# Supplementary material for: Recombination Is Responsible for the Increased Recovery of Drug-Resistant Mutants with Hypermutated Genomes in Resting Yeast Diploids Expressing APOBEC Deaminases
Source: Front Genet. 2017 Dec 12;8:202. doi: 10.3389/fgene.2017.00202 (PMC5733079; doi:10.3389/fgene.2017.00202)
Supplement: Supplementary file 1 [file Table_1.xlsx]

## Sheet: Label
Supplementary Table 1. Sequenced yeast clones. Individual yeast clones selected on canavanine or 5-FOA media are grouped according to the deaminase used for induction of mutants (PmCDA1, APOBEC1, or AID), and day of the experiment when the corresponding clone has been selected (day 1, 2, 3, 4, or 6). Results of SNV call are presented, as well as certain mutation clustering characteristics (furthe…

## Sheet: Data
Supplementary Table 1. Sequenced yeast clones. Individual yeast clones selected on canavanine or 5-FOA media are grouped according to the deaminase used for induction of mutants (PmCDA1, APOBEC1, or AID), and day of the experiment when the corresponding clone has been selected (day 1, 2, 3, 4, or 6). Results of SNV call are presented, as well as certain mutation clustering characteristics (furthe…
Systematic clone name	Reference	APOBEC	Day	Heterozygous SNPs	Homozygous SNPs	Total SNPs	Homo/Hetero	Reporter gene status (white background, CAN1; grey background, URA3)	Mating type by genentics (controls are green)	Homozygous cluster in left arm of ChrV	Whole ChrV is homozygous?	Homozygous cluster(s) on other Chrs?	Notes
N085-LAN210-Can-PmCDA1-NA-RUN7-D1	This work	PmCDA1	1	737	7	744	0.00949796	1 homo		-	-
N086-LAN210-Can-PmCDA1-NA-RUN7-D1	This work	PmCDA1	1	295	12	307	0.040678	2 homo		+	-
N087-LAN210-Can-PmCDA1-NA-RUN7-D1	This work	PmCDA1	1	785	5	790	0.00636943	2 hetero		-	-
N088-LAN210-Can-PmCDA1-NA-RUN7-D1	This work	PmCDA1	1	907	7	914	0.00771775	2 hetero		-	-
N089-LAN210-Can-PmCDA1-NA-RUN7-D1	This work	PmCDA1	1	1083	5	1088	0.00461681	2 hetero		-	-
N090-LAN210-Can-PmCDA1-NA-RUN7-D1	This work	PmCDA1	1	436	1	437	0.00229358	2 hetero		-	-
PmCDA1 day 1 average						713.333
N126-LAN210-Can-PmCDA1-NA-RUN8-D2	This work	PmCDA1	2	256	1	257	0.00390625	1 homo		-	-
N127-LAN210-Can-PmCDA1-NA-RUN8-D2	This work	PmCDA1	2	520	0	520	0	2 hetero		-	-
N128-LAN210-Can-PmCDA1-NA-RUN8-D2	This work	PmCDA1	2	751	5	756	0.00665779	2 hetero		-	-
N129-LAN210-Can-PmCDA1-NA-RUN8-D2	This work	PmCDA1	2	167	11	178	0.0658683	2 homo		+	+
N130-LAN210-Can-PmCDA1-NA-RUN8-D2	This work	PmCDA1	2	293	13	306	0.0443686	1 homo		+	+
N131-LAN210-Can-PmCDA1-NA-RUN8-D2	This work	PmCDA1	2	972	5	977	0.00514403	2 hetero		-	-
N132-LAN210-Can-PmCDA1-NA-RUN8-D2	This work	PmCDA1	2	314	4	318	0.0127389	1 homo		-	-
N133-LAN210-Can-PmCDA1-NA-RUN8-D2	This work	PmCDA1	2	311	2	313	0.00643087	2 hetero		-	-
N134-LAN210-Can-PmCDA1-NA-RUN8-D2	This work	PmCDA1	2	850	4	854	0.00470588	2 hetero		-	-
PmCDA1 day 2 average						497.667
N135-LAN210-Can-PmCDA1-NA-RUN8-D4	This work	PmCDA1	4	621	6	627	0.00966184	4 hetero		-	-
N136-LAN210-Can-PmCDA1-NA-RUN8-D4	This work	PmCDA2	4	1030	6	1036	0.00582524	3 hetero		-	-
N137-LAN210-Can-PmCDA1-NA-RUN8-D4	This work	PmCDA1	4	1267	22	1289	0.0173639	2 hetero		-	-
N138-LAN210-Can-PmCDA1-NA-RUN8-D4	This work	PmCDA1	4	887	9	896	0.0101466	2 hetero		-	-
N139-LAN210-Can-PmCDA1-NA-RUN8-D4	This work	PmCDA1	4	274	5	279	0.0182482	1 homo		-	-
N140-LAN210-Can-PmCDA1-NA-RUN8-D4	This work	PmCDA1	4	0	75	75	all homo	1 homo		+	+	whole genome is homozygous
N141-LAN210-Can-PmCDA1-NA-RUN8-D4	This work	PmCDA1	4	1058	11	1069	0.010397	3 hetero		-	-
N142-LAN210-Can-PmCDA1-NA-RUN8-D4	This work	PmCDA1	4	907	40	947	0.0441014	3 hetero		-	-	chrXII
N143-LAN210-Can-PmCDA1-NA-RUN8-D4	This work	PmCDA1	4	602	8	610	0.013289	1 homo		-	-
PmCDA1 day 4 average						732.567
N070-LAN210-Can-PmCDA1-NA-RUN6-D6	This work	PmCDA1	6	700	36	736	0.0514286	1 homo		+	-
N071-LAN210-Can-PmCDA1-NA-RUN6-D6	This work	PmCDA1	6	449	21	470	0.0467706	1 homo	NM	"+ (1 SNV)"		chrVII, chrXII
N072-LAN210-Can-PmCDA1-NA-RUN6-D6	This work	PmCDA1	6	164	23	187	0.140244	1 homo		"+ (1 SNV)"		chrVIII, chrXIII
N073-LAN210-Can-PmCDA1-NA-RUN6-D6	This work	PmCDA1	6	1059	36	1095	0.0339943	2 homo		+	-
N092-LAN210-Can-PmCDA1-NA-RUN7-D6	This work	PmCDA1	6	8	108	116	13.5	1 homo	alpha	+	-	whole genome is likely homozygous
N093-LAN210-Can-PmCDA1-NA-RUN7-D6	This work	PmCDA1	6	533	54	587	0.101313	1 homo		+	-	chrII, chr III, chrVII, chrIX, chrX, chrXIII, chrXIV
N094-LAN210-Can-PmCDA1-NA-RUN7-D6	This work	PmCDA1	6	10	1	11	0.1	1 homo	NM	"+ (1 SNV)"	+		Likely single real SNV/genome
N095-LAN210-Can-PmCDA1-NA-RUN7-D6	This work	PmCDA1	6	465	2	467	0.00430108	1 homo		"+ (1 SNV)"	-
N096-LAN210-Can-PmCDA1-NA-RUN7-D6	This work	PmCDA1	6	9	94	103	10.4444	1 homo	a	+	-	whole genome is likely homozygous
PmCDA1 day 6 average						419.111
N107-LAN210-Can-A1-NA-RUN7-D1	This work	A1	1	148	0	148	0	2 hetero		-	-
N108-LAN210-Can-A1-NA-RUN7-D1	This work	A1	1	167	12	179	0.0718563	2 homo		+	-
N109-LAN210-Can-A1-NA-RUN7-D1	This work	A1	1	102	3	105	0.0294118	3 hetero		"+ (1 SNV)"	-
N110-LAN210-Can-A1-NA-RUN7-D1	This work	A1	1	268	5	273	0.0186567	2 hetero		-	-	chrXVI
N111-LAN210-Can-A1-NA-RUN7-D1	This work	A1	1	23	1	24	0.0434783	1 homo	NM	"+ (1 SNV)"	-	whole genome is homozygous
N112-LAN210-Can-A1-NA-RUN7-D1	This work	A1	1	185	7	192	0.0378378	1 homo		+	-
APOBEC1 day 1 average						153.5
N034-LAN210-Can-A1-Oct12-RUN4-D3	PGEN 2015	A1	3	186	0	186	0	2 hetero		-
N035-LAN210-Can-A1-Oct12-RUN4-D3	PGEN 2015	A1	3	95	6	101	0.0631579	2 hetero		-		chrXII
N036-LAN210-FOA-A1-Oct12-RUN4-D3	PGEN 2015	A1	3	153	21	174	0.137255	4 homo		+	-
N037-LAN210-FOA-A1-Oct12-RUN4-D3	PGEN 2015	A1	3	210	0	208	0	2 hetero		-	-
N113-LAN210-Can-A1-NA-RUN7-D3	This work	A1	3	864	3	867	0.00347222	2 hetero		-
N114-LAN210-Can-A1-NA-RUN7-D3	This work	A1	3	110	4	114	0.0363636	1 homo		+	-
N115-LAN210-Can-A1-NA-RUN7-D3	This work	A1	3	666	3	669	0.0045045	9 hetero		-	-
N116-LAN210-Can-A1-NA-RUN7-D3	This work	A1	3	90	5	95	0.0555556	2 homo	NM	+	-
N117-LAN210-Can-A1-NA-RUN7-D3	This work	A1	3	426	3	429	0.00704225	2 hetero		-	-
N118-LAN210-Can-A1-NA-RUN7-D3	This work	A1	3	121	3	124	0.0247934	2 hetero		-	-	chrX
N144-LAN210-Can-A1-NA-RUN8-D3	This work	A1	3	201	10	211	0.0497512	2 homo		-	-
N145-LAN210-Can-A1-NA-RUN8-D3	This work	A1	3	29	3	32	0.103448	1 homo		+	+
APOBEC1 day 3 average						267.5
N079-LAN210-Can-A1-NA-RUN6-D6	This work	A1	6	18	49	67	2.72222	2 homo	a	+	+	chr I, chr IV, chrVII, chr VIII, chrIX, chrX, chr XIII, chrXVI is homozygous	ether complete homozygous genome or incomplete RTG
N080-LAN210-Can-A1-NA-RUN6-D6	This work	A1	6	576	37	613	0.0642361	5 homo		+	-	chrIV
N120-LAN210-Can-A1-NA-RUN7-D6	This work	A1	6	711	70	781	0.0984529	4 homo	NM	+	-	chrIII
N121-LAN210-Can-A1-NA-RUN7-D6	This work	A1	6	9	2	11	0.222222	1 homo	NM	"+ (1 SNV)"	-	chrI 1 SNV
N122-LAN210-Can-A1-NA-RUN7-D6	This work	A1	6	206	13	219	0.0631068	1 homo		+	-
N123-LAN210-Can-A1-NA-RUN7-D6	This work	A1	6	218	10	228	0.0458716	2 homo		+	-
N124-LAN210-Can-A1-NA-RUN7-D6	This work	A1	6	19	34	53	1.78947	1 homo	a	+	-	chr III, chr IV, chr VIII, chrIX, chrX, chr XIII, chrXVI is homozygous; chrVII, chrXIV, chrXV have clusters	ether complete homozygous genome or incomplete RTG
APOBEC1 day 6 average						281.714
N097-LAN210-Can-AID-NA-RUN7-D1	This work	AID	1	124	5	129	0.0403226	1 homo		+	-
N098-LAN210-Can-AID-NA-RUN7-D1	This work	AID	1	158	2	160	0.0126582	1 homo		+	+
N125-LAN210-Can-AID-NA-RUN8-D1	This work	AID	1	37	3	40	0.0810811	1 homo		+	+
AID day 1 average						109.667
N040-LAN210-Can-AID-Oct12-RUN4-D3	PGEN 2015	AID	3	513	43	556	0.0838207	1 homo		+	-	chrXI
N041-LAN210-Can-AID-Oct12-RUN4-D3	PGEN 2015	AID	3	90	2	92	0.0222222	2 hetero		-	-
N100-LAN210-Can-AID-NA-RUN7-D3	This work	AID	3	87	4	91	0.045977	1 homo		+	-
N101-LAN210-Can-AID-NA-RUN7-D3	This work	AID	3	273	9	282	0.032967	1 homo	NM	+	-
N102-LAN210-Can-AID-NA-RUN7-D3	This work	AID	3	601	2	603	0.00332779	2 hetero		-	-
AID day 3 average						324.8
N077-LAN210-Can-AID-NA-RUN6-D6	This work	AID	6	21	23	44	1.09524	1 homo	a	"+ (1 SNV)"	"+ (1 SNV)"	chrI, chrII, chrIII, chrVIII, chr XIII,chrXVI is homozygous; chrVII, chrXII have clusters	ether complete homozygous genome or incomplete RTG
N078-LAN210-Can-AID-NA-RUN6-D6	This work	AID	6	34	198	232	5.82353	1 homo	a	+	+	chrI-chrXVI	ether complete homozygous genome or incomplete RTG
N103-LAN210-Can-AID-NA-RUN7-D6	This work	AID	6	54	3	57	0.0555556	1 homo		+ (1 SNV)	-
N104-LAN210-Can-AID-NA-RUN7-D6	This work	AID	6	186	56	242	0.301075	1 homo	NM	+	-	chrIV, chrVII, chrX, chrXII, chrXIV, chrXV
N105-LAN210-Can-AID-NA-RUN7-D6	This work	AID	6	267	17	284	0.0636704	1 homo		+	-
N106-LAN210-Can-AID-NA-RUN7-D6	This work	AID	6	16	12	28	0.75	1 homo	alpha	"+ (1 SNV)"	-	chrII, chrIII, chrIV, chr XII is homozygous; chrVII has cluster	ether complete homozygous genome or incomplete RTG
AID day 6 average						147.833
