# Supplementary material for: Recombination Is Responsible for the Increased Recovery of Drug-Resistant Mutants with Hypermutated Genomes in Resting Yeast Diploids Expressing APOBEC Deaminases
Source: Front Genet. 2017 Dec 12;8:202. doi: 10.3389/fgene.2017.00202 (PMC5733079; doi:10.3389/fgene.2017.00202)
Supplement: Supplementary file 2 [file Table_2.xlsx]

## Sheet: Sheet1
Supplementary Table 2. Expression of relevant genes by RNASeq.
Values of normalized expression level (FPKM) are shown for PmCDA1 gene and reporter CAN1 gene in two independent cultures from days 3 and 6 of culture growth. Expression of housekeeping genes ACT1, EAF5, and RIP1, as well as ratios, are shown for comparison.
	Expression (FPKM)					Normalized expression
Culture	PmCDA1	CAN1	ACT1	EAF5	RIP1	PmCDA1/ACT1	PmCDA1/EAF5	PmCDA1/RIP1	CAN1/ACT1	CAN1/EAF5	CAN1/RIP1
PmCDA1 day 3, replicate 1	4466.73	144.431	478.18	53.9049	100.553	9.34111	82.8632	44.4216	0.302043	2.67937	1.43637
PmCDA1 day 3, replicate 2	3850.87	138.946	458.289	51.5162	94.1087	8.40271	74.7507	40.9194	0.303184	2.69713	1.47644
PmCDA1 day 6, replicate 1	4229.43	150.12	541.991	49.937	91.93	7.80351	84.6953	46.0071	0.276979	3.00619	1.63298
PmCDA1 day 6, replicate 2	2917.41	153.192	522.752	45.0957	104.007	5.58087	64.6938	28.0501	0.293049	3.39704	1.4729
