# Supplementary material for: Recombination Is Responsible for the Increased Recovery of Drug-Resistant Mutants with Hypermutated Genomes in Resting Yeast Diploids Expressing APOBEC Deaminases
Source: Front Genet. 2017 Dec 12;8:202. doi: 10.3389/fgene.2017.00202 (PMC5733079; doi:10.3389/fgene.2017.00202)
Supplement: Supplementary file 3 [file Table_3.xlsx]

## Sheet: Legend
Supplementary Table 3. Clusters of homozygous mutations in APOBEC-induced yeast mutant clones. Table consists of three tabs: PmCDA1, APOBEC1, and AID. Clusters of homozygous mutations are shown, along with their calculated characteristics/features. SNVs in the reporter genes are marked in blue (CAN1 reporter) and coral (URA3 reporter) colors. All coordinates refer to the custom reference LAN210 g…

## Sheet: PmCDA1
Day	Day1						Day2									Day4									Day 6
Clone	N085-LAN210-Can-PmCDA1-NA-RUN7-D1			N086-LAN210-Can-PmCDA1-NA-RUN7-D1			N129-LAN210-Can-PmCDA1-NA-RUN8-D2			N130-LAN210-Can-PmCDA1-NA-RUN8-D2			N132-LAN210-Can-PmCDA1-NA-RUN8-D2			N139-LAN210-Can-PmCDA1-NA-RUN8-D4			N140-LAN210-Can-PmCDA1-NA-RUN8-D4			N143-LAN210-Can-PmCDA1-NA-RUN8-D4			N070-LAN210-Can-PmCDA1-NA-RUN6-D6			N071-LAN210-Can-PmCDA1-NA-RUN6-D6									N072-LAN210-Can-PmCDA1-NA-RUN6-D6												N073-LAN210-Can-PmCDA1-NA-RUN6-D6
cluster on	ChrV			ChrV			ChrV			ChrV			ChrV			ChrV			ChrV			ChrV			ChrV			ChrV			ChrVII			ChrXII			ChrIV			ChrV			ChrVIII			ChrXIII			ChrV
whole genome is homozygous?	no			no			no			no			no			no			yes			no			no			no									no												no
Cluster length, Kb	107.4			532.27			471.795			513.587			83.6			83.3			NA			107.1			413.8			NA			70.413			257.3			943.2			193.093			269.418			404.027			41.643
Fraction of chromosome length, %	18.8			93.2722			82.6749			89.9983			14.6			14.6			NA			18.8			72.5			NA			6.49133			24.2			62.2			33.8366			48.3417			44.0538			7.2973
Homozygous mutations	2			12			11			13			2			2			5			3			26			1			4			6			4			2			3			6			27
Heterozygous mutations	6			42			0			0			0			1			0			4			2			0			0			0			13			3			0			3			2
Homozygous Mutations per 10 Kb within cluster	0.19			0.23			NA			NA			0.24			0.24			NA			0.28			0.628			NA			0.568077			0.23			0.04			0.1			0.111351			0.148505			6.48368
Actual SNVs	Chr_pos	Allele_freq	Change	Chr_pos	Allele_freq	Change	Chr_pos	Allele_freq	Change	Chr_pos	Allele_freq	Change	Chr_pos	Allele_freq	Change	Chr_pos	Allele_freq	Change	Chr_pos	Allele_freq	Change	Chr_pos	Allele_freq	Change	Chr_pos	Allele_freq	Change	Chr_pos	Allele_freq	Change	Chr_pos	Allele_freq	Change	Chr_pos	Allele_freq	Change	Chr_pos	Allele_freq	Change	Chr_pos	Allele_freq	Change	Chr_pos	Allele_freq	Change	Chr_pos	Allele_freq	Change	Chr_pos
	33015	1	G->A	28025	1	G->A	32272	1	G->A	32566	1	C->T	31980	1	G->A	32811	1	G->A	31930	1	G->A	33025	1	G->A	10921	1	C->T	32253	1	G->A	182184	1	G->A	796093	1	C->T	34025	1	C->T	32253	1	G->A	229257	1	G->A	476365	1	G->A	8944
	64740	0.5	C->T	31366	1	G->A	32333	1	G->A	51673	1	C->T	115561	1	G->A	58325	0.5	C->T	106496	1	C->T	40855	0.5	G->A	16363	1	C->T				194469	1	G->A	895187	1	C->T	138033	1	C->T	140396	0.5	C->T	375702	1	C->T	572879	1	G->A	11770
	86439	0.5	C->T	31877	1	G->A	54632	1	G->A	61067	1	G->A				116143	1	C->T	108609	1	C->T	117790	0.5	C->T	17031	1	C->T				203257	1	C->T	897792	1	G->A	199199	0.5	G->A	167577	0.5	G->A	498675	1	C->T	572886	1	C->T	12596
	86728	0.5	G->A	32200	1	G->A	61868	1	G->A	61095	1	C->T							165264	1	G->A	119805	0.5	C->T	25668	1	C->T				252597	1	G->A	962747	1	C->T	234171	0.5	C->T	195014	0.5	G->A				651115	0.5	C->T	12764
	93757	0.5	G->A	36881	0.5	G->A	68675	1	G->A	210248	1	G->A							284270	1	G->A	121451	0.5	C->T	27891	1	C->T							1000090	1	G->A	290671	0.5	C->T	225346	1	C->T				721820	0.5	C->T	14108
	99259	0.5	G->A	39792	1	G->A	69118	1	G->A	225301	1	G->A										140126	1	G->A	32272	1	G->A							1053355	1	C->T	330985	0.5	C->T							746301	0.5	C->T	15005
	137150	0.5	G->A	48646	1	C->T	74866	1	G->A	225427	1	C->T										140146	1	G->A	34742	1	G->A										339765	0.5	C->T							837960	1	C->T	15613
	140369	1	G->A	57615	1	C->T	82985	1	G->A	303363	1	C->T													35088	1	G->A										410359	0.5	G->A							870496	1	C->T	16774
				67030	0.5	G->A	272729	1	C->T	346765	1	G->A													40537	1	G->A										434312	0.5	G->A							880392	1	C->T	17201
				68675	1	G->A	425182	1	C->T	409152	1	G->A													42153	1	G->A										555526	0.5	C->T										17480
				69479	0.5	G->A	504067	1	C->T	442097	1	G->A													44935	1	G->A										635446	0.5	G->A										18492
				71173	1	G->A				443217	1	G->A													45446	1	G->A										702983	0.5	C->T										18633
				71334	1	G->A				546153	1	G->A													54486	1	G->A										729499	0.5	C->T										23711
				73570	0.5	C->T																			59203	1	G->A										810023	0.5	C->T										24291
				73920	0.5	C->T																			60073	1	G->A										832081	0.5	C->T										24742
				74846	0.5	G->A																			60283	1	G->A										968280	1	G->A										24938
				75727	1	C->T																			61304	1	G->A										977252	1	G->A										26679
				78462	0.5	G->A																			66934	1	G->A																						26691
				78648	0.5	G->A																			69986	1	G->A																						26987
				79065	0.5	G->A																			70497	1	G->A																						27083
				81425	0.5	G->A																			71103	1	G->A																						30273
				81808	0.5	G->A																			73633	1	C->T																						31879
				83536	0.5	G->A																			80513	1	C->T																						33168
				84290	0.5	G->A																			82409	1	C->T																						34242
				87198	0.5	G->A																			88080	0.5	G->A																						34638
				89511	0.5	G->A																			111111	0.5	G->A																						41413
				90574	0.5	G->A																			113578	1	G->A																						48347
				91407	0.5	G->A																			424758	1	C->T																						48500
				93820	0.5	G->A																																											50587
				94108	0.5	G->A
				95257	0.5	G->A
				95311	0.5	G->A
				95875	0.5	G->A
				95902	0.5	G->A
				98978	0.5	G->A
				127376	0.5	G->A
				158940	0.5	C->T
				160416	0.5	G->A
				167062	0.5	G->A
				184460	0.5	C->T
				196918	0.5	C->T
				235607	0.5	C->T
				266542	0.5	G->A
				266564	0.5	G->C
				266566	0.5	A->G
				266569	0.5	C->T
				278109	0.5	T->C
				298886	0.5	C->T
				322160	0.5	G->A
				355292	0.5	C->T
				423427	0.5	G->A
				507377	0.5	G->A
				523828	0.5	C->T
				551300	1	G->A
[truncated: 38 more columns]

## Sheet: APOBEC1
Day	Day 1									Day 3																					Day 6
Clone	N108-LAN210-Can-A1-NA-RUN7-D1			N111-LAN210-Can-A1-NA-RUN7-D1			N112-LAN210-Can-A1-NA-RUN7-D1			N035-LAN210-Can-A1-Oct12-RUN4-D3			N036-LAN210-FOA-A1-Oct12-RUN4-D3			N114-LAN210-Can-A1-NA-RUN7-D3			N116-LAN210-Can-A1-NA-RUN7-D3			N118-LAN210-Can-A1-NA-RUN7-D3			N144-LAN210-Can-A1-NA-RUN8-D3			N145-LAN210-Can-A1-NA-RUN8-D3			N079-LAN210-Can-A1-NA-RUN6-D6			N080-LAN210-Can-A1-NA-RUN6-D6						N120-LAN210-Can-A1-NA-RUN7-D6						N121-LAN210-Can-A1-NA-RUN7-D6
cluster on	ChrV			ChrV			ChrV			ChrXII			ChrV			ChrV			ChrV			ChrX			ChrV			ChrV			ChrV			ChrIV			ChrV			ChrIII			ChrV			ChrI			ChrV
whole genome is homozygous?	no			no			no			no			no			no			no			no			no			no			no			no			no			no			no			no			no
Cluster length, Kb	97.716			NA			406.3			275.8			8.4			77.74			383.9			127.278			45.7			409.8			532.3			559			23.068			29.6			4.5			NA			NA
Fraction of chromosome length, %	17.1232			NA			71.2			25.9			1.5			13.6228			67.3			17.0685			8			71.8			93.3			36.8			4.04232			9.4			0.8			NA			NA
Homozygous mutations	11			1			7			5			20			3			3			3			10			3			18			13			22			42			26			1			1
Heterozygous mutations	9			0			2			0			0			0			2			0			46			0			8			1			13			87			0			0			0
Homozygous Mutations per 10 Kb within cluster	1.12571			NA			0.17			0.18			23.7			0.39			0.08			0.235705			2.19			0.07			0.34			0.23			9.53702			13.83			58.27			NA			NA
Actual SNVs	Chr_pos	Allele_freq	Change	Chr_pos	Allele_freq	Change	Chr_pos	Allele_freq	Change	Chr_pos	Allele_freq	Change	Chr_pos	Allele_freq	Change	Chr_pos	Allele_freq	Change	Chr_pos	Allele_freq	Change	Chr_pos	Allele_freq	Change	Chr_pos	Allele_freq	Change	Chr_pos	Allele_freq	Change	Chr_pos	Allele_freq	Change	Chr_pos	Allele_freq	Change	Chr_pos	Allele_freq	Change	Chr_pos	Allele_freq	Change	Chr_pos	Allele_freq	Change	Chr_pos	Allele_freq	Change	Chr_pos
	7879	1	C->T	32661	1	C->T	19027	1	C->T	658612	1	C->T	114539	1	G->A	32940	1	G->A	32488	1	G->A	54154	1	G->A	14647	1	C->T	32253	1	G->A	23461	1	G->A	930566	1	G->A	17225	1	G->A	285204	1	C->T	32980	1	G->A	83282	1	C->G	32661
	8722	1	C->T				32940	1	G->A	823914	1	C->T	114667	1	G->A	78390	1	G->A	32489	1	G->A	173440	1	G->A	16113	1	C->T	68928	1	G->A	30498	1	G->A	974074	1	G->A	23227	0.5	G->A	285363	0.5	C->T	32982	1	G->A
	8895	1	C->T				59316	1	G->A	855737	1	C->T	114992	1	G->A	110680	1	G->A	303428	0.5	G->A	181432	1	C->T	16413	0.5	G->A	442026	1	G->A	31790	1	G->A	1063084	1	G->A	25202	1	G->A	285387	0.5	C->T	32997	1	G->A
	10040	1	C->T				140426	1	C->T	855758	1	C->T	115061	1	G->A				303439	0.5	T->A				16958	0.5	G->A				32575	1	G->A	1145713	1	G->A	26298	1	G->A	287367	0.5	C->T	33316	1	G->A
	11177	1	C->T				226112	1	C->T	934371	1	C->T	115144	1	G->A				416396	1	C->T				17326	0.5	G->A				45616	1	G->A	1247366	1	G->A	29492	1	G->A	287441	0.5	C->T	33513	1	G->A
	14023	1	C->T				245668	0.5	A->T				115150	1	G->A										17387	0.5	G->A				51808	1	G->A	1388739	1	G->A	29635	1	C->T	288143	0.5	C->T	33516	1	G->A
	14988	1	C->T				245672	0.5	T->A				115247	1	G->A										18712	0.5	G->A				52352	1	G->A	1422182	0.5	T->C	29786	1	G->A	288203	0.5	C->T	33961	1	G->A
	17937	1	C->T				298865	1	C->T				115550	1	G->A										24051	0.5	G->A				53314	1	G->A	1427375	1	G->A	29899	1	G->A	288224	0.5	C->T	33985	1	G->A
	32304	1	G->A				425300	1	C->T				116021	1	G->A										24742	1	C->T				53641	1	G->A	1436894	1	G->A	31166	1	G->A	288328	0.5	C->T	34320	1	G->A
	32321	1	G->A										116183	1	G->A										28506	0.5	G->A				54187	1	G->A	1450454	1	G->A	31167	1	G->A	288611	0.5	C->T	34322	1	G->A
	64544	0.5	G->A										116432	1	G->A										29728	0.5	G->A				55286	1	G->A	1469843	1	C->T	31862	1	G->A	288662	0.5	C->T	34632	1	G->A
	70819	0.5	G->A										116615	1	G->A										30095	0.5	G->A				55509	1	G->A	1476564	1	G->A	32304	1	G->A	288816	0.5	C->T	34796	1	G->A
	77282	0.5	G->A										116841	1	G->A										31275	1	G->A				56377	1	G->A	1489125	1	G->A	32394	1	G->A	288965	0.5	C->T	34828	1	G->A
	89752	0.5	G->A										117093	1	G->A										31353	0.5	G->A				117872	1	C->T	1489562	1	C->T	32643	1	G->A	289169	0.5	C->T	34915	1	G->A
	90483	0.5	G->A										117097	1	G->A										32253	1	G->A				130628	1	C->T				33059	1	G->A	289410	0.5	C->T	34930	1	G->A
	92571	0.5	G->A										118152	1	G->A										33270	1	G->A				181725	1	G->A				33628	1	G->A	289819	0.5	C->T	35010	1	G->A
	92572	0.5	G->A										119070	1	G->A										34659	0.5	G->A				266535	0.5	A->C				33780	1	G->A	290060	0.5	C->T	35013	1	G->A
	100063	0.5	G->A										119557	1	G->A										34935	0.5	G->A				266536	0.5	G->A				33837	1	G->A	290079	0.5	C->T	35134	1	G->A
	104232	0.5	G->A										122309	1	G->A										34946	0.5	G->A				266542	0.5	G->A				33985	1	G->A	290268	0.5	C->T	35513	1	G->A
	105595	1	G->A										122982	1	G->A										35065	0.5	G->A				266554	0.5	G->A				34025	1	G->A	290538	0.5	C->T	35809	1	G->A
																									36002	0.5	G->A				266564	0.5	G->A				34044	1	G->A	290615	0.5	C->T	35839	1	G->A
																									36806	0.5	G->A				278109	0.5	T->C				34136	1	G->A	290619	0.5	C->T	36105	1	G->A
																									43151	0.5	G->A				278115	0.5	T->C				34809	0.5	C->T	290620	0.5	C->T	36115	1	G->A
																									43809	0.5	G->A				278116	0.5	G->A				35080	0.5	G->A	290654	0.5	C->T	36658	1	G->A
																									44956	0.5	G->A				457024	1	C->T				35277	0.5	G->A	290781	0.5	C->T	36806	1	G->A
																									44975	0.5	G->A				555786	1	C->T				35959	0.5	G->A	291344	0.5	C->T	37442	1	G->A
																									44981	0.5	G->A										36002	0.5	G->A	292545	0.5	C->T
																									46466	0.5	G->A										36121	0.5	G->A	292749	0.5	C->T
																									47310	0.5	G->A										36150	0.5	G->A	296200	0.5	C->T
																									48220	0.5	G->A										36157	0.5	G->A	296262	0.5	C->T
																									48240	0.5	G->A										36519	0.5	G->A	296379	0.5	C->T
																									48279	0.5	G->A										36806	0.5	G->A	296687	0.5	C->T
																									51568	0.5	G->A										37533	0.5	G->A	296742	1	C->T
																									52352	0.5	G->A										38726	0.5	G->A	296877	0.5	C->T
																									54187	1	G->A										40293	1	G->A	297066	0.5	C->T
																									54288	0.5	G->A													297082	0.5	C->T
																									54384	0.5	G->A													297155	0.5	C->T
																									54817	0.5	G->A													297352	0.5	C->T
																									54992	0.5	G->A													297843	0.5	C->T
																									55286	0.5	G->A													297845	0.5	C->T
																									56247	0.5	G->A													297944	0.5	C->T
																									56308	0.5	G->A													298043	0.5	C->T
																									56377	1	G->A													298096	0.5	C->T
																									56427	0.5	G->A													298147	0.5	C->T
																									56515	0.5	G->A													298148	0.5	C->T
																									56689	0.5	G->A													298478	0.5	C->T
																									57090	0.5	G->A													298486	0.5	C->T
																									57694	0.5	G->A													298522	0.5	C->T
																									57975	1	G->A													298611	0.5	C->T
																									58506	0.5	G->A													298795	0.5	C->T
																									58549	0.5	G->A													299011	0.5	C->T
																									59318	0.5	G->A													299096	1	C->T
																									60119	0.5	G->A													299112	0.5	C->T
																									60129	0.5	G->A													299189	0.5	C->T
																									60207	0.5	G->A													299401	0.5	C->T
																									60315	1	G->A													299700	0.5	C->T
																																								299800	0.5	C->T
																																								300025	0.5	C->T
																																								300256	0.5	C->T
																																								300613	0.5	C->T
																																								300722	0.5	C->T
																																								300856	1	C->T
																																								300952	0.5	C->T
																																								301123	0.5	C->T
																																								301138	1	C->T
																																								301222	0.5	C->T
																																								301252	0.5	C->T
																																								301624	0.5	C->T
																																								301667	0.5	C->T
																																								301856	1	C->T
																																								301858	1	C->T
																																								301874	0.5	C->T
																																								301972	0.5	C->T
																																								301973	0.5	C->T
																																								301992	0.5	C->T
																																								302042	0.5	C->T
																																								302207	0.5	C->T
																																								302265	0.5	C->T
																																								302289	0.5	C->T
																																								302384	0.5	C->T
																																								302423	0.5	C->T
																																								302486	0.5	C->T
																																								302588	1	C->T
																																								302620	0.5	C->T
																																								302765	0.5	C->T
																																								302769	0.5	C->T
																																								302838	0.5	C->T
																																								302855	0.5	C->T
																																								302963	0.5	C->T
																																								302965	0.5	C->T
																																								303509	0.5	C->T
																																								303587	0.5	C->T
																																								303628	1	C->T
																																								303630	0.5	C->T
																																								303685	0.5	C->T
																																								303688	0.5	C->T
																																								308285	1	C->T
																																								308466	1	C->T
																																								308603	1	C->T
																																								308606	1	C->T
																																								308632	1	C->T
																																								308896	1	C->T
																																								309814	1	C->T
																																								309958	1	C->T
																																								310496	1	C->T
																																								310618	1	C->T
																																								310706	1	C->T
																																								311151	1	C->T
																																								311206	1	C->T
																																								311566	1	C->T
																																								311664	1	C->T
																																								311901	1	C->T
																																								311946	1	C->T
																																								311989	1	C->T
																																								312048	1	C->T
																																								312189	1	C->T
																																								312536	1	C->T
																																								312570	1	C->T
																																								312840	1	C->T
																																								313247	1	C->T
																																								313324	1	C->T
																																								313518	1	C->T
																																								313576	1	C->T
																																								313669	1	C->T
																																								313671	1	C->T
																																								313943	1	C->T
																																								314019	1	C->T
																																								314175	1	C->T
																																								314853	1	C->T
[truncated: 11 more columns]

## Sheet: AID
Day	Day 1									Day 3												Day 6
Clone	N097-LAN210-Can-AID-NA-RUN7-D1			N098-LAN210-Can-AID-NA-RUN7-D1			N125-LAN210-Can-AID-NA-RUN8-D1			N040-LAN210-Can-AID-Oct12-RUN4-D3						N100-LAN210-Can-AID-NA-RUN7-D3			N101-LAN210-Can-AID-NA-RUN7-D3			N077-LAN210-Can-AID-NA-RUN6-D6			N078-LAN210-Can-AID-NA-RUN6-D6			N103-LAN210-Can-AID-NA-RUN7-D6			N104-LAN210-Can-AID-NA-RUN7-D6
cluster on	ChrV			ChrV			ChrV			ChrV			ChrXI			ChrV			ChrV			ChrV			ChrV			ChrV			ChrII			ChrIV			ChrV			ChrVII			ChrVIII			ChrX			ChrXII
whole genome is homozygous?	no			no			no			no			no			no			no			no			no			no			no			no			no			no			no			no			no
Cluster length, Kb	417.6			NA			NA			53.221			29.6			458.6			507.1			NA			376.06			391.6			453.5			1037.7			174.5			815.5			177.6			573.029			851.952
Fraction of chromosome length, %	73.2			NA			NA			9.32617			4.4			80.4			88.9			NA			65.9			68.6			56			68.4067			30.6			75.2			31.9			76.8457			79.987
Homozygous mutations	5			2			3			36			3			2			6			1			11			3			7			9			2			5			4			4			6
Heterozygous mutations	2			0			0			0			1			3			3			0			10			1			7			12			1			18			4			11			14
Homozygous Mutations per 10 Kb within cluster	0.12			NA			NA			6.76425			1.01			0.04			0.12			NA			0.29			0.08			0.15			0.0867302			0.65			0.06			0.23			0.0698045			0.0704265
Actual SNVs	Chr_pos	Allele_freq	Change	Chr_pos	Allele_freq	Change	Chr_pos	Allele_freq	Change	Chr_pos	Allele_freq	Change	Chr_pos	Allele_freq	Change	Chr_pos	Allele_freq	Change	Chr_pos	Allele_freq	Change	Chr_pos	Allele_freq	Change	Chr_pos	Allele_freq	Change	Chr_pos	Allele_freq	Change	Chr_pos	Allele_freq	Change	Chr_pos	Allele_freq	Change	Chr_pos	Allele_freq	Change	Chr_pos	Allele_freq	Change	Chr_pos	Allele_freq	Change	Chr_pos	Allele_freq	Change	Chr_pos
	13550	1	G->A	32945	1	C->T	33015	1	G->A	7603	1	C->T	628827	1	G->A	32271	1	C->T	33055	1	G->A	32041	1	G->A	33078	1	C->T	33015	1	G->A	236336	1	G->A	452179	1	C->T	32855	1	C->T	122316	1	G->A	59016	1	G->A	90655	1	G->A	116118
	32271	1	C->T	69012	1	C->T	322160	1	G->A	7862	1	C->T	647128	0.5	G->A	266554	0.5	G->C	53296	1	G->A				85620	1	C->T	278109	0.5	T->C	256325	0.5	C->T	491426	0.5	C->T	75463	0.5	C->T	185751	0.5	C->T	60164	1	C->T	90697	1	G->A	142597
	167632	1	C->T				424636	1	G->A	9319	1	C->T	656829	1	G->A	278115	0.5	T->C	250627	1	G->A				156419	1	C->T	322160	1	G->A	269339	1	G->A	502914	1	G->A	207399	1	C->T	328717	0.5	C->T	115302	0.5	C->T	150498	0.5	G->A	198713
	278115	0.5	T->C							18410	1	C->T	658455	1	G->A	278116	0.5	G->T	278109	0.5	T->C				223203	1	C->T	424636	1	G->A	291955	1	G->A	582364	0.5	G->A				358754	0.5	G->A	149392	0.5	G->A	157177	0.5	G->A	300299
	278116	0.5	G->A							27132	1	C->T				490846	1	G->A	278115	0.5	T->C				258045	1	G->A				314843	0.5	G->A	599062	0.5	G->A				358876	0.5	G->A	174482	0.5	C->T	157349	0.5	C->T	329273
	322158	1	C->T							28541	1	C->T							278116	0.5	G->T				261114	1	G->A				324437	0.5	C->T	636675	0.5	G->A				383483	0.5	G->A	198416	0.5	G->A	163859	0.5	G->A	380894
	431183	1	G->A							28993	1	C->T							303330	1	G->A				266554	0.5	G->C				375762	0.5	C->T	667996	0.5	G->A				384774	0.5	T->C	236114	1	C->T	181804	0.5	G->A	496827
										30780	1	C->T							424619	1	G->A				266564	0.5	G->C				375773	0.5	G->A	674443	1	G->A				384775	0.5	G->A	236593	1	G->A	228503	0.5	C->T	528723
										31050	1	C->T							540153	1	G->A				266566	0.5	A->G				428134	1	G->A	681451	1	G->A				401557	0.5	C->T				239837	0.5	G->A	609754
										32253	1	G->A													266569	0.5	C->T				477604	1	G->A	692390	1	C->T				440745	0.5	G->A				323627	0.5	C->T	640221
										35295	1	C->T													275402	0.5	T->C				483878	0.5	C->T	730913	0.5	G->A				454528	0.5	G->A				448144	1	G->A	728778
										35342	1	C->T													278109	0.5	T->C				615688	0.5	G->A	831953	0.5	C->T				530590	0.5	C->T				527021	0.5	G->A	732154
										36857	1	G->A													278115	0.5	T->C				645212	1	G->A	914785	1	C->T				582234	1	C->T				624302	0.5	C->T	737631
										37098	1	C->T													278116	0.5	G->T				689808	1	G->A	930474	1	C->T				619887	0.5	C->T				628035	0.5	G->A	759480
										37686	1	G->A													278131	0.5	C->T							975982	0.5	C->T				648972	0.5	C->T				663684	1	G->A	784372
										37816	1	G->A													278133	0.5	C->A							976964	0.5	C->T				677077	0.5	G->A							792959
										38200	1	G->A													284347	1	G->A							1056440	0.5	C->T				696032	1	C->T							835148
										38634	1	G->A													303206	1	C->T							1075115	1	G->A				779663	0.5	C->T							853606
										38649	1	G->A													307965	1	C->T							1245360	0.5	T->C				800370	0.5	C->T							855780
										38788	1	G->A													312068	1	C->T							1387398	0.5	G->A				846295	0.5	C->T							968070
										39021	1	G->A													409133	1	C->T							1489880	1	G->A				887778	0.5	G->A
										39164	1	G->A																												914862	1	C->T
										39609	1	G->A																												937825	1	C->T
										40080	1	G->A
										40498	1	G->A
										40652	1	G->A
										40699	1	G->A
										40789	1	G->A
										41044	1	G->A
										41328	1	G->A
										42400	1	C->T
										45219	1	C->T
										53146	1	G->A
										53286	1	G->A
										57154	1	G->A
										60824	1	G->A
[truncated: 17 more columns]
