# Supplementary material for: Recombination Is Responsible for the Increased Recovery of Drug-Resistant Mutants with Hypermutated Genomes in Resting Yeast Diploids Expressing APOBEC Deaminases
Source: Front Genet. 2017 Dec 12;8:202. doi: 10.3389/fgene.2017.00202 (PMC5733079; doi:10.3389/fgene.2017.00202)
Supplement: Supplementary file 6 [file Data_Sheet_1.zip]

Archive with 82 entries (72 files):
- AID_d1/
- AID_d1/N097-LAN210-Can-AID-NA-RUN7-D1_SNVs_final.vcf
- AID_d1/N098-LAN210-Can-AID-NA-RUN7-D1_SNVs_final.vcf
- AID_d1/N125-LAN210-Can-AID-NA-RUN8-D1_Sample_d1-8_SNVs_final.vcf
- AID_d3/
- AID_d3/N040-LAN210-Can-AID-Oct12-RUN4-D3_SNVs_final.vcf
- AID_d3/N041-LAN210-Can-AID-Oct12-RUN4-D3_SNVs_final.vcf
- AID_d3/N100-LAN210-Can-AID-NA-RUN7-D3_SNVs_final.vcf
- AID_d3/N101-LAN210-Can-AID-NA-RUN7-D3_SNVs_final.vcf
- AID_d3/N102-LAN210-Can-AID-NA-RUN7-D3_SNVs_final.vcf
- AID_d6/
- AID_d6/N077-LAN210-Can-AID-NA-RUN6-D6_SNVs_final.vcf
- AID_d6/N078-LAN210-Can-AID-NA-RUN6-D6_SNVs_final.vcf
- AID_d6/N103-LAN210-Can-AID-NA-RUN7-D6_SNVs_final.vcf
- AID_d6/N104-LAN210-Can-AID-NA-RUN7-D6_SNVs_final.vcf
- AID_d6/N105-LAN210-Can-AID-NA-RUN7-D6_SNVs_final.vcf
- AID_d6/N106-LAN210-Can-AID-NA-RUN7-D6_SNVs_final.vcf
- APOBEC1_d1/
- APOBEC1_d1/N107-LAN210-Can-A1-NA-RUN7-D1_SNVs_final.vcf
- APOBEC1_d1/N108-LAN210-Can-A1-NA-RUN7-D1_SNVs_final.vcf
- APOBEC1_d1/N109-LAN210-Can-A1-NA-RUN7-D1_SNVs_final.vcf
- APOBEC1_d1/N110-LAN210-Can-A1-NA-RUN7-D1_SNVs_final.vcf
- APOBEC1_d1/N111-LAN210-Can-A1-NA-RUN7-D1_SNVs_final.vcf
- APOBEC1_d1/N112-LAN210-Can-A1-NA-RUN7-D1_SNVs_final.vcf
- APOBEC1_d3/
- APOBEC1_d3/N034-LAN210-Can-A1-Oct12-RUN4-D3_SNVs_final.vcf
- APOBEC1_d3/N035-LAN210-Can-A1-Oct12-RUN4-D3_SNVs_final.vcf
- APOBEC1_d3/N036-LAN210-FOA-A1-Oct12-RUN4-D3_SNVs_final.vcf
- APOBEC1_d3/N037-LAN210-FOA-A1-Oct12-RUN4-D3_SNVs_final.vcf
- APOBEC1_d3/N113-LAN210-Can-A1-NA-RUN7-D3_SNVs_final.vcf
- APOBEC1_d3/N114-LAN210-Can-A1-NA-RUN7-D3_SNVs_final.vcf
- APOBEC1_d3/N115-LAN210-Can-A1-NA-RUN7-D3_SNVs_final.vcf
- APOBEC1_d3/N116-LAN210-Can-A1-NA-RUN7-D3_SNVs_final.vcf
- APOBEC1_d3/N117-LAN210-Can-A1-NA-RUN7-D3_SNVs_final.vcf
- APOBEC1_d3/N118-LAN210-Can-A1-NA-RUN7-D3_SNVs_final.vcf
- APOBEC1_d3/N144-LAN210-Can-A1-NA-RUN8-D3_Sample_d8-3_SNVs_final.vcf
- APOBEC1_d3/N145-LAN210-Can-A1-NA-RUN8-D3_Sample_d9-3_SNVs_final.vcf
- APOBEC1_d6/
- APOBEC1_d6/N079-LAN210-Can-A1-NA-RUN6-D6_SNVs_final.vcf
- APOBEC1_d6/N080-LAN210-Can-A1-NA-RUN6-D6_SNVs_final.vcf
- APOBEC1_d6/N120-LAN210-Can-A1-NA-RUN7-D6_SNVs_final.vcf
- APOBEC1_d6/N121-LAN210-Can-A1-NA-RUN7-D6_SNVs_final.vcf
- APOBEC1_d6/N122-LAN210-Can-A1-NA-RUN7-D6_SNVs_final.vcf
- APOBEC1_d6/N123-LAN210-Can-A1-NA-RUN7-D6_SNVs_final.vcf
- APOBEC1_d6/N124-LAN210-Can-A1-NA-RUN7-D6_SNVs_final.vcf
- PmCDA1_d1/
- PmCDA1_d1/N085-LAN210-Can-PmCDA1-NA-RUN7-D1_SNVs_final.vcf
- PmCDA1_d1/N086-LAN210-Can-PmCDA1-NA-RUN7-D1_SNVs_final.vcf
- PmCDA1_d1/N087-LAN210-Can-PmCDA1-NA-RUN7-D1_SNVs_final.vcf
- PmCDA1_d1/N088-LAN210-Can-PmCDA1-NA-RUN7-D1_SNVs_final.vcf
- PmCDA1_d1/N089-LAN210-Can-PmCDA1-NA-RUN7-D1_SNVs_final.vcf
- PmCDA1_d1/N090-LAN210-Can-PmCDA1-NA-RUN7-D1_SNVs_final.vcf
- PmCDA1_d2/
- PmCDA1_d2/N126-LAN210-Can-PmCDA1-NA-RUN8-D2_Sample_d2-1_SNVs_final.vcf
- PmCDA1_d2/N127-LAN210-Can-PmCDA1-NA-RUN8-D2_Sample_d2-2_SNVs_final.vcf
- PmCDA1_d2/N128-LAN210-Can-PmCDA1-NA-RUN8-D2_Sample_d2-3_SNVs_final.vcf
- PmCDA1_d2/N129-LAN210-Can-PmCDA1-NA-RUN8-D2_Sample_d2-4_SNVs_final.vcf
- PmCDA1_d2/N130-LAN210-Can-PmCDA1-NA-RUN8-D2_Sample_d2-5_SNVs_final.vcf
- PmCDA1_d2/N131-LAN210-Can-PmCDA1-NA-RUN8-D2_Sample_d2-6_SNVs_final.vcf
- PmCDA1_d2/N132-LAN210-Can-PmCDA1-NA-RUN8-D2_Sample_d2-7_SNVs_final.vcf
- PmCDA1_d2/N133-LAN210-Can-PmCDA1-NA-RUN8-D2_Sample_d2-8_SNVs_final.vcf
- PmCDA1_d2/N134-LAN210-Can-PmCDA1-NA-RUN8-D2_Sample_d2-9_SNVs_final.vcf
- PmCDA1_d4/
- PmCDA1_d4/N135-LAN210-Can-PmCDA1-NA-RUN8-D4_Sample_d4-1_SNVs_final.vcf
- PmCDA1_d4/N136-LAN210-Can-PmCDA1-NA-RUN8-D4_Sample_d4-2_SNVs_final.vcf
- PmCDA1_d4/N137-LAN210-Can-PmCDA1-NA-RUN8-D4_Sample_d4-3_SNVs_final.vcf
- PmCDA1_d4/N138-LAN210-Can-PmCDA1-NA-RUN8-D4_Sample_d4-4_SNVs_final.vcf
- PmCDA1_d4/N139-LAN210-Can-PmCDA1-NA-RUN8-D4_Sample_d4-5_SNVs_final.vcf
- PmCDA1_d4/N140-LAN210-Can-PmCDA1-NA-RUN8-D4_Sample_d4-6_SNVs_final.vcf
- PmCDA1_d4/N141-LAN210-Can-PmCDA1-NA-RUN8-D4_Sample_d4-7_SNVs_final.vcf
- PmCDA1_d4/N142-LAN210-Can-PmCDA1-NA-RUN8-D4_Sample_d4-8_SNVs_final.vcf
- PmCDA1_d4/N143-LAN210-Can-PmCDA1-NA-RUN8-D4_Sample_d4-9_SNVs_final.vcf
- PmCDA1_d6/
- PmCDA1_d6/N070-LAN210-Can-PmCDA1-NA-RUN6-D6_SNVs_final.vcf
- PmCDA1_d6/N071-LAN210-Can-PmCDA1-NA-RUN6-D6_SNVs_final.vcf
- PmCDA1_d6/N072-LAN210-Can-PmCDA1-NA-RUN6-D6_SNVs_final.vcf
- PmCDA1_d6/N073-LAN210-Can-PmCDA1-NA-RUN6-D6_SNVs_final.vcf
- PmCDA1_d6/N092-LAN210-Can-PmCDA1-NA-RUN7-D6_SNVs_final.vcf
- PmCDA1_d6/N093-LAN210-Can-PmCDA1-NA-RUN7-D6_SNVs_final.vcf
- PmCDA1_d6/N094-LAN210-Can-PmCDA1-NA-RUN7-D6_SNVs_final.vcf
- PmCDA1_d6/N095-LAN210-Can-PmCDA1-NA-RUN7-D6_SNVs_final.vcf
- PmCDA1_d6/N096-LAN210-Can-PmCDA1-NA-RUN7-D6_SNVs_final.vcf
