# Supplementary material for: Recombination Is Responsible for the Increased Recovery of Drug-Resistant Mutants with Hypermutated Genomes in Resting Yeast Diploids Expressing APOBEC Deaminases
Source: Front Genet. 2017 Dec 12;8:202. doi: 10.3389/fgene.2017.00202 (PMC5733079; doi:10.3389/fgene.2017.00202)
Supplement: Supplementary file 6 [file Data_Sheet_1.zip › AID_d1/N097-LAN210-Can-AID-NA-RUN7-D1_SNVs_final.vcf]

##fileformat=VCFv4.2
##FILTER=<ID=LowQual,Description="Low quality">
##FORMAT=<ID=AD,Number=R,Type=Integer,Description="Allelic depths for the ref and alt alleles in the order listed">
##FORMAT=<ID=DP,Number=1,Type=Integer,Description="Approximate read depth (reads with MQ=255 or with bad mates are filtered)">
##FORMAT=<ID=GQ,Number=1,Type=Integer,Description="Genotype Quality">
##FORMAT=<ID=GT,Number=1,Type=String,Description="Genotype">
##FORMAT=<ID=PL,Number=G,Type=Integer,Description="Normalized, Phred-scaled likelihoods for genotypes as defined in the VCF specification">
##GATKCommandLine.HaplotypeCaller=<ID=HaplotypeCaller,Version=3.8-0-ge9d806836,Date="Tue Sep 19 13:50:27 PDT 2017",Epoch=1505854227493,CommandLineOptions="analysis_type=HaplotypeCaller input_file=[N097-LAN210-Can-AID-NA-RUN7-D1_sorted_dedup_RG_realigned.bam] showFullBamList=false read_buffer_size=null read_filter=[] disable_read_filter=[] intervals=null excludeIntervals=[../../LAN210/20170903_LAN210_v0.10m_masked_v2.bed] interval_set_rule=UNION interval_merging=ALL interval_padding=0 reference_sequence=../../LAN210/LAN210_v0.10m.fasta nonDeterministicRandomSeed=false disableDithering=false maxRuntime=-1 maxRuntimeUnits=MINUTES downsampling_type=BY_SAMPLE downsample_to_fraction=null downsample_to_coverage=500 baq=OFF baqGapOpenPenalty=40.0 refactor_NDN_cigar_string=false fix_misencoded_quality_scores=false allow_potentially_misencoded_quality_scores=false useOriginalQualities=false defaultBaseQualities=-1 performanceLog=null BQSR=null quantize_quals=0 static_quantized_quals=null round_down_quantized=false disable_indel_quals=false emit_original_quals=false preserve_qscores_less_than=6 globalQScorePrior=-1.0 secondsBetweenProgressUpdates=10 validation_strictness=SILENT remove_program_records=false keep_program_records=false sample_rename_mapping_file=null unsafe=null use_jdk_deflater=false use_jdk_inflater=false disable_auto_index_creation_and_locking_when_reading_rods=false no_cmdline_in_header=false sites_only=false never_trim_vcf_format_field=false bcf=false bam_compression=null simplifyBAM=false disable_bam_indexing=false generate_md5=false num_threads=1 num_cpu_threads_per_data_thread=1 num_io_threads=0 monitorThreadEfficiency=false num_bam_file_handles=null read_group_black_list=null pedigree=[] pedigreeString=[] pedigreeValidationType=STRICT allow_intervals_with_unindexed_bam=false generateShadowBCF=false variant_index_type=DYNAMIC_SEEK variant_index_parameter=-1 reference_window_stop=0 phone_home= gatk_key=null tag=NA logging_level=INFO log_to_file=null help=false version=false out=/media/artem/artem_second/20170727_RUN8/Project_Stepchenkova/reanalyze_RUN7/N097-LAN210-Can-AID-NA-RUN7-D1/N097-LAN210-Can-AID-NA-RUN7-D1.vcf likelihoodCalculationEngine=PairHMM heterogeneousKmerSizeResolution=COMBO_MIN dbsnp=(RodBinding name= source=UNBOUND) dontTrimActiveRegions=false maxDiscARExtension=25 maxGGAARExtension=300 paddingAroundIndels=150 paddingAroundSNPs=20 comp=[] annotation=[] excludeAnnotation=[] group=[StandardAnnotation, StandardHCAnnotation] debug=false useFilteredReadsForAnnotations=false emitRefConfidence=NONE bamOutput=null bamWriterType=CALLED_HAPLOTYPES emitDroppedReads=false disableOptimizations=false annotateNDA=false useNewAFCalculator=false heterozygosity=0.001 indel_heterozygosity=1.25E-4 heterozygosity_stdev=0.01 standard_min_confidence_threshold_for_calling=10.0 standard_min_confidence_threshold_for_emitting=30.0 max_alternate_alleles=6 max_genotype_count=1024 max_num_PL_values=100 input_prior=[] sample_ploidy=2 genotyping_mode=DISCOVERY alleles=(RodBinding name= source=UNBOUND) contamination_fraction_to_filter=0.0 contamination_fraction_per_sample_file=null p_nonref_model=null exactcallslog=null output_mode=EMIT_VARIANTS_ONLY allSitePLs=false gcpHMM=10 pair_hmm_implementation=FASTEST_AVAILABLE phredScaledGlobalReadMismappingRate=45 noFpga=false nativePairHmmThreads=1 useDoublePrecision=false sample_name=null kmerSize=[10, 25] dontIncreaseKmerSizesForCycles=false allowNonUniqueKmersInRef=false numPruningSamples=1 recoverDanglingHeads=false doNotRecoverDanglingBranches=false minDanglingBranchLength=4 consensus=false maxNumHaplotypesInPopulation=128 errorCorrectKmers=false minPruning=2 debugGraphTransformations=false allowCyclesInKmerGraphToGeneratePaths=false graphOutput=null kmerLengthForReadErrorCorrection=25 minObservationsForKmerToBeSolid=20 GVCFGQBands=[1, 2, 3, 4, 5, 6, 7, 8, 9, 10, 11, 12, 13, 14, 15, 16, 17, 18, 19, 20, 21, 22, 23, 24, 25, 26, 27, 28, 29, 30, 31, 32, 33, 34, 35, 36, 37, 38, 39, 40, 41, 42, 43, 44, 45, 46, 47, 48, 49, 50, 51, 52, 53, 54, 55, 56, 57, 58, 59, 60, 70, 80, 90, 99] indelSizeToEliminateInRefModel=10 min_base_quality_score=10 includeUmappedReads=false useAllelesTrigger=false doNotRunPhysicalPhasing=true keepRG=null justDetermineActiveRegions=false dontGenotype=false dontUseSoftClippedBases=false captureAssemblyFailureBAM=false errorCorrectReads=false pcr_indel_model=CONSERVATIVE maxReadsInRegionPerSample=10000 minReadsPerAlignmentStart=10 mergeVariantsViaLD=false activityProfileOut=null activeRegionOut=null activeRegionIn=null activeRegionExtension=null forceActive=false activeRegionMaxSize=null bandPassSigma=null maxReadsInMemoryPerSample=30000 maxTotalReadsInMemory=10000000 maxProbPropagationDistance=50 activeProbabilityThreshold=0.002 min_mapping_quality_score=20 filter_reads_with_N_cigar=false filter_mismatching_base_and_quals=false filter_bases_not_stored=false">
##GATKCommandLine.SelectVariants=<ID=SelectVariants,Version=3.8-0-ge9d806836,Date="Tue Sep 19 14:00:59 PDT 2017",Epoch=1505854859761,CommandLineOptions="analysis_type=SelectVariants input_file=[] showFullBamList=false read_buffer_size=null read_filter=[] disable_read_filter=[] intervals=null excludeIntervals=null interval_set_rule=UNION interval_merging=ALL interval_padding=0 reference_sequence=../../LAN210/LAN210_v0.10m.fasta nonDeterministicRandomSeed=false disableDithering=false maxRuntime=-1 maxRuntimeUnits=MINUTES downsampling_type=BY_SAMPLE downsample_to_fraction=null downsample_to_coverage=1000 baq=OFF baqGapOpenPenalty=40.0 refactor_NDN_cigar_string=false fix_misencoded_quality_scores=false allow_potentially_misencoded_quality_scores=false useOriginalQualities=false defaultBaseQualities=-1 performanceLog=null BQSR=null quantize_quals=0 static_quantized_quals=null round_down_quantized=false disable_indel_quals=false emit_original_quals=false preserve_qscores_less_than=6 globalQScorePrior=-1.0 secondsBetweenProgressUpdates=10 validation_strictness=SILENT remove_program_records=false keep_program_records=false sample_rename_mapping_file=null unsafe=null use_jdk_deflater=false use_jdk_inflater=false disable_auto_index_creation_and_locking_when_reading_rods=false no_cmdline_in_header=false sites_only=false never_trim_vcf_format_field=false bcf=false bam_compression=null simplifyBAM=false disable_bam_indexing=false generate_md5=false num_threads=1 num_cpu_threads_per_data_thread=1 num_io_threads=0 monitorThreadEfficiency=false num_bam_file_handles=null read_group_black_list=null pedigree=[] pedigreeString=[] pedigreeValidationType=STRICT allow_intervals_with_unindexed_bam=false generateShadowBCF=false variant_index_type=DYNAMIC_SEEK variant_index_parameter=-1 reference_window_stop=0 phone_home= gatk_key=null tag=NA logging_level=INFO log_to_file=null help=false version=false variant=(RodBinding name=variant source=N097-LAN210-Can-AID-NA-RUN7-D1.vcf) discordance=(RodBinding name= source=UNBOUND) concordance=(RodBinding name= source=UNBOUND) out=/media/artem/artem_second/20170727_RUN8/Project_Stepchenkova/reanalyze_RUN7/N097-LAN210-Can-AID-NA-RUN7-D1/N097-LAN210-Can-AID-NA-RUN7-D1_SNVs.vcf sample_name=[] sample_expressions=null sample_file=null exclude_sample_name=[] exclude_sample_file=[] exclude_sample_expressions=[] selectexpressions=[] invertselect=false excludeNonVariants=false excludeFiltered=false preserveAlleles=false removeUnusedAlternates=false restrictAllelesTo=ALL keepOriginalAC=false keepOriginalDP=false mendelianViolation=false invertMendelianViolation=false mendelianViolationQualThreshold=0.0 select_random_fraction=0.0 remove_fraction_genotypes=0.0 selectTypeToInclude=[SNP] selectTypeToExclude=[] keepIDs=null excludeIDs=null fullyDecode=false justRead=false maxIndelSize=2147483647 minIndelSize=0 maxFilteredGenotypes=2147483647 minFilteredGenotypes=0 maxFractionFilteredGenotypes=1.0 minFractionFilteredGenotypes=0.0 maxNOCALLnumber=2147483647 maxNOCALLfraction=1.0 setFilteredGtToNocall=false ALLOW_NONOVERLAPPING_COMMAND_LINE_SAMPLES=false forceValidOutput=false filter_reads_with_N_cigar=false filter_mismatching_base_and_quals=false filter_bases_not_stored=false">
##INFO=<ID=AC,Number=A,Type=Integer,Description="Allele count in genotypes, for each ALT allele, in the same order as listed">
##INFO=<ID=AF,Number=A,Type=Float,Description="Allele Frequency, for each ALT allele, in the same order as listed">
##INFO=<ID=AN,Number=1,Type=Integer,Description="Total number of alleles in called genotypes">
##INFO=<ID=BaseQRankSum,Number=1,Type=Float,Description="Z-score from Wilcoxon rank sum test of Alt Vs. Ref base qualities">
##INFO=<ID=ClippingRankSum,Number=1,Type=Float,Description="Z-score From Wilcoxon rank sum test of Alt vs. Ref number of hard clipped bases">
##INFO=<ID=DP,Number=1,Type=Integer,Description="Approximate read depth; some reads may have been filtered">
##INFO=<ID=DS,Number=0,Type=Flag,Description="Were any of the samples downsampled?">
##INFO=<ID=ExcessHet,Number=1,Type=Float,Description="Phred-scaled p-value for exact test of excess heterozygosity">
##INFO=<ID=FS,Number=1,Type=Float,Description="Phred-scaled p-value using Fisher's exact test to detect strand bias">
##INFO=<ID=HaplotypeScore,Number=1,Type=Float,Description="Consistency of the site with at most two segregating haplotypes">
##INFO=<ID=InbreedingCoeff,Number=1,Type=Float,Description="Inbreeding coefficient as estimated from the genotype likelihoods per-sample when compared against the Hardy-Weinberg expectation">
##INFO=<ID=MLEAC,Number=A,Type=Integer,Description="Maximum likelihood expectation (MLE) for the allele counts (not necessarily the same as the AC), for each ALT allele, in the same order as listed">
##INFO=<ID=MLEAF,Number=A,Type=Float,Description="Maximum likelihood expectation (MLE) for the allele frequency (not necessarily the same as the AF), for each ALT allele, in the same order as listed">
##INFO=<ID=MQ,Number=1,Type=Float,Description="RMS Mapping Quality">
##INFO=<ID=MQRankSum,Number=1,Type=Float,Description="Z-score From Wilcoxon rank sum test of Alt vs. Ref read mapping qualities">
##INFO=<ID=QD,Number=1,Type=Float,Description="Variant Confidence/Quality by Depth">
##INFO=<ID=ReadPosRankSum,Number=1,Type=Float,Description="Z-score from Wilcoxon rank sum test of Alt vs. Ref read position bias">
##INFO=<ID=SOR,Number=1,Type=Float,Description="Symmetric Odds Ratio of 2x2 contingency table to detect strand bias">
##contig=<ID=chrI,length=198855>
##contig=<ID=chrII,length=810456>
##contig=<ID=chrIII,length=316501>
##contig=<ID=chrIV,length=1516959>
##contig=<ID=chrV,length=570663>
##contig=<ID=chrVI,length=270116>
##contig=<ID=chrVII,length=1084724>
##contig=<ID=chrVIII,length=557320>
##contig=<ID=chrIX,length=433988>
##contig=<ID=chrX,length=745688>
##contig=<ID=chrXI,length=666767>
##contig=<ID=chrXII,length=1065113>
##contig=<ID=chrXIII,length=917121>
##contig=<ID=chrXIV,length=784078>
##contig=<ID=chrXV,length=1078147>
##contig=<ID=chrXVI,length=943466>
##contig=<ID=mt,length=85611>
##reference=file:///media/artem/artem_second/20170727_RUN8/Project_Stepchenkova/reanalyze_RUN7/N097-LAN210-Can-AID-NA-RUN7-D1/../../LAN210/LAN210_v0.10m.fasta
##source=SelectVariants
#CHROM	POS	ID	REF	ALT	QUAL	FILTER	INFO	FORMAT	N097-LAN210-Can-AID-NA-RUN7-D1
chrI	144827	.	G	A	934.77	PASS	AC=1;AF=0.500;AN=2;BaseQRankSum=-2.280;ClippingRankSum=0.000;DP=79;ExcessHet=3.0103;FS=3.027;MLEAC=1;MLEAF=0.500;MQ=41.82;MQRankSum=0.988;QD=11.83;ReadPosRankSum=0.200;SOR=1.115	GT:AD:DP:GQ:PL	0/1:41,38:79:99:963,0,1237
chrI	166321	.	G	A	1061.77	PASS	AC=1;AF=0.500;AN=2;BaseQRankSum=-0.638;ClippingRankSum=0.000;DP=85;ExcessHet=3.0103;FS=0.000;MLEAC=1;MLEAF=0.500;MQ=41.83;MQRankSum=0.000;QD=12.95;ReadPosRankSum=-0.110;SOR=0.693	GT:AD:DP:GQ:PL	0/1:41,41:82:99:1090,0,1113
chrII	140863	.	G	A	1010.77	PASS	AC=1;AF=0.500;AN=2;BaseQRankSum=0.759;ClippingRankSum=0.000;DP=55;ExcessHet=3.0103;FS=15.147;MLEAC=1;MLEAF=0.500;MQ=41.21;MQRankSum=-0.430;QD=18.38;ReadPosRankSum=-0.246;SOR=1.108	GT:AD:DP:GQ:PL	0/1:25,30:55:99:1039,0,749
chrII	256290	.	G	A	589.77	PASS	AC=1;AF=0.500;AN=2;BaseQRankSum=1.541;ClippingRankSum=0.000;DP=51;ExcessHet=3.0103;FS=2.480;MLEAC=1;MLEAF=0.500;MQ=42.00;MQRankSum=0.000;QD=11.56;ReadPosRankSum=1.317;SOR=0.357	GT:AD:DP:GQ:PL	0/1:30,21:51:99:618,0,811
chrII	278541	.	G	A	997.77	PASS	AC=1;AF=0.500;AN=2;BaseQRankSum=-0.416;ClippingRankSum=0.000;DP=77;ExcessHet=3.0103;FS=3.224;MLEAC=1;MLEAF=0.500;MQ=41.47;MQRankSum=-0.342;QD=13.13;ReadPosRankSum=-0.632;SOR=1.211	GT:AD:DP:GQ:PL	0/1:38,38:76:99:1026,0,1030
chrII	477604	.	G	A	662.77	PASS	AC=1;AF=0.500;AN=2;BaseQRankSum=1.246;ClippingRankSum=0.000;DP=58;ExcessHet=3.0103;FS=2.305;MLEAC=1;MLEAF=0.500;MQ=41.87;MQRankSum=1.897;QD=12.05;ReadPosRankSum=0.663;SOR=1.136	GT:AD:DP:GQ:PL	0/1:30,25:55:99:691,0,786
chrII	555369	.	G	T	579.77	PASS	AC=1;AF=0.500;AN=2;BaseQRankSum=-0.012;ClippingRankSum=0.000;DP=80;ExcessHet=3.0103;FS=0.000;MLEAC=1;MLEAF=0.500;MQ=41.80;MQRankSum=-1.747;QD=7.34;ReadPosRankSum=-5.924;SOR=0.651	GT:AD:DP:GQ:PL	0/1:60,19:79:99:608,0,6434
chrII	555371	.	T	A	579.77	PASS	AC=1;AF=0.500;AN=2;BaseQRankSum=1.354;ClippingRankSum=0.000;DP=83;ExcessHet=3.0103;FS=0.000;MLEAC=1;MLEAF=0.500;MQ=41.81;MQRankSum=-1.792;QD=7.07;ReadPosRankSum=-5.390;SOR=0.583	GT:AD:DP:GQ:PL	0/1:63,19:82:99:608,0,6434
chrII	555373	.	A	C	579.77	PASS	AC=1;AF=0.500;AN=2;BaseQRankSum=1.048;ClippingRankSum=0.000;DP=83;ExcessHet=3.0103;FS=0.000;MLEAC=1;MLEAF=0.500;MQ=41.81;MQRankSum=-1.792;QD=7.07;ReadPosRankSum=-5.301;SOR=0.583	GT:AD:DP:GQ:PL	0/1:63,19:82:99:608,0,6434
chrII	575675	.	G	A	937.77	PASS	AC=1;AF=0.500;AN=2;BaseQRankSum=-2.987;ClippingRankSum=0.000;DP=62;ExcessHet=3.0103;FS=1.008;MLEAC=1;MLEAF=0.500;MQ=41.53;MQRankSum=-0.841;QD=15.63;ReadPosRankSum=-0.858;SOR=0.503	GT:AD:DP:GQ:PL	0/1:26,34:60:99:966,0,862
chrII	614084	.	G	A	1200.77	PASS	AC=1;AF=0.500;AN=2;BaseQRankSum=-0.313;ClippingRankSum=0.000;DP=65;ExcessHet=3.0103;FS=11.293;MLEAC=1;MLEAF=0.500;MQ=41.69;MQRankSum=-0.383;QD=18.47;ReadPosRankSum=-0.410;SOR=0.959	GT:AD:DP:GQ:PL	0/1:22,43:65:99:1229,0,573
chrII	681925	.	C	T	632.77	PASS	AC=1;AF=0.500;AN=2;BaseQRankSum=-0.249;ClippingRankSum=0.000;DP=42;ExcessHet=3.0103;FS=6.803;MLEAC=1;MLEAF=0.500;MQ=42.00;MQRankSum=0.000;QD=15.43;ReadPosRankSum=-1.100;SOR=0.499	GT:AD:DP:GQ:PL	0/1:19,22:41:99:661,0,565
chrII	707705	.	G	A	1155.77	PASS	AC=1;AF=0.500;AN=2;BaseQRankSum=1.061;ClippingRankSum=0.000;DP=68;ExcessHet=3.0103;FS=3.562;MLEAC=1;MLEAF=0.500;MQ=41.78;MQRankSum=-0.882;QD=17.51;ReadPosRankSum=1.690;SOR=0.372	GT:AD:DP:GQ:PL	0/1:30,36:66:99:1184,0,908
chrII	734689	.	G	A	720.77	PASS	AC=1;AF=0.500;AN=2;BaseQRankSum=-0.574;ClippingRankSum=0.000;DP=70;ExcessHet=3.0103;FS=0.000;MLEAC=1;MLEAF=0.500;MQ=41.94;MQRankSum=-0.314;QD=10.30;ReadPosRankSum=-1.171;SOR=0.770	GT:AD:DP:GQ:PL	0/1:43,27:70:99:749,0,1363
chrIII	65638	.	C	T	866.77	PASS	AC=1;AF=0.500;AN=2;BaseQRankSum=0.371;ClippingRankSum=0.000;DP=68;ExcessHet=3.0103;FS=0.000;MLEAC=1;MLEAF=0.500;MQ=41.88;MQRankSum=-0.289;QD=12.75;ReadPosRankSum=1.144;SOR=0.814	GT:AD:DP:GQ:PL	0/1:39,29:68:99:895,0,1222
chrIII	178818	.	G	A	862.77	PASS	AC=1;AF=0.500;AN=2;BaseQRankSum=0.924;ClippingRankSum=0.000;DP=63;ExcessHet=3.0103;FS=2.102;MLEAC=1;MLEAF=0.500;MQ=42.00;MQRankSum=0.000;QD=13.69;ReadPosRankSum=-0.094;SOR=0.452	GT:AD:DP:GQ:PL	0/1:33,30:63:99:891,0,932
chrIII	181397	.	C	T	993.77	PASS	AC=1;AF=0.500;AN=2;BaseQRankSum=-0.344;ClippingRankSum=0.000;DP=54;ExcessHet=3.0103;FS=1.067;MLEAC=1;MLEAF=0.500;MQ=41.74;MQRankSum=-0.772;QD=18.75;ReadPosRankSum=-0.575;SOR=0.745	GT:AD:DP:GQ:PL	0/1:21,32:53:99:1022,0,629
chrIII	226548	.	C	T	1363.77	PASS	AC=1;AF=0.500;AN=2;BaseQRankSum=2.134;ClippingRankSum=0.000;DP=76;ExcessHet=3.0103;FS=7.834;MLEAC=1;MLEAF=0.500;MQ=41.97;MQRankSum=-0.873;QD=17.94;ReadPosRankSum=0.560;SOR=1.556	GT:AD:DP:GQ:PL	0/1:34,42:76:99:1392,0,961
chrIV	46372	.	C	T	989.77	PASS	AC=1;AF=0.500;AN=2;BaseQRankSum=0.118;ClippingRankSum=0.000;DP=70;ExcessHet=3.0103;FS=4.556;MLEAC=1;MLEAF=0.500;MQ=41.50;MQRankSum=0.580;QD=14.14;ReadPosRankSum=-0.701;SOR=0.654	GT:AD:DP:GQ:PL	0/1:33,37:70:99:1018,0,870
chrIV	130513	.	G	A	769.77	PASS	AC=1;AF=0.500;AN=2;BaseQRankSum=-1.420;ClippingRankSum=0.000;DP=52;ExcessHet=3.0103;FS=2.304;MLEAC=1;MLEAF=0.500;MQ=42.00;MQRankSum=0.000;QD=14.80;ReadPosRankSum=0.746;SOR=1.045	GT:AD:DP:GQ:PL	0/1:27,25:52:99:798,0,934
chrIV	330414	.	G	A	1548.77	PASS	AC=1;AF=0.500;AN=2;BaseQRankSum=0.041;ClippingRankSum=0.000;DP=105;ExcessHet=3.0103;FS=1.572;MLEAC=1;MLEAF=0.500;MQ=40.80;MQRankSum=-2.411;QD=15.04;ReadPosRankSum=-1.492;SOR=0.860	GT:AD:DP:GQ:PL	0/1:47,56:103:99:1577,0,1306
chrIV	363844	.	C	T	724.77	PASS	AC=1;AF=0.500;AN=2;BaseQRankSum=1.294;ClippingRankSum=0.000;DP=66;ExcessHet=3.0103;FS=6.972;MLEAC=1;MLEAF=0.500;MQ=41.56;MQRankSum=1.135;QD=10.98;ReadPosRankSum=-2.077;SOR=1.592	GT:AD:DP:GQ:PL	0/1:41,25:66:99:753,0,1182
chrIV	538658	.	G	A	397.77	PASS	AC=1;AF=0.500;AN=2;BaseQRankSum=0.046;ClippingRankSum=0.000;DP=41;ExcessHet=3.0103;FS=1.226;MLEAC=1;MLEAF=0.500;MQ=40.91;MQRankSum=0.408;QD=9.70;ReadPosRankSum=0.934;SOR=0.929	GT:AD:DP:GQ:PL	0/1:23,18:41:99:426,0,587
chrIV	835717	.	C	T	675.77	PASS	AC=1;AF=0.500;AN=2;BaseQRankSum=1.143;ClippingRankSum=0.000;DP=47;ExcessHet=3.0103;FS=1.115;MLEAC=1;MLEAF=0.500;MQ=41.61;MQRankSum=1.649;QD=14.69;ReadPosRankSum=0.000;SOR=0.899	GT:AD:DP:GQ:PL	0/1:25,21:46:99:704,0,831
chrIV	838300	.	C	T	1143.77	PASS	AC=1;AF=0.500;AN=2;BaseQRankSum=-0.301;ClippingRankSum=0.000;DP=75;ExcessHet=3.0103;FS=1.966;MLEAC=1;MLEAF=0.500;MQ=41.11;MQRankSum=1.774;QD=15.67;ReadPosRankSum=0.489;SOR=0.430	GT:AD:DP:GQ:PL	0/1:32,41:73:99:1172,0,882
chrIV	907088	.	C	T	1494.77	PASS	AC=1;AF=0.500;AN=2;BaseQRankSum=-1.153;ClippingRankSum=0.000;DP=100;ExcessHet=3.0103;FS=2.749;MLEAC=1;MLEAF=0.500;MQ=41.79;MQRankSum=-1.616;QD=15.41;ReadPosRankSum=-1.597;SOR=0.447	GT:AD:DP:GQ:PL	0/1:45,52:97:99:1523,0,1349
chrIV	1020563	.	G	A	850.77	PASS	AC=1;AF=0.500;AN=2;BaseQRankSum=1.009;ClippingRankSum=0.000;DP=69;ExcessHet=3.0103;FS=2.037;MLEAC=1;MLEAF=0.500;MQ=42.00;MQRankSum=0.000;QD=12.51;ReadPosRankSum=0.755;SOR=0.670	GT:AD:DP:GQ:PL	0/1:38,30:68:99:879,0,1117
chrIV	1052288	.	G	A	877.77	PASS	AC=1;AF=0.500;AN=2;BaseQRankSum=0.178;ClippingRankSum=0.000;DP=68;ExcessHet=3.0103;FS=0.000;MLEAC=1;MLEAF=0.500;MQ=42.00;MQRankSum=0.000;QD=12.91;ReadPosRankSum=0.751;SOR=0.703	GT:AD:DP:GQ:PL	0/1:37,31:68:99:906,0,1118
chrIV	1184698	.	G	A	832.77	PASS	AC=1;AF=0.500;AN=2;BaseQRankSum=-1.316;ClippingRankSum=0.000;DP=61;ExcessHet=3.0103;FS=0.971;MLEAC=1;MLEAF=0.500;MQ=41.24;MQRankSum=-1.094;QD=13.65;ReadPosRankSum=-0.812;SOR=0.656	GT:AD:DP:GQ:PL	0/1:32,29:61:99:861,0,987
chrIV	1199166	.	C	T	1300.77	PASS	AC=1;AF=0.500;AN=2;BaseQRankSum=0.985;ClippingRankSum=0.000;DP=83;ExcessHet=3.0103;FS=1.791;MLEAC=1;MLEAF=0.500;MQ=41.66;MQRankSum=-1.389;QD=15.67;ReadPosRankSum=-0.841;SOR=0.947	GT:AD:DP:GQ:PL	0/1:41,42:83:99:1329,0,1184
chrIV	1401686	.	G	A	753.77	PASS	AC=1;AF=0.500;AN=2;BaseQRankSum=-2.977;ClippingRankSum=0.000;DP=62;ExcessHet=3.0103;FS=3.410;MLEAC=1;MLEAF=0.500;MQ=41.52;MQRankSum=-0.116;QD=12.16;ReadPosRankSum=0.655;SOR=0.921	GT:AD:DP:GQ:PL	0/1:34,28:62:99:782,0,1206
chrV	13550	.	G	A	1243.77	PASS	AC=2;AF=1.00;AN=2;DP=34;ExcessHet=3.0103;FS=0.000;MLEAC=2;MLEAF=1.00;MQ=40.50;QD=27.83;SOR=1.418	GT:AD:DP:GQ:PL	1/1:0,34:34:99:1272,102,0
chrV	32271	.	C	T	1164.77	PASS	AC=2;AF=1.00;AN=2;DP=32;ExcessHet=3.0103;FS=0.000;MLEAC=2;MLEAF=1.00;MQ=42.00;QD=34.74;SOR=0.760	GT:AD:DP:GQ:PL	1/1:0,29:29:87:1193,87,0
chrV	167632	.	C	T	899.77	PASS	AC=2;AF=1.00;AN=2;DP=29;ExcessHet=3.0103;FS=0.000;MLEAC=2;MLEAF=1.00;MQ=41.01;QD=31.03;SOR=1.071	GT:AD:DP:GQ:PL	1/1:0,29:29:87:928,87,0
chrV	278115	.	T	C	253.77	PASS	AC=1;AF=0.500;AN=2;BaseQRankSum=0.112;ClippingRankSum=0.000;DP=41;ExcessHet=3.0103;FS=3.971;MLEAC=1;MLEAF=0.500;MQ=40.37;MQRankSum=-4.967;QD=6.19;ReadPosRankSum=-2.544;SOR=1.728	GT:AD:DP:GQ:PL	0/1:32,9:41:99:282,0,1317
chrV	278116	.	G	T	253.77	PASS	AC=1;AF=0.500;AN=2;BaseQRankSum=0.463;ClippingRankSum=0.000;DP=41;ExcessHet=3.0103;FS=3.971;MLEAC=1;MLEAF=0.500;MQ=40.37;MQRankSum=-4.967;QD=6.19;ReadPosRankSum=-2.639;SOR=1.728	GT:AD:DP:GQ:PL	0/1:32,9:41:99:282,0,1317
chrV	322158	.	C	T	1006.77	PASS	AC=2;AF=1.00;AN=2;DP=27;ExcessHet=3.0103;FS=0.000;MLEAC=2;MLEAF=1.00;MQ=42.00;QD=30.72;SOR=2.387	GT:AD:DP:GQ:PL	1/1:0,27:27:81:1035,81,0
chrV	431183	.	G	A	1523.77	PASS	AC=2;AF=1.00;AN=2;DP=43;ExcessHet=3.0103;FS=0.000;MLEAC=2;MLEAF=1.00;MQ=41.86;QD=34.11;SOR=1.721	GT:AD:DP:GQ:PL	1/1:0,42:42:99:1552,126,0
chrVI	31975	.	C	T	1614.77	PASS	AC=1;AF=0.500;AN=2;BaseQRankSum=1.951;ClippingRankSum=0.000;DP=89;ExcessHet=3.0103;FS=1.807;MLEAC=1;MLEAF=0.500;MQ=41.81;MQRankSum=-1.266;QD=18.56;ReadPosRankSum=1.688;SOR=0.950	GT:AD:DP:GQ:PL	0/1:39,48:87:99:1643,0,1195
chrVI	183819	.	C	G	696.77	PASS	AC=1;AF=0.500;AN=2;BaseQRankSum=3.290;ClippingRankSum=0.000;DP=134;ExcessHet=3.0103;FS=4.275;MLEAC=1;MLEAF=0.500;MQ=41.87;MQRankSum=-2.053;QD=5.32;ReadPosRankSum=-6.722;SOR=0.790	GT:AD:DP:GQ:PL	0/1:106,25:131:99:725,0,17146
chrVI	183825	.	C	G	702.77	PASS	AC=1;AF=0.500;AN=2;BaseQRankSum=1.387;ClippingRankSum=0.000;DP=130;ExcessHet=3.0103;FS=4.300;MLEAC=1;MLEAF=0.500;MQ=41.86;MQRankSum=-2.015;QD=5.53;ReadPosRankSum=-6.721;SOR=0.785	GT:AD:DP:GQ:PL	0/1:102,25:127:99:731,0,17039
chrVI	196383	.	C	T	926.77	PASS	AC=1;AF=0.500;AN=2;BaseQRankSum=1.260;ClippingRankSum=0.000;DP=56;ExcessHet=3.0103;FS=0.000;MLEAC=1;MLEAF=0.500;MQ=41.39;MQRankSum=0.547;QD=16.55;ReadPosRankSum=1.236;SOR=0.567	GT:AD:DP:GQ:PL	0/1:28,28:56:99:955,0,878
chrVII	23839	.	C	T	730.77	PASS	AC=1;AF=0.500;AN=2;BaseQRankSum=-0.319;ClippingRankSum=0.000;DP=57;ExcessHet=3.0103;FS=5.324;MLEAC=1;MLEAF=0.500;MQ=41.97;MQRankSum=-0.983;QD=12.82;ReadPosRankSum=0.980;SOR=0.803	GT:AD:DP:GQ:PL	0/1:29,28:57:99:759,0,811
chrVII	49576	.	C	T	1008.77	PASS	AC=1;AF=0.500;AN=2;BaseQRankSum=-1.077;ClippingRankSum=0.000;DP=70;ExcessHet=3.0103;FS=2.045;MLEAC=1;MLEAF=0.500;MQ=41.59;MQRankSum=-1.374;QD=14.62;ReadPosRankSum=1.128;SOR=0.427	GT:AD:DP:GQ:PL	0/1:33,36:69:99:1037,0,1077
chrVII	51262	.	C	T	885.77	PASS	AC=1;AF=0.500;AN=2;BaseQRankSum=1.010;ClippingRankSum=0.000;DP=58;ExcessHet=3.0103;FS=1.121;MLEAC=1;MLEAF=0.500;MQ=41.76;MQRankSum=1.001;QD=15.27;ReadPosRankSum=-2.415;SOR=0.941	GT:AD:DP:GQ:PL	0/1:30,28:58:99:914,0,850
chrVII	73876	.	C	T	592.77	PASS	AC=1;AF=0.500;AN=2;BaseQRankSum=0.257;ClippingRankSum=0.000;DP=80;ExcessHet=3.0103;FS=4.954;MLEAC=1;MLEAF=0.500;MQ=40.95;MQRankSum=1.275;QD=7.41;ReadPosRankSum=-1.210;SOR=0.279	GT:AD:DP:GQ:PL	0/1:56,24:80:99:621,0,1693
chrVII	122316	.	G	A	1054.77	PASS	AC=1;AF=0.500;AN=2;BaseQRankSum=-0.494;ClippingRankSum=0.000;DP=67;ExcessHet=3.0103;FS=2.132;MLEAC=1;MLEAF=0.500;MQ=41.72;MQRankSum=-1.853;QD=15.98;ReadPosRankSum=1.891;SOR=0.990	GT:AD:DP:GQ:PL	0/1:30,36:66:99:1083,0,893
chrVII	253840	.	C	T	1783.77	PASS	AC=1;AF=0.500;AN=2;BaseQRankSum=-0.498;ClippingRankSum=0.000;DP=117;ExcessHet=3.0103;FS=0.000;MLEAC=1;MLEAF=0.500;MQ=41.45;MQRankSum=-2.003;QD=15.51;ReadPosRankSum=-0.385;SOR=0.628	GT:AD:DP:GQ:PL	0/1:53,62:115:99:1812,0,1554
chrVII	319953	.	G	A	829.77	PASS	AC=1;AF=0.500;AN=2;BaseQRankSum=0.532;ClippingRankSum=0.000;DP=68;ExcessHet=3.0103;FS=0.937;MLEAC=1;MLEAF=0.500;MQ=41.25;MQRankSum=-3.065;QD=12.38;ReadPosRankSum=1.416;SOR=0.913	GT:AD:DP:GQ:PL	0/1:37,30:67:99:858,0,1122
chrVII	384774	.	T	C	1929.77	PASS	AC=1;AF=0.500;AN=2;BaseQRankSum=0.423;ClippingRankSum=0.000;DP=115;ExcessHet=3.0103;FS=5.947;MLEAC=1;MLEAF=0.500;MQ=41.49;MQRankSum=0.713;QD=17.23;ReadPosRankSum=-8.275;SOR=0.342	GT:AD:DP:GQ:PL	0/1:61,51:112:99:1958,0,3400
chrVII	384775	.	G	A	1929.77	PASS	AC=1;AF=0.500;AN=2;BaseQRankSum=1.322;ClippingRankSum=0.000;DP=115;ExcessHet=3.0103;FS=5.947;MLEAC=1;MLEAF=0.500;MQ=41.49;MQRankSum=0.713;QD=17.23;ReadPosRankSum=-8.534;SOR=0.342	GT:AD:DP:GQ:PL	0/1:61,51:112:99:1958,0,3400
chrVII	413845	.	C	T	1188.77	PASS	AC=1;AF=0.500;AN=2;BaseQRankSum=-0.255;ClippingRankSum=0.000;DP=77;ExcessHet=3.0103;FS=4.644;MLEAC=1;MLEAF=0.500;MQ=41.87;MQRankSum=-0.358;QD=15.44;ReadPosRankSum=0.468;SOR=0.301	GT:AD:DP:GQ:PL	0/1:37,40:77:99:1217,0,1173
chrVII	434669	.	C	T	1020.77	PASS	AC=1;AF=0.500;AN=2;BaseQRankSum=0.747;ClippingRankSum=0.000;DP=76;ExcessHet=3.0103;FS=0.000;MLEAC=1;MLEAF=0.500;MQ=41.76;MQRankSum=-2.019;QD=13.61;ReadPosRankSum=2.629;SOR=0.739	GT:AD:DP:GQ:PL	0/1:43,32:75:99:1049,0,1507
chrVII	615877	.	G	A	612.77	PASS	AC=1;AF=0.500;AN=2;BaseQRankSum=-0.915;ClippingRankSum=0.000;DP=67;ExcessHet=3.0103;FS=0.941;MLEAC=1;MLEAF=0.500;MQ=42.00;MQRankSum=0.000;QD=9.15;ReadPosRankSum=1.767;SOR=0.834	GT:AD:DP:GQ:PL	0/1:42,25:67:99:641,0,1306
chrVII	957849	.	G	A	904.77	PASS	AC=1;AF=0.500;AN=2;BaseQRankSum=-0.567;ClippingRankSum=0.000;DP=67;ExcessHet=3.0103;FS=0.946;MLEAC=1;MLEAF=0.500;MQ=41.52;MQRankSum=-2.125;QD=13.50;ReadPosRankSum=0.944;SOR=0.569	GT:AD:DP:GQ:PL	0/1:35,32:67:99:933,0,1036
chrVII	970051	.	G	A	919.77	PASS	AC=1;AF=0.500;AN=2;BaseQRankSum=1.866;ClippingRankSum=0.000;DP=104;ExcessHet=3.0103;FS=0.000;MLEAC=1;MLEAF=0.500;MQ=41.87;MQRankSum=-1.283;QD=8.84;ReadPosRankSum=-0.697;SOR=0.638	GT:AD:DP:GQ:PL	0/1:68,36:104:99:948,0,1845
chrVII	1024596	.	C	T	1514.77	PASS	AC=1;AF=0.500;AN=2;BaseQRankSum=-0.126;ClippingRankSum=0.000;DP=81;ExcessHet=3.0103;FS=1.844;MLEAC=1;MLEAF=0.500;MQ=41.55;MQRankSum=-0.247;QD=18.93;ReadPosRankSum=1.734;SOR=0.919	GT:AD:DP:GQ:PL	0/1:32,48:80:99:1543,0,936
chrVIII	218820	.	C	T	1294.77	PASS	AC=1;AF=0.500;AN=2;BaseQRankSum=-2.118;ClippingRankSum=0.000;DP=77;ExcessHet=3.0103;FS=3.276;MLEAC=1;MLEAF=0.500;MQ=41.76;MQRankSum=-1.441;QD=17.04;ReadPosRankSum=-3.243;SOR=0.399	GT:AD:DP:GQ:PL	0/1:31,45:76:99:1323,0,973
chrVIII	222579	.	C	T	907.77	PASS	AC=1;AF=0.500;AN=2;BaseQRankSum=0.877;ClippingRankSum=0.000;DP=50;ExcessHet=3.0103;FS=0.000;MLEAC=1;MLEAF=0.500;MQ=41.26;MQRankSum=-1.631;QD=18.91;ReadPosRankSum=-0.507;SOR=0.706	GT:AD:DP:GQ:PL	0/1:16,32:48:99:936,0,360
chrVIII	358490	.	G	A	602.77	PASS	AC=1;AF=0.500;AN=2;BaseQRankSum=0.123;ClippingRankSum=0.000;DP=56;ExcessHet=3.0103;FS=0.000;MLEAC=1;MLEAF=0.500;MQ=41.49;MQRankSum=-1.218;QD=10.76;ReadPosRankSum=-1.142;SOR=0.614	GT:AD:DP:GQ:PL	0/1:31,25:56:99:631,0,836
chrVIII	377756	.	C	T	1046.77	PASS	AC=1;AF=0.500;AN=2;BaseQRankSum=0.557;ClippingRankSum=0.000;DP=49;ExcessHet=3.0103;FS=0.000;MLEAC=1;MLEAF=0.500;MQ=41.26;MQRankSum=-1.780;QD=21.36;ReadPosRankSum=-0.192;SOR=0.542	GT:AD:DP:GQ:PL	0/1:16,33:49:99:1075,0,432
chrIX	126116	.	G	A	1161.77	PASS	AC=1;AF=0.500;AN=2;BaseQRankSum=1.883;ClippingRankSum=0.000;DP=63;ExcessHet=3.0103;FS=3.599;MLEAC=1;MLEAF=0.500;MQ=41.03;MQRankSum=-0.348;QD=18.44;ReadPosRankSum=0.360;SOR=1.236	GT:AD:DP:GQ:PL	0/1:24,39:63:99:1190,0,570
chrIX	245741	.	C	T	925.77	PASS	AC=1;AF=0.500;AN=2;BaseQRankSum=-1.580;ClippingRankSum=0.000;DP=65;ExcessHet=3.0103;FS=2.043;MLEAC=1;MLEAF=0.500;MQ=41.97;MQRankSum=-0.938;QD=14.47;ReadPosRankSum=0.456;SOR=0.475	GT:AD:DP:GQ:PL	0/1:31,33:64:99:954,0,951
chrX	191730	.	C	T	1028.77	PASS	AC=1;AF=0.500;AN=2;BaseQRankSum=-0.933;ClippingRankSum=0.000;DP=82;ExcessHet=3.0103;FS=1.807;MLEAC=1;MLEAF=0.500;MQ=41.95;MQRankSum=-1.534;QD=12.70;ReadPosRankSum=-0.171;SOR=0.504	GT:AD:DP:GQ:PL	0/1:44,37:81:99:1057,0,1399
chrX	306021	.	C	T	888.77	PASS	AC=1;AF=0.500;AN=2;BaseQRankSum=-0.452;ClippingRankSum=0.000;DP=72;ExcessHet=3.0103;FS=0.000;MLEAC=1;MLEAF=0.500;MQ=42.00;MQRankSum=0.000;QD=12.34;ReadPosRankSum=-0.930;SOR=0.659	GT:AD:DP:GQ:PL	0/1:41,31:72:99:917,0,1260
chrX	373955	.	C	T	931.77	PASS	AC=1;AF=0.500;AN=2;BaseQRankSum=-1.406;ClippingRankSum=0.000;DP=55;ExcessHet=3.0103;FS=2.338;MLEAC=1;MLEAF=0.500;MQ=41.86;MQRankSum=1.403;QD=16.94;ReadPosRankSum=0.944;SOR=0.368	GT:AD:DP:GQ:PL	0/1:23,32:55:99:960,0,715
chrX	435069	.	C	T	1215.77	PASS	AC=1;AF=0.500;AN=2;BaseQRankSum=0.540;ClippingRankSum=0.000;DP=59;ExcessHet=3.0103;FS=1.077;MLEAC=1;MLEAF=0.500;MQ=42.00;MQRankSum=0.000;QD=20.61;ReadPosRankSum=-2.986;SOR=0.501	GT:AD:DP:GQ:PL	0/1:23,36:59:99:1244,0,661
chrX	593294	.	G	A	570.77	PASS	AC=1;AF=0.500;AN=2;BaseQRankSum=-0.307;ClippingRankSum=0.000;DP=55;ExcessHet=3.0103;FS=3.844;MLEAC=1;MLEAF=0.500;MQ=41.93;MQRankSum=-1.668;QD=10.77;ReadPosRankSum=-1.358;SOR=0.662	GT:AD:DP:GQ:PL	0/1:31,22:53:99:599,0,903
chrX	613663	.	C	T	1328.77	PASS	AC=1;AF=0.500;AN=2;BaseQRankSum=2.968;ClippingRankSum=0.000;DP=76;ExcessHet=3.0103;FS=0.891;MLEAC=1;MLEAF=0.500;MQ=42.00;MQRankSum=0.000;QD=17.72;ReadPosRankSum=1.855;SOR=0.908	GT:AD:DP:GQ:PL	0/1:33,42:75:99:1357,0,821
chrX	667329	.	C	T	1241.77	PASS	AC=1;AF=0.500;AN=2;BaseQRankSum=0.374;ClippingRankSum=0.000;DP=69;ExcessHet=3.0103;FS=3.548;MLEAC=1;MLEAF=0.500;MQ=41.30;MQRankSum=1.709;QD=18.81;ReadPosRankSum=-0.779;SOR=0.330	GT:AD:DP:GQ:PL	0/1:24,42:66:99:1270,0,574
chrXI	222465	.	C	T	1321.77	PASS	AC=1;AF=0.500;AN=2;BaseQRankSum=-0.825;ClippingRankSum=0.000;DP=91;ExcessHet=3.0103;FS=0.000;MLEAC=1;MLEAF=0.500;MQ=41.69;MQRankSum=0.801;QD=14.52;ReadPosRankSum=1.804;SOR=0.648	GT:AD:DP:GQ:PL	0/1:45,46:91:99:1350,0,1452
chrXI	513384	.	C	T	954.77	PASS	AC=1;AF=0.500;AN=2;BaseQRankSum=0.071;ClippingRankSum=0.000;DP=58;ExcessHet=3.0103;FS=0.000;MLEAC=1;MLEAF=0.500;MQ=41.49;MQRankSum=-0.819;QD=16.46;ReadPosRankSum=-0.194;SOR=0.643	GT:AD:DP:GQ:PL	0/1:26,32:58:99:983,0,784
chrXII	234175	.	C	T	725.77	PASS	AC=1;AF=0.500;AN=2;BaseQRankSum=0.018;ClippingRankSum=0.000;DP=56;ExcessHet=3.0103;FS=1.064;MLEAC=1;MLEAF=0.500;MQ=41.93;MQRankSum=-1.570;QD=13.44;ReadPosRankSum=-1.204;SOR=0.936	GT:AD:DP:GQ:PL	0/1:30,24:54:99:754,0,911
chrXII	289298	.	C	T	915.77	PASS	AC=1;AF=0.500;AN=2;BaseQRankSum=-1.056;ClippingRankSum=0.000;DP=37;ExcessHet=3.0103;FS=0.000;MLEAC=1;MLEAF=0.500;MQ=42.00;MQRankSum=0.000;QD=26.16;ReadPosRankSum=-1.701;SOR=0.527	GT:AD:DP:GQ:PL	0/1:9,26:35:99:944,0,289
chrXII	290104	.	G	A	1358.77	PASS	AC=1;AF=0.500;AN=2;BaseQRankSum=1.035;ClippingRankSum=0.000;DP=81;ExcessHet=3.0103;FS=0.936;MLEAC=1;MLEAF=0.500;MQ=41.59;MQRankSum=-0.918;QD=16.98;ReadPosRankSum=-0.434;SOR=0.891	GT:AD:DP:GQ:PL	0/1:39,41:80:99:1387,0,1268
chrXII	290130	.	C	T	1030.77	PASS	AC=1;AF=0.500;AN=2;BaseQRankSum=2.241;ClippingRankSum=0.000;DP=73;ExcessHet=3.0103;FS=1.994;MLEAC=1;MLEAF=0.500;MQ=41.52;MQRankSum=0.256;QD=14.32;ReadPosRankSum=2.420;SOR=1.013	GT:AD:DP:GQ:PL	0/1:39,33:72:99:1059,0,1143
chrXII	371501	.	C	T	783.77	PASS	AC=1;AF=0.500;AN=2;BaseQRankSum=1.437;ClippingRankSum=0.000;DP=46;ExcessHet=3.0103;FS=2.593;MLEAC=1;MLEAF=0.500;MQ=41.64;MQRankSum=1.591;QD=17.04;ReadPosRankSum=0.611;SOR=1.232	GT:AD:DP:GQ:PL	0/1:21,25:46:99:812,0,569
chrXII	492104	.	C	T	1304.77	PASS	AC=1;AF=0.500;AN=2;BaseQRankSum=-0.888;ClippingRankSum=0.000;DP=111;ExcessHet=3.0103;FS=4.655;MLEAC=1;MLEAF=0.500;MQ=41.44;MQRankSum=-0.966;QD=11.86;ReadPosRankSum=-1.142;SOR=1.136	GT:AD:DP:GQ:PL	0/1:58,52:110:99:1333,0,1668
chrXII	537232	.	G	A	782.77	PASS	AC=1;AF=0.500;AN=2;BaseQRankSum=0.433;ClippingRankSum=0.000;DP=60;ExcessHet=3.0103;FS=3.586;MLEAC=1;MLEAF=0.500;MQ=41.00;MQRankSum=-2.298;QD=13.05;ReadPosRankSum=0.590;SOR=0.561	GT:AD:DP:GQ:PL	0/1:30,30:60:99:811,0,830
chrXII	732416	.	G	A	6349.77	PASS	AC=1;AF=0.500;AN=2;BaseQRankSum=-0.518;ClippingRankSum=0.000;DP=1134;ExcessHet=3.0103;FS=2.045;MLEAC=1;MLEAF=0.500;MQ=41.71;MQRankSum=-3.312;QD=5.79;ReadPosRankSum=-3.263;SOR=0.818	GT:AD:DP:GQ:PL	0/1:821,275:1096:99:6378,0,25618
chrXII	732467	.	C	T	5819.77	PASS	AC=1;AF=0.500;AN=2;BaseQRankSum=-0.265;ClippingRankSum=0.000;DP=1169;ExcessHet=3.0103;FS=2.115;MLEAC=1;MLEAF=0.500;MQ=41.69;MQRankSum=-4.668;QD=5.02;ReadPosRankSum=-2.196;SOR=0.923	GT:AD:DP:GQ:PL	0/1:893,267:1160:99:5848,0,27473
chrXII	797176	.	G	A	829.77	PASS	AC=1;AF=0.500;AN=2;BaseQRankSum=-1.163;ClippingRankSum=0.000;DP=54;ExcessHet=3.0103;FS=1.065;MLEAC=1;MLEAF=0.500;MQ=41.42;MQRankSum=1.229;QD=15.66;ReadPosRankSum=0.198;SOR=0.477	GT:AD:DP:GQ:PL	0/1:24,29:53:99:858,0,756
chrXII	1056565	.	C	T	1020.77	PASS	AC=1;AF=0.500;AN=2;BaseQRankSum=-2.181;ClippingRankSum=0.000;DP=67;ExcessHet=3.0103;FS=4.790;MLEAC=1;MLEAF=0.500;MQ=42.00;MQRankSum=0.000;QD=15.47;ReadPosRankSum=1.582;SOR=0.532	GT:AD:DP:GQ:PL	0/1:30,36:66:99:1049,0,1006
chrXIII	195718	.	C	T	850.77	PASS	AC=1;AF=0.500;AN=2;BaseQRankSum=2.626;ClippingRankSum=0.000;DP=70;ExcessHet=3.0103;FS=10.450;MLEAC=1;MLEAF=0.500;MQ=41.79;MQRankSum=-1.126;QD=12.15;ReadPosRankSum=1.174;SOR=1.176	GT:AD:DP:GQ:PL	0/1:40,30:70:99:879,0,1093
chrXIII	253085	.	C	T	936.77	PASS	AC=1;AF=0.500;AN=2;BaseQRankSum=1.111;ClippingRankSum=0.000;DP=60;ExcessHet=3.0103;FS=1.010;MLEAC=1;MLEAF=0.500;MQ=41.93;MQRankSum=1.450;QD=15.61;ReadPosRankSum=-1.509;SOR=0.467	GT:AD:DP:GQ:PL	0/1:30,30:60:99:965,0,906
chrXIII	280377	.	C	T	668.77	PASS	AC=1;AF=0.500;AN=2;BaseQRankSum=-0.954;ClippingRankSum=0.000;DP=50;ExcessHet=3.0103;FS=1.064;MLEAC=1;MLEAF=0.500;MQ=41.34;MQRankSum=-0.145;QD=13.38;ReadPosRankSum=-0.855;SOR=0.874	GT:AD:DP:GQ:PL	0/1:28,22:50:99:697,0,949
chrXIII	411062	.	G	A	1423.77	PASS	AC=1;AF=0.500;AN=2;BaseQRankSum=-0.894;ClippingRankSum=0.000;DP=94;ExcessHet=3.0103;FS=1.658;MLEAC=1;MLEAF=0.500;MQ=41.82;MQRankSum=-1.377;QD=15.15;ReadPosRankSum=-1.364;SOR=0.532	GT:AD:DP:GQ:PL	0/1:46,48:94:99:1452,0,1448
chrXIII	509048	.	G	A	1391.77	PASS	AC=1;AF=0.500;AN=2;BaseQRankSum=1.400;ClippingRankSum=0.000;DP=83;ExcessHet=3.0103;FS=0.000;MLEAC=1;MLEAF=0.500;MQ=41.78;MQRankSum=-0.457;QD=16.97;ReadPosRankSum=2.067;SOR=0.781	GT:AD:DP:GQ:PL	0/1:39,43:82:99:1420,0,1211
chrXIII	537274	.	G	A	1119.77	PASS	AC=1;AF=0.500;AN=2;BaseQRankSum=-1.276;ClippingRankSum=0.000;DP=74;ExcessHet=3.0103;FS=2.002;MLEAC=1;MLEAF=0.500;MQ=41.97;MQRankSum=-0.932;QD=15.34;ReadPosRankSum=-0.293;SOR=0.430	GT:AD:DP:GQ:PL	0/1:35,38:73:99:1148,0,1066
chrXIII	653861	.	G	A	924.77	PASS	AC=1;AF=0.500;AN=2;BaseQRankSum=-0.832;ClippingRankSum=0.000;DP=80;ExcessHet=3.0103;FS=1.800;MLEAC=1;MLEAF=0.500;MQ=41.95;MQRankSum=-1.478;QD=11.56;ReadPosRankSum=0.710;SOR=0.914	GT:AD:DP:GQ:PL	0/1:42,38:80:99:953,0,1162
chrXIII	713260	.	G	A	844.77	PASS	AC=1;AF=0.500;AN=2;BaseQRankSum=0.914;ClippingRankSum=0.000;DP=84;ExcessHet=3.0103;FS=0.000;MLEAC=1;MLEAF=0.500;MQ=41.78;MQRankSum=0.190;QD=10.30;ReadPosRankSum=-1.377;SOR=0.622	GT:AD:DP:GQ:PL	0/1:50,32:82:99:873,0,1484
chrXIII	746161	.	C	T	532.77	PASS	AC=1;AF=0.500;AN=2;BaseQRankSum=-0.278;ClippingRankSum=0.000;DP=48;ExcessHet=3.0103;FS=6.565;MLEAC=1;MLEAF=0.500;MQ=41.61;MQRankSum=0.201;QD=11.10;ReadPosRankSum=-1.074;SOR=0.184	GT:AD:DP:GQ:PL	0/1:29,19:48:99:561,0,916
chrXIII	774646	.	C	T	1087.77	PASS	AC=1;AF=0.500;AN=2;BaseQRankSum=1.444;ClippingRankSum=0.000;DP=52;ExcessHet=3.0103;FS=4.163;MLEAC=1;MLEAF=0.500;MQ=41.28;MQRankSum=1.446;QD=21.33;ReadPosRankSum=1.230;SOR=1.234	GT:AD:DP:GQ:PL	0/1:19,32:51:99:1116,0,549
chrXIII	792273	.	G	A	1277.77	PASS	AC=1;AF=0.500;AN=2;BaseQRankSum=-0.469;ClippingRankSum=0.000;DP=84;ExcessHet=3.0103;FS=0.816;MLEAC=1;MLEAF=0.500;MQ=41.61;MQRankSum=-0.686;QD=15.21;ReadPosRankSum=-0.439;SOR=0.593	GT:AD:DP:GQ:PL	0/1:36,48:84:99:1306,0,968
chrXIII	830971	.	G	A	1104.77	PASS	AC=1;AF=0.500;AN=2;BaseQRankSum=-1.283;ClippingRankSum=0.000;DP=91;ExcessHet=3.0103;FS=0.780;MLEAC=1;MLEAF=0.500;MQ=41.94;MQRankSum=-1.921;QD=12.14;ReadPosRankSum=-0.612;SOR=0.605	GT:AD:DP:GQ:PL	0/1:50,41:91:99:1133,0,1516
chrXIV	116910	.	C	T	1385.77	PASS	AC=1;AF=0.500;AN=2;BaseQRankSum=-2.752;ClippingRankSum=0.000;DP=81;ExcessHet=3.0103;FS=0.000;MLEAC=1;MLEAF=0.500;MQ=40.89;MQRankSum=-0.790;QD=17.11;ReadPosRankSum=-1.317;SOR=0.654	GT:AD:DP:GQ:PL	0/1:36,45:81:99:1414,0,1248
chrXIV	136799	.	T	G	2407.77	PASS	AC=1;AF=0.500;AN=2;BaseQRankSum=-1.535;ClippingRankSum=0.000;DP=348;ExcessHet=3.0103;FS=16.935;MLEAC=1;MLEAF=0.500;MQ=40.16;MQRankSum=-1.995;QD=7.00;ReadPosRankSum=-4.745;SOR=0.269	GT:AD:DP:GQ:PL	0/1:245,99:344:99:2436,0,7770
chrXIV	139531	.	C	A	3538.73	PASS	AC=1;AF=0.500;AN=2;BaseQRankSum=1.539;ClippingRankSum=0.000;DP=478;ExcessHet=3.0103;FS=6.376;MLEAC=1;MLEAF=0.500;MQ=40.15;MQRankSum=-2.707;QD=7.51;ReadPosRankSum=-6.106;SOR=1.235	GT:AD:DP:GQ:PL	0/1:334,137:471:99:3576,0,10178
chrXIV	160422	.	C	T	1056.77	PASS	AC=1;AF=0.500;AN=2;BaseQRankSum=-1.725;ClippingRankSum=0.000;DP=84;ExcessHet=3.0103;FS=4.194;MLEAC=1;MLEAF=0.500;MQ=41.80;MQRankSum=0.000;QD=12.58;ReadPosRankSum=-0.688;SOR=0.433	GT:AD:DP:GQ:PL	0/1:43,41:84:99:1085,0,1240
chrXIV	387391	.	C	T	1130.77	PASS	AC=1;AF=0.500;AN=2;BaseQRankSum=2.594;ClippingRankSum=0.000;DP=77;ExcessHet=3.0103;FS=1.894;MLEAC=1;MLEAF=0.500;MQ=41.90;MQRankSum=-0.014;QD=15.08;ReadPosRankSum=0.383;SOR=0.779	GT:AD:DP:GQ:PL	0/1:38,37:75:99:1159,0,1037
chrXIV	418543	.	G	A	941.77	PASS	AC=1;AF=0.500;AN=2;BaseQRankSum=-1.875;ClippingRankSum=0.000;DP=53;ExcessHet=3.0103;FS=1.107;MLEAC=1;MLEAF=0.500;MQ=41.93;MQRankSum=-1.223;QD=17.77;ReadPosRankSum=0.072;SOR=0.963	GT:AD:DP:GQ:PL	0/1:23,30:53:99:970,0,803
chrXIV	420015	.	C	T	827.77	PASS	AC=1;AF=0.500;AN=2;BaseQRankSum=-0.195;ClippingRankSum=0.000;DP=59;ExcessHet=3.0103;FS=5.341;MLEAC=1;MLEAF=0.500;MQ=41.90;MQRankSum=-1.427;QD=14.52;ReadPosRankSum=-0.489;SOR=0.534	GT:AD:DP:GQ:PL	0/1:29,28:57:99:856,0,901
chrXIV	585524	.	C	T	935.77	PASS	AC=1;AF=0.500;AN=2;BaseQRankSum=0.512;ClippingRankSum=0.000;DP=56;ExcessHet=3.0103;FS=3.945;MLEAC=1;MLEAF=0.500;MQ=41.75;MQRankSum=-0.964;QD=16.71;ReadPosRankSum=-0.791;SOR=0.273	GT:AD:DP:GQ:PL	0/1:28,28:56:99:964,0,938
chrXIV	602469	.	G	A	952.77	PASS	AC=1;AF=0.500;AN=2;BaseQRankSum=0.253;ClippingRankSum=0.000;DP=64;ExcessHet=3.0103;FS=3.712;MLEAC=1;MLEAF=0.500;MQ=41.24;MQRankSum=0.053;QD=14.89;ReadPosRankSum=1.472;SOR=0.338	GT:AD:DP:GQ:PL	0/1:31,33:64:99:981,0,873
chrXIV	635252	.	G	A	1277.77	PASS	AC=1;AF=0.500;AN=2;BaseQRankSum=3.554;ClippingRankSum=0.000;DP=82;ExcessHet=3.0103;FS=2.952;MLEAC=1;MLEAF=0.500;MQ=41.70;MQRankSum=1.258;QD=15.77;ReadPosRankSum=-1.393;SOR=0.903	GT:AD:DP:GQ:PL	0/1:42,39:81:99:1306,0,1148
chrXIV	653153	.	C	T	1621.77	PASS	AC=1;AF=0.500;AN=2;BaseQRankSum=0.771;ClippingRankSum=0.000;DP=94;ExcessHet=3.0103;FS=2.808;MLEAC=1;MLEAF=0.500;MQ=41.66;MQRankSum=-0.767;QD=17.63;ReadPosRankSum=0.135;SOR=0.451	GT:AD:DP:GQ:PL	0/1:41,51:92:99:1650,0,1190
chrXIV	674746	.	G	A	1154.77	PASS	AC=1;AF=0.500;AN=2;BaseQRankSum=0.282;ClippingRankSum=0.000;DP=84;ExcessHet=3.0103;FS=0.000;MLEAC=1;MLEAF=0.500;MQ=41.95;MQRankSum=-1.338;QD=14.08;ReadPosRankSum=0.595;SOR=0.653	GT:AD:DP:GQ:PL	0/1:39,43:82:99:1183,0,1045
chrXIV	739707	.	G	A	1095.77	PASS	AC=1;AF=0.500;AN=2;BaseQRankSum=0.920;ClippingRankSum=0.000;DP=103;ExcessHet=3.0103;FS=9.924;MLEAC=1;MLEAF=0.500;MQ=41.84;MQRankSum=-1.806;QD=10.64;ReadPosRankSum=1.770;SOR=1.527	GT:AD:DP:GQ:PL	0/1:64,39:103:99:1124,0,2009
chrXV	135941	.	C	T	1579.77	PASS	AC=1;AF=0.500;AN=2;BaseQRankSum=0.333;ClippingRankSum=0.000;DP=97;ExcessHet=3.0103;FS=1.754;MLEAC=1;MLEAF=0.500;MQ=41.94;MQRankSum=-0.571;QD=16.46;ReadPosRankSum=-1.742;SOR=0.463	GT:AD:DP:GQ:PL	0/1:48,48:96:99:1608,0,1575
chrXV	331580	.	C	T	1410.77	PASS	AC=1;AF=0.500;AN=2;BaseQRankSum=0.242;ClippingRankSum=0.000;DP=92;ExcessHet=3.0103;FS=0.000;MLEAC=1;MLEAF=0.500;MQ=42.00;MQRankSum=0.000;QD=15.33;ReadPosRankSum=2.023;SOR=0.781	GT:AD:DP:GQ:PL	0/1:46,46:92:99:1439,0,1390
chrXV	514602	.	C	T	1057.77	PASS	AC=1;AF=0.500;AN=2;BaseQRankSum=0.028;ClippingRankSum=0.000;DP=63;ExcessHet=3.0103;FS=0.000;MLEAC=1;MLEAF=0.500;MQ=41.64;MQRankSum=0.845;QD=16.79;ReadPosRankSum=-0.197;SOR=0.630	GT:AD:DP:GQ:PL	0/1:27,36:63:99:1086,0,753
chrXV	528906	.	C	T	965.77	PASS	AC=1;AF=0.500;AN=2;BaseQRankSum=0.750;ClippingRankSum=0.000;DP=76;ExcessHet=3.0103;FS=3.097;MLEAC=1;MLEAF=0.500;MQ=41.81;MQRankSum=-1.056;QD=12.71;ReadPosRankSum=-0.546;SOR=0.699	GT:AD:DP:GQ:PL	0/1:41,35:76:99:994,0,1211
chrXV	722852	.	C	T	589.77	PASS	AC=1;AF=0.500;AN=2;BaseQRankSum=-1.291;ClippingRankSum=0.000;DP=52;ExcessHet=3.0103;FS=3.874;MLEAC=1;MLEAF=0.500;MQ=41.92;MQRankSum=-1.612;QD=11.56;ReadPosRankSum=-0.384;SOR=0.336	GT:AD:DP:GQ:PL	0/1:29,22:51:99:618,0,964
chrXV	728693	.	C	T	685.77	PASS	AC=1;AF=0.500;AN=2;BaseQRankSum=-0.193;ClippingRankSum=0.000;DP=56;ExcessHet=3.0103;FS=3.794;MLEAC=1;MLEAF=0.500;MQ=41.74;MQRankSum=0.871;QD=12.25;ReadPosRankSum=-1.624;SOR=0.481	GT:AD:DP:GQ:PL	0/1:33,23:56:99:714,0,1096
chrXV	909202	.	C	T	1073.77	PASS	AC=1;AF=0.500;AN=2;BaseQRankSum=-0.080;ClippingRankSum=0.000;DP=76;ExcessHet=3.0103;FS=0.906;MLEAC=1;MLEAF=0.500;MQ=41.20;MQRankSum=0.617;QD=14.13;ReadPosRankSum=-1.358;SOR=0.539	GT:AD:DP:GQ:PL	0/1:36,40:76:99:1102,0,956
chrXV	959069	.	G	A	790.77	PASS	AC=1;AF=0.500;AN=2;BaseQRankSum=1.259;ClippingRankSum=0.000;DP=68;ExcessHet=3.0103;FS=3.460;MLEAC=1;MLEAF=0.500;MQ=41.91;MQRankSum=1.575;QD=11.98;ReadPosRankSum=-0.051;SOR=1.232	GT:AD:DP:GQ:PL	0/1:37,29:66:99:819,0,966
chrXV	1044703	.	C	T	1022.77	PASS	AC=1;AF=0.500;AN=2;BaseQRankSum=1.304;ClippingRankSum=0.000;DP=70;ExcessHet=3.0103;FS=0.000;MLEAC=1;MLEAF=0.500;MQ=41.79;MQRankSum=0.973;QD=14.61;ReadPosRankSum=-0.912;SOR=0.737	GT:AD:DP:GQ:PL	0/1:37,33:70:99:1051,0,1060
chrXVI	35025	.	C	T	476.77	PASS	AC=1;AF=0.500;AN=2;BaseQRankSum=-1.044;ClippingRankSum=0.000;DP=31;ExcessHet=3.0103;FS=1.451;MLEAC=1;MLEAF=0.500;MQ=42.00;MQRankSum=0.000;QD=15.38;ReadPosRankSum=-1.920;SOR=0.382	GT:AD:DP:GQ:PL	0/1:15,16:31:99:505,0,524
chrXVI	147363	.	C	T	1300.77	PASS	AC=1;AF=0.500;AN=2;BaseQRankSum=0.327;ClippingRankSum=0.000;DP=68;ExcessHet=3.0103;FS=3.426;MLEAC=1;MLEAF=0.500;MQ=41.73;MQRankSum=0.869;QD=19.41;ReadPosRankSum=1.114;SOR=1.236	GT:AD:DP:GQ:PL	0/1:28,39:67:99:1329,0,871
chrXVI	195264	.	G	A	1107.77	PASS	AC=1;AF=0.500;AN=2;BaseQRankSum=-0.741;ClippingRankSum=0.000;DP=80;ExcessHet=3.0103;FS=0.870;MLEAC=1;MLEAF=0.500;MQ=41.55;MQRankSum=-2.648;QD=13.85;ReadPosRankSum=-0.980;SOR=0.551	GT:AD:DP:GQ:PL	0/1:42,38:80:99:1136,0,1282
chrXVI	198996	.	G	A	1110.77	PASS	AC=1;AF=0.500;AN=2;BaseQRankSum=0.800;ClippingRankSum=0.000;DP=70;ExcessHet=3.0103;FS=8.256;MLEAC=1;MLEAF=0.500;MQ=41.73;MQRankSum=0.519;QD=15.87;ReadPosRankSum=0.834;SOR=0.643	GT:AD:DP:GQ:PL	0/1:36,34:70:99:1139,0,1192
chrXVI	231045	.	G	A	1272.77	PASS	AC=1;AF=0.500;AN=2;BaseQRankSum=-1.074;ClippingRankSum=0.000;DP=74;ExcessHet=3.0103;FS=2.240;MLEAC=1;MLEAF=0.500;MQ=41.89;MQRankSum=0.292;QD=17.20;ReadPosRankSum=0.635;SOR=0.431	GT:AD:DP:GQ:PL	0/1:32,42:74:99:1301,0,1022
chrXVI	429786	.	C	T	1038.77	PASS	AC=1;AF=0.500;AN=2;BaseQRankSum=1.409;ClippingRankSum=0.000;DP=50;ExcessHet=3.0103;FS=1.191;MLEAC=1;MLEAF=0.500;MQ=41.33;MQRankSum=-1.225;QD=21.64;ReadPosRankSum=2.244;SOR=0.645	GT:AD:DP:GQ:PL	0/1:16,32:48:99:1067,0,461
chrXVI	479155	.	C	T	672.77	PASS	AC=1;AF=0.500;AN=2;BaseQRankSum=1.477;ClippingRankSum=0.000;DP=72;ExcessHet=3.0103;FS=5.080;MLEAC=1;MLEAF=0.500;MQ=41.74;MQRankSum=-0.070;QD=9.34;ReadPosRankSum=-0.178;SOR=0.747	GT:AD:DP:GQ:PL	0/1:49,23:72:99:701,0,1621
chrXVI	582829	.	G	A	854.77	PASS	AC=1;AF=0.500;AN=2;BaseQRankSum=1.234;ClippingRankSum=0.000;DP=75;ExcessHet=3.0103;FS=1.901;MLEAC=1;MLEAF=0.500;MQ=41.67;MQRankSum=0.378;QD=11.40;ReadPosRankSum=0.473;SOR=0.935	GT:AD:DP:GQ:PL	0/1:44,31:75:99:883,0,1270
chrXVI	645866	.	C	T	962.77	PASS	AC=1;AF=0.500;AN=2;BaseQRankSum=0.156;ClippingRankSum=0.000;DP=63;ExcessHet=3.0103;FS=7.227;MLEAC=1;MLEAF=0.500;MQ=41.94;MQRankSum=0.091;QD=15.28;ReadPosRankSum=-0.210;SOR=0.223	GT:AD:DP:GQ:PL	0/1:30,33:63:99:991,0,861
chrXVI	831354	.	G	A	1179.77	PASS	AC=1;AF=0.500;AN=2;BaseQRankSum=1.754;ClippingRankSum=0.000;DP=77;ExcessHet=3.0103;FS=0.895;MLEAC=1;MLEAF=0.500;MQ=41.82;MQRankSum=-0.948;QD=15.52;ReadPosRankSum=-0.046;SOR=0.898	GT:AD:DP:GQ:PL	0/1:37,39:76:99:1208,0,1023
chrXVI	878495	.	G	A	1129.77	PASS	AC=1;AF=0.500;AN=2;BaseQRankSum=1.674;ClippingRankSum=0.000;DP=74;ExcessHet=3.0103;FS=10.001;MLEAC=1;MLEAF=0.500;MQ=41.92;MQRankSum=1.386;QD=15.48;ReadPosRankSum=0.734;SOR=1.406	GT:AD:DP:GQ:PL	0/1:38,35:73:99:1158,0,1189
chrXVI	924167	.	G	A	1019.77	PASS	AC=1;AF=0.500;AN=2;BaseQRankSum=0.210;ClippingRankSum=0.000;DP=67;ExcessHet=3.0103;FS=10.531;MLEAC=1;MLEAF=0.500;MQ=41.48;MQRankSum=0.427;QD=15.22;ReadPosRankSum=1.876;SOR=0.641	GT:AD:DP:GQ:PL	0/1:35,32:67:99:1048,0,1157
