# Supplementary material for: Recombination Is Responsible for the Increased Recovery of Drug-Resistant Mutants with Hypermutated Genomes in Resting Yeast Diploids Expressing APOBEC Deaminases
Source: Front Genet. 2017 Dec 12;8:202. doi: 10.3389/fgene.2017.00202 (PMC5733079; doi:10.3389/fgene.2017.00202)
Supplement: Supplementary file 6 [file Data_Sheet_1.zip › AID_d1/N098-LAN210-Can-AID-NA-RUN7-D1_SNVs_final.vcf]

##fileformat=VCFv4.2
##FILTER=<ID=LowQual,Description="Low quality">
##FORMAT=<ID=AD,Number=R,Type=Integer,Description="Allelic depths for the ref and alt alleles in the order listed">
##FORMAT=<ID=DP,Number=1,Type=Integer,Description="Approximate read depth (reads with MQ=255 or with bad mates are filtered)">
##FORMAT=<ID=GQ,Number=1,Type=Integer,Description="Genotype Quality">
##FORMAT=<ID=GT,Number=1,Type=String,Description="Genotype">
##FORMAT=<ID=PL,Number=G,Type=Integer,Description="Normalized, Phred-scaled likelihoods for genotypes as defined in the VCF specification">
##GATKCommandLine.HaplotypeCaller=<ID=HaplotypeCaller,Version=3.8-0-ge9d806836,Date="Tue Sep 19 14:01:18 PDT 2017",Epoch=1505854878611,CommandLineOptions="analysis_type=HaplotypeCaller input_file=[N098-LAN210-Can-AID-NA-RUN7-D1_sorted_dedup_RG_realigned.bam] showFullBamList=false read_buffer_size=null read_filter=[] disable_read_filter=[] intervals=null excludeIntervals=[../../LAN210/20170903_LAN210_v0.10m_masked_v2.bed] interval_set_rule=UNION interval_merging=ALL interval_padding=0 reference_sequence=../../LAN210/LAN210_v0.10m.fasta nonDeterministicRandomSeed=false disableDithering=false maxRuntime=-1 maxRuntimeUnits=MINUTES downsampling_type=BY_SAMPLE downsample_to_fraction=null downsample_to_coverage=500 baq=OFF baqGapOpenPenalty=40.0 refactor_NDN_cigar_string=false fix_misencoded_quality_scores=false allow_potentially_misencoded_quality_scores=false useOriginalQualities=false defaultBaseQualities=-1 performanceLog=null BQSR=null quantize_quals=0 static_quantized_quals=null round_down_quantized=false disable_indel_quals=false emit_original_quals=false preserve_qscores_less_than=6 globalQScorePrior=-1.0 secondsBetweenProgressUpdates=10 validation_strictness=SILENT remove_program_records=false keep_program_records=false sample_rename_mapping_file=null unsafe=null use_jdk_deflater=false use_jdk_inflater=false disable_auto_index_creation_and_locking_when_reading_rods=false no_cmdline_in_header=false sites_only=false never_trim_vcf_format_field=false bcf=false bam_compression=null simplifyBAM=false disable_bam_indexing=false generate_md5=false num_threads=1 num_cpu_threads_per_data_thread=1 num_io_threads=0 monitorThreadEfficiency=false num_bam_file_handles=null read_group_black_list=null pedigree=[] pedigreeString=[] pedigreeValidationType=STRICT allow_intervals_with_unindexed_bam=false generateShadowBCF=false variant_index_type=DYNAMIC_SEEK variant_index_parameter=-1 reference_window_stop=0 phone_home= gatk_key=null tag=NA logging_level=INFO log_to_file=null help=false version=false out=/media/artem/artem_second/20170727_RUN8/Project_Stepchenkova/reanalyze_RUN7/N098-LAN210-Can-AID-NA-RUN7-D1/N098-LAN210-Can-AID-NA-RUN7-D1.vcf likelihoodCalculationEngine=PairHMM heterogeneousKmerSizeResolution=COMBO_MIN dbsnp=(RodBinding name= source=UNBOUND) dontTrimActiveRegions=false maxDiscARExtension=25 maxGGAARExtension=300 paddingAroundIndels=150 paddingAroundSNPs=20 comp=[] annotation=[] excludeAnnotation=[] group=[StandardAnnotation, StandardHCAnnotation] debug=false useFilteredReadsForAnnotations=false emitRefConfidence=NONE bamOutput=null bamWriterType=CALLED_HAPLOTYPES emitDroppedReads=false disableOptimizations=false annotateNDA=false useNewAFCalculator=false heterozygosity=0.001 indel_heterozygosity=1.25E-4 heterozygosity_stdev=0.01 standard_min_confidence_threshold_for_calling=10.0 standard_min_confidence_threshold_for_emitting=30.0 max_alternate_alleles=6 max_genotype_count=1024 max_num_PL_values=100 input_prior=[] sample_ploidy=2 genotyping_mode=DISCOVERY alleles=(RodBinding name= source=UNBOUND) contamination_fraction_to_filter=0.0 contamination_fraction_per_sample_file=null p_nonref_model=null exactcallslog=null output_mode=EMIT_VARIANTS_ONLY allSitePLs=false gcpHMM=10 pair_hmm_implementation=FASTEST_AVAILABLE phredScaledGlobalReadMismappingRate=45 noFpga=false nativePairHmmThreads=1 useDoublePrecision=false sample_name=null kmerSize=[10, 25] dontIncreaseKmerSizesForCycles=false allowNonUniqueKmersInRef=false numPruningSamples=1 recoverDanglingHeads=false doNotRecoverDanglingBranches=false minDanglingBranchLength=4 consensus=false maxNumHaplotypesInPopulation=128 errorCorrectKmers=false minPruning=2 debugGraphTransformations=false allowCyclesInKmerGraphToGeneratePaths=false graphOutput=null kmerLengthForReadErrorCorrection=25 minObservationsForKmerToBeSolid=20 GVCFGQBands=[1, 2, 3, 4, 5, 6, 7, 8, 9, 10, 11, 12, 13, 14, 15, 16, 17, 18, 19, 20, 21, 22, 23, 24, 25, 26, 27, 28, 29, 30, 31, 32, 33, 34, 35, 36, 37, 38, 39, 40, 41, 42, 43, 44, 45, 46, 47, 48, 49, 50, 51, 52, 53, 54, 55, 56, 57, 58, 59, 60, 70, 80, 90, 99] indelSizeToEliminateInRefModel=10 min_base_quality_score=10 includeUmappedReads=false useAllelesTrigger=false doNotRunPhysicalPhasing=true keepRG=null justDetermineActiveRegions=false dontGenotype=false dontUseSoftClippedBases=false captureAssemblyFailureBAM=false errorCorrectReads=false pcr_indel_model=CONSERVATIVE maxReadsInRegionPerSample=10000 minReadsPerAlignmentStart=10 mergeVariantsViaLD=false activityProfileOut=null activeRegionOut=null activeRegionIn=null activeRegionExtension=null forceActive=false activeRegionMaxSize=null bandPassSigma=null maxReadsInMemoryPerSample=30000 maxTotalReadsInMemory=10000000 maxProbPropagationDistance=50 activeProbabilityThreshold=0.002 min_mapping_quality_score=20 filter_reads_with_N_cigar=false filter_mismatching_base_and_quals=false filter_bases_not_stored=false">
##GATKCommandLine.SelectVariants=<ID=SelectVariants,Version=3.8-0-ge9d806836,Date="Tue Sep 19 14:06:12 PDT 2017",Epoch=1505855172843,CommandLineOptions="analysis_type=SelectVariants input_file=[] showFullBamList=false read_buffer_size=null read_filter=[] disable_read_filter=[] intervals=null excludeIntervals=null interval_set_rule=UNION interval_merging=ALL interval_padding=0 reference_sequence=../../LAN210/LAN210_v0.10m.fasta nonDeterministicRandomSeed=false disableDithering=false maxRuntime=-1 maxRuntimeUnits=MINUTES downsampling_type=BY_SAMPLE downsample_to_fraction=null downsample_to_coverage=1000 baq=OFF baqGapOpenPenalty=40.0 refactor_NDN_cigar_string=false fix_misencoded_quality_scores=false allow_potentially_misencoded_quality_scores=false useOriginalQualities=false defaultBaseQualities=-1 performanceLog=null BQSR=null quantize_quals=0 static_quantized_quals=null round_down_quantized=false disable_indel_quals=false emit_original_quals=false preserve_qscores_less_than=6 globalQScorePrior=-1.0 secondsBetweenProgressUpdates=10 validation_strictness=SILENT remove_program_records=false keep_program_records=false sample_rename_mapping_file=null unsafe=null use_jdk_deflater=false use_jdk_inflater=false disable_auto_index_creation_and_locking_when_reading_rods=false no_cmdline_in_header=false sites_only=false never_trim_vcf_format_field=false bcf=false bam_compression=null simplifyBAM=false disable_bam_indexing=false generate_md5=false num_threads=1 num_cpu_threads_per_data_thread=1 num_io_threads=0 monitorThreadEfficiency=false num_bam_file_handles=null read_group_black_list=null pedigree=[] pedigreeString=[] pedigreeValidationType=STRICT allow_intervals_with_unindexed_bam=false generateShadowBCF=false variant_index_type=DYNAMIC_SEEK variant_index_parameter=-1 reference_window_stop=0 phone_home= gatk_key=null tag=NA logging_level=INFO log_to_file=null help=false version=false variant=(RodBinding name=variant source=N098-LAN210-Can-AID-NA-RUN7-D1.vcf) discordance=(RodBinding name= source=UNBOUND) concordance=(RodBinding name= source=UNBOUND) out=/media/artem/artem_second/20170727_RUN8/Project_Stepchenkova/reanalyze_RUN7/N098-LAN210-Can-AID-NA-RUN7-D1/N098-LAN210-Can-AID-NA-RUN7-D1_SNVs.vcf sample_name=[] sample_expressions=null sample_file=null exclude_sample_name=[] exclude_sample_file=[] exclude_sample_expressions=[] selectexpressions=[] invertselect=false excludeNonVariants=false excludeFiltered=false preserveAlleles=false removeUnusedAlternates=false restrictAllelesTo=ALL keepOriginalAC=false keepOriginalDP=false mendelianViolation=false invertMendelianViolation=false mendelianViolationQualThreshold=0.0 select_random_fraction=0.0 remove_fraction_genotypes=0.0 selectTypeToInclude=[SNP] selectTypeToExclude=[] keepIDs=null excludeIDs=null fullyDecode=false justRead=false maxIndelSize=2147483647 minIndelSize=0 maxFilteredGenotypes=2147483647 minFilteredGenotypes=0 maxFractionFilteredGenotypes=1.0 minFractionFilteredGenotypes=0.0 maxNOCALLnumber=2147483647 maxNOCALLfraction=1.0 setFilteredGtToNocall=false ALLOW_NONOVERLAPPING_COMMAND_LINE_SAMPLES=false forceValidOutput=false filter_reads_with_N_cigar=false filter_mismatching_base_and_quals=false filter_bases_not_stored=false">
##INFO=<ID=AC,Number=A,Type=Integer,Description="Allele count in genotypes, for each ALT allele, in the same order as listed">
##INFO=<ID=AF,Number=A,Type=Float,Description="Allele Frequency, for each ALT allele, in the same order as listed">
##INFO=<ID=AN,Number=1,Type=Integer,Description="Total number of alleles in called genotypes">
##INFO=<ID=BaseQRankSum,Number=1,Type=Float,Description="Z-score from Wilcoxon rank sum test of Alt Vs. Ref base qualities">
##INFO=<ID=ClippingRankSum,Number=1,Type=Float,Description="Z-score From Wilcoxon rank sum test of Alt vs. Ref number of hard clipped bases">
##INFO=<ID=DP,Number=1,Type=Integer,Description="Approximate read depth; some reads may have been filtered">
##INFO=<ID=DS,Number=0,Type=Flag,Description="Were any of the samples downsampled?">
##INFO=<ID=ExcessHet,Number=1,Type=Float,Description="Phred-scaled p-value for exact test of excess heterozygosity">
##INFO=<ID=FS,Number=1,Type=Float,Description="Phred-scaled p-value using Fisher's exact test to detect strand bias">
##INFO=<ID=HaplotypeScore,Number=1,Type=Float,Description="Consistency of the site with at most two segregating haplotypes">
##INFO=<ID=InbreedingCoeff,Number=1,Type=Float,Description="Inbreeding coefficient as estimated from the genotype likelihoods per-sample when compared against the Hardy-Weinberg expectation">
##INFO=<ID=MLEAC,Number=A,Type=Integer,Description="Maximum likelihood expectation (MLE) for the allele counts (not necessarily the same as the AC), for each ALT allele, in the same order as listed">
##INFO=<ID=MLEAF,Number=A,Type=Float,Description="Maximum likelihood expectation (MLE) for the allele frequency (not necessarily the same as the AF), for each ALT allele, in the same order as listed">
##INFO=<ID=MQ,Number=1,Type=Float,Description="RMS Mapping Quality">
##INFO=<ID=MQRankSum,Number=1,Type=Float,Description="Z-score From Wilcoxon rank sum test of Alt vs. Ref read mapping qualities">
##INFO=<ID=QD,Number=1,Type=Float,Description="Variant Confidence/Quality by Depth">
##INFO=<ID=ReadPosRankSum,Number=1,Type=Float,Description="Z-score from Wilcoxon rank sum test of Alt vs. Ref read position bias">
##INFO=<ID=SOR,Number=1,Type=Float,Description="Symmetric Odds Ratio of 2x2 contingency table to detect strand bias">
##contig=<ID=chrI,length=198855>
##contig=<ID=chrII,length=810456>
##contig=<ID=chrIII,length=316501>
##contig=<ID=chrIV,length=1516959>
##contig=<ID=chrV,length=570663>
##contig=<ID=chrVI,length=270116>
##contig=<ID=chrVII,length=1084724>
##contig=<ID=chrVIII,length=557320>
##contig=<ID=chrIX,length=433988>
##contig=<ID=chrX,length=745688>
##contig=<ID=chrXI,length=666767>
##contig=<ID=chrXII,length=1065113>
##contig=<ID=chrXIII,length=917121>
##contig=<ID=chrXIV,length=784078>
##contig=<ID=chrXV,length=1078147>
##contig=<ID=chrXVI,length=943466>
##contig=<ID=mt,length=85611>
##reference=file:///media/artem/artem_second/20170727_RUN8/Project_Stepchenkova/reanalyze_RUN7/N098-LAN210-Can-AID-NA-RUN7-D1/../../LAN210/LAN210_v0.10m.fasta
##source=SelectVariants
#CHROM	POS	ID	REF	ALT	QUAL	FILTER	INFO	FORMAT	N098-LAN210-Can-AID-NA-RUN7-D1
chrI	141532	.	G	A	228.77	PASS	AC=1;AF=0.500;AN=2;BaseQRankSum=1.107;ClippingRankSum=0.000;DP=35;ExcessHet=3.0103;FS=0.000;MLEAC=1;MLEAF=0.500;MQ=40.75;MQRankSum=-1.545;QD=6.93;ReadPosRankSum=-0.740;SOR=0.616	GT:AD:DP:GQ:PL	0/1:23,10:33:99:257,0,962
chrI	141541	.	G	A	768.77	PASS	AC=1;AF=0.500;AN=2;BaseQRankSum=-1.285;ClippingRankSum=0.000;DP=40;ExcessHet=3.0103;FS=0.000;MLEAC=1;MLEAF=0.500;MQ=40.91;MQRankSum=1.891;QD=20.23;ReadPosRankSum=-1.364;SOR=0.836	GT:AD:DP:GQ:PL	0/1:10,28:38:99:797,0,336
chrI	152519	.	C	T	1160.77	PASS	AC=1;AF=0.500;AN=2;BaseQRankSum=-0.222;ClippingRankSum=0.000;DP=68;ExcessHet=3.0103;FS=3.371;MLEAC=1;MLEAF=0.500;MQ=42.00;MQRankSum=0.000;QD=17.07;ReadPosRankSum=1.093;SOR=0.718	GT:AD:DP:GQ:PL	0/1:28,40:68:99:1189,0,793
chrI	189916	.	G	A	1148.77	PASS	AC=1;AF=0.500;AN=2;BaseQRankSum=-0.182;ClippingRankSum=0.000;DP=73;ExcessHet=3.0103;FS=3.177;MLEAC=1;MLEAF=0.500;MQ=41.89;MQRankSum=-1.837;QD=16.18;ReadPosRankSum=-0.872;SOR=1.096	GT:AD:DP:GQ:PL	0/1:32,39:71:99:1177,0,953
chrII	62004	.	C	T	837.77	PASS	AC=1;AF=0.500;AN=2;BaseQRankSum=1.020;ClippingRankSum=0.000;DP=57;ExcessHet=3.0103;FS=0.000;MLEAC=1;MLEAF=0.500;MQ=41.61;MQRankSum=-1.432;QD=14.70;ReadPosRankSum=-0.069;SOR=0.638	GT:AD:DP:GQ:PL	0/1:29,28:57:99:866,0,874
chrII	87991	.	C	T	799.77	PASS	AC=1;AF=0.500;AN=2;BaseQRankSum=0.218;ClippingRankSum=0.000;DP=53;ExcessHet=3.0103;FS=2.316;MLEAC=1;MLEAF=0.500;MQ=41.93;MQRankSum=-1.428;QD=15.09;ReadPosRankSum=-0.177;SOR=0.689	GT:AD:DP:GQ:PL	0/1:27,26:53:99:828,0,864
chrII	136480	.	G	A	738.77	PASS	AC=1;AF=0.500;AN=2;BaseQRankSum=0.025;ClippingRankSum=0.000;DP=43;ExcessHet=3.0103;FS=0.000;MLEAC=1;MLEAF=0.500;MQ=41.29;MQRankSum=0.122;QD=17.18;ReadPosRankSum=-0.562;SOR=0.663	GT:AD:DP:GQ:PL	0/1:18,25:43:99:767,0,534
chrII	258066	.	C	T	743.77	PASS	AC=1;AF=0.500;AN=2;BaseQRankSum=2.124;ClippingRankSum=0.000;DP=50;ExcessHet=3.0103;FS=8.059;MLEAC=1;MLEAF=0.500;MQ=42.00;MQRankSum=0.000;QD=15.18;ReadPosRankSum=0.571;SOR=0.982	GT:AD:DP:GQ:PL	0/1:26,23:49:99:772,0,773
chrII	315292	.	G	A	676.77	PASS	AC=1;AF=0.500;AN=2;BaseQRankSum=-1.656;ClippingRankSum=0.000;DP=40;ExcessHet=3.0103;FS=1.243;MLEAC=1;MLEAF=0.500;MQ=41.29;MQRankSum=-1.260;QD=16.92;ReadPosRankSum=-1.268;SOR=0.726	GT:AD:DP:GQ:PL	0/1:18,22:40:99:705,0,633
chrII	390367	.	C	T	881.77	PASS	AC=1;AF=0.500;AN=2;BaseQRankSum=-0.887;ClippingRankSum=0.000;DP=54;ExcessHet=3.0103;FS=0.000;MLEAC=1;MLEAF=0.500;MQ=41.13;MQRankSum=-2.221;QD=16.33;ReadPosRankSum=-0.052;SOR=0.693	GT:AD:DP:GQ:PL	0/1:26,28:54:99:910,0,910
chrII	477570	.	G	A	466.77	PASS	AC=1;AF=0.500;AN=2;BaseQRankSum=-2.567;ClippingRankSum=0.000;DP=38;ExcessHet=3.0103;FS=0.000;MLEAC=1;MLEAF=0.500;MQ=41.85;MQRankSum=-1.312;QD=13.73;ReadPosRankSum=-2.523;SOR=0.892	GT:AD:DP:GQ:PL	0/1:16,18:34:99:495,0,538
chrII	592657	.	G	A	465.77	PASS	AC=1;AF=0.500;AN=2;BaseQRankSum=-1.818;ClippingRankSum=0.000;DP=51;ExcessHet=3.0103;FS=0.000;MLEAC=1;MLEAF=0.500;MQ=41.92;MQRankSum=-0.237;QD=9.51;ReadPosRankSum=-1.685;SOR=0.681	GT:AD:DP:GQ:PL	0/1:29,20:49:99:494,0,966
chrII	624704	.	G	A	979.77	PASS	AC=1;AF=0.500;AN=2;BaseQRankSum=-1.865;ClippingRankSum=0.000;DP=71;ExcessHet=3.0103;FS=0.000;MLEAC=1;MLEAF=0.500;MQ=41.60;MQRankSum=-1.345;QD=13.80;ReadPosRankSum=-0.779;SOR=0.586	GT:AD:DP:GQ:PL	0/1:34,37:71:99:1008,0,1041
chrII	673684	.	G	A	591.77	PASS	AC=1;AF=0.500;AN=2;BaseQRankSum=1.349;ClippingRankSum=0.000;DP=46;ExcessHet=3.0103;FS=11.017;MLEAC=1;MLEAF=0.500;MQ=42.00;MQRankSum=0.000;QD=12.86;ReadPosRankSum=-0.576;SOR=1.640	GT:AD:DP:GQ:PL	0/1:26,20:46:99:620,0,781
chrII	681920	.	G	A	478.77	PASS	AC=1;AF=0.500;AN=2;BaseQRankSum=1.782;ClippingRankSum=0.000;DP=42;ExcessHet=3.0103;FS=1.227;MLEAC=1;MLEAF=0.500;MQ=41.95;MQRankSum=-1.337;QD=11.68;ReadPosRankSum=-1.889;SOR=0.507	GT:AD:DP:GQ:PL	0/1:27,14:41:99:507,0,1678
chrII	681925	.	C	T	540.77	PASS	AC=1;AF=0.500;AN=2;BaseQRankSum=0.394;ClippingRankSum=0.000;DP=44;ExcessHet=3.0103;FS=2.704;MLEAC=1;MLEAF=0.500;MQ=41.96;MQRankSum=-1.251;QD=12.58;ReadPosRankSum=-2.180;SOR=0.799	GT:AD:DP:GQ:PL	0/1:27,16:43:99:569,0,1704
chrII	710919	.	C	T	1152.77	PASS	AC=1;AF=0.500;AN=2;BaseQRankSum=-0.482;ClippingRankSum=0.000;DP=66;ExcessHet=3.0103;FS=5.036;MLEAC=1;MLEAF=0.500;MQ=41.85;MQRankSum=0.804;QD=17.73;ReadPosRankSum=1.068;SOR=0.367	GT:AD:DP:GQ:PL	0/1:28,37:65:99:1181,0,890
chrII	718157	.	C	T	336.77	PASS	AC=1;AF=0.500;AN=2;BaseQRankSum=-1.399;ClippingRankSum=0.000;DP=26;ExcessHet=3.0103;FS=0.000;MLEAC=1;MLEAF=0.500;MQ=42.00;MQRankSum=0.000;QD=12.95;ReadPosRankSum=0.474;SOR=0.512	GT:AD:DP:GQ:PL	0/1:14,12:26:99:365,0,483
chrIII	116228	.	G	A	869.77	PASS	AC=1;AF=0.500;AN=2;BaseQRankSum=0.835;ClippingRankSum=0.000;DP=67;ExcessHet=3.0103;FS=2.287;MLEAC=1;MLEAF=0.500;MQ=42.00;MQRankSum=0.000;QD=12.98;ReadPosRankSum=0.447;SOR=1.110	GT:AD:DP:GQ:PL	0/1:39,28:67:99:898,0,1304
chrIV	74133	.	G	A	817.77	PASS	AC=1;AF=0.500;AN=2;BaseQRankSum=-1.867;ClippingRankSum=0.000;DP=47;ExcessHet=3.0103;FS=4.273;MLEAC=1;MLEAF=0.500;MQ=41.88;MQRankSum=-1.499;QD=17.40;ReadPosRankSum=-0.944;SOR=0.285	GT:AD:DP:GQ:PL	0/1:20,27:47:99:846,0,694
chrIV	93944	.	C	T	423.77	PASS	AC=1;AF=0.500;AN=2;BaseQRankSum=-0.724;ClippingRankSum=0.000;DP=32;ExcessHet=3.0103;FS=0.000;MLEAC=1;MLEAF=0.500;MQ=41.94;MQRankSum=-0.877;QD=13.24;ReadPosRankSum=-1.176;SOR=0.596	GT:AD:DP:GQ:PL	0/1:15,17:32:99:452,0,404
chrIV	135038	.	G	A	765.77	PASS	AC=1;AF=0.500;AN=2;BaseQRankSum=0.691;ClippingRankSum=0.000;DP=65;ExcessHet=3.0103;FS=13.328;MLEAC=1;MLEAF=0.500;MQ=41.88;MQRankSum=-2.197;QD=11.78;ReadPosRankSum=-2.233;SOR=1.413	GT:AD:DP:GQ:PL	0/1:35,30:65:99:794,0,933
chrIV	221203	.	G	A	1157.77	PASS	AC=1;AF=0.500;AN=2;BaseQRankSum=-0.074;ClippingRankSum=0.000;DP=65;ExcessHet=3.0103;FS=0.971;MLEAC=1;MLEAF=0.500;MQ=41.56;MQRankSum=-1.179;QD=17.81;ReadPosRankSum=1.133;SOR=0.869	GT:AD:DP:GQ:PL	0/1:27,38:65:99:1186,0,810
chrIV	221870	.	G	A	555.77	PASS	AC=1;AF=0.500;AN=2;BaseQRankSum=0.602;ClippingRankSum=0.000;DP=38;ExcessHet=3.0103;FS=5.297;MLEAC=1;MLEAF=0.500;MQ=42.00;MQRankSum=0.000;QD=14.63;ReadPosRankSum=-0.861;SOR=0.160	GT:AD:DP:GQ:PL	0/1:19,19:38:99:584,0,555
chrIV	302174	.	G	A	1061.77	PASS	AC=1;AF=0.500;AN=2;BaseQRankSum=0.404;ClippingRankSum=0.000;DP=66;ExcessHet=3.0103;FS=3.502;MLEAC=1;MLEAF=0.500;MQ=41.94;MQRankSum=1.536;QD=16.09;ReadPosRankSum=-0.517;SOR=1.211	GT:AD:DP:GQ:PL	0/1:31,35:66:99:1090,0,895
chrIV	330414	.	G	A	730.77	PASS	AC=1;AF=0.500;AN=2;BaseQRankSum=1.037;ClippingRankSum=0.000;DP=69;ExcessHet=3.0103;FS=2.057;MLEAC=1;MLEAF=0.500;MQ=42.00;MQRankSum=0.000;QD=10.59;ReadPosRankSum=0.747;SOR=0.418	GT:AD:DP:GQ:PL	0/1:41,28:69:99:759,0,1112
chrIV	371233	.	G	A	720.77	PASS	AC=1;AF=0.500;AN=2;BaseQRankSum=-1.975;ClippingRankSum=0.000;DP=62;ExcessHet=3.0103;FS=2.160;MLEAC=1;MLEAF=0.500;MQ=41.94;MQRankSum=-1.548;QD=11.63;ReadPosRankSum=-1.413;SOR=0.425	GT:AD:DP:GQ:PL	0/1:34,28:62:99:749,0,1084
chrIV	381506	.	G	A	975.77	PASS	AC=1;AF=0.500;AN=2;BaseQRankSum=0.788;ClippingRankSum=0.000;DP=67;ExcessHet=3.0103;FS=2.021;MLEAC=1;MLEAF=0.500;MQ=42.00;MQRankSum=0.000;QD=14.56;ReadPosRankSum=-0.371;SOR=0.793	GT:AD:DP:GQ:PL	0/1:34,33:67:99:1004,0,1010
chrIV	676046	.	C	T	603.77	PASS	AC=1;AF=0.500;AN=2;BaseQRankSum=-2.194;ClippingRankSum=0.000;DP=48;ExcessHet=3.0103;FS=1.169;MLEAC=1;MLEAF=0.500;MQ=42.00;MQRankSum=0.000;QD=12.58;ReadPosRankSum=-0.717;SOR=0.446	GT:AD:DP:GQ:PL	0/1:25,23:48:99:632,0,820
chrIV	755324	.	G	A	673.77	PASS	AC=1;AF=0.500;AN=2;BaseQRankSum=-1.487;ClippingRankSum=0.000;DP=53;ExcessHet=3.0103;FS=1.065;MLEAC=1;MLEAF=0.500;MQ=41.93;MQRankSum=-1.543;QD=12.71;ReadPosRankSum=0.079;SOR=0.969	GT:AD:DP:GQ:PL	0/1:29,24:53:99:702,0,1024
chrIV	832584	.	G	A	532.77	PASS	AC=1;AF=0.500;AN=2;BaseQRankSum=-0.106;ClippingRankSum=0.000;DP=44;ExcessHet=3.0103;FS=7.005;MLEAC=1;MLEAF=0.500;MQ=42.00;MQRankSum=0.000;QD=12.99;ReadPosRankSum=-1.997;SOR=1.981	GT:AD:DP:GQ:PL	0/1:22,19:41:99:561,0,670
chrIV	835717	.	C	T	1168.77	PASS	AC=1;AF=0.500;AN=2;BaseQRankSum=-0.438;ClippingRankSum=0.000;DP=63;ExcessHet=3.0103;FS=1.023;MLEAC=1;MLEAF=0.500;MQ=41.77;MQRankSum=1.265;QD=18.55;ReadPosRankSum=-2.733;SOR=0.527	GT:AD:DP:GQ:PL	0/1:25,38:63:99:1197,0,706
chrIV	886604	.	G	A	619.77	PASS	AC=1;AF=0.500;AN=2;BaseQRankSum=-1.646;ClippingRankSum=0.000;DP=59;ExcessHet=3.0103;FS=0.000;MLEAC=1;MLEAF=0.500;MQ=41.52;MQRankSum=-1.698;QD=10.50;ReadPosRankSum=-1.512;SOR=0.784	GT:AD:DP:GQ:PL	0/1:35,24:59:99:648,0,1167
chrIV	943123	.	C	T	765.77	PASS	AC=1;AF=0.500;AN=2;BaseQRankSum=-1.286;ClippingRankSum=0.000;DP=57;ExcessHet=3.0103;FS=1.007;MLEAC=1;MLEAF=0.500;MQ=42.00;MQRankSum=0.000;QD=13.43;ReadPosRankSum=0.072;SOR=0.656	GT:AD:DP:GQ:PL	0/1:30,27:57:99:794,0,987
chrIV	974657	.	G	A	838.77	PASS	AC=1;AF=0.500;AN=2;BaseQRankSum=-0.485;ClippingRankSum=0.000;DP=51;ExcessHet=3.0103;FS=0.000;MLEAC=1;MLEAF=0.500;MQ=42.00;MQRankSum=0.000;QD=16.45;ReadPosRankSum=1.513;SOR=0.602	GT:AD:DP:GQ:PL	0/1:22,29:51:99:867,0,674
chrIV	1012348	.	G	A	1089.77	PASS	AC=1;AF=0.500;AN=2;BaseQRankSum=0.840;ClippingRankSum=0.000;DP=57;ExcessHet=3.0103;FS=0.000;MLEAC=1;MLEAF=0.500;MQ=41.93;MQRankSum=-1.166;QD=19.46;ReadPosRankSum=-0.301;SOR=0.789	GT:AD:DP:GQ:PL	0/1:23,33:56:99:1118,0,734
chrIV	1094550	.	C	T	492.77	PASS	AC=1;AF=0.500;AN=2;BaseQRankSum=-0.387;ClippingRankSum=0.000;DP=54;ExcessHet=3.0103;FS=1.139;MLEAC=1;MLEAF=0.500;MQ=42.00;MQRankSum=0.000;QD=9.48;ReadPosRankSum=1.163;SOR=0.473	GT:AD:DP:GQ:PL	0/1:34,18:52:99:521,0,1186
chrIV	1161436	.	G	A	638.77	PASS	AC=1;AF=0.500;AN=2;BaseQRankSum=-1.470;ClippingRankSum=0.000;DP=37;ExcessHet=3.0103;FS=0.000;MLEAC=1;MLEAF=0.500;MQ=41.89;MQRankSum=-1.145;QD=17.26;ReadPosRankSum=-0.304;SOR=0.673	GT:AD:DP:GQ:PL	0/1:15,22:37:99:667,0,464
chrIV	1184610	.	C	T	1035.77	PASS	AC=1;AF=0.500;AN=2;BaseQRankSum=0.276;ClippingRankSum=0.000;DP=58;ExcessHet=3.0103;FS=1.030;MLEAC=1;MLEAF=0.500;MQ=41.72;MQRankSum=-1.261;QD=17.86;ReadPosRankSum=-0.652;SOR=0.878	GT:AD:DP:GQ:PL	0/1:26,32:58:99:1064,0,832
chrIV	1189513	.	G	A	712.77	PASS	AC=1;AF=0.500;AN=2;BaseQRankSum=0.861;ClippingRankSum=0.000;DP=51;ExcessHet=3.0103;FS=1.096;MLEAC=1;MLEAF=0.500;MQ=41.49;MQRankSum=-2.537;QD=13.98;ReadPosRankSum=0.300;SOR=0.458	GT:AD:DP:GQ:PL	0/1:23,28:51:99:741,0,559
chrIV	1204834	.	G	A	503.77	PASS	AC=1;AF=0.500;AN=2;BaseQRankSum=0.533;ClippingRankSum=0.000;DP=46;ExcessHet=3.0103;FS=4.389;MLEAC=1;MLEAF=0.500;MQ=42.00;MQRankSum=0.000;QD=10.95;ReadPosRankSum=-0.087;SOR=1.493	GT:AD:DP:GQ:PL	0/1:28,18:46:99:532,0,887
chrIV	1359343	.	G	A	459.77	PASS	AC=1;AF=0.500;AN=2;BaseQRankSum=0.668;ClippingRankSum=0.000;DP=37;ExcessHet=3.0103;FS=2.987;MLEAC=1;MLEAF=0.500;MQ=42.00;MQRankSum=0.000;QD=12.77;ReadPosRankSum=-0.019;SOR=0.714	GT:AD:DP:GQ:PL	0/1:20,16:36:99:488,0,600
chrIV	1489868	.	G	A	301.77	PASS	AC=1;AF=0.500;AN=2;BaseQRankSum=1.737;ClippingRankSum=0.000;DP=22;ExcessHet=3.0103;FS=0.000;MLEAC=1;MLEAF=0.500;MQ=42.00;MQRankSum=0.000;QD=13.72;ReadPosRankSum=-0.562;SOR=0.743	GT:AD:DP:GQ:PL	0/1:13,9:22:99:330,0,471
chrIV	1500744	.	G	A	1045.77	PASS	AC=1;AF=0.500;AN=2;BaseQRankSum=-1.059;ClippingRankSum=0.000;DP=71;ExcessHet=3.0103;FS=0.000;MLEAC=1;MLEAF=0.500;MQ=42.00;MQRankSum=0.000;QD=14.94;ReadPosRankSum=-1.878;SOR=0.761	GT:AD:DP:GQ:PL	0/1:32,38:70:99:1074,0,931
chrV	32945	.	C	T	1081.77	PASS	AC=2;AF=1.00;AN=2;DP=29;ExcessHet=3.0103;FS=0.000;MLEAC=2;MLEAF=1.00;MQ=41.51;QD=30.16;SOR=1.255	GT:AD:DP:GQ:PL	1/1:0,29:29:87:1110,87,0
chrV	69012	.	C	T	2537.77	PASS	AC=2;AF=1.00;AN=2;DP=83;ExcessHet=3.0103;FS=0.000;MLEAC=2;MLEAF=1.00;MQ=41.83;QD=31.33;SOR=1.668	GT:AD:DP:GQ:PL	1/1:0,81:81:99:2566,242,0
chrVI	25182	.	C	A	764.77	PASS	AC=1;AF=0.500;AN=2;BaseQRankSum=-0.571;ClippingRankSum=0.000;DP=55;ExcessHet=3.0103;FS=1.026;MLEAC=1;MLEAF=0.500;MQ=41.22;MQRankSum=1.755;QD=13.90;ReadPosRankSum=-0.620;SOR=0.649	GT:AD:DP:GQ:PL	0/1:28,27:55:99:793,0,833
chrVI	75059	.	G	A	955.77	PASS	AC=1;AF=0.500;AN=2;BaseQRankSum=2.224;ClippingRankSum=0.000;DP=66;ExcessHet=3.0103;FS=0.950;MLEAC=1;MLEAF=0.500;MQ=41.94;MQRankSum=1.323;QD=14.48;ReadPosRankSum=1.528;SOR=0.532	GT:AD:DP:GQ:PL	0/1:36,30:66:99:984,0,1053
chrVI	95974	.	G	A	883.77	PASS	AC=1;AF=0.500;AN=2;BaseQRankSum=-2.370;ClippingRankSum=0.000;DP=53;ExcessHet=3.0103;FS=0.000;MLEAC=1;MLEAF=0.500;MQ=41.11;MQRankSum=-1.290;QD=17.00;ReadPosRankSum=-1.236;SOR=0.629	GT:AD:DP:GQ:PL	0/1:15,37:52:99:912,0,369
chrVI	104475	.	G	A	588.77	PASS	AC=1;AF=0.500;AN=2;BaseQRankSum=0.817;ClippingRankSum=0.000;DP=43;ExcessHet=3.0103;FS=1.306;MLEAC=1;MLEAF=0.500;MQ=41.91;MQRankSum=-1.502;QD=13.69;ReadPosRankSum=-1.287;SOR=0.381	GT:AD:DP:GQ:PL	0/1:23,20:43:99:617,0,672
chrVI	191577	.	G	A	897.77	PASS	AC=1;AF=0.500;AN=2;BaseQRankSum=-0.849;ClippingRankSum=0.000;DP=45;ExcessHet=3.0103;FS=4.591;MLEAC=1;MLEAF=0.500;MQ=41.64;MQRankSum=-0.057;QD=20.88;ReadPosRankSum=-0.955;SOR=0.652	GT:AD:DP:GQ:PL	0/1:16,27:43:99:926,0,500
chrVI	257102	.	C	T	631.77	PASS	AC=1;AF=0.500;AN=2;BaseQRankSum=2.359;ClippingRankSum=0.000;DP=48;ExcessHet=3.0103;FS=4.181;MLEAC=1;MLEAF=0.500;MQ=41.92;MQRankSum=1.238;QD=13.16;ReadPosRankSum=1.101;SOR=1.402	GT:AD:DP:GQ:PL	0/1:28,20:48:99:660,0,833
chrVII	122637	.	G	A	255.77	PASS	AC=1;AF=0.500;AN=2;BaseQRankSum=0.191;ClippingRankSum=0.000;DP=49;ExcessHet=3.0103;FS=1.248;MLEAC=1;MLEAF=0.500;MQ=41.76;MQRankSum=-0.658;QD=5.33;ReadPosRankSum=0.871;SOR=0.965	GT:AD:DP:GQ:PL	0/1:35,13:48:99:284,0,1023
chrVII	152860	.	C	T	593.77	PASS	AC=1;AF=0.500;AN=2;BaseQRankSum=-0.477;ClippingRankSum=0.000;DP=45;ExcessHet=3.0103;FS=4.675;MLEAC=1;MLEAF=0.500;MQ=41.67;MQRankSum=0.900;QD=13.19;ReadPosRankSum=0.207;SOR=0.257	GT:AD:DP:GQ:PL	0/1:26,19:45:99:622,0,905
chrVII	384774	.	T	C	597.77	PASS	AC=1;AF=0.500;AN=2;BaseQRankSum=1.854;ClippingRankSum=0.000;DP=62;ExcessHet=3.0103;FS=0.000;MLEAC=1;MLEAF=0.500;MQ=42.00;MQRankSum=0.000;QD=9.80;ReadPosRankSum=-5.328;SOR=0.650	GT:AD:DP:GQ:PL	0/1:43,18:61:99:626,0,2868
chrVII	384775	.	G	A	597.77	PASS	AC=1;AF=0.500;AN=2;BaseQRankSum=2.054;ClippingRankSum=0.000;DP=62;ExcessHet=3.0103;FS=0.000;MLEAC=1;MLEAF=0.500;MQ=42.00;MQRankSum=0.000;QD=9.80;ReadPosRankSum=-5.557;SOR=0.650	GT:AD:DP:GQ:PL	0/1:43,18:61:99:626,0,2868
chrVII	423155	.	G	A	350.77	PASS	AC=1;AF=0.500;AN=2;BaseQRankSum=-0.500;ClippingRankSum=0.000;DP=34;ExcessHet=3.0103;FS=5.955;MLEAC=1;MLEAF=0.500;MQ=41.88;MQRankSum=-1.782;QD=10.32;ReadPosRankSum=0.961;SOR=0.160	GT:AD:DP:GQ:PL	0/1:21,13:34:99:379,0,684
chrVII	427196	.	G	A	569.77	PASS	AC=1;AF=0.500;AN=2;BaseQRankSum=-0.012;ClippingRankSum=0.000;DP=43;ExcessHet=3.0103;FS=4.524;MLEAC=1;MLEAF=0.500;MQ=41.66;MQRankSum=-1.026;QD=13.25;ReadPosRankSum=-2.773;SOR=1.426	GT:AD:DP:GQ:PL	0/1:23,20:43:99:598,0,710
chrVII	478922	.	G	A	1015.77	PASS	AC=1;AF=0.500;AN=2;BaseQRankSum=-1.242;ClippingRankSum=0.000;DP=55;ExcessHet=3.0103;FS=3.910;MLEAC=1;MLEAF=0.500;MQ=41.22;MQRankSum=-1.442;QD=18.81;ReadPosRankSum=0.121;SOR=0.749	GT:AD:DP:GQ:PL	0/1:22,32:54:99:1044,0,773
chrVII	506902	.	C	T	732.77	PASS	AC=1;AF=0.500;AN=2;BaseQRankSum=0.611;ClippingRankSum=0.000;DP=52;ExcessHet=3.0103;FS=0.000;MLEAC=1;MLEAF=0.500;MQ=41.45;MQRankSum=1.375;QD=14.37;ReadPosRankSum=0.423;SOR=0.801	GT:AD:DP:GQ:PL	0/1:27,24:51:99:761,0,800
chrVII	532413	.	C	T	626.77	PASS	AC=1;AF=0.500;AN=2;BaseQRankSum=-0.178;ClippingRankSum=0.000;DP=42;ExcessHet=3.0103;FS=0.000;MLEAC=1;MLEAF=0.500;MQ=42.00;MQRankSum=0.000;QD=14.92;ReadPosRankSum=0.757;SOR=0.558	GT:AD:DP:GQ:PL	0/1:23,19:42:99:655,0,799
chrVII	610475	.	G	A	411.77	PASS	AC=1;AF=0.500;AN=2;BaseQRankSum=-0.749;ClippingRankSum=0.000;DP=28;ExcessHet=3.0103;FS=1.617;MLEAC=1;MLEAF=0.500;MQ=42.00;MQRankSum=0.000;QD=14.71;ReadPosRankSum=0.269;SOR=1.270	GT:AD:DP:GQ:PL	0/1:13,15:28:99:440,0,387
chrVII	697418	.	C	T	718.77	PASS	AC=1;AF=0.500;AN=2;BaseQRankSum=-0.017;ClippingRankSum=0.000;DP=56;ExcessHet=3.0103;FS=0.000;MLEAC=1;MLEAF=0.500;MQ=41.47;MQRankSum=1.403;QD=12.84;ReadPosRankSum=1.286;SOR=0.706	GT:AD:DP:GQ:PL	0/1:29,27:56:99:747,0,809
chrVII	698422	.	G	A	484.77	PASS	AC=1;AF=0.500;AN=2;BaseQRankSum=-1.469;ClippingRankSum=0.000;DP=42;ExcessHet=3.0103;FS=1.252;MLEAC=1;MLEAF=0.500;MQ=41.66;MQRankSum=0.957;QD=11.54;ReadPosRankSum=0.651;SOR=1.022	GT:AD:DP:GQ:PL	0/1:23,19:42:99:513,0,711
chrVII	732937	.	C	T	811.77	PASS	AC=1;AF=0.500;AN=2;BaseQRankSum=-0.426;ClippingRankSum=0.000;DP=55;ExcessHet=3.0103;FS=0.000;MLEAC=1;MLEAF=0.500;MQ=42.00;MQRankSum=0.000;QD=14.76;ReadPosRankSum=-0.066;SOR=0.791	GT:AD:DP:GQ:PL	0/1:29,26:55:99:840,0,973
chrVII	772387	.	C	T	460.77	PASS	AC=1;AF=0.500;AN=2;BaseQRankSum=-0.947;ClippingRankSum=0.000;DP=29;ExcessHet=3.0103;FS=6.306;MLEAC=1;MLEAF=0.500;MQ=41.87;MQRankSum=-1.160;QD=15.89;ReadPosRankSum=-1.721;SOR=0.132	GT:AD:DP:GQ:PL	0/1:12,17:29:99:489,0,358
chrVII	939680	.	G	A	621.77	PASS	AC=1;AF=0.500;AN=2;BaseQRankSum=-0.551;ClippingRankSum=0.000;DP=39;ExcessHet=3.0103;FS=2.869;MLEAC=1;MLEAF=0.500;MQ=42.00;MQRankSum=0.000;QD=15.94;ReadPosRankSum=0.630;SOR=0.340	GT:AD:DP:GQ:PL	0/1:16,23:39:99:650,0,438
chrVII	1000662	.	C	T	743.77	PASS	AC=1;AF=0.500;AN=2;BaseQRankSum=-0.853;ClippingRankSum=0.000;DP=34;ExcessHet=3.0103;FS=0.000;MLEAC=1;MLEAF=0.500;MQ=41.83;MQRankSum=-1.198;QD=21.88;ReadPosRankSum=-0.730;SOR=0.631	GT:AD:DP:GQ:PL	0/1:11,23:34:99:772,0,330
chrVIII	60438	.	G	A	958.77	PASS	AC=1;AF=0.500;AN=2;BaseQRankSum=-0.787;ClippingRankSum=0.000;DP=56;ExcessHet=3.0103;FS=7.883;MLEAC=1;MLEAF=0.500;MQ=41.93;MQRankSum=-1.277;QD=17.43;ReadPosRankSum=0.445;SOR=0.184	GT:AD:DP:GQ:PL	0/1:25,30:55:99:987,0,845
chrVIII	141495	.	G	A	757.77	PASS	AC=1;AF=0.500;AN=2;BaseQRankSum=-0.274;ClippingRankSum=0.000;DP=56;ExcessHet=3.0103;FS=0.000;MLEAC=1;MLEAF=0.500;MQ=41.63;MQRankSum=-1.182;QD=13.53;ReadPosRankSum=1.107;SOR=0.563	GT:AD:DP:GQ:PL	0/1:31,25:56:99:786,0,1011
chrVIII	164774	.	G	A	720.77	PASS	AC=1;AF=0.500;AN=2;BaseQRankSum=1.554;ClippingRankSum=0.000;DP=50;ExcessHet=3.0103;FS=8.018;MLEAC=1;MLEAF=0.500;MQ=42.00;MQRankSum=0.000;QD=14.42;ReadPosRankSum=0.302;SOR=1.684	GT:AD:DP:GQ:PL	0/1:27,23:50:99:749,0,804
chrVIII	236593	.	G	A	850.77	PASS	AC=1;AF=0.500;AN=2;BaseQRankSum=0.797;ClippingRankSum=0.000;DP=70;ExcessHet=3.0103;FS=0.000;MLEAC=1;MLEAF=0.500;MQ=41.59;MQRankSum=-1.488;QD=12.15;ReadPosRankSum=0.032;SOR=0.705	GT:AD:DP:GQ:PL	0/1:37,33:70:99:879,0,964
chrVIII	387545	.	G	A	745.77	PASS	AC=1;AF=0.500;AN=2;BaseQRankSum=0.105;ClippingRankSum=0.000;DP=38;ExcessHet=3.0103;FS=0.000;MLEAC=1;MLEAF=0.500;MQ=41.85;MQRankSum=-1.406;QD=19.63;ReadPosRankSum=1.586;SOR=0.584	GT:AD:DP:GQ:PL	0/1:15,23:38:99:774,0,477
chrVIII	391614	.	G	A	609.77	PASS	AC=1;AF=0.500;AN=2;BaseQRankSum=-1.273;ClippingRankSum=0.000;DP=44;ExcessHet=3.0103;FS=1.174;MLEAC=1;MLEAF=0.500;MQ=41.24;MQRankSum=-0.918;QD=14.18;ReadPosRankSum=-1.029;SOR=0.941	GT:AD:DP:GQ:PL	0/1:20,23:43:99:638,0,608
chrVIII	492391	.	G	A	1001.77	PASS	AC=1;AF=0.500;AN=2;BaseQRankSum=0.539;ClippingRankSum=0.000;DP=60;ExcessHet=3.0103;FS=3.505;MLEAC=1;MLEAF=0.500;MQ=41.70;MQRankSum=-1.684;QD=16.70;ReadPosRankSum=-0.355;SOR=0.372	GT:AD:DP:GQ:PL	0/1:29,31:60:99:1030,0,943
chrVIII	497006	.	G	A	895.77	PASS	AC=1;AF=0.500;AN=2;BaseQRankSum=-2.268;ClippingRankSum=0.000;DP=56;ExcessHet=3.0103;FS=5.408;MLEAC=1;MLEAF=0.500;MQ=41.63;MQRankSum=-0.668;QD=16.00;ReadPosRankSum=-0.496;SOR=0.505	GT:AD:DP:GQ:PL	0/1:24,32:56:99:924,0,785
chrVIII	524584	.	G	A	614.77	PASS	AC=1;AF=0.500;AN=2;BaseQRankSum=0.681;ClippingRankSum=0.000;DP=55;ExcessHet=3.0103;FS=0.000;MLEAC=1;MLEAF=0.500;MQ=41.96;MQRankSum=0.823;QD=11.18;ReadPosRankSum=0.192;SOR=0.669	GT:AD:DP:GQ:PL	0/1:34,21:55:99:643,0,1088
chrIX	30611	.	C	T	665.77	PASS	AC=1;AF=0.500;AN=2;BaseQRankSum=0.446;ClippingRankSum=0.000;DP=49;ExcessHet=3.0103;FS=0.000;MLEAC=1;MLEAF=0.500;MQ=42.00;MQRankSum=0.000;QD=13.59;ReadPosRankSum=0.822;SOR=0.664	GT:AD:DP:GQ:PL	0/1:26,23:49:99:694,0,784
chrIX	32802	.	C	T	850.77	PASS	AC=1;AF=0.500;AN=2;BaseQRankSum=-0.344;ClippingRankSum=0.000;DP=67;ExcessHet=3.0103;FS=1.000;MLEAC=1;MLEAF=0.500;MQ=41.73;MQRankSum=0.569;QD=12.89;ReadPosRankSum=3.288;SOR=0.471	GT:AD:DP:GQ:PL	0/1:33,33:66:99:879,0,908
chrIX	249678	.	C	T	744.77	PASS	AC=1;AF=0.500;AN=2;BaseQRankSum=2.479;ClippingRankSum=0.000;DP=56;ExcessHet=3.0103;FS=3.794;MLEAC=1;MLEAF=0.500;MQ=41.93;MQRankSum=0.917;QD=13.54;ReadPosRankSum=2.043;SOR=1.246	GT:AD:DP:GQ:PL	0/1:31,24:55:99:773,0,887
chrX	37898	.	C	T	1124.77	PASS	AC=1;AF=0.500;AN=2;BaseQRankSum=-0.201;ClippingRankSum=0.000;DP=62;ExcessHet=3.0103;FS=0.000;MLEAC=1;MLEAF=0.500;MQ=41.08;MQRankSum=-1.785;QD=18.14;ReadPosRankSum=-0.292;SOR=0.649	GT:AD:DP:GQ:PL	0/1:27,35:62:99:1153,0,797
chrX	52847	.	C	T	395.77	PASS	AC=1;AF=0.500;AN=2;BaseQRankSum=-0.365;ClippingRankSum=0.000;DP=37;ExcessHet=3.0103;FS=0.000;MLEAC=1;MLEAF=0.500;MQ=42.00;MQRankSum=0.000;QD=10.70;ReadPosRankSum=-0.207;SOR=0.549	GT:AD:DP:GQ:PL	0/1:23,14:37:99:424,0,803
chrX	173049	.	C	T	543.77	PASS	AC=1;AF=0.500;AN=2;BaseQRankSum=0.240;ClippingRankSum=0.000;DP=46;ExcessHet=3.0103;FS=14.801;MLEAC=1;MLEAF=0.500;MQ=41.27;MQRankSum=0.576;QD=11.82;ReadPosRankSum=-0.974;SOR=1.754	GT:AD:DP:GQ:PL	0/1:28,18:46:99:572,0,936
chrX	228503	.	C	T	376.77	PASS	AC=1;AF=0.500;AN=2;BaseQRankSum=3.375;ClippingRankSum=0.000;DP=37;ExcessHet=3.0103;FS=1.341;MLEAC=1;MLEAF=0.500;MQ=42.00;MQRankSum=0.000;QD=10.18;ReadPosRankSum=0.163;SOR=0.941	GT:AD:DP:GQ:PL	0/1:24,13:37:99:405,0,626
chrX	237537	.	C	T	576.77	PASS	AC=1;AF=0.500;AN=2;BaseQRankSum=1.184;ClippingRankSum=0.000;DP=56;ExcessHet=3.0103;FS=12.695;MLEAC=1;MLEAF=0.500;MQ=42.00;MQRankSum=0.000;QD=10.30;ReadPosRankSum=0.602;SOR=1.759	GT:AD:DP:GQ:PL	0/1:35,21:56:99:605,0,1070
chrX	466244	.	G	A	502.77	PASS	AC=1;AF=0.500;AN=2;BaseQRankSum=-0.060;ClippingRankSum=0.000;DP=39;ExcessHet=3.0103;FS=1.704;MLEAC=1;MLEAF=0.500;MQ=42.00;MQRankSum=0.000;QD=13.23;ReadPosRankSum=1.161;SOR=1.329	GT:AD:DP:GQ:PL	0/1:22,16:38:99:531,0,759
chrX	497261	.	G	A	233.77	PASS	AC=1;AF=0.500;AN=2;BaseQRankSum=1.787;ClippingRankSum=0.000;DP=23;ExcessHet=3.0103;FS=1.824;MLEAC=1;MLEAF=0.500;MQ=40.73;MQRankSum=-0.322;QD=10.16;ReadPosRankSum=-0.364;SOR=1.270	GT:AD:DP:GQ:PL	0/1:14,9:23:99:262,0,361
chrX	573922	.	G	A	1067.77	PASS	AC=1;AF=0.500;AN=2;BaseQRankSum=0.523;ClippingRankSum=0.000;DP=70;ExcessHet=3.0103;FS=0.000;MLEAC=1;MLEAF=0.500;MQ=41.74;MQRankSum=1.800;QD=15.47;ReadPosRankSum=1.635;SOR=0.739	GT:AD:DP:GQ:PL	0/1:34,35:69:99:1096,0,1043
chrX	573945	.	C	T	1401.77	PASS	AC=1;AF=0.500;AN=2;BaseQRankSum=0.987;ClippingRankSum=0.000;DP=75;ExcessHet=3.0103;FS=1.017;MLEAC=1;MLEAF=0.500;MQ=41.76;MQRankSum=-1.385;QD=19.47;ReadPosRankSum=1.015;SOR=0.960	GT:AD:DP:GQ:PL	0/1:28,44:72:99:1430,0,774
chrX	607165	.	C	T	630.77	PASS	AC=1;AF=0.500;AN=2;BaseQRankSum=1.145;ClippingRankSum=0.000;DP=35;ExcessHet=3.0103;FS=0.000;MLEAC=1;MLEAF=0.500;MQ=42.00;MQRankSum=0.000;QD=18.02;ReadPosRankSum=-1.238;SOR=0.534	GT:AD:DP:GQ:PL	0/1:15,20:35:99:659,0,428
chrX	615401	.	C	T	801.77	PASS	AC=1;AF=0.500;AN=2;BaseQRankSum=-0.788;ClippingRankSum=0.000;DP=56;ExcessHet=3.0103;FS=1.146;MLEAC=1;MLEAF=0.500;MQ=41.42;MQRankSum=-0.055;QD=14.32;ReadPosRankSum=0.521;SOR=0.425	GT:AD:DP:GQ:PL	0/1:28,28:56:99:830,0,917
chrX	640547	.	C	T	1144.77	PASS	AC=1;AF=0.500;AN=2;BaseQRankSum=0.029;ClippingRankSum=0.000;DP=72;ExcessHet=3.0103;FS=1.045;MLEAC=1;MLEAF=0.500;MQ=41.89;MQRankSum=0.043;QD=16.12;ReadPosRankSum=1.668;SOR=0.484	GT:AD:DP:GQ:PL	0/1:35,36:71:99:1173,0,1137
chrX	651798	.	C	T	641.77	PASS	AC=1;AF=0.500;AN=2;BaseQRankSum=1.295;ClippingRankSum=0.000;DP=35;ExcessHet=3.0103;FS=1.451;MLEAC=1;MLEAF=0.500;MQ=42.00;MQRankSum=0.000;QD=18.34;ReadPosRankSum=0.000;SOR=1.262	GT:AD:DP:GQ:PL	0/1:16,19:35:99:670,0,488
chrXI	46579	.	G	A	796.77	PASS	AC=1;AF=0.500;AN=2;BaseQRankSum=0.132;ClippingRankSum=0.000;DP=45;ExcessHet=3.0103;FS=4.307;MLEAC=1;MLEAF=0.500;MQ=41.67;MQRankSum=-0.771;QD=17.71;ReadPosRankSum=0.000;SOR=0.287	GT:AD:DP:GQ:PL	0/1:18,27:45:99:825,0,469
chrXI	146056	.	A	G	624.77	PASS	AC=1;AF=0.500;AN=2;BaseQRankSum=0.412;ClippingRankSum=0.000;DP=113;ExcessHet=3.0103;FS=16.386;MLEAC=1;MLEAF=0.500;MQ=41.39;MQRankSum=-2.707;QD=5.58;ReadPosRankSum=-4.075;SOR=2.547	GT:AD:DP:GQ:PL	0/1:91,21:112:99:653,0,2961
chrXI	308246	.	G	A	681.77	PASS	AC=1;AF=0.500;AN=2;BaseQRankSum=-0.924;ClippingRankSum=0.000;DP=43;ExcessHet=3.0103;FS=0.000;MLEAC=1;MLEAF=0.500;MQ=41.91;MQRankSum=-1.365;QD=15.86;ReadPosRankSum=0.753;SOR=0.770	GT:AD:DP:GQ:PL	0/1:21,22:43:99:710,0,765
chrXI	343960	.	G	A	976.77	PASS	AC=1;AF=0.500;AN=2;BaseQRankSum=0.343;ClippingRankSum=0.000;DP=65;ExcessHet=3.0103;FS=4.931;MLEAC=1;MLEAF=0.500;MQ=41.94;MQRankSum=-1.426;QD=15.03;ReadPosRankSum=-2.192;SOR=1.253	GT:AD:DP:GQ:PL	0/1:33,32:65:99:1005,0,1012
chrXI	521899	.	G	A	660.77	PASS	AC=1;AF=0.500;AN=2;BaseQRankSum=-0.064;ClippingRankSum=0.000;DP=53;ExcessHet=3.0103;FS=0.000;MLEAC=1;MLEAF=0.500;MQ=42.00;MQRankSum=0.000;QD=12.47;ReadPosRankSum=-0.143;SOR=0.836	GT:AD:DP:GQ:PL	0/1:31,22:53:99:689,0,1074
chrXI	549550	.	G	A	573.77	PASS	AC=1;AF=0.500;AN=2;BaseQRankSum=-0.509;ClippingRankSum=0.000;DP=43;ExcessHet=3.0103;FS=1.194;MLEAC=1;MLEAF=0.500;MQ=41.34;MQRankSum=-1.432;QD=13.34;ReadPosRankSum=1.372;SOR=1.005	GT:AD:DP:GQ:PL	0/1:22,21:43:99:602,0,716
chrXI	583564	.	G	A	472.77	PASS	AC=1;AF=0.500;AN=2;BaseQRankSum=0.697;ClippingRankSum=0.000;DP=51;ExcessHet=3.0103;FS=1.172;MLEAC=1;MLEAF=0.500;MQ=41.71;MQRankSum=0.749;QD=9.27;ReadPosRankSum=0.369;SOR=1.058	GT:AD:DP:GQ:PL	0/1:34,17:51:99:501,0,1127
chrXI	604014	.	G	A	851.77	PASS	AC=1;AF=0.500;AN=2;BaseQRankSum=-0.026;ClippingRankSum=0.000;DP=54;ExcessHet=3.0103;FS=2.322;MLEAC=1;MLEAF=0.500;MQ=42.00;MQRankSum=0.000;QD=15.77;ReadPosRankSum=0.215;SOR=0.424	GT:AD:DP:GQ:PL	0/1:26,28:54:99:880,0,800
chrXII	17519	.	C	T	1038.77	PASS	AC=1;AF=0.500;AN=2;BaseQRankSum=-2.268;ClippingRankSum=0.000;DP=65;ExcessHet=3.0103;FS=8.737;MLEAC=1;MLEAF=0.500;MQ=41.24;MQRankSum=-2.268;QD=16.49;ReadPosRankSum=-2.148;SOR=1.189	GT:AD:DP:GQ:PL	0/1:28,35:63:99:1067,0,953
chrXII	45318	.	C	T	567.77	PASS	AC=1;AF=0.500;AN=2;BaseQRankSum=-0.355;ClippingRankSum=0.000;DP=38;ExcessHet=3.0103;FS=9.942;MLEAC=1;MLEAF=0.500;MQ=42.00;MQRankSum=0.000;QD=14.94;ReadPosRankSum=-1.352;SOR=1.170	GT:AD:DP:GQ:PL	0/1:21,17:38:99:596,0,721
chrXII	194370	.	G	A	712.77	PASS	AC=1;AF=0.500;AN=2;BaseQRankSum=-0.839;ClippingRankSum=0.000;DP=66;ExcessHet=3.0103;FS=0.000;MLEAC=1;MLEAF=0.500;MQ=41.73;MQRankSum=-1.969;QD=10.80;ReadPosRankSum=-0.343;SOR=0.763	GT:AD:DP:GQ:PL	0/1:37,29:66:99:741,0,1081
chrXII	198729	.	G	A	1003.77	PASS	AC=1;AF=0.500;AN=2;BaseQRankSum=1.778;ClippingRankSum=0.000;DP=59;ExcessHet=3.0103;FS=3.702;MLEAC=1;MLEAF=0.500;MQ=40.76;MQRankSum=0.743;QD=17.01;ReadPosRankSum=0.066;SOR=1.352	GT:AD:DP:GQ:PL	0/1:26,33:59:99:1032,0,652
chrXII	254111	.	C	T	1057.77	PASS	AC=1;AF=0.500;AN=2;BaseQRankSum=1.015;ClippingRankSum=0.000;DP=61;ExcessHet=3.0103;FS=0.994;MLEAC=1;MLEAF=0.500;MQ=41.76;MQRankSum=-0.829;QD=17.34;ReadPosRankSum=-1.291;SOR=0.487	GT:AD:DP:GQ:PL	0/1:26,35:61:99:1086,0,729
chrXII	320374	.	C	T	949.77	PASS	AC=1;AF=0.500;AN=2;BaseQRankSum=-1.246;ClippingRankSum=0.000;DP=70;ExcessHet=3.0103;FS=0.000;MLEAC=1;MLEAF=0.500;MQ=40.90;MQRankSum=-2.715;QD=13.76;ReadPosRankSum=-1.017;SOR=0.728	GT:AD:DP:GQ:PL	0/1:34,35:69:99:978,0,1119
chrXII	325406	.	C	T	860.77	PASS	AC=1;AF=0.500;AN=2;BaseQRankSum=0.112;ClippingRankSum=0.000;DP=52;ExcessHet=3.0103;FS=3.943;MLEAC=1;MLEAF=0.500;MQ=41.85;MQRankSum=-1.889;QD=16.55;ReadPosRankSum=0.175;SOR=1.093	GT:AD:DP:GQ:PL	0/1:24,28:52:99:889,0,770
chrXII	370138	.	G	A	655.77	PASS	AC=1;AF=0.500;AN=2;BaseQRankSum=0.074;ClippingRankSum=0.000;DP=49;ExcessHet=3.0103;FS=5.864;MLEAC=1;MLEAF=0.500;MQ=41.70;MQRankSum=0.924;QD=13.66;ReadPosRankSum=0.967;SOR=1.125	GT:AD:DP:GQ:PL	0/1:27,21:48:99:684,0,832
chrXII	628381	.	G	A	665.77	PASS	AC=1;AF=0.500;AN=2;BaseQRankSum=0.257;ClippingRankSum=0.000;DP=47;ExcessHet=3.0103;FS=0.000;MLEAC=1;MLEAF=0.500;MQ=40.81;MQRankSum=-0.569;QD=14.47;ReadPosRankSum=-0.065;SOR=0.887	GT:AD:DP:GQ:PL	0/1:23,23:46:99:694,0,713
chrXII	665604	.	G	A	257.77	PASS	AC=1;AF=0.500;AN=2;BaseQRankSum=0.421;ClippingRankSum=0.000;DP=30;ExcessHet=3.0103;FS=5.930;MLEAC=1;MLEAF=0.500;MQ=42.00;MQRankSum=0.000;QD=8.59;ReadPosRankSum=2.274;SOR=0.827	GT:AD:DP:GQ:PL	0/1:20,10:30:99:286,0,644
chrXII	721732	.	G	A	560.77	PASS	AC=1;AF=0.500;AN=2;BaseQRankSum=1.151;ClippingRankSum=0.000;DP=26;ExcessHet=3.0103;FS=1.721;MLEAC=1;MLEAF=0.500;MQ=41.43;MQRankSum=-0.583;QD=21.57;ReadPosRankSum=1.577;SOR=0.662	GT:AD:DP:GQ:PL	0/1:8,18:26:99:589,0,211
chrXII	728778	.	G	A	723.77	PASS	AC=1;AF=0.500;AN=2;BaseQRankSum=-0.688;ClippingRankSum=0.000;DP=52;ExcessHet=3.0103;FS=3.138;MLEAC=1;MLEAF=0.500;MQ=42.00;MQRankSum=0.000;QD=13.92;ReadPosRankSum=-2.822;SOR=0.315	GT:AD:DP:GQ:PL	0/1:29,23:52:99:752,0,1012
chrXII	764408	.	C	T	685.77	PASS	AC=1;AF=0.500;AN=2;BaseQRankSum=0.379;ClippingRankSum=0.000;DP=53;ExcessHet=3.0103;FS=0.000;MLEAC=1;MLEAF=0.500;MQ=42.00;MQRankSum=0.000;QD=12.94;ReadPosRankSum=-0.610;SOR=0.649	GT:AD:DP:GQ:PL	0/1:30,23:53:99:714,0,923
chrXII	784355	.	C	T	488.77	PASS	AC=1;AF=0.500;AN=2;BaseQRankSum=-1.390;ClippingRankSum=0.000;DP=40;ExcessHet=3.0103;FS=2.843;MLEAC=1;MLEAF=0.500;MQ=40.87;MQRankSum=-0.182;QD=12.22;ReadPosRankSum=-0.142;SOR=0.296	GT:AD:DP:GQ:PL	0/1:21,19:40:99:517,0,701
chrXII	822182	.	C	T	355.77	PASS	AC=1;AF=0.500;AN=2;BaseQRankSum=0.785;ClippingRankSum=0.000;DP=28;ExcessHet=3.0103;FS=1.750;MLEAC=1;MLEAF=0.500;MQ=42.00;MQRankSum=0.000;QD=12.71;ReadPosRankSum=-0.050;SOR=1.214	GT:AD:DP:GQ:PL	0/1:17,11:28:99:384,0,579
chrXII	869434	.	C	T	588.77	PASS	AC=1;AF=0.500;AN=2;BaseQRankSum=0.755;ClippingRankSum=0.000;DP=45;ExcessHet=3.0103;FS=0.000;MLEAC=1;MLEAF=0.500;MQ=41.37;MQRankSum=-1.497;QD=13.08;ReadPosRankSum=1.946;SOR=0.833	GT:AD:DP:GQ:PL	0/1:24,21:45:99:617,0,706
chrXII	1052082	.	C	T	833.77	PASS	AC=1;AF=0.500;AN=2;BaseQRankSum=-2.631;ClippingRankSum=0.000;DP=73;ExcessHet=3.0103;FS=0.000;MLEAC=1;MLEAF=0.500;MQ=41.08;MQRankSum=-0.538;QD=13.45;ReadPosRankSum=-0.292;SOR=0.741	GT:AD:DP:GQ:PL	0/1:28,34:62:99:862,0,828
chrXIII	18659	.	G	A	844.77	PASS	AC=1;AF=0.500;AN=2;BaseQRankSum=-1.283;ClippingRankSum=0.000;DP=43;ExcessHet=3.0103;FS=2.829;MLEAC=1;MLEAF=0.500;MQ=41.91;MQRankSum=-1.013;QD=19.65;ReadPosRankSum=-1.677;SOR=1.112	GT:AD:DP:GQ:PL	0/1:15,28:43:99:873,0,438
chrXIII	131858	.	C	T	467.77	PASS	AC=1;AF=0.500;AN=2;BaseQRankSum=0.940;ClippingRankSum=0.000;DP=39;ExcessHet=3.0103;FS=1.237;MLEAC=1;MLEAF=0.500;MQ=41.86;MQRankSum=0.886;QD=11.99;ReadPosRankSum=1.710;SOR=0.926	GT:AD:DP:GQ:PL	0/1:23,16:39:99:496,0,705
chrXIII	279714	.	C	T	829.77	PASS	AC=1;AF=0.500;AN=2;BaseQRankSum=-1.563;ClippingRankSum=0.000;DP=65;ExcessHet=3.0103;FS=1.035;MLEAC=1;MLEAF=0.500;MQ=42.00;MQRankSum=0.000;QD=12.97;ReadPosRankSum=-1.386;SOR=0.460	GT:AD:DP:GQ:PL	0/1:32,32:64:99:858,0,1027
chrXIII	431325	.	C	T	606.77	PASS	AC=1;AF=0.500;AN=2;BaseQRankSum=-0.691;ClippingRankSum=0.000;DP=41;ExcessHet=3.0103;FS=6.641;MLEAC=1;MLEAF=0.500;MQ=41.90;MQRankSum=1.503;QD=14.80;ReadPosRankSum=-0.954;SOR=1.064	GT:AD:DP:GQ:PL	0/1:20,21:41:99:635,0,622
chrXIII	500745	.	C	T	513.77	PASS	AC=1;AF=0.500;AN=2;BaseQRankSum=-1.689;ClippingRankSum=0.000;DP=51;ExcessHet=3.0103;FS=0.000;MLEAC=1;MLEAF=0.500;MQ=42.13;MQRankSum=0.029;QD=10.07;ReadPosRankSum=-0.904;SOR=0.822	GT:AD:DP:GQ:PL	0/1:31,20:51:99:542,0,1073
chrXIII	504939	.	G	A	539.77	PASS	AC=1;AF=0.500;AN=2;BaseQRankSum=0.110;ClippingRankSum=0.000;DP=40;ExcessHet=3.0103;FS=1.264;MLEAC=1;MLEAF=0.500;MQ=40.22;MQRankSum=-0.471;QD=13.49;ReadPosRankSum=0.625;SOR=1.140	GT:AD:DP:GQ:PL	0/1:20,20:40:99:568,0,611
chrXIII	625313	.	G	A	138.77	PASS	AC=1;AF=0.500;AN=2;BaseQRankSum=1.686;ClippingRankSum=0.000;DP=18;ExcessHet=3.0103;FS=2.251;MLEAC=1;MLEAF=0.500;MQ=42.00;MQRankSum=0.000;QD=7.71;ReadPosRankSum=0.800;SOR=1.755	GT:AD:DP:GQ:PL	0/1:13,5:18:99:167,0,439
chrXIII	632244	.	G	A	903.77	PASS	AC=1;AF=0.500;AN=2;BaseQRankSum=0.907;ClippingRankSum=0.000;DP=56;ExcessHet=3.0103;FS=7.436;MLEAC=1;MLEAF=0.500;MQ=41.97;MQRankSum=-0.929;QD=16.14;ReadPosRankSum=0.486;SOR=1.100	GT:AD:DP:GQ:PL	0/1:27,29:56:99:932,0,827
chrXIII	763122	.	C	T	822.77	PASS	AC=1;AF=0.500;AN=2;BaseQRankSum=-1.286;ClippingRankSum=0.000;DP=50;ExcessHet=3.0103;FS=0.000;MLEAC=1;MLEAF=0.500;MQ=42.00;MQRankSum=0.000;QD=16.46;ReadPosRankSum=1.093;SOR=0.627	GT:AD:DP:GQ:PL	0/1:21,29:50:99:851,0,651
chrXIV	61047	.	G	A	927.77	PASS	AC=1;AF=0.500;AN=2;BaseQRankSum=0.648;ClippingRankSum=0.000;DP=66;ExcessHet=3.0103;FS=3.745;MLEAC=1;MLEAF=0.500;MQ=41.94;MQRankSum=-1.382;QD=14.27;ReadPosRankSum=-0.174;SOR=0.316	GT:AD:DP:GQ:PL	0/1:32,33:65:99:956,0,889
chrXIV	113082	.	C	T	633.77	PASS	AC=1;AF=0.500;AN=2;BaseQRankSum=-1.226;ClippingRankSum=0.000;DP=47;ExcessHet=3.0103;FS=2.970;MLEAC=1;MLEAF=0.500;MQ=41.31;MQRankSum=-0.022;QD=13.48;ReadPosRankSum=-0.449;SOR=1.270	GT:AD:DP:GQ:PL	0/1:25,22:47:99:662,0,844
chrXIV	117428	.	C	T	933.77	PASS	AC=1;AF=0.500;AN=2;BaseQRankSum=-1.766;ClippingRankSum=0.000;DP=57;ExcessHet=3.0103;FS=2.273;MLEAC=1;MLEAF=0.500;MQ=41.79;MQRankSum=-2.174;QD=16.38;ReadPosRankSum=1.279;SOR=0.506	GT:AD:DP:GQ:PL	0/1:24,33:57:99:962,0,770
chrXIV	118657	.	G	A	563.77	PASS	AC=1;AF=0.500;AN=2;BaseQRankSum=-1.759;ClippingRankSum=0.000;DP=45;ExcessHet=3.0103;FS=6.514;MLEAC=1;MLEAF=0.500;MQ=42.00;MQRankSum=0.000;QD=12.81;ReadPosRankSum=-0.436;SOR=1.136	GT:AD:DP:GQ:PL	0/1:25,19:44:99:592,0,941
chrXIV	139531	.	C	A	2000.77	PASS	AC=1;AF=0.500;AN=2;BaseQRankSum=-0.670;ClippingRankSum=0.000;DP=318;ExcessHet=3.0103;FS=2.472;MLEAC=1;MLEAF=0.500;MQ=40.21;MQRankSum=-1.576;QD=6.35;ReadPosRankSum=-6.097;SOR=0.512	GT:AD:DP:GQ:PL	0/1:232,83:315:99:2029,0,7269
chrXIV	200524	.	G	A	795.77	PASS	AC=1;AF=0.500;AN=2;BaseQRankSum=0.268;ClippingRankSum=0.000;DP=56;ExcessHet=3.0103;FS=18.222;MLEAC=1;MLEAF=0.500;MQ=42.00;MQRankSum=0.000;QD=14.21;ReadPosRankSum=1.127;SOR=2.357	GT:AD:DP:GQ:PL	0/1:29,27:56:99:824,0,905
chrXIV	282049	.	G	A	434.77	PASS	AC=1;AF=0.500;AN=2;BaseQRankSum=-0.949;ClippingRankSum=0.000;DP=57;ExcessHet=3.0103;FS=5.625;MLEAC=1;MLEAF=0.500;MQ=41.90;MQRankSum=-1.069;QD=7.63;ReadPosRankSum=-1.033;SOR=0.426	GT:AD:DP:GQ:PL	0/1:36,21:57:99:463,0,986
chrXIV	287779	.	C	T	946.77	PASS	AC=1;AF=0.500;AN=2;BaseQRankSum=-2.617;ClippingRankSum=0.000;DP=59;ExcessHet=3.0103;FS=2.188;MLEAC=1;MLEAF=0.500;MQ=41.90;MQRankSum=-1.599;QD=16.05;ReadPosRankSum=0.447;SOR=0.655	GT:AD:DP:GQ:PL	0/1:27,32:59:99:975,0,933
chrXIV	307107	.	C	T	735.77	PASS	AC=1;AF=0.500;AN=2;BaseQRankSum=-0.385;ClippingRankSum=0.000;DP=62;ExcessHet=3.0103;FS=1.035;MLEAC=1;MLEAF=0.500;MQ=41.97;MQRankSum=-1.184;QD=11.87;ReadPosRankSum=0.010;SOR=0.941	GT:AD:DP:GQ:PL	0/1:37,25:62:99:764,0,1155
chrXIV	365617	.	C	T	547.77	PASS	AC=1;AF=0.500;AN=2;BaseQRankSum=1.210;ClippingRankSum=0.000;DP=36;ExcessHet=3.0103;FS=4.748;MLEAC=1;MLEAF=0.500;MQ=42.00;MQRankSum=0.000;QD=15.22;ReadPosRankSum=-1.475;SOR=1.326	GT:AD:DP:GQ:PL	0/1:19,17:36:99:576,0,594
chrXIV	559613	.	C	T	1157.77	PASS	AC=1;AF=0.500;AN=2;BaseQRankSum=-1.201;ClippingRankSum=0.000;DP=63;ExcessHet=3.0103;FS=0.000;MLEAC=1;MLEAF=0.500;MQ=42.00;MQRankSum=0.000;QD=18.67;ReadPosRankSum=-0.803;SOR=0.633	GT:AD:DP:GQ:PL	0/1:23,39:62:99:1186,0,660
chrXIV	649174	.	C	T	801.77	PASS	AC=1;AF=0.500;AN=2;BaseQRankSum=-0.518;ClippingRankSum=0.000;DP=66;ExcessHet=3.0103;FS=3.414;MLEAC=1;MLEAF=0.500;MQ=41.91;MQRankSum=0.418;QD=12.33;ReadPosRankSum=-0.681;SOR=1.003	GT:AD:DP:GQ:PL	0/1:36,29:65:99:830,0,1134
chrXIV	661893	.	C	T	926.77	PASS	AC=1;AF=0.500;AN=2;BaseQRankSum=-1.097;ClippingRankSum=0.000;DP=60;ExcessHet=3.0103;FS=0.971;MLEAC=1;MLEAF=0.500;MQ=41.21;MQRankSum=-2.007;QD=15.45;ReadPosRankSum=-0.532;SOR=0.560	GT:AD:DP:GQ:PL	0/1:26,34:60:99:955,0,781
chrXV	143624	.	C	T	676.77	PASS	AC=1;AF=0.500;AN=2;BaseQRankSum=-0.242;ClippingRankSum=0.000;DP=66;ExcessHet=3.0103;FS=2.150;MLEAC=1;MLEAF=0.500;MQ=41.78;MQRankSum=0.863;QD=10.25;ReadPosRankSum=0.245;SOR=0.408	GT:AD:DP:GQ:PL	0/1:39,27:66:99:705,0,1127
chrXV	347585	.	C	T	494.77	PASS	AC=1;AF=0.500;AN=2;BaseQRankSum=-1.157;ClippingRankSum=0.000;DP=51;ExcessHet=3.0103;FS=2.441;MLEAC=1;MLEAF=0.500;MQ=41.34;MQRankSum=-2.613;QD=9.90;ReadPosRankSum=-0.604;SOR=0.413	GT:AD:DP:GQ:PL	0/1:31,19:50:99:523,0,1013
chrXV	401815	.	G	A	835.77	PASS	AC=1;AF=0.500;AN=2;BaseQRankSum=-0.535;ClippingRankSum=0.000;DP=51;ExcessHet=3.0103;FS=6.194;MLEAC=1;MLEAF=0.500;MQ=41.92;MQRankSum=-1.319;QD=16.39;ReadPosRankSum=-0.021;SOR=0.187	GT:AD:DP:GQ:PL	0/1:24,27:51:99:864,0,837
chrXV	580180	.	G	A	352.77	PASS	AC=1;AF=0.500;AN=2;BaseQRankSum=1.747;ClippingRankSum=0.000;DP=32;ExcessHet=3.0103;FS=1.533;MLEAC=1;MLEAF=0.500;MQ=41.56;MQRankSum=0.790;QD=11.02;ReadPosRankSum=0.325;SOR=1.129	GT:AD:DP:GQ:PL	0/1:21,11:32:99:381,0,717
chrXV	720253	.	C	T	538.77	PASS	AC=1;AF=0.500;AN=2;BaseQRankSum=0.441;ClippingRankSum=0.000;DP=48;ExcessHet=3.0103;FS=0.000;MLEAC=1;MLEAF=0.500;MQ=41.92;MQRankSum=1.158;QD=11.46;ReadPosRankSum=0.034;SOR=0.700	GT:AD:DP:GQ:PL	0/1:29,18:47:99:567,0,923
chrXV	854693	.	G	A	393.77	PASS	AC=1;AF=0.500;AN=2;BaseQRankSum=0.594;ClippingRankSum=0.000;DP=36;ExcessHet=3.0103;FS=13.900;MLEAC=1;MLEAF=0.500;MQ=41.89;MQRankSum=-1.657;QD=10.94;ReadPosRankSum=1.890;SOR=2.412	GT:AD:DP:GQ:PL	0/1:21,15:36:99:422,0,610
chrXV	925354	.	C	T	950.77	PASS	AC=1;AF=0.500;AN=2;BaseQRankSum=-3.375;ClippingRankSum=0.000;DP=50;ExcessHet=3.0103;FS=5.545;MLEAC=1;MLEAF=0.500;MQ=41.70;MQRankSum=-0.776;QD=19.02;ReadPosRankSum=0.543;SOR=0.151	GT:AD:DP:GQ:PL	0/1:20,30:50:99:979,0,730
chrXV	968485	.	C	T	779.77	PASS	AC=1;AF=0.500;AN=2;BaseQRankSum=-2.521;ClippingRankSum=0.000;DP=63;ExcessHet=3.0103;FS=0.971;MLEAC=1;MLEAF=0.500;MQ=41.49;MQRankSum=-0.214;QD=12.38;ReadPosRankSum=-0.169;SOR=0.922	GT:AD:DP:GQ:PL	0/1:36,27:63:99:808,0,1238
chrXVI	24974	.	G	A	636.77	PASS	AC=1;AF=0.500;AN=2;BaseQRankSum=0.594;ClippingRankSum=0.000;DP=39;ExcessHet=3.0103;FS=1.264;MLEAC=1;MLEAF=0.500;MQ=42.00;MQRankSum=0.000;QD=16.33;ReadPosRankSum=-2.286;SOR=0.435	GT:AD:DP:GQ:PL	0/1:19,20:39:99:665,0,585
chrXVI	98695	.	C	T	589.77	PASS	AC=1;AF=0.500;AN=2;BaseQRankSum=1.977;ClippingRankSum=0.000;DP=63;ExcessHet=3.0103;FS=0.000;MLEAC=1;MLEAF=0.500;MQ=41.97;MQRankSum=0.775;QD=9.51;ReadPosRankSum=1.878;SOR=0.743	GT:AD:DP:GQ:PL	0/1:40,22:62:99:618,0,1096
chrXVI	171175	.	G	A	771.77	PASS	AC=1;AF=0.500;AN=2;BaseQRankSum=-0.287;ClippingRankSum=0.000;DP=49;ExcessHet=3.0103;FS=0.000;MLEAC=1;MLEAF=0.500;MQ=41.70;MQRankSum=1.104;QD=15.75;ReadPosRankSum=1.901;SOR=0.582	GT:AD:DP:GQ:PL	0/1:23,26:49:99:800,0,696
chrXVI	253318	.	G	A	555.77	PASS	AC=1;AF=0.500;AN=2;BaseQRankSum=-1.082;ClippingRankSum=0.000;DP=47;ExcessHet=3.0103;FS=0.000;MLEAC=1;MLEAF=0.500;MQ=42.00;MQRankSum=0.000;QD=11.82;ReadPosRankSum=-1.650;SOR=0.668	GT:AD:DP:GQ:PL	0/1:26,21:47:99:584,0,803
chrXVI	256853	.	G	A	643.77	PASS	AC=1;AF=0.500;AN=2;BaseQRankSum=1.381;ClippingRankSum=0.000;DP=52;ExcessHet=3.0103;FS=3.841;MLEAC=1;MLEAF=0.500;MQ=41.58;MQRankSum=0.997;QD=12.38;ReadPosRankSum=0.460;SOR=1.007	GT:AD:DP:GQ:PL	0/1:30,22:52:99:672,0,921
chrXVI	352360	.	C	T	856.77	PASS	AC=1;AF=0.500;AN=2;BaseQRankSum=2.680;ClippingRankSum=0.000;DP=49;ExcessHet=3.0103;FS=6.343;MLEAC=1;MLEAF=0.500;MQ=41.71;MQRankSum=-0.980;QD=17.49;ReadPosRankSum=0.467;SOR=1.743	GT:AD:DP:GQ:PL	0/1:25,24:49:99:885,0,792
chrXVI	377260	.	C	T	445.77	PASS	AC=1;AF=0.500;AN=2;BaseQRankSum=0.323;ClippingRankSum=0.000;DP=31;ExcessHet=3.0103;FS=5.632;MLEAC=1;MLEAF=0.500;MQ=42.00;MQRankSum=0.000;QD=14.38;ReadPosRankSum=0.046;SOR=1.911	GT:AD:DP:GQ:PL	0/1:16,15:31:99:474,0,527
chrXVI	481568	.	G	A	752.77	PASS	AC=1;AF=0.500;AN=2;BaseQRankSum=-0.762;ClippingRankSum=0.000;DP=44;ExcessHet=3.0103;FS=4.635;MLEAC=1;MLEAF=0.500;MQ=42.00;MQRankSum=0.000;QD=17.11;ReadPosRankSum=0.784;SOR=0.223	GT:AD:DP:GQ:PL	0/1:19,25:44:99:781,0,613
chrXVI	678646	.	G	A	911.77	PASS	AC=1;AF=0.500;AN=2;BaseQRankSum=-0.129;ClippingRankSum=0.000;DP=56;ExcessHet=3.0103;FS=1.028;MLEAC=1;MLEAF=0.500;MQ=42.00;MQRankSum=0.000;QD=16.58;ReadPosRankSum=-0.127;SOR=0.892	GT:AD:DP:GQ:PL	0/1:24,31:55:99:940,0,704
chrXVI	689623	.	C	T	759.77	PASS	AC=1;AF=0.500;AN=2;BaseQRankSum=-0.814;ClippingRankSum=0.000;DP=49;ExcessHet=3.0103;FS=1.126;MLEAC=1;MLEAF=0.500;MQ=41.96;MQRankSum=0.000;QD=15.83;ReadPosRankSum=0.958;SOR=0.512	GT:AD:DP:GQ:PL	0/1:23,25:48:99:788,0,754
chrXVI	694996	.	C	T	847.77	PASS	AC=1;AF=0.500;AN=2;BaseQRankSum=0.356;ClippingRankSum=0.000;DP=48;ExcessHet=3.0103;FS=2.738;MLEAC=1;MLEAF=0.500;MQ=41.35;MQRankSum=-0.419;QD=17.66;ReadPosRankSum=0.521;SOR=1.179	GT:AD:DP:GQ:PL	0/1:22,26:48:99:876,0,741
chrXVI	755487	.	G	A	479.77	PASS	AC=1;AF=0.500;AN=2;BaseQRankSum=-0.783;ClippingRankSum=0.000;DP=49;ExcessHet=3.0103;FS=0.000;MLEAC=1;MLEAF=0.500;MQ=41.96;MQRankSum=0.804;QD=9.79;ReadPosRankSum=-0.265;SOR=0.798	GT:AD:DP:GQ:PL	0/1:31,18:49:99:508,0,1071
