# Supplementary material for: Recombination Is Responsible for the Increased Recovery of Drug-Resistant Mutants with Hypermutated Genomes in Resting Yeast Diploids Expressing APOBEC Deaminases
Source: Front Genet. 2017 Dec 12;8:202. doi: 10.3389/fgene.2017.00202 (PMC5733079; doi:10.3389/fgene.2017.00202)
Supplement: Supplementary file 6 [file Data_Sheet_1.zip › AID_d1/N125-LAN210-Can-AID-NA-RUN8-D1_Sample_d1-8_SNVs_final.vcf]

##fileformat=VCFv4.2
##FILTER=<ID=LowQual,Description="Low quality">
##FORMAT=<ID=AD,Number=R,Type=Integer,Description="Allelic depths for the ref and alt alleles in the order listed">
##FORMAT=<ID=DP,Number=1,Type=Integer,Description="Approximate read depth (reads with MQ=255 or with bad mates are filtered)">
##FORMAT=<ID=GQ,Number=1,Type=Integer,Description="Genotype Quality">
##FORMAT=<ID=GT,Number=1,Type=String,Description="Genotype">
##FORMAT=<ID=PL,Number=G,Type=Integer,Description="Normalized, Phred-scaled likelihoods for genotypes as defined in the VCF specification">
##GATKCommandLine.HaplotypeCaller=<ID=HaplotypeCaller,Version=3.8-0-ge9d806836,Date="Wed Sep 06 00:01:05 PDT 2017",Epoch=1504681265996,CommandLineOptions="analysis_type=HaplotypeCaller input_file=[N125-LAN210-Can-AID-NA-RUN8-D1_Sample_d1-8_sorted_dedup_RG_realigned.bam] showFullBamList=false read_buffer_size=null read_filter=[] disable_read_filter=[] intervals=null excludeIntervals=[../../LAN210/20170903_LAN210_v0.10m_masked_v2.bed] interval_set_rule=UNION interval_merging=ALL interval_padding=0 reference_sequence=../../LAN210/LAN210_v0.10m.fasta nonDeterministicRandomSeed=false disableDithering=false maxRuntime=-1 maxRuntimeUnits=MINUTES downsampling_type=BY_SAMPLE downsample_to_fraction=null downsample_to_coverage=500 baq=OFF baqGapOpenPenalty=40.0 refactor_NDN_cigar_string=false fix_misencoded_quality_scores=false allow_potentially_misencoded_quality_scores=false useOriginalQualities=false defaultBaseQualities=-1 performanceLog=null BQSR=null quantize_quals=0 static_quantized_quals=null round_down_quantized=false disable_indel_quals=false emit_original_quals=false preserve_qscores_less_than=6 globalQScorePrior=-1.0 secondsBetweenProgressUpdates=10 validation_strictness=SILENT remove_program_records=false keep_program_records=false sample_rename_mapping_file=null unsafe=null use_jdk_deflater=false use_jdk_inflater=false disable_auto_index_creation_and_locking_when_reading_rods=false no_cmdline_in_header=false sites_only=false never_trim_vcf_format_field=false bcf=false bam_compression=null simplifyBAM=false disable_bam_indexing=false generate_md5=false num_threads=1 num_cpu_threads_per_data_thread=1 num_io_threads=0 monitorThreadEfficiency=false num_bam_file_handles=null read_group_black_list=null pedigree=[] pedigreeString=[] pedigreeValidationType=STRICT allow_intervals_with_unindexed_bam=false generateShadowBCF=false variant_index_type=DYNAMIC_SEEK variant_index_parameter=-1 reference_window_stop=0 phone_home= gatk_key=null tag=NA logging_level=INFO log_to_file=null help=false version=false out=/media/artem/artem_second/20170727_RUN8/Project_Stepchenkova/APOBEC_ung1_dynamics/N125-LAN210-Can-AID-NA-RUN8-D1_Sample_d1-8/N125-LAN210-Can-AID-NA-RUN8-D1_Sample_d1-8.vcf likelihoodCalculationEngine=PairHMM heterogeneousKmerSizeResolution=COMBO_MIN dbsnp=(RodBinding name= source=UNBOUND) dontTrimActiveRegions=false maxDiscARExtension=25 maxGGAARExtension=300 paddingAroundIndels=150 paddingAroundSNPs=20 comp=[] annotation=[] excludeAnnotation=[] group=[StandardAnnotation, StandardHCAnnotation] debug=false useFilteredReadsForAnnotations=false emitRefConfidence=NONE bamOutput=null bamWriterType=CALLED_HAPLOTYPES emitDroppedReads=false disableOptimizations=false annotateNDA=false useNewAFCalculator=false heterozygosity=0.001 indel_heterozygosity=1.25E-4 heterozygosity_stdev=0.01 standard_min_confidence_threshold_for_calling=10.0 standard_min_confidence_threshold_for_emitting=30.0 max_alternate_alleles=6 max_genotype_count=1024 max_num_PL_values=100 input_prior=[] sample_ploidy=2 genotyping_mode=DISCOVERY alleles=(RodBinding name= source=UNBOUND) contamination_fraction_to_filter=0.0 contamination_fraction_per_sample_file=null p_nonref_model=null exactcallslog=null output_mode=EMIT_VARIANTS_ONLY allSitePLs=false gcpHMM=10 pair_hmm_implementation=FASTEST_AVAILABLE phredScaledGlobalReadMismappingRate=45 noFpga=false nativePairHmmThreads=1 useDoublePrecision=false sample_name=null kmerSize=[10, 25] dontIncreaseKmerSizesForCycles=false allowNonUniqueKmersInRef=false numPruningSamples=1 recoverDanglingHeads=false doNotRecoverDanglingBranches=false minDanglingBranchLength=4 consensus=false maxNumHaplotypesInPopulation=128 errorCorrectKmers=false minPruning=2 debugGraphTransformations=false allowCyclesInKmerGraphToGeneratePaths=false graphOutput=null kmerLengthForReadErrorCorrection=25 minObservationsForKmerToBeSolid=20 GVCFGQBands=[1, 2, 3, 4, 5, 6, 7, 8, 9, 10, 11, 12, 13, 14, 15, 16, 17, 18, 19, 20, 21, 22, 23, 24, 25, 26, 27, 28, 29, 30, 31, 32, 33, 34, 35, 36, 37, 38, 39, 40, 41, 42, 43, 44, 45, 46, 47, 48, 49, 50, 51, 52, 53, 54, 55, 56, 57, 58, 59, 60, 70, 80, 90, 99] indelSizeToEliminateInRefModel=10 min_base_quality_score=10 includeUmappedReads=false useAllelesTrigger=false doNotRunPhysicalPhasing=true keepRG=null justDetermineActiveRegions=false dontGenotype=false dontUseSoftClippedBases=false captureAssemblyFailureBAM=false errorCorrectReads=false pcr_indel_model=CONSERVATIVE maxReadsInRegionPerSample=10000 minReadsPerAlignmentStart=10 mergeVariantsViaLD=false activityProfileOut=null activeRegionOut=null activeRegionIn=null activeRegionExtension=null forceActive=false activeRegionMaxSize=null bandPassSigma=null maxReadsInMemoryPerSample=30000 maxTotalReadsInMemory=10000000 maxProbPropagationDistance=50 activeProbabilityThreshold=0.002 min_mapping_quality_score=20 filter_reads_with_N_cigar=false filter_mismatching_base_and_quals=false filter_bases_not_stored=false">
##GATKCommandLine.SelectVariants=<ID=SelectVariants,Version=3.8-0-ge9d806836,Date="Wed Sep 06 00:05:48 PDT 2017",Epoch=1504681548505,CommandLineOptions="analysis_type=SelectVariants input_file=[] showFullBamList=false read_buffer_size=null read_filter=[] disable_read_filter=[] intervals=null excludeIntervals=null interval_set_rule=UNION interval_merging=ALL interval_padding=0 reference_sequence=../../LAN210/LAN210_v0.10m.fasta nonDeterministicRandomSeed=false disableDithering=false maxRuntime=-1 maxRuntimeUnits=MINUTES downsampling_type=BY_SAMPLE downsample_to_fraction=null downsample_to_coverage=1000 baq=OFF baqGapOpenPenalty=40.0 refactor_NDN_cigar_string=false fix_misencoded_quality_scores=false allow_potentially_misencoded_quality_scores=false useOriginalQualities=false defaultBaseQualities=-1 performanceLog=null BQSR=null quantize_quals=0 static_quantized_quals=null round_down_quantized=false disable_indel_quals=false emit_original_quals=false preserve_qscores_less_than=6 globalQScorePrior=-1.0 secondsBetweenProgressUpdates=10 validation_strictness=SILENT remove_program_records=false keep_program_records=false sample_rename_mapping_file=null unsafe=null use_jdk_deflater=false use_jdk_inflater=false disable_auto_index_creation_and_locking_when_reading_rods=false no_cmdline_in_header=false sites_only=false never_trim_vcf_format_field=false bcf=false bam_compression=null simplifyBAM=false disable_bam_indexing=false generate_md5=false num_threads=1 num_cpu_threads_per_data_thread=1 num_io_threads=0 monitorThreadEfficiency=false num_bam_file_handles=null read_group_black_list=null pedigree=[] pedigreeString=[] pedigreeValidationType=STRICT allow_intervals_with_unindexed_bam=false generateShadowBCF=false variant_index_type=DYNAMIC_SEEK variant_index_parameter=-1 reference_window_stop=0 phone_home= gatk_key=null tag=NA logging_level=INFO log_to_file=null help=false version=false variant=(RodBinding name=variant source=N125-LAN210-Can-AID-NA-RUN8-D1_Sample_d1-8.vcf) discordance=(RodBinding name= source=UNBOUND) concordance=(RodBinding name= source=UNBOUND) out=/media/artem/artem_second/20170727_RUN8/Project_Stepchenkova/APOBEC_ung1_dynamics/N125-LAN210-Can-AID-NA-RUN8-D1_Sample_d1-8/N125-LAN210-Can-AID-NA-RUN8-D1_Sample_d1-8_SNVs.vcf sample_name=[] sample_expressions=null sample_file=null exclude_sample_name=[] exclude_sample_file=[] exclude_sample_expressions=[] selectexpressions=[] invertselect=false excludeNonVariants=false excludeFiltered=false preserveAlleles=false removeUnusedAlternates=false restrictAllelesTo=ALL keepOriginalAC=false keepOriginalDP=false mendelianViolation=false invertMendelianViolation=false mendelianViolationQualThreshold=0.0 select_random_fraction=0.0 remove_fraction_genotypes=0.0 selectTypeToInclude=[SNP] selectTypeToExclude=[] keepIDs=null excludeIDs=null fullyDecode=false justRead=false maxIndelSize=2147483647 minIndelSize=0 maxFilteredGenotypes=2147483647 minFilteredGenotypes=0 maxFractionFilteredGenotypes=1.0 minFractionFilteredGenotypes=0.0 maxNOCALLnumber=2147483647 maxNOCALLfraction=1.0 setFilteredGtToNocall=false ALLOW_NONOVERLAPPING_COMMAND_LINE_SAMPLES=false forceValidOutput=false filter_reads_with_N_cigar=false filter_mismatching_base_and_quals=false filter_bases_not_stored=false">
##INFO=<ID=AC,Number=A,Type=Integer,Description="Allele count in genotypes, for each ALT allele, in the same order as listed">
##INFO=<ID=AF,Number=A,Type=Float,Description="Allele Frequency, for each ALT allele, in the same order as listed">
##INFO=<ID=AN,Number=1,Type=Integer,Description="Total number of alleles in called genotypes">
##INFO=<ID=BaseQRankSum,Number=1,Type=Float,Description="Z-score from Wilcoxon rank sum test of Alt Vs. Ref base qualities">
##INFO=<ID=ClippingRankSum,Number=1,Type=Float,Description="Z-score From Wilcoxon rank sum test of Alt vs. Ref number of hard clipped bases">
##INFO=<ID=DP,Number=1,Type=Integer,Description="Approximate read depth; some reads may have been filtered">
##INFO=<ID=DS,Number=0,Type=Flag,Description="Were any of the samples downsampled?">
##INFO=<ID=ExcessHet,Number=1,Type=Float,Description="Phred-scaled p-value for exact test of excess heterozygosity">
##INFO=<ID=FS,Number=1,Type=Float,Description="Phred-scaled p-value using Fisher's exact test to detect strand bias">
##INFO=<ID=HaplotypeScore,Number=1,Type=Float,Description="Consistency of the site with at most two segregating haplotypes">
##INFO=<ID=InbreedingCoeff,Number=1,Type=Float,Description="Inbreeding coefficient as estimated from the genotype likelihoods per-sample when compared against the Hardy-Weinberg expectation">
##INFO=<ID=MLEAC,Number=A,Type=Integer,Description="Maximum likelihood expectation (MLE) for the allele counts (not necessarily the same as the AC), for each ALT allele, in the same order as listed">
##INFO=<ID=MLEAF,Number=A,Type=Float,Description="Maximum likelihood expectation (MLE) for the allele frequency (not necessarily the same as the AF), for each ALT allele, in the same order as listed">
##INFO=<ID=MQ,Number=1,Type=Float,Description="RMS Mapping Quality">
##INFO=<ID=MQRankSum,Number=1,Type=Float,Description="Z-score From Wilcoxon rank sum test of Alt vs. Ref read mapping qualities">
##INFO=<ID=QD,Number=1,Type=Float,Description="Variant Confidence/Quality by Depth">
##INFO=<ID=ReadPosRankSum,Number=1,Type=Float,Description="Z-score from Wilcoxon rank sum test of Alt vs. Ref read position bias">
##INFO=<ID=SOR,Number=1,Type=Float,Description="Symmetric Odds Ratio of 2x2 contingency table to detect strand bias">
##contig=<ID=chrI,length=198855>
##contig=<ID=chrII,length=810456>
##contig=<ID=chrIII,length=316501>
##contig=<ID=chrIV,length=1516959>
##contig=<ID=chrV,length=570663>
##contig=<ID=chrVI,length=270116>
##contig=<ID=chrVII,length=1084724>
##contig=<ID=chrVIII,length=557320>
##contig=<ID=chrIX,length=433988>
##contig=<ID=chrX,length=745688>
##contig=<ID=chrXI,length=666767>
##contig=<ID=chrXII,length=1065113>
##contig=<ID=chrXIII,length=917121>
##contig=<ID=chrXIV,length=784078>
##contig=<ID=chrXV,length=1078147>
##contig=<ID=chrXVI,length=943466>
##contig=<ID=mt,length=85611>
##reference=file:///media/artem/artem_second/20170727_RUN8/Project_Stepchenkova/APOBEC_ung1_dynamics/N125-LAN210-Can-AID-NA-RUN8-D1_Sample_d1-8/../../LAN210/LAN210_v0.10m.fasta
##source=SelectVariants
#CHROM	POS	ID	REF	ALT	QUAL	FILTER	INFO	FORMAT	N125-LAN210-Can-AID-NA-RUN8-D1_Sample_d1-8
chrI	67854	.	G	A	979.77	PASS	AC=1;AF=0.500;AN=2;BaseQRankSum=-0.386;ClippingRankSum=0.000;DP=68;ExcessHet=3.0103;FS=13.697;MLEAC=1;MLEAF=0.500;MQ=42.00;MQRankSum=0.000;QD=14.41;ReadPosRankSum=-0.508;SOR=0.383	GT:AD:DP:GQ:PL	0/1:40,28:68:99:1008,0,1543
chrIII	75975	.	C	T	1929.77	PASS	AC=1;AF=0.500;AN=2;BaseQRankSum=-0.779;ClippingRankSum=0.000;DP=97;ExcessHet=3.0103;FS=11.610;MLEAC=1;MLEAF=0.500;MQ=42.00;MQRankSum=0.000;QD=19.89;ReadPosRankSum=1.443;SOR=1.167	GT:AD:DP:GQ:PL	0/1:44,53:97:99:1958,0,1617
chrIII	202618	.	C	T	2048.77	PASS	AC=1;AF=0.500;AN=2;BaseQRankSum=-1.469;ClippingRankSum=0.000;DP=95;ExcessHet=3.0103;FS=1.671;MLEAC=1;MLEAF=0.500;MQ=42.00;MQRankSum=0.000;QD=21.57;ReadPosRankSum=-1.801;SOR=0.525	GT:AD:DP:GQ:PL	0/1:41,54:95:99:2077,0,1534
chrIV	593632	.	C	T	904.77	PASS	AC=1;AF=0.500;AN=2;BaseQRankSum=-1.367;ClippingRankSum=0.000;DP=62;ExcessHet=3.0103;FS=0.979;MLEAC=1;MLEAF=0.500;MQ=41.76;MQRankSum=0.883;QD=14.59;ReadPosRankSum=0.047;SOR=0.533	GT:AD:DP:GQ:PL	0/1:36,26:62:99:933,0,1363
chrIV	751037	.	G	A	1591.77	PASS	AC=1;AF=0.500;AN=2;BaseQRankSum=-1.093;ClippingRankSum=0.000;DP=84;ExcessHet=3.0103;FS=0.805;MLEAC=1;MLEAF=0.500;MQ=42.00;MQRankSum=0.000;QD=18.95;ReadPosRankSum=0.751;SOR=0.602	GT:AD:DP:GQ:PL	0/1:41,43:84:99:1620,0,1555
chrV	33015	.	G	A	3586.77	PASS	AC=2;AF=1.00;AN=2;DP=84;ExcessHet=3.0103;FS=0.000;MLEAC=2;MLEAF=1.00;MQ=42.00;QD=24.70;SOR=0.791	GT:AD:DP:GQ:PL	1/1:0,84:84:99:3615,252,0
chrV	322160	.	G	A	4544.77	PASS	AC=2;AF=1.00;AN=2;DP=105;ExcessHet=3.0103;FS=0.000;MLEAC=2;MLEAF=1.00;MQ=42.00;QD=30.26;SOR=0.751	GT:AD:DP:GQ:PL	1/1:0,105:105:99:4573,316,0
chrV	424636	.	G	A	3802.77	PASS	AC=2;AF=1.00;AN=2;DP=88;ExcessHet=3.0103;FS=0.000;MLEAC=2;MLEAF=1.00;MQ=42.00;QD=32.64;SOR=0.836	GT:AD:DP:GQ:PL	1/1:0,88:88:99:3831,264,0
chrVI	54914	.	G	A	1210.77	PASS	AC=1;AF=0.500;AN=2;BaseQRankSum=1.455;ClippingRankSum=0.000;DP=71;ExcessHet=3.0103;FS=0.000;MLEAC=1;MLEAF=0.500;MQ=42.00;MQRankSum=0.000;QD=17.05;ReadPosRankSum=-0.519;SOR=0.765	GT:AD:DP:GQ:PL	0/1:37,34:71:99:1239,0,1350
chrVI	75059	.	G	A	1647.77	PASS	AC=1;AF=0.500;AN=2;BaseQRankSum=1.480;ClippingRankSum=0.000;DP=73;ExcessHet=3.0103;FS=0.905;MLEAC=1;MLEAF=0.500;MQ=42.00;MQRankSum=0.000;QD=22.57;ReadPosRankSum=-0.383;SOR=0.508	GT:AD:DP:GQ:PL	0/1:30,43:73:99:1676,0,1097
chrVII	124690	.	C	T	1574.77	PASS	AC=1;AF=0.500;AN=2;BaseQRankSum=-0.277;ClippingRankSum=0.000;DP=94;ExcessHet=3.0103;FS=6.791;MLEAC=1;MLEAF=0.500;MQ=42.00;MQRankSum=0.000;QD=16.75;ReadPosRankSum=-0.868;SOR=0.288	GT:AD:DP:GQ:PL	0/1:50,44:94:99:1603,0,1894
chrVII	287206	.	C	T	1012.77	PASS	AC=1;AF=0.500;AN=2;BaseQRankSum=-0.555;ClippingRankSum=0.000;DP=69;ExcessHet=3.0103;FS=12.693;MLEAC=1;MLEAF=0.500;MQ=42.00;MQRankSum=0.000;QD=14.68;ReadPosRankSum=0.699;SOR=1.060	GT:AD:DP:GQ:PL	0/1:40,29:69:99:1041,0,1519
chrVII	375848	.	C	T	1438.77	PASS	AC=1;AF=0.500;AN=2;BaseQRankSum=0.677;ClippingRankSum=0.000;DP=66;ExcessHet=3.0103;FS=4.946;MLEAC=1;MLEAF=0.500;MQ=42.00;MQRankSum=0.000;QD=21.80;ReadPosRankSum=-0.789;SOR=1.104	GT:AD:DP:GQ:PL	0/1:28,38:66:99:1467,0,1020
chrVII	560064	.	C	T	1653.77	PASS	AC=1;AF=0.500;AN=2;BaseQRankSum=-1.233;ClippingRankSum=0.000;DP=74;ExcessHet=3.0103;FS=4.634;MLEAC=1;MLEAF=0.500;MQ=41.80;MQRankSum=-0.798;QD=22.35;ReadPosRankSum=-1.992;SOR=0.831	GT:AD:DP:GQ:PL	0/1:30,44:74:99:1682,0,1091
chrVII	654705	.	C	T	1509.77	PASS	AC=1;AF=0.500;AN=2;BaseQRankSum=-2.240;ClippingRankSum=0.000;DP=85;ExcessHet=3.0103;FS=2.909;MLEAC=1;MLEAF=0.500;MQ=42.00;MQRankSum=0.000;QD=17.97;ReadPosRankSum=0.010;SOR=0.490	GT:AD:DP:GQ:PL	0/1:43,41:84:99:1538,0,1631
chrVIII	171192	.	C	T	1303.77	PASS	AC=1;AF=0.500;AN=2;BaseQRankSum=0.421;ClippingRankSum=0.000;DP=70;ExcessHet=3.0103;FS=0.909;MLEAC=1;MLEAF=0.500;MQ=41.79;MQRankSum=1.029;QD=18.63;ReadPosRankSum=1.430;SOR=0.608	GT:AD:DP:GQ:PL	0/1:35,35:70:99:1332,0,1293
chrX	123432	.	G	A	1599.77	PASS	AC=1;AF=0.500;AN=2;BaseQRankSum=-2.122;ClippingRankSum=0.000;DP=72;ExcessHet=3.0103;FS=0.913;MLEAC=1;MLEAF=0.500;MQ=41.80;MQRankSum=-0.793;QD=22.22;ReadPosRankSum=-0.568;SOR=0.782	GT:AD:DP:GQ:PL	0/1:29,43:72:99:1628,0,1053
chrX	197353	.	C	T	621.77	PASS	AC=1;AF=0.500;AN=2;BaseQRankSum=-1.876;ClippingRankSum=0.000;DP=67;ExcessHet=3.0103;FS=0.000;MLEAC=1;MLEAF=0.500;MQ=40.59;MQRankSum=-1.001;QD=15.54;ReadPosRankSum=1.158;SOR=0.598	GT:AD:DP:GQ:PL	0/1:21,19:40:99:650,0,790
chrX	237105	.	C	T	1730.77	PASS	AC=1;AF=0.500;AN=2;BaseQRankSum=1.846;ClippingRankSum=0.000;DP=97;ExcessHet=3.0103;FS=0.000;MLEAC=1;MLEAF=0.500;MQ=42.00;MQRankSum=0.000;QD=17.84;ReadPosRankSum=2.379;SOR=0.659	GT:AD:DP:GQ:PL	0/1:49,48:97:99:1759,0,1709
chrXI	163899	.	C	T	1230.77	PASS	AC=1;AF=0.500;AN=2;BaseQRankSum=-0.162;ClippingRankSum=0.000;DP=74;ExcessHet=3.0103;FS=0.000;MLEAC=1;MLEAF=0.500;MQ=42.00;MQRankSum=0.000;QD=16.63;ReadPosRankSum=0.456;SOR=0.645	GT:AD:DP:GQ:PL	0/1:40,34:74:99:1259,0,1507
chrXI	259179	.	C	T	1535.77	PASS	AC=1;AF=0.500;AN=2;BaseQRankSum=-2.960;ClippingRankSum=0.000;DP=84;ExcessHet=3.0103;FS=0.810;MLEAC=1;MLEAF=0.500;MQ=42.00;MQRankSum=0.000;QD=18.28;ReadPosRankSum=1.222;SOR=0.595	GT:AD:DP:GQ:PL	0/1:40,44:84:99:1564,0,1457
chrXI	295229	.	C	T	833.77	PASS	AC=1;AF=0.500;AN=2;BaseQRankSum=0.542;ClippingRankSum=0.000;DP=51;ExcessHet=3.0103;FS=1.082;MLEAC=1;MLEAF=0.500;MQ=42.00;MQRankSum=0.000;QD=16.35;ReadPosRankSum=0.100;SOR=0.963	GT:AD:DP:GQ:PL	0/1:28,23:51:99:862,0,1069
chrXI	468808	.	G	A	1694.77	PASS	AC=1;AF=0.500;AN=2;BaseQRankSum=0.397;ClippingRankSum=0.000;DP=93;ExcessHet=3.0103;FS=2.889;MLEAC=1;MLEAF=0.500;MQ=42.00;MQRankSum=0.000;QD=18.22;ReadPosRankSum=1.869;SOR=0.415	GT:AD:DP:GQ:PL	0/1:46,47:93:99:1723,0,1693
chrXI	649952	.	C	T	1464.77	PASS	AC=1;AF=0.500;AN=2;BaseQRankSum=-0.714;ClippingRankSum=0.000;DP=82;ExcessHet=3.0103;FS=0.836;MLEAC=1;MLEAF=0.500;MQ=42.00;MQRankSum=0.000;QD=17.86;ReadPosRankSum=-1.027;SOR=0.898	GT:AD:DP:GQ:PL	0/1:41,41:82:99:1493,0,1553
chrXII	440296	.	G	A	799.77	PASS	AC=1;AF=0.500;AN=2;BaseQRankSum=0.658;ClippingRankSum=0.000;DP=55;ExcessHet=3.0103;FS=1.038;MLEAC=1;MLEAF=0.500;MQ=42.00;MQRankSum=0.000;QD=14.54;ReadPosRankSum=-0.719;SOR=0.675	GT:AD:DP:GQ:PL	0/1:32,23:55:99:828,0,1230
chrXII	604094	.	C	T	1179.77	PASS	AC=1;AF=0.500;AN=2;BaseQRankSum=0.696;ClippingRankSum=0.000;DP=88;ExcessHet=3.0103;FS=2.929;MLEAC=1;MLEAF=0.500;MQ=42.00;MQRankSum=0.000;QD=13.41;ReadPosRankSum=1.877;SOR=0.421	GT:AD:DP:GQ:PL	0/1:54,34:88:99:1208,0,2037
chrXII	636671	.	G	A	1134.77	PASS	AC=1;AF=0.500;AN=2;BaseQRankSum=-0.241;ClippingRankSum=0.000;DP=59;ExcessHet=3.0103;FS=0.990;MLEAC=1;MLEAF=0.500;MQ=42.00;MQRankSum=0.000;QD=19.23;ReadPosRankSum=0.896;SOR=0.759	GT:AD:DP:GQ:PL	0/1:27,32:59:99:1163,0,980
chrXII	898441	.	G	A	1800.77	PASS	AC=1;AF=0.500;AN=2;BaseQRankSum=-2.006;ClippingRankSum=0.000;DP=83;ExcessHet=3.0103;FS=11.338;MLEAC=1;MLEAF=0.500;MQ=42.00;MQRankSum=0.000;QD=21.70;ReadPosRankSum=-0.617;SOR=1.689	GT:AD:DP:GQ:PL	0/1:35,48:83:99:1829,0,1287
chrXIII	220039	.	G	A	1558.77	PASS	AC=1;AF=0.500;AN=2;BaseQRankSum=0.886;ClippingRankSum=0.000;DP=74;ExcessHet=3.0103;FS=3.170;MLEAC=1;MLEAF=0.500;MQ=42.00;MQRankSum=0.000;QD=21.06;ReadPosRankSum=-1.191;SOR=0.925	GT:AD:DP:GQ:PL	0/1:32,42:74:99:1587,0,1091
chrXIII	541331	.	C	A	1021.77	PASS	AC=1;AF=0.500;AN=2;BaseQRankSum=1.299;ClippingRankSum=0.000;DP=58;ExcessHet=3.0103;FS=3.657;MLEAC=1;MLEAF=0.500;MQ=42.00;MQRankSum=0.000;QD=17.62;ReadPosRankSum=0.625;SOR=0.839	GT:AD:DP:GQ:PL	0/1:30,28:58:99:1050,0,1125
chrXIII	809327	.	G	A	1687.77	PASS	AC=1;AF=0.500;AN=2;BaseQRankSum=-0.397;ClippingRankSum=0.000;DP=91;ExcessHet=3.0103;FS=8.428;MLEAC=1;MLEAF=0.500;MQ=41.84;MQRankSum=-0.967;QD=18.55;ReadPosRankSum=1.374;SOR=0.748	GT:AD:DP:GQ:PL	0/1:45,46:91:99:1716,0,1696
chrXIV	119434	.	C	T	1105.77	PASS	AC=1;AF=0.500;AN=2;BaseQRankSum=-0.029;ClippingRankSum=0.000;DP=77;ExcessHet=3.0103;FS=1.891;MLEAC=1;MLEAF=0.500;MQ=42.00;MQRankSum=0.000;QD=14.36;ReadPosRankSum=0.325;SOR=0.713	GT:AD:DP:GQ:PL	0/1:45,32:77:99:1134,0,1697
chrXIV	318628	.	G	A	1561.77	PASS	AC=1;AF=0.500;AN=2;BaseQRankSum=2.081;ClippingRankSum=0.000;DP=81;ExcessHet=3.0103;FS=0.834;MLEAC=1;MLEAF=0.500;MQ=42.00;MQRankSum=0.000;QD=19.28;ReadPosRankSum=-1.373;SOR=0.836	GT:AD:DP:GQ:PL	0/1:39,42:81:99:1590,0,1430
chrXIV	721861	.	C	T	1686.77	PASS	AC=1;AF=0.500;AN=2;BaseQRankSum=1.020;ClippingRankSum=0.000;DP=96;ExcessHet=3.0103;FS=3.810;MLEAC=1;MLEAF=0.500;MQ=42.12;MQRankSum=-1.022;QD=17.57;ReadPosRankSum=-0.367;SOR=0.406	GT:AD:DP:GQ:PL	0/1:46,50:96:99:1715,0,1551
chrXV	522879	.	G	A	816.77	PASS	AC=1;AF=0.500;AN=2;BaseQRankSum=1.977;ClippingRankSum=0.000;DP=52;ExcessHet=3.0103;FS=3.963;MLEAC=1;MLEAF=0.500;MQ=42.00;MQRankSum=0.000;QD=15.71;ReadPosRankSum=0.402;SOR=0.453	GT:AD:DP:GQ:PL	0/1:29,23:52:99:845,0,1056
chrXV	617148	.	C	T	1131.77	PASS	AC=1;AF=0.500;AN=2;BaseQRankSum=0.989;ClippingRankSum=0.000;DP=71;ExcessHet=3.0103;FS=4.667;MLEAC=1;MLEAF=0.500;MQ=42.00;MQRankSum=0.000;QD=15.94;ReadPosRankSum=1.265;SOR=1.025	GT:AD:DP:GQ:PL	0/1:39,32:71:99:1160,0,1445
chrXVI	52739	.	G	A	1427.77	PASS	AC=1;AF=0.500;AN=2;BaseQRankSum=-1.185;ClippingRankSum=0.000;DP=85;ExcessHet=3.0103;FS=5.510;MLEAC=1;MLEAF=0.500;MQ=42.00;MQRankSum=0.000;QD=16.80;ReadPosRankSum=-0.365;SOR=0.513	GT:AD:DP:GQ:PL	0/1:45,40:85:99:1456,0,1714
chrXVI	84654	.	C	T	1316.77	PASS	AC=1;AF=0.500;AN=2;BaseQRankSum=-0.642;ClippingRankSum=0.000;DP=75;ExcessHet=3.0103;FS=9.676;MLEAC=1;MLEAF=0.500;MQ=42.00;MQRankSum=0.000;QD=17.56;ReadPosRankSum=0.265;SOR=0.833	GT:AD:DP:GQ:PL	0/1:39,36:75:99:1345,0,1448
chrXVI	162550	.	C	T	818.77	PASS	AC=1;AF=0.500;AN=2;BaseQRankSum=0.139;ClippingRankSum=0.000;DP=51;ExcessHet=3.0103;FS=1.066;MLEAC=1;MLEAF=0.500;MQ=41.96;MQRankSum=-1.064;QD=16.05;ReadPosRankSum=-0.063;SOR=0.523	GT:AD:DP:GQ:PL	0/1:28,23:51:99:847,0,1042
chrXVI	210209	.	C	T	1052.77	PASS	AC=1;AF=0.500;AN=2;BaseQRankSum=1.219;ClippingRankSum=0.000;DP=60;ExcessHet=3.0103;FS=2.198;MLEAC=1;MLEAF=0.500;MQ=42.00;MQRankSum=0.000;QD=17.55;ReadPosRankSum=-0.178;SOR=0.393	GT:AD:DP:GQ:PL	0/1:31,29:60:99:1081,0,1165
