# Supplementary material for: Recombination Is Responsible for the Increased Recovery of Drug-Resistant Mutants with Hypermutated Genomes in Resting Yeast Diploids Expressing APOBEC Deaminases
Source: Front Genet. 2017 Dec 12;8:202. doi: 10.3389/fgene.2017.00202 (PMC5733079; doi:10.3389/fgene.2017.00202)
Supplement: Supplementary file 6 [file Data_Sheet_1.zip › AID_d3/N040-LAN210-Can-AID-Oct12-RUN4-D3_SNVs_final.vcf]

##fileformat=VCFv4.2
##FILTER=<ID=LowQual,Description="Low quality">
##FORMAT=<ID=AD,Number=R,Type=Integer,Description="Allelic depths for the ref and alt alleles in the order listed">
##FORMAT=<ID=DP,Number=1,Type=Integer,Description="Approximate read depth (reads with MQ=255 or with bad mates are filtered)">
##FORMAT=<ID=GQ,Number=1,Type=Integer,Description="Genotype Quality">
##FORMAT=<ID=GT,Number=1,Type=String,Description="Genotype">
##FORMAT=<ID=PL,Number=G,Type=Integer,Description="Normalized, Phred-scaled likelihoods for genotypes as defined in the VCF specification">
##GATKCommandLine.HaplotypeCaller=<ID=HaplotypeCaller,Version=3.8-0-ge9d806836,Date="Tue Sep 19 18:54:10 PDT 2017",Epoch=1505872450967,CommandLineOptions="analysis_type=HaplotypeCaller input_file=[N040-LAN210-Can-AID-Oct12-RUN4-D3_sorted_dedup_RG_realigned.bam] showFullBamList=false read_buffer_size=null read_filter=[] disable_read_filter=[] intervals=null excludeIntervals=[../../LAN210/20170903_LAN210_v0.10m_masked_v2.bed] interval_set_rule=UNION interval_merging=ALL interval_padding=0 reference_sequence=../../LAN210/LAN210_v0.10m.fasta nonDeterministicRandomSeed=false disableDithering=false maxRuntime=-1 maxRuntimeUnits=MINUTES downsampling_type=BY_SAMPLE downsample_to_fraction=null downsample_to_coverage=500 baq=OFF baqGapOpenPenalty=40.0 refactor_NDN_cigar_string=false fix_misencoded_quality_scores=false allow_potentially_misencoded_quality_scores=false useOriginalQualities=false defaultBaseQualities=-1 performanceLog=null BQSR=null quantize_quals=0 static_quantized_quals=null round_down_quantized=false disable_indel_quals=false emit_original_quals=false preserve_qscores_less_than=6 globalQScorePrior=-1.0 secondsBetweenProgressUpdates=10 validation_strictness=SILENT remove_program_records=false keep_program_records=false sample_rename_mapping_file=null unsafe=null use_jdk_deflater=false use_jdk_inflater=false disable_auto_index_creation_and_locking_when_reading_rods=false no_cmdline_in_header=false sites_only=false never_trim_vcf_format_field=false bcf=false bam_compression=null simplifyBAM=false disable_bam_indexing=false generate_md5=false num_threads=1 num_cpu_threads_per_data_thread=1 num_io_threads=0 monitorThreadEfficiency=false num_bam_file_handles=null read_group_black_list=null pedigree=[] pedigreeString=[] pedigreeValidationType=STRICT allow_intervals_with_unindexed_bam=false generateShadowBCF=false variant_index_type=DYNAMIC_SEEK variant_index_parameter=-1 reference_window_stop=0 phone_home= gatk_key=null tag=NA logging_level=INFO log_to_file=null help=false version=false out=/media/artem/artem_second/20170727_RUN8/Project_Stepchenkova/reanalyze_prev_other_runs/N040-LAN210-Can-AID-Oct12-RUN4-D3/N040-LAN210-Can-AID-Oct12-RUN4-D3.vcf likelihoodCalculationEngine=PairHMM heterogeneousKmerSizeResolution=COMBO_MIN dbsnp=(RodBinding name= source=UNBOUND) dontTrimActiveRegions=false maxDiscARExtension=25 maxGGAARExtension=300 paddingAroundIndels=150 paddingAroundSNPs=20 comp=[] annotation=[] excludeAnnotation=[] group=[StandardAnnotation, StandardHCAnnotation] debug=false useFilteredReadsForAnnotations=false emitRefConfidence=NONE bamOutput=null bamWriterType=CALLED_HAPLOTYPES emitDroppedReads=false disableOptimizations=false annotateNDA=false useNewAFCalculator=false heterozygosity=0.001 indel_heterozygosity=1.25E-4 heterozygosity_stdev=0.01 standard_min_confidence_threshold_for_calling=10.0 standard_min_confidence_threshold_for_emitting=30.0 max_alternate_alleles=6 max_genotype_count=1024 max_num_PL_values=100 input_prior=[] sample_ploidy=2 genotyping_mode=DISCOVERY alleles=(RodBinding name= source=UNBOUND) contamination_fraction_to_filter=0.0 contamination_fraction_per_sample_file=null p_nonref_model=null exactcallslog=null output_mode=EMIT_VARIANTS_ONLY allSitePLs=false gcpHMM=10 pair_hmm_implementation=FASTEST_AVAILABLE phredScaledGlobalReadMismappingRate=45 noFpga=false nativePairHmmThreads=1 useDoublePrecision=false sample_name=null kmerSize=[10, 25] dontIncreaseKmerSizesForCycles=false allowNonUniqueKmersInRef=false numPruningSamples=1 recoverDanglingHeads=false doNotRecoverDanglingBranches=false minDanglingBranchLength=4 consensus=false maxNumHaplotypesInPopulation=128 errorCorrectKmers=false minPruning=2 debugGraphTransformations=false allowCyclesInKmerGraphToGeneratePaths=false graphOutput=null kmerLengthForReadErrorCorrection=25 minObservationsForKmerToBeSolid=20 GVCFGQBands=[1, 2, 3, 4, 5, 6, 7, 8, 9, 10, 11, 12, 13, 14, 15, 16, 17, 18, 19, 20, 21, 22, 23, 24, 25, 26, 27, 28, 29, 30, 31, 32, 33, 34, 35, 36, 37, 38, 39, 40, 41, 42, 43, 44, 45, 46, 47, 48, 49, 50, 51, 52, 53, 54, 55, 56, 57, 58, 59, 60, 70, 80, 90, 99] indelSizeToEliminateInRefModel=10 min_base_quality_score=10 includeUmappedReads=false useAllelesTrigger=false doNotRunPhysicalPhasing=true keepRG=null justDetermineActiveRegions=false dontGenotype=false dontUseSoftClippedBases=false captureAssemblyFailureBAM=false errorCorrectReads=false pcr_indel_model=CONSERVATIVE maxReadsInRegionPerSample=10000 minReadsPerAlignmentStart=10 mergeVariantsViaLD=false activityProfileOut=null activeRegionOut=null activeRegionIn=null activeRegionExtension=null forceActive=false activeRegionMaxSize=null bandPassSigma=null maxReadsInMemoryPerSample=30000 maxTotalReadsInMemory=10000000 maxProbPropagationDistance=50 activeProbabilityThreshold=0.002 min_mapping_quality_score=20 filter_reads_with_N_cigar=false filter_mismatching_base_and_quals=false filter_bases_not_stored=false">
##GATKCommandLine.SelectVariants=<ID=SelectVariants,Version=3.8-0-ge9d806836,Date="Tue Sep 19 18:55:20 PDT 2017",Epoch=1505872520387,CommandLineOptions="analysis_type=SelectVariants input_file=[] showFullBamList=false read_buffer_size=null read_filter=[] disable_read_filter=[] intervals=null excludeIntervals=null interval_set_rule=UNION interval_merging=ALL interval_padding=0 reference_sequence=../../LAN210/LAN210_v0.10m.fasta nonDeterministicRandomSeed=false disableDithering=false maxRuntime=-1 maxRuntimeUnits=MINUTES downsampling_type=BY_SAMPLE downsample_to_fraction=null downsample_to_coverage=1000 baq=OFF baqGapOpenPenalty=40.0 refactor_NDN_cigar_string=false fix_misencoded_quality_scores=false allow_potentially_misencoded_quality_scores=false useOriginalQualities=false defaultBaseQualities=-1 performanceLog=null BQSR=null quantize_quals=0 static_quantized_quals=null round_down_quantized=false disable_indel_quals=false emit_original_quals=false preserve_qscores_less_than=6 globalQScorePrior=-1.0 secondsBetweenProgressUpdates=10 validation_strictness=SILENT remove_program_records=false keep_program_records=false sample_rename_mapping_file=null unsafe=null use_jdk_deflater=false use_jdk_inflater=false disable_auto_index_creation_and_locking_when_reading_rods=false no_cmdline_in_header=false sites_only=false never_trim_vcf_format_field=false bcf=false bam_compression=null simplifyBAM=false disable_bam_indexing=false generate_md5=false num_threads=1 num_cpu_threads_per_data_thread=1 num_io_threads=0 monitorThreadEfficiency=false num_bam_file_handles=null read_group_black_list=null pedigree=[] pedigreeString=[] pedigreeValidationType=STRICT allow_intervals_with_unindexed_bam=false generateShadowBCF=false variant_index_type=DYNAMIC_SEEK variant_index_parameter=-1 reference_window_stop=0 phone_home= gatk_key=null tag=NA logging_level=INFO log_to_file=null help=false version=false variant=(RodBinding name=variant source=N040-LAN210-Can-AID-Oct12-RUN4-D3.vcf) discordance=(RodBinding name= source=UNBOUND) concordance=(RodBinding name= source=UNBOUND) out=/media/artem/artem_second/20170727_RUN8/Project_Stepchenkova/reanalyze_prev_other_runs/N040-LAN210-Can-AID-Oct12-RUN4-D3/N040-LAN210-Can-AID-Oct12-RUN4-D3_SNVs.vcf sample_name=[] sample_expressions=null sample_file=null exclude_sample_name=[] exclude_sample_file=[] exclude_sample_expressions=[] selectexpressions=[] invertselect=false excludeNonVariants=false excludeFiltered=false preserveAlleles=false removeUnusedAlternates=false restrictAllelesTo=ALL keepOriginalAC=false keepOriginalDP=false mendelianViolation=false invertMendelianViolation=false mendelianViolationQualThreshold=0.0 select_random_fraction=0.0 remove_fraction_genotypes=0.0 selectTypeToInclude=[SNP] selectTypeToExclude=[] keepIDs=null excludeIDs=null fullyDecode=false justRead=false maxIndelSize=2147483647 minIndelSize=0 maxFilteredGenotypes=2147483647 minFilteredGenotypes=0 maxFractionFilteredGenotypes=1.0 minFractionFilteredGenotypes=0.0 maxNOCALLnumber=2147483647 maxNOCALLfraction=1.0 setFilteredGtToNocall=false ALLOW_NONOVERLAPPING_COMMAND_LINE_SAMPLES=false forceValidOutput=false filter_reads_with_N_cigar=false filter_mismatching_base_and_quals=false filter_bases_not_stored=false">
##INFO=<ID=AC,Number=A,Type=Integer,Description="Allele count in genotypes, for each ALT allele, in the same order as listed">
##INFO=<ID=AF,Number=A,Type=Float,Description="Allele Frequency, for each ALT allele, in the same order as listed">
##INFO=<ID=AN,Number=1,Type=Integer,Description="Total number of alleles in called genotypes">
##INFO=<ID=BaseQRankSum,Number=1,Type=Float,Description="Z-score from Wilcoxon rank sum test of Alt Vs. Ref base qualities">
##INFO=<ID=ClippingRankSum,Number=1,Type=Float,Description="Z-score From Wilcoxon rank sum test of Alt vs. Ref number of hard clipped bases">
##INFO=<ID=DP,Number=1,Type=Integer,Description="Approximate read depth; some reads may have been filtered">
##INFO=<ID=DS,Number=0,Type=Flag,Description="Were any of the samples downsampled?">
##INFO=<ID=ExcessHet,Number=1,Type=Float,Description="Phred-scaled p-value for exact test of excess heterozygosity">
##INFO=<ID=FS,Number=1,Type=Float,Description="Phred-scaled p-value using Fisher's exact test to detect strand bias">
##INFO=<ID=HaplotypeScore,Number=1,Type=Float,Description="Consistency of the site with at most two segregating haplotypes">
##INFO=<ID=InbreedingCoeff,Number=1,Type=Float,Description="Inbreeding coefficient as estimated from the genotype likelihoods per-sample when compared against the Hardy-Weinberg expectation">
##INFO=<ID=MLEAC,Number=A,Type=Integer,Description="Maximum likelihood expectation (MLE) for the allele counts (not necessarily the same as the AC), for each ALT allele, in the same order as listed">
##INFO=<ID=MLEAF,Number=A,Type=Float,Description="Maximum likelihood expectation (MLE) for the allele frequency (not necessarily the same as the AF), for each ALT allele, in the same order as listed">
##INFO=<ID=MQ,Number=1,Type=Float,Description="RMS Mapping Quality">
##INFO=<ID=MQRankSum,Number=1,Type=Float,Description="Z-score From Wilcoxon rank sum test of Alt vs. Ref read mapping qualities">
##INFO=<ID=QD,Number=1,Type=Float,Description="Variant Confidence/Quality by Depth">
##INFO=<ID=ReadPosRankSum,Number=1,Type=Float,Description="Z-score from Wilcoxon rank sum test of Alt vs. Ref read position bias">
##INFO=<ID=SOR,Number=1,Type=Float,Description="Symmetric Odds Ratio of 2x2 contingency table to detect strand bias">
##contig=<ID=chrI,length=198855>
##contig=<ID=chrII,length=810456>
##contig=<ID=chrIII,length=316501>
##contig=<ID=chrIV,length=1516959>
##contig=<ID=chrV,length=570663>
##contig=<ID=chrVI,length=270116>
##contig=<ID=chrVII,length=1084724>
##contig=<ID=chrVIII,length=557320>
##contig=<ID=chrIX,length=433988>
##contig=<ID=chrX,length=745688>
##contig=<ID=chrXI,length=666767>
##contig=<ID=chrXII,length=1065113>
##contig=<ID=chrXIII,length=917121>
##contig=<ID=chrXIV,length=784078>
##contig=<ID=chrXV,length=1078147>
##contig=<ID=chrXVI,length=943466>
##contig=<ID=mt,length=85611>
##reference=file:///media/artem/artem_second/20170727_RUN8/Project_Stepchenkova/reanalyze_prev_other_runs/N040-LAN210-Can-AID-Oct12-RUN4-D3/../../LAN210/LAN210_v0.10m.fasta
##source=SelectVariants
#CHROM	POS	ID	REF	ALT	QUAL	FILTER	INFO	FORMAT	N040-LAN210-Can-AID-Oct12-RUN4-D3
chrI	37106	.	C	T	878.77	PASS	AC=1;AF=0.500;AN=2;BaseQRankSum=0.867;ClippingRankSum=0.000;DP=51;ExcessHet=3.0103;FS=5.738;MLEAC=1;MLEAF=0.500;MQ=42.00;MQRankSum=0.000;QD=17.23;ReadPosRankSum=-1.306;SOR=0.985	GT:AD:DP:GQ:PL	0/1:26,25:51:99:907,0,931
chrI	37290	.	C	T	922.77	PASS	AC=1;AF=0.500;AN=2;BaseQRankSum=0.593;ClippingRankSum=0.000;DP=46;ExcessHet=3.0103;FS=1.143;MLEAC=1;MLEAF=0.500;MQ=42.00;MQRankSum=0.000;QD=20.06;ReadPosRankSum=-0.957;SOR=0.494	GT:AD:DP:GQ:PL	0/1:20,26:46:99:951,0,653
chrI	37464	.	C	T	695.77	PASS	AC=1;AF=0.500;AN=2;BaseQRankSum=0.318;ClippingRankSum=0.000;DP=49;ExcessHet=3.0103;FS=2.463;MLEAC=1;MLEAF=0.500;MQ=42.00;MQRankSum=0.000;QD=14.20;ReadPosRankSum=-0.831;SOR=0.898	GT:AD:DP:GQ:PL	0/1:28,21:49:99:724,0,1011
chrI	45968	.	G	A	1303.77	PASS	AC=1;AF=0.500;AN=2;BaseQRankSum=0.006;ClippingRankSum=0.000;DP=72;ExcessHet=3.0103;FS=6.105;MLEAC=1;MLEAF=0.500;MQ=41.97;MQRankSum=-0.892;QD=18.11;ReadPosRankSum=-1.433;SOR=0.580	GT:AD:DP:GQ:PL	0/1:33,39:72:99:1332,0,1100
chrI	67892	.	G	A	1195.77	PASS	AC=1;AF=0.500;AN=2;BaseQRankSum=-0.006;ClippingRankSum=0.000;DP=69;ExcessHet=3.0103;FS=15.136;MLEAC=1;MLEAF=0.500;MQ=42.00;MQRankSum=0.000;QD=17.33;ReadPosRankSum=0.459;SOR=1.253	GT:AD:DP:GQ:PL	0/1:35,34:69:99:1224,0,1257
chrI	71705	.	G	A	1273.77	PASS	AC=1;AF=0.500;AN=2;BaseQRankSum=0.151;ClippingRankSum=0.000;DP=68;ExcessHet=3.0103;FS=0.000;MLEAC=1;MLEAF=0.500;MQ=42.00;MQRankSum=0.000;QD=18.73;ReadPosRankSum=0.509;SOR=0.696	GT:AD:DP:GQ:PL	0/1:33,35:68:99:1302,0,1213
chrI	99156	.	G	A	527.77	PASS	AC=1;AF=0.500;AN=2;BaseQRankSum=-1.437;ClippingRankSum=0.000;DP=38;ExcessHet=3.0103;FS=1.289;MLEAC=1;MLEAF=0.500;MQ=42.00;MQRankSum=0.000;QD=14.26;ReadPosRankSum=1.535;SOR=1.051	GT:AD:DP:GQ:PL	0/1:19,18:37:99:556,0,642
chrI	141536	.	G	A	1053.77	PASS	AC=1;AF=0.500;AN=2;BaseQRankSum=0.276;ClippingRankSum=0.000;DP=62;ExcessHet=3.0103;FS=0.000;MLEAC=1;MLEAF=0.500;MQ=42.00;MQRankSum=0.000;QD=17.00;ReadPosRankSum=0.138;SOR=0.678	GT:AD:DP:GQ:PL	0/1:30,32:62:99:1082,0,1030
chrI	141552	.	C	T	990.77	PASS	AC=1;AF=0.500;AN=2;BaseQRankSum=-0.114;ClippingRankSum=0.000;DP=54;ExcessHet=3.0103;FS=2.277;MLEAC=1;MLEAF=0.500;MQ=42.00;MQRankSum=0.000;QD=18.35;ReadPosRankSum=0.030;SOR=0.430	GT:AD:DP:GQ:PL	0/1:25,29:54:99:1019,0,881
chrI	143562	.	C	T	384.77	PASS	AC=1;AF=0.500;AN=2;BaseQRankSum=-0.967;ClippingRankSum=0.000;DP=32;ExcessHet=3.0103;FS=0.000;MLEAC=1;MLEAF=0.500;MQ=42.00;MQRankSum=0.000;QD=12.02;ReadPosRankSum=-0.187;SOR=0.730	GT:AD:DP:GQ:PL	0/1:17,15:32:99:413,0,547
chrI	174833	.	C	T	1011.77	PASS	AC=1;AF=0.500;AN=2;BaseQRankSum=-2.112;ClippingRankSum=0.000;DP=57;ExcessHet=3.0103;FS=1.012;MLEAC=1;MLEAF=0.500;MQ=42.00;MQRankSum=0.000;QD=17.75;ReadPosRankSum=0.333;SOR=0.507	GT:AD:DP:GQ:PL	0/1:27,30:57:99:1040,0,978
chrII	39073	.	G	A	807.77	PASS	AC=1;AF=0.500;AN=2;BaseQRankSum=-0.484;ClippingRankSum=0.000;DP=40;ExcessHet=3.0103;FS=2.795;MLEAC=1;MLEAF=0.500;MQ=42.00;MQRankSum=0.000;QD=20.19;ReadPosRankSum=0.252;SOR=0.336	GT:AD:DP:GQ:PL	0/1:17,23:40:99:836,0,606
chrII	77773	.	G	A	1005.77	PASS	AC=1;AF=0.500;AN=2;BaseQRankSum=-0.253;ClippingRankSum=0.000;DP=47;ExcessHet=3.0103;FS=2.508;MLEAC=1;MLEAF=0.500;MQ=42.00;MQRankSum=0.000;QD=21.40;ReadPosRankSum=0.309;SOR=0.402	GT:AD:DP:GQ:PL	0/1:19,28:47:99:1034,0,675
chrII	141162	.	G	A	982.77	PASS	AC=1;AF=0.500;AN=2;BaseQRankSum=0.626;ClippingRankSum=0.000;DP=62;ExcessHet=3.0103;FS=3.528;MLEAC=1;MLEAF=0.500;MQ=42.00;MQRankSum=0.000;QD=15.85;ReadPosRankSum=-0.282;SOR=0.459	GT:AD:DP:GQ:PL	0/1:33,29:62:99:1011,0,1141
chrII	153479	.	G	A	682.77	PASS	AC=1;AF=0.500;AN=2;BaseQRankSum=-1.961;ClippingRankSum=0.000;DP=53;ExcessHet=3.0103;FS=10.450;MLEAC=1;MLEAF=0.500;MQ=42.00;MQRankSum=0.000;QD=12.88;ReadPosRankSum=-0.925;SOR=0.310	GT:AD:DP:GQ:PL	0/1:32,21:53:99:711,0,1206
chrII	193962	.	G	A	875.73	PASS	AC=1;AF=0.500;AN=2;BaseQRankSum=1.063;ClippingRankSum=0.000;DP=67;ExcessHet=3.0103;FS=9.749;MLEAC=1;MLEAF=0.500;MQ=42.00;MQRankSum=0.000;QD=14.36;ReadPosRankSum=1.533;SOR=1.523	GT:AD:DP:GQ:PL	0/1:32,29:61:99:913,0,1055
chrII	236439	.	G	A	278.77	PASS	AC=1;AF=0.500;AN=2;BaseQRankSum=-0.084;ClippingRankSum=0.000;DP=11;ExcessHet=3.0103;FS=7.404;MLEAC=1;MLEAF=0.500;MQ=42.00;MQRankSum=0.000;QD=25.34;ReadPosRankSum=-0.038;SOR=0.838	GT:AD:DP:GQ:PL	0/1:3,8:11:93:307,0,93
chrII	250964	.	G	A	1092.77	PASS	AC=1;AF=0.500;AN=2;BaseQRankSum=1.881;ClippingRankSum=0.000;DP=50;ExcessHet=3.0103;FS=2.495;MLEAC=1;MLEAF=0.500;MQ=42.00;MQRankSum=0.000;QD=21.86;ReadPosRankSum=0.780;SOR=0.981	GT:AD:DP:GQ:PL	0/1:19,31:50:99:1121,0,593
chrII	256891	.	G	A	295.77	PASS	AC=1;AF=0.500;AN=2;BaseQRankSum=1.090;ClippingRankSum=0.000;DP=31;ExcessHet=3.0103;FS=5.525;MLEAC=1;MLEAF=0.500;MQ=42.00;MQRankSum=0.000;QD=9.54;ReadPosRankSum=0.285;SOR=1.577	GT:AD:DP:GQ:PL	0/1:21,10:31:99:324,0,748
chrII	275576	.	G	A	999.77	PASS	AC=1;AF=0.500;AN=2;BaseQRankSum=-0.236;ClippingRankSum=0.000;DP=53;ExcessHet=3.0103;FS=2.380;MLEAC=1;MLEAF=0.500;MQ=42.00;MQRankSum=0.000;QD=18.86;ReadPosRankSum=-1.652;SOR=0.494	GT:AD:DP:GQ:PL	0/1:22,31:53:99:1028,0,733
chrII	278407	.	G	A	1210.77	PASS	AC=1;AF=0.500;AN=2;BaseQRankSum=-0.502;ClippingRankSum=0.000;DP=61;ExcessHet=3.0103;FS=0.984;MLEAC=1;MLEAF=0.500;MQ=41.97;MQRankSum=-0.800;QD=19.85;ReadPosRankSum=-2.089;SOR=0.740	GT:AD:DP:GQ:PL	0/1:25,36:61:99:1239,0,834
chrII	321592	.	G	A	991.77	PASS	AC=1;AF=0.500;AN=2;BaseQRankSum=-1.422;ClippingRankSum=0.000;DP=48;ExcessHet=3.0103;FS=6.243;MLEAC=1;MLEAF=0.500;MQ=42.00;MQRankSum=0.000;QD=20.66;ReadPosRankSum=0.340;SOR=0.831	GT:AD:DP:GQ:PL	0/1:19,29:48:99:1020,0,651
chrII	360661	.	G	A	385.77	PASS	AC=1;AF=0.500;AN=2;BaseQRankSum=-0.052;ClippingRankSum=0.000;DP=26;ExcessHet=3.0103;FS=5.734;MLEAC=1;MLEAF=0.500;MQ=42.00;MQRankSum=0.000;QD=14.84;ReadPosRankSum=-0.546;SOR=1.347	GT:AD:DP:GQ:PL	0/1:14,12:26:99:414,0,496
chrII	377816	.	G	A	960.77	PASS	AC=1;AF=0.500;AN=2;BaseQRankSum=-0.575;ClippingRankSum=0.000;DP=61;ExcessHet=3.0103;FS=0.000;MLEAC=1;MLEAF=0.500;MQ=42.00;MQRankSum=0.000;QD=16.01;ReadPosRankSum=-0.466;SOR=0.596	GT:AD:DP:GQ:PL	0/1:32,28:60:99:989,0,1159
chrII	404584	.	G	A	857.77	PASS	AC=1;AF=0.500;AN=2;BaseQRankSum=-0.838;ClippingRankSum=0.000;DP=55;ExcessHet=3.0103;FS=0.000;MLEAC=1;MLEAF=0.500;MQ=42.00;MQRankSum=0.000;QD=15.60;ReadPosRankSum=0.499;SOR=0.770	GT:AD:DP:GQ:PL	0/1:28,27:55:99:886,0,972
chrII	477570	.	G	A	896.77	PASS	AC=1;AF=0.500;AN=2;BaseQRankSum=-2.677;ClippingRankSum=0.000;DP=62;ExcessHet=3.0103;FS=14.639;MLEAC=1;MLEAF=0.500;MQ=41.91;MQRankSum=-1.742;QD=14.46;ReadPosRankSum=1.976;SOR=2.366	GT:AD:DP:GQ:PL	0/1:31,31:62:99:925,0,1068
chrII	483634	.	G	A	727.77	PASS	AC=1;AF=0.500;AN=2;BaseQRankSum=-0.476;ClippingRankSum=0.000;DP=44;ExcessHet=3.0103;FS=0.000;MLEAC=1;MLEAF=0.500;MQ=41.91;MQRankSum=-1.398;QD=16.54;ReadPosRankSum=-1.142;SOR=0.540	GT:AD:DP:GQ:PL	0/1:22,22:44:99:756,0,792
chrII	483882	.	G	A	817.77	PASS	AC=1;AF=0.500;AN=2;BaseQRankSum=-0.494;ClippingRankSum=0.000;DP=47;ExcessHet=3.0103;FS=0.000;MLEAC=1;MLEAF=0.500;MQ=42.00;MQRankSum=0.000;QD=17.40;ReadPosRankSum=0.378;SOR=0.586	GT:AD:DP:GQ:PL	0/1:22,25:47:99:846,0,730
chrII	517566	.	G	A	183.77	PASS	AC=1;AF=0.500;AN=2;BaseQRankSum=0.943;ClippingRankSum=0.000;DP=16;ExcessHet=3.0103;FS=0.000;MLEAC=1;MLEAF=0.500;MQ=42.00;MQRankSum=0.000;QD=11.49;ReadPosRankSum=0.712;SOR=0.527	GT:AD:DP:GQ:PL	0/1:10,6:16:99:212,0,380
chrII	524356	.	G	A	269.77	PASS	AC=1;AF=0.500;AN=2;BaseQRankSum=0.414;ClippingRankSum=0.000;DP=11;ExcessHet=3.0103;FS=0.000;MLEAC=1;MLEAF=0.500;MQ=42.00;MQRankSum=0.000;QD=24.52;ReadPosRankSum=1.111;SOR=0.368	GT:AD:DP:GQ:PL	0/1:3,8:11:88:298,0,88
chrII	530596	.	G	A	252.77	PASS	AC=1;AF=0.500;AN=2;BaseQRankSum=0.283;ClippingRankSum=0.000;DP=15;ExcessHet=3.0103;FS=5.021;MLEAC=1;MLEAF=0.500;MQ=42.00;MQRankSum=0.000;QD=16.85;ReadPosRankSum=0.623;SOR=1.806	GT:AD:DP:GQ:PL	0/1:7,8:15:99:281,0,239
chrII	555611	.	G	A	563.77	PASS	AC=1;AF=0.500;AN=2;BaseQRankSum=-0.433;ClippingRankSum=0.000;DP=43;ExcessHet=3.0103;FS=6.374;MLEAC=1;MLEAF=0.500;MQ=42.00;MQRankSum=0.000;QD=13.11;ReadPosRankSum=-0.939;SOR=0.610	GT:AD:DP:GQ:PL	0/1:25,18:43:99:592,0,891
chrII	564873	.	G	A	305.77	PASS	AC=1;AF=0.500;AN=2;BaseQRankSum=0.699;ClippingRankSum=0.000;DP=18;ExcessHet=3.0103;FS=1.957;MLEAC=1;MLEAF=0.500;MQ=42.00;MQRankSum=0.000;QD=16.99;ReadPosRankSum=-0.228;SOR=1.324	GT:AD:DP:GQ:PL	0/1:9,9:18:99:334,0,318
chrII	583308	.	G	A	292.77	PASS	AC=1;AF=0.500;AN=2;BaseQRankSum=-2.472;ClippingRankSum=0.000;DP=22;ExcessHet=3.0103;FS=3.821;MLEAC=1;MLEAF=0.500;MQ=42.00;MQRankSum=0.000;QD=13.31;ReadPosRankSum=-1.477;SOR=1.609	GT:AD:DP:GQ:PL	0/1:12,10:22:99:321,0,462
chrII	595957	.	G	A	825.77	PASS	AC=1;AF=0.500;AN=2;BaseQRankSum=-1.514;ClippingRankSum=0.000;DP=43;ExcessHet=3.0103;FS=0.000;MLEAC=1;MLEAF=0.500;MQ=42.00;MQRankSum=0.000;QD=19.20;ReadPosRankSum=-0.470;SOR=0.602	GT:AD:DP:GQ:PL	0/1:19,24:43:99:854,0,671
chrII	609874	.	G	A	448.77	PASS	AC=1;AF=0.500;AN=2;BaseQRankSum=-1.085;ClippingRankSum=0.000;DP=46;ExcessHet=3.0103;FS=1.221;MLEAC=1;MLEAF=0.500;MQ=42.00;MQRankSum=0.000;QD=9.76;ReadPosRankSum=-1.272;SOR=0.673	GT:AD:DP:GQ:PL	0/1:31,15:46:99:477,0,1197
chrII	614098	.	G	A	981.77	PASS	AC=1;AF=0.500;AN=2;BaseQRankSum=0.792;ClippingRankSum=0.000;DP=59;ExcessHet=3.0103;FS=2.188;MLEAC=1;MLEAF=0.500;MQ=41.93;MQRankSum=-1.427;QD=16.64;ReadPosRankSum=0.304;SOR=0.427	GT:AD:DP:GQ:PL	0/1:30,29:59:99:1010,0,1030
chrII	614125	.	G	A	725.77	PASS	AC=1;AF=0.500;AN=2;BaseQRankSum=-0.933;ClippingRankSum=0.000;DP=49;ExcessHet=3.0103;FS=0.000;MLEAC=1;MLEAF=0.500;MQ=41.92;MQRankSum=-1.429;QD=14.81;ReadPosRankSum=0.684;SOR=0.622	GT:AD:DP:GQ:PL	0/1:25,24:49:99:754,0,828
chrII	615280	.	G	A	560.77	PASS	AC=1;AF=0.500;AN=2;BaseQRankSum=0.569;ClippingRankSum=0.000;DP=35;ExcessHet=3.0103;FS=13.882;MLEAC=1;MLEAF=0.500;MQ=42.00;MQRankSum=0.000;QD=16.02;ReadPosRankSum=0.195;SOR=2.114	GT:AD:DP:GQ:PL	0/1:18,17:35:99:589,0,618
chrII	665212	.	G	A	920.77	PASS	AC=1;AF=0.500;AN=2;BaseQRankSum=0.539;ClippingRankSum=0.000;DP=57;ExcessHet=3.0103;FS=0.000;MLEAC=1;MLEAF=0.500;MQ=42.00;MQRankSum=0.000;QD=16.15;ReadPosRankSum=-0.866;SOR=0.765	GT:AD:DP:GQ:PL	0/1:30,27:57:99:949,0,1068
chrII	668531	.	G	A	908.77	PASS	AC=1;AF=0.500;AN=2;BaseQRankSum=0.436;ClippingRankSum=0.000;DP=52;ExcessHet=3.0103;FS=0.000;MLEAC=1;MLEAF=0.500;MQ=42.00;MQRankSum=0.000;QD=17.48;ReadPosRankSum=-0.103;SOR=0.811	GT:AD:DP:GQ:PL	0/1:25,27:52:99:937,0,839
chrII	747857	.	G	A	562.77	PASS	AC=1;AF=0.500;AN=2;BaseQRankSum=0.866;ClippingRankSum=0.000;DP=29;ExcessHet=3.0103;FS=8.557;MLEAC=1;MLEAF=0.500;MQ=42.00;MQRankSum=0.000;QD=19.41;ReadPosRankSum=2.038;SOR=1.000	GT:AD:DP:GQ:PL	0/1:13,16:29:99:591,0,436
chrII	772167	.	G	A	756.77	PASS	AC=1;AF=0.500;AN=2;BaseQRankSum=-0.041;ClippingRankSum=0.000;DP=41;ExcessHet=3.0103;FS=1.247;MLEAC=1;MLEAF=0.500;MQ=41.95;MQRankSum=-0.854;QD=18.92;ReadPosRankSum=0.742;SOR=1.085	GT:AD:DP:GQ:PL	0/1:18,22:40:99:785,0,607
chrII	772289	.	G	A	528.77	PASS	AC=1;AF=0.500;AN=2;BaseQRankSum=0.399;ClippingRankSum=0.000;DP=42;ExcessHet=3.0103;FS=0.000;MLEAC=1;MLEAF=0.500;MQ=42.00;MQRankSum=0.000;QD=12.59;ReadPosRankSum=1.688;SOR=0.740	GT:AD:DP:GQ:PL	0/1:25,17:42:99:557,0,865
chrII	803073	.	G	A	868.77	PASS	AC=1;AF=0.500;AN=2;BaseQRankSum=2.137;ClippingRankSum=0.000;DP=48;ExcessHet=3.0103;FS=1.133;MLEAC=1;MLEAF=0.500;MQ=42.00;MQRankSum=0.000;QD=18.48;ReadPosRankSum=0.317;SOR=0.465	GT:AD:DP:GQ:PL	0/1:21,26:47:99:897,0,588
chrIII	31804	.	C	T	140.77	PASS	AC=1;AF=0.500;AN=2;BaseQRankSum=0.857;ClippingRankSum=0.000;DP=12;ExcessHet=3.0103;FS=3.282;MLEAC=1;MLEAF=0.500;MQ=42.00;MQRankSum=0.000;QD=11.73;ReadPosRankSum=0.998;SOR=2.303	GT:AD:DP:GQ:PL	0/1:7,5:12:99:169,0,227
chrIII	35590	.	G	A	436.77	PASS	AC=1;AF=0.500;AN=2;BaseQRankSum=-0.441;ClippingRankSum=0.000;DP=25;ExcessHet=3.0103;FS=1.580;MLEAC=1;MLEAF=0.500;MQ=42.00;MQRankSum=0.000;QD=17.47;ReadPosRankSum=-0.127;SOR=0.625	GT:AD:DP:GQ:PL	0/1:12,13:25:99:465,0,433
chrIII	48563	.	G	A	1226.77	PASS	AC=1;AF=0.500;AN=2;BaseQRankSum=1.773;ClippingRankSum=0.000;DP=58;ExcessHet=3.0103;FS=9.576;MLEAC=1;MLEAF=0.500;MQ=42.00;MQRankSum=0.000;QD=21.15;ReadPosRankSum=1.430;SOR=1.300	GT:AD:DP:GQ:PL	0/1:24,34:58:99:1255,0,803
chrIII	76155	.	C	T	850.77	PASS	AC=1;AF=0.500;AN=2;BaseQRankSum=-0.784;ClippingRankSum=0.000;DP=50;ExcessHet=3.0103;FS=1.101;MLEAC=1;MLEAF=0.500;MQ=41.96;MQRankSum=-0.960;QD=17.02;ReadPosRankSum=-0.130;SOR=1.038	GT:AD:DP:GQ:PL	0/1:25,25:50:99:879,0,902
chrIII	79422	.	G	A	538.77	PASS	AC=1;AF=0.500;AN=2;BaseQRankSum=-0.759;ClippingRankSum=0.000;DP=46;ExcessHet=3.0103;FS=0.000;MLEAC=1;MLEAF=0.500;MQ=42.00;MQRankSum=0.000;QD=11.71;ReadPosRankSum=0.293;SOR=0.686	GT:AD:DP:GQ:PL	0/1:29,17:46:99:567,0,1076
chrIII	98034	.	G	A	866.77	PASS	AC=1;AF=0.500;AN=2;BaseQRankSum=0.429;ClippingRankSum=0.000;DP=51;ExcessHet=3.0103;FS=4.058;MLEAC=1;MLEAF=0.500;MQ=42.00;MQRankSum=0.000;QD=17.00;ReadPosRankSum=0.072;SOR=0.301	GT:AD:DP:GQ:PL	0/1:26,25:51:99:895,0,930
chrIII	105589	.	G	A	881.77	PASS	AC=1;AF=0.500;AN=2;BaseQRankSum=-0.245;ClippingRankSum=0.000;DP=50;ExcessHet=3.0103;FS=2.463;MLEAC=1;MLEAF=0.500;MQ=42.00;MQRankSum=0.000;QD=17.64;ReadPosRankSum=-0.734;SOR=0.337	GT:AD:DP:GQ:PL	0/1:25,25:50:99:910,0,896
chrIII	106057	.	G	A	830.77	PASS	AC=1;AF=0.500;AN=2;BaseQRankSum=0.488;ClippingRankSum=0.000;DP=50;ExcessHet=3.0103;FS=8.684;MLEAC=1;MLEAF=0.500;MQ=42.00;MQRankSum=0.000;QD=16.62;ReadPosRankSum=0.095;SOR=0.148	GT:AD:DP:GQ:PL	0/1:24,26:50:99:859,0,769
chrIII	108812	.	G	A	452.77	PASS	AC=1;AF=0.500;AN=2;BaseQRankSum=0.565;ClippingRankSum=0.000;DP=34;ExcessHet=3.0103;FS=7.891;MLEAC=1;MLEAF=0.500;MQ=41.94;MQRankSum=-1.135;QD=13.32;ReadPosRankSum=0.664;SOR=1.133	GT:AD:DP:GQ:PL	0/1:20,14:34:99:481,0,733
chrIII	125020	.	G	A	911.77	PASS	AC=1;AF=0.500;AN=2;BaseQRankSum=1.151;ClippingRankSum=0.000;DP=54;ExcessHet=3.0103;FS=1.050;MLEAC=1;MLEAF=0.500;MQ=42.00;MQRankSum=0.000;QD=16.88;ReadPosRankSum=0.089;SOR=0.460	GT:AD:DP:GQ:PL	0/1:28,26:54:99:940,0,1010
chrIII	137655	.	G	A	1272.77	PASS	AC=1;AF=0.500;AN=2;BaseQRankSum=-2.468;ClippingRankSum=0.000;DP=64;ExcessHet=3.0103;FS=6.754;MLEAC=1;MLEAF=0.500;MQ=42.00;MQRankSum=0.000;QD=19.89;ReadPosRankSum=-2.716;SOR=0.451	GT:AD:DP:GQ:PL	0/1:28,36:64:99:1301,0,1031
chrIII	153594	.	G	A	274.77	PASS	AC=1;AF=0.500;AN=2;BaseQRankSum=-1.068;ClippingRankSum=0.000;DP=20;ExcessHet=3.0103;FS=1.829;MLEAC=1;MLEAF=0.500;MQ=42.00;MQRankSum=0.000;QD=13.74;ReadPosRankSum=0.187;SOR=0.904	GT:AD:DP:GQ:PL	0/1:10,10:20:99:303,0,348
chrIII	160208	.	G	A	529.77	PASS	AC=1;AF=0.500;AN=2;BaseQRankSum=-0.112;ClippingRankSum=0.000;DP=36;ExcessHet=3.0103;FS=1.320;MLEAC=1;MLEAF=0.500;MQ=42.00;MQRankSum=0.000;QD=14.72;ReadPosRankSum=-0.852;SOR=0.814	GT:AD:DP:GQ:PL	0/1:20,16:36:99:558,0,707
chrIII	178990	.	G	A	333.77	PASS	AC=1;AF=0.500;AN=2;BaseQRankSum=-0.173;ClippingRankSum=0.000;DP=30;ExcessHet=3.0103;FS=1.537;MLEAC=1;MLEAF=0.500;MQ=42.00;MQRankSum=0.000;QD=11.13;ReadPosRankSum=1.912;SOR=1.071	GT:AD:DP:GQ:PL	0/1:19,11:30:99:362,0,702
chrIII	186067	.	G	A	424.77	PASS	AC=1;AF=0.500;AN=2;BaseQRankSum=0.346;ClippingRankSum=0.000;DP=31;ExcessHet=3.0103;FS=3.180;MLEAC=1;MLEAF=0.500;MQ=42.00;MQRankSum=0.000;QD=13.70;ReadPosRankSum=0.252;SOR=0.560	GT:AD:DP:GQ:PL	0/1:18,13:31:99:453,0,666
chrIII	212836	.	G	A	1085.77	PASS	AC=1;AF=0.500;AN=2;BaseQRankSum=0.020;ClippingRankSum=0.000;DP=65;ExcessHet=3.0103;FS=16.163;MLEAC=1;MLEAF=0.500;MQ=41.97;MQRankSum=-0.954;QD=16.70;ReadPosRankSum=-0.314;SOR=0.669	GT:AD:DP:GQ:PL	0/1:32,33:65:99:1114,0,1100
chrIII	214072	.	G	A	813.77	PASS	AC=1;AF=0.500;AN=2;BaseQRankSum=-0.465;ClippingRankSum=0.000;DP=49;ExcessHet=3.0103;FS=4.055;MLEAC=1;MLEAF=0.500;MQ=42.00;MQRankSum=0.000;QD=16.61;ReadPosRankSum=-1.943;SOR=1.230	GT:AD:DP:GQ:PL	0/1:25,24:49:99:842,0,893
chrIII	222041	.	G	A	805.77	PASS	AC=1;AF=0.500;AN=2;BaseQRankSum=-2.068;ClippingRankSum=0.000;DP=71;ExcessHet=3.0103;FS=4.795;MLEAC=1;MLEAF=0.500;MQ=42.00;MQRankSum=0.000;QD=11.35;ReadPosRankSum=-1.968;SOR=0.314	GT:AD:DP:GQ:PL	0/1:43,28:71:99:834,0,1541
chrIII	232544	.	G	A	1199.77	PASS	AC=1;AF=0.500;AN=2;BaseQRankSum=0.574;ClippingRankSum=0.000;DP=57;ExcessHet=3.0103;FS=2.401;MLEAC=1;MLEAF=0.500;MQ=42.00;MQRankSum=0.000;QD=21.05;ReadPosRankSum=0.092;SOR=0.368	GT:AD:DP:GQ:PL	0/1:24,33:57:99:1228,0,814
chrIII	236647	.	G	A	1267.77	PASS	AC=1;AF=0.500;AN=2;BaseQRankSum=-0.196;ClippingRankSum=0.000;DP=73;ExcessHet=3.0103;FS=3.137;MLEAC=1;MLEAF=0.500;MQ=42.00;MQRankSum=0.000;QD=17.37;ReadPosRankSum=1.946;SOR=0.816	GT:AD:DP:GQ:PL	0/1:37,36:73:99:1296,0,1351
chrIII	239791	.	G	A	1080.77	PASS	AC=1;AF=0.500;AN=2;BaseQRankSum=-0.398;ClippingRankSum=0.000;DP=51;ExcessHet=3.0103;FS=1.101;MLEAC=1;MLEAF=0.500;MQ=41.96;MQRankSum=-0.763;QD=21.19;ReadPosRankSum=-0.235;SOR=0.601	GT:AD:DP:GQ:PL	0/1:20,31:51:99:1109,0,637
chrIII	241452	.	G	A	822.77	PASS	AC=1;AF=0.500;AN=2;BaseQRankSum=-1.799;ClippingRankSum=0.000;DP=55;ExcessHet=3.0103;FS=2.282;MLEAC=1;MLEAF=0.500;MQ=42.00;MQRankSum=0.000;QD=14.96;ReadPosRankSum=0.998;SOR=0.412	GT:AD:DP:GQ:PL	0/1:28,27:55:99:851,0,992
chrIII	244176	.	G	A	911.77	PASS	AC=1;AF=0.500;AN=2;BaseQRankSum=-0.178;ClippingRankSum=0.000;DP=55;ExcessHet=3.0103;FS=2.282;MLEAC=1;MLEAF=0.500;MQ=42.00;MQRankSum=0.000;QD=16.58;ReadPosRankSum=0.190;SOR=0.412	GT:AD:DP:GQ:PL	0/1:28,27:55:99:940,0,925
chrIII	244274	.	G	A	1026.77	PASS	AC=1;AF=0.500;AN=2;BaseQRankSum=0.061;ClippingRankSum=0.000;DP=50;ExcessHet=3.0103;FS=2.465;MLEAC=1;MLEAF=0.500;MQ=42.00;MQRankSum=0.000;QD=20.54;ReadPosRankSum=-1.679;SOR=1.143	GT:AD:DP:GQ:PL	0/1:22,28:50:99:1055,0,788
chrIII	254215	.	G	A	721.77	PASS	AC=1;AF=0.500;AN=2;BaseQRankSum=-1.528;ClippingRankSum=0.000;DP=57;ExcessHet=3.0103;FS=9.731;MLEAC=1;MLEAF=0.500;MQ=41.97;MQRankSum=-1.180;QD=12.66;ReadPosRankSum=-0.462;SOR=1.300	GT:AD:DP:GQ:PL	0/1:34,23:57:99:750,0,1292
chrIII	254848	.	G	A	891.77	PASS	AC=1;AF=0.500;AN=2;BaseQRankSum=-0.632;ClippingRankSum=0.000;DP=47;ExcessHet=3.0103;FS=4.341;MLEAC=1;MLEAF=0.500;MQ=42.00;MQRankSum=0.000;QD=18.97;ReadPosRankSum=-0.806;SOR=1.338	GT:AD:DP:GQ:PL	0/1:19,28:47:99:920,0,612
chrIII	268242	.	G	A	735.77	PASS	AC=1;AF=0.500;AN=2;BaseQRankSum=-0.324;ClippingRankSum=0.000;DP=45;ExcessHet=3.0103;FS=0.000;MLEAC=1;MLEAF=0.500;MQ=42.00;MQRankSum=0.000;QD=16.35;ReadPosRankSum=-0.821;SOR=0.793	GT:AD:DP:GQ:PL	0/1:23,22:45:99:764,0,843
chrIII	274265	.	G	A	179.77	PASS	AC=1;AF=0.500;AN=2;BaseQRankSum=0.392;ClippingRankSum=0.000;DP=16;ExcessHet=3.0103;FS=0.000;MLEAC=1;MLEAF=0.500;MQ=42.00;MQRankSum=0.000;QD=11.24;ReadPosRankSum=2.308;SOR=0.527	GT:AD:DP:GQ:PL	0/1:10,6:16:99:208,0,370
chrIII	274306	.	G	A	178.77	PASS	AC=1;AF=0.500;AN=2;BaseQRankSum=0.255;ClippingRankSum=0.000;DP=14;ExcessHet=3.0103;FS=2.363;MLEAC=1;MLEAF=0.500;MQ=42.00;MQRankSum=0.000;QD=12.77;ReadPosRankSum=-0.736;SOR=0.169	GT:AD:DP:GQ:PL	0/1:8,6:14:99:207,0,284
chrIII	299434	.	G	A	489.77	PASS	AC=1;AF=0.500;AN=2;BaseQRankSum=0.932;ClippingRankSum=0.000;DP=29;ExcessHet=3.0103;FS=0.000;MLEAC=1;MLEAF=0.500;MQ=41.93;MQRankSum=-0.897;QD=16.89;ReadPosRankSum=1.365;SOR=0.569	GT:AD:DP:GQ:PL	0/1:14,15:29:99:518,0,466
chrIII	302469	.	G	A	800.77	PASS	AC=1;AF=0.500;AN=2;BaseQRankSum=-0.294;ClippingRankSum=0.000;DP=48;ExcessHet=3.0103;FS=0.000;MLEAC=1;MLEAF=0.500;MQ=42.00;MQRankSum=0.000;QD=16.68;ReadPosRankSum=1.306;SOR=0.711	GT:AD:DP:GQ:PL	0/1:25,23:48:99:829,0,932
chrIV	38673	.	G	A	1014.77	PASS	AC=1;AF=0.500;AN=2;BaseQRankSum=-0.700;ClippingRankSum=0.000;DP=54;ExcessHet=3.0103;FS=7.696;MLEAC=1;MLEAF=0.500;MQ=42.00;MQRankSum=0.000;QD=18.79;ReadPosRankSum=-0.253;SOR=1.373	GT:AD:DP:GQ:PL	0/1:25,29:54:99:1043,0,891
chrIV	38786	.	G	A	1107.77	PASS	AC=1;AF=0.500;AN=2;BaseQRankSum=0.055;ClippingRankSum=0.000;DP=53;ExcessHet=3.0103;FS=12.537;MLEAC=1;MLEAF=0.500;MQ=42.00;MQRankSum=0.000;QD=20.90;ReadPosRankSum=-0.335;SOR=0.585	GT:AD:DP:GQ:PL	0/1:21,32:53:99:1136,0,701
chrIV	41989	.	C	T	1036.77	PASS	AC=1;AF=0.500;AN=2;BaseQRankSum=0.155;ClippingRankSum=0.000;DP=53;ExcessHet=3.0103;FS=0.000;MLEAC=1;MLEAF=0.500;MQ=42.00;MQRankSum=0.000;QD=19.56;ReadPosRankSum=0.436;SOR=0.792	GT:AD:DP:GQ:PL	0/1:22,31:53:99:1065,0,718
chrIV	46325	.	G	A	688.77	PASS	AC=1;AF=0.500;AN=2;BaseQRankSum=-1.528;ClippingRankSum=0.000;DP=40;ExcessHet=3.0103;FS=1.189;MLEAC=1;MLEAF=0.500;MQ=42.00;MQRankSum=0.000;QD=17.22;ReadPosRankSum=-1.574;SOR=0.512	GT:AD:DP:GQ:PL	0/1:19,21:40:99:717,0,665
chrIV	50982	.	G	A	965.77	PASS	AC=1;AF=0.500;AN=2;BaseQRankSum=-1.438;ClippingRankSum=0.000;DP=56;ExcessHet=3.0103;FS=18.880;MLEAC=1;MLEAF=0.500;MQ=42.00;MQRankSum=0.000;QD=17.25;ReadPosRankSum=-0.763;SOR=2.432	GT:AD:DP:GQ:PL	0/1:28,28:56:99:994,0,1046
chrIV	56217	.	G	A	1061.77	PASS	AC=1;AF=0.500;AN=2;BaseQRankSum=1.234;ClippingRankSum=0.000;DP=51;ExcessHet=3.0103;FS=1.083;MLEAC=1;MLEAF=0.500;MQ=42.00;MQRankSum=0.000;QD=20.82;ReadPosRankSum=-0.223;SOR=0.754	GT:AD:DP:GQ:PL	0/1:21,30:51:99:1090,0,696
chrIV	78651	.	G	A	664.77	PASS	AC=1;AF=0.500;AN=2;BaseQRankSum=1.482;ClippingRankSum=0.000;DP=44;ExcessHet=3.0103;FS=8.887;MLEAC=1;MLEAF=0.500;MQ=42.00;MQRankSum=0.000;QD=15.11;ReadPosRankSum=0.108;SOR=1.239	GT:AD:DP:GQ:PL	0/1:24,20:44:99:693,0,811
chrIV	94063	.	G	A	379.77	PASS	AC=1;AF=0.500;AN=2;BaseQRankSum=-0.668;ClippingRankSum=0.000;DP=17;ExcessHet=3.0103;FS=2.218;MLEAC=1;MLEAF=0.500;MQ=42.00;MQRankSum=0.000;QD=22.34;ReadPosRankSum=0.076;SOR=1.802	GT:AD:DP:GQ:PL	0/1:6,11:17:99:408,0,204
chrIV	167078	.	G	A	783.77	PASS	AC=1;AF=0.500;AN=2;BaseQRankSum=-0.785;ClippingRankSum=0.000;DP=43;ExcessHet=3.0103;FS=2.619;MLEAC=1;MLEAF=0.500;MQ=41.91;MQRankSum=-1.301;QD=18.23;ReadPosRankSum=0.750;SOR=1.179	GT:AD:DP:GQ:PL	0/1:20,23:43:99:812,0,696
chrIV	221840	.	G	A	610.77	PASS	AC=1;AF=0.500;AN=2;BaseQRankSum=0.570;ClippingRankSum=0.000;DP=44;ExcessHet=3.0103;FS=4.461;MLEAC=1;MLEAF=0.500;MQ=42.00;MQRankSum=0.000;QD=13.88;ReadPosRankSum=-0.651;SOR=1.034	GT:AD:DP:GQ:PL	0/1:26,18:44:99:639,0,954
chrIV	265116	.	G	A	593.77	PASS	AC=1;AF=0.500;AN=2;BaseQRankSum=0.618;ClippingRankSum=0.000;DP=32;ExcessHet=3.0103;FS=1.397;MLEAC=1;MLEAF=0.500;MQ=42.00;MQRankSum=0.000;QD=18.56;ReadPosRankSum=-0.085;SOR=0.430	GT:AD:DP:GQ:PL	0/1:14,18:32:99:622,0,415
chrIV	321683	.	G	A	528.77	PASS	AC=1;AF=0.500;AN=2;BaseQRankSum=-0.477;ClippingRankSum=0.000;DP=43;ExcessHet=3.0103;FS=6.673;MLEAC=1;MLEAF=0.500;MQ=42.00;MQRankSum=0.000;QD=12.30;ReadPosRankSum=-0.419;SOR=1.253	GT:AD:DP:GQ:PL	0/1:26,17:43:99:557,0,952
chrIV	330414	.	G	A	649.77	PASS	AC=1;AF=0.500;AN=2;BaseQRankSum=1.265;ClippingRankSum=0.000;DP=50;ExcessHet=3.0103;FS=2.448;MLEAC=1;MLEAF=0.500;MQ=42.00;MQRankSum=0.000;QD=13.00;ReadPosRankSum=1.446;SOR=1.127	GT:AD:DP:GQ:PL	0/1:30,20:50:99:678,0,1059
chrIV	405182	.	G	A	541.77	PASS	AC=1;AF=0.500;AN=2;BaseQRankSum=1.029;ClippingRankSum=0.000;DP=28;ExcessHet=3.0103;FS=0.000;MLEAC=1;MLEAF=0.500;MQ=42.00;MQRankSum=0.000;QD=19.35;ReadPosRankSum=2.824;SOR=0.941	GT:AD:DP:GQ:PL	0/1:12,16:28:99:570,0,382
chrIV	441605	.	C	T	106.77	PASS	AC=1;AF=0.500;AN=2;BaseQRankSum=0.810;ClippingRankSum=0.000;DP=12;ExcessHet=3.0103;FS=6.532;MLEAC=1;MLEAF=0.500;MQ=42.00;MQRankSum=0.000;QD=8.90;ReadPosRankSum=0.667;SOR=1.431	GT:AD:DP:GQ:PL	0/1:8,4:12:99:135,0,296
chrIV	462206	.	C	T	801.77	PASS	AC=1;AF=0.500;AN=2;BaseQRankSum=-0.657;ClippingRankSum=0.000;DP=50;ExcessHet=3.0103;FS=0.000;MLEAC=1;MLEAF=0.500;MQ=42.00;MQRankSum=0.000;QD=16.04;ReadPosRankSum=-1.300;SOR=0.560	GT:AD:DP:GQ:PL	0/1:26,24:50:99:830,0,940
chrIV	464230	.	G	A	1149.77	PASS	AC=1;AF=0.500;AN=2;BaseQRankSum=1.263;ClippingRankSum=0.000;DP=62;ExcessHet=3.0103;FS=3.881;MLEAC=1;MLEAF=0.500;MQ=42.00;MQRankSum=0.000;QD=18.54;ReadPosRankSum=-0.338;SOR=0.297	GT:AD:DP:GQ:PL	0/1:29,33:62:99:1178,0,992
chrIV	473989	.	C	T	767.77	PASS	AC=1;AF=0.500;AN=2;BaseQRankSum=0.462;ClippingRankSum=0.000;DP=50;ExcessHet=3.0103;FS=0.000;MLEAC=1;MLEAF=0.500;MQ=42.00;MQRankSum=0.000;QD=15.36;ReadPosRankSum=-0.322;SOR=0.704	GT:AD:DP:GQ:PL	0/1:27,23:50:99:796,0,951
chrIV	489186	.	G	A	870.77	PASS	AC=1;AF=0.500;AN=2;BaseQRankSum=0.419;ClippingRankSum=0.000;DP=40;ExcessHet=3.0103;FS=9.818;MLEAC=1;MLEAF=0.500;MQ=42.00;MQRankSum=0.000;QD=21.77;ReadPosRankSum=0.600;SOR=0.411	GT:AD:DP:GQ:PL	0/1:16,24:40:99:899,0,554
chrIV	506140	.	G	A	416.77	PASS	AC=1;AF=0.500;AN=2;BaseQRankSum=-0.634;ClippingRankSum=0.000;DP=27;ExcessHet=3.0103;FS=1.510;MLEAC=1;MLEAF=0.500;MQ=42.00;MQRankSum=0.000;QD=15.44;ReadPosRankSum=0.785;SOR=0.883	GT:AD:DP:GQ:PL	0/1:13,14:27:99:445,0,432
chrIV	539751	.	C	T	551.77	PASS	AC=1;AF=0.500;AN=2;BaseQRankSum=1.614;ClippingRankSum=0.000;DP=34;ExcessHet=3.0103;FS=5.368;MLEAC=1;MLEAF=0.500;MQ=41.94;MQRankSum=-1.002;QD=16.23;ReadPosRankSum=0.000;SOR=0.169	GT:AD:DP:GQ:PL	0/1:18,16:34:99:580,0,638
chrIV	539786	.	C	T	370.77	PASS	AC=1;AF=0.500;AN=2;BaseQRankSum=-1.052;ClippingRankSum=0.000;DP=35;ExcessHet=3.0103;FS=3.185;MLEAC=1;MLEAF=0.500;MQ=41.94;MQRankSum=-1.242;QD=10.59;ReadPosRankSum=0.847;SOR=0.283	GT:AD:DP:GQ:PL	0/1:22,13:35:99:399,0,809
chrIV	545172	.	C	T	1024.77	PASS	AC=1;AF=0.500;AN=2;BaseQRankSum=-1.329;ClippingRankSum=0.000;DP=61;ExcessHet=3.0103;FS=3.548;MLEAC=1;MLEAF=0.500;MQ=42.00;MQRankSum=0.000;QD=16.80;ReadPosRankSum=-0.238;SOR=1.188	GT:AD:DP:GQ:PL	0/1:29,32:61:99:1053,0,988
chrIV	587740	.	C	T	1091.77	PASS	AC=1;AF=0.500;AN=2;BaseQRankSum=0.490;ClippingRankSum=0.000;DP=51;ExcessHet=3.0103;FS=6.078;MLEAC=1;MLEAF=0.500;MQ=42.00;MQRankSum=0.000;QD=21.41;ReadPosRankSum=1.540;SOR=1.432	GT:AD:DP:GQ:PL	0/1:19,32:51:99:1120,0,604
chrIV	600692	.	C	T	1116.77	PASS	AC=1;AF=0.500;AN=2;BaseQRankSum=-1.216;ClippingRankSum=0.000;DP=48;ExcessHet=3.0103;FS=1.166;MLEAC=1;MLEAF=0.500;MQ=42.00;MQRankSum=0.000;QD=23.27;ReadPosRankSum=-0.951;SOR=0.468	GT:AD:DP:GQ:PL	0/1:17,31:48:99:1145,0,572
chrIV	621932	.	G	A	482.77	PASS	AC=1;AF=0.500;AN=2;BaseQRankSum=0.049;ClippingRankSum=0.000;DP=27;ExcessHet=3.0103;FS=1.690;MLEAC=1;MLEAF=0.500;MQ=42.00;MQRankSum=0.000;QD=17.88;ReadPosRankSum=1.119;SOR=1.179	GT:AD:DP:GQ:PL	0/1:13,14:27:99:511,0,444
chrIV	657529	.	C	T	115.77	PASS	AC=1;AF=0.500;AN=2;BaseQRankSum=0.967;ClippingRankSum=0.000;DP=9;ExcessHet=3.0103;FS=0.000;MLEAC=1;MLEAF=0.500;MQ=42.00;MQRankSum=0.000;QD=12.86;ReadPosRankSum=-0.508;SOR=1.179	GT:AD:DP:GQ:PL	0/1:5,4:9:99:144,0,149
chrIV	669831	.	G	A	205.77	PASS	AC=1;AF=0.500;AN=2;BaseQRankSum=-2.164;ClippingRankSum=0.000;DP=25;ExcessHet=3.0103;FS=3.965;MLEAC=1;MLEAF=0.500;MQ=42.00;MQRankSum=0.000;QD=8.23;ReadPosRankSum=-2.405;SOR=1.714	GT:AD:DP:GQ:PL	0/1:16,9:25:99:234,0,583
chrIV	671109	.	C	T	438.77	PASS	AC=1;AF=0.500;AN=2;BaseQRankSum=-1.280;ClippingRankSum=0.000;DP=26;ExcessHet=3.0103;FS=0.000;MLEAC=1;MLEAF=0.500;MQ=42.00;MQRankSum=0.000;QD=16.88;ReadPosRankSum=-0.447;SOR=0.446	GT:AD:DP:GQ:PL	0/1:13,13:26:99:467,0,488
chrIV	673054	.	C	T	575.77	PASS	AC=1;AF=0.500;AN=2;BaseQRankSum=-0.179;ClippingRankSum=0.000;DP=44;ExcessHet=3.0103;FS=1.187;MLEAC=1;MLEAF=0.500;MQ=41.96;MQRankSum=-1.101;QD=13.09;ReadPosRankSum=0.545;SOR=0.452	GT:AD:DP:GQ:PL	0/1:25,19:44:99:604,0,859
chrIV	673985	.	C	T	390.77	PASS	AC=1;AF=0.500;AN=2;BaseQRankSum=0.852;ClippingRankSum=0.000;DP=43;ExcessHet=3.0103;FS=2.926;MLEAC=1;MLEAF=0.500;MQ=42.00;MQRankSum=0.000;QD=9.09;ReadPosRankSum=0.747;SOR=1.108	GT:AD:DP:GQ:PL	0/1:30,13:43:99:419,0,1114
chrIV	727905	.	C	T	313.77	PASS	AC=1;AF=0.500;AN=2;BaseQRankSum=1.498;ClippingRankSum=0.000;DP=23;ExcessHet=3.0103;FS=0.000;MLEAC=1;MLEAF=0.500;MQ=42.00;MQRankSum=0.000;QD=13.64;ReadPosRankSum=1.268;SOR=0.569	GT:AD:DP:GQ:PL	0/1:13,10:23:99:342,0,442
chrIV	728167	.	C	T	463.77	PASS	AC=1;AF=0.500;AN=2;BaseQRankSum=-0.104;ClippingRankSum=0.000;DP=22;ExcessHet=3.0103;FS=7.384;MLEAC=1;MLEAF=0.500;MQ=42.00;MQRankSum=0.000;QD=21.08;ReadPosRankSum=1.197;SOR=1.086	GT:AD:DP:GQ:PL	0/1:8,14:22:99:492,0,272
chrIV	732710	.	C	T	54.77	PASS	AC=1;AF=0.500;AN=2;BaseQRankSum=0.319;ClippingRankSum=0.000;DP=10;ExcessHet=3.0103;FS=0.000;MLEAC=1;MLEAF=0.500;MQ=42.00;MQRankSum=0.000;QD=5.48;ReadPosRankSum=1.383;SOR=0.892	GT:AD:DP:GQ:PL	0/1:7,3:10:83:83,0,230
chrIV	740058	.	G	A	387.77	PASS	AC=1;AF=0.500;AN=2;BaseQRankSum=0.471;ClippingRankSum=0.000;DP=26;ExcessHet=3.0103;FS=10.481;MLEAC=1;MLEAF=0.500;MQ=42.00;MQRankSum=0.000;QD=14.91;ReadPosRankSum=-0.392;SOR=0.052	GT:AD:DP:GQ:PL	0/1:14,12:26:99:416,0,501
chrIV	763824	.	G	A	690.77	PASS	AC=1;AF=0.500;AN=2;BaseQRankSum=0.062;ClippingRankSum=0.000;DP=31;ExcessHet=3.0103;FS=3.495;MLEAC=1;MLEAF=0.500;MQ=42.00;MQRankSum=0.000;QD=22.28;ReadPosRankSum=0.501;SOR=1.508	GT:AD:DP:GQ:PL	0/1:12,19:31:99:719,0,420
chrIV	770366	.	C	T	384.77	PASS	AC=1;AF=0.500;AN=2;BaseQRankSum=0.413;ClippingRankSum=0.000;DP=32;ExcessHet=3.0103;FS=1.451;MLEAC=1;MLEAF=0.500;MQ=42.00;MQRankSum=0.000;QD=12.02;ReadPosRankSum=-0.589;SOR=0.905	GT:AD:DP:GQ:PL	0/1:20,12:32:99:413,0,707
chrIV	773428	.	C	T	378.77	PASS	AC=1;AF=0.500;AN=2;BaseQRankSum=-0.196;ClippingRankSum=0.000;DP=27;ExcessHet=3.0103;FS=1.527;MLEAC=1;MLEAF=0.500;MQ=42.00;MQRankSum=0.000;QD=14.03;ReadPosRankSum=-1.507;SOR=0.943	GT:AD:DP:GQ:PL	0/1:15,12:27:99:407,0,543
chrIV	823335	.	G	A	119.77	PASS	AC=1;AF=0.500;AN=2;BaseQRankSum=-2.233;ClippingRankSum=0.000;DP=15;ExcessHet=3.0103;FS=4.832;MLEAC=1;MLEAF=0.500;MQ=42.00;MQRankSum=0.000;QD=7.98;ReadPosRankSum=0.451;SOR=0.132	GT:AD:DP:GQ:PL	0/1:9,6:15:99:148,0,332
chrIV	842262	.	C	T	446.77	PASS	AC=1;AF=0.500;AN=2;BaseQRankSum=-1.686;ClippingRankSum=0.000;DP=31;ExcessHet=3.0103;FS=0.000;MLEAC=1;MLEAF=0.500;MQ=42.00;MQRankSum=0.000;QD=14.41;ReadPosRankSum=-0.903;SOR=0.665	GT:AD:DP:GQ:PL	0/1:17,14:31:99:475,0,645
chrIV	891137	.	G	A	549.77	PASS	AC=1;AF=0.500;AN=2;BaseQRankSum=0.842;ClippingRankSum=0.000;DP=40;ExcessHet=3.0103;FS=2.817;MLEAC=1;MLEAF=0.500;MQ=42.00;MQRankSum=0.000;QD=13.74;ReadPosRankSum=-0.315;SOR=0.518	GT:AD:DP:GQ:PL	0/1:23,17:40:99:578,0,809
chrIV	923925	.	G	A	708.77	PASS	AC=1;AF=0.500;AN=2;BaseQRankSum=1.924;ClippingRankSum=0.000;DP=40;ExcessHet=3.0103;FS=0.000;MLEAC=1;MLEAF=0.500;MQ=42.00;MQRankSum=0.000;QD=17.72;ReadPosRankSum=0.962;SOR=0.896	GT:AD:DP:GQ:PL	0/1:20,20:40:99:737,0,724
chrIV	930506	.	C	T	551.77	PASS	AC=1;AF=0.500;AN=2;BaseQRankSum=-0.737;ClippingRankSum=0.000;DP=39;ExcessHet=3.0103;FS=2.774;MLEAC=1;MLEAF=0.500;MQ=42.00;MQRankSum=0.000;QD=14.15;ReadPosRankSum=-0.539;SOR=0.346	GT:AD:DP:GQ:PL	0/1:21,18:39:99:580,0,741
chrIV	940991	.	C	T	315.77	PASS	AC=1;AF=0.500;AN=2;BaseQRankSum=-0.389;ClippingRankSum=0.000;DP=21;ExcessHet=3.0103;FS=4.036;MLEAC=1;MLEAF=0.500;MQ=41.23;MQRankSum=-1.313;QD=15.04;ReadPosRankSum=-0.373;SOR=1.122	GT:AD:DP:GQ:PL	0/1:10,11:21:99:344,0,311
chrIV	941003	.	C	T	206.77	PASS	AC=1;AF=0.500;AN=2;BaseQRankSum=-0.945;ClippingRankSum=0.000;DP=17;ExcessHet=3.0103;FS=8.141;MLEAC=1;MLEAF=0.500;MQ=41.04;MQRankSum=-1.265;QD=12.16;ReadPosRankSum=0.048;SOR=1.753	GT:AD:DP:GQ:PL	0/1:9,8:17:99:235,0,299
chrIV	951258	.	C	T	467.77	PASS	AC=1;AF=0.500;AN=2;BaseQRankSum=1.932;ClippingRankSum=0.000;DP=33;ExcessHet=3.0103;FS=14.829;MLEAC=1;MLEAF=0.500;MQ=42.00;MQRankSum=0.000;QD=14.17;ReadPosRankSum=0.971;SOR=2.238	GT:AD:DP:GQ:PL	0/1:19,14:33:99:496,0,632
chrIV	955666	.	C	T	765.77	PASS	AC=1;AF=0.500;AN=2;BaseQRankSum=-0.319;ClippingRankSum=0.000;DP=41;ExcessHet=3.0103;FS=1.210;MLEAC=1;MLEAF=0.500;MQ=42.00;MQRankSum=0.000;QD=18.68;ReadPosRankSum=-0.014;SOR=0.941	GT:AD:DP:GQ:PL	0/1:19,22:41:99:794,0,675
chrIV	1014024	.	G	A	273.77	PASS	AC=1;AF=0.500;AN=2;BaseQRankSum=2.372;ClippingRankSum=0.000;DP=24;ExcessHet=3.0103;FS=6.862;MLEAC=1;MLEAF=0.500;MQ=42.00;MQRankSum=0.000;QD=11.41;ReadPosRankSum=1.003;SOR=1.212	GT:AD:DP:GQ:PL	0/1:15,9:24:99:302,0,445
chrIV	1017273	.	G	A	374.77	PASS	AC=1;AF=0.500;AN=2;BaseQRankSum=-0.328;ClippingRankSum=0.000;DP=25;ExcessHet=3.0103;FS=1.623;MLEAC=1;MLEAF=0.500;MQ=40.86;MQRankSum=-1.445;QD=14.99;ReadPosRankSum=-1.198;SOR=1.247	GT:AD:DP:GQ:PL	0/1:13,12:25:99:403,0,467
chrIV	1030262	.	C	T	87.77	PASS	AC=1;AF=0.500;AN=2;BaseQRankSum=-1.132;ClippingRankSum=0.000;DP=15;ExcessHet=3.0103;FS=2.869;MLEAC=1;MLEAF=0.500;MQ=42.00;MQRankSum=0.000;QD=5.85;ReadPosRankSum=-0.957;SOR=1.781	GT:AD:DP:GQ:PL	0/1:11,4:15:99:116,0,414
chrIV	1032328	.	G	A	289.77	PASS	AC=1;AF=0.500;AN=2;BaseQRankSum=-0.230;ClippingRankSum=0.000;DP=20;ExcessHet=3.0103;FS=0.000;MLEAC=1;MLEAF=0.500;MQ=42.00;MQRankSum=0.000;QD=14.49;ReadPosRankSum=-0.515;SOR=0.787	GT:AD:DP:GQ:PL	0/1:11,9:20:99:318,0,394
chrIV	1036574	.	C	T	440.77	PASS	AC=1;AF=0.500;AN=2;BaseQRankSum=-0.998;ClippingRankSum=0.000;DP=32;ExcessHet=3.0103;FS=5.576;MLEAC=1;MLEAF=0.500;MQ=42.00;MQRankSum=0.000;QD=13.77;ReadPosRankSum=-0.175;SOR=0.169	GT:AD:DP:GQ:PL	0/1:18,14:32:99:469,0,648
chrIV	1075659	.	G	A	627.77	PASS	AC=1;AF=0.500;AN=2;BaseQRankSum=-0.193;ClippingRankSum=0.000;DP=36;ExcessHet=3.0103;FS=0.000;MLEAC=1;MLEAF=0.500;MQ=41.95;MQRankSum=1.113;QD=17.44;ReadPosRankSum=-0.034;SOR=0.683	GT:AD:DP:GQ:PL	0/1:17,19:36:99:656,0,594
chrIV	1080588	.	G	A	572.77	PASS	AC=1;AF=0.500;AN=2;BaseQRankSum=-1.412;ClippingRankSum=0.000;DP=39;ExcessHet=3.0103;FS=2.780;MLEAC=1;MLEAF=0.500;MQ=42.00;MQRankSum=0.000;QD=14.69;ReadPosRankSum=-0.311;SOR=0.694	GT:AD:DP:GQ:PL	0/1:19,20:39:99:601,0,644
chrIV	1152477	.	G	A	171.77	PASS	AC=1;AF=0.500;AN=2;BaseQRankSum=-1.796;ClippingRankSum=0.000;DP=12;ExcessHet=3.0103;FS=10.964;MLEAC=1;MLEAF=0.500;MQ=42.00;MQRankSum=0.000;QD=14.31;ReadPosRankSum=-0.538;SOR=2.209	GT:AD:DP:GQ:PL	0/1:6,6:12:99:200,0,223
chrIV	1184751	.	C	T	931.77	PASS	AC=1;AF=0.500;AN=2;BaseQRankSum=-1.281;ClippingRankSum=0.000;DP=53;ExcessHet=3.0103;FS=2.375;MLEAC=1;MLEAF=0.500;MQ=42.00;MQRankSum=0.000;QD=17.58;ReadPosRankSum=-0.156;SOR=0.368	GT:AD:DP:GQ:PL	0/1:24,29:53:99:960,0,814
chrIV	1189589	.	G	A	408.77	PASS	AC=1;AF=0.500;AN=2;BaseQRankSum=-2.127;ClippingRankSum=0.000;DP=35;ExcessHet=3.0103;FS=0.000;MLEAC=1;MLEAF=0.500;MQ=42.00;MQRankSum=0.000;QD=11.68;ReadPosRankSum=0.139;SOR=0.610	GT:AD:DP:GQ:PL	0/1:21,14:35:99:437,0,790
chrIV	1269966	.	C	T	607.77	PASS	AC=1;AF=0.500;AN=2;BaseQRankSum=-0.040;ClippingRankSum=0.000;DP=31;ExcessHet=3.0103;FS=3.477;MLEAC=1;MLEAF=0.500;MQ=42.00;MQRankSum=0.000;QD=19.61;ReadPosRankSum=-0.164;SOR=1.643	GT:AD:DP:GQ:PL	0/1:13,18:31:99:636,0,414
chrIV	1298307	.	C	T	647.77	PASS	AC=1;AF=0.500;AN=2;BaseQRankSum=0.877;ClippingRankSum=0.000;DP=43;ExcessHet=3.0103;FS=1.306;MLEAC=1;MLEAF=0.500;MQ=41.95;MQRankSum=-1.026;QD=15.06;ReadPosRankSum=-0.241;SOR=0.381	GT:AD:DP:GQ:PL	0/1:23,20:43:99:676,0,807
chrIV	1367091	.	C	T	326.77	PASS	AC=1;AF=0.500;AN=2;BaseQRankSum=0.802;ClippingRankSum=0.000;DP=22;ExcessHet=3.0103;FS=0.000;MLEAC=1;MLEAF=0.500;MQ=42.00;MQRankSum=0.000;QD=14.85;ReadPosRankSum=0.925;SOR=0.495	GT:AD:DP:GQ:PL	0/1:12,10:22:99:355,0,393
chrIV	1388307	.	G	A	785.77	PASS	AC=1;AF=0.500;AN=2;BaseQRankSum=1.221;ClippingRankSum=0.000;DP=43;ExcessHet=3.0103;FS=0.000;MLEAC=1;MLEAF=0.500;MQ=42.00;MQRankSum=0.000;QD=18.27;ReadPosRankSum=0.516;SOR=0.596	GT:AD:DP:GQ:PL	0/1:20,23:43:99:814,0,708
chrIV	1402864	.	C	T	661.77	PASS	AC=1;AF=0.500;AN=2;BaseQRankSum=0.793;ClippingRankSum=0.000;DP=34;ExcessHet=3.0103;FS=7.681;MLEAC=1;MLEAF=0.500;MQ=42.00;MQRankSum=0.000;QD=19.46;ReadPosRankSum=-0.147;SOR=0.325	GT:AD:DP:GQ:PL	0/1:15,19:34:99:690,0,507
chrIV	1489892	.	G	A	1256.77	PASS	AC=1;AF=0.500;AN=2;BaseQRankSum=-0.040;ClippingRankSum=0.000;DP=58;ExcessHet=3.0103;FS=5.482;MLEAC=1;MLEAF=0.500;MQ=42.00;MQRankSum=0.000;QD=21.67;ReadPosRankSum=-0.259;SOR=0.358	GT:AD:DP:GQ:PL	0/1:23,35:58:99:1285,0,754
chrIV	1502447	.	C	T	616.77	PASS	AC=1;AF=0.500;AN=2;BaseQRankSum=-0.755;ClippingRankSum=0.000;DP=49;ExcessHet=3.0103;FS=4.043;MLEAC=1;MLEAF=0.500;MQ=42.00;MQRankSum=0.000;QD=12.59;ReadPosRankSum=0.192;SOR=1.306	GT:AD:DP:GQ:PL	0/1:29,20:49:99:645,0,1042
chrIV	1506221	.	G	A	854.77	PASS	AC=1;AF=0.500;AN=2;BaseQRankSum=-0.596;ClippingRankSum=0.000;DP=53;ExcessHet=3.0103;FS=5.598;MLEAC=1;MLEAF=0.500;MQ=42.00;MQRankSum=0.000;QD=16.13;ReadPosRankSum=1.853;SOR=0.402	GT:AD:DP:GQ:PL	0/1:28,25:53:99:883,0,1013
chrV	7603	.	C	T	1579.77	PASS	AC=2;AF=1.00;AN=2;DP=41;ExcessHet=3.0103;FS=0.000;MLEAC=2;MLEAF=1.00;MQ=41.86;QD=30.63;SOR=0.843	GT:AD:DP:GQ:PL	1/1:0,41:41:99:1608,123,0
chrV	7862	.	C	T	923.77	PASS	AC=2;AF=1.00;AN=2;DP=25;ExcessHet=3.0103;FS=0.000;MLEAC=2;MLEAF=1.00;MQ=42.00;QD=29.09;SOR=0.693	GT:AD:DP:GQ:PL	1/1:0,24:24:72:952,72,0
chrV	9319	.	C	T	1720.77	PASS	AC=2;AF=1.00;AN=2;BaseQRankSum=1.750;ClippingRankSum=0.000;DP=43;ExcessHet=3.0103;FS=0.000;MLEAC=2;MLEAF=1.00;MQ=42.00;MQRankSum=0.000;QD=32.93;ReadPosRankSum=-0.663;SOR=0.489	GT:AD:DP:GQ:PL	1/1:1,42:43:99:1749,101,0
chrV	18410	.	C	T	1014.77	PASS	AC=2;AF=1.00;AN=2;DP=27;ExcessHet=3.0103;FS=0.000;MLEAC=2;MLEAF=1.00;MQ=42.00;QD=30.83;SOR=0.693	GT:AD:DP:GQ:PL	1/1:0,26:26:78:1043,78,0
chrV	27132	.	C	T	2030.77	PASS	AC=2;AF=1.00;AN=2;BaseQRankSum=1.511;ClippingRankSum=0.000;DP=53;ExcessHet=3.0103;FS=0.000;MLEAC=2;MLEAF=1.00;MQ=42.00;MQRankSum=0.000;QD=29.67;ReadPosRankSum=1.110;SOR=0.255	GT:AD:DP:GQ:PL	1/1:1,52:53:99:2059,126,0
chrV	28541	.	C	T	2351.77	PASS	AC=2;AF=1.00;AN=2;DP=57;ExcessHet=3.0103;FS=0.000;MLEAC=2;MLEAF=1.00;MQ=42.00;QD=34.04;SOR=0.877	GT:AD:DP:GQ:PL	1/1:0,57:57:99:2380,171,0
chrV	28993	.	C	T	1164.77	PASS	AC=2;AF=1.00;AN=2;BaseQRankSum=0.499;ClippingRankSum=0.000;DP=35;ExcessHet=3.0103;FS=0.000;MLEAC=2;MLEAF=1.00;MQ=42.00;MQRankSum=0.000;QD=33.28;ReadPosRankSum=-1.025;SOR=0.752	GT:AD:DP:GQ:PL	1/1:2,33:35:29:1193,29,0
chrV	30780	.	C	T	1898.77	PASS	AC=2;AF=1.00;AN=2;DP=48;ExcessHet=3.0103;FS=0.000;MLEAC=2;MLEAF=1.00;MQ=42.00;QD=32.42;SOR=0.963	GT:AD:DP:GQ:PL	1/1:0,48:48:99:1927,144,0
chrV	31050	.	C	T	1559.77	PASS	AC=2;AF=1.00;AN=2;DP=37;ExcessHet=3.0103;FS=0.000;MLEAC=2;MLEAF=1.00;MQ=42.00;QD=37.76;SOR=0.859	GT:AD:DP:GQ:PL	1/1:0,37:37:99:1588,111,0
chrV	32253	.	G	A	1786.77	PASS	AC=2;AF=1.00;AN=2;DP=46;ExcessHet=3.0103;FS=0.000;MLEAC=2;MLEAF=1.00;MQ=42.00;QD=27.64;SOR=0.874	GT:AD:DP:GQ:PL	1/1:0,46:46:99:1815,137,0
chrV	35295	.	C	T	1687.77	PASS	AC=2;AF=1.00;AN=2;DP=41;ExcessHet=3.0103;FS=0.000;MLEAC=2;MLEAF=1.00;MQ=41.90;QD=29.43;SOR=0.843	GT:AD:DP:GQ:PL	1/1:0,41:41:99:1716,123,0
chrV	35342	.	C	T	1675.77	PASS	AC=2;AF=1.00;AN=2;DP=41;ExcessHet=3.0103;FS=0.000;MLEAC=2;MLEAF=1.00;MQ=41.90;QD=30.09;SOR=1.501	GT:AD:DP:GQ:PL	1/1:0,41:41:99:1704,123,0
chrV	36857	.	G	A	2285.77	PASS	AC=2;AF=1.00;AN=2;DP=57;ExcessHet=3.0103;FS=0.000;MLEAC=2;MLEAF=1.00;MQ=42.00;QD=31.26;SOR=0.800	GT:AD:DP:GQ:PL	1/1:0,57:57:99:2314,171,0
chrV	37098	.	C	T	2213.77	PASS	AC=2;AF=1.00;AN=2;DP=55;ExcessHet=3.0103;FS=0.000;MLEAC=2;MLEAF=1.00;MQ=42.00;QD=29.00;SOR=0.884	GT:AD:DP:GQ:PL	1/1:0,55:55:99:2242,166,0
chrV	37686	.	G	A	1932.77	PASS	AC=2;AF=1.00;AN=2;DP=47;ExcessHet=3.0103;FS=0.000;MLEAC=2;MLEAF=1.00;MQ=42.00;QD=26.28;SOR=1.022	GT:AD:DP:GQ:PL	1/1:0,47:47:99:1961,141,0
chrV	37816	.	G	A	2177.77	PASS	AC=2;AF=1.00;AN=2;DP=52;ExcessHet=3.0103;FS=0.000;MLEAC=2;MLEAF=1.00;MQ=42.00;QD=30.19;SOR=0.941	GT:AD:DP:GQ:PL	1/1:0,52:52:99:2206,157,0
chrV	38200	.	G	A	1574.77	PASS	AC=2;AF=1.00;AN=2;DP=40;ExcessHet=3.0103;FS=0.000;MLEAC=2;MLEAF=1.00;MQ=41.90;QD=29.45;SOR=1.022	GT:AD:DP:GQ:PL	1/1:0,40:40:99:1603,120,0
chrV	38634	.	G	A	1909.77	PASS	AC=2;AF=1.00;AN=2;BaseQRankSum=1.151;ClippingRankSum=0.000;DP=51;ExcessHet=3.0103;FS=2.893;MLEAC=2;MLEAF=1.00;MQ=41.81;MQRankSum=-0.424;QD=34.04;ReadPosRankSum=0.618;SOR=0.204	GT:AD:DP:GQ:PL	1/1:2,49:51:75:1938,75,0
chrV	38649	.	G	A	1851.77	PASS	AC=2;AF=1.00;AN=2;BaseQRankSum=0.875;ClippingRankSum=0.000;DP=50;ExcessHet=3.0103;FS=3.035;MLEAC=2;MLEAF=1.00;MQ=41.80;MQRankSum=-0.429;QD=29.82;ReadPosRankSum=-0.191;SOR=0.142	GT:AD:DP:GQ:PL	1/1:2,48:50:69:1880,69,0
chrV	38788	.	G	A	2474.77	PASS	AC=2;AF=1.00;AN=2;DP=64;ExcessHet=3.0103;FS=0.000;MLEAC=2;MLEAF=1.00;MQ=42.00;QD=33.74;SOR=0.693	GT:AD:DP:GQ:PL	1/1:0,64:64:99:2503,191,0
chrV	39021	.	G	A	1418.98	PASS	AC=2;AF=1.00;AN=2;BaseQRankSum=1.033;ClippingRankSum=0.000;DP=42;ExcessHet=3.0103;FS=0.000;MLEAC=2;MLEAF=1.00;MQ=42.00;MQRankSum=0.000;QD=33.79;ReadPosRankSum=0.647;SOR=0.634	GT:AD:DP:GQ:PL	1/1:3,39:42:13:1447,13,0
chrV	39164	.	G	A	1544.77	PASS	AC=2;AF=1.00;AN=2;DP=39;ExcessHet=3.0103;FS=0.000;MLEAC=2;MLEAF=1.00;MQ=42.00;QD=33.93;SOR=0.968	GT:AD:DP:GQ:PL	1/1:0,39:39:99:1573,117,0
chrV	39609	.	G	A	1759.77	PASS	AC=2;AF=1.00;AN=2;BaseQRankSum=-1.569;ClippingRankSum=0.000;DP=52;ExcessHet=3.0103;FS=3.372;MLEAC=2;MLEAF=1.00;MQ=42.00;MQRankSum=0.000;QD=33.49;ReadPosRankSum=1.368;SOR=0.549	GT:AD:DP:GQ:PL	1/1:1,49:50:99:1788,103,0
chrV	40080	.	G	A	1736.77	PASS	AC=2;AF=1.00;AN=2;DP=42;ExcessHet=3.0103;FS=0.000;MLEAC=2;MLEAF=1.00;MQ=42.00;QD=33.07;SOR=1.127	GT:AD:DP:GQ:PL	1/1:0,42:42:99:1765,126,0
chrV	40498	.	G	A	2183.77	PASS	AC=2;AF=1.00;AN=2;BaseQRankSum=-0.709;ClippingRankSum=0.000;DP=57;ExcessHet=3.0103;FS=0.000;MLEAC=2;MLEAF=1.00;MQ=42.00;MQRankSum=0.000;QD=32.11;ReadPosRankSum=-0.855;SOR=0.252	GT:AD:DP:GQ:PL	1/1:1,56:57:99:2212,129,0
chrV	40652	.	G	A	2008.77	PASS	AC=2;AF=1.00;AN=2;BaseQRankSum=-0.857;ClippingRankSum=0.000;DP=53;ExcessHet=3.0103;FS=0.000;MLEAC=2;MLEAF=1.00;MQ=41.93;MQRankSum=-0.099;QD=26.86;ReadPosRankSum=-0.631;SOR=0.330	GT:AD:DP:GQ:PL	1/1:1,52:53:99:2037,116,0
chrV	40699	.	G	A	2224.77	PASS	AC=2;AF=1.00;AN=2;BaseQRankSum=-1.680;ClippingRankSum=0.000;DP=62;ExcessHet=3.0103;FS=0.000;MLEAC=2;MLEAF=1.00;MQ=41.91;MQRankSum=-0.268;QD=30.35;ReadPosRankSum=0.178;SOR=0.760	GT:AD:DP:GQ:PL	1/1:2,60:62:97:2253,97,0
chrV	40789	.	G	A	1586.77	PASS	AC=2;AF=1.00;AN=2;DP=41;ExcessHet=3.0103;FS=0.000;MLEAC=2;MLEAF=1.00;MQ=41.95;QD=30.97;SOR=1.347	GT:AD:DP:GQ:PL	1/1:0,41:41:99:1615,123,0
chrV	41044	.	G	A	2177.77	PASS	AC=2;AF=1.00;AN=2;DP=58;ExcessHet=3.0103;FS=0.000;MLEAC=2;MLEAF=1.00;MQ=42.00;QD=29.43;SOR=0.997	GT:AD:DP:GQ:PL	1/1:0,58:58:99:2206,174,0
chrV	41328	.	G	A	2483.77	PASS	AC=2;AF=1.00;AN=2;BaseQRankSum=0.134;ClippingRankSum=0.000;DP=65;ExcessHet=3.0103;FS=3.078;MLEAC=2;MLEAF=1.00;MQ=42.00;MQRankSum=0.000;QD=28.18;ReadPosRankSum=-1.094;SOR=0.161	GT:AD:DP:GQ:PL	1/1:2,63:65:99:2512,113,0
chrV	42400	.	C	T	2026.77	PASS	AC=2;AF=1.00;AN=2;DP=50;ExcessHet=3.0103;FS=0.000;MLEAC=2;MLEAF=1.00;MQ=42.00;QD=28.32;SOR=1.157	GT:AD:DP:GQ:PL	1/1:0,50:50:99:2055,150,0
chrV	45219	.	C	T	2448.77	PASS	AC=2;AF=1.00;AN=2;DP=61;ExcessHet=3.0103;FS=0.000;MLEAC=2;MLEAF=1.00;MQ=42.00;QD=29.65;SOR=1.292	GT:AD:DP:GQ:PL	1/1:0,61:61:99:2477,184,0
chrV	53146	.	G	A	1456.77	PASS	AC=2;AF=1.00;AN=2;DP=38;ExcessHet=3.0103;FS=0.000;MLEAC=2;MLEAF=1.00;MQ=42.00;QD=35.03;SOR=0.693	GT:AD:DP:GQ:PL	1/1:0,38:38:99:1485,114,0
chrV	53286	.	G	A	2116.77	PASS	AC=2;AF=1.00;AN=2;DP=52;ExcessHet=3.0103;FS=0.000;MLEAC=2;MLEAF=1.00;MQ=42.00;QD=25.82;SOR=0.941	GT:AD:DP:GQ:PL	1/1:0,52:52:99:2145,156,0
chrV	57154	.	G	A	2403.77	PASS	AC=2;AF=1.00;AN=2;DP=61;ExcessHet=3.0103;FS=0.000;MLEAC=2;MLEAF=1.00;MQ=42.00;QD=32.17;SOR=1.107	GT:AD:DP:GQ:PL	1/1:0,61:61:99:2432,183,0
chrV	60824	.	G	A	2120.77	PASS	AC=2;AF=1.00;AN=2;DP=52;ExcessHet=3.0103;FS=0.000;MLEAC=2;MLEAF=1.00;MQ=42.00;QD=32.77;SOR=0.853	GT:AD:DP:GQ:PL	1/1:0,52:52:99:2149,157,0
chrV	64381	.	G	A	1013.77	PASS	AC=1;AF=0.500;AN=2;BaseQRankSum=-1.001;ClippingRankSum=0.000;DP=60;ExcessHet=3.0103;FS=5.208;MLEAC=1;MLEAF=0.500;MQ=42.00;MQRankSum=0.000;QD=16.90;ReadPosRankSum=-0.008;SOR=0.752	GT:AD:DP:GQ:PL	0/1:30,30:60:99:1042,0,1071
chrV	65101	.	G	A	947.77	PASS	AC=1;AF=0.500;AN=2;BaseQRankSum=0.530;ClippingRankSum=0.000;DP=56;ExcessHet=3.0103;FS=7.592;MLEAC=1;MLEAF=0.500;MQ=42.00;MQRankSum=0.000;QD=16.92;ReadPosRankSum=0.437;SOR=0.318	GT:AD:DP:GQ:PL	0/1:29,27:56:99:976,0,1016
chrV	82650	.	G	A	968.77	PASS	AC=1;AF=0.500;AN=2;BaseQRankSum=-0.152;ClippingRankSum=0.000;DP=55;ExcessHet=3.0103;FS=15.142;MLEAC=1;MLEAF=0.500;MQ=41.96;MQRankSum=1.093;QD=17.61;ReadPosRankSum=-0.207;SOR=1.005	GT:AD:DP:GQ:PL	0/1:26,29:55:99:997,0,894
chrV	84533	.	G	A	964.77	PASS	AC=1;AF=0.500;AN=2;BaseQRankSum=0.450;ClippingRankSum=0.000;DP=67;ExcessHet=3.0103;FS=4.902;MLEAC=1;MLEAF=0.500;MQ=42.00;MQRankSum=0.000;QD=14.40;ReadPosRankSum=1.156;SOR=1.303	GT:AD:DP:GQ:PL	0/1:37,30:67:99:993,0,1267
chrV	90041	.	G	A	921.77	PASS	AC=1;AF=0.500;AN=2;BaseQRankSum=0.424;ClippingRankSum=0.000;DP=53;ExcessHet=3.0103;FS=0.000;MLEAC=1;MLEAF=0.500;MQ=42.00;MQRankSum=0.000;QD=17.39;ReadPosRankSum=0.945;SOR=0.610	GT:AD:DP:GQ:PL	0/1:26,27:53:99:950,0,945
chrV	90794	.	G	A	797.77	PASS	AC=1;AF=0.500;AN=2;BaseQRankSum=0.834;ClippingRankSum=0.000;DP=41;ExcessHet=3.0103;FS=2.680;MLEAC=1;MLEAF=0.500;MQ=42.00;MQRankSum=0.000;QD=19.46;ReadPosRankSum=-0.676;SOR=0.385	GT:AD:DP:GQ:PL	0/1:18,23:41:99:826,0,594
chrV	92079	.	G	A	564.77	PASS	AC=1;AF=0.500;AN=2;BaseQRankSum=0.578;ClippingRankSum=0.000;DP=38;ExcessHet=3.0103;FS=0.000;MLEAC=1;MLEAF=0.500;MQ=42.00;MQRankSum=0.000;QD=14.86;ReadPosRankSum=-0.632;SOR=0.730	GT:AD:DP:GQ:PL	0/1:21,17:38:99:593,0,749
chrV	93172	.	G	A	729.77	PASS	AC=1;AF=0.500;AN=2;BaseQRankSum=-0.329;ClippingRankSum=0.000;DP=38;ExcessHet=3.0103;FS=0.000;MLEAC=1;MLEAF=0.500;MQ=42.00;MQRankSum=0.000;QD=19.20;ReadPosRankSum=-1.024;SOR=0.584	GT:AD:DP:GQ:PL	0/1:16,22:38:99:758,0,549
chrV	95465	.	G	A	323.77	PASS	AC=1;AF=0.500;AN=2;BaseQRankSum=1.576;ClippingRankSum=0.000;DP=28;ExcessHet=3.0103;FS=6.152;MLEAC=1;MLEAF=0.500;MQ=42.00;MQRankSum=0.000;QD=11.56;ReadPosRankSum=0.536;SOR=0.811	GT:AD:DP:GQ:PL	0/1:18,10:28:99:352,0,670
chrV	95634	.	G	A	595.77	PASS	AC=1;AF=0.500;AN=2;BaseQRankSum=0.447;ClippingRankSum=0.000;DP=37;ExcessHet=3.0103;FS=0.000;MLEAC=1;MLEAF=0.500;MQ=41.89;MQRankSum=-1.435;QD=16.10;ReadPosRankSum=-1.034;SOR=0.602	GT:AD:DP:GQ:PL	0/1:19,18:37:99:624,0,669
chrV	97909	.	G	A	750.77	PASS	AC=1;AF=0.500;AN=2;BaseQRankSum=0.734;ClippingRankSum=0.000;DP=53;ExcessHet=3.0103;FS=2.427;MLEAC=1;MLEAF=0.500;MQ=42.00;MQRankSum=0.000;QD=14.17;ReadPosRankSum=0.174;SOR=0.376	GT:AD:DP:GQ:PL	0/1:31,22:53:99:779,0,1157
chrV	98190	.	G	A	1211.77	PASS	AC=1;AF=0.500;AN=2;BaseQRankSum=1.093;ClippingRankSum=0.000;DP=48;ExcessHet=3.0103;FS=1.241;MLEAC=1;MLEAF=0.500;MQ=42.00;MQRankSum=0.000;QD=25.25;ReadPosRankSum=0.650;SOR=0.425	GT:AD:DP:GQ:PL	0/1:15,33:48:99:1240,0,479
chrV	101754	.	G	A	747.77	PASS	AC=1;AF=0.500;AN=2;BaseQRankSum=-0.749;ClippingRankSum=0.000;DP=56;ExcessHet=3.0103;FS=1.044;MLEAC=1;MLEAF=0.500;MQ=42.00;MQRankSum=0.000;QD=13.35;ReadPosRankSum=-2.109;SOR=0.633	GT:AD:DP:GQ:PL	0/1:33,23:56:99:776,0,1230
chrV	103258	.	G	A	616.77	PASS	AC=1;AF=0.500;AN=2;BaseQRankSum=-0.752;ClippingRankSum=0.000;DP=41;ExcessHet=3.0103;FS=1.216;MLEAC=1;MLEAF=0.500;MQ=41.95;MQRankSum=-1.027;QD=15.04;ReadPosRankSum=0.497;SOR=1.022	GT:AD:DP:GQ:PL	0/1:22,19:41:99:645,0,792
chrV	106096	.	G	A	505.77	PASS	AC=1;AF=0.500;AN=2;BaseQRankSum=0.014;ClippingRankSum=0.000;DP=41;ExcessHet=3.0103;FS=1.230;MLEAC=1;MLEAF=0.500;MQ=42.00;MQRankSum=0.000;QD=12.34;ReadPosRankSum=-2.497;SOR=0.948	GT:AD:DP:GQ:PL	0/1:25,16:41:99:534,0,904
chrV	106224	.	G	A	802.77	PASS	AC=1;AF=0.500;AN=2;BaseQRankSum=-1.226;ClippingRankSum=0.000;DP=50;ExcessHet=3.0103;FS=5.887;MLEAC=1;MLEAF=0.500;MQ=42.00;MQRankSum=0.000;QD=16.06;ReadPosRankSum=-0.465;SOR=0.951	GT:AD:DP:GQ:PL	0/1:25,25:50:99:831,0,890
chrV	106334	.	G	A	1025.77	PASS	AC=1;AF=0.500;AN=2;BaseQRankSum=-3.344;ClippingRankSum=0.000;DP=59;ExcessHet=3.0103;FS=3.615;MLEAC=1;MLEAF=0.500;MQ=42.00;MQRankSum=0.000;QD=17.39;ReadPosRankSum=0.017;SOR=0.568	GT:AD:DP:GQ:PL	0/1:27,32:59:99:1054,0,966
chrV	106800	.	G	A	978.77	PASS	AC=1;AF=0.500;AN=2;BaseQRankSum=-1.067;ClippingRankSum=0.000;DP=56;ExcessHet=3.0103;FS=0.995;MLEAC=1;MLEAF=0.500;MQ=41.97;MQRankSum=-0.929;QD=17.48;ReadPosRankSum=-0.491;SOR=0.560	GT:AD:DP:GQ:PL	0/1:27,29:56:99:1007,0,952
chrV	106857	.	G	A	585.77	PASS	AC=1;AF=0.500;AN=2;BaseQRankSum=-1.332;ClippingRankSum=0.000;DP=47;ExcessHet=3.0103;FS=1.116;MLEAC=1;MLEAF=0.500;MQ=41.96;MQRankSum=-1.023;QD=12.46;ReadPosRankSum=0.058;SOR=0.495	GT:AD:DP:GQ:PL	0/1:25,22:47:99:614,0,844
chrV	107540	.	G	A	779.77	PASS	AC=1;AF=0.500;AN=2;BaseQRankSum=0.752;ClippingRankSum=0.000;DP=42;ExcessHet=3.0103;FS=2.748;MLEAC=1;MLEAF=0.500;MQ=42.00;MQRankSum=0.000;QD=18.57;ReadPosRankSum=0.111;SOR=1.284	GT:AD:DP:GQ:PL	0/1:19,23:42:99:808,0,642
chrV	112634	.	G	A	1030.77	PASS	AC=1;AF=0.500;AN=2;BaseQRankSum=-1.220;ClippingRankSum=0.000;DP=49;ExcessHet=3.0103;FS=0.000;MLEAC=1;MLEAF=0.500;MQ=42.00;MQRankSum=0.000;QD=21.04;ReadPosRankSum=-0.421;SOR=0.723	GT:AD:DP:GQ:PL	0/1:19,30:49:99:1059,0,658
chrV	115334	.	G	A	813.77	PASS	AC=1;AF=0.500;AN=2;BaseQRankSum=0.536;ClippingRankSum=0.000;DP=47;ExcessHet=3.0103;FS=8.333;MLEAC=1;MLEAF=0.500;MQ=42.00;MQRankSum=0.000;QD=17.31;ReadPosRankSum=-0.458;SOR=1.432	GT:AD:DP:GQ:PL	0/1:23,24:47:99:842,0,798
chrV	117960	.	G	A	731.77	PASS	AC=1;AF=0.500;AN=2;BaseQRankSum=0.534;ClippingRankSum=0.000;DP=44;ExcessHet=3.0103;FS=0.000;MLEAC=1;MLEAF=0.500;MQ=41.35;MQRankSum=-1.335;QD=16.63;ReadPosRankSum=-0.150;SOR=0.672	GT:AD:DP:GQ:PL	0/1:21,23:44:99:760,0,659
chrV	117997	.	G	A	750.77	PASS	AC=1;AF=0.500;AN=2;BaseQRankSum=0.560;ClippingRankSum=0.000;DP=42;ExcessHet=3.0103;FS=2.701;MLEAC=1;MLEAF=0.500;MQ=40.89;MQRankSum=-3.595;QD=17.88;ReadPosRankSum=-0.113;SOR=0.976	GT:AD:DP:GQ:PL	0/1:20,22:42:99:779,0,706
chrV	118024	.	G	A	635.77	PASS	AC=1;AF=0.500;AN=2;BaseQRankSum=0.594;ClippingRankSum=0.000;DP=44;ExcessHet=3.0103;FS=4.452;MLEAC=1;MLEAF=0.500;MQ=40.57;MQRankSum=3.849;QD=14.45;ReadPosRankSum=-1.180;SOR=0.247	GT:AD:DP:GQ:PL	0/1:24,20:44:99:664,0,803
chrV	118042	.	G	A	862.77	PASS	AC=1;AF=0.500;AN=2;BaseQRankSum=-1.343;ClippingRankSum=0.000;DP=46;ExcessHet=3.0103;FS=1.206;MLEAC=1;MLEAF=0.500;MQ=40.59;MQRankSum=-4.375;QD=18.76;ReadPosRankSum=0.786;SOR=1.101	GT:AD:DP:GQ:PL	0/1:23,23:46:99:891,0,884
chrV	118049	.	G	A	890.77	PASS	AC=1;AF=0.500;AN=2;BaseQRankSum=0.655;ClippingRankSum=0.000;DP=48;ExcessHet=3.0103;FS=0.000;MLEAC=1;MLEAF=0.500;MQ=40.65;MQRankSum=-4.342;QD=18.56;ReadPosRankSum=1.005;SOR=0.873	GT:AD:DP:GQ:PL	0/1:24,24:48:99:919,0,884
chrV	122313	.	G	A	1023.77	PASS	AC=1;AF=0.500;AN=2;BaseQRankSum=-0.011;ClippingRankSum=0.000;DP=48;ExcessHet=3.0103;FS=6.565;MLEAC=1;MLEAF=0.500;MQ=42.00;MQRankSum=0.000;QD=21.33;ReadPosRankSum=0.000;SOR=1.781	GT:AD:DP:GQ:PL	0/1:19,29:48:99:1052,0,644
chrV	140915	.	G	A	519.77	PASS	AC=1;AF=0.500;AN=2;BaseQRankSum=-0.104;ClippingRankSum=0.000;DP=22;ExcessHet=3.0103;FS=1.792;MLEAC=1;MLEAF=0.500;MQ=41.91;MQRankSum=-0.661;QD=23.63;ReadPosRankSum=-0.072;SOR=1.329	GT:AD:DP:GQ:PL	0/1:8,14:22:99:548,0,572
chrV	140922	.	G	A	490.77	PASS	AC=1;AF=0.500;AN=2;BaseQRankSum=0.873;ClippingRankSum=0.000;DP=22;ExcessHet=3.0103;FS=0.000;MLEAC=1;MLEAF=0.500;MQ=41.91;MQRankSum=-0.740;QD=22.31;ReadPosRankSum=0.175;SOR=0.941	GT:AD:DP:GQ:PL	0/1:9,13:22:99:519,0,542
chrV	187970	.	G	A	549.77	PASS	AC=1;AF=0.500;AN=2;BaseQRankSum=0.365;ClippingRankSum=0.000;DP=32;ExcessHet=3.0103;FS=0.000;MLEAC=1;MLEAF=0.500;MQ=42.00;MQRankSum=0.000;QD=17.18;ReadPosRankSum=0.981;SOR=0.481	GT:AD:DP:GQ:PL	0/1:16,16:32:99:578,0,575
chrV	195553	.	G	A	783.77	PASS	AC=1;AF=0.500;AN=2;BaseQRankSum=0.886;ClippingRankSum=0.000;DP=46;ExcessHet=3.0103;FS=1.149;MLEAC=1;MLEAF=0.500;MQ=42.00;MQRankSum=0.000;QD=17.04;ReadPosRankSum=1.206;SOR=1.051	GT:AD:DP:GQ:PL	0/1:22,24:46:99:812,0,748
chrV	209393	.	G	A	302.77	PASS	AC=1;AF=0.500;AN=2;BaseQRankSum=-1.782;ClippingRankSum=0.000;DP=30;ExcessHet=3.0103;FS=1.485;MLEAC=1;MLEAF=0.500;MQ=42.00;MQRankSum=0.000;QD=10.09;ReadPosRankSum=-1.078;SOR=0.895	GT:AD:DP:GQ:PL	0/1:18,12:30:99:331,0,622
chrV	217466	.	G	A	851.77	PASS	AC=1;AF=0.500;AN=2;BaseQRankSum=0.547;ClippingRankSum=0.000;DP=58;ExcessHet=3.0103;FS=0.000;MLEAC=1;MLEAF=0.500;MQ=42.00;MQRankSum=0.000;QD=14.69;ReadPosRankSum=0.315;SOR=0.719	GT:AD:DP:GQ:PL	0/1:33,25:58:99:880,0,1209
chrV	225714	.	G	A	584.77	PASS	AC=1;AF=0.500;AN=2;BaseQRankSum=1.082;ClippingRankSum=0.000;DP=38;ExcessHet=3.0103;FS=9.723;MLEAC=1;MLEAF=0.500;MQ=42.00;MQRankSum=0.000;QD=15.39;ReadPosRankSum=0.563;SOR=0.064	GT:AD:DP:GQ:PL	0/1:21,17:38:99:613,0,749
chrV	249872	.	G	A	430.77	PASS	AC=1;AF=0.500;AN=2;BaseQRankSum=0.026;ClippingRankSum=0.000;DP=26;ExcessHet=3.0103;FS=1.580;MLEAC=1;MLEAF=0.500;MQ=42.00;MQRankSum=0.000;QD=16.57;ReadPosRankSum=-0.514;SOR=1.104	GT:AD:DP:GQ:PL	0/1:13,13:26:99:459,0,459
chrV	274707	.	G	A	972.77	PASS	AC=1;AF=0.500;AN=2;BaseQRankSum=-0.602;ClippingRankSum=0.000;DP=51;ExcessHet=3.0103;FS=10.318;MLEAC=1;MLEAF=0.500;MQ=42.00;MQRankSum=0.000;QD=19.07;ReadPosRankSum=-0.618;SOR=0.943	GT:AD:DP:GQ:PL	0/1:23,28:51:99:1001,0,798
chrV	284340	.	G	A	344.77	PASS	AC=1;AF=0.500;AN=2;BaseQRankSum=-2.085;ClippingRankSum=0.000;DP=23;ExcessHet=3.0103;FS=1.935;MLEAC=1;MLEAF=0.500;MQ=41.29;MQRankSum=-1.322;QD=14.99;ReadPosRankSum=-0.642;SOR=1.296	GT:AD:DP:GQ:PL	0/1:11,12:23:99:373,0,406
chrV	289213	.	G	A	272.77	PASS	AC=1;AF=0.500;AN=2;BaseQRankSum=1.852;ClippingRankSum=0.000;DP=26;ExcessHet=3.0103;FS=1.757;MLEAC=1;MLEAF=0.500;MQ=41.85;MQRankSum=-1.925;QD=10.49;ReadPosRankSum=1.105;SOR=1.230	GT:AD:DP:GQ:PL	0/1:17,9:26:99:301,0,556
chrV	289767	.	G	A	703.77	PASS	AC=1;AF=0.500;AN=2;BaseQRankSum=-0.229;ClippingRankSum=0.000;DP=42;ExcessHet=3.0103;FS=0.000;MLEAC=1;MLEAF=0.500;MQ=41.35;MQRankSum=-0.074;QD=16.76;ReadPosRankSum=0.154;SOR=0.533	GT:AD:DP:GQ:PL	0/1:21,21:42:99:732,0,768
chrV	322160	.	G	A	773.77	PASS	AC=1;AF=0.500;AN=2;BaseQRankSum=1.045;ClippingRankSum=0.000;DP=50;ExcessHet=3.0103;FS=0.000;MLEAC=1;MLEAF=0.500;MQ=42.00;MQRankSum=0.000;QD=15.48;ReadPosRankSum=1.352;SOR=0.715	GT:AD:DP:GQ:PL	0/1:27,23:50:99:802,0,993
chrV	336505	.	G	A	1097.77	PASS	AC=1;AF=0.500;AN=2;BaseQRankSum=0.729;ClippingRankSum=0.000;DP=55;ExcessHet=3.0103;FS=1.018;MLEAC=1;MLEAF=0.500;MQ=42.00;MQRankSum=0.000;QD=19.96;ReadPosRankSum=-0.313;SOR=0.856	GT:AD:DP:GQ:PL	0/1:24,31:55:99:1126,0,834
chrV	400913	.	G	A	896.77	PASS	AC=1;AF=0.500;AN=2;BaseQRankSum=-2.038;ClippingRankSum=0.000;DP=57;ExcessHet=3.0103;FS=0.000;MLEAC=1;MLEAF=0.500;MQ=41.97;MQRankSum=-0.983;QD=15.73;ReadPosRankSum=-0.349;SOR=0.770	GT:AD:DP:GQ:PL	0/1:29,28:57:99:925,0,1035
chrV	409623	.	G	A	196.77	PASS	AC=1;AF=0.500;AN=2;BaseQRankSum=-0.981;ClippingRankSum=0.000;DP=17;ExcessHet=3.0103;FS=0.000;MLEAC=1;MLEAF=0.500;MQ=42.00;MQRankSum=0.000;QD=11.57;ReadPosRankSum=-0.590;SOR=0.941	GT:AD:DP:GQ:PL	0/1:10,7:17:99:225,0,356
chrV	424618	.	G	A	604.77	PASS	AC=1;AF=0.500;AN=2;BaseQRankSum=1.024;ClippingRankSum=0.000;DP=45;ExcessHet=3.0103;FS=4.288;MLEAC=1;MLEAF=0.500;MQ=42.00;MQRankSum=0.000;QD=13.44;ReadPosRankSum=-1.164;SOR=0.850	GT:AD:DP:GQ:PL	0/1:26,19:45:99:633,0,887
chrV	442010	.	G	A	699.77	PASS	AC=1;AF=0.500;AN=2;BaseQRankSum=-1.109;ClippingRankSum=0.000;DP=38;ExcessHet=3.0103;FS=2.895;MLEAC=1;MLEAF=0.500;MQ=41.95;MQRankSum=-0.847;QD=18.41;ReadPosRankSum=-0.628;SOR=1.172	GT:AD:DP:GQ:PL	0/1:17,21:38:99:728,0,567
chrV	455115	.	G	A	430.77	PASS	AC=1;AF=0.500;AN=2;BaseQRankSum=-1.511;ClippingRankSum=0.000;DP=32;ExcessHet=3.0103;FS=1.340;MLEAC=1;MLEAF=0.500;MQ=42.00;MQRankSum=0.000;QD=13.46;ReadPosRankSum=0.144;SOR=0.976	GT:AD:DP:GQ:PL	0/1:18,14:32:99:459,0,670
chrV	457475	.	G	A	802.77	PASS	AC=1;AF=0.500;AN=2;BaseQRankSum=1.473;ClippingRankSum=0.000;DP=45;ExcessHet=3.0103;FS=2.561;MLEAC=1;MLEAF=0.500;MQ=42.00;MQRankSum=0.000;QD=17.84;ReadPosRankSum=1.556;SOR=1.179	GT:AD:DP:GQ:PL	0/1:22,23:45:99:831,0,757
chrV	460300	.	G	A	774.77	PASS	AC=1;AF=0.500;AN=2;BaseQRankSum=-0.161;ClippingRankSum=0.000;DP=49;ExcessHet=3.0103;FS=1.093;MLEAC=1;MLEAF=0.500;MQ=42.00;MQRankSum=0.000;QD=15.81;ReadPosRankSum=2.320;SOR=0.495	GT:AD:DP:GQ:PL	0/1:25,24:49:99:803,0,859
chrV	477681	.	G	A	635.77	PASS	AC=1;AF=0.500;AN=2;BaseQRankSum=-2.040;ClippingRankSum=0.000;DP=51;ExcessHet=3.0103;FS=1.133;MLEAC=1;MLEAF=0.500;MQ=42.00;MQRankSum=0.000;QD=12.47;ReadPosRankSum=0.810;SOR=0.954	GT:AD:DP:GQ:PL	0/1:29,22:51:99:664,0,1065
chrV	480981	.	G	A	1206.77	PASS	AC=1;AF=0.500;AN=2;BaseQRankSum=-1.805;ClippingRankSum=0.000;DP=51;ExcessHet=3.0103;FS=2.669;MLEAC=1;MLEAF=0.500;MQ=42.00;MQRankSum=0.000;QD=23.66;ReadPosRankSum=-1.461;SOR=1.308	GT:AD:DP:GQ:PL	0/1:16,35:51:99:1235,0,520
chrV	483182	.	G	A	1160.77	PASS	AC=1;AF=0.500;AN=2;BaseQRankSum=0.019;ClippingRankSum=0.000;DP=67;ExcessHet=3.0103;FS=10.721;MLEAC=1;MLEAF=0.500;MQ=41.97;MQRankSum=-0.926;QD=17.32;ReadPosRankSum=0.248;SOR=1.885	GT:AD:DP:GQ:PL	0/1:32,35:67:99:1189,0,1042
chrV	485072	.	G	A	938.77	PASS	AC=1;AF=0.500;AN=2;BaseQRankSum=0.658;ClippingRankSum=0.000;DP=54;ExcessHet=3.0103;FS=1.075;MLEAC=1;MLEAF=0.500;MQ=42.00;MQRankSum=0.000;QD=17.38;ReadPosRankSum=0.448;SOR=0.985	GT:AD:DP:GQ:PL	0/1:26,28:54:99:967,0,875
chrV	498684	.	G	A	722.77	PASS	AC=1;AF=0.500;AN=2;BaseQRankSum=0.707;ClippingRankSum=0.000;DP=35;ExcessHet=3.0103;FS=3.012;MLEAC=1;MLEAF=0.500;MQ=42.00;MQRankSum=0.000;QD=20.65;ReadPosRankSum=0.177;SOR=0.658	GT:AD:DP:GQ:PL	0/1:15,20:35:99:751,0,525
chrV	526905	.	G	A	215.77	PASS	AC=1;AF=0.500;AN=2;BaseQRankSum=0.168;ClippingRankSum=0.000;DP=15;ExcessHet=3.0103;FS=0.000;MLEAC=1;MLEAF=0.500;MQ=42.00;MQRankSum=0.000;QD=14.38;ReadPosRankSum=-0.482;SOR=0.527	GT:AD:DP:GQ:PL	0/1:8,7:15:99:244,0,292
chrV	545790	.	G	A	382.77	PASS	AC=1;AF=0.500;AN=2;BaseQRankSum=-0.904;ClippingRankSum=0.000;DP=27;ExcessHet=3.0103;FS=3.722;MLEAC=1;MLEAF=0.500;MQ=42.00;MQRankSum=0.000;QD=14.18;ReadPosRankSum=-0.846;SOR=1.781	GT:AD:DP:GQ:PL	0/1:15,12:27:99:411,0,554
chrV	549594	.	G	A	438.77	PASS	AC=1;AF=0.500;AN=2;BaseQRankSum=-0.640;ClippingRankSum=0.000;DP=37;ExcessHet=3.0103;FS=1.320;MLEAC=1;MLEAF=0.500;MQ=42.00;MQRankSum=0.000;QD=11.86;ReadPosRankSum=-0.724;SOR=0.999	GT:AD:DP:GQ:PL	0/1:23,14:37:99:467,0,869
chrV	552808	.	G	A	472.77	PASS	AC=1;AF=0.500;AN=2;BaseQRankSum=1.417;ClippingRankSum=0.000;DP=27;ExcessHet=3.0103;FS=1.527;MLEAC=1;MLEAF=0.500;MQ=42.00;MQRankSum=0.000;QD=17.51;ReadPosRankSum=0.982;SOR=0.368	GT:AD:DP:GQ:PL	0/1:13,14:27:99:501,0,402
chrVI	19524	.	G	A	587.77	PASS	AC=1;AF=0.500;AN=2;BaseQRankSum=-1.137;ClippingRankSum=0.000;DP=46;ExcessHet=3.0103;FS=1.139;MLEAC=1;MLEAF=0.500;MQ=42.00;MQRankSum=0.000;QD=12.78;ReadPosRankSum=-0.983;SOR=0.914	GT:AD:DP:GQ:PL	0/1:28,18:46:99:616,0,1064
chrVI	22086	.	C	T	814.77	PASS	AC=1;AF=0.500;AN=2;BaseQRankSum=1.517;ClippingRankSum=0.000;DP=56;ExcessHet=3.0103;FS=2.293;MLEAC=1;MLEAF=0.500;MQ=42.00;MQRankSum=0.000;QD=14.55;ReadPosRankSum=0.739;SOR=0.399	GT:AD:DP:GQ:PL	0/1:31,25:56:99:843,0,1068
chrVI	54881	.	C	T	574.77	PASS	AC=1;AF=0.500;AN=2;BaseQRankSum=-0.843;ClippingRankSum=0.000;DP=34;ExcessHet=3.0103;FS=15.815;MLEAC=1;MLEAF=0.500;MQ=42.00;MQRankSum=0.000;QD=16.90;ReadPosRankSum=-0.745;SOR=0.014	GT:AD:DP:GQ:PL	0/1:14,20:34:99:603,0,437
chrVI	56067	.	G	A	456.77	PASS	AC=1;AF=0.500;AN=2;BaseQRankSum=-0.063;ClippingRankSum=0.000;DP=30;ExcessHet=3.0103;FS=1.367;MLEAC=1;MLEAF=0.500;MQ=42.00;MQRankSum=0.000;QD=15.23;ReadPosRankSum=0.449;SOR=0.976	GT:AD:DP:GQ:PL	0/1:16,14:30:99:485,0,571
chrVI	89579	.	C	T	943.77	PASS	AC=1;AF=0.500;AN=2;BaseQRankSum=0.145;ClippingRankSum=0.000;DP=44;ExcessHet=3.0103;FS=4.288;MLEAC=1;MLEAF=0.500;MQ=42.00;MQRankSum=0.000;QD=21.45;ReadPosRankSum=0.932;SOR=0.574	GT:AD:DP:GQ:PL	0/1:18,26:44:99:972,0,614
chrVI	104812	.	G	A	1102.77	PASS	AC=1;AF=0.500;AN=2;BaseQRankSum=-1.560;ClippingRankSum=0.000;DP=69;ExcessHet=3.0103;FS=1.990;MLEAC=1;MLEAF=0.500;MQ=42.00;MQRankSum=0.000;QD=15.98;ReadPosRankSum=-3.026;SOR=0.900	GT:AD:DP:GQ:PL	0/1:35,34:69:99:1131,0,1224
chrVI	175579	.	C	T	993.77	PASS	AC=1;AF=0.500;AN=2;BaseQRankSum=1.210;ClippingRankSum=0.000;DP=51;ExcessHet=3.0103;FS=3.896;MLEAC=1;MLEAF=0.500;MQ=42.00;MQRankSum=0.000;QD=19.49;ReadPosRankSum=0.467;SOR=1.265	GT:AD:DP:GQ:PL	0/1:23,28:51:99:1022,0,786
chrVI	200643	.	G	A	1085.77	PASS	AC=1;AF=0.500;AN=2;BaseQRankSum=1.053;ClippingRankSum=0.000;DP=66;ExcessHet=3.0103;FS=0.000;MLEAC=1;MLEAF=0.500;MQ=42.00;MQRankSum=0.000;QD=16.45;ReadPosRankSum=-0.435;SOR=0.713	GT:AD:DP:GQ:PL	0/1:35,31:66:99:1114,0,1265
chrVI	219638	.	G	A	612.77	PASS	AC=1;AF=0.500;AN=2;BaseQRankSum=-0.071;ClippingRankSum=0.000;DP=50;ExcessHet=3.0103;FS=8.309;MLEAC=1;MLEAF=0.500;MQ=42.00;MQRankSum=0.000;QD=12.26;ReadPosRankSum=0.234;SOR=1.877	GT:AD:DP:GQ:PL	0/1:31,19:50:99:641,0,1133
chrVI	255219	.	C	T	937.77	PASS	AC=1;AF=0.500;AN=2;BaseQRankSum=-0.098;ClippingRankSum=0.000;DP=50;ExcessHet=3.0103;FS=1.065;MLEAC=1;MLEAF=0.500;MQ=42.00;MQRankSum=0.000;QD=18.76;ReadPosRankSum=1.360;SOR=0.536	GT:AD:DP:GQ:PL	0/1:23,27:50:99:966,0,794
chrVI	261766	.	G	A	503.77	PASS	AC=1;AF=0.500;AN=2;BaseQRankSum=1.296;ClippingRankSum=0.000;DP=32;ExcessHet=3.0103;FS=7.503;MLEAC=1;MLEAF=0.500;MQ=41.82;MQRankSum=-0.673;QD=15.74;ReadPosRankSum=-1.252;SOR=1.358	GT:AD:DP:GQ:PL	0/1:17,15:32:99:532,0,590
chrVII	91480	.	C	T	1054.77	PASS	AC=1;AF=0.500;AN=2;BaseQRankSum=-0.110;ClippingRankSum=0.000;DP=58;ExcessHet=3.0103;FS=2.296;MLEAC=1;MLEAF=0.500;MQ=42.00;MQRankSum=0.000;QD=18.19;ReadPosRankSum=0.217;SOR=1.141	GT:AD:DP:GQ:PL	0/1:28,30:58:99:1083,0,957
chrVII	112156	.	G	A	629.77	PASS	AC=1;AF=0.500;AN=2;BaseQRankSum=0.306;ClippingRankSum=0.000;DP=43;ExcessHet=3.0103;FS=1.206;MLEAC=1;MLEAF=0.500;MQ=42.00;MQRankSum=0.000;QD=14.99;ReadPosRankSum=1.895;SOR=0.967	GT:AD:DP:GQ:PL	0/1:23,19:42:99:658,0,837
chrVII	115876	.	G	A	746.77	PASS	AC=1;AF=0.500;AN=2;BaseQRankSum=-1.666;ClippingRankSum=0.000;DP=37;ExcessHet=3.0103;FS=2.870;MLEAC=1;MLEAF=0.500;MQ=42.00;MQRankSum=0.000;QD=20.18;ReadPosRankSum=-0.924;SOR=1.012	GT:AD:DP:GQ:PL	0/1:15,22:37:99:775,0,543
chrVII	205446	.	G	A	235.77	PASS	AC=1;AF=0.500;AN=2;BaseQRankSum=-0.620;ClippingRankSum=0.000;DP=21;ExcessHet=3.0103;FS=4.738;MLEAC=1;MLEAF=0.500;MQ=42.00;MQRankSum=0.000;QD=11.23;ReadPosRankSum=0.906;SOR=2.093	GT:AD:DP:GQ:PL	0/1:13,8:21:99:264,0,464
chrVII	236222	.	G	A	128.77	PASS	AC=1;AF=0.500;AN=2;BaseQRankSum=0.050;ClippingRankSum=0.000;DP=18;ExcessHet=3.0103;FS=2.345;MLEAC=1;MLEAF=0.500;MQ=42.00;MQRankSum=0.000;QD=7.15;ReadPosRankSum=0.263;SOR=0.211	GT:AD:DP:GQ:PL	0/1:13,5:18:99:157,0,494
chrVII	405559	.	G	A	632.77	PASS	AC=1;AF=0.500;AN=2;BaseQRankSum=0.579;ClippingRankSum=0.000;DP=32;ExcessHet=3.0103;FS=0.000;MLEAC=1;MLEAF=0.500;MQ=41.88;MQRankSum=1.273;QD=19.77;ReadPosRankSum=-0.294;SOR=0.656	GT:AD:DP:GQ:PL	0/1:13,19:32:99:661,0,404
chrVII	428030	.	G	A	530.77	PASS	AC=1;AF=0.500;AN=2;BaseQRankSum=-1.196;ClippingRankSum=0.000;DP=45;ExcessHet=3.0103;FS=3.497;MLEAC=1;MLEAF=0.500;MQ=41.67;MQRankSum=-1.238;QD=11.79;ReadPosRankSum=0.492;SOR=1.561	GT:AD:DP:GQ:PL	0/1:28,17:45:99:559,0,1069
chrVII	453317	.	G	A	792.77	PASS	AC=1;AF=0.500;AN=2;BaseQRankSum=0.521;ClippingRankSum=0.000;DP=46;ExcessHet=3.0103;FS=6.267;MLEAC=1;MLEAF=0.500;MQ=42.00;MQRankSum=0.000;QD=17.23;ReadPosRankSum=-0.178;SOR=0.661	GT:AD:DP:GQ:PL	0/1:23,23:46:99:821,0,816
chrVII	483951	.	G	A	1089.77	PASS	AC=1;AF=0.500;AN=2;BaseQRankSum=-1.532;ClippingRankSum=0.000;DP=51;ExcessHet=3.0103;FS=1.090;MLEAC=1;MLEAF=0.500;MQ=42.00;MQRankSum=0.000;QD=21.37;ReadPosRankSum=0.132;SOR=0.525	GT:AD:DP:GQ:PL	0/1:20,31:51:99:1118,0,710
chrVII	490303	.	G	A	580.77	PASS	AC=1;AF=0.500;AN=2;BaseQRankSum=-0.349;ClippingRankSum=0.000;DP=25;ExcessHet=3.0103;FS=1.603;MLEAC=1;MLEAF=0.500;MQ=42.00;MQRankSum=0.000;QD=23.23;ReadPosRankSum=-0.264;SOR=0.412	GT:AD:DP:GQ:PL	0/1:9,16:25:99:609,0,312
chrVII	534833	.	C	T	1086.77	PASS	AC=1;AF=0.500;AN=2;BaseQRankSum=-0.653;ClippingRankSum=0.000;DP=67;ExcessHet=3.0103;FS=8.430;MLEAC=1;MLEAF=0.500;MQ=42.00;MQRankSum=0.000;QD=16.22;ReadPosRankSum=-0.268;SOR=1.160	GT:AD:DP:GQ:PL	0/1:35,32:67:99:1115,0,1271
chrVII	576893	.	G	A	554.77	PASS	AC=1;AF=0.500;AN=2;BaseQRankSum=-0.383;ClippingRankSum=0.000;DP=42;ExcessHet=3.0103;FS=0.000;MLEAC=1;MLEAF=0.500;MQ=42.00;MQRankSum=0.000;QD=13.21;ReadPosRankSum=0.349;SOR=0.590	GT:AD:DP:GQ:PL	0/1:24,18:42:99:583,0,831
chrVII	640770	.	G	A	1416.77	PASS	AC=1;AF=0.500;AN=2;BaseQRankSum=0.947;ClippingRankSum=0.000;DP=60;ExcessHet=3.0103;FS=2.272;MLEAC=1;MLEAF=0.500;MQ=42.00;MQRankSum=0.000;QD=23.61;ReadPosRankSum=0.727;SOR=0.905	GT:AD:DP:GQ:PL	0/1:21,39:60:99:1445,0,674
chrVII	779671	.	G	A	674.77	PASS	AC=1;AF=0.500;AN=2;BaseQRankSum=-0.023;ClippingRankSum=0.000;DP=29;ExcessHet=3.0103;FS=6.107;MLEAC=1;MLEAF=0.500;MQ=42.00;MQRankSum=0.000;QD=23.27;ReadPosRankSum=0.830;SOR=0.707	GT:AD:DP:GQ:PL	0/1:10,19:29:99:703,0,322
chrVII	795859	.	G	A	717.77	PASS	AC=1;AF=0.500;AN=2;BaseQRankSum=0.757;ClippingRankSum=0.000;DP=51;ExcessHet=3.0103;FS=4.131;MLEAC=1;MLEAF=0.500;MQ=42.00;MQRankSum=0.000;QD=14.07;ReadPosRankSum=-1.335;SOR=0.283	GT:AD:DP:GQ:PL	0/1:30,21:51:99:746,0,1076
chrVII	878295	.	G	A	557.77	PASS	AC=1;AF=0.500;AN=2;BaseQRankSum=1.807;ClippingRankSum=0.000;DP=32;ExcessHet=3.0103;FS=3.256;MLEAC=1;MLEAF=0.500;MQ=41.56;MQRankSum=-0.938;QD=17.43;ReadPosRankSum=0.297;SOR=1.609	GT:AD:DP:GQ:PL	0/1:16,16:32:99:586,0,538
chrVII	883900	.	G	A	813.77	PASS	AC=1;AF=0.500;AN=2;BaseQRankSum=1.955;ClippingRankSum=0.000;DP=48;ExcessHet=3.0103;FS=2.471;MLEAC=1;MLEAF=0.500;MQ=42.00;MQRankSum=0.000;QD=16.95;ReadPosRankSum=-0.427;SOR=1.106	GT:AD:DP:GQ:PL	0/1:25,23:48:99:842,0,846
chrVII	968614	.	G	A	613.77	PASS	AC=1;AF=0.500;AN=2;BaseQRankSum=-0.397;ClippingRankSum=0.000;DP=40;ExcessHet=3.0103;FS=2.780;MLEAC=1;MLEAF=0.500;MQ=42.00;MQRankSum=0.000;QD=15.34;ReadPosRankSum=1.034;SOR=0.863	GT:AD:DP:GQ:PL	0/1:21,19:40:99:642,0,752
chrVII	979923	.	G	A	1057.77	PASS	AC=1;AF=0.500;AN=2;BaseQRankSum=-1.396;ClippingRankSum=0.000;DP=63;ExcessHet=3.0103;FS=0.000;MLEAC=1;MLEAF=0.500;MQ=42.00;MQRankSum=0.000;QD=16.79;ReadPosRankSum=0.195;SOR=0.606	GT:AD:DP:GQ:PL	0/1:30,33:63:99:1086,0,1013
chrVII	980089	.	G	A	890.77	PASS	AC=1;AF=0.500;AN=2;BaseQRankSum=-1.127;ClippingRankSum=0.000;DP=58;ExcessHet=3.0103;FS=2.296;MLEAC=1;MLEAF=0.500;MQ=42.00;MQRankSum=0.000;QD=15.36;ReadPosRankSum=1.335;SOR=0.385	GT:AD:DP:GQ:PL	0/1:30,28:58:99:919,0,1049
chrVII	1019274	.	G	A	273.77	PASS	AC=1;AF=0.500;AN=2;BaseQRankSum=0.951;ClippingRankSum=0.000;DP=26;ExcessHet=3.0103;FS=9.853;MLEAC=1;MLEAF=0.500;MQ=42.00;MQRankSum=0.000;QD=10.53;ReadPosRankSum=0.207;SOR=1.186	GT:AD:DP:GQ:PL	0/1:17,9:26:99:302,0,599
chrVIII	26117	.	C	T	146.77	PASS	AC=1;AF=0.500;AN=2;BaseQRankSum=-0.586;ClippingRankSum=0.000;DP=12;ExcessHet=3.0103;FS=2.533;MLEAC=1;MLEAF=0.500;MQ=42.00;MQRankSum=0.000;QD=12.23;ReadPosRankSum=1.094;SOR=0.707	GT:AD:DP:GQ:PL	0/1:7,5:12:99:175,0,273
chrVIII	26622	.	G	A	296.77	PASS	AC=1;AF=0.500;AN=2;BaseQRankSum=1.503;ClippingRankSum=0.000;DP=19;ExcessHet=3.0103;FS=0.000;MLEAC=1;MLEAF=0.500;MQ=42.00;MQRankSum=0.000;QD=16.49;ReadPosRankSum=0.119;SOR=0.358	GT:AD:DP:GQ:PL	0/1:9,9:18:99:325,0,296
chrVIII	48035	.	G	A	727.77	PASS	AC=1;AF=0.500;AN=2;BaseQRankSum=0.658;ClippingRankSum=0.000;DP=64;ExcessHet=3.0103;FS=6.974;MLEAC=1;MLEAF=0.500;MQ=42.00;MQRankSum=0.000;QD=11.37;ReadPosRankSum=0.644;SOR=0.717	GT:AD:DP:GQ:PL	0/1:41,23:64:99:756,0,1491
chrVIII	48762	.	G	A	943.77	PASS	AC=1;AF=0.500;AN=2;BaseQRankSum=-1.362;ClippingRankSum=0.000;DP=60;ExcessHet=3.0103;FS=0.000;MLEAC=1;MLEAF=0.500;MQ=42.00;MQRankSum=0.000;QD=15.73;ReadPosRankSum=0.716;SOR=0.693	GT:AD:DP:GQ:PL	0/1:30,30:60:99:972,0,1068
chrVIII	59016	.	G	A	1368.77	PASS	AC=1;AF=0.500;AN=2;BaseQRankSum=-0.838;ClippingRankSum=0.000;DP=81;ExcessHet=3.0103;FS=10.189;MLEAC=1;MLEAF=0.500;MQ=41.83;MQRankSum=-0.988;QD=16.90;ReadPosRankSum=-0.120;SOR=1.842	GT:AD:DP:GQ:PL	0/1:41,40:81:99:1397,0,1450
chrVIII	153979	.	G	A	436.77	PASS	AC=1;AF=0.500;AN=2;BaseQRankSum=1.167;ClippingRankSum=0.000;DP=30;ExcessHet=3.0103;FS=1.497;MLEAC=1;MLEAF=0.500;MQ=42.00;MQRankSum=0.000;QD=14.56;ReadPosRankSum=0.824;SOR=1.136	GT:AD:DP:GQ:PL	0/1:17,13:30:99:465,0,613
chrVIII	164770	.	G	A	753.77	PASS	AC=1;AF=0.500;AN=2;BaseQRankSum=1.223;ClippingRankSum=0.000;DP=51;ExcessHet=3.0103;FS=13.393;MLEAC=1;MLEAF=0.500;MQ=42.00;MQRankSum=0.000;QD=14.78;ReadPosRankSum=1.021;SOR=1.859	GT:AD:DP:GQ:PL	0/1:29,22:51:99:782,0,1061
chrVIII	225444	.	G	A	447.77	PASS	AC=1;AF=0.500;AN=2;BaseQRankSum=0.409;ClippingRankSum=0.000;DP=35;ExcessHet=3.0103;FS=5.073;MLEAC=1;MLEAF=0.500;MQ=42.00;MQRankSum=0.000;QD=12.79;ReadPosRankSum=-0.699;SOR=1.623	GT:AD:DP:GQ:PL	0/1:21,14:35:99:476,0,763
chrVIII	236595	.	G	A	541.77	PASS	AC=1;AF=0.500;AN=2;BaseQRankSum=0.000;ClippingRankSum=0.000;DP=41;ExcessHet=3.0103;FS=0.000;MLEAC=1;MLEAF=0.500;MQ=42.00;MQRankSum=0.000;QD=13.21;ReadPosRankSum=-0.372;SOR=0.653	GT:AD:DP:GQ:PL	0/1:23,18:41:99:570,0,794
chrVIII	261952	.	G	A	518.77	PASS	AC=1;AF=0.500;AN=2;BaseQRankSum=-0.772;ClippingRankSum=0.000;DP=25;ExcessHet=3.0103;FS=0.000;MLEAC=1;MLEAF=0.500;MQ=42.00;MQRankSum=0.000;QD=20.75;ReadPosRankSum=-0.264;SOR=0.735	GT:AD:DP:GQ:PL	0/1:9,16:25:99:547,0,295
chrVIII	272434	.	G	A	254.77	PASS	AC=1;AF=0.500;AN=2;BaseQRankSum=1.686;ClippingRankSum=0.000;DP=27;ExcessHet=3.0103;FS=12.460;MLEAC=1;MLEAF=0.500;MQ=42.00;MQRankSum=0.000;QD=9.44;ReadPosRankSum=0.522;SOR=1.438	GT:AD:DP:GQ:PL	0/1:17,10:27:99:283,0,480
chrVIII	302637	.	G	A	612.77	PASS	AC=1;AF=0.500;AN=2;BaseQRankSum=1.200;ClippingRankSum=0.000;DP=41;ExcessHet=3.0103;FS=0.000;MLEAC=1;MLEAF=0.500;MQ=42.00;MQRankSum=0.000;QD=14.95;ReadPosRankSum=-0.396;SOR=0.616	GT:AD:DP:GQ:PL	0/1:23,18:41:99:641,0,829
chrVIII	341012	.	G	A	821.77	PASS	AC=1;AF=0.500;AN=2;BaseQRankSum=-0.313;ClippingRankSum=0.000;DP=53;ExcessHet=3.0103;FS=1.047;MLEAC=1;MLEAF=0.500;MQ=42.00;MQRankSum=0.000;QD=15.51;ReadPosRankSum=1.184;SOR=0.655	GT:AD:DP:GQ:PL	0/1:28,25:53:99:850,0,1002
chrVIII	362005	.	G	A	822.77	PASS	AC=1;AF=0.500;AN=2;BaseQRankSum=1.217;ClippingRankSum=0.000;DP=46;ExcessHet=3.0103;FS=1.154;MLEAC=1;MLEAF=0.500;MQ=42.00;MQRankSum=0.000;QD=17.89;ReadPosRankSum=0.686;SOR=1.071	GT:AD:DP:GQ:PL	0/1:23,23:46:99:851,0,823
chrVIII	398253	.	G	A	856.77	PASS	AC=1;AF=0.500;AN=2;BaseQRankSum=0.872;ClippingRankSum=0.000;DP=36;ExcessHet=3.0103;FS=5.085;MLEAC=1;MLEAF=0.500;MQ=42.00;MQRankSum=0.000;QD=23.80;ReadPosRankSum=-0.584;SOR=1.368	GT:AD:DP:GQ:PL	0/1:13,23:36:99:885,0,448
chrVIII	422421	.	G	A	674.77	PASS	AC=1;AF=0.500;AN=2;BaseQRankSum=-0.650;ClippingRankSum=0.000;DP=49;ExcessHet=3.0103;FS=2.535;MLEAC=1;MLEAF=0.500;MQ=42.00;MQRankSum=0.000;QD=13.77;ReadPosRankSum=-1.339;SOR=0.336	GT:AD:DP:GQ:PL	0/1:28,21:49:99:703,0,993
chrVIII	446396	.	G	A	794.77	PASS	AC=1;AF=0.500;AN=2;BaseQRankSum=0.838;ClippingRankSum=0.000;DP=41;ExcessHet=3.0103;FS=4.649;MLEAC=1;MLEAF=0.500;MQ=42.00;MQRankSum=0.000;QD=19.38;ReadPosRankSum=0.463;SOR=0.381	GT:AD:DP:GQ:PL	0/1:18,23:41:99:823,0,618
chrVIII	451186	.	G	A	748.77	PASS	AC=1;AF=0.500;AN=2;BaseQRankSum=1.122;ClippingRankSum=0.000;DP=45;ExcessHet=3.0103;FS=11.478;MLEAC=1;MLEAF=0.500;MQ=41.96;MQRankSum=-0.978;QD=16.64;ReadPosRankSum=1.386;SOR=0.437	GT:AD:DP:GQ:PL	0/1:23,22:45:99:777,0,790
chrVIII	459287	.	G	A	636.77	PASS	AC=1;AF=0.500;AN=2;BaseQRankSum=1.722;ClippingRankSum=0.000;DP=45;ExcessHet=3.0103;FS=6.174;MLEAC=1;MLEAF=0.500;MQ=42.00;MQRankSum=0.000;QD=14.15;ReadPosRankSum=0.185;SOR=1.609	GT:AD:DP:GQ:PL	0/1:26,19:45:99:665,0,888
chrVIII	461665	.	G	A	494.77	PASS	AC=1;AF=0.500;AN=2;BaseQRankSum=1.756;ClippingRankSum=0.000;DP=30;ExcessHet=3.0103;FS=5.710;MLEAC=1;MLEAF=0.500;MQ=42.00;MQRankSum=0.000;QD=16.49;ReadPosRankSum=1.637;SOR=0.643	GT:AD:DP:GQ:PL	0/1:16,14:30:99:523,0,592
chrVIII	464953	.	G	A	283.77	PASS	AC=1;AF=0.500;AN=2;BaseQRankSum=0.609;ClippingRankSum=0.000;DP=26;ExcessHet=3.0103;FS=3.751;MLEAC=1;MLEAF=0.500;MQ=42.00;MQRankSum=0.000;QD=10.91;ReadPosRankSum=-0.557;SOR=0.861	GT:AD:DP:GQ:PL	0/1:16,10:26:99:312,0,531
chrVIII	467038	.	G	A	547.77	PASS	AC=1;AF=0.500;AN=2;BaseQRankSum=-1.340;ClippingRankSum=0.000;DP=31;ExcessHet=3.0103;FS=1.402;MLEAC=1;MLEAF=0.500;MQ=42.00;MQRankSum=0.000;QD=17.67;ReadPosRankSum=-0.186;SOR=1.022	GT:AD:DP:GQ:PL	0/1:14,17:31:99:576,0,454
chrVIII	468226	.	G	A	824.77	PASS	AC=1;AF=0.500;AN=2;BaseQRankSum=1.199;ClippingRankSum=0.000;DP=44;ExcessHet=3.0103;FS=4.376;MLEAC=1;MLEAF=0.500;MQ=42.00;MQRankSum=0.000;QD=18.74;ReadPosRankSum=0.616;SOR=1.044	GT:AD:DP:GQ:PL	0/1:21,23:44:99:853,0,717
chrVIII	470822	.	G	A	799.77	PASS	AC=1;AF=0.500;AN=2;BaseQRankSum=0.624;ClippingRankSum=0.000;DP=51;ExcessHet=3.0103;FS=4.058;MLEAC=1;MLEAF=0.500;MQ=42.00;MQRankSum=0.000;QD=15.68;ReadPosRankSum=0.287;SOR=1.387	GT:AD:DP:GQ:PL	0/1:26,25:51:99:828,0,880
chrVIII	516542	.	G	A	429.77	PASS	AC=1;AF=0.500;AN=2;BaseQRankSum=0.147;ClippingRankSum=0.000;DP=18;ExcessHet=3.0103;FS=4.931;MLEAC=1;MLEAF=0.500;MQ=42.00;MQRankSum=0.000;QD=23.88;ReadPosRankSum=0.707;SOR=1.281	GT:AD:DP:GQ:PL	0/1:6,12:18:99:458,0,205
chrIX	55240	.	G	A	607.77	PASS	AC=1;AF=0.500;AN=2;BaseQRankSum=-0.390;ClippingRankSum=0.000;DP=43;ExcessHet=3.0103;FS=4.461;MLEAC=1;MLEAF=0.500;MQ=42.00;MQRankSum=0.000;QD=14.13;ReadPosRankSum=-0.700;SOR=0.260	GT:AD:DP:GQ:PL	0/1:22,21:43:99:636,0,721
chrIX	110458	.	C	T	150.77	PASS	AC=1;AF=0.500;AN=2;BaseQRankSum=0.000;ClippingRankSum=0.000;DP=8;ExcessHet=3.0103;FS=0.000;MLEAC=1;MLEAF=0.500;MQ=42.00;MQRankSum=0.000;QD=18.85;ReadPosRankSum=-0.135;SOR=0.582	GT:AD:DP:GQ:PL	0/1:3,5:8:99:179,0,102
chrIX	237664	.	G	A	537.77	PASS	AC=1;AF=0.500;AN=2;BaseQRankSum=-0.993;ClippingRankSum=0.000;DP=37;ExcessHet=3.0103;FS=9.866;MLEAC=1;MLEAF=0.500;MQ=42.00;MQRankSum=0.000;QD=14.53;ReadPosRankSum=0.479;SOR=1.342	GT:AD:DP:GQ:PL	0/1:19,18:37:99:566,0,646
chrIX	245970	.	C	T	573.77	PASS	AC=1;AF=0.500;AN=2;BaseQRankSum=0.211;ClippingRankSum=0.000;DP=25;ExcessHet=3.0103;FS=0.000;MLEAC=1;MLEAF=0.500;MQ=40.37;MQRankSum=-2.238;QD=22.95;ReadPosRankSum=1.206;SOR=0.301	GT:AD:DP:GQ:PL	0/1:8,17:25:99:602,0,271
chrIX	251766	.	C	T	1291.77	PASS	AC=1;AF=0.500;AN=2;BaseQRankSum=-0.320;ClippingRankSum=0.000;DP=70;ExcessHet=3.0103;FS=1.953;MLEAC=1;MLEAF=0.500;MQ=42.00;MQRankSum=0.000;QD=18.45;ReadPosRankSum=0.222;SOR=0.484	GT:AD:DP:GQ:PL	0/1:32,38:70:99:1320,0,1075
chrIX	264761	.	C	T	1229.77	PASS	AC=1;AF=0.500;AN=2;BaseQRankSum=-0.213;ClippingRankSum=0.000;DP=60;ExcessHet=3.0103;FS=5.293;MLEAC=1;MLEAF=0.500;MQ=42.00;MQRankSum=0.000;QD=20.50;ReadPosRankSum=0.960;SOR=1.026	GT:AD:DP:GQ:PL	0/1:25,35:60:99:1258,0,874
chrIX	268539	.	G	A	1291.77	PASS	AC=1;AF=0.500;AN=2;BaseQRankSum=-0.645;ClippingRankSum=0.000;DP=69;ExcessHet=3.0103;FS=0.918;MLEAC=1;MLEAF=0.500;MQ=41.97;MQRankSum=-0.874;QD=18.72;ReadPosRankSum=-0.813;SOR=0.527	GT:AD:DP:GQ:PL	0/1:31,38:69:99:1320,0,1073
chrIX	269730	.	G	A	756.77	PASS	AC=1;AF=0.500;AN=2;BaseQRankSum=0.533;ClippingRankSum=0.000;DP=57;ExcessHet=3.0103;FS=2.223;MLEAC=1;MLEAF=0.500;MQ=41.97;MQRankSum=-1.096;QD=13.28;ReadPosRankSum=-1.217;SOR=0.578	GT:AD:DP:GQ:PL	0/1:32,25:57:99:785,0,1064
chrIX	275011	.	G	A	550.77	PASS	AC=1;AF=0.500;AN=2;BaseQRankSum=0.069;ClippingRankSum=0.000;DP=40;ExcessHet=3.0103;FS=7.273;MLEAC=1;MLEAF=0.500;MQ=42.00;MQRankSum=0.000;QD=13.77;ReadPosRankSum=-0.400;SOR=2.039	GT:AD:DP:GQ:PL	0/1:23,17:40:99:579,0,833
chrIX	292462	.	G	A	1233.77	PASS	AC=1;AF=0.500;AN=2;BaseQRankSum=1.349;ClippingRankSum=0.000;DP=64;ExcessHet=3.0103;FS=0.000;MLEAC=1;MLEAF=0.500;MQ=42.00;MQRankSum=0.000;QD=19.28;ReadPosRankSum=-0.823;SOR=0.693	GT:AD:DP:GQ:PL	0/1:30,34:64:99:1262,0,1012
chrIX	295495	.	G	A	988.77	PASS	AC=1;AF=0.500;AN=2;BaseQRankSum=-0.459;ClippingRankSum=0.000;DP=51;ExcessHet=3.0103;FS=1.096;MLEAC=1;MLEAF=0.500;MQ=42.00;MQRankSum=0.000;QD=19.39;ReadPosRankSum=-0.299;SOR=0.458	GT:AD:DP:GQ:PL	0/1:23,28:51:99:1017,0,815
chrIX	306909	.	G	A	547.77	PASS	AC=1;AF=0.500;AN=2;BaseQRankSum=1.000;ClippingRankSum=0.000;DP=43;ExcessHet=3.0103;FS=1.217;MLEAC=1;MLEAF=0.500;MQ=42.00;MQRankSum=0.000;QD=12.74;ReadPosRankSum=-1.441;SOR=1.061	GT:AD:DP:GQ:PL	0/1:26,17:43:99:576,0,911
chrIX	387913	.	G	A	443.77	PASS	AC=1;AF=0.500;AN=2;BaseQRankSum=1.270;ClippingRankSum=0.000;DP=38;ExcessHet=3.0103;FS=0.000;MLEAC=1;MLEAF=0.500;MQ=42.00;MQRankSum=0.000;QD=11.68;ReadPosRankSum=0.797;SOR=0.498	GT:AD:DP:GQ:PL	0/1:24,14:38:99:472,0,855
chrIX	390432	.	G	A	943.77	PASS	AC=1;AF=0.500;AN=2;BaseQRankSum=-0.611;ClippingRankSum=0.000;DP=47;ExcessHet=3.0103;FS=2.499;MLEAC=1;MLEAF=0.500;MQ=42.00;MQRankSum=0.000;QD=20.08;ReadPosRankSum=-0.082;SOR=0.931	GT:AD:DP:GQ:PL	0/1:19,28:47:99:972,0,642
chrIX	403225	.	G	A	719.77	PASS	AC=1;AF=0.500;AN=2;BaseQRankSum=-2.859;ClippingRankSum=0.000;DP=49;ExcessHet=3.0103;FS=1.092;MLEAC=1;MLEAF=0.500;MQ=41.96;MQRankSum=-1.022;QD=14.69;ReadPosRankSum=-1.238;SOR=0.507	GT:AD:DP:GQ:PL	0/1:26,23:49:99:748,0,973
chrIX	420682	.	G	A	1098.77	PASS	AC=1;AF=0.500;AN=2;BaseQRankSum=-1.379;ClippingRankSum=0.000;DP=58;ExcessHet=3.0103;FS=1.016;MLEAC=1;MLEAF=0.500;MQ=42.00;MQRankSum=0.000;QD=18.94;ReadPosRankSum=-1.565;SOR=0.892	GT:AD:DP:GQ:PL	0/1:25,33:58:99:1127,0,830
chrX	22924	.	G	A	595.77	PASS	AC=1;AF=0.500;AN=2;BaseQRankSum=0.017;ClippingRankSum=0.000;DP=34;ExcessHet=3.0103;FS=0.000;MLEAC=1;MLEAF=0.500;MQ=42.00;MQRankSum=0.000;QD=17.52;ReadPosRankSum=-0.874;SOR=0.914	GT:AD:DP:GQ:PL	0/1:16,18:34:99:624,0,557
chrX	24321	.	G	A	613.77	PASS	AC=1;AF=0.500;AN=2;BaseQRankSum=-0.644;ClippingRankSum=0.000;DP=34;ExcessHet=3.0103;FS=1.356;MLEAC=1;MLEAF=0.500;MQ=42.00;MQRankSum=0.000;QD=18.05;ReadPosRankSum=-1.342;SOR=0.758	GT:AD:DP:GQ:PL	0/1:16,18:34:99:642,0,568
chrX	41282	.	G	A	579.77	PASS	AC=1;AF=0.500;AN=2;BaseQRankSum=0.164;ClippingRankSum=0.000;DP=33;ExcessHet=3.0103;FS=3.093;MLEAC=1;MLEAF=0.500;MQ=42.00;MQRankSum=0.000;QD=17.57;ReadPosRankSum=1.532;SOR=0.494	GT:AD:DP:GQ:PL	0/1:16,17:33:99:608,0,573
chrX	51373	.	G	A	163.77	PASS	AC=1;AF=0.500;AN=2;BaseQRankSum=-0.405;ClippingRankSum=0.000;DP=17;ExcessHet=3.0103;FS=0.000;MLEAC=1;MLEAF=0.500;MQ=42.00;MQRankSum=0.000;QD=9.63;ReadPosRankSum=0.619;SOR=0.551	GT:AD:DP:GQ:PL	0/1:11,6:17:99:192,0,401
chrX	79900	.	G	A	785.77	PASS	AC=1;AF=0.500;AN=2;BaseQRankSum=-2.594;ClippingRankSum=0.000;DP=50;ExcessHet=3.0103;FS=0.000;MLEAC=1;MLEAF=0.500;MQ=42.00;MQRankSum=0.000;QD=15.72;ReadPosRankSum=-1.874;SOR=0.853	GT:AD:DP:GQ:PL	0/1:25,25:50:99:814,0,916
chrX	90646	.	G	A	897.77	PASS	AC=1;AF=0.500;AN=2;BaseQRankSum=-0.615;ClippingRankSum=0.000;DP=43;ExcessHet=3.0103;FS=1.358;MLEAC=1;MLEAF=0.500;MQ=42.00;MQRankSum=0.000;QD=20.88;ReadPosRankSum=-0.121;SOR=0.368	GT:AD:DP:GQ:PL	0/1:18,25:43:99:926,0,669
chrX	90655	.	G	A	508.77	PASS	AC=1;AF=0.500;AN=2;BaseQRankSum=0.945;ClippingRankSum=0.000;DP=39;ExcessHet=3.0103;FS=0.000;MLEAC=1;MLEAF=0.500;MQ=42.00;MQRankSum=0.000;QD=13.05;ReadPosRankSum=-0.587;SOR=0.915	GT:AD:DP:GQ:PL	0/1:23,16:39:99:537,0,956
chrX	150487	.	G	A	448.77	PASS	AC=1;AF=0.500;AN=2;BaseQRankSum=-0.335;ClippingRankSum=0.000;DP=37;ExcessHet=3.0103;FS=14.016;MLEAC=1;MLEAF=0.500;MQ=42.00;MQRankSum=0.000;QD=12.13;ReadPosRankSum=-1.539;SOR=2.245	GT:AD:DP:GQ:PL	0/1:23,14:37:99:477,0,849
chrX	183521	.	G	A	662.77	PASS	AC=1;AF=0.500;AN=2;BaseQRankSum=0.328;ClippingRankSum=0.000;DP=32;ExcessHet=3.0103;FS=1.428;MLEAC=1;MLEAF=0.500;MQ=42.00;MQRankSum=0.000;QD=20.71;ReadPosRankSum=0.518;SOR=0.934	GT:AD:DP:GQ:PL	0/1:13,19:32:99:691,0,435
chrX	189617	.	G	A	367.77	PASS	AC=1;AF=0.500;AN=2;BaseQRankSum=1.032;ClippingRankSum=0.000;DP=39;ExcessHet=3.0103;FS=7.588;MLEAC=1;MLEAF=0.500;MQ=42.00;MQRankSum=0.000;QD=9.43;ReadPosRankSum=0.269;SOR=0.720	GT:AD:DP:GQ:PL	0/1:27,12:39:99:396,0,1008
chrX	197223	.	G	A	1013.77	PASS	AC=1;AF=0.500;AN=2;BaseQRankSum=-0.884;ClippingRankSum=0.000;DP=58;ExcessHet=3.0103;FS=0.000;MLEAC=1;MLEAF=0.500;MQ=42.00;MQRankSum=0.000;QD=17.48;ReadPosRankSum=-0.037;SOR=0.693	GT:AD:DP:GQ:PL	0/1:29,29:58:99:1042,0,1072
chrX	204734	.	G	A	429.77	PASS	AC=1;AF=0.500;AN=2;BaseQRankSum=0.458;ClippingRankSum=0.000;DP=43;ExcessHet=3.0103;FS=9.537;MLEAC=1;MLEAF=0.500;MQ=40.22;MQRankSum=1.383;QD=9.99;ReadPosRankSum=-1.723;SOR=1.010	GT:AD:DP:GQ:PL	0/1:27,16:43:99:458,0,924
chrX	205083	.	G	A	852.77	PASS	AC=1;AF=0.500;AN=2;BaseQRankSum=0.426;ClippingRankSum=0.000;DP=45;ExcessHet=3.0103;FS=1.154;MLEAC=1;MLEAF=0.500;MQ=42.00;MQRankSum=0.000;QD=18.95;ReadPosRankSum=-0.347;SOR=0.617	GT:AD:DP:GQ:PL	0/1:20,25:45:99:881,0,648
chrX	236744	.	G	A	1008.77	PASS	AC=1;AF=0.500;AN=2;BaseQRankSum=0.314;ClippingRankSum=0.000;DP=57;ExcessHet=3.0103;FS=0.000;MLEAC=1;MLEAF=0.500;MQ=42.00;MQRankSum=0.000;QD=17.70;ReadPosRankSum=-0.472;SOR=0.725	GT:AD:DP:GQ:PL	0/1:27,30:57:99:1037,0,887
chrX	246978	.	G	A	253.77	PASS	AC=1;AF=0.500;AN=2;BaseQRankSum=-0.778;ClippingRankSum=0.000;DP=17;ExcessHet=3.0103;FS=1.957;MLEAC=1;MLEAF=0.500;MQ=42.00;MQRankSum=0.000;QD=14.93;ReadPosRankSum=-0.601;SOR=0.283	GT:AD:DP:GQ:PL	0/1:9,8:17:99:282,0,330
chrX	265456	.	G	A	1002.77	PASS	AC=1;AF=0.500;AN=2;BaseQRankSum=-0.028;ClippingRankSum=0.000;DP=41;ExcessHet=3.0103;FS=7.053;MLEAC=1;MLEAF=0.500;MQ=42.00;MQRankSum=0.000;QD=24.46;ReadPosRankSum=-0.016;SOR=0.862	GT:AD:DP:GQ:PL	0/1:14,27:41:99:1031,0,481
chrX	266802	.	G	A	579.77	PASS	AC=1;AF=0.500;AN=2;BaseQRankSum=-0.015;ClippingRankSum=0.000;DP=37;ExcessHet=3.0103;FS=5.041;MLEAC=1;MLEAF=0.500;MQ=42.00;MQRankSum=0.000;QD=15.67;ReadPosRankSum=0.891;SOR=0.214	GT:AD:DP:GQ:PL	0/1:19,18:37:99:608,0,671
chrX	267428	.	G	A	733.77	PASS	AC=1;AF=0.500;AN=2;BaseQRankSum=1.530;ClippingRankSum=0.000;DP=44;ExcessHet=3.0103;FS=6.222;MLEAC=1;MLEAF=0.500;MQ=42.00;MQRankSum=0.000;QD=16.68;ReadPosRankSum=-0.063;SOR=1.474	GT:AD:DP:GQ:PL	0/1:23,21:44:99:762,0,804
chrX	290991	.	G	A	939.77	PASS	AC=1;AF=0.500;AN=2;BaseQRankSum=-2.201;ClippingRankSum=0.000;DP=59;ExcessHet=3.0103;FS=17.389;MLEAC=1;MLEAF=0.500;MQ=41.97;MQRankSum=-0.983;QD=15.93;ReadPosRankSum=0.685;SOR=0.728	GT:AD:DP:GQ:PL	0/1:30,29:59:99:968,0,1082
chrX	325857	.	G	A	616.77	PASS	AC=1;AF=0.500;AN=2;BaseQRankSum=0.544;ClippingRankSum=0.000;DP=24;ExcessHet=3.0103;FS=4.060;MLEAC=1;MLEAF=0.500;MQ=42.00;MQRankSum=0.000;QD=25.70;ReadPosRankSum=-0.450;SOR=1.275	GT:AD:DP:GQ:PL	0/1:7,17:24:99:645,0,202
chrX	328079	.	G	A	406.77	PASS	AC=1;AF=0.500;AN=2;BaseQRankSum=-0.028;ClippingRankSum=0.000;DP=25;ExcessHet=3.0103;FS=3.628;MLEAC=1;MLEAF=0.500;MQ=42.00;MQRankSum=0.000;QD=16.27;ReadPosRankSum=1.609;SOR=0.799	GT:AD:DP:GQ:PL	0/1:13,12:25:99:435,0,474
chrX	331452	.	G	A	596.77	PASS	AC=1;AF=0.500;AN=2;BaseQRankSum=-1.372;ClippingRankSum=0.000;DP=42;ExcessHet=3.0103;FS=0.000;MLEAC=1;MLEAF=0.500;MQ=42.00;MQRankSum=0.000;QD=14.21;ReadPosRankSum=-1.505;SOR=0.741	GT:AD:DP:GQ:PL	0/1:23,19:42:99:625,0,840
chrX	332606	.	G	A	727.77	PASS	AC=1;AF=0.500;AN=2;BaseQRankSum=-1.661;ClippingRankSum=0.000;DP=48;ExcessHet=3.0103;FS=8.815;MLEAC=1;MLEAF=0.500;MQ=42.00;MQRankSum=0.000;QD=15.16;ReadPosRankSum=-0.262;SOR=0.134	GT:AD:DP:GQ:PL	0/1:25,23:48:99:756,0,887
chrX	340357	.	G	A	370.77	PASS	AC=1;AF=0.500;AN=2;BaseQRankSum=-0.779;ClippingRankSum=0.000;DP=32;ExcessHet=3.0103;FS=0.000;MLEAC=1;MLEAF=0.500;MQ=42.00;MQRankSum=0.000;QD=11.59;ReadPosRankSum=-0.861;SOR=0.547	GT:AD:DP:GQ:PL	0/1:21,11:32:99:399,0,1582
chrX	340360	.	G	A	364.77	PASS	AC=1;AF=0.500;AN=2;BaseQRankSum=0.903;ClippingRankSum=0.000;DP=33;ExcessHet=3.0103;FS=0.000;MLEAC=1;MLEAF=0.500;MQ=42.00;MQRankSum=0.000;QD=11.05;ReadPosRankSum=-0.828;SOR=0.836	GT:AD:DP:GQ:PL	0/1:22,11:33:99:393,0,1651
chrX	346171	.	G	A	605.77	PASS	AC=1;AF=0.500;AN=2;BaseQRankSum=-1.393;ClippingRankSum=0.000;DP=33;ExcessHet=3.0103;FS=7.702;MLEAC=1;MLEAF=0.500;MQ=42.00;MQRankSum=0.000;QD=18.36;ReadPosRankSum=0.461;SOR=1.371	GT:AD:DP:GQ:PL	0/1:15,18:33:99:634,0,545
chrX	381206	.	G	A	770.77	PASS	AC=1;AF=0.500;AN=2;BaseQRankSum=-0.035;ClippingRankSum=0.000;DP=45;ExcessHet=3.0103;FS=8.862;MLEAC=1;MLEAF=0.500;MQ=42.00;MQRankSum=0.000;QD=17.13;ReadPosRankSum=-1.631;SOR=2.030	GT:AD:DP:GQ:PL	0/1:22,23:45:99:799,0,780
chrX	413405	.	G	A	411.77	PASS	AC=1;AF=0.500;AN=2;BaseQRankSum=0.470;ClippingRankSum=0.000;DP=24;ExcessHet=3.0103;FS=3.976;MLEAC=1;MLEAF=0.500;MQ=42.00;MQRankSum=0.000;QD=17.16;ReadPosRankSum=-0.365;SOR=1.981	GT:AD:DP:GQ:PL	0/1:12,12:24:99:440,0,436
chrX	437297	.	G	A	195.77	PASS	AC=1;AF=0.500;AN=2;BaseQRankSum=-0.879;ClippingRankSum=0.000;DP=23;ExcessHet=3.0103;FS=0.000;MLEAC=1;MLEAF=0.500;MQ=42.00;MQRankSum=0.000;QD=8.51;ReadPosRankSum=-1.404;SOR=0.743	GT:AD:DP:GQ:PL	0/1:15,8:23:99:224,0,549
chrX	461572	.	G	A	842.77	PASS	AC=1;AF=0.500;AN=2;BaseQRankSum=0.709;ClippingRankSum=0.000;DP=63;ExcessHet=3.0103;FS=0.988;MLEAC=1;MLEAF=0.500;MQ=41.97;MQRankSum=-1.161;QD=13.38;ReadPosRankSum=0.866;SOR=0.527	GT:AD:DP:GQ:PL	0/1:37,26:63:99:871,0,1277
chrX	503023	.	G	A	212.77	PASS	AC=1;AF=0.500;AN=2;BaseQRankSum=-1.948;ClippingRankSum=0.000;DP=20;ExcessHet=3.0103;FS=7.574;MLEAC=1;MLEAF=0.500;MQ=42.00;MQRankSum=0.000;QD=10.64;ReadPosRankSum=0.162;SOR=1.182	GT:AD:DP:GQ:PL	0/1:11,9:20:99:241,0,379
chrX	514023	.	G	A	871.77	PASS	AC=1;AF=0.500;AN=2;BaseQRankSum=-0.493;ClippingRankSum=0.000;DP=49;ExcessHet=3.0103;FS=0.000;MLEAC=1;MLEAF=0.500;MQ=42.00;MQRankSum=0.000;QD=17.79;ReadPosRankSum=0.613;SOR=0.600	GT:AD:DP:GQ:PL	0/1:23,26:49:99:900,0,773
chrX	515263	.	G	A	440.77	PASS	AC=1;AF=0.500;AN=2;BaseQRankSum=-0.222;ClippingRankSum=0.000;DP=31;ExcessHet=3.0103;FS=1.412;MLEAC=1;MLEAF=0.500;MQ=42.00;MQRankSum=0.000;QD=14.22;ReadPosRankSum=-0.364;SOR=0.901	GT:AD:DP:GQ:PL	0/1:17,14:31:99:469,0,593
chrX	517537	.	G	A	1243.77	PASS	AC=1;AF=0.500;AN=2;BaseQRankSum=1.030;ClippingRankSum=0.000;DP=66;ExcessHet=3.0103;FS=0.000;MLEAC=1;MLEAF=0.500;MQ=42.00;MQRankSum=0.000;QD=18.84;ReadPosRankSum=0.169;SOR=0.687	GT:AD:DP:GQ:PL	0/1:31,35:66:99:1272,0,1082
chrX	522166	.	G	A	1121.77	PASS	AC=1;AF=0.500;AN=2;BaseQRankSum=-0.826;ClippingRankSum=0.000;DP=61;ExcessHet=3.0103;FS=0.000;MLEAC=1;MLEAF=0.500;MQ=42.00;MQRankSum=0.000;QD=18.39;ReadPosRankSum=-1.185;SOR=0.736	GT:AD:DP:GQ:PL	0/1:27,34:61:99:1150,0,894
chrX	530502	.	G	A	812.77	PASS	AC=1;AF=0.500;AN=2;BaseQRankSum=0.068;ClippingRankSum=0.000;DP=50;ExcessHet=3.0103;FS=0.000;MLEAC=1;MLEAF=0.500;MQ=41.96;MQRankSum=-0.960;QD=16.26;ReadPosRankSum=0.126;SOR=0.693	GT:AD:DP:GQ:PL	0/1:25,25:50:99:841,0,857
chrX	605830	.	G	A	658.77	PASS	AC=1;AF=0.500;AN=2;BaseQRankSum=0.059;ClippingRankSum=0.000;DP=38;ExcessHet=3.0103;FS=0.000;MLEAC=1;MLEAF=0.500;MQ=42.00;MQRankSum=0.000;QD=17.34;ReadPosRankSum=-1.039;SOR=0.922	GT:AD:DP:GQ:PL	0/1:19,19:38:99:687,0,676
chrX	608201	.	G	A	615.77	PASS	AC=1;AF=0.500;AN=2;BaseQRankSum=0.147;ClippingRankSum=0.000;DP=38;ExcessHet=3.0103;FS=0.000;MLEAC=1;MLEAF=0.500;MQ=42.00;MQRankSum=0.000;QD=16.20;ReadPosRankSum=-1.285;SOR=0.712	GT:AD:DP:GQ:PL	0/1:20,18:38:99:644,0,712
chrX	713798	.	G	A	889.77	PASS	AC=1;AF=0.500;AN=2;BaseQRankSum=1.878;ClippingRankSum=0.000;DP=45;ExcessHet=3.0103;FS=2.650;MLEAC=1;MLEAF=0.500;MQ=42.00;MQRankSum=0.000;QD=19.77;ReadPosRankSum=1.249;SOR=0.368	GT:AD:DP:GQ:PL	0/1:19,26:45:99:918,0,633
chrXI	146946	.	G	A	533.77	PASS	AC=1;AF=0.500;AN=2;BaseQRankSum=1.190;ClippingRankSum=0.000;DP=30;ExcessHet=3.0103;FS=1.468;MLEAC=1;MLEAF=0.500;MQ=42.00;MQRankSum=0.000;QD=17.79;ReadPosRankSum=1.126;SOR=1.244	GT:AD:DP:GQ:PL	0/1:14,16:30:99:562,0,411
chrXI	164470	.	G	A	810.77	PASS	AC=1;AF=0.500;AN=2;BaseQRankSum=0.628;ClippingRankSum=0.000;DP=56;ExcessHet=3.0103;FS=1.030;MLEAC=1;MLEAF=0.500;MQ=42.00;MQRankSum=0.000;QD=14.48;ReadPosRankSum=1.178;SOR=0.904	GT:AD:DP:GQ:PL	0/1:32,24:56:99:839,0,1175
chrXI	188437	.	G	A	167.77	PASS	AC=1;AF=0.500;AN=2;BaseQRankSum=0.772;ClippingRankSum=0.000;DP=17;ExcessHet=3.0103;FS=1.913;MLEAC=1;MLEAF=0.500;MQ=42.00;MQRankSum=0.000;QD=9.87;ReadPosRankSum=1.000;SOR=0.330	GT:AD:DP:GQ:PL	0/1:11,6:17:99:196,0,384
chrXI	208071	.	G	A	155.77	PASS	AC=1;AF=0.500;AN=2;BaseQRankSum=0.464;ClippingRankSum=0.000;DP=9;ExcessHet=3.0103;FS=0.000;MLEAC=1;MLEAF=0.500;MQ=42.00;MQRankSum=0.000;QD=17.31;ReadPosRankSum=0.040;SOR=0.368	GT:AD:DP:GQ:PL	0/1:4,5:9:99:184,0,122
chrXI	231896	.	G	A	610.77	PASS	AC=1;AF=0.500;AN=2;BaseQRankSum=0.271;ClippingRankSum=0.000;DP=42;ExcessHet=3.0103;FS=1.206;MLEAC=1;MLEAF=0.500;MQ=42.00;MQRankSum=0.000;QD=14.54;ReadPosRankSum=0.107;SOR=0.967	GT:AD:DP:GQ:PL	0/1:25,17:42:99:639,0,1830
chrXI	231900	.	G	A	610.77	PASS	AC=1;AF=0.500;AN=2;BaseQRankSum=0.645;ClippingRankSum=0.000;DP=41;ExcessHet=3.0103;FS=1.238;MLEAC=1;MLEAF=0.500;MQ=42.00;MQRankSum=0.000;QD=14.90;ReadPosRankSum=0.497;SOR=1.061	GT:AD:DP:GQ:PL	0/1:24,17:41:99:639,0,1830
chrXI	237488	.	G	A	323.77	PASS	AC=1;AF=0.500;AN=2;BaseQRankSum=0.077;ClippingRankSum=0.000;DP=20;ExcessHet=3.0103;FS=13.024;MLEAC=1;MLEAF=0.500;MQ=42.00;MQRankSum=0.000;QD=16.19;ReadPosRankSum=-0.558;SOR=3.432	GT:AD:DP:GQ:PL	0/1:9,11:20:99:352,0,299
chrXI	259681	.	G	A	1022.77	PASS	AC=1;AF=0.500;AN=2;BaseQRankSum=0.816;ClippingRankSum=0.000;DP=58;ExcessHet=3.0103;FS=2.226;MLEAC=1;MLEAF=0.500;MQ=42.00;MQRankSum=0.000;QD=17.63;ReadPosRankSum=1.644;SOR=1.028	GT:AD:DP:GQ:PL	0/1:29,29:58:99:1051,0,1025
chrXI	278853	.	G	A	491.77	PASS	AC=1;AF=0.500;AN=2;BaseQRankSum=-0.171;ClippingRankSum=0.000;DP=39;ExcessHet=3.0103;FS=1.287;MLEAC=1;MLEAF=0.500;MQ=42.00;MQRankSum=0.000;QD=12.61;ReadPosRankSum=0.076;SOR=1.133	GT:AD:DP:GQ:PL	0/1:22,17:39:99:520,0,689
chrXI	314756	.	G	A	162.77	PASS	AC=1;AF=0.500;AN=2;BaseQRankSum=-1.751;ClippingRankSum=0.000;DP=18;ExcessHet=3.0103;FS=1.952;MLEAC=1;MLEAF=0.500;MQ=42.00;MQRankSum=0.000;QD=9.04;ReadPosRankSum=-1.594;SOR=1.329	GT:AD:DP:GQ:PL	0/1:12,6:18:99:191,0,468
chrXI	325785	.	G	A	1077.77	PASS	AC=1;AF=0.500;AN=2;BaseQRankSum=-0.293;ClippingRankSum=0.000;DP=49;ExcessHet=3.0103;FS=4.498;MLEAC=1;MLEAF=0.500;MQ=42.00;MQRankSum=0.000;QD=22.00;ReadPosRankSum=-0.664;SOR=1.513	GT:AD:DP:GQ:PL	0/1:18,31:49:99:1106,0,593
chrXI	335016	.	G	A	622.77	PASS	AC=1;AF=0.500;AN=2;BaseQRankSum=0.369;ClippingRankSum=0.000;DP=41;ExcessHet=3.0103;FS=9.136;MLEAC=1;MLEAF=0.500;MQ=42.00;MQRankSum=0.000;QD=15.19;ReadPosRankSum=-1.323;SOR=0.707	GT:AD:DP:GQ:PL	0/1:22,19:41:99:651,0,782
chrXI	367532	.	C	T	994.77	PASS	AC=1;AF=0.500;AN=2;BaseQRankSum=-3.316;ClippingRankSum=0.000;DP=55;ExcessHet=3.0103;FS=12.387;MLEAC=1;MLEAF=0.500;MQ=42.00;MQRankSum=0.000;QD=18.09;ReadPosRankSum=-1.197;SOR=1.074	GT:AD:DP:GQ:PL	0/1:23,32:55:99:1023,0,786
chrXI	369117	.	G	A	449.77	PASS	AC=1;AF=0.500;AN=2;BaseQRankSum=0.803;ClippingRankSum=0.000;DP=41;ExcessHet=3.0103;FS=3.083;MLEAC=1;MLEAF=0.500;MQ=42.00;MQRankSum=0.000;QD=10.97;ReadPosRankSum=1.309;SOR=0.283	GT:AD:DP:GQ:PL	0/1:26,15:41:99:478,0,895
chrXI	384827	.	G	A	706.77	PASS	AC=1;AF=0.500;AN=2;BaseQRankSum=-0.195;ClippingRankSum=0.000;DP=47;ExcessHet=3.0103;FS=0.000;MLEAC=1;MLEAF=0.500;MQ=42.00;MQRankSum=0.000;QD=15.04;ReadPosRankSum=0.502;SOR=0.859	GT:AD:DP:GQ:PL	0/1:26,21:47:99:735,0,959
chrXI	388341	.	G	A	670.77	PASS	AC=1;AF=0.500;AN=2;BaseQRankSum=-0.915;ClippingRankSum=0.000;DP=38;ExcessHet=3.0103;FS=13.111;MLEAC=1;MLEAF=0.500;MQ=42.00;MQRankSum=0.000;QD=17.65;ReadPosRankSum=0.324;SOR=1.030	GT:AD:DP:GQ:PL	0/1:19,19:38:99:699,0,706
chrXI	390819	.	G	A	631.77	PASS	AC=1;AF=0.500;AN=2;BaseQRankSum=0.769;ClippingRankSum=0.000;DP=33;ExcessHet=3.0103;FS=0.000;MLEAC=1;MLEAF=0.500;MQ=42.00;MQRankSum=0.000;QD=19.14;ReadPosRankSum=0.646;SOR=0.512	GT:AD:DP:GQ:PL	0/1:15,18:33:99:660,0,515
chrXI	397052	.	G	A	440.77	PASS	AC=1;AF=0.500;AN=2;BaseQRankSum=-0.390;ClippingRankSum=0.000;DP=37;ExcessHet=3.0103;FS=5.036;MLEAC=1;MLEAF=0.500;MQ=42.00;MQRankSum=0.000;QD=11.91;ReadPosRankSum=0.922;SOR=1.634	GT:AD:DP:GQ:PL	0/1:22,15:37:99:469,0,792
chrXI	486993	.	G	A	366.77	PASS	AC=1;AF=0.500;AN=2;BaseQRankSum=-1.162;ClippingRankSum=0.000;DP=24;ExcessHet=3.0103;FS=0.000;MLEAC=1;MLEAF=0.500;MQ=42.00;MQRankSum=0.000;QD=15.28;ReadPosRankSum=1.196;SOR=0.693	GT:AD:DP:GQ:PL	0/1:12,12:24:99:395,0,428
chrXI	573347	.	G	A	944.77	PASS	AC=1;AF=0.500;AN=2;BaseQRankSum=-0.791;ClippingRankSum=0.000;DP=56;ExcessHet=3.0103;FS=0.000;MLEAC=1;MLEAF=0.500;MQ=42.00;MQRankSum=0.000;QD=16.87;ReadPosRankSum=-0.926;SOR=0.716	GT:AD:DP:GQ:PL	0/1:29,27:56:99:973,0,1045
chrXI	628827	.	G	A	961.77	PASS	AC=2;AF=1.00;AN=2;BaseQRankSum=0.875;ClippingRankSum=0.000;DP=28;ExcessHet=3.0103;FS=0.000;MLEAC=2;MLEAF=1.00;MQ=42.00;MQRankSum=0.000;QD=34.35;ReadPosRankSum=1.125;SOR=0.804	GT:AD:DP:GQ:PL	1/1:1,27:28:47:990,47,0
chrXI	647128	.	G	A	828.74	PASS	AC=1;AF=0.500;AN=2;BaseQRankSum=0.101;ClippingRankSum=0.000;DP=25;ExcessHet=3.0103;FS=0.000;MLEAC=1;MLEAF=0.500;MQ=42.00;MQRankSum=0.000;QD=33.15;ReadPosRankSum=-0.907;SOR=0.776	GT:AD:DP:GQ:PL	0/1:2,23:25:6:856,0,6
chrXI	656829	.	G	A	532.77	PASS	AC=2;AF=1.00;AN=2;DP=13;ExcessHet=3.0103;FS=0.000;MLEAC=2;MLEAF=1.00;MQ=42.00;QD=30.77;SOR=0.836	GT:AD:DP:GQ:PL	1/1:0,13:13:39:561,39,0
chrXI	658455	.	G	A	420.77	PASS	AC=2;AF=1.00;AN=2;DP=11;ExcessHet=3.0103;FS=0.000;MLEAC=2;MLEAF=1.00;MQ=42.00;QD=28.07;SOR=1.270	GT:AD:DP:GQ:PL	1/1:0,11:11:33:449,33,0
chrXII	21617	.	G	A	1107.77	PASS	AC=1;AF=0.500;AN=2;BaseQRankSum=-0.394;ClippingRankSum=0.000;DP=61;ExcessHet=3.0103;FS=0.983;MLEAC=1;MLEAF=0.500;MQ=42.00;MQRankSum=0.000;QD=18.16;ReadPosRankSum=-0.218;SOR=0.507	GT:AD:DP:GQ:PL	0/1:29,32:61:99:1136,0,1035
chrXII	28477	.	G	A	679.77	PASS	AC=1;AF=0.500;AN=2;BaseQRankSum=0.504;ClippingRankSum=0.000;DP=35;ExcessHet=3.0103;FS=7.555;MLEAC=1;MLEAF=0.500;MQ=42.00;MQRankSum=0.000;QD=19.42;ReadPosRankSum=-0.256;SOR=0.869	GT:AD:DP:GQ:PL	0/1:15,20:35:99:708,0,489
chrXII	29976	.	G	A	596.77	PASS	AC=1;AF=0.500;AN=2;BaseQRankSum=-0.682;ClippingRankSum=0.000;DP=42;ExcessHet=3.0103;FS=1.218;MLEAC=1;MLEAF=0.500;MQ=42.00;MQRankSum=0.000;QD=14.21;ReadPosRankSum=-0.956;SOR=0.430	GT:AD:DP:GQ:PL	0/1:24,18:42:99:625,0,895
chrXII	121901	.	G	A	1295.77	PASS	AC=1;AF=0.500;AN=2;BaseQRankSum=0.913;ClippingRankSum=0.000;DP=66;ExcessHet=3.0103;FS=3.618;MLEAC=1;MLEAF=0.500;MQ=42.00;MQRankSum=0.000;QD=19.63;ReadPosRankSum=1.523;SOR=1.230	GT:AD:DP:GQ:PL	0/1:28,38:66:99:1324,0,948
chrXII	135836	.	G	A	338.77	PASS	AC=1;AF=0.500;AN=2;BaseQRankSum=0.930;ClippingRankSum=0.000;DP=21;ExcessHet=3.0103;FS=0.000;MLEAC=1;MLEAF=0.500;MQ=42.00;MQRankSum=0.000;QD=16.13;ReadPosRankSum=0.795;SOR=0.569	GT:AD:DP:GQ:PL	0/1:11,10:21:99:367,0,377
chrXII	138255	.	G	A	156.77	PASS	AC=1;AF=0.500;AN=2;BaseQRankSum=-0.309;ClippingRankSum=0.000;DP=19;ExcessHet=3.0103;FS=0.000;MLEAC=1;MLEAF=0.500;MQ=42.00;MQRankSum=0.000;QD=8.25;ReadPosRankSum=0.488;SOR=1.140	GT:AD:DP:GQ:PL	0/1:13,6:19:99:185,0,477
chrXII	170427	.	G	A	490.77	PASS	AC=1;AF=0.500;AN=2;BaseQRankSum=-0.606;ClippingRankSum=0.000;DP=28;ExcessHet=3.0103;FS=0.000;MLEAC=1;MLEAF=0.500;MQ=42.00;MQRankSum=0.000;QD=17.53;ReadPosRankSum=0.351;SOR=0.678	GT:AD:DP:GQ:PL	0/1:13,15:28:99:519,0,443
chrXII	198729	.	G	A	909.77	PASS	AC=1;AF=0.500;AN=2;BaseQRankSum=-0.588;ClippingRankSum=0.000;DP=57;ExcessHet=3.0103;FS=2.219;MLEAC=1;MLEAF=0.500;MQ=42.00;MQRankSum=0.000;QD=15.96;ReadPosRankSum=0.657;SOR=0.685	GT:AD:DP:GQ:PL	0/1:29,28:57:99:938,0,974
chrXII	214796	.	G	A	790.77	PASS	AC=1;AF=0.500;AN=2;BaseQRankSum=-2.205;ClippingRankSum=0.000;DP=46;ExcessHet=3.0103;FS=1.145;MLEAC=1;MLEAF=0.500;MQ=41.96;MQRankSum=-0.914;QD=17.19;ReadPosRankSum=-0.871;SOR=0.731	GT:AD:DP:GQ:PL	0/1:22,24:46:99:819,0,800
chrXII	225407	.	C	T	676.77	PASS	AC=1;AF=0.500;AN=2;BaseQRankSum=-0.569;ClippingRankSum=0.000;DP=39;ExcessHet=3.0103;FS=4.773;MLEAC=1;MLEAF=0.500;MQ=42.00;MQRankSum=0.000;QD=17.35;ReadPosRankSum=0.720;SOR=1.568	GT:AD:DP:GQ:PL	0/1:19,20:39:99:705,0,687
chrXII	290104	.	G	A	1002.77	PASS	AC=1;AF=0.500;AN=2;BaseQRankSum=0.180;ClippingRankSum=0.000;DP=53;ExcessHet=3.0103;FS=0.000;MLEAC=1;MLEAF=0.500;MQ=42.00;MQRankSum=0.000;QD=18.92;ReadPosRankSum=0.163;SOR=0.608	GT:AD:DP:GQ:PL	0/1:24,29:53:99:1031,0,821
chrXII	296249	.	C	T	303.77	PASS	AC=1;AF=0.500;AN=2;BaseQRankSum=-0.838;ClippingRankSum=0.000;DP=17;ExcessHet=3.0103;FS=5.167;MLEAC=1;MLEAF=0.500;MQ=42.00;MQRankSum=0.000;QD=17.87;ReadPosRankSum=-1.163;SOR=0.078	GT:AD:DP:GQ:PL	0/1:7,10:17:99:332,0,239
chrXII	327508	.	G	A	729.77	PASS	AC=1;AF=0.500;AN=2;BaseQRankSum=-1.424;ClippingRankSum=0.000;DP=32;ExcessHet=3.0103;FS=1.533;MLEAC=1;MLEAF=0.500;MQ=42.00;MQRankSum=0.000;QD=22.81;ReadPosRankSum=-0.151;SOR=1.276	GT:AD:DP:GQ:PL	0/1:11,21:32:99:758,0,375
chrXII	491410	.	G	A	858.77	PASS	AC=1;AF=0.500;AN=2;BaseQRankSum=0.174;ClippingRankSum=0.000;DP=58;ExcessHet=3.0103;FS=2.225;MLEAC=1;MLEAF=0.500;MQ=42.00;MQRankSum=0.000;QD=14.81;ReadPosRankSum=2.188;SOR=1.060	GT:AD:DP:GQ:PL	0/1:32,26:58:99:887,0,1117
chrXII	588990	.	C	T	164.77	PASS	AC=1;AF=0.500;AN=2;BaseQRankSum=2.881;ClippingRankSum=0.000;DP=10;ExcessHet=3.0103;FS=0.000;MLEAC=1;MLEAF=0.500;MQ=42.00;MQRankSum=0.000;QD=16.48;ReadPosRankSum=1.465;SOR=0.250	GT:AD:DP:GQ:PL	0/1:5,5:10:99:193,0,173
chrXII	610555	.	G	A	708.77	PASS	AC=1;AF=0.500;AN=2;BaseQRankSum=0.077;ClippingRankSum=0.000;DP=73;ExcessHet=3.0103;FS=2.087;MLEAC=1;MLEAF=0.500;MQ=41.97;MQRankSum=-1.400;QD=9.71;ReadPosRankSum=0.115;SOR=0.711	GT:AD:DP:GQ:PL	0/1:49,24:73:99:737,0,1779
chrXII	624545	.	G	A	287.77	PASS	AC=1;AF=0.500;AN=2;BaseQRankSum=2.190;ClippingRankSum=0.000;DP=37;ExcessHet=3.0103;FS=0.000;MLEAC=1;MLEAF=0.500;MQ=42.00;MQRankSum=0.000;QD=7.78;ReadPosRankSum=-0.177;SOR=0.914	GT:AD:DP:GQ:PL	0/1:27,10:37:99:316,0,965
chrXII	636671	.	G	A	427.77	PASS	AC=1;AF=0.500;AN=2;BaseQRankSum=0.524;ClippingRankSum=0.000;DP=32;ExcessHet=3.0103;FS=3.093;MLEAC=1;MLEAF=0.500;MQ=42.00;MQRankSum=0.000;QD=13.37;ReadPosRankSum=0.000;SOR=1.124	GT:AD:DP:GQ:PL	0/1:19,13:32:99:456,0,710
chrXII	694968	.	C	T	369.77	PASS	AC=1;AF=0.500;AN=2;BaseQRankSum=2.056;ClippingRankSum=0.000;DP=29;ExcessHet=3.0103;FS=0.000;MLEAC=1;MLEAF=0.500;MQ=42.00;MQRankSum=0.000;QD=12.75;ReadPosRankSum=1.183;SOR=0.760	GT:AD:DP:GQ:PL	0/1:18,11:29:99:398,0,677
chrXII	721707	.	C	T	548.77	PASS	AC=1;AF=0.500;AN=2;BaseQRankSum=-1.294;ClippingRankSum=0.000;DP=62;ExcessHet=3.0103;FS=2.306;MLEAC=1;MLEAF=0.500;MQ=42.00;MQRankSum=0.000;QD=8.85;ReadPosRankSum=-1.113;SOR=1.127	GT:AD:DP:GQ:PL	0/1:42,20:62:99:577,0,1526
chrXII	728435	.	G	A	421.77	PASS	AC=1;AF=0.500;AN=2;BaseQRankSum=-0.317;ClippingRankSum=0.000;DP=55;ExcessHet=3.0103;FS=2.649;MLEAC=1;MLEAF=0.500;MQ=42.00;MQRankSum=0.000;QD=7.67;ReadPosRankSum=0.136;SOR=0.351	GT:AD:DP:GQ:PL	0/1:39,16:55:99:450,0,1366
chrXII	728778	.	G	A	1799.77	PASS	AC=1;AF=0.500;AN=2;BaseQRankSum=-1.416;ClippingRankSum=0.000;DP=75;ExcessHet=3.0103;FS=0.919;MLEAC=1;MLEAF=0.500;MQ=42.00;MQRankSum=0.000;QD=24.00;ReadPosRankSum=-1.929;SOR=0.707	GT:AD:DP:GQ:PL	0/1:25,50:75:99:1828,0,899
chrXII	728788	.	C	T	831.77	PASS	AC=1;AF=0.500;AN=2;BaseQRankSum=0.992;ClippingRankSum=0.000;DP=69;ExcessHet=3.0103;FS=0.925;MLEAC=1;MLEAF=0.500;MQ=42.00;MQRankSum=0.000;QD=12.05;ReadPosRankSum=0.386;SOR=0.569	GT:AD:DP:GQ:PL	0/1:43,26:69:99:860,0,1799
chrXII	742461	.	C	T	825.77	PASS	AC=1;AF=0.500;AN=2;BaseQRankSum=0.102;ClippingRankSum=0.000;DP=64;ExcessHet=3.0103;FS=3.431;MLEAC=1;MLEAF=0.500;MQ=42.00;MQRankSum=0.000;QD=12.90;ReadPosRankSum=0.300;SOR=1.179	GT:AD:DP:GQ:PL	0/1:36,28:64:99:854,0,1149
chrXII	822661	.	C	T	664.77	PASS	AC=1;AF=0.500;AN=2;BaseQRankSum=1.203;ClippingRankSum=0.000;DP=44;ExcessHet=3.0103;FS=1.192;MLEAC=1;MLEAF=0.500;MQ=42.00;MQRankSum=0.000;QD=15.11;ReadPosRankSum=0.335;SOR=0.446	GT:AD:DP:GQ:PL	0/1:24,20:44:99:693,0,867
chrXII	859475	.	C	T	186.77	PASS	AC=1;AF=0.500;AN=2;BaseQRankSum=-0.270;ClippingRankSum=0.000;DP=13;ExcessHet=3.0103;FS=0.000;MLEAC=1;MLEAF=0.500;MQ=42.00;MQRankSum=0.000;QD=14.37;ReadPosRankSum=0.066;SOR=0.495	GT:AD:DP:GQ:PL	0/1:7,6:13:99:215,0,263
chrXII	867156	.	G	A	421.77	PASS	AC=1;AF=0.500;AN=2;BaseQRankSum=2.396;ClippingRankSum=0.000;DP=21;ExcessHet=3.0103;FS=0.000;MLEAC=1;MLEAF=0.500;MQ=42.00;MQRankSum=0.000;QD=20.08;ReadPosRankSum=0.433;SOR=0.722	GT:AD:DP:GQ:PL	0/1:9,12:21:99:450,0,286
chrXII	999406	.	G	A	1259.77	PASS	AC=1;AF=0.500;AN=2;BaseQRankSum=0.319;ClippingRankSum=0.000;DP=55;ExcessHet=3.0103;FS=0.000;MLEAC=1;MLEAF=0.500;MQ=42.00;MQRankSum=0.000;QD=22.90;ReadPosRankSum=0.393;SOR=0.709	GT:AD:DP:GQ:PL	0/1:20,35:55:99:1288,0,660
chrXII	1028280	.	C	T	799.77	PASS	AC=1;AF=0.500;AN=2;BaseQRankSum=1.638;ClippingRankSum=0.000;DP=52;ExcessHet=3.0103;FS=12.625;MLEAC=1;MLEAF=0.500;MQ=42.00;MQRankSum=0.000;QD=15.38;ReadPosRankSum=1.804;SOR=1.841	GT:AD:DP:GQ:PL	0/1:27,25:52:99:828,0,858
chrXIII	23973	.	G	A	614.77	PASS	AC=1;AF=0.500;AN=2;BaseQRankSum=0.556;ClippingRankSum=0.000;DP=52;ExcessHet=3.0103;FS=2.491;MLEAC=1;MLEAF=0.500;MQ=42.00;MQRankSum=0.000;QD=11.82;ReadPosRankSum=-0.320;SOR=1.211	GT:AD:DP:GQ:PL	0/1:33,19:52:99:643,0,1219
chrXIII	46613	.	C	T	317.77	PASS	AC=1;AF=0.500;AN=2;BaseQRankSum=0.326;ClippingRankSum=0.000;DP=43;ExcessHet=3.0103;FS=7.359;MLEAC=1;MLEAF=0.500;MQ=42.00;MQRankSum=0.000;QD=7.39;ReadPosRankSum=-0.538;SOR=0.155	GT:AD:DP:GQ:PL	0/1:29,14:43:99:346,0,836
chrXIII	90520	.	G	A	663.77	PASS	AC=1;AF=0.500;AN=2;BaseQRankSum=1.784;ClippingRankSum=0.000;DP=57;ExcessHet=3.0103;FS=1.090;MLEAC=1;MLEAF=0.500;MQ=42.00;MQRankSum=0.000;QD=11.65;ReadPosRankSum=0.690;SOR=0.503	GT:AD:DP:GQ:PL	0/1:36,21:57:99:692,0,1267
chrXIII	202908	.	G	A	822.77	PASS	AC=1;AF=0.500;AN=2;BaseQRankSum=0.312;ClippingRankSum=0.000;DP=42;ExcessHet=3.0103;FS=1.249;MLEAC=1;MLEAF=0.500;MQ=42.00;MQRankSum=0.000;QD=19.59;ReadPosRankSum=-0.407;SOR=0.431	GT:AD:DP:GQ:PL	0/1:18,24:42:99:851,0,631
chrXIII	220047	.	G	A	1290.77	PASS	AC=1;AF=0.500;AN=2;BaseQRankSum=1.012;ClippingRankSum=0.000;DP=64;ExcessHet=3.0103;FS=11.038;MLEAC=1;MLEAF=0.500;MQ=42.00;MQRankSum=0.000;QD=20.49;ReadPosRankSum=-0.314;SOR=0.556	GT:AD:DP:GQ:PL	0/1:25,38:63:99:1319,0,800
chrXIII	335485	.	G	A	627.77	PASS	AC=1;AF=0.500;AN=2;BaseQRankSum=0.431;ClippingRankSum=0.000;DP=29;ExcessHet=3.0103;FS=6.200;MLEAC=1;MLEAF=0.500;MQ=42.00;MQRankSum=0.000;QD=21.65;ReadPosRankSum=1.026;SOR=1.821	GT:AD:DP:GQ:PL	0/1:11,18:29:99:656,0,324
chrXIII	338331	.	G	A	992.77	PASS	AC=1;AF=0.500;AN=2;BaseQRankSum=0.633;ClippingRankSum=0.000;DP=39;ExcessHet=3.0103;FS=3.210;MLEAC=1;MLEAF=0.500;MQ=42.00;MQRankSum=0.000;QD=25.46;ReadPosRankSum=-1.288;SOR=1.528	GT:AD:DP:GQ:PL	0/1:12,27:39:99:1021,0,384
chrXIII	353392	.	G	A	830.77	PASS	AC=1;AF=0.500;AN=2;BaseQRankSum=1.347;ClippingRankSum=0.000;DP=64;ExcessHet=3.0103;FS=5.017;MLEAC=1;MLEAF=0.500;MQ=42.00;MQRankSum=0.000;QD=12.98;ReadPosRankSum=0.704;SOR=1.051	GT:AD:DP:GQ:PL	0/1:39,25:64:99:859,0,1414
chrXIII	363089	.	C	T	397.77	PASS	AC=1;AF=0.500;AN=2;BaseQRankSum=-0.604;ClippingRankSum=0.000;DP=25;ExcessHet=3.0103;FS=6.956;MLEAC=1;MLEAF=0.500;MQ=40.29;MQRankSum=1.816;QD=15.91;ReadPosRankSum=-0.427;SOR=2.303	GT:AD:DP:GQ:PL	0/1:12,13:25:99:426,0,401
chrXIII	411494	.	G	A	798.77	PASS	AC=1;AF=0.500;AN=2;BaseQRankSum=1.092;ClippingRankSum=0.000;DP=40;ExcessHet=3.0103;FS=0.000;MLEAC=1;MLEAF=0.500;MQ=41.60;MQRankSum=-1.195;QD=19.97;ReadPosRankSum=-1.035;SOR=0.879	GT:AD:DP:GQ:PL	0/1:17,23:40:99:827,0,577
chrXIII	424850	.	G	A	193.77	PASS	AC=1;AF=0.500;AN=2;BaseQRankSum=-1.095;ClippingRankSum=0.000;DP=20;ExcessHet=3.0103;FS=11.886;MLEAC=1;MLEAF=0.500;MQ=42.00;MQRankSum=0.000;QD=9.69;ReadPosRankSum=0.498;SOR=1.724	GT:AD:DP:GQ:PL	0/1:12,8:20:99:222,0,404
chrXIII	431311	.	G	A	741.77	PASS	AC=1;AF=0.500;AN=2;BaseQRankSum=-1.886;ClippingRankSum=0.000;DP=48;ExcessHet=3.0103;FS=4.134;MLEAC=1;MLEAF=0.500;MQ=42.00;MQRankSum=0.000;QD=15.45;ReadPosRankSum=-1.661;SOR=0.738	GT:AD:DP:GQ:PL	0/1:25,23:48:99:770,0,882
chrXIII	433596	.	G	A	639.77	PASS	AC=1;AF=0.500;AN=2;BaseQRankSum=0.122;ClippingRankSum=0.000;DP=25;ExcessHet=3.0103;FS=0.000;MLEAC=1;MLEAF=0.500;MQ=42.00;MQRankSum=0.000;QD=25.59;ReadPosRankSum=0.380;SOR=0.859	GT:AD:DP:GQ:PL	0/1:7,18:25:99:668,0,211
chrXIII	439685	.	G	A	392.77	PASS	AC=1;AF=0.500;AN=2;BaseQRankSum=0.000;ClippingRankSum=0.000;DP=43;ExcessHet=3.0103;FS=0.000;MLEAC=1;MLEAF=0.500;MQ=42.00;MQRankSum=0.000;QD=9.13;ReadPosRankSum=0.156;SOR=0.752	GT:AD:DP:GQ:PL	0/1:29,14:43:99:421,0,1073
chrXIII	443363	.	G	A	508.77	PASS	AC=1;AF=0.500;AN=2;BaseQRankSum=-1.688;ClippingRankSum=0.000;DP=39;ExcessHet=3.0103;FS=4.978;MLEAC=1;MLEAF=0.500;MQ=41.95;MQRankSum=-1.147;QD=13.05;ReadPosRankSum=-2.291;SOR=0.200	GT:AD:DP:GQ:PL	0/1:23,16:39:99:537,0,858
chrXIII	449113	.	G	A	448.77	PASS	AC=1;AF=0.500;AN=2;BaseQRankSum=1.045;ClippingRankSum=0.000;DP=30;ExcessHet=3.0103;FS=1.468;MLEAC=1;MLEAF=0.500;MQ=42.00;MQRankSum=0.000;QD=14.96;ReadPosRankSum=-1.800;SOR=0.340	GT:AD:DP:GQ:PL	0/1:16,14:30:99:477,0,544
chrXIII	463600	.	C	T	315.77	PASS	AC=1;AF=0.500;AN=2;BaseQRankSum=-0.330;ClippingRankSum=0.000;DP=25;ExcessHet=3.0103;FS=1.580;MLEAC=1;MLEAF=0.500;MQ=41.37;MQRankSum=0.340;QD=12.63;ReadPosRankSum=0.463;SOR=0.676	GT:AD:DP:GQ:PL	0/1:14,11:25:99:344,0,482
chrXIII	466248	.	G	A	777.77	PASS	AC=1;AF=0.500;AN=2;BaseQRankSum=0.736;ClippingRankSum=0.000;DP=45;ExcessHet=3.0103;FS=0.000;MLEAC=1;MLEAF=0.500;MQ=42.00;MQRankSum=0.000;QD=17.68;ReadPosRankSum=-0.597;SOR=0.693	GT:AD:DP:GQ:PL	0/1:22,22:44:99:806,0,765
chrXIII	483306	.	G	A	1138.77	PASS	AC=1;AF=0.500;AN=2;BaseQRankSum=-0.278;ClippingRankSum=0.000;DP=61;ExcessHet=3.0103;FS=9.188;MLEAC=1;MLEAF=0.500;MQ=42.00;MQRankSum=0.000;QD=18.67;ReadPosRankSum=-0.317;SOR=0.609	GT:AD:DP:GQ:PL	0/1:27,34:61:99:1167,0,917
chrXIII	493434	.	G	A	826.77	PASS	AC=1;AF=0.500;AN=2;BaseQRankSum=0.051;ClippingRankSum=0.000;DP=49;ExcessHet=3.0103;FS=4.235;MLEAC=1;MLEAF=0.500;MQ=42.00;MQRankSum=0.000;QD=16.87;ReadPosRankSum=-0.729;SOR=1.445	GT:AD:DP:GQ:PL	0/1:25,24:49:99:855,0,900
chrXIII	577410	.	G	A	785.77	PASS	AC=1;AF=0.500;AN=2;BaseQRankSum=0.534;ClippingRankSum=0.000;DP=52;ExcessHet=3.0103;FS=0.000;MLEAC=1;MLEAF=0.500;MQ=42.00;MQRankSum=0.000;QD=15.11;ReadPosRankSum=2.529;SOR=0.708	GT:AD:DP:GQ:PL	0/1:27,25:52:99:814,0,918
chrXIII	605997	.	G	A	591.77	PASS	AC=1;AF=0.500;AN=2;BaseQRankSum=-0.993;ClippingRankSum=0.000;DP=36;ExcessHet=3.0103;FS=7.479;MLEAC=1;MLEAF=0.500;MQ=42.00;MQRankSum=0.000;QD=16.44;ReadPosRankSum=0.492;SOR=1.510	GT:AD:DP:GQ:PL	0/1:17,19:36:99:620,0,599
chrXIII	623077	.	G	A	980.77	PASS	AC=1;AF=0.500;AN=2;BaseQRankSum=-1.888;ClippingRankSum=0.000;DP=49;ExcessHet=3.0103;FS=2.504;MLEAC=1;MLEAF=0.500;MQ=42.00;MQRankSum=0.000;QD=20.02;ReadPosRankSum=-1.588;SOR=0.481	GT:AD:DP:GQ:PL	0/1:20,29:49:99:1009,0,700
chrXIII	634471	.	G	A	241.77	PASS	AC=1;AF=0.500;AN=2;BaseQRankSum=0.286;ClippingRankSum=0.000;DP=17;ExcessHet=3.0103;FS=1.957;MLEAC=1;MLEAF=0.500;MQ=42.00;MQRankSum=0.000;QD=14.22;ReadPosRankSum=1.482;SOR=1.080	GT:AD:DP:GQ:PL	0/1:9,8:17:99:270,0,303
chrXIII	652203	.	G	A	741.77	PASS	AC=1;AF=0.500;AN=2;BaseQRankSum=0.264;ClippingRankSum=0.000;DP=45;ExcessHet=3.0103;FS=2.755;MLEAC=1;MLEAF=0.500;MQ=42.00;MQRankSum=0.000;QD=16.48;ReadPosRankSum=0.378;SOR=0.351	GT:AD:DP:GQ:PL	0/1:23,22:45:99:770,0,802
chrXIII	660343	.	G	A	1068.77	PASS	AC=1;AF=0.500;AN=2;BaseQRankSum=-0.098;ClippingRankSum=0.000;DP=49;ExcessHet=3.0103;FS=0.000;MLEAC=1;MLEAF=0.500;MQ=42.00;MQRankSum=0.000;QD=22.27;ReadPosRankSum=1.401;SOR=0.620	GT:AD:DP:GQ:PL	0/1:18,30:48:99:1097,0,603
chrXIII	674883	.	G	A	714.77	PASS	AC=1;AF=0.500;AN=2;BaseQRankSum=-0.493;ClippingRankSum=0.000;DP=40;ExcessHet=3.0103;FS=3.059;MLEAC=1;MLEAF=0.500;MQ=41.60;MQRankSum=-1.635;QD=17.87;ReadPosRankSum=0.125;SOR=1.396	GT:AD:DP:GQ:PL	0/1:19,21:40:99:743,0,735
chrXIII	674891	.	G	A	627.77	PASS	AC=1;AF=0.500;AN=2;BaseQRankSum=0.593;ClippingRankSum=0.000;DP=41;ExcessHet=3.0103;FS=3.075;MLEAC=1;MLEAF=0.500;MQ=41.61;MQRankSum=1.638;QD=15.31;ReadPosRankSum=0.619;SOR=0.257	GT:AD:DP:GQ:PL	0/1:22,19:41:99:656,0,859
chrXIII	698487	.	G	A	979.77	PASS	AC=1;AF=0.500;AN=2;BaseQRankSum=0.742;ClippingRankSum=0.000;DP=45;ExcessHet=3.0103;FS=4.453;MLEAC=1;MLEAF=0.500;MQ=42.00;MQRankSum=0.000;QD=21.77;ReadPosRankSum=0.569;SOR=0.363	GT:AD:DP:GQ:PL	0/1:18,27:45:99:1008,0,611
chrXIII	700233	.	G	A	211.77	PASS	AC=1;AF=0.500;AN=2;BaseQRankSum=-0.246;ClippingRankSum=0.000;DP=29;ExcessHet=3.0103;FS=0.000;MLEAC=1;MLEAF=0.500;MQ=42.00;MQRankSum=0.000;QD=7.30;ReadPosRankSum=0.137;SOR=0.846	GT:AD:DP:GQ:PL	0/1:21,8:29:99:240,0,790
chrXIII	721518	.	G	A	1004.77	PASS	AC=1;AF=0.500;AN=2;BaseQRankSum=-0.791;ClippingRankSum=0.000;DP=50;ExcessHet=3.0103;FS=1.101;MLEAC=1;MLEAF=0.500;MQ=42.00;MQRankSum=0.000;QD=20.10;ReadPosRankSum=-0.872;SOR=0.704	GT:AD:DP:GQ:PL	0/1:22,28:50:99:1033,0,786
chrXIII	731547	.	G	A	315.77	PASS	AC=1;AF=0.500;AN=2;BaseQRankSum=-0.059;ClippingRankSum=0.000;DP=24;ExcessHet=3.0103;FS=6.204;MLEAC=1;MLEAF=0.500;MQ=42.00;MQRankSum=0.000;QD=13.16;ReadPosRankSum=0.287;SOR=1.527	GT:AD:DP:GQ:PL	0/1:14,10:24:99:344,0,488
chrXIII	845466	.	G	A	250.77	PASS	AC=1;AF=0.500;AN=2;BaseQRankSum=-1.633;ClippingRankSum=0.000;DP=14;ExcessHet=3.0103;FS=0.000;MLEAC=1;MLEAF=0.500;MQ=42.00;MQRankSum=0.000;QD=17.91;ReadPosRankSum=0.239;SOR=1.179	GT:AD:DP:GQ:PL	0/1:6,8:14:99:279,0,218
chrXIII	880388	.	G	A	1249.77	PASS	AC=2;AF=1.00;AN=2;DP=33;ExcessHet=3.0103;FS=0.000;MLEAC=2;MLEAF=1.00;MQ=42.00;QD=27.93;SOR=0.752	GT:AD:DP:GQ:PL	1/1:0,33:33:99:1278,99,0
chrXIV	21443	.	C	T	636.77	PASS	AC=1;AF=0.500;AN=2;BaseQRankSum=0.763;ClippingRankSum=0.000;DP=40;ExcessHet=3.0103;FS=2.636;MLEAC=1;MLEAF=0.500;MQ=42.00;MQRankSum=0.000;QD=15.92;ReadPosRankSum=0.191;SOR=0.962	GT:AD:DP:GQ:PL	0/1:21,19:40:99:665,0,709
chrXIV	82116	.	C	T	891.77	PASS	AC=1;AF=0.500;AN=2;BaseQRankSum=0.000;ClippingRankSum=0.000;DP=44;ExcessHet=3.0103;FS=0.000;MLEAC=1;MLEAF=0.500;MQ=42.00;MQRankSum=0.000;QD=20.27;ReadPosRankSum=1.004;SOR=0.672	GT:AD:DP:GQ:PL	0/1:19,25:44:99:920,0,654
chrXIV	91771	.	C	T	406.77	PASS	AC=1;AF=0.500;AN=2;BaseQRankSum=-1.149;ClippingRankSum=0.000;DP=32;ExcessHet=3.0103;FS=5.757;MLEAC=1;MLEAF=0.500;MQ=42.00;MQRankSum=0.000;QD=12.71;ReadPosRankSum=0.695;SOR=1.949	GT:AD:DP:GQ:PL	0/1:18,14:32:99:435,0,640
chrXIV	118672	.	C	T	1213.77	PASS	AC=1;AF=0.500;AN=2;BaseQRankSum=1.284;ClippingRankSum=0.000;DP=59;ExcessHet=3.0103;FS=9.158;MLEAC=1;MLEAF=0.500;MQ=42.00;MQRankSum=0.000;QD=20.57;ReadPosRankSum=-1.138;SOR=1.175	GT:AD:DP:GQ:PL	0/1:24,35:59:99:1242,0,784
chrXIV	145491	.	C	T	653.77	PASS	AC=1;AF=0.500;AN=2;BaseQRankSum=-0.775;ClippingRankSum=0.000;DP=41;ExcessHet=3.0103;FS=0.000;MLEAC=1;MLEAF=0.500;MQ=41.65;MQRankSum=-0.976;QD=15.95;ReadPosRankSum=-0.771;SOR=0.804	GT:AD:DP:GQ:PL	0/1:21,20:41:99:682,0,751
chrXIV	174635	.	G	A	884.77	PASS	AC=1;AF=0.500;AN=2;BaseQRankSum=0.079;ClippingRankSum=0.000;DP=38;ExcessHet=3.0103;FS=0.000;MLEAC=1;MLEAF=0.500;MQ=41.63;MQRankSum=-0.724;QD=23.91;ReadPosRankSum=-0.785;SOR=0.536	GT:AD:DP:GQ:PL	0/1:14,23:37:99:913,0,952
chrXIV	174652	.	C	T	848.77	PASS	AC=1;AF=0.500;AN=2;BaseQRankSum=-0.229;ClippingRankSum=0.000;DP=37;ExcessHet=3.0103;FS=3.004;MLEAC=1;MLEAF=0.500;MQ=41.62;MQRankSum=-0.741;QD=23.58;ReadPosRankSum=0.080;SOR=0.307	GT:AD:DP:GQ:PL	0/1:14,22:36:99:877,0,930
chrXIV	175122	.	C	T	479.77	PASS	AC=1;AF=0.500;AN=2;BaseQRankSum=-0.211;ClippingRankSum=0.000;DP=51;ExcessHet=3.0103;FS=0.000;MLEAC=1;MLEAF=0.500;MQ=41.96;MQRankSum=-1.373;QD=9.41;ReadPosRankSum=-0.299;SOR=0.582	GT:AD:DP:GQ:PL	0/1:34,17:51:99:508,0,1241
chrXIV	274009	.	C	T	776.77	PASS	AC=1;AF=0.500;AN=2;BaseQRankSum=-0.728;ClippingRankSum=0.000;DP=41;ExcessHet=3.0103;FS=2.807;MLEAC=1;MLEAF=0.500;MQ=42.00;MQRankSum=0.000;QD=18.95;ReadPosRankSum=0.015;SOR=0.293	GT:AD:DP:GQ:PL	0/1:18,23:41:99:805,0,590
chrXIV	310140	.	C	T	875.77	PASS	AC=1;AF=0.500;AN=2;BaseQRankSum=-0.063;ClippingRankSum=0.000;DP=48;ExcessHet=3.0103;FS=6.846;MLEAC=1;MLEAF=0.500;MQ=42.00;MQRankSum=0.000;QD=18.25;ReadPosRankSum=-1.123;SOR=1.863	GT:AD:DP:GQ:PL	0/1:23,25:48:99:904,0,838
chrXIV	375025	.	C	T	489.77	PASS	AC=1;AF=0.500;AN=2;BaseQRankSum=2.187;ClippingRankSum=0.000;DP=37;ExcessHet=3.0103;FS=3.010;MLEAC=1;MLEAF=0.500;MQ=42.00;MQRankSum=0.000;QD=13.24;ReadPosRankSum=-0.835;SOR=1.473	GT:AD:DP:GQ:PL	0/1:22,15:37:99:518,0,738
chrXIV	392251	.	C	T	841.77	PASS	AC=1;AF=0.500;AN=2;BaseQRankSum=-1.117;ClippingRankSum=0.000;DP=56;ExcessHet=3.0103;FS=2.251;MLEAC=1;MLEAF=0.500;MQ=42.00;MQRankSum=0.000;QD=15.03;ReadPosRankSum=-0.525;SOR=1.056	GT:AD:DP:GQ:PL	0/1:31,25:56:99:870,0,1151
chrXIV	417577	.	C	T	893.77	PASS	AC=1;AF=0.500;AN=2;BaseQRankSum=2.053;ClippingRankSum=0.000;DP=47;ExcessHet=3.0103;FS=6.054;MLEAC=1;MLEAF=0.500;MQ=42.00;MQRankSum=0.000;QD=19.02;ReadPosRankSum=0.072;SOR=1.092	GT:AD:DP:GQ:PL	0/1:21,26:47:99:922,0,633
chrXIV	428239	.	C	T	951.77	PASS	AC=1;AF=0.500;AN=2;BaseQRankSum=-0.340;ClippingRankSum=0.000;DP=55;ExcessHet=3.0103;FS=0.000;MLEAC=1;MLEAF=0.500;MQ=42.00;MQRankSum=0.000;QD=17.30;ReadPosRankSum=0.289;SOR=0.616	GT:AD:DP:GQ:PL	0/1:27,28:55:99:980,0,934
chrXIV	453114	.	C	T	586.77	PASS	AC=1;AF=0.500;AN=2;BaseQRankSum=0.233;ClippingRankSum=0.000;DP=35;ExcessHet=3.0103;FS=1.480;MLEAC=1;MLEAF=0.500;MQ=42.00;MQRankSum=0.000;QD=16.76;ReadPosRankSum=-0.720;SOR=0.365	GT:AD:DP:GQ:PL	0/1:17,18:35:99:615,0,570
chrXIV	481053	.	C	T	893.77	PASS	AC=1;AF=0.500;AN=2;BaseQRankSum=-0.831;ClippingRankSum=0.000;DP=51;ExcessHet=3.0103;FS=2.388;MLEAC=1;MLEAF=0.500;MQ=42.00;MQRankSum=0.000;QD=17.52;ReadPosRankSum=-0.355;SOR=0.387	GT:AD:DP:GQ:PL	0/1:25,26:51:99:922,0,892
chrXIV	499563	.	C	T	465.77	PASS	AC=1;AF=0.500;AN=2;BaseQRankSum=-1.138;ClippingRankSum=0.000;DP=34;ExcessHet=3.0103;FS=11.024;MLEAC=1;MLEAF=0.500;MQ=42.00;MQRankSum=0.000;QD=13.70;ReadPosRankSum=0.371;SOR=2.433	GT:AD:DP:GQ:PL	0/1:19,15:34:99:494,0,675
chrXIV	507321	.	C	T	1596.77	PASS	AC=2;AF=1.00;AN=2;DP=37;ExcessHet=3.0103;FS=0.000;MLEAC=2;MLEAF=1.00;MQ=42.00;QD=25.91;SOR=0.859	GT:AD:DP:GQ:PL	1/1:0,37:37:99:1625,114,0
chrXIV	507328	.	C	T	406.77	PASS	AC=1;AF=0.500;AN=2;BaseQRankSum=-1.587;ClippingRankSum=0.000;DP=34;ExcessHet=3.0103;FS=1.317;MLEAC=1;MLEAF=0.500;MQ=42.00;MQRankSum=0.000;QD=11.96;ReadPosRankSum=0.000;SOR=0.976	GT:AD:DP:GQ:PL	0/1:20,14:34:99:435,0,748
chrXIV	512397	.	C	T	397.77	PASS	AC=1;AF=0.500;AN=2;BaseQRankSum=1.067;ClippingRankSum=0.000;DP=18;ExcessHet=3.0103;FS=0.000;MLEAC=1;MLEAF=0.500;MQ=42.00;MQRankSum=0.000;QD=22.10;ReadPosRankSum=0.928;SOR=0.818	GT:AD:DP:GQ:PL	0/1:7,11:18:99:426,0,239
chrXIV	518649	.	C	T	817.77	PASS	AC=1;AF=0.500;AN=2;BaseQRankSum=0.650;ClippingRankSum=0.000;DP=42;ExcessHet=3.0103;FS=8.850;MLEAC=1;MLEAF=0.500;MQ=42.00;MQRankSum=0.000;QD=19.47;ReadPosRankSum=0.090;SOR=0.626	GT:AD:DP:GQ:PL	0/1:19,23:42:99:846,0,668
chrXIV	559163	.	C	T	1236.77	PASS	AC=1;AF=0.500;AN=2;BaseQRankSum=-0.162;ClippingRankSum=0.000;DP=56;ExcessHet=3.0103;FS=10.314;MLEAC=1;MLEAF=0.500;MQ=42.00;MQRankSum=0.000;QD=22.09;ReadPosRankSum=-0.137;SOR=1.861	GT:AD:DP:GQ:PL	0/1:21,35:56:99:1265,0,686
chrXIV	576113	.	C	T	694.77	PASS	AC=1;AF=0.500;AN=2;BaseQRankSum=0.794;ClippingRankSum=0.000;DP=52;ExcessHet=3.0103;FS=16.355;MLEAC=1;MLEAF=0.500;MQ=42.00;MQRankSum=0.000;QD=13.36;ReadPosRankSum=1.232;SOR=1.326	GT:AD:DP:GQ:PL	0/1:31,21:52:99:723,0,1134
chrXIV	585776	.	C	T	300.77	PASS	AC=1;AF=0.500;AN=2;BaseQRankSum=-0.716;ClippingRankSum=0.000;DP=24;ExcessHet=3.0103;FS=0.000;MLEAC=1;MLEAF=0.500;MQ=42.00;MQRankSum=0.000;QD=12.53;ReadPosRankSum=-0.164;SOR=0.892	GT:AD:DP:GQ:PL	0/1:14,10:24:99:329,0,519
chrXIV	609549	.	C	T	506.77	PASS	AC=1;AF=0.500;AN=2;BaseQRankSum=0.446;ClippingRankSum=0.000;DP=30;ExcessHet=3.0103;FS=3.315;MLEAC=1;MLEAF=0.500;MQ=42.00;MQRankSum=0.000;QD=16.89;ReadPosRankSum=0.074;SOR=0.929	GT:AD:DP:GQ:PL	0/1:15,15:30:99:535,0,542
chrXIV	611953	.	C	T	361.77	PASS	AC=1;AF=0.500;AN=2;BaseQRankSum=0.088;ClippingRankSum=0.000;DP=24;ExcessHet=3.0103;FS=0.000;MLEAC=1;MLEAF=0.500;MQ=42.00;MQRankSum=0.000;QD=15.07;ReadPosRankSum=-0.587;SOR=0.760	GT:AD:DP:GQ:PL	0/1:13,11:24:99:390,0,478
chrXIV	613390	.	C	T	703.77	PASS	AC=1;AF=0.500;AN=2;BaseQRankSum=0.884;ClippingRankSum=0.000;DP=36;ExcessHet=3.0103;FS=5.048;MLEAC=1;MLEAF=0.500;MQ=42.00;MQRankSum=0.000;QD=19.55;ReadPosRankSum=-0.272;SOR=1.309	GT:AD:DP:GQ:PL	0/1:16,20:36:99:732,0,547
chrXIV	619737	.	C	T	983.77	PASS	AC=1;AF=0.500;AN=2;BaseQRankSum=-0.168;ClippingRankSum=0.000;DP=68;ExcessHet=3.0103;FS=0.930;MLEAC=1;MLEAF=0.500;MQ=42.00;MQRankSum=0.000;QD=14.47;ReadPosRankSum=1.286;SOR=0.512	GT:AD:DP:GQ:PL	0/1:38,30:68:99:1012,0,1316
chrXIV	621282	.	C	T	862.77	PASS	AC=1;AF=0.500;AN=2;BaseQRankSum=-0.753;ClippingRankSum=0.000;DP=51;ExcessHet=3.0103;FS=5.738;MLEAC=1;MLEAF=0.500;MQ=42.00;MQRankSum=0.000;QD=16.92;ReadPosRankSum=0.251;SOR=0.934	GT:AD:DP:GQ:PL	0/1:24,27:51:99:891,0,835
chrXIV	623810	.	C	T	542.77	PASS	AC=1;AF=0.500;AN=2;BaseQRankSum=1.143;ClippingRankSum=0.000;DP=33;ExcessHet=3.0103;FS=7.712;MLEAC=1;MLEAF=0.500;MQ=42.00;MQRankSum=0.000;QD=16.45;ReadPosRankSum=0.118;SOR=1.033	GT:AD:DP:GQ:PL	0/1:17,16:33:99:571,0,588
chrXIV	658625	.	C	T	965.77	PASS	AC=1;AF=0.500;AN=2;BaseQRankSum=-0.102;ClippingRankSum=0.000;DP=43;ExcessHet=3.0103;FS=1.328;MLEAC=1;MLEAF=0.500;MQ=42.00;MQRankSum=0.000;QD=22.46;ReadPosRankSum=0.565;SOR=1.002	GT:AD:DP:GQ:PL	0/1:16,27:43:99:994,0,511
chrXIV	660306	.	C	T	897.77	PASS	AC=1;AF=0.500;AN=2;BaseQRankSum=-2.667;ClippingRankSum=0.000;DP=55;ExcessHet=3.0103;FS=2.282;MLEAC=1;MLEAF=0.500;MQ=42.00;MQRankSum=0.000;QD=16.32;ReadPosRankSum=-1.966;SOR=1.085	GT:AD:DP:GQ:PL	0/1:27,28:55:99:926,0,979
chrXIV	680635	.	C	T	742.77	PASS	AC=1;AF=0.500;AN=2;BaseQRankSum=-0.094;ClippingRankSum=0.000;DP=59;ExcessHet=3.0103;FS=3.737;MLEAC=1;MLEAF=0.500;MQ=42.00;MQRankSum=0.000;QD=12.59;ReadPosRankSum=-0.216;SOR=1.270	GT:AD:DP:GQ:PL	0/1:36,23:59:99:771,0,1321
chrXIV	694702	.	C	T	618.77	PASS	AC=1;AF=0.500;AN=2;BaseQRankSum=-1.109;ClippingRankSum=0.000;DP=45;ExcessHet=3.0103;FS=1.206;MLEAC=1;MLEAF=0.500;MQ=42.00;MQRankSum=0.000;QD=13.75;ReadPosRankSum=-0.270;SOR=0.446	GT:AD:DP:GQ:PL	0/1:22,23:45:99:647,0,719
chrXIV	700473	.	C	T	924.77	PASS	AC=1;AF=0.500;AN=2;BaseQRankSum=-2.015;ClippingRankSum=0.000;DP=54;ExcessHet=3.0103;FS=0.000;MLEAC=1;MLEAF=0.500;MQ=42.00;MQRankSum=0.000;QD=17.13;ReadPosRankSum=-0.490;SOR=0.684	GT:AD:DP:GQ:PL	0/1:26,28:54:99:953,0,949
chrXIV	707698	.	C	T	1355.77	PASS	AC=1;AF=0.500;AN=2;BaseQRankSum=0.384;ClippingRankSum=0.000;DP=63;ExcessHet=3.0103;FS=2.123;MLEAC=1;MLEAF=0.500;MQ=41.77;MQRankSum=-0.752;QD=21.52;ReadPosRankSum=-0.888;SOR=0.466	GT:AD:DP:GQ:PL	0/1:24,39:63:99:1384,0,798
chrXIV	713792	.	C	T	859.77	PASS	AC=1;AF=0.500;AN=2;BaseQRankSum=-1.343;ClippingRankSum=0.000;DP=49;ExcessHet=3.0103;FS=6.343;MLEAC=1;MLEAF=0.500;MQ=42.00;MQRankSum=0.000;QD=17.55;ReadPosRankSum=0.923;SOR=0.192	GT:AD:DP:GQ:PL	0/1:24,25:49:99:888,0,876
chrXIV	733313	.	C	T	797.77	PASS	AC=1;AF=0.500;AN=2;BaseQRankSum=-0.783;ClippingRankSum=0.000;DP=47;ExcessHet=3.0103;FS=4.452;MLEAC=1;MLEAF=0.500;MQ=42.00;MQRankSum=0.000;QD=16.97;ReadPosRankSum=0.934;SOR=1.453	GT:AD:DP:GQ:PL	0/1:23,24:47:99:826,0,823
chrXIV	733353	.	C	T	1056.77	PASS	AC=1;AF=0.500;AN=2;BaseQRankSum=1.178;ClippingRankSum=0.000;DP=58;ExcessHet=3.0103;FS=0.000;MLEAC=1;MLEAF=0.500;MQ=42.00;MQRankSum=0.000;QD=18.22;ReadPosRankSum=-0.379;SOR=0.676	GT:AD:DP:GQ:PL	0/1:28,30:58:99:1085,0,973
chrXIV	743799	.	C	T	251.77	PASS	AC=1;AF=0.500;AN=2;BaseQRankSum=0.615;ClippingRankSum=0.000;DP=17;ExcessHet=3.0103;FS=0.000;MLEAC=1;MLEAF=0.500;MQ=42.00;MQRankSum=0.000;QD=14.81;ReadPosRankSum=0.351;SOR=0.941	GT:AD:DP:GQ:PL	0/1:9,8:17:99:280,0,313
chrXIV	744440	.	C	T	490.77	PASS	AC=1;AF=0.500;AN=2;BaseQRankSum=-1.116;ClippingRankSum=0.000;DP=20;ExcessHet=3.0103;FS=9.442;MLEAC=1;MLEAF=0.500;MQ=42.00;MQRankSum=0.000;QD=24.54;ReadPosRankSum=-0.789;SOR=0.035	GT:AD:DP:GQ:PL	0/1:5,15:20:99:519,0,158
chrXV	126463	.	G	A	341.77	PASS	AC=1;AF=0.500;AN=2;BaseQRankSum=0.620;ClippingRankSum=0.000;DP=19;ExcessHet=3.0103;FS=1.871;MLEAC=1;MLEAF=0.500;MQ=42.00;MQRankSum=0.000;QD=17.99;ReadPosRankSum=1.546;SOR=0.283	GT:AD:DP:GQ:PL	0/1:9,10:19:99:370,0,320
chrXV	137621	.	G	A	211.77	PASS	AC=1;AF=0.500;AN=2;BaseQRankSum=0.105;ClippingRankSum=0.000;DP=10;ExcessHet=3.0103;FS=3.010;MLEAC=1;MLEAF=0.500;MQ=42.00;MQRankSum=0.000;QD=21.18;ReadPosRankSum=-1.569;SOR=1.492	GT:AD:DP:GQ:PL	0/1:3,7:10:86:240,0,86
chrXV	147233	.	C	T	407.77	PASS	AC=1;AF=0.500;AN=2;BaseQRankSum=-1.341;ClippingRankSum=0.000;DP=18;ExcessHet=3.0103;FS=0.000;MLEAC=1;MLEAF=0.500;MQ=42.00;MQRankSum=0.000;QD=22.65;ReadPosRankSum=-0.059;SOR=0.495	GT:AD:DP:GQ:PL	0/1:5,13:18:99:436,0,156
chrXV	150267	.	G	A	198.77	PASS	AC=1;AF=0.500;AN=2;BaseQRankSum=-0.466;ClippingRankSum=0.000;DP=22;ExcessHet=3.0103;FS=0.000;MLEAC=1;MLEAF=0.500;MQ=42.00;MQRankSum=0.000;QD=9.03;ReadPosRankSum=-0.712;SOR=0.804	GT:AD:DP:GQ:PL	0/1:15,7:22:99:227,0,580
chrXV	153100	.	G	A	289.77	PASS	AC=1;AF=0.500;AN=2;BaseQRankSum=-1.046;ClippingRankSum=0.000;DP=21;ExcessHet=3.0103;FS=1.740;MLEAC=1;MLEAF=0.500;MQ=42.00;MQRankSum=0.000;QD=13.80;ReadPosRankSum=0.522;SOR=0.991	GT:AD:DP:GQ:PL	0/1:11,10:21:99:318,0,397
chrXV	157063	.	G	A	454.77	PASS	AC=1;AF=0.500;AN=2;BaseQRankSum=-1.132;ClippingRankSum=0.000;DP=32;ExcessHet=3.0103;FS=1.340;MLEAC=1;MLEAF=0.500;MQ=42.00;MQRankSum=0.000;QD=14.21;ReadPosRankSum=0.096;SOR=0.976	GT:AD:DP:GQ:PL	0/1:18,14:32:99:483,0,675
chrXV	157568	.	G	A	801.77	PASS	AC=1;AF=0.500;AN=2;BaseQRankSum=0.090;ClippingRankSum=0.000;DP=53;ExcessHet=3.0103;FS=12.659;MLEAC=1;MLEAF=0.500;MQ=42.00;MQRankSum=0.000;QD=15.13;ReadPosRankSum=1.847;SOR=1.378	GT:AD:DP:GQ:PL	0/1:29,24:53:99:830,0,1050
chrXV	206779	.	C	T	482.77	PASS	AC=1;AF=0.500;AN=2;BaseQRankSum=-0.388;ClippingRankSum=0.000;DP=38;ExcessHet=3.0103;FS=1.290;MLEAC=1;MLEAF=0.500;MQ=42.00;MQRankSum=0.000;QD=12.70;ReadPosRankSum=1.136;SOR=0.412	GT:AD:DP:GQ:PL	0/1:22,16:38:99:511,0,750
chrXV	213388	.	C	T	610.77	PASS	AC=1;AF=0.500;AN=2;BaseQRankSum=-0.998;ClippingRankSum=0.000;DP=43;ExcessHet=3.0103;FS=4.344;MLEAC=1;MLEAF=0.500;MQ=42.00;MQRankSum=0.000;QD=14.20;ReadPosRankSum=0.129;SOR=0.470	GT:AD:DP:GQ:PL	0/1:24,19:43:99:639,0,879
chrXV	216260	.	C	T	907.77	PASS	AC=1;AF=0.500;AN=2;BaseQRankSum=0.226;ClippingRankSum=0.000;DP=50;ExcessHet=3.0103;FS=10.070;MLEAC=1;MLEAF=0.500;MQ=42.00;MQRankSum=0.000;QD=18.16;ReadPosRankSum=0.948;SOR=0.843	GT:AD:DP:GQ:PL	0/1:23,27:50:99:936,0,771
chrXV	218741	.	C	T	1259.77	PASS	AC=1;AF=0.500;AN=2;BaseQRankSum=0.168;ClippingRankSum=0.000;DP=72;ExcessHet=3.0103;FS=6.341;MLEAC=1;MLEAF=0.500;MQ=41.97;MQRankSum=-0.930;QD=17.74;ReadPosRankSum=-0.100;SOR=0.356	GT:AD:DP:GQ:PL	0/1:34,37:71:99:1288,0,1099
chrXV	230201	.	G	A	938.77	PASS	AC=1;AF=0.500;AN=2;BaseQRankSum=-0.237;ClippingRankSum=0.000;DP=59;ExcessHet=3.0103;FS=0.997;MLEAC=1;MLEAF=0.500;MQ=42.00;MQRankSum=0.000;QD=15.91;ReadPosRankSum=1.261;SOR=0.922	GT:AD:DP:GQ:PL	0/1:31,28:59:99:967,0,1099
chrXV	254196	.	G	A	802.77	PASS	AC=1;AF=0.500;AN=2;BaseQRankSum=-0.841;ClippingRankSum=0.000;DP=49;ExcessHet=3.0103;FS=4.055;MLEAC=1;MLEAF=0.500;MQ=42.00;MQRankSum=0.000;QD=16.38;ReadPosRankSum=-0.763;SOR=0.439	GT:AD:DP:GQ:PL	0/1:24,25:49:99:831,0,877
chrXV	256311	.	G	A	753.77	PASS	AC=1;AF=0.500;AN=2;BaseQRankSum=-1.753;ClippingRankSum=0.000;DP=53;ExcessHet=3.0103;FS=1.054;MLEAC=1;MLEAF=0.500;MQ=42.00;MQRankSum=0.000;QD=14.22;ReadPosRankSum=0.532;SOR=0.941	GT:AD:DP:GQ:PL	0/1:28,25:53:99:782,0,959
chrXV	315779	.	G	A	321.77	PASS	AC=1;AF=0.500;AN=2;BaseQRankSum=1.378;ClippingRankSum=0.000;DP=29;ExcessHet=3.0103;FS=3.630;MLEAC=1;MLEAF=0.500;MQ=42.00;MQRankSum=0.000;QD=11.10;ReadPosRankSum=0.627;SOR=1.574	GT:AD:DP:GQ:PL	0/1:19,10:29:99:350,0,718
chrXV	316463	.	G	A	292.77	PASS	AC=1;AF=0.500;AN=2;BaseQRankSum=-1.170;ClippingRankSum=0.000;DP=33;ExcessHet=3.0103;FS=5.691;MLEAC=1;MLEAF=0.500;MQ=42.00;MQRankSum=0.000;QD=8.87;ReadPosRankSum=-1.244;SOR=0.477	GT:AD:DP:GQ:PL	0/1:22,11:33:99:321,0,759
chrXV	327593	.	G	A	722.77	PASS	AC=1;AF=0.500;AN=2;BaseQRankSum=-0.062;ClippingRankSum=0.000;DP=37;ExcessHet=3.0103;FS=1.314;MLEAC=1;MLEAF=0.500;MQ=42.00;MQRankSum=0.000;QD=19.53;ReadPosRankSum=0.054;SOR=0.393	GT:AD:DP:GQ:PL	0/1:16,21:37:99:751,0,521
chrXV	331335	.	G	A	626.77	PASS	AC=1;AF=0.500;AN=2;BaseQRankSum=1.029;ClippingRankSum=0.000;DP=41;ExcessHet=3.0103;FS=1.216;MLEAC=1;MLEAF=0.500;MQ=42.00;MQRankSum=0.000;QD=15.29;ReadPosRankSum=0.221;SOR=1.022	GT:AD:DP:GQ:PL	0/1:22,19:41:99:655,0,735
chrXV	335009	.	G	A	343.77	PASS	AC=1;AF=0.500;AN=2;BaseQRankSum=0.906;ClippingRankSum=0.000;DP=31;ExcessHet=3.0103;FS=8.695;MLEAC=1;MLEAF=0.500;MQ=42.00;MQRankSum=0.000;QD=11.09;ReadPosRankSum=1.766;SOR=1.712	GT:AD:DP:GQ:PL	0/1:20,11:31:99:372,0,724
chrXV	361055	.	G	A	313.77	PASS	AC=1;AF=0.500;AN=2;BaseQRankSum=-1.144;ClippingRankSum=0.000;DP=27;ExcessHet=3.0103;FS=3.565;MLEAC=1;MLEAF=0.500;MQ=42.00;MQRankSum=0.000;QD=11.62;ReadPosRankSum=-1.275;SOR=1.163	GT:AD:DP:GQ:PL	0/1:16,11:27:99:342,0,580
chrXV	387420	.	C	T	944.77	PASS	AC=1;AF=0.500;AN=2;BaseQRankSum=0.537;ClippingRankSum=0.000;DP=53;ExcessHet=3.0103;FS=3.828;MLEAC=1;MLEAF=0.500;MQ=42.00;MQRankSum=0.000;QD=17.83;ReadPosRankSum=1.194;SOR=1.015	GT:AD:DP:GQ:PL	0/1:26,27:53:99:973,0,896
chrXV	408171	.	C	T	294.77	PASS	AC=1;AF=0.500;AN=2;BaseQRankSum=-0.253;ClippingRankSum=0.000;DP=21;ExcessHet=3.0103;FS=1.740;MLEAC=1;MLEAF=0.500;MQ=42.00;MQRankSum=0.000;QD=14.04;ReadPosRankSum=-0.352;SOR=0.991	GT:AD:DP:GQ:PL	0/1:11,10:21:99:323,0,372
chrXV	433877	.	C	T	369.77	PASS	AC=1;AF=0.500;AN=2;BaseQRankSum=0.171;ClippingRankSum=0.000;DP=36;ExcessHet=3.0103;FS=1.383;MLEAC=1;MLEAF=0.500;MQ=42.00;MQRankSum=0.000;QD=10.27;ReadPosRankSum=-0.273;SOR=1.009	GT:AD:DP:GQ:PL	0/1:24,12:36:99:398,0,862
chrXV	502508	.	G	A	743.77	PASS	AC=1;AF=0.500;AN=2;BaseQRankSum=0.572;ClippingRankSum=0.000;DP=39;ExcessHet=3.0103;FS=4.617;MLEAC=1;MLEAF=0.500;MQ=42.00;MQRankSum=0.000;QD=19.07;ReadPosRankSum=1.859;SOR=1.278	GT:AD:DP:GQ:PL	0/1:17,22:39:99:772,0,594
chrXV	504458	.	C	T	757.77	PASS	AC=1;AF=0.500;AN=2;BaseQRankSum=-0.816;ClippingRankSum=0.000;DP=34;ExcessHet=3.0103;FS=5.278;MLEAC=1;MLEAF=0.500;MQ=41.58;MQRankSum=-0.677;QD=22.29;ReadPosRankSum=-1.030;SOR=0.534	GT:AD:DP:GQ:PL	0/1:12,22:34:99:786,0,393
chrXV	504500	.	C	T	733.77	PASS	AC=1;AF=0.500;AN=2;BaseQRankSum=1.274;ClippingRankSum=0.000;DP=38;ExcessHet=3.0103;FS=2.742;MLEAC=1;MLEAF=0.500;MQ=41.63;MQRankSum=-0.847;QD=19.31;ReadPosRankSum=-0.187;SOR=0.542	GT:AD:DP:GQ:PL	0/1:17,21:38:99:762,0,585
chrXV	570735	.	G	A	961.77	PASS	AC=1;AF=0.500;AN=2;BaseQRankSum=-0.187;ClippingRankSum=0.000;DP=55;ExcessHet=3.0103;FS=2.307;MLEAC=1;MLEAF=0.500;MQ=42.00;MQRankSum=0.000;QD=17.49;ReadPosRankSum=-1.461;SOR=0.390	GT:AD:DP:GQ:PL	0/1:26,29:55:99:990,0,865
chrXV	574958	.	C	T	734.77	PASS	AC=1;AF=0.500;AN=2;BaseQRankSum=0.920;ClippingRankSum=0.000;DP=49;ExcessHet=3.0103;FS=6.062;MLEAC=1;MLEAF=0.500;MQ=42.00;MQRankSum=0.000;QD=15.31;ReadPosRankSum=0.302;SOR=0.811	GT:AD:DP:GQ:PL	0/1:24,24:48:99:763,0,722
chrXV	580057	.	C	T	579.77	PASS	AC=1;AF=0.500;AN=2;BaseQRankSum=-0.811;ClippingRankSum=0.000;DP=39;ExcessHet=3.0103;FS=1.294;MLEAC=1;MLEAF=0.500;MQ=42.00;MQRankSum=0.000;QD=14.87;ReadPosRankSum=0.916;SOR=1.112	GT:AD:DP:GQ:PL	0/1:21,18:39:99:608,0,772
chrXV	581199	.	C	T	619.77	PASS	AC=1;AF=0.500;AN=2;BaseQRankSum=-1.309;ClippingRankSum=0.000;DP=52;ExcessHet=3.0103;FS=2.407;MLEAC=1;MLEAF=0.500;MQ=42.00;MQRankSum=0.000;QD=11.92;ReadPosRankSum=-0.922;SOR=1.068	GT:AD:DP:GQ:PL	0/1:32,20:52:99:648,0,1194
chrXV	594376	.	G	A	543.77	PASS	AC=1;AF=0.500;AN=2;BaseQRankSum=-1.002;ClippingRankSum=0.000;DP=38;ExcessHet=3.0103;FS=1.210;MLEAC=1;MLEAF=0.500;MQ=42.00;MQRankSum=0.000;QD=14.31;ReadPosRankSum=0.782;SOR=0.914	GT:AD:DP:GQ:PL	0/1:20,18:38:99:572,0,698
chrXV	605196	.	C	T	339.77	PASS	AC=1;AF=0.500;AN=2;BaseQRankSum=0.183;ClippingRankSum=0.000;DP=26;ExcessHet=3.0103;FS=3.442;MLEAC=1;MLEAF=0.500;MQ=41.92;MQRankSum=-1.090;QD=13.07;ReadPosRankSum=-0.491;SOR=1.209	GT:AD:DP:GQ:PL	0/1:15,11:26:99:368,0,505
chrXV	643793	.	C	T	573.77	PASS	AC=1;AF=0.500;AN=2;BaseQRankSum=-0.043;ClippingRankSum=0.000;DP=30;ExcessHet=3.0103;FS=0.000;MLEAC=1;MLEAF=0.500;MQ=42.00;MQRankSum=0.000;QD=19.13;ReadPosRankSum=0.746;SOR=0.665	GT:AD:DP:GQ:PL	0/1:14,16:30:99:602,0,511
chrXV	647299	.	C	T	195.77	PASS	AC=1;AF=0.500;AN=2;BaseQRankSum=-0.515;ClippingRankSum=0.000;DP=19;ExcessHet=3.0103;FS=12.420;MLEAC=1;MLEAF=0.500;MQ=42.00;MQRankSum=0.000;QD=10.30;ReadPosRankSum=-1.052;SOR=2.530	GT:AD:DP:GQ:PL	0/1:12,7:19:99:224,0,461
chrXV	649052	.	C	T	134.77	PASS	AC=1;AF=0.500;AN=2;BaseQRankSum=0.649;ClippingRankSum=0.000;DP=17;ExcessHet=3.0103;FS=2.218;MLEAC=1;MLEAF=0.500;MQ=41.88;MQRankSum=-1.420;QD=7.93;ReadPosRankSum=0.071;SOR=0.250	GT:AD:DP:GQ:PL	0/1:12,5:17:99:163,0,448
chrXV	649129	.	C	T	229.77	PASS	AC=1;AF=0.500;AN=2;BaseQRankSum=1.147;ClippingRankSum=0.000;DP=19;ExcessHet=3.0103;FS=4.867;MLEAC=1;MLEAF=0.500;MQ=41.90;MQRankSum=-1.200;QD=12.09;ReadPosRankSum=0.981;SOR=0.544	GT:AD:DP:GQ:PL	0/1:12,7:19:99:258,0,456
chrXV	649139	.	C	T	270.77	PASS	AC=1;AF=0.500;AN=2;BaseQRankSum=-0.424;ClippingRankSum=0.000;DP=17;ExcessHet=3.0103;FS=4.752;MLEAC=1;MLEAF=0.500;MQ=41.88;MQRankSum=-0.722;QD=15.93;ReadPosRankSum=0.399;SOR=0.132	GT:AD:DP:GQ:PL	0/1:9,8:17:99:299,0,379
chrXV	659264	.	C	T	619.77	PASS	AC=1;AF=0.500;AN=2;BaseQRankSum=1.478;ClippingRankSum=0.000;DP=32;ExcessHet=3.0103;FS=1.412;MLEAC=1;MLEAF=0.500;MQ=41.56;MQRankSum=1.197;QD=19.37;ReadPosRankSum=1.668;SOR=0.741	GT:AD:DP:GQ:PL	0/1:14,18:32:99:648,0,456
chrXV	662053	.	C	T	296.77	PASS	AC=1;AF=0.500;AN=2;BaseQRankSum=-0.827;ClippingRankSum=0.000;DP=25;ExcessHet=3.0103;FS=3.682;MLEAC=1;MLEAF=0.500;MQ=42.00;MQRankSum=0.000;QD=11.87;ReadPosRankSum=0.290;SOR=1.152	GT:AD:DP:GQ:PL	0/1:14,11:25:99:325,0,510
chrXV	662166	.	C	T	471.77	PASS	AC=1;AF=0.500;AN=2;BaseQRankSum=-0.588;ClippingRankSum=0.000;DP=33;ExcessHet=3.0103;FS=3.064;MLEAC=1;MLEAF=0.500;MQ=42.00;MQRankSum=0.000;QD=14.30;ReadPosRankSum=-0.869;SOR=0.537	GT:AD:DP:GQ:PL	0/1:18,15:33:99:500,0,625
chrXV	678799	.	G	A	930.77	PASS	AC=1;AF=0.500;AN=2;BaseQRankSum=1.236;ClippingRankSum=0.000;DP=48;ExcessHet=3.0103;FS=2.419;MLEAC=1;MLEAF=0.500;MQ=42.00;MQRankSum=0.000;QD=19.39;ReadPosRankSum=0.220;SOR=0.412	GT:AD:DP:GQ:PL	0/1:22,26:48:99:959,0,721
chrXV	701582	.	C	T	696.77	PASS	AC=1;AF=0.500;AN=2;BaseQRankSum=-0.375;ClippingRankSum=0.000;DP=50;ExcessHet=3.0103;FS=12.860;MLEAC=1;MLEAF=0.500;MQ=42.00;MQRankSum=0.000;QD=13.94;ReadPosRankSum=0.607;SOR=1.492	GT:AD:DP:GQ:PL	0/1:28,22:50:99:725,0,1004
chrXV	716157	.	G	A	316.77	PASS	AC=1;AF=0.500;AN=2;BaseQRankSum=0.033;ClippingRankSum=0.000;DP=22;ExcessHet=3.0103;FS=1.740;MLEAC=1;MLEAF=0.500;MQ=42.00;MQRankSum=0.000;QD=14.40;ReadPosRankSum=2.143;SOR=0.925	GT:AD:DP:GQ:PL	0/1:12,10:22:99:345,0,408
chrXV	725491	.	C	T	797.77	PASS	AC=1;AF=0.500;AN=2;BaseQRankSum=0.872;ClippingRankSum=0.000;DP=45;ExcessHet=3.0103;FS=0.000;MLEAC=1;MLEAF=0.500;MQ=42.00;MQRankSum=0.000;QD=17.73;ReadPosRankSum=0.411;SOR=0.593	GT:AD:DP:GQ:PL	0/1:22,23:45:99:826,0,773
chrXV	745974	.	G	A	181.77	PASS	AC=1;AF=0.500;AN=2;BaseQRankSum=-0.144;ClippingRankSum=0.000;DP=13;ExcessHet=3.0103;FS=0.000;MLEAC=1;MLEAF=0.500;MQ=42.00;MQRankSum=0.000;QD=13.98;ReadPosRankSum=0.465;SOR=1.022	GT:AD:DP:GQ:PL	0/1:7,6:13:99:210,0,255
chrXV	761257	.	G	A	940.77	PASS	AC=1;AF=0.500;AN=2;BaseQRankSum=0.289;ClippingRankSum=0.000;DP=52;ExcessHet=3.0103;FS=7.859;MLEAC=1;MLEAF=0.500;MQ=42.00;MQRankSum=0.000;QD=18.09;ReadPosRankSum=0.151;SOR=0.971	GT:AD:DP:GQ:PL	0/1:24,28:52:99:969,0,838
chrXV	789328	.	G	A	348.77	PASS	AC=1;AF=0.500;AN=2;BaseQRankSum=-0.581;ClippingRankSum=0.000;DP=19;ExcessHet=3.0103;FS=1.871;MLEAC=1;MLEAF=0.500;MQ=42.00;MQRankSum=0.000;QD=18.36;ReadPosRankSum=-0.506;SOR=0.591	GT:AD:DP:GQ:PL	0/1:8,11:19:99:377,0,274
chrXV	797365	.	G	A	1226.77	PASS	AC=1;AF=0.500;AN=2;BaseQRankSum=-0.927;ClippingRankSum=0.000;DP=58;ExcessHet=3.0103;FS=7.365;MLEAC=1;MLEAF=0.500;MQ=42.00;MQRankSum=0.000;QD=21.15;ReadPosRankSum=0.410;SOR=0.425	GT:AD:DP:GQ:PL	0/1:24,34:58:99:1255,0,867
chrXV	832672	.	C	T	737.77	PASS	AC=1;AF=0.500;AN=2;BaseQRankSum=2.390;ClippingRankSum=0.000;DP=43;ExcessHet=3.0103;FS=0.000;MLEAC=1;MLEAF=0.500;MQ=42.00;MQRankSum=0.000;QD=17.16;ReadPosRankSum=0.976;SOR=0.631	GT:AD:DP:GQ:PL	0/1:22,21:43:99:766,0,732
chrXV	854103	.	C	T	510.77	PASS	AC=1;AF=0.500;AN=2;BaseQRankSum=0.124;ClippingRankSum=0.000;DP=44;ExcessHet=3.0103;FS=4.429;MLEAC=1;MLEAF=0.500;MQ=42.00;MQRankSum=0.000;QD=11.61;ReadPosRankSum=-0.310;SOR=1.402	GT:AD:DP:GQ:PL	0/1:28,16:44:99:539,0,1021
chrXV	871069	.	C	T	595.77	PASS	AC=1;AF=0.500;AN=2;BaseQRankSum=1.053;ClippingRankSum=0.000;DP=43;ExcessHet=3.0103;FS=2.649;MLEAC=1;MLEAF=0.500;MQ=42.00;MQRankSum=0.000;QD=13.86;ReadPosRankSum=1.651;SOR=0.758	GT:AD:DP:GQ:PL	0/1:25,18:43:99:624,0,890
chrXV	877461	.	C	T	757.77	PASS	AC=1;AF=0.500;AN=2;BaseQRankSum=-0.217;ClippingRankSum=0.000;DP=45;ExcessHet=3.0103;FS=1.174;MLEAC=1;MLEAF=0.500;MQ=42.00;MQRankSum=0.000;QD=16.84;ReadPosRankSum=-0.493;SOR=0.459	GT:AD:DP:GQ:PL	0/1:22,23:45:99:786,0,738
chrXV	882542	.	C	T	1402.77	PASS	AC=1;AF=0.500;AN=2;BaseQRankSum=-0.083;ClippingRankSum=0.000;DP=61;ExcessHet=3.0103;FS=3.688;MLEAC=1;MLEAF=0.500;MQ=42.13;MQRankSum=-0.742;QD=23.00;ReadPosRankSum=0.145;SOR=1.236	GT:AD:DP:GQ:PL	0/1:22,39:61:99:1431,0,733
chrXV	967773	.	G	A	712.77	PASS	AC=1;AF=0.500;AN=2;BaseQRankSum=-0.299;ClippingRankSum=0.000;DP=52;ExcessHet=3.0103;FS=13.096;MLEAC=1;MLEAF=0.500;MQ=42.00;MQRankSum=0.000;QD=13.71;ReadPosRankSum=-0.275;SOR=0.773	GT:AD:DP:GQ:PL	0/1:30,22:52:99:741,0,1053
chrXV	986145	.	G	A	683.77	PASS	AC=1;AF=0.500;AN=2;BaseQRankSum=0.557;ClippingRankSum=0.000;DP=49;ExcessHet=3.0103;FS=1.170;MLEAC=1;MLEAF=0.500;MQ=41.96;MQRankSum=-1.092;QD=14.25;ReadPosRankSum=-1.979;SOR=0.895	GT:AD:DP:GQ:PL	0/1:27,21:48:99:712,0,931
chrXV	1051185	.	G	A	698.77	PASS	AC=1;AF=0.500;AN=2;BaseQRankSum=0.076;ClippingRankSum=0.000;DP=51;ExcessHet=3.0103;FS=1.070;MLEAC=1;MLEAF=0.500;MQ=42.00;MQRankSum=0.000;QD=13.70;ReadPosRankSum=-1.333;SOR=0.518	GT:AD:DP:GQ:PL	0/1:29,22:51:99:727,0,1005
chrXV	1064408	.	G	A	658.77	PASS	AC=1;AF=0.500;AN=2;BaseQRankSum=0.392;ClippingRankSum=0.000;DP=45;ExcessHet=3.0103;FS=1.154;MLEAC=1;MLEAF=0.500;MQ=42.00;MQRankSum=0.000;QD=14.64;ReadPosRankSum=0.216;SOR=0.834	GT:AD:DP:GQ:PL	0/1:25,20:45:99:687,0,875
chrXVI	75548	.	C	T	1026.77	PASS	AC=1;AF=0.500;AN=2;BaseQRankSum=-0.129;ClippingRankSum=0.000;DP=57;ExcessHet=3.0103;FS=0.000;MLEAC=1;MLEAF=0.500;MQ=42.00;MQRankSum=0.000;QD=18.01;ReadPosRankSum=-0.227;SOR=0.627	GT:AD:DP:GQ:PL	0/1:27,30:57:99:1055,0,935
chrXVI	138984	.	C	T	465.77	PASS	AC=1;AF=0.500;AN=2;BaseQRankSum=-0.049;ClippingRankSum=0.000;DP=27;ExcessHet=3.0103;FS=0.000;MLEAC=1;MLEAF=0.500;MQ=42.00;MQRankSum=0.000;QD=17.25;ReadPosRankSum=-1.822;SOR=0.527	GT:AD:DP:GQ:PL	0/1:13,14:27:99:494,0,436
chrXVI	173069	.	C	T	272.77	PASS	AC=1;AF=0.500;AN=2;BaseQRankSum=1.928;ClippingRankSum=0.000;DP=16;ExcessHet=3.0103;FS=0.000;MLEAC=1;MLEAF=0.500;MQ=42.00;MQRankSum=0.000;QD=17.05;ReadPosRankSum=-0.223;SOR=1.179	GT:AD:DP:GQ:PL	0/1:8,8:16:99:301,0,269
chrXVI	228614	.	G	A	470.77	PASS	AC=1;AF=0.500;AN=2;BaseQRankSum=-0.583;ClippingRankSum=0.000;DP=40;ExcessHet=3.0103;FS=1.260;MLEAC=1;MLEAF=0.500;MQ=42.00;MQRankSum=0.000;QD=11.77;ReadPosRankSum=1.151;SOR=0.430	GT:AD:DP:GQ:PL	0/1:24,16:40:99:499,0,840
chrXVI	260961	.	C	T	516.77	PASS	AC=1;AF=0.500;AN=2;BaseQRankSum=-0.332;ClippingRankSum=0.000;DP=41;ExcessHet=3.0103;FS=4.457;MLEAC=1;MLEAF=0.500;MQ=41.61;MQRankSum=-1.666;QD=12.60;ReadPosRankSum=-0.914;SOR=0.486	GT:AD:DP:GQ:PL	0/1:24,17:41:99:545,0,845
chrXVI	299581	.	C	T	1845.77	PASS	AC=2;AF=1.00;AN=2;BaseQRankSum=-0.925;ClippingRankSum=0.000;DP=49;ExcessHet=3.0103;FS=0.000;MLEAC=2;MLEAF=1.00;MQ=41.71;MQRankSum=0.000;QD=26.83;ReadPosRankSum=-0.814;SOR=0.510	GT:AD:DP:GQ:PL	1/1:1,48:49:99:1874,102,0
chrXVI	318644	.	C	T	393.77	PASS	AC=1;AF=0.500;AN=2;BaseQRankSum=-0.680;ClippingRankSum=0.000;DP=20;ExcessHet=3.0103;FS=0.000;MLEAC=1;MLEAF=0.500;MQ=42.00;MQRankSum=0.000;QD=19.69;ReadPosRankSum=-0.249;SOR=0.446	GT:AD:DP:GQ:PL	0/1:7,13:20:99:422,0,228
chrXVI	342729	.	C	T	621.77	PASS	AC=1;AF=0.500;AN=2;BaseQRankSum=0.379;ClippingRankSum=0.000;DP=45;ExcessHet=3.0103;FS=6.208;MLEAC=1;MLEAF=0.500;MQ=41.96;MQRankSum=-1.073;QD=13.82;ReadPosRankSum=0.970;SOR=0.580	GT:AD:DP:GQ:PL	0/1:25,20:45:99:650,0,868
chrXVI	352360	.	C	T	643.77	PASS	AC=1;AF=0.500;AN=2;BaseQRankSum=1.353;ClippingRankSum=0.000;DP=28;ExcessHet=3.0103;FS=5.946;MLEAC=1;MLEAF=0.500;MQ=42.00;MQRankSum=0.000;QD=22.99;ReadPosRankSum=0.308;SOR=0.556	GT:AD:DP:GQ:PL	0/1:10,18:28:99:672,0,292
chrXVI	380799	.	C	T	1039.77	PASS	AC=1;AF=0.500;AN=2;BaseQRankSum=-0.685;ClippingRankSum=0.000;DP=57;ExcessHet=3.0103;FS=1.021;MLEAC=1;MLEAF=0.500;MQ=41.97;MQRankSum=1.127;QD=18.24;ReadPosRankSum=-1.216;SOR=0.492	GT:AD:DP:GQ:PL	0/1:26,31:57:99:1068,0,828
chrXVI	451524	.	C	T	328.77	PASS	AC=1;AF=0.500;AN=2;BaseQRankSum=0.627;ClippingRankSum=0.000;DP=23;ExcessHet=3.0103;FS=15.405;MLEAC=1;MLEAF=0.500;MQ=42.00;MQRankSum=0.000;QD=14.29;ReadPosRankSum=-0.649;SOR=3.236	GT:AD:DP:GQ:PL	0/1:13,10:23:99:357,0,471
chrXVI	454076	.	C	T	938.77	PASS	AC=1;AF=0.500;AN=2;BaseQRankSum=-0.495;ClippingRankSum=0.000;DP=51;ExcessHet=3.0103;FS=2.534;MLEAC=1;MLEAF=0.500;MQ=42.00;MQRankSum=0.000;QD=18.41;ReadPosRankSum=0.420;SOR=0.334	GT:AD:DP:GQ:PL	0/1:24,27:51:99:967,0,842
chrXVI	478660	.	C	T	816.77	PASS	AC=1;AF=0.500;AN=2;BaseQRankSum=1.873;ClippingRankSum=0.000;DP=42;ExcessHet=3.0103;FS=8.832;MLEAC=1;MLEAF=0.500;MQ=42.00;MQRankSum=0.000;QD=19.45;ReadPosRankSum=0.097;SOR=0.765	GT:AD:DP:GQ:PL	0/1:18,24:42:99:845,0,594
chrXVI	484544	.	C	T	529.77	PASS	AC=1;AF=0.500;AN=2;BaseQRankSum=0.460;ClippingRankSum=0.000;DP=46;ExcessHet=3.0103;FS=2.635;MLEAC=1;MLEAF=0.500;MQ=41.33;MQRankSum=-0.354;QD=11.52;ReadPosRankSum=0.382;SOR=0.563	GT:AD:DP:GQ:PL	0/1:29,17:46:99:558,0,998
chrXVI	484656	.	C	T	955.77	PASS	AC=1;AF=0.500;AN=2;BaseQRankSum=-1.471;ClippingRankSum=0.000;DP=58;ExcessHet=3.0103;FS=1.007;MLEAC=1;MLEAF=0.500;MQ=41.53;MQRankSum=1.451;QD=16.48;ReadPosRankSum=-0.818;SOR=0.597	GT:AD:DP:GQ:PL	0/1:29,29:58:99:984,0,1032
chrXVI	491502	.	C	T	748.77	PASS	AC=1;AF=0.500;AN=2;BaseQRankSum=-0.634;ClippingRankSum=0.000;DP=49;ExcessHet=3.0103;FS=0.000;MLEAC=1;MLEAF=0.500;MQ=41.96;MQRankSum=-1.022;QD=15.28;ReadPosRankSum=-0.456;SOR=0.632	GT:AD:DP:GQ:PL	0/1:26,23:49:99:777,0,908
chrXVI	495314	.	C	T	838.77	PASS	AC=1;AF=0.500;AN=2;BaseQRankSum=-1.055;ClippingRankSum=0.000;DP=59;ExcessHet=3.0103;FS=0.996;MLEAC=1;MLEAF=0.500;MQ=42.00;MQRankSum=0.000;QD=14.22;ReadPosRankSum=-0.526;SOR=0.856	GT:AD:DP:GQ:PL	0/1:34,25:59:99:867,0,1288
chrXVI	639039	.	C	T	846.77	PASS	AC=1;AF=0.500;AN=2;BaseQRankSum=1.698;ClippingRankSum=0.000;DP=49;ExcessHet=3.0103;FS=2.463;MLEAC=1;MLEAF=0.500;MQ=42.00;MQRankSum=0.000;QD=17.28;ReadPosRankSum=-0.976;SOR=0.374	GT:AD:DP:GQ:PL	0/1:24,25:49:99:875,0,757
chrXVI	675837	.	C	T	838.77	PASS	AC=1;AF=0.500;AN=2;BaseQRankSum=-1.011;ClippingRankSum=0.000;DP=61;ExcessHet=3.0103;FS=1.075;MLEAC=1;MLEAF=0.500;MQ=41.81;MQRankSum=-0.897;QD=13.75;ReadPosRankSum=-0.454;SOR=0.495	GT:AD:DP:GQ:PL	0/1:33,28:61:99:867,0,1029
chrXVI	694996	.	C	T	2408.77	PASS	AC=2;AF=1.00;AN=2;DP=60;ExcessHet=3.0103;FS=0.000;MLEAC=2;MLEAF=1.00;MQ=42.00;QD=30.42;SOR=0.693	GT:AD:DP:GQ:PL	1/1:0,60:60:99:2437,180,0
chrXVI	729727	.	C	T	725.77	PASS	AC=1;AF=0.500;AN=2;BaseQRankSum=-0.299;ClippingRankSum=0.000;DP=39;ExcessHet=3.0103;FS=0.000;MLEAC=1;MLEAF=0.500;MQ=42.00;MQRankSum=0.000;QD=18.61;ReadPosRankSum=1.125;SOR=0.586	GT:AD:DP:GQ:PL	0/1:18,21:39:99:754,0,638
chrXVI	888679	.	C	T	846.77	PASS	AC=1;AF=0.500;AN=2;BaseQRankSum=-1.232;ClippingRankSum=0.000;DP=43;ExcessHet=3.0103;FS=6.650;MLEAC=1;MLEAF=0.500;MQ=41.95;MQRankSum=-0.801;QD=19.69;ReadPosRankSum=-0.637;SOR=0.617	GT:AD:DP:GQ:PL	0/1:18,25:43:99:875,0,621
chrXVI	888943	.	C	T	673.77	PASS	AC=1;AF=0.500;AN=2;BaseQRankSum=-0.801;ClippingRankSum=0.000;DP=50;ExcessHet=3.0103;FS=1.107;MLEAC=1;MLEAF=0.500;MQ=42.00;MQRankSum=0.000;QD=13.48;ReadPosRankSum=-0.036;SOR=0.625	GT:AD:DP:GQ:PL	0/1:29,21:50:99:702,0,1037
chrXVI	941345	.	C	T	626.77	PASS	AC=1;AF=0.500;AN=2;BaseQRankSum=0.262;ClippingRankSum=0.000;DP=34;ExcessHet=3.0103;FS=0.000;MLEAC=1;MLEAF=0.500;MQ=42.00;MQRankSum=0.000;QD=18.43;ReadPosRankSum=-0.040;SOR=0.914	GT:AD:DP:GQ:PL	0/1:16,18:34:99:655,0,560
