# Supplementary material for: Recombination Is Responsible for the Increased Recovery of Drug-Resistant Mutants with Hypermutated Genomes in Resting Yeast Diploids Expressing APOBEC Deaminases
Source: Front Genet. 2017 Dec 12;8:202. doi: 10.3389/fgene.2017.00202 (PMC5733079; doi:10.3389/fgene.2017.00202)
Supplement: Supplementary file 6 [file Data_Sheet_1.zip › AID_d3/N041-LAN210-Can-AID-Oct12-RUN4-D3_SNVs_final.vcf]

##fileformat=VCFv4.2
##FILTER=<ID=LowQual,Description="Low quality">
##FORMAT=<ID=AD,Number=R,Type=Integer,Description="Allelic depths for the ref and alt alleles in the order listed">
##FORMAT=<ID=DP,Number=1,Type=Integer,Description="Approximate read depth (reads with MQ=255 or with bad mates are filtered)">
##FORMAT=<ID=GQ,Number=1,Type=Integer,Description="Genotype Quality">
##FORMAT=<ID=GT,Number=1,Type=String,Description="Genotype">
##FORMAT=<ID=PL,Number=G,Type=Integer,Description="Normalized, Phred-scaled likelihoods for genotypes as defined in the VCF specification">
##GATKCommandLine.HaplotypeCaller=<ID=HaplotypeCaller,Version=3.8-0-ge9d806836,Date="Tue Sep 19 18:55:36 PDT 2017",Epoch=1505872536225,CommandLineOptions="analysis_type=HaplotypeCaller input_file=[N041-LAN210-Can-AID-Oct12-RUN4-D3_sorted_dedup_RG_realigned.bam] showFullBamList=false read_buffer_size=null read_filter=[] disable_read_filter=[] intervals=null excludeIntervals=[../../LAN210/20170903_LAN210_v0.10m_masked_v2.bed] interval_set_rule=UNION interval_merging=ALL interval_padding=0 reference_sequence=../../LAN210/LAN210_v0.10m.fasta nonDeterministicRandomSeed=false disableDithering=false maxRuntime=-1 maxRuntimeUnits=MINUTES downsampling_type=BY_SAMPLE downsample_to_fraction=null downsample_to_coverage=500 baq=OFF baqGapOpenPenalty=40.0 refactor_NDN_cigar_string=false fix_misencoded_quality_scores=false allow_potentially_misencoded_quality_scores=false useOriginalQualities=false defaultBaseQualities=-1 performanceLog=null BQSR=null quantize_quals=0 static_quantized_quals=null round_down_quantized=false disable_indel_quals=false emit_original_quals=false preserve_qscores_less_than=6 globalQScorePrior=-1.0 secondsBetweenProgressUpdates=10 validation_strictness=SILENT remove_program_records=false keep_program_records=false sample_rename_mapping_file=null unsafe=null use_jdk_deflater=false use_jdk_inflater=false disable_auto_index_creation_and_locking_when_reading_rods=false no_cmdline_in_header=false sites_only=false never_trim_vcf_format_field=false bcf=false bam_compression=null simplifyBAM=false disable_bam_indexing=false generate_md5=false num_threads=1 num_cpu_threads_per_data_thread=1 num_io_threads=0 monitorThreadEfficiency=false num_bam_file_handles=null read_group_black_list=null pedigree=[] pedigreeString=[] pedigreeValidationType=STRICT allow_intervals_with_unindexed_bam=false generateShadowBCF=false variant_index_type=DYNAMIC_SEEK variant_index_parameter=-1 reference_window_stop=0 phone_home= gatk_key=null tag=NA logging_level=INFO log_to_file=null help=false version=false out=/media/artem/artem_second/20170727_RUN8/Project_Stepchenkova/reanalyze_prev_other_runs/N041-LAN210-Can-AID-Oct12-RUN4-D3/N041-LAN210-Can-AID-Oct12-RUN4-D3.vcf likelihoodCalculationEngine=PairHMM heterogeneousKmerSizeResolution=COMBO_MIN dbsnp=(RodBinding name= source=UNBOUND) dontTrimActiveRegions=false maxDiscARExtension=25 maxGGAARExtension=300 paddingAroundIndels=150 paddingAroundSNPs=20 comp=[] annotation=[] excludeAnnotation=[] group=[StandardAnnotation, StandardHCAnnotation] debug=false useFilteredReadsForAnnotations=false emitRefConfidence=NONE bamOutput=null bamWriterType=CALLED_HAPLOTYPES emitDroppedReads=false disableOptimizations=false annotateNDA=false useNewAFCalculator=false heterozygosity=0.001 indel_heterozygosity=1.25E-4 heterozygosity_stdev=0.01 standard_min_confidence_threshold_for_calling=10.0 standard_min_confidence_threshold_for_emitting=30.0 max_alternate_alleles=6 max_genotype_count=1024 max_num_PL_values=100 input_prior=[] sample_ploidy=2 genotyping_mode=DISCOVERY alleles=(RodBinding name= source=UNBOUND) contamination_fraction_to_filter=0.0 contamination_fraction_per_sample_file=null p_nonref_model=null exactcallslog=null output_mode=EMIT_VARIANTS_ONLY allSitePLs=false gcpHMM=10 pair_hmm_implementation=FASTEST_AVAILABLE phredScaledGlobalReadMismappingRate=45 noFpga=false nativePairHmmThreads=1 useDoublePrecision=false sample_name=null kmerSize=[10, 25] dontIncreaseKmerSizesForCycles=false allowNonUniqueKmersInRef=false numPruningSamples=1 recoverDanglingHeads=false doNotRecoverDanglingBranches=false minDanglingBranchLength=4 consensus=false maxNumHaplotypesInPopulation=128 errorCorrectKmers=false minPruning=2 debugGraphTransformations=false allowCyclesInKmerGraphToGeneratePaths=false graphOutput=null kmerLengthForReadErrorCorrection=25 minObservationsForKmerToBeSolid=20 GVCFGQBands=[1, 2, 3, 4, 5, 6, 7, 8, 9, 10, 11, 12, 13, 14, 15, 16, 17, 18, 19, 20, 21, 22, 23, 24, 25, 26, 27, 28, 29, 30, 31, 32, 33, 34, 35, 36, 37, 38, 39, 40, 41, 42, 43, 44, 45, 46, 47, 48, 49, 50, 51, 52, 53, 54, 55, 56, 57, 58, 59, 60, 70, 80, 90, 99] indelSizeToEliminateInRefModel=10 min_base_quality_score=10 includeUmappedReads=false useAllelesTrigger=false doNotRunPhysicalPhasing=true keepRG=null justDetermineActiveRegions=false dontGenotype=false dontUseSoftClippedBases=false captureAssemblyFailureBAM=false errorCorrectReads=false pcr_indel_model=CONSERVATIVE maxReadsInRegionPerSample=10000 minReadsPerAlignmentStart=10 mergeVariantsViaLD=false activityProfileOut=null activeRegionOut=null activeRegionIn=null activeRegionExtension=null forceActive=false activeRegionMaxSize=null bandPassSigma=null maxReadsInMemoryPerSample=30000 maxTotalReadsInMemory=10000000 maxProbPropagationDistance=50 activeProbabilityThreshold=0.002 min_mapping_quality_score=20 filter_reads_with_N_cigar=false filter_mismatching_base_and_quals=false filter_bases_not_stored=false">
##GATKCommandLine.SelectVariants=<ID=SelectVariants,Version=3.8-0-ge9d806836,Date="Tue Sep 19 18:57:00 PDT 2017",Epoch=1505872620411,CommandLineOptions="analysis_type=SelectVariants input_file=[] showFullBamList=false read_buffer_size=null read_filter=[] disable_read_filter=[] intervals=null excludeIntervals=null interval_set_rule=UNION interval_merging=ALL interval_padding=0 reference_sequence=../../LAN210/LAN210_v0.10m.fasta nonDeterministicRandomSeed=false disableDithering=false maxRuntime=-1 maxRuntimeUnits=MINUTES downsampling_type=BY_SAMPLE downsample_to_fraction=null downsample_to_coverage=1000 baq=OFF baqGapOpenPenalty=40.0 refactor_NDN_cigar_string=false fix_misencoded_quality_scores=false allow_potentially_misencoded_quality_scores=false useOriginalQualities=false defaultBaseQualities=-1 performanceLog=null BQSR=null quantize_quals=0 static_quantized_quals=null round_down_quantized=false disable_indel_quals=false emit_original_quals=false preserve_qscores_less_than=6 globalQScorePrior=-1.0 secondsBetweenProgressUpdates=10 validation_strictness=SILENT remove_program_records=false keep_program_records=false sample_rename_mapping_file=null unsafe=null use_jdk_deflater=false use_jdk_inflater=false disable_auto_index_creation_and_locking_when_reading_rods=false no_cmdline_in_header=false sites_only=false never_trim_vcf_format_field=false bcf=false bam_compression=null simplifyBAM=false disable_bam_indexing=false generate_md5=false num_threads=1 num_cpu_threads_per_data_thread=1 num_io_threads=0 monitorThreadEfficiency=false num_bam_file_handles=null read_group_black_list=null pedigree=[] pedigreeString=[] pedigreeValidationType=STRICT allow_intervals_with_unindexed_bam=false generateShadowBCF=false variant_index_type=DYNAMIC_SEEK variant_index_parameter=-1 reference_window_stop=0 phone_home= gatk_key=null tag=NA logging_level=INFO log_to_file=null help=false version=false variant=(RodBinding name=variant source=N041-LAN210-Can-AID-Oct12-RUN4-D3.vcf) discordance=(RodBinding name= source=UNBOUND) concordance=(RodBinding name= source=UNBOUND) out=/media/artem/artem_second/20170727_RUN8/Project_Stepchenkova/reanalyze_prev_other_runs/N041-LAN210-Can-AID-Oct12-RUN4-D3/N041-LAN210-Can-AID-Oct12-RUN4-D3_SNVs.vcf sample_name=[] sample_expressions=null sample_file=null exclude_sample_name=[] exclude_sample_file=[] exclude_sample_expressions=[] selectexpressions=[] invertselect=false excludeNonVariants=false excludeFiltered=false preserveAlleles=false removeUnusedAlternates=false restrictAllelesTo=ALL keepOriginalAC=false keepOriginalDP=false mendelianViolation=false invertMendelianViolation=false mendelianViolationQualThreshold=0.0 select_random_fraction=0.0 remove_fraction_genotypes=0.0 selectTypeToInclude=[SNP] selectTypeToExclude=[] keepIDs=null excludeIDs=null fullyDecode=false justRead=false maxIndelSize=2147483647 minIndelSize=0 maxFilteredGenotypes=2147483647 minFilteredGenotypes=0 maxFractionFilteredGenotypes=1.0 minFractionFilteredGenotypes=0.0 maxNOCALLnumber=2147483647 maxNOCALLfraction=1.0 setFilteredGtToNocall=false ALLOW_NONOVERLAPPING_COMMAND_LINE_SAMPLES=false forceValidOutput=false filter_reads_with_N_cigar=false filter_mismatching_base_and_quals=false filter_bases_not_stored=false">
##INFO=<ID=AC,Number=A,Type=Integer,Description="Allele count in genotypes, for each ALT allele, in the same order as listed">
##INFO=<ID=AF,Number=A,Type=Float,Description="Allele Frequency, for each ALT allele, in the same order as listed">
##INFO=<ID=AN,Number=1,Type=Integer,Description="Total number of alleles in called genotypes">
##INFO=<ID=BaseQRankSum,Number=1,Type=Float,Description="Z-score from Wilcoxon rank sum test of Alt Vs. Ref base qualities">
##INFO=<ID=ClippingRankSum,Number=1,Type=Float,Description="Z-score From Wilcoxon rank sum test of Alt vs. Ref number of hard clipped bases">
##INFO=<ID=DP,Number=1,Type=Integer,Description="Approximate read depth; some reads may have been filtered">
##INFO=<ID=DS,Number=0,Type=Flag,Description="Were any of the samples downsampled?">
##INFO=<ID=ExcessHet,Number=1,Type=Float,Description="Phred-scaled p-value for exact test of excess heterozygosity">
##INFO=<ID=FS,Number=1,Type=Float,Description="Phred-scaled p-value using Fisher's exact test to detect strand bias">
##INFO=<ID=HaplotypeScore,Number=1,Type=Float,Description="Consistency of the site with at most two segregating haplotypes">
##INFO=<ID=InbreedingCoeff,Number=1,Type=Float,Description="Inbreeding coefficient as estimated from the genotype likelihoods per-sample when compared against the Hardy-Weinberg expectation">
##INFO=<ID=MLEAC,Number=A,Type=Integer,Description="Maximum likelihood expectation (MLE) for the allele counts (not necessarily the same as the AC), for each ALT allele, in the same order as listed">
##INFO=<ID=MLEAF,Number=A,Type=Float,Description="Maximum likelihood expectation (MLE) for the allele frequency (not necessarily the same as the AF), for each ALT allele, in the same order as listed">
##INFO=<ID=MQ,Number=1,Type=Float,Description="RMS Mapping Quality">
##INFO=<ID=MQRankSum,Number=1,Type=Float,Description="Z-score From Wilcoxon rank sum test of Alt vs. Ref read mapping qualities">
##INFO=<ID=QD,Number=1,Type=Float,Description="Variant Confidence/Quality by Depth">
##INFO=<ID=ReadPosRankSum,Number=1,Type=Float,Description="Z-score from Wilcoxon rank sum test of Alt vs. Ref read position bias">
##INFO=<ID=SOR,Number=1,Type=Float,Description="Symmetric Odds Ratio of 2x2 contingency table to detect strand bias">
##contig=<ID=chrI,length=198855>
##contig=<ID=chrII,length=810456>
##contig=<ID=chrIII,length=316501>
##contig=<ID=chrIV,length=1516959>
##contig=<ID=chrV,length=570663>
##contig=<ID=chrVI,length=270116>
##contig=<ID=chrVII,length=1084724>
##contig=<ID=chrVIII,length=557320>
##contig=<ID=chrIX,length=433988>
##contig=<ID=chrX,length=745688>
##contig=<ID=chrXI,length=666767>
##contig=<ID=chrXII,length=1065113>
##contig=<ID=chrXIII,length=917121>
##contig=<ID=chrXIV,length=784078>
##contig=<ID=chrXV,length=1078147>
##contig=<ID=chrXVI,length=943466>
##contig=<ID=mt,length=85611>
##reference=file:///media/artem/artem_second/20170727_RUN8/Project_Stepchenkova/reanalyze_prev_other_runs/N041-LAN210-Can-AID-Oct12-RUN4-D3/../../LAN210/LAN210_v0.10m.fasta
##source=SelectVariants
#CHROM	POS	ID	REF	ALT	QUAL	FILTER	INFO	FORMAT	N041-LAN210-Can-AID-Oct12-RUN4-D3
chrI	30065	.	C	T	781.77	PASS	AC=1;AF=0.500;AN=2;BaseQRankSum=0.476;ClippingRankSum=0.000;DP=53;ExcessHet=3.0103;FS=3.809;MLEAC=1;MLEAF=0.500;MQ=42.00;MQRankSum=0.000;QD=14.75;ReadPosRankSum=0.787;SOR=0.496	GT:AD:DP:GQ:PL	0/1:30,23:53:99:810,0,1094
chrI	40632	.	G	A	1074.77	PASS	AC=1;AF=0.500;AN=2;BaseQRankSum=0.743;ClippingRankSum=0.000;DP=58;ExcessHet=3.0103;FS=5.364;MLEAC=1;MLEAF=0.500;MQ=42.00;MQRankSum=0.000;QD=18.53;ReadPosRankSum=0.293;SOR=1.265	GT:AD:DP:GQ:PL	0/1:28,30:58:99:1103,0,970
chrI	70512	.	G	A	826.77	PASS	AC=1;AF=0.500;AN=2;BaseQRankSum=-0.497;ClippingRankSum=0.000;DP=51;ExcessHet=3.0103;FS=3.933;MLEAC=1;MLEAF=0.500;MQ=42.00;MQRankSum=0.000;QD=16.21;ReadPosRankSum=1.864;SOR=0.456	GT:AD:DP:GQ:PL	0/1:26,25:51:99:855,0,936
chrI	71662	.	G	A	1072.77	PASS	AC=1;AF=0.500;AN=2;BaseQRankSum=0.104;ClippingRankSum=0.000;DP=71;ExcessHet=3.0103;FS=0.930;MLEAC=1;MLEAF=0.500;MQ=42.00;MQRankSum=0.000;QD=15.11;ReadPosRankSum=1.286;SOR=0.843	GT:AD:DP:GQ:PL	0/1:38,33:71:99:1101,0,1307
chrII	235949	.	G	A	812.77	PASS	AC=1;AF=0.500;AN=2;BaseQRankSum=0.108;ClippingRankSum=0.000;DP=50;ExcessHet=3.0103;FS=1.114;MLEAC=1;MLEAF=0.500;MQ=42.00;MQRankSum=0.000;QD=16.26;ReadPosRankSum=-0.332;SOR=0.914	GT:AD:DP:GQ:PL	0/1:26,24:50:99:841,0,928
chrII	477604	.	G	A	981.77	PASS	AC=1;AF=0.500;AN=2;BaseQRankSum=-0.743;ClippingRankSum=0.000;DP=58;ExcessHet=3.0103;FS=0.000;MLEAC=1;MLEAF=0.500;MQ=41.72;MQRankSum=-1.402;QD=16.93;ReadPosRankSum=0.093;SOR=0.559	GT:AD:DP:GQ:PL	0/1:29,29:58:99:1010,0,1029
chrII	522668	.	C	T	608.77	PASS	AC=1;AF=0.500;AN=2;BaseQRankSum=-0.149;ClippingRankSum=0.000;DP=30;ExcessHet=3.0103;FS=3.399;MLEAC=1;MLEAF=0.500;MQ=42.00;MQRankSum=0.000;QD=20.29;ReadPosRankSum=-0.209;SOR=1.034	GT:AD:DP:GQ:PL	0/1:12,18:30:99:637,0,394
chrII	532272	.	G	A	783.77	PASS	AC=1;AF=0.500;AN=2;BaseQRankSum=-0.567;ClippingRankSum=0.000;DP=56;ExcessHet=3.0103;FS=7.262;MLEAC=1;MLEAF=0.500;MQ=42.00;MQRankSum=0.000;QD=14.00;ReadPosRankSum=-0.661;SOR=1.158	GT:AD:DP:GQ:PL	0/1:32,24:56:99:812,0,1160
chrII	555611	.	G	A	1303.77	PASS	AC=1;AF=0.500;AN=2;BaseQRankSum=-0.494;ClippingRankSum=0.000;DP=73;ExcessHet=3.0103;FS=3.136;MLEAC=1;MLEAF=0.500;MQ=42.00;MQRankSum=0.000;QD=17.86;ReadPosRankSum=-1.883;SOR=1.004	GT:AD:DP:GQ:PL	0/1:35,38:73:99:1332,0,1207
chrII	792130	.	G	A	1019.77	PASS	AC=1;AF=0.500;AN=2;BaseQRankSum=0.576;ClippingRankSum=0.000;DP=54;ExcessHet=3.0103;FS=0.000;MLEAC=1;MLEAF=0.500;MQ=42.00;MQRankSum=0.000;QD=18.88;ReadPosRankSum=1.698;SOR=0.693	GT:AD:DP:GQ:PL	0/1:25,29:54:99:1048,0,887
chrII	800182	.	C	T	694.77	PASS	AC=1;AF=0.500;AN=2;BaseQRankSum=-0.331;ClippingRankSum=0.000;DP=46;ExcessHet=3.0103;FS=1.145;MLEAC=1;MLEAF=0.500;MQ=42.00;MQRankSum=0.000;QD=15.10;ReadPosRankSum=1.464;SOR=0.905	GT:AD:DP:GQ:PL	0/1:23,23:46:99:723,0,774
chrIII	225927	.	G	A	1243.77	PASS	AC=1;AF=0.500;AN=2;BaseQRankSum=0.293;ClippingRankSum=0.000;DP=69;ExcessHet=3.0103;FS=3.315;MLEAC=1;MLEAF=0.500;MQ=41.97;MQRankSum=-0.874;QD=18.03;ReadPosRankSum=-0.498;SOR=0.352	GT:AD:DP:GQ:PL	0/1:31,38:69:99:1272,0,982
chrIV	106873	.	G	A	760.77	PASS	AC=1;AF=0.500;AN=2;BaseQRankSum=-0.982;ClippingRankSum=0.000;DP=66;ExcessHet=3.0103;FS=5.235;MLEAC=1;MLEAF=0.500;MQ=42.00;MQRankSum=0.000;QD=11.89;ReadPosRankSum=-0.830;SOR=0.252	GT:AD:DP:GQ:PL	0/1:37,27:64:99:789,0,1239
chrIV	192533	.	G	A	755.77	PASS	AC=1;AF=0.500;AN=2;BaseQRankSum=0.263;ClippingRankSum=0.000;DP=38;ExcessHet=3.0103;FS=1.237;MLEAC=1;MLEAF=0.500;MQ=42.00;MQRankSum=0.000;QD=19.89;ReadPosRankSum=0.233;SOR=0.495	GT:AD:DP:GQ:PL	0/1:16,22:38:99:784,0,544
chrIV	329743	.	G	A	416.77	PASS	AC=1;AF=0.500;AN=2;BaseQRankSum=-0.028;ClippingRankSum=0.000;DP=25;ExcessHet=3.0103;FS=3.831;MLEAC=1;MLEAF=0.500;MQ=42.00;MQRankSum=0.000;QD=16.67;ReadPosRankSum=-0.060;SOR=0.180	GT:AD:DP:GQ:PL	0/1:11,14:25:99:445,0,371
chrIV	371233	.	G	A	952.77	PASS	AC=1;AF=0.500;AN=2;BaseQRankSum=0.839;ClippingRankSum=0.000;DP=57;ExcessHet=3.0103;FS=2.238;MLEAC=1;MLEAF=0.500;MQ=42.00;MQRankSum=0.000;QD=16.72;ReadPosRankSum=1.073;SOR=0.435	GT:AD:DP:GQ:PL	0/1:30,27:57:99:981,0,1073
chrIV	507757	.	G	A	929.77	PASS	AC=1;AF=0.500;AN=2;BaseQRankSum=-1.845;ClippingRankSum=0.000;DP=59;ExcessHet=3.0103;FS=5.296;MLEAC=1;MLEAF=0.500;MQ=42.00;MQRankSum=0.000;QD=15.76;ReadPosRankSum=-0.201;SOR=1.353	GT:AD:DP:GQ:PL	0/1:31,28:59:99:958,0,1143
chrIV	690888	.	G	A	862.77	PASS	AC=1;AF=0.500;AN=2;BaseQRankSum=-0.848;ClippingRankSum=0.000;DP=53;ExcessHet=3.0103;FS=15.441;MLEAC=1;MLEAF=0.500;MQ=41.96;MQRankSum=-1.021;QD=16.28;ReadPosRankSum=-1.312;SOR=1.144	GT:AD:DP:GQ:PL	0/1:28,25:53:99:891,0,1024
chrIV	887114	.	C	T	714.77	PASS	AC=1;AF=0.500;AN=2;BaseQRankSum=1.051;ClippingRankSum=0.000;DP=45;ExcessHet=3.0103;FS=1.174;MLEAC=1;MLEAF=0.500;MQ=41.96;MQRankSum=-0.978;QD=15.88;ReadPosRankSum=0.579;SOR=0.999	GT:AD:DP:GQ:PL	0/1:23,22:45:99:743,0,807
chrIV	914772	.	G	A	1379.77	PASS	AC=1;AF=0.500;AN=2;BaseQRankSum=-1.574;ClippingRankSum=0.000;DP=72;ExcessHet=3.0103;FS=0.901;MLEAC=1;MLEAF=0.500;MQ=42.00;MQRankSum=0.000;QD=19.16;ReadPosRankSum=0.671;SOR=0.877	GT:AD:DP:GQ:PL	0/1:32,40:72:99:1408,0,1101
chrIV	915388	.	G	A	1170.77	PASS	AC=1;AF=0.500;AN=2;BaseQRankSum=2.090;ClippingRankSum=0.000;DP=49;ExcessHet=3.0103;FS=0.000;MLEAC=1;MLEAF=0.500;MQ=42.00;MQRankSum=0.000;QD=24.39;ReadPosRankSum=0.620;SOR=0.812	GT:AD:DP:GQ:PL	0/1:17,31:48:99:1199,0,519
chrIV	1003534	.	C	T	650.77	PASS	AC=1;AF=0.500;AN=2;BaseQRankSum=-0.197;ClippingRankSum=0.000;DP=54;ExcessHet=3.0103;FS=2.322;MLEAC=1;MLEAF=0.500;MQ=42.00;MQRankSum=0.000;QD=12.05;ReadPosRankSum=-0.254;SOR=0.949	GT:AD:DP:GQ:PL	0/1:33,21:54:99:679,0,1207
chrIV	1492065	.	G	A	960.77	PASS	AC=1;AF=0.500;AN=2;BaseQRankSum=-0.982;ClippingRankSum=0.000;DP=65;ExcessHet=3.0103;FS=2.054;MLEAC=1;MLEAF=0.500;MQ=42.00;MQRankSum=0.000;QD=14.78;ReadPosRankSum=-0.968;SOR=0.458	GT:AD:DP:GQ:PL	0/1:35,30:65:99:989,0,1264
chrIV	1507055	.	G	A	1048.77	PASS	AC=1;AF=0.500;AN=2;BaseQRankSum=0.772;ClippingRankSum=0.000;DP=57;ExcessHet=3.0103;FS=3.720;MLEAC=1;MLEAF=0.500;MQ=42.00;MQRankSum=0.000;QD=18.40;ReadPosRankSum=-0.788;SOR=0.317	GT:AD:DP:GQ:PL	0/1:27,30:57:99:1077,0,893
chrV	32487	.	C	T	1435.77	PASS	AC=1;AF=0.500;AN=2;BaseQRankSum=-0.374;ClippingRankSum=0.000;DP=70;ExcessHet=3.0103;FS=0.918;MLEAC=1;MLEAF=0.500;MQ=42.00;MQRankSum=0.000;QD=20.51;ReadPosRankSum=-0.610;SOR=0.902	GT:AD:DP:GQ:PL	0/1:30,40:70:99:1464,0,1062
chrV	32609	.	C	T	949.77	PASS	AC=1;AF=0.500;AN=2;BaseQRankSum=0.294;ClippingRankSum=0.000;DP=47;ExcessHet=3.0103;FS=1.110;MLEAC=1;MLEAF=0.500;MQ=42.00;MQRankSum=0.000;QD=20.21;ReadPosRankSum=0.202;SOR=0.881	GT:AD:DP:GQ:PL	0/1:19,28:47:99:978,0,612
chrV	123048	.	C	T	1084.77	PASS	AC=1;AF=0.500;AN=2;BaseQRankSum=1.350;ClippingRankSum=0.000;DP=55;ExcessHet=3.0103;FS=1.049;MLEAC=1;MLEAF=0.500;MQ=42.00;MQRankSum=0.000;QD=19.72;ReadPosRankSum=1.631;SOR=0.474	GT:AD:DP:GQ:PL	0/1:24,31:55:99:1113,0,778
chrV	322160	.	G	A	1116.77	PASS	AC=1;AF=0.500;AN=2;BaseQRankSum=-1.231;ClippingRankSum=0.000;DP=57;ExcessHet=3.0103;FS=2.226;MLEAC=1;MLEAF=0.500;MQ=42.00;MQRankSum=0.000;QD=19.59;ReadPosRankSum=-1.789;SOR=0.784	GT:AD:DP:GQ:PL	0/1:26,31:57:99:1145,0,998
chrV	322169	.	C	T	898.77	PASS	AC=1;AF=0.500;AN=2;BaseQRankSum=0.627;ClippingRankSum=0.000;DP=56;ExcessHet=3.0103;FS=0.000;MLEAC=1;MLEAF=0.500;MQ=42.00;MQRankSum=0.000;QD=16.05;ReadPosRankSum=2.322;SOR=0.711	GT:AD:DP:GQ:PL	0/1:30,26:56:99:927,0,1202
chrV	549377	.	C	T	1064.77	PASS	AC=1;AF=0.500;AN=2;BaseQRankSum=-1.497;ClippingRankSum=0.000;DP=60;ExcessHet=3.0103;FS=5.239;MLEAC=1;MLEAF=0.500;MQ=42.00;MQRankSum=0.000;QD=17.75;ReadPosRankSum=-1.124;SOR=0.822	GT:AD:DP:GQ:PL	0/1:27,33:60:99:1093,0,940
chrVI	54881	.	C	T	777.77	PASS	AC=1;AF=0.500;AN=2;BaseQRankSum=-1.854;ClippingRankSum=0.000;DP=57;ExcessHet=3.0103;FS=3.796;MLEAC=1;MLEAF=0.500;MQ=42.00;MQRankSum=0.000;QD=13.65;ReadPosRankSum=0.941;SOR=0.328	GT:AD:DP:GQ:PL	0/1:29,28:57:99:806,0,995
chrVII	371216	.	C	T	989.77	PASS	AC=1;AF=0.500;AN=2;BaseQRankSum=-0.222;ClippingRankSum=0.000;DP=51;ExcessHet=3.0103;FS=7.963;MLEAC=1;MLEAF=0.500;MQ=41.96;MQRankSum=-0.797;QD=19.41;ReadPosRankSum=-0.471;SOR=0.936	GT:AD:DP:GQ:PL	0/1:21,30:51:99:1018,0,696
chrVII	413857	.	C	T	1176.77	PASS	AC=1;AF=0.500;AN=2;BaseQRankSum=1.839;ClippingRankSum=0.000;DP=66;ExcessHet=3.0103;FS=2.311;MLEAC=1;MLEAF=0.500;MQ=42.00;MQRankSum=0.000;QD=17.83;ReadPosRankSum=0.213;SOR=1.185	GT:AD:DP:GQ:PL	0/1:33,33:66:99:1205,0,1143
chrVII	534137	.	C	T	1010.77	PASS	AC=1;AF=0.500;AN=2;BaseQRankSum=1.251;ClippingRankSum=0.000;DP=57;ExcessHet=3.0103;FS=3.671;MLEAC=1;MLEAF=0.500;MQ=40.19;MQRankSum=0.460;QD=17.73;ReadPosRankSum=0.363;SOR=1.230	GT:AD:DP:GQ:PL	0/1:27,30:57:99:1039,0,936
chrVII	576555	.	C	T	1312.77	PASS	AC=1;AF=0.500;AN=2;BaseQRankSum=0.049;ClippingRankSum=0.000;DP=69;ExcessHet=3.0103;FS=3.284;MLEAC=1;MLEAF=0.500;MQ=42.00;MQRankSum=0.000;QD=19.03;ReadPosRankSum=-1.010;SOR=0.469	GT:AD:DP:GQ:PL	0/1:32,37:69:99:1341,0,1148
chrVII	780886	.	C	T	1061.77	PASS	AC=1;AF=0.500;AN=2;BaseQRankSum=0.244;ClippingRankSum=0.000;DP=65;ExcessHet=3.0103;FS=2.176;MLEAC=1;MLEAF=0.500;MQ=42.00;MQRankSum=0.000;QD=16.33;ReadPosRankSum=1.440;SOR=1.079	GT:AD:DP:GQ:PL	0/1:33,32:65:99:1090,0,1143
chrVII	879952	.	C	T	1094.77	PASS	AC=1;AF=0.500;AN=2;BaseQRankSum=0.071;ClippingRankSum=0.000;DP=66;ExcessHet=3.0103;FS=4.912;MLEAC=1;MLEAF=0.500;MQ=42.00;MQRankSum=0.000;QD=16.59;ReadPosRankSum=0.498;SOR=0.513	GT:AD:DP:GQ:PL	0/1:34,32:66:99:1123,0,1225
chrVII	962371	.	C	T	806.77	PASS	AC=1;AF=0.500;AN=2;BaseQRankSum=-0.893;ClippingRankSum=0.000;DP=53;ExcessHet=3.0103;FS=7.789;MLEAC=1;MLEAF=0.500;MQ=42.00;MQRankSum=0.000;QD=15.22;ReadPosRankSum=-0.883;SOR=1.446	GT:AD:DP:GQ:PL	0/1:29,24:53:99:835,0,1065
chrVII	1050104	.	C	T	1048.77	PASS	AC=1;AF=0.500;AN=2;BaseQRankSum=1.157;ClippingRankSum=0.000;DP=58;ExcessHet=3.0103;FS=0.000;MLEAC=1;MLEAF=0.500;MQ=42.00;MQRankSum=0.000;QD=18.08;ReadPosRankSum=0.694;SOR=0.668	GT:AD:DP:GQ:PL	0/1:28,30:58:99:1077,0,985
chrVIII	54258	.	G	A	1193.77	PASS	AC=1;AF=0.500;AN=2;BaseQRankSum=3.600;ClippingRankSum=0.000;DP=71;ExcessHet=3.0103;FS=1.954;MLEAC=1;MLEAF=0.500;MQ=42.00;MQRankSum=0.000;QD=16.81;ReadPosRankSum=1.359;SOR=0.583	GT:AD:DP:GQ:PL	0/1:38,33:71:99:1222,0,1329
chrVIII	352256	.	G	A	1308.77	PASS	AC=1;AF=0.500;AN=2;BaseQRankSum=0.898;ClippingRankSum=0.000;DP=60;ExcessHet=3.0103;FS=2.280;MLEAC=1;MLEAF=0.500;MQ=42.00;MQRankSum=0.000;QD=21.81;ReadPosRankSum=0.078;SOR=1.150	GT:AD:DP:GQ:PL	0/1:24,36:60:99:1337,0,814
chrVIII	381339	.	G	A	868.77	PASS	AC=1;AF=0.500;AN=2;BaseQRankSum=0.120;ClippingRankSum=0.000;DP=52;ExcessHet=3.0103;FS=7.963;MLEAC=1;MLEAF=0.500;MQ=42.00;MQRankSum=0.000;QD=16.71;ReadPosRankSum=-1.124;SOR=0.442	GT:AD:DP:GQ:PL	0/1:26,26:52:99:897,0,875
chrVIII	461867	.	C	T	922.77	PASS	AC=1;AF=0.500;AN=2;BaseQRankSum=-1.662;ClippingRankSum=0.000;DP=55;ExcessHet=3.0103;FS=2.268;MLEAC=1;MLEAF=0.500;MQ=42.00;MQRankSum=0.000;QD=16.78;ReadPosRankSum=0.099;SOR=0.948	GT:AD:DP:GQ:PL	0/1:27,28:55:99:951,0,960
chrIX	144553	.	C	T	1159.77	PASS	AC=1;AF=0.500;AN=2;BaseQRankSum=0.876;ClippingRankSum=0.000;DP=61;ExcessHet=3.0103;FS=2.178;MLEAC=1;MLEAF=0.500;MQ=42.00;MQRankSum=0.000;QD=19.01;ReadPosRankSum=0.604;SOR=0.409	GT:AD:DP:GQ:PL	0/1:29,32:61:99:1188,0,1028
chrIX	189761	.	G	A	1198.77	PASS	AC=1;AF=0.500;AN=2;BaseQRankSum=1.083;ClippingRankSum=0.000;DP=60;ExcessHet=3.0103;FS=3.665;MLEAC=1;MLEAF=0.500;MQ=42.00;MQRankSum=0.000;QD=19.98;ReadPosRankSum=0.968;SOR=0.330	GT:AD:DP:GQ:PL	0/1:27,33:60:99:1227,0,956
chrIX	235050	.	G	A	997.77	PASS	AC=1;AF=0.500;AN=2;BaseQRankSum=-1.131;ClippingRankSum=0.000;DP=59;ExcessHet=3.0103;FS=0.986;MLEAC=1;MLEAF=0.500;MQ=41.97;MQRankSum=-0.885;QD=16.91;ReadPosRankSum=-1.378;SOR=0.874	GT:AD:DP:GQ:PL	0/1:27,32:59:99:1026,0,901
chrX	146316	.	C	T	1243.77	PASS	AC=1;AF=0.500;AN=2;BaseQRankSum=1.031;ClippingRankSum=0.000;DP=73;ExcessHet=3.0103;FS=12.063;MLEAC=1;MLEAF=0.500;MQ=42.00;MQRankSum=0.000;QD=17.04;ReadPosRankSum=1.953;SOR=1.094	GT:AD:DP:GQ:PL	0/1:36,37:73:99:1272,0,1152
chrX	281052	.	G	A	1198.77	PASS	AC=1;AF=0.500;AN=2;BaseQRankSum=0.928;ClippingRankSum=0.000;DP=52;ExcessHet=3.0103;FS=2.453;MLEAC=1;MLEAF=0.500;MQ=42.00;MQRankSum=0.000;QD=23.05;ReadPosRankSum=0.899;SOR=0.957	GT:AD:DP:GQ:PL	0/1:19,33:52:99:1227,0,640
chrX	488007	.	C	T	993.77	PASS	AC=1;AF=0.500;AN=2;BaseQRankSum=-1.152;ClippingRankSum=0.000;DP=57;ExcessHet=3.0103;FS=2.219;MLEAC=1;MLEAF=0.500;MQ=42.00;MQRankSum=0.000;QD=17.43;ReadPosRankSum=-1.373;SOR=0.807	GT:AD:DP:GQ:PL	0/1:28,29:57:99:1022,0,988
chrXI	336239	.	G	A	795.77	PASS	AC=1;AF=0.500;AN=2;BaseQRankSum=0.371;ClippingRankSum=0.000;DP=42;ExcessHet=3.0103;FS=2.719;MLEAC=1;MLEAF=0.500;MQ=42.00;MQRankSum=0.000;QD=18.95;ReadPosRankSum=0.695;SOR=1.124	GT:AD:DP:GQ:PL	0/1:19,23:42:99:824,0,667
chrXI	390269	.	G	A	486.77	PASS	AC=1;AF=0.500;AN=2;BaseQRankSum=-1.089;ClippingRankSum=0.000;DP=32;ExcessHet=3.0103;FS=1.406;MLEAC=1;MLEAF=0.500;MQ=42.00;MQRankSum=0.000;QD=15.21;ReadPosRankSum=-2.336;SOR=0.585	GT:AD:DP:GQ:PL	0/1:17,15:32:99:515,0,623
chrXII	366263	.	C	T	2954.77	PASS	AC=2;AF=1.00;AN=2;BaseQRankSum=-0.202;ClippingRankSum=0.000;DP=78;ExcessHet=3.0103;FS=0.000;MLEAC=2;MLEAF=1.00;MQ=41.99;MQRankSum=-0.144;QD=30.63;ReadPosRankSum=-0.754;SOR=0.233	GT:AD:DP:GQ:PL	1/1:1,77:78:99:2983,193,0
chrXII	366286	.	C	T	626.77	PASS	AC=1;AF=0.500;AN=2;BaseQRankSum=-0.915;ClippingRankSum=0.000;DP=79;ExcessHet=3.0103;FS=3.393;MLEAC=1;MLEAF=0.500;MQ=41.99;MQRankSum=-1.704;QD=7.93;ReadPosRankSum=1.269;SOR=0.824	GT:AD:DP:GQ:PL	0/1:56,23:79:99:655,0,1975
chrXII	377272	.	G	A	2135.77	PASS	AC=1;AF=0.500;AN=2;BaseQRankSum=2.282;ClippingRankSum=0.000;DP=89;ExcessHet=3.0103;FS=5.758;MLEAC=1;MLEAF=0.500;MQ=42.00;MQRankSum=0.000;QD=24.00;ReadPosRankSum=0.750;SOR=1.176	GT:AD:DP:GQ:PL	0/1:32,57:89:99:2164,0,1040
chrXII	393116	.	T	G	836.77	PASS	AC=1;AF=0.500;AN=2;BaseQRankSum=1.258;ClippingRankSum=0.000;DP=73;ExcessHet=3.0103;FS=2.033;MLEAC=1;MLEAF=0.500;MQ=42.00;MQRankSum=0.000;QD=11.46;ReadPosRankSum=1.571;SOR=0.446	GT:AD:DP:GQ:PL	0/1:47,26:73:99:865,0,1696
chrXII	416317	.	G	A	847.77	PASS	AC=1;AF=0.500;AN=2;BaseQRankSum=-0.169;ClippingRankSum=0.000;DP=86;ExcessHet=3.0103;FS=3.119;MLEAC=1;MLEAF=0.500;MQ=42.00;MQRankSum=0.000;QD=9.86;ReadPosRankSum=-0.142;SOR=0.804	GT:AD:DP:GQ:PL	0/1:59,27:86:99:876,0,2221
chrXII	797176	.	G	A	497.77	PASS	AC=1;AF=0.500;AN=2;BaseQRankSum=-1.962;ClippingRankSum=0.000;DP=64;ExcessHet=3.0103;FS=2.234;MLEAC=1;MLEAF=0.500;MQ=41.43;MQRankSum=1.398;QD=7.78;ReadPosRankSum=-2.081;SOR=1.048	GT:AD:DP:GQ:PL	0/1:43,21:64:99:526,0,1508
chrXII	884588	.	C	T	1991.77	PASS	AC=1;AF=0.500;AN=2;BaseQRankSum=-0.355;ClippingRankSum=0.000;DP=85;ExcessHet=3.0103;FS=5.982;MLEAC=1;MLEAF=0.500;MQ=42.00;MQRankSum=0.000;QD=23.43;ReadPosRankSum=-0.361;SOR=0.541	GT:AD:DP:GQ:PL	0/1:29,56:85:99:2020,0,944
chrXIII	115408	.	G	A	884.77	PASS	AC=1;AF=0.500;AN=2;BaseQRankSum=-1.540;ClippingRankSum=0.000;DP=47;ExcessHet=3.0103;FS=6.094;MLEAC=1;MLEAF=0.500;MQ=42.00;MQRankSum=0.000;QD=18.82;ReadPosRankSum=-0.711;SOR=1.609	GT:AD:DP:GQ:PL	0/1:22,25:47:99:913,0,808
chrXIII	119155	.	G	A	466.77	PASS	AC=1;AF=0.500;AN=2;BaseQRankSum=0.219;ClippingRankSum=0.000;DP=43;ExcessHet=3.0103;FS=1.335;MLEAC=1;MLEAF=0.500;MQ=42.00;MQRankSum=0.000;QD=10.86;ReadPosRankSum=-0.299;SOR=1.075	GT:AD:DP:GQ:PL	0/1:28,15:43:99:495,0,1038
chrXIII	151806	.	C	T	861.77	PASS	AC=1;AF=0.500;AN=2;BaseQRankSum=-0.802;ClippingRankSum=0.000;DP=47;ExcessHet=3.0103;FS=2.485;MLEAC=1;MLEAF=0.500;MQ=41.96;MQRankSum=-0.895;QD=18.34;ReadPosRankSum=-0.889;SOR=1.136	GT:AD:DP:GQ:PL	0/1:22,25:47:99:890,0,780
chrXIII	162593	.	C	T	1127.77	PASS	AC=1;AF=0.500;AN=2;BaseQRankSum=0.107;ClippingRankSum=0.000;DP=70;ExcessHet=3.0103;FS=6.601;MLEAC=1;MLEAF=0.500;MQ=41.66;MQRankSum=1.213;QD=16.11;ReadPosRankSum=0.836;SOR=0.246	GT:AD:DP:GQ:PL	0/1:37,33:70:99:1156,0,1299
chrXIII	230685	.	T	G	50.74	PASS	AC=2;AF=1.00;AN=2;DP=2;ExcessHet=3.0103;FS=0.000;MLEAC=2;MLEAF=1.00;MQ=52.00;QD=25.37;SOR=0.693	GT:AD:DP:GQ:PL	1/1:0,2:2:6:78,6,0
chrXIII	258951	.	C	T	1020.77	PASS	AC=1;AF=0.500;AN=2;BaseQRankSum=-0.027;ClippingRankSum=0.000;DP=64;ExcessHet=3.0103;FS=0.000;MLEAC=1;MLEAF=0.500;MQ=42.00;MQRankSum=0.000;QD=15.95;ReadPosRankSum=-1.354;SOR=0.722	GT:AD:DP:GQ:PL	0/1:34,30:64:99:1049,0,1217
chrXIII	413971	.	G	A	902.77	PASS	AC=1;AF=0.500;AN=2;BaseQRankSum=1.440;ClippingRankSum=0.000;DP=57;ExcessHet=3.0103;FS=7.500;MLEAC=1;MLEAF=0.500;MQ=42.00;MQRankSum=0.000;QD=15.84;ReadPosRankSum=0.508;SOR=1.676	GT:AD:DP:GQ:PL	0/1:31,26:57:99:931,0,1090
chrXIII	420074	.	C	T	680.77	PASS	AC=1;AF=0.500;AN=2;BaseQRankSum=-0.439;ClippingRankSum=0.000;DP=44;ExcessHet=3.0103;FS=0.000;MLEAC=1;MLEAF=0.500;MQ=42.00;MQRankSum=0.000;QD=15.47;ReadPosRankSum=-0.725;SOR=0.715	GT:AD:DP:GQ:PL	0/1:23,21:44:99:709,0,836
chrXIII	462954	.	C	T	700.77	PASS	AC=1;AF=0.500;AN=2;BaseQRankSum=1.274;ClippingRankSum=0.000;DP=49;ExcessHet=3.0103;FS=1.145;MLEAC=1;MLEAF=0.500;MQ=42.00;MQRankSum=0.000;QD=14.30;ReadPosRankSum=1.273;SOR=0.449	GT:AD:DP:GQ:PL	0/1:28,21:49:99:729,0,988
chrXIII	616211	.	C	T	1070.77	PASS	AC=1;AF=0.500;AN=2;BaseQRankSum=0.031;ClippingRankSum=0.000;DP=49;ExcessHet=3.0103;FS=2.528;MLEAC=1;MLEAF=0.500;MQ=42.00;MQRankSum=0.000;QD=21.85;ReadPosRankSum=-0.128;SOR=1.115	GT:AD:DP:GQ:PL	0/1:18,31:49:99:1099,0,562
chrXIII	675647	.	G	A	927.77	PASS	AC=1;AF=0.500;AN=2;BaseQRankSum=-1.322;ClippingRankSum=0.000;DP=71;ExcessHet=3.0103;FS=8.393;MLEAC=1;MLEAF=0.500;MQ=42.00;MQRankSum=0.000;QD=13.07;ReadPosRankSum=-0.331;SOR=0.588	GT:AD:DP:GQ:PL	0/1:42,29:71:99:956,0,1549
chrXIV	134684	.	G	A	728.77	PASS	AC=1;AF=0.500;AN=2;BaseQRankSum=-0.897;ClippingRankSum=0.000;DP=54;ExcessHet=3.0103;FS=3.860;MLEAC=1;MLEAF=0.500;MQ=42.00;MQRankSum=0.000;QD=13.50;ReadPosRankSum=-0.763;SOR=0.444	GT:AD:DP:GQ:PL	0/1:29,25:54:99:757,0,989
chrXIV	392163	.	C	T	980.77	PASS	AC=1;AF=0.500;AN=2;BaseQRankSum=0.068;ClippingRankSum=0.000;DP=55;ExcessHet=3.0103;FS=0.000;MLEAC=1;MLEAF=0.500;MQ=42.00;MQRankSum=0.000;QD=17.83;ReadPosRankSum=-0.602;SOR=0.627	GT:AD:DP:GQ:PL	0/1:27,28:55:99:1009,0,966
chrXIV	606245	.	G	A	446.77	PASS	AC=1;AF=0.500;AN=2;BaseQRankSum=-2.453;ClippingRankSum=0.000;DP=35;ExcessHet=3.0103;FS=11.591;MLEAC=1;MLEAF=0.500;MQ=42.00;MQRankSum=0.000;QD=12.76;ReadPosRankSum=0.438;SOR=2.780	GT:AD:DP:GQ:PL	0/1:20,15:35:99:475,0,733
chrXIV	619737	.	C	T	767.77	PASS	AC=1;AF=0.500;AN=2;BaseQRankSum=-1.165;ClippingRankSum=0.000;DP=45;ExcessHet=3.0103;FS=0.000;MLEAC=1;MLEAF=0.500;MQ=42.00;MQRankSum=0.000;QD=17.06;ReadPosRankSum=-0.180;SOR=0.776	GT:AD:DP:GQ:PL	0/1:22,23:45:99:796,0,785
chrXIV	733331	.	C	T	1002.77	PASS	AC=1;AF=0.500;AN=2;BaseQRankSum=0.751;ClippingRankSum=0.000;DP=56;ExcessHet=3.0103;FS=7.450;MLEAC=1;MLEAF=0.500;MQ=42.00;MQRankSum=0.000;QD=17.91;ReadPosRankSum=-1.145;SOR=0.938	GT:AD:DP:GQ:PL	0/1:26,30:56:99:1031,0,823
chrXV	292433	.	C	T	906.77	PASS	AC=1;AF=0.500;AN=2;BaseQRankSum=-0.095;ClippingRankSum=0.000;DP=51;ExcessHet=3.0103;FS=10.225;MLEAC=1;MLEAF=0.500;MQ=42.00;MQRankSum=0.000;QD=17.78;ReadPosRankSum=0.359;SOR=1.006	GT:AD:DP:GQ:PL	0/1:25,26:51:99:935,0,894
chrXV	296617	.	C	T	1033.77	PASS	AC=1;AF=0.500;AN=2;BaseQRankSum=0.928;ClippingRankSum=0.000;DP=55;ExcessHet=3.0103;FS=1.037;MLEAC=1;MLEAF=0.500;MQ=42.00;MQRankSum=0.000;QD=18.80;ReadPosRankSum=-0.845;SOR=0.495	GT:AD:DP:GQ:PL	0/1:26,29:55:99:1062,0,920
chrXV	515102	.	C	T	876.77	PASS	AC=1;AF=0.500;AN=2;BaseQRankSum=-0.365;ClippingRankSum=0.000;DP=49;ExcessHet=3.0103;FS=1.100;MLEAC=1;MLEAF=0.500;MQ=42.00;MQRankSum=0.000;QD=17.89;ReadPosRankSum=-1.078;SOR=0.481	GT:AD:DP:GQ:PL	0/1:23,26:49:99:905,0,803
chrXV	548978	.	C	T	899.77	PASS	AC=1;AF=0.500;AN=2;BaseQRankSum=1.052;ClippingRankSum=0.000;DP=48;ExcessHet=3.0103;FS=2.541;MLEAC=1;MLEAF=0.500;MQ=42.00;MQRankSum=0.000;QD=18.75;ReadPosRankSum=-0.509;SOR=1.200	GT:AD:DP:GQ:PL	0/1:22,26:48:99:928,0,746
chrXV	573075	.	C	T	1320.77	PASS	AC=1;AF=0.500;AN=2;BaseQRankSum=-1.531;ClippingRankSum=0.000;DP=56;ExcessHet=3.0103;FS=4.202;MLEAC=1;MLEAF=0.500;MQ=42.00;MQRankSum=0.000;QD=23.59;ReadPosRankSum=-1.591;SOR=1.493	GT:AD:DP:GQ:PL	0/1:18,38:56:99:1349,0,588
chrXV	715660	.	C	T	1260.77	PASS	AC=1;AF=0.500;AN=2;BaseQRankSum=-0.425;ClippingRankSum=0.000;DP=57;ExcessHet=3.0103;FS=3.871;MLEAC=1;MLEAF=0.500;MQ=42.00;MQRankSum=0.000;QD=22.12;ReadPosRankSum=1.656;SOR=0.499	GT:AD:DP:GQ:PL	0/1:21,36:57:99:1289,0,702
chrXV	797802	.	C	T	1128.77	PASS	AC=1;AF=0.500;AN=2;BaseQRankSum=-1.962;ClippingRankSum=0.000;DP=60;ExcessHet=3.0103;FS=0.000;MLEAC=1;MLEAF=0.500;MQ=41.97;MQRankSum=-0.782;QD=18.81;ReadPosRankSum=0.678;SOR=0.598	GT:AD:DP:GQ:PL	0/1:24,36:60:99:1157,0,797
chrXV	813897	.	C	T	924.77	PASS	AC=1;AF=0.500;AN=2;BaseQRankSum=0.932;ClippingRankSum=0.000;DP=53;ExcessHet=3.0103;FS=0.000;MLEAC=1;MLEAF=0.500;MQ=42.00;MQRankSum=0.000;QD=17.45;ReadPosRankSum=0.131;SOR=0.608	GT:AD:DP:GQ:PL	0/1:25,28:53:99:953,0,833
chrXV	940186	.	G	A	988.77	PASS	AC=1;AF=0.500;AN=2;BaseQRankSum=1.215;ClippingRankSum=0.000;DP=63;ExcessHet=3.0103;FS=6.775;MLEAC=1;MLEAF=0.500;MQ=42.00;MQRankSum=0.000;QD=15.69;ReadPosRankSum=0.626;SOR=0.887	GT:AD:DP:GQ:PL	0/1:34,29:63:99:1017,0,1195
chrXV	1023255	.	C	T	789.77	PASS	AC=1;AF=0.500;AN=2;BaseQRankSum=2.330;ClippingRankSum=0.000;DP=33;ExcessHet=3.0103;FS=1.489;MLEAC=1;MLEAF=0.500;MQ=42.00;MQRankSum=0.000;QD=23.93;ReadPosRankSum=3.346;SOR=0.446	GT:AD:DP:GQ:PL	0/1:12,21:33:99:818,0,384
chrXVI	381669	.	G	A	786.77	PASS	AC=1;AF=0.500;AN=2;BaseQRankSum=-0.488;ClippingRankSum=0.000;DP=47;ExcessHet=3.0103;FS=11.316;MLEAC=1;MLEAF=0.500;MQ=42.00;MQRankSum=0.000;QD=17.10;ReadPosRankSum=2.396;SOR=1.485	GT:AD:DP:GQ:PL	0/1:21,25:46:99:815,0,671
chrXVI	386322	.	G	A	883.77	PASS	AC=1;AF=0.500;AN=2;BaseQRankSum=0.706;ClippingRankSum=0.000;DP=42;ExcessHet=3.0103;FS=1.210;MLEAC=1;MLEAF=0.500;MQ=42.00;MQRankSum=0.000;QD=21.56;ReadPosRankSum=0.389;SOR=0.941	GT:AD:DP:GQ:PL	0/1:16,25:41:99:912,0,529
chrXVI	445307	.	G	A	432.77	PASS	AC=1;AF=0.500;AN=2;BaseQRankSum=1.556;ClippingRankSum=0.000;DP=31;ExcessHet=3.0103;FS=3.251;MLEAC=1;MLEAF=0.500;MQ=42.00;MQRankSum=0.000;QD=13.96;ReadPosRankSum=1.865;SOR=1.278	GT:AD:DP:GQ:PL	0/1:17,14:31:99:461,0,541
chrXVI	450583	.	C	T	976.77	PASS	AC=1;AF=0.500;AN=2;BaseQRankSum=-1.394;ClippingRankSum=0.000;DP=51;ExcessHet=3.0103;FS=1.186;MLEAC=1;MLEAF=0.500;MQ=42.00;MQRankSum=0.000;QD=19.15;ReadPosRankSum=-0.647;SOR=0.473	GT:AD:DP:GQ:PL	0/1:23,28:51:99:1005,0,817
chrXVI	493690	.	G	A	1163.77	PASS	AC=1;AF=0.500;AN=2;BaseQRankSum=-2.285;ClippingRankSum=0.000;DP=61;ExcessHet=3.0103;FS=11.356;MLEAC=1;MLEAF=0.500;MQ=42.00;MQRankSum=0.000;QD=19.08;ReadPosRankSum=0.432;SOR=1.045	GT:AD:DP:GQ:PL	0/1:27,34:61:99:1192,0,963
chrXVI	639814	.	G	A	1244.77	PASS	AC=1;AF=0.500;AN=2;BaseQRankSum=1.514;ClippingRankSum=0.000;DP=73;ExcessHet=3.0103;FS=14.691;MLEAC=1;MLEAF=0.500;MQ=42.00;MQRankSum=0.000;QD=17.05;ReadPosRankSum=1.211;SOR=0.544	GT:AD:DP:GQ:PL	0/1:37,36:73:99:1273,0,1228
chrXVI	695340	.	G	A	1179.77	PASS	AC=1;AF=0.500;AN=2;BaseQRankSum=1.485;ClippingRankSum=0.000;DP=73;ExcessHet=3.0103;FS=0.000;MLEAC=1;MLEAF=0.500;MQ=42.00;MQRankSum=0.000;QD=16.16;ReadPosRankSum=0.438;SOR=0.663	GT:AD:DP:GQ:PL	0/1:38,35:73:99:1208,0,1307
chrXVI	860459	.	C	T	749.77	PASS	AC=1;AF=0.500;AN=2;BaseQRankSum=2.399;ClippingRankSum=0.000;DP=50;ExcessHet=3.0103;FS=5.913;MLEAC=1;MLEAF=0.500;MQ=41.36;MQRankSum=-0.228;QD=15.00;ReadPosRankSum=-0.473;SOR=1.011	GT:AD:DP:GQ:PL	0/1:27,23:50:99:778,0,872
