# Supplementary material for: Recombination Is Responsible for the Increased Recovery of Drug-Resistant Mutants with Hypermutated Genomes in Resting Yeast Diploids Expressing APOBEC Deaminases
Source: Front Genet. 2017 Dec 12;8:202. doi: 10.3389/fgene.2017.00202 (PMC5733079; doi:10.3389/fgene.2017.00202)
Supplement: Supplementary file 6 [file Data_Sheet_1.zip › AID_d3/N100-LAN210-Can-AID-NA-RUN7-D3_SNVs_final.vcf]

##fileformat=VCFv4.2
##FILTER=<ID=LowQual,Description="Low quality">
##FORMAT=<ID=AD,Number=R,Type=Integer,Description="Allelic depths for the ref and alt alleles in the order listed">
##FORMAT=<ID=DP,Number=1,Type=Integer,Description="Approximate read depth (reads with MQ=255 or with bad mates are filtered)">
##FORMAT=<ID=GQ,Number=1,Type=Integer,Description="Genotype Quality">
##FORMAT=<ID=GT,Number=1,Type=String,Description="Genotype">
##FORMAT=<ID=PL,Number=G,Type=Integer,Description="Normalized, Phred-scaled likelihoods for genotypes as defined in the VCF specification">
##GATKCommandLine.HaplotypeCaller=<ID=HaplotypeCaller,Version=3.8-0-ge9d806836,Date="Tue Sep 19 14:06:29 PDT 2017",Epoch=1505855189391,CommandLineOptions="analysis_type=HaplotypeCaller input_file=[N100-LAN210-Can-AID-NA-RUN7-D3_sorted_dedup_RG_realigned.bam] showFullBamList=false read_buffer_size=null read_filter=[] disable_read_filter=[] intervals=null excludeIntervals=[../../LAN210/20170903_LAN210_v0.10m_masked_v2.bed] interval_set_rule=UNION interval_merging=ALL interval_padding=0 reference_sequence=../../LAN210/LAN210_v0.10m.fasta nonDeterministicRandomSeed=false disableDithering=false maxRuntime=-1 maxRuntimeUnits=MINUTES downsampling_type=BY_SAMPLE downsample_to_fraction=null downsample_to_coverage=500 baq=OFF baqGapOpenPenalty=40.0 refactor_NDN_cigar_string=false fix_misencoded_quality_scores=false allow_potentially_misencoded_quality_scores=false useOriginalQualities=false defaultBaseQualities=-1 performanceLog=null BQSR=null quantize_quals=0 static_quantized_quals=null round_down_quantized=false disable_indel_quals=false emit_original_quals=false preserve_qscores_less_than=6 globalQScorePrior=-1.0 secondsBetweenProgressUpdates=10 validation_strictness=SILENT remove_program_records=false keep_program_records=false sample_rename_mapping_file=null unsafe=null use_jdk_deflater=false use_jdk_inflater=false disable_auto_index_creation_and_locking_when_reading_rods=false no_cmdline_in_header=false sites_only=false never_trim_vcf_format_field=false bcf=false bam_compression=null simplifyBAM=false disable_bam_indexing=false generate_md5=false num_threads=1 num_cpu_threads_per_data_thread=1 num_io_threads=0 monitorThreadEfficiency=false num_bam_file_handles=null read_group_black_list=null pedigree=[] pedigreeString=[] pedigreeValidationType=STRICT allow_intervals_with_unindexed_bam=false generateShadowBCF=false variant_index_type=DYNAMIC_SEEK variant_index_parameter=-1 reference_window_stop=0 phone_home= gatk_key=null tag=NA logging_level=INFO log_to_file=null help=false version=false out=/media/artem/artem_second/20170727_RUN8/Project_Stepchenkova/reanalyze_RUN7/N100-LAN210-Can-AID-NA-RUN7-D3/N100-LAN210-Can-AID-NA-RUN7-D3.vcf likelihoodCalculationEngine=PairHMM heterogeneousKmerSizeResolution=COMBO_MIN dbsnp=(RodBinding name= source=UNBOUND) dontTrimActiveRegions=false maxDiscARExtension=25 maxGGAARExtension=300 paddingAroundIndels=150 paddingAroundSNPs=20 comp=[] annotation=[] excludeAnnotation=[] group=[StandardAnnotation, StandardHCAnnotation] debug=false useFilteredReadsForAnnotations=false emitRefConfidence=NONE bamOutput=null bamWriterType=CALLED_HAPLOTYPES emitDroppedReads=false disableOptimizations=false annotateNDA=false useNewAFCalculator=false heterozygosity=0.001 indel_heterozygosity=1.25E-4 heterozygosity_stdev=0.01 standard_min_confidence_threshold_for_calling=10.0 standard_min_confidence_threshold_for_emitting=30.0 max_alternate_alleles=6 max_genotype_count=1024 max_num_PL_values=100 input_prior=[] sample_ploidy=2 genotyping_mode=DISCOVERY alleles=(RodBinding name= source=UNBOUND) contamination_fraction_to_filter=0.0 contamination_fraction_per_sample_file=null p_nonref_model=null exactcallslog=null output_mode=EMIT_VARIANTS_ONLY allSitePLs=false gcpHMM=10 pair_hmm_implementation=FASTEST_AVAILABLE phredScaledGlobalReadMismappingRate=45 noFpga=false nativePairHmmThreads=1 useDoublePrecision=false sample_name=null kmerSize=[10, 25] dontIncreaseKmerSizesForCycles=false allowNonUniqueKmersInRef=false numPruningSamples=1 recoverDanglingHeads=false doNotRecoverDanglingBranches=false minDanglingBranchLength=4 consensus=false maxNumHaplotypesInPopulation=128 errorCorrectKmers=false minPruning=2 debugGraphTransformations=false allowCyclesInKmerGraphToGeneratePaths=false graphOutput=null kmerLengthForReadErrorCorrection=25 minObservationsForKmerToBeSolid=20 GVCFGQBands=[1, 2, 3, 4, 5, 6, 7, 8, 9, 10, 11, 12, 13, 14, 15, 16, 17, 18, 19, 20, 21, 22, 23, 24, 25, 26, 27, 28, 29, 30, 31, 32, 33, 34, 35, 36, 37, 38, 39, 40, 41, 42, 43, 44, 45, 46, 47, 48, 49, 50, 51, 52, 53, 54, 55, 56, 57, 58, 59, 60, 70, 80, 90, 99] indelSizeToEliminateInRefModel=10 min_base_quality_score=10 includeUmappedReads=false useAllelesTrigger=false doNotRunPhysicalPhasing=true keepRG=null justDetermineActiveRegions=false dontGenotype=false dontUseSoftClippedBases=false captureAssemblyFailureBAM=false errorCorrectReads=false pcr_indel_model=CONSERVATIVE maxReadsInRegionPerSample=10000 minReadsPerAlignmentStart=10 mergeVariantsViaLD=false activityProfileOut=null activeRegionOut=null activeRegionIn=null activeRegionExtension=null forceActive=false activeRegionMaxSize=null bandPassSigma=null maxReadsInMemoryPerSample=30000 maxTotalReadsInMemory=10000000 maxProbPropagationDistance=50 activeProbabilityThreshold=0.002 min_mapping_quality_score=20 filter_reads_with_N_cigar=false filter_mismatching_base_and_quals=false filter_bases_not_stored=false">
##GATKCommandLine.SelectVariants=<ID=SelectVariants,Version=3.8-0-ge9d806836,Date="Tue Sep 19 14:12:33 PDT 2017",Epoch=1505855553080,CommandLineOptions="analysis_type=SelectVariants input_file=[] showFullBamList=false read_buffer_size=null read_filter=[] disable_read_filter=[] intervals=null excludeIntervals=null interval_set_rule=UNION interval_merging=ALL interval_padding=0 reference_sequence=../../LAN210/LAN210_v0.10m.fasta nonDeterministicRandomSeed=false disableDithering=false maxRuntime=-1 maxRuntimeUnits=MINUTES downsampling_type=BY_SAMPLE downsample_to_fraction=null downsample_to_coverage=1000 baq=OFF baqGapOpenPenalty=40.0 refactor_NDN_cigar_string=false fix_misencoded_quality_scores=false allow_potentially_misencoded_quality_scores=false useOriginalQualities=false defaultBaseQualities=-1 performanceLog=null BQSR=null quantize_quals=0 static_quantized_quals=null round_down_quantized=false disable_indel_quals=false emit_original_quals=false preserve_qscores_less_than=6 globalQScorePrior=-1.0 secondsBetweenProgressUpdates=10 validation_strictness=SILENT remove_program_records=false keep_program_records=false sample_rename_mapping_file=null unsafe=null use_jdk_deflater=false use_jdk_inflater=false disable_auto_index_creation_and_locking_when_reading_rods=false no_cmdline_in_header=false sites_only=false never_trim_vcf_format_field=false bcf=false bam_compression=null simplifyBAM=false disable_bam_indexing=false generate_md5=false num_threads=1 num_cpu_threads_per_data_thread=1 num_io_threads=0 monitorThreadEfficiency=false num_bam_file_handles=null read_group_black_list=null pedigree=[] pedigreeString=[] pedigreeValidationType=STRICT allow_intervals_with_unindexed_bam=false generateShadowBCF=false variant_index_type=DYNAMIC_SEEK variant_index_parameter=-1 reference_window_stop=0 phone_home= gatk_key=null tag=NA logging_level=INFO log_to_file=null help=false version=false variant=(RodBinding name=variant source=N100-LAN210-Can-AID-NA-RUN7-D3.vcf) discordance=(RodBinding name= source=UNBOUND) concordance=(RodBinding name= source=UNBOUND) out=/media/artem/artem_second/20170727_RUN8/Project_Stepchenkova/reanalyze_RUN7/N100-LAN210-Can-AID-NA-RUN7-D3/N100-LAN210-Can-AID-NA-RUN7-D3_SNVs.vcf sample_name=[] sample_expressions=null sample_file=null exclude_sample_name=[] exclude_sample_file=[] exclude_sample_expressions=[] selectexpressions=[] invertselect=false excludeNonVariants=false excludeFiltered=false preserveAlleles=false removeUnusedAlternates=false restrictAllelesTo=ALL keepOriginalAC=false keepOriginalDP=false mendelianViolation=false invertMendelianViolation=false mendelianViolationQualThreshold=0.0 select_random_fraction=0.0 remove_fraction_genotypes=0.0 selectTypeToInclude=[SNP] selectTypeToExclude=[] keepIDs=null excludeIDs=null fullyDecode=false justRead=false maxIndelSize=2147483647 minIndelSize=0 maxFilteredGenotypes=2147483647 minFilteredGenotypes=0 maxFractionFilteredGenotypes=1.0 minFractionFilteredGenotypes=0.0 maxNOCALLnumber=2147483647 maxNOCALLfraction=1.0 setFilteredGtToNocall=false ALLOW_NONOVERLAPPING_COMMAND_LINE_SAMPLES=false forceValidOutput=false filter_reads_with_N_cigar=false filter_mismatching_base_and_quals=false filter_bases_not_stored=false">
##INFO=<ID=AC,Number=A,Type=Integer,Description="Allele count in genotypes, for each ALT allele, in the same order as listed">
##INFO=<ID=AF,Number=A,Type=Float,Description="Allele Frequency, for each ALT allele, in the same order as listed">
##INFO=<ID=AN,Number=1,Type=Integer,Description="Total number of alleles in called genotypes">
##INFO=<ID=BaseQRankSum,Number=1,Type=Float,Description="Z-score from Wilcoxon rank sum test of Alt Vs. Ref base qualities">
##INFO=<ID=ClippingRankSum,Number=1,Type=Float,Description="Z-score From Wilcoxon rank sum test of Alt vs. Ref number of hard clipped bases">
##INFO=<ID=DP,Number=1,Type=Integer,Description="Approximate read depth; some reads may have been filtered">
##INFO=<ID=DS,Number=0,Type=Flag,Description="Were any of the samples downsampled?">
##INFO=<ID=ExcessHet,Number=1,Type=Float,Description="Phred-scaled p-value for exact test of excess heterozygosity">
##INFO=<ID=FS,Number=1,Type=Float,Description="Phred-scaled p-value using Fisher's exact test to detect strand bias">
##INFO=<ID=HaplotypeScore,Number=1,Type=Float,Description="Consistency of the site with at most two segregating haplotypes">
##INFO=<ID=InbreedingCoeff,Number=1,Type=Float,Description="Inbreeding coefficient as estimated from the genotype likelihoods per-sample when compared against the Hardy-Weinberg expectation">
##INFO=<ID=MLEAC,Number=A,Type=Integer,Description="Maximum likelihood expectation (MLE) for the allele counts (not necessarily the same as the AC), for each ALT allele, in the same order as listed">
##INFO=<ID=MLEAF,Number=A,Type=Float,Description="Maximum likelihood expectation (MLE) for the allele frequency (not necessarily the same as the AF), for each ALT allele, in the same order as listed">
##INFO=<ID=MQ,Number=1,Type=Float,Description="RMS Mapping Quality">
##INFO=<ID=MQRankSum,Number=1,Type=Float,Description="Z-score From Wilcoxon rank sum test of Alt vs. Ref read mapping qualities">
##INFO=<ID=QD,Number=1,Type=Float,Description="Variant Confidence/Quality by Depth">
##INFO=<ID=ReadPosRankSum,Number=1,Type=Float,Description="Z-score from Wilcoxon rank sum test of Alt vs. Ref read position bias">
##INFO=<ID=SOR,Number=1,Type=Float,Description="Symmetric Odds Ratio of 2x2 contingency table to detect strand bias">
##contig=<ID=chrI,length=198855>
##contig=<ID=chrII,length=810456>
##contig=<ID=chrIII,length=316501>
##contig=<ID=chrIV,length=1516959>
##contig=<ID=chrV,length=570663>
##contig=<ID=chrVI,length=270116>
##contig=<ID=chrVII,length=1084724>
##contig=<ID=chrVIII,length=557320>
##contig=<ID=chrIX,length=433988>
##contig=<ID=chrX,length=745688>
##contig=<ID=chrXI,length=666767>
##contig=<ID=chrXII,length=1065113>
##contig=<ID=chrXIII,length=917121>
##contig=<ID=chrXIV,length=784078>
##contig=<ID=chrXV,length=1078147>
##contig=<ID=chrXVI,length=943466>
##contig=<ID=mt,length=85611>
##reference=file:///media/artem/artem_second/20170727_RUN8/Project_Stepchenkova/reanalyze_RUN7/N100-LAN210-Can-AID-NA-RUN7-D3/../../LAN210/LAN210_v0.10m.fasta
##source=SelectVariants
#CHROM	POS	ID	REF	ALT	QUAL	FILTER	INFO	FORMAT	N100-LAN210-Can-AID-NA-RUN7-D3
chrII	36411	.	G	A	767.77	PASS	AC=1;AF=0.500;AN=2;BaseQRankSum=1.386;ClippingRankSum=0.000;DP=49;ExcessHet=3.0103;FS=0.000;MLEAC=1;MLEAF=0.500;MQ=41.47;MQRankSum=1.584;QD=16.00;ReadPosRankSum=0.293;SOR=0.669	GT:AD:DP:GQ:PL	0/1:22,26:48:99:796,0,626
chrII	44656	.	G	A	727.77	PASS	AC=1;AF=0.500;AN=2;BaseQRankSum=-0.184;ClippingRankSum=0.000;DP=55;ExcessHet=3.0103;FS=1.041;MLEAC=1;MLEAF=0.500;MQ=41.93;MQRankSum=-1.570;QD=13.48;ReadPosRankSum=-0.106;SOR=0.895	GT:AD:DP:GQ:PL	0/1:30,24:54:99:756,0,974
chrII	113599	.	C	T	672.77	PASS	AC=1;AF=0.500;AN=2;BaseQRankSum=2.249;ClippingRankSum=0.000;DP=46;ExcessHet=3.0103;FS=0.000;MLEAC=1;MLEAF=0.500;MQ=42.00;MQRankSum=0.000;QD=14.95;ReadPosRankSum=0.144;SOR=0.628	GT:AD:DP:GQ:PL	0/1:24,21:45:99:701,0,660
chrII	235896	.	C	T	278.77	PASS	AC=1;AF=0.500;AN=2;BaseQRankSum=-0.671;ClippingRankSum=0.000;DP=42;ExcessHet=3.0103;FS=7.173;MLEAC=1;MLEAF=0.500;MQ=41.95;MQRankSum=0.758;QD=6.64;ReadPosRankSum=-0.468;SOR=1.170	GT:AD:DP:GQ:PL	0/1:28,14:42:99:307,0,800
chrII	419694	.	G	A	582.77	PASS	AC=1;AF=0.500;AN=2;BaseQRankSum=-2.003;ClippingRankSum=0.000;DP=30;ExcessHet=3.0103;FS=0.000;MLEAC=1;MLEAF=0.500;MQ=42.00;MQRankSum=0.000;QD=19.43;ReadPosRankSum=-1.278;SOR=0.634	GT:AD:DP:GQ:PL	0/1:9,21:30:99:611,0,289
chrII	512833	.	C	T	624.77	PASS	AC=1;AF=0.500;AN=2;BaseQRankSum=-0.228;ClippingRankSum=0.000;DP=59;ExcessHet=3.0103;FS=5.503;MLEAC=1;MLEAF=0.500;MQ=41.76;MQRankSum=-1.132;QD=10.59;ReadPosRankSum=0.647;SOR=0.264	GT:AD:DP:GQ:PL	0/1:34,25:59:99:653,0,1015
chrII	659424	.	G	A	1068.77	PASS	AC=1;AF=0.500;AN=2;BaseQRankSum=-0.365;ClippingRankSum=0.000;DP=84;ExcessHet=3.0103;FS=0.829;MLEAC=1;MLEAF=0.500;MQ=41.69;MQRankSum=-0.677;QD=12.72;ReadPosRankSum=-1.330;SOR=0.637	GT:AD:DP:GQ:PL	0/1:47,37:84:99:1097,0,1495
chrIV	116192	.	G	A	975.77	PASS	AC=1;AF=0.500;AN=2;BaseQRankSum=2.273;ClippingRankSum=0.000;DP=44;ExcessHet=3.0103;FS=1.263;MLEAC=1;MLEAF=0.500;MQ=42.00;MQRankSum=0.000;QD=22.18;ReadPosRankSum=-0.394;SOR=0.451	GT:AD:DP:GQ:PL	0/1:17,27:44:99:1004,0,472
chrIV	172428	.	C	T	920.77	PASS	AC=1;AF=0.500;AN=2;BaseQRankSum=-1.253;ClippingRankSum=0.000;DP=73;ExcessHet=3.0103;FS=3.136;MLEAC=1;MLEAF=0.500;MQ=41.15;MQRankSum=0.685;QD=12.61;ReadPosRankSum=-1.205;SOR=0.621	GT:AD:DP:GQ:PL	0/1:39,34:73:99:949,0,1199
chrIV	221884	.	G	A	387.77	PASS	AC=1;AF=0.500;AN=2;BaseQRankSum=0.998;ClippingRankSum=0.000;DP=32;ExcessHet=3.0103;FS=0.000;MLEAC=1;MLEAF=0.500;MQ=41.82;MQRankSum=0.304;QD=12.12;ReadPosRankSum=0.657;SOR=0.732	GT:AD:DP:GQ:PL	0/1:19,13:32:99:416,0,601
chrIV	242384	.	C	T	201.77	PASS	AC=1;AF=0.500;AN=2;BaseQRankSum=0.220;ClippingRankSum=0.000;DP=21;ExcessHet=3.0103;FS=0.000;MLEAC=1;MLEAF=0.500;MQ=41.91;MQRankSum=-1.058;QD=9.61;ReadPosRankSum=-1.999;SOR=0.665	GT:AD:DP:GQ:PL	0/1:12,9:21:99:230,0,323
chrIV	423740	.	G	A	2108.77	PASS	AC=1;AF=0.500;AN=2;BaseQRankSum=0.205;ClippingRankSum=0.000;DP=139;ExcessHet=3.0103;FS=1.347;MLEAC=1;MLEAF=0.500;MQ=41.92;MQRankSum=-0.808;QD=15.17;ReadPosRankSum=0.002;SOR=0.841	GT:AD:DP:GQ:PL	0/1:69,70:139:99:2137,0,2065
chrIV	452748	.	G	A	565.77	PASS	AC=1;AF=0.500;AN=2;BaseQRankSum=-0.984;ClippingRankSum=0.000;DP=32;ExcessHet=3.0103;FS=0.000;MLEAC=1;MLEAF=0.500;MQ=41.88;MQRankSum=-1.223;QD=17.68;ReadPosRankSum=0.605;SOR=0.693	GT:AD:DP:GQ:PL	0/1:14,18:32:99:594,0,470
chrIV	770241	.	C	T	483.77	PASS	AC=1;AF=0.500;AN=2;BaseQRankSum=0.018;ClippingRankSum=0.000;DP=33;ExcessHet=3.0103;FS=0.000;MLEAC=1;MLEAF=0.500;MQ=42.00;MQRankSum=0.000;QD=14.66;ReadPosRankSum=0.181;SOR=0.582	GT:AD:DP:GQ:PL	0/1:16,17:33:99:512,0,465
chrIV	812144	.	C	T	723.77	PASS	AC=1;AF=0.500;AN=2;BaseQRankSum=-0.598;ClippingRankSum=0.000;DP=59;ExcessHet=3.0103;FS=3.617;MLEAC=1;MLEAF=0.500;MQ=42.00;MQRankSum=0.000;QD=12.27;ReadPosRankSum=-0.655;SOR=0.911	GT:AD:DP:GQ:PL	0/1:33,26:59:99:752,0,1033
chrIV	1151721	.	G	A	222.77	PASS	AC=1;AF=0.500;AN=2;BaseQRankSum=1.715;ClippingRankSum=0.000;DP=16;ExcessHet=3.0103;FS=2.115;MLEAC=1;MLEAF=0.500;MQ=42.00;MQRankSum=0.000;QD=13.92;ReadPosRankSum=-0.163;SOR=0.636	GT:AD:DP:GQ:PL	0/1:9,7:16:99:251,0,266
chrIV	1261014	.	G	A	1084.77	PASS	AC=1;AF=0.500;AN=2;BaseQRankSum=1.099;ClippingRankSum=0.000;DP=59;ExcessHet=3.0103;FS=2.225;MLEAC=1;MLEAF=0.500;MQ=41.75;MQRankSum=-0.867;QD=18.70;ReadPosRankSum=-0.457;SOR=0.425	GT:AD:DP:GQ:PL	0/1:26,32:58:99:1113,0,834
chrV	32271	.	C	T	2100.77	PASS	AC=2;AF=1.00;AN=2;DP=59;ExcessHet=3.0103;FS=0.000;MLEAC=2;MLEAF=1.00;MQ=41.27;QD=34.33;SOR=0.871	GT:AD:DP:GQ:PL	1/1:0,59:59:99:2129,177,0
chrV	266554	.	G	C	570.77	PASS	AC=1;AF=0.500;AN=2;BaseQRankSum=-0.064;ClippingRankSum=0.000;DP=105;ExcessHet=3.0103;FS=2.217;MLEAC=1;MLEAF=0.500;MQ=40.25;MQRankSum=-2.912;QD=5.44;ReadPosRankSum=-4.016;SOR=1.082	GT:AD:DP:GQ:PL	0/1:83,22:105:99:599,0,3289
chrV	278115	.	T	C	444.77	PASS	AC=1;AF=0.500;AN=2;BaseQRankSum=-1.336;ClippingRankSum=0.000;DP=64;ExcessHet=3.0103;FS=12.635;MLEAC=1;MLEAF=0.500;MQ=40.68;MQRankSum=-2.288;QD=6.95;ReadPosRankSum=-2.546;SOR=3.451	GT:AD:DP:GQ:PL	0/1:50,14:64:99:473,0,2049
chrV	278116	.	G	T	444.77	PASS	AC=1;AF=0.500;AN=2;BaseQRankSum=-1.155;ClippingRankSum=0.000;DP=63;ExcessHet=3.0103;FS=12.745;MLEAC=1;MLEAF=0.500;MQ=40.89;MQRankSum=-1.818;QD=7.06;ReadPosRankSum=-2.338;SOR=3.318	GT:AD:DP:GQ:PL	0/1:50,13:63:99:473,0,2049
chrV	490846	.	G	A	1641.77	PASS	AC=2;AF=1.00;AN=2;DP=48;ExcessHet=3.0103;FS=0.000;MLEAC=2;MLEAF=1.00;MQ=41.65;QD=34.93;SOR=0.735	GT:AD:DP:GQ:PL	1/1:0,47:47:99:1670,141,0
chrVI	95259	.	G	A	856.77	PASS	AC=1;AF=0.500;AN=2;BaseQRankSum=-1.542;ClippingRankSum=0.000;DP=58;ExcessHet=3.0103;FS=0.000;MLEAC=1;MLEAF=0.500;MQ=42.00;MQRankSum=0.000;QD=15.58;ReadPosRankSum=0.411;SOR=0.604	GT:AD:DP:GQ:PL	0/1:24,31:55:99:885,0,727
chrVII	363292	.	G	A	960.77	PASS	AC=1;AF=0.500;AN=2;BaseQRankSum=1.217;ClippingRankSum=0.000;DP=70;ExcessHet=3.0103;FS=0.916;MLEAC=1;MLEAF=0.500;MQ=42.00;MQRankSum=0.000;QD=13.73;ReadPosRankSum=1.451;SOR=0.544	GT:AD:DP:GQ:PL	0/1:40,30:70:99:989,0,1288
chrVII	415900	.	G	A	1162.77	PASS	AC=1;AF=0.500;AN=2;BaseQRankSum=-0.849;ClippingRankSum=0.000;DP=80;ExcessHet=3.0103;FS=4.380;MLEAC=1;MLEAF=0.500;MQ=41.24;MQRankSum=-0.760;QD=14.72;ReadPosRankSum=0.119;SOR=0.330	GT:AD:DP:GQ:PL	0/1:37,42:79:99:1191,0,1093
chrVII	605967	.	C	T	1206.77	PASS	AC=1;AF=0.500;AN=2;BaseQRankSum=-0.170;ClippingRankSum=0.000;DP=69;ExcessHet=3.0103;FS=1.117;MLEAC=1;MLEAF=0.500;MQ=41.94;MQRankSum=1.598;QD=17.49;ReadPosRankSum=-1.326;SOR=0.502	GT:AD:DP:GQ:PL	0/1:31,38:69:99:1235,0,971
chrVII	648959	.	C	T	854.77	PASS	AC=1;AF=0.500;AN=2;BaseQRankSum=-0.127;ClippingRankSum=0.000;DP=52;ExcessHet=3.0103;FS=5.655;MLEAC=1;MLEAF=0.500;MQ=41.96;MQRankSum=0.000;QD=17.10;ReadPosRankSum=0.395;SOR=0.543	GT:AD:DP:GQ:PL	0/1:24,26:50:99:883,0,810
chrVII	648972	.	C	T	689.77	PASS	AC=1;AF=0.500;AN=2;BaseQRankSum=-0.081;ClippingRankSum=0.000;DP=51;ExcessHet=3.0103;FS=2.460;MLEAC=1;MLEAF=0.500;MQ=41.96;MQRankSum=0.000;QD=14.08;ReadPosRankSum=0.076;SOR=1.041	GT:AD:DP:GQ:PL	0/1:27,22:49:99:718,0,867
chrVII	716947	.	G	A	652.77	PASS	AC=1;AF=0.500;AN=2;BaseQRankSum=1.213;ClippingRankSum=0.000;DP=40;ExcessHet=3.0103;FS=0.000;MLEAC=1;MLEAF=0.500;MQ=42.00;MQRankSum=0.000;QD=16.32;ReadPosRankSum=-0.952;SOR=0.804	GT:AD:DP:GQ:PL	0/1:18,22:40:99:681,0,472
chrVII	739139	.	G	A	773.77	PASS	AC=1;AF=0.500;AN=2;BaseQRankSum=0.678;ClippingRankSum=0.000;DP=51;ExcessHet=3.0103;FS=0.000;MLEAC=1;MLEAF=0.500;MQ=42.00;MQRankSum=0.000;QD=15.17;ReadPosRankSum=-0.125;SOR=0.748	GT:AD:DP:GQ:PL	0/1:24,27:51:99:802,0,688
chrVII	766071	.	C	T	1976.77	PASS	AC=1;AF=0.500;AN=2;BaseQRankSum=1.183;ClippingRankSum=0.000;DP=140;ExcessHet=3.0103;FS=4.033;MLEAC=1;MLEAF=0.500;MQ=41.87;MQRankSum=-1.846;QD=14.12;ReadPosRankSum=-0.455;SOR=1.048	GT:AD:DP:GQ:PL	0/1:73,67:140:99:2005,0,2075
chrVII	771942	.	G	A	1192.77	PASS	AC=1;AF=0.500;AN=2;BaseQRankSum=0.648;ClippingRankSum=0.000;DP=110;ExcessHet=3.0103;FS=0.763;MLEAC=1;MLEAF=0.500;MQ=41.95;MQRankSum=0.217;QD=10.84;ReadPosRankSum=-0.703;SOR=0.600	GT:AD:DP:GQ:PL	0/1:67,43:110:99:1221,0,2004
chrVII	799161	.	C	T	938.77	PASS	AC=1;AF=0.500;AN=2;BaseQRankSum=0.226;ClippingRankSum=0.000;DP=63;ExcessHet=3.0103;FS=8.994;MLEAC=1;MLEAF=0.500;MQ=41.97;MQRankSum=0.000;QD=15.39;ReadPosRankSum=1.962;SOR=1.200	GT:AD:DP:GQ:PL	0/1:31,30:61:99:967,0,981
chrVII	909045	.	C	T	657.77	PASS	AC=1;AF=0.500;AN=2;BaseQRankSum=-0.194;ClippingRankSum=0.000;DP=48;ExcessHet=3.0103;FS=2.508;MLEAC=1;MLEAF=0.500;MQ=41.11;MQRankSum=-0.680;QD=14.00;ReadPosRankSum=2.349;SOR=1.038	GT:AD:DP:GQ:PL	0/1:25,22:47:99:686,0,800
chrVII	935464	.	C	T	641.77	PASS	AC=1;AF=0.500;AN=2;BaseQRankSum=1.235;ClippingRankSum=0.000;DP=42;ExcessHet=3.0103;FS=4.675;MLEAC=1;MLEAF=0.500;MQ=41.91;MQRankSum=-1.398;QD=15.28;ReadPosRankSum=0.480;SOR=1.685	GT:AD:DP:GQ:PL	0/1:21,21:42:99:670,0,611
chrVIII	111367	.	C	T	307.77	PASS	AC=1;AF=0.500;AN=2;BaseQRankSum=0.244;ClippingRankSum=0.000;DP=36;ExcessHet=3.0103;FS=4.202;MLEAC=1;MLEAF=0.500;MQ=41.50;MQRankSum=-1.217;QD=8.79;ReadPosRankSum=-0.926;SOR=1.863	GT:AD:DP:GQ:PL	0/1:23,12:35:99:336,0,728
chrVIII	113509	.	C	T	393.77	PASS	AC=1;AF=0.500;AN=2;BaseQRankSum=0.512;ClippingRankSum=0.000;DP=30;ExcessHet=3.0103;FS=6.043;MLEAC=1;MLEAF=0.500;MQ=41.87;MQRankSum=1.224;QD=13.13;ReadPosRankSum=-0.706;SOR=1.942	GT:AD:DP:GQ:PL	0/1:18,12:30:99:422,0,639
chrVIII	248501	.	C	T	603.77	PASS	AC=1;AF=0.500;AN=2;BaseQRankSum=0.089;ClippingRankSum=0.000;DP=39;ExcessHet=3.0103;FS=0.000;MLEAC=1;MLEAF=0.500;MQ=41.95;MQRankSum=0.000;QD=15.89;ReadPosRankSum=0.151;SOR=0.449	GT:AD:DP:GQ:PL	0/1:19,19:38:99:632,0,631
chrVIII	273560	.	G	A	514.77	PASS	AC=1;AF=0.500;AN=2;BaseQRankSum=-0.106;ClippingRankSum=0.000;DP=49;ExcessHet=3.0103;FS=2.535;MLEAC=1;MLEAF=0.500;MQ=41.96;MQRankSum=0.872;QD=10.51;ReadPosRankSum=-0.598;SOR=0.336	GT:AD:DP:GQ:PL	0/1:29,20:49:99:543,0,843
chrIX	197638	.	C	T	344.77	PASS	AC=1;AF=0.500;AN=2;BaseQRankSum=-1.188;ClippingRankSum=0.000;DP=39;ExcessHet=3.0103;FS=0.000;MLEAC=1;MLEAF=0.500;MQ=42.00;MQRankSum=0.000;QD=8.84;ReadPosRankSum=-0.228;SOR=0.577	GT:AD:DP:GQ:PL	0/1:23,16:39:99:373,0,691
chrIX	243772	.	G	A	788.77	PASS	AC=1;AF=0.500;AN=2;BaseQRankSum=-0.450;ClippingRankSum=0.000;DP=48;ExcessHet=3.0103;FS=1.143;MLEAC=1;MLEAF=0.500;MQ=41.32;MQRankSum=-0.883;QD=16.43;ReadPosRankSum=-0.237;SOR=1.024	GT:AD:DP:GQ:PL	0/1:23,25:48:99:817,0,745
chrIX	312095	.	G	A	658.77	PASS	AC=1;AF=0.500;AN=2;BaseQRankSum=2.441;ClippingRankSum=0.000;DP=51;ExcessHet=3.0103;FS=1.091;MLEAC=1;MLEAF=0.500;MQ=42.00;MQRankSum=0.000;QD=12.92;ReadPosRankSum=-0.188;SOR=0.902	GT:AD:DP:GQ:PL	0/1:30,21:51:99:687,0,890
chrIX	388560	.	A	G	330.77	PASS	AC=1;AF=0.500;AN=2;BaseQRankSum=-2.469;ClippingRankSum=0.000;DP=56;ExcessHet=3.0103;FS=7.907;MLEAC=1;MLEAF=0.500;MQ=41.20;MQRankSum=-7.377;QD=5.91;ReadPosRankSum=-4.415;SOR=2.154	GT:AD:DP:GQ:PL	0/1:46,10:56:99:359,0,2811
chrIX	388566	.	A	T	330.77	PASS	AC=1;AF=0.500;AN=2;BaseQRankSum=-0.918;ClippingRankSum=0.000;DP=60;ExcessHet=3.0103;FS=9.375;MLEAC=1;MLEAF=0.500;MQ=40.75;MQRankSum=-7.624;QD=5.51;SOR=1.960	GT:AD:DP:GQ:PL	0/1:48,12:60:99:359,0,2853
chrIX	388570	.	C	T	337.77	PASS	AC=1;AF=0.500;AN=2;BaseQRankSum=0.409;ClippingRankSum=0.000;DP=56;ExcessHet=3.0103;FS=14.922;MLEAC=1;MLEAF=0.500;MQ=40.73;MQRankSum=-7.364;QD=6.03;ReadPosRankSum=-2.972;SOR=3.258	GT:AD:DP:GQ:PL	0/1:46,10:56:99:366,0,1595
chrX	85006	.	C	T	703.77	PASS	AC=1;AF=0.500;AN=2;BaseQRankSum=-1.013;ClippingRankSum=0.000;DP=59;ExcessHet=3.0103;FS=0.000;MLEAC=1;MLEAF=0.500;MQ=41.93;MQRankSum=-1.529;QD=11.93;ReadPosRankSum=-1.672;SOR=0.646	GT:AD:DP:GQ:PL	0/1:32,27:59:99:732,0,982
chrX	113368	.	G	A	901.77	PASS	AC=1;AF=0.500;AN=2;BaseQRankSum=-1.393;ClippingRankSum=0.000;DP=58;ExcessHet=3.0103;FS=0.000;MLEAC=1;MLEAF=0.500;MQ=41.75;MQRankSum=-0.805;QD=15.55;ReadPosRankSum=0.538;SOR=0.765	GT:AD:DP:GQ:PL	0/1:24,34:58:99:930,0,722
chrX	123032	.	C	T	672.77	PASS	AC=1;AF=0.500;AN=2;BaseQRankSum=0.936;ClippingRankSum=0.000;DP=59;ExcessHet=3.0103;FS=2.327;MLEAC=1;MLEAF=0.500;MQ=41.47;MQRankSum=-0.912;QD=11.40;ReadPosRankSum=-0.425;SOR=1.056	GT:AD:DP:GQ:PL	0/1:35,24:59:99:701,0,1020
chrX	146651	.	G	A	842.77	PASS	AC=1;AF=0.500;AN=2;BaseQRankSum=1.644;ClippingRankSum=0.000;DP=54;ExcessHet=3.0103;FS=3.828;MLEAC=1;MLEAF=0.500;MQ=42.00;MQRankSum=0.000;QD=15.61;ReadPosRankSum=0.355;SOR=0.821	GT:AD:DP:GQ:PL	0/1:26,28:54:99:871,0,717
chrX	189877	.	C	T	708.77	PASS	AC=1;AF=0.500;AN=2;BaseQRankSum=0.932;ClippingRankSum=0.000;DP=55;ExcessHet=3.0103;FS=3.944;MLEAC=1;MLEAF=0.500;MQ=41.20;MQRankSum=0.367;QD=12.89;ReadPosRankSum=0.739;SOR=0.293	GT:AD:DP:GQ:PL	0/1:31,24:55:99:737,0,1006
chrX	424329	.	C	T	522.77	PASS	AC=1;AF=0.500;AN=2;BaseQRankSum=0.528;ClippingRankSum=0.000;DP=54;ExcessHet=3.0103;FS=2.453;MLEAC=1;MLEAF=0.500;MQ=42.00;MQRankSum=0.000;QD=10.05;ReadPosRankSum=-1.000;SOR=0.572	GT:AD:DP:GQ:PL	0/1:33,19:52:99:551,0,987
chrXI	13964	.	G	A	832.77	PASS	AC=1;AF=0.500;AN=2;BaseQRankSum=0.526;ClippingRankSum=0.000;DP=57;ExcessHet=3.0103;FS=2.215;MLEAC=1;MLEAF=0.500;MQ=41.90;MQRankSum=-1.595;QD=14.61;ReadPosRankSum=-1.251;SOR=1.044	GT:AD:DP:GQ:PL	0/1:26,31:57:99:861,0,696
chrXI	273605	.	C	T	1872.77	PASS	AC=1;AF=0.500;AN=2;BaseQRankSum=1.397;ClippingRankSum=0.000;DP=109;ExcessHet=3.0103;FS=0.722;MLEAC=1;MLEAF=0.500;MQ=41.85;MQRankSum=0.197;QD=17.18;ReadPosRankSum=0.020;SOR=0.598	GT:AD:DP:GQ:PL	0/1:48,61:109:99:1901,0,1315
chrXII	198729	.	G	A	781.77	PASS	AC=1;AF=0.500;AN=2;BaseQRankSum=1.483;ClippingRankSum=0.000;DP=45;ExcessHet=3.0103;FS=2.594;MLEAC=1;MLEAF=0.500;MQ=42.00;MQRankSum=0.000;QD=17.37;ReadPosRankSum=0.543;SOR=0.494	GT:AD:DP:GQ:PL	0/1:20,25:45:99:810,0,539
chrXII	265292	.	G	A	406.77	PASS	AC=1;AF=0.500;AN=2;BaseQRankSum=-0.577;ClippingRankSum=0.000;DP=40;ExcessHet=3.0103;FS=1.442;MLEAC=1;MLEAF=0.500;MQ=41.90;MQRankSum=1.089;QD=10.17;ReadPosRankSum=-0.784;SOR=0.430	GT:AD:DP:GQ:PL	0/1:26,14:40:99:435,0,958
chrXII	326776	.	G	A	1458.77	PASS	AC=1;AF=0.500;AN=2;BaseQRankSum=-1.095;ClippingRankSum=0.000;DP=97;ExcessHet=3.0103;FS=0.000;MLEAC=1;MLEAF=0.500;MQ=42.00;MQRankSum=0.000;QD=15.04;ReadPosRankSum=0.707;SOR=0.732	GT:AD:DP:GQ:PL	0/1:46,51:97:99:1487,0,1399
chrXII	331376	.	C	T	1305.77	PASS	AC=1;AF=0.500;AN=2;BaseQRankSum=0.379;ClippingRankSum=0.000;DP=87;ExcessHet=3.0103;FS=4.136;MLEAC=1;MLEAF=0.500;MQ=41.34;MQRankSum=-1.843;QD=15.18;ReadPosRankSum=1.931;SOR=1.102	GT:AD:DP:GQ:PL	0/1:39,47:86:99:1334,0,1103
chrXII	366270	.	G	A	848.77	PASS	AC=1;AF=0.500;AN=2;BaseQRankSum=0.808;ClippingRankSum=0.000;DP=65;ExcessHet=3.0103;FS=3.340;MLEAC=1;MLEAF=0.500;MQ=42.00;MQRankSum=0.000;QD=13.06;ReadPosRankSum=0.538;SOR=0.395	GT:AD:DP:GQ:PL	0/1:37,28:65:99:877,0,1152
chrXII	434518	.	G	A	464.77	PASS	AC=1;AF=0.500;AN=2;BaseQRankSum=0.563;ClippingRankSum=0.000;DP=31;ExcessHet=3.0103;FS=0.000;MLEAC=1;MLEAF=0.500;MQ=42.00;MQRankSum=0.000;QD=14.99;ReadPosRankSum=-0.270;SOR=0.818	GT:AD:DP:GQ:PL	0/1:16,15:31:99:493,0,482
chrXII	783483	.	G	A	1891.77	PASS	AC=2;AF=1.00;AN=2;DP=56;ExcessHet=3.0103;FS=0.000;MLEAC=2;MLEAF=1.00;MQ=41.49;QD=33.78;SOR=1.199	GT:AD:DP:GQ:PL	1/1:0,56:56:99:1920,168,0
chrXII	1007223	.	G	A	1839.77	PASS	AC=2;AF=1.00;AN=2;DP=54;ExcessHet=3.0103;FS=0.000;MLEAC=2;MLEAF=1.00;MQ=42.00;QD=34.07;SOR=1.697	GT:AD:DP:GQ:PL	1/1:0,54:54:99:1868,161,0
chrXIII	23476	.	G	A	532.77	PASS	AC=1;AF=0.500;AN=2;BaseQRankSum=0.164;ClippingRankSum=0.000;DP=38;ExcessHet=3.0103;FS=9.237;MLEAC=1;MLEAF=0.500;MQ=41.51;MQRankSum=0.469;QD=14.02;ReadPosRankSum=0.170;SOR=1.368	GT:AD:DP:GQ:PL	0/1:20,18:38:99:561,0,682
chrXIII	91064	.	C	T	533.77	PASS	AC=1;AF=0.500;AN=2;BaseQRankSum=-0.164;ClippingRankSum=0.000;DP=60;ExcessHet=3.0103;FS=1.070;MLEAC=1;MLEAF=0.500;MQ=42.00;MQRankSum=0.000;QD=8.90;ReadPosRankSum=0.737;SOR=0.450	GT:AD:DP:GQ:PL	0/1:38,22:60:99:562,0,1135
chrXIII	104237	.	C	T	1165.77	PASS	AC=1;AF=0.500;AN=2;BaseQRankSum=0.055;ClippingRankSum=0.000;DP=80;ExcessHet=3.0103;FS=5.896;MLEAC=1;MLEAF=0.500;MQ=41.07;MQRankSum=-2.284;QD=14.95;ReadPosRankSum=-1.686;SOR=0.958	GT:AD:DP:GQ:PL	0/1:39,39:78:99:1194,0,1249
chrXIII	106466	.	C	T	404.77	PASS	AC=1;AF=0.500;AN=2;BaseQRankSum=0.387;ClippingRankSum=0.000;DP=34;ExcessHet=3.0103;FS=0.000;MLEAC=1;MLEAF=0.500;MQ=42.00;MQRankSum=0.000;QD=12.27;ReadPosRankSum=-2.068;SOR=0.602	GT:AD:DP:GQ:PL	0/1:19,14:33:99:433,0,572
chrXIII	133255	.	G	A	907.77	PASS	AC=1;AF=0.500;AN=2;BaseQRankSum=-0.237;ClippingRankSum=0.000;DP=54;ExcessHet=3.0103;FS=1.041;MLEAC=1;MLEAF=0.500;MQ=42.00;MQRankSum=0.000;QD=16.81;ReadPosRankSum=0.286;SOR=0.525	GT:AD:DP:GQ:PL	0/1:24,30:54:99:936,0,755
chrXIII	226879	.	C	T	991.77	PASS	AC=1;AF=0.500;AN=2;BaseQRankSum=0.457;ClippingRankSum=0.000;DP=100;ExcessHet=3.0103;FS=2.673;MLEAC=1;MLEAF=0.500;MQ=41.84;MQRankSum=2.527;QD=10.02;ReadPosRankSum=1.123;SOR=0.977	GT:AD:DP:GQ:PL	0/1:57,42:99:99:1020,0,1438
chrXIII	297054	.	C	T	876.77	PASS	AC=1;AF=0.500;AN=2;BaseQRankSum=3.475;ClippingRankSum=0.000;DP=38;ExcessHet=3.0103;FS=1.848;MLEAC=1;MLEAF=0.500;MQ=41.61;MQRankSum=1.337;QD=23.70;ReadPosRankSum=0.468;SOR=1.402	GT:AD:DP:GQ:PL	0/1:14,23:37:99:905,0,389
chrXIII	511218	.	C	T	584.77	PASS	AC=1;AF=0.500;AN=2;BaseQRankSum=-0.614;ClippingRankSum=0.000;DP=36;ExcessHet=3.0103;FS=1.370;MLEAC=1;MLEAF=0.500;MQ=41.95;MQRankSum=-0.839;QD=16.24;ReadPosRankSum=0.625;SOR=1.051	GT:AD:DP:GQ:PL	0/1:16,20:36:99:613,0,523
chrXIII	627878	.	G	A	572.77	PASS	AC=1;AF=0.500;AN=2;BaseQRankSum=-1.003;ClippingRankSum=0.000;DP=49;ExcessHet=3.0103;FS=1.179;MLEAC=1;MLEAF=0.500;MQ=41.92;MQRankSum=-1.736;QD=11.93;ReadPosRankSum=-0.074;SOR=0.954	GT:AD:DP:GQ:PL	0/1:29,19:48:99:601,0,1001
chrXIII	779696	.	G	A	863.77	PASS	AC=1;AF=0.500;AN=2;BaseQRankSum=-0.207;ClippingRankSum=0.000;DP=64;ExcessHet=3.0103;FS=0.984;MLEAC=1;MLEAF=0.500;MQ=41.33;MQRankSum=-1.742;QD=13.93;ReadPosRankSum=1.237;SOR=0.475	GT:AD:DP:GQ:PL	0/1:31,31:62:99:892,0,938
chrXIII	858949	.	C	T	711.77	PASS	AC=1;AF=0.500;AN=2;BaseQRankSum=-0.342;ClippingRankSum=0.000;DP=43;ExcessHet=3.0103;FS=1.232;MLEAC=1;MLEAF=0.500;MQ=41.95;MQRankSum=1.284;QD=16.55;ReadPosRankSum=-2.215;SOR=1.077	GT:AD:DP:GQ:PL	0/1:17,26:43:99:740,0,459
chrXIII	889633	.	G	A	622.77	PASS	AC=1;AF=0.500;AN=2;BaseQRankSum=0.014;ClippingRankSum=0.000;DP=40;ExcessHet=3.0103;FS=1.321;MLEAC=1;MLEAF=0.500;MQ=41.90;MQRankSum=-1.327;QD=15.57;ReadPosRankSum=1.129;SOR=1.091	GT:AD:DP:GQ:PL	0/1:19,21:40:99:651,0,634
chrXIV	87371	.	C	T	432.77	PASS	AC=1;AF=0.500;AN=2;BaseQRankSum=-1.282;ClippingRankSum=0.000;DP=40;ExcessHet=3.0103;FS=1.411;MLEAC=1;MLEAF=0.500;MQ=42.00;MQRankSum=0.000;QD=11.10;ReadPosRankSum=-0.333;SOR=0.357	GT:AD:DP:GQ:PL	0/1:21,18:39:99:461,0,611
chrXIV	218851	.	C	T	488.77	PASS	AC=1;AF=0.500;AN=2;BaseQRankSum=-0.359;ClippingRankSum=0.000;DP=32;ExcessHet=3.0103;FS=3.634;MLEAC=1;MLEAF=0.500;MQ=42.00;MQRankSum=0.000;QD=15.77;ReadPosRankSum=0.961;SOR=1.536	GT:AD:DP:GQ:PL	0/1:15,16:31:99:517,0,474
chrXIV	273306	.	C	T	281.77	PASS	AC=1;AF=0.500;AN=2;BaseQRankSum=1.754;ClippingRankSum=0.000;DP=39;ExcessHet=3.0103;FS=1.344;MLEAC=1;MLEAF=0.500;MQ=41.25;MQRankSum=-0.694;QD=7.22;ReadPosRankSum=0.365;SOR=0.473	GT:AD:DP:GQ:PL	0/1:28,11:39:99:310,0,837
chrXIV	352605	.	C	T	1034.77	PASS	AC=1;AF=0.500;AN=2;BaseQRankSum=0.630;ClippingRankSum=0.000;DP=83;ExcessHet=3.0103;FS=3.380;MLEAC=1;MLEAF=0.500;MQ=41.24;MQRankSum=-1.591;QD=12.62;ReadPosRankSum=0.749;SOR=1.146	GT:AD:DP:GQ:PL	0/1:46,36:82:99:1063,0,1370
chrXV	139163	.	C	T	266.77	PASS	AC=1;AF=0.500;AN=2;BaseQRankSum=0.063;ClippingRankSum=0.000;DP=23;ExcessHet=3.0103;FS=0.000;MLEAC=1;MLEAF=0.500;MQ=42.00;MQRankSum=0.000;QD=11.60;ReadPosRankSum=0.228;SOR=0.425	GT:AD:DP:GQ:PL	0/1:13,10:23:99:295,0,380
chrXV	225162	.	G	A	1093.77	PASS	AC=1;AF=0.500;AN=2;BaseQRankSum=-2.741;ClippingRankSum=0.000;DP=64;ExcessHet=3.0103;FS=0.970;MLEAC=1;MLEAF=0.500;MQ=41.94;MQRankSum=-1.317;QD=17.09;ReadPosRankSum=-1.884;SOR=0.914	GT:AD:DP:GQ:PL	0/1:30,34:64:99:1122,0,1103
chrXV	346206	.	G	A	484.77	PASS	AC=1;AF=0.500;AN=2;BaseQRankSum=0.938;ClippingRankSum=0.000;DP=81;ExcessHet=3.0103;FS=5.466;MLEAC=1;MLEAF=0.500;MQ=40.66;MQRankSum=-6.211;QD=6.06;SOR=0.557	GT:AD:DP:GQ:PL	0/1:71,9:80:99:513,0,4307
chrXV	346212	.	A	G	513.77	PASS	AC=1;AF=0.500;AN=2;BaseQRankSum=0.729;ClippingRankSum=0.000;DP=89;ExcessHet=3.0103;FS=14.831;MLEAC=1;MLEAF=0.500;MQ=41.29;MQRankSum=-2.169;QD=5.91;ReadPosRankSum=-4.286;SOR=2.862	GT:AD:DP:GQ:PL	0/1:72,15:87:99:542,0,4367
chrXV	354066	.	G	A	433.77	PASS	AC=1;AF=0.500;AN=2;BaseQRankSum=-1.369;ClippingRankSum=0.000;DP=33;ExcessHet=3.0103;FS=5.449;MLEAC=1;MLEAF=0.500;MQ=41.88;MQRankSum=0.000;QD=13.99;ReadPosRankSum=0.473;SOR=0.621	GT:AD:DP:GQ:PL	0/1:15,16:31:99:462,0,484
chrXV	371290	.	C	T	769.77	PASS	AC=1;AF=0.500;AN=2;BaseQRankSum=-1.155;ClippingRankSum=0.000;DP=51;ExcessHet=3.0103;FS=5.704;MLEAC=1;MLEAF=0.500;MQ=41.77;MQRankSum=-0.594;QD=15.09;ReadPosRankSum=-1.879;SOR=1.344	GT:AD:DP:GQ:PL	0/1:23,28:51:99:798,0,718
chrXV	522939	.	C	T	463.77	PASS	AC=1;AF=0.500;AN=2;BaseQRankSum=-0.870;ClippingRankSum=0.000;DP=43;ExcessHet=3.0103;FS=2.776;MLEAC=1;MLEAF=0.500;MQ=41.91;MQRankSum=-1.736;QD=10.79;ReadPosRankSum=-0.943;SOR=0.323	GT:AD:DP:GQ:PL	0/1:26,17:43:99:492,0,882
chrXV	797388	.	C	T	489.77	PASS	AC=1;AF=0.500;AN=2;BaseQRankSum=-0.888;ClippingRankSum=0.000;DP=29;ExcessHet=3.0103;FS=1.455;MLEAC=1;MLEAF=0.500;MQ=42.00;MQRankSum=0.000;QD=16.89;ReadPosRankSum=-1.611;SOR=0.845	GT:AD:DP:GQ:PL	0/1:13,16:29:99:518,0,440
chrXVI	147327	.	G	A	521.77	PASS	AC=1;AF=0.500;AN=2;BaseQRankSum=-0.696;ClippingRankSum=0.000;DP=40;ExcessHet=3.0103;FS=0.000;MLEAC=1;MLEAF=0.500;MQ=42.00;MQRankSum=0.000;QD=13.38;ReadPosRankSum=-2.854;SOR=0.622	GT:AD:DP:GQ:PL	0/1:20,19:39:99:550,0,626
chrXVI	639502	.	G	A	1893.77	PASS	AC=1;AF=0.500;AN=2;BaseQRankSum=2.076;ClippingRankSum=0.000;DP=115;ExcessHet=3.0103;FS=0.000;MLEAC=1;MLEAF=0.500;MQ=41.31;MQRankSum=-2.175;QD=16.47;ReadPosRankSum=0.087;SOR=0.661	GT:AD:DP:GQ:PL	0/1:58,57:115:99:1922,0,1809
chrXVI	639550	.	G	A	1886.77	PASS	AC=1;AF=0.500;AN=2;BaseQRankSum=-2.204;ClippingRankSum=0.000;DP=127;ExcessHet=3.0103;FS=1.459;MLEAC=1;MLEAF=0.500;MQ=41.33;MQRankSum=-3.358;QD=14.86;ReadPosRankSum=1.629;SOR=0.540	GT:AD:DP:GQ:PL	0/1:59,68:127:99:1915,0,1839
chrXVI	718585	.	C	T	655.77	PASS	AC=1;AF=0.500;AN=2;BaseQRankSum=-0.312;ClippingRankSum=0.000;DP=57;ExcessHet=3.0103;FS=1.033;MLEAC=1;MLEAF=0.500;MQ=42.00;MQRankSum=0.000;QD=11.50;ReadPosRankSum=0.569;SOR=0.983	GT:AD:DP:GQ:PL	0/1:32,25:57:99:684,0,968
chrXVI	754463	.	C	T	698.77	PASS	AC=1;AF=0.500;AN=2;BaseQRankSum=0.211;ClippingRankSum=0.000;DP=40;ExcessHet=3.0103;FS=4.821;MLEAC=1;MLEAF=0.500;MQ=41.29;MQRankSum=1.791;QD=17.47;ReadPosRankSum=0.734;SOR=0.243	GT:AD:DP:GQ:PL	0/1:16,24:40:99:727,0,443
chrXVI	919263	.	G	A	818.77	PASS	AC=1;AF=0.500;AN=2;BaseQRankSum=0.419;ClippingRankSum=0.000;DP=53;ExcessHet=3.0103;FS=1.108;MLEAC=1;MLEAF=0.500;MQ=42.00;MQRankSum=0.000;QD=15.45;ReadPosRankSum=-0.732;SOR=0.446	GT:AD:DP:GQ:PL	0/1:25,28:53:99:847,0,705
