# Supplementary material for: Recombination Is Responsible for the Increased Recovery of Drug-Resistant Mutants with Hypermutated Genomes in Resting Yeast Diploids Expressing APOBEC Deaminases
Source: Front Genet. 2017 Dec 12;8:202. doi: 10.3389/fgene.2017.00202 (PMC5733079; doi:10.3389/fgene.2017.00202)
Supplement: Supplementary file 6 [file Data_Sheet_1.zip › AID_d3/N101-LAN210-Can-AID-NA-RUN7-D3_SNVs_final.vcf]

##fileformat=VCFv4.2
##FILTER=<ID=LowQual,Description="Low quality">
##FORMAT=<ID=AD,Number=R,Type=Integer,Description="Allelic depths for the ref and alt alleles in the order listed">
##FORMAT=<ID=DP,Number=1,Type=Integer,Description="Approximate read depth (reads with MQ=255 or with bad mates are filtered)">
##FORMAT=<ID=GQ,Number=1,Type=Integer,Description="Genotype Quality">
##FORMAT=<ID=GT,Number=1,Type=String,Description="Genotype">
##FORMAT=<ID=PL,Number=G,Type=Integer,Description="Normalized, Phred-scaled likelihoods for genotypes as defined in the VCF specification">
##GATKCommandLine.HaplotypeCaller=<ID=HaplotypeCaller,Version=3.8-0-ge9d806836,Date="Tue Sep 19 14:12:49 PDT 2017",Epoch=1505855569958,CommandLineOptions="analysis_type=HaplotypeCaller input_file=[N101-LAN210-Can-AID-NA-RUN7-D3_sorted_dedup_RG_realigned.bam] showFullBamList=false read_buffer_size=null read_filter=[] disable_read_filter=[] intervals=null excludeIntervals=[../../LAN210/20170903_LAN210_v0.10m_masked_v2.bed] interval_set_rule=UNION interval_merging=ALL interval_padding=0 reference_sequence=../../LAN210/LAN210_v0.10m.fasta nonDeterministicRandomSeed=false disableDithering=false maxRuntime=-1 maxRuntimeUnits=MINUTES downsampling_type=BY_SAMPLE downsample_to_fraction=null downsample_to_coverage=500 baq=OFF baqGapOpenPenalty=40.0 refactor_NDN_cigar_string=false fix_misencoded_quality_scores=false allow_potentially_misencoded_quality_scores=false useOriginalQualities=false defaultBaseQualities=-1 performanceLog=null BQSR=null quantize_quals=0 static_quantized_quals=null round_down_quantized=false disable_indel_quals=false emit_original_quals=false preserve_qscores_less_than=6 globalQScorePrior=-1.0 secondsBetweenProgressUpdates=10 validation_strictness=SILENT remove_program_records=false keep_program_records=false sample_rename_mapping_file=null unsafe=null use_jdk_deflater=false use_jdk_inflater=false disable_auto_index_creation_and_locking_when_reading_rods=false no_cmdline_in_header=false sites_only=false never_trim_vcf_format_field=false bcf=false bam_compression=null simplifyBAM=false disable_bam_indexing=false generate_md5=false num_threads=1 num_cpu_threads_per_data_thread=1 num_io_threads=0 monitorThreadEfficiency=false num_bam_file_handles=null read_group_black_list=null pedigree=[] pedigreeString=[] pedigreeValidationType=STRICT allow_intervals_with_unindexed_bam=false generateShadowBCF=false variant_index_type=DYNAMIC_SEEK variant_index_parameter=-1 reference_window_stop=0 phone_home= gatk_key=null tag=NA logging_level=INFO log_to_file=null help=false version=false out=/media/artem/artem_second/20170727_RUN8/Project_Stepchenkova/reanalyze_RUN7/N101-LAN210-Can-AID-NA-RUN7-D3/N101-LAN210-Can-AID-NA-RUN7-D3.vcf likelihoodCalculationEngine=PairHMM heterogeneousKmerSizeResolution=COMBO_MIN dbsnp=(RodBinding name= source=UNBOUND) dontTrimActiveRegions=false maxDiscARExtension=25 maxGGAARExtension=300 paddingAroundIndels=150 paddingAroundSNPs=20 comp=[] annotation=[] excludeAnnotation=[] group=[StandardAnnotation, StandardHCAnnotation] debug=false useFilteredReadsForAnnotations=false emitRefConfidence=NONE bamOutput=null bamWriterType=CALLED_HAPLOTYPES emitDroppedReads=false disableOptimizations=false annotateNDA=false useNewAFCalculator=false heterozygosity=0.001 indel_heterozygosity=1.25E-4 heterozygosity_stdev=0.01 standard_min_confidence_threshold_for_calling=10.0 standard_min_confidence_threshold_for_emitting=30.0 max_alternate_alleles=6 max_genotype_count=1024 max_num_PL_values=100 input_prior=[] sample_ploidy=2 genotyping_mode=DISCOVERY alleles=(RodBinding name= source=UNBOUND) contamination_fraction_to_filter=0.0 contamination_fraction_per_sample_file=null p_nonref_model=null exactcallslog=null output_mode=EMIT_VARIANTS_ONLY allSitePLs=false gcpHMM=10 pair_hmm_implementation=FASTEST_AVAILABLE phredScaledGlobalReadMismappingRate=45 noFpga=false nativePairHmmThreads=1 useDoublePrecision=false sample_name=null kmerSize=[10, 25] dontIncreaseKmerSizesForCycles=false allowNonUniqueKmersInRef=false numPruningSamples=1 recoverDanglingHeads=false doNotRecoverDanglingBranches=false minDanglingBranchLength=4 consensus=false maxNumHaplotypesInPopulation=128 errorCorrectKmers=false minPruning=2 debugGraphTransformations=false allowCyclesInKmerGraphToGeneratePaths=false graphOutput=null kmerLengthForReadErrorCorrection=25 minObservationsForKmerToBeSolid=20 GVCFGQBands=[1, 2, 3, 4, 5, 6, 7, 8, 9, 10, 11, 12, 13, 14, 15, 16, 17, 18, 19, 20, 21, 22, 23, 24, 25, 26, 27, 28, 29, 30, 31, 32, 33, 34, 35, 36, 37, 38, 39, 40, 41, 42, 43, 44, 45, 46, 47, 48, 49, 50, 51, 52, 53, 54, 55, 56, 57, 58, 59, 60, 70, 80, 90, 99] indelSizeToEliminateInRefModel=10 min_base_quality_score=10 includeUmappedReads=false useAllelesTrigger=false doNotRunPhysicalPhasing=true keepRG=null justDetermineActiveRegions=false dontGenotype=false dontUseSoftClippedBases=false captureAssemblyFailureBAM=false errorCorrectReads=false pcr_indel_model=CONSERVATIVE maxReadsInRegionPerSample=10000 minReadsPerAlignmentStart=10 mergeVariantsViaLD=false activityProfileOut=null activeRegionOut=null activeRegionIn=null activeRegionExtension=null forceActive=false activeRegionMaxSize=null bandPassSigma=null maxReadsInMemoryPerSample=30000 maxTotalReadsInMemory=10000000 maxProbPropagationDistance=50 activeProbabilityThreshold=0.002 min_mapping_quality_score=20 filter_reads_with_N_cigar=false filter_mismatching_base_and_quals=false filter_bases_not_stored=false">
##GATKCommandLine.SelectVariants=<ID=SelectVariants,Version=3.8-0-ge9d806836,Date="Tue Sep 19 14:15:47 PDT 2017",Epoch=1505855747859,CommandLineOptions="analysis_type=SelectVariants input_file=[] showFullBamList=false read_buffer_size=null read_filter=[] disable_read_filter=[] intervals=null excludeIntervals=null interval_set_rule=UNION interval_merging=ALL interval_padding=0 reference_sequence=../../LAN210/LAN210_v0.10m.fasta nonDeterministicRandomSeed=false disableDithering=false maxRuntime=-1 maxRuntimeUnits=MINUTES downsampling_type=BY_SAMPLE downsample_to_fraction=null downsample_to_coverage=1000 baq=OFF baqGapOpenPenalty=40.0 refactor_NDN_cigar_string=false fix_misencoded_quality_scores=false allow_potentially_misencoded_quality_scores=false useOriginalQualities=false defaultBaseQualities=-1 performanceLog=null BQSR=null quantize_quals=0 static_quantized_quals=null round_down_quantized=false disable_indel_quals=false emit_original_quals=false preserve_qscores_less_than=6 globalQScorePrior=-1.0 secondsBetweenProgressUpdates=10 validation_strictness=SILENT remove_program_records=false keep_program_records=false sample_rename_mapping_file=null unsafe=null use_jdk_deflater=false use_jdk_inflater=false disable_auto_index_creation_and_locking_when_reading_rods=false no_cmdline_in_header=false sites_only=false never_trim_vcf_format_field=false bcf=false bam_compression=null simplifyBAM=false disable_bam_indexing=false generate_md5=false num_threads=1 num_cpu_threads_per_data_thread=1 num_io_threads=0 monitorThreadEfficiency=false num_bam_file_handles=null read_group_black_list=null pedigree=[] pedigreeString=[] pedigreeValidationType=STRICT allow_intervals_with_unindexed_bam=false generateShadowBCF=false variant_index_type=DYNAMIC_SEEK variant_index_parameter=-1 reference_window_stop=0 phone_home= gatk_key=null tag=NA logging_level=INFO log_to_file=null help=false version=false variant=(RodBinding name=variant source=N101-LAN210-Can-AID-NA-RUN7-D3.vcf) discordance=(RodBinding name= source=UNBOUND) concordance=(RodBinding name= source=UNBOUND) out=/media/artem/artem_second/20170727_RUN8/Project_Stepchenkova/reanalyze_RUN7/N101-LAN210-Can-AID-NA-RUN7-D3/N101-LAN210-Can-AID-NA-RUN7-D3_SNVs.vcf sample_name=[] sample_expressions=null sample_file=null exclude_sample_name=[] exclude_sample_file=[] exclude_sample_expressions=[] selectexpressions=[] invertselect=false excludeNonVariants=false excludeFiltered=false preserveAlleles=false removeUnusedAlternates=false restrictAllelesTo=ALL keepOriginalAC=false keepOriginalDP=false mendelianViolation=false invertMendelianViolation=false mendelianViolationQualThreshold=0.0 select_random_fraction=0.0 remove_fraction_genotypes=0.0 selectTypeToInclude=[SNP] selectTypeToExclude=[] keepIDs=null excludeIDs=null fullyDecode=false justRead=false maxIndelSize=2147483647 minIndelSize=0 maxFilteredGenotypes=2147483647 minFilteredGenotypes=0 maxFractionFilteredGenotypes=1.0 minFractionFilteredGenotypes=0.0 maxNOCALLnumber=2147483647 maxNOCALLfraction=1.0 setFilteredGtToNocall=false ALLOW_NONOVERLAPPING_COMMAND_LINE_SAMPLES=false forceValidOutput=false filter_reads_with_N_cigar=false filter_mismatching_base_and_quals=false filter_bases_not_stored=false">
##INFO=<ID=AC,Number=A,Type=Integer,Description="Allele count in genotypes, for each ALT allele, in the same order as listed">
##INFO=<ID=AF,Number=A,Type=Float,Description="Allele Frequency, for each ALT allele, in the same order as listed">
##INFO=<ID=AN,Number=1,Type=Integer,Description="Total number of alleles in called genotypes">
##INFO=<ID=BaseQRankSum,Number=1,Type=Float,Description="Z-score from Wilcoxon rank sum test of Alt Vs. Ref base qualities">
##INFO=<ID=ClippingRankSum,Number=1,Type=Float,Description="Z-score From Wilcoxon rank sum test of Alt vs. Ref number of hard clipped bases">
##INFO=<ID=DP,Number=1,Type=Integer,Description="Approximate read depth; some reads may have been filtered">
##INFO=<ID=DS,Number=0,Type=Flag,Description="Were any of the samples downsampled?">
##INFO=<ID=ExcessHet,Number=1,Type=Float,Description="Phred-scaled p-value for exact test of excess heterozygosity">
##INFO=<ID=FS,Number=1,Type=Float,Description="Phred-scaled p-value using Fisher's exact test to detect strand bias">
##INFO=<ID=HaplotypeScore,Number=1,Type=Float,Description="Consistency of the site with at most two segregating haplotypes">
##INFO=<ID=InbreedingCoeff,Number=1,Type=Float,Description="Inbreeding coefficient as estimated from the genotype likelihoods per-sample when compared against the Hardy-Weinberg expectation">
##INFO=<ID=MLEAC,Number=A,Type=Integer,Description="Maximum likelihood expectation (MLE) for the allele counts (not necessarily the same as the AC), for each ALT allele, in the same order as listed">
##INFO=<ID=MLEAF,Number=A,Type=Float,Description="Maximum likelihood expectation (MLE) for the allele frequency (not necessarily the same as the AF), for each ALT allele, in the same order as listed">
##INFO=<ID=MQ,Number=1,Type=Float,Description="RMS Mapping Quality">
##INFO=<ID=MQRankSum,Number=1,Type=Float,Description="Z-score From Wilcoxon rank sum test of Alt vs. Ref read mapping qualities">
##INFO=<ID=QD,Number=1,Type=Float,Description="Variant Confidence/Quality by Depth">
##INFO=<ID=ReadPosRankSum,Number=1,Type=Float,Description="Z-score from Wilcoxon rank sum test of Alt vs. Ref read position bias">
##INFO=<ID=SOR,Number=1,Type=Float,Description="Symmetric Odds Ratio of 2x2 contingency table to detect strand bias">
##contig=<ID=chrI,length=198855>
##contig=<ID=chrII,length=810456>
##contig=<ID=chrIII,length=316501>
##contig=<ID=chrIV,length=1516959>
##contig=<ID=chrV,length=570663>
##contig=<ID=chrVI,length=270116>
##contig=<ID=chrVII,length=1084724>
##contig=<ID=chrVIII,length=557320>
##contig=<ID=chrIX,length=433988>
##contig=<ID=chrX,length=745688>
##contig=<ID=chrXI,length=666767>
##contig=<ID=chrXII,length=1065113>
##contig=<ID=chrXIII,length=917121>
##contig=<ID=chrXIV,length=784078>
##contig=<ID=chrXV,length=1078147>
##contig=<ID=chrXVI,length=943466>
##contig=<ID=mt,length=85611>
##reference=file:///media/artem/artem_second/20170727_RUN8/Project_Stepchenkova/reanalyze_RUN7/N101-LAN210-Can-AID-NA-RUN7-D3/../../LAN210/LAN210_v0.10m.fasta
##source=SelectVariants
#CHROM	POS	ID	REF	ALT	QUAL	FILTER	INFO	FORMAT	N101-LAN210-Can-AID-NA-RUN7-D3
chrI	65973	.	G	A	449.77	PASS	AC=1;AF=0.500;AN=2;BaseQRankSum=0.692;ClippingRankSum=0.000;DP=25;ExcessHet=3.0103;FS=0.000;MLEAC=1;MLEAF=0.500;MQ=42.00;MQRankSum=0.000;QD=17.99;ReadPosRankSum=1.517;SOR=0.446	GT:AD:DP:GQ:PL	0/1:9,16:25:99:478,0,220
chrI	141552	.	C	T	347.77	PASS	AC=2;AF=1.00;AN=2;DP=10;ExcessHet=3.0103;FS=0.000;MLEAC=2;MLEAF=1.00;MQ=42.00;QD=34.78;SOR=1.085	GT:AD:DP:GQ:PL	1/1:0,10:10:30:376,30,0
chrII	27666	.	G	A	491.77	PASS	AC=1;AF=0.500;AN=2;BaseQRankSum=0.444;ClippingRankSum=0.000;DP=27;ExcessHet=3.0103;FS=5.988;MLEAC=1;MLEAF=0.500;MQ=41.93;MQRankSum=1.193;QD=18.21;ReadPosRankSum=1.344;SOR=0.854	GT:AD:DP:GQ:PL	0/1:12,15:27:99:520,0,415
chrII	126697	.	G	C	561.77	PASS	AC=1;AF=0.500;AN=2;BaseQRankSum=-0.302;ClippingRankSum=0.000;DP=41;ExcessHet=3.0103;FS=7.702;MLEAC=1;MLEAF=0.500;MQ=41.90;MQRankSum=1.399;QD=14.04;ReadPosRankSum=-0.217;SOR=0.129	GT:AD:DP:GQ:PL	0/1:21,19:40:99:590,0,688
chrII	172453	.	G	A	206.77	PASS	AC=1;AF=0.500;AN=2;BaseQRankSum=0.352;ClippingRankSum=0.000;DP=25;ExcessHet=3.0103;FS=2.050;MLEAC=1;MLEAF=0.500;MQ=42.00;MQRankSum=0.000;QD=8.27;ReadPosRankSum=0.427;SOR=1.483	GT:AD:DP:GQ:PL	0/1:17,8:25:99:235,0,572
chrII	176223	.	G	A	433.77	PASS	AC=1;AF=0.500;AN=2;BaseQRankSum=-0.265;ClippingRankSum=0.000;DP=26;ExcessHet=3.0103;FS=0.000;MLEAC=1;MLEAF=0.500;MQ=42.00;MQRankSum=0.000;QD=17.35;ReadPosRankSum=-0.503;SOR=0.836	GT:AD:DP:GQ:PL	0/1:9,16:25:99:462,0,241
chrII	197518	.	G	A	255.77	PASS	AC=1;AF=0.500;AN=2;BaseQRankSum=1.876;ClippingRankSum=0.000;DP=24;ExcessHet=3.0103;FS=12.316;MLEAC=1;MLEAF=0.500;MQ=41.64;MQRankSum=1.317;QD=13.46;ReadPosRankSum=0.694;SOR=2.797	GT:AD:DP:GQ:PL	0/1:11,8:19:99:284,0,329
chrII	228742	.	C	T	333.77	PASS	AC=1;AF=0.500;AN=2;BaseQRankSum=-0.169;ClippingRankSum=0.000;DP=22;ExcessHet=3.0103;FS=7.025;MLEAC=1;MLEAF=0.500;MQ=42.00;MQRankSum=0.000;QD=15.17;ReadPosRankSum=-0.268;SOR=1.250	GT:AD:DP:GQ:PL	0/1:10,12:22:99:362,0,286
chrII	257926	.	C	T	756.77	PASS	AC=1;AF=0.500;AN=2;BaseQRankSum=-0.280;ClippingRankSum=0.000;DP=44;ExcessHet=3.0103;FS=4.933;MLEAC=1;MLEAF=0.500;MQ=41.96;MQRankSum=-0.792;QD=18.46;ReadPosRankSum=-0.556;SOR=0.213	GT:AD:DP:GQ:PL	0/1:17,24:41:99:785,0,544
chrII	292067	.	G	A	412.77	PASS	AC=1;AF=0.500;AN=2;BaseQRankSum=-0.751;ClippingRankSum=0.000;DP=23;ExcessHet=3.0103;FS=0.000;MLEAC=1;MLEAF=0.500;MQ=42.00;MQRankSum=0.000;QD=17.95;ReadPosRankSum=0.254;SOR=0.990	GT:AD:DP:GQ:PL	0/1:10,13:23:99:441,0,326
chrII	378914	.	G	A	727.77	PASS	AC=1;AF=0.500;AN=2;BaseQRankSum=0.028;ClippingRankSum=0.000;DP=40;ExcessHet=3.0103;FS=0.000;MLEAC=1;MLEAF=0.500;MQ=41.76;MQRankSum=-1.903;QD=18.19;ReadPosRankSum=-1.088;SOR=0.559	GT:AD:DP:GQ:PL	0/1:16,24:40:99:756,0,501
chrII	446825	.	G	A	379.77	PASS	AC=1;AF=0.500;AN=2;BaseQRankSum=-2.260;ClippingRankSum=0.000;DP=26;ExcessHet=3.0103;FS=0.000;MLEAC=1;MLEAF=0.500;MQ=40.90;MQRankSum=-0.992;QD=14.61;ReadPosRankSum=0.090;SOR=0.619	GT:AD:DP:GQ:PL	0/1:9,17:26:99:408,0,255
chrII	461939	.	C	T	724.77	PASS	AC=1;AF=0.500;AN=2;BaseQRankSum=-1.164;ClippingRankSum=0.000;DP=43;ExcessHet=3.0103;FS=4.388;MLEAC=1;MLEAF=0.500;MQ=40.27;MQRankSum=-1.403;QD=16.86;ReadPosRankSum=-0.547;SOR=0.885	GT:AD:DP:GQ:PL	0/1:19,24:43:99:753,0,588
chrII	486195	.	G	A	561.77	PASS	AC=1;AF=0.500;AN=2;BaseQRankSum=1.414;ClippingRankSum=0.000;DP=26;ExcessHet=3.0103;FS=6.609;MLEAC=1;MLEAF=0.500;MQ=42.00;MQRankSum=0.000;QD=21.61;ReadPosRankSum=0.889;SOR=1.359	GT:AD:DP:GQ:PL	0/1:8,18:26:99:590,0,198
chrII	564868	.	G	A	524.77	PASS	AC=2;AF=1.00;AN=2;DP=14;ExcessHet=3.0103;FS=0.000;MLEAC=2;MLEAF=1.00;MQ=42.00;QD=34.24;SOR=0.976	GT:AD:DP:GQ:PL	1/1:0,14:14:42:553,42,0
chrII	620838	.	G	A	507.77	PASS	AC=1;AF=0.500;AN=2;BaseQRankSum=-0.483;ClippingRankSum=0.000;DP=27;ExcessHet=3.0103;FS=1.655;MLEAC=1;MLEAF=0.500;MQ=42.00;MQRankSum=0.000;QD=18.81;ReadPosRankSum=0.536;SOR=1.222	GT:AD:DP:GQ:PL	0/1:10,17:27:99:536,0,348
chrII	799523	.	C	T	400.77	PASS	AC=1;AF=0.500;AN=2;BaseQRankSum=-0.166;ClippingRankSum=0.000;DP=26;ExcessHet=3.0103;FS=6.186;MLEAC=1;MLEAF=0.500;MQ=42.00;MQRankSum=0.000;QD=16.03;ReadPosRankSum=-0.979;SOR=1.718	GT:AD:DP:GQ:PL	0/1:11,14:25:99:429,0,309
chrIII	23914	.	C	T	386.77	PASS	AC=1;AF=0.500;AN=2;BaseQRankSum=-0.323;ClippingRankSum=0.000;DP=21;ExcessHet=3.0103;FS=0.000;MLEAC=1;MLEAF=0.500;MQ=42.00;MQRankSum=0.000;QD=18.42;ReadPosRankSum=-0.169;SOR=0.631	GT:AD:DP:GQ:PL	0/1:9,12:21:99:415,0,308
chrIII	24172	.	C	T	311.77	PASS	AC=1;AF=0.500;AN=2;BaseQRankSum=-1.919;ClippingRankSum=0.000;DP=34;ExcessHet=3.0103;FS=1.402;MLEAC=1;MLEAF=0.500;MQ=42.00;MQRankSum=0.000;QD=9.17;ReadPosRankSum=-0.515;SOR=0.412	GT:AD:DP:GQ:PL	0/1:22,12:34:99:340,0,797
chrIII	50829	.	C	T	150.77	PASS	AC=1;AF=0.500;AN=2;BaseQRankSum=0.354;ClippingRankSum=0.000;DP=18;ExcessHet=3.0103;FS=2.884;MLEAC=1;MLEAF=0.500;MQ=42.00;MQRankSum=0.000;QD=8.87;ReadPosRankSum=0.261;SOR=0.088	GT:AD:DP:GQ:PL	0/1:11,6:17:99:179,0,338
chrIII	120517	.	G	A	248.77	PASS	AC=1;AF=0.500;AN=2;BaseQRankSum=0.219;ClippingRankSum=0.000;DP=13;ExcessHet=3.0103;FS=2.480;MLEAC=1;MLEAF=0.500;MQ=42.00;MQRankSum=0.000;QD=19.14;ReadPosRankSum=0.483;SOR=0.148	GT:AD:DP:GQ:PL	0/1:5,8:13:99:277,0,167
chrIII	122425	.	C	T	447.77	PASS	AC=1;AF=0.500;AN=2;BaseQRankSum=-0.780;ClippingRankSum=0.000;DP=31;ExcessHet=3.0103;FS=0.000;MLEAC=1;MLEAF=0.500;MQ=41.41;MQRankSum=-0.359;QD=14.93;ReadPosRankSum=0.745;SOR=0.665	GT:AD:DP:GQ:PL	0/1:14,16:30:99:476,0,434
chrIII	186954	.	C	T	561.77	PASS	AC=1;AF=0.500;AN=2;BaseQRankSum=0.919;ClippingRankSum=0.000;DP=32;ExcessHet=3.0103;FS=0.000;MLEAC=1;MLEAF=0.500;MQ=42.00;MQRankSum=0.000;QD=17.56;ReadPosRankSum=1.502;SOR=0.892	GT:AD:DP:GQ:PL	0/1:15,17:32:99:590,0,470
chrIII	214963	.	G	A	653.77	PASS	AC=1;AF=0.500;AN=2;BaseQRankSum=0.235;ClippingRankSum=0.000;DP=35;ExcessHet=3.0103;FS=1.344;MLEAC=1;MLEAF=0.500;MQ=42.00;MQRankSum=0.000;QD=18.68;ReadPosRankSum=-0.213;SOR=0.399	GT:AD:DP:GQ:PL	0/1:15,20:35:99:682,0,450
chrIV	82738	.	G	A	260.77	PASS	AC=1;AF=0.500;AN=2;BaseQRankSum=-1.072;ClippingRankSum=0.000;DP=21;ExcessHet=3.0103;FS=10.942;MLEAC=1;MLEAF=0.500;MQ=41.91;MQRankSum=-0.953;QD=12.42;ReadPosRankSum=-1.295;SOR=2.240	GT:AD:DP:GQ:PL	0/1:11,10:21:99:289,0,377
chrIV	130547	.	G	A	509.77	PASS	AC=1;AF=0.500;AN=2;BaseQRankSum=0.267;ClippingRankSum=0.000;DP=26;ExcessHet=3.0103;FS=0.000;MLEAC=1;MLEAF=0.500;MQ=42.00;MQRankSum=0.000;QD=19.61;ReadPosRankSum=-0.323;SOR=0.815	GT:AD:DP:GQ:PL	0/1:10,16:26:99:538,0,301
chrIV	145324	.	G	A	472.77	PASS	AC=1;AF=0.500;AN=2;BaseQRankSum=-1.194;ClippingRankSum=0.000;DP=29;ExcessHet=3.0103;FS=3.630;MLEAC=1;MLEAF=0.500;MQ=42.00;MQRankSum=0.000;QD=16.30;ReadPosRankSum=-0.769;SOR=0.188	GT:AD:DP:GQ:PL	0/1:13,16:29:99:501,0,428
chrIV	156260	.	G	A	306.77	PASS	AC=1;AF=0.500;AN=2;BaseQRankSum=0.000;ClippingRankSum=0.000;DP=17;ExcessHet=3.0103;FS=1.913;MLEAC=1;MLEAF=0.500;MQ=42.00;MQRankSum=0.000;QD=18.05;ReadPosRankSum=0.158;SOR=1.270	GT:AD:DP:GQ:PL	0/1:6,11:17:99:335,0,164
chrIV	163333	.	C	T	453.77	PASS	AC=1;AF=0.500;AN=2;BaseQRankSum=0.328;ClippingRankSum=0.000;DP=32;ExcessHet=3.0103;FS=0.000;MLEAC=1;MLEAF=0.500;MQ=41.88;MQRankSum=-1.485;QD=14.18;ReadPosRankSum=-0.050;SOR=0.801	GT:AD:DP:GQ:PL	0/1:17,15:32:99:482,0,525
chrIV	285630	.	C	T	505.77	PASS	AC=1;AF=0.500;AN=2;BaseQRankSum=-1.461;ClippingRankSum=0.000;DP=31;ExcessHet=3.0103;FS=5.486;MLEAC=1;MLEAF=0.500;MQ=41.54;MQRankSum=-0.807;QD=16.86;ReadPosRankSum=0.756;SOR=0.395	GT:AD:DP:GQ:PL	0/1:13,17:30:99:534,0,456
chrIV	306576	.	G	A	154.77	PASS	AC=1;AF=0.500;AN=2;BaseQRankSum=0.212;ClippingRankSum=0.000;DP=13;ExcessHet=3.0103;FS=2.276;MLEAC=1;MLEAF=0.500;MQ=42.00;MQRankSum=0.000;QD=11.91;ReadPosRankSum=-1.204;SOR=0.223	GT:AD:DP:GQ:PL	0/1:7,6:13:99:183,0,235
chrIV	310075	.	G	A	266.77	PASS	AC=1;AF=0.500;AN=2;BaseQRankSum=-1.042;ClippingRankSum=0.000;DP=20;ExcessHet=3.0103;FS=0.000;MLEAC=1;MLEAF=0.500;MQ=41.29;MQRankSum=-0.804;QD=13.34;ReadPosRankSum=0.801;SOR=0.976	GT:AD:DP:GQ:PL	0/1:9,11:20:99:295,0,271
chrIV	333120	.	G	A	278.77	PASS	AC=1;AF=0.500;AN=2;BaseQRankSum=1.441;ClippingRankSum=0.000;DP=12;ExcessHet=3.0103;FS=0.000;MLEAC=1;MLEAF=0.500;MQ=42.00;MQRankSum=0.000;QD=23.23;ReadPosRankSum=1.517;SOR=0.859	GT:AD:DP:GQ:PL	0/1:4,8:12:99:307,0,125
chrIV	337274	.	G	A	206.77	PASS	AC=1;AF=0.500;AN=2;BaseQRankSum=-0.482;ClippingRankSum=0.000;DP=22;ExcessHet=3.0103;FS=2.046;MLEAC=1;MLEAF=0.500;MQ=42.00;MQRankSum=0.000;QD=9.40;ReadPosRankSum=0.554;SOR=0.223	GT:AD:DP:GQ:PL	0/1:14,8:22:99:235,0,491
chrIV	371202	.	C	T	210.77	PASS	AC=1;AF=0.500;AN=2;BaseQRankSum=1.956;ClippingRankSum=0.000;DP=27;ExcessHet=3.0103;FS=0.000;MLEAC=1;MLEAF=0.500;MQ=42.00;MQRankSum=0.000;QD=7.81;ReadPosRankSum=1.052;SOR=0.859	GT:AD:DP:GQ:PL	0/1:19,8:27:99:239,0,552
chrIV	385853	.	G	A	220.77	PASS	AC=1;AF=0.500;AN=2;BaseQRankSum=0.462;ClippingRankSum=0.000;DP=15;ExcessHet=3.0103;FS=2.158;MLEAC=1;MLEAF=0.500;MQ=42.00;MQRankSum=0.000;QD=14.72;ReadPosRankSum=-1.459;SOR=1.609	GT:AD:DP:GQ:PL	0/1:8,7:15:99:249,0,239
chrIV	406574	.	G	A	341.77	PASS	AC=1;AF=0.500;AN=2;BaseQRankSum=0.838;ClippingRankSum=0.000;DP=23;ExcessHet=3.0103;FS=3.834;MLEAC=1;MLEAF=0.500;MQ=42.00;MQRankSum=0.000;QD=14.86;ReadPosRankSum=1.071;SOR=0.513	GT:AD:DP:GQ:PL	0/1:12,11:23:99:370,0,413
chrIV	429279	.	C	T	558.77	PASS	AC=1;AF=0.500;AN=2;BaseQRankSum=1.551;ClippingRankSum=0.000;DP=41;ExcessHet=3.0103;FS=1.202;MLEAC=1;MLEAF=0.500;MQ=42.00;MQRankSum=0.000;QD=13.63;ReadPosRankSum=-0.155;SOR=0.481	GT:AD:DP:GQ:PL	0/1:23,18:41:99:587,0,686
chrIV	442742	.	C	T	152.77	PASS	AC=1;AF=0.500;AN=2;BaseQRankSum=0.258;ClippingRankSum=0.000;DP=11;ExcessHet=3.0103;FS=2.463;MLEAC=1;MLEAF=0.500;MQ=40.69;MQRankSum=0.605;QD=13.89;ReadPosRankSum=0.605;SOR=0.760	GT:AD:DP:GQ:PL	0/1:6,5:11:99:181,0,217
chrIV	454196	.	G	A	343.77	PASS	AC=1;AF=0.500;AN=2;BaseQRankSum=1.143;ClippingRankSum=0.000;DP=25;ExcessHet=3.0103;FS=3.892;MLEAC=1;MLEAF=0.500;MQ=41.43;MQRankSum=0.000;QD=14.32;ReadPosRankSum=0.241;SOR=0.477	GT:AD:DP:GQ:PL	0/1:13,11:24:99:372,0,384
chrIV	507737	.	G	A	597.77	PASS	AC=1;AF=0.500;AN=2;BaseQRankSum=0.488;ClippingRankSum=0.000;DP=33;ExcessHet=3.0103;FS=3.176;MLEAC=1;MLEAF=0.500;MQ=41.76;MQRankSum=-1.661;QD=18.11;ReadPosRankSum=0.399;SOR=0.634	GT:AD:DP:GQ:PL	0/1:13,20:33:99:626,0,371
chrIV	523387	.	G	A	402.77	PASS	AC=1;AF=0.500;AN=2;BaseQRankSum=0.132;ClippingRankSum=0.000;DP=40;ExcessHet=3.0103;FS=0.000;MLEAC=1;MLEAF=0.500;MQ=42.00;MQRankSum=0.000;QD=10.33;ReadPosRankSum=-2.059;SOR=0.519	GT:AD:DP:GQ:PL	0/1:24,15:39:99:431,0,733
chrIV	568890	.	G	A	475.77	PASS	AC=1;AF=0.500;AN=2;BaseQRankSum=-0.559;ClippingRankSum=0.000;DP=23;ExcessHet=3.0103;FS=0.000;MLEAC=1;MLEAF=0.500;MQ=40.30;MQRankSum=-1.269;QD=20.69;ReadPosRankSum=0.619;SOR=0.446	GT:AD:DP:GQ:PL	0/1:8,15:23:99:504,0,258
chrIV	587810	.	C	T	206.77	PASS	AC=1;AF=0.500;AN=2;BaseQRankSum=-0.477;ClippingRankSum=0.000;DP=17;ExcessHet=3.0103;FS=8.989;MLEAC=1;MLEAF=0.500;MQ=42.00;MQRankSum=0.000;QD=12.92;ReadPosRankSum=-1.063;SOR=1.421	GT:AD:DP:GQ:PL	0/1:9,7:16:99:235,0,332
chrIV	591171	.	G	A	497.77	PASS	AC=1;AF=0.500;AN=2;BaseQRankSum=-1.099;ClippingRankSum=0.000;DP=26;ExcessHet=3.0103;FS=1.598;MLEAC=1;MLEAF=0.500;MQ=42.00;MQRankSum=0.000;QD=19.14;ReadPosRankSum=-1.000;SOR=1.021	GT:AD:DP:GQ:PL	0/1:11,15:26:99:526,0,361
chrIV	594449	.	G	A	378.77	PASS	AC=1;AF=0.500;AN=2;BaseQRankSum=1.192;ClippingRankSum=0.000;DP=27;ExcessHet=3.0103;FS=6.239;MLEAC=1;MLEAF=0.500;MQ=42.00;MQRankSum=0.000;QD=15.15;ReadPosRankSum=0.493;SOR=1.518	GT:AD:DP:GQ:PL	0/1:12,13:25:99:407,0,325
chrIV	600676	.	G	A	96.77	PASS	AC=1;AF=0.500;AN=2;BaseQRankSum=1.274;ClippingRankSum=0.000;DP=17;ExcessHet=3.0103;FS=2.392;MLEAC=1;MLEAF=0.500;MQ=41.13;MQRankSum=0.693;QD=5.69;ReadPosRankSum=-0.127;SOR=1.561	GT:AD:DP:GQ:PL	0/1:13,4:17:99:125,0,492
chrIV	721547	.	G	A	359.77	PASS	AC=1;AF=0.500;AN=2;BaseQRankSum=1.509;ClippingRankSum=0.000;DP=21;ExcessHet=3.0103;FS=11.974;MLEAC=1;MLEAF=0.500;MQ=42.00;MQRankSum=0.000;QD=17.13;ReadPosRankSum=0.044;SOR=0.337	GT:AD:DP:GQ:PL	0/1:10,11:21:99:388,0,308
chrIV	728539	.	G	A	657.77	PASS	AC=1;AF=0.500;AN=2;BaseQRankSum=0.372;ClippingRankSum=0.000;DP=32;ExcessHet=3.0103;FS=5.731;MLEAC=1;MLEAF=0.500;MQ=42.00;MQRankSum=0.000;QD=20.56;ReadPosRankSum=-0.183;SOR=0.148	GT:AD:DP:GQ:PL	0/1:12,20:32:99:686,0,383
chrIV	789403	.	G	A	301.77	PASS	AC=1;AF=0.500;AN=2;BaseQRankSum=1.159;ClippingRankSum=0.000;DP=22;ExcessHet=3.0103;FS=3.821;MLEAC=1;MLEAF=0.500;MQ=42.00;MQRankSum=0.000;QD=13.72;ReadPosRankSum=2.297;SOR=1.609	GT:AD:DP:GQ:PL	0/1:12,10:22:99:330,0,374
chrIV	802724	.	C	T	216.77	PASS	AC=1;AF=0.500;AN=2;BaseQRankSum=-0.861;ClippingRankSum=0.000;DP=18;ExcessHet=3.0103;FS=0.000;MLEAC=1;MLEAF=0.500;MQ=41.21;MQRankSum=1.006;QD=12.04;ReadPosRankSum=1.383;SOR=0.446	GT:AD:DP:GQ:PL	0/1:10,8:18:99:245,0,349
chrIV	806196	.	G	A	582.77	PASS	AC=1;AF=0.500;AN=2;BaseQRankSum=0.854;ClippingRankSum=0.000;DP=28;ExcessHet=3.0103;FS=4.349;MLEAC=1;MLEAF=0.500;MQ=41.33;MQRankSum=2.095;QD=21.58;ReadPosRankSum=-0.080;SOR=1.828	GT:AD:DP:GQ:PL	0/1:9,18:27:99:611,0,261
chrIV	832468	.	G	A	244.77	PASS	AC=1;AF=0.500;AN=2;BaseQRankSum=0.094;ClippingRankSum=0.000;DP=17;ExcessHet=3.0103;FS=4.598;MLEAC=1;MLEAF=0.500;MQ=42.00;MQRankSum=0.000;QD=14.40;ReadPosRankSum=0.429;SOR=1.255	GT:AD:DP:GQ:PL	0/1:8,9:17:99:273,0,238
chrIV	854769	.	G	A	273.77	PASS	AC=1;AF=0.500;AN=2;BaseQRankSum=-1.879;ClippingRankSum=0.000;DP=23;ExcessHet=3.0103;FS=6.701;MLEAC=1;MLEAF=0.500;MQ=41.83;MQRankSum=-1.587;QD=11.90;ReadPosRankSum=0.292;SOR=1.492	GT:AD:DP:GQ:PL	0/1:13,10:23:99:302,0,461
chrIV	864312	.	G	A	353.77	PASS	AC=1;AF=0.500;AN=2;BaseQRankSum=1.492;ClippingRankSum=0.000;DP=39;ExcessHet=3.0103;FS=3.173;MLEAC=1;MLEAF=0.500;MQ=41.90;MQRankSum=1.052;QD=9.07;ReadPosRankSum=1.247;SOR=0.257	GT:AD:DP:GQ:PL	0/1:26,13:39:99:382,0,837
chrIV	884355	.	G	A	249.77	PASS	AC=1;AF=0.500;AN=2;BaseQRankSum=-1.009;ClippingRankSum=0.000;DP=17;ExcessHet=3.0103;FS=1.957;MLEAC=1;MLEAF=0.500;MQ=41.06;MQRankSum=0.629;QD=14.69;ReadPosRankSum=-0.408;SOR=0.283	GT:AD:DP:GQ:PL	0/1:9,8:17:99:278,0,317
chrIV	884647	.	G	A	209.77	PASS	AC=1;AF=0.500;AN=2;BaseQRankSum=-0.645;ClippingRankSum=0.000;DP=14;ExcessHet=3.0103;FS=0.000;MLEAC=1;MLEAF=0.500;MQ=42.00;MQRankSum=0.000;QD=14.98;ReadPosRankSum=0.602;SOR=0.693	GT:AD:DP:GQ:PL	0/1:7,7:14:99:238,0,255
chrIV	914766	.	G	A	310.77	PASS	AC=1;AF=0.500;AN=2;BaseQRankSum=-0.268;ClippingRankSum=0.000;DP=22;ExcessHet=3.0103;FS=0.000;MLEAC=1;MLEAF=0.500;MQ=41.35;MQRankSum=1.091;QD=14.13;ReadPosRankSum=-2.008;SOR=1.091	GT:AD:DP:GQ:PL	0/1:11,11:22:99:339,0,429
chrIV	914785	.	C	T	339.77	PASS	AC=1;AF=0.500;AN=2;BaseQRankSum=0.000;ClippingRankSum=0.000;DP=21;ExcessHet=3.0103;FS=0.000;MLEAC=1;MLEAF=0.500;MQ=41.32;MQRankSum=-0.770;QD=16.18;ReadPosRankSum=-1.815;SOR=0.722	GT:AD:DP:GQ:PL	0/1:9,12:21:99:368,0,335
chrIV	1135719	.	G	A	323.77	PASS	AC=1;AF=0.500;AN=2;BaseQRankSum=-1.579;ClippingRankSum=0.000;DP=19;ExcessHet=3.0103;FS=0.000;MLEAC=1;MLEAF=0.500;MQ=42.00;MQRankSum=0.000;QD=17.04;ReadPosRankSum=-0.851;SOR=0.657	GT:AD:DP:GQ:PL	0/1:8,11:19:99:352,0,273
chrIV	1150559	.	G	A	331.77	PASS	AC=1;AF=0.500;AN=2;BaseQRankSum=-1.045;ClippingRankSum=0.000;DP=38;ExcessHet=3.0103;FS=3.053;MLEAC=1;MLEAF=0.500;MQ=42.00;MQRankSum=0.000;QD=8.97;ReadPosRankSum=0.914;SOR=1.093	GT:AD:DP:GQ:PL	0/1:24,13:37:99:360,0,833
chrIV	1201900	.	C	T	341.77	PASS	AC=1;AF=0.500;AN=2;BaseQRankSum=0.224;ClippingRankSum=0.000;DP=23;ExcessHet=3.0103;FS=0.000;MLEAC=1;MLEAF=0.500;MQ=42.00;MQRankSum=0.000;QD=14.86;ReadPosRankSum=-1.822;SOR=0.511	GT:AD:DP:GQ:PL	0/1:10,13:23:99:370,0,282
chrIV	1289361	.	C	T	542.77	PASS	AC=1;AF=0.500;AN=2;BaseQRankSum=-1.683;ClippingRankSum=0.000;DP=38;ExcessHet=3.0103;FS=4.536;MLEAC=1;MLEAF=0.500;MQ=41.25;MQRankSum=-1.322;QD=14.28;ReadPosRankSum=-0.931;SOR=0.634	GT:AD:DP:GQ:PL	0/1:18,20:38:99:571,0,579
chrIV	1292668	.	G	A	527.77	PASS	AC=1;AF=0.500;AN=2;BaseQRankSum=0.463;ClippingRankSum=0.000;DP=30;ExcessHet=3.0103;FS=5.486;MLEAC=1;MLEAF=0.500;MQ=42.00;MQRankSum=0.000;QD=17.59;ReadPosRankSum=-0.024;SOR=0.395	GT:AD:DP:GQ:PL	0/1:13,17:30:99:556,0,415
chrIV	1301552	.	C	T	579.77	PASS	AC=1;AF=0.500;AN=2;BaseQRankSum=0.788;ClippingRankSum=0.000;DP=32;ExcessHet=3.0103;FS=0.000;MLEAC=1;MLEAF=0.500;MQ=42.00;MQRankSum=0.000;QD=19.33;ReadPosRankSum=-0.748;SOR=0.636	GT:AD:DP:GQ:PL	0/1:11,19:30:99:608,0,288
chrIV	1462810	.	G	A	160.77	PASS	AC=1;AF=0.500;AN=2;BaseQRankSum=0.759;ClippingRankSum=0.000;DP=17;ExcessHet=3.0103;FS=2.218;MLEAC=1;MLEAF=0.500;MQ=42.00;MQRankSum=0.000;QD=9.46;ReadPosRankSum=0.939;SOR=1.508	GT:AD:DP:GQ:PL	0/1:11,6:17:99:189,0,350
chrIV	1486880	.	C	T	610.77	PASS	AC=1;AF=0.500;AN=2;BaseQRankSum=0.042;ClippingRankSum=0.000;DP=32;ExcessHet=3.0103;FS=3.467;MLEAC=1;MLEAF=0.500;MQ=42.00;MQRankSum=0.000;QD=19.09;ReadPosRankSum=1.728;SOR=0.904	GT:AD:DP:GQ:PL	0/1:10,22:32:99:639,0,236
chrIV	1507047	.	G	A	472.77	PASS	AC=1;AF=0.500;AN=2;BaseQRankSum=-0.325;ClippingRankSum=0.000;DP=37;ExcessHet=3.0103;FS=1.271;MLEAC=1;MLEAF=0.500;MQ=42.00;MQRankSum=0.000;QD=12.78;ReadPosRankSum=1.231;SOR=0.465	GT:AD:DP:GQ:PL	0/1:20,17:37:99:501,0,660
chrV	33055	.	G	A	1522.77	PASS	AC=2;AF=1.00;AN=2;DP=45;ExcessHet=3.0103;FS=0.000;MLEAC=2;MLEAF=1.00;MQ=41.09;QD=33.84;SOR=0.829	GT:AD:DP:GQ:PL	1/1:0,45:45:99:1551,135,0
chrV	53296	.	G	A	808.77	PASS	AC=2;AF=1.00;AN=2;DP=24;ExcessHet=3.0103;FS=0.000;MLEAC=2;MLEAF=1.00;MQ=41.38;QD=33.70;SOR=0.859	GT:AD:DP:GQ:PL	1/1:0,24:24:72:837,72,0
chrV	250627	.	G	A	949.77	PASS	AC=2;AF=1.00;AN=2;DP=24;ExcessHet=3.0103;FS=0.000;MLEAC=2;MLEAF=1.00;MQ=41.92;QD=30.63;SOR=2.124	GT:AD:DP:GQ:PL	1/1:0,24:24:72:978,72,0
chrV	278109	.	T	C	231.77	PASS	AC=1;AF=0.500;AN=2;BaseQRankSum=0.753;ClippingRankSum=0.000;DP=37;ExcessHet=3.0103;FS=1.829;MLEAC=1;MLEAF=0.500;MQ=40.30;MQRankSum=-0.414;QD=6.26;ReadPosRankSum=0.091;SOR=1.056	GT:AD:DP:GQ:PL	0/1:28,9:37:99:260,0,1101
chrV	278115	.	T	C	360.77	PASS	AC=1;AF=0.500;AN=2;BaseQRankSum=-0.966;ClippingRankSum=0.000;DP=33;ExcessHet=3.0103;FS=4.179;MLEAC=1;MLEAF=0.500;MQ=40.55;MQRankSum=-0.408;QD=10.93;ReadPosRankSum=-0.931;SOR=1.877	GT:AD:DP:GQ:PL	0/1:23,10:33:99:389,0,933
chrV	278116	.	G	T	360.77	PASS	AC=1;AF=0.500;AN=2;BaseQRankSum=-1.763;ClippingRankSum=0.000;DP=33;ExcessHet=3.0103;FS=4.179;MLEAC=1;MLEAF=0.500;MQ=40.55;MQRankSum=-0.408;QD=10.93;ReadPosRankSum=-0.979;SOR=1.877	GT:AD:DP:GQ:PL	0/1:23,10:33:99:389,0,933
chrV	303330	.	G	A	813.77	PASS	AC=2;AF=1.00;AN=2;DP=20;ExcessHet=3.0103;FS=0.000;MLEAC=2;MLEAF=1.00;MQ=42.00;QD=30.66;SOR=3.056	GT:AD:DP:GQ:PL	1/1:0,20:20:60:842,60,0
chrV	424619	.	G	A	868.77	PASS	AC=2;AF=1.00;AN=2;BaseQRankSum=1.841;ClippingRankSum=0.000;DP=29;ExcessHet=3.0103;FS=0.000;MLEAC=2;MLEAF=1.00;MQ=41.87;MQRankSum=-0.136;QD=29.96;ReadPosRankSum=0.780;SOR=0.283	GT:AD:DP:GQ:PL	1/1:1,28:29:77:897,77,0
chrV	540153	.	G	A	1107.77	PASS	AC=2;AF=1.00;AN=2;DP=29;ExcessHet=3.0103;FS=0.000;MLEAC=2;MLEAF=1.00;MQ=42.00;QD=27.58;SOR=1.255	GT:AD:DP:GQ:PL	1/1:0,29:29:87:1136,87,0
chrVI	35887	.	C	T	324.77	PASS	AC=1;AF=0.500;AN=2;BaseQRankSum=-1.409;ClippingRankSum=0.000;DP=25;ExcessHet=3.0103;FS=1.721;MLEAC=1;MLEAF=0.500;MQ=41.41;MQRankSum=1.121;QD=12.99;ReadPosRankSum=1.052;SOR=0.307	GT:AD:DP:GQ:PL	0/1:12,13:25:99:353,0,395
chrVI	65033	.	C	T	64.77	PASS	AC=1;AF=0.500;AN=2;BaseQRankSum=-0.297;ClippingRankSum=0.000;DP=11;ExcessHet=3.0103;FS=3.233;MLEAC=1;MLEAF=0.500;MQ=41.82;MQRankSum=0.000;QD=6.48;ReadPosRankSum=0.903;SOR=2.419	GT:AD:DP:GQ:PL	0/1:7,3:10:93:93,0,249
chrVI	107160	.	G	A	417.77	PASS	AC=1;AF=0.500;AN=2;BaseQRankSum=0.221;ClippingRankSum=0.000;DP=21;ExcessHet=3.0103;FS=9.558;MLEAC=1;MLEAF=0.500;MQ=42.00;MQRankSum=0.000;QD=19.89;ReadPosRankSum=0.862;SOR=0.027	GT:AD:DP:GQ:PL	0/1:8,13:21:99:446,0,263
chrVI	269669	.	C	T	523.77	PASS	AC=1;AF=0.500;AN=2;BaseQRankSum=0.393;ClippingRankSum=0.000;DP=34;ExcessHet=3.0103;FS=0.000;MLEAC=1;MLEAF=0.500;MQ=42.00;MQRankSum=0.000;QD=16.37;ReadPosRankSum=0.874;SOR=0.473	GT:AD:DP:GQ:PL	0/1:14,18:32:99:552,0,400
chrVII	74171	.	G	A	387.77	PASS	AC=1;AF=0.500;AN=2;BaseQRankSum=0.933;ClippingRankSum=0.000;DP=31;ExcessHet=3.0103;FS=5.782;MLEAC=1;MLEAF=0.500;MQ=42.00;MQRankSum=0.000;QD=12.93;ReadPosRankSum=-1.659;SOR=0.418	GT:AD:DP:GQ:PL	0/1:17,13:30:99:416,0,509
chrVII	122302	.	C	T	414.77	PASS	AC=1;AF=0.500;AN=2;BaseQRankSum=1.031;ClippingRankSum=0.000;DP=28;ExcessHet=3.0103;FS=1.690;MLEAC=1;MLEAF=0.500;MQ=40.83;MQRankSum=-1.335;QD=15.36;ReadPosRankSum=-1.101;SOR=0.313	GT:AD:DP:GQ:PL	0/1:13,14:27:99:443,0,379
chrVII	144744	.	C	T	510.77	PASS	AC=1;AF=0.500;AN=2;BaseQRankSum=0.585;ClippingRankSum=0.000;DP=26;ExcessHet=3.0103;FS=1.623;MLEAC=1;MLEAF=0.500;MQ=42.00;MQRankSum=0.000;QD=19.64;ReadPosRankSum=0.792;SOR=0.729	GT:AD:DP:GQ:PL	0/1:10,16:26:99:539,0,323
chrVII	257742	.	C	T	296.77	PASS	AC=1;AF=0.500;AN=2;BaseQRankSum=-2.108;ClippingRankSum=0.000;DP=27;ExcessHet=3.0103;FS=1.657;MLEAC=1;MLEAF=0.500;MQ=40.94;MQRankSum=-1.503;QD=11.41;ReadPosRankSum=-0.661;SOR=0.313	GT:AD:DP:GQ:PL	0/1:14,12:26:99:325,0,495
chrVII	384774	.	T	C	298.77	PASS	AC=1;AF=0.500;AN=2;BaseQRankSum=0.627;ClippingRankSum=0.000;DP=27;ExcessHet=3.0103;FS=3.674;MLEAC=1;MLEAF=0.500;MQ=41.93;MQRankSum=0.808;QD=11.49;ReadPosRankSum=-3.400;SOR=1.354	GT:AD:DP:GQ:PL	0/1:17,9:26:99:327,0,1160
chrVII	384775	.	G	A	298.77	PASS	AC=1;AF=0.500;AN=2;BaseQRankSum=0.799;ClippingRankSum=0.000;DP=27;ExcessHet=3.0103;FS=3.674;MLEAC=1;MLEAF=0.500;MQ=41.93;MQRankSum=0.808;QD=11.49;ReadPosRankSum=-3.664;SOR=1.354	GT:AD:DP:GQ:PL	0/1:17,9:26:99:327,0,1160
chrVII	385009	.	C	T	529.77	PASS	AC=1;AF=0.500;AN=2;BaseQRankSum=-0.475;ClippingRankSum=0.000;DP=45;ExcessHet=3.0103;FS=6.662;MLEAC=1;MLEAF=0.500;MQ=42.00;MQRankSum=0.000;QD=11.77;ReadPosRankSum=-1.406;SOR=0.163	GT:AD:DP:GQ:PL	0/1:25,20:45:99:558,0,751
chrVII	385111	.	G	A	666.77	PASS	AC=1;AF=0.500;AN=2;BaseQRankSum=-0.133;ClippingRankSum=0.000;DP=41;ExcessHet=3.0103;FS=3.151;MLEAC=1;MLEAF=0.500;MQ=41.95;MQRankSum=1.025;QD=16.26;ReadPosRankSum=-0.208;SOR=1.456	GT:AD:DP:GQ:PL	0/1:21,20:41:99:695,0,775
chrVII	398296	.	C	T	662.77	PASS	AC=1;AF=0.500;AN=2;BaseQRankSum=1.356;ClippingRankSum=0.000;DP=24;ExcessHet=3.0103;FS=0.000;MLEAC=1;MLEAF=0.500;MQ=42.00;MQRankSum=0.000;QD=27.62;ReadPosRankSum=0.119;SOR=0.519	GT:AD:DP:GQ:PL	0/1:5,19:24:99:691,0,99
chrVII	411308	.	G	A	679.77	PASS	AC=1;AF=0.500;AN=2;BaseQRankSum=0.243;ClippingRankSum=0.000;DP=42;ExcessHet=3.0103;FS=1.250;MLEAC=1;MLEAF=0.500;MQ=41.95;MQRankSum=-1.001;QD=16.18;ReadPosRankSum=0.406;SOR=0.976	GT:AD:DP:GQ:PL	0/1:22,20:42:99:708,0,757
chrVII	472001	.	C	T	542.77	PASS	AC=1;AF=0.500;AN=2;BaseQRankSum=-0.103;ClippingRankSum=0.000;DP=38;ExcessHet=3.0103;FS=0.000;MLEAC=1;MLEAF=0.500;MQ=41.61;MQRankSum=-0.947;QD=14.28;ReadPosRankSum=0.557;SOR=0.515	GT:AD:DP:GQ:PL	0/1:19,19:38:99:571,0,624
chrVII	485847	.	C	T	125.77	PASS	AC=1;AF=0.500;AN=2;BaseQRankSum=-1.361;ClippingRankSum=0.000;DP=22;ExcessHet=3.0103;FS=0.000;MLEAC=1;MLEAF=0.500;MQ=41.33;MQRankSum=0.808;QD=5.99;ReadPosRankSum=0.461;SOR=0.223	GT:AD:DP:GQ:PL	0/1:14,7:21:99:154,0,491
chrVII	506709	.	G	A	281.77	PASS	AC=1;AF=0.500;AN=2;BaseQRankSum=0.191;ClippingRankSum=0.000;DP=20;ExcessHet=3.0103;FS=1.871;MLEAC=1;MLEAF=0.500;MQ=42.00;MQRankSum=0.000;QD=14.09;ReadPosRankSum=1.388;SOR=1.609	GT:AD:DP:GQ:PL	0/1:10,10:20:99:310,0,305
chrVII	511073	.	C	T	405.77	PASS	AC=1;AF=0.500;AN=2;BaseQRankSum=0.994;ClippingRankSum=0.000;DP=28;ExcessHet=3.0103;FS=3.372;MLEAC=1;MLEAF=0.500;MQ=42.00;MQRankSum=0.000;QD=14.49;ReadPosRankSum=0.681;SOR=1.426	GT:AD:DP:GQ:PL	0/1:15,13:28:99:434,0,459
chrVII	559211	.	G	A	458.77	PASS	AC=1;AF=0.500;AN=2;BaseQRankSum=-0.533;ClippingRankSum=0.000;DP=35;ExcessHet=3.0103;FS=0.000;MLEAC=1;MLEAF=0.500;MQ=42.00;MQRankSum=0.000;QD=13.11;ReadPosRankSum=0.773;SOR=0.631	GT:AD:DP:GQ:PL	0/1:19,16:35:99:487,0,640
chrVII	581973	.	C	T	247.77	PASS	AC=1;AF=0.500;AN=2;BaseQRankSum=-0.996;ClippingRankSum=0.000;DP=12;ExcessHet=3.0103;FS=2.881;MLEAC=1;MLEAF=0.500;MQ=42.00;MQRankSum=0.000;QD=20.65;ReadPosRankSum=-1.179;SOR=0.197	GT:AD:DP:GQ:PL	0/1:4,8:12:99:276,0,124
chrVII	601372	.	G	A	500.77	PASS	AC=1;AF=0.500;AN=2;BaseQRankSum=1.247;ClippingRankSum=0.000;DP=30;ExcessHet=3.0103;FS=3.471;MLEAC=1;MLEAF=0.500;MQ=42.00;MQRankSum=0.000;QD=16.69;ReadPosRankSum=-0.992;SOR=0.199	GT:AD:DP:GQ:PL	0/1:15,15:30:99:529,0,445
chrVII	661760	.	C	T	126.77	PASS	AC=1;AF=0.500;AN=2;BaseQRankSum=-1.784;ClippingRankSum=0.000;DP=25;ExcessHet=3.0103;FS=4.084;MLEAC=1;MLEAF=0.500;MQ=42.00;MQRankSum=0.000;QD=5.28;ReadPosRankSum=-0.327;SOR=0.976	GT:AD:DP:GQ:PL	0/1:16,8:24:99:155,0,600
chrVII	712839	.	G	A	411.77	PASS	AC=1;AF=0.500;AN=2;BaseQRankSum=1.590;ClippingRankSum=0.000;DP=23;ExcessHet=3.0103;FS=3.796;MLEAC=1;MLEAF=0.500;MQ=41.27;MQRankSum=0.317;QD=17.90;ReadPosRankSum=0.293;SOR=1.609	GT:AD:DP:GQ:PL	0/1:10,13:23:99:440,0,229
chrVII	714616	.	C	T	297.77	PASS	AC=1;AF=0.500;AN=2;BaseQRankSum=-2.146;ClippingRankSum=0.000;DP=35;ExcessHet=3.0103;FS=8.039;MLEAC=1;MLEAF=0.500;MQ=42.00;MQRankSum=0.000;QD=8.76;ReadPosRankSum=-0.258;SOR=1.485	GT:AD:DP:GQ:PL	0/1:21,13:34:99:326,0,727
chrVII	904960	.	C	T	203.77	PASS	AC=1;AF=0.500;AN=2;BaseQRankSum=-1.516;ClippingRankSum=0.000;DP=15;ExcessHet=3.0103;FS=2.158;MLEAC=1;MLEAF=0.500;MQ=42.00;MQRankSum=0.000;QD=13.58;ReadPosRankSum=-0.135;SOR=1.609	GT:AD:DP:GQ:PL	0/1:8,7:15:99:232,0,304
chrVII	908602	.	C	T	278.77	PASS	AC=1;AF=0.500;AN=2;BaseQRankSum=-1.361;ClippingRankSum=0.000;DP=22;ExcessHet=3.0103;FS=3.821;MLEAC=1;MLEAF=0.500;MQ=41.33;MQRankSum=1.004;QD=12.67;ReadPosRankSum=-2.147;SOR=1.609	GT:AD:DP:GQ:PL	0/1:12,10:22:99:307,0,416
chrVII	921943	.	G	A	261.77	PASS	AC=1;AF=0.500;AN=2;BaseQRankSum=0.579;ClippingRankSum=0.000;DP=21;ExcessHet=3.0103;FS=1.922;MLEAC=1;MLEAF=0.500;MQ=41.29;MQRankSum=1.005;QD=13.09;ReadPosRankSum=0.043;SOR=1.329	GT:AD:DP:GQ:PL	0/1:11,9:20:99:290,0,368
chrVII	1026293	.	C	T	715.77	PASS	AC=1;AF=0.500;AN=2;BaseQRankSum=0.808;ClippingRankSum=0.000;DP=43;ExcessHet=3.0103;FS=6.439;MLEAC=1;MLEAF=0.500;MQ=42.00;MQRankSum=0.000;QD=16.65;ReadPosRankSum=0.496;SOR=1.215	GT:AD:DP:GQ:PL	0/1:21,22:43:99:744,0,672
chrVII	1064570	.	C	T	491.77	PASS	AC=1;AF=0.500;AN=2;BaseQRankSum=-2.531;ClippingRankSum=0.000;DP=34;ExcessHet=3.0103;FS=3.051;MLEAC=1;MLEAF=0.500;MQ=42.00;MQRankSum=0.000;QD=14.46;ReadPosRankSum=0.459;SOR=0.307	GT:AD:DP:GQ:PL	0/1:15,19:34:99:520,0,507
chrVIII	53381	.	C	T	375.77	PASS	AC=1;AF=0.500;AN=2;BaseQRankSum=-0.846;ClippingRankSum=0.000;DP=24;ExcessHet=3.0103;FS=4.084;MLEAC=1;MLEAF=0.500;MQ=41.92;MQRankSum=-0.836;QD=15.66;ReadPosRankSum=0.531;SOR=1.880	GT:AD:DP:GQ:PL	0/1:11,13:24:99:404,0,389
chrVIII	94589	.	C	T	334.77	PASS	AC=1;AF=0.500;AN=2;BaseQRankSum=-1.018;ClippingRankSum=0.000;DP=20;ExcessHet=3.0103;FS=7.701;MLEAC=1;MLEAF=0.500;MQ=42.00;MQRankSum=0.000;QD=16.74;ReadPosRankSum=-0.318;SOR=1.231	GT:AD:DP:GQ:PL	0/1:8,12:20:99:363,0,245
chrVIII	300668	.	C	T	363.77	PASS	AC=1;AF=0.500;AN=2;BaseQRankSum=-0.524;ClippingRankSum=0.000;DP=24;ExcessHet=3.0103;FS=10.020;MLEAC=1;MLEAF=0.500;MQ=41.92;MQRankSum=1.083;QD=15.16;ReadPosRankSum=-2.286;SOR=1.881	GT:AD:DP:GQ:PL	0/1:12,12:24:99:392,0,421
chrVIII	320348	.	C	T	302.77	PASS	AC=1;AF=0.500;AN=2;BaseQRankSum=0.362;ClippingRankSum=0.000;DP=25;ExcessHet=3.0103;FS=9.558;MLEAC=1;MLEAF=0.500;MQ=42.00;MQRankSum=0.000;QD=12.11;ReadPosRankSum=-0.525;SOR=1.691	GT:AD:DP:GQ:PL	0/1:14,11:25:99:331,0,430
chrVIII	362015	.	C	T	591.77	PASS	AC=1;AF=0.500;AN=2;BaseQRankSum=-0.885;ClippingRankSum=0.000;DP=31;ExcessHet=3.0103;FS=1.451;MLEAC=1;MLEAF=0.500;MQ=42.00;MQRankSum=0.000;QD=19.09;ReadPosRankSum=-0.665;SOR=0.572	GT:AD:DP:GQ:PL	0/1:12,19:31:99:620,0,434
chrVIII	388730	.	C	T	507.77	PASS	AC=1;AF=0.500;AN=2;BaseQRankSum=0.794;ClippingRankSum=0.000;DP=26;ExcessHet=3.0103;FS=3.674;MLEAC=1;MLEAF=0.500;MQ=41.85;MQRankSum=-0.992;QD=19.53;ReadPosRankSum=0.399;SOR=0.445	GT:AD:DP:GQ:PL	0/1:9,17:26:99:536,0,238
chrVIII	444388	.	C	T	318.77	PASS	AC=1;AF=0.500;AN=2;BaseQRankSum=0.498;ClippingRankSum=0.000;DP=21;ExcessHet=3.0103;FS=1.740;MLEAC=1;MLEAF=0.500;MQ=42.00;MQRankSum=0.000;QD=15.18;ReadPosRankSum=-1.367;SOR=0.991	GT:AD:DP:GQ:PL	0/1:11,10:21:99:347,0,355
chrVIII	467030	.	C	T	715.77	PASS	AC=1;AF=0.500;AN=2;BaseQRankSum=-0.648;ClippingRankSum=0.000;DP=33;ExcessHet=3.0103;FS=9.171;MLEAC=1;MLEAF=0.500;MQ=41.55;MQRankSum=-0.643;QD=21.69;ReadPosRankSum=-0.307;SOR=2.452	GT:AD:DP:GQ:PL	0/1:11,22:33:99:744,0,351
chrIX	57099	.	C	T	234.77	PASS	AC=1;AF=0.500;AN=2;BaseQRankSum=0.036;ClippingRankSum=0.000;DP=21;ExcessHet=3.0103;FS=1.719;MLEAC=1;MLEAF=0.500;MQ=41.91;MQRankSum=-1.177;QD=11.18;ReadPosRankSum=0.000;SOR=0.368	GT:AD:DP:GQ:PL	0/1:13,8:21:99:263,0,462
chrIX	68659	.	G	A	641.73	PASS	AC=1;AF=0.500;AN=2;BaseQRankSum=1.012;ClippingRankSum=0.000;DP=39;ExcessHet=3.0103;FS=4.803;MLEAC=1;MLEAF=0.500;MQ=41.95;MQRankSum=-0.868;QD=16.89;ReadPosRankSum=-0.061;SOR=1.354	GT:AD:DP:GQ:PL	0/1:18,20:38:99:679,0,551
chrIX	172059	.	G	A	746.77	PASS	AC=1;AF=0.500;AN=2;BaseQRankSum=0.554;ClippingRankSum=0.000;DP=41;ExcessHet=3.0103;FS=0.000;MLEAC=1;MLEAF=0.500;MQ=41.90;MQRankSum=-1.170;QD=18.21;ReadPosRankSum=1.420;SOR=0.565	GT:AD:DP:GQ:PL	0/1:17,24:41:99:775,0,509
chrIX	212661	.	C	T	524.77	PASS	AC=1;AF=0.500;AN=2;BaseQRankSum=0.034;ClippingRankSum=0.000;DP=23;ExcessHet=3.0103;FS=2.035;MLEAC=1;MLEAF=0.500;MQ=41.21;MQRankSum=-1.142;QD=22.82;ReadPosRankSum=-0.775;SOR=1.673	GT:AD:DP:GQ:PL	0/1:7,16:23:99:553,0,198
chrIX	246030	.	C	T	127.77	PASS	AC=1;AF=0.500;AN=2;BaseQRankSum=0.000;ClippingRankSum=0.000;DP=5;ExcessHet=3.0103;FS=0.000;MLEAC=1;MLEAF=0.500;MQ=42.00;MQRankSum=0.000;QD=25.55;ReadPosRankSum=-0.253;SOR=1.981	GT:AD:DP:GQ:PL	0/1:1,4:5:30:156,0,30
chrIX	287078	.	C	T	114.77	PASS	AC=1;AF=0.500;AN=2;BaseQRankSum=1.368;ClippingRankSum=0.000;DP=10;ExcessHet=3.0103;FS=0.000;MLEAC=1;MLEAF=0.500;MQ=42.00;MQRankSum=0.000;QD=11.48;ReadPosRankSum=0.552;SOR=0.307	GT:AD:DP:GQ:PL	0/1:6,4:10:99:143,0,203
chrIX	294241	.	C	T	357.77	PASS	AC=1;AF=0.500;AN=2;BaseQRankSum=0.292;ClippingRankSum=0.000;DP=24;ExcessHet=3.0103;FS=0.000;MLEAC=1;MLEAF=0.500;MQ=42.00;MQRankSum=0.000;QD=14.91;ReadPosRankSum=0.897;SOR=0.446	GT:AD:DP:GQ:PL	0/1:12,12:24:99:386,0,361
chrIX	300239	.	C	T	198.77	PASS	AC=1;AF=0.500;AN=2;BaseQRankSum=-0.311;ClippingRankSum=0.000;DP=23;ExcessHet=3.0103;FS=0.000;MLEAC=1;MLEAF=0.500;MQ=41.20;MQRankSum=0.850;QD=9.03;ReadPosRankSum=1.616;SOR=0.693	GT:AD:DP:GQ:PL	0/1:14,8:22:99:227,0,470
chrIX	312771	.	C	T	390.77	PASS	AC=1;AF=0.500;AN=2;BaseQRankSum=0.274;ClippingRankSum=0.000;DP=25;ExcessHet=3.0103;FS=14.075;MLEAC=1;MLEAF=0.500;MQ=42.00;MQRankSum=0.000;QD=15.63;ReadPosRankSum=-0.285;SOR=0.016	GT:AD:DP:GQ:PL	0/1:13,12:25:99:419,0,456
chrIX	388560	.	A	G	181.77	PASS	AC=1;AF=0.500;AN=2;BaseQRankSum=-2.611;ClippingRankSum=0.000;DP=19;ExcessHet=3.0103;FS=7.521;MLEAC=1;MLEAF=0.500;MQ=41.38;MQRankSum=-4.188;QD=9.57;ReadPosRankSum=-3.144;SOR=2.279	GT:AD:DP:GQ:PL	0/1:13,6:19:99:210,0,1045
chrIX	388566	.	A	T	181.77	PASS	AC=1;AF=0.500;AN=2;BaseQRankSum=-0.440;ClippingRankSum=0.000;DP=19;ExcessHet=3.0103;FS=7.521;MLEAC=1;MLEAF=0.500;MQ=41.38;MQRankSum=-4.188;QD=9.57;SOR=2.279	GT:AD:DP:GQ:PL	0/1:13,6:19:99:210,0,1045
chrIX	388570	.	C	T	187.77	PASS	AC=1;AF=0.500;AN=2;BaseQRankSum=1.827;ClippingRankSum=0.000;DP=17;ExcessHet=3.0103;FS=13.554;MLEAC=1;MLEAF=0.500;MQ=41.42;MQRankSum=-3.933;QD=11.05;ReadPosRankSum=-1.549;SOR=3.599	GT:AD:DP:GQ:PL	0/1:12,5:17:99:216,0,421
chrX	36263	.	G	A	394.77	PASS	AC=1;AF=0.500;AN=2;BaseQRankSum=1.786;ClippingRankSum=0.000;DP=30;ExcessHet=3.0103;FS=5.710;MLEAC=1;MLEAF=0.500;MQ=41.87;MQRankSum=-1.491;QD=13.16;ReadPosRankSum=-0.347;SOR=0.643	GT:AD:DP:GQ:PL	0/1:16,14:30:99:423,0,423
chrX	80066	.	G	A	240.77	PASS	AC=1;AF=0.500;AN=2;BaseQRankSum=-0.944;ClippingRankSum=0.000;DP=20;ExcessHet=3.0103;FS=0.000;MLEAC=1;MLEAF=0.500;MQ=42.00;MQRankSum=0.000;QD=13.38;ReadPosRankSum=-0.957;SOR=0.693	GT:AD:DP:GQ:PL	0/1:8,10:18:99:269,0,276
chrX	90635	.	G	A	698.77	PASS	AC=1;AF=0.500;AN=2;BaseQRankSum=-1.645;ClippingRankSum=0.000;DP=37;ExcessHet=3.0103;FS=0.000;MLEAC=1;MLEAF=0.500;MQ=41.56;MQRankSum=-1.079;QD=18.89;ReadPosRankSum=0.198;SOR=0.776	GT:AD:DP:GQ:PL	0/1:14,23:37:99:727,0,459
chrX	134247	.	G	A	647.77	PASS	AC=1;AF=0.500;AN=2;BaseQRankSum=-0.047;ClippingRankSum=0.000;DP=38;ExcessHet=3.0103;FS=1.320;MLEAC=1;MLEAF=0.500;MQ=40.08;MQRankSum=-1.929;QD=17.51;ReadPosRankSum=-0.291;SOR=0.459	GT:AD:DP:GQ:PL	0/1:15,22:37:99:676,0,432
chrX	153053	.	G	A	145.77	PASS	AC=1;AF=0.500;AN=2;BaseQRankSum=0.842;ClippingRankSum=0.000;DP=25;ExcessHet=3.0103;FS=1.958;MLEAC=1;MLEAF=0.500;MQ=42.00;MQRankSum=0.000;QD=5.83;ReadPosRankSum=-0.135;SOR=1.179	GT:AD:DP:GQ:PL	0/1:19,6:25:99:174,0,623
chrX	159922	.	C	T	387.77	PASS	AC=1;AF=0.500;AN=2;BaseQRankSum=1.768;ClippingRankSum=0.000;DP=31;ExcessHet=3.0103;FS=1.444;MLEAC=1;MLEAF=0.500;MQ=41.87;MQRankSum=1.191;QD=12.51;ReadPosRankSum=0.380;SOR=1.038	GT:AD:DP:GQ:PL	0/1:19,12:31:99:416,0,579
chrX	173057	.	G	A	546.77	PASS	AC=1;AF=0.500;AN=2;BaseQRankSum=0.051;ClippingRankSum=0.000;DP=27;ExcessHet=3.0103;FS=0.000;MLEAC=1;MLEAF=0.500;MQ=42.00;MQRankSum=0.000;QD=20.25;ReadPosRankSum=-0.299;SOR=0.551	GT:AD:DP:GQ:PL	0/1:10,17:27:99:575,0,369
chrX	173065	.	G	A	303.77	PASS	AC=1;AF=0.500;AN=2;BaseQRankSum=0.856;ClippingRankSum=0.000;DP=30;ExcessHet=3.0103;FS=1.537;MLEAC=1;MLEAF=0.500;MQ=42.00;MQRankSum=0.000;QD=10.13;ReadPosRankSum=0.077;SOR=1.071	GT:AD:DP:GQ:PL	0/1:19,11:30:99:332,0,724
chrX	217347	.	G	A	298.77	PASS	AC=1;AF=0.500;AN=2;BaseQRankSum=1.216;ClippingRankSum=0.000;DP=24;ExcessHet=3.0103;FS=3.949;MLEAC=1;MLEAF=0.500;MQ=42.00;MQRankSum=0.000;QD=12.45;ReadPosRankSum=1.430;SOR=0.188	GT:AD:DP:GQ:PL	0/1:14,10:24:99:327,0,460
chrX	240818	.	G	A	446.77	PASS	AC=1;AF=0.500;AN=2;BaseQRankSum=-0.582;ClippingRankSum=0.000;DP=25;ExcessHet=3.0103;FS=1.623;MLEAC=1;MLEAF=0.500;MQ=42.00;MQRankSum=0.000;QD=17.87;ReadPosRankSum=-0.939;SOR=1.179	GT:AD:DP:GQ:PL	0/1:12,13:25:99:475,0,416
chrX	381224	.	G	A	385.77	PASS	AC=1;AF=0.500;AN=2;BaseQRankSum=0.872;ClippingRankSum=0.000;DP=29;ExcessHet=3.0103;FS=0.000;MLEAC=1;MLEAF=0.500;MQ=41.51;MQRankSum=0.938;QD=13.78;ReadPosRankSum=-1.648;SOR=0.542	GT:AD:DP:GQ:PL	0/1:16,12:28:99:414,0,552
chrX	399594	.	G	A	517.77	PASS	AC=1;AF=0.500;AN=2;BaseQRankSum=-0.329;ClippingRankSum=0.000;DP=33;ExcessHet=3.0103;FS=1.475;MLEAC=1;MLEAF=0.500;MQ=41.13;MQRankSum=-1.268;QD=15.69;ReadPosRankSum=-1.944;SOR=0.330	GT:AD:DP:GQ:PL	0/1:15,18:33:99:546,0,450
chrX	521200	.	G	A	259.77	PASS	AC=1;AF=0.500;AN=2;BaseQRankSum=-2.305;ClippingRankSum=0.000;DP=24;ExcessHet=3.0103;FS=0.000;MLEAC=1;MLEAF=0.500;MQ=42.00;MQRankSum=0.000;QD=10.82;ReadPosRankSum=-1.023;SOR=0.755	GT:AD:DP:GQ:PL	0/1:13,11:24:99:288,0,432
chrX	526665	.	G	A	261.77	PASS	AC=1;AF=0.500;AN=2;BaseQRankSum=0.107;ClippingRankSum=0.000;DP=21;ExcessHet=3.0103;FS=0.000;MLEAC=1;MLEAF=0.500;MQ=40.63;MQRankSum=-1.453;QD=12.47;ReadPosRankSum=2.019;SOR=0.892	GT:AD:DP:GQ:PL	0/1:11,10:21:99:290,0,336
chrX	572939	.	G	A	683.77	PASS	AC=1;AF=0.500;AN=2;BaseQRankSum=-0.674;ClippingRankSum=0.000;DP=40;ExcessHet=3.0103;FS=0.000;MLEAC=1;MLEAF=0.500;MQ=42.00;MQRankSum=0.000;QD=17.53;ReadPosRankSum=0.506;SOR=0.824	GT:AD:DP:GQ:PL	0/1:16,23:39:99:712,0,467
chrX	658259	.	G	A	605.77	PASS	AC=1;AF=0.500;AN=2;BaseQRankSum=0.719;ClippingRankSum=0.000;DP=37;ExcessHet=3.0103;FS=4.874;MLEAC=1;MLEAF=0.500;MQ=42.00;MQRankSum=0.000;QD=16.83;ReadPosRankSum=0.085;SOR=2.004	GT:AD:DP:GQ:PL	0/1:17,19:36:99:634,0,517
chrXI	14386	.	C	T	511.77	PASS	AC=1;AF=0.500;AN=2;BaseQRankSum=-2.179;ClippingRankSum=0.000;DP=31;ExcessHet=3.0103;FS=8.080;MLEAC=1;MLEAF=0.500;MQ=42.00;MQRankSum=0.000;QD=16.51;ReadPosRankSum=-1.988;SOR=1.194	GT:AD:DP:GQ:PL	0/1:14,17:31:99:540,0,470
chrXI	141065	.	C	T	411.77	PASS	AC=1;AF=0.500;AN=2;BaseQRankSum=0.714;ClippingRankSum=0.000;DP=30;ExcessHet=3.0103;FS=1.415;MLEAC=1;MLEAF=0.500;MQ=41.59;MQRankSum=-1.002;QD=13.73;ReadPosRankSum=1.077;SOR=1.022	GT:AD:DP:GQ:PL	0/1:16,14:30:99:440,0,505
chrXI	146056	.	A	G	409.77	PASS	AC=1;AF=0.500;AN=2;BaseQRankSum=-0.520;ClippingRankSum=0.000;DP=44;ExcessHet=3.0103;FS=8.892;MLEAC=1;MLEAF=0.500;MQ=41.44;MQRankSum=-3.880;QD=9.53;ReadPosRankSum=-3.146;SOR=2.533	GT:AD:DP:GQ:PL	0/1:32,11:43:99:438,0,1504
chrXI	146062	.	A	G	409.77	PASS	AC=1;AF=0.500;AN=2;BaseQRankSum=-1.132;ClippingRankSum=0.000;DP=41;ExcessHet=3.0103;FS=6.459;MLEAC=1;MLEAF=0.500;MQ=41.10;MQRankSum=-3.313;QD=10.24;ReadPosRankSum=-3.541;SOR=2.257	GT:AD:DP:GQ:PL	0/1:27,13:40:99:438,0,1503
chrXI	146076	.	G	A	794.77	PASS	AC=1;AF=0.500;AN=2;BaseQRankSum=-2.184;ClippingRankSum=0.000;DP=53;ExcessHet=3.0103;FS=5.655;MLEAC=1;MLEAF=0.500;MQ=41.03;MQRankSum=-2.903;QD=15.28;ReadPosRankSum=-4.676;SOR=1.863	GT:AD:DP:GQ:PL	0/1:30,22:52:99:823,0,1339
chrXI	146077	.	T	C	794.77	PASS	AC=1;AF=0.500;AN=2;BaseQRankSum=1.983;ClippingRankSum=0.000;DP=53;ExcessHet=3.0103;FS=5.655;MLEAC=1;MLEAF=0.500;MQ=41.03;MQRankSum=-2.903;QD=15.28;ReadPosRankSum=-4.555;SOR=1.863	GT:AD:DP:GQ:PL	0/1:30,22:52:99:823,0,1339
chrXI	146091	.	T	C	525.77	PASS	AC=1;AF=0.500;AN=2;BaseQRankSum=-0.388;ClippingRankSum=0.000;DP=62;ExcessHet=3.0103;FS=3.205;MLEAC=1;MLEAF=0.500;MQ=40.17;MQRankSum=-2.408;QD=8.48;ReadPosRankSum=-3.386;SOR=1.497	GT:AD:DP:GQ:PL	0/1:42,20:62:99:554,0,1473
chrXI	164895	.	C	T	468.77	PASS	AC=1;AF=0.500;AN=2;BaseQRankSum=1.168;ClippingRankSum=0.000;DP=21;ExcessHet=3.0103;FS=6.067;MLEAC=1;MLEAF=0.500;MQ=42.00;MQRankSum=0.000;QD=22.32;ReadPosRankSum=-0.396;SOR=2.584	GT:AD:DP:GQ:PL	0/1:7,14:21:99:497,0,166
chrXI	174153	.	C	T	430.77	PASS	AC=1;AF=0.500;AN=2;BaseQRankSum=-0.171;ClippingRankSum=0.000;DP=37;ExcessHet=3.0103;FS=1.257;MLEAC=1;MLEAF=0.500;MQ=42.00;MQRankSum=0.000;QD=11.64;ReadPosRankSum=0.313;SOR=0.498	GT:AD:DP:GQ:PL	0/1:22,15:37:99:459,0,731
chrXI	200404	.	G	A	183.77	PASS	AC=1;AF=0.500;AN=2;BaseQRankSum=-1.129;ClippingRankSum=0.000;DP=14;ExcessHet=3.0103;FS=0.000;MLEAC=1;MLEAF=0.500;MQ=42.00;MQRankSum=0.000;QD=14.14;ReadPosRankSum=-0.697;SOR=0.892	GT:AD:DP:GQ:PL	0/1:6,7:13:99:212,0,202
chrXI	222093	.	C	T	507.77	PASS	AC=1;AF=0.500;AN=2;BaseQRankSum=1.195;ClippingRankSum=0.000;DP=28;ExcessHet=3.0103;FS=1.527;MLEAC=1;MLEAF=0.500;MQ=42.00;MQRankSum=0.000;QD=18.13;ReadPosRankSum=0.449;SOR=0.754	GT:AD:DP:GQ:PL	0/1:12,16:28:99:536,0,359
chrXI	259179	.	C	T	250.77	PASS	AC=1;AF=0.500;AN=2;BaseQRankSum=0.083;ClippingRankSum=0.000;DP=21;ExcessHet=3.0103;FS=0.000;MLEAC=1;MLEAF=0.500;MQ=42.00;MQRankSum=0.000;QD=13.20;ReadPosRankSum=1.054;SOR=0.582	GT:AD:DP:GQ:PL	0/1:10,9:19:99:279,0,298
chrXI	279009	.	G	A	269.77	PASS	AC=1;AF=0.500;AN=2;BaseQRankSum=2.003;ClippingRankSum=0.000;DP=30;ExcessHet=3.0103;FS=3.773;MLEAC=1;MLEAF=0.500;MQ=42.00;MQRankSum=0.000;QD=8.99;ReadPosRankSum=0.484;SOR=1.670	GT:AD:DP:GQ:PL	0/1:20,10:30:99:298,0,551
chrXI	323289	.	C	T	314.77	PASS	AC=1;AF=0.500;AN=2;BaseQRankSum=1.400;ClippingRankSum=0.000;DP=24;ExcessHet=3.0103;FS=7.799;MLEAC=1;MLEAF=0.500;MQ=41.41;MQRankSum=-1.003;QD=13.12;ReadPosRankSum=1.468;SOR=2.670	GT:AD:DP:GQ:PL	0/1:13,11:24:99:343,0,400
chrXI	356477	.	C	T	471.77	PASS	AC=1;AF=0.500;AN=2;BaseQRankSum=0.267;ClippingRankSum=0.000;DP=39;ExcessHet=3.0103;FS=0.000;MLEAC=1;MLEAF=0.500;MQ=41.62;MQRankSum=0.953;QD=12.41;ReadPosRankSum=-0.952;SOR=0.848	GT:AD:DP:GQ:PL	0/1:21,17:38:99:500,0,590
chrXI	483777	.	G	A	227.77	PASS	AC=1;AF=0.500;AN=2;BaseQRankSum=-1.371;ClippingRankSum=0.000;DP=18;ExcessHet=3.0103;FS=0.000;MLEAC=1;MLEAF=0.500;MQ=42.00;MQRankSum=0.000;QD=12.65;ReadPosRankSum=-1.566;SOR=0.385	GT:AD:DP:GQ:PL	0/1:9,9:18:99:256,0,312
chrXI	557400	.	C	T	312.77	PASS	AC=1;AF=0.500;AN=2;BaseQRankSum=-0.733;ClippingRankSum=0.000;DP=18;ExcessHet=3.0103;FS=0.000;MLEAC=1;MLEAF=0.500;MQ=42.00;MQRankSum=0.000;QD=17.38;ReadPosRankSum=0.560;SOR=0.970	GT:AD:DP:GQ:PL	0/1:7,11:18:99:341,0,219
chrXI	580857	.	C	T	396.77	PASS	AC=1;AF=0.500;AN=2;BaseQRankSum=-0.722;ClippingRankSum=0.000;DP=24;ExcessHet=3.0103;FS=1.748;MLEAC=1;MLEAF=0.500;MQ=40.17;MQRankSum=0.000;QD=16.53;ReadPosRankSum=-1.042;SOR=0.387	GT:AD:DP:GQ:PL	0/1:9,15:24:99:425,0,219
chrXI	583564	.	G	A	509.77	PASS	AC=1;AF=0.500;AN=2;BaseQRankSum=-0.475;ClippingRankSum=0.000;DP=28;ExcessHet=3.0103;FS=5.943;MLEAC=1;MLEAF=0.500;MQ=41.93;MQRankSum=1.146;QD=18.21;ReadPosRankSum=-0.899;SOR=1.336	GT:AD:DP:GQ:PL	0/1:13,15:28:99:538,0,476
chrXII	28839	.	G	A	381.77	PASS	AC=1;AF=0.500;AN=2;BaseQRankSum=-0.283;ClippingRankSum=0.000;DP=32;ExcessHet=3.0103;FS=0.000;MLEAC=1;MLEAF=0.500;MQ=41.54;MQRankSum=1.063;QD=11.93;ReadPosRankSum=0.646;SOR=0.963	GT:AD:DP:GQ:PL	0/1:16,16:32:99:410,0,417
chrXII	68438	.	C	T	381.77	PASS	AC=1;AF=0.500;AN=2;BaseQRankSum=0.211;ClippingRankSum=0.000;DP=30;ExcessHet=3.0103;FS=9.232;MLEAC=1;MLEAF=0.500;MQ=42.00;MQRankSum=0.000;QD=12.73;ReadPosRankSum=2.013;SOR=2.636	GT:AD:DP:GQ:PL	0/1:17,13:30:99:410,0,572
chrXII	124947	.	G	A	368.77	PASS	AC=1;AF=0.500;AN=2;BaseQRankSum=-0.324;ClippingRankSum=0.000;DP=24;ExcessHet=3.0103;FS=0.000;MLEAC=1;MLEAF=0.500;MQ=42.00;MQRankSum=0.000;QD=15.37;ReadPosRankSum=-1.403;SOR=0.713	GT:AD:DP:GQ:PL	0/1:11,13:24:99:397,0,339
chrXII	187314	.	C	T	230.77	PASS	AC=1;AF=0.500;AN=2;BaseQRankSum=0.428;ClippingRankSum=0.000;DP=20;ExcessHet=3.0103;FS=5.315;MLEAC=1;MLEAF=0.500;MQ=42.00;MQRankSum=0.000;QD=13.57;ReadPosRankSum=0.328;SOR=2.303	GT:AD:DP:GQ:PL	0/1:8,9:17:99:259,0,231
chrXII	194015	.	G	A	255.77	PASS	AC=1;AF=0.500;AN=2;BaseQRankSum=-1.449;ClippingRankSum=0.000;DP=24;ExcessHet=3.0103;FS=1.569;MLEAC=1;MLEAF=0.500;MQ=41.84;MQRankSum=-1.512;QD=10.66;ReadPosRankSum=-1.899;SOR=1.085	GT:AD:DP:GQ:PL	0/1:13,11:24:99:284,0,415
chrXII	234175	.	C	T	415.77	PASS	AC=1;AF=0.500;AN=2;BaseQRankSum=-1.530;ClippingRankSum=0.000;DP=30;ExcessHet=3.0103;FS=0.000;MLEAC=1;MLEAF=0.500;MQ=41.87;MQRankSum=1.765;QD=14.34;ReadPosRankSum=0.562;SOR=0.724	GT:AD:DP:GQ:PL	0/1:12,17:29:99:444,0,344
chrXII	368701	.	G	A	614.77	PASS	AC=1;AF=0.500;AN=2;BaseQRankSum=-0.068;ClippingRankSum=0.000;DP=35;ExcessHet=3.0103;FS=1.421;MLEAC=1;MLEAF=0.500;MQ=41.94;MQRankSum=1.212;QD=17.56;ReadPosRankSum=-0.644;SOR=0.426	GT:AD:DP:GQ:PL	0/1:15,20:35:99:643,0,473
chrXII	370170	.	C	T	432.77	PASS	AC=1;AF=0.500;AN=2;BaseQRankSum=-0.249;ClippingRankSum=0.000;DP=37;ExcessHet=3.0103;FS=1.320;MLEAC=1;MLEAF=0.500;MQ=42.00;MQRankSum=0.000;QD=11.70;ReadPosRankSum=1.227;SOR=0.999	GT:AD:DP:GQ:PL	0/1:22,15:37:99:461,0,735
chrXII	436144	.	C	T	195.77	PASS	AC=1;AF=0.500;AN=2;BaseQRankSum=-0.903;ClippingRankSum=0.000;DP=11;ExcessHet=3.0103;FS=0.000;MLEAC=1;MLEAF=0.500;MQ=42.00;MQRankSum=0.000;QD=19.58;ReadPosRankSum=0.812;SOR=0.697	GT:AD:DP:GQ:PL	0/1:3,7:10:91:224,0,91
chrXII	495203	.	C	T	608.77	PASS	AC=1;AF=0.500;AN=2;BaseQRankSum=-2.303;ClippingRankSum=0.000;DP=37;ExcessHet=3.0103;FS=3.010;MLEAC=1;MLEAF=0.500;MQ=42.00;MQRankSum=0.000;QD=16.45;ReadPosRankSum=-0.604;SOR=0.260	GT:AD:DP:GQ:PL	0/1:16,21:37:99:637,0,565
chrXII	591537	.	C	T	279.77	PASS	AC=1;AF=0.500;AN=2;BaseQRankSum=0.594;ClippingRankSum=0.000;DP=15;ExcessHet=3.0103;FS=10.414;MLEAC=1;MLEAF=0.500;MQ=42.00;MQRankSum=0.000;QD=19.98;ReadPosRankSum=0.366;SOR=1.984	GT:AD:DP:GQ:PL	0/1:5,9:14:99:308,0,146
chrXII	610744	.	C	T	91.77	PASS	AC=1;AF=0.500;AN=2;BaseQRankSum=0.353;ClippingRankSum=0.000;DP=18;ExcessHet=3.0103;FS=0.000;MLEAC=1;MLEAF=0.500;MQ=42.00;MQRankSum=0.000;QD=5.10;ReadPosRankSum=-2.092;SOR=0.859	GT:AD:DP:GQ:PL	0/1:13,5:18:99:120,0,391
chrXII	659715	.	G	A	292.77	PASS	AC=1;AF=0.500;AN=2;BaseQRankSum=2.060;ClippingRankSum=0.000;DP=22;ExcessHet=3.0103;FS=4.200;MLEAC=1;MLEAF=0.500;MQ=42.00;MQRankSum=0.000;QD=13.31;ReadPosRankSum=0.300;SOR=1.863	GT:AD:DP:GQ:PL	0/1:13,9:22:99:321,0,400
chrXII	778261	.	C	T	333.77	PASS	AC=1;AF=0.500;AN=2;BaseQRankSum=0.994;ClippingRankSum=0.000;DP=23;ExcessHet=3.0103;FS=0.000;MLEAC=1;MLEAF=0.500;MQ=42.00;MQRankSum=0.000;QD=14.51;ReadPosRankSum=1.787;SOR=0.941	GT:AD:DP:GQ:PL	0/1:12,11:23:99:362,0,409
chrXII	973183	.	C	T	150.77	PASS	AC=1;AF=0.500;AN=2;BaseQRankSum=-0.506;ClippingRankSum=0.000;DP=27;ExcessHet=3.0103;FS=1.792;MLEAC=1;MLEAF=0.500;MQ=41.40;MQRankSum=-0.670;QD=5.58;ReadPosRankSum=0.894;SOR=1.329	GT:AD:DP:GQ:PL	0/1:20,7:27:99:179,0,713
chrXII	1002245	.	G	A	424.77	PASS	AC=1;AF=0.500;AN=2;BaseQRankSum=-0.403;ClippingRankSum=0.000;DP=14;ExcessHet=3.0103;FS=2.963;MLEAC=1;MLEAF=0.500;MQ=41.72;MQRankSum=-0.641;QD=30.34;ReadPosRankSum=0.390;SOR=0.148	GT:AD:DP:GQ:PL	0/1:3,11:14:93:453,0,93
chrXII	1002256	.	G	A	418.77	PASS	AC=1;AF=0.500;AN=2;BaseQRankSum=-0.401;ClippingRankSum=0.000;DP=16;ExcessHet=3.0103;FS=6.117;MLEAC=1;MLEAF=0.500;MQ=41.76;MQRankSum=-0.888;QD=26.17;ReadPosRankSum=1.692;SOR=0.069	GT:AD:DP:GQ:PL	0/1:5,11:16:99:447,0,160
chrXII	1044835	.	C	T	375.77	PASS	AC=1;AF=0.500;AN=2;BaseQRankSum=1.260;ClippingRankSum=0.000;DP=22;ExcessHet=3.0103;FS=3.222;MLEAC=1;MLEAF=0.500;MQ=42.00;MQRankSum=0.000;QD=17.08;ReadPosRankSum=0.516;SOR=2.636	GT:AD:DP:GQ:PL	0/1:11,11:22:99:404,0,357
chrXIII	79695	.	C	T	363.77	PASS	AC=1;AF=0.500;AN=2;BaseQRankSum=0.154;ClippingRankSum=0.000;DP=24;ExcessHet=3.0103;FS=14.075;MLEAC=1;MLEAF=0.500;MQ=42.00;MQRankSum=0.000;QD=15.82;ReadPosRankSum=0.315;SOR=1.864	GT:AD:DP:GQ:PL	0/1:11,12:23:99:392,0,354
chrXIII	92562	.	G	A	364.77	PASS	AC=1;AF=0.500;AN=2;BaseQRankSum=-2.168;ClippingRankSum=0.000;DP=25;ExcessHet=3.0103;FS=1.623;MLEAC=1;MLEAF=0.500;MQ=42.00;MQRankSum=0.000;QD=14.59;ReadPosRankSum=-0.257;SOR=1.179	GT:AD:DP:GQ:PL	0/1:12,13:25:99:393,0,426
chrXIII	104227	.	C	T	317.77	PASS	AC=1;AF=0.500;AN=2;BaseQRankSum=-1.031;ClippingRankSum=0.000;DP=24;ExcessHet=3.0103;FS=0.000;MLEAC=1;MLEAF=0.500;MQ=41.41;MQRankSum=1.003;QD=13.24;ReadPosRankSum=-0.343;SOR=0.755	GT:AD:DP:GQ:PL	0/1:13,11:24:99:346,0,442
chrXIII	137380	.	C	T	319.77	PASS	AC=1;AF=0.500;AN=2;BaseQRankSum=-0.488;ClippingRankSum=0.000;DP=29;ExcessHet=3.0103;FS=0.000;MLEAC=1;MLEAF=0.500;MQ=42.00;MQRankSum=0.000;QD=11.84;ReadPosRankSum=-0.129;SOR=0.859	GT:AD:DP:GQ:PL	0/1:14,13:27:99:348,0,403
chrXIII	137807	.	G	A	628.77	PASS	AC=1;AF=0.500;AN=2;BaseQRankSum=-1.485;ClippingRankSum=0.000;DP=28;ExcessHet=3.0103;FS=3.617;MLEAC=1;MLEAF=0.500;MQ=42.00;MQRankSum=0.000;QD=22.46;ReadPosRankSum=-2.427;SOR=0.430	GT:AD:DP:GQ:PL	0/1:9,19:28:99:657,0,294
chrXIII	176305	.	G	A	373.77	PASS	AC=1;AF=0.500;AN=2;BaseQRankSum=0.686;ClippingRankSum=0.000;DP=32;ExcessHet=3.0103;FS=11.536;MLEAC=1;MLEAF=0.500;MQ=42.00;MQRankSum=0.000;QD=11.68;ReadPosRankSum=0.748;SOR=1.447	GT:AD:DP:GQ:PL	0/1:19,13:32:99:402,0,589
chrXIII	223876	.	G	A	297.77	PASS	AC=1;AF=0.500;AN=2;BaseQRankSum=-0.782;ClippingRankSum=0.000;DP=28;ExcessHet=3.0103;FS=5.969;MLEAC=1;MLEAF=0.500;MQ=42.00;MQRankSum=0.000;QD=10.63;ReadPosRankSum=0.497;SOR=1.770	GT:AD:DP:GQ:PL	0/1:17,11:28:99:326,0,613
chrXIII	253073	.	G	A	232.77	PASS	AC=1;AF=0.500;AN=2;BaseQRankSum=-0.560;ClippingRankSum=0.000;DP=23;ExcessHet=3.0103;FS=0.000;MLEAC=1;MLEAF=0.500;MQ=42.00;MQRankSum=0.000;QD=10.12;ReadPosRankSum=-1.100;SOR=0.922	GT:AD:DP:GQ:PL	0/1:15,8:23:99:261,0,579
chrXIII	271494	.	G	A	490.77	PASS	AC=1;AF=0.500;AN=2;BaseQRankSum=-1.268;ClippingRankSum=0.000;DP=30;ExcessHet=3.0103;FS=0.000;MLEAC=1;MLEAF=0.500;MQ=42.00;MQRankSum=0.000;QD=16.36;ReadPosRankSum=-0.527;SOR=0.665	GT:AD:DP:GQ:PL	0/1:14,16:30:99:519,0,519
chrXIII	279469	.	G	A	688.77	PASS	AC=1;AF=0.500;AN=2;BaseQRankSum=0.609;ClippingRankSum=0.000;DP=51;ExcessHet=3.0103;FS=7.803;MLEAC=1;MLEAF=0.500;MQ=41.71;MQRankSum=-1.043;QD=13.78;ReadPosRankSum=0.759;SOR=1.340	GT:AD:DP:GQ:PL	0/1:27,23:50:99:717,0,858
chrXIII	353419	.	G	A	335.77	PASS	AC=1;AF=0.500;AN=2;BaseQRankSum=0.000;ClippingRankSum=0.000;DP=26;ExcessHet=3.0103;FS=1.760;MLEAC=1;MLEAF=0.500;MQ=41.35;MQRankSum=1.083;QD=13.99;ReadPosRankSum=-0.162;SOR=1.508	GT:AD:DP:GQ:PL	0/1:12,12:24:99:364,0,393
chrXIII	355594	.	G	A	649.77	PASS	AC=1;AF=0.500;AN=2;BaseQRankSum=1.374;ClippingRankSum=0.000;DP=35;ExcessHet=3.0103;FS=13.594;MLEAC=1;MLEAF=0.500;MQ=41.94;MQRankSum=1.147;QD=18.56;ReadPosRankSum=-0.158;SOR=1.447	GT:AD:DP:GQ:PL	0/1:16,19:35:99:678,0,534
chrXIII	431302	.	C	T	328.77	PASS	AC=1;AF=0.500;AN=2;BaseQRankSum=-0.649;ClippingRankSum=0.000;DP=21;ExcessHet=3.0103;FS=0.000;MLEAC=1;MLEAF=0.500;MQ=42.00;MQRankSum=0.000;QD=15.66;ReadPosRankSum=0.635;SOR=0.804	GT:AD:DP:GQ:PL	0/1:9,12:21:99:357,0,281
chrXIII	508872	.	C	T	646.77	PASS	AC=1;AF=0.500;AN=2;BaseQRankSum=-0.387;ClippingRankSum=0.000;DP=39;ExcessHet=3.0103;FS=0.000;MLEAC=1;MLEAF=0.500;MQ=42.00;MQRankSum=0.000;QD=16.58;ReadPosRankSum=0.365;SOR=0.593	GT:AD:DP:GQ:PL	0/1:17,22:39:99:675,0,543
chrXIII	541050	.	G	A	1147.77	PASS	AC=2;AF=1.00;AN=2;DP=33;ExcessHet=3.0103;FS=0.000;MLEAC=2;MLEAF=1.00;MQ=41.57;QD=34.78;SOR=1.022	GT:AD:DP:GQ:PL	1/1:0,33:33:99:1176,99,0
chrXIII	545649	.	C	T	298.77	PASS	AC=1;AF=0.500;AN=2;BaseQRankSum=0.819;ClippingRankSum=0.000;DP=31;ExcessHet=3.0103;FS=13.259;MLEAC=1;MLEAF=0.500;MQ=41.94;MQRankSum=-1.281;QD=9.64;ReadPosRankSum=-0.124;SOR=3.442	GT:AD:DP:GQ:PL	0/1:20,11:31:99:327,0,595
chrXIII	611478	.	G	A	497.77	PASS	AC=1;AF=0.500;AN=2;BaseQRankSum=0.000;ClippingRankSum=0.000;DP=23;ExcessHet=3.0103;FS=4.400;MLEAC=1;MLEAF=0.500;MQ=42.00;MQRankSum=0.000;QD=21.64;ReadPosRankSum=-1.070;SOR=1.535	GT:AD:DP:GQ:PL	0/1:7,16:23:99:526,0,192
chrXIII	612966	.	G	A	676.77	PASS	AC=1;AF=0.500;AN=2;BaseQRankSum=0.198;ClippingRankSum=0.000;DP=53;ExcessHet=3.0103;FS=3.855;MLEAC=1;MLEAF=0.500;MQ=41.73;MQRankSum=0.914;QD=12.77;ReadPosRankSum=1.980;SOR=0.800	GT:AD:DP:GQ:PL	0/1:30,23:53:99:705,0,988
chrXIII	622511	.	C	T	251.77	PASS	AC=1;AF=0.500;AN=2;BaseQRankSum=1.997;ClippingRankSum=0.000;DP=15;ExcessHet=3.0103;FS=2.158;MLEAC=1;MLEAF=0.500;MQ=42.00;MQRankSum=0.000;QD=16.78;ReadPosRankSum=-0.705;SOR=0.223	GT:AD:DP:GQ:PL	0/1:7,8:15:99:280,0,192
chrXIII	774635	.	G	A	156.77	PASS	AC=1;AF=0.500;AN=2;BaseQRankSum=0.211;ClippingRankSum=0.000;DP=20;ExcessHet=3.0103;FS=4.887;MLEAC=1;MLEAF=0.500;MQ=42.00;MQRankSum=0.000;QD=7.84;ReadPosRankSum=2.818;SOR=2.303	GT:AD:DP:GQ:PL	0/1:14,6:20:99:185,0,474
chrXIII	780786	.	C	T	423.77	PASS	AC=1;AF=0.500;AN=2;BaseQRankSum=-0.185;ClippingRankSum=0.000;DP=42;ExcessHet=3.0103;FS=0.000;MLEAC=1;MLEAF=0.500;MQ=41.47;MQRankSum=-1.779;QD=10.09;ReadPosRankSum=-0.427;SOR=0.793	GT:AD:DP:GQ:PL	0/1:25,17:42:99:452,0,733
chrXIII	831918	.	G	A	595.77	PASS	AC=1;AF=0.500;AN=2;BaseQRankSum=0.866;ClippingRankSum=0.000;DP=39;ExcessHet=3.0103;FS=4.677;MLEAC=1;MLEAF=0.500;MQ=41.62;MQRankSum=1.077;QD=15.28;ReadPosRankSum=-3.034;SOR=1.358	GT:AD:DP:GQ:PL	0/1:19,20:39:99:624,0,519
chrXIII	860146	.	C	T	359.77	PASS	AC=1;AF=0.500;AN=2;BaseQRankSum=0.655;ClippingRankSum=0.000;DP=26;ExcessHet=3.0103;FS=10.243;MLEAC=1;MLEAF=0.500;MQ=42.00;MQRankSum=0.000;QD=13.84;ReadPosRankSum=0.953;SOR=0.061	GT:AD:DP:GQ:PL	0/1:15,11:26:99:388,0,516
chrXIII	880388	.	G	A	306.77	PASS	AC=1;AF=0.500;AN=2;BaseQRankSum=1.307;ClippingRankSum=0.000;DP=27;ExcessHet=3.0103;FS=10.050;MLEAC=1;MLEAF=0.500;MQ=42.00;MQRankSum=0.000;QD=11.80;ReadPosRankSum=0.755;SOR=2.833	GT:AD:DP:GQ:PL	0/1:16,10:26:99:335,0,467
chrXIV	41061	.	G	A	724.77	PASS	AC=1;AF=0.500;AN=2;BaseQRankSum=-1.726;ClippingRankSum=0.000;DP=43;ExcessHet=3.0103;FS=0.000;MLEAC=1;MLEAF=0.500;MQ=41.91;MQRankSum=-1.123;QD=16.86;ReadPosRankSum=0.162;SOR=0.732	GT:AD:DP:GQ:PL	0/1:17,26:43:99:753,0,549
chrXIV	102743	.	G	A	294.77	PASS	AC=1;AF=0.500;AN=2;BaseQRankSum=2.365;ClippingRankSum=0.000;DP=24;ExcessHet=3.0103;FS=3.976;MLEAC=1;MLEAF=0.500;MQ=40.85;MQRankSum=1.225;QD=12.82;ReadPosRankSum=0.358;SOR=1.299	GT:AD:DP:GQ:PL	0/1:14,9:23:99:323,0,400
chrXIV	139429	.	A	T	2459.77	PASS	AC=1;AF=0.500;AN=2;BaseQRankSum=2.953;ClippingRankSum=0.000;DP=193;ExcessHet=3.0103;FS=6.873;MLEAC=1;MLEAF=0.500;MQ=40.02;MQRankSum=-0.774;QD=12.81;ReadPosRankSum=-3.627;SOR=0.318	GT:AD:DP:GQ:PL	0/1:126,66:192:99:2488,0,5074
chrXIV	139531	.	C	A	914.77	PASS	AC=1;AF=0.500;AN=2;BaseQRankSum=0.341;ClippingRankSum=0.000;DP=149;ExcessHet=3.0103;FS=0.000;MLEAC=1;MLEAF=0.500;MQ=40.55;MQRankSum=-0.366;QD=6.27;ReadPosRankSum=-3.801;SOR=0.716	GT:AD:DP:GQ:PL	0/1:110,36:146:99:943,0,3688
chrXIV	205104	.	G	A	220.77	PASS	AC=1;AF=0.500;AN=2;BaseQRankSum=0.852;ClippingRankSum=0.000;DP=25;ExcessHet=3.0103;FS=12.418;MLEAC=1;MLEAF=0.500;MQ=41.92;MQRankSum=-1.372;QD=8.83;ReadPosRankSum=-1.055;SOR=3.781	GT:AD:DP:GQ:PL	0/1:17,8:25:99:249,0,588
chrXIV	211708	.	G	A	343.77	PASS	AC=1;AF=0.500;AN=2;BaseQRankSum=1.123;ClippingRankSum=0.000;DP=29;ExcessHet=3.0103;FS=3.453;MLEAC=1;MLEAF=0.500;MQ=41.01;MQRankSum=-1.664;QD=11.85;ReadPosRankSum=-0.365;SOR=1.399	GT:AD:DP:GQ:PL	0/1:17,12:29:99:372,0,511
chrXIV	282028	.	C	T	313.77	PASS	AC=1;AF=0.500;AN=2;BaseQRankSum=0.120;ClippingRankSum=0.000;DP=20;ExcessHet=3.0103;FS=0.000;MLEAC=1;MLEAF=0.500;MQ=42.00;MQRankSum=0.000;QD=15.69;ReadPosRankSum=0.855;SOR=0.665	GT:AD:DP:GQ:PL	0/1:9,11:20:99:342,0,247
chrXIV	282045	.	G	A	206.77	PASS	AC=1;AF=0.500;AN=2;BaseQRankSum=0.309;ClippingRankSum=0.000;DP=22;ExcessHet=3.0103;FS=0.000;MLEAC=1;MLEAF=0.500;MQ=42.00;MQRankSum=0.000;QD=9.40;ReadPosRankSum=1.885;SOR=0.495	GT:AD:DP:GQ:PL	0/1:13,9:22:99:235,0,371
chrXIV	309061	.	G	A	331.77	PASS	AC=1;AF=0.500;AN=2;BaseQRankSum=1.746;ClippingRankSum=0.000;DP=22;ExcessHet=3.0103;FS=1.971;MLEAC=1;MLEAF=0.500;MQ=42.00;MQRankSum=0.000;QD=15.08;ReadPosRankSum=-1.641;SOR=1.675	GT:AD:DP:GQ:PL	0/1:11,11:22:99:360,0,329
chrXIV	316458	.	T	C	178.77	PASS	AC=1;AF=0.500;AN=2;BaseQRankSum=0.175;ClippingRankSum=0.000;DP=11;ExcessHet=3.0103;FS=0.000;MLEAC=1;MLEAF=0.500;MQ=42.00;MQRankSum=0.000;QD=16.25;ReadPosRankSum=0.389;SOR=0.446	GT:AD:DP:GQ:PL	0/1:5,6:11:99:207,0,167
chrXIV	353456	.	C	T	678.77	PASS	AC=1;AF=0.500;AN=2;BaseQRankSum=-0.951;ClippingRankSum=0.000;DP=29;ExcessHet=3.0103;FS=0.000;MLEAC=1;MLEAF=0.500;MQ=42.00;MQRankSum=0.000;QD=23.41;ReadPosRankSum=-1.267;SOR=0.896	GT:AD:DP:GQ:PL	0/1:9,20:29:99:707,0,292
chrXIV	356126	.	G	A	524.77	PASS	AC=1;AF=0.500;AN=2;BaseQRankSum=-0.127;ClippingRankSum=0.000;DP=31;ExcessHet=3.0103;FS=0.000;MLEAC=1;MLEAF=0.500;MQ=42.00;MQRankSum=0.000;QD=17.49;ReadPosRankSum=-0.740;SOR=0.836	GT:AD:DP:GQ:PL	0/1:13,17:30:99:553,0,413
chrXIV	412527	.	C	T	291.77	PASS	AC=1;AF=0.500;AN=2;BaseQRankSum=-1.544;ClippingRankSum=0.000;DP=25;ExcessHet=3.0103;FS=1.674;MLEAC=1;MLEAF=0.500;MQ=40.81;MQRankSum=0.060;QD=12.16;ReadPosRankSum=-1.067;SOR=0.269	GT:AD:DP:GQ:PL	0/1:12,12:24:99:320,0,396
chrXIV	425087	.	G	A	348.77	PASS	AC=1;AF=0.500;AN=2;BaseQRankSum=-1.735;ClippingRankSum=0.000;DP=26;ExcessHet=3.0103;FS=0.000;MLEAC=1;MLEAF=0.500;MQ=42.00;MQRankSum=0.000;QD=13.41;ReadPosRankSum=-1.176;SOR=0.527	GT:AD:DP:GQ:PL	0/1:14,12:26:99:377,0,510
chrXIV	507321	.	C	T	595.77	PASS	AC=1;AF=0.500;AN=2;BaseQRankSum=-0.682;ClippingRankSum=0.000;DP=40;ExcessHet=3.0103;FS=14.225;MLEAC=1;MLEAF=0.500;MQ=42.00;MQRankSum=0.000;QD=14.89;ReadPosRankSum=0.748;SOR=0.052	GT:AD:DP:GQ:PL	0/1:21,19:40:99:624,0,741
chrXIV	537952	.	C	T	715.77	PASS	AC=1;AF=0.500;AN=2;BaseQRankSum=-0.288;ClippingRankSum=0.000;DP=39;ExcessHet=3.0103;FS=0.000;MLEAC=1;MLEAF=0.500;MQ=42.00;MQRankSum=0.000;QD=18.35;ReadPosRankSum=-1.042;SOR=0.560	GT:AD:DP:GQ:PL	0/1:16,23:39:99:744,0,484
chrXIV	547125	.	C	T	222.77	PASS	AC=1;AF=0.500;AN=2;BaseQRankSum=-0.439;ClippingRankSum=0.000;DP=20;ExcessHet=3.0103;FS=12.053;MLEAC=1;MLEAF=0.500;MQ=40.79;MQRankSum=1.259;QD=11.14;ReadPosRankSum=0.381;SOR=0.843	GT:AD:DP:GQ:PL	0/1:12,8:20:99:251,0,416
chrXIV	576108	.	C	T	493.77	PASS	AC=1;AF=0.500;AN=2;BaseQRankSum=0.289;ClippingRankSum=0.000;DP=26;ExcessHet=3.0103;FS=1.657;MLEAC=1;MLEAF=0.500;MQ=42.00;MQRankSum=0.000;QD=18.99;ReadPosRankSum=0.027;SOR=0.339	GT:AD:DP:GQ:PL	0/1:11,15:26:99:522,0,356
chrXIV	576657	.	C	T	233.77	PASS	AC=1;AF=0.500;AN=2;BaseQRankSum=-1.193;ClippingRankSum=0.000;DP=14;ExcessHet=3.0103;FS=6.560;MLEAC=1;MLEAF=0.500;MQ=42.00;MQRankSum=0.000;QD=16.70;ReadPosRankSum=-0.064;SOR=0.039	GT:AD:DP:GQ:PL	0/1:5,9:14:99:262,0,167
chrXIV	585516	.	G	A	384.77	PASS	AC=1;AF=0.500;AN=2;BaseQRankSum=0.158;ClippingRankSum=0.000;DP=23;ExcessHet=3.0103;FS=1.935;MLEAC=1;MLEAF=0.500;MQ=42.00;MQRankSum=0.000;QD=16.73;ReadPosRankSum=0.424;SOR=1.488	GT:AD:DP:GQ:PL	0/1:12,11:23:99:413,0,442
chrXIV	619736	.	G	A	226.77	PASS	AC=1;AF=0.500;AN=2;BaseQRankSum=0.182;ClippingRankSum=0.000;DP=15;ExcessHet=3.0103;FS=0.000;MLEAC=1;MLEAF=0.500;MQ=40.74;MQRankSum=1.769;QD=15.12;ReadPosRankSum=0.444;SOR=0.892	GT:AD:DP:GQ:PL	0/1:7,8:15:99:255,0,197
chrXIV	716051	.	G	A	418.77	PASS	AC=1;AF=0.500;AN=2;BaseQRankSum=-1.106;ClippingRankSum=0.000;DP=27;ExcessHet=3.0103;FS=1.527;MLEAC=1;MLEAF=0.500;MQ=42.00;MQRankSum=0.000;QD=15.51;ReadPosRankSum=-0.090;SOR=0.385	GT:AD:DP:GQ:PL	0/1:14,13:27:99:447,0,523
chrXIV	719874	.	C	T	534.77	PASS	AC=1;AF=0.500;AN=2;BaseQRankSum=0.244;ClippingRankSum=0.000;DP=24;ExcessHet=3.0103;FS=0.000;MLEAC=1;MLEAF=0.500;MQ=42.00;MQRankSum=0.000;QD=22.28;ReadPosRankSum=1.607;SOR=0.673	GT:AD:DP:GQ:PL	0/1:9,15:24:99:563,0,307
chrXV	126478	.	C	T	172.77	PASS	AC=1;AF=0.500;AN=2;BaseQRankSum=-0.819;ClippingRankSum=0.000;DP=27;ExcessHet=3.0103;FS=1.770;MLEAC=1;MLEAF=0.500;MQ=42.00;MQRankSum=0.000;QD=6.64;ReadPosRankSum=0.037;SOR=0.754	GT:AD:DP:GQ:PL	0/1:19,7:26:99:201,0,678
chrXV	253652	.	C	T	364.77	PASS	AC=1;AF=0.500;AN=2;BaseQRankSum=-0.715;ClippingRankSum=0.000;DP=27;ExcessHet=3.0103;FS=0.000;MLEAC=1;MLEAF=0.500;MQ=40.94;MQRankSum=-1.336;QD=13.51;ReadPosRankSum=1.612;SOR=0.551	GT:AD:DP:GQ:PL	0/1:13,14:27:99:393,0,406
chrXV	377140	.	C	T	516.77	PASS	AC=1;AF=0.500;AN=2;BaseQRankSum=0.283;ClippingRankSum=0.000;DP=36;ExcessHet=3.0103;FS=0.000;MLEAC=1;MLEAF=0.500;MQ=41.53;MQRankSum=1.029;QD=14.76;ReadPosRankSum=-0.351;SOR=0.818	GT:AD:DP:GQ:PL	0/1:18,17:35:99:545,0,570
chrXV	408171	.	C	T	301.77	PASS	AC=1;AF=0.500;AN=2;BaseQRankSum=-0.036;ClippingRankSum=0.000;DP=35;ExcessHet=3.0103;FS=1.330;MLEAC=1;MLEAF=0.500;MQ=41.89;MQRankSum=-1.944;QD=8.62;ReadPosRankSum=-1.395;SOR=0.481	GT:AD:DP:GQ:PL	0/1:23,12:35:99:330,0,730
chrXV	415934	.	G	A	209.77	PASS	AC=1;AF=0.500;AN=2;BaseQRankSum=0.166;ClippingRankSum=0.000;DP=19;ExcessHet=3.0103;FS=7.701;MLEAC=1;MLEAF=0.500;MQ=42.00;MQRankSum=0.000;QD=11.04;ReadPosRankSum=-1.502;SOR=1.764	GT:AD:DP:GQ:PL	0/1:11,8:19:99:238,0,367
chrXV	426187	.	C	T	141.77	PASS	AC=1;AF=0.500;AN=2;BaseQRankSum=-1.180;ClippingRankSum=0.000;DP=11;ExcessHet=3.0103;FS=2.463;MLEAC=1;MLEAF=0.500;MQ=42.00;MQRankSum=0.000;QD=12.89;ReadPosRankSum=-1.383;SOR=1.206	GT:AD:DP:GQ:PL	0/1:5,6:11:99:170,0,162
chrXV	463000	.	C	T	375.77	PASS	AC=1;AF=0.500;AN=2;BaseQRankSum=0.796;ClippingRankSum=0.000;DP=33;ExcessHet=3.0103;FS=3.093;MLEAC=1;MLEAF=0.500;MQ=42.00;MQRankSum=0.000;QD=11.39;ReadPosRankSum=1.097;SOR=0.796	GT:AD:DP:GQ:PL	0/1:19,14:33:99:404,0,559
chrXV	504496	.	C	T	401.77	PASS	AC=1;AF=0.500;AN=2;BaseQRankSum=-2.810;ClippingRankSum=0.000;DP=27;ExcessHet=3.0103;FS=7.371;MLEAC=1;MLEAF=0.500;MQ=42.00;MQRankSum=0.000;QD=14.88;ReadPosRankSum=-0.879;SOR=0.078	GT:AD:DP:GQ:PL	0/1:11,16:27:99:430,0,367
chrXV	526863	.	G	A	491.77	PASS	AC=1;AF=0.500;AN=2;BaseQRankSum=-0.240;ClippingRankSum=0.000;DP=24;ExcessHet=3.0103;FS=0.000;MLEAC=1;MLEAF=0.500;MQ=41.84;MQRankSum=0.436;QD=20.49;ReadPosRankSum=-0.618;SOR=0.631	GT:AD:DP:GQ:PL	0/1:9,15:24:99:520,0,277
chrXV	580038	.	C	T	103.77	PASS	AC=1;AF=0.500;AN=2;BaseQRankSum=-0.723;ClippingRankSum=0.000;DP=12;ExcessHet=3.0103;FS=0.000;MLEAC=1;MLEAF=0.500;MQ=42.00;MQRankSum=0.000;QD=8.65;ReadPosRankSum=0.998;SOR=0.883	GT:AD:DP:GQ:PL	0/1:7,5:12:99:132,0,217
chrXV	594359	.	C	T	192.77	PASS	AC=1;AF=0.500;AN=2;BaseQRankSum=-0.449;ClippingRankSum=0.000;DP=15;ExcessHet=3.0103;FS=5.021;MLEAC=1;MLEAF=0.500;MQ=42.00;MQRankSum=0.000;QD=12.85;ReadPosRankSum=-0.680;SOR=0.557	GT:AD:DP:GQ:PL	0/1:8,7:15:99:221,0,251
chrXV	618776	.	C	T	364.77	PASS	AC=1;AF=0.500;AN=2;BaseQRankSum=-1.342;ClippingRankSum=0.000;DP=32;ExcessHet=3.0103;FS=0.000;MLEAC=1;MLEAF=0.500;MQ=42.00;MQRankSum=0.000;QD=11.40;ReadPosRankSum=-1.434;SOR=0.801	GT:AD:DP:GQ:PL	0/1:17,15:32:99:393,0,521
chrXV	721153	.	G	A	384.77	PASS	AC=1;AF=0.500;AN=2;BaseQRankSum=2.553;ClippingRankSum=0.000;DP=26;ExcessHet=3.0103;FS=1.471;MLEAC=1;MLEAF=0.500;MQ=41.85;MQRankSum=-1.503;QD=14.80;ReadPosRankSum=-0.454;SOR=1.022	GT:AD:DP:GQ:PL	0/1:14,12:26:99:413,0,395
chrXV	755287	.	C	T	570.77	PASS	AC=1;AF=0.500;AN=2;BaseQRankSum=-1.980;ClippingRankSum=0.000;DP=34;ExcessHet=3.0103;FS=6.017;MLEAC=1;MLEAF=0.500;MQ=41.45;MQRankSum=-0.178;QD=16.79;ReadPosRankSum=-0.020;SOR=0.151	GT:AD:DP:GQ:PL	0/1:14,20:34:99:599,0,465
chrXV	774594	.	C	T	434.77	PASS	AC=1;AF=0.500;AN=2;BaseQRankSum=0.760;ClippingRankSum=0.000;DP=31;ExcessHet=3.0103;FS=6.200;MLEAC=1;MLEAF=0.500;MQ=40.88;MQRankSum=-0.496;QD=14.02;ReadPosRankSum=-0.674;SOR=2.000	GT:AD:DP:GQ:PL	0/1:17,14:31:99:463,0,573
chrXV	780076	.	C	T	582.77	PASS	AC=1;AF=0.500;AN=2;BaseQRankSum=0.158;ClippingRankSum=0.000;DP=30;ExcessHet=3.0103;FS=0.000;MLEAC=1;MLEAF=0.500;MQ=41.87;MQRankSum=-0.967;QD=19.43;ReadPosRankSum=-0.223;SOR=0.693	GT:AD:DP:GQ:PL	0/1:10,20:30:99:611,0,244
chrXV	796210	.	C	T	338.77	PASS	AC=1;AF=0.500;AN=2;BaseQRankSum=1.138;ClippingRankSum=0.000;DP=17;ExcessHet=3.0103;FS=2.197;MLEAC=1;MLEAF=0.500;MQ=42.00;MQRankSum=0.000;QD=19.93;ReadPosRankSum=1.063;SOR=0.283	GT:AD:DP:GQ:PL	0/1:7,10:17:99:367,0,210
chrXV	823033	.	C	T	239.77	PASS	AC=1;AF=0.500;AN=2;BaseQRankSum=-0.073;ClippingRankSum=0.000;DP=22;ExcessHet=3.0103;FS=0.000;MLEAC=1;MLEAF=0.500;MQ=42.00;MQRankSum=0.000;QD=11.42;ReadPosRankSum=-0.086;SOR=1.002	GT:AD:DP:GQ:PL	0/1:13,8:21:99:268,0,427
chrXV	884900	.	C	T	186.77	PASS	AC=1;AF=0.500;AN=2;BaseQRankSum=-0.791;ClippingRankSum=0.000;DP=25;ExcessHet=3.0103;FS=0.000;MLEAC=1;MLEAF=0.500;MQ=41.43;MQRankSum=0.772;QD=7.47;ReadPosRankSum=0.332;SOR=1.038	GT:AD:DP:GQ:PL	0/1:17,8:25:99:215,0,586
chrXV	958131	.	C	T	344.77	PASS	AC=1;AF=0.500;AN=2;BaseQRankSum=-0.639;ClippingRankSum=0.000;DP=19;ExcessHet=3.0103;FS=0.000;MLEAC=1;MLEAF=0.500;MQ=42.00;MQRankSum=0.000;QD=18.15;ReadPosRankSum=0.768;SOR=0.385	GT:AD:DP:GQ:PL	0/1:6,13:19:99:373,0,158
chrXV	980719	.	C	T	447.77	PASS	AC=1;AF=0.500;AN=2;BaseQRankSum=0.211;ClippingRankSum=0.000;DP=24;ExcessHet=3.0103;FS=0.000;MLEAC=1;MLEAF=0.500;MQ=42.00;MQRankSum=0.000;QD=18.66;ReadPosRankSum=0.391;SOR=0.883	GT:AD:DP:GQ:PL	0/1:9,15:24:99:476,0,262
chrXV	982952	.	C	T	502.77	PASS	AC=1;AF=0.500;AN=2;BaseQRankSum=-0.096;ClippingRankSum=0.000;DP=28;ExcessHet=3.0103;FS=0.000;MLEAC=1;MLEAF=0.500;MQ=42.00;MQRankSum=0.000;QD=17.96;ReadPosRankSum=-0.557;SOR=0.656	GT:AD:DP:GQ:PL	0/1:11,17:28:99:531,0,329
chrXVI	24540	.	C	T	576.77	PASS	AC=1;AF=0.500;AN=2;BaseQRankSum=0.364;ClippingRankSum=0.000;DP=29;ExcessHet=3.0103;FS=1.485;MLEAC=1;MLEAF=0.500;MQ=42.00;MQRankSum=0.000;QD=19.89;ReadPosRankSum=-0.309;SOR=0.801	GT:AD:DP:GQ:PL	0/1:11,18:29:99:605,0,338
chrXVI	55373	.	C	T	653.77	PASS	AC=1;AF=0.500;AN=2;BaseQRankSum=-0.037;ClippingRankSum=0.000;DP=33;ExcessHet=3.0103;FS=0.000;MLEAC=1;MLEAF=0.500;MQ=41.88;MQRankSum=-1.114;QD=19.81;ReadPosRankSum=-1.672;SOR=0.569	GT:AD:DP:GQ:PL	0/1:13,20:33:99:682,0,410
chrXVI	63460	.	C	T	162.77	PASS	AC=1;AF=0.500;AN=2;BaseQRankSum=-0.115;ClippingRankSum=0.000;DP=22;ExcessHet=3.0103;FS=7.908;MLEAC=1;MLEAF=0.500;MQ=42.00;MQRankSum=0.000;QD=7.40;ReadPosRankSum=0.452;SOR=2.266	GT:AD:DP:GQ:PL	0/1:16,6:22:99:191,0,599
chrXVI	63609	.	C	T	597.77	PASS	AC=1;AF=0.500;AN=2;BaseQRankSum=-1.363;ClippingRankSum=0.000;DP=38;ExcessHet=3.0103;FS=1.283;MLEAC=1;MLEAF=0.500;MQ=42.00;MQRankSum=0.000;QD=15.73;ReadPosRankSum=0.466;SOR=0.448	GT:AD:DP:GQ:PL	0/1:16,22:38:99:626,0,462
chrXVI	73206	.	C	T	255.77	PASS	AC=1;AF=0.500;AN=2;BaseQRankSum=-0.067;ClippingRankSum=0.000;DP=23;ExcessHet=3.0103;FS=1.674;MLEAC=1;MLEAF=0.500;MQ=40.75;MQRankSum=-1.449;QD=11.12;ReadPosRankSum=-0.299;SOR=0.351	GT:AD:DP:GQ:PL	0/1:12,11:23:99:284,0,322
chrXVI	118567	.	C	T	368.77	PASS	AC=1;AF=0.500;AN=2;BaseQRankSum=0.046;ClippingRankSum=0.000;DP=18;ExcessHet=3.0103;FS=2.029;MLEAC=1;MLEAF=0.500;MQ=41.18;MQRankSum=-0.684;QD=20.49;ReadPosRankSum=-0.783;SOR=1.445	GT:AD:DP:GQ:PL	0/1:7,11:18:99:397,0,238
chrXVI	255069	.	T	A	318.77	PASS	AC=1;AF=0.500;AN=2;BaseQRankSum=0.494;ClippingRankSum=0.000;DP=15;ExcessHet=3.0103;FS=2.158;MLEAC=1;MLEAF=0.500;MQ=42.00;MQRankSum=0.000;QD=21.25;ReadPosRankSum=1.556;SOR=0.925	GT:AD:DP:GQ:PL	0/1:5,10:15:99:347,0,128
chrXVI	269631	.	C	T	240.77	PASS	AC=1;AF=0.500;AN=2;BaseQRankSum=-1.779;ClippingRankSum=0.000;DP=25;ExcessHet=3.0103;FS=0.000;MLEAC=1;MLEAF=0.500;MQ=41.84;MQRankSum=-1.650;QD=10.03;ReadPosRankSum=0.347;SOR=0.693	GT:AD:DP:GQ:PL	0/1:14,10:24:99:269,0,492
chrXVI	272131	.	C	T	426.77	PASS	AC=1;AF=0.500;AN=2;BaseQRankSum=-0.559;ClippingRankSum=0.000;DP=34;ExcessHet=3.0103;FS=0.000;MLEAC=1;MLEAF=0.500;MQ=41.45;MQRankSum=-0.539;QD=13.77;ReadPosRankSum=-2.342;SOR=0.818	GT:AD:DP:GQ:PL	0/1:16,15:31:99:455,0,462
chrXVI	285106	.	G	A	468.77	PASS	AC=1;AF=0.500;AN=2;BaseQRankSum=-0.374;ClippingRankSum=0.000;DP=29;ExcessHet=3.0103;FS=5.649;MLEAC=1;MLEAF=0.500;MQ=42.00;MQRankSum=0.000;QD=16.16;ReadPosRankSum=-0.321;SOR=1.378	GT:AD:DP:GQ:PL	0/1:14,15:29:99:497,0,498
chrXVI	290064	.	C	T	667.77	PASS	AC=1;AF=0.500;AN=2;BaseQRankSum=2.353;ClippingRankSum=0.000;DP=31;ExcessHet=3.0103;FS=1.402;MLEAC=1;MLEAF=0.500;MQ=41.94;MQRankSum=-0.728;QD=21.54;ReadPosRankSum=-0.437;SOR=1.022	GT:AD:DP:GQ:PL	0/1:12,19:31:99:696,0,291
chrXVI	297426	.	C	T	431.77	PASS	AC=1;AF=0.500;AN=2;BaseQRankSum=-0.556;ClippingRankSum=0.000;DP=39;ExcessHet=3.0103;FS=0.000;MLEAC=1;MLEAF=0.500;MQ=42.00;MQRankSum=0.000;QD=11.36;ReadPosRankSum=-0.197;SOR=0.815	GT:AD:DP:GQ:PL	0/1:22,16:38:99:460,0,751
chrXVI	297439	.	C	T	764.77	PASS	AC=1;AF=0.500;AN=2;BaseQRankSum=0.508;ClippingRankSum=0.000;DP=38;ExcessHet=3.0103;FS=0.000;MLEAC=1;MLEAF=0.500;MQ=42.00;MQRankSum=0.000;QD=20.67;ReadPosRankSum=-0.680;SOR=0.659	GT:AD:DP:GQ:PL	0/1:14,23:37:99:793,0,414
chrXVI	303069	.	C	T	249.77	PASS	AC=1;AF=0.500;AN=2;BaseQRankSum=0.452;ClippingRankSum=0.000;DP=25;ExcessHet=3.0103;FS=0.000;MLEAC=1;MLEAF=0.500;MQ=42.00;MQRankSum=0.000;QD=9.99;ReadPosRankSum=-0.295;SOR=0.582	GT:AD:DP:GQ:PL	0/1:15,10:25:99:278,0,467
chrXVI	325761	.	C	T	179.77	PASS	AC=1;AF=0.500;AN=2;BaseQRankSum=-0.471;ClippingRankSum=0.000;DP=23;ExcessHet=3.0103;FS=0.000;MLEAC=1;MLEAF=0.500;MQ=41.36;MQRankSum=-1.417;QD=7.82;ReadPosRankSum=-1.148;SOR=0.693	GT:AD:DP:GQ:PL	0/1:16,7:23:99:208,0,571
chrXVI	331665	.	C	T	566.77	PASS	AC=1;AF=0.500;AN=2;BaseQRankSum=-0.948;ClippingRankSum=0.000;DP=41;ExcessHet=3.0103;FS=1.345;MLEAC=1;MLEAF=0.500;MQ=41.61;MQRankSum=-1.432;QD=13.82;ReadPosRankSum=-0.081;SOR=1.106	GT:AD:DP:GQ:PL	0/1:21,20:41:99:595,0,663
chrXVI	338870	.	G	A	226.77	PASS	AC=1;AF=0.500;AN=2;BaseQRankSum=0.309;ClippingRankSum=0.000;DP=16;ExcessHet=3.0103;FS=0.000;MLEAC=1;MLEAF=0.500;MQ=41.18;MQRankSum=-0.674;QD=14.17;ReadPosRankSum=-0.605;SOR=0.293	GT:AD:DP:GQ:PL	0/1:8,8:16:99:255,0,257
chrXVI	352360	.	C	T	552.77	PASS	AC=1;AF=0.500;AN=2;BaseQRankSum=1.861;ClippingRankSum=0.000;DP=35;ExcessHet=3.0103;FS=3.225;MLEAC=1;MLEAF=0.500;MQ=42.00;MQRankSum=0.000;QD=15.79;ReadPosRankSum=-1.045;SOR=1.569	GT:AD:DP:GQ:PL	0/1:19,16:35:99:581,0,596
chrXVI	427495	.	C	T	245.77	PASS	AC=1;AF=0.500;AN=2;BaseQRankSum=-0.727;ClippingRankSum=0.000;DP=24;ExcessHet=3.0103;FS=2.114;MLEAC=1;MLEAF=0.500;MQ=42.00;MQRankSum=0.000;QD=10.24;ReadPosRankSum=-0.233;SOR=0.283	GT:AD:DP:GQ:PL	0/1:15,9:24:99:274,0,560
chrXVI	429786	.	C	T	362.77	PASS	AC=1;AF=0.500;AN=2;BaseQRankSum=0.886;ClippingRankSum=0.000;DP=21;ExcessHet=3.0103;FS=4.123;MLEAC=1;MLEAF=0.500;MQ=41.91;MQRankSum=-0.858;QD=17.27;ReadPosRankSum=0.343;SOR=0.477	GT:AD:DP:GQ:PL	0/1:10,11:21:99:391,0,336
chrXVI	453259	.	C	T	315.77	PASS	AC=1;AF=0.500;AN=2;BaseQRankSum=-0.347;ClippingRankSum=0.000;DP=25;ExcessHet=3.0103;FS=4.310;MLEAC=1;MLEAF=0.500;MQ=40.27;MQRankSum=0.738;QD=13.73;ReadPosRankSum=-1.713;SOR=0.148	GT:AD:DP:GQ:PL	0/1:11,12:23:99:344,0,336
chrXVI	453272	.	C	T	346.77	PASS	AC=1;AF=0.500;AN=2;BaseQRankSum=0.476;ClippingRankSum=0.000;DP=23;ExcessHet=3.0103;FS=0.000;MLEAC=1;MLEAF=0.500;MQ=40.11;MQRankSum=-0.388;QD=15.76;ReadPosRankSum=0.518;SOR=0.941	GT:AD:DP:GQ:PL	0/1:10,12:22:99:375,0,279
chrXVI	459369	.	C	T	330.77	PASS	AC=1;AF=0.500;AN=2;BaseQRankSum=2.631;ClippingRankSum=0.000;DP=25;ExcessHet=3.0103;FS=3.682;MLEAC=1;MLEAF=0.500;MQ=41.92;MQRankSum=0.898;QD=13.23;ReadPosRankSum=0.268;SOR=0.896	GT:AD:DP:GQ:PL	0/1:15,10:25:99:359,0,453
chrXVI	599992	.	C	T	395.77	PASS	AC=1;AF=0.500;AN=2;BaseQRankSum=-0.610;ClippingRankSum=0.000;DP=21;ExcessHet=3.0103;FS=1.801;MLEAC=1;MLEAF=0.500;MQ=42.00;MQRankSum=0.000;QD=18.85;ReadPosRankSum=-1.292;SOR=0.283	GT:AD:DP:GQ:PL	0/1:9,12:21:99:424,0,318
chrXVI	609492	.	C	T	489.77	PASS	AC=1;AF=0.500;AN=2;BaseQRankSum=1.800;ClippingRankSum=0.000;DP=23;ExcessHet=3.0103;FS=0.000;MLEAC=1;MLEAF=0.500;MQ=42.00;MQRankSum=0.000;QD=22.26;ReadPosRankSum=1.070;SOR=0.446	GT:AD:DP:GQ:PL	0/1:6,16:22:99:518,0,111
chrXVI	666046	.	C	T	281.77	PASS	AC=1;AF=0.500;AN=2;BaseQRankSum=-0.314;ClippingRankSum=0.000;DP=23;ExcessHet=3.0103;FS=1.674;MLEAC=1;MLEAF=0.500;MQ=41.83;MQRankSum=1.333;QD=12.25;ReadPosRankSum=-0.730;SOR=1.003	GT:AD:DP:GQ:PL	0/1:13,10:23:99:310,0,440
chrXVI	679423	.	C	T	546.77	PASS	AC=1;AF=0.500;AN=2;BaseQRankSum=0.586;ClippingRankSum=0.000;DP=33;ExcessHet=3.0103;FS=7.877;MLEAC=1;MLEAF=0.500;MQ=42.00;MQRankSum=0.000;QD=16.57;ReadPosRankSum=-1.507;SOR=2.093	GT:AD:DP:GQ:PL	0/1:15,18:33:99:575,0,451
chrXVI	688655	.	C	T	452.77	PASS	AC=1;AF=0.500;AN=2;BaseQRankSum=-1.214;ClippingRankSum=0.000;DP=31;ExcessHet=3.0103;FS=0.000;MLEAC=1;MLEAF=0.500;MQ=41.87;MQRankSum=-1.439;QD=14.61;ReadPosRankSum=-1.325;SOR=0.836	GT:AD:DP:GQ:PL	0/1:16,15:31:99:481,0,547
chrXVI	700119	.	C	T	492.77	PASS	AC=1;AF=0.500;AN=2;BaseQRankSum=-1.311;ClippingRankSum=0.000;DP=29;ExcessHet=3.0103;FS=1.585;MLEAC=1;MLEAF=0.500;MQ=41.01;MQRankSum=-0.993;QD=16.99;ReadPosRankSum=-1.037;SOR=0.368	GT:AD:DP:GQ:PL	0/1:10,19:29:99:521,0,276
chrXVI	700516	.	C	T	361.77	PASS	AC=1;AF=0.500;AN=2;BaseQRankSum=-0.167;ClippingRankSum=0.000;DP=22;ExcessHet=3.0103;FS=1.603;MLEAC=1;MLEAF=0.500;MQ=42.00;MQRankSum=0.000;QD=16.44;ReadPosRankSum=-0.174;SOR=0.412	GT:AD:DP:GQ:PL	0/1:10,12:22:99:390,0,321
chrXVI	829624	.	C	T	207.77	PASS	AC=1;AF=0.500;AN=2;BaseQRankSum=-1.186;ClippingRankSum=0.000;DP=21;ExcessHet=3.0103;FS=0.000;MLEAC=1;MLEAF=0.500;MQ=41.81;MQRankSum=-1.606;QD=9.89;ReadPosRankSum=0.883;SOR=1.002	GT:AD:DP:GQ:PL	0/1:12,9:21:99:236,0,401
chrXVI	921662	.	G	A	158.77	PASS	AC=1;AF=0.500;AN=2;BaseQRankSum=-0.142;ClippingRankSum=0.000;DP=22;ExcessHet=3.0103;FS=4.193;MLEAC=1;MLEAF=0.500;MQ=41.82;MQRankSum=-2.051;QD=7.22;ReadPosRankSum=-1.358;SOR=1.567	GT:AD:DP:GQ:PL	0/1:15,7:22:99:187,0,502
chrXVI	933819	.	C	T	411.77	PASS	AC=1;AF=0.500;AN=2;BaseQRankSum=-0.754;ClippingRankSum=0.000;DP=21;ExcessHet=3.0103;FS=4.722;MLEAC=1;MLEAF=0.500;MQ=41.81;MQRankSum=-0.953;QD=19.61;ReadPosRankSum=0.445;SOR=0.127	GT:AD:DP:GQ:PL	0/1:7,14:21:99:440,0,211
chrXVI	937037	.	C	T	327.77	PASS	AC=1;AF=0.500;AN=2;BaseQRankSum=-1.787;ClippingRankSum=0.000;DP=19;ExcessHet=3.0103;FS=2.185;MLEAC=1;MLEAF=0.500;MQ=41.22;MQRankSum=1.585;QD=17.25;ReadPosRankSum=1.222;SOR=0.223	GT:AD:DP:GQ:PL	0/1:6,13:19:99:356,0,181
