# Supplementary material for: Recombination Is Responsible for the Increased Recovery of Drug-Resistant Mutants with Hypermutated Genomes in Resting Yeast Diploids Expressing APOBEC Deaminases
Source: Front Genet. 2017 Dec 12;8:202. doi: 10.3389/fgene.2017.00202 (PMC5733079; doi:10.3389/fgene.2017.00202)
Supplement: Supplementary file 6 [file Data_Sheet_1.zip › AID_d3/N102-LAN210-Can-AID-NA-RUN7-D3_SNVs_final.vcf]

##fileformat=VCFv4.2
##FILTER=<ID=LowQual,Description="Low quality">
##FORMAT=<ID=AD,Number=R,Type=Integer,Description="Allelic depths for the ref and alt alleles in the order listed">
##FORMAT=<ID=DP,Number=1,Type=Integer,Description="Approximate read depth (reads with MQ=255 or with bad mates are filtered)">
##FORMAT=<ID=GQ,Number=1,Type=Integer,Description="Genotype Quality">
##FORMAT=<ID=GT,Number=1,Type=String,Description="Genotype">
##FORMAT=<ID=PL,Number=G,Type=Integer,Description="Normalized, Phred-scaled likelihoods for genotypes as defined in the VCF specification">
##GATKCommandLine.HaplotypeCaller=<ID=HaplotypeCaller,Version=3.8-0-ge9d806836,Date="Tue Sep 19 14:16:04 PDT 2017",Epoch=1505855764914,CommandLineOptions="analysis_type=HaplotypeCaller input_file=[N102-LAN210-Can-AID-NA-RUN7-D3_sorted_dedup_RG_realigned.bam] showFullBamList=false read_buffer_size=null read_filter=[] disable_read_filter=[] intervals=null excludeIntervals=[../../LAN210/20170903_LAN210_v0.10m_masked_v2.bed] interval_set_rule=UNION interval_merging=ALL interval_padding=0 reference_sequence=../../LAN210/LAN210_v0.10m.fasta nonDeterministicRandomSeed=false disableDithering=false maxRuntime=-1 maxRuntimeUnits=MINUTES downsampling_type=BY_SAMPLE downsample_to_fraction=null downsample_to_coverage=500 baq=OFF baqGapOpenPenalty=40.0 refactor_NDN_cigar_string=false fix_misencoded_quality_scores=false allow_potentially_misencoded_quality_scores=false useOriginalQualities=false defaultBaseQualities=-1 performanceLog=null BQSR=null quantize_quals=0 static_quantized_quals=null round_down_quantized=false disable_indel_quals=false emit_original_quals=false preserve_qscores_less_than=6 globalQScorePrior=-1.0 secondsBetweenProgressUpdates=10 validation_strictness=SILENT remove_program_records=false keep_program_records=false sample_rename_mapping_file=null unsafe=null use_jdk_deflater=false use_jdk_inflater=false disable_auto_index_creation_and_locking_when_reading_rods=false no_cmdline_in_header=false sites_only=false never_trim_vcf_format_field=false bcf=false bam_compression=null simplifyBAM=false disable_bam_indexing=false generate_md5=false num_threads=1 num_cpu_threads_per_data_thread=1 num_io_threads=0 monitorThreadEfficiency=false num_bam_file_handles=null read_group_black_list=null pedigree=[] pedigreeString=[] pedigreeValidationType=STRICT allow_intervals_with_unindexed_bam=false generateShadowBCF=false variant_index_type=DYNAMIC_SEEK variant_index_parameter=-1 reference_window_stop=0 phone_home= gatk_key=null tag=NA logging_level=INFO log_to_file=null help=false version=false out=/media/artem/artem_second/20170727_RUN8/Project_Stepchenkova/reanalyze_RUN7/N102-LAN210-Can-AID-NA-RUN7-D3/N102-LAN210-Can-AID-NA-RUN7-D3.vcf likelihoodCalculationEngine=PairHMM heterogeneousKmerSizeResolution=COMBO_MIN dbsnp=(RodBinding name= source=UNBOUND) dontTrimActiveRegions=false maxDiscARExtension=25 maxGGAARExtension=300 paddingAroundIndels=150 paddingAroundSNPs=20 comp=[] annotation=[] excludeAnnotation=[] group=[StandardAnnotation, StandardHCAnnotation] debug=false useFilteredReadsForAnnotations=false emitRefConfidence=NONE bamOutput=null bamWriterType=CALLED_HAPLOTYPES emitDroppedReads=false disableOptimizations=false annotateNDA=false useNewAFCalculator=false heterozygosity=0.001 indel_heterozygosity=1.25E-4 heterozygosity_stdev=0.01 standard_min_confidence_threshold_for_calling=10.0 standard_min_confidence_threshold_for_emitting=30.0 max_alternate_alleles=6 max_genotype_count=1024 max_num_PL_values=100 input_prior=[] sample_ploidy=2 genotyping_mode=DISCOVERY alleles=(RodBinding name= source=UNBOUND) contamination_fraction_to_filter=0.0 contamination_fraction_per_sample_file=null p_nonref_model=null exactcallslog=null output_mode=EMIT_VARIANTS_ONLY allSitePLs=false gcpHMM=10 pair_hmm_implementation=FASTEST_AVAILABLE phredScaledGlobalReadMismappingRate=45 noFpga=false nativePairHmmThreads=1 useDoublePrecision=false sample_name=null kmerSize=[10, 25] dontIncreaseKmerSizesForCycles=false allowNonUniqueKmersInRef=false numPruningSamples=1 recoverDanglingHeads=false doNotRecoverDanglingBranches=false minDanglingBranchLength=4 consensus=false maxNumHaplotypesInPopulation=128 errorCorrectKmers=false minPruning=2 debugGraphTransformations=false allowCyclesInKmerGraphToGeneratePaths=false graphOutput=null kmerLengthForReadErrorCorrection=25 minObservationsForKmerToBeSolid=20 GVCFGQBands=[1, 2, 3, 4, 5, 6, 7, 8, 9, 10, 11, 12, 13, 14, 15, 16, 17, 18, 19, 20, 21, 22, 23, 24, 25, 26, 27, 28, 29, 30, 31, 32, 33, 34, 35, 36, 37, 38, 39, 40, 41, 42, 43, 44, 45, 46, 47, 48, 49, 50, 51, 52, 53, 54, 55, 56, 57, 58, 59, 60, 70, 80, 90, 99] indelSizeToEliminateInRefModel=10 min_base_quality_score=10 includeUmappedReads=false useAllelesTrigger=false doNotRunPhysicalPhasing=true keepRG=null justDetermineActiveRegions=false dontGenotype=false dontUseSoftClippedBases=false captureAssemblyFailureBAM=false errorCorrectReads=false pcr_indel_model=CONSERVATIVE maxReadsInRegionPerSample=10000 minReadsPerAlignmentStart=10 mergeVariantsViaLD=false activityProfileOut=null activeRegionOut=null activeRegionIn=null activeRegionExtension=null forceActive=false activeRegionMaxSize=null bandPassSigma=null maxReadsInMemoryPerSample=30000 maxTotalReadsInMemory=10000000 maxProbPropagationDistance=50 activeProbabilityThreshold=0.002 min_mapping_quality_score=20 filter_reads_with_N_cigar=false filter_mismatching_base_and_quals=false filter_bases_not_stored=false">
##GATKCommandLine.SelectVariants=<ID=SelectVariants,Version=3.8-0-ge9d806836,Date="Tue Sep 19 14:20:10 PDT 2017",Epoch=1505856010908,CommandLineOptions="analysis_type=SelectVariants input_file=[] showFullBamList=false read_buffer_size=null read_filter=[] disable_read_filter=[] intervals=null excludeIntervals=null interval_set_rule=UNION interval_merging=ALL interval_padding=0 reference_sequence=../../LAN210/LAN210_v0.10m.fasta nonDeterministicRandomSeed=false disableDithering=false maxRuntime=-1 maxRuntimeUnits=MINUTES downsampling_type=BY_SAMPLE downsample_to_fraction=null downsample_to_coverage=1000 baq=OFF baqGapOpenPenalty=40.0 refactor_NDN_cigar_string=false fix_misencoded_quality_scores=false allow_potentially_misencoded_quality_scores=false useOriginalQualities=false defaultBaseQualities=-1 performanceLog=null BQSR=null quantize_quals=0 static_quantized_quals=null round_down_quantized=false disable_indel_quals=false emit_original_quals=false preserve_qscores_less_than=6 globalQScorePrior=-1.0 secondsBetweenProgressUpdates=10 validation_strictness=SILENT remove_program_records=false keep_program_records=false sample_rename_mapping_file=null unsafe=null use_jdk_deflater=false use_jdk_inflater=false disable_auto_index_creation_and_locking_when_reading_rods=false no_cmdline_in_header=false sites_only=false never_trim_vcf_format_field=false bcf=false bam_compression=null simplifyBAM=false disable_bam_indexing=false generate_md5=false num_threads=1 num_cpu_threads_per_data_thread=1 num_io_threads=0 monitorThreadEfficiency=false num_bam_file_handles=null read_group_black_list=null pedigree=[] pedigreeString=[] pedigreeValidationType=STRICT allow_intervals_with_unindexed_bam=false generateShadowBCF=false variant_index_type=DYNAMIC_SEEK variant_index_parameter=-1 reference_window_stop=0 phone_home= gatk_key=null tag=NA logging_level=INFO log_to_file=null help=false version=false variant=(RodBinding name=variant source=N102-LAN210-Can-AID-NA-RUN7-D3.vcf) discordance=(RodBinding name= source=UNBOUND) concordance=(RodBinding name= source=UNBOUND) out=/media/artem/artem_second/20170727_RUN8/Project_Stepchenkova/reanalyze_RUN7/N102-LAN210-Can-AID-NA-RUN7-D3/N102-LAN210-Can-AID-NA-RUN7-D3_SNVs.vcf sample_name=[] sample_expressions=null sample_file=null exclude_sample_name=[] exclude_sample_file=[] exclude_sample_expressions=[] selectexpressions=[] invertselect=false excludeNonVariants=false excludeFiltered=false preserveAlleles=false removeUnusedAlternates=false restrictAllelesTo=ALL keepOriginalAC=false keepOriginalDP=false mendelianViolation=false invertMendelianViolation=false mendelianViolationQualThreshold=0.0 select_random_fraction=0.0 remove_fraction_genotypes=0.0 selectTypeToInclude=[SNP] selectTypeToExclude=[] keepIDs=null excludeIDs=null fullyDecode=false justRead=false maxIndelSize=2147483647 minIndelSize=0 maxFilteredGenotypes=2147483647 minFilteredGenotypes=0 maxFractionFilteredGenotypes=1.0 minFractionFilteredGenotypes=0.0 maxNOCALLnumber=2147483647 maxNOCALLfraction=1.0 setFilteredGtToNocall=false ALLOW_NONOVERLAPPING_COMMAND_LINE_SAMPLES=false forceValidOutput=false filter_reads_with_N_cigar=false filter_mismatching_base_and_quals=false filter_bases_not_stored=false">
##INFO=<ID=AC,Number=A,Type=Integer,Description="Allele count in genotypes, for each ALT allele, in the same order as listed">
##INFO=<ID=AF,Number=A,Type=Float,Description="Allele Frequency, for each ALT allele, in the same order as listed">
##INFO=<ID=AN,Number=1,Type=Integer,Description="Total number of alleles in called genotypes">
##INFO=<ID=BaseQRankSum,Number=1,Type=Float,Description="Z-score from Wilcoxon rank sum test of Alt Vs. Ref base qualities">
##INFO=<ID=ClippingRankSum,Number=1,Type=Float,Description="Z-score From Wilcoxon rank sum test of Alt vs. Ref number of hard clipped bases">
##INFO=<ID=DP,Number=1,Type=Integer,Description="Approximate read depth; some reads may have been filtered">
##INFO=<ID=DS,Number=0,Type=Flag,Description="Were any of the samples downsampled?">
##INFO=<ID=ExcessHet,Number=1,Type=Float,Description="Phred-scaled p-value for exact test of excess heterozygosity">
##INFO=<ID=FS,Number=1,Type=Float,Description="Phred-scaled p-value using Fisher's exact test to detect strand bias">
##INFO=<ID=HaplotypeScore,Number=1,Type=Float,Description="Consistency of the site with at most two segregating haplotypes">
##INFO=<ID=InbreedingCoeff,Number=1,Type=Float,Description="Inbreeding coefficient as estimated from the genotype likelihoods per-sample when compared against the Hardy-Weinberg expectation">
##INFO=<ID=MLEAC,Number=A,Type=Integer,Description="Maximum likelihood expectation (MLE) for the allele counts (not necessarily the same as the AC), for each ALT allele, in the same order as listed">
##INFO=<ID=MLEAF,Number=A,Type=Float,Description="Maximum likelihood expectation (MLE) for the allele frequency (not necessarily the same as the AF), for each ALT allele, in the same order as listed">
##INFO=<ID=MQ,Number=1,Type=Float,Description="RMS Mapping Quality">
##INFO=<ID=MQRankSum,Number=1,Type=Float,Description="Z-score From Wilcoxon rank sum test of Alt vs. Ref read mapping qualities">
##INFO=<ID=QD,Number=1,Type=Float,Description="Variant Confidence/Quality by Depth">
##INFO=<ID=ReadPosRankSum,Number=1,Type=Float,Description="Z-score from Wilcoxon rank sum test of Alt vs. Ref read position bias">
##INFO=<ID=SOR,Number=1,Type=Float,Description="Symmetric Odds Ratio of 2x2 contingency table to detect strand bias">
##contig=<ID=chrI,length=198855>
##contig=<ID=chrII,length=810456>
##contig=<ID=chrIII,length=316501>
##contig=<ID=chrIV,length=1516959>
##contig=<ID=chrV,length=570663>
##contig=<ID=chrVI,length=270116>
##contig=<ID=chrVII,length=1084724>
##contig=<ID=chrVIII,length=557320>
##contig=<ID=chrIX,length=433988>
##contig=<ID=chrX,length=745688>
##contig=<ID=chrXI,length=666767>
##contig=<ID=chrXII,length=1065113>
##contig=<ID=chrXIII,length=917121>
##contig=<ID=chrXIV,length=784078>
##contig=<ID=chrXV,length=1078147>
##contig=<ID=chrXVI,length=943466>
##contig=<ID=mt,length=85611>
##reference=file:///media/artem/artem_second/20170727_RUN8/Project_Stepchenkova/reanalyze_RUN7/N102-LAN210-Can-AID-NA-RUN7-D3/../../LAN210/LAN210_v0.10m.fasta
##source=SelectVariants
#CHROM	POS	ID	REF	ALT	QUAL	FILTER	INFO	FORMAT	N102-LAN210-Can-AID-NA-RUN7-D3
chrI	70505	.	G	A	600.77	PASS	AC=1;AF=0.500;AN=2;BaseQRankSum=-2.542;ClippingRankSum=0.000;DP=37;ExcessHet=3.0103;FS=0.000;MLEAC=1;MLEAF=0.500;MQ=42.00;MQRankSum=0.000;QD=16.24;ReadPosRankSum=-1.149;SOR=0.502	GT:AD:DP:GQ:PL	0/1:17,20:37:99:629,0,614
chrI	71638	.	G	A	833.77	PASS	AC=1;AF=0.500;AN=2;BaseQRankSum=0.985;ClippingRankSum=0.000;DP=49;ExcessHet=3.0103;FS=1.229;MLEAC=1;MLEAF=0.500;MQ=41.92;MQRankSum=-1.429;QD=17.02;ReadPosRankSum=0.216;SOR=1.044	GT:AD:DP:GQ:PL	0/1:25,24:49:99:862,0,870
chrI	94206	.	C	T	440.77	PASS	AC=1;AF=0.500;AN=2;BaseQRankSum=2.422;ClippingRankSum=0.000;DP=44;ExcessHet=3.0103;FS=9.503;MLEAC=1;MLEAF=0.500;MQ=42.00;MQRankSum=0.000;QD=10.02;ReadPosRankSum=1.260;SOR=1.144	GT:AD:DP:GQ:PL	0/1:30,14:44:99:469,0,975
chrI	130337	.	C	T	689.77	PASS	AC=1;AF=0.500;AN=2;BaseQRankSum=-0.046;ClippingRankSum=0.000;DP=46;ExcessHet=3.0103;FS=0.000;MLEAC=1;MLEAF=0.500;MQ=41.92;MQRankSum=-1.431;QD=15.33;ReadPosRankSum=0.861;SOR=0.616	GT:AD:DP:GQ:PL	0/1:23,22:45:99:718,0,796
chrI	136296	.	G	A	848.77	PASS	AC=1;AF=0.500;AN=2;BaseQRankSum=-0.944;ClippingRankSum=0.000;DP=58;ExcessHet=3.0103;FS=11.963;MLEAC=1;MLEAF=0.500;MQ=41.75;MQRankSum=1.053;QD=14.89;ReadPosRankSum=0.590;SOR=0.773	GT:AD:DP:GQ:PL	0/1:28,29:57:99:877,0,877
chrI	139206	.	C	T	629.77	PASS	AC=1;AF=0.500;AN=2;BaseQRankSum=0.563;ClippingRankSum=0.000;DP=34;ExcessHet=3.0103;FS=3.220;MLEAC=1;MLEAF=0.500;MQ=42.00;MQRankSum=0.000;QD=18.52;ReadPosRankSum=-0.473;SOR=0.269	GT:AD:DP:GQ:PL	0/1:15,19:34:99:658,0,474
chrI	142083	.	G	A	733.77	PASS	AC=1;AF=0.500;AN=2;BaseQRankSum=-1.832;ClippingRankSum=0.000;DP=45;ExcessHet=3.0103;FS=0.000;MLEAC=1;MLEAF=0.500;MQ=41.91;MQRankSum=-0.826;QD=16.68;ReadPosRankSum=0.153;SOR=0.672	GT:AD:DP:GQ:PL	0/1:19,25:44:99:762,0,614
chrI	142105	.	C	T	860.77	PASS	AC=1;AF=0.500;AN=2;BaseQRankSum=-0.141;ClippingRankSum=0.000;DP=48;ExcessHet=3.0103;FS=1.134;MLEAC=1;MLEAF=0.500;MQ=41.96;MQRankSum=-0.818;QD=18.31;ReadPosRankSum=-0.509;SOR=0.611	GT:AD:DP:GQ:PL	0/1:20,27:47:99:889,0,640
chrI	144783	.	C	T	891.77	PASS	AC=1;AF=0.500;AN=2;BaseQRankSum=-1.291;ClippingRankSum=0.000;DP=55;ExcessHet=3.0103;FS=18.203;MLEAC=1;MLEAF=0.500;MQ=42.00;MQRankSum=0.000;QD=16.21;ReadPosRankSum=-0.175;SOR=1.051	GT:AD:DP:GQ:PL	0/1:28,27:55:99:920,0,1027
chrII	17223	.	C	T	807.77	PASS	AC=1;AF=0.500;AN=2;BaseQRankSum=1.389;ClippingRankSum=0.000;DP=58;ExcessHet=3.0103;FS=5.699;MLEAC=1;MLEAF=0.500;MQ=41.43;MQRankSum=1.549;QD=14.42;ReadPosRankSum=-0.732;SOR=1.609	GT:AD:DP:GQ:PL	0/1:32,24:56:99:836,0,1087
chrII	38292	.	C	T	1000.77	PASS	AC=1;AF=0.500;AN=2;BaseQRankSum=-1.863;ClippingRankSum=0.000;DP=45;ExcessHet=3.0103;FS=4.546;MLEAC=1;MLEAF=0.500;MQ=42.00;MQRankSum=0.000;QD=22.24;ReadPosRankSum=1.534;SOR=0.250	GT:AD:DP:GQ:PL	0/1:16,29:45:99:1029,0,544
chrII	46292	.	G	A	717.77	PASS	AC=1;AF=0.500;AN=2;BaseQRankSum=0.143;ClippingRankSum=0.000;DP=32;ExcessHet=3.0103;FS=1.657;MLEAC=1;MLEAF=0.500;MQ=42.00;MQRankSum=0.000;QD=22.43;ReadPosRankSum=0.113;SOR=1.389	GT:AD:DP:GQ:PL	0/1:10,22:32:99:746,0,292
chrII	95957	.	C	T	802.77	PASS	AC=1;AF=0.500;AN=2;BaseQRankSum=0.521;ClippingRankSum=0.000;DP=48;ExcessHet=3.0103;FS=0.000;MLEAC=1;MLEAF=0.500;MQ=42.00;MQRankSum=0.000;QD=16.72;ReadPosRankSum=-1.541;SOR=0.693	GT:AD:DP:GQ:PL	0/1:24,24:48:99:831,0,802
chrII	134585	.	G	A	1071.77	PASS	AC=1;AF=0.500;AN=2;BaseQRankSum=-0.138;ClippingRankSum=0.000;DP=62;ExcessHet=3.0103;FS=2.139;MLEAC=1;MLEAF=0.500;MQ=42.00;MQRankSum=0.000;QD=17.29;ReadPosRankSum=-0.959;SOR=0.736	GT:AD:DP:GQ:PL	0/1:29,33:62:99:1100,0,919
chrII	135732	.	G	A	1182.77	PASS	AC=1;AF=0.500;AN=2;BaseQRankSum=0.652;ClippingRankSum=0.000;DP=57;ExcessHet=3.0103;FS=0.000;MLEAC=1;MLEAF=0.500;MQ=41.93;MQRankSum=-1.303;QD=21.12;ReadPosRankSum=-1.257;SOR=0.675	GT:AD:DP:GQ:PL	0/1:26,30:56:99:1211,0,1867
chrII	135733	.	G	A	1182.77	PASS	AC=1;AF=0.500;AN=2;BaseQRankSum=0.056;ClippingRankSum=0.000;DP=58;ExcessHet=3.0103;FS=0.000;MLEAC=1;MLEAF=0.500;MQ=41.93;MQRankSum=-1.282;QD=20.75;ReadPosRankSum=-1.480;SOR=0.733	GT:AD:DP:GQ:PL	0/1:26,31:57:99:1211,0,1867
chrII	168538	.	G	A	1097.77	PASS	AC=1;AF=0.500;AN=2;BaseQRankSum=0.039;ClippingRankSum=0.000;DP=53;ExcessHet=3.0103;FS=0.000;MLEAC=1;MLEAF=0.500;MQ=42.00;MQRankSum=0.000;QD=21.11;ReadPosRankSum=0.857;SOR=0.608	GT:AD:DP:GQ:PL	0/1:18,34:52:99:1126,0,534
chrII	174888	.	C	T	254.77	PASS	AC=1;AF=0.500;AN=2;BaseQRankSum=0.257;ClippingRankSum=0.000;DP=21;ExcessHet=3.0103;FS=4.738;MLEAC=1;MLEAF=0.500;MQ=41.29;MQRankSum=0.883;QD=12.13;ReadPosRankSum=0.777;SOR=2.093	GT:AD:DP:GQ:PL	0/1:13,8:21:99:283,0,434
chrII	189531	.	C	T	699.77	PASS	AC=1;AF=0.500;AN=2;BaseQRankSum=-1.009;ClippingRankSum=0.000;DP=48;ExcessHet=3.0103;FS=6.094;MLEAC=1;MLEAF=0.500;MQ=42.00;MQRankSum=0.000;QD=14.89;ReadPosRankSum=-0.383;SOR=0.223	GT:AD:DP:GQ:PL	0/1:25,22:47:99:728,0,896
chrII	203412	.	C	T	544.77	PASS	AC=1;AF=0.500;AN=2;BaseQRankSum=1.621;ClippingRankSum=0.000;DP=52;ExcessHet=3.0103;FS=1.210;MLEAC=1;MLEAF=0.500;MQ=41.72;MQRankSum=0.792;QD=10.90;ReadPosRankSum=1.751;SOR=0.963	GT:AD:DP:GQ:PL	0/1:32,18:50:99:573,0,999
chrII	253104	.	G	A	953.77	PASS	AC=1;AF=0.500;AN=2;BaseQRankSum=-1.068;ClippingRankSum=0.000;DP=62;ExcessHet=3.0103;FS=5.124;MLEAC=1;MLEAF=0.500;MQ=41.28;MQRankSum=-1.969;QD=15.38;ReadPosRankSum=-0.628;SOR=1.220	GT:AD:DP:GQ:PL	0/1:30,32:62:99:982,0,964
chrII	255766	.	C	T	626.77	PASS	AC=1;AF=0.500;AN=2;BaseQRankSum=-0.347;ClippingRankSum=0.000;DP=47;ExcessHet=3.0103;FS=0.000;MLEAC=1;MLEAF=0.500;MQ=41.37;MQRankSum=-0.122;QD=13.34;ReadPosRankSum=-0.610;SOR=0.892	GT:AD:DP:GQ:PL	0/1:26,21:47:99:655,0,846
chrII	287771	.	C	T	329.77	PASS	AC=1;AF=0.500;AN=2;BaseQRankSum=-0.049;ClippingRankSum=0.000;DP=46;ExcessHet=3.0103;FS=5.022;MLEAC=1;MLEAF=0.500;MQ=41.68;MQRankSum=0.676;QD=7.17;ReadPosRankSum=-2.232;SOR=0.456	GT:AD:DP:GQ:PL	0/1:33,13:46:99:358,0,1100
chrII	288475	.	C	T	850.77	PASS	AC=1;AF=0.500;AN=2;BaseQRankSum=-2.349;ClippingRankSum=0.000;DP=55;ExcessHet=3.0103;FS=2.630;MLEAC=1;MLEAF=0.500;MQ=41.67;MQRankSum=-1.352;QD=16.05;ReadPosRankSum=-1.904;SOR=0.338	GT:AD:DP:GQ:PL	0/1:20,33:53:99:879,0,593
chrII	290135	.	C	T	895.77	PASS	AC=1;AF=0.500;AN=2;BaseQRankSum=0.141;ClippingRankSum=0.000;DP=47;ExcessHet=3.0103;FS=11.416;MLEAC=1;MLEAF=0.500;MQ=42.00;MQRankSum=0.000;QD=19.06;ReadPosRankSum=0.839;SOR=1.690	GT:AD:DP:GQ:PL	0/1:20,27:47:99:924,0,635
chrII	354967	.	C	T	583.77	PASS	AC=1;AF=0.500;AN=2;BaseQRankSum=0.221;ClippingRankSum=0.000;DP=43;ExcessHet=3.0103;FS=2.648;MLEAC=1;MLEAF=0.500;MQ=41.66;MQRankSum=0.979;QD=13.58;ReadPosRankSum=-0.635;SOR=1.078	GT:AD:DP:GQ:PL	0/1:23,20:43:99:612,0,775
chrII	357881	.	G	A	787.77	PASS	AC=1;AF=0.500;AN=2;BaseQRankSum=-1.357;ClippingRankSum=0.000;DP=51;ExcessHet=3.0103;FS=4.235;MLEAC=1;MLEAF=0.500;MQ=41.71;MQRankSum=-0.960;QD=15.76;ReadPosRankSum=-0.356;SOR=1.528	GT:AD:DP:GQ:PL	0/1:25,25:50:99:816,0,864
chrII	366428	.	C	T	553.77	PASS	AC=1;AF=0.500;AN=2;BaseQRankSum=-0.558;ClippingRankSum=0.000;DP=39;ExcessHet=3.0103;FS=1.243;MLEAC=1;MLEAF=0.500;MQ=42.00;MQRankSum=0.000;QD=14.20;ReadPosRankSum=-1.056;SOR=0.457	GT:AD:DP:GQ:PL	0/1:20,19:39:99:582,0,633
chrII	371051	.	C	T	338.77	PASS	AC=1;AF=0.500;AN=2;BaseQRankSum=-0.550;ClippingRankSum=0.000;DP=30;ExcessHet=3.0103;FS=1.515;MLEAC=1;MLEAF=0.500;MQ=42.00;MQRankSum=0.000;QD=11.29;ReadPosRankSum=1.104;SOR=0.392	GT:AD:DP:GQ:PL	0/1:17,13:30:99:367,0,543
chrII	390309	.	G	A	960.77	PASS	AC=1;AF=0.500;AN=2;BaseQRankSum=0.790;ClippingRankSum=0.000;DP=57;ExcessHet=3.0103;FS=1.007;MLEAC=1;MLEAF=0.500;MQ=42.00;MQRankSum=0.000;QD=16.86;ReadPosRankSum=0.276;SOR=0.644	GT:AD:DP:GQ:PL	0/1:28,29:57:99:989,0,882
chrII	398540	.	G	A	702.77	PASS	AC=1;AF=0.500;AN=2;BaseQRankSum=-0.577;ClippingRankSum=0.000;DP=49;ExcessHet=3.0103;FS=0.000;MLEAC=1;MLEAF=0.500;MQ=41.70;MQRankSum=0.944;QD=14.34;ReadPosRankSum=1.009;SOR=0.549	GT:AD:DP:GQ:PL	0/1:27,22:49:99:731,0,953
chrII	419232	.	G	A	1492.77	PASS	AC=2;AF=1.00;AN=2;BaseQRankSum=-2.044;ClippingRankSum=0.000;DP=50;ExcessHet=3.0103;FS=6.850;MLEAC=2;MLEAF=1.00;MQ=41.92;MQRankSum=-0.219;QD=29.86;ReadPosRankSum=0.925;SOR=0.549	GT:AD:DP:GQ:PL	1/1:2,48:50:58:1521,58,0
chrII	436742	.	C	T	357.77	PASS	AC=1;AF=0.500;AN=2;BaseQRankSum=1.628;ClippingRankSum=0.000;DP=26;ExcessHet=3.0103;FS=0.000;MLEAC=1;MLEAF=0.500;MQ=41.45;MQRankSum=0.934;QD=13.76;ReadPosRankSum=1.289;SOR=1.075	GT:AD:DP:GQ:PL	0/1:15,11:26:99:386,0,493
chrII	436978	.	C	T	680.77	PASS	AC=1;AF=0.500;AN=2;BaseQRankSum=0.264;ClippingRankSum=0.000;DP=46;ExcessHet=3.0103;FS=4.659;MLEAC=1;MLEAF=0.500;MQ=42.00;MQRankSum=0.000;QD=15.13;ReadPosRankSum=-1.075;SOR=1.671	GT:AD:DP:GQ:PL	0/1:24,21:45:99:709,0,746
chrII	450116	.	G	A	700.77	PASS	AC=1;AF=0.500;AN=2;BaseQRankSum=-0.529;ClippingRankSum=0.000;DP=60;ExcessHet=3.0103;FS=7.236;MLEAC=1;MLEAF=0.500;MQ=42.00;MQRankSum=0.000;QD=11.68;ReadPosRankSum=-1.852;SOR=0.698	GT:AD:DP:GQ:PL	0/1:37,23:60:99:729,0,1285
chrII	475147	.	G	A	1785.77	PASS	AC=1;AF=0.500;AN=2;BaseQRankSum=-2.250;ClippingRankSum=0.000;DP=114;ExcessHet=3.0103;FS=2.554;MLEAC=1;MLEAF=0.500;MQ=41.87;MQRankSum=1.063;QD=15.80;ReadPosRankSum=-0.741;SOR=1.015	GT:AD:DP:GQ:PL	0/1:54,59:113:99:1814,0,1796
chrII	477539	.	C	T	386.77	PASS	AC=1;AF=0.500;AN=2;BaseQRankSum=1.287;ClippingRankSum=0.000;DP=33;ExcessHet=3.0103;FS=0.000;MLEAC=1;MLEAF=0.500;MQ=42.00;MQRankSum=0.000;QD=12.48;ReadPosRankSum=-0.421;SOR=0.919	GT:AD:DP:GQ:PL	0/1:18,13:31:99:415,0,610
chrII	482955	.	C	T	874.77	PASS	AC=1;AF=0.500;AN=2;BaseQRankSum=-0.645;ClippingRankSum=0.000;DP=43;ExcessHet=3.0103;FS=7.040;MLEAC=1;MLEAF=0.500;MQ=42.00;MQRankSum=0.000;QD=20.34;ReadPosRankSum=-0.386;SOR=1.866	GT:AD:DP:GQ:PL	0/1:18,25:43:99:903,0,629
chrII	488466	.	G	A	422.77	PASS	AC=1;AF=0.500;AN=2;BaseQRankSum=0.147;ClippingRankSum=0.000;DP=36;ExcessHet=3.0103;FS=5.198;MLEAC=1;MLEAF=0.500;MQ=42.00;MQRankSum=0.000;QD=11.74;ReadPosRankSum=-0.484;SOR=1.765	GT:AD:DP:GQ:PL	0/1:22,14:36:99:451,0,772
chrII	490516	.	G	A	944.77	PASS	AC=1;AF=0.500;AN=2;BaseQRankSum=2.343;ClippingRankSum=0.000;DP=60;ExcessHet=3.0103;FS=8.055;MLEAC=1;MLEAF=0.500;MQ=41.53;MQRankSum=-1.266;QD=15.75;ReadPosRankSum=0.714;SOR=1.898	GT:AD:DP:GQ:PL	0/1:27,33:60:99:973,0,646
chrII	493936	.	C	T	303.77	PASS	AC=1;AF=0.500;AN=2;BaseQRankSum=-0.036;ClippingRankSum=0.000;DP=35;ExcessHet=3.0103;FS=0.000;MLEAC=1;MLEAF=0.500;MQ=42.00;MQRankSum=0.000;QD=8.93;ReadPosRankSum=0.964;SOR=0.821	GT:AD:DP:GQ:PL	0/1:22,12:34:99:332,0,717
chrII	514364	.	C	T	393.77	PASS	AC=1;AF=0.500;AN=2;BaseQRankSum=-1.511;ClippingRankSum=0.000;DP=37;ExcessHet=3.0103;FS=1.400;MLEAC=1;MLEAF=0.500;MQ=41.56;MQRankSum=-1.798;QD=10.64;ReadPosRankSum=0.582;SOR=1.148	GT:AD:DP:GQ:PL	0/1:23,14:37:99:422,0,842
chrII	549506	.	C	T	989.77	PASS	AC=1;AF=0.500;AN=2;BaseQRankSum=0.252;ClippingRankSum=0.000;DP=73;ExcessHet=3.0103;FS=0.909;MLEAC=1;MLEAF=0.500;MQ=41.61;MQRankSum=-1.592;QD=13.56;ReadPosRankSum=-1.234;SOR=0.522	GT:AD:DP:GQ:PL	0/1:41,32:73:99:1018,0,1290
chrII	550054	.	C	T	709.77	PASS	AC=1;AF=0.500;AN=2;BaseQRankSum=-1.061;ClippingRankSum=0.000;DP=47;ExcessHet=3.0103;FS=6.243;MLEAC=1;MLEAF=0.500;MQ=41.92;MQRankSum=1.430;QD=15.10;ReadPosRankSum=0.157;SOR=0.208	GT:AD:DP:GQ:PL	0/1:24,23:47:99:738,0,835
chrII	564886	.	C	T	770.77	PASS	AC=1;AF=0.500;AN=2;BaseQRankSum=2.396;ClippingRankSum=0.000;DP=37;ExcessHet=3.0103;FS=7.808;MLEAC=1;MLEAF=0.500;MQ=42.00;MQRankSum=0.000;QD=20.83;ReadPosRankSum=1.873;SOR=0.129	GT:AD:DP:GQ:PL	0/1:16,21:37:99:799,0,514
chrII	576100	.	C	T	573.77	PASS	AC=1;AF=0.500;AN=2;BaseQRankSum=1.546;ClippingRankSum=0.000;DP=30;ExcessHet=3.0103;FS=0.000;MLEAC=1;MLEAF=0.500;MQ=42.00;MQRankSum=0.000;QD=19.13;ReadPosRankSum=0.908;SOR=0.859	GT:AD:DP:GQ:PL	0/1:14,16:30:99:602,0,495
chrII	583659	.	G	A	401.77	PASS	AC=1;AF=0.500;AN=2;BaseQRankSum=-0.263;ClippingRankSum=0.000;DP=33;ExcessHet=3.0103;FS=1.489;MLEAC=1;MLEAF=0.500;MQ=41.55;MQRankSum=0.915;QD=12.96;ReadPosRankSum=0.045;SOR=0.321	GT:AD:DP:GQ:PL	0/1:18,13:31:99:430,0,571
chrII	591288	.	G	A	926.77	PASS	AC=1;AF=0.500;AN=2;BaseQRankSum=0.525;ClippingRankSum=0.000;DP=52;ExcessHet=3.0103;FS=4.103;MLEAC=1;MLEAF=0.500;MQ=41.92;MQRankSum=-1.148;QD=17.82;ReadPosRankSum=0.863;SOR=0.302	GT:AD:DP:GQ:PL	0/1:21,31:52:99:955,0,576
chrII	600560	.	G	A	412.77	PASS	AC=1;AF=0.500;AN=2;BaseQRankSum=2.469;ClippingRankSum=0.000;DP=30;ExcessHet=3.0103;FS=0.000;MLEAC=1;MLEAF=0.500;MQ=42.00;MQRankSum=0.000;QD=13.76;ReadPosRankSum=0.522;SOR=0.512	GT:AD:DP:GQ:PL	0/1:18,12:30:99:441,0,587
chrII	613894	.	G	A	637.77	PASS	AC=1;AF=0.500;AN=2;BaseQRankSum=-0.261;ClippingRankSum=0.000;DP=44;ExcessHet=3.0103;FS=0.000;MLEAC=1;MLEAF=0.500;MQ=41.68;MQRankSum=-1.050;QD=14.49;ReadPosRankSum=-0.249;SOR=0.827	GT:AD:DP:GQ:PL	0/1:24,20:44:99:666,0,840
chrII	614105	.	C	T	420.77	PASS	AC=1;AF=0.500;AN=2;BaseQRankSum=0.147;ClippingRankSum=0.000;DP=47;ExcessHet=3.0103;FS=4.307;MLEAC=1;MLEAF=0.500;MQ=42.00;MQRankSum=0.000;QD=8.95;ReadPosRankSum=-0.409;SOR=0.292	GT:AD:DP:GQ:PL	0/1:30,17:47:99:449,0,895
chrII	617613	.	G	A	599.77	PASS	AC=1;AF=0.500;AN=2;BaseQRankSum=-0.771;ClippingRankSum=0.000;DP=33;ExcessHet=3.0103;FS=3.166;MLEAC=1;MLEAF=0.500;MQ=41.94;MQRankSum=1.226;QD=18.17;ReadPosRankSum=-2.116;SOR=0.451	GT:AD:DP:GQ:PL	0/1:14,19:33:99:628,0,457
chrII	643261	.	C	T	762.77	PASS	AC=1;AF=0.500;AN=2;BaseQRankSum=0.076;ClippingRankSum=0.000;DP=35;ExcessHet=3.0103;FS=1.464;MLEAC=1;MLEAF=0.500;MQ=42.00;MQRankSum=0.000;QD=22.43;ReadPosRankSum=1.369;SOR=1.037	GT:AD:DP:GQ:PL	0/1:10,24:34:99:791,0,301
chrII	681925	.	C	T	501.77	PASS	AC=1;AF=0.500;AN=2;BaseQRankSum=-0.684;ClippingRankSum=0.000;DP=32;ExcessHet=3.0103;FS=8.272;MLEAC=1;MLEAF=0.500;MQ=41.88;MQRankSum=-1.393;QD=15.68;ReadPosRankSum=-2.082;SOR=0.537	GT:AD:DP:GQ:PL	0/1:16,16:32:99:530,0,539
chrII	739638	.	G	A	396.77	PASS	AC=1;AF=0.500;AN=2;BaseQRankSum=-0.105;ClippingRankSum=0.000;DP=26;ExcessHet=3.0103;FS=1.770;MLEAC=1;MLEAF=0.500;MQ=41.35;MQRankSum=1.391;QD=15.26;ReadPosRankSum=0.000;SOR=0.307	GT:AD:DP:GQ:PL	0/1:14,12:26:99:425,0,508
chrII	742629	.	G	A	288.77	PASS	AC=1;AF=0.500;AN=2;BaseQRankSum=-0.964;ClippingRankSum=0.000;DP=34;ExcessHet=3.0103;FS=3.124;MLEAC=1;MLEAF=0.500;MQ=42.00;MQRankSum=0.000;QD=8.49;ReadPosRankSum=-0.963;SOR=0.307	GT:AD:DP:GQ:PL	0/1:22,12:34:99:317,0,753
chrII	743597	.	G	A	1371.77	PASS	AC=1;AF=0.500;AN=2;BaseQRankSum=-0.592;ClippingRankSum=0.000;DP=73;ExcessHet=3.0103;FS=0.911;MLEAC=1;MLEAF=0.500;MQ=41.92;MQRankSum=-1.765;QD=18.79;ReadPosRankSum=1.005;SOR=0.552	GT:AD:DP:GQ:PL	0/1:37,36:73:99:1400,0,2466
chrII	743598	.	G	A	1371.77	PASS	AC=1;AF=0.500;AN=2;BaseQRankSum=-0.523;ClippingRankSum=0.000;DP=73;ExcessHet=3.0103;FS=0.911;MLEAC=1;MLEAF=0.500;MQ=41.92;MQRankSum=-1.765;QD=18.79;ReadPosRankSum=1.030;SOR=0.552	GT:AD:DP:GQ:PL	0/1:37,36:73:99:1400,0,2466
chrII	798899	.	G	A	648.77	PASS	AC=1;AF=0.500;AN=2;BaseQRankSum=0.820;ClippingRankSum=0.000;DP=57;ExcessHet=3.0103;FS=0.000;MLEAC=1;MLEAF=0.500;MQ=41.74;MQRankSum=0.811;QD=11.59;ReadPosRankSum=2.999;SOR=0.709	GT:AD:DP:GQ:PL	0/1:35,21:56:99:677,0,1213
chrIII	52840	.	C	T	290.77	PASS	AC=1;AF=0.500;AN=2;BaseQRankSum=-0.864;ClippingRankSum=0.000;DP=22;ExcessHet=3.0103;FS=8.686;MLEAC=1;MLEAF=0.500;MQ=42.00;MQRankSum=0.000;QD=13.22;ReadPosRankSum=-0.406;SOR=0.053	GT:AD:DP:GQ:PL	0/1:12,10:22:99:319,0,428
chrIII	98813	.	C	T	1098.77	PASS	AC=1;AF=0.500;AN=2;BaseQRankSum=0.865;ClippingRankSum=0.000;DP=59;ExcessHet=3.0103;FS=3.713;MLEAC=1;MLEAF=0.500;MQ=41.52;MQRankSum=-1.157;QD=18.62;ReadPosRankSum=-2.758;SOR=0.409	GT:AD:DP:GQ:PL	0/1:24,35:59:99:1127,0,690
chrIII	146971	.	C	T	528.77	PASS	AC=1;AF=0.500;AN=2;BaseQRankSum=0.533;ClippingRankSum=0.000;DP=33;ExcessHet=3.0103;FS=7.503;MLEAC=1;MLEAF=0.500;MQ=42.00;MQRankSum=0.000;QD=16.52;ReadPosRankSum=1.614;SOR=0.783	GT:AD:DP:GQ:PL	0/1:15,17:32:99:557,0,481
chrIII	173489	.	C	T	428.77	PASS	AC=1;AF=0.500;AN=2;BaseQRankSum=1.615;ClippingRankSum=0.000;DP=33;ExcessHet=3.0103;FS=7.731;MLEAC=1;MLEAF=0.500;MQ=42.00;MQRankSum=0.000;QD=12.99;ReadPosRankSum=0.277;SOR=0.946	GT:AD:DP:GQ:PL	0/1:20,13:33:99:457,0,644
chrIII	214963	.	G	A	769.77	PASS	AC=1;AF=0.500;AN=2;BaseQRankSum=2.131;ClippingRankSum=0.000;DP=65;ExcessHet=3.0103;FS=0.974;MLEAC=1;MLEAF=0.500;MQ=41.68;MQRankSum=0.534;QD=11.84;ReadPosRankSum=0.461;SOR=0.941	GT:AD:DP:GQ:PL	0/1:40,25:65:99:798,0,1296
chrIII	228076	.	C	T	796.77	PASS	AC=1;AF=0.500;AN=2;BaseQRankSum=-2.112;ClippingRankSum=0.000;DP=55;ExcessHet=3.0103;FS=2.409;MLEAC=1;MLEAF=0.500;MQ=41.66;MQRankSum=0.535;QD=14.49;ReadPosRankSum=-1.913;SOR=1.061	GT:AD:DP:GQ:PL	0/1:29,26:55:99:825,0,1012
chrIII	236438	.	C	T	654.77	PASS	AC=1;AF=0.500;AN=2;BaseQRankSum=-0.553;ClippingRankSum=0.000;DP=41;ExcessHet=3.0103;FS=1.242;MLEAC=1;MLEAF=0.500;MQ=41.95;MQRankSum=-0.927;QD=15.97;ReadPosRankSum=-1.058;SOR=0.439	GT:AD:DP:GQ:PL	0/1:20,21:41:99:683,0,680
chrIII	284995	.	C	T	669.77	PASS	AC=1;AF=0.500;AN=2;BaseQRankSum=1.388;ClippingRankSum=0.000;DP=50;ExcessHet=3.0103;FS=0.000;MLEAC=1;MLEAF=0.500;MQ=42.00;MQRankSum=0.000;QD=13.40;ReadPosRankSum=-1.094;SOR=0.592	GT:AD:DP:GQ:PL	0/1:29,21:50:99:698,0,908
chrIII	286070	.	C	T	371.77	PASS	AC=1;AF=0.500;AN=2;BaseQRankSum=1.295;ClippingRankSum=0.000;DP=28;ExcessHet=3.0103;FS=0.000;MLEAC=1;MLEAF=0.500;MQ=42.00;MQRankSum=0.000;QD=13.28;ReadPosRankSum=0.816;SOR=0.693	GT:AD:DP:GQ:PL	0/1:16,12:28:99:400,0,514
chrIV	22712	.	G	A	1090.77	PASS	AC=1;AF=0.500;AN=2;BaseQRankSum=1.072;ClippingRankSum=0.000;DP=47;ExcessHet=3.0103;FS=2.774;MLEAC=1;MLEAF=0.500;MQ=41.08;MQRankSum=-1.125;QD=23.21;ReadPosRankSum=-0.458;SOR=0.339	GT:AD:DP:GQ:PL	0/1:14,33:47:99:1119,0,367
chrIV	40896	.	G	A	897.77	PASS	AC=1;AF=0.500;AN=2;BaseQRankSum=1.125;ClippingRankSum=0.000;DP=48;ExcessHet=3.0103;FS=2.555;MLEAC=1;MLEAF=0.500;MQ=42.00;MQRankSum=0.000;QD=18.70;ReadPosRankSum=0.481;SOR=0.358	GT:AD:DP:GQ:PL	0/1:19,29:48:99:926,0,512
chrIV	65923	.	G	A	624.77	PASS	AC=1;AF=0.500;AN=2;BaseQRankSum=-0.043;ClippingRankSum=0.000;DP=47;ExcessHet=3.0103;FS=1.121;MLEAC=1;MLEAF=0.500;MQ=41.96;MQRankSum=-1.070;QD=13.29;ReadPosRankSum=0.904;SOR=0.663	GT:AD:DP:GQ:PL	0/1:26,21:47:99:653,0,874
chrIV	75808	.	G	A	1218.77	PASS	AC=1;AF=0.500;AN=2;BaseQRankSum=0.115;ClippingRankSum=0.000;DP=60;ExcessHet=3.0103;FS=0.000;MLEAC=1;MLEAF=0.500;MQ=42.00;MQRankSum=0.000;QD=20.31;ReadPosRankSum=0.290;SOR=0.710	GT:AD:DP:GQ:PL	0/1:23,37:60:99:1247,0,689
chrIV	128369	.	G	A	435.77	PASS	AC=1;AF=0.500;AN=2;BaseQRankSum=1.218;ClippingRankSum=0.000;DP=26;ExcessHet=3.0103;FS=11.364;MLEAC=1;MLEAF=0.500;MQ=41.92;MQRankSum=-0.923;QD=16.76;ReadPosRankSum=-0.220;SOR=3.507	GT:AD:DP:GQ:PL	0/1:13,13:26:99:464,0,451
chrIV	183259	.	G	A	674.77	PASS	AC=1;AF=0.500;AN=2;BaseQRankSum=0.230;ClippingRankSum=0.000;DP=54;ExcessHet=3.0103;FS=0.000;MLEAC=1;MLEAF=0.500;MQ=41.73;MQRankSum=0.867;QD=12.50;ReadPosRankSum=-1.044;SOR=0.693	GT:AD:DP:GQ:PL	0/1:32,22:54:99:703,0,1061
chrIV	190864	.	G	A	764.77	PASS	AC=1;AF=0.500;AN=2;BaseQRankSum=-1.688;ClippingRankSum=0.000;DP=40;ExcessHet=3.0103;FS=0.000;MLEAC=1;MLEAF=0.500;MQ=41.27;MQRankSum=0.290;QD=19.12;ReadPosRankSum=-0.017;SOR=0.538	GT:AD:DP:GQ:PL	0/1:17,23:40:99:793,0,595
chrIV	232585	.	G	A	459.77	PASS	AC=1;AF=0.500;AN=2;BaseQRankSum=-1.671;ClippingRankSum=0.000;DP=46;ExcessHet=3.0103;FS=6.604;MLEAC=1;MLEAF=0.500;MQ=41.92;MQRankSum=-1.836;QD=9.99;ReadPosRankSum=-1.620;SOR=1.718	GT:AD:DP:GQ:PL	0/1:29,17:46:99:488,0,972
chrIV	272477	.	C	T	647.77	PASS	AC=1;AF=0.500;AN=2;BaseQRankSum=-1.860;ClippingRankSum=0.000;DP=40;ExcessHet=3.0103;FS=9.525;MLEAC=1;MLEAF=0.500;MQ=42.00;MQRankSum=0.000;QD=16.61;ReadPosRankSum=-0.166;SOR=0.428	GT:AD:DP:GQ:PL	0/1:15,24:39:99:676,0,454
chrIV	284959	.	G	A	381.77	PASS	AC=1;AF=0.500;AN=2;BaseQRankSum=0.210;ClippingRankSum=0.000;DP=30;ExcessHet=3.0103;FS=3.325;MLEAC=1;MLEAF=0.500;MQ=42.00;MQRankSum=0.000;QD=12.73;ReadPosRankSum=1.773;SOR=1.445	GT:AD:DP:GQ:PL	0/1:17,13:30:99:410,0,573
chrIV	290189	.	G	A	399.77	PASS	AC=1;AF=0.500;AN=2;BaseQRankSum=-1.697;ClippingRankSum=0.000;DP=48;ExcessHet=3.0103;FS=9.045;MLEAC=1;MLEAF=0.500;MQ=41.96;MQRankSum=0.751;QD=8.33;ReadPosRankSum=-0.709;SOR=1.502	GT:AD:DP:GQ:PL	0/1:32,16:48:99:428,0,1095
chrIV	294869	.	G	A	410.77	PASS	AC=1;AF=0.500;AN=2;BaseQRankSum=0.884;ClippingRankSum=0.000;DP=36;ExcessHet=3.0103;FS=1.341;MLEAC=1;MLEAF=0.500;MQ=42.00;MQRankSum=0.000;QD=11.41;ReadPosRankSum=1.926;SOR=0.412	GT:AD:DP:GQ:PL	0/1:22,14:36:99:439,0,738
chrIV	313064	.	G	A	1039.77	PASS	AC=1;AF=0.500;AN=2;BaseQRankSum=0.141;ClippingRankSum=0.000;DP=50;ExcessHet=3.0103;FS=0.000;MLEAC=1;MLEAF=0.500;MQ=41.42;MQRankSum=0.350;QD=20.80;ReadPosRankSum=-1.185;SOR=0.720	GT:AD:DP:GQ:PL	0/1:20,30:50:99:1068,0,668
chrIV	330459	.	G	A	669.77	PASS	AC=1;AF=0.500;AN=2;BaseQRankSum=1.330;ClippingRankSum=0.000;DP=44;ExcessHet=3.0103;FS=0.000;MLEAC=1;MLEAF=0.500;MQ=41.35;MQRankSum=-1.465;QD=15.22;ReadPosRankSum=0.431;SOR=0.569	GT:AD:DP:GQ:PL	0/1:23,21:44:99:698,0,688
chrIV	371816	.	C	T	979.77	PASS	AC=1;AF=0.500;AN=2;BaseQRankSum=1.823;ClippingRankSum=0.000;DP=64;ExcessHet=3.0103;FS=12.694;MLEAC=1;MLEAF=0.500;MQ=41.77;MQRankSum=-1.033;QD=15.31;ReadPosRankSum=0.024;SOR=2.359	GT:AD:DP:GQ:PL	0/1:34,30:64:99:1008,0,1039
chrIV	392729	.	G	A	828.77	PASS	AC=1;AF=0.500;AN=2;BaseQRankSum=-0.132;ClippingRankSum=0.000;DP=56;ExcessHet=3.0103;FS=5.767;MLEAC=1;MLEAF=0.500;MQ=41.75;MQRankSum=0.967;QD=14.80;ReadPosRankSum=0.773;SOR=0.241	GT:AD:DP:GQ:PL	0/1:30,26:56:99:857,0,1006
chrIV	404091	.	G	A	595.77	PASS	AC=1;AF=0.500;AN=2;BaseQRankSum=-3.635;ClippingRankSum=0.000;DP=35;ExcessHet=3.0103;FS=1.313;MLEAC=1;MLEAF=0.500;MQ=42.00;MQRankSum=0.000;QD=17.02;ReadPosRankSum=-1.701;SOR=0.990	GT:AD:DP:GQ:PL	0/1:16,19:35:99:624,0,586
chrIV	407810	.	G	A	404.77	PASS	AC=1;AF=0.500;AN=2;BaseQRankSum=-2.024;ClippingRankSum=0.000;DP=32;ExcessHet=3.0103;FS=3.270;MLEAC=1;MLEAF=0.500;MQ=42.00;MQRankSum=0.000;QD=12.65;ReadPosRankSum=0.175;SOR=1.445	GT:AD:DP:GQ:PL	0/1:18,14:32:99:433,0,661
chrIV	423766	.	G	A	672.77	PASS	AC=1;AF=0.500;AN=2;BaseQRankSum=-0.689;ClippingRankSum=0.000;DP=52;ExcessHet=3.0103;FS=1.083;MLEAC=1;MLEAF=0.500;MQ=41.73;MQRankSum=1.038;QD=12.94;ReadPosRankSum=-0.769;SOR=1.027	GT:AD:DP:GQ:PL	0/1:26,26:52:99:701,0,733
chrIV	432249	.	C	T	594.77	PASS	AC=1;AF=0.500;AN=2;BaseQRankSum=-0.084;ClippingRankSum=0.000;DP=40;ExcessHet=3.0103;FS=0.000;MLEAC=1;MLEAF=0.500;MQ=42.00;MQRankSum=0.000;QD=14.87;ReadPosRankSum=2.004;SOR=0.859	GT:AD:DP:GQ:PL	0/1:22,18:40:99:623,0,768
chrIV	433118	.	C	T	367.77	PASS	AC=1;AF=0.500;AN=2;BaseQRankSum=-0.654;ClippingRankSum=0.000;DP=30;ExcessHet=3.0103;FS=1.419;MLEAC=1;MLEAF=0.500;MQ=42.00;MQRankSum=0.000;QD=12.26;ReadPosRankSum=1.199;SOR=1.038	GT:AD:DP:GQ:PL	0/1:17,13:30:99:396,0,566
chrIV	447932	.	G	A	581.77	PASS	AC=1;AF=0.500;AN=2;BaseQRankSum=-0.308;ClippingRankSum=0.000;DP=38;ExcessHet=3.0103;FS=2.937;MLEAC=1;MLEAF=0.500;MQ=41.25;MQRankSum=-0.868;QD=15.72;ReadPosRankSum=0.359;SOR=0.293	GT:AD:DP:GQ:PL	0/1:17,20:37:99:610,0,528
chrIV	456174	.	G	A	846.77	PASS	AC=1;AF=0.500;AN=2;BaseQRankSum=0.793;ClippingRankSum=0.000;DP=45;ExcessHet=3.0103;FS=4.240;MLEAC=1;MLEAF=0.500;MQ=42.00;MQRankSum=0.000;QD=18.82;ReadPosRankSum=1.000;SOR=1.224	GT:AD:DP:GQ:PL	0/1:21,24:45:99:875,0,698
chrIV	463225	.	C	T	1042.77	PASS	AC=1;AF=0.500;AN=2;BaseQRankSum=-1.126;ClippingRankSum=0.000;DP=66;ExcessHet=3.0103;FS=6.754;MLEAC=1;MLEAF=0.500;MQ=41.78;MQRankSum=-0.850;QD=16.29;ReadPosRankSum=-0.153;SOR=0.451	GT:AD:DP:GQ:PL	0/1:28,36:64:99:1071,0,846
chrIV	503842	.	G	A	575.77	PASS	AC=1;AF=0.500;AN=2;BaseQRankSum=1.325;ClippingRankSum=0.000;DP=29;ExcessHet=3.0103;FS=4.389;MLEAC=1;MLEAF=0.500;MQ=42.00;MQRankSum=0.000;QD=19.85;ReadPosRankSum=-1.299;SOR=1.981	GT:AD:DP:GQ:PL	0/1:13,16:29:99:604,0,435
chrIV	527082	.	G	A	643.77	PASS	AC=1;AF=0.500;AN=2;BaseQRankSum=-0.639;ClippingRankSum=0.000;DP=52;ExcessHet=3.0103;FS=1.111;MLEAC=1;MLEAF=0.500;MQ=42.00;MQRankSum=0.000;QD=12.38;ReadPosRankSum=-0.618;SOR=0.910	GT:AD:DP:GQ:PL	0/1:31,21:52:99:672,0,1093
chrIV	571724	.	G	A	295.77	PASS	AC=1;AF=0.500;AN=2;BaseQRankSum=-1.296;ClippingRankSum=0.000;DP=26;ExcessHet=3.0103;FS=0.000;MLEAC=1;MLEAF=0.500;MQ=42.00;MQRankSum=0.000;QD=11.38;ReadPosRankSum=-1.195;SOR=0.766	GT:AD:DP:GQ:PL	0/1:15,11:26:99:324,0,566
chrIV	578314	.	G	A	686.77	PASS	AC=1;AF=0.500;AN=2;BaseQRankSum=-0.231;ClippingRankSum=0.000;DP=38;ExcessHet=3.0103;FS=0.000;MLEAC=1;MLEAF=0.500;MQ=41.63;MQRankSum=-0.818;QD=18.56;ReadPosRankSum=0.518;SOR=0.527	GT:AD:DP:GQ:PL	0/1:16,21:37:99:715,0,479
chrIV	578560	.	G	A	516.77	PASS	AC=1;AF=0.500;AN=2;BaseQRankSum=-0.597;ClippingRankSum=0.000;DP=40;ExcessHet=3.0103;FS=1.316;MLEAC=1;MLEAF=0.500;MQ=42.00;MQRankSum=0.000;QD=12.92;ReadPosRankSum=0.152;SOR=1.127	GT:AD:DP:GQ:PL	0/1:23,17:40:99:545,0,803
chrIV	598354	.	C	T	402.77	PASS	AC=1;AF=0.500;AN=2;BaseQRankSum=-0.561;ClippingRankSum=0.000;DP=27;ExcessHet=3.0103;FS=1.527;MLEAC=1;MLEAF=0.500;MQ=42.00;MQRankSum=0.000;QD=14.92;ReadPosRankSum=-0.801;SOR=0.368	GT:AD:DP:GQ:PL	0/1:13,14:27:99:431,0,391
chrIV	614777	.	G	A	769.77	PASS	AC=1;AF=0.500;AN=2;BaseQRankSum=-0.616;ClippingRankSum=0.000;DP=55;ExcessHet=3.0103;FS=1.156;MLEAC=1;MLEAF=0.500;MQ=41.66;MQRankSum=1.755;QD=14.52;ReadPosRankSum=-0.020;SOR=1.005	GT:AD:DP:GQ:PL	0/1:27,26:53:99:798,0,860
chrIV	628602	.	C	T	602.77	PASS	AC=1;AF=0.500;AN=2;BaseQRankSum=0.428;ClippingRankSum=0.000;DP=39;ExcessHet=3.0103;FS=2.884;MLEAC=1;MLEAF=0.500;MQ=42.00;MQRankSum=0.000;QD=15.86;ReadPosRankSum=0.468;SOR=0.463	GT:AD:DP:GQ:PL	0/1:19,19:38:99:631,0,605
chrIV	631661	.	G	A	995.77	PASS	AC=1;AF=0.500;AN=2;BaseQRankSum=2.111;ClippingRankSum=0.000;DP=41;ExcessHet=3.0103;FS=7.053;MLEAC=1;MLEAF=0.500;MQ=42.00;MQRankSum=0.000;QD=24.29;ReadPosRankSum=1.742;SOR=0.862	GT:AD:DP:GQ:PL	0/1:14,27:41:99:1024,0,449
chrIV	728537	.	G	A	747.77	PASS	AC=1;AF=0.500;AN=2;BaseQRankSum=-0.844;ClippingRankSum=0.000;DP=46;ExcessHet=3.0103;FS=0.000;MLEAC=1;MLEAF=0.500;MQ=42.00;MQRankSum=0.000;QD=16.26;ReadPosRankSum=-2.548;SOR=0.839	GT:AD:DP:GQ:PL	0/1:21,25:46:99:776,0,678
chrIV	733383	.	G	A	295.77	PASS	AC=1;AF=0.500;AN=2;BaseQRankSum=-0.202;ClippingRankSum=0.000;DP=37;ExcessHet=3.0103;FS=5.540;MLEAC=1;MLEAF=0.500;MQ=41.95;MQRankSum=0.710;QD=7.99;ReadPosRankSum=-0.067;SOR=1.091	GT:AD:DP:GQ:PL	0/1:26,11:37:99:324,0,950
chrIV	769058	.	G	A	898.77	PASS	AC=1;AF=0.500;AN=2;BaseQRankSum=0.384;ClippingRankSum=0.000;DP=55;ExcessHet=3.0103;FS=0.000;MLEAC=1;MLEAF=0.500;MQ=42.00;MQRankSum=0.000;QD=16.64;ReadPosRankSum=-0.515;SOR=0.641	GT:AD:DP:GQ:PL	0/1:26,28:54:99:927,0,821
chrIV	771928	.	G	A	482.77	PASS	AC=1;AF=0.500;AN=2;BaseQRankSum=-0.053;ClippingRankSum=0.000;DP=41;ExcessHet=3.0103;FS=0.000;MLEAC=1;MLEAF=0.500;MQ=42.00;MQRankSum=0.000;QD=11.77;ReadPosRankSum=-1.622;SOR=0.553	GT:AD:DP:GQ:PL	0/1:24,17:41:99:511,0,764
chrIV	809311	.	G	A	616.77	PASS	AC=1;AF=0.500;AN=2;BaseQRankSum=0.818;ClippingRankSum=0.000;DP=49;ExcessHet=3.0103;FS=2.490;MLEAC=1;MLEAF=0.500;MQ=41.96;MQRankSum=-1.215;QD=12.59;ReadPosRankSum=-1.233;SOR=1.117	GT:AD:DP:GQ:PL	0/1:30,19:49:99:645,0,1071
chrIV	830083	.	G	A	968.77	PASS	AC=1;AF=0.500;AN=2;BaseQRankSum=0.292;ClippingRankSum=0.000;DP=58;ExcessHet=3.0103;FS=7.461;MLEAC=1;MLEAF=0.500;MQ=41.75;MQRankSum=1.070;QD=16.70;ReadPosRankSum=-0.313;SOR=1.765	GT:AD:DP:GQ:PL	0/1:28,30:58:99:997,0,878
chrIV	923824	.	G	A	838.77	PASS	AC=1;AF=0.500;AN=2;BaseQRankSum=2.279;ClippingRankSum=0.000;DP=55;ExcessHet=3.0103;FS=0.000;MLEAC=1;MLEAF=0.500;MQ=42.00;MQRankSum=0.000;QD=15.25;ReadPosRankSum=-0.458;SOR=0.656	GT:AD:DP:GQ:PL	0/1:29,26:55:99:867,0,874
chrIV	928129	.	G	A	533.77	PASS	AC=1;AF=0.500;AN=2;BaseQRankSum=0.297;ClippingRankSum=0.000;DP=51;ExcessHet=3.0103;FS=1.092;MLEAC=1;MLEAF=0.500;MQ=41.96;MQRankSum=0.780;QD=10.47;ReadPosRankSum=0.652;SOR=0.536	GT:AD:DP:GQ:PL	0/1:33,18:51:99:562,0,1148
chrIV	935870	.	G	A	711.77	PASS	AC=1;AF=0.500;AN=2;BaseQRankSum=0.452;ClippingRankSum=0.000;DP=70;ExcessHet=3.0103;FS=3.459;MLEAC=1;MLEAF=0.500;MQ=42.00;MQRankSum=0.000;QD=10.47;ReadPosRankSum=0.574;SOR=0.669	GT:AD:DP:GQ:PL	0/1:44,24:68:99:740,0,1449
chrIV	936327	.	G	A	579.77	PASS	AC=1;AF=0.500;AN=2;BaseQRankSum=0.062;ClippingRankSum=0.000;DP=38;ExcessHet=3.0103;FS=1.280;MLEAC=1;MLEAF=0.500;MQ=41.63;MQRankSum=1.139;QD=15.67;ReadPosRankSum=2.151;SOR=0.963	GT:AD:DP:GQ:PL	0/1:17,20:37:99:608,0,520
chrIV	956219	.	G	A	1021.77	PASS	AC=1;AF=0.500;AN=2;BaseQRankSum=0.337;ClippingRankSum=0.000;DP=46;ExcessHet=3.0103;FS=1.206;MLEAC=1;MLEAF=0.500;MQ=41.83;MQRankSum=-1.488;QD=22.21;ReadPosRankSum=-0.944;SOR=0.655	GT:AD:DP:GQ:PL	0/1:16,30:46:99:1050,0,485
chrIV	959620	.	G	A	977.77	PASS	AC=1;AF=0.500;AN=2;BaseQRankSum=-0.054;ClippingRankSum=0.000;DP=59;ExcessHet=3.0103;FS=2.177;MLEAC=1;MLEAF=0.500;MQ=42.00;MQRankSum=0.000;QD=16.57;ReadPosRankSum=0.367;SOR=0.674	GT:AD:DP:GQ:PL	0/1:29,30:59:99:1006,0,947
chrIV	974634	.	G	A	868.77	PASS	AC=1;AF=0.500;AN=2;BaseQRankSum=0.745;ClippingRankSum=0.000;DP=42;ExcessHet=3.0103;FS=1.456;MLEAC=1;MLEAF=0.500;MQ=41.91;MQRankSum=-1.088;QD=20.68;ReadPosRankSum=-0.558;SOR=0.412	GT:AD:DP:GQ:PL	0/1:16,26:42:99:897,0,471
chrIV	1006223	.	G	A	797.77	PASS	AC=1;AF=0.500;AN=2;BaseQRankSum=1.050;ClippingRankSum=0.000;DP=52;ExcessHet=3.0103;FS=2.443;MLEAC=1;MLEAF=0.500;MQ=42.00;MQRankSum=0.000;QD=15.34;ReadPosRankSum=0.294;SOR=0.360	GT:AD:DP:GQ:PL	0/1:27,25:52:99:826,0,862
chrIV	1013730	.	C	T	788.77	PASS	AC=1;AF=0.500;AN=2;BaseQRankSum=-0.591;ClippingRankSum=0.000;DP=55;ExcessHet=3.0103;FS=2.391;MLEAC=1;MLEAF=0.500;MQ=41.74;MQRankSum=1.162;QD=15.17;ReadPosRankSum=-0.135;SOR=1.019	GT:AD:DP:GQ:PL	0/1:23,29:52:99:817,0,624
chrIV	1055195	.	G	A	638.77	PASS	AC=1;AF=0.500;AN=2;BaseQRankSum=-0.747;ClippingRankSum=0.000;DP=44;ExcessHet=3.0103;FS=0.000;MLEAC=1;MLEAF=0.500;MQ=42.00;MQRankSum=0.000;QD=14.52;ReadPosRankSum=-0.012;SOR=0.540	GT:AD:DP:GQ:PL	0/1:22,22:44:99:667,0,704
chrIV	1055355	.	G	A	765.77	PASS	AC=1;AF=0.500;AN=2;BaseQRankSum=0.985;ClippingRankSum=0.000;DP=62;ExcessHet=3.0103;FS=0.000;MLEAC=1;MLEAF=0.500;MQ=41.64;MQRankSum=0.061;QD=12.35;ReadPosRankSum=-0.430;SOR=0.716	GT:AD:DP:GQ:PL	0/1:37,25:62:99:794,0,1173
chrIV	1075115	.	G	A	2525.77	PASS	AC=2;AF=1.00;AN=2;DP=67;ExcessHet=3.0103;FS=0.000;MLEAC=2;MLEAF=1.00;MQ=41.18;QD=36.97;SOR=0.723	GT:AD:DP:GQ:PL	1/1:0,67:67:99:2554,201,0
chrIV	1108891	.	G	A	621.77	PASS	AC=1;AF=0.500;AN=2;BaseQRankSum=-0.272;ClippingRankSum=0.000;DP=44;ExcessHet=3.0103;FS=0.000;MLEAC=1;MLEAF=0.500;MQ=41.87;MQRankSum=-1.829;QD=14.13;ReadPosRankSum=-0.230;SOR=0.748	GT:AD:DP:GQ:PL	0/1:23,21:44:99:650,0,711
chrIV	1117958	.	G	A	877.77	PASS	AC=1;AF=0.500;AN=2;BaseQRankSum=-1.377;ClippingRankSum=0.000;DP=50;ExcessHet=3.0103;FS=0.000;MLEAC=1;MLEAF=0.500;MQ=42.00;MQRankSum=0.000;QD=17.56;ReadPosRankSum=-0.937;SOR=0.682	GT:AD:DP:GQ:PL	0/1:23,27:50:99:906,0,807
chrIV	1129751	.	G	A	776.77	PASS	AC=1;AF=0.500;AN=2;BaseQRankSum=0.104;ClippingRankSum=0.000;DP=48;ExcessHet=3.0103;FS=0.000;MLEAC=1;MLEAF=0.500;MQ=41.96;MQRankSum=1.042;QD=16.18;ReadPosRankSum=0.955;SOR=0.859	GT:AD:DP:GQ:PL	0/1:24,24:48:99:805,0,769
chrIV	1247941	.	G	A	459.77	PASS	AC=1;AF=0.500;AN=2;BaseQRankSum=-0.191;ClippingRankSum=0.000;DP=30;ExcessHet=3.0103;FS=0.000;MLEAC=1;MLEAF=0.500;MQ=42.00;MQRankSum=0.000;QD=15.33;ReadPosRankSum=0.133;SOR=0.973	GT:AD:DP:GQ:PL	0/1:15,15:30:99:488,0,515
chrIV	1248611	.	G	A	621.77	PASS	AC=1;AF=0.500;AN=2;BaseQRankSum=-1.202;ClippingRankSum=0.000;DP=49;ExcessHet=3.0103;FS=1.087;MLEAC=1;MLEAF=0.500;MQ=42.00;MQRankSum=0.000;QD=12.69;ReadPosRankSum=-1.470;SOR=0.528	GT:AD:DP:GQ:PL	0/1:27,22:49:99:650,0,873
chrIV	1293354	.	G	A	540.77	PASS	AC=1;AF=0.500;AN=2;BaseQRankSum=-1.346;ClippingRankSum=0.000;DP=49;ExcessHet=3.0103;FS=1.283;MLEAC=1;MLEAF=0.500;MQ=41.41;MQRankSum=-0.333;QD=11.04;ReadPosRankSum=-1.792;SOR=0.395	GT:AD:DP:GQ:PL	0/1:31,18:49:99:569,0,1101
chrIV	1428120	.	G	A	777.77	PASS	AC=1;AF=0.500;AN=2;BaseQRankSum=-0.347;ClippingRankSum=0.000;DP=44;ExcessHet=3.0103;FS=1.167;MLEAC=1;MLEAF=0.500;MQ=41.35;MQRankSum=-1.240;QD=18.09;ReadPosRankSum=-1.886;SOR=0.931	GT:AD:DP:GQ:PL	0/1:19,24:43:99:806,0,641
chrIV	1459332	.	C	T	302.77	PASS	AC=1;AF=0.500;AN=2;BaseQRankSum=-0.853;ClippingRankSum=0.000;DP=31;ExcessHet=3.0103;FS=5.822;MLEAC=1;MLEAF=0.500;MQ=42.00;MQRankSum=0.000;QD=9.77;ReadPosRankSum=-0.356;SOR=1.845	GT:AD:DP:GQ:PL	0/1:20,11:31:99:331,0,718
chrV	32487	.	C	T	699.77	PASS	AC=1;AF=0.500;AN=2;BaseQRankSum=1.370;ClippingRankSum=0.000;DP=57;ExcessHet=3.0103;FS=5.961;MLEAC=1;MLEAF=0.500;MQ=42.00;MQRankSum=0.000;QD=12.28;ReadPosRankSum=0.945;SOR=0.215	GT:AD:DP:GQ:PL	0/1:34,23:57:99:728,0,1092
chrV	32678	.	C	T	593.77	PASS	AC=1;AF=0.500;AN=2;BaseQRankSum=1.114;ClippingRankSum=0.000;DP=48;ExcessHet=3.0103;FS=2.628;MLEAC=1;MLEAF=0.500;MQ=42.00;MQRankSum=0.000;QD=12.63;ReadPosRankSum=1.140;SOR=1.206	GT:AD:DP:GQ:PL	0/1:28,19:47:99:622,0,903
chrV	46888	.	C	T	724.77	PASS	AC=1;AF=0.500;AN=2;BaseQRankSum=1.859;ClippingRankSum=0.000;DP=45;ExcessHet=3.0103;FS=4.790;MLEAC=1;MLEAF=0.500;MQ=42.00;MQRankSum=0.000;QD=16.86;ReadPosRankSum=0.429;SOR=1.628	GT:AD:DP:GQ:PL	0/1:22,21:43:99:753,0,711
chrV	49694	.	C	T	1052.77	PASS	AC=1;AF=0.500;AN=2;BaseQRankSum=-1.832;ClippingRankSum=0.000;DP=60;ExcessHet=3.0103;FS=0.998;MLEAC=1;MLEAF=0.500;MQ=41.05;MQRankSum=-1.744;QD=17.84;ReadPosRankSum=-2.657;SOR=0.747	GT:AD:DP:GQ:PL	0/1:25,34:59:99:1081,0,813
chrV	53330	.	C	T	802.77	PASS	AC=1;AF=0.500;AN=2;BaseQRankSum=0.757;ClippingRankSum=0.000;DP=50;ExcessHet=3.0103;FS=1.096;MLEAC=1;MLEAF=0.500;MQ=42.00;MQRankSum=0.000;QD=16.06;ReadPosRankSum=0.024;SOR=0.446	GT:AD:DP:GQ:PL	0/1:26,24:50:99:831,0,940
chrV	61077	.	C	T	846.77	PASS	AC=1;AF=0.500;AN=2;BaseQRankSum=-0.757;ClippingRankSum=0.000;DP=52;ExcessHet=3.0103;FS=4.990;MLEAC=1;MLEAF=0.500;MQ=42.00;MQRankSum=0.000;QD=16.28;ReadPosRankSum=0.098;SOR=1.626	GT:AD:DP:GQ:PL	0/1:25,27:52:99:875,0,860
chrV	87063	.	C	T	753.77	PASS	AC=1;AF=0.500;AN=2;BaseQRankSum=-1.256;ClippingRankSum=0.000;DP=47;ExcessHet=3.0103;FS=0.000;MLEAC=1;MLEAF=0.500;MQ=41.34;MQRankSum=-0.552;QD=16.04;ReadPosRankSum=-0.105;SOR=0.818	GT:AD:DP:GQ:PL	0/1:24,23:47:99:782,0,861
chrV	124382	.	C	T	410.77	PASS	AC=1;AF=0.500;AN=2;BaseQRankSum=0.777;ClippingRankSum=0.000;DP=32;ExcessHet=3.0103;FS=0.000;MLEAC=1;MLEAF=0.500;MQ=41.94;MQRankSum=-1.145;QD=12.84;ReadPosRankSum=0.583;SOR=0.818	GT:AD:DP:GQ:PL	0/1:19,13:32:99:439,0,649
chrV	137143	.	C	T	654.77	PASS	AC=1;AF=0.500;AN=2;BaseQRankSum=-1.423;ClippingRankSum=0.000;DP=47;ExcessHet=3.0103;FS=6.062;MLEAC=1;MLEAF=0.500;MQ=41.92;MQRankSum=-1.430;QD=13.93;ReadPosRankSum=0.320;SOR=1.025	GT:AD:DP:GQ:PL	0/1:24,23:47:99:683,0,803
chrV	161424	.	G	A	673.77	PASS	AC=1;AF=0.500;AN=2;BaseQRankSum=0.433;ClippingRankSum=0.000;DP=39;ExcessHet=3.0103;FS=1.243;MLEAC=1;MLEAF=0.500;MQ=41.90;MQRankSum=1.667;QD=17.28;ReadPosRankSum=2.941;SOR=0.791	GT:AD:DP:GQ:PL	0/1:17,22:39:99:702,0,492
chrV	177122	.	G	A	952.77	PASS	AC=1;AF=0.500;AN=2;BaseQRankSum=1.027;ClippingRankSum=0.000;DP=48;ExcessHet=3.0103;FS=0.000;MLEAC=1;MLEAF=0.500;MQ=41.48;MQRankSum=2.309;QD=19.85;ReadPosRankSum=0.726;SOR=0.745	GT:AD:DP:GQ:PL	0/1:18,30:48:99:981,0,478
chrV	203713	.	C	T	697.77	PASS	AC=1;AF=0.500;AN=2;BaseQRankSum=1.120;ClippingRankSum=0.000;DP=40;ExcessHet=3.0103;FS=4.442;MLEAC=1;MLEAF=0.500;MQ=42.00;MQRankSum=0.000;QD=17.44;ReadPosRankSum=0.945;SOR=0.450	GT:AD:DP:GQ:PL	0/1:19,21:40:99:726,0,618
chrV	205556	.	C	T	491.77	PASS	AC=1;AF=0.500;AN=2;BaseQRankSum=-0.519;ClippingRankSum=0.000;DP=39;ExcessHet=3.0103;FS=0.000;MLEAC=1;MLEAF=0.500;MQ=41.64;MQRankSum=-1.147;QD=12.61;ReadPosRankSum=-0.046;SOR=0.634	GT:AD:DP:GQ:PL	0/1:23,16:39:99:520,0,777
chrV	205711	.	C	T	761.77	PASS	AC=1;AF=0.500;AN=2;BaseQRankSum=0.461;ClippingRankSum=0.000;DP=45;ExcessHet=3.0103;FS=0.000;MLEAC=1;MLEAF=0.500;MQ=41.37;MQRankSum=-1.367;QD=16.93;ReadPosRankSum=-0.185;SOR=0.770	GT:AD:DP:GQ:PL	0/1:22,23:45:99:790,0,751
chrV	207051	.	C	T	340.77	PASS	AC=1;AF=0.500;AN=2;BaseQRankSum=0.230;ClippingRankSum=0.000;DP=18;ExcessHet=3.0103;FS=0.000;MLEAC=1;MLEAF=0.500;MQ=42.00;MQRankSum=0.000;QD=18.93;ReadPosRankSum=-1.220;SOR=0.627	GT:AD:DP:GQ:PL	0/1:8,10:18:99:369,0,280
chrV	213490	.	C	T	1007.77	PASS	AC=1;AF=0.500;AN=2;BaseQRankSum=-1.481;ClippingRankSum=0.000;DP=59;ExcessHet=3.0103;FS=9.721;MLEAC=1;MLEAF=0.500;MQ=41.01;MQRankSum=-1.707;QD=17.38;ReadPosRankSum=-0.261;SOR=0.369	GT:AD:DP:GQ:PL	0/1:24,34:58:99:1036,0,781
chrV	236770	.	C	T	870.77	PASS	AC=1;AF=0.500;AN=2;BaseQRankSum=-0.690;ClippingRankSum=0.000;DP=52;ExcessHet=3.0103;FS=2.371;MLEAC=1;MLEAF=0.500;MQ=42.00;MQRankSum=0.000;QD=16.75;ReadPosRankSum=-1.945;SOR=0.768	GT:AD:DP:GQ:PL	0/1:25,27:52:99:899,0,827
chrV	266564	.	G	C	931.77	PASS	AC=1;AF=0.500;AN=2;BaseQRankSum=-1.660;ClippingRankSum=0.000;DP=120;ExcessHet=3.0103;FS=0.000;MLEAC=1;MLEAF=0.500;MQ=40.04;MQRankSum=-2.221;QD=7.76;ReadPosRankSum=-6.400;SOR=0.693	GT:AD:DP:GQ:PL	0/1:91,29:120:99:960,0,3871
chrV	266566	.	A	G	931.77	PASS	AC=1;AF=0.500;AN=2;BaseQRankSum=-1.430;ClippingRankSum=0.000;DP=127;ExcessHet=3.0103;FS=0.000;MLEAC=1;MLEAF=0.500;MQ=40.04;MQRankSum=-2.143;QD=7.34;ReadPosRankSum=-5.573;SOR=0.707	GT:AD:DP:GQ:PL	0/1:97,30:127:99:960,0,3871
chrV	269468	.	C	T	627.77	PASS	AC=1;AF=0.500;AN=2;BaseQRankSum=-0.477;ClippingRankSum=0.000;DP=45;ExcessHet=3.0103;FS=1.154;MLEAC=1;MLEAF=0.500;MQ=41.18;MQRankSum=1.035;QD=13.95;ReadPosRankSum=-0.151;SOR=0.469	GT:AD:DP:GQ:PL	0/1:22,23:45:99:656,0,632
chrV	272521	.	C	T	768.77	PASS	AC=1;AF=0.500;AN=2;BaseQRankSum=1.138;ClippingRankSum=0.000;DP=53;ExcessHet=3.0103;FS=2.345;MLEAC=1;MLEAF=0.500;MQ=41.46;MQRankSum=1.376;QD=14.51;ReadPosRankSum=-0.424;SOR=1.136	GT:AD:DP:GQ:PL	0/1:28,25:53:99:797,0,874
chrV	282451	.	G	A	666.77	PASS	AC=1;AF=0.500;AN=2;BaseQRankSum=0.278;ClippingRankSum=0.000;DP=38;ExcessHet=3.0103;FS=3.350;MLEAC=1;MLEAF=0.500;MQ=41.61;MQRankSum=-0.868;QD=18.02;ReadPosRankSum=0.378;SOR=0.283	GT:AD:DP:GQ:PL	0/1:17,20:37:99:695,0,572
chrV	289165	.	C	T	343.77	PASS	AC=1;AF=0.500;AN=2;BaseQRankSum=0.021;ClippingRankSum=0.000;DP=31;ExcessHet=3.0103;FS=8.940;MLEAC=1;MLEAF=0.500;MQ=42.00;MQRankSum=0.000;QD=11.09;ReadPosRankSum=-0.895;SOR=1.022	GT:AD:DP:GQ:PL	0/1:20,11:31:99:372,0,762
chrV	323061	.	G	A	842.77	PASS	AC=1;AF=0.500;AN=2;BaseQRankSum=0.362;ClippingRankSum=0.000;DP=51;ExcessHet=3.0103;FS=1.128;MLEAC=1;MLEAF=0.500;MQ=42.00;MQRankSum=0.000;QD=16.52;ReadPosRankSum=-0.613;SOR=0.933	GT:AD:DP:GQ:PL	0/1:25,26:51:99:871,0,815
chrV	330396	.	C	T	712.77	PASS	AC=1;AF=0.500;AN=2;BaseQRankSum=-0.944;ClippingRankSum=0.000;DP=44;ExcessHet=3.0103;FS=1.213;MLEAC=1;MLEAF=0.500;MQ=41.96;MQRankSum=0.000;QD=16.58;ReadPosRankSum=0.601;SOR=0.416	GT:AD:DP:GQ:PL	0/1:19,24:43:99:741,0,608
chrV	336465	.	C	T	754.77	PASS	AC=1;AF=0.500;AN=2;BaseQRankSum=-0.088;ClippingRankSum=0.000;DP=55;ExcessHet=3.0103;FS=2.323;MLEAC=1;MLEAF=0.500;MQ=41.96;MQRankSum=0.000;QD=13.98;ReadPosRankSum=-1.562;SOR=0.807	GT:AD:DP:GQ:PL	0/1:29,25:54:99:783,0,958
chrV	337591	.	C	T	688.77	PASS	AC=1;AF=0.500;AN=2;BaseQRankSum=-1.973;ClippingRankSum=0.000;DP=42;ExcessHet=3.0103;FS=0.000;MLEAC=1;MLEAF=0.500;MQ=41.95;MQRankSum=-0.880;QD=16.80;ReadPosRankSum=-2.600;SOR=0.587	GT:AD:DP:GQ:PL	0/1:19,22:41:99:717,0,649
chrV	372004	.	C	T	308.77	PASS	AC=1;AF=0.500;AN=2;BaseQRankSum=1.040;ClippingRankSum=0.000;DP=31;ExcessHet=3.0103;FS=6.181;MLEAC=1;MLEAF=0.500;MQ=42.00;MQRankSum=0.000;QD=9.96;ReadPosRankSum=-0.588;SOR=2.165	GT:AD:DP:GQ:PL	0/1:20,11:31:99:337,0,690
chrV	386539	.	G	A	574.77	PASS	AC=1;AF=0.500;AN=2;BaseQRankSum=-0.385;ClippingRankSum=0.000;DP=43;ExcessHet=3.0103;FS=9.292;MLEAC=1;MLEAF=0.500;MQ=42.00;MQRankSum=0.000;QD=13.68;ReadPosRankSum=-0.709;SOR=0.928	GT:AD:DP:GQ:PL	0/1:24,18:42:99:603,0,786
chrV	386783	.	G	A	752.77	PASS	AC=1;AF=0.500;AN=2;BaseQRankSum=-0.358;ClippingRankSum=0.000;DP=36;ExcessHet=3.0103;FS=3.014;MLEAC=1;MLEAF=0.500;MQ=42.00;MQRankSum=0.000;QD=20.91;ReadPosRankSum=1.668;SOR=1.402	GT:AD:DP:GQ:PL	0/1:16,20:36:99:781,0,1068
chrV	386785	.	G	A	752.77	PASS	AC=1;AF=0.500;AN=2;BaseQRankSum=0.680;ClippingRankSum=0.000;DP=36;ExcessHet=3.0103;FS=3.014;MLEAC=1;MLEAF=0.500;MQ=42.00;MQRankSum=0.000;QD=20.91;ReadPosRankSum=1.797;SOR=1.402	GT:AD:DP:GQ:PL	0/1:16,20:36:99:781,0,1068
chrV	416928	.	G	A	679.77	PASS	AC=1;AF=0.500;AN=2;BaseQRankSum=-1.657;ClippingRankSum=0.000;DP=41;ExcessHet=3.0103;FS=2.750;MLEAC=1;MLEAF=0.500;MQ=41.90;MQRankSum=-1.232;QD=16.58;ReadPosRankSum=0.572;SOR=0.481	GT:AD:DP:GQ:PL	0/1:18,23:41:99:708,0,631
chrV	510127	.	C	T	460.77	PASS	AC=1;AF=0.500;AN=2;BaseQRankSum=0.234;ClippingRankSum=0.000;DP=37;ExcessHet=3.0103;FS=10.401;MLEAC=1;MLEAF=0.500;MQ=42.00;MQRankSum=0.000;QD=12.45;ReadPosRankSum=1.026;SOR=2.424	GT:AD:DP:GQ:PL	0/1:21,16:37:99:489,0,717
chrV	539275	.	C	T	592.77	PASS	AC=1;AF=0.500;AN=2;BaseQRankSum=-0.270;ClippingRankSum=0.000;DP=47;ExcessHet=3.0103;FS=6.450;MLEAC=1;MLEAF=0.500;MQ=41.08;MQRankSum=-1.944;QD=12.61;ReadPosRankSum=-0.070;SOR=1.708	GT:AD:DP:GQ:PL	0/1:26,21:47:99:621,0,861
chrV	549028	.	C	T	1287.77	PASS	AC=1;AF=0.500;AN=2;BaseQRankSum=2.330;ClippingRankSum=0.000;DP=76;ExcessHet=3.0103;FS=4.452;MLEAC=1;MLEAF=0.500;MQ=41.81;MQRankSum=-0.948;QD=16.94;ReadPosRankSum=0.265;SOR=0.802	GT:AD:DP:GQ:PL	0/1:37,39:76:99:1316,0,1122
chrV	554250	.	C	T	640.77	PASS	AC=1;AF=0.500;AN=2;BaseQRankSum=-1.226;ClippingRankSum=0.000;DP=39;ExcessHet=3.0103;FS=9.237;MLEAC=1;MLEAF=0.500;MQ=42.00;MQRankSum=0.000;QD=16.86;ReadPosRankSum=-2.032;SOR=0.866	GT:AD:DP:GQ:PL	0/1:18,20:38:99:669,0,620
chrV	561414	.	C	T	758.77	PASS	AC=1;AF=0.500;AN=2;BaseQRankSum=-0.720;ClippingRankSum=0.000;DP=47;ExcessHet=3.0103;FS=1.212;MLEAC=1;MLEAF=0.500;MQ=41.96;MQRankSum=0.000;QD=16.86;ReadPosRankSum=1.225;SOR=0.468	GT:AD:DP:GQ:PL	0/1:19,26:45:99:787,0,583
chrVI	23471	.	C	T	806.77	PASS	AC=1;AF=0.500;AN=2;BaseQRankSum=1.532;ClippingRankSum=0.000;DP=54;ExcessHet=3.0103;FS=1.092;MLEAC=1;MLEAF=0.500;MQ=42.00;MQRankSum=0.000;QD=14.94;ReadPosRankSum=0.264;SOR=0.982	GT:AD:DP:GQ:PL	0/1:30,24:54:99:835,0,972
chrVI	54914	.	G	A	484.77	PASS	AC=1;AF=0.500;AN=2;BaseQRankSum=1.465;ClippingRankSum=0.000;DP=30;ExcessHet=3.0103;FS=10.965;MLEAC=1;MLEAF=0.500;MQ=41.87;MQRankSum=1.487;QD=16.16;ReadPosRankSum=0.821;SOR=3.352	GT:AD:DP:GQ:PL	0/1:15,15:30:99:513,0,484
chrVI	81845	.	C	T	549.77	PASS	AC=1;AF=0.500;AN=2;BaseQRankSum=0.534;ClippingRankSum=0.000;DP=46;ExcessHet=3.0103;FS=0.000;MLEAC=1;MLEAF=0.500;MQ=41.07;MQRankSum=-1.994;QD=11.95;ReadPosRankSum=-0.587;SOR=0.523	GT:AD:DP:GQ:PL	0/1:26,20:46:99:578,0,801
chrVI	87084	.	G	A	612.77	PASS	AC=1;AF=0.500;AN=2;BaseQRankSum=0.181;ClippingRankSum=0.000;DP=56;ExcessHet=3.0103;FS=2.514;MLEAC=1;MLEAF=0.500;MQ=41.47;MQRankSum=1.090;QD=10.94;ReadPosRankSum=-0.071;SOR=0.368	GT:AD:DP:GQ:PL	0/1:36,20:56:99:641,0,1226
chrVI	87221	.	C	T	961.77	PASS	AC=1;AF=0.500;AN=2;BaseQRankSum=0.487;ClippingRankSum=0.000;DP=55;ExcessHet=3.0103;FS=1.096;MLEAC=1;MLEAF=0.500;MQ=41.73;MQRankSum=-0.910;QD=17.49;ReadPosRankSum=0.553;SOR=0.446	GT:AD:DP:GQ:PL	0/1:26,29:55:99:990,0,866
chrVI	118788	.	G	A	452.77	PASS	AC=1;AF=0.500;AN=2;BaseQRankSum=0.440;ClippingRankSum=0.000;DP=29;ExcessHet=3.0103;FS=1.455;MLEAC=1;MLEAF=0.500;MQ=42.00;MQRankSum=0.000;QD=15.61;ReadPosRankSum=0.236;SOR=0.893	GT:AD:DP:GQ:PL	0/1:15,14:29:99:481,0,495
chrVI	149630	.	C	T	714.77	PASS	AC=1;AF=0.500;AN=2;BaseQRankSum=0.238;ClippingRankSum=0.000;DP=42;ExcessHet=3.0103;FS=0.000;MLEAC=1;MLEAF=0.500;MQ=41.66;MQRankSum=0.000;QD=17.43;ReadPosRankSum=0.944;SOR=0.580	GT:AD:DP:GQ:PL	0/1:19,22:41:99:743,0,618
chrVI	176339	.	G	A	759.77	PASS	AC=1;AF=0.500;AN=2;BaseQRankSum=1.386;ClippingRankSum=0.000;DP=38;ExcessHet=3.0103;FS=4.901;MLEAC=1;MLEAF=0.500;MQ=42.00;MQRankSum=0.000;QD=19.99;ReadPosRankSum=-1.073;SOR=1.374	GT:AD:DP:GQ:PL	0/1:15,23:38:99:788,0,428
chrVI	196383	.	C	T	582.77	PASS	AC=1;AF=0.500;AN=2;BaseQRankSum=-0.801;ClippingRankSum=0.000;DP=37;ExcessHet=3.0103;FS=1.289;MLEAC=1;MLEAF=0.500;MQ=41.84;MQRankSum=-0.514;QD=15.75;ReadPosRankSum=-0.082;SOR=0.430	GT:AD:DP:GQ:PL	0/1:18,19:37:99:611,0,649
chrVI	228772	.	C	T	996.77	PASS	AC=1;AF=0.500;AN=2;BaseQRankSum=-0.362;ClippingRankSum=0.000;DP=58;ExcessHet=3.0103;FS=2.305;MLEAC=1;MLEAF=0.500;MQ=41.93;MQRankSum=-1.166;QD=17.80;ReadPosRankSum=0.603;SOR=0.967	GT:AD:DP:GQ:PL	0/1:23,33:56:99:1025,0,652
chrVI	256227	.	G	A	706.77	PASS	AC=1;AF=0.500;AN=2;BaseQRankSum=1.416;ClippingRankSum=0.000;DP=38;ExcessHet=3.0103;FS=2.884;MLEAC=1;MLEAF=0.500;MQ=42.00;MQRankSum=0.000;QD=18.60;ReadPosRankSum=0.509;SOR=0.797	GT:AD:DP:GQ:PL	0/1:17,21:38:99:735,0,552
chrVI	260874	.	C	T	665.77	PASS	AC=1;AF=0.500;AN=2;BaseQRankSum=-0.155;ClippingRankSum=0.000;DP=51;ExcessHet=3.0103;FS=1.091;MLEAC=1;MLEAF=0.500;MQ=42.00;MQRankSum=0.000;QD=13.05;ReadPosRankSum=-1.464;SOR=0.902	GT:AD:DP:GQ:PL	0/1:30,21:51:99:694,0,1024
chrVI	263098	.	G	A	599.77	PASS	AC=1;AF=0.500;AN=2;BaseQRankSum=0.518;ClippingRankSum=0.000;DP=49;ExcessHet=3.0103;FS=0.000;MLEAC=1;MLEAF=0.500;MQ=41.62;MQRankSum=0.316;QD=12.24;ReadPosRankSum=-0.978;SOR=0.730	GT:AD:DP:GQ:PL	0/1:28,21:49:99:628,0,851
chrVI	267404	.	G	A	1027.77	PASS	AC=1;AF=0.500;AN=2;BaseQRankSum=-0.019;ClippingRankSum=0.000;DP=68;ExcessHet=3.0103;FS=0.899;MLEAC=1;MLEAF=0.500;MQ=41.79;MQRankSum=1.000;QD=15.11;ReadPosRankSum=-0.247;SOR=0.818	GT:AD:DP:GQ:PL	0/1:35,33:68:99:1056,0,1113
chrVII	112138	.	G	A	206.77	PASS	AC=1;AF=0.500;AN=2;BaseQRankSum=0.918;ClippingRankSum=0.000;DP=21;ExcessHet=3.0103;FS=0.000;MLEAC=1;MLEAF=0.500;MQ=42.00;MQRankSum=0.000;QD=10.34;ReadPosRankSum=-0.040;SOR=0.787	GT:AD:DP:GQ:PL	0/1:13,7:20:99:235,0,432
chrVII	113902	.	C	T	851.77	PASS	AC=1;AF=0.500;AN=2;BaseQRankSum=2.795;ClippingRankSum=0.000;DP=49;ExcessHet=3.0103;FS=1.178;MLEAC=1;MLEAF=0.500;MQ=41.40;MQRankSum=-1.371;QD=17.38;ReadPosRankSum=0.776;SOR=0.452	GT:AD:DP:GQ:PL	0/1:24,25:49:99:880,0,729
chrVII	122641	.	G	A	413.77	PASS	AC=1;AF=0.500;AN=2;BaseQRankSum=-1.329;ClippingRankSum=0.000;DP=34;ExcessHet=3.0103;FS=0.000;MLEAC=1;MLEAF=0.500;MQ=41.57;MQRankSum=0.974;QD=12.54;ReadPosRankSum=-0.584;SOR=0.680	GT:AD:DP:GQ:PL	0/1:18,15:33:99:442,0,577
chrVII	124727	.	G	A	996.77	PASS	AC=1;AF=0.500;AN=2;BaseQRankSum=-0.317;ClippingRankSum=0.000;DP=54;ExcessHet=3.0103;FS=6.221;MLEAC=1;MLEAF=0.500;MQ=42.00;MQRankSum=0.000;QD=18.81;ReadPosRankSum=-1.403;SOR=1.662	GT:AD:DP:GQ:PL	0/1:19,34:53:99:1025,0,526
chrVII	151794	.	G	A	625.77	PASS	AC=1;AF=0.500;AN=2;BaseQRankSum=0.613;ClippingRankSum=0.000;DP=36;ExcessHet=3.0103;FS=0.000;MLEAC=1;MLEAF=0.500;MQ=41.61;MQRankSum=-0.890;QD=17.38;ReadPosRankSum=-0.399;SOR=0.663	GT:AD:DP:GQ:PL	0/1:17,19:36:99:654,0,532
chrVII	156772	.	G	A	754.77	PASS	AC=1;AF=0.500;AN=2;BaseQRankSum=0.218;ClippingRankSum=0.000;DP=48;ExcessHet=3.0103;FS=2.471;MLEAC=1;MLEAF=0.500;MQ=41.96;MQRankSum=1.001;QD=15.72;ReadPosRankSum=-1.367;SOR=1.106	GT:AD:DP:GQ:PL	0/1:25,23:48:99:783,0,847
chrVII	183875	.	C	T	1122.77	PASS	AC=1;AF=0.500;AN=2;BaseQRankSum=1.234;ClippingRankSum=0.000;DP=56;ExcessHet=3.0103;FS=0.000;MLEAC=1;MLEAF=0.500;MQ=42.00;MQRankSum=0.000;QD=20.05;ReadPosRankSum=0.615;SOR=0.720	GT:AD:DP:GQ:PL	0/1:23,33:56:99:1151,0,713
chrVII	252123	.	G	A	780.77	PASS	AC=1;AF=0.500;AN=2;BaseQRankSum=0.653;ClippingRankSum=0.000;DP=49;ExcessHet=3.0103;FS=2.587;MLEAC=1;MLEAF=0.500;MQ=42.00;MQRankSum=0.000;QD=15.93;ReadPosRankSum=0.402;SOR=1.222	GT:AD:DP:GQ:PL	0/1:25,24:49:99:809,0,805
chrVII	255508	.	G	A	619.77	PASS	AC=1;AF=0.500;AN=2;BaseQRankSum=0.235;ClippingRankSum=0.000;DP=47;ExcessHet=3.0103;FS=0.000;MLEAC=1;MLEAF=0.500;MQ=42.00;MQRankSum=0.000;QD=13.47;ReadPosRankSum=0.013;SOR=0.763	GT:AD:DP:GQ:PL	0/1:25,21:46:99:648,0,806
chrVII	275269	.	G	A	818.77	PASS	AC=1;AF=0.500;AN=2;BaseQRankSum=-0.490;ClippingRankSum=0.000;DP=46;ExcessHet=3.0103;FS=0.000;MLEAC=1;MLEAF=0.500;MQ=42.00;MQRankSum=0.000;QD=17.80;ReadPosRankSum=1.075;SOR=0.786	GT:AD:DP:GQ:PL	0/1:21,25:46:99:847,0,728
chrVII	277747	.	G	A	913.77	PASS	AC=1;AF=0.500;AN=2;BaseQRankSum=0.764;ClippingRankSum=0.000;DP=56;ExcessHet=3.0103;FS=0.000;MLEAC=1;MLEAF=0.500;MQ=41.74;MQRankSum=1.037;QD=16.92;ReadPosRankSum=0.744;SOR=0.693	GT:AD:DP:GQ:PL	0/1:27,27:54:99:942,0,932
chrVII	356710	.	G	A	895.77	PASS	AC=1;AF=0.500;AN=2;BaseQRankSum=-0.864;ClippingRankSum=0.000;DP=50;ExcessHet=3.0103;FS=10.323;MLEAC=1;MLEAF=0.500;MQ=42.00;MQRankSum=0.000;QD=17.92;ReadPosRankSum=-1.647;SOR=0.673	GT:AD:DP:GQ:PL	0/1:22,28:50:99:924,0,759
chrVII	362370	.	G	A	641.77	PASS	AC=1;AF=0.500;AN=2;BaseQRankSum=-0.919;ClippingRankSum=0.000;DP=44;ExcessHet=3.0103;FS=1.130;MLEAC=1;MLEAF=0.500;MQ=41.91;MQRankSum=1.530;QD=14.59;ReadPosRankSum=-0.593;SOR=0.527	GT:AD:DP:GQ:PL	0/1:21,23:44:99:670,0,634
chrVII	371243	.	G	A	1336.77	PASS	AC=1;AF=0.500;AN=2;BaseQRankSum=-0.394;ClippingRankSum=0.000;DP=58;ExcessHet=3.0103;FS=19.423;MLEAC=1;MLEAF=0.500;MQ=42.00;MQRankSum=0.000;QD=23.45;ReadPosRankSum=-0.325;SOR=0.657	GT:AD:DP:GQ:PL	0/1:19,38:57:99:1365,0,590
chrVII	376454	.	G	A	655.77	PASS	AC=1;AF=0.500;AN=2;BaseQRankSum=-0.753;ClippingRankSum=0.000;DP=51;ExcessHet=3.0103;FS=19.144;MLEAC=1;MLEAF=0.500;MQ=41.96;MQRankSum=0.877;QD=12.86;ReadPosRankSum=1.082;SOR=1.314	GT:AD:DP:GQ:PL	0/1:30,21:51:99:684,0,1079
chrVII	399019	.	G	A	820.77	PASS	AC=1;AF=0.500;AN=2;BaseQRankSum=0.913;ClippingRankSum=0.000;DP=60;ExcessHet=3.0103;FS=9.674;MLEAC=1;MLEAF=0.500;MQ=42.00;MQRankSum=0.000;QD=13.68;ReadPosRankSum=-0.363;SOR=1.931	GT:AD:DP:GQ:PL	0/1:35,25:60:99:849,0,1184
chrVII	401536	.	C	T	626.77	PASS	AC=1;AF=0.500;AN=2;BaseQRankSum=-0.798;ClippingRankSum=0.000;DP=38;ExcessHet=3.0103;FS=17.235;MLEAC=1;MLEAF=0.500;MQ=41.12;MQRankSum=-0.531;QD=16.49;ReadPosRankSum=1.521;SOR=2.485	GT:AD:DP:GQ:PL	0/1:18,20:38:99:655,0,636
chrVII	420981	.	G	A	410.77	PASS	AC=1;AF=0.500;AN=2;BaseQRankSum=0.283;ClippingRankSum=0.000;DP=26;ExcessHet=3.0103;FS=4.222;MLEAC=1;MLEAF=0.500;MQ=41.45;MQRankSum=1.077;QD=15.80;ReadPosRankSum=0.898;SOR=2.093	GT:AD:DP:GQ:PL	0/1:13,13:26:99:439,0,422
chrVII	445308	.	G	A	340.77	PASS	AC=1;AF=0.500;AN=2;BaseQRankSum=0.947;ClippingRankSum=0.000;DP=33;ExcessHet=3.0103;FS=0.000;MLEAC=1;MLEAF=0.500;MQ=41.55;MQRankSum=0.819;QD=10.33;ReadPosRankSum=0.333;SOR=0.610	GT:AD:DP:GQ:PL	0/1:21,12:33:99:369,0,671
chrVII	469072	.	G	A	268.77	PASS	AC=1;AF=0.500;AN=2;BaseQRankSum=0.127;ClippingRankSum=0.000;DP=23;ExcessHet=3.0103;FS=1.744;MLEAC=1;MLEAF=0.500;MQ=42.00;MQRankSum=0.000;QD=11.69;ReadPosRankSum=-1.178;SOR=1.402	GT:AD:DP:GQ:PL	0/1:14,9:23:99:297,0,437
chrVII	518774	.	C	T	658.77	PASS	AC=1;AF=0.500;AN=2;BaseQRankSum=0.241;ClippingRankSum=0.000;DP=54;ExcessHet=3.0103;FS=1.064;MLEAC=1;MLEAF=0.500;MQ=41.23;MQRankSum=0.266;QD=12.20;ReadPosRankSum=1.643;SOR=0.484	GT:AD:DP:GQ:PL	0/1:32,22:54:99:687,0,1121
chrVII	595878	.	G	A	1078.77	PASS	AC=1;AF=0.500;AN=2;BaseQRankSum=1.263;ClippingRankSum=0.000;DP=67;ExcessHet=3.0103;FS=10.771;MLEAC=1;MLEAF=0.500;MQ=41.79;MQRankSum=1.015;QD=16.10;ReadPosRankSum=0.825;SOR=1.716	GT:AD:DP:GQ:PL	0/1:34,33:67:99:1107,0,1061
chrVII	619855	.	G	A	1113.77	PASS	AC=1;AF=0.500;AN=2;BaseQRankSum=1.238;ClippingRankSum=0.000;DP=75;ExcessHet=3.0103;FS=0.878;MLEAC=1;MLEAF=0.500;MQ=41.95;MQRankSum=-1.463;QD=14.85;ReadPosRankSum=-0.802;SOR=0.573	GT:AD:DP:GQ:PL	0/1:39,36:75:99:1142,0,1183
chrVII	640735	.	G	A	510.77	PASS	AC=1;AF=0.500;AN=2;BaseQRankSum=-1.245;ClippingRankSum=0.000;DP=28;ExcessHet=3.0103;FS=0.000;MLEAC=1;MLEAF=0.500;MQ=41.86;MQRankSum=-1.336;QD=18.92;ReadPosRankSum=-0.980;SOR=0.804	GT:AD:DP:GQ:PL	0/1:13,14:27:99:539,0,918
chrVII	640743	.	G	A	475.77	PASS	AC=1;AF=0.500;AN=2;BaseQRankSum=0.466;ClippingRankSum=0.000;DP=27;ExcessHet=3.0103;FS=0.000;MLEAC=1;MLEAF=0.500;MQ=41.86;MQRankSum=-1.388;QD=18.30;ReadPosRankSum=-0.542;SOR=1.022	GT:AD:DP:GQ:PL	0/1:13,13:26:99:504,0,943
chrVII	646646	.	G	A	699.77	PASS	AC=1;AF=0.500;AN=2;BaseQRankSum=-0.629;ClippingRankSum=0.000;DP=51;ExcessHet=3.0103;FS=0.000;MLEAC=1;MLEAF=0.500;MQ=42.00;MQRankSum=0.000;QD=13.72;ReadPosRankSum=-0.583;SOR=0.562	GT:AD:DP:GQ:PL	0/1:28,23:51:99:728,0,930
chrVII	650663	.	G	A	821.77	PASS	AC=1;AF=0.500;AN=2;BaseQRankSum=0.842;ClippingRankSum=0.000;DP=52;ExcessHet=3.0103;FS=0.000;MLEAC=1;MLEAF=0.500;MQ=42.00;MQRankSum=0.000;QD=15.80;ReadPosRankSum=0.855;SOR=0.602	GT:AD:DP:GQ:PL	0/1:28,24:52:99:850,0,908
chrVII	677491	.	C	T	572.77	PASS	AC=1;AF=0.500;AN=2;BaseQRankSum=-0.411;ClippingRankSum=0.000;DP=38;ExcessHet=3.0103;FS=1.273;MLEAC=1;MLEAF=0.500;MQ=41.95;MQRankSum=1.053;QD=15.07;ReadPosRankSum=0.722;SOR=0.957	GT:AD:DP:GQ:PL	0/1:19,19:38:99:601,0,598
chrVII	678297	.	C	T	689.77	PASS	AC=1;AF=0.500;AN=2;BaseQRankSum=-0.805;ClippingRankSum=0.000;DP=46;ExcessHet=3.0103;FS=4.332;MLEAC=1;MLEAF=0.500;MQ=41.56;MQRankSum=-1.913;QD=15.33;ReadPosRankSum=-1.558;SOR=1.385	GT:AD:DP:GQ:PL	0/1:21,24:45:99:718,0,619
chrVII	697222	.	G	A	435.77	PASS	AC=1;AF=0.500;AN=2;BaseQRankSum=-0.114;ClippingRankSum=0.000;DP=33;ExcessHet=3.0103;FS=0.000;MLEAC=1;MLEAF=0.500;MQ=41.51;MQRankSum=-1.392;QD=13.62;ReadPosRankSum=1.040;SOR=0.439	GT:AD:DP:GQ:PL	0/1:16,16:32:99:464,0,486
chrVII	742329	.	G	A	702.77	PASS	AC=1;AF=0.500;AN=2;BaseQRankSum=0.437;ClippingRankSum=0.000;DP=36;ExcessHet=3.0103;FS=0.000;MLEAC=1;MLEAF=0.500;MQ=42.00;MQRankSum=0.000;QD=19.52;ReadPosRankSum=1.734;SOR=0.582	GT:AD:DP:GQ:PL	0/1:13,23:36:99:731,0,363
chrVII	768286	.	G	A	786.77	PASS	AC=1;AF=0.500;AN=2;BaseQRankSum=2.965;ClippingRankSum=0.000;DP=39;ExcessHet=3.0103;FS=3.091;MLEAC=1;MLEAF=0.500;MQ=41.90;MQRankSum=-0.771;QD=21.26;ReadPosRankSum=2.380;SOR=0.293	GT:AD:DP:GQ:PL	0/1:15,22:37:99:815,0,449
chrVII	807731	.	G	A	799.77	PASS	AC=1;AF=0.500;AN=2;BaseQRankSum=1.512;ClippingRankSum=0.000;DP=42;ExcessHet=3.0103;FS=0.000;MLEAC=1;MLEAF=0.500;MQ=42.00;MQRankSum=0.000;QD=19.04;ReadPosRankSum=0.882;SOR=0.616	GT:AD:DP:GQ:PL	0/1:19,23:42:99:828,0,550
chrVII	840663	.	G	A	776.77	PASS	AC=1;AF=0.500;AN=2;BaseQRankSum=1.481;ClippingRankSum=0.000;DP=43;ExcessHet=3.0103;FS=0.000;MLEAC=1;MLEAF=0.500;MQ=42.00;MQRankSum=0.000;QD=18.06;ReadPosRankSum=1.144;SOR=0.593	GT:AD:DP:GQ:PL	0/1:21,22:43:99:805,0,690
chrVII	846968	.	C	T	750.77	PASS	AC=1;AF=0.500;AN=2;BaseQRankSum=-0.070;ClippingRankSum=0.000;DP=54;ExcessHet=3.0103;FS=13.434;MLEAC=1;MLEAF=0.500;MQ=42.00;MQRankSum=0.000;QD=13.90;ReadPosRankSum=2.496;SOR=0.089	GT:AD:DP:GQ:PL	0/1:28,26:54:99:779,0,879
chrVII	878297	.	G	A	316.77	PASS	AC=1;AF=0.500;AN=2;BaseQRankSum=-2.231;ClippingRankSum=0.000;DP=30;ExcessHet=3.0103;FS=0.000;MLEAC=1;MLEAF=0.500;MQ=42.00;MQRankSum=0.000;QD=10.56;ReadPosRankSum=0.487;SOR=0.754	GT:AD:DP:GQ:PL	0/1:16,14:30:99:345,0,532
chrVII	902270	.	G	A	616.77	PASS	AC=1;AF=0.500;AN=2;BaseQRankSum=-0.955;ClippingRankSum=0.000;DP=43;ExcessHet=3.0103;FS=0.000;MLEAC=1;MLEAF=0.500;MQ=41.95;MQRankSum=0.937;QD=14.34;ReadPosRankSum=0.704;SOR=0.804	GT:AD:DP:GQ:PL	0/1:24,19:43:99:645,0,913
chrVII	933292	.	G	A	632.77	PASS	AC=1;AF=0.500;AN=2;BaseQRankSum=0.635;ClippingRankSum=0.000;DP=32;ExcessHet=3.0103;FS=11.357;MLEAC=1;MLEAF=0.500;MQ=41.56;MQRankSum=1.197;QD=19.77;ReadPosRankSum=1.544;SOR=1.296	GT:AD:DP:GQ:PL	0/1:14,18:32:99:661,0,468
chrVII	943681	.	G	A	675.77	PASS	AC=1;AF=0.500;AN=2;BaseQRankSum=-0.152;ClippingRankSum=0.000;DP=45;ExcessHet=3.0103;FS=4.675;MLEAC=1;MLEAF=0.500;MQ=41.67;MQRankSum=1.048;QD=16.09;ReadPosRankSum=-0.227;SOR=0.205	GT:AD:DP:GQ:PL	0/1:21,21:42:99:704,0,647
chrVII	963203	.	C	T	607.77	PASS	AC=1;AF=0.500;AN=2;BaseQRankSum=2.559;ClippingRankSum=0.000;DP=33;ExcessHet=3.0103;FS=0.000;MLEAC=1;MLEAF=0.500;MQ=42.00;MQRankSum=0.000;QD=18.42;ReadPosRankSum=0.686;SOR=0.495	GT:AD:DP:GQ:PL	0/1:16,17:33:99:636,0,544
chrVII	963409	.	G	A	498.77	PASS	AC=1;AF=0.500;AN=2;BaseQRankSum=0.050;ClippingRankSum=0.000;DP=35;ExcessHet=3.0103;FS=2.958;MLEAC=1;MLEAF=0.500;MQ=41.59;MQRankSum=0.975;QD=14.25;ReadPosRankSum=-1.605;SOR=0.321	GT:AD:DP:GQ:PL	0/1:19,16:35:99:527,0,616
chrVII	964379	.	G	A	328.77	PASS	AC=1;AF=0.500;AN=2;BaseQRankSum=0.576;ClippingRankSum=0.000;DP=51;ExcessHet=3.0103;FS=4.875;MLEAC=1;MLEAF=0.500;MQ=41.92;MQRankSum=0.825;QD=6.45;ReadPosRankSum=1.368;SOR=0.238	GT:AD:DP:GQ:PL	0/1:39,12:51:99:357,0,1416
chrVII	983824	.	G	A	1333.77	PASS	AC=1;AF=0.500;AN=2;BaseQRankSum=0.643;ClippingRankSum=0.000;DP=70;ExcessHet=3.0103;FS=0.000;MLEAC=1;MLEAF=0.500;MQ=42.00;MQRankSum=0.000;QD=19.05;ReadPosRankSum=1.222;SOR=0.681	GT:AD:DP:GQ:PL	0/1:31,39:70:99:1362,0,1064
chrVII	985681	.	C	T	526.77	PASS	AC=1;AF=0.500;AN=2;BaseQRankSum=-0.974;ClippingRankSum=0.000;DP=27;ExcessHet=3.0103;FS=16.244;MLEAC=1;MLEAF=0.500;MQ=42.00;MQRankSum=0.000;QD=19.51;ReadPosRankSum=-1.476;SOR=4.047	GT:AD:DP:GQ:PL	0/1:12,15:27:99:555,0,424
chrVII	1003462	.	G	A	482.77	PASS	AC=1;AF=0.500;AN=2;BaseQRankSum=-1.108;ClippingRankSum=0.000;DP=46;ExcessHet=3.0103;FS=4.278;MLEAC=1;MLEAF=0.500;MQ=41.83;MQRankSum=-0.438;QD=10.49;ReadPosRankSum=-1.471;SOR=0.289	GT:AD:DP:GQ:PL	0/1:28,18:46:99:511,0,937
chrVII	1022153	.	G	A	868.77	PASS	AC=1;AF=0.500;AN=2;BaseQRankSum=1.662;ClippingRankSum=0.000;DP=50;ExcessHet=3.0103;FS=0.000;MLEAC=1;MLEAF=0.500;MQ=41.43;MQRankSum=-1.344;QD=17.38;ReadPosRankSum=0.791;SOR=0.836	GT:AD:DP:GQ:PL	0/1:24,26:50:99:897,0,764
chrVII	1044265	.	G	A	511.77	PASS	AC=1;AF=0.500;AN=2;BaseQRankSum=0.592;ClippingRankSum=0.000;DP=35;ExcessHet=3.0103;FS=1.344;MLEAC=1;MLEAF=0.500;MQ=41.59;MQRankSum=0.975;QD=14.62;ReadPosRankSum=0.115;SOR=1.112	GT:AD:DP:GQ:PL	0/1:19,16:35:99:540,0,627
chrVII	1045522	.	G	A	593.77	PASS	AC=1;AF=0.500;AN=2;BaseQRankSum=0.086;ClippingRankSum=0.000;DP=39;ExcessHet=3.0103;FS=0.000;MLEAC=1;MLEAF=0.500;MQ=42.00;MQRankSum=0.000;QD=15.22;ReadPosRankSum=0.867;SOR=0.631	GT:AD:DP:GQ:PL	0/1:20,19:39:99:622,0,658
chrVII	1064293	.	G	A	783.77	PASS	AC=1;AF=0.500;AN=2;BaseQRankSum=0.611;ClippingRankSum=0.000;DP=68;ExcessHet=3.0103;FS=0.000;MLEAC=1;MLEAF=0.500;MQ=41.94;MQRankSum=-1.249;QD=11.88;ReadPosRankSum=1.988;SOR=0.683	GT:AD:DP:GQ:PL	0/1:41,25:66:99:812,0,1388
chrVIII	11016	.	C	T	614.77	PASS	AC=1;AF=0.500;AN=2;BaseQRankSum=-0.321;ClippingRankSum=0.000;DP=43;ExcessHet=3.0103;FS=0.000;MLEAC=1;MLEAF=0.500;MQ=41.95;MQRankSum=-1.077;QD=14.30;ReadPosRankSum=-0.089;SOR=0.636	GT:AD:DP:GQ:PL	0/1:24,19:43:99:643,0,854
chrVIII	21089	.	C	T	1046.77	PASS	AC=1;AF=0.500;AN=2;BaseQRankSum=0.569;ClippingRankSum=0.000;DP=58;ExcessHet=3.0103;FS=9.496;MLEAC=1;MLEAF=0.500;MQ=41.49;MQRankSum=-1.261;QD=18.05;ReadPosRankSum=-0.817;SOR=1.108	GT:AD:DP:GQ:PL	0/1:26,32:58:99:1075,0,849
chrVIII	39645	.	C	T	927.77	PASS	AC=1;AF=0.500;AN=2;BaseQRankSum=-0.498;ClippingRankSum=0.000;DP=39;ExcessHet=3.0103;FS=3.057;MLEAC=1;MLEAF=0.500;MQ=42.00;MQRankSum=0.000;QD=23.79;ReadPosRankSum=-0.504;SOR=0.287	GT:AD:DP:GQ:PL	0/1:13,26:39:99:956,0,413
chrVIII	49808	.	C	T	783.77	PASS	AC=1;AF=0.500;AN=2;BaseQRankSum=1.119;ClippingRankSum=0.000;DP=50;ExcessHet=3.0103;FS=10.663;MLEAC=1;MLEAF=0.500;MQ=41.08;MQRankSum=1.687;QD=16.00;ReadPosRankSum=-1.366;SOR=0.288	GT:AD:DP:GQ:PL	0/1:26,23:49:99:812,0,841
chrVIII	61763	.	G	A	1230.77	PASS	AC=1;AF=0.500;AN=2;BaseQRankSum=1.579;ClippingRankSum=0.000;DP=55;ExcessHet=3.0103;FS=2.446;MLEAC=1;MLEAF=0.500;MQ=41.66;MQRankSum=2.418;QD=22.79;ReadPosRankSum=-0.561;SOR=0.666	GT:AD:DP:GQ:PL	0/1:19,35:54:99:1259,0,508
chrVIII	68727	.	C	T	791.77	PASS	AC=1;AF=0.500;AN=2;BaseQRankSum=2.145;ClippingRankSum=0.000;DP=41;ExcessHet=3.0103;FS=15.287;MLEAC=1;MLEAF=0.500;MQ=42.00;MQRankSum=0.000;QD=19.31;ReadPosRankSum=-0.666;SOR=1.570	GT:AD:DP:GQ:PL	0/1:18,23:41:99:820,0,521
chrVIII	79738	.	G	A	403.77	PASS	AC=1;AF=0.500;AN=2;BaseQRankSum=-1.154;ClippingRankSum=0.000;DP=37;ExcessHet=3.0103;FS=3.069;MLEAC=1;MLEAF=0.500;MQ=42.00;MQRankSum=0.000;QD=10.91;ReadPosRankSum=1.226;SOR=0.275	GT:AD:DP:GQ:PL	0/1:23,14:37:99:432,0,836
chrVIII	102206	.	C	T	611.77	PASS	AC=1;AF=0.500;AN=2;BaseQRankSum=0.123;ClippingRankSum=0.000;DP=40;ExcessHet=3.0103;FS=1.618;MLEAC=1;MLEAF=0.500;MQ=41.64;MQRankSum=1.001;QD=15.29;ReadPosRankSum=-0.538;SOR=0.374	GT:AD:DP:GQ:PL	0/1:21,19:40:99:640,0,711
chrVIII	102790	.	C	T	645.77	PASS	AC=1;AF=0.500;AN=2;BaseQRankSum=-0.094;ClippingRankSum=0.000;DP=33;ExcessHet=3.0103;FS=18.710;MLEAC=1;MLEAF=0.500;MQ=42.00;MQRankSum=0.000;QD=19.57;ReadPosRankSum=-0.302;SOR=1.265	GT:AD:DP:GQ:PL	0/1:15,18:33:99:674,0,544
chrVIII	106044	.	G	A	684.77	PASS	AC=1;AF=0.500;AN=2;BaseQRankSum=1.709;ClippingRankSum=0.000;DP=38;ExcessHet=3.0103;FS=1.378;MLEAC=1;MLEAF=0.500;MQ=42.00;MQRankSum=0.000;QD=18.02;ReadPosRankSum=-0.676;SOR=1.214	GT:AD:DP:GQ:PL	0/1:19,19:38:99:713,0,666
chrVIII	107442	.	G	A	320.77	PASS	AC=1;AF=0.500;AN=2;BaseQRankSum=0.505;ClippingRankSum=0.000;DP=37;ExcessHet=3.0103;FS=3.227;MLEAC=1;MLEAF=0.500;MQ=41.95;MQRankSum=-1.386;QD=8.67;ReadPosRankSum=-0.876;SOR=1.375	GT:AD:DP:GQ:PL	0/1:25,12:37:99:349,0,778
chrVIII	127757	.	C	T	565.77	PASS	AC=1;AF=0.500;AN=2;BaseQRankSum=0.088;ClippingRankSum=0.000;DP=43;ExcessHet=3.0103;FS=1.330;MLEAC=1;MLEAF=0.500;MQ=41.95;MQRankSum=0.896;QD=13.16;ReadPosRankSum=0.658;SOR=0.954	GT:AD:DP:GQ:PL	0/1:25,18:43:99:594,0,888
chrVIII	130374	.	C	T	727.77	PASS	AC=1;AF=0.500;AN=2;BaseQRankSum=-0.585;ClippingRankSum=0.000;DP=49;ExcessHet=3.0103;FS=1.137;MLEAC=1;MLEAF=0.500;MQ=42.00;MQRankSum=0.000;QD=14.85;ReadPosRankSum=0.522;SOR=1.022	GT:AD:DP:GQ:PL	0/1:26,23:49:99:756,0,970
chrVIII	138684	.	C	T	730.77	PASS	AC=1;AF=0.500;AN=2;BaseQRankSum=0.771;ClippingRankSum=0.000;DP=41;ExcessHet=3.0103;FS=0.000;MLEAC=1;MLEAF=0.500;MQ=41.95;MQRankSum=-0.880;QD=17.82;ReadPosRankSum=-0.504;SOR=0.602	GT:AD:DP:GQ:PL	0/1:19,22:41:99:759,0,562
chrVIII	182627	.	G	A	709.77	PASS	AC=1;AF=0.500;AN=2;BaseQRankSum=0.873;ClippingRankSum=0.000;DP=45;ExcessHet=3.0103;FS=6.321;MLEAC=1;MLEAF=0.500;MQ=42.00;MQRankSum=0.000;QD=15.77;ReadPosRankSum=1.207;SOR=0.211	GT:AD:DP:GQ:PL	0/1:24,21:45:99:738,0,815
chrVIII	202864	.	C	T	732.77	PASS	AC=1;AF=0.500;AN=2;BaseQRankSum=-1.224;ClippingRankSum=0.000;DP=43;ExcessHet=3.0103;FS=1.267;MLEAC=1;MLEAF=0.500;MQ=42.00;MQRankSum=0.000;QD=17.04;ReadPosRankSum=-1.981;SOR=1.058	GT:AD:DP:GQ:PL	0/1:22,21:43:99:761,0,828
chrVIII	248602	.	C	T	261.77	PASS	AC=1;AF=0.500;AN=2;BaseQRankSum=-0.439;ClippingRankSum=0.000;DP=22;ExcessHet=3.0103;FS=0.000;MLEAC=1;MLEAF=0.500;MQ=41.33;MQRankSum=-1.109;QD=11.90;ReadPosRankSum=0.545;SOR=0.663	GT:AD:DP:GQ:PL	0/1:13,9:22:99:290,0,472
chrVIII	263270	.	C	T	639.77	PASS	AC=1;AF=0.500;AN=2;BaseQRankSum=0.521;ClippingRankSum=0.000;DP=42;ExcessHet=3.0103;FS=4.506;MLEAC=1;MLEAF=0.500;MQ=42.00;MQRankSum=0.000;QD=15.60;ReadPosRankSum=-0.276;SOR=0.828	GT:AD:DP:GQ:PL	0/1:22,19:41:99:668,0,755
chrVIII	283395	.	C	T	471.77	PASS	AC=1;AF=0.500;AN=2;BaseQRankSum=2.485;ClippingRankSum=0.000;DP=33;ExcessHet=3.0103;FS=0.000;MLEAC=1;MLEAF=0.500;MQ=42.00;MQRankSum=0.000;QD=14.30;ReadPosRankSum=-1.441;SOR=0.892	GT:AD:DP:GQ:PL	0/1:19,14:33:99:500,0,600
chrVIII	291204	.	G	A	906.77	PASS	AC=1;AF=0.500;AN=2;BaseQRankSum=0.912;ClippingRankSum=0.000;DP=48;ExcessHet=3.0103;FS=0.000;MLEAC=1;MLEAF=0.500;MQ=41.13;MQRankSum=-0.824;QD=18.89;ReadPosRankSum=0.164;SOR=0.821	GT:AD:DP:GQ:PL	0/1:21,27:48:99:935,0,699
chrVIII	293500	.	C	T	482.77	PASS	AC=1;AF=0.500;AN=2;BaseQRankSum=1.354;ClippingRankSum=0.000;DP=41;ExcessHet=3.0103;FS=8.627;MLEAC=1;MLEAF=0.500;MQ=42.00;MQRankSum=0.000;QD=12.07;ReadPosRankSum=-0.544;SOR=3.086	GT:AD:DP:GQ:PL	0/1:25,15:40:99:511,0,865
chrVIII	296402	.	C	T	921.77	PASS	AC=1;AF=0.500;AN=2;BaseQRankSum=-0.726;ClippingRankSum=0.000;DP=47;ExcessHet=3.0103;FS=7.252;MLEAC=1;MLEAF=0.500;MQ=41.96;MQRankSum=1.292;QD=20.04;ReadPosRankSum=-0.700;SOR=0.132	GT:AD:DP:GQ:PL	0/1:18,28:46:99:950,0,562
chrVIII	296580	.	C	T	289.77	PASS	AC=1;AF=0.500;AN=2;BaseQRankSum=-1.477;ClippingRankSum=0.000;DP=31;ExcessHet=3.0103;FS=12.490;MLEAC=1;MLEAF=0.500;MQ=42.00;MQRankSum=0.000;QD=9.35;ReadPosRankSum=0.870;SOR=0.993	GT:AD:DP:GQ:PL	0/1:20,11:31:99:318,0,714
chrVIII	348912	.	C	T	977.77	PASS	AC=1;AF=0.500;AN=2;BaseQRankSum=0.499;ClippingRankSum=0.000;DP=45;ExcessHet=3.0103;FS=1.211;MLEAC=1;MLEAF=0.500;MQ=42.00;MQRankSum=0.000;QD=21.73;ReadPosRankSum=-1.534;SOR=0.459	GT:AD:DP:GQ:PL	0/1:17,28:45:99:1006,0,565
chrVIII	350194	.	C	T	648.77	PASS	AC=1;AF=0.500;AN=2;BaseQRankSum=-2.036;ClippingRankSum=0.000;DP=54;ExcessHet=3.0103;FS=1.050;MLEAC=1;MLEAF=0.500;MQ=41.62;MQRankSum=-1.030;QD=12.01;ReadPosRankSum=-0.858;SOR=0.460	GT:AD:DP:GQ:PL	0/1:28,26:54:99:677,0,865
chrVIII	368787	.	C	T	965.77	PASS	AC=1;AF=0.500;AN=2;BaseQRankSum=0.741;ClippingRankSum=0.000;DP=54;ExcessHet=3.0103;FS=2.277;MLEAC=1;MLEAF=0.500;MQ=41.93;MQRankSum=-1.250;QD=17.88;ReadPosRankSum=0.881;SOR=0.430	GT:AD:DP:GQ:PL	0/1:24,30:54:99:994,0,712
chrVIII	397444	.	C	T	493.77	PASS	AC=1;AF=0.500;AN=2;BaseQRankSum=-0.773;ClippingRankSum=0.000;DP=40;ExcessHet=3.0103;FS=4.786;MLEAC=1;MLEAF=0.500;MQ=42.00;MQRankSum=0.000;QD=12.34;ReadPosRankSum=1.809;SOR=1.609	GT:AD:DP:GQ:PL	0/1:23,17:40:99:522,0,819
chrVIII	400999	.	C	T	784.77	PASS	AC=1;AF=0.500;AN=2;BaseQRankSum=-1.603;ClippingRankSum=0.000;DP=45;ExcessHet=3.0103;FS=4.300;MLEAC=1;MLEAF=0.500;MQ=41.68;MQRankSum=1.141;QD=17.84;ReadPosRankSum=-2.811;SOR=0.283	GT:AD:DP:GQ:PL	0/1:20,24:44:99:813,0,667
chrVIII	448051	.	C	T	710.77	PASS	AC=1;AF=0.500;AN=2;BaseQRankSum=0.564;ClippingRankSum=0.000;DP=47;ExcessHet=3.0103;FS=1.134;MLEAC=1;MLEAF=0.500;MQ=42.00;MQRankSum=0.000;QD=15.12;ReadPosRankSum=-1.256;SOR=0.473	GT:AD:DP:GQ:PL	0/1:23,24:47:99:739,0,687
chrVIII	458812	.	C	T	1034.77	PASS	AC=1;AF=0.500;AN=2;BaseQRankSum=-1.801;ClippingRankSum=0.000;DP=56;ExcessHet=3.0103;FS=5.523;MLEAC=1;MLEAF=0.500;MQ=42.00;MQRankSum=0.000;QD=18.48;ReadPosRankSum=-0.325;SOR=1.207	GT:AD:DP:GQ:PL	0/1:24,32:56:99:1063,0,840
chrVIII	459342	.	C	T	645.77	PASS	AC=1;AF=0.500;AN=2;BaseQRankSum=-0.507;ClippingRankSum=0.000;DP=37;ExcessHet=3.0103;FS=5.002;MLEAC=1;MLEAF=0.500;MQ=41.60;MQRankSum=1.200;QD=17.45;ReadPosRankSum=-1.715;SOR=0.365	GT:AD:DP:GQ:PL	0/1:16,21:37:99:674,0,500
chrVIII	513532	.	C	T	1089.77	PASS	AC=1;AF=0.500;AN=2;BaseQRankSum=1.765;ClippingRankSum=0.000;DP=52;ExcessHet=3.0103;FS=2.407;MLEAC=1;MLEAF=0.500;MQ=41.73;MQRankSum=-0.784;QD=20.96;ReadPosRankSum=0.685;SOR=0.421	GT:AD:DP:GQ:PL	0/1:21,31:52:99:1118,0,647
chrVIII	524101	.	C	T	697.77	PASS	AC=1;AF=0.500;AN=2;BaseQRankSum=0.008;ClippingRankSum=0.000;DP=56;ExcessHet=3.0103;FS=1.081;MLEAC=1;MLEAF=0.500;MQ=41.75;MQRankSum=0.841;QD=12.46;ReadPosRankSum=-1.515;SOR=0.486	GT:AD:DP:GQ:PL	0/1:34,22:56:99:726,0,1192
chrIX	30628	.	G	A	559.77	PASS	AC=1;AF=0.500;AN=2;BaseQRankSum=0.706;ClippingRankSum=0.000;DP=43;ExcessHet=3.0103;FS=0.000;MLEAC=1;MLEAF=0.500;MQ=42.00;MQRankSum=0.000;QD=13.02;ReadPosRankSum=0.371;SOR=0.859	GT:AD:DP:GQ:PL	0/1:25,18:43:99:588,0,852
chrIX	68641	.	G	A	481.77	PASS	AC=1;AF=0.500;AN=2;BaseQRankSum=0.723;ClippingRankSum=0.000;DP=30;ExcessHet=3.0103;FS=3.399;MLEAC=1;MLEAF=0.500;MQ=41.93;MQRankSum=1.002;QD=16.06;ReadPosRankSum=-2.058;SOR=0.223	GT:AD:DP:GQ:PL	0/1:16,14:30:99:510,0,590
chrIX	77637	.	G	A	1030.77	PASS	AC=1;AF=0.500;AN=2;BaseQRankSum=-1.355;ClippingRankSum=0.000;DP=66;ExcessHet=3.0103;FS=3.383;MLEAC=1;MLEAF=0.500;MQ=41.94;MQRankSum=1.404;QD=15.62;ReadPosRankSum=-0.260;SOR=1.148	GT:AD:DP:GQ:PL	0/1:34,32:66:99:1059,0,1183
chrIX	96488	.	G	A	904.77	PASS	AC=1;AF=0.500;AN=2;BaseQRankSum=-0.642;ClippingRankSum=0.000;DP=60;ExcessHet=3.0103;FS=7.533;MLEAC=1;MLEAF=0.500;MQ=41.51;MQRankSum=-0.024;QD=15.08;ReadPosRankSum=-1.034;SOR=0.188	GT:AD:DP:GQ:PL	0/1:31,29:60:99:933,0,1068
chrIX	129731	.	G	A	595.77	PASS	AC=1;AF=0.500;AN=2;BaseQRankSum=-0.308;ClippingRankSum=0.000;DP=51;ExcessHet=3.0103;FS=0.000;MLEAC=1;MLEAF=0.500;MQ=41.64;MQRankSum=-0.845;QD=11.68;ReadPosRankSum=0.998;SOR=0.704	GT:AD:DP:GQ:PL	0/1:30,21:51:99:624,0,985
chrIX	133946	.	G	A	360.77	PASS	AC=1;AF=0.500;AN=2;BaseQRankSum=2.187;ClippingRankSum=0.000;DP=35;ExcessHet=3.0103;FS=1.511;MLEAC=1;MLEAF=0.500;MQ=42.00;MQRankSum=0.000;QD=10.31;ReadPosRankSum=-0.486;SOR=0.399	GT:AD:DP:GQ:PL	0/1:23,12:35:99:389,0,703
chrIX	171484	.	G	A	676.77	PASS	AC=1;AF=0.500;AN=2;BaseQRankSum=-0.988;ClippingRankSum=0.000;DP=27;ExcessHet=3.0103;FS=0.000;MLEAC=1;MLEAF=0.500;MQ=41.71;MQRankSum=-0.831;QD=25.07;ReadPosRankSum=-0.750;SOR=0.963	GT:AD:DP:GQ:PL	0/1:4,23:27:82:705,0,82
chrIX	173873	.	G	A	769.77	PASS	AC=1;AF=0.500;AN=2;BaseQRankSum=-1.057;ClippingRankSum=0.000;DP=48;ExcessHet=3.0103;FS=0.000;MLEAC=1;MLEAF=0.500;MQ=41.92;MQRankSum=-1.178;QD=16.04;ReadPosRankSum=-0.663;SOR=0.836	GT:AD:DP:GQ:PL	0/1:20,28:48:99:798,0,610
chrIX	215344	.	G	A	772.77	PASS	AC=1;AF=0.500;AN=2;BaseQRankSum=1.795;ClippingRankSum=0.000;DP=49;ExcessHet=3.0103;FS=1.142;MLEAC=1;MLEAF=0.500;MQ=42.00;MQRankSum=0.000;QD=15.77;ReadPosRankSum=0.528;SOR=0.495	GT:AD:DP:GQ:PL	0/1:25,24:49:99:801,0,758
chrIX	216286	.	G	A	591.77	PASS	AC=1;AF=0.500;AN=2;BaseQRankSum=-0.371;ClippingRankSum=0.000;DP=34;ExcessHet=3.0103;FS=6.127;MLEAC=1;MLEAF=0.500;MQ=41.14;MQRankSum=-1.143;QD=18.49;ReadPosRankSum=-1.411;SOR=2.179	GT:AD:DP:GQ:PL	0/1:13,19:32:99:620,0,449
chrIX	229782	.	G	A	567.77	PASS	AC=1;AF=0.500;AN=2;BaseQRankSum=1.881;ClippingRankSum=0.000;DP=37;ExcessHet=3.0103;FS=3.178;MLEAC=1;MLEAF=0.500;MQ=41.60;MQRankSum=-1.002;QD=15.77;ReadPosRankSum=-1.170;SOR=1.379	GT:AD:DP:GQ:PL	0/1:19,17:36:99:596,0,609
chrIX	233000	.	G	A	528.77	PASS	AC=1;AF=0.500;AN=2;BaseQRankSum=-1.197;ClippingRankSum=0.000;DP=29;ExcessHet=3.0103;FS=1.623;MLEAC=1;MLEAF=0.500;MQ=42.00;MQRankSum=0.000;QD=18.23;ReadPosRankSum=-1.022;SOR=1.387	GT:AD:DP:GQ:PL	0/1:13,16:29:99:557,0,467
chrIX	255002	.	G	A	640.77	PASS	AC=1;AF=0.500;AN=2;BaseQRankSum=0.930;ClippingRankSum=0.000;DP=42;ExcessHet=3.0103;FS=17.667;MLEAC=1;MLEAF=0.500;MQ=41.60;MQRankSum=1.398;QD=16.02;ReadPosRankSum=-0.159;SOR=0.227	GT:AD:DP:GQ:PL	0/1:21,19:40:99:669,0,676
chrIX	260331	.	G	A	828.77	PASS	AC=1;AF=0.500;AN=2;BaseQRankSum=-1.368;ClippingRankSum=0.000;DP=47;ExcessHet=3.0103;FS=1.142;MLEAC=1;MLEAF=0.500;MQ=41.69;MQRankSum=-0.795;QD=18.02;ReadPosRankSum=0.941;SOR=0.498	GT:AD:DP:GQ:PL	0/1:19,27:46:99:857,0,670
chrIX	299754	.	G	A	720.77	PASS	AC=1;AF=0.500;AN=2;BaseQRankSum=-0.276;ClippingRankSum=0.000;DP=51;ExcessHet=3.0103;FS=0.000;MLEAC=1;MLEAF=0.500;MQ=42.00;MQRankSum=0.000;QD=14.13;ReadPosRankSum=1.436;SOR=0.782	GT:AD:DP:GQ:PL	0/1:27,24:51:99:749,0,941
chrIX	301327	.	G	A	696.77	PASS	AC=1;AF=0.500;AN=2;BaseQRankSum=2.626;ClippingRankSum=0.000;DP=33;ExcessHet=3.0103;FS=1.560;MLEAC=1;MLEAF=0.500;MQ=41.88;MQRankSum=1.718;QD=21.11;ReadPosRankSum=-0.461;SOR=0.368	GT:AD:DP:GQ:PL	0/1:14,19:33:99:725,0,438
chrIX	301612	.	G	A	519.77	PASS	AC=1;AF=0.500;AN=2;BaseQRankSum=0.987;ClippingRankSum=0.000;DP=50;ExcessHet=3.0103;FS=6.298;MLEAC=1;MLEAF=0.500;MQ=41.64;MQRankSum=0.146;QD=10.40;ReadPosRankSum=-1.402;SOR=0.378	GT:AD:DP:GQ:PL	0/1:31,19:50:99:548,0,997
chrIX	388560	.	A	G	385.77	PASS	AC=1;AF=0.500;AN=2;BaseQRankSum=-3.109;ClippingRankSum=0.000;DP=39;ExcessHet=3.0103;FS=9.140;MLEAC=1;MLEAF=0.500;MQ=41.08;MQRankSum=-6.114;QD=9.89;ReadPosRankSum=-4.716;SOR=2.670	GT:AD:DP:GQ:PL	0/1:27,12:39:99:414,0,2419
chrIX	388566	.	A	T	382.77	PASS	AC=1;AF=0.500;AN=2;BaseQRankSum=0.253;ClippingRankSum=0.000;DP=42;ExcessHet=3.0103;FS=8.920;MLEAC=1;MLEAF=0.500;MQ=40.80;MQRankSum=-5.788;QD=9.11;SOR=2.636	GT:AD:DP:GQ:PL	0/1:30,12:42:99:411,0,2488
chrIX	388570	.	C	T	382.77	PASS	AC=1;AF=0.500;AN=2;BaseQRankSum=1.469;ClippingRankSum=0.000;DP=42;ExcessHet=3.0103;FS=17.370;MLEAC=1;MLEAF=0.500;MQ=40.85;MQRankSum=-5.784;QD=9.11;ReadPosRankSum=-3.200;SOR=4.125	GT:AD:DP:GQ:PL	0/1:31,11:42:99:411,0,1106
chrIX	425675	.	C	T	680.77	PASS	AC=1;AF=0.500;AN=2;BaseQRankSum=-0.140;ClippingRankSum=0.000;DP=48;ExcessHet=3.0103;FS=4.175;MLEAC=1;MLEAF=0.500;MQ=41.70;MQRankSum=-1.023;QD=14.48;ReadPosRankSum=-0.365;SOR=0.299	GT:AD:DP:GQ:PL	0/1:25,22:47:99:709,0,761
chrX	28486	.	G	A	842.77	PASS	AC=1;AF=0.500;AN=2;BaseQRankSum=-0.485;ClippingRankSum=0.000;DP=47;ExcessHet=3.0103;FS=1.171;MLEAC=1;MLEAF=0.500;MQ=42.00;MQRankSum=0.000;QD=18.73;ReadPosRankSum=-1.514;SOR=0.446	GT:AD:DP:GQ:PL	0/1:19,26:45:99:871,0,603
chrX	50592	.	C	T	737.77	PASS	AC=1;AF=0.500;AN=2;BaseQRankSum=0.193;ClippingRankSum=0.000;DP=40;ExcessHet=3.0103;FS=16.288;MLEAC=1;MLEAF=0.500;MQ=42.00;MQRankSum=0.000;QD=18.44;ReadPosRankSum=1.841;SOR=2.357	GT:AD:DP:GQ:PL	0/1:17,23:40:99:766,0,550
chrX	59953	.	G	A	690.77	PASS	AC=1;AF=0.500;AN=2;BaseQRankSum=0.804;ClippingRankSum=0.000;DP=50;ExcessHet=3.0103;FS=4.037;MLEAC=1;MLEAF=0.500;MQ=41.92;MQRankSum=-1.519;QD=13.82;ReadPosRankSum=0.759;SOR=0.751	GT:AD:DP:GQ:PL	0/1:27,23:50:99:719,0,834
chrX	94192	.	C	T	876.77	PASS	AC=1;AF=0.500;AN=2;BaseQRankSum=2.331;ClippingRankSum=0.000;DP=57;ExcessHet=3.0103;FS=0.000;MLEAC=1;MLEAF=0.500;MQ=42.00;MQRankSum=0.000;QD=15.38;ReadPosRankSum=0.994;SOR=0.779	GT:AD:DP:GQ:PL	0/1:30,27:57:99:905,0,927
chrX	100003	.	C	T	937.77	PASS	AC=1;AF=0.500;AN=2;BaseQRankSum=0.974;ClippingRankSum=0.000;DP=54;ExcessHet=3.0103;FS=2.417;MLEAC=1;MLEAF=0.500;MQ=41.65;MQRankSum=-0.357;QD=17.69;ReadPosRankSum=-0.079;SOR=1.232	GT:AD:DP:GQ:PL	0/1:24,29:53:99:966,0,748
chrX	126885	.	G	A	638.77	PASS	AC=1;AF=0.500;AN=2;BaseQRankSum=-0.764;ClippingRankSum=0.000;DP=49;ExcessHet=3.0103;FS=0.000;MLEAC=1;MLEAF=0.500;MQ=41.92;MQRankSum=-1.691;QD=13.04;ReadPosRankSum=-0.255;SOR=0.798	GT:AD:DP:GQ:PL	0/1:29,20:49:99:667,0,1073
chrX	133996	.	G	A	771.77	PASS	AC=1;AF=0.500;AN=2;BaseQRankSum=1.101;ClippingRankSum=0.000;DP=51;ExcessHet=3.0103;FS=5.881;MLEAC=1;MLEAF=0.500;MQ=41.44;MQRankSum=-1.373;QD=15.13;ReadPosRankSum=0.156;SOR=0.223	GT:AD:DP:GQ:PL	0/1:25,26:51:99:800,0,733
chrX	157218	.	C	T	304.77	PASS	AC=1;AF=0.500;AN=2;BaseQRankSum=1.733;ClippingRankSum=0.000;DP=29;ExcessHet=3.0103;FS=10.107;MLEAC=1;MLEAF=0.500;MQ=41.87;MQRankSum=1.097;QD=10.51;ReadPosRankSum=0.325;SOR=3.076	GT:AD:DP:GQ:PL	0/1:19,10:29:99:333,0,638
chrX	188953	.	C	T	557.77	PASS	AC=1;AF=0.500;AN=2;BaseQRankSum=-0.965;ClippingRankSum=0.000;DP=45;ExcessHet=3.0103;FS=0.000;MLEAC=1;MLEAF=0.500;MQ=42.00;MQRankSum=0.000;QD=12.39;ReadPosRankSum=-0.628;SOR=0.622	GT:AD:DP:GQ:PL	0/1:25,20:45:99:586,0,810
chrX	205339	.	G	A	752.77	PASS	AC=1;AF=0.500;AN=2;BaseQRankSum=-0.238;ClippingRankSum=0.000;DP=59;ExcessHet=3.0103;FS=7.248;MLEAC=1;MLEAF=0.500;MQ=42.00;MQRankSum=0.000;QD=12.76;ReadPosRankSum=1.580;SOR=1.482	GT:AD:DP:GQ:PL	0/1:32,27:59:99:781,0,946
chrX	205725	.	G	A	755.77	PASS	AC=1;AF=0.500;AN=2;BaseQRankSum=-1.147;ClippingRankSum=0.000;DP=42;ExcessHet=3.0103;FS=1.172;MLEAC=1;MLEAF=0.500;MQ=42.00;MQRankSum=0.000;QD=17.99;ReadPosRankSum=-0.841;SOR=0.507	GT:AD:DP:GQ:PL	0/1:19,23:42:99:784,0,640
chrX	228503	.	C	T	832.77	PASS	AC=1;AF=0.500;AN=2;BaseQRankSum=0.056;ClippingRankSum=0.000;DP=52;ExcessHet=3.0103;FS=13.741;MLEAC=1;MLEAF=0.500;MQ=41.96;MQRankSum=-0.817;QD=16.01;ReadPosRankSum=0.000;SOR=0.085	GT:AD:DP:GQ:PL	0/1:22,30:52:99:861,0,610
chrX	253985	.	G	A	719.77	PASS	AC=1;AF=0.500;AN=2;BaseQRankSum=-0.789;ClippingRankSum=0.000;DP=49;ExcessHet=3.0103;FS=6.062;MLEAC=1;MLEAF=0.500;MQ=41.67;MQRankSum=1.001;QD=15.00;ReadPosRankSum=-1.092;SOR=1.002	GT:AD:DP:GQ:PL	0/1:25,23:48:99:748,0,800
chrX	285223	.	C	T	277.77	PASS	AC=1;AF=0.500;AN=2;BaseQRankSum=0.747;ClippingRankSum=0.000;DP=29;ExcessHet=3.0103;FS=4.697;MLEAC=1;MLEAF=0.500;MQ=41.87;MQRankSum=-0.537;QD=9.58;ReadPosRankSum=0.977;SOR=0.141	GT:AD:DP:GQ:PL	0/1:20,9:29:99:306,0,763
chrX	297789	.	G	A	1079.77	PASS	AC=1;AF=0.500;AN=2;BaseQRankSum=-2.608;ClippingRankSum=0.000;DP=56;ExcessHet=3.0103;FS=5.620;MLEAC=1;MLEAF=0.500;MQ=41.46;MQRankSum=-1.397;QD=19.28;ReadPosRankSum=-3.313;SOR=0.904	GT:AD:DP:GQ:PL	0/1:22,34:56:99:1108,0,743
chrX	300063	.	G	A	592.77	PASS	AC=1;AF=0.500;AN=2;BaseQRankSum=0.089;ClippingRankSum=0.000;DP=46;ExcessHet=3.0103;FS=1.159;MLEAC=1;MLEAF=0.500;MQ=41.96;MQRankSum=0.921;QD=12.89;ReadPosRankSum=-0.102;SOR=0.472	GT:AD:DP:GQ:PL	0/1:26,20:46:99:621,0,883
chrX	346725	.	C	T	962.77	PASS	AC=1;AF=0.500;AN=2;BaseQRankSum=-0.841;ClippingRankSum=0.000;DP=53;ExcessHet=3.0103;FS=0.000;MLEAC=1;MLEAF=0.500;MQ=42.00;MQRankSum=0.000;QD=18.17;ReadPosRankSum=-0.734;SOR=0.584	GT:AD:DP:GQ:PL	0/1:23,30:53:99:991,0,733
chrX	349292	.	G	A	683.77	PASS	AC=1;AF=0.500;AN=2;BaseQRankSum=-0.149;ClippingRankSum=0.000;DP=46;ExcessHet=3.0103;FS=2.561;MLEAC=1;MLEAF=0.500;MQ=42.00;MQRankSum=0.000;QD=15.19;ReadPosRankSum=0.898;SOR=1.034	GT:AD:DP:GQ:PL	0/1:23,22:45:99:712,0,769
chrX	380442	.	C	T	576.77	PASS	AC=1;AF=0.500;AN=2;BaseQRankSum=1.160;ClippingRankSum=0.000;DP=45;ExcessHet=3.0103;FS=0.000;MLEAC=1;MLEAF=0.500;MQ=42.00;MQRankSum=0.000;QD=12.82;ReadPosRankSum=1.598;SOR=0.833	GT:AD:DP:GQ:PL	0/1:27,18:45:99:605,0,959
chrX	484143	.	C	T	712.77	PASS	AC=1;AF=0.500;AN=2;BaseQRankSum=0.528;ClippingRankSum=0.000;DP=46;ExcessHet=3.0103;FS=1.145;MLEAC=1;MLEAF=0.500;MQ=42.00;MQRankSum=0.000;QD=15.84;ReadPosRankSum=0.266;SOR=0.810	GT:AD:DP:GQ:PL	0/1:23,22:45:99:741,0,790
chrX	525989	.	C	T	485.77	PASS	AC=1;AF=0.500;AN=2;BaseQRankSum=0.424;ClippingRankSum=0.000;DP=31;ExcessHet=3.0103;FS=0.000;MLEAC=1;MLEAF=0.500;MQ=42.00;MQRankSum=0.000;QD=16.19;ReadPosRankSum=-0.421;SOR=0.693	GT:AD:DP:GQ:PL	0/1:15,15:30:99:514,0,491
chrX	532003	.	C	T	531.77	PASS	AC=1;AF=0.500;AN=2;BaseQRankSum=-1.056;ClippingRankSum=0.000;DP=50;ExcessHet=3.0103;FS=9.236;MLEAC=1;MLEAF=0.500;MQ=42.00;MQRankSum=0.000;QD=10.64;ReadPosRankSum=-0.274;SOR=0.122	GT:AD:DP:GQ:PL	0/1:32,18:50:99:560,0,1196
chrX	579888	.	C	T	696.77	PASS	AC=1;AF=0.500;AN=2;BaseQRankSum=-0.313;ClippingRankSum=0.000;DP=49;ExcessHet=3.0103;FS=2.424;MLEAC=1;MLEAF=0.500;MQ=41.12;MQRankSum=-1.857;QD=14.22;ReadPosRankSum=2.390;SOR=0.552	GT:AD:DP:GQ:PL	0/1:26,23:49:99:725,0,896
chrX	598334	.	C	T	883.77	PASS	AC=1;AF=0.500;AN=2;BaseQRankSum=-1.615;ClippingRankSum=0.000;DP=60;ExcessHet=3.0103;FS=2.177;MLEAC=1;MLEAF=0.500;MQ=42.00;MQRankSum=0.000;QD=14.73;ReadPosRankSum=-1.185;SOR=0.774	GT:AD:DP:GQ:PL	0/1:31,29:60:99:912,0,1082
chrX	604180	.	G	A	667.77	PASS	AC=1;AF=0.500;AN=2;BaseQRankSum=0.953;ClippingRankSum=0.000;DP=45;ExcessHet=3.0103;FS=0.000;MLEAC=1;MLEAF=0.500;MQ=41.68;MQRankSum=-1.050;QD=15.18;ReadPosRankSum=-1.271;SOR=0.551	GT:AD:DP:GQ:PL	0/1:24,20:44:99:696,0,826
chrX	611200	.	C	T	513.77	PASS	AC=1;AF=0.500;AN=2;BaseQRankSum=-1.245;ClippingRankSum=0.000;DP=37;ExcessHet=3.0103;FS=0.000;MLEAC=1;MLEAF=0.500;MQ=41.95;MQRankSum=1.056;QD=14.27;ReadPosRankSum=0.180;SOR=0.693	GT:AD:DP:GQ:PL	0/1:18,18:36:99:542,0,604
chrX	641544	.	C	T	432.77	PASS	AC=1;AF=0.500;AN=2;BaseQRankSum=-1.060;ClippingRankSum=0.000;DP=34;ExcessHet=3.0103;FS=1.356;MLEAC=1;MLEAF=0.500;MQ=41.16;MQRankSum=-1.481;QD=12.73;ReadPosRankSum=-0.216;SOR=0.803	GT:AD:DP:GQ:PL	0/1:18,16:34:99:461,0,626
chrX	663771	.	C	T	745.77	PASS	AC=1;AF=0.500;AN=2;BaseQRankSum=-1.092;ClippingRankSum=0.000;DP=39;ExcessHet=3.0103;FS=10.211;MLEAC=1;MLEAF=0.500;MQ=40.90;MQRankSum=-1.376;QD=19.12;ReadPosRankSum=0.424;SOR=2.099	GT:AD:DP:GQ:PL	0/1:15,24:39:99:774,0,501
chrX	667264	.	G	A	516.77	PASS	AC=1;AF=0.500;AN=2;BaseQRankSum=-2.659;ClippingRankSum=0.000;DP=32;ExcessHet=3.0103;FS=6.744;MLEAC=1;MLEAF=0.500;MQ=42.03;MQRankSum=-0.982;QD=16.15;ReadPosRankSum=-0.538;SOR=0.120	GT:AD:DP:GQ:PL	0/1:12,20:32:99:545,0,407
chrX	683360	.	C	T	509.77	PASS	AC=1;AF=0.500;AN=2;BaseQRankSum=1.917;ClippingRankSum=0.000;DP=46;ExcessHet=3.0103;FS=1.313;MLEAC=1;MLEAF=0.500;MQ=41.68;MQRankSum=0.811;QD=11.08;ReadPosRankSum=-1.107;SOR=1.022	GT:AD:DP:GQ:PL	0/1:29,17:46:99:538,0,1084
chrX	683361	.	C	T	681.77	PASS	AC=1;AF=0.500;AN=2;BaseQRankSum=-0.599;ClippingRankSum=0.000;DP=46;ExcessHet=3.0103;FS=1.297;MLEAC=1;MLEAF=0.500;MQ=41.68;MQRankSum=-0.914;QD=14.82;ReadPosRankSum=1.191;SOR=0.446	GT:AD:DP:GQ:PL	0/1:22,24:46:99:710,0,763
chrX	695520	.	G	A	683.77	PASS	AC=1;AF=0.500;AN=2;BaseQRankSum=-2.269;ClippingRankSum=0.000;DP=56;ExcessHet=3.0103;FS=2.302;MLEAC=1;MLEAF=0.500;MQ=41.40;MQRankSum=-1.200;QD=12.21;ReadPosRankSum=-0.726;SOR=1.101	GT:AD:DP:GQ:PL	0/1:31,25:56:99:712,0,1128
chrXI	39730	.	C	T	984.77	PASS	AC=1;AF=0.500;AN=2;BaseQRankSum=-0.780;ClippingRankSum=0.000;DP=54;ExcessHet=3.0103;FS=12.932;MLEAC=1;MLEAF=0.500;MQ=41.96;MQRankSum=-0.784;QD=18.94;ReadPosRankSum=0.246;SOR=1.772	GT:AD:DP:GQ:PL	0/1:21,31:52:99:1013,0,686
chrXI	82304	.	C	T	1064.77	PASS	AC=1;AF=0.500;AN=2;BaseQRankSum=-1.848;ClippingRankSum=0.000;DP=48;ExcessHet=3.0103;FS=0.000;MLEAC=1;MLEAF=0.500;MQ=41.96;MQRankSum=-0.629;QD=22.18;ReadPosRankSum=-2.150;SOR=0.877	GT:AD:DP:GQ:PL	0/1:15,33:48:99:1093,0,476
chrXI	92255	.	C	T	975.77	PASS	AC=1;AF=0.500;AN=2;BaseQRankSum=-1.266;ClippingRankSum=0.000;DP=46;ExcessHet=3.0103;FS=5.495;MLEAC=1;MLEAF=0.500;MQ=42.00;MQRankSum=0.000;QD=21.21;ReadPosRankSum=-0.449;SOR=0.177	GT:AD:DP:GQ:PL	0/1:16,30:46:99:1004,0,502
chrXI	96805	.	C	T	882.77	PASS	AC=1;AF=0.500;AN=2;BaseQRankSum=-1.319;ClippingRankSum=0.000;DP=61;ExcessHet=3.0103;FS=9.204;MLEAC=1;MLEAF=0.500;MQ=42.00;MQRankSum=0.000;QD=14.47;ReadPosRankSum=-0.435;SOR=1.649	GT:AD:DP:GQ:PL	0/1:32,29:61:99:911,0,1126
chrXI	146056	.	A	G	780.77	PASS	AC=1;AF=0.500;AN=2;BaseQRankSum=0.492;ClippingRankSum=0.000;DP=81;ExcessHet=3.0103;FS=10.977;MLEAC=1;MLEAF=0.500;MQ=40.92;MQRankSum=-4.249;QD=9.64;ReadPosRankSum=-3.629;SOR=2.260	GT:AD:DP:GQ:PL	0/1:59,22:81:99:809,0,2031
chrXI	146062	.	A	G	809.77	PASS	AC=1;AF=0.500;AN=2;BaseQRankSum=1.745;ClippingRankSum=0.000;DP=83;ExcessHet=3.0103;FS=8.869;MLEAC=1;MLEAF=0.500;MQ=40.95;MQRankSum=-3.863;QD=9.76;ReadPosRankSum=-3.503;SOR=2.093	GT:AD:DP:GQ:PL	0/1:58,25:83:99:838,0,2400
chrXI	146076	.	G	A	832.77	PASS	AC=1;AF=0.500;AN=2;BaseQRankSum=-0.409;ClippingRankSum=0.000;DP=103;ExcessHet=3.0103;FS=6.445;MLEAC=1;MLEAF=0.500;MQ=41.06;MQRankSum=-3.658;QD=8.09;ReadPosRankSum=-2.857;SOR=1.701	GT:AD:DP:GQ:PL	0/1:77,26:103:99:861,0,3025
chrXI	146077	.	T	C	832.77	PASS	AC=1;AF=0.500;AN=2;BaseQRankSum=3.948;ClippingRankSum=0.000;DP=103;ExcessHet=3.0103;FS=6.445;MLEAC=1;MLEAF=0.500;MQ=41.06;MQRankSum=-3.658;QD=8.09;ReadPosRankSum=-2.601;SOR=1.701	GT:AD:DP:GQ:PL	0/1:77,26:103:99:861,0,3025
chrXI	154982	.	C	T	558.77	PASS	AC=1;AF=0.500;AN=2;BaseQRankSum=-0.662;ClippingRankSum=0.000;DP=38;ExcessHet=3.0103;FS=0.000;MLEAC=1;MLEAF=0.500;MQ=42.00;MQRankSum=0.000;QD=14.70;ReadPosRankSum=-0.997;SOR=0.754	GT:AD:DP:GQ:PL	0/1:20,18:38:99:587,0,673
chrXI	164494	.	G	A	389.77	PASS	AC=1;AF=0.500;AN=2;BaseQRankSum=-2.923;ClippingRankSum=0.000;DP=40;ExcessHet=3.0103;FS=1.271;MLEAC=1;MLEAF=0.500;MQ=41.58;MQRankSum=-1.718;QD=9.74;ReadPosRankSum=-1.193;SOR=0.941	GT:AD:DP:GQ:PL	0/1:24,16:40:99:418,0,870
chrXI	185734	.	C	T	780.77	PASS	AC=1;AF=0.500;AN=2;BaseQRankSum=-1.095;ClippingRankSum=0.000;DP=51;ExcessHet=3.0103;FS=4.022;MLEAC=1;MLEAF=0.500;MQ=41.92;MQRankSum=-1.371;QD=15.93;ReadPosRankSum=-1.054;SOR=1.047	GT:AD:DP:GQ:PL	0/1:24,25:49:99:809,0,828
chrXI	206390	.	G	A	978.77	PASS	AC=1;AF=0.500;AN=2;BaseQRankSum=1.474;ClippingRankSum=0.000;DP=55;ExcessHet=3.0103;FS=5.494;MLEAC=1;MLEAF=0.500;MQ=41.73;MQRankSum=1.055;QD=17.80;ReadPosRankSum=0.120;SOR=0.519	GT:AD:DP:GQ:PL	0/1:27,28:55:99:1007,0,846
chrXI	225466	.	G	A	687.77	PASS	AC=1;AF=0.500;AN=2;BaseQRankSum=-1.370;ClippingRankSum=0.000;DP=51;ExcessHet=3.0103;FS=0.000;MLEAC=1;MLEAF=0.500;MQ=42.00;MQRankSum=0.000;QD=13.76;ReadPosRankSum=0.656;SOR=0.629	GT:AD:DP:GQ:PL	0/1:27,23:50:99:716,0,942
chrXI	241548	.	G	A	899.77	PASS	AC=1;AF=0.500;AN=2;BaseQRankSum=-0.883;ClippingRankSum=0.000;DP=58;ExcessHet=3.0103;FS=8.348;MLEAC=1;MLEAF=0.500;MQ=42.00;MQRankSum=0.000;QD=15.79;ReadPosRankSum=0.237;SOR=0.146	GT:AD:DP:GQ:PL	0/1:30,27:57:99:928,0,1081
chrXI	254042	.	G	A	780.77	PASS	AC=1;AF=0.500;AN=2;BaseQRankSum=-2.643;ClippingRankSum=0.000;DP=47;ExcessHet=3.0103;FS=4.134;MLEAC=1;MLEAF=0.500;MQ=41.70;MQRankSum=1.109;QD=16.61;ReadPosRankSum=-2.083;SOR=1.358	GT:AD:DP:GQ:PL	0/1:22,25:47:99:809,0,780
chrXI	254997	.	C	T	944.77	PASS	AC=1;AF=0.500;AN=2;BaseQRankSum=-1.980;ClippingRankSum=0.000;DP=58;ExcessHet=3.0103;FS=0.000;MLEAC=1;MLEAF=0.500;MQ=41.97;MQRankSum=0.000;QD=16.57;ReadPosRankSum=-1.966;SOR=0.689	GT:AD:DP:GQ:PL	0/1:26,31:57:99:973,0,892
chrXI	259139	.	C	T	427.77	PASS	AC=1;AF=0.500;AN=2;BaseQRankSum=-0.359;ClippingRankSum=0.000;DP=35;ExcessHet=3.0103;FS=3.366;MLEAC=1;MLEAF=0.500;MQ=41.58;MQRankSum=-1.166;QD=12.22;ReadPosRankSum=-1.276;SOR=1.552	GT:AD:DP:GQ:PL	0/1:21,14:35:99:456,0,693
chrXI	274344	.	C	T	830.77	PASS	AC=1;AF=0.500;AN=2;BaseQRankSum=0.529;ClippingRankSum=0.000;DP=55;ExcessHet=3.0103;FS=0.000;MLEAC=1;MLEAF=0.500;MQ=42.00;MQRankSum=0.000;QD=15.10;ReadPosRankSum=1.323;SOR=0.623	GT:AD:DP:GQ:PL	0/1:30,25:55:99:859,0,1017
chrXI	282193	.	G	A	599.77	PASS	AC=1;AF=0.500;AN=2;BaseQRankSum=0.339;ClippingRankSum=0.000;DP=37;ExcessHet=3.0103;FS=2.864;MLEAC=1;MLEAF=0.500;MQ=42.00;MQRankSum=0.000;QD=16.21;ReadPosRankSum=1.730;SOR=0.895	GT:AD:DP:GQ:PL	0/1:18,19:37:99:628,0,572
chrXI	294689	.	C	T	467.77	PASS	AC=1;AF=0.500;AN=2;BaseQRankSum=-1.093;ClippingRankSum=0.000;DP=42;ExcessHet=3.0103;FS=0.000;MLEAC=1;MLEAF=0.500;MQ=42.00;MQRankSum=0.000;QD=11.41;ReadPosRankSum=0.668;SOR=0.622	GT:AD:DP:GQ:PL	0/1:25,16:41:99:496,0,871
chrXI	316226	.	C	T	604.77	PASS	AC=1;AF=0.500;AN=2;BaseQRankSum=-1.352;ClippingRankSum=0.000;DP=25;ExcessHet=3.0103;FS=1.721;MLEAC=1;MLEAF=0.500;MQ=42.00;MQRankSum=0.000;QD=24.19;ReadPosRankSum=-0.716;SOR=1.165	GT:AD:DP:GQ:PL	0/1:7,18:25:99:633,0,222
chrXI	327639	.	G	A	794.77	PASS	AC=1;AF=0.500;AN=2;BaseQRankSum=-0.975;ClippingRankSum=0.000;DP=41;ExcessHet=3.0103;FS=1.608;MLEAC=1;MLEAF=0.500;MQ=41.95;MQRankSum=-0.765;QD=19.87;ReadPosRankSum=-0.716;SOR=1.284	GT:AD:DP:GQ:PL	0/1:16,24:40:99:823,0,523
chrXI	340337	.	G	A	571.77	PASS	AC=1;AF=0.500;AN=2;BaseQRankSum=-0.984;ClippingRankSum=0.000;DP=41;ExcessHet=3.0103;FS=0.000;MLEAC=1;MLEAF=0.500;MQ=42.00;MQRankSum=0.000;QD=13.95;ReadPosRankSum=-0.086;SOR=0.804	GT:AD:DP:GQ:PL	0/1:21,20:41:99:600,0,658
chrXI	369791	.	G	A	368.77	PASS	AC=1;AF=0.500;AN=2;BaseQRankSum=-0.263;ClippingRankSum=0.000;DP=41;ExcessHet=3.0103;FS=1.316;MLEAC=1;MLEAF=0.500;MQ=41.65;MQRankSum=-1.310;QD=9.22;ReadPosRankSum=0.626;SOR=1.127	GT:AD:DP:GQ:PL	0/1:26,14:40:99:397,0,951
chrXI	384505	.	C	T	558.77	PASS	AC=1;AF=0.500;AN=2;BaseQRankSum=-0.854;ClippingRankSum=0.000;DP=29;ExcessHet=3.0103;FS=3.645;MLEAC=1;MLEAF=0.500;MQ=42.00;MQRankSum=0.000;QD=19.27;ReadPosRankSum=0.585;SOR=1.609	GT:AD:DP:GQ:PL	0/1:10,19:29:99:587,0,304
chrXI	456777	.	G	A	527.77	PASS	AC=1;AF=0.500;AN=2;BaseQRankSum=-0.033;ClippingRankSum=0.000;DP=58;ExcessHet=3.0103;FS=3.986;MLEAC=1;MLEAF=0.500;MQ=41.97;MQRankSum=0.735;QD=9.10;ReadPosRankSum=0.142;SOR=0.482	GT:AD:DP:GQ:PL	0/1:39,19:58:99:556,0,1283
chrXI	458538	.	C	T	389.77	PASS	AC=1;AF=0.500;AN=2;BaseQRankSum=-0.774;ClippingRankSum=0.000;DP=35;ExcessHet=3.0103;FS=5.955;MLEAC=1;MLEAF=0.500;MQ=41.63;MQRankSum=-1.210;QD=11.46;ReadPosRankSum=-1.384;SOR=0.160	GT:AD:DP:GQ:PL	0/1:21,13:34:99:418,0,748
chrXI	478834	.	G	A	628.77	PASS	AC=1;AF=0.500;AN=2;BaseQRankSum=1.944;ClippingRankSum=0.000;DP=38;ExcessHet=3.0103;FS=1.273;MLEAC=1;MLEAF=0.500;MQ=42.00;MQRankSum=0.000;QD=16.55;ReadPosRankSum=0.564;SOR=0.783	GT:AD:DP:GQ:PL	0/1:20,18:38:99:657,0,692
chrXI	480830	.	G	A	596.77	PASS	AC=1;AF=0.500;AN=2;BaseQRankSum=1.205;ClippingRankSum=0.000;DP=59;ExcessHet=3.0103;FS=2.286;MLEAC=1;MLEAF=0.500;MQ=42.00;MQRankSum=0.000;QD=10.11;ReadPosRankSum=-0.087;SOR=0.425	GT:AD:DP:GQ:PL	0/1:38,21:59:99:625,0,1189
chrXI	493653	.	C	T	408.77	PASS	AC=1;AF=0.500;AN=2;BaseQRankSum=1.126;ClippingRankSum=0.000;DP=35;ExcessHet=3.0103;FS=9.611;MLEAC=1;MLEAF=0.500;MQ=42.00;MQRankSum=0.000;QD=11.68;ReadPosRankSum=-0.493;SOR=2.786	GT:AD:DP:GQ:PL	0/1:22,13:35:99:437,0,750
chrXI	500133	.	C	T	395.77	PASS	AC=1;AF=0.500;AN=2;BaseQRankSum=-1.674;ClippingRankSum=0.000;DP=36;ExcessHet=3.0103;FS=5.081;MLEAC=1;MLEAF=0.500;MQ=41.59;MQRankSum=0.901;QD=10.99;ReadPosRankSum=-0.211;SOR=0.438	GT:AD:DP:GQ:PL	0/1:21,15:36:99:424,0,751
chrXI	521973	.	G	A	529.77	PASS	AC=1;AF=0.500;AN=2;BaseQRankSum=0.888;ClippingRankSum=0.000;DP=38;ExcessHet=3.0103;FS=2.884;MLEAC=1;MLEAF=0.500;MQ=42.00;MQRankSum=0.000;QD=13.94;ReadPosRankSum=1.095;SOR=0.909	GT:AD:DP:GQ:PL	0/1:21,17:38:99:558,0,702
chrXI	557710	.	G	A	619.77	PASS	AC=1;AF=0.500;AN=2;BaseQRankSum=1.371;ClippingRankSum=0.000;DP=49;ExcessHet=3.0103;FS=4.429;MLEAC=1;MLEAF=0.500;MQ=42.00;MQRankSum=0.000;QD=12.65;ReadPosRankSum=-0.423;SOR=1.550	GT:AD:DP:GQ:PL	0/1:29,20:49:99:648,0,954
chrXI	578590	.	G	A	1001.77	PASS	AC=1;AF=0.500;AN=2;BaseQRankSum=-0.439;ClippingRankSum=0.000;DP=68;ExcessHet=3.0103;FS=2.258;MLEAC=1;MLEAF=0.500;MQ=41.58;MQRankSum=-1.447;QD=15.18;ReadPosRankSum=-0.063;SOR=0.404	GT:AD:DP:GQ:PL	0/1:34,32:66:99:1030,0,1085
chrXI	596885	.	C	T	502.77	PASS	AC=1;AF=0.500;AN=2;BaseQRankSum=0.512;ClippingRankSum=0.000;DP=26;ExcessHet=3.0103;FS=3.960;MLEAC=1;MLEAF=0.500;MQ=41.30;MQRankSum=-0.098;QD=20.11;ReadPosRankSum=0.549;SOR=0.204	GT:AD:DP:GQ:PL	0/1:10,15:25:99:531,0,308
chrXI	619850	.	C	T	497.77	PASS	AC=1;AF=0.500;AN=2;BaseQRankSum=0.500;ClippingRankSum=0.000;DP=39;ExcessHet=3.0103;FS=2.869;MLEAC=1;MLEAF=0.500;MQ=41.27;MQRankSum=-1.593;QD=12.76;ReadPosRankSum=-0.829;SOR=1.371	GT:AD:DP:GQ:PL	0/1:22,17:39:99:526,0,694
chrXI	636758	.	G	A	1040.77	PASS	AC=1;AF=0.500;AN=2;BaseQRankSum=0.269;ClippingRankSum=0.000;DP=58;ExcessHet=3.0103;FS=1.048;MLEAC=1;MLEAF=0.500;MQ=41.76;MQRankSum=-0.932;QD=17.94;ReadPosRankSum=0.465;SOR=0.963	GT:AD:DP:GQ:PL	0/1:28,30:58:99:1069,0,972
chrXII	17519	.	C	T	765.77	PASS	AC=1;AF=0.500;AN=2;BaseQRankSum=0.415;ClippingRankSum=0.000;DP=65;ExcessHet=3.0103;FS=0.978;MLEAC=1;MLEAF=0.500;MQ=41.77;MQRankSum=-1.217;QD=11.97;ReadPosRankSum=-1.193;SOR=0.645	GT:AD:DP:GQ:PL	0/1:39,25:64:99:794,0,1328
chrXII	22127	.	G	A	787.77	PASS	AC=1;AF=0.500;AN=2;BaseQRankSum=-1.112;ClippingRankSum=0.000;DP=62;ExcessHet=3.0103;FS=0.000;MLEAC=1;MLEAF=0.500;MQ=41.97;MQRankSum=0.940;QD=12.71;ReadPosRankSum=0.494;SOR=0.765	GT:AD:DP:GQ:PL	0/1:34,28:62:99:816,0,1105
chrXII	86324	.	C	T	831.77	PASS	AC=1;AF=0.500;AN=2;BaseQRankSum=2.336;ClippingRankSum=0.000;DP=61;ExcessHet=3.0103;FS=5.130;MLEAC=1;MLEAF=0.500;MQ=41.47;MQRankSum=-0.221;QD=13.64;ReadPosRankSum=1.121;SOR=1.363	GT:AD:DP:GQ:PL	0/1:35,26:61:99:860,0,1100
chrXII	166468	.	C	T	765.77	PASS	AC=1;AF=0.500;AN=2;BaseQRankSum=1.309;ClippingRankSum=0.000;DP=38;ExcessHet=3.0103;FS=1.283;MLEAC=1;MLEAF=0.500;MQ=42.00;MQRankSum=0.000;QD=20.15;ReadPosRankSum=-0.035;SOR=0.454	GT:AD:DP:GQ:PL	0/1:15,23:38:99:794,0,426
chrXII	180589	.	C	T	781.77	PASS	AC=1;AF=0.500;AN=2;BaseQRankSum=-1.647;ClippingRankSum=0.000;DP=56;ExcessHet=3.0103;FS=0.000;MLEAC=1;MLEAF=0.500;MQ=41.97;MQRankSum=-1.001;QD=13.96;ReadPosRankSum=-2.029;SOR=0.716	GT:AD:DP:GQ:PL	0/1:29,27:56:99:810,0,983
chrXII	222186	.	C	T	729.77	PASS	AC=1;AF=0.500;AN=2;BaseQRankSum=-0.245;ClippingRankSum=0.000;DP=43;ExcessHet=3.0103;FS=2.649;MLEAC=1;MLEAF=0.500;MQ=41.86;MQRankSum=-1.706;QD=16.97;ReadPosRankSum=-0.979;SOR=1.204	GT:AD:DP:GQ:PL	0/1:21,22:43:99:758,0,731
chrXII	230530	.	C	T	702.77	PASS	AC=1;AF=0.500;AN=2;BaseQRankSum=0.423;ClippingRankSum=0.000;DP=42;ExcessHet=3.0103;FS=1.302;MLEAC=1;MLEAF=0.500;MQ=41.62;MQRankSum=1.535;QD=16.73;ReadPosRankSum=0.260;SOR=1.074	GT:AD:DP:GQ:PL	0/1:20,22:42:99:731,0,619
chrXII	264216	.	C	T	119.77	PASS	AC=1;AF=0.500;AN=2;BaseQRankSum=0.796;ClippingRankSum=0.000;DP=19;ExcessHet=3.0103;FS=0.000;MLEAC=1;MLEAF=0.500;MQ=42.00;MQRankSum=0.000;QD=6.30;ReadPosRankSum=-0.560;SOR=0.829	GT:AD:DP:GQ:PL	0/1:14,5:19:99:148,0,475
chrXII	281189	.	C	T	810.77	PASS	AC=1;AF=0.500;AN=2;BaseQRankSum=1.123;ClippingRankSum=0.000;DP=59;ExcessHet=3.0103;FS=7.363;MLEAC=1;MLEAF=0.500;MQ=41.93;MQRankSum=-1.504;QD=13.98;ReadPosRankSum=1.840;SOR=1.682	GT:AD:DP:GQ:PL	0/1:31,27:58:99:839,0,864
chrXII	281757	.	C	T	694.77	PASS	AC=1;AF=0.500;AN=2;BaseQRankSum=0.712;ClippingRankSum=0.000;DP=35;ExcessHet=3.0103;FS=5.750;MLEAC=1;MLEAF=0.500;MQ=42.00;MQRankSum=0.000;QD=19.85;ReadPosRankSum=0.643;SOR=1.897	GT:AD:DP:GQ:PL	0/1:15,20:35:99:723,0,477
chrXII	282992	.	C	T	642.77	PASS	AC=1;AF=0.500;AN=2;BaseQRankSum=-1.013;ClippingRankSum=0.000;DP=49;ExcessHet=3.0103;FS=2.602;MLEAC=1;MLEAF=0.500;MQ=42.00;MQRankSum=0.000;QD=13.12;ReadPosRankSum=1.210;SOR=1.164	GT:AD:DP:GQ:PL	0/1:27,22:49:99:671,0,943
chrXII	300846	.	C	T	766.77	PASS	AC=1;AF=0.500;AN=2;BaseQRankSum=2.328;ClippingRankSum=0.000;DP=57;ExcessHet=3.0103;FS=5.303;MLEAC=1;MLEAF=0.500;MQ=41.68;MQRankSum=1.525;QD=13.45;ReadPosRankSum=1.846;SOR=0.591	GT:AD:DP:GQ:PL	0/1:33,24:57:99:795,0,993
chrXII	301763	.	C	T	1268.77	PASS	AC=1;AF=0.500;AN=2;BaseQRankSum=2.642;ClippingRankSum=0.000;DP=76;ExcessHet=3.0103;FS=3.060;MLEAC=1;MLEAF=0.500;MQ=41.75;MQRankSum=-1.787;QD=16.69;ReadPosRankSum=1.969;SOR=1.068	GT:AD:DP:GQ:PL	0/1:39,37:76:99:1297,0,1210
chrXII	313291	.	C	T	857.77	PASS	AC=1;AF=0.500;AN=2;BaseQRankSum=0.526;ClippingRankSum=0.000;DP=52;ExcessHet=3.0103;FS=0.000;MLEAC=1;MLEAF=0.500;MQ=42.00;MQRankSum=0.000;QD=16.50;ReadPosRankSum=1.685;SOR=0.576	GT:AD:DP:GQ:PL	0/1:27,25:52:99:886,0,963
chrXII	320381	.	C	T	748.77	PASS	AC=1;AF=0.500;AN=2;BaseQRankSum=-0.973;ClippingRankSum=0.000;DP=54;ExcessHet=3.0103;FS=2.047;MLEAC=1;MLEAF=0.500;MQ=42.00;MQRankSum=0.000;QD=14.13;ReadPosRankSum=-0.991;SOR=1.308	GT:AD:DP:GQ:PL	0/1:30,23:53:99:777,0,1082
chrXII	327962	.	C	T	406.77	PASS	AC=1;AF=0.500;AN=2;BaseQRankSum=-0.839;ClippingRankSum=0.000;DP=20;ExcessHet=3.0103;FS=4.834;MLEAC=1;MLEAF=0.500;MQ=42.00;MQRankSum=0.000;QD=20.34;ReadPosRankSum=-1.208;SOR=0.101	GT:AD:DP:GQ:PL	0/1:7,13:20:99:435,0,232
chrXII	349624	.	G	A	1083.77	PASS	AC=1;AF=0.500;AN=2;BaseQRankSum=2.317;ClippingRankSum=0.000;DP=73;ExcessHet=3.0103;FS=1.913;MLEAC=1;MLEAF=0.500;MQ=41.95;MQRankSum=1.313;QD=14.85;ReadPosRankSum=0.880;SOR=0.930	GT:AD:DP:GQ:PL	0/1:40,33:73:99:1112,0,1210
chrXII	368701	.	G	A	929.77	PASS	AC=1;AF=0.500;AN=2;BaseQRankSum=0.041;ClippingRankSum=0.000;DP=49;ExcessHet=3.0103;FS=2.617;MLEAC=1;MLEAF=0.500;MQ=42.00;MQRankSum=0.000;QD=18.97;ReadPosRankSum=-0.117;SOR=1.179	GT:AD:DP:GQ:PL	0/1:21,28:49:99:958,0,705
chrXII	369405	.	C	T	589.77	PASS	AC=1;AF=0.500;AN=2;BaseQRankSum=-0.928;ClippingRankSum=0.000;DP=34;ExcessHet=3.0103;FS=3.093;MLEAC=1;MLEAF=0.500;MQ=42.00;MQRankSum=0.000;QD=17.35;ReadPosRankSum=-0.357;SOR=0.819	GT:AD:DP:GQ:PL	0/1:15,19:34:99:618,0,491
chrXII	371419	.	C	T	624.77	PASS	AC=1;AF=0.500;AN=2;BaseQRankSum=-0.843;ClippingRankSum=0.000;DP=43;ExcessHet=3.0103;FS=0.000;MLEAC=1;MLEAF=0.500;MQ=41.67;MQRankSum=-0.930;QD=14.53;ReadPosRankSum=-0.763;SOR=0.582	GT:AD:DP:GQ:PL	0/1:21,22:43:99:653,0,657
chrXII	497643	.	G	A	578.77	PASS	AC=1;AF=0.500;AN=2;BaseQRankSum=-0.297;ClippingRankSum=0.000;DP=37;ExcessHet=3.0103;FS=13.426;MLEAC=1;MLEAF=0.500;MQ=42.00;MQRankSum=0.000;QD=17.02;ReadPosRankSum=0.141;SOR=0.875	GT:AD:DP:GQ:PL	0/1:16,18:34:99:607,0,560
chrXII	515098	.	G	A	825.77	PASS	AC=1;AF=0.500;AN=2;BaseQRankSum=0.760;ClippingRankSum=0.000;DP=46;ExcessHet=3.0103;FS=2.581;MLEAC=1;MLEAF=0.500;MQ=41.96;MQRankSum=-0.914;QD=17.95;ReadPosRankSum=-0.323;SOR=0.382	GT:AD:DP:GQ:PL	0/1:22,24:46:99:854,0,769
chrXII	518257	.	C	T	200.77	PASS	AC=1;AF=0.500;AN=2;BaseQRankSum=1.328;ClippingRankSum=0.000;DP=34;ExcessHet=3.0103;FS=0.000;MLEAC=1;MLEAF=0.500;MQ=42.00;MQRankSum=0.000;QD=5.90;ReadPosRankSum=0.502;SOR=0.664	GT:AD:DP:GQ:PL	0/1:26,8:34:99:229,0,858
chrXII	537192	.	C	T	115.77	PASS	AC=1;AF=0.500;AN=2;BaseQRankSum=2.032;ClippingRankSum=0.000;DP=21;ExcessHet=3.0103;FS=6.043;MLEAC=1;MLEAF=0.500;MQ=41.29;MQRankSum=-1.617;QD=5.79;ReadPosRankSum=1.124;SOR=0.078	GT:AD:DP:GQ:PL	0/1:15,5:20:99:144,0,461
chrXII	540036	.	C	T	507.77	PASS	AC=1;AF=0.500;AN=2;BaseQRankSum=-1.112;ClippingRankSum=0.000;DP=33;ExcessHet=3.0103;FS=0.000;MLEAC=1;MLEAF=0.500;MQ=42.00;MQRankSum=0.000;QD=15.39;ReadPosRankSum=-0.714;SOR=0.743	GT:AD:DP:GQ:PL	0/1:15,18:33:99:536,0,497
chrXII	569392	.	C	T	921.77	PASS	AC=1;AF=0.500;AN=2;BaseQRankSum=-0.691;ClippingRankSum=0.000;DP=43;ExcessHet=3.0103;FS=6.477;MLEAC=1;MLEAF=0.500;MQ=42.00;MQRankSum=0.000;QD=21.44;ReadPosRankSum=-1.846;SOR=1.071	GT:AD:DP:GQ:PL	0/1:17,26:43:99:950,0,586
chrXII	614892	.	G	A	642.77	PASS	AC=1;AF=0.500;AN=2;BaseQRankSum=0.188;ClippingRankSum=0.000;DP=58;ExcessHet=3.0103;FS=1.062;MLEAC=1;MLEAF=0.500;MQ=41.49;MQRankSum=1.100;QD=11.08;ReadPosRankSum=-0.172;SOR=0.864	GT:AD:DP:GQ:PL	0/1:37,21:58:99:671,0,1191
chrXII	632905	.	G	A	416.77	PASS	AC=1;AF=0.500;AN=2;BaseQRankSum=0.428;ClippingRankSum=0.000;DP=32;ExcessHet=3.0103;FS=14.446;MLEAC=1;MLEAF=0.500;MQ=42.00;MQRankSum=0.000;QD=13.02;ReadPosRankSum=0.173;SOR=2.072	GT:AD:DP:GQ:PL	0/1:19,13:32:99:445,0,663
chrXII	634001	.	G	A	639.77	PASS	AC=1;AF=0.500;AN=2;BaseQRankSum=-0.545;ClippingRankSum=0.000;DP=40;ExcessHet=3.0103;FS=1.264;MLEAC=1;MLEAF=0.500;MQ=41.53;MQRankSum=-0.456;QD=16.40;ReadPosRankSum=0.514;SOR=1.002	GT:AD:DP:GQ:PL	0/1:19,20:39:99:668,0,665
chrXII	636668	.	G	A	324.77	PASS	AC=1;AF=0.500;AN=2;BaseQRankSum=0.351;ClippingRankSum=0.000;DP=27;ExcessHet=3.0103;FS=3.699;MLEAC=1;MLEAF=0.500;MQ=42.00;MQRankSum=0.000;QD=12.03;ReadPosRankSum=-0.339;SOR=1.802	GT:AD:DP:GQ:PL	0/1:16,11:27:99:353,0,494
chrXII	704197	.	G	A	406.77	PASS	AC=1;AF=0.500;AN=2;BaseQRankSum=0.356;ClippingRankSum=0.000;DP=29;ExcessHet=3.0103;FS=1.569;MLEAC=1;MLEAF=0.500;MQ=41.49;MQRankSum=-1.040;QD=14.03;ReadPosRankSum=0.107;SOR=1.061	GT:AD:DP:GQ:PL	0/1:16,13:29:99:435,0,553
chrXII	705466	.	C	T	511.77	PASS	AC=1;AF=0.500;AN=2;BaseQRankSum=0.512;ClippingRankSum=0.000;DP=42;ExcessHet=3.0103;FS=9.848;MLEAC=1;MLEAF=0.500;MQ=41.62;MQRankSum=-1.200;QD=12.48;ReadPosRankSum=-1.079;SOR=0.554	GT:AD:DP:GQ:PL	0/1:25,16:41:99:540,0,852
chrXII	735142	.	G	A	227.77	PASS	AC=1;AF=0.500;AN=2;BaseQRankSum=-0.100;ClippingRankSum=0.000;DP=17;ExcessHet=3.0103;FS=1.957;MLEAC=1;MLEAF=0.500;MQ=41.16;MQRankSum=-0.722;QD=13.40;ReadPosRankSum=0.711;SOR=1.080	GT:AD:DP:GQ:PL	0/1:9,8:17:99:256,0,325
chrXII	746759	.	G	A	495.77	PASS	AC=1;AF=0.500;AN=2;BaseQRankSum=1.202;ClippingRankSum=0.000;DP=48;ExcessHet=3.0103;FS=2.536;MLEAC=1;MLEAF=0.500;MQ=42.00;MQRankSum=0.000;QD=10.33;ReadPosRankSum=1.087;SOR=0.384	GT:AD:DP:GQ:PL	0/1:30,18:48:99:524,0,922
chrXII	764594	.	G	A	747.77	PASS	AC=1;AF=0.500;AN=2;BaseQRankSum=-0.944;ClippingRankSum=0.000;DP=42;ExcessHet=3.0103;FS=0.000;MLEAC=1;MLEAF=0.500;MQ=42.00;MQRankSum=0.000;QD=17.80;ReadPosRankSum=-0.609;SOR=0.836	GT:AD:DP:GQ:PL	0/1:20,22:42:99:776,0,719
chrXII	772088	.	G	A	650.77	PASS	AC=1;AF=0.500;AN=2;BaseQRankSum=-0.861;ClippingRankSum=0.000;DP=40;ExcessHet=3.0103;FS=1.264;MLEAC=1;MLEAF=0.500;MQ=41.53;MQRankSum=1.855;QD=16.69;ReadPosRankSum=-1.397;SOR=0.435	GT:AD:DP:GQ:PL	0/1:19,20:39:99:679,0,651
chrXII	845444	.	C	T	694.77	PASS	AC=1;AF=0.500;AN=2;BaseQRankSum=-0.421;ClippingRankSum=0.000;DP=60;ExcessHet=3.0103;FS=1.009;MLEAC=1;MLEAF=0.500;MQ=41.28;MQRankSum=-2.214;QD=11.58;ReadPosRankSum=-0.732;SOR=0.901	GT:AD:DP:GQ:PL	0/1:37,23:60:99:723,0,1311
chrXII	863009	.	G	A	989.77	PASS	AC=1;AF=0.500;AN=2;BaseQRankSum=1.374;ClippingRankSum=0.000;DP=52;ExcessHet=3.0103;FS=4.112;MLEAC=1;MLEAF=0.500;MQ=41.15;MQRankSum=0.727;QD=19.03;ReadPosRankSum=1.842;SOR=1.368	GT:AD:DP:GQ:PL	0/1:24,28:52:99:1018,0,800
chrXII	885046	.	G	A	488.77	PASS	AC=1;AF=0.500;AN=2;BaseQRankSum=-0.997;ClippingRankSum=0.000;DP=35;ExcessHet=3.0103;FS=3.274;MLEAC=1;MLEAF=0.500;MQ=41.58;MQRankSum=-0.915;QD=13.96;ReadPosRankSum=0.316;SOR=0.252	GT:AD:DP:GQ:PL	0/1:17,18:35:99:517,0,525
chrXII	1006329	.	C	T	647.77	PASS	AC=1;AF=0.500;AN=2;BaseQRankSum=1.061;ClippingRankSum=0.000;DP=50;ExcessHet=3.0103;FS=2.381;MLEAC=1;MLEAF=0.500;MQ=40.42;MQRankSum=-1.048;QD=12.96;ReadPosRankSum=-0.382;SOR=0.943	GT:AD:DP:GQ:PL	0/1:29,21:50:99:676,0,912
chrXII	1041128	.	G	A	1024.77	PASS	AC=1;AF=0.500;AN=2;BaseQRankSum=1.817;ClippingRankSum=0.000;DP=45;ExcessHet=3.0103;FS=6.321;MLEAC=1;MLEAF=0.500;MQ=42.00;MQRankSum=0.000;QD=22.77;ReadPosRankSum=-0.501;SOR=1.022	GT:AD:DP:GQ:PL	0/1:17,28:45:99:1053,0,518
chrXII	1044518	.	C	T	841.77	PASS	AC=1;AF=0.500;AN=2;BaseQRankSum=0.628;ClippingRankSum=0.000;DP=56;ExcessHet=3.0103;FS=5.393;MLEAC=1;MLEAF=0.500;MQ=42.00;MQRankSum=0.000;QD=15.03;ReadPosRankSum=0.801;SOR=1.429	GT:AD:DP:GQ:PL	0/1:29,27:56:99:870,0,924
chrXIII	8804	.	C	T	828.77	PASS	AC=1;AF=0.500;AN=2;BaseQRankSum=-2.603;ClippingRankSum=0.000;DP=51;ExcessHet=3.0103;FS=9.832;MLEAC=1;MLEAF=0.500;MQ=42.00;MQRankSum=0.000;QD=16.91;ReadPosRankSum=0.414;SOR=0.102	GT:AD:DP:GQ:PL	0/1:22,27:49:99:857,0,763
chrXIII	13883	.	G	A	791.77	PASS	AC=1;AF=0.500;AN=2;BaseQRankSum=0.311;ClippingRankSum=0.000;DP=56;ExcessHet=3.0103;FS=0.000;MLEAC=1;MLEAF=0.500;MQ=42.00;MQRankSum=0.000;QD=14.14;ReadPosRankSum=0.351;SOR=0.562	GT:AD:DP:GQ:PL	0/1:28,28:56:99:820,0,818
chrXIII	16975	.	C	T	686.77	PASS	AC=1;AF=0.500;AN=2;BaseQRankSum=-1.641;ClippingRankSum=0.000;DP=37;ExcessHet=3.0103;FS=0.000;MLEAC=1;MLEAF=0.500;MQ=42.00;MQRankSum=0.000;QD=18.56;ReadPosRankSum=-0.253;SOR=0.776	GT:AD:DP:GQ:PL	0/1:14,23:37:99:715,0,455
chrXIII	29888	.	G	A	902.77	PASS	AC=1;AF=0.500;AN=2;BaseQRankSum=-1.761;ClippingRankSum=0.000;DP=50;ExcessHet=3.0103;FS=1.228;MLEAC=1;MLEAF=0.500;MQ=41.35;MQRankSum=-1.663;QD=18.06;ReadPosRankSum=-1.961;SOR=0.414	GT:AD:DP:GQ:PL	0/1:20,30:50:99:931,0,651
chrXIII	35577	.	C	T	619.77	PASS	AC=1;AF=0.500;AN=2;BaseQRankSum=-0.034;ClippingRankSum=0.000;DP=46;ExcessHet=3.0103;FS=5.972;MLEAC=1;MLEAF=0.500;MQ=41.92;MQRankSum=-1.529;QD=13.47;ReadPosRankSum=0.489;SOR=1.118	GT:AD:DP:GQ:PL	0/1:25,21:46:99:648,0,840
chrXIII	41800	.	G	A	843.77	PASS	AC=1;AF=0.500;AN=2;BaseQRankSum=-0.168;ClippingRankSum=0.000;DP=44;ExcessHet=3.0103;FS=0.000;MLEAC=1;MLEAF=0.500;MQ=42.00;MQRankSum=0.000;QD=19.18;ReadPosRankSum=1.541;SOR=0.723	GT:AD:DP:GQ:PL	0/1:18,26:44:99:872,0,578
chrXIII	70548	.	G	A	740.77	PASS	AC=1;AF=0.500;AN=2;BaseQRankSum=2.628;ClippingRankSum=0.000;DP=35;ExcessHet=3.0103;FS=3.972;MLEAC=1;MLEAF=0.500;MQ=42.00;MQRankSum=0.000;QD=21.16;ReadPosRankSum=-0.736;SOR=1.734	GT:AD:DP:GQ:PL	0/1:14,21:35:99:769,0,335
chrXIII	95472	.	C	T	638.77	PASS	AC=1;AF=0.500;AN=2;BaseQRankSum=-1.938;ClippingRankSum=0.000;DP=51;ExcessHet=3.0103;FS=0.000;MLEAC=1;MLEAF=0.500;MQ=41.64;MQRankSum=-0.766;QD=12.52;ReadPosRankSum=0.734;SOR=0.795	GT:AD:DP:GQ:PL	0/1:28,23:51:99:667,0,986
chrXIII	160207	.	C	T	847.77	PASS	AC=1;AF=0.500;AN=2;BaseQRankSum=0.075;ClippingRankSum=0.000;DP=60;ExcessHet=3.0103;FS=0.000;MLEAC=1;MLEAF=0.500;MQ=41.93;MQRankSum=1.403;QD=14.13;ReadPosRankSum=2.335;SOR=0.705	GT:AD:DP:GQ:PL	0/1:31,29:60:99:876,0,955
chrXIII	194037	.	G	A	827.77	PASS	AC=1;AF=0.500;AN=2;BaseQRankSum=-0.426;ClippingRankSum=0.000;DP=65;ExcessHet=3.0103;FS=0.976;MLEAC=1;MLEAF=0.500;MQ=42.00;MQRankSum=0.000;QD=12.73;ReadPosRankSum=-0.319;SOR=0.894	GT:AD:DP:GQ:PL	0/1:40,25:65:99:856,0,1453
chrXIII	275285	.	G	A	785.77	PASS	AC=1;AF=0.500;AN=2;BaseQRankSum=0.212;ClippingRankSum=0.000;DP=52;ExcessHet=3.0103;FS=1.077;MLEAC=1;MLEAF=0.500;MQ=41.73;MQRankSum=1.001;QD=15.11;ReadPosRankSum=-0.530;SOR=0.456	GT:AD:DP:GQ:PL	0/1:27,25:52:99:814,0,854
chrXIII	282719	.	G	A	623.77	PASS	AC=1;AF=0.500;AN=2;BaseQRankSum=0.372;ClippingRankSum=0.000;DP=46;ExcessHet=3.0103;FS=4.288;MLEAC=1;MLEAF=0.500;MQ=41.65;MQRankSum=1.255;QD=13.86;ReadPosRankSum=-1.310;SOR=0.850	GT:AD:DP:GQ:PL	0/1:26,19:45:99:652,0,873
chrXIII	318825	.	C	T	758.77	PASS	AC=1;AF=0.500;AN=2;BaseQRankSum=0.211;ClippingRankSum=0.000;DP=46;ExcessHet=3.0103;FS=8.562;MLEAC=1;MLEAF=0.500;MQ=41.64;MQRankSum=1.461;QD=16.49;ReadPosRankSum=-0.224;SOR=0.943	GT:AD:DP:GQ:PL	0/1:23,23:46:99:787,0,777
chrXIII	321882	.	C	T	886.77	PASS	AC=1;AF=0.500;AN=2;BaseQRankSum=0.744;ClippingRankSum=0.000;DP=45;ExcessHet=3.0103;FS=6.624;MLEAC=1;MLEAF=0.500;MQ=42.00;MQRankSum=0.000;QD=19.71;ReadPosRankSum=0.486;SOR=1.725	GT:AD:DP:GQ:PL	0/1:18,27:45:99:915,0,503
chrXIII	325769	.	G	A	854.77	PASS	AC=1;AF=0.500;AN=2;BaseQRankSum=1.822;ClippingRankSum=0.000;DP=48;ExcessHet=3.0103;FS=0.000;MLEAC=1;MLEAF=0.500;MQ=42.00;MQRankSum=0.000;QD=17.81;ReadPosRankSum=-1.714;SOR=0.693	GT:AD:DP:GQ:PL	0/1:22,26:48:99:883,0,624
chrXIII	326141	.	C	T	458.77	PASS	AC=1;AF=0.500;AN=2;BaseQRankSum=-0.234;ClippingRankSum=0.000;DP=38;ExcessHet=3.0103;FS=1.403;MLEAC=1;MLEAF=0.500;MQ=41.63;MQRankSum=-1.001;QD=12.07;ReadPosRankSum=-0.491;SOR=0.395	GT:AD:DP:GQ:PL	0/1:20,18:38:99:487,0,583
chrXIII	386799	.	G	A	807.77	PASS	AC=1;AF=0.500;AN=2;BaseQRankSum=-0.314;ClippingRankSum=0.000;DP=56;ExcessHet=3.0103;FS=6.210;MLEAC=1;MLEAF=0.500;MQ=41.74;MQRankSum=-1.020;QD=14.69;ReadPosRankSum=1.682;SOR=1.623	GT:AD:DP:GQ:PL	0/1:29,26:55:99:836,0,1036
chrXIII	497692	.	C	T	813.77	PASS	AC=1;AF=0.500;AN=2;BaseQRankSum=2.386;ClippingRankSum=0.000;DP=62;ExcessHet=3.0103;FS=5.409;MLEAC=1;MLEAF=0.500;MQ=42.00;MQRankSum=0.000;QD=13.13;ReadPosRankSum=0.540;SOR=1.479	GT:AD:DP:GQ:PL	0/1:38,24:62:99:842,0,1278
chrXIII	502115	.	C	T	908.77	PASS	AC=1;AF=0.500;AN=2;BaseQRankSum=0.741;ClippingRankSum=0.000;DP=43;ExcessHet=3.0103;FS=1.333;MLEAC=1;MLEAF=0.500;MQ=41.34;MQRankSum=-1.123;QD=21.13;ReadPosRankSum=0.383;SOR=1.140	GT:AD:DP:GQ:PL	0/1:17,26:43:99:937,0,573
chrXIII	509661	.	G	A	722.77	PASS	AC=1;AF=0.500;AN=2;BaseQRankSum=-1.135;ClippingRankSum=0.000;DP=38;ExcessHet=3.0103;FS=3.699;MLEAC=1;MLEAF=0.500;MQ=42.00;MQRankSum=0.000;QD=19.02;ReadPosRankSum=-0.452;SOR=0.249	GT:AD:DP:GQ:PL	0/1:17,21:38:99:751,0,621
chrXIII	545895	.	G	A	782.77	PASS	AC=1;AF=0.500;AN=2;BaseQRankSum=0.568;ClippingRankSum=0.000;DP=50;ExcessHet=3.0103;FS=1.114;MLEAC=1;MLEAF=0.500;MQ=42.00;MQRankSum=0.000;QD=15.66;ReadPosRankSum=-0.902;SOR=0.914	GT:AD:DP:GQ:PL	0/1:26,24:50:99:811,0,839
chrXIII	549185	.	C	T	508.77	PASS	AC=1;AF=0.500;AN=2;BaseQRankSum=-1.114;ClippingRankSum=0.000;DP=37;ExcessHet=3.0103;FS=0.000;MLEAC=1;MLEAF=0.500;MQ=42.00;MQRankSum=0.000;QD=13.75;ReadPosRankSum=-0.935;SOR=0.645	GT:AD:DP:GQ:PL	0/1:20,17:37:99:537,0,750
chrXIII	551901	.	C	T	705.77	PASS	AC=1;AF=0.500;AN=2;BaseQRankSum=-0.157;ClippingRankSum=0.000;DP=48;ExcessHet=3.0103;FS=1.148;MLEAC=1;MLEAF=0.500;MQ=42.00;MQRankSum=0.000;QD=14.70;ReadPosRankSum=-1.110;SOR=0.473	GT:AD:DP:GQ:PL	0/1:26,22:48:99:734,0,878
chrXIII	559173	.	C	T	625.77	PASS	AC=1;AF=0.500;AN=2;BaseQRankSum=0.015;ClippingRankSum=0.000;DP=37;ExcessHet=3.0103;FS=0.000;MLEAC=1;MLEAF=0.500;MQ=41.95;MQRankSum=-0.919;QD=16.91;ReadPosRankSum=0.248;SOR=0.776	GT:AD:DP:GQ:PL	0/1:18,19:37:99:654,0,629
chrXIII	559645	.	C	T	486.77	PASS	AC=1;AF=0.500;AN=2;BaseQRankSum=0.871;ClippingRankSum=0.000;DP=49;ExcessHet=3.0103;FS=1.212;MLEAC=1;MLEAF=0.500;MQ=42.00;MQRankSum=0.000;QD=10.14;ReadPosRankSum=0.048;SOR=0.929	GT:AD:DP:GQ:PL	0/1:31,17:48:99:515,0,1007
chrXIII	578323	.	C	T	545.77	PASS	AC=1;AF=0.500;AN=2;BaseQRankSum=0.605;ClippingRankSum=0.000;DP=39;ExcessHet=3.0103;FS=0.000;MLEAC=1;MLEAF=0.500;MQ=41.62;MQRankSum=-1.029;QD=13.99;ReadPosRankSum=-0.243;SOR=0.804	GT:AD:DP:GQ:PL	0/1:21,18:39:99:574,0,727
chrXIII	603245	.	C	T	708.77	PASS	AC=1;AF=0.500;AN=2;BaseQRankSum=0.322;ClippingRankSum=0.000;DP=45;ExcessHet=3.0103;FS=6.267;MLEAC=1;MLEAF=0.500;MQ=42.00;MQRankSum=0.000;QD=15.75;ReadPosRankSum=-0.045;SOR=1.355	GT:AD:DP:GQ:PL	0/1:22,23:45:99:737,0,732
chrXIII	610120	.	G	A	528.77	PASS	AC=1;AF=0.500;AN=2;BaseQRankSum=0.742;ClippingRankSum=0.000;DP=36;ExcessHet=3.0103;FS=1.344;MLEAC=1;MLEAF=0.500;MQ=42.00;MQRankSum=0.000;QD=15.11;ReadPosRankSum=0.802;SOR=1.112	GT:AD:DP:GQ:PL	0/1:19,16:35:99:557,0,625
chrXIII	620055	.	G	A	737.77	PASS	AC=1;AF=0.500;AN=2;BaseQRankSum=-0.510;ClippingRankSum=0.000;DP=48;ExcessHet=3.0103;FS=0.000;MLEAC=1;MLEAF=0.500;MQ=42.00;MQRankSum=0.000;QD=15.37;ReadPosRankSum=-1.298;SOR=0.580	GT:AD:DP:GQ:PL	0/1:26,22:48:99:766,0,915
chrXIII	626535	.	G	A	579.77	PASS	AC=1;AF=0.500;AN=2;BaseQRankSum=-0.790;ClippingRankSum=0.000;DP=34;ExcessHet=3.0103;FS=3.235;MLEAC=1;MLEAF=0.500;MQ=42.00;MQRankSum=0.000;QD=17.05;ReadPosRankSum=-1.027;SOR=1.402	GT:AD:DP:GQ:PL	0/1:15,19:34:99:608,0,490
chrXIII	628156	.	C	T	1104.77	PASS	AC=1;AF=0.500;AN=2;BaseQRankSum=1.664;ClippingRankSum=0.000;DP=61;ExcessHet=3.0103;FS=6.913;MLEAC=1;MLEAF=0.500;MQ=41.97;MQRankSum=-0.919;QD=18.11;ReadPosRankSum=0.069;SOR=0.941	GT:AD:DP:GQ:PL	0/1:29,32:61:99:1133,0,921
chrXIII	632241	.	C	T	423.77	PASS	AC=1;AF=0.500;AN=2;BaseQRankSum=-0.255;ClippingRankSum=0.000;DP=36;ExcessHet=3.0103;FS=1.366;MLEAC=1;MLEAF=0.500;MQ=41.95;MQRankSum=-1.002;QD=11.77;ReadPosRankSum=0.831;SOR=0.387	GT:AD:DP:GQ:PL	0/1:19,17:36:99:452,0,625
chrXIII	635821	.	C	T	753.77	PASS	AC=1;AF=0.500;AN=2;BaseQRankSum=-0.359;ClippingRankSum=0.000;DP=54;ExcessHet=3.0103;FS=3.899;MLEAC=1;MLEAF=0.500;MQ=41.96;MQRankSum=-1.040;QD=13.96;ReadPosRankSum=0.046;SOR=0.301	GT:AD:DP:GQ:PL	0/1:29,25:54:99:782,0,993
chrXIII	693529	.	C	T	661.77	PASS	AC=1;AF=0.500;AN=2;BaseQRankSum=0.820;ClippingRankSum=0.000;DP=40;ExcessHet=3.0103;FS=1.264;MLEAC=1;MLEAF=0.500;MQ=42.00;MQRankSum=0.000;QD=16.54;ReadPosRankSum=0.405;SOR=0.385	GT:AD:DP:GQ:PL	0/1:20,20:40:99:690,0,627
chrXIII	705482	.	C	T	693.77	PASS	AC=1;AF=0.500;AN=2;BaseQRankSum=-0.492;ClippingRankSum=0.000;DP=50;ExcessHet=3.0103;FS=6.180;MLEAC=1;MLEAF=0.500;MQ=41.92;MQRankSum=-1.519;QD=13.88;ReadPosRankSum=-0.110;SOR=1.680	GT:AD:DP:GQ:PL	0/1:27,23:50:99:722,0,894
chrXIII	707372	.	G	A	784.77	PASS	AC=1;AF=0.500;AN=2;BaseQRankSum=-0.317;ClippingRankSum=0.000;DP=51;ExcessHet=3.0103;FS=3.907;MLEAC=1;MLEAF=0.500;MQ=42.00;MQRankSum=0.000;QD=15.39;ReadPosRankSum=-0.851;SOR=0.481	GT:AD:DP:GQ:PL	0/1:28,23:51:99:813,0,977
chrXIII	751191	.	G	A	1054.77	PASS	AC=1;AF=0.500;AN=2;BaseQRankSum=2.534;ClippingRankSum=0.000;DP=63;ExcessHet=3.0103;FS=4.721;MLEAC=1;MLEAF=0.500;MQ=42.00;MQRankSum=0.000;QD=16.74;ReadPosRankSum=0.616;SOR=1.622	GT:AD:DP:GQ:PL	0/1:32,31:63:99:1083,0,1002
chrXIII	775510	.	C	T	624.77	PASS	AC=1;AF=0.500;AN=2;BaseQRankSum=-0.558;ClippingRankSum=0.000;DP=42;ExcessHet=3.0103;FS=0.000;MLEAC=1;MLEAF=0.500;MQ=41.91;MQRankSum=1.466;QD=14.88;ReadPosRankSum=-1.312;SOR=0.911	GT:AD:DP:GQ:PL	0/1:21,21:42:99:653,0,679
chrXIII	788697	.	G	A	1051.77	PASS	AC=1;AF=0.500;AN=2;BaseQRankSum=0.690;ClippingRankSum=0.000;DP=59;ExcessHet=3.0103;FS=2.287;MLEAC=1;MLEAF=0.500;MQ=41.26;MQRankSum=-0.439;QD=17.83;ReadPosRankSum=1.058;SOR=0.379	GT:AD:DP:GQ:PL	0/1:28,31:59:99:1080,0,949
chrXIII	803481	.	C	T	437.77	PASS	AC=1;AF=0.500;AN=2;BaseQRankSum=-1.271;ClippingRankSum=0.000;DP=35;ExcessHet=3.0103;FS=1.313;MLEAC=1;MLEAF=0.500;MQ=42.00;MQRankSum=0.000;QD=12.51;ReadPosRankSum=-2.175;SOR=0.465	GT:AD:DP:GQ:PL	0/1:21,14:35:99:466,0,748
chrXIII	806878	.	G	A	722.77	PASS	AC=1;AF=0.500;AN=2;BaseQRankSum=0.672;ClippingRankSum=0.000;DP=53;ExcessHet=3.0103;FS=9.622;MLEAC=1;MLEAF=0.500;MQ=42.00;MQRankSum=0.000;QD=13.64;ReadPosRankSum=0.426;SOR=0.109	GT:AD:DP:GQ:PL	0/1:28,25:53:99:751,0,879
chrXIII	807273	.	G	A	952.77	PASS	AC=1;AF=0.500;AN=2;BaseQRankSum=-0.734;ClippingRankSum=0.000;DP=59;ExcessHet=3.0103;FS=3.606;MLEAC=1;MLEAF=0.500;MQ=42.00;MQRankSum=0.000;QD=16.15;ReadPosRankSum=-2.883;SOR=1.207	GT:AD:DP:GQ:PL	0/1:28,31:59:99:981,0,917
chrXIII	821591	.	G	A	704.77	PASS	AC=1;AF=0.500;AN=2;BaseQRankSum=1.519;ClippingRankSum=0.000;DP=52;ExcessHet=3.0103;FS=2.392;MLEAC=1;MLEAF=0.500;MQ=41.96;MQRankSum=-1.176;QD=13.55;ReadPosRankSum=-0.123;SOR=0.407	GT:AD:DP:GQ:PL	0/1:31,21:52:99:733,0,1064
chrXIII	858906	.	G	A	773.77	PASS	AC=1;AF=0.500;AN=2;BaseQRankSum=-1.471;ClippingRankSum=0.000;DP=44;ExcessHet=3.0103;FS=11.914;MLEAC=1;MLEAF=0.500;MQ=42.00;MQRankSum=0.000;QD=17.99;ReadPosRankSum=0.387;SOR=0.508	GT:AD:DP:GQ:PL	0/1:16,27:43:99:802,0,504
chrXIII	858954	.	C	T	269.77	PASS	AC=1;AF=0.500;AN=2;BaseQRankSum=0.747;ClippingRankSum=0.000;DP=34;ExcessHet=3.0103;FS=0.000;MLEAC=1;MLEAF=0.500;MQ=42.00;MQRankSum=0.000;QD=8.70;ReadPosRankSum=-1.495;SOR=0.973	GT:AD:DP:GQ:PL	0/1:21,10:31:99:298,0,657
chrXIII	860447	.	C	T	616.77	PASS	AC=1;AF=0.500;AN=2;BaseQRankSum=-0.794;ClippingRankSum=0.000;DP=35;ExcessHet=3.0103;FS=1.377;MLEAC=1;MLEAF=0.500;MQ=41.59;MQRankSum=-0.829;QD=18.14;ReadPosRankSum=-1.826;SOR=1.127	GT:AD:DP:GQ:PL	0/1:15,19:34:99:645,0,555
chrXIII	863932	.	G	A	645.77	PASS	AC=1;AF=0.500;AN=2;BaseQRankSum=1.026;ClippingRankSum=0.000;DP=40;ExcessHet=3.0103;FS=4.646;MLEAC=1;MLEAF=0.500;MQ=42.00;MQRankSum=0.000;QD=16.14;ReadPosRankSum=0.405;SOR=0.942	GT:AD:DP:GQ:PL	0/1:20,20:40:99:674,0,657
chrXIII	876383	.	G	A	853.77	PASS	AC=1;AF=0.500;AN=2;BaseQRankSum=2.850;ClippingRankSum=0.000;DP=62;ExcessHet=3.0103;FS=3.908;MLEAC=1;MLEAF=0.500;MQ=42.00;MQRankSum=0.000;QD=13.77;ReadPosRankSum=2.869;SOR=0.283	GT:AD:DP:GQ:PL	0/1:37,25:62:99:882,0,1327
chrXIII	880388	.	G	A	315.77	PASS	AC=1;AF=0.500;AN=2;BaseQRankSum=-1.578;ClippingRankSum=0.000;DP=25;ExcessHet=3.0103;FS=0.000;MLEAC=1;MLEAF=0.500;MQ=42.00;MQRankSum=0.000;QD=13.16;ReadPosRankSum=0.000;SOR=0.693	GT:AD:DP:GQ:PL	0/1:12,12:24:99:344,0,441
chrXIII	890529	.	C	T	580.77	PASS	AC=1;AF=0.500;AN=2;BaseQRankSum=-0.277;ClippingRankSum=0.000;DP=37;ExcessHet=3.0103;FS=0.000;MLEAC=1;MLEAF=0.500;MQ=41.89;MQRankSum=-1.357;QD=15.70;ReadPosRankSum=-0.303;SOR=0.569	GT:AD:DP:GQ:PL	0/1:18,19:37:99:609,0,555
chrXIV	28382	.	G	A	495.77	PASS	AC=1;AF=0.500;AN=2;BaseQRankSum=-0.471;ClippingRankSum=0.000;DP=42;ExcessHet=3.0103;FS=1.392;MLEAC=1;MLEAF=0.500;MQ=41.86;MQRankSum=0.453;QD=11.80;ReadPosRankSum=-0.114;SOR=1.184	GT:AD:DP:GQ:PL	0/1:23,19:42:99:524,0,697
chrXIV	47831	.	C	T	827.77	PASS	AC=1;AF=0.500;AN=2;BaseQRankSum=0.321;ClippingRankSum=0.000;DP=66;ExcessHet=3.0103;FS=4.994;MLEAC=1;MLEAF=0.500;MQ=42.00;MQRankSum=0.000;QD=12.54;ReadPosRankSum=0.352;SOR=0.963	GT:AD:DP:GQ:PL	0/1:39,27:66:99:856,0,1332
chrXIV	68260	.	C	T	1005.77	PASS	AC=1;AF=0.500;AN=2;BaseQRankSum=-1.227;ClippingRankSum=0.000;DP=65;ExcessHet=3.0103;FS=0.950;MLEAC=1;MLEAF=0.500;MQ=42.00;MQRankSum=0.000;QD=15.47;ReadPosRankSum=-0.120;SOR=0.876	GT:AD:DP:GQ:PL	0/1:32,33:65:99:1034,0,1092
chrXIV	69535	.	G	A	1048.77	PASS	AC=1;AF=0.500;AN=2;BaseQRankSum=1.612;ClippingRankSum=0.000;DP=57;ExcessHet=3.0103;FS=0.000;MLEAC=1;MLEAF=0.500;MQ=42.00;MQRankSum=0.000;QD=18.40;ReadPosRankSum=-0.638;SOR=0.698	GT:AD:DP:GQ:PL	0/1:27,30:57:99:1077,0,846
chrXIV	76180	.	C	T	829.77	PASS	AC=1;AF=0.500;AN=2;BaseQRankSum=0.082;ClippingRankSum=0.000;DP=56;ExcessHet=3.0103;FS=0.000;MLEAC=1;MLEAF=0.500;MQ=41.48;MQRankSum=-0.051;QD=14.82;ReadPosRankSum=1.937;SOR=0.593	GT:AD:DP:GQ:PL	0/1:29,27:56:99:858,0,911
chrXIV	76479	.	C	T	814.77	PASS	AC=1;AF=0.500;AN=2;BaseQRankSum=-1.873;ClippingRankSum=0.000;DP=56;ExcessHet=3.0103;FS=1.085;MLEAC=1;MLEAF=0.500;MQ=41.70;MQRankSum=1.354;QD=14.55;ReadPosRankSum=-2.524;SOR=0.957	GT:AD:DP:GQ:PL	0/1:30,26:56:99:843,0,1024
chrXIV	78261	.	C	T	516.77	PASS	AC=1;AF=0.500;AN=2;BaseQRankSum=-0.021;ClippingRankSum=0.000;DP=50;ExcessHet=3.0103;FS=1.172;MLEAC=1;MLEAF=0.500;MQ=42.00;MQRankSum=0.000;QD=10.34;ReadPosRankSum=0.838;SOR=0.437	GT:AD:DP:GQ:PL	0/1:33,17:50:99:545,0,1123
chrXIV	89857	.	G	A	603.77	PASS	AC=1;AF=0.500;AN=2;BaseQRankSum=-1.426;ClippingRankSum=0.000;DP=51;ExcessHet=3.0103;FS=2.609;MLEAC=1;MLEAF=0.500;MQ=42.00;MQRankSum=0.000;QD=12.08;ReadPosRankSum=-1.256;SOR=1.287	GT:AD:DP:GQ:PL	0/1:28,22:50:99:632,0,918
chrXIV	106995	.	G	A	638.77	PASS	AC=1;AF=0.500;AN=2;BaseQRankSum=-0.080;ClippingRankSum=0.000;DP=36;ExcessHet=3.0103;FS=1.325;MLEAC=1;MLEAF=0.500;MQ=42.00;MQRankSum=0.000;QD=17.74;ReadPosRankSum=0.352;SOR=1.127	GT:AD:DP:GQ:PL	0/1:16,20:36:99:667,0,516
chrXIV	117183	.	G	A	644.77	PASS	AC=1;AF=0.500;AN=2;BaseQRankSum=0.704;ClippingRankSum=0.000;DP=42;ExcessHet=3.0103;FS=5.158;MLEAC=1;MLEAF=0.500;MQ=42.00;MQRankSum=0.000;QD=15.35;ReadPosRankSum=-0.295;SOR=1.609	GT:AD:DP:GQ:PL	0/1:23,19:42:99:673,0,766
chrXIV	117233	.	C	T	605.77	PASS	AC=1;AF=0.500;AN=2;BaseQRankSum=0.993;ClippingRankSum=0.000;DP=39;ExcessHet=3.0103;FS=0.000;MLEAC=1;MLEAF=0.500;MQ=42.00;MQRankSum=0.000;QD=15.53;ReadPosRankSum=-1.315;SOR=0.770	GT:AD:DP:GQ:PL	0/1:19,20:39:99:634,0,558
chrXIV	136895	.	A	G	4009.77	PASS	AC=1;AF=0.500;AN=2;BaseQRankSum=1.440;ClippingRankSum=0.000;DP=308;ExcessHet=3.0103;FS=7.725;MLEAC=1;MLEAF=0.500;MQ=40.02;MQRankSum=-3.390;QD=13.02;ReadPosRankSum=-4.066;SOR=1.155	GT:AD:DP:GQ:PL	0/1:212,96:308:99:4038,0,7961
chrXIV	147966	.	G	A	1225.77	PASS	AC=1;AF=0.500;AN=2;BaseQRankSum=-0.718;ClippingRankSum=0.000;DP=71;ExcessHet=3.0103;FS=3.410;MLEAC=1;MLEAF=0.500;MQ=42.00;MQRankSum=0.000;QD=17.26;ReadPosRankSum=-1.444;SOR=0.337	GT:AD:DP:GQ:PL	0/1:34,37:71:99:1254,0,1209
chrXIV	148288	.	C	T	1005.77	PASS	AC=1;AF=0.500;AN=2;BaseQRankSum=1.148;ClippingRankSum=0.000;DP=60;ExcessHet=3.0103;FS=7.533;MLEAC=1;MLEAF=0.500;MQ=41.29;MQRankSum=1.842;QD=16.76;ReadPosRankSum=0.048;SOR=1.762	GT:AD:DP:GQ:PL	0/1:29,31:60:99:1034,0,857
chrXIV	150424	.	C	T	478.77	PASS	AC=1;AF=0.500;AN=2;BaseQRankSum=0.312;ClippingRankSum=0.000;DP=26;ExcessHet=3.0103;FS=0.000;MLEAC=1;MLEAF=0.500;MQ=42.00;MQRankSum=0.000;QD=18.41;ReadPosRankSum=-0.362;SOR=0.941	GT:AD:DP:GQ:PL	0/1:12,14:26:99:507,0,431
chrXIV	157149	.	G	A	910.77	PASS	AC=1;AF=0.500;AN=2;BaseQRankSum=0.948;ClippingRankSum=0.000;DP=58;ExcessHet=3.0103;FS=0.000;MLEAC=1;MLEAF=0.500;MQ=42.00;MQRankSum=0.000;QD=15.98;ReadPosRankSum=0.009;SOR=0.751	GT:AD:DP:GQ:PL	0/1:27,30:57:99:939,0,758
chrXIV	174587	.	G	A	749.77	PASS	AC=1;AF=0.500;AN=2;BaseQRankSum=3.240;ClippingRankSum=0.000;DP=71;ExcessHet=3.0103;FS=3.367;MLEAC=1;MLEAF=0.500;MQ=42.00;MQRankSum=0.000;QD=10.56;ReadPosRankSum=0.068;SOR=0.389	GT:AD:DP:GQ:PL	0/1:47,24:71:99:778,0,1478
chrXIV	174648	.	C	T	595.77	PASS	AC=1;AF=0.500;AN=2;BaseQRankSum=2.438;ClippingRankSum=0.000;DP=43;ExcessHet=3.0103;FS=6.587;MLEAC=1;MLEAF=0.500;MQ=41.67;MQRankSum=0.896;QD=13.86;ReadPosRankSum=-1.269;SOR=1.739	GT:AD:DP:GQ:PL	0/1:25,18:43:99:624,0,774
chrXIV	185222	.	G	A	421.77	PASS	AC=1;AF=0.500;AN=2;BaseQRankSum=-1.830;ClippingRankSum=0.000;DP=29;ExcessHet=3.0103;FS=0.000;MLEAC=1;MLEAF=0.500;MQ=42.00;MQRankSum=0.000;QD=14.54;ReadPosRankSum=-2.651;SOR=1.609	GT:AD:DP:GQ:PL	0/1:15,14:29:99:450,0,546
chrXIV	188018	.	C	T	313.77	PASS	AC=1;AF=0.500;AN=2;BaseQRankSum=-1.756;ClippingRankSum=0.000;DP=35;ExcessHet=3.0103;FS=3.216;MLEAC=1;MLEAF=0.500;MQ=42.00;MQRankSum=0.000;QD=8.96;ReadPosRankSum=-1.632;SOR=0.275	GT:AD:DP:GQ:PL	0/1:23,12:35:99:342,0,813
chrXIV	188035	.	C	T	493.77	PASS	AC=1;AF=0.500;AN=2;BaseQRankSum=-1.613;ClippingRankSum=0.000;DP=40;ExcessHet=3.0103;FS=5.618;MLEAC=1;MLEAF=0.500;MQ=42.00;MQRankSum=0.000;QD=12.34;ReadPosRankSum=-1.523;SOR=0.169	GT:AD:DP:GQ:PL	0/1:23,17:40:99:522,0,850
chrXIV	202240	.	G	A	703.77	PASS	AC=1;AF=0.500;AN=2;BaseQRankSum=0.831;ClippingRankSum=0.000;DP=37;ExcessHet=3.0103;FS=0.000;MLEAC=1;MLEAF=0.500;MQ=42.00;MQRankSum=0.000;QD=19.02;ReadPosRankSum=-0.257;SOR=0.773	GT:AD:DP:GQ:PL	0/1:17,20:37:99:732,0,556
chrXIV	206373	.	C	T	624.77	PASS	AC=1;AF=0.500;AN=2;BaseQRankSum=0.538;ClippingRankSum=0.000;DP=40;ExcessHet=3.0103;FS=0.000;MLEAC=1;MLEAF=0.500;MQ=42.00;MQRankSum=0.000;QD=16.02;ReadPosRankSum=-0.838;SOR=0.793	GT:AD:DP:GQ:PL	0/1:20,19:39:99:653,0,685
chrXIV	207811	.	G	A	502.77	PASS	AC=1;AF=0.500;AN=2;BaseQRankSum=-0.104;ClippingRankSum=0.000;DP=34;ExcessHet=3.0103;FS=0.000;MLEAC=1;MLEAF=0.500;MQ=42.00;MQRankSum=0.000;QD=14.79;ReadPosRankSum=0.653;SOR=0.503	GT:AD:DP:GQ:PL	0/1:17,17:34:99:531,0,575
chrXIV	216729	.	G	A	902.77	PASS	AC=1;AF=0.500;AN=2;BaseQRankSum=-1.439;ClippingRankSum=0.000;DP=45;ExcessHet=3.0103;FS=2.622;MLEAC=1;MLEAF=0.500;MQ=41.68;MQRankSum=-0.786;QD=20.52;ReadPosRankSum=-1.282;SOR=0.368	GT:AD:DP:GQ:PL	0/1:18,26:44:99:931,0,640
chrXIV	218063	.	G	A	440.77	PASS	AC=1;AF=0.500;AN=2;BaseQRankSum=0.483;ClippingRankSum=0.000;DP=47;ExcessHet=3.0103;FS=2.596;MLEAC=1;MLEAF=0.500;MQ=41.64;MQRankSum=-0.489;QD=9.38;ReadPosRankSum=-0.689;SOR=1.112	GT:AD:DP:GQ:PL	0/1:32,15:47:99:469,0,1098
chrXIV	220109	.	G	A	640.77	PASS	AC=1;AF=0.500;AN=2;BaseQRankSum=-0.252;ClippingRankSum=0.000;DP=44;ExcessHet=3.0103;FS=6.759;MLEAC=1;MLEAF=0.500;MQ=40.97;MQRankSum=1.829;QD=14.56;ReadPosRankSum=-0.751;SOR=1.765	GT:AD:DP:GQ:PL	0/1:25,19:44:99:669,0,848
chrXIV	251979	.	G	A	590.77	PASS	AC=1;AF=0.500;AN=2;BaseQRankSum=0.774;ClippingRankSum=0.000;DP=32;ExcessHet=3.0103;FS=0.000;MLEAC=1;MLEAF=0.500;MQ=42.00;MQRankSum=0.000;QD=18.46;ReadPosRankSum=0.020;SOR=0.776	GT:AD:DP:GQ:PL	0/1:13,19:32:99:619,0,408
chrXIV	274695	.	G	A	860.77	PASS	AC=1;AF=0.500;AN=2;BaseQRankSum=0.295;ClippingRankSum=0.000;DP=52;ExcessHet=3.0103;FS=6.351;MLEAC=1;MLEAF=0.500;MQ=41.72;MQRankSum=-0.924;QD=16.55;ReadPosRankSum=1.285;SOR=1.735	GT:AD:DP:GQ:PL	0/1:25,27:52:99:889,0,815
chrXIV	282018	.	G	A	283.77	PASS	AC=1;AF=0.500;AN=2;BaseQRankSum=0.331;ClippingRankSum=0.000;DP=31;ExcessHet=3.0103;FS=3.256;MLEAC=1;MLEAF=0.500;MQ=42.00;MQRankSum=0.000;QD=9.15;ReadPosRankSum=-0.049;SOR=0.850	GT:AD:DP:GQ:PL	0/1:19,12:31:99:312,0,566
chrXIV	282080	.	C	T	845.77	PASS	AC=1;AF=0.500;AN=2;BaseQRankSum=1.713;ClippingRankSum=0.000;DP=35;ExcessHet=3.0103;FS=3.426;MLEAC=1;MLEAF=0.500;MQ=41.59;MQRankSum=-0.569;QD=24.16;ReadPosRankSum=1.497;SOR=0.965	GT:AD:DP:GQ:PL	0/1:10,25:35:99:874,0,263
chrXIV	282323	.	C	T	450.77	PASS	AC=1;AF=0.500;AN=2;BaseQRankSum=-1.817;ClippingRankSum=0.000;DP=34;ExcessHet=3.0103;FS=3.093;MLEAC=1;MLEAF=0.500;MQ=42.00;MQRankSum=0.000;QD=13.26;ReadPosRankSum=-1.216;SOR=0.957	GT:AD:DP:GQ:PL	0/1:19,15:34:99:479,0,707
chrXIV	289943	.	G	A	662.77	PASS	AC=1;AF=0.500;AN=2;BaseQRankSum=-0.468;ClippingRankSum=0.000;DP=36;ExcessHet=3.0103;FS=0.000;MLEAC=1;MLEAF=0.500;MQ=41.89;MQRankSum=-1.172;QD=18.41;ReadPosRankSum=0.033;SOR=0.683	GT:AD:DP:GQ:PL	0/1:15,21:36:99:691,0,490
chrXIV	302256	.	C	T	954.77	PASS	AC=1;AF=0.500;AN=2;BaseQRankSum=-0.629;ClippingRankSum=0.000;DP=46;ExcessHet=3.0103;FS=0.000;MLEAC=1;MLEAF=0.500;MQ=42.00;MQRankSum=0.000;QD=20.76;ReadPosRankSum=-0.372;SOR=0.623	GT:AD:DP:GQ:PL	0/1:18,28:46:99:983,0,593
chrXIV	334981	.	C	T	966.77	PASS	AC=1;AF=0.500;AN=2;BaseQRankSum=0.019;ClippingRankSum=0.000;DP=68;ExcessHet=3.0103;FS=0.918;MLEAC=1;MLEAF=0.500;MQ=42.00;MQRankSum=0.000;QD=14.22;ReadPosRankSum=-0.076;SOR=0.569	GT:AD:DP:GQ:PL	0/1:33,35:68:99:995,0,939
chrXIV	342370	.	C	T	558.77	PASS	AC=1;AF=0.500;AN=2;BaseQRankSum=-1.583;ClippingRankSum=0.000;DP=54;ExcessHet=3.0103;FS=1.067;MLEAC=1;MLEAF=0.500;MQ=42.00;MQRankSum=0.000;QD=10.54;ReadPosRankSum=-0.606;SOR=0.683	GT:AD:DP:GQ:PL	0/1:32,21:53:99:587,0,1043
chrXIV	378491	.	C	T	682.77	PASS	AC=1;AF=0.500;AN=2;BaseQRankSum=0.366;ClippingRankSum=0.000;DP=44;ExcessHet=3.0103;FS=5.084;MLEAC=1;MLEAF=0.500;MQ=42.00;MQRankSum=0.000;QD=15.88;ReadPosRankSum=0.239;SOR=0.218	GT:AD:DP:GQ:PL	0/1:22,21:43:99:711,0,714
chrXIV	378909	.	G	A	488.77	PASS	AC=1;AF=0.500;AN=2;BaseQRankSum=1.252;ClippingRankSum=0.000;DP=42;ExcessHet=3.0103;FS=1.249;MLEAC=1;MLEAF=0.500;MQ=42.00;MQRankSum=0.000;QD=11.64;ReadPosRankSum=0.340;SOR=1.049	GT:AD:DP:GQ:PL	0/1:26,16:42:99:517,0,916
chrXIV	400581	.	C	T	896.77	PASS	AC=1;AF=0.500;AN=2;BaseQRankSum=-0.759;ClippingRankSum=0.000;DP=37;ExcessHet=3.0103;FS=3.053;MLEAC=1;MLEAF=0.500;MQ=42.00;MQRankSum=0.000;QD=24.24;ReadPosRankSum=1.423;SOR=0.330	GT:AD:DP:GQ:PL	0/1:11,26:37:99:925,0,362
chrXIV	424469	.	G	A	565.77	PASS	AC=1;AF=0.500;AN=2;BaseQRankSum=-1.355;ClippingRankSum=0.000;DP=49;ExcessHet=3.0103;FS=6.386;MLEAC=1;MLEAF=0.500;MQ=41.92;MQRankSum=-1.691;QD=11.55;ReadPosRankSum=0.806;SOR=1.762	GT:AD:DP:GQ:PL	0/1:29,20:49:99:594,0,1014
chrXIV	427541	.	G	A	1237.77	PASS	AC=1;AF=0.500;AN=2;BaseQRankSum=-0.128;ClippingRankSum=0.000;DP=79;ExcessHet=3.0103;FS=4.319;MLEAC=1;MLEAF=0.500;MQ=41.64;MQRankSum=1.460;QD=15.67;ReadPosRankSum=0.863;SOR=1.122	GT:AD:DP:GQ:PL	0/1:39,40:79:99:1266,0,1232
chrXIV	429242	.	G	A	639.77	PASS	AC=1;AF=0.500;AN=2;BaseQRankSum=2.074;ClippingRankSum=0.000;DP=41;ExcessHet=3.0103;FS=1.321;MLEAC=1;MLEAF=0.500;MQ=41.95;MQRankSum=0.000;QD=15.99;ReadPosRankSum=1.429;SOR=0.409	GT:AD:DP:GQ:PL	0/1:21,19:40:99:668,0,640
chrXIV	465951	.	G	A	537.77	PASS	AC=1;AF=0.500;AN=2;BaseQRankSum=0.840;ClippingRankSum=0.000;DP=34;ExcessHet=3.0103;FS=5.278;MLEAC=1;MLEAF=0.500;MQ=42.00;MQRankSum=0.000;QD=15.82;ReadPosRankSum=0.963;SOR=1.709	GT:AD:DP:GQ:PL	0/1:18,16:34:99:566,0,629
chrXIV	475840	.	G	A	717.77	PASS	AC=1;AF=0.500;AN=2;BaseQRankSum=2.149;ClippingRankSum=0.000;DP=43;ExcessHet=3.0103;FS=6.514;MLEAC=1;MLEAF=0.500;MQ=42.00;MQRankSum=0.000;QD=16.69;ReadPosRankSum=0.725;SOR=0.365	GT:AD:DP:GQ:PL	0/1:22,21:43:99:746,0,685
chrXIV	498437	.	G	A	993.77	PASS	AC=1;AF=0.500;AN=2;BaseQRankSum=2.203;ClippingRankSum=0.000;DP=53;ExcessHet=3.0103;FS=0.000;MLEAC=1;MLEAF=0.500;MQ=41.96;MQRankSum=-0.852;QD=19.11;ReadPosRankSum=-0.331;SOR=0.811	GT:AD:DP:GQ:PL	0/1:23,29:52:99:1022,0,669
chrXIV	500759	.	G	A	673.77	PASS	AC=1;AF=0.500;AN=2;BaseQRankSum=1.933;ClippingRankSum=0.000;DP=38;ExcessHet=3.0103;FS=1.342;MLEAC=1;MLEAF=0.500;MQ=42.00;MQRankSum=0.000;QD=17.73;ReadPosRankSum=0.490;SOR=1.112	GT:AD:DP:GQ:PL	0/1:18,20:38:99:702,0,550
chrXIV	506081	.	G	A	479.77	PASS	AC=1;AF=0.500;AN=2;BaseQRankSum=-1.153;ClippingRankSum=0.000;DP=30;ExcessHet=3.0103;FS=1.415;MLEAC=1;MLEAF=0.500;MQ=42.00;MQRankSum=0.000;QD=15.99;ReadPosRankSum=0.229;SOR=0.446	GT:AD:DP:GQ:PL	0/1:14,16:30:99:508,0,454
chrXIV	534934	.	G	A	370.77	PASS	AC=1;AF=0.500;AN=2;BaseQRankSum=-0.133;ClippingRankSum=0.000;DP=22;ExcessHet=3.0103;FS=0.000;MLEAC=1;MLEAF=0.500;MQ=42.00;MQRankSum=0.000;QD=16.85;ReadPosRankSum=-0.034;SOR=0.693	GT:AD:DP:GQ:PL	0/1:10,12:22:99:399,0,341
chrXIV	559712	.	G	A	689.77	PASS	AC=1;AF=0.500;AN=2;BaseQRankSum=-1.168;ClippingRankSum=0.000;DP=50;ExcessHet=3.0103;FS=8.146;MLEAC=1;MLEAF=0.500;MQ=41.70;MQRankSum=-1.043;QD=13.80;ReadPosRankSum=-0.842;SOR=0.640	GT:AD:DP:GQ:PL	0/1:27,23:50:99:718,0,926
chrXIV	576118	.	G	A	850.77	PASS	AC=1;AF=0.500;AN=2;BaseQRankSum=-1.260;ClippingRankSum=0.000;DP=64;ExcessHet=3.0103;FS=2.114;MLEAC=1;MLEAF=0.500;MQ=42.00;MQRankSum=0.000;QD=13.29;ReadPosRankSum=-0.469;SOR=0.425	GT:AD:DP:GQ:PL	0/1:35,29:64:99:879,0,1176
chrXIV	576634	.	G	A	157.77	PASS	AC=1;AF=0.500;AN=2;BaseQRankSum=2.003;ClippingRankSum=0.000;DP=16;ExcessHet=3.0103;FS=4.467;MLEAC=1;MLEAF=0.500;MQ=41.88;MQRankSum=0.579;QD=9.86;ReadPosRankSum=-0.635;SOR=1.546	GT:AD:DP:GQ:PL	0/1:9,7:16:99:186,0,133
chrXIV	585824	.	G	A	1085.77	PASS	AC=1;AF=0.500;AN=2;BaseQRankSum=-1.641;ClippingRankSum=0.000;DP=65;ExcessHet=3.0103;FS=8.949;MLEAC=1;MLEAF=0.500;MQ=41.94;MQRankSum=1.713;QD=16.70;ReadPosRankSum=0.933;SOR=1.413	GT:AD:DP:GQ:PL	0/1:27,38:65:99:1114,0,837
chrXIV	593765	.	G	A	665.77	PASS	AC=1;AF=0.500;AN=2;BaseQRankSum=-2.018;ClippingRankSum=0.000;DP=42;ExcessHet=3.0103;FS=0.000;MLEAC=1;MLEAF=0.500;MQ=42.00;MQRankSum=0.000;QD=15.85;ReadPosRankSum=0.142;SOR=0.678	GT:AD:DP:GQ:PL	0/1:20,22:42:99:694,0,680
chrXIV	619754	.	G	A	367.77	PASS	AC=1;AF=0.500;AN=2;BaseQRankSum=0.050;ClippingRankSum=0.000;DP=27;ExcessHet=3.0103;FS=1.510;MLEAC=1;MLEAF=0.500;MQ=42.00;MQRankSum=0.000;QD=13.62;ReadPosRankSum=1.097;SOR=0.425	GT:AD:DP:GQ:PL	0/1:15,12:27:99:396,0,475
chrXIV	635252	.	G	A	894.77	PASS	AC=1;AF=0.500;AN=2;BaseQRankSum=0.917;ClippingRankSum=0.000;DP=44;ExcessHet=3.0103;FS=4.461;MLEAC=1;MLEAF=0.500;MQ=42.00;MQRankSum=0.000;QD=20.81;ReadPosRankSum=-2.331;SOR=0.836	GT:AD:DP:GQ:PL	0/1:17,26:43:99:923,0,502
chrXIV	635536	.	C	T	347.77	PASS	AC=1;AF=0.500;AN=2;BaseQRankSum=-0.609;ClippingRankSum=0.000;DP=29;ExcessHet=3.0103;FS=11.735;MLEAC=1;MLEAF=0.500;MQ=41.49;MQRankSum=0.000;QD=12.42;ReadPosRankSum=0.783;SOR=1.895	GT:AD:DP:GQ:PL	0/1:16,12:28:99:376,0,567
chrXIV	637168	.	C	T	717.77	PASS	AC=1;AF=0.500;AN=2;BaseQRankSum=-0.804;ClippingRankSum=0.000;DP=70;ExcessHet=3.0103;FS=3.395;MLEAC=1;MLEAF=0.500;MQ=41.89;MQRankSum=-0.529;QD=10.25;ReadPosRankSum=0.778;SOR=1.220	GT:AD:DP:GQ:PL	0/1:44,26:70:99:746,0,1483
chrXIV	663374	.	G	A	722.77	PASS	AC=1;AF=0.500;AN=2;BaseQRankSum=-0.674;ClippingRankSum=0.000;DP=53;ExcessHet=3.0103;FS=7.933;MLEAC=1;MLEAF=0.500;MQ=41.73;MQRankSum=-1.061;QD=13.64;ReadPosRankSum=1.949;SOR=1.782	GT:AD:DP:GQ:PL	0/1:29,24:53:99:751,0,995
chrXIV	699393	.	G	A	1057.77	PASS	AC=1;AF=0.500;AN=2;BaseQRankSum=1.252;ClippingRankSum=0.000;DP=49;ExcessHet=3.0103;FS=8.545;MLEAC=1;MLEAF=0.500;MQ=42.00;MQRankSum=0.000;QD=21.59;ReadPosRankSum=-0.680;SOR=0.757	GT:AD:DP:GQ:PL	0/1:18,31:49:99:1086,0,519
chrXIV	731023	.	G	A	295.77	PASS	AC=1;AF=0.500;AN=2;BaseQRankSum=0.190;ClippingRankSum=0.000;DP=23;ExcessHet=3.0103;FS=1.648;MLEAC=1;MLEAF=0.500;MQ=42.00;MQRankSum=0.000;QD=12.86;ReadPosRankSum=0.295;SOR=0.654	GT:AD:DP:GQ:PL	0/1:12,11:23:99:324,0,354
chrXIV	769782	.	G	A	720.77	PASS	AC=1;AF=0.500;AN=2;BaseQRankSum=2.352;ClippingRankSum=0.000;DP=53;ExcessHet=3.0103;FS=4.006;MLEAC=1;MLEAF=0.500;MQ=41.96;MQRankSum=-1.149;QD=13.60;ReadPosRankSum=0.535;SOR=0.283	GT:AD:DP:GQ:PL	0/1:31,22:53:99:749,0,974
chrXV	154718	.	C	T	508.77	PASS	AC=1;AF=0.500;AN=2;BaseQRankSum=-2.638;ClippingRankSum=0.000;DP=34;ExcessHet=3.0103;FS=0.000;MLEAC=1;MLEAF=0.500;MQ=42.00;MQRankSum=0.000;QD=15.42;ReadPosRankSum=-1.520;SOR=0.495	GT:AD:DP:GQ:PL	0/1:14,19:33:99:537,0,499
chrXV	217613	.	C	T	1101.77	PASS	AC=1;AF=0.500;AN=2;BaseQRankSum=-1.847;ClippingRankSum=0.000;DP=65;ExcessHet=3.0103;FS=0.000;MLEAC=1;MLEAF=0.500;MQ=42.00;MQRankSum=0.000;QD=17.22;ReadPosRankSum=-1.245;SOR=0.638	GT:AD:DP:GQ:PL	0/1:28,36:64:99:1130,0,940
chrXV	274529	.	C	T	503.77	PASS	AC=1;AF=0.500;AN=2;BaseQRankSum=-0.043;ClippingRankSum=0.000;DP=50;ExcessHet=3.0103;FS=8.958;MLEAC=1;MLEAF=0.500;MQ=42.00;MQRankSum=0.000;QD=10.50;ReadPosRankSum=-1.475;SOR=2.080	GT:AD:DP:GQ:PL	0/1:30,18:48:99:532,0,957
chrXV	312477	.	C	T	976.77	PASS	AC=1;AF=0.500;AN=2;BaseQRankSum=-0.480;ClippingRankSum=0.000;DP=55;ExcessHet=3.0103;FS=0.000;MLEAC=1;MLEAF=0.500;MQ=41.39;MQRankSum=-1.791;QD=17.76;ReadPosRankSum=-1.430;SOR=0.821	GT:AD:DP:GQ:PL	0/1:24,31:55:99:1005,0,779
chrXV	336727	.	C	T	1026.77	PASS	AC=1;AF=0.500;AN=2;BaseQRankSum=0.399;ClippingRankSum=0.000;DP=53;ExcessHet=3.0103;FS=0.000;MLEAC=1;MLEAF=0.500;MQ=42.00;MQRankSum=0.000;QD=19.37;ReadPosRankSum=-0.283;SOR=0.663	GT:AD:DP:GQ:PL	0/1:22,31:53:99:1055,0,726
chrXV	345731	.	T	C	3254.77	PASS	AC=1;AF=0.500;AN=2;BaseQRankSum=-2.296;ClippingRankSum=0.000;DP=234;ExcessHet=3.0103;FS=2.345;MLEAC=1;MLEAF=0.500;MQ=40.10;MQRankSum=1.243;QD=13.97;ReadPosRankSum=-4.647;SOR=0.486	GT:AD:DP:GQ:PL	0/1:125,108:233:99:3283,0,4184
chrXV	364735	.	C	T	632.77	PASS	AC=1;AF=0.500;AN=2;BaseQRankSum=-1.001;ClippingRankSum=0.000;DP=37;ExcessHet=3.0103;FS=0.000;MLEAC=1;MLEAF=0.500;MQ=41.89;MQRankSum=-1.145;QD=17.10;ReadPosRankSum=-1.235;SOR=0.859	GT:AD:DP:GQ:PL	0/1:15,22:37:99:661,0,483
chrXV	370907	.	G	A	715.77	PASS	AC=1;AF=0.500;AN=2;BaseQRankSum=2.107;ClippingRankSum=0.000;DP=59;ExcessHet=3.0103;FS=2.353;MLEAC=1;MLEAF=0.500;MQ=42.00;MQRankSum=0.000;QD=12.13;ReadPosRankSum=1.721;SOR=0.363	GT:AD:DP:GQ:PL	0/1:36,23:59:99:744,0,1202
chrXV	391296	.	C	T	1010.77	PASS	AC=1;AF=0.500;AN=2;BaseQRankSum=-1.224;ClippingRankSum=0.000;DP=55;ExcessHet=3.0103;FS=5.649;MLEAC=1;MLEAF=0.500;MQ=41.73;MQRankSum=1.132;QD=18.38;ReadPosRankSum=-0.766;SOR=0.223	GT:AD:DP:GQ:PL	0/1:25,30:55:99:1039,0,857
chrXV	404235	.	C	T	757.77	PASS	AC=1;AF=0.500;AN=2;BaseQRankSum=-0.361;ClippingRankSum=0.000;DP=43;ExcessHet=3.0103;FS=2.652;MLEAC=1;MLEAF=0.500;MQ=41.67;MQRankSum=-0.776;QD=18.04;ReadPosRankSum=-1.108;SOR=0.524	GT:AD:DP:GQ:PL	0/1:17,25:42:99:786,0,545
chrXV	408171	.	C	T	875.77	PASS	AC=1;AF=0.500;AN=2;BaseQRankSum=0.218;ClippingRankSum=0.000;DP=54;ExcessHet=3.0103;FS=0.000;MLEAC=1;MLEAF=0.500;MQ=42.00;MQRankSum=0.000;QD=16.22;ReadPosRankSum=0.716;SOR=0.826	GT:AD:DP:GQ:PL	0/1:26,28:54:99:904,0,835
chrXV	410227	.	C	T	786.77	PASS	AC=1;AF=0.500;AN=2;BaseQRankSum=0.114;ClippingRankSum=0.000;DP=51;ExcessHet=3.0103;FS=0.000;MLEAC=1;MLEAF=0.500;MQ=42.00;MQRankSum=0.000;QD=15.43;ReadPosRankSum=-2.986;SOR=0.756	GT:AD:DP:GQ:PL	0/1:25,26:51:99:815,0,774
chrXV	444355	.	G	A	682.77	PASS	AC=1;AF=0.500;AN=2;BaseQRankSum=-0.978;ClippingRankSum=0.000;DP=54;ExcessHet=3.0103;FS=3.720;MLEAC=1;MLEAF=0.500;MQ=41.74;MQRankSum=0.966;QD=12.64;ReadPosRankSum=-0.400;SOR=1.097	GT:AD:DP:GQ:PL	0/1:29,25:54:99:711,0,897
chrXV	462935	.	G	A	618.77	PASS	AC=1;AF=0.500;AN=2;BaseQRankSum=-0.403;ClippingRankSum=0.000;DP=36;ExcessHet=3.0103;FS=1.399;MLEAC=1;MLEAF=0.500;MQ=42.00;MQRankSum=0.000;QD=17.68;ReadPosRankSum=1.310;SOR=0.392	GT:AD:DP:GQ:PL	0/1:17,18:35:99:647,0,591
chrXV	464130	.	C	T	521.77	PASS	AC=1;AF=0.500;AN=2;BaseQRankSum=-0.031;ClippingRankSum=0.000;DP=24;ExcessHet=3.0103;FS=6.779;MLEAC=1;MLEAF=0.500;MQ=41.84;MQRankSum=-1.058;QD=21.74;ReadPosRankSum=1.653;SOR=0.341	GT:AD:DP:GQ:PL	0/1:9,15:24:99:550,0,315
chrXV	504780	.	C	T	747.77	PASS	AC=1;AF=0.500;AN=2;BaseQRankSum=-2.588;ClippingRankSum=0.000;DP=48;ExcessHet=3.0103;FS=2.621;MLEAC=1;MLEAF=0.500;MQ=42.00;MQRankSum=0.000;QD=15.91;ReadPosRankSum=-1.766;SOR=0.345	GT:AD:DP:GQ:PL	0/1:23,24:47:99:776,0,800
chrXV	504877	.	G	A	661.77	PASS	AC=1;AF=0.500;AN=2;BaseQRankSum=1.955;ClippingRankSum=0.000;DP=41;ExcessHet=3.0103;FS=0.000;MLEAC=1;MLEAF=0.500;MQ=42.00;MQRankSum=0.000;QD=16.54;ReadPosRankSum=-0.845;SOR=0.693	GT:AD:DP:GQ:PL	0/1:20,20:40:99:690,0,577
chrXV	505592	.	C	T	828.77	PASS	AC=1;AF=0.500;AN=2;BaseQRankSum=0.619;ClippingRankSum=0.000;DP=49;ExcessHet=3.0103;FS=0.000;MLEAC=1;MLEAF=0.500;MQ=42.00;MQRankSum=0.000;QD=16.91;ReadPosRankSum=-0.318;SOR=0.641	GT:AD:DP:GQ:PL	0/1:23,26:49:99:857,0,696
chrXV	513563	.	C	T	395.77	PASS	AC=1;AF=0.500;AN=2;BaseQRankSum=0.383;ClippingRankSum=0.000;DP=38;ExcessHet=3.0103;FS=0.000;MLEAC=1;MLEAF=0.500;MQ=41.95;MQRankSum=0.818;QD=10.41;ReadPosRankSum=0.333;SOR=0.795	GT:AD:DP:GQ:PL	0/1:24,14:38:99:424,0,767
chrXV	540226	.	C	T	705.77	PASS	AC=1;AF=0.500;AN=2;BaseQRankSum=0.055;ClippingRankSum=0.000;DP=51;ExcessHet=3.0103;FS=8.246;MLEAC=1;MLEAF=0.500;MQ=41.96;MQRankSum=0.942;QD=15.02;ReadPosRankSum=0.887;SOR=2.395	GT:AD:DP:GQ:PL	0/1:26,21:47:99:734,0,971
chrXV	551157	.	C	T	890.77	PASS	AC=1;AF=0.500;AN=2;BaseQRankSum=0.742;ClippingRankSum=0.000;DP=47;ExcessHet=3.0103;FS=18.046;MLEAC=1;MLEAF=0.500;MQ=41.96;MQRankSum=-0.856;QD=18.95;ReadPosRankSum=1.686;SOR=2.242	GT:AD:DP:GQ:PL	0/1:21,26:47:99:919,0,637
chrXV	559968	.	C	T	755.77	PASS	AC=1;AF=0.500;AN=2;BaseQRankSum=-0.067;ClippingRankSum=0.000;DP=41;ExcessHet=3.0103;FS=2.807;MLEAC=1;MLEAF=0.500;MQ=42.00;MQRankSum=0.000;QD=18.43;ReadPosRankSum=0.202;SOR=0.368	GT:AD:DP:GQ:PL	0/1:19,22:41:99:784,0,624
chrXV	573075	.	C	T	994.77	PASS	AC=1;AF=0.500;AN=2;BaseQRankSum=0.211;ClippingRankSum=0.000;DP=53;ExcessHet=3.0103;FS=2.347;MLEAC=1;MLEAF=0.500;MQ=42.00;MQRankSum=0.000;QD=18.77;ReadPosRankSum=0.225;SOR=0.768	GT:AD:DP:GQ:PL	0/1:22,31:53:99:1023,0,690
chrXV	575025	.	C	T	372.77	PASS	AC=1;AF=0.500;AN=2;BaseQRankSum=-0.225;ClippingRankSum=0.000;DP=25;ExcessHet=3.0103;FS=3.682;MLEAC=1;MLEAF=0.500;MQ=42.00;MQRankSum=0.000;QD=14.91;ReadPosRankSum=0.470;SOR=1.152	GT:AD:DP:GQ:PL	0/1:14,11:25:99:401,0,518
chrXV	614473	.	C	T	1047.77	PASS	AC=1;AF=0.500;AN=2;BaseQRankSum=0.494;ClippingRankSum=0.000;DP=61;ExcessHet=3.0103;FS=0.000;MLEAC=1;MLEAF=0.500;MQ=41.53;MQRankSum=-1.334;QD=17.18;ReadPosRankSum=0.869;SOR=0.701	GT:AD:DP:GQ:PL	0/1:29,32:61:99:1076,0,945
chrXV	619898	.	C	T	574.77	PASS	AC=1;AF=0.500;AN=2;BaseQRankSum=-0.058;ClippingRankSum=0.000;DP=45;ExcessHet=3.0103;FS=1.263;MLEAC=1;MLEAF=0.500;MQ=41.68;MQRankSum=0.862;QD=12.77;ReadPosRankSum=0.301;SOR=1.110	GT:AD:DP:GQ:PL	0/1:27,18:45:99:603,0,945
chrXV	657156	.	G	A	915.77	PASS	AC=1;AF=0.500;AN=2;BaseQRankSum=-1.972;ClippingRankSum=0.000;DP=54;ExcessHet=3.0103;FS=1.097;MLEAC=1;MLEAF=0.500;MQ=41.74;MQRankSum=-0.857;QD=16.96;ReadPosRankSum=0.716;SOR=0.542	GT:AD:DP:GQ:PL	0/1:24,30:54:99:944,0,816
chrXV	662294	.	C	T	388.77	PASS	AC=1;AF=0.500;AN=2;BaseQRankSum=-1.642;ClippingRankSum=0.000;DP=47;ExcessHet=3.0103;FS=4.452;MLEAC=1;MLEAF=0.500;MQ=41.92;MQRankSum=-2.056;QD=8.27;ReadPosRankSum=-0.898;SOR=0.980	GT:AD:DP:GQ:PL	0/1:32,15:47:99:417,0,1163
chrXV	682562	.	C	T	644.77	PASS	AC=1;AF=0.500;AN=2;BaseQRankSum=0.329;ClippingRankSum=0.000;DP=51;ExcessHet=3.0103;FS=6.024;MLEAC=1;MLEAF=0.500;MQ=41.92;MQRankSum=1.273;QD=12.64;ReadPosRankSum=-0.435;SOR=1.609	GT:AD:DP:GQ:PL	0/1:29,22:51:99:673,0,935
chrXV	685713	.	C	T	452.77	PASS	AC=1;AF=0.500;AN=2;BaseQRankSum=-0.122;ClippingRankSum=0.000;DP=38;ExcessHet=3.0103;FS=1.378;MLEAC=1;MLEAF=0.500;MQ=42.00;MQRankSum=0.000;QD=11.91;ReadPosRankSum=-1.007;SOR=1.038	GT:AD:DP:GQ:PL	0/1:23,15:38:99:481,0,800
chrXV	698501	.	C	T	658.77	PASS	AC=1;AF=0.500;AN=2;BaseQRankSum=-0.851;ClippingRankSum=0.000;DP=42;ExcessHet=3.0103;FS=0.000;MLEAC=1;MLEAF=0.500;MQ=42.00;MQRankSum=0.000;QD=15.68;ReadPosRankSum=-0.808;SOR=0.725	GT:AD:DP:GQ:PL	0/1:22,20:42:99:687,0,793
chrXV	716829	.	G	A	710.77	PASS	AC=1;AF=0.500;AN=2;BaseQRankSum=-0.755;ClippingRankSum=0.000;DP=54;ExcessHet=3.0103;FS=7.686;MLEAC=1;MLEAF=0.500;MQ=41.93;MQRankSum=1.304;QD=13.16;ReadPosRankSum=-0.040;SOR=1.108	GT:AD:DP:GQ:PL	0/1:30,24:54:99:739,0,1002
chrXV	757836	.	C	T	918.77	PASS	AC=1;AF=0.500;AN=2;BaseQRankSum=-0.967;ClippingRankSum=0.000;DP=62;ExcessHet=3.0103;FS=0.000;MLEAC=1;MLEAF=0.500;MQ=42.00;MQRankSum=0.000;QD=15.06;ReadPosRankSum=0.078;SOR=0.652	GT:AD:DP:GQ:PL	0/1:32,29:61:99:947,0,1120
chrXV	775180	.	C	T	575.77	PASS	AC=1;AF=0.500;AN=2;BaseQRankSum=1.529;ClippingRankSum=0.000;DP=35;ExcessHet=3.0103;FS=0.000;MLEAC=1;MLEAF=0.500;MQ=42.00;MQRankSum=0.000;QD=16.45;ReadPosRankSum=-1.031;SOR=0.784	GT:AD:DP:GQ:PL	0/1:17,18:35:99:604,0,498
chrXV	787353	.	C	T	856.77	PASS	AC=1;AF=0.500;AN=2;BaseQRankSum=1.264;ClippingRankSum=0.000;DP=53;ExcessHet=3.0103;FS=1.047;MLEAC=1;MLEAF=0.500;MQ=42.00;MQRankSum=0.000;QD=16.17;ReadPosRankSum=-0.640;SOR=0.507	GT:AD:DP:GQ:PL	0/1:27,26:53:99:885,0,911
chrXV	789661	.	C	T	300.77	PASS	AC=1;AF=0.500;AN=2;BaseQRankSum=0.072;ClippingRankSum=0.000;DP=43;ExcessHet=3.0103;FS=1.494;MLEAC=1;MLEAF=0.500;MQ=41.66;MQRankSum=-1.652;QD=6.99;ReadPosRankSum=-0.369;SOR=0.368	GT:AD:DP:GQ:PL	0/1:32,11:43:99:329,0,1250
chrXV	795798	.	C	T	843.77	PASS	AC=1;AF=0.500;AN=2;BaseQRankSum=0.306;ClippingRankSum=0.000;DP=46;ExcessHet=3.0103;FS=0.000;MLEAC=1;MLEAF=0.500;MQ=42.00;MQRankSum=0.000;QD=18.34;ReadPosRankSum=0.969;SOR=0.600	GT:AD:DP:GQ:PL	0/1:21,25:46:99:872,0,761
chrXV	797320	.	C	T	860.77	PASS	AC=1;AF=0.500;AN=2;BaseQRankSum=-0.806;ClippingRankSum=0.000;DP=56;ExcessHet=3.0103;FS=3.608;MLEAC=1;MLEAF=0.500;MQ=41.47;MQRankSum=-1.303;QD=15.37;ReadPosRankSum=-0.484;SOR=0.614	GT:AD:DP:GQ:PL	0/1:26,30:56:99:889,0,840
chrXV	802877	.	C	T	774.77	PASS	AC=1;AF=0.500;AN=2;BaseQRankSum=0.549;ClippingRankSum=0.000;DP=57;ExcessHet=3.0103;FS=0.000;MLEAC=1;MLEAF=0.500;MQ=41.68;MQRankSum=1.636;QD=13.59;ReadPosRankSum=0.010;SOR=0.698	GT:AD:DP:GQ:PL	0/1:31,26:57:99:803,0,925
chrXV	803303	.	C	T	911.77	PASS	AC=1;AF=0.500;AN=2;BaseQRankSum=1.378;ClippingRankSum=0.000;DP=52;ExcessHet=3.0103;FS=2.371;MLEAC=1;MLEAF=0.500;MQ=42.00;MQRankSum=0.000;QD=17.88;ReadPosRankSum=0.344;SOR=0.811	GT:AD:DP:GQ:PL	0/1:24,27:51:99:940,0,771
chrXV	843636	.	C	T	655.77	PASS	AC=1;AF=0.500;AN=2;BaseQRankSum=0.618;ClippingRankSum=0.000;DP=38;ExcessHet=3.0103;FS=6.784;MLEAC=1;MLEAF=0.500;MQ=42.00;MQRankSum=0.000;QD=17.26;ReadPosRankSum=-0.299;SOR=0.548	GT:AD:DP:GQ:PL	0/1:18,20:38:99:684,0,603
chrXV	869353	.	C	T	888.77	PASS	AC=1;AF=0.500;AN=2;BaseQRankSum=1.490;ClippingRankSum=0.000;DP=59;ExcessHet=3.0103;FS=1.030;MLEAC=1;MLEAF=0.500;MQ=41.97;MQRankSum=0.922;QD=15.06;ReadPosRankSum=0.480;SOR=0.483	GT:AD:DP:GQ:PL	0/1:33,26:59:99:917,0,1155
chrXV	882569	.	C	T	439.77	PASS	AC=1;AF=0.500;AN=2;BaseQRankSum=0.878;ClippingRankSum=0.000;DP=20;ExcessHet=3.0103;FS=6.043;MLEAC=1;MLEAF=0.500;MQ=41.16;MQRankSum=0.456;QD=21.99;ReadPosRankSum=-1.024;SOR=0.061	GT:AD:DP:GQ:PL	0/1:7,13:20:99:468,0,228
chrXV	886190	.	C	T	373.77	PASS	AC=1;AF=0.500;AN=2;BaseQRankSum=-1.331;ClippingRankSum=0.000;DP=38;ExcessHet=3.0103;FS=2.944;MLEAC=1;MLEAF=0.500;MQ=42.00;MQRankSum=0.000;QD=9.84;ReadPosRankSum=-2.138;SOR=0.978	GT:AD:DP:GQ:PL	0/1:23,15:38:99:402,0,775
chrXV	894458	.	C	T	848.77	PASS	AC=1;AF=0.500;AN=2;BaseQRankSum=0.646;ClippingRankSum=0.000;DP=51;ExcessHet=3.0103;FS=3.959;MLEAC=1;MLEAF=0.500;MQ=41.71;MQRankSum=-0.904;QD=16.64;ReadPosRankSum=-1.778;SOR=1.295	GT:AD:DP:GQ:PL	0/1:24,27:51:99:877,0,725
chrXV	901005	.	C	T	554.77	PASS	AC=1;AF=0.500;AN=2;BaseQRankSum=1.406;ClippingRankSum=0.000;DP=45;ExcessHet=3.0103;FS=1.154;MLEAC=1;MLEAF=0.500;MQ=42.00;MQRankSum=0.000;QD=12.33;ReadPosRankSum=-0.451;SOR=0.895	GT:AD:DP:GQ:PL	0/1:28,17:45:99:583,0,954
chrXV	949112	.	G	A	803.77	PASS	AC=1;AF=0.500;AN=2;BaseQRankSum=-1.175;ClippingRankSum=0.000;DP=40;ExcessHet=3.0103;FS=4.859;MLEAC=1;MLEAF=0.500;MQ=41.64;MQRankSum=1.415;QD=20.09;ReadPosRankSum=0.190;SOR=1.096	GT:AD:DP:GQ:PL	0/1:14,26:40:99:832,0,447
chrXV	983097	.	C	T	905.77	PASS	AC=1;AF=0.500;AN=2;BaseQRankSum=0.205;ClippingRankSum=0.000;DP=55;ExcessHet=3.0103;FS=0.000;MLEAC=1;MLEAF=0.500;MQ=41.60;MQRankSum=-2.182;QD=16.47;ReadPosRankSum=0.232;SOR=0.843	GT:AD:DP:GQ:PL	0/1:26,29:55:99:934,0,888
chrXV	1004677	.	C	T	255.77	PASS	AC=1;AF=0.500;AN=2;BaseQRankSum=0.400;ClippingRankSum=0.000;DP=21;ExcessHet=3.0103;FS=0.000;MLEAC=1;MLEAF=0.500;MQ=41.29;MQRankSum=0.919;QD=12.79;ReadPosRankSum=-2.135;SOR=0.784	GT:AD:DP:GQ:PL	0/1:12,8:20:99:284,0,413
chrXV	1038874	.	C	T	783.77	PASS	AC=1;AF=0.500;AN=2;BaseQRankSum=1.584;ClippingRankSum=0.000;DP=40;ExcessHet=3.0103;FS=0.000;MLEAC=1;MLEAF=0.500;MQ=42.00;MQRankSum=0.000;QD=19.59;ReadPosRankSum=1.693;SOR=0.874	GT:AD:DP:GQ:PL	0/1:18,22:40:99:812,0,570
chrXV	1065240	.	C	T	643.77	PASS	AC=1;AF=0.500;AN=2;BaseQRankSum=0.035;ClippingRankSum=0.000;DP=45;ExcessHet=3.0103;FS=0.000;MLEAC=1;MLEAF=0.500;MQ=42.00;MQRankSum=0.000;QD=14.31;ReadPosRankSum=-1.109;SOR=0.653	GT:AD:DP:GQ:PL	0/1:25,20:45:99:672,0,899
chrXV	1067046	.	C	T	1029.77	PASS	AC=1;AF=0.500;AN=2;BaseQRankSum=-0.522;ClippingRankSum=0.000;DP=60;ExcessHet=3.0103;FS=1.038;MLEAC=1;MLEAF=0.500;MQ=42.00;MQRankSum=0.000;QD=17.16;ReadPosRankSum=-1.006;SOR=0.902	GT:AD:DP:GQ:PL	0/1:28,32:60:99:1058,0,944
chrXVI	83905	.	G	A	653.77	PASS	AC=1;AF=0.500;AN=2;BaseQRankSum=0.347;ClippingRankSum=0.000;DP=49;ExcessHet=3.0103;FS=1.131;MLEAC=1;MLEAF=0.500;MQ=42.00;MQRankSum=0.000;QD=13.34;ReadPosRankSum=0.595;SOR=1.042	GT:AD:DP:GQ:PL	0/1:27,22:49:99:682,0,857
chrXVI	85471	.	C	T	699.77	PASS	AC=1;AF=0.500;AN=2;BaseQRankSum=-0.621;ClippingRankSum=0.000;DP=53;ExcessHet=3.0103;FS=0.000;MLEAC=1;MLEAF=0.500;MQ=42.00;MQRankSum=0.000;QD=13.20;ReadPosRankSum=-0.218;SOR=0.711	GT:AD:DP:GQ:PL	0/1:32,21:53:99:728,0,1201
chrXVI	111083	.	G	A	757.77	PASS	AC=1;AF=0.500;AN=2;BaseQRankSum=-1.587;ClippingRankSum=0.000;DP=55;ExcessHet=3.0103;FS=0.000;MLEAC=1;MLEAF=0.500;MQ=42.00;MQRankSum=0.000;QD=13.78;ReadPosRankSum=-1.250;SOR=0.770	GT:AD:DP:GQ:PL	0/1:30,25:55:99:786,0,1025
chrXVI	153393	.	G	A	726.77	PASS	AC=1;AF=0.500;AN=2;BaseQRankSum=0.931;ClippingRankSum=0.000;DP=46;ExcessHet=3.0103;FS=1.319;MLEAC=1;MLEAF=0.500;MQ=42.00;MQRankSum=0.000;QD=15.80;ReadPosRankSum=0.787;SOR=0.372	GT:AD:DP:GQ:PL	0/1:23,23:46:99:755,0,737
chrXVI	190712	.	G	A	818.77	PASS	AC=1;AF=0.500;AN=2;BaseQRankSum=0.788;ClippingRankSum=0.000;DP=43;ExcessHet=3.0103;FS=1.167;MLEAC=1;MLEAF=0.500;MQ=41.53;MQRankSum=-0.704;QD=19.04;ReadPosRankSum=-1.077;SOR=0.931	GT:AD:DP:GQ:PL	0/1:19,24:43:99:847,0,583
chrXVI	190730	.	G	A	686.77	PASS	AC=1;AF=0.500;AN=2;BaseQRankSum=-0.385;ClippingRankSum=0.000;DP=35;ExcessHet=3.0103;FS=2.966;MLEAC=1;MLEAF=0.500;MQ=41.37;MQRankSum=-1.222;QD=19.62;ReadPosRankSum=0.602;SOR=1.118	GT:AD:DP:GQ:PL	0/1:17,18:35:99:715,0,1133
chrXVI	190734	.	G	A	694.77	PASS	AC=1;AF=0.500;AN=2;BaseQRankSum=-1.340;ClippingRankSum=0.000;DP=35;ExcessHet=3.0103;FS=1.309;MLEAC=1;MLEAF=0.500;MQ=41.37;MQRankSum=-1.090;QD=19.85;ReadPosRankSum=0.141;SOR=1.022	GT:AD:DP:GQ:PL	0/1:16,19:35:99:723,0,1101
chrXVI	205044	.	G	A	586.77	PASS	AC=1;AF=0.500;AN=2;BaseQRankSum=1.148;ClippingRankSum=0.000;DP=40;ExcessHet=3.0103;FS=6.463;MLEAC=1;MLEAF=0.500;MQ=41.27;MQRankSum=0.000;QD=14.67;ReadPosRankSum=1.318;SOR=0.132	GT:AD:DP:GQ:PL	0/1:21,19:40:99:615,0,662
chrXVI	246869	.	C	T	685.77	PASS	AC=1;AF=0.500;AN=2;BaseQRankSum=0.230;ClippingRankSum=0.000;DP=37;ExcessHet=3.0103;FS=1.675;MLEAC=1;MLEAF=0.500;MQ=42.30;MQRankSum=0.976;QD=18.53;ReadPosRankSum=-0.591;SOR=1.276	GT:AD:DP:GQ:PL	0/1:17,20:37:99:714,0,570
chrXVI	261628	.	G	A	258.77	PASS	AC=1;AF=0.500;AN=2;BaseQRankSum=1.180;ClippingRankSum=0.000;DP=18;ExcessHet=3.0103;FS=0.000;MLEAC=1;MLEAF=0.500;MQ=42.00;MQRankSum=0.000;QD=14.38;ReadPosRankSum=0.411;SOR=0.446	GT:AD:DP:GQ:PL	0/1:10,8:18:99:287,0,332
chrXVI	268167	.	C	T	609.77	PASS	AC=1;AF=0.500;AN=2;BaseQRankSum=0.630;ClippingRankSum=0.000;DP=48;ExcessHet=3.0103;FS=1.179;MLEAC=1;MLEAF=0.500;MQ=41.92;MQRankSum=-1.736;QD=12.70;ReadPosRankSum=-0.578;SOR=0.954	GT:AD:DP:GQ:PL	0/1:29,19:48:99:638,0,1037
chrXVI	268191	.	G	A	850.77	PASS	AC=1;AF=0.500;AN=2;BaseQRankSum=-0.563;ClippingRankSum=0.000;DP=43;ExcessHet=3.0103;FS=5.100;MLEAC=1;MLEAF=0.500;MQ=42.00;MQRankSum=0.000;QD=19.79;ReadPosRankSum=0.559;SOR=0.223	GT:AD:DP:GQ:PL	0/1:18,25:43:99:879,0,613
chrXVI	282032	.	C	T	866.77	PASS	AC=1;AF=0.500;AN=2;BaseQRankSum=1.720;ClippingRankSum=0.000;DP=52;ExcessHet=3.0103;FS=3.978;MLEAC=1;MLEAF=0.500;MQ=42.00;MQRankSum=0.000;QD=16.67;ReadPosRankSum=0.010;SOR=1.445	GT:AD:DP:GQ:PL	0/1:26,26:52:99:895,0,835
chrXVI	296755	.	G	A	606.77	PASS	AC=1;AF=0.500;AN=2;BaseQRankSum=0.563;ClippingRankSum=0.000;DP=45;ExcessHet=3.0103;FS=5.844;MLEAC=1;MLEAF=0.500;MQ=42.00;MQRankSum=0.000;QD=13.48;ReadPosRankSum=0.642;SOR=2.093	GT:AD:DP:GQ:PL	0/1:25,20:45:99:635,0,792
chrXVI	305657	.	C	T	641.77	PASS	AC=1;AF=0.500;AN=2;BaseQRankSum=0.206;ClippingRankSum=0.000;DP=45;ExcessHet=3.0103;FS=0.000;MLEAC=1;MLEAF=0.500;MQ=42.00;MQRankSum=0.000;QD=14.26;ReadPosRankSum=0.554;SOR=0.622	GT:AD:DP:GQ:PL	0/1:23,22:45:99:670,0,687
chrXVI	308551	.	G	A	105.77	PASS	AC=1;AF=0.500;AN=2;BaseQRankSum=1.083;ClippingRankSum=0.000;DP=12;ExcessHet=3.0103;FS=0.000;MLEAC=1;MLEAF=0.500;MQ=42.00;MQRankSum=0.000;QD=8.81;ReadPosRankSum=-0.349;SOR=1.022	GT:AD:DP:GQ:PL	0/1:8,4:12:99:134,0,295
chrXVI	335294	.	G	A	774.77	PASS	AC=1;AF=0.500;AN=2;BaseQRankSum=0.052;ClippingRankSum=0.000;DP=54;ExcessHet=3.0103;FS=3.715;MLEAC=1;MLEAF=0.500;MQ=42.00;MQRankSum=0.000;QD=14.35;ReadPosRankSum=2.349;SOR=1.220	GT:AD:DP:GQ:PL	0/1:28,26:54:99:803,0,909
chrXVI	370680	.	C	T	729.77	PASS	AC=1;AF=0.500;AN=2;BaseQRankSum=1.520;ClippingRankSum=0.000;DP=59;ExcessHet=3.0103;FS=3.747;MLEAC=1;MLEAF=0.500;MQ=41.75;MQRankSum=0.834;QD=12.37;ReadPosRankSum=0.441;SOR=1.220	GT:AD:DP:GQ:PL	0/1:36,23:59:99:758,0,1179
chrXVI	383344	.	C	T	556.77	PASS	AC=1;AF=0.500;AN=2;BaseQRankSum=-0.372;ClippingRankSum=0.000;DP=43;ExcessHet=3.0103;FS=0.000;MLEAC=1;MLEAF=0.500;MQ=42.00;MQRankSum=0.000;QD=12.95;ReadPosRankSum=-0.148;SOR=0.785	GT:AD:DP:GQ:PL	0/1:25,18:43:99:585,0,872
chrXVI	410082	.	G	A	625.77	PASS	AC=1;AF=0.500;AN=2;BaseQRankSum=-1.679;ClippingRankSum=0.000;DP=42;ExcessHet=3.0103;FS=9.155;MLEAC=1;MLEAF=0.500;MQ=41.65;MQRankSum=1.125;QD=15.26;ReadPosRankSum=-0.773;SOR=1.149	GT:AD:DP:GQ:PL	0/1:19,22:41:99:654,0,603
chrXVI	417296	.	G	A	661.77	PASS	AC=1;AF=0.500;AN=2;BaseQRankSum=-0.670;ClippingRankSum=0.000;DP=56;ExcessHet=3.0103;FS=2.305;MLEAC=1;MLEAF=0.500;MQ=41.97;MQRankSum=0.871;QD=11.82;ReadPosRankSum=0.350;SOR=0.552	GT:AD:DP:GQ:PL	0/1:33,23:56:99:690,0,1093
chrXVI	436782	.	G	A	412.77	PASS	AC=1;AF=0.500;AN=2;BaseQRankSum=-1.441;ClippingRankSum=0.000;DP=27;ExcessHet=3.0103;FS=0.000;MLEAC=1;MLEAF=0.500;MQ=42.00;MQRankSum=0.000;QD=15.29;ReadPosRankSum=0.632;SOR=0.818	GT:AD:DP:GQ:PL	0/1:12,15:27:99:441,0,392
chrXVI	493271	.	G	A	646.77	PASS	AC=1;AF=0.500;AN=2;BaseQRankSum=-0.605;ClippingRankSum=0.000;DP=45;ExcessHet=3.0103;FS=14.338;MLEAC=1;MLEAF=0.500;MQ=41.32;MQRankSum=-0.737;QD=14.37;ReadPosRankSum=0.563;SOR=0.602	GT:AD:DP:GQ:PL	0/1:24,21:45:99:675,0,848
chrXVI	502169	.	G	A	502.77	PASS	AC=1;AF=0.500;AN=2;BaseQRankSum=0.790;ClippingRankSum=0.000;DP=39;ExcessHet=3.0103;FS=4.662;MLEAC=1;MLEAF=0.500;MQ=42.00;MQRankSum=0.000;QD=12.89;ReadPosRankSum=-1.306;SOR=1.483	GT:AD:DP:GQ:PL	0/1:23,16:39:99:531,0,706
chrXVI	582808	.	G	A	651.77	PASS	AC=1;AF=0.500;AN=2;BaseQRankSum=1.173;ClippingRankSum=0.000;DP=33;ExcessHet=3.0103;FS=5.170;MLEAC=1;MLEAF=0.500;MQ=42.00;MQRankSum=0.000;QD=19.75;ReadPosRankSum=-1.239;SOR=1.177	GT:AD:DP:GQ:PL	0/1:14,19:33:99:680,0,437
chrXVI	584070	.	C	T	727.77	PASS	AC=1;AF=0.500;AN=2;BaseQRankSum=0.298;ClippingRankSum=0.000;DP=46;ExcessHet=3.0103;FS=0.000;MLEAC=1;MLEAF=0.500;MQ=42.00;MQRankSum=0.000;QD=16.17;ReadPosRankSum=0.761;SOR=0.765	GT:AD:DP:GQ:PL	0/1:22,23:45:99:756,0,710
chrXVI	599895	.	G	A	653.77	PASS	AC=1;AF=0.500;AN=2;BaseQRankSum=0.135;ClippingRankSum=0.000;DP=44;ExcessHet=3.0103;FS=4.375;MLEAC=1;MLEAF=0.500;MQ=41.66;MQRankSum=0.979;QD=15.20;ReadPosRankSum=-0.598;SOR=0.275	GT:AD:DP:GQ:PL	0/1:23,20:43:99:682,0,731
chrXVI	610025	.	C	T	947.77	PASS	AC=1;AF=0.500;AN=2;BaseQRankSum=0.060;ClippingRankSum=0.000;DP=55;ExcessHet=3.0103;FS=1.038;MLEAC=1;MLEAF=0.500;MQ=42.00;MQRankSum=0.000;QD=17.23;ReadPosRankSum=-0.122;SOR=0.623	GT:AD:DP:GQ:PL	0/1:24,31:55:99:976,0,693
chrXVI	631561	.	G	A	848.77	PASS	AC=1;AF=0.500;AN=2;BaseQRankSum=-1.198;ClippingRankSum=0.000;DP=60;ExcessHet=3.0103;FS=5.222;MLEAC=1;MLEAF=0.500;MQ=42.00;MQRankSum=0.000;QD=14.15;ReadPosRankSum=-0.409;SOR=0.640	GT:AD:DP:GQ:PL	0/1:31,29:60:99:877,0,1112
chrXVI	645844	.	C	T	975.77	PASS	AC=1;AF=0.500;AN=2;BaseQRankSum=0.457;ClippingRankSum=0.000;DP=64;ExcessHet=3.0103;FS=5.338;MLEAC=1;MLEAF=0.500;MQ=42.00;MQRankSum=0.000;QD=15.25;ReadPosRankSum=-1.703;SOR=1.402	GT:AD:DP:GQ:PL	0/1:35,29:64:99:1004,0,1204
chrXVI	646886	.	C	T	714.77	PASS	AC=1;AF=0.500;AN=2;BaseQRankSum=-1.729;ClippingRankSum=0.000;DP=50;ExcessHet=3.0103;FS=0.000;MLEAC=1;MLEAF=0.500;MQ=42.00;MQRankSum=0.000;QD=14.30;ReadPosRankSum=-0.413;SOR=0.560	GT:AD:DP:GQ:PL	0/1:26,24:50:99:743,0,907
chrXVI	651203	.	G	A	1118.77	PASS	AC=1;AF=0.500;AN=2;BaseQRankSum=0.245;ClippingRankSum=0.000;DP=47;ExcessHet=3.0103;FS=17.678;MLEAC=1;MLEAF=0.500;MQ=42.00;MQRankSum=0.000;QD=23.80;ReadPosRankSum=1.027;SOR=0.028	GT:AD:DP:GQ:PL	0/1:15,32:47:99:1147,0,483
chrXVI	653813	.	C	T	1037.77	PASS	AC=1;AF=0.500;AN=2;BaseQRankSum=-1.090;ClippingRankSum=0.000;DP=62;ExcessHet=3.0103;FS=0.000;MLEAC=1;MLEAF=0.500;MQ=42.00;MQRankSum=0.000;QD=17.01;ReadPosRankSum=0.544;SOR=0.684	GT:AD:DP:GQ:PL	0/1:27,34:61:99:1066,0,853
chrXVI	666688	.	G	A	1043.77	PASS	AC=1;AF=0.500;AN=2;BaseQRankSum=1.745;ClippingRankSum=0.000;DP=61;ExcessHet=3.0103;FS=0.000;MLEAC=1;MLEAF=0.500;MQ=41.97;MQRankSum=1.017;QD=17.11;ReadPosRankSum=1.602;SOR=0.641	GT:AD:DP:GQ:PL	0/1:31,30:61:99:1072,0,1053
chrXVI	696891	.	C	T	635.77	PASS	AC=1;AF=0.500;AN=2;BaseQRankSum=-0.382;ClippingRankSum=0.000;DP=39;ExcessHet=3.0103;FS=6.983;MLEAC=1;MLEAF=0.500;MQ=41.27;MQRankSum=-1.360;QD=16.30;ReadPosRankSum=-0.134;SOR=1.690	GT:AD:DP:GQ:PL	0/1:19,20:39:99:664,0,665
chrXVI	706513	.	G	A	1114.77	PASS	AC=1;AF=0.500;AN=2;BaseQRankSum=-0.694;ClippingRankSum=0.000;DP=70;ExcessHet=3.0103;FS=4.866;MLEAC=1;MLEAF=0.500;MQ=41.59;MQRankSum=1.445;QD=15.93;ReadPosRankSum=0.294;SOR=0.277	GT:AD:DP:GQ:PL	0/1:35,35:70:99:1143,0,1165
chrXVI	718881	.	G	A	593.77	PASS	AC=1;AF=0.500;AN=2;BaseQRankSum=1.135;ClippingRankSum=0.000;DP=41;ExcessHet=3.0103;FS=0.000;MLEAC=1;MLEAF=0.500;MQ=41.90;MQRankSum=1.366;QD=14.48;ReadPosRankSum=0.818;SOR=0.646	GT:AD:DP:GQ:PL	0/1:22,19:41:99:622,0,679
chrXVI	725194	.	G	A	979.77	PASS	AC=1;AF=0.500;AN=2;BaseQRankSum=0.788;ClippingRankSum=0.000;DP=64;ExcessHet=3.0103;FS=6.528;MLEAC=1;MLEAF=0.500;MQ=41.77;MQRankSum=0.971;QD=15.31;ReadPosRankSum=0.120;SOR=1.021	GT:AD:DP:GQ:PL	0/1:34,30:64:99:1008,0,1046
chrXVI	753317	.	C	T	347.77	PASS	AC=1;AF=0.500;AN=2;BaseQRankSum=-1.358;ClippingRankSum=0.000;DP=36;ExcessHet=3.0103;FS=0.000;MLEAC=1;MLEAF=0.500;MQ=42.00;MQRankSum=0.000;QD=9.66;ReadPosRankSum=1.370;SOR=0.748	GT:AD:DP:GQ:PL	0/1:23,13:36:99:376,0,788
chrXVI	777574	.	G	A	696.77	PASS	AC=1;AF=0.500;AN=2;BaseQRankSum=-1.926;ClippingRankSum=0.000;DP=40;ExcessHet=3.0103;FS=0.000;MLEAC=1;MLEAF=0.500;MQ=42.00;MQRankSum=0.000;QD=17.42;ReadPosRankSum=-0.042;SOR=0.711	GT:AD:DP:GQ:PL	0/1:16,24:40:99:725,0,528
chrXVI	801782	.	G	A	727.77	PASS	AC=1;AF=0.500;AN=2;BaseQRankSum=-0.942;ClippingRankSum=0.000;DP=42;ExcessHet=3.0103;FS=0.000;MLEAC=1;MLEAF=0.500;MQ=42.00;MQRankSum=0.000;QD=17.33;ReadPosRankSum=-1.030;SOR=0.846	GT:AD:DP:GQ:PL	0/1:20,22:42:99:756,0,719
chrXVI	801980	.	G	A	263.77	PASS	AC=1;AF=0.500;AN=2;BaseQRankSum=-0.314;ClippingRankSum=0.000;DP=30;ExcessHet=3.0103;FS=0.000;MLEAC=1;MLEAF=0.500;MQ=42.00;MQRankSum=0.000;QD=9.42;ReadPosRankSum=2.050;SOR=0.627	GT:AD:DP:GQ:PL	0/1:18,10:28:99:292,0,625
chrXVI	831556	.	G	A	1136.77	PASS	AC=1;AF=0.500;AN=2;BaseQRankSum=0.144;ClippingRankSum=0.000;DP=59;ExcessHet=3.0103;FS=0.000;MLEAC=1;MLEAF=0.500;MQ=42.00;MQRankSum=0.000;QD=19.60;ReadPosRankSum=-1.315;SOR=0.569	GT:AD:DP:GQ:PL	0/1:23,35:58:99:1165,0,704
chrXVI	840129	.	G	A	605.77	PASS	AC=1;AF=0.500;AN=2;BaseQRankSum=-0.340;ClippingRankSum=0.000;DP=39;ExcessHet=3.0103;FS=2.795;MLEAC=1;MLEAF=0.500;MQ=41.90;MQRankSum=-1.290;QD=15.53;ReadPosRankSum=-0.781;SOR=1.210	GT:AD:DP:GQ:PL	0/1:18,21:39:99:634,0,597
chrXVI	866074	.	G	A	593.77	PASS	AC=1;AF=0.500;AN=2;BaseQRankSum=-1.418;ClippingRankSum=0.000;DP=39;ExcessHet=3.0103;FS=5.129;MLEAC=1;MLEAF=0.500;MQ=42.00;MQRankSum=0.000;QD=15.22;ReadPosRankSum=-1.706;SOR=1.845	GT:AD:DP:GQ:PL	0/1:21,18:39:99:622,0,795
chrXVI	874618	.	G	A	609.77	PASS	AC=1;AF=0.500;AN=2;BaseQRankSum=-0.739;ClippingRankSum=0.000;DP=42;ExcessHet=3.0103;FS=4.638;MLEAC=1;MLEAF=0.500;MQ=42.00;MQRankSum=0.000;QD=14.52;ReadPosRankSum=-1.096;SOR=0.237	GT:AD:DP:GQ:PL	0/1:23,19:42:99:638,0,810
chrXVI	920479	.	G	A	705.77	PASS	AC=1;AF=0.500;AN=2;BaseQRankSum=-0.595;ClippingRankSum=0.000;DP=44;ExcessHet=3.0103;FS=3.062;MLEAC=1;MLEAF=0.500;MQ=42.00;MQRankSum=0.000;QD=16.04;ReadPosRankSum=-0.779;SOR=0.299	GT:AD:DP:GQ:PL	0/1:21,23:44:99:734,0,688
chrXVI	941254	.	G	A	1018.77	PASS	AC=1;AF=0.500;AN=2;BaseQRankSum=-0.682;ClippingRankSum=0.000;DP=57;ExcessHet=3.0103;FS=3.901;MLEAC=1;MLEAF=0.500;MQ=42.00;MQRankSum=0.000;QD=17.87;ReadPosRankSum=0.556;SOR=0.297	GT:AD:DP:GQ:PL	0/1:23,34:57:99:1047,0,678
