# Supplementary material for: Recombination Is Responsible for the Increased Recovery of Drug-Resistant Mutants with Hypermutated Genomes in Resting Yeast Diploids Expressing APOBEC Deaminases
Source: Front Genet. 2017 Dec 12;8:202. doi: 10.3389/fgene.2017.00202 (PMC5733079; doi:10.3389/fgene.2017.00202)
Supplement: Supplementary file 6 [file Data_Sheet_1.zip › AID_d6/N077-LAN210-Can-AID-NA-RUN6-D6_SNVs_final.vcf]

##fileformat=VCFv4.2
##FILTER=<ID=LowQual,Description="Low quality">
##FORMAT=<ID=AD,Number=R,Type=Integer,Description="Allelic depths for the ref and alt alleles in the order listed">
##FORMAT=<ID=DP,Number=1,Type=Integer,Description="Approximate read depth (reads with MQ=255 or with bad mates are filtered)">
##FORMAT=<ID=GQ,Number=1,Type=Integer,Description="Genotype Quality">
##FORMAT=<ID=GT,Number=1,Type=String,Description="Genotype">
##FORMAT=<ID=PL,Number=G,Type=Integer,Description="Normalized, Phred-scaled likelihoods for genotypes as defined in the VCF specification">
##GATKCommandLine.HaplotypeCaller=<ID=HaplotypeCaller,Version=3.8-0-ge9d806836,Date="Tue Sep 19 19:48:57 PDT 2017",Epoch=1505875737271,CommandLineOptions="analysis_type=HaplotypeCaller input_file=[N077-LAN210-Can-AID-NA-RUN6-D6_sorted_dedup_RG_realigned.bam] showFullBamList=false read_buffer_size=null read_filter=[] disable_read_filter=[] intervals=null excludeIntervals=[../../LAN210/20170903_LAN210_v0.10m_masked_v2.bed] interval_set_rule=UNION interval_merging=ALL interval_padding=0 reference_sequence=../../LAN210/LAN210_v0.10m.fasta nonDeterministicRandomSeed=false disableDithering=false maxRuntime=-1 maxRuntimeUnits=MINUTES downsampling_type=BY_SAMPLE downsample_to_fraction=null downsample_to_coverage=500 baq=OFF baqGapOpenPenalty=40.0 refactor_NDN_cigar_string=false fix_misencoded_quality_scores=false allow_potentially_misencoded_quality_scores=false useOriginalQualities=false defaultBaseQualities=-1 performanceLog=null BQSR=null quantize_quals=0 static_quantized_quals=null round_down_quantized=false disable_indel_quals=false emit_original_quals=false preserve_qscores_less_than=6 globalQScorePrior=-1.0 secondsBetweenProgressUpdates=10 validation_strictness=SILENT remove_program_records=false keep_program_records=false sample_rename_mapping_file=null unsafe=null use_jdk_deflater=false use_jdk_inflater=false disable_auto_index_creation_and_locking_when_reading_rods=false no_cmdline_in_header=false sites_only=false never_trim_vcf_format_field=false bcf=false bam_compression=null simplifyBAM=false disable_bam_indexing=false generate_md5=false num_threads=1 num_cpu_threads_per_data_thread=1 num_io_threads=0 monitorThreadEfficiency=false num_bam_file_handles=null read_group_black_list=null pedigree=[] pedigreeString=[] pedigreeValidationType=STRICT allow_intervals_with_unindexed_bam=false generateShadowBCF=false variant_index_type=DYNAMIC_SEEK variant_index_parameter=-1 reference_window_stop=0 phone_home= gatk_key=null tag=NA logging_level=INFO log_to_file=null help=false version=false out=/media/artem/artem_second/20170727_RUN8/Project_Stepchenkova/reanalyze_prev_other_runs/N077-LAN210-Can-AID-NA-RUN6-D6/N077-LAN210-Can-AID-NA-RUN6-D6.vcf likelihoodCalculationEngine=PairHMM heterogeneousKmerSizeResolution=COMBO_MIN dbsnp=(RodBinding name= source=UNBOUND) dontTrimActiveRegions=false maxDiscARExtension=25 maxGGAARExtension=300 paddingAroundIndels=150 paddingAroundSNPs=20 comp=[] annotation=[] excludeAnnotation=[] group=[StandardAnnotation, StandardHCAnnotation] debug=false useFilteredReadsForAnnotations=false emitRefConfidence=NONE bamOutput=null bamWriterType=CALLED_HAPLOTYPES emitDroppedReads=false disableOptimizations=false annotateNDA=false useNewAFCalculator=false heterozygosity=0.001 indel_heterozygosity=1.25E-4 heterozygosity_stdev=0.01 standard_min_confidence_threshold_for_calling=10.0 standard_min_confidence_threshold_for_emitting=30.0 max_alternate_alleles=6 max_genotype_count=1024 max_num_PL_values=100 input_prior=[] sample_ploidy=2 genotyping_mode=DISCOVERY alleles=(RodBinding name= source=UNBOUND) contamination_fraction_to_filter=0.0 contamination_fraction_per_sample_file=null p_nonref_model=null exactcallslog=null output_mode=EMIT_VARIANTS_ONLY allSitePLs=false gcpHMM=10 pair_hmm_implementation=FASTEST_AVAILABLE phredScaledGlobalReadMismappingRate=45 noFpga=false nativePairHmmThreads=1 useDoublePrecision=false sample_name=null kmerSize=[10, 25] dontIncreaseKmerSizesForCycles=false allowNonUniqueKmersInRef=false numPruningSamples=1 recoverDanglingHeads=false doNotRecoverDanglingBranches=false minDanglingBranchLength=4 consensus=false maxNumHaplotypesInPopulation=128 errorCorrectKmers=false minPruning=2 debugGraphTransformations=false allowCyclesInKmerGraphToGeneratePaths=false graphOutput=null kmerLengthForReadErrorCorrection=25 minObservationsForKmerToBeSolid=20 GVCFGQBands=[1, 2, 3, 4, 5, 6, 7, 8, 9, 10, 11, 12, 13, 14, 15, 16, 17, 18, 19, 20, 21, 22, 23, 24, 25, 26, 27, 28, 29, 30, 31, 32, 33, 34, 35, 36, 37, 38, 39, 40, 41, 42, 43, 44, 45, 46, 47, 48, 49, 50, 51, 52, 53, 54, 55, 56, 57, 58, 59, 60, 70, 80, 90, 99] indelSizeToEliminateInRefModel=10 min_base_quality_score=10 includeUmappedReads=false useAllelesTrigger=false doNotRunPhysicalPhasing=true keepRG=null justDetermineActiveRegions=false dontGenotype=false dontUseSoftClippedBases=false captureAssemblyFailureBAM=false errorCorrectReads=false pcr_indel_model=CONSERVATIVE maxReadsInRegionPerSample=10000 minReadsPerAlignmentStart=10 mergeVariantsViaLD=false activityProfileOut=null activeRegionOut=null activeRegionIn=null activeRegionExtension=null forceActive=false activeRegionMaxSize=null bandPassSigma=null maxReadsInMemoryPerSample=30000 maxTotalReadsInMemory=10000000 maxProbPropagationDistance=50 activeProbabilityThreshold=0.002 min_mapping_quality_score=20 filter_reads_with_N_cigar=false filter_mismatching_base_and_quals=false filter_bases_not_stored=false">
##GATKCommandLine.SelectVariants=<ID=SelectVariants,Version=3.8-0-ge9d806836,Date="Tue Sep 19 19:52:48 PDT 2017",Epoch=1505875968523,CommandLineOptions="analysis_type=SelectVariants input_file=[] showFullBamList=false read_buffer_size=null read_filter=[] disable_read_filter=[] intervals=null excludeIntervals=null interval_set_rule=UNION interval_merging=ALL interval_padding=0 reference_sequence=../../LAN210/LAN210_v0.10m.fasta nonDeterministicRandomSeed=false disableDithering=false maxRuntime=-1 maxRuntimeUnits=MINUTES downsampling_type=BY_SAMPLE downsample_to_fraction=null downsample_to_coverage=1000 baq=OFF baqGapOpenPenalty=40.0 refactor_NDN_cigar_string=false fix_misencoded_quality_scores=false allow_potentially_misencoded_quality_scores=false useOriginalQualities=false defaultBaseQualities=-1 performanceLog=null BQSR=null quantize_quals=0 static_quantized_quals=null round_down_quantized=false disable_indel_quals=false emit_original_quals=false preserve_qscores_less_than=6 globalQScorePrior=-1.0 secondsBetweenProgressUpdates=10 validation_strictness=SILENT remove_program_records=false keep_program_records=false sample_rename_mapping_file=null unsafe=null use_jdk_deflater=false use_jdk_inflater=false disable_auto_index_creation_and_locking_when_reading_rods=false no_cmdline_in_header=false sites_only=false never_trim_vcf_format_field=false bcf=false bam_compression=null simplifyBAM=false disable_bam_indexing=false generate_md5=false num_threads=1 num_cpu_threads_per_data_thread=1 num_io_threads=0 monitorThreadEfficiency=false num_bam_file_handles=null read_group_black_list=null pedigree=[] pedigreeString=[] pedigreeValidationType=STRICT allow_intervals_with_unindexed_bam=false generateShadowBCF=false variant_index_type=DYNAMIC_SEEK variant_index_parameter=-1 reference_window_stop=0 phone_home= gatk_key=null tag=NA logging_level=INFO log_to_file=null help=false version=false variant=(RodBinding name=variant source=N077-LAN210-Can-AID-NA-RUN6-D6.vcf) discordance=(RodBinding name= source=UNBOUND) concordance=(RodBinding name= source=UNBOUND) out=/media/artem/artem_second/20170727_RUN8/Project_Stepchenkova/reanalyze_prev_other_runs/N077-LAN210-Can-AID-NA-RUN6-D6/N077-LAN210-Can-AID-NA-RUN6-D6_SNVs.vcf sample_name=[] sample_expressions=null sample_file=null exclude_sample_name=[] exclude_sample_file=[] exclude_sample_expressions=[] selectexpressions=[] invertselect=false excludeNonVariants=false excludeFiltered=false preserveAlleles=false removeUnusedAlternates=false restrictAllelesTo=ALL keepOriginalAC=false keepOriginalDP=false mendelianViolation=false invertMendelianViolation=false mendelianViolationQualThreshold=0.0 select_random_fraction=0.0 remove_fraction_genotypes=0.0 selectTypeToInclude=[SNP] selectTypeToExclude=[] keepIDs=null excludeIDs=null fullyDecode=false justRead=false maxIndelSize=2147483647 minIndelSize=0 maxFilteredGenotypes=2147483647 minFilteredGenotypes=0 maxFractionFilteredGenotypes=1.0 minFractionFilteredGenotypes=0.0 maxNOCALLnumber=2147483647 maxNOCALLfraction=1.0 setFilteredGtToNocall=false ALLOW_NONOVERLAPPING_COMMAND_LINE_SAMPLES=false forceValidOutput=false filter_reads_with_N_cigar=false filter_mismatching_base_and_quals=false filter_bases_not_stored=false">
##INFO=<ID=AC,Number=A,Type=Integer,Description="Allele count in genotypes, for each ALT allele, in the same order as listed">
##INFO=<ID=AF,Number=A,Type=Float,Description="Allele Frequency, for each ALT allele, in the same order as listed">
##INFO=<ID=AN,Number=1,Type=Integer,Description="Total number of alleles in called genotypes">
##INFO=<ID=BaseQRankSum,Number=1,Type=Float,Description="Z-score from Wilcoxon rank sum test of Alt Vs. Ref base qualities">
##INFO=<ID=ClippingRankSum,Number=1,Type=Float,Description="Z-score From Wilcoxon rank sum test of Alt vs. Ref number of hard clipped bases">
##INFO=<ID=DP,Number=1,Type=Integer,Description="Approximate read depth; some reads may have been filtered">
##INFO=<ID=DS,Number=0,Type=Flag,Description="Were any of the samples downsampled?">
##INFO=<ID=ExcessHet,Number=1,Type=Float,Description="Phred-scaled p-value for exact test of excess heterozygosity">
##INFO=<ID=FS,Number=1,Type=Float,Description="Phred-scaled p-value using Fisher's exact test to detect strand bias">
##INFO=<ID=HaplotypeScore,Number=1,Type=Float,Description="Consistency of the site with at most two segregating haplotypes">
##INFO=<ID=InbreedingCoeff,Number=1,Type=Float,Description="Inbreeding coefficient as estimated from the genotype likelihoods per-sample when compared against the Hardy-Weinberg expectation">
##INFO=<ID=MLEAC,Number=A,Type=Integer,Description="Maximum likelihood expectation (MLE) for the allele counts (not necessarily the same as the AC), for each ALT allele, in the same order as listed">
##INFO=<ID=MLEAF,Number=A,Type=Float,Description="Maximum likelihood expectation (MLE) for the allele frequency (not necessarily the same as the AF), for each ALT allele, in the same order as listed">
##INFO=<ID=MQ,Number=1,Type=Float,Description="RMS Mapping Quality">
##INFO=<ID=MQRankSum,Number=1,Type=Float,Description="Z-score From Wilcoxon rank sum test of Alt vs. Ref read mapping qualities">
##INFO=<ID=QD,Number=1,Type=Float,Description="Variant Confidence/Quality by Depth">
##INFO=<ID=ReadPosRankSum,Number=1,Type=Float,Description="Z-score from Wilcoxon rank sum test of Alt vs. Ref read position bias">
##INFO=<ID=SOR,Number=1,Type=Float,Description="Symmetric Odds Ratio of 2x2 contingency table to detect strand bias">
##contig=<ID=chrI,length=198855>
##contig=<ID=chrII,length=810456>
##contig=<ID=chrIII,length=316501>
##contig=<ID=chrIV,length=1516959>
##contig=<ID=chrV,length=570663>
##contig=<ID=chrVI,length=270116>
##contig=<ID=chrVII,length=1084724>
##contig=<ID=chrVIII,length=557320>
##contig=<ID=chrIX,length=433988>
##contig=<ID=chrX,length=745688>
##contig=<ID=chrXI,length=666767>
##contig=<ID=chrXII,length=1065113>
##contig=<ID=chrXIII,length=917121>
##contig=<ID=chrXIV,length=784078>
##contig=<ID=chrXV,length=1078147>
##contig=<ID=chrXVI,length=943466>
##contig=<ID=mt,length=85611>
##reference=file:///media/artem/artem_second/20170727_RUN8/Project_Stepchenkova/reanalyze_prev_other_runs/N077-LAN210-Can-AID-NA-RUN6-D6/../../LAN210/LAN210_v0.10m.fasta
##source=SelectVariants
#CHROM	POS	ID	REF	ALT	QUAL	FILTER	INFO	FORMAT	N077-LAN210-Can-AID-NA-RUN6-D6
chrI	141552	.	C	T	827.77	PASS	AC=2;AF=1.00;AN=2;DP=21;ExcessHet=3.0103;FS=0.000;MLEAC=2;MLEAF=1.00;MQ=42.00;QD=34.24;SOR=1.127	GT:AD:DP:GQ:PL	1/1:0,20:20:60:856,60,0
chrII	586261	.	C	T	917.77	PASS	AC=2;AF=1.00;AN=2;DP=23;ExcessHet=3.0103;FS=0.000;MLEAC=2;MLEAF=1.00;MQ=40.66;QD=30.63;SOR=1.426	GT:AD:DP:GQ:PL	1/1:0,23:23:69:946,69,0
chrIII	90889	.	C	T	907.77	PASS	AC=2;AF=1.00;AN=2;DP=28;ExcessHet=3.0103;FS=0.000;MLEAC=2;MLEAF=1.00;MQ=40.61;QD=29.09;SOR=2.833	GT:AD:DP:GQ:PL	1/1:0,23:23:69:936,69,0
chrIV	322139	.	C	T	837.77	PASS	AC=2;AF=1.00;AN=2;DP=20;ExcessHet=3.0103;FS=0.000;MLEAC=2;MLEAF=1.00;MQ=42.00;QD=30.83;SOR=1.402	GT:AD:DP:GQ:PL	1/1:0,20:20:60:866,60,0
chrIV	616668	.	C	T	1331.77	PASS	AC=2;AF=1.00;AN=2;DP=33;ExcessHet=3.0103;FS=0.000;MLEAC=2;MLEAF=1.00;MQ=42.00;QD=29.67;SOR=1.542	GT:AD:DP:GQ:PL	1/1:0,33:33:99:1360,99,0
chrIV	730913	.	G	A	238.77	PASS	AC=1;AF=0.500;AN=2;BaseQRankSum=-2.448;ClippingRankSum=0.000;DP=47;ExcessHet=3.0103;FS=17.480;MLEAC=1;MLEAF=0.500;MQ=42.00;MQRankSum=0.000;QD=5.19;ReadPosRankSum=-3.162;SOR=4.106	GT:AD:DP:GQ:PL	0/1:37,9:46:99:267,0,2838
chrIV	1201781	.	G	A	829.77	PASS	AC=2;AF=1.00;AN=2;DP=22;ExcessHet=3.0103;FS=0.000;MLEAC=2;MLEAF=1.00;MQ=42.00;QD=30.89;SOR=0.874	GT:AD:DP:GQ:PL	1/1:0,22:22:66:858,66,0
chrV	32041	.	G	A	1587.77	PASS	AC=2;AF=1.00;AN=2;DP=39;ExcessHet=3.0103;FS=0.000;MLEAC=2;MLEAF=1.00;MQ=42.00;QD=28.84;SOR=1.236	GT:AD:DP:GQ:PL	1/1:0,39:39:99:1616,117,0
chrV	266564	.	G	C	1296.77	PASS	AC=1;AF=0.500;AN=2;BaseQRankSum=0.537;ClippingRankSum=0.000;DP=113;ExcessHet=3.0103;FS=14.702;MLEAC=1;MLEAF=0.500;MQ=40.54;MQRankSum=-0.995;QD=11.48;ReadPosRankSum=-5.956;SOR=2.247	GT:AD:DP:GQ:PL	0/1:78,35:113:99:1325,0,3461
chrV	266566	.	A	G	1296.77	PASS	AC=1;AF=0.500;AN=2;BaseQRankSum=0.625;ClippingRankSum=0.000;DP=125;ExcessHet=3.0103;FS=14.336;MLEAC=1;MLEAF=0.500;MQ=40.53;MQRankSum=-1.018;QD=10.37;ReadPosRankSum=-4.618;SOR=2.235	GT:AD:DP:GQ:PL	0/1:87,38:125:99:1325,0,3461
chrV	266569	.	C	T	1032.77	PASS	AC=1;AF=0.500;AN=2;BaseQRankSum=0.712;ClippingRankSum=0.000;DP=126;ExcessHet=3.0103;FS=12.213;MLEAC=1;MLEAF=0.500;MQ=40.43;MQRankSum=-0.533;QD=8.20;ReadPosRankSum=-4.085;SOR=2.049	GT:AD:DP:GQ:PL	0/1:90,36:126:99:1061,0,3638
chrV	267826	.	G	A	477.77	PASS	AC=1;AF=0.500;AN=2;BaseQRankSum=-1.038;ClippingRankSum=0.000;DP=54;ExcessHet=3.0103;FS=5.069;MLEAC=1;MLEAF=0.500;MQ=40.86;MQRankSum=-1.133;QD=8.85;ReadPosRankSum=-2.904;SOR=1.554	GT:AD:DP:GQ:PL	0/1:39,15:54:99:506,0,2976
chrV	267829	.	C	T	267.77	PASS	AC=1;AF=0.500;AN=2;BaseQRankSum=-0.801;ClippingRankSum=0.000;DP=53;ExcessHet=3.0103;FS=3.827;MLEAC=1;MLEAF=0.500;MQ=40.84;MQRankSum=0.657;QD=5.46;ReadPosRankSum=-2.748;SOR=1.664	GT:AD:DP:GQ:PL	0/1:39,10:49:99:296,0,3114
chrV	267835	.	A	G	258.77	PASS	AC=1;AF=0.500;AN=2;BaseQRankSum=-0.228;ClippingRankSum=0.000;DP=42;ExcessHet=3.0103;FS=0.000;MLEAC=1;MLEAF=0.500;MQ=41.13;MQRankSum=-0.844;QD=6.16;ReadPosRankSum=-1.096;SOR=0.653	GT:AD:DP:GQ:PL	0/1:39,3:42:99:287,0,3075
chrV	278115	.	T	C	489.77	PASS	AC=1;AF=0.500;AN=2;BaseQRankSum=-2.449;ClippingRankSum=0.000;DP=52;ExcessHet=3.0103;FS=16.882;MLEAC=1;MLEAF=0.500;MQ=41.38;MQRankSum=0.153;QD=9.42;ReadPosRankSum=-2.789;SOR=3.340	GT:AD:DP:GQ:PL	0/1:37,15:52:99:518,0,1504
chrV	278116	.	G	T	489.77	PASS	AC=1;AF=0.500;AN=2;BaseQRankSum=-3.232;ClippingRankSum=0.000;DP=52;ExcessHet=3.0103;FS=16.882;MLEAC=1;MLEAF=0.500;MQ=41.38;MQRankSum=0.153;QD=9.42;ReadPosRankSum=-2.871;SOR=3.340	GT:AD:DP:GQ:PL	0/1:37,15:52:99:518,0,1504
chrVII	115975	.	C	T	1172.77	PASS	AC=2;AF=1.00;AN=2;DP=32;ExcessHet=3.0103;FS=0.000;MLEAC=2;MLEAF=1.00;MQ=41.54;QD=30.21;SOR=2.303	GT:AD:DP:GQ:PL	1/1:0,30:30:90:1201,90,0
chrVII	384774	.	T	C	1383.77	PASS	AC=1;AF=0.500;AN=2;BaseQRankSum=-0.861;ClippingRankSum=0.000;DP=69;ExcessHet=3.0103;FS=1.990;MLEAC=1;MLEAF=0.500;MQ=41.94;MQRankSum=-1.343;QD=20.05;ReadPosRankSum=-5.046;SOR=0.665	GT:AD:DP:GQ:PL	0/1:33,36:69:99:1412,0,2354
chrVII	384775	.	G	A	1383.77	PASS	AC=1;AF=0.500;AN=2;BaseQRankSum=-0.453;ClippingRankSum=0.000;DP=69;ExcessHet=3.0103;FS=1.990;MLEAC=1;MLEAF=0.500;MQ=41.94;MQRankSum=-1.343;QD=20.05;ReadPosRankSum=-5.773;SOR=0.665	GT:AD:DP:GQ:PL	0/1:33,36:69:99:1412,0,2354
chrVII	678100	.	C	A	148.77	PASS	AC=1;AF=0.500;AN=2;BaseQRankSum=-1.197;ClippingRankSum=0.000;DP=16;ExcessHet=3.0103;FS=6.117;MLEAC=1;MLEAF=0.500;MQ=40.60;MQRankSum=-3.760;QD=9.30;ReadPosRankSum=-1.370;SOR=2.712	GT:AD:DP:GQ:PL	0/1:11,5:16:99:177,0,1462
chrVII	678105	.	T	G	148.77	PASS	AC=1;AF=0.500;AN=2;BaseQRankSum=-0.858;ClippingRankSum=0.000;DP=16;ExcessHet=3.0103;FS=6.117;MLEAC=1;MLEAF=0.500;MQ=40.60;MQRankSum=-3.760;QD=9.30;ReadPosRankSum=-3.077;SOR=2.712	GT:AD:DP:GQ:PL	0/1:11,5:16:99:177,0,1462
chrVII	829442	.	G	A	1310.77	PASS	AC=2;AF=1.00;AN=2;DP=32;ExcessHet=3.0103;FS=0.000;MLEAC=2;MLEAF=1.00;MQ=41.56;QD=27.23;SOR=1.284	GT:AD:DP:GQ:PL	1/1:0,32:32:96:1339,96,0
chrVII	832891	.	G	A	1247.77	PASS	AC=2;AF=1.00;AN=2;DP=31;ExcessHet=3.0103;FS=0.000;MLEAC=2;MLEAF=1.00;MQ=42.00;QD=24.73;SOR=1.044	GT:AD:DP:GQ:PL	1/1:0,31:31:93:1276,93,0
chrVII	977335	.	G	A	1656.77	PASS	AC=2;AF=1.00;AN=2;DP=43;ExcessHet=3.0103;FS=0.000;MLEAC=2;MLEAF=1.00;MQ=41.26;QD=29.45;SOR=1.259	GT:AD:DP:GQ:PL	1/1:0,42:42:99:1685,126,0
chrVIII	36069	.	G	A	1364.77	PASS	AC=2;AF=1.00;AN=2;DP=33;ExcessHet=3.0103;FS=0.000;MLEAC=2;MLEAF=1.00;MQ=42.00;QD=24.75;SOR=1.179	GT:AD:DP:GQ:PL	1/1:0,33:33:99:1393,99,0
chrVIII	451186	.	G	A	829.77	PASS	AC=2;AF=1.00;AN=2;DP=21;ExcessHet=3.0103;FS=0.000;MLEAC=2;MLEAF=1.00;MQ=41.91;QD=28.19;SOR=1.508	GT:AD:DP:GQ:PL	1/1:0,21:21:63:858,63,0
chrXI	146056	.	A	G	577.77	PASS	AC=1;AF=0.500;AN=2;BaseQRankSum=-0.867;ClippingRankSum=0.000;DP=108;ExcessHet=3.0103;FS=14.573;MLEAC=1;MLEAF=0.500;MQ=40.59;MQRankSum=-3.355;QD=5.35;ReadPosRankSum=-4.172;SOR=2.428	GT:AD:DP:GQ:PL	0/1:90,18:108:99:606,0,3778
chrXI	146062	.	A	G	655.77	PASS	AC=1;AF=0.500;AN=2;BaseQRankSum=-0.564;ClippingRankSum=0.000;DP=107;ExcessHet=3.0103;FS=16.388;MLEAC=1;MLEAF=0.500;MQ=40.58;MQRankSum=-3.447;QD=6.13;ReadPosRankSum=-4.154;SOR=2.599	GT:AD:DP:GQ:PL	0/1:85,22:107:99:684,0,3745
chrXI	146076	.	G	A	999.77	PASS	AC=1;AF=0.500;AN=2;BaseQRankSum=-3.384;ClippingRankSum=0.000;DP=121;ExcessHet=3.0103;FS=7.589;MLEAC=1;MLEAF=0.500;MQ=40.22;MQRankSum=-4.229;QD=8.26;ReadPosRankSum=-4.476;SOR=1.594	GT:AD:DP:GQ:PL	0/1:90,31:121:99:1028,0,3870
chrXI	146077	.	T	C	1002.77	PASS	AC=1;AF=0.500;AN=2;BaseQRankSum=0.285;ClippingRankSum=0.000;DP=120;ExcessHet=3.0103;FS=7.604;MLEAC=1;MLEAF=0.500;MQ=40.21;MQRankSum=-4.196;QD=8.36;ReadPosRankSum=-3.888;SOR=1.544	GT:AD:DP:GQ:PL	0/1:89,31:120:99:1031,0,3828
chrXI	292633	.	C	T	1748.77	PASS	AC=2;AF=1.00;AN=2;DP=43;ExcessHet=3.0103;FS=0.000;MLEAC=2;MLEAF=1.00;MQ=41.67;QD=34.33;SOR=1.775	GT:AD:DP:GQ:PL	1/1:0,43:43:99:1777,129,0
chrXI	451293	.	G	A	1623.77	PASS	AC=2;AF=1.00;AN=2;DP=42;ExcessHet=3.0103;FS=0.000;MLEAC=2;MLEAF=1.00;MQ=41.95;QD=29.62;SOR=2.247	GT:AD:DP:GQ:PL	1/1:0,41:41:99:1652,123,0
chrXII	710386	.	G	A	2245.77	PASS	AC=2;AF=1.00;AN=2;DP=57;ExcessHet=3.0103;FS=0.000;MLEAC=2;MLEAF=1.00;MQ=42.00;QD=31.37;SOR=1.047	GT:AD:DP:GQ:PL	1/1:0,57:57:99:2274,171,0
chrXII	797176	.	G	A	1055.77	PASS	AC=2;AF=1.00;AN=2;DP=27;ExcessHet=3.0103;FS=0.000;MLEAC=2;MLEAF=1.00;MQ=42.00;QD=29.26;SOR=1.302	GT:AD:DP:GQ:PL	1/1:0,27:27:81:1084,81,0
chrXII	1052061	.	C	T	887.77	PASS	AC=2;AF=1.00;AN=2;DP=28;ExcessHet=3.0103;FS=0.000;MLEAC=2;MLEAF=1.00;MQ=41.06;QD=33.19;SOR=2.494	GT:AD:DP:GQ:PL	1/1:0,24:24:72:916,72,0
chrXIII	447865	.	G	A	1238.77	PASS	AC=2;AF=1.00;AN=2;DP=32;ExcessHet=3.0103;FS=0.000;MLEAC=2;MLEAF=1.00;MQ=42.00;QD=25.99;SOR=1.143	GT:AD:DP:GQ:PL	1/1:0,30:30:90:1267,90,0
chrXIV	302605	.	G	A	740.77	PASS	AC=2;AF=1.00;AN=2;DP=19;ExcessHet=3.0103;FS=0.000;MLEAC=2;MLEAF=1.00;MQ=42.00;QD=31.84;SOR=0.693	GT:AD:DP:GQ:PL	1/1:0,18:18:54:769,54,0
chrXIV	503019	.	C	G	208.77	PASS	AC=1;AF=0.500;AN=2;BaseQRankSum=1.730;ClippingRankSum=0.000;DP=40;ExcessHet=3.0103;FS=0.000;MLEAC=1;MLEAF=0.500;MQ=40.96;MQRankSum=-6.192;QD=5.22;ReadPosRankSum=-3.680;SOR=0.743	GT:AD:DP:GQ:PL	0/1:32,8:40:99:237,0,1742
chrXIV	503022	.	C	T	205.77	PASS	AC=1;AF=0.500;AN=2;BaseQRankSum=2.805;ClippingRankSum=0.000;DP=41;ExcessHet=3.0103;FS=0.000;MLEAC=1;MLEAF=0.500;MQ=40.98;MQRankSum=-6.273;QD=5.02;ReadPosRankSum=-3.447;SOR=0.693	GT:AD:DP:GQ:PL	0/1:33,8:41:99:234,0,1809
chrXIV	503023	.	A	T	205.77	PASS	AC=1;AF=0.500;AN=2;BaseQRankSum=2.443;ClippingRankSum=0.000;DP=41;ExcessHet=3.0103;FS=0.000;MLEAC=1;MLEAF=0.500;MQ=40.98;MQRankSum=-6.273;QD=5.02;ReadPosRankSum=-3.659;SOR=0.693	GT:AD:DP:GQ:PL	0/1:33,8:41:99:234,0,1809
chrXV	346227	.	G	A	4848.77	PASS	AC=1;AF=0.500;AN=2;BaseQRankSum=-3.830;ClippingRankSum=0.000;DP=270;ExcessHet=3.0103;FS=10.459;MLEAC=1;MLEAF=0.500;MQ=40.55;MQRankSum=0.998;QD=17.96;ReadPosRankSum=-8.018;SOR=1.434	GT:AD:DP:GQ:PL	0/1:124,146:270:99:4877,0,4199
chrXV	731779	.	C	T	1632.77	PASS	AC=2;AF=1.00;AN=2;DP=41;ExcessHet=3.0103;FS=0.000;MLEAC=2;MLEAF=1.00;MQ=42.00;QD=36.03;SOR=0.954	GT:AD:DP:GQ:PL	1/1:0,41:41:99:1661,123,0
chrXV	954829	.	C	T	1391.77	PASS	AC=2;AF=1.00;AN=2;DP=34;ExcessHet=3.0103;FS=0.000;MLEAC=2;MLEAF=1.00;MQ=41.57;QD=26.20;SOR=0.811	GT:AD:DP:GQ:PL	1/1:0,34:34:99:1420,102,0
chrXVI	609721	.	G	A	1716.77	PASS	AC=2;AF=1.00;AN=2;DP=44;ExcessHet=3.0103;FS=0.000;MLEAC=2;MLEAF=1.00;MQ=40.67;QD=32.39;SOR=1.828	GT:AD:DP:GQ:PL	1/1:0,44:44:99:1745,132,0
