# Supplementary material for: Recombination Is Responsible for the Increased Recovery of Drug-Resistant Mutants with Hypermutated Genomes in Resting Yeast Diploids Expressing APOBEC Deaminases
Source: Front Genet. 2017 Dec 12;8:202. doi: 10.3389/fgene.2017.00202 (PMC5733079; doi:10.3389/fgene.2017.00202)
Supplement: Supplementary file 6 [file Data_Sheet_1.zip › AID_d6/N078-LAN210-Can-AID-NA-RUN6-D6_SNVs_final.vcf]

##fileformat=VCFv4.2
##FILTER=<ID=LowQual,Description="Low quality">
##FORMAT=<ID=AD,Number=R,Type=Integer,Description="Allelic depths for the ref and alt alleles in the order listed">
##FORMAT=<ID=DP,Number=1,Type=Integer,Description="Approximate read depth (reads with MQ=255 or with bad mates are filtered)">
##FORMAT=<ID=GQ,Number=1,Type=Integer,Description="Genotype Quality">
##FORMAT=<ID=GT,Number=1,Type=String,Description="Genotype">
##FORMAT=<ID=PL,Number=G,Type=Integer,Description="Normalized, Phred-scaled likelihoods for genotypes as defined in the VCF specification">
##GATKCommandLine.HaplotypeCaller=<ID=HaplotypeCaller,Version=3.8-0-ge9d806836,Date="Tue Sep 19 19:53:04 PDT 2017",Epoch=1505875984440,CommandLineOptions="analysis_type=HaplotypeCaller input_file=[N078-LAN210-Can-AID-NA-RUN6-D6_sorted_dedup_RG_realigned.bam] showFullBamList=false read_buffer_size=null read_filter=[] disable_read_filter=[] intervals=null excludeIntervals=[../../LAN210/20170903_LAN210_v0.10m_masked_v2.bed] interval_set_rule=UNION interval_merging=ALL interval_padding=0 reference_sequence=../../LAN210/LAN210_v0.10m.fasta nonDeterministicRandomSeed=false disableDithering=false maxRuntime=-1 maxRuntimeUnits=MINUTES downsampling_type=BY_SAMPLE downsample_to_fraction=null downsample_to_coverage=500 baq=OFF baqGapOpenPenalty=40.0 refactor_NDN_cigar_string=false fix_misencoded_quality_scores=false allow_potentially_misencoded_quality_scores=false useOriginalQualities=false defaultBaseQualities=-1 performanceLog=null BQSR=null quantize_quals=0 static_quantized_quals=null round_down_quantized=false disable_indel_quals=false emit_original_quals=false preserve_qscores_less_than=6 globalQScorePrior=-1.0 secondsBetweenProgressUpdates=10 validation_strictness=SILENT remove_program_records=false keep_program_records=false sample_rename_mapping_file=null unsafe=null use_jdk_deflater=false use_jdk_inflater=false disable_auto_index_creation_and_locking_when_reading_rods=false no_cmdline_in_header=false sites_only=false never_trim_vcf_format_field=false bcf=false bam_compression=null simplifyBAM=false disable_bam_indexing=false generate_md5=false num_threads=1 num_cpu_threads_per_data_thread=1 num_io_threads=0 monitorThreadEfficiency=false num_bam_file_handles=null read_group_black_list=null pedigree=[] pedigreeString=[] pedigreeValidationType=STRICT allow_intervals_with_unindexed_bam=false generateShadowBCF=false variant_index_type=DYNAMIC_SEEK variant_index_parameter=-1 reference_window_stop=0 phone_home= gatk_key=null tag=NA logging_level=INFO log_to_file=null help=false version=false out=/media/artem/artem_second/20170727_RUN8/Project_Stepchenkova/reanalyze_prev_other_runs/N078-LAN210-Can-AID-NA-RUN6-D6/N078-LAN210-Can-AID-NA-RUN6-D6.vcf likelihoodCalculationEngine=PairHMM heterogeneousKmerSizeResolution=COMBO_MIN dbsnp=(RodBinding name= source=UNBOUND) dontTrimActiveRegions=false maxDiscARExtension=25 maxGGAARExtension=300 paddingAroundIndels=150 paddingAroundSNPs=20 comp=[] annotation=[] excludeAnnotation=[] group=[StandardAnnotation, StandardHCAnnotation] debug=false useFilteredReadsForAnnotations=false emitRefConfidence=NONE bamOutput=null bamWriterType=CALLED_HAPLOTYPES emitDroppedReads=false disableOptimizations=false annotateNDA=false useNewAFCalculator=false heterozygosity=0.001 indel_heterozygosity=1.25E-4 heterozygosity_stdev=0.01 standard_min_confidence_threshold_for_calling=10.0 standard_min_confidence_threshold_for_emitting=30.0 max_alternate_alleles=6 max_genotype_count=1024 max_num_PL_values=100 input_prior=[] sample_ploidy=2 genotyping_mode=DISCOVERY alleles=(RodBinding name= source=UNBOUND) contamination_fraction_to_filter=0.0 contamination_fraction_per_sample_file=null p_nonref_model=null exactcallslog=null output_mode=EMIT_VARIANTS_ONLY allSitePLs=false gcpHMM=10 pair_hmm_implementation=FASTEST_AVAILABLE phredScaledGlobalReadMismappingRate=45 noFpga=false nativePairHmmThreads=1 useDoublePrecision=false sample_name=null kmerSize=[10, 25] dontIncreaseKmerSizesForCycles=false allowNonUniqueKmersInRef=false numPruningSamples=1 recoverDanglingHeads=false doNotRecoverDanglingBranches=false minDanglingBranchLength=4 consensus=false maxNumHaplotypesInPopulation=128 errorCorrectKmers=false minPruning=2 debugGraphTransformations=false allowCyclesInKmerGraphToGeneratePaths=false graphOutput=null kmerLengthForReadErrorCorrection=25 minObservationsForKmerToBeSolid=20 GVCFGQBands=[1, 2, 3, 4, 5, 6, 7, 8, 9, 10, 11, 12, 13, 14, 15, 16, 17, 18, 19, 20, 21, 22, 23, 24, 25, 26, 27, 28, 29, 30, 31, 32, 33, 34, 35, 36, 37, 38, 39, 40, 41, 42, 43, 44, 45, 46, 47, 48, 49, 50, 51, 52, 53, 54, 55, 56, 57, 58, 59, 60, 70, 80, 90, 99] indelSizeToEliminateInRefModel=10 min_base_quality_score=10 includeUmappedReads=false useAllelesTrigger=false doNotRunPhysicalPhasing=true keepRG=null justDetermineActiveRegions=false dontGenotype=false dontUseSoftClippedBases=false captureAssemblyFailureBAM=false errorCorrectReads=false pcr_indel_model=CONSERVATIVE maxReadsInRegionPerSample=10000 minReadsPerAlignmentStart=10 mergeVariantsViaLD=false activityProfileOut=null activeRegionOut=null activeRegionIn=null activeRegionExtension=null forceActive=false activeRegionMaxSize=null bandPassSigma=null maxReadsInMemoryPerSample=30000 maxTotalReadsInMemory=10000000 maxProbPropagationDistance=50 activeProbabilityThreshold=0.002 min_mapping_quality_score=20 filter_reads_with_N_cigar=false filter_mismatching_base_and_quals=false filter_bases_not_stored=false">
##GATKCommandLine.SelectVariants=<ID=SelectVariants,Version=3.8-0-ge9d806836,Date="Tue Sep 19 19:56:52 PDT 2017",Epoch=1505876212249,CommandLineOptions="analysis_type=SelectVariants input_file=[] showFullBamList=false read_buffer_size=null read_filter=[] disable_read_filter=[] intervals=null excludeIntervals=null interval_set_rule=UNION interval_merging=ALL interval_padding=0 reference_sequence=../../LAN210/LAN210_v0.10m.fasta nonDeterministicRandomSeed=false disableDithering=false maxRuntime=-1 maxRuntimeUnits=MINUTES downsampling_type=BY_SAMPLE downsample_to_fraction=null downsample_to_coverage=1000 baq=OFF baqGapOpenPenalty=40.0 refactor_NDN_cigar_string=false fix_misencoded_quality_scores=false allow_potentially_misencoded_quality_scores=false useOriginalQualities=false defaultBaseQualities=-1 performanceLog=null BQSR=null quantize_quals=0 static_quantized_quals=null round_down_quantized=false disable_indel_quals=false emit_original_quals=false preserve_qscores_less_than=6 globalQScorePrior=-1.0 secondsBetweenProgressUpdates=10 validation_strictness=SILENT remove_program_records=false keep_program_records=false sample_rename_mapping_file=null unsafe=null use_jdk_deflater=false use_jdk_inflater=false disable_auto_index_creation_and_locking_when_reading_rods=false no_cmdline_in_header=false sites_only=false never_trim_vcf_format_field=false bcf=false bam_compression=null simplifyBAM=false disable_bam_indexing=false generate_md5=false num_threads=1 num_cpu_threads_per_data_thread=1 num_io_threads=0 monitorThreadEfficiency=false num_bam_file_handles=null read_group_black_list=null pedigree=[] pedigreeString=[] pedigreeValidationType=STRICT allow_intervals_with_unindexed_bam=false generateShadowBCF=false variant_index_type=DYNAMIC_SEEK variant_index_parameter=-1 reference_window_stop=0 phone_home= gatk_key=null tag=NA logging_level=INFO log_to_file=null help=false version=false variant=(RodBinding name=variant source=N078-LAN210-Can-AID-NA-RUN6-D6.vcf) discordance=(RodBinding name= source=UNBOUND) concordance=(RodBinding name= source=UNBOUND) out=/media/artem/artem_second/20170727_RUN8/Project_Stepchenkova/reanalyze_prev_other_runs/N078-LAN210-Can-AID-NA-RUN6-D6/N078-LAN210-Can-AID-NA-RUN6-D6_SNVs.vcf sample_name=[] sample_expressions=null sample_file=null exclude_sample_name=[] exclude_sample_file=[] exclude_sample_expressions=[] selectexpressions=[] invertselect=false excludeNonVariants=false excludeFiltered=false preserveAlleles=false removeUnusedAlternates=false restrictAllelesTo=ALL keepOriginalAC=false keepOriginalDP=false mendelianViolation=false invertMendelianViolation=false mendelianViolationQualThreshold=0.0 select_random_fraction=0.0 remove_fraction_genotypes=0.0 selectTypeToInclude=[SNP] selectTypeToExclude=[] keepIDs=null excludeIDs=null fullyDecode=false justRead=false maxIndelSize=2147483647 minIndelSize=0 maxFilteredGenotypes=2147483647 minFilteredGenotypes=0 maxFractionFilteredGenotypes=1.0 minFractionFilteredGenotypes=0.0 maxNOCALLnumber=2147483647 maxNOCALLfraction=1.0 setFilteredGtToNocall=false ALLOW_NONOVERLAPPING_COMMAND_LINE_SAMPLES=false forceValidOutput=false filter_reads_with_N_cigar=false filter_mismatching_base_and_quals=false filter_bases_not_stored=false">
##INFO=<ID=AC,Number=A,Type=Integer,Description="Allele count in genotypes, for each ALT allele, in the same order as listed">
##INFO=<ID=AF,Number=A,Type=Float,Description="Allele Frequency, for each ALT allele, in the same order as listed">
##INFO=<ID=AN,Number=1,Type=Integer,Description="Total number of alleles in called genotypes">
##INFO=<ID=BaseQRankSum,Number=1,Type=Float,Description="Z-score from Wilcoxon rank sum test of Alt Vs. Ref base qualities">
##INFO=<ID=ClippingRankSum,Number=1,Type=Float,Description="Z-score From Wilcoxon rank sum test of Alt vs. Ref number of hard clipped bases">
##INFO=<ID=DP,Number=1,Type=Integer,Description="Approximate read depth; some reads may have been filtered">
##INFO=<ID=DS,Number=0,Type=Flag,Description="Were any of the samples downsampled?">
##INFO=<ID=ExcessHet,Number=1,Type=Float,Description="Phred-scaled p-value for exact test of excess heterozygosity">
##INFO=<ID=FS,Number=1,Type=Float,Description="Phred-scaled p-value using Fisher's exact test to detect strand bias">
##INFO=<ID=HaplotypeScore,Number=1,Type=Float,Description="Consistency of the site with at most two segregating haplotypes">
##INFO=<ID=InbreedingCoeff,Number=1,Type=Float,Description="Inbreeding coefficient as estimated from the genotype likelihoods per-sample when compared against the Hardy-Weinberg expectation">
##INFO=<ID=MLEAC,Number=A,Type=Integer,Description="Maximum likelihood expectation (MLE) for the allele counts (not necessarily the same as the AC), for each ALT allele, in the same order as listed">
##INFO=<ID=MLEAF,Number=A,Type=Float,Description="Maximum likelihood expectation (MLE) for the allele frequency (not necessarily the same as the AF), for each ALT allele, in the same order as listed">
##INFO=<ID=MQ,Number=1,Type=Float,Description="RMS Mapping Quality">
##INFO=<ID=MQRankSum,Number=1,Type=Float,Description="Z-score From Wilcoxon rank sum test of Alt vs. Ref read mapping qualities">
##INFO=<ID=QD,Number=1,Type=Float,Description="Variant Confidence/Quality by Depth">
##INFO=<ID=ReadPosRankSum,Number=1,Type=Float,Description="Z-score from Wilcoxon rank sum test of Alt vs. Ref read position bias">
##INFO=<ID=SOR,Number=1,Type=Float,Description="Symmetric Odds Ratio of 2x2 contingency table to detect strand bias">
##contig=<ID=chrI,length=198855>
##contig=<ID=chrII,length=810456>
##contig=<ID=chrIII,length=316501>
##contig=<ID=chrIV,length=1516959>
##contig=<ID=chrV,length=570663>
##contig=<ID=chrVI,length=270116>
##contig=<ID=chrVII,length=1084724>
##contig=<ID=chrVIII,length=557320>
##contig=<ID=chrIX,length=433988>
##contig=<ID=chrX,length=745688>
##contig=<ID=chrXI,length=666767>
##contig=<ID=chrXII,length=1065113>
##contig=<ID=chrXIII,length=917121>
##contig=<ID=chrXIV,length=784078>
##contig=<ID=chrXV,length=1078147>
##contig=<ID=chrXVI,length=943466>
##contig=<ID=mt,length=85611>
##reference=file:///media/artem/artem_second/20170727_RUN8/Project_Stepchenkova/reanalyze_prev_other_runs/N078-LAN210-Can-AID-NA-RUN6-D6/../../LAN210/LAN210_v0.10m.fasta
##source=SelectVariants
#CHROM	POS	ID	REF	ALT	QUAL	FILTER	INFO	FORMAT	N078-LAN210-Can-AID-NA-RUN6-D6
chrI	32512	.	C	T	1147.77	PASS	AC=2;AF=1.00;AN=2;DP=30;ExcessHet=3.0103;FS=0.000;MLEAC=2;MLEAF=1.00;MQ=41.38;QD=34.24;SOR=0.826	GT:AD:DP:GQ:PL	1/1:0,30:30:90:1176,90,0
chrI	127884	.	C	T	1013.77	PASS	AC=2;AF=1.00;AN=2;DP=25;ExcessHet=3.0103;FS=0.000;MLEAC=2;MLEAF=1.00;MQ=42.00;QD=30.63;SOR=0.770	GT:AD:DP:GQ:PL	1/1:0,25:25:75:1042,75,0
chrI	141552	.	C	T	790.77	PASS	AC=2;AF=1.00;AN=2;DP=22;ExcessHet=3.0103;FS=0.000;MLEAC=2;MLEAF=1.00;MQ=42.00;QD=29.09;SOR=0.990	GT:AD:DP:GQ:PL	1/1:0,21:21:63:819,63,0
chrI	148756	.	C	T	982.77	PASS	AC=2;AF=1.00;AN=2;DP=25;ExcessHet=3.0103;FS=0.000;MLEAC=2;MLEAF=1.00;MQ=42.00;QD=32.93;SOR=1.519	GT:AD:DP:GQ:PL	1/1:0,24:24:72:1011,72,0
chrII	74352	.	G	A	1342.77	PASS	AC=2;AF=1.00;AN=2;DP=34;ExcessHet=3.0103;FS=0.000;MLEAC=2;MLEAF=1.00;MQ=41.57;QD=30.83;SOR=0.752	GT:AD:DP:GQ:PL	1/1:0,33:33:99:1371,99,0
chrII	201072	.	G	A	1787.77	PASS	AC=2;AF=1.00;AN=2;DP=44;ExcessHet=3.0103;FS=0.000;MLEAC=2;MLEAF=1.00;MQ=42.00;QD=29.67;SOR=0.784	GT:AD:DP:GQ:PL	1/1:0,44:44:99:1816,132,0
chrII	266027	.	G	A	1460.77	PASS	AC=2;AF=1.00;AN=2;DP=35;ExcessHet=3.0103;FS=0.000;MLEAC=2;MLEAF=1.00;MQ=41.94;QD=34.04;SOR=1.819	GT:AD:DP:GQ:PL	1/1:0,34:34:99:1489,102,0
chrII	314766	.	C	T	1158.77	PASS	AC=2;AF=1.00;AN=2;DP=30;ExcessHet=3.0103;FS=0.000;MLEAC=2;MLEAF=1.00;MQ=41.53;QD=32.42;SOR=1.143	GT:AD:DP:GQ:PL	1/1:0,30:30:90:1187,90,0
chrII	362102	.	C	T	849.77	PASS	AC=2;AF=1.00;AN=2;DP=23;ExcessHet=3.0103;FS=0.000;MLEAC=2;MLEAF=1.00;MQ=42.00;QD=37.76;SOR=0.874	GT:AD:DP:GQ:PL	1/1:0,22:22:66:878,66,0
chrII	431667	.	C	T	1392.77	PASS	AC=2;AF=1.00;AN=2;DP=37;ExcessHet=3.0103;FS=0.000;MLEAC=2;MLEAF=1.00;MQ=41.89;QD=27.64;SOR=1.609	GT:AD:DP:GQ:PL	1/1:0,37:37:99:1421,111,0
chrII	442867	.	G	A	1291.77	PASS	AC=2;AF=1.00;AN=2;DP=35;ExcessHet=3.0103;FS=0.000;MLEAC=2;MLEAF=1.00;MQ=42.00;QD=29.43;SOR=2.899	GT:AD:DP:GQ:PL	1/1:0,34:34:99:1320,102,0
chrII	555369	.	G	T	313.77	PASS	AC=1;AF=0.500;AN=2;BaseQRankSum=-0.053;ClippingRankSum=0.000;DP=36;ExcessHet=3.0103;FS=0.000;MLEAC=1;MLEAF=0.500;MQ=41.18;MQRankSum=-2.269;QD=8.72;ReadPosRankSum=-2.663;SOR=0.693	GT:AD:DP:GQ:PL	0/1:26,10:36:99:342,0,2798
chrII	555371	.	T	A	307.77	PASS	AC=1;AF=0.500;AN=2;BaseQRankSum=1.181;ClippingRankSum=0.000;DP=36;ExcessHet=3.0103;FS=0.000;MLEAC=1;MLEAF=0.500;MQ=41.18;MQRankSum=-2.269;QD=8.55;ReadPosRankSum=-2.949;SOR=0.693	GT:AD:DP:GQ:PL	0/1:26,10:36:99:336,0,2865
chrII	555373	.	A	C	307.77	PASS	AC=1;AF=0.500;AN=2;BaseQRankSum=-0.033;ClippingRankSum=0.000;DP=38;ExcessHet=3.0103;FS=0.000;MLEAC=1;MLEAF=0.500;MQ=41.22;MQRankSum=-2.356;QD=8.10;ReadPosRankSum=-2.830;SOR=0.569	GT:AD:DP:GQ:PL	0/1:28,10:38:99:336,0,2865
chrII	564855	.	G	A	750.77	PASS	AC=2;AF=1.00;AN=2;DP=20;ExcessHet=3.0103;FS=0.000;MLEAC=2;MLEAF=1.00;MQ=42.00;QD=30.09;SOR=0.793	GT:AD:DP:GQ:PL	1/1:0,19:19:57:779,57,0
chrII	581942	.	G	A	1459.77	PASS	AC=2;AF=1.00;AN=2;DP=39;ExcessHet=3.0103;FS=0.000;MLEAC=2;MLEAF=1.00;MQ=41.95;QD=31.26;SOR=1.923	GT:AD:DP:GQ:PL	1/1:0,39:39:99:1488,117,0
chrII	645212	.	G	A	1236.77	PASS	AC=2;AF=1.00;AN=2;DP=33;ExcessHet=3.0103;FS=0.000;MLEAC=2;MLEAF=1.00;MQ=41.16;QD=29.00;SOR=0.752	GT:AD:DP:GQ:PL	1/1:0,33:33:99:1265,99,0
chrII	662915	.	G	A	1269.77	PASS	AC=2;AF=1.00;AN=2;DP=32;ExcessHet=3.0103;FS=0.000;MLEAC=2;MLEAF=1.00;MQ=41.11;QD=26.28;SOR=2.448	GT:AD:DP:GQ:PL	1/1:0,32:32:96:1298,96,0
chrII	681925	.	C	T	842.77	PASS	AC=2;AF=1.00;AN=2;DP=22;ExcessHet=3.0103;FS=0.000;MLEAC=2;MLEAF=1.00;MQ=41.91;QD=30.19;SOR=1.085	GT:AD:DP:GQ:PL	1/1:0,22:22:66:871,66,0
chrII	705907	.	C	T	1605.77	PASS	AC=2;AF=1.00;AN=2;DP=44;ExcessHet=3.0103;FS=0.000;MLEAC=2;MLEAF=1.00;MQ=42.00;QD=29.45;SOR=1.230	GT:AD:DP:GQ:PL	1/1:0,44:44:99:1634,132,0
chrIII	28652	.	G	A	2032.77	PASS	AC=2;AF=1.00;AN=2;DP=50;ExcessHet=3.0103;FS=0.000;MLEAC=2;MLEAF=1.00;MQ=41.96;QD=34.04;SOR=0.859	GT:AD:DP:GQ:PL	1/1:0,50:50:99:2061,150,0
chrIII	120550	.	G	A	1293.77	PASS	AC=2;AF=1.00;AN=2;DP=34;ExcessHet=3.0103;FS=0.000;MLEAC=2;MLEAF=1.00;MQ=42.00;QD=29.82;SOR=1.244	GT:AD:DP:GQ:PL	1/1:0,34:34:99:1322,102,0
chrIII	120716	.	G	A	667.77	PASS	AC=2;AF=1.00;AN=2;DP=17;ExcessHet=3.0103;FS=0.000;MLEAC=2;MLEAF=1.00;MQ=42.00;QD=33.74;SOR=1.061	GT:AD:DP:GQ:PL	1/1:0,17:17:51:696,51,0
chrIII	137661	.	C	T	1021.77	PASS	AC=2;AF=1.00;AN=2;DP=26;ExcessHet=3.0103;FS=0.000;MLEAC=2;MLEAF=1.00;MQ=41.43;QD=33.93;SOR=0.846	GT:AD:DP:GQ:PL	1/1:0,26:26:78:1050,78,0
chrIII	178281	.	C	T	1280.77	PASS	AC=2;AF=1.00;AN=2;DP=32;ExcessHet=3.0103;FS=0.000;MLEAC=2;MLEAF=1.00;MQ=41.56;QD=33.49;SOR=2.765	GT:AD:DP:GQ:PL	1/1:0,32:32:95:1309,95,0
chrIV	20764	.	C	T	737.77	PASS	AC=2;AF=1.00;AN=2;DP=20;ExcessHet=3.0103;FS=0.000;MLEAC=2;MLEAF=1.00;MQ=41.26;QD=33.07;SOR=0.693	GT:AD:DP:GQ:PL	1/1:0,20:20:60:766,60,0
chrIV	48226	.	C	T	1052.77	PASS	AC=2;AF=1.00;AN=2;DP=30;ExcessHet=3.0103;FS=0.000;MLEAC=2;MLEAF=1.00;MQ=41.46;QD=32.11;SOR=1.329	GT:AD:DP:GQ:PL	1/1:0,30:30:90:1081,90,0
chrIV	120929	.	C	T	953.77	PASS	AC=2;AF=1.00;AN=2;DP=24;ExcessHet=3.0103;FS=0.000;MLEAC=2;MLEAF=1.00;MQ=42.00;QD=26.86;SOR=1.270	GT:AD:DP:GQ:PL	1/1:0,24:24:72:982,72,0
chrIV	151241	.	C	T	948.77	PASS	AC=2;AF=1.00;AN=2;DP=24;ExcessHet=3.0103;FS=0.000;MLEAC=2;MLEAF=1.00;MQ=42.00;QD=30.35;SOR=1.426	GT:AD:DP:GQ:PL	1/1:0,23:23:69:977,69,0
chrIV	163039	.	C	T	1537.77	PASS	AC=2;AF=1.00;AN=2;DP=41;ExcessHet=3.0103;FS=0.000;MLEAC=2;MLEAF=1.00;MQ=41.28;QD=30.97;SOR=0.741	GT:AD:DP:GQ:PL	1/1:0,41:41:99:1566,123,0
chrIV	173868	.	C	T	1218.77	PASS	AC=2;AF=1.00;AN=2;DP=30;ExcessHet=3.0103;FS=0.000;MLEAC=2;MLEAF=1.00;MQ=42.00;QD=29.43;SOR=0.826	GT:AD:DP:GQ:PL	1/1:0,30:30:90:1247,90,0
chrIV	188263	.	C	T	1624.77	PASS	AC=2;AF=1.00;AN=2;DP=42;ExcessHet=3.0103;FS=0.000;MLEAC=2;MLEAF=1.00;MQ=40.84;QD=28.18;SOR=1.666	GT:AD:DP:GQ:PL	1/1:0,41:41:99:1653,123,0
chrIV	222671	.	G	A	627.77	PASS	AC=2;AF=1.00;AN=2;DP=16;ExcessHet=3.0103;FS=0.000;MLEAC=2;MLEAF=1.00;MQ=41.11;QD=28.32;SOR=1.244	GT:AD:DP:GQ:PL	1/1:0,16:16:48:656,48,0
chrIV	228795	.	C	T	1758.77	PASS	AC=2;AF=1.00;AN=2;DP=44;ExcessHet=3.0103;FS=0.000;MLEAC=2;MLEAF=1.00;MQ=42.00;QD=29.65;SOR=2.409	GT:AD:DP:GQ:PL	1/1:0,44:44:99:1787,132,0
chrIV	356949	.	C	T	1041.77	PASS	AC=2;AF=1.00;AN=2;DP=27;ExcessHet=3.0103;FS=0.000;MLEAC=2;MLEAF=1.00;MQ=42.00;QD=35.03;SOR=1.528	GT:AD:DP:GQ:PL	1/1:0,27:27:81:1070,81,0
chrIV	359610	.	C	T	925.77	PASS	AC=2;AF=1.00;AN=2;DP=24;ExcessHet=3.0103;FS=0.000;MLEAC=2;MLEAF=1.00;MQ=40.69;QD=25.82;SOR=0.859	GT:AD:DP:GQ:PL	1/1:0,24:24:72:954,72,0
chrIV	413599	.	C	T	1045.77	PASS	AC=2;AF=1.00;AN=2;DP=27;ExcessHet=3.0103;FS=0.000;MLEAC=2;MLEAF=1.00;MQ=42.00;QD=32.17;SOR=1.101	GT:AD:DP:GQ:PL	1/1:0,27:27:81:1074,81,0
chrIV	418036	.	C	T	1051.77	PASS	AC=2;AF=1.00;AN=2;DP=28;ExcessHet=3.0103;FS=0.000;MLEAC=2;MLEAF=1.00;MQ=41.47;QD=32.77;SOR=0.997	GT:AD:DP:GQ:PL	1/1:0,28:28:84:1080,84,0
chrIV	479571	.	C	T	1627.77	PASS	AC=2;AF=1.00;AN=2;DP=41;ExcessHet=3.0103;FS=0.000;MLEAC=2;MLEAF=1.00;MQ=42.00;QD=30.77;SOR=0.843	GT:AD:DP:GQ:PL	1/1:0,41:41:99:1656,123,0
chrIV	504093	.	C	T	1087.77	PASS	AC=2;AF=1.00;AN=2;DP=27;ExcessHet=3.0103;FS=0.000;MLEAC=2;MLEAF=1.00;MQ=42.00;QD=28.07;SOR=1.302	GT:AD:DP:GQ:PL	1/1:0,27:27:81:1116,81,0
chrIV	556584	.	G	A	1086.77	PASS	AC=2;AF=1.00;AN=2;DP=27;ExcessHet=3.0103;FS=0.000;MLEAC=2;MLEAF=1.00;MQ=42.00;QD=27.93;SOR=1.781	GT:AD:DP:GQ:PL	1/1:0,27:27:81:1115,81,0
chrIV	593997	.	C	T	1307.77	PASS	AC=2;AF=1.00;AN=2;DP=33;ExcessHet=3.0103;FS=0.000;MLEAC=2;MLEAF=1.00;MQ=42.00;QD=25.91;SOR=1.022	GT:AD:DP:GQ:PL	1/1:0,33:33:99:1336,99,0
chrIV	730500	.	G	A	1217.77	PASS	AC=2;AF=1.00;AN=2;DP=30;ExcessHet=3.0103;FS=0.000;MLEAC=2;MLEAF=1.00;MQ=42.00;QD=26.83;SOR=0.693	GT:AD:DP:GQ:PL	1/1:0,30:30:90:1246,90,0
chrIV	730788	.	C	T	787.77	PASS	AC=2;AF=1.00;AN=2;DP=19;ExcessHet=3.0103;FS=0.000;MLEAC=2;MLEAF=1.00;MQ=41.90;QD=30.42;SOR=0.793	GT:AD:DP:GQ:PL	1/1:0,19:19:57:816,57,0
chrIV	746451	.	C	T	1647.77	PASS	AC=2;AF=1.00;AN=2;DP=43;ExcessHet=3.0103;FS=0.000;MLEAC=2;MLEAF=1.00;MQ=41.91;QD=24.50;SOR=0.739	GT:AD:DP:GQ:PL	1/1:0,43:43:99:1676,129,0
chrIV	975908	.	G	A	1140.77	PASS	AC=2;AF=1.00;AN=2;DP=29;ExcessHet=3.0103;FS=0.000;MLEAC=2;MLEAF=1.00;MQ=41.93;QD=35.16;SOR=1.942	GT:AD:DP:GQ:PL	1/1:0,29:29:87:1169,87,0
chrIV	1057007	.	G	A	1310.77	PASS	AC=2;AF=1.00;AN=2;DP=35;ExcessHet=3.0103;FS=0.000;MLEAC=2;MLEAF=1.00;MQ=42.00;QD=27.97;SOR=1.675	GT:AD:DP:GQ:PL	1/1:0,35:35:99:1339,105,0
chrIV	1292514	.	C	T	751.77	PASS	AC=2;AF=1.00;AN=2;DP=19;ExcessHet=3.0103;FS=0.000;MLEAC=2;MLEAF=1.00;MQ=42.00;QD=28.61;SOR=0.793	GT:AD:DP:GQ:PL	1/1:0,19:19:57:780,57,0
chrIV	1294592	.	C	T	714.77	PASS	AC=2;AF=1.00;AN=2;DP=19;ExcessHet=3.0103;FS=0.000;MLEAC=2;MLEAF=1.00;MQ=42.00;QD=30.35;SOR=0.914	GT:AD:DP:GQ:PL	1/1:0,18:18:54:743,54,0
chrIV	1385288	.	C	T	654.77	PASS	AC=2;AF=1.00;AN=2;DP=17;ExcessHet=3.0103;FS=0.000;MLEAC=2;MLEAF=1.00;MQ=42.00;QD=32.45;SOR=1.371	GT:AD:DP:GQ:PL	1/1:0,17:17:51:683,51,0
chrIV	1471335	.	G	A	1157.77	PASS	AC=2;AF=1.00;AN=2;DP=30;ExcessHet=3.0103;FS=0.000;MLEAC=2;MLEAF=1.00;MQ=41.87;QD=31.07;SOR=0.693	GT:AD:DP:GQ:PL	1/1:0,30:30:90:1186,90,0
chrV	33078	.	C	T	1200.77	PASS	AC=2;AF=1.00;AN=2;DP=34;ExcessHet=3.0103;FS=0.000;MLEAC=2;MLEAF=1.00;MQ=41.51;QD=29.93;SOR=1.352	GT:AD:DP:GQ:PL	1/1:0,33:33:99:1229,99,0
chrV	85620	.	C	T	1522.77	PASS	AC=2;AF=1.00;AN=2;BaseQRankSum=1.760;ClippingRankSum=0.000;DP=40;ExcessHet=3.0103;FS=0.000;MLEAC=2;MLEAF=1.00;MQ=42.00;MQRankSum=0.000;QD=31.56;ReadPosRankSum=-0.770;SOR=0.342	GT:AD:DP:GQ:PL	1/1:1,39:40:99:1551,110,0
chrV	156419	.	C	T	1847.77	PASS	AC=2;AF=1.00;AN=2;DP=45;ExcessHet=3.0103;FS=0.000;MLEAC=2;MLEAF=1.00;MQ=41.96;QD=37.24;SOR=1.280	GT:AD:DP:GQ:PL	1/1:0,45:45:99:1876,135,0
chrV	223203	.	C	T	1177.77	PASS	AC=2;AF=1.00;AN=2;DP=30;ExcessHet=3.0103;FS=0.000;MLEAC=2;MLEAF=1.00;MQ=41.51;QD=31.19;SOR=0.976	GT:AD:DP:GQ:PL	1/1:0,30:30:90:1206,90,0
chrV	258045	.	G	A	1388.77	PASS	AC=2;AF=1.00;AN=2;DP=34;ExcessHet=3.0103;FS=0.000;MLEAC=2;MLEAF=1.00;MQ=42.00;QD=32.57;SOR=1.609	GT:AD:DP:GQ:PL	1/1:0,34:34:99:1417,102,0
chrV	261114	.	G	A	1521.77	PASS	AC=2;AF=1.00;AN=2;DP=39;ExcessHet=3.0103;FS=0.000;MLEAC=2;MLEAF=1.00;MQ=42.00;QD=31.95;SOR=0.850	GT:AD:DP:GQ:PL	1/1:0,39:39:99:1550,117,0
chrV	266554	.	G	C	671.77	PASS	AC=1;AF=0.500;AN=2;BaseQRankSum=-1.806;ClippingRankSum=0.000;DP=124;ExcessHet=3.0103;FS=3.956;MLEAC=1;MLEAF=0.500;MQ=40.37;MQRankSum=-2.588;QD=5.42;ReadPosRankSum=-4.492;SOR=1.352	GT:AD:DP:GQ:PL	0/1:98,26:124:99:700,0,3457
chrV	266564	.	G	C	2100.77	PASS	AC=1;AF=0.500;AN=2;BaseQRankSum=-1.173;ClippingRankSum=0.000;DP=200;ExcessHet=3.0103;FS=14.048;MLEAC=1;MLEAF=0.500;MQ=40.57;MQRankSum=-1.197;QD=10.50;ReadPosRankSum=-7.120;SOR=2.027	GT:AD:DP:GQ:PL	0/1:139,61:200:99:2129,0,5993
chrV	266566	.	A	G	2121.77	PASS	AC=1;AF=0.500;AN=2;BaseQRankSum=-0.710;ClippingRankSum=0.000;DP=213;ExcessHet=3.0103;FS=12.066;MLEAC=1;MLEAF=0.500;MQ=40.37;MQRankSum=-0.729;QD=9.96;ReadPosRankSum=-5.717;SOR=1.881	GT:AD:DP:GQ:PL	0/1:151,62:213:99:2150,0,5990
chrV	266569	.	C	T	1700.77	PASS	AC=1;AF=0.500;AN=2;BaseQRankSum=-0.900;ClippingRankSum=0.000;DP=214;ExcessHet=3.0103;FS=8.223;MLEAC=1;MLEAF=0.500;MQ=40.36;MQRankSum=-1.066;QD=7.95;ReadPosRankSum=-5.618;SOR=1.545	GT:AD:DP:GQ:PL	0/1:153,61:214:99:1729,0,6241
chrV	275402	.	T	C	400.77	PASS	AC=1;AF=0.500;AN=2;BaseQRankSum=1.657;ClippingRankSum=0.000;DP=62;ExcessHet=3.0103;FS=12.158;MLEAC=1;MLEAF=0.500;MQ=40.87;MQRankSum=-1.435;QD=6.46;ReadPosRankSum=-0.797;SOR=2.533	GT:AD:DP:GQ:PL	0/1:48,14:62:99:429,0,2591
chrV	278109	.	T	C	933.77	PASS	AC=1;AF=0.500;AN=2;BaseQRankSum=-0.875;ClippingRankSum=0.000;DP=88;ExcessHet=3.0103;FS=5.922;MLEAC=1;MLEAF=0.500;MQ=40.89;MQRankSum=-2.199;QD=10.61;ReadPosRankSum=-2.612;SOR=1.845	GT:AD:DP:GQ:PL	0/1:58,30:88:99:962,0,2336
chrV	278115	.	T	C	1195.77	PASS	AC=1;AF=0.500;AN=2;BaseQRankSum=-0.581;ClippingRankSum=0.000;DP=77;ExcessHet=3.0103;FS=10.981;MLEAC=1;MLEAF=0.500;MQ=41.14;MQRankSum=-3.803;QD=15.53;ReadPosRankSum=-1.594;SOR=2.649	GT:AD:DP:GQ:PL	0/1:48,29:77:99:1224,0,1916
chrV	278116	.	G	T	1195.77	PASS	AC=1;AF=0.500;AN=2;BaseQRankSum=-0.679;ClippingRankSum=0.000;DP=77;ExcessHet=3.0103;FS=10.981;MLEAC=1;MLEAF=0.500;MQ=41.14;MQRankSum=-3.803;QD=15.53;ReadPosRankSum=-1.814;SOR=2.649	GT:AD:DP:GQ:PL	0/1:48,29:77:99:1224,0,1916
chrV	278131	.	C	T	217.77	PASS	AC=1;AF=0.500;AN=2;BaseQRankSum=-0.695;ClippingRankSum=0.000;DP=37;ExcessHet=3.0103;FS=11.046;MLEAC=1;MLEAF=0.500;MQ=41.46;MQRankSum=-2.568;QD=5.89;ReadPosRankSum=-3.059;SOR=3.239	GT:AD:DP:GQ:PL	0/1:29,8:37:99:246,0,1222
chrV	278133	.	C	A	217.77	PASS	AC=1;AF=0.500;AN=2;BaseQRankSum=-0.736;ClippingRankSum=0.000;DP=37;ExcessHet=3.0103;FS=11.209;MLEAC=1;MLEAF=0.500;MQ=41.46;MQRankSum=-2.568;QD=5.89;ReadPosRankSum=-3.086;SOR=3.506	GT:AD:DP:GQ:PL	0/1:29,8:37:99:246,0,1222
chrV	284347	.	G	A	928.77	PASS	AC=2;AF=1.00;AN=2;DP=25;ExcessHet=3.0103;FS=0.000;MLEAC=2;MLEAF=1.00;MQ=42.00;QD=28.21;SOR=2.215	GT:AD:DP:GQ:PL	1/1:0,25:25:74:957,74,0
chrV	303206	.	C	T	1625.77	PASS	AC=2;AF=1.00;AN=2;DP=43;ExcessHet=3.0103;FS=0.000;MLEAC=2;MLEAF=1.00;MQ=41.66;QD=28.88;SOR=1.775	GT:AD:DP:GQ:PL	1/1:0,43:43:99:1654,129,0
chrV	307965	.	C	T	821.77	PASS	AC=2;AF=1.00;AN=2;DP=22;ExcessHet=3.0103;FS=0.000;MLEAC=2;MLEAF=1.00;MQ=41.33;QD=28.46;SOR=1.609	GT:AD:DP:GQ:PL	1/1:0,22:22:66:850,66,0
chrV	312068	.	C	T	656.77	PASS	AC=2;AF=1.00;AN=2;DP=17;ExcessHet=3.0103;FS=0.000;MLEAC=2;MLEAF=1.00;MQ=42.00;QD=32.17;SOR=1.739	GT:AD:DP:GQ:PL	1/1:0,17:17:51:685,51,0
chrV	409133	.	C	T	1436.77	PASS	AC=2;AF=1.00;AN=2;DP=37;ExcessHet=3.0103;FS=0.000;MLEAC=2;MLEAF=1.00;MQ=42.00;QD=32.64;SOR=0.984	GT:AD:DP:GQ:PL	1/1:0,37:37:99:1465,111,0
chrVI	64482	.	C	T	1438.77	PASS	AC=2;AF=1.00;AN=2;DP=36;ExcessHet=3.0103;FS=0.000;MLEAC=2;MLEAF=1.00;MQ=42.00;QD=36.40;SOR=2.432	GT:AD:DP:GQ:PL	1/1:0,36:36:99:1467,108,0
chrVI	147480	.	C	T	1096.77	PASS	AC=2;AF=1.00;AN=2;DP=29;ExcessHet=3.0103;FS=0.000;MLEAC=2;MLEAF=1.00;MQ=41.51;QD=30.15;SOR=1.460	GT:AD:DP:GQ:PL	1/1:0,29:29:87:1125,87,0
chrVI	183819	.	C	G	334.77	PASS	AC=1;AF=0.500;AN=2;BaseQRankSum=0.968;ClippingRankSum=0.000;DP=44;ExcessHet=3.0103;FS=1.358;MLEAC=1;MLEAF=0.500;MQ=42.60;MQRankSum=-0.572;QD=7.61;ReadPosRankSum=-4.101;SOR=1.035	GT:AD:DP:GQ:PL	0/1:33,11:44:99:363,0,5670
chrVI	183825	.	C	G	334.77	PASS	AC=1;AF=0.500;AN=2;BaseQRankSum=-1.523;ClippingRankSum=0.000;DP=43;ExcessHet=3.0103;FS=1.379;MLEAC=1;MLEAF=0.500;MQ=42.62;MQRankSum=-0.564;QD=7.79;ReadPosRankSum=-4.367;SOR=1.106	GT:AD:DP:GQ:PL	0/1:32,11:43:99:363,0,5670
chrVI	256558	.	C	T	1226.77	PASS	AC=2;AF=1.00;AN=2;DP=33;ExcessHet=3.0103;FS=0.000;MLEAC=2;MLEAF=1.00;MQ=41.94;QD=31.67;SOR=1.179	GT:AD:DP:GQ:PL	1/1:0,33:33:99:1255,99,0
chrVI	259839	.	C	T	1508.77	PASS	AC=2;AF=1.00;AN=2;DP=37;ExcessHet=3.0103;FS=0.000;MLEAC=2;MLEAF=1.00;MQ=42.00;QD=32.97;SOR=2.179	GT:AD:DP:GQ:PL	1/1:0,36:36:99:1537,108,0
chrVII	230373	.	G	A	745.77	PASS	AC=2;AF=1.00;AN=2;DP=18;ExcessHet=3.0103;FS=0.000;MLEAC=2;MLEAF=1.00;MQ=42.00;QD=24.62;SOR=1.863	GT:AD:DP:GQ:PL	1/1:0,18:18:54:774,54,0
chrVII	249858	.	G	A	966.77	PASS	AC=2;AF=1.00;AN=2;DP=24;ExcessHet=3.0103;FS=0.000;MLEAC=2;MLEAF=1.00;MQ=42.00;QD=28.98;SOR=2.124	GT:AD:DP:GQ:PL	1/1:0,24:24:72:995,72,0
chrVII	384774	.	T	C	846.77	PASS	AC=1;AF=0.500;AN=2;BaseQRankSum=-0.264;ClippingRankSum=0.000;DP=55;ExcessHet=3.0103;FS=7.625;MLEAC=1;MLEAF=0.500;MQ=41.74;MQRankSum=-1.104;QD=15.98;ReadPosRankSum=-5.517;SOR=1.708	GT:AD:DP:GQ:PL	0/1:30,23:53:99:875,0,2085
chrVII	384775	.	G	A	846.77	PASS	AC=1;AF=0.500;AN=2;BaseQRankSum=0.837;ClippingRankSum=0.000;DP=55;ExcessHet=3.0103;FS=7.625;MLEAC=1;MLEAF=0.500;MQ=41.74;MQRankSum=-1.104;QD=15.98;ReadPosRankSum=-5.533;SOR=1.708	GT:AD:DP:GQ:PL	0/1:30,23:53:99:875,0,2085
chrVII	482905	.	G	A	475.77	PASS	AC=2;AF=1.00;AN=2;DP=13;ExcessHet=3.0103;FS=0.000;MLEAC=2;MLEAF=1.00;MQ=40.85;QD=29.64;SOR=1.022	GT:AD:DP:GQ:PL	1/1:0,12:12:36:504,36,0
chrVII	493083	.	C	T	1350.77	PASS	AC=2;AF=1.00;AN=2;DP=35;ExcessHet=3.0103;FS=0.000;MLEAC=2;MLEAF=1.00;MQ=41.58;QD=29.69;SOR=0.941	GT:AD:DP:GQ:PL	1/1:0,34:34:99:1379,102,0
chrVII	506003	.	G	A	835.77	PASS	AC=2;AF=1.00;AN=2;DP=24;ExcessHet=3.0103;FS=0.000;MLEAC=2;MLEAF=1.00;MQ=42.00;QD=34.82;SOR=0.693	GT:AD:DP:GQ:PL	1/1:0,24:24:72:864,72,0
chrVII	516630	.	C	T	696.77	PASS	AC=2;AF=1.00;AN=2;DP=17;ExcessHet=3.0103;FS=0.000;MLEAC=2;MLEAF=1.00;MQ=41.16;QD=24.53;SOR=0.804	GT:AD:DP:GQ:PL	1/1:0,17:17:51:725,51,0
chrVII	584795	.	C	T	1028.77	PASS	AC=2;AF=1.00;AN=2;DP=25;ExcessHet=3.0103;FS=0.000;MLEAC=2;MLEAF=1.00;MQ=42.00;QD=31.04;SOR=0.941	GT:AD:DP:GQ:PL	1/1:0,25:25:75:1057,75,0
chrVII	621258	.	C	T	1822.77	PASS	AC=2;AF=1.00;AN=2;DP=47;ExcessHet=3.0103;FS=0.000;MLEAC=2;MLEAF=1.00;MQ=42.00;QD=29.60;SOR=1.132	GT:AD:DP:GQ:PL	1/1:0,47:47:99:1851,141,0
chrVII	647699	.	C	T	1496.77	PASS	AC=2;AF=1.00;AN=2;DP=41;ExcessHet=3.0103;FS=0.000;MLEAC=2;MLEAF=1.00;MQ=41.64;QD=27.18;SOR=0.902	GT:AD:DP:GQ:PL	1/1:0,40:40:99:1525,120,0
chrVII	919280	.	C	T	1592.77	PASS	AC=2;AF=1.00;AN=2;DP=40;ExcessHet=3.0103;FS=0.000;MLEAC=2;MLEAF=1.00;MQ=41.50;QD=29.63;SOR=0.793	GT:AD:DP:GQ:PL	1/1:0,40:40:99:1621,120,0
chrVII	974104	.	C	T	575.77	PASS	AC=2;AF=1.00;AN=2;DP=15;ExcessHet=3.0103;FS=0.000;MLEAC=2;MLEAF=1.00;MQ=42.00;QD=24.33;SOR=4.047	GT:AD:DP:GQ:PL	1/1:0,15:15:45:604,45,0
chrVII	1026853	.	C	T	1287.77	PASS	AC=2;AF=1.00;AN=2;DP=36;ExcessHet=3.0103;FS=0.000;MLEAC=2;MLEAF=1.00;MQ=41.59;QD=29.60;SOR=1.609	GT:AD:DP:GQ:PL	1/1:0,34:34:99:1316,102,0
chrVII	1068927	.	A	T	819.77	PASS	AC=1;AF=0.500;AN=2;BaseQRankSum=-0.504;ClippingRankSum=0.000;DP=113;ExcessHet=3.0103;FS=1.832;MLEAC=1;MLEAF=0.500;MQ=40.28;MQRankSum=-1.075;QD=7.32;ReadPosRankSum=-5.640;SOR=0.452	GT:AD:DP:GQ:PL	0/1:85,27:112:99:848,0,3964
chrVII	1068928	.	C	T	819.77	PASS	AC=1;AF=0.500;AN=2;BaseQRankSum=-0.379;ClippingRankSum=0.000;DP=112;ExcessHet=3.0103;FS=0.863;MLEAC=1;MLEAF=0.500;MQ=40.28;MQRankSum=-0.890;QD=7.39;ReadPosRankSum=-5.207;SOR=0.559	GT:AD:DP:GQ:PL	0/1:86,25:111:99:848,0,3964
chrVII	1074562	.	C	T	1255.77	PASS	AC=2;AF=1.00;AN=2;DP=32;ExcessHet=3.0103;FS=0.000;MLEAC=2;MLEAF=1.00;MQ=42.00;QD=24.67;SOR=1.473	GT:AD:DP:GQ:PL	1/1:0,32:32:96:1284,96,0
chrVIII	62570	.	C	T	746.77	PASS	AC=2;AF=1.00;AN=2;DP=20;ExcessHet=3.0103;FS=0.000;MLEAC=2;MLEAF=1.00;MQ=41.90;QD=29.41;SOR=0.793	GT:AD:DP:GQ:PL	1/1:0,19:19:57:775,57,0
chrVIII	180953	.	C	T	775.77	PASS	AC=2;AF=1.00;AN=2;DP=20;ExcessHet=3.0103;FS=0.000;MLEAC=2;MLEAF=1.00;MQ=42.00;QD=28.70;SOR=0.693	GT:AD:DP:GQ:PL	1/1:0,20:20:60:804,60,0
chrVIII	257808	.	C	T	943.77	PASS	AC=2;AF=1.00;AN=2;DP=24;ExcessHet=3.0103;FS=0.000;MLEAC=2;MLEAF=1.00;MQ=42.00;QD=27.25;SOR=2.494	GT:AD:DP:GQ:PL	1/1:0,24:24:72:972,72,0
chrVIII	353554	.	C	T	1392.77	PASS	AC=2;AF=1.00;AN=2;DP=36;ExcessHet=3.0103;FS=0.000;MLEAC=2;MLEAF=1.00;MQ=41.59;QD=25.58;SOR=1.209	GT:AD:DP:GQ:PL	1/1:0,36:36:99:1421,108,0
chrVIII	422743	.	G	A	650.77	PASS	AC=2;AF=1.00;AN=2;DP=19;ExcessHet=3.0103;FS=0.000;MLEAC=2;MLEAF=1.00;MQ=41.79;QD=34.25;SOR=1.022	GT:AD:DP:GQ:PL	1/1:0,19:19:57:679,57,0
chrVIII	464972	.	C	T	1066.77	PASS	AC=2;AF=1.00;AN=2;DP=29;ExcessHet=3.0103;FS=0.000;MLEAC=2;MLEAF=1.00;MQ=42.00;QD=35.10;SOR=1.071	GT:AD:DP:GQ:PL	1/1:0,29:29:87:1095,87,0
chrIX	33914	.	C	T	1593.77	PASS	AC=2;AF=1.00;AN=2;DP=40;ExcessHet=3.0103;FS=0.000;MLEAC=2;MLEAF=1.00;MQ=42.00;QD=25.20;SOR=0.968	GT:AD:DP:GQ:PL	1/1:0,39:39:99:1622,117,0
chrIX	68634	.	G	A	1561.77	PASS	AC=2;AF=1.00;AN=2;DP=38;ExcessHet=3.0103;FS=0.000;MLEAC=2;MLEAF=1.00;MQ=42.00;QD=27.44;SOR=0.693	GT:AD:DP:GQ:PL	1/1:0,38:38:99:1590,114,0
chrIX	83100	.	C	T	1040.77	PASS	AC=2;AF=1.00;AN=2;DP=25;ExcessHet=3.0103;FS=0.000;MLEAC=2;MLEAF=1.00;MQ=42.00;QD=31.85;SOR=0.941	GT:AD:DP:GQ:PL	1/1:0,25:25:75:1069,75,0
chrIX	244509	.	G	A	1470.77	PASS	AC=2;AF=1.00;AN=2;DP=36;ExcessHet=3.0103;FS=0.000;MLEAC=2;MLEAF=1.00;MQ=42.00;QD=28.93;SOR=0.804	GT:AD:DP:GQ:PL	1/1:0,36:36:99:1499,108,0
chrIX	388560	.	A	G	517.77	PASS	AC=1;AF=0.500;AN=2;BaseQRankSum=-4.756;ClippingRankSum=0.000;DP=41;ExcessHet=3.0103;FS=9.230;MLEAC=1;MLEAF=0.500;MQ=40.98;MQRankSum=-6.267;QD=12.63;ReadPosRankSum=-5.123;SOR=2.612	GT:AD:DP:GQ:PL	0/1:26,15:41:99:546,0,2266
chrIX	388566	.	A	T	517.77	PASS	AC=1;AF=0.500;AN=2;BaseQRankSum=-2.581;ClippingRankSum=0.000;DP=43;ExcessHet=3.0103;FS=11.880;MLEAC=1;MLEAF=0.500;MQ=41.02;MQRankSum=-6.428;QD=12.04;SOR=2.988	GT:AD:DP:GQ:PL	0/1:28,15:43:99:546,0,2320
chrIX	388570	.	C	T	517.77	PASS	AC=1;AF=0.500;AN=2;BaseQRankSum=0.636;ClippingRankSum=0.000;DP=42;ExcessHet=3.0103;FS=17.602;MLEAC=1;MLEAF=0.500;MQ=41.05;MQRankSum=-6.352;QD=12.33;ReadPosRankSum=-3.413;SOR=4.336	GT:AD:DP:GQ:PL	0/1:28,14:42:99:546,0,1061
chrX	72857	.	G	A	808.77	PASS	AC=2;AF=1.00;AN=2;DP=21;ExcessHet=3.0103;FS=0.000;MLEAC=2;MLEAF=1.00;MQ=42.00;QD=30.98;SOR=2.531	GT:AD:DP:GQ:PL	1/1:0,20:20:60:837,60,0
chrX	78788	.	G	A	924.77	PASS	AC=2;AF=1.00;AN=2;DP=25;ExcessHet=3.0103;FS=0.000;MLEAC=2;MLEAF=1.00;MQ=41.41;QD=25.45;SOR=1.358	GT:AD:DP:GQ:PL	1/1:0,25:25:75:953,75,0
chrX	90567	.	G	A	985.77	PASS	AC=2;AF=1.00;AN=2;DP=25;ExcessHet=3.0103;FS=0.000;MLEAC=2;MLEAF=1.00;MQ=42.00;QD=31.65;SOR=1.893	GT:AD:DP:GQ:PL	1/1:0,25:25:75:1014,75,0
chrX	228503	.	C	T	832.77	PASS	AC=2;AF=1.00;AN=2;DP=23;ExcessHet=3.0103;FS=0.000;MLEAC=2;MLEAF=1.00;MQ=41.83;QD=29.43;SOR=1.426	GT:AD:DP:GQ:PL	1/1:0,23:23:69:861,69,0
chrX	272371	.	C	T	1223.77	PASS	AC=2;AF=1.00;AN=2;DP=31;ExcessHet=3.0103;FS=0.000;MLEAC=2;MLEAF=1.00;MQ=41.87;QD=30.30;SOR=0.892	GT:AD:DP:GQ:PL	1/1:0,31:31:93:1252,93,0
chrX	298882	.	C	T	813.77	PASS	AC=2;AF=1.00;AN=2;DP=21;ExcessHet=3.0103;FS=0.000;MLEAC=2;MLEAF=1.00;MQ=42.00;QD=26.05;SOR=2.636	GT:AD:DP:GQ:PL	1/1:0,21:21:63:842,63,0
chrX	339361	.	G	A	992.77	PASS	AC=2;AF=1.00;AN=2;DP=25;ExcessHet=3.0103;FS=0.000;MLEAC=2;MLEAF=1.00;MQ=42.00;QD=28.46;SOR=2.584	GT:AD:DP:GQ:PL	1/1:0,25:25:75:1021,75,0
chrX	378371	.	G	A	1229.77	PASS	AC=2;AF=1.00;AN=2;DP=32;ExcessHet=3.0103;FS=0.000;MLEAC=2;MLEAF=1.00;MQ=42.00;QD=32.32;SOR=1.284	GT:AD:DP:GQ:PL	1/1:0,32:32:96:1258,96,0
chrX	452079	.	C	T	1056.77	PASS	AC=2;AF=1.00;AN=2;DP=27;ExcessHet=3.0103;FS=0.000;MLEAC=2;MLEAF=1.00;MQ=42.00;QD=28.96;SOR=0.922	GT:AD:DP:GQ:PL	1/1:0,27:27:81:1085,81,0
chrX	472211	.	C	T	740.77	PASS	AC=2;AF=1.00;AN=2;DP=20;ExcessHet=3.0103;FS=0.000;MLEAC=2;MLEAF=1.00;MQ=42.00;QD=37.15;SOR=0.793	GT:AD:DP:GQ:PL	1/1:0,19:19:57:769,57,0
chrX	526171	.	G	A	1163.77	PASS	AC=2;AF=1.00;AN=2;DP=32;ExcessHet=3.0103;FS=0.000;MLEAC=2;MLEAF=1.00;MQ=41.88;QD=26.17;SOR=1.112	GT:AD:DP:GQ:PL	1/1:0,32:32:96:1192,96,0
chrX	647325	.	C	T	1184.77	PASS	AC=2;AF=1.00;AN=2;DP=31;ExcessHet=3.0103;FS=0.000;MLEAC=2;MLEAF=1.00;MQ=41.04;QD=28.03;SOR=0.976	GT:AD:DP:GQ:PL	1/1:0,30:30:90:1213,90,0
chrX	662087	.	C	T	1194.77	PASS	AC=2;AF=1.00;AN=2;DP=33;ExcessHet=3.0103;FS=0.000;MLEAC=2;MLEAF=1.00;MQ=41.51;QD=31.13;SOR=1.473	GT:AD:DP:GQ:PL	1/1:0,32:32:96:1223,96,0
chrX	705220	.	C	T	1552.77	PASS	AC=2;AF=1.00;AN=2;DP=39;ExcessHet=3.0103;FS=0.000;MLEAC=2;MLEAF=1.00;MQ=42.00;QD=29.99;SOR=2.073	GT:AD:DP:GQ:PL	1/1:0,38:38:99:1581,114,0
chrXI	146076	.	G	A	808.77	PASS	AC=1;AF=0.500;AN=2;BaseQRankSum=-1.793;ClippingRankSum=0.000;DP=110;ExcessHet=3.0103;FS=18.302;MLEAC=1;MLEAF=0.500;MQ=40.47;MQRankSum=-2.865;QD=7.35;ReadPosRankSum=-2.924;SOR=2.705	GT:AD:DP:GQ:PL	0/1:84,26:110:99:837,0,3873
chrXI	146091	.	T	C	654.77	PASS	AC=1;AF=0.500;AN=2;BaseQRankSum=-0.909;ClippingRankSum=0.000;DP=118;ExcessHet=3.0103;FS=8.541;MLEAC=1;MLEAF=0.500;MQ=40.02;MQRankSum=-4.033;QD=5.55;ReadPosRankSum=-3.727;SOR=1.755	GT:AD:DP:GQ:PL	0/1:90,28:118:99:683,0,3243
chrXI	188977	.	G	A	1305.77	PASS	AC=2;AF=1.00;AN=2;DP=36;ExcessHet=3.0103;FS=0.000;MLEAC=2;MLEAF=1.00;MQ=40.79;QD=30.87;SOR=0.869	GT:AD:DP:GQ:PL	1/1:0,35:35:99:1334,105,0
chrXI	209612	.	G	A	780.77	PASS	AC=2;AF=1.00;AN=2;DP=22;ExcessHet=3.0103;FS=0.000;MLEAC=2;MLEAF=1.00;MQ=42.00;QD=35.89;SOR=0.892	GT:AD:DP:GQ:PL	1/1:0,20:20:60:809,60,0
chrXI	220251	.	G	A	957.77	PASS	AC=2;AF=1.00;AN=2;DP=24;ExcessHet=3.0103;FS=0.000;MLEAC=2;MLEAF=1.00;MQ=42.00;QD=25.78;SOR=1.519	GT:AD:DP:GQ:PL	1/1:0,24:24:72:986,72,0
chrXI	250262	.	C	T	1165.77	PASS	AC=2;AF=1.00;AN=2;DP=30;ExcessHet=3.0103;FS=0.000;MLEAC=2;MLEAF=1.00;MQ=42.00;QD=31.96;SOR=2.019	GT:AD:DP:GQ:PL	1/1:0,30:30:90:1194,90,0
chrXI	275042	.	G	A	1967.77	PASS	AC=2;AF=1.00;AN=2;DP=51;ExcessHet=3.0103;FS=0.000;MLEAC=2;MLEAF=1.00;MQ=41.96;QD=27.82;SOR=1.565	GT:AD:DP:GQ:PL	1/1:0,51:51:99:1996,153,0
chrXI	322148	.	C	T	986.77	PASS	AC=2;AF=1.00;AN=2;DP=26;ExcessHet=3.0103;FS=0.000;MLEAC=2;MLEAF=1.00;MQ=42.00;QD=29.85;SOR=1.220	GT:AD:DP:GQ:PL	1/1:0,26:26:78:1015,78,0
chrXI	323248	.	C	T	832.77	PASS	AC=2;AF=1.00;AN=2;DP=22;ExcessHet=3.0103;FS=0.000;MLEAC=2;MLEAF=1.00;MQ=42.00;QD=35.88;SOR=1.609	GT:AD:DP:GQ:PL	1/1:0,22:22:66:861,66,0
chrXI	369791	.	G	A	869.77	PASS	AC=2;AF=1.00;AN=2;DP=24;ExcessHet=3.0103;FS=0.000;MLEAC=2;MLEAF=1.00;MQ=42.00;QD=31.43;SOR=1.179	GT:AD:DP:GQ:PL	1/1:0,23:23:69:898,69,0
chrXI	439160	.	G	A	1329.77	PASS	AC=2;AF=1.00;AN=2;DP=34;ExcessHet=3.0103;FS=0.000;MLEAC=2;MLEAF=1.00;MQ=42.00;QD=28.58;SOR=1.418	GT:AD:DP:GQ:PL	1/1:0,34:34:99:1358,102,0
chrXI	555051	.	T	C	96.77	PASS	AC=1;AF=0.500;AN=2;BaseQRankSum=1.348;ClippingRankSum=0.000;DP=17;ExcessHet=3.0103;FS=17.160;MLEAC=1;MLEAF=0.500;MQ=40.07;MQRankSum=1.158;QD=6.05;ReadPosRankSum=1.071;SOR=3.225	GT:AD:DP:GQ:PL	0/1:12,4:16:99:125,0,412
chrXI	557399	.	G	A	772.77	PASS	AC=2;AF=1.00;AN=2;DP=19;ExcessHet=3.0103;FS=0.000;MLEAC=2;MLEAF=1.00;MQ=42.00;QD=30.56;SOR=2.303	GT:AD:DP:GQ:PL	1/1:0,18:18:54:801,54,0
chrXI	559994	.	G	C	133.77	PASS	AC=1;AF=0.500;AN=2;BaseQRankSum=-1.595;ClippingRankSum=0.000;DP=21;ExcessHet=3.0103;FS=9.558;MLEAC=1;MLEAF=0.500;MQ=41.81;MQRankSum=-2.514;QD=6.37;ReadPosRankSum=-1.244;SOR=3.611	GT:AD:DP:GQ:PL	0/1:16,5:21:99:162,0,2222
chrXI	559999	.	C	T	136.77	PASS	AC=1;AF=0.500;AN=2;BaseQRankSum=-2.802;ClippingRankSum=0.000;DP=20;ExcessHet=3.0103;FS=12.620;MLEAC=1;MLEAF=0.500;MQ=41.80;MQRankSum=-2.433;QD=6.84;ReadPosRankSum=-2.369;SOR=3.605	GT:AD:DP:GQ:PL	0/1:15,5:20:99:165,0,2188
chrXI	560000	.	G	T	136.77	PASS	AC=1;AF=0.500;AN=2;BaseQRankSum=-2.667;ClippingRankSum=0.000;DP=20;ExcessHet=3.0103;FS=12.620;MLEAC=1;MLEAF=0.500;MQ=41.80;MQRankSum=-2.433;QD=6.84;ReadPosRankSum=-2.371;SOR=3.605	GT:AD:DP:GQ:PL	0/1:15,5:20:99:165,0,2188
chrXII	51879	.	G	A	1388.77	PASS	AC=2;AF=1.00;AN=2;DP=36;ExcessHet=3.0103;FS=0.000;MLEAC=2;MLEAF=1.00;MQ=42.00;QD=34.62;SOR=1.371	GT:AD:DP:GQ:PL	1/1:0,36:36:99:1417,108,0
chrXII	253146	.	C	T	2224.77	PASS	AC=2;AF=1.00;AN=2;DP=60;ExcessHet=3.0103;FS=0.000;MLEAC=2;MLEAF=1.00;MQ=41.66;QD=32.86;SOR=1.316	GT:AD:DP:GQ:PL	1/1:0,59:59:99:2253,177,0
chrXII	282855	.	G	A	1251.77	PASS	AC=2;AF=1.00;AN=2;DP=31;ExcessHet=3.0103;FS=0.000;MLEAC=2;MLEAF=1.00;MQ=40.99;QD=27.62;SOR=0.756	GT:AD:DP:GQ:PL	1/1:0,31:31:93:1280,93,0
chrXII	290104	.	G	A	1009.77	PASS	AC=2;AF=1.00;AN=2;DP=27;ExcessHet=3.0103;FS=0.000;MLEAC=2;MLEAF=1.00;MQ=42.00;QD=29.43;SOR=1.445	GT:AD:DP:GQ:PL	1/1:0,26:26:78:1038,78,0
chrXII	329339	.	G	A	1075.77	PASS	AC=2;AF=1.00;AN=2;DP=27;ExcessHet=3.0103;FS=0.000;MLEAC=2;MLEAF=1.00;MQ=42.00;QD=26.47;SOR=0.922	GT:AD:DP:GQ:PL	1/1:0,27:27:81:1104,81,0
chrXII	341635	.	C	T	1949.77	PASS	AC=2;AF=1.00;AN=2;DP=53;ExcessHet=3.0103;FS=0.000;MLEAC=2;MLEAF=1.00;MQ=41.96;QD=31.76;SOR=1.314	GT:AD:DP:GQ:PL	1/1:0,51:51:99:1978,152,0
chrXII	388338	.	G	A	1499.77	PASS	AC=2;AF=1.00;AN=2;DP=40;ExcessHet=3.0103;FS=0.000;MLEAC=2;MLEAF=1.00;MQ=42.00;QD=27.73;SOR=1.981	GT:AD:DP:GQ:PL	1/1:0,40:40:99:1528,120,0
chrXII	390314	.	G	A	1375.77	PASS	AC=2;AF=1.00;AN=2;DP=32;ExcessHet=3.0103;FS=0.000;MLEAC=2;MLEAF=1.00;MQ=42.00;QD=33.37;SOR=2.765	GT:AD:DP:GQ:PL	1/1:0,32:32:96:1404,96,0
chrXII	440905	.	G	A	822.77	PASS	AC=2;AF=1.00;AN=2;DP=21;ExcessHet=3.0103;FS=0.000;MLEAC=2;MLEAF=1.00;MQ=42.00;QD=33.58;SOR=1.508	GT:AD:DP:GQ:PL	1/1:0,21:21:63:851,63,0
chrXII	531810	.	G	A	1665.77	PASS	AC=2;AF=1.00;AN=2;DP=41;ExcessHet=3.0103;FS=0.000;MLEAC=2;MLEAF=1.00;MQ=41.90;QD=27.59;SOR=0.843	GT:AD:DP:GQ:PL	1/1:0,41:41:99:1694,123,0
chrXII	553712	.	G	A	2442.77	PASS	AC=2;AF=1.00;AN=2;DP=60;ExcessHet=3.0103;FS=0.000;MLEAC=2;MLEAF=1.00;MQ=41.75;QD=29.28;SOR=1.255	GT:AD:DP:GQ:PL	1/1:0,60:60:99:2471,181,0
chrXII	573231	.	C	T	1022.77	PASS	AC=2;AF=1.00;AN=2;DP=26;ExcessHet=3.0103;FS=0.000;MLEAC=2;MLEAF=1.00;MQ=41.85;QD=28.79;SOR=0.693	GT:AD:DP:GQ:PL	1/1:0,26:26:78:1051,78,0
chrXII	585839	.	C	T	1153.77	PASS	AC=2;AF=1.00;AN=2;DP=30;ExcessHet=3.0103;FS=0.000;MLEAC=2;MLEAF=1.00;MQ=41.46;QD=28.19;SOR=0.976	GT:AD:DP:GQ:PL	1/1:0,30:30:90:1182,90,0
chrXII	636671	.	G	A	757.77	PASS	AC=2;AF=1.00;AN=2;DP=19;ExcessHet=3.0103;FS=0.000;MLEAC=2;MLEAF=1.00;MQ=42.00;QD=36.29;SOR=0.793	GT:AD:DP:GQ:PL	1/1:0,19:19:57:786,57,0
chrXII	641231	.	G	A	1204.77	PASS	AC=2;AF=1.00;AN=2;DP=32;ExcessHet=3.0103;FS=0.000;MLEAC=2;MLEAF=1.00;MQ=41.54;QD=30.86;SOR=1.473	GT:AD:DP:GQ:PL	1/1:0,32:32:96:1233,96,0
chrXII	645590	.	C	T	1279.77	PASS	AC=2;AF=1.00;AN=2;DP=31;ExcessHet=3.0103;FS=0.000;MLEAC=2;MLEAF=1.00;MQ=42.00;QD=33.18;SOR=1.402	GT:AD:DP:GQ:PL	1/1:0,31:31:93:1308,93,0
chrXII	722643	.	G	A	1609.77	PASS	AC=2;AF=1.00;AN=2;DP=39;ExcessHet=3.0103;FS=0.000;MLEAC=2;MLEAF=1.00;MQ=42.00;QD=27.42;SOR=1.236	GT:AD:DP:GQ:PL	1/1:0,39:39:99:1638,117,0
chrXII	728778	.	G	A	1471.77	PASS	AC=2;AF=1.00;AN=2;DP=36;ExcessHet=3.0103;FS=0.000;MLEAC=2;MLEAF=1.00;MQ=41.89;QD=33.22;SOR=1.739	GT:AD:DP:GQ:PL	1/1:0,36:36:99:1500,108,0
chrXII	819689	.	C	T	1056.77	PASS	AC=2;AF=1.00;AN=2;DP=25;ExcessHet=3.0103;FS=0.000;MLEAC=2;MLEAF=1.00;MQ=42.00;QD=32.58;SOR=0.770	GT:AD:DP:GQ:PL	1/1:0,25:25:75:1085,75,0
chrXII	940717	.	C	T	1177.77	PASS	AC=2;AF=1.00;AN=2;DP=32;ExcessHet=3.0103;FS=0.000;MLEAC=2;MLEAF=1.00;MQ=41.94;QD=32.93;SOR=0.906	GT:AD:DP:GQ:PL	1/1:0,29:29:87:1206,87,0
chrXII	947512	.	G	A	1243.77	PASS	AC=2;AF=1.00;AN=2;DP=32;ExcessHet=3.0103;FS=0.000;MLEAC=2;MLEAF=1.00;MQ=42.00;QD=32.25;SOR=1.214	GT:AD:DP:GQ:PL	1/1:0,31:31:93:1272,93,0
chrXII	1059480	.	G	A	448.77	PASS	AC=2;AF=1.00;AN=2;DP=11;ExcessHet=3.0103;FS=0.000;MLEAC=2;MLEAF=1.00;MQ=42.00;QD=29.67;SOR=4.977	GT:AD:DP:GQ:PL	1/1:0,11:11:33:477,33,0
chrXIII	16997	.	G	A	782.77	PASS	AC=2;AF=1.00;AN=2;DP=20;ExcessHet=3.0103;FS=0.000;MLEAC=2;MLEAF=1.00;MQ=42.00;QD=30.49;SOR=1.127	GT:AD:DP:GQ:PL	1/1:0,20:20:60:811,60,0
chrXIII	23954	.	G	A	947.77	PASS	AC=2;AF=1.00;AN=2;DP=25;ExcessHet=3.0103;FS=0.000;MLEAC=2;MLEAF=1.00;MQ=41.92;QD=26.53;SOR=0.859	GT:AD:DP:GQ:PL	1/1:0,24:24:72:976,72,0
chrXIII	45956	.	G	A	1677.77	PASS	AC=2;AF=1.00;AN=2;DP=40;ExcessHet=3.0103;FS=0.000;MLEAC=2;MLEAF=1.00;MQ=42.00;QD=28.06;SOR=4.021	GT:AD:DP:GQ:PL	1/1:0,40:40:99:1706,120,0
chrXIII	84567	.	G	A	1231.77	PASS	AC=2;AF=1.00;AN=2;DP=29;ExcessHet=3.0103;FS=0.000;MLEAC=2;MLEAF=1.00;MQ=41.93;QD=27.78;SOR=1.179	GT:AD:DP:GQ:PL	1/1:0,28:28:84:1260,84,0
chrXIII	84568	.	G	A	1231.77	PASS	AC=2;AF=1.00;AN=2;DP=29;ExcessHet=3.0103;FS=0.000;MLEAC=2;MLEAF=1.00;MQ=41.93;QD=30.71;SOR=1.179	GT:AD:DP:GQ:PL	1/1:0,28:28:84:1260,84,0
chrXIII	86078	.	G	A	849.77	PASS	AC=2;AF=1.00;AN=2;DP=24;ExcessHet=3.0103;FS=0.000;MLEAC=2;MLEAF=1.00;MQ=41.38;QD=35.50;SOR=0.963	GT:AD:DP:GQ:PL	1/1:0,23:23:69:878,69,0
chrXIII	98080	.	G	A	1140.77	PASS	AC=2;AF=1.00;AN=2;DP=30;ExcessHet=3.0103;FS=0.000;MLEAC=2;MLEAF=1.00;MQ=41.05;QD=29.44;SOR=0.976	GT:AD:DP:GQ:PL	1/1:0,30:30:90:1169,90,0
chrXIII	109411	.	G	A	1186.77	PASS	AC=2;AF=1.00;AN=2;DP=31;ExcessHet=3.0103;FS=0.000;MLEAC=2;MLEAF=1.00;MQ=42.00;QD=29.22;SOR=1.214	GT:AD:DP:GQ:PL	1/1:0,31:31:93:1215,93,0
chrXIII	196160	.	G	A	1186.77	PASS	AC=2;AF=1.00;AN=2;DP=27;ExcessHet=3.0103;FS=0.000;MLEAC=2;MLEAF=1.00;MQ=41.93;QD=38.02;SOR=1.528	GT:AD:DP:GQ:PL	1/1:0,27:27:81:1215,81,0
chrXIII	196162	.	G	A	1186.77	PASS	AC=2;AF=1.00;AN=2;DP=27;ExcessHet=3.0103;FS=0.000;MLEAC=2;MLEAF=1.00;MQ=41.93;QD=27.37;SOR=1.528	GT:AD:DP:GQ:PL	1/1:0,27:27:81:1215,81,0
chrXIII	401094	.	G	A	1486.77	PASS	AC=2;AF=1.00;AN=2;DP=37;ExcessHet=3.0103;FS=0.000;MLEAC=2;MLEAF=1.00;MQ=42.00;QD=27.39;SOR=1.432	GT:AD:DP:GQ:PL	1/1:0,37:37:99:1515,111,0
chrXIII	429628	.	G	A	1339.77	PASS	AC=2;AF=1.00;AN=2;DP=35;ExcessHet=3.0103;FS=0.000;MLEAC=2;MLEAF=1.00;MQ=42.00;QD=31.74;SOR=0.869	GT:AD:DP:GQ:PL	1/1:0,35:35:99:1368,105,0
chrXIII	486106	.	C	T	789.77	PASS	AC=2;AF=1.00;AN=2;DP=20;ExcessHet=3.0103;FS=0.000;MLEAC=2;MLEAF=1.00;MQ=42.00;QD=30.46;SOR=2.093	GT:AD:DP:GQ:PL	1/1:0,20:20:60:818,60,0
chrXIII	510606	.	G	A	1473.77	PASS	AC=2;AF=1.00;AN=2;DP=39;ExcessHet=3.0103;FS=0.000;MLEAC=2;MLEAF=1.00;MQ=41.90;QD=30.33;SOR=0.743	GT:AD:DP:GQ:PL	1/1:0,39:39:99:1502,117,0
chrXIII	555763	.	G	A	1195.77	PASS	AC=2;AF=1.00;AN=2;DP=32;ExcessHet=3.0103;FS=0.000;MLEAC=2;MLEAF=1.00;MQ=42.00;QD=30.91;SOR=0.693	GT:AD:DP:GQ:PL	1/1:0,32:32:96:1224,96,0
chrXIII	556611	.	C	T	1012.77	PASS	AC=2;AF=1.00;AN=2;DP=25;ExcessHet=3.0103;FS=0.000;MLEAC=2;MLEAF=1.00;MQ=41.84;QD=33.60;SOR=1.136	GT:AD:DP:GQ:PL	1/1:0,25:25:75:1041,75,0
chrXIII	603254	.	G	A	1458.77	PASS	AC=2;AF=1.00;AN=2;DP=39;ExcessHet=3.0103;FS=0.000;MLEAC=2;MLEAF=1.00;MQ=41.62;QD=27.01;SOR=1.329	GT:AD:DP:GQ:PL	1/1:0,38:38:99:1487,114,0
chrXIII	658041	.	C	T	1312.77	PASS	AC=2;AF=1.00;AN=2;DP=33;ExcessHet=3.0103;FS=0.000;MLEAC=2;MLEAF=1.00;MQ=42.00;QD=29.51;SOR=1.179	GT:AD:DP:GQ:PL	1/1:0,33:33:99:1341,99,0
chrXIII	661005	.	C	T	1389.77	PASS	AC=2;AF=1.00;AN=2;DP=35;ExcessHet=3.0103;FS=0.000;MLEAC=2;MLEAF=1.00;MQ=41.94;QD=32.49;SOR=1.002	GT:AD:DP:GQ:PL	1/1:0,35:35:99:1418,105,0
chrXIII	914701	.	G	A	850.77	PASS	AC=2;AF=1.00;AN=2;DP=21;ExcessHet=3.0103;FS=0.000;MLEAC=2;MLEAF=1.00;MQ=42.00;QD=30.72;SOR=0.990	GT:AD:DP:GQ:PL	1/1:0,21:21:63:879,63,0
chrXIV	59678	.	C	T	1419.77	PASS	AC=2;AF=1.00;AN=2;DP=40;ExcessHet=3.0103;FS=0.000;MLEAC=2;MLEAF=1.00;MQ=41.63;QD=30.06;SOR=1.022	GT:AD:DP:GQ:PL	1/1:0,40:40:99:1448,120,0
chrXIV	65051	.	C	T	1270.77	PASS	AC=2;AF=1.00;AN=2;DP=31;ExcessHet=3.0103;FS=0.000;MLEAC=2;MLEAF=1.00;MQ=42.00;QD=28.80;SOR=1.609	GT:AD:DP:GQ:PL	1/1:0,31:31:93:1299,93,0
chrXIV	134775	.	G	A	961.77	PASS	AC=2;AF=1.00;AN=2;DP=24;ExcessHet=3.0103;FS=0.000;MLEAC=2;MLEAF=1.00;MQ=42.00;QD=29.68;SOR=1.179	GT:AD:DP:GQ:PL	1/1:0,23:23:69:990,69,0
chrXIV	417571	.	G	A	945.77	PASS	AC=2;AF=1.00;AN=2;DP=27;ExcessHet=3.0103;FS=0.000;MLEAC=2;MLEAF=1.00;MQ=42.00;QD=31.94;SOR=2.066	GT:AD:DP:GQ:PL	1/1:0,27:27:81:974,81,0
chrXIV	424968	.	G	A	1366.77	PASS	AC=2;AF=1.00;AN=2;BaseQRankSum=1.421;ClippingRankSum=0.000;DP=36;ExcessHet=3.0103;FS=4.102;MLEAC=2;MLEAF=1.00;MQ=41.89;MQRankSum=-0.121;QD=29.75;ReadPosRankSum=0.961;SOR=1.081	GT:AD:DP:GQ:PL	1/1:1,35:36:72:1395,72,0
chrXIV	427553	.	G	A	2025.77	PASS	AC=2;AF=1.00;AN=2;DP=49;ExcessHet=3.0103;FS=0.000;MLEAC=2;MLEAF=1.00;MQ=42.00;QD=25.80;SOR=1.112	GT:AD:DP:GQ:PL	1/1:0,49:49:99:2054,147,0
chrXIV	479228	.	G	A	1300.77	PASS	AC=2;AF=1.00;AN=2;DP=38;ExcessHet=3.0103;FS=0.000;MLEAC=2;MLEAF=1.00;MQ=40.75;QD=26.29;SOR=0.811	GT:AD:DP:GQ:PL	1/1:0,34:34:99:1329,102,0
chrXIV	503019	.	C	G	175.77	PASS	AC=1;AF=0.500;AN=2;BaseQRankSum=1.778;ClippingRankSum=0.000;DP=30;ExcessHet=3.0103;FS=0.000;MLEAC=1;MLEAF=0.500;MQ=41.06;MQRankSum=-4.646;QD=5.86;ReadPosRankSum=-3.667;SOR=0.402	GT:AD:DP:GQ:PL	0/1:23,7:30:99:204,0,1401
chrXIV	503022	.	C	T	154.77	PASS	AC=1;AF=0.500;AN=2;BaseQRankSum=3.451;ClippingRankSum=0.000;DP=29;ExcessHet=3.0103;FS=1.900;MLEAC=1;MLEAF=0.500;MQ=41.10;MQRankSum=-4.516;QD=5.34;ReadPosRankSum=-3.405;SOR=0.275	GT:AD:DP:GQ:PL	0/1:23,6:29:99:183,0,1404
chrXIV	503023	.	A	T	154.77	PASS	AC=1;AF=0.500;AN=2;BaseQRankSum=3.633;ClippingRankSum=0.000;DP=29;ExcessHet=3.0103;FS=1.900;MLEAC=1;MLEAF=0.500;MQ=41.10;MQRankSum=-4.516;QD=5.34;ReadPosRankSum=-3.431;SOR=0.275	GT:AD:DP:GQ:PL	0/1:23,6:29:99:183,0,1404
chrXIV	503024	.	A	G	154.77	PASS	AC=1;AF=0.500;AN=2;BaseQRankSum=3.673;ClippingRankSum=0.000;DP=28;ExcessHet=3.0103;FS=1.854;MLEAC=1;MLEAF=0.500;MQ=41.07;MQRankSum=-4.417;QD=5.53;ReadPosRankSum=-3.545;SOR=0.307	GT:AD:DP:GQ:PL	0/1:22,6:28:99:183,0,1404
chrXIV	503027	.	C	G	157.77	PASS	AC=1;AF=0.500;AN=2;BaseQRankSum=3.409;ClippingRankSum=0.000;DP=28;ExcessHet=3.0103;FS=1.854;MLEAC=1;MLEAF=0.500;MQ=41.07;MQRankSum=-4.417;QD=5.63;ReadPosRankSum=-3.545;SOR=0.307	GT:AD:DP:GQ:PL	0/1:22,6:28:99:186,0,1336
chrXIV	541776	.	G	A	1290.77	PASS	AC=2;AF=1.00;AN=2;DP=36;ExcessHet=3.0103;FS=0.000;MLEAC=2;MLEAF=1.00;MQ=42.00;QD=24.44;SOR=1.547	GT:AD:DP:GQ:PL	1/1:0,36:36:99:1319,108,0
chrXIV	661843	.	G	A	778.77	PASS	AC=2;AF=1.00;AN=2;DP=23;ExcessHet=3.0103;FS=0.000;MLEAC=2;MLEAF=1.00;MQ=41.92;QD=33.86;SOR=0.963	GT:AD:DP:GQ:PL	1/1:0,23:23:69:807,69,0
chrXIV	710292	.	G	A	1730.77	PASS	AC=2;AF=1.00;AN=2;DP=49;ExcessHet=3.0103;FS=0.000;MLEAC=2;MLEAF=1.00;MQ=41.12;QD=26.79;SOR=0.693	GT:AD:DP:GQ:PL	1/1:0,48:48:99:1759,144,0
chrXV	140480	.	G	A	767.77	PASS	AC=2;AF=1.00;AN=2;DP=21;ExcessHet=3.0103;FS=0.000;MLEAC=2;MLEAF=1.00;MQ=42.00;QD=27.62;SOR=0.892	GT:AD:DP:GQ:PL	1/1:0,20:20:60:796,60,0
chrXV	207227	.	C	T	1545.77	PASS	AC=2;AF=1.00;AN=2;DP=39;ExcessHet=3.0103;FS=0.000;MLEAC=2;MLEAF=1.00;MQ=42.00;QD=36.08;SOR=0.743	GT:AD:DP:GQ:PL	1/1:0,39:39:99:1574,117,0
chrXV	211134	.	G	A	1175.77	PASS	AC=2;AF=1.00;AN=2;DP=29;ExcessHet=3.0103;FS=0.000;MLEAC=2;MLEAF=1.00;MQ=42.00;QD=28.88;SOR=1.071	GT:AD:DP:GQ:PL	1/1:0,29:29:87:1204,87,0
chrXV	221952	.	C	T	1498.77	PASS	AC=2;AF=1.00;AN=2;DP=39;ExcessHet=3.0103;FS=0.000;MLEAC=2;MLEAF=1.00;MQ=42.00;QD=34.03;SOR=1.236	GT:AD:DP:GQ:PL	1/1:0,39:39:99:1527,117,0
chrXV	282147	.	C	T	908.77	PASS	AC=2;AF=1.00;AN=2;DP=25;ExcessHet=3.0103;FS=0.000;MLEAC=2;MLEAF=1.00;MQ=41.50;QD=29.16;SOR=2.124	GT:AD:DP:GQ:PL	1/1:0,24:24:72:937,72,0
chrXV	325173	.	C	T	1192.77	PASS	AC=2;AF=1.00;AN=2;DP=29;ExcessHet=3.0103;FS=0.000;MLEAC=2;MLEAF=1.00;MQ=42.00;QD=31.62;SOR=1.071	GT:AD:DP:GQ:PL	1/1:0,29:29:87:1221,87,0
chrXV	344567	.	A	G	541.77	PASS	AC=1;AF=0.500;AN=2;BaseQRankSum=-4.231;ClippingRankSum=0.000;DP=108;ExcessHet=3.0103;FS=16.665;MLEAC=1;MLEAF=0.500;MQ=40.25;MQRankSum=-0.444;QD=5.11;ReadPosRankSum=-5.425;SOR=1.211	GT:AD:DP:GQ:PL	0/1:86,20:106:99:570,0,4145
chrXV	418656	.	G	A	857.77	PASS	AC=2;AF=1.00;AN=2;DP=21;ExcessHet=3.0103;FS=0.000;MLEAC=2;MLEAF=1.00;MQ=41.32;QD=29.47;SOR=2.636	GT:AD:DP:GQ:PL	1/1:0,21:21:63:886,63,0
chrXV	438680	.	C	T	944.77	PASS	AC=2;AF=1.00;AN=2;DP=24;ExcessHet=3.0103;FS=0.000;MLEAC=2;MLEAF=1.00;MQ=40.81;QD=32.25;SOR=1.051	GT:AD:DP:GQ:PL	1/1:0,24:24:72:973,72,0
chrXV	463966	.	C	T	1651.77	PASS	AC=2;AF=1.00;AN=2;DP=47;ExcessHet=3.0103;FS=0.000;MLEAC=2;MLEAF=1.00;MQ=41.92;QD=32.73;SOR=1.514	GT:AD:DP:GQ:PL	1/1:0,47:47:99:1680,141,0
chrXV	531048	.	C	T	1280.77	PASS	AC=2;AF=1.00;AN=2;DP=33;ExcessHet=3.0103;FS=0.000;MLEAC=2;MLEAF=1.00;MQ=41.55;QD=28.64;SOR=0.818	GT:AD:DP:GQ:PL	1/1:0,32:32:96:1309,96,0
chrXV	578875	.	C	T	1164.77	PASS	AC=2;AF=1.00;AN=2;DP=30;ExcessHet=3.0103;FS=0.000;MLEAC=2;MLEAF=1.00;MQ=42.00;QD=34.01;SOR=1.329	GT:AD:DP:GQ:PL	1/1:0,30:30:90:1193,90,0
chrXV	594380	.	C	T	799.77	PASS	AC=2;AF=1.00;AN=2;DP=21;ExcessHet=3.0103;FS=0.000;MLEAC=2;MLEAF=1.00;MQ=42.00;QD=34.51;SOR=1.721	GT:AD:DP:GQ:PL	1/1:0,20:20:60:828,60,0
chrXV	653763	.	C	T	1344.77	PASS	AC=2;AF=1.00;AN=2;DP=34;ExcessHet=3.0103;FS=0.000;MLEAC=2;MLEAF=1.00;MQ=42.00;QD=28.63;SOR=0.811	GT:AD:DP:GQ:PL	1/1:0,34:34:99:1373,102,0
chrXV	686099	.	C	T	868.77	PASS	AC=2;AF=1.00;AN=2;DP=23;ExcessHet=3.0103;FS=0.000;MLEAC=2;MLEAF=1.00;MQ=42.00;QD=27.88;SOR=0.776	GT:AD:DP:GQ:PL	1/1:0,23:23:69:897,69,0
chrXV	710245	.	C	T	772.77	PASS	AC=2;AF=1.00;AN=2;DP=21;ExcessHet=3.0103;FS=0.000;MLEAC=2;MLEAF=1.00;MQ=41.38;QD=29.46;SOR=0.990	GT:AD:DP:GQ:PL	1/1:0,21:21:63:801,63,0
chrXV	718247	.	C	T	1061.77	PASS	AC=2;AF=1.00;AN=2;DP=26;ExcessHet=3.0103;FS=0.000;MLEAC=2;MLEAF=1.00;MQ=42.00;QD=30.50;SOR=1.022	GT:AD:DP:GQ:PL	1/1:0,26:26:78:1090,78,0
chrXV	749013	.	C	T	1717.77	PASS	AC=2;AF=1.00;AN=2;DP=43;ExcessHet=3.0103;FS=0.000;MLEAC=2;MLEAF=1.00;MQ=42.00;QD=28.22;SOR=1.179	GT:AD:DP:GQ:PL	1/1:0,43:43:99:1746,129,0
chrXV	755103	.	C	T	789.77	PASS	AC=2;AF=1.00;AN=2;DP=20;ExcessHet=3.0103;FS=0.000;MLEAC=2;MLEAF=1.00;MQ=42.00;QD=27.43;SOR=0.693	GT:AD:DP:GQ:PL	1/1:0,20:20:60:818,60,0
chrXV	780087	.	C	T	806.77	PASS	AC=2;AF=1.00;AN=2;DP=21;ExcessHet=3.0103;FS=0.000;MLEAC=2;MLEAF=1.00;MQ=42.00;QD=29.17;SOR=0.892	GT:AD:DP:GQ:PL	1/1:0,20:20:60:835,60,0
chrXV	898428	.	C	T	612.77	PASS	AC=2;AF=1.00;AN=2;DP=17;ExcessHet=3.0103;FS=0.000;MLEAC=2;MLEAF=1.00;MQ=42.00;QD=27.11;SOR=1.371	GT:AD:DP:GQ:PL	1/1:0,17:17:51:641,51,0
chrXV	1011042	.	C	T	1672.77	PASS	AC=2;AF=1.00;AN=2;DP=44;ExcessHet=3.0103;FS=0.000;MLEAC=2;MLEAF=1.00;MQ=41.87;QD=30.18;SOR=2.147	GT:AD:DP:GQ:PL	1/1:0,43:43:99:1701,129,0
chrXVI	35228	.	G	A	1590.77	PASS	AC=2;AF=1.00;AN=2;DP=42;ExcessHet=3.0103;FS=0.000;MLEAC=2;MLEAF=1.00;MQ=42.00;QD=28.02;SOR=1.721	GT:AD:DP:GQ:PL	1/1:0,42:42:99:1619,126,0
chrXVI	132699	.	C	T	944.77	PASS	AC=2;AF=1.00;AN=2;DP=26;ExcessHet=3.0103;FS=0.000;MLEAC=2;MLEAF=1.00;MQ=42.00;QD=28.98;SOR=0.693	GT:AD:DP:GQ:PL	1/1:0,26:26:78:973,78,0
chrXVI	139178	.	C	T	1170.77	PASS	AC=2;AF=1.00;AN=2;DP=30;ExcessHet=3.0103;FS=0.000;MLEAC=2;MLEAF=1.00;MQ=42.00;QD=30.04;SOR=1.143	GT:AD:DP:GQ:PL	1/1:0,30:30:90:1199,90,0
chrXVI	163607	.	C	T	1245.77	PASS	AC=2;AF=1.00;AN=2;DP=30;ExcessHet=3.0103;FS=0.000;MLEAC=2;MLEAF=1.00;MQ=42.00;QD=25.96;SOR=2.019	GT:AD:DP:GQ:PL	1/1:0,30:30:90:1274,90,0
chrXVI	273259	.	C	T	1375.77	PASS	AC=2;AF=1.00;AN=2;DP=36;ExcessHet=3.0103;FS=0.000;MLEAC=2;MLEAF=1.00;MQ=42.00;QD=32.74;SOR=1.739	GT:AD:DP:GQ:PL	1/1:0,36:36:99:1404,108,0
chrXVI	341106	.	C	T	1313.77	PASS	AC=2;AF=1.00;AN=2;DP=33;ExcessHet=3.0103;FS=0.000;MLEAC=2;MLEAF=1.00;MQ=42.00;QD=23.50;SOR=1.022	GT:AD:DP:GQ:PL	1/1:0,33:33:99:1342,99,0
chrXVI	355597	.	C	T	1153.77	PASS	AC=2;AF=1.00;AN=2;DP=32;ExcessHet=3.0103;FS=0.000;MLEAC=2;MLEAF=1.00;MQ=41.54;QD=32.59;SOR=1.112	GT:AD:DP:GQ:PL	1/1:0,32:32:96:1182,96,0
chrXVI	425997	.	C	T	1299.77	PASS	AC=2;AF=1.00;AN=2;DP=31;ExcessHet=3.0103;FS=0.000;MLEAC=2;MLEAF=1.00;MQ=42.00;QD=23.93;SOR=1.839	GT:AD:DP:GQ:PL	1/1:0,31:31:93:1328,93,0
chrXVI	445296	.	C	T	885.77	PASS	AC=2;AF=1.00;AN=2;DP=24;ExcessHet=3.0103;FS=0.000;MLEAC=2;MLEAF=1.00;MQ=42.00;QD=28.98;SOR=1.708	GT:AD:DP:GQ:PL	1/1:0,23:23:69:914,69,0
chrXVI	493067	.	C	T	1433.77	PASS	AC=2;AF=1.00;AN=2;DP=38;ExcessHet=3.0103;FS=0.000;MLEAC=2;MLEAF=1.00;MQ=41.23;QD=31.89;SOR=1.040	GT:AD:DP:GQ:PL	1/1:0,38:38:99:1462,114,0
chrXVI	781719	.	C	T	849.77	PASS	AC=2;AF=1.00;AN=2;DP=23;ExcessHet=3.0103;FS=0.000;MLEAC=2;MLEAF=1.00;MQ=40.16;QD=25.44;SOR=1.179	GT:AD:DP:GQ:PL	1/1:0,23:23:69:878,69,0
chrXVI	840134	.	C	T	559.77	PASS	AC=2;AF=1.00;AN=2;DP=14;ExcessHet=3.0103;FS=0.000;MLEAC=2;MLEAF=1.00;MQ=42.00;QD=34.18;SOR=0.693	GT:AD:DP:GQ:PL	1/1:0,14:14:42:588,42,0
chrXVI	887689	.	C	T	2121.77	PASS	AC=2;AF=1.00;AN=2;DP=51;ExcessHet=3.0103;FS=0.000;MLEAC=2;MLEAF=1.00;MQ=42.00;QD=30.11;SOR=1.314	GT:AD:DP:GQ:PL	1/1:0,51:51:99:2150,153,0
chrXVI	891884	.	C	T	1322.77	PASS	AC=2;AF=1.00;AN=2;DP=32;ExcessHet=3.0103;FS=0.000;MLEAC=2;MLEAF=1.00;MQ=41.94;QD=24.97;SOR=0.818	GT:AD:DP:GQ:PL	1/1:0,32:32:96:1351,96,0
chrXVI	900672	.	C	T	1736.77	PASS	AC=2;AF=1.00;AN=2;DP=43;ExcessHet=3.0103;FS=0.000;MLEAC=2;MLEAF=1.00;MQ=41.67;QD=30.39;SOR=1.954	GT:AD:DP:GQ:PL	1/1:0,43:43:99:1765,129,0
