# Supplementary material for: Recombination Is Responsible for the Increased Recovery of Drug-Resistant Mutants with Hypermutated Genomes in Resting Yeast Diploids Expressing APOBEC Deaminases
Source: Front Genet. 2017 Dec 12;8:202. doi: 10.3389/fgene.2017.00202 (PMC5733079; doi:10.3389/fgene.2017.00202)
Supplement: Supplementary file 6 [file Data_Sheet_1.zip › AID_d6/N103-LAN210-Can-AID-NA-RUN7-D6_SNVs_final.vcf]

##fileformat=VCFv4.2
##FILTER=<ID=LowQual,Description="Low quality">
##FORMAT=<ID=AD,Number=R,Type=Integer,Description="Allelic depths for the ref and alt alleles in the order listed">
##FORMAT=<ID=DP,Number=1,Type=Integer,Description="Approximate read depth (reads with MQ=255 or with bad mates are filtered)">
##FORMAT=<ID=GQ,Number=1,Type=Integer,Description="Genotype Quality">
##FORMAT=<ID=GT,Number=1,Type=String,Description="Genotype">
##FORMAT=<ID=PL,Number=G,Type=Integer,Description="Normalized, Phred-scaled likelihoods for genotypes as defined in the VCF specification">
##GATKCommandLine.HaplotypeCaller=<ID=HaplotypeCaller,Version=3.8-0-ge9d806836,Date="Tue Sep 19 14:20:27 PDT 2017",Epoch=1505856027815,CommandLineOptions="analysis_type=HaplotypeCaller input_file=[N103-LAN210-Can-AID-NA-RUN7-D6_sorted_dedup_RG_realigned.bam] showFullBamList=false read_buffer_size=null read_filter=[] disable_read_filter=[] intervals=null excludeIntervals=[../../LAN210/20170903_LAN210_v0.10m_masked_v2.bed] interval_set_rule=UNION interval_merging=ALL interval_padding=0 reference_sequence=../../LAN210/LAN210_v0.10m.fasta nonDeterministicRandomSeed=false disableDithering=false maxRuntime=-1 maxRuntimeUnits=MINUTES downsampling_type=BY_SAMPLE downsample_to_fraction=null downsample_to_coverage=500 baq=OFF baqGapOpenPenalty=40.0 refactor_NDN_cigar_string=false fix_misencoded_quality_scores=false allow_potentially_misencoded_quality_scores=false useOriginalQualities=false defaultBaseQualities=-1 performanceLog=null BQSR=null quantize_quals=0 static_quantized_quals=null round_down_quantized=false disable_indel_quals=false emit_original_quals=false preserve_qscores_less_than=6 globalQScorePrior=-1.0 secondsBetweenProgressUpdates=10 validation_strictness=SILENT remove_program_records=false keep_program_records=false sample_rename_mapping_file=null unsafe=null use_jdk_deflater=false use_jdk_inflater=false disable_auto_index_creation_and_locking_when_reading_rods=false no_cmdline_in_header=false sites_only=false never_trim_vcf_format_field=false bcf=false bam_compression=null simplifyBAM=false disable_bam_indexing=false generate_md5=false num_threads=1 num_cpu_threads_per_data_thread=1 num_io_threads=0 monitorThreadEfficiency=false num_bam_file_handles=null read_group_black_list=null pedigree=[] pedigreeString=[] pedigreeValidationType=STRICT allow_intervals_with_unindexed_bam=false generateShadowBCF=false variant_index_type=DYNAMIC_SEEK variant_index_parameter=-1 reference_window_stop=0 phone_home= gatk_key=null tag=NA logging_level=INFO log_to_file=null help=false version=false out=/media/artem/artem_second/20170727_RUN8/Project_Stepchenkova/reanalyze_RUN7/N103-LAN210-Can-AID-NA-RUN7-D6/N103-LAN210-Can-AID-NA-RUN7-D6.vcf likelihoodCalculationEngine=PairHMM heterogeneousKmerSizeResolution=COMBO_MIN dbsnp=(RodBinding name= source=UNBOUND) dontTrimActiveRegions=false maxDiscARExtension=25 maxGGAARExtension=300 paddingAroundIndels=150 paddingAroundSNPs=20 comp=[] annotation=[] excludeAnnotation=[] group=[StandardAnnotation, StandardHCAnnotation] debug=false useFilteredReadsForAnnotations=false emitRefConfidence=NONE bamOutput=null bamWriterType=CALLED_HAPLOTYPES emitDroppedReads=false disableOptimizations=false annotateNDA=false useNewAFCalculator=false heterozygosity=0.001 indel_heterozygosity=1.25E-4 heterozygosity_stdev=0.01 standard_min_confidence_threshold_for_calling=10.0 standard_min_confidence_threshold_for_emitting=30.0 max_alternate_alleles=6 max_genotype_count=1024 max_num_PL_values=100 input_prior=[] sample_ploidy=2 genotyping_mode=DISCOVERY alleles=(RodBinding name= source=UNBOUND) contamination_fraction_to_filter=0.0 contamination_fraction_per_sample_file=null p_nonref_model=null exactcallslog=null output_mode=EMIT_VARIANTS_ONLY allSitePLs=false gcpHMM=10 pair_hmm_implementation=FASTEST_AVAILABLE phredScaledGlobalReadMismappingRate=45 noFpga=false nativePairHmmThreads=1 useDoublePrecision=false sample_name=null kmerSize=[10, 25] dontIncreaseKmerSizesForCycles=false allowNonUniqueKmersInRef=false numPruningSamples=1 recoverDanglingHeads=false doNotRecoverDanglingBranches=false minDanglingBranchLength=4 consensus=false maxNumHaplotypesInPopulation=128 errorCorrectKmers=false minPruning=2 debugGraphTransformations=false allowCyclesInKmerGraphToGeneratePaths=false graphOutput=null kmerLengthForReadErrorCorrection=25 minObservationsForKmerToBeSolid=20 GVCFGQBands=[1, 2, 3, 4, 5, 6, 7, 8, 9, 10, 11, 12, 13, 14, 15, 16, 17, 18, 19, 20, 21, 22, 23, 24, 25, 26, 27, 28, 29, 30, 31, 32, 33, 34, 35, 36, 37, 38, 39, 40, 41, 42, 43, 44, 45, 46, 47, 48, 49, 50, 51, 52, 53, 54, 55, 56, 57, 58, 59, 60, 70, 80, 90, 99] indelSizeToEliminateInRefModel=10 min_base_quality_score=10 includeUmappedReads=false useAllelesTrigger=false doNotRunPhysicalPhasing=true keepRG=null justDetermineActiveRegions=false dontGenotype=false dontUseSoftClippedBases=false captureAssemblyFailureBAM=false errorCorrectReads=false pcr_indel_model=CONSERVATIVE maxReadsInRegionPerSample=10000 minReadsPerAlignmentStart=10 mergeVariantsViaLD=false activityProfileOut=null activeRegionOut=null activeRegionIn=null activeRegionExtension=null forceActive=false activeRegionMaxSize=null bandPassSigma=null maxReadsInMemoryPerSample=30000 maxTotalReadsInMemory=10000000 maxProbPropagationDistance=50 activeProbabilityThreshold=0.002 min_mapping_quality_score=20 filter_reads_with_N_cigar=false filter_mismatching_base_and_quals=false filter_bases_not_stored=false">
##GATKCommandLine.SelectVariants=<ID=SelectVariants,Version=3.8-0-ge9d806836,Date="Tue Sep 19 14:27:14 PDT 2017",Epoch=1505856434615,CommandLineOptions="analysis_type=SelectVariants input_file=[] showFullBamList=false read_buffer_size=null read_filter=[] disable_read_filter=[] intervals=null excludeIntervals=null interval_set_rule=UNION interval_merging=ALL interval_padding=0 reference_sequence=../../LAN210/LAN210_v0.10m.fasta nonDeterministicRandomSeed=false disableDithering=false maxRuntime=-1 maxRuntimeUnits=MINUTES downsampling_type=BY_SAMPLE downsample_to_fraction=null downsample_to_coverage=1000 baq=OFF baqGapOpenPenalty=40.0 refactor_NDN_cigar_string=false fix_misencoded_quality_scores=false allow_potentially_misencoded_quality_scores=false useOriginalQualities=false defaultBaseQualities=-1 performanceLog=null BQSR=null quantize_quals=0 static_quantized_quals=null round_down_quantized=false disable_indel_quals=false emit_original_quals=false preserve_qscores_less_than=6 globalQScorePrior=-1.0 secondsBetweenProgressUpdates=10 validation_strictness=SILENT remove_program_records=false keep_program_records=false sample_rename_mapping_file=null unsafe=null use_jdk_deflater=false use_jdk_inflater=false disable_auto_index_creation_and_locking_when_reading_rods=false no_cmdline_in_header=false sites_only=false never_trim_vcf_format_field=false bcf=false bam_compression=null simplifyBAM=false disable_bam_indexing=false generate_md5=false num_threads=1 num_cpu_threads_per_data_thread=1 num_io_threads=0 monitorThreadEfficiency=false num_bam_file_handles=null read_group_black_list=null pedigree=[] pedigreeString=[] pedigreeValidationType=STRICT allow_intervals_with_unindexed_bam=false generateShadowBCF=false variant_index_type=DYNAMIC_SEEK variant_index_parameter=-1 reference_window_stop=0 phone_home= gatk_key=null tag=NA logging_level=INFO log_to_file=null help=false version=false variant=(RodBinding name=variant source=N103-LAN210-Can-AID-NA-RUN7-D6.vcf) discordance=(RodBinding name= source=UNBOUND) concordance=(RodBinding name= source=UNBOUND) out=/media/artem/artem_second/20170727_RUN8/Project_Stepchenkova/reanalyze_RUN7/N103-LAN210-Can-AID-NA-RUN7-D6/N103-LAN210-Can-AID-NA-RUN7-D6_SNVs.vcf sample_name=[] sample_expressions=null sample_file=null exclude_sample_name=[] exclude_sample_file=[] exclude_sample_expressions=[] selectexpressions=[] invertselect=false excludeNonVariants=false excludeFiltered=false preserveAlleles=false removeUnusedAlternates=false restrictAllelesTo=ALL keepOriginalAC=false keepOriginalDP=false mendelianViolation=false invertMendelianViolation=false mendelianViolationQualThreshold=0.0 select_random_fraction=0.0 remove_fraction_genotypes=0.0 selectTypeToInclude=[SNP] selectTypeToExclude=[] keepIDs=null excludeIDs=null fullyDecode=false justRead=false maxIndelSize=2147483647 minIndelSize=0 maxFilteredGenotypes=2147483647 minFilteredGenotypes=0 maxFractionFilteredGenotypes=1.0 minFractionFilteredGenotypes=0.0 maxNOCALLnumber=2147483647 maxNOCALLfraction=1.0 setFilteredGtToNocall=false ALLOW_NONOVERLAPPING_COMMAND_LINE_SAMPLES=false forceValidOutput=false filter_reads_with_N_cigar=false filter_mismatching_base_and_quals=false filter_bases_not_stored=false">
##INFO=<ID=AC,Number=A,Type=Integer,Description="Allele count in genotypes, for each ALT allele, in the same order as listed">
##INFO=<ID=AF,Number=A,Type=Float,Description="Allele Frequency, for each ALT allele, in the same order as listed">
##INFO=<ID=AN,Number=1,Type=Integer,Description="Total number of alleles in called genotypes">
##INFO=<ID=BaseQRankSum,Number=1,Type=Float,Description="Z-score from Wilcoxon rank sum test of Alt Vs. Ref base qualities">
##INFO=<ID=ClippingRankSum,Number=1,Type=Float,Description="Z-score From Wilcoxon rank sum test of Alt vs. Ref number of hard clipped bases">
##INFO=<ID=DP,Number=1,Type=Integer,Description="Approximate read depth; some reads may have been filtered">
##INFO=<ID=DS,Number=0,Type=Flag,Description="Were any of the samples downsampled?">
##INFO=<ID=ExcessHet,Number=1,Type=Float,Description="Phred-scaled p-value for exact test of excess heterozygosity">
##INFO=<ID=FS,Number=1,Type=Float,Description="Phred-scaled p-value using Fisher's exact test to detect strand bias">
##INFO=<ID=HaplotypeScore,Number=1,Type=Float,Description="Consistency of the site with at most two segregating haplotypes">
##INFO=<ID=InbreedingCoeff,Number=1,Type=Float,Description="Inbreeding coefficient as estimated from the genotype likelihoods per-sample when compared against the Hardy-Weinberg expectation">
##INFO=<ID=MLEAC,Number=A,Type=Integer,Description="Maximum likelihood expectation (MLE) for the allele counts (not necessarily the same as the AC), for each ALT allele, in the same order as listed">
##INFO=<ID=MLEAF,Number=A,Type=Float,Description="Maximum likelihood expectation (MLE) for the allele frequency (not necessarily the same as the AF), for each ALT allele, in the same order as listed">
##INFO=<ID=MQ,Number=1,Type=Float,Description="RMS Mapping Quality">
##INFO=<ID=MQRankSum,Number=1,Type=Float,Description="Z-score From Wilcoxon rank sum test of Alt vs. Ref read mapping qualities">
##INFO=<ID=QD,Number=1,Type=Float,Description="Variant Confidence/Quality by Depth">
##INFO=<ID=ReadPosRankSum,Number=1,Type=Float,Description="Z-score from Wilcoxon rank sum test of Alt vs. Ref read position bias">
##INFO=<ID=SOR,Number=1,Type=Float,Description="Symmetric Odds Ratio of 2x2 contingency table to detect strand bias">
##contig=<ID=chrI,length=198855>
##contig=<ID=chrII,length=810456>
##contig=<ID=chrIII,length=316501>
##contig=<ID=chrIV,length=1516959>
##contig=<ID=chrV,length=570663>
##contig=<ID=chrVI,length=270116>
##contig=<ID=chrVII,length=1084724>
##contig=<ID=chrVIII,length=557320>
##contig=<ID=chrIX,length=433988>
##contig=<ID=chrX,length=745688>
##contig=<ID=chrXI,length=666767>
##contig=<ID=chrXII,length=1065113>
##contig=<ID=chrXIII,length=917121>
##contig=<ID=chrXIV,length=784078>
##contig=<ID=chrXV,length=1078147>
##contig=<ID=chrXVI,length=943466>
##contig=<ID=mt,length=85611>
##reference=file:///media/artem/artem_second/20170727_RUN8/Project_Stepchenkova/reanalyze_RUN7/N103-LAN210-Can-AID-NA-RUN7-D6/../../LAN210/LAN210_v0.10m.fasta
##source=SelectVariants
#CHROM	POS	ID	REF	ALT	QUAL	FILTER	INFO	FORMAT	N103-LAN210-Can-AID-NA-RUN7-D6
chrI	67854	.	G	A	1305.77	PASS	AC=1;AF=0.500;AN=2;BaseQRankSum=-0.712;ClippingRankSum=0.000;DP=87;ExcessHet=3.0103;FS=0.817;MLEAC=1;MLEAF=0.500;MQ=41.83;MQRankSum=-0.989;QD=15.01;ReadPosRankSum=-0.919;SOR=0.573	GT:AD:DP:GQ:PL	0/1:44,43:87:99:1334,0,1426
chrII	555369	.	G	T	474.77	PASS	AC=1;AF=0.500;AN=2;BaseQRankSum=0.584;ClippingRankSum=0.000;DP=58;ExcessHet=3.0103;FS=6.543;MLEAC=1;MLEAF=0.500;MQ=41.75;MQRankSum=0.637;QD=8.33;ReadPosRankSum=-5.984;SOR=0.427	GT:AD:DP:GQ:PL	0/1:42,15:57:99:503,0,4356
chrII	555371	.	T	A	468.77	PASS	AC=1;AF=0.500;AN=2;BaseQRankSum=0.847;ClippingRankSum=0.000;DP=58;ExcessHet=3.0103;FS=6.543;MLEAC=1;MLEAF=0.500;MQ=41.75;MQRankSum=0.637;QD=8.22;ReadPosRankSum=-5.694;SOR=0.427	GT:AD:DP:GQ:PL	0/1:42,15:57:99:497,0,4407
chrII	555373	.	A	C	468.77	PASS	AC=1;AF=0.500;AN=2;BaseQRankSum=1.112;ClippingRankSum=0.000;DP=60;ExcessHet=3.0103;FS=6.663;MLEAC=1;MLEAF=0.500;MQ=41.75;MQRankSum=0.623;QD=7.95;ReadPosRankSum=-4.633;SOR=0.405	GT:AD:DP:GQ:PL	0/1:44,15:59:99:497,0,4407
chrIII	75975	.	C	T	649.77	PASS	AC=1;AF=0.500;AN=2;BaseQRankSum=-1.424;ClippingRankSum=0.000;DP=40;ExcessHet=3.0103;FS=0.000;MLEAC=1;MLEAF=0.500;MQ=42.00;MQRankSum=0.000;QD=16.24;ReadPosRankSum=-1.842;SOR=0.836	GT:AD:DP:GQ:PL	0/1:19,21:40:99:678,0,633
chrIII	202618	.	C	T	1584.77	PASS	AC=1;AF=0.500;AN=2;BaseQRankSum=1.139;ClippingRankSum=0.000;DP=86;ExcessHet=3.0103;FS=0.000;MLEAC=1;MLEAF=0.500;MQ=42.00;MQRankSum=0.000;QD=18.43;ReadPosRankSum=0.075;SOR=0.610	GT:AD:DP:GQ:PL	0/1:36,50:86:99:1613,0,994
chrIV	593632	.	C	T	1125.77	PASS	AC=1;AF=0.500;AN=2;BaseQRankSum=-1.277;ClippingRankSum=0.000;DP=73;ExcessHet=3.0103;FS=5.248;MLEAC=1;MLEAF=0.500;MQ=41.80;MQRankSum=-0.918;QD=15.64;ReadPosRankSum=1.326;SOR=1.378	GT:AD:DP:GQ:PL	0/1:34,38:72:99:1154,0,1117
chrIV	751037	.	G	A	1360.77	PASS	AC=1;AF=0.500;AN=2;BaseQRankSum=2.039;ClippingRankSum=0.000;DP=113;ExcessHet=3.0103;FS=0.000;MLEAC=1;MLEAF=0.500;MQ=41.43;MQRankSum=-1.727;QD=12.15;ReadPosRankSum=-0.988;SOR=0.734	GT:AD:DP:GQ:PL	0/1:66,46:112:99:1389,0,1976
chrV	33015	.	G	A	3281.77	PASS	AC=2;AF=1.00;AN=2;BaseQRankSum=0.074;ClippingRankSum=0.000;DP=95;ExcessHet=3.0103;FS=4.337;MLEAC=2;MLEAF=1.00;MQ=41.90;MQRankSum=-0.189;QD=34.54;ReadPosRankSum=1.636;SOR=1.190	GT:AD:DP:GQ:PL	1/1:1,94:95:99:3310,245,0
chrV	278109	.	T	C	611.77	PASS	AC=1;AF=0.500;AN=2;BaseQRankSum=1.094;ClippingRankSum=0.000;DP=111;ExcessHet=3.0103;FS=10.223;MLEAC=1;MLEAF=0.500;MQ=40.46;MQRankSum=-3.570;QD=5.51;ReadPosRankSum=-0.263;SOR=2.083	GT:AD:DP:GQ:PL	0/1:85,26:111:99:640,0,3403
chrV	322160	.	G	A	2754.77	PASS	AC=2;AF=1.00;AN=2;DP=76;ExcessHet=3.0103;FS=0.000;MLEAC=2;MLEAF=1.00;MQ=41.87;QD=37.17;SOR=1.257	GT:AD:DP:GQ:PL	1/1:0,73:73:99:2783,219,0
chrV	424636	.	G	A	2558.77	PASS	AC=2;AF=1.00;AN=2;DP=76;ExcessHet=3.0103;FS=0.000;MLEAC=2;MLEAF=1.00;MQ=41.81;QD=33.67;SOR=0.801	GT:AD:DP:GQ:PL	1/1:0,76:76:99:2587,227,0
chrVI	54914	.	G	A	418.77	PASS	AC=1;AF=0.500;AN=2;BaseQRankSum=-0.109;ClippingRankSum=0.000;DP=45;ExcessHet=3.0103;FS=1.317;MLEAC=1;MLEAF=0.500;MQ=41.67;MQRankSum=0.754;QD=9.31;ReadPosRankSum=-0.337;SOR=1.123	GT:AD:DP:GQ:PL	0/1:30,15:45:99:447,0,965
chrVI	75059	.	G	A	1014.77	PASS	AC=1;AF=0.500;AN=2;BaseQRankSum=-1.573;ClippingRankSum=0.000;DP=69;ExcessHet=3.0103;FS=0.000;MLEAC=1;MLEAF=0.500;MQ=41.56;MQRankSum=0.586;QD=15.38;ReadPosRankSum=-0.946;SOR=0.693	GT:AD:DP:GQ:PL	0/1:33,33:66:99:1043,0,1072
chrVI	183819	.	C	G	756.77	PASS	AC=1;AF=0.500;AN=2;BaseQRankSum=1.281;ClippingRankSum=0.000;DP=98;ExcessHet=3.0103;FS=14.868;MLEAC=1;MLEAF=0.500;MQ=42.25;MQRankSum=-1.545;QD=7.72;ReadPosRankSum=-6.599;SOR=1.385	GT:AD:DP:GQ:PL	0/1:74,24:98:99:785,0,12359
chrVI	183825	.	C	G	756.77	PASS	AC=1;AF=0.500;AN=2;BaseQRankSum=-1.027;ClippingRankSum=0.000;DP=94;ExcessHet=3.0103;FS=17.684;MLEAC=1;MLEAF=0.500;MQ=42.27;MQRankSum=-1.509;QD=8.05;ReadPosRankSum=-6.582;SOR=1.368	GT:AD:DP:GQ:PL	0/1:70,24:94:99:785,0,12425
chrVII	124690	.	C	T	1426.77	PASS	AC=1;AF=0.500;AN=2;BaseQRankSum=-2.025;ClippingRankSum=0.000;DP=87;ExcessHet=3.0103;FS=0.876;MLEAC=1;MLEAF=0.500;MQ=42.00;MQRankSum=0.000;QD=16.99;ReadPosRankSum=-0.436;SOR=0.573	GT:AD:DP:GQ:PL	0/1:35,49:84:99:1455,0,1054
chrVII	287206	.	C	T	1274.77	PASS	AC=1;AF=0.500;AN=2;BaseQRankSum=0.833;ClippingRankSum=0.000;DP=78;ExcessHet=3.0103;FS=5.971;MLEAC=1;MLEAF=0.500;MQ=41.51;MQRankSum=-1.572;QD=16.34;ReadPosRankSum=-0.405;SOR=1.058	GT:AD:DP:GQ:PL	0/1:33,45:78:99:1303,0,857
chrVII	375848	.	C	T	867.77	PASS	AC=1;AF=0.500;AN=2;BaseQRankSum=-0.986;ClippingRankSum=0.000;DP=61;ExcessHet=3.0103;FS=3.849;MLEAC=1;MLEAF=0.500;MQ=40.89;MQRankSum=-2.380;QD=14.71;ReadPosRankSum=0.449;SOR=0.340	GT:AD:DP:GQ:PL	0/1:28,31:59:99:896,0,959
chrVII	384774	.	T	C	1552.77	PASS	AC=1;AF=0.500;AN=2;BaseQRankSum=1.001;ClippingRankSum=0.000;DP=124;ExcessHet=3.0103;FS=10.272;MLEAC=1;MLEAF=0.500;MQ=41.64;MQRankSum=-0.580;QD=12.52;ReadPosRankSum=-8.032;SOR=1.508	GT:AD:DP:GQ:PL	0/1:80,44:124:99:1581,0,5184
chrVII	384775	.	G	A	1552.77	PASS	AC=1;AF=0.500;AN=2;BaseQRankSum=0.508;ClippingRankSum=0.000;DP=124;ExcessHet=3.0103;FS=10.272;MLEAC=1;MLEAF=0.500;MQ=41.64;MQRankSum=-0.580;QD=12.52;ReadPosRankSum=-8.089;SOR=1.508	GT:AD:DP:GQ:PL	0/1:80,44:124:99:1581,0,5184
chrVII	560064	.	C	T	1197.77	PASS	AC=1;AF=0.500;AN=2;BaseQRankSum=1.093;ClippingRankSum=0.000;DP=76;ExcessHet=3.0103;FS=1.925;MLEAC=1;MLEAF=0.500;MQ=41.81;MQRankSum=0.950;QD=15.76;ReadPosRankSum=-1.959;SOR=0.990	GT:AD:DP:GQ:PL	0/1:41,35:76:99:1226,0,1418
chrVII	654705	.	C	T	1382.77	PASS	AC=1;AF=0.500;AN=2;BaseQRankSum=0.723;ClippingRankSum=0.000;DP=78;ExcessHet=3.0103;FS=0.000;MLEAC=1;MLEAF=0.500;MQ=41.81;MQRankSum=-0.949;QD=17.73;ReadPosRankSum=1.625;SOR=0.784	GT:AD:DP:GQ:PL	0/1:38,40:78:99:1411,0,1279
chrVIII	171192	.	C	T	1106.77	PASS	AC=1;AF=0.500;AN=2;BaseQRankSum=-1.477;ClippingRankSum=0.000;DP=104;ExcessHet=3.0103;FS=0.000;MLEAC=1;MLEAF=0.500;MQ=41.81;MQRankSum=1.728;QD=10.75;ReadPosRankSum=-0.650;SOR=0.762	GT:AD:DP:GQ:PL	0/1:60,43:103:99:1135,0,1918
chrX	123432	.	G	A	898.77	PASS	AC=1;AF=0.500;AN=2;BaseQRankSum=-0.060;ClippingRankSum=0.000;DP=60;ExcessHet=3.0103;FS=0.000;MLEAC=1;MLEAF=0.500;MQ=41.69;MQRankSum=-0.470;QD=14.98;ReadPosRankSum=0.462;SOR=0.634	GT:AD:DP:GQ:PL	0/1:29,31:60:99:927,0,896
chrX	197353	.	C	T	858.77	PASS	AC=1;AF=0.500;AN=2;BaseQRankSum=-0.112;ClippingRankSum=0.000;DP=49;ExcessHet=3.0103;FS=1.646;MLEAC=1;MLEAF=0.500;MQ=41.68;MQRankSum=0.000;QD=19.97;ReadPosRankSum=-1.493;SOR=0.387	GT:AD:DP:GQ:PL	0/1:17,26:43:99:887,0,537
chrX	237105	.	C	T	770.77	PASS	AC=1;AF=0.500;AN=2;BaseQRankSum=-0.440;ClippingRankSum=0.000;DP=59;ExcessHet=3.0103;FS=2.292;MLEAC=1;MLEAF=0.500;MQ=41.51;MQRankSum=1.290;QD=13.06;ReadPosRankSum=-0.207;SOR=0.395	GT:AD:DP:GQ:PL	0/1:33,26:59:99:799,0,1091
chrXI	146056	.	A	G	1195.77	PASS	AC=1;AF=0.500;AN=2;BaseQRankSum=-0.865;ClippingRankSum=0.000;DP=132;ExcessHet=3.0103;FS=1.657;MLEAC=1;MLEAF=0.500;MQ=41.00;MQRankSum=-5.061;QD=9.20;ReadPosRankSum=-5.800;SOR=0.880	GT:AD:DP:GQ:PL	0/1:94,36:130:99:1224,0,3670
chrXI	146062	.	A	G	1468.77	PASS	AC=1;AF=0.500;AN=2;BaseQRankSum=-0.304;ClippingRankSum=0.000;DP=129;ExcessHet=3.0103;FS=7.196;MLEAC=1;MLEAF=0.500;MQ=41.02;MQRankSum=-4.188;QD=11.57;ReadPosRankSum=-7.287;SOR=1.474	GT:AD:DP:GQ:PL	0/1:86,41:127:99:1497,0,3492
chrXI	146076	.	G	A	2179.77	PASS	AC=1;AF=0.500;AN=2;BaseQRankSum=-1.909;ClippingRankSum=0.000;DP=174;ExcessHet=3.0103;FS=16.925;MLEAC=1;MLEAF=0.500;MQ=41.27;MQRankSum=-3.332;QD=12.60;ReadPosRankSum=-8.163;SOR=2.027	GT:AD:DP:GQ:PL	0/1:112,61:173:99:2208,0,4440
chrXI	146077	.	T	C	2179.77	PASS	AC=1;AF=0.500;AN=2;BaseQRankSum=4.821;ClippingRankSum=0.000;DP=174;ExcessHet=3.0103;FS=16.925;MLEAC=1;MLEAF=0.500;MQ=41.27;MQRankSum=-3.332;QD=12.60;ReadPosRankSum=-7.913;SOR=2.027	GT:AD:DP:GQ:PL	0/1:112,61:173:99:2208,0,4440
chrXI	146091	.	T	C	998.77	PASS	AC=1;AF=0.500;AN=2;BaseQRankSum=0.500;ClippingRankSum=0.000;DP=190;ExcessHet=3.0103;FS=14.702;MLEAC=1;MLEAF=0.500;MQ=40.93;MQRankSum=-4.879;QD=5.34;ReadPosRankSum=-4.308;SOR=2.065	GT:AD:DP:GQ:PL	0/1:147,40:187:99:1027,0,5842
chrXI	163899	.	C	T	975.77	PASS	AC=1;AF=0.500;AN=2;BaseQRankSum=2.729;ClippingRankSum=0.000;DP=67;ExcessHet=3.0103;FS=5.529;MLEAC=1;MLEAF=0.500;MQ=42.17;MQRankSum=1.175;QD=14.56;ReadPosRankSum=-0.630;SOR=1.483	GT:AD:DP:GQ:PL	0/1:38,29:67:99:1004,0,1189
chrXI	259179	.	C	T	1189.77	PASS	AC=1;AF=0.500;AN=2;BaseQRankSum=-1.140;ClippingRankSum=0.000;DP=68;ExcessHet=3.0103;FS=2.044;MLEAC=1;MLEAF=0.500;MQ=41.97;MQRankSum=-0.791;QD=17.76;ReadPosRankSum=-0.074;SOR=0.472	GT:AD:DP:GQ:PL	0/1:27,40:67:99:1218,0,825
chrXI	295229	.	C	T	1088.77	PASS	AC=1;AF=0.500;AN=2;BaseQRankSum=2.674;ClippingRankSum=0.000;DP=78;ExcessHet=3.0103;FS=9.576;MLEAC=1;MLEAF=0.500;MQ=41.60;MQRankSum=-0.724;QD=13.96;ReadPosRankSum=1.997;SOR=0.738	GT:AD:DP:GQ:PL	0/1:43,35:78:99:1117,0,1253
chrXI	468808	.	G	A	1010.77	PASS	AC=1;AF=0.500;AN=2;BaseQRankSum=0.150;ClippingRankSum=0.000;DP=63;ExcessHet=3.0103;FS=2.097;MLEAC=1;MLEAF=0.500;MQ=41.51;MQRankSum=-1.631;QD=16.30;ReadPosRankSum=-0.708;SOR=0.460	GT:AD:DP:GQ:PL	0/1:29,33:62:99:1039,0,903
chrXI	649952	.	C	T	557.77	PASS	AC=1;AF=0.500;AN=2;BaseQRankSum=0.587;ClippingRankSum=0.000;DP=34;ExcessHet=3.0103;FS=0.000;MLEAC=1;MLEAF=0.500;MQ=41.88;MQRankSum=1.659;QD=16.40;ReadPosRankSum=1.423;SOR=0.627	GT:AD:DP:GQ:PL	0/1:15,19:34:99:586,0,418
chrXII	440296	.	G	A	926.77	PASS	AC=1;AF=0.500;AN=2;BaseQRankSum=-1.166;ClippingRankSum=0.000;DP=58;ExcessHet=3.0103;FS=2.305;MLEAC=1;MLEAF=0.500;MQ=41.97;MQRankSum=-0.895;QD=16.55;ReadPosRankSum=-0.793;SOR=1.127	GT:AD:DP:GQ:PL	0/1:26,30:56:99:955,0,849
chrXII	604094	.	C	T	1149.77	PASS	AC=1;AF=0.500;AN=2;BaseQRankSum=1.235;ClippingRankSum=0.000;DP=57;ExcessHet=3.0103;FS=2.695;MLEAC=1;MLEAF=0.500;MQ=41.93;MQRankSum=-1.064;QD=20.17;ReadPosRankSum=-0.614;SOR=0.382	GT:AD:DP:GQ:PL	0/1:21,36:57:99:1178,0,602
chrXII	636671	.	G	A	694.77	PASS	AC=1;AF=0.500;AN=2;BaseQRankSum=-0.425;ClippingRankSum=0.000;DP=28;ExcessHet=3.0103;FS=3.771;MLEAC=1;MLEAF=0.500;MQ=42.00;MQRankSum=0.000;QD=24.81;ReadPosRankSum=0.929;SOR=0.744	GT:AD:DP:GQ:PL	0/1:9,19:28:99:723,0,308
chrXII	898441	.	G	A	1289.77	PASS	AC=1;AF=0.500;AN=2;BaseQRankSum=0.440;ClippingRankSum=0.000;DP=71;ExcessHet=3.0103;FS=0.927;MLEAC=1;MLEAF=0.500;MQ=41.74;MQRankSum=-0.188;QD=18.43;ReadPosRankSum=-1.338;SOR=0.531	GT:AD:DP:GQ:PL	0/1:28,42:70:99:1318,0,789
chrXIII	220039	.	G	A	1251.77	PASS	AC=1;AF=0.500;AN=2;BaseQRankSum=-1.475;ClippingRankSum=0.000;DP=85;ExcessHet=3.0103;FS=1.751;MLEAC=1;MLEAF=0.500;MQ=41.95;MQRankSum=-1.340;QD=14.90;ReadPosRankSum=-0.735;SOR=0.520	GT:AD:DP:GQ:PL	0/1:40,44:84:99:1280,0,1311
chrXIII	541331	.	C	A	987.77	PASS	AC=1;AF=0.500;AN=2;BaseQRankSum=0.941;ClippingRankSum=0.000;DP=67;ExcessHet=3.0103;FS=0.959;MLEAC=1;MLEAF=0.500;MQ=41.97;MQRankSum=-1.048;QD=14.74;ReadPosRankSum=-1.039;SOR=0.487	GT:AD:DP:GQ:PL	0/1:36,31:67:99:1016,0,1149
chrXIII	809327	.	G	A	1067.77	PASS	AC=1;AF=0.500;AN=2;BaseQRankSum=0.161;ClippingRankSum=0.000;DP=60;ExcessHet=3.0103;FS=2.236;MLEAC=1;MLEAF=0.500;MQ=42.00;MQRankSum=0.000;QD=18.10;ReadPosRankSum=-1.271;SOR=0.387	GT:AD:DP:GQ:PL	0/1:27,32:59:99:1096,0,829
chrXIV	119434	.	C	T	1011.77	PASS	AC=1;AF=0.500;AN=2;BaseQRankSum=-2.903;ClippingRankSum=0.000;DP=80;ExcessHet=3.0103;FS=0.000;MLEAC=1;MLEAF=0.500;MQ=41.45;MQRankSum=0.427;QD=13.14;ReadPosRankSum=0.229;SOR=0.771	GT:AD:DP:GQ:PL	0/1:42,35:77:99:1040,0,1420
chrXIV	139531	.	C	A	2974.77	PASS	AC=1;AF=0.500;AN=2;BaseQRankSum=0.865;ClippingRankSum=0.000;DP=440;ExcessHet=3.0103;FS=1.434;MLEAC=1;MLEAF=0.500;MQ=40.25;MQRankSum=-1.761;QD=6.90;ReadPosRankSum=-6.980;SOR=0.838	GT:AD:DP:GQ:PL	0/1:317,114:431:99:3003,0,10009
chrXIV	318628	.	G	A	1207.77	PASS	AC=1;AF=0.500;AN=2;BaseQRankSum=-0.676;ClippingRankSum=0.000;DP=67;ExcessHet=3.0103;FS=2.045;MLEAC=1;MLEAF=0.500;MQ=41.75;MQRankSum=0.192;QD=18.03;ReadPosRankSum=-0.506;SOR=0.538	GT:AD:DP:GQ:PL	0/1:30,37:67:99:1236,0,996
chrXIV	721861	.	C	T	717.77	PASS	AC=1;AF=0.500;AN=2;BaseQRankSum=1.283;ClippingRankSum=0.000;DP=48;ExcessHet=3.0103;FS=1.157;MLEAC=1;MLEAF=0.500;MQ=42.11;MQRankSum=-1.011;QD=14.95;ReadPosRankSum=1.141;SOR=1.071	GT:AD:DP:GQ:PL	0/1:24,24:48:99:746,0,701
chrXV	344577	.	T	G	1056.77	PASS	AC=1;AF=0.500;AN=2;BaseQRankSum=-0.712;ClippingRankSum=0.000;DP=138;ExcessHet=3.0103;FS=10.971;MLEAC=1;MLEAF=0.500;MQ=40.02;MQRankSum=-5.636;QD=7.66;ReadPosRankSum=-4.557;SOR=1.368	GT:AD:DP:GQ:PL	0/1:104,34:138:99:1085,0,4318
chrXV	346212	.	A	G	918.77	PASS	AC=1;AF=0.500;AN=2;BaseQRankSum=-1.928;ClippingRankSum=0.000;DP=140;ExcessHet=3.0103;FS=12.715;MLEAC=1;MLEAF=0.500;MQ=40.17;MQRankSum=-3.501;QD=6.56;ReadPosRankSum=-4.996;SOR=1.878	GT:AD:DP:GQ:PL	0/1:111,29:140:99:947,0,6017
chrXV	346227	.	G	A	7901.77	PASS	AC=1;AF=0.500;AN=2;BaseQRankSum=-2.105;ClippingRankSum=0.000;DP=404;ExcessHet=3.0103;FS=18.953;MLEAC=1;MLEAF=0.500;MQ=41.01;MQRankSum=3.925;QD=19.61;ReadPosRankSum=-9.344;SOR=2.166	GT:AD:DP:GQ:PL	0/1:169,234:403:99:7930,0,5283
chrXV	522879	.	G	A	472.77	PASS	AC=1;AF=0.500;AN=2;BaseQRankSum=-0.282;ClippingRankSum=0.000;DP=34;ExcessHet=3.0103;FS=8.080;MLEAC=1;MLEAF=0.500;MQ=41.88;MQRankSum=-1.538;QD=15.25;ReadPosRankSum=-1.445;SOR=1.137	GT:AD:DP:GQ:PL	0/1:17,14:31:99:501,0,606
chrXV	617148	.	C	T	747.77	PASS	AC=1;AF=0.500;AN=2;BaseQRankSum=-1.099;ClippingRankSum=0.000;DP=73;ExcessHet=3.0103;FS=1.990;MLEAC=1;MLEAF=0.500;MQ=40.78;MQRankSum=2.014;QD=10.24;ReadPosRankSum=-1.747;SOR=0.471	GT:AD:DP:GQ:PL	0/1:45,28:73:99:776,0,1444
chrXVI	52739	.	G	A	865.77	PASS	AC=1;AF=0.500;AN=2;BaseQRankSum=-2.474;ClippingRankSum=0.000;DP=58;ExcessHet=3.0103;FS=3.657;MLEAC=1;MLEAF=0.500;MQ=42.00;MQRankSum=0.000;QD=14.93;ReadPosRankSum=-0.619;SOR=0.954	GT:AD:DP:GQ:PL	0/1:29,29:58:99:894,0,1035
chrXVI	84654	.	C	T	1077.77	PASS	AC=1;AF=0.500;AN=2;BaseQRankSum=-0.159;ClippingRankSum=0.000;DP=59;ExcessHet=3.0103;FS=2.337;MLEAC=1;MLEAF=0.500;MQ=41.93;MQRankSum=1.608;QD=18.58;ReadPosRankSum=0.707;SOR=0.377	GT:AD:DP:GQ:PL	0/1:26,32:58:99:1106,0,874
chrXVI	162550	.	C	T	252.77	PASS	AC=1;AF=0.500;AN=2;BaseQRankSum=-0.685;ClippingRankSum=0.000;DP=24;ExcessHet=3.0103;FS=0.000;MLEAC=1;MLEAF=0.500;MQ=42.00;MQRankSum=0.000;QD=10.53;ReadPosRankSum=0.743;SOR=0.602	GT:AD:DP:GQ:PL	0/1:14,10:24:99:281,0,459
chrXVI	210209	.	C	T	756.77	PASS	AC=1;AF=0.500;AN=2;BaseQRankSum=-1.631;ClippingRankSum=0.000;DP=51;ExcessHet=3.0103;FS=2.441;MLEAC=1;MLEAF=0.500;MQ=41.51;MQRankSum=1.577;QD=15.14;ReadPosRankSum=-1.949;SOR=1.050	GT:AD:DP:GQ:PL	0/1:23,27:50:99:785,0,734
