# Supplementary material for: Recombination Is Responsible for the Increased Recovery of Drug-Resistant Mutants with Hypermutated Genomes in Resting Yeast Diploids Expressing APOBEC Deaminases
Source: Front Genet. 2017 Dec 12;8:202. doi: 10.3389/fgene.2017.00202 (PMC5733079; doi:10.3389/fgene.2017.00202)
Supplement: Supplementary file 6 [file Data_Sheet_1.zip › AID_d6/N104-LAN210-Can-AID-NA-RUN7-D6_SNVs_final.vcf]

##fileformat=VCFv4.2
##FILTER=<ID=LowQual,Description="Low quality">
##FORMAT=<ID=AD,Number=R,Type=Integer,Description="Allelic depths for the ref and alt alleles in the order listed">
##FORMAT=<ID=DP,Number=1,Type=Integer,Description="Approximate read depth (reads with MQ=255 or with bad mates are filtered)">
##FORMAT=<ID=GQ,Number=1,Type=Integer,Description="Genotype Quality">
##FORMAT=<ID=GT,Number=1,Type=String,Description="Genotype">
##FORMAT=<ID=PL,Number=G,Type=Integer,Description="Normalized, Phred-scaled likelihoods for genotypes as defined in the VCF specification">
##GATKCommandLine.HaplotypeCaller=<ID=HaplotypeCaller,Version=3.8-0-ge9d806836,Date="Tue Sep 19 14:27:31 PDT 2017",Epoch=1505856451553,CommandLineOptions="analysis_type=HaplotypeCaller input_file=[N104-LAN210-Can-AID-NA-RUN7-D6_sorted_dedup_RG_realigned.bam] showFullBamList=false read_buffer_size=null read_filter=[] disable_read_filter=[] intervals=null excludeIntervals=[../../LAN210/20170903_LAN210_v0.10m_masked_v2.bed] interval_set_rule=UNION interval_merging=ALL interval_padding=0 reference_sequence=../../LAN210/LAN210_v0.10m.fasta nonDeterministicRandomSeed=false disableDithering=false maxRuntime=-1 maxRuntimeUnits=MINUTES downsampling_type=BY_SAMPLE downsample_to_fraction=null downsample_to_coverage=500 baq=OFF baqGapOpenPenalty=40.0 refactor_NDN_cigar_string=false fix_misencoded_quality_scores=false allow_potentially_misencoded_quality_scores=false useOriginalQualities=false defaultBaseQualities=-1 performanceLog=null BQSR=null quantize_quals=0 static_quantized_quals=null round_down_quantized=false disable_indel_quals=false emit_original_quals=false preserve_qscores_less_than=6 globalQScorePrior=-1.0 secondsBetweenProgressUpdates=10 validation_strictness=SILENT remove_program_records=false keep_program_records=false sample_rename_mapping_file=null unsafe=null use_jdk_deflater=false use_jdk_inflater=false disable_auto_index_creation_and_locking_when_reading_rods=false no_cmdline_in_header=false sites_only=false never_trim_vcf_format_field=false bcf=false bam_compression=null simplifyBAM=false disable_bam_indexing=false generate_md5=false num_threads=1 num_cpu_threads_per_data_thread=1 num_io_threads=0 monitorThreadEfficiency=false num_bam_file_handles=null read_group_black_list=null pedigree=[] pedigreeString=[] pedigreeValidationType=STRICT allow_intervals_with_unindexed_bam=false generateShadowBCF=false variant_index_type=DYNAMIC_SEEK variant_index_parameter=-1 reference_window_stop=0 phone_home= gatk_key=null tag=NA logging_level=INFO log_to_file=null help=false version=false out=/media/artem/artem_second/20170727_RUN8/Project_Stepchenkova/reanalyze_RUN7/N104-LAN210-Can-AID-NA-RUN7-D6/N104-LAN210-Can-AID-NA-RUN7-D6.vcf likelihoodCalculationEngine=PairHMM heterogeneousKmerSizeResolution=COMBO_MIN dbsnp=(RodBinding name= source=UNBOUND) dontTrimActiveRegions=false maxDiscARExtension=25 maxGGAARExtension=300 paddingAroundIndels=150 paddingAroundSNPs=20 comp=[] annotation=[] excludeAnnotation=[] group=[StandardAnnotation, StandardHCAnnotation] debug=false useFilteredReadsForAnnotations=false emitRefConfidence=NONE bamOutput=null bamWriterType=CALLED_HAPLOTYPES emitDroppedReads=false disableOptimizations=false annotateNDA=false useNewAFCalculator=false heterozygosity=0.001 indel_heterozygosity=1.25E-4 heterozygosity_stdev=0.01 standard_min_confidence_threshold_for_calling=10.0 standard_min_confidence_threshold_for_emitting=30.0 max_alternate_alleles=6 max_genotype_count=1024 max_num_PL_values=100 input_prior=[] sample_ploidy=2 genotyping_mode=DISCOVERY alleles=(RodBinding name= source=UNBOUND) contamination_fraction_to_filter=0.0 contamination_fraction_per_sample_file=null p_nonref_model=null exactcallslog=null output_mode=EMIT_VARIANTS_ONLY allSitePLs=false gcpHMM=10 pair_hmm_implementation=FASTEST_AVAILABLE phredScaledGlobalReadMismappingRate=45 noFpga=false nativePairHmmThreads=1 useDoublePrecision=false sample_name=null kmerSize=[10, 25] dontIncreaseKmerSizesForCycles=false allowNonUniqueKmersInRef=false numPruningSamples=1 recoverDanglingHeads=false doNotRecoverDanglingBranches=false minDanglingBranchLength=4 consensus=false maxNumHaplotypesInPopulation=128 errorCorrectKmers=false minPruning=2 debugGraphTransformations=false allowCyclesInKmerGraphToGeneratePaths=false graphOutput=null kmerLengthForReadErrorCorrection=25 minObservationsForKmerToBeSolid=20 GVCFGQBands=[1, 2, 3, 4, 5, 6, 7, 8, 9, 10, 11, 12, 13, 14, 15, 16, 17, 18, 19, 20, 21, 22, 23, 24, 25, 26, 27, 28, 29, 30, 31, 32, 33, 34, 35, 36, 37, 38, 39, 40, 41, 42, 43, 44, 45, 46, 47, 48, 49, 50, 51, 52, 53, 54, 55, 56, 57, 58, 59, 60, 70, 80, 90, 99] indelSizeToEliminateInRefModel=10 min_base_quality_score=10 includeUmappedReads=false useAllelesTrigger=false doNotRunPhysicalPhasing=true keepRG=null justDetermineActiveRegions=false dontGenotype=false dontUseSoftClippedBases=false captureAssemblyFailureBAM=false errorCorrectReads=false pcr_indel_model=CONSERVATIVE maxReadsInRegionPerSample=10000 minReadsPerAlignmentStart=10 mergeVariantsViaLD=false activityProfileOut=null activeRegionOut=null activeRegionIn=null activeRegionExtension=null forceActive=false activeRegionMaxSize=null bandPassSigma=null maxReadsInMemoryPerSample=30000 maxTotalReadsInMemory=10000000 maxProbPropagationDistance=50 activeProbabilityThreshold=0.002 min_mapping_quality_score=20 filter_reads_with_N_cigar=false filter_mismatching_base_and_quals=false filter_bases_not_stored=false">
##GATKCommandLine.SelectVariants=<ID=SelectVariants,Version=3.8-0-ge9d806836,Date="Tue Sep 19 14:32:32 PDT 2017",Epoch=1505856752311,CommandLineOptions="analysis_type=SelectVariants input_file=[] showFullBamList=false read_buffer_size=null read_filter=[] disable_read_filter=[] intervals=null excludeIntervals=null interval_set_rule=UNION interval_merging=ALL interval_padding=0 reference_sequence=../../LAN210/LAN210_v0.10m.fasta nonDeterministicRandomSeed=false disableDithering=false maxRuntime=-1 maxRuntimeUnits=MINUTES downsampling_type=BY_SAMPLE downsample_to_fraction=null downsample_to_coverage=1000 baq=OFF baqGapOpenPenalty=40.0 refactor_NDN_cigar_string=false fix_misencoded_quality_scores=false allow_potentially_misencoded_quality_scores=false useOriginalQualities=false defaultBaseQualities=-1 performanceLog=null BQSR=null quantize_quals=0 static_quantized_quals=null round_down_quantized=false disable_indel_quals=false emit_original_quals=false preserve_qscores_less_than=6 globalQScorePrior=-1.0 secondsBetweenProgressUpdates=10 validation_strictness=SILENT remove_program_records=false keep_program_records=false sample_rename_mapping_file=null unsafe=null use_jdk_deflater=false use_jdk_inflater=false disable_auto_index_creation_and_locking_when_reading_rods=false no_cmdline_in_header=false sites_only=false never_trim_vcf_format_field=false bcf=false bam_compression=null simplifyBAM=false disable_bam_indexing=false generate_md5=false num_threads=1 num_cpu_threads_per_data_thread=1 num_io_threads=0 monitorThreadEfficiency=false num_bam_file_handles=null read_group_black_list=null pedigree=[] pedigreeString=[] pedigreeValidationType=STRICT allow_intervals_with_unindexed_bam=false generateShadowBCF=false variant_index_type=DYNAMIC_SEEK variant_index_parameter=-1 reference_window_stop=0 phone_home= gatk_key=null tag=NA logging_level=INFO log_to_file=null help=false version=false variant=(RodBinding name=variant source=N104-LAN210-Can-AID-NA-RUN7-D6.vcf) discordance=(RodBinding name= source=UNBOUND) concordance=(RodBinding name= source=UNBOUND) out=/media/artem/artem_second/20170727_RUN8/Project_Stepchenkova/reanalyze_RUN7/N104-LAN210-Can-AID-NA-RUN7-D6/N104-LAN210-Can-AID-NA-RUN7-D6_SNVs.vcf sample_name=[] sample_expressions=null sample_file=null exclude_sample_name=[] exclude_sample_file=[] exclude_sample_expressions=[] selectexpressions=[] invertselect=false excludeNonVariants=false excludeFiltered=false preserveAlleles=false removeUnusedAlternates=false restrictAllelesTo=ALL keepOriginalAC=false keepOriginalDP=false mendelianViolation=false invertMendelianViolation=false mendelianViolationQualThreshold=0.0 select_random_fraction=0.0 remove_fraction_genotypes=0.0 selectTypeToInclude=[SNP] selectTypeToExclude=[] keepIDs=null excludeIDs=null fullyDecode=false justRead=false maxIndelSize=2147483647 minIndelSize=0 maxFilteredGenotypes=2147483647 minFilteredGenotypes=0 maxFractionFilteredGenotypes=1.0 minFractionFilteredGenotypes=0.0 maxNOCALLnumber=2147483647 maxNOCALLfraction=1.0 setFilteredGtToNocall=false ALLOW_NONOVERLAPPING_COMMAND_LINE_SAMPLES=false forceValidOutput=false filter_reads_with_N_cigar=false filter_mismatching_base_and_quals=false filter_bases_not_stored=false">
##INFO=<ID=AC,Number=A,Type=Integer,Description="Allele count in genotypes, for each ALT allele, in the same order as listed">
##INFO=<ID=AF,Number=A,Type=Float,Description="Allele Frequency, for each ALT allele, in the same order as listed">
##INFO=<ID=AN,Number=1,Type=Integer,Description="Total number of alleles in called genotypes">
##INFO=<ID=BaseQRankSum,Number=1,Type=Float,Description="Z-score from Wilcoxon rank sum test of Alt Vs. Ref base qualities">
##INFO=<ID=ClippingRankSum,Number=1,Type=Float,Description="Z-score From Wilcoxon rank sum test of Alt vs. Ref number of hard clipped bases">
##INFO=<ID=DP,Number=1,Type=Integer,Description="Approximate read depth; some reads may have been filtered">
##INFO=<ID=DS,Number=0,Type=Flag,Description="Were any of the samples downsampled?">
##INFO=<ID=ExcessHet,Number=1,Type=Float,Description="Phred-scaled p-value for exact test of excess heterozygosity">
##INFO=<ID=FS,Number=1,Type=Float,Description="Phred-scaled p-value using Fisher's exact test to detect strand bias">
##INFO=<ID=HaplotypeScore,Number=1,Type=Float,Description="Consistency of the site with at most two segregating haplotypes">
##INFO=<ID=InbreedingCoeff,Number=1,Type=Float,Description="Inbreeding coefficient as estimated from the genotype likelihoods per-sample when compared against the Hardy-Weinberg expectation">
##INFO=<ID=MLEAC,Number=A,Type=Integer,Description="Maximum likelihood expectation (MLE) for the allele counts (not necessarily the same as the AC), for each ALT allele, in the same order as listed">
##INFO=<ID=MLEAF,Number=A,Type=Float,Description="Maximum likelihood expectation (MLE) for the allele frequency (not necessarily the same as the AF), for each ALT allele, in the same order as listed">
##INFO=<ID=MQ,Number=1,Type=Float,Description="RMS Mapping Quality">
##INFO=<ID=MQRankSum,Number=1,Type=Float,Description="Z-score From Wilcoxon rank sum test of Alt vs. Ref read mapping qualities">
##INFO=<ID=QD,Number=1,Type=Float,Description="Variant Confidence/Quality by Depth">
##INFO=<ID=ReadPosRankSum,Number=1,Type=Float,Description="Z-score from Wilcoxon rank sum test of Alt vs. Ref read position bias">
##INFO=<ID=SOR,Number=1,Type=Float,Description="Symmetric Odds Ratio of 2x2 contingency table to detect strand bias">
##contig=<ID=chrI,length=198855>
##contig=<ID=chrII,length=810456>
##contig=<ID=chrIII,length=316501>
##contig=<ID=chrIV,length=1516959>
##contig=<ID=chrV,length=570663>
##contig=<ID=chrVI,length=270116>
##contig=<ID=chrVII,length=1084724>
##contig=<ID=chrVIII,length=557320>
##contig=<ID=chrIX,length=433988>
##contig=<ID=chrX,length=745688>
##contig=<ID=chrXI,length=666767>
##contig=<ID=chrXII,length=1065113>
##contig=<ID=chrXIII,length=917121>
##contig=<ID=chrXIV,length=784078>
##contig=<ID=chrXV,length=1078147>
##contig=<ID=chrXVI,length=943466>
##contig=<ID=mt,length=85611>
##reference=file:///media/artem/artem_second/20170727_RUN8/Project_Stepchenkova/reanalyze_RUN7/N104-LAN210-Can-AID-NA-RUN7-D6/../../LAN210/LAN210_v0.10m.fasta
##source=SelectVariants
#CHROM	POS	ID	REF	ALT	QUAL	FILTER	INFO	FORMAT	N104-LAN210-Can-AID-NA-RUN7-D6
chrI	30057	.	C	T	674.77	PASS	AC=1;AF=0.500;AN=2;BaseQRankSum=2.018;ClippingRankSum=0.000;DP=51;ExcessHet=3.0103;FS=2.448;MLEAC=1;MLEAF=0.500;MQ=41.63;MQRankSum=1.655;QD=13.50;ReadPosRankSum=-0.615;SOR=1.127	GT:AD:DP:GQ:PL	0/1:27,23:50:99:703,0,717
chrI	67911	.	G	A	821.77	PASS	AC=1;AF=0.500;AN=2;BaseQRankSum=2.623;ClippingRankSum=0.000;DP=44;ExcessHet=3.0103;FS=0.000;MLEAC=1;MLEAF=0.500;MQ=41.66;MQRankSum=1.141;QD=18.68;ReadPosRankSum=0.484;SOR=0.859	GT:AD:DP:GQ:PL	0/1:20,24:44:99:850,0,557
chrI	70603	.	C	T	637.77	PASS	AC=1;AF=0.500;AN=2;BaseQRankSum=-1.068;ClippingRankSum=0.000;DP=56;ExcessHet=3.0103;FS=5.699;MLEAC=1;MLEAF=0.500;MQ=42.00;MQRankSum=0.000;QD=11.39;ReadPosRankSum=0.303;SOR=1.609	GT:AD:DP:GQ:PL	0/1:32,24:56:99:666,0,1012
chrI	141514	.	G	A	1045.77	PASS	AC=2;AF=1.00;AN=2;DP=31;ExcessHet=3.0103;FS=0.000;MLEAC=2;MLEAF=1.00;MQ=42.00;QD=34.86;SOR=0.826	GT:AD:DP:GQ:PL	1/1:0,30:30:90:1074,90,0
chrI	192630	.	C	T	779.77	PASS	AC=1;AF=0.500;AN=2;BaseQRankSum=-0.514;ClippingRankSum=0.000;DP=43;ExcessHet=3.0103;FS=6.873;MLEAC=1;MLEAF=0.500;MQ=41.91;MQRankSum=1.804;QD=18.13;ReadPosRankSum=1.145;SOR=1.661	GT:AD:DP:GQ:PL	0/1:17,26:43:99:808,0,520
chrII	136503	.	G	A	540.77	PASS	AC=1;AF=0.500;AN=2;BaseQRankSum=0.728;ClippingRankSum=0.000;DP=51;ExcessHet=3.0103;FS=1.264;MLEAC=1;MLEAF=0.500;MQ=41.36;MQRankSum=-0.340;QD=11.76;ReadPosRankSum=0.624;SOR=0.399	GT:AD:DP:GQ:PL	0/1:26,20:46:99:569,0,744
chrII	236336	.	G	A	840.77	PASS	AC=2;AF=1.00;AN=2;DP=24;ExcessHet=3.0103;FS=0.000;MLEAC=2;MLEAF=1.00;MQ=41.67;QD=34.24;SOR=2.400	GT:AD:DP:GQ:PL	1/1:0,23:23:69:869,69,0
chrII	256325	.	C	T	478.77	PASS	AC=1;AF=0.500;AN=2;BaseQRankSum=-0.181;ClippingRankSum=0.000;DP=32;ExcessHet=3.0103;FS=0.000;MLEAC=1;MLEAF=0.500;MQ=42.00;MQRankSum=0.000;QD=15.44;ReadPosRankSum=-0.867;SOR=0.963	GT:AD:DP:GQ:PL	0/1:14,17:31:99:507,0,401
chrII	269339	.	G	A	2212.77	PASS	AC=2;AF=1.00;AN=2;DP=60;ExcessHet=3.0103;FS=0.000;MLEAC=2;MLEAF=1.00;MQ=41.69;QD=30.63;SOR=1.355	GT:AD:DP:GQ:PL	1/1:0,60:60:99:2241,180,0
chrII	291955	.	G	A	1611.77	PASS	AC=2;AF=1.00;AN=2;DP=49;ExcessHet=3.0103;FS=0.000;MLEAC=2;MLEAF=1.00;MQ=42.00;QD=34.29;SOR=0.735	GT:AD:DP:GQ:PL	1/1:0,47:47:99:1640,141,0
chrII	314843	.	G	A	454.77	PASS	AC=1;AF=0.500;AN=2;BaseQRankSum=1.503;ClippingRankSum=0.000;DP=40;ExcessHet=3.0103;FS=0.000;MLEAC=1;MLEAF=0.500;MQ=41.55;MQRankSum=-2.146;QD=11.37;ReadPosRankSum=0.441;SOR=0.651	GT:AD:DP:GQ:PL	0/1:24,16:40:99:483,0,782
chrII	324437	.	C	T	568.77	PASS	AC=1;AF=0.500;AN=2;BaseQRankSum=-1.429;ClippingRankSum=0.000;DP=38;ExcessHet=3.0103;FS=0.000;MLEAC=1;MLEAF=0.500;MQ=41.95;MQRankSum=-0.947;QD=14.97;ReadPosRankSum=0.033;SOR=0.693	GT:AD:DP:GQ:PL	0/1:19,19:38:99:597,0,649
chrII	375762	.	C	T	953.77	PASS	AC=1;AF=0.500;AN=2;BaseQRankSum=2.590;ClippingRankSum=0.000;DP=55;ExcessHet=3.0103;FS=0.000;MLEAC=1;MLEAF=0.500;MQ=41.93;MQRankSum=-1.326;QD=17.34;ReadPosRankSum=0.637;SOR=0.560	GT:AD:DP:GQ:PL	0/1:26,29:55:99:982,0,718
chrII	375773	.	G	A	998.77	PASS	AC=1;AF=0.500;AN=2;BaseQRankSum=3.993;ClippingRankSum=0.000;DP=55;ExcessHet=3.0103;FS=1.274;MLEAC=1;MLEAF=0.500;MQ=42.00;MQRankSum=0.000;QD=18.16;ReadPosRankSum=2.297;SOR=0.963	GT:AD:DP:GQ:PL	0/1:27,28:55:99:1027,0,778
chrII	428134	.	G	A	2509.77	PASS	AC=2;AF=1.00;AN=2;DP=68;ExcessHet=3.0103;FS=0.000;MLEAC=2;MLEAF=1.00;MQ=41.58;QD=29.09;SOR=1.263	GT:AD:DP:GQ:PL	1/1:0,68:68:99:2538,204,0
chrII	477604	.	G	A	1189.77	PASS	AC=2;AF=1.00;AN=2;DP=36;ExcessHet=3.0103;FS=0.000;MLEAC=2;MLEAF=1.00;MQ=42.00;QD=32.93;SOR=0.752	GT:AD:DP:GQ:PL	1/1:0,33:33:99:1218,99,0
chrII	483878	.	C	T	1002.77	PASS	AC=1;AF=0.500;AN=2;BaseQRankSum=0.006;ClippingRankSum=0.000;DP=73;ExcessHet=3.0103;FS=13.520;MLEAC=1;MLEAF=0.500;MQ=41.52;MQRankSum=-1.261;QD=13.93;ReadPosRankSum=-1.526;SOR=0.124	GT:AD:DP:GQ:PL	0/1:41,31:72:99:1031,0,1402
chrII	615688	.	G	A	783.77	PASS	AC=1;AF=0.500;AN=2;BaseQRankSum=-1.611;ClippingRankSum=0.000;DP=48;ExcessHet=3.0103;FS=4.195;MLEAC=1;MLEAF=0.500;MQ=42.00;MQRankSum=0.000;QD=16.33;ReadPosRankSum=-0.283;SOR=1.080	GT:AD:DP:GQ:PL	0/1:20,28:48:99:812,0,610
chrII	645212	.	G	A	1800.77	PASS	AC=2;AF=1.00;AN=2;DP=58;ExcessHet=3.0103;FS=0.000;MLEAC=2;MLEAF=1.00;MQ=41.93;QD=31.05;SOR=0.762	GT:AD:DP:GQ:PL	1/1:0,58:58:99:1829,173,0
chrII	689808	.	G	A	2660.77	PASS	AC=2;AF=1.00;AN=2;DP=76;ExcessHet=3.0103;FS=0.000;MLEAC=2;MLEAF=1.00;MQ=41.75;QD=30.83;SOR=0.832	GT:AD:DP:GQ:PL	1/1:0,75:75:99:2689,225,0
chrII	760913	.	C	T	1103.77	PASS	AC=1;AF=0.500;AN=2;BaseQRankSum=0.517;ClippingRankSum=0.000;DP=88;ExcessHet=3.0103;FS=0.812;MLEAC=1;MLEAF=0.500;MQ=42.00;MQRankSum=0.000;QD=12.54;ReadPosRankSum=-0.387;SOR=0.595	GT:AD:DP:GQ:PL	0/1:48,40:88:99:1132,0,1353
chrIII	91967	.	C	T	823.77	PASS	AC=1;AF=0.500;AN=2;BaseQRankSum=0.197;ClippingRankSum=0.000;DP=61;ExcessHet=3.0103;FS=0.000;MLEAC=1;MLEAF=0.500;MQ=41.29;MQRankSum=0.540;QD=13.50;ReadPosRankSum=-0.790;SOR=0.772	GT:AD:DP:GQ:PL	0/1:32,29:61:99:852,0,954
chrIII	185423	.	G	A	970.77	PASS	AC=1;AF=0.500;AN=2;BaseQRankSum=-1.486;ClippingRankSum=0.000;DP=50;ExcessHet=3.0103;FS=2.609;MLEAC=1;MLEAF=0.500;MQ=42.00;MQRankSum=0.000;QD=19.42;ReadPosRankSum=-0.196;SOR=1.200	GT:AD:DP:GQ:PL	0/1:20,30:50:99:999,0,655
chrIII	209845	.	G	A	813.77	PASS	AC=1;AF=0.500;AN=2;BaseQRankSum=-0.529;ClippingRankSum=0.000;DP=45;ExcessHet=3.0103;FS=2.660;MLEAC=1;MLEAF=0.500;MQ=42.03;MQRankSum=-1.752;QD=18.08;ReadPosRankSum=0.358;SOR=0.361	GT:AD:DP:GQ:PL	0/1:23,22:45:99:842,0,1601
chrIII	209848	.	G	A	810.77	PASS	AC=1;AF=0.500;AN=2;BaseQRankSum=1.632;ClippingRankSum=0.000;DP=44;ExcessHet=3.0103;FS=2.688;MLEAC=1;MLEAF=0.500;MQ=42.03;MQRankSum=-1.880;QD=18.43;ReadPosRankSum=1.431;SOR=0.339	GT:AD:DP:GQ:PL	0/1:24,20:44:99:839,0,1633
chrIV	130539	.	G	A	837.77	PASS	AC=1;AF=0.500;AN=2;BaseQRankSum=0.635;ClippingRankSum=0.000;DP=62;ExcessHet=3.0103;FS=0.979;MLEAC=1;MLEAF=0.500;MQ=42.00;MQRankSum=0.000;QD=13.51;ReadPosRankSum=0.056;SOR=0.892	GT:AD:DP:GQ:PL	0/1:36,26:62:99:866,0,1254
chrIV	158768	.	G	A	896.77	PASS	AC=1;AF=0.500;AN=2;BaseQRankSum=-0.170;ClippingRankSum=0.000;DP=55;ExcessHet=3.0103;FS=10.148;MLEAC=1;MLEAF=0.500;MQ=41.74;MQRankSum=1.055;QD=16.30;ReadPosRankSum=-0.777;SOR=2.027	GT:AD:DP:GQ:PL	0/1:27,28:55:99:925,0,859
chrIV	452179	.	C	T	2005.77	PASS	AC=2;AF=1.00;AN=2;DP=53;ExcessHet=3.0103;FS=0.000;MLEAC=2;MLEAF=1.00;MQ=41.46;QD=29.67;SOR=0.808	GT:AD:DP:GQ:PL	1/1:0,53:53:99:2034,159,0
chrIV	491426	.	C	T	1426.77	PASS	AC=1;AF=0.500;AN=2;BaseQRankSum=-0.156;ClippingRankSum=0.000;DP=73;ExcessHet=3.0103;FS=3.390;MLEAC=1;MLEAF=0.500;MQ=41.58;MQRankSum=-1.426;QD=19.82;ReadPosRankSum=-0.463;SOR=0.354	GT:AD:DP:GQ:PL	0/1:29,43:72:99:1455,0,869
chrIV	502914	.	G	A	2786.77	PASS	AC=2;AF=1.00;AN=2;DP=82;ExcessHet=3.0103;FS=0.000;MLEAC=2;MLEAF=1.00;MQ=41.70;QD=34.40;SOR=1.264	GT:AD:DP:GQ:PL	1/1:0,81:81:99:2815,243,0
chrIV	582364	.	G	A	955.77	PASS	AC=1;AF=0.500;AN=2;BaseQRankSum=0.056;ClippingRankSum=0.000;DP=64;ExcessHet=3.0103;FS=13.083;MLEAC=1;MLEAF=0.500;MQ=41.94;MQRankSum=-1.275;QD=14.93;ReadPosRankSum=-1.268;SOR=0.898	GT:AD:DP:GQ:PL	0/1:29,35:64:99:984,0,805
chrIV	599062	.	G	A	1060.77	PASS	AC=1;AF=0.500;AN=2;BaseQRankSum=-2.464;ClippingRankSum=0.000;DP=75;ExcessHet=3.0103;FS=3.138;MLEAC=1;MLEAF=0.500;MQ=41.52;MQRankSum=-2.235;QD=14.14;ReadPosRankSum=-1.313;SOR=0.407	GT:AD:DP:GQ:PL	0/1:33,42:75:99:1089,0,967
chrIV	636675	.	G	A	704.77	PASS	AC=1;AF=0.500;AN=2;BaseQRankSum=-0.511;ClippingRankSum=0.000;DP=54;ExcessHet=3.0103;FS=1.055;MLEAC=1;MLEAF=0.500;MQ=41.73;MQRankSum=0.932;QD=13.05;ReadPosRankSum=-0.012;SOR=0.473	GT:AD:DP:GQ:PL	0/1:30,24:54:99:733,0,933
chrIV	667996	.	G	A	593.77	PASS	AC=1;AF=0.500;AN=2;BaseQRankSum=1.111;ClippingRankSum=0.000;DP=36;ExcessHet=3.0103;FS=1.320;MLEAC=1;MLEAF=0.500;MQ=41.36;MQRankSum=2.093;QD=16.96;ReadPosRankSum=-0.509;SOR=0.802	GT:AD:DP:GQ:PL	0/1:15,20:35:99:622,0,408
chrIV	674443	.	G	A	1636.77	PASS	AC=2;AF=1.00;AN=2;DP=44;ExcessHet=3.0103;FS=0.000;MLEAC=2;MLEAF=1.00;MQ=42.00;QD=34.04;SOR=1.105	GT:AD:DP:GQ:PL	1/1:0,44:44:99:1665,132,0
chrIV	681451	.	G	A	1899.77	PASS	AC=2;AF=1.00;AN=2;DP=52;ExcessHet=3.0103;FS=0.000;MLEAC=2;MLEAF=1.00;MQ=41.38;QD=32.42;SOR=0.770	GT:AD:DP:GQ:PL	1/1:0,52:52:99:1928,156,0
chrIV	692390	.	C	T	1603.77	PASS	AC=2;AF=1.00;AN=2;DP=42;ExcessHet=3.0103;FS=0.000;MLEAC=2;MLEAF=1.00;MQ=41.65;QD=37.76;SOR=1.402	GT:AD:DP:GQ:PL	1/1:0,42:42:99:1632,126,0
chrIV	730913	.	G	A	321.77	PASS	AC=1;AF=0.500;AN=2;BaseQRankSum=-0.371;ClippingRankSum=0.000;DP=63;ExcessHet=3.0103;FS=19.122;MLEAC=1;MLEAF=0.500;MQ=41.73;MQRankSum=0.720;QD=5.11;ReadPosRankSum=-3.046;SOR=4.144	GT:AD:DP:GQ:PL	0/1:51,12:63:99:350,0,3660
chrIV	831953	.	C	T	498.77	PASS	AC=1;AF=0.500;AN=2;BaseQRankSum=-0.496;ClippingRankSum=0.000;DP=51;ExcessHet=3.0103;FS=5.958;MLEAC=1;MLEAF=0.500;MQ=41.96;MQRankSum=-1.373;QD=9.78;ReadPosRankSum=0.402;SOR=0.876	GT:AD:DP:GQ:PL	0/1:34,17:51:99:527,0,1246
chrIV	914785	.	C	T	2012.77	PASS	AC=2;AF=1.00;AN=2;DP=58;ExcessHet=3.0103;FS=0.000;MLEAC=2;MLEAF=1.00;MQ=41.37;QD=34.70;SOR=1.085	GT:AD:DP:GQ:PL	1/1:0,58:58:99:2041,174,0
chrIV	930474	.	C	T	1530.77	PASS	AC=2;AF=1.00;AN=2;DP=46;ExcessHet=3.0103;FS=0.000;MLEAC=2;MLEAF=1.00;MQ=41.38;QD=34.02;SOR=0.737	GT:AD:DP:GQ:PL	1/1:0,45:45:99:1559,135,0
chrIV	975982	.	C	T	998.77	PASS	AC=1;AF=0.500;AN=2;BaseQRankSum=0.722;ClippingRankSum=0.000;DP=69;ExcessHet=3.0103;FS=2.458;MLEAC=1;MLEAF=0.500;MQ=42.00;MQRankSum=0.000;QD=14.69;ReadPosRankSum=1.329;SOR=0.343	GT:AD:DP:GQ:PL	0/1:36,32:68:99:1027,0,1191
chrIV	976964	.	C	T	615.77	PASS	AC=1;AF=0.500;AN=2;BaseQRankSum=0.315;ClippingRankSum=0.000;DP=59;ExcessHet=3.0103;FS=9.158;MLEAC=1;MLEAF=0.500;MQ=42.00;MQRankSum=0.000;QD=10.44;ReadPosRankSum=1.521;SOR=0.802	GT:AD:DP:GQ:PL	0/1:35,24:59:99:644,0,993
chrIV	1056440	.	C	T	589.77	PASS	AC=1;AF=0.500;AN=2;BaseQRankSum=1.113;ClippingRankSum=0.000;DP=46;ExcessHet=3.0103;FS=0.000;MLEAC=1;MLEAF=0.500;MQ=42.00;MQRankSum=0.000;QD=12.82;ReadPosRankSum=0.604;SOR=0.523	GT:AD:DP:GQ:PL	0/1:26,20:46:99:618,0,765
chrIV	1075115	.	G	A	3167.77	PASS	AC=2;AF=1.00;AN=2;DP=90;ExcessHet=3.0103;FS=0.000;MLEAC=2;MLEAF=1.00;MQ=41.79;QD=27.64;SOR=1.105	GT:AD:DP:GQ:PL	1/1:0,90:90:99:3196,270,0
chrIV	1245360	.	T	C	38.77	PASS	AC=1;AF=0.500;AN=2;BaseQRankSum=1.501;ClippingRankSum=0.000;DP=6;ExcessHet=3.0103;FS=3.310;MLEAC=1;MLEAF=0.500;MQ=40.25;MQRankSum=0.431;QD=6.46;ReadPosRankSum=0.431;SOR=2.303	GT:AD:DP:GQ:PL	0/1:4,2:6:67:67,0,105
chrIV	1387398	.	G	A	1322.77	PASS	AC=1;AF=0.500;AN=2;BaseQRankSum=0.892;ClippingRankSum=0.000;DP=77;ExcessHet=3.0103;FS=0.000;MLEAC=1;MLEAF=0.500;MQ=41.90;MQRankSum=-1.617;QD=17.18;ReadPosRankSum=-0.834;SOR=0.735	GT:AD:DP:GQ:PL	0/1:30,47:77:99:1351,0,716
chrIV	1489880	.	G	A	1697.77	PASS	AC=2;AF=1.00;AN=2;DP=49;ExcessHet=3.0103;FS=0.000;MLEAC=2;MLEAF=1.00;MQ=41.92;QD=24.39;SOR=1.562	GT:AD:DP:GQ:PL	1/1:0,48:48:99:1726,144,0
chrV	32855	.	C	T	1682.77	PASS	AC=2;AF=1.00;AN=2;DP=48;ExcessHet=3.0103;FS=0.000;MLEAC=2;MLEAF=1.00;MQ=42.00;QD=32.91;SOR=0.866	GT:AD:DP:GQ:PL	1/1:0,48:48:99:1711,144,0
chrV	75463	.	C	T	715.77	PASS	AC=1;AF=0.500;AN=2;BaseQRankSum=-0.091;ClippingRankSum=0.000;DP=60;ExcessHet=3.0103;FS=0.000;MLEAC=1;MLEAF=0.500;MQ=41.84;MQRankSum=-0.846;QD=11.93;ReadPosRankSum=0.525;SOR=0.756	GT:AD:DP:GQ:PL	0/1:35,25:60:99:744,0,1099
chrV	207399	.	C	T	1693.77	PASS	AC=2;AF=1.00;AN=2;DP=52;ExcessHet=3.0103;FS=0.000;MLEAC=2;MLEAF=1.00;MQ=41.61;QD=32.57;SOR=0.770	GT:AD:DP:GQ:PL	1/1:0,52:52:99:1722,156,0
chrV	274979	.	G	A	357.77	PASS	AC=1;AF=0.500;AN=2;BaseQRankSum=0.592;ClippingRankSum=0.000;DP=66;ExcessHet=3.0103;FS=4.447;MLEAC=1;MLEAF=0.500;MQ=40.87;MQRankSum=-0.905;QD=5.42;ReadPosRankSum=-1.422;SOR=1.439	GT:AD:DP:GQ:PL	0/1:53,13:66:99:386,0,2080
chrV	274986	.	C	T	354.77	PASS	AC=1;AF=0.500;AN=2;BaseQRankSum=0.252;ClippingRankSum=0.000;DP=66;ExcessHet=3.0103;FS=6.414;MLEAC=1;MLEAF=0.500;MQ=40.87;MQRankSum=-0.905;QD=5.38;ReadPosRankSum=-2.403;SOR=1.595	GT:AD:DP:GQ:PL	0/1:53,13:66:99:383,0,2104
chrV	278115	.	T	C	456.77	PASS	AC=1;AF=0.500;AN=2;BaseQRankSum=-0.657;ClippingRankSum=0.000;DP=63;ExcessHet=3.0103;FS=10.002;MLEAC=1;MLEAF=0.500;MQ=40.15;MQRankSum=0.344;QD=7.25;ReadPosRankSum=-2.818;SOR=3.062	GT:AD:DP:GQ:PL	0/1:48,15:63:99:485,0,1970
chrV	278116	.	G	T	456.77	PASS	AC=1;AF=0.500;AN=2;BaseQRankSum=-0.009;ClippingRankSum=0.000;DP=63;ExcessHet=3.0103;FS=10.002;MLEAC=1;MLEAF=0.500;MQ=40.15;MQRankSum=0.344;QD=7.25;ReadPosRankSum=-2.842;SOR=3.062	GT:AD:DP:GQ:PL	0/1:48,15:63:99:485,0,1970
chrV	298841	.	C	T	563.77	PASS	AC=1;AF=0.500;AN=2;BaseQRankSum=0.032;ClippingRankSum=0.000;DP=48;ExcessHet=3.0103;FS=6.040;MLEAC=1;MLEAF=0.500;MQ=42.00;MQRankSum=0.000;QD=11.75;ReadPosRankSum=-0.478;SOR=1.342	GT:AD:DP:GQ:PL	0/1:28,20:48:99:592,0,884
chrV	301540	.	C	T	739.77	PASS	AC=1;AF=0.500;AN=2;BaseQRankSum=-0.486;ClippingRankSum=0.000;DP=49;ExcessHet=3.0103;FS=11.463;MLEAC=1;MLEAF=0.500;MQ=41.92;MQRankSum=-1.315;QD=15.10;ReadPosRankSum=0.734;SOR=0.105	GT:AD:DP:GQ:PL	0/1:23,26:49:99:768,0,707
chrV	306094	.	C	T	911.77	PASS	AC=1;AF=0.500;AN=2;BaseQRankSum=1.528;ClippingRankSum=0.000;DP=46;ExcessHet=3.0103;FS=2.749;MLEAC=1;MLEAF=0.500;MQ=41.92;MQRankSum=1.736;QD=19.82;ReadPosRankSum=-0.333;SOR=1.329	GT:AD:DP:GQ:PL	0/1:19,27:46:99:940,0,568
chrV	312030	.	C	T	1231.77	PASS	AC=1;AF=0.500;AN=2;BaseQRankSum=-1.206;ClippingRankSum=0.000;DP=51;ExcessHet=3.0103;FS=3.122;MLEAC=1;MLEAF=0.500;MQ=42.00;MQRankSum=0.000;QD=24.15;ReadPosRankSum=-1.580;SOR=1.408	GT:AD:DP:GQ:PL	0/1:13,38:51:99:1260,0,357
chrV	322150	.	G	A	891.77	PASS	AC=1;AF=0.500;AN=2;BaseQRankSum=-0.237;ClippingRankSum=0.000;DP=62;ExcessHet=3.0103;FS=2.155;MLEAC=1;MLEAF=0.500;MQ=41.45;MQRankSum=0.276;QD=14.38;ReadPosRankSum=-1.194;SOR=0.390	GT:AD:DP:GQ:PL	0/1:31,31:62:99:920,0,951
chrV	322166	.	C	T	917.77	PASS	AC=1;AF=0.500;AN=2;BaseQRankSum=-0.439;ClippingRankSum=0.000;DP=61;ExcessHet=3.0103;FS=0.000;MLEAC=1;MLEAF=0.500;MQ=41.51;MQRankSum=-0.626;QD=15.05;ReadPosRankSum=0.665;SOR=0.830	GT:AD:DP:GQ:PL	0/1:27,34:61:99:946,0,722
chrV	335343	.	C	T	1279.77	PASS	AC=1;AF=0.500;AN=2;BaseQRankSum=-0.050;ClippingRankSum=0.000;DP=95;ExcessHet=3.0103;FS=5.165;MLEAC=1;MLEAF=0.500;MQ=41.14;MQRankSum=-0.099;QD=13.61;ReadPosRankSum=-1.594;SOR=1.214	GT:AD:DP:GQ:PL	0/1:48,46:94:99:1308,0,1422
chrV	344122	.	G	A	1301.77	PASS	AC=1;AF=0.500;AN=2;BaseQRankSum=1.381;ClippingRankSum=0.000;DP=78;ExcessHet=3.0103;FS=6.163;MLEAC=1;MLEAF=0.500;MQ=41.76;MQRankSum=1.815;QD=16.69;ReadPosRankSum=1.364;SOR=1.466	GT:AD:DP:GQ:PL	0/1:38,40:78:99:1330,0,1123
chrV	415538	.	G	A	394.77	PASS	AC=1;AF=0.500;AN=2;BaseQRankSum=-0.259;ClippingRankSum=0.000;DP=36;ExcessHet=3.0103;FS=0.000;MLEAC=1;MLEAF=0.500;MQ=42.00;MQRankSum=0.000;QD=10.97;ReadPosRankSum=-0.088;SOR=0.559	GT:AD:DP:GQ:PL	0/1:21,15:36:99:423,0,705
chrVI	54932	.	C	T	844.77	PASS	AC=1;AF=0.500;AN=2;BaseQRankSum=1.203;ClippingRankSum=0.000;DP=54;ExcessHet=3.0103;FS=8.509;MLEAC=1;MLEAF=0.500;MQ=41.47;MQRankSum=-1.455;QD=15.64;ReadPosRankSum=-1.340;SOR=1.942	GT:AD:DP:GQ:PL	0/1:28,26:54:99:873,0,889
chrVI	157968	.	G	A	1245.77	PASS	AC=2;AF=1.00;AN=2;DP=38;ExcessHet=3.0103;FS=0.000;MLEAC=2;MLEAF=1.00;MQ=42.00;QD=32.78;SOR=0.914	GT:AD:DP:GQ:PL	1/1:0,38:38:99:1274,114,0
chrVII	23839	.	C	T	278.77	PASS	AC=1;AF=0.500;AN=2;BaseQRankSum=-0.409;ClippingRankSum=0.000;DP=29;ExcessHet=3.0103;FS=1.447;MLEAC=1;MLEAF=0.500;MQ=41.51;MQRankSum=0.853;QD=9.61;ReadPosRankSum=0.622;SOR=0.998	GT:AD:DP:GQ:PL	0/1:18,11:29:99:307,0,590
chrVII	122316	.	G	A	2182.77	PASS	AC=2;AF=1.00;AN=2;DP=62;ExcessHet=3.0103;FS=0.000;MLEAC=2;MLEAF=1.00;MQ=40.23;QD=33.35;SOR=1.355	GT:AD:DP:GQ:PL	1/1:0,60:60:99:2211,180,0
chrVII	185751	.	C	T	564.77	PASS	AC=1;AF=0.500;AN=2;BaseQRankSum=-0.996;ClippingRankSum=0.000;DP=36;ExcessHet=3.0103;FS=1.421;MLEAC=1;MLEAF=0.500;MQ=41.00;MQRankSum=0.265;QD=15.69;ReadPosRankSum=-0.098;SOR=0.351	GT:AD:DP:GQ:PL	0/1:15,21:36:99:593,0,468
chrVII	328717	.	C	T	1035.77	PASS	AC=1;AF=0.500;AN=2;BaseQRankSum=0.685;ClippingRankSum=0.000;DP=56;ExcessHet=3.0103;FS=0.000;MLEAC=1;MLEAF=0.500;MQ=42.00;MQRankSum=0.000;QD=18.50;ReadPosRankSum=-0.503;SOR=0.811	GT:AD:DP:GQ:PL	0/1:22,34:56:99:1064,0,603
chrVII	358754	.	G	A	803.77	PASS	AC=1;AF=0.500;AN=2;BaseQRankSum=1.073;ClippingRankSum=0.000;DP=52;ExcessHet=3.0103;FS=0.000;MLEAC=1;MLEAF=0.500;MQ=40.98;MQRankSum=-1.591;QD=15.46;ReadPosRankSum=1.100;SOR=0.560	GT:AD:DP:GQ:PL	0/1:26,26:52:99:832,0,793
chrVII	358876	.	G	A	794.77	PASS	AC=1;AF=0.500;AN=2;BaseQRankSum=-0.690;ClippingRankSum=0.000;DP=65;ExcessHet=3.0103;FS=5.179;MLEAC=1;MLEAF=0.500;MQ=42.00;MQRankSum=0.000;QD=12.82;ReadPosRankSum=-1.940;SOR=0.836	GT:AD:DP:GQ:PL	0/1:36,26:62:99:823,0,1210
chrVII	383483	.	G	A	1278.77	PASS	AC=1;AF=0.500;AN=2;BaseQRankSum=-0.218;ClippingRankSum=0.000;DP=72;ExcessHet=3.0103;FS=2.101;MLEAC=1;MLEAF=0.500;MQ=42.00;MQRankSum=0.000;QD=17.76;ReadPosRankSum=-0.100;SOR=1.067	GT:AD:DP:GQ:PL	0/1:32,40:72:99:1307,0,1052
chrVII	384774	.	T	C	411.77	PASS	AC=1;AF=0.500;AN=2;BaseQRankSum=1.741;ClippingRankSum=0.000;DP=63;ExcessHet=3.0103;FS=11.274;MLEAC=1;MLEAF=0.500;MQ=42.00;MQRankSum=0.000;QD=6.54;ReadPosRankSum=-4.689;SOR=1.689	GT:AD:DP:GQ:PL	0/1:49,14:63:99:440,0,3290
chrVII	384775	.	G	A	411.77	PASS	AC=1;AF=0.500;AN=2;BaseQRankSum=1.850;ClippingRankSum=0.000;DP=63;ExcessHet=3.0103;FS=11.274;MLEAC=1;MLEAF=0.500;MQ=42.00;MQRankSum=0.000;QD=6.54;ReadPosRankSum=-4.226;SOR=1.689	GT:AD:DP:GQ:PL	0/1:49,14:63:99:440,0,3290
chrVII	401557	.	C	T	1311.77	PASS	AC=1;AF=0.500;AN=2;BaseQRankSum=-1.752;ClippingRankSum=0.000;DP=89;ExcessHet=3.0103;FS=2.993;MLEAC=1;MLEAF=0.500;MQ=40.25;MQRankSum=-1.006;QD=15.08;ReadPosRankSum=-1.673;SOR=0.387	GT:AD:DP:GQ:PL	0/1:42,45:87:99:1340,0,1356
chrVII	440745	.	G	A	491.77	PASS	AC=1;AF=0.500;AN=2;BaseQRankSum=-1.828;ClippingRankSum=0.000;DP=28;ExcessHet=3.0103;FS=3.382;MLEAC=1;MLEAF=0.500;MQ=42.00;MQRankSum=0.000;QD=17.56;ReadPosRankSum=-1.136;SOR=0.269	GT:AD:DP:GQ:PL	0/1:12,16:28:99:520,0,424
chrVII	454528	.	G	A	742.77	PASS	AC=1;AF=0.500;AN=2;BaseQRankSum=1.451;ClippingRankSum=0.000;DP=51;ExcessHet=3.0103;FS=1.179;MLEAC=1;MLEAF=0.500;MQ=42.00;MQRankSum=0.000;QD=14.56;ReadPosRankSum=0.951;SOR=0.913	GT:AD:DP:GQ:PL	0/1:27,24:51:99:771,0,800
chrVII	530590	.	C	T	875.77	PASS	AC=1;AF=0.500;AN=2;BaseQRankSum=-0.727;ClippingRankSum=0.000;DP=47;ExcessHet=3.0103;FS=6.129;MLEAC=1;MLEAF=0.500;MQ=41.69;MQRankSum=-0.818;QD=18.63;ReadPosRankSum=-0.377;SOR=0.223	GT:AD:DP:GQ:PL	0/1:20,27:47:99:904,0,675
chrVII	582234	.	C	T	1496.77	PASS	AC=2;AF=1.00;AN=2;BaseQRankSum=1.756;ClippingRankSum=0.000;DP=41;ExcessHet=3.0103;FS=0.000;MLEAC=2;MLEAF=1.00;MQ=41.95;MQRankSum=0.000;QD=28.72;ReadPosRankSum=-0.936;SOR=0.368	GT:AD:DP:GQ:PL	1/1:1,40:41:99:1525,113,0
chrVII	619887	.	C	T	898.77	PASS	AC=1;AF=0.500;AN=2;BaseQRankSum=-2.105;ClippingRankSum=0.000;DP=55;ExcessHet=3.0103;FS=4.129;MLEAC=1;MLEAF=0.500;MQ=41.86;MQRankSum=0.207;QD=16.34;ReadPosRankSum=-0.871;SOR=0.293	GT:AD:DP:GQ:PL	0/1:25,30:55:99:927,0,834
chrVII	648972	.	C	T	674.77	PASS	AC=1;AF=0.500;AN=2;BaseQRankSum=-0.642;ClippingRankSum=0.000;DP=57;ExcessHet=3.0103;FS=0.000;MLEAC=1;MLEAF=0.500;MQ=41.93;MQRankSum=1.199;QD=11.84;ReadPosRankSum=0.130;SOR=0.832	GT:AD:DP:GQ:PL	0/1:34,23:57:99:703,0,1162
chrVII	677077	.	G	A	1245.77	PASS	AC=1;AF=0.500;AN=2;BaseQRankSum=0.565;ClippingRankSum=0.000;DP=74;ExcessHet=3.0103;FS=0.891;MLEAC=1;MLEAF=0.500;MQ=42.00;MQRankSum=0.000;QD=16.83;ReadPosRankSum=-1.161;SOR=0.818	GT:AD:DP:GQ:PL	0/1:33,41:74:99:1274,0,964
chrVII	696032	.	C	T	2122.77	PASS	AC=2;AF=1.00;AN=2;DP=64;ExcessHet=3.0103;FS=0.000;MLEAC=2;MLEAF=1.00;MQ=41.69;QD=33.17;SOR=0.892	GT:AD:DP:GQ:PL	1/1:0,64:64:99:2151,191,0
chrVII	779663	.	C	T	603.77	PASS	AC=1;AF=0.500;AN=2;BaseQRankSum=0.139;ClippingRankSum=0.000;DP=41;ExcessHet=3.0103;FS=9.020;MLEAC=1;MLEAF=0.500;MQ=42.00;MQRankSum=0.000;QD=15.09;ReadPosRankSum=-0.879;SOR=0.663	GT:AD:DP:GQ:PL	0/1:19,21:40:99:632,0,515
chrVII	800370	.	C	T	728.77	PASS	AC=1;AF=0.500;AN=2;BaseQRankSum=1.167;ClippingRankSum=0.000;DP=67;ExcessHet=3.0103;FS=3.682;MLEAC=1;MLEAF=0.500;MQ=41.94;MQRankSum=-1.713;QD=10.88;ReadPosRankSum=0.923;SOR=1.284	GT:AD:DP:GQ:PL	0/1:40,27:67:99:757,0,1139
chrVII	846295	.	C	T	626.77	PASS	AC=1;AF=0.500;AN=2;BaseQRankSum=-0.184;ClippingRankSum=0.000;DP=35;ExcessHet=3.0103;FS=7.396;MLEAC=1;MLEAF=0.500;MQ=41.94;MQRankSum=-0.860;QD=17.91;ReadPosRankSum=0.945;SOR=1.535	GT:AD:DP:GQ:PL	0/1:16,19:35:99:655,0,533
chrVII	887778	.	G	A	597.77	PASS	AC=1;AF=0.500;AN=2;BaseQRankSum=0.913;ClippingRankSum=0.000;DP=51;ExcessHet=3.0103;FS=2.621;MLEAC=1;MLEAF=0.500;MQ=41.96;MQRankSum=0.811;QD=11.72;ReadPosRankSum=-0.266;SOR=0.377	GT:AD:DP:GQ:PL	0/1:32,19:51:99:626,0,1092
chrVII	914862	.	C	T	1925.77	PASS	AC=2;AF=1.00;AN=2;DP=51;ExcessHet=3.0103;FS=0.000;MLEAC=2;MLEAF=1.00;MQ=42.00;QD=22.25;SOR=1.565	GT:AD:DP:GQ:PL	1/1:0,51:51:99:1954,153,0
chrVII	937825	.	C	T	2361.77	PASS	AC=2;AF=1.00;AN=2;DP=70;ExcessHet=3.0103;FS=0.000;MLEAC=2;MLEAF=1.00;MQ=41.28;QD=33.74;SOR=0.750	GT:AD:DP:GQ:PL	1/1:0,70:70:99:2390,210,0
chrVII	974038	.	C	T	408.77	PASS	AC=1;AF=0.500;AN=2;BaseQRankSum=3.021;ClippingRankSum=0.000;DP=24;ExcessHet=3.0103;FS=0.000;MLEAC=1;MLEAF=0.500;MQ=42.00;MQRankSum=0.000;QD=17.03;ReadPosRankSum=-0.792;SOR=0.446	GT:AD:DP:GQ:PL	0/1:12,12:24:99:437,0,325
chrVIII	29122	.	G	A	868.77	PASS	AC=1;AF=0.500;AN=2;BaseQRankSum=-0.855;ClippingRankSum=0.000;DP=60;ExcessHet=3.0103;FS=3.460;MLEAC=1;MLEAF=0.500;MQ=41.48;MQRankSum=-1.802;QD=14.48;ReadPosRankSum=1.175;SOR=1.031	GT:AD:DP:GQ:PL	0/1:31,29:60:99:897,0,1059
chrVIII	59016	.	G	A	1816.77	PASS	AC=2;AF=1.00;AN=2;DP=52;ExcessHet=3.0103;FS=0.000;MLEAC=2;MLEAF=1.00;MQ=41.30;QD=34.94;SOR=1.244	GT:AD:DP:GQ:PL	1/1:0,52:52:99:1845,155,0
chrVIII	60164	.	C	T	2924.77	PASS	AC=2;AF=1.00;AN=2;DP=80;ExcessHet=3.0103;FS=0.000;MLEAC=2;MLEAF=1.00;MQ=41.95;QD=27.65;SOR=0.743	GT:AD:DP:GQ:PL	1/1:0,80:80:99:2953,240,0
chrVIII	115302	.	C	T	364.77	PASS	AC=1;AF=0.500;AN=2;BaseQRankSum=1.035;ClippingRankSum=0.000;DP=42;ExcessHet=3.0103;FS=0.000;MLEAC=1;MLEAF=0.500;MQ=40.11;MQRankSum=-2.377;QD=8.68;ReadPosRankSum=-2.655;SOR=0.519	GT:AD:DP:GQ:PL	0/1:27,15:42:99:393,0,839
chrVIII	149392	.	G	A	664.77	PASS	AC=1;AF=0.500;AN=2;BaseQRankSum=0.477;ClippingRankSum=0.000;DP=54;ExcessHet=3.0103;FS=10.201;MLEAC=1;MLEAF=0.500;MQ=42.00;MQRankSum=0.000;QD=12.31;ReadPosRankSum=-1.377;SOR=0.142	GT:AD:DP:GQ:PL	0/1:30,24:54:99:693,0,873
chrVIII	174482	.	C	T	732.77	PASS	AC=1;AF=0.500;AN=2;BaseQRankSum=0.519;ClippingRankSum=0.000;DP=75;ExcessHet=3.0103;FS=3.286;MLEAC=1;MLEAF=0.500;MQ=41.81;MQRankSum=-1.330;QD=9.90;ReadPosRankSum=1.332;SOR=0.667	GT:AD:DP:GQ:PL	0/1:48,26:74:99:761,0,1623
chrVIII	198416	.	G	A	411.77	PASS	AC=1;AF=0.500;AN=2;BaseQRankSum=-2.291;ClippingRankSum=0.000;DP=43;ExcessHet=3.0103;FS=3.124;MLEAC=1;MLEAF=0.500;MQ=41.34;MQRankSum=-1.921;QD=9.58;ReadPosRankSum=-1.446;SOR=1.513	GT:AD:DP:GQ:PL	0/1:28,15:43:99:440,0,1052
chrVIII	236114	.	C	T	2755.77	PASS	AC=2;AF=1.00;AN=2;DP=75;ExcessHet=3.0103;FS=0.000;MLEAC=2;MLEAF=1.00;MQ=41.80;QD=34.47;SOR=1.022	GT:AD:DP:GQ:PL	1/1:0,75:75:99:2784,225,0
chrVIII	236593	.	G	A	2347.77	PASS	AC=2;AF=1.00;AN=2;DP=70;ExcessHet=3.0103;FS=0.000;MLEAC=2;MLEAF=1.00;MQ=41.92;QD=33.54;SOR=1.163	GT:AD:DP:GQ:PL	1/1:0,70:70:99:2376,210,0
chrVIII	302316	.	C	T	569.77	PASS	AC=1;AF=0.500;AN=2;BaseQRankSum=1.308;ClippingRankSum=0.000;DP=58;ExcessHet=3.0103;FS=5.763;MLEAC=1;MLEAF=0.500;MQ=41.97;MQRankSum=0.762;QD=9.82;ReadPosRankSum=0.940;SOR=0.588	GT:AD:DP:GQ:PL	0/1:38,20:58:99:598,0,1195
chrVIII	376272	.	C	T	1126.77	PASS	AC=1;AF=0.500;AN=2;BaseQRankSum=0.455;ClippingRankSum=0.000;DP=74;ExcessHet=3.0103;FS=4.558;MLEAC=1;MLEAF=0.500;MQ=41.95;MQRankSum=1.564;QD=15.23;ReadPosRankSum=1.027;SOR=1.086	GT:AD:DP:GQ:PL	0/1:34,40:74:99:1155,0,929
chrVIII	382792	.	G	A	477.77	PASS	AC=1;AF=0.500;AN=2;BaseQRankSum=0.392;ClippingRankSum=0.000;DP=58;ExcessHet=3.0103;FS=3.956;MLEAC=1;MLEAF=0.500;MQ=42.00;MQRankSum=0.000;QD=8.24;ReadPosRankSum=-0.370;SOR=1.124	GT:AD:DP:GQ:PL	0/1:40,18:58:99:506,0,1297
chrVIII	456580	.	G	A	786.77	PASS	AC=1;AF=0.500;AN=2;BaseQRankSum=-0.385;ClippingRankSum=0.000;DP=51;ExcessHet=3.0103;FS=5.931;MLEAC=1;MLEAF=0.500;MQ=41.96;MQRankSum=1.124;QD=15.74;ReadPosRankSum=-0.288;SOR=1.192	GT:AD:DP:GQ:PL	0/1:23,27:50:99:815,0,726
chrVIII	463450	.	C	T	1053.77	PASS	AC=1;AF=0.500;AN=2;BaseQRankSum=1.362;ClippingRankSum=0.000;DP=61;ExcessHet=3.0103;FS=0.000;MLEAC=1;MLEAF=0.500;MQ=41.94;MQRankSum=-1.290;QD=17.27;ReadPosRankSum=1.648;SOR=0.732	GT:AD:DP:GQ:PL	0/1:28,33:61:99:1082,0,849
chrVIII	467042	.	G	A	912.77	PASS	AC=1;AF=0.500;AN=2;BaseQRankSum=0.368;ClippingRankSum=0.000;DP=70;ExcessHet=3.0103;FS=7.738;MLEAC=1;MLEAF=0.500;MQ=41.17;MQRankSum=-1.251;QD=13.23;ReadPosRankSum=2.007;SOR=1.739	GT:AD:DP:GQ:PL	0/1:38,31:69:99:941,0,1162
chrVIII	470820	.	G	A	905.77	PASS	AC=1;AF=0.500;AN=2;BaseQRankSum=1.411;ClippingRankSum=0.000;DP=63;ExcessHet=3.0103;FS=0.971;MLEAC=1;MLEAF=0.500;MQ=41.65;MQRankSum=-2.002;QD=14.85;ReadPosRankSum=1.815;SOR=0.892	GT:AD:DP:GQ:PL	0/1:30,31:61:99:934,0,787
chrVIII	480786	.	C	T	499.77	PASS	AC=1;AF=0.500;AN=2;BaseQRankSum=0.054;ClippingRankSum=0.000;DP=33;ExcessHet=3.0103;FS=1.624;MLEAC=1;MLEAF=0.500;MQ=41.88;MQRankSum=1.525;QD=15.14;ReadPosRankSum=0.256;SOR=0.324	GT:AD:DP:GQ:PL	0/1:16,17:33:99:528,0,504
chrVIII	515167	.	G	A	638.77	PASS	AC=1;AF=0.500;AN=2;BaseQRankSum=0.482;ClippingRankSum=0.000;DP=50;ExcessHet=3.0103;FS=0.000;MLEAC=1;MLEAF=0.500;MQ=42.00;MQRankSum=0.000;QD=12.78;ReadPosRankSum=-0.862;SOR=0.569	GT:AD:DP:GQ:PL	0/1:28,22:50:99:667,0,862
chrVIII	524349	.	G	A	752.77	PASS	AC=1;AF=0.500;AN=2;BaseQRankSum=2.726;ClippingRankSum=0.000;DP=52;ExcessHet=3.0103;FS=7.905;MLEAC=1;MLEAF=0.500;MQ=42.00;MQRankSum=0.000;QD=14.48;ReadPosRankSum=-0.597;SOR=0.974	GT:AD:DP:GQ:PL	0/1:29,23:52:99:781,0,817
chrIX	68216	.	C	T	500.77	PASS	AC=1;AF=0.500;AN=2;BaseQRankSum=-0.635;ClippingRankSum=0.000;DP=59;ExcessHet=3.0103;FS=1.077;MLEAC=1;MLEAF=0.500;MQ=41.45;MQRankSum=-0.838;QD=8.49;ReadPosRankSum=-0.091;SOR=0.515	GT:AD:DP:GQ:PL	0/1:40,19:59:99:529,0,1387
chrIX	129509	.	G	A	745.77	PASS	AC=1;AF=0.500;AN=2;BaseQRankSum=0.167;ClippingRankSum=0.000;DP=54;ExcessHet=3.0103;FS=1.059;MLEAC=1;MLEAF=0.500;MQ=41.96;MQRankSum=-1.001;QD=13.81;ReadPosRankSum=-2.102;SOR=0.465	GT:AD:DP:GQ:PL	0/1:28,26:54:99:774,0,859
chrIX	129816	.	G	A	871.77	PASS	AC=1;AF=0.500;AN=2;BaseQRankSum=-1.186;ClippingRankSum=0.000;DP=63;ExcessHet=3.0103;FS=2.105;MLEAC=1;MLEAF=0.500;MQ=41.28;MQRankSum=-2.065;QD=13.84;ReadPosRankSum=-1.194;SOR=1.044	GT:AD:DP:GQ:PL	0/1:32,31:63:99:900,0,1006
chrIX	251519	.	C	T	671.77	PASS	AC=1;AF=0.500;AN=2;BaseQRankSum=1.242;ClippingRankSum=0.000;DP=40;ExcessHet=3.0103;FS=0.000;MLEAC=1;MLEAF=0.500;MQ=42.00;MQRankSum=0.000;QD=17.22;ReadPosRankSum=-0.936;SOR=0.711	GT:AD:DP:GQ:PL	0/1:17,22:39:99:700,0,441
chrIX	257841	.	C	T	785.77	PASS	AC=1;AF=0.500;AN=2;BaseQRankSum=0.428;ClippingRankSum=0.000;DP=66;ExcessHet=3.0103;FS=3.414;MLEAC=1;MLEAF=0.500;MQ=41.78;MQRankSum=-1.016;QD=12.09;ReadPosRankSum=-1.247;SOR=1.214	GT:AD:DP:GQ:PL	0/1:34,31:65:99:814,0,882
chrIX	290306	.	C	T	1019.77	PASS	AC=1;AF=0.500;AN=2;BaseQRankSum=0.125;ClippingRankSum=0.000;DP=61;ExcessHet=3.0103;FS=0.000;MLEAC=1;MLEAF=0.500;MQ=41.87;MQRankSum=0.118;QD=16.72;ReadPosRankSum=-1.407;SOR=0.829	GT:AD:DP:GQ:PL	0/1:29,32:61:99:1048,0,862
chrIX	388560	.	A	G	642.77	PASS	AC=1;AF=0.500;AN=2;BaseQRankSum=-1.811;ClippingRankSum=0.000;DP=61;ExcessHet=3.0103;FS=8.711;MLEAC=1;MLEAF=0.500;MQ=40.57;MQRankSum=-7.647;QD=10.54;ReadPosRankSum=-5.788;SOR=2.099	GT:AD:DP:GQ:PL	0/1:42,19:61:99:671,0,3106
chrIX	388566	.	A	T	639.77	PASS	AC=1;AF=0.500;AN=2;BaseQRankSum=-0.165;ClippingRankSum=0.000;DP=59;ExcessHet=3.0103;FS=11.010;MLEAC=1;MLEAF=0.500;MQ=40.77;MQRankSum=-7.536;QD=10.84;SOR=2.229	GT:AD:DP:GQ:PL	0/1:41,18:59:99:668,0,3215
chrX	59953	.	G	A	916.77	PASS	AC=1;AF=0.500;AN=2;BaseQRankSum=-0.741;ClippingRankSum=0.000;DP=61;ExcessHet=3.0103;FS=9.220;MLEAC=1;MLEAF=0.500;MQ=41.52;MQRankSum=1.067;QD=15.28;ReadPosRankSum=-0.368;SOR=1.277	GT:AD:DP:GQ:PL	0/1:29,31:60:99:945,0,904
chrX	90655	.	G	A	1069.77	PASS	AC=2;AF=1.00;AN=2;DP=30;ExcessHet=3.0103;FS=0.000;MLEAC=2;MLEAF=1.00;MQ=41.53;QD=32.73;SOR=1.329	GT:AD:DP:GQ:PL	1/1:0,30:30:90:1098,90,0
chrX	90697	.	G	A	1728.77	PASS	AC=2;AF=1.00;AN=2;DP=47;ExcessHet=3.0103;FS=0.000;MLEAC=2;MLEAF=1.00;MQ=41.61;QD=30.82;SOR=2.352	GT:AD:DP:GQ:PL	1/1:0,47:47:99:1757,141,0
chrX	150498	.	G	A	719.77	PASS	AC=1;AF=0.500;AN=2;BaseQRankSum=-0.808;ClippingRankSum=0.000;DP=57;ExcessHet=3.0103;FS=4.100;MLEAC=1;MLEAF=0.500;MQ=41.93;MQRankSum=-1.533;QD=12.63;ReadPosRankSum=0.045;SOR=1.371	GT:AD:DP:GQ:PL	0/1:31,26:57:99:748,0,977
chrX	157177	.	G	A	1018.77	PASS	AC=1;AF=0.500;AN=2;BaseQRankSum=0.482;ClippingRankSum=0.000;DP=67;ExcessHet=3.0103;FS=0.930;MLEAC=1;MLEAF=0.500;MQ=41.88;MQRankSum=-1.828;QD=15.21;ReadPosRankSum=0.832;SOR=0.635	GT:AD:DP:GQ:PL	0/1:30,37:67:99:1047,0,769
chrX	157349	.	C	T	465.77	PASS	AC=1;AF=0.500;AN=2;BaseQRankSum=-0.934;ClippingRankSum=0.000;DP=33;ExcessHet=3.0103;FS=1.713;MLEAC=1;MLEAF=0.500;MQ=41.94;MQRankSum=-1.035;QD=14.11;ReadPosRankSum=-1.359;SOR=0.307	GT:AD:DP:GQ:PL	0/1:18,15:33:99:494,0,644
chrX	163859	.	G	A	701.77	PASS	AC=1;AF=0.500;AN=2;BaseQRankSum=0.399;ClippingRankSum=0.000;DP=55;ExcessHet=3.0103;FS=2.636;MLEAC=1;MLEAF=0.500;MQ=42.00;MQRankSum=0.000;QD=13.00;ReadPosRankSum=0.409;SOR=1.302	GT:AD:DP:GQ:PL	0/1:32,22:54:99:730,0,1079
chrX	181804	.	G	A	586.77	PASS	AC=1;AF=0.500;AN=2;BaseQRankSum=-0.079;ClippingRankSum=0.000;DP=41;ExcessHet=3.0103;FS=6.803;MLEAC=1;MLEAF=0.500;MQ=41.64;MQRankSum=0.978;QD=14.31;ReadPosRankSum=-1.297;SOR=1.551	GT:AD:DP:GQ:PL	0/1:22,19:41:99:615,0,709
chrX	228503	.	C	T	500.77	PASS	AC=1;AF=0.500;AN=2;BaseQRankSum=-1.054;ClippingRankSum=0.000;DP=35;ExcessHet=3.0103;FS=0.000;MLEAC=1;MLEAF=0.500;MQ=42.00;MQRankSum=0.000;QD=14.31;ReadPosRankSum=-2.327;SOR=0.861	GT:AD:DP:GQ:PL	0/1:15,20:35:99:529,0,393
chrX	239837	.	G	A	538.77	PASS	AC=1;AF=0.500;AN=2;BaseQRankSum=-2.467;ClippingRankSum=0.000;DP=41;ExcessHet=3.0103;FS=5.073;MLEAC=1;MLEAF=0.500;MQ=42.00;MQRankSum=0.000;QD=13.47;ReadPosRankSum=-2.706;SOR=1.655	GT:AD:DP:GQ:PL	0/1:21,19:40:99:567,0,727
chrX	323627	.	C	T	1028.77	PASS	AC=1;AF=0.500;AN=2;BaseQRankSum=0.079;ClippingRankSum=0.000;DP=65;ExcessHet=3.0103;FS=10.760;MLEAC=1;MLEAF=0.500;MQ=41.33;MQRankSum=-0.505;QD=15.83;ReadPosRankSum=0.412;SOR=0.968	GT:AD:DP:GQ:PL	0/1:32,33:65:99:1057,0,1029
chrX	448144	.	G	A	749.77	PASS	AC=2;AF=1.00;AN=2;DP=21;ExcessHet=3.0103;FS=0.000;MLEAC=2;MLEAF=1.00;MQ=42.00;QD=28.32;SOR=0.990	GT:AD:DP:GQ:PL	1/1:0,21:21:63:778,63,0
chrX	527021	.	G	A	770.77	PASS	AC=1;AF=0.500;AN=2;BaseQRankSum=-0.049;ClippingRankSum=0.000;DP=50;ExcessHet=3.0103;FS=1.142;MLEAC=1;MLEAF=0.500;MQ=41.92;MQRankSum=-1.400;QD=15.42;ReadPosRankSum=-1.255;SOR=1.061	GT:AD:DP:GQ:PL	0/1:25,25:50:99:799,0,819
chrX	624302	.	C	T	1053.77	PASS	AC=1;AF=0.500;AN=2;BaseQRankSum=-1.185;ClippingRankSum=0.000;DP=59;ExcessHet=3.0103;FS=7.703;MLEAC=1;MLEAF=0.500;MQ=41.45;MQRankSum=-1.587;QD=18.17;ReadPosRankSum=-2.093;SOR=1.739	GT:AD:DP:GQ:PL	0/1:22,36:58:99:1082,0,673
chrX	628035	.	G	A	1127.77	PASS	AC=1;AF=0.500;AN=2;BaseQRankSum=1.540;ClippingRankSum=0.000;DP=63;ExcessHet=3.0103;FS=0.952;MLEAC=1;MLEAF=0.500;MQ=41.97;MQRankSum=-0.892;QD=17.90;ReadPosRankSum=-0.662;SOR=0.846	GT:AD:DP:GQ:PL	0/1:29,34:63:99:1156,0,857
chrX	663684	.	G	A	1385.77	PASS	AC=2;AF=1.00;AN=2;DP=40;ExcessHet=3.0103;FS=0.000;MLEAC=2;MLEAF=1.00;MQ=41.29;QD=34.64;SOR=1.445	GT:AD:DP:GQ:PL	1/1:0,40:40:99:1414,120,0
chrXI	38223	.	C	T	1199.77	PASS	AC=1;AF=0.500;AN=2;BaseQRankSum=0.443;ClippingRankSum=0.000;DP=77;ExcessHet=3.0103;FS=0.857;MLEAC=1;MLEAF=0.500;MQ=41.13;MQRankSum=-0.283;QD=15.58;ReadPosRankSum=1.935;SOR=0.850	GT:AD:DP:GQ:PL	0/1:38,39:77:99:1228,0,1139
chrXI	98439	.	G	A	575.77	PASS	AC=1;AF=0.500;AN=2;BaseQRankSum=-0.430;ClippingRankSum=0.000;DP=38;ExcessHet=3.0103;FS=15.332;MLEAC=1;MLEAF=0.500;MQ=41.61;MQRankSum=-0.947;QD=15.15;ReadPosRankSum=0.128;SOR=3.426	GT:AD:DP:GQ:PL	0/1:19,19:38:99:604,0,670
chrXI	98555	.	C	T	926.77	PASS	AC=1;AF=0.500;AN=2;BaseQRankSum=-0.785;ClippingRankSum=0.000;DP=55;ExcessHet=3.0103;FS=3.885;MLEAC=1;MLEAF=0.500;MQ=41.74;MQRankSum=1.216;QD=16.85;ReadPosRankSum=1.516;SOR=1.242	GT:AD:DP:GQ:PL	0/1:23,32:55:99:955,0,659
chrXI	146056	.	A	G	768.77	PASS	AC=1;AF=0.500;AN=2;BaseQRankSum=0.633;ClippingRankSum=0.000;DP=83;ExcessHet=3.0103;FS=18.225;MLEAC=1;MLEAF=0.500;MQ=41.46;MQRankSum=-4.275;QD=9.38;ReadPosRankSum=-2.434;SOR=2.897	GT:AD:DP:GQ:PL	0/1:59,23:82:99:797,0,1966
chrXI	146062	.	A	G	646.77	PASS	AC=1;AF=0.500;AN=2;BaseQRankSum=1.477;ClippingRankSum=0.000;DP=79;ExcessHet=3.0103;FS=17.748;MLEAC=1;MLEAF=0.500;MQ=41.62;MQRankSum=-4.088;QD=8.19;ReadPosRankSum=-2.104;SOR=3.352	GT:AD:DP:GQ:PL	0/1:58,21:79:99:675,0,2961
chrXI	146076	.	G	A	1342.77	PASS	AC=1;AF=0.500;AN=2;BaseQRankSum=-3.698;ClippingRankSum=0.000;DP=107;ExcessHet=3.0103;FS=10.278;MLEAC=1;MLEAF=0.500;MQ=41.43;MQRankSum=-4.208;QD=12.55;ReadPosRankSum=-5.705;SOR=1.897	GT:AD:DP:GQ:PL	0/1:69,38:107:99:1371,0,3177
chrXI	146077	.	T	C	1342.77	PASS	AC=1;AF=0.500;AN=2;BaseQRankSum=0.141;ClippingRankSum=0.000;DP=107;ExcessHet=3.0103;FS=10.278;MLEAC=1;MLEAF=0.500;MQ=41.43;MQRankSum=-4.208;QD=12.55;ReadPosRankSum=-5.558;SOR=1.897	GT:AD:DP:GQ:PL	0/1:69,38:107:99:1371,0,3177
chrXI	231896	.	G	A	757.77	PASS	AC=1;AF=0.500;AN=2;BaseQRankSum=1.122;ClippingRankSum=0.000;DP=57;ExcessHet=3.0103;FS=1.012;MLEAC=1;MLEAF=0.500;MQ=42.00;MQRankSum=0.000;QD=13.29;ReadPosRankSum=0.305;SOR=0.755	GT:AD:DP:GQ:PL	0/1:25,32:57:99:786,0,525
chrXI	234377	.	C	T	1905.77	PASS	AC=2;AF=1.00;AN=2;DP=51;ExcessHet=3.0103;FS=0.000;MLEAC=2;MLEAF=1.00;MQ=42.00;QD=35.18;SOR=0.813	GT:AD:DP:GQ:PL	1/1:0,51:51:99:1934,153,0
chrXI	242806	.	G	A	1286.77	PASS	AC=2;AF=1.00;AN=2;DP=43;ExcessHet=3.0103;FS=0.000;MLEAC=2;MLEAF=1.00;MQ=42.00;QD=30.64;SOR=0.788	GT:AD:DP:GQ:PL	1/1:0,42:42:99:1315,122,0
chrXI	277814	.	C	T	1006.77	PASS	AC=1;AF=0.500;AN=2;BaseQRankSum=-0.829;ClippingRankSum=0.000;DP=82;ExcessHet=3.0103;FS=2.992;MLEAC=1;MLEAF=0.500;MQ=41.95;MQRankSum=1.441;QD=12.58;ReadPosRankSum=0.834;SOR=0.572	GT:AD:DP:GQ:PL	0/1:40,40:80:99:1035,0,1096
chrXI	317179	.	C	T	1010.77	PASS	AC=1;AF=0.500;AN=2;BaseQRankSum=-1.332;ClippingRankSum=0.000;DP=83;ExcessHet=3.0103;FS=0.834;MLEAC=1;MLEAF=0.500;MQ=42.00;MQRankSum=0.000;QD=12.33;ReadPosRankSum=-2.328;SOR=0.715	GT:AD:DP:GQ:PL	0/1:42,40:82:99:1039,0,1207
chrXI	369340	.	C	T	748.77	PASS	AC=1;AF=0.500;AN=2;BaseQRankSum=2.184;ClippingRankSum=0.000;DP=53;ExcessHet=3.0103;FS=1.077;MLEAC=1;MLEAF=0.500;MQ=41.57;MQRankSum=-1.442;QD=14.13;ReadPosRankSum=-0.741;SOR=0.544	GT:AD:DP:GQ:PL	0/1:28,25:53:99:777,0,736
chrXI	577158	.	G	A	730.77	PASS	AC=1;AF=0.500;AN=2;BaseQRankSum=-1.119;ClippingRankSum=0.000;DP=53;ExcessHet=3.0103;FS=5.608;MLEAC=1;MLEAF=0.500;MQ=42.00;MQRankSum=0.000;QD=13.79;ReadPosRankSum=0.448;SOR=0.659	GT:AD:DP:GQ:PL	0/1:26,27:53:99:759,0,797
chrXI	581474	.	C	T	1034.77	PASS	AC=1;AF=0.500;AN=2;BaseQRankSum=-1.341;ClippingRankSum=0.000;DP=67;ExcessHet=3.0103;FS=6.464;MLEAC=1;MLEAF=0.500;MQ=41.28;MQRankSum=-0.083;QD=15.44;ReadPosRankSum=1.194;SOR=1.074	GT:AD:DP:GQ:PL	0/1:29,38:67:99:1063,0,839
chrXII	32575	.	G	A	815.77	PASS	AC=1;AF=0.500;AN=2;BaseQRankSum=-0.955;ClippingRankSum=0.000;DP=56;ExcessHet=3.0103;FS=1.038;MLEAC=1;MLEAF=0.500;MQ=42.00;MQRankSum=0.000;QD=14.57;ReadPosRankSum=1.479;SOR=1.002	GT:AD:DP:GQ:PL	0/1:28,28:56:99:844,0,900
chrXII	68470	.	C	T	959.77	PASS	AC=1;AF=0.500;AN=2;BaseQRankSum=-0.476;ClippingRankSum=0.000;DP=51;ExcessHet=3.0103;FS=8.143;MLEAC=1;MLEAF=0.500;MQ=42.00;MQRankSum=0.000;QD=18.82;ReadPosRankSum=-0.815;SOR=0.774	GT:AD:DP:GQ:PL	0/1:20,31:51:99:988,0,575
chrXII	76008	.	C	T	1093.77	PASS	AC=1;AF=0.500;AN=2;BaseQRankSum=-0.376;ClippingRankSum=0.000;DP=80;ExcessHet=3.0103;FS=7.516;MLEAC=1;MLEAF=0.500;MQ=41.95;MQRankSum=-1.556;QD=13.67;ReadPosRankSum=0.640;SOR=0.870	GT:AD:DP:GQ:PL	0/1:44,36:80:99:1122,0,1452
chrXII	116118	.	C	T	1499.77	PASS	AC=2;AF=1.00;AN=2;DP=44;ExcessHet=3.0103;FS=0.000;MLEAC=2;MLEAF=1.00;MQ=41.00;QD=34.09;SOR=0.784	GT:AD:DP:GQ:PL	1/1:0,44:44:99:1528,132,0
chrXII	142597	.	C	T	534.77	PASS	AC=1;AF=0.500;AN=2;BaseQRankSum=-0.663;ClippingRankSum=0.000;DP=38;ExcessHet=3.0103;FS=0.000;MLEAC=1;MLEAF=0.500;MQ=42.00;MQRankSum=0.000;QD=14.07;ReadPosRankSum=0.895;SOR=0.527	GT:AD:DP:GQ:PL	0/1:20,18:38:99:563,0,647
chrXII	198713	.	G	A	880.77	PASS	AC=1;AF=0.500;AN=2;BaseQRankSum=0.500;ClippingRankSum=0.000;DP=66;ExcessHet=3.0103;FS=0.978;MLEAC=1;MLEAF=0.500;MQ=41.94;MQRankSum=1.447;QD=13.34;ReadPosRankSum=-0.411;SOR=0.478	GT:AD:DP:GQ:PL	0/1:33,33:66:99:909,0,887
chrXII	300299	.	G	A	1328.77	PASS	AC=2;AF=1.00;AN=2;DP=39;ExcessHet=3.0103;FS=0.000;MLEAC=2;MLEAF=1.00;MQ=42.00;QD=34.07;SOR=2.133	GT:AD:DP:GQ:PL	1/1:0,39:39:99:1357,117,0
chrXII	329273	.	C	T	1036.77	PASS	AC=1;AF=0.500;AN=2;BaseQRankSum=-0.420;ClippingRankSum=0.000;DP=56;ExcessHet=3.0103;FS=1.036;MLEAC=1;MLEAF=0.500;MQ=41.67;MQRankSum=2.058;QD=18.51;ReadPosRankSum=-0.591;SOR=0.916	GT:AD:DP:GQ:PL	0/1:24,32:56:99:1065,0,734
chrXII	380894	.	C	T	1416.77	PASS	AC=2;AF=1.00;AN=2;DP=41;ExcessHet=3.0103;FS=0.000;MLEAC=2;MLEAF=1.00;MQ=42.00;QD=32.54;SOR=0.793	GT:AD:DP:GQ:PL	1/1:0,40:40:99:1445,120,0
chrXII	496827	.	G	A	956.77	PASS	AC=1;AF=0.500;AN=2;BaseQRankSum=-1.726;ClippingRankSum=0.000;DP=65;ExcessHet=3.0103;FS=3.371;MLEAC=1;MLEAF=0.500;MQ=41.12;MQRankSum=-1.849;QD=14.95;ReadPosRankSum=-0.584;SOR=0.492	GT:AD:DP:GQ:PL	0/1:29,35:64:99:985,0,946
chrXII	528723	.	G	A	1074.77	PASS	AC=1;AF=0.500;AN=2;BaseQRankSum=-0.488;ClippingRankSum=0.000;DP=69;ExcessHet=3.0103;FS=1.981;MLEAC=1;MLEAF=0.500;MQ=41.89;MQRankSum=0.224;QD=15.58;ReadPosRankSum=-0.314;SOR=0.489	GT:AD:DP:GQ:PL	0/1:31,38:69:99:1103,0,919
chrXII	609754	.	G	A	1268.77	PASS	AC=1;AF=0.500;AN=2;BaseQRankSum=-0.844;ClippingRankSum=0.000;DP=67;ExcessHet=3.0103;FS=8.816;MLEAC=1;MLEAF=0.500;MQ=41.91;MQRankSum=-1.383;QD=18.94;ReadPosRankSum=-1.734;SOR=0.279	GT:AD:DP:GQ:PL	0/1:26,41:67:99:1297,0,763
chrXII	640221	.	C	T	838.77	PASS	AC=1;AF=0.500;AN=2;BaseQRankSum=-1.720;ClippingRankSum=0.000;DP=61;ExcessHet=3.0103;FS=0.000;MLEAC=1;MLEAF=0.500;MQ=41.94;MQRankSum=-1.310;QD=13.98;ReadPosRankSum=-1.762;SOR=0.662	GT:AD:DP:GQ:PL	0/1:28,32:60:99:867,0,850
chrXII	728778	.	G	A	1638.77	PASS	AC=2;AF=1.00;AN=2;DP=43;ExcessHet=3.0103;FS=0.000;MLEAC=2;MLEAF=1.00;MQ=41.86;QD=25.52;SOR=1.775	GT:AD:DP:GQ:PL	1/1:0,43:43:99:1667,129,0
chrXII	732154	.	G	A	8119.77	PASS	AC=1;AF=0.500;AN=2;BaseQRankSum=-0.607;ClippingRankSum=0.000;DP=1083;ExcessHet=3.0103;FS=0.601;MLEAC=1;MLEAF=0.500;MQ=41.33;MQRankSum=1.690;QD=7.65;ReadPosRankSum=-3.532;SOR=0.764	GT:AD:DP:GQ:PL	0/1:757,305:1062:99:8148,0,24714
chrXII	737631	.	C	T	406.77	PASS	AC=1;AF=0.500;AN=2;BaseQRankSum=0.582;ClippingRankSum=0.000;DP=56;ExcessHet=3.0103;FS=6.096;MLEAC=1;MLEAF=0.500;MQ=41.60;MQRankSum=1.615;QD=7.26;ReadPosRankSum=0.529;SOR=1.697	GT:AD:DP:GQ:PL	0/1:38,18:56:99:435,0,1032
chrXII	759480	.	C	T	1413.77	PASS	AC=1;AF=0.500;AN=2;BaseQRankSum=0.950;ClippingRankSum=0.000;DP=81;ExcessHet=3.0103;FS=2.930;MLEAC=1;MLEAF=0.500;MQ=41.93;MQRankSum=-0.378;QD=17.45;ReadPosRankSum=-0.089;SOR=1.038	GT:AD:DP:GQ:PL	0/1:36,45:81:99:1442,0,1070
chrXII	784372	.	C	T	764.77	PASS	AC=1;AF=0.500;AN=2;BaseQRankSum=-2.414;ClippingRankSum=0.000;DP=51;ExcessHet=3.0103;FS=0.000;MLEAC=1;MLEAF=0.500;MQ=41.45;MQRankSum=2.294;QD=15.00;ReadPosRankSum=0.000;SOR=0.693	GT:AD:DP:GQ:PL	0/1:23,28:51:99:793,0,756
chrXII	792959	.	G	A	355.77	PASS	AC=1;AF=0.500;AN=2;BaseQRankSum=-0.446;ClippingRankSum=0.000;DP=32;ExcessHet=3.0103;FS=0.000;MLEAC=1;MLEAF=0.500;MQ=41.88;MQRankSum=1.235;QD=11.12;ReadPosRankSum=0.338;SOR=0.616	GT:AD:DP:GQ:PL	0/1:19,13:32:99:384,0,646
chrXII	835148	.	C	T	765.77	PASS	AC=1;AF=0.500;AN=2;BaseQRankSum=0.879;ClippingRankSum=0.000;DP=51;ExcessHet=3.0103;FS=1.070;MLEAC=1;MLEAF=0.500;MQ=42.00;MQRankSum=0.000;QD=15.02;ReadPosRankSum=0.128;SOR=0.518	GT:AD:DP:GQ:PL	0/1:27,24:51:99:794,0,846
chrXII	853606	.	G	A	1558.77	PASS	AC=2;AF=1.00;AN=2;DP=40;ExcessHet=3.0103;FS=0.000;MLEAC=2;MLEAF=1.00;MQ=41.95;QD=32.44;SOR=1.730	GT:AD:DP:GQ:PL	1/1:0,39:39:99:1587,117,0
chrXII	855780	.	G	A	567.77	PASS	AC=1;AF=0.500;AN=2;BaseQRankSum=-0.583;ClippingRankSum=0.000;DP=32;ExcessHet=3.0103;FS=0.000;MLEAC=1;MLEAF=0.500;MQ=42.00;MQRankSum=0.000;QD=17.74;ReadPosRankSum=0.000;SOR=0.859	GT:AD:DP:GQ:PL	0/1:15,17:32:99:596,0,553
chrXII	968070	.	C	T	2504.77	PASS	AC=2;AF=1.00;AN=2;DP=66;ExcessHet=3.0103;FS=0.000;MLEAC=2;MLEAF=1.00;MQ=42.00;QD=30.17;SOR=0.818	GT:AD:DP:GQ:PL	1/1:0,66:66:99:2533,198,0
chrXIII	31042	.	C	T	967.77	PASS	AC=1;AF=0.500;AN=2;BaseQRankSum=-0.163;ClippingRankSum=0.000;DP=55;ExcessHet=3.0103;FS=0.000;MLEAC=1;MLEAF=0.500;MQ=41.93;MQRankSum=-1.230;QD=17.60;ReadPosRankSum=-0.260;SOR=0.573	GT:AD:DP:GQ:PL	0/1:24,31:55:99:996,0,741
chrXIII	110271	.	C	T	559.77	PASS	AC=1;AF=0.500;AN=2;BaseQRankSum=0.705;ClippingRankSum=0.000;DP=43;ExcessHet=3.0103;FS=0.000;MLEAC=1;MLEAF=0.500;MQ=42.00;MQRankSum=0.000;QD=13.02;ReadPosRankSum=1.404;SOR=0.859	GT:AD:DP:GQ:PL	0/1:25,18:43:99:588,0,743
chrXIII	220045	.	C	T	752.77	PASS	AC=1;AF=0.500;AN=2;BaseQRankSum=-3.143;ClippingRankSum=0.000;DP=50;ExcessHet=3.0103;FS=1.117;MLEAC=1;MLEAF=0.500;MQ=41.92;MQRankSum=-1.089;QD=15.06;ReadPosRankSum=0.779;SOR=0.492	GT:AD:DP:GQ:PL	0/1:19,31:50:99:781,0,572
chrXIII	222366	.	C	T	706.77	PASS	AC=1;AF=0.500;AN=2;BaseQRankSum=0.385;ClippingRankSum=0.000;DP=72;ExcessHet=3.0103;FS=10.402;MLEAC=1;MLEAF=0.500;MQ=42.00;MQRankSum=0.000;QD=9.82;ReadPosRankSum=-0.691;SOR=0.980	GT:AD:DP:GQ:PL	0/1:44,28:72:99:735,0,1281
chrXIII	326030	.	C	T	1378.77	PASS	AC=2;AF=1.00;AN=2;BaseQRankSum=1.226;ClippingRankSum=0.000;DP=49;ExcessHet=3.0103;FS=0.000;MLEAC=2;MLEAF=1.00;MQ=42.00;MQRankSum=0.000;QD=28.72;ReadPosRankSum=-1.081;SOR=0.976	GT:AD:DP:GQ:PL	1/1:2,46:48:92:1407,92,0
chrXIII	408958	.	G	A	589.77	PASS	AC=1;AF=0.500;AN=2;BaseQRankSum=1.433;ClippingRankSum=0.000;DP=42;ExcessHet=3.0103;FS=1.227;MLEAC=1;MLEAF=0.500;MQ=41.66;MQRankSum=-1.001;QD=14.04;ReadPosRankSum=-1.420;SOR=0.418	GT:AD:DP:GQ:PL	0/1:22,20:42:99:618,0,642
chrXIII	432249	.	C	T	469.77	PASS	AC=1;AF=0.500;AN=2;BaseQRankSum=-0.679;ClippingRankSum=0.000;DP=40;ExcessHet=3.0103;FS=1.222;MLEAC=1;MLEAF=0.500;MQ=41.60;MQRankSum=1.268;QD=11.74;ReadPosRankSum=0.637;SOR=0.960	GT:AD:DP:GQ:PL	0/1:23,17:40:99:498,0,738
chrXIII	469364	.	C	T	1049.77	PASS	AC=1;AF=0.500;AN=2;BaseQRankSum=1.612;ClippingRankSum=0.000;DP=60;ExcessHet=3.0103;FS=2.156;MLEAC=1;MLEAF=0.500;MQ=41.76;MQRankSum=1.102;QD=17.50;ReadPosRankSum=1.239;SOR=0.446	GT:AD:DP:GQ:PL	0/1:28,32:60:99:1078,0,802
chrXIII	600108	.	C	T	554.77	PASS	AC=1;AF=0.500;AN=2;BaseQRankSum=0.834;ClippingRankSum=0.000;DP=52;ExcessHet=3.0103;FS=1.101;MLEAC=1;MLEAF=0.500;MQ=41.17;MQRankSum=1.812;QD=10.88;ReadPosRankSum=-0.382;SOR=0.693	GT:AD:DP:GQ:PL	0/1:32,19:51:99:583,0,1011
chrXIII	605482	.	C	T	507.77	PASS	AC=1;AF=0.500;AN=2;BaseQRankSum=-1.150;ClippingRankSum=0.000;DP=38;ExcessHet=3.0103;FS=2.895;MLEAC=1;MLEAF=0.500;MQ=41.90;MQRankSum=-1.252;QD=13.36;ReadPosRankSum=0.409;SOR=1.172	GT:AD:DP:GQ:PL	0/1:17,21:38:99:536,0,460
chrXIII	768367	.	G	A	779.77	PASS	AC=1;AF=0.500;AN=2;BaseQRankSum=1.481;ClippingRankSum=0.000;DP=48;ExcessHet=3.0103;FS=0.000;MLEAC=1;MLEAF=0.500;MQ=41.69;MQRankSum=-0.818;QD=16.59;ReadPosRankSum=-0.928;SOR=0.765	GT:AD:DP:GQ:PL	0/1:20,27:47:99:808,0,515
chrXIII	794862	.	G	A	461.77	PASS	AC=1;AF=0.500;AN=2;BaseQRankSum=1.033;ClippingRankSum=0.000;DP=32;ExcessHet=3.0103;FS=0.000;MLEAC=1;MLEAF=0.500;MQ=41.11;MQRankSum=1.395;QD=14.43;ReadPosRankSum=-0.525;SOR=0.512	GT:AD:DP:GQ:PL	0/1:17,15:32:99:490,0,505
chrXIII	880388	.	G	A	826.77	PASS	AC=1;AF=0.500;AN=2;BaseQRankSum=0.616;ClippingRankSum=0.000;DP=57;ExcessHet=3.0103;FS=3.897;MLEAC=1;MLEAF=0.500;MQ=41.65;MQRankSum=1.028;QD=14.50;ReadPosRankSum=-0.448;SOR=0.320	GT:AD:DP:GQ:PL	0/1:29,28:57:99:855,0,856
chrXIV	64624	.	G	A	475.77	PASS	AC=1;AF=0.500;AN=2;BaseQRankSum=-2.040;ClippingRankSum=0.000;DP=27;ExcessHet=3.0103;FS=3.699;MLEAC=1;MLEAF=0.500;MQ=41.86;MQRankSum=-1.141;QD=17.62;ReadPosRankSum=-0.109;SOR=0.180	GT:AD:DP:GQ:PL	0/1:11,16:27:99:504,0,384
chrXIV	188041	.	G	A	997.77	PASS	AC=1;AF=0.500;AN=2;BaseQRankSum=0.340;ClippingRankSum=0.000;DP=52;ExcessHet=3.0103;FS=0.000;MLEAC=1;MLEAF=0.500;MQ=41.89;MQRankSum=-1.490;QD=19.19;ReadPosRankSum=1.778;SOR=0.773	GT:AD:DP:GQ:PL	0/1:22,30:52:99:1026,0,708
chrXIV	230725	.	G	A	582.77	PASS	AC=1;AF=0.500;AN=2;BaseQRankSum=1.730;ClippingRankSum=0.000;DP=42;ExcessHet=3.0103;FS=0.000;MLEAC=1;MLEAF=0.500;MQ=42.00;MQRankSum=0.000;QD=13.88;ReadPosRankSum=1.100;SOR=0.709	GT:AD:DP:GQ:PL	0/1:23,19:42:99:611,0,646
chrXIV	251783	.	G	A	958.77	PASS	AC=1;AF=0.500;AN=2;BaseQRankSum=2.397;ClippingRankSum=0.000;DP=63;ExcessHet=3.0103;FS=0.000;MLEAC=1;MLEAF=0.500;MQ=41.71;MQRankSum=1.644;QD=15.22;ReadPosRankSum=0.078;SOR=0.633	GT:AD:DP:GQ:PL	0/1:34,29:63:99:987,0,989
chrXIV	259518	.	G	A	394.77	PASS	AC=1;AF=0.500;AN=2;BaseQRankSum=-1.541;ClippingRankSum=0.000;DP=40;ExcessHet=3.0103;FS=0.000;MLEAC=1;MLEAF=0.500;MQ=41.90;MQRankSum=-1.718;QD=9.87;ReadPosRankSum=-1.304;SOR=0.610	GT:AD:DP:GQ:PL	0/1:24,16:40:99:423,0,813
chrXIV	368942	.	G	A	1216.77	PASS	AC=1;AF=0.500;AN=2;BaseQRankSum=-1.331;ClippingRankSum=0.000;DP=64;ExcessHet=3.0103;FS=0.000;MLEAC=1;MLEAF=0.500;MQ=42.00;MQRankSum=0.000;QD=19.01;ReadPosRankSum=-1.112;SOR=0.664	GT:AD:DP:GQ:PL	0/1:25,39:64:99:1245,0,810
chrXIV	374891	.	C	T	1520.77	PASS	AC=2;AF=1.00;AN=2;DP=49;ExcessHet=3.0103;FS=0.000;MLEAC=2;MLEAF=1.00;MQ=41.43;QD=31.68;SOR=0.866	GT:AD:DP:GQ:PL	1/1:0,48:48:99:1549,142,0
chrXIV	400584	.	G	A	2027.77	PASS	AC=2;AF=1.00;AN=2;DP=59;ExcessHet=3.0103;FS=0.000;MLEAC=2;MLEAF=1.00;MQ=41.93;QD=34.37;SOR=1.034	GT:AD:DP:GQ:PL	1/1:0,59:59:99:2056,176,0
chrXIV	440803	.	G	A	489.77	PASS	AC=1;AF=0.500;AN=2;BaseQRankSum=-0.535;ClippingRankSum=0.000;DP=42;ExcessHet=3.0103;FS=2.926;MLEAC=1;MLEAF=0.500;MQ=42.00;MQRankSum=0.000;QD=11.66;ReadPosRankSum=-1.768;SOR=0.333	GT:AD:DP:GQ:PL	0/1:26,16:42:99:518,0,897
chrXIV	493262	.	G	A	2157.77	PASS	AC=2;AF=1.00;AN=2;DP=55;ExcessHet=3.0103;FS=0.000;MLEAC=2;MLEAF=1.00;MQ=41.74;QD=25.57;SOR=1.487	GT:AD:DP:GQ:PL	1/1:0,55:55:99:2186,165,0
chrXIV	502843	.	G	A	1246.77	PASS	AC=2;AF=1.00;AN=2;DP=35;ExcessHet=3.0103;FS=0.000;MLEAC=2;MLEAF=1.00;MQ=42.00;QD=36.97;SOR=1.308	GT:AD:DP:GQ:PL	1/1:0,35:35:99:1275,105,0
chrXIV	530338	.	G	A	1038.77	PASS	AC=1;AF=0.500;AN=2;BaseQRankSum=-1.835;ClippingRankSum=0.000;DP=64;ExcessHet=3.0103;FS=0.956;MLEAC=1;MLEAF=0.500;MQ=41.52;MQRankSum=-0.337;QD=16.49;ReadPosRankSum=-1.353;SOR=0.569	GT:AD:DP:GQ:PL	0/1:28,35:63:99:1067,0,900
chrXIV	585515	.	G	A	1522.77	PASS	AC=2;AF=1.00;AN=2;DP=38;ExcessHet=3.0103;FS=0.000;MLEAC=2;MLEAF=1.00;MQ=42.00;QD=29.31;SOR=0.798	GT:AD:DP:GQ:PL	1/1:0,38:38:99:1551,114,0
chrXIV	612085	.	G	A	1883.77	PASS	AC=2;AF=1.00;AN=2;DP=50;ExcessHet=3.0103;FS=0.000;MLEAC=2;MLEAF=1.00;MQ=42.00;QD=31.89;SOR=1.157	GT:AD:DP:GQ:PL	1/1:0,50:50:99:1912,150,0
chrXIV	619738	.	G	A	1689.77	PASS	AC=2;AF=1.00;AN=2;DP=52;ExcessHet=3.0103;FS=0.000;MLEAC=2;MLEAF=1.00;MQ=41.45;QD=32.50;SOR=0.770	GT:AD:DP:GQ:PL	1/1:0,52:52:99:1718,156,0
chrXIV	694028	.	G	A	969.77	PASS	AC=1;AF=0.500;AN=2;BaseQRankSum=0.942;ClippingRankSum=0.000;DP=70;ExcessHet=3.0103;FS=0.000;MLEAC=1;MLEAF=0.500;MQ=41.33;MQRankSum=-0.659;QD=13.85;ReadPosRankSum=-1.086;SOR=0.631	GT:AD:DP:GQ:PL	0/1:37,33:70:99:998,0,1066
chrXIV	740158	.	G	A	887.77	PASS	AC=1;AF=0.500;AN=2;BaseQRankSum=-1.346;ClippingRankSum=0.000;DP=63;ExcessHet=3.0103;FS=1.003;MLEAC=1;MLEAF=0.500;MQ=41.97;MQRankSum=0.985;QD=14.09;ReadPosRankSum=0.283;SOR=0.963	GT:AD:DP:GQ:PL	0/1:33,30:63:99:916,0,1147
chrXV	193615	.	C	T	1072.77	PASS	AC=1;AF=0.500;AN=2;BaseQRankSum=-1.580;ClippingRankSum=0.000;DP=63;ExcessHet=3.0103;FS=2.209;MLEAC=1;MLEAF=0.500;MQ=40.63;MQRankSum=-1.907;QD=17.59;ReadPosRankSum=-1.496;SOR=1.011	GT:AD:DP:GQ:PL	0/1:22,39:61:99:1101,0,592
chrXV	218626	.	C	T	229.77	PASS	AC=1;AF=0.500;AN=2;BaseQRankSum=0.027;ClippingRankSum=0.000;DP=26;ExcessHet=3.0103;FS=1.596;MLEAC=1;MLEAF=0.500;MQ=42.00;MQRankSum=0.000;QD=8.84;ReadPosRankSum=-1.296;SOR=0.399	GT:AD:DP:GQ:PL	0/1:17,9:26:99:258,0,535
chrXV	218730	.	G	A	884.77	PASS	AC=1;AF=0.500;AN=2;BaseQRankSum=0.482;ClippingRankSum=0.000;DP=65;ExcessHet=3.0103;FS=3.663;MLEAC=1;MLEAF=0.500;MQ=41.56;MQRankSum=-1.381;QD=14.04;ReadPosRankSum=-1.628;SOR=0.326	GT:AD:DP:GQ:PL	0/1:31,32:63:99:913,0,815
chrXV	253624	.	G	A	2297.77	PASS	AC=2;AF=1.00;AN=2;DP=62;ExcessHet=3.0103;FS=0.000;MLEAC=2;MLEAF=1.00;MQ=41.97;QD=33.93;SOR=1.234	GT:AD:DP:GQ:PL	1/1:0,62:62:99:2326,186,0
chrXV	254113	.	G	A	1798.77	PASS	AC=2;AF=1.00;AN=2;DP=56;ExcessHet=3.0103;FS=0.000;MLEAC=2;MLEAF=1.00;MQ=41.42;QD=32.12;SOR=0.693	GT:AD:DP:GQ:PL	1/1:0,56:56:99:1827,167,0
chrXV	346227	.	G	A	4383.77	PASS	AC=1;AF=0.500;AN=2;BaseQRankSum=-1.619;ClippingRankSum=0.000;DP=229;ExcessHet=3.0103;FS=18.999;MLEAC=1;MLEAF=0.500;MQ=41.15;MQRankSum=2.499;QD=19.14;ReadPosRankSum=-8.445;SOR=2.022	GT:AD:DP:GQ:PL	0/1:96,133:229:99:4412,0,2940
chrXV	374933	.	C	T	2253.77	PASS	AC=2;AF=1.00;AN=2;DP=57;ExcessHet=3.0103;FS=0.000;MLEAC=2;MLEAF=1.00;MQ=41.00;QD=30.53;SOR=0.960	GT:AD:DP:GQ:PL	1/1:0,57:57:99:2282,171,0
chrXV	465992	.	G	A	816.77	PASS	AC=1;AF=0.500;AN=2;BaseQRankSum=1.519;ClippingRankSum=0.000;DP=47;ExcessHet=3.0103;FS=0.000;MLEAC=1;MLEAF=0.500;MQ=42.00;MQRankSum=0.000;QD=17.38;ReadPosRankSum=0.073;SOR=0.751	GT:AD:DP:GQ:PL	0/1:22,25:47:99:845,0,661
chrXV	472894	.	G	A	888.77	PASS	AC=1;AF=0.500;AN=2;BaseQRankSum=0.108;ClippingRankSum=0.000;DP=59;ExcessHet=3.0103;FS=0.000;MLEAC=1;MLEAF=0.500;MQ=41.51;MQRankSum=0.073;QD=15.06;ReadPosRankSum=0.169;SOR=0.627	GT:AD:DP:GQ:PL	0/1:29,30:59:99:917,0,899
chrXV	482914	.	C	T	725.77	PASS	AC=1;AF=0.500;AN=2;BaseQRankSum=-0.716;ClippingRankSum=0.000;DP=64;ExcessHet=3.0103;FS=0.000;MLEAC=1;MLEAF=0.500;MQ=42.00;MQRankSum=0.000;QD=11.34;ReadPosRankSum=-0.681;SOR=0.620	GT:AD:DP:GQ:PL	0/1:38,26:64:99:754,0,1280
chrXV	511672	.	G	A	784.77	PASS	AC=1;AF=0.500;AN=2;BaseQRankSum=-0.324;ClippingRankSum=0.000;DP=56;ExcessHet=3.0103;FS=0.000;MLEAC=1;MLEAF=0.500;MQ=41.93;MQRankSum=-1.508;QD=14.01;ReadPosRankSum=-0.018;SOR=0.693	GT:AD:DP:GQ:PL	0/1:30,26:56:99:813,0,1012
chrXV	603139	.	G	A	603.77	PASS	AC=1;AF=0.500;AN=2;BaseQRankSum=-1.451;ClippingRankSum=0.000;DP=52;ExcessHet=3.0103;FS=1.108;MLEAC=1;MLEAF=0.500;MQ=42.00;MQRankSum=0.000;QD=11.61;ReadPosRankSum=1.095;SOR=0.892	GT:AD:DP:GQ:PL	0/1:30,22:52:99:632,0,1002
chrXV	692962	.	C	T	899.77	PASS	AC=1;AF=0.500;AN=2;BaseQRankSum=0.973;ClippingRankSum=0.000;DP=54;ExcessHet=3.0103;FS=0.000;MLEAC=1;MLEAF=0.500;MQ=41.74;MQRankSum=-0.891;QD=16.66;ReadPosRankSum=1.613;SOR=0.684	GT:AD:DP:GQ:PL	0/1:25,29:54:99:928,0,736
chrXV	722965	.	C	T	909.77	PASS	AC=1;AF=0.500;AN=2;BaseQRankSum=0.766;ClippingRankSum=0.000;DP=58;ExcessHet=3.0103;FS=0.000;MLEAC=1;MLEAF=0.500;MQ=42.00;MQRankSum=0.000;QD=15.69;ReadPosRankSum=1.016;SOR=0.693	GT:AD:DP:GQ:PL	0/1:29,29:58:99:938,0,872
chrXV	797430	.	C	T	1645.77	PASS	AC=2;AF=1.00;AN=2;DP=44;ExcessHet=3.0103;FS=0.000;MLEAC=2;MLEAF=1.00;MQ=41.96;QD=28.64;SOR=0.784	GT:AD:DP:GQ:PL	1/1:0,44:44:99:1674,131,0
chrXV	882526	.	C	T	500.77	PASS	AC=1;AF=0.500;AN=2;BaseQRankSum=1.882;ClippingRankSum=0.000;DP=30;ExcessHet=3.0103;FS=1.485;MLEAC=1;MLEAF=0.500;MQ=41.03;MQRankSum=0.000;QD=16.69;ReadPosRankSum=-1.101;SOR=1.296	GT:AD:DP:GQ:PL	0/1:15,15:30:99:529,0,466
chrXV	899027	.	G	A	579.77	PASS	AC=1;AF=0.500;AN=2;BaseQRankSum=-0.557;ClippingRankSum=0.000;DP=68;ExcessHet=3.0103;FS=3.644;MLEAC=1;MLEAF=0.500;MQ=41.94;MQRankSum=-2.109;QD=8.53;ReadPosRankSum=-2.198;SOR=0.510	GT:AD:DP:GQ:PL	0/1:47,21:68:99:608,0,1618
chrXV	977377	.	G	A	519.77	PASS	AC=1;AF=0.500;AN=2;BaseQRankSum=-0.952;ClippingRankSum=0.000;DP=44;ExcessHet=3.0103;FS=6.428;MLEAC=1;MLEAF=0.500;MQ=41.91;MQRankSum=-1.502;QD=12.09;ReadPosRankSum=1.259;SOR=0.563	GT:AD:DP:GQ:PL	0/1:23,20:43:99:548,0,712
chrXV	981050	.	G	A	547.77	PASS	AC=1;AF=0.500;AN=2;BaseQRankSum=-0.402;ClippingRankSum=0.000;DP=52;ExcessHet=3.0103;FS=0.000;MLEAC=1;MLEAF=0.500;MQ=41.92;MQRankSum=-1.750;QD=10.74;ReadPosRankSum=-0.551;SOR=0.693	GT:AD:DP:GQ:PL	0/1:31,20:51:99:576,0,945
chrXV	1023255	.	C	T	1189.77	PASS	AC=1;AF=0.500;AN=2;BaseQRankSum=0.509;ClippingRankSum=0.000;DP=84;ExcessHet=3.0103;FS=9.184;MLEAC=1;MLEAF=0.500;MQ=41.80;MQRankSum=-1.039;QD=14.69;ReadPosRankSum=-1.286;SOR=0.223	GT:AD:DP:GQ:PL	0/1:43,38:81:99:1218,0,1356
chrXV	1031083	.	G	A	630.77	PASS	AC=1;AF=0.500;AN=2;BaseQRankSum=0.347;ClippingRankSum=0.000;DP=38;ExcessHet=3.0103;FS=0.000;MLEAC=1;MLEAF=0.500;MQ=42.00;MQRankSum=0.000;QD=16.60;ReadPosRankSum=-0.474;SOR=0.675	GT:AD:DP:GQ:PL	0/1:17,21:38:99:659,0,490
chrXVI	25933	.	G	A	1073.77	PASS	AC=1;AF=0.500;AN=2;BaseQRankSum=-0.740;ClippingRankSum=0.000;DP=65;ExcessHet=3.0103;FS=3.340;MLEAC=1;MLEAF=0.500;MQ=41.21;MQRankSum=0.000;QD=16.52;ReadPosRankSum=1.694;SOR=1.121	GT:AD:DP:GQ:PL	0/1:28,37:65:99:1102,0,833
chrXVI	239576	.	G	A	781.77	PASS	AC=1;AF=0.500;AN=2;BaseQRankSum=2.010;ClippingRankSum=0.000;DP=58;ExcessHet=3.0103;FS=0.000;MLEAC=1;MLEAF=0.500;MQ=41.69;MQRankSum=0.327;QD=13.48;ReadPosRankSum=1.423;SOR=0.826	GT:AD:DP:GQ:PL	0/1:33,25:58:99:810,0,984
chrXVI	261191	.	C	T	525.77	PASS	AC=1;AF=0.500;AN=2;BaseQRankSum=-1.037;ClippingRankSum=0.000;DP=51;ExcessHet=3.0103;FS=1.083;MLEAC=1;MLEAF=0.500;MQ=41.64;MQRankSum=0.326;QD=10.31;ReadPosRankSum=0.277;SOR=0.822	GT:AD:DP:GQ:PL	0/1:29,22:51:99:554,0,842
chrXVI	318255	.	C	T	833.77	PASS	AC=1;AF=0.500;AN=2;BaseQRankSum=0.745;ClippingRankSum=0.000;DP=57;ExcessHet=3.0103;FS=5.341;MLEAC=1;MLEAF=0.500;MQ=41.75;MQRankSum=1.018;QD=14.63;ReadPosRankSum=0.899;SOR=0.534	GT:AD:DP:GQ:PL	0/1:29,28:57:99:862,0,846
chrXVI	338843	.	G	A	1563.77	PASS	AC=2;AF=1.00;AN=2;DP=54;ExcessHet=3.0103;FS=0.000;MLEAC=2;MLEAF=1.00;MQ=41.47;QD=29.51;SOR=0.730	GT:AD:DP:GQ:PL	1/1:0,53:53:99:1592,155,0
chrXVI	352360	.	C	T	834.77	PASS	AC=1;AF=0.500;AN=2;BaseQRankSum=1.623;ClippingRankSum=0.000;DP=58;ExcessHet=3.0103;FS=2.274;MLEAC=1;MLEAF=0.500;MQ=42.00;MQRankSum=0.000;QD=14.39;ReadPosRankSum=0.857;SOR=1.115	GT:AD:DP:GQ:PL	0/1:33,25:58:99:863,0,1087
chrXVI	382977	.	G	A	843.77	PASS	AC=1;AF=0.500;AN=2;BaseQRankSum=-0.239;ClippingRankSum=0.000;DP=67;ExcessHet=3.0103;FS=0.000;MLEAC=1;MLEAF=0.500;MQ=42.00;MQRankSum=0.000;QD=12.59;ReadPosRankSum=-2.296;SOR=0.581	GT:AD:DP:GQ:PL	0/1:39,28:67:99:872,0,1301
chrXVI	395313	.	G	A	1370.77	PASS	AC=1;AF=0.500;AN=2;BaseQRankSum=-0.814;ClippingRankSum=0.000;DP=73;ExcessHet=3.0103;FS=2.216;MLEAC=1;MLEAF=0.500;MQ=41.74;MQRankSum=-0.228;QD=18.78;ReadPosRankSum=-0.245;SOR=1.123	GT:AD:DP:GQ:PL	0/1:30,43:73:99:1399,0,970
chrXVI	397460	.	G	A	615.77	PASS	AC=1;AF=0.500;AN=2;BaseQRankSum=-1.912;ClippingRankSum=0.000;DP=53;ExcessHet=3.0103;FS=1.065;MLEAC=1;MLEAF=0.500;MQ=42.00;MQRankSum=0.000;QD=11.62;ReadPosRankSum=-0.732;SOR=0.963	GT:AD:DP:GQ:PL	0/1:30,23:53:99:644,0,993
chrXVI	434974	.	C	T	1077.77	PASS	AC=1;AF=0.500;AN=2;BaseQRankSum=2.707;ClippingRankSum=0.000;DP=70;ExcessHet=3.0103;FS=1.953;MLEAC=1;MLEAF=0.500;MQ=42.00;MQRankSum=0.000;QD=15.40;ReadPosRankSum=-0.261;SOR=0.957	GT:AD:DP:GQ:PL	0/1:37,33:70:99:1106,0,1128
chrXVI	445297	.	G	A	702.77	PASS	AC=1;AF=0.500;AN=2;BaseQRankSum=1.622;ClippingRankSum=0.000;DP=44;ExcessHet=3.0103;FS=0.000;MLEAC=1;MLEAF=0.500;MQ=41.96;MQRankSum=-0.910;QD=15.97;ReadPosRankSum=-0.097;SOR=0.672	GT:AD:DP:GQ:PL	0/1:21,23:44:99:731,0,573
chrXVI	479218	.	G	A	880.77	PASS	AC=1;AF=0.500;AN=2;BaseQRankSum=-0.526;ClippingRankSum=0.000;DP=66;ExcessHet=3.0103;FS=4.946;MLEAC=1;MLEAF=0.500;MQ=41.35;MQRankSum=-0.732;QD=13.34;ReadPosRankSum=-0.735;SOR=0.293	GT:AD:DP:GQ:PL	0/1:36,30:66:99:909,0,1201
chrXVI	598362	.	C	T	2428.77	PASS	AC=2;AF=1.00;AN=2;DP=65;ExcessHet=3.0103;FS=0.000;MLEAC=2;MLEAF=1.00;MQ=41.50;QD=32.98;SOR=0.723	GT:AD:DP:GQ:PL	1/1:0,65:65:99:2457,195,0
chrXVI	774642	.	G	A	694.77	PASS	AC=1;AF=0.500;AN=2;BaseQRankSum=2.645;ClippingRankSum=0.000;DP=49;ExcessHet=3.0103;FS=4.018;MLEAC=1;MLEAF=0.500;MQ=41.70;MQRankSum=0.944;QD=14.18;ReadPosRankSum=0.231;SOR=0.639	GT:AD:DP:GQ:PL	0/1:27,22:49:99:723,0,769
chrXVI	833147	.	C	T	1078.77	PASS	AC=1;AF=0.500;AN=2;BaseQRankSum=-2.169;ClippingRankSum=0.000;DP=80;ExcessHet=3.0103;FS=4.205;MLEAC=1;MLEAF=0.500;MQ=41.95;MQRankSum=-1.336;QD=13.48;ReadPosRankSum=-0.448;SOR=0.557	GT:AD:DP:GQ:PL	0/1:38,42:80:99:1107,0,1154
chrXVI	906902	.	G	A	733.77	PASS	AC=1;AF=0.500;AN=2;BaseQRankSum=0.455;ClippingRankSum=0.000;DP=41;ExcessHet=3.0103;FS=4.727;MLEAC=1;MLEAF=0.500;MQ=42.00;MQRankSum=0.000;QD=18.34;ReadPosRankSum=-0.871;SOR=1.379	GT:AD:DP:GQ:PL	0/1:17,23:40:99:762,0,507
chrXVI	907948	.	G	A	1021.77	PASS	AC=1;AF=0.500;AN=2;BaseQRankSum=1.550;ClippingRankSum=0.000;DP=65;ExcessHet=3.0103;FS=0.000;MLEAC=1;MLEAF=0.500;MQ=41.97;MQRankSum=-0.924;QD=15.72;ReadPosRankSum=0.240;SOR=0.603	GT:AD:DP:GQ:PL	0/1:31,34:65:99:1050,0,833
chrXVI	928117	.	G	A	889.77	PASS	AC=1;AF=0.500;AN=2;BaseQRankSum=0.467;ClippingRankSum=0.000;DP=59;ExcessHet=3.0103;FS=0.000;MLEAC=1;MLEAF=0.500;MQ=40.95;MQRankSum=-1.549;QD=15.08;ReadPosRankSum=0.486;SOR=0.611	GT:AD:DP:GQ:PL	0/1:28,31:59:99:918,0,784
chrXVI	933818	.	G	A	1741.77	PASS	AC=2;AF=1.00;AN=2;DP=48;ExcessHet=3.0103;FS=0.000;MLEAC=2;MLEAF=1.00;MQ=42.00;QD=28.06;SOR=1.426	GT:AD:DP:GQ:PL	1/1:0,48:48:99:1770,144,0
