# Supplementary material for: Recombination Is Responsible for the Increased Recovery of Drug-Resistant Mutants with Hypermutated Genomes in Resting Yeast Diploids Expressing APOBEC Deaminases
Source: Front Genet. 2017 Dec 12;8:202. doi: 10.3389/fgene.2017.00202 (PMC5733079; doi:10.3389/fgene.2017.00202)
Supplement: Supplementary file 6 [file Data_Sheet_1.zip › AID_d6/N105-LAN210-Can-AID-NA-RUN7-D6_SNVs_final.vcf]

##fileformat=VCFv4.2
##FILTER=<ID=LowQual,Description="Low quality">
##FORMAT=<ID=AD,Number=R,Type=Integer,Description="Allelic depths for the ref and alt alleles in the order listed">
##FORMAT=<ID=DP,Number=1,Type=Integer,Description="Approximate read depth (reads with MQ=255 or with bad mates are filtered)">
##FORMAT=<ID=GQ,Number=1,Type=Integer,Description="Genotype Quality">
##FORMAT=<ID=GT,Number=1,Type=String,Description="Genotype">
##FORMAT=<ID=PL,Number=G,Type=Integer,Description="Normalized, Phred-scaled likelihoods for genotypes as defined in the VCF specification">
##GATKCommandLine.HaplotypeCaller=<ID=HaplotypeCaller,Version=3.8-0-ge9d806836,Date="Tue Sep 19 14:32:49 PDT 2017",Epoch=1505856769005,CommandLineOptions="analysis_type=HaplotypeCaller input_file=[N105-LAN210-Can-AID-NA-RUN7-D6_sorted_dedup_RG_realigned.bam] showFullBamList=false read_buffer_size=null read_filter=[] disable_read_filter=[] intervals=null excludeIntervals=[../../LAN210/20170903_LAN210_v0.10m_masked_v2.bed] interval_set_rule=UNION interval_merging=ALL interval_padding=0 reference_sequence=../../LAN210/LAN210_v0.10m.fasta nonDeterministicRandomSeed=false disableDithering=false maxRuntime=-1 maxRuntimeUnits=MINUTES downsampling_type=BY_SAMPLE downsample_to_fraction=null downsample_to_coverage=500 baq=OFF baqGapOpenPenalty=40.0 refactor_NDN_cigar_string=false fix_misencoded_quality_scores=false allow_potentially_misencoded_quality_scores=false useOriginalQualities=false defaultBaseQualities=-1 performanceLog=null BQSR=null quantize_quals=0 static_quantized_quals=null round_down_quantized=false disable_indel_quals=false emit_original_quals=false preserve_qscores_less_than=6 globalQScorePrior=-1.0 secondsBetweenProgressUpdates=10 validation_strictness=SILENT remove_program_records=false keep_program_records=false sample_rename_mapping_file=null unsafe=null use_jdk_deflater=false use_jdk_inflater=false disable_auto_index_creation_and_locking_when_reading_rods=false no_cmdline_in_header=false sites_only=false never_trim_vcf_format_field=false bcf=false bam_compression=null simplifyBAM=false disable_bam_indexing=false generate_md5=false num_threads=1 num_cpu_threads_per_data_thread=1 num_io_threads=0 monitorThreadEfficiency=false num_bam_file_handles=null read_group_black_list=null pedigree=[] pedigreeString=[] pedigreeValidationType=STRICT allow_intervals_with_unindexed_bam=false generateShadowBCF=false variant_index_type=DYNAMIC_SEEK variant_index_parameter=-1 reference_window_stop=0 phone_home= gatk_key=null tag=NA logging_level=INFO log_to_file=null help=false version=false out=/media/artem/artem_second/20170727_RUN8/Project_Stepchenkova/reanalyze_RUN7/N105-LAN210-Can-AID-NA-RUN7-D6/N105-LAN210-Can-AID-NA-RUN7-D6.vcf likelihoodCalculationEngine=PairHMM heterogeneousKmerSizeResolution=COMBO_MIN dbsnp=(RodBinding name= source=UNBOUND) dontTrimActiveRegions=false maxDiscARExtension=25 maxGGAARExtension=300 paddingAroundIndels=150 paddingAroundSNPs=20 comp=[] annotation=[] excludeAnnotation=[] group=[StandardAnnotation, StandardHCAnnotation] debug=false useFilteredReadsForAnnotations=false emitRefConfidence=NONE bamOutput=null bamWriterType=CALLED_HAPLOTYPES emitDroppedReads=false disableOptimizations=false annotateNDA=false useNewAFCalculator=false heterozygosity=0.001 indel_heterozygosity=1.25E-4 heterozygosity_stdev=0.01 standard_min_confidence_threshold_for_calling=10.0 standard_min_confidence_threshold_for_emitting=30.0 max_alternate_alleles=6 max_genotype_count=1024 max_num_PL_values=100 input_prior=[] sample_ploidy=2 genotyping_mode=DISCOVERY alleles=(RodBinding name= source=UNBOUND) contamination_fraction_to_filter=0.0 contamination_fraction_per_sample_file=null p_nonref_model=null exactcallslog=null output_mode=EMIT_VARIANTS_ONLY allSitePLs=false gcpHMM=10 pair_hmm_implementation=FASTEST_AVAILABLE phredScaledGlobalReadMismappingRate=45 noFpga=false nativePairHmmThreads=1 useDoublePrecision=false sample_name=null kmerSize=[10, 25] dontIncreaseKmerSizesForCycles=false allowNonUniqueKmersInRef=false numPruningSamples=1 recoverDanglingHeads=false doNotRecoverDanglingBranches=false minDanglingBranchLength=4 consensus=false maxNumHaplotypesInPopulation=128 errorCorrectKmers=false minPruning=2 debugGraphTransformations=false allowCyclesInKmerGraphToGeneratePaths=false graphOutput=null kmerLengthForReadErrorCorrection=25 minObservationsForKmerToBeSolid=20 GVCFGQBands=[1, 2, 3, 4, 5, 6, 7, 8, 9, 10, 11, 12, 13, 14, 15, 16, 17, 18, 19, 20, 21, 22, 23, 24, 25, 26, 27, 28, 29, 30, 31, 32, 33, 34, 35, 36, 37, 38, 39, 40, 41, 42, 43, 44, 45, 46, 47, 48, 49, 50, 51, 52, 53, 54, 55, 56, 57, 58, 59, 60, 70, 80, 90, 99] indelSizeToEliminateInRefModel=10 min_base_quality_score=10 includeUmappedReads=false useAllelesTrigger=false doNotRunPhysicalPhasing=true keepRG=null justDetermineActiveRegions=false dontGenotype=false dontUseSoftClippedBases=false captureAssemblyFailureBAM=false errorCorrectReads=false pcr_indel_model=CONSERVATIVE maxReadsInRegionPerSample=10000 minReadsPerAlignmentStart=10 mergeVariantsViaLD=false activityProfileOut=null activeRegionOut=null activeRegionIn=null activeRegionExtension=null forceActive=false activeRegionMaxSize=null bandPassSigma=null maxReadsInMemoryPerSample=30000 maxTotalReadsInMemory=10000000 maxProbPropagationDistance=50 activeProbabilityThreshold=0.002 min_mapping_quality_score=20 filter_reads_with_N_cigar=false filter_mismatching_base_and_quals=false filter_bases_not_stored=false">
##GATKCommandLine.SelectVariants=<ID=SelectVariants,Version=3.8-0-ge9d806836,Date="Tue Sep 19 14:37:17 PDT 2017",Epoch=1505857037552,CommandLineOptions="analysis_type=SelectVariants input_file=[] showFullBamList=false read_buffer_size=null read_filter=[] disable_read_filter=[] intervals=null excludeIntervals=null interval_set_rule=UNION interval_merging=ALL interval_padding=0 reference_sequence=../../LAN210/LAN210_v0.10m.fasta nonDeterministicRandomSeed=false disableDithering=false maxRuntime=-1 maxRuntimeUnits=MINUTES downsampling_type=BY_SAMPLE downsample_to_fraction=null downsample_to_coverage=1000 baq=OFF baqGapOpenPenalty=40.0 refactor_NDN_cigar_string=false fix_misencoded_quality_scores=false allow_potentially_misencoded_quality_scores=false useOriginalQualities=false defaultBaseQualities=-1 performanceLog=null BQSR=null quantize_quals=0 static_quantized_quals=null round_down_quantized=false disable_indel_quals=false emit_original_quals=false preserve_qscores_less_than=6 globalQScorePrior=-1.0 secondsBetweenProgressUpdates=10 validation_strictness=SILENT remove_program_records=false keep_program_records=false sample_rename_mapping_file=null unsafe=null use_jdk_deflater=false use_jdk_inflater=false disable_auto_index_creation_and_locking_when_reading_rods=false no_cmdline_in_header=false sites_only=false never_trim_vcf_format_field=false bcf=false bam_compression=null simplifyBAM=false disable_bam_indexing=false generate_md5=false num_threads=1 num_cpu_threads_per_data_thread=1 num_io_threads=0 monitorThreadEfficiency=false num_bam_file_handles=null read_group_black_list=null pedigree=[] pedigreeString=[] pedigreeValidationType=STRICT allow_intervals_with_unindexed_bam=false generateShadowBCF=false variant_index_type=DYNAMIC_SEEK variant_index_parameter=-1 reference_window_stop=0 phone_home= gatk_key=null tag=NA logging_level=INFO log_to_file=null help=false version=false variant=(RodBinding name=variant source=N105-LAN210-Can-AID-NA-RUN7-D6.vcf) discordance=(RodBinding name= source=UNBOUND) concordance=(RodBinding name= source=UNBOUND) out=/media/artem/artem_second/20170727_RUN8/Project_Stepchenkova/reanalyze_RUN7/N105-LAN210-Can-AID-NA-RUN7-D6/N105-LAN210-Can-AID-NA-RUN7-D6_SNVs.vcf sample_name=[] sample_expressions=null sample_file=null exclude_sample_name=[] exclude_sample_file=[] exclude_sample_expressions=[] selectexpressions=[] invertselect=false excludeNonVariants=false excludeFiltered=false preserveAlleles=false removeUnusedAlternates=false restrictAllelesTo=ALL keepOriginalAC=false keepOriginalDP=false mendelianViolation=false invertMendelianViolation=false mendelianViolationQualThreshold=0.0 select_random_fraction=0.0 remove_fraction_genotypes=0.0 selectTypeToInclude=[SNP] selectTypeToExclude=[] keepIDs=null excludeIDs=null fullyDecode=false justRead=false maxIndelSize=2147483647 minIndelSize=0 maxFilteredGenotypes=2147483647 minFilteredGenotypes=0 maxFractionFilteredGenotypes=1.0 minFractionFilteredGenotypes=0.0 maxNOCALLnumber=2147483647 maxNOCALLfraction=1.0 setFilteredGtToNocall=false ALLOW_NONOVERLAPPING_COMMAND_LINE_SAMPLES=false forceValidOutput=false filter_reads_with_N_cigar=false filter_mismatching_base_and_quals=false filter_bases_not_stored=false">
##INFO=<ID=AC,Number=A,Type=Integer,Description="Allele count in genotypes, for each ALT allele, in the same order as listed">
##INFO=<ID=AF,Number=A,Type=Float,Description="Allele Frequency, for each ALT allele, in the same order as listed">
##INFO=<ID=AN,Number=1,Type=Integer,Description="Total number of alleles in called genotypes">
##INFO=<ID=BaseQRankSum,Number=1,Type=Float,Description="Z-score from Wilcoxon rank sum test of Alt Vs. Ref base qualities">
##INFO=<ID=ClippingRankSum,Number=1,Type=Float,Description="Z-score From Wilcoxon rank sum test of Alt vs. Ref number of hard clipped bases">
##INFO=<ID=DP,Number=1,Type=Integer,Description="Approximate read depth; some reads may have been filtered">
##INFO=<ID=DS,Number=0,Type=Flag,Description="Were any of the samples downsampled?">
##INFO=<ID=ExcessHet,Number=1,Type=Float,Description="Phred-scaled p-value for exact test of excess heterozygosity">
##INFO=<ID=FS,Number=1,Type=Float,Description="Phred-scaled p-value using Fisher's exact test to detect strand bias">
##INFO=<ID=HaplotypeScore,Number=1,Type=Float,Description="Consistency of the site with at most two segregating haplotypes">
##INFO=<ID=InbreedingCoeff,Number=1,Type=Float,Description="Inbreeding coefficient as estimated from the genotype likelihoods per-sample when compared against the Hardy-Weinberg expectation">
##INFO=<ID=MLEAC,Number=A,Type=Integer,Description="Maximum likelihood expectation (MLE) for the allele counts (not necessarily the same as the AC), for each ALT allele, in the same order as listed">
##INFO=<ID=MLEAF,Number=A,Type=Float,Description="Maximum likelihood expectation (MLE) for the allele frequency (not necessarily the same as the AF), for each ALT allele, in the same order as listed">
##INFO=<ID=MQ,Number=1,Type=Float,Description="RMS Mapping Quality">
##INFO=<ID=MQRankSum,Number=1,Type=Float,Description="Z-score From Wilcoxon rank sum test of Alt vs. Ref read mapping qualities">
##INFO=<ID=QD,Number=1,Type=Float,Description="Variant Confidence/Quality by Depth">
##INFO=<ID=ReadPosRankSum,Number=1,Type=Float,Description="Z-score from Wilcoxon rank sum test of Alt vs. Ref read position bias">
##INFO=<ID=SOR,Number=1,Type=Float,Description="Symmetric Odds Ratio of 2x2 contingency table to detect strand bias">
##contig=<ID=chrI,length=198855>
##contig=<ID=chrII,length=810456>
##contig=<ID=chrIII,length=316501>
##contig=<ID=chrIV,length=1516959>
##contig=<ID=chrV,length=570663>
##contig=<ID=chrVI,length=270116>
##contig=<ID=chrVII,length=1084724>
##contig=<ID=chrVIII,length=557320>
##contig=<ID=chrIX,length=433988>
##contig=<ID=chrX,length=745688>
##contig=<ID=chrXI,length=666767>
##contig=<ID=chrXII,length=1065113>
##contig=<ID=chrXIII,length=917121>
##contig=<ID=chrXIV,length=784078>
##contig=<ID=chrXV,length=1078147>
##contig=<ID=chrXVI,length=943466>
##contig=<ID=mt,length=85611>
##reference=file:///media/artem/artem_second/20170727_RUN8/Project_Stepchenkova/reanalyze_RUN7/N105-LAN210-Can-AID-NA-RUN7-D6/../../LAN210/LAN210_v0.10m.fasta
##source=SelectVariants
#CHROM	POS	ID	REF	ALT	QUAL	FILTER	INFO	FORMAT	N105-LAN210-Can-AID-NA-RUN7-D6
chrI	59872	.	G	A	487.77	PASS	AC=1;AF=0.500;AN=2;BaseQRankSum=1.069;ClippingRankSum=0.000;DP=35;ExcessHet=3.0103;FS=2.958;MLEAC=1;MLEAF=0.500;MQ=41.89;MQRankSum=-1.523;QD=13.94;ReadPosRankSum=1.276;SOR=0.321	GT:AD:DP:GQ:PL	0/1:19,16:35:99:516,0,593
chrI	124828	.	C	T	757.77	PASS	AC=1;AF=0.500;AN=2;BaseQRankSum=-1.318;ClippingRankSum=0.000;DP=47;ExcessHet=3.0103;FS=1.142;MLEAC=1;MLEAF=0.500;MQ=41.69;MQRankSum=1.135;QD=16.47;ReadPosRankSum=-1.273;SOR=0.498	GT:AD:DP:GQ:PL	0/1:21,25:46:99:786,0,684
chrI	141552	.	C	T	411.77	PASS	AC=1;AF=0.500;AN=2;BaseQRankSum=-0.198;ClippingRankSum=0.000;DP=37;ExcessHet=3.0103;FS=1.341;MLEAC=1;MLEAF=0.500;MQ=41.89;MQRankSum=1.186;QD=11.44;ReadPosRankSum=-0.352;SOR=0.412	GT:AD:DP:GQ:PL	0/1:22,14:36:99:440,0,739
chrI	181603	.	C	T	686.77	PASS	AC=1;AF=0.500;AN=2;BaseQRankSum=1.686;ClippingRankSum=0.000;DP=48;ExcessHet=3.0103;FS=0.000;MLEAC=1;MLEAF=0.500;MQ=41.41;MQRankSum=-1.560;QD=14.61;ReadPosRankSum=1.591;SOR=0.639	GT:AD:DP:GQ:PL	0/1:26,21:47:99:715,0,863
chrII	36707	.	C	T	603.77	PASS	AC=1;AF=0.500;AN=2;BaseQRankSum=-0.094;ClippingRankSum=0.000;DP=42;ExcessHet=3.0103;FS=1.204;MLEAC=1;MLEAF=0.500;MQ=41.91;MQRankSum=-1.363;QD=14.73;ReadPosRankSum=0.360;SOR=0.634	GT:AD:DP:GQ:PL	0/1:20,21:41:99:632,0,604
chrII	45565	.	G	A	476.77	PASS	AC=1;AF=0.500;AN=2;BaseQRankSum=2.698;ClippingRankSum=0.000;DP=34;ExcessHet=3.0103;FS=1.377;MLEAC=1;MLEAF=0.500;MQ=41.58;MQRankSum=0.896;QD=14.02;ReadPosRankSum=1.242;SOR=1.075	GT:AD:DP:GQ:PL	0/1:20,14:34:99:505,0,615
chrII	88009	.	G	A	718.77	PASS	AC=1;AF=0.500;AN=2;BaseQRankSum=-0.861;ClippingRankSum=0.000;DP=40;ExcessHet=3.0103;FS=4.442;MLEAC=1;MLEAF=0.500;MQ=42.00;MQRankSum=0.000;QD=17.97;ReadPosRankSum=-0.524;SOR=0.610	GT:AD:DP:GQ:PL	0/1:18,22:40:99:747,0,604
chrII	89501	.	C	T	1268.77	PASS	AC=1;AF=0.500;AN=2;BaseQRankSum=-0.686;ClippingRankSum=0.000;DP=61;ExcessHet=3.0103;FS=5.613;MLEAC=1;MLEAF=0.500;MQ=41.94;MQRankSum=-0.971;QD=20.80;ReadPosRankSum=1.044;SOR=0.879	GT:AD:DP:GQ:PL	0/1:20,41:61:99:1297,0,591
chrII	149572	.	C	T	1051.77	PASS	AC=1;AF=0.500;AN=2;BaseQRankSum=-0.592;ClippingRankSum=0.000;DP=47;ExcessHet=3.0103;FS=0.000;MLEAC=1;MLEAF=0.500;MQ=42.00;MQRankSum=0.000;QD=22.38;ReadPosRankSum=-0.140;SOR=0.872	GT:AD:DP:GQ:PL	0/1:17,30:47:99:1080,0,578
chrII	181078	.	G	A	651.77	PASS	AC=1;AF=0.500;AN=2;BaseQRankSum=1.406;ClippingRankSum=0.000;DP=41;ExcessHet=3.0103;FS=1.216;MLEAC=1;MLEAF=0.500;MQ=42.00;MQRankSum=0.000;QD=15.90;ReadPosRankSum=3.272;SOR=0.467	GT:AD:DP:GQ:PL	0/1:21,20:41:99:680,0,604
chrII	197540	.	C	T	224.77	PASS	AC=1;AF=0.500;AN=2;BaseQRankSum=-1.308;ClippingRankSum=0.000;DP=26;ExcessHet=3.0103;FS=4.738;MLEAC=1;MLEAF=0.500;MQ=41.20;MQRankSum=1.005;QD=11.24;ReadPosRankSum=1.385;SOR=0.122	GT:AD:DP:GQ:PL	0/1:11,9:20:99:253,0,409
chrII	236365	.	G	A	346.77	PASS	AC=1;AF=0.500;AN=2;BaseQRankSum=-0.513;ClippingRankSum=0.000;DP=29;ExcessHet=3.0103;FS=1.657;MLEAC=1;MLEAF=0.500;MQ=42.00;MQRankSum=0.000;QD=11.96;ReadPosRankSum=1.193;SOR=0.346	GT:AD:DP:GQ:PL	0/1:17,12:29:99:375,0,588
chrII	278395	.	G	A	722.77	PASS	AC=1;AF=0.500;AN=2;BaseQRankSum=-0.281;ClippingRankSum=0.000;DP=46;ExcessHet=3.0103;FS=1.440;MLEAC=1;MLEAF=0.500;MQ=41.69;MQRankSum=1.001;QD=15.71;ReadPosRankSum=-0.283;SOR=0.412	GT:AD:DP:GQ:PL	0/1:24,22:46:99:751,0,808
chrII	284079	.	G	A	469.77	PASS	AC=1;AF=0.500;AN=2;BaseQRankSum=-1.569;ClippingRankSum=0.000;DP=37;ExcessHet=3.0103;FS=0.000;MLEAC=1;MLEAF=0.500;MQ=41.56;MQRankSum=0.950;QD=13.05;ReadPosRankSum=-0.338;SOR=0.836	GT:AD:DP:GQ:PL	0/1:20,16:36:99:498,0,708
chrII	292027	.	G	A	533.77	PASS	AC=1;AF=0.500;AN=2;BaseQRankSum=-0.811;ClippingRankSum=0.000;DP=26;ExcessHet=3.0103;FS=1.598;MLEAC=1;MLEAF=0.500;MQ=41.43;MQRankSum=1.246;QD=20.53;ReadPosRankSum=1.770;SOR=1.021	GT:AD:DP:GQ:PL	0/1:11,15:26:99:562,0,377
chrII	477604	.	G	A	370.77	PASS	AC=1;AF=0.500;AN=2;BaseQRankSum=-1.431;ClippingRankSum=0.000;DP=29;ExcessHet=3.0103;FS=3.682;MLEAC=1;MLEAF=0.500;MQ=42.00;MQRankSum=0.000;QD=14.83;ReadPosRankSum=-0.704;SOR=0.223	GT:AD:DP:GQ:PL	0/1:13,12:25:99:399,0,459
chrII	539928	.	C	T	607.77	PASS	AC=1;AF=0.500;AN=2;BaseQRankSum=-1.436;ClippingRankSum=0.000;DP=49;ExcessHet=3.0103;FS=0.000;MLEAC=1;MLEAF=0.500;MQ=41.70;MQRankSum=0.000;QD=13.21;ReadPosRankSum=-0.285;SOR=0.693	GT:AD:DP:GQ:PL	0/1:23,23:46:99:636,0,732
chrII	555369	.	G	T	316.77	PASS	AC=1;AF=0.500;AN=2;BaseQRankSum=0.800;ClippingRankSum=0.000;DP=37;ExcessHet=3.0103;FS=0.000;MLEAC=1;MLEAF=0.500;MQ=41.21;MQRankSum=0.696;QD=9.05;ReadPosRankSum=-3.447;SOR=0.536	GT:AD:DP:GQ:PL	0/1:25,10:35:99:345,0,2706
chrII	555371	.	T	A	316.77	PASS	AC=1;AF=0.500;AN=2;BaseQRankSum=0.718;ClippingRankSum=0.000;DP=37;ExcessHet=3.0103;FS=0.000;MLEAC=1;MLEAF=0.500;MQ=41.21;MQRankSum=0.696;QD=9.05;ReadPosRankSum=-3.696;SOR=0.536	GT:AD:DP:GQ:PL	0/1:25,10:35:99:345,0,2706
chrII	555373	.	A	C	316.77	PASS	AC=1;AF=0.500;AN=2;BaseQRankSum=0.744;ClippingRankSum=0.000;DP=37;ExcessHet=3.0103;FS=0.000;MLEAC=1;MLEAF=0.500;MQ=41.21;MQRankSum=0.696;QD=9.05;ReadPosRankSum=-3.924;SOR=0.536	GT:AD:DP:GQ:PL	0/1:25,10:35:99:345,0,2706
chrII	564978	.	G	A	111.77	PASS	AC=1;AF=0.500;AN=2;BaseQRankSum=-0.396;ClippingRankSum=0.000;DP=14;ExcessHet=3.0103;FS=0.000;MLEAC=1;MLEAF=0.500;MQ=42.00;MQRankSum=0.000;QD=7.98;ReadPosRankSum=0.736;SOR=1.022	GT:AD:DP:GQ:PL	0/1:9,5:14:99:140,0,343
chrII	601827	.	G	A	454.77	PASS	AC=1;AF=0.500;AN=2;BaseQRankSum=0.031;ClippingRankSum=0.000;DP=38;ExcessHet=3.0103;FS=0.000;MLEAC=1;MLEAF=0.500;MQ=42.00;MQRankSum=0.000;QD=12.29;ReadPosRankSum=-1.013;SOR=0.645	GT:AD:DP:GQ:PL	0/1:22,15:37:99:483,0,773
chrII	681925	.	C	T	558.77	PASS	AC=1;AF=0.500;AN=2;BaseQRankSum=-0.317;ClippingRankSum=0.000;DP=31;ExcessHet=3.0103;FS=0.000;MLEAC=1;MLEAF=0.500;MQ=42.00;MQRankSum=0.000;QD=19.27;ReadPosRankSum=0.024;SOR=0.551	GT:AD:DP:GQ:PL	0/1:11,18:29:99:587,0,334
chrII	684763	.	G	A	242.77	PASS	AC=1;AF=0.500;AN=2;BaseQRankSum=0.574;ClippingRankSum=0.000;DP=27;ExcessHet=3.0103;FS=6.641;MLEAC=1;MLEAF=0.500;MQ=42.00;MQRankSum=0.000;QD=9.34;ReadPosRankSum=0.093;SOR=2.070	GT:AD:DP:GQ:PL	0/1:17,9:26:99:271,0,574
chrII	707429	.	G	A	528.77	PASS	AC=1;AF=0.500;AN=2;BaseQRankSum=-1.243;ClippingRankSum=0.000;DP=43;ExcessHet=3.0103;FS=4.651;MLEAC=1;MLEAF=0.500;MQ=41.86;MQRankSum=0.253;QD=12.30;ReadPosRankSum=-0.880;SOR=0.245	GT:AD:DP:GQ:PL	0/1:26,17:43:99:557,0,958
chrII	759089	.	C	T	429.77	PASS	AC=1;AF=0.500;AN=2;BaseQRankSum=-1.047;ClippingRankSum=0.000;DP=41;ExcessHet=3.0103;FS=6.816;MLEAC=1;MLEAF=0.500;MQ=42.00;MQRankSum=0.000;QD=10.48;ReadPosRankSum=0.387;SOR=1.079	GT:AD:DP:GQ:PL	0/1:25,16:41:99:458,0,911
chrII	786190	.	G	A	631.77	PASS	AC=1;AF=0.500;AN=2;BaseQRankSum=-1.366;ClippingRankSum=0.000;DP=49;ExcessHet=3.0103;FS=1.169;MLEAC=1;MLEAF=0.500;MQ=41.84;MQRankSum=-2.134;QD=13.16;ReadPosRankSum=-0.310;SOR=0.446	GT:AD:DP:GQ:PL	0/1:25,23:48:99:660,0,840
chrIII	16938	.	G	A	1153.77	PASS	AC=1;AF=0.500;AN=2;BaseQRankSum=-0.304;ClippingRankSum=0.000;DP=62;ExcessHet=3.0103;FS=1.004;MLEAC=1;MLEAF=0.500;MQ=41.94;MQRankSum=-1.181;QD=19.23;ReadPosRankSum=0.545;SOR=0.556	GT:AD:DP:GQ:PL	0/1:25,35:60:99:1182,0,786
chrIII	107845	.	G	A	330.77	PASS	AC=1;AF=0.500;AN=2;BaseQRankSum=0.382;ClippingRankSum=0.000;DP=21;ExcessHet=3.0103;FS=0.000;MLEAC=1;MLEAF=0.500;MQ=42.00;MQRankSum=0.000;QD=16.54;ReadPosRankSum=-1.156;SOR=0.608	GT:AD:DP:GQ:PL	0/1:9,11:20:99:359,0,293
chrIII	108012	.	C	T	567.77	PASS	AC=1;AF=0.500;AN=2;BaseQRankSum=-2.245;ClippingRankSum=0.000;DP=41;ExcessHet=3.0103;FS=4.561;MLEAC=1;MLEAF=0.500;MQ=41.65;MQRankSum=1.025;QD=13.85;ReadPosRankSum=-0.941;SOR=1.362	GT:AD:DP:GQ:PL	0/1:21,20:41:99:596,0,718
chrIII	123125	.	G	A	598.77	PASS	AC=1;AF=0.500;AN=2;BaseQRankSum=-1.167;ClippingRankSum=0.000;DP=42;ExcessHet=3.0103;FS=0.000;MLEAC=1;MLEAF=0.500;MQ=41.65;MQRankSum=-1.001;QD=14.26;ReadPosRankSum=-1.321;SOR=0.540	GT:AD:DP:GQ:PL	0/1:22,20:42:99:627,0,766
chrIII	127725	.	C	T	90.77	PASS	AC=1;AF=0.500;AN=2;BaseQRankSum=-0.116;ClippingRankSum=0.000;DP=17;ExcessHet=3.0103;FS=2.336;MLEAC=1;MLEAF=0.500;MQ=41.13;MQRankSum=0.693;QD=5.34;ReadPosRankSum=-1.522;SOR=0.223	GT:AD:DP:GQ:PL	0/1:13,4:17:99:119,0,456
chrIII	142189	.	G	A	528.77	PASS	AC=1;AF=0.500;AN=2;BaseQRankSum=0.933;ClippingRankSum=0.000;DP=35;ExcessHet=3.0103;FS=1.377;MLEAC=1;MLEAF=0.500;MQ=41.89;MQRankSum=1.059;QD=15.55;ReadPosRankSum=1.660;SOR=1.218	GT:AD:DP:GQ:PL	0/1:17,17:34:99:557,0,515
chrIII	163319	.	G	A	422.77	PASS	AC=1;AF=0.500;AN=2;BaseQRankSum=-0.672;ClippingRankSum=0.000;DP=35;ExcessHet=3.0103;FS=5.188;MLEAC=1;MLEAF=0.500;MQ=42.00;MQRankSum=0.000;QD=12.43;ReadPosRankSum=0.799;SOR=1.069	GT:AD:DP:GQ:PL	0/1:18,16:34:99:451,0,555
chrIII	163897	.	G	A	284.77	PASS	AC=1;AF=0.500;AN=2;BaseQRankSum=-0.515;ClippingRankSum=0.000;DP=32;ExcessHet=3.0103;FS=3.583;MLEAC=1;MLEAF=0.500;MQ=42.00;MQRankSum=0.000;QD=8.90;ReadPosRankSum=0.445;SOR=0.223	GT:AD:DP:GQ:PL	0/1:22,10:32:99:313,0,807
chrIII	228555	.	G	A	818.77	PASS	AC=1;AF=0.500;AN=2;BaseQRankSum=-0.101;ClippingRankSum=0.000;DP=60;ExcessHet=3.0103;FS=4.072;MLEAC=1;MLEAF=0.500;MQ=41.75;MQRankSum=-1.055;QD=13.88;ReadPosRankSum=-0.072;SOR=1.371	GT:AD:DP:GQ:PL	0/1:32,27:59:99:847,0,1106
chrIV	68979	.	G	A	690.77	PASS	AC=1;AF=0.500;AN=2;BaseQRankSum=-0.344;ClippingRankSum=0.000;DP=45;ExcessHet=3.0103;FS=1.267;MLEAC=1;MLEAF=0.500;MQ=41.91;MQRankSum=-1.398;QD=15.70;ReadPosRankSum=0.924;SOR=1.139	GT:AD:DP:GQ:PL	0/1:22,22:44:99:719,0,738
chrIV	72810	.	G	A	772.77	PASS	AC=1;AF=0.500;AN=2;BaseQRankSum=-0.504;ClippingRankSum=0.000;DP=60;ExcessHet=3.0103;FS=1.008;MLEAC=1;MLEAF=0.500;MQ=42.00;MQRankSum=0.000;QD=12.88;ReadPosRankSum=0.049;SOR=0.928	GT:AD:DP:GQ:PL	0/1:34,26:60:99:801,0,1130
chrIV	130547	.	G	A	545.77	PASS	AC=1;AF=0.500;AN=2;BaseQRankSum=0.968;ClippingRankSum=0.000;DP=41;ExcessHet=3.0103;FS=4.561;MLEAC=1;MLEAF=0.500;MQ=42.00;MQRankSum=0.000;QD=13.31;ReadPosRankSum=1.411;SOR=0.887	GT:AD:DP:GQ:PL	0/1:24,17:41:99:574,0,829
chrIV	135041	.	G	A	796.77	PASS	AC=1;AF=0.500;AN=2;BaseQRankSum=0.250;ClippingRankSum=0.000;DP=51;ExcessHet=3.0103;FS=0.000;MLEAC=1;MLEAF=0.500;MQ=41.44;MQRankSum=-1.341;QD=16.60;ReadPosRankSum=0.283;SOR=0.699	GT:AD:DP:GQ:PL	0/1:23,25:48:99:825,0,746
chrIV	172210	.	G	A	916.77	PASS	AC=1;AF=0.500;AN=2;BaseQRankSum=1.950;ClippingRankSum=0.000;DP=42;ExcessHet=3.0103;FS=0.000;MLEAC=1;MLEAF=0.500;MQ=41.91;MQRankSum=1.860;QD=21.83;ReadPosRankSum=0.608;SOR=0.846	GT:AD:DP:GQ:PL	0/1:16,26:42:99:945,0,448
chrIV	239785	.	G	A	918.77	PASS	AC=1;AF=0.500;AN=2;BaseQRankSum=-1.348;ClippingRankSum=0.000;DP=48;ExcessHet=3.0103;FS=0.000;MLEAC=1;MLEAF=0.500;MQ=42.00;MQRankSum=0.000;QD=19.55;ReadPosRankSum=1.872;SOR=0.616	GT:AD:DP:GQ:PL	0/1:19,28:47:99:947,0,649
chrIV	292936	.	G	A	747.77	PASS	AC=1;AF=0.500;AN=2;BaseQRankSum=2.005;ClippingRankSum=0.000;DP=53;ExcessHet=3.0103;FS=0.000;MLEAC=1;MLEAF=0.500;MQ=41.73;MQRankSum=0.000;QD=14.38;ReadPosRankSum=0.057;SOR=0.782	GT:AD:DP:GQ:PL	0/1:30,22:52:99:776,0,953
chrIV	310203	.	G	A	137.77	PASS	AC=1;AF=0.500;AN=2;BaseQRankSum=0.326;ClippingRankSum=0.000;DP=17;ExcessHet=3.0103;FS=2.271;MLEAC=1;MLEAF=0.500;MQ=42.00;MQRankSum=0.000;QD=8.10;ReadPosRankSum=1.115;SOR=0.735	GT:AD:DP:GQ:PL	0/1:12,5:17:99:166,0,437
chrIV	323689	.	G	A	416.77	PASS	AC=1;AF=0.500;AN=2;BaseQRankSum=-2.072;ClippingRankSum=0.000;DP=29;ExcessHet=3.0103;FS=6.486;MLEAC=1;MLEAF=0.500;MQ=41.60;MQRankSum=-0.849;QD=16.03;ReadPosRankSum=-1.114;SOR=0.052	GT:AD:DP:GQ:PL	0/1:12,14:26:99:445,0,420
chrIV	356931	.	G	A	738.77	PASS	AC=1;AF=0.500;AN=2;BaseQRankSum=1.248;ClippingRankSum=0.000;DP=46;ExcessHet=3.0103;FS=0.000;MLEAC=1;MLEAF=0.500;MQ=41.87;MQRankSum=-1.746;QD=16.06;ReadPosRankSum=0.572;SOR=0.693	GT:AD:DP:GQ:PL	0/1:23,23:46:99:767,0,750
chrIV	356949	.	C	T	1727.77	PASS	AC=2;AF=1.00;AN=2;DP=45;ExcessHet=3.0103;FS=0.000;MLEAC=2;MLEAF=1.00;MQ=41.87;QD=34.24;SOR=0.693	GT:AD:DP:GQ:PL	1/1:0,44:44:99:1756,132,0
chrIV	450351	.	G	A	604.77	PASS	AC=1;AF=0.500;AN=2;BaseQRankSum=0.780;ClippingRankSum=0.000;DP=39;ExcessHet=3.0103;FS=9.548;MLEAC=1;MLEAF=0.500;MQ=42.00;MQRankSum=0.000;QD=15.51;ReadPosRankSum=-0.584;SOR=0.691	GT:AD:DP:GQ:PL	0/1:20,19:39:99:633,0,685
chrIV	486308	.	G	A	822.77	PASS	AC=1;AF=0.500;AN=2;BaseQRankSum=0.620;ClippingRankSum=0.000;DP=55;ExcessHet=3.0103;FS=0.000;MLEAC=1;MLEAF=0.500;MQ=40.86;MQRankSum=-0.793;QD=14.96;ReadPosRankSum=2.582;SOR=0.746	GT:AD:DP:GQ:PL	0/1:27,28:55:99:851,0,830
chrIV	507734	.	C	T	358.77	PASS	AC=1;AF=0.500;AN=2;BaseQRankSum=-1.193;ClippingRankSum=0.000;DP=22;ExcessHet=3.0103;FS=0.000;MLEAC=1;MLEAF=0.500;MQ=40.60;MQRankSum=-1.456;QD=16.31;ReadPosRankSum=0.766;SOR=0.941	GT:AD:DP:GQ:PL	0/1:9,13:22:99:387,0,316
chrIV	507807	.	G	A	291.77	PASS	AC=1;AF=0.500;AN=2;BaseQRankSum=-0.045;ClippingRankSum=0.000;DP=18;ExcessHet=3.0103;FS=1.957;MLEAC=1;MLEAF=0.500;MQ=42.00;MQRankSum=0.000;QD=16.21;ReadPosRankSum=0.101;SOR=0.877	GT:AD:DP:GQ:PL	0/1:8,10:18:99:320,0,243
chrIV	525121	.	G	A	258.77	PASS	AC=1;AF=0.500;AN=2;BaseQRankSum=-1.262;ClippingRankSum=0.000;DP=28;ExcessHet=3.0103;FS=1.574;MLEAC=1;MLEAF=0.500;MQ=41.49;MQRankSum=0.905;QD=9.58;ReadPosRankSum=0.333;SOR=1.270	GT:AD:DP:GQ:PL	0/1:16,11:27:99:287,0,543
chrIV	592161	.	C	T	648.77	PASS	AC=1;AF=0.500;AN=2;BaseQRankSum=-1.663;ClippingRankSum=0.000;DP=48;ExcessHet=3.0103;FS=0.000;MLEAC=1;MLEAF=0.500;MQ=41.92;MQRankSum=1.520;QD=13.52;ReadPosRankSum=-1.090;SOR=0.818	GT:AD:DP:GQ:PL	0/1:23,25:48:99:677,0,687
chrIV	600703	.	C	T	449.77	PASS	AC=1;AF=0.500;AN=2;BaseQRankSum=1.195;ClippingRankSum=0.000;DP=35;ExcessHet=3.0103;FS=5.138;MLEAC=1;MLEAF=0.500;MQ=42.00;MQRankSum=0.000;QD=12.85;ReadPosRankSum=-0.091;SOR=1.400	GT:AD:DP:GQ:PL	0/1:20,15:35:99:478,0,668
chrIV	700091	.	G	A	699.77	PASS	AC=1;AF=0.500;AN=2;BaseQRankSum=2.596;ClippingRankSum=0.000;DP=44;ExcessHet=3.0103;FS=0.000;MLEAC=1;MLEAF=0.500;MQ=42.00;MQRankSum=0.000;QD=15.90;ReadPosRankSum=0.064;SOR=0.874	GT:AD:DP:GQ:PL	0/1:22,22:44:99:728,0,578
chrIV	755178	.	G	A	494.77	PASS	AC=1;AF=0.500;AN=2;BaseQRankSum=1.556;ClippingRankSum=0.000;DP=44;ExcessHet=3.0103;FS=0.000;MLEAC=1;MLEAF=0.500;MQ=42.00;MQRankSum=0.000;QD=11.51;ReadPosRankSum=-0.366;SOR=0.684	GT:AD:DP:GQ:PL	0/1:27,16:43:99:523,0,870
chrIV	842059	.	C	T	674.77	PASS	AC=1;AF=0.500;AN=2;BaseQRankSum=-0.156;ClippingRankSum=0.000;DP=46;ExcessHet=3.0103;FS=2.454;MLEAC=1;MLEAF=0.500;MQ=41.38;MQRankSum=-0.094;QD=14.67;ReadPosRankSum=-1.266;SOR=0.937	GT:AD:DP:GQ:PL	0/1:25,21:46:99:703,0,850
chrIV	884402	.	G	A	280.77	PASS	AC=1;AF=0.500;AN=2;BaseQRankSum=1.966;ClippingRankSum=0.000;DP=17;ExcessHet=3.0103;FS=0.000;MLEAC=1;MLEAF=0.500;MQ=40.50;MQRankSum=-0.417;QD=16.52;ReadPosRankSum=0.614;SOR=0.527	GT:AD:DP:GQ:PL	0/1:9,8:17:99:309,0,334
chrIV	884440	.	G	A	368.77	PASS	AC=1;AF=0.500;AN=2;BaseQRankSum=-2.063;ClippingRankSum=0.000;DP=23;ExcessHet=3.0103;FS=1.824;MLEAC=1;MLEAF=0.500;MQ=41.43;MQRankSum=1.336;QD=16.03;ReadPosRankSum=-0.284;SOR=1.473	GT:AD:DP:GQ:PL	0/1:9,14:23:99:397,0,305
chrIV	894846	.	G	A	443.77	PASS	AC=1;AF=0.500;AN=2;BaseQRankSum=-1.333;ClippingRankSum=0.000;DP=41;ExcessHet=3.0103;FS=2.780;MLEAC=1;MLEAF=0.500;MQ=40.94;MQRankSum=-1.511;QD=11.38;ReadPosRankSum=-0.910;SOR=0.735	GT:AD:DP:GQ:PL	0/1:21,18:39:99:472,0,666
chrIV	964989	.	C	T	1033.77	PASS	AC=2;AF=1.00;AN=2;DP=26;ExcessHet=3.0103;FS=0.000;MLEAC=2;MLEAF=1.00;MQ=42.00;QD=30.63;SOR=0.846	GT:AD:DP:GQ:PL	1/1:0,26:26:78:1062,78,0
chrIV	1156029	.	G	A	433.77	PASS	AC=1;AF=0.500;AN=2;BaseQRankSum=-1.659;ClippingRankSum=0.000;DP=36;ExcessHet=3.0103;FS=0.000;MLEAC=1;MLEAF=0.500;MQ=42.00;MQRankSum=0.000;QD=12.39;ReadPosRankSum=0.272;SOR=0.910	GT:AD:DP:GQ:PL	0/1:20,15:35:99:462,0,742
chrIV	1401667	.	G	A	669.77	PASS	AC=1;AF=0.500;AN=2;BaseQRankSum=0.378;ClippingRankSum=0.000;DP=46;ExcessHet=3.0103;FS=0.000;MLEAC=1;MLEAF=0.500;MQ=42.00;MQRankSum=0.000;QD=14.56;ReadPosRankSum=-0.264;SOR=0.588	GT:AD:DP:GQ:PL	0/1:24,22:46:99:698,0,779
chrIV	1471093	.	C	T	496.77	PASS	AC=1;AF=0.500;AN=2;BaseQRankSum=-0.113;ClippingRankSum=0.000;DP=36;ExcessHet=3.0103;FS=1.325;MLEAC=1;MLEAF=0.500;MQ=41.61;MQRankSum=0.950;QD=13.80;ReadPosRankSum=-1.519;SOR=0.392	GT:AD:DP:GQ:PL	0/1:20,16:36:99:525,0,654
chrIV	1489868	.	G	A	342.77	PASS	AC=1;AF=0.500;AN=2;BaseQRankSum=0.735;ClippingRankSum=0.000;DP=15;ExcessHet=3.0103;FS=0.000;MLEAC=1;MLEAF=0.500;MQ=41.05;MQRankSum=-0.474;QD=24.48;ReadPosRankSum=1.058;SOR=1.085	GT:AD:DP:GQ:PL	0/1:4,10:14:99:371,0,294
chrIV	1489878	.	C	T	305.77	PASS	AC=1;AF=0.500;AN=2;BaseQRankSum=-2.297;ClippingRankSum=0.000;DP=34;ExcessHet=3.0103;FS=5.598;MLEAC=1;MLEAF=0.500;MQ=41.16;MQRankSum=1.203;QD=9.27;ReadPosRankSum=-0.428;SOR=0.421	GT:AD:DP:GQ:PL	0/1:20,13:33:99:334,0,723
chrIV	1512208	.	C	T	537.77	PASS	AC=1;AF=0.500;AN=2;BaseQRankSum=0.434;ClippingRankSum=0.000;DP=35;ExcessHet=3.0103;FS=1.320;MLEAC=1;MLEAF=0.500;MQ=42.00;MQRankSum=0.000;QD=15.36;ReadPosRankSum=1.225;SOR=0.425	GT:AD:DP:GQ:PL	0/1:17,18:35:99:566,0,525
chrV	16282	.	C	T	1084.77	PASS	AC=2;AF=1.00;AN=2;DP=26;ExcessHet=3.0103;FS=0.000;MLEAC=2;MLEAF=1.00;MQ=42.00;QD=34.49;SOR=1.220	GT:AD:DP:GQ:PL	1/1:0,26:26:78:1113,78,0
chrV	33199	.	G	A	795.77	PASS	AC=2;AF=1.00;AN=2;DP=24;ExcessHet=3.0103;FS=0.000;MLEAC=2;MLEAF=1.00;MQ=42.00;QD=34.60;SOR=0.963	GT:AD:DP:GQ:PL	1/1:0,23:23:69:824,69,0
chrV	66797	.	C	T	933.77	PASS	AC=2;AF=1.00;AN=2;DP=27;ExcessHet=3.0103;FS=0.000;MLEAC=2;MLEAF=1.00;MQ=42.00;QD=32.11;SOR=1.220	GT:AD:DP:GQ:PL	1/1:0,26:26:78:962,78,0
chrV	123035	.	G	A	599.77	PASS	AC=2;AF=1.00;AN=2;DP=18;ExcessHet=3.0103;FS=0.000;MLEAC=2;MLEAF=1.00;MQ=40.40;QD=25.45;SOR=0.804	GT:AD:DP:GQ:PL	1/1:0,17:17:51:628,51,0
chrV	140391	.	G	A	601.77	PASS	AC=2;AF=1.00;AN=2;DP=14;ExcessHet=3.0103;FS=0.000;MLEAC=2;MLEAF=1.00;MQ=42.00;QD=27.04;SOR=2.985	GT:AD:DP:GQ:PL	1/1:0,14:14:42:630,42,0
chrV	140396	.	C	T	601.77	PASS	AC=2;AF=1.00;AN=2;DP=14;ExcessHet=3.0103;FS=0.000;MLEAC=2;MLEAF=1.00;MQ=42.00;QD=29.65;SOR=2.985	GT:AD:DP:GQ:PL	1/1:0,14:14:42:630,42,0
chrV	141914	.	C	T	914.77	PASS	AC=2;AF=1.00;AN=2;DP=25;ExcessHet=3.0103;FS=0.000;MLEAC=2;MLEAF=1.00;MQ=41.84;QD=30.18;SOR=0.941	GT:AD:DP:GQ:PL	1/1:0,25:25:75:943,75,0
chrV	167632	.	C	T	668.77	PASS	AC=2;AF=1.00;AN=2;DP=18;ExcessHet=3.0103;FS=0.000;MLEAC=2;MLEAF=1.00;MQ=42.00;QD=28.76;SOR=0.693	GT:AD:DP:GQ:PL	1/1:0,18:18:54:697,54,0
chrV	278109	.	T	C	432.77	PASS	AC=1;AF=0.500;AN=2;BaseQRankSum=1.801;ClippingRankSum=0.000;DP=39;ExcessHet=3.0103;FS=11.516;MLEAC=1;MLEAF=0.500;MQ=40.85;MQRankSum=-0.640;QD=11.10;ReadPosRankSum=-1.094;SOR=3.352	GT:AD:DP:GQ:PL	0/1:25,14:39:99:461,0,997
chrV	278115	.	T	C	573.77	PASS	AC=1;AF=0.500;AN=2;BaseQRankSum=1.150;ClippingRankSum=0.000;DP=37;ExcessHet=3.0103;FS=15.546;MLEAC=1;MLEAF=0.500;MQ=40.73;MQRankSum=-0.052;QD=15.51;ReadPosRankSum=-2.833;SOR=4.174	GT:AD:DP:GQ:PL	0/1:22,15:37:99:602,0,871
chrV	278116	.	G	T	535.77	PASS	AC=1;AF=0.500;AN=2;BaseQRankSum=0.408;ClippingRankSum=0.000;DP=37;ExcessHet=3.0103;FS=15.546;MLEAC=1;MLEAF=0.500;MQ=40.73;MQRankSum=-0.052;QD=14.48;ReadPosRankSum=-2.982;SOR=4.174	GT:AD:DP:GQ:PL	0/1:22,15:37:99:564,0,874
chrV	284352	.	G	A	687.77	PASS	AC=2;AF=1.00;AN=2;DP=20;ExcessHet=3.0103;FS=0.000;MLEAC=2;MLEAF=1.00;MQ=41.26;QD=34.39;SOR=1.721	GT:AD:DP:GQ:PL	1/1:0,20:20:60:716,60,0
chrV	287309	.	G	A	393.77	PASS	AC=2;AF=1.00;AN=2;DP=10;ExcessHet=3.0103;FS=0.000;MLEAC=2;MLEAF=1.00;MQ=42.00;QD=27.34;SOR=0.693	GT:AD:DP:GQ:PL	1/1:0,10:10:30:422,30,0
chrV	335738	.	T	A	175.77	PASS	AC=1;AF=0.500;AN=2;BaseQRankSum=0.237;ClippingRankSum=0.000;DP=21;ExcessHet=3.0103;FS=2.057;MLEAC=1;MLEAF=0.500;MQ=40.58;MQRankSum=-2.218;QD=8.37;ReadPosRankSum=-2.205;SOR=1.302	GT:AD:DP:GQ:PL	0/1:15,6:21:99:204,0,1580
chrV	335739	.	T	A	175.77	PASS	AC=1;AF=0.500;AN=2;BaseQRankSum=0.000;ClippingRankSum=0.000;DP=22;ExcessHet=3.0103;FS=2.105;MLEAC=1;MLEAF=0.500;MQ=40.64;MQRankSum=-2.292;QD=7.99;ReadPosRankSum=-1.662;SOR=1.536	GT:AD:DP:GQ:PL	0/1:16,6:22:99:204,0,1580
chrV	335740	.	T	A	175.77	PASS	AC=1;AF=0.500;AN=2;BaseQRankSum=-0.038;ClippingRankSum=0.000;DP=22;ExcessHet=3.0103;FS=2.105;MLEAC=1;MLEAF=0.500;MQ=40.64;MQRankSum=-2.292;QD=7.99;ReadPosRankSum=-1.622;SOR=1.536	GT:AD:DP:GQ:PL	0/1:16,6:22:99:204,0,1580
chrV	409132	.	G	A	1008.77	PASS	AC=2;AF=1.00;AN=2;DP=30;ExcessHet=3.0103;FS=0.000;MLEAC=2;MLEAF=1.00;MQ=42.00;QD=34.79;SOR=1.688	GT:AD:DP:GQ:PL	1/1:0,29:29:87:1037,87,0
chrV	410559	.	C	T	827.77	PASS	AC=2;AF=1.00;AN=2;DP=22;ExcessHet=3.0103;FS=0.000;MLEAC=2;MLEAF=1.00;MQ=42.00;QD=34.04;SOR=1.329	GT:AD:DP:GQ:PL	1/1:0,22:22:66:856,66,0
chrV	431183	.	G	A	698.85	PASS	AC=2;AF=1.00;AN=2;BaseQRankSum=-1.335;ClippingRankSum=0.000;DP=23;ExcessHet=3.0103;FS=0.000;MLEAC=2;MLEAF=1.00;MQ=41.92;MQRankSum=0.000;QD=33.28;ReadPosRankSum=-0.663;SOR=0.223	GT:AD:DP:GQ:PL	1/1:1,20:21:17:727,17,0
chrV	442056	.	C	T	839.77	PASS	AC=2;AF=1.00;AN=2;DP=25;ExcessHet=3.0103;FS=0.000;MLEAC=2;MLEAF=1.00;MQ=42.00;QD=33.59;SOR=1.136	GT:AD:DP:GQ:PL	1/1:0,25:25:75:868,75,0
chrVI	54989	.	C	T	535.77	PASS	AC=1;AF=0.500;AN=2;BaseQRankSum=1.508;ClippingRankSum=0.000;DP=39;ExcessHet=3.0103;FS=8.091;MLEAC=1;MLEAF=0.500;MQ=41.62;MQRankSum=1.026;QD=13.74;ReadPosRankSum=-0.678;SOR=2.268	GT:AD:DP:GQ:PL	0/1:20,19:39:99:564,0,471
chrVI	87093	.	C	T	862.77	PASS	AC=1;AF=0.500;AN=2;BaseQRankSum=-0.959;ClippingRankSum=0.000;DP=47;ExcessHet=3.0103;FS=0.000;MLEAC=1;MLEAF=0.500;MQ=41.39;MQRankSum=-1.063;QD=18.76;ReadPosRankSum=1.206;SOR=0.577	GT:AD:DP:GQ:PL	0/1:17,29:46:99:891,0,561
chrVI	89291	.	C	T	610.77	PASS	AC=1;AF=0.500;AN=2;BaseQRankSum=1.631;ClippingRankSum=0.000;DP=42;ExcessHet=3.0103;FS=1.238;MLEAC=1;MLEAF=0.500;MQ=42.00;MQRankSum=0.000;QD=14.90;ReadPosRankSum=1.212;SOR=1.061	GT:AD:DP:GQ:PL	0/1:22,19:41:99:639,0,644
chrVI	104375	.	C	T	671.77	PASS	AC=1;AF=0.500;AN=2;BaseQRankSum=-2.302;ClippingRankSum=0.000;DP=46;ExcessHet=3.0103;FS=4.240;MLEAC=1;MLEAF=0.500;MQ=42.00;MQRankSum=0.000;QD=14.93;ReadPosRankSum=-0.038;SOR=1.033	GT:AD:DP:GQ:PL	0/1:20,25:45:99:700,0,633
chrVI	169709	.	C	T	405.77	PASS	AC=1;AF=0.500;AN=2;BaseQRankSum=-0.692;ClippingRankSum=0.000;DP=23;ExcessHet=3.0103;FS=8.098;MLEAC=1;MLEAF=0.500;MQ=41.83;MQRankSum=0.126;QD=17.64;ReadPosRankSum=-0.783;SOR=0.057	GT:AD:DP:GQ:PL	0/1:11,12:23:99:434,0,411
chrVI	183819	.	C	G	291.77	PASS	AC=1;AF=0.500;AN=2;BaseQRankSum=0.866;ClippingRankSum=0.000;DP=60;ExcessHet=3.0103;FS=1.299;MLEAC=1;MLEAF=0.500;MQ=42.04;MQRankSum=-0.667;QD=5.03;ReadPosRankSum=-4.004;SOR=0.993	GT:AD:DP:GQ:PL	0/1:47,11:58:99:320,0,7503
chrVI	183825	.	C	G	297.77	PASS	AC=1;AF=0.500;AN=2;BaseQRankSum=-1.694;ClippingRankSum=0.000;DP=54;ExcessHet=3.0103;FS=1.320;MLEAC=1;MLEAF=0.500;MQ=42.04;MQRankSum=-0.635;QD=5.62;ReadPosRankSum=-4.388;SOR=1.022	GT:AD:DP:GQ:PL	0/1:42,11:53:99:326,0,7418
chrVI	191537	.	C	T	518.77	PASS	AC=1;AF=0.500;AN=2;BaseQRankSum=-0.035;ClippingRankSum=0.000;DP=34;ExcessHet=3.0103;FS=1.281;MLEAC=1;MLEAF=0.500;MQ=40.90;MQRankSum=0.863;QD=15.26;ReadPosRankSum=0.171;SOR=0.941	GT:AD:DP:GQ:PL	0/1:18,16:34:99:547,0,631
chrVI	226747	.	C	T	630.77	PASS	AC=1;AF=0.500;AN=2;BaseQRankSum=-0.129;ClippingRankSum=0.000;DP=38;ExcessHet=3.0103;FS=3.960;MLEAC=1;MLEAF=0.500;MQ=41.95;MQRankSum=0.000;QD=17.52;ReadPosRankSum=-0.324;SOR=1.931	GT:AD:DP:GQ:PL	0/1:18,18:36:99:659,0,631
chrVI	255207	.	C	T	863.77	PASS	AC=1;AF=0.500;AN=2;BaseQRankSum=1.989;ClippingRankSum=0.000;DP=47;ExcessHet=3.0103;FS=0.000;MLEAC=1;MLEAF=0.500;MQ=42.00;MQRankSum=0.000;QD=18.38;ReadPosRankSum=-0.115;SOR=0.586	GT:AD:DP:GQ:PL	0/1:22,25:47:99:892,0,628
chrVI	260874	.	C	T	333.77	PASS	AC=1;AF=0.500;AN=2;BaseQRankSum=2.144;ClippingRankSum=0.000;DP=26;ExcessHet=3.0103;FS=6.402;MLEAC=1;MLEAF=0.500;MQ=40.85;MQRankSum=1.239;QD=13.35;ReadPosRankSum=1.033;SOR=2.093	GT:AD:DP:GQ:PL	0/1:15,10:25:99:362,0,458
chrVII	23878	.	G	A	161.77	PASS	AC=1;AF=0.500;AN=2;BaseQRankSum=0.886;ClippingRankSum=0.000;DP=29;ExcessHet=3.0103;FS=1.895;MLEAC=1;MLEAF=0.500;MQ=40.86;MQRankSum=-0.087;QD=5.78;ReadPosRankSum=0.000;SOR=0.262	GT:AD:DP:GQ:PL	0/1:21,7:28:99:190,0,658
chrVII	31876	.	C	T	700.77	PASS	AC=1;AF=0.500;AN=2;BaseQRankSum=-1.746;ClippingRankSum=0.000;DP=30;ExcessHet=3.0103;FS=0.000;MLEAC=1;MLEAF=0.500;MQ=42.00;MQRankSum=0.000;QD=23.36;ReadPosRankSum=0.440;SOR=0.569	GT:AD:DP:GQ:PL	0/1:10,20:30:99:729,0,352
chrVII	35155	.	G	A	462.77	PASS	AC=1;AF=0.500;AN=2;BaseQRankSum=1.098;ClippingRankSum=0.000;DP=35;ExcessHet=3.0103;FS=10.150;MLEAC=1;MLEAF=0.500;MQ=41.58;MQRankSum=0.924;QD=13.22;ReadPosRankSum=0.105;SOR=0.815	GT:AD:DP:GQ:PL	0/1:20,15:35:99:491,0,670
chrVII	74252	.	C	T	829.77	PASS	AC=1;AF=0.500;AN=2;BaseQRankSum=-1.148;ClippingRankSum=0.000;DP=46;ExcessHet=3.0103;FS=6.115;MLEAC=1;MLEAF=0.500;MQ=41.38;MQRankSum=0.284;QD=18.04;ReadPosRankSum=-3.255;SOR=0.638	GT:AD:DP:GQ:PL	0/1:19,27:46:99:858,0,594
chrVII	167786	.	C	T	714.77	PASS	AC=1;AF=0.500;AN=2;BaseQRankSum=-1.724;ClippingRankSum=0.000;DP=40;ExcessHet=3.0103;FS=4.982;MLEAC=1;MLEAF=0.500;MQ=42.00;MQRankSum=0.000;QD=17.87;ReadPosRankSum=1.724;SOR=0.183	GT:AD:DP:GQ:PL	0/1:15,25:40:99:743,0,476
chrVII	180452	.	G	A	474.77	PASS	AC=1;AF=0.500;AN=2;BaseQRankSum=0.192;ClippingRankSum=0.000;DP=35;ExcessHet=3.0103;FS=0.000;MLEAC=1;MLEAF=0.500;MQ=41.18;MQRankSum=-1.481;QD=13.96;ReadPosRankSum=1.514;SOR=0.693	GT:AD:DP:GQ:PL	0/1:18,16:34:99:503,0,601
chrVII	235957	.	C	T	1083.77	PASS	AC=1;AF=0.500;AN=2;BaseQRankSum=0.093;ClippingRankSum=0.000;DP=61;ExcessHet=3.0103;FS=1.020;MLEAC=1;MLEAF=0.500;MQ=41.26;MQRankSum=0.122;QD=18.37;ReadPosRankSum=0.024;SOR=0.850	GT:AD:DP:GQ:PL	0/1:28,31:59:99:1112,0,947
chrVII	319876	.	C	T	513.77	PASS	AC=1;AF=0.500;AN=2;BaseQRankSum=0.776;ClippingRankSum=0.000;DP=47;ExcessHet=3.0103;FS=0.000;MLEAC=1;MLEAF=0.500;MQ=42.00;MQRankSum=0.000;QD=11.17;ReadPosRankSum=0.024;SOR=0.622	GT:AD:DP:GQ:PL	0/1:28,18:46:99:542,0,901
chrVII	384774	.	T	C	1101.77	PASS	AC=1;AF=0.500;AN=2;BaseQRankSum=-0.933;ClippingRankSum=0.000;DP=75;ExcessHet=3.0103;FS=6.326;MLEAC=1;MLEAF=0.500;MQ=41.51;MQRankSum=0.026;QD=15.09;ReadPosRankSum=-6.837;SOR=1.265	GT:AD:DP:GQ:PL	0/1:43,30:73:99:1130,0,2984
chrVII	384775	.	G	A	1101.77	PASS	AC=1;AF=0.500;AN=2;BaseQRankSum=-0.275;ClippingRankSum=0.000;DP=75;ExcessHet=3.0103;FS=6.326;MLEAC=1;MLEAF=0.500;MQ=41.51;MQRankSum=0.026;QD=15.09;ReadPosRankSum=-6.350;SOR=1.265	GT:AD:DP:GQ:PL	0/1:43,30:73:99:1130,0,2984
chrVII	401557	.	C	T	1318.77	PASS	AC=1;AF=0.500;AN=2;BaseQRankSum=-0.109;ClippingRankSum=0.000;DP=74;ExcessHet=3.0103;FS=3.322;MLEAC=1;MLEAF=0.500;MQ=41.69;MQRankSum=-0.885;QD=18.32;ReadPosRankSum=-0.474;SOR=1.219	GT:AD:DP:GQ:PL	0/1:30,42:72:99:1347,0,909
chrVII	438983	.	C	T	787.77	PASS	AC=1;AF=0.500;AN=2;BaseQRankSum=-0.776;ClippingRankSum=0.000;DP=58;ExcessHet=3.0103;FS=2.303;MLEAC=1;MLEAF=0.500;MQ=41.93;MQRankSum=-1.504;QD=13.58;ReadPosRankSum=-1.607;SOR=0.407	GT:AD:DP:GQ:PL	0/1:31,27:58:99:816,0,1009
chrVII	482941	.	C	T	265.77	PASS	AC=1;AF=0.500;AN=2;BaseQRankSum=-0.362;ClippingRankSum=0.000;DP=16;ExcessHet=3.0103;FS=4.467;MLEAC=1;MLEAF=0.500;MQ=42.00;MQRankSum=0.000;QD=16.61;ReadPosRankSum=-2.024;SOR=0.525	GT:AD:DP:GQ:PL	0/1:7,9:16:99:294,0,231
chrVII	522111	.	C	T	957.77	PASS	AC=1;AF=0.500;AN=2;BaseQRankSum=0.259;ClippingRankSum=0.000;DP=57;ExcessHet=3.0103;FS=0.000;MLEAC=1;MLEAF=0.500;MQ=42.00;MQRankSum=0.000;QD=16.80;ReadPosRankSum=1.688;SOR=0.689	GT:AD:DP:GQ:PL	0/1:26,31:57:99:986,0,806
chrVII	600856	.	G	A	831.77	PASS	AC=1;AF=0.500;AN=2;BaseQRankSum=-0.240;ClippingRankSum=0.000;DP=47;ExcessHet=3.0103;FS=1.150;MLEAC=1;MLEAF=0.500;MQ=42.00;MQRankSum=0.000;QD=17.70;ReadPosRankSum=-1.317;SOR=0.438	GT:AD:DP:GQ:PL	0/1:20,27:47:99:860,0,624
chrVII	610384	.	C	T	748.77	PASS	AC=1;AF=0.500;AN=2;BaseQRankSum=0.106;ClippingRankSum=0.000;DP=63;ExcessHet=3.0103;FS=11.176;MLEAC=1;MLEAF=0.500;MQ=41.91;MQRankSum=0.303;QD=11.89;ReadPosRankSum=1.446;SOR=0.108	GT:AD:DP:GQ:PL	0/1:37,26:63:99:777,0,1228
chrVII	640730	.	G	A	518.77	PASS	AC=1;AF=0.500;AN=2;BaseQRankSum=-1.757;ClippingRankSum=0.000;DP=23;ExcessHet=3.0103;FS=2.066;MLEAC=1;MLEAF=0.500;MQ=42.00;MQRankSum=0.000;QD=22.56;ReadPosRankSum=-0.237;SOR=0.283	GT:AD:DP:GQ:PL	0/1:7,16:23:99:547,0,231
chrVII	678100	.	C	A	181.77	PASS	AC=1;AF=0.500;AN=2;BaseQRankSum=0.083;ClippingRankSum=0.000;DP=20;ExcessHet=3.0103;FS=0.000;MLEAC=1;MLEAF=0.500;MQ=40.79;MQRankSum=-4.269;QD=9.09;ReadPosRankSum=-1.583;SOR=0.986	GT:AD:DP:GQ:PL	0/1:14,6:20:99:210,0,1873
chrVII	678105	.	T	G	181.77	PASS	AC=1;AF=0.500;AN=2;BaseQRankSum=-0.714;ClippingRankSum=0.000;DP=20;ExcessHet=3.0103;FS=0.000;MLEAC=1;MLEAF=0.500;MQ=40.79;MQRankSum=-4.269;QD=9.09;ReadPosRankSum=-2.277;SOR=0.986	GT:AD:DP:GQ:PL	0/1:14,6:20:99:210,0,1873
chrVII	733912	.	C	T	486.77	PASS	AC=1;AF=0.500;AN=2;BaseQRankSum=-1.436;ClippingRankSum=0.000;DP=31;ExcessHet=3.0103;FS=3.372;MLEAC=1;MLEAF=0.500;MQ=42.00;MQRankSum=0.000;QD=16.23;ReadPosRankSum=-1.615;SOR=1.310	GT:AD:DP:GQ:PL	0/1:13,17:30:99:515,0,425
chrVII	738024	.	G	A	677.77	PASS	AC=1;AF=0.500;AN=2;BaseQRankSum=-0.699;ClippingRankSum=0.000;DP=48;ExcessHet=3.0103;FS=0.000;MLEAC=1;MLEAF=0.500;MQ=41.69;MQRankSum=0.981;QD=14.42;ReadPosRankSum=-0.647;SOR=0.639	GT:AD:DP:GQ:PL	0/1:25,22:47:99:706,0,860
chrVII	783630	.	C	T	316.77	PASS	AC=1;AF=0.500;AN=2;BaseQRankSum=-0.060;ClippingRankSum=0.000;DP=25;ExcessHet=3.0103;FS=0.000;MLEAC=1;MLEAF=0.500;MQ=42.00;MQRankSum=0.000;QD=13.20;ReadPosRankSum=-0.454;SOR=0.534	GT:AD:DP:GQ:PL	0/1:14,10:24:99:345,0,498
chrVII	850239	.	C	T	840.77	PASS	AC=1;AF=0.500;AN=2;BaseQRankSum=2.164;ClippingRankSum=0.000;DP=52;ExcessHet=3.0103;FS=5.477;MLEAC=1;MLEAF=0.500;MQ=41.64;MQRankSum=0.499;QD=16.17;ReadPosRankSum=-0.272;SOR=1.021	GT:AD:DP:GQ:PL	0/1:27,25:52:99:869,0,849
chrVII	875123	.	C	T	803.77	PASS	AC=1;AF=0.500;AN=2;BaseQRankSum=-1.298;ClippingRankSum=0.000;DP=57;ExcessHet=3.0103;FS=2.879;MLEAC=1;MLEAF=0.500;MQ=41.43;MQRankSum=-2.190;QD=14.35;ReadPosRankSum=-0.056;SOR=0.287	GT:AD:DP:GQ:PL	0/1:30,26:56:99:832,0,1043
chrVII	883900	.	G	A	140.77	PASS	AC=1;AF=0.500;AN=2;BaseQRankSum=1.703;ClippingRankSum=0.000;DP=17;ExcessHet=3.0103;FS=2.694;MLEAC=1;MLEAF=0.500;MQ=42.00;MQRankSum=0.000;QD=8.28;ReadPosRankSum=1.035;SOR=0.124	GT:AD:DP:GQ:PL	0/1:12,5:17:99:169,0,436
chrVII	902606	.	C	T	531.77	PASS	AC=1;AF=0.500;AN=2;BaseQRankSum=-0.658;ClippingRankSum=0.000;DP=37;ExcessHet=3.0103;FS=4.887;MLEAC=1;MLEAF=0.500;MQ=42.00;MQRankSum=0.000;QD=14.37;ReadPosRankSum=0.643;SOR=0.405	GT:AD:DP:GQ:PL	0/1:18,19:37:99:560,0,579
chrVII	919848	.	C	T	665.77	PASS	AC=1;AF=0.500;AN=2;BaseQRankSum=0.219;ClippingRankSum=0.000;DP=40;ExcessHet=3.0103;FS=1.384;MLEAC=1;MLEAF=0.500;MQ=41.64;MQRankSum=-0.901;QD=16.64;ReadPosRankSum=-0.740;SOR=1.101	GT:AD:DP:GQ:PL	0/1:19,21:40:99:694,0,610
chrVII	932825	.	C	T	249.77	PASS	AC=1;AF=0.500;AN=2;BaseQRankSum=0.343;ClippingRankSum=0.000;DP=26;ExcessHet=3.0103;FS=3.862;MLEAC=1;MLEAF=0.500;MQ=42.00;MQRankSum=0.000;QD=9.99;ReadPosRankSum=0.932;SOR=1.309	GT:AD:DP:GQ:PL	0/1:16,9:25:99:278,0,564
chrVII	1004256	.	G	A	372.77	PASS	AC=1;AF=0.500;AN=2;BaseQRankSum=-1.305;ClippingRankSum=0.000;DP=29;ExcessHet=3.0103;FS=0.000;MLEAC=1;MLEAF=0.500;MQ=40.45;MQRankSum=1.662;QD=12.85;ReadPosRankSum=-0.101;SOR=0.608	GT:AD:DP:GQ:PL	0/1:16,13:29:99:401,0,540
chrVIII	58778	.	G	A	664.77	PASS	AC=1;AF=0.500;AN=2;BaseQRankSum=1.658;ClippingRankSum=0.000;DP=39;ExcessHet=3.0103;FS=1.273;MLEAC=1;MLEAF=0.500;MQ=42.00;MQRankSum=0.000;QD=17.49;ReadPosRankSum=0.881;SOR=0.957	GT:AD:DP:GQ:PL	0/1:19,19:38:99:693,0,632
chrVIII	104211	.	C	T	675.77	PASS	AC=1;AF=0.500;AN=2;BaseQRankSum=0.496;ClippingRankSum=0.000;DP=35;ExcessHet=3.0103;FS=11.168;MLEAC=1;MLEAF=0.500;MQ=41.59;MQRankSum=1.255;QD=19.88;ReadPosRankSum=-0.360;SOR=0.074	GT:AD:DP:GQ:PL	0/1:14,20:34:99:704,0,468
chrVIII	134486	.	G	A	418.77	PASS	AC=1;AF=0.500;AN=2;BaseQRankSum=-0.091;ClippingRankSum=0.000;DP=34;ExcessHet=3.0103;FS=3.485;MLEAC=1;MLEAF=0.500;MQ=42.00;MQRankSum=0.000;QD=12.69;ReadPosRankSum=1.781;SOR=0.204	GT:AD:DP:GQ:PL	0/1:18,15:33:99:447,0,563
chrVIII	143871	.	T	C	335.77	PASS	AC=1;AF=0.500;AN=2;BaseQRankSum=0.415;ClippingRankSum=0.000;DP=38;ExcessHet=3.0103;FS=6.513;MLEAC=1;MLEAF=0.500;MQ=42.00;MQRankSum=0.000;QD=8.84;ReadPosRankSum=1.490;SOR=2.206	GT:AD:DP:GQ:PL	0/1:26,12:38:99:364,0,938
chrVIII	151237	.	C	T	520.77	PASS	AC=1;AF=0.500;AN=2;BaseQRankSum=0.189;ClippingRankSum=0.000;DP=30;ExcessHet=3.0103;FS=3.568;MLEAC=1;MLEAF=0.500;MQ=41.53;MQRankSum=-0.869;QD=17.36;ReadPosRankSum=-1.739;SOR=0.242	GT:AD:DP:GQ:PL	0/1:14,16:30:99:549,0,466
chrVIII	207397	.	C	T	712.77	PASS	AC=1;AF=0.500;AN=2;BaseQRankSum=-0.226;ClippingRankSum=0.000;DP=35;ExcessHet=3.0103;FS=0.000;MLEAC=1;MLEAF=0.500;MQ=42.00;MQRankSum=0.000;QD=20.36;ReadPosRankSum=0.788;SOR=0.569	GT:AD:DP:GQ:PL	0/1:13,22:35:99:741,0,429
chrVIII	250034	.	C	T	800.77	PASS	AC=1;AF=0.500;AN=2;BaseQRankSum=-0.114;ClippingRankSum=0.000;DP=57;ExcessHet=3.0103;FS=0.000;MLEAC=1;MLEAF=0.500;MQ=42.00;MQRankSum=0.000;QD=14.05;ReadPosRankSum=1.198;SOR=0.722	GT:AD:DP:GQ:PL	0/1:31,26:57:99:829,0,1048
chrVIII	336303	.	G	A	582.77	PASS	AC=1;AF=0.500;AN=2;BaseQRankSum=2.463;ClippingRankSum=0.000;DP=38;ExcessHet=3.0103;FS=7.505;MLEAC=1;MLEAF=0.500;MQ=41.61;MQRankSum=-1.059;QD=15.34;ReadPosRankSum=0.597;SOR=0.143	GT:AD:DP:GQ:PL	0/1:21,17:38:99:611,0,714
chrVIII	363162	.	G	A	506.77	PASS	AC=1;AF=0.500;AN=2;BaseQRankSum=-0.301;ClippingRankSum=0.000;DP=47;ExcessHet=3.0103;FS=0.000;MLEAC=1;MLEAF=0.500;MQ=42.00;MQRankSum=0.000;QD=10.78;ReadPosRankSum=-0.958;SOR=0.578	GT:AD:DP:GQ:PL	0/1:29,18:47:99:535,0,953
chrVIII	388943	.	G	A	503.77	PASS	AC=1;AF=0.500;AN=2;BaseQRankSum=-0.731;ClippingRankSum=0.000;DP=41;ExcessHet=3.0103;FS=0.000;MLEAC=1;MLEAF=0.500;MQ=41.25;MQRankSum=1.302;QD=12.29;ReadPosRankSum=-0.653;SOR=0.693	GT:AD:DP:GQ:PL	0/1:23,18:41:99:532,0,789
chrVIII	400992	.	C	T	1278.77	PASS	AC=1;AF=0.500;AN=2;BaseQRankSum=-0.417;ClippingRankSum=0.000;DP=61;ExcessHet=3.0103;FS=3.952;MLEAC=1;MLEAF=0.500;MQ=41.97;MQRankSum=1.522;QD=20.96;ReadPosRankSum=-0.556;SOR=1.209	GT:AD:DP:GQ:PL	0/1:19,42:61:99:1307,0,509
chrVIII	413080	.	C	T	679.77	PASS	AC=1;AF=0.500;AN=2;BaseQRankSum=0.012;ClippingRankSum=0.000;DP=45;ExcessHet=3.0103;FS=1.130;MLEAC=1;MLEAF=0.500;MQ=41.35;MQRankSum=-1.334;QD=15.45;ReadPosRankSum=0.078;SOR=0.527	GT:AD:DP:GQ:PL	0/1:21,23:44:99:708,0,648
chrVIII	421247	.	G	A	661.77	PASS	AC=1;AF=0.500;AN=2;BaseQRankSum=-0.255;ClippingRankSum=0.000;DP=42;ExcessHet=3.0103;FS=0.000;MLEAC=1;MLEAF=0.500;MQ=41.91;MQRankSum=-1.468;QD=15.76;ReadPosRankSum=1.106;SOR=0.540	GT:AD:DP:GQ:PL	0/1:22,20:42:99:690,0,803
chrVIII	451207	.	G	A	333.77	PASS	AC=1;AF=0.500;AN=2;BaseQRankSum=-0.568;ClippingRankSum=0.000;DP=23;ExcessHet=3.0103;FS=0.000;MLEAC=1;MLEAF=0.500;MQ=42.00;MQRankSum=0.000;QD=14.51;ReadPosRankSum=0.906;SOR=0.836	GT:AD:DP:GQ:PL	0/1:11,12:23:99:362,0,366
chrVIII	467021	.	C	T	1337.77	PASS	AC=1;AF=0.500;AN=2;BaseQRankSum=1.302;ClippingRankSum=0.000;DP=81;ExcessHet=3.0103;FS=6.341;MLEAC=1;MLEAF=0.500;MQ=41.39;MQRankSum=-0.758;QD=16.93;ReadPosRankSum=1.776;SOR=0.275	GT:AD:DP:GQ:PL	0/1:38,41:79:99:1366,0,1228
chrIX	100796	.	G	A	451.77	PASS	AC=1;AF=0.500;AN=2;BaseQRankSum=1.766;ClippingRankSum=0.000;DP=34;ExcessHet=3.0103;FS=1.377;MLEAC=1;MLEAF=0.500;MQ=41.58;MQRankSum=0.896;QD=13.29;ReadPosRankSum=-0.116;SOR=1.075	GT:AD:DP:GQ:PL	0/1:20,14:34:99:480,0,634
chrIX	142093	.	C	T	594.77	PASS	AC=1;AF=0.500;AN=2;BaseQRankSum=2.494;ClippingRankSum=0.000;DP=41;ExcessHet=3.0103;FS=0.000;MLEAC=1;MLEAF=0.500;MQ=42.00;MQRankSum=0.000;QD=14.87;ReadPosRankSum=0.214;SOR=0.719	GT:AD:DP:GQ:PL	0/1:23,17:40:99:623,0,777
chrIX	388560	.	A	G	220.77	PASS	AC=1;AF=0.500;AN=2;BaseQRankSum=-1.656;ClippingRankSum=0.000;DP=38;ExcessHet=3.0103;FS=9.087;MLEAC=1;MLEAF=0.500;MQ=41.26;MQRankSum=-5.955;QD=5.97;ReadPosRankSum=-3.935;SOR=2.472	GT:AD:DP:GQ:PL	0/1:29,8:37:99:249,0,2175
chrIX	388566	.	A	T	220.77	PASS	AC=1;AF=0.500;AN=2;BaseQRankSum=-0.307;ClippingRankSum=0.000;DP=37;ExcessHet=3.0103;FS=9.393;MLEAC=1;MLEAF=0.500;MQ=41.24;MQRankSum=-5.869;QD=6.13;SOR=2.584	GT:AD:DP:GQ:PL	0/1:28,8:36:99:249,0,2175
chrIX	388570	.	C	T	226.77	PASS	AC=1;AF=0.500;AN=2;BaseQRankSum=1.470;ClippingRankSum=0.000;DP=35;ExcessHet=3.0103;FS=14.482;MLEAC=1;MLEAF=0.500;MQ=41.25;MQRankSum=-5.696;QD=6.67;ReadPosRankSum=-2.683;SOR=3.767	GT:AD:DP:GQ:PL	0/1:27,7:34:99:255,0,876
chrX	37535	.	G	A	428.77	PASS	AC=1;AF=0.500;AN=2;BaseQRankSum=-0.189;ClippingRankSum=0.000;DP=36;ExcessHet=3.0103;FS=0.000;MLEAC=1;MLEAF=0.500;MQ=41.48;MQRankSum=-1.716;QD=12.25;ReadPosRankSum=0.987;SOR=0.521	GT:AD:DP:GQ:PL	0/1:21,14:35:99:457,0,756
chrX	90624	.	G	A	1132.77	PASS	AC=1;AF=0.500;AN=2;BaseQRankSum=0.149;ClippingRankSum=0.000;DP=62;ExcessHet=3.0103;FS=0.000;MLEAC=1;MLEAF=0.500;MQ=41.76;MQRankSum=1.233;QD=18.57;ReadPosRankSum=-0.728;SOR=0.747	GT:AD:DP:GQ:PL	0/1:25,36:61:99:1161,0,746
chrX	228503	.	C	T	1505.77	PASS	AC=2;AF=1.00;AN=2;DP=42;ExcessHet=3.0103;FS=0.000;MLEAC=2;MLEAF=1.00;MQ=42.00;QD=34.45;SOR=1.259	GT:AD:DP:GQ:PL	1/1:0,42:42:99:1534,126,0
chrX	312534	.	G	A	599.77	PASS	AC=1;AF=0.500;AN=2;BaseQRankSum=0.180;ClippingRankSum=0.000;DP=41;ExcessHet=3.0103;FS=0.000;MLEAC=1;MLEAF=0.500;MQ=41.95;MQRankSum=-0.950;QD=14.99;ReadPosRankSum=-0.047;SOR=0.520	GT:AD:DP:GQ:PL	0/1:20,20:40:99:628,0,632
chrX	345882	.	C	T	814.77	PASS	AC=1;AF=0.500;AN=2;BaseQRankSum=1.163;ClippingRankSum=0.000;DP=57;ExcessHet=3.0103;FS=0.000;MLEAC=1;MLEAF=0.500;MQ=41.68;MQRankSum=-1.838;QD=14.29;ReadPosRankSum=0.920;SOR=0.813	GT:AD:DP:GQ:PL	0/1:30,27:57:99:843,0,920
chrX	701034	.	C	T	253.77	PASS	AC=1;AF=0.500;AN=2;BaseQRankSum=-1.807;ClippingRankSum=0.000;DP=20;ExcessHet=3.0103;FS=7.701;MLEAC=1;MLEAF=0.500;MQ=42.00;MQRankSum=0.000;QD=13.36;ReadPosRankSum=0.177;SOR=0.742	GT:AD:DP:GQ:PL	0/1:9,10:19:99:282,0,325
chrXI	38630	.	C	T	561.77	PASS	AC=1;AF=0.500;AN=2;BaseQRankSum=-0.858;ClippingRankSum=0.000;DP=30;ExcessHet=3.0103;FS=3.325;MLEAC=1;MLEAF=0.500;MQ=42.00;MQRankSum=0.000;QD=18.73;ReadPosRankSum=-0.187;SOR=0.269	GT:AD:DP:GQ:PL	0/1:12,18:30:99:590,0,386
chrXI	141058	.	G	A	956.77	PASS	AC=1;AF=0.500;AN=2;BaseQRankSum=0.430;ClippingRankSum=0.000;DP=52;ExcessHet=3.0103;FS=8.135;MLEAC=1;MLEAF=0.500;MQ=41.37;MQRankSum=0.566;QD=19.14;ReadPosRankSum=-1.475;SOR=1.535	GT:AD:DP:GQ:PL	0/1:25,25:50:99:985,0,1804
chrXI	141065	.	C	T	953.77	PASS	AC=1;AF=0.500;AN=2;BaseQRankSum=-0.249;ClippingRankSum=0.000;DP=53;ExcessHet=3.0103;FS=7.963;MLEAC=1;MLEAF=0.500;MQ=41.42;MQRankSum=0.566;QD=18.34;ReadPosRankSum=-0.467;SOR=1.650	GT:AD:DP:GQ:PL	0/1:26,26:52:99:982,0,1825
chrXI	146056	.	A	G	639.77	PASS	AC=1;AF=0.500;AN=2;BaseQRankSum=-2.085;ClippingRankSum=0.000;DP=101;ExcessHet=3.0103;FS=13.191;MLEAC=1;MLEAF=0.500;MQ=41.08;MQRankSum=-5.754;QD=6.40;ReadPosRankSum=-4.463;SOR=2.255	GT:AD:DP:GQ:PL	0/1:76,24:100:99:668,0,2680
chrXI	146076	.	G	A	1059.77	PASS	AC=1;AF=0.500;AN=2;BaseQRankSum=-1.359;ClippingRankSum=0.000;DP=119;ExcessHet=3.0103;FS=10.385;MLEAC=1;MLEAF=0.500;MQ=40.88;MQRankSum=-3.529;QD=9.06;ReadPosRankSum=-5.992;SOR=1.867	GT:AD:DP:GQ:PL	0/1:85,32:117:99:1088,0,3465
chrXI	146077	.	T	C	1059.77	PASS	AC=1;AF=0.500;AN=2;BaseQRankSum=3.009;ClippingRankSum=0.000;DP=119;ExcessHet=3.0103;FS=10.385;MLEAC=1;MLEAF=0.500;MQ=40.88;MQRankSum=-3.529;QD=9.06;ReadPosRankSum=-5.894;SOR=1.867	GT:AD:DP:GQ:PL	0/1:85,32:117:99:1088,0,3465
chrXI	146091	.	T	C	706.77	PASS	AC=1;AF=0.500;AN=2;BaseQRankSum=0.166;ClippingRankSum=0.000;DP=130;ExcessHet=3.0103;FS=9.004;MLEAC=1;MLEAF=0.500;MQ=40.72;MQRankSum=-2.530;QD=5.44;ReadPosRankSum=-4.497;SOR=1.824	GT:AD:DP:GQ:PL	0/1:101,29:130:99:735,0,3450
chrXI	260605	.	C	T	643.77	PASS	AC=1;AF=0.500;AN=2;BaseQRankSum=-1.317;ClippingRankSum=0.000;DP=42;ExcessHet=3.0103;FS=2.700;MLEAC=1;MLEAF=0.500;MQ=41.65;MQRankSum=-0.880;QD=15.70;ReadPosRankSum=-1.258;SOR=1.193	GT:AD:DP:GQ:PL	0/1:19,22:41:99:672,0,624
chrXI	278451	.	C	T	512.77	PASS	AC=1;AF=0.500;AN=2;BaseQRankSum=-1.567;ClippingRankSum=0.000;DP=50;ExcessHet=3.0103;FS=1.202;MLEAC=1;MLEAF=0.500;MQ=41.21;MQRankSum=-1.207;QD=10.91;ReadPosRankSum=-0.488;SOR=0.999	GT:AD:DP:GQ:PL	0/1:27,20:47:99:541,0,844
chrXI	309135	.	C	T	528.77	PASS	AC=1;AF=0.500;AN=2;BaseQRankSum=2.162;ClippingRankSum=0.000;DP=39;ExcessHet=3.0103;FS=4.536;MLEAC=1;MLEAF=0.500;MQ=41.90;MQRankSum=1.398;QD=13.91;ReadPosRankSum=0.530;SOR=1.080	GT:AD:DP:GQ:PL	0/1:20,18:38:99:557,0,518
chrXI	362496	.	C	T	551.77	PASS	AC=1;AF=0.500;AN=2;BaseQRankSum=-0.535;ClippingRankSum=0.000;DP=41;ExcessHet=3.0103;FS=5.360;MLEAC=1;MLEAF=0.500;MQ=42.00;MQRankSum=0.000;QD=13.46;ReadPosRankSum=-0.889;SOR=1.802	GT:AD:DP:GQ:PL	0/1:23,18:41:99:580,0,808
chrXI	364711	.	C	T	534.77	PASS	AC=1;AF=0.500;AN=2;BaseQRankSum=1.283;ClippingRankSum=0.000;DP=41;ExcessHet=3.0103;FS=2.837;MLEAC=1;MLEAF=0.500;MQ=42.00;MQRankSum=0.000;QD=13.04;ReadPosRankSum=-1.881;SOR=1.230	GT:AD:DP:GQ:PL	0/1:23,18:41:99:563,0,690
chrXI	445135	.	G	A	487.77	PASS	AC=1;AF=0.500;AN=2;BaseQRankSum=0.154;ClippingRankSum=0.000;DP=31;ExcessHet=3.0103;FS=3.319;MLEAC=1;MLEAF=0.500;MQ=41.46;MQRankSum=-1.247;QD=16.82;ReadPosRankSum=-0.453;SOR=1.402	GT:AD:DP:GQ:PL	0/1:13,16:29:99:516,0,392
chrXI	551598	.	C	T	679.77	PASS	AC=1;AF=0.500;AN=2;BaseQRankSum=-1.624;ClippingRankSum=0.000;DP=43;ExcessHet=3.0103;FS=2.649;MLEAC=1;MLEAF=0.500;MQ=42.00;MQRankSum=0.000;QD=15.81;ReadPosRankSum=-0.266;SOR=1.204	GT:AD:DP:GQ:PL	0/1:21,22:43:99:708,0,720
chrXI	583579	.	C	T	753.77	PASS	AC=1;AF=0.500;AN=2;BaseQRankSum=0.347;ClippingRankSum=0.000;DP=37;ExcessHet=3.0103;FS=1.320;MLEAC=1;MLEAF=0.500;MQ=41.21;MQRankSum=-1.144;QD=20.37;ReadPosRankSum=0.586;SOR=0.459	GT:AD:DP:GQ:PL	0/1:15,22:37:99:782,0,490
chrXI	590212	.	C	T	406.77	PASS	AC=1;AF=0.500;AN=2;BaseQRankSum=0.572;ClippingRankSum=0.000;DP=45;ExcessHet=3.0103;FS=4.862;MLEAC=1;MLEAF=0.500;MQ=41.87;MQRankSum=1.049;QD=9.68;ReadPosRankSum=0.056;SOR=1.213	GT:AD:DP:GQ:PL	0/1:28,14:42:99:435,0,941
chrXI	606341	.	G	A	251.77	PASS	AC=1;AF=0.500;AN=2;BaseQRankSum=-1.240;ClippingRankSum=0.000;DP=27;ExcessHet=3.0103;FS=1.583;MLEAC=1;MLEAF=0.500;MQ=41.33;MQRankSum=-0.966;QD=9.32;ReadPosRankSum=0.856;SOR=1.019	GT:AD:DP:GQ:PL	0/1:17,10:27:99:280,0,642
chrXII	124733	.	C	T	1034.77	PASS	AC=1;AF=0.500;AN=2;BaseQRankSum=-1.191;ClippingRankSum=0.000;DP=63;ExcessHet=3.0103;FS=3.540;MLEAC=1;MLEAF=0.500;MQ=41.94;MQRankSum=-1.252;QD=16.42;ReadPosRankSum=1.152;SOR=0.317	GT:AD:DP:GQ:PL	0/1:28,35:63:99:1063,0,878
chrXII	204670	.	G	A	275.77	PASS	AC=1;AF=0.500;AN=2;BaseQRankSum=-0.794;ClippingRankSum=0.000;DP=26;ExcessHet=3.0103;FS=0.000;MLEAC=1;MLEAF=0.500;MQ=42.00;MQRankSum=0.000;QD=10.61;ReadPosRankSum=-0.759;SOR=0.922	GT:AD:DP:GQ:PL	0/1:17,9:26:99:304,0,642
chrXII	300368	.	G	A	751.77	PASS	AC=1;AF=0.500;AN=2;BaseQRankSum=1.598;ClippingRankSum=0.000;DP=45;ExcessHet=3.0103;FS=0.000;MLEAC=1;MLEAF=0.500;MQ=41.91;MQRankSum=-1.367;QD=16.71;ReadPosRankSum=3.288;SOR=0.610	GT:AD:DP:GQ:PL	0/1:22,23:45:99:780,0,689
chrXII	358212	.	G	A	412.77	PASS	AC=1;AF=0.500;AN=2;BaseQRankSum=-2.198;ClippingRankSum=0.000;DP=34;ExcessHet=3.0103;FS=3.051;MLEAC=1;MLEAF=0.500;MQ=42.00;MQRankSum=0.000;QD=12.14;ReadPosRankSum=-1.866;SOR=1.329	GT:AD:DP:GQ:PL	0/1:19,15:34:99:441,0,695
chrXII	366292	.	C	T	718.77	PASS	AC=1;AF=0.500;AN=2;BaseQRankSum=0.260;ClippingRankSum=0.000;DP=38;ExcessHet=3.0103;FS=2.920;MLEAC=1;MLEAF=0.500;MQ=41.51;MQRankSum=-1.327;QD=18.91;ReadPosRankSum=-0.900;SOR=1.270	GT:AD:DP:GQ:PL	0/1:14,24:38:99:747,0,389
chrXII	376630	.	C	T	556.77	PASS	AC=1;AF=0.500;AN=2;BaseQRankSum=1.135;ClippingRankSum=0.000;DP=46;ExcessHet=3.0103;FS=0.000;MLEAC=1;MLEAF=0.500;MQ=41.27;MQRankSum=1.713;QD=12.37;ReadPosRankSum=-0.994;SOR=0.671	GT:AD:DP:GQ:PL	0/1:27,18:45:99:585,0,839
chrXII	389024	.	G	A	793.77	PASS	AC=1;AF=0.500;AN=2;BaseQRankSum=1.124;ClippingRankSum=0.000;DP=46;ExcessHet=3.0103;FS=0.000;MLEAC=1;MLEAF=0.500;MQ=41.96;MQRankSum=1.067;QD=17.64;ReadPosRankSum=-1.669;SOR=0.582	GT:AD:DP:GQ:PL	0/1:22,23:45:99:822,0,694
chrXII	408611	.	G	A	752.77	PASS	AC=1;AF=0.500;AN=2;BaseQRankSum=-0.586;ClippingRankSum=0.000;DP=48;ExcessHet=3.0103;FS=4.156;MLEAC=1;MLEAF=0.500;MQ=42.00;MQRankSum=0.000;QD=15.68;ReadPosRankSum=-1.320;SOR=0.596	GT:AD:DP:GQ:PL	0/1:26,22:48:99:781,0,968
chrXII	491122	.	C	T	1258.77	PASS	AC=1;AF=0.500;AN=2;BaseQRankSum=-0.347;ClippingRankSum=0.000;DP=71;ExcessHet=3.0103;FS=0.000;MLEAC=1;MLEAF=0.500;MQ=41.94;MQRankSum=-1.287;QD=17.98;ReadPosRankSum=0.920;SOR=0.798	GT:AD:DP:GQ:PL	0/1:32,38:70:99:1287,0,1081
chrXII	502320	.	C	T	677.77	PASS	AC=1;AF=0.500;AN=2;BaseQRankSum=-0.779;ClippingRankSum=0.000;DP=36;ExcessHet=3.0103;FS=1.374;MLEAC=1;MLEAF=0.500;MQ=41.61;MQRankSum=-0.789;QD=18.83;ReadPosRankSum=0.886;SOR=0.476	GT:AD:DP:GQ:PL	0/1:15,21:36:99:706,0,506
chrXII	573212	.	C	T	788.77	PASS	AC=1;AF=0.500;AN=2;BaseQRankSum=1.598;ClippingRankSum=0.000;DP=48;ExcessHet=3.0103;FS=1.119;MLEAC=1;MLEAF=0.500;MQ=42.00;MQRankSum=0.000;QD=16.43;ReadPosRankSum=1.132;SOR=0.595	GT:AD:DP:GQ:PL	0/1:25,23:48:99:817,0,809
chrXII	590149	.	C	T	932.77	PASS	AC=1;AF=0.500;AN=2;BaseQRankSum=2.296;ClippingRankSum=0.000;DP=44;ExcessHet=3.0103;FS=1.263;MLEAC=1;MLEAF=0.500;MQ=41.68;MQRankSum=-0.786;QD=21.20;ReadPosRankSum=-1.186;SOR=0.467	GT:AD:DP:GQ:PL	0/1:18,26:44:99:961,0,549
chrXII	609352	.	C	T	626.77	PASS	AC=1;AF=0.500;AN=2;BaseQRankSum=-0.184;ClippingRankSum=0.000;DP=43;ExcessHet=3.0103;FS=6.673;MLEAC=1;MLEAF=0.500;MQ=42.00;MQRankSum=0.000;QD=14.58;ReadPosRankSum=-0.029;SOR=1.828	GT:AD:DP:GQ:PL	0/1:22,21:43:99:655,0,718
chrXII	646277	.	G	A	277.77	PASS	AC=1;AF=0.500;AN=2;BaseQRankSum=-0.282;ClippingRankSum=0.000;DP=26;ExcessHet=3.0103;FS=0.000;MLEAC=1;MLEAF=0.500;MQ=40.90;MQRankSum=-1.710;QD=11.11;ReadPosRankSum=0.194;SOR=0.941	GT:AD:DP:GQ:PL	0/1:15,10:25:99:306,0,486
chrXII	704236	.	G	A	447.77	PASS	AC=1;AF=0.500;AN=2;BaseQRankSum=-1.817;ClippingRankSum=0.000;DP=37;ExcessHet=3.0103;FS=0.000;MLEAC=1;MLEAF=0.500;MQ=41.95;MQRankSum=-1.002;QD=12.44;ReadPosRankSum=0.407;SOR=0.703	GT:AD:DP:GQ:PL	0/1:19,17:36:99:476,0,614
chrXII	721297	.	C	T	518.77	PASS	AC=1;AF=0.500;AN=2;BaseQRankSum=0.466;ClippingRankSum=0.000;DP=31;ExcessHet=3.0103;FS=0.000;MLEAC=1;MLEAF=0.500;MQ=42.00;MQRankSum=0.000;QD=17.89;ReadPosRankSum=-0.049;SOR=0.818	GT:AD:DP:GQ:PL	0/1:14,15:29:99:547,0,476
chrXII	737614	.	G	A	796.77	PASS	AC=1;AF=0.500;AN=2;BaseQRankSum=1.644;ClippingRankSum=0.000;DP=57;ExcessHet=3.0103;FS=1.022;MLEAC=1;MLEAF=0.500;MQ=41.86;MQRankSum=-0.090;QD=13.98;ReadPosRankSum=0.980;SOR=0.941	GT:AD:DP:GQ:PL	0/1:30,27:57:99:825,0,815
chrXII	778255	.	C	T	673.77	PASS	AC=1;AF=0.500;AN=2;BaseQRankSum=2.427;ClippingRankSum=0.000;DP=49;ExcessHet=3.0103;FS=2.521;MLEAC=1;MLEAF=0.500;MQ=42.00;MQRankSum=0.000;QD=14.04;ReadPosRankSum=0.038;SOR=0.368	GT:AD:DP:GQ:PL	0/1:28,20:48:99:702,0,837
chrXII	819257	.	G	A	370.77	PASS	AC=1;AF=0.500;AN=2;BaseQRankSum=1.823;ClippingRankSum=0.000;DP=44;ExcessHet=3.0103;FS=0.000;MLEAC=1;MLEAF=0.500;MQ=42.00;MQRankSum=0.000;QD=8.43;ReadPosRankSum=-0.117;SOR=0.769	GT:AD:DP:GQ:PL	0/1:31,13:44:99:399,0,1009
chrXII	839331	.	G	A	512.77	PASS	AC=1;AF=0.500;AN=2;BaseQRankSum=-0.441;ClippingRankSum=0.000;DP=32;ExcessHet=3.0103;FS=0.000;MLEAC=1;MLEAF=0.500;MQ=41.56;MQRankSum=-0.869;QD=17.09;ReadPosRankSum=0.786;SOR=0.665	GT:AD:DP:GQ:PL	0/1:14,16:30:99:541,0,508
chrXII	877578	.	C	T	895.77	PASS	AC=1;AF=0.500;AN=2;BaseQRankSum=-1.106;ClippingRankSum=0.000;DP=41;ExcessHet=3.0103;FS=1.418;MLEAC=1;MLEAF=0.500;MQ=42.00;MQRankSum=0.000;QD=22.39;ReadPosRankSum=-2.507;SOR=1.162	GT:AD:DP:GQ:PL	0/1:13,27:40:99:924,0,391
chrXII	934650	.	G	A	893.77	PASS	AC=1;AF=0.500;AN=2;BaseQRankSum=1.150;ClippingRankSum=0.000;DP=46;ExcessHet=3.0103;FS=6.267;MLEAC=1;MLEAF=0.500;MQ=42.00;MQRankSum=0.000;QD=19.43;ReadPosRankSum=-1.222;SOR=0.928	GT:AD:DP:GQ:PL	0/1:21,25:46:99:922,0,682
chrXIII	23871	.	G	A	234.77	PASS	AC=1;AF=0.500;AN=2;BaseQRankSum=0.020;ClippingRankSum=0.000;DP=35;ExcessHet=3.0103;FS=1.599;MLEAC=1;MLEAF=0.500;MQ=42.00;MQRankSum=0.000;QD=6.90;ReadPosRankSum=0.141;SOR=1.022	GT:AD:DP:GQ:PL	0/1:24,10:34:99:263,0,804
chrXIII	26113	.	C	T	805.77	PASS	AC=1;AF=0.500;AN=2;BaseQRankSum=-1.606;ClippingRankSum=0.000;DP=44;ExcessHet=3.0103;FS=0.000;MLEAC=1;MLEAF=0.500;MQ=41.68;MQRankSum=1.370;QD=18.31;ReadPosRankSum=-0.592;SOR=0.892	GT:AD:DP:GQ:PL	0/1:16,28:44:99:834,0,458
chrXIII	46737	.	C	T	290.77	PASS	AC=1;AF=0.500;AN=2;BaseQRankSum=-0.454;ClippingRankSum=0.000;DP=31;ExcessHet=3.0103;FS=0.000;MLEAC=1;MLEAF=0.500;MQ=41.54;MQRankSum=-1.192;QD=9.38;ReadPosRankSum=0.220;SOR=0.602	GT:AD:DP:GQ:PL	0/1:19,12:31:99:319,0,635
chrXIII	70057	.	C	T	486.77	PASS	AC=1;AF=0.500;AN=2;BaseQRankSum=-1.176;ClippingRankSum=0.000;DP=32;ExcessHet=3.0103;FS=0.000;MLEAC=1;MLEAF=0.500;MQ=41.94;MQRankSum=1.063;QD=15.21;ReadPosRankSum=-0.499;SOR=0.948	GT:AD:DP:GQ:PL	0/1:16,16:32:99:515,0,579
chrXIII	104247	.	C	T	589.77	PASS	AC=1;AF=0.500;AN=2;BaseQRankSum=0.471;ClippingRankSum=0.000;DP=46;ExcessHet=3.0103;FS=0.000;MLEAC=1;MLEAF=0.500;MQ=42.00;MQRankSum=0.000;QD=12.82;ReadPosRankSum=0.513;SOR=0.593	GT:AD:DP:GQ:PL	0/1:26,20:46:99:618,0,850
chrXIII	140181	.	C	T	462.77	PASS	AC=1;AF=0.500;AN=2;BaseQRankSum=0.130;ClippingRankSum=0.000;DP=39;ExcessHet=3.0103;FS=4.773;MLEAC=1;MLEAF=0.500;MQ=41.62;MQRankSum=-1.147;QD=11.87;ReadPosRankSum=0.460;SOR=1.127	GT:AD:DP:GQ:PL	0/1:23,16:39:99:491,0,817
chrXIII	171302	.	C	T	500.77	PASS	AC=1;AF=0.500;AN=2;BaseQRankSum=0.895;ClippingRankSum=0.000;DP=38;ExcessHet=3.0103;FS=1.559;MLEAC=1;MLEAF=0.500;MQ=42.00;MQRankSum=0.000;QD=13.18;ReadPosRankSum=0.962;SOR=0.384	GT:AD:DP:GQ:PL	0/1:22,16:38:99:529,0,739
chrXIII	180089	.	G	A	566.77	PASS	AC=1;AF=0.500;AN=2;BaseQRankSum=-1.433;ClippingRankSum=0.000;DP=42;ExcessHet=3.0103;FS=1.227;MLEAC=1;MLEAF=0.500;MQ=41.27;MQRankSum=-0.536;QD=13.49;ReadPosRankSum=1.035;SOR=1.075	GT:AD:DP:GQ:PL	0/1:20,22:42:99:595,0,606
chrXIII	353405	.	G	A	877.77	PASS	AC=1;AF=0.500;AN=2;BaseQRankSum=-0.813;ClippingRankSum=0.000;DP=42;ExcessHet=3.0103;FS=7.438;MLEAC=1;MLEAF=0.500;MQ=42.00;MQRankSum=0.000;QD=20.90;ReadPosRankSum=-0.215;SOR=0.134	GT:AD:DP:GQ:PL	0/1:15,27:42:99:906,0,509
chrXIII	369197	.	C	T	931.77	PASS	AC=1;AF=0.500;AN=2;BaseQRankSum=-1.037;ClippingRankSum=0.000;DP=47;ExcessHet=3.0103;FS=6.094;MLEAC=1;MLEAF=0.500;MQ=42.00;MQRankSum=0.000;QD=19.82;ReadPosRankSum=-0.471;SOR=1.034	GT:AD:DP:GQ:PL	0/1:19,28:47:99:960,0,656
chrXIII	420376	.	C	T	897.77	PASS	AC=1;AF=0.500;AN=2;BaseQRankSum=-0.892;ClippingRankSum=0.000;DP=36;ExcessHet=3.0103;FS=1.546;MLEAC=1;MLEAF=0.500;MQ=42.00;MQRankSum=0.000;QD=24.94;ReadPosRankSum=-0.823;SOR=1.186	GT:AD:DP:GQ:PL	0/1:12,24:36:99:926,0,428
chrXIII	431302	.	C	T	307.77	PASS	AC=1;AF=0.500;AN=2;BaseQRankSum=-1.358;ClippingRankSum=0.000;DP=25;ExcessHet=3.0103;FS=1.697;MLEAC=1;MLEAF=0.500;MQ=41.92;MQRankSum=-1.048;QD=12.31;ReadPosRankSum=-1.191;SOR=1.402	GT:AD:DP:GQ:PL	0/1:14,11:25:99:336,0,485
chrXIII	431316	.	C	T	128.77	PASS	AC=1;AF=0.500;AN=2;BaseQRankSum=-0.850;ClippingRankSum=0.000;DP=16;ExcessHet=3.0103;FS=0.000;MLEAC=1;MLEAF=0.500;MQ=42.00;MQRankSum=0.000;QD=8.05;ReadPosRankSum=0.551;SOR=0.921	GT:AD:DP:GQ:PL	0/1:11,5:16:99:157,0,430
chrXIII	500809	.	G	A	925.77	PASS	AC=1;AF=0.500;AN=2;BaseQRankSum=-0.149;ClippingRankSum=0.000;DP=40;ExcessHet=3.0103;FS=5.455;MLEAC=1;MLEAF=0.500;MQ=41.24;MQRankSum=0.097;QD=23.14;ReadPosRankSum=-0.740;SOR=0.200	GT:AD:DP:GQ:PL	0/1:12,28:40:99:954,0,366
chrXIII	542670	.	G	A	511.77	PASS	AC=1;AF=0.500;AN=2;BaseQRankSum=1.959;ClippingRankSum=0.000;DP=37;ExcessHet=3.0103;FS=1.271;MLEAC=1;MLEAF=0.500;MQ=42.00;MQRankSum=0.000;QD=13.83;ReadPosRankSum=0.880;SOR=0.465	GT:AD:DP:GQ:PL	0/1:21,16:37:99:540,0,654
chrXIII	625300	.	C	T	685.77	PASS	AC=1;AF=0.500;AN=2;BaseQRankSum=-0.586;ClippingRankSum=0.000;DP=32;ExcessHet=3.0103;FS=5.632;MLEAC=1;MLEAF=0.500;MQ=42.00;MQRankSum=0.000;QD=22.12;ReadPosRankSum=-0.532;SOR=0.907	GT:AD:DP:GQ:PL	0/1:11,20:31:99:714,0,365
chrXIII	632244	.	G	A	451.77	PASS	AC=1;AF=0.500;AN=2;BaseQRankSum=-0.684;ClippingRankSum=0.000;DP=35;ExcessHet=3.0103;FS=0.000;MLEAC=1;MLEAF=0.500;MQ=41.58;MQRankSum=-1.032;QD=12.91;ReadPosRankSum=-1.505;SOR=0.871	GT:AD:DP:GQ:PL	0/1:19,16:35:99:480,0,724
chrXIII	632245	.	C	T	563.77	PASS	AC=1;AF=0.500;AN=2;BaseQRankSum=0.813;ClippingRankSum=0.000;DP=37;ExcessHet=3.0103;FS=1.323;MLEAC=1;MLEAF=0.500;MQ=41.55;MQRankSum=1.512;QD=15.24;ReadPosRankSum=1.843;SOR=0.416	GT:AD:DP:GQ:PL	0/1:18,19:37:99:592,0,680
chrXIII	707121	.	C	T	617.77	PASS	AC=1;AF=0.500;AN=2;BaseQRankSum=-0.728;ClippingRankSum=0.000;DP=37;ExcessHet=3.0103;FS=0.000;MLEAC=1;MLEAF=0.500;MQ=41.60;MQRankSum=1.200;QD=16.70;ReadPosRankSum=-1.615;SOR=0.683	GT:AD:DP:GQ:PL	0/1:16,21:37:99:646,0,468
chrXIII	746145	.	G	A	981.77	PASS	AC=1;AF=0.500;AN=2;BaseQRankSum=-0.214;ClippingRankSum=0.000;DP=46;ExcessHet=3.0103;FS=1.225;MLEAC=1;MLEAF=0.500;MQ=41.34;MQRankSum=-1.266;QD=21.34;ReadPosRankSum=1.838;SOR=1.022	GT:AD:DP:GQ:PL	0/1:16,30:46:99:1010,0,506
chrXIII	754722	.	G	A	509.77	PASS	AC=1;AF=0.500;AN=2;BaseQRankSum=-2.767;ClippingRankSum=0.000;DP=30;ExcessHet=3.0103;FS=1.494;MLEAC=1;MLEAF=0.500;MQ=42.00;MQRankSum=0.000;QD=16.99;ReadPosRankSum=-0.765;SOR=0.412	GT:AD:DP:GQ:PL	0/1:10,20:30:99:538,0,313
chrXIII	759440	.	G	A	746.77	PASS	AC=1;AF=0.500;AN=2;BaseQRankSum=-1.887;ClippingRankSum=0.000;DP=49;ExcessHet=3.0103;FS=7.938;MLEAC=1;MLEAF=0.500;MQ=41.70;MQRankSum=-0.878;QD=15.56;ReadPosRankSum=-1.053;SOR=0.760	GT:AD:DP:GQ:PL	0/1:22,26:48:99:775,0,751
chrXIII	808240	.	G	A	836.77	PASS	AC=1;AF=0.500;AN=2;BaseQRankSum=0.659;ClippingRankSum=0.000;DP=33;ExcessHet=3.0103;FS=2.663;MLEAC=1;MLEAF=0.500;MQ=42.00;MQRankSum=0.000;QD=25.36;ReadPosRankSum=0.876;SOR=0.293	GT:AD:DP:GQ:PL	0/1:11,22:33:99:865,0,383
chrXIII	830990	.	C	T	929.77	PASS	AC=1;AF=0.500;AN=2;BaseQRankSum=0.464;ClippingRankSum=0.000;DP=42;ExcessHet=3.0103;FS=0.000;MLEAC=1;MLEAF=0.500;MQ=42.00;MQRankSum=0.000;QD=22.14;ReadPosRankSum=0.577;SOR=0.555	GT:AD:DP:GQ:PL	0/1:15,27:42:99:958,0,490
chrXIII	831347	.	G	A	340.77	PASS	AC=1;AF=0.500;AN=2;BaseQRankSum=-2.135;ClippingRankSum=0.000;DP=34;ExcessHet=3.0103;FS=0.000;MLEAC=1;MLEAF=0.500;MQ=42.00;MQRankSum=0.000;QD=10.02;ReadPosRankSum=0.539;SOR=0.764	GT:AD:DP:GQ:PL	0/1:21,13:34:99:369,0,796
chrXIII	837924	.	G	A	1053.77	PASS	AC=1;AF=0.500;AN=2;BaseQRankSum=-0.766;ClippingRankSum=0.000;DP=44;ExcessHet=3.0103;FS=1.482;MLEAC=1;MLEAF=0.500;MQ=42.00;MQRankSum=0.000;QD=24.51;ReadPosRankSum=-1.136;SOR=1.162	GT:AD:DP:GQ:PL	0/1:12,31:43:99:1082,0,360
chrXIII	861428	.	G	A	901.77	PASS	AC=1;AF=0.500;AN=2;BaseQRankSum=0.581;ClippingRankSum=0.000;DP=49;ExcessHet=3.0103;FS=2.547;MLEAC=1;MLEAF=0.500;MQ=42.00;MQRankSum=0.000;QD=18.40;ReadPosRankSum=-0.045;SOR=1.277	GT:AD:DP:GQ:PL	0/1:22,27:49:99:930,0,703
chrXIII	886902	.	C	T	293.77	PASS	AC=1;AF=0.500;AN=2;BaseQRankSum=-0.064;ClippingRankSum=0.000;DP=23;ExcessHet=3.0103;FS=4.400;MLEAC=1;MLEAF=0.500;MQ=42.00;MQRankSum=0.000;QD=12.77;ReadPosRankSum=1.763;SOR=0.148	GT:AD:DP:GQ:PL	0/1:14,9:23:99:322,0,523
chrXIII	892322	.	C	T	626.77	PASS	AC=1;AF=0.500;AN=2;BaseQRankSum=0.440;ClippingRankSum=0.000;DP=50;ExcessHet=3.0103;FS=0.000;MLEAC=1;MLEAF=0.500;MQ=42.00;MQRankSum=0.000;QD=12.54;ReadPosRankSum=-0.851;SOR=0.724	GT:AD:DP:GQ:PL	0/1:29,21:50:99:655,0,928
chrXIV	104866	.	C	T	177.77	PASS	AC=1;AF=0.500;AN=2;BaseQRankSum=-1.735;ClippingRankSum=0.000;DP=25;ExcessHet=3.0103;FS=6.314;MLEAC=1;MLEAF=0.500;MQ=41.48;MQRankSum=-1.372;QD=7.11;ReadPosRankSum=-1.020;SOR=1.833	GT:AD:DP:GQ:PL	0/1:17,8:25:99:206,0,615
chrXIV	168026	.	C	T	425.77	PASS	AC=1;AF=0.500;AN=2;BaseQRankSum=-0.671;ClippingRankSum=0.000;DP=34;ExcessHet=3.0103;FS=0.000;MLEAC=1;MLEAF=0.500;MQ=41.57;MQRankSum=0.000;QD=12.90;ReadPosRankSum=0.589;SOR=0.573	GT:AD:DP:GQ:PL	0/1:19,14:33:99:454,0,657
chrXIV	174636	.	C	T	490.77	PASS	AC=1;AF=0.500;AN=2;BaseQRankSum=-2.835;ClippingRankSum=0.000;DP=41;ExcessHet=3.0103;FS=3.005;MLEAC=1;MLEAF=0.500;MQ=41.29;MQRankSum=-1.396;QD=12.27;ReadPosRankSum=0.325;SOR=0.257	GT:AD:DP:GQ:PL	0/1:20,20:40:99:519,0,673
chrXIV	198453	.	G	A	546.77	PASS	AC=1;AF=0.500;AN=2;BaseQRankSum=0.467;ClippingRankSum=0.000;DP=39;ExcessHet=3.0103;FS=2.908;MLEAC=1;MLEAF=0.500;MQ=42.00;MQRankSum=0.000;QD=14.78;ReadPosRankSum=-1.312;SOR=0.345	GT:AD:DP:GQ:PL	0/1:20,17:37:99:575,0,697
chrXIV	311930	.	G	A	838.77	PASS	AC=1;AF=0.500;AN=2;BaseQRankSum=-0.344;ClippingRankSum=0.000;DP=51;ExcessHet=3.0103;FS=1.101;MLEAC=1;MLEAF=0.500;MQ=41.72;MQRankSum=-0.941;QD=16.45;ReadPosRankSum=-0.581;SOR=0.929	GT:AD:DP:GQ:PL	0/1:25,26:51:99:867,0,846
chrXIV	318686	.	G	A	457.77	PASS	AC=1;AF=0.500;AN=2;BaseQRankSum=0.085;ClippingRankSum=0.000;DP=25;ExcessHet=3.0103;FS=0.000;MLEAC=1;MLEAF=0.500;MQ=42.00;MQRankSum=0.000;QD=18.31;ReadPosRankSum=0.452;SOR=0.498	GT:AD:DP:GQ:PL	0/1:10,15:25:99:486,0,282
chrXIV	336012	.	G	A	904.77	PASS	AC=1;AF=0.500;AN=2;BaseQRankSum=0.716;ClippingRankSum=0.000;DP=41;ExcessHet=3.0103;FS=4.786;MLEAC=1;MLEAF=0.500;MQ=41.64;MQRankSum=1.300;QD=22.07;ReadPosRankSum=-0.664;SOR=1.528	GT:AD:DP:GQ:PL	0/1:16,25:41:99:933,0,479
chrXIV	343564	.	C	T	311.77	PASS	AC=1;AF=0.500;AN=2;BaseQRankSum=0.000;ClippingRankSum=0.000;DP=27;ExcessHet=3.0103;FS=0.000;MLEAC=1;MLEAF=0.500;MQ=41.23;MQRankSum=-1.989;QD=12.47;ReadPosRankSum=-0.407;SOR=0.936	GT:AD:DP:GQ:PL	0/1:14,11:25:99:340,0,500
chrXIV	416380	.	C	T	337.77	PASS	AC=1;AF=0.500;AN=2;BaseQRankSum=-0.371;ClippingRankSum=0.000;DP=33;ExcessHet=3.0103;FS=3.120;MLEAC=1;MLEAF=0.500;MQ=42.00;MQRankSum=0.000;QD=10.24;ReadPosRankSum=-1.370;SOR=0.627	GT:AD:DP:GQ:PL	0/1:22,11:33:99:366,0,797
chrXIV	427552	.	C	T	668.77	PASS	AC=1;AF=0.500;AN=2;BaseQRankSum=-0.415;ClippingRankSum=0.000;DP=44;ExcessHet=3.0103;FS=4.288;MLEAC=1;MLEAF=0.500;MQ=42.00;MQRankSum=0.000;QD=15.20;ReadPosRankSum=0.809;SOR=1.385	GT:AD:DP:GQ:PL	0/1:23,21:44:99:697,0,791
chrXIV	438520	.	G	A	547.77	PASS	AC=1;AF=0.500;AN=2;BaseQRankSum=0.853;ClippingRankSum=0.000;DP=29;ExcessHet=3.0103;FS=5.620;MLEAC=1;MLEAF=0.500;MQ=41.87;MQRankSum=-1.160;QD=18.89;ReadPosRankSum=-0.273;SOR=1.253	GT:AD:DP:GQ:PL	0/1:12,17:29:99:576,0,355
chrXIV	444364	.	C	T	529.77	PASS	AC=1;AF=0.500;AN=2;BaseQRankSum=-0.577;ClippingRankSum=0.000;DP=58;ExcessHet=3.0103;FS=7.912;MLEAC=1;MLEAF=0.500;MQ=41.19;MQRankSum=-0.409;QD=9.13;ReadPosRankSum=-0.278;SOR=1.557	GT:AD:DP:GQ:PL	0/1:39,19:58:99:558,0,1357
chrXIV	507321	.	C	T	507.77	PASS	AC=1;AF=0.500;AN=2;BaseQRankSum=2.233;ClippingRankSum=0.000;DP=35;ExcessHet=3.0103;FS=11.591;MLEAC=1;MLEAF=0.500;MQ=42.00;MQRankSum=0.000;QD=14.51;ReadPosRankSum=-0.519;SOR=2.780	GT:AD:DP:GQ:PL	0/1:20,15:35:99:536,0,597
chrXIV	510452	.	G	A	500.77	PASS	AC=1;AF=0.500;AN=2;BaseQRankSum=-0.067;ClippingRankSum=0.000;DP=47;ExcessHet=3.0103;FS=2.670;MLEAC=1;MLEAF=0.500;MQ=41.57;MQRankSum=1.801;QD=10.65;ReadPosRankSum=0.739;SOR=0.352	GT:AD:DP:GQ:PL	0/1:27,20:47:99:529,0,785
chrXIV	619737	.	C	T	351.77	PASS	AC=1;AF=0.500;AN=2;BaseQRankSum=-0.172;ClippingRankSum=0.000;DP=30;ExcessHet=3.0103;FS=0.000;MLEAC=1;MLEAF=0.500;MQ=42.00;MQRankSum=0.000;QD=11.73;ReadPosRankSum=0.969;SOR=0.722	GT:AD:DP:GQ:PL	0/1:17,13:30:99:380,0,529
chrXIV	716044	.	G	A	304.77	PASS	AC=1;AF=0.500;AN=2;BaseQRankSum=-1.196;ClippingRankSum=0.000;DP=24;ExcessHet=3.0103;FS=0.000;MLEAC=1;MLEAF=0.500;MQ=42.00;MQRankSum=0.000;QD=12.70;ReadPosRankSum=-0.773;SOR=1.022	GT:AD:DP:GQ:PL	0/1:12,12:24:99:333,0,375
chrXIV	742533	.	G	A	767.77	PASS	AC=1;AF=0.500;AN=2;BaseQRankSum=0.147;ClippingRankSum=0.000;DP=37;ExcessHet=3.0103;FS=0.000;MLEAC=1;MLEAF=0.500;MQ=41.95;MQRankSum=-0.771;QD=20.75;ReadPosRankSum=-0.248;SOR=0.784	GT:AD:DP:GQ:PL	0/1:15,22:37:99:796,0,508
chrXIV	770243	.	C	T	407.77	PASS	AC=1;AF=0.500;AN=2;BaseQRankSum=-0.028;ClippingRankSum=0.000;DP=25;ExcessHet=3.0103;FS=1.623;MLEAC=1;MLEAF=0.500;MQ=42.00;MQRankSum=0.000;QD=16.31;ReadPosRankSum=-0.231;SOR=0.368	GT:AD:DP:GQ:PL	0/1:13,12:25:99:436,0,482
chrXV	128977	.	C	T	351.77	PASS	AC=1;AF=0.500;AN=2;BaseQRankSum=-0.850;ClippingRankSum=0.000;DP=26;ExcessHet=3.0103;FS=0.000;MLEAC=1;MLEAF=0.500;MQ=41.92;MQRankSum=0.000;QD=14.66;ReadPosRankSum=-0.713;SOR=0.760	GT:AD:DP:GQ:PL	0/1:13,11:24:99:380,0,488
chrXV	137827	.	G	A	433.77	PASS	AC=1;AF=0.500;AN=2;BaseQRankSum=-1.102;ClippingRankSum=0.000;DP=30;ExcessHet=3.0103;FS=0.000;MLEAC=1;MLEAF=0.500;MQ=42.00;MQRankSum=0.000;QD=14.96;ReadPosRankSum=-0.853;SOR=0.804	GT:AD:DP:GQ:PL	0/1:14,15:29:99:462,0,443
chrXV	219095	.	C	T	818.77	PASS	AC=1;AF=0.500;AN=2;BaseQRankSum=-1.280;ClippingRankSum=0.000;DP=39;ExcessHet=3.0103;FS=10.301;MLEAC=1;MLEAF=0.500;MQ=42.00;MQRankSum=0.000;QD=20.99;ReadPosRankSum=-0.175;SOR=0.381	GT:AD:DP:GQ:PL	0/1:13,26:39:99:847,0,423
chrXV	254866	.	G	A	101.77	PASS	AC=1;AF=0.500;AN=2;BaseQRankSum=0.310;ClippingRankSum=0.000;DP=19;ExcessHet=3.0103;FS=5.035;MLEAC=1;MLEAF=0.500;MQ=42.00;MQRankSum=0.000;QD=5.65;ReadPosRankSum=2.220;SOR=1.948	GT:AD:DP:GQ:PL	0/1:13,5:18:99:130,0,427
chrXV	273126	.	G	A	601.77	PASS	AC=1;AF=0.500;AN=2;BaseQRankSum=0.015;ClippingRankSum=0.000;DP=38;ExcessHet=3.0103;FS=1.323;MLEAC=1;MLEAF=0.500;MQ=42.00;MQRankSum=0.000;QD=16.26;ReadPosRankSum=-0.774;SOR=0.446	GT:AD:DP:GQ:PL	0/1:19,18:37:99:630,0,624
chrXV	346212	.	A	G	591.77	PASS	AC=1;AF=0.500;AN=2;BaseQRankSum=0.535;ClippingRankSum=0.000;DP=108;ExcessHet=3.0103;FS=3.596;MLEAC=1;MLEAF=0.500;MQ=40.02;MQRankSum=-3.788;QD=5.48;ReadPosRankSum=-4.664;SOR=1.287	GT:AD:DP:GQ:PL	0/1:88,20:108:99:620,0,3292
chrXV	346227	.	G	A	5744.77	PASS	AC=1;AF=0.500;AN=2;BaseQRankSum=-4.808;ClippingRankSum=0.000;DP=273;ExcessHet=3.0103;FS=9.524;MLEAC=1;MLEAF=0.500;MQ=41.00;MQRankSum=2.930;QD=21.12;ReadPosRankSum=-8.851;SOR=1.432	GT:AD:DP:GQ:PL	0/1:103,169:272:99:5773,0,3381
chrXV	364157	.	C	T	259.77	PASS	AC=1;AF=0.500;AN=2;BaseQRankSum=0.279;ClippingRankSum=0.000;DP=19;ExcessHet=3.0103;FS=0.000;MLEAC=1;MLEAF=0.500;MQ=42.00;MQRankSum=0.000;QD=14.43;ReadPosRankSum=-1.108;SOR=0.758	GT:AD:DP:GQ:PL	0/1:9,9:18:99:288,0,266
chrXV	391460	.	C	T	843.77	PASS	AC=1;AF=0.500;AN=2;BaseQRankSum=-1.186;ClippingRankSum=0.000;DP=41;ExcessHet=3.0103;FS=0.000;MLEAC=1;MLEAF=0.500;MQ=41.95;MQRankSum=-0.738;QD=21.64;ReadPosRankSum=-1.813;SOR=0.529	GT:AD:DP:GQ:PL	0/1:15,24:39:99:872,0,534
chrXV	408155	.	G	A	589.77	PASS	AC=1;AF=0.500;AN=2;BaseQRankSum=1.810;ClippingRankSum=0.000;DP=51;ExcessHet=3.0103;FS=13.229;MLEAC=1;MLEAF=0.500;MQ=41.71;MQRankSum=0.000;QD=11.80;ReadPosRankSum=-1.473;SOR=1.621	GT:AD:DP:GQ:PL	0/1:30,20:50:99:618,0,881
chrXV	421924	.	G	A	635.77	PASS	AC=1;AF=0.500;AN=2;BaseQRankSum=-1.181;ClippingRankSum=0.000;DP=33;ExcessHet=3.0103;FS=0.000;MLEAC=1;MLEAF=0.500;MQ=42.00;MQRankSum=0.000;QD=19.27;ReadPosRankSum=0.116;SOR=0.495	GT:AD:DP:GQ:PL	0/1:14,19:33:99:664,0,478
chrXV	464875	.	G	A	322.77	PASS	AC=1;AF=0.500;AN=2;BaseQRankSum=0.153;ClippingRankSum=0.000;DP=22;ExcessHet=3.0103;FS=1.871;MLEAC=1;MLEAF=0.500;MQ=42.00;MQRankSum=0.000;QD=16.14;ReadPosRankSum=0.000;SOR=0.223	GT:AD:DP:GQ:PL	0/1:10,10:20:99:351,0,317
chrXV	475728	.	G	A	485.77	PASS	AC=1;AF=0.500;AN=2;BaseQRankSum=0.803;ClippingRankSum=0.000;DP=34;ExcessHet=3.0103;FS=3.329;MLEAC=1;MLEAF=0.500;MQ=41.58;MQRankSum=1.031;QD=14.72;ReadPosRankSum=0.945;SOR=1.521	GT:AD:DP:GQ:PL	0/1:17,16:33:99:514,0,513
chrXV	513751	.	G	A	692.77	PASS	AC=1;AF=0.500;AN=2;BaseQRankSum=0.289;ClippingRankSum=0.000;DP=34;ExcessHet=3.0103;FS=5.586;MLEAC=1;MLEAF=0.500;MQ=42.00;MQRankSum=0.000;QD=20.38;ReadPosRankSum=-0.469;SOR=0.146	GT:AD:DP:GQ:PL	0/1:13,21:34:99:721,0,422
chrXV	572001	.	C	T	410.77	PASS	AC=1;AF=0.500;AN=2;BaseQRankSum=-1.321;ClippingRankSum=0.000;DP=30;ExcessHet=3.0103;FS=0.000;MLEAC=1;MLEAF=0.500;MQ=40.63;MQRankSum=-1.636;QD=13.69;ReadPosRankSum=2.240;SOR=0.693	GT:AD:DP:GQ:PL	0/1:14,16:30:99:439,0,425
chrXV	574980	.	G	A	701.77	PASS	AC=1;AF=0.500;AN=2;BaseQRankSum=1.558;ClippingRankSum=0.000;DP=36;ExcessHet=3.0103;FS=0.000;MLEAC=1;MLEAF=0.500;MQ=42.00;MQRankSum=0.000;QD=19.49;ReadPosRankSum=0.981;SOR=0.719	GT:AD:DP:GQ:PL	0/1:16,20:36:99:730,0,521
chrXV	580057	.	C	T	374.77	PASS	AC=1;AF=0.500;AN=2;BaseQRankSum=-1.361;ClippingRankSum=0.000;DP=29;ExcessHet=3.0103;FS=1.455;MLEAC=1;MLEAF=0.500;MQ=41.93;MQRankSum=1.104;QD=12.92;ReadPosRankSum=0.997;SOR=0.626	GT:AD:DP:GQ:PL	0/1:14,15:29:99:403,0,434
chrXV	592808	.	G	A	1042.77	PASS	AC=1;AF=0.500;AN=2;BaseQRankSum=-0.494;ClippingRankSum=0.000;DP=54;ExcessHet=3.0103;FS=2.790;MLEAC=1;MLEAF=0.500;MQ=41.93;MQRankSum=1.817;QD=19.31;ReadPosRankSum=-0.637;SOR=0.313	GT:AD:DP:GQ:PL	0/1:21,33:54:99:1071,0,649
chrXV	836598	.	C	T	803.77	PASS	AC=1;AF=0.500;AN=2;BaseQRankSum=-2.835;ClippingRankSum=0.000;DP=53;ExcessHet=3.0103;FS=0.000;MLEAC=1;MLEAF=0.500;MQ=42.00;MQRankSum=0.000;QD=15.17;ReadPosRankSum=-2.030;SOR=0.634	GT:AD:DP:GQ:PL	0/1:27,26:53:99:832,0,1005
chrXV	847177	.	G	A	653.77	PASS	AC=1;AF=0.500;AN=2;BaseQRankSum=-2.304;ClippingRankSum=0.000;DP=47;ExcessHet=3.0103;FS=1.121;MLEAC=1;MLEAF=0.500;MQ=42.00;MQRankSum=0.000;QD=13.91;ReadPosRankSum=-0.813;SOR=0.963	GT:AD:DP:GQ:PL	0/1:24,23:47:99:682,0,872
chrXV	1004464	.	C	T	412.77	PASS	AC=1;AF=0.500;AN=2;BaseQRankSum=0.505;ClippingRankSum=0.000;DP=29;ExcessHet=3.0103;FS=3.352;MLEAC=1;MLEAF=0.500;MQ=41.73;MQRankSum=-2.008;QD=14.23;ReadPosRankSum=0.385;SOR=0.486	GT:AD:DP:GQ:PL	0/1:14,15:29:99:441,0,381
chrXV	1038537	.	C	T	752.77	PASS	AC=1;AF=0.500;AN=2;BaseQRankSum=-1.561;ClippingRankSum=0.000;DP=40;ExcessHet=3.0103;FS=0.000;MLEAC=1;MLEAF=0.500;MQ=41.90;MQRankSum=-1.133;QD=18.82;ReadPosRankSum=0.334;SOR=0.784	GT:AD:DP:GQ:PL	0/1:16,24:40:99:781,0,563
chrXVI	98716	.	C	T	520.77	PASS	AC=1;AF=0.500;AN=2;BaseQRankSum=-0.250;ClippingRankSum=0.000;DP=42;ExcessHet=3.0103;FS=1.189;MLEAC=1;MLEAF=0.500;MQ=41.65;MQRankSum=0.000;QD=13.02;ReadPosRankSum=-0.490;SOR=0.914	GT:AD:DP:GQ:PL	0/1:22,18:40:99:549,0,730
chrXVI	115421	.	C	T	904.77	PASS	AC=1;AF=0.500;AN=2;BaseQRankSum=0.584;ClippingRankSum=0.000;DP=56;ExcessHet=3.0103;FS=0.000;MLEAC=1;MLEAF=0.500;MQ=40.70;MQRankSum=2.113;QD=16.45;ReadPosRankSum=1.666;SOR=0.743	GT:AD:DP:GQ:PL	0/1:27,28:55:99:933,0,835
chrXVI	135724	.	G	A	589.77	PASS	AC=1;AF=0.500;AN=2;BaseQRankSum=0.670;ClippingRankSum=0.000;DP=35;ExcessHet=3.0103;FS=3.192;MLEAC=1;MLEAF=0.500;MQ=42.00;MQRankSum=0.000;QD=18.43;ReadPosRankSum=1.097;SOR=0.867	GT:AD:DP:GQ:PL	0/1:15,17:32:99:618,0,523
chrXVI	143541	.	C	T	1187.77	PASS	AC=1;AF=0.500;AN=2;BaseQRankSum=-0.399;ClippingRankSum=0.000;DP=71;ExcessHet=3.0103;FS=6.127;MLEAC=1;MLEAF=0.500;MQ=41.68;MQRankSum=1.409;QD=16.97;ReadPosRankSum=-2.091;SOR=0.711	GT:AD:DP:GQ:PL	0/1:34,36:70:99:1216,0,1111
chrXVI	181318	.	C	T	461.77	PASS	AC=1;AF=0.500;AN=2;BaseQRankSum=2.111;ClippingRankSum=0.000;DP=26;ExcessHet=3.0103;FS=10.139;MLEAC=1;MLEAF=0.500;MQ=42.00;MQRankSum=0.000;QD=17.76;ReadPosRankSum=1.341;SOR=2.819	GT:AD:DP:GQ:PL	0/1:13,13:26:99:490,0,424
chrXVI	190776	.	C	T	740.77	PASS	AC=1;AF=0.500;AN=2;BaseQRankSum=0.190;ClippingRankSum=0.000;DP=40;ExcessHet=3.0103;FS=9.525;MLEAC=1;MLEAF=0.500;MQ=42.00;MQRankSum=0.000;QD=18.99;ReadPosRankSum=0.142;SOR=0.428	GT:AD:DP:GQ:PL	0/1:15,24:39:99:769,0,430
chrXVI	334284	.	C	T	592.77	PASS	AC=1;AF=0.500;AN=2;BaseQRankSum=-2.899;ClippingRankSum=0.000;DP=37;ExcessHet=3.0103;FS=1.258;MLEAC=1;MLEAF=0.500;MQ=41.56;MQRankSum=0.080;QD=16.47;ReadPosRankSum=-1.695;SOR=0.495	GT:AD:DP:GQ:PL	0/1:17,19:36:99:621,0,642
chrXVI	367603	.	G	A	766.77	PASS	AC=1;AF=0.500;AN=2;BaseQRankSum=1.630;ClippingRankSum=0.000;DP=43;ExcessHet=3.0103;FS=2.731;MLEAC=1;MLEAF=0.500;MQ=41.67;MQRankSum=1.125;QD=18.70;ReadPosRankSum=0.972;SOR=1.179	GT:AD:DP:GQ:PL	0/1:19,22:41:99:795,0,585
chrXVI	373613	.	C	T	482.77	PASS	AC=1;AF=0.500;AN=2;BaseQRankSum=-0.323;ClippingRankSum=0.000;DP=36;ExcessHet=3.0103;FS=3.012;MLEAC=1;MLEAF=0.500;MQ=41.59;MQRankSum=0.000;QD=13.79;ReadPosRankSum=-0.395;SOR=1.006	GT:AD:DP:GQ:PL	0/1:20,15:35:99:511,0,705
chrXVI	375399	.	G	A	718.77	PASS	AC=1;AF=0.500;AN=2;BaseQRankSum=0.582;ClippingRankSum=0.000;DP=46;ExcessHet=3.0103;FS=2.835;MLEAC=1;MLEAF=0.500;MQ=42.00;MQRankSum=0.000;QD=16.34;ReadPosRankSum=2.458;SOR=1.317	GT:AD:DP:GQ:PL	0/1:21,23:44:99:747,0,648
chrXVI	378446	.	G	A	572.77	PASS	AC=1;AF=0.500;AN=2;BaseQRankSum=2.438;ClippingRankSum=0.000;DP=39;ExcessHet=3.0103;FS=7.321;MLEAC=1;MLEAF=0.500;MQ=42.00;MQRankSum=0.000;QD=15.07;ReadPosRankSum=0.747;SOR=0.355	GT:AD:DP:GQ:PL	0/1:21,17:38:99:601,0,666
chrXVI	394924	.	G	A	439.77	PASS	AC=1;AF=0.500;AN=2;BaseQRankSum=-1.176;ClippingRankSum=0.000;DP=40;ExcessHet=3.0103;FS=0.000;MLEAC=1;MLEAF=0.500;MQ=41.58;MQRankSum=-0.292;QD=10.99;ReadPosRankSum=0.187;SOR=0.675	GT:AD:DP:GQ:PL	0/1:24,16:40:99:468,0,883
chrXVI	453285	.	C	T	319.77	PASS	AC=1;AF=0.500;AN=2;BaseQRankSum=-1.760;ClippingRankSum=0.000;DP=32;ExcessHet=3.0103;FS=1.515;MLEAC=1;MLEAF=0.500;MQ=42.00;MQRankSum=0.000;QD=10.32;ReadPosRankSum=-1.423;SOR=0.368	GT:AD:DP:GQ:PL	0/1:19,12:31:99:348,0,699
chrXVI	459236	.	G	A	490.77	PASS	AC=1;AF=0.500;AN=2;BaseQRankSum=1.093;ClippingRankSum=0.000;DP=33;ExcessHet=3.0103;FS=3.093;MLEAC=1;MLEAF=0.500;MQ=41.55;MQRankSum=0.920;QD=14.87;ReadPosRankSum=-0.560;SOR=0.796	GT:AD:DP:GQ:PL	0/1:19,14:33:99:519,0,707
chrXVI	572286	.	C	T	506.77	PASS	AC=1;AF=0.500;AN=2;BaseQRankSum=1.103;ClippingRankSum=0.000;DP=28;ExcessHet=3.0103;FS=1.632;MLEAC=1;MLEAF=0.500;MQ=40.99;MQRankSum=2.216;QD=18.77;ReadPosRankSum=-0.925;SOR=1.371	GT:AD:DP:GQ:PL	0/1:11,16:27:99:535,0,300
chrXVI	576319	.	G	A	328.77	PASS	AC=1;AF=0.500;AN=2;BaseQRankSum=2.263;ClippingRankSum=0.000;DP=18;ExcessHet=3.0103;FS=2.003;MLEAC=1;MLEAF=0.500;MQ=42.00;MQRankSum=0.000;QD=18.26;ReadPosRankSum=-2.758;SOR=1.609	GT:AD:DP:GQ:PL	0/1:8,10:18:99:357,0,200
chrXVI	581268	.	G	A	255.77	PASS	AC=1;AF=0.500;AN=2;BaseQRankSum=-0.143;ClippingRankSum=0.000;DP=21;ExcessHet=3.0103;FS=7.991;MLEAC=1;MLEAF=0.500;MQ=42.00;MQRankSum=0.000;QD=12.18;ReadPosRankSum=1.695;SOR=0.415	GT:AD:DP:GQ:PL	0/1:12,9:21:99:284,0,423
chrXVI	645275	.	C	T	905.77	PASS	AC=1;AF=0.500;AN=2;BaseQRankSum=0.934;ClippingRankSum=0.000;DP=64;ExcessHet=3.0103;FS=11.139;MLEAC=1;MLEAF=0.500;MQ=41.49;MQRankSum=-0.306;QD=14.15;ReadPosRankSum=-0.292;SOR=0.952	GT:AD:DP:GQ:PL	0/1:36,28:64:99:934,0,1129
chrXVI	719550	.	C	T	736.77	PASS	AC=1;AF=0.500;AN=2;BaseQRankSum=1.294;ClippingRankSum=0.000;DP=50;ExcessHet=3.0103;FS=4.606;MLEAC=1;MLEAF=0.500;MQ=41.96;MQRankSum=0.891;QD=14.74;ReadPosRankSum=-0.311;SOR=0.262	GT:AD:DP:GQ:PL	0/1:29,21:50:99:765,0,1056
chrXVI	771210	.	C	T	217.77	PASS	AC=1;AF=0.500;AN=2;BaseQRankSum=-1.297;ClippingRankSum=0.000;DP=18;ExcessHet=3.0103;FS=1.957;MLEAC=1;MLEAF=0.500;MQ=42.00;MQRankSum=0.000;QD=12.10;ReadPosRankSum=-0.371;SOR=1.015	GT:AD:DP:GQ:PL	0/1:10,8:18:99:246,0,369
chrXVI	814289	.	C	T	558.77	PASS	AC=1;AF=0.500;AN=2;BaseQRankSum=1.257;ClippingRankSum=0.000;DP=31;ExcessHet=3.0103;FS=1.446;MLEAC=1;MLEAF=0.500;MQ=42.00;MQRankSum=0.000;QD=18.02;ReadPosRankSum=1.036;SOR=0.368	GT:AD:DP:GQ:PL	0/1:14,17:31:99:587,0,456
chrXVI	866834	.	C	T	406.77	PASS	AC=1;AF=0.500;AN=2;BaseQRankSum=-2.749;ClippingRankSum=0.000;DP=31;ExcessHet=3.0103;FS=1.523;MLEAC=1;MLEAF=0.500;MQ=41.06;MQRankSum=-1.438;QD=13.12;ReadPosRankSum=-2.337;SOR=0.404	GT:AD:DP:GQ:PL	0/1:16,15:31:99:435,0,594
chrXVI	927301	.	G	A	849.77	PASS	AC=1;AF=0.500;AN=2;BaseQRankSum=1.182;ClippingRankSum=0.000;DP=42;ExcessHet=3.0103;FS=2.999;MLEAC=1;MLEAF=0.500;MQ=42.00;MQRankSum=0.000;QD=20.23;ReadPosRankSum=1.202;SOR=1.453	GT:AD:DP:GQ:PL	0/1:18,24:42:99:878,0,599
