# Supplementary material for: Recombination Is Responsible for the Increased Recovery of Drug-Resistant Mutants with Hypermutated Genomes in Resting Yeast Diploids Expressing APOBEC Deaminases
Source: Front Genet. 2017 Dec 12;8:202. doi: 10.3389/fgene.2017.00202 (PMC5733079; doi:10.3389/fgene.2017.00202)
Supplement: Supplementary file 6 [file Data_Sheet_1.zip › AID_d6/N106-LAN210-Can-AID-NA-RUN7-D6_SNVs_final.vcf]

##fileformat=VCFv4.2
##FILTER=<ID=LowQual,Description="Low quality">
##FORMAT=<ID=AD,Number=R,Type=Integer,Description="Allelic depths for the ref and alt alleles in the order listed">
##FORMAT=<ID=DP,Number=1,Type=Integer,Description="Approximate read depth (reads with MQ=255 or with bad mates are filtered)">
##FORMAT=<ID=GQ,Number=1,Type=Integer,Description="Genotype Quality">
##FORMAT=<ID=GT,Number=1,Type=String,Description="Genotype">
##FORMAT=<ID=PL,Number=G,Type=Integer,Description="Normalized, Phred-scaled likelihoods for genotypes as defined in the VCF specification">
##GATKCommandLine.HaplotypeCaller=<ID=HaplotypeCaller,Version=3.8-0-ge9d806836,Date="Tue Sep 19 14:37:34 PDT 2017",Epoch=1505857054044,CommandLineOptions="analysis_type=HaplotypeCaller input_file=[N106-LAN210-Can-AID-NA-RUN7-D6_sorted_dedup_RG_realigned.bam] showFullBamList=false read_buffer_size=null read_filter=[] disable_read_filter=[] intervals=null excludeIntervals=[../../LAN210/20170903_LAN210_v0.10m_masked_v2.bed] interval_set_rule=UNION interval_merging=ALL interval_padding=0 reference_sequence=../../LAN210/LAN210_v0.10m.fasta nonDeterministicRandomSeed=false disableDithering=false maxRuntime=-1 maxRuntimeUnits=MINUTES downsampling_type=BY_SAMPLE downsample_to_fraction=null downsample_to_coverage=500 baq=OFF baqGapOpenPenalty=40.0 refactor_NDN_cigar_string=false fix_misencoded_quality_scores=false allow_potentially_misencoded_quality_scores=false useOriginalQualities=false defaultBaseQualities=-1 performanceLog=null BQSR=null quantize_quals=0 static_quantized_quals=null round_down_quantized=false disable_indel_quals=false emit_original_quals=false preserve_qscores_less_than=6 globalQScorePrior=-1.0 secondsBetweenProgressUpdates=10 validation_strictness=SILENT remove_program_records=false keep_program_records=false sample_rename_mapping_file=null unsafe=null use_jdk_deflater=false use_jdk_inflater=false disable_auto_index_creation_and_locking_when_reading_rods=false no_cmdline_in_header=false sites_only=false never_trim_vcf_format_field=false bcf=false bam_compression=null simplifyBAM=false disable_bam_indexing=false generate_md5=false num_threads=1 num_cpu_threads_per_data_thread=1 num_io_threads=0 monitorThreadEfficiency=false num_bam_file_handles=null read_group_black_list=null pedigree=[] pedigreeString=[] pedigreeValidationType=STRICT allow_intervals_with_unindexed_bam=false generateShadowBCF=false variant_index_type=DYNAMIC_SEEK variant_index_parameter=-1 reference_window_stop=0 phone_home= gatk_key=null tag=NA logging_level=INFO log_to_file=null help=false version=false out=/media/artem/artem_second/20170727_RUN8/Project_Stepchenkova/reanalyze_RUN7/N106-LAN210-Can-AID-NA-RUN7-D6/N106-LAN210-Can-AID-NA-RUN7-D6.vcf likelihoodCalculationEngine=PairHMM heterogeneousKmerSizeResolution=COMBO_MIN dbsnp=(RodBinding name= source=UNBOUND) dontTrimActiveRegions=false maxDiscARExtension=25 maxGGAARExtension=300 paddingAroundIndels=150 paddingAroundSNPs=20 comp=[] annotation=[] excludeAnnotation=[] group=[StandardAnnotation, StandardHCAnnotation] debug=false useFilteredReadsForAnnotations=false emitRefConfidence=NONE bamOutput=null bamWriterType=CALLED_HAPLOTYPES emitDroppedReads=false disableOptimizations=false annotateNDA=false useNewAFCalculator=false heterozygosity=0.001 indel_heterozygosity=1.25E-4 heterozygosity_stdev=0.01 standard_min_confidence_threshold_for_calling=10.0 standard_min_confidence_threshold_for_emitting=30.0 max_alternate_alleles=6 max_genotype_count=1024 max_num_PL_values=100 input_prior=[] sample_ploidy=2 genotyping_mode=DISCOVERY alleles=(RodBinding name= source=UNBOUND) contamination_fraction_to_filter=0.0 contamination_fraction_per_sample_file=null p_nonref_model=null exactcallslog=null output_mode=EMIT_VARIANTS_ONLY allSitePLs=false gcpHMM=10 pair_hmm_implementation=FASTEST_AVAILABLE phredScaledGlobalReadMismappingRate=45 noFpga=false nativePairHmmThreads=1 useDoublePrecision=false sample_name=null kmerSize=[10, 25] dontIncreaseKmerSizesForCycles=false allowNonUniqueKmersInRef=false numPruningSamples=1 recoverDanglingHeads=false doNotRecoverDanglingBranches=false minDanglingBranchLength=4 consensus=false maxNumHaplotypesInPopulation=128 errorCorrectKmers=false minPruning=2 debugGraphTransformations=false allowCyclesInKmerGraphToGeneratePaths=false graphOutput=null kmerLengthForReadErrorCorrection=25 minObservationsForKmerToBeSolid=20 GVCFGQBands=[1, 2, 3, 4, 5, 6, 7, 8, 9, 10, 11, 12, 13, 14, 15, 16, 17, 18, 19, 20, 21, 22, 23, 24, 25, 26, 27, 28, 29, 30, 31, 32, 33, 34, 35, 36, 37, 38, 39, 40, 41, 42, 43, 44, 45, 46, 47, 48, 49, 50, 51, 52, 53, 54, 55, 56, 57, 58, 59, 60, 70, 80, 90, 99] indelSizeToEliminateInRefModel=10 min_base_quality_score=10 includeUmappedReads=false useAllelesTrigger=false doNotRunPhysicalPhasing=true keepRG=null justDetermineActiveRegions=false dontGenotype=false dontUseSoftClippedBases=false captureAssemblyFailureBAM=false errorCorrectReads=false pcr_indel_model=CONSERVATIVE maxReadsInRegionPerSample=10000 minReadsPerAlignmentStart=10 mergeVariantsViaLD=false activityProfileOut=null activeRegionOut=null activeRegionIn=null activeRegionExtension=null forceActive=false activeRegionMaxSize=null bandPassSigma=null maxReadsInMemoryPerSample=30000 maxTotalReadsInMemory=10000000 maxProbPropagationDistance=50 activeProbabilityThreshold=0.002 min_mapping_quality_score=20 filter_reads_with_N_cigar=false filter_mismatching_base_and_quals=false filter_bases_not_stored=false">
##GATKCommandLine.SelectVariants=<ID=SelectVariants,Version=3.8-0-ge9d806836,Date="Tue Sep 19 14:41:10 PDT 2017",Epoch=1505857270286,CommandLineOptions="analysis_type=SelectVariants input_file=[] showFullBamList=false read_buffer_size=null read_filter=[] disable_read_filter=[] intervals=null excludeIntervals=null interval_set_rule=UNION interval_merging=ALL interval_padding=0 reference_sequence=../../LAN210/LAN210_v0.10m.fasta nonDeterministicRandomSeed=false disableDithering=false maxRuntime=-1 maxRuntimeUnits=MINUTES downsampling_type=BY_SAMPLE downsample_to_fraction=null downsample_to_coverage=1000 baq=OFF baqGapOpenPenalty=40.0 refactor_NDN_cigar_string=false fix_misencoded_quality_scores=false allow_potentially_misencoded_quality_scores=false useOriginalQualities=false defaultBaseQualities=-1 performanceLog=null BQSR=null quantize_quals=0 static_quantized_quals=null round_down_quantized=false disable_indel_quals=false emit_original_quals=false preserve_qscores_less_than=6 globalQScorePrior=-1.0 secondsBetweenProgressUpdates=10 validation_strictness=SILENT remove_program_records=false keep_program_records=false sample_rename_mapping_file=null unsafe=null use_jdk_deflater=false use_jdk_inflater=false disable_auto_index_creation_and_locking_when_reading_rods=false no_cmdline_in_header=false sites_only=false never_trim_vcf_format_field=false bcf=false bam_compression=null simplifyBAM=false disable_bam_indexing=false generate_md5=false num_threads=1 num_cpu_threads_per_data_thread=1 num_io_threads=0 monitorThreadEfficiency=false num_bam_file_handles=null read_group_black_list=null pedigree=[] pedigreeString=[] pedigreeValidationType=STRICT allow_intervals_with_unindexed_bam=false generateShadowBCF=false variant_index_type=DYNAMIC_SEEK variant_index_parameter=-1 reference_window_stop=0 phone_home= gatk_key=null tag=NA logging_level=INFO log_to_file=null help=false version=false variant=(RodBinding name=variant source=N106-LAN210-Can-AID-NA-RUN7-D6.vcf) discordance=(RodBinding name= source=UNBOUND) concordance=(RodBinding name= source=UNBOUND) out=/media/artem/artem_second/20170727_RUN8/Project_Stepchenkova/reanalyze_RUN7/N106-LAN210-Can-AID-NA-RUN7-D6/N106-LAN210-Can-AID-NA-RUN7-D6_SNVs.vcf sample_name=[] sample_expressions=null sample_file=null exclude_sample_name=[] exclude_sample_file=[] exclude_sample_expressions=[] selectexpressions=[] invertselect=false excludeNonVariants=false excludeFiltered=false preserveAlleles=false removeUnusedAlternates=false restrictAllelesTo=ALL keepOriginalAC=false keepOriginalDP=false mendelianViolation=false invertMendelianViolation=false mendelianViolationQualThreshold=0.0 select_random_fraction=0.0 remove_fraction_genotypes=0.0 selectTypeToInclude=[SNP] selectTypeToExclude=[] keepIDs=null excludeIDs=null fullyDecode=false justRead=false maxIndelSize=2147483647 minIndelSize=0 maxFilteredGenotypes=2147483647 minFilteredGenotypes=0 maxFractionFilteredGenotypes=1.0 minFractionFilteredGenotypes=0.0 maxNOCALLnumber=2147483647 maxNOCALLfraction=1.0 setFilteredGtToNocall=false ALLOW_NONOVERLAPPING_COMMAND_LINE_SAMPLES=false forceValidOutput=false filter_reads_with_N_cigar=false filter_mismatching_base_and_quals=false filter_bases_not_stored=false">
##INFO=<ID=AC,Number=A,Type=Integer,Description="Allele count in genotypes, for each ALT allele, in the same order as listed">
##INFO=<ID=AF,Number=A,Type=Float,Description="Allele Frequency, for each ALT allele, in the same order as listed">
##INFO=<ID=AN,Number=1,Type=Integer,Description="Total number of alleles in called genotypes">
##INFO=<ID=BaseQRankSum,Number=1,Type=Float,Description="Z-score from Wilcoxon rank sum test of Alt Vs. Ref base qualities">
##INFO=<ID=ClippingRankSum,Number=1,Type=Float,Description="Z-score From Wilcoxon rank sum test of Alt vs. Ref number of hard clipped bases">
##INFO=<ID=DP,Number=1,Type=Integer,Description="Approximate read depth; some reads may have been filtered">
##INFO=<ID=DS,Number=0,Type=Flag,Description="Were any of the samples downsampled?">
##INFO=<ID=ExcessHet,Number=1,Type=Float,Description="Phred-scaled p-value for exact test of excess heterozygosity">
##INFO=<ID=FS,Number=1,Type=Float,Description="Phred-scaled p-value using Fisher's exact test to detect strand bias">
##INFO=<ID=HaplotypeScore,Number=1,Type=Float,Description="Consistency of the site with at most two segregating haplotypes">
##INFO=<ID=InbreedingCoeff,Number=1,Type=Float,Description="Inbreeding coefficient as estimated from the genotype likelihoods per-sample when compared against the Hardy-Weinberg expectation">
##INFO=<ID=MLEAC,Number=A,Type=Integer,Description="Maximum likelihood expectation (MLE) for the allele counts (not necessarily the same as the AC), for each ALT allele, in the same order as listed">
##INFO=<ID=MLEAF,Number=A,Type=Float,Description="Maximum likelihood expectation (MLE) for the allele frequency (not necessarily the same as the AF), for each ALT allele, in the same order as listed">
##INFO=<ID=MQ,Number=1,Type=Float,Description="RMS Mapping Quality">
##INFO=<ID=MQRankSum,Number=1,Type=Float,Description="Z-score From Wilcoxon rank sum test of Alt vs. Ref read mapping qualities">
##INFO=<ID=QD,Number=1,Type=Float,Description="Variant Confidence/Quality by Depth">
##INFO=<ID=ReadPosRankSum,Number=1,Type=Float,Description="Z-score from Wilcoxon rank sum test of Alt vs. Ref read position bias">
##INFO=<ID=SOR,Number=1,Type=Float,Description="Symmetric Odds Ratio of 2x2 contingency table to detect strand bias">
##contig=<ID=chrI,length=198855>
##contig=<ID=chrII,length=810456>
##contig=<ID=chrIII,length=316501>
##contig=<ID=chrIV,length=1516959>
##contig=<ID=chrV,length=570663>
##contig=<ID=chrVI,length=270116>
##contig=<ID=chrVII,length=1084724>
##contig=<ID=chrVIII,length=557320>
##contig=<ID=chrIX,length=433988>
##contig=<ID=chrX,length=745688>
##contig=<ID=chrXI,length=666767>
##contig=<ID=chrXII,length=1065113>
##contig=<ID=chrXIII,length=917121>
##contig=<ID=chrXIV,length=784078>
##contig=<ID=chrXV,length=1078147>
##contig=<ID=chrXVI,length=943466>
##contig=<ID=mt,length=85611>
##reference=file:///media/artem/artem_second/20170727_RUN8/Project_Stepchenkova/reanalyze_RUN7/N106-LAN210-Can-AID-NA-RUN7-D6/../../LAN210/LAN210_v0.10m.fasta
##source=SelectVariants
#CHROM	POS	ID	REF	ALT	QUAL	FILTER	INFO	FORMAT	N106-LAN210-Can-AID-NA-RUN7-D6
chrII	496651	.	G	A	711.77	PASS	AC=2;AF=1.00;AN=2;DP=21;ExcessHet=3.0103;FS=0.000;MLEAC=2;MLEAF=1.00;MQ=41.10;QD=33.89;SOR=1.230	GT:AD:DP:GQ:PL	1/1:0,21:21:63:740,63,0
chrIII	73799	.	G	A	1220.77	PASS	AC=2;AF=1.00;AN=2;DP=32;ExcessHet=3.0103;FS=0.000;MLEAC=2;MLEAF=1.00;MQ=42.00;QD=34.24;SOR=1.681	GT:AD:DP:GQ:PL	1/1:0,32:32:96:1249,96,0
chrIV	306659	.	G	A	539.77	PASS	AC=2;AF=1.00;AN=2;DP=14;ExcessHet=3.0103;FS=0.000;MLEAC=2;MLEAF=1.00;MQ=42.00;QD=30.63;SOR=2.985	GT:AD:DP:GQ:PL	1/1:0,14:14:42:568,42,0
chrV	32271	.	C	T	1577.77	PASS	AC=2;AF=1.00;AN=2;DP=41;ExcessHet=3.0103;FS=0.000;MLEAC=2;MLEAF=1.00;MQ=41.95;QD=34.78;SOR=1.075	GT:AD:DP:GQ:PL	1/1:0,41:41:99:1606,123,0
chrV	266535	.	A	C	492.77	PASS	AC=1;AF=0.500;AN=2;BaseQRankSum=0.433;ClippingRankSum=0.000;DP=65;ExcessHet=3.0103;FS=12.815;MLEAC=1;MLEAF=0.500;MQ=40.51;MQRankSum=-2.348;QD=7.70;ReadPosRankSum=-4.369;SOR=2.720	GT:AD:DP:GQ:PL	0/1:48,16:64:99:521,0,2026
chrV	266536	.	G	A	489.77	PASS	AC=1;AF=0.500;AN=2;BaseQRankSum=0.256;ClippingRankSum=0.000;DP=65;ExcessHet=3.0103;FS=12.815;MLEAC=1;MLEAF=0.500;MQ=40.51;MQRankSum=-2.348;QD=7.65;ReadPosRankSum=-4.108;SOR=2.720	GT:AD:DP:GQ:PL	0/1:48,16:64:99:518,0,2061
chrV	266542	.	G	A	525.77	PASS	AC=1;AF=0.500;AN=2;BaseQRankSum=1.458;ClippingRankSum=0.000;DP=70;ExcessHet=3.0103;FS=12.638;MLEAC=1;MLEAF=0.500;MQ=40.83;MQRankSum=-2.659;QD=7.73;ReadPosRankSum=-1.471;SOR=2.675	GT:AD:DP:GQ:PL	0/1:51,17:68:99:554,0,2058
chrV	278109	.	T	C	723.77	PASS	AC=1;AF=0.500;AN=2;BaseQRankSum=-0.050;ClippingRankSum=0.000;DP=64;ExcessHet=3.0103;FS=3.914;MLEAC=1;MLEAF=0.500;MQ=41.00;MQRankSum=-1.304;QD=11.31;ReadPosRankSum=-1.492;SOR=1.792	GT:AD:DP:GQ:PL	0/1:41,23:64:99:752,0,1629
chrV	278115	.	T	C	1000.77	PASS	AC=1;AF=0.500;AN=2;BaseQRankSum=-2.672;ClippingRankSum=0.000;DP=57;ExcessHet=3.0103;FS=11.723;MLEAC=1;MLEAF=0.500;MQ=40.61;MQRankSum=-0.466;QD=17.56;ReadPosRankSum=-2.857;SOR=2.760	GT:AD:DP:GQ:PL	0/1:32,25:57:99:1029,0,1262
chrV	278116	.	G	T	1000.77	PASS	AC=1;AF=0.500;AN=2;BaseQRankSum=-3.424;ClippingRankSum=0.000;DP=57;ExcessHet=3.0103;FS=11.723;MLEAC=1;MLEAF=0.500;MQ=40.61;MQRankSum=-0.466;QD=17.56;ReadPosRankSum=-2.824;SOR=2.760	GT:AD:DP:GQ:PL	0/1:32,25:57:99:1029,0,1262
chrVII	384774	.	T	C	391.77	PASS	AC=1;AF=0.500;AN=2;BaseQRankSum=-1.194;ClippingRankSum=0.000;DP=43;ExcessHet=3.0103;FS=13.889;MLEAC=1;MLEAF=0.500;MQ=41.67;MQRankSum=0.709;QD=9.79;ReadPosRankSum=-4.401;SOR=2.654	GT:AD:DP:GQ:PL	0/1:28,12:40:99:420,0,2057
chrVII	384775	.	G	A	391.77	PASS	AC=1;AF=0.500;AN=2;BaseQRankSum=-1.449;ClippingRankSum=0.000;DP=43;ExcessHet=3.0103;FS=13.889;MLEAC=1;MLEAF=0.500;MQ=41.67;MQRankSum=0.709;QD=9.79;ReadPosRankSum=-4.176;SOR=2.654	GT:AD:DP:GQ:PL	0/1:28,12:40:99:420,0,2057
chrVII	413318	.	T	C	196.77	PASS	AC=1;AF=0.500;AN=2;BaseQRankSum=0.685;ClippingRankSum=0.000;DP=37;ExcessHet=3.0103;FS=0.000;MLEAC=1;MLEAF=0.500;MQ=40.93;MQRankSum=-5.772;QD=5.62;SOR=0.649	GT:AD:DP:GQ:PL	0/1:28,7:35:99:225,0,6072
chrVII	794467	.	G	A	817.77	PASS	AC=2;AF=1.00;AN=2;DP=21;ExcessHet=3.0103;FS=0.000;MLEAC=2;MLEAF=1.00;MQ=42.00;QD=32.90;SOR=0.784	GT:AD:DP:GQ:PL	1/1:0,21:21:63:846,63,0
chrVII	974057	.	C	T	271.80	PASS	AC=2;AF=1.00;AN=2;DP=7;ExcessHet=3.0103;FS=0.000;MLEAC=2;MLEAF=1.00;MQ=42.00;QD=30.13;SOR=0.941	GT:AD:DP:GQ:PL	1/1:0,7:7:21:300,21,0
chrIX	388560	.	A	G	154.77	PASS	AC=1;AF=0.500;AN=2;BaseQRankSum=-2.931;ClippingRankSum=0.000;DP=30;ExcessHet=3.0103;FS=4.771;MLEAC=1;MLEAF=0.500;MQ=41.26;MQRankSum=-5.135;QD=5.53;ReadPosRankSum=-3.070;SOR=1.960	GT:AD:DP:GQ:PL	0/1:23,5:28:99:183,0,1774
chrIX	388566	.	A	T	157.77	PASS	AC=1;AF=0.500;AN=2;BaseQRankSum=-0.793;ClippingRankSum=0.000;DP=29;ExcessHet=3.0103;FS=7.832;MLEAC=1;MLEAF=0.500;MQ=41.17;MQRankSum=-5.036;QD=5.84;SOR=2.261	GT:AD:DP:GQ:PL	0/1:21,6:27:99:186,0,1815
chrIX	388570	.	C	T	157.77	PASS	AC=1;AF=0.500;AN=2;BaseQRankSum=-0.127;ClippingRankSum=0.000;DP=29;ExcessHet=3.0103;FS=13.278;MLEAC=1;MLEAF=0.500;MQ=41.24;MQRankSum=-5.036;QD=5.84;ReadPosRankSum=-1.565;SOR=3.603	GT:AD:DP:GQ:PL	0/1:22,5:27:99:186,0,839
chrXI	146076	.	G	A	1353.77	PASS	AC=1;AF=0.500;AN=2;BaseQRankSum=-2.822;ClippingRankSum=0.000;DP=82;ExcessHet=3.0103;FS=11.018;MLEAC=1;MLEAF=0.500;MQ=40.47;MQRankSum=-3.841;QD=17.14;ReadPosRankSum=-3.764;SOR=1.942	GT:AD:DP:GQ:PL	0/1:43,36:79:99:1382,0,1868
chrXI	146077	.	T	C	1353.77	PASS	AC=1;AF=0.500;AN=2;BaseQRankSum=0.324;ClippingRankSum=0.000;DP=82;ExcessHet=3.0103;FS=11.018;MLEAC=1;MLEAF=0.500;MQ=40.47;MQRankSum=-3.841;QD=17.14;ReadPosRankSum=-3.552;SOR=1.942	GT:AD:DP:GQ:PL	0/1:43,36:79:99:1382,0,1868
chrXI	146091	.	T	C	428.77	PASS	AC=1;AF=0.500;AN=2;BaseQRankSum=-1.256;ClippingRankSum=0.000;DP=83;ExcessHet=3.0103;FS=4.246;MLEAC=1;MLEAF=0.500;MQ=40.85;MQRankSum=-4.171;QD=5.29;ReadPosRankSum=-0.205;SOR=1.316	GT:AD:DP:GQ:PL	0/1:63,18:81:99:457,0,2335
chrXI	162526	.	G	A	769.77	PASS	AC=2;AF=1.00;AN=2;DP=22;ExcessHet=3.0103;FS=0.000;MLEAC=2;MLEAF=1.00;MQ=41.41;QD=34.68;SOR=1.230	GT:AD:DP:GQ:PL	1/1:0,21:21:63:798,63,0
chrXI	343960	.	G	A	978.77	PASS	AC=2;AF=1.00;AN=2;DP=27;ExcessHet=3.0103;FS=0.000;MLEAC=2;MLEAF=1.00;MQ=42.00;QD=26.82;SOR=0.846	GT:AD:DP:GQ:PL	1/1:0,26:26:78:1007,78,0
chrXII	349202	.	G	A	1105.77	PASS	AC=2;AF=1.00;AN=2;DP=30;ExcessHet=3.0103;FS=0.000;MLEAC=2;MLEAF=1.00;MQ=42.00;QD=29.22;SOR=1.329	GT:AD:DP:GQ:PL	1/1:0,30:30:90:1134,90,0
chrXII	440305	.	G	A	926.77	PASS	AC=2;AF=1.00;AN=2;DP=26;ExcessHet=3.0103;FS=0.000;MLEAC=2;MLEAF=1.00;MQ=42.00;QD=25.37;SOR=1.136	GT:AD:DP:GQ:PL	1/1:0,25:25:75:955,75,0
chrXII	823369	.	G	A	291.77	PASS	AC=2;AF=1.00;AN=2;DP=10;ExcessHet=3.0103;FS=0.000;MLEAC=2;MLEAF=1.00;MQ=41.80;QD=29.18;SOR=1.085	GT:AD:DP:GQ:PL	1/1:0,10:10:30:320,30,0
chrXIV	673680	.	G	A	1050.77	PASS	AC=2;AF=1.00;AN=2;DP=27;ExcessHet=3.0103;FS=0.000;MLEAC=2;MLEAF=1.00;MQ=42.00;QD=31.87;SOR=1.697	GT:AD:DP:GQ:PL	1/1:0,26:26:78:1079,78,0
chrXV	346212	.	A	G	499.77	PASS	AC=1;AF=0.500;AN=2;BaseQRankSum=-0.277;ClippingRankSum=0.000;DP=84;ExcessHet=3.0103;FS=10.152;MLEAC=1;MLEAF=0.500;MQ=40.09;MQRankSum=-4.084;QD=5.95;ReadPosRankSum=-3.743;SOR=2.023	GT:AD:DP:GQ:PL	0/1:67,17:84:99:528,0,4202
