# Supplementary material for: Recombination Is Responsible for the Increased Recovery of Drug-Resistant Mutants with Hypermutated Genomes in Resting Yeast Diploids Expressing APOBEC Deaminases
Source: Front Genet. 2017 Dec 12;8:202. doi: 10.3389/fgene.2017.00202 (PMC5733079; doi:10.3389/fgene.2017.00202)
Supplement: Supplementary file 6 [file Data_Sheet_1.zip › APOBEC1_d1/N107-LAN210-Can-A1-NA-RUN7-D1_SNVs_final.vcf]

##fileformat=VCFv4.2
##FILTER=<ID=LowQual,Description="Low quality">
##FORMAT=<ID=AD,Number=R,Type=Integer,Description="Allelic depths for the ref and alt alleles in the order listed">
##FORMAT=<ID=DP,Number=1,Type=Integer,Description="Approximate read depth (reads with MQ=255 or with bad mates are filtered)">
##FORMAT=<ID=GQ,Number=1,Type=Integer,Description="Genotype Quality">
##FORMAT=<ID=GT,Number=1,Type=String,Description="Genotype">
##FORMAT=<ID=PL,Number=G,Type=Integer,Description="Normalized, Phred-scaled likelihoods for genotypes as defined in the VCF specification">
##GATKCommandLine.HaplotypeCaller=<ID=HaplotypeCaller,Version=3.8-0-ge9d806836,Date="Tue Sep 19 14:41:27 PDT 2017",Epoch=1505857287102,CommandLineOptions="analysis_type=HaplotypeCaller input_file=[N107-LAN210-Can-A1-NA-RUN7-D1_sorted_dedup_RG_realigned.bam] showFullBamList=false read_buffer_size=null read_filter=[] disable_read_filter=[] intervals=null excludeIntervals=[../../LAN210/20170903_LAN210_v0.10m_masked_v2.bed] interval_set_rule=UNION interval_merging=ALL interval_padding=0 reference_sequence=../../LAN210/LAN210_v0.10m.fasta nonDeterministicRandomSeed=false disableDithering=false maxRuntime=-1 maxRuntimeUnits=MINUTES downsampling_type=BY_SAMPLE downsample_to_fraction=null downsample_to_coverage=500 baq=OFF baqGapOpenPenalty=40.0 refactor_NDN_cigar_string=false fix_misencoded_quality_scores=false allow_potentially_misencoded_quality_scores=false useOriginalQualities=false defaultBaseQualities=-1 performanceLog=null BQSR=null quantize_quals=0 static_quantized_quals=null round_down_quantized=false disable_indel_quals=false emit_original_quals=false preserve_qscores_less_than=6 globalQScorePrior=-1.0 secondsBetweenProgressUpdates=10 validation_strictness=SILENT remove_program_records=false keep_program_records=false sample_rename_mapping_file=null unsafe=null use_jdk_deflater=false use_jdk_inflater=false disable_auto_index_creation_and_locking_when_reading_rods=false no_cmdline_in_header=false sites_only=false never_trim_vcf_format_field=false bcf=false bam_compression=null simplifyBAM=false disable_bam_indexing=false generate_md5=false num_threads=1 num_cpu_threads_per_data_thread=1 num_io_threads=0 monitorThreadEfficiency=false num_bam_file_handles=null read_group_black_list=null pedigree=[] pedigreeString=[] pedigreeValidationType=STRICT allow_intervals_with_unindexed_bam=false generateShadowBCF=false variant_index_type=DYNAMIC_SEEK variant_index_parameter=-1 reference_window_stop=0 phone_home= gatk_key=null tag=NA logging_level=INFO log_to_file=null help=false version=false out=/media/artem/artem_second/20170727_RUN8/Project_Stepchenkova/reanalyze_RUN7/N107-LAN210-Can-A1-NA-RUN7-D1/N107-LAN210-Can-A1-NA-RUN7-D1.vcf likelihoodCalculationEngine=PairHMM heterogeneousKmerSizeResolution=COMBO_MIN dbsnp=(RodBinding name= source=UNBOUND) dontTrimActiveRegions=false maxDiscARExtension=25 maxGGAARExtension=300 paddingAroundIndels=150 paddingAroundSNPs=20 comp=[] annotation=[] excludeAnnotation=[] group=[StandardAnnotation, StandardHCAnnotation] debug=false useFilteredReadsForAnnotations=false emitRefConfidence=NONE bamOutput=null bamWriterType=CALLED_HAPLOTYPES emitDroppedReads=false disableOptimizations=false annotateNDA=false useNewAFCalculator=false heterozygosity=0.001 indel_heterozygosity=1.25E-4 heterozygosity_stdev=0.01 standard_min_confidence_threshold_for_calling=10.0 standard_min_confidence_threshold_for_emitting=30.0 max_alternate_alleles=6 max_genotype_count=1024 max_num_PL_values=100 input_prior=[] sample_ploidy=2 genotyping_mode=DISCOVERY alleles=(RodBinding name= source=UNBOUND) contamination_fraction_to_filter=0.0 contamination_fraction_per_sample_file=null p_nonref_model=null exactcallslog=null output_mode=EMIT_VARIANTS_ONLY allSitePLs=false gcpHMM=10 pair_hmm_implementation=FASTEST_AVAILABLE phredScaledGlobalReadMismappingRate=45 noFpga=false nativePairHmmThreads=1 useDoublePrecision=false sample_name=null kmerSize=[10, 25] dontIncreaseKmerSizesForCycles=false allowNonUniqueKmersInRef=false numPruningSamples=1 recoverDanglingHeads=false doNotRecoverDanglingBranches=false minDanglingBranchLength=4 consensus=false maxNumHaplotypesInPopulation=128 errorCorrectKmers=false minPruning=2 debugGraphTransformations=false allowCyclesInKmerGraphToGeneratePaths=false graphOutput=null kmerLengthForReadErrorCorrection=25 minObservationsForKmerToBeSolid=20 GVCFGQBands=[1, 2, 3, 4, 5, 6, 7, 8, 9, 10, 11, 12, 13, 14, 15, 16, 17, 18, 19, 20, 21, 22, 23, 24, 25, 26, 27, 28, 29, 30, 31, 32, 33, 34, 35, 36, 37, 38, 39, 40, 41, 42, 43, 44, 45, 46, 47, 48, 49, 50, 51, 52, 53, 54, 55, 56, 57, 58, 59, 60, 70, 80, 90, 99] indelSizeToEliminateInRefModel=10 min_base_quality_score=10 includeUmappedReads=false useAllelesTrigger=false doNotRunPhysicalPhasing=true keepRG=null justDetermineActiveRegions=false dontGenotype=false dontUseSoftClippedBases=false captureAssemblyFailureBAM=false errorCorrectReads=false pcr_indel_model=CONSERVATIVE maxReadsInRegionPerSample=10000 minReadsPerAlignmentStart=10 mergeVariantsViaLD=false activityProfileOut=null activeRegionOut=null activeRegionIn=null activeRegionExtension=null forceActive=false activeRegionMaxSize=null bandPassSigma=null maxReadsInMemoryPerSample=30000 maxTotalReadsInMemory=10000000 maxProbPropagationDistance=50 activeProbabilityThreshold=0.002 min_mapping_quality_score=20 filter_reads_with_N_cigar=false filter_mismatching_base_and_quals=false filter_bases_not_stored=false">
##GATKCommandLine.SelectVariants=<ID=SelectVariants,Version=3.8-0-ge9d806836,Date="Tue Sep 19 14:47:21 PDT 2017",Epoch=1505857641764,CommandLineOptions="analysis_type=SelectVariants input_file=[] showFullBamList=false read_buffer_size=null read_filter=[] disable_read_filter=[] intervals=null excludeIntervals=null interval_set_rule=UNION interval_merging=ALL interval_padding=0 reference_sequence=../../LAN210/LAN210_v0.10m.fasta nonDeterministicRandomSeed=false disableDithering=false maxRuntime=-1 maxRuntimeUnits=MINUTES downsampling_type=BY_SAMPLE downsample_to_fraction=null downsample_to_coverage=1000 baq=OFF baqGapOpenPenalty=40.0 refactor_NDN_cigar_string=false fix_misencoded_quality_scores=false allow_potentially_misencoded_quality_scores=false useOriginalQualities=false defaultBaseQualities=-1 performanceLog=null BQSR=null quantize_quals=0 static_quantized_quals=null round_down_quantized=false disable_indel_quals=false emit_original_quals=false preserve_qscores_less_than=6 globalQScorePrior=-1.0 secondsBetweenProgressUpdates=10 validation_strictness=SILENT remove_program_records=false keep_program_records=false sample_rename_mapping_file=null unsafe=null use_jdk_deflater=false use_jdk_inflater=false disable_auto_index_creation_and_locking_when_reading_rods=false no_cmdline_in_header=false sites_only=false never_trim_vcf_format_field=false bcf=false bam_compression=null simplifyBAM=false disable_bam_indexing=false generate_md5=false num_threads=1 num_cpu_threads_per_data_thread=1 num_io_threads=0 monitorThreadEfficiency=false num_bam_file_handles=null read_group_black_list=null pedigree=[] pedigreeString=[] pedigreeValidationType=STRICT allow_intervals_with_unindexed_bam=false generateShadowBCF=false variant_index_type=DYNAMIC_SEEK variant_index_parameter=-1 reference_window_stop=0 phone_home= gatk_key=null tag=NA logging_level=INFO log_to_file=null help=false version=false variant=(RodBinding name=variant source=N107-LAN210-Can-A1-NA-RUN7-D1.vcf) discordance=(RodBinding name= source=UNBOUND) concordance=(RodBinding name= source=UNBOUND) out=/media/artem/artem_second/20170727_RUN8/Project_Stepchenkova/reanalyze_RUN7/N107-LAN210-Can-A1-NA-RUN7-D1/N107-LAN210-Can-A1-NA-RUN7-D1_SNVs.vcf sample_name=[] sample_expressions=null sample_file=null exclude_sample_name=[] exclude_sample_file=[] exclude_sample_expressions=[] selectexpressions=[] invertselect=false excludeNonVariants=false excludeFiltered=false preserveAlleles=false removeUnusedAlternates=false restrictAllelesTo=ALL keepOriginalAC=false keepOriginalDP=false mendelianViolation=false invertMendelianViolation=false mendelianViolationQualThreshold=0.0 select_random_fraction=0.0 remove_fraction_genotypes=0.0 selectTypeToInclude=[SNP] selectTypeToExclude=[] keepIDs=null excludeIDs=null fullyDecode=false justRead=false maxIndelSize=2147483647 minIndelSize=0 maxFilteredGenotypes=2147483647 minFilteredGenotypes=0 maxFractionFilteredGenotypes=1.0 minFractionFilteredGenotypes=0.0 maxNOCALLnumber=2147483647 maxNOCALLfraction=1.0 setFilteredGtToNocall=false ALLOW_NONOVERLAPPING_COMMAND_LINE_SAMPLES=false forceValidOutput=false filter_reads_with_N_cigar=false filter_mismatching_base_and_quals=false filter_bases_not_stored=false">
##INFO=<ID=AC,Number=A,Type=Integer,Description="Allele count in genotypes, for each ALT allele, in the same order as listed">
##INFO=<ID=AF,Number=A,Type=Float,Description="Allele Frequency, for each ALT allele, in the same order as listed">
##INFO=<ID=AN,Number=1,Type=Integer,Description="Total number of alleles in called genotypes">
##INFO=<ID=BaseQRankSum,Number=1,Type=Float,Description="Z-score from Wilcoxon rank sum test of Alt Vs. Ref base qualities">
##INFO=<ID=ClippingRankSum,Number=1,Type=Float,Description="Z-score From Wilcoxon rank sum test of Alt vs. Ref number of hard clipped bases">
##INFO=<ID=DP,Number=1,Type=Integer,Description="Approximate read depth; some reads may have been filtered">
##INFO=<ID=DS,Number=0,Type=Flag,Description="Were any of the samples downsampled?">
##INFO=<ID=ExcessHet,Number=1,Type=Float,Description="Phred-scaled p-value for exact test of excess heterozygosity">
##INFO=<ID=FS,Number=1,Type=Float,Description="Phred-scaled p-value using Fisher's exact test to detect strand bias">
##INFO=<ID=HaplotypeScore,Number=1,Type=Float,Description="Consistency of the site with at most two segregating haplotypes">
##INFO=<ID=InbreedingCoeff,Number=1,Type=Float,Description="Inbreeding coefficient as estimated from the genotype likelihoods per-sample when compared against the Hardy-Weinberg expectation">
##INFO=<ID=MLEAC,Number=A,Type=Integer,Description="Maximum likelihood expectation (MLE) for the allele counts (not necessarily the same as the AC), for each ALT allele, in the same order as listed">
##INFO=<ID=MLEAF,Number=A,Type=Float,Description="Maximum likelihood expectation (MLE) for the allele frequency (not necessarily the same as the AF), for each ALT allele, in the same order as listed">
##INFO=<ID=MQ,Number=1,Type=Float,Description="RMS Mapping Quality">
##INFO=<ID=MQRankSum,Number=1,Type=Float,Description="Z-score From Wilcoxon rank sum test of Alt vs. Ref read mapping qualities">
##INFO=<ID=QD,Number=1,Type=Float,Description="Variant Confidence/Quality by Depth">
##INFO=<ID=ReadPosRankSum,Number=1,Type=Float,Description="Z-score from Wilcoxon rank sum test of Alt vs. Ref read position bias">
##INFO=<ID=SOR,Number=1,Type=Float,Description="Symmetric Odds Ratio of 2x2 contingency table to detect strand bias">
##contig=<ID=chrI,length=198855>
##contig=<ID=chrII,length=810456>
##contig=<ID=chrIII,length=316501>
##contig=<ID=chrIV,length=1516959>
##contig=<ID=chrV,length=570663>
##contig=<ID=chrVI,length=270116>
##contig=<ID=chrVII,length=1084724>
##contig=<ID=chrVIII,length=557320>
##contig=<ID=chrIX,length=433988>
##contig=<ID=chrX,length=745688>
##contig=<ID=chrXI,length=666767>
##contig=<ID=chrXII,length=1065113>
##contig=<ID=chrXIII,length=917121>
##contig=<ID=chrXIV,length=784078>
##contig=<ID=chrXV,length=1078147>
##contig=<ID=chrXVI,length=943466>
##contig=<ID=mt,length=85611>
##reference=file:///media/artem/artem_second/20170727_RUN8/Project_Stepchenkova/reanalyze_RUN7/N107-LAN210-Can-A1-NA-RUN7-D1/../../LAN210/LAN210_v0.10m.fasta
##source=SelectVariants
#CHROM	POS	ID	REF	ALT	QUAL	FILTER	INFO	FORMAT	N107-LAN210-Can-A1-NA-RUN7-D1
chrI	142107	.	C	T	946.77	PASS	AC=1;AF=0.500;AN=2;BaseQRankSum=0.187;ClippingRankSum=0.000;DP=61;ExcessHet=3.0103;FS=0.988;MLEAC=1;MLEAF=0.500;MQ=41.39;MQRankSum=-0.725;QD=15.78;ReadPosRankSum=-0.185;SOR=0.724	GT:AD:DP:GQ:PL	0/1:30,30:60:99:975,0,1007
chrII	18848	.	C	T	1189.77	PASS	AC=1;AF=0.500;AN=2;BaseQRankSum=1.995;ClippingRankSum=0.000;DP=87;ExcessHet=3.0103;FS=1.765;MLEAC=1;MLEAF=0.500;MQ=41.96;MQRankSum=-1.637;QD=13.68;ReadPosRankSum=0.742;SOR=0.797	GT:AD:DP:GQ:PL	0/1:50,37:87:99:1218,0,1611
chrII	36416	.	G	A	654.77	PASS	AC=1;AF=0.500;AN=2;BaseQRankSum=-0.240;ClippingRankSum=0.000;DP=38;ExcessHet=3.0103;FS=1.331;MLEAC=1;MLEAF=0.500;MQ=41.30;MQRankSum=-0.890;QD=18.19;ReadPosRankSum=0.295;SOR=1.144	GT:AD:DP:GQ:PL	0/1:17,19:36:99:683,0,599
chrII	116144	.	C	T	866.77	PASS	AC=1;AF=0.500;AN=2;BaseQRankSum=0.451;ClippingRankSum=0.000;DP=51;ExcessHet=3.0103;FS=1.093;MLEAC=1;MLEAF=0.500;MQ=41.67;MQRankSum=1.040;QD=17.34;ReadPosRankSum=-0.908;SOR=0.588	GT:AD:DP:GQ:PL	0/1:25,25:50:99:895,0,850
chrII	132228	.	G	A	1234.77	PASS	AC=1;AF=0.500;AN=2;BaseQRankSum=-1.652;ClippingRankSum=0.000;DP=82;ExcessHet=3.0103;FS=1.862;MLEAC=1;MLEAF=0.500;MQ=42.00;MQRankSum=0.000;QD=15.06;ReadPosRankSum=-0.452;SOR=0.458	GT:AD:DP:GQ:PL	0/1:42,40:82:99:1263,0,1521
chrII	196419	.	G	A	1428.77	PASS	AC=1;AF=0.500;AN=2;BaseQRankSum=1.216;ClippingRankSum=0.000;DP=81;ExcessHet=3.0103;FS=0.000;MLEAC=1;MLEAF=0.500;MQ=42.00;MQRankSum=0.000;QD=17.64;ReadPosRankSum=-1.012;SOR=0.737	GT:AD:DP:GQ:PL	0/1:40,41:81:99:1457,0,1389
chrII	241413	.	G	A	356.77	PASS	AC=1;AF=0.500;AN=2;BaseQRankSum=1.914;ClippingRankSum=0.000;DP=29;ExcessHet=3.0103;FS=1.735;MLEAC=1;MLEAF=0.500;MQ=42.00;MQRankSum=0.000;QD=12.30;ReadPosRankSum=0.329;SOR=1.440	GT:AD:DP:GQ:PL	0/1:18,11:29:99:385,0,551
chrII	278919	.	C	T	965.77	PASS	AC=1;AF=0.500;AN=2;BaseQRankSum=1.856;ClippingRankSum=0.000;DP=48;ExcessHet=3.0103;FS=6.121;MLEAC=1;MLEAF=0.500;MQ=41.92;MQRankSum=1.651;QD=20.12;ReadPosRankSum=-1.708;SOR=0.884	GT:AD:DP:GQ:PL	0/1:21,27:48:99:994,0,671
chrII	293488	.	C	T	1315.77	PASS	AC=1;AF=0.500;AN=2;BaseQRankSum=3.711;ClippingRankSum=0.000;DP=93;ExcessHet=3.0103;FS=2.840;MLEAC=1;MLEAF=0.500;MQ=41.83;MQRankSum=1.197;QD=14.15;ReadPosRankSum=0.698;SOR=1.038	GT:AD:DP:GQ:PL	0/1:55,38:93:99:1344,0,1683
chrII	315468	.	C	T	820.77	PASS	AC=1;AF=0.500;AN=2;BaseQRankSum=2.120;ClippingRankSum=0.000;DP=48;ExcessHet=3.0103;FS=0.000;MLEAC=1;MLEAF=0.500;MQ=42.00;MQRankSum=0.000;QD=17.10;ReadPosRankSum=0.493;SOR=0.859	GT:AD:DP:GQ:PL	0/1:24,24:48:99:849,0,717
chrII	555395	.	G	A	881.77	PASS	AC=1;AF=0.500;AN=2;BaseQRankSum=1.158;ClippingRankSum=0.000;DP=55;ExcessHet=3.0103;FS=12.908;MLEAC=1;MLEAF=0.500;MQ=41.67;MQRankSum=-1.401;QD=16.96;ReadPosRankSum=1.295;SOR=1.267	GT:AD:DP:GQ:PL	0/1:26,26:52:99:910,0,880
chrII	558944	.	G	A	832.77	PASS	AC=1;AF=0.500;AN=2;BaseQRankSum=1.093;ClippingRankSum=0.000;DP=53;ExcessHet=3.0103;FS=0.000;MLEAC=1;MLEAF=0.500;MQ=42.00;MQRankSum=0.000;QD=16.01;ReadPosRankSum=1.179;SOR=0.852	GT:AD:DP:GQ:PL	0/1:26,26:52:99:861,0,852
chrII	560419	.	G	A	1756.77	PASS	AC=1;AF=0.500;AN=2;BaseQRankSum=-2.398;ClippingRankSum=0.000;DP=79;ExcessHet=3.0103;FS=0.000;MLEAC=1;MLEAF=0.500;MQ=41.40;MQRankSum=-0.472;QD=22.52;ReadPosRankSum=-1.615;SOR=0.603	GT:AD:DP:GQ:PL	0/1:24,54:78:99:1785,0,753
chrII	564815	.	G	A	533.77	PASS	AC=1;AF=0.500;AN=2;BaseQRankSum=-1.187;ClippingRankSum=0.000;DP=33;ExcessHet=3.0103;FS=0.000;MLEAC=1;MLEAF=0.500;MQ=42.00;MQRankSum=0.000;QD=16.68;ReadPosRankSum=-0.915;SOR=0.498	GT:AD:DP:GQ:PL	0/1:15,17:32:99:562,0,553
chrIII	137651	.	C	T	951.77	PASS	AC=1;AF=0.500;AN=2;BaseQRankSum=0.666;ClippingRankSum=0.000;DP=57;ExcessHet=3.0103;FS=3.858;MLEAC=1;MLEAF=0.500;MQ=41.43;MQRankSum=-1.734;QD=16.70;ReadPosRankSum=-0.114;SOR=1.270	GT:AD:DP:GQ:PL	0/1:24,33:57:99:980,0,615
chrIII	160459	.	G	A	1052.77	PASS	AC=1;AF=0.500;AN=2;BaseQRankSum=1.828;ClippingRankSum=0.000;DP=68;ExcessHet=3.0103;FS=2.021;MLEAC=1;MLEAF=0.500;MQ=41.88;MQRankSum=1.915;QD=15.71;ReadPosRankSum=2.256;SOR=0.579	GT:AD:DP:GQ:PL	0/1:36,31:67:99:1081,0,1245
chrIII	224732	.	G	A	1202.77	PASS	AC=1;AF=0.500;AN=2;BaseQRankSum=-0.259;ClippingRankSum=0.000;DP=74;ExcessHet=3.0103;FS=2.108;MLEAC=1;MLEAF=0.500;MQ=42.11;MQRankSum=-0.985;QD=16.71;ReadPosRankSum=0.523;SOR=0.446	GT:AD:DP:GQ:PL	0/1:32,40:72:99:1231,0,1026
chrIII	240153	.	G	A	732.77	PASS	AC=1;AF=0.500;AN=2;BaseQRankSum=2.955;ClippingRankSum=0.000;DP=77;ExcessHet=3.0103;FS=2.350;MLEAC=1;MLEAF=0.500;MQ=41.82;MQRankSum=0.681;QD=9.52;ReadPosRankSum=1.165;SOR=0.353	GT:AD:DP:GQ:PL	0/1:54,23:77:99:761,0,1696
chrIV	53123	.	C	T	661.77	PASS	AC=1;AF=0.500;AN=2;BaseQRankSum=0.948;ClippingRankSum=0.000;DP=42;ExcessHet=3.0103;FS=4.506;MLEAC=1;MLEAF=0.500;MQ=41.91;MQRankSum=1.399;QD=15.76;ReadPosRankSum=2.063;SOR=0.954	GT:AD:DP:GQ:PL	0/1:22,20:42:99:690,0,773
chrIV	131557	.	C	T	1238.77	PASS	AC=1;AF=0.500;AN=2;BaseQRankSum=-0.691;ClippingRankSum=0.000;DP=81;ExcessHet=3.0103;FS=0.834;MLEAC=1;MLEAF=0.500;MQ=41.59;MQRankSum=-1.951;QD=15.29;ReadPosRankSum=0.382;SOR=0.836	GT:AD:DP:GQ:PL	0/1:39,42:81:99:1267,0,1205
chrIV	196484	.	C	T	1022.77	PASS	AC=1;AF=0.500;AN=2;BaseQRankSum=-1.663;ClippingRankSum=0.000;DP=73;ExcessHet=3.0103;FS=4.546;MLEAC=1;MLEAF=0.500;MQ=41.55;MQRankSum=-2.004;QD=14.21;ReadPosRankSum=-1.396;SOR=0.955	GT:AD:DP:GQ:PL	0/1:41,31:72:99:1051,0,1551
chrIV	198068	.	C	T	986.77	PASS	AC=1;AF=0.500;AN=2;BaseQRankSum=-0.212;ClippingRankSum=0.000;DP=45;ExcessHet=3.0103;FS=1.223;MLEAC=1;MLEAF=0.500;MQ=42.00;MQRankSum=0.000;QD=22.43;ReadPosRankSum=-0.546;SOR=0.666	GT:AD:DP:GQ:PL	0/1:16,28:44:99:1015,0,558
chrIV	266182	.	C	T	809.77	PASS	AC=1;AF=0.500;AN=2;BaseQRankSum=0.611;ClippingRankSum=0.000;DP=53;ExcessHet=3.0103;FS=3.828;MLEAC=1;MLEAF=0.500;MQ=42.00;MQRankSum=0.000;QD=15.28;ReadPosRankSum=-0.611;SOR=0.764	GT:AD:DP:GQ:PL	0/1:28,25:53:99:838,0,902
chrIV	356944	.	G	A	746.77	PASS	AC=1;AF=0.500;AN=2;BaseQRankSum=-0.061;ClippingRankSum=0.000;DP=49;ExcessHet=3.0103;FS=2.434;MLEAC=1;MLEAF=0.500;MQ=42.00;MQRankSum=0.000;QD=15.24;ReadPosRankSum=-0.270;SOR=0.387	GT:AD:DP:GQ:PL	0/1:25,24:49:99:775,0,1043
chrIV	356960	.	G	A	932.77	PASS	AC=1;AF=0.500;AN=2;BaseQRankSum=1.265;ClippingRankSum=0.000;DP=56;ExcessHet=3.0103;FS=3.742;MLEAC=1;MLEAF=0.500;MQ=42.00;MQRankSum=0.000;QD=16.66;ReadPosRankSum=-0.271;SOR=0.947	GT:AD:DP:GQ:PL	0/1:27,29:56:99:961,0,1027
chrIV	583060	.	C	T	996.77	PASS	AC=1;AF=0.500;AN=2;BaseQRankSum=0.718;ClippingRankSum=0.000;DP=62;ExcessHet=3.0103;FS=3.570;MLEAC=1;MLEAF=0.500;MQ=41.71;MQRankSum=-1.684;QD=16.61;ReadPosRankSum=1.072;SOR=0.362	GT:AD:DP:GQ:PL	0/1:29,31:60:99:1025,0,970
chrIV	852615	.	G	A	1012.77	PASS	AC=1;AF=0.500;AN=2;BaseQRankSum=2.128;ClippingRankSum=0.000;DP=71;ExcessHet=3.0103;FS=1.006;MLEAC=1;MLEAF=0.500;MQ=42.00;MQRankSum=0.000;QD=14.26;ReadPosRankSum=0.804;SOR=0.887	GT:AD:DP:GQ:PL	0/1:40,31:71:99:1041,0,1260
chrIV	856769	.	G	A	867.77	PASS	AC=1;AF=0.500;AN=2;BaseQRankSum=0.306;ClippingRankSum=0.000;DP=51;ExcessHet=3.0103;FS=4.291;MLEAC=1;MLEAF=0.500;MQ=41.72;MQRankSum=1.081;QD=17.36;ReadPosRankSum=0.515;SOR=0.281	GT:AD:DP:GQ:PL	0/1:24,26:50:99:896,0,833
chrIV	928189	.	C	T	925.77	PASS	AC=1;AF=0.500;AN=2;BaseQRankSum=0.345;ClippingRankSum=0.000;DP=60;ExcessHet=3.0103;FS=2.208;MLEAC=1;MLEAF=0.500;MQ=41.70;MQRankSum=-1.864;QD=15.43;ReadPosRankSum=-0.140;SOR=0.406	GT:AD:DP:GQ:PL	0/1:32,28:60:99:954,0,1156
chrIV	939821	.	C	T	948.77	PASS	AC=1;AF=0.500;AN=2;BaseQRankSum=0.144;ClippingRankSum=0.000;DP=68;ExcessHet=3.0103;FS=2.038;MLEAC=1;MLEAF=0.500;MQ=41.68;MQRankSum=-0.681;QD=13.95;ReadPosRankSum=-1.037;SOR=0.436	GT:AD:DP:GQ:PL	0/1:37,31:68:99:977,0,1275
chrIV	1202198	.	C	T	682.77	PASS	AC=1;AF=0.500;AN=2;BaseQRankSum=-3.994;ClippingRankSum=0.000;DP=41;ExcessHet=3.0103;FS=13.616;MLEAC=1;MLEAF=0.500;MQ=41.61;MQRankSum=-1.119;QD=17.97;ReadPosRankSum=-0.583;SOR=0.539	GT:AD:DP:GQ:PL	0/1:15,23:38:99:711,0,536
chrIV	1257940	.	C	T	943.77	PASS	AC=1;AF=0.500;AN=2;BaseQRankSum=1.169;ClippingRankSum=0.000;DP=55;ExcessHet=3.0103;FS=10.027;MLEAC=1;MLEAF=0.500;MQ=42.00;MQRankSum=0.000;QD=17.48;ReadPosRankSum=0.696;SOR=1.518	GT:AD:DP:GQ:PL	0/1:26,28:54:99:972,0,863
chrIV	1382236	.	G	A	472.77	PASS	AC=1;AF=0.500;AN=2;BaseQRankSum=-0.399;ClippingRankSum=0.000;DP=43;ExcessHet=3.0103;FS=6.873;MLEAC=1;MLEAF=0.500;MQ=42.00;MQRankSum=0.000;QD=10.99;ReadPosRankSum=1.217;SOR=0.378	GT:AD:DP:GQ:PL	0/1:26,17:43:99:501,0,866
chrIV	1439029	.	G	A	510.77	PASS	AC=1;AF=0.500;AN=2;BaseQRankSum=0.555;ClippingRankSum=0.000;DP=46;ExcessHet=3.0103;FS=4.376;MLEAC=1;MLEAF=0.500;MQ=42.00;MQRankSum=0.000;QD=11.35;ReadPosRankSum=1.644;SOR=1.068	GT:AD:DP:GQ:PL	0/1:27,18:45:99:539,0,869
chrIV	1450096	.	G	A	738.77	PASS	AC=1;AF=0.500;AN=2;BaseQRankSum=1.003;ClippingRankSum=0.000;DP=52;ExcessHet=3.0103;FS=0.000;MLEAC=1;MLEAF=0.500;MQ=41.92;MQRankSum=1.300;QD=14.21;ReadPosRankSum=0.415;SOR=0.612	GT:AD:DP:GQ:PL	0/1:29,23:52:99:767,0,1005
chrIV	1459445	.	G	A	863.77	PASS	AC=1;AF=0.500;AN=2;BaseQRankSum=0.905;ClippingRankSum=0.000;DP=62;ExcessHet=3.0103;FS=0.000;MLEAC=1;MLEAF=0.500;MQ=42.00;MQRankSum=0.000;QD=14.40;ReadPosRankSum=-0.637;SOR=0.693	GT:AD:DP:GQ:PL	0/1:32,28:60:99:892,0,945
chrIV	1477917	.	G	A	1236.77	PASS	AC=1;AF=0.500;AN=2;BaseQRankSum=0.167;ClippingRankSum=0.000;DP=75;ExcessHet=3.0103;FS=0.887;MLEAC=1;MLEAF=0.500;MQ=41.76;MQRankSum=1.843;QD=16.49;ReadPosRankSum=1.983;SOR=0.823	GT:AD:DP:GQ:PL	0/1:36,39:75:99:1265,0,1123
chrV	10518	.	G	A	1059.77	PASS	AC=1;AF=0.500;AN=2;BaseQRankSum=0.923;ClippingRankSum=0.000;DP=66;ExcessHet=3.0103;FS=4.931;MLEAC=1;MLEAF=0.500;MQ=41.78;MQRankSum=-0.970;QD=16.06;ReadPosRankSum=0.936;SOR=1.323	GT:AD:DP:GQ:PL	0/1:33,33:66:99:1088,0,1013
chrV	32575	.	G	A	1335.77	PASS	AC=1;AF=0.500;AN=2;BaseQRankSum=0.664;ClippingRankSum=0.000;DP=57;ExcessHet=3.0103;FS=13.430;MLEAC=1;MLEAF=0.500;MQ=41.86;MQRankSum=-1.321;QD=23.43;ReadPosRankSum=-0.009;SOR=0.865	GT:AD:DP:GQ:PL	0/1:17,40:57:99:1364,0,510
chrV	33051	.	G	A	1229.77	PASS	AC=1;AF=0.500;AN=2;BaseQRankSum=-1.266;ClippingRankSum=0.000;DP=73;ExcessHet=3.0103;FS=0.880;MLEAC=1;MLEAF=0.500;MQ=41.75;MQRankSum=-0.418;QD=16.85;ReadPosRankSum=1.809;SOR=0.836	GT:AD:DP:GQ:PL	0/1:34,39:73:99:1258,0,1123
chrV	128526	.	C	T	920.77	PASS	AC=1;AF=0.500;AN=2;BaseQRankSum=-0.815;ClippingRankSum=0.000;DP=59;ExcessHet=3.0103;FS=1.118;MLEAC=1;MLEAF=0.500;MQ=42.00;MQRankSum=0.000;QD=15.61;ReadPosRankSum=-0.733;SOR=0.495	GT:AD:DP:GQ:PL	0/1:32,27:59:99:949,0,1134
chrV	156529	.	G	A	1276.77	PASS	AC=1;AF=0.500;AN=2;BaseQRankSum=2.747;ClippingRankSum=0.000;DP=100;ExcessHet=3.0103;FS=0.000;MLEAC=1;MLEAF=0.500;MQ=41.98;MQRankSum=0.820;QD=12.77;ReadPosRankSum=1.337;SOR=0.685	GT:AD:DP:GQ:PL	0/1:61,39:100:99:1305,0,1911
chrV	207298	.	C	T	1147.77	PASS	AC=1;AF=0.500;AN=2;BaseQRankSum=-0.894;ClippingRankSum=0.000;DP=71;ExcessHet=3.0103;FS=8.641;MLEAC=1;MLEAF=0.500;MQ=41.89;MQRankSum=0.043;QD=16.17;ReadPosRankSum=0.272;SOR=0.190	GT:AD:DP:GQ:PL	0/1:35,36:71:99:1176,0,1197
chrV	266535	.	A	C	633.77	PASS	AC=1;AF=0.500;AN=2;BaseQRankSum=-0.478;ClippingRankSum=0.000;DP=106;ExcessHet=3.0103;FS=18.993;MLEAC=1;MLEAF=0.500;MQ=40.40;MQRankSum=-4.705;QD=6.04;ReadPosRankSum=-3.206;SOR=3.158	GT:AD:DP:GQ:PL	0/1:85,20:105:99:662,0,3502
chrV	266536	.	G	A	633.77	PASS	AC=1;AF=0.500;AN=2;BaseQRankSum=-0.662;ClippingRankSum=0.000;DP=107;ExcessHet=3.0103;FS=12.630;MLEAC=1;MLEAF=0.500;MQ=40.27;MQRankSum=-5.005;QD=5.98;ReadPosRankSum=-3.379;SOR=2.399	GT:AD:DP:GQ:PL	0/1:85,21:106:99:662,0,3502
chrV	266542	.	G	A	686.77	PASS	AC=1;AF=0.500;AN=2;BaseQRankSum=-0.120;ClippingRankSum=0.000;DP=118;ExcessHet=3.0103;FS=16.684;MLEAC=1;MLEAF=0.500;MQ=40.42;MQRankSum=-5.170;QD=5.92;ReadPosRankSum=-1.298;SOR=2.633	GT:AD:DP:GQ:PL	0/1:92,24:116:99:715,0,3645
chrV	338442	.	C	T	1078.77	PASS	AC=1;AF=0.500;AN=2;BaseQRankSum=2.482;ClippingRankSum=0.000;DP=71;ExcessHet=3.0103;FS=2.022;MLEAC=1;MLEAF=0.500;MQ=41.80;MQRankSum=0.909;QD=15.19;ReadPosRankSum=0.470;SOR=0.435	GT:AD:DP:GQ:PL	0/1:40,31:71:99:1107,0,1288
chrV	431164	.	C	T	616.77	PASS	AC=1;AF=0.500;AN=2;BaseQRankSum=-0.887;ClippingRankSum=0.000;DP=45;ExcessHet=3.0103;FS=0.000;MLEAC=1;MLEAF=0.500;MQ=41.63;MQRankSum=-1.432;QD=15.04;ReadPosRankSum=-1.412;SOR=0.622	GT:AD:DP:GQ:PL	0/1:21,20:41:99:645,0,759
chrV	453552	.	C	T	472.77	PASS	AC=1;AF=0.500;AN=2;BaseQRankSum=-2.318;ClippingRankSum=0.000;DP=47;ExcessHet=3.0103;FS=2.597;MLEAC=1;MLEAF=0.500;MQ=42.00;MQRankSum=0.000;QD=10.51;ReadPosRankSum=0.111;SOR=0.767	GT:AD:DP:GQ:PL	0/1:27,18:45:99:501,0,969
chrV	465113	.	G	A	1997.77	PASS	AC=1;AF=0.500;AN=2;BaseQRankSum=1.146;ClippingRankSum=0.000;DP=101;ExcessHet=3.0103;FS=0.000;MLEAC=1;MLEAF=0.500;MQ=41.96;MQRankSum=-1.161;QD=19.78;ReadPosRankSum=-0.315;SOR=0.683	GT:AD:DP:GQ:PL	0/1:41,60:101:99:2026,0,1229
chrVI	75037	.	C	T	913.77	PASS	AC=1;AF=0.500;AN=2;BaseQRankSum=-0.257;ClippingRankSum=0.000;DP=49;ExcessHet=3.0103;FS=2.659;MLEAC=1;MLEAF=0.500;MQ=41.67;MQRankSum=1.679;QD=18.65;ReadPosRankSum=-0.036;SOR=1.148	GT:AD:DP:GQ:PL	0/1:21,28:49:99:942,0,689
chrVI	134229	.	G	A	830.77	PASS	AC=1;AF=0.500;AN=2;BaseQRankSum=-0.468;ClippingRankSum=0.000;DP=64;ExcessHet=3.0103;FS=0.977;MLEAC=1;MLEAF=0.500;MQ=41.48;MQRankSum=-2.234;QD=12.98;ReadPosRankSum=-0.898;SOR=0.551	GT:AD:DP:GQ:PL	0/1:35,29:64:99:859,0,1125
chrVII	62020	.	C	T	351.77	PASS	AC=1;AF=0.500;AN=2;BaseQRankSum=0.196;ClippingRankSum=0.000;DP=36;ExcessHet=3.0103;FS=0.000;MLEAC=1;MLEAF=0.500;MQ=42.00;MQRankSum=0.000;QD=10.05;ReadPosRankSum=-1.107;SOR=0.582	GT:AD:DP:GQ:PL	0/1:23,12:35:99:380,0,822
chrVII	168949	.	C	T	819.77	PASS	AC=1;AF=0.500;AN=2;BaseQRankSum=0.636;ClippingRankSum=0.000;DP=65;ExcessHet=3.0103;FS=0.996;MLEAC=1;MLEAF=0.500;MQ=41.55;MQRankSum=1.186;QD=12.61;ReadPosRankSum=-0.271;SOR=0.965	GT:AD:DP:GQ:PL	0/1:39,26:65:99:848,0,1287
chrVII	197780	.	G	A	810.77	PASS	AC=1;AF=0.500;AN=2;BaseQRankSum=-0.466;ClippingRankSum=0.000;DP=47;ExcessHet=3.0103;FS=2.488;MLEAC=1;MLEAF=0.500;MQ=41.69;MQRankSum=-0.895;QD=17.25;ReadPosRankSum=0.072;SOR=0.824	GT:AD:DP:GQ:PL	0/1:22,25:47:99:839,0,740
chrVII	384774	.	T	C	741.77	PASS	AC=1;AF=0.500;AN=2;BaseQRankSum=0.218;ClippingRankSum=0.000;DP=76;ExcessHet=3.0103;FS=5.075;MLEAC=1;MLEAF=0.500;MQ=42.00;MQRankSum=0.000;QD=10.16;ReadPosRankSum=-5.840;SOR=1.310	GT:AD:DP:GQ:PL	0/1:51,22:73:99:770,0,3636
chrVII	384775	.	G	A	741.77	PASS	AC=1;AF=0.500;AN=2;BaseQRankSum=0.930;ClippingRankSum=0.000;DP=76;ExcessHet=3.0103;FS=5.075;MLEAC=1;MLEAF=0.500;MQ=42.00;MQRankSum=0.000;QD=10.16;ReadPosRankSum=-5.592;SOR=1.310	GT:AD:DP:GQ:PL	0/1:51,22:73:99:770,0,3636
chrVII	482909	.	G	A	172.77	PASS	AC=1;AF=0.500;AN=2;BaseQRankSum=0.998;ClippingRankSum=0.000;DP=20;ExcessHet=3.0103;FS=0.000;MLEAC=1;MLEAF=0.500;MQ=42.00;MQRankSum=0.000;QD=8.64;ReadPosRankSum=0.764;SOR=0.693	GT:AD:DP:GQ:PL	0/1:14,6:20:99:201,0,513
chrVII	483968	.	C	T	779.77	PASS	AC=1;AF=0.500;AN=2;BaseQRankSum=0.472;ClippingRankSum=0.000;DP=57;ExcessHet=3.0103;FS=0.000;MLEAC=1;MLEAF=0.500;MQ=41.50;MQRankSum=-1.428;QD=14.18;ReadPosRankSum=-0.133;SOR=0.634	GT:AD:DP:GQ:PL	0/1:28,27:55:99:808,0,847
chrVII	595337	.	C	T	1070.77	PASS	AC=1;AF=0.500;AN=2;BaseQRankSum=0.468;ClippingRankSum=0.000;DP=56;ExcessHet=3.0103;FS=9.804;MLEAC=1;MLEAF=0.500;MQ=42.00;MQRankSum=0.000;QD=19.12;ReadPosRankSum=1.414;SOR=1.361	GT:AD:DP:GQ:PL	0/1:24,32:56:99:1099,0,773
chrVII	640668	.	G	A	246.77	PASS	AC=1;AF=0.500;AN=2;BaseQRankSum=0.462;ClippingRankSum=0.000;DP=16;ExcessHet=3.0103;FS=0.000;MLEAC=1;MLEAF=0.500;MQ=40.98;MQRankSum=-0.524;QD=16.45;ReadPosRankSum=-0.014;SOR=1.270	GT:AD:DP:GQ:PL	0/1:6,9:15:99:275,0,166
chrVII	678100	.	C	A	283.77	PASS	AC=1;AF=0.500;AN=2;BaseQRankSum=1.422;ClippingRankSum=0.000;DP=32;ExcessHet=3.0103;FS=5.979;MLEAC=1;MLEAF=0.500;MQ=42.15;MQRankSum=-5.096;QD=9.15;ReadPosRankSum=-2.962;SOR=1.273	GT:AD:DP:GQ:PL	0/1:22,9:31:99:312,0,1122
chrVII	678105	.	T	G	283.77	PASS	AC=1;AF=0.500;AN=2;BaseQRankSum=1.448;ClippingRankSum=0.000;DP=32;ExcessHet=3.0103;FS=5.979;MLEAC=1;MLEAF=0.500;MQ=42.15;MQRankSum=-5.096;QD=9.15;ReadPosRankSum=-2.394;SOR=1.273	GT:AD:DP:GQ:PL	0/1:22,9:31:99:312,0,1122
chrVII	856547	.	G	A	543.77	PASS	AC=1;AF=0.500;AN=2;BaseQRankSum=1.752;ClippingRankSum=0.000;DP=51;ExcessHet=3.0103;FS=2.617;MLEAC=1;MLEAF=0.500;MQ=41.15;MQRankSum=-2.269;QD=10.66;ReadPosRankSum=0.367;SOR=0.341	GT:AD:DP:GQ:PL	0/1:32,19:51:99:572,0,975
chrVII	888720	.	G	A	1274.77	PASS	AC=1;AF=0.500;AN=2;BaseQRankSum=-0.147;ClippingRankSum=0.000;DP=65;ExcessHet=3.0103;FS=9.003;MLEAC=1;MLEAF=0.500;MQ=41.33;MQRankSum=-0.095;QD=19.92;ReadPosRankSum=1.312;SOR=1.156	GT:AD:DP:GQ:PL	0/1:24,40:64:99:1303,0,717
chrVII	905311	.	G	A	1113.77	PASS	AC=1;AF=0.500;AN=2;BaseQRankSum=-1.243;ClippingRankSum=0.000;DP=66;ExcessHet=3.0103;FS=0.929;MLEAC=1;MLEAF=0.500;MQ=41.66;MQRankSum=-1.177;QD=16.88;ReadPosRankSum=0.743;SOR=0.560	GT:AD:DP:GQ:PL	0/1:31,35:66:99:1142,0,1064
chrVII	920501	.	C	T	884.77	PASS	AC=1;AF=0.500;AN=2;BaseQRankSum=2.130;ClippingRankSum=0.000;DP=43;ExcessHet=3.0103;FS=0.000;MLEAC=1;MLEAF=0.500;MQ=41.91;MQRankSum=-0.776;QD=21.07;ReadPosRankSum=1.497;SOR=0.678	GT:AD:DP:GQ:PL	0/1:17,25:42:99:913,0,515
chrVII	1015115	.	C	T	757.77	PASS	AC=1;AF=0.500;AN=2;BaseQRankSum=-0.051;ClippingRankSum=0.000;DP=42;ExcessHet=3.0103;FS=2.749;MLEAC=1;MLEAF=0.500;MQ=41.95;MQRankSum=1.096;QD=18.04;ReadPosRankSum=1.421;SOR=0.355	GT:AD:DP:GQ:PL	0/1:20,22:42:99:786,0,700
chrVIII	266438	.	G	A	664.77	PASS	AC=1;AF=0.500;AN=2;BaseQRankSum=-0.118;ClippingRankSum=0.000;DP=42;ExcessHet=3.0103;FS=10.681;MLEAC=1;MLEAF=0.500;MQ=41.31;MQRankSum=1.073;QD=16.21;ReadPosRankSum=1.501;SOR=0.080	GT:AD:DP:GQ:PL	0/1:20,21:41:99:693,0,690
chrVIII	364012	.	C	T	1156.77	PASS	AC=1;AF=0.500;AN=2;BaseQRankSum=0.135;ClippingRankSum=0.000;DP=67;ExcessHet=3.0103;FS=0.000;MLEAC=1;MLEAF=0.500;MQ=41.97;MQRankSum=-0.926;QD=17.27;ReadPosRankSum=-0.328;SOR=0.631	GT:AD:DP:GQ:PL	0/1:32,35:67:99:1185,0,1106
chrIX	51482	.	G	A	319.77	PASS	AC=1;AF=0.500;AN=2;BaseQRankSum=-1.449;ClippingRankSum=0.000;DP=28;ExcessHet=3.0103;FS=0.000;MLEAC=1;MLEAF=0.500;MQ=40.98;MQRankSum=-1.496;QD=11.42;ReadPosRankSum=0.143;SOR=0.743	GT:AD:DP:GQ:PL	0/1:15,13:28:99:348,0,490
chrIX	136222	.	G	A	830.77	PASS	AC=1;AF=0.500;AN=2;BaseQRankSum=0.000;ClippingRankSum=0.000;DP=43;ExcessHet=3.0103;FS=8.772;MLEAC=1;MLEAF=0.500;MQ=41.91;MQRankSum=1.642;QD=19.32;ReadPosRankSum=1.376;SOR=0.148	GT:AD:DP:GQ:PL	0/1:19,24:43:99:859,0,669
chrIX	241997	.	G	A	977.77	PASS	AC=1;AF=0.500;AN=2;BaseQRankSum=1.871;ClippingRankSum=0.000;DP=65;ExcessHet=3.0103;FS=0.000;MLEAC=1;MLEAF=0.500;MQ=42.00;MQRankSum=0.000;QD=15.28;ReadPosRankSum=0.024;SOR=0.593	GT:AD:DP:GQ:PL	0/1:36,28:64:99:1006,0,1230
chrIX	270147	.	G	A	1501.77	PASS	AC=1;AF=0.500;AN=2;BaseQRankSum=1.520;ClippingRankSum=0.000;DP=92;ExcessHet=3.0103;FS=0.000;MLEAC=1;MLEAF=0.500;MQ=42.00;MQRankSum=0.000;QD=16.32;ReadPosRankSum=-1.595;SOR=0.693	GT:AD:DP:GQ:PL	0/1:46,46:92:99:1530,0,1383
chrIX	425830	.	C	T	1516.77	PASS	AC=1;AF=0.500;AN=2;BaseQRankSum=-1.667;ClippingRankSum=0.000;DP=109;ExcessHet=3.0103;FS=1.527;MLEAC=1;MLEAF=0.500;MQ=41.47;MQRankSum=0.572;QD=14.04;ReadPosRankSum=0.603;SOR=0.855	GT:AD:DP:GQ:PL	0/1:55,53:108:99:1545,0,1800
chrX	135973	.	G	A	783.77	PASS	AC=1;AF=0.500;AN=2;BaseQRankSum=1.975;ClippingRankSum=0.000;DP=56;ExcessHet=3.0103;FS=0.000;MLEAC=1;MLEAF=0.500;MQ=42.00;MQRankSum=0.000;QD=14.00;ReadPosRankSum=1.060;SOR=0.730	GT:AD:DP:GQ:PL	0/1:32,24:56:99:812,0,1000
chrX	173080	.	G	A	969.77	PASS	AC=1;AF=0.500;AN=2;BaseQRankSum=-0.944;ClippingRankSum=0.000;DP=53;ExcessHet=3.0103;FS=2.722;MLEAC=1;MLEAF=0.500;MQ=41.19;MQRankSum=-1.465;QD=18.30;ReadPosRankSum=0.735;SOR=1.236	GT:AD:DP:GQ:PL	0/1:22,31:53:99:998,0,753
chrX	218094	.	G	A	1371.77	PASS	AC=1;AF=0.500;AN=2;BaseQRankSum=-0.401;ClippingRankSum=0.000;DP=64;ExcessHet=3.0103;FS=0.000;MLEAC=1;MLEAF=0.500;MQ=41.51;MQRankSum=1.103;QD=21.77;ReadPosRankSum=-1.875;SOR=0.810	GT:AD:DP:GQ:PL	0/1:23,40:63:99:1400,0,740
chrX	433354	.	G	A	741.77	PASS	AC=1;AF=0.500;AN=2;BaseQRankSum=-0.065;ClippingRankSum=0.000;DP=38;ExcessHet=3.0103;FS=1.320;MLEAC=1;MLEAF=0.500;MQ=42.00;MQRankSum=0.000;QD=20.05;ReadPosRankSum=0.584;SOR=0.459	GT:AD:DP:GQ:PL	0/1:14,23:37:99:770,0,450
chrX	523903	.	G	A	1023.77	PASS	AC=1;AF=0.500;AN=2;BaseQRankSum=0.165;ClippingRankSum=0.000;DP=49;ExcessHet=3.0103;FS=0.000;MLEAC=1;MLEAF=0.500;MQ=41.18;MQRankSum=-2.412;QD=20.89;ReadPosRankSum=-0.444;SOR=0.648	GT:AD:DP:GQ:PL	0/1:19,30:49:99:1052,0,642
chrX	528216	.	G	A	1523.77	PASS	AC=1;AF=0.500;AN=2;BaseQRankSum=0.588;ClippingRankSum=0.000;DP=91;ExcessHet=3.0103;FS=0.000;MLEAC=1;MLEAF=0.500;MQ=42.00;MQRankSum=0.000;QD=16.74;ReadPosRankSum=0.556;SOR=0.790	GT:AD:DP:GQ:PL	0/1:44,47:91:99:1552,0,1437
chrX	577660	.	G	A	1383.77	PASS	AC=1;AF=0.500;AN=2;BaseQRankSum=1.134;ClippingRankSum=0.000;DP=72;ExcessHet=3.0103;FS=0.893;MLEAC=1;MLEAF=0.500;MQ=41.80;MQRankSum=-0.852;QD=19.49;ReadPosRankSum=1.848;SOR=0.832	GT:AD:DP:GQ:PL	0/1:31,40:71:99:1412,0,1030
chrXI	17450	.	C	T	891.77	PASS	AC=1;AF=0.500;AN=2;BaseQRankSum=0.725;ClippingRankSum=0.000;DP=62;ExcessHet=3.0103;FS=5.677;MLEAC=1;MLEAF=0.500;MQ=41.47;MQRankSum=-0.183;QD=14.38;ReadPosRankSum=-1.671;SOR=1.539	GT:AD:DP:GQ:PL	0/1:35,27:62:99:920,0,1166
chrXI	109151	.	C	T	398.77	PASS	AC=1;AF=0.500;AN=2;BaseQRankSum=0.370;ClippingRankSum=0.000;DP=48;ExcessHet=3.0103;FS=0.000;MLEAC=1;MLEAF=0.500;MQ=41.96;MQRankSum=0.688;QD=8.31;ReadPosRankSum=0.135;SOR=0.612	GT:AD:DP:GQ:PL	0/1:34,14:48:99:427,0,1280
chrXI	141649	.	C	T	1158.77	PASS	AC=1;AF=0.500;AN=2;BaseQRankSum=0.095;ClippingRankSum=0.000;DP=62;ExcessHet=3.0103;FS=0.000;MLEAC=1;MLEAF=0.500;MQ=41.49;MQRankSum=-0.214;QD=18.69;ReadPosRankSum=1.205;SOR=0.892	GT:AD:DP:GQ:PL	0/1:24,38:62:99:1187,0,714
chrXI	149570	.	G	A	985.77	PASS	AC=1;AF=0.500;AN=2;BaseQRankSum=0.421;ClippingRankSum=0.000;DP=70;ExcessHet=3.0103;FS=0.000;MLEAC=1;MLEAF=0.500;MQ=41.94;MQRankSum=-1.490;QD=14.50;ReadPosRankSum=0.480;SOR=0.763	GT:AD:DP:GQ:PL	0/1:36,32:68:99:1014,0,1210
chrXI	164800	.	C	T	876.77	PASS	AC=1;AF=0.500;AN=2;BaseQRankSum=2.122;ClippingRankSum=0.000;DP=57;ExcessHet=3.0103;FS=0.000;MLEAC=1;MLEAF=0.500;MQ=41.97;MQRankSum=0.951;QD=15.38;ReadPosRankSum=-0.360;SOR=0.516	GT:AD:DP:GQ:PL	0/1:31,26:57:99:905,0,1007
chrXI	203488	.	C	T	1209.77	PASS	AC=1;AF=0.500;AN=2;BaseQRankSum=1.563;ClippingRankSum=0.000;DP=69;ExcessHet=3.0103;FS=4.697;MLEAC=1;MLEAF=0.500;MQ=42.00;MQRankSum=0.000;QD=17.53;ReadPosRankSum=-0.430;SOR=0.860	GT:AD:DP:GQ:PL	0/1:34,35:69:99:1238,0,1120
chrXI	231921	.	C	T	1143.77	PASS	AC=1;AF=0.500;AN=2;BaseQRankSum=-1.537;ClippingRankSum=0.000;DP=75;ExcessHet=3.0103;FS=0.887;MLEAC=1;MLEAF=0.500;MQ=41.90;MQRankSum=2.659;QD=15.25;ReadPosRankSum=0.510;SOR=0.823	GT:AD:DP:GQ:PL	0/1:28,47:75:99:1172,0,699
chrXI	247255	.	G	A	464.77	PASS	AC=1;AF=0.500;AN=2;BaseQRankSum=0.508;ClippingRankSum=0.000;DP=58;ExcessHet=3.0103;FS=5.673;MLEAC=1;MLEAF=0.500;MQ=42.00;MQRankSum=0.000;QD=8.01;ReadPosRankSum=1.135;SOR=1.220	GT:AD:DP:GQ:PL	0/1:39,19:58:99:493,0,1187
chrXI	298739	.	G	A	709.77	PASS	AC=1;AF=0.500;AN=2;BaseQRankSum=0.714;ClippingRankSum=0.000;DP=47;ExcessHet=3.0103;FS=1.150;MLEAC=1;MLEAF=0.500;MQ=41.70;MQRankSum=0.942;QD=15.10;ReadPosRankSum=-1.867;SOR=1.036	GT:AD:DP:GQ:PL	0/1:26,21:47:99:738,0,917
chrXI	301732	.	G	A	1232.77	PASS	AC=1;AF=0.500;AN=2;BaseQRankSum=0.081;ClippingRankSum=0.000;DP=63;ExcessHet=3.0103;FS=2.241;MLEAC=1;MLEAF=0.500;MQ=41.94;MQRankSum=-1.149;QD=19.88;ReadPosRankSum=2.378;SOR=1.112	GT:AD:DP:GQ:PL	0/1:25,37:62:99:1261,0,863
chrXI	309137	.	C	T	1003.77	PASS	AC=1;AF=0.500;AN=2;BaseQRankSum=-0.074;ClippingRankSum=0.000;DP=69;ExcessHet=3.0103;FS=0.927;MLEAC=1;MLEAF=0.500;MQ=41.94;MQRankSum=1.385;QD=14.55;ReadPosRankSum=0.229;SOR=0.906	GT:AD:DP:GQ:PL	0/1:36,33:69:99:1032,0,1122
chrXI	423999	.	C	T	1307.77	PASS	AC=1;AF=0.500;AN=2;BaseQRankSum=-0.926;ClippingRankSum=0.000;DP=65;ExcessHet=3.0103;FS=0.000;MLEAC=1;MLEAF=0.500;MQ=42.00;MQRankSum=0.000;QD=20.43;ReadPosRankSum=-0.947;SOR=0.671	GT:AD:DP:GQ:PL	0/1:27,37:64:99:1336,0,991
chrXI	439421	.	G	A	880.77	PASS	AC=1;AF=0.500;AN=2;BaseQRankSum=2.187;ClippingRankSum=0.000;DP=63;ExcessHet=3.0103;FS=5.329;MLEAC=1;MLEAF=0.500;MQ=41.77;MQRankSum=0.911;QD=14.21;ReadPosRankSum=1.388;SOR=1.519	GT:AD:DP:GQ:PL	0/1:35,27:62:99:909,0,1144
chrXII	65355	.	C	T	1118.77	PASS	AC=1;AF=0.500;AN=2;BaseQRankSum=-0.875;ClippingRankSum=0.000;DP=65;ExcessHet=3.0103;FS=4.896;MLEAC=1;MLEAF=0.500;MQ=41.55;MQRankSum=0.244;QD=17.21;ReadPosRankSum=-1.327;SOR=0.316	GT:AD:DP:GQ:PL	0/1:28,37:65:99:1147,0,880
chrXII	188041	.	C	T	885.77	PASS	AC=1;AF=0.500;AN=2;BaseQRankSum=-0.947;ClippingRankSum=0.000;DP=66;ExcessHet=3.0103;FS=0.000;MLEAC=1;MLEAF=0.500;MQ=41.88;MQRankSum=-0.206;QD=13.63;ReadPosRankSum=-2.831;SOR=0.814	GT:AD:DP:GQ:PL	0/1:36,29:65:99:914,0,1244
chrXII	293378	.	C	T	614.77	PASS	AC=1;AF=0.500;AN=2;BaseQRankSum=1.873;ClippingRankSum=0.000;DP=44;ExcessHet=3.0103;FS=2.649;MLEAC=1;MLEAF=0.500;MQ=41.33;MQRankSum=-0.164;QD=13.97;ReadPosRankSum=-0.641;SOR=0.883	GT:AD:DP:GQ:PL	0/1:25,19:44:99:643,0,830
chrXII	359257	.	G	A	706.77	PASS	AC=1;AF=0.500;AN=2;BaseQRankSum=-0.396;ClippingRankSum=0.000;DP=52;ExcessHet=3.0103;FS=0.000;MLEAC=1;MLEAF=0.500;MQ=40.79;MQRankSum=2.495;QD=14.14;ReadPosRankSum=-0.154;SOR=0.743	GT:AD:DP:GQ:PL	0/1:26,24:50:99:735,0,787
chrXII	669117	.	C	T	1115.77	PASS	AC=1;AF=0.500;AN=2;BaseQRankSum=0.487;ClippingRankSum=0.000;DP=62;ExcessHet=3.0103;FS=3.698;MLEAC=1;MLEAF=0.500;MQ=42.00;MQRankSum=0.000;QD=18.00;ReadPosRankSum=1.298;SOR=1.352	GT:AD:DP:GQ:PL	0/1:27,35:62:99:1144,0,802
chrXII	949129	.	C	T	1483.77	PASS	AC=1;AF=0.500;AN=2;BaseQRankSum=-0.421;ClippingRankSum=0.000;DP=73;ExcessHet=3.0103;FS=1.176;MLEAC=1;MLEAF=0.500;MQ=41.95;MQRankSum=1.705;QD=20.61;ReadPosRankSum=0.083;SOR=0.951	GT:AD:DP:GQ:PL	0/1:30,42:72:99:1512,0,1044
chrXII	973750	.	G	A	1597.77	PASS	AC=1;AF=0.500;AN=2;BaseQRankSum=1.042;ClippingRankSum=0.000;DP=77;ExcessHet=3.0103;FS=0.875;MLEAC=1;MLEAF=0.500;MQ=41.79;MQRankSum=-1.118;QD=20.75;ReadPosRankSum=-0.265;SOR=0.573	GT:AD:DP:GQ:PL	0/1:30,47:77:99:1626,0,907
chrXIII	10834	.	G	A	1112.77	PASS	AC=1;AF=0.500;AN=2;BaseQRankSum=0.581;ClippingRankSum=0.000;DP=65;ExcessHet=3.0103;FS=3.486;MLEAC=1;MLEAF=0.500;MQ=42.00;MQRankSum=0.000;QD=17.39;ReadPosRankSum=0.695;SOR=1.263	GT:AD:DP:GQ:PL	0/1:31,33:64:99:1141,0,1033
chrXIII	11955	.	G	A	1334.77	PASS	AC=1;AF=0.500;AN=2;BaseQRankSum=-1.298;ClippingRankSum=0.000;DP=74;ExcessHet=3.0103;FS=1.913;MLEAC=1;MLEAF=0.500;MQ=41.95;MQRankSum=-1.274;QD=18.28;ReadPosRankSum=-0.469;SOR=0.502	GT:AD:DP:GQ:PL	0/1:33,40:73:99:1363,0,1159
chrXIII	132378	.	G	A	1253.77	PASS	AC=1;AF=0.500;AN=2;BaseQRankSum=0.594;ClippingRankSum=0.000;DP=76;ExcessHet=3.0103;FS=4.468;MLEAC=1;MLEAF=0.500;MQ=41.37;MQRankSum=2.341;QD=16.72;ReadPosRankSum=0.281;SOR=0.534	GT:AD:DP:GQ:PL	0/1:37,38:75:99:1282,0,1158
chrXIII	228966	.	C	T	1430.77	PASS	AC=1;AF=0.500;AN=2;BaseQRankSum=-1.129;ClippingRankSum=0.000;DP=85;ExcessHet=3.0103;FS=0.832;MLEAC=1;MLEAF=0.500;MQ=42.00;MQRankSum=0.000;QD=16.83;ReadPosRankSum=-0.133;SOR=0.555	GT:AD:DP:GQ:PL	0/1:42,43:85:99:1459,0,1489
chrXIII	250734	.	G	A	582.77	PASS	AC=1;AF=0.500;AN=2;BaseQRankSum=0.679;ClippingRankSum=0.000;DP=47;ExcessHet=3.0103;FS=1.471;MLEAC=1;MLEAF=0.500;MQ=41.69;MQRankSum=-1.096;QD=12.67;ReadPosRankSum=-1.137;SOR=0.436	GT:AD:DP:GQ:PL	0/1:26,20:46:99:611,0,808
chrXIII	272056	.	C	T	1286.77	PASS	AC=1;AF=0.500;AN=2;BaseQRankSum=-0.798;ClippingRankSum=0.000;DP=71;ExcessHet=3.0103;FS=1.001;MLEAC=1;MLEAF=0.500;MQ=41.89;MQRankSum=0.159;QD=18.12;ReadPosRankSum=-0.874;SOR=0.900	GT:AD:DP:GQ:PL	0/1:33,38:71:99:1315,0,1116
chrXIII	434665	.	C	T	935.77	PASS	AC=1;AF=0.500;AN=2;BaseQRankSum=-1.059;ClippingRankSum=0.000;DP=48;ExcessHet=3.0103;FS=1.974;MLEAC=1;MLEAF=0.500;MQ=42.00;MQRankSum=0.000;QD=19.91;ReadPosRankSum=-0.859;SOR=0.245	GT:AD:DP:GQ:PL	0/1:19,28:47:99:964,0,688
chrXIII	523999	.	G	A	826.77	PASS	AC=1;AF=0.500;AN=2;BaseQRankSum=0.135;ClippingRankSum=0.000;DP=47;ExcessHet=3.0103;FS=2.968;MLEAC=1;MLEAF=0.500;MQ=41.69;MQRankSum=-0.895;QD=17.59;ReadPosRankSum=1.978;SOR=1.402	GT:AD:DP:GQ:PL	0/1:22,25:47:99:855,0,799
chrXIII	673834	.	C	T	977.77	PASS	AC=1;AF=0.500;AN=2;BaseQRankSum=1.339;ClippingRankSum=0.000;DP=67;ExcessHet=3.0103;FS=0.000;MLEAC=1;MLEAF=0.500;MQ=41.54;MQRankSum=0.496;QD=15.28;ReadPosRankSum=-0.312;SOR=0.722	GT:AD:DP:GQ:PL	0/1:34,30:64:99:1006,0,1094
chrXIII	784311	.	G	A	1025.77	PASS	AC=1;AF=0.500;AN=2;BaseQRankSum=1.790;ClippingRankSum=0.000;DP=68;ExcessHet=3.0103;FS=12.898;MLEAC=1;MLEAF=0.500;MQ=41.57;MQRankSum=1.363;QD=15.54;ReadPosRankSum=2.021;SOR=1.522	GT:AD:DP:GQ:PL	0/1:35,31:66:99:1054,0,1069
chrXIII	796288	.	G	A	869.77	PASS	AC=1;AF=0.500;AN=2;BaseQRankSum=1.238;ClippingRankSum=0.000;DP=45;ExcessHet=3.0103;FS=2.540;MLEAC=1;MLEAF=0.500;MQ=42.00;MQRankSum=0.000;QD=19.33;ReadPosRankSum=0.734;SOR=1.136	GT:AD:DP:GQ:PL	0/1:20,25:45:99:898,0,691
chrXIII	825905	.	C	T	1361.77	PASS	AC=1;AF=0.500;AN=2;BaseQRankSum=-0.817;ClippingRankSum=0.000;DP=76;ExcessHet=3.0103;FS=1.897;MLEAC=1;MLEAF=0.500;MQ=41.95;MQRankSum=1.644;QD=17.92;ReadPosRankSum=1.294;SOR=0.479	GT:AD:DP:GQ:PL	0/1:33,43:76:99:1390,0,1079
chrXIII	837947	.	G	A	665.77	PASS	AC=1;AF=0.500;AN=2;BaseQRankSum=0.336;ClippingRankSum=0.000;DP=39;ExcessHet=3.0103;FS=1.493;MLEAC=1;MLEAF=0.500;MQ=40.73;MQRankSum=-0.472;QD=19.02;ReadPosRankSum=-0.293;SOR=0.409	GT:AD:DP:GQ:PL	0/1:12,23:35:99:694,0,319
chrXIV	49295	.	G	A	530.77	PASS	AC=1;AF=0.500;AN=2;BaseQRankSum=-0.349;ClippingRankSum=0.000;DP=41;ExcessHet=3.0103;FS=1.283;MLEAC=1;MLEAF=0.500;MQ=41.95;MQRankSum=0.000;QD=13.27;ReadPosRankSum=0.954;SOR=0.446	GT:AD:DP:GQ:PL	0/1:22,18:40:99:559,0,725
chrXIV	171757	.	C	T	922.77	PASS	AC=1;AF=0.500;AN=2;BaseQRankSum=0.939;ClippingRankSum=0.000;DP=72;ExcessHet=3.0103;FS=2.015;MLEAC=1;MLEAF=0.500;MQ=41.97;MQRankSum=-1.175;QD=13.00;ReadPosRankSum=-0.355;SOR=1.071	GT:AD:DP:GQ:PL	0/1:42,29:71:99:951,0,1368
chrXIV	350831	.	G	A	1205.77	PASS	AC=1;AF=0.500;AN=2;BaseQRankSum=0.030;ClippingRankSum=0.000;DP=62;ExcessHet=3.0103;FS=1.386;MLEAC=1;MLEAF=0.500;MQ=41.76;MQRankSum=1.233;QD=19.77;ReadPosRankSum=0.074;SOR=1.201	GT:AD:DP:GQ:PL	0/1:25,36:61:99:1234,0,856
chrXIV	405566	.	C	T	982.77	PASS	AC=1;AF=0.500;AN=2;BaseQRankSum=2.329;ClippingRankSum=0.000;DP=79;ExcessHet=3.0103;FS=0.882;MLEAC=1;MLEAF=0.500;MQ=41.95;MQRankSum=1.144;QD=12.60;ReadPosRankSum=-0.137;SOR=0.759	GT:AD:DP:GQ:PL	0/1:48,30:78:99:1011,0,1567
chrXIV	427256	.	G	A	1270.77	PASS	AC=1;AF=0.500;AN=2;BaseQRankSum=1.594;ClippingRankSum=0.000;DP=72;ExcessHet=3.0103;FS=0.000;MLEAC=1;MLEAF=0.500;MQ=42.00;MQRankSum=0.000;QD=17.65;ReadPosRankSum=1.600;SOR=0.769	GT:AD:DP:GQ:PL	0/1:33,39:72:99:1299,0,1013
chrXIV	533556	.	G	A	1045.77	PASS	AC=1;AF=0.500;AN=2;BaseQRankSum=-0.315;ClippingRankSum=0.000;DP=68;ExcessHet=3.0103;FS=2.125;MLEAC=1;MLEAF=0.500;MQ=41.79;MQRankSum=1.000;QD=15.38;ReadPosRankSum=-1.937;SOR=0.418	GT:AD:DP:GQ:PL	0/1:35,33:68:99:1074,0,1179
chrXIV	559177	.	G	A	1549.77	PASS	AC=1;AF=0.500;AN=2;BaseQRankSum=1.114;ClippingRankSum=0.000;DP=72;ExcessHet=3.0103;FS=0.000;MLEAC=1;MLEAF=0.500;MQ=41.55;MQRankSum=-0.392;QD=21.83;ReadPosRankSum=1.615;SOR=0.870	GT:AD:DP:GQ:PL	0/1:25,46:71:99:1578,0,751
chrXIV	578999	.	C	T	1217.77	PASS	AC=1;AF=0.500;AN=2;BaseQRankSum=-0.320;ClippingRankSum=0.000;DP=81;ExcessHet=3.0103;FS=7.538;MLEAC=1;MLEAF=0.500;MQ=41.93;MQRankSum=-0.592;QD=15.03;ReadPosRankSum=0.153;SOR=1.536	GT:AD:DP:GQ:PL	0/1:41,40:81:99:1246,0,1320
chrXIV	609623	.	G	A	763.77	PASS	AC=1;AF=0.500;AN=2;BaseQRankSum=0.332;ClippingRankSum=0.000;DP=38;ExcessHet=3.0103;FS=1.333;MLEAC=1;MLEAF=0.500;MQ=42.00;MQRankSum=0.000;QD=20.10;ReadPosRankSum=-0.857;SOR=0.393	GT:AD:DP:GQ:PL	0/1:15,23:38:99:792,0,479
chrXIV	617015	.	C	T	887.77	PASS	AC=1;AF=0.500;AN=2;BaseQRankSum=-1.170;ClippingRankSum=0.000;DP=70;ExcessHet=3.0103;FS=0.915;MLEAC=1;MLEAF=0.500;MQ=42.00;MQRankSum=0.000;QD=12.68;ReadPosRankSum=-0.253;SOR=0.526	GT:AD:DP:GQ:PL	0/1:39,31:70:99:916,0,1301
chrXIV	625919	.	C	T	883.77	PASS	AC=1;AF=0.500;AN=2;BaseQRankSum=-1.122;ClippingRankSum=0.000;DP=57;ExcessHet=3.0103;FS=9.416;MLEAC=1;MLEAF=0.500;MQ=42.00;MQRankSum=0.000;QD=15.50;ReadPosRankSum=-0.592;SOR=0.974	GT:AD:DP:GQ:PL	0/1:29,28:57:99:912,0,1053
chrXIV	661128	.	C	T	766.77	PASS	AC=1;AF=0.500;AN=2;BaseQRankSum=-0.758;ClippingRankSum=0.000;DP=65;ExcessHet=3.0103;FS=0.950;MLEAC=1;MLEAF=0.500;MQ=42.00;MQRankSum=0.000;QD=11.80;ReadPosRankSum=-0.198;SOR=0.792	GT:AD:DP:GQ:PL	0/1:37,28:65:99:795,0,1169
chrXIV	673499	.	C	T	1206.77	PASS	AC=1;AF=0.500;AN=2;BaseQRankSum=-0.915;ClippingRankSum=0.000;DP=64;ExcessHet=3.0103;FS=0.970;MLEAC=1;MLEAF=0.500;MQ=41.75;MQRankSum=0.317;QD=18.86;ReadPosRankSum=-0.189;SOR=0.914	GT:AD:DP:GQ:PL	0/1:26,38:64:99:1235,0,825
chrXV	274590	.	G	A	934.77	PASS	AC=1;AF=0.500;AN=2;BaseQRankSum=-1.074;ClippingRankSum=0.000;DP=70;ExcessHet=3.0103;FS=3.361;MLEAC=1;MLEAF=0.500;MQ=41.94;MQRankSum=-1.511;QD=13.55;ReadPosRankSum=-0.007;SOR=1.136	GT:AD:DP:GQ:PL	0/1:37,32:69:99:963,0,1307
chrXV	294616	.	G	A	723.77	PASS	AC=1;AF=0.500;AN=2;BaseQRankSum=-0.761;ClippingRankSum=0.000;DP=59;ExcessHet=3.0103;FS=3.697;MLEAC=1;MLEAF=0.500;MQ=41.50;MQRankSum=-1.614;QD=12.48;ReadPosRankSum=0.586;SOR=0.473	GT:AD:DP:GQ:PL	0/1:33,25:58:99:752,0,1129
chrXV	338882	.	C	T	756.77	PASS	AC=1;AF=0.500;AN=2;BaseQRankSum=-0.784;ClippingRankSum=0.000;DP=69;ExcessHet=3.0103;FS=0.000;MLEAC=1;MLEAF=0.500;MQ=41.94;MQRankSum=1.163;QD=10.97;ReadPosRankSum=1.379;SOR=0.723	GT:AD:DP:GQ:PL	0/1:42,27:69:99:785,0,1502
chrXV	344577	.	T	G	561.77	PASS	AC=1;AF=0.500;AN=2;BaseQRankSum=-2.326;ClippingRankSum=0.000;DP=113;ExcessHet=3.0103;FS=6.772;MLEAC=1;MLEAF=0.500;MQ=40.58;MQRankSum=-2.799;QD=5.15;ReadPosRankSum=-4.081;SOR=1.592	GT:AD:DP:GQ:PL	0/1:88,21:109:99:590,0,6019
chrXV	416012	.	G	A	1140.77	PASS	AC=1;AF=0.500;AN=2;BaseQRankSum=-1.686;ClippingRankSum=0.000;DP=94;ExcessHet=3.0103;FS=0.000;MLEAC=1;MLEAF=0.500;MQ=42.00;MQRankSum=0.000;QD=12.14;ReadPosRankSum=-0.609;SOR=0.640	GT:AD:DP:GQ:PL	0/1:53,41:94:99:1169,0,1787
chrXV	469178	.	C	T	549.77	PASS	AC=1;AF=0.500;AN=2;BaseQRankSum=-2.192;ClippingRankSum=0.000;DP=68;ExcessHet=3.0103;FS=6.430;MLEAC=1;MLEAF=0.500;MQ=41.94;MQRankSum=0.975;QD=8.08;ReadPosRankSum=-1.419;SOR=0.208	GT:AD:DP:GQ:PL	0/1:47,21:68:99:578,0,1681
chrXV	633067	.	G	A	803.77	PASS	AC=1;AF=0.500;AN=2;BaseQRankSum=-0.516;ClippingRankSum=0.000;DP=55;ExcessHet=3.0103;FS=0.000;MLEAC=1;MLEAF=0.500;MQ=41.86;MQRankSum=-2.155;QD=14.61;ReadPosRankSum=-0.736;SOR=0.737	GT:AD:DP:GQ:PL	0/1:29,26:55:99:832,0,1046
chrXV	813234	.	C	T	1091.77	PASS	AC=1;AF=0.500;AN=2;BaseQRankSum=1.861;ClippingRankSum=0.000;DP=62;ExcessHet=3.0103;FS=17.279;MLEAC=1;MLEAF=0.500;MQ=41.94;MQRankSum=1.499;QD=18.20;ReadPosRankSum=1.497;SOR=1.739	GT:AD:DP:GQ:PL	0/1:29,31:60:99:1120,0,983
chrXV	949144	.	C	T	1012.77	PASS	AC=1;AF=0.500;AN=2;BaseQRankSum=0.294;ClippingRankSum=0.000;DP=67;ExcessHet=3.0103;FS=0.000;MLEAC=1;MLEAF=0.500;MQ=42.00;MQRankSum=0.000;QD=15.34;ReadPosRankSum=-0.780;SOR=0.606	GT:AD:DP:GQ:PL	0/1:34,32:66:99:1041,0,1112
chrXV	966134	.	G	A	1280.77	PASS	AC=1;AF=0.500;AN=2;BaseQRankSum=-0.999;ClippingRankSum=0.000;DP=86;ExcessHet=3.0103;FS=0.000;MLEAC=1;MLEAF=0.500;MQ=41.95;MQRankSum=-1.509;QD=14.89;ReadPosRankSum=1.564;SOR=0.846	GT:AD:DP:GQ:PL	0/1:46,40:86:99:1309,0,1701
chrXVI	44589	.	C	T	748.77	PASS	AC=1;AF=0.500;AN=2;BaseQRankSum=0.925;ClippingRankSum=0.000;DP=54;ExcessHet=3.0103;FS=1.068;MLEAC=1;MLEAF=0.500;MQ=42.00;MQRankSum=0.000;QD=14.68;ReadPosRankSum=1.843;SOR=0.507	GT:AD:DP:GQ:PL	0/1:27,24:51:99:777,0,897
chrXVI	51624	.	C	T	1126.77	PASS	AC=1;AF=0.500;AN=2;BaseQRankSum=-0.444;ClippingRankSum=0.000;DP=59;ExcessHet=3.0103;FS=0.000;MLEAC=1;MLEAF=0.500;MQ=42.00;MQRankSum=0.000;QD=19.10;ReadPosRankSum=0.765;SOR=0.610	GT:AD:DP:GQ:PL	0/1:24,35:59:99:1155,0,830
chrXVI	261367	.	G	A	745.77	PASS	AC=1;AF=0.500;AN=2;BaseQRankSum=0.171;ClippingRankSum=0.000;DP=42;ExcessHet=3.0103;FS=2.652;MLEAC=1;MLEAF=0.500;MQ=42.00;MQRankSum=0.000;QD=17.76;ReadPosRankSum=1.651;SOR=0.376	GT:AD:DP:GQ:PL	0/1:20,22:42:99:774,0,703
chrXVI	307523	.	C	T	750.77	PASS	AC=1;AF=0.500;AN=2;BaseQRankSum=2.475;ClippingRankSum=0.000;DP=37;ExcessHet=3.0103;FS=3.726;MLEAC=1;MLEAF=0.500;MQ=41.21;MQRankSum=-0.789;QD=20.85;ReadPosRankSum=1.352;SOR=0.215	GT:AD:DP:GQ:PL	0/1:15,21:36:99:779,0,499
chrXVI	402016	.	C	T	1480.77	PASS	AC=1;AF=0.500;AN=2;BaseQRankSum=-0.677;ClippingRankSum=0.000;DP=79;ExcessHet=3.0103;FS=3.146;MLEAC=1;MLEAF=0.500;MQ=41.80;MQRankSum=0.320;QD=19.23;ReadPosRankSum=-0.674;SOR=1.046	GT:AD:DP:GQ:PL	0/1:31,46:77:99:1509,0,928
chrXVI	580137	.	C	T	809.77	PASS	AC=1;AF=0.500;AN=2;BaseQRankSum=0.318;ClippingRankSum=0.000;DP=60;ExcessHet=3.0103;FS=0.000;MLEAC=1;MLEAF=0.500;MQ=41.75;MQRankSum=0.908;QD=13.50;ReadPosRankSum=-0.089;SOR=0.616	GT:AD:DP:GQ:PL	0/1:34,26:60:99:838,0,1148
chrXVI	697782	.	C	T	1049.77	PASS	AC=1;AF=0.500;AN=2;BaseQRankSum=-1.471;ClippingRankSum=0.000;DP=65;ExcessHet=3.0103;FS=3.502;MLEAC=1;MLEAF=0.500;MQ=41.85;MQRankSum=0.144;QD=16.40;ReadPosRankSum=-0.522;SOR=0.357	GT:AD:DP:GQ:PL	0/1:30,34:64:99:1078,0,1048
chrXVI	700823	.	G	A	579.77	PASS	AC=1;AF=0.500;AN=2;BaseQRankSum=-0.897;ClippingRankSum=0.000;DP=128;ExcessHet=3.0103;FS=4.312;MLEAC=1;MLEAF=0.500;MQ=41.65;MQRankSum=-0.455;QD=5.57;ReadPosRankSum=-0.873;SOR=0.368	GT:AD:DP:GQ:PL	0/1:78,26:104:99:608,0,2571
chrXVI	734672	.	G	A	681.77	PASS	AC=1;AF=0.500;AN=2;BaseQRankSum=2.442;ClippingRankSum=0.000;DP=40;ExcessHet=3.0103;FS=0.000;MLEAC=1;MLEAF=0.500;MQ=42.00;MQRankSum=0.000;QD=17.04;ReadPosRankSum=1.272;SOR=0.874	GT:AD:DP:GQ:PL	0/1:19,21:40:99:710,0,543
chrXVI	880171	.	G	A	321.77	PASS	AC=1;AF=0.500;AN=2;BaseQRankSum=1.061;ClippingRankSum=0.000;DP=26;ExcessHet=3.0103;FS=0.000;MLEAC=1;MLEAF=0.500;MQ=41.45;MQRankSum=0.870;QD=12.38;ReadPosRankSum=0.535;SOR=0.693	GT:AD:DP:GQ:PL	0/1:16,10:26:99:350,0,581
