# Supplementary material for: Recombination Is Responsible for the Increased Recovery of Drug-Resistant Mutants with Hypermutated Genomes in Resting Yeast Diploids Expressing APOBEC Deaminases
Source: Front Genet. 2017 Dec 12;8:202. doi: 10.3389/fgene.2017.00202 (PMC5733079; doi:10.3389/fgene.2017.00202)
Supplement: Supplementary file 6 [file Data_Sheet_1.zip › APOBEC1_d1/N108-LAN210-Can-A1-NA-RUN7-D1_SNVs_final.vcf]

##fileformat=VCFv4.2
##FILTER=<ID=LowQual,Description="Low quality">
##FORMAT=<ID=AD,Number=R,Type=Integer,Description="Allelic depths for the ref and alt alleles in the order listed">
##FORMAT=<ID=DP,Number=1,Type=Integer,Description="Approximate read depth (reads with MQ=255 or with bad mates are filtered)">
##FORMAT=<ID=GQ,Number=1,Type=Integer,Description="Genotype Quality">
##FORMAT=<ID=GT,Number=1,Type=String,Description="Genotype">
##FORMAT=<ID=PL,Number=G,Type=Integer,Description="Normalized, Phred-scaled likelihoods for genotypes as defined in the VCF specification">
##GATKCommandLine.HaplotypeCaller=<ID=HaplotypeCaller,Version=3.8-0-ge9d806836,Date="Tue Sep 26 00:25:37 PDT 2017",Epoch=1506410737467,CommandLineOptions="analysis_type=HaplotypeCaller input_file=[N108-LAN210-Can-A1-NA-RUN7-D1_sorted_dedup_RG_realigned.bam] showFullBamList=false read_buffer_size=null read_filter=[] disable_read_filter=[] intervals=null excludeIntervals=[../../LAN210/20170903_LAN210_v0.10m_masked_v2.bed] interval_set_rule=UNION interval_merging=ALL interval_padding=0 reference_sequence=../../LAN210/LAN210_v0.10m.fasta nonDeterministicRandomSeed=false disableDithering=false maxRuntime=-1 maxRuntimeUnits=MINUTES downsampling_type=BY_SAMPLE downsample_to_fraction=null downsample_to_coverage=500 baq=OFF baqGapOpenPenalty=40.0 refactor_NDN_cigar_string=false fix_misencoded_quality_scores=false allow_potentially_misencoded_quality_scores=false useOriginalQualities=false defaultBaseQualities=-1 performanceLog=null BQSR=null quantize_quals=0 static_quantized_quals=null round_down_quantized=false disable_indel_quals=false emit_original_quals=false preserve_qscores_less_than=6 globalQScorePrior=-1.0 secondsBetweenProgressUpdates=10 validation_strictness=SILENT remove_program_records=false keep_program_records=false sample_rename_mapping_file=null unsafe=null use_jdk_deflater=false use_jdk_inflater=false disable_auto_index_creation_and_locking_when_reading_rods=false no_cmdline_in_header=false sites_only=false never_trim_vcf_format_field=false bcf=false bam_compression=null simplifyBAM=false disable_bam_indexing=false generate_md5=false num_threads=1 num_cpu_threads_per_data_thread=1 num_io_threads=0 monitorThreadEfficiency=false num_bam_file_handles=null read_group_black_list=null pedigree=[] pedigreeString=[] pedigreeValidationType=STRICT allow_intervals_with_unindexed_bam=false generateShadowBCF=false variant_index_type=DYNAMIC_SEEK variant_index_parameter=-1 reference_window_stop=0 phone_home= gatk_key=null tag=NA logging_level=INFO log_to_file=null help=false version=false out=/media/artem/artem_second/20170727_RUN8/Project_Stepchenkova/re_SNP_call_URA3/N108-LAN210-Can-A1-NA-RUN7-D1/N108-LAN210-Can-A1-NA-RUN7-D1.vcf likelihoodCalculationEngine=PairHMM heterogeneousKmerSizeResolution=COMBO_MIN dbsnp=(RodBinding name= source=UNBOUND) dontTrimActiveRegions=false maxDiscARExtension=25 maxGGAARExtension=300 paddingAroundIndels=150 paddingAroundSNPs=20 comp=[] annotation=[] excludeAnnotation=[] group=[StandardAnnotation, StandardHCAnnotation] debug=false useFilteredReadsForAnnotations=false emitRefConfidence=NONE bamOutput=null bamWriterType=CALLED_HAPLOTYPES emitDroppedReads=false disableOptimizations=false annotateNDA=false useNewAFCalculator=false heterozygosity=0.001 indel_heterozygosity=1.25E-4 heterozygosity_stdev=0.01 standard_min_confidence_threshold_for_calling=10.0 standard_min_confidence_threshold_for_emitting=30.0 max_alternate_alleles=6 max_genotype_count=1024 max_num_PL_values=100 input_prior=[] sample_ploidy=2 genotyping_mode=DISCOVERY alleles=(RodBinding name= source=UNBOUND) contamination_fraction_to_filter=0.0 contamination_fraction_per_sample_file=null p_nonref_model=null exactcallslog=null output_mode=EMIT_VARIANTS_ONLY allSitePLs=false gcpHMM=10 pair_hmm_implementation=FASTEST_AVAILABLE phredScaledGlobalReadMismappingRate=45 noFpga=false nativePairHmmThreads=1 useDoublePrecision=false sample_name=null kmerSize=[10, 25] dontIncreaseKmerSizesForCycles=false allowNonUniqueKmersInRef=false numPruningSamples=1 recoverDanglingHeads=false doNotRecoverDanglingBranches=false minDanglingBranchLength=4 consensus=false maxNumHaplotypesInPopulation=128 errorCorrectKmers=false minPruning=2 debugGraphTransformations=false allowCyclesInKmerGraphToGeneratePaths=false graphOutput=null kmerLengthForReadErrorCorrection=25 minObservationsForKmerToBeSolid=20 GVCFGQBands=[1, 2, 3, 4, 5, 6, 7, 8, 9, 10, 11, 12, 13, 14, 15, 16, 17, 18, 19, 20, 21, 22, 23, 24, 25, 26, 27, 28, 29, 30, 31, 32, 33, 34, 35, 36, 37, 38, 39, 40, 41, 42, 43, 44, 45, 46, 47, 48, 49, 50, 51, 52, 53, 54, 55, 56, 57, 58, 59, 60, 70, 80, 90, 99] indelSizeToEliminateInRefModel=10 min_base_quality_score=10 includeUmappedReads=false useAllelesTrigger=false doNotRunPhysicalPhasing=true keepRG=null justDetermineActiveRegions=false dontGenotype=false dontUseSoftClippedBases=false captureAssemblyFailureBAM=false errorCorrectReads=false pcr_indel_model=CONSERVATIVE maxReadsInRegionPerSample=10000 minReadsPerAlignmentStart=10 mergeVariantsViaLD=false activityProfileOut=null activeRegionOut=null activeRegionIn=null activeRegionExtension=null forceActive=false activeRegionMaxSize=null bandPassSigma=null maxReadsInMemoryPerSample=30000 maxTotalReadsInMemory=10000000 maxProbPropagationDistance=50 activeProbabilityThreshold=0.002 min_mapping_quality_score=20 filter_reads_with_N_cigar=false filter_mismatching_base_and_quals=false filter_bases_not_stored=false">
##GATKCommandLine.SelectVariants=<ID=SelectVariants,Version=3.8-0-ge9d806836,Date="Tue Sep 26 00:34:10 PDT 2017",Epoch=1506411250270,CommandLineOptions="analysis_type=SelectVariants input_file=[] showFullBamList=false read_buffer_size=null read_filter=[] disable_read_filter=[] intervals=null excludeIntervals=null interval_set_rule=UNION interval_merging=ALL interval_padding=0 reference_sequence=../../LAN210/LAN210_v0.10m.fasta nonDeterministicRandomSeed=false disableDithering=false maxRuntime=-1 maxRuntimeUnits=MINUTES downsampling_type=BY_SAMPLE downsample_to_fraction=null downsample_to_coverage=1000 baq=OFF baqGapOpenPenalty=40.0 refactor_NDN_cigar_string=false fix_misencoded_quality_scores=false allow_potentially_misencoded_quality_scores=false useOriginalQualities=false defaultBaseQualities=-1 performanceLog=null BQSR=null quantize_quals=0 static_quantized_quals=null round_down_quantized=false disable_indel_quals=false emit_original_quals=false preserve_qscores_less_than=6 globalQScorePrior=-1.0 secondsBetweenProgressUpdates=10 validation_strictness=SILENT remove_program_records=false keep_program_records=false sample_rename_mapping_file=null unsafe=null use_jdk_deflater=false use_jdk_inflater=false disable_auto_index_creation_and_locking_when_reading_rods=false no_cmdline_in_header=false sites_only=false never_trim_vcf_format_field=false bcf=false bam_compression=null simplifyBAM=false disable_bam_indexing=false generate_md5=false num_threads=1 num_cpu_threads_per_data_thread=1 num_io_threads=0 monitorThreadEfficiency=false num_bam_file_handles=null read_group_black_list=null pedigree=[] pedigreeString=[] pedigreeValidationType=STRICT allow_intervals_with_unindexed_bam=false generateShadowBCF=false variant_index_type=DYNAMIC_SEEK variant_index_parameter=-1 reference_window_stop=0 phone_home= gatk_key=null tag=NA logging_level=INFO log_to_file=null help=false version=false variant=(RodBinding name=variant source=N108-LAN210-Can-A1-NA-RUN7-D1.vcf) discordance=(RodBinding name= source=UNBOUND) concordance=(RodBinding name= source=UNBOUND) out=/media/artem/artem_second/20170727_RUN8/Project_Stepchenkova/re_SNP_call_URA3/N108-LAN210-Can-A1-NA-RUN7-D1/N108-LAN210-Can-A1-NA-RUN7-D1_SNVs.vcf sample_name=[] sample_expressions=null sample_file=null exclude_sample_name=[] exclude_sample_file=[] exclude_sample_expressions=[] selectexpressions=[] invertselect=false excludeNonVariants=false excludeFiltered=false preserveAlleles=false removeUnusedAlternates=false restrictAllelesTo=ALL keepOriginalAC=false keepOriginalDP=false mendelianViolation=false invertMendelianViolation=false mendelianViolationQualThreshold=0.0 select_random_fraction=0.0 remove_fraction_genotypes=0.0 selectTypeToInclude=[SNP] selectTypeToExclude=[] keepIDs=null excludeIDs=null fullyDecode=false justRead=false maxIndelSize=2147483647 minIndelSize=0 maxFilteredGenotypes=2147483647 minFilteredGenotypes=0 maxFractionFilteredGenotypes=1.0 minFractionFilteredGenotypes=0.0 maxNOCALLnumber=2147483647 maxNOCALLfraction=1.0 setFilteredGtToNocall=false ALLOW_NONOVERLAPPING_COMMAND_LINE_SAMPLES=false forceValidOutput=false filter_reads_with_N_cigar=false filter_mismatching_base_and_quals=false filter_bases_not_stored=false">
##INFO=<ID=AC,Number=A,Type=Integer,Description="Allele count in genotypes, for each ALT allele, in the same order as listed">
##INFO=<ID=AF,Number=A,Type=Float,Description="Allele Frequency, for each ALT allele, in the same order as listed">
##INFO=<ID=AN,Number=1,Type=Integer,Description="Total number of alleles in called genotypes">
##INFO=<ID=BaseQRankSum,Number=1,Type=Float,Description="Z-score from Wilcoxon rank sum test of Alt Vs. Ref base qualities">
##INFO=<ID=ClippingRankSum,Number=1,Type=Float,Description="Z-score From Wilcoxon rank sum test of Alt vs. Ref number of hard clipped bases">
##INFO=<ID=DP,Number=1,Type=Integer,Description="Approximate read depth; some reads may have been filtered">
##INFO=<ID=DS,Number=0,Type=Flag,Description="Were any of the samples downsampled?">
##INFO=<ID=ExcessHet,Number=1,Type=Float,Description="Phred-scaled p-value for exact test of excess heterozygosity">
##INFO=<ID=FS,Number=1,Type=Float,Description="Phred-scaled p-value using Fisher's exact test to detect strand bias">
##INFO=<ID=HaplotypeScore,Number=1,Type=Float,Description="Consistency of the site with at most two segregating haplotypes">
##INFO=<ID=InbreedingCoeff,Number=1,Type=Float,Description="Inbreeding coefficient as estimated from the genotype likelihoods per-sample when compared against the Hardy-Weinberg expectation">
##INFO=<ID=MLEAC,Number=A,Type=Integer,Description="Maximum likelihood expectation (MLE) for the allele counts (not necessarily the same as the AC), for each ALT allele, in the same order as listed">
##INFO=<ID=MLEAF,Number=A,Type=Float,Description="Maximum likelihood expectation (MLE) for the allele frequency (not necessarily the same as the AF), for each ALT allele, in the same order as listed">
##INFO=<ID=MQ,Number=1,Type=Float,Description="RMS Mapping Quality">
##INFO=<ID=MQRankSum,Number=1,Type=Float,Description="Z-score From Wilcoxon rank sum test of Alt vs. Ref read mapping qualities">
##INFO=<ID=QD,Number=1,Type=Float,Description="Variant Confidence/Quality by Depth">
##INFO=<ID=ReadPosRankSum,Number=1,Type=Float,Description="Z-score from Wilcoxon rank sum test of Alt vs. Ref read position bias">
##INFO=<ID=SOR,Number=1,Type=Float,Description="Symmetric Odds Ratio of 2x2 contingency table to detect strand bias">
##contig=<ID=chrI,length=198855>
##contig=<ID=chrII,length=810456>
##contig=<ID=chrIII,length=316501>
##contig=<ID=chrIV,length=1516959>
##contig=<ID=chrV,length=570663>
##contig=<ID=chrVI,length=270116>
##contig=<ID=chrVII,length=1084724>
##contig=<ID=chrVIII,length=557320>
##contig=<ID=chrIX,length=433988>
##contig=<ID=chrX,length=745688>
##contig=<ID=chrXI,length=666767>
##contig=<ID=chrXII,length=1065113>
##contig=<ID=chrXIII,length=917121>
##contig=<ID=chrXIV,length=784078>
##contig=<ID=chrXV,length=1078147>
##contig=<ID=chrXVI,length=943466>
##contig=<ID=mt,length=85611>
##reference=file:///media/artem/artem_second/20170727_RUN8/Project_Stepchenkova/re_SNP_call_URA3/N108-LAN210-Can-A1-NA-RUN7-D1/../../LAN210/LAN210_v0.10m.fasta
##source=SelectVariants
#CHROM	POS	ID	REF	ALT	QUAL	FILTER	INFO	FORMAT	N108-LAN210-Can-A1-NA-RUN7-D1
chrII	138312	.	G	A	744.77	PASS	AC=1;AF=0.500;AN=2;BaseQRankSum=1.190;ClippingRankSum=0.000;DP=58;ExcessHet=3.0103;FS=2.223;MLEAC=1;MLEAF=0.500;MQ=42.32;MQRankSum=-0.975;QD=13.07;ReadPosRankSum=-1.304;SOR=0.430	GT:AD:DP:GQ:PL	0/1:30,27:57:99:773,0,772
chrII	490118	.	C	T	1395.77	PASS	AC=1;AF=0.500;AN=2;BaseQRankSum=-0.396;ClippingRankSum=0.000;DP=77;ExcessHet=3.0103;FS=0.886;MLEAC=1;MLEAF=0.500;MQ=41.90;MQRankSum=-1.517;QD=18.86;ReadPosRankSum=-0.019;SOR=0.833	GT:AD:DP:GQ:PL	0/1:32,42:74:99:1424,0,1085
chrII	555369	.	G	T	828.77	PASS	AC=1;AF=0.500;AN=2;BaseQRankSum=-1.094;ClippingRankSum=0.000;DP=99;ExcessHet=3.0103;FS=2.008;MLEAC=1;MLEAF=0.500;MQ=41.19;MQRankSum=-1.175;QD=9.53;ReadPosRankSum=-6.832;SOR=0.446	GT:AD:DP:GQ:PL	0/1:62,25:87:99:857,0,7067
chrII	555371	.	T	A	822.77	PASS	AC=1;AF=0.500;AN=2;BaseQRankSum=0.862;ClippingRankSum=0.000;DP=101;ExcessHet=3.0103;FS=2.021;MLEAC=1;MLEAF=0.500;MQ=41.21;MQRankSum=-1.218;QD=9.24;ReadPosRankSum=-6.410;SOR=0.412	GT:AD:DP:GQ:PL	0/1:64,25:89:99:851,0,7130
chrII	555373	.	A	C	822.77	PASS	AC=1;AF=0.500;AN=2;BaseQRankSum=-0.707;ClippingRankSum=0.000;DP=103;ExcessHet=3.0103;FS=3.267;MLEAC=1;MLEAF=0.500;MQ=41.22;MQRankSum=-1.261;QD=9.04;ReadPosRankSum=-5.866;SOR=0.382	GT:AD:DP:GQ:PL	0/1:66,25:91:99:851,0,7130
chrII	649183	.	C	T	910.77	PASS	AC=1;AF=0.500;AN=2;BaseQRankSum=-0.680;ClippingRankSum=0.000;DP=64;ExcessHet=3.0103;FS=3.470;MLEAC=1;MLEAF=0.500;MQ=41.56;MQRankSum=1.280;QD=14.23;ReadPosRankSum=-2.704;SOR=0.368	GT:AD:DP:GQ:PL	0/1:36,28:64:99:939,0,1209
chrII	680311	.	G	A	1083.77	PASS	AC=1;AF=0.500;AN=2;BaseQRankSum=1.793;ClippingRankSum=0.000;DP=70;ExcessHet=3.0103;FS=4.790;MLEAC=1;MLEAF=0.500;MQ=41.94;MQRankSum=1.488;QD=15.94;ReadPosRankSum=1.581;SOR=0.826	GT:AD:DP:GQ:PL	0/1:33,35:68:99:1112,0,979
chrII	689109	.	C	T	997.77	PASS	AC=1;AF=0.500;AN=2;BaseQRankSum=0.307;ClippingRankSum=0.000;DP=75;ExcessHet=3.0103;FS=0.000;MLEAC=1;MLEAF=0.500;MQ=41.73;MQRankSum=-0.682;QD=13.48;ReadPosRankSum=1.621;SOR=0.743	GT:AD:DP:GQ:PL	0/1:40,34:74:99:1026,0,1311
chrII	718148	.	G	A	1091.77	PASS	AC=1;AF=0.500;AN=2;BaseQRankSum=1.018;ClippingRankSum=0.000;DP=59;ExcessHet=3.0103;FS=2.272;MLEAC=1;MLEAF=0.500;MQ=42.00;MQRankSum=0.000;QD=18.50;ReadPosRankSum=0.616;SOR=1.169	GT:AD:DP:GQ:PL	0/1:27,32:59:99:1120,0,873
chrII	768796	.	G	A	775.77	PASS	AC=1;AF=0.500;AN=2;BaseQRankSum=1.245;ClippingRankSum=0.000;DP=54;ExcessHet=3.0103;FS=1.064;MLEAC=1;MLEAF=0.500;MQ=41.65;MQRankSum=1.661;QD=14.37;ReadPosRankSum=1.171;SOR=0.484	GT:AD:DP:GQ:PL	0/1:29,25:54:99:804,0,917
chrIII	132052	.	C	T	884.77	PASS	AC=1;AF=0.500;AN=2;BaseQRankSum=1.092;ClippingRankSum=0.000;DP=81;ExcessHet=3.0103;FS=0.000;MLEAC=1;MLEAF=0.500;MQ=41.78;MQRankSum=1.479;QD=11.34;ReadPosRankSum=1.700;SOR=0.751	GT:AD:DP:GQ:PL	0/1:46,32:78:99:913,0,1346
chrIII	212856	.	C	T	1197.77	PASS	AC=1;AF=0.500;AN=2;BaseQRankSum=0.583;ClippingRankSum=0.000;DP=81;ExcessHet=3.0103;FS=0.000;MLEAC=1;MLEAF=0.500;MQ=41.64;MQRankSum=-1.516;QD=14.97;ReadPosRankSum=0.126;SOR=0.705	GT:AD:DP:GQ:PL	0/1:43,37:80:99:1226,0,1456
chrIV	221607	.	G	A	852.77	PASS	AC=1;AF=0.500;AN=2;BaseQRankSum=-0.319;ClippingRankSum=0.000;DP=45;ExcessHet=3.0103;FS=0.000;MLEAC=1;MLEAF=0.500;MQ=41.91;MQRankSum=-1.240;QD=19.83;ReadPosRankSum=0.090;SOR=0.779	GT:AD:DP:GQ:PL	0/1:19,24:43:99:881,0,701
chrIV	280699	.	G	A	1169.77	PASS	AC=1;AF=0.500;AN=2;BaseQRankSum=0.758;ClippingRankSum=0.000;DP=74;ExcessHet=3.0103;FS=0.949;MLEAC=1;MLEAF=0.500;MQ=41.61;MQRankSum=1.486;QD=16.71;ReadPosRankSum=-0.285;SOR=0.915	GT:AD:DP:GQ:PL	0/1:34,36:70:99:1198,0,1106
chrIV	410343	.	C	T	1231.77	PASS	AC=1;AF=0.500;AN=2;BaseQRankSum=0.777;ClippingRankSum=0.000;DP=65;ExcessHet=3.0103;FS=2.060;MLEAC=1;MLEAF=0.500;MQ=41.51;MQRankSum=0.820;QD=18.95;ReadPosRankSum=1.492;SOR=0.473	GT:AD:DP:GQ:PL	0/1:28,37:65:99:1260,0,859
chrIV	434274	.	C	T	1093.77	PASS	AC=1;AF=0.500;AN=2;BaseQRankSum=1.263;ClippingRankSum=0.000;DP=64;ExcessHet=3.0103;FS=3.582;MLEAC=1;MLEAF=0.500;MQ=40.49;MQRankSum=1.581;QD=18.23;ReadPosRankSum=0.100;SOR=0.350	GT:AD:DP:GQ:PL	0/1:27,33:60:99:1122,0,821
chrIV	546552	.	C	T	1682.77	PASS	AC=1;AF=0.500;AN=2;BaseQRankSum=-0.781;ClippingRankSum=0.000;DP=83;ExcessHet=3.0103;FS=7.333;MLEAC=1;MLEAF=0.500;MQ=41.44;MQRankSum=-0.891;QD=20.27;ReadPosRankSum=-0.290;SOR=0.885	GT:AD:DP:GQ:PL	0/1:33,50:83:99:1711,0,1079
chrIV	567003	.	C	T	1068.77	PASS	AC=1;AF=0.500;AN=2;BaseQRankSum=-0.007;ClippingRankSum=0.000;DP=66;ExcessHet=3.0103;FS=8.767;MLEAC=1;MLEAF=0.500;MQ=41.44;MQRankSum=-1.242;QD=16.70;ReadPosRankSum=-0.015;SOR=0.983	GT:AD:DP:GQ:PL	0/1:31,33:64:99:1097,0,1001
chrIV	584614	.	G	A	1002.77	PASS	AC=1;AF=0.500;AN=2;BaseQRankSum=1.451;ClippingRankSum=0.000;DP=57;ExcessHet=3.0103;FS=1.010;MLEAC=1;MLEAF=0.500;MQ=40.99;MQRankSum=0.162;QD=17.59;ReadPosRankSum=-2.042;SOR=0.880	GT:AD:DP:GQ:PL	0/1:27,30:57:99:1031,0,800
chrIV	768203	.	G	A	434.77	PASS	AC=1;AF=0.500;AN=2;BaseQRankSum=0.701;ClippingRankSum=0.000;DP=27;ExcessHet=3.0103;FS=4.925;MLEAC=1;MLEAF=0.500;MQ=41.93;MQRankSum=1.077;QD=16.72;ReadPosRankSum=-0.220;SOR=2.448	GT:AD:DP:GQ:PL	0/1:13,13:26:99:463,0,416
chrIV	914779	.	G	A	730.77	PASS	AC=1;AF=0.500;AN=2;BaseQRankSum=1.613;ClippingRankSum=0.000;DP=42;ExcessHet=3.0103;FS=0.000;MLEAC=1;MLEAF=0.500;MQ=40.96;MQRankSum=-1.621;QD=17.82;ReadPosRankSum=1.967;SOR=0.743	GT:AD:DP:GQ:PL	0/1:19,22:41:99:759,0,612
chrIV	960579	.	C	T	909.77	PASS	AC=1;AF=0.500;AN=2;BaseQRankSum=1.228;ClippingRankSum=0.000;DP=64;ExcessHet=3.0103;FS=2.301;MLEAC=1;MLEAF=0.500;MQ=41.54;MQRankSum=-0.137;QD=14.44;ReadPosRankSum=-1.060;SOR=0.437	GT:AD:DP:GQ:PL	0/1:35,28:63:99:938,0,1178
chrIV	1103624	.	G	A	1498.77	PASS	AC=1;AF=0.500;AN=2;BaseQRankSum=0.157;ClippingRankSum=0.000;DP=88;ExcessHet=3.0103;FS=2.860;MLEAC=1;MLEAF=0.500;MQ=41.93;MQRankSum=1.806;QD=17.03;ReadPosRankSum=-0.785;SOR=0.441	GT:AD:DP:GQ:PL	0/1:43,45:88:99:1527,0,1440
chrIV	1152907	.	C	T	910.77	PASS	AC=1;AF=0.500;AN=2;BaseQRankSum=1.101;ClippingRankSum=0.000;DP=79;ExcessHet=3.0103;FS=4.540;MLEAC=1;MLEAF=0.500;MQ=42.00;MQRankSum=0.000;QD=11.83;ReadPosRankSum=-0.892;SOR=1.223	GT:AD:DP:GQ:PL	0/1:48,29:77:99:939,0,1526
chrIV	1402840	.	G	A	807.77	PASS	AC=1;AF=0.500;AN=2;BaseQRankSum=1.163;ClippingRankSum=0.000;DP=68;ExcessHet=3.0103;FS=0.941;MLEAC=1;MLEAF=0.500;MQ=41.78;MQRankSum=-1.118;QD=12.43;ReadPosRankSum=0.550;SOR=0.551	GT:AD:DP:GQ:PL	0/1:37,28:65:99:836,0,1098
chrIV	1410303	.	G	A	912.77	PASS	AC=1;AF=0.500;AN=2;BaseQRankSum=-0.835;ClippingRankSum=0.000;DP=49;ExcessHet=3.0103;FS=1.129;MLEAC=1;MLEAF=0.500;MQ=41.71;MQRankSum=1.129;QD=19.02;ReadPosRankSum=-0.567;SOR=0.495	GT:AD:DP:GQ:PL	0/1:22,26:48:99:941,0,788
chrIV	1465963	.	C	T	1030.77	PASS	AC=1;AF=0.500;AN=2;BaseQRankSum=-1.055;ClippingRankSum=0.000;DP=67;ExcessHet=3.0103;FS=0.000;MLEAC=1;MLEAF=0.500;MQ=41.57;MQRankSum=0.000;QD=15.62;ReadPosRankSum=-0.736;SOR=0.700	GT:AD:DP:GQ:PL	0/1:34,32:66:99:1059,0,1143
chrV	7879	.	C	T	2993.77	PASS	AC=2;AF=1.00;AN=2;DP=78;ExcessHet=3.0103;FS=0.000;MLEAC=2;MLEAF=1.00;MQ=41.97;QD=31.07;SOR=0.798	GT:AD:DP:GQ:PL	1/1:0,78:78:99:3022,235,0
chrV	8722	.	C	T	2206.77	PASS	AC=2;AF=1.00;AN=2;DP=64;ExcessHet=3.0103;FS=0.000;MLEAC=2;MLEAF=1.00;MQ=41.91;QD=28.46;SOR=0.724	GT:AD:DP:GQ:PL	1/1:0,63:63:99:2235,189,0
chrV	8895	.	C	T	2183.77	PASS	AC=2;AF=1.00;AN=2;DP=56;ExcessHet=3.0103;FS=0.000;MLEAC=2;MLEAF=1.00;MQ=41.97;QD=27.81;SOR=1.919	GT:AD:DP:GQ:PL	1/1:0,56:56:99:2212,168,0
chrV	10040	.	C	T	2474.77	PASS	AC=2;AF=1.00;AN=2;DP=62;ExcessHet=3.0103;FS=0.000;MLEAC=2;MLEAF=1.00;MQ=42.00;QD=30.91;SOR=0.976	GT:AD:DP:GQ:PL	1/1:0,62:62:99:2503,187,0
chrV	11177	.	C	T	2007.77	PASS	AC=2;AF=1.00;AN=2;BaseQRankSum=-0.260;ClippingRankSum=0.000;DP=55;ExcessHet=3.0103;FS=0.000;MLEAC=2;MLEAF=1.00;MQ=42.00;MQRankSum=0.000;QD=32.21;ReadPosRankSum=0.584;SOR=0.307	GT:AD:DP:GQ:PL	1/1:1,53:54:99:2036,120,0
chrV	14023	.	C	T	2933.77	PASS	AC=2;AF=1.00;AN=2;DP=80;ExcessHet=3.0103;FS=0.000;MLEAC=2;MLEAF=1.00;MQ=41.55;QD=31.58;SOR=0.908	GT:AD:DP:GQ:PL	1/1:0,80:80:99:2962,240,0
chrV	14988	.	C	T	1808.77	PASS	AC=2;AF=1.00;AN=2;BaseQRankSum=-1.324;ClippingRankSum=0.000;DP=49;ExcessHet=3.0103;FS=0.000;MLEAC=2;MLEAF=1.00;MQ=41.54;MQRankSum=-0.269;QD=32.64;ReadPosRankSum=-0.756;SOR=0.510	GT:AD:DP:GQ:PL	1/1:1,48:49:99:1837,102,0
chrV	17937	.	C	T	732.77	PASS	AC=2;AF=1.00;AN=2;DP=18;ExcessHet=3.0103;FS=0.000;MLEAC=2;MLEAF=1.00;MQ=42.00;QD=30.03;SOR=3.500	GT:AD:DP:GQ:PL	1/1:0,18:18:54:761,54,0
chrV	32304	.	G	A	2732.77	PASS	AC=2;AF=1.00;AN=2;DP=62;ExcessHet=3.0103;FS=0.000;MLEAC=2;MLEAF=1.00;MQ=41.87;QD=29.62;SOR=0.986	GT:AD:DP:GQ:PL	1/1:0,60:60:99:2761,190,0
chrV	32321	.	G	A	2911.77	PASS	AC=2;AF=1.00;AN=2;DP=69;ExcessHet=3.0103;FS=0.000;MLEAC=2;MLEAF=1.00;MQ=41.89;QD=33.35;SOR=1.296	GT:AD:DP:GQ:PL	1/1:0,69:69:99:2940,208,0
chrV	64544	.	G	A	1249.77	PASS	AC=1;AF=0.500;AN=2;BaseQRankSum=1.369;ClippingRankSum=0.000;DP=74;ExcessHet=3.0103;FS=3.195;MLEAC=1;MLEAF=0.500;MQ=41.97;MQRankSum=1.085;QD=17.36;ReadPosRankSum=1.147;SOR=0.758	GT:AD:DP:GQ:PL	0/1:34,38:72:99:1278,0,1063
chrV	70819	.	G	A	1013.77	PASS	AC=1;AF=0.500;AN=2;BaseQRankSum=-0.577;ClippingRankSum=0.000;DP=69;ExcessHet=3.0103;FS=3.370;MLEAC=1;MLEAF=0.500;MQ=41.70;MQRankSum=-1.404;QD=15.36;ReadPosRankSum=-0.202;SOR=0.679	GT:AD:DP:GQ:PL	0/1:33,33:66:99:1042,0,1122
chrV	77282	.	G	A	848.77	PASS	AC=1;AF=0.500;AN=2;BaseQRankSum=2.387;ClippingRankSum=0.000;DP=53;ExcessHet=3.0103;FS=0.000;MLEAC=1;MLEAF=0.500;MQ=41.37;MQRankSum=0.463;QD=16.64;ReadPosRankSum=0.000;SOR=0.847	GT:AD:DP:GQ:PL	0/1:27,24:51:99:877,0,936
chrV	89752	.	G	A	812.77	PASS	AC=1;AF=0.500;AN=2;BaseQRankSum=-1.002;ClippingRankSum=0.000;DP=63;ExcessHet=3.0103;FS=3.660;MLEAC=1;MLEAF=0.500;MQ=41.21;MQRankSum=-0.990;QD=13.11;ReadPosRankSum=-0.285;SOR=0.338	GT:AD:DP:GQ:PL	0/1:33,29:62:99:841,0,1080
chrV	90483	.	G	A	1660.77	PASS	AC=1;AF=0.500;AN=2;BaseQRankSum=0.303;ClippingRankSum=0.000;DP=98;ExcessHet=3.0103;FS=1.666;MLEAC=1;MLEAF=0.500;MQ=41.53;MQRankSum=0.115;QD=17.12;ReadPosRankSum=-1.000;SOR=0.482	GT:AD:DP:GQ:PL	0/1:45,52:97:99:1689,0,1485
chrV	92571	.	G	A	2375.77	PASS	AC=1;AF=0.500;AN=2;BaseQRankSum=0.325;ClippingRankSum=0.000;DP=98;ExcessHet=3.0103;FS=0.832;MLEAC=1;MLEAF=0.500;MQ=41.75;MQRankSum=-1.555;QD=25.27;ReadPosRankSum=0.744;SOR=0.901	GT:AD:DP:GQ:PL	0/1:35,59:94:99:2404,0,2446
chrV	92572	.	G	A	2375.77	PASS	AC=1;AF=0.500;AN=2;BaseQRankSum=0.318;ClippingRankSum=0.000;DP=99;ExcessHet=3.0103;FS=0.822;MLEAC=1;MLEAF=0.500;MQ=41.75;MQRankSum=-1.541;QD=25.01;ReadPosRankSum=0.559;SOR=0.849	GT:AD:DP:GQ:PL	0/1:35,60:95:99:2404,0,2446
chrV	100063	.	G	A	1421.77	PASS	AC=1;AF=0.500;AN=2;BaseQRankSum=-0.350;ClippingRankSum=0.000;DP=75;ExcessHet=3.0103;FS=9.905;MLEAC=1;MLEAF=0.500;MQ=41.87;MQRankSum=-1.008;QD=19.21;ReadPosRankSum=-0.065;SOR=0.636	GT:AD:DP:GQ:PL	0/1:31,43:74:99:1450,0,941
chrV	104232	.	G	A	921.77	PASS	AC=1;AF=0.500;AN=2;BaseQRankSum=-1.997;ClippingRankSum=0.000;DP=77;ExcessHet=3.0103;FS=9.822;MLEAC=1;MLEAF=0.500;MQ=41.95;MQRankSum=-1.669;QD=11.97;ReadPosRankSum=-1.078;SOR=1.390	GT:AD:DP:GQ:PL	0/1:45,32:77:99:950,0,1582
chrV	105595	.	G	A	2040.77	PASS	AC=2;AF=1.00;AN=2;DP=57;ExcessHet=3.0103;FS=0.000;MLEAC=2;MLEAF=1.00;MQ=41.67;QD=27.05;SOR=0.728	GT:AD:DP:GQ:PL	1/1:0,57:57:99:2069,171,0
chrV	111186	.	G	A	604.77	PASS	AC=1;AF=0.500;AN=2;BaseQRankSum=1.984;ClippingRankSum=0.000;DP=47;ExcessHet=3.0103;FS=1.206;MLEAC=1;MLEAF=0.500;MQ=40.99;MQRankSum=1.896;QD=13.15;ReadPosRankSum=0.024;SOR=0.406	GT:AD:DP:GQ:PL	0/1:28,18:46:99:633,0,897
chrV	115192	.	G	A	899.77	PASS	AC=1;AF=0.500;AN=2;BaseQRankSum=0.865;ClippingRankSum=0.000;DP=71;ExcessHet=3.0103;FS=8.448;MLEAC=1;MLEAF=0.500;MQ=41.97;MQRankSum=-1.196;QD=12.85;ReadPosRankSum=0.932;SOR=1.004	GT:AD:DP:GQ:PL	0/1:42,28:70:99:928,0,1460
chrV	115757	.	G	A	748.77	PASS	AC=1;AF=0.500;AN=2;BaseQRankSum=-0.246;ClippingRankSum=0.000;DP=64;ExcessHet=3.0103;FS=1.009;MLEAC=1;MLEAF=0.500;MQ=41.46;MQRankSum=-2.668;QD=12.27;ReadPosRankSum=-1.284;SOR=0.506	GT:AD:DP:GQ:PL	0/1:35,26:61:99:777,0,1131
chrV	115805	.	G	A	782.77	PASS	AC=1;AF=0.500;AN=2;BaseQRankSum=1.285;ClippingRankSum=0.000;DP=52;ExcessHet=3.0103;FS=5.966;MLEAC=1;MLEAF=0.500;MQ=41.89;MQRankSum=-1.886;QD=15.05;ReadPosRankSum=2.139;SOR=0.223	GT:AD:DP:GQ:PL	0/1:28,24:52:99:811,0,964
chrV	116436	.	G	A	2142.77	PASS	AC=1;AF=0.500;AN=2;BaseQRankSum=1.165;ClippingRankSum=0.000;DP=115;ExcessHet=3.0103;FS=2.708;MLEAC=1;MLEAF=0.500;MQ=40.81;MQRankSum=-1.193;QD=20.03;ReadPosRankSum=1.121;SOR=0.430	GT:AD:DP:GQ:PL	0/1:41,66:107:99:2171,0,1292
chrV	116510	.	G	A	1447.77	PASS	AC=1;AF=0.500;AN=2;BaseQRankSum=1.072;ClippingRankSum=0.000;DP=97;ExcessHet=3.0103;FS=0.784;MLEAC=1;MLEAF=0.500;MQ=41.98;MQRankSum=-1.035;QD=15.91;ReadPosRankSum=0.495;SOR=0.598	GT:AD:DP:GQ:PL	0/1:48,43:91:99:1476,0,1530
chrV	116646	.	G	A	1633.77	PASS	AC=1;AF=0.500;AN=2;BaseQRankSum=1.255;ClippingRankSum=0.000;DP=88;ExcessHet=3.0103;FS=2.995;MLEAC=1;MLEAF=0.500;MQ=41.63;MQRankSum=-0.719;QD=18.78;ReadPosRankSum=-0.304;SOR=0.387	GT:AD:DP:GQ:PL	0/1:38,49:87:99:1662,0,1142
chrV	116669	.	G	A	1507.77	PASS	AC=1;AF=0.500;AN=2;BaseQRankSum=-1.488;ClippingRankSum=0.000;DP=80;ExcessHet=3.0103;FS=0.851;MLEAC=1;MLEAF=0.500;MQ=41.98;MQRankSum=-0.778;QD=19.09;ReadPosRankSum=-1.629;SOR=0.596	GT:AD:DP:GQ:PL	0/1:31,48:79:99:1536,0,979
chrV	116790	.	G	A	1283.77	PASS	AC=1;AF=0.500;AN=2;BaseQRankSum=0.473;ClippingRankSum=0.000;DP=67;ExcessHet=3.0103;FS=0.000;MLEAC=1;MLEAF=0.500;MQ=41.48;MQRankSum=-1.079;QD=19.16;ReadPosRankSum=0.275;SOR=0.602	GT:AD:DP:GQ:PL	0/1:30,37:67:99:1312,0,1014
chrV	117634	.	G	A	831.77	PASS	AC=1;AF=0.500;AN=2;BaseQRankSum=1.061;ClippingRankSum=0.000;DP=59;ExcessHet=3.0103;FS=0.000;MLEAC=1;MLEAF=0.500;MQ=41.75;MQRankSum=0.905;QD=14.34;ReadPosRankSum=-0.290;SOR=0.710	GT:AD:DP:GQ:PL	0/1:33,25:58:99:860,0,1065
chrV	118152	.	G	A	498.77	PASS	AC=1;AF=0.500;AN=2;BaseQRankSum=-0.161;ClippingRankSum=0.000;DP=39;ExcessHet=3.0103;FS=1.329;MLEAC=1;MLEAF=0.500;MQ=41.62;MQRankSum=0.886;QD=12.79;ReadPosRankSum=0.703;SOR=0.436	GT:AD:DP:GQ:PL	0/1:23,16:39:99:527,0,809
chrV	119482	.	G	A	1667.77	PASS	AC=1;AF=0.500;AN=2;BaseQRankSum=0.689;ClippingRankSum=0.000;DP=101;ExcessHet=3.0103;FS=2.629;MLEAC=1;MLEAF=0.500;MQ=41.52;MQRankSum=-2.181;QD=17.37;ReadPosRankSum=0.335;SOR=0.473	GT:AD:DP:GQ:PL	0/1:46,50:96:99:1696,0,1579
chrV	119557	.	G	A	1377.77	PASS	AC=1;AF=0.500;AN=2;BaseQRankSum=-1.416;ClippingRankSum=0.000;DP=84;ExcessHet=3.0103;FS=0.827;MLEAC=1;MLEAF=0.500;MQ=41.63;MQRankSum=-1.677;QD=16.60;ReadPosRankSum=0.772;SOR=0.557	GT:AD:DP:GQ:PL	0/1:40,43:83:99:1406,0,1391
chrV	122974	.	G	A	947.77	PASS	AC=1;AF=0.500;AN=2;BaseQRankSum=-1.135;ClippingRankSum=0.000;DP=56;ExcessHet=3.0103;FS=7.969;MLEAC=1;MLEAF=0.500;MQ=41.97;MQRankSum=-0.876;QD=17.23;ReadPosRankSum=-0.207;SOR=0.132	GT:AD:DP:GQ:PL	0/1:25,30:55:99:976,0,838
chrV	123195	.	G	A	977.77	PASS	AC=1;AF=0.500;AN=2;BaseQRankSum=0.456;ClippingRankSum=0.000;DP=64;ExcessHet=3.0103;FS=2.166;MLEAC=1;MLEAF=0.500;MQ=41.52;MQRankSum=1.724;QD=15.77;ReadPosRankSum=-0.685;SOR=0.400	GT:AD:DP:GQ:PL	0/1:32,30:62:99:1006,0,1061
chrV	123351	.	G	A	1092.77	PASS	AC=1;AF=0.500;AN=2;BaseQRankSum=-2.506;ClippingRankSum=0.000;DP=70;ExcessHet=3.0103;FS=2.185;MLEAC=1;MLEAF=0.500;MQ=41.56;MQRankSum=-0.769;QD=17.07;ReadPosRankSum=-0.401;SOR=1.015	GT:AD:DP:GQ:PL	0/1:25,39:64:99:1121,0,823
chrV	123599	.	G	A	1497.77	PASS	AC=1;AF=0.500;AN=2;BaseQRankSum=4.208;ClippingRankSum=0.000;DP=95;ExcessHet=3.0103;FS=0.000;MLEAC=1;MLEAF=0.500;MQ=41.79;MQRankSum=1.653;QD=16.28;ReadPosRankSum=-0.880;SOR=0.731	GT:AD:DP:GQ:PL	0/1:49,43:92:99:1526,0,1559
chrV	125752	.	G	A	1497.77	PASS	AC=1;AF=0.500;AN=2;BaseQRankSum=0.867;ClippingRankSum=0.000;DP=80;ExcessHet=3.0103;FS=0.861;MLEAC=1;MLEAF=0.500;MQ=41.79;MQRankSum=0.071;QD=18.72;ReadPosRankSum=1.495;SOR=0.866	GT:AD:DP:GQ:PL	0/1:38,42:80:99:1526,0,1299
chrV	127903	.	G	A	1606.77	PASS	AC=1;AF=0.500;AN=2;BaseQRankSum=0.037;ClippingRankSum=0.000;DP=90;ExcessHet=3.0103;FS=1.725;MLEAC=1;MLEAF=0.500;MQ=41.82;MQRankSum=-1.256;QD=17.85;ReadPosRankSum=0.122;SOR=0.892	GT:AD:DP:GQ:PL	0/1:40,50:90:99:1635,0,1238
chrV	131380	.	G	A	1259.77	PASS	AC=1;AF=0.500;AN=2;BaseQRankSum=-2.091;ClippingRankSum=0.000;DP=63;ExcessHet=3.0103;FS=3.660;MLEAC=1;MLEAF=0.500;MQ=41.91;MQRankSum=-1.033;QD=20.32;ReadPosRankSum=-1.824;SOR=0.914	GT:AD:DP:GQ:PL	0/1:22,40:62:99:1288,0,732
chrV	131914	.	G	A	887.77	PASS	AC=1;AF=0.500;AN=2;BaseQRankSum=0.662;ClippingRankSum=0.000;DP=53;ExcessHet=3.0103;FS=3.824;MLEAC=1;MLEAF=0.500;MQ=42.00;MQRankSum=0.000;QD=16.75;ReadPosRankSum=-1.502;SOR=0.473	GT:AD:DP:GQ:PL	0/1:28,25:53:99:916,0,948
chrV	135502	.	G	A	1204.77	PASS	AC=1;AF=0.500;AN=2;BaseQRankSum=0.767;ClippingRankSum=0.000;DP=68;ExcessHet=3.0103;FS=9.587;MLEAC=1;MLEAF=0.500;MQ=41.65;MQRankSum=-1.726;QD=19.43;ReadPosRankSum=-0.507;SOR=1.949	GT:AD:DP:GQ:PL	0/1:26,36:62:99:1233,0,805
chrV	138636	.	G	A	980.77	PASS	AC=1;AF=0.500;AN=2;BaseQRankSum=1.162;ClippingRankSum=0.000;DP=68;ExcessHet=3.0103;FS=0.000;MLEAC=1;MLEAF=0.500;MQ=41.37;MQRankSum=-0.976;QD=15.82;ReadPosRankSum=0.099;SOR=0.671	GT:AD:DP:GQ:PL	0/1:30,32:62:99:1009,0,899
chrV	139116	.	G	A	1102.77	PASS	AC=1;AF=0.500;AN=2;BaseQRankSum=0.008;ClippingRankSum=0.000;DP=57;ExcessHet=3.0103;FS=3.740;MLEAC=1;MLEAF=0.500;MQ=41.90;MQRankSum=-1.122;QD=19.69;ReadPosRankSum=1.059;SOR=0.565	GT:AD:DP:GQ:PL	0/1:22,34:56:99:1131,0,752
chrV	139569	.	G	A	1185.77	PASS	AC=1;AF=0.500;AN=2;BaseQRankSum=-0.653;ClippingRankSum=0.000;DP=69;ExcessHet=3.0103;FS=2.100;MLEAC=1;MLEAF=0.500;MQ=42.00;MQRankSum=0.000;QD=17.70;ReadPosRankSum=0.122;SOR=0.449	GT:AD:DP:GQ:PL	0/1:30,37:67:99:1214,0,1029
chrV	144330	.	G	A	1332.77	PASS	AC=1;AF=0.500;AN=2;BaseQRankSum=0.070;ClippingRankSum=0.000;DP=76;ExcessHet=3.0103;FS=0.940;MLEAC=1;MLEAF=0.500;MQ=41.76;MQRankSum=1.771;QD=17.54;ReadPosRankSum=1.974;SOR=0.491	GT:AD:DP:GQ:PL	0/1:38,38:76:99:1361,0,1308
chrV	145500	.	G	A	1024.77	PASS	AC=1;AF=0.500;AN=2;BaseQRankSum=0.839;ClippingRankSum=0.000;DP=74;ExcessHet=3.0103;FS=1.960;MLEAC=1;MLEAF=0.500;MQ=41.97;MQRankSum=-1.029;QD=14.23;ReadPosRankSum=-0.648;SOR=0.976	GT:AD:DP:GQ:PL	0/1:38,34:72:99:1053,0,1192
chrV	147847	.	G	A	1078.77	PASS	AC=1;AF=0.500;AN=2;BaseQRankSum=0.149;ClippingRankSum=0.000;DP=77;ExcessHet=3.0103;FS=0.885;MLEAC=1;MLEAF=0.500;MQ=41.95;MQRankSum=1.368;QD=14.58;ReadPosRankSum=-0.973;SOR=0.520	GT:AD:DP:GQ:PL	0/1:39,35:74:99:1107,0,1186
chrV	157197	.	G	A	1050.77	PASS	AC=1;AF=0.500;AN=2;BaseQRankSum=-1.264;ClippingRankSum=0.000;DP=51;ExcessHet=3.0103;FS=7.778;MLEAC=1;MLEAF=0.500;MQ=42.00;MQRankSum=0.000;QD=20.60;ReadPosRankSum=-0.530;SOR=1.215	GT:AD:DP:GQ:PL	0/1:21,30:51:99:1079,0,742
chrV	167644	.	G	A	472.77	PASS	AC=1;AF=0.500;AN=2;BaseQRankSum=-1.055;ClippingRankSum=0.000;DP=47;ExcessHet=3.0103;FS=14.590;MLEAC=1;MLEAF=0.500;MQ=41.39;MQRankSum=-1.836;QD=10.28;ReadPosRankSum=-0.882;SOR=1.152	GT:AD:DP:GQ:PL	0/1:29,17:46:99:501,0,1060
chrV	237830	.	C	T	1136.77	PASS	AC=1;AF=0.500;AN=2;BaseQRankSum=0.518;ClippingRankSum=0.000;DP=82;ExcessHet=3.0103;FS=0.876;MLEAC=1;MLEAF=0.500;MQ=41.83;MQRankSum=0.952;QD=14.57;ReadPosRankSum=0.532;SOR=0.570	GT:AD:DP:GQ:PL	0/1:42,36:78:99:1165,0,1368
chrV	250343	.	C	T	1162.77	PASS	AC=1;AF=0.500;AN=2;BaseQRankSum=-0.143;ClippingRankSum=0.000;DP=77;ExcessHet=3.0103;FS=0.848;MLEAC=1;MLEAF=0.500;MQ=40.86;MQRankSum=0.487;QD=15.30;ReadPosRankSum=0.152;SOR=0.593	GT:AD:DP:GQ:PL	0/1:36,40:76:99:1191,0,1094
chrV	275240	.	A	C	652.77	PASS	AC=1;AF=0.500;AN=2;BaseQRankSum=-0.957;ClippingRankSum=0.000;DP=131;ExcessHet=3.0103;FS=0.879;MLEAC=1;MLEAF=0.500;MQ=40.78;MQRankSum=-5.109;QD=5.06;ReadPosRankSum=-4.298;SOR=0.821	GT:AD:DP:GQ:PL	0/1:105,24:129:99:681,0,3683
chrV	278109	.	T	C	773.77	PASS	AC=1;AF=0.500;AN=2;BaseQRankSum=0.505;ClippingRankSum=0.000;DP=122;ExcessHet=3.0103;FS=10.081;MLEAC=1;MLEAF=0.500;MQ=40.15;MQRankSum=-3.787;QD=6.34;ReadPosRankSum=-1.208;SOR=2.027	GT:AD:DP:GQ:PL	0/1:91,31:122:99:802,0,3700
chrV	278115	.	T	C	918.77	PASS	AC=1;AF=0.500;AN=2;BaseQRankSum=-0.233;ClippingRankSum=0.000;DP=112;ExcessHet=3.0103;FS=12.394;MLEAC=1;MLEAF=0.500;MQ=40.02;MQRankSum=-3.869;QD=8.28;ReadPosRankSum=-2.008;SOR=2.399	GT:AD:DP:GQ:PL	0/1:84,27:111:99:947,0,3469
chrV	278116	.	G	T	918.77	PASS	AC=1;AF=0.500;AN=2;BaseQRankSum=-0.038;ClippingRankSum=0.000;DP=114;ExcessHet=3.0103;FS=14.602;MLEAC=1;MLEAF=0.500;MQ=40.06;MQRankSum=-3.933;QD=8.13;ReadPosRankSum=-1.922;SOR=2.552	GT:AD:DP:GQ:PL	0/1:86,27:113:99:947,0,3469
chrV	322166	.	C	T	804.77	PASS	AC=1;AF=0.500;AN=2;BaseQRankSum=-0.336;ClippingRankSum=0.000;DP=76;ExcessHet=3.0103;FS=0.000;MLEAC=1;MLEAF=0.500;MQ=41.75;MQRankSum=-0.777;QD=12.01;ReadPosRankSum=-0.944;SOR=0.824	GT:AD:DP:GQ:PL	0/1:38,29:67:99:833,0,1150
chrV	346406	.	G	A	1448.77	PASS	AC=1;AF=0.500;AN=2;BaseQRankSum=0.364;ClippingRankSum=0.000;DP=114;ExcessHet=3.0103;FS=1.536;MLEAC=1;MLEAF=0.500;MQ=41.84;MQRankSum=1.508;QD=13.05;ReadPosRankSum=-0.192;SOR=0.873	GT:AD:DP:GQ:PL	0/1:64,47:111:99:1477,0,2061
chrV	451552	.	C	T	1413.77	PASS	AC=1;AF=0.500;AN=2;BaseQRankSum=-1.309;ClippingRankSum=0.000;DP=85;ExcessHet=3.0103;FS=11.676;MLEAC=1;MLEAF=0.500;MQ=41.95;MQRankSum=-1.245;QD=16.83;ReadPosRankSum=0.271;SOR=0.165	GT:AD:DP:GQ:PL	0/1:37,47:84:99:1442,0,1149
chrVI	65909	.	G	A	1255.77	PASS	AC=1;AF=0.500;AN=2;BaseQRankSum=-0.613;ClippingRankSum=0.000;DP=92;ExcessHet=3.0103;FS=6.949;MLEAC=1;MLEAF=0.500;MQ=41.94;MQRankSum=-0.649;QD=13.95;ReadPosRankSum=-0.409;SOR=0.358	GT:AD:DP:GQ:PL	0/1:47,43:90:99:1284,0,1547
chrVI	183819	.	C	G	930.77	PASS	AC=1;AF=0.500;AN=2;BaseQRankSum=0.781;ClippingRankSum=0.000;DP=108;ExcessHet=3.0103;FS=5.774;MLEAC=1;MLEAF=0.500;MQ=40.74;MQRankSum=-9.496;QD=9.31;ReadPosRankSum=-6.702;SOR=1.382	GT:AD:DP:GQ:PL	0/1:72,28:100:99:959,0,11405
chrVI	183825	.	C	G	933.77	PASS	AC=1;AF=0.500;AN=2;BaseQRankSum=-1.091;ClippingRankSum=0.000;DP=101;ExcessHet=3.0103;FS=5.900;MLEAC=1;MLEAF=0.500;MQ=40.65;MQRankSum=-9.119;QD=10.04;ReadPosRankSum=-6.231;SOR=1.367	GT:AD:DP:GQ:PL	0/1:65,28:93:99:962,0,11341
chrVI	193017	.	G	A	1441.77	PASS	AC=1;AF=0.500;AN=2;BaseQRankSum=1.127;ClippingRankSum=0.000;DP=81;ExcessHet=3.0103;FS=4.283;MLEAC=1;MLEAF=0.500;MQ=41.83;MQRankSum=0.000;QD=18.25;ReadPosRankSum=-1.402;SOR=1.179	GT:AD:DP:GQ:PL	0/1:36,43:79:99:1470,0,1080
chrVI	193098	.	G	A	1440.77	PASS	AC=1;AF=0.500;AN=2;BaseQRankSum=-2.080;ClippingRankSum=0.000;DP=80;ExcessHet=3.0103;FS=0.000;MLEAC=1;MLEAF=0.500;MQ=41.60;MQRankSum=-1.582;QD=18.24;ReadPosRankSum=-0.256;SOR=0.686	GT:AD:DP:GQ:PL	0/1:30,49:79:99:1469,0,956
chrVI	193867	.	G	A	934.77	PASS	AC=1;AF=0.500;AN=2;BaseQRankSum=-1.387;ClippingRankSum=0.000;DP=63;ExcessHet=3.0103;FS=2.329;MLEAC=1;MLEAF=0.500;MQ=41.18;MQRankSum=-1.865;QD=14.84;ReadPosRankSum=-0.195;SOR=1.075	GT:AD:DP:GQ:PL	0/1:31,32:63:99:963,0,1063
chrVI	249169	.	C	T	1308.77	PASS	AC=1;AF=0.500;AN=2;BaseQRankSum=-1.315;ClippingRankSum=0.000;DP=65;ExcessHet=3.0103;FS=0.962;MLEAC=1;MLEAF=0.500;MQ=40.49;MQRankSum=-4.605;QD=20.45;ReadPosRankSum=1.102;SOR=0.927	GT:AD:DP:GQ:PL	0/1:30,34:64:99:1337,0,1820
chrVI	249174	.	C	T	1349.77	PASS	AC=1;AF=0.500;AN=2;BaseQRankSum=-1.524;ClippingRankSum=0.000;DP=64;ExcessHet=3.0103;FS=2.076;MLEAC=1;MLEAF=0.500;MQ=40.47;MQRankSum=-4.395;QD=21.42;ReadPosRankSum=0.705;SOR=0.973	GT:AD:DP:GQ:PL	0/1:28,35:63:99:1378,0,1770
chrVI	249197	.	C	T	1142.77	PASS	AC=1;AF=0.500;AN=2;BaseQRankSum=-1.684;ClippingRankSum=0.000;DP=64;ExcessHet=3.0103;FS=0.000;MLEAC=1;MLEAF=0.500;MQ=40.90;MQRankSum=-3.912;QD=17.86;ReadPosRankSum=0.279;SOR=0.708	GT:AD:DP:GQ:PL	0/1:26,38:64:99:1171,0,879
chrVII	347116	.	G	A	1609.77	PASS	AC=1;AF=0.500;AN=2;BaseQRankSum=0.817;ClippingRankSum=0.000;DP=82;ExcessHet=3.0103;FS=11.846;MLEAC=1;MLEAF=0.500;MQ=41.88;MQRankSum=-1.652;QD=20.12;ReadPosRankSum=-1.025;SOR=0.160	GT:AD:DP:GQ:PL	0/1:32,48:80:99:1638,0,1041
chrVII	384774	.	T	C	2544.77	PASS	AC=1;AF=0.500;AN=2;BaseQRankSum=-0.100;ClippingRankSum=0.000;DP=116;ExcessHet=3.0103;FS=3.418;MLEAC=1;MLEAF=0.500;MQ=41.88;MQRankSum=-1.413;QD=21.94;ReadPosRankSum=-7.425;SOR=0.972	GT:AD:DP:GQ:PL	0/1:51,65:116:99:2573,0,3382
chrVII	384775	.	G	A	2544.77	PASS	AC=1;AF=0.500;AN=2;BaseQRankSum=1.091;ClippingRankSum=0.000;DP=117;ExcessHet=3.0103;FS=4.462;MLEAC=1;MLEAF=0.500;MQ=41.88;MQRankSum=-1.428;QD=21.75;ReadPosRankSum=-7.528;SOR=0.947	GT:AD:DP:GQ:PL	0/1:52,65:117:99:2573,0,3382
chrVII	427769	.	C	T	1284.77	PASS	AC=1;AF=0.500;AN=2;BaseQRankSum=-0.845;ClippingRankSum=0.000;DP=71;ExcessHet=3.0103;FS=0.000;MLEAC=1;MLEAF=0.500;MQ=41.40;MQRankSum=-1.454;QD=18.89;ReadPosRankSum=0.110;SOR=0.713	GT:AD:DP:GQ:PL	0/1:28,40:68:99:1313,0,950
chrVII	498012	.	G	A	1420.77	PASS	AC=1;AF=0.500;AN=2;BaseQRankSum=3.152;ClippingRankSum=0.000;DP=69;ExcessHet=3.0103;FS=4.817;MLEAC=1;MLEAF=0.500;MQ=41.57;MQRankSum=1.225;QD=20.89;ReadPosRankSum=0.870;SOR=0.503	GT:AD:DP:GQ:PL	0/1:28,40:68:99:1449,0,752
chrVII	512549	.	C	T	1174.77	PASS	AC=1;AF=0.500;AN=2;BaseQRankSum=-0.981;ClippingRankSum=0.000;DP=72;ExcessHet=3.0103;FS=2.085;MLEAC=1;MLEAF=0.500;MQ=42.00;MQRankSum=0.000;QD=16.32;ReadPosRankSum=-2.018;SOR=0.454	GT:AD:DP:GQ:PL	0/1:38,34:72:99:1203,0,1393
chrVII	527288	.	C	T	931.77	PASS	AC=1;AF=0.500;AN=2;BaseQRankSum=2.217;ClippingRankSum=0.000;DP=76;ExcessHet=3.0103;FS=3.998;MLEAC=1;MLEAF=0.500;MQ=41.62;MQRankSum=-0.291;QD=12.42;ReadPosRankSum=0.259;SOR=0.312	GT:AD:DP:GQ:PL	0/1:45,30:75:99:960,0,1476
chrVII	678100	.	C	A	670.77	PASS	AC=1;AF=0.500;AN=2;BaseQRankSum=-0.460;ClippingRankSum=0.000;DP=46;ExcessHet=3.0103;FS=0.000;MLEAC=1;MLEAF=0.500;MQ=40.63;MQRankSum=-5.911;QD=18.13;ReadPosRankSum=-2.485;SOR=0.804	GT:AD:DP:GQ:PL	0/1:19,18:37:99:699,0,949
chrVII	678105	.	T	G	670.77	PASS	AC=1;AF=0.500;AN=2;BaseQRankSum=-1.502;ClippingRankSum=0.000;DP=46;ExcessHet=3.0103;FS=0.000;MLEAC=1;MLEAF=0.500;MQ=40.63;MQRankSum=-5.911;QD=18.13;ReadPosRankSum=-3.351;SOR=0.804	GT:AD:DP:GQ:PL	0/1:19,18:37:99:699,0,949
chrVII	784534	.	G	A	1088.77	PASS	AC=1;AF=0.500;AN=2;BaseQRankSum=0.568;ClippingRankSum=0.000;DP=78;ExcessHet=3.0103;FS=1.931;MLEAC=1;MLEAF=0.500;MQ=41.74;MQRankSum=-1.157;QD=14.14;ReadPosRankSum=0.480;SOR=0.968	GT:AD:DP:GQ:PL	0/1:42,35:77:99:1117,0,1341
chrVII	920501	.	C	T	2653.77	PASS	AC=2;AF=1.00;AN=2;DP=68;ExcessHet=3.0103;FS=0.000;MLEAC=2;MLEAF=1.00;MQ=40.77;QD=24.59;SOR=0.957	GT:AD:DP:GQ:PL	1/1:0,66:66:99:2682,199,0
chrVII	977171	.	G	A	1198.77	PASS	AC=1;AF=0.500;AN=2;BaseQRankSum=-1.181;ClippingRankSum=0.000;DP=71;ExcessHet=3.0103;FS=3.949;MLEAC=1;MLEAF=0.500;MQ=42.00;MQRankSum=0.000;QD=17.13;ReadPosRankSum=-1.773;SOR=1.424	GT:AD:DP:GQ:PL	0/1:33,37:70:99:1227,0,1085
chrVIII	18629	.	G	A	828.77	PASS	AC=1;AF=0.500;AN=2;BaseQRankSum=2.956;ClippingRankSum=0.000;DP=83;ExcessHet=3.0103;FS=7.896;MLEAC=1;MLEAF=0.500;MQ=41.65;MQRankSum=-0.360;QD=10.11;ReadPosRankSum=-0.183;SOR=1.644	GT:AD:DP:GQ:PL	0/1:52,30:82:99:857,0,1426
chrVIII	223909	.	G	A	1196.77	PASS	AC=1;AF=0.500;AN=2;BaseQRankSum=0.589;ClippingRankSum=0.000;DP=101;ExcessHet=3.0103;FS=0.898;MLEAC=1;MLEAF=0.500;MQ=41.53;MQRankSum=0.037;QD=11.97;ReadPosRankSum=1.472;SOR=0.866	GT:AD:DP:GQ:PL	0/1:59,41:100:99:1225,0,1803
chrVIII	236580	.	G	A	999.77	PASS	AC=1;AF=0.500;AN=2;BaseQRankSum=2.044;ClippingRankSum=0.000;DP=78;ExcessHet=3.0103;FS=0.000;MLEAC=1;MLEAF=0.500;MQ=41.82;MQRankSum=0.870;QD=12.98;ReadPosRankSum=0.247;SOR=0.716	GT:AD:DP:GQ:PL	0/1:45,32:77:99:1028,0,1321
chrVIII	240245	.	G	A	997.77	PASS	AC=1;AF=0.500;AN=2;BaseQRankSum=0.251;ClippingRankSum=0.000;DP=81;ExcessHet=3.0103;FS=9.355;MLEAC=1;MLEAF=0.500;MQ=41.83;MQRankSum=0.813;QD=12.32;ReadPosRankSum=2.217;SOR=1.334	GT:AD:DP:GQ:PL	0/1:50,31:81:99:1026,0,1730
chrVIII	429453	.	C	T	817.77	PASS	AC=1;AF=0.500;AN=2;BaseQRankSum=-2.131;ClippingRankSum=0.000;DP=58;ExcessHet=3.0103;FS=0.000;MLEAC=1;MLEAF=0.500;MQ=41.97;MQRankSum=0.000;QD=14.60;ReadPosRankSum=-2.373;SOR=0.711	GT:AD:DP:GQ:PL	0/1:30,26:56:99:846,0,1099
chrVIII	487197	.	G	A	1255.77	PASS	AC=1;AF=0.500;AN=2;BaseQRankSum=1.654;ClippingRankSum=0.000;DP=80;ExcessHet=3.0103;FS=1.800;MLEAC=1;MLEAF=0.500;MQ=41.95;MQRankSum=1.372;QD=15.70;ReadPosRankSum=0.343;SOR=0.914	GT:AD:DP:GQ:PL	0/1:42,38:80:99:1284,0,1363
chrIX	122148	.	C	T	711.77	PASS	AC=1;AF=0.500;AN=2;BaseQRankSum=0.616;ClippingRankSum=0.000;DP=56;ExcessHet=3.0103;FS=1.124;MLEAC=1;MLEAF=0.500;MQ=41.45;MQRankSum=-0.136;QD=13.43;ReadPosRankSum=-2.377;SOR=0.503	GT:AD:DP:GQ:PL	0/1:30,23:53:99:740,0,1022
chrIX	268487	.	G	A	896.77	PASS	AC=1;AF=0.500;AN=2;BaseQRankSum=-0.466;ClippingRankSum=0.000;DP=83;ExcessHet=3.0103;FS=0.910;MLEAC=1;MLEAF=0.500;MQ=41.98;MQRankSum=-1.136;QD=12.28;ReadPosRankSum=1.113;SOR=0.573	GT:AD:DP:GQ:PL	0/1:42,31:73:99:925,0,1386
chrIX	268829	.	G	C	462.77	PASS	AC=1;AF=0.500;AN=2;BaseQRankSum=3.888;ClippingRankSum=0.000;DP=79;ExcessHet=3.0103;FS=13.334;MLEAC=1;MLEAF=0.500;MQ=41.82;MQRankSum=0.549;QD=6.09;ReadPosRankSum=-6.039;SOR=1.481	GT:AD:DP:GQ:PL	0/1:60,16:76:99:491,0,5844
chrIX	268830	.	A	T	462.77	PASS	AC=1;AF=0.500;AN=2;BaseQRankSum=3.158;ClippingRankSum=0.000;DP=78;ExcessHet=3.0103;FS=13.208;MLEAC=1;MLEAF=0.500;MQ=41.82;MQRankSum=0.553;QD=6.17;ReadPosRankSum=-6.137;SOR=1.486	GT:AD:DP:GQ:PL	0/1:59,16:75:99:491,0,5844
chrIX	268831	.	G	C	462.77	PASS	AC=1;AF=0.500;AN=2;BaseQRankSum=3.423;ClippingRankSum=0.000;DP=78;ExcessHet=3.0103;FS=13.208;MLEAC=1;MLEAF=0.500;MQ=41.82;MQRankSum=0.553;QD=6.17;ReadPosRankSum=-6.192;SOR=1.486	GT:AD:DP:GQ:PL	0/1:59,16:75:99:491,0,5844
chrIX	269258	.	G	A	2037.77	PASS	AC=1;AF=0.500;AN=2;BaseQRankSum=-0.705;ClippingRankSum=0.000;DP=109;ExcessHet=3.0103;FS=1.601;MLEAC=1;MLEAF=0.500;MQ=41.70;MQRankSum=-1.666;QD=19.22;ReadPosRankSum=0.459;SOR=0.548	GT:AD:DP:GQ:PL	0/1:43,63:106:99:2066,0,1355
chrIX	388560	.	A	G	759.77	PASS	AC=1;AF=0.500;AN=2;BaseQRankSum=-4.963;ClippingRankSum=0.000;DP=79;ExcessHet=3.0103;FS=15.038;MLEAC=1;MLEAF=0.500;MQ=40.77;MQRankSum=-8.291;QD=9.74;ReadPosRankSum=-6.245;SOR=2.599	GT:AD:DP:GQ:PL	0/1:56,22:78:99:788,0,4641
chrIX	388566	.	A	T	759.77	PASS	AC=1;AF=0.500;AN=2;BaseQRankSum=-2.261;ClippingRankSum=0.000;DP=84;ExcessHet=3.0103;FS=18.826;MLEAC=1;MLEAF=0.500;MQ=40.66;MQRankSum=-8.520;QD=9.27;SOR=2.649	GT:AD:DP:GQ:PL	0/1:59,23:82:99:788,0,4789
chrX	123019	.	G	A	1323.77	PASS	AC=1;AF=0.500;AN=2;BaseQRankSum=-0.361;ClippingRankSum=0.000;DP=87;ExcessHet=3.0103;FS=5.944;MLEAC=1;MLEAF=0.500;MQ=41.34;MQRankSum=-1.338;QD=16.14;ReadPosRankSum=-0.140;SOR=1.387	GT:AD:DP:GQ:PL	0/1:39,43:82:99:1352,0,1283
chrX	680925	.	G	A	914.77	PASS	AC=1;AF=0.500;AN=2;BaseQRankSum=0.336;ClippingRankSum=0.000;DP=68;ExcessHet=3.0103;FS=3.468;MLEAC=1;MLEAF=0.500;MQ=41.54;MQRankSum=-0.794;QD=14.29;ReadPosRankSum=-0.940;SOR=0.861	GT:AD:DP:GQ:PL	0/1:36,28:64:99:943,0,1227
chrXI	39433	.	G	A	1008.77	PASS	AC=1;AF=0.500;AN=2;BaseQRankSum=0.416;ClippingRankSum=0.000;DP=72;ExcessHet=3.0103;FS=6.337;MLEAC=1;MLEAF=0.500;MQ=41.92;MQRankSum=-0.751;QD=14.62;ReadPosRankSum=0.545;SOR=0.634	GT:AD:DP:GQ:PL	0/1:38,31:69:99:1037,0,1264
chrXI	146056	.	A	G	1390.77	PASS	AC=1;AF=0.500;AN=2;BaseQRankSum=-0.163;ClippingRankSum=0.000;DP=155;ExcessHet=3.0103;FS=17.018;MLEAC=1;MLEAF=0.500;MQ=40.70;MQRankSum=-4.998;QD=9.40;ReadPosRankSum=-4.890;SOR=2.017	GT:AD:DP:GQ:PL	0/1:111,37:148:99:1419,0,4477
chrXI	146076	.	G	A	2240.77	PASS	AC=1;AF=0.500;AN=2;BaseQRankSum=-2.645;ClippingRankSum=0.000;DP=208;ExcessHet=3.0103;FS=9.098;MLEAC=1;MLEAF=0.500;MQ=40.46;MQRankSum=-5.932;QD=11.04;ReadPosRankSum=-6.321;SOR=1.384	GT:AD:DP:GQ:PL	0/1:139,64:203:99:2269,0,5600
chrXI	146077	.	T	C	2240.77	PASS	AC=1;AF=0.500;AN=2;BaseQRankSum=2.336;ClippingRankSum=0.000;DP=207;ExcessHet=3.0103;FS=9.127;MLEAC=1;MLEAF=0.500;MQ=40.45;MQRankSum=-5.904;QD=11.09;ReadPosRankSum=-6.008;SOR=1.399	GT:AD:DP:GQ:PL	0/1:138,64:202:99:2269,0,5600
chrXI	146091	.	T	C	1232.77	PASS	AC=1;AF=0.500;AN=2;BaseQRankSum=-0.655;ClippingRankSum=0.000;DP=223;ExcessHet=3.0103;FS=6.269;MLEAC=1;MLEAF=0.500;MQ=40.07;MQRankSum=-5.961;QD=5.65;ReadPosRankSum=-5.124;SOR=1.262	GT:AD:DP:GQ:PL	0/1:171,47:218:99:1261,0,6763
chrXI	266013	.	G	A	388.77	PASS	AC=1;AF=0.500;AN=2;BaseQRankSum=1.169;ClippingRankSum=0.000;DP=40;ExcessHet=3.0103;FS=7.314;MLEAC=1;MLEAF=0.500;MQ=41.95;MQRankSum=0.786;QD=9.72;ReadPosRankSum=0.014;SOR=1.162	GT:AD:DP:GQ:PL	0/1:26,14:40:99:417,0,771
chrXI	337815	.	C	T	1166.77	PASS	AC=1;AF=0.500;AN=2;BaseQRankSum=-0.395;ClippingRankSum=0.000;DP=89;ExcessHet=3.0103;FS=0.000;MLEAC=1;MLEAF=0.500;MQ=41.23;MQRankSum=1.162;QD=13.89;ReadPosRankSum=0.054;SOR=0.613	GT:AD:DP:GQ:PL	0/1:46,38:84:99:1195,0,1583
chrXI	356440	.	C	T	1233.77	PASS	AC=1;AF=0.500;AN=2;BaseQRankSum=0.359;ClippingRankSum=0.000;DP=60;ExcessHet=3.0103;FS=1.206;MLEAC=1;MLEAF=0.500;MQ=41.15;MQRankSum=-0.498;QD=22.03;ReadPosRankSum=-0.250;SOR=0.996	GT:AD:DP:GQ:PL	0/1:20,36:56:99:1262,0,686
chrXI	389714	.	G	A	1188.77	PASS	AC=1;AF=0.500;AN=2;BaseQRankSum=-1.238;ClippingRankSum=0.000;DP=91;ExcessHet=3.0103;FS=2.777;MLEAC=1;MLEAF=0.500;MQ=42.00;MQRankSum=0.000;QD=13.36;ReadPosRankSum=1.187;SOR=0.539	GT:AD:DP:GQ:PL	0/1:48,41:89:99:1217,0,1653
chrXI	574556	.	G	A	1180.77	PASS	AC=1;AF=0.500;AN=2;BaseQRankSum=-0.587;ClippingRankSum=0.000;DP=77;ExcessHet=3.0103;FS=3.132;MLEAC=1;MLEAF=0.500;MQ=41.76;MQRankSum=0.019;QD=15.74;ReadPosRankSum=-0.074;SOR=0.390	GT:AD:DP:GQ:PL	0/1:37,38:75:99:1209,0,1271
chrXI	592710	.	G	A	1305.77	PASS	AC=1;AF=0.500;AN=2;BaseQRankSum=1.052;ClippingRankSum=0.000;DP=81;ExcessHet=3.0103;FS=0.000;MLEAC=1;MLEAF=0.500;MQ=41.82;MQRankSum=0.965;QD=16.12;ReadPosRankSum=-1.314;SOR=0.671	GT:AD:DP:GQ:PL	0/1:43,38:81:99:1334,0,1416
chrXI	608492	.	G	A	1045.77	PASS	AC=1;AF=0.500;AN=2;BaseQRankSum=0.388;ClippingRankSum=0.000;DP=71;ExcessHet=3.0103;FS=0.000;MLEAC=1;MLEAF=0.500;MQ=41.46;MQRankSum=1.731;QD=14.94;ReadPosRankSum=-0.206;SOR=0.687	GT:AD:DP:GQ:PL	0/1:34,36:70:99:1074,0,971
chrXI	608766	.	G	A	621.77	PASS	AC=1;AF=0.500;AN=2;BaseQRankSum=3.007;ClippingRankSum=0.000;DP=44;ExcessHet=3.0103;FS=12.457;MLEAC=1;MLEAF=0.500;MQ=42.00;MQRankSum=0.000;QD=14.13;ReadPosRankSum=0.859;SOR=2.566	GT:AD:DP:GQ:PL	0/1:26,18:44:99:650,0,860
chrXII	226729	.	G	A	835.77	PASS	AC=1;AF=0.500;AN=2;BaseQRankSum=0.421;ClippingRankSum=0.000;DP=62;ExcessHet=3.0103;FS=3.540;MLEAC=1;MLEAF=0.500;MQ=41.97;MQRankSum=-1.144;QD=13.48;ReadPosRankSum=0.128;SOR=0.354	GT:AD:DP:GQ:PL	0/1:36,26:62:99:864,0,1277
chrXII	261144	.	G	A	1145.77	PASS	AC=1;AF=0.500;AN=2;BaseQRankSum=0.752;ClippingRankSum=0.000;DP=74;ExcessHet=3.0103;FS=7.761;MLEAC=1;MLEAF=0.500;MQ=41.73;MQRankSum=-1.022;QD=15.91;ReadPosRankSum=-0.511;SOR=1.011	GT:AD:DP:GQ:PL	0/1:37,35:72:99:1174,0,1240
chrXII	361594	.	G	A	761.77	PASS	AC=1;AF=0.500;AN=2;BaseQRankSum=1.113;ClippingRankSum=0.000;DP=50;ExcessHet=3.0103;FS=2.430;MLEAC=1;MLEAF=0.500;MQ=42.00;MQRankSum=0.000;QD=15.55;ReadPosRankSum=0.256;SOR=0.400	GT:AD:DP:GQ:PL	0/1:26,23:49:99:790,0,837
chrXII	377841	.	C	T	862.77	PASS	AC=1;AF=0.500;AN=2;BaseQRankSum=0.560;ClippingRankSum=0.000;DP=49;ExcessHet=3.0103;FS=1.260;MLEAC=1;MLEAF=0.500;MQ=41.70;MQRankSum=1.104;QD=17.61;ReadPosRankSum=-1.938;SOR=0.484	GT:AD:DP:GQ:PL	0/1:23,26:49:99:891,0,720
chrXII	519575	.	G	A	1334.77	PASS	AC=1;AF=0.500;AN=2;BaseQRankSum=-1.270;ClippingRankSum=0.000;DP=86;ExcessHet=3.0103;FS=9.558;MLEAC=1;MLEAF=0.500;MQ=41.46;MQRankSum=0.192;QD=16.68;ReadPosRankSum=-1.144;SOR=1.691	GT:AD:DP:GQ:PL	0/1:37,43:80:99:1363,0,1205
chrXII	566971	.	G	A	1422.77	PASS	AC=1;AF=0.500;AN=2;BaseQRankSum=0.546;ClippingRankSum=0.000;DP=80;ExcessHet=3.0103;FS=0.000;MLEAC=1;MLEAF=0.500;MQ=41.95;MQRankSum=-1.175;QD=17.78;ReadPosRankSum=0.005;SOR=0.693	GT:AD:DP:GQ:PL	0/1:33,47:80:99:1451,0,950
chrXII	586584	.	G	A	1000.77	PASS	AC=1;AF=0.500;AN=2;BaseQRankSum=-1.090;ClippingRankSum=0.000;DP=81;ExcessHet=3.0103;FS=9.477;MLEAC=1;MLEAF=0.500;MQ=41.63;MQRankSum=-1.619;QD=12.67;ReadPosRankSum=0.344;SOR=1.105	GT:AD:DP:GQ:PL	0/1:45,34:79:99:1029,0,1545
chrXII	588982	.	G	A	1100.77	PASS	AC=1;AF=0.500;AN=2;BaseQRankSum=1.376;ClippingRankSum=0.000;DP=51;ExcessHet=3.0103;FS=0.000;MLEAC=1;MLEAF=0.500;MQ=42.00;MQRankSum=0.000;QD=22.02;ReadPosRankSum=0.886;SOR=0.784	GT:AD:DP:GQ:PL	0/1:20,30:50:99:1129,0,712
chrXII	753425	.	C	T	1273.77	PASS	AC=1;AF=0.500;AN=2;BaseQRankSum=0.175;ClippingRankSum=0.000;DP=76;ExcessHet=3.0103;FS=6.047;MLEAC=1;MLEAF=0.500;MQ=41.57;MQRankSum=-1.822;QD=16.76;ReadPosRankSum=2.167;SOR=1.003	GT:AD:DP:GQ:PL	0/1:34,42:76:99:1302,0,1048
chrXII	839331	.	G	A	849.77	PASS	AC=1;AF=0.500;AN=2;BaseQRankSum=0.638;ClippingRankSum=0.000;DP=73;ExcessHet=3.0103;FS=3.313;MLEAC=1;MLEAF=0.500;MQ=41.97;MQRankSum=0.817;QD=11.64;ReadPosRankSum=-0.312;SOR=1.197	GT:AD:DP:GQ:PL	0/1:45,28:73:99:878,0,1479
chrXII	850820	.	C	T	1543.77	PASS	AC=1;AF=0.500;AN=2;BaseQRankSum=0.106;ClippingRankSum=0.000;DP=89;ExcessHet=3.0103;FS=0.000;MLEAC=1;MLEAF=0.500;MQ=41.67;MQRankSum=0.033;QD=17.95;ReadPosRankSum=-0.042;SOR=0.758	GT:AD:DP:GQ:PL	0/1:42,44:86:99:1572,0,1484
chrXII	932451	.	G	A	1257.77	PASS	AC=1;AF=0.500;AN=2;BaseQRankSum=-0.653;ClippingRankSum=0.000;DP=68;ExcessHet=3.0103;FS=0.949;MLEAC=1;MLEAF=0.500;MQ=41.78;MQRankSum=1.248;QD=18.77;ReadPosRankSum=-1.568;SOR=0.507	GT:AD:DP:GQ:PL	0/1:27,40:67:99:1286,0,832
chrXIII	127397	.	G	A	1453.77	PASS	AC=1;AF=0.500;AN=2;BaseQRankSum=-0.172;ClippingRankSum=0.000;DP=94;ExcessHet=3.0103;FS=0.000;MLEAC=1;MLEAF=0.500;MQ=41.52;MQRankSum=1.489;QD=16.71;ReadPosRankSum=0.813;SOR=0.713	GT:AD:DP:GQ:PL	0/1:42,45:87:99:1482,0,1387
chrXIII	220638	.	C	T	1435.77	PASS	AC=1;AF=0.500;AN=2;BaseQRankSum=0.180;ClippingRankSum=0.000;DP=92;ExcessHet=3.0103;FS=1.907;MLEAC=1;MLEAF=0.500;MQ=41.78;MQRankSum=-0.481;QD=16.89;ReadPosRankSum=1.688;SOR=1.042	GT:AD:DP:GQ:PL	0/1:41,44:85:99:1464,0,1377
chrXIII	266802	.	G	A	947.77	PASS	AC=1;AF=0.500;AN=2;BaseQRankSum=-0.349;ClippingRankSum=0.000;DP=64;ExcessHet=3.0103;FS=0.000;MLEAC=1;MLEAF=0.500;MQ=42.00;MQRankSum=0.000;QD=14.81;ReadPosRankSum=-0.882;SOR=0.616	GT:AD:DP:GQ:PL	0/1:36,28:64:99:976,0,1268
chrXIII	433571	.	C	T	1318.77	PASS	AC=1;AF=0.500;AN=2;BaseQRankSum=0.280;ClippingRankSum=0.000;DP=75;ExcessHet=3.0103;FS=0.000;MLEAC=1;MLEAF=0.500;MQ=42.00;MQRankSum=0.000;QD=18.57;ReadPosRankSum=0.544;SOR=0.763	GT:AD:DP:GQ:PL	0/1:33,38:71:99:1347,0,1127
chrXIII	453586	.	C	T	1081.77	PASS	AC=1;AF=0.500;AN=2;BaseQRankSum=2.656;ClippingRankSum=0.000;DP=73;ExcessHet=3.0103;FS=3.128;MLEAC=1;MLEAF=0.500;MQ=41.80;MQRankSum=0.922;QD=15.02;ReadPosRankSum=1.385;SOR=0.888	GT:AD:DP:GQ:PL	0/1:40,32:72:99:1110,0,1275
chrXIII	457482	.	C	T	667.77	PASS	AC=1;AF=0.500;AN=2;BaseQRankSum=-1.592;ClippingRankSum=0.000;DP=53;ExcessHet=3.0103;FS=7.625;MLEAC=1;MLEAF=0.500;MQ=42.00;MQRankSum=0.000;QD=12.60;ReadPosRankSum=-1.571;SOR=1.708	GT:AD:DP:GQ:PL	0/1:30,23:53:99:696,0,1051
chrXIII	507542	.	G	A	1256.77	PASS	AC=1;AF=0.500;AN=2;BaseQRankSum=-1.480;ClippingRankSum=0.000;DP=90;ExcessHet=3.0103;FS=0.840;MLEAC=1;MLEAF=0.500;MQ=41.65;MQRankSum=1.856;QD=15.33;ReadPosRankSum=-1.350;SOR=0.874	GT:AD:DP:GQ:PL	0/1:39,43:82:99:1285,0,1251
chrXIII	534718	.	G	A	1631.77	PASS	AC=1;AF=0.500;AN=2;BaseQRankSum=1.406;ClippingRankSum=0.000;DP=103;ExcessHet=3.0103;FS=1.609;MLEAC=1;MLEAF=0.500;MQ=42.00;MQRankSum=0.000;QD=16.00;ReadPosRankSum=0.948;SOR=0.503	GT:AD:DP:GQ:PL	0/1:53,49:102:99:1660,0,1705
chrXIII	534764	.	G	A	1321.77	PASS	AC=1;AF=0.500;AN=2;BaseQRankSum=0.372;ClippingRankSum=0.000;DP=67;ExcessHet=3.0103;FS=1.261;MLEAC=1;MLEAF=0.500;MQ=42.00;MQRankSum=0.000;QD=20.03;ReadPosRankSum=0.135;SOR=1.118	GT:AD:DP:GQ:PL	0/1:28,38:66:99:1350,0,951
chrXIII	608568	.	G	A	400.77	PASS	AC=1;AF=0.500;AN=2;BaseQRankSum=0.414;ClippingRankSum=0.000;DP=37;ExcessHet=3.0103;FS=1.348;MLEAC=1;MLEAF=0.500;MQ=41.89;MQRankSum=1.159;QD=10.83;ReadPosRankSum=-1.086;SOR=0.368	GT:AD:DP:GQ:PL	0/1:23,14:37:99:429,0,738
chrXIII	662379	.	C	T	773.77	PASS	AC=1;AF=0.500;AN=2;BaseQRankSum=-0.636;ClippingRankSum=0.000;DP=43;ExcessHet=3.0103;FS=4.894;MLEAC=1;MLEAF=0.500;MQ=42.00;MQRankSum=0.000;QD=17.99;ReadPosRankSum=0.296;SOR=0.223	GT:AD:DP:GQ:PL	0/1:19,24:43:99:802,0,667
chrXIII	778708	.	G	A	762.77	PASS	AC=1;AF=0.500;AN=2;BaseQRankSum=2.229;ClippingRankSum=0.000;DP=52;ExcessHet=3.0103;FS=4.060;MLEAC=1;MLEAF=0.500;MQ=41.72;MQRankSum=-1.084;QD=14.67;ReadPosRankSum=0.653;SOR=1.291	GT:AD:DP:GQ:PL	0/1:29,23:52:99:791,0,950
chrXIII	880305	.	C	T	983.77	PASS	AC=1;AF=0.500;AN=2;BaseQRankSum=-1.652;ClippingRankSum=0.000;DP=70;ExcessHet=3.0103;FS=3.415;MLEAC=1;MLEAF=0.500;MQ=40.98;MQRankSum=-2.357;QD=14.05;ReadPosRankSum=0.008;SOR=0.349	GT:AD:DP:GQ:PL	0/1:36,34:70:99:1012,0,1272
chrXIV	87785	.	C	T	1021.77	PASS	AC=1;AF=0.500;AN=2;BaseQRankSum=0.813;ClippingRankSum=0.000;DP=58;ExcessHet=3.0103;FS=2.182;MLEAC=1;MLEAF=0.500;MQ=41.68;MQRankSum=1.909;QD=17.62;ReadPosRankSum=-0.812;SOR=0.446	GT:AD:DP:GQ:PL	0/1:27,31:58:99:1050,0,831
chrXIV	130102	.	C	T	483.77	PASS	AC=1;AF=0.500;AN=2;BaseQRankSum=2.639;ClippingRankSum=0.000;DP=47;ExcessHet=3.0103;FS=2.755;MLEAC=1;MLEAF=0.500;MQ=42.00;MQRankSum=0.000;QD=10.52;ReadPosRankSum=1.357;SOR=1.006	GT:AD:DP:GQ:PL	0/1:31,15:46:99:512,0,1105
chrXIV	640196	.	C	T	1598.77	PASS	AC=1;AF=0.500;AN=2;BaseQRankSum=-0.659;ClippingRankSum=0.000;DP=122;ExcessHet=3.0103;FS=2.373;MLEAC=1;MLEAF=0.500;MQ=41.59;MQRankSum=-0.674;QD=13.55;ReadPosRankSum=-1.436;SOR=0.550	GT:AD:DP:GQ:PL	0/1:65,53:118:99:1627,0,2169
chrXV	267907	.	C	T	1230.77	PASS	AC=1;AF=0.500;AN=2;BaseQRankSum=1.431;ClippingRankSum=0.000;DP=88;ExcessHet=3.0103;FS=0.000;MLEAC=1;MLEAF=0.500;MQ=41.82;MQRankSum=-1.139;QD=14.15;ReadPosRankSum=2.487;SOR=0.660	GT:AD:DP:GQ:PL	0/1:50,37:87:99:1259,0,1645
chrXV	346212	.	A	G	1247.77	PASS	AC=1;AF=0.500;AN=2;BaseQRankSum=-1.477;ClippingRankSum=0.000;DP=163;ExcessHet=3.0103;FS=11.478;MLEAC=1;MLEAF=0.500;MQ=40.03;MQRankSum=-5.862;QD=7.70;ReadPosRankSum=-4.867;SOR=1.724	GT:AD:DP:GQ:PL	0/1:124,38:162:99:1276,0,7630
chrXV	412570	.	C	T	813.77	PASS	AC=1;AF=0.500;AN=2;BaseQRankSum=-1.072;ClippingRankSum=0.000;DP=63;ExcessHet=3.0103;FS=1.081;MLEAC=1;MLEAF=0.500;MQ=42.00;MQRankSum=0.000;QD=13.13;ReadPosRankSum=0.671;SOR=0.465	GT:AD:DP:GQ:PL	0/1:34,28:62:99:842,0,1204
chrXV	493508	.	C	T	982.77	PASS	AC=1;AF=0.500;AN=2;BaseQRankSum=0.146;ClippingRankSum=0.000;DP=63;ExcessHet=3.0103;FS=0.970;MLEAC=1;MLEAF=0.500;MQ=41.73;MQRankSum=-1.474;QD=16.11;ReadPosRankSum=0.878;SOR=0.536	GT:AD:DP:GQ:PL	0/1:32,29:61:99:1011,0,1165
chrXV	550315	.	C	T	578.77	PASS	AC=1;AF=0.500;AN=2;BaseQRankSum=-0.923;ClippingRankSum=0.000;DP=40;ExcessHet=3.0103;FS=1.189;MLEAC=1;MLEAF=0.500;MQ=42.00;MQRankSum=0.000;QD=14.47;ReadPosRankSum=-1.216;SOR=0.914	GT:AD:DP:GQ:PL	0/1:21,19:40:99:607,0,712
chrXV	630951	.	C	T	1006.77	PASS	AC=1;AF=0.500;AN=2;BaseQRankSum=-0.339;ClippingRankSum=0.000;DP=57;ExcessHet=3.0103;FS=2.293;MLEAC=1;MLEAF=0.500;MQ=41.90;MQRankSum=-0.380;QD=17.98;ReadPosRankSum=0.430;SOR=1.112	GT:AD:DP:GQ:PL	0/1:25,31:56:99:1035,0,833
chrXV	683895	.	C	T	1102.77	PASS	AC=1;AF=0.500;AN=2;BaseQRankSum=0.205;ClippingRankSum=0.000;DP=59;ExcessHet=3.0103;FS=15.779;MLEAC=1;MLEAF=0.500;MQ=41.97;MQRankSum=1.106;QD=19.01;ReadPosRankSum=1.144;SOR=2.566	GT:AD:DP:GQ:PL	0/1:27,31:58:99:1131,0,930
chrXV	750959	.	T	A	2006.77	PASS	AC=1;AF=0.500;AN=2;BaseQRankSum=1.120;ClippingRankSum=0.000;DP=99;ExcessHet=3.0103;FS=0.000;MLEAC=1;MLEAF=0.500;MQ=41.55;MQRankSum=-1.399;QD=20.27;ReadPosRankSum=0.224;SOR=0.705	GT:AD:DP:GQ:PL	0/1:39,60:99:99:2035,0,1198
chrXV	798557	.	C	T	435.77	PASS	AC=1;AF=0.500;AN=2;BaseQRankSum=-0.384;ClippingRankSum=0.000;DP=37;ExcessHet=3.0103;FS=14.210;MLEAC=1;MLEAF=0.500;MQ=42.00;MQRankSum=0.000;QD=11.78;ReadPosRankSum=-0.320;SOR=0.766	GT:AD:DP:GQ:PL	0/1:22,15:37:99:464,0,819
chrXV	832257	.	C	T	836.77	PASS	AC=1;AF=0.500;AN=2;BaseQRankSum=0.102;ClippingRankSum=0.000;DP=74;ExcessHet=3.0103;FS=3.567;MLEAC=1;MLEAF=0.500;MQ=41.11;MQRankSum=1.642;QD=13.72;ReadPosRankSum=0.074;SOR=1.179	GT:AD:DP:GQ:PL	0/1:33,28:61:99:865,0,1060
chrXV	881508	.	C	T	973.77	PASS	AC=1;AF=0.500;AN=2;BaseQRankSum=0.604;ClippingRankSum=0.000;DP=58;ExcessHet=3.0103;FS=2.476;MLEAC=1;MLEAF=0.500;MQ=42.00;MQRankSum=0.000;QD=18.03;ReadPosRankSum=-0.220;SOR=0.368	GT:AD:DP:GQ:PL	0/1:25,29:54:99:1002,0,860
chrXV	904064	.	G	A	1256.77	PASS	AC=1;AF=0.500;AN=2;BaseQRankSum=0.957;ClippingRankSum=0.000;DP=80;ExcessHet=3.0103;FS=0.000;MLEAC=1;MLEAF=0.500;MQ=41.62;MQRankSum=0.975;QD=16.54;ReadPosRankSum=1.120;SOR=0.813	GT:AD:DP:GQ:PL	0/1:40,36:76:99:1285,0,1407
chrXVI	206013	.	G	A	1201.77	PASS	AC=1;AF=0.500;AN=2;BaseQRankSum=-0.028;ClippingRankSum=0.000;DP=75;ExcessHet=3.0103;FS=6.111;MLEAC=1;MLEAF=0.500;MQ=41.33;MQRankSum=-1.475;QD=16.46;ReadPosRankSum=-0.452;SOR=0.968	GT:AD:DP:GQ:PL	0/1:34,39:73:99:1230,0,1095
chrXVI	236550	.	G	A	1180.77	PASS	AC=1;AF=0.500;AN=2;BaseQRankSum=2.261;ClippingRankSum=0.000;DP=64;ExcessHet=3.0103;FS=3.495;MLEAC=1;MLEAF=0.500;MQ=42.00;MQRankSum=0.000;QD=19.36;ReadPosRankSum=1.331;SOR=1.161	GT:AD:DP:GQ:PL	0/1:28,33:61:99:1209,0,857
chrXVI	645824	.	C	T	971.77	PASS	AC=1;AF=0.500;AN=2;BaseQRankSum=-1.075;ClippingRankSum=0.000;DP=66;ExcessHet=3.0103;FS=0.000;MLEAC=1;MLEAF=0.500;MQ=41.55;MQRankSum=-0.108;QD=14.72;ReadPosRankSum=-1.371;SOR=0.590	GT:AD:DP:GQ:PL	0/1:36,30:66:99:1000,0,1305
