# Supplementary material for: Recombination Is Responsible for the Increased Recovery of Drug-Resistant Mutants with Hypermutated Genomes in Resting Yeast Diploids Expressing APOBEC Deaminases
Source: Front Genet. 2017 Dec 12;8:202. doi: 10.3389/fgene.2017.00202 (PMC5733079; doi:10.3389/fgene.2017.00202)
Supplement: Supplementary file 6 [file Data_Sheet_1.zip › APOBEC1_d1/N109-LAN210-Can-A1-NA-RUN7-D1_SNVs_final.vcf]

##fileformat=VCFv4.2
##FILTER=<ID=LowQual,Description="Low quality">
##FORMAT=<ID=AD,Number=R,Type=Integer,Description="Allelic depths for the ref and alt alleles in the order listed">
##FORMAT=<ID=DP,Number=1,Type=Integer,Description="Approximate read depth (reads with MQ=255 or with bad mates are filtered)">
##FORMAT=<ID=GQ,Number=1,Type=Integer,Description="Genotype Quality">
##FORMAT=<ID=GT,Number=1,Type=String,Description="Genotype">
##FORMAT=<ID=PL,Number=G,Type=Integer,Description="Normalized, Phred-scaled likelihoods for genotypes as defined in the VCF specification">
##GATKCommandLine.HaplotypeCaller=<ID=HaplotypeCaller,Version=3.8-0-ge9d806836,Date="Tue Sep 19 14:55:55 PDT 2017",Epoch=1505858155779,CommandLineOptions="analysis_type=HaplotypeCaller input_file=[N109-LAN210-Can-A1-NA-RUN7-D1_sorted_dedup_RG_realigned.bam] showFullBamList=false read_buffer_size=null read_filter=[] disable_read_filter=[] intervals=null excludeIntervals=[../../LAN210/20170903_LAN210_v0.10m_masked_v2.bed] interval_set_rule=UNION interval_merging=ALL interval_padding=0 reference_sequence=../../LAN210/LAN210_v0.10m.fasta nonDeterministicRandomSeed=false disableDithering=false maxRuntime=-1 maxRuntimeUnits=MINUTES downsampling_type=BY_SAMPLE downsample_to_fraction=null downsample_to_coverage=500 baq=OFF baqGapOpenPenalty=40.0 refactor_NDN_cigar_string=false fix_misencoded_quality_scores=false allow_potentially_misencoded_quality_scores=false useOriginalQualities=false defaultBaseQualities=-1 performanceLog=null BQSR=null quantize_quals=0 static_quantized_quals=null round_down_quantized=false disable_indel_quals=false emit_original_quals=false preserve_qscores_less_than=6 globalQScorePrior=-1.0 secondsBetweenProgressUpdates=10 validation_strictness=SILENT remove_program_records=false keep_program_records=false sample_rename_mapping_file=null unsafe=null use_jdk_deflater=false use_jdk_inflater=false disable_auto_index_creation_and_locking_when_reading_rods=false no_cmdline_in_header=false sites_only=false never_trim_vcf_format_field=false bcf=false bam_compression=null simplifyBAM=false disable_bam_indexing=false generate_md5=false num_threads=1 num_cpu_threads_per_data_thread=1 num_io_threads=0 monitorThreadEfficiency=false num_bam_file_handles=null read_group_black_list=null pedigree=[] pedigreeString=[] pedigreeValidationType=STRICT allow_intervals_with_unindexed_bam=false generateShadowBCF=false variant_index_type=DYNAMIC_SEEK variant_index_parameter=-1 reference_window_stop=0 phone_home= gatk_key=null tag=NA logging_level=INFO log_to_file=null help=false version=false out=/media/artem/artem_second/20170727_RUN8/Project_Stepchenkova/reanalyze_RUN7/N109-LAN210-Can-A1-NA-RUN7-D1/N109-LAN210-Can-A1-NA-RUN7-D1.vcf likelihoodCalculationEngine=PairHMM heterogeneousKmerSizeResolution=COMBO_MIN dbsnp=(RodBinding name= source=UNBOUND) dontTrimActiveRegions=false maxDiscARExtension=25 maxGGAARExtension=300 paddingAroundIndels=150 paddingAroundSNPs=20 comp=[] annotation=[] excludeAnnotation=[] group=[StandardAnnotation, StandardHCAnnotation] debug=false useFilteredReadsForAnnotations=false emitRefConfidence=NONE bamOutput=null bamWriterType=CALLED_HAPLOTYPES emitDroppedReads=false disableOptimizations=false annotateNDA=false useNewAFCalculator=false heterozygosity=0.001 indel_heterozygosity=1.25E-4 heterozygosity_stdev=0.01 standard_min_confidence_threshold_for_calling=10.0 standard_min_confidence_threshold_for_emitting=30.0 max_alternate_alleles=6 max_genotype_count=1024 max_num_PL_values=100 input_prior=[] sample_ploidy=2 genotyping_mode=DISCOVERY alleles=(RodBinding name= source=UNBOUND) contamination_fraction_to_filter=0.0 contamination_fraction_per_sample_file=null p_nonref_model=null exactcallslog=null output_mode=EMIT_VARIANTS_ONLY allSitePLs=false gcpHMM=10 pair_hmm_implementation=FASTEST_AVAILABLE phredScaledGlobalReadMismappingRate=45 noFpga=false nativePairHmmThreads=1 useDoublePrecision=false sample_name=null kmerSize=[10, 25] dontIncreaseKmerSizesForCycles=false allowNonUniqueKmersInRef=false numPruningSamples=1 recoverDanglingHeads=false doNotRecoverDanglingBranches=false minDanglingBranchLength=4 consensus=false maxNumHaplotypesInPopulation=128 errorCorrectKmers=false minPruning=2 debugGraphTransformations=false allowCyclesInKmerGraphToGeneratePaths=false graphOutput=null kmerLengthForReadErrorCorrection=25 minObservationsForKmerToBeSolid=20 GVCFGQBands=[1, 2, 3, 4, 5, 6, 7, 8, 9, 10, 11, 12, 13, 14, 15, 16, 17, 18, 19, 20, 21, 22, 23, 24, 25, 26, 27, 28, 29, 30, 31, 32, 33, 34, 35, 36, 37, 38, 39, 40, 41, 42, 43, 44, 45, 46, 47, 48, 49, 50, 51, 52, 53, 54, 55, 56, 57, 58, 59, 60, 70, 80, 90, 99] indelSizeToEliminateInRefModel=10 min_base_quality_score=10 includeUmappedReads=false useAllelesTrigger=false doNotRunPhysicalPhasing=true keepRG=null justDetermineActiveRegions=false dontGenotype=false dontUseSoftClippedBases=false captureAssemblyFailureBAM=false errorCorrectReads=false pcr_indel_model=CONSERVATIVE maxReadsInRegionPerSample=10000 minReadsPerAlignmentStart=10 mergeVariantsViaLD=false activityProfileOut=null activeRegionOut=null activeRegionIn=null activeRegionExtension=null forceActive=false activeRegionMaxSize=null bandPassSigma=null maxReadsInMemoryPerSample=30000 maxTotalReadsInMemory=10000000 maxProbPropagationDistance=50 activeProbabilityThreshold=0.002 min_mapping_quality_score=20 filter_reads_with_N_cigar=false filter_mismatching_base_and_quals=false filter_bases_not_stored=false">
##GATKCommandLine.SelectVariants=<ID=SelectVariants,Version=3.8-0-ge9d806836,Date="Tue Sep 19 14:59:10 PDT 2017",Epoch=1505858350975,CommandLineOptions="analysis_type=SelectVariants input_file=[] showFullBamList=false read_buffer_size=null read_filter=[] disable_read_filter=[] intervals=null excludeIntervals=null interval_set_rule=UNION interval_merging=ALL interval_padding=0 reference_sequence=../../LAN210/LAN210_v0.10m.fasta nonDeterministicRandomSeed=false disableDithering=false maxRuntime=-1 maxRuntimeUnits=MINUTES downsampling_type=BY_SAMPLE downsample_to_fraction=null downsample_to_coverage=1000 baq=OFF baqGapOpenPenalty=40.0 refactor_NDN_cigar_string=false fix_misencoded_quality_scores=false allow_potentially_misencoded_quality_scores=false useOriginalQualities=false defaultBaseQualities=-1 performanceLog=null BQSR=null quantize_quals=0 static_quantized_quals=null round_down_quantized=false disable_indel_quals=false emit_original_quals=false preserve_qscores_less_than=6 globalQScorePrior=-1.0 secondsBetweenProgressUpdates=10 validation_strictness=SILENT remove_program_records=false keep_program_records=false sample_rename_mapping_file=null unsafe=null use_jdk_deflater=false use_jdk_inflater=false disable_auto_index_creation_and_locking_when_reading_rods=false no_cmdline_in_header=false sites_only=false never_trim_vcf_format_field=false bcf=false bam_compression=null simplifyBAM=false disable_bam_indexing=false generate_md5=false num_threads=1 num_cpu_threads_per_data_thread=1 num_io_threads=0 monitorThreadEfficiency=false num_bam_file_handles=null read_group_black_list=null pedigree=[] pedigreeString=[] pedigreeValidationType=STRICT allow_intervals_with_unindexed_bam=false generateShadowBCF=false variant_index_type=DYNAMIC_SEEK variant_index_parameter=-1 reference_window_stop=0 phone_home= gatk_key=null tag=NA logging_level=INFO log_to_file=null help=false version=false variant=(RodBinding name=variant source=N109-LAN210-Can-A1-NA-RUN7-D1.vcf) discordance=(RodBinding name= source=UNBOUND) concordance=(RodBinding name= source=UNBOUND) out=/media/artem/artem_second/20170727_RUN8/Project_Stepchenkova/reanalyze_RUN7/N109-LAN210-Can-A1-NA-RUN7-D1/N109-LAN210-Can-A1-NA-RUN7-D1_SNVs.vcf sample_name=[] sample_expressions=null sample_file=null exclude_sample_name=[] exclude_sample_file=[] exclude_sample_expressions=[] selectexpressions=[] invertselect=false excludeNonVariants=false excludeFiltered=false preserveAlleles=false removeUnusedAlternates=false restrictAllelesTo=ALL keepOriginalAC=false keepOriginalDP=false mendelianViolation=false invertMendelianViolation=false mendelianViolationQualThreshold=0.0 select_random_fraction=0.0 remove_fraction_genotypes=0.0 selectTypeToInclude=[SNP] selectTypeToExclude=[] keepIDs=null excludeIDs=null fullyDecode=false justRead=false maxIndelSize=2147483647 minIndelSize=0 maxFilteredGenotypes=2147483647 minFilteredGenotypes=0 maxFractionFilteredGenotypes=1.0 minFractionFilteredGenotypes=0.0 maxNOCALLnumber=2147483647 maxNOCALLfraction=1.0 setFilteredGtToNocall=false ALLOW_NONOVERLAPPING_COMMAND_LINE_SAMPLES=false forceValidOutput=false filter_reads_with_N_cigar=false filter_mismatching_base_and_quals=false filter_bases_not_stored=false">
##INFO=<ID=AC,Number=A,Type=Integer,Description="Allele count in genotypes, for each ALT allele, in the same order as listed">
##INFO=<ID=AF,Number=A,Type=Float,Description="Allele Frequency, for each ALT allele, in the same order as listed">
##INFO=<ID=AN,Number=1,Type=Integer,Description="Total number of alleles in called genotypes">
##INFO=<ID=BaseQRankSum,Number=1,Type=Float,Description="Z-score from Wilcoxon rank sum test of Alt Vs. Ref base qualities">
##INFO=<ID=ClippingRankSum,Number=1,Type=Float,Description="Z-score From Wilcoxon rank sum test of Alt vs. Ref number of hard clipped bases">
##INFO=<ID=DP,Number=1,Type=Integer,Description="Approximate read depth; some reads may have been filtered">
##INFO=<ID=DS,Number=0,Type=Flag,Description="Were any of the samples downsampled?">
##INFO=<ID=ExcessHet,Number=1,Type=Float,Description="Phred-scaled p-value for exact test of excess heterozygosity">
##INFO=<ID=FS,Number=1,Type=Float,Description="Phred-scaled p-value using Fisher's exact test to detect strand bias">
##INFO=<ID=HaplotypeScore,Number=1,Type=Float,Description="Consistency of the site with at most two segregating haplotypes">
##INFO=<ID=InbreedingCoeff,Number=1,Type=Float,Description="Inbreeding coefficient as estimated from the genotype likelihoods per-sample when compared against the Hardy-Weinberg expectation">
##INFO=<ID=MLEAC,Number=A,Type=Integer,Description="Maximum likelihood expectation (MLE) for the allele counts (not necessarily the same as the AC), for each ALT allele, in the same order as listed">
##INFO=<ID=MLEAF,Number=A,Type=Float,Description="Maximum likelihood expectation (MLE) for the allele frequency (not necessarily the same as the AF), for each ALT allele, in the same order as listed">
##INFO=<ID=MQ,Number=1,Type=Float,Description="RMS Mapping Quality">
##INFO=<ID=MQRankSum,Number=1,Type=Float,Description="Z-score From Wilcoxon rank sum test of Alt vs. Ref read mapping qualities">
##INFO=<ID=QD,Number=1,Type=Float,Description="Variant Confidence/Quality by Depth">
##INFO=<ID=ReadPosRankSum,Number=1,Type=Float,Description="Z-score from Wilcoxon rank sum test of Alt vs. Ref read position bias">
##INFO=<ID=SOR,Number=1,Type=Float,Description="Symmetric Odds Ratio of 2x2 contingency table to detect strand bias">
##contig=<ID=chrI,length=198855>
##contig=<ID=chrII,length=810456>
##contig=<ID=chrIII,length=316501>
##contig=<ID=chrIV,length=1516959>
##contig=<ID=chrV,length=570663>
##contig=<ID=chrVI,length=270116>
##contig=<ID=chrVII,length=1084724>
##contig=<ID=chrVIII,length=557320>
##contig=<ID=chrIX,length=433988>
##contig=<ID=chrX,length=745688>
##contig=<ID=chrXI,length=666767>
##contig=<ID=chrXII,length=1065113>
##contig=<ID=chrXIII,length=917121>
##contig=<ID=chrXIV,length=784078>
##contig=<ID=chrXV,length=1078147>
##contig=<ID=chrXVI,length=943466>
##contig=<ID=mt,length=85611>
##reference=file:///media/artem/artem_second/20170727_RUN8/Project_Stepchenkova/reanalyze_RUN7/N109-LAN210-Can-A1-NA-RUN7-D1/../../LAN210/LAN210_v0.10m.fasta
##source=SelectVariants
#CHROM	POS	ID	REF	ALT	QUAL	FILTER	INFO	FORMAT	N109-LAN210-Can-A1-NA-RUN7-D1
chrII	369921	.	C	T	715.77	PASS	AC=1;AF=0.500;AN=2;BaseQRankSum=-1.556;ClippingRankSum=0.000;DP=32;ExcessHet=3.0103;FS=0.000;MLEAC=1;MLEAF=0.500;MQ=42.00;MQRankSum=0.000;QD=22.37;ReadPosRankSum=0.698;SOR=0.504	GT:AD:DP:GQ:PL	0/1:8,24:32:99:744,0,239
chrII	436899	.	G	A	134.77	PASS	AC=1;AF=0.500;AN=2;BaseQRankSum=0.120;ClippingRankSum=0.000;DP=21;ExcessHet=3.0103;FS=0.000;MLEAC=1;MLEAF=0.500;MQ=41.32;MQRankSum=0.738;QD=6.42;ReadPosRankSum=-1.253;SOR=0.399	GT:AD:DP:GQ:PL	0/1:15,6:21:99:163,0,507
chrII	555369	.	G	T	124.77	PASS	AC=1;AF=0.500;AN=2;BaseQRankSum=-0.180;ClippingRankSum=0.000;DP=25;ExcessHet=3.0103;FS=2.456;MLEAC=1;MLEAF=0.500;MQ=42.00;MQRankSum=0.000;QD=5.20;ReadPosRankSum=-2.469;SOR=0.160	GT:AD:DP:GQ:PL	0/1:19,5:24:99:153,0,1984
chrII	555371	.	T	A	124.77	PASS	AC=1;AF=0.500;AN=2;BaseQRankSum=0.188;ClippingRankSum=0.000;DP=24;ExcessHet=3.0103;FS=5.366;MLEAC=1;MLEAF=0.500;MQ=42.00;MQRankSum=0.000;QD=5.42;ReadPosRankSum=-3.083;SOR=0.105	GT:AD:DP:GQ:PL	0/1:18,5:23:99:153,0,1984
chrII	555373	.	A	C	127.77	PASS	AC=1;AF=0.500;AN=2;BaseQRankSum=-0.040;ClippingRankSum=0.000;DP=23;ExcessHet=3.0103;FS=2.611;MLEAC=1;MLEAF=0.500;MQ=42.00;MQRankSum=0.000;QD=5.81;ReadPosRankSum=-3.812;SOR=0.119	GT:AD:DP:GQ:PL	0/1:17,5:22:99:156,0,1949
chrII	681920	.	G	A	469.77	PASS	AC=1;AF=0.500;AN=2;BaseQRankSum=0.211;ClippingRankSum=0.000;DP=20;ExcessHet=3.0103;FS=4.506;MLEAC=1;MLEAF=0.500;MQ=40.50;MQRankSum=0.713;QD=23.49;ReadPosRankSum=1.865;SOR=0.169	GT:AD:DP:GQ:PL	0/1:6,14:20:99:498,0,178
chrII	738066	.	G	A	381.77	PASS	AC=1;AF=0.500;AN=2;BaseQRankSum=0.157;ClippingRankSum=0.000;DP=23;ExcessHet=3.0103;FS=1.871;MLEAC=1;MLEAF=0.500;MQ=42.00;MQRankSum=0.000;QD=16.60;ReadPosRankSum=-0.226;SOR=1.581	GT:AD:DP:GQ:PL	0/1:10,13:23:99:410,0,307
chrIII	195354	.	G	A	313.77	PASS	AC=1;AF=0.500;AN=2;BaseQRankSum=1.231;ClippingRankSum=0.000;DP=27;ExcessHet=3.0103;FS=5.907;MLEAC=1;MLEAF=0.500;MQ=42.00;MQRankSum=0.000;QD=11.62;ReadPosRankSum=0.135;SOR=0.833	GT:AD:DP:GQ:PL	0/1:17,10:27:99:342,0,591
chrIV	187071	.	G	A	531.77	PASS	AC=1;AF=0.500;AN=2;BaseQRankSum=1.615;ClippingRankSum=0.000;DP=26;ExcessHet=3.0103;FS=6.421;MLEAC=1;MLEAF=0.500;MQ=42.00;MQRankSum=0.000;QD=20.45;ReadPosRankSum=0.389;SOR=1.506	GT:AD:DP:GQ:PL	0/1:10,16:26:99:560,0,277
chrIV	379798	.	G	A	811.77	PASS	AC=1;AF=0.500;AN=2;BaseQRankSum=3.136;ClippingRankSum=0.000;DP=34;ExcessHet=3.0103;FS=1.697;MLEAC=1;MLEAF=0.500;MQ=42.00;MQRankSum=0.000;QD=27.99;ReadPosRankSum=0.325;SOR=0.399	GT:AD:DP:GQ:PL	0/1:7,22:29:99:840,0,124
chrIV	600692	.	C	T	314.77	PASS	AC=1;AF=0.500;AN=2;BaseQRankSum=2.241;ClippingRankSum=0.000;DP=21;ExcessHet=3.0103;FS=1.922;MLEAC=1;MLEAF=0.500;MQ=41.29;MQRankSum=1.005;QD=15.74;ReadPosRankSum=1.873;SOR=0.250	GT:AD:DP:GQ:PL	0/1:11,9:20:99:343,0,337
chrIV	613923	.	G	A	169.77	PASS	AC=1;AF=0.500;AN=2;BaseQRankSum=0.851;ClippingRankSum=0.000;DP=18;ExcessHet=3.0103;FS=5.008;MLEAC=1;MLEAF=0.500;MQ=41.89;MQRankSum=0.825;QD=9.43;ReadPosRankSum=-0.640;SOR=2.303	GT:AD:DP:GQ:PL	0/1:12,6:18:99:198,0,407
chrIV	769069	.	G	A	681.77	PASS	AC=1;AF=0.500;AN=2;BaseQRankSum=-1.122;ClippingRankSum=0.000;DP=37;ExcessHet=3.0103;FS=0.000;MLEAC=1;MLEAF=0.500;MQ=42.00;MQRankSum=0.000;QD=18.43;ReadPosRankSum=-0.345;SOR=0.521	GT:AD:DP:GQ:PL	0/1:15,22:37:99:710,0,516
chrIV	1084274	.	C	T	581.77	PASS	AC=1;AF=0.500;AN=2;BaseQRankSum=-0.349;ClippingRankSum=0.000;DP=37;ExcessHet=3.0103;FS=0.000;MLEAC=1;MLEAF=0.500;MQ=41.60;MQRankSum=-0.818;QD=15.72;ReadPosRankSum=-1.099;SOR=0.521	GT:AD:DP:GQ:PL	0/1:16,21:37:99:610,0,459
chrIV	1095417	.	C	T	269.77	PASS	AC=1;AF=0.500;AN=2;BaseQRankSum=-0.081;ClippingRankSum=0.000;DP=32;ExcessHet=3.0103;FS=1.475;MLEAC=1;MLEAF=0.500;MQ=41.55;MQRankSum=-0.189;QD=8.43;ReadPosRankSum=1.165;SOR=0.669	GT:AD:DP:GQ:PL	0/1:21,11:32:99:298,0,690
chrIV	1402869	.	C	T	198.77	PASS	AC=1;AF=0.500;AN=2;BaseQRankSum=0.841;ClippingRankSum=0.000;DP=22;ExcessHet=3.0103;FS=0.000;MLEAC=1;MLEAF=0.500;MQ=41.35;MQRankSum=0.850;QD=9.03;ReadPosRankSum=-0.112;SOR=0.473	GT:AD:DP:GQ:PL	0/1:14,8:22:99:227,0,393
chrIV	1489114	.	G	A	354.77	PASS	AC=1;AF=0.500;AN=2;BaseQRankSum=-0.218;ClippingRankSum=0.000;DP=13;ExcessHet=3.0103;FS=0.000;MLEAC=1;MLEAF=0.500;MQ=42.00;MQRankSum=0.000;QD=29.56;ReadPosRankSum=-0.781;SOR=1.609	GT:AD:DP:GQ:PL	0/1:2,10:12:51:383,0,51
chrV	8291	.	G	A	435.77	PASS	AC=2;AF=1.00;AN=2;DP=12;ExcessHet=3.0103;FS=0.000;MLEAC=2;MLEAF=1.00;MQ=42.00;QD=33.37;SOR=2.670	GT:AD:DP:GQ:PL	1/1:0,12:12:36:464,36,0
chrV	16319	.	G	A	447.77	PASS	AC=1;AF=0.500;AN=2;BaseQRankSum=0.433;ClippingRankSum=0.000;DP=28;ExcessHet=3.0103;FS=3.372;MLEAC=1;MLEAF=0.500;MQ=41.93;MQRankSum=1.003;QD=15.99;ReadPosRankSum=0.809;SOR=1.426	GT:AD:DP:GQ:PL	0/1:15,13:28:99:476,0,523
chrV	25008	.	G	A	673.77	PASS	AC=1;AF=0.500;AN=2;BaseQRankSum=1.271;ClippingRankSum=0.000;DP=32;ExcessHet=3.0103;FS=3.329;MLEAC=1;MLEAF=0.500;MQ=41.56;MQRankSum=-0.710;QD=21.06;ReadPosRankSum=0.380;SOR=0.288	GT:AD:DP:GQ:PL	0/1:12,20:32:99:702,0,337
chrV	29481	.	G	A	393.77	PASS	AC=1;AF=0.500;AN=2;BaseQRankSum=0.824;ClippingRankSum=0.000;DP=40;ExcessHet=3.0103;FS=0.000;MLEAC=1;MLEAF=0.500;MQ=41.26;MQRankSum=1.089;QD=9.84;ReadPosRankSum=-2.230;SOR=0.914	GT:AD:DP:GQ:PL	0/1:26,14:40:99:422,0,792
chrV	29895	.	G	A	416.77	PASS	AC=1;AF=0.500;AN=2;BaseQRankSum=0.517;ClippingRankSum=0.000;DP=27;ExcessHet=3.0103;FS=0.000;MLEAC=1;MLEAF=0.500;MQ=42.00;MQRankSum=0.000;QD=15.44;ReadPosRankSum=1.504;SOR=0.892	GT:AD:DP:GQ:PL	0/1:14,13:27:99:445,0,503
chrV	32058	.	G	A	453.77	PASS	AC=1;AF=0.500;AN=2;BaseQRankSum=1.201;ClippingRankSum=0.000;DP=26;ExcessHet=3.0103;FS=1.540;MLEAC=1;MLEAF=0.500;MQ=41.92;MQRankSum=1.157;QD=17.45;ReadPosRankSum=0.027;SOR=0.412	GT:AD:DP:GQ:PL	0/1:12,14:26:99:482,0,385
chrV	32253	.	G	A	592.77	PASS	AC=1;AF=0.500;AN=2;BaseQRankSum=-2.509;ClippingRankSum=0.000;DP=29;ExcessHet=3.0103;FS=0.000;MLEAC=1;MLEAF=0.500;MQ=42.00;MQRankSum=0.000;QD=20.44;ReadPosRankSum=-2.163;SOR=0.646	GT:AD:DP:GQ:PL	0/1:12,17:29:99:621,0,443
chrV	32304	.	G	A	237.77	PASS	AC=1;AF=0.500;AN=2;BaseQRankSum=-0.304;ClippingRankSum=0.000;DP=28;ExcessHet=3.0103;FS=3.617;MLEAC=1;MLEAF=0.500;MQ=42.00;MQRankSum=0.000;QD=8.49;ReadPosRankSum=-1.018;SOR=1.358	GT:AD:DP:GQ:PL	0/1:19,9:28:99:266,0,665
chrV	34335	.	G	A	427.77	PASS	AC=1;AF=0.500;AN=2;BaseQRankSum=0.182;ClippingRankSum=0.000;DP=32;ExcessHet=3.0103;FS=12.692;MLEAC=1;MLEAF=0.500;MQ=42.00;MQRankSum=0.000;QD=13.80;ReadPosRankSum=-1.256;SOR=3.126	GT:AD:DP:GQ:PL	0/1:16,15:31:99:456,0,512
chrV	34587	.	G	A	500.77	PASS	AC=1;AF=0.500;AN=2;BaseQRankSum=-2.224;ClippingRankSum=0.000;DP=27;ExcessHet=3.0103;FS=3.558;MLEAC=1;MLEAF=0.500;MQ=42.00;MQRankSum=0.000;QD=18.55;ReadPosRankSum=0.212;SOR=0.454	GT:AD:DP:GQ:PL	0/1:12,15:27:99:529,0,457
chrV	35013	.	G	A	278.77	PASS	AC=1;AF=0.500;AN=2;BaseQRankSum=0.993;ClippingRankSum=0.000;DP=18;ExcessHet=3.0103;FS=0.000;MLEAC=1;MLEAF=0.500;MQ=42.00;MQRankSum=0.000;QD=15.49;ReadPosRankSum=1.631;SOR=0.758	GT:AD:DP:GQ:PL	0/1:9,9:18:99:307,0,300
chrV	35218	.	G	A	544.77	PASS	AC=1;AF=0.500;AN=2;BaseQRankSum=-1.353;ClippingRankSum=0.000;DP=35;ExcessHet=3.0103;FS=1.377;MLEAC=1;MLEAF=0.500;MQ=40.84;MQRankSum=-2.466;QD=16.02;ReadPosRankSum=-0.339;SOR=1.048	GT:AD:DP:GQ:PL	0/1:13,21:34:99:573,0,377
chrV	38887	.	G	A	648.77	PASS	AC=1;AF=0.500;AN=2;BaseQRankSum=1.737;ClippingRankSum=0.000;DP=42;ExcessHet=3.0103;FS=0.000;MLEAC=1;MLEAF=0.500;MQ=41.86;MQRankSum=0.453;QD=15.45;ReadPosRankSum=0.974;SOR=0.724	GT:AD:DP:GQ:PL	0/1:23,19:42:99:677,0,713
chrV	39670	.	G	A	333.77	PASS	AC=1;AF=0.500;AN=2;BaseQRankSum=1.791;ClippingRankSum=0.000;DP=27;ExcessHet=3.0103;FS=1.527;MLEAC=1;MLEAF=0.500;MQ=41.86;MQRankSum=1.250;QD=12.36;ReadPosRankSum=0.412;SOR=0.694	GT:AD:DP:GQ:PL	0/1:16,11:27:99:362,0,463
chrV	44964	.	G	A	235.77	PASS	AC=1;AF=0.500;AN=2;BaseQRankSum=0.586;ClippingRankSum=0.000;DP=19;ExcessHet=3.0103;FS=5.035;MLEAC=1;MLEAF=0.500;MQ=42.00;MQRankSum=0.000;QD=13.10;ReadPosRankSum=0.871;SOR=2.215	GT:AD:DP:GQ:PL	0/1:10,8:18:99:264,0,363
chrV	45946	.	G	A	174.77	PASS	AC=1;AF=0.500;AN=2;BaseQRankSum=-1.313;ClippingRankSum=0.000;DP=16;ExcessHet=3.0103;FS=0.000;MLEAC=1;MLEAF=0.500;MQ=42.00;MQRankSum=0.000;QD=10.92;ReadPosRankSum=-1.193;SOR=0.693	GT:AD:DP:GQ:PL	0/1:10,6:16:99:203,0,387
chrV	46248	.	G	A	239.77	PASS	AC=1;AF=0.500;AN=2;BaseQRankSum=-0.361;ClippingRankSum=0.000;DP=17;ExcessHet=3.0103;FS=2.077;MLEAC=1;MLEAF=0.500;MQ=42.00;MQRankSum=0.000;QD=14.10;ReadPosRankSum=2.259;SOR=0.275	GT:AD:DP:GQ:PL	0/1:9,8:17:99:268,0,315
chrV	47802	.	G	A	258.77	PASS	AC=1;AF=0.500;AN=2;BaseQRankSum=1.516;ClippingRankSum=0.000;DP=21;ExcessHet=3.0103;FS=0.000;MLEAC=1;MLEAF=0.500;MQ=42.00;MQRankSum=0.000;QD=12.32;ReadPosRankSum=0.049;SOR=0.569	GT:AD:DP:GQ:PL	0/1:13,8:21:99:287,0,448
chrV	48815	.	G	A	406.77	PASS	AC=1;AF=0.500;AN=2;BaseQRankSum=-0.490;ClippingRankSum=0.000;DP=30;ExcessHet=3.0103;FS=0.000;MLEAC=1;MLEAF=0.500;MQ=41.05;MQRankSum=-1.491;QD=13.56;ReadPosRankSum=-1.149;SOR=0.540	GT:AD:DP:GQ:PL	0/1:16,14:30:99:435,0,520
chrV	48843	.	G	A	345.77	PASS	AC=1;AF=0.500;AN=2;BaseQRankSum=1.028;ClippingRankSum=0.000;DP=28;ExcessHet=3.0103;FS=0.000;MLEAC=1;MLEAF=0.500;MQ=40.98;MQRankSum=-1.612;QD=12.35;ReadPosRankSum=1.923;SOR=0.655	GT:AD:DP:GQ:PL	0/1:16,12:28:99:374,0,545
chrV	54187	.	G	A	532.77	PASS	AC=1;AF=0.500;AN=2;BaseQRankSum=0.404;ClippingRankSum=0.000;DP=31;ExcessHet=3.0103;FS=1.643;MLEAC=1;MLEAF=0.500;MQ=42.00;MQRankSum=0.000;QD=17.19;ReadPosRankSum=0.789;SOR=0.321	GT:AD:DP:GQ:PL	0/1:15,16:31:99:561,0,507
chrV	56289	.	G	A	441.77	PASS	AC=1;AF=0.500;AN=2;BaseQRankSum=-0.271;ClippingRankSum=0.000;DP=27;ExcessHet=3.0103;FS=3.771;MLEAC=1;MLEAF=0.500;MQ=42.00;MQRankSum=0.000;QD=16.36;ReadPosRankSum=0.133;SOR=1.609	GT:AD:DP:GQ:PL	0/1:13,14:27:99:470,0,442
chrV	56377	.	G	A	460.77	PASS	AC=1;AF=0.500;AN=2;BaseQRankSum=-1.430;ClippingRankSum=0.000;DP=32;ExcessHet=3.0103;FS=7.647;MLEAC=1;MLEAF=0.500;MQ=42.00;MQRankSum=0.000;QD=14.40;ReadPosRankSum=-2.334;SOR=0.061	GT:AD:DP:GQ:PL	0/1:16,16:32:99:489,0,552
chrV	58291	.	G	A	692.77	PASS	AC=1;AF=0.500;AN=2;BaseQRankSum=-0.174;ClippingRankSum=0.000;DP=46;ExcessHet=3.0103;FS=6.562;MLEAC=1;MLEAF=0.500;MQ=41.69;MQRankSum=-0.843;QD=16.11;ReadPosRankSum=-0.894;SOR=0.197	GT:AD:DP:GQ:PL	0/1:19,24:43:99:721,0,535
chrV	60516	.	G	A	220.77	PASS	AC=1;AF=0.500;AN=2;BaseQRankSum=0.252;ClippingRankSum=0.000;DP=16;ExcessHet=3.0103;FS=5.119;MLEAC=1;MLEAF=0.500;MQ=42.00;MQRankSum=0.000;QD=13.80;ReadPosRankSum=-1.113;SOR=2.252	GT:AD:DP:GQ:PL	0/1:9,7:16:99:249,0,333
chrV	68921	.	G	A	453.77	PASS	AC=1;AF=0.500;AN=2;BaseQRankSum=1.118;ClippingRankSum=0.000;DP=33;ExcessHet=3.0103;FS=1.356;MLEAC=1;MLEAF=0.500;MQ=41.88;MQRankSum=-1.438;QD=13.75;ReadPosRankSum=-1.911;SOR=0.425	GT:AD:DP:GQ:PL	0/1:17,16:33:99:482,0,457
chrV	257027	.	C	T	572.77	PASS	AC=1;AF=0.500;AN=2;BaseQRankSum=0.930;ClippingRankSum=0.000;DP=31;ExcessHet=3.0103;FS=1.398;MLEAC=1;MLEAF=0.500;MQ=41.52;MQRankSum=-0.843;QD=18.48;ReadPosRankSum=0.399;SOR=1.061	GT:AD:DP:GQ:PL	0/1:14,17:31:99:601,0,506
chrV	266564	.	G	C	752.77	PASS	AC=1;AF=0.500;AN=2;BaseQRankSum=0.280;ClippingRankSum=0.000;DP=133;ExcessHet=3.0103;FS=6.281;MLEAC=1;MLEAF=0.500;MQ=40.40;MQRankSum=-3.984;QD=5.66;ReadPosRankSum=-5.793;SOR=1.452	GT:AD:DP:GQ:PL	0/1:107,26:133:99:781,0,4976
chrV	278109	.	T	C	550.77	PASS	AC=1;AF=0.500;AN=2;BaseQRankSum=-1.121;ClippingRankSum=0.000;DP=57;ExcessHet=3.0103;FS=5.279;MLEAC=1;MLEAF=0.500;MQ=41.14;MQRankSum=0.790;QD=9.66;ReadPosRankSum=-2.199;SOR=2.075	GT:AD:DP:GQ:PL	0/1:39,18:57:99:579,0,1570
chrV	278115	.	T	C	696.77	PASS	AC=1;AF=0.500;AN=2;BaseQRankSum=-1.907;ClippingRankSum=0.000;DP=55;ExcessHet=3.0103;FS=10.846;MLEAC=1;MLEAF=0.500;MQ=40.88;MQRankSum=0.965;QD=12.67;ReadPosRankSum=-1.494;SOR=3.383	GT:AD:DP:GQ:PL	0/1:36,19:55:99:725,0,1486
chrV	278116	.	G	T	696.77	PASS	AC=1;AF=0.500;AN=2;BaseQRankSum=-1.541;ClippingRankSum=0.000;DP=56;ExcessHet=3.0103;FS=13.844;MLEAC=1;MLEAF=0.500;MQ=40.90;MQRankSum=0.935;QD=12.44;ReadPosRankSum=-1.461;SOR=3.611	GT:AD:DP:GQ:PL	0/1:37,19:56:99:725,0,1486
chrV	399190	.	G	A	322.77	PASS	AC=1;AF=0.500;AN=2;BaseQRankSum=0.000;ClippingRankSum=0.000;DP=24;ExcessHet=3.0103;FS=9.791;MLEAC=1;MLEAF=0.500;MQ=41.41;MQRankSum=-1.003;QD=13.45;ReadPosRankSum=-0.253;SOR=2.475	GT:AD:DP:GQ:PL	0/1:13,11:24:99:351,0,449
chrVI	183819	.	C	G	466.77	PASS	AC=1;AF=0.500;AN=2;BaseQRankSum=1.947;ClippingRankSum=0.000;DP=46;ExcessHet=3.0103;FS=0.000;MLEAC=1;MLEAF=0.500;MQ=42.30;MQRankSum=-1.824;QD=10.61;ReadPosRankSum=-4.290;SOR=0.573	GT:AD:DP:GQ:PL	0/1:30,14:44:99:495,0,4889
chrVI	183825	.	C	G	466.77	PASS	AC=1;AF=0.500;AN=2;BaseQRankSum=0.051;ClippingRankSum=0.000;DP=46;ExcessHet=3.0103;FS=0.000;MLEAC=1;MLEAF=0.500;MQ=42.30;MQRankSum=-1.824;QD=10.61;ReadPosRankSum=-4.298;SOR=0.573	GT:AD:DP:GQ:PL	0/1:30,14:44:99:495,0,4906
chrVII	75024	.	C	T	489.77	PASS	AC=1;AF=0.500;AN=2;BaseQRankSum=1.581;ClippingRankSum=0.000;DP=27;ExcessHet=3.0103;FS=12.460;MLEAC=1;MLEAF=0.500;MQ=42.00;MQRankSum=0.000;QD=18.14;ReadPosRankSum=0.460;SOR=2.409	GT:AD:DP:GQ:PL	0/1:12,15:27:99:518,0,336
chrVII	112745	.	C	T	383.77	PASS	AC=1;AF=0.500;AN=2;BaseQRankSum=1.543;ClippingRankSum=0.000;DP=21;ExcessHet=3.0103;FS=1.740;MLEAC=1;MLEAF=0.500;MQ=42.00;MQRankSum=0.000;QD=19.19;ReadPosRankSum=-0.090;SOR=0.368	GT:AD:DP:GQ:PL	0/1:9,11:20:99:412,0,266
chrVII	122728	.	C	T	217.77	PASS	AC=1;AF=0.500;AN=2;BaseQRankSum=-1.101;ClippingRankSum=0.000;DP=23;ExcessHet=3.0103;FS=0.000;MLEAC=1;MLEAF=0.500;MQ=42.00;MQRankSum=0.000;QD=9.90;ReadPosRankSum=-0.702;SOR=0.859	GT:AD:DP:GQ:PL	0/1:14,8:22:99:246,0,527
chrVII	164226	.	C	T	485.77	PASS	AC=1;AF=0.500;AN=2;BaseQRankSum=-1.206;ClippingRankSum=0.000;DP=33;ExcessHet=3.0103;FS=1.356;MLEAC=1;MLEAF=0.500;MQ=42.00;MQRankSum=0.000;QD=14.72;ReadPosRankSum=0.721;SOR=0.628	GT:AD:DP:GQ:PL	0/1:16,17:33:99:514,0,546
chrVII	384774	.	T	C	316.77	PASS	AC=1;AF=0.500;AN=2;BaseQRankSum=2.238;ClippingRankSum=0.000;DP=36;ExcessHet=3.0103;FS=5.992;MLEAC=1;MLEAF=0.500;MQ=41.89;MQRankSum=0.953;QD=9.05;ReadPosRankSum=-3.671;SOR=2.170	GT:AD:DP:GQ:PL	0/1:25,10:35:99:345,0,1677
chrVII	384775	.	G	A	316.77	PASS	AC=1;AF=0.500;AN=2;BaseQRankSum=1.345;ClippingRankSum=0.000;DP=36;ExcessHet=3.0103;FS=5.992;MLEAC=1;MLEAF=0.500;MQ=41.89;MQRankSum=0.953;QD=9.05;ReadPosRankSum=-3.614;SOR=2.170	GT:AD:DP:GQ:PL	0/1:25,10:35:99:345,0,1677
chrVII	417264	.	G	A	259.77	PASS	AC=1;AF=0.500;AN=2;BaseQRankSum=0.435;ClippingRankSum=0.000;DP=21;ExcessHet=3.0103;FS=4.359;MLEAC=1;MLEAF=0.500;MQ=42.00;MQRankSum=0.000;QD=12.37;ReadPosRankSum=1.017;SOR=2.093	GT:AD:DP:GQ:PL	0/1:12,9:21:99:288,0,413
chrVII	463887	.	C	G	433.77	PASS	AC=1;AF=0.500;AN=2;BaseQRankSum=0.000;ClippingRankSum=0.000;DP=22;ExcessHet=3.0103;FS=0.000;MLEAC=1;MLEAF=0.500;MQ=42.00;MQRankSum=0.000;QD=19.72;ReadPosRankSum=-0.728;SOR=0.446	GT:AD:DP:GQ:PL	0/1:9,13:22:99:462,0,326
chrVII	696413	.	G	A	412.77	PASS	AC=1;AF=0.500;AN=2;BaseQRankSum=1.386;ClippingRankSum=0.000;DP=26;ExcessHet=3.0103;FS=0.000;MLEAC=1;MLEAF=0.500;MQ=41.45;MQRankSum=-0.961;QD=16.51;ReadPosRankSum=1.996;SOR=0.941	GT:AD:DP:GQ:PL	0/1:13,12:25:99:441,0,455
chrVII	997735	.	G	A	342.77	PASS	AC=1;AF=0.500;AN=2;BaseQRankSum=0.000;ClippingRankSum=0.000;DP=20;ExcessHet=3.0103;FS=0.000;MLEAC=1;MLEAF=0.500;MQ=42.00;MQRankSum=0.000;QD=17.14;ReadPosRankSum=0.815;SOR=1.022	GT:AD:DP:GQ:PL	0/1:9,11:20:99:371,0,317
chrVIII	105298	.	G	A	492.77	PASS	AC=1;AF=0.500;AN=2;BaseQRankSum=-0.630;ClippingRankSum=0.000;DP=34;ExcessHet=3.0103;FS=0.000;MLEAC=1;MLEAF=0.500;MQ=41.04;MQRankSum=-1.943;QD=14.49;ReadPosRankSum=0.133;SOR=0.648	GT:AD:DP:GQ:PL	0/1:16,18:34:99:521,0,506
chrVIII	317564	.	T	G	96.77	PASS	AC=1;AF=0.500;AN=2;BaseQRankSum=-2.947;ClippingRankSum=0.000;DP=14;ExcessHet=3.0103;FS=16.782;MLEAC=1;MLEAF=0.500;MQ=42.00;MQRankSum=0.000;QD=6.91;ReadPosRankSum=-1.253;SOR=4.163	GT:AD:DP:GQ:PL	0/1:7,7:14:99:125,0,246
chrVIII	407872	.	C	T	492.77	PASS	AC=1;AF=0.500;AN=2;BaseQRankSum=-1.109;ClippingRankSum=0.000;DP=26;ExcessHet=3.0103;FS=13.493;MLEAC=1;MLEAF=0.500;MQ=42.00;MQRankSum=0.000;QD=18.95;ReadPosRankSum=-0.311;SOR=1.785	GT:AD:DP:GQ:PL	0/1:11,15:26:99:521,0,396
chrVIII	513291	.	G	A	336.77	PASS	AC=1;AF=0.500;AN=2;BaseQRankSum=-1.419;ClippingRankSum=0.000;DP=20;ExcessHet=3.0103;FS=0.000;MLEAC=1;MLEAF=0.500;MQ=41.80;MQRankSum=0.371;QD=16.84;ReadPosRankSum=0.816;SOR=1.022	GT:AD:DP:GQ:PL	0/1:8,12:20:99:365,0,286
chrIX	45261	.	G	A	199.77	PASS	AC=1;AF=0.500;AN=2;BaseQRankSum=0.122;ClippingRankSum=0.000;DP=16;ExcessHet=3.0103;FS=4.467;MLEAC=1;MLEAF=0.500;MQ=41.07;MQRankSum=-0.776;QD=12.49;ReadPosRankSum=-0.580;SOR=1.546	GT:AD:DP:GQ:PL	0/1:9,7:16:99:228,0,300
chrIX	69035	.	G	A	131.77	PASS	AC=1;AF=0.500;AN=2;BaseQRankSum=-1.331;ClippingRankSum=0.000;DP=20;ExcessHet=3.0103;FS=2.098;MLEAC=1;MLEAF=0.500;MQ=41.29;MQRankSum=0.793;QD=6.94;ReadPosRankSum=1.542;SOR=0.223	GT:AD:DP:GQ:PL	0/1:13,6:19:99:160,0,453
chrIX	94705	.	G	A	422.77	PASS	AC=1;AF=0.500;AN=2;BaseQRankSum=0.723;ClippingRankSum=0.000;DP=21;ExcessHet=3.0103;FS=1.862;MLEAC=1;MLEAF=0.500;MQ=41.72;MQRankSum=-1.280;QD=21.14;ReadPosRankSum=1.582;SOR=1.270	GT:AD:DP:GQ:PL	0/1:7,13:20:99:451,0,215
chrX	173065	.	G	A	287.77	PASS	AC=1;AF=0.500;AN=2;BaseQRankSum=0.091;ClippingRankSum=0.000;DP=31;ExcessHet=3.0103;FS=1.932;MLEAC=1;MLEAF=0.500;MQ=42.00;MQRankSum=0.000;QD=9.59;ReadPosRankSum=2.062;SOR=0.247	GT:AD:DP:GQ:PL	0/1:19,11:30:99:316,0,730
chrX	173080	.	G	A	629.77	PASS	AC=1;AF=0.500;AN=2;BaseQRankSum=0.144;ClippingRankSum=0.000;DP=29;ExcessHet=3.0103;FS=0.000;MLEAC=1;MLEAF=0.500;MQ=42.00;MQRankSum=0.000;QD=22.49;ReadPosRankSum=-0.145;SOR=0.936	GT:AD:DP:GQ:PL	0/1:11,17:28:99:658,0,443
chrX	173084	.	C	T	596.77	PASS	AC=1;AF=0.500;AN=2;BaseQRankSum=1.005;ClippingRankSum=0.000;DP=29;ExcessHet=3.0103;FS=0.000;MLEAC=1;MLEAF=0.500;MQ=42.00;MQRankSum=0.000;QD=21.31;ReadPosRankSum=0.881;SOR=0.733	GT:AD:DP:GQ:PL	0/1:12,16:28:99:625,0,446
chrXI	75045	.	C	T	370.77	PASS	AC=1;AF=0.500;AN=2;BaseQRankSum=1.288;ClippingRankSum=0.000;DP=20;ExcessHet=3.0103;FS=7.574;MLEAC=1;MLEAF=0.500;MQ=41.26;MQRankSum=-0.804;QD=18.54;ReadPosRankSum=0.083;SOR=1.684	GT:AD:DP:GQ:PL	0/1:9,11:20:99:399,0,246
chrXI	145180	.	G	A	1325.77	PASS	AC=1;AF=0.500;AN=2;BaseQRankSum=1.225;ClippingRankSum=0.000;DP=209;ExcessHet=3.0103;FS=14.260;MLEAC=1;MLEAF=0.500;MQ=40.11;MQRankSum=-1.560;QD=6.34;ReadPosRankSum=-4.116;SOR=0.196	GT:AD:DP:GQ:PL	0/1:159,50:209:99:1354,0,5368
chrXI	146062	.	A	G	481.77	PASS	AC=1;AF=0.500;AN=2;BaseQRankSum=-1.235;ClippingRankSum=0.000;DP=62;ExcessHet=3.0103;FS=11.855;MLEAC=1;MLEAF=0.500;MQ=41.43;MQRankSum=0.435;QD=7.77;ReadPosRankSum=-4.869;SOR=2.481	GT:AD:DP:GQ:PL	0/1:45,17:62:99:510,0,1993
chrXI	146076	.	G	A	840.77	PASS	AC=1;AF=0.500;AN=2;BaseQRankSum=-3.753;ClippingRankSum=0.000;DP=85;ExcessHet=3.0103;FS=9.960;MLEAC=1;MLEAF=0.500;MQ=41.12;MQRankSum=-2.974;QD=9.89;ReadPosRankSum=-5.346;SOR=2.140	GT:AD:DP:GQ:PL	0/1:60,25:85:99:869,0,2444
chrXI	146077	.	T	C	840.77	PASS	AC=1;AF=0.500;AN=2;BaseQRankSum=-0.834;ClippingRankSum=0.000;DP=85;ExcessHet=3.0103;FS=9.960;MLEAC=1;MLEAF=0.500;MQ=41.12;MQRankSum=-2.974;QD=9.89;ReadPosRankSum=-5.054;SOR=2.140	GT:AD:DP:GQ:PL	0/1:60,25:85:99:869,0,2444
chrXI	163483	.	G	A	416.77	PASS	AC=1;AF=0.500;AN=2;BaseQRankSum=0.064;ClippingRankSum=0.000;DP=30;ExcessHet=3.0103;FS=0.000;MLEAC=1;MLEAF=0.500;MQ=41.51;MQRankSum=-1.002;QD=13.89;ReadPosRankSum=2.075;SOR=0.846	GT:AD:DP:GQ:PL	0/1:16,14:30:99:445,0,532
chrXI	345522	.	G	A	186.77	PASS	AC=1;AF=0.500;AN=2;BaseQRankSum=2.087;ClippingRankSum=0.000;DP=25;ExcessHet=3.0103;FS=1.810;MLEAC=1;MLEAF=0.500;MQ=41.43;MQRankSum=-1.514;QD=7.47;ReadPosRankSum=1.133;SOR=1.302	GT:AD:DP:GQ:PL	0/1:18,7:25:99:215,0,587
chrXI	533917	.	C	T	530.77	PASS	AC=1;AF=0.500;AN=2;BaseQRankSum=1.605;ClippingRankSum=0.000;DP=26;ExcessHet=3.0103;FS=6.455;MLEAC=1;MLEAF=0.500;MQ=42.00;MQRankSum=0.000;QD=21.23;ReadPosRankSum=-1.473;SOR=0.829	GT:AD:DP:GQ:PL	0/1:10,15:25:99:559,0,296
chrXI	594590	.	G	A	466.77	PASS	AC=1;AF=0.500;AN=2;BaseQRankSum=-0.327;ClippingRankSum=0.000;DP=27;ExcessHet=3.0103;FS=0.000;MLEAC=1;MLEAF=0.500;MQ=40.90;MQRankSum=-1.141;QD=17.29;ReadPosRankSum=0.174;SOR=0.765	GT:AD:DP:GQ:PL	0/1:11,16:27:99:495,0,357
chrXII	57530	.	G	A	529.77	PASS	AC=1;AF=0.500;AN=2;BaseQRankSum=0.000;ClippingRankSum=0.000;DP=27;ExcessHet=3.0103;FS=1.574;MLEAC=1;MLEAF=0.500;MQ=42.00;MQRankSum=0.000;QD=19.62;ReadPosRankSum=-1.089;SOR=0.330	GT:AD:DP:GQ:PL	0/1:12,15:27:99:558,0,430
chrXII	117246	.	G	A	137.77	PASS	AC=1;AF=0.500;AN=2;BaseQRankSum=-1.668;ClippingRankSum=0.000;DP=20;ExcessHet=3.0103;FS=1.922;MLEAC=1;MLEAF=0.500;MQ=42.00;MQRankSum=0.000;QD=6.89;ReadPosRankSum=-0.850;SOR=0.697	GT:AD:DP:GQ:PL	0/1:13,7:20:99:166,0,469
chrXII	801339	.	C	T	826.77	PASS	AC=2;AF=1.00;AN=2;DP=22;ExcessHet=3.0103;FS=0.000;MLEAC=2;MLEAF=1.00;MQ=42.00;QD=29.21;SOR=0.693	GT:AD:DP:GQ:PL	1/1:0,22:22:66:855,66,0
chrXII	888157	.	G	A	1031.77	PASS	AC=2;AF=1.00;AN=2;DP=29;ExcessHet=3.0103;FS=0.000;MLEAC=2;MLEAF=1.00;MQ=42.00;QD=29.25;SOR=1.179	GT:AD:DP:GQ:PL	1/1:0,28:28:84:1060,84,0
chrXIII	65733	.	C	T	351.77	PASS	AC=1;AF=0.500;AN=2;BaseQRankSum=1.673;ClippingRankSum=0.000;DP=17;ExcessHet=3.0103;FS=0.000;MLEAC=1;MLEAF=0.500;MQ=42.00;MQRankSum=0.000;QD=20.69;ReadPosRankSum=1.027;SOR=0.813	GT:AD:DP:GQ:PL	0/1:7,10:17:99:380,0,209
chrXIII	223706	.	C	T	261.77	PASS	AC=1;AF=0.500;AN=2;BaseQRankSum=1.189;ClippingRankSum=0.000;DP=20;ExcessHet=3.0103;FS=0.000;MLEAC=1;MLEAF=0.500;MQ=40.56;MQRankSum=-1.533;QD=13.09;ReadPosRankSum=0.400;SOR=0.722	GT:AD:DP:GQ:PL	0/1:11,9:20:99:290,0,303
chrXIII	498430	.	G	A	206.77	PASS	AC=1;AF=0.500;AN=2;BaseQRankSum=2.099;ClippingRankSum=0.000;DP=19;ExcessHet=3.0103;FS=7.701;MLEAC=1;MLEAF=0.500;MQ=42.00;MQRankSum=0.000;QD=10.88;ReadPosRankSum=-0.049;SOR=1.461	GT:AD:DP:GQ:PL	0/1:12,7:19:99:235,0,337
chrXIII	577613	.	C	T	600.77	PASS	AC=1;AF=0.500;AN=2;BaseQRankSum=-0.931;ClippingRankSum=0.000;DP=34;ExcessHet=3.0103;FS=1.320;MLEAC=1;MLEAF=0.500;MQ=42.00;MQRankSum=0.000;QD=17.67;ReadPosRankSum=0.125;SOR=0.466	GT:AD:DP:GQ:PL	0/1:15,19:34:99:629,0,529
chrXIII	692409	.	C	T	360.77	PASS	AC=1;AF=0.500;AN=2;BaseQRankSum=0.620;ClippingRankSum=0.000;DP=27;ExcessHet=3.0103;FS=1.690;MLEAC=1;MLEAF=0.500;MQ=41.45;MQRankSum=-0.964;QD=13.36;ReadPosRankSum=1.030;SOR=0.368	GT:AD:DP:GQ:PL	0/1:14,13:27:99:389,0,434
chrXIII	778255	.	C	T	349.77	PASS	AC=1;AF=0.500;AN=2;BaseQRankSum=0.345;ClippingRankSum=0.000;DP=23;ExcessHet=3.0103;FS=3.834;MLEAC=1;MLEAF=0.500;MQ=41.92;MQRankSum=-0.870;QD=15.21;ReadPosRankSum=0.036;SOR=0.774	GT:AD:DP:GQ:PL	0/1:11,12:23:99:378,0,361
chrXIV	218913	.	G	A	180.77	PASS	AC=1;AF=0.500;AN=2;BaseQRankSum=1.102;ClippingRankSum=0.000;DP=18;ExcessHet=3.0103;FS=2.029;MLEAC=1;MLEAF=0.500;MQ=42.00;MQRankSum=0.000;QD=10.04;ReadPosRankSum=0.320;SOR=0.269	GT:AD:DP:GQ:PL	0/1:12,6:18:99:209,0,419
chrXIV	248875	.	C	T	471.77	PASS	AC=1;AF=0.500;AN=2;BaseQRankSum=-1.159;ClippingRankSum=0.000;DP=35;ExcessHet=3.0103;FS=0.000;MLEAC=1;MLEAF=0.500;MQ=42.00;MQRankSum=0.000;QD=13.88;ReadPosRankSum=0.422;SOR=0.770	GT:AD:DP:GQ:PL	0/1:18,16:34:99:500,0,650
chrXIV	275755	.	G	A	182.77	PASS	AC=1;AF=0.500;AN=2;BaseQRankSum=0.418;ClippingRankSum=0.000;DP=14;ExcessHet=3.0103;FS=2.276;MLEAC=1;MLEAF=0.500;MQ=42.00;MQRankSum=0.000;QD=13.05;ReadPosRankSum=0.874;SOR=1.170	GT:AD:DP:GQ:PL	0/1:8,6:14:99:211,0,253
chrXIV	470264	.	C	T	161.77	PASS	AC=1;AF=0.500;AN=2;BaseQRankSum=0.275;ClippingRankSum=0.000;DP=13;ExcessHet=3.0103;FS=5.756;MLEAC=1;MLEAF=0.500;MQ=42.00;MQRankSum=0.000;QD=12.44;ReadPosRankSum=1.105;SOR=0.078	GT:AD:DP:GQ:PL	0/1:7,6:13:99:190,0,225
chrXIV	591268	.	C	T	226.77	PASS	AC=1;AF=0.500;AN=2;BaseQRankSum=-0.729;ClippingRankSum=0.000;DP=29;ExcessHet=3.0103;FS=0.000;MLEAC=1;MLEAF=0.500;MQ=42.00;MQRankSum=0.000;QD=7.82;ReadPosRankSum=-0.539;SOR=0.693	GT:AD:DP:GQ:PL	0/1:19,10:29:99:255,0,601
chrXIV	620640	.	C	T	418.77	PASS	AC=1;AF=0.500;AN=2;BaseQRankSum=0.484;ClippingRankSum=0.000;DP=41;ExcessHet=3.0103;FS=1.273;MLEAC=1;MLEAF=0.500;MQ=41.90;MQRankSum=-1.849;QD=10.21;ReadPosRankSum=0.503;SOR=1.112	GT:AD:DP:GQ:PL	0/1:26,15:41:99:447,0,834
chrXIV	776737	.	G	A	430.77	PASS	AC=1;AF=0.500;AN=2;BaseQRankSum=-1.781;ClippingRankSum=0.000;DP=25;ExcessHet=3.0103;FS=6.204;MLEAC=1;MLEAF=0.500;MQ=42.00;MQRankSum=0.000;QD=17.95;ReadPosRankSum=-0.851;SOR=0.643	GT:AD:DP:GQ:PL	0/1:10,14:24:99:459,0,352
chrXV	251959	.	G	A	402.77	PASS	AC=1;AF=0.500;AN=2;BaseQRankSum=-0.468;ClippingRankSum=0.000;DP=15;ExcessHet=3.0103;FS=2.447;MLEAC=1;MLEAF=0.500;MQ=42.00;MQRankSum=0.000;QD=26.85;ReadPosRankSum=-1.027;SOR=0.477	GT:AD:DP:GQ:PL	0/1:4,11:15:99:431,0,129
chrXV	346212	.	A	G	432.77	PASS	AC=1;AF=0.500;AN=2;BaseQRankSum=-2.044;ClippingRankSum=0.000;DP=64;ExcessHet=3.0103;FS=0.000;MLEAC=1;MLEAF=0.500;MQ=40.30;MQRankSum=-1.721;QD=6.76;ReadPosRankSum=-3.348;SOR=0.855	GT:AD:DP:GQ:PL	0/1:50,14:64:99:461,0,1894
chrXV	346227	.	G	A	4315.77	PASS	AC=1;AF=0.500;AN=2;BaseQRankSum=-3.064;ClippingRankSum=0.000;DP=200;ExcessHet=3.0103;FS=18.677;MLEAC=1;MLEAF=0.500;MQ=41.16;MQRankSum=1.454;QD=21.58;ReadPosRankSum=-7.353;SOR=2.655	GT:AD:DP:GQ:PL	0/1:76,124:200:99:4344,0,2454
chrXV	428562	.	G	A	591.77	PASS	AC=1;AF=0.500;AN=2;BaseQRankSum=-1.699;ClippingRankSum=0.000;DP=41;ExcessHet=3.0103;FS=9.510;MLEAC=1;MLEAF=0.500;MQ=41.90;MQRankSum=-1.327;QD=14.79;ReadPosRankSum=0.058;SOR=1.360	GT:AD:DP:GQ:PL	0/1:19,21:40:99:620,0,643
chrXV	964963	.	G	A	658.77	PASS	AC=1;AF=0.500;AN=2;BaseQRankSum=0.374;ClippingRankSum=0.000;DP=38;ExcessHet=3.0103;FS=2.895;MLEAC=1;MLEAF=0.500;MQ=42.00;MQRankSum=0.000;QD=17.34;ReadPosRankSum=-0.481;SOR=1.172	GT:AD:DP:GQ:PL	0/1:17,21:38:99:687,0,570
chrXVI	303037	.	C	T	232.77	PASS	AC=1;AF=0.500;AN=2;BaseQRankSum=1.983;ClippingRankSum=0.000;DP=26;ExcessHet=3.0103;FS=6.648;MLEAC=1;MLEAF=0.500;MQ=41.85;MQRankSum=1.022;QD=8.95;ReadPosRankSum=-1.706;SOR=1.811	GT:AD:DP:GQ:PL	0/1:18,8:26:99:261,0,540
chrXVI	393606	.	G	A	526.77	PASS	AC=1;AF=0.500;AN=2;BaseQRankSum=-0.363;ClippingRankSum=0.000;DP=30;ExcessHet=3.0103;FS=0.000;MLEAC=1;MLEAF=0.500;MQ=40.56;MQRankSum=0.885;QD=17.56;ReadPosRankSum=-0.579;SOR=0.483	GT:AD:DP:GQ:PL	0/1:13,17:30:99:555,0,422
chrXVI	780637	.	C	T	314.77	PASS	AC=1;AF=0.500;AN=2;BaseQRankSum=0.149;ClippingRankSum=0.000;DP=16;ExcessHet=3.0103;FS=5.825;MLEAC=1;MLEAF=0.500;MQ=42.00;MQRankSum=0.000;QD=19.67;ReadPosRankSum=0.716;SOR=2.636	GT:AD:DP:GQ:PL	0/1:7,9:16:99:343,0,258
