# Supplementary material for: Recombination Is Responsible for the Increased Recovery of Drug-Resistant Mutants with Hypermutated Genomes in Resting Yeast Diploids Expressing APOBEC Deaminases
Source: Front Genet. 2017 Dec 12;8:202. doi: 10.3389/fgene.2017.00202 (PMC5733079; doi:10.3389/fgene.2017.00202)
Supplement: Supplementary file 6 [file Data_Sheet_1.zip › APOBEC1_d1/N110-LAN210-Can-A1-NA-RUN7-D1_SNVs_final.vcf]

##fileformat=VCFv4.2
##FILTER=<ID=LowQual,Description="Low quality">
##FORMAT=<ID=AD,Number=R,Type=Integer,Description="Allelic depths for the ref and alt alleles in the order listed">
##FORMAT=<ID=DP,Number=1,Type=Integer,Description="Approximate read depth (reads with MQ=255 or with bad mates are filtered)">
##FORMAT=<ID=GQ,Number=1,Type=Integer,Description="Genotype Quality">
##FORMAT=<ID=GT,Number=1,Type=String,Description="Genotype">
##FORMAT=<ID=PL,Number=G,Type=Integer,Description="Normalized, Phred-scaled likelihoods for genotypes as defined in the VCF specification">
##GATKCommandLine.HaplotypeCaller=<ID=HaplotypeCaller,Version=3.8-0-ge9d806836,Date="Tue Sep 19 14:59:26 PDT 2017",Epoch=1505858366893,CommandLineOptions="analysis_type=HaplotypeCaller input_file=[N110-LAN210-Can-A1-NA-RUN7-D1_sorted_dedup_RG_realigned.bam] showFullBamList=false read_buffer_size=null read_filter=[] disable_read_filter=[] intervals=null excludeIntervals=[../../LAN210/20170903_LAN210_v0.10m_masked_v2.bed] interval_set_rule=UNION interval_merging=ALL interval_padding=0 reference_sequence=../../LAN210/LAN210_v0.10m.fasta nonDeterministicRandomSeed=false disableDithering=false maxRuntime=-1 maxRuntimeUnits=MINUTES downsampling_type=BY_SAMPLE downsample_to_fraction=null downsample_to_coverage=500 baq=OFF baqGapOpenPenalty=40.0 refactor_NDN_cigar_string=false fix_misencoded_quality_scores=false allow_potentially_misencoded_quality_scores=false useOriginalQualities=false defaultBaseQualities=-1 performanceLog=null BQSR=null quantize_quals=0 static_quantized_quals=null round_down_quantized=false disable_indel_quals=false emit_original_quals=false preserve_qscores_less_than=6 globalQScorePrior=-1.0 secondsBetweenProgressUpdates=10 validation_strictness=SILENT remove_program_records=false keep_program_records=false sample_rename_mapping_file=null unsafe=null use_jdk_deflater=false use_jdk_inflater=false disable_auto_index_creation_and_locking_when_reading_rods=false no_cmdline_in_header=false sites_only=false never_trim_vcf_format_field=false bcf=false bam_compression=null simplifyBAM=false disable_bam_indexing=false generate_md5=false num_threads=1 num_cpu_threads_per_data_thread=1 num_io_threads=0 monitorThreadEfficiency=false num_bam_file_handles=null read_group_black_list=null pedigree=[] pedigreeString=[] pedigreeValidationType=STRICT allow_intervals_with_unindexed_bam=false generateShadowBCF=false variant_index_type=DYNAMIC_SEEK variant_index_parameter=-1 reference_window_stop=0 phone_home= gatk_key=null tag=NA logging_level=INFO log_to_file=null help=false version=false out=/media/artem/artem_second/20170727_RUN8/Project_Stepchenkova/reanalyze_RUN7/N110-LAN210-Can-A1-NA-RUN7-D1/N110-LAN210-Can-A1-NA-RUN7-D1.vcf likelihoodCalculationEngine=PairHMM heterogeneousKmerSizeResolution=COMBO_MIN dbsnp=(RodBinding name= source=UNBOUND) dontTrimActiveRegions=false maxDiscARExtension=25 maxGGAARExtension=300 paddingAroundIndels=150 paddingAroundSNPs=20 comp=[] annotation=[] excludeAnnotation=[] group=[StandardAnnotation, StandardHCAnnotation] debug=false useFilteredReadsForAnnotations=false emitRefConfidence=NONE bamOutput=null bamWriterType=CALLED_HAPLOTYPES emitDroppedReads=false disableOptimizations=false annotateNDA=false useNewAFCalculator=false heterozygosity=0.001 indel_heterozygosity=1.25E-4 heterozygosity_stdev=0.01 standard_min_confidence_threshold_for_calling=10.0 standard_min_confidence_threshold_for_emitting=30.0 max_alternate_alleles=6 max_genotype_count=1024 max_num_PL_values=100 input_prior=[] sample_ploidy=2 genotyping_mode=DISCOVERY alleles=(RodBinding name= source=UNBOUND) contamination_fraction_to_filter=0.0 contamination_fraction_per_sample_file=null p_nonref_model=null exactcallslog=null output_mode=EMIT_VARIANTS_ONLY allSitePLs=false gcpHMM=10 pair_hmm_implementation=FASTEST_AVAILABLE phredScaledGlobalReadMismappingRate=45 noFpga=false nativePairHmmThreads=1 useDoublePrecision=false sample_name=null kmerSize=[10, 25] dontIncreaseKmerSizesForCycles=false allowNonUniqueKmersInRef=false numPruningSamples=1 recoverDanglingHeads=false doNotRecoverDanglingBranches=false minDanglingBranchLength=4 consensus=false maxNumHaplotypesInPopulation=128 errorCorrectKmers=false minPruning=2 debugGraphTransformations=false allowCyclesInKmerGraphToGeneratePaths=false graphOutput=null kmerLengthForReadErrorCorrection=25 minObservationsForKmerToBeSolid=20 GVCFGQBands=[1, 2, 3, 4, 5, 6, 7, 8, 9, 10, 11, 12, 13, 14, 15, 16, 17, 18, 19, 20, 21, 22, 23, 24, 25, 26, 27, 28, 29, 30, 31, 32, 33, 34, 35, 36, 37, 38, 39, 40, 41, 42, 43, 44, 45, 46, 47, 48, 49, 50, 51, 52, 53, 54, 55, 56, 57, 58, 59, 60, 70, 80, 90, 99] indelSizeToEliminateInRefModel=10 min_base_quality_score=10 includeUmappedReads=false useAllelesTrigger=false doNotRunPhysicalPhasing=true keepRG=null justDetermineActiveRegions=false dontGenotype=false dontUseSoftClippedBases=false captureAssemblyFailureBAM=false errorCorrectReads=false pcr_indel_model=CONSERVATIVE maxReadsInRegionPerSample=10000 minReadsPerAlignmentStart=10 mergeVariantsViaLD=false activityProfileOut=null activeRegionOut=null activeRegionIn=null activeRegionExtension=null forceActive=false activeRegionMaxSize=null bandPassSigma=null maxReadsInMemoryPerSample=30000 maxTotalReadsInMemory=10000000 maxProbPropagationDistance=50 activeProbabilityThreshold=0.002 min_mapping_quality_score=20 filter_reads_with_N_cigar=false filter_mismatching_base_and_quals=false filter_bases_not_stored=false">
##GATKCommandLine.SelectVariants=<ID=SelectVariants,Version=3.8-0-ge9d806836,Date="Tue Sep 19 15:03:52 PDT 2017",Epoch=1505858632810,CommandLineOptions="analysis_type=SelectVariants input_file=[] showFullBamList=false read_buffer_size=null read_filter=[] disable_read_filter=[] intervals=null excludeIntervals=null interval_set_rule=UNION interval_merging=ALL interval_padding=0 reference_sequence=../../LAN210/LAN210_v0.10m.fasta nonDeterministicRandomSeed=false disableDithering=false maxRuntime=-1 maxRuntimeUnits=MINUTES downsampling_type=BY_SAMPLE downsample_to_fraction=null downsample_to_coverage=1000 baq=OFF baqGapOpenPenalty=40.0 refactor_NDN_cigar_string=false fix_misencoded_quality_scores=false allow_potentially_misencoded_quality_scores=false useOriginalQualities=false defaultBaseQualities=-1 performanceLog=null BQSR=null quantize_quals=0 static_quantized_quals=null round_down_quantized=false disable_indel_quals=false emit_original_quals=false preserve_qscores_less_than=6 globalQScorePrior=-1.0 secondsBetweenProgressUpdates=10 validation_strictness=SILENT remove_program_records=false keep_program_records=false sample_rename_mapping_file=null unsafe=null use_jdk_deflater=false use_jdk_inflater=false disable_auto_index_creation_and_locking_when_reading_rods=false no_cmdline_in_header=false sites_only=false never_trim_vcf_format_field=false bcf=false bam_compression=null simplifyBAM=false disable_bam_indexing=false generate_md5=false num_threads=1 num_cpu_threads_per_data_thread=1 num_io_threads=0 monitorThreadEfficiency=false num_bam_file_handles=null read_group_black_list=null pedigree=[] pedigreeString=[] pedigreeValidationType=STRICT allow_intervals_with_unindexed_bam=false generateShadowBCF=false variant_index_type=DYNAMIC_SEEK variant_index_parameter=-1 reference_window_stop=0 phone_home= gatk_key=null tag=NA logging_level=INFO log_to_file=null help=false version=false variant=(RodBinding name=variant source=N110-LAN210-Can-A1-NA-RUN7-D1.vcf) discordance=(RodBinding name= source=UNBOUND) concordance=(RodBinding name= source=UNBOUND) out=/media/artem/artem_second/20170727_RUN8/Project_Stepchenkova/reanalyze_RUN7/N110-LAN210-Can-A1-NA-RUN7-D1/N110-LAN210-Can-A1-NA-RUN7-D1_SNVs.vcf sample_name=[] sample_expressions=null sample_file=null exclude_sample_name=[] exclude_sample_file=[] exclude_sample_expressions=[] selectexpressions=[] invertselect=false excludeNonVariants=false excludeFiltered=false preserveAlleles=false removeUnusedAlternates=false restrictAllelesTo=ALL keepOriginalAC=false keepOriginalDP=false mendelianViolation=false invertMendelianViolation=false mendelianViolationQualThreshold=0.0 select_random_fraction=0.0 remove_fraction_genotypes=0.0 selectTypeToInclude=[SNP] selectTypeToExclude=[] keepIDs=null excludeIDs=null fullyDecode=false justRead=false maxIndelSize=2147483647 minIndelSize=0 maxFilteredGenotypes=2147483647 minFilteredGenotypes=0 maxFractionFilteredGenotypes=1.0 minFractionFilteredGenotypes=0.0 maxNOCALLnumber=2147483647 maxNOCALLfraction=1.0 setFilteredGtToNocall=false ALLOW_NONOVERLAPPING_COMMAND_LINE_SAMPLES=false forceValidOutput=false filter_reads_with_N_cigar=false filter_mismatching_base_and_quals=false filter_bases_not_stored=false">
##INFO=<ID=AC,Number=A,Type=Integer,Description="Allele count in genotypes, for each ALT allele, in the same order as listed">
##INFO=<ID=AF,Number=A,Type=Float,Description="Allele Frequency, for each ALT allele, in the same order as listed">
##INFO=<ID=AN,Number=1,Type=Integer,Description="Total number of alleles in called genotypes">
##INFO=<ID=BaseQRankSum,Number=1,Type=Float,Description="Z-score from Wilcoxon rank sum test of Alt Vs. Ref base qualities">
##INFO=<ID=ClippingRankSum,Number=1,Type=Float,Description="Z-score From Wilcoxon rank sum test of Alt vs. Ref number of hard clipped bases">
##INFO=<ID=DP,Number=1,Type=Integer,Description="Approximate read depth; some reads may have been filtered">
##INFO=<ID=DS,Number=0,Type=Flag,Description="Were any of the samples downsampled?">
##INFO=<ID=ExcessHet,Number=1,Type=Float,Description="Phred-scaled p-value for exact test of excess heterozygosity">
##INFO=<ID=FS,Number=1,Type=Float,Description="Phred-scaled p-value using Fisher's exact test to detect strand bias">
##INFO=<ID=HaplotypeScore,Number=1,Type=Float,Description="Consistency of the site with at most two segregating haplotypes">
##INFO=<ID=InbreedingCoeff,Number=1,Type=Float,Description="Inbreeding coefficient as estimated from the genotype likelihoods per-sample when compared against the Hardy-Weinberg expectation">
##INFO=<ID=MLEAC,Number=A,Type=Integer,Description="Maximum likelihood expectation (MLE) for the allele counts (not necessarily the same as the AC), for each ALT allele, in the same order as listed">
##INFO=<ID=MLEAF,Number=A,Type=Float,Description="Maximum likelihood expectation (MLE) for the allele frequency (not necessarily the same as the AF), for each ALT allele, in the same order as listed">
##INFO=<ID=MQ,Number=1,Type=Float,Description="RMS Mapping Quality">
##INFO=<ID=MQRankSum,Number=1,Type=Float,Description="Z-score From Wilcoxon rank sum test of Alt vs. Ref read mapping qualities">
##INFO=<ID=QD,Number=1,Type=Float,Description="Variant Confidence/Quality by Depth">
##INFO=<ID=ReadPosRankSum,Number=1,Type=Float,Description="Z-score from Wilcoxon rank sum test of Alt vs. Ref read position bias">
##INFO=<ID=SOR,Number=1,Type=Float,Description="Symmetric Odds Ratio of 2x2 contingency table to detect strand bias">
##contig=<ID=chrI,length=198855>
##contig=<ID=chrII,length=810456>
##contig=<ID=chrIII,length=316501>
##contig=<ID=chrIV,length=1516959>
##contig=<ID=chrV,length=570663>
##contig=<ID=chrVI,length=270116>
##contig=<ID=chrVII,length=1084724>
##contig=<ID=chrVIII,length=557320>
##contig=<ID=chrIX,length=433988>
##contig=<ID=chrX,length=745688>
##contig=<ID=chrXI,length=666767>
##contig=<ID=chrXII,length=1065113>
##contig=<ID=chrXIII,length=917121>
##contig=<ID=chrXIV,length=784078>
##contig=<ID=chrXV,length=1078147>
##contig=<ID=chrXVI,length=943466>
##contig=<ID=mt,length=85611>
##reference=file:///media/artem/artem_second/20170727_RUN8/Project_Stepchenkova/reanalyze_RUN7/N110-LAN210-Can-A1-NA-RUN7-D1/../../LAN210/LAN210_v0.10m.fasta
##source=SelectVariants
#CHROM	POS	ID	REF	ALT	QUAL	FILTER	INFO	FORMAT	N110-LAN210-Can-A1-NA-RUN7-D1
chrI	67947	.	G	A	557.77	PASS	AC=1;AF=0.500;AN=2;BaseQRankSum=1.311;ClippingRankSum=0.000;DP=42;ExcessHet=3.0103;FS=6.684;MLEAC=1;MLEAF=0.500;MQ=41.65;MQRankSum=-1.027;QD=13.60;ReadPosRankSum=0.397;SOR=1.148	GT:AD:DP:GQ:PL	0/1:22,19:41:99:586,0,643
chrI	141502	.	C	T	312.77	PASS	AC=1;AF=0.500;AN=2;BaseQRankSum=0.476;ClippingRankSum=0.000;DP=25;ExcessHet=3.0103;FS=10.488;MLEAC=1;MLEAF=0.500;MQ=42.00;MQRankSum=0.000;QD=13.60;ReadPosRankSum=-0.979;SOR=2.457	GT:AD:DP:GQ:PL	0/1:12,11:23:99:341,0,382
chrII	25870	.	G	A	659.77	PASS	AC=1;AF=0.500;AN=2;BaseQRankSum=0.191;ClippingRankSum=0.000;DP=55;ExcessHet=3.0103;FS=3.908;MLEAC=1;MLEAF=0.500;MQ=42.00;MQRankSum=0.000;QD=12.00;ReadPosRankSum=-0.070;SOR=0.322	GT:AD:DP:GQ:PL	0/1:33,22:55:99:688,0,1140
chrII	28026	.	G	A	600.77	PASS	AC=1;AF=0.500;AN=2;BaseQRankSum=0.911;ClippingRankSum=0.000;DP=43;ExcessHet=3.0103;FS=0.000;MLEAC=1;MLEAF=0.500;MQ=41.95;MQRankSum=0.000;QD=14.30;ReadPosRankSum=0.606;SOR=0.693	GT:AD:DP:GQ:PL	0/1:21,21:42:99:629,0,590
chrII	38041	.	C	T	764.77	PASS	AC=1;AF=0.500;AN=2;BaseQRankSum=-0.033;ClippingRankSum=0.000;DP=47;ExcessHet=3.0103;FS=11.969;MLEAC=1;MLEAF=0.500;MQ=41.69;MQRankSum=1.184;QD=16.63;ReadPosRankSum=0.077;SOR=0.083	GT:AD:DP:GQ:PL	0/1:20,26:46:99:793,0,610
chrII	119380	.	C	T	1227.77	PASS	AC=1;AF=0.500;AN=2;BaseQRankSum=-0.224;ClippingRankSum=0.000;DP=57;ExcessHet=3.0103;FS=0.000;MLEAC=1;MLEAF=0.500;MQ=41.68;MQRankSum=2.162;QD=22.32;ReadPosRankSum=-0.232;SOR=0.760	GT:AD:DP:GQ:PL	0/1:17,38:55:99:1256,0,478
chrII	120048	.	G	A	644.77	PASS	AC=1;AF=0.500;AN=2;BaseQRankSum=-2.806;ClippingRankSum=0.000;DP=40;ExcessHet=3.0103;FS=15.739;MLEAC=1;MLEAF=0.500;MQ=42.00;MQRankSum=0.000;QD=16.12;ReadPosRankSum=-1.313;SOR=0.728	GT:AD:DP:GQ:PL	0/1:18,22:40:99:673,0,638
chrII	136498	.	C	T	446.77	PASS	AC=1;AF=0.500;AN=2;BaseQRankSum=-0.552;ClippingRankSum=0.000;DP=40;ExcessHet=3.0103;FS=1.254;MLEAC=1;MLEAF=0.500;MQ=42.00;MQRankSum=0.000;QD=11.17;ReadPosRankSum=-0.809;SOR=0.437	GT:AD:DP:GQ:PL	0/1:23,17:40:99:475,0,766
chrII	152592	.	G	A	564.77	PASS	AC=1;AF=0.500;AN=2;BaseQRankSum=0.048;ClippingRankSum=0.000;DP=28;ExcessHet=3.0103;FS=3.565;MLEAC=1;MLEAF=0.500;MQ=42.00;MQRankSum=0.000;QD=20.17;ReadPosRankSum=0.887;SOR=0.825	GT:AD:DP:GQ:PL	0/1:11,17:28:99:593,0,372
chrII	202122	.	C	T	801.77	PASS	AC=1;AF=0.500;AN=2;BaseQRankSum=0.187;ClippingRankSum=0.000;DP=53;ExcessHet=3.0103;FS=4.077;MLEAC=1;MLEAF=0.500;MQ=41.68;MQRankSum=-1.042;QD=15.42;ReadPosRankSum=-1.258;SOR=1.376	GT:AD:DP:GQ:PL	0/1:28,24:52:99:830,0,883
chrII	246506	.	G	A	690.77	PASS	AC=1;AF=0.500;AN=2;BaseQRankSum=0.785;ClippingRankSum=0.000;DP=45;ExcessHet=3.0103;FS=0.000;MLEAC=1;MLEAF=0.500;MQ=42.00;MQRankSum=0.000;QD=15.35;ReadPosRankSum=-1.163;SOR=0.760	GT:AD:DP:GQ:PL	0/1:22,23:45:99:719,0,659
chrII	256298	.	G	A	145.77	PASS	AC=1;AF=0.500;AN=2;BaseQRankSum=-0.772;ClippingRankSum=0.000;DP=28;ExcessHet=3.0103;FS=1.744;MLEAC=1;MLEAF=0.500;MQ=40.98;MQRankSum=-2.222;QD=5.21;ReadPosRankSum=-1.947;SOR=1.284	GT:AD:DP:GQ:PL	0/1:20,8:28:99:174,0,621
chrII	274257	.	C	T	350.77	PASS	AC=1;AF=0.500;AN=2;BaseQRankSum=0.222;ClippingRankSum=0.000;DP=29;ExcessHet=3.0103;FS=2.570;MLEAC=1;MLEAF=0.500;MQ=41.49;MQRankSum=0.910;QD=12.10;ReadPosRankSum=0.497;SOR=0.171	GT:AD:DP:GQ:PL	0/1:17,12:29:99:379,0,551
chrII	278967	.	C	T	402.77	PASS	AC=1;AF=0.500;AN=2;BaseQRankSum=-1.117;ClippingRankSum=0.000;DP=19;ExcessHet=3.0103;FS=0.000;MLEAC=1;MLEAF=0.500;MQ=42.00;MQRankSum=0.000;QD=22.38;ReadPosRankSum=1.150;SOR=0.625	GT:AD:DP:GQ:PL	0/1:5,13:18:99:431,0,170
chrII	299940	.	G	A	515.77	PASS	AC=1;AF=0.500;AN=2;BaseQRankSum=-0.611;ClippingRankSum=0.000;DP=34;ExcessHet=3.0103;FS=0.000;MLEAC=1;MLEAF=0.500;MQ=41.35;MQRankSum=-1.288;QD=15.17;ReadPosRankSum=0.138;SOR=0.693	GT:AD:DP:GQ:PL	0/1:17,17:34:99:544,0,569
chrII	321456	.	G	A	501.77	PASS	AC=1;AF=0.500;AN=2;BaseQRankSum=-0.923;ClippingRankSum=0.000;DP=44;ExcessHet=3.0103;FS=2.696;MLEAC=1;MLEAF=0.500;MQ=41.66;MQRankSum=0.896;QD=11.67;ReadPosRankSum=0.000;SOR=1.135	GT:AD:DP:GQ:PL	0/1:25,18:43:99:530,0,855
chrII	581470	.	G	A	529.77	PASS	AC=1;AF=0.500;AN=2;BaseQRankSum=-0.852;ClippingRankSum=0.000;DP=41;ExcessHet=3.0103;FS=4.677;MLEAC=1;MLEAF=0.500;MQ=41.90;MQRankSum=-1.548;QD=13.24;ReadPosRankSum=-0.846;SOR=1.015	GT:AD:DP:GQ:PL	0/1:22,18:40:99:558,0,767
chrII	643034	.	G	A	681.77	PASS	AC=1;AF=0.500;AN=2;BaseQRankSum=1.028;ClippingRankSum=0.000;DP=61;ExcessHet=3.0103;FS=4.342;MLEAC=1;MLEAF=0.500;MQ=41.49;MQRankSum=-1.396;QD=11.36;ReadPosRankSum=0.468;SOR=1.368	GT:AD:DP:GQ:PL	0/1:36,24:60:99:710,0,1080
chrII	645548	.	C	T	685.77	PASS	AC=1;AF=0.500;AN=2;BaseQRankSum=0.578;ClippingRankSum=0.000;DP=48;ExcessHet=3.0103;FS=4.047;MLEAC=1;MLEAF=0.500;MQ=42.00;MQRankSum=0.000;QD=14.29;ReadPosRankSum=0.886;SOR=1.315	GT:AD:DP:GQ:PL	0/1:25,23:48:99:714,0,764
chrII	718177	.	G	A	304.77	PASS	AC=1;AF=0.500;AN=2;BaseQRankSum=0.487;ClippingRankSum=0.000;DP=31;ExcessHet=3.0103;FS=1.562;MLEAC=1;MLEAF=0.500;MQ=42.00;MQRankSum=0.000;QD=9.83;ReadPosRankSum=-0.249;SOR=1.232	GT:AD:DP:GQ:PL	0/1:20,11:31:99:333,0,687
chrII	754656	.	G	A	683.77	PASS	AC=1;AF=0.500;AN=2;BaseQRankSum=0.553;ClippingRankSum=0.000;DP=37;ExcessHet=3.0103;FS=1.273;MLEAC=1;MLEAF=0.500;MQ=42.00;MQRankSum=0.000;QD=18.48;ReadPosRankSum=0.686;SOR=0.811	GT:AD:DP:GQ:PL	0/1:17,20:37:99:712,0,580
chrII	768824	.	G	A	329.77	PASS	AC=1;AF=0.500;AN=2;BaseQRankSum=-0.106;ClippingRankSum=0.000;DP=23;ExcessHet=3.0103;FS=4.123;MLEAC=1;MLEAF=0.500;MQ=41.38;MQRankSum=0.000;QD=14.99;ReadPosRankSum=-0.295;SOR=0.444	GT:AD:DP:GQ:PL	0/1:11,11:22:99:358,0,400
chrII	782419	.	G	A	445.77	PASS	AC=1;AF=0.500;AN=2;BaseQRankSum=-1.149;ClippingRankSum=0.000;DP=41;ExcessHet=3.0103;FS=0.000;MLEAC=1;MLEAF=0.500;MQ=41.28;MQRankSum=1.302;QD=10.87;ReadPosRankSum=2.488;SOR=0.871	GT:AD:DP:GQ:PL	0/1:23,18:41:99:474,0,761
chrII	782692	.	G	A	1012.77	PASS	AC=1;AF=0.500;AN=2;BaseQRankSum=-0.077;ClippingRankSum=0.000;DP=52;ExcessHet=3.0103;FS=2.501;MLEAC=1;MLEAF=0.500;MQ=40.89;MQRankSum=-0.494;QD=19.48;ReadPosRankSum=0.546;SOR=1.121	GT:AD:DP:GQ:PL	0/1:19,33:52:99:1041,0,547
chrIII	16914	.	C	T	1106.77	PASS	AC=1;AF=0.500;AN=2;BaseQRankSum=0.360;ClippingRankSum=0.000;DP=68;ExcessHet=3.0103;FS=6.694;MLEAC=1;MLEAF=0.500;MQ=41.58;MQRankSum=-1.322;QD=16.28;ReadPosRankSum=0.410;SOR=1.550	GT:AD:DP:GQ:PL	0/1:32,36:68:99:1135,0,956
chrIII	152278	.	C	T	673.77	PASS	AC=1;AF=0.500;AN=2;BaseQRankSum=1.508;ClippingRankSum=0.000;DP=49;ExcessHet=3.0103;FS=2.498;MLEAC=1;MLEAF=0.500;MQ=41.92;MQRankSum=1.267;QD=13.75;ReadPosRankSum=1.281;SOR=1.230	GT:AD:DP:GQ:PL	0/1:28,21:49:99:702,0,858
chrIII	163292	.	G	A	876.77	PASS	AC=1;AF=0.500;AN=2;BaseQRankSum=-0.247;ClippingRankSum=0.000;DP=55;ExcessHet=3.0103;FS=0.000;MLEAC=1;MLEAF=0.500;MQ=41.21;MQRankSum=-0.393;QD=16.24;ReadPosRankSum=-0.559;SOR=0.684	GT:AD:DP:GQ:PL	0/1:25,29:54:99:905,0,756
chrIII	216272	.	G	A	928.77	PASS	AC=1;AF=0.500;AN=2;BaseQRankSum=1.363;ClippingRankSum=0.000;DP=43;ExcessHet=3.0103;FS=2.700;MLEAC=1;MLEAF=0.500;MQ=42.00;MQRankSum=0.000;QD=22.65;ReadPosRankSum=2.363;SOR=0.982	GT:AD:DP:GQ:PL	0/1:17,24:41:99:957,0,1158
chrIII	216274	.	G	A	928.77	PASS	AC=1;AF=0.500;AN=2;BaseQRankSum=1.634;ClippingRankSum=0.000;DP=43;ExcessHet=3.0103;FS=2.700;MLEAC=1;MLEAF=0.500;MQ=42.00;MQRankSum=0.000;QD=22.65;ReadPosRankSum=1.518;SOR=0.982	GT:AD:DP:GQ:PL	0/1:17,24:41:99:957,0,1158
chrIII	246727	.	G	A	515.77	PASS	AC=1;AF=0.500;AN=2;BaseQRankSum=0.983;ClippingRankSum=0.000;DP=47;ExcessHet=3.0103;FS=8.898;MLEAC=1;MLEAF=0.500;MQ=41.69;MQRankSum=-1.324;QD=11.21;ReadPosRankSum=-0.678;SOR=1.527	GT:AD:DP:GQ:PL	0/1:30,16:46:99:544,0,1079
chrIII	300249	.	G	A	649.77	PASS	AC=1;AF=0.500;AN=2;BaseQRankSum=-0.879;ClippingRankSum=0.000;DP=46;ExcessHet=3.0103;FS=5.972;MLEAC=1;MLEAF=0.500;MQ=41.38;MQRankSum=-1.463;QD=14.13;ReadPosRankSum=0.064;SOR=1.256	GT:AD:DP:GQ:PL	0/1:24,22:46:99:678,0,821
chrIV	98189	.	C	T	695.77	PASS	AC=1;AF=0.500;AN=2;BaseQRankSum=-0.383;ClippingRankSum=0.000;DP=45;ExcessHet=3.0103;FS=14.411;MLEAC=1;MLEAF=0.500;MQ=42.00;MQRankSum=0.000;QD=15.46;ReadPosRankSum=-0.596;SOR=1.012	GT:AD:DP:GQ:PL	0/1:21,24:45:99:724,0,672
chrIV	179688	.	G	A	979.77	PASS	AC=1;AF=0.500;AN=2;BaseQRankSum=-1.312;ClippingRankSum=0.000;DP=59;ExcessHet=3.0103;FS=2.258;MLEAC=1;MLEAF=0.500;MQ=41.50;MQRankSum=0.275;QD=16.89;ReadPosRankSum=0.256;SOR=0.832	GT:AD:DP:GQ:PL	0/1:24,34:58:99:1008,0,734
chrIV	212810	.	G	A	214.77	PASS	AC=1;AF=0.500;AN=2;BaseQRankSum=0.568;ClippingRankSum=0.000;DP=19;ExcessHet=3.0103;FS=5.161;MLEAC=1;MLEAF=0.500;MQ=42.00;MQRankSum=0.000;QD=11.30;ReadPosRankSum=-0.612;SOR=0.110	GT:AD:DP:GQ:PL	0/1:12,7:19:99:243,0,461
chrIV	217106	.	C	T	466.77	PASS	AC=1;AF=0.500;AN=2;BaseQRankSum=1.847;ClippingRankSum=0.000;DP=46;ExcessHet=3.0103;FS=9.973;MLEAC=1;MLEAF=0.500;MQ=42.00;MQRankSum=0.000;QD=10.15;ReadPosRankSum=0.496;SOR=2.303	GT:AD:DP:GQ:PL	0/1:30,16:46:99:495,0,948
chrIV	235807	.	G	A	340.77	PASS	AC=1;AF=0.500;AN=2;BaseQRankSum=0.167;ClippingRankSum=0.000;DP=25;ExcessHet=3.0103;FS=0.000;MLEAC=1;MLEAF=0.500;MQ=41.92;MQRankSum=-0.961;QD=13.63;ReadPosRankSum=0.726;SOR=0.569	GT:AD:DP:GQ:PL	0/1:13,12:25:99:369,0,415
chrIV	357986	.	C	T	1060.77	PASS	AC=1;AF=0.500;AN=2;BaseQRankSum=0.656;ClippingRankSum=0.000;DP=69;ExcessHet=3.0103;FS=6.373;MLEAC=1;MLEAF=0.500;MQ=41.86;MQRankSum=1.498;QD=15.37;ReadPosRankSum=0.225;SOR=1.343	GT:AD:DP:GQ:PL	0/1:33,36:69:99:1089,0,960
chrIV	594239	.	G	A	1045.77	PASS	AC=1;AF=0.500;AN=2;BaseQRankSum=-0.728;ClippingRankSum=0.000;DP=64;ExcessHet=3.0103;FS=2.206;MLEAC=1;MLEAF=0.500;MQ=41.71;MQRankSum=-0.368;QD=16.34;ReadPosRankSum=0.874;SOR=0.397	GT:AD:DP:GQ:PL	0/1:29,35:64:99:1074,0,891
chrIV	770273	.	C	T	209.77	PASS	AC=1;AF=0.500;AN=2;BaseQRankSum=-1.799;ClippingRankSum=0.000;DP=21;ExcessHet=3.0103;FS=4.018;MLEAC=1;MLEAF=0.500;MQ=41.32;MQRankSum=0.962;QD=9.99;ReadPosRankSum=0.576;SOR=0.559	GT:AD:DP:GQ:PL	0/1:12,9:21:99:238,0,445
chrIV	891894	.	G	A	654.77	PASS	AC=1;AF=0.500;AN=2;BaseQRankSum=0.995;ClippingRankSum=0.000;DP=47;ExcessHet=3.0103;FS=0.000;MLEAC=1;MLEAF=0.500;MQ=41.57;MQRankSum=2.048;QD=14.55;ReadPosRankSum=0.012;SOR=0.784	GT:AD:DP:GQ:PL	0/1:23,22:45:99:683,0,655
chrIV	934952	.	C	T	870.77	PASS	AC=1;AF=0.500;AN=2;BaseQRankSum=2.011;ClippingRankSum=0.000;DP=40;ExcessHet=3.0103;FS=2.861;MLEAC=1;MLEAF=0.500;MQ=41.90;MQRankSum=-1.073;QD=21.77;ReadPosRankSum=1.420;SOR=1.067	GT:AD:DP:GQ:PL	0/1:15,25:40:99:899,0,454
chrIV	943487	.	C	T	594.77	PASS	AC=1;AF=0.500;AN=2;BaseQRankSum=-0.310;ClippingRankSum=0.000;DP=39;ExcessHet=3.0103;FS=0.000;MLEAC=1;MLEAF=0.500;MQ=41.64;MQRankSum=1.053;QD=15.65;ReadPosRankSum=1.863;SOR=0.693	GT:AD:DP:GQ:PL	0/1:19,19:38:99:623,0,638
chrIV	979843	.	G	A	834.77	PASS	AC=1;AF=0.500;AN=2;BaseQRankSum=0.695;ClippingRankSum=0.000;DP=59;ExcessHet=3.0103;FS=5.533;MLEAC=1;MLEAF=0.500;MQ=42.00;MQRankSum=0.000;QD=14.39;ReadPosRankSum=-0.280;SOR=0.239	GT:AD:DP:GQ:PL	0/1:30,28:58:99:863,0,878
chrIV	1004254	.	G	A	856.77	PASS	AC=1;AF=0.500;AN=2;BaseQRankSum=0.583;ClippingRankSum=0.000;DP=53;ExcessHet=3.0103;FS=2.380;MLEAC=1;MLEAF=0.500;MQ=42.00;MQRankSum=0.000;QD=16.17;ReadPosRankSum=1.308;SOR=0.373	GT:AD:DP:GQ:PL	0/1:25,28:53:99:885,0,768
chrIV	1053105	.	C	T	360.77	PASS	AC=1;AF=0.500;AN=2;BaseQRankSum=1.651;ClippingRankSum=0.000;DP=26;ExcessHet=3.0103;FS=1.545;MLEAC=1;MLEAF=0.500;MQ=42.00;MQRankSum=0.000;QD=13.88;ReadPosRankSum=0.905;SOR=1.106	GT:AD:DP:GQ:PL	0/1:15,11:26:99:389,0,473
chrIV	1158472	.	G	A	629.77	PASS	AC=1;AF=0.500;AN=2;BaseQRankSum=0.988;ClippingRankSum=0.000;DP=59;ExcessHet=3.0103;FS=2.315;MLEAC=1;MLEAF=0.500;MQ=41.68;MQRankSum=0.169;QD=11.05;ReadPosRankSum=-0.736;SOR=1.050	GT:AD:DP:GQ:PL	0/1:35,22:57:99:658,0,1078
chrIV	1172105	.	C	T	991.77	PASS	AC=1;AF=0.500;AN=2;BaseQRankSum=-0.608;ClippingRankSum=0.000;DP=57;ExcessHet=3.0103;FS=1.214;MLEAC=1;MLEAF=0.500;MQ=41.74;MQRankSum=-0.811;QD=18.03;ReadPosRankSum=-1.803;SOR=0.955	GT:AD:DP:GQ:PL	0/1:23,32:55:99:1020,0,715
chrIV	1189722	.	G	A	381.77	PASS	AC=1;AF=0.500;AN=2;BaseQRankSum=-1.955;ClippingRankSum=0.000;DP=34;ExcessHet=3.0103;FS=0.000;MLEAC=1;MLEAF=0.500;MQ=42.00;MQRankSum=0.000;QD=11.57;ReadPosRankSum=-1.947;SOR=0.732	GT:AD:DP:GQ:PL	0/1:20,13:33:99:410,0,775
chrIV	1245360	.	T	C	49.77	PASS	AC=1;AF=0.500;AN=2;BaseQRankSum=0.674;ClippingRankSum=0.000;DP=4;ExcessHet=3.0103;FS=4.771;MLEAC=1;MLEAF=0.500;MQ=42.00;MQRankSum=0.000;QD=12.44;ReadPosRankSum=0.674;SOR=2.209	GT:AD:DP:GQ:PL	0/1:2,2:4:44:78,0,44
chrIV	1261509	.	C	T	920.77	PASS	AC=1;AF=0.500;AN=2;BaseQRankSum=0.072;ClippingRankSum=0.000;DP=45;ExcessHet=3.0103;FS=0.000;MLEAC=1;MLEAF=0.500;MQ=42.00;MQRankSum=0.000;QD=20.46;ReadPosRankSum=-2.651;SOR=0.527	GT:AD:DP:GQ:PL	0/1:17,28:45:99:949,0,497
chrIV	1273443	.	G	A	489.77	PASS	AC=1;AF=0.500;AN=2;BaseQRankSum=-0.794;ClippingRankSum=0.000;DP=43;ExcessHet=3.0103;FS=2.649;MLEAC=1;MLEAF=0.500;MQ=41.67;MQRankSum=0.937;QD=11.39;ReadPosRankSum=0.491;SOR=0.921	GT:AD:DP:GQ:PL	0/1:24,19:43:99:518,0,726
chrIV	1277531	.	G	A	322.77	PASS	AC=1;AF=0.500;AN=2;BaseQRankSum=-1.190;ClippingRankSum=0.000;DP=43;ExcessHet=3.0103;FS=0.000;MLEAC=1;MLEAF=0.500;MQ=41.67;MQRankSum=0.000;QD=7.87;ReadPosRankSum=0.593;SOR=0.712	GT:AD:DP:GQ:PL	0/1:27,14:41:99:351,0,889
chrIV	1359433	.	G	A	370.77	PASS	AC=1;AF=0.500;AN=2;BaseQRankSum=-1.093;ClippingRankSum=0.000;DP=33;ExcessHet=3.0103;FS=1.340;MLEAC=1;MLEAF=0.500;MQ=41.13;MQRankSum=0.945;QD=11.59;ReadPosRankSum=-0.039;SOR=0.976	GT:AD:DP:GQ:PL	0/1:18,14:32:99:399,0,636
chrIV	1371084	.	G	A	566.77	PASS	AC=1;AF=0.500;AN=2;BaseQRankSum=1.448;ClippingRankSum=0.000;DP=36;ExcessHet=3.0103;FS=1.348;MLEAC=1;MLEAF=0.500;MQ=42.00;MQRankSum=0.000;QD=16.19;ReadPosRankSum=0.248;SOR=1.088	GT:AD:DP:GQ:PL	0/1:18,17:35:99:595,0,619
chrIV	1372372	.	G	A	757.77	PASS	AC=1;AF=0.500;AN=2;BaseQRankSum=1.710;ClippingRankSum=0.000;DP=49;ExcessHet=3.0103;FS=1.185;MLEAC=1;MLEAF=0.500;MQ=41.40;MQRankSum=-1.490;QD=15.46;ReadPosRankSum=0.645;SOR=0.910	GT:AD:DP:GQ:PL	0/1:26,23:49:99:786,0,842
chrIV	1469298	.	C	T	523.77	PASS	AC=1;AF=0.500;AN=2;BaseQRankSum=-0.878;ClippingRankSum=0.000;DP=38;ExcessHet=3.0103;FS=1.296;MLEAC=1;MLEAF=0.500;MQ=40.82;MQRankSum=0.722;QD=13.78;ReadPosRankSum=-1.142;SOR=0.481	GT:AD:DP:GQ:PL	0/1:22,16:38:99:552,0,815
chrIV	1476566	.	G	A	852.77	PASS	AC=1;AF=0.500;AN=2;BaseQRankSum=-0.430;ClippingRankSum=0.000;DP=50;ExcessHet=3.0103;FS=6.163;MLEAC=1;MLEAF=0.500;MQ=41.92;MQRankSum=-1.238;QD=17.06;ReadPosRankSum=1.618;SOR=0.200	GT:AD:DP:GQ:PL	0/1:22,28:50:99:881,0,726
chrV	23064	.	G	A	189.77	PASS	AC=1;AF=0.500;AN=2;BaseQRankSum=-0.336;ClippingRankSum=0.000;DP=25;ExcessHet=3.0103;FS=2.722;MLEAC=1;MLEAF=0.500;MQ=40.02;MQRankSum=1.565;QD=7.59;ReadPosRankSum=-0.769;SOR=1.609	GT:AD:DP:GQ:PL	0/1:18,7:25:99:218,0,623
chrV	27604	.	C	T	871.77	PASS	AC=1;AF=0.500;AN=2;BaseQRankSum=2.849;ClippingRankSum=0.000;DP=65;ExcessHet=3.0103;FS=0.000;MLEAC=1;MLEAF=0.500;MQ=41.91;MQRankSum=-2.081;QD=13.84;ReadPosRankSum=1.481;SOR=0.643	GT:AD:DP:GQ:PL	0/1:37,26:63:99:900,0,1166
chrV	31834	.	G	A	856.77	PASS	AC=1;AF=0.500;AN=2;BaseQRankSum=2.584;ClippingRankSum=0.000;DP=40;ExcessHet=3.0103;FS=0.000;MLEAC=1;MLEAF=0.500;MQ=42.00;MQRankSum=0.000;QD=21.42;ReadPosRankSum=1.777;SOR=0.859	GT:AD:DP:GQ:PL	0/1:16,24:40:99:885,0,447
chrV	32575	.	G	A	509.77	PASS	AC=1;AF=0.500;AN=2;BaseQRankSum=0.972;ClippingRankSum=0.000;DP=36;ExcessHet=3.0103;FS=5.072;MLEAC=1;MLEAF=0.500;MQ=42.00;MQRankSum=0.000;QD=14.56;ReadPosRankSum=1.801;SOR=0.223	GT:AD:DP:GQ:PL	0/1:19,16:35:99:538,0,634
chrV	60539	.	C	T	475.77	PASS	AC=1;AF=0.500;AN=2;BaseQRankSum=0.134;ClippingRankSum=0.000;DP=29;ExcessHet=3.0103;FS=3.319;MLEAC=1;MLEAF=0.500;MQ=40.49;MQRankSum=-1.577;QD=16.41;ReadPosRankSum=0.023;SOR=1.402	GT:AD:DP:GQ:PL	0/1:13,16:29:99:504,0,419
chrV	61846	.	G	A	500.77	PASS	AC=1;AF=0.500;AN=2;BaseQRankSum=2.362;ClippingRankSum=0.000;DP=35;ExcessHet=3.0103;FS=5.023;MLEAC=1;MLEAF=0.500;MQ=41.59;MQRankSum=0.924;QD=14.31;ReadPosRankSum=1.256;SOR=0.924	GT:AD:DP:GQ:PL	0/1:20,15:35:99:529,0,638
chrV	117960	.	G	A	927.77	PASS	AC=1;AF=0.500;AN=2;BaseQRankSum=-0.498;ClippingRankSum=0.000;DP=54;ExcessHet=3.0103;FS=7.729;MLEAC=1;MLEAF=0.500;MQ=41.89;MQRankSum=-0.309;QD=17.18;ReadPosRankSum=-0.740;SOR=1.303	GT:AD:DP:GQ:PL	0/1:23,31:54:99:956,0,716
chrV	140068	.	C	T	249.77	PASS	AC=1;AF=0.500;AN=2;BaseQRankSum=-0.578;ClippingRankSum=0.000;DP=15;ExcessHet=3.0103;FS=0.000;MLEAC=1;MLEAF=0.500;MQ=42.00;MQRankSum=0.000;QD=17.84;ReadPosRankSum=0.787;SOR=1.002	GT:AD:DP:GQ:PL	0/1:5,9:14:99:278,0,164
chrV	140434	.	G	A	370.77	PASS	AC=1;AF=0.500;AN=2;BaseQRankSum=-1.184;ClippingRankSum=0.000;DP=35;ExcessHet=3.0103;FS=0.000;MLEAC=1;MLEAF=0.500;MQ=42.00;MQRankSum=0.000;QD=10.90;ReadPosRankSum=-0.172;SOR=0.738	GT:AD:DP:GQ:PL	0/1:19,15:34:99:399,0,603
chrV	143959	.	G	A	281.77	PASS	AC=1;AF=0.500;AN=2;BaseQRankSum=-0.802;ClippingRankSum=0.000;DP=25;ExcessHet=3.0103;FS=1.685;MLEAC=1;MLEAF=0.500;MQ=42.00;MQRankSum=0.000;QD=11.27;ReadPosRankSum=-0.693;SOR=1.426	GT:AD:DP:GQ:PL	0/1:15,10:25:99:310,0,534
chrV	200705	.	G	A	505.77	PASS	AC=1;AF=0.500;AN=2;BaseQRankSum=0.604;ClippingRankSum=0.000;DP=45;ExcessHet=3.0103;FS=1.256;MLEAC=1;MLEAF=0.500;MQ=41.96;MQRankSum=-1.238;QD=11.24;ReadPosRankSum=0.406;SOR=0.387	GT:AD:DP:GQ:PL	0/1:28,17:45:99:534,0,992
chrV	278109	.	T	C	437.77	PASS	AC=1;AF=0.500;AN=2;BaseQRankSum=0.705;ClippingRankSum=0.000;DP=65;ExcessHet=3.0103;FS=7.502;MLEAC=1;MLEAF=0.500;MQ=40.71;MQRankSum=0.390;QD=6.84;ReadPosRankSum=-1.891;SOR=2.441	GT:AD:DP:GQ:PL	0/1:48,16:64:99:466,0,1924
chrV	278115	.	T	C	561.77	PASS	AC=1;AF=0.500;AN=2;BaseQRankSum=-0.882;ClippingRankSum=0.000;DP=56;ExcessHet=3.0103;FS=3.757;MLEAC=1;MLEAF=0.500;MQ=40.75;MQRankSum=-0.939;QD=10.03;ReadPosRankSum=-2.900;SOR=1.751	GT:AD:DP:GQ:PL	0/1:40,16:56:99:590,0,1628
chrV	278116	.	G	T	561.77	PASS	AC=1;AF=0.500;AN=2;BaseQRankSum=-0.719;ClippingRankSum=0.000;DP=56;ExcessHet=3.0103;FS=3.757;MLEAC=1;MLEAF=0.500;MQ=40.75;MQRankSum=-0.939;QD=10.03;ReadPosRankSum=-2.816;SOR=1.751	GT:AD:DP:GQ:PL	0/1:40,16:56:99:590,0,1628
chrV	291728	.	G	A	607.77	PASS	AC=1;AF=0.500;AN=2;BaseQRankSum=0.190;ClippingRankSum=0.000;DP=46;ExcessHet=3.0103;FS=2.996;MLEAC=1;MLEAF=0.500;MQ=41.92;MQRankSum=-1.529;QD=13.21;ReadPosRankSum=-0.688;SOR=1.445	GT:AD:DP:GQ:PL	0/1:25,21:46:99:636,0,773
chrV	464829	.	C	T	840.77	PASS	AC=1;AF=0.500;AN=2;BaseQRankSum=1.613;ClippingRankSum=0.000;DP=53;ExcessHet=3.0103;FS=0.000;MLEAC=1;MLEAF=0.500;MQ=41.73;MQRankSum=0.983;QD=15.86;ReadPosRankSum=0.912;SOR=0.693	GT:AD:DP:GQ:PL	0/1:28,25:53:99:869,0,955
chrV	560541	.	G	A	475.77	PASS	AC=1;AF=0.500;AN=2;BaseQRankSum=-1.676;ClippingRankSum=0.000;DP=29;ExcessHet=3.0103;FS=3.473;MLEAC=1;MLEAF=0.500;MQ=42.00;MQRankSum=0.000;QD=16.99;ReadPosRankSum=0.227;SOR=0.910	GT:AD:DP:GQ:PL	0/1:13,15:28:99:504,0,480
chrVI	40334	.	G	A	267.77	PASS	AC=1;AF=0.500;AN=2;BaseQRankSum=-0.741;ClippingRankSum=0.000;DP=27;ExcessHet=3.0103;FS=1.510;MLEAC=1;MLEAF=0.500;MQ=41.56;MQRankSum=-1.185;QD=9.92;ReadPosRankSum=0.253;SOR=0.425	GT:AD:DP:GQ:PL	0/1:15,12:27:99:296,0,493
chrVI	40364	.	G	A	559.77	PASS	AC=1;AF=0.500;AN=2;BaseQRankSum=-1.604;ClippingRankSum=0.000;DP=38;ExcessHet=3.0103;FS=1.342;MLEAC=1;MLEAF=0.500;MQ=41.69;MQRankSum=-0.717;QD=14.73;ReadPosRankSum=-0.441;SOR=0.446	GT:AD:DP:GQ:PL	0/1:18,20:38:99:588,0,590
chrVI	177330	.	C	T	849.77	PASS	AC=1;AF=0.500;AN=2;BaseQRankSum=-1.159;ClippingRankSum=0.000;DP=63;ExcessHet=3.0103;FS=0.000;MLEAC=1;MLEAF=0.500;MQ=41.70;MQRankSum=-1.859;QD=13.71;ReadPosRankSum=0.289;SOR=0.843	GT:AD:DP:GQ:PL	0/1:33,29:62:99:878,0,1165
chrVI	223671	.	C	T	673.73	PASS	AC=1;AF=0.500;AN=2;BaseQRankSum=-0.822;ClippingRankSum=0.000;DP=48;ExcessHet=3.0103;FS=4.246;MLEAC=1;MLEAF=0.500;MQ=41.70;MQRankSum=-0.914;QD=14.04;ReadPosRankSum=0.407;SOR=0.863	GT:AD:DP:GQ:PL	0/1:23,25:48:99:711,0,775
chrVI	245934	.	G	A	325.77	PASS	AC=1;AF=0.500;AN=2;BaseQRankSum=0.712;ClippingRankSum=0.000;DP=25;ExcessHet=3.0103;FS=10.594;MLEAC=1;MLEAF=0.500;MQ=42.00;MQRankSum=0.000;QD=13.03;ReadPosRankSum=1.167;SOR=0.720	GT:AD:DP:GQ:PL	0/1:15,10:25:99:354,0,485
chrVII	63779	.	G	A	617.77	PASS	AC=1;AF=0.500;AN=2;BaseQRankSum=2.643;ClippingRankSum=0.000;DP=31;ExcessHet=3.0103;FS=1.489;MLEAC=1;MLEAF=0.500;MQ=42.00;MQRankSum=0.000;QD=19.93;ReadPosRankSum=2.519;SOR=1.292	GT:AD:DP:GQ:PL	0/1:13,18:31:99:646,0,318
chrVII	170117	.	C	T	738.77	PASS	AC=1;AF=0.500;AN=2;BaseQRankSum=0.600;ClippingRankSum=0.000;DP=33;ExcessHet=3.0103;FS=8.039;MLEAC=1;MLEAF=0.500;MQ=41.94;MQRankSum=1.386;QD=22.39;ReadPosRankSum=1.342;SOR=1.004	GT:AD:DP:GQ:PL	0/1:12,21:33:99:767,0,390
chrVII	173015	.	G	A	755.77	PASS	AC=1;AF=0.500;AN=2;BaseQRankSum=0.000;ClippingRankSum=0.000;DP=47;ExcessHet=3.0103;FS=1.134;MLEAC=1;MLEAF=0.500;MQ=42.00;MQRankSum=0.000;QD=16.08;ReadPosRankSum=0.723;SOR=0.473	GT:AD:DP:GQ:PL	0/1:23,24:47:99:784,0,752
chrVII	185935	.	G	A	688.77	PASS	AC=1;AF=0.500;AN=2;BaseQRankSum=-0.561;ClippingRankSum=0.000;DP=57;ExcessHet=3.0103;FS=1.059;MLEAC=1;MLEAF=0.500;MQ=41.97;MQRankSum=0.919;QD=12.08;ReadPosRankSum=-1.809;SOR=0.488	GT:AD:DP:GQ:PL	0/1:32,25:57:99:717,0,1031
chrVII	268693	.	G	A	1065.77	PASS	AC=1;AF=0.500;AN=2;BaseQRankSum=0.355;ClippingRankSum=0.000;DP=57;ExcessHet=3.0103;FS=5.374;MLEAC=1;MLEAF=0.500;MQ=42.00;MQRankSum=0.000;QD=18.70;ReadPosRankSum=0.124;SOR=0.947	GT:AD:DP:GQ:PL	0/1:23,34:57:99:1094,0,672
chrVII	268805	.	G	A	880.77	PASS	AC=1;AF=0.500;AN=2;BaseQRankSum=0.332;ClippingRankSum=0.000;DP=52;ExcessHet=3.0103;FS=2.391;MLEAC=1;MLEAF=0.500;MQ=41.92;MQRankSum=1.300;QD=16.94;ReadPosRankSum=-0.841;SOR=0.528	GT:AD:DP:GQ:PL	0/1:29,23:52:99:909,0,2046
chrVII	268806	.	G	A	880.77	PASS	AC=1;AF=0.500;AN=2;BaseQRankSum=0.579;ClippingRankSum=0.000;DP=54;ExcessHet=3.0103;FS=3.824;MLEAC=1;MLEAF=0.500;MQ=41.93;MQRankSum=1.326;QD=16.62;ReadPosRankSum=-1.178;SOR=0.633	GT:AD:DP:GQ:PL	0/1:29,24:53:99:909,0,2046
chrVII	337643	.	G	A	873.77	PASS	AC=1;AF=0.500;AN=2;BaseQRankSum=0.596;ClippingRankSum=0.000;DP=41;ExcessHet=3.0103;FS=1.268;MLEAC=1;MLEAF=0.500;MQ=41.64;MQRankSum=-0.750;QD=21.31;ReadPosRankSum=-0.058;SOR=0.963	GT:AD:DP:GQ:PL	0/1:16,25:41:99:902,0,534
chrVII	384774	.	T	C	540.77	PASS	AC=1;AF=0.500;AN=2;BaseQRankSum=0.063;ClippingRankSum=0.000;DP=51;ExcessHet=3.0103;FS=6.190;MLEAC=1;MLEAF=0.500;MQ=41.71;MQRankSum=-1.415;QD=10.82;ReadPosRankSum=-5.740;SOR=1.609	GT:AD:DP:GQ:PL	0/1:34,16:50:99:569,0,2475
chrVII	384775	.	G	A	540.77	PASS	AC=1;AF=0.500;AN=2;BaseQRankSum=-0.646;ClippingRankSum=0.000;DP=51;ExcessHet=3.0103;FS=6.190;MLEAC=1;MLEAF=0.500;MQ=41.71;MQRankSum=-1.415;QD=10.82;ReadPosRankSum=-5.851;SOR=1.609	GT:AD:DP:GQ:PL	0/1:34,16:50:99:569,0,2475
chrVII	409668	.	G	A	683.77	PASS	AC=1;AF=0.500;AN=2;BaseQRankSum=-0.471;ClippingRankSum=0.000;DP=39;ExcessHet=3.0103;FS=13.878;MLEAC=1;MLEAF=0.500;MQ=41.64;MQRankSum=0.000;QD=18.99;ReadPosRankSum=-0.563;SOR=1.709	GT:AD:DP:GQ:PL	0/1:15,21:36:99:712,0,524
chrVII	432627	.	G	A	668.77	PASS	AC=1;AF=0.500;AN=2;BaseQRankSum=-1.046;ClippingRankSum=0.000;DP=48;ExcessHet=3.0103;FS=2.621;MLEAC=1;MLEAF=0.500;MQ=40.13;MQRankSum=-0.292;QD=14.23;ReadPosRankSum=0.681;SOR=0.368	GT:AD:DP:GQ:PL	0/1:24,23:47:99:697,0,773
chrVII	482923	.	G	A	157.77	PASS	AC=1;AF=0.500;AN=2;BaseQRankSum=-0.150;ClippingRankSum=0.000;DP=12;ExcessHet=3.0103;FS=0.000;MLEAC=1;MLEAF=0.500;MQ=41.67;MQRankSum=-1.691;QD=13.15;ReadPosRankSum=0.849;SOR=0.693	GT:AD:DP:GQ:PL	0/1:8,4:12:99:186,0,843
chrVII	482948	.	G	A	358.77	PASS	AC=1;AF=0.500;AN=2;BaseQRankSum=-1.352;ClippingRankSum=0.000;DP=21;ExcessHet=3.0103;FS=10.942;MLEAC=1;MLEAF=0.500;MQ=41.81;MQRankSum=-1.453;QD=17.08;ReadPosRankSum=-1.212;SOR=2.240	GT:AD:DP:GQ:PL	0/1:11,10:21:99:387,0,1115
chrVII	482960	.	G	A	473.77	PASS	AC=1;AF=0.500;AN=2;BaseQRankSum=0.303;ClippingRankSum=0.000;DP=25;ExcessHet=3.0103;FS=18.119;MLEAC=1;MLEAF=0.500;MQ=41.77;MQRankSum=-1.690;QD=18.95;ReadPosRankSum=-0.173;SOR=2.792	GT:AD:DP:GQ:PL	0/1:12,13:25:99:502,0,1127
chrVII	533816	.	C	T	860.77	PASS	AC=1;AF=0.500;AN=2;BaseQRankSum=0.664;ClippingRankSum=0.000;DP=49;ExcessHet=3.0103;FS=5.864;MLEAC=1;MLEAF=0.500;MQ=41.88;MQRankSum=-1.536;QD=17.93;ReadPosRankSum=1.261;SOR=0.657	GT:AD:DP:GQ:PL	0/1:21,27:48:99:889,0,663
chrVII	678100	.	C	A	214.77	PASS	AC=1;AF=0.500;AN=2;BaseQRankSum=0.224;ClippingRankSum=0.000;DP=24;ExcessHet=3.0103;FS=0.000;MLEAC=1;MLEAF=0.500;MQ=40.82;MQRankSum=-4.313;QD=8.95;ReadPosRankSum=-2.014;SOR=0.864	GT:AD:DP:GQ:PL	0/1:17,7:24:99:243,0,2105
chrVII	678105	.	T	G	211.77	PASS	AC=1;AF=0.500;AN=2;BaseQRankSum=0.795;ClippingRankSum=0.000;DP=25;ExcessHet=3.0103;FS=1.721;MLEAC=1;MLEAF=0.500;MQ=40.87;MQRankSum=-4.417;QD=8.47;ReadPosRankSum=-1.399;SOR=0.803	GT:AD:DP:GQ:PL	0/1:18,7:25:99:240,0,2162
chrVII	687779	.	G	A	1056.77	PASS	AC=1;AF=0.500;AN=2;BaseQRankSum=-1.602;ClippingRankSum=0.000;DP=59;ExcessHet=3.0103;FS=0.000;MLEAC=1;MLEAF=0.500;MQ=42.00;MQRankSum=0.000;QD=17.91;ReadPosRankSum=-0.402;SOR=0.618	GT:AD:DP:GQ:PL	0/1:22,37:59:99:1085,0,683
chrVII	729922	.	C	T	688.77	PASS	AC=1;AF=0.500;AN=2;BaseQRankSum=2.144;ClippingRankSum=0.000;DP=54;ExcessHet=3.0103;FS=0.000;MLEAC=1;MLEAF=0.500;MQ=41.20;MQRankSum=1.453;QD=13.00;ReadPosRankSum=0.265;SOR=0.663	GT:AD:DP:GQ:PL	0/1:32,21:53:99:717,0,946
chrVII	809075	.	G	A	1242.77	PASS	AC=1;AF=0.500;AN=2;BaseQRankSum=1.153;ClippingRankSum=0.000;DP=56;ExcessHet=3.0103;FS=0.000;MLEAC=1;MLEAF=0.500;MQ=41.75;MQRankSum=1.433;QD=22.19;ReadPosRankSum=1.209;SOR=0.569	GT:AD:DP:GQ:PL	0/1:19,37:56:99:1271,0,560
chrVII	1001303	.	C	T	354.77	PASS	AC=1;AF=0.500;AN=2;BaseQRankSum=-0.810;ClippingRankSum=0.000;DP=38;ExcessHet=3.0103;FS=0.000;MLEAC=1;MLEAF=0.500;MQ=40.79;MQRankSum=-0.751;QD=9.34;ReadPosRankSum=-0.892;SOR=0.693	GT:AD:DP:GQ:PL	0/1:25,13:38:99:383,0,864
chrVII	1002728	.	C	T	609.77	PASS	AC=1;AF=0.500;AN=2;BaseQRankSum=-0.454;ClippingRankSum=0.000;DP=47;ExcessHet=3.0103;FS=4.144;MLEAC=1;MLEAF=0.500;MQ=42.00;MQRankSum=0.000;QD=12.97;ReadPosRankSum=0.710;SOR=0.812	GT:AD:DP:GQ:PL	0/1:26,21:47:99:638,0,866
chrVII	1003079	.	C	T	976.77	PASS	AC=1;AF=0.500;AN=2;BaseQRankSum=-2.851;ClippingRankSum=0.000;DP=44;ExcessHet=3.0103;FS=5.047;MLEAC=1;MLEAF=0.500;MQ=42.00;MQRankSum=0.000;QD=22.20;ReadPosRankSum=-2.054;SOR=1.619	GT:AD:DP:GQ:PL	0/1:15,29:44:99:1005,0,534
chrVII	1004448	.	C	T	527.77	PASS	AC=1;AF=0.500;AN=2;BaseQRankSum=0.603;ClippingRankSum=0.000;DP=40;ExcessHet=3.0103;FS=0.000;MLEAC=1;MLEAF=0.500;MQ=41.95;MQRankSum=0.931;QD=13.53;ReadPosRankSum=0.033;SOR=0.846	GT:AD:DP:GQ:PL	0/1:22,17:39:99:556,0,706
chrVII	1005006	.	C	T	850.77	PASS	AC=1;AF=0.500;AN=2;BaseQRankSum=0.297;ClippingRankSum=0.000;DP=53;ExcessHet=3.0103;FS=7.625;MLEAC=1;MLEAF=0.500;MQ=41.72;MQRankSum=1.057;QD=16.05;ReadPosRankSum=0.620;SOR=0.886	GT:AD:DP:GQ:PL	0/1:26,27:53:99:879,0,799
chrVII	1005893	.	C	T	383.77	PASS	AC=1;AF=0.500;AN=2;BaseQRankSum=1.235;ClippingRankSum=0.000;DP=37;ExcessHet=3.0103;FS=5.019;MLEAC=1;MLEAF=0.500;MQ=41.60;MQRankSum=0.793;QD=10.37;ReadPosRankSum=0.053;SOR=1.609	GT:AD:DP:GQ:PL	0/1:24,13:37:99:412,0,833
chrVII	1018662	.	G	A	792.77	PASS	AC=1;AF=0.500;AN=2;BaseQRankSum=1.036;ClippingRankSum=0.000;DP=48;ExcessHet=3.0103;FS=2.509;MLEAC=1;MLEAF=0.500;MQ=41.88;MQRankSum=-1.254;QD=16.87;ReadPosRankSum=-2.012;SOR=0.654	GT:AD:DP:GQ:PL	0/1:21,26:47:99:821,0,618
chrVII	1055450	.	G	A	589.77	PASS	AC=1;AF=0.500;AN=2;BaseQRankSum=-0.350;ClippingRankSum=0.000;DP=43;ExcessHet=3.0103;FS=7.186;MLEAC=1;MLEAF=0.500;MQ=42.00;MQRankSum=0.000;QD=13.72;ReadPosRankSum=1.183;SOR=0.134	GT:AD:DP:GQ:PL	0/1:23,20:43:99:618,0,797
chrVII	1068927	.	A	T	1225.77	PASS	AC=1;AF=0.500;AN=2;BaseQRankSum=-2.437;ClippingRankSum=0.000;DP=122;ExcessHet=3.0103;FS=9.726;MLEAC=1;MLEAF=0.500;MQ=40.00;MQRankSum=-1.659;QD=10.21;ReadPosRankSum=-6.509;SOR=1.564	GT:AD:DP:GQ:PL	0/1:84,36:120:99:1254,0,4055
chrVII	1068928	.	C	T	1225.77	PASS	AC=1;AF=0.500;AN=2;BaseQRankSum=-2.636;ClippingRankSum=0.000;DP=122;ExcessHet=3.0103;FS=9.726;MLEAC=1;MLEAF=0.500;MQ=40.00;MQRankSum=-1.659;QD=10.21;ReadPosRankSum=-6.378;SOR=1.564	GT:AD:DP:GQ:PL	0/1:84,36:120:99:1254,0,4055
chrVIII	36076	.	G	A	452.77	PASS	AC=1;AF=0.500;AN=2;BaseQRankSum=-0.646;ClippingRankSum=0.000;DP=36;ExcessHet=3.0103;FS=0.000;MLEAC=1;MLEAF=0.500;MQ=41.21;MQRankSum=-1.657;QD=12.58;ReadPosRankSum=0.000;SOR=0.497	GT:AD:DP:GQ:PL	0/1:21,15:36:99:481,0,811
chrVIII	107687	.	C	T	935.77	PASS	AC=1;AF=0.500;AN=2;BaseQRankSum=1.306;ClippingRankSum=0.000;DP=61;ExcessHet=3.0103;FS=0.985;MLEAC=1;MLEAF=0.500;MQ=41.94;MQRankSum=-1.286;QD=15.86;ReadPosRankSum=-0.876;SOR=0.853	GT:AD:DP:GQ:PL	0/1:27,32:59:99:964,0,719
chrVIII	122608	.	C	T	476.77	PASS	AC=1;AF=0.500;AN=2;BaseQRankSum=-1.101;ClippingRankSum=0.000;DP=44;ExcessHet=3.0103;FS=1.280;MLEAC=1;MLEAF=0.500;MQ=41.50;MQRankSum=-0.818;QD=10.84;ReadPosRankSum=0.224;SOR=0.384	GT:AD:DP:GQ:PL	0/1:25,19:44:99:505,0,817
chrVIII	176886	.	C	T	360.77	PASS	AC=1;AF=0.500;AN=2;BaseQRankSum=0.853;ClippingRankSum=0.000;DP=37;ExcessHet=3.0103;FS=4.040;MLEAC=1;MLEAF=0.500;MQ=41.84;MQRankSum=-1.144;QD=9.75;ReadPosRankSum=-0.283;SOR=1.569	GT:AD:DP:GQ:PL	0/1:24,13:37:99:389,0,754
chrVIII	229262	.	C	T	588.77	PASS	AC=1;AF=0.500;AN=2;BaseQRankSum=-0.271;ClippingRankSum=0.000;DP=26;ExcessHet=3.0103;FS=4.530;MLEAC=1;MLEAF=0.500;MQ=42.00;MQRankSum=0.000;QD=22.64;ReadPosRankSum=-1.032;SOR=0.148	GT:AD:DP:GQ:PL	0/1:10,16:26:99:617,0,370
chrVIII	340973	.	G	A	727.77	PASS	AC=1;AF=0.500;AN=2;BaseQRankSum=0.432;ClippingRankSum=0.000;DP=62;ExcessHet=3.0103;FS=3.580;MLEAC=1;MLEAF=0.500;MQ=41.77;MQRankSum=0.000;QD=11.93;ReadPosRankSum=0.787;SOR=1.197	GT:AD:DP:GQ:PL	0/1:37,24:61:99:756,0,1226
chrVIII	418639	.	G	A	291.77	PASS	AC=1;AF=0.500;AN=2;BaseQRankSum=0.411;ClippingRankSum=0.000;DP=45;ExcessHet=3.0103;FS=1.279;MLEAC=1;MLEAF=0.500;MQ=41.58;MQRankSum=1.134;QD=6.79;ReadPosRankSum=-1.352;SOR=0.946	GT:AD:DP:GQ:PL	0/1:31,12:43:99:320,0,983
chrVIII	442596	.	G	A	659.77	PASS	AC=1;AF=0.500;AN=2;BaseQRankSum=-0.494;ClippingRankSum=0.000;DP=38;ExcessHet=3.0103;FS=2.909;MLEAC=1;MLEAF=0.500;MQ=41.61;MQRankSum=-0.896;QD=17.36;ReadPosRankSum=-0.277;SOR=1.402	GT:AD:DP:GQ:PL	0/1:18,20:38:99:688,0,653
chrIX	25943	.	G	A	627.77	PASS	AC=1;AF=0.500;AN=2;BaseQRankSum=0.629;ClippingRankSum=0.000;DP=42;ExcessHet=3.0103;FS=2.709;MLEAC=1;MLEAF=0.500;MQ=41.01;MQRankSum=0.647;QD=15.31;ReadPosRankSum=-0.618;SOR=0.828	GT:AD:DP:GQ:PL	0/1:18,23:41:99:656,0,454
chrIX	33035	.	C	T	529.77	PASS	AC=1;AF=0.500;AN=2;BaseQRankSum=1.219;ClippingRankSum=0.000;DP=33;ExcessHet=3.0103;FS=6.139;MLEAC=1;MLEAF=0.500;MQ=41.57;MQRankSum=0.000;QD=16.56;ReadPosRankSum=1.361;SOR=0.136	GT:AD:DP:GQ:PL	0/1:17,15:32:99:558,0,623
chrIX	33448	.	C	T	416.77	PASS	AC=1;AF=0.500;AN=2;BaseQRankSum=0.110;ClippingRankSum=0.000;DP=21;ExcessHet=3.0103;FS=1.719;MLEAC=1;MLEAF=0.500;MQ=42.00;MQRankSum=0.000;QD=19.85;ReadPosRankSum=0.597;SOR=1.179	GT:AD:DP:GQ:PL	0/1:8,13:21:99:445,0,242
chrIX	33886	.	C	T	575.77	PASS	AC=1;AF=0.500;AN=2;BaseQRankSum=2.090;ClippingRankSum=0.000;DP=32;ExcessHet=3.0103;FS=3.634;MLEAC=1;MLEAF=0.500;MQ=42.00;MQRankSum=0.000;QD=17.99;ReadPosRankSum=2.373;SOR=1.785	GT:AD:DP:GQ:PL	0/1:16,16:32:99:604,0,560
chrIX	183843	.	G	A	657.77	PASS	AC=1;AF=0.500;AN=2;BaseQRankSum=-1.172;ClippingRankSum=0.000;DP=39;ExcessHet=3.0103;FS=4.655;MLEAC=1;MLEAF=0.500;MQ=41.52;MQRankSum=-0.221;QD=17.31;ReadPosRankSum=1.183;SOR=0.589	GT:AD:DP:GQ:PL	0/1:16,22:38:99:686,0,524
chrIX	230882	.	G	A	486.77	PASS	AC=1;AF=0.500;AN=2;BaseQRankSum=-1.111;ClippingRankSum=0.000;DP=42;ExcessHet=3.0103;FS=1.234;MLEAC=1;MLEAF=0.500;MQ=42.00;MQRankSum=0.000;QD=11.59;ReadPosRankSum=0.919;SOR=0.446	GT:AD:DP:GQ:PL	0/1:23,19:42:99:515,0,766
chrIX	242516	.	G	A	957.77	PASS	AC=1;AF=0.500;AN=2;BaseQRankSum=0.379;ClippingRankSum=0.000;DP=69;ExcessHet=3.0103;FS=0.000;MLEAC=1;MLEAF=0.500;MQ=41.79;MQRankSum=0.972;QD=14.08;ReadPosRankSum=1.984;SOR=0.693	GT:AD:DP:GQ:PL	0/1:36,32:68:99:986,0,1144
chrIX	388560	.	A	G	508.77	PASS	AC=1;AF=0.500;AN=2;BaseQRankSum=-0.883;ClippingRankSum=0.000;DP=44;ExcessHet=3.0103;FS=9.908;MLEAC=1;MLEAF=0.500;MQ=40.22;MQRankSum=-6.279;QD=12.11;ReadPosRankSum=-4.784;SOR=2.303	GT:AD:DP:GQ:PL	0/1:28,14:42:99:537,0,2181
chrIX	388566	.	A	T	505.77	PASS	AC=1;AF=0.500;AN=2;BaseQRankSum=0.578;ClippingRankSum=0.000;DP=47;ExcessHet=3.0103;FS=4.820;MLEAC=1;MLEAF=0.500;MQ=40.32;MQRankSum=-6.522;QD=11.24;SOR=1.665	GT:AD:DP:GQ:PL	0/1:31,14:45:99:534,0,2265
chrIX	388570	.	C	T	457.77	PASS	AC=1;AF=0.500;AN=2;BaseQRankSum=1.350;ClippingRankSum=0.000;DP=48;ExcessHet=3.0103;FS=10.665;MLEAC=1;MLEAF=0.500;MQ=40.97;MQRankSum=-6.649;QD=9.95;ReadPosRankSum=-2.390;SOR=2.670	GT:AD:DP:GQ:PL	0/1:34,12:46:99:486,0,1058
chrX	121964	.	C	T	479.77	PASS	AC=1;AF=0.500;AN=2;BaseQRankSum=3.075;ClippingRankSum=0.000;DP=30;ExcessHet=3.0103;FS=1.455;MLEAC=1;MLEAF=0.500;MQ=41.87;MQRankSum=-1.391;QD=15.99;ReadPosRankSum=0.760;SOR=0.563	GT:AD:DP:GQ:PL	0/1:15,15:30:99:508,0,339
chrX	173065	.	G	A	1108.77	PASS	AC=1;AF=0.500;AN=2;BaseQRankSum=-1.988;ClippingRankSum=0.000;DP=50;ExcessHet=3.0103;FS=1.172;MLEAC=1;MLEAF=0.500;MQ=41.43;MQRankSum=-1.187;QD=22.18;ReadPosRankSum=-0.217;SOR=1.038	GT:AD:DP:GQ:PL	0/1:21,29:50:99:1137,0,833
chrX	173080	.	G	A	1012.77	PASS	AC=1;AF=0.500;AN=2;BaseQRankSum=-2.044;ClippingRankSum=0.000;DP=51;ExcessHet=3.0103;FS=1.154;MLEAC=1;MLEAF=0.500;MQ=41.44;MQRankSum=-1.319;QD=19.86;ReadPosRankSum=1.550;SOR=0.425	GT:AD:DP:GQ:PL	0/1:24,27:51:99:1041,0,926
chrX	173088	.	C	T	712.77	PASS	AC=1;AF=0.500;AN=2;BaseQRankSum=3.094;ClippingRankSum=0.000;DP=50;ExcessHet=3.0103;FS=2.702;MLEAC=1;MLEAF=0.500;MQ=41.43;MQRankSum=1.245;QD=14.26;ReadPosRankSum=0.069;SOR=1.232	GT:AD:DP:GQ:PL	0/1:29,21:50:99:741,0,1121
chrX	193773	.	G	A	576.77	PASS	AC=1;AF=0.500;AN=2;BaseQRankSum=0.343;ClippingRankSum=0.000;DP=36;ExcessHet=3.0103;FS=1.370;MLEAC=1;MLEAF=0.500;MQ=41.21;MQRankSum=-1.564;QD=16.02;ReadPosRankSum=-0.725;SOR=0.430	GT:AD:DP:GQ:PL	0/1:20,16:36:99:605,0,1401
chrX	193774	.	G	A	576.77	PASS	AC=1;AF=0.500;AN=2;BaseQRankSum=0.987;ClippingRankSum=0.000;DP=35;ExcessHet=3.0103;FS=1.421;MLEAC=1;MLEAF=0.500;MQ=41.18;MQRankSum=-1.616;QD=16.48;ReadPosRankSum=-0.533;SOR=0.368	GT:AD:DP:GQ:PL	0/1:20,15:35:99:605,0,1401
chrX	225415	.	G	A	739.77	PASS	AC=1;AF=0.500;AN=2;BaseQRankSum=0.178;ClippingRankSum=0.000;DP=49;ExcessHet=3.0103;FS=1.174;MLEAC=1;MLEAF=0.500;MQ=41.60;MQRankSum=-0.565;QD=16.08;ReadPosRankSum=-0.809;SOR=1.082	GT:AD:DP:GQ:PL	0/1:23,23:46:99:768,0,739
chrX	329716	.	G	A	676.77	PASS	AC=1;AF=0.500;AN=2;BaseQRankSum=-0.208;ClippingRankSum=0.000;DP=45;ExcessHet=3.0103;FS=4.246;MLEAC=1;MLEAF=0.500;MQ=42.00;MQRankSum=0.000;QD=15.04;ReadPosRankSum=1.755;SOR=0.610	GT:AD:DP:GQ:PL	0/1:23,22:45:99:705,0,799
chrX	454831	.	C	T	456.77	PASS	AC=1;AF=0.500;AN=2;BaseQRankSum=0.968;ClippingRankSum=0.000;DP=41;ExcessHet=3.0103;FS=1.226;MLEAC=1;MLEAF=0.500;MQ=41.90;MQRankSum=-1.849;QD=11.14;ReadPosRankSum=-1.227;SOR=0.929	GT:AD:DP:GQ:PL	0/1:26,15:41:99:485,0,899
chrX	608048	.	C	T	401.77	PASS	AC=1;AF=0.500;AN=2;BaseQRankSum=0.082;ClippingRankSum=0.000;DP=37;ExcessHet=3.0103;FS=0.000;MLEAC=1;MLEAF=0.500;MQ=41.84;MQRankSum=-2.077;QD=11.16;ReadPosRankSum=-1.371;SOR=0.871	GT:AD:DP:GQ:PL	0/1:21,15:36:99:430,0,649
chrX	648941	.	C	T	507.77	PASS	AC=1;AF=0.500;AN=2;BaseQRankSum=-0.403;ClippingRankSum=0.000;DP=37;ExcessHet=3.0103;FS=0.000;MLEAC=1;MLEAF=0.500;MQ=42.00;MQRankSum=0.000;QD=13.72;ReadPosRankSum=0.825;SOR=0.743	GT:AD:DP:GQ:PL	0/1:20,17:37:99:536,0,700
chrX	673036	.	G	A	827.77	PASS	AC=1;AF=0.500;AN=2;BaseQRankSum=-0.895;ClippingRankSum=0.000;DP=46;ExcessHet=3.0103;FS=2.589;MLEAC=1;MLEAF=0.500;MQ=42.00;MQRankSum=0.000;QD=17.99;ReadPosRankSum=0.164;SOR=0.361	GT:AD:DP:GQ:PL	0/1:19,27:46:99:856,0,590
chrXI	52521	.	G	A	430.77	PASS	AC=1;AF=0.500;AN=2;BaseQRankSum=-0.981;ClippingRankSum=0.000;DP=27;ExcessHet=3.0103;FS=1.583;MLEAC=1;MLEAF=0.500;MQ=42.00;MQRankSum=0.000;QD=15.95;ReadPosRankSum=0.901;SOR=0.346	GT:AD:DP:GQ:PL	0/1:13,14:27:99:459,0,482
chrXI	99527	.	G	A	608.77	PASS	AC=1;AF=0.500;AN=2;BaseQRankSum=-0.825;ClippingRankSum=0.000;DP=50;ExcessHet=3.0103;FS=0.000;MLEAC=1;MLEAF=0.500;MQ=41.11;MQRankSum=1.557;QD=12.42;ReadPosRankSum=1.438;SOR=0.673	GT:AD:DP:GQ:PL	0/1:28,21:49:99:637,0,942
chrXI	146076	.	G	A	1326.77	PASS	AC=1;AF=0.500;AN=2;BaseQRankSum=-0.643;ClippingRankSum=0.000;DP=118;ExcessHet=3.0103;FS=6.074;MLEAC=1;MLEAF=0.500;MQ=40.96;MQRankSum=-4.722;QD=11.24;ReadPosRankSum=-4.911;SOR=1.383	GT:AD:DP:GQ:PL	0/1:80,38:118:99:1355,0,3762
chrXI	146077	.	T	C	1326.77	PASS	AC=1;AF=0.500;AN=2;BaseQRankSum=3.495;ClippingRankSum=0.000;DP=118;ExcessHet=3.0103;FS=6.074;MLEAC=1;MLEAF=0.500;MQ=40.96;MQRankSum=-4.722;QD=11.24;ReadPosRankSum=-4.745;SOR=1.383	GT:AD:DP:GQ:PL	0/1:80,38:118:99:1355,0,3762
chrXI	168845	.	G	A	566.77	PASS	AC=1;AF=0.500;AN=2;BaseQRankSum=-0.215;ClippingRankSum=0.000;DP=36;ExcessHet=3.0103;FS=0.000;MLEAC=1;MLEAF=0.500;MQ=41.21;MQRankSum=-1.243;QD=15.74;ReadPosRankSum=0.961;SOR=0.693	GT:AD:DP:GQ:PL	0/1:16,20:36:99:595,0,518
chrXI	270286	.	G	A	640.77	PASS	AC=1;AF=0.500;AN=2;BaseQRankSum=0.649;ClippingRankSum=0.000;DP=46;ExcessHet=3.0103;FS=0.000;MLEAC=1;MLEAF=0.500;MQ=41.69;MQRankSum=0.939;QD=14.24;ReadPosRankSum=1.239;SOR=0.723	GT:AD:DP:GQ:PL	0/1:25,20:45:99:669,0,884
chrXI	321734	.	G	A	638.77	PASS	AC=1;AF=0.500;AN=2;BaseQRankSum=-1.725;ClippingRankSum=0.000;DP=44;ExcessHet=3.0103;FS=6.514;MLEAC=1;MLEAF=0.500;MQ=41.96;MQRankSum=1.070;QD=14.86;ReadPosRankSum=2.109;SOR=0.519	GT:AD:DP:GQ:PL	0/1:21,22:43:99:667,0,725
chrXI	337792	.	C	T	972.77	PASS	AC=1;AF=0.500;AN=2;BaseQRankSum=-2.426;ClippingRankSum=0.000;DP=66;ExcessHet=3.0103;FS=0.956;MLEAC=1;MLEAF=0.500;MQ=41.78;MQRankSum=-0.953;QD=15.44;ReadPosRankSum=-1.391;SOR=0.884	GT:AD:DP:GQ:PL	0/1:31,32:63:99:1001,0,1160
chrXI	389260	.	G	A	676.77	PASS	AC=1;AF=0.500;AN=2;BaseQRankSum=0.772;ClippingRankSum=0.000;DP=31;ExcessHet=3.0103;FS=12.692;MLEAC=1;MLEAF=0.500;MQ=42.00;MQRankSum=0.000;QD=21.83;ReadPosRankSum=3.082;SOR=0.929	GT:AD:DP:GQ:PL	0/1:10,21:31:99:705,0,272
chrXI	411095	.	G	A	864.77	PASS	AC=1;AF=0.500;AN=2;BaseQRankSum=-0.893;ClippingRankSum=0.000;DP=53;ExcessHet=3.0103;FS=2.350;MLEAC=1;MLEAF=0.500;MQ=41.93;MQRankSum=-1.148;QD=16.63;ReadPosRankSum=-0.222;SOR=0.543	GT:AD:DP:GQ:PL	0/1:21,31:52:99:893,0,597
chrXI	596256	.	G	A	279.77	PASS	AC=1;AF=0.500;AN=2;BaseQRankSum=-1.567;ClippingRankSum=0.000;DP=38;ExcessHet=3.0103;FS=3.282;MLEAC=1;MLEAF=0.500;MQ=41.90;MQRankSum=-1.564;QD=7.77;ReadPosRankSum=-0.622;SOR=0.297	GT:AD:DP:GQ:PL	0/1:20,16:36:99:308,0,689
chrXII	20730	.	C	T	511.77	PASS	AC=1;AF=0.500;AN=2;BaseQRankSum=0.236;ClippingRankSum=0.000;DP=35;ExcessHet=3.0103;FS=1.320;MLEAC=1;MLEAF=0.500;MQ=41.18;MQRankSum=-1.523;QD=14.62;ReadPosRankSum=1.946;SOR=0.871	GT:AD:DP:GQ:PL	0/1:19,16:35:99:540,0,680
chrXII	128088	.	G	A	861.77	PASS	AC=1;AF=0.500;AN=2;BaseQRankSum=1.858;ClippingRankSum=0.000;DP=46;ExcessHet=3.0103;FS=2.529;MLEAC=1;MLEAF=0.500;MQ=42.00;MQRankSum=0.000;QD=19.15;ReadPosRankSum=-0.656;SOR=1.101	GT:AD:DP:GQ:PL	0/1:18,27:45:99:890,0,469
chrXII	204945	.	C	T	635.77	PASS	AC=1;AF=0.500;AN=2;BaseQRankSum=-0.777;ClippingRankSum=0.000;DP=52;ExcessHet=3.0103;FS=2.381;MLEAC=1;MLEAF=0.500;MQ=41.45;MQRankSum=0.877;QD=12.47;ReadPosRankSum=-1.515;SOR=0.585	GT:AD:DP:GQ:PL	0/1:30,21:51:99:664,0,996
chrXII	212896	.	G	A	847.77	PASS	AC=1;AF=0.500;AN=2;BaseQRankSum=1.481;ClippingRankSum=0.000;DP=48;ExcessHet=3.0103;FS=6.977;MLEAC=1;MLEAF=0.500;MQ=41.96;MQRankSum=-0.895;QD=18.04;ReadPosRankSum=0.781;SOR=1.981	GT:AD:DP:GQ:PL	0/1:22,25:47:99:876,0,727
chrXII	241747	.	C	T	591.77	PASS	AC=1;AF=0.500;AN=2;BaseQRankSum=0.014;ClippingRankSum=0.000;DP=40;ExcessHet=3.0103;FS=2.843;MLEAC=1;MLEAF=0.500;MQ=41.95;MQRankSum=-0.901;QD=14.79;ReadPosRankSum=1.581;SOR=1.362	GT:AD:DP:GQ:PL	0/1:19,21:40:99:620,0,589
chrXII	257868	.	G	A	1006.77	PASS	AC=1;AF=0.500;AN=2;BaseQRankSum=2.323;ClippingRankSum=0.000;DP=50;ExcessHet=3.0103;FS=4.958;MLEAC=1;MLEAF=0.500;MQ=42.00;MQRankSum=0.000;QD=20.55;ReadPosRankSum=0.371;SOR=1.763	GT:AD:DP:GQ:PL	0/1:19,30:49:99:1035,0,540
chrXII	309649	.	G	A	1068.77	PASS	AC=1;AF=0.500;AN=2;BaseQRankSum=-0.959;ClippingRankSum=0.000;DP=60;ExcessHet=3.0103;FS=1.010;MLEAC=1;MLEAF=0.500;MQ=42.00;MQRankSum=0.000;QD=18.11;ReadPosRankSum=0.515;SOR=0.615	GT:AD:DP:GQ:PL	0/1:24,35:59:99:1097,0,764
chrXII	323441	.	C	T	834.77	PASS	AC=1;AF=0.500;AN=2;BaseQRankSum=-1.109;ClippingRankSum=0.000;DP=62;ExcessHet=3.0103;FS=3.414;MLEAC=1;MLEAF=0.500;MQ=41.94;MQRankSum=1.544;QD=13.46;ReadPosRankSum=0.028;SOR=0.496	GT:AD:DP:GQ:PL	0/1:29,33:62:99:863,0,810
chrXII	329319	.	G	A	367.77	PASS	AC=1;AF=0.500;AN=2;BaseQRankSum=-0.826;ClippingRankSum=0.000;DP=37;ExcessHet=3.0103;FS=1.498;MLEAC=1;MLEAF=0.500;MQ=42.00;MQRankSum=0.000;QD=10.22;ReadPosRankSum=-1.891;SOR=1.222	GT:AD:DP:GQ:PL	0/1:23,13:36:99:396,0,827
chrXII	366227	.	G	A	675.77	PASS	AC=1;AF=0.500;AN=2;BaseQRankSum=0.175;ClippingRankSum=0.000;DP=45;ExcessHet=3.0103;FS=0.000;MLEAC=1;MLEAF=0.500;MQ=41.68;MQRankSum=1.193;QD=15.36;ReadPosRankSum=0.857;SOR=0.829	GT:AD:DP:GQ:PL	0/1:19,25:44:99:704,0,476
chrXII	368609	.	G	A	1035.77	PASS	AC=1;AF=0.500;AN=2;BaseQRankSum=1.089;ClippingRankSum=0.000;DP=68;ExcessHet=3.0103;FS=3.305;MLEAC=1;MLEAF=0.500;MQ=41.51;MQRankSum=-2.030;QD=15.23;ReadPosRankSum=0.213;SOR=0.790	GT:AD:DP:GQ:PL	0/1:34,34:68:99:1064,0,989
chrXII	388216	.	G	A	839.77	PASS	AC=1;AF=0.500;AN=2;BaseQRankSum=1.239;ClippingRankSum=0.000;DP=50;ExcessHet=3.0103;FS=2.887;MLEAC=1;MLEAF=0.500;MQ=42.00;MQRankSum=0.000;QD=16.80;ReadPosRankSum=-0.220;SOR=1.296	GT:AD:DP:GQ:PL	0/1:24,26:50:99:868,0,741
chrXII	396784	.	C	T	569.77	PASS	AC=1;AF=0.500;AN=2;BaseQRankSum=-1.601;ClippingRankSum=0.000;DP=32;ExcessHet=3.0103;FS=0.000;MLEAC=1;MLEAF=0.500;MQ=42.00;MQRankSum=0.000;QD=17.81;ReadPosRankSum=-0.671;SOR=0.693	GT:AD:DP:GQ:PL	0/1:14,18:32:99:598,0,487
chrXII	425587	.	C	T	907.77	PASS	AC=1;AF=0.500;AN=2;BaseQRankSum=0.470;ClippingRankSum=0.000;DP=53;ExcessHet=3.0103;FS=2.365;MLEAC=1;MLEAF=0.500;MQ=41.41;MQRankSum=-0.867;QD=17.80;ReadPosRankSum=-1.388;SOR=0.432	GT:AD:DP:GQ:PL	0/1:23,28:51:99:936,0,722
chrXII	495306	.	C	T	264.77	PASS	AC=1;AF=0.500;AN=2;BaseQRankSum=-0.985;ClippingRankSum=0.000;DP=39;ExcessHet=3.0103;FS=0.000;MLEAC=1;MLEAF=0.500;MQ=40.90;MQRankSum=-2.027;QD=7.56;ReadPosRankSum=1.269;SOR=0.813	GT:AD:DP:GQ:PL	0/1:20,15:35:99:293,0,617
chrXII	495372	.	C	T	1079.77	PASS	AC=1;AF=0.500;AN=2;BaseQRankSum=-0.214;ClippingRankSum=0.000;DP=57;ExcessHet=3.0103;FS=0.000;MLEAC=1;MLEAF=0.500;MQ=41.43;MQRankSum=-1.597;QD=19.63;ReadPosRankSum=-0.330;SOR=0.718	GT:AD:DP:GQ:PL	0/1:21,34:55:99:1108,0,625
chrXII	501962	.	C	T	838.77	PASS	AC=1;AF=0.500;AN=2;BaseQRankSum=-0.399;ClippingRankSum=0.000;DP=53;ExcessHet=3.0103;FS=2.481;MLEAC=1;MLEAF=0.500;MQ=41.73;MQRankSum=-1.104;QD=15.83;ReadPosRankSum=1.186;SOR=0.382	GT:AD:DP:GQ:PL	0/1:30,23:53:99:867,0,2097
chrXII	501971	.	C	T	804.77	PASS	AC=1;AF=0.500;AN=2;BaseQRankSum=-0.328;ClippingRankSum=0.000;DP=52;ExcessHet=3.0103;FS=2.545;MLEAC=1;MLEAF=0.500;MQ=41.73;MQRankSum=-1.129;QD=15.48;ReadPosRankSum=1.181;SOR=0.340	GT:AD:DP:GQ:PL	0/1:30,22:52:99:833,0,2062
chrXII	556622	.	G	A	364.77	PASS	AC=1;AF=0.500;AN=2;BaseQRankSum=-0.397;ClippingRankSum=0.000;DP=28;ExcessHet=3.0103;FS=0.000;MLEAC=1;MLEAF=0.500;MQ=42.00;MQRankSum=0.000;QD=13.03;ReadPosRankSum=1.123;SOR=0.527	GT:AD:DP:GQ:PL	0/1:15,13:28:99:393,0,485
chrXII	634761	.	C	T	233.77	PASS	AC=1;AF=0.500;AN=2;BaseQRankSum=-1.231;ClippingRankSum=0.000;DP=16;ExcessHet=3.0103;FS=5.021;MLEAC=1;MLEAF=0.500;MQ=42.00;MQRankSum=0.000;QD=14.61;ReadPosRankSum=-0.662;SOR=0.889	GT:AD:DP:GQ:PL	0/1:8,8:16:99:262,0,297
chrXII	636693	.	C	T	386.77	PASS	AC=1;AF=0.500;AN=2;BaseQRankSum=0.314;ClippingRankSum=0.000;DP=23;ExcessHet=3.0103;FS=7.726;MLEAC=1;MLEAF=0.500;MQ=42.00;MQRankSum=0.000;QD=16.82;ReadPosRankSum=0.402;SOR=2.833	GT:AD:DP:GQ:PL	0/1:10,13:23:99:415,0,312
chrXII	671511	.	C	T	819.77	PASS	AC=1;AF=0.500;AN=2;BaseQRankSum=1.562;ClippingRankSum=0.000;DP=44;ExcessHet=3.0103;FS=6.784;MLEAC=1;MLEAF=0.500;MQ=42.00;MQRankSum=0.000;QD=18.63;ReadPosRankSum=1.057;SOR=1.811	GT:AD:DP:GQ:PL	0/1:20,24:44:99:848,0,625
chrXII	691946	.	C	T	696.77	PASS	AC=1;AF=0.500;AN=2;BaseQRankSum=0.927;ClippingRankSum=0.000;DP=60;ExcessHet=3.0103;FS=0.986;MLEAC=1;MLEAF=0.500;MQ=41.62;MQRankSum=1.906;QD=11.61;ReadPosRankSum=-0.732;SOR=0.859	GT:AD:DP:GQ:PL	0/1:36,24:60:99:725,0,1082
chrXII	736656	.	G	A	635.77	PASS	AC=1;AF=0.500;AN=2;BaseQRankSum=-1.932;ClippingRankSum=0.000;DP=64;ExcessHet=3.0103;FS=0.000;MLEAC=1;MLEAF=0.500;MQ=41.77;MQRankSum=0.833;QD=9.93;ReadPosRankSum=-1.509;SOR=0.773	GT:AD:DP:GQ:PL	0/1:39,25:64:99:664,0,1300
chrXII	752183	.	C	T	343.77	PASS	AC=1;AF=0.500;AN=2;BaseQRankSum=1.042;ClippingRankSum=0.000;DP=33;ExcessHet=3.0103;FS=1.960;MLEAC=1;MLEAF=0.500;MQ=41.88;MQRankSum=1.062;QD=10.42;ReadPosRankSum=0.986;SOR=1.473	GT:AD:DP:GQ:PL	0/1:22,11:33:99:372,0,774
chrXII	757093	.	C	T	420.77	PASS	AC=1;AF=0.500;AN=2;BaseQRankSum=0.454;ClippingRankSum=0.000;DP=35;ExcessHet=3.0103;FS=1.434;MLEAC=1;MLEAF=0.500;MQ=42.00;MQRankSum=0.000;QD=12.75;ReadPosRankSum=0.242;SOR=1.071	GT:AD:DP:GQ:PL	0/1:20,13:33:99:449,0,728
chrXII	793933	.	C	T	558.77	PASS	AC=1;AF=0.500;AN=2;BaseQRankSum=-1.150;ClippingRankSum=0.000;DP=42;ExcessHet=3.0103;FS=7.173;MLEAC=1;MLEAF=0.500;MQ=41.82;MQRankSum=1.399;QD=13.30;ReadPosRankSum=0.038;SOR=0.148	GT:AD:DP:GQ:PL	0/1:22,20:42:99:587,0,685
chrXII	820266	.	G	A	612.77	PASS	AC=1;AF=0.500;AN=2;BaseQRankSum=-1.975;ClippingRankSum=0.000;DP=50;ExcessHet=3.0103;FS=8.985;MLEAC=1;MLEAF=0.500;MQ=41.96;MQRankSum=-1.043;QD=12.26;ReadPosRankSum=1.777;SOR=0.142	GT:AD:DP:GQ:PL	0/1:27,23:50:99:641,0,917
chrXII	855783	.	C	T	644.77	PASS	AC=1;AF=0.500;AN=2;BaseQRankSum=0.000;ClippingRankSum=0.000;DP=31;ExcessHet=3.0103;FS=1.702;MLEAC=1;MLEAF=0.500;MQ=42.00;MQRankSum=0.000;QD=20.80;ReadPosRankSum=-0.147;SOR=0.382	GT:AD:DP:GQ:PL	0/1:12,19:31:99:673,0,433
chrXII	928436	.	C	T	576.77	PASS	AC=1;AF=0.500;AN=2;BaseQRankSum=1.603;ClippingRankSum=0.000;DP=41;ExcessHet=3.0103;FS=0.000;MLEAC=1;MLEAF=0.500;MQ=42.00;MQRankSum=0.000;QD=14.42;ReadPosRankSum=0.045;SOR=0.540	GT:AD:DP:GQ:PL	0/1:21,19:40:99:605,0,593
chrXII	987081	.	C	T	810.77	PASS	AC=1;AF=0.500;AN=2;BaseQRankSum=-0.122;ClippingRankSum=0.000;DP=52;ExcessHet=3.0103;FS=2.388;MLEAC=1;MLEAF=0.500;MQ=41.64;MQRankSum=0.566;QD=15.59;ReadPosRankSum=-2.191;SOR=1.220	GT:AD:DP:GQ:PL	0/1:26,26:52:99:839,0,844
chrXII	989602	.	C	T	850.77	PASS	AC=1;AF=0.500;AN=2;BaseQRankSum=0.338;ClippingRankSum=0.000;DP=44;ExcessHet=3.0103;FS=0.000;MLEAC=1;MLEAF=0.500;MQ=42.00;MQRankSum=0.000;QD=19.79;ReadPosRankSum=-0.185;SOR=0.575	GT:AD:DP:GQ:PL	0/1:18,25:43:99:879,0,616
chrXII	1011646	.	C	T	542.77	PASS	AC=1;AF=0.500;AN=2;BaseQRankSum=0.976;ClippingRankSum=0.000;DP=36;ExcessHet=3.0103;FS=0.000;MLEAC=1;MLEAF=0.500;MQ=42.00;MQRankSum=0.000;QD=15.51;ReadPosRankSum=-0.989;SOR=0.793	GT:AD:DP:GQ:PL	0/1:17,18:35:99:571,0,512
chrXIII	50961	.	G	A	738.77	PASS	AC=1;AF=0.500;AN=2;BaseQRankSum=-0.892;ClippingRankSum=0.000;DP=53;ExcessHet=3.0103;FS=4.462;MLEAC=1;MLEAF=0.500;MQ=42.00;MQRankSum=0.000;QD=13.94;ReadPosRankSum=0.022;SOR=0.265	GT:AD:DP:GQ:PL	0/1:29,24:53:99:767,0,1016
chrXIII	91076	.	G	A	653.77	PASS	AC=1;AF=0.500;AN=2;BaseQRankSum=0.764;ClippingRankSum=0.000;DP=47;ExcessHet=3.0103;FS=0.000;MLEAC=1;MLEAF=0.500;MQ=41.60;MQRankSum=0.305;QD=13.91;ReadPosRankSum=1.120;SOR=0.813	GT:AD:DP:GQ:PL	0/1:27,20:47:99:682,0,929
chrXIII	98365	.	G	A	1084.77	PASS	AC=1;AF=0.500;AN=2;BaseQRankSum=0.682;ClippingRankSum=0.000;DP=50;ExcessHet=3.0103;FS=6.180;MLEAC=1;MLEAF=0.500;MQ=41.35;MQRankSum=-1.525;QD=21.70;ReadPosRankSum=1.071;SOR=0.442	GT:AD:DP:GQ:PL	0/1:18,32:50:99:1113,0,548
chrXIII	104234	.	C	T	1198.77	PASS	AC=1;AF=0.500;AN=2;BaseQRankSum=-1.751;ClippingRankSum=0.000;DP=65;ExcessHet=3.0103;FS=8.862;MLEAC=1;MLEAF=0.500;MQ=42.00;MQRankSum=0.000;QD=18.44;ReadPosRankSum=-1.233;SOR=0.477	GT:AD:DP:GQ:PL	0/1:28,37:65:99:1227,0,966
chrXIII	108460	.	C	T	922.77	PASS	AC=1;AF=0.500;AN=2;BaseQRankSum=0.000;ClippingRankSum=0.000;DP=65;ExcessHet=3.0103;FS=9.620;MLEAC=1;MLEAF=0.500;MQ=41.50;MQRankSum=-0.016;QD=14.65;ReadPosRankSum=-0.112;SOR=0.152	GT:AD:DP:GQ:PL	0/1:31,32:63:99:951,0,978
chrXIII	129724	.	G	A	1277.77	PASS	AC=1;AF=0.500;AN=2;BaseQRankSum=0.647;ClippingRankSum=0.000;DP=64;ExcessHet=3.0103;FS=0.000;MLEAC=1;MLEAF=0.500;MQ=42.00;MQRankSum=0.000;QD=19.97;ReadPosRankSum=-0.874;SOR=0.841	GT:AD:DP:GQ:PL	0/1:26,38:64:99:1306,0,844
chrXIII	158579	.	G	A	408.77	PASS	AC=1;AF=0.500;AN=2;BaseQRankSum=-0.184;ClippingRankSum=0.000;DP=30;ExcessHet=3.0103;FS=1.455;MLEAC=1;MLEAF=0.500;MQ=42.00;MQRankSum=0.000;QD=14.10;ReadPosRankSum=-0.400;SOR=0.626	GT:AD:DP:GQ:PL	0/1:14,15:29:99:437,0,410
chrXIII	180576	.	G	A	593.77	PASS	AC=1;AF=0.500;AN=2;BaseQRankSum=1.110;ClippingRankSum=0.000;DP=44;ExcessHet=3.0103;FS=2.544;MLEAC=1;MLEAF=0.500;MQ=42.00;MQRankSum=0.000;QD=13.49;ReadPosRankSum=0.380;SOR=0.971	GT:AD:DP:GQ:PL	0/1:25,19:44:99:622,0,824
chrXIII	318749	.	G	A	659.77	PASS	AC=1;AF=0.500;AN=2;BaseQRankSum=0.335;ClippingRankSum=0.000;DP=31;ExcessHet=3.0103;FS=0.000;MLEAC=1;MLEAF=0.500;MQ=41.08;MQRankSum=-0.967;QD=21.99;ReadPosRankSum=-0.733;SOR=0.892	GT:AD:DP:GQ:PL	0/1:10,20:30:99:688,0,286
chrXIII	321158	.	C	T	343.77	PASS	AC=1;AF=0.500;AN=2;BaseQRankSum=3.001;ClippingRankSum=0.000;DP=27;ExcessHet=3.0103;FS=1.657;MLEAC=1;MLEAF=0.500;MQ=42.00;MQRankSum=0.000;QD=13.22;ReadPosRankSum=-1.894;SOR=1.247	GT:AD:DP:GQ:PL	0/1:15,11:26:99:372,0,418
chrXIII	346243	.	G	A	810.77	PASS	AC=1;AF=0.500;AN=2;BaseQRankSum=1.009;ClippingRankSum=0.000;DP=47;ExcessHet=3.0103;FS=4.452;MLEAC=1;MLEAF=0.500;MQ=42.00;MQRankSum=0.000;QD=17.25;ReadPosRankSum=1.243;SOR=1.453	GT:AD:DP:GQ:PL	0/1:23,24:47:99:839,0,777
chrXIII	413418	.	C	T	644.77	PASS	AC=1;AF=0.500;AN=2;BaseQRankSum=-0.257;ClippingRankSum=0.000;DP=45;ExcessHet=3.0103;FS=1.145;MLEAC=1;MLEAF=0.500;MQ=41.91;MQRankSum=-1.367;QD=14.33;ReadPosRankSum=-0.433;SOR=0.963	GT:AD:DP:GQ:PL	0/1:22,23:45:99:673,0,674
chrXIII	480849	.	C	T	602.77	PASS	AC=1;AF=0.500;AN=2;BaseQRankSum=-0.386;ClippingRankSum=0.000;DP=37;ExcessHet=3.0103;FS=0.000;MLEAC=1;MLEAF=0.500;MQ=42.00;MQRankSum=0.000;QD=16.29;ReadPosRankSum=-1.116;SOR=0.744	GT:AD:DP:GQ:PL	0/1:17,20:37:99:631,0,537
chrXIII	526729	.	G	A	823.77	PASS	AC=1;AF=0.500;AN=2;BaseQRankSum=0.985;ClippingRankSum=0.000;DP=52;ExcessHet=3.0103;FS=8.240;MLEAC=1;MLEAF=0.500;MQ=41.92;MQRankSum=-1.457;QD=15.84;ReadPosRankSum=0.668;SOR=0.156	GT:AD:DP:GQ:PL	0/1:27,25:52:99:852,0,879
chrXIII	560033	.	G	A	592.77	PASS	AC=1;AF=0.500;AN=2;BaseQRankSum=1.493;ClippingRankSum=0.000;DP=34;ExcessHet=3.0103;FS=1.317;MLEAC=1;MLEAF=0.500;MQ=40.61;MQRankSum=0.532;QD=17.43;ReadPosRankSum=2.145;SOR=0.473	GT:AD:DP:GQ:PL	0/1:16,18:34:99:621,0,449
chrXIII	715153	.	C	T	1365.77	PASS	AC=1;AF=0.500;AN=2;BaseQRankSum=-0.452;ClippingRankSum=0.000;DP=61;ExcessHet=3.0103;FS=0.000;MLEAC=1;MLEAF=0.500;MQ=41.40;MQRankSum=-0.475;QD=22.76;ReadPosRankSum=-1.179;SOR=0.673	GT:AD:DP:GQ:PL	0/1:25,35:60:99:1394,0,1585
chrXIII	715154	.	C	T	1365.77	PASS	AC=1;AF=0.500;AN=2;BaseQRankSum=-0.016;ClippingRankSum=0.000;DP=59;ExcessHet=3.0103;FS=0.000;MLEAC=1;MLEAF=0.500;MQ=41.38;MQRankSum=-0.376;QD=23.55;ReadPosRankSum=-1.928;SOR=0.676	GT:AD:DP:GQ:PL	0/1:23,35:58:99:1394,0,1585
chrXIII	718527	.	C	T	512.77	PASS	AC=1;AF=0.500;AN=2;BaseQRankSum=-0.016;ClippingRankSum=0.000;DP=36;ExcessHet=3.0103;FS=8.260;MLEAC=1;MLEAF=0.500;MQ=42.00;MQRankSum=0.000;QD=14.24;ReadPosRankSum=0.659;SOR=0.065	GT:AD:DP:GQ:PL	0/1:20,16:36:99:541,0,720
chrXIII	737302	.	G	A	480.77	PASS	AC=1;AF=0.500;AN=2;BaseQRankSum=-0.323;ClippingRankSum=0.000;DP=36;ExcessHet=3.0103;FS=4.748;MLEAC=1;MLEAF=0.500;MQ=42.00;MQRankSum=0.000;QD=13.35;ReadPosRankSum=0.312;SOR=1.152	GT:AD:DP:GQ:PL	0/1:20,16:36:99:509,0,718
chrXIII	903913	.	G	A	529.77	PASS	AC=1;AF=0.500;AN=2;BaseQRankSum=-1.596;ClippingRankSum=0.000;DP=33;ExcessHet=3.0103;FS=9.840;MLEAC=1;MLEAF=0.500;MQ=41.76;MQRankSum=0.298;QD=16.56;ReadPosRankSum=0.589;SOR=0.068	GT:AD:DP:GQ:PL	0/1:14,18:32:99:558,0,444
chrXIV	76779	.	G	A	897.77	PASS	AC=1;AF=0.500;AN=2;BaseQRankSum=-0.560;ClippingRankSum=0.000;DP=64;ExcessHet=3.0103;FS=3.420;MLEAC=1;MLEAF=0.500;MQ=41.97;MQRankSum=-0.938;QD=14.03;ReadPosRankSum=1.038;SOR=0.379	GT:AD:DP:GQ:PL	0/1:31,33:64:99:926,0,923
chrXIV	89907	.	G	A	865.77	PASS	AC=1;AF=0.500;AN=2;BaseQRankSum=-0.895;ClippingRankSum=0.000;DP=70;ExcessHet=3.0103;FS=3.240;MLEAC=1;MLEAF=0.500;MQ=41.37;MQRankSum=1.605;QD=12.55;ReadPosRankSum=-0.835;SOR=0.516	GT:AD:DP:GQ:PL	0/1:38,31:69:99:894,0,1170
chrXIV	104794	.	C	T	515.77	PASS	AC=1;AF=0.500;AN=2;BaseQRankSum=-1.242;ClippingRankSum=0.000;DP=39;ExcessHet=3.0103;FS=4.657;MLEAC=1;MLEAF=0.500;MQ=42.00;MQRankSum=0.000;QD=13.22;ReadPosRankSum=-1.526;SOR=0.250	GT:AD:DP:GQ:PL	0/1:21,18:39:99:544,0,734
chrXIV	174656	.	G	A	530.77	PASS	AC=1;AF=0.500;AN=2;BaseQRankSum=-0.072;ClippingRankSum=0.000;DP=41;ExcessHet=3.0103;FS=3.062;MLEAC=1;MLEAF=0.500;MQ=41.64;MQRankSum=-1.086;QD=13.61;ReadPosRankSum=0.222;SOR=1.341	GT:AD:DP:GQ:PL	0/1:22,17:39:99:559,0,787
chrXIV	176202	.	C	T	778.77	PASS	AC=1;AF=0.500;AN=2;BaseQRankSum=-0.347;ClippingRankSum=0.000;DP=41;ExcessHet=3.0103;FS=9.659;MLEAC=1;MLEAF=0.500;MQ=41.64;MQRankSum=1.214;QD=19.47;ReadPosRankSum=-0.442;SOR=1.618	GT:AD:DP:GQ:PL	0/1:17,23:40:99:807,0,561
chrXIV	240219	.	G	A	648.77	PASS	AC=1;AF=0.500;AN=2;BaseQRankSum=0.246;ClippingRankSum=0.000;DP=52;ExcessHet=3.0103;FS=1.052;MLEAC=1;MLEAF=0.500;MQ=41.45;MQRankSum=-1.515;QD=12.48;ReadPosRankSum=0.290;SOR=0.885	GT:AD:DP:GQ:PL	0/1:28,24:52:99:677,0,828
chrXIV	283800	.	C	T	436.77	PASS	AC=1;AF=0.500;AN=2;BaseQRankSum=1.815;ClippingRankSum=0.000;DP=31;ExcessHet=3.0103;FS=1.412;MLEAC=1;MLEAF=0.500;MQ=42.00;MQRankSum=0.000;QD=14.09;ReadPosRankSum=0.398;SOR=0.901	GT:AD:DP:GQ:PL	0/1:17,14:31:99:465,0,536
chrXIV	329448	.	C	T	505.77	PASS	AC=1;AF=0.500;AN=2;BaseQRankSum=-0.285;ClippingRankSum=0.000;DP=39;ExcessHet=3.0103;FS=2.795;MLEAC=1;MLEAF=0.500;MQ=40.87;MQRankSum=-1.890;QD=12.97;ReadPosRankSum=-0.762;SOR=0.354	GT:AD:DP:GQ:PL	0/1:21,18:39:99:534,0,698
chrXIV	369317	.	C	T	649.77	PASS	AC=1;AF=0.500;AN=2;BaseQRankSum=1.200;ClippingRankSum=0.000;DP=41;ExcessHet=3.0103;FS=1.283;MLEAC=1;MLEAF=0.500;MQ=41.64;MQRankSum=1.025;QD=15.85;ReadPosRankSum=0.341;SOR=1.064	GT:AD:DP:GQ:PL	0/1:21,20:41:99:678,0,638
chrXIV	397098	.	G	A	489.77	PASS	AC=1;AF=0.500;AN=2;BaseQRankSum=-0.788;ClippingRankSum=0.000;DP=46;ExcessHet=3.0103;FS=1.184;MLEAC=1;MLEAF=0.500;MQ=42.00;MQRankSum=0.000;QD=10.65;ReadPosRankSum=-0.516;SOR=0.929	GT:AD:DP:GQ:PL	0/1:28,18:46:99:518,0,957
chrXIV	437394	.	C	T	712.77	PASS	AC=1;AF=0.500;AN=2;BaseQRankSum=-1.897;ClippingRankSum=0.000;DP=60;ExcessHet=3.0103;FS=0.000;MLEAC=1;MLEAF=0.500;MQ=42.00;MQRankSum=0.000;QD=11.88;ReadPosRankSum=-1.370;SOR=0.749	GT:AD:DP:GQ:PL	0/1:34,26:60:99:741,0,1217
chrXIV	490947	.	C	T	1241.77	PASS	AC=1;AF=0.500;AN=2;BaseQRankSum=-1.292;ClippingRankSum=0.000;DP=65;ExcessHet=3.0103;FS=0.000;MLEAC=1;MLEAF=0.500;MQ=41.44;MQRankSum=-1.832;QD=19.40;ReadPosRankSum=1.704;SOR=0.725	GT:AD:DP:GQ:PL	0/1:22,42:64:99:1270,0,651
chrXIV	491361	.	C	T	922.77	PASS	AC=1;AF=0.500;AN=2;BaseQRankSum=-0.451;ClippingRankSum=0.000;DP=66;ExcessHet=3.0103;FS=0.000;MLEAC=1;MLEAF=0.500;MQ=41.97;MQRankSum=-0.940;QD=13.98;ReadPosRankSum=1.052;SOR=0.788	GT:AD:DP:GQ:PL	0/1:32,34:66:99:951,0,903
chrXIV	531051	.	C	T	996.77	PASS	AC=1;AF=0.500;AN=2;BaseQRankSum=-2.227;ClippingRankSum=0.000;DP=57;ExcessHet=3.0103;FS=1.054;MLEAC=1;MLEAF=0.500;MQ=41.40;MQRankSum=-1.849;QD=17.80;ReadPosRankSum=-1.011;SOR=0.534	GT:AD:DP:GQ:PL	0/1:22,34:56:99:1025,0,691
chrXIV	531475	.	G	A	726.77	PASS	AC=1;AF=0.500;AN=2;BaseQRankSum=0.224;ClippingRankSum=0.000;DP=38;ExcessHet=3.0103;FS=0.000;MLEAC=1;MLEAF=0.500;MQ=41.95;MQRankSum=1.226;QD=19.13;ReadPosRankSum=-0.292;SOR=0.584	GT:AD:DP:GQ:PL	0/1:16,22:38:99:755,0,530
chrXIV	576653	.	C	T	393.77	PASS	AC=1;AF=0.500;AN=2;BaseQRankSum=-0.057;ClippingRankSum=0.000;DP=27;ExcessHet=3.0103;FS=0.000;MLEAC=1;MLEAF=0.500;MQ=40.86;MQRankSum=-1.425;QD=15.75;ReadPosRankSum=-0.167;SOR=0.818	GT:AD:DP:GQ:PL	0/1:10,15:25:99:422,0,246
chrXIV	633000	.	G	A	988.77	PASS	AC=1;AF=0.500;AN=2;BaseQRankSum=-0.725;ClippingRankSum=0.000;DP=51;ExcessHet=3.0103;FS=2.507;MLEAC=1;MLEAF=0.500;MQ=42.00;MQRankSum=0.000;QD=19.39;ReadPosRankSum=1.027;SOR=1.053	GT:AD:DP:GQ:PL	0/1:19,32:51:99:1017,0,604
chrXIV	640104	.	G	A	502.77	PASS	AC=1;AF=0.500;AN=2;BaseQRankSum=0.405;ClippingRankSum=0.000;DP=31;ExcessHet=3.0103;FS=0.000;MLEAC=1;MLEAF=0.500;MQ=42.00;MQRankSum=0.000;QD=16.22;ReadPosRankSum=1.501;SOR=0.582	GT:AD:DP:GQ:PL	0/1:15,16:31:99:531,0,505
chrXIV	645571	.	C	T	719.77	PASS	AC=1;AF=0.500;AN=2;BaseQRankSum=0.678;ClippingRankSum=0.000;DP=43;ExcessHet=3.0103;FS=0.000;MLEAC=1;MLEAF=0.500;MQ=41.31;MQRankSum=-1.267;QD=17.14;ReadPosRankSum=1.088;SOR=0.787	GT:AD:DP:GQ:PL	0/1:19,23:42:99:748,0,575
chrXIV	649416	.	C	T	527.77	PASS	AC=1;AF=0.500;AN=2;BaseQRankSum=-0.492;ClippingRankSum=0.000;DP=60;ExcessHet=3.0103;FS=7.545;MLEAC=1;MLEAF=0.500;MQ=41.93;MQRankSum=0.997;QD=8.80;ReadPosRankSum=1.188;SOR=1.592	GT:AD:DP:GQ:PL	0/1:41,19:60:99:556,0,1477
chrXIV	651396	.	C	T	772.77	PASS	AC=1;AF=0.500;AN=2;BaseQRankSum=-1.312;ClippingRankSum=0.000;DP=49;ExcessHet=3.0103;FS=1.101;MLEAC=1;MLEAF=0.500;MQ=42.00;MQRankSum=0.000;QD=15.77;ReadPosRankSum=-0.286;SOR=0.497	GT:AD:DP:GQ:PL	0/1:25,24:49:99:801,0,941
chrXIV	687232	.	C	T	613.77	PASS	AC=1;AF=0.500;AN=2;BaseQRankSum=0.142;ClippingRankSum=0.000;DP=40;ExcessHet=3.0103;FS=1.243;MLEAC=1;MLEAF=0.500;MQ=41.85;MQRankSum=-1.617;QD=15.74;ReadPosRankSum=-1.073;SOR=0.620	GT:AD:DP:GQ:PL	0/1:18,21:39:99:642,0,604
chrXIV	763236	.	C	T	1057.77	PASS	AC=1;AF=0.500;AN=2;BaseQRankSum=0.026;ClippingRankSum=0.000;DP=43;ExcessHet=3.0103;FS=2.907;MLEAC=1;MLEAF=0.500;MQ=42.00;MQRankSum=0.000;QD=24.60;ReadPosRankSum=0.332;SOR=0.334	GT:AD:DP:GQ:PL	0/1:16,27:43:99:1086,0,1075
chrXIV	763237	.	C	T	1057.77	PASS	AC=1;AF=0.500;AN=2;BaseQRankSum=-0.547;ClippingRankSum=0.000;DP=43;ExcessHet=3.0103;FS=2.907;MLEAC=1;MLEAF=0.500;MQ=42.00;MQRankSum=0.000;QD=24.60;ReadPosRankSum=0.093;SOR=0.334	GT:AD:DP:GQ:PL	0/1:16,27:43:99:1086,0,1075
chrXV	219220	.	G	A	665.77	PASS	AC=1;AF=0.500;AN=2;BaseQRankSum=-2.036;ClippingRankSum=0.000;DP=58;ExcessHet=3.0103;FS=4.140;MLEAC=1;MLEAF=0.500;MQ=41.76;MQRankSum=0.846;QD=11.48;ReadPosRankSum=-0.689;SOR=0.269	GT:AD:DP:GQ:PL	0/1:35,23:58:99:694,0,1265
chrXV	244056	.	G	A	683.77	PASS	AC=1;AF=0.500;AN=2;BaseQRankSum=-0.377;ClippingRankSum=0.000;DP=33;ExcessHet=3.0103;FS=5.287;MLEAC=1;MLEAF=0.500;MQ=42.00;MQRankSum=0.000;QD=20.72;ReadPosRankSum=-1.591;SOR=0.929	GT:AD:DP:GQ:PL	0/1:13,20:33:99:712,0,432
chrXV	274697	.	C	T	500.77	PASS	AC=1;AF=0.500;AN=2;BaseQRankSum=0.740;ClippingRankSum=0.000;DP=37;ExcessHet=3.0103;FS=3.350;MLEAC=1;MLEAF=0.500;MQ=40.50;MQRankSum=-0.795;QD=13.53;ReadPosRankSum=0.273;SOR=1.402	GT:AD:DP:GQ:PL	0/1:20,17:37:99:529,0,639
chrXV	325327	.	G	A	658.77	PASS	AC=1;AF=0.500;AN=2;BaseQRankSum=0.670;ClippingRankSum=0.000;DP=45;ExcessHet=3.0103;FS=1.181;MLEAC=1;MLEAF=0.500;MQ=41.58;MQRankSum=1.645;QD=14.97;ReadPosRankSum=1.070;SOR=0.430	GT:AD:DP:GQ:PL	0/1:24,20:44:99:687,0,790
chrXV	372895	.	C	T	590.77	PASS	AC=1;AF=0.500;AN=2;BaseQRankSum=-0.470;ClippingRankSum=0.000;DP=46;ExcessHet=3.0103;FS=2.597;MLEAC=1;MLEAF=0.500;MQ=41.65;MQRankSum=-1.673;QD=12.84;ReadPosRankSum=0.533;SOR=0.891	GT:AD:DP:GQ:PL	0/1:27,19:46:99:619,0,1010
chrXV	383124	.	G	A	524.77	PASS	AC=1;AF=0.500;AN=2;BaseQRankSum=0.262;ClippingRankSum=0.000;DP=30;ExcessHet=3.0103;FS=0.000;MLEAC=1;MLEAF=0.500;MQ=41.26;MQRankSum=-1.712;QD=18.10;ReadPosRankSum=-1.373;SOR=0.481	GT:AD:DP:GQ:PL	0/1:10,19:29:99:553,0,240
chrXV	417766	.	C	T	728.77	PASS	AC=1;AF=0.500;AN=2;BaseQRankSum=1.068;ClippingRankSum=0.000;DP=44;ExcessHet=3.0103;FS=8.433;MLEAC=1;MLEAF=0.500;MQ=42.00;MQRankSum=0.000;QD=16.56;ReadPosRankSum=1.604;SOR=0.644	GT:AD:DP:GQ:PL	0/1:21,23:44:99:757,0,686
chrXV	432380	.	C	T	498.77	PASS	AC=1;AF=0.500;AN=2;BaseQRankSum=-0.031;ClippingRankSum=0.000;DP=38;ExcessHet=3.0103;FS=1.288;MLEAC=1;MLEAF=0.500;MQ=41.95;MQRankSum=0.976;QD=13.48;ReadPosRankSum=-1.045;SOR=1.061	GT:AD:DP:GQ:PL	0/1:20,17:37:99:527,0,643
chrXV	449088	.	C	T	485.77	PASS	AC=1;AF=0.500;AN=2;BaseQRankSum=0.979;ClippingRankSum=0.000;DP=42;ExcessHet=3.0103;FS=1.209;MLEAC=1;MLEAF=0.500;MQ=42.00;MQRankSum=0.000;QD=11.57;ReadPosRankSum=0.503;SOR=0.503	GT:AD:DP:GQ:PL	0/1:26,16:42:99:514,0,838
chrXV	507063	.	C	T	246.77	PASS	AC=1;AF=0.500;AN=2;BaseQRankSum=-1.636;ClippingRankSum=0.000;DP=35;ExcessHet=3.0103;FS=0.000;MLEAC=1;MLEAF=0.500;MQ=42.00;MQRankSum=0.000;QD=7.71;ReadPosRankSum=0.290;SOR=0.547	GT:AD:DP:GQ:PL	0/1:21,11:32:99:275,0,723
chrXV	507100	.	C	T	489.77	PASS	AC=1;AF=0.500;AN=2;BaseQRankSum=0.312;ClippingRankSum=0.000;DP=37;ExcessHet=3.0103;FS=0.000;MLEAC=1;MLEAF=0.500;MQ=42.00;MQRankSum=0.000;QD=13.24;ReadPosRankSum=-1.024;SOR=0.793	GT:AD:DP:GQ:PL	0/1:22,15:37:99:518,0,748
chrXV	581823	.	G	A	247.77	PASS	AC=1;AF=0.500;AN=2;BaseQRankSum=1.909;ClippingRankSum=0.000;DP=23;ExcessHet=3.0103;FS=3.976;MLEAC=1;MLEAF=0.500;MQ=41.36;MQRankSum=0.822;QD=10.77;ReadPosRankSum=0.397;SOR=1.008	GT:AD:DP:GQ:PL	0/1:15,8:23:99:276,0,442
chrXV	701532	.	C	T	987.77	PASS	AC=1;AF=0.500;AN=2;BaseQRankSum=0.649;ClippingRankSum=0.000;DP=51;ExcessHet=3.0103;FS=0.000;MLEAC=1;MLEAF=0.500;MQ=41.15;MQRankSum=-1.455;QD=19.37;ReadPosRankSum=0.524;SOR=0.817	GT:AD:DP:GQ:PL	0/1:21,30:51:99:1016,0,666
chrXV	769379	.	C	T	824.77	PASS	AC=1;AF=0.500;AN=2;BaseQRankSum=0.056;ClippingRankSum=0.000;DP=40;ExcessHet=3.0103;FS=2.784;MLEAC=1;MLEAF=0.500;MQ=40.83;MQRankSum=-1.800;QD=20.62;ReadPosRankSum=-0.352;SOR=1.189	GT:AD:DP:GQ:PL	0/1:15,25:40:99:853,0,507
chrXV	832894	.	C	T	1047.77	PASS	AC=1;AF=0.500;AN=2;BaseQRankSum=1.057;ClippingRankSum=0.000;DP=61;ExcessHet=3.0103;FS=3.586;MLEAC=1;MLEAF=0.500;MQ=41.77;MQRankSum=-0.967;QD=17.46;ReadPosRankSum=-0.726;SOR=1.070	GT:AD:DP:GQ:PL	0/1:30,30:60:99:1076,0,1044
chrXV	939472	.	C	T	451.77	PASS	AC=1;AF=0.500;AN=2;BaseQRankSum=-0.545;ClippingRankSum=0.000;DP=22;ExcessHet=3.0103;FS=0.000;MLEAC=1;MLEAF=0.500;MQ=41.91;MQRankSum=-0.714;QD=22.59;ReadPosRankSum=1.197;SOR=0.582	GT:AD:DP:GQ:PL	0/1:8,12:20:99:480,0,566
chrXV	939478	.	C	T	451.77	PASS	AC=1;AF=0.500;AN=2;BaseQRankSum=-1.564;ClippingRankSum=0.000;DP=20;ExcessHet=3.0103;FS=0.000;MLEAC=1;MLEAF=0.500;MQ=41.90;MQRankSum=-0.714;QD=22.59;ReadPosRankSum=1.916;SOR=0.582	GT:AD:DP:GQ:PL	0/1:8,12:20:99:480,0,566
chrXV	939835	.	C	T	941.77	PASS	AC=1;AF=0.500;AN=2;BaseQRankSum=-3.039;ClippingRankSum=0.000;DP=42;ExcessHet=3.0103;FS=0.000;MLEAC=1;MLEAF=0.500;MQ=41.91;MQRankSum=-0.828;QD=22.97;ReadPosRankSum=-1.788;SOR=0.551	GT:AD:DP:GQ:PL	0/1:11,30:41:99:970,0,366
chrXV	940846	.	C	T	463.77	PASS	AC=1;AF=0.500;AN=2;BaseQRankSum=-0.131;ClippingRankSum=0.000;DP=41;ExcessHet=3.0103;FS=0.000;MLEAC=1;MLEAF=0.500;MQ=41.90;MQRankSum=1.297;QD=11.89;ReadPosRankSum=-1.410;SOR=0.722	GT:AD:DP:GQ:PL	0/1:22,17:39:99:492,0,655
chrXV	991457	.	G	A	645.77	PASS	AC=1;AF=0.500;AN=2;BaseQRankSum=-0.376;ClippingRankSum=0.000;DP=34;ExcessHet=3.0103;FS=0.000;MLEAC=1;MLEAF=0.500;MQ=41.58;MQRankSum=1.185;QD=18.99;ReadPosRankSum=-1.053;SOR=0.671	GT:AD:DP:GQ:PL	0/1:15,19:34:99:674,0,514
chrXV	1004432	.	C	T	203.77	PASS	AC=1;AF=0.500;AN=2;BaseQRankSum=2.380;ClippingRankSum=0.000;DP=11;ExcessHet=3.0103;FS=2.632;MLEAC=1;MLEAF=0.500;MQ=42.00;MQRankSum=0.000;QD=18.52;ReadPosRankSum=-0.605;SOR=0.148	GT:AD:DP:GQ:PL	0/1:5,6:11:99:232,0,151
chrXVI	78788	.	C	T	549.77	PASS	AC=1;AF=0.500;AN=2;BaseQRankSum=0.819;ClippingRankSum=0.000;DP=49;ExcessHet=3.0103;FS=1.182;MLEAC=1;MLEAF=0.500;MQ=42.00;MQRankSum=0.000;QD=11.22;ReadPosRankSum=-2.927;SOR=1.055	GT:AD:DP:GQ:PL	0/1:30,19:49:99:578,0,921
chrXVI	82377	.	C	T	878.77	PASS	AC=1;AF=0.500;AN=2;BaseQRankSum=1.172;ClippingRankSum=0.000;DP=44;ExcessHet=3.0103;FS=0.000;MLEAC=1;MLEAF=0.500;MQ=41.91;MQRankSum=-1.215;QD=19.97;ReadPosRankSum=0.676;SOR=0.686	GT:AD:DP:GQ:PL	0/1:19,25:44:99:907,0,641
chrXVI	151662	.	C	T	767.77	PASS	AC=1;AF=0.500;AN=2;BaseQRankSum=0.622;ClippingRankSum=0.000;DP=53;ExcessHet=3.0103;FS=6.004;MLEAC=1;MLEAF=0.500;MQ=41.43;MQRankSum=0.555;QD=15.05;ReadPosRankSum=0.042;SOR=1.688	GT:AD:DP:GQ:PL	0/1:27,24:51:99:796,0,848
chrXVI	166033	.	C	T	644.77	PASS	AC=1;AF=0.500;AN=2;BaseQRankSum=-0.404;ClippingRankSum=0.000;DP=44;ExcessHet=3.0103;FS=0.000;MLEAC=1;MLEAF=0.500;MQ=41.96;MQRankSum=-0.955;QD=14.65;ReadPosRankSum=-1.189;SOR=0.534	GT:AD:DP:GQ:PL	0/1:22,22:44:99:673,0,707
chrXVI	173759	.	C	T	442.77	PASS	AC=1;AF=0.500;AN=2;BaseQRankSum=1.684;ClippingRankSum=0.000;DP=51;ExcessHet=3.0103;FS=0.000;MLEAC=1;MLEAF=0.500;MQ=41.72;MQRankSum=0.000;QD=9.04;ReadPosRankSum=-0.469;SOR=0.874	GT:AD:DP:GQ:PL	0/1:33,16:49:99:471,0,992
chrXVI	214388	.	G	A	634.77	PASS	AC=1;AF=0.500;AN=2;BaseQRankSum=-0.143;ClippingRankSum=0.000;DP=41;ExcessHet=3.0103;FS=4.657;MLEAC=1;MLEAF=0.500;MQ=41.59;MQRankSum=-1.290;QD=16.28;ReadPosRankSum=1.323;SOR=1.508	GT:AD:DP:GQ:PL	0/1:18,21:39:99:663,0,640
chrXVI	231041	.	C	T	546.77	PASS	AC=1;AF=0.500;AN=2;BaseQRankSum=0.965;ClippingRankSum=0.000;DP=41;ExcessHet=3.0103;FS=3.211;MLEAC=1;MLEAF=0.500;MQ=41.95;MQRankSum=0.910;QD=13.67;ReadPosRankSum=1.095;SOR=0.257	GT:AD:DP:GQ:PL	0/1:23,17:40:99:575,0,792
chrXVI	297415	.	C	T	853.77	PASS	AC=1;AF=0.500;AN=2;BaseQRankSum=0.930;ClippingRankSum=0.000;DP=48;ExcessHet=3.0103;FS=2.527;MLEAC=1;MLEAF=0.500;MQ=41.92;MQRankSum=1.722;QD=17.79;ReadPosRankSum=0.100;SOR=0.877	GT:AD:DP:GQ:PL	0/1:20,28:48:99:882,0,538
chrXVI	325602	.	G	A	997.77	PASS	AC=1;AF=0.500;AN=2;BaseQRankSum=0.767;ClippingRankSum=0.000;DP=55;ExcessHet=3.0103;FS=3.786;MLEAC=1;MLEAF=0.500;MQ=41.74;MQRankSum=1.173;QD=18.14;ReadPosRankSum=0.340;SOR=0.682	GT:AD:DP:GQ:PL	0/1:24,31:55:99:1026,0,707
chrXVI	386711	.	C	T	784.77	PASS	AC=1;AF=0.500;AN=2;BaseQRankSum=2.072;ClippingRankSum=0.000;DP=58;ExcessHet=3.0103;FS=4.256;MLEAC=1;MLEAF=0.500;MQ=42.00;MQRankSum=0.000;QD=13.53;ReadPosRankSum=0.122;SOR=1.467	GT:AD:DP:GQ:PL	0/1:33,25:58:99:813,0,1002
chrXVI	581282	.	G	A	211.77	PASS	AC=1;AF=0.500;AN=2;BaseQRankSum=1.039;ClippingRankSum=0.000;DP=15;ExcessHet=3.0103;FS=2.158;MLEAC=1;MLEAF=0.500;MQ=41.05;MQRankSum=-0.623;QD=14.12;ReadPosRankSum=0.784;SOR=0.223	GT:AD:DP:GQ:PL	0/1:7,8:15:99:240,0,227
chrXVI	587441	.	G	A	437.77	PASS	AC=1;AF=0.500;AN=2;BaseQRankSum=0.462;ClippingRankSum=0.000;DP=31;ExcessHet=3.0103;FS=0.000;MLEAC=1;MLEAF=0.500;MQ=42.00;MQRankSum=0.000;QD=14.12;ReadPosRankSum=0.877;SOR=0.628	GT:AD:DP:GQ:PL	0/1:17,14:31:99:466,0,588
chrXVI	601743	.	G	A	564.77	PASS	AC=1;AF=0.500;AN=2;BaseQRankSum=0.190;ClippingRankSum=0.000;DP=35;ExcessHet=3.0103;FS=4.993;MLEAC=1;MLEAF=0.500;MQ=41.78;MQRankSum=-1.892;QD=16.14;ReadPosRankSum=1.791;SOR=1.609	GT:AD:DP:GQ:PL	0/1:16,19:35:99:593,0,471
chrXVI	607492	.	C	T	210.77	PASS	AC=1;AF=0.500;AN=2;BaseQRankSum=1.188;ClippingRankSum=0.000;DP=18;ExcessHet=3.0103;FS=0.000;MLEAC=1;MLEAF=0.500;MQ=42.00;MQRankSum=0.000;QD=11.71;ReadPosRankSum=-0.985;SOR=0.832	GT:AD:DP:GQ:PL	0/1:11,7:18:99:239,0,364
chrXVI	645824	.	C	T	1701.77	PASS	AC=2;AF=1.00;AN=2;DP=43;ExcessHet=3.0103;FS=0.000;MLEAC=2;MLEAF=1.00;MQ=42.00;QD=31.09;SOR=1.954	GT:AD:DP:GQ:PL	1/1:0,43:43:99:1730,129,0
chrXVI	679608	.	C	T	495.77	PASS	AC=1;AF=0.500;AN=2;BaseQRankSum=1.012;ClippingRankSum=0.000;DP=42;ExcessHet=3.0103;FS=1.286;MLEAC=1;MLEAF=0.500;MQ=41.91;MQRankSum=1.215;QD=11.80;ReadPosRankSum=0.278;SOR=0.387	GT:AD:DP:GQ:PL	0/1:25,17:42:99:524,0,797
chrXVI	700482	.	C	T	565.77	PASS	AC=1;AF=0.500;AN=2;BaseQRankSum=1.720;ClippingRankSum=0.000;DP=37;ExcessHet=3.0103;FS=0.000;MLEAC=1;MLEAF=0.500;MQ=41.89;MQRankSum=1.224;QD=15.29;ReadPosRankSum=1.320;SOR=0.645	GT:AD:DP:GQ:PL	0/1:22,15:37:99:594,0,1429
chrXVI	700497	.	C	T	590.77	PASS	AC=1;AF=0.500;AN=2;BaseQRankSum=0.302;ClippingRankSum=0.000;DP=38;ExcessHet=3.0103;FS=2.742;MLEAC=1;MLEAF=0.500;MQ=41.90;MQRankSum=1.328;QD=15.55;ReadPosRankSum=-0.717;SOR=1.005	GT:AD:DP:GQ:PL	0/1:21,17:38:99:619,0,1398
chrXVI	727107	.	G	A	906.77	PASS	AC=1;AF=0.500;AN=2;BaseQRankSum=2.050;ClippingRankSum=0.000;DP=53;ExcessHet=3.0103;FS=5.608;MLEAC=1;MLEAF=0.500;MQ=41.61;MQRankSum=-2.001;QD=17.11;ReadPosRankSum=1.555;SOR=1.232	GT:AD:DP:GQ:PL	0/1:26,27:53:99:935,0,839
chrXVI	758613	.	C	T	424.77	PASS	AC=1;AF=0.500;AN=2;BaseQRankSum=2.162;ClippingRankSum=0.000;DP=24;ExcessHet=3.0103;FS=3.892;MLEAC=1;MLEAF=0.500;MQ=42.00;MQRankSum=0.000;QD=17.70;ReadPosRankSum=0.734;SOR=1.555	GT:AD:DP:GQ:PL	0/1:11,13:24:99:453,0,314
chrXVI	840571	.	C	T	675.77	PASS	AC=2;AF=1.00;AN=2;DP=18;ExcessHet=3.0103;FS=0.000;MLEAC=2;MLEAF=1.00;MQ=40.29;QD=33.46;SOR=1.179	GT:AD:DP:GQ:PL	1/1:0,18:18:54:704,54,0
chrXVI	866492	.	C	T	2099.77	PASS	AC=2;AF=1.00;AN=2;DP=61;ExcessHet=3.0103;FS=0.000;MLEAC=2;MLEAF=1.00;MQ=41.21;QD=35.00;SOR=1.071	GT:AD:DP:GQ:PL	1/1:0,60:60:99:2128,180,0
chrXVI	866518	.	C	T	1849.77	PASS	AC=2;AF=1.00;AN=2;DP=51;ExcessHet=3.0103;FS=0.000;MLEAC=2;MLEAF=1.00;MQ=40.97;QD=32.15;SOR=0.693	GT:AD:DP:GQ:PL	1/1:0,50:50:99:1878,150,0
chrXVI	866534	.	C	T	2093.77	PASS	AC=2;AF=1.00;AN=2;DP=56;ExcessHet=3.0103;FS=0.000;MLEAC=2;MLEAF=1.00;MQ=41.69;QD=27.95;SOR=0.729	GT:AD:DP:GQ:PL	1/1:0,55:55:99:2122,165,0
