# Supplementary material for: Recombination Is Responsible for the Increased Recovery of Drug-Resistant Mutants with Hypermutated Genomes in Resting Yeast Diploids Expressing APOBEC Deaminases
Source: Front Genet. 2017 Dec 12;8:202. doi: 10.3389/fgene.2017.00202 (PMC5733079; doi:10.3389/fgene.2017.00202)
Supplement: Supplementary file 6 [file Data_Sheet_1.zip › APOBEC1_d1/N111-LAN210-Can-A1-NA-RUN7-D1_SNVs_final.vcf]

##fileformat=VCFv4.2
##FILTER=<ID=LowQual,Description="Low quality">
##FORMAT=<ID=AD,Number=R,Type=Integer,Description="Allelic depths for the ref and alt alleles in the order listed">
##FORMAT=<ID=DP,Number=1,Type=Integer,Description="Approximate read depth (reads with MQ=255 or with bad mates are filtered)">
##FORMAT=<ID=GQ,Number=1,Type=Integer,Description="Genotype Quality">
##FORMAT=<ID=GT,Number=1,Type=String,Description="Genotype">
##FORMAT=<ID=PL,Number=G,Type=Integer,Description="Normalized, Phred-scaled likelihoods for genotypes as defined in the VCF specification">
##GATKCommandLine.HaplotypeCaller=<ID=HaplotypeCaller,Version=3.8-0-ge9d806836,Date="Tue Sep 19 15:04:09 PDT 2017",Epoch=1505858649404,CommandLineOptions="analysis_type=HaplotypeCaller input_file=[N111-LAN210-Can-A1-NA-RUN7-D1_sorted_dedup_RG_realigned.bam] showFullBamList=false read_buffer_size=null read_filter=[] disable_read_filter=[] intervals=null excludeIntervals=[../../LAN210/20170903_LAN210_v0.10m_masked_v2.bed] interval_set_rule=UNION interval_merging=ALL interval_padding=0 reference_sequence=../../LAN210/LAN210_v0.10m.fasta nonDeterministicRandomSeed=false disableDithering=false maxRuntime=-1 maxRuntimeUnits=MINUTES downsampling_type=BY_SAMPLE downsample_to_fraction=null downsample_to_coverage=500 baq=OFF baqGapOpenPenalty=40.0 refactor_NDN_cigar_string=false fix_misencoded_quality_scores=false allow_potentially_misencoded_quality_scores=false useOriginalQualities=false defaultBaseQualities=-1 performanceLog=null BQSR=null quantize_quals=0 static_quantized_quals=null round_down_quantized=false disable_indel_quals=false emit_original_quals=false preserve_qscores_less_than=6 globalQScorePrior=-1.0 secondsBetweenProgressUpdates=10 validation_strictness=SILENT remove_program_records=false keep_program_records=false sample_rename_mapping_file=null unsafe=null use_jdk_deflater=false use_jdk_inflater=false disable_auto_index_creation_and_locking_when_reading_rods=false no_cmdline_in_header=false sites_only=false never_trim_vcf_format_field=false bcf=false bam_compression=null simplifyBAM=false disable_bam_indexing=false generate_md5=false num_threads=1 num_cpu_threads_per_data_thread=1 num_io_threads=0 monitorThreadEfficiency=false num_bam_file_handles=null read_group_black_list=null pedigree=[] pedigreeString=[] pedigreeValidationType=STRICT allow_intervals_with_unindexed_bam=false generateShadowBCF=false variant_index_type=DYNAMIC_SEEK variant_index_parameter=-1 reference_window_stop=0 phone_home= gatk_key=null tag=NA logging_level=INFO log_to_file=null help=false version=false out=/media/artem/artem_second/20170727_RUN8/Project_Stepchenkova/reanalyze_RUN7/N111-LAN210-Can-A1-NA-RUN7-D1/N111-LAN210-Can-A1-NA-RUN7-D1.vcf likelihoodCalculationEngine=PairHMM heterogeneousKmerSizeResolution=COMBO_MIN dbsnp=(RodBinding name= source=UNBOUND) dontTrimActiveRegions=false maxDiscARExtension=25 maxGGAARExtension=300 paddingAroundIndels=150 paddingAroundSNPs=20 comp=[] annotation=[] excludeAnnotation=[] group=[StandardAnnotation, StandardHCAnnotation] debug=false useFilteredReadsForAnnotations=false emitRefConfidence=NONE bamOutput=null bamWriterType=CALLED_HAPLOTYPES emitDroppedReads=false disableOptimizations=false annotateNDA=false useNewAFCalculator=false heterozygosity=0.001 indel_heterozygosity=1.25E-4 heterozygosity_stdev=0.01 standard_min_confidence_threshold_for_calling=10.0 standard_min_confidence_threshold_for_emitting=30.0 max_alternate_alleles=6 max_genotype_count=1024 max_num_PL_values=100 input_prior=[] sample_ploidy=2 genotyping_mode=DISCOVERY alleles=(RodBinding name= source=UNBOUND) contamination_fraction_to_filter=0.0 contamination_fraction_per_sample_file=null p_nonref_model=null exactcallslog=null output_mode=EMIT_VARIANTS_ONLY allSitePLs=false gcpHMM=10 pair_hmm_implementation=FASTEST_AVAILABLE phredScaledGlobalReadMismappingRate=45 noFpga=false nativePairHmmThreads=1 useDoublePrecision=false sample_name=null kmerSize=[10, 25] dontIncreaseKmerSizesForCycles=false allowNonUniqueKmersInRef=false numPruningSamples=1 recoverDanglingHeads=false doNotRecoverDanglingBranches=false minDanglingBranchLength=4 consensus=false maxNumHaplotypesInPopulation=128 errorCorrectKmers=false minPruning=2 debugGraphTransformations=false allowCyclesInKmerGraphToGeneratePaths=false graphOutput=null kmerLengthForReadErrorCorrection=25 minObservationsForKmerToBeSolid=20 GVCFGQBands=[1, 2, 3, 4, 5, 6, 7, 8, 9, 10, 11, 12, 13, 14, 15, 16, 17, 18, 19, 20, 21, 22, 23, 24, 25, 26, 27, 28, 29, 30, 31, 32, 33, 34, 35, 36, 37, 38, 39, 40, 41, 42, 43, 44, 45, 46, 47, 48, 49, 50, 51, 52, 53, 54, 55, 56, 57, 58, 59, 60, 70, 80, 90, 99] indelSizeToEliminateInRefModel=10 min_base_quality_score=10 includeUmappedReads=false useAllelesTrigger=false doNotRunPhysicalPhasing=true keepRG=null justDetermineActiveRegions=false dontGenotype=false dontUseSoftClippedBases=false captureAssemblyFailureBAM=false errorCorrectReads=false pcr_indel_model=CONSERVATIVE maxReadsInRegionPerSample=10000 minReadsPerAlignmentStart=10 mergeVariantsViaLD=false activityProfileOut=null activeRegionOut=null activeRegionIn=null activeRegionExtension=null forceActive=false activeRegionMaxSize=null bandPassSigma=null maxReadsInMemoryPerSample=30000 maxTotalReadsInMemory=10000000 maxProbPropagationDistance=50 activeProbabilityThreshold=0.002 min_mapping_quality_score=20 filter_reads_with_N_cigar=false filter_mismatching_base_and_quals=false filter_bases_not_stored=false">
##GATKCommandLine.SelectVariants=<ID=SelectVariants,Version=3.8-0-ge9d806836,Date="Tue Sep 19 15:07:50 PDT 2017",Epoch=1505858870269,CommandLineOptions="analysis_type=SelectVariants input_file=[] showFullBamList=false read_buffer_size=null read_filter=[] disable_read_filter=[] intervals=null excludeIntervals=null interval_set_rule=UNION interval_merging=ALL interval_padding=0 reference_sequence=../../LAN210/LAN210_v0.10m.fasta nonDeterministicRandomSeed=false disableDithering=false maxRuntime=-1 maxRuntimeUnits=MINUTES downsampling_type=BY_SAMPLE downsample_to_fraction=null downsample_to_coverage=1000 baq=OFF baqGapOpenPenalty=40.0 refactor_NDN_cigar_string=false fix_misencoded_quality_scores=false allow_potentially_misencoded_quality_scores=false useOriginalQualities=false defaultBaseQualities=-1 performanceLog=null BQSR=null quantize_quals=0 static_quantized_quals=null round_down_quantized=false disable_indel_quals=false emit_original_quals=false preserve_qscores_less_than=6 globalQScorePrior=-1.0 secondsBetweenProgressUpdates=10 validation_strictness=SILENT remove_program_records=false keep_program_records=false sample_rename_mapping_file=null unsafe=null use_jdk_deflater=false use_jdk_inflater=false disable_auto_index_creation_and_locking_when_reading_rods=false no_cmdline_in_header=false sites_only=false never_trim_vcf_format_field=false bcf=false bam_compression=null simplifyBAM=false disable_bam_indexing=false generate_md5=false num_threads=1 num_cpu_threads_per_data_thread=1 num_io_threads=0 monitorThreadEfficiency=false num_bam_file_handles=null read_group_black_list=null pedigree=[] pedigreeString=[] pedigreeValidationType=STRICT allow_intervals_with_unindexed_bam=false generateShadowBCF=false variant_index_type=DYNAMIC_SEEK variant_index_parameter=-1 reference_window_stop=0 phone_home= gatk_key=null tag=NA logging_level=INFO log_to_file=null help=false version=false variant=(RodBinding name=variant source=N111-LAN210-Can-A1-NA-RUN7-D1.vcf) discordance=(RodBinding name= source=UNBOUND) concordance=(RodBinding name= source=UNBOUND) out=/media/artem/artem_second/20170727_RUN8/Project_Stepchenkova/reanalyze_RUN7/N111-LAN210-Can-A1-NA-RUN7-D1/N111-LAN210-Can-A1-NA-RUN7-D1_SNVs.vcf sample_name=[] sample_expressions=null sample_file=null exclude_sample_name=[] exclude_sample_file=[] exclude_sample_expressions=[] selectexpressions=[] invertselect=false excludeNonVariants=false excludeFiltered=false preserveAlleles=false removeUnusedAlternates=false restrictAllelesTo=ALL keepOriginalAC=false keepOriginalDP=false mendelianViolation=false invertMendelianViolation=false mendelianViolationQualThreshold=0.0 select_random_fraction=0.0 remove_fraction_genotypes=0.0 selectTypeToInclude=[SNP] selectTypeToExclude=[] keepIDs=null excludeIDs=null fullyDecode=false justRead=false maxIndelSize=2147483647 minIndelSize=0 maxFilteredGenotypes=2147483647 minFilteredGenotypes=0 maxFractionFilteredGenotypes=1.0 minFractionFilteredGenotypes=0.0 maxNOCALLnumber=2147483647 maxNOCALLfraction=1.0 setFilteredGtToNocall=false ALLOW_NONOVERLAPPING_COMMAND_LINE_SAMPLES=false forceValidOutput=false filter_reads_with_N_cigar=false filter_mismatching_base_and_quals=false filter_bases_not_stored=false">
##INFO=<ID=AC,Number=A,Type=Integer,Description="Allele count in genotypes, for each ALT allele, in the same order as listed">
##INFO=<ID=AF,Number=A,Type=Float,Description="Allele Frequency, for each ALT allele, in the same order as listed">
##INFO=<ID=AN,Number=1,Type=Integer,Description="Total number of alleles in called genotypes">
##INFO=<ID=BaseQRankSum,Number=1,Type=Float,Description="Z-score from Wilcoxon rank sum test of Alt Vs. Ref base qualities">
##INFO=<ID=ClippingRankSum,Number=1,Type=Float,Description="Z-score From Wilcoxon rank sum test of Alt vs. Ref number of hard clipped bases">
##INFO=<ID=DP,Number=1,Type=Integer,Description="Approximate read depth; some reads may have been filtered">
##INFO=<ID=DS,Number=0,Type=Flag,Description="Were any of the samples downsampled?">
##INFO=<ID=ExcessHet,Number=1,Type=Float,Description="Phred-scaled p-value for exact test of excess heterozygosity">
##INFO=<ID=FS,Number=1,Type=Float,Description="Phred-scaled p-value using Fisher's exact test to detect strand bias">
##INFO=<ID=HaplotypeScore,Number=1,Type=Float,Description="Consistency of the site with at most two segregating haplotypes">
##INFO=<ID=InbreedingCoeff,Number=1,Type=Float,Description="Inbreeding coefficient as estimated from the genotype likelihoods per-sample when compared against the Hardy-Weinberg expectation">
##INFO=<ID=MLEAC,Number=A,Type=Integer,Description="Maximum likelihood expectation (MLE) for the allele counts (not necessarily the same as the AC), for each ALT allele, in the same order as listed">
##INFO=<ID=MLEAF,Number=A,Type=Float,Description="Maximum likelihood expectation (MLE) for the allele frequency (not necessarily the same as the AF), for each ALT allele, in the same order as listed">
##INFO=<ID=MQ,Number=1,Type=Float,Description="RMS Mapping Quality">
##INFO=<ID=MQRankSum,Number=1,Type=Float,Description="Z-score From Wilcoxon rank sum test of Alt vs. Ref read mapping qualities">
##INFO=<ID=QD,Number=1,Type=Float,Description="Variant Confidence/Quality by Depth">
##INFO=<ID=ReadPosRankSum,Number=1,Type=Float,Description="Z-score from Wilcoxon rank sum test of Alt vs. Ref read position bias">
##INFO=<ID=SOR,Number=1,Type=Float,Description="Symmetric Odds Ratio of 2x2 contingency table to detect strand bias">
##contig=<ID=chrI,length=198855>
##contig=<ID=chrII,length=810456>
##contig=<ID=chrIII,length=316501>
##contig=<ID=chrIV,length=1516959>
##contig=<ID=chrV,length=570663>
##contig=<ID=chrVI,length=270116>
##contig=<ID=chrVII,length=1084724>
##contig=<ID=chrVIII,length=557320>
##contig=<ID=chrIX,length=433988>
##contig=<ID=chrX,length=745688>
##contig=<ID=chrXI,length=666767>
##contig=<ID=chrXII,length=1065113>
##contig=<ID=chrXIII,length=917121>
##contig=<ID=chrXIV,length=784078>
##contig=<ID=chrXV,length=1078147>
##contig=<ID=chrXVI,length=943466>
##contig=<ID=mt,length=85611>
##reference=file:///media/artem/artem_second/20170727_RUN8/Project_Stepchenkova/reanalyze_RUN7/N111-LAN210-Can-A1-NA-RUN7-D1/../../LAN210/LAN210_v0.10m.fasta
##source=SelectVariants
#CHROM	POS	ID	REF	ALT	QUAL	FILTER	INFO	FORMAT	N111-LAN210-Can-A1-NA-RUN7-D1
chrI	83282	.	C	G	396.77	PASS	AC=1;AF=0.500;AN=2;BaseQRankSum=0.026;ClippingRankSum=0.000;DP=26;ExcessHet=3.0103;FS=0.000;MLEAC=1;MLEAF=0.500;MQ=42.00;MQRankSum=0.000;QD=15.26;ReadPosRankSum=0.108;SOR=1.002	GT:AD:DP:GQ:PL	0/1:13,13:26:99:425,0,438
chrII	555369	.	G	T	280.77	PASS	AC=1;AF=0.500;AN=2;BaseQRankSum=0.275;ClippingRankSum=0.000;DP=32;ExcessHet=3.0103;FS=3.634;MLEAC=1;MLEAF=0.500;MQ=42.00;MQRankSum=0.000;QD=8.77;ReadPosRankSum=-3.733;SOR=1.303	GT:AD:DP:GQ:PL	0/1:23,9:32:99:309,0,2577
chrII	555371	.	T	A	280.77	PASS	AC=1;AF=0.500;AN=2;BaseQRankSum=1.309;ClippingRankSum=0.000;DP=32;ExcessHet=3.0103;FS=3.634;MLEAC=1;MLEAF=0.500;MQ=42.00;MQRankSum=0.000;QD=8.77;ReadPosRankSum=-3.445;SOR=1.303	GT:AD:DP:GQ:PL	0/1:23,9:32:99:309,0,2577
chrII	555373	.	A	C	280.77	PASS	AC=1;AF=0.500;AN=2;BaseQRankSum=-0.318;ClippingRankSum=0.000;DP=32;ExcessHet=3.0103;FS=3.634;MLEAC=1;MLEAF=0.500;MQ=42.00;MQRankSum=0.000;QD=8.77;ReadPosRankSum=-2.933;SOR=1.303	GT:AD:DP:GQ:PL	0/1:23,9:32:99:309,0,2577
chrIV	1245360	.	T	C	48.77	PASS	AC=1;AF=0.500;AN=2;BaseQRankSum=-1.383;ClippingRankSum=0.000;DP=4;ExcessHet=3.0103;FS=4.771;MLEAC=1;MLEAF=0.500;MQ=40.15;MQRankSum=0.674;QD=12.19;ReadPosRankSum=-0.674;SOR=2.209	GT:AD:DP:GQ:PL	0/1:2,2:4:72:77,0,72
chrV	32661	.	C	T	1212.77	PASS	AC=2;AF=1.00;AN=2;DP=32;ExcessHet=3.0103;FS=0.000;MLEAC=2;MLEAF=1.00;MQ=42.00;QD=28.96;SOR=0.756	GT:AD:DP:GQ:PL	1/1:0,31:31:93:1241,93,0
chrV	266542	.	G	A	326.77	PASS	AC=1;AF=0.500;AN=2;BaseQRankSum=-0.141;ClippingRankSum=0.000;DP=63;ExcessHet=3.0103;FS=7.275;MLEAC=1;MLEAF=0.500;MQ=40.93;MQRankSum=-4.827;QD=5.27;ReadPosRankSum=-2.397;SOR=2.036	GT:AD:DP:GQ:PL	0/1:49,13:62:99:355,0,1906
chrV	278115	.	T	C	303.77	PASS	AC=1;AF=0.500;AN=2;BaseQRankSum=-0.231;ClippingRankSum=0.000;DP=54;ExcessHet=3.0103;FS=13.152;MLEAC=1;MLEAF=0.500;MQ=41.24;MQRankSum=-2.193;QD=5.63;ReadPosRankSum=-1.645;SOR=3.611	GT:AD:DP:GQ:PL	0/1:43,11:54:99:332,0,1772
chrV	278116	.	G	T	303.77	PASS	AC=1;AF=0.500;AN=2;BaseQRankSum=-0.706;ClippingRankSum=0.000;DP=54;ExcessHet=3.0103;FS=13.152;MLEAC=1;MLEAF=0.500;MQ=41.24;MQRankSum=-2.193;QD=5.63;ReadPosRankSum=-1.679;SOR=3.611	GT:AD:DP:GQ:PL	0/1:43,11:54:99:332,0,1772
chrVI	96306	.	G	T	292.77	PASS	AC=1;AF=0.500;AN=2;BaseQRankSum=-1.584;ClippingRankSum=0.000;DP=29;ExcessHet=3.0103;FS=9.412;MLEAC=1;MLEAF=0.500;MQ=41.75;MQRankSum=0.765;QD=10.46;ReadPosRankSum=-3.955;SOR=2.038	GT:AD:DP:GQ:PL	0/1:19,9:28:99:321,0,1449
chrVI	96307	.	A	C	292.77	PASS	AC=1;AF=0.500;AN=2;BaseQRankSum=-0.963;ClippingRankSum=0.000;DP=29;ExcessHet=3.0103;FS=9.412;MLEAC=1;MLEAF=0.500;MQ=41.75;MQRankSum=0.765;QD=10.46;ReadPosRankSum=-2.245;SOR=2.038	GT:AD:DP:GQ:PL	0/1:19,9:28:99:321,0,1449
chrVI	265232	.	A	T	88.77	PASS	AC=1;AF=0.500;AN=2;BaseQRankSum=0.000;ClippingRankSum=0.000;DP=6;ExcessHet=3.0103;FS=0.000;MLEAC=1;MLEAF=0.500;MQ=40.67;MQRankSum=-1.960;QD=14.79;ReadPosRankSum=0.000;SOR=0.991	GT:AD:DP:GQ:PL	0/1:3,3:6:99:117,0,170
chrVI	265233	.	A	T	88.77	PASS	AC=1;AF=0.500;AN=2;BaseQRankSum=-1.036;ClippingRankSum=0.000;DP=5;ExcessHet=3.0103;FS=3.979;MLEAC=1;MLEAF=0.500;MQ=40.80;MQRankSum=-1.645;QD=17.75;ReadPosRankSum=-0.967;SOR=2.245	GT:AD:DP:GQ:PL	0/1:3,2:5:99:117,0,170
chrVII	384774	.	T	C	430.77	PASS	AC=1;AF=0.500;AN=2;BaseQRankSum=-0.274;ClippingRankSum=0.000;DP=42;ExcessHet=3.0103;FS=5.032;MLEAC=1;MLEAF=0.500;MQ=41.86;MQRankSum=-1.341;QD=10.26;ReadPosRankSum=-4.138;SOR=1.598	GT:AD:DP:GQ:PL	0/1:29,13:42:99:459,0,1436
chrVII	384775	.	G	A	430.77	PASS	AC=1;AF=0.500;AN=2;BaseQRankSum=1.532;ClippingRankSum=0.000;DP=42;ExcessHet=3.0103;FS=5.032;MLEAC=1;MLEAF=0.500;MQ=41.86;MQRankSum=-1.341;QD=10.26;ReadPosRankSum=-3.886;SOR=1.598	GT:AD:DP:GQ:PL	0/1:29,13:42:99:459,0,1436
chrVIII	299865	.	C	T	535.77	PASS	AC=1;AF=0.500;AN=2;BaseQRankSum=0.770;ClippingRankSum=0.000;DP=41;ExcessHet=3.0103;FS=0.000;MLEAC=1;MLEAF=0.500;MQ=41.29;MQRankSum=-0.144;QD=13.39;ReadPosRankSum=0.987;SOR=0.567	GT:AD:DP:GQ:PL	0/1:22,18:40:99:564,0,706
chrIX	27586	.	C	T	221.77	PASS	AC=1;AF=0.500;AN=2;BaseQRankSum=1.935;ClippingRankSum=0.000;DP=19;ExcessHet=3.0103;FS=0.000;MLEAC=1;MLEAF=0.500;MQ=42.00;MQRankSum=0.000;QD=11.67;ReadPosRankSum=0.781;SOR=0.804	GT:AD:DP:GQ:PL	0/1:12,7:19:99:250,0,379
chrIX	388560	.	A	G	331.77	PASS	AC=1;AF=0.500;AN=2;BaseQRankSum=-3.065;ClippingRankSum=0.000;DP=30;ExcessHet=3.0103;FS=13.648;MLEAC=1;MLEAF=0.500;MQ=40.44;MQRankSum=-3.941;QD=11.44;ReadPosRankSum=-3.615;SOR=3.042	GT:AD:DP:GQ:PL	0/1:20,9:29:99:360,0,1370
chrIX	388566	.	A	T	331.77	PASS	AC=1;AF=0.500;AN=2;BaseQRankSum=-0.066;ClippingRankSum=0.000;DP=32;ExcessHet=3.0103;FS=16.284;MLEAC=1;MLEAF=0.500;MQ=40.48;MQRankSum=-4.045;QD=11.06;SOR=3.246	GT:AD:DP:GQ:PL	0/1:20,10:30:99:360,0,1370
chrXI	146091	.	T	C	550.77	PASS	AC=1;AF=0.500;AN=2;BaseQRankSum=-0.513;ClippingRankSum=0.000;DP=93;ExcessHet=3.0103;FS=15.445;MLEAC=1;MLEAF=0.500;MQ=40.63;MQRankSum=-2.451;QD=5.99;ReadPosRankSum=-3.381;SOR=2.792	GT:AD:DP:GQ:PL	0/1:71,21:92:99:579,0,3477
chrXI	447275	.	G	A	365.77	PASS	AC=1;AF=0.500;AN=2;BaseQRankSum=-0.147;ClippingRankSum=0.000;DP=28;ExcessHet=3.0103;FS=3.473;MLEAC=1;MLEAF=0.500;MQ=42.00;MQRankSum=0.000;QD=13.55;ReadPosRankSum=-0.407;SOR=0.510	GT:AD:DP:GQ:PL	0/1:14,13:27:99:394,0,461
chrXIV	139531	.	C	A	1533.77	PASS	AC=1;AF=0.500;AN=2;BaseQRankSum=0.917;ClippingRankSum=0.000;DP=217;ExcessHet=3.0103;FS=4.198;MLEAC=1;MLEAF=0.500;MQ=40.20;MQRankSum=-0.132;QD=7.13;ReadPosRankSum=-5.517;SOR=1.071	GT:AD:DP:GQ:PL	0/1:158,57:215:99:1562,0,5171
chrXV	132866	.	T	C	553.77	PASS	AC=1;AF=0.500;AN=2;BaseQRankSum=1.958;ClippingRankSum=0.000;DP=32;ExcessHet=3.0103;FS=3.093;MLEAC=1;MLEAF=0.500;MQ=41.49;MQRankSum=1.575;QD=17.31;ReadPosRankSum=2.321;SOR=0.313	GT:AD:DP:GQ:PL	0/1:15,17:32:99:582,0,488
chrXV	346227	.	G	A	4475.77	PASS	AC=1;AF=0.500;AN=2;BaseQRankSum=-1.228;ClippingRankSum=0.000;DP=216;ExcessHet=3.0103;FS=15.261;MLEAC=1;MLEAF=0.500;MQ=40.76;MQRankSum=1.987;QD=20.72;ReadPosRankSum=-7.654;SOR=1.736	GT:AD:DP:GQ:PL	0/1:85,131:216:99:4504,0,2612
