# Supplementary material for: Recombination Is Responsible for the Increased Recovery of Drug-Resistant Mutants with Hypermutated Genomes in Resting Yeast Diploids Expressing APOBEC Deaminases
Source: Front Genet. 2017 Dec 12;8:202. doi: 10.3389/fgene.2017.00202 (PMC5733079; doi:10.3389/fgene.2017.00202)
Supplement: Supplementary file 6 [file Data_Sheet_1.zip › APOBEC1_d1/N112-LAN210-Can-A1-NA-RUN7-D1_SNVs_final.vcf]

##fileformat=VCFv4.2
##FILTER=<ID=LowQual,Description="Low quality">
##FORMAT=<ID=AD,Number=R,Type=Integer,Description="Allelic depths for the ref and alt alleles in the order listed">
##FORMAT=<ID=DP,Number=1,Type=Integer,Description="Approximate read depth (reads with MQ=255 or with bad mates are filtered)">
##FORMAT=<ID=GQ,Number=1,Type=Integer,Description="Genotype Quality">
##FORMAT=<ID=GT,Number=1,Type=String,Description="Genotype">
##FORMAT=<ID=PL,Number=G,Type=Integer,Description="Normalized, Phred-scaled likelihoods for genotypes as defined in the VCF specification">
##GATKCommandLine.HaplotypeCaller=<ID=HaplotypeCaller,Version=3.8-0-ge9d806836,Date="Tue Sep 19 15:08:06 PDT 2017",Epoch=1505858886201,CommandLineOptions="analysis_type=HaplotypeCaller input_file=[N112-LAN210-Can-A1-NA-RUN7-D1_sorted_dedup_RG_realigned.bam] showFullBamList=false read_buffer_size=null read_filter=[] disable_read_filter=[] intervals=null excludeIntervals=[../../LAN210/20170903_LAN210_v0.10m_masked_v2.bed] interval_set_rule=UNION interval_merging=ALL interval_padding=0 reference_sequence=../../LAN210/LAN210_v0.10m.fasta nonDeterministicRandomSeed=false disableDithering=false maxRuntime=-1 maxRuntimeUnits=MINUTES downsampling_type=BY_SAMPLE downsample_to_fraction=null downsample_to_coverage=500 baq=OFF baqGapOpenPenalty=40.0 refactor_NDN_cigar_string=false fix_misencoded_quality_scores=false allow_potentially_misencoded_quality_scores=false useOriginalQualities=false defaultBaseQualities=-1 performanceLog=null BQSR=null quantize_quals=0 static_quantized_quals=null round_down_quantized=false disable_indel_quals=false emit_original_quals=false preserve_qscores_less_than=6 globalQScorePrior=-1.0 secondsBetweenProgressUpdates=10 validation_strictness=SILENT remove_program_records=false keep_program_records=false sample_rename_mapping_file=null unsafe=null use_jdk_deflater=false use_jdk_inflater=false disable_auto_index_creation_and_locking_when_reading_rods=false no_cmdline_in_header=false sites_only=false never_trim_vcf_format_field=false bcf=false bam_compression=null simplifyBAM=false disable_bam_indexing=false generate_md5=false num_threads=1 num_cpu_threads_per_data_thread=1 num_io_threads=0 monitorThreadEfficiency=false num_bam_file_handles=null read_group_black_list=null pedigree=[] pedigreeString=[] pedigreeValidationType=STRICT allow_intervals_with_unindexed_bam=false generateShadowBCF=false variant_index_type=DYNAMIC_SEEK variant_index_parameter=-1 reference_window_stop=0 phone_home= gatk_key=null tag=NA logging_level=INFO log_to_file=null help=false version=false out=/media/artem/artem_second/20170727_RUN8/Project_Stepchenkova/reanalyze_RUN7/N112-LAN210-Can-A1-NA-RUN7-D1/N112-LAN210-Can-A1-NA-RUN7-D1.vcf likelihoodCalculationEngine=PairHMM heterogeneousKmerSizeResolution=COMBO_MIN dbsnp=(RodBinding name= source=UNBOUND) dontTrimActiveRegions=false maxDiscARExtension=25 maxGGAARExtension=300 paddingAroundIndels=150 paddingAroundSNPs=20 comp=[] annotation=[] excludeAnnotation=[] group=[StandardAnnotation, StandardHCAnnotation] debug=false useFilteredReadsForAnnotations=false emitRefConfidence=NONE bamOutput=null bamWriterType=CALLED_HAPLOTYPES emitDroppedReads=false disableOptimizations=false annotateNDA=false useNewAFCalculator=false heterozygosity=0.001 indel_heterozygosity=1.25E-4 heterozygosity_stdev=0.01 standard_min_confidence_threshold_for_calling=10.0 standard_min_confidence_threshold_for_emitting=30.0 max_alternate_alleles=6 max_genotype_count=1024 max_num_PL_values=100 input_prior=[] sample_ploidy=2 genotyping_mode=DISCOVERY alleles=(RodBinding name= source=UNBOUND) contamination_fraction_to_filter=0.0 contamination_fraction_per_sample_file=null p_nonref_model=null exactcallslog=null output_mode=EMIT_VARIANTS_ONLY allSitePLs=false gcpHMM=10 pair_hmm_implementation=FASTEST_AVAILABLE phredScaledGlobalReadMismappingRate=45 noFpga=false nativePairHmmThreads=1 useDoublePrecision=false sample_name=null kmerSize=[10, 25] dontIncreaseKmerSizesForCycles=false allowNonUniqueKmersInRef=false numPruningSamples=1 recoverDanglingHeads=false doNotRecoverDanglingBranches=false minDanglingBranchLength=4 consensus=false maxNumHaplotypesInPopulation=128 errorCorrectKmers=false minPruning=2 debugGraphTransformations=false allowCyclesInKmerGraphToGeneratePaths=false graphOutput=null kmerLengthForReadErrorCorrection=25 minObservationsForKmerToBeSolid=20 GVCFGQBands=[1, 2, 3, 4, 5, 6, 7, 8, 9, 10, 11, 12, 13, 14, 15, 16, 17, 18, 19, 20, 21, 22, 23, 24, 25, 26, 27, 28, 29, 30, 31, 32, 33, 34, 35, 36, 37, 38, 39, 40, 41, 42, 43, 44, 45, 46, 47, 48, 49, 50, 51, 52, 53, 54, 55, 56, 57, 58, 59, 60, 70, 80, 90, 99] indelSizeToEliminateInRefModel=10 min_base_quality_score=10 includeUmappedReads=false useAllelesTrigger=false doNotRunPhysicalPhasing=true keepRG=null justDetermineActiveRegions=false dontGenotype=false dontUseSoftClippedBases=false captureAssemblyFailureBAM=false errorCorrectReads=false pcr_indel_model=CONSERVATIVE maxReadsInRegionPerSample=10000 minReadsPerAlignmentStart=10 mergeVariantsViaLD=false activityProfileOut=null activeRegionOut=null activeRegionIn=null activeRegionExtension=null forceActive=false activeRegionMaxSize=null bandPassSigma=null maxReadsInMemoryPerSample=30000 maxTotalReadsInMemory=10000000 maxProbPropagationDistance=50 activeProbabilityThreshold=0.002 min_mapping_quality_score=20 filter_reads_with_N_cigar=false filter_mismatching_base_and_quals=false filter_bases_not_stored=false">
##GATKCommandLine.SelectVariants=<ID=SelectVariants,Version=3.8-0-ge9d806836,Date="Tue Sep 19 15:11:14 PDT 2017",Epoch=1505859074867,CommandLineOptions="analysis_type=SelectVariants input_file=[] showFullBamList=false read_buffer_size=null read_filter=[] disable_read_filter=[] intervals=null excludeIntervals=null interval_set_rule=UNION interval_merging=ALL interval_padding=0 reference_sequence=../../LAN210/LAN210_v0.10m.fasta nonDeterministicRandomSeed=false disableDithering=false maxRuntime=-1 maxRuntimeUnits=MINUTES downsampling_type=BY_SAMPLE downsample_to_fraction=null downsample_to_coverage=1000 baq=OFF baqGapOpenPenalty=40.0 refactor_NDN_cigar_string=false fix_misencoded_quality_scores=false allow_potentially_misencoded_quality_scores=false useOriginalQualities=false defaultBaseQualities=-1 performanceLog=null BQSR=null quantize_quals=0 static_quantized_quals=null round_down_quantized=false disable_indel_quals=false emit_original_quals=false preserve_qscores_less_than=6 globalQScorePrior=-1.0 secondsBetweenProgressUpdates=10 validation_strictness=SILENT remove_program_records=false keep_program_records=false sample_rename_mapping_file=null unsafe=null use_jdk_deflater=false use_jdk_inflater=false disable_auto_index_creation_and_locking_when_reading_rods=false no_cmdline_in_header=false sites_only=false never_trim_vcf_format_field=false bcf=false bam_compression=null simplifyBAM=false disable_bam_indexing=false generate_md5=false num_threads=1 num_cpu_threads_per_data_thread=1 num_io_threads=0 monitorThreadEfficiency=false num_bam_file_handles=null read_group_black_list=null pedigree=[] pedigreeString=[] pedigreeValidationType=STRICT allow_intervals_with_unindexed_bam=false generateShadowBCF=false variant_index_type=DYNAMIC_SEEK variant_index_parameter=-1 reference_window_stop=0 phone_home= gatk_key=null tag=NA logging_level=INFO log_to_file=null help=false version=false variant=(RodBinding name=variant source=N112-LAN210-Can-A1-NA-RUN7-D1.vcf) discordance=(RodBinding name= source=UNBOUND) concordance=(RodBinding name= source=UNBOUND) out=/media/artem/artem_second/20170727_RUN8/Project_Stepchenkova/reanalyze_RUN7/N112-LAN210-Can-A1-NA-RUN7-D1/N112-LAN210-Can-A1-NA-RUN7-D1_SNVs.vcf sample_name=[] sample_expressions=null sample_file=null exclude_sample_name=[] exclude_sample_file=[] exclude_sample_expressions=[] selectexpressions=[] invertselect=false excludeNonVariants=false excludeFiltered=false preserveAlleles=false removeUnusedAlternates=false restrictAllelesTo=ALL keepOriginalAC=false keepOriginalDP=false mendelianViolation=false invertMendelianViolation=false mendelianViolationQualThreshold=0.0 select_random_fraction=0.0 remove_fraction_genotypes=0.0 selectTypeToInclude=[SNP] selectTypeToExclude=[] keepIDs=null excludeIDs=null fullyDecode=false justRead=false maxIndelSize=2147483647 minIndelSize=0 maxFilteredGenotypes=2147483647 minFilteredGenotypes=0 maxFractionFilteredGenotypes=1.0 minFractionFilteredGenotypes=0.0 maxNOCALLnumber=2147483647 maxNOCALLfraction=1.0 setFilteredGtToNocall=false ALLOW_NONOVERLAPPING_COMMAND_LINE_SAMPLES=false forceValidOutput=false filter_reads_with_N_cigar=false filter_mismatching_base_and_quals=false filter_bases_not_stored=false">
##INFO=<ID=AC,Number=A,Type=Integer,Description="Allele count in genotypes, for each ALT allele, in the same order as listed">
##INFO=<ID=AF,Number=A,Type=Float,Description="Allele Frequency, for each ALT allele, in the same order as listed">
##INFO=<ID=AN,Number=1,Type=Integer,Description="Total number of alleles in called genotypes">
##INFO=<ID=BaseQRankSum,Number=1,Type=Float,Description="Z-score from Wilcoxon rank sum test of Alt Vs. Ref base qualities">
##INFO=<ID=ClippingRankSum,Number=1,Type=Float,Description="Z-score From Wilcoxon rank sum test of Alt vs. Ref number of hard clipped bases">
##INFO=<ID=DP,Number=1,Type=Integer,Description="Approximate read depth; some reads may have been filtered">
##INFO=<ID=DS,Number=0,Type=Flag,Description="Were any of the samples downsampled?">
##INFO=<ID=ExcessHet,Number=1,Type=Float,Description="Phred-scaled p-value for exact test of excess heterozygosity">
##INFO=<ID=FS,Number=1,Type=Float,Description="Phred-scaled p-value using Fisher's exact test to detect strand bias">
##INFO=<ID=HaplotypeScore,Number=1,Type=Float,Description="Consistency of the site with at most two segregating haplotypes">
##INFO=<ID=InbreedingCoeff,Number=1,Type=Float,Description="Inbreeding coefficient as estimated from the genotype likelihoods per-sample when compared against the Hardy-Weinberg expectation">
##INFO=<ID=MLEAC,Number=A,Type=Integer,Description="Maximum likelihood expectation (MLE) for the allele counts (not necessarily the same as the AC), for each ALT allele, in the same order as listed">
##INFO=<ID=MLEAF,Number=A,Type=Float,Description="Maximum likelihood expectation (MLE) for the allele frequency (not necessarily the same as the AF), for each ALT allele, in the same order as listed">
##INFO=<ID=MQ,Number=1,Type=Float,Description="RMS Mapping Quality">
##INFO=<ID=MQRankSum,Number=1,Type=Float,Description="Z-score From Wilcoxon rank sum test of Alt vs. Ref read mapping qualities">
##INFO=<ID=QD,Number=1,Type=Float,Description="Variant Confidence/Quality by Depth">
##INFO=<ID=ReadPosRankSum,Number=1,Type=Float,Description="Z-score from Wilcoxon rank sum test of Alt vs. Ref read position bias">
##INFO=<ID=SOR,Number=1,Type=Float,Description="Symmetric Odds Ratio of 2x2 contingency table to detect strand bias">
##contig=<ID=chrI,length=198855>
##contig=<ID=chrII,length=810456>
##contig=<ID=chrIII,length=316501>
##contig=<ID=chrIV,length=1516959>
##contig=<ID=chrV,length=570663>
##contig=<ID=chrVI,length=270116>
##contig=<ID=chrVII,length=1084724>
##contig=<ID=chrVIII,length=557320>
##contig=<ID=chrIX,length=433988>
##contig=<ID=chrX,length=745688>
##contig=<ID=chrXI,length=666767>
##contig=<ID=chrXII,length=1065113>
##contig=<ID=chrXIII,length=917121>
##contig=<ID=chrXIV,length=784078>
##contig=<ID=chrXV,length=1078147>
##contig=<ID=chrXVI,length=943466>
##contig=<ID=mt,length=85611>
##reference=file:///media/artem/artem_second/20170727_RUN8/Project_Stepchenkova/reanalyze_RUN7/N112-LAN210-Can-A1-NA-RUN7-D1/../../LAN210/LAN210_v0.10m.fasta
##source=SelectVariants
#CHROM	POS	ID	REF	ALT	QUAL	FILTER	INFO	FORMAT	N112-LAN210-Can-A1-NA-RUN7-D1
chrI	68675	.	C	T	314.77	PASS	AC=1;AF=0.500;AN=2;BaseQRankSum=1.144;ClippingRankSum=0.000;DP=18;ExcessHet=3.0103;FS=0.000;MLEAC=1;MLEAF=0.500;MQ=42.00;MQRankSum=0.000;QD=18.52;ReadPosRankSum=0.920;SOR=0.892	GT:AD:DP:GQ:PL	0/1:8,9:17:99:343,0,256
chrII	28546	.	G	A	325.77	PASS	AC=1;AF=0.500;AN=2;BaseQRankSum=-1.238;ClippingRankSum=0.000;DP=22;ExcessHet=3.0103;FS=14.018;MLEAC=1;MLEAF=0.500;MQ=41.35;MQRankSum=1.004;QD=14.81;ReadPosRankSum=-1.879;SOR=4.235	GT:AD:DP:GQ:PL	0/1:12,10:22:99:354,0,442
chrII	82373	.	C	T	554.77	PASS	AC=1;AF=0.500;AN=2;BaseQRankSum=0.230;ClippingRankSum=0.000;DP=25;ExcessHet=3.0103;FS=1.623;MLEAC=1;MLEAF=0.500;MQ=41.41;MQRankSum=1.417;QD=22.19;ReadPosRankSum=2.253;SOR=0.814	GT:AD:DP:GQ:PL	0/1:9,16:25:99:583,0,298
chrII	83454	.	G	T	127.77	PASS	AC=1;AF=0.500;AN=2;BaseQRankSum=-2.240;ClippingRankSum=0.000;DP=23;ExcessHet=3.0103;FS=9.132;MLEAC=1;MLEAF=0.500;MQ=42.00;MQRankSum=0.000;QD=5.56;ReadPosRankSum=-0.343;SOR=3.223	GT:AD:DP:GQ:PL	0/1:18,5:23:99:156,0,1344
chrII	83461	.	T	C	130.77	PASS	AC=1;AF=0.500;AN=2;BaseQRankSum=-3.073;ClippingRankSum=0.000;DP=21;ExcessHet=3.0103;FS=5.815;MLEAC=1;MLEAF=0.500;MQ=42.00;MQRankSum=0.000;QD=6.23;ReadPosRankSum=-2.499;SOR=2.746	GT:AD:DP:GQ:PL	0/1:16,5:21:99:159,0,1307
chrII	136498	.	C	T	217.77	PASS	AC=1;AF=0.500;AN=2;BaseQRankSum=0.837;ClippingRankSum=0.000;DP=20;ExcessHet=3.0103;FS=4.481;MLEAC=1;MLEAF=0.500;MQ=41.16;MQRankSum=-0.304;QD=10.89;ReadPosRankSum=-1.258;SOR=0.595	GT:AD:DP:GQ:PL	0/1:13,7:20:99:246,0,505
chrII	278417	.	C	T	577.77	PASS	AC=1;AF=0.500;AN=2;BaseQRankSum=-1.049;ClippingRankSum=0.000;DP=34;ExcessHet=3.0103;FS=13.340;MLEAC=1;MLEAF=0.500;MQ=41.57;MQRankSum=-0.852;QD=17.51;ReadPosRankSum=-1.039;SOR=0.039	GT:AD:DP:GQ:PL	0/1:15,18:33:99:606,0,537
chrII	278928	.	C	T	282.77	PASS	AC=1;AF=0.500;AN=2;BaseQRankSum=0.833;ClippingRankSum=0.000;DP=18;ExcessHet=3.0103;FS=5.315;MLEAC=1;MLEAF=0.500;MQ=42.00;MQRankSum=0.000;QD=16.63;ReadPosRankSum=-0.200;SOR=2.303	GT:AD:DP:GQ:PL	0/1:8,9:17:99:311,0,257
chrII	373562	.	G	A	230.77	PASS	AC=1;AF=0.500;AN=2;BaseQRankSum=-0.108;ClippingRankSum=0.000;DP=15;ExcessHet=3.0103;FS=0.000;MLEAC=1;MLEAF=0.500;MQ=42.00;MQRankSum=0.000;QD=15.38;ReadPosRankSum=-0.643;SOR=0.495	GT:AD:DP:GQ:PL	0/1:7,8:15:99:259,0,216
chrII	526410	.	T	A	238.77	PASS	AC=1;AF=0.500;AN=2;BaseQRankSum=-2.419;ClippingRankSum=0.000;DP=30;ExcessHet=3.0103;FS=11.518;MLEAC=1;MLEAF=0.500;MQ=42.00;MQRankSum=0.000;QD=7.96;ReadPosRankSum=-2.789;SOR=3.407	GT:AD:DP:GQ:PL	0/1:22,8:30:99:267,0,2553
chrII	526411	.	C	A	238.77	PASS	AC=1;AF=0.500;AN=2;BaseQRankSum=-1.566;ClippingRankSum=0.000;DP=29;ExcessHet=3.0103;FS=11.793;MLEAC=1;MLEAF=0.500;MQ=42.00;MQRankSum=0.000;QD=8.23;ReadPosRankSum=-3.578;SOR=3.540	GT:AD:DP:GQ:PL	0/1:21,8:29:99:267,0,2553
chrII	526417	.	A	G	241.77	PASS	AC=1;AF=0.500;AN=2;BaseQRankSum=-3.542;ClippingRankSum=0.000;DP=29;ExcessHet=3.0103;FS=11.793;MLEAC=1;MLEAF=0.500;MQ=42.00;MQRankSum=0.000;QD=8.34;ReadPosRankSum=-4.295;SOR=3.540	GT:AD:DP:GQ:PL	0/1:21,8:29:99:270,0,2501
chrII	555369	.	G	T	181.77	PASS	AC=1;AF=0.500;AN=2;BaseQRankSum=1.290;ClippingRankSum=0.000;DP=36;ExcessHet=3.0103;FS=0.000;MLEAC=1;MLEAF=0.500;MQ=41.18;MQRankSum=0.582;QD=5.35;ReadPosRankSum=-2.504;SOR=0.709	GT:AD:DP:GQ:PL	0/1:27,7:34:99:210,0,2935
chrII	555371	.	T	A	181.77	PASS	AC=1;AF=0.500;AN=2;BaseQRankSum=2.063;ClippingRankSum=0.000;DP=37;ExcessHet=3.0103;FS=0.000;MLEAC=1;MLEAF=0.500;MQ=41.20;MQRankSum=0.571;QD=5.19;ReadPosRankSum=-2.902;SOR=0.649	GT:AD:DP:GQ:PL	0/1:28,7:35:99:210,0,2935
chrII	555373	.	A	C	181.77	PASS	AC=1;AF=0.500;AN=2;BaseQRankSum=1.048;ClippingRankSum=0.000;DP=37;ExcessHet=3.0103;FS=0.000;MLEAC=1;MLEAF=0.500;MQ=41.20;MQRankSum=0.571;QD=5.19;ReadPosRankSum=-3.231;SOR=0.649	GT:AD:DP:GQ:PL	0/1:28,7:35:99:210,0,2935
chrII	736937	.	G	A	376.77	PASS	AC=1;AF=0.500;AN=2;BaseQRankSum=-0.182;ClippingRankSum=0.000;DP=31;ExcessHet=3.0103;FS=3.180;MLEAC=1;MLEAF=0.500;MQ=42.00;MQRankSum=0.000;QD=12.15;ReadPosRankSum=0.468;SOR=0.560	GT:AD:DP:GQ:PL	0/1:18,13:31:99:405,0,585
chrII	786004	.	C	T	586.77	PASS	AC=1;AF=0.500;AN=2;BaseQRankSum=1.767;ClippingRankSum=0.000;DP=34;ExcessHet=3.0103;FS=0.000;MLEAC=1;MLEAF=0.500;MQ=41.08;MQRankSum=-0.526;QD=17.26;ReadPosRankSum=1.877;SOR=0.892	GT:AD:DP:GQ:PL	0/1:16,18:34:99:615,0,527
chrII	787339	.	C	T	356.77	PASS	AC=1;AF=0.500;AN=2;BaseQRankSum=-1.714;ClippingRankSum=0.000;DP=31;ExcessHet=3.0103;FS=1.564;MLEAC=1;MLEAF=0.500;MQ=42.00;MQRankSum=0.000;QD=11.89;ReadPosRankSum=-1.885;SOR=0.412	GT:AD:DP:GQ:PL	0/1:17,13:30:99:385,0,582
chrIII	49834	.	C	T	368.77	PASS	AC=1;AF=0.500;AN=2;BaseQRankSum=-1.191;ClippingRankSum=0.000;DP=27;ExcessHet=3.0103;FS=14.835;MLEAC=1;MLEAF=0.500;MQ=40.92;MQRankSum=-0.053;QD=13.66;ReadPosRankSum=0.867;SOR=0.026	GT:AD:DP:GQ:PL	0/1:14,13:27:99:397,0,480
chrIII	124735	.	G	A	182.77	PASS	AC=1;AF=0.500;AN=2;BaseQRankSum=-1.149;ClippingRankSum=0.000;DP=14;ExcessHet=3.0103;FS=0.000;MLEAC=1;MLEAF=0.500;MQ=40.94;MQRankSum=0.566;QD=13.05;ReadPosRankSum=-1.440;SOR=0.804	GT:AD:DP:GQ:PL	0/1:8,6:14:99:211,0,290
chrIII	203218	.	C	T	438.77	PASS	AC=1;AF=0.500;AN=2;BaseQRankSum=-2.299;ClippingRankSum=0.000;DP=29;ExcessHet=3.0103;FS=5.988;MLEAC=1;MLEAF=0.500;MQ=41.93;MQRankSum=0.000;QD=15.67;ReadPosRankSum=-1.774;SOR=1.022	GT:AD:DP:GQ:PL	0/1:12,16:28:99:467,0,391
chrIII	214337	.	G	A	808.77	PASS	AC=1;AF=0.500;AN=2;BaseQRankSum=2.013;ClippingRankSum=0.000;DP=38;ExcessHet=3.0103;FS=4.824;MLEAC=1;MLEAF=0.500;MQ=42.00;MQRankSum=0.000;QD=21.28;ReadPosRankSum=0.847;SOR=0.248	GT:AD:DP:GQ:PL	0/1:15,23:38:99:837,0,433
chrIII	224927	.	C	T	577.77	PASS	AC=1;AF=0.500;AN=2;BaseQRankSum=0.739;ClippingRankSum=0.000;DP=40;ExcessHet=3.0103;FS=1.289;MLEAC=1;MLEAF=0.500;MQ=41.63;MQRankSum=0.000;QD=15.62;ReadPosRankSum=0.949;SOR=1.051	GT:AD:DP:GQ:PL	0/1:19,18:37:99:606,0,592
chrIII	246921	.	A	G	176.77	PASS	AC=1;AF=0.500;AN=2;BaseQRankSum=-1.327;ClippingRankSum=0.000;DP=31;ExcessHet=3.0103;FS=0.000;MLEAC=1;MLEAF=0.500;MQ=40.28;MQRankSum=-4.451;QD=5.89;ReadPosRankSum=-2.919;SOR=0.610	GT:AD:DP:GQ:PL	0/1:27,3:30:99:205,0,3307
chrIV	72452	.	C	T	460.77	PASS	AC=1;AF=0.500;AN=2;BaseQRankSum=-0.827;ClippingRankSum=0.000;DP=27;ExcessHet=3.0103;FS=0.000;MLEAC=1;MLEAF=0.500;MQ=42.00;MQRankSum=0.000;QD=17.07;ReadPosRankSum=0.681;SOR=0.527	GT:AD:DP:GQ:PL	0/1:13,14:27:99:489,0,497
chrIV	94847	.	G	A	275.77	PASS	AC=1;AF=0.500;AN=2;BaseQRankSum=-2.090;ClippingRankSum=0.000;DP=20;ExcessHet=3.0103;FS=11.563;MLEAC=1;MLEAF=0.500;MQ=42.00;MQRankSum=0.000;QD=13.79;ReadPosRankSum=-1.098;SOR=1.989	GT:AD:DP:GQ:PL	0/1:11,9:20:99:304,0,421
chrIV	221885	.	G	A	436.77	PASS	AC=1;AF=0.500;AN=2;BaseQRankSum=1.258;ClippingRankSum=0.000;DP=20;ExcessHet=3.0103;FS=7.968;MLEAC=1;MLEAF=0.500;MQ=41.80;MQRankSum=-0.990;QD=21.84;ReadPosRankSum=0.605;SOR=1.447	GT:AD:DP:GQ:PL	0/1:7,13:20:99:465,0,206
chrIV	245870	.	C	T	197.77	PASS	AC=1;AF=0.500;AN=2;BaseQRankSum=-0.465;ClippingRankSum=0.000;DP=13;ExcessHet=3.0103;FS=2.276;MLEAC=1;MLEAF=0.500;MQ=42.00;MQRankSum=0.000;QD=15.21;ReadPosRankSum=-0.433;SOR=1.609	GT:AD:DP:GQ:PL	0/1:6,7:13:99:226,0,217
chrIV	319374	.	G	A	363.77	PASS	AC=1;AF=0.500;AN=2;BaseQRankSum=-0.402;ClippingRankSum=0.000;DP=28;ExcessHet=3.0103;FS=0.000;MLEAC=1;MLEAF=0.500;MQ=40.44;MQRankSum=-0.805;QD=13.47;ReadPosRankSum=-0.272;SOR=0.675	GT:AD:DP:GQ:PL	0/1:15,12:27:99:392,0,538
chrIV	385712	.	G	A	298.77	PASS	AC=1;AF=0.500;AN=2;BaseQRankSum=1.462;ClippingRankSum=0.000;DP=20;ExcessHet=3.0103;FS=0.000;MLEAC=1;MLEAF=0.500;MQ=42.00;MQRankSum=0.000;QD=14.94;ReadPosRankSum=1.475;SOR=0.495	GT:AD:DP:GQ:PL	0/1:11,9:20:99:327,0,400
chrIV	465306	.	T	A	235.77	PASS	AC=1;AF=0.500;AN=2;BaseQRankSum=0.730;ClippingRankSum=0.000;DP=33;ExcessHet=3.0103;FS=1.702;MLEAC=1;MLEAF=0.500;MQ=40.26;MQRankSum=-4.104;QD=7.37;SOR=1.368	GT:AD:DP:GQ:PL	0/1:24,8:32:99:264,0,5540
chrIV	465307	.	T	C	235.77	PASS	AC=1;AF=0.500;AN=2;BaseQRankSum=0.133;ClippingRankSum=0.000;DP=33;ExcessHet=3.0103;FS=1.702;MLEAC=1;MLEAF=0.500;MQ=40.26;MQRankSum=-4.104;QD=7.37;SOR=1.368	GT:AD:DP:GQ:PL	0/1:24,8:32:99:264,0,5540
chrIV	465312	.	G	A	235.77	PASS	AC=1;AF=0.500;AN=2;BaseQRankSum=0.220;ClippingRankSum=0.000;DP=33;ExcessHet=3.0103;FS=1.702;MLEAC=1;MLEAF=0.500;MQ=40.26;MQRankSum=-4.104;QD=7.37;ReadPosRankSum=-3.911;SOR=1.368	GT:AD:DP:GQ:PL	0/1:24,8:32:99:264,0,5540
chrIV	465313	.	T	A	235.77	PASS	AC=1;AF=0.500;AN=2;BaseQRankSum=0.850;ClippingRankSum=0.000;DP=32;ExcessHet=3.0103;FS=3.640;MLEAC=1;MLEAF=0.500;MQ=40.20;MQRankSum=-4.033;QD=7.61;ReadPosRankSum=-3.967;SOR=1.473	GT:AD:DP:GQ:PL	0/1:23,8:31:99:264,0,5540
chrIV	495750	.	C	T	652.77	PASS	AC=1;AF=0.500;AN=2;BaseQRankSum=-1.086;ClippingRankSum=0.000;DP=27;ExcessHet=3.0103;FS=0.000;MLEAC=1;MLEAF=0.500;MQ=41.86;MQRankSum=-0.792;QD=24.18;ReadPosRankSum=0.000;SOR=0.495	GT:AD:DP:GQ:PL	0/1:7,20:27:99:681,0,212
chrIV	599644	.	G	A	487.77	PASS	AC=1;AF=0.500;AN=2;BaseQRankSum=-0.376;ClippingRankSum=0.000;DP=31;ExcessHet=3.0103;FS=3.310;MLEAC=1;MLEAF=0.500;MQ=41.46;MQRankSum=0.249;QD=16.82;ReadPosRankSum=0.212;SOR=1.174	GT:AD:DP:GQ:PL	0/1:13,16:29:99:516,0,414
chrIV	699972	.	G	A	509.77	PASS	AC=1;AF=0.500;AN=2;BaseQRankSum=-1.874;ClippingRankSum=0.000;DP=37;ExcessHet=3.0103;FS=0.000;MLEAC=1;MLEAF=0.500;MQ=41.56;MQRankSum=0.080;QD=14.16;ReadPosRankSum=0.425;SOR=0.892	GT:AD:DP:GQ:PL	0/1:17,19:36:99:538,0,612
chrIV	801186	.	G	A	519.77	PASS	AC=1;AF=0.500;AN=2;BaseQRankSum=0.563;ClippingRankSum=0.000;DP=25;ExcessHet=3.0103;FS=1.569;MLEAC=1;MLEAF=0.500;MQ=42.00;MQRankSum=0.000;QD=20.79;ReadPosRankSum=0.159;SOR=1.112	GT:AD:DP:GQ:PL	0/1:10,15:25:99:548,0,338
chrIV	909938	.	G	A	428.77	PASS	AC=1;AF=0.500;AN=2;BaseQRankSum=-1.923;ClippingRankSum=0.000;DP=32;ExcessHet=3.0103;FS=8.869;MLEAC=1;MLEAF=0.500;MQ=42.00;MQRankSum=0.000;QD=14.79;ReadPosRankSum=-0.836;SOR=0.528	GT:AD:DP:GQ:PL	0/1:13,16:29:99:457,0,447
chrIV	954600	.	C	T	558.77	PASS	AC=1;AF=0.500;AN=2;BaseQRankSum=0.796;ClippingRankSum=0.000;DP=42;ExcessHet=3.0103;FS=7.009;MLEAC=1;MLEAF=0.500;MQ=41.62;MQRankSum=-0.145;QD=13.97;ReadPosRankSum=0.627;SOR=0.376	GT:AD:DP:GQ:PL	0/1:23,17:40:99:587,0,815
chrIV	956509	.	C	T	635.77	PASS	AC=1;AF=0.500;AN=2;BaseQRankSum=0.697;ClippingRankSum=0.000;DP=36;ExcessHet=3.0103;FS=8.346;MLEAC=1;MLEAF=0.500;MQ=42.00;MQRankSum=0.000;QD=18.16;ReadPosRankSum=-0.301;SOR=2.247	GT:AD:DP:GQ:PL	0/1:17,18:35:99:664,0,566
chrIV	1055185	.	C	T	361.77	PASS	AC=1;AF=0.500;AN=2;BaseQRankSum=-1.477;ClippingRankSum=0.000;DP=24;ExcessHet=3.0103;FS=0.000;MLEAC=1;MLEAF=0.500;MQ=42.00;MQRankSum=0.000;QD=15.07;ReadPosRankSum=-0.447;SOR=0.446	GT:AD:DP:GQ:PL	0/1:12,12:24:99:390,0,441
chrIV	1057948	.	G	A	354.77	PASS	AC=1;AF=0.500;AN=2;BaseQRankSum=-2.331;ClippingRankSum=0.000;DP=24;ExcessHet=3.0103;FS=1.935;MLEAC=1;MLEAF=0.500;MQ=42.00;MQRankSum=0.000;QD=14.78;ReadPosRankSum=0.322;SOR=0.216	GT:AD:DP:GQ:PL	0/1:12,12:24:99:383,0,451
chrIV	1089359	.	C	T	481.77	PASS	AC=1;AF=0.500;AN=2;BaseQRankSum=-0.744;ClippingRankSum=0.000;DP=33;ExcessHet=3.0103;FS=0.000;MLEAC=1;MLEAF=0.500;MQ=42.00;MQRankSum=0.000;QD=15.06;ReadPosRankSum=-0.192;SOR=0.859	GT:AD:DP:GQ:PL	0/1:14,18:32:99:510,0,405
chrIV	1156029	.	G	A	176.77	PASS	AC=1;AF=0.500;AN=2;BaseQRankSum=1.104;ClippingRankSum=0.000;DP=16;ExcessHet=3.0103;FS=0.000;MLEAC=1;MLEAF=0.500;MQ=42.00;MQRankSum=0.000;QD=11.78;ReadPosRankSum=-0.286;SOR=1.075	GT:AD:DP:GQ:PL	0/1:9,6:15:99:205,0,274
chrIV	1171140	.	C	T	399.77	PASS	AC=1;AF=0.500;AN=2;BaseQRankSum=-0.332;ClippingRankSum=0.000;DP=25;ExcessHet=3.0103;FS=0.000;MLEAC=1;MLEAF=0.500;MQ=42.00;MQRankSum=0.000;QD=15.99;ReadPosRankSum=1.744;SOR=0.551	GT:AD:DP:GQ:PL	0/1:12,13:25:99:428,0,397
chrIV	1295045	.	G	A	370.77	PASS	AC=1;AF=0.500;AN=2;BaseQRankSum=-1.003;ClippingRankSum=0.000;DP=34;ExcessHet=3.0103;FS=1.384;MLEAC=1;MLEAF=0.500;MQ=42.00;MQRankSum=0.000;QD=10.90;ReadPosRankSum=0.422;SOR=0.976	GT:AD:DP:GQ:PL	0/1:22,12:34:99:399,0,845
chrIV	1359922	.	C	T	451.77	PASS	AC=1;AF=0.500;AN=2;BaseQRankSum=1.035;ClippingRankSum=0.000;DP=26;ExcessHet=3.0103;FS=1.623;MLEAC=1;MLEAF=0.500;MQ=41.92;MQRankSum=-0.881;QD=18.07;ReadPosRankSum=-0.726;SOR=0.339	GT:AD:DP:GQ:PL	0/1:12,13:25:99:480,0,446
chrIV	1399189	.	G	A	607.77	PASS	AC=1;AF=0.500;AN=2;BaseQRankSum=0.311;ClippingRankSum=0.000;DP=28;ExcessHet=3.0103;FS=0.000;MLEAC=1;MLEAF=0.500;MQ=42.00;MQRankSum=0.000;QD=21.71;ReadPosRankSum=-0.872;SOR=0.871	GT:AD:DP:GQ:PL	0/1:11,17:28:99:636,0,346
chrIV	1476937	.	C	T	357.77	PASS	AC=1;AF=0.500;AN=2;BaseQRankSum=-0.684;ClippingRankSum=0.000;DP=19;ExcessHet=3.0103;FS=0.000;MLEAC=1;MLEAF=0.500;MQ=40.48;MQRankSum=-1.032;QD=18.83;ReadPosRankSum=0.179;SOR=0.495	GT:AD:DP:GQ:PL	0/1:7,12:19:99:386,0,234
chrIV	1491065	.	C	T	498.77	PASS	AC=1;AF=0.500;AN=2;BaseQRankSum=-0.142;ClippingRankSum=0.000;DP=31;ExcessHet=3.0103;FS=3.365;MLEAC=1;MLEAF=0.500;MQ=41.41;MQRankSum=0.735;QD=16.09;ReadPosRankSum=0.272;SOR=0.227	GT:AD:DP:GQ:PL	0/1:14,17:31:99:527,0,471
chrV	19027	.	C	T	343.77	PASS	AC=2;AF=1.00;AN=2;DP=10;ExcessHet=3.0103;FS=0.000;MLEAC=2;MLEAF=1.00;MQ=40.45;QD=34.38;SOR=1.085	GT:AD:DP:GQ:PL	1/1:0,10:10:30:372,30,0
chrV	32940	.	G	A	362.78	PASS	AC=2;AF=1.00;AN=2;DP=9;ExcessHet=3.0103;FS=0.000;MLEAC=2;MLEAF=1.00;MQ=42.00;QD=32.49;SOR=2.093	GT:AD:DP:GQ:PL	1/1:0,9:9:27:391,27,0
chrV	59316	.	G	A	61.74	PASS	AC=2;AF=1.00;AN=2;DP=2;ExcessHet=3.0103;FS=0.000;MLEAC=2;MLEAF=1.00;MQ=42.00;QD=30.87;SOR=2.303	GT:AD:DP:GQ:PL	1/1:0,2:2:6:89,6,0
chrV	140426	.	C	T	495.77	PASS	AC=2;AF=1.00;AN=2;DP=13;ExcessHet=3.0103;FS=0.000;MLEAC=2;MLEAF=1.00;MQ=42.00;QD=32.72;SOR=2.147	GT:AD:DP:GQ:PL	1/1:0,13:13:39:524,39,0
chrV	226112	.	C	T	274.80	PASS	AC=2;AF=1.00;AN=2;DP=7;ExcessHet=3.0103;FS=0.000;MLEAC=2;MLEAF=1.00;MQ=42.00;QD=23.71;SOR=1.609	GT:AD:DP:GQ:PL	1/1:0,7:7:21:303,21,0
chrV	245668	.	A	T	91.77	PASS	AC=1;AF=0.500;AN=2;BaseQRankSum=-2.327;ClippingRankSum=0.000;DP=18;ExcessHet=3.0103;FS=9.234;MLEAC=1;MLEAF=0.500;MQ=40.73;MQRankSum=-3.185;QD=5.10;ReadPosRankSum=-3.140;SOR=3.258	GT:AD:DP:GQ:PL	0/1:14,4:18:99:120,0,2972
chrV	245672	.	T	A	97.77	PASS	AC=1;AF=0.500;AN=2;BaseQRankSum=-2.062;ClippingRankSum=0.000;DP=18;ExcessHet=3.0103;FS=9.234;MLEAC=1;MLEAF=0.500;MQ=40.73;MQRankSum=-3.185;QD=5.43;SOR=3.258	GT:AD:DP:GQ:PL	0/1:14,4:18:99:126,0,2741
chrV	298865	.	C	T	454.77	PASS	AC=2;AF=1.00;AN=2;DP=12;ExcessHet=3.0103;FS=0.000;MLEAC=2;MLEAF=1.00;MQ=42.00;QD=26.22;SOR=0.859	GT:AD:DP:GQ:PL	1/1:0,11:11:33:483,33,0
chrV	425300	.	C	T	620.77	PASS	AC=2;AF=1.00;AN=2;DP=18;ExcessHet=3.0103;FS=0.000;MLEAC=2;MLEAF=1.00;MQ=42.00;QD=34.49;SOR=0.914	GT:AD:DP:GQ:PL	1/1:0,18:18:54:649,54,0
chrVI	82863	.	C	T	436.77	PASS	AC=1;AF=0.500;AN=2;BaseQRankSum=1.346;ClippingRankSum=0.000;DP=20;ExcessHet=3.0103;FS=2.199;MLEAC=1;MLEAF=0.500;MQ=42.00;MQRankSum=0.000;QD=21.84;ReadPosRankSum=1.177;SOR=0.184	GT:AD:DP:GQ:PL	0/1:8,12:20:99:465,0,288
chrVI	85505	.	G	A	422.77	PASS	AC=1;AF=0.500;AN=2;BaseQRankSum=0.438;ClippingRankSum=0.000;DP=25;ExcessHet=3.0103;FS=6.204;MLEAC=1;MLEAF=0.500;MQ=41.92;MQRankSum=-0.836;QD=17.62;ReadPosRankSum=0.870;SOR=0.408	GT:AD:DP:GQ:PL	0/1:11,13:24:99:451,0,377
chrVI	109926	.	C	T	812.77	PASS	AC=1;AF=0.500;AN=2;BaseQRankSum=0.875;ClippingRankSum=0.000;DP=37;ExcessHet=3.0103;FS=1.366;MLEAC=1;MLEAF=0.500;MQ=41.95;MQRankSum=-0.694;QD=22.58;ReadPosRankSum=-0.364;SOR=0.869	GT:AD:DP:GQ:PL	0/1:13,23:36:99:841,0,435
chrVI	210308	.	C	T	432.77	PASS	AC=1;AF=0.500;AN=2;BaseQRankSum=-1.504;ClippingRankSum=0.000;DP=29;ExcessHet=3.0103;FS=3.646;MLEAC=1;MLEAF=0.500;MQ=40.47;MQRankSum=-1.513;QD=15.46;ReadPosRankSum=-0.087;SOR=1.569	GT:AD:DP:GQ:PL	0/1:12,16:28:99:461,0,392
chrVI	263730	.	C	T	499.77	PASS	AC=1;AF=0.500;AN=2;BaseQRankSum=1.144;ClippingRankSum=0.000;DP=33;ExcessHet=3.0103;FS=5.170;MLEAC=1;MLEAF=0.500;MQ=42.00;MQRankSum=0.000;QD=15.14;ReadPosRankSum=1.997;SOR=0.442	GT:AD:DP:GQ:PL	0/1:18,15:33:99:528,0,609
chrVII	62020	.	C	T	163.77	PASS	AC=1;AF=0.500;AN=2;BaseQRankSum=-1.423;ClippingRankSum=0.000;DP=19;ExcessHet=3.0103;FS=0.000;MLEAC=1;MLEAF=0.500;MQ=42.00;MQRankSum=0.000;QD=8.62;ReadPosRankSum=-0.904;SOR=1.179	GT:AD:DP:GQ:PL	0/1:13,6:19:99:192,0,511
chrVII	82126	.	C	T	332.77	PASS	AC=1;AF=0.500;AN=2;BaseQRankSum=0.356;ClippingRankSum=0.000;DP=27;ExcessHet=3.0103;FS=12.164;MLEAC=1;MLEAF=0.500;MQ=41.45;MQRankSum=-1.131;QD=12.32;ReadPosRankSum=-1.567;SOR=0.996	GT:AD:DP:GQ:PL	0/1:16,11:27:99:361,0,571
chrVII	87662	.	C	T	343.77	PASS	AC=1;AF=0.500;AN=2;BaseQRankSum=1.145;ClippingRankSum=0.000;DP=19;ExcessHet=3.0103;FS=10.386;MLEAC=1;MLEAF=0.500;MQ=42.00;MQRankSum=0.000;QD=19.10;ReadPosRankSum=0.401;SOR=0.024	GT:AD:DP:GQ:PL	0/1:8,10:18:99:372,0,238
chrVII	127415	.	C	T	296.77	PASS	AC=1;AF=0.500;AN=2;BaseQRankSum=-1.662;ClippingRankSum=0.000;DP=25;ExcessHet=3.0103;FS=3.544;MLEAC=1;MLEAF=0.500;MQ=42.00;MQRankSum=0.000;QD=11.87;ReadPosRankSum=-1.575;SOR=0.260	GT:AD:DP:GQ:PL	0/1:15,10:25:99:325,0,566
chrVII	225412	.	G	A	422.77	PASS	AC=1;AF=0.500;AN=2;BaseQRankSum=0.570;ClippingRankSum=0.000;DP=31;ExcessHet=3.0103;FS=1.446;MLEAC=1;MLEAF=0.500;MQ=42.00;MQRankSum=0.000;QD=13.64;ReadPosRankSum=-1.666;SOR=1.179	GT:AD:DP:GQ:PL	0/1:18,13:31:99:451,0,603
chrVII	355490	.	C	T	478.77	PASS	AC=1;AF=0.500;AN=2;BaseQRankSum=1.242;ClippingRankSum=0.000;DP=24;ExcessHet=3.0103;FS=4.465;MLEAC=1;MLEAF=0.500;MQ=42.00;MQRankSum=0.000;QD=19.95;ReadPosRankSum=-0.620;SOR=0.177	GT:AD:DP:GQ:PL	0/1:10,14:24:99:507,0,308
chrVII	358321	.	C	T	291.77	PASS	AC=1;AF=0.500;AN=2;BaseQRankSum=-1.266;ClippingRankSum=0.000;DP=26;ExcessHet=3.0103;FS=0.000;MLEAC=1;MLEAF=0.500;MQ=41.30;MQRankSum=-0.749;QD=11.22;ReadPosRankSum=-0.387;SOR=0.730	GT:AD:DP:GQ:PL	0/1:15,11:26:99:320,0,538
chrVII	372779	.	G	A	673.77	PASS	AC=1;AF=0.500;AN=2;BaseQRankSum=-0.528;ClippingRankSum=0.000;DP=32;ExcessHet=3.0103;FS=6.397;MLEAC=1;MLEAF=0.500;MQ=42.00;MQRankSum=0.000;QD=22.46;ReadPosRankSum=1.520;SOR=0.286	GT:AD:DP:GQ:PL	0/1:9,21:30:99:702,0,285
chrVII	384774	.	T	C	752.77	PASS	AC=1;AF=0.500;AN=2;BaseQRankSum=1.265;ClippingRankSum=0.000;DP=46;ExcessHet=3.0103;FS=0.000;MLEAC=1;MLEAF=0.500;MQ=41.56;MQRankSum=0.903;QD=16.36;ReadPosRankSum=-5.089;SOR=0.733	GT:AD:DP:GQ:PL	0/1:25,21:46:99:781,0,1648
chrVII	384775	.	G	A	752.77	PASS	AC=1;AF=0.500;AN=2;BaseQRankSum=0.803;ClippingRankSum=0.000;DP=46;ExcessHet=3.0103;FS=0.000;MLEAC=1;MLEAF=0.500;MQ=41.56;MQRankSum=0.903;QD=16.36;ReadPosRankSum=-4.901;SOR=0.733	GT:AD:DP:GQ:PL	0/1:25,21:46:99:781,0,1648
chrVII	462268	.	G	A	494.77	PASS	AC=1;AF=0.500;AN=2;BaseQRankSum=-2.321;ClippingRankSum=0.000;DP=36;ExcessHet=3.0103;FS=3.012;MLEAC=1;MLEAF=0.500;MQ=41.95;MQRankSum=1.029;QD=14.14;ReadPosRankSum=-0.642;SOR=1.371	GT:AD:DP:GQ:PL	0/1:18,17:35:99:523,0,682
chrVII	532182	.	C	T	371.77	PASS	AC=1;AF=0.500;AN=2;BaseQRankSum=0.391;ClippingRankSum=0.000;DP=21;ExcessHet=3.0103;FS=0.000;MLEAC=1;MLEAF=0.500;MQ=42.00;MQRankSum=0.000;QD=17.70;ReadPosRankSum=0.548;SOR=0.495	GT:AD:DP:GQ:PL	0/1:10,11:21:99:400,0,355
chrVII	655489	.	G	A	751.77	PASS	AC=1;AF=0.500;AN=2;BaseQRankSum=0.582;ClippingRankSum=0.000;DP=37;ExcessHet=3.0103;FS=0.000;MLEAC=1;MLEAF=0.500;MQ=41.49;MQRankSum=-0.066;QD=20.32;ReadPosRankSum=0.161;SOR=0.776	GT:AD:DP:GQ:PL	0/1:14,23:37:99:780,0,414
chrVII	720860	.	C	T	426.77	PASS	AC=1;AF=0.500;AN=2;BaseQRankSum=-1.430;ClippingRankSum=0.000;DP=17;ExcessHet=3.0103;FS=5.315;MLEAC=1;MLEAF=0.500;MQ=42.00;MQRankSum=0.000;QD=25.10;ReadPosRankSum=0.265;SOR=0.916	GT:AD:DP:GQ:PL	0/1:4,13:17:99:455,0,123
chrVII	946144	.	G	A	302.77	PASS	AC=1;AF=0.500;AN=2;BaseQRankSum=0.103;ClippingRankSum=0.000;DP=17;ExcessHet=3.0103;FS=5.021;MLEAC=1;MLEAF=0.500;MQ=41.13;MQRankSum=0.776;QD=18.92;ReadPosRankSum=-0.380;SOR=1.198	GT:AD:DP:GQ:PL	0/1:7,9:16:99:331,0,231
chrVII	1012244	.	C	T	66.77	PASS	AC=1;AF=0.500;AN=2;BaseQRankSum=0.549;ClippingRankSum=0.000;DP=10;ExcessHet=3.0103;FS=0.000;MLEAC=1;MLEAF=0.500;MQ=42.00;MQRankSum=0.000;QD=6.68;ReadPosRankSum=0.549;SOR=1.609	GT:AD:DP:GQ:PL	0/1:7,3:10:95:95,0,240
chrVII	1016314	.	C	T	387.77	PASS	AC=1;AF=0.500;AN=2;BaseQRankSum=0.731;ClippingRankSum=0.000;DP=29;ExcessHet=3.0103;FS=1.462;MLEAC=1;MLEAF=0.500;MQ=40.99;MQRankSum=-1.547;QD=13.37;ReadPosRankSum=0.640;SOR=0.446	GT:AD:DP:GQ:PL	0/1:16,13:29:99:416,0,594
chrVIII	45744	.	G	A	384.77	PASS	AC=1;AF=0.500;AN=2;BaseQRankSum=-0.104;ClippingRankSum=0.000;DP=22;ExcessHet=3.0103;FS=0.000;MLEAC=1;MLEAF=0.500;MQ=42.00;MQRankSum=0.000;QD=17.49;ReadPosRankSum=-0.318;SOR=0.375	GT:AD:DP:GQ:PL	0/1:11,11:22:99:413,0,414
chrVIII	480093	.	G	A	507.77	PASS	AC=1;AF=0.500;AN=2;BaseQRankSum=2.529;ClippingRankSum=0.000;DP=34;ExcessHet=3.0103;FS=3.073;MLEAC=1;MLEAF=0.500;MQ=41.57;MQRankSum=-1.035;QD=15.39;ReadPosRankSum=0.141;SOR=0.313	GT:AD:DP:GQ:PL	0/1:18,15:33:99:536,0,583
chrVIII	494702	.	G	A	561.77	PASS	AC=1;AF=0.500;AN=2;BaseQRankSum=0.824;ClippingRankSum=0.000;DP=32;ExcessHet=3.0103;FS=0.000;MLEAC=1;MLEAF=0.500;MQ=42.00;MQRankSum=0.000;QD=18.12;ReadPosRankSum=1.063;SOR=0.582	GT:AD:DP:GQ:PL	0/1:15,16:31:99:590,0,544
chrIX	210818	.	C	T	302.77	PASS	AC=1;AF=0.500;AN=2;BaseQRankSum=-0.460;ClippingRankSum=0.000;DP=20;ExcessHet=3.0103;FS=1.871;MLEAC=1;MLEAF=0.500;MQ=41.26;MQRankSum=-0.900;QD=15.14;ReadPosRankSum=0.415;SOR=1.609	GT:AD:DP:GQ:PL	0/1:10,10:20:99:331,0,357
chrIX	214652	.	G	A	153.77	PASS	AC=1;AF=0.500;AN=2;BaseQRankSum=1.628;ClippingRankSum=0.000;DP=12;ExcessHet=3.0103;FS=0.000;MLEAC=1;MLEAF=0.500;MQ=41.84;MQRankSum=-0.812;QD=12.81;ReadPosRankSum=0.259;SOR=0.368	GT:AD:DP:GQ:PL	0/1:7,5:12:99:182,0,250
chrX	205120	.	C	T	432.77	PASS	AC=1;AF=0.500;AN=2;BaseQRankSum=-0.802;ClippingRankSum=0.000;DP=30;ExcessHet=3.0103;FS=6.904;MLEAC=1;MLEAF=0.500;MQ=41.87;MQRankSum=-1.491;QD=14.43;ReadPosRankSum=1.759;SOR=0.105	GT:AD:DP:GQ:PL	0/1:16,14:30:99:461,0,554
chrX	255823	.	C	T	264.77	PASS	AC=1;AF=0.500;AN=2;BaseQRankSum=-0.745;ClippingRankSum=0.000;DP=22;ExcessHet=3.0103;FS=0.000;MLEAC=1;MLEAF=0.500;MQ=41.91;MQRankSum=0.925;QD=12.03;ReadPosRankSum=-0.953;SOR=0.743	GT:AD:DP:GQ:PL	0/1:13,9:22:99:293,0,472
chrX	278189	.	C	T	312.77	PASS	AC=1;AF=0.500;AN=2;BaseQRankSum=1.812;ClippingRankSum=0.000;DP=28;ExcessHet=3.0103;FS=3.891;MLEAC=1;MLEAF=0.500;MQ=40.41;MQRankSum=-1.565;QD=11.58;ReadPosRankSum=0.270;SOR=0.223	GT:AD:DP:GQ:PL	0/1:12,15:27:99:341,0,367
chrX	294937	.	G	A	778.77	PASS	AC=1;AF=0.500;AN=2;BaseQRankSum=0.769;ClippingRankSum=0.000;DP=31;ExcessHet=3.0103;FS=1.503;MLEAC=1;MLEAF=0.500;MQ=42.00;MQRankSum=0.000;QD=25.12;ReadPosRankSum=0.362;SOR=0.330	GT:AD:DP:GQ:PL	0/1:11,20:31:99:807,0,773
chrX	294938	.	G	A	778.77	PASS	AC=1;AF=0.500;AN=2;BaseQRankSum=1.456;ClippingRankSum=0.000;DP=32;ExcessHet=3.0103;FS=1.503;MLEAC=1;MLEAF=0.500;MQ=41.94;MQRankSum=0.000;QD=25.12;ReadPosRankSum=0.110;SOR=0.330	GT:AD:DP:GQ:PL	0/1:11,20:31:99:807,0,773
chrX	323674	.	C	T	472.77	PASS	AC=1;AF=0.500;AN=2;BaseQRankSum=-0.335;ClippingRankSum=0.000;DP=33;ExcessHet=3.0103;FS=0.000;MLEAC=1;MLEAF=0.500;MQ=41.10;MQRankSum=1.277;QD=14.33;ReadPosRankSum=-0.059;SOR=0.527	GT:AD:DP:GQ:PL	0/1:19,14:33:99:501,0,684
chrX	440737	.	G	A	301.77	PASS	AC=1;AF=0.500;AN=2;BaseQRankSum=0.451;ClippingRankSum=0.000;DP=18;ExcessHet=3.0103;FS=0.000;MLEAC=1;MLEAF=0.500;MQ=42.00;MQRankSum=0.000;QD=16.76;ReadPosRankSum=-0.958;SOR=1.140	GT:AD:DP:GQ:PL	0/1:9,9:18:99:330,0,304
chrX	464625	.	C	T	650.77	PASS	AC=1;AF=0.500;AN=2;BaseQRankSum=0.000;ClippingRankSum=0.000;DP=38;ExcessHet=3.0103;FS=5.123;MLEAC=1;MLEAF=0.500;MQ=41.06;MQRankSum=0.874;QD=18.08;ReadPosRankSum=-0.135;SOR=1.721	GT:AD:DP:GQ:PL	0/1:16,20:36:99:679,0,485
chrX	689777	.	C	T	568.77	PASS	AC=1;AF=0.500;AN=2;BaseQRankSum=-2.938;ClippingRankSum=0.000;DP=33;ExcessHet=3.0103;FS=0.000;MLEAC=1;MLEAF=0.500;MQ=42.00;MQRankSum=0.000;QD=17.77;ReadPosRankSum=-0.650;SOR=1.022	GT:AD:DP:GQ:PL	0/1:14,18:32:99:597,0,523
chrX	703036	.	C	T	263.77	PASS	AC=1;AF=0.500;AN=2;BaseQRankSum=0.201;ClippingRankSum=0.000;DP=16;ExcessHet=3.0103;FS=0.000;MLEAC=1;MLEAF=0.500;MQ=42.00;MQRankSum=0.000;QD=16.49;ReadPosRankSum=-1.644;SOR=0.368	GT:AD:DP:GQ:PL	0/1:8,8:16:99:292,0,294
chrX	709772	.	C	T	427.77	PASS	AC=1;AF=0.500;AN=2;BaseQRankSum=-0.318;ClippingRankSum=0.000;DP=23;ExcessHet=3.0103;FS=1.643;MLEAC=1;MLEAF=0.500;MQ=42.00;MQRankSum=0.000;QD=18.60;ReadPosRankSum=0.353;SOR=1.112	GT:AD:DP:GQ:PL	0/1:10,13:23:99:456,0,360
chrXI	65074	.	C	T	569.77	PASS	AC=1;AF=0.500;AN=2;BaseQRankSum=0.195;ClippingRankSum=0.000;DP=30;ExcessHet=3.0103;FS=9.093;MLEAC=1;MLEAF=0.500;MQ=41.46;MQRankSum=1.693;QD=18.99;ReadPosRankSum=-0.465;SOR=2.465	GT:AD:DP:GQ:PL	0/1:13,17:30:99:598,0,418
chrXI	146045	.	G	C	431.77	PASS	AC=1;AF=0.500;AN=2;BaseQRankSum=-1.072;ClippingRankSum=0.000;DP=64;ExcessHet=3.0103;FS=18.083;MLEAC=1;MLEAF=0.500;MQ=41.78;MQRankSum=-1.299;QD=7.08;ReadPosRankSum=-4.149;SOR=3.126	GT:AD:DP:GQ:PL	0/1:46,15:61:99:460,0,1725
chrXI	146056	.	A	G	902.77	PASS	AC=1;AF=0.500;AN=2;BaseQRankSum=-1.298;ClippingRankSum=0.000;DP=72;ExcessHet=3.0103;FS=12.801;MLEAC=1;MLEAF=0.500;MQ=41.70;MQRankSum=-4.531;QD=12.90;ReadPosRankSum=-5.280;SOR=2.341	GT:AD:DP:GQ:PL	0/1:48,22:70:99:931,0,1785
chrXI	146062	.	A	G	711.77	PASS	AC=1;AF=0.500;AN=2;BaseQRankSum=-2.620;ClippingRankSum=0.000;DP=74;ExcessHet=3.0103;FS=18.555;MLEAC=1;MLEAF=0.500;MQ=41.51;MQRankSum=-3.966;QD=9.89;ReadPosRankSum=-5.471;SOR=3.493	GT:AD:DP:GQ:PL	0/1:48,24:72:99:740,0,2053
chrXI	146076	.	G	A	1212.77	PASS	AC=1;AF=0.500;AN=2;BaseQRankSum=-2.131;ClippingRankSum=0.000;DP=98;ExcessHet=3.0103;FS=16.442;MLEAC=1;MLEAF=0.500;MQ=41.48;MQRankSum=-4.064;QD=12.63;ReadPosRankSum=-4.671;SOR=2.518	GT:AD:DP:GQ:PL	0/1:62,34:96:99:1241,0,2486
chrXI	146077	.	T	C	1212.77	PASS	AC=1;AF=0.500;AN=2;BaseQRankSum=2.027;ClippingRankSum=0.000;DP=98;ExcessHet=3.0103;FS=16.442;MLEAC=1;MLEAF=0.500;MQ=41.48;MQRankSum=-4.064;QD=12.63;ReadPosRankSum=-3.841;SOR=2.518	GT:AD:DP:GQ:PL	0/1:62,34:96:99:1241,0,2486
chrXI	146091	.	T	C	554.77	PASS	AC=1;AF=0.500;AN=2;BaseQRankSum=-0.281;ClippingRankSum=0.000;DP=107;ExcessHet=3.0103;FS=1.200;MLEAC=1;MLEAF=0.500;MQ=40.96;MQRankSum=-5.497;QD=5.33;ReadPosRankSum=-2.797;SOR=1.022	GT:AD:DP:GQ:PL	0/1:80,24:104:99:583,0,2962
chrXI	301675	.	G	A	679.77	PASS	AC=1;AF=0.500;AN=2;BaseQRankSum=-0.547;ClippingRankSum=0.000;DP=32;ExcessHet=3.0103;FS=1.533;MLEAC=1;MLEAF=0.500;MQ=41.94;MQRankSum=1.447;QD=21.24;ReadPosRankSum=-0.474;SOR=0.391	GT:AD:DP:GQ:PL	0/1:11,21:32:99:708,0,374
chrXI	356446	.	C	T	610.77	PASS	AC=1;AF=0.500;AN=2;BaseQRankSum=-1.448;ClippingRankSum=0.000;DP=23;ExcessHet=3.0103;FS=8.422;MLEAC=1;MLEAF=0.500;MQ=42.00;MQRankSum=0.000;QD=26.56;ReadPosRankSum=-0.454;SOR=0.058	GT:AD:DP:GQ:PL	0/1:6,17:23:99:639,0,194
chrXI	458598	.	G	A	106.77	PASS	AC=1;AF=0.500;AN=2;BaseQRankSum=-1.000;ClippingRankSum=0.000;DP=10;ExcessHet=3.0103;FS=3.522;MLEAC=1;MLEAF=0.500;MQ=40.96;MQRankSum=1.085;QD=11.86;ReadPosRankSum=-0.398;SOR=2.712	GT:AD:DP:GQ:PL	0/1:5,4:9:99:135,0,177
chrXI	463885	.	G	A	392.77	PASS	AC=1;AF=0.500;AN=2;BaseQRankSum=0.737;ClippingRankSum=0.000;DP=33;ExcessHet=3.0103;FS=14.167;MLEAC=1;MLEAF=0.500;MQ=42.00;MQRankSum=0.000;QD=12.27;ReadPosRankSum=-0.061;SOR=0.036	GT:AD:DP:GQ:PL	0/1:19,13:32:99:421,0,684
chrXI	554077	.	G	A	307.77	PASS	AC=1;AF=0.500;AN=2;BaseQRankSum=0.900;ClippingRankSum=0.000;DP=25;ExcessHet=3.0103;FS=0.000;MLEAC=1;MLEAF=0.500;MQ=41.84;MQRankSum=1.239;QD=12.31;ReadPosRankSum=-1.016;SOR=0.582	GT:AD:DP:GQ:PL	0/1:15,10:25:99:336,0,490
chrXI	643239	.	C	T	448.77	PASS	AC=1;AF=0.500;AN=2;BaseQRankSum=1.058;ClippingRankSum=0.000;DP=18;ExcessHet=3.0103;FS=0.000;MLEAC=1;MLEAF=0.500;MQ=40.37;MQRankSum=-0.812;QD=24.93;ReadPosRankSum=0.303;SOR=0.625	GT:AD:DP:GQ:PL	0/1:5,13:18:99:477,0,149
chrXII	51831	.	G	A	477.77	PASS	AC=1;AF=0.500;AN=2;BaseQRankSum=-1.184;ClippingRankSum=0.000;DP=30;ExcessHet=3.0103;FS=1.607;MLEAC=1;MLEAF=0.500;MQ=41.01;MQRankSum=-1.210;QD=15.93;ReadPosRankSum=0.388;SOR=0.328	GT:AD:DP:GQ:PL	0/1:13,17:30:99:506,0,422
chrXII	121680	.	G	A	429.77	PASS	AC=1;AF=0.500;AN=2;BaseQRankSum=-0.625;ClippingRankSum=0.000;DP=22;ExcessHet=3.0103;FS=0.000;MLEAC=1;MLEAF=0.500;MQ=41.24;MQRankSum=0.268;QD=19.53;ReadPosRankSum=-1.109;SOR=0.646	GT:AD:DP:GQ:PL	0/1:9,13:22:99:458,0,323
chrXII	253452	.	G	A	450.77	PASS	AC=1;AF=0.500;AN=2;BaseQRankSum=2.028;ClippingRankSum=0.000;DP=51;ExcessHet=3.0103;FS=16.736;MLEAC=1;MLEAF=0.500;MQ=41.56;MQRankSum=-2.551;QD=9.20;ReadPosRankSum=-3.431;SOR=3.967	GT:AD:DP:GQ:PL	0/1:35,14:49:99:479,0,3450
chrXII	366415	.	G	A	505.77	PASS	AC=1;AF=0.500;AN=2;BaseQRankSum=-1.190;ClippingRankSum=0.000;DP=25;ExcessHet=3.0103;FS=3.682;MLEAC=1;MLEAF=0.500;MQ=40.83;MQRankSum=-1.221;QD=20.23;ReadPosRankSum=-0.784;SOR=0.715	GT:AD:DP:GQ:PL	0/1:11,14:25:99:534,0,838
chrXII	366421	.	G	A	439.77	PASS	AC=1;AF=0.500;AN=2;BaseQRankSum=-1.138;ClippingRankSum=0.000;DP=23;ExcessHet=3.0103;FS=6.701;MLEAC=1;MLEAF=0.500;MQ=41.36;MQRankSum=-0.870;QD=19.12;ReadPosRankSum=-0.579;SOR=0.681	GT:AD:DP:GQ:PL	0/1:11,12:23:99:468,0,883
chrXII	437453	.	C	T	184.77	PASS	AC=1;AF=0.500;AN=2;BaseQRankSum=1.303;ClippingRankSum=0.000;DP=18;ExcessHet=3.0103;FS=13.691;MLEAC=1;MLEAF=0.500;MQ=42.00;MQRankSum=0.000;QD=10.87;ReadPosRankSum=2.246;SOR=3.907	GT:AD:DP:GQ:PL	0/1:11,6:17:99:213,0,411
chrXII	520630	.	C	T	333.77	PASS	AC=1;AF=0.500;AN=2;BaseQRankSum=-0.991;ClippingRankSum=0.000;DP=20;ExcessHet=3.0103;FS=0.000;MLEAC=1;MLEAF=0.500;MQ=42.00;MQRankSum=0.000;QD=16.69;ReadPosRankSum=-1.763;SOR=0.693	GT:AD:DP:GQ:PL	0/1:10,10:20:99:362,0,372
chrXII	589934	.	G	A	136.77	PASS	AC=1;AF=0.500;AN=2;BaseQRankSum=-1.548;ClippingRankSum=0.000;DP=15;ExcessHet=3.0103;FS=2.363;MLEAC=1;MLEAF=0.500;MQ=42.00;MQRankSum=0.000;QD=9.12;ReadPosRankSum=-1.023;SOR=1.981	GT:AD:DP:GQ:PL	0/1:10,5:15:99:165,0,402
chrXII	718842	.	C	T	184.77	PASS	AC=1;AF=0.500;AN=2;BaseQRankSum=-1.120;ClippingRankSum=0.000;DP=35;ExcessHet=3.0103;FS=0.000;MLEAC=1;MLEAF=0.500;MQ=40.42;MQRankSum=-2.757;QD=5.43;ReadPosRankSum=-2.356;SOR=0.746	GT:AD:DP:GQ:PL	0/1:27,7:34:99:213,0,4348
chrXII	733395	.	G	A	3618.77	PASS	AC=1;AF=0.500;AN=2;BaseQRankSum=-2.274;ClippingRankSum=0.000;DP=443;ExcessHet=3.0103;FS=0.575;MLEAC=1;MLEAF=0.500;MQ=41.88;MQRankSum=-1.695;QD=8.21;ReadPosRankSum=-5.014;SOR=0.752	GT:AD:DP:GQ:PL	0/1:317,124:441:99:3647,0,11437
chrXII	809366	.	C	T	436.77	PASS	AC=1;AF=0.500;AN=2;BaseQRankSum=0.685;ClippingRankSum=0.000;DP=25;ExcessHet=3.0103;FS=0.000;MLEAC=1;MLEAF=0.500;MQ=42.00;MQRankSum=0.000;QD=17.47;ReadPosRankSum=1.675;SOR=0.551	GT:AD:DP:GQ:PL	0/1:12,13:25:99:465,0,386
chrXII	972520	.	C	T	382.77	PASS	AC=1;AF=0.500;AN=2;BaseQRankSum=-0.136;ClippingRankSum=0.000;DP=29;ExcessHet=3.0103;FS=13.921;MLEAC=1;MLEAF=0.500;MQ=42.00;MQRankSum=0.000;QD=13.20;ReadPosRankSum=0.642;SOR=0.297	GT:AD:DP:GQ:PL	0/1:16,13:29:99:411,0,599
chrXIII	29566	.	G	A	346.77	PASS	AC=1;AF=0.500;AN=2;BaseQRankSum=0.752;ClippingRankSum=0.000;DP=27;ExcessHet=3.0103;FS=0.000;MLEAC=1;MLEAF=0.500;MQ=40.38;MQRankSum=-1.502;QD=13.34;ReadPosRankSum=-0.283;SOR=0.495	GT:AD:DP:GQ:PL	0/1:14,12:26:99:375,0,524
chrXIII	91102	.	G	A	263.77	PASS	AC=1;AF=0.500;AN=2;BaseQRankSum=0.980;ClippingRankSum=0.000;DP=28;ExcessHet=3.0103;FS=1.895;MLEAC=1;MLEAF=0.500;MQ=41.49;MQRankSum=0.765;QD=9.42;ReadPosRankSum=1.045;SOR=0.262	GT:AD:DP:GQ:PL	0/1:19,9:28:99:292,0,644
chrXIII	155682	.	G	A	548.77	PASS	AC=1;AF=0.500;AN=2;BaseQRankSum=0.604;ClippingRankSum=0.000;DP=34;ExcessHet=3.0103;FS=0.000;MLEAC=1;MLEAF=0.500;MQ=41.94;MQRankSum=-0.970;QD=16.63;ReadPosRankSum=-0.057;SOR=0.593	GT:AD:DP:GQ:PL	0/1:17,16:33:99:577,0,604
chrXIII	204518	.	C	T	655.77	PASS	AC=1;AF=0.500;AN=2;BaseQRankSum=-1.143;ClippingRankSum=0.000;DP=38;ExcessHet=3.0103;FS=1.331;MLEAC=1;MLEAF=0.500;MQ=42.00;MQRankSum=0.000;QD=18.22;ReadPosRankSum=0.292;SOR=0.908	GT:AD:DP:GQ:PL	0/1:15,21:36:99:684,0,536
chrXIII	271460	.	C	T	350.77	PASS	AC=1;AF=0.500;AN=2;BaseQRankSum=2.554;ClippingRankSum=0.000;DP=21;ExcessHet=3.0103;FS=0.000;MLEAC=1;MLEAF=0.500;MQ=42.00;MQRankSum=0.000;QD=16.70;ReadPosRankSum=0.979;SOR=0.941	GT:AD:DP:GQ:PL	0/1:11,10:21:99:379,0,392
chrXIII	331030	.	C	T	393.77	PASS	AC=1;AF=0.500;AN=2;BaseQRankSum=-1.484;ClippingRankSum=0.000;DP=32;ExcessHet=3.0103;FS=5.576;MLEAC=1;MLEAF=0.500;MQ=41.43;MQRankSum=-0.714;QD=12.31;ReadPosRankSum=-0.175;SOR=0.169	GT:AD:DP:GQ:PL	0/1:18,14:32:99:422,0,655
chrXIII	383188	.	C	T	604.77	PASS	AC=1;AF=0.500;AN=2;BaseQRankSum=1.258;ClippingRankSum=0.000;DP=38;ExcessHet=3.0103;FS=1.323;MLEAC=1;MLEAF=0.500;MQ=41.95;MQRankSum=1.027;QD=16.35;ReadPosRankSum=-0.212;SOR=1.078	GT:AD:DP:GQ:PL	0/1:19,18:37:99:633,0,652
chrXIII	445236	.	C	T	542.77	PASS	AC=1;AF=0.500;AN=2;BaseQRankSum=0.615;ClippingRankSum=0.000;DP=36;ExcessHet=3.0103;FS=2.966;MLEAC=1;MLEAF=0.500;MQ=42.00;MQRankSum=0.000;QD=15.51;ReadPosRankSum=0.897;SOR=0.940	GT:AD:DP:GQ:PL	0/1:18,17:35:99:571,0,591
chrXIII	535557	.	G	A	283.77	PASS	AC=1;AF=0.500;AN=2;BaseQRankSum=0.601;ClippingRankSum=0.000;DP=13;ExcessHet=3.0103;FS=0.000;MLEAC=1;MLEAF=0.500;MQ=42.00;MQRankSum=0.000;QD=21.83;ReadPosRankSum=-0.917;SOR=0.307	GT:AD:DP:GQ:PL	0/1:5,8:13:99:312,0,180
chrXIII	550199	.	C	T	372.77	PASS	AC=1;AF=0.500;AN=2;BaseQRankSum=0.459;ClippingRankSum=0.000;DP=21;ExcessHet=3.0103;FS=4.964;MLEAC=1;MLEAF=0.500;MQ=41.14;MQRankSum=1.677;QD=18.64;ReadPosRankSum=-0.536;SOR=0.119	GT:AD:DP:GQ:PL	0/1:9,11:20:99:401,0,246
chrXIII	551875	.	G	A	537.77	PASS	AC=1;AF=0.500;AN=2;BaseQRankSum=-0.270;ClippingRankSum=0.000;DP=29;ExcessHet=3.0103;FS=0.000;MLEAC=1;MLEAF=0.500;MQ=42.00;MQRankSum=0.000;QD=18.54;ReadPosRankSum=0.942;SOR=0.976	GT:AD:DP:GQ:PL	0/1:12,17:29:99:566,0,409
chrXIII	569060	.	C	T	422.77	PASS	AC=1;AF=0.500;AN=2;BaseQRankSum=0.482;ClippingRankSum=0.000;DP=35;ExcessHet=3.0103;FS=1.412;MLEAC=1;MLEAF=0.500;MQ=41.58;MQRankSum=0.000;QD=13.64;ReadPosRankSum=-0.697;SOR=0.901	GT:AD:DP:GQ:PL	0/1:17,14:31:99:451,0,501
chrXIII	703940	.	T	C	157.77	PASS	AC=1;AF=0.500;AN=2;BaseQRankSum=-0.346;ClippingRankSum=0.000;DP=33;ExcessHet=3.0103;FS=8.671;MLEAC=1;MLEAF=0.500;MQ=41.21;MQRankSum=-4.417;QD=5.63;ReadPosRankSum=-0.263;SOR=3.258	GT:AD:DP:GQ:PL	0/1:22,6:28:99:186,0,1619
chrXIII	719709	.	C	T	418.77	PASS	AC=1;AF=0.500;AN=2;BaseQRankSum=1.483;ClippingRankSum=0.000;DP=31;ExcessHet=3.0103;FS=0.000;MLEAC=1;MLEAF=0.500;MQ=41.54;MQRankSum=-1.192;QD=13.51;ReadPosRankSum=-0.821;SOR=0.801	GT:AD:DP:GQ:PL	0/1:19,12:31:99:447,0,1306
chrXIII	719710	.	C	T	418.77	PASS	AC=1;AF=0.500;AN=2;BaseQRankSum=1.607;ClippingRankSum=0.000;DP=31;ExcessHet=3.0103;FS=0.000;MLEAC=1;MLEAF=0.500;MQ=41.54;MQRankSum=-1.192;QD=13.51;ReadPosRankSum=-0.910;SOR=0.801	GT:AD:DP:GQ:PL	0/1:19,12:31:99:447,0,1306
chrXIII	790116	.	G	A	411.77	PASS	AC=1;AF=0.500;AN=2;BaseQRankSum=-0.210;ClippingRankSum=0.000;DP=24;ExcessHet=3.0103;FS=4.310;MLEAC=1;MLEAF=0.500;MQ=42.00;MQRankSum=0.000;QD=17.16;ReadPosRankSum=-1.474;SOR=0.124	GT:AD:DP:GQ:PL	0/1:12,12:24:99:440,0,438
chrXIII	793646	.	C	T	416.77	PASS	AC=1;AF=0.500;AN=2;BaseQRankSum=-0.666;ClippingRankSum=0.000;DP=34;ExcessHet=3.0103;FS=0.000;MLEAC=1;MLEAF=0.500;MQ=42.00;MQRankSum=0.000;QD=12.63;ReadPosRankSum=-1.175;SOR=0.486	GT:AD:DP:GQ:PL	0/1:19,14:33:99:445,0,678
chrXIV	63024	.	C	T	268.77	PASS	AC=1;AF=0.500;AN=2;BaseQRankSum=-0.332;ClippingRankSum=0.000;DP=19;ExcessHet=3.0103;FS=0.000;MLEAC=1;MLEAF=0.500;MQ=40.48;MQRankSum=-1.304;QD=14.15;ReadPosRankSum=1.410;SOR=0.495	GT:AD:DP:GQ:PL	0/1:9,10:19:99:297,0,304
chrXIV	118887	.	G	A	110.77	PASS	AC=1;AF=0.500;AN=2;BaseQRankSum=2.128;ClippingRankSum=0.000;DP=11;ExcessHet=3.0103;FS=0.000;MLEAC=1;MLEAF=0.500;MQ=42.00;MQRankSum=0.000;QD=10.07;ReadPosRankSum=1.200;SOR=0.283	GT:AD:DP:GQ:PL	0/1:7,4:11:99:139,0,206
chrXIV	136901	.	A	T	2090.77	PASS	AC=1;AF=0.500;AN=2;BaseQRankSum=-1.905;ClippingRankSum=0.000;DP=171;ExcessHet=3.0103;FS=11.436;MLEAC=1;MLEAF=0.500;MQ=40.15;MQRankSum=-1.818;QD=12.30;ReadPosRankSum=-3.677;SOR=2.027	GT:AD:DP:GQ:PL	0/1:105,65:170:99:2119,0,3768
chrXIV	139429	.	A	T	2835.77	PASS	AC=1;AF=0.500;AN=2;BaseQRankSum=1.113;ClippingRankSum=0.000;DP=191;ExcessHet=3.0103;FS=15.562;MLEAC=1;MLEAF=0.500;MQ=40.00;MQRankSum=-0.826;QD=14.93;ReadPosRankSum=-3.276;SOR=0.179	GT:AD:DP:GQ:PL	0/1:116,74:190:99:2864,0,4589
chrXIV	139531	.	C	A	1452.77	PASS	AC=1;AF=0.500;AN=2;BaseQRankSum=-1.305;ClippingRankSum=0.000;DP=185;ExcessHet=3.0103;FS=6.527;MLEAC=1;MLEAF=0.500;MQ=40.03;MQRankSum=1.330;QD=7.98;ReadPosRankSum=-5.335;SOR=0.296	GT:AD:DP:GQ:PL	0/1:131,51:182:99:1481,0,4446
chrXIV	174661	.	G	A	400.77	PASS	AC=1;AF=0.500;AN=2;BaseQRankSum=1.424;ClippingRankSum=0.000;DP=36;ExcessHet=3.0103;FS=0.000;MLEAC=1;MLEAF=0.500;MQ=40.38;MQRankSum=-0.387;QD=11.13;ReadPosRankSum=0.658;SOR=0.927	GT:AD:DP:GQ:PL	0/1:22,14:36:99:429,0,721
chrXIV	212022	.	C	T	434.77	PASS	AC=1;AF=0.500;AN=2;BaseQRankSum=1.416;ClippingRankSum=0.000;DP=24;ExcessHet=3.0103;FS=6.204;MLEAC=1;MLEAF=0.500;MQ=41.38;MQRankSum=-0.836;QD=18.12;ReadPosRankSum=0.305;SOR=0.408	GT:AD:DP:GQ:PL	0/1:11,13:24:99:463,0,374
chrXIV	322058	.	C	T	298.77	PASS	AC=1;AF=0.500;AN=2;BaseQRankSum=2.428;ClippingRankSum=0.000;DP=20;ExcessHet=3.0103;FS=4.561;MLEAC=1;MLEAF=0.500;MQ=42.00;MQRankSum=0.000;QD=15.72;ReadPosRankSum=0.945;SOR=2.093	GT:AD:DP:GQ:PL	0/1:10,9:19:99:327,0,250
chrXIV	348603	.	G	A	661.77	PASS	AC=1;AF=0.500;AN=2;BaseQRankSum=-0.277;ClippingRankSum=0.000;DP=33;ExcessHet=3.0103;FS=0.000;MLEAC=1;MLEAF=0.500;MQ=42.00;MQRankSum=0.000;QD=20.05;ReadPosRankSum=-0.637;SOR=0.527	GT:AD:DP:GQ:PL	0/1:14,19:33:99:690,0,467
chrXIV	372675	.	C	T	234.77	PASS	AC=1;AF=0.500;AN=2;BaseQRankSum=0.438;ClippingRankSum=0.000;DP=26;ExcessHet=3.0103;FS=1.718;MLEAC=1;MLEAF=0.500;MQ=41.92;MQRankSum=0.000;QD=9.78;ReadPosRankSum=1.483;SOR=0.340	GT:AD:DP:GQ:PL	0/1:16,8:24:99:263,0,602
chrXIV	429523	.	G	A	503.77	PASS	AC=1;AF=0.500;AN=2;BaseQRankSum=0.802;ClippingRankSum=0.000;DP=21;ExcessHet=3.0103;FS=0.000;MLEAC=1;MLEAF=0.500;MQ=42.00;MQRankSum=0.000;QD=23.99;ReadPosRankSum=0.662;SOR=1.112	GT:AD:DP:GQ:PL	0/1:6,15:21:99:532,0,174
chrXIV	471489	.	G	A	237.77	PASS	AC=1;AF=0.500;AN=2;BaseQRankSum=1.479;ClippingRankSum=0.000;DP=26;ExcessHet=3.0103;FS=0.000;MLEAC=1;MLEAF=0.500;MQ=42.00;MQRankSum=0.000;QD=9.14;ReadPosRankSum=-0.870;SOR=0.811	GT:AD:DP:GQ:PL	0/1:17,9:26:99:266,0,460
chrXIV	511579	.	G	A	578.77	PASS	AC=1;AF=0.500;AN=2;BaseQRankSum=-0.219;ClippingRankSum=0.000;DP=30;ExcessHet=3.0103;FS=0.000;MLEAC=1;MLEAF=0.500;MQ=42.00;MQRankSum=0.000;QD=19.29;ReadPosRankSum=-0.225;SOR=1.051	GT:AD:DP:GQ:PL	0/1:13,17:30:99:607,0,467
chrXIV	608678	.	G	A	407.77	PASS	AC=1;AF=0.500;AN=2;BaseQRankSum=0.746;ClippingRankSum=0.000;DP=35;ExcessHet=3.0103;FS=0.000;MLEAC=1;MLEAF=0.500;MQ=41.52;MQRankSum=-0.312;QD=12.36;ReadPosRankSum=-0.476;SOR=0.486	GT:AD:DP:GQ:PL	0/1:20,13:33:99:436,0,691
chrXIV	625579	.	G	A	350.77	PASS	AC=1;AF=0.500;AN=2;BaseQRankSum=2.041;ClippingRankSum=0.000;DP=22;ExcessHet=3.0103;FS=0.000;MLEAC=1;MLEAF=0.500;MQ=41.91;MQRankSum=-0.909;QD=15.94;ReadPosRankSum=0.295;SOR=0.693	GT:AD:DP:GQ:PL	0/1:11,11:22:99:379,0,353
chrXIV	716037	.	C	T	608.77	PASS	AC=1;AF=0.500;AN=2;BaseQRankSum=0.680;ClippingRankSum=0.000;DP=30;ExcessHet=3.0103;FS=0.000;MLEAC=1;MLEAF=0.500;MQ=41.87;MQRankSum=-1.045;QD=20.29;ReadPosRankSum=1.349;SOR=0.446	GT:AD:DP:GQ:PL	0/1:11,19:30:99:637,0,359
chrXIV	740687	.	C	T	390.77	PASS	AC=1;AF=0.500;AN=2;BaseQRankSum=0.306;ClippingRankSum=0.000;DP=28;ExcessHet=3.0103;FS=3.512;MLEAC=1;MLEAF=0.500;MQ=41.79;MQRankSum=1.602;QD=13.96;ReadPosRankSum=-1.442;SOR=0.781	GT:AD:DP:GQ:PL	0/1:16,12:28:99:419,0,535
chrXIV	746226	.	C	T	161.77	PASS	AC=1;AF=0.500;AN=2;BaseQRankSum=1.655;ClippingRankSum=0.000;DP=22;ExcessHet=3.0103;FS=4.738;MLEAC=1;MLEAF=0.500;MQ=41.24;MQRankSum=0.993;QD=7.70;ReadPosRankSum=0.597;SOR=2.093	GT:AD:DP:GQ:PL	0/1:15,6:21:99:190,0,472
chrXV	214892	.	G	A	628.77	PASS	AC=1;AF=0.500;AN=2;BaseQRankSum=0.626;ClippingRankSum=0.000;DP=35;ExcessHet=3.0103;FS=0.000;MLEAC=1;MLEAF=0.500;MQ=41.74;MQRankSum=-1.276;QD=17.96;ReadPosRankSum=-0.900;SOR=0.727	GT:AD:DP:GQ:PL	0/1:16,19:35:99:657,0,551
chrXV	234218	.	G	A	557.77	PASS	AC=1;AF=0.500;AN=2;BaseQRankSum=-0.860;ClippingRankSum=0.000;DP=34;ExcessHet=3.0103;FS=6.200;MLEAC=1;MLEAF=0.500;MQ=41.14;MQRankSum=1.167;QD=17.99;ReadPosRankSum=-1.246;SOR=0.145	GT:AD:DP:GQ:PL	0/1:14,17:31:99:586,0,493
chrXV	319001	.	C	T	399.77	PASS	AC=1;AF=0.500;AN=2;BaseQRankSum=-0.295;ClippingRankSum=0.000;DP=30;ExcessHet=3.0103;FS=0.000;MLEAC=1;MLEAF=0.500;MQ=42.00;MQRankSum=0.000;QD=13.79;ReadPosRankSum=-1.293;SOR=0.663	GT:AD:DP:GQ:PL	0/1:17,12:29:99:428,0,637
chrXV	346227	.	G	A	2566.77	PASS	AC=1;AF=0.500;AN=2;BaseQRankSum=-3.365;ClippingRankSum=0.000;DP=157;ExcessHet=3.0103;FS=16.477;MLEAC=1;MLEAF=0.500;MQ=40.80;MQRankSum=0.358;QD=16.35;ReadPosRankSum=-6.083;SOR=2.290	GT:AD:DP:GQ:PL	0/1:79,78:157:99:2595,0,2778
chrXV	355883	.	C	T	305.77	PASS	AC=1;AF=0.500;AN=2;BaseQRankSum=2.989;ClippingRankSum=0.000;DP=15;ExcessHet=3.0103;FS=0.000;MLEAC=1;MLEAF=0.500;MQ=42.00;MQRankSum=0.000;QD=20.38;ReadPosRankSum=2.327;SOR=0.346	GT:AD:DP:GQ:PL	0/1:6,9:15:99:334,0,180
chrXV	368718	.	C	T	348.77	PASS	AC=1;AF=0.500;AN=2;BaseQRankSum=-0.825;ClippingRankSum=0.000;DP=24;ExcessHet=3.0103;FS=1.660;MLEAC=1;MLEAF=0.500;MQ=41.41;MQRankSum=1.003;QD=14.53;ReadPosRankSum=-1.800;SOR=0.591	GT:AD:DP:GQ:PL	0/1:13,11:24:99:377,0,446
chrXV	408176	.	G	A	281.77	PASS	AC=1;AF=0.500;AN=2;BaseQRankSum=0.138;ClippingRankSum=0.000;DP=30;ExcessHet=3.0103;FS=0.000;MLEAC=1;MLEAF=0.500;MQ=41.93;MQRankSum=0.853;QD=9.72;ReadPosRankSum=1.376;SOR=0.760	GT:AD:DP:GQ:PL	0/1:18,11:29:99:310,0,602
chrXV	428380	.	C	T	464.77	PASS	AC=1;AF=0.500;AN=2;BaseQRankSum=0.716;ClippingRankSum=0.000;DP=24;ExcessHet=3.0103;FS=3.755;MLEAC=1;MLEAF=0.500;MQ=42.00;MQRankSum=0.000;QD=19.37;ReadPosRankSum=1.191;SOR=0.223	GT:AD:DP:GQ:PL	0/1:10,14:24:99:493,0,308
chrXV	432533	.	G	A	212.77	PASS	AC=1;AF=0.500;AN=2;BaseQRankSum=-0.431;ClippingRankSum=0.000;DP=14;ExcessHet=3.0103;FS=0.000;MLEAC=1;MLEAF=0.500;MQ=42.00;MQRankSum=0.000;QD=15.20;ReadPosRankSum=-0.325;SOR=0.693	GT:AD:DP:GQ:PL	0/1:7,7:14:99:241,0,253
chrXV	439577	.	C	T	446.77	PASS	AC=1;AF=0.500;AN=2;BaseQRankSum=0.502;ClippingRankSum=0.000;DP=25;ExcessHet=3.0103;FS=0.000;MLEAC=1;MLEAF=0.500;MQ=42.00;MQRankSum=0.000;QD=17.87;ReadPosRankSum=-0.854;SOR=0.818	GT:AD:DP:GQ:PL	0/1:12,13:25:99:475,0,400
chrXV	477312	.	G	A	300.77	PASS	AC=1;AF=0.500;AN=2;BaseQRankSum=-0.459;ClippingRankSum=0.000;DP=20;ExcessHet=3.0103;FS=4.320;MLEAC=1;MLEAF=0.500;MQ=41.26;MQRankSum=1.160;QD=15.83;ReadPosRankSum=0.000;SOR=0.827	GT:AD:DP:GQ:PL	0/1:9,10:19:99:329,0,306
chrXV	563560	.	G	A	514.77	PASS	AC=1;AF=0.500;AN=2;BaseQRankSum=-0.963;ClippingRankSum=0.000;DP=25;ExcessHet=3.0103;FS=10.950;MLEAC=1;MLEAF=0.500;MQ=41.92;MQRankSum=-0.689;QD=21.45;ReadPosRankSum=-0.936;SOR=0.274	GT:AD:DP:GQ:PL	0/1:9,15:24:99:543,0,318
chrXV	579188	.	C	T	410.77	PASS	AC=1;AF=0.500;AN=2;BaseQRankSum=0.445;ClippingRankSum=0.000;DP=28;ExcessHet=3.0103;FS=3.372;MLEAC=1;MLEAF=0.500;MQ=41.93;MQRankSum=-1.003;QD=14.67;ReadPosRankSum=-0.889;SOR=1.426	GT:AD:DP:GQ:PL	0/1:15,13:28:99:439,0,516
chrXV	745948	.	G	A	278.77	PASS	AC=1;AF=0.500;AN=2;BaseQRankSum=1.046;ClippingRankSum=0.000;DP=22;ExcessHet=3.0103;FS=1.768;MLEAC=1;MLEAF=0.500;MQ=42.00;MQRankSum=0.000;QD=12.67;ReadPosRankSum=-0.731;SOR=0.634	GT:AD:DP:GQ:PL	0/1:13,9:22:99:307,0,444
chrXV	759542	.	G	A	217.77	PASS	AC=1;AF=0.500;AN=2;BaseQRankSum=2.374;ClippingRankSum=0.000;DP=23;ExcessHet=3.0103;FS=7.140;MLEAC=1;MLEAF=0.500;MQ=40.75;MQRankSum=1.164;QD=9.90;ReadPosRankSum=0.575;SOR=2.368	GT:AD:DP:GQ:PL	0/1:14,8:22:99:246,0,349
chrXV	779451	.	C	T	212.77	PASS	AC=1;AF=0.500;AN=2;BaseQRankSum=0.936;ClippingRankSum=0.000;DP=29;ExcessHet=3.0103;FS=1.569;MLEAC=1;MLEAF=0.500;MQ=42.00;MQRankSum=0.000;QD=7.34;ReadPosRankSum=0.605;SOR=1.061	GT:AD:DP:GQ:PL	0/1:21,8:29:99:241,0,686
chrXV	797373	.	C	T	415.77	PASS	AC=1;AF=0.500;AN=2;BaseQRankSum=0.675;ClippingRankSum=0.000;DP=29;ExcessHet=3.0103;FS=1.518;MLEAC=1;MLEAF=0.500;MQ=41.87;MQRankSum=-1.496;QD=14.85;ReadPosRankSum=0.192;SOR=0.586	GT:AD:DP:GQ:PL	0/1:15,13:28:99:444,0,974
chrXV	797376	.	C	T	346.77	PASS	AC=1;AF=0.500;AN=2;BaseQRankSum=1.907;ClippingRankSum=0.000;DP=26;ExcessHet=3.0103;FS=1.569;MLEAC=1;MLEAF=0.500;MQ=41.85;MQRankSum=-1.710;QD=13.87;ReadPosRankSum=1.773;SOR=0.399	GT:AD:DP:GQ:PL	0/1:15,10:25:99:375,0,982
chrXV	834375	.	C	T	473.77	PASS	AC=1;AF=0.500;AN=2;BaseQRankSum=1.890;ClippingRankSum=0.000;DP=21;ExcessHet=3.0103;FS=0.000;MLEAC=1;MLEAF=0.500;MQ=41.91;MQRankSum=-0.686;QD=22.56;ReadPosRankSum=0.746;SOR=0.836	GT:AD:DP:GQ:PL	0/1:8,13:21:99:502,0,263
chrXV	842872	.	G	A	250.77	PASS	AC=1;AF=0.500;AN=2;BaseQRankSum=-0.963;ClippingRankSum=0.000;DP=20;ExcessHet=3.0103;FS=0.000;MLEAC=1;MLEAF=0.500;MQ=41.16;MQRankSum=0.000;QD=12.54;ReadPosRankSum=-0.038;SOR=0.787	GT:AD:DP:GQ:PL	0/1:11,9:20:99:279,0,383
chrXV	851307	.	G	A	503.77	PASS	AC=1;AF=0.500;AN=2;BaseQRankSum=-1.083;ClippingRankSum=0.000;DP=29;ExcessHet=3.0103;FS=0.000;MLEAC=1;MLEAF=0.500;MQ=41.51;MQRankSum=-0.897;QD=17.37;ReadPosRankSum=-1.323;SOR=0.551	GT:AD:DP:GQ:PL	0/1:14,15:29:99:532,0,523
chrXV	870525	.	G	A	518.77	PASS	AC=1;AF=0.500;AN=2;BaseQRankSum=-0.269;ClippingRankSum=0.000;DP=26;ExcessHet=3.0103;FS=1.657;MLEAC=1;MLEAF=0.500;MQ=41.38;MQRankSum=0.225;QD=19.95;ReadPosRankSum=0.444;SOR=0.339	GT:AD:DP:GQ:PL	0/1:11,15:26:99:547,0,387
chrXV	942664	.	G	A	464.77	PASS	AC=1;AF=0.500;AN=2;BaseQRankSum=-0.153;ClippingRankSum=0.000;DP=32;ExcessHet=3.0103;FS=0.000;MLEAC=1;MLEAF=0.500;MQ=41.56;MQRankSum=-0.938;QD=14.52;ReadPosRankSum=0.615;SOR=0.948	GT:AD:DP:GQ:PL	0/1:16,16:32:99:493,0,531
chrXV	982755	.	C	T	474.77	PASS	AC=1;AF=0.500;AN=2;BaseQRankSum=0.000;ClippingRankSum=0.000;DP=31;ExcessHet=3.0103;FS=3.192;MLEAC=1;MLEAF=0.500;MQ=41.54;MQRankSum=-0.904;QD=15.32;ReadPosRankSum=1.619;SOR=0.719	GT:AD:DP:GQ:PL	0/1:15,16:31:99:503,0,488
chrXV	1016997	.	G	A	694.77	PASS	AC=1;AF=0.500;AN=2;BaseQRankSum=0.597;ClippingRankSum=0.000;DP=45;ExcessHet=3.0103;FS=0.000;MLEAC=1;MLEAF=0.500;MQ=41.00;MQRankSum=0.074;QD=16.54;ReadPosRankSum=0.768;SOR=0.911	GT:AD:DP:GQ:PL	0/1:21,21:42:99:723,0,734
chrXV	1064735	.	C	T	440.77	PASS	AC=1;AF=0.500;AN=2;BaseQRankSum=1.177;ClippingRankSum=0.000;DP=27;ExcessHet=3.0103;FS=1.510;MLEAC=1;MLEAF=0.500;MQ=41.47;MQRankSum=1.038;QD=16.32;ReadPosRankSum=-0.060;SOR=0.648	GT:AD:DP:GQ:PL	0/1:14,13:27:99:469,0,454
chrXVI	210248	.	C	T	266.77	PASS	AC=1;AF=0.500;AN=2;BaseQRankSum=-2.082;ClippingRankSum=0.000;DP=19;ExcessHet=3.0103;FS=6.767;MLEAC=1;MLEAF=0.500;MQ=40.87;MQRankSum=0.287;QD=14.04;ReadPosRankSum=-2.324;SOR=0.039	GT:AD:DP:GQ:PL	0/1:9,10:19:99:295,0,308
chrXVI	271435	.	C	T	347.77	PASS	AC=1;AF=0.500;AN=2;BaseQRankSum=-0.165;ClippingRankSum=0.000;DP=16;ExcessHet=3.0103;FS=1.987;MLEAC=1;MLEAF=0.500;MQ=41.88;MQRankSum=-0.645;QD=21.74;ReadPosRankSum=-0.499;SOR=0.307	GT:AD:DP:GQ:PL	0/1:6,10:16:99:376,0,209
chrXVI	339031	.	C	T	693.77	PASS	AC=1;AF=0.500;AN=2;BaseQRankSum=1.096;ClippingRankSum=0.000;DP=33;ExcessHet=3.0103;FS=0.000;MLEAC=1;MLEAF=0.500;MQ=42.00;MQRankSum=0.000;QD=21.68;ReadPosRankSum=-0.835;SOR=0.665	GT:AD:DP:GQ:PL	0/1:12,20:32:99:722,0,376
chrXVI	342744	.	C	T	320.77	PASS	AC=1;AF=0.500;AN=2;BaseQRankSum=0.648;ClippingRankSum=0.000;DP=25;ExcessHet=3.0103;FS=4.224;MLEAC=1;MLEAF=0.500;MQ=41.92;MQRankSum=0.898;QD=12.83;ReadPosRankSum=0.033;SOR=0.170	GT:AD:DP:GQ:PL	0/1:15,10:25:99:349,0,524
chrXVI	594326	.	C	T	414.77	PASS	AC=1;AF=0.500;AN=2;BaseQRankSum=0.088;ClippingRankSum=0.000;DP=25;ExcessHet=3.0103;FS=4.084;MLEAC=1;MLEAF=0.500;MQ=41.41;MQRankSum=-0.836;QD=17.28;ReadPosRankSum=0.030;SOR=1.880	GT:AD:DP:GQ:PL	0/1:11,13:24:99:443,0,357
chrXVI	812705	.	G	A	221.77	PASS	AC=1;AF=0.500;AN=2;BaseQRankSum=0.529;ClippingRankSum=0.000;DP=17;ExcessHet=3.0103;FS=0.000;MLEAC=1;MLEAF=0.500;MQ=41.16;MQRankSum=0.956;QD=13.05;ReadPosRankSum=-0.329;SOR=0.368	GT:AD:DP:GQ:PL	0/1:10,7:17:99:250,0,362
chrXVI	835597	.	G	A	485.77	PASS	AC=1;AF=0.500;AN=2;BaseQRankSum=-2.285;ClippingRankSum=0.000;DP=29;ExcessHet=3.0103;FS=9.640;MLEAC=1;MLEAF=0.500;MQ=42.00;MQRankSum=0.000;QD=16.75;ReadPosRankSum=-1.978;SOR=0.065	GT:AD:DP:GQ:PL	0/1:14,15:29:99:514,0,527
chrXVI	884349	.	C	T	341.77	PASS	AC=1;AF=0.500;AN=2;BaseQRankSum=-0.462;ClippingRankSum=0.000;DP=23;ExcessHet=3.0103;FS=0.000;MLEAC=1;MLEAF=0.500;MQ=42.00;MQRankSum=0.000;QD=15.53;ReadPosRankSum=0.953;SOR=1.058	GT:AD:DP:GQ:PL	0/1:11,11:22:99:370,0,383
