# Supplementary material for: Recombination Is Responsible for the Increased Recovery of Drug-Resistant Mutants with Hypermutated Genomes in Resting Yeast Diploids Expressing APOBEC Deaminases
Source: Front Genet. 2017 Dec 12;8:202. doi: 10.3389/fgene.2017.00202 (PMC5733079; doi:10.3389/fgene.2017.00202)
Supplement: Supplementary file 6 [file Data_Sheet_1.zip › APOBEC1_d3/N034-LAN210-Can-A1-Oct12-RUN4-D3_SNVs_final.vcf]

##fileformat=VCFv4.2
##FILTER=<ID=LowQual,Description="Low quality">
##FORMAT=<ID=AD,Number=R,Type=Integer,Description="Allelic depths for the ref and alt alleles in the order listed">
##FORMAT=<ID=DP,Number=1,Type=Integer,Description="Approximate read depth (reads with MQ=255 or with bad mates are filtered)">
##FORMAT=<ID=GQ,Number=1,Type=Integer,Description="Genotype Quality">
##FORMAT=<ID=GT,Number=1,Type=String,Description="Genotype">
##FORMAT=<ID=PL,Number=G,Type=Integer,Description="Normalized, Phred-scaled likelihoods for genotypes as defined in the VCF specification">
##GATKCommandLine.HaplotypeCaller=<ID=HaplotypeCaller,Version=3.8-0-ge9d806836,Date="Tue Sep 19 18:48:58 PDT 2017",Epoch=1505872138194,CommandLineOptions="analysis_type=HaplotypeCaller input_file=[N034-LAN210-Can-A1-Oct12-RUN4-D3_sorted_dedup_RG_realigned.bam] showFullBamList=false read_buffer_size=null read_filter=[] disable_read_filter=[] intervals=null excludeIntervals=[../../LAN210/20170903_LAN210_v0.10m_masked_v2.bed] interval_set_rule=UNION interval_merging=ALL interval_padding=0 reference_sequence=../../LAN210/LAN210_v0.10m.fasta nonDeterministicRandomSeed=false disableDithering=false maxRuntime=-1 maxRuntimeUnits=MINUTES downsampling_type=BY_SAMPLE downsample_to_fraction=null downsample_to_coverage=500 baq=OFF baqGapOpenPenalty=40.0 refactor_NDN_cigar_string=false fix_misencoded_quality_scores=false allow_potentially_misencoded_quality_scores=false useOriginalQualities=false defaultBaseQualities=-1 performanceLog=null BQSR=null quantize_quals=0 static_quantized_quals=null round_down_quantized=false disable_indel_quals=false emit_original_quals=false preserve_qscores_less_than=6 globalQScorePrior=-1.0 secondsBetweenProgressUpdates=10 validation_strictness=SILENT remove_program_records=false keep_program_records=false sample_rename_mapping_file=null unsafe=null use_jdk_deflater=false use_jdk_inflater=false disable_auto_index_creation_and_locking_when_reading_rods=false no_cmdline_in_header=false sites_only=false never_trim_vcf_format_field=false bcf=false bam_compression=null simplifyBAM=false disable_bam_indexing=false generate_md5=false num_threads=1 num_cpu_threads_per_data_thread=1 num_io_threads=0 monitorThreadEfficiency=false num_bam_file_handles=null read_group_black_list=null pedigree=[] pedigreeString=[] pedigreeValidationType=STRICT allow_intervals_with_unindexed_bam=false generateShadowBCF=false variant_index_type=DYNAMIC_SEEK variant_index_parameter=-1 reference_window_stop=0 phone_home= gatk_key=null tag=NA logging_level=INFO log_to_file=null help=false version=false out=/media/artem/artem_second/20170727_RUN8/Project_Stepchenkova/reanalyze_prev_other_runs/N034-LAN210-Can-A1-Oct12-RUN4-D3/N034-LAN210-Can-A1-Oct12-RUN4-D3.vcf likelihoodCalculationEngine=PairHMM heterogeneousKmerSizeResolution=COMBO_MIN dbsnp=(RodBinding name= source=UNBOUND) dontTrimActiveRegions=false maxDiscARExtension=25 maxGGAARExtension=300 paddingAroundIndels=150 paddingAroundSNPs=20 comp=[] annotation=[] excludeAnnotation=[] group=[StandardAnnotation, StandardHCAnnotation] debug=false useFilteredReadsForAnnotations=false emitRefConfidence=NONE bamOutput=null bamWriterType=CALLED_HAPLOTYPES emitDroppedReads=false disableOptimizations=false annotateNDA=false useNewAFCalculator=false heterozygosity=0.001 indel_heterozygosity=1.25E-4 heterozygosity_stdev=0.01 standard_min_confidence_threshold_for_calling=10.0 standard_min_confidence_threshold_for_emitting=30.0 max_alternate_alleles=6 max_genotype_count=1024 max_num_PL_values=100 input_prior=[] sample_ploidy=2 genotyping_mode=DISCOVERY alleles=(RodBinding name= source=UNBOUND) contamination_fraction_to_filter=0.0 contamination_fraction_per_sample_file=null p_nonref_model=null exactcallslog=null output_mode=EMIT_VARIANTS_ONLY allSitePLs=false gcpHMM=10 pair_hmm_implementation=FASTEST_AVAILABLE phredScaledGlobalReadMismappingRate=45 noFpga=false nativePairHmmThreads=1 useDoublePrecision=false sample_name=null kmerSize=[10, 25] dontIncreaseKmerSizesForCycles=false allowNonUniqueKmersInRef=false numPruningSamples=1 recoverDanglingHeads=false doNotRecoverDanglingBranches=false minDanglingBranchLength=4 consensus=false maxNumHaplotypesInPopulation=128 errorCorrectKmers=false minPruning=2 debugGraphTransformations=false allowCyclesInKmerGraphToGeneratePaths=false graphOutput=null kmerLengthForReadErrorCorrection=25 minObservationsForKmerToBeSolid=20 GVCFGQBands=[1, 2, 3, 4, 5, 6, 7, 8, 9, 10, 11, 12, 13, 14, 15, 16, 17, 18, 19, 20, 21, 22, 23, 24, 25, 26, 27, 28, 29, 30, 31, 32, 33, 34, 35, 36, 37, 38, 39, 40, 41, 42, 43, 44, 45, 46, 47, 48, 49, 50, 51, 52, 53, 54, 55, 56, 57, 58, 59, 60, 70, 80, 90, 99] indelSizeToEliminateInRefModel=10 min_base_quality_score=10 includeUmappedReads=false useAllelesTrigger=false doNotRunPhysicalPhasing=true keepRG=null justDetermineActiveRegions=false dontGenotype=false dontUseSoftClippedBases=false captureAssemblyFailureBAM=false errorCorrectReads=false pcr_indel_model=CONSERVATIVE maxReadsInRegionPerSample=10000 minReadsPerAlignmentStart=10 mergeVariantsViaLD=false activityProfileOut=null activeRegionOut=null activeRegionIn=null activeRegionExtension=null forceActive=false activeRegionMaxSize=null bandPassSigma=null maxReadsInMemoryPerSample=30000 maxTotalReadsInMemory=10000000 maxProbPropagationDistance=50 activeProbabilityThreshold=0.002 min_mapping_quality_score=20 filter_reads_with_N_cigar=false filter_mismatching_base_and_quals=false filter_bases_not_stored=false">
##GATKCommandLine.SelectVariants=<ID=SelectVariants,Version=3.8-0-ge9d806836,Date="Tue Sep 19 18:50:04 PDT 2017",Epoch=1505872204213,CommandLineOptions="analysis_type=SelectVariants input_file=[] showFullBamList=false read_buffer_size=null read_filter=[] disable_read_filter=[] intervals=null excludeIntervals=null interval_set_rule=UNION interval_merging=ALL interval_padding=0 reference_sequence=../../LAN210/LAN210_v0.10m.fasta nonDeterministicRandomSeed=false disableDithering=false maxRuntime=-1 maxRuntimeUnits=MINUTES downsampling_type=BY_SAMPLE downsample_to_fraction=null downsample_to_coverage=1000 baq=OFF baqGapOpenPenalty=40.0 refactor_NDN_cigar_string=false fix_misencoded_quality_scores=false allow_potentially_misencoded_quality_scores=false useOriginalQualities=false defaultBaseQualities=-1 performanceLog=null BQSR=null quantize_quals=0 static_quantized_quals=null round_down_quantized=false disable_indel_quals=false emit_original_quals=false preserve_qscores_less_than=6 globalQScorePrior=-1.0 secondsBetweenProgressUpdates=10 validation_strictness=SILENT remove_program_records=false keep_program_records=false sample_rename_mapping_file=null unsafe=null use_jdk_deflater=false use_jdk_inflater=false disable_auto_index_creation_and_locking_when_reading_rods=false no_cmdline_in_header=false sites_only=false never_trim_vcf_format_field=false bcf=false bam_compression=null simplifyBAM=false disable_bam_indexing=false generate_md5=false num_threads=1 num_cpu_threads_per_data_thread=1 num_io_threads=0 monitorThreadEfficiency=false num_bam_file_handles=null read_group_black_list=null pedigree=[] pedigreeString=[] pedigreeValidationType=STRICT allow_intervals_with_unindexed_bam=false generateShadowBCF=false variant_index_type=DYNAMIC_SEEK variant_index_parameter=-1 reference_window_stop=0 phone_home= gatk_key=null tag=NA logging_level=INFO log_to_file=null help=false version=false variant=(RodBinding name=variant source=N034-LAN210-Can-A1-Oct12-RUN4-D3.vcf) discordance=(RodBinding name= source=UNBOUND) concordance=(RodBinding name= source=UNBOUND) out=/media/artem/artem_second/20170727_RUN8/Project_Stepchenkova/reanalyze_prev_other_runs/N034-LAN210-Can-A1-Oct12-RUN4-D3/N034-LAN210-Can-A1-Oct12-RUN4-D3_SNVs.vcf sample_name=[] sample_expressions=null sample_file=null exclude_sample_name=[] exclude_sample_file=[] exclude_sample_expressions=[] selectexpressions=[] invertselect=false excludeNonVariants=false excludeFiltered=false preserveAlleles=false removeUnusedAlternates=false restrictAllelesTo=ALL keepOriginalAC=false keepOriginalDP=false mendelianViolation=false invertMendelianViolation=false mendelianViolationQualThreshold=0.0 select_random_fraction=0.0 remove_fraction_genotypes=0.0 selectTypeToInclude=[SNP] selectTypeToExclude=[] keepIDs=null excludeIDs=null fullyDecode=false justRead=false maxIndelSize=2147483647 minIndelSize=0 maxFilteredGenotypes=2147483647 minFilteredGenotypes=0 maxFractionFilteredGenotypes=1.0 minFractionFilteredGenotypes=0.0 maxNOCALLnumber=2147483647 maxNOCALLfraction=1.0 setFilteredGtToNocall=false ALLOW_NONOVERLAPPING_COMMAND_LINE_SAMPLES=false forceValidOutput=false filter_reads_with_N_cigar=false filter_mismatching_base_and_quals=false filter_bases_not_stored=false">
##INFO=<ID=AC,Number=A,Type=Integer,Description="Allele count in genotypes, for each ALT allele, in the same order as listed">
##INFO=<ID=AF,Number=A,Type=Float,Description="Allele Frequency, for each ALT allele, in the same order as listed">
##INFO=<ID=AN,Number=1,Type=Integer,Description="Total number of alleles in called genotypes">
##INFO=<ID=BaseQRankSum,Number=1,Type=Float,Description="Z-score from Wilcoxon rank sum test of Alt Vs. Ref base qualities">
##INFO=<ID=ClippingRankSum,Number=1,Type=Float,Description="Z-score From Wilcoxon rank sum test of Alt vs. Ref number of hard clipped bases">
##INFO=<ID=DP,Number=1,Type=Integer,Description="Approximate read depth; some reads may have been filtered">
##INFO=<ID=DS,Number=0,Type=Flag,Description="Were any of the samples downsampled?">
##INFO=<ID=ExcessHet,Number=1,Type=Float,Description="Phred-scaled p-value for exact test of excess heterozygosity">
##INFO=<ID=FS,Number=1,Type=Float,Description="Phred-scaled p-value using Fisher's exact test to detect strand bias">
##INFO=<ID=HaplotypeScore,Number=1,Type=Float,Description="Consistency of the site with at most two segregating haplotypes">
##INFO=<ID=InbreedingCoeff,Number=1,Type=Float,Description="Inbreeding coefficient as estimated from the genotype likelihoods per-sample when compared against the Hardy-Weinberg expectation">
##INFO=<ID=MLEAC,Number=A,Type=Integer,Description="Maximum likelihood expectation (MLE) for the allele counts (not necessarily the same as the AC), for each ALT allele, in the same order as listed">
##INFO=<ID=MLEAF,Number=A,Type=Float,Description="Maximum likelihood expectation (MLE) for the allele frequency (not necessarily the same as the AF), for each ALT allele, in the same order as listed">
##INFO=<ID=MQ,Number=1,Type=Float,Description="RMS Mapping Quality">
##INFO=<ID=MQRankSum,Number=1,Type=Float,Description="Z-score From Wilcoxon rank sum test of Alt vs. Ref read mapping qualities">
##INFO=<ID=QD,Number=1,Type=Float,Description="Variant Confidence/Quality by Depth">
##INFO=<ID=ReadPosRankSum,Number=1,Type=Float,Description="Z-score from Wilcoxon rank sum test of Alt vs. Ref read position bias">
##INFO=<ID=SOR,Number=1,Type=Float,Description="Symmetric Odds Ratio of 2x2 contingency table to detect strand bias">
##contig=<ID=chrI,length=198855>
##contig=<ID=chrII,length=810456>
##contig=<ID=chrIII,length=316501>
##contig=<ID=chrIV,length=1516959>
##contig=<ID=chrV,length=570663>
##contig=<ID=chrVI,length=270116>
##contig=<ID=chrVII,length=1084724>
##contig=<ID=chrVIII,length=557320>
##contig=<ID=chrIX,length=433988>
##contig=<ID=chrX,length=745688>
##contig=<ID=chrXI,length=666767>
##contig=<ID=chrXII,length=1065113>
##contig=<ID=chrXIII,length=917121>
##contig=<ID=chrXIV,length=784078>
##contig=<ID=chrXV,length=1078147>
##contig=<ID=chrXVI,length=943466>
##contig=<ID=mt,length=85611>
##reference=file:///media/artem/artem_second/20170727_RUN8/Project_Stepchenkova/reanalyze_prev_other_runs/N034-LAN210-Can-A1-Oct12-RUN4-D3/../../LAN210/LAN210_v0.10m.fasta
##source=SelectVariants
#CHROM	POS	ID	REF	ALT	QUAL	FILTER	INFO	FORMAT	N034-LAN210-Can-A1-Oct12-RUN4-D3
chrI	34992	.	G	A	757.77	PASS	AC=1;AF=0.500;AN=2;BaseQRankSum=-0.541;ClippingRankSum=0.000;DP=43;ExcessHet=3.0103;FS=0.000;MLEAC=1;MLEAF=0.500;MQ=42.00;MQRankSum=0.000;QD=17.62;ReadPosRankSum=-1.386;SOR=0.678	GT:AD:DP:GQ:PL	0/1:19,24:43:99:786,0,604
chrI	118690	.	G	A	446.77	PASS	AC=1;AF=0.500;AN=2;BaseQRankSum=-1.822;ClippingRankSum=0.000;DP=40;ExcessHet=3.0103;FS=7.273;MLEAC=1;MLEAF=0.500;MQ=42.00;MQRankSum=0.000;QD=11.17;ReadPosRankSum=-0.820;SOR=1.890	GT:AD:DP:GQ:PL	0/1:25,15:40:99:475,0,923
chrII	105821	.	C	T	708.77	PASS	AC=1;AF=0.500;AN=2;BaseQRankSum=0.962;ClippingRankSum=0.000;DP=44;ExcessHet=3.0103;FS=0.000;MLEAC=1;MLEAF=0.500;MQ=42.00;MQRankSum=0.000;QD=16.48;ReadPosRankSum=0.490;SOR=0.616	GT:AD:DP:GQ:PL	0/1:22,21:43:99:737,0,746
chrII	136498	.	C	T	551.77	PASS	AC=1;AF=0.500;AN=2;BaseQRankSum=-0.362;ClippingRankSum=0.000;DP=43;ExcessHet=3.0103;FS=1.222;MLEAC=1;MLEAF=0.500;MQ=42.00;MQRankSum=0.000;QD=12.83;ReadPosRankSum=-0.412;SOR=0.967	GT:AD:DP:GQ:PL	0/1:25,18:43:99:580,0,885
chrII	218289	.	G	A	851.77	PASS	AC=1;AF=0.500;AN=2;BaseQRankSum=-0.196;ClippingRankSum=0.000;DP=50;ExcessHet=3.0103;FS=0.000;MLEAC=1;MLEAF=0.500;MQ=42.00;MQRankSum=0.000;QD=17.04;ReadPosRankSum=-0.138;SOR=0.856	GT:AD:DP:GQ:PL	0/1:25,25:50:99:880,0,882
chrII	266467	.	G	A	770.77	PASS	AC=1;AF=0.500;AN=2;BaseQRankSum=0.480;ClippingRankSum=0.000;DP=43;ExcessHet=3.0103;FS=0.000;MLEAC=1;MLEAF=0.500;MQ=40.48;MQRankSum=-1.193;QD=17.92;ReadPosRankSum=0.652;SOR=0.776	GT:AD:DP:GQ:PL	0/1:20,23:43:99:799,0,706
chrII	373451	.	G	A	1023.77	PASS	AC=1;AF=0.500;AN=2;BaseQRankSum=1.103;ClippingRankSum=0.000;DP=60;ExcessHet=3.0103;FS=3.586;MLEAC=1;MLEAF=0.500;MQ=42.00;MQRankSum=0.000;QD=17.06;ReadPosRankSum=-0.877;SOR=1.070	GT:AD:DP:GQ:PL	0/1:30,30:60:99:1052,0,1023
chrII	477589	.	C	T	1469.77	PASS	AC=1;AF=0.500;AN=2;BaseQRankSum=0.659;ClippingRankSum=0.000;DP=71;ExcessHet=3.0103;FS=3.261;MLEAC=1;MLEAF=0.500;MQ=41.94;MQRankSum=-1.163;QD=20.70;ReadPosRankSum=-0.058;SOR=0.391	GT:AD:DP:GQ:PL	0/1:29,42:71:99:1498,0,944
chrII	579874	.	C	T	591.77	PASS	AC=1;AF=0.500;AN=2;BaseQRankSum=-1.483;ClippingRankSum=0.000;DP=37;ExcessHet=3.0103;FS=1.289;MLEAC=1;MLEAF=0.500;MQ=42.00;MQRankSum=0.000;QD=15.99;ReadPosRankSum=-1.667;SOR=1.051	GT:AD:DP:GQ:PL	0/1:19,18:37:99:620,0,663
chrII	704118	.	G	A	801.77	PASS	AC=1;AF=0.500;AN=2;BaseQRankSum=-0.061;ClippingRankSum=0.000;DP=49;ExcessHet=3.0103;FS=1.093;MLEAC=1;MLEAF=0.500;MQ=42.00;MQRankSum=0.000;QD=16.36;ReadPosRankSum=-1.161;SOR=0.655	GT:AD:DP:GQ:PL	0/1:26,23:49:99:830,0,954
chrII	718148	.	G	A	825.77	PASS	AC=1;AF=0.500;AN=2;BaseQRankSum=1.682;ClippingRankSum=0.000;DP=44;ExcessHet=3.0103;FS=0.000;MLEAC=1;MLEAF=0.500;MQ=41.87;MQRankSum=-1.668;QD=18.77;ReadPosRankSum=0.308;SOR=0.846	GT:AD:DP:GQ:PL	0/1:21,23:44:99:854,0,743
chrII	718181	.	G	A	697.77	PASS	AC=1;AF=0.500;AN=2;BaseQRankSum=0.987;ClippingRankSum=0.000;DP=41;ExcessHet=3.0103;FS=0.000;MLEAC=1;MLEAF=0.500;MQ=41.86;MQRankSum=-1.792;QD=17.02;ReadPosRankSum=0.474;SOR=0.627	GT:AD:DP:GQ:PL	0/1:21,20:41:99:726,0,749
chrII	727159	.	C	T	827.77	PASS	AC=1;AF=0.500;AN=2;BaseQRankSum=2.051;ClippingRankSum=0.000;DP=34;ExcessHet=3.0103;FS=1.447;MLEAC=1;MLEAF=0.500;MQ=42.00;MQRankSum=0.000;QD=24.35;ReadPosRankSum=-0.186;SOR=0.856	GT:AD:DP:GQ:PL	0/1:11,23:34:99:856,0,322
chrIII	27509	.	G	A	853.77	PASS	AC=1;AF=0.500;AN=2;BaseQRankSum=2.551;ClippingRankSum=0.000;DP=42;ExcessHet=3.0103;FS=1.216;MLEAC=1;MLEAF=0.500;MQ=42.00;MQRankSum=0.000;QD=20.33;ReadPosRankSum=-0.574;SOR=0.708	GT:AD:DP:GQ:PL	0/1:18,24:42:99:882,0,540
chrIII	50298	.	G	A	265.77	PASS	AC=1;AF=0.500;AN=2;BaseQRankSum=0.447;ClippingRankSum=0.000;DP=18;ExcessHet=3.0103;FS=1.957;MLEAC=1;MLEAF=0.500;MQ=41.20;MQRankSum=0.037;QD=14.76;ReadPosRankSum=-1.044;SOR=1.324	GT:AD:DP:GQ:PL	0/1:9,9:18:99:294,0,324
chrIII	143522	.	G	A	754.77	PASS	AC=1;AF=0.500;AN=2;BaseQRankSum=-1.020;ClippingRankSum=0.000;DP=48;ExcessHet=3.0103;FS=2.419;MLEAC=1;MLEAF=0.500;MQ=42.00;MQRankSum=0.000;QD=15.72;ReadPosRankSum=-1.998;SOR=1.085	GT:AD:DP:GQ:PL	0/1:26,22:48:99:783,0,974
chrIII	165165	.	G	A	686.77	PASS	AC=1;AF=0.500;AN=2;BaseQRankSum=-0.369;ClippingRankSum=0.000;DP=39;ExcessHet=3.0103;FS=1.243;MLEAC=1;MLEAF=0.500;MQ=42.00;MQRankSum=0.000;QD=17.61;ReadPosRankSum=-0.780;SOR=1.002	GT:AD:DP:GQ:PL	0/1:19,20:39:99:715,0,677
chrIV	77718	.	C	T	539.77	PASS	AC=1;AF=0.500;AN=2;BaseQRankSum=-2.434;ClippingRankSum=0.000;DP=44;ExcessHet=3.0103;FS=1.184;MLEAC=1;MLEAF=0.500;MQ=42.00;MQRankSum=0.000;QD=12.27;ReadPosRankSum=-2.064;SOR=0.894	GT:AD:DP:GQ:PL	0/1:26,18:44:99:568,0,972
chrIV	157062	.	C	T	507.77	PASS	AC=1;AF=0.500;AN=2;BaseQRankSum=0.792;ClippingRankSum=0.000;DP=40;ExcessHet=3.0103;FS=1.260;MLEAC=1;MLEAF=0.500;MQ=42.00;MQRankSum=0.000;QD=12.69;ReadPosRankSum=0.671;SOR=0.430	GT:AD:DP:GQ:PL	0/1:24,16:40:99:536,0,839
chrIV	221861	.	G	A	660.77	PASS	AC=1;AF=0.500;AN=2;BaseQRankSum=0.626;ClippingRankSum=0.000;DP=55;ExcessHet=3.0103;FS=1.075;MLEAC=1;MLEAF=0.500;MQ=42.00;MQRankSum=0.000;QD=12.01;ReadPosRankSum=-1.332;SOR=0.849	GT:AD:DP:GQ:PL	0/1:35,20:55:99:689,0,1326
chrIV	383002	.	G	A	716.77	PASS	AC=1;AF=0.500;AN=2;BaseQRankSum=-0.649;ClippingRankSum=0.000;DP=43;ExcessHet=3.0103;FS=2.649;MLEAC=1;MLEAF=0.500;MQ=42.00;MQRankSum=0.000;QD=16.67;ReadPosRankSum=-1.310;SOR=1.230	GT:AD:DP:GQ:PL	0/1:22,21:43:99:745,0,800
chrIV	493891	.	C	T	533.77	PASS	AC=1;AF=0.500;AN=2;BaseQRankSum=0.490;ClippingRankSum=0.000;DP=40;ExcessHet=3.0103;FS=0.000;MLEAC=1;MLEAF=0.500;MQ=42.00;MQRankSum=0.000;QD=13.34;ReadPosRankSum=-0.369;SOR=0.765	GT:AD:DP:GQ:PL	0/1:24,16:40:99:562,0,887
chrIV	579355	.	C	T	366.77	PASS	AC=1;AF=0.500;AN=2;BaseQRankSum=0.076;ClippingRankSum=0.000;DP=27;ExcessHet=3.0103;FS=5.988;MLEAC=1;MLEAF=0.500;MQ=41.64;MQRankSum=-2.895;QD=13.58;ReadPosRankSum=-0.484;SOR=1.087	GT:AD:DP:GQ:PL	0/1:16,11:27:99:395,0,596
chrIV	579379	.	C	T	254.77	PASS	AC=1;AF=0.500;AN=2;BaseQRankSum=0.675;ClippingRankSum=0.000;DP=21;ExcessHet=3.0103;FS=1.922;MLEAC=1;MLEAF=0.500;MQ=41.53;MQRankSum=-3.485;QD=12.13;ReadPosRankSum=-0.614;SOR=1.609	GT:AD:DP:GQ:PL	0/1:14,7:21:99:283,0,960
chrIV	579381	.	C	T	254.77	PASS	AC=1;AF=0.500;AN=2;BaseQRankSum=1.497;ClippingRankSum=0.000;DP=23;ExcessHet=3.0103;FS=3.982;MLEAC=1;MLEAF=0.500;MQ=41.57;MQRankSum=-3.340;QD=11.08;ReadPosRankSum=-0.566;SOR=1.668	GT:AD:DP:GQ:PL	0/1:15,8:23:99:283,0,960
chrIV	636055	.	C	T	611.77	PASS	AC=1;AF=0.500;AN=2;BaseQRankSum=0.518;ClippingRankSum=0.000;DP=35;ExcessHet=3.0103;FS=10.352;MLEAC=1;MLEAF=0.500;MQ=42.00;MQRankSum=0.000;QD=17.48;ReadPosRankSum=0.059;SOR=0.901	GT:AD:DP:GQ:PL	0/1:17,18:35:99:640,0,575
chrIV	802838	.	G	A	920.77	PASS	AC=1;AF=0.500;AN=2;BaseQRankSum=0.342;ClippingRankSum=0.000;DP=54;ExcessHet=3.0103;FS=1.010;MLEAC=1;MLEAF=0.500;MQ=42.00;MQRankSum=0.000;QD=17.05;ReadPosRankSum=0.223;SOR=0.846	GT:AD:DP:GQ:PL	0/1:28,26:54:99:949,0,1038
chrIV	812137	.	C	T	549.77	PASS	AC=1;AF=0.500;AN=2;BaseQRankSum=-1.187;ClippingRankSum=0.000;DP=40;ExcessHet=3.0103;FS=4.717;MLEAC=1;MLEAF=0.500;MQ=42.00;MQRankSum=0.000;QD=13.74;ReadPosRankSum=1.292;SOR=0.848	GT:AD:DP:GQ:PL	0/1:23,17:40:99:578,0,840
chrIV	826164	.	C	T	433.77	PASS	AC=1;AF=0.500;AN=2;BaseQRankSum=-0.193;ClippingRankSum=0.000;DP=25;ExcessHet=3.0103;FS=3.628;MLEAC=1;MLEAF=0.500;MQ=42.00;MQRankSum=0.000;QD=17.35;ReadPosRankSum=0.127;SOR=1.034	GT:AD:DP:GQ:PL	0/1:12,13:25:99:462,0,431
chrIV	1029116	.	C	T	449.77	PASS	AC=1;AF=0.500;AN=2;BaseQRankSum=-0.973;ClippingRankSum=0.000;DP=30;ExcessHet=3.0103;FS=3.312;MLEAC=1;MLEAF=0.500;MQ=41.51;MQRankSum=1.002;QD=14.99;ReadPosRankSum=-2.698;SOR=1.410	GT:AD:DP:GQ:PL	0/1:16,14:30:99:478,0,587
chrIV	1094603	.	G	A	351.77	PASS	AC=1;AF=0.500;AN=2;BaseQRankSum=0.225;ClippingRankSum=0.000;DP=32;ExcessHet=3.0103;FS=0.000;MLEAC=1;MLEAF=0.500;MQ=42.00;MQRankSum=0.000;QD=10.99;ReadPosRankSum=0.522;SOR=0.789	GT:AD:DP:GQ:PL	0/1:21,11:32:99:380,0,813
chrIV	1134006	.	G	A	551.77	PASS	AC=1;AF=0.500;AN=2;BaseQRankSum=0.797;ClippingRankSum=0.000;DP=26;ExcessHet=3.0103;FS=0.000;MLEAC=1;MLEAF=0.500;MQ=42.00;MQRankSum=0.000;QD=21.22;ReadPosRankSum=0.590;SOR=0.481	GT:AD:DP:GQ:PL	0/1:10,16:26:99:580,0,294
chrIV	1159422	.	C	T	565.77	PASS	AC=1;AF=0.500;AN=2;BaseQRankSum=1.415;ClippingRankSum=0.000;DP=38;ExcessHet=3.0103;FS=0.000;MLEAC=1;MLEAF=0.500;MQ=42.00;MQRankSum=0.000;QD=14.89;ReadPosRankSum=1.031;SOR=0.712	GT:AD:DP:GQ:PL	0/1:21,17:38:99:594,0,748
chrIV	1267985	.	G	A	713.77	PASS	AC=1;AF=0.500;AN=2;BaseQRankSum=1.101;ClippingRankSum=0.000;DP=51;ExcessHet=3.0103;FS=4.012;MLEAC=1;MLEAF=0.500;MQ=41.96;MQRankSum=-1.109;QD=14.00;ReadPosRankSum=-1.252;SOR=1.312	GT:AD:DP:GQ:PL	0/1:29,22:51:99:742,0,983
chrIV	1305809	.	C	T	614.77	PASS	AC=1;AF=0.500;AN=2;BaseQRankSum=0.041;ClippingRankSum=0.000;DP=40;ExcessHet=3.0103;FS=6.483;MLEAC=1;MLEAF=0.500;MQ=42.00;MQRankSum=0.000;QD=15.37;ReadPosRankSum=1.099;SOR=1.173	GT:AD:DP:GQ:PL	0/1:21,19:40:99:643,0,733
chrIV	1381999	.	C	T	664.77	PASS	AC=1;AF=0.500;AN=2;BaseQRankSum=0.383;ClippingRankSum=0.000;DP=38;ExcessHet=3.0103;FS=9.964;MLEAC=1;MLEAF=0.500;MQ=42.00;MQRankSum=0.000;QD=17.49;ReadPosRankSum=-0.338;SOR=0.105	GT:AD:DP:GQ:PL	0/1:18,20:38:99:693,0,628
chrIV	1445583	.	G	A	947.77	PASS	AC=1;AF=0.500;AN=2;BaseQRankSum=-1.261;ClippingRankSum=0.000;DP=52;ExcessHet=3.0103;FS=1.079;MLEAC=1;MLEAF=0.500;MQ=41.96;MQRankSum=-0.852;QD=18.23;ReadPosRankSum=-1.368;SOR=0.968	GT:AD:DP:GQ:PL	0/1:23,29:52:99:976,0,806
chrIV	1489884	.	G	A	887.77	PASS	AC=1;AF=0.500;AN=2;BaseQRankSum=0.000;ClippingRankSum=0.000;DP=56;ExcessHet=3.0103;FS=2.209;MLEAC=1;MLEAF=0.500;MQ=42.00;MQRankSum=0.000;QD=15.85;ReadPosRankSum=0.507;SOR=1.022	GT:AD:DP:GQ:PL	0/1:30,26:56:99:916,0,1109
chrIV	1502691	.	C	T	1265.77	PASS	AC=1;AF=0.500;AN=2;BaseQRankSum=1.857;ClippingRankSum=0.000;DP=60;ExcessHet=3.0103;FS=2.212;MLEAC=1;MLEAF=0.500;MQ=42.00;MQRankSum=0.000;QD=21.45;ReadPosRankSum=-0.331;SOR=0.751	GT:AD:DP:GQ:PL	0/1:24,35:59:99:1294,0,798
chrV	31930	.	G	A	631.77	PASS	AC=1;AF=0.500;AN=2;BaseQRankSum=-0.415;ClippingRankSum=0.000;DP=38;ExcessHet=3.0103;FS=0.000;MLEAC=1;MLEAF=0.500;MQ=42.00;MQRankSum=0.000;QD=16.63;ReadPosRankSum=-1.324;SOR=0.693	GT:AD:DP:GQ:PL	0/1:19,19:38:99:660,0,675
chrV	32304	.	G	A	712.77	PASS	AC=1;AF=0.500;AN=2;BaseQRankSum=-0.863;ClippingRankSum=0.000;DP=43;ExcessHet=3.0103;FS=4.388;MLEAC=1;MLEAF=0.500;MQ=42.00;MQRankSum=0.000;QD=16.58;ReadPosRankSum=0.038;SOR=1.143	GT:AD:DP:GQ:PL	0/1:22,21:43:99:741,0,784
chrV	44371	.	G	A	945.77	PASS	AC=1;AF=0.500;AN=2;BaseQRankSum=1.618;ClippingRankSum=0.000;DP=47;ExcessHet=3.0103;FS=0.000;MLEAC=1;MLEAF=0.500;MQ=42.00;MQRankSum=0.000;QD=20.12;ReadPosRankSum=1.444;SOR=0.719	GT:AD:DP:GQ:PL	0/1:20,27:47:99:974,0,620
chrV	44442	.	G	A	1254.77	PASS	AC=1;AF=0.500;AN=2;BaseQRankSum=0.347;ClippingRankSum=0.000;DP=57;ExcessHet=3.0103;FS=2.277;MLEAC=1;MLEAF=0.500;MQ=42.00;MQRankSum=0.000;QD=22.01;ReadPosRankSum=-1.041;SOR=0.742	GT:AD:DP:GQ:PL	0/1:22,35:57:99:1283,0,716
chrV	85543	.	G	A	766.77	PASS	AC=1;AF=0.500;AN=2;BaseQRankSum=-2.531;ClippingRankSum=0.000;DP=57;ExcessHet=3.0103;FS=3.679;MLEAC=1;MLEAF=0.500;MQ=42.00;MQRankSum=0.000;QD=13.45;ReadPosRankSum=-0.611;SOR=0.905	GT:AD:DP:GQ:PL	0/1:31,26:57:99:795,0,1137
chrV	295376	.	G	A	896.77	PASS	AC=1;AF=0.500;AN=2;BaseQRankSum=1.682;ClippingRankSum=0.000;DP=47;ExcessHet=3.0103;FS=1.119;MLEAC=1;MLEAF=0.500;MQ=42.00;MQRankSum=0.000;QD=19.08;ReadPosRankSum=0.810;SOR=0.922	GT:AD:DP:GQ:PL	0/1:22,25:47:99:925,0,757
chrV	305916	.	G	A	768.77	PASS	AC=1;AF=0.500;AN=2;BaseQRankSum=1.121;ClippingRankSum=0.000;DP=46;ExcessHet=3.0103;FS=1.145;MLEAC=1;MLEAF=0.500;MQ=42.00;MQRankSum=0.000;QD=16.71;ReadPosRankSum=-1.283;SOR=0.757	GT:AD:DP:GQ:PL	0/1:24,22:46:99:797,0,818
chrV	312012	.	G	A	791.77	PASS	AC=1;AF=0.500;AN=2;BaseQRankSum=0.059;ClippingRankSum=0.000;DP=44;ExcessHet=3.0103;FS=0.000;MLEAC=1;MLEAF=0.500;MQ=41.41;MQRankSum=0.577;QD=17.99;ReadPosRankSum=-0.315;SOR=0.859	GT:AD:DP:GQ:PL	0/1:20,24:44:99:820,0,633
chrV	366246	.	G	A	453.77	PASS	AC=1;AF=0.500;AN=2;BaseQRankSum=-0.813;ClippingRankSum=0.000;DP=38;ExcessHet=3.0103;FS=0.000;MLEAC=1;MLEAF=0.500;MQ=42.00;MQRankSum=0.000;QD=11.94;ReadPosRankSum=0.272;SOR=0.627	GT:AD:DP:GQ:PL	0/1:23,15:38:99:482,0,820
chrV	431241	.	C	T	418.77	PASS	AC=1;AF=0.500;AN=2;BaseQRankSum=2.160;ClippingRankSum=0.000;DP=24;ExcessHet=3.0103;FS=8.098;MLEAC=1;MLEAF=0.500;MQ=42.00;MQRankSum=0.000;QD=17.45;ReadPosRankSum=-0.072;SOR=3.056	GT:AD:DP:GQ:PL	0/1:12,12:24:99:447,0,416
chrV	438650	.	G	A	651.77	PASS	AC=1;AF=0.500;AN=2;BaseQRankSum=-0.077;ClippingRankSum=0.000;DP=42;ExcessHet=3.0103;FS=1.206;MLEAC=1;MLEAF=0.500;MQ=42.00;MQRankSum=0.000;QD=15.52;ReadPosRankSum=-0.098;SOR=0.967	GT:AD:DP:GQ:PL	0/1:23,19:42:99:680,0,848
chrV	536217	.	G	A	340.77	PASS	AC=1;AF=0.500;AN=2;BaseQRankSum=0.041;ClippingRankSum=0.000;DP=31;ExcessHet=3.0103;FS=1.451;MLEAC=1;MLEAF=0.500;MQ=42.00;MQRankSum=0.000;QD=10.99;ReadPosRankSum=-0.147;SOR=0.957	GT:AD:DP:GQ:PL	0/1:19,12:31:99:369,0,681
chrVI	72662	.	C	T	493.77	PASS	AC=1;AF=0.500;AN=2;BaseQRankSum=-0.722;ClippingRankSum=0.000;DP=40;ExcessHet=3.0103;FS=0.000;MLEAC=1;MLEAF=0.500;MQ=41.95;MQRankSum=-1.174;QD=12.34;ReadPosRankSum=0.197;SOR=0.551	GT:AD:DP:GQ:PL	0/1:24,16:40:99:522,0,851
chrVI	256956	.	G	A	977.77	PASS	AC=1;AF=0.500;AN=2;BaseQRankSum=0.626;ClippingRankSum=0.000;DP=48;ExcessHet=3.0103;FS=1.129;MLEAC=1;MLEAF=0.500;MQ=42.00;MQRankSum=0.000;QD=20.37;ReadPosRankSum=-0.168;SOR=0.988	GT:AD:DP:GQ:PL	0/1:21,27:48:99:1006,0,721
chrVII	12403	.	C	T	529.77	PASS	AC=1;AF=0.500;AN=2;BaseQRankSum=-0.372;ClippingRankSum=0.000;DP=35;ExcessHet=3.0103;FS=11.103;MLEAC=1;MLEAF=0.500;MQ=42.00;MQRankSum=0.000;QD=15.14;ReadPosRankSum=-1.230;SOR=2.571	GT:AD:DP:GQ:PL	0/1:19,16:35:99:558,0,700
chrVII	35401	.	C	T	518.77	PASS	AC=1;AF=0.500;AN=2;BaseQRankSum=0.636;ClippingRankSum=0.000;DP=30;ExcessHet=3.0103;FS=11.831;MLEAC=1;MLEAF=0.500;MQ=42.00;MQRankSum=0.000;QD=17.29;ReadPosRankSum=-1.224;SOR=1.263	GT:AD:DP:GQ:PL	0/1:15,15:30:99:547,0,517
chrVII	73781	.	C	T	940.77	PASS	AC=1;AF=0.500;AN=2;BaseQRankSum=1.067;ClippingRankSum=0.000;DP=41;ExcessHet=3.0103;FS=0.000;MLEAC=1;MLEAF=0.500;MQ=42.00;MQRankSum=0.000;QD=22.95;ReadPosRankSum=1.089;SOR=0.537	GT:AD:DP:GQ:PL	0/1:15,26:41:99:969,0,479
chrVII	105891	.	G	A	628.77	PASS	AC=1;AF=0.500;AN=2;BaseQRankSum=1.375;ClippingRankSum=0.000;DP=31;ExcessHet=3.0103;FS=1.446;MLEAC=1;MLEAF=0.500;MQ=42.00;MQRankSum=0.000;QD=20.28;ReadPosRankSum=1.264;SOR=0.368	GT:AD:DP:GQ:PL	0/1:13,18:31:99:657,0,407
chrVII	123910	.	C	T	620.77	PASS	AC=1;AF=0.500;AN=2;BaseQRankSum=1.603;ClippingRankSum=0.000;DP=35;ExcessHet=3.0103;FS=1.451;MLEAC=1;MLEAF=0.500;MQ=42.00;MQRankSum=0.000;QD=17.74;ReadPosRankSum=-0.143;SOR=1.262	GT:AD:DP:GQ:PL	0/1:16,19:35:99:649,0,504
chrVII	128452	.	C	T	866.77	PASS	AC=1;AF=0.500;AN=2;BaseQRankSum=-1.179;ClippingRankSum=0.000;DP=50;ExcessHet=3.0103;FS=0.000;MLEAC=1;MLEAF=0.500;MQ=41.96;MQRankSum=1.040;QD=17.34;ReadPosRankSum=-0.099;SOR=0.704	GT:AD:DP:GQ:PL	0/1:25,25:50:99:895,0,932
chrVII	206656	.	C	T	208.77	PASS	AC=1;AF=0.500;AN=2;BaseQRankSum=-0.600;ClippingRankSum=0.000;DP=30;ExcessHet=3.0103;FS=0.000;MLEAC=1;MLEAF=0.500;MQ=42.00;MQRankSum=0.000;QD=6.96;ReadPosRankSum=-1.933;SOR=0.693	GT:AD:DP:GQ:PL	0/1:22,8:30:99:237,0,821
chrVII	442289	.	C	T	496.77	PASS	AC=1;AF=0.500;AN=2;BaseQRankSum=0.242;ClippingRankSum=0.000;DP=29;ExcessHet=3.0103;FS=0.000;MLEAC=1;MLEAF=0.500;MQ=42.00;MQRankSum=0.000;QD=17.13;ReadPosRankSum=0.750;SOR=0.569	GT:AD:DP:GQ:PL	0/1:13,16:29:99:525,0,436
chrVII	490156	.	C	T	881.77	PASS	AC=1;AF=0.500;AN=2;BaseQRankSum=0.856;ClippingRankSum=0.000;DP=47;ExcessHet=3.0103;FS=0.000;MLEAC=1;MLEAF=0.500;MQ=42.00;MQRankSum=0.000;QD=18.76;ReadPosRankSum=-0.554;SOR=0.605	GT:AD:DP:GQ:PL	0/1:22,25:47:99:910,0,774
chrVII	661171	.	C	T	1027.77	PASS	AC=1;AF=0.500;AN=2;BaseQRankSum=-0.695;ClippingRankSum=0.000;DP=51;ExcessHet=3.0103;FS=10.280;MLEAC=1;MLEAF=0.500;MQ=42.00;MQRankSum=0.000;QD=20.15;ReadPosRankSum=0.297;SOR=1.160	GT:AD:DP:GQ:PL	0/1:21,30:51:99:1056,0,709
chrVII	662727	.	C	T	908.77	PASS	AC=1;AF=0.500;AN=2;BaseQRankSum=2.250;ClippingRankSum=0.000;DP=55;ExcessHet=3.0103;FS=1.029;MLEAC=1;MLEAF=0.500;MQ=42.00;MQRankSum=0.000;QD=16.52;ReadPosRankSum=1.024;SOR=0.793	GT:AD:DP:GQ:PL	0/1:29,26:55:99:937,0,1033
chrVII	780753	.	C	T	949.77	PASS	AC=1;AF=0.500;AN=2;BaseQRankSum=-0.516;ClippingRankSum=0.000;DP=48;ExcessHet=3.0103;FS=2.480;MLEAC=1;MLEAF=0.500;MQ=42.00;MQRankSum=0.000;QD=19.79;ReadPosRankSum=0.586;SOR=0.388	GT:AD:DP:GQ:PL	0/1:21,27:48:99:978,0,735
chrVII	894263	.	C	T	724.77	PASS	AC=1;AF=0.500;AN=2;BaseQRankSum=-0.079;ClippingRankSum=0.000;DP=50;ExcessHet=3.0103;FS=1.102;MLEAC=1;MLEAF=0.500;MQ=42.00;MQRankSum=0.000;QD=14.50;ReadPosRankSum=-1.512;SOR=0.460	GT:AD:DP:GQ:PL	0/1:28,22:50:99:753,0,1000
chrVII	1000826	.	C	T	647.77	PASS	AC=1;AF=0.500;AN=2;BaseQRankSum=-1.157;ClippingRankSum=0.000;DP=46;ExcessHet=3.0103;FS=6.311;MLEAC=1;MLEAF=0.500;MQ=42.00;MQRankSum=0.000;QD=14.08;ReadPosRankSum=0.192;SOR=0.918	GT:AD:DP:GQ:PL	0/1:26,20:46:99:676,0,973
chrVII	1071396	.	G	A	657.77	PASS	AC=1;AF=0.500;AN=2;BaseQRankSum=-0.139;ClippingRankSum=0.000;DP=40;ExcessHet=3.0103;FS=0.000;MLEAC=1;MLEAF=0.500;MQ=42.00;MQRankSum=0.000;QD=16.44;ReadPosRankSum=-0.568;SOR=0.540	GT:AD:DP:GQ:PL	0/1:21,19:40:99:686,0,775
chrVIII	259082	.	G	A	400.77	PASS	AC=1;AF=0.500;AN=2;BaseQRankSum=-1.523;ClippingRankSum=0.000;DP=24;ExcessHet=3.0103;FS=0.000;MLEAC=1;MLEAF=0.500;MQ=41.92;MQRankSum=-0.917;QD=16.70;ReadPosRankSum=-0.076;SOR=0.693	GT:AD:DP:GQ:PL	0/1:12,12:24:99:429,0,453
chrVIII	271812	.	G	A	721.77	PASS	AC=1;AF=0.500;AN=2;BaseQRankSum=1.424;ClippingRankSum=0.000;DP=47;ExcessHet=3.0103;FS=2.485;MLEAC=1;MLEAF=0.500;MQ=42.00;MQRankSum=0.000;QD=15.36;ReadPosRankSum=-0.420;SOR=0.387	GT:AD:DP:GQ:PL	0/1:25,22:47:99:750,0,776
chrVIII	281077	.	G	A	811.77	PASS	AC=1;AF=0.500;AN=2;BaseQRankSum=0.486;ClippingRankSum=0.000;DP=51;ExcessHet=3.0103;FS=1.082;MLEAC=1;MLEAF=0.500;MQ=42.00;MQRankSum=0.000;QD=15.92;ReadPosRankSum=-0.138;SOR=0.963	GT:AD:DP:GQ:PL	0/1:27,24:51:99:840,0,946
chrVIII	358250	.	G	A	651.77	PASS	AC=1;AF=0.500;AN=2;BaseQRankSum=-0.021;ClippingRankSum=0.000;DP=48;ExcessHet=3.0103;FS=0.000;MLEAC=1;MLEAF=0.500;MQ=42.00;MQRankSum=0.000;QD=13.58;ReadPosRankSum=1.150;SOR=0.743	GT:AD:DP:GQ:PL	0/1:28,20:48:99:680,0,1001
chrVIII	411594	.	G	A	541.77	PASS	AC=1;AF=0.500;AN=2;BaseQRankSum=-0.483;ClippingRankSum=0.000;DP=30;ExcessHet=3.0103;FS=1.509;MLEAC=1;MLEAF=0.500;MQ=42.00;MQRankSum=0.000;QD=18.06;ReadPosRankSum=-1.469;SOR=1.230	GT:AD:DP:GQ:PL	0/1:14,16:30:99:570,0,493
chrVIII	495872	.	G	A	791.77	PASS	AC=1;AF=0.500;AN=2;BaseQRankSum=0.770;ClippingRankSum=0.000;DP=53;ExcessHet=3.0103;FS=1.054;MLEAC=1;MLEAF=0.500;MQ=41.73;MQRankSum=-1.061;QD=14.94;ReadPosRankSum=-1.167;SOR=0.806	GT:AD:DP:GQ:PL	0/1:29,24:53:99:820,0,968
chrIX	47586	.	G	A	872.77	PASS	AC=1;AF=0.500;AN=2;BaseQRankSum=-1.084;ClippingRankSum=0.000;DP=43;ExcessHet=3.0103;FS=7.504;MLEAC=1;MLEAF=0.500;MQ=42.00;MQRankSum=0.000;QD=20.30;ReadPosRankSum=0.653;SOR=0.124	GT:AD:DP:GQ:PL	0/1:18,25:43:99:901,0,640
chrIX	228368	.	C	T	507.77	PASS	AC=1;AF=0.500;AN=2;BaseQRankSum=2.154;ClippingRankSum=0.000;DP=32;ExcessHet=3.0103;FS=5.121;MLEAC=1;MLEAF=0.500;MQ=42.00;MQRankSum=0.000;QD=15.87;ReadPosRankSum=0.468;SOR=1.428	GT:AD:DP:GQ:PL	0/1:17,15:32:99:536,0,576
chrIX	265140	.	G	A	646.77	PASS	AC=1;AF=0.500;AN=2;BaseQRankSum=1.313;ClippingRankSum=0.000;DP=34;ExcessHet=3.0103;FS=3.217;MLEAC=1;MLEAF=0.500;MQ=42.00;MQRankSum=0.000;QD=19.02;ReadPosRankSum=0.375;SOR=0.287	GT:AD:DP:GQ:PL	0/1:16,18:34:99:675,0,576
chrIX	396009	.	G	A	680.77	PASS	AC=1;AF=0.500;AN=2;BaseQRankSum=-0.759;ClippingRankSum=0.000;DP=50;ExcessHet=3.0103;FS=2.454;MLEAC=1;MLEAF=0.500;MQ=42.00;MQRankSum=0.000;QD=13.62;ReadPosRankSum=-0.389;SOR=0.388	GT:AD:DP:GQ:PL	0/1:29,21:50:99:709,0,1053
chrIX	406209	.	C	T	716.77	PASS	AC=1;AF=0.500;AN=2;BaseQRankSum=-0.743;ClippingRankSum=0.000;DP=44;ExcessHet=3.0103;FS=4.420;MLEAC=1;MLEAF=0.500;MQ=42.00;MQRankSum=0.000;QD=16.29;ReadPosRankSum=-0.321;SOR=0.410	GT:AD:DP:GQ:PL	0/1:23,21:44:99:745,0,863
chrIX	424562	.	C	T	648.77	PASS	AC=1;AF=0.500;AN=2;BaseQRankSum=0.605;ClippingRankSum=0.000;DP=50;ExcessHet=3.0103;FS=6.239;MLEAC=1;MLEAF=0.500;MQ=41.72;MQRankSum=-1.135;QD=12.98;ReadPosRankSum=0.364;SOR=1.646	GT:AD:DP:GQ:PL	0/1:29,21:50:99:677,0,1000
chrX	55009	.	G	A	352.77	PASS	AC=1;AF=0.500;AN=2;BaseQRankSum=0.276;ClippingRankSum=0.000;DP=25;ExcessHet=3.0103;FS=0.000;MLEAC=1;MLEAF=0.500;MQ=42.00;MQRankSum=0.000;QD=14.11;ReadPosRankSum=-0.258;SOR=0.425	GT:AD:DP:GQ:PL	0/1:14,11:25:99:381,0,500
chrX	66287	.	G	A	538.77	PASS	AC=1;AF=0.500;AN=2;BaseQRankSum=-1.062;ClippingRankSum=0.000;DP=48;ExcessHet=3.0103;FS=8.694;MLEAC=1;MLEAF=0.500;MQ=42.00;MQRankSum=0.000;QD=11.22;ReadPosRankSum=-2.299;SOR=1.365	GT:AD:DP:GQ:PL	0/1:30,18:48:99:567,0,1058
chrX	113487	.	G	A	361.77	PASS	AC=1;AF=0.500;AN=2;BaseQRankSum=1.308;ClippingRankSum=0.000;DP=24;ExcessHet=3.0103;FS=0.000;MLEAC=1;MLEAF=0.500;MQ=41.59;MQRankSum=0.741;QD=15.07;ReadPosRankSum=0.590;SOR=0.673	GT:AD:DP:GQ:PL	0/1:11,13:24:99:390,0,259
chrX	135996	.	G	A	1163.77	PASS	AC=1;AF=0.500;AN=2;BaseQRankSum=2.118;ClippingRankSum=0.000;DP=58;ExcessHet=3.0103;FS=5.476;MLEAC=1;MLEAF=0.500;MQ=42.00;MQRankSum=0.000;QD=20.06;ReadPosRankSum=0.584;SOR=0.247	GT:AD:DP:GQ:PL	0/1:25,33:58:99:1192,0,818
chrX	162279	.	C	T	628.77	PASS	AC=1;AF=0.500;AN=2;BaseQRankSum=-0.205;ClippingRankSum=0.000;DP=29;ExcessHet=3.0103;FS=0.000;MLEAC=1;MLEAF=0.500;MQ=42.00;MQRankSum=0.000;QD=21.68;ReadPosRankSum=-0.573;SOR=0.551	GT:AD:DP:GQ:PL	0/1:11,18:29:99:657,0,377
chrX	173075	.	G	A	766.77	PASS	AC=1;AF=0.500;AN=2;BaseQRankSum=2.394;ClippingRankSum=0.000;DP=47;ExcessHet=3.0103;FS=2.488;MLEAC=1;MLEAF=0.500;MQ=42.00;MQRankSum=0.000;QD=16.31;ReadPosRankSum=-0.322;SOR=0.856	GT:AD:DP:GQ:PL	0/1:24,23:47:99:795,0,937
chrX	173080	.	G	A	754.77	PASS	AC=1;AF=0.500;AN=2;BaseQRankSum=-1.357;ClippingRankSum=0.000;DP=48;ExcessHet=3.0103;FS=5.764;MLEAC=1;MLEAF=0.500;MQ=42.00;MQRankSum=0.000;QD=15.72;ReadPosRankSum=0.886;SOR=0.697	GT:AD:DP:GQ:PL	0/1:23,25:48:99:783,0,875
chrX	181005	.	G	A	437.77	PASS	AC=1;AF=0.500;AN=2;BaseQRankSum=0.336;ClippingRankSum=0.000;DP=34;ExcessHet=3.0103;FS=1.377;MLEAC=1;MLEAF=0.500;MQ=42.00;MQRankSum=0.000;QD=12.88;ReadPosRankSum=0.157;SOR=0.392	GT:AD:DP:GQ:PL	0/1:20,14:34:99:466,0,724
chrX	245343	.	A	T	127.77	PASS	AC=1;AF=0.500;AN=2;BaseQRankSum=-2.959;ClippingRankSum=0.000;DP=23;ExcessHet=3.0103;FS=2.634;MLEAC=1;MLEAF=0.500;MQ=40.02;MQRankSum=-4.013;QD=5.56;ReadPosRankSum=-1.038;SOR=2.030	GT:AD:DP:GQ:PL	0/1:18,5:23:99:156,0,3135
chrX	245345	.	A	G	127.77	PASS	AC=1;AF=0.500;AN=2;BaseQRankSum=-1.009;ClippingRankSum=0.000;DP=23;ExcessHet=3.0103;FS=2.634;MLEAC=1;MLEAF=0.500;MQ=40.02;MQRankSum=-4.013;QD=5.56;ReadPosRankSum=-1.371;SOR=2.030	GT:AD:DP:GQ:PL	0/1:18,5:23:99:156,0,3135
chrX	254320	.	G	A	704.77	PASS	AC=1;AF=0.500;AN=2;BaseQRankSum=-1.005;ClippingRankSum=0.000;DP=37;ExcessHet=3.0103;FS=1.273;MLEAC=1;MLEAF=0.500;MQ=42.00;MQRankSum=0.000;QD=19.05;ReadPosRankSum=-1.715;SOR=0.811	GT:AD:DP:GQ:PL	0/1:17,20:37:99:733,0,622
chrX	290740	.	G	A	663.77	PASS	AC=1;AF=0.500;AN=2;BaseQRankSum=-0.480;ClippingRankSum=0.000;DP=43;ExcessHet=3.0103;FS=4.454;MLEAC=1;MLEAF=0.500;MQ=42.00;MQRankSum=0.000;QD=15.44;ReadPosRankSum=0.681;SOR=1.365	GT:AD:DP:GQ:PL	0/1:23,20:43:99:692,0,827
chrX	391673	.	G	A	596.77	PASS	AC=1;AF=0.500;AN=2;BaseQRankSum=-0.199;ClippingRankSum=0.000;DP=37;ExcessHet=3.0103;FS=13.111;MLEAC=1;MLEAF=0.500;MQ=42.00;MQRankSum=0.000;QD=16.13;ReadPosRankSum=-0.180;SOR=1.901	GT:AD:DP:GQ:PL	0/1:18,19:37:99:625,0,558
chrX	592155	.	G	A	292.77	PASS	AC=1;AF=0.500;AN=2;BaseQRankSum=0.579;ClippingRankSum=0.000;DP=22;ExcessHet=3.0103;FS=10.041;MLEAC=1;MLEAF=0.500;MQ=42.00;MQRankSum=0.000;QD=13.31;ReadPosRankSum=-0.633;SOR=2.022	GT:AD:DP:GQ:PL	0/1:13,9:22:99:321,0,493
chrX	618073	.	G	A	444.77	PASS	AC=1;AF=0.500;AN=2;BaseQRankSum=-1.198;ClippingRankSum=0.000;DP=29;ExcessHet=3.0103;FS=1.485;MLEAC=1;MLEAF=0.500;MQ=42.14;MQRankSum=-1.341;QD=15.34;ReadPosRankSum=0.080;SOR=0.400	GT:AD:DP:GQ:PL	0/1:15,14:29:99:473,0,547
chrX	661359	.	G	A	874.77	PASS	AC=1;AF=0.500;AN=2;BaseQRankSum=-0.207;ClippingRankSum=0.000;DP=44;ExcessHet=3.0103;FS=0.000;MLEAC=1;MLEAF=0.500;MQ=42.00;MQRankSum=0.000;QD=19.88;ReadPosRankSum=0.373;SOR=0.672	GT:AD:DP:GQ:PL	0/1:19,25:44:99:903,0,681
chrXI	22021	.	C	T	218.77	PASS	AC=1;AF=0.500;AN=2;BaseQRankSum=0.691;ClippingRankSum=0.000;DP=14;ExcessHet=3.0103;FS=2.276;MLEAC=1;MLEAF=0.500;MQ=41.72;MQRankSum=0.000;QD=15.63;ReadPosRankSum=0.059;SOR=0.595	GT:AD:DP:GQ:PL	0/1:7,7:14:99:247,0,242
chrXI	83813	.	G	A	881.77	PASS	AC=1;AF=0.500;AN=2;BaseQRankSum=-2.446;ClippingRankSum=0.000;DP=56;ExcessHet=3.0103;FS=5.456;MLEAC=1;MLEAF=0.500;MQ=42.00;MQRankSum=0.000;QD=15.75;ReadPosRankSum=0.882;SOR=1.042	GT:AD:DP:GQ:PL	0/1:28,28:56:99:910,0,1022
chrXI	167756	.	C	T	784.77	PASS	AC=1;AF=0.500;AN=2;BaseQRankSum=0.642;ClippingRankSum=0.000;DP=56;ExcessHet=3.0103;FS=15.371;MLEAC=1;MLEAF=0.500;MQ=42.00;MQRankSum=0.000;QD=14.01;ReadPosRankSum=1.668;SOR=1.971	GT:AD:DP:GQ:PL	0/1:33,23:56:99:813,0,1220
chrXI	170782	.	C	T	578.77	PASS	AC=1;AF=0.500;AN=2;BaseQRankSum=-0.280;ClippingRankSum=0.000;DP=48;ExcessHet=3.0103;FS=2.710;MLEAC=1;MLEAF=0.500;MQ=42.00;MQRankSum=0.000;QD=12.06;ReadPosRankSum=0.168;SOR=1.267	GT:AD:DP:GQ:PL	0/1:30,18:48:99:607,0,1106
chrXI	219277	.	C	T	826.77	PASS	AC=1;AF=0.500;AN=2;BaseQRankSum=-1.136;ClippingRankSum=0.000;DP=60;ExcessHet=3.0103;FS=7.179;MLEAC=1;MLEAF=0.500;MQ=42.00;MQRankSum=0.000;QD=13.78;ReadPosRankSum=-0.176;SOR=0.659	GT:AD:DP:GQ:PL	0/1:35,25:60:99:855,0,1303
chrXI	245082	.	G	A	226.77	PASS	AC=1;AF=0.500;AN=2;BaseQRankSum=0.866;ClippingRankSum=0.000;DP=34;ExcessHet=3.0103;FS=3.614;MLEAC=1;MLEAF=0.500;MQ=42.00;MQRankSum=0.000;QD=6.67;ReadPosRankSum=1.246;SOR=0.580	GT:AD:DP:GQ:PL	0/1:25,9:34:99:255,0,867
chrXI	259128	.	C	T	1111.77	PASS	AC=1;AF=0.500;AN=2;BaseQRankSum=2.006;ClippingRankSum=0.000;DP=63;ExcessHet=3.0103;FS=7.071;MLEAC=1;MLEAF=0.500;MQ=41.08;MQRankSum=-5.843;QD=17.65;ReadPosRankSum=0.929;SOR=1.609	GT:AD:DP:GQ:PL	0/1:31,32:63:99:1140,0,1052
chrXI	259161	.	C	T	1227.77	PASS	AC=1;AF=0.500;AN=2;BaseQRankSum=1.060;ClippingRankSum=0.000;DP=61;ExcessHet=3.0103;FS=2.133;MLEAC=1;MLEAF=0.500;MQ=41.02;MQRankSum=-5.900;QD=20.13;ReadPosRankSum=-0.173;SOR=0.910	GT:AD:DP:GQ:PL	0/1:29,32:61:99:1256,0,1781
chrXI	259168	.	C	T	1175.77	PASS	AC=1;AF=0.500;AN=2;BaseQRankSum=0.247;ClippingRankSum=0.000;DP=57;ExcessHet=3.0103;FS=2.219;MLEAC=1;MLEAF=0.500;MQ=40.95;MQRankSum=-5.488;QD=20.63;ReadPosRankSum=-0.381;SOR=0.926	GT:AD:DP:GQ:PL	0/1:27,30:57:99:1204,0,1713
chrXI	453818	.	G	A	667.77	PASS	AC=1;AF=0.500;AN=2;BaseQRankSum=-1.412;ClippingRankSum=0.000;DP=45;ExcessHet=3.0103;FS=1.143;MLEAC=1;MLEAF=0.500;MQ=42.00;MQRankSum=0.000;QD=14.84;ReadPosRankSum=-1.548;SOR=0.495	GT:AD:DP:GQ:PL	0/1:25,20:45:99:696,0,925
chrXI	469430	.	G	A	670.77	PASS	AC=1;AF=0.500;AN=2;BaseQRankSum=2.958;ClippingRankSum=0.000;DP=40;ExcessHet=3.0103;FS=9.020;MLEAC=1;MLEAF=0.500;MQ=42.00;MQRankSum=0.000;QD=16.77;ReadPosRankSum=1.130;SOR=1.524	GT:AD:DP:GQ:PL	0/1:21,19:40:99:699,0,729
chrXI	525211	.	G	A	948.77	PASS	AC=1;AF=0.500;AN=2;BaseQRankSum=-0.302;ClippingRankSum=0.000;DP=49;ExcessHet=3.0103;FS=11.012;MLEAC=1;MLEAF=0.500;MQ=41.80;MQRankSum=-2.269;QD=19.36;ReadPosRankSum=0.319;SOR=2.215	GT:AD:DP:GQ:PL	0/1:24,25:49:99:977,0,1726
chrXI	525213	.	G	A	948.77	PASS	AC=1;AF=0.500;AN=2;BaseQRankSum=2.300;ClippingRankSum=0.000;DP=49;ExcessHet=3.0103;FS=11.012;MLEAC=1;MLEAF=0.500;MQ=41.80;MQRankSum=-2.269;QD=19.36;ReadPosRankSum=0.504;SOR=2.215	GT:AD:DP:GQ:PL	0/1:24,25:49:99:977,0,1726
chrXI	532972	.	C	T	818.77	PASS	AC=1;AF=0.500;AN=2;BaseQRankSum=1.516;ClippingRankSum=0.000;DP=42;ExcessHet=3.0103;FS=2.709;MLEAC=1;MLEAF=0.500;MQ=42.00;MQRankSum=0.000;QD=19.49;ReadPosRankSum=0.231;SOR=0.780	GT:AD:DP:GQ:PL	0/1:19,23:42:99:847,0,645
chrXI	533330	.	C	T	813.77	PASS	AC=1;AF=0.500;AN=2;BaseQRankSum=0.873;ClippingRankSum=0.000;DP=45;ExcessHet=3.0103;FS=4.288;MLEAC=1;MLEAF=0.500;MQ=42.00;MQRankSum=0.000;QD=18.08;ReadPosRankSum=-1.679;SOR=0.714	GT:AD:DP:GQ:PL	0/1:20,25:45:99:842,0,661
chrXII	105863	.	C	T	1014.77	PASS	AC=1;AF=0.500;AN=2;BaseQRankSum=-0.692;ClippingRankSum=0.000;DP=48;ExcessHet=3.0103;FS=4.047;MLEAC=1;MLEAF=0.500;MQ=42.00;MQRankSum=0.000;QD=21.14;ReadPosRankSum=-0.759;SOR=0.580	GT:AD:DP:GQ:PL	0/1:20,28:48:99:1043,0,708
chrXII	121239	.	G	A	520.77	PASS	AC=1;AF=0.500;AN=2;BaseQRankSum=3.277;ClippingRankSum=0.000;DP=33;ExcessHet=3.0103;FS=0.000;MLEAC=1;MLEAF=0.500;MQ=42.00;MQRankSum=0.000;QD=15.78;ReadPosRankSum=0.663;SOR=0.646	GT:AD:DP:GQ:PL	0/1:18,15:33:99:549,0,615
chrXII	160330	.	G	A	692.77	PASS	AC=1;AF=0.500;AN=2;BaseQRankSum=-1.026;ClippingRankSum=0.000;DP=40;ExcessHet=3.0103;FS=4.442;MLEAC=1;MLEAF=0.500;MQ=41.95;MQRankSum=-0.854;QD=17.32;ReadPosRankSum=0.894;SOR=0.610	GT:AD:DP:GQ:PL	0/1:18,22:40:99:721,0,566
chrXII	208896	.	G	A	1268.77	PASS	AC=1;AF=0.500;AN=2;BaseQRankSum=0.636;ClippingRankSum=0.000;DP=58;ExcessHet=3.0103;FS=12.096;MLEAC=1;MLEAF=0.500;MQ=42.00;MQRankSum=0.000;QD=21.88;ReadPosRankSum=0.787;SOR=0.565	GT:AD:DP:GQ:PL	0/1:24,34:58:99:1297,0,839
chrXII	270023	.	C	T	434.77	PASS	AC=1;AF=0.500;AN=2;BaseQRankSum=-0.744;ClippingRankSum=0.000;DP=39;ExcessHet=3.0103;FS=4.908;MLEAC=1;MLEAF=0.500;MQ=42.00;MQRankSum=0.000;QD=11.15;ReadPosRankSum=0.957;SOR=1.410	GT:AD:DP:GQ:PL	0/1:24,15:39:99:463,0,863
chrXII	415800	.	C	T	1147.77	PASS	AC=1;AF=0.500;AN=2;BaseQRankSum=1.751;ClippingRankSum=0.000;DP=51;ExcessHet=3.0103;FS=1.122;MLEAC=1;MLEAF=0.500;MQ=41.96;MQRankSum=-0.730;QD=22.51;ReadPosRankSum=0.620;SOR=0.446	GT:AD:DP:GQ:PL	0/1:19,32:51:99:1176,0,581
chrXII	434832	.	C	T	606.77	PASS	AC=1;AF=0.500;AN=2;BaseQRankSum=1.254;ClippingRankSum=0.000;DP=30;ExcessHet=3.0103;FS=3.362;MLEAC=1;MLEAF=0.500;MQ=41.93;MQRankSum=-0.748;QD=20.23;ReadPosRankSum=1.372;SOR=1.402	GT:AD:DP:GQ:PL	0/1:12,18:30:99:635,0,369
chrXII	522589	.	C	T	999.77	PASS	AC=1;AF=0.500;AN=2;BaseQRankSum=0.075;ClippingRankSum=0.000;DP=57;ExcessHet=3.0103;FS=1.012;MLEAC=1;MLEAF=0.500;MQ=42.00;MQRankSum=0.000;QD=17.54;ReadPosRankSum=-0.222;SOR=0.917	GT:AD:DP:GQ:PL	0/1:29,28:57:99:1028,0,1082
chrXII	541964	.	C	T	510.77	PASS	AC=1;AF=0.500;AN=2;BaseQRankSum=-1.158;ClippingRankSum=0.000;DP=42;ExcessHet=3.0103;FS=2.748;MLEAC=1;MLEAF=0.500;MQ=42.00;MQRankSum=0.000;QD=12.16;ReadPosRankSum=-0.341;SOR=0.535	GT:AD:DP:GQ:PL	0/1:25,17:42:99:539,0,881
chrXII	662501	.	G	A	637.77	PASS	AC=1;AF=0.500;AN=2;BaseQRankSum=-0.292;ClippingRankSum=0.000;DP=41;ExcessHet=3.0103;FS=0.000;MLEAC=1;MLEAF=0.500;MQ=42.00;MQRankSum=0.000;QD=15.56;ReadPosRankSum=-1.151;SOR=0.624	GT:AD:DP:GQ:PL	0/1:22,19:41:99:666,0,809
chrXII	709519	.	C	T	659.77	PASS	AC=1;AF=0.500;AN=2;BaseQRankSum=1.275;ClippingRankSum=0.000;DP=29;ExcessHet=3.0103;FS=1.447;MLEAC=1;MLEAF=0.500;MQ=42.00;MQRankSum=0.000;QD=22.75;ReadPosRankSum=0.610;SOR=0.460	GT:AD:DP:GQ:PL	0/1:11,18:29:99:688,0,346
chrXII	713403	.	C	T	971.77	PASS	AC=1;AF=0.500;AN=2;BaseQRankSum=-0.802;ClippingRankSum=0.000;DP=53;ExcessHet=3.0103;FS=0.000;MLEAC=1;MLEAF=0.500;MQ=42.00;MQRankSum=0.000;QD=18.34;ReadPosRankSum=-1.062;SOR=0.739	GT:AD:DP:GQ:PL	0/1:25,28:53:99:1000,0,884
chrXII	718045	.	C	T	639.77	PASS	AC=1;AF=0.500;AN=2;BaseQRankSum=-1.442;ClippingRankSum=0.000;DP=29;ExcessHet=3.0103;FS=3.630;MLEAC=1;MLEAF=0.500;MQ=41.93;MQRankSum=-0.653;QD=22.06;ReadPosRankSum=-1.053;SOR=0.378	GT:AD:DP:GQ:PL	0/1:10,19:29:99:668,0,342
chrXII	736785	.	G	A	816.77	PASS	AC=1;AF=0.500;AN=2;BaseQRankSum=1.029;ClippingRankSum=0.000;DP=55;ExcessHet=3.0103;FS=5.494;MLEAC=1;MLEAF=0.500;MQ=42.00;MQRankSum=0.000;QD=14.85;ReadPosRankSum=1.216;SOR=1.001	GT:AD:DP:GQ:PL	0/1:30,25:55:99:845,0,1007
chrXII	737643	.	C	T	491.77	PASS	AC=1;AF=0.500;AN=2;BaseQRankSum=-0.108;ClippingRankSum=0.000;DP=45;ExcessHet=3.0103;FS=1.164;MLEAC=1;MLEAF=0.500;MQ=42.00;MQRankSum=0.000;QD=10.93;ReadPosRankSum=2.123;SOR=0.518	GT:AD:DP:GQ:PL	0/1:29,16:45:99:520,0,1067
chrXII	771870	.	G	A	489.77	PASS	AC=1;AF=0.500;AN=2;BaseQRankSum=2.576;ClippingRankSum=0.000;DP=28;ExcessHet=3.0103;FS=1.510;MLEAC=1;MLEAF=0.500;MQ=42.00;MQRankSum=0.000;QD=17.49;ReadPosRankSum=-0.277;SOR=0.814	GT:AD:DP:GQ:PL	0/1:14,14:28:99:518,0,424
chrXII	816462	.	C	T	396.77	PASS	AC=1;AF=0.500;AN=2;BaseQRankSum=0.219;ClippingRankSum=0.000;DP=31;ExcessHet=3.0103;FS=0.000;MLEAC=1;MLEAF=0.500;MQ=42.00;MQRankSum=0.000;QD=12.80;ReadPosRankSum=1.029;SOR=0.693	GT:AD:DP:GQ:PL	0/1:19,12:31:99:425,0,716
chrXII	841227	.	C	T	1056.77	PASS	AC=1;AF=0.500;AN=2;BaseQRankSum=-0.205;ClippingRankSum=0.000;DP=52;ExcessHet=3.0103;FS=4.175;MLEAC=1;MLEAF=0.500;MQ=42.00;MQRankSum=0.000;QD=20.32;ReadPosRankSum=-0.438;SOR=1.496	GT:AD:DP:GQ:PL	0/1:22,30:52:99:1085,0,752
chrXII	845917	.	G	A	476.77	PASS	AC=1;AF=0.500;AN=2;BaseQRankSum=0.317;ClippingRankSum=0.000;DP=41;ExcessHet=3.0103;FS=4.815;MLEAC=1;MLEAF=0.500;MQ=41.90;MQRankSum=-1.849;QD=11.63;ReadPosRankSum=-0.115;SOR=1.414	GT:AD:DP:GQ:PL	0/1:26,15:41:99:505,0,950
chrXII	845950	.	G	A	617.77	PASS	AC=1;AF=0.500;AN=2;BaseQRankSum=1.043;ClippingRankSum=0.000;DP=48;ExcessHet=3.0103;FS=0.000;MLEAC=1;MLEAF=0.500;MQ=41.92;MQRankSum=-1.736;QD=12.87;ReadPosRankSum=-0.072;SOR=0.656	GT:AD:DP:GQ:PL	0/1:29,19:48:99:646,0,1007
chrXII	888740	.	G	A	738.77	PASS	AC=1;AF=0.500;AN=2;BaseQRankSum=-0.232;ClippingRankSum=0.000;DP=43;ExcessHet=3.0103;FS=4.365;MLEAC=1;MLEAF=0.500;MQ=42.00;MQRankSum=0.000;QD=17.18;ReadPosRankSum=-0.476;SOR=0.937	GT:AD:DP:GQ:PL	0/1:21,22:43:99:767,0,737
chrXII	967496	.	C	T	363.77	PASS	AC=1;AF=0.500;AN=2;BaseQRankSum=0.510;ClippingRankSum=0.000;DP=34;ExcessHet=3.0103;FS=1.445;MLEAC=1;MLEAF=0.500;MQ=42.00;MQRankSum=0.000;QD=10.70;ReadPosRankSum=1.172;SOR=1.200	GT:AD:DP:GQ:PL	0/1:22,12:34:99:392,0,790
chrXIII	51509	.	C	T	709.77	PASS	AC=1;AF=0.500;AN=2;BaseQRankSum=-1.028;ClippingRankSum=0.000;DP=36;ExcessHet=3.0103;FS=0.000;MLEAC=1;MLEAF=0.500;MQ=41.95;MQRankSum=-0.741;QD=19.72;ReadPosRankSum=-0.618;SOR=0.612	GT:AD:DP:GQ:PL	0/1:14,22:36:99:738,0,427
chrXIII	163224	.	C	T	611.77	PASS	AC=1;AF=0.500;AN=2;BaseQRankSum=1.773;ClippingRankSum=0.000;DP=36;ExcessHet=3.0103;FS=0.000;MLEAC=1;MLEAF=0.500;MQ=42.00;MQRankSum=0.000;QD=16.99;ReadPosRankSum=0.037;SOR=0.540	GT:AD:DP:GQ:PL	0/1:19,17:36:99:640,0,690
chrXIII	164324	.	G	A	708.77	PASS	AC=1;AF=0.500;AN=2;BaseQRankSum=0.955;ClippingRankSum=0.000;DP=46;ExcessHet=3.0103;FS=1.115;MLEAC=1;MLEAF=0.500;MQ=41.87;MQRankSum=-0.722;QD=15.41;ReadPosRankSum=-0.217;SOR=0.899	GT:AD:DP:GQ:PL	0/1:25,21:46:99:737,0,888
chrXIII	227643	.	G	A	642.77	PASS	AC=1;AF=0.500;AN=2;BaseQRankSum=0.850;ClippingRankSum=0.000;DP=39;ExcessHet=3.0103;FS=4.773;MLEAC=1;MLEAF=0.500;MQ=42.00;MQRankSum=0.000;QD=16.48;ReadPosRankSum=1.781;SOR=0.234	GT:AD:DP:GQ:PL	0/1:20,19:39:99:671,0,701
chrXIII	392623	.	G	A	964.77	PASS	AC=1;AF=0.500;AN=2;BaseQRankSum=0.377;ClippingRankSum=0.000;DP=49;ExcessHet=3.0103;FS=5.900;MLEAC=1;MLEAF=0.500;MQ=42.00;MQRankSum=0.000;QD=19.69;ReadPosRankSum=1.918;SOR=1.044	GT:AD:DP:GQ:PL	0/1:21,28:49:99:993,0,718
chrXIII	433790	.	G	A	1134.77	PASS	AC=1;AF=0.500;AN=2;BaseQRankSum=-0.515;ClippingRankSum=0.000;DP=57;ExcessHet=3.0103;FS=5.303;MLEAC=1;MLEAF=0.500;MQ=42.00;MQRankSum=0.000;QD=19.91;ReadPosRankSum=0.898;SOR=1.093	GT:AD:DP:GQ:PL	0/1:24,33:57:99:1163,0,805
chrXIII	542042	.	G	A	770.77	PASS	AC=1;AF=0.500;AN=2;BaseQRankSum=0.576;ClippingRankSum=0.000;DP=52;ExcessHet=3.0103;FS=3.953;MLEAC=1;MLEAF=0.500;MQ=42.00;MQRankSum=0.000;QD=14.82;ReadPosRankSum=0.818;SOR=0.761	GT:AD:DP:GQ:PL	0/1:29,23:52:99:799,0,1028
chrXIII	552419	.	G	A	855.77	PASS	AC=1;AF=0.500;AN=2;BaseQRankSum=0.631;ClippingRankSum=0.000;DP=48;ExcessHet=3.0103;FS=0.000;MLEAC=1;MLEAF=0.500;MQ=42.00;MQRankSum=0.000;QD=17.83;ReadPosRankSum=-0.555;SOR=0.546	GT:AD:DP:GQ:PL	0/1:24,24:48:99:884,0,871
chrXIII	589572	.	G	A	871.77	PASS	AC=1;AF=0.500;AN=2;BaseQRankSum=0.682;ClippingRankSum=0.000;DP=51;ExcessHet=3.0103;FS=1.072;MLEAC=1;MLEAF=0.500;MQ=42.00;MQRankSum=0.000;QD=17.09;ReadPosRankSum=1.074;SOR=0.502	GT:AD:DP:GQ:PL	0/1:26,25:51:99:900,0,896
chrXIII	610922	.	C	T	616.77	PASS	AC=1;AF=0.500;AN=2;BaseQRankSum=-0.726;ClippingRankSum=0.000;DP=38;ExcessHet=3.0103;FS=1.273;MLEAC=1;MLEAF=0.500;MQ=42.00;MQRankSum=0.000;QD=16.23;ReadPosRankSum=-1.217;SOR=0.783	GT:AD:DP:GQ:PL	0/1:20,18:38:99:645,0,751
chrXIII	779138	.	C	T	642.77	PASS	AC=1;AF=0.500;AN=2;BaseQRankSum=-0.575;ClippingRankSum=0.000;DP=40;ExcessHet=3.0103;FS=1.189;MLEAC=1;MLEAF=0.500;MQ=42.00;MQRankSum=0.000;QD=16.07;ReadPosRankSum=-0.652;SOR=0.914	GT:AD:DP:GQ:PL	0/1:21,19:40:99:671,0,797
chrXIII	834366	.	C	T	374.77	PASS	AC=1;AF=0.500;AN=2;BaseQRankSum=-1.131;ClippingRankSum=0.000;DP=31;ExcessHet=3.0103;FS=1.489;MLEAC=1;MLEAF=0.500;MQ=42.00;MQRankSum=0.000;QD=12.09;ReadPosRankSum=-1.636;SOR=0.321	GT:AD:DP:GQ:PL	0/1:19,12:31:99:403,0,722
chrXIII	880408	.	G	A	950.77	PASS	AC=1;AF=0.500;AN=2;BaseQRankSum=-0.714;ClippingRankSum=0.000;DP=52;ExcessHet=3.0103;FS=2.350;MLEAC=1;MLEAF=0.500;MQ=41.89;MQRankSum=-1.678;QD=18.28;ReadPosRankSum=-0.350;SOR=0.421	GT:AD:DP:GQ:PL	0/1:25,27:52:99:979,0,908
chrXIII	880423	.	G	A	1053.77	PASS	AC=1;AF=0.500;AN=2;BaseQRankSum=0.436;ClippingRankSum=0.000;DP=53;ExcessHet=3.0103;FS=0.000;MLEAC=1;MLEAF=0.500;MQ=41.89;MQRankSum=-1.585;QD=19.88;ReadPosRankSum=-0.192;SOR=0.584	GT:AD:DP:GQ:PL	0/1:24,29:53:99:1082,0,839
chrXIII	906808	.	C	T	901.77	PASS	AC=1;AF=0.500;AN=2;BaseQRankSum=-0.158;ClippingRankSum=0.000;DP=54;ExcessHet=3.0103;FS=3.910;MLEAC=1;MLEAF=0.500;MQ=42.00;MQRankSum=0.000;QD=16.70;ReadPosRankSum=-1.753;SOR=0.276	GT:AD:DP:GQ:PL	0/1:27,27:54:99:930,0,908
chrXIV	194060	.	G	A	861.77	PASS	AC=1;AF=0.500;AN=2;BaseQRankSum=-0.896;ClippingRankSum=0.000;DP=52;ExcessHet=3.0103;FS=0.000;MLEAC=1;MLEAF=0.500;MQ=42.00;MQRankSum=0.000;QD=16.57;ReadPosRankSum=-0.403;SOR=0.560	GT:AD:DP:GQ:PL	0/1:26,26:52:99:890,0,933
chrXIV	202203	.	C	T	1334.77	PASS	AC=1;AF=0.500;AN=2;BaseQRankSum=-1.445;ClippingRankSum=0.000;DP=63;ExcessHet=3.0103;FS=3.578;MLEAC=1;MLEAF=0.500;MQ=42.00;MQRankSum=0.000;QD=21.19;ReadPosRankSum=-1.043;SOR=1.222	GT:AD:DP:GQ:PL	0/1:26,37:63:99:1363,0,934
chrXIV	359985	.	C	T	987.77	PASS	AC=1;AF=0.500;AN=2;BaseQRankSum=-0.407;ClippingRankSum=0.000;DP=47;ExcessHet=3.0103;FS=1.153;MLEAC=1;MLEAF=0.500;MQ=42.00;MQRankSum=0.000;QD=21.02;ReadPosRankSum=-1.344;SOR=0.446	GT:AD:DP:GQ:PL	0/1:19,28:47:99:1016,0,665
chrXIV	480280	.	G	A	633.77	PASS	AC=1;AF=0.500;AN=2;BaseQRankSum=1.948;ClippingRankSum=0.000;DP=51;ExcessHet=3.0103;FS=4.099;MLEAC=1;MLEAF=0.500;MQ=42.00;MQRankSum=0.000;QD=12.43;ReadPosRankSum=-0.230;SOR=0.307	GT:AD:DP:GQ:PL	0/1:32,19:51:99:662,0,1204
chrXIV	547923	.	G	A	587.77	PASS	AC=1;AF=0.500;AN=2;BaseQRankSum=0.489;ClippingRankSum=0.000;DP=38;ExcessHet=3.0103;FS=0.000;MLEAC=1;MLEAF=0.500;MQ=42.00;MQRankSum=0.000;QD=15.47;ReadPosRankSum=-0.818;SOR=0.754	GT:AD:DP:GQ:PL	0/1:20,18:38:99:616,0,651
chrXIV	583739	.	C	T	362.77	PASS	AC=1;AF=0.500;AN=2;BaseQRankSum=0.981;ClippingRankSum=0.000;DP=32;ExcessHet=3.0103;FS=1.404;MLEAC=1;MLEAF=0.500;MQ=42.00;MQRankSum=0.000;QD=11.34;ReadPosRankSum=0.258;SOR=0.458	GT:AD:DP:GQ:PL	0/1:20,12:32:99:391,0,702
chrXIV	661867	.	G	A	835.77	PASS	AC=1;AF=0.500;AN=2;BaseQRankSum=1.796;ClippingRankSum=0.000;DP=56;ExcessHet=3.0103;FS=7.508;MLEAC=1;MLEAF=0.500;MQ=42.00;MQRankSum=0.000;QD=14.92;ReadPosRankSum=0.185;SOR=0.636	GT:AD:DP:GQ:PL	0/1:31,25:56:99:864,0,1021
chrXIV	683308	.	G	A	815.77	PASS	AC=1;AF=0.500;AN=2;BaseQRankSum=3.790;ClippingRankSum=0.000;DP=50;ExcessHet=3.0103;FS=2.386;MLEAC=1;MLEAF=0.500;MQ=42.00;MQRankSum=0.000;QD=16.32;ReadPosRankSum=1.430;SOR=1.085	GT:AD:DP:GQ:PL	0/1:27,23:50:99:844,0,878
chrXIV	706475	.	G	A	817.77	PASS	AC=1;AF=0.500;AN=2;BaseQRankSum=0.104;ClippingRankSum=0.000;DP=48;ExcessHet=3.0103;FS=10.484;MLEAC=1;MLEAF=0.500;MQ=41.96;MQRankSum=-0.917;QD=17.04;ReadPosRankSum=-0.079;SOR=0.579	GT:AD:DP:GQ:PL	0/1:23,25:48:99:846,0,777
chrXV	252827	.	G	A	825.77	PASS	AC=1;AF=0.500;AN=2;BaseQRankSum=1.209;ClippingRankSum=0.000;DP=41;ExcessHet=3.0103;FS=4.498;MLEAC=1;MLEAF=0.500;MQ=42.00;MQRankSum=0.000;QD=20.14;ReadPosRankSum=-0.016;SOR=1.071	GT:AD:DP:GQ:PL	0/1:18,23:41:99:854,0,611
chrXV	349795	.	C	T	713.77	PASS	AC=1;AF=0.500;AN=2;BaseQRankSum=0.162;ClippingRankSum=0.000;DP=47;ExcessHet=3.0103;FS=8.286;MLEAC=1;MLEAF=0.500;MQ=42.00;MQRankSum=0.000;QD=15.19;ReadPosRankSum=-1.225;SOR=0.836	GT:AD:DP:GQ:PL	0/1:25,22:47:99:742,0,841
chrXV	404278	.	G	A	490.77	PASS	AC=1;AF=0.500;AN=2;BaseQRankSum=-0.992;ClippingRankSum=0.000;DP=37;ExcessHet=3.0103;FS=10.037;MLEAC=1;MLEAF=0.500;MQ=42.00;MQRankSum=0.000;QD=13.26;ReadPosRankSum=0.673;SOR=1.485	GT:AD:DP:GQ:PL	0/1:21,16:37:99:519,0,759
chrXV	408180	.	G	A	778.77	PASS	AC=1;AF=0.500;AN=2;BaseQRankSum=-1.046;ClippingRankSum=0.000;DP=52;ExcessHet=3.0103;FS=3.943;MLEAC=1;MLEAF=0.500;MQ=41.96;MQRankSum=-1.042;QD=14.98;ReadPosRankSum=-1.111;SOR=0.591	GT:AD:DP:GQ:PL	0/1:28,24:52:99:807,0,1025
chrXV	441107	.	C	T	577.77	PASS	AC=1;AF=0.500;AN=2;BaseQRankSum=-0.573;ClippingRankSum=0.000;DP=34;ExcessHet=3.0103;FS=0.000;MLEAC=1;MLEAF=0.500;MQ=42.00;MQRankSum=0.000;QD=16.99;ReadPosRankSum=-1.964;SOR=0.892	GT:AD:DP:GQ:PL	0/1:16,18:34:99:606,0,555
chrXV	442943	.	C	T	795.77	PASS	AC=1;AF=0.500;AN=2;BaseQRankSum=1.494;ClippingRankSum=0.000;DP=49;ExcessHet=3.0103;FS=1.101;MLEAC=1;MLEAF=0.500;MQ=42.00;MQRankSum=0.000;QD=16.24;ReadPosRankSum=0.479;SOR=0.497	GT:AD:DP:GQ:PL	0/1:25,24:49:99:824,0,856
chrXV	656736	.	G	A	958.77	PASS	AC=1;AF=0.500;AN=2;BaseQRankSum=2.518;ClippingRankSum=0.000;DP=59;ExcessHet=3.0103;FS=0.000;MLEAC=1;MLEAF=0.500;MQ=42.00;MQRankSum=0.000;QD=16.25;ReadPosRankSum=1.026;SOR=0.665	GT:AD:DP:GQ:PL	0/1:32,27:59:99:987,0,1097
chrXV	657066	.	G	A	389.77	PASS	AC=1;AF=0.500;AN=2;BaseQRankSum=0.528;ClippingRankSum=0.000;DP=49;ExcessHet=3.0103;FS=4.589;MLEAC=1;MLEAF=0.500;MQ=42.00;MQRankSum=0.000;QD=7.95;ReadPosRankSum=-0.908;SOR=0.750	GT:AD:DP:GQ:PL	0/1:35,14:49:99:418,0,1253
chrXV	729766	.	C	T	906.77	PASS	AC=1;AF=0.500;AN=2;BaseQRankSum=1.900;ClippingRankSum=0.000;DP=42;ExcessHet=3.0103;FS=6.527;MLEAC=1;MLEAF=0.500;MQ=41.66;MQRankSum=1.261;QD=21.59;ReadPosRankSum=-0.561;SOR=0.643	GT:AD:DP:GQ:PL	0/1:17,25:42:99:935,0,558
chrXV	740629	.	G	A	204.77	PASS	AC=1;AF=0.500;AN=2;BaseQRankSum=-0.829;ClippingRankSum=0.000;DP=19;ExcessHet=3.0103;FS=4.320;MLEAC=1;MLEAF=0.500;MQ=42.00;MQRankSum=0.000;QD=10.78;ReadPosRankSum=-0.552;SOR=0.971	GT:AD:DP:GQ:PL	0/1:11,8:19:99:233,0,378
chrXV	881508	.	C	T	790.77	PASS	AC=1;AF=0.500;AN=2;BaseQRankSum=-1.949;ClippingRankSum=0.000;DP=49;ExcessHet=3.0103;FS=2.425;MLEAC=1;MLEAF=0.500;MQ=42.00;MQRankSum=0.000;QD=16.14;ReadPosRankSum=-0.799;SOR=0.832	GT:AD:DP:GQ:PL	0/1:24,25:49:99:819,0,856
chrXV	918175	.	C	T	874.77	PASS	AC=1;AF=0.500;AN=2;BaseQRankSum=0.988;ClippingRankSum=0.000;DP=51;ExcessHet=3.0103;FS=5.738;MLEAC=1;MLEAF=0.500;MQ=42.00;MQRankSum=0.000;QD=17.15;ReadPosRankSum=1.290;SOR=1.108	GT:AD:DP:GQ:PL	0/1:25,26:51:99:903,0,835
chrXV	1001104	.	C	T	515.77	PASS	AC=1;AF=0.500;AN=2;BaseQRankSum=0.234;ClippingRankSum=0.000;DP=36;ExcessHet=3.0103;FS=2.873;MLEAC=1;MLEAF=0.500;MQ=42.00;MQRankSum=0.000;QD=14.33;ReadPosRankSum=0.345;SOR=1.058	GT:AD:DP:GQ:PL	0/1:21,15:36:99:544,0,801
chrXV	1039742	.	C	T	637.77	PASS	AC=1;AF=0.500;AN=2;BaseQRankSum=-1.320;ClippingRankSum=0.000;DP=45;ExcessHet=3.0103;FS=4.364;MLEAC=1;MLEAF=0.500;MQ=41.96;MQRankSum=-1.025;QD=14.17;ReadPosRankSum=-0.292;SOR=1.508	GT:AD:DP:GQ:PL	0/1:24,21:45:99:666,0,822
chrXVI	46272	.	G	A	517.77	PASS	AC=1;AF=0.500;AN=2;BaseQRankSum=0.283;ClippingRankSum=0.000;DP=38;ExcessHet=3.0103;FS=10.058;MLEAC=1;MLEAF=0.500;MQ=42.00;MQRankSum=0.000;QD=13.63;ReadPosRankSum=0.000;SOR=0.549	GT:AD:DP:GQ:PL	0/1:22,16:38:99:546,0,787
chrXVI	164612	.	C	T	758.77	PASS	AC=1;AF=0.500;AN=2;BaseQRankSum=-1.066;ClippingRankSum=0.000;DP=45;ExcessHet=3.0103;FS=0.000;MLEAC=1;MLEAF=0.500;MQ=42.00;MQRankSum=0.000;QD=16.86;ReadPosRankSum=-1.213;SOR=0.602	GT:AD:DP:GQ:PL	0/1:22,23:45:99:787,0,788
chrXVI	212086	.	G	A	1038.77	PASS	AC=1;AF=0.500;AN=2;BaseQRankSum=0.451;ClippingRankSum=0.000;DP=49;ExcessHet=3.0103;FS=0.000;MLEAC=1;MLEAF=0.500;MQ=42.00;MQRankSum=0.000;QD=21.20;ReadPosRankSum=-0.134;SOR=0.652	GT:AD:DP:GQ:PL	0/1:20,29:49:99:1067,0,637
chrXVI	214308	.	G	A	810.77	PASS	AC=1;AF=0.500;AN=2;BaseQRankSum=2.227;ClippingRankSum=0.000;DP=59;ExcessHet=3.0103;FS=2.267;MLEAC=1;MLEAF=0.500;MQ=42.00;MQRankSum=0.000;QD=13.74;ReadPosRankSum=1.223;SOR=0.408	GT:AD:DP:GQ:PL	0/1:35,24:59:99:839,0,1245
chrXVI	266770	.	C	T	322.77	PASS	AC=1;AF=0.500;AN=2;BaseQRankSum=-0.938;ClippingRankSum=0.000;DP=31;ExcessHet=3.0103;FS=3.734;MLEAC=1;MLEAF=0.500;MQ=42.00;MQRankSum=0.000;QD=10.41;ReadPosRankSum=-1.221;SOR=0.175	GT:AD:DP:GQ:PL	0/1:20,11:31:99:351,0,735
chrXVI	316541	.	C	T	443.77	PASS	AC=1;AF=0.500;AN=2;BaseQRankSum=-1.627;ClippingRankSum=0.000;DP=24;ExcessHet=3.0103;FS=1.680;MLEAC=1;MLEAF=0.500;MQ=42.00;MQRankSum=0.000;QD=18.49;ReadPosRankSum=0.495;SOR=0.368	GT:AD:DP:GQ:PL	0/1:11,13:24:99:472,0,408
chrXVI	354404	.	G	A	776.77	PASS	AC=1;AF=0.500;AN=2;BaseQRankSum=-1.010;ClippingRankSum=0.000;DP=52;ExcessHet=3.0103;FS=2.379;MLEAC=1;MLEAF=0.500;MQ=42.00;MQRankSum=0.000;QD=14.94;ReadPosRankSum=-0.518;SOR=0.666	GT:AD:DP:GQ:PL	0/1:28,24:52:99:805,0,990
chrXVI	394123	.	C	T	769.77	PASS	AC=1;AF=0.500;AN=2;BaseQRankSum=0.145;ClippingRankSum=0.000;DP=48;ExcessHet=3.0103;FS=2.379;MLEAC=1;MLEAF=0.500;MQ=42.00;MQRankSum=0.000;QD=16.04;ReadPosRankSum=0.797;SOR=0.909	GT:AD:DP:GQ:PL	0/1:25,23:48:99:798,0,880
chrXVI	464265	.	C	T	592.77	PASS	AC=1;AF=0.500;AN=2;BaseQRankSum=-0.646;ClippingRankSum=0.000;DP=47;ExcessHet=3.0103;FS=1.134;MLEAC=1;MLEAF=0.500;MQ=42.00;MQRankSum=0.000;QD=12.61;ReadPosRankSum=-1.689;SOR=0.681	GT:AD:DP:GQ:PL	0/1:28,19:47:99:621,0,1006
chrXVI	465854	.	C	T	936.77	PASS	AC=1;AF=0.500;AN=2;BaseQRankSum=-0.152;ClippingRankSum=0.000;DP=45;ExcessHet=3.0103;FS=2.597;MLEAC=1;MLEAF=0.500;MQ=42.00;MQRankSum=0.000;QD=20.82;ReadPosRankSum=-1.106;SOR=0.639	GT:AD:DP:GQ:PL	0/1:19,26:45:99:965,0,683
chrXVI	470152	.	G	A	404.77	PASS	AC=1;AF=0.500;AN=2;BaseQRankSum=1.040;ClippingRankSum=0.000;DP=30;ExcessHet=3.0103;FS=0.000;MLEAC=1;MLEAF=0.500;MQ=42.00;MQRankSum=0.000;QD=13.49;ReadPosRankSum=-0.347;SOR=0.569	GT:AD:DP:GQ:PL	0/1:17,13:30:99:433,0,597
chrXVI	479033	.	C	T	995.77	PASS	AC=1;AF=0.500;AN=2;BaseQRankSum=1.490;ClippingRankSum=0.000;DP=42;ExcessHet=3.0103;FS=6.806;MLEAC=1;MLEAF=0.500;MQ=42.00;MQRankSum=0.000;QD=23.71;ReadPosRankSum=0.517;SOR=0.595	GT:AD:DP:GQ:PL	0/1:15,27:42:99:1024,0,474
chrXVI	479106	.	C	T	1023.77	PASS	AC=1;AF=0.500;AN=2;BaseQRankSum=2.435;ClippingRankSum=0.000;DP=54;ExcessHet=3.0103;FS=2.339;MLEAC=1;MLEAF=0.500;MQ=42.00;MQRankSum=0.000;QD=18.96;ReadPosRankSum=0.367;SOR=1.143	GT:AD:DP:GQ:PL	0/1:24,30:54:99:1052,0,778
chrXVI	818653	.	G	A	377.77	PASS	AC=1;AF=0.500;AN=2;BaseQRankSum=-0.328;ClippingRankSum=0.000;DP=35;ExcessHet=3.0103;FS=3.179;MLEAC=1;MLEAF=0.500;MQ=42.00;MQRankSum=0.000;QD=10.79;ReadPosRankSum=0.251;SOR=0.510	GT:AD:DP:GQ:PL	0/1:22,13:35:99:406,0,820
chrXVI	826055	.	G	A	821.77	PASS	AC=1;AF=0.500;AN=2;BaseQRankSum=0.129;ClippingRankSum=0.000;DP=52;ExcessHet=3.0103;FS=2.379;MLEAC=1;MLEAF=0.500;MQ=42.00;MQRankSum=0.000;QD=15.80;ReadPosRankSum=0.912;SOR=0.506	GT:AD:DP:GQ:PL	0/1:27,25:52:99:850,0,933
