# Supplementary material for: Recombination Is Responsible for the Increased Recovery of Drug-Resistant Mutants with Hypermutated Genomes in Resting Yeast Diploids Expressing APOBEC Deaminases
Source: Front Genet. 2017 Dec 12;8:202. doi: 10.3389/fgene.2017.00202 (PMC5733079; doi:10.3389/fgene.2017.00202)
Supplement: Supplementary file 6 [file Data_Sheet_1.zip › APOBEC1_d3/N035-LAN210-Can-A1-Oct12-RUN4-D3_SNVs_final.vcf]

##fileformat=VCFv4.2
##FILTER=<ID=LowQual,Description="Low quality">
##FORMAT=<ID=AD,Number=R,Type=Integer,Description="Allelic depths for the ref and alt alleles in the order listed">
##FORMAT=<ID=DP,Number=1,Type=Integer,Description="Approximate read depth (reads with MQ=255 or with bad mates are filtered)">
##FORMAT=<ID=GQ,Number=1,Type=Integer,Description="Genotype Quality">
##FORMAT=<ID=GT,Number=1,Type=String,Description="Genotype">
##FORMAT=<ID=PL,Number=G,Type=Integer,Description="Normalized, Phred-scaled likelihoods for genotypes as defined in the VCF specification">
##GATKCommandLine.HaplotypeCaller=<ID=HaplotypeCaller,Version=3.8-0-ge9d806836,Date="Tue Sep 19 18:50:19 PDT 2017",Epoch=1505872219420,CommandLineOptions="analysis_type=HaplotypeCaller input_file=[N035-LAN210-Can-A1-Oct12-RUN4-D3_sorted_dedup_RG_realigned.bam] showFullBamList=false read_buffer_size=null read_filter=[] disable_read_filter=[] intervals=null excludeIntervals=[../../LAN210/20170903_LAN210_v0.10m_masked_v2.bed] interval_set_rule=UNION interval_merging=ALL interval_padding=0 reference_sequence=../../LAN210/LAN210_v0.10m.fasta nonDeterministicRandomSeed=false disableDithering=false maxRuntime=-1 maxRuntimeUnits=MINUTES downsampling_type=BY_SAMPLE downsample_to_fraction=null downsample_to_coverage=500 baq=OFF baqGapOpenPenalty=40.0 refactor_NDN_cigar_string=false fix_misencoded_quality_scores=false allow_potentially_misencoded_quality_scores=false useOriginalQualities=false defaultBaseQualities=-1 performanceLog=null BQSR=null quantize_quals=0 static_quantized_quals=null round_down_quantized=false disable_indel_quals=false emit_original_quals=false preserve_qscores_less_than=6 globalQScorePrior=-1.0 secondsBetweenProgressUpdates=10 validation_strictness=SILENT remove_program_records=false keep_program_records=false sample_rename_mapping_file=null unsafe=null use_jdk_deflater=false use_jdk_inflater=false disable_auto_index_creation_and_locking_when_reading_rods=false no_cmdline_in_header=false sites_only=false never_trim_vcf_format_field=false bcf=false bam_compression=null simplifyBAM=false disable_bam_indexing=false generate_md5=false num_threads=1 num_cpu_threads_per_data_thread=1 num_io_threads=0 monitorThreadEfficiency=false num_bam_file_handles=null read_group_black_list=null pedigree=[] pedigreeString=[] pedigreeValidationType=STRICT allow_intervals_with_unindexed_bam=false generateShadowBCF=false variant_index_type=DYNAMIC_SEEK variant_index_parameter=-1 reference_window_stop=0 phone_home= gatk_key=null tag=NA logging_level=INFO log_to_file=null help=false version=false out=/media/artem/artem_second/20170727_RUN8/Project_Stepchenkova/reanalyze_prev_other_runs/N035-LAN210-Can-A1-Oct12-RUN4-D3/N035-LAN210-Can-A1-Oct12-RUN4-D3.vcf likelihoodCalculationEngine=PairHMM heterogeneousKmerSizeResolution=COMBO_MIN dbsnp=(RodBinding name= source=UNBOUND) dontTrimActiveRegions=false maxDiscARExtension=25 maxGGAARExtension=300 paddingAroundIndels=150 paddingAroundSNPs=20 comp=[] annotation=[] excludeAnnotation=[] group=[StandardAnnotation, StandardHCAnnotation] debug=false useFilteredReadsForAnnotations=false emitRefConfidence=NONE bamOutput=null bamWriterType=CALLED_HAPLOTYPES emitDroppedReads=false disableOptimizations=false annotateNDA=false useNewAFCalculator=false heterozygosity=0.001 indel_heterozygosity=1.25E-4 heterozygosity_stdev=0.01 standard_min_confidence_threshold_for_calling=10.0 standard_min_confidence_threshold_for_emitting=30.0 max_alternate_alleles=6 max_genotype_count=1024 max_num_PL_values=100 input_prior=[] sample_ploidy=2 genotyping_mode=DISCOVERY alleles=(RodBinding name= source=UNBOUND) contamination_fraction_to_filter=0.0 contamination_fraction_per_sample_file=null p_nonref_model=null exactcallslog=null output_mode=EMIT_VARIANTS_ONLY allSitePLs=false gcpHMM=10 pair_hmm_implementation=FASTEST_AVAILABLE phredScaledGlobalReadMismappingRate=45 noFpga=false nativePairHmmThreads=1 useDoublePrecision=false sample_name=null kmerSize=[10, 25] dontIncreaseKmerSizesForCycles=false allowNonUniqueKmersInRef=false numPruningSamples=1 recoverDanglingHeads=false doNotRecoverDanglingBranches=false minDanglingBranchLength=4 consensus=false maxNumHaplotypesInPopulation=128 errorCorrectKmers=false minPruning=2 debugGraphTransformations=false allowCyclesInKmerGraphToGeneratePaths=false graphOutput=null kmerLengthForReadErrorCorrection=25 minObservationsForKmerToBeSolid=20 GVCFGQBands=[1, 2, 3, 4, 5, 6, 7, 8, 9, 10, 11, 12, 13, 14, 15, 16, 17, 18, 19, 20, 21, 22, 23, 24, 25, 26, 27, 28, 29, 30, 31, 32, 33, 34, 35, 36, 37, 38, 39, 40, 41, 42, 43, 44, 45, 46, 47, 48, 49, 50, 51, 52, 53, 54, 55, 56, 57, 58, 59, 60, 70, 80, 90, 99] indelSizeToEliminateInRefModel=10 min_base_quality_score=10 includeUmappedReads=false useAllelesTrigger=false doNotRunPhysicalPhasing=true keepRG=null justDetermineActiveRegions=false dontGenotype=false dontUseSoftClippedBases=false captureAssemblyFailureBAM=false errorCorrectReads=false pcr_indel_model=CONSERVATIVE maxReadsInRegionPerSample=10000 minReadsPerAlignmentStart=10 mergeVariantsViaLD=false activityProfileOut=null activeRegionOut=null activeRegionIn=null activeRegionExtension=null forceActive=false activeRegionMaxSize=null bandPassSigma=null maxReadsInMemoryPerSample=30000 maxTotalReadsInMemory=10000000 maxProbPropagationDistance=50 activeProbabilityThreshold=0.002 min_mapping_quality_score=20 filter_reads_with_N_cigar=false filter_mismatching_base_and_quals=false filter_bases_not_stored=false">
##GATKCommandLine.SelectVariants=<ID=SelectVariants,Version=3.8-0-ge9d806836,Date="Tue Sep 19 18:51:17 PDT 2017",Epoch=1505872277656,CommandLineOptions="analysis_type=SelectVariants input_file=[] showFullBamList=false read_buffer_size=null read_filter=[] disable_read_filter=[] intervals=null excludeIntervals=null interval_set_rule=UNION interval_merging=ALL interval_padding=0 reference_sequence=../../LAN210/LAN210_v0.10m.fasta nonDeterministicRandomSeed=false disableDithering=false maxRuntime=-1 maxRuntimeUnits=MINUTES downsampling_type=BY_SAMPLE downsample_to_fraction=null downsample_to_coverage=1000 baq=OFF baqGapOpenPenalty=40.0 refactor_NDN_cigar_string=false fix_misencoded_quality_scores=false allow_potentially_misencoded_quality_scores=false useOriginalQualities=false defaultBaseQualities=-1 performanceLog=null BQSR=null quantize_quals=0 static_quantized_quals=null round_down_quantized=false disable_indel_quals=false emit_original_quals=false preserve_qscores_less_than=6 globalQScorePrior=-1.0 secondsBetweenProgressUpdates=10 validation_strictness=SILENT remove_program_records=false keep_program_records=false sample_rename_mapping_file=null unsafe=null use_jdk_deflater=false use_jdk_inflater=false disable_auto_index_creation_and_locking_when_reading_rods=false no_cmdline_in_header=false sites_only=false never_trim_vcf_format_field=false bcf=false bam_compression=null simplifyBAM=false disable_bam_indexing=false generate_md5=false num_threads=1 num_cpu_threads_per_data_thread=1 num_io_threads=0 monitorThreadEfficiency=false num_bam_file_handles=null read_group_black_list=null pedigree=[] pedigreeString=[] pedigreeValidationType=STRICT allow_intervals_with_unindexed_bam=false generateShadowBCF=false variant_index_type=DYNAMIC_SEEK variant_index_parameter=-1 reference_window_stop=0 phone_home= gatk_key=null tag=NA logging_level=INFO log_to_file=null help=false version=false variant=(RodBinding name=variant source=N035-LAN210-Can-A1-Oct12-RUN4-D3.vcf) discordance=(RodBinding name= source=UNBOUND) concordance=(RodBinding name= source=UNBOUND) out=/media/artem/artem_second/20170727_RUN8/Project_Stepchenkova/reanalyze_prev_other_runs/N035-LAN210-Can-A1-Oct12-RUN4-D3/N035-LAN210-Can-A1-Oct12-RUN4-D3_SNVs.vcf sample_name=[] sample_expressions=null sample_file=null exclude_sample_name=[] exclude_sample_file=[] exclude_sample_expressions=[] selectexpressions=[] invertselect=false excludeNonVariants=false excludeFiltered=false preserveAlleles=false removeUnusedAlternates=false restrictAllelesTo=ALL keepOriginalAC=false keepOriginalDP=false mendelianViolation=false invertMendelianViolation=false mendelianViolationQualThreshold=0.0 select_random_fraction=0.0 remove_fraction_genotypes=0.0 selectTypeToInclude=[SNP] selectTypeToExclude=[] keepIDs=null excludeIDs=null fullyDecode=false justRead=false maxIndelSize=2147483647 minIndelSize=0 maxFilteredGenotypes=2147483647 minFilteredGenotypes=0 maxFractionFilteredGenotypes=1.0 minFractionFilteredGenotypes=0.0 maxNOCALLnumber=2147483647 maxNOCALLfraction=1.0 setFilteredGtToNocall=false ALLOW_NONOVERLAPPING_COMMAND_LINE_SAMPLES=false forceValidOutput=false filter_reads_with_N_cigar=false filter_mismatching_base_and_quals=false filter_bases_not_stored=false">
##INFO=<ID=AC,Number=A,Type=Integer,Description="Allele count in genotypes, for each ALT allele, in the same order as listed">
##INFO=<ID=AF,Number=A,Type=Float,Description="Allele Frequency, for each ALT allele, in the same order as listed">
##INFO=<ID=AN,Number=1,Type=Integer,Description="Total number of alleles in called genotypes">
##INFO=<ID=BaseQRankSum,Number=1,Type=Float,Description="Z-score from Wilcoxon rank sum test of Alt Vs. Ref base qualities">
##INFO=<ID=ClippingRankSum,Number=1,Type=Float,Description="Z-score From Wilcoxon rank sum test of Alt vs. Ref number of hard clipped bases">
##INFO=<ID=DP,Number=1,Type=Integer,Description="Approximate read depth; some reads may have been filtered">
##INFO=<ID=DS,Number=0,Type=Flag,Description="Were any of the samples downsampled?">
##INFO=<ID=ExcessHet,Number=1,Type=Float,Description="Phred-scaled p-value for exact test of excess heterozygosity">
##INFO=<ID=FS,Number=1,Type=Float,Description="Phred-scaled p-value using Fisher's exact test to detect strand bias">
##INFO=<ID=HaplotypeScore,Number=1,Type=Float,Description="Consistency of the site with at most two segregating haplotypes">
##INFO=<ID=InbreedingCoeff,Number=1,Type=Float,Description="Inbreeding coefficient as estimated from the genotype likelihoods per-sample when compared against the Hardy-Weinberg expectation">
##INFO=<ID=MLEAC,Number=A,Type=Integer,Description="Maximum likelihood expectation (MLE) for the allele counts (not necessarily the same as the AC), for each ALT allele, in the same order as listed">
##INFO=<ID=MLEAF,Number=A,Type=Float,Description="Maximum likelihood expectation (MLE) for the allele frequency (not necessarily the same as the AF), for each ALT allele, in the same order as listed">
##INFO=<ID=MQ,Number=1,Type=Float,Description="RMS Mapping Quality">
##INFO=<ID=MQRankSum,Number=1,Type=Float,Description="Z-score From Wilcoxon rank sum test of Alt vs. Ref read mapping qualities">
##INFO=<ID=QD,Number=1,Type=Float,Description="Variant Confidence/Quality by Depth">
##INFO=<ID=ReadPosRankSum,Number=1,Type=Float,Description="Z-score from Wilcoxon rank sum test of Alt vs. Ref read position bias">
##INFO=<ID=SOR,Number=1,Type=Float,Description="Symmetric Odds Ratio of 2x2 contingency table to detect strand bias">
##contig=<ID=chrI,length=198855>
##contig=<ID=chrII,length=810456>
##contig=<ID=chrIII,length=316501>
##contig=<ID=chrIV,length=1516959>
##contig=<ID=chrV,length=570663>
##contig=<ID=chrVI,length=270116>
##contig=<ID=chrVII,length=1084724>
##contig=<ID=chrVIII,length=557320>
##contig=<ID=chrIX,length=433988>
##contig=<ID=chrX,length=745688>
##contig=<ID=chrXI,length=666767>
##contig=<ID=chrXII,length=1065113>
##contig=<ID=chrXIII,length=917121>
##contig=<ID=chrXIV,length=784078>
##contig=<ID=chrXV,length=1078147>
##contig=<ID=chrXVI,length=943466>
##contig=<ID=mt,length=85611>
##reference=file:///media/artem/artem_second/20170727_RUN8/Project_Stepchenkova/reanalyze_prev_other_runs/N035-LAN210-Can-A1-Oct12-RUN4-D3/../../LAN210/LAN210_v0.10m.fasta
##source=SelectVariants
#CHROM	POS	ID	REF	ALT	QUAL	FILTER	INFO	FORMAT	N035-LAN210-Can-A1-Oct12-RUN4-D3
chrI	151608	.	C	T	406.77	PASS	AC=1;AF=0.500;AN=2;BaseQRankSum=-0.190;ClippingRankSum=0.000;DP=23;ExcessHet=3.0103;FS=3.203;MLEAC=1;MLEAF=0.500;MQ=42.00;MQRankSum=0.000;QD=17.69;ReadPosRankSum=-0.757;SOR=0.089	GT:AD:DP:GQ:PL	0/1:11,12:23:99:435,0,396
chrII	270179	.	C	T	915.77	PASS	AC=1;AF=0.500;AN=2;BaseQRankSum=0.187;ClippingRankSum=0.000;DP=52;ExcessHet=3.0103;FS=0.000;MLEAC=1;MLEAF=0.500;MQ=42.00;MQRankSum=0.000;QD=17.61;ReadPosRankSum=1.293;SOR=0.556	GT:AD:DP:GQ:PL	0/1:26,26:52:99:944,0,940
chrII	477545	.	C	T	1025.77	PASS	AC=1;AF=0.500;AN=2;BaseQRankSum=1.930;ClippingRankSum=0.000;DP=46;ExcessHet=3.0103;FS=4.293;MLEAC=1;MLEAF=0.500;MQ=41.62;MQRankSum=-2.886;QD=22.30;ReadPosRankSum=1.805;SOR=1.126	GT:AD:DP:GQ:PL	0/1:20,26:46:99:1054,0,1365
chrII	477547	.	C	T	1025.77	PASS	AC=1;AF=0.500;AN=2;BaseQRankSum=3.175;ClippingRankSum=0.000;DP=49;ExcessHet=3.0103;FS=8.049;MLEAC=1;MLEAF=0.500;MQ=41.64;MQRankSum=-2.951;QD=20.93;ReadPosRankSum=1.829;SOR=1.159	GT:AD:DP:GQ:PL	0/1:22,27:49:99:1054,0,1365
chrII	628883	.	C	T	334.77	PASS	AC=1;AF=0.500;AN=2;BaseQRankSum=-0.459;ClippingRankSum=0.000;DP=20;ExcessHet=3.0103;FS=4.269;MLEAC=1;MLEAF=0.500;MQ=41.19;MQRankSum=0.146;QD=16.74;ReadPosRankSum=0.891;SOR=0.175	GT:AD:DP:GQ:PL	0/1:9,11:20:99:363,0,309
chrIII	15049	.	C	T	638.77	PASS	AC=1;AF=0.500;AN=2;BaseQRankSum=0.540;ClippingRankSum=0.000;DP=37;ExcessHet=3.0103;FS=1.273;MLEAC=1;MLEAF=0.500;MQ=42.00;MQRankSum=0.000;QD=17.26;ReadPosRankSum=0.105;SOR=1.022	GT:AD:DP:GQ:PL	0/1:18,19:37:99:667,0,643
chrIII	137645	.	C	T	1020.77	PASS	AC=1;AF=0.500;AN=2;BaseQRankSum=1.929;ClippingRankSum=0.000;DP=55;ExcessHet=3.0103;FS=1.026;MLEAC=1;MLEAF=0.500;MQ=42.00;MQRankSum=0.000;QD=18.56;ReadPosRankSum=1.532;SOR=0.778	GT:AD:DP:GQ:PL	0/1:27,28:55:99:1049,0,968
chrIII	186906	.	G	A	944.77	PASS	AC=1;AF=0.500;AN=2;BaseQRankSum=0.798;ClippingRankSum=0.000;DP=48;ExcessHet=3.0103;FS=11.042;MLEAC=1;MLEAF=0.500;MQ=41.96;MQRankSum=-0.840;QD=19.68;ReadPosRankSum=0.486;SOR=1.710	GT:AD:DP:GQ:PL	0/1:21,27:48:99:973,0,719
chrIII	231590	.	G	A	909.77	PASS	AC=1;AF=0.500;AN=2;BaseQRankSum=-0.682;ClippingRankSum=0.000;DP=46;ExcessHet=3.0103;FS=1.113;MLEAC=1;MLEAF=0.500;MQ=42.00;MQRankSum=0.000;QD=19.78;ReadPosRankSum=-0.254;SOR=0.527	GT:AD:DP:GQ:PL	0/1:20,26:46:99:938,0,676
chrIII	308896	.	C	T	965.77	PASS	AC=1;AF=0.500;AN=2;BaseQRankSum=-0.033;ClippingRankSum=0.000;DP=47;ExcessHet=3.0103;FS=8.653;MLEAC=1;MLEAF=0.500;MQ=42.00;MQRankSum=0.000;QD=20.55;ReadPosRankSum=1.106;SOR=0.673	GT:AD:DP:GQ:PL	0/1:19,28:47:99:994,0,599
chrIV	116223	.	C	T	854.77	PASS	AC=1;AF=0.500;AN=2;BaseQRankSum=1.334;ClippingRankSum=0.000;DP=42;ExcessHet=3.0103;FS=2.735;MLEAC=1;MLEAF=0.500;MQ=41.95;MQRankSum=-0.818;QD=20.35;ReadPosRankSum=0.493;SOR=1.270	GT:AD:DP:GQ:PL	0/1:18,24:42:99:883,0,588
chrIV	316079	.	G	A	670.77	PASS	AC=1;AF=0.500;AN=2;BaseQRankSum=1.066;ClippingRankSum=0.000;DP=42;ExcessHet=3.0103;FS=4.506;MLEAC=1;MLEAF=0.500;MQ=42.00;MQRankSum=0.000;QD=15.97;ReadPosRankSum=0.573;SOR=0.954	GT:AD:DP:GQ:PL	0/1:22,20:42:99:699,0,755
chrIV	356916	.	G	A	615.77	PASS	AC=1;AF=0.500;AN=2;BaseQRankSum=1.521;ClippingRankSum=0.000;DP=46;ExcessHet=3.0103;FS=4.112;MLEAC=1;MLEAF=0.500;MQ=41.61;MQRankSum=-1.993;QD=13.39;ReadPosRankSum=-3.690;SOR=1.043	GT:AD:DP:GQ:PL	0/1:26,20:46:99:644,0,834
chrIV	483164	.	C	T	747.77	PASS	AC=1;AF=0.500;AN=2;BaseQRankSum=0.189;ClippingRankSum=0.000;DP=44;ExcessHet=3.0103;FS=4.365;MLEAC=1;MLEAF=0.500;MQ=42.00;MQRankSum=0.000;QD=16.99;ReadPosRankSum=0.091;SOR=0.904	GT:AD:DP:GQ:PL	0/1:22,22:44:99:776,0,783
chrIV	508002	.	C	T	562.77	PASS	AC=1;AF=0.500;AN=2;BaseQRankSum=-0.017;ClippingRankSum=0.000;DP=35;ExcessHet=3.0103;FS=0.000;MLEAC=1;MLEAF=0.500;MQ=41.94;MQRankSum=-0.972;QD=16.08;ReadPosRankSum=-1.268;SOR=0.610	GT:AD:DP:GQ:PL	0/1:18,17:35:99:591,0,602
chrIV	553146	.	G	A	828.77	PASS	AC=1;AF=0.500;AN=2;BaseQRankSum=-0.547;ClippingRankSum=0.000;DP=38;ExcessHet=3.0103;FS=2.909;MLEAC=1;MLEAF=0.500;MQ=42.00;MQRankSum=0.000;QD=21.81;ReadPosRankSum=0.782;SOR=0.956	GT:AD:DP:GQ:PL	0/1:16,22:38:99:857,0,581
chrIV	735010	.	G	A	373.77	PASS	AC=1;AF=0.500;AN=2;BaseQRankSum=-0.631;ClippingRankSum=0.000;DP=16;ExcessHet=3.0103;FS=0.000;MLEAC=1;MLEAF=0.500;MQ=42.00;MQRankSum=0.000;QD=23.36;ReadPosRankSum=-0.551;SOR=0.654	GT:AD:DP:GQ:PL	0/1:5,11:16:99:402,0,138
chrIV	781236	.	C	T	386.77	PASS	AC=1;AF=0.500;AN=2;BaseQRankSum=0.987;ClippingRankSum=0.000;DP=32;ExcessHet=3.0103;FS=15.706;MLEAC=1;MLEAF=0.500;MQ=41.94;MQRankSum=-1.226;QD=12.09;ReadPosRankSum=-0.896;SOR=1.867	GT:AD:DP:GQ:PL	0/1:20,12:32:99:415,0,740
chrIV	915382	.	C	T	775.77	PASS	AC=1;AF=0.500;AN=2;BaseQRankSum=1.214;ClippingRankSum=0.000;DP=41;ExcessHet=3.0103;FS=0.000;MLEAC=1;MLEAF=0.500;MQ=42.00;MQRankSum=0.000;QD=18.92;ReadPosRankSum=0.595;SOR=0.767	GT:AD:DP:GQ:PL	0/1:19,22:41:99:804,0,634
chrIV	944019	.	C	T	468.77	PASS	AC=1;AF=0.500;AN=2;BaseQRankSum=-0.488;ClippingRankSum=0.000;DP=28;ExcessHet=3.0103;FS=1.527;MLEAC=1;MLEAF=0.500;MQ=42.00;MQRankSum=0.000;QD=16.74;ReadPosRankSum=-1.585;SOR=0.307	GT:AD:DP:GQ:PL	0/1:14,14:28:99:497,0,514
chrIV	977351	.	C	T	756.77	PASS	AC=1;AF=0.500;AN=2;BaseQRankSum=1.000;ClippingRankSum=0.000;DP=41;ExcessHet=3.0103;FS=6.989;MLEAC=1;MLEAF=0.500;MQ=42.21;MQRankSum=0.978;QD=18.46;ReadPosRankSum=0.985;SOR=0.175	GT:AD:DP:GQ:PL	0/1:19,22:41:99:785,0,619
chrIV	1040739	.	C	T	545.77	PASS	AC=1;AF=0.500;AN=2;BaseQRankSum=0.038;ClippingRankSum=0.000;DP=32;ExcessHet=3.0103;FS=3.192;MLEAC=1;MLEAF=0.500;MQ=42.00;MQRankSum=0.000;QD=17.06;ReadPosRankSum=-1.551;SOR=0.867	GT:AD:DP:GQ:PL	0/1:15,17:32:99:574,0,501
chrIV	1279606	.	C	T	488.77	PASS	AC=1;AF=0.500;AN=2;BaseQRankSum=-0.218;ClippingRankSum=0.000;DP=33;ExcessHet=3.0103;FS=5.188;MLEAC=1;MLEAF=0.500;MQ=42.00;MQRankSum=0.000;QD=14.81;ReadPosRankSum=0.340;SOR=0.643	GT:AD:DP:GQ:PL	0/1:17,16:33:99:517,0,579
chrIV	1453071	.	G	A	893.77	PASS	AC=1;AF=0.500;AN=2;BaseQRankSum=2.277;ClippingRankSum=0.000;DP=47;ExcessHet=3.0103;FS=1.121;MLEAC=1;MLEAF=0.500;MQ=42.00;MQRankSum=0.000;QD=19.02;ReadPosRankSum=2.305;SOR=0.629	GT:AD:DP:GQ:PL	0/1:22,25:47:99:922,0,761
chrIV	1496891	.	C	T	556.77	PASS	AC=1;AF=0.500;AN=2;BaseQRankSum=1.507;ClippingRankSum=0.000;DP=37;ExcessHet=3.0103;FS=4.803;MLEAC=1;MLEAF=0.500;MQ=42.00;MQRankSum=0.000;QD=15.05;ReadPosRankSum=0.412;SOR=0.445	GT:AD:DP:GQ:PL	0/1:20,17:37:99:585,0,650
chrV	26602	.	G	A	903.77	PASS	AC=1;AF=0.500;AN=2;BaseQRankSum=0.674;ClippingRankSum=0.000;DP=51;ExcessHet=3.0103;FS=4.058;MLEAC=1;MLEAF=0.500;MQ=42.00;MQRankSum=0.000;QD=17.72;ReadPosRankSum=-0.602;SOR=0.287	GT:AD:DP:GQ:PL	0/1:25,26:51:99:932,0,878
chrV	31834	.	G	A	788.77	PASS	AC=1;AF=0.500;AN=2;BaseQRankSum=0.131;ClippingRankSum=0.000;DP=52;ExcessHet=3.0103;FS=5.703;MLEAC=1;MLEAF=0.500;MQ=42.00;MQRankSum=0.000;QD=15.17;ReadPosRankSum=0.355;SOR=1.396	GT:AD:DP:GQ:PL	0/1:29,23:52:99:817,0,1065
chrV	31930	.	G	A	901.77	PASS	AC=1;AF=0.500;AN=2;BaseQRankSum=1.431;ClippingRankSum=0.000;DP=43;ExcessHet=3.0103;FS=1.217;MLEAC=1;MLEAF=0.500;MQ=42.00;MQRankSum=0.000;QD=20.97;ReadPosRankSum=1.041;SOR=0.425	GT:AD:DP:GQ:PL	0/1:17,26:43:99:930,0,554
chrV	41209	.	G	A	778.77	PASS	AC=1;AF=0.500;AN=2;BaseQRankSum=-0.131;ClippingRankSum=0.000;DP=49;ExcessHet=3.0103;FS=4.125;MLEAC=1;MLEAF=0.500;MQ=42.00;MQRankSum=0.000;QD=15.89;ReadPosRankSum=-0.694;SOR=0.281	GT:AD:DP:GQ:PL	0/1:24,25:49:99:807,0,801
chrV	47180	.	G	A	962.77	PASS	AC=1;AF=0.500;AN=2;BaseQRankSum=1.615;ClippingRankSum=0.000;DP=58;ExcessHet=3.0103;FS=3.698;MLEAC=1;MLEAF=0.500;MQ=42.00;MQRankSum=0.000;QD=16.60;ReadPosRankSum=1.000;SOR=0.307	GT:AD:DP:GQ:PL	0/1:30,28:58:99:991,0,1024
chrV	237165	.	G	A	581.77	PASS	AC=1;AF=0.500;AN=2;BaseQRankSum=2.504;ClippingRankSum=0.000;DP=43;ExcessHet=3.0103;FS=6.807;MLEAC=1;MLEAF=0.500;MQ=42.00;MQRankSum=0.000;QD=13.53;ReadPosRankSum=0.746;SOR=0.788	GT:AD:DP:GQ:PL	0/1:26,17:43:99:610,0,961
chrV	238463	.	C	T	953.77	PASS	AC=1;AF=0.500;AN=2;BaseQRankSum=-1.381;ClippingRankSum=0.000;DP=43;ExcessHet=3.0103;FS=0.000;MLEAC=1;MLEAF=0.500;MQ=42.00;MQRankSum=0.000;QD=22.18;ReadPosRankSum=-0.015;SOR=0.551	GT:AD:DP:GQ:PL	0/1:13,30:43:99:982,0,403
chrV	307585	.	G	A	525.77	PASS	AC=1;AF=0.500;AN=2;BaseQRankSum=0.365;ClippingRankSum=0.000;DP=33;ExcessHet=3.0103;FS=0.000;MLEAC=1;MLEAF=0.500;MQ=42.00;MQRankSum=0.000;QD=15.93;ReadPosRankSum=1.832;SOR=0.602	GT:AD:DP:GQ:PL	0/1:17,16:33:99:554,0,565
chrV	343642	.	G	A	1073.77	PASS	AC=1;AF=0.500;AN=2;BaseQRankSum=-0.346;ClippingRankSum=0.000;DP=54;ExcessHet=3.0103;FS=0.000;MLEAC=1;MLEAF=0.500;MQ=42.00;MQRankSum=0.000;QD=19.88;ReadPosRankSum=-0.452;SOR=0.759	GT:AD:DP:GQ:PL	0/1:23,31:54:99:1102,0,799
chrV	426555	.	G	A	761.77	PASS	AC=1;AF=0.500;AN=2;BaseQRankSum=0.386;ClippingRankSum=0.000;DP=41;ExcessHet=3.0103;FS=4.558;MLEAC=1;MLEAF=0.500;MQ=42.00;MQRankSum=0.000;QD=18.58;ReadPosRankSum=-1.363;SOR=0.574	GT:AD:DP:GQ:PL	0/1:19,22:41:99:790,0,639
chrV	563064	.	G	A	501.77	PASS	AC=1;AF=0.500;AN=2;BaseQRankSum=-0.403;ClippingRankSum=0.000;DP=34;ExcessHet=3.0103;FS=0.000;MLEAC=1;MLEAF=0.500;MQ=42.00;MQRankSum=0.000;QD=14.76;ReadPosRankSum=-0.480;SOR=0.738	GT:AD:DP:GQ:PL	0/1:19,15:34:99:530,0,670
chrVI	162392	.	G	A	780.77	PASS	AC=1;AF=0.500;AN=2;BaseQRankSum=1.716;ClippingRankSum=0.000;DP=38;ExcessHet=3.0103;FS=2.920;MLEAC=1;MLEAF=0.500;MQ=42.00;MQRankSum=0.000;QD=20.55;ReadPosRankSum=1.628;SOR=1.270	GT:AD:DP:GQ:PL	0/1:16,22:38:99:809,0,527
chrVII	110066	.	G	A	868.77	PASS	AC=1;AF=0.500;AN=2;BaseQRankSum=2.293;ClippingRankSum=0.000;DP=42;ExcessHet=3.0103;FS=9.292;MLEAC=1;MLEAF=0.500;MQ=42.00;MQRankSum=0.000;QD=20.68;ReadPosRankSum=2.375;SOR=1.389	GT:AD:DP:GQ:PL	0/1:18,24:42:99:897,0,602
chrVII	392880	.	C	T	653.77	PASS	AC=1;AF=0.500;AN=2;BaseQRankSum=0.082;ClippingRankSum=0.000;DP=31;ExcessHet=3.0103;FS=11.243;MLEAC=1;MLEAF=0.500;MQ=42.00;MQRankSum=0.000;QD=21.09;ReadPosRankSum=-1.027;SOR=1.461	GT:AD:DP:GQ:PL	0/1:12,19:31:99:682,0,400
chrVII	460964	.	G	A	869.77	PASS	AC=1;AF=0.500;AN=2;BaseQRankSum=0.844;ClippingRankSum=0.000;DP=46;ExcessHet=3.0103;FS=2.593;MLEAC=1;MLEAF=0.500;MQ=42.00;MQRankSum=0.000;QD=18.91;ReadPosRankSum=-0.280;SOR=1.232	GT:AD:DP:GQ:PL	0/1:21,25:46:99:898,0,717
chrVII	736361	.	C	T	414.77	PASS	AC=1;AF=0.500;AN=2;BaseQRankSum=0.525;ClippingRankSum=0.000;DP=41;ExcessHet=3.0103;FS=0.000;MLEAC=1;MLEAF=0.500;MQ=40.44;MQRankSum=-1.200;QD=10.12;ReadPosRankSum=0.385;SOR=0.538	GT:AD:DP:GQ:PL	0/1:26,15:41:99:443,0,919
chrVII	772948	.	G	A	780.77	PASS	AC=1;AF=0.500;AN=2;BaseQRankSum=-0.118;ClippingRankSum=0.000;DP=47;ExcessHet=3.0103;FS=4.144;MLEAC=1;MLEAF=0.500;MQ=42.00;MQRankSum=0.000;QD=16.61;ReadPosRankSum=0.088;SOR=1.093	GT:AD:DP:GQ:PL	0/1:24,23:47:99:809,0,868
chrVII	778357	.	C	T	871.77	PASS	AC=1;AF=0.500;AN=2;BaseQRankSum=-0.259;ClippingRankSum=0.000;DP=41;ExcessHet=3.0103;FS=1.279;MLEAC=1;MLEAF=0.500;MQ=42.00;MQRankSum=0.000;QD=21.26;ReadPosRankSum=0.267;SOR=1.060	GT:AD:DP:GQ:PL	0/1:15,26:41:99:900,0,488
chrVII	803939	.	C	T	619.77	PASS	AC=1;AF=0.500;AN=2;BaseQRankSum=0.797;ClippingRankSum=0.000;DP=29;ExcessHet=3.0103;FS=1.485;MLEAC=1;MLEAF=0.500;MQ=42.00;MQRankSum=0.000;QD=21.37;ReadPosRankSum=0.654;SOR=0.801	GT:AD:DP:GQ:PL	0/1:11,18:29:99:648,0,340
chrVII	875389	.	G	A	720.77	PASS	AC=1;AF=0.500;AN=2;BaseQRankSum=-0.504;ClippingRankSum=0.000;DP=38;ExcessHet=3.0103;FS=0.000;MLEAC=1;MLEAF=0.500;MQ=42.00;MQRankSum=0.000;QD=18.97;ReadPosRankSum=-0.381;SOR=0.601	GT:AD:DP:GQ:PL	0/1:17,21:38:99:749,0,594
chrVII	968915	.	G	A	353.77	PASS	AC=1;AF=0.500;AN=2;BaseQRankSum=1.551;ClippingRankSum=0.000;DP=37;ExcessHet=3.0103;FS=3.227;MLEAC=1;MLEAF=0.500;MQ=41.95;MQRankSum=-1.386;QD=9.56;ReadPosRankSum=-0.040;SOR=1.375	GT:AD:DP:GQ:PL	0/1:25,12:37:99:382,0,825
chrVIII	45744	.	G	A	326.77	PASS	AC=1;AF=0.500;AN=2;BaseQRankSum=1.481;ClippingRankSum=0.000;DP=39;ExcessHet=3.0103;FS=3.166;MLEAC=1;MLEAF=0.500;MQ=42.00;MQRankSum=0.000;QD=8.38;ReadPosRankSum=1.116;SOR=0.591	GT:AD:DP:GQ:PL	0/1:28,11:39:99:355,0,1013
chrVIII	94530	.	G	A	446.77	PASS	AC=1;AF=0.500;AN=2;BaseQRankSum=0.613;ClippingRankSum=0.000;DP=32;ExcessHet=3.0103;FS=3.270;MLEAC=1;MLEAF=0.500;MQ=42.00;MQRankSum=0.000;QD=13.96;ReadPosRankSum=-1.969;SOR=1.445	GT:AD:DP:GQ:PL	0/1:18,14:32:99:475,0,634
chrVIII	294456	.	G	A	680.77	PASS	AC=1;AF=0.500;AN=2;BaseQRankSum=-0.570;ClippingRankSum=0.000;DP=41;ExcessHet=3.0103;FS=0.000;MLEAC=1;MLEAF=0.500;MQ=42.00;MQRankSum=0.000;QD=16.60;ReadPosRankSum=-2.206;SOR=0.610	GT:AD:DP:GQ:PL	0/1:21,20:41:99:709,0,750
chrVIII	323783	.	C	T	476.77	PASS	AC=1;AF=0.500;AN=2;BaseQRankSum=1.428;ClippingRankSum=0.000;DP=43;ExcessHet=3.0103;FS=1.236;MLEAC=1;MLEAF=0.500;MQ=42.00;MQRankSum=0.000;QD=11.09;ReadPosRankSum=-0.751;SOR=0.914	GT:AD:DP:GQ:PL	0/1:28,15:43:99:505,0,1003
chrIX	245034	.	G	A	500.77	PASS	AC=1;AF=0.500;AN=2;BaseQRankSum=0.581;ClippingRankSum=0.000;DP=44;ExcessHet=3.0103;FS=2.716;MLEAC=1;MLEAF=0.500;MQ=42.00;MQRankSum=0.000;QD=11.38;ReadPosRankSum=0.490;SOR=1.270	GT:AD:DP:GQ:PL	0/1:27,17:44:99:529,0,928
chrIX	249808	.	C	T	956.77	PASS	AC=1;AF=0.500;AN=2;BaseQRankSum=1.401;ClippingRankSum=0.000;DP=61;ExcessHet=3.0103;FS=7.147;MLEAC=1;MLEAF=0.500;MQ=42.00;MQRankSum=0.000;QD=15.68;ReadPosRankSum=-1.297;SOR=1.688	GT:AD:DP:GQ:PL	0/1:32,29:61:99:985,0,1077
chrIX	254807	.	C	T	1334.77	PASS	AC=1;AF=0.500;AN=2;BaseQRankSum=0.387;ClippingRankSum=0.000;DP=89;ExcessHet=3.0103;FS=0.811;MLEAC=1;MLEAF=0.500;MQ=42.00;MQRankSum=0.000;QD=15.00;ReadPosRankSum=0.961;SOR=0.541	GT:AD:DP:GQ:PL	0/1:49,40:89:99:1363,0,1699
chrX	58307	.	G	A	890.77	PASS	AC=1;AF=0.500;AN=2;BaseQRankSum=1.045;ClippingRankSum=0.000;DP=44;ExcessHet=3.0103;FS=14.968;MLEAC=1;MLEAF=0.500;MQ=41.96;MQRankSum=-0.826;QD=20.24;ReadPosRankSum=0.690;SOR=1.447	GT:AD:DP:GQ:PL	0/1:19,25:44:99:919,0,642
chrX	173071	.	G	A	552.77	PASS	AC=1;AF=0.500;AN=2;BaseQRankSum=0.906;ClippingRankSum=0.000;DP=29;ExcessHet=3.0103;FS=1.483;MLEAC=1;MLEAF=0.500;MQ=42.00;MQRankSum=0.000;QD=19.06;ReadPosRankSum=1.086;SOR=0.368	GT:AD:DP:GQ:PL	0/1:13,16:29:99:581,0,447
chrX	402723	.	C	T	1034.77	PASS	AC=1;AF=0.500;AN=2;BaseQRankSum=-0.467;ClippingRankSum=0.000;DP=59;ExcessHet=3.0103;FS=3.747;MLEAC=1;MLEAF=0.500;MQ=42.00;MQRankSum=0.000;QD=17.54;ReadPosRankSum=2.420;SOR=1.260	GT:AD:DP:GQ:PL	0/1:29,30:59:99:1063,0,1037
chrX	578642	.	G	A	393.77	PASS	AC=1;AF=0.500;AN=2;BaseQRankSum=-0.251;ClippingRankSum=0.000;DP=32;ExcessHet=3.0103;FS=5.387;MLEAC=1;MLEAF=0.500;MQ=42.00;MQRankSum=0.000;QD=12.31;ReadPosRankSum=0.588;SOR=1.574	GT:AD:DP:GQ:PL	0/1:19,13:32:99:422,0,666
chrX	626476	.	C	T	550.77	PASS	AC=1;AF=0.500;AN=2;BaseQRankSum=-1.455;ClippingRankSum=0.000;DP=38;ExcessHet=3.0103;FS=0.000;MLEAC=1;MLEAF=0.500;MQ=42.00;MQRankSum=0.000;QD=14.49;ReadPosRankSum=-0.016;SOR=0.730	GT:AD:DP:GQ:PL	0/1:21,17:38:99:579,0,775
chrXI	14360	.	G	A	488.77	PASS	AC=1;AF=0.500;AN=2;BaseQRankSum=1.572;ClippingRankSum=0.000;DP=25;ExcessHet=3.0103;FS=0.000;MLEAC=1;MLEAF=0.500;MQ=42.00;MQRankSum=0.000;QD=19.55;ReadPosRankSum=-1.143;SOR=1.061	GT:AD:DP:GQ:PL	0/1:11,14:25:99:517,0,366
chrXI	96629	.	G	A	601.77	PASS	AC=1;AF=0.500;AN=2;BaseQRankSum=0.295;ClippingRankSum=0.000;DP=37;ExcessHet=3.0103;FS=1.273;MLEAC=1;MLEAF=0.500;MQ=42.00;MQRankSum=0.000;QD=16.26;ReadPosRankSum=0.279;SOR=0.842	GT:AD:DP:GQ:PL	0/1:19,18:37:99:630,0,653
chrXI	213085	.	G	A	327.77	PASS	AC=1;AF=0.500;AN=2;BaseQRankSum=1.048;ClippingRankSum=0.000;DP=15;ExcessHet=3.0103;FS=2.158;MLEAC=1;MLEAF=0.500;MQ=42.00;MQRankSum=0.000;QD=21.85;ReadPosRankSum=0.750;SOR=0.925	GT:AD:DP:GQ:PL	0/1:5,10:15:99:356,0,118
chrXI	404398	.	G	A	717.77	PASS	AC=1;AF=0.500;AN=2;BaseQRankSum=-0.947;ClippingRankSum=0.000;DP=41;ExcessHet=3.0103;FS=9.155;MLEAC=1;MLEAF=0.500;MQ=42.00;MQRankSum=0.000;QD=17.51;ReadPosRankSum=-1.424;SOR=1.010	GT:AD:DP:GQ:PL	0/1:20,21:41:99:746,0,710
chrXI	466298	.	C	T	616.77	PASS	AC=1;AF=0.500;AN=2;BaseQRankSum=2.329;ClippingRankSum=0.000;DP=32;ExcessHet=3.0103;FS=0.000;MLEAC=1;MLEAF=0.500;MQ=42.00;MQRankSum=0.000;QD=19.27;ReadPosRankSum=0.159;SOR=0.914	GT:AD:DP:GQ:PL	0/1:14,18:32:99:645,0,379
chrXI	476108	.	C	T	588.77	PASS	AC=1;AF=0.500;AN=2;BaseQRankSum=-0.774;ClippingRankSum=0.000;DP=44;ExcessHet=3.0103;FS=4.779;MLEAC=1;MLEAF=0.500;MQ=42.00;MQRankSum=0.000;QD=13.38;ReadPosRankSum=-2.369;SOR=1.562	GT:AD:DP:GQ:PL	0/1:26,18:44:99:617,0,953
chrXI	565961	.	G	A	666.77	PASS	AC=1;AF=0.500;AN=2;BaseQRankSum=-1.273;ClippingRankSum=0.000;DP=35;ExcessHet=3.0103;FS=0.000;MLEAC=1;MLEAF=0.500;MQ=42.00;MQRankSum=0.000;QD=19.05;ReadPosRankSum=0.053;SOR=0.793	GT:AD:DP:GQ:PL	0/1:16,19:35:99:695,0,586
chrXI	604008	.	G	A	760.77	PASS	AC=1;AF=0.500;AN=2;BaseQRankSum=-0.155;ClippingRankSum=0.000;DP=44;ExcessHet=3.0103;FS=0.000;MLEAC=1;MLEAF=0.500;MQ=42.00;MQRankSum=0.000;QD=17.29;ReadPosRankSum=-0.738;SOR=0.693	GT:AD:DP:GQ:PL	0/1:22,22:44:99:789,0,793
chrXII	74237	.	G	A	388.77	PASS	AC=1;AF=0.500;AN=2;BaseQRankSum=-0.737;ClippingRankSum=0.000;DP=39;ExcessHet=3.0103;FS=3.048;MLEAC=1;MLEAF=0.500;MQ=42.00;MQRankSum=0.000;QD=9.97;ReadPosRankSum=-1.464;SOR=1.410	GT:AD:DP:GQ:PL	0/1:25,14:39:99:417,0,874
chrXII	658612	.	C	T	1599.77	PASS	AC=2;AF=1.00;AN=2;BaseQRankSum=2.066;ClippingRankSum=0.000;DP=42;ExcessHet=3.0103;FS=0.000;MLEAC=2;MLEAF=1.00;MQ=41.65;MQRankSum=-0.112;QD=30.63;ReadPosRankSum=2.921;SOR=1.022	GT:AD:DP:GQ:PL	1/1:2,40:42:55:1628,55,0
chrXII	823914	.	C	T	1352.77	PASS	AC=2;AF=1.00;AN=2;DP=34;ExcessHet=3.0103;FS=0.000;MLEAC=2;MLEAF=1.00;MQ=42.00;QD=29.09;SOR=0.811	GT:AD:DP:GQ:PL	1/1:0,34:34:99:1381,102,0
chrXII	855737	.	C	T	774.77	PASS	AC=2;AF=1.00;AN=2;DP=19;ExcessHet=3.0103;FS=0.000;MLEAC=2;MLEAF=1.00;MQ=41.69;QD=32.93;SOR=1.609	GT:AD:DP:GQ:PL	1/1:0,19:19:57:803,57,0
chrXII	855758	.	C	T	800.77	PASS	AC=2;AF=1.00;AN=2;DP=20;ExcessHet=3.0103;FS=0.000;MLEAC=2;MLEAF=1.00;MQ=41.71;QD=30.83;SOR=0.892	GT:AD:DP:GQ:PL	1/1:0,20:20:60:829,60,0
chrXII	934371	.	C	T	888.77	PASS	AC=2;AF=1.00;AN=2;DP=23;ExcessHet=3.0103;FS=0.000;MLEAC=2;MLEAF=1.00;MQ=42.00;QD=29.67;SOR=1.179	GT:AD:DP:GQ:PL	1/1:0,23:23:69:917,69,0
chrXIII	230685	.	T	G	11.83	PASS	AC=2;AF=1.00;AN=2;DP=1;ExcessHet=3.0103;FS=0.000;MLEAC=2;MLEAF=1.00;MQ=52.00;QD=11.83;SOR=1.609	GT:AD:DP:GQ:PL	1/1:0,1:1:3:38,3,0
chrXIII	287690	.	C	T	410.77	PASS	AC=1;AF=0.500;AN=2;BaseQRankSum=0.659;ClippingRankSum=0.000;DP=32;ExcessHet=3.0103;FS=3.269;MLEAC=1;MLEAF=0.500;MQ=42.00;MQRankSum=0.000;QD=12.84;ReadPosRankSum=-0.044;SOR=1.460	GT:AD:DP:GQ:PL	0/1:19,13:32:99:439,0,657
chrXIII	306036	.	G	A	671.77	PASS	AC=1;AF=0.500;AN=2;BaseQRankSum=1.503;ClippingRankSum=0.000;DP=47;ExcessHet=3.0103;FS=0.000;MLEAC=1;MLEAF=0.500;MQ=41.96;MQRankSum=-1.119;QD=14.29;ReadPosRankSum=-1.797;SOR=0.541	GT:AD:DP:GQ:PL	0/1:27,20:47:99:700,0,960
chrXIII	888703	.	C	T	357.77	PASS	AC=1;AF=0.500;AN=2;BaseQRankSum=-1.858;ClippingRankSum=0.000;DP=33;ExcessHet=3.0103;FS=1.533;MLEAC=1;MLEAF=0.500;MQ=42.00;MQRankSum=0.000;QD=10.84;ReadPosRankSum=-0.467;SOR=1.276	GT:AD:DP:GQ:PL	0/1:21,12:33:99:386,0,799
chrXIV	61686	.	C	T	446.77	PASS	AC=1;AF=0.500;AN=2;BaseQRankSum=0.310;ClippingRankSum=0.000;DP=35;ExcessHet=3.0103;FS=0.000;MLEAC=1;MLEAF=0.500;MQ=42.00;MQRankSum=0.000;QD=12.76;ReadPosRankSum=0.136;SOR=0.521	GT:AD:DP:GQ:PL	0/1:21,14:35:99:475,0,761
chrXIV	89027	.	G	A	442.77	PASS	AC=1;AF=0.500;AN=2;BaseQRankSum=-0.559;ClippingRankSum=0.000;DP=37;ExcessHet=3.0103;FS=0.000;MLEAC=1;MLEAF=0.500;MQ=42.00;MQRankSum=0.000;QD=11.97;ReadPosRankSum=0.458;SOR=0.703	GT:AD:DP:GQ:PL	0/1:23,14:37:99:471,0,924
chrXIV	89037	.	C	T	975.77	PASS	AC=1;AF=0.500;AN=2;BaseQRankSum=0.553;ClippingRankSum=0.000;DP=42;ExcessHet=3.0103;FS=0.000;MLEAC=1;MLEAF=0.500;MQ=42.00;MQRankSum=0.000;QD=23.23;ReadPosRankSum=-2.323;SOR=0.859	GT:AD:DP:GQ:PL	0/1:14,28:42:99:1004,0,504
chrXIV	125224	.	G	A	482.77	PASS	AC=1;AF=0.500;AN=2;BaseQRankSum=0.461;ClippingRankSum=0.000;DP=29;ExcessHet=3.0103;FS=0.000;MLEAC=1;MLEAF=0.500;MQ=41.49;MQRankSum=1.104;QD=16.65;ReadPosRankSum=1.645;SOR=0.804	GT:AD:DP:GQ:PL	0/1:14,15:29:99:511,0,444
chrXIV	141366	.	C	T	664.77	PASS	AC=1;AF=0.500;AN=2;BaseQRankSum=-0.926;ClippingRankSum=0.000;DP=42;ExcessHet=3.0103;FS=2.709;MLEAC=1;MLEAF=0.500;MQ=42.00;MQRankSum=0.000;QD=15.83;ReadPosRankSum=-0.857;SOR=1.182	GT:AD:DP:GQ:PL	0/1:21,21:42:99:693,0,729
chrXIV	285946	.	C	T	777.77	PASS	AC=1;AF=0.500;AN=2;BaseQRankSum=0.369;ClippingRankSum=0.000;DP=45;ExcessHet=3.0103;FS=18.083;MLEAC=1;MLEAF=0.500;MQ=42.00;MQRankSum=0.000;QD=17.28;ReadPosRankSum=0.000;SOR=0.723	GT:AD:DP:GQ:PL	0/1:23,22:45:99:806,0,835
chrXIV	330277	.	C	T	941.77	PASS	AC=1;AF=0.500;AN=2;BaseQRankSum=0.566;ClippingRankSum=0.000;DP=52;ExcessHet=3.0103;FS=2.304;MLEAC=1;MLEAF=0.500;MQ=41.96;MQRankSum=-0.924;QD=18.11;ReadPosRankSum=0.082;SOR=0.433	GT:AD:DP:GQ:PL	0/1:25,27:52:99:970,0,885
chrXIV	363135	.	C	T	723.77	PASS	AC=1;AF=0.500;AN=2;BaseQRankSum=0.582;ClippingRankSum=0.000;DP=44;ExcessHet=3.0103;FS=0.000;MLEAC=1;MLEAF=0.500;MQ=42.00;MQRankSum=0.000;QD=16.45;ReadPosRankSum=0.831;SOR=0.715	GT:AD:DP:GQ:PL	0/1:23,21:44:99:752,0,809
chrXIV	483244	.	G	A	649.77	PASS	AC=1;AF=0.500;AN=2;BaseQRankSum=1.373;ClippingRankSum=0.000;DP=39;ExcessHet=3.0103;FS=6.884;MLEAC=1;MLEAF=0.500;MQ=41.90;MQRankSum=-1.360;QD=16.66;ReadPosRankSum=0.602;SOR=1.288	GT:AD:DP:GQ:PL	0/1:19,20:39:99:678,0,602
chrXIV	553489	.	G	A	565.77	PASS	AC=1;AF=0.500;AN=2;BaseQRankSum=1.263;ClippingRankSum=0.000;DP=34;ExcessHet=3.0103;FS=1.377;MLEAC=1;MLEAF=0.500;MQ=42.00;MQRankSum=0.000;QD=16.64;ReadPosRankSum=-0.995;SOR=0.351	GT:AD:DP:GQ:PL	0/1:17,17:34:99:594,0,579
chrXIV	629168	.	G	A	809.77	PASS	AC=1;AF=0.500;AN=2;BaseQRankSum=0.320;ClippingRankSum=0.000;DP=44;ExcessHet=3.0103;FS=14.507;MLEAC=1;MLEAF=0.500;MQ=42.00;MQRankSum=0.000;QD=18.40;ReadPosRankSum=1.301;SOR=0.693	GT:AD:DP:GQ:PL	0/1:20,24:44:99:838,0,682
chrXIV	646921	.	C	T	731.77	PASS	AC=1;AF=0.500;AN=2;BaseQRankSum=-1.767;ClippingRankSum=0.000;DP=43;ExcessHet=3.0103;FS=4.388;MLEAC=1;MLEAF=0.500;MQ=42.00;MQRankSum=0.000;QD=17.02;ReadPosRankSum=-1.874;SOR=0.593	GT:AD:DP:GQ:PL	0/1:21,22:43:99:760,0,765
chrXIV	699372	.	G	A	716.77	PASS	AC=1;AF=0.500;AN=2;BaseQRankSum=1.296;ClippingRankSum=0.000;DP=52;ExcessHet=3.0103;FS=1.083;MLEAC=1;MLEAF=0.500;MQ=42.00;MQRankSum=0.000;QD=13.78;ReadPosRankSum=1.054;SOR=0.777	GT:AD:DP:GQ:PL	0/1:30,22:52:99:745,0,1027
chrXV	128934	.	C	T	642.77	PASS	AC=1;AF=0.500;AN=2;BaseQRankSum=0.336;ClippingRankSum=0.000;DP=36;ExcessHet=3.0103;FS=2.987;MLEAC=1;MLEAF=0.500;MQ=42.00;MQRankSum=0.000;QD=17.85;ReadPosRankSum=-0.441;SOR=1.239	GT:AD:DP:GQ:PL	0/1:17,19:36:99:671,0,575
chrXV	364360	.	C	T	276.77	PASS	AC=1;AF=0.500;AN=2;BaseQRankSum=1.334;ClippingRankSum=0.000;DP=27;ExcessHet=3.0103;FS=4.262;MLEAC=1;MLEAF=0.500;MQ=42.00;MQRankSum=0.000;QD=10.25;ReadPosRankSum=0.848;SOR=0.148	GT:AD:DP:GQ:PL	0/1:18,9:27:99:305,0,666
chrXV	466722	.	C	T	651.77	PASS	AC=1;AF=0.500;AN=2;BaseQRankSum=0.288;ClippingRankSum=0.000;DP=40;ExcessHet=3.0103;FS=6.483;MLEAC=1;MLEAF=0.500;MQ=42.00;MQRankSum=0.000;QD=16.29;ReadPosRankSum=0.184;SOR=1.173	GT:AD:DP:GQ:PL	0/1:21,19:40:99:680,0,769
chrXV	633746	.	G	A	669.77	PASS	AC=1;AF=0.500;AN=2;BaseQRankSum=-0.484;ClippingRankSum=0.000;DP=43;ExcessHet=3.0103;FS=6.439;MLEAC=1;MLEAF=0.500;MQ=42.00;MQRankSum=0.000;QD=15.58;ReadPosRankSum=-0.556;SOR=0.929	GT:AD:DP:GQ:PL	0/1:23,20:43:99:698,0,817
chrXV	798441	.	C	T	450.77	PASS	AC=1;AF=0.500;AN=2;BaseQRankSum=0.590;ClippingRankSum=0.000;DP=43;ExcessHet=3.0103;FS=1.236;MLEAC=1;MLEAF=0.500;MQ=42.00;MQRankSum=0.000;QD=10.48;ReadPosRankSum=-0.989;SOR=0.914	GT:AD:DP:GQ:PL	0/1:28,15:43:99:479,0,977
chrXV	868873	.	G	A	777.77	PASS	AC=1;AF=0.500;AN=2;BaseQRankSum=1.285;ClippingRankSum=0.000;DP=44;ExcessHet=3.0103;FS=4.461;MLEAC=1;MLEAF=0.500;MQ=42.00;MQRankSum=0.000;QD=17.68;ReadPosRankSum=1.117;SOR=0.223	GT:AD:DP:GQ:PL	0/1:22,22:44:99:806,0,768
chrXV	878329	.	C	T	485.77	PASS	AC=1;AF=0.500;AN=2;BaseQRankSum=0.558;ClippingRankSum=0.000;DP=40;ExcessHet=3.0103;FS=1.260;MLEAC=1;MLEAF=0.500;MQ=42.00;MQRankSum=0.000;QD=12.14;ReadPosRankSum=0.408;SOR=0.430	GT:AD:DP:GQ:PL	0/1:24,16:40:99:514,0,823
chrXVI	138640	.	C	T	1017.77	PASS	AC=1;AF=0.500;AN=2;BaseQRankSum=0.263;ClippingRankSum=0.000;DP=47;ExcessHet=3.0103;FS=0.000;MLEAC=1;MLEAF=0.500;MQ=42.00;MQRankSum=0.000;QD=21.65;ReadPosRankSum=2.736;SOR=0.551	GT:AD:DP:GQ:PL	0/1:19,28:47:99:1046,0,644
chrXVI	417203	.	G	A	723.77	PASS	AC=1;AF=0.500;AN=2;BaseQRankSum=-0.395;ClippingRankSum=0.000;DP=34;ExcessHet=3.0103;FS=1.394;MLEAC=1;MLEAF=0.500;MQ=42.00;MQRankSum=0.000;QD=21.29;ReadPosRankSum=-0.332;SOR=0.898	GT:AD:DP:GQ:PL	0/1:13,21:34:99:752,0,417
chrXVI	459381	.	C	T	365.77	PASS	AC=1;AF=0.500;AN=2;BaseQRankSum=-0.681;ClippingRankSum=0.000;DP=33;ExcessHet=3.0103;FS=0.000;MLEAC=1;MLEAF=0.500;MQ=42.00;MQRankSum=0.000;QD=11.08;ReadPosRankSum=-0.957;SOR=0.850	GT:AD:DP:GQ:PL	0/1:21,12:33:99:394,0,764
chrXVI	743992	.	G	A	416.77	PASS	AC=1;AF=0.500;AN=2;BaseQRankSum=0.943;ClippingRankSum=0.000;DP=34;ExcessHet=3.0103;FS=0.000;MLEAC=1;MLEAF=0.500;MQ=42.00;MQRankSum=0.000;QD=12.26;ReadPosRankSum=-0.507;SOR=0.573	GT:AD:DP:GQ:PL	0/1:21,13:34:99:445,0,796
chrXVI	883311	.	C	T	670.77	PASS	AC=1;AF=0.500;AN=2;BaseQRankSum=2.237;ClippingRankSum=0.000;DP=46;ExcessHet=3.0103;FS=1.156;MLEAC=1;MLEAF=0.500;MQ=42.00;MQRankSum=0.000;QD=14.58;ReadPosRankSum=0.544;SOR=0.446	GT:AD:DP:GQ:PL	0/1:26,20:46:99:699,0,876
