# Supplementary material for: Recombination Is Responsible for the Increased Recovery of Drug-Resistant Mutants with Hypermutated Genomes in Resting Yeast Diploids Expressing APOBEC Deaminases
Source: Front Genet. 2017 Dec 12;8:202. doi: 10.3389/fgene.2017.00202 (PMC5733079; doi:10.3389/fgene.2017.00202)
Supplement: Supplementary file 6 [file Data_Sheet_1.zip › APOBEC1_d3/N036-LAN210-FOA-A1-Oct12-RUN4-D3_SNVs_final.vcf]

##fileformat=VCFv4.2
##FILTER=<ID=LowQual,Description="Low quality">
##FORMAT=<ID=AD,Number=R,Type=Integer,Description="Allelic depths for the ref and alt alleles in the order listed">
##FORMAT=<ID=DP,Number=1,Type=Integer,Description="Approximate read depth (reads with MQ=255 or with bad mates are filtered)">
##FORMAT=<ID=GQ,Number=1,Type=Integer,Description="Genotype Quality">
##FORMAT=<ID=GT,Number=1,Type=String,Description="Genotype">
##FORMAT=<ID=PL,Number=G,Type=Integer,Description="Normalized, Phred-scaled likelihoods for genotypes as defined in the VCF specification">
##GATKCommandLine.HaplotypeCaller=<ID=HaplotypeCaller,Version=3.8-0-ge9d806836,Date="Tue Sep 26 00:10:50 PDT 2017",Epoch=1506409850773,CommandLineOptions="analysis_type=HaplotypeCaller input_file=[N036-LAN210-FOA-A1-Oct12-RUN4-D3_sorted_dedup_RG_realigned.bam] showFullBamList=false read_buffer_size=null read_filter=[] disable_read_filter=[] intervals=null excludeIntervals=[../../LAN210/20170903_LAN210_v0.10m_masked_v2.bed] interval_set_rule=UNION interval_merging=ALL interval_padding=0 reference_sequence=../../LAN210/LAN210_v0.10m.fasta nonDeterministicRandomSeed=false disableDithering=false maxRuntime=-1 maxRuntimeUnits=MINUTES downsampling_type=BY_SAMPLE downsample_to_fraction=null downsample_to_coverage=500 baq=OFF baqGapOpenPenalty=40.0 refactor_NDN_cigar_string=false fix_misencoded_quality_scores=false allow_potentially_misencoded_quality_scores=false useOriginalQualities=false defaultBaseQualities=-1 performanceLog=null BQSR=null quantize_quals=0 static_quantized_quals=null round_down_quantized=false disable_indel_quals=false emit_original_quals=false preserve_qscores_less_than=6 globalQScorePrior=-1.0 secondsBetweenProgressUpdates=10 validation_strictness=SILENT remove_program_records=false keep_program_records=false sample_rename_mapping_file=null unsafe=null use_jdk_deflater=false use_jdk_inflater=false disable_auto_index_creation_and_locking_when_reading_rods=false no_cmdline_in_header=false sites_only=false never_trim_vcf_format_field=false bcf=false bam_compression=null simplifyBAM=false disable_bam_indexing=false generate_md5=false num_threads=1 num_cpu_threads_per_data_thread=1 num_io_threads=0 monitorThreadEfficiency=false num_bam_file_handles=null read_group_black_list=null pedigree=[] pedigreeString=[] pedigreeValidationType=STRICT allow_intervals_with_unindexed_bam=false generateShadowBCF=false variant_index_type=DYNAMIC_SEEK variant_index_parameter=-1 reference_window_stop=0 phone_home= gatk_key=null tag=NA logging_level=INFO log_to_file=null help=false version=false out=/media/artem/artem_second/20170727_RUN8/Project_Stepchenkova/re_SNP_call_URA3/N036-LAN210-FOA-A1-Oct12-RUN4-D3/N036-LAN210-FOA-A1-Oct12-RUN4-D3.vcf likelihoodCalculationEngine=PairHMM heterogeneousKmerSizeResolution=COMBO_MIN dbsnp=(RodBinding name= source=UNBOUND) dontTrimActiveRegions=false maxDiscARExtension=25 maxGGAARExtension=300 paddingAroundIndels=150 paddingAroundSNPs=20 comp=[] annotation=[] excludeAnnotation=[] group=[StandardAnnotation, StandardHCAnnotation] debug=false useFilteredReadsForAnnotations=false emitRefConfidence=NONE bamOutput=null bamWriterType=CALLED_HAPLOTYPES emitDroppedReads=false disableOptimizations=false annotateNDA=false useNewAFCalculator=false heterozygosity=0.001 indel_heterozygosity=1.25E-4 heterozygosity_stdev=0.01 standard_min_confidence_threshold_for_calling=10.0 standard_min_confidence_threshold_for_emitting=30.0 max_alternate_alleles=6 max_genotype_count=1024 max_num_PL_values=100 input_prior=[] sample_ploidy=2 genotyping_mode=DISCOVERY alleles=(RodBinding name= source=UNBOUND) contamination_fraction_to_filter=0.0 contamination_fraction_per_sample_file=null p_nonref_model=null exactcallslog=null output_mode=EMIT_VARIANTS_ONLY allSitePLs=false gcpHMM=10 pair_hmm_implementation=FASTEST_AVAILABLE phredScaledGlobalReadMismappingRate=45 noFpga=false nativePairHmmThreads=1 useDoublePrecision=false sample_name=null kmerSize=[10, 25] dontIncreaseKmerSizesForCycles=false allowNonUniqueKmersInRef=false numPruningSamples=1 recoverDanglingHeads=false doNotRecoverDanglingBranches=false minDanglingBranchLength=4 consensus=false maxNumHaplotypesInPopulation=128 errorCorrectKmers=false minPruning=2 debugGraphTransformations=false allowCyclesInKmerGraphToGeneratePaths=false graphOutput=null kmerLengthForReadErrorCorrection=25 minObservationsForKmerToBeSolid=20 GVCFGQBands=[1, 2, 3, 4, 5, 6, 7, 8, 9, 10, 11, 12, 13, 14, 15, 16, 17, 18, 19, 20, 21, 22, 23, 24, 25, 26, 27, 28, 29, 30, 31, 32, 33, 34, 35, 36, 37, 38, 39, 40, 41, 42, 43, 44, 45, 46, 47, 48, 49, 50, 51, 52, 53, 54, 55, 56, 57, 58, 59, 60, 70, 80, 90, 99] indelSizeToEliminateInRefModel=10 min_base_quality_score=10 includeUmappedReads=false useAllelesTrigger=false doNotRunPhysicalPhasing=true keepRG=null justDetermineActiveRegions=false dontGenotype=false dontUseSoftClippedBases=false captureAssemblyFailureBAM=false errorCorrectReads=false pcr_indel_model=CONSERVATIVE maxReadsInRegionPerSample=10000 minReadsPerAlignmentStart=10 mergeVariantsViaLD=false activityProfileOut=null activeRegionOut=null activeRegionIn=null activeRegionExtension=null forceActive=false activeRegionMaxSize=null bandPassSigma=null maxReadsInMemoryPerSample=30000 maxTotalReadsInMemory=10000000 maxProbPropagationDistance=50 activeProbabilityThreshold=0.002 min_mapping_quality_score=20 filter_reads_with_N_cigar=false filter_mismatching_base_and_quals=false filter_bases_not_stored=false">
##GATKCommandLine.SelectVariants=<ID=SelectVariants,Version=3.8-0-ge9d806836,Date="Tue Sep 26 00:12:04 PDT 2017",Epoch=1506409924636,CommandLineOptions="analysis_type=SelectVariants input_file=[] showFullBamList=false read_buffer_size=null read_filter=[] disable_read_filter=[] intervals=null excludeIntervals=null interval_set_rule=UNION interval_merging=ALL interval_padding=0 reference_sequence=../../LAN210/LAN210_v0.10m.fasta nonDeterministicRandomSeed=false disableDithering=false maxRuntime=-1 maxRuntimeUnits=MINUTES downsampling_type=BY_SAMPLE downsample_to_fraction=null downsample_to_coverage=1000 baq=OFF baqGapOpenPenalty=40.0 refactor_NDN_cigar_string=false fix_misencoded_quality_scores=false allow_potentially_misencoded_quality_scores=false useOriginalQualities=false defaultBaseQualities=-1 performanceLog=null BQSR=null quantize_quals=0 static_quantized_quals=null round_down_quantized=false disable_indel_quals=false emit_original_quals=false preserve_qscores_less_than=6 globalQScorePrior=-1.0 secondsBetweenProgressUpdates=10 validation_strictness=SILENT remove_program_records=false keep_program_records=false sample_rename_mapping_file=null unsafe=null use_jdk_deflater=false use_jdk_inflater=false disable_auto_index_creation_and_locking_when_reading_rods=false no_cmdline_in_header=false sites_only=false never_trim_vcf_format_field=false bcf=false bam_compression=null simplifyBAM=false disable_bam_indexing=false generate_md5=false num_threads=1 num_cpu_threads_per_data_thread=1 num_io_threads=0 monitorThreadEfficiency=false num_bam_file_handles=null read_group_black_list=null pedigree=[] pedigreeString=[] pedigreeValidationType=STRICT allow_intervals_with_unindexed_bam=false generateShadowBCF=false variant_index_type=DYNAMIC_SEEK variant_index_parameter=-1 reference_window_stop=0 phone_home= gatk_key=null tag=NA logging_level=INFO log_to_file=null help=false version=false variant=(RodBinding name=variant source=N036-LAN210-FOA-A1-Oct12-RUN4-D3.vcf) discordance=(RodBinding name= source=UNBOUND) concordance=(RodBinding name= source=UNBOUND) out=/media/artem/artem_second/20170727_RUN8/Project_Stepchenkova/re_SNP_call_URA3/N036-LAN210-FOA-A1-Oct12-RUN4-D3/N036-LAN210-FOA-A1-Oct12-RUN4-D3_SNVs.vcf sample_name=[] sample_expressions=null sample_file=null exclude_sample_name=[] exclude_sample_file=[] exclude_sample_expressions=[] selectexpressions=[] invertselect=false excludeNonVariants=false excludeFiltered=false preserveAlleles=false removeUnusedAlternates=false restrictAllelesTo=ALL keepOriginalAC=false keepOriginalDP=false mendelianViolation=false invertMendelianViolation=false mendelianViolationQualThreshold=0.0 select_random_fraction=0.0 remove_fraction_genotypes=0.0 selectTypeToInclude=[SNP] selectTypeToExclude=[] keepIDs=null excludeIDs=null fullyDecode=false justRead=false maxIndelSize=2147483647 minIndelSize=0 maxFilteredGenotypes=2147483647 minFilteredGenotypes=0 maxFractionFilteredGenotypes=1.0 minFractionFilteredGenotypes=0.0 maxNOCALLnumber=2147483647 maxNOCALLfraction=1.0 setFilteredGtToNocall=false ALLOW_NONOVERLAPPING_COMMAND_LINE_SAMPLES=false forceValidOutput=false filter_reads_with_N_cigar=false filter_mismatching_base_and_quals=false filter_bases_not_stored=false">
##INFO=<ID=AC,Number=A,Type=Integer,Description="Allele count in genotypes, for each ALT allele, in the same order as listed">
##INFO=<ID=AF,Number=A,Type=Float,Description="Allele Frequency, for each ALT allele, in the same order as listed">
##INFO=<ID=AN,Number=1,Type=Integer,Description="Total number of alleles in called genotypes">
##INFO=<ID=BaseQRankSum,Number=1,Type=Float,Description="Z-score from Wilcoxon rank sum test of Alt Vs. Ref base qualities">
##INFO=<ID=ClippingRankSum,Number=1,Type=Float,Description="Z-score From Wilcoxon rank sum test of Alt vs. Ref number of hard clipped bases">
##INFO=<ID=DP,Number=1,Type=Integer,Description="Approximate read depth; some reads may have been filtered">
##INFO=<ID=DS,Number=0,Type=Flag,Description="Were any of the samples downsampled?">
##INFO=<ID=ExcessHet,Number=1,Type=Float,Description="Phred-scaled p-value for exact test of excess heterozygosity">
##INFO=<ID=FS,Number=1,Type=Float,Description="Phred-scaled p-value using Fisher's exact test to detect strand bias">
##INFO=<ID=HaplotypeScore,Number=1,Type=Float,Description="Consistency of the site with at most two segregating haplotypes">
##INFO=<ID=InbreedingCoeff,Number=1,Type=Float,Description="Inbreeding coefficient as estimated from the genotype likelihoods per-sample when compared against the Hardy-Weinberg expectation">
##INFO=<ID=MLEAC,Number=A,Type=Integer,Description="Maximum likelihood expectation (MLE) for the allele counts (not necessarily the same as the AC), for each ALT allele, in the same order as listed">
##INFO=<ID=MLEAF,Number=A,Type=Float,Description="Maximum likelihood expectation (MLE) for the allele frequency (not necessarily the same as the AF), for each ALT allele, in the same order as listed">
##INFO=<ID=MQ,Number=1,Type=Float,Description="RMS Mapping Quality">
##INFO=<ID=MQRankSum,Number=1,Type=Float,Description="Z-score From Wilcoxon rank sum test of Alt vs. Ref read mapping qualities">
##INFO=<ID=QD,Number=1,Type=Float,Description="Variant Confidence/Quality by Depth">
##INFO=<ID=ReadPosRankSum,Number=1,Type=Float,Description="Z-score from Wilcoxon rank sum test of Alt vs. Ref read position bias">
##INFO=<ID=SOR,Number=1,Type=Float,Description="Symmetric Odds Ratio of 2x2 contingency table to detect strand bias">
##contig=<ID=chrI,length=198855>
##contig=<ID=chrII,length=810456>
##contig=<ID=chrIII,length=316501>
##contig=<ID=chrIV,length=1516959>
##contig=<ID=chrV,length=570663>
##contig=<ID=chrVI,length=270116>
##contig=<ID=chrVII,length=1084724>
##contig=<ID=chrVIII,length=557320>
##contig=<ID=chrIX,length=433988>
##contig=<ID=chrX,length=745688>
##contig=<ID=chrXI,length=666767>
##contig=<ID=chrXII,length=1065113>
##contig=<ID=chrXIII,length=917121>
##contig=<ID=chrXIV,length=784078>
##contig=<ID=chrXV,length=1078147>
##contig=<ID=chrXVI,length=943466>
##contig=<ID=mt,length=85611>
##reference=file:///media/artem/artem_second/20170727_RUN8/Project_Stepchenkova/re_SNP_call_URA3/N036-LAN210-FOA-A1-Oct12-RUN4-D3/../../LAN210/LAN210_v0.10m.fasta
##source=SelectVariants
#CHROM	POS	ID	REF	ALT	QUAL	FILTER	INFO	FORMAT	N036-LAN210-FOA-A1-Oct12-RUN4-D3
chrII	57001	.	G	A	386.77	PASS	AC=1;AF=0.500;AN=2;BaseQRankSum=1.520;ClippingRankSum=0.000;DP=23;ExcessHet=3.0103;FS=7.144;MLEAC=1;MLEAF=0.500;MQ=42.00;MQRankSum=0.000;QD=16.82;ReadPosRankSum=-0.286;SOR=0.086	GT:AD:DP:GQ:PL	0/1:11,12:23:99:415,0,341
chrII	143698	.	G	A	739.77	PASS	AC=1;AF=0.500;AN=2;BaseQRankSum=0.628;ClippingRankSum=0.000;DP=39;ExcessHet=3.0103;FS=1.235;MLEAC=1;MLEAF=0.500;MQ=42.00;MQRankSum=0.000;QD=18.97;ReadPosRankSum=0.833;SOR=0.990	GT:AD:DP:GQ:PL	0/1:18,21:39:99:768,0,647
chrII	296211	.	C	T	660.77	PASS	AC=1;AF=0.500;AN=2;BaseQRankSum=0.021;ClippingRankSum=0.000;DP=49;ExcessHet=3.0103;FS=4.233;MLEAC=1;MLEAF=0.500;MQ=41.63;MQRankSum=-0.930;QD=13.49;ReadPosRankSum=-0.549;SOR=0.264	GT:AD:DP:GQ:PL	0/1:29,20:49:99:689,0,1074
chrII	399526	.	G	A	617.77	PASS	AC=1;AF=0.500;AN=2;BaseQRankSum=0.944;ClippingRankSum=0.000;DP=35;ExcessHet=3.0103;FS=1.320;MLEAC=1;MLEAF=0.500;MQ=42.00;MQRankSum=0.000;QD=17.65;ReadPosRankSum=0.541;SOR=1.038	GT:AD:DP:GQ:PL	0/1:17,18:35:99:646,0,587
chrII	473898	.	G	A	779.77	PASS	AC=1;AF=0.500;AN=2;BaseQRankSum=-1.362;ClippingRankSum=0.000;DP=51;ExcessHet=3.0103;FS=17.884;MLEAC=1;MLEAF=0.500;MQ=42.00;MQRankSum=0.000;QD=15.29;ReadPosRankSum=-1.207;SOR=0.212	GT:AD:DP:GQ:PL	0/1:28,23:51:99:808,0,1055
chrII	626064	.	C	T	818.77	PASS	AC=1;AF=0.500;AN=2;BaseQRankSum=-0.413;ClippingRankSum=0.000;DP=55;ExcessHet=3.0103;FS=12.578;MLEAC=1;MLEAF=0.500;MQ=42.00;MQRankSum=0.000;QD=14.89;ReadPosRankSum=-0.788;SOR=1.724	GT:AD:DP:GQ:PL	0/1:31,24:55:99:847,0,1101
chrII	648460	.	C	T	750.77	PASS	AC=1;AF=0.500;AN=2;BaseQRankSum=-0.387;ClippingRankSum=0.000;DP=38;ExcessHet=3.0103;FS=4.865;MLEAC=1;MLEAF=0.500;MQ=42.00;MQRankSum=0.000;QD=19.76;ReadPosRankSum=-1.214;SOR=0.223	GT:AD:DP:GQ:PL	0/1:16,22:38:99:779,0,547
chrII	732830	.	G	A	689.77	PASS	AC=1;AF=0.500;AN=2;BaseQRankSum=-0.439;ClippingRankSum=0.000;DP=35;ExcessHet=3.0103;FS=13.882;MLEAC=1;MLEAF=0.500;MQ=42.00;MQRankSum=0.000;QD=19.71;ReadPosRankSum=-0.251;SOR=1.174	GT:AD:DP:GQ:PL	0/1:15,20:35:99:718,0,495
chrII	734757	.	C	T	1076.77	PASS	AC=1;AF=0.500;AN=2;BaseQRankSum=1.770;ClippingRankSum=0.000;DP=59;ExcessHet=3.0103;FS=3.576;MLEAC=1;MLEAF=0.500;MQ=42.00;MQRankSum=0.000;QD=18.25;ReadPosRankSum=1.798;SOR=0.846	GT:AD:DP:GQ:PL	0/1:29,30:59:99:1105,0,1011
chrIII	128008	.	G	A	531.77	PASS	AC=1;AF=0.500;AN=2;BaseQRankSum=-0.524;ClippingRankSum=0.000;DP=40;ExcessHet=3.0103;FS=1.254;MLEAC=1;MLEAF=0.500;MQ=42.00;MQRankSum=0.000;QD=13.29;ReadPosRankSum=-0.015;SOR=0.437	GT:AD:DP:GQ:PL	0/1:23,17:40:99:560,0,794
chrIII	137645	.	C	T	820.77	PASS	AC=1;AF=0.500;AN=2;BaseQRankSum=-0.760;ClippingRankSum=0.000;DP=49;ExcessHet=3.0103;FS=0.000;MLEAC=1;MLEAF=0.500;MQ=42.00;MQRankSum=0.000;QD=16.75;ReadPosRankSum=0.281;SOR=0.776	GT:AD:DP:GQ:PL	0/1:25,24:49:99:849,0,912
chrIV	101704	.	G	A	789.77	PASS	AC=1;AF=0.500;AN=2;BaseQRankSum=0.157;ClippingRankSum=0.000;DP=46;ExcessHet=3.0103;FS=0.000;MLEAC=1;MLEAF=0.500;MQ=42.00;MQRankSum=0.000;QD=17.17;ReadPosRankSum=-0.747;SOR=0.693	GT:AD:DP:GQ:PL	0/1:23,23:46:99:818,0,837
chrIV	265394	.	C	T	700.77	PASS	AC=1;AF=0.500;AN=2;BaseQRankSum=0.356;ClippingRankSum=0.000;DP=47;ExcessHet=3.0103;FS=1.121;MLEAC=1;MLEAF=0.500;MQ=42.00;MQRankSum=0.000;QD=14.91;ReadPosRankSum=-0.166;SOR=0.663	GT:AD:DP:GQ:PL	0/1:26,21:47:99:729,0,895
chrIV	299468	.	G	A	836.77	PASS	AC=1;AF=0.500;AN=2;BaseQRankSum=1.902;ClippingRankSum=0.000;DP=54;ExcessHet=3.0103;FS=15.517;MLEAC=1;MLEAF=0.500;MQ=42.00;MQRankSum=0.000;QD=15.50;ReadPosRankSum=0.711;SOR=1.459	GT:AD:DP:GQ:PL	0/1:29,25:54:99:865,0,875
chrIV	356960	.	G	A	1033.77	PASS	AC=1;AF=0.500;AN=2;BaseQRankSum=0.722;ClippingRankSum=0.000;DP=50;ExcessHet=3.0103;FS=4.108;MLEAC=1;MLEAF=0.500;MQ=42.00;MQRankSum=0.000;QD=20.68;ReadPosRankSum=0.100;SOR=0.313	GT:AD:DP:GQ:PL	0/1:21,29:50:99:1062,0,630
chrIV	412501	.	G	A	855.77	PASS	AC=1;AF=0.500;AN=2;BaseQRankSum=1.941;ClippingRankSum=0.000;DP=43;ExcessHet=3.0103;FS=1.192;MLEAC=1;MLEAF=0.500;MQ=42.00;MQRankSum=0.000;QD=19.90;ReadPosRankSum=-0.677;SOR=0.446	GT:AD:DP:GQ:PL	0/1:19,24:43:99:884,0,634
chrIV	429526	.	G	A	989.77	PASS	AC=1;AF=0.500;AN=2;BaseQRankSum=2.523;ClippingRankSum=0.000;DP=56;ExcessHet=3.0103;FS=0.000;MLEAC=1;MLEAF=0.500;MQ=41.93;MQRankSum=-1.352;QD=17.67;ReadPosRankSum=-0.918;SOR=0.826	GT:AD:DP:GQ:PL	0/1:27,29:56:99:1018,0,859
chrIV	444559	.	G	A	273.77	PASS	AC=1;AF=0.500;AN=2;BaseQRankSum=0.060;ClippingRankSum=0.000;DP=24;ExcessHet=3.0103;FS=1.748;MLEAC=1;MLEAF=0.500;MQ=41.92;MQRankSum=-1.205;QD=11.41;ReadPosRankSum=-0.784;SOR=1.136	GT:AD:DP:GQ:PL	0/1:15,9:24:99:302,0,510
chrIV	471535	.	G	A	906.77	PASS	AC=1;AF=0.500;AN=2;BaseQRankSum=0.009;ClippingRankSum=0.000;DP=55;ExcessHet=3.0103;FS=5.456;MLEAC=1;MLEAF=0.500;MQ=42.00;MQRankSum=0.000;QD=16.49;ReadPosRankSum=-0.723;SOR=0.833	GT:AD:DP:GQ:PL	0/1:29,26:55:99:935,0,1070
chrIV	523636	.	C	T	1099.77	PASS	AC=1;AF=0.500;AN=2;BaseQRankSum=1.016;ClippingRankSum=0.000;DP=48;ExcessHet=3.0103;FS=6.316;MLEAC=1;MLEAF=0.500;MQ=42.00;MQRankSum=0.000;QD=22.91;ReadPosRankSum=0.000;SOR=0.948	GT:AD:DP:GQ:PL	0/1:18,30:48:99:1128,0,603
chrIV	548423	.	G	A	1076.77	PASS	AC=1;AF=0.500;AN=2;BaseQRankSum=1.944;ClippingRankSum=0.000;DP=62;ExcessHet=3.0103;FS=2.139;MLEAC=1;MLEAF=0.500;MQ=42.00;MQRankSum=0.000;QD=17.37;ReadPosRankSum=-0.762;SOR=1.003	GT:AD:DP:GQ:PL	0/1:31,31:62:99:1105,0,1068
chrIV	556568	.	G	A	707.77	PASS	AC=1;AF=0.500;AN=2;BaseQRankSum=1.030;ClippingRankSum=0.000;DP=45;ExcessHet=3.0103;FS=1.238;MLEAC=1;MLEAF=0.500;MQ=41.96;MQRankSum=-1.025;QD=15.73;ReadPosRankSum=1.489;SOR=1.112	GT:AD:DP:GQ:PL	0/1:24,21:45:99:736,0,798
chrIV	562239	.	C	T	599.77	PASS	AC=1;AF=0.500;AN=2;BaseQRankSum=0.621;ClippingRankSum=0.000;DP=46;ExcessHet=3.0103;FS=8.900;MLEAC=1;MLEAF=0.500;MQ=42.00;MQRankSum=0.000;QD=13.04;ReadPosRankSum=-0.012;SOR=1.826	GT:AD:DP:GQ:PL	0/1:28,18:46:99:628,0,1035
chrIV	602153	.	G	A	752.77	PASS	AC=1;AF=0.500;AN=2;BaseQRankSum=2.291;ClippingRankSum=0.000;DP=41;ExcessHet=3.0103;FS=1.202;MLEAC=1;MLEAF=0.500;MQ=42.00;MQRankSum=0.000;QD=18.36;ReadPosRankSum=1.588;SOR=0.963	GT:AD:DP:GQ:PL	0/1:19,22:41:99:781,0,629
chrIV	628597	.	G	A	359.77	PASS	AC=1;AF=0.500;AN=2;BaseQRankSum=0.642;ClippingRankSum=0.000;DP=30;ExcessHet=3.0103;FS=0.000;MLEAC=1;MLEAF=0.500;MQ=41.93;MQRankSum=-1.157;QD=11.99;ReadPosRankSum=1.105;SOR=0.512	GT:AD:DP:GQ:PL	0/1:18,12:30:99:388,0,643
chrIV	721560	.	G	A	854.77	PASS	AC=1;AF=0.500;AN=2;BaseQRankSum=-0.185;ClippingRankSum=0.000;DP=57;ExcessHet=3.0103;FS=18.373;MLEAC=1;MLEAF=0.500;MQ=42.00;MQRankSum=0.000;QD=15.00;ReadPosRankSum=-0.612;SOR=2.662	GT:AD:DP:GQ:PL	0/1:31,26:57:99:883,0,1081
chrIV	846328	.	G	A	661.77	PASS	AC=1;AF=0.500;AN=2;BaseQRankSum=0.502;ClippingRankSum=0.000;DP=35;ExcessHet=3.0103;FS=2.966;MLEAC=1;MLEAF=0.500;MQ=42.00;MQRankSum=0.000;QD=18.91;ReadPosRankSum=-1.223;SOR=0.883	GT:AD:DP:GQ:PL	0/1:16,19:35:99:690,0,557
chrIV	1095358	.	G	A	497.77	PASS	AC=1;AF=0.500;AN=2;BaseQRankSum=1.799;ClippingRankSum=0.000;DP=32;ExcessHet=3.0103;FS=5.121;MLEAC=1;MLEAF=0.500;MQ=40.93;MQRankSum=1.778;QD=15.56;ReadPosRankSum=1.042;SOR=1.428	GT:AD:DP:GQ:PL	0/1:17,15:32:99:526,0,569
chrIV	1105143	.	G	A	598.77	PASS	AC=1;AF=0.500;AN=2;BaseQRankSum=1.454;ClippingRankSum=0.000;DP=30;ExcessHet=3.0103;FS=1.509;MLEAC=1;MLEAF=0.500;MQ=41.74;MQRankSum=-1.941;QD=19.96;ReadPosRankSum=0.164;SOR=1.230	GT:AD:DP:GQ:PL	0/1:14,16:30:99:627,0,1022
chrIV	1105144	.	G	A	598.77	PASS	AC=1;AF=0.500;AN=2;BaseQRankSum=0.651;ClippingRankSum=0.000;DP=30;ExcessHet=3.0103;FS=0.000;MLEAC=1;MLEAF=0.500;MQ=41.74;MQRankSum=-1.941;QD=19.96;ReadPosRankSum=0.141;SOR=0.892	GT:AD:DP:GQ:PL	0/1:14,16:30:99:627,0,1022
chrIV	1149187	.	G	A	728.77	PASS	AC=1;AF=0.500;AN=2;BaseQRankSum=0.957;ClippingRankSum=0.000;DP=40;ExcessHet=3.0103;FS=6.483;MLEAC=1;MLEAF=0.500;MQ=42.00;MQRankSum=0.000;QD=18.22;ReadPosRankSum=0.579;SOR=0.727	GT:AD:DP:GQ:PL	0/1:19,21:40:99:757,0,654
chrIV	1164998	.	G	A	430.77	PASS	AC=1;AF=0.500;AN=2;BaseQRankSum=2.634;ClippingRankSum=0.000;DP=30;ExcessHet=3.0103;FS=8.613;MLEAC=1;MLEAF=0.500;MQ=42.00;MQRankSum=0.000;QD=14.36;ReadPosRankSum=-0.295;SOR=0.901	GT:AD:DP:GQ:PL	0/1:17,13:30:99:459,0,561
chrIV	1179697	.	C	T	362.77	PASS	AC=1;AF=0.500;AN=2;BaseQRankSum=0.353;ClippingRankSum=0.000;DP=32;ExcessHet=3.0103;FS=1.393;MLEAC=1;MLEAF=0.500;MQ=41.94;MQRankSum=0.839;QD=11.34;ReadPosRankSum=-0.106;SOR=1.022	GT:AD:DP:GQ:PL	0/1:20,12:32:99:391,0,676
chrIV	1259366	.	G	A	785.77	PASS	AC=1;AF=0.500;AN=2;BaseQRankSum=0.154;ClippingRankSum=0.000;DP=51;ExcessHet=3.0103;FS=3.933;MLEAC=1;MLEAF=0.500;MQ=42.00;MQRankSum=0.000;QD=15.41;ReadPosRankSum=-1.027;SOR=0.791	GT:AD:DP:GQ:PL	0/1:28,23:51:99:814,0,1025
chrIV	1353489	.	G	A	629.77	PASS	AC=1;AF=0.500;AN=2;BaseQRankSum=0.805;ClippingRankSum=0.000;DP=48;ExcessHet=3.0103;FS=8.953;MLEAC=1;MLEAF=0.500;MQ=42.00;MQRankSum=0.000;QD=13.12;ReadPosRankSum=0.873;SOR=0.320	GT:AD:DP:GQ:PL	0/1:29,19:48:99:658,0,1062
chrV	114539	.	G	A	635.77	PASS	AC=2;AF=1.00;AN=2;DP=16;ExcessHet=3.0103;FS=0.000;MLEAC=2;MLEAF=1.00;MQ=42.00;QD=34.24;SOR=1.609	GT:AD:DP:GQ:PL	1/1:0,16:16:48:664,48,0
chrV	114667	.	G	A	1026.77	PASS	AC=2;AF=1.00;AN=2;DP=25;ExcessHet=3.0103;FS=0.000;MLEAC=2;MLEAF=1.00;MQ=42.00;QD=30.63;SOR=0.770	GT:AD:DP:GQ:PL	1/1:0,25:25:75:1055,75,0
chrV	114992	.	G	A	753.77	PASS	AC=2;AF=1.00;AN=2;DP=19;ExcessHet=3.0103;FS=0.000;MLEAC=2;MLEAF=1.00;MQ=42.00;QD=29.09;SOR=1.609	GT:AD:DP:GQ:PL	1/1:0,19:19:57:782,57,0
chrV	115061	.	G	A	673.77	PASS	AC=2;AF=1.00;AN=2;DP=17;ExcessHet=3.0103;FS=0.000;MLEAC=2;MLEAF=1.00;MQ=42.00;QD=32.93;SOR=1.739	GT:AD:DP:GQ:PL	1/1:0,17:17:51:702,51,0
chrV	115144	.	G	A	871.77	PASS	AC=2;AF=1.00;AN=2;DP=20;ExcessHet=3.0103;FS=0.000;MLEAC=2;MLEAF=1.00;MQ=41.41;QD=30.83;SOR=0.892	GT:AD:DP:GQ:PL	1/1:0,20:20:60:900,60,0
chrV	115150	.	G	A	913.77	PASS	AC=2;AF=1.00;AN=2;DP=21;ExcessHet=3.0103;FS=0.000;MLEAC=2;MLEAF=1.00;MQ=41.44;QD=29.67;SOR=0.990	GT:AD:DP:GQ:PL	1/1:0,21:21:63:942,63,0
chrV	115247	.	G	A	856.77	PASS	AC=2;AF=1.00;AN=2;BaseQRankSum=1.469;ClippingRankSum=0.000;DP=23;ExcessHet=3.0103;FS=0.000;MLEAC=2;MLEAF=1.00;MQ=42.00;MQRankSum=0.000;QD=34.04;ReadPosRankSum=2.039;SOR=0.527	GT:AD:DP:GQ:PL	1/1:1,22:23:32:885,32,0
chrV	115550	.	G	A	1021.77	PASS	AC=2;AF=1.00;AN=2;DP=25;ExcessHet=3.0103;FS=0.000;MLEAC=2;MLEAF=1.00;MQ=42.00;QD=32.42;SOR=1.358	GT:AD:DP:GQ:PL	1/1:0,25:25:75:1050,75,0
chrV	116021	.	G	A	847.77	PASS	AC=2;AF=1.00;AN=2;DP=23;ExcessHet=3.0103;FS=0.000;MLEAC=2;MLEAF=1.00;MQ=42.00;QD=29.00;SOR=0.776	GT:AD:DP:GQ:PL	1/1:0,23:23:68:876,68,0
chrV	116183	.	G	A	926.77	PASS	AC=2;AF=1.00;AN=2;DP=24;ExcessHet=3.0103;FS=0.000;MLEAC=2;MLEAF=1.00;MQ=42.00;QD=26.28;SOR=1.519	GT:AD:DP:GQ:PL	1/1:0,24:24:72:955,72,0
chrV	116432	.	G	A	1623.77	PASS	AC=2;AF=1.00;AN=2;BaseQRankSum=-0.292;ClippingRankSum=0.000;DP=42;ExcessHet=3.0103;FS=0.000;MLEAC=2;MLEAF=1.00;MQ=42.00;MQRankSum=0.000;QD=30.19;ReadPosRankSum=-0.674;SOR=0.298	GT:AD:DP:GQ:PL	1/1:1,41:42:83:1652,83,0
chrV	116615	.	G	A	763.82	PASS	AC=2;AF=1.00;AN=2;BaseQRankSum=-0.168;ClippingRankSum=0.000;DP=21;ExcessHet=3.0103;FS=0.000;MLEAC=2;MLEAF=1.00;MQ=42.00;MQRankSum=0.000;QD=29.45;ReadPosRankSum=1.553;SOR=0.223	GT:AD:DP:GQ:PL	1/1:1,20:21:19:792,19,0
chrV	116841	.	G	A	834.77	PASS	AC=2;AF=1.00;AN=2;DP=21;ExcessHet=3.0103;FS=0.000;MLEAC=2;MLEAF=1.00;MQ=42.00;QD=34.04;SOR=0.784	GT:AD:DP:GQ:PL	1/1:0,21:21:63:863,63,0
chrV	117093	.	G	A	1040.77	PASS	AC=2;AF=1.00;AN=2;DP=23;ExcessHet=3.0103;FS=0.000;MLEAC=2;MLEAF=1.00;MQ=41.23;QD=29.82;SOR=0.776	GT:AD:DP:GQ:PL	1/1:0,23:23:72:1069,72,0
chrV	117097	.	G	A	1040.77	PASS	AC=2;AF=1.00;AN=2;DP=24;ExcessHet=3.0103;FS=0.000;MLEAC=2;MLEAF=1.00;MQ=41.26;QD=33.74;SOR=0.693	GT:AD:DP:GQ:PL	1/1:0,24:24:72:1069,72,0
chrV	118152	.	G	A	982.77	PASS	AC=2;AF=1.00;AN=2;DP=25;ExcessHet=3.0103;FS=0.000;MLEAC=2;MLEAF=1.00;MQ=42.00;QD=33.93;SOR=0.941	GT:AD:DP:GQ:PL	1/1:0,25:25:75:1011,75,0
chrV	119070	.	G	A	911.77	PASS	AC=2;AF=1.00;AN=2;DP=24;ExcessHet=3.0103;FS=0.000;MLEAC=2;MLEAF=1.00;MQ=41.92;QD=33.49;SOR=0.859	GT:AD:DP:GQ:PL	1/1:0,24:24:72:940,72,0
chrV	119557	.	G	A	833.77	PASS	AC=2;AF=1.00;AN=2;DP=21;ExcessHet=3.0103;FS=0.000;MLEAC=2;MLEAF=1.00;MQ=42.00;QD=33.07;SOR=1.230	GT:AD:DP:GQ:PL	1/1:0,21:21:63:862,63,0
chrV	122309	.	G	A	513.74	PASS	AC=2;AF=1.00;AN=2;BaseQRankSum=1.066;ClippingRankSum=0.000;DP=15;ExcessHet=3.0103;FS=0.000;MLEAC=2;MLEAF=1.00;MQ=42.00;MQRankSum=0.000;QD=34.25;ReadPosRankSum=-0.331;SOR=1.179	GT:AD:DP:GQ:PL	1/1:1,14:15:6:541,6,0
chrV	122982	.	G	A	928.77	PASS	AC=2;AF=1.00;AN=2;BaseQRankSum=0.420;ClippingRankSum=0.000;DP=25;ExcessHet=3.0103;FS=0.000;MLEAC=2;MLEAF=1.00;MQ=41.92;MQRankSum=0.000;QD=32.11;ReadPosRankSum=0.823;SOR=0.293	GT:AD:DP:GQ:PL	1/1:1,24:25:33:957,33,0
chrVI	69153	.	C	T	298.77	PASS	AC=1;AF=0.500;AN=2;BaseQRankSum=-0.957;ClippingRankSum=0.000;DP=24;ExcessHet=3.0103;FS=3.892;MLEAC=1;MLEAF=0.500;MQ=42.00;MQRankSum=0.000;QD=12.45;ReadPosRankSum=0.094;SOR=0.842	GT:AD:DP:GQ:PL	0/1:14,10:24:99:327,0,507
chrVII	20916	.	C	T	582.77	PASS	AC=1;AF=0.500;AN=2;BaseQRankSum=-0.204;ClippingRankSum=0.000;DP=40;ExcessHet=3.0103;FS=9.510;MLEAC=1;MLEAF=0.500;MQ=42.00;MQRankSum=0.000;QD=14.57;ReadPosRankSum=-1.553;SOR=1.073	GT:AD:DP:GQ:PL	0/1:21,19:40:99:611,0,704
chrVII	33874	.	C	T	298.77	PASS	AC=1;AF=0.500;AN=2;BaseQRankSum=0.317;ClippingRankSum=0.000;DP=28;ExcessHet=3.0103;FS=1.619;MLEAC=1;MLEAF=0.500;MQ=42.00;MQRankSum=0.000;QD=10.67;ReadPosRankSum=-0.209;SOR=1.302	GT:AD:DP:GQ:PL	0/1:18,10:28:99:327,0,631
chrVII	36728	.	G	A	224.77	PASS	AC=1;AF=0.500;AN=2;BaseQRankSum=1.214;ClippingRankSum=0.000;DP=16;ExcessHet=3.0103;FS=5.193;MLEAC=1;MLEAF=0.500;MQ=42.00;MQRankSum=0.000;QD=14.05;ReadPosRankSum=0.755;SOR=0.532	GT:AD:DP:GQ:PL	0/1:9,7:16:99:253,0,335
chrVII	78162	.	C	T	1268.77	PASS	AC=1;AF=0.500;AN=2;BaseQRankSum=0.304;ClippingRankSum=0.000;DP=48;ExcessHet=3.0103;FS=0.000;MLEAC=1;MLEAF=0.500;MQ=42.00;MQRankSum=0.000;QD=26.43;ReadPosRankSum=-0.313;SOR=0.914	GT:AD:DP:GQ:PL	0/1:14,34:48:99:1297,0,446
chrVII	228726	.	C	T	769.77	PASS	AC=1;AF=0.500;AN=2;BaseQRankSum=0.761;ClippingRankSum=0.000;DP=47;ExcessHet=3.0103;FS=1.117;MLEAC=1;MLEAF=0.500;MQ=42.00;MQRankSum=0.000;QD=16.38;ReadPosRankSum=0.377;SOR=0.646	GT:AD:DP:GQ:PL	0/1:24,23:47:99:798,0,825
chrVII	274846	.	G	A	460.77	PASS	AC=1;AF=0.500;AN=2;BaseQRankSum=0.241;ClippingRankSum=0.000;DP=22;ExcessHet=3.0103;FS=0.000;MLEAC=1;MLEAF=0.500;MQ=42.00;MQRankSum=0.000;QD=20.94;ReadPosRankSum=-0.385;SOR=0.551	GT:AD:DP:GQ:PL	0/1:8,14:22:99:489,0,263
chrVII	287150	.	G	A	592.77	PASS	AC=1;AF=0.500;AN=2;BaseQRankSum=1.292;ClippingRankSum=0.000;DP=49;ExcessHet=3.0103;FS=1.142;MLEAC=1;MLEAF=0.500;MQ=41.71;MQRankSum=-1.215;QD=12.10;ReadPosRankSum=1.935;SOR=0.495	GT:AD:DP:GQ:PL	0/1:30,19:49:99:621,0,1051
chrVII	366663	.	G	A	584.77	PASS	AC=1;AF=0.500;AN=2;BaseQRankSum=-0.663;ClippingRankSum=0.000;DP=41;ExcessHet=3.0103;FS=2.709;MLEAC=1;MLEAF=0.500;MQ=42.00;MQRankSum=0.000;QD=14.26;ReadPosRankSum=-1.046;SOR=0.747	GT:AD:DP:GQ:PL	0/1:23,18:41:99:613,0,834
chrVII	389875	.	C	T	673.77	PASS	AC=1;AF=0.500;AN=2;BaseQRankSum=-0.425;ClippingRankSum=0.000;DP=39;ExcessHet=3.0103;FS=0.000;MLEAC=1;MLEAF=0.500;MQ=42.00;MQRankSum=0.000;QD=17.28;ReadPosRankSum=1.284;SOR=0.784	GT:AD:DP:GQ:PL	0/1:19,20:39:99:702,0,676
chrVII	461449	.	G	A	577.77	PASS	AC=1;AF=0.500;AN=2;BaseQRankSum=0.399;ClippingRankSum=0.000;DP=34;ExcessHet=3.0103;FS=1.377;MLEAC=1;MLEAF=0.500;MQ=42.00;MQRankSum=0.000;QD=16.99;ReadPosRankSum=-0.425;SOR=1.218	GT:AD:DP:GQ:PL	0/1:17,17:34:99:606,0,598
chrVII	481456	.	G	A	1081.77	PASS	AC=1;AF=0.500;AN=2;BaseQRankSum=1.808;ClippingRankSum=0.000;DP=50;ExcessHet=3.0103;FS=1.117;MLEAC=1;MLEAF=0.500;MQ=40.99;MQRankSum=0.000;QD=21.64;ReadPosRankSum=-1.432;SOR=0.492	GT:AD:DP:GQ:PL	0/1:19,31:50:99:1110,0,606
chrVII	560079	.	G	A	463.77	PASS	AC=1;AF=0.500;AN=2;BaseQRankSum=-1.262;ClippingRankSum=0.000;DP=36;ExcessHet=3.0103;FS=0.000;MLEAC=1;MLEAF=0.500;MQ=42.00;MQRankSum=0.000;QD=12.88;ReadPosRankSum=-0.055;SOR=0.745	GT:AD:DP:GQ:PL	0/1:21,15:36:99:492,0,768
chrVII	869519	.	G	A	921.77	PASS	AC=1;AF=0.500;AN=2;BaseQRankSum=0.681;ClippingRankSum=0.000;DP=53;ExcessHet=3.0103;FS=1.067;MLEAC=1;MLEAF=0.500;MQ=42.00;MQRankSum=0.000;QD=17.39;ReadPosRankSum=0.302;SOR=0.491	GT:AD:DP:GQ:PL	0/1:26,27:53:99:950,0,927
chrVII	953750	.	G	A	774.77	PASS	AC=1;AF=0.500;AN=2;BaseQRankSum=2.243;ClippingRankSum=0.000;DP=49;ExcessHet=3.0103;FS=1.092;MLEAC=1;MLEAF=0.500;MQ=42.00;MQRankSum=0.000;QD=15.81;ReadPosRankSum=0.171;SOR=0.507	GT:AD:DP:GQ:PL	0/1:26,23:49:99:803,0,875
chrVII	971277	.	C	T	1427.77	PASS	AC=1;AF=0.500;AN=2;BaseQRankSum=0.817;ClippingRankSum=0.000;DP=69;ExcessHet=3.0103;FS=3.279;MLEAC=1;MLEAF=0.500;MQ=42.00;MQRankSum=0.000;QD=20.69;ReadPosRankSum=1.846;SOR=0.859	GT:AD:DP:GQ:PL	0/1:28,41:69:99:1456,0,923
chrVII	1021930	.	G	A	811.77	PASS	AC=1;AF=0.500;AN=2;BaseQRankSum=0.417;ClippingRankSum=0.000;DP=37;ExcessHet=3.0103;FS=7.257;MLEAC=1;MLEAF=0.500;MQ=41.84;MQRankSum=-1.278;QD=21.94;ReadPosRankSum=-0.748;SOR=1.100	GT:AD:DP:GQ:PL	0/1:13,24:37:99:840,0,397
chrVIII	65548	.	G	A	645.77	PASS	AC=1;AF=0.500;AN=2;BaseQRankSum=2.237;ClippingRankSum=0.000;DP=43;ExcessHet=3.0103;FS=9.040;MLEAC=1;MLEAF=0.500;MQ=42.00;MQRankSum=0.000;QD=15.02;ReadPosRankSum=1.716;SOR=1.512	GT:AD:DP:GQ:PL	0/1:24,19:43:99:674,0,863
chrVIII	194669	.	G	A	683.77	PASS	AC=1;AF=0.500;AN=2;BaseQRankSum=1.193;ClippingRankSum=0.000;DP=46;ExcessHet=3.0103;FS=4.736;MLEAC=1;MLEAF=0.500;MQ=42.00;MQRankSum=0.000;QD=14.86;ReadPosRankSum=-0.110;SOR=1.519	GT:AD:DP:GQ:PL	0/1:26,20:46:99:712,0,929
chrVIII	441970	.	C	T	955.77	PASS	AC=1;AF=0.500;AN=2;BaseQRankSum=0.057;ClippingRankSum=0.000;DP=51;ExcessHet=3.0103;FS=5.704;MLEAC=1;MLEAF=0.500;MQ=42.00;MQRankSum=0.000;QD=18.74;ReadPosRankSum=-0.757;SOR=1.170	GT:AD:DP:GQ:PL	0/1:22,29:51:99:984,0,697
chrVIII	485116	.	G	A	1217.77	PASS	AC=1;AF=0.500;AN=2;BaseQRankSum=0.314;ClippingRankSum=0.000;DP=73;ExcessHet=3.0103;FS=3.202;MLEAC=1;MLEAF=0.500;MQ=42.00;MQRankSum=0.000;QD=16.68;ReadPosRankSum=-1.663;SOR=1.166	GT:AD:DP:GQ:PL	0/1:38,35:73:99:1246,0,1349
chrIX	27967	.	G	A	832.77	PASS	AC=1;AF=0.500;AN=2;BaseQRankSum=0.358;ClippingRankSum=0.000;DP=44;ExcessHet=3.0103;FS=2.824;MLEAC=1;MLEAF=0.500;MQ=42.00;MQRankSum=0.000;QD=18.93;ReadPosRankSum=0.261;SOR=0.292	GT:AD:DP:GQ:PL	0/1:19,25:44:99:861,0,603
chrIX	47588	.	G	A	819.77	PASS	AC=1;AF=0.500;AN=2;BaseQRankSum=0.622;ClippingRankSum=0.000;DP=48;ExcessHet=3.0103;FS=0.000;MLEAC=1;MLEAF=0.500;MQ=42.00;MQRankSum=0.000;QD=17.08;ReadPosRankSum=-1.766;SOR=0.549	GT:AD:DP:GQ:PL	0/1:24,24:48:99:848,0,797
chrIX	138962	.	G	A	607.77	PASS	AC=1;AF=0.500;AN=2;BaseQRankSum=-1.461;ClippingRankSum=0.000;DP=46;ExcessHet=3.0103;FS=0.000;MLEAC=1;MLEAF=0.500;MQ=42.00;MQRankSum=0.000;QD=13.21;ReadPosRankSum=0.576;SOR=0.686	GT:AD:DP:GQ:PL	0/1:27,19:46:99:636,0,988
chrIX	279695	.	G	A	934.77	PASS	AC=1;AF=0.500;AN=2;BaseQRankSum=-0.181;ClippingRankSum=0.000;DP=51;ExcessHet=3.0103;FS=1.072;MLEAC=1;MLEAF=0.500;MQ=42.00;MQRankSum=0.000;QD=18.33;ReadPosRankSum=-0.708;SOR=0.633	GT:AD:DP:GQ:PL	0/1:24,27:51:99:963,0,841
chrIX	295402	.	C	T	722.77	PASS	AC=1;AF=0.500;AN=2;BaseQRankSum=1.578;ClippingRankSum=0.000;DP=55;ExcessHet=3.0103;FS=2.346;MLEAC=1;MLEAF=0.500;MQ=42.00;MQRankSum=0.000;QD=13.14;ReadPosRankSum=0.777;SOR=1.048	GT:AD:DP:GQ:PL	0/1:33,22:55:99:751,0,1176
chrX	52741	.	G	A	413.77	PASS	AC=1;AF=0.500;AN=2;BaseQRankSum=1.305;ClippingRankSum=0.000;DP=29;ExcessHet=3.0103;FS=13.375;MLEAC=1;MLEAF=0.500;MQ=42.00;MQRankSum=0.000;QD=14.27;ReadPosRankSum=1.437;SOR=0.615	GT:AD:DP:GQ:PL	0/1:17,12:29:99:442,0,623
chrX	122359	.	G	A	415.77	PASS	AC=1;AF=0.500;AN=2;BaseQRankSum=0.153;ClippingRankSum=0.000;DP=47;ExcessHet=3.0103;FS=2.808;MLEAC=1;MLEAF=0.500;MQ=42.00;MQRankSum=0.000;QD=8.85;ReadPosRankSum=0.734;SOR=0.796	GT:AD:DP:GQ:PL	0/1:33,14:47:99:444,0,1236
chrX	173080	.	G	A	551.77	PASS	AC=1;AF=0.500;AN=2;BaseQRankSum=1.518;ClippingRankSum=0.000;DP=30;ExcessHet=3.0103;FS=1.515;MLEAC=1;MLEAF=0.500;MQ=42.00;MQRankSum=0.000;QD=18.39;ReadPosRankSum=1.257;SOR=1.127	GT:AD:DP:GQ:PL	0/1:13,17:30:99:580,0,373
chrX	193349	.	C	T	480.77	PASS	AC=1;AF=0.500;AN=2;BaseQRankSum=-1.905;ClippingRankSum=0.000;DP=42;ExcessHet=3.0103;FS=2.786;MLEAC=1;MLEAF=0.500;MQ=41.95;MQRankSum=-1.226;QD=11.45;ReadPosRankSum=-1.572;SOR=0.754	GT:AD:DP:GQ:PL	0/1:26,16:42:99:509,0,972
chrX	403927	.	G	A	825.77	PASS	AC=1;AF=0.500;AN=2;BaseQRankSum=1.618;ClippingRankSum=0.000;DP=55;ExcessHet=3.0103;FS=0.000;MLEAC=1;MLEAF=0.500;MQ=42.00;MQRankSum=0.000;QD=15.01;ReadPosRankSum=0.829;SOR=0.791	GT:AD:DP:GQ:PL	0/1:31,24:55:99:854,0,1062
chrX	470981	.	C	T	745.77	PASS	AC=1;AF=0.500;AN=2;BaseQRankSum=1.199;ClippingRankSum=0.000;DP=43;ExcessHet=3.0103;FS=4.388;MLEAC=1;MLEAF=0.500;MQ=41.95;MQRankSum=-0.930;QD=17.34;ReadPosRankSum=-0.210;SOR=1.286	GT:AD:DP:GQ:PL	0/1:21,22:43:99:774,0,682
chrX	609147	.	G	A	418.77	PASS	AC=1;AF=0.500;AN=2;BaseQRankSum=0.726;ClippingRankSum=0.000;DP=30;ExcessHet=3.0103;FS=3.325;MLEAC=1;MLEAF=0.500;MQ=41.28;MQRankSum=-4.993;QD=13.96;ReadPosRankSum=2.223;SOR=1.445	GT:AD:DP:GQ:PL	0/1:18,12:30:99:447,0,1932
chrX	609148	.	G	A	415.77	PASS	AC=1;AF=0.500;AN=2;BaseQRankSum=1.245;ClippingRankSum=0.000;DP=31;ExcessHet=3.0103;FS=3.151;MLEAC=1;MLEAF=0.500;MQ=41.30;MQRankSum=-5.087;QD=13.41;ReadPosRankSum=2.329;SOR=1.302	GT:AD:DP:GQ:PL	0/1:19,12:31:99:444,0,1964
chrX	609150	.	G	A	415.77	PASS	AC=1;AF=0.500;AN=2;BaseQRankSum=1.861;ClippingRankSum=0.000;DP=31;ExcessHet=3.0103;FS=3.151;MLEAC=1;MLEAF=0.500;MQ=41.30;MQRankSum=-5.087;QD=13.41;ReadPosRankSum=2.103;SOR=1.302	GT:AD:DP:GQ:PL	0/1:19,12:31:99:444,0,1964
chrX	683544	.	G	A	564.77	PASS	AC=1;AF=0.500;AN=2;BaseQRankSum=1.972;ClippingRankSum=0.000;DP=29;ExcessHet=3.0103;FS=1.455;MLEAC=1;MLEAF=0.500;MQ=41.93;MQRankSum=-0.832;QD=19.47;ReadPosRankSum=0.000;SOR=0.845	GT:AD:DP:GQ:PL	0/1:13,16:29:99:593,0,430
chrXI	104545	.	C	T	1170.77	PASS	AC=1;AF=0.500;AN=2;BaseQRankSum=-0.660;ClippingRankSum=0.000;DP=59;ExcessHet=3.0103;FS=5.296;MLEAC=1;MLEAF=0.500;MQ=42.00;MQRankSum=0.000;QD=19.84;ReadPosRankSum=0.331;SOR=0.604	GT:AD:DP:GQ:PL	0/1:26,33:59:99:1199,0,927
chrXI	153010	.	G	A	618.77	PASS	AC=1;AF=0.500;AN=2;BaseQRankSum=-0.791;ClippingRankSum=0.000;DP=34;ExcessHet=3.0103;FS=3.041;MLEAC=1;MLEAF=0.500;MQ=42.00;MQRankSum=0.000;QD=18.20;ReadPosRankSum=-1.141;SOR=0.317	GT:AD:DP:GQ:PL	0/1:16,18:34:99:647,0,586
chrXI	179088	.	G	A	503.77	PASS	AC=1;AF=0.500;AN=2;BaseQRankSum=0.225;ClippingRankSum=0.000;DP=36;ExcessHet=3.0103;FS=13.878;MLEAC=1;MLEAF=0.500;MQ=42.00;MQRankSum=0.000;QD=13.99;ReadPosRankSum=-1.351;SOR=0.959	GT:AD:DP:GQ:PL	0/1:20,16:36:99:532,0,697
chrXI	231001	.	G	A	606.77	PASS	AC=1;AF=0.500;AN=2;BaseQRankSum=-0.771;ClippingRankSum=0.000;DP=46;ExcessHet=3.0103;FS=0.000;MLEAC=1;MLEAF=0.500;MQ=42.00;MQRankSum=0.000;QD=13.19;ReadPosRankSum=0.951;SOR=0.686	GT:AD:DP:GQ:PL	0/1:27,19:46:99:635,0,1017
chrXI	231914	.	C	T	884.77	PASS	AC=1;AF=0.500;AN=2;BaseQRankSum=1.352;ClippingRankSum=0.000;DP=48;ExcessHet=3.0103;FS=0.000;MLEAC=1;MLEAF=0.500;MQ=41.88;MQRankSum=1.870;QD=18.43;ReadPosRankSum=0.196;SOR=0.826	GT:AD:DP:GQ:PL	0/1:23,25:48:99:913,0,883
chrXI	231921	.	C	T	803.77	PASS	AC=1;AF=0.500;AN=2;BaseQRankSum=-2.185;ClippingRankSum=0.000;DP=46;ExcessHet=3.0103;FS=0.000;MLEAC=1;MLEAF=0.500;MQ=41.83;MQRankSum=-2.236;QD=17.47;ReadPosRankSum=-0.024;SOR=0.796	GT:AD:DP:GQ:PL	0/1:25,21:46:99:832,0,1024
chrXI	231922	.	C	T	803.77	PASS	AC=1;AF=0.500;AN=2;BaseQRankSum=-1.700;ClippingRankSum=0.000;DP=47;ExcessHet=3.0103;FS=0.000;MLEAC=1;MLEAF=0.500;MQ=41.83;MQRankSum=-2.183;QD=17.10;ReadPosRankSum=-0.613;SOR=0.674	GT:AD:DP:GQ:PL	0/1:25,22:47:99:832,0,1024
chrXI	258101	.	G	A	1280.77	PASS	AC=1;AF=0.500;AN=2;BaseQRankSum=1.193;ClippingRankSum=0.000;DP=62;ExcessHet=3.0103;FS=7.026;MLEAC=1;MLEAF=0.500;MQ=42.00;MQRankSum=0.000;QD=20.66;ReadPosRankSum=-0.144;SOR=1.069	GT:AD:DP:GQ:PL	0/1:26,36:62:99:1309,0,857
chrXI	327595	.	G	A	1033.77	PASS	AC=1;AF=0.500;AN=2;BaseQRankSum=0.370;ClippingRankSum=0.000;DP=62;ExcessHet=3.0103;FS=5.076;MLEAC=1;MLEAF=0.500;MQ=42.00;MQRankSum=0.000;QD=16.67;ReadPosRankSum=1.374;SOR=1.356	GT:AD:DP:GQ:PL	0/1:32,30:62:99:1062,0,1127
chrXI	358486	.	G	A	1011.77	PASS	AC=1;AF=0.500;AN=2;BaseQRankSum=2.636;ClippingRankSum=0.000;DP=54;ExcessHet=3.0103;FS=0.000;MLEAC=1;MLEAF=0.500;MQ=41.82;MQRankSum=-2.063;QD=18.74;ReadPosRankSum=0.715;SOR=0.826	GT:AD:DP:GQ:PL	0/1:24,30:54:99:1040,0,582
chrXI	487475	.	G	A	676.77	PASS	AC=1;AF=0.500;AN=2;BaseQRankSum=-0.199;ClippingRankSum=0.000;DP=47;ExcessHet=3.0103;FS=4.134;MLEAC=1;MLEAF=0.500;MQ=42.00;MQRankSum=0.000;QD=14.40;ReadPosRankSum=-0.550;SOR=0.662	GT:AD:DP:GQ:PL	0/1:27,20:47:99:705,0,1016
chrXI	547075	.	C	T	498.77	PASS	AC=1;AF=0.500;AN=2;BaseQRankSum=0.270;ClippingRankSum=0.000;DP=21;ExcessHet=3.0103;FS=0.000;MLEAC=1;MLEAF=0.500;MQ=42.00;MQRankSum=0.000;QD=23.75;ReadPosRankSum=0.350;SOR=0.929	GT:AD:DP:GQ:PL	0/1:7,14:21:99:527,0,228
chrXI	556381	.	C	T	132.77	PASS	AC=1;AF=0.500;AN=2;BaseQRankSum=-0.550;ClippingRankSum=0.000;DP=12;ExcessHet=3.0103;FS=2.398;MLEAC=1;MLEAF=0.500;MQ=42.00;MQRankSum=0.000;QD=11.06;ReadPosRankSum=-1.359;SOR=1.609	GT:AD:DP:GQ:PL	0/1:7,5:12:99:161,0,256
chrXI	590072	.	G	A	302.77	PASS	AC=1;AF=0.500;AN=2;BaseQRankSum=0.538;ClippingRankSum=0.000;DP=12;ExcessHet=3.0103;FS=0.000;MLEAC=1;MLEAF=0.500;MQ=42.00;MQRankSum=0.000;QD=25.23;ReadPosRankSum=0.325;SOR=0.634	GT:AD:DP:GQ:PL	0/1:3,9:12:89:331,0,89
chrXII	33788	.	C	T	992.77	PASS	AC=1;AF=0.500;AN=2;BaseQRankSum=0.460;ClippingRankSum=0.000;DP=59;ExcessHet=3.0103;FS=2.177;MLEAC=1;MLEAF=0.500;MQ=42.00;MQRankSum=0.000;QD=16.83;ReadPosRankSum=-0.796;SOR=0.693	GT:AD:DP:GQ:PL	0/1:31,28:59:99:1021,0,1125
chrXII	46519	.	G	A	689.77	PASS	AC=1;AF=0.500;AN=2;BaseQRankSum=0.340;ClippingRankSum=0.000;DP=39;ExcessHet=3.0103;FS=12.506;MLEAC=1;MLEAF=0.500;MQ=42.00;MQRankSum=0.000;QD=17.69;ReadPosRankSum=-0.348;SOR=1.604	GT:AD:DP:GQ:PL	0/1:19,20:39:99:718,0,659
chrXII	210458	.	G	A	1228.77	PASS	AC=1;AF=0.500;AN=2;BaseQRankSum=2.571;ClippingRankSum=0.000;DP=66;ExcessHet=3.0103;FS=1.998;MLEAC=1;MLEAF=0.500;MQ=42.00;MQRankSum=0.000;QD=18.62;ReadPosRankSum=0.014;SOR=0.593	GT:AD:DP:GQ:PL	0/1:31,35:66:99:1257,0,1061
chrXII	246257	.	C	T	884.77	PASS	AC=1;AF=0.500;AN=2;BaseQRankSum=1.770;ClippingRankSum=0.000;DP=54;ExcessHet=3.0103;FS=2.277;MLEAC=1;MLEAF=0.500;MQ=42.00;MQRankSum=0.000;QD=16.38;ReadPosRankSum=0.116;SOR=1.051	GT:AD:DP:GQ:PL	0/1:29,25:54:99:913,0,970
chrXII	252425	.	C	T	649.77	PASS	AC=1;AF=0.500;AN=2;BaseQRankSum=0.169;ClippingRankSum=0.000;DP=48;ExcessHet=3.0103;FS=8.450;MLEAC=1;MLEAF=0.500;MQ=42.00;MQRankSum=0.000;QD=13.54;ReadPosRankSum=-1.457;SOR=0.884	GT:AD:DP:GQ:PL	0/1:28,20:48:99:678,0,1012
chrXII	310104	.	G	A	469.77	PASS	AC=1;AF=0.500;AN=2;BaseQRankSum=2.684;ClippingRankSum=0.000;DP=33;ExcessHet=3.0103;FS=10.692;MLEAC=1;MLEAF=0.500;MQ=42.00;MQRankSum=0.000;QD=14.24;ReadPosRankSum=0.289;SOR=1.108	GT:AD:DP:GQ:PL	0/1:19,14:33:99:498,0,615
chrXII	353149	.	G	A	231.77	PASS	AC=1;AF=0.500;AN=2;BaseQRankSum=1.109;ClippingRankSum=0.000;DP=28;ExcessHet=3.0103;FS=0.000;MLEAC=1;MLEAF=0.500;MQ=42.00;MQRankSum=0.000;QD=8.28;ReadPosRankSum=0.677;SOR=0.732	GT:AD:DP:GQ:PL	0/1:20,8:28:99:260,0,763
chrXII	387893	.	G	A	949.77	PASS	AC=1;AF=0.500;AN=2;BaseQRankSum=0.126;ClippingRankSum=0.000;DP=46;ExcessHet=3.0103;FS=12.224;MLEAC=1;MLEAF=0.500;MQ=42.00;MQRankSum=0.000;QD=20.65;ReadPosRankSum=-0.258;SOR=2.108	GT:AD:DP:GQ:PL	0/1:18,28:46:99:978,0,584
chrXII	538083	.	C	T	1031.77	PASS	AC=1;AF=0.500;AN=2;BaseQRankSum=-0.873;ClippingRankSum=0.000;DP=53;ExcessHet=3.0103;FS=3.901;MLEAC=1;MLEAF=0.500;MQ=42.00;MQRankSum=0.000;QD=19.47;ReadPosRankSum=-1.154;SOR=0.424	GT:AD:DP:GQ:PL	0/1:24,29:53:99:1060,0,874
chrXII	586078	.	G	A	527.77	PASS	AC=1;AF=0.500;AN=2;BaseQRankSum=0.973;ClippingRankSum=0.000;DP=34;ExcessHet=3.0103;FS=18.263;MLEAC=1;MLEAF=0.500;MQ=42.00;MQRankSum=0.000;QD=15.52;ReadPosRankSum=2.379;SOR=1.938	GT:AD:DP:GQ:PL	0/1:18,16:34:99:556,0,625
chrXII	634846	.	C	T	646.77	PASS	AC=1;AF=0.500;AN=2;BaseQRankSum=-0.490;ClippingRankSum=0.000;DP=41;ExcessHet=3.0103;FS=19.585;MLEAC=1;MLEAF=0.500;MQ=42.00;MQRankSum=0.000;QD=15.77;ReadPosRankSum=0.819;SOR=2.361	GT:AD:DP:GQ:PL	0/1:22,19:41:99:675,0,820
chrXII	636695	.	C	T	914.77	PASS	AC=1;AF=0.500;AN=2;BaseQRankSum=2.197;ClippingRankSum=0.000;DP=45;ExcessHet=3.0103;FS=1.143;MLEAC=1;MLEAF=0.500;MQ=42.00;MQRankSum=0.000;QD=20.33;ReadPosRankSum=0.841;SOR=0.941	GT:AD:DP:GQ:PL	0/1:20,25:45:99:943,0,702
chrXII	699836	.	G	A	597.77	PASS	AC=1;AF=0.500;AN=2;BaseQRankSum=0.136;ClippingRankSum=0.000;DP=35;ExcessHet=3.0103;FS=0.000;MLEAC=1;MLEAF=0.500;MQ=41.54;MQRankSum=-1.353;QD=17.08;ReadPosRankSum=-0.952;SOR=0.784	GT:AD:DP:GQ:PL	0/1:17,18:35:99:626,0,600
chrXII	732445	.	C	T	619.77	PASS	AC=1;AF=0.500;AN=2;BaseQRankSum=3.048;ClippingRankSum=0.000;DP=74;ExcessHet=3.0103;FS=0.000;MLEAC=1;MLEAF=0.500;MQ=41.97;MQRankSum=-1.613;QD=8.38;ReadPosRankSum=1.928;SOR=0.776	GT:AD:DP:GQ:PL	0/1:54,20:74:99:648,0,1996
chrXII	795212	.	C	T	1275.77	PASS	AC=1;AF=0.500;AN=2;BaseQRankSum=0.079;ClippingRankSum=0.000;DP=52;ExcessHet=3.0103;FS=2.533;MLEAC=1;MLEAF=0.500;MQ=42.00;MQRankSum=0.000;QD=24.53;ReadPosRankSum=0.202;SOR=0.386	GT:AD:DP:GQ:PL	0/1:17,35:52:99:1304,0,546
chrXII	857521	.	G	A	571.77	PASS	AC=1;AF=0.500;AN=2;BaseQRankSum=1.557;ClippingRankSum=0.000;DP=25;ExcessHet=3.0103;FS=1.623;MLEAC=1;MLEAF=0.500;MQ=42.00;MQRankSum=0.000;QD=22.87;ReadPosRankSum=0.320;SOR=0.814	GT:AD:DP:GQ:PL	0/1:9,16:25:99:600,0,295
chrXII	940883	.	G	A	240.77	PASS	AC=1;AF=0.500;AN=2;BaseQRankSum=-0.189;ClippingRankSum=0.000;DP=14;ExcessHet=3.0103;FS=2.276;MLEAC=1;MLEAF=0.500;MQ=42.00;MQRankSum=0.000;QD=17.20;ReadPosRankSum=-0.924;SOR=0.959	GT:AD:DP:GQ:PL	0/1:6,8:14:99:269,0,194
chrXII	993915	.	G	A	604.77	PASS	AC=1;AF=0.500;AN=2;BaseQRankSum=0.243;ClippingRankSum=0.000;DP=46;ExcessHet=3.0103;FS=1.137;MLEAC=1;MLEAF=0.500;MQ=42.00;MQRankSum=0.000;QD=13.44;ReadPosRankSum=0.136;SOR=0.519	GT:AD:DP:GQ:PL	0/1:26,19:45:99:633,0,926
chrXII	994183	.	G	A	558.77	PASS	AC=1;AF=0.500;AN=2;BaseQRankSum=-0.940;ClippingRankSum=0.000;DP=44;ExcessHet=3.0103;FS=1.194;MLEAC=1;MLEAF=0.500;MQ=42.00;MQRankSum=0.000;QD=12.70;ReadPosRankSum=-2.387;SOR=0.809	GT:AD:DP:GQ:PL	0/1:26,18:44:99:587,0,949
chrXII	1056272	.	C	T	832.77	PASS	AC=1;AF=0.500;AN=2;BaseQRankSum=-0.907;ClippingRankSum=0.000;DP=43;ExcessHet=3.0103;FS=4.388;MLEAC=1;MLEAF=0.500;MQ=42.00;MQRankSum=0.000;QD=19.37;ReadPosRankSum=-1.144;SOR=0.885	GT:AD:DP:GQ:PL	0/1:19,24:43:99:861,0,678
chrXIII	131768	.	G	A	523.77	PASS	AC=1;AF=0.500;AN=2;BaseQRankSum=-0.644;ClippingRankSum=0.000;DP=35;ExcessHet=3.0103;FS=3.092;MLEAC=1;MLEAF=0.500;MQ=41.94;MQRankSum=-1.032;QD=14.96;ReadPosRankSum=-0.665;SOR=1.460	GT:AD:DP:GQ:PL	0/1:19,16:35:99:552,0,695
chrXIII	164324	.	G	A	740.77	PASS	AC=1;AF=0.500;AN=2;BaseQRankSum=-0.470;ClippingRankSum=0.000;DP=53;ExcessHet=3.0103;FS=7.797;MLEAC=1;MLEAF=0.500;MQ=41.93;MQRankSum=-0.163;QD=13.98;ReadPosRankSum=1.141;SOR=1.326	GT:AD:DP:GQ:PL	0/1:30,23:53:99:769,0,1067
chrXIII	168774	.	G	A	485.77	PASS	AC=1;AF=0.500;AN=2;BaseQRankSum=0.151;ClippingRankSum=0.000;DP=38;ExcessHet=3.0103;FS=1.333;MLEAC=1;MLEAF=0.500;MQ=41.75;MQRankSum=1.469;QD=12.78;ReadPosRankSum=0.207;SOR=1.123	GT:AD:DP:GQ:PL	0/1:23,15:38:99:514,0,844
chrXIII	314331	.	G	A	533.77	PASS	AC=1;AF=0.500;AN=2;BaseQRankSum=1.569;ClippingRankSum=0.000;DP=41;ExcessHet=3.0103;FS=1.242;MLEAC=1;MLEAF=0.500;MQ=42.00;MQRankSum=0.000;QD=13.02;ReadPosRankSum=-0.032;SOR=0.886	GT:AD:DP:GQ:PL	0/1:25,16:41:99:562,0,913
chrXIII	380655	.	C	T	518.77	PASS	AC=1;AF=0.500;AN=2;BaseQRankSum=0.433;ClippingRankSum=0.000;DP=43;ExcessHet=3.0103;FS=0.000;MLEAC=1;MLEAF=0.500;MQ=42.00;MQRankSum=0.000;QD=12.06;ReadPosRankSum=0.940;SOR=0.746	GT:AD:DP:GQ:PL	0/1:27,16:43:99:547,0,993
chrXIII	500709	.	G	A	1123.77	PASS	AC=1;AF=0.500;AN=2;BaseQRankSum=-0.912;ClippingRankSum=0.000;DP=43;ExcessHet=3.0103;FS=2.788;MLEAC=1;MLEAF=0.500;MQ=41.82;MQRankSum=-1.340;QD=26.13;ReadPosRankSum=-0.858;SOR=0.368	GT:AD:DP:GQ:PL	0/1:13,30:43:99:1152,0,914
chrXIII	500726	.	G	A	1156.77	PASS	AC=1;AF=0.500;AN=2;BaseQRankSum=0.457;ClippingRankSum=0.000;DP=49;ExcessHet=3.0103;FS=0.000;MLEAC=1;MLEAF=0.500;MQ=41.92;MQRankSum=-1.107;QD=23.61;ReadPosRankSum=0.477;SOR=0.602	GT:AD:DP:GQ:PL	0/1:19,30:49:99:1185,0,1174
chrXIII	527736	.	G	A	86.77	PASS	AC=1;AF=0.500;AN=2;BaseQRankSum=-1.060;ClippingRankSum=0.000;DP=16;ExcessHet=3.0103;FS=2.622;MLEAC=1;MLEAF=0.500;MQ=42.00;MQRankSum=0.000;QD=5.42;ReadPosRankSum=-0.627;SOR=0.148	GT:AD:DP:GQ:PL	0/1:12,4:16:99:115,0,461
chrXIII	626171	.	C	T	568.77	PASS	AC=1;AF=0.500;AN=2;BaseQRankSum=0.936;ClippingRankSum=0.000;DP=40;ExcessHet=3.0103;FS=0.000;MLEAC=1;MLEAF=0.500;MQ=42.00;MQRankSum=0.000;QD=14.22;ReadPosRankSum=-0.818;SOR=0.567	GT:AD:DP:GQ:PL	0/1:23,17:40:99:597,0,811
chrXIII	632122	.	G	A	278.77	PASS	AC=1;AF=0.500;AN=2;BaseQRankSum=0.000;ClippingRankSum=0.000;DP=18;ExcessHet=3.0103;FS=12.465;MLEAC=1;MLEAF=0.500;MQ=42.00;MQRankSum=0.000;QD=15.49;ReadPosRankSum=0.551;SOR=1.981	GT:AD:DP:GQ:PL	0/1:9,9:18:99:307,0,306
chrXIII	774323	.	C	T	762.77	PASS	AC=1;AF=0.500;AN=2;BaseQRankSum=0.145;ClippingRankSum=0.000;DP=53;ExcessHet=3.0103;FS=1.082;MLEAC=1;MLEAF=0.500;MQ=41.96;MQRankSum=-1.104;QD=14.39;ReadPosRankSum=-0.815;SOR=0.908	GT:AD:DP:GQ:PL	0/1:30,23:53:99:791,0,1064
chrXIII	906082	.	C	T	489.77	PASS	AC=1;AF=0.500;AN=2;BaseQRankSum=1.345;ClippingRankSum=0.000;DP=51;ExcessHet=3.0103;FS=0.000;MLEAC=1;MLEAF=0.500;MQ=42.00;MQRankSum=0.000;QD=9.60;ReadPosRankSum=-0.796;SOR=0.765	GT:AD:DP:GQ:PL	0/1:35,16:51:99:518,0,1250
chrXIV	89037	.	C	T	925.77	PASS	AC=1;AF=0.500;AN=2;BaseQRankSum=0.777;ClippingRankSum=0.000;DP=46;ExcessHet=3.0103;FS=1.113;MLEAC=1;MLEAF=0.500;MQ=42.00;MQRankSum=0.000;QD=20.13;ReadPosRankSum=0.652;SOR=0.527	GT:AD:DP:GQ:PL	0/1:20,26:46:99:954,0,694
chrXIV	198367	.	C	T	974.77	PASS	AC=1;AF=0.500;AN=2;BaseQRankSum=-0.128;ClippingRankSum=0.000;DP=62;ExcessHet=3.0103;FS=11.123;MLEAC=1;MLEAF=0.500;MQ=42.00;MQRankSum=0.000;QD=15.72;ReadPosRankSum=0.008;SOR=1.728	GT:AD:DP:GQ:PL	0/1:32,30:62:99:1003,0,1121
chrXIV	244541	.	G	A	878.77	PASS	AC=1;AF=0.500;AN=2;BaseQRankSum=0.097;ClippingRankSum=0.000;DP=47;ExcessHet=3.0103;FS=1.113;MLEAC=1;MLEAF=0.500;MQ=42.00;MQRankSum=0.000;QD=18.70;ReadPosRankSum=0.735;SOR=0.914	GT:AD:DP:GQ:PL	0/1:21,26:47:99:907,0,715
chrXIV	412116	.	G	A	997.77	PASS	AC=1;AF=0.500;AN=2;BaseQRankSum=-0.544;ClippingRankSum=0.000;DP=50;ExcessHet=3.0103;FS=0.000;MLEAC=1;MLEAF=0.500;MQ=42.00;MQRankSum=0.000;QD=19.96;ReadPosRankSum=-0.318;SOR=0.671	GT:AD:DP:GQ:PL	0/1:21,29:50:99:1026,0,723
chrXIV	488190	.	G	A	811.77	PASS	AC=1;AF=0.500;AN=2;BaseQRankSum=1.389;ClippingRankSum=0.000;DP=50;ExcessHet=3.0103;FS=0.000;MLEAC=1;MLEAF=0.500;MQ=42.00;MQRankSum=0.000;QD=16.24;ReadPosRankSum=0.201;SOR=0.592	GT:AD:DP:GQ:PL	0/1:27,23:50:99:840,0,980
chrXIV	493954	.	G	A	1270.77	PASS	AC=1;AF=0.500;AN=2;BaseQRankSum=0.173;ClippingRankSum=0.000;DP=62;ExcessHet=3.0103;FS=6.995;MLEAC=1;MLEAF=0.500;MQ=42.00;MQRankSum=0.000;QD=20.50;ReadPosRankSum=0.024;SOR=0.434	GT:AD:DP:GQ:PL	0/1:26,36:62:99:1299,0,898
chrXIV	536294	.	G	A	606.77	PASS	AC=1;AF=0.500;AN=2;BaseQRankSum=0.207;ClippingRankSum=0.000;DP=36;ExcessHet=3.0103;FS=0.000;MLEAC=1;MLEAF=0.500;MQ=42.00;MQRankSum=0.000;QD=16.85;ReadPosRankSum=-0.226;SOR=0.491	GT:AD:DP:GQ:PL	0/1:18,18:36:99:635,0,620
chrXIV	576651	.	C	T	618.77	PASS	AC=1;AF=0.500;AN=2;BaseQRankSum=2.095;ClippingRankSum=0.000;DP=58;ExcessHet=3.0103;FS=12.532;MLEAC=1;MLEAF=0.500;MQ=42.00;MQRankSum=0.000;QD=10.67;ReadPosRankSum=-1.214;SOR=1.762	GT:AD:DP:GQ:PL	0/1:37,21:58:99:647,0,1170
chrXIV	640401	.	G	A	1097.77	PASS	AC=1;AF=0.500;AN=2;BaseQRankSum=1.510;ClippingRankSum=0.000;DP=56;ExcessHet=3.0103;FS=12.275;MLEAC=1;MLEAF=0.500;MQ=42.00;MQRankSum=0.000;QD=19.60;ReadPosRankSum=-0.396;SOR=0.589	GT:AD:DP:GQ:PL	0/1:24,32:56:99:1126,0,762
chrXIV	659687	.	G	A	775.77	PASS	AC=1;AF=0.500;AN=2;BaseQRankSum=-3.288;ClippingRankSum=0.000;DP=44;ExcessHet=3.0103;FS=1.174;MLEAC=1;MLEAF=0.500;MQ=41.96;MQRankSum=-0.910;QD=17.63;ReadPosRankSum=-0.409;SOR=0.900	GT:AD:DP:GQ:PL	0/1:21,23:44:99:804,0,788
chrXIV	705689	.	C	T	734.77	PASS	AC=1;AF=0.500;AN=2;BaseQRankSum=0.647;ClippingRankSum=0.000;DP=57;ExcessHet=3.0103;FS=0.000;MLEAC=1;MLEAF=0.500;MQ=42.00;MQRankSum=0.000;QD=12.89;ReadPosRankSum=-0.504;SOR=0.776	GT:AD:DP:GQ:PL	0/1:34,23:57:99:763,0,1217
chrXV	220689	.	G	A	519.77	PASS	AC=1;AF=0.500;AN=2;BaseQRankSum=0.699;ClippingRankSum=0.000;DP=52;ExcessHet=3.0103;FS=4.060;MLEAC=1;MLEAF=0.500;MQ=42.00;MQRankSum=0.000;QD=10.00;ReadPosRankSum=-1.513;SOR=1.291	GT:AD:DP:GQ:PL	0/1:35,17:52:99:548,0,1253
chrXV	282264	.	C	T	884.77	PASS	AC=1;AF=0.500;AN=2;BaseQRankSum=-1.103;ClippingRankSum=0.000;DP=49;ExcessHet=3.0103;FS=0.000;MLEAC=1;MLEAF=0.500;MQ=42.00;MQRankSum=0.000;QD=18.06;ReadPosRankSum=-1.426;SOR=0.582	GT:AD:DP:GQ:PL	0/1:23,26:49:99:913,0,821
chrXV	315561	.	G	A	599.77	PASS	AC=1;AF=0.500;AN=2;BaseQRankSum=0.912;ClippingRankSum=0.000;DP=42;ExcessHet=3.0103;FS=9.204;MLEAC=1;MLEAF=0.500;MQ=42.00;MQRankSum=0.000;QD=14.28;ReadPosRankSum=-0.726;SOR=1.821	GT:AD:DP:GQ:PL	0/1:24,18:42:99:628,0,844
chrXV	332197	.	C	T	813.77	PASS	AC=1;AF=0.500;AN=2;BaseQRankSum=0.142;ClippingRankSum=0.000;DP=42;ExcessHet=3.0103;FS=4.566;MLEAC=1;MLEAF=0.500;MQ=42.00;MQRankSum=0.000;QD=19.38;ReadPosRankSum=-1.648;SOR=1.383	GT:AD:DP:GQ:PL	0/1:19,23:42:99:842,0,680
chrXV	377807	.	G	A	643.77	PASS	AC=1;AF=0.500;AN=2;BaseQRankSum=-0.493;ClippingRankSum=0.000;DP=46;ExcessHet=3.0103;FS=0.000;MLEAC=1;MLEAF=0.500;MQ=42.00;MQRankSum=0.000;QD=13.99;ReadPosRankSum=-0.698;SOR=0.776	GT:AD:DP:GQ:PL	0/1:26,20:46:99:672,0,909
chrXV	464272	.	C	T	490.77	PASS	AC=1;AF=0.500;AN=2;BaseQRankSum=0.720;ClippingRankSum=0.000;DP=40;ExcessHet=3.0103;FS=0.000;MLEAC=1;MLEAF=0.500;MQ=42.00;MQRankSum=0.000;QD=12.27;ReadPosRankSum=0.394;SOR=0.675	GT:AD:DP:GQ:PL	0/1:25,15:40:99:519,0,912
chrXV	512604	.	C	T	1003.77	PASS	AC=1;AF=0.500;AN=2;BaseQRankSum=0.380;ClippingRankSum=0.000;DP=56;ExcessHet=3.0103;FS=1.008;MLEAC=1;MLEAF=0.500;MQ=42.00;MQRankSum=0.000;QD=17.92;ReadPosRankSum=0.273;SOR=0.551	GT:AD:DP:GQ:PL	0/1:27,29:56:99:1032,0,938
chrXV	714250	.	G	A	520.77	PASS	AC=1;AF=0.500;AN=2;BaseQRankSum=1.974;ClippingRankSum=0.000;DP=34;ExcessHet=3.0103;FS=1.441;MLEAC=1;MLEAF=0.500;MQ=42.00;MQRankSum=0.000;QD=15.32;ReadPosRankSum=1.960;SOR=0.430	GT:AD:DP:GQ:PL	0/1:19,15:34:99:549,0,695
chrXV	797373	.	C	T	795.77	PASS	AC=1;AF=0.500;AN=2;BaseQRankSum=1.772;ClippingRankSum=0.000;DP=42;ExcessHet=3.0103;FS=2.701;MLEAC=1;MLEAF=0.500;MQ=41.66;MQRankSum=1.096;QD=18.95;ReadPosRankSum=0.661;SOR=0.976	GT:AD:DP:GQ:PL	0/1:20,22:42:99:824,0,701
chrXV	889334	.	G	A	507.77	PASS	AC=1;AF=0.500;AN=2;BaseQRankSum=-1.227;ClippingRankSum=0.000;DP=46;ExcessHet=3.0103;FS=6.286;MLEAC=1;MLEAF=0.500;MQ=42.00;MQRankSum=0.000;QD=11.04;ReadPosRankSum=0.076;SOR=1.634	GT:AD:DP:GQ:PL	0/1:29,17:46:99:536,0,1055
chrXV	949758	.	G	A	856.77	PASS	AC=1;AF=0.500;AN=2;BaseQRankSum=1.741;ClippingRankSum=0.000;DP=41;ExcessHet=3.0103;FS=0.000;MLEAC=1;MLEAF=0.500;MQ=42.00;MQRankSum=0.000;QD=20.90;ReadPosRankSum=0.327;SOR=0.542	GT:AD:DP:GQ:PL	0/1:17,24:41:99:885,0,562
chrXV	954039	.	G	A	728.77	PASS	AC=1;AF=0.500;AN=2;BaseQRankSum=-0.703;ClippingRankSum=0.000;DP=40;ExcessHet=3.0103;FS=12.078;MLEAC=1;MLEAF=0.500;MQ=41.95;MQRankSum=-0.854;QD=18.22;ReadPosRankSum=0.287;SOR=0.763	GT:AD:DP:GQ:PL	0/1:18,22:40:99:757,0,623
chrXV	967798	.	G	A	901.77	PASS	AC=1;AF=0.500;AN=2;BaseQRankSum=-1.351;ClippingRankSum=0.000;DP=51;ExcessHet=3.0103;FS=0.000;MLEAC=1;MLEAF=0.500;MQ=42.00;MQRankSum=0.000;QD=17.68;ReadPosRankSum=-1.427;SOR=0.765	GT:AD:DP:GQ:PL	0/1:25,26:51:99:930,0,916
chrXV	977910	.	G	A	824.77	PASS	AC=1;AF=0.500;AN=2;BaseQRankSum=-1.893;ClippingRankSum=0.000;DP=51;ExcessHet=3.0103;FS=1.082;MLEAC=1;MLEAF=0.500;MQ=42.00;MQRankSum=0.000;QD=16.17;ReadPosRankSum=-0.998;SOR=0.963	GT:AD:DP:GQ:PL	0/1:27,24:51:99:853,0,1023
chrXV	978351	.	G	A	1110.77	PASS	AC=1;AF=0.500;AN=2;BaseQRankSum=-0.452;ClippingRankSum=0.000;DP=63;ExcessHet=3.0103;FS=0.988;MLEAC=1;MLEAF=0.500;MQ=42.00;MQRankSum=0.000;QD=17.63;ReadPosRankSum=0.944;SOR=0.511	GT:AD:DP:GQ:PL	0/1:31,32:63:99:1139,0,1138
chrXVI	113644	.	G	A	1122.77	PASS	AC=1;AF=0.500;AN=2;BaseQRankSum=0.907;ClippingRankSum=0.000;DP=63;ExcessHet=3.0103;FS=3.442;MLEAC=1;MLEAF=0.500;MQ=42.00;MQRankSum=0.000;QD=17.82;ReadPosRankSum=-0.832;SOR=0.593	GT:AD:DP:GQ:PL	0/1:31,32:63:99:1151,0,1064
chrXVI	176120	.	C	T	173.77	PASS	AC=1;AF=0.500;AN=2;BaseQRankSum=1.260;ClippingRankSum=0.000;DP=16;ExcessHet=3.0103;FS=8.383;MLEAC=1;MLEAF=0.500;MQ=42.00;MQRankSum=0.000;QD=10.86;ReadPosRankSum=0.418;SOR=2.252	GT:AD:DP:GQ:PL	0/1:10,6:16:99:202,0,348
chrXVI	257030	.	C	T	730.77	PASS	AC=1;AF=0.500;AN=2;BaseQRankSum=0.090;ClippingRankSum=0.000;DP=38;ExcessHet=3.0103;FS=1.239;MLEAC=1;MLEAF=0.500;MQ=42.00;MQRankSum=0.000;QD=19.23;ReadPosRankSum=-0.226;SOR=0.488	GT:AD:DP:GQ:PL	0/1:17,21:38:99:759,0,599
chrXVI	303014	.	G	A	922.77	PASS	AC=1;AF=0.500;AN=2;BaseQRankSum=0.626;ClippingRankSum=0.000;DP=42;ExcessHet=3.0103;FS=16.075;MLEAC=1;MLEAF=0.500;MQ=41.95;MQRankSum=-0.735;QD=21.97;ReadPosRankSum=0.731;SOR=1.220	GT:AD:DP:GQ:PL	0/1:16,26:42:99:951,0,498
chrXVI	307462	.	C	T	847.77	PASS	AC=1;AF=0.500;AN=2;BaseQRankSum=-0.452;ClippingRankSum=0.000;DP=54;ExcessHet=3.0103;FS=0.000;MLEAC=1;MLEAF=0.500;MQ=41.96;MQRankSum=-0.963;QD=15.70;ReadPosRankSum=-0.392;SOR=0.559	GT:AD:DP:GQ:PL	0/1:27,27:54:99:876,0,925
chrXVI	393959	.	G	A	780.77	PASS	AC=1;AF=0.500;AN=2;BaseQRankSum=-0.403;ClippingRankSum=0.000;DP=44;ExcessHet=3.0103;FS=4.288;MLEAC=1;MLEAF=0.500;MQ=41.68;MQRankSum=-0.910;QD=17.74;ReadPosRankSum=-0.040;SOR=0.288	GT:AD:DP:GQ:PL	0/1:21,23:44:99:809,0,729
chrXVI	582827	.	G	A	773.77	PASS	AC=1;AF=0.500;AN=2;BaseQRankSum=-0.757;ClippingRankSum=0.000;DP=44;ExcessHet=3.0103;FS=2.498;MLEAC=1;MLEAF=0.500;MQ=42.00;MQRankSum=0.000;QD=17.59;ReadPosRankSum=-1.015;SOR=0.568	GT:AD:DP:GQ:PL	0/1:21,23:44:99:802,0,734
chrXVI	752226	.	G	A	625.77	PASS	AC=1;AF=0.500;AN=2;BaseQRankSum=-1.668;ClippingRankSum=0.000;DP=38;ExcessHet=3.0103;FS=1.289;MLEAC=1;MLEAF=0.500;MQ=42.00;MQRankSum=0.000;QD=16.47;ReadPosRankSum=-0.769;SOR=1.158	GT:AD:DP:GQ:PL	0/1:19,19:38:99:654,0,693
chrXVI	819266	.	G	A	591.77	PASS	AC=1;AF=0.500;AN=2;BaseQRankSum=0.854;ClippingRankSum=0.000;DP=41;ExcessHet=3.0103;FS=0.000;MLEAC=1;MLEAF=0.500;MQ=42.00;MQRankSum=0.000;QD=14.43;ReadPosRankSum=-1.105;SOR=0.693	GT:AD:DP:GQ:PL	0/1:23,18:41:99:620,0,824
chrXVI	822435	.	C	T	1138.77	PASS	AC=1;AF=0.500;AN=2;BaseQRankSum=0.834;ClippingRankSum=0.000;DP=57;ExcessHet=3.0103;FS=3.720;MLEAC=1;MLEAF=0.500;MQ=42.00;MQRankSum=0.000;QD=19.98;ReadPosRankSum=-1.247;SOR=0.553	GT:AD:DP:GQ:PL	0/1:25,32:57:99:1167,0,831
mt	65796	.	C	T	238.80	PASS	AC=2;AF=1.00;AN=2;DP=7;ExcessHet=3.0103;FS=0.000;MLEAC=2;MLEAF=1.00;MQ=42.00;QD=34.11;SOR=4.174	GT:AD:DP:GQ:PL	1/1:0,7:7:21:267,21,0
