# Supplementary material for: Recombination Is Responsible for the Increased Recovery of Drug-Resistant Mutants with Hypermutated Genomes in Resting Yeast Diploids Expressing APOBEC Deaminases
Source: Front Genet. 2017 Dec 12;8:202. doi: 10.3389/fgene.2017.00202 (PMC5733079; doi:10.3389/fgene.2017.00202)
Supplement: Supplementary file 6 [file Data_Sheet_1.zip › APOBEC1_d3/N037-LAN210-FOA-A1-Oct12-RUN4-D3_SNVs_final.vcf]

##fileformat=VCFv4.2
##FILTER=<ID=LowQual,Description="Low quality">
##FORMAT=<ID=AD,Number=R,Type=Integer,Description="Allelic depths for the ref and alt alleles in the order listed">
##FORMAT=<ID=DP,Number=1,Type=Integer,Description="Approximate read depth (reads with MQ=255 or with bad mates are filtered)">
##FORMAT=<ID=GQ,Number=1,Type=Integer,Description="Genotype Quality">
##FORMAT=<ID=GT,Number=1,Type=String,Description="Genotype">
##FORMAT=<ID=PL,Number=G,Type=Integer,Description="Normalized, Phred-scaled likelihoods for genotypes as defined in the VCF specification">
##GATKCommandLine.HaplotypeCaller=<ID=HaplotypeCaller,Version=3.8-0-ge9d806836,Date="Tue Sep 26 00:12:21 PDT 2017",Epoch=1506409941315,CommandLineOptions="analysis_type=HaplotypeCaller input_file=[N037-LAN210-FOA-A1-Oct12-RUN4-D3_sorted_dedup_RG_realigned.bam] showFullBamList=false read_buffer_size=null read_filter=[] disable_read_filter=[] intervals=null excludeIntervals=[../../LAN210/20170903_LAN210_v0.10m_masked_v2.bed] interval_set_rule=UNION interval_merging=ALL interval_padding=0 reference_sequence=../../LAN210/LAN210_v0.10m.fasta nonDeterministicRandomSeed=false disableDithering=false maxRuntime=-1 maxRuntimeUnits=MINUTES downsampling_type=BY_SAMPLE downsample_to_fraction=null downsample_to_coverage=500 baq=OFF baqGapOpenPenalty=40.0 refactor_NDN_cigar_string=false fix_misencoded_quality_scores=false allow_potentially_misencoded_quality_scores=false useOriginalQualities=false defaultBaseQualities=-1 performanceLog=null BQSR=null quantize_quals=0 static_quantized_quals=null round_down_quantized=false disable_indel_quals=false emit_original_quals=false preserve_qscores_less_than=6 globalQScorePrior=-1.0 secondsBetweenProgressUpdates=10 validation_strictness=SILENT remove_program_records=false keep_program_records=false sample_rename_mapping_file=null unsafe=null use_jdk_deflater=false use_jdk_inflater=false disable_auto_index_creation_and_locking_when_reading_rods=false no_cmdline_in_header=false sites_only=false never_trim_vcf_format_field=false bcf=false bam_compression=null simplifyBAM=false disable_bam_indexing=false generate_md5=false num_threads=1 num_cpu_threads_per_data_thread=1 num_io_threads=0 monitorThreadEfficiency=false num_bam_file_handles=null read_group_black_list=null pedigree=[] pedigreeString=[] pedigreeValidationType=STRICT allow_intervals_with_unindexed_bam=false generateShadowBCF=false variant_index_type=DYNAMIC_SEEK variant_index_parameter=-1 reference_window_stop=0 phone_home= gatk_key=null tag=NA logging_level=INFO log_to_file=null help=false version=false out=/media/artem/artem_second/20170727_RUN8/Project_Stepchenkova/re_SNP_call_URA3/N037-LAN210-FOA-A1-Oct12-RUN4-D3/N037-LAN210-FOA-A1-Oct12-RUN4-D3.vcf likelihoodCalculationEngine=PairHMM heterogeneousKmerSizeResolution=COMBO_MIN dbsnp=(RodBinding name= source=UNBOUND) dontTrimActiveRegions=false maxDiscARExtension=25 maxGGAARExtension=300 paddingAroundIndels=150 paddingAroundSNPs=20 comp=[] annotation=[] excludeAnnotation=[] group=[StandardAnnotation, StandardHCAnnotation] debug=false useFilteredReadsForAnnotations=false emitRefConfidence=NONE bamOutput=null bamWriterType=CALLED_HAPLOTYPES emitDroppedReads=false disableOptimizations=false annotateNDA=false useNewAFCalculator=false heterozygosity=0.001 indel_heterozygosity=1.25E-4 heterozygosity_stdev=0.01 standard_min_confidence_threshold_for_calling=10.0 standard_min_confidence_threshold_for_emitting=30.0 max_alternate_alleles=6 max_genotype_count=1024 max_num_PL_values=100 input_prior=[] sample_ploidy=2 genotyping_mode=DISCOVERY alleles=(RodBinding name= source=UNBOUND) contamination_fraction_to_filter=0.0 contamination_fraction_per_sample_file=null p_nonref_model=null exactcallslog=null output_mode=EMIT_VARIANTS_ONLY allSitePLs=false gcpHMM=10 pair_hmm_implementation=FASTEST_AVAILABLE phredScaledGlobalReadMismappingRate=45 noFpga=false nativePairHmmThreads=1 useDoublePrecision=false sample_name=null kmerSize=[10, 25] dontIncreaseKmerSizesForCycles=false allowNonUniqueKmersInRef=false numPruningSamples=1 recoverDanglingHeads=false doNotRecoverDanglingBranches=false minDanglingBranchLength=4 consensus=false maxNumHaplotypesInPopulation=128 errorCorrectKmers=false minPruning=2 debugGraphTransformations=false allowCyclesInKmerGraphToGeneratePaths=false graphOutput=null kmerLengthForReadErrorCorrection=25 minObservationsForKmerToBeSolid=20 GVCFGQBands=[1, 2, 3, 4, 5, 6, 7, 8, 9, 10, 11, 12, 13, 14, 15, 16, 17, 18, 19, 20, 21, 22, 23, 24, 25, 26, 27, 28, 29, 30, 31, 32, 33, 34, 35, 36, 37, 38, 39, 40, 41, 42, 43, 44, 45, 46, 47, 48, 49, 50, 51, 52, 53, 54, 55, 56, 57, 58, 59, 60, 70, 80, 90, 99] indelSizeToEliminateInRefModel=10 min_base_quality_score=10 includeUmappedReads=false useAllelesTrigger=false doNotRunPhysicalPhasing=true keepRG=null justDetermineActiveRegions=false dontGenotype=false dontUseSoftClippedBases=false captureAssemblyFailureBAM=false errorCorrectReads=false pcr_indel_model=CONSERVATIVE maxReadsInRegionPerSample=10000 minReadsPerAlignmentStart=10 mergeVariantsViaLD=false activityProfileOut=null activeRegionOut=null activeRegionIn=null activeRegionExtension=null forceActive=false activeRegionMaxSize=null bandPassSigma=null maxReadsInMemoryPerSample=30000 maxTotalReadsInMemory=10000000 maxProbPropagationDistance=50 activeProbabilityThreshold=0.002 min_mapping_quality_score=20 filter_reads_with_N_cigar=false filter_mismatching_base_and_quals=false filter_bases_not_stored=false">
##GATKCommandLine.SelectVariants=<ID=SelectVariants,Version=3.8-0-ge9d806836,Date="Tue Sep 26 00:13:31 PDT 2017",Epoch=1506410011047,CommandLineOptions="analysis_type=SelectVariants input_file=[] showFullBamList=false read_buffer_size=null read_filter=[] disable_read_filter=[] intervals=null excludeIntervals=null interval_set_rule=UNION interval_merging=ALL interval_padding=0 reference_sequence=../../LAN210/LAN210_v0.10m.fasta nonDeterministicRandomSeed=false disableDithering=false maxRuntime=-1 maxRuntimeUnits=MINUTES downsampling_type=BY_SAMPLE downsample_to_fraction=null downsample_to_coverage=1000 baq=OFF baqGapOpenPenalty=40.0 refactor_NDN_cigar_string=false fix_misencoded_quality_scores=false allow_potentially_misencoded_quality_scores=false useOriginalQualities=false defaultBaseQualities=-1 performanceLog=null BQSR=null quantize_quals=0 static_quantized_quals=null round_down_quantized=false disable_indel_quals=false emit_original_quals=false preserve_qscores_less_than=6 globalQScorePrior=-1.0 secondsBetweenProgressUpdates=10 validation_strictness=SILENT remove_program_records=false keep_program_records=false sample_rename_mapping_file=null unsafe=null use_jdk_deflater=false use_jdk_inflater=false disable_auto_index_creation_and_locking_when_reading_rods=false no_cmdline_in_header=false sites_only=false never_trim_vcf_format_field=false bcf=false bam_compression=null simplifyBAM=false disable_bam_indexing=false generate_md5=false num_threads=1 num_cpu_threads_per_data_thread=1 num_io_threads=0 monitorThreadEfficiency=false num_bam_file_handles=null read_group_black_list=null pedigree=[] pedigreeString=[] pedigreeValidationType=STRICT allow_intervals_with_unindexed_bam=false generateShadowBCF=false variant_index_type=DYNAMIC_SEEK variant_index_parameter=-1 reference_window_stop=0 phone_home= gatk_key=null tag=NA logging_level=INFO log_to_file=null help=false version=false variant=(RodBinding name=variant source=N037-LAN210-FOA-A1-Oct12-RUN4-D3.vcf) discordance=(RodBinding name= source=UNBOUND) concordance=(RodBinding name= source=UNBOUND) out=/media/artem/artem_second/20170727_RUN8/Project_Stepchenkova/re_SNP_call_URA3/N037-LAN210-FOA-A1-Oct12-RUN4-D3/N037-LAN210-FOA-A1-Oct12-RUN4-D3_SNVs.vcf sample_name=[] sample_expressions=null sample_file=null exclude_sample_name=[] exclude_sample_file=[] exclude_sample_expressions=[] selectexpressions=[] invertselect=false excludeNonVariants=false excludeFiltered=false preserveAlleles=false removeUnusedAlternates=false restrictAllelesTo=ALL keepOriginalAC=false keepOriginalDP=false mendelianViolation=false invertMendelianViolation=false mendelianViolationQualThreshold=0.0 select_random_fraction=0.0 remove_fraction_genotypes=0.0 selectTypeToInclude=[SNP] selectTypeToExclude=[] keepIDs=null excludeIDs=null fullyDecode=false justRead=false maxIndelSize=2147483647 minIndelSize=0 maxFilteredGenotypes=2147483647 minFilteredGenotypes=0 maxFractionFilteredGenotypes=1.0 minFractionFilteredGenotypes=0.0 maxNOCALLnumber=2147483647 maxNOCALLfraction=1.0 setFilteredGtToNocall=false ALLOW_NONOVERLAPPING_COMMAND_LINE_SAMPLES=false forceValidOutput=false filter_reads_with_N_cigar=false filter_mismatching_base_and_quals=false filter_bases_not_stored=false">
##INFO=<ID=AC,Number=A,Type=Integer,Description="Allele count in genotypes, for each ALT allele, in the same order as listed">
##INFO=<ID=AF,Number=A,Type=Float,Description="Allele Frequency, for each ALT allele, in the same order as listed">
##INFO=<ID=AN,Number=1,Type=Integer,Description="Total number of alleles in called genotypes">
##INFO=<ID=BaseQRankSum,Number=1,Type=Float,Description="Z-score from Wilcoxon rank sum test of Alt Vs. Ref base qualities">
##INFO=<ID=ClippingRankSum,Number=1,Type=Float,Description="Z-score From Wilcoxon rank sum test of Alt vs. Ref number of hard clipped bases">
##INFO=<ID=DP,Number=1,Type=Integer,Description="Approximate read depth; some reads may have been filtered">
##INFO=<ID=DS,Number=0,Type=Flag,Description="Were any of the samples downsampled?">
##INFO=<ID=ExcessHet,Number=1,Type=Float,Description="Phred-scaled p-value for exact test of excess heterozygosity">
##INFO=<ID=FS,Number=1,Type=Float,Description="Phred-scaled p-value using Fisher's exact test to detect strand bias">
##INFO=<ID=HaplotypeScore,Number=1,Type=Float,Description="Consistency of the site with at most two segregating haplotypes">
##INFO=<ID=InbreedingCoeff,Number=1,Type=Float,Description="Inbreeding coefficient as estimated from the genotype likelihoods per-sample when compared against the Hardy-Weinberg expectation">
##INFO=<ID=MLEAC,Number=A,Type=Integer,Description="Maximum likelihood expectation (MLE) for the allele counts (not necessarily the same as the AC), for each ALT allele, in the same order as listed">
##INFO=<ID=MLEAF,Number=A,Type=Float,Description="Maximum likelihood expectation (MLE) for the allele frequency (not necessarily the same as the AF), for each ALT allele, in the same order as listed">
##INFO=<ID=MQ,Number=1,Type=Float,Description="RMS Mapping Quality">
##INFO=<ID=MQRankSum,Number=1,Type=Float,Description="Z-score From Wilcoxon rank sum test of Alt vs. Ref read mapping qualities">
##INFO=<ID=QD,Number=1,Type=Float,Description="Variant Confidence/Quality by Depth">
##INFO=<ID=ReadPosRankSum,Number=1,Type=Float,Description="Z-score from Wilcoxon rank sum test of Alt vs. Ref read position bias">
##INFO=<ID=SOR,Number=1,Type=Float,Description="Symmetric Odds Ratio of 2x2 contingency table to detect strand bias">
##contig=<ID=chrI,length=198855>
##contig=<ID=chrII,length=810456>
##contig=<ID=chrIII,length=316501>
##contig=<ID=chrIV,length=1516959>
##contig=<ID=chrV,length=570663>
##contig=<ID=chrVI,length=270116>
##contig=<ID=chrVII,length=1084724>
##contig=<ID=chrVIII,length=557320>
##contig=<ID=chrIX,length=433988>
##contig=<ID=chrX,length=745688>
##contig=<ID=chrXI,length=666767>
##contig=<ID=chrXII,length=1065113>
##contig=<ID=chrXIII,length=917121>
##contig=<ID=chrXIV,length=784078>
##contig=<ID=chrXV,length=1078147>
##contig=<ID=chrXVI,length=943466>
##contig=<ID=mt,length=85611>
##reference=file:///media/artem/artem_second/20170727_RUN8/Project_Stepchenkova/re_SNP_call_URA3/N037-LAN210-FOA-A1-Oct12-RUN4-D3/../../LAN210/LAN210_v0.10m.fasta
##source=SelectVariants
#CHROM	POS	ID	REF	ALT	QUAL	FILTER	INFO	FORMAT	N037-LAN210-FOA-A1-Oct12-RUN4-D3
chrII	115107	.	G	A	645.77	PASS	AC=1;AF=0.500;AN=2;BaseQRankSum=1.623;ClippingRankSum=0.000;DP=30;ExcessHet=3.0103;FS=8.787;MLEAC=1;MLEAF=0.500;MQ=42.00;MQRankSum=0.000;QD=21.53;ReadPosRankSum=-0.769;SOR=1.479	GT:AD:DP:GQ:PL	0/1:11,19:30:99:674,0,319
chrII	116280	.	G	A	393.77	PASS	AC=1;AF=0.500;AN=2;BaseQRankSum=1.786;ClippingRankSum=0.000;DP=29;ExcessHet=3.0103;FS=1.485;MLEAC=1;MLEAF=0.500;MQ=42.00;MQRankSum=0.000;QD=13.58;ReadPosRankSum=1.142;SOR=0.951	GT:AD:DP:GQ:PL	0/1:17,12:29:99:422,0,580
chrII	139086	.	G	A	530.77	PASS	AC=1;AF=0.500;AN=2;BaseQRankSum=1.568;ClippingRankSum=0.000;DP=38;ExcessHet=3.0103;FS=1.293;MLEAC=1;MLEAF=0.500;MQ=42.00;MQRankSum=0.000;QD=13.97;ReadPosRankSum=1.058;SOR=0.446	GT:AD:DP:GQ:PL	0/1:22,16:38:99:559,0,804
chrII	159090	.	C	T	788.77	PASS	AC=1;AF=0.500;AN=2;BaseQRankSum=0.292;ClippingRankSum=0.000;DP=54;ExcessHet=3.0103;FS=3.715;MLEAC=1;MLEAF=0.500;MQ=42.00;MQRankSum=0.000;QD=14.61;ReadPosRankSum=-0.232;SOR=0.970	GT:AD:DP:GQ:PL	0/1:30,24:54:99:817,0,1073
chrII	169582	.	G	A	669.77	PASS	AC=1;AF=0.500;AN=2;BaseQRankSum=-1.340;ClippingRankSum=0.000;DP=40;ExcessHet=3.0103;FS=1.189;MLEAC=1;MLEAF=0.500;MQ=42.00;MQRankSum=0.000;QD=16.74;ReadPosRankSum=-0.520;SOR=0.512	GT:AD:DP:GQ:PL	0/1:19,21:40:99:698,0,684
chrII	205324	.	C	T	1072.77	PASS	AC=1;AF=0.500;AN=2;BaseQRankSum=1.700;ClippingRankSum=0.000;DP=69;ExcessHet=3.0103;FS=0.925;MLEAC=1;MLEAF=0.500;MQ=42.00;MQRankSum=0.000;QD=15.55;ReadPosRankSum=0.981;SOR=0.916	GT:AD:DP:GQ:PL	0/1:37,32:69:99:1101,0,1185
chrII	269209	.	C	T	770.77	PASS	AC=1;AF=0.500;AN=2;BaseQRankSum=-0.426;ClippingRankSum=0.000;DP=49;ExcessHet=3.0103;FS=8.273;MLEAC=1;MLEAF=0.500;MQ=42.00;MQRankSum=0.000;QD=15.73;ReadPosRankSum=0.388;SOR=1.661	GT:AD:DP:GQ:PL	0/1:26,23:49:99:799,0,935
chrII	273231	.	C	T	669.77	PASS	AC=1;AF=0.500;AN=2;BaseQRankSum=0.000;ClippingRankSum=0.000;DP=51;ExcessHet=3.0103;FS=0.000;MLEAC=1;MLEAF=0.500;MQ=42.00;MQRankSum=0.000;QD=13.13;ReadPosRankSum=1.939;SOR=0.693	GT:AD:DP:GQ:PL	0/1:31,20:51:99:698,0,1157
chrII	477589	.	C	T	1272.77	PASS	AC=1;AF=0.500;AN=2;BaseQRankSum=1.563;ClippingRankSum=0.000;DP=56;ExcessHet=3.0103;FS=5.917;MLEAC=1;MLEAF=0.500;MQ=41.70;MQRankSum=-0.996;QD=22.73;ReadPosRankSum=1.110;SOR=0.306	GT:AD:DP:GQ:PL	0/1:19,37:56:99:1301,0,571
chrII	544411	.	G	A	252.77	PASS	AC=1;AF=0.500;AN=2;BaseQRankSum=0.998;ClippingRankSum=0.000;DP=17;ExcessHet=3.0103;FS=1.957;MLEAC=1;MLEAF=0.500;MQ=42.00;MQRankSum=0.000;QD=14.87;ReadPosRankSum=-0.554;SOR=1.080	GT:AD:DP:GQ:PL	0/1:9,8:17:99:281,0,309
chrII	726339	.	G	A	521.77	PASS	AC=1;AF=0.500;AN=2;BaseQRankSum=-0.187;ClippingRankSum=0.000;DP=28;ExcessHet=3.0103;FS=3.512;MLEAC=1;MLEAF=0.500;MQ=42.00;MQRankSum=0.000;QD=18.63;ReadPosRankSum=-1.877;SOR=1.417	GT:AD:DP:GQ:PL	0/1:13,15:28:99:550,0,474
chrII	737044	.	G	A	770.77	PASS	AC=1;AF=0.500;AN=2;BaseQRankSum=-1.511;ClippingRankSum=0.000;DP=42;ExcessHet=3.0103;FS=2.729;MLEAC=1;MLEAF=0.500;MQ=42.00;MQRankSum=0.000;QD=18.35;ReadPosRankSum=-1.350;SOR=0.928	GT:AD:DP:GQ:PL	0/1:18,24:42:99:799,0,644
chrII	767670	.	C	T	497.77	PASS	AC=1;AF=0.500;AN=2;BaseQRankSum=1.951;ClippingRankSum=0.000;DP=38;ExcessHet=3.0103;FS=2.835;MLEAC=1;MLEAF=0.500;MQ=42.00;MQRankSum=0.000;QD=13.10;ReadPosRankSum=-0.656;SOR=1.244	GT:AD:DP:GQ:PL	0/1:22,16:38:99:526,0,732
chrII	781982	.	C	T	317.77	PASS	AC=1;AF=0.500;AN=2;BaseQRankSum=1.121;ClippingRankSum=0.000;DP=18;ExcessHet=3.0103;FS=7.259;MLEAC=1;MLEAF=0.500;MQ=41.89;MQRankSum=1.230;QD=17.65;ReadPosRankSum=0.523;SOR=0.763	GT:AD:DP:GQ:PL	0/1:8,10:18:99:346,0,265
chrII	797572	.	C	T	589.77	PASS	AC=1;AF=0.500;AN=2;BaseQRankSum=1.945;ClippingRankSum=0.000;DP=36;ExcessHet=3.0103;FS=7.162;MLEAC=1;MLEAF=0.500;MQ=42.00;MQRankSum=0.000;QD=16.38;ReadPosRankSum=0.567;SOR=1.709	GT:AD:DP:GQ:PL	0/1:19,17:36:99:618,0,665
chrIII	63351	.	G	A	1020.77	PASS	AC=1;AF=0.500;AN=2;BaseQRankSum=0.146;ClippingRankSum=0.000;DP=57;ExcessHet=3.0103;FS=5.747;MLEAC=1;MLEAF=0.500;MQ=42.00;MQRankSum=0.000;QD=17.91;ReadPosRankSum=0.028;SOR=0.215	GT:AD:DP:GQ:PL	0/1:27,30:57:99:1049,0,908
chrIII	75364	.	C	T	1087.77	PASS	AC=1;AF=0.500;AN=2;BaseQRankSum=-0.436;ClippingRankSum=0.000;DP=77;ExcessHet=3.0103;FS=7.644;MLEAC=1;MLEAF=0.500;MQ=41.97;MQRankSum=-1.128;QD=14.13;ReadPosRankSum=-0.386;SOR=0.821	GT:AD:DP:GQ:PL	0/1:44,33:77:99:1116,0,1548
chrIII	123331	.	C	T	1091.77	PASS	AC=1;AF=0.500;AN=2;BaseQRankSum=-0.037;ClippingRankSum=0.000;DP=60;ExcessHet=3.0103;FS=6.817;MLEAC=1;MLEAF=0.500;MQ=42.00;MQRankSum=0.000;QD=18.20;ReadPosRankSum=0.865;SOR=0.609	GT:AD:DP:GQ:PL	0/1:29,31:60:99:1120,0,1025
chrIII	123621	.	G	A	752.77	PASS	AC=1;AF=0.500;AN=2;BaseQRankSum=0.630;ClippingRankSum=0.000;DP=42;ExcessHet=3.0103;FS=1.218;MLEAC=1;MLEAF=0.500;MQ=40.41;MQRankSum=1.169;QD=17.92;ReadPosRankSum=0.127;SOR=1.051	GT:AD:DP:GQ:PL	0/1:18,24:42:99:781,0,525
chrIII	163307	.	G	A	1052.77	PASS	AC=1;AF=0.500;AN=2;BaseQRankSum=0.070;ClippingRankSum=0.000;DP=75;ExcessHet=3.0103;FS=0.000;MLEAC=1;MLEAF=0.500;MQ=42.00;MQRankSum=0.000;QD=14.04;ReadPosRankSum=-1.185;SOR=0.650	GT:AD:DP:GQ:PL	0/1:43,32:75:99:1081,0,1542
chrIII	176533	.	C	T	391.77	PASS	AC=1;AF=0.500;AN=2;BaseQRankSum=-0.088;ClippingRankSum=0.000;DP=24;ExcessHet=3.0103;FS=1.674;MLEAC=1;MLEAF=0.500;MQ=42.00;MQRankSum=0.000;QD=16.32;ReadPosRankSum=0.668;SOR=1.445	GT:AD:DP:GQ:PL	0/1:12,12:24:99:420,0,426
chrIV	80844	.	G	A	237.77	PASS	AC=1;AF=0.500;AN=2;BaseQRankSum=-0.797;ClippingRankSum=0.000;DP=19;ExcessHet=3.0103;FS=0.000;MLEAC=1;MLEAF=0.500;MQ=42.00;MQRankSum=0.000;QD=12.51;ReadPosRankSum=0.873;SOR=0.551	GT:AD:DP:GQ:PL	0/1:11,8:19:99:266,0,416
chrIV	123419	.	G	A	1013.77	PASS	AC=1;AF=0.500;AN=2;BaseQRankSum=-0.513;ClippingRankSum=0.000;DP=50;ExcessHet=3.0103;FS=1.088;MLEAC=1;MLEAF=0.500;MQ=42.00;MQRankSum=0.000;QD=20.28;ReadPosRankSum=0.778;SOR=0.515	GT:AD:DP:GQ:PL	0/1:21,29:50:99:1042,0,725
chrIV	130914	.	C	T	1093.77	PASS	AC=1;AF=0.500;AN=2;BaseQRankSum=0.740;ClippingRankSum=0.000;DP=62;ExcessHet=3.0103;FS=0.984;MLEAC=1;MLEAF=0.500;MQ=42.00;MQRankSum=0.000;QD=17.64;ReadPosRankSum=1.184;SOR=0.475	GT:AD:DP:GQ:PL	0/1:31,31:62:99:1122,0,1123
chrIV	145222	.	C	T	628.77	PASS	AC=1;AF=0.500;AN=2;BaseQRankSum=0.225;ClippingRankSum=0.000;DP=52;ExcessHet=3.0103;FS=8.156;MLEAC=1;MLEAF=0.500;MQ=42.00;MQRankSum=0.000;QD=12.09;ReadPosRankSum=-0.605;SOR=1.810	GT:AD:DP:GQ:PL	0/1:31,21:52:99:657,0,1045
chrIV	235947	.	C	T	467.77	PASS	AC=1;AF=0.500;AN=2;BaseQRankSum=-0.105;ClippingRankSum=0.000;DP=34;ExcessHet=3.0103;FS=1.365;MLEAC=1;MLEAF=0.500;MQ=41.57;MQRankSum=-1.066;QD=13.76;ReadPosRankSum=-1.737;SOR=0.603	GT:AD:DP:GQ:PL	0/1:19,15:34:99:496,0,680
chrIV	260073	.	C	T	363.77	PASS	AC=1;AF=0.500;AN=2;BaseQRankSum=0.232;ClippingRankSum=0.000;DP=16;ExcessHet=3.0103;FS=2.171;MLEAC=1;MLEAF=0.500;MQ=42.00;MQRankSum=0.000;QD=22.74;ReadPosRankSum=0.989;SOR=1.609	GT:AD:DP:GQ:PL	0/1:6,10:16:99:392,0,215
chrIV	356937	.	G	A	712.77	PASS	AC=1;AF=0.500;AN=2;BaseQRankSum=2.496;ClippingRankSum=0.000;DP=38;ExcessHet=3.0103;FS=0.000;MLEAC=1;MLEAF=0.500;MQ=41.51;MQRankSum=-1.748;QD=18.76;ReadPosRankSum=2.444;SOR=0.711	GT:AD:DP:GQ:PL	0/1:19,19:38:99:741,0,1251
chrIV	356939	.	G	A	712.77	PASS	AC=1;AF=0.500;AN=2;BaseQRankSum=3.396;ClippingRankSum=0.000;DP=38;ExcessHet=3.0103;FS=0.000;MLEAC=1;MLEAF=0.500;MQ=41.51;MQRankSum=-1.748;QD=18.76;ReadPosRankSum=2.468;SOR=0.711	GT:AD:DP:GQ:PL	0/1:19,19:38:99:741,0,1251
chrIV	449590	.	C	T	414.77	PASS	AC=1;AF=0.500;AN=2;BaseQRankSum=0.567;ClippingRankSum=0.000;DP=18;ExcessHet=3.0103;FS=10.792;MLEAC=1;MLEAF=0.500;MQ=42.00;MQRankSum=0.000;QD=23.04;ReadPosRankSum=-0.550;SOR=3.611	GT:AD:DP:GQ:PL	0/1:6,12:18:99:443,0,192
chrIV	480239	.	G	A	360.77	PASS	AC=1;AF=0.500;AN=2;BaseQRankSum=-0.491;ClippingRankSum=0.000;DP=33;ExcessHet=3.0103;FS=9.758;MLEAC=1;MLEAF=0.500;MQ=42.00;MQRankSum=0.000;QD=10.93;ReadPosRankSum=1.311;SOR=0.076	GT:AD:DP:GQ:PL	0/1:21,12:33:99:389,0,787
chrIV	569030	.	G	A	466.77	PASS	AC=1;AF=0.500;AN=2;BaseQRankSum=-0.476;ClippingRankSum=0.000;DP=32;ExcessHet=3.0103;FS=3.261;MLEAC=1;MLEAF=0.500;MQ=40.38;MQRankSum=-0.388;QD=14.59;ReadPosRankSum=-0.143;SOR=1.398	GT:AD:DP:GQ:PL	0/1:17,15:32:99:495,0,611
chrIV	582926	.	C	T	342.77	PASS	AC=1;AF=0.500;AN=2;BaseQRankSum=0.503;ClippingRankSum=0.000;DP=19;ExcessHet=3.0103;FS=1.871;MLEAC=1;MLEAF=0.500;MQ=42.00;MQRankSum=0.000;QD=18.04;ReadPosRankSum=0.891;SOR=1.329	GT:AD:DP:GQ:PL	0/1:9,10:19:99:371,0,328
chrIV	626246	.	G	A	433.77	PASS	AC=1;AF=0.500;AN=2;BaseQRankSum=-0.241;ClippingRankSum=0.000;DP=20;ExcessHet=3.0103;FS=0.000;MLEAC=1;MLEAF=0.500;MQ=42.00;MQRankSum=0.000;QD=21.69;ReadPosRankSum=-2.233;SOR=0.666	GT:AD:DP:GQ:PL	0/1:7,13:20:99:462,0,233
chrIV	643253	.	C	T	800.77	PASS	AC=1;AF=0.500;AN=2;BaseQRankSum=1.294;ClippingRankSum=0.000;DP=54;ExcessHet=3.0103;FS=12.827;MLEAC=1;MLEAF=0.500;MQ=42.00;MQRankSum=0.000;QD=14.83;ReadPosRankSum=0.824;SOR=0.415	GT:AD:DP:GQ:PL	0/1:30,24:54:99:829,0,1049
chrIV	746229	.	G	A	932.77	PASS	AC=1;AF=0.500;AN=2;BaseQRankSum=-1.079;ClippingRankSum=0.000;DP=52;ExcessHet=3.0103;FS=1.070;MLEAC=1;MLEAF=0.500;MQ=42.00;MQRankSum=0.000;QD=17.94;ReadPosRankSum=-1.314;SOR=0.866	GT:AD:DP:GQ:PL	0/1:25,27:52:99:961,0,926
chrIV	911630	.	G	A	810.77	PASS	AC=1;AF=0.500;AN=2;BaseQRankSum=0.506;ClippingRankSum=0.000;DP=45;ExcessHet=3.0103;FS=8.549;MLEAC=1;MLEAF=0.500;MQ=41.67;MQRankSum=1.114;QD=18.02;ReadPosRankSum=0.203;SOR=1.425	GT:AD:DP:GQ:PL	0/1:21,24:45:99:839,0,713
chrIV	946355	.	G	A	315.77	PASS	AC=1;AF=0.500;AN=2;BaseQRankSum=0.262;ClippingRankSum=0.000;DP=32;ExcessHet=3.0103;FS=8.471;MLEAC=1;MLEAF=0.500;MQ=40.19;MQRankSum=1.357;QD=9.87;ReadPosRankSum=1.356;SOR=1.045	GT:AD:DP:GQ:PL	0/1:21,11:32:99:344,0,724
chrIV	947083	.	C	T	538.77	PASS	AC=1;AF=0.500;AN=2;BaseQRankSum=1.028;ClippingRankSum=0.000;DP=24;ExcessHet=3.0103;FS=0.000;MLEAC=1;MLEAF=0.500;MQ=41.92;MQRankSum=-0.689;QD=22.45;ReadPosRankSum=0.334;SOR=0.511	GT:AD:DP:GQ:PL	0/1:9,15:24:99:567,0,275
chrIV	1034269	.	G	A	462.77	PASS	AC=1;AF=0.500;AN=2;BaseQRankSum=0.739;ClippingRankSum=0.000;DP=24;ExcessHet=3.0103;FS=6.204;MLEAC=1;MLEAF=0.500;MQ=42.00;MQRankSum=0.000;QD=19.28;ReadPosRankSum=-0.262;SOR=0.643	GT:AD:DP:GQ:PL	0/1:10,14:24:99:491,0,340
chrIV	1039637	.	C	T	585.77	PASS	AC=1;AF=0.500;AN=2;BaseQRankSum=1.168;ClippingRankSum=0.000;DP=24;ExcessHet=3.0103;FS=4.406;MLEAC=1;MLEAF=0.500;MQ=42.00;MQRankSum=0.000;QD=24.41;ReadPosRankSum=0.923;SOR=2.049	GT:AD:DP:GQ:PL	0/1:8,16:24:99:614,0,265
chrIV	1114131	.	C	T	255.77	PASS	AC=1;AF=0.500;AN=2;BaseQRankSum=-0.699;ClippingRankSum=0.000;DP=15;ExcessHet=3.0103;FS=2.081;MLEAC=1;MLEAF=0.500;MQ=42.00;MQRankSum=0.000;QD=17.05;ReadPosRankSum=-0.736;SOR=1.061	GT:AD:DP:GQ:PL	0/1:7,8:15:99:284,0,215
chrIV	1265961	.	C	T	445.77	PASS	AC=1;AF=0.500;AN=2;BaseQRankSum=-0.953;ClippingRankSum=0.000;DP=21;ExcessHet=3.0103;FS=0.000;MLEAC=1;MLEAF=0.500;MQ=41.91;MQRankSum=-0.686;QD=21.23;ReadPosRankSum=-0.241;SOR=0.836	GT:AD:DP:GQ:PL	0/1:8,13:21:99:474,0,280
chrIV	1390593	.	G	A	802.77	PASS	AC=1;AF=0.500;AN=2;BaseQRankSum=0.615;ClippingRankSum=0.000;DP=36;ExcessHet=3.0103;FS=0.000;MLEAC=1;MLEAF=0.500;MQ=42.00;MQRankSum=0.000;QD=22.30;ReadPosRankSum=1.092;SOR=0.807	GT:AD:DP:GQ:PL	0/1:13,23:36:99:831,0,417
chrIV	1417551	.	C	T	816.77	PASS	AC=1;AF=0.500;AN=2;BaseQRankSum=0.554;ClippingRankSum=0.000;DP=49;ExcessHet=3.0103;FS=8.135;MLEAC=1;MLEAF=0.500;MQ=42.00;MQRankSum=0.000;QD=16.67;ReadPosRankSum=-0.308;SOR=1.437	GT:AD:DP:GQ:PL	0/1:25,24:49:99:845,0,887
chrIV	1489892	.	G	A	1414.77	PASS	AC=1;AF=0.500;AN=2;BaseQRankSum=-0.791;ClippingRankSum=0.000;DP=79;ExcessHet=3.0103;FS=0.000;MLEAC=1;MLEAF=0.500;MQ=42.00;MQRankSum=0.000;QD=17.91;ReadPosRankSum=0.829;SOR=0.741	GT:AD:DP:GQ:PL	0/1:39,40:79:99:1443,0,1420
chrV	23685	.	G	A	188.77	PASS	AC=1;AF=0.500;AN=2;BaseQRankSum=0.526;ClippingRankSum=0.000;DP=26;ExcessHet=3.0103;FS=0.000;MLEAC=1;MLEAF=0.500;MQ=42.00;MQRankSum=0.000;QD=7.26;ReadPosRankSum=0.000;SOR=0.922	GT:AD:DP:GQ:PL	0/1:19,7:26:99:217,0,676
chrV	39670	.	G	A	873.77	PASS	AC=1;AF=0.500;AN=2;BaseQRankSum=0.109;ClippingRankSum=0.000;DP=50;ExcessHet=3.0103;FS=4.055;MLEAC=1;MLEAF=0.500;MQ=42.00;MQRankSum=0.000;QD=17.48;ReadPosRankSum=0.944;SOR=1.322	GT:AD:DP:GQ:PL	0/1:25,25:50:99:902,0,893
chrV	100445	.	G	A	609.77	PASS	AC=1;AF=0.500;AN=2;BaseQRankSum=2.006;ClippingRankSum=0.000;DP=46;ExcessHet=3.0103;FS=4.516;MLEAC=1;MLEAF=0.500;MQ=42.00;MQRankSum=0.000;QD=13.26;ReadPosRankSum=0.202;SOR=0.223	GT:AD:DP:GQ:PL	0/1:28,18:46:99:638,0,988
chrV	105016	.	C	T	495.77	PASS	AC=1;AF=0.500;AN=2;BaseQRankSum=-0.754;ClippingRankSum=0.000;DP=40;ExcessHet=3.0103;FS=0.000;MLEAC=1;MLEAF=0.500;MQ=42.00;MQRankSum=0.000;QD=12.39;ReadPosRankSum=1.523;SOR=0.675	GT:AD:DP:GQ:PL	0/1:24,16:40:99:524,0,888
chrV	116403	.	C	T	1258.77	PASS	AC=1;AF=0.500;AN=2;BaseQRankSum=0.273;ClippingRankSum=0.000;DP=58;ExcessHet=3.0103;FS=7.461;MLEAC=1;MLEAF=0.500;MQ=42.00;MQRankSum=0.000;QD=21.70;ReadPosRankSum=-0.337;SOR=0.954	GT:AD:DP:GQ:PL	0/1:23,35:58:99:1287,0,793
chrV	116868	.	G	A	1049.77	PASS	AC=1;AF=0.500;AN=2;BaseQRankSum=-0.298;ClippingRankSum=0.000;DP=60;ExcessHet=3.0103;FS=3.460;MLEAC=1;MLEAF=0.500;MQ=41.97;MQRankSum=1.067;QD=17.50;ReadPosRankSum=-0.504;SOR=0.501	GT:AD:DP:GQ:PL	0/1:29,31:60:99:1078,0,995
chrV	198747	.	C	T	443.77	PASS	AC=1;AF=0.500;AN=2;BaseQRankSum=1.374;ClippingRankSum=0.000;DP=24;ExcessHet=3.0103;FS=6.204;MLEAC=1;MLEAF=0.500;MQ=42.00;MQRankSum=0.000;QD=18.49;ReadPosRankSum=0.284;SOR=0.408	GT:AD:DP:GQ:PL	0/1:11,13:24:99:472,0,360
chrV	244379	.	C	T	421.77	PASS	AC=1;AF=0.500;AN=2;BaseQRankSum=-0.370;ClippingRankSum=0.000;DP=22;ExcessHet=3.0103;FS=4.228;MLEAC=1;MLEAF=0.500;MQ=41.91;MQRankSum=-0.822;QD=19.17;ReadPosRankSum=0.038;SOR=1.981	GT:AD:DP:GQ:PL	0/1:10,12:22:99:450,0,359
chrV	322166	.	C	T	753.77	PASS	AC=1;AF=0.500;AN=2;BaseQRankSum=1.475;ClippingRankSum=0.000;DP=41;ExcessHet=3.0103;FS=6.684;MLEAC=1;MLEAF=0.500;MQ=42.00;MQRankSum=0.000;QD=18.38;ReadPosRankSum=0.388;SOR=1.437	GT:AD:DP:GQ:PL	0/1:20,21:41:99:782,0,706
chrV	355251	.	C	T	655.77	PASS	AC=1;AF=0.500;AN=2;BaseQRankSum=-0.470;ClippingRankSum=0.000;DP=35;ExcessHet=3.0103;FS=1.301;MLEAC=1;MLEAF=0.500;MQ=42.00;MQRankSum=0.000;QD=18.74;ReadPosRankSum=0.414;SOR=0.974	GT:AD:DP:GQ:PL	0/1:15,20:35:99:684,0,515
chrV	358236	.	C	T	772.77	PASS	AC=1;AF=0.500;AN=2;BaseQRankSum=0.524;ClippingRankSum=0.000;DP=51;ExcessHet=3.0103;FS=0.000;MLEAC=1;MLEAF=0.500;MQ=41.96;MQRankSum=-1.064;QD=15.15;ReadPosRankSum=-1.270;SOR=0.776	GT:AD:DP:GQ:PL	0/1:28,23:51:99:801,0,1001
chrV	397867	.	G	A	438.77	PASS	AC=1;AF=0.500;AN=2;BaseQRankSum=1.569;ClippingRankSum=0.000;DP=42;ExcessHet=3.0103;FS=7.450;MLEAC=1;MLEAF=0.500;MQ=42.00;MQRankSum=0.000;QD=10.45;ReadPosRankSum=1.191;SOR=2.066	GT:AD:DP:GQ:PL	0/1:28,14:42:99:467,0,1044
chrV	542085	.	G	A	950.77	PASS	AC=1;AF=0.500;AN=2;BaseQRankSum=0.704;ClippingRankSum=0.000;DP=48;ExcessHet=3.0103;FS=1.127;MLEAC=1;MLEAF=0.500;MQ=41.70;MQRankSum=-0.840;QD=19.81;ReadPosRankSum=0.383;SOR=0.857	GT:AD:DP:GQ:PL	0/1:21,27:48:99:979,0,734
chrV	560755	.	C	T	620.77	PASS	AC=1;AF=0.500;AN=2;BaseQRankSum=1.968;ClippingRankSum=0.000;DP=24;ExcessHet=3.0103;FS=4.310;MLEAC=1;MLEAF=0.500;MQ=42.00;MQRankSum=0.000;QD=25.87;ReadPosRankSum=0.712;SOR=0.761	GT:AD:DP:GQ:PL	0/1:7,17:24:99:649,0,218
chrVI	33937	.	C	T	513.77	PASS	AC=1;AF=0.500;AN=2;BaseQRankSum=1.238;ClippingRankSum=0.000;DP=32;ExcessHet=3.0103;FS=5.121;MLEAC=1;MLEAF=0.500;MQ=42.00;MQRankSum=0.000;QD=16.06;ReadPosRankSum=1.190;SOR=1.428	GT:AD:DP:GQ:PL	0/1:17,15:32:99:542,0,603
chrVI	132411	.	G	A	450.77	PASS	AC=1;AF=0.500;AN=2;BaseQRankSum=0.577;ClippingRankSum=0.000;DP=25;ExcessHet=3.0103;FS=3.628;MLEAC=1;MLEAF=0.500;MQ=42.00;MQRankSum=0.000;QD=18.03;ReadPosRankSum=-0.276;SOR=1.034	GT:AD:DP:GQ:PL	0/1:12,13:25:99:479,0,414
chrVI	145258	.	C	T	478.77	PASS	AC=1;AF=0.500;AN=2;BaseQRankSum=0.506;ClippingRankSum=0.000;DP=29;ExcessHet=3.0103;FS=0.000;MLEAC=1;MLEAF=0.500;MQ=42.00;MQRankSum=0.000;QD=16.51;ReadPosRankSum=0.592;SOR=0.582	GT:AD:DP:GQ:PL	0/1:15,14:29:99:507,0,544
chrVI	182479	.	G	A	1631.77	PASS	AC=1;AF=0.500;AN=2;BaseQRankSum=0.377;ClippingRankSum=0.000;DP=79;ExcessHet=3.0103;FS=0.000;MLEAC=1;MLEAF=0.500;MQ=42.00;MQRankSum=0.000;QD=20.66;ReadPosRankSum=0.736;SOR=0.698	GT:AD:DP:GQ:PL	0/1:32,47:79:99:1660,0,1074
chrVI	198241	.	G	A	326.77	PASS	AC=1;AF=0.500;AN=2;BaseQRankSum=-0.327;ClippingRankSum=0.000;DP=33;ExcessHet=3.0103;FS=11.504;MLEAC=1;MLEAF=0.500;MQ=42.00;MQRankSum=0.000;QD=9.90;ReadPosRankSum=0.043;SOR=1.691	GT:AD:DP:GQ:PL	0/1:22,11:33:99:355,0,819
chrVI	229754	.	C	T	915.77	PASS	AC=1;AF=0.500;AN=2;BaseQRankSum=1.716;ClippingRankSum=0.000;DP=54;ExcessHet=3.0103;FS=0.000;MLEAC=1;MLEAF=0.500;MQ=42.00;MQRankSum=0.000;QD=16.96;ReadPosRankSum=1.948;SOR=0.703	GT:AD:DP:GQ:PL	0/1:28,26:54:99:944,0,960
chrVI	265088	.	G	A	692.77	PASS	AC=1;AF=0.500;AN=2;BaseQRankSum=1.373;ClippingRankSum=0.000;DP=34;ExcessHet=3.0103;FS=5.287;MLEAC=1;MLEAF=0.500;MQ=42.00;MQRankSum=0.000;QD=20.38;ReadPosRankSum=0.925;SOR=1.299	GT:AD:DP:GQ:PL	0/1:14,20:34:99:721,0,438
chrVII	154865	.	G	A	608.77	PASS	AC=1;AF=0.500;AN=2;BaseQRankSum=1.324;ClippingRankSum=0.000;DP=41;ExcessHet=3.0103;FS=4.613;MLEAC=1;MLEAF=0.500;MQ=42.00;MQRankSum=0.000;QD=14.85;ReadPosRankSum=0.240;SOR=1.473	GT:AD:DP:GQ:PL	0/1:23,18:41:99:637,0,785
chrVII	201934	.	G	A	663.77	PASS	AC=1;AF=0.500;AN=2;BaseQRankSum=1.294;ClippingRankSum=0.000;DP=45;ExcessHet=3.0103;FS=6.208;MLEAC=1;MLEAF=0.500;MQ=42.00;MQRankSum=0.000;QD=14.75;ReadPosRankSum=0.788;SOR=0.580	GT:AD:DP:GQ:PL	0/1:25,20:45:99:692,0,863
chrVII	234427	.	C	T	632.77	PASS	AC=1;AF=0.500;AN=2;BaseQRankSum=0.756;ClippingRankSum=0.000;DP=33;ExcessHet=3.0103;FS=0.000;MLEAC=1;MLEAF=0.500;MQ=42.00;MQRankSum=0.000;QD=19.17;ReadPosRankSum=-1.079;SOR=0.512	GT:AD:DP:GQ:PL	0/1:15,18:33:99:661,0,515
chrVII	245154	.	C	T	383.77	PASS	AC=1;AF=0.500;AN=2;BaseQRankSum=2.226;ClippingRankSum=0.000;DP=21;ExcessHet=3.0103;FS=7.025;MLEAC=1;MLEAF=0.500;MQ=42.00;MQRankSum=0.000;QD=18.27;ReadPosRankSum=1.598;SOR=1.718	GT:AD:DP:GQ:PL	0/1:10,11:21:99:412,0,342
chrVII	482953	.	G	A	363.77	PASS	AC=1;AF=0.500;AN=2;BaseQRankSum=0.701;ClippingRankSum=0.000;DP=22;ExcessHet=3.0103;FS=10.650;MLEAC=1;MLEAF=0.500;MQ=42.00;MQRankSum=0.000;QD=16.53;ReadPosRankSum=0.138;SOR=1.660	GT:AD:DP:GQ:PL	0/1:11,11:22:99:392,0,365
chrVII	496397	.	C	T	462.77	PASS	AC=1;AF=0.500;AN=2;BaseQRankSum=-1.047;ClippingRankSum=0.000;DP=30;ExcessHet=3.0103;FS=1.367;MLEAC=1;MLEAF=0.500;MQ=42.00;MQRankSum=0.000;QD=15.43;ReadPosRankSum=-1.400;SOR=0.976	GT:AD:DP:GQ:PL	0/1:16,14:30:99:491,0,581
chrVII	650852	.	C	T	715.77	PASS	AC=1;AF=0.500;AN=2;BaseQRankSum=-0.772;ClippingRankSum=0.000;DP=50;ExcessHet=3.0103;FS=2.441;MLEAC=1;MLEAF=0.500;MQ=42.00;MQRankSum=0.000;QD=14.32;ReadPosRankSum=1.378;SOR=1.101	GT:AD:DP:GQ:PL	0/1:26,24:50:99:744,0,871
chrVII	920501	.	C	T	615.77	PASS	AC=1;AF=0.500;AN=2;BaseQRankSum=0.753;ClippingRankSum=0.000;DP=42;ExcessHet=3.0103;FS=4.566;MLEAC=1;MLEAF=0.500;MQ=42.00;MQRankSum=0.000;QD=14.66;ReadPosRankSum=-0.048;SOR=0.634	GT:AD:DP:GQ:PL	0/1:24,18:42:99:644,0,873
chrVII	948808	.	G	A	243.77	PASS	AC=1;AF=0.500;AN=2;BaseQRankSum=-1.313;ClippingRankSum=0.000;DP=20;ExcessHet=3.0103;FS=0.000;MLEAC=1;MLEAF=0.500;MQ=42.00;MQRankSum=0.000;QD=12.19;ReadPosRankSum=-0.803;SOR=0.446	GT:AD:DP:GQ:PL	0/1:11,9:20:99:272,0,414
chrVII	974437	.	G	A	592.77	PASS	AC=1;AF=0.500;AN=2;BaseQRankSum=-1.946;ClippingRankSum=0.000;DP=35;ExcessHet=3.0103;FS=0.000;MLEAC=1;MLEAF=0.500;MQ=42.00;MQRankSum=0.000;QD=16.94;ReadPosRankSum=-0.663;SOR=0.784	GT:AD:DP:GQ:PL	0/1:17,18:35:99:621,0,642
chrVII	996343	.	G	A	1012.77	PASS	AC=1;AF=0.500;AN=2;BaseQRankSum=0.324;ClippingRankSum=0.000;DP=56;ExcessHet=3.0103;FS=7.142;MLEAC=1;MLEAF=0.500;MQ=42.00;MQRankSum=0.000;QD=18.09;ReadPosRankSum=0.496;SOR=0.614	GT:AD:DP:GQ:PL	0/1:27,29:56:99:1041,0,967
chrVIII	14674	.	C	T	756.77	PASS	AC=1;AF=0.500;AN=2;BaseQRankSum=-1.266;ClippingRankSum=0.000;DP=40;ExcessHet=3.0103;FS=4.677;MLEAC=1;MLEAF=0.500;MQ=42.00;MQRankSum=0.000;QD=18.92;ReadPosRankSum=-2.194;SOR=0.877	GT:AD:DP:GQ:PL	0/1:18,22:40:99:785,0,632
chrVIII	107737	.	G	A	332.77	PASS	AC=1;AF=0.500;AN=2;BaseQRankSum=2.307;ClippingRankSum=0.000;DP=24;ExcessHet=3.0103;FS=0.000;MLEAC=1;MLEAF=0.500;MQ=42.00;MQRankSum=0.000;QD=13.87;ReadPosRankSum=1.692;SOR=0.473	GT:AD:DP:GQ:PL	0/1:14,10:24:99:361,0,489
chrVIII	289167	.	G	A	399.77	PASS	AC=1;AF=0.500;AN=2;BaseQRankSum=-1.015;ClippingRankSum=0.000;DP=15;ExcessHet=3.0103;FS=0.000;MLEAC=1;MLEAF=0.500;MQ=42.00;MQRankSum=0.000;QD=26.65;ReadPosRankSum=-0.311;SOR=0.859	GT:AD:DP:GQ:PL	0/1:4,11:15:99:428,0,132
chrVIII	297238	.	C	T	370.77	PASS	AC=1;AF=0.500;AN=2;BaseQRankSum=0.684;ClippingRankSum=0.000;DP=30;ExcessHet=3.0103;FS=6.284;MLEAC=1;MLEAF=0.500;MQ=42.00;MQRankSum=0.000;QD=12.36;ReadPosRankSum=0.827;SOR=2.303	GT:AD:DP:GQ:PL	0/1:18,12:30:99:399,0,633
chrVIII	318297	.	C	T	427.77	PASS	AC=1;AF=0.500;AN=2;BaseQRankSum=-1.440;ClippingRankSum=0.000;DP=20;ExcessHet=3.0103;FS=0.000;MLEAC=1;MLEAF=0.500;MQ=42.00;MQRankSum=0.000;QD=21.39;ReadPosRankSum=0.312;SOR=0.446	GT:AD:DP:GQ:PL	0/1:7,13:20:99:456,0,245
chrVIII	342313	.	C	T	398.77	PASS	AC=1;AF=0.500;AN=2;BaseQRankSum=0.783;ClippingRankSum=0.000;DP=30;ExcessHet=3.0103;FS=1.468;MLEAC=1;MLEAF=0.500;MQ=42.00;MQRankSum=0.000;QD=13.29;ReadPosRankSum=0.216;SOR=0.607	GT:AD:DP:GQ:PL	0/1:17,13:30:99:427,0,599
chrVIII	392884	.	C	T	494.77	PASS	AC=1;AF=0.500;AN=2;BaseQRankSum=0.059;ClippingRankSum=0.000;DP=24;ExcessHet=3.0103;FS=0.000;MLEAC=1;MLEAF=0.500;MQ=42.00;MQRankSum=0.000;QD=20.62;ReadPosRankSum=-0.845;SOR=0.527	GT:AD:DP:GQ:PL	0/1:10,14:24:99:523,0,343
chrVIII	434610	.	C	T	428.77	PASS	AC=1;AF=0.500;AN=2;BaseQRankSum=0.735;ClippingRankSum=0.000;DP=21;ExcessHet=3.0103;FS=6.923;MLEAC=1;MLEAF=0.500;MQ=42.00;MQRankSum=0.000;QD=20.42;ReadPosRankSum=1.228;SOR=1.938	GT:AD:DP:GQ:PL	0/1:9,12:21:99:457,0,321
chrVIII	517815	.	G	A	458.77	PASS	AC=1;AF=0.500;AN=2;BaseQRankSum=2.164;ClippingRankSum=0.000;DP=21;ExcessHet=3.0103;FS=10.942;MLEAC=1;MLEAF=0.500;MQ=42.00;MQRankSum=0.000;QD=21.85;ReadPosRankSum=0.562;SOR=1.431	GT:AD:DP:GQ:PL	0/1:8,13:21:99:487,0,241
chrVIII	525359	.	C	T	337.77	PASS	AC=1;AF=0.500;AN=2;BaseQRankSum=-0.110;ClippingRankSum=0.000;DP=16;ExcessHet=3.0103;FS=5.193;MLEAC=1;MLEAF=0.500;MQ=42.00;MQRankSum=0.000;QD=21.11;ReadPosRankSum=1.853;SOR=1.472	GT:AD:DP:GQ:PL	0/1:6,10:16:99:366,0,204
chrIX	37334	.	C	T	1387.77	PASS	AC=1;AF=0.500;AN=2;BaseQRankSum=0.914;ClippingRankSum=0.000;DP=67;ExcessHet=3.0103;FS=0.946;MLEAC=1;MLEAF=0.500;MQ=41.94;MQRankSum=-1.186;QD=20.71;ReadPosRankSum=-0.305;SOR=0.498	GT:AD:DP:GQ:PL	0/1:28,39:67:99:1416,0,926
chrIX	94212	.	G	A	479.77	PASS	AC=1;AF=0.500;AN=2;BaseQRankSum=-0.273;ClippingRankSum=0.000;DP=33;ExcessHet=3.0103;FS=1.363;MLEAC=1;MLEAF=0.500;MQ=42.00;MQRankSum=0.000;QD=14.54;ReadPosRankSum=1.419;SOR=0.465	GT:AD:DP:GQ:PL	0/1:18,15:33:99:508,0,638
chrIX	122496	.	C	T	537.77	PASS	AC=1;AF=0.500;AN=2;BaseQRankSum=0.509;ClippingRankSum=0.000;DP=29;ExcessHet=3.0103;FS=3.427;MLEAC=1;MLEAF=0.500;MQ=42.00;MQRankSum=0.000;QD=18.54;ReadPosRankSum=-0.569;SOR=0.283	GT:AD:DP:GQ:PL	0/1:13,16:29:99:566,0,426
chrIX	279735	.	C	T	851.77	PASS	AC=1;AF=0.500;AN=2;BaseQRankSum=2.591;ClippingRankSum=0.000;DP=50;ExcessHet=3.0103;FS=2.381;MLEAC=1;MLEAF=0.500;MQ=42.00;MQRankSum=0.000;QD=17.04;ReadPosRankSum=0.783;SOR=1.073	GT:AD:DP:GQ:PL	0/1:26,24:50:99:880,0,930
chrIX	296561	.	G	A	374.77	PASS	AC=1;AF=0.500;AN=2;BaseQRankSum=-0.311;ClippingRankSum=0.000;DP=20;ExcessHet=3.0103;FS=0.000;MLEAC=1;MLEAF=0.500;MQ=42.00;MQRankSum=0.000;QD=18.74;ReadPosRankSum=0.272;SOR=0.665	GT:AD:DP:GQ:PL	0/1:9,11:20:99:403,0,310
chrX	91810	.	G	A	372.77	PASS	AC=1;AF=0.500;AN=2;BaseQRankSum=1.063;ClippingRankSum=0.000;DP=31;ExcessHet=3.0103;FS=5.401;MLEAC=1;MLEAF=0.500;MQ=42.00;MQRankSum=0.000;QD=12.02;ReadPosRankSum=-0.486;SOR=0.768	GT:AD:DP:GQ:PL	0/1:19,12:31:99:401,0,629
chrX	178366	.	G	A	311.77	PASS	AC=1;AF=0.500;AN=2;BaseQRankSum=0.993;ClippingRankSum=0.000;DP=19;ExcessHet=3.0103;FS=4.561;MLEAC=1;MLEAF=0.500;MQ=42.00;MQRankSum=0.000;QD=16.41;ReadPosRankSum=-0.309;SOR=0.132	GT:AD:DP:GQ:PL	0/1:9,10:19:99:340,0,281
chrX	255384	.	C	T	368.77	PASS	AC=1;AF=0.500;AN=2;BaseQRankSum=-0.746;ClippingRankSum=0.000;DP=16;ExcessHet=3.0103;FS=0.000;MLEAC=1;MLEAF=0.500;MQ=42.00;MQRankSum=0.000;QD=23.05;ReadPosRankSum=-0.533;SOR=0.892	GT:AD:DP:GQ:PL	0/1:5,11:16:99:397,0,163
chrX	441810	.	C	T	324.77	PASS	AC=1;AF=0.500;AN=2;BaseQRankSum=2.387;ClippingRankSum=0.000;DP=26;ExcessHet=3.0103;FS=1.617;MLEAC=1;MLEAF=0.500;MQ=42.00;MQRankSum=0.000;QD=12.49;ReadPosRankSum=2.018;SOR=0.340	GT:AD:DP:GQ:PL	0/1:16,10:26:99:353,0,546
chrX	628065	.	C	T	801.77	PASS	AC=1;AF=0.500;AN=2;BaseQRankSum=0.544;ClippingRankSum=0.000;DP=54;ExcessHet=3.0103;FS=5.483;MLEAC=1;MLEAF=0.500;MQ=42.00;MQRankSum=0.000;QD=14.85;ReadPosRankSum=-0.066;SOR=1.206	GT:AD:DP:GQ:PL	0/1:30,24:54:99:830,0,1058
chrX	697704	.	C	T	740.77	PASS	AC=1;AF=0.500;AN=2;BaseQRankSum=0.118;ClippingRankSum=0.000;DP=41;ExcessHet=3.0103;FS=0.000;MLEAC=1;MLEAF=0.500;MQ=41.90;MQRankSum=-1.296;QD=18.07;ReadPosRankSum=-0.284;SOR=0.767	GT:AD:DP:GQ:PL	0/1:19,22:41:99:769,0,646
chrXI	36526	.	G	A	218.77	PASS	AC=1;AF=0.500;AN=2;BaseQRankSum=-0.115;ClippingRankSum=0.000;DP=15;ExcessHet=3.0103;FS=0.000;MLEAC=1;MLEAF=0.500;MQ=42.00;MQRankSum=0.000;QD=14.58;ReadPosRankSum=-0.471;SOR=0.446	GT:AD:DP:GQ:PL	0/1:7,8:15:99:247,0,243
chrXI	64392	.	C	T	1555.77	PASS	AC=1;AF=0.500;AN=2;BaseQRankSum=-0.260;ClippingRankSum=0.000;DP=79;ExcessHet=3.0103;FS=0.000;MLEAC=1;MLEAF=0.500;MQ=42.00;MQRankSum=0.000;QD=19.69;ReadPosRankSum=-2.404;SOR=0.850	GT:AD:DP:GQ:PL	0/1:35,44:79:99:1584,0,1205
chrXI	67097	.	C	T	1148.77	PASS	AC=1;AF=0.500;AN=2;BaseQRankSum=0.047;ClippingRankSum=0.000;DP=59;ExcessHet=3.0103;FS=9.366;MLEAC=1;MLEAF=0.500;MQ=42.00;MQRankSum=0.000;QD=19.47;ReadPosRankSum=0.404;SOR=0.735	GT:AD:DP:GQ:PL	0/1:26,33:59:99:1177,0,902
chrXI	75163	.	C	T	632.77	PASS	AC=1;AF=0.500;AN=2;BaseQRankSum=1.980;ClippingRankSum=0.000;DP=45;ExcessHet=3.0103;FS=0.000;MLEAC=1;MLEAF=0.500;MQ=42.00;MQRankSum=0.000;QD=14.06;ReadPosRankSum=1.531;SOR=0.848	GT:AD:DP:GQ:PL	0/1:26,19:45:99:661,0,882
chrXI	289800	.	G	A	167.77	PASS	AC=1;AF=0.500;AN=2;BaseQRankSum=-0.048;ClippingRankSum=0.000;DP=31;ExcessHet=3.0103;FS=4.041;MLEAC=1;MLEAF=0.500;MQ=42.00;MQRankSum=0.000;QD=5.41;ReadPosRankSum=0.553;SOR=1.555	GT:AD:DP:GQ:PL	0/1:24,7:31:99:196,0,897
chrXI	304889	.	G	A	321.77	PASS	AC=1;AF=0.500;AN=2;BaseQRankSum=0.269;ClippingRankSum=0.000;DP=22;ExcessHet=3.0103;FS=0.000;MLEAC=1;MLEAF=0.500;MQ=42.00;MQRankSum=0.000;QD=14.63;ReadPosRankSum=-0.778;SOR=0.804	GT:AD:DP:GQ:PL	0/1:12,10:22:99:350,0,450
chrXI	309137	.	C	T	608.77	PASS	AC=1;AF=0.500;AN=2;BaseQRankSum=-0.239;ClippingRankSum=0.000;DP=28;ExcessHet=3.0103;FS=0.000;MLEAC=1;MLEAF=0.500;MQ=42.00;MQRankSum=0.000;QD=21.74;ReadPosRankSum=0.261;SOR=1.042	GT:AD:DP:GQ:PL	0/1:11,17:28:99:637,0,388
chrXI	375869	.	G	A	822.77	PASS	AC=1;AF=0.500;AN=2;BaseQRankSum=0.633;ClippingRankSum=0.000;DP=52;ExcessHet=3.0103;FS=0.000;MLEAC=1;MLEAF=0.500;MQ=42.00;MQRankSum=0.000;QD=15.82;ReadPosRankSum=0.165;SOR=0.602	GT:AD:DP:GQ:PL	0/1:28,24:52:99:851,0,1025
chrXI	390858	.	C	T	457.77	PASS	AC=1;AF=0.500;AN=2;BaseQRankSum=0.869;ClippingRankSum=0.000;DP=33;ExcessHet=3.0103;FS=0.000;MLEAC=1;MLEAF=0.500;MQ=42.00;MQRankSum=0.000;QD=13.87;ReadPosRankSum=-1.966;SOR=0.657	GT:AD:DP:GQ:PL	0/1:19,14:33:99:486,0,689
chrXI	440290	.	G	A	215.77	PASS	AC=1;AF=0.500;AN=2;BaseQRankSum=1.541;ClippingRankSum=0.000;DP=19;ExcessHet=3.0103;FS=1.984;MLEAC=1;MLEAF=0.500;MQ=42.00;MQRankSum=0.000;QD=11.36;ReadPosRankSum=0.899;SOR=1.609	GT:AD:DP:GQ:PL	0/1:12,7:19:99:244,0,413
chrXI	443823	.	G	A	376.77	PASS	AC=1;AF=0.500;AN=2;BaseQRankSum=-0.248;ClippingRankSum=0.000;DP=27;ExcessHet=3.0103;FS=3.722;MLEAC=1;MLEAF=0.500;MQ=42.00;MQRankSum=0.000;QD=13.95;ReadPosRankSum=0.000;SOR=1.781	GT:AD:DP:GQ:PL	0/1:15,12:27:99:405,0,528
chrXI	458503	.	G	A	814.77	PASS	AC=1;AF=0.500;AN=2;BaseQRankSum=-0.222;ClippingRankSum=0.000;DP=58;ExcessHet=3.0103;FS=0.000;MLEAC=1;MLEAF=0.500;MQ=40.74;MQRankSum=-0.764;QD=14.05;ReadPosRankSum=-1.184;SOR=0.746	GT:AD:DP:GQ:PL	0/1:33,25:58:99:843,0,1220
chrXI	505935	.	C	T	377.77	PASS	AC=1;AF=0.500;AN=2;BaseQRankSum=0.680;ClippingRankSum=0.000;DP=21;ExcessHet=3.0103;FS=4.123;MLEAC=1;MLEAF=0.500;MQ=42.00;MQRankSum=0.000;QD=17.99;ReadPosRankSum=0.154;SOR=0.477	GT:AD:DP:GQ:PL	0/1:10,11:21:99:406,0,345
chrXI	534706	.	C	T	594.77	PASS	AC=1;AF=0.500;AN=2;BaseQRankSum=0.440;ClippingRankSum=0.000;DP=32;ExcessHet=3.0103;FS=1.419;MLEAC=1;MLEAF=0.500;MQ=42.00;MQRankSum=0.000;QD=18.59;ReadPosRankSum=0.256;SOR=1.179	GT:AD:DP:GQ:PL	0/1:14,18:32:99:623,0,454
chrXII	29147	.	G	A	491.77	PASS	AC=1;AF=0.500;AN=2;BaseQRankSum=-0.046;ClippingRankSum=0.000;DP=28;ExcessHet=3.0103;FS=0.000;MLEAC=1;MLEAF=0.500;MQ=41.93;MQRankSum=-0.859;QD=17.56;ReadPosRankSum=-1.202;SOR=0.709	GT:AD:DP:GQ:PL	0/1:13,15:28:99:520,0,438
chrXII	56503	.	G	A	467.77	PASS	AC=1;AF=0.500;AN=2;BaseQRankSum=1.418;ClippingRankSum=0.000;DP=31;ExcessHet=3.0103;FS=3.211;MLEAC=1;MLEAF=0.500;MQ=42.00;MQRankSum=0.000;QD=15.09;ReadPosRankSum=2.159;SOR=0.302	GT:AD:DP:GQ:PL	0/1:17,14:31:99:496,0,587
chrXII	56819	.	G	A	764.77	PASS	AC=1;AF=0.500;AN=2;BaseQRankSum=-0.331;ClippingRankSum=0.000;DP=42;ExcessHet=3.0103;FS=1.206;MLEAC=1;MLEAF=0.500;MQ=42.00;MQRankSum=0.000;QD=18.21;ReadPosRankSum=-0.634;SOR=0.478	GT:AD:DP:GQ:PL	0/1:19,23:42:99:793,0,660
chrXII	91179	.	G	T	969.77	PASS	AC=1;AF=0.500;AN=2;BaseQRankSum=-1.188;ClippingRankSum=0.000;DP=65;ExcessHet=3.0103;FS=0.942;MLEAC=1;MLEAF=0.500;MQ=42.00;MQRankSum=0.000;QD=14.92;ReadPosRankSum=-0.687;SOR=0.667	GT:AD:DP:GQ:PL	0/1:36,29:65:99:998,0,1307
chrXII	169659	.	C	T	596.77	PASS	AC=1;AF=0.500;AN=2;BaseQRankSum=0.613;ClippingRankSum=0.000;DP=32;ExcessHet=3.0103;FS=0.000;MLEAC=1;MLEAF=0.500;MQ=42.00;MQRankSum=0.000;QD=18.65;ReadPosRankSum=-0.667;SOR=0.914	GT:AD:DP:GQ:PL	0/1:15,17:32:99:625,0,529
chrXII	173824	.	C	T	495.77	PASS	AC=1;AF=0.500;AN=2;BaseQRankSum=1.192;ClippingRankSum=0.000;DP=24;ExcessHet=3.0103;FS=1.685;MLEAC=1;MLEAF=0.500;MQ=42.00;MQRankSum=0.000;QD=20.66;ReadPosRankSum=-0.303;SOR=0.346	GT:AD:DP:GQ:PL	0/1:10,14:24:99:524,0,330
chrXII	208385	.	G	A	374.77	PASS	AC=1;AF=0.500;AN=2;BaseQRankSum=1.046;ClippingRankSum=0.000;DP=29;ExcessHet=3.0103;FS=5.636;MLEAC=1;MLEAF=0.500;MQ=42.00;MQRankSum=0.000;QD=12.92;ReadPosRankSum=1.716;SOR=1.802	GT:AD:DP:GQ:PL	0/1:17,12:29:99:403,0,555
chrXII	329180	.	G	A	554.77	PASS	AC=1;AF=0.500;AN=2;BaseQRankSum=0.153;ClippingRankSum=0.000;DP=50;ExcessHet=3.0103;FS=0.000;MLEAC=1;MLEAF=0.500;MQ=41.96;MQRankSum=-1.292;QD=11.10;ReadPosRankSum=0.525;SOR=0.658	GT:AD:DP:GQ:PL	0/1:32,18:50:99:583,0,1151
chrXII	365089	.	G	A	796.77	PASS	AC=1;AF=0.500;AN=2;BaseQRankSum=0.598;ClippingRankSum=0.000;DP=38;ExcessHet=3.0103;FS=1.290;MLEAC=1;MLEAF=0.500;MQ=41.95;MQRankSum=-0.800;QD=20.97;ReadPosRankSum=-1.224;SOR=1.085	GT:AD:DP:GQ:PL	0/1:16,22:38:99:825,0,554
chrXII	370249	.	C	T	1331.77	PASS	AC=1;AF=0.500;AN=2;BaseQRankSum=0.392;ClippingRankSum=0.000;DP=77;ExcessHet=3.0103;FS=3.046;MLEAC=1;MLEAF=0.500;MQ=42.00;MQRankSum=0.000;QD=17.30;ReadPosRankSum=-0.373;SOR=0.592	GT:AD:DP:GQ:PL	0/1:37,40:77:99:1360,0,1284
chrXII	427240	.	G	A	1104.77	PASS	AC=1;AF=0.500;AN=2;BaseQRankSum=-0.231;ClippingRankSum=0.000;DP=49;ExcessHet=3.0103;FS=6.054;MLEAC=1;MLEAF=0.500;MQ=42.00;MQRankSum=0.000;QD=22.55;ReadPosRankSum=-0.210;SOR=0.350	GT:AD:DP:GQ:PL	0/1:18,31:49:99:1133,0,605
chrXII	442616	.	G	A	261.77	PASS	AC=1;AF=0.500;AN=2;BaseQRankSum=2.915;ClippingRankSum=0.000;DP=20;ExcessHet=3.0103;FS=0.000;MLEAC=1;MLEAF=0.500;MQ=42.00;MQRankSum=0.000;QD=13.09;ReadPosRankSum=1.526;SOR=0.527	GT:AD:DP:GQ:PL	0/1:12,8:20:99:290,0,406
chrXII	605461	.	G	A	734.77	PASS	AC=1;AF=0.500;AN=2;BaseQRankSum=2.015;ClippingRankSum=0.000;DP=42;ExcessHet=3.0103;FS=0.000;MLEAC=1;MLEAF=0.500;MQ=40.31;MQRankSum=-0.129;QD=17.49;ReadPosRankSum=-0.545;SOR=0.874	GT:AD:DP:GQ:PL	0/1:20,22:42:99:763,0,663
chrXII	705285	.	G	A	866.77	PASS	AC=1;AF=0.500;AN=2;BaseQRankSum=2.612;ClippingRankSum=0.000;DP=65;ExcessHet=3.0103;FS=5.281;MLEAC=1;MLEAF=0.500;MQ=41.77;MQRankSum=-1.193;QD=13.33;ReadPosRankSum=0.296;SOR=1.420	GT:AD:DP:GQ:PL	0/1:39,26:65:99:895,0,1351
chrXII	728980	.	G	A	898.77	PASS	AC=1;AF=0.500;AN=2;BaseQRankSum=0.663;ClippingRankSum=0.000;DP=57;ExcessHet=3.0103;FS=2.304;MLEAC=1;MLEAF=0.500;MQ=42.00;MQRankSum=0.000;QD=15.77;ReadPosRankSum=0.262;SOR=1.179	GT:AD:DP:GQ:PL	0/1:31,26:57:99:927,0,1117
chrXII	737622	.	G	A	1050.77	PASS	AC=1;AF=0.500;AN=2;BaseQRankSum=0.974;ClippingRankSum=0.000;DP=59;ExcessHet=3.0103;FS=0.000;MLEAC=1;MLEAF=0.500;MQ=41.87;MQRankSum=-2.144;QD=17.81;ReadPosRankSum=-0.608;SOR=0.634	GT:AD:DP:GQ:PL	0/1:31,28:59:99:1079,0,2350
chrXII	737623	.	G	A	1050.77	PASS	AC=1;AF=0.500;AN=2;BaseQRankSum=1.265;ClippingRankSum=0.000;DP=60;ExcessHet=3.0103;FS=0.000;MLEAC=1;MLEAF=0.500;MQ=41.87;MQRankSum=-2.177;QD=17.51;ReadPosRankSum=-0.845;SOR=0.693	GT:AD:DP:GQ:PL	0/1:32,28:60:99:1079,0,2350
chrXII	818631	.	C	T	390.77	PASS	AC=1;AF=0.500;AN=2;BaseQRankSum=1.029;ClippingRankSum=0.000;DP=27;ExcessHet=3.0103;FS=5.988;MLEAC=1;MLEAF=0.500;MQ=42.00;MQRankSum=0.000;QD=14.47;ReadPosRankSum=2.226;SOR=1.316	GT:AD:DP:GQ:PL	0/1:15,12:27:99:419,0,511
chrXII	826539	.	G	A	942.77	PASS	AC=1;AF=0.500;AN=2;BaseQRankSum=-0.527;ClippingRankSum=0.000;DP=58;ExcessHet=3.0103;FS=9.423;MLEAC=1;MLEAF=0.500;MQ=42.00;MQRankSum=0.000;QD=16.25;ReadPosRankSum=-1.563;SOR=1.863	GT:AD:DP:GQ:PL	0/1:30,28:58:99:971,0,1056
chrXII	830353	.	C	T	1296.77	PASS	AC=1;AF=0.500;AN=2;BaseQRankSum=-0.737;ClippingRankSum=0.000;DP=58;ExcessHet=3.0103;FS=0.000;MLEAC=1;MLEAF=0.500;MQ=42.00;MQRankSum=0.000;QD=22.36;ReadPosRankSum=-0.314;SOR=0.799	GT:AD:DP:GQ:PL	0/1:21,37:58:99:1325,0,713
chrXII	916062	.	G	A	592.77	PASS	AC=1;AF=0.500;AN=2;BaseQRankSum=-0.543;ClippingRankSum=0.000;DP=36;ExcessHet=3.0103;FS=10.352;MLEAC=1;MLEAF=0.500;MQ=42.00;MQRankSum=0.000;QD=16.47;ReadPosRankSum=0.288;SOR=0.889	GT:AD:DP:GQ:PL	0/1:18,18:36:99:621,0,636
chrXII	921489	.	G	A	1065.77	PASS	AC=1;AF=0.500;AN=2;BaseQRankSum=-0.280;ClippingRankSum=0.000;DP=49;ExcessHet=3.0103;FS=1.117;MLEAC=1;MLEAF=0.500;MQ=42.00;MQRankSum=0.000;QD=21.75;ReadPosRankSum=-0.870;SOR=0.747	GT:AD:DP:GQ:PL	0/1:19,30:49:99:1094,0,624
chrXII	957035	.	G	A	1204.77	PASS	AC=1;AF=0.500;AN=2;BaseQRankSum=-0.336;ClippingRankSum=0.000;DP=57;ExcessHet=3.0103;FS=1.033;MLEAC=1;MLEAF=0.500;MQ=42.00;MQRankSum=0.000;QD=21.14;ReadPosRankSum=0.087;SOR=0.527	GT:AD:DP:GQ:PL	0/1:23,34:57:99:1233,0,780
chrXII	999249	.	G	A	642.77	PASS	AC=1;AF=0.500;AN=2;BaseQRankSum=-0.783;ClippingRankSum=0.000;DP=44;ExcessHet=3.0103;FS=1.130;MLEAC=1;MLEAF=0.500;MQ=41.91;MQRankSum=-0.098;QD=14.61;ReadPosRankSum=-1.317;SOR=0.892	GT:AD:DP:GQ:PL	0/1:24,20:44:99:671,0,836
chrXIII	44979	.	G	A	976.77	PASS	AC=1;AF=0.500;AN=2;BaseQRankSum=1.078;ClippingRankSum=0.000;DP=61;ExcessHet=3.0103;FS=11.275;MLEAC=1;MLEAF=0.500;MQ=42.00;MQRankSum=0.000;QD=16.01;ReadPosRankSum=0.025;SOR=0.955	GT:AD:DP:GQ:PL	0/1:33,28:61:99:1005,0,1168
chrXIII	177564	.	G	A	414.77	PASS	AC=1;AF=0.500;AN=2;BaseQRankSum=-1.653;ClippingRankSum=0.000;DP=26;ExcessHet=3.0103;FS=0.000;MLEAC=1;MLEAF=0.500;MQ=42.00;MQRankSum=0.000;QD=15.95;ReadPosRankSum=0.302;SOR=0.693	GT:AD:DP:GQ:PL	0/1:13,13:26:99:443,0,469
chrXIII	290834	.	C	T	307.77	PASS	AC=1;AF=0.500;AN=2;BaseQRankSum=-0.189;ClippingRankSum=0.000;DP=23;ExcessHet=3.0103;FS=0.000;MLEAC=1;MLEAF=0.500;MQ=40.12;MQRankSum=-0.114;QD=13.38;ReadPosRankSum=1.208;SOR=0.569	GT:AD:DP:GQ:PL	0/1:12,11:23:99:336,0,400
chrXIII	382772	.	C	T	667.77	PASS	AC=1;AF=0.500;AN=2;BaseQRankSum=1.076;ClippingRankSum=0.000;DP=43;ExcessHet=3.0103;FS=0.000;MLEAC=1;MLEAF=0.500;MQ=42.00;MQRankSum=0.000;QD=15.53;ReadPosRankSum=1.875;SOR=0.828	GT:AD:DP:GQ:PL	0/1:23,20:43:99:696,0,813
chrXIII	398768	.	C	T	521.77	PASS	AC=1;AF=0.500;AN=2;BaseQRankSum=-0.190;ClippingRankSum=0.000;DP=32;ExcessHet=3.0103;FS=14.955;MLEAC=1;MLEAF=0.500;MQ=42.00;MQRankSum=0.000;QD=16.31;ReadPosRankSum=1.236;SOR=1.423	GT:AD:DP:GQ:PL	0/1:16,16:32:99:550,0,571
chrXIII	424580	.	G	A	378.77	PASS	AC=1;AF=0.500;AN=2;BaseQRankSum=0.430;ClippingRankSum=0.000;DP=31;ExcessHet=3.0103;FS=8.009;MLEAC=1;MLEAF=0.500;MQ=42.00;MQRankSum=0.000;QD=12.22;ReadPosRankSum=-0.362;SOR=1.957	GT:AD:DP:GQ:PL	0/1:19,12:31:99:407,0,675
chrXIII	500777	.	C	T	310.77	PASS	AC=1;AF=0.500;AN=2;BaseQRankSum=0.718;ClippingRankSum=0.000;DP=22;ExcessHet=3.0103;FS=0.000;MLEAC=1;MLEAF=0.500;MQ=41.91;MQRankSum=-1.109;QD=14.13;ReadPosRankSum=0.450;SOR=0.743	GT:AD:DP:GQ:PL	0/1:13,9:22:99:339,0,986
chrXIII	500786	.	G	A	341.77	PASS	AC=1;AF=0.500;AN=2;BaseQRankSum=0.056;ClippingRankSum=0.000;DP=25;ExcessHet=3.0103;FS=0.000;MLEAC=1;MLEAF=0.500;MQ=41.92;MQRankSum=-1.143;QD=13.67;ReadPosRankSum=1.118;SOR=0.582	GT:AD:DP:GQ:PL	0/1:15,10:25:99:370,0,1053
chrXIII	525150	.	G	A	179.77	PASS	AC=1;AF=0.500;AN=2;BaseQRankSum=0.989;ClippingRankSum=0.000;DP=16;ExcessHet=3.0103;FS=2.187;MLEAC=1;MLEAF=0.500;MQ=42.00;MQRankSum=0.000;QD=11.24;ReadPosRankSum=-0.641;SOR=0.269	GT:AD:DP:GQ:PL	0/1:10,6:16:99:208,0,373
chrXIII	562605	.	C	T	330.77	PASS	AC=1;AF=0.500;AN=2;BaseQRankSum=0.000;ClippingRankSum=0.000;DP=18;ExcessHet=3.0103;FS=8.141;MLEAC=1;MLEAF=0.500;MQ=42.00;MQRankSum=0.000;QD=18.38;ReadPosRankSum=-0.657;SOR=1.431	GT:AD:DP:GQ:PL	0/1:8,10:18:99:359,0,282
chrXIII	578004	.	G	A	319.77	PASS	AC=1;AF=0.500;AN=2;BaseQRankSum=1.171;ClippingRankSum=0.000;DP=21;ExcessHet=3.0103;FS=0.000;MLEAC=1;MLEAF=0.500;MQ=42.00;MQRankSum=0.000;QD=15.23;ReadPosRankSum=1.847;SOR=0.941	GT:AD:DP:GQ:PL	0/1:11,10:21:99:348,0,372
chrXIII	578629	.	C	T	210.77	PASS	AC=1;AF=0.500;AN=2;BaseQRankSum=-0.847;ClippingRankSum=0.000;DP=14;ExcessHet=3.0103;FS=0.000;MLEAC=1;MLEAF=0.500;MQ=42.00;MQRankSum=0.000;QD=15.05;ReadPosRankSum=0.329;SOR=0.283	GT:AD:DP:GQ:PL	0/1:7,7:14:99:239,0,260
chrXIII	616070	.	C	T	522.77	PASS	AC=1;AF=0.500;AN=2;BaseQRankSum=-1.105;ClippingRankSum=0.000;DP=28;ExcessHet=3.0103;FS=1.518;MLEAC=1;MLEAF=0.500;MQ=42.00;MQRankSum=0.000;QD=18.67;ReadPosRankSum=-0.610;SOR=1.032	GT:AD:DP:GQ:PL	0/1:13,15:28:99:551,0,482
chrXIII	631355	.	C	T	444.77	PASS	AC=1;AF=0.500;AN=2;BaseQRankSum=1.199;ClippingRankSum=0.000;DP=29;ExcessHet=3.0103;FS=0.000;MLEAC=1;MLEAF=0.500;MQ=41.93;MQRankSum=-1.040;QD=15.34;ReadPosRankSum=-0.080;SOR=0.836	GT:AD:DP:GQ:PL	0/1:16,13:29:99:473,0,605
chrXIII	671288	.	C	T	581.77	PASS	AC=1;AF=0.500;AN=2;BaseQRankSum=0.909;ClippingRankSum=0.000;DP=33;ExcessHet=3.0103;FS=0.000;MLEAC=1;MLEAF=0.500;MQ=41.57;MQRankSum=-0.910;QD=17.63;ReadPosRankSum=1.977;SOR=0.804	GT:AD:DP:GQ:PL	0/1:16,17:33:99:610,0,551
chrXIII	752536	.	G	A	385.77	PASS	AC=1;AF=0.500;AN=2;BaseQRankSum=0.139;ClippingRankSum=0.000;DP=41;ExcessHet=3.0103;FS=1.283;MLEAC=1;MLEAF=0.500;MQ=42.00;MQRankSum=0.000;QD=9.41;ReadPosRankSum=-0.185;SOR=0.926	GT:AD:DP:GQ:PL	0/1:27,14:41:99:414,0,943
chrXIII	781909	.	G	A	462.77	PASS	AC=1;AF=0.500;AN=2;BaseQRankSum=0.027;ClippingRankSum=0.000;DP=41;ExcessHet=3.0103;FS=1.226;MLEAC=1;MLEAF=0.500;MQ=42.00;MQRankSum=0.000;QD=11.29;ReadPosRankSum=0.895;SOR=0.929	GT:AD:DP:GQ:PL	0/1:26,15:41:99:491,0,938
chrXIII	789549	.	G	A	373.77	PASS	AC=1;AF=0.500;AN=2;BaseQRankSum=-0.633;ClippingRankSum=0.000;DP=36;ExcessHet=3.0103;FS=1.427;MLEAC=1;MLEAF=0.500;MQ=42.00;MQRankSum=0.000;QD=10.38;ReadPosRankSum=-2.305;SOR=0.404	GT:AD:DP:GQ:PL	0/1:24,12:36:99:402,0,931
chrXIII	822448	.	C	T	1347.77	PASS	AC=1;AF=0.500;AN=2;BaseQRankSum=2.297;ClippingRankSum=0.000;DP=80;ExcessHet=3.0103;FS=3.103;MLEAC=1;MLEAF=0.500;MQ=41.85;MQRankSum=-2.787;QD=16.85;ReadPosRankSum=0.585;SOR=1.159	GT:AD:DP:GQ:PL	0/1:44,36:80:99:1376,0,3210
chrXIII	822449	.	C	T	1347.77	PASS	AC=1;AF=0.500;AN=2;BaseQRankSum=1.085;ClippingRankSum=0.000;DP=80;ExcessHet=3.0103;FS=3.103;MLEAC=1;MLEAF=0.500;MQ=41.85;MQRankSum=-2.787;QD=16.85;ReadPosRankSum=0.501;SOR=1.159	GT:AD:DP:GQ:PL	0/1:44,36:80:99:1376,0,3210
chrXIII	887910	.	G	A	233.77	PASS	AC=1;AF=0.500;AN=2;BaseQRankSum=1.149;ClippingRankSum=0.000;DP=26;ExcessHet=3.0103;FS=3.769;MLEAC=1;MLEAF=0.500;MQ=42.00;MQRankSum=0.000;QD=8.99;ReadPosRankSum=-0.089;SOR=1.536	GT:AD:DP:GQ:PL	0/1:18,8:26:99:262,0,657
chrXIV	34341	.	G	A	559.77	PASS	AC=1;AF=0.500;AN=2;BaseQRankSum=1.777;ClippingRankSum=0.000;DP=37;ExcessHet=3.0103;FS=1.273;MLEAC=1;MLEAF=0.500;MQ=42.00;MQRankSum=0.000;QD=15.13;ReadPosRankSum=1.049;SOR=0.657	GT:AD:DP:GQ:PL	0/1:20,17:37:99:588,0,658
chrXIV	82498	.	G	A	821.77	PASS	AC=1;AF=0.500;AN=2;BaseQRankSum=0.595;ClippingRankSum=0.000;DP=40;ExcessHet=3.0103;FS=12.642;MLEAC=1;MLEAF=0.500;MQ=42.00;MQRankSum=0.000;QD=20.54;ReadPosRankSum=-0.745;SOR=0.558	GT:AD:DP:GQ:PL	0/1:17,23:40:99:850,0,597
chrXIV	104861	.	C	T	634.77	PASS	AC=1;AF=0.500;AN=2;BaseQRankSum=-1.010;ClippingRankSum=0.000;DP=45;ExcessHet=3.0103;FS=2.555;MLEAC=1;MLEAF=0.500;MQ=40.46;MQRankSum=1.332;QD=14.11;ReadPosRankSum=0.104;SOR=0.382	GT:AD:DP:GQ:PL	0/1:24,21:45:99:663,0,849
chrXIV	177151	.	C	T	310.77	PASS	AC=1;AF=0.500;AN=2;BaseQRankSum=-2.319;ClippingRankSum=0.000;DP=28;ExcessHet=3.0103;FS=0.000;MLEAC=1;MLEAF=0.500;MQ=41.49;MQRankSum=0.878;QD=11.10;ReadPosRankSum=-2.086;SOR=0.856	GT:AD:DP:GQ:PL	0/1:17,11:28:99:339,0,641
chrXIV	245243	.	G	A	759.77	PASS	AC=1;AF=0.500;AN=2;BaseQRankSum=1.706;ClippingRankSum=0.000;DP=45;ExcessHet=3.0103;FS=6.267;MLEAC=1;MLEAF=0.500;MQ=42.00;MQRankSum=0.000;QD=16.88;ReadPosRankSum=-0.378;SOR=0.538	GT:AD:DP:GQ:PL	0/1:23,22:45:99:788,0,795
chrXIV	283681	.	G	A	412.77	PASS	AC=1;AF=0.500;AN=2;BaseQRankSum=0.036;ClippingRankSum=0.000;DP=21;ExcessHet=3.0103;FS=0.000;MLEAC=1;MLEAF=0.500;MQ=42.00;MQRankSum=0.000;QD=19.66;ReadPosRankSum=-0.285;SOR=0.804	GT:AD:DP:GQ:PL	0/1:9,12:21:99:441,0,290
chrXIV	360355	.	C	T	732.77	PASS	AC=1;AF=0.500;AN=2;BaseQRankSum=-0.012;ClippingRankSum=0.000;DP=44;ExcessHet=3.0103;FS=1.194;MLEAC=1;MLEAF=0.500;MQ=41.96;MQRankSum=-0.955;QD=16.65;ReadPosRankSum=0.078;SOR=0.407	GT:AD:DP:GQ:PL	0/1:22,22:44:99:761,0,769
chrXIV	432159	.	C	T	829.77	PASS	AC=1;AF=0.500;AN=2;BaseQRankSum=0.041;ClippingRankSum=0.000;DP=49;ExcessHet=3.0103;FS=0.000;MLEAC=1;MLEAF=0.500;MQ=42.00;MQRankSum=0.000;QD=16.93;ReadPosRankSum=-0.613;SOR=0.627	GT:AD:DP:GQ:PL	0/1:25,24:49:99:858,0,915
chrXIV	493564	.	G	A	854.77	PASS	AC=1;AF=0.500;AN=2;BaseQRankSum=-0.190;ClippingRankSum=0.000;DP=39;ExcessHet=3.0103;FS=0.000;MLEAC=1;MLEAF=0.500;MQ=42.00;MQRankSum=0.000;QD=21.92;ReadPosRankSum=0.808;SOR=0.919	GT:AD:DP:GQ:PL	0/1:15,24:39:99:883,0,511
chrXIV	499582	.	C	T	791.77	PASS	AC=1;AF=0.500;AN=2;BaseQRankSum=-1.351;ClippingRankSum=0.000;DP=37;ExcessHet=3.0103;FS=1.354;MLEAC=1;MLEAF=0.500;MQ=42.00;MQRankSum=0.000;QD=21.40;ReadPosRankSum=-0.317;SOR=1.069	GT:AD:DP:GQ:PL	0/1:14,23:37:99:820,0,472
chrXIV	526111	.	G	A	857.77	PASS	AC=1;AF=0.500;AN=2;BaseQRankSum=2.129;ClippingRankSum=0.000;DP=46;ExcessHet=3.0103;FS=0.000;MLEAC=1;MLEAF=0.500;MQ=42.00;MQRankSum=0.000;QD=18.65;ReadPosRankSum=2.186;SOR=0.859	GT:AD:DP:GQ:PL	0/1:22,24:46:99:886,0,761
chrXIV	547957	.	C	T	820.77	PASS	AC=1;AF=0.500;AN=2;BaseQRankSum=1.039;ClippingRankSum=0.000;DP=35;ExcessHet=3.0103;FS=0.000;MLEAC=1;MLEAF=0.500;MQ=41.94;MQRankSum=1.445;QD=23.45;ReadPosRankSum=1.704;SOR=0.648	GT:AD:DP:GQ:PL	0/1:12,23:35:99:849,0,352
chrXIV	608552	.	G	A	768.77	PASS	AC=1;AF=0.500;AN=2;BaseQRankSum=2.078;ClippingRankSum=0.000;DP=42;ExcessHet=3.0103;FS=9.155;MLEAC=1;MLEAF=0.500;MQ=42.00;MQRankSum=0.000;QD=18.30;ReadPosRankSum=-0.433;SOR=1.133	GT:AD:DP:GQ:PL	0/1:20,22:42:99:797,0,678
chrXIV	635854	.	G	A	818.77	PASS	AC=1;AF=0.500;AN=2;BaseQRankSum=-0.488;ClippingRankSum=0.000;DP=52;ExcessHet=3.0103;FS=1.077;MLEAC=1;MLEAF=0.500;MQ=42.00;MQRankSum=0.000;QD=15.75;ReadPosRankSum=-0.879;SOR=0.456	GT:AD:DP:GQ:PL	0/1:27,25:52:99:847,0,943
chrXIV	661900	.	G	A	812.77	PASS	AC=1;AF=0.500;AN=2;BaseQRankSum=-0.436;ClippingRankSum=0.000;DP=58;ExcessHet=3.0103;FS=0.000;MLEAC=1;MLEAF=0.500;MQ=42.00;MQRankSum=0.000;QD=14.01;ReadPosRankSum=-2.734;SOR=0.710	GT:AD:DP:GQ:PL	0/1:33,25:58:99:841,0,1210
chrXIV	716033	.	C	T	587.77	PASS	AC=1;AF=0.500;AN=2;BaseQRankSum=0.427;ClippingRankSum=0.000;DP=44;ExcessHet=3.0103;FS=1.192;MLEAC=1;MLEAF=0.500;MQ=42.00;MQRankSum=0.000;QD=13.36;ReadPosRankSum=0.918;SOR=0.446	GT:AD:DP:GQ:PL	0/1:26,18:44:99:616,0,944
chrXIV	765039	.	C	T	207.77	PASS	AC=1;AF=0.500;AN=2;BaseQRankSum=0.046;ClippingRankSum=0.000;DP=18;ExcessHet=3.0103;FS=18.921;MLEAC=1;MLEAF=0.500;MQ=42.00;MQRankSum=0.000;QD=11.54;ReadPosRankSum=0.378;SOR=1.395	GT:AD:DP:GQ:PL	0/1:11,7:18:99:236,0,398
chrXIV	781154	.	C	T	384.77	PASS	AC=1;AF=0.500;AN=2;BaseQRankSum=1.783;ClippingRankSum=0.000;DP=31;ExcessHet=3.0103;FS=0.000;MLEAC=1;MLEAF=0.500;MQ=41.69;MQRankSum=1.463;QD=12.41;ReadPosRankSum=0.950;SOR=0.693	GT:AD:DP:GQ:PL	0/1:19,12:31:99:413,0,659
chrXV	224675	.	G	A	556.77	PASS	AC=1;AF=0.500;AN=2;BaseQRankSum=0.416;ClippingRankSum=0.000;DP=42;ExcessHet=3.0103;FS=6.527;MLEAC=1;MLEAF=0.500;MQ=42.00;MQRankSum=0.000;QD=13.26;ReadPosRankSum=0.663;SOR=1.275	GT:AD:DP:GQ:PL	0/1:25,17:42:99:585,0,927
chrXV	232296	.	C	T	762.77	PASS	AC=1;AF=0.500;AN=2;BaseQRankSum=0.262;ClippingRankSum=0.000;DP=44;ExcessHet=3.0103;FS=4.185;MLEAC=1;MLEAF=0.500;MQ=42.00;MQRankSum=0.000;QD=17.34;ReadPosRankSum=-1.021;SOR=0.462	GT:AD:DP:GQ:PL	0/1:21,23:44:99:791,0,708
chrXV	251178	.	G	A	791.77	PASS	AC=1;AF=0.500;AN=2;BaseQRankSum=0.081;ClippingRankSum=0.000;DP=41;ExcessHet=3.0103;FS=6.967;MLEAC=1;MLEAF=0.500;MQ=42.00;MQRankSum=0.000;QD=19.31;ReadPosRankSum=-0.724;SOR=0.305	GT:AD:DP:GQ:PL	0/1:18,23:41:99:820,0,625
chrXV	282754	.	C	T	1012.77	PASS	AC=1;AF=0.500;AN=2;BaseQRankSum=1.194;ClippingRankSum=0.000;DP=40;ExcessHet=3.0103;FS=3.148;MLEAC=1;MLEAF=0.500;MQ=42.00;MQRankSum=0.000;QD=25.32;ReadPosRankSum=-0.345;SOR=0.307	GT:AD:DP:GQ:PL	0/1:12,28:40:99:1041,0,351
chrXV	287983	.	C	T	610.77	PASS	AC=1;AF=0.500;AN=2;BaseQRankSum=-0.446;ClippingRankSum=0.000;DP=43;ExcessHet=3.0103;FS=0.000;MLEAC=1;MLEAF=0.500;MQ=42.00;MQRankSum=0.000;QD=14.20;ReadPosRankSum=-2.101;SOR=0.793	GT:AD:DP:GQ:PL	0/1:24,19:43:99:639,0,856
chrXV	309203	.	G	A	466.77	PASS	AC=1;AF=0.500;AN=2;BaseQRankSum=0.778;ClippingRankSum=0.000;DP=30;ExcessHet=3.0103;FS=1.509;MLEAC=1;MLEAF=0.500;MQ=42.00;MQRankSum=0.000;QD=15.56;ReadPosRankSum=0.822;SOR=0.346	GT:AD:DP:GQ:PL	0/1:16,14:30:99:495,0,570
chrXV	353900	.	C	T	186.77	PASS	AC=1;AF=0.500;AN=2;BaseQRankSum=0.819;ClippingRankSum=0.000;DP=26;ExcessHet=3.0103;FS=0.000;MLEAC=1;MLEAF=0.500;MQ=42.00;MQRankSum=0.000;QD=7.18;ReadPosRankSum=-0.074;SOR=0.871	GT:AD:DP:GQ:PL	0/1:19,7:26:99:215,0,697
chrXV	356007	.	C	T	420.77	PASS	AC=1;AF=0.500;AN=2;BaseQRankSum=0.335;ClippingRankSum=0.000;DP=26;ExcessHet=3.0103;FS=3.628;MLEAC=1;MLEAF=0.500;MQ=42.00;MQRankSum=0.000;QD=16.18;ReadPosRankSum=-0.363;SOR=0.991	GT:AD:DP:GQ:PL	0/1:13,13:26:99:449,0,396
chrXV	529591	.	C	T	355.77	PASS	AC=1;AF=0.500;AN=2;BaseQRankSum=-0.566;ClippingRankSum=0.000;DP=40;ExcessHet=3.0103;FS=2.968;MLEAC=1;MLEAF=0.500;MQ=42.00;MQRankSum=0.000;QD=8.89;ReadPosRankSum=0.543;SOR=1.247	GT:AD:DP:GQ:PL	0/1:28,12:40:99:384,0,1048
chrXV	561844	.	G	A	339.77	PASS	AC=1;AF=0.500;AN=2;BaseQRankSum=1.888;ClippingRankSum=0.000;DP=21;ExcessHet=3.0103;FS=0.000;MLEAC=1;MLEAF=0.500;MQ=42.00;MQRankSum=0.000;QD=16.18;ReadPosRankSum=2.149;SOR=0.569	GT:AD:DP:GQ:PL	0/1:11,10:21:99:368,0,378
chrXV	587935	.	C	T	1360.77	PASS	AC=1;AF=0.500;AN=2;BaseQRankSum=-0.345;ClippingRankSum=0.000;DP=63;ExcessHet=3.0103;FS=5.048;MLEAC=1;MLEAF=0.500;MQ=41.94;MQRankSum=-1.133;QD=21.60;ReadPosRankSum=-0.586;SOR=0.904	GT:AD:DP:GQ:PL	0/1:25,38:63:99:1389,0,872
chrXV	619539	.	G	A	589.77	PASS	AC=1;AF=0.500;AN=2;BaseQRankSum=-0.386;ClippingRankSum=0.000;DP=37;ExcessHet=3.0103;FS=2.884;MLEAC=1;MLEAF=0.500;MQ=42.00;MQRankSum=0.000;QD=15.94;ReadPosRankSum=-0.902;SOR=1.124	GT:AD:DP:GQ:PL	0/1:19,18:37:99:618,0,681
chrXV	632777	.	C	T	716.77	PASS	AC=1;AF=0.500;AN=2;BaseQRankSum=1.215;ClippingRankSum=0.000;DP=45;ExcessHet=3.0103;FS=4.240;MLEAC=1;MLEAF=0.500;MQ=42.00;MQRankSum=0.000;QD=15.93;ReadPosRankSum=0.000;SOR=0.458	GT:AD:DP:GQ:PL	0/1:24,21:45:99:745,0,843
chrXV	693845	.	C	T	567.77	PASS	AC=1;AF=0.500;AN=2;BaseQRankSum=2.054;ClippingRankSum=0.000;DP=28;ExcessHet=3.0103;FS=3.565;MLEAC=1;MLEAF=0.500;MQ=42.00;MQRankSum=0.000;QD=20.28;ReadPosRankSum=-0.053;SOR=0.825	GT:AD:DP:GQ:PL	0/1:11,17:28:99:596,0,333
chrXV	780056	.	C	T	722.77	PASS	AC=1;AF=0.500;AN=2;BaseQRankSum=0.338;ClippingRankSum=0.000;DP=29;ExcessHet=3.0103;FS=19.447;MLEAC=1;MLEAF=0.500;MQ=41.49;MQRankSum=-0.596;QD=24.92;ReadPosRankSum=-0.827;SOR=0.010	GT:AD:DP:GQ:PL	0/1:9,20:29:99:751,0,295
chrXV	787434	.	C	T	476.77	PASS	AC=1;AF=0.500;AN=2;BaseQRankSum=-0.503;ClippingRankSum=0.000;DP=28;ExcessHet=3.0103;FS=0.000;MLEAC=1;MLEAF=0.500;MQ=42.00;MQRankSum=0.000;QD=17.03;ReadPosRankSum=-0.807;SOR=0.473	GT:AD:DP:GQ:PL	0/1:14,14:28:99:505,0,523
chrXV	797373	.	C	T	820.77	PASS	AC=1;AF=0.500;AN=2;BaseQRankSum=-0.040;ClippingRankSum=0.000;DP=49;ExcessHet=3.0103;FS=1.101;MLEAC=1;MLEAF=0.500;MQ=42.00;MQRankSum=0.000;QD=16.75;ReadPosRankSum=-1.539;SOR=0.957	GT:AD:DP:GQ:PL	0/1:25,24:49:99:849,0,902
chrXV	832662	.	C	T	749.77	PASS	AC=1;AF=0.500;AN=2;BaseQRankSum=0.163;ClippingRankSum=0.000;DP=51;ExcessHet=3.0103;FS=1.082;MLEAC=1;MLEAF=0.500;MQ=42.00;MQRankSum=0.000;QD=14.70;ReadPosRankSum=-0.494;SOR=0.963	GT:AD:DP:GQ:PL	0/1:28,23:51:99:778,0,968
chrXV	871608	.	C	T	772.77	PASS	AC=1;AF=0.500;AN=2;BaseQRankSum=-1.240;ClippingRankSum=0.000;DP=41;ExcessHet=3.0103;FS=0.000;MLEAC=1;MLEAF=0.500;MQ=42.00;MQRankSum=0.000;QD=18.85;ReadPosRankSum=-0.076;SOR=0.602	GT:AD:DP:GQ:PL	0/1:19,22:41:99:801,0,701
chrXV	880654	.	C	T	1146.77	PASS	AC=1;AF=0.500;AN=2;BaseQRankSum=-0.617;ClippingRankSum=0.000;DP=64;ExcessHet=3.0103;FS=4.802;MLEAC=1;MLEAF=0.500;MQ=42.00;MQRankSum=0.000;QD=17.92;ReadPosRankSum=0.000;SOR=0.669	GT:AD:DP:GQ:PL	0/1:31,33:64:99:1175,0,1114
chrXV	1005598	.	C	T	463.77	PASS	AC=1;AF=0.500;AN=2;BaseQRankSum=0.586;ClippingRankSum=0.000;DP=31;ExcessHet=3.0103;FS=15.346;MLEAC=1;MLEAF=0.500;MQ=42.00;MQRankSum=0.000;QD=14.96;ReadPosRankSum=0.271;SOR=2.234	GT:AD:DP:GQ:PL	0/1:17,14:31:99:492,0,575
chrXV	1064063	.	C	T	779.77	PASS	AC=1;AF=0.500;AN=2;BaseQRankSum=-0.391;ClippingRankSum=0.000;DP=50;ExcessHet=3.0103;FS=4.166;MLEAC=1;MLEAF=0.500;MQ=42.00;MQRankSum=0.000;QD=15.60;ReadPosRankSum=0.669;SOR=0.267	GT:AD:DP:GQ:PL	0/1:26,24:50:99:808,0,897
chrXVI	243216	.	G	A	595.77	PASS	AC=1;AF=0.500;AN=2;BaseQRankSum=-0.364;ClippingRankSum=0.000;DP=32;ExcessHet=3.0103;FS=5.449;MLEAC=1;MLEAF=0.500;MQ=41.94;MQRankSum=-0.819;QD=18.62;ReadPosRankSum=-1.049;SOR=0.959	GT:AD:DP:GQ:PL	0/1:14,18:32:99:624,0,475
chrXVI	281563	.	G	A	433.77	PASS	AC=1;AF=0.500;AN=2;BaseQRankSum=0.092;ClippingRankSum=0.000;DP=29;ExcessHet=3.0103;FS=1.583;MLEAC=1;MLEAF=0.500;MQ=42.00;MQRankSum=0.000;QD=15.49;ReadPosRankSum=0.649;SOR=1.368	GT:AD:DP:GQ:PL	0/1:14,14:28:99:462,0,480
chrXVI	332393	.	C	T	802.77	PASS	AC=1;AF=0.500;AN=2;BaseQRankSum=-0.268;ClippingRankSum=0.000;DP=42;ExcessHet=3.0103;FS=6.548;MLEAC=1;MLEAF=0.500;MQ=42.00;MQRankSum=0.000;QD=19.11;ReadPosRankSum=-1.437;SOR=0.353	GT:AD:DP:GQ:PL	0/1:19,23:42:99:831,0,660
chrXVI	352838	.	G	A	462.77	PASS	AC=1;AF=0.500;AN=2;BaseQRankSum=-1.436;ClippingRankSum=0.000;DP=28;ExcessHet=3.0103;FS=3.473;MLEAC=1;MLEAF=0.500;MQ=42.00;MQRankSum=0.000;QD=16.53;ReadPosRankSum=-0.965;SOR=0.700	GT:AD:DP:GQ:PL	0/1:14,14:28:99:491,0,517
chrXVI	373219	.	G	A	817.77	PASS	AC=1;AF=0.500;AN=2;BaseQRankSum=-0.111;ClippingRankSum=0.000;DP=43;ExcessHet=3.0103;FS=6.638;MLEAC=1;MLEAF=0.500;MQ=42.00;MQRankSum=0.000;QD=19.02;ReadPosRankSum=-0.068;SOR=0.477	GT:AD:DP:GQ:PL	0/1:19,24:43:99:846,0,658
chrXVI	404862	.	C	T	750.77	PASS	AC=1;AF=0.500;AN=2;BaseQRankSum=1.941;ClippingRankSum=0.000;DP=50;ExcessHet=3.0103;FS=6.407;MLEAC=1;MLEAF=0.500;MQ=41.70;MQRankSum=0.927;QD=15.02;ReadPosRankSum=-0.287;SOR=1.835	GT:AD:DP:GQ:PL	0/1:28,22:50:99:779,0,1001
chrXVI	500109	.	G	A	741.77	PASS	AC=1;AF=0.500;AN=2;BaseQRankSum=1.240;ClippingRankSum=0.000;DP=38;ExcessHet=3.0103;FS=4.863;MLEAC=1;MLEAF=0.500;MQ=42.00;MQRankSum=0.000;QD=19.52;ReadPosRankSum=0.732;SOR=0.226	GT:AD:DP:GQ:PL	0/1:17,21:38:99:770,0,602
chrXVI	603393	.	C	T	413.77	PASS	AC=1;AF=0.500;AN=2;BaseQRankSum=0.000;ClippingRankSum=0.000;DP=15;ExcessHet=3.0103;FS=6.990;MLEAC=1;MLEAF=0.500;MQ=42.00;MQRankSum=0.000;QD=27.58;ReadPosRankSum=0.186;SOR=0.610	GT:AD:DP:GQ:PL	0/1:3,12:15:80:442,0,80
chrXVI	645824	.	C	T	1269.77	PASS	AC=1;AF=0.500;AN=2;BaseQRankSum=-0.274;ClippingRankSum=0.000;DP=59;ExcessHet=3.0103;FS=3.670;MLEAC=1;MLEAF=0.500;MQ=42.00;MQRankSum=0.000;QD=21.52;ReadPosRankSum=-0.890;SOR=0.762	GT:AD:DP:GQ:PL	0/1:23,36:59:99:1298,0,775
chrXVI	676354	.	G	A	915.77	PASS	AC=1;AF=0.500;AN=2;BaseQRankSum=0.182;ClippingRankSum=0.000;DP=56;ExcessHet=3.0103;FS=2.274;MLEAC=1;MLEAF=0.500;MQ=42.00;MQRankSum=0.000;QD=16.35;ReadPosRankSum=0.545;SOR=0.513	GT:AD:DP:GQ:PL	0/1:29,27:56:99:944,0,963
chrXVI	768109	.	G	A	244.77	PASS	AC=1;AF=0.500;AN=2;BaseQRankSum=-0.143;ClippingRankSum=0.000;DP=17;ExcessHet=3.0103;FS=2.392;MLEAC=1;MLEAF=0.500;MQ=42.00;MQRankSum=0.000;QD=14.40;ReadPosRankSum=-0.554;SOR=1.828	GT:AD:DP:GQ:PL	0/1:9,8:17:99:273,0,299
chrXVI	833750	.	G	A	1244.77	PASS	AC=1;AF=0.500;AN=2;BaseQRankSum=1.017;ClippingRankSum=0.000;DP=69;ExcessHet=3.0103;FS=6.380;MLEAC=1;MLEAF=0.500;MQ=42.00;MQRankSum=0.000;QD=18.04;ReadPosRankSum=-0.559;SOR=0.678	GT:AD:DP:GQ:PL	0/1:33,36:69:99:1273,0,1098
