# Supplementary material for: Recombination Is Responsible for the Increased Recovery of Drug-Resistant Mutants with Hypermutated Genomes in Resting Yeast Diploids Expressing APOBEC Deaminases
Source: Front Genet. 2017 Dec 12;8:202. doi: 10.3389/fgene.2017.00202 (PMC5733079; doi:10.3389/fgene.2017.00202)
Supplement: Supplementary file 6 [file Data_Sheet_1.zip › APOBEC1_d3/N113-LAN210-Can-A1-NA-RUN7-D3_SNVs_final.vcf]

##fileformat=VCFv4.2
##FILTER=<ID=LowQual,Description="Low quality">
##FORMAT=<ID=AD,Number=R,Type=Integer,Description="Allelic depths for the ref and alt alleles in the order listed">
##FORMAT=<ID=DP,Number=1,Type=Integer,Description="Approximate read depth (reads with MQ=255 or with bad mates are filtered)">
##FORMAT=<ID=GQ,Number=1,Type=Integer,Description="Genotype Quality">
##FORMAT=<ID=GT,Number=1,Type=String,Description="Genotype">
##FORMAT=<ID=PL,Number=G,Type=Integer,Description="Normalized, Phred-scaled likelihoods for genotypes as defined in the VCF specification">
##GATKCommandLine.HaplotypeCaller=<ID=HaplotypeCaller,Version=3.8-0-ge9d806836,Date="Tue Sep 19 15:11:31 PDT 2017",Epoch=1505859091613,CommandLineOptions="analysis_type=HaplotypeCaller input_file=[N113-LAN210-Can-A1-NA-RUN7-D3_sorted_dedup_RG_realigned.bam] showFullBamList=false read_buffer_size=null read_filter=[] disable_read_filter=[] intervals=null excludeIntervals=[../../LAN210/20170903_LAN210_v0.10m_masked_v2.bed] interval_set_rule=UNION interval_merging=ALL interval_padding=0 reference_sequence=../../LAN210/LAN210_v0.10m.fasta nonDeterministicRandomSeed=false disableDithering=false maxRuntime=-1 maxRuntimeUnits=MINUTES downsampling_type=BY_SAMPLE downsample_to_fraction=null downsample_to_coverage=500 baq=OFF baqGapOpenPenalty=40.0 refactor_NDN_cigar_string=false fix_misencoded_quality_scores=false allow_potentially_misencoded_quality_scores=false useOriginalQualities=false defaultBaseQualities=-1 performanceLog=null BQSR=null quantize_quals=0 static_quantized_quals=null round_down_quantized=false disable_indel_quals=false emit_original_quals=false preserve_qscores_less_than=6 globalQScorePrior=-1.0 secondsBetweenProgressUpdates=10 validation_strictness=SILENT remove_program_records=false keep_program_records=false sample_rename_mapping_file=null unsafe=null use_jdk_deflater=false use_jdk_inflater=false disable_auto_index_creation_and_locking_when_reading_rods=false no_cmdline_in_header=false sites_only=false never_trim_vcf_format_field=false bcf=false bam_compression=null simplifyBAM=false disable_bam_indexing=false generate_md5=false num_threads=1 num_cpu_threads_per_data_thread=1 num_io_threads=0 monitorThreadEfficiency=false num_bam_file_handles=null read_group_black_list=null pedigree=[] pedigreeString=[] pedigreeValidationType=STRICT allow_intervals_with_unindexed_bam=false generateShadowBCF=false variant_index_type=DYNAMIC_SEEK variant_index_parameter=-1 reference_window_stop=0 phone_home= gatk_key=null tag=NA logging_level=INFO log_to_file=null help=false version=false out=/media/artem/artem_second/20170727_RUN8/Project_Stepchenkova/reanalyze_RUN7/N113-LAN210-Can-A1-NA-RUN7-D3/N113-LAN210-Can-A1-NA-RUN7-D3.vcf likelihoodCalculationEngine=PairHMM heterogeneousKmerSizeResolution=COMBO_MIN dbsnp=(RodBinding name= source=UNBOUND) dontTrimActiveRegions=false maxDiscARExtension=25 maxGGAARExtension=300 paddingAroundIndels=150 paddingAroundSNPs=20 comp=[] annotation=[] excludeAnnotation=[] group=[StandardAnnotation, StandardHCAnnotation] debug=false useFilteredReadsForAnnotations=false emitRefConfidence=NONE bamOutput=null bamWriterType=CALLED_HAPLOTYPES emitDroppedReads=false disableOptimizations=false annotateNDA=false useNewAFCalculator=false heterozygosity=0.001 indel_heterozygosity=1.25E-4 heterozygosity_stdev=0.01 standard_min_confidence_threshold_for_calling=10.0 standard_min_confidence_threshold_for_emitting=30.0 max_alternate_alleles=6 max_genotype_count=1024 max_num_PL_values=100 input_prior=[] sample_ploidy=2 genotyping_mode=DISCOVERY alleles=(RodBinding name= source=UNBOUND) contamination_fraction_to_filter=0.0 contamination_fraction_per_sample_file=null p_nonref_model=null exactcallslog=null output_mode=EMIT_VARIANTS_ONLY allSitePLs=false gcpHMM=10 pair_hmm_implementation=FASTEST_AVAILABLE phredScaledGlobalReadMismappingRate=45 noFpga=false nativePairHmmThreads=1 useDoublePrecision=false sample_name=null kmerSize=[10, 25] dontIncreaseKmerSizesForCycles=false allowNonUniqueKmersInRef=false numPruningSamples=1 recoverDanglingHeads=false doNotRecoverDanglingBranches=false minDanglingBranchLength=4 consensus=false maxNumHaplotypesInPopulation=128 errorCorrectKmers=false minPruning=2 debugGraphTransformations=false allowCyclesInKmerGraphToGeneratePaths=false graphOutput=null kmerLengthForReadErrorCorrection=25 minObservationsForKmerToBeSolid=20 GVCFGQBands=[1, 2, 3, 4, 5, 6, 7, 8, 9, 10, 11, 12, 13, 14, 15, 16, 17, 18, 19, 20, 21, 22, 23, 24, 25, 26, 27, 28, 29, 30, 31, 32, 33, 34, 35, 36, 37, 38, 39, 40, 41, 42, 43, 44, 45, 46, 47, 48, 49, 50, 51, 52, 53, 54, 55, 56, 57, 58, 59, 60, 70, 80, 90, 99] indelSizeToEliminateInRefModel=10 min_base_quality_score=10 includeUmappedReads=false useAllelesTrigger=false doNotRunPhysicalPhasing=true keepRG=null justDetermineActiveRegions=false dontGenotype=false dontUseSoftClippedBases=false captureAssemblyFailureBAM=false errorCorrectReads=false pcr_indel_model=CONSERVATIVE maxReadsInRegionPerSample=10000 minReadsPerAlignmentStart=10 mergeVariantsViaLD=false activityProfileOut=null activeRegionOut=null activeRegionIn=null activeRegionExtension=null forceActive=false activeRegionMaxSize=null bandPassSigma=null maxReadsInMemoryPerSample=30000 maxTotalReadsInMemory=10000000 maxProbPropagationDistance=50 activeProbabilityThreshold=0.002 min_mapping_quality_score=20 filter_reads_with_N_cigar=false filter_mismatching_base_and_quals=false filter_bases_not_stored=false">
##GATKCommandLine.SelectVariants=<ID=SelectVariants,Version=3.8-0-ge9d806836,Date="Tue Sep 19 15:16:04 PDT 2017",Epoch=1505859364626,CommandLineOptions="analysis_type=SelectVariants input_file=[] showFullBamList=false read_buffer_size=null read_filter=[] disable_read_filter=[] intervals=null excludeIntervals=null interval_set_rule=UNION interval_merging=ALL interval_padding=0 reference_sequence=../../LAN210/LAN210_v0.10m.fasta nonDeterministicRandomSeed=false disableDithering=false maxRuntime=-1 maxRuntimeUnits=MINUTES downsampling_type=BY_SAMPLE downsample_to_fraction=null downsample_to_coverage=1000 baq=OFF baqGapOpenPenalty=40.0 refactor_NDN_cigar_string=false fix_misencoded_quality_scores=false allow_potentially_misencoded_quality_scores=false useOriginalQualities=false defaultBaseQualities=-1 performanceLog=null BQSR=null quantize_quals=0 static_quantized_quals=null round_down_quantized=false disable_indel_quals=false emit_original_quals=false preserve_qscores_less_than=6 globalQScorePrior=-1.0 secondsBetweenProgressUpdates=10 validation_strictness=SILENT remove_program_records=false keep_program_records=false sample_rename_mapping_file=null unsafe=null use_jdk_deflater=false use_jdk_inflater=false disable_auto_index_creation_and_locking_when_reading_rods=false no_cmdline_in_header=false sites_only=false never_trim_vcf_format_field=false bcf=false bam_compression=null simplifyBAM=false disable_bam_indexing=false generate_md5=false num_threads=1 num_cpu_threads_per_data_thread=1 num_io_threads=0 monitorThreadEfficiency=false num_bam_file_handles=null read_group_black_list=null pedigree=[] pedigreeString=[] pedigreeValidationType=STRICT allow_intervals_with_unindexed_bam=false generateShadowBCF=false variant_index_type=DYNAMIC_SEEK variant_index_parameter=-1 reference_window_stop=0 phone_home= gatk_key=null tag=NA logging_level=INFO log_to_file=null help=false version=false variant=(RodBinding name=variant source=N113-LAN210-Can-A1-NA-RUN7-D3.vcf) discordance=(RodBinding name= source=UNBOUND) concordance=(RodBinding name= source=UNBOUND) out=/media/artem/artem_second/20170727_RUN8/Project_Stepchenkova/reanalyze_RUN7/N113-LAN210-Can-A1-NA-RUN7-D3/N113-LAN210-Can-A1-NA-RUN7-D3_SNVs.vcf sample_name=[] sample_expressions=null sample_file=null exclude_sample_name=[] exclude_sample_file=[] exclude_sample_expressions=[] selectexpressions=[] invertselect=false excludeNonVariants=false excludeFiltered=false preserveAlleles=false removeUnusedAlternates=false restrictAllelesTo=ALL keepOriginalAC=false keepOriginalDP=false mendelianViolation=false invertMendelianViolation=false mendelianViolationQualThreshold=0.0 select_random_fraction=0.0 remove_fraction_genotypes=0.0 selectTypeToInclude=[SNP] selectTypeToExclude=[] keepIDs=null excludeIDs=null fullyDecode=false justRead=false maxIndelSize=2147483647 minIndelSize=0 maxFilteredGenotypes=2147483647 minFilteredGenotypes=0 maxFractionFilteredGenotypes=1.0 minFractionFilteredGenotypes=0.0 maxNOCALLnumber=2147483647 maxNOCALLfraction=1.0 setFilteredGtToNocall=false ALLOW_NONOVERLAPPING_COMMAND_LINE_SAMPLES=false forceValidOutput=false filter_reads_with_N_cigar=false filter_mismatching_base_and_quals=false filter_bases_not_stored=false">
##INFO=<ID=AC,Number=A,Type=Integer,Description="Allele count in genotypes, for each ALT allele, in the same order as listed">
##INFO=<ID=AF,Number=A,Type=Float,Description="Allele Frequency, for each ALT allele, in the same order as listed">
##INFO=<ID=AN,Number=1,Type=Integer,Description="Total number of alleles in called genotypes">
##INFO=<ID=BaseQRankSum,Number=1,Type=Float,Description="Z-score from Wilcoxon rank sum test of Alt Vs. Ref base qualities">
##INFO=<ID=ClippingRankSum,Number=1,Type=Float,Description="Z-score From Wilcoxon rank sum test of Alt vs. Ref number of hard clipped bases">
##INFO=<ID=DP,Number=1,Type=Integer,Description="Approximate read depth; some reads may have been filtered">
##INFO=<ID=DS,Number=0,Type=Flag,Description="Were any of the samples downsampled?">
##INFO=<ID=ExcessHet,Number=1,Type=Float,Description="Phred-scaled p-value for exact test of excess heterozygosity">
##INFO=<ID=FS,Number=1,Type=Float,Description="Phred-scaled p-value using Fisher's exact test to detect strand bias">
##INFO=<ID=HaplotypeScore,Number=1,Type=Float,Description="Consistency of the site with at most two segregating haplotypes">
##INFO=<ID=InbreedingCoeff,Number=1,Type=Float,Description="Inbreeding coefficient as estimated from the genotype likelihoods per-sample when compared against the Hardy-Weinberg expectation">
##INFO=<ID=MLEAC,Number=A,Type=Integer,Description="Maximum likelihood expectation (MLE) for the allele counts (not necessarily the same as the AC), for each ALT allele, in the same order as listed">
##INFO=<ID=MLEAF,Number=A,Type=Float,Description="Maximum likelihood expectation (MLE) for the allele frequency (not necessarily the same as the AF), for each ALT allele, in the same order as listed">
##INFO=<ID=MQ,Number=1,Type=Float,Description="RMS Mapping Quality">
##INFO=<ID=MQRankSum,Number=1,Type=Float,Description="Z-score From Wilcoxon rank sum test of Alt vs. Ref read mapping qualities">
##INFO=<ID=QD,Number=1,Type=Float,Description="Variant Confidence/Quality by Depth">
##INFO=<ID=ReadPosRankSum,Number=1,Type=Float,Description="Z-score from Wilcoxon rank sum test of Alt vs. Ref read position bias">
##INFO=<ID=SOR,Number=1,Type=Float,Description="Symmetric Odds Ratio of 2x2 contingency table to detect strand bias">
##contig=<ID=chrI,length=198855>
##contig=<ID=chrII,length=810456>
##contig=<ID=chrIII,length=316501>
##contig=<ID=chrIV,length=1516959>
##contig=<ID=chrV,length=570663>
##contig=<ID=chrVI,length=270116>
##contig=<ID=chrVII,length=1084724>
##contig=<ID=chrVIII,length=557320>
##contig=<ID=chrIX,length=433988>
##contig=<ID=chrX,length=745688>
##contig=<ID=chrXI,length=666767>
##contig=<ID=chrXII,length=1065113>
##contig=<ID=chrXIII,length=917121>
##contig=<ID=chrXIV,length=784078>
##contig=<ID=chrXV,length=1078147>
##contig=<ID=chrXVI,length=943466>
##contig=<ID=mt,length=85611>
##reference=file:///media/artem/artem_second/20170727_RUN8/Project_Stepchenkova/reanalyze_RUN7/N113-LAN210-Can-A1-NA-RUN7-D3/../../LAN210/LAN210_v0.10m.fasta
##source=SelectVariants
#CHROM	POS	ID	REF	ALT	QUAL	FILTER	INFO	FORMAT	N113-LAN210-Can-A1-NA-RUN7-D3
chrI	30954	.	C	T	688.77	PASS	AC=1;AF=0.500;AN=2;BaseQRankSum=0.779;ClippingRankSum=0.000;DP=34;ExcessHet=3.0103;FS=0.000;MLEAC=1;MLEAF=0.500;MQ=42.00;MQRankSum=0.000;QD=20.26;ReadPosRankSum=0.530;SOR=0.580	GT:AD:DP:GQ:PL	0/1:15,19:34:99:717,0,534
chrI	37782	.	C	T	595.77	PASS	AC=1;AF=0.500;AN=2;BaseQRankSum=-0.323;ClippingRankSum=0.000;DP=35;ExcessHet=3.0103;FS=3.093;MLEAC=1;MLEAF=0.500;MQ=42.00;MQRankSum=0.000;QD=17.52;ReadPosRankSum=0.533;SOR=0.454	GT:AD:DP:GQ:PL	0/1:17,17:34:99:624,0,631
chrI	39121	.	C	T	802.77	PASS	AC=1;AF=0.500;AN=2;BaseQRankSum=1.682;ClippingRankSum=0.000;DP=56;ExcessHet=3.0103;FS=2.871;MLEAC=1;MLEAF=0.500;MQ=42.00;MQRankSum=0.000;QD=14.34;ReadPosRankSum=-1.049;SOR=1.314	GT:AD:DP:GQ:PL	0/1:31,25:56:99:831,0,920
chrI	39762	.	C	T	827.77	PASS	AC=1;AF=0.500;AN=2;BaseQRankSum=-0.143;ClippingRankSum=0.000;DP=44;ExcessHet=3.0103;FS=1.210;MLEAC=1;MLEAF=0.500;MQ=41.96;MQRankSum=-0.867;QD=18.81;ReadPosRankSum=1.121;SOR=0.997	GT:AD:DP:GQ:PL	0/1:20,24:44:99:856,0,698
chrI	39932	.	C	T	915.77	PASS	AC=1;AF=0.500;AN=2;BaseQRankSum=0.518;ClippingRankSum=0.000;DP=54;ExcessHet=3.0103;FS=1.047;MLEAC=1;MLEAF=0.500;MQ=42.00;MQRankSum=0.000;QD=17.28;ReadPosRankSum=-0.404;SOR=0.641	GT:AD:DP:GQ:PL	0/1:26,27:53:99:944,0,900
chrI	41692	.	C	T	804.77	PASS	AC=1;AF=0.500;AN=2;BaseQRankSum=-1.812;ClippingRankSum=0.000;DP=47;ExcessHet=3.0103;FS=1.159;MLEAC=1;MLEAF=0.500;MQ=41.70;MQRankSum=1.184;QD=17.49;ReadPosRankSum=0.122;SOR=0.978	GT:AD:DP:GQ:PL	0/1:20,26:46:99:833,0,680
chrI	42737	.	C	T	485.77	PASS	AC=1;AF=0.500;AN=2;BaseQRankSum=2.641;ClippingRankSum=0.000;DP=36;ExcessHet=3.0103;FS=3.553;MLEAC=1;MLEAF=0.500;MQ=42.00;MQRankSum=0.000;QD=13.49;ReadPosRankSum=1.605;SOR=1.431	GT:AD:DP:GQ:PL	0/1:22,14:36:99:514,0,721
chrI	43296	.	C	T	628.77	PASS	AC=1;AF=0.500;AN=2;BaseQRankSum=1.696;ClippingRankSum=0.000;DP=53;ExcessHet=3.0103;FS=1.099;MLEAC=1;MLEAF=0.500;MQ=41.45;MQRankSum=-1.806;QD=11.86;ReadPosRankSum=-0.166;SOR=0.446	GT:AD:DP:GQ:PL	0/1:33,20:53:99:657,0,1175
chrI	44263	.	C	T	798.77	PASS	AC=1;AF=0.500;AN=2;BaseQRankSum=2.803;ClippingRankSum=0.000;DP=63;ExcessHet=3.0103;FS=0.982;MLEAC=1;MLEAF=0.500;MQ=41.97;MQRankSum=0.817;QD=12.68;ReadPosRankSum=1.658;SOR=0.870	GT:AD:DP:GQ:PL	0/1:39,24:63:99:827,0,1262
chrI	47149	.	C	T	1015.77	PASS	AC=1;AF=0.500;AN=2;BaseQRankSum=1.252;ClippingRankSum=0.000;DP=64;ExcessHet=3.0103;FS=10.800;MLEAC=1;MLEAF=0.500;MQ=42.00;MQRankSum=0.000;QD=16.38;ReadPosRankSum=0.552;SOR=1.184	GT:AD:DP:GQ:PL	0/1:32,30:62:99:1044,0,1084
chrI	71618	.	C	T	629.77	PASS	AC=1;AF=0.500;AN=2;BaseQRankSum=0.809;ClippingRankSum=0.000;DP=30;ExcessHet=3.0103;FS=3.532;MLEAC=1;MLEAF=0.500;MQ=42.00;MQRankSum=0.000;QD=20.99;ReadPosRankSum=0.399;SOR=1.501	GT:AD:DP:GQ:PL	0/1:13,17:30:99:658,0,469
chrI	71658	.	C	T	722.77	PASS	AC=1;AF=0.500;AN=2;BaseQRankSum=-0.043;ClippingRankSum=0.000;DP=40;ExcessHet=3.0103;FS=1.243;MLEAC=1;MLEAF=0.500;MQ=42.00;MQRankSum=0.000;QD=18.07;ReadPosRankSum=0.055;SOR=0.726	GT:AD:DP:GQ:PL	0/1:18,22:40:99:751,0,636
chrI	71738	.	C	T	663.77	PASS	AC=1;AF=0.500;AN=2;BaseQRankSum=-0.247;ClippingRankSum=0.000;DP=40;ExcessHet=3.0103;FS=4.846;MLEAC=1;MLEAF=0.500;MQ=42.00;MQRankSum=0.000;QD=17.94;ReadPosRankSum=-0.290;SOR=1.552	GT:AD:DP:GQ:PL	0/1:17,20:37:99:692,0,585
chrI	87805	.	G	A	574.77	PASS	AC=1;AF=0.500;AN=2;BaseQRankSum=-1.460;ClippingRankSum=0.000;DP=32;ExcessHet=3.0103;FS=12.161;MLEAC=1;MLEAF=0.500;MQ=42.00;MQRankSum=0.000;QD=17.96;ReadPosRankSum=-0.874;SOR=0.052	GT:AD:DP:GQ:PL	0/1:14,18:32:99:603,0,474
chrI	143733	.	G	A	939.77	PASS	AC=1;AF=0.500;AN=2;BaseQRankSum=-0.666;ClippingRankSum=0.000;DP=42;ExcessHet=3.0103;FS=0.000;MLEAC=1;MLEAF=0.500;MQ=41.66;MQRankSum=1.520;QD=22.92;ReadPosRankSum=0.681;SOR=0.859	GT:AD:DP:GQ:PL	0/1:13,28:41:99:968,0,399
chrI	166407	.	G	A	860.77	PASS	AC=1;AF=0.500;AN=2;BaseQRankSum=0.961;ClippingRankSum=0.000;DP=57;ExcessHet=3.0103;FS=0.000;MLEAC=1;MLEAF=0.500;MQ=42.00;MQRankSum=0.000;QD=18.31;ReadPosRankSum=0.957;SOR=0.752	GT:AD:DP:GQ:PL	0/1:21,26:47:99:889,0,718
chrI	193295	.	G	A	993.77	PASS	AC=1;AF=0.500;AN=2;BaseQRankSum=0.207;ClippingRankSum=0.000;DP=65;ExcessHet=3.0103;FS=0.000;MLEAC=1;MLEAF=0.500;MQ=41.77;MQRankSum=-1.139;QD=15.53;ReadPosRankSum=3.015;SOR=0.612	GT:AD:DP:GQ:PL	0/1:37,27:64:99:1022,0,2699
chrI	193297	.	G	A	993.77	PASS	AC=1;AF=0.500;AN=2;BaseQRankSum=0.392;ClippingRankSum=0.000;DP=65;ExcessHet=3.0103;FS=0.000;MLEAC=1;MLEAF=0.500;MQ=41.77;MQRankSum=-1.139;QD=15.53;ReadPosRankSum=2.855;SOR=0.612	GT:AD:DP:GQ:PL	0/1:37,27:64:99:1022,0,2699
chrI	196537	.	G	A	595.77	PASS	AC=1;AF=0.500;AN=2;BaseQRankSum=0.833;ClippingRankSum=0.000;DP=42;ExcessHet=3.0103;FS=2.755;MLEAC=1;MLEAF=0.500;MQ=42.00;MQRankSum=0.000;QD=14.18;ReadPosRankSum=-0.269;SOR=1.262	GT:AD:DP:GQ:PL	0/1:25,17:42:99:624,0,968
chrII	17796	.	C	T	905.77	PASS	AC=1;AF=0.500;AN=2;BaseQRankSum=1.480;ClippingRankSum=0.000;DP=50;ExcessHet=3.0103;FS=1.094;MLEAC=1;MLEAF=0.500;MQ=41.96;MQRankSum=0.000;QD=18.49;ReadPosRankSum=2.077;SOR=0.544	GT:AD:DP:GQ:PL	0/1:22,27:49:99:934,0,696
chrII	28370	.	C	T	596.77	PASS	AC=1;AF=0.500;AN=2;BaseQRankSum=0.559;ClippingRankSum=0.000;DP=48;ExcessHet=3.0103;FS=1.157;MLEAC=1;MLEAF=0.500;MQ=41.70;MQRankSum=-1.226;QD=12.70;ReadPosRankSum=-0.505;SOR=0.864	GT:AD:DP:GQ:PL	0/1:29,18:47:99:625,0,1106
chrII	36648	.	C	T	521.77	PASS	AC=1;AF=0.500;AN=2;BaseQRankSum=-0.611;ClippingRankSum=0.000;DP=31;ExcessHet=3.0103;FS=0.000;MLEAC=1;MLEAF=0.500;MQ=41.94;MQRankSum=1.227;QD=18.63;ReadPosRankSum=-0.695;SOR=0.804	GT:AD:DP:GQ:PL	0/1:12,16:28:99:550,0,419
chrII	48300	.	C	T	874.77	PASS	AC=1;AF=0.500;AN=2;BaseQRankSum=0.139;ClippingRankSum=0.000;DP=45;ExcessHet=3.0103;FS=2.597;MLEAC=1;MLEAF=0.500;MQ=42.00;MQRankSum=0.000;QD=19.44;ReadPosRankSum=0.977;SOR=0.639	GT:AD:DP:GQ:PL	0/1:19,26:45:99:903,0,649
chrII	69521	.	C	T	356.77	PASS	AC=1;AF=0.500;AN=2;BaseQRankSum=-1.023;ClippingRankSum=0.000;DP=33;ExcessHet=3.0103;FS=3.176;MLEAC=1;MLEAF=0.500;MQ=42.00;MQRankSum=0.000;QD=10.81;ReadPosRankSum=-0.997;SOR=1.080	GT:AD:DP:GQ:PL	0/1:20,13:33:99:385,0,719
chrII	80360	.	C	T	814.77	PASS	AC=1;AF=0.500;AN=2;BaseQRankSum=0.644;ClippingRankSum=0.000;DP=41;ExcessHet=3.0103;FS=2.883;MLEAC=1;MLEAF=0.500;MQ=42.00;MQRankSum=0.000;QD=19.87;ReadPosRankSum=0.343;SOR=1.392	GT:AD:DP:GQ:PL	0/1:18,23:41:99:843,0,622
chrII	82004	.	C	T	694.77	PASS	AC=1;AF=0.500;AN=2;BaseQRankSum=-1.103;ClippingRankSum=0.000;DP=43;ExcessHet=3.0103;FS=8.827;MLEAC=1;MLEAF=0.500;MQ=41.00;MQRankSum=-0.441;QD=16.16;ReadPosRankSum=-1.107;SOR=1.292	GT:AD:DP:GQ:PL	0/1:20,23:43:99:723,0,706
chrII	91395	.	C	T	671.77	PASS	AC=1;AF=0.500;AN=2;BaseQRankSum=-1.588;ClippingRankSum=0.000;DP=37;ExcessHet=3.0103;FS=0.000;MLEAC=1;MLEAF=0.500;MQ=42.00;MQRankSum=0.000;QD=19.19;ReadPosRankSum=-0.243;SOR=0.546	GT:AD:DP:GQ:PL	0/1:14,21:35:99:700,0,462
chrII	98565	.	C	T	523.77	PASS	AC=1;AF=0.500;AN=2;BaseQRankSum=0.282;ClippingRankSum=0.000;DP=44;ExcessHet=3.0103;FS=0.000;MLEAC=1;MLEAF=0.500;MQ=41.62;MQRankSum=-0.267;QD=11.90;ReadPosRankSum=0.158;SOR=0.596	GT:AD:DP:GQ:PL	0/1:27,17:44:99:552,0,948
chrII	137235	.	C	T	466.77	PASS	AC=1;AF=0.500;AN=2;BaseQRankSum=1.503;ClippingRankSum=0.000;DP=39;ExcessHet=3.0103;FS=3.819;MLEAC=1;MLEAF=0.500;MQ=41.25;MQRankSum=-1.680;QD=11.97;ReadPosRankSum=-1.345;SOR=0.219	GT:AD:DP:GQ:PL	0/1:23,16:39:99:495,0,740
chrII	139178	.	G	A	771.77	PASS	AC=1;AF=0.500;AN=2;BaseQRankSum=-0.800;ClippingRankSum=0.000;DP=46;ExcessHet=3.0103;FS=2.581;MLEAC=1;MLEAF=0.500;MQ=42.00;MQRankSum=0.000;QD=16.78;ReadPosRankSum=-0.750;SOR=0.382	GT:AD:DP:GQ:PL	0/1:22,24:46:99:800,0,788
chrII	142739	.	C	T	953.77	PASS	AC=1;AF=0.500;AN=2;BaseQRankSum=0.951;ClippingRankSum=0.000;DP=41;ExcessHet=3.0103;FS=0.000;MLEAC=1;MLEAF=0.500;MQ=42.00;MQRankSum=0.000;QD=23.26;ReadPosRankSum=0.869;SOR=0.582	GT:AD:DP:GQ:PL	0/1:15,26:41:99:982,0,478
chrII	146666	.	C	T	739.77	PASS	AC=1;AF=0.500;AN=2;BaseQRankSum=-1.067;ClippingRankSum=0.000;DP=48;ExcessHet=3.0103;FS=1.113;MLEAC=1;MLEAF=0.500;MQ=41.70;MQRankSum=0.000;QD=16.08;ReadPosRankSum=-0.427;SOR=0.892	GT:AD:DP:GQ:PL	0/1:24,22:46:99:768,0,902
chrII	159424	.	C	T	777.77	PASS	AC=1;AF=0.500;AN=2;BaseQRankSum=0.163;ClippingRankSum=0.000;DP=47;ExcessHet=3.0103;FS=0.000;MLEAC=1;MLEAF=0.500;MQ=42.00;MQRankSum=0.000;QD=16.55;ReadPosRankSum=-0.277;SOR=0.760	GT:AD:DP:GQ:PL	0/1:23,24:47:99:806,0,754
chrII	160066	.	G	A	830.77	PASS	AC=1;AF=0.500;AN=2;BaseQRankSum=-1.497;ClippingRankSum=0.000;DP=56;ExcessHet=3.0103;FS=1.029;MLEAC=1;MLEAF=0.500;MQ=42.00;MQRankSum=0.000;QD=14.84;ReadPosRankSum=-2.072;SOR=0.894	GT:AD:DP:GQ:PL	0/1:30,26:56:99:859,0,1073
chrII	177368	.	C	T	1016.77	PASS	AC=1;AF=0.500;AN=2;BaseQRankSum=0.363;ClippingRankSum=0.000;DP=53;ExcessHet=3.0103;FS=1.054;MLEAC=1;MLEAF=0.500;MQ=41.14;MQRankSum=-2.001;QD=19.18;ReadPosRankSum=-1.906;SOR=0.498	GT:AD:DP:GQ:PL	0/1:26,27:53:99:1045,0,2988
chrII	177371	.	C	T	1055.77	PASS	AC=1;AF=0.500;AN=2;BaseQRankSum=1.448;ClippingRankSum=0.000;DP=54;ExcessHet=3.0103;FS=1.054;MLEAC=1;MLEAF=0.500;MQ=41.16;MQRankSum=-2.038;QD=19.55;ReadPosRankSum=-0.096;SOR=0.452	GT:AD:DP:GQ:PL	0/1:27,27:54:99:1084,0,3007
chrII	177374	.	C	T	975.77	PASS	AC=1;AF=0.500;AN=2;BaseQRankSum=1.683;ClippingRankSum=0.000;DP=55;ExcessHet=3.0103;FS=2.266;MLEAC=1;MLEAF=0.500;MQ=41.17;MQRankSum=-2.153;QD=17.74;ReadPosRankSum=1.258;SOR=0.420	GT:AD:DP:GQ:PL	0/1:29,26:55:99:1004,0,3043
chrII	178888	.	C	T	832.77	PASS	AC=1;AF=0.500;AN=2;BaseQRankSum=0.503;ClippingRankSum=0.000;DP=46;ExcessHet=3.0103;FS=0.000;MLEAC=1;MLEAF=0.500;MQ=41.37;MQRankSum=1.525;QD=18.10;ReadPosRankSum=-1.579;SOR=0.693	GT:AD:DP:GQ:PL	0/1:22,24:46:99:861,0,754
chrII	186449	.	C	T	959.77	PASS	AC=1;AF=0.500;AN=2;BaseQRankSum=1.520;ClippingRankSum=0.000;DP=52;ExcessHet=3.0103;FS=10.399;MLEAC=1;MLEAF=0.500;MQ=42.00;MQRankSum=0.000;QD=18.46;ReadPosRankSum=0.504;SOR=1.719	GT:AD:DP:GQ:PL	0/1:25,27:52:99:988,0,883
chrII	203322	.	C	T	370.77	PASS	AC=1;AF=0.500;AN=2;BaseQRankSum=-1.447;ClippingRankSum=0.000;DP=28;ExcessHet=3.0103;FS=0.000;MLEAC=1;MLEAF=0.500;MQ=42.00;MQRankSum=0.000;QD=13.24;ReadPosRankSum=-0.628;SOR=0.495	GT:AD:DP:GQ:PL	0/1:15,13:28:99:399,0,559
chrII	206782	.	C	T	800.77	PASS	AC=1;AF=0.500;AN=2;BaseQRankSum=0.137;ClippingRankSum=0.000;DP=43;ExcessHet=3.0103;FS=2.623;MLEAC=1;MLEAF=0.500;MQ=41.34;MQRankSum=-1.301;QD=18.62;ReadPosRankSum=0.870;SOR=0.839	GT:AD:DP:GQ:PL	0/1:20,23:43:99:829,0,729
chrII	216424	.	C	T	1053.77	PASS	AC=1;AF=0.500;AN=2;BaseQRankSum=-0.650;ClippingRankSum=0.000;DP=67;ExcessHet=3.0103;FS=0.924;MLEAC=1;MLEAF=0.500;MQ=41.78;MQRankSum=-0.955;QD=15.73;ReadPosRankSum=0.550;SOR=0.873	GT:AD:DP:GQ:PL	0/1:33,34:67:99:1082,0,1065
chrII	216578	.	C	T	905.77	PASS	AC=1;AF=0.500;AN=2;BaseQRankSum=2.115;ClippingRankSum=0.000;DP=51;ExcessHet=3.0103;FS=13.491;MLEAC=1;MLEAF=0.500;MQ=42.00;MQRankSum=0.000;QD=17.76;ReadPosRankSum=0.787;SOR=2.289	GT:AD:DP:GQ:PL	0/1:25,26:51:99:934,0,780
chrII	217130	.	C	T	692.77	PASS	AC=1;AF=0.500;AN=2;BaseQRankSum=-0.422;ClippingRankSum=0.000;DP=48;ExcessHet=3.0103;FS=4.196;MLEAC=1;MLEAF=0.500;MQ=42.00;MQRankSum=0.000;QD=14.74;ReadPosRankSum=-0.404;SOR=1.154	GT:AD:DP:GQ:PL	0/1:26,21:47:99:721,0,988
chrII	239773	.	C	T	781.77	PASS	AC=1;AF=0.500;AN=2;BaseQRankSum=1.068;ClippingRankSum=0.000;DP=45;ExcessHet=3.0103;FS=0.000;MLEAC=1;MLEAF=0.500;MQ=42.00;MQRankSum=0.000;QD=17.37;ReadPosRankSum=-0.014;SOR=0.836	GT:AD:DP:GQ:PL	0/1:23,22:45:99:810,0,814
chrII	241761	.	C	T	572.77	PASS	AC=1;AF=0.500;AN=2;BaseQRankSum=-0.429;ClippingRankSum=0.000;DP=47;ExcessHet=3.0103;FS=2.586;MLEAC=1;MLEAF=0.500;MQ=42.00;MQRankSum=0.000;QD=12.19;ReadPosRankSum=-0.132;SOR=0.317	GT:AD:DP:GQ:PL	0/1:27,20:47:99:601,0,824
chrII	248134	.	C	T	609.77	PASS	AC=1;AF=0.500;AN=2;BaseQRankSum=2.292;ClippingRankSum=0.000;DP=43;ExcessHet=3.0103;FS=1.222;MLEAC=1;MLEAF=0.500;MQ=41.66;MQRankSum=0.896;QD=14.18;ReadPosRankSum=0.362;SOR=0.967	GT:AD:DP:GQ:PL	0/1:25,18:43:99:638,0,808
chrII	256756	.	C	T	415.77	PASS	AC=1;AF=0.500;AN=2;BaseQRankSum=1.506;ClippingRankSum=0.000;DP=23;ExcessHet=3.0103;FS=0.000;MLEAC=1;MLEAF=0.500;MQ=41.92;MQRankSum=1.251;QD=19.80;ReadPosRankSum=0.312;SOR=0.722	GT:AD:DP:GQ:PL	0/1:9,12:21:99:444,0,259
chrII	270160	.	C	T	898.77	PASS	AC=1;AF=0.500;AN=2;BaseQRankSum=2.163;ClippingRankSum=0.000;DP=52;ExcessHet=3.0103;FS=0.000;MLEAC=1;MLEAF=0.500;MQ=42.00;MQRankSum=0.000;QD=17.28;ReadPosRankSum=0.556;SOR=0.559	GT:AD:DP:GQ:PL	0/1:26,26:52:99:927,0,782
chrII	270981	.	C	T	1157.77	PASS	AC=1;AF=0.500;AN=2;BaseQRankSum=-0.469;ClippingRankSum=0.000;DP=57;ExcessHet=3.0103;FS=0.000;MLEAC=1;MLEAF=0.500;MQ=41.50;MQRankSum=-1.010;QD=21.05;ReadPosRankSum=0.922;SOR=0.560	GT:AD:DP:GQ:PL	0/1:19,36:55:99:1186,0,578
chrII	274860	.	C	T	1301.77	PASS	AC=1;AF=0.500;AN=2;BaseQRankSum=-0.968;ClippingRankSum=0.000;DP=62;ExcessHet=3.0103;FS=5.212;MLEAC=1;MLEAF=0.500;MQ=42.00;MQRankSum=0.000;QD=21.00;ReadPosRankSum=-0.055;SOR=0.272	GT:AD:DP:GQ:PL	0/1:28,34:62:99:1330,0,2229
chrII	274862	.	C	T	1301.77	PASS	AC=1;AF=0.500;AN=2;BaseQRankSum=0.311;ClippingRankSum=0.000;DP=62;ExcessHet=3.0103;FS=6.992;MLEAC=1;MLEAF=0.500;MQ=42.00;MQRankSum=0.000;QD=21.00;ReadPosRankSum=0.569;SOR=0.227	GT:AD:DP:GQ:PL	0/1:29,33:62:99:1330,0,2229
chrII	275441	.	C	T	922.77	PASS	AC=1;AF=0.500;AN=2;BaseQRankSum=2.272;ClippingRankSum=0.000;DP=49;ExcessHet=3.0103;FS=0.000;MLEAC=1;MLEAF=0.500;MQ=41.96;MQRankSum=1.104;QD=18.83;ReadPosRankSum=1.000;SOR=0.541	GT:AD:DP:GQ:PL	0/1:23,26:49:99:951,0,731
chrII	277207	.	C	T	675.77	PASS	AC=1;AF=0.500;AN=2;BaseQRankSum=-0.413;ClippingRankSum=0.000;DP=46;ExcessHet=3.0103;FS=2.593;MLEAC=1;MLEAF=0.500;MQ=42.00;MQRankSum=0.000;QD=14.69;ReadPosRankSum=0.602;SOR=0.345	GT:AD:DP:GQ:PL	0/1:25,21:46:99:704,0,880
chrII	277634	.	C	T	1069.77	PASS	AC=1;AF=0.500;AN=2;BaseQRankSum=1.528;ClippingRankSum=0.000;DP=58;ExcessHet=3.0103;FS=0.000;MLEAC=1;MLEAF=0.500;MQ=42.00;MQRankSum=0.000;QD=18.44;ReadPosRankSum=0.326;SOR=0.685	GT:AD:DP:GQ:PL	0/1:27,31:58:99:1098,0,848
chrII	277844	.	C	T	1245.77	PASS	AC=1;AF=0.500;AN=2;BaseQRankSum=-0.358;ClippingRankSum=0.000;DP=76;ExcessHet=3.0103;FS=0.000;MLEAC=1;MLEAF=0.500;MQ=41.81;MQRankSum=-0.974;QD=16.39;ReadPosRankSum=-0.062;SOR=0.807	GT:AD:DP:GQ:PL	0/1:38,38:76:99:1274,0,1296
chrII	277895	.	C	T	1004.77	PASS	AC=1;AF=0.500;AN=2;BaseQRankSum=0.736;ClippingRankSum=0.000;DP=73;ExcessHet=3.0103;FS=6.326;MLEAC=1;MLEAF=0.500;MQ=41.81;MQRankSum=0.863;QD=13.76;ReadPosRankSum=0.286;SOR=1.265	GT:AD:DP:GQ:PL	0/1:43,30:73:99:1033,0,1534
chrII	277934	.	C	T	770.77	PASS	AC=1;AF=0.500;AN=2;BaseQRankSum=0.058;ClippingRankSum=0.000;DP=62;ExcessHet=3.0103;FS=14.263;MLEAC=1;MLEAF=0.500;MQ=42.00;MQRankSum=0.000;QD=12.43;ReadPosRankSum=-1.020;SOR=1.724	GT:AD:DP:GQ:PL	0/1:38,24:62:99:799,0,1301
chrII	278919	.	C	T	426.77	PASS	AC=1;AF=0.500;AN=2;BaseQRankSum=-0.651;ClippingRankSum=0.000;DP=24;ExcessHet=3.0103;FS=0.000;MLEAC=1;MLEAF=0.500;MQ=41.84;MQRankSum=-1.270;QD=17.78;ReadPosRankSum=-0.981;SOR=0.631	GT:AD:DP:GQ:PL	0/1:11,13:24:99:455,0,423
chrII	278928	.	C	T	425.77	PASS	AC=1;AF=0.500;AN=2;BaseQRankSum=1.560;ClippingRankSum=0.000;DP=25;ExcessHet=3.0103;FS=0.000;MLEAC=1;MLEAF=0.500;MQ=41.84;MQRankSum=1.446;QD=17.03;ReadPosRankSum=0.329;SOR=0.593	GT:AD:DP:GQ:PL	0/1:13,12:25:99:454,0,495
chrII	316210	.	G	A	496.77	PASS	AC=1;AF=0.500;AN=2;BaseQRankSum=-0.656;ClippingRankSum=0.000;DP=43;ExcessHet=3.0103;FS=1.221;MLEAC=1;MLEAF=0.500;MQ=42.00;MQRankSum=0.000;QD=11.83;ReadPosRankSum=0.795;SOR=0.460	GT:AD:DP:GQ:PL	0/1:25,17:42:99:525,0,902
chrII	317156	.	G	A	631.77	PASS	AC=1;AF=0.500;AN=2;BaseQRankSum=0.822;ClippingRankSum=0.000;DP=36;ExcessHet=3.0103;FS=2.987;MLEAC=1;MLEAF=0.500;MQ=42.00;MQRankSum=0.000;QD=17.55;ReadPosRankSum=0.035;SOR=1.239	GT:AD:DP:GQ:PL	0/1:17,19:36:99:660,0,566
chrII	319080	.	G	A	1121.77	PASS	AC=1;AF=0.500;AN=2;BaseQRankSum=0.912;ClippingRankSum=0.000;DP=63;ExcessHet=3.0103;FS=0.000;MLEAC=1;MLEAF=0.500;MQ=42.00;MQRankSum=0.000;QD=17.81;ReadPosRankSum=-0.120;SOR=0.596	GT:AD:DP:GQ:PL	0/1:29,34:63:99:1150,0,879
chrII	321484	.	C	T	951.77	PASS	AC=1;AF=0.500;AN=2;BaseQRankSum=1.209;ClippingRankSum=0.000;DP=51;ExcessHet=3.0103;FS=1.070;MLEAC=1;MLEAF=0.500;MQ=42.00;MQRankSum=0.000;QD=18.66;ReadPosRankSum=1.969;SOR=0.906	GT:AD:DP:GQ:PL	0/1:24,27:51:99:980,0,857
chrII	326634	.	C	T	914.77	PASS	AC=1;AF=0.500;AN=2;BaseQRankSum=-0.375;ClippingRankSum=0.000;DP=48;ExcessHet=3.0103;FS=4.385;MLEAC=1;MLEAF=0.500;MQ=42.00;MQRankSum=0.000;QD=19.89;ReadPosRankSum=-0.330;SOR=0.252	GT:AD:DP:GQ:PL	0/1:19,27:46:99:943,0,649
chrII	371404	.	C	T	910.77	PASS	AC=1;AF=0.500;AN=2;BaseQRankSum=0.715;ClippingRankSum=0.000;DP=57;ExcessHet=3.0103;FS=2.268;MLEAC=1;MLEAF=0.500;MQ=41.74;MQRankSum=1.018;QD=16.56;ReadPosRankSum=-0.816;SOR=0.824	GT:AD:DP:GQ:PL	0/1:28,27:55:99:939,0,982
chrII	375584	.	C	T	688.77	PASS	AC=1;AF=0.500;AN=2;BaseQRankSum=-0.134;ClippingRankSum=0.000;DP=46;ExcessHet=3.0103;FS=4.293;MLEAC=1;MLEAF=0.500;MQ=41.04;MQRankSum=-1.907;QD=14.97;ReadPosRankSum=1.208;SOR=0.429	GT:AD:DP:GQ:PL	0/1:25,21:46:99:717,0,910
chrII	375771	.	G	A	865.77	PASS	AC=1;AF=0.500;AN=2;BaseQRankSum=0.463;ClippingRankSum=0.000;DP=53;ExcessHet=3.0103;FS=1.381;MLEAC=1;MLEAF=0.500;MQ=41.72;MQRankSum=-0.981;QD=16.34;ReadPosRankSum=-0.291;SOR=1.145	GT:AD:DP:GQ:PL	0/1:27,26:53:99:894,0,980
chrII	382936	.	C	T	661.77	PASS	AC=1;AF=0.500;AN=2;BaseQRankSum=3.421;ClippingRankSum=0.000;DP=36;ExcessHet=3.0103;FS=0.000;MLEAC=1;MLEAF=0.500;MQ=41.61;MQRankSum=1.113;QD=18.38;ReadPosRankSum=0.373;SOR=0.683	GT:AD:DP:GQ:PL	0/1:17,19:36:99:690,0,469
chrII	424876	.	C	T	621.77	PASS	AC=1;AF=0.500;AN=2;BaseQRankSum=0.192;ClippingRankSum=0.000;DP=35;ExcessHet=3.0103;FS=2.928;MLEAC=1;MLEAF=0.500;MQ=42.00;MQRankSum=0.000;QD=18.29;ReadPosRankSum=-0.737;SOR=0.531	GT:AD:DP:GQ:PL	0/1:15,19:34:99:650,0,491
chrII	427451	.	C	T	680.77	PASS	AC=1;AF=0.500;AN=2;BaseQRankSum=0.000;ClippingRankSum=0.000;DP=43;ExcessHet=3.0103;FS=1.267;MLEAC=1;MLEAF=0.500;MQ=42.00;MQRankSum=0.000;QD=15.83;ReadPosRankSum=-1.298;SOR=0.468	GT:AD:DP:GQ:PL	0/1:22,21:43:99:709,0,794
chrII	477547	.	C	T	298.77	PASS	AC=1;AF=0.500;AN=2;BaseQRankSum=1.098;ClippingRankSum=0.000;DP=28;ExcessHet=3.0103;FS=0.000;MLEAC=1;MLEAF=0.500;MQ=40.62;MQRankSum=-3.699;QD=11.49;ReadPosRankSum=0.476;SOR=0.714	GT:AD:DP:GQ:PL	0/1:17,9:26:99:327,0,3217
chrII	477551	.	C	T	298.77	PASS	AC=1;AF=0.500;AN=2;BaseQRankSum=0.761;ClippingRankSum=0.000;DP=28;ExcessHet=3.0103;FS=0.000;MLEAC=1;MLEAF=0.500;MQ=40.62;MQRankSum=-3.699;QD=11.49;ReadPosRankSum=0.191;SOR=0.714	GT:AD:DP:GQ:PL	0/1:17,9:26:99:327,0,3217
chrII	477567	.	C	T	301.77	PASS	AC=1;AF=0.500;AN=2;BaseQRankSum=1.222;ClippingRankSum=0.000;DP=26;ExcessHet=3.0103;FS=0.000;MLEAC=1;MLEAF=0.500;MQ=40.35;MQRankSum=-4.587;QD=13.12;ReadPosRankSum=1.729;SOR=0.490	GT:AD:DP:GQ:PL	0/1:16,7:23:99:330,0,3178
chrII	477585	.	C	T	241.77	PASS	AC=1;AF=0.500;AN=2;BaseQRankSum=2.244;ClippingRankSum=0.000;DP=29;ExcessHet=3.0103;FS=0.000;MLEAC=1;MLEAF=0.500;MQ=40.53;MQRankSum=-4.572;QD=8.95;ReadPosRankSum=0.716;SOR=0.616	GT:AD:DP:GQ:PL	0/1:19,8:27:99:270,0,3808
chrII	477587	.	C	T	244.77	PASS	AC=1;AF=0.500;AN=2;BaseQRankSum=2.179;ClippingRankSum=0.000;DP=29;ExcessHet=3.0103;FS=0.000;MLEAC=1;MLEAF=0.500;MQ=40.53;MQRankSum=-4.572;QD=9.07;ReadPosRankSum=0.688;SOR=0.616	GT:AD:DP:GQ:PL	0/1:19,8:27:99:273,0,3650
chrII	477589	.	C	T	247.77	PASS	AC=1;AF=0.500;AN=2;BaseQRankSum=2.394;ClippingRankSum=0.000;DP=29;ExcessHet=3.0103;FS=1.685;MLEAC=1;MLEAF=0.500;MQ=40.60;MQRankSum=-4.537;QD=9.18;ReadPosRankSum=1.265;SOR=1.071	GT:AD:DP:GQ:PL	0/1:20,7:27:99:276,0,3491
chrII	484338	.	C	T	725.77	PASS	AC=1;AF=0.500;AN=2;BaseQRankSum=1.409;ClippingRankSum=0.000;DP=42;ExcessHet=3.0103;FS=0.000;MLEAC=1;MLEAF=0.500;MQ=42.00;MQRankSum=0.000;QD=17.70;ReadPosRankSum=0.000;SOR=0.784	GT:AD:DP:GQ:PL	0/1:20,21:41:99:754,0,676
chrII	484605	.	C	T	933.77	PASS	AC=1;AF=0.500;AN=2;BaseQRankSum=0.905;ClippingRankSum=0.000;DP=52;ExcessHet=3.0103;FS=1.035;MLEAC=1;MLEAF=0.500;MQ=42.00;MQRankSum=0.000;QD=17.96;ReadPosRankSum=0.780;SOR=0.551	GT:AD:DP:GQ:PL	0/1:24,28:52:99:962,0,795
chrII	496542	.	C	T	594.77	PASS	AC=1;AF=0.500;AN=2;BaseQRankSum=1.320;ClippingRankSum=0.000;DP=33;ExcessHet=3.0103;FS=0.000;MLEAC=1;MLEAF=0.500;MQ=41.57;MQRankSum=1.091;QD=18.02;ReadPosRankSum=1.213;SOR=0.765	GT:AD:DP:GQ:PL	0/1:16,17:33:99:623,0,537
chrII	544183	.	C	T	785.77	PASS	AC=1;AF=0.500;AN=2;BaseQRankSum=0.033;ClippingRankSum=0.000;DP=56;ExcessHet=3.0103;FS=0.000;MLEAC=1;MLEAF=0.500;MQ=42.00;MQRankSum=0.000;QD=14.03;ReadPosRankSum=0.334;SOR=0.606	GT:AD:DP:GQ:PL	0/1:30,26:56:99:814,0,1023
chrII	555369	.	G	T	208.77	PASS	AC=1;AF=0.500;AN=2;BaseQRankSum=0.914;ClippingRankSum=0.000;DP=39;ExcessHet=3.0103;FS=6.292;MLEAC=1;MLEAF=0.500;MQ=42.00;MQRankSum=0.000;QD=5.35;ReadPosRankSum=-3.596;SOR=0.946	GT:AD:DP:GQ:PL	0/1:31,8:39:99:237,0,3328
chrII	555371	.	T	A	208.77	PASS	AC=1;AF=0.500;AN=2;BaseQRankSum=2.214;ClippingRankSum=0.000;DP=41;ExcessHet=3.0103;FS=6.474;MLEAC=1;MLEAF=0.500;MQ=42.00;MQRankSum=0.000;QD=5.09;ReadPosRankSum=-3.146;SOR=0.925	GT:AD:DP:GQ:PL	0/1:33,8:41:99:237,0,3328
chrII	555373	.	A	C	208.77	PASS	AC=1;AF=0.500;AN=2;BaseQRankSum=1.869;ClippingRankSum=0.000;DP=39;ExcessHet=3.0103;FS=4.029;MLEAC=1;MLEAF=0.500;MQ=42.00;MQRankSum=0.000;QD=5.35;ReadPosRankSum=-3.178;SOR=0.621	GT:AD:DP:GQ:PL	0/1:32,7:39:99:237,0,3328
chrII	567175	.	C	T	912.77	PASS	AC=1;AF=0.500;AN=2;BaseQRankSum=-1.264;ClippingRankSum=0.000;DP=55;ExcessHet=3.0103;FS=4.256;MLEAC=1;MLEAF=0.500;MQ=42.00;MQRankSum=0.000;QD=16.60;ReadPosRankSum=-1.559;SOR=1.461	GT:AD:DP:GQ:PL	0/1:28,27:55:99:941,0,969
chrII	575431	.	C	T	824.77	PASS	AC=1;AF=0.500;AN=2;BaseQRankSum=1.575;ClippingRankSum=0.000;DP=45;ExcessHet=3.0103;FS=6.522;MLEAC=1;MLEAF=0.500;MQ=42.00;MQRankSum=0.000;QD=18.74;ReadPosRankSum=0.316;SOR=1.450	GT:AD:DP:GQ:PL	0/1:20,24:44:99:853,0,673
chrII	577737	.	C	T	415.77	PASS	AC=1;AF=0.500;AN=2;BaseQRankSum=-1.225;ClippingRankSum=0.000;DP=36;ExcessHet=3.0103;FS=5.503;MLEAC=1;MLEAF=0.500;MQ=42.00;MQRankSum=0.000;QD=11.88;ReadPosRankSum=0.127;SOR=1.845	GT:AD:DP:GQ:PL	0/1:21,14:35:99:444,0,784
chrII	581302	.	C	T	1105.77	PASS	AC=1;AF=0.500;AN=2;BaseQRankSum=-0.370;ClippingRankSum=0.000;DP=57;ExcessHet=3.0103;FS=2.306;MLEAC=1;MLEAF=0.500;MQ=41.39;MQRankSum=-1.635;QD=19.75;ReadPosRankSum=0.299;SOR=1.085	GT:AD:DP:GQ:PL	0/1:22,34:56:99:1134,0,745
chrII	592319	.	C	T	157.77	PASS	AC=1;AF=0.500;AN=2;BaseQRankSum=0.579;ClippingRankSum=0.000;DP=11;ExcessHet=3.0103;FS=0.000;MLEAC=1;MLEAF=0.500;MQ=41.05;MQRankSum=0.605;QD=14.34;ReadPosRankSum=-0.938;SOR=0.551	GT:AD:DP:GQ:PL	0/1:6,5:11:99:186,0,218
chrII	618575	.	C	T	869.77	PASS	AC=1;AF=0.500;AN=2;BaseQRankSum=-0.311;ClippingRankSum=0.000;DP=36;ExcessHet=3.0103;FS=5.201;MLEAC=1;MLEAF=0.500;MQ=42.00;MQRankSum=0.000;QD=24.16;ReadPosRankSum=0.840;SOR=0.513	GT:AD:DP:GQ:PL	0/1:12,24:36:99:898,0,416
chrII	630042	.	C	T	642.77	PASS	AC=1;AF=0.500;AN=2;BaseQRankSum=2.800;ClippingRankSum=0.000;DP=40;ExcessHet=3.0103;FS=10.843;MLEAC=1;MLEAF=0.500;MQ=41.64;MQRankSum=1.026;QD=16.48;ReadPosRankSum=0.047;SOR=2.606	GT:AD:DP:GQ:PL	0/1:20,19:39:99:671,0,563
chrII	636060	.	C	T	882.77	PASS	AC=1;AF=0.500;AN=2;BaseQRankSum=1.041;ClippingRankSum=0.000;DP=48;ExcessHet=3.0103;FS=4.167;MLEAC=1;MLEAF=0.500;MQ=42.00;MQRankSum=0.000;QD=18.39;ReadPosRankSum=-0.045;SOR=0.297	GT:AD:DP:GQ:PL	0/1:23,25:48:99:911,0,787
chrII	642480	.	C	T	689.77	PASS	AC=1;AF=0.500;AN=2;BaseQRankSum=-1.848;ClippingRankSum=0.000;DP=38;ExcessHet=3.0103;FS=0.000;MLEAC=1;MLEAF=0.500;MQ=42.00;MQRankSum=0.000;QD=18.15;ReadPosRankSum=-0.621;SOR=0.584	GT:AD:DP:GQ:PL	0/1:16,22:38:99:718,0,584
chrII	647038	.	C	T	1161.77	PASS	AC=1;AF=0.500;AN=2;BaseQRankSum=0.722;ClippingRankSum=0.000;DP=59;ExcessHet=3.0103;FS=5.163;MLEAC=1;MLEAF=0.500;MQ=42.00;MQRankSum=0.000;QD=19.69;ReadPosRankSum=0.400;SOR=0.297	GT:AD:DP:GQ:PL	0/1:26,33:59:99:1190,0,873
chrII	662493	.	C	T	1015.77	PASS	AC=1;AF=0.500;AN=2;BaseQRankSum=-0.114;ClippingRankSum=0.000;DP=41;ExcessHet=3.0103;FS=0.000;MLEAC=1;MLEAF=0.500;MQ=41.65;MQRankSum=-0.629;QD=24.77;ReadPosRankSum=0.017;SOR=0.693	GT:AD:DP:GQ:PL	0/1:13,28:41:99:1044,0,402
chrII	663067	.	C	T	772.77	PASS	AC=1;AF=0.500;AN=2;BaseQRankSum=-0.223;ClippingRankSum=0.000;DP=60;ExcessHet=3.0103;FS=0.000;MLEAC=1;MLEAF=0.500;MQ=41.93;MQRankSum=-1.639;QD=13.10;ReadPosRankSum=-0.709;SOR=0.775	GT:AD:DP:GQ:PL	0/1:34,25:59:99:801,0,1157
chrII	681606	.	C	T	611.77	PASS	AC=1;AF=0.500;AN=2;BaseQRankSum=1.011;ClippingRankSum=0.000;DP=33;ExcessHet=3.0103;FS=0.000;MLEAC=1;MLEAF=0.500;MQ=42.00;MQRankSum=0.000;QD=19.73;ReadPosRankSum=0.773;SOR=0.509	GT:AD:DP:GQ:PL	0/1:13,18:31:99:640,0,405
chrII	704218	.	C	T	880.77	PASS	AC=1;AF=0.500;AN=2;BaseQRankSum=1.780;ClippingRankSum=0.000;DP=49;ExcessHet=3.0103;FS=1.167;MLEAC=1;MLEAF=0.500;MQ=41.96;MQRankSum=-0.900;QD=17.97;ReadPosRankSum=-2.581;SOR=0.425	GT:AD:DP:GQ:PL	0/1:23,26:49:99:909,0,736
chrII	720776	.	C	T	503.77	PASS	AC=1;AF=0.500;AN=2;BaseQRankSum=0.422;ClippingRankSum=0.000;DP=66;ExcessHet=3.0103;FS=6.042;MLEAC=1;MLEAF=0.500;MQ=41.97;MQRankSum=0.684;QD=7.87;ReadPosRankSum=0.327;SOR=0.197	GT:AD:DP:GQ:PL	0/1:45,19:64:99:532,0,1576
chrII	720849	.	C	T	694.77	PASS	AC=1;AF=0.500;AN=2;BaseQRankSum=1.022;ClippingRankSum=0.000;DP=58;ExcessHet=3.0103;FS=0.000;MLEAC=1;MLEAF=0.500;MQ=41.93;MQRankSum=-1.735;QD=11.98;ReadPosRankSum=0.721;SOR=0.561	GT:AD:DP:GQ:PL	0/1:35,23:58:99:723,0,1240
chrII	728060	.	C	T	826.77	PASS	AC=1;AF=0.500;AN=2;BaseQRankSum=-0.597;ClippingRankSum=0.000;DP=52;ExcessHet=3.0103;FS=2.388;MLEAC=1;MLEAF=0.500;MQ=42.00;MQRankSum=0.000;QD=16.21;ReadPosRankSum=-1.661;SOR=1.136	GT:AD:DP:GQ:PL	0/1:26,25:51:99:855,0,903
chrII	747244	.	C	T	808.77	PASS	AC=1;AF=0.500;AN=2;BaseQRankSum=-0.622;ClippingRankSum=0.000;DP=46;ExcessHet=3.0103;FS=0.000;MLEAC=1;MLEAF=0.500;MQ=42.00;MQRankSum=0.000;QD=17.58;ReadPosRankSum=0.776;SOR=0.859	GT:AD:DP:GQ:PL	0/1:22,24:46:99:837,0,793
chrII	759775	.	C	T	755.77	PASS	AC=1;AF=0.500;AN=2;BaseQRankSum=-0.653;ClippingRankSum=0.000;DP=38;ExcessHet=3.0103;FS=1.289;MLEAC=1;MLEAF=0.500;MQ=41.25;MQRankSum=-1.184;QD=19.89;ReadPosRankSum=-0.989;SOR=0.711	GT:AD:DP:GQ:PL	0/1:16,22:38:99:784,0,570
chrII	770486	.	C	T	725.77	PASS	AC=1;AF=0.500;AN=2;BaseQRankSum=0.494;ClippingRankSum=0.000;DP=43;ExcessHet=3.0103;FS=0.000;MLEAC=1;MLEAF=0.500;MQ=41.67;MQRankSum=0.000;QD=17.28;ReadPosRankSum=-1.841;SOR=0.646	GT:AD:DP:GQ:PL	0/1:20,22:42:99:754,0,682
chrII	778831	.	C	T	460.77	PASS	AC=1;AF=0.500;AN=2;BaseQRankSum=0.345;ClippingRankSum=0.000;DP=36;ExcessHet=3.0103;FS=10.343;MLEAC=1;MLEAF=0.500;MQ=41.89;MQRankSum=1.186;QD=12.80;ReadPosRankSum=-0.070;SOR=0.600	GT:AD:DP:GQ:PL	0/1:22,14:36:99:489,0,792
chrII	784303	.	C	T	913.77	PASS	AC=1;AF=0.500;AN=2;BaseQRankSum=-0.550;ClippingRankSum=0.000;DP=50;ExcessHet=3.0103;FS=4.055;MLEAC=1;MLEAF=0.500;MQ=41.70;MQRankSum=1.168;QD=18.28;ReadPosRankSum=0.053;SOR=0.798	GT:AD:DP:GQ:PL	0/1:22,28:50:99:942,0,677
chrII	792430	.	C	T	902.77	PASS	AC=1;AF=0.500;AN=2;BaseQRankSum=-0.454;ClippingRankSum=0.000;DP=44;ExcessHet=3.0103;FS=1.512;MLEAC=1;MLEAF=0.500;MQ=42.00;MQRankSum=0.000;QD=20.99;ReadPosRankSum=0.730;SOR=1.155	GT:AD:DP:GQ:PL	0/1:16,27:43:99:931,0,533
chrII	796756	.	C	T	553.77	PASS	AC=1;AF=0.500;AN=2;BaseQRankSum=1.749;ClippingRankSum=0.000;DP=28;ExcessHet=3.0103;FS=1.527;MLEAC=1;MLEAF=0.500;MQ=42.00;MQRankSum=0.000;QD=19.78;ReadPosRankSum=-0.320;SOR=0.754	GT:AD:DP:GQ:PL	0/1:12,16:28:99:582,0,424
chrIII	40989	.	C	T	552.77	PASS	AC=1;AF=0.500;AN=2;BaseQRankSum=0.340;ClippingRankSum=0.000;DP=38;ExcessHet=3.0103;FS=2.873;MLEAC=1;MLEAF=0.500;MQ=40.80;MQRankSum=-0.165;QD=14.55;ReadPosRankSum=-0.662;SOR=0.680	GT:AD:DP:GQ:PL	0/1:20,18:38:99:581,0,665
chrIII	50747	.	C	T	610.77	PASS	AC=1;AF=0.500;AN=2;BaseQRankSum=0.997;ClippingRankSum=0.000;DP=32;ExcessHet=3.0103;FS=0.000;MLEAC=1;MLEAF=0.500;MQ=42.00;MQRankSum=0.000;QD=20.36;ReadPosRankSum=-0.417;SOR=0.725	GT:AD:DP:GQ:PL	0/1:12,18:30:99:639,0,368
chrIII	51146	.	C	T	1074.77	PASS	AC=1;AF=0.500;AN=2;BaseQRankSum=0.040;ClippingRankSum=0.000;DP=58;ExcessHet=3.0103;FS=3.708;MLEAC=1;MLEAF=0.500;MQ=42.00;MQRankSum=0.000;QD=18.53;ReadPosRankSum=0.260;SOR=0.330	GT:AD:DP:GQ:PL	0/1:26,32:58:99:1103,0,900
chrIII	74021	.	G	A	1437.77	PASS	AC=1;AF=0.500;AN=2;BaseQRankSum=0.248;ClippingRankSum=0.000;DP=80;ExcessHet=3.0103;FS=2.999;MLEAC=1;MLEAF=0.500;MQ=41.63;MQRankSum=0.125;QD=17.97;ReadPosRankSum=1.158;SOR=0.832	GT:AD:DP:GQ:PL	0/1:37,43:80:99:1466,0,1177
chrIII	74323	.	G	A	618.77	PASS	AC=1;AF=0.500;AN=2;BaseQRankSum=-0.466;ClippingRankSum=0.000;DP=51;ExcessHet=3.0103;FS=3.925;MLEAC=1;MLEAF=0.500;MQ=42.00;MQRankSum=0.000;QD=12.13;ReadPosRankSum=-0.366;SOR=0.651	GT:AD:DP:GQ:PL	0/1:29,22:51:99:647,0,954
chrIII	78113	.	G	A	582.77	PASS	AC=1;AF=0.500;AN=2;BaseQRankSum=0.599;ClippingRankSum=0.000;DP=45;ExcessHet=3.0103;FS=9.010;MLEAC=1;MLEAF=0.500;MQ=42.00;MQRankSum=0.000;QD=12.95;ReadPosRankSum=-0.355;SOR=0.694	GT:AD:DP:GQ:PL	0/1:26,19:45:99:611,0,882
chrIII	78733	.	G	A	544.77	PASS	AC=1;AF=0.500;AN=2;BaseQRankSum=0.938;ClippingRankSum=0.000;DP=49;ExcessHet=3.0103;FS=1.225;MLEAC=1;MLEAF=0.500;MQ=42.00;MQRankSum=0.000;QD=11.12;ReadPosRankSum=1.374;SOR=1.029	GT:AD:DP:GQ:PL	0/1:32,17:49:99:573,0,1197
chrIII	122400	.	G	A	1020.77	PASS	AC=1;AF=0.500;AN=2;BaseQRankSum=1.074;ClippingRankSum=0.000;DP=61;ExcessHet=3.0103;FS=1.026;MLEAC=1;MLEAF=0.500;MQ=41.76;MQRankSum=0.954;QD=16.73;ReadPosRankSum=-0.318;SOR=0.478	GT:AD:DP:GQ:PL	0/1:33,28:61:99:1049,0,1178
chrIII	137645	.	C	T	810.77	PASS	AC=1;AF=0.500;AN=2;BaseQRankSum=1.481;ClippingRankSum=0.000;DP=46;ExcessHet=3.0103;FS=4.810;MLEAC=1;MLEAF=0.500;MQ=42.00;MQRankSum=0.000;QD=17.63;ReadPosRankSum=0.043;SOR=1.609	GT:AD:DP:GQ:PL	0/1:22,24:46:99:839,0,677
chrIII	157222	.	G	A	565.77	PASS	AC=1;AF=0.500;AN=2;BaseQRankSum=-0.259;ClippingRankSum=0.000;DP=34;ExcessHet=3.0103;FS=3.041;MLEAC=1;MLEAF=0.500;MQ=42.00;MQRankSum=0.000;QD=16.64;ReadPosRankSum=-0.375;SOR=0.317	GT:AD:DP:GQ:PL	0/1:16,18:34:99:594,0,552
chrIII	162311	.	C	T	643.77	PASS	AC=1;AF=0.500;AN=2;BaseQRankSum=-1.471;ClippingRankSum=0.000;DP=31;ExcessHet=3.0103;FS=4.499;MLEAC=1;MLEAF=0.500;MQ=42.00;MQRankSum=0.000;QD=21.46;ReadPosRankSum=-0.728;SOR=0.170	GT:AD:DP:GQ:PL	0/1:13,17:30:99:672,0,918
chrIII	162312	.	C	T	643.77	PASS	AC=1;AF=0.500;AN=2;BaseQRankSum=-1.242;ClippingRankSum=0.000;DP=32;ExcessHet=3.0103;FS=4.629;MLEAC=1;MLEAF=0.500;MQ=42.00;MQRankSum=0.000;QD=20.77;ReadPosRankSum=-0.453;SOR=0.148	GT:AD:DP:GQ:PL	0/1:14,17:31:99:672,0,918
chrIII	163101	.	G	A	654.77	PASS	AC=1;AF=0.500;AN=2;BaseQRankSum=0.851;ClippingRankSum=0.000;DP=36;ExcessHet=3.0103;FS=5.201;MLEAC=1;MLEAF=0.500;MQ=41.59;MQRankSum=1.113;QD=18.19;ReadPosRankSum=1.346;SOR=0.204	GT:AD:DP:GQ:PL	0/1:17,19:36:99:683,0,599
chrIII	163292	.	G	A	528.77	PASS	AC=1;AF=0.500;AN=2;BaseQRankSum=1.216;ClippingRankSum=0.000;DP=38;ExcessHet=3.0103;FS=0.000;MLEAC=1;MLEAF=0.500;MQ=41.61;MQRankSum=-1.059;QD=13.91;ReadPosRankSum=0.751;SOR=0.730	GT:AD:DP:GQ:PL	0/1:21,17:38:99:557,0,676
chrIII	172346	.	C	T	493.77	PASS	AC=1;AF=0.500;AN=2;BaseQRankSum=1.484;ClippingRankSum=0.000;DP=38;ExcessHet=3.0103;FS=3.091;MLEAC=1;MLEAF=0.500;MQ=42.00;MQRankSum=0.000;QD=13.35;ReadPosRankSum=-0.554;SOR=1.371	GT:AD:DP:GQ:PL	0/1:22,15:37:99:522,0,719
chrIII	175442	.	C	T	726.77	PASS	AC=1;AF=0.500;AN=2;BaseQRankSum=2.248;ClippingRankSum=0.000;DP=37;ExcessHet=3.0103;FS=1.258;MLEAC=1;MLEAF=0.500;MQ=41.23;MQRankSum=1.644;QD=20.19;ReadPosRankSum=0.676;SOR=0.495	GT:AD:DP:GQ:PL	0/1:16,20:36:99:755,0,532
chrIII	231356	.	C	T	870.77	PASS	AC=1;AF=0.500;AN=2;BaseQRankSum=2.195;ClippingRankSum=0.000;DP=53;ExcessHet=3.0103;FS=5.202;MLEAC=1;MLEAF=0.500;MQ=41.93;MQRankSum=1.376;QD=16.43;ReadPosRankSum=2.120;SOR=1.681	GT:AD:DP:GQ:PL	0/1:28,25:53:99:899,0,968
chrIII	259347	.	G	A	778.77	PASS	AC=1;AF=0.500;AN=2;BaseQRankSum=0.711;ClippingRankSum=0.000;DP=53;ExcessHet=3.0103;FS=0.000;MLEAC=1;MLEAF=0.500;MQ=41.93;MQRankSum=-1.576;QD=14.98;ReadPosRankSum=0.259;SOR=0.617	GT:AD:DP:GQ:PL	0/1:29,23:52:99:807,0,979
chrIII	272801	.	C	T	603.77	PASS	AC=1;AF=0.500;AN=2;BaseQRankSum=0.775;ClippingRankSum=0.000;DP=54;ExcessHet=3.0103;FS=5.804;MLEAC=1;MLEAF=0.500;MQ=41.47;MQRankSum=1.122;QD=11.18;ReadPosRankSum=1.112;SOR=1.351	GT:AD:DP:GQ:PL	0/1:34,20:54:99:632,0,1102
chrIV	99620	.	G	A	654.77	PASS	AC=1;AF=0.500;AN=2;BaseQRankSum=-0.744;ClippingRankSum=0.000;DP=44;ExcessHet=3.0103;FS=0.000;MLEAC=1;MLEAF=0.500;MQ=42.00;MQRankSum=0.000;QD=14.88;ReadPosRankSum=0.228;SOR=0.551	GT:AD:DP:GQ:PL	0/1:24,20:44:99:683,0,860
chrIV	110719	.	G	A	746.77	PASS	AC=1;AF=0.500;AN=2;BaseQRankSum=0.345;ClippingRankSum=0.000;DP=39;ExcessHet=3.0103;FS=0.000;MLEAC=1;MLEAF=0.500;MQ=42.00;MQRankSum=0.000;QD=19.15;ReadPosRankSum=1.086;SOR=0.532	GT:AD:DP:GQ:PL	0/1:18,21:39:99:775,0,612
chrIV	132580	.	C	T	664.77	PASS	AC=1;AF=0.500;AN=2;BaseQRankSum=-1.569;ClippingRankSum=0.000;DP=46;ExcessHet=3.0103;FS=2.886;MLEAC=1;MLEAF=0.500;MQ=41.96;MQRankSum=1.050;QD=16.62;ReadPosRankSum=-1.822;SOR=0.273	GT:AD:DP:GQ:PL	0/1:20,20:40:99:693,0,733
chrIV	135033	.	G	A	286.77	PASS	AC=1;AF=0.500;AN=2;BaseQRankSum=-1.180;ClippingRankSum=0.000;DP=44;ExcessHet=3.0103;FS=4.948;MLEAC=1;MLEAF=0.500;MQ=41.66;MQRankSum=0.000;QD=6.83;ReadPosRankSum=-1.875;SOR=1.019	GT:AD:DP:GQ:PL	0/1:29,13:42:99:315,0,973
chrIV	138175	.	C	T	554.77	PASS	AC=1;AF=0.500;AN=2;BaseQRankSum=1.324;ClippingRankSum=0.000;DP=46;ExcessHet=3.0103;FS=11.845;MLEAC=1;MLEAF=0.500;MQ=42.00;MQRankSum=0.000;QD=12.06;ReadPosRankSum=-1.363;SOR=1.628	GT:AD:DP:GQ:PL	0/1:29,17:46:99:583,0,983
chrIV	159953	.	G	A	877.77	PASS	AC=1;AF=0.500;AN=2;BaseQRankSum=1.501;ClippingRankSum=0.000;DP=52;ExcessHet=3.0103;FS=19.947;MLEAC=1;MLEAF=0.500;MQ=41.73;MQRankSum=0.000;QD=17.56;ReadPosRankSum=0.370;SOR=1.773	GT:AD:DP:GQ:PL	0/1:25,25:50:99:906,0,846
chrIV	173921	.	C	T	467.77	PASS	AC=1;AF=0.500;AN=2;BaseQRankSum=0.728;ClippingRankSum=0.000;DP=31;ExcessHet=3.0103;FS=3.155;MLEAC=1;MLEAF=0.500;MQ=41.54;MQRankSum=-1.002;QD=15.59;ReadPosRankSum=0.987;SOR=1.329	GT:AD:DP:GQ:PL	0/1:16,14:30:99:496,0,595
chrIV	185433	.	G	A	791.77	PASS	AC=1;AF=0.500;AN=2;BaseQRankSum=0.385;ClippingRankSum=0.000;DP=52;ExcessHet=3.0103;FS=6.035;MLEAC=1;MLEAF=0.500;MQ=41.89;MQRankSum=-1.780;QD=15.52;ReadPosRankSum=-0.416;SOR=0.223	GT:AD:DP:GQ:PL	0/1:26,25:51:99:820,0,832
chrIV	200502	.	G	A	844.77	PASS	AC=1;AF=0.500;AN=2;BaseQRankSum=0.058;ClippingRankSum=0.000;DP=56;ExcessHet=3.0103;FS=2.381;MLEAC=1;MLEAF=0.500;MQ=42.00;MQRankSum=0.000;QD=15.09;ReadPosRankSum=-0.858;SOR=0.401	GT:AD:DP:GQ:PL	0/1:30,26:56:99:873,0,1077
chrIV	203241	.	G	A	473.77	PASS	AC=1;AF=0.500;AN=2;BaseQRankSum=-0.069;ClippingRankSum=0.000;DP=42;ExcessHet=3.0103;FS=1.242;MLEAC=1;MLEAF=0.500;MQ=41.66;MQRankSum=0.810;QD=11.56;ReadPosRankSum=0.226;SOR=0.701	GT:AD:DP:GQ:PL	0/1:26,15:41:99:502,0,884
chrIV	208913	.	C	T	939.77	PASS	AC=1;AF=0.500;AN=2;BaseQRankSum=1.034;ClippingRankSum=0.000;DP=54;ExcessHet=3.0103;FS=0.000;MLEAC=1;MLEAF=0.500;MQ=42.00;MQRankSum=0.000;QD=17.40;ReadPosRankSum=-2.000;SOR=0.735	GT:AD:DP:GQ:PL	0/1:28,26:54:99:968,0,1019
chrIV	210833	.	C	T	655.77	PASS	AC=1;AF=0.500;AN=2;BaseQRankSum=0.797;ClippingRankSum=0.000;DP=34;ExcessHet=3.0103;FS=1.423;MLEAC=1;MLEAF=0.500;MQ=42.00;MQRankSum=0.000;QD=19.29;ReadPosRankSum=1.090;SOR=1.248	GT:AD:DP:GQ:PL	0/1:17,17:34:99:684,0,1209
chrIV	210834	.	C	T	655.77	PASS	AC=1;AF=0.500;AN=2;BaseQRankSum=0.569;ClippingRankSum=0.000;DP=35;ExcessHet=3.0103;FS=1.348;MLEAC=1;MLEAF=0.500;MQ=42.00;MQRankSum=0.000;QD=18.74;ReadPosRankSum=0.503;SOR=1.038	GT:AD:DP:GQ:PL	0/1:17,18:35:99:684,0,1209
chrIV	217868	.	G	A	468.77	PASS	AC=1;AF=0.500;AN=2;BaseQRankSum=0.016;ClippingRankSum=0.000;DP=38;ExcessHet=3.0103;FS=0.000;MLEAC=1;MLEAF=0.500;MQ=41.63;MQRankSum=0.000;QD=12.67;ReadPosRankSum=-0.651;SOR=0.645	GT:AD:DP:GQ:PL	0/1:22,15:37:99:497,0,767
chrIV	221857	.	C	T	719.77	PASS	AC=1;AF=0.500;AN=2;BaseQRankSum=0.805;ClippingRankSum=0.000;DP=42;ExcessHet=3.0103;FS=0.000;MLEAC=1;MLEAF=0.500;MQ=42.00;MQRankSum=0.000;QD=17.14;ReadPosRankSum=0.165;SOR=0.693	GT:AD:DP:GQ:PL	0/1:21,21:42:99:748,0,699
chrIV	231082	.	G	A	1428.77	PASS	AC=1;AF=0.500;AN=2;BaseQRankSum=0.242;ClippingRankSum=0.000;DP=75;ExcessHet=3.0103;FS=4.498;MLEAC=1;MLEAF=0.500;MQ=41.41;MQRankSum=0.768;QD=19.05;ReadPosRankSum=0.674;SOR=0.606	GT:AD:DP:GQ:PL	0/1:34,41:75:99:1457,0,1148
chrIV	235433	.	C	T	338.77	PASS	AC=1;AF=0.500;AN=2;BaseQRankSum=-0.237;ClippingRankSum=0.000;DP=26;ExcessHet=3.0103;FS=0.000;MLEAC=1;MLEAF=0.500;MQ=41.45;MQRankSum=-1.090;QD=13.03;ReadPosRankSum=-0.033;SOR=0.813	GT:AD:DP:GQ:PL	0/1:15,11:26:99:367,0,529
chrIV	236264	.	G	A	1266.77	PASS	AC=1;AF=0.500;AN=2;BaseQRankSum=0.631;ClippingRankSum=0.000;DP=64;ExcessHet=3.0103;FS=0.000;MLEAC=1;MLEAF=0.500;MQ=42.00;MQRankSum=0.000;QD=20.11;ReadPosRankSum=-0.051;SOR=0.671	GT:AD:DP:GQ:PL	0/1:27,36:63:99:1295,0,923
chrIV	239625	.	C	T	437.77	PASS	AC=1;AF=0.500;AN=2;BaseQRankSum=1.036;ClippingRankSum=0.000;DP=47;ExcessHet=3.0103;FS=2.658;MLEAC=1;MLEAF=0.500;MQ=41.39;MQRankSum=-0.522;QD=9.31;ReadPosRankSum=1.062;SOR=1.130	GT:AD:DP:GQ:PL	0/1:32,15:47:99:466,0,1113
chrIV	239653	.	C	T	1109.77	PASS	AC=1;AF=0.500;AN=2;BaseQRankSum=0.163;ClippingRankSum=0.000;DP=46;ExcessHet=3.0103;FS=4.932;MLEAC=1;MLEAF=0.500;MQ=42.00;MQRankSum=0.000;QD=24.66;ReadPosRankSum=1.260;SOR=0.233	GT:AD:DP:GQ:PL	0/1:15,30:45:99:1138,0,488
chrIV	239970	.	C	T	944.77	PASS	AC=1;AF=0.500;AN=2;BaseQRankSum=1.734;ClippingRankSum=0.000;DP=61;ExcessHet=3.0103;FS=0.000;MLEAC=1;MLEAF=0.500;MQ=41.70;MQRankSum=-1.802;QD=15.75;ReadPosRankSum=0.977;SOR=0.598	GT:AD:DP:GQ:PL	0/1:31,29:60:99:973,0,1004
chrIV	247014	.	C	T	1043.77	PASS	AC=1;AF=0.500;AN=2;BaseQRankSum=-0.921;ClippingRankSum=0.000;DP=69;ExcessHet=3.0103;FS=8.388;MLEAC=1;MLEAF=0.500;MQ=41.92;MQRankSum=-0.569;QD=15.35;ReadPosRankSum=-2.386;SOR=1.092	GT:AD:DP:GQ:PL	0/1:34,34:68:99:1072,0,1143
chrIV	264442	.	G	A	596.77	PASS	AC=1;AF=0.500;AN=2;BaseQRankSum=0.824;ClippingRankSum=0.000;DP=43;ExcessHet=3.0103;FS=0.000;MLEAC=1;MLEAF=0.500;MQ=41.91;MQRankSum=-1.502;QD=13.88;ReadPosRankSum=-0.225;SOR=0.828	GT:AD:DP:GQ:PL	0/1:23,20:43:99:625,0,715
chrIV	284424	.	G	A	406.77	PASS	AC=1;AF=0.500;AN=2;BaseQRankSum=0.904;ClippingRankSum=0.000;DP=32;ExcessHet=3.0103;FS=3.256;MLEAC=1;MLEAF=0.500;MQ=42.00;MQRankSum=0.000;QD=12.71;ReadPosRankSum=1.187;SOR=1.034	GT:AD:DP:GQ:PL	0/1:19,13:32:99:435,0,670
chrIV	286299	.	C	T	608.77	PASS	AC=1;AF=0.500;AN=2;BaseQRankSum=-0.431;ClippingRankSum=0.000;DP=36;ExcessHet=3.0103;FS=1.423;MLEAC=1;MLEAF=0.500;MQ=42.00;MQRankSum=0.000;QD=16.91;ReadPosRankSum=-0.424;SOR=1.140	GT:AD:DP:GQ:PL	0/1:17,19:36:99:637,0,569
chrIV	300057	.	G	A	509.77	PASS	AC=1;AF=0.500;AN=2;BaseQRankSum=2.140;ClippingRankSum=0.000;DP=58;ExcessHet=3.0103;FS=0.000;MLEAC=1;MLEAF=0.500;MQ=42.00;MQRankSum=0.000;QD=8.79;ReadPosRankSum=-0.043;SOR=0.739	GT:AD:DP:GQ:PL	0/1:41,17:58:99:538,0,1333
chrIV	318844	.	G	A	669.77	PASS	AC=1;AF=0.500;AN=2;BaseQRankSum=1.579;ClippingRankSum=0.000;DP=53;ExcessHet=3.0103;FS=0.000;MLEAC=1;MLEAF=0.500;MQ=42.00;MQRankSum=0.000;QD=12.64;ReadPosRankSum=-1.160;SOR=0.727	GT:AD:DP:GQ:PL	0/1:33,20:53:99:698,0,1143
chrIV	330030	.	C	T	563.77	PASS	AC=1;AF=0.500;AN=2;BaseQRankSum=0.833;ClippingRankSum=0.000;DP=39;ExcessHet=3.0103;FS=2.869;MLEAC=1;MLEAF=0.500;MQ=42.00;MQRankSum=0.000;QD=14.46;ReadPosRankSum=-0.815;SOR=1.371	GT:AD:DP:GQ:PL	0/1:22,17:39:99:592,0,777
chrIV	330346	.	G	A	623.77	PASS	AC=1;AF=0.500;AN=2;BaseQRankSum=-0.685;ClippingRankSum=0.000;DP=62;ExcessHet=3.0103;FS=2.316;MLEAC=1;MLEAF=0.500;MQ=41.54;MQRankSum=-1.874;QD=10.23;ReadPosRankSum=0.321;SOR=0.382	GT:AD:DP:GQ:PL	0/1:39,22:61:99:652,0,1391
chrIV	330386	.	C	T	1562.77	PASS	AC=1;AF=0.500;AN=2;BaseQRankSum=1.299;ClippingRankSum=0.000;DP=69;ExcessHet=3.0103;FS=2.221;MLEAC=1;MLEAF=0.500;MQ=41.59;MQRankSum=2.037;QD=22.65;ReadPosRankSum=0.644;SOR=1.116	GT:AD:DP:GQ:PL	0/1:23,46:69:99:1591,0,626
chrIV	356898	.	G	A	701.77	PASS	AC=1;AF=0.500;AN=2;BaseQRankSum=0.412;ClippingRankSum=0.000;DP=59;ExcessHet=3.0103;FS=1.012;MLEAC=1;MLEAF=0.500;MQ=41.75;MQRankSum=0.919;QD=12.31;ReadPosRankSum=-0.638;SOR=0.668	GT:AD:DP:GQ:PL	0/1:32,25:57:99:730,0,924
chrIV	360733	.	G	A	1253.77	PASS	AC=1;AF=0.500;AN=2;BaseQRankSum=1.504;ClippingRankSum=0.000;DP=77;ExcessHet=3.0103;FS=0.000;MLEAC=1;MLEAF=0.500;MQ=41.42;MQRankSum=1.369;QD=16.50;ReadPosRankSum=2.448;SOR=0.714	GT:AD:DP:GQ:PL	0/1:40,36:76:99:1282,0,1337
chrIV	392125	.	G	A	609.73	PASS	AC=1;AF=0.500;AN=2;BaseQRankSum=0.502;ClippingRankSum=0.000;DP=46;ExcessHet=3.0103;FS=0.000;MLEAC=1;MLEAF=0.500;MQ=41.79;MQRankSum=1.529;QD=13.26;ReadPosRankSum=-1.029;SOR=0.604	GT:AD:DP:GQ:PL	0/1:24,22:46:99:647,0,765
chrIV	416649	.	C	T	1152.77	PASS	AC=1;AF=0.500;AN=2;BaseQRankSum=-3.082;ClippingRankSum=0.000;DP=59;ExcessHet=3.0103;FS=3.731;MLEAC=1;MLEAF=0.500;MQ=41.97;MQRankSum=-0.765;QD=19.54;ReadPosRankSum=-2.641;SOR=0.518	GT:AD:DP:GQ:PL	0/1:23,36:59:99:1181,0,801
chrIV	416841	.	G	A	692.77	PASS	AC=1;AF=0.500;AN=2;BaseQRankSum=-0.874;ClippingRankSum=0.000;DP=59;ExcessHet=3.0103;FS=2.224;MLEAC=1;MLEAF=0.500;MQ=41.93;MQRankSum=-1.673;QD=11.94;ReadPosRankSum=-0.026;SOR=1.051	GT:AD:DP:GQ:PL	0/1:34,24:58:99:721,0,1132
chrIV	434169	.	G	A	430.77	PASS	AC=1;AF=0.500;AN=2;BaseQRankSum=0.818;ClippingRankSum=0.000;DP=34;ExcessHet=3.0103;FS=1.524;MLEAC=1;MLEAF=0.500;MQ=42.00;MQRankSum=0.000;QD=12.67;ReadPosRankSum=0.072;SOR=1.148	GT:AD:DP:GQ:PL	0/1:21,13:34:99:459,0,788
chrIV	448288	.	G	A	1021.77	PASS	AC=1;AF=0.500;AN=2;BaseQRankSum=-0.817;ClippingRankSum=0.000;DP=55;ExcessHet=3.0103;FS=3.743;MLEAC=1;MLEAF=0.500;MQ=42.00;MQRankSum=0.000;QD=18.58;ReadPosRankSum=-0.290;SOR=0.946	GT:AD:DP:GQ:PL	0/1:24,31:55:99:1050,0,853
chrIV	451487	.	C	T	930.77	PASS	AC=1;AF=0.500;AN=2;BaseQRankSum=-0.290;ClippingRankSum=0.000;DP=71;ExcessHet=3.0103;FS=3.262;MLEAC=1;MLEAF=0.500;MQ=41.80;MQRankSum=-1.126;QD=13.30;ReadPosRankSum=1.050;SOR=1.143	GT:AD:DP:GQ:PL	0/1:40,30:70:99:959,0,1389
chrIV	453104	.	C	T	706.77	PASS	AC=1;AF=0.500;AN=2;BaseQRankSum=-1.005;ClippingRankSum=0.000;DP=48;ExcessHet=3.0103;FS=4.249;MLEAC=1;MLEAF=0.500;MQ=42.00;MQRankSum=0.000;QD=15.04;ReadPosRankSum=-0.737;SOR=0.298	GT:AD:DP:GQ:PL	0/1:25,22:47:99:735,0,910
chrIV	454150	.	G	A	617.77	PASS	AC=1;AF=0.500;AN=2;BaseQRankSum=0.817;ClippingRankSum=0.000;DP=41;ExcessHet=3.0103;FS=6.618;MLEAC=1;MLEAF=0.500;MQ=41.65;MQRankSum=-1.081;QD=15.07;ReadPosRankSum=1.008;SOR=1.730	GT:AD:DP:GQ:PL	0/1:23,18:41:99:646,0,838
chrIV	457988	.	C	T	857.77	PASS	AC=1;AF=0.500;AN=2;BaseQRankSum=0.867;ClippingRankSum=0.000;DP=49;ExcessHet=3.0103;FS=4.055;MLEAC=1;MLEAF=0.500;MQ=41.67;MQRankSum=1.429;QD=17.51;ReadPosRankSum=-1.115;SOR=0.297	GT:AD:DP:GQ:PL	0/1:25,24:49:99:886,0,909
chrIV	462868	.	C	T	729.77	PASS	AC=1;AF=0.500;AN=2;BaseQRankSum=1.225;ClippingRankSum=0.000;DP=52;ExcessHet=3.0103;FS=1.102;MLEAC=1;MLEAF=0.500;MQ=42.00;MQRankSum=0.000;QD=14.03;ReadPosRankSum=-0.646;SOR=0.986	GT:AD:DP:GQ:PL	0/1:30,22:52:99:758,0,1039
chrIV	470793	.	C	T	358.77	PASS	AC=1;AF=0.500;AN=2;BaseQRankSum=-0.077;ClippingRankSum=0.000;DP=20;ExcessHet=3.0103;FS=1.922;MLEAC=1;MLEAF=0.500;MQ=41.29;MQRankSum=-0.804;QD=17.94;ReadPosRankSum=-0.984;SOR=0.307	GT:AD:DP:GQ:PL	0/1:9,11:20:99:387,0,322
chrIV	473653	.	G	A	1023.77	PASS	AC=1;AF=0.500;AN=2;BaseQRankSum=1.286;ClippingRankSum=0.000;DP=45;ExcessHet=3.0103;FS=0.000;MLEAC=1;MLEAF=0.500;MQ=41.96;MQRankSum=0.000;QD=23.27;ReadPosRankSum=0.839;SOR=0.772	GT:AD:DP:GQ:PL	0/1:15,29:44:99:1052,0,423
chrIV	481587	.	C	T	848.77	PASS	AC=1;AF=0.500;AN=2;BaseQRankSum=1.986;ClippingRankSum=0.000;DP=65;ExcessHet=3.0103;FS=0.970;MLEAC=1;MLEAF=0.500;MQ=42.00;MQRankSum=0.000;QD=13.26;ReadPosRankSum=0.937;SOR=0.898	GT:AD:DP:GQ:PL	0/1:38,26:64:99:877,0,1244
chrIV	490460	.	G	A	358.77	PASS	AC=1;AF=0.500;AN=2;BaseQRankSum=0.299;ClippingRankSum=0.000;DP=32;ExcessHet=3.0103;FS=5.366;MLEAC=1;MLEAF=0.500;MQ=42.00;MQRankSum=0.000;QD=11.21;ReadPosRankSum=-0.438;SOR=1.370	GT:AD:DP:GQ:PL	0/1:20,12:32:99:387,0,757
chrIV	560962	.	G	A	651.77	PASS	AC=1;AF=0.500;AN=2;BaseQRankSum=1.641;ClippingRankSum=0.000;DP=50;ExcessHet=3.0103;FS=3.902;MLEAC=1;MLEAF=0.500;MQ=41.96;MQRankSum=0.838;QD=13.30;ReadPosRankSum=0.055;SOR=0.190	GT:AD:DP:GQ:PL	0/1:30,19:49:99:680,0,1077
chrIV	562503	.	C	T	932.77	PASS	AC=1;AF=0.500;AN=2;BaseQRankSum=-0.427;ClippingRankSum=0.000;DP=44;ExcessHet=3.0103;FS=1.400;MLEAC=1;MLEAF=0.500;MQ=41.96;MQRankSum=-0.747;QD=21.20;ReadPosRankSum=-1.187;SOR=1.133	GT:AD:DP:GQ:PL	0/1:17,27:44:99:961,0,574
chrIV	593961	.	G	A	732.77	PASS	AC=1;AF=0.500;AN=2;BaseQRankSum=-1.000;ClippingRankSum=0.000;DP=54;ExcessHet=3.0103;FS=1.055;MLEAC=1;MLEAF=0.500;MQ=42.00;MQRankSum=0.000;QD=13.57;ReadPosRankSum=2.691;SOR=0.473	GT:AD:DP:GQ:PL	0/1:29,25:54:99:761,0,1037
chrIV	594848	.	G	A	838.77	PASS	AC=1;AF=0.500;AN=2;BaseQRankSum=1.071;ClippingRankSum=0.000;DP=49;ExcessHet=3.0103;FS=7.070;MLEAC=1;MLEAF=0.500;MQ=42.00;MQRankSum=0.000;QD=17.12;ReadPosRankSum=0.294;SOR=0.152	GT:AD:DP:GQ:PL	0/1:24,25:49:99:867,0,825
chrIV	600685	.	C	T	685.77	PASS	AC=1;AF=0.500;AN=2;BaseQRankSum=-1.357;ClippingRankSum=0.000;DP=44;ExcessHet=3.0103;FS=1.263;MLEAC=1;MLEAF=0.500;MQ=41.40;MQRankSum=-1.654;QD=15.59;ReadPosRankSum=-0.191;SOR=0.986	GT:AD:DP:GQ:PL	0/1:26,18:44:99:714,0,3246
chrIV	600692	.	C	T	678.77	PASS	AC=1;AF=0.500;AN=2;BaseQRankSum=-1.063;ClippingRankSum=0.000;DP=48;ExcessHet=3.0103;FS=0.000;MLEAC=1;MLEAF=0.500;MQ=41.45;MQRankSum=-1.739;QD=14.14;ReadPosRankSum=0.091;SOR=0.793	GT:AD:DP:GQ:PL	0/1:29,19:48:99:707,0,3396
chrIV	600698	.	C	T	713.77	PASS	AC=1;AF=0.500;AN=2;BaseQRankSum=-2.706;ClippingRankSum=0.000;DP=51;ExcessHet=3.0103;FS=1.118;MLEAC=1;MLEAF=0.500;MQ=41.48;MQRankSum=-1.635;QD=14.00;ReadPosRankSum=-0.750;SOR=0.475	GT:AD:DP:GQ:PL	0/1:30,21:51:99:742,0,3388
chrIV	617388	.	G	A	543.77	PASS	AC=1;AF=0.500;AN=2;BaseQRankSum=1.375;ClippingRankSum=0.000;DP=40;ExcessHet=3.0103;FS=9.955;MLEAC=1;MLEAF=0.500;MQ=42.00;MQRankSum=0.000;QD=13.59;ReadPosRankSum=1.101;SOR=2.303	GT:AD:DP:GQ:PL	0/1:24,16:40:99:572,0,862
chrIV	632851	.	C	T	1236.77	PASS	AC=1;AF=0.500;AN=2;BaseQRankSum=1.534;ClippingRankSum=0.000;DP=65;ExcessHet=3.0103;FS=18.825;MLEAC=1;MLEAF=0.500;MQ=41.77;MQRankSum=1.078;QD=19.03;ReadPosRankSum=-0.208;SOR=1.721	GT:AD:DP:GQ:PL	0/1:31,34:65:99:1265,0,1077
chrIV	656667	.	C	T	1060.77	PASS	AC=1;AF=0.500;AN=2;BaseQRankSum=-2.145;ClippingRankSum=0.000;DP=65;ExcessHet=3.0103;FS=3.520;MLEAC=1;MLEAF=0.500;MQ=41.55;MQRankSum=1.515;QD=16.32;ReadPosRankSum=0.251;SOR=0.330	GT:AD:DP:GQ:PL	0/1:31,34:65:99:1089,0,1075
chrIV	663001	.	C	T	535.77	PASS	AC=1;AF=0.500;AN=2;BaseQRankSum=1.779;ClippingRankSum=0.000;DP=33;ExcessHet=3.0103;FS=7.702;MLEAC=1;MLEAF=0.500;MQ=41.94;MQRankSum=-1.035;QD=16.24;ReadPosRankSum=-0.725;SOR=0.846	GT:AD:DP:GQ:PL	0/1:18,15:33:99:564,0,686
chrIV	665183	.	G	A	517.77	PASS	AC=1;AF=0.500;AN=2;BaseQRankSum=1.012;ClippingRankSum=0.000;DP=38;ExcessHet=3.0103;FS=1.258;MLEAC=1;MLEAF=0.500;MQ=41.51;MQRankSum=1.627;QD=14.38;ReadPosRankSum=0.550;SOR=0.941	GT:AD:DP:GQ:PL	0/1:20,16:36:99:546,0,677
chrIV	669712	.	G	A	809.77	PASS	AC=1;AF=0.500;AN=2;BaseQRankSum=1.135;ClippingRankSum=0.000;DP=40;ExcessHet=3.0103;FS=6.647;MLEAC=1;MLEAF=0.500;MQ=42.00;MQRankSum=0.000;QD=20.24;ReadPosRankSum=-0.488;SOR=0.673	GT:AD:DP:GQ:PL	0/1:17,23:40:99:838,0,584
chrIV	694046	.	G	A	720.77	PASS	AC=1;AF=0.500;AN=2;BaseQRankSum=-0.011;ClippingRankSum=0.000;DP=47;ExcessHet=3.0103;FS=8.105;MLEAC=1;MLEAF=0.500;MQ=41.70;MQRankSum=-1.001;QD=15.67;ReadPosRankSum=-0.158;SOR=1.199	GT:AD:DP:GQ:PL	0/1:24,22:46:99:749,0,850
chrIV	694127	.	G	A	680.77	PASS	AC=1;AF=0.500;AN=2;BaseQRankSum=-1.740;ClippingRankSum=0.000;DP=54;ExcessHet=3.0103;FS=0.000;MLEAC=1;MLEAF=0.500;MQ=41.73;MQRankSum=-1.061;QD=12.84;ReadPosRankSum=-0.422;SOR=0.593	GT:AD:DP:GQ:PL	0/1:29,24:53:99:709,0,982
chrIV	695962	.	C	T	899.77	PASS	AC=1;AF=0.500;AN=2;BaseQRankSum=1.152;ClippingRankSum=0.000;DP=46;ExcessHet=3.0103;FS=0.000;MLEAC=1;MLEAF=0.500;MQ=42.00;MQRankSum=0.000;QD=19.99;ReadPosRankSum=0.214;SOR=0.765	GT:AD:DP:GQ:PL	0/1:18,27:45:99:928,0,560
chrIV	703871	.	C	T	1369.77	PASS	AC=1;AF=0.500;AN=2;BaseQRankSum=1.781;ClippingRankSum=0.000;DP=81;ExcessHet=3.0103;FS=0.000;MLEAC=1;MLEAF=0.500;MQ=42.00;MQRankSum=0.000;QD=16.91;ReadPosRankSum=0.101;SOR=0.737	GT:AD:DP:GQ:PL	0/1:40,41:81:99:1398,0,1233
chrIV	704593	.	G	A	1241.77	PASS	AC=1;AF=0.500;AN=2;BaseQRankSum=0.487;ClippingRankSum=0.000;DP=60;ExcessHet=3.0103;FS=1.025;MLEAC=1;MLEAF=0.500;MQ=42.00;MQRankSum=0.000;QD=21.05;ReadPosRankSum=-1.897;SOR=0.481	GT:AD:DP:GQ:PL	0/1:23,36:59:99:1270,0,743
chrIV	709772	.	G	A	905.77	PASS	AC=1;AF=0.500;AN=2;BaseQRankSum=0.243;ClippingRankSum=0.000;DP=48;ExcessHet=3.0103;FS=0.000;MLEAC=1;MLEAF=0.500;MQ=41.70;MQRankSum=-0.803;QD=18.87;ReadPosRankSum=0.277;SOR=0.646	GT:AD:DP:GQ:PL	0/1:20,28:48:99:934,0,619
chrIV	734314	.	G	A	660.77	PASS	AC=1;AF=0.500;AN=2;BaseQRankSum=2.116;ClippingRankSum=0.000;DP=33;ExcessHet=3.0103;FS=1.356;MLEAC=1;MLEAF=0.500;MQ=41.94;MQRankSum=-0.852;QD=20.02;ReadPosRankSum=1.035;SOR=0.826	GT:AD:DP:GQ:PL	0/1:15,18:33:99:689,0,528
chrIV	741627	.	C	T	763.77	PASS	AC=1;AF=0.500;AN=2;BaseQRankSum=0.738;ClippingRankSum=0.000;DP=39;ExcessHet=3.0103;FS=0.000;MLEAC=1;MLEAF=0.500;MQ=42.00;MQRankSum=0.000;QD=19.58;ReadPosRankSum=-1.158;SOR=0.582	GT:AD:DP:GQ:PL	0/1:16,23:39:99:792,0,485
chrIV	755790	.	C	T	644.77	PASS	AC=1;AF=0.500;AN=2;BaseQRankSum=-0.940;ClippingRankSum=0.000;DP=34;ExcessHet=3.0103;FS=5.287;MLEAC=1;MLEAF=0.500;MQ=42.00;MQRankSum=0.000;QD=18.96;ReadPosRankSum=-0.253;SOR=1.567	GT:AD:DP:GQ:PL	0/1:15,19:34:99:673,0,548
chrIV	769021	.	G	A	957.77	PASS	AC=1;AF=0.500;AN=2;BaseQRankSum=0.793;ClippingRankSum=0.000;DP=56;ExcessHet=3.0103;FS=4.237;MLEAC=1;MLEAF=0.500;MQ=42.00;MQRankSum=0.000;QD=18.07;ReadPosRankSum=-2.241;SOR=1.520	GT:AD:DP:GQ:PL	0/1:25,28:53:99:986,0,805
chrIV	784385	.	C	T	871.77	PASS	AC=1;AF=0.500;AN=2;BaseQRankSum=0.357;ClippingRankSum=0.000;DP=55;ExcessHet=3.0103;FS=1.029;MLEAC=1;MLEAF=0.500;MQ=41.93;MQRankSum=-1.428;QD=15.85;ReadPosRankSum=0.253;SOR=0.922	GT:AD:DP:GQ:PL	0/1:28,27:55:99:900,0,959
chrIV	787515	.	G	A	382.77	PASS	AC=1;AF=0.500;AN=2;BaseQRankSum=0.511;ClippingRankSum=0.000;DP=42;ExcessHet=3.0103;FS=1.312;MLEAC=1;MLEAF=0.500;MQ=41.31;MQRankSum=-0.590;QD=9.11;ReadPosRankSum=-0.603;SOR=1.091	GT:AD:DP:GQ:PL	0/1:29,13:42:99:411,0,1053
chrIV	794248	.	G	A	789.77	PASS	AC=1;AF=0.500;AN=2;BaseQRankSum=-0.919;ClippingRankSum=0.000;DP=52;ExcessHet=3.0103;FS=1.095;MLEAC=1;MLEAF=0.500;MQ=42.00;MQRankSum=0.000;QD=15.19;ReadPosRankSum=0.175;SOR=0.484	GT:AD:DP:GQ:PL	0/1:28,24:52:99:818,0,1042
chrIV	832378	.	C	T	814.77	PASS	AC=1;AF=0.500;AN=2;BaseQRankSum=0.785;ClippingRankSum=0.000;DP=47;ExcessHet=3.0103;FS=4.249;MLEAC=1;MLEAF=0.500;MQ=41.39;MQRankSum=-1.311;QD=17.34;ReadPosRankSum=-1.227;SOR=1.355	GT:AD:DP:GQ:PL	0/1:22,25:47:99:843,0,735
chrIV	859977	.	G	A	1359.77	PASS	AC=1;AF=0.500;AN=2;BaseQRankSum=0.858;ClippingRankSum=0.000;DP=63;ExcessHet=3.0103;FS=0.000;MLEAC=1;MLEAF=0.500;MQ=41.77;MQRankSum=1.352;QD=21.58;ReadPosRankSum=0.220;SOR=0.810	GT:AD:DP:GQ:PL	0/1:23,40:63:99:1388,0,706
chrIV	860441	.	G	A	781.77	PASS	AC=1;AF=0.500;AN=2;BaseQRankSum=-0.159;ClippingRankSum=0.000;DP=49;ExcessHet=3.0103;FS=4.224;MLEAC=1;MLEAF=0.500;MQ=41.70;MQRankSum=0.944;QD=15.95;ReadPosRankSum=0.600;SOR=1.371	GT:AD:DP:GQ:PL	0/1:27,22:49:99:810,0,982
chrIV	973074	.	C	T	481.77	PASS	AC=1;AF=0.500;AN=2;BaseQRankSum=0.989;ClippingRankSum=0.000;DP=33;ExcessHet=3.0103;FS=0.000;MLEAC=1;MLEAF=0.500;MQ=42.00;MQRankSum=0.000;QD=14.60;ReadPosRankSum=-0.093;SOR=0.861	GT:AD:DP:GQ:PL	0/1:19,14:33:99:510,0,681
chrIV	974072	.	C	T	1497.77	PASS	AC=1;AF=0.500;AN=2;BaseQRankSum=0.533;ClippingRankSum=0.000;DP=71;ExcessHet=3.0103;FS=2.351;MLEAC=1;MLEAF=0.500;MQ=41.80;MQRankSum=1.232;QD=21.10;ReadPosRankSum=2.348;SOR=1.077	GT:AD:DP:GQ:PL	0/1:29,42:71:99:1526,0,930
chrIV	976008	.	G	A	544.77	PASS	AC=1;AF=0.500;AN=2;BaseQRankSum=0.367;ClippingRankSum=0.000;DP=33;ExcessHet=3.0103;FS=8.039;MLEAC=1;MLEAF=0.500;MQ=42.00;MQRankSum=0.000;QD=16.51;ReadPosRankSum=-1.052;SOR=0.120	GT:AD:DP:GQ:PL	0/1:17,16:33:99:573,0,588
chrIV	979222	.	C	T	736.77	PASS	AC=1;AF=0.500;AN=2;BaseQRankSum=1.653;ClippingRankSum=0.000;DP=40;ExcessHet=3.0103;FS=0.000;MLEAC=1;MLEAF=0.500;MQ=42.00;MQRankSum=0.000;QD=18.42;ReadPosRankSum=1.550;SOR=0.859	GT:AD:DP:GQ:PL	0/1:19,21:40:99:765,0,634
chrIV	1024336	.	C	T	584.77	PASS	AC=1;AF=0.500;AN=2;BaseQRankSum=-2.547;ClippingRankSum=0.000;DP=50;ExcessHet=3.0103;FS=8.297;MLEAC=1;MLEAF=0.500;MQ=42.00;MQRankSum=0.000;QD=11.70;ReadPosRankSum=-2.232;SOR=1.681	GT:AD:DP:GQ:PL	0/1:30,20:50:99:613,0,1105
chrIV	1039526	.	C	T	722.77	PASS	AC=1;AF=0.500;AN=2;BaseQRankSum=0.971;ClippingRankSum=0.000;DP=34;ExcessHet=3.0103;FS=3.528;MLEAC=1;MLEAF=0.500;MQ=41.58;MQRankSum=-0.726;QD=21.26;ReadPosRankSum=1.583;SOR=0.283	GT:AD:DP:GQ:PL	0/1:13,21:34:99:751,0,473
chrIV	1052189	.	C	T	736.77	PASS	AC=1;AF=0.500;AN=2;BaseQRankSum=0.180;ClippingRankSum=0.000;DP=36;ExcessHet=3.0103;FS=0.000;MLEAC=1;MLEAF=0.500;MQ=42.00;MQRankSum=0.000;QD=20.47;ReadPosRankSum=-1.649;SOR=0.612	GT:AD:DP:GQ:PL	0/1:14,22:36:99:765,0,422
chrIV	1056766	.	G	A	1239.77	PASS	AC=1;AF=0.500;AN=2;BaseQRankSum=-0.462;ClippingRankSum=0.000;DP=68;ExcessHet=3.0103;FS=0.921;MLEAC=1;MLEAF=0.500;MQ=41.78;MQRankSum=1.122;QD=18.23;ReadPosRankSum=0.845;SOR=0.553	GT:AD:DP:GQ:PL	0/1:31,37:68:99:1268,0,1089
chrIV	1071847	.	C	T	743.77	PASS	AC=1;AF=0.500;AN=2;BaseQRankSum=0.481;ClippingRankSum=0.000;DP=37;ExcessHet=3.0103;FS=5.899;MLEAC=1;MLEAF=0.500;MQ=42.00;MQRankSum=0.000;QD=20.66;ReadPosRankSum=1.892;SOR=0.169	GT:AD:DP:GQ:PL	0/1:16,20:36:99:772,0,595
chrIV	1077995	.	C	T	875.77	PASS	AC=1;AF=0.500;AN=2;BaseQRankSum=1.945;ClippingRankSum=0.000;DP=46;ExcessHet=3.0103;FS=1.621;MLEAC=1;MLEAF=0.500;MQ=42.00;MQRankSum=0.000;QD=19.46;ReadPosRankSum=1.132;SOR=1.204	GT:AD:DP:GQ:PL	0/1:21,24:45:99:904,0,692
chrIV	1095372	.	G	A	819.77	PASS	AC=1;AF=0.500;AN=2;BaseQRankSum=2.172;ClippingRankSum=0.000;DP=43;ExcessHet=3.0103;FS=2.913;MLEAC=1;MLEAF=0.500;MQ=41.35;MQRankSum=-1.088;QD=19.52;ReadPosRankSum=0.233;SOR=1.349	GT:AD:DP:GQ:PL	0/1:16,26:42:99:848,0,400
chrIV	1102068	.	G	A	486.77	PASS	AC=1;AF=0.500;AN=2;BaseQRankSum=-3.433;ClippingRankSum=0.000;DP=39;ExcessHet=3.0103;FS=2.944;MLEAC=1;MLEAF=0.500;MQ=41.95;MQRankSum=0.000;QD=13.16;ReadPosRankSum=-0.020;SOR=1.348	GT:AD:DP:GQ:PL	0/1:19,18:37:99:515,0,693
chrIV	1166912	.	G	A	867.77	PASS	AC=1;AF=0.500;AN=2;BaseQRankSum=0.638;ClippingRankSum=0.000;DP=51;ExcessHet=3.0103;FS=3.322;MLEAC=1;MLEAF=0.500;MQ=42.00;MQRankSum=0.000;QD=17.02;ReadPosRankSum=0.052;SOR=1.542	GT:AD:DP:GQ:PL	0/1:26,25:51:99:896,0,859
chrIV	1166981	.	G	A	377.77	PASS	AC=1;AF=0.500;AN=2;BaseQRankSum=-0.816;ClippingRankSum=0.000;DP=30;ExcessHet=3.0103;FS=3.744;MLEAC=1;MLEAF=0.500;MQ=41.05;MQRankSum=-1.664;QD=13.03;ReadPosRankSum=1.549;SOR=0.204	GT:AD:DP:GQ:PL	0/1:17,12:29:99:406,0,664
chrIV	1195547	.	G	A	787.77	PASS	AC=1;AF=0.500;AN=2;BaseQRankSum=-0.161;ClippingRankSum=0.000;DP=42;ExcessHet=3.0103;FS=4.561;MLEAC=1;MLEAF=0.500;MQ=42.00;MQRankSum=0.000;QD=19.21;ReadPosRankSum=0.447;SOR=0.871	GT:AD:DP:GQ:PL	0/1:17,24:41:99:816,0,581
chrIV	1259689	.	C	T	730.77	PASS	AC=1;AF=0.500;AN=2;BaseQRankSum=-1.075;ClippingRankSum=0.000;DP=41;ExcessHet=3.0103;FS=2.837;MLEAC=1;MLEAF=0.500;MQ=42.00;MQRankSum=0.000;QD=17.82;ReadPosRankSum=2.679;SOR=0.346	GT:AD:DP:GQ:PL	0/1:18,23:41:99:759,0,612
chrIV	1262494	.	C	T	776.77	PASS	AC=1;AF=0.500;AN=2;BaseQRankSum=-0.202;ClippingRankSum=0.000;DP=39;ExcessHet=3.0103;FS=1.238;MLEAC=1;MLEAF=0.500;MQ=41.62;MQRankSum=1.251;QD=19.92;ReadPosRankSum=-0.019;SOR=0.963	GT:AD:DP:GQ:PL	0/1:16,23:39:99:805,0,505
chrIV	1292635	.	G	A	842.77	PASS	AC=1;AF=0.500;AN=2;BaseQRankSum=2.276;ClippingRankSum=0.000;DP=53;ExcessHet=3.0103;FS=1.124;MLEAC=1;MLEAF=0.500;MQ=42.00;MQRankSum=0.000;QD=15.90;ReadPosRankSum=0.334;SOR=0.929	GT:AD:DP:GQ:PL	0/1:29,24:53:99:871,0,1020
chrIV	1356071	.	G	A	411.77	PASS	AC=1;AF=0.500;AN=2;BaseQRankSum=1.292;ClippingRankSum=0.000;DP=27;ExcessHet=3.0103;FS=0.000;MLEAC=1;MLEAF=0.500;MQ=42.00;MQRankSum=0.000;QD=17.16;ReadPosRankSum=-0.114;SOR=0.418	GT:AD:DP:GQ:PL	0/1:12,12:24:99:440,0,432
chrIV	1369722	.	G	A	635.77	PASS	AC=1;AF=0.500;AN=2;BaseQRankSum=2.628;ClippingRankSum=0.000;DP=47;ExcessHet=3.0103;FS=2.552;MLEAC=1;MLEAF=0.500;MQ=41.70;MQRankSum=-1.171;QD=13.53;ReadPosRankSum=0.733;SOR=0.934	GT:AD:DP:GQ:PL	0/1:28,19:47:99:664,0,937
chrIV	1387678	.	C	T	1071.77	PASS	AC=1;AF=0.500;AN=2;BaseQRankSum=1.738;ClippingRankSum=0.000;DP=51;ExcessHet=3.0103;FS=4.131;MLEAC=1;MLEAF=0.500;MQ=41.72;MQRankSum=-0.797;QD=21.02;ReadPosRankSum=0.225;SOR=1.402	GT:AD:DP:GQ:PL	0/1:21,30:51:99:1100,0,703
chrIV	1403261	.	G	A	471.77	PASS	AC=1;AF=0.500;AN=2;BaseQRankSum=1.151;ClippingRankSum=0.000;DP=36;ExcessHet=3.0103;FS=1.321;MLEAC=1;MLEAF=0.500;MQ=42.00;MQRankSum=0.000;QD=13.10;ReadPosRankSum=1.319;SOR=0.467	GT:AD:DP:GQ:PL	0/1:22,14:36:99:500,0,828
chrIV	1410918	.	G	A	576.77	PASS	AC=1;AF=0.500;AN=2;BaseQRankSum=0.016;ClippingRankSum=0.000;DP=36;ExcessHet=3.0103;FS=2.966;MLEAC=1;MLEAF=0.500;MQ=41.55;MQRankSum=0.000;QD=16.02;ReadPosRankSum=-0.482;SOR=0.897	GT:AD:DP:GQ:PL	0/1:19,17:36:99:605,0,679
chrIV	1411944	.	G	A	658.77	PASS	AC=1;AF=0.500;AN=2;BaseQRankSum=2.193;ClippingRankSum=0.000;DP=47;ExcessHet=3.0103;FS=0.000;MLEAC=1;MLEAF=0.500;MQ=42.00;MQRankSum=0.000;QD=14.02;ReadPosRankSum=0.411;SOR=0.551	GT:AD:DP:GQ:PL	0/1:28,19:47:99:687,0,974
chrIV	1453250	.	G	A	362.77	PASS	AC=1;AF=0.500;AN=2;BaseQRankSum=-0.977;ClippingRankSum=0.000;DP=25;ExcessHet=3.0103;FS=9.558;MLEAC=1;MLEAF=0.500;MQ=42.00;MQRankSum=0.000;QD=14.51;ReadPosRankSum=0.624;SOR=1.901	GT:AD:DP:GQ:PL	0/1:13,12:25:99:391,0,479
chrIV	1454679	.	G	A	508.77	PASS	AC=1;AF=0.500;AN=2;BaseQRankSum=-0.095;ClippingRankSum=0.000;DP=38;ExcessHet=3.0103;FS=1.289;MLEAC=1;MLEAF=0.500;MQ=42.00;MQRankSum=0.000;QD=13.75;ReadPosRankSum=0.786;SOR=0.877	GT:AD:DP:GQ:PL	0/1:21,16:37:99:537,0,775
chrIV	1468542	.	G	A	478.77	PASS	AC=1;AF=0.500;AN=2;BaseQRankSum=1.290;ClippingRankSum=0.000;DP=39;ExcessHet=3.0103;FS=7.205;MLEAC=1;MLEAF=0.500;MQ=42.00;MQRankSum=0.000;QD=12.60;ReadPosRankSum=-0.675;SOR=0.397	GT:AD:DP:GQ:PL	0/1:23,15:38:99:507,0,794
chrIV	1473840	.	G	A	914.77	PASS	AC=1;AF=0.500;AN=2;BaseQRankSum=-1.062;ClippingRankSum=0.000;DP=44;ExcessHet=3.0103;FS=4.455;MLEAC=1;MLEAF=0.500;MQ=42.00;MQRankSum=0.000;QD=20.79;ReadPosRankSum=-0.992;SOR=0.398	GT:AD:DP:GQ:PL	0/1:17,27:44:99:943,0,602
chrIV	1482614	.	G	A	1110.77	PASS	AC=1;AF=0.500;AN=2;BaseQRankSum=-1.108;ClippingRankSum=0.000;DP=52;ExcessHet=3.0103;FS=2.419;MLEAC=1;MLEAF=0.500;MQ=41.96;MQRankSum=-0.784;QD=21.36;ReadPosRankSum=-1.143;SOR=0.383	GT:AD:DP:GQ:PL	0/1:21,31:52:99:1139,0,763
chrIV	1489005	.	C	T	454.77	PASS	AC=1;AF=0.500;AN=2;BaseQRankSum=0.440;ClippingRankSum=0.000;DP=38;ExcessHet=3.0103;FS=1.289;MLEAC=1;MLEAF=0.500;MQ=41.61;MQRankSum=0.881;QD=12.29;ReadPosRankSum=0.472;SOR=0.684	GT:AD:DP:GQ:PL	0/1:22,15:37:99:483,0,699
chrIV	1489066	.	C	T	542.77	PASS	AC=1;AF=0.500;AN=2;BaseQRankSum=0.618;ClippingRankSum=0.000;DP=41;ExcessHet=3.0103;FS=2.680;MLEAC=1;MLEAF=0.500;MQ=41.30;MQRankSum=-1.584;QD=13.24;ReadPosRankSum=0.045;SOR=1.141	GT:AD:DP:GQ:PL	0/1:23,18:41:99:571,0,753
chrIV	1489562	.	C	T	528.77	PASS	AC=1;AF=0.500;AN=2;BaseQRankSum=-1.472;ClippingRankSum=0.000;DP=26;ExcessHet=3.0103;FS=5.825;MLEAC=1;MLEAF=0.500;MQ=42.00;MQRankSum=0.000;QD=20.34;ReadPosRankSum=-0.714;SOR=0.096	GT:AD:DP:GQ:PL	0/1:10,16:26:99:557,0,361
chrIV	1489586	.	G	A	313.77	PASS	AC=1;AF=0.500;AN=2;BaseQRankSum=1.194;ClippingRankSum=0.000;DP=25;ExcessHet=3.0103;FS=0.000;MLEAC=1;MLEAF=0.500;MQ=42.00;MQRankSum=0.000;QD=12.55;ReadPosRankSum=1.284;SOR=0.765	GT:AD:DP:GQ:PL	0/1:15,10:25:99:342,0,648
chrIV	1489884	.	G	A	596.77	PASS	AC=1;AF=0.500;AN=2;BaseQRankSum=0.374;ClippingRankSum=0.000;DP=39;ExcessHet=3.0103;FS=1.252;MLEAC=1;MLEAF=0.500;MQ=41.53;MQRankSum=0.427;QD=15.30;ReadPosRankSum=0.274;SOR=0.495	GT:AD:DP:GQ:PL	0/1:21,18:39:99:625,0,729
chrIV	1493504	.	C	T	660.77	PASS	AC=1;AF=0.500;AN=2;BaseQRankSum=1.890;ClippingRankSum=0.000;DP=64;ExcessHet=3.0103;FS=13.938;MLEAC=1;MLEAF=0.500;MQ=41.71;MQRankSum=1.354;QD=10.49;ReadPosRankSum=0.326;SOR=1.264	GT:AD:DP:GQ:PL	0/1:40,23:63:99:689,0,1189
chrIV	1507250	.	C	T	770.77	PASS	AC=1;AF=0.500;AN=2;BaseQRankSum=-1.305;ClippingRankSum=0.000;DP=50;ExcessHet=3.0103;FS=1.117;MLEAC=1;MLEAF=0.500;MQ=41.72;MQRankSum=1.021;QD=15.73;ReadPosRankSum=-0.240;SOR=0.970	GT:AD:DP:GQ:PL	0/1:25,24:49:99:799,0,915
chrIV	1512308	.	G	A	762.77	PASS	AC=1;AF=0.500;AN=2;BaseQRankSum=-0.167;ClippingRankSum=0.000;DP=54;ExcessHet=3.0103;FS=0.000;MLEAC=1;MLEAF=0.500;MQ=41.70;MQRankSum=-0.106;QD=14.13;ReadPosRankSum=-0.430;SOR=0.744	GT:AD:DP:GQ:PL	0/1:29,25:54:99:791,0,1013
chrV	13724	.	C	T	641.77	PASS	AC=1;AF=0.500;AN=2;BaseQRankSum=0.159;ClippingRankSum=0.000;DP=41;ExcessHet=3.0103;FS=4.558;MLEAC=1;MLEAF=0.500;MQ=41.65;MQRankSum=0.978;QD=15.65;ReadPosRankSum=0.380;SOR=1.211	GT:AD:DP:GQ:PL	0/1:22,19:41:99:670,0,757
chrV	15884	.	C	T	888.77	PASS	AC=1;AF=0.500;AN=2;BaseQRankSum=2.189;ClippingRankSum=0.000;DP=46;ExcessHet=3.0103;FS=0.000;MLEAC=1;MLEAF=0.500;MQ=42.00;MQRankSum=0.000;QD=19.32;ReadPosRankSum=-0.371;SOR=0.786	GT:AD:DP:GQ:PL	0/1:21,25:46:99:917,0,722
chrV	33043	.	C	T	752.77	PASS	AC=1;AF=0.500;AN=2;BaseQRankSum=0.865;ClippingRankSum=0.000;DP=59;ExcessHet=3.0103;FS=9.495;MLEAC=1;MLEAF=0.500;MQ=41.03;MQRankSum=-0.372;QD=12.76;ReadPosRankSum=0.975;SOR=1.785	GT:AD:DP:GQ:PL	0/1:35,24:59:99:781,0,1088
chrV	33210	.	C	T	1362.77	PASS	AC=1;AF=0.500;AN=2;BaseQRankSum=1.213;ClippingRankSum=0.000;DP=60;ExcessHet=3.0103;FS=0.000;MLEAC=1;MLEAF=0.500;MQ=41.29;MQRankSum=-0.278;QD=22.71;ReadPosRankSum=1.313;SOR=0.673	GT:AD:DP:GQ:PL	0/1:25,35:60:99:1391,0,1800
chrV	33715	.	C	T	601.77	PASS	AC=1;AF=0.500;AN=2;BaseQRankSum=2.355;ClippingRankSum=0.000;DP=40;ExcessHet=3.0103;FS=0.000;MLEAC=1;MLEAF=0.500;MQ=42.00;MQRankSum=0.000;QD=15.04;ReadPosRankSum=1.195;SOR=0.836	GT:AD:DP:GQ:PL	0/1:23,17:40:99:630,0,845
chrV	41136	.	C	T	691.77	PASS	AC=1;AF=0.500;AN=2;BaseQRankSum=0.423;ClippingRankSum=0.000;DP=47;ExcessHet=3.0103;FS=13.782;MLEAC=1;MLEAF=0.500;MQ=41.64;MQRankSum=-1.493;QD=14.72;ReadPosRankSum=0.514;SOR=0.760	GT:AD:DP:GQ:PL	0/1:25,22:47:99:720,0,892
chrV	41848	.	C	T	552.77	PASS	AC=1;AF=0.500;AN=2;BaseQRankSum=-1.407;ClippingRankSum=0.000;DP=44;ExcessHet=3.0103;FS=6.374;MLEAC=1;MLEAF=0.500;MQ=41.66;MQRankSum=0.937;QD=12.86;ReadPosRankSum=-0.665;SOR=0.399	GT:AD:DP:GQ:PL	0/1:24,19:43:99:581,0,832
chrV	45159	.	C	T	379.77	PASS	AC=1;AF=0.500;AN=2;BaseQRankSum=0.023;ClippingRankSum=0.000;DP=28;ExcessHet=3.0103;FS=1.549;MLEAC=1;MLEAF=0.500;MQ=41.49;MQRankSum=-1.003;QD=13.56;ReadPosRankSum=1.945;SOR=0.328	GT:AD:DP:GQ:PL	0/1:15,13:28:99:408,0,539
chrV	60452	.	C	T	997.77	PASS	AC=1;AF=0.500;AN=2;BaseQRankSum=0.718;ClippingRankSum=0.000;DP=61;ExcessHet=3.0103;FS=7.038;MLEAC=1;MLEAF=0.500;MQ=42.00;MQRankSum=0.000;QD=16.36;ReadPosRankSum=-0.680;SOR=1.511	GT:AD:DP:GQ:PL	0/1:31,30:61:99:1026,0,1060
chrV	60488	.	C	T	847.77	PASS	AC=1;AF=0.500;AN=2;BaseQRankSum=-0.037;ClippingRankSum=0.000;DP=52;ExcessHet=3.0103;FS=3.933;MLEAC=1;MLEAF=0.500;MQ=42.00;MQRankSum=0.000;QD=16.30;ReadPosRankSum=0.412;SOR=1.144	GT:AD:DP:GQ:PL	0/1:26,26:52:99:876,0,920
chrV	60630	.	C	T	1105.77	PASS	AC=1;AF=0.500;AN=2;BaseQRankSum=1.457;ClippingRankSum=0.000;DP=55;ExcessHet=3.0103;FS=4.009;MLEAC=1;MLEAF=0.500;MQ=41.73;MQRankSum=1.173;QD=20.10;ReadPosRankSum=0.407;SOR=1.347	GT:AD:DP:GQ:PL	0/1:24,31:55:99:1134,0,808
chrV	67534	.	C	T	637.77	PASS	AC=1;AF=0.500;AN=2;BaseQRankSum=-1.596;ClippingRankSum=0.000;DP=37;ExcessHet=3.0103;FS=1.288;MLEAC=1;MLEAF=0.500;MQ=42.00;MQRankSum=0.000;QD=17.24;ReadPosRankSum=-0.821;SOR=0.425	GT:AD:DP:GQ:PL	0/1:17,20:37:99:666,0,612
chrV	81262	.	C	T	312.77	PASS	AC=1;AF=0.500;AN=2;BaseQRankSum=1.291;ClippingRankSum=0.000;DP=29;ExcessHet=3.0103;FS=1.987;MLEAC=1;MLEAF=0.500;MQ=41.51;MQRankSum=0.798;QD=10.79;ReadPosRankSum=-0.383;SOR=1.609	GT:AD:DP:GQ:PL	0/1:19,10:29:99:341,0,707
chrV	90384	.	C	T	791.77	PASS	AC=1;AF=0.500;AN=2;BaseQRankSum=2.211;ClippingRankSum=0.000;DP=46;ExcessHet=3.0103;FS=11.478;MLEAC=1;MLEAF=0.500;MQ=42.00;MQRankSum=0.000;QD=17.59;ReadPosRankSum=0.774;SOR=1.992	GT:AD:DP:GQ:PL	0/1:22,23:45:99:820,0,708
chrV	122818	.	C	T	431.77	PASS	AC=1;AF=0.500;AN=2;BaseQRankSum=-0.100;ClippingRankSum=0.000;DP=31;ExcessHet=3.0103;FS=1.412;MLEAC=1;MLEAF=0.500;MQ=41.27;MQRankSum=1.520;QD=13.93;ReadPosRankSum=-1.504;SOR=1.112	GT:AD:DP:GQ:PL	0/1:16,15:31:99:460,0,508
chrV	140056	.	C	T	369.77	PASS	AC=1;AF=0.500;AN=2;BaseQRankSum=0.251;ClippingRankSum=0.000;DP=21;ExcessHet=3.0103;FS=8.280;MLEAC=1;MLEAF=0.500;MQ=42.00;MQRankSum=0.000;QD=17.61;ReadPosRankSum=0.635;SOR=2.799	GT:AD:DP:GQ:PL	0/1:10,11:21:99:398,0,356
chrV	140758	.	C	T	637.77	PASS	AC=1;AF=0.500;AN=2;BaseQRankSum=0.308;ClippingRankSum=0.000;DP=43;ExcessHet=3.0103;FS=1.177;MLEAC=1;MLEAF=0.500;MQ=41.66;MQRankSum=0.979;QD=14.83;ReadPosRankSum=-0.533;SOR=0.829	GT:AD:DP:GQ:PL	0/1:23,20:43:99:666,0,766
chrV	160467	.	C	T	1022.77	PASS	AC=1;AF=0.500;AN=2;BaseQRankSum=0.076;ClippingRankSum=0.000;DP=48;ExcessHet=3.0103;FS=0.000;MLEAC=1;MLEAF=0.500;MQ=42.00;MQRankSum=0.000;QD=21.31;ReadPosRankSum=-1.247;SOR=0.782	GT:AD:DP:GQ:PL	0/1:20,28:48:99:1051,0,706
chrV	167409	.	C	T	833.77	PASS	AC=1;AF=0.500;AN=2;BaseQRankSum=-1.452;ClippingRankSum=0.000;DP=35;ExcessHet=3.0103;FS=0.000;MLEAC=1;MLEAF=0.500;MQ=41.54;MQRankSum=-0.880;QD=24.52;ReadPosRankSum=-0.731;SOR=0.836	GT:AD:DP:GQ:PL	0/1:10,24:34:99:862,0,338
chrV	171265	.	C	T	896.77	PASS	AC=1;AF=0.500;AN=2;BaseQRankSum=0.425;ClippingRankSum=0.000;DP=50;ExcessHet=3.0103;FS=13.932;MLEAC=1;MLEAF=0.500;MQ=42.00;MQRankSum=0.000;QD=17.94;ReadPosRankSum=-0.305;SOR=2.276	GT:AD:DP:GQ:PL	0/1:24,26:50:99:925,0,821
chrV	171534	.	C	T	755.77	PASS	AC=1;AF=0.500;AN=2;BaseQRankSum=-1.463;ClippingRankSum=0.000;DP=47;ExcessHet=3.0103;FS=2.622;MLEAC=1;MLEAF=0.500;MQ=41.69;MQRankSum=-0.856;QD=16.08;ReadPosRankSum=0.190;SOR=0.376	GT:AD:DP:GQ:PL	0/1:21,26:47:99:784,0,690
chrV	206980	.	C	T	481.77	PASS	AC=1;AF=0.500;AN=2;BaseQRankSum=2.507;ClippingRankSum=0.000;DP=31;ExcessHet=3.0103;FS=1.398;MLEAC=1;MLEAF=0.500;MQ=42.36;MQRankSum=1.167;QD=15.54;ReadPosRankSum=-1.735;SOR=0.425	GT:AD:DP:GQ:PL	0/1:17,14:31:99:510,0,579
chrV	208558	.	C	T	464.77	PASS	AC=1;AF=0.500;AN=2;BaseQRankSum=-0.298;ClippingRankSum=0.000;DP=31;ExcessHet=3.0103;FS=3.333;MLEAC=1;MLEAF=0.500;MQ=41.54;MQRankSum=0.000;QD=15.49;ReadPosRankSum=0.294;SOR=0.722	GT:AD:DP:GQ:PL	0/1:16,14:30:99:493,0,586
chrV	214099	.	C	T	565.77	PASS	AC=1;AF=0.500;AN=2;BaseQRankSum=0.242;ClippingRankSum=0.000;DP=38;ExcessHet=3.0103;FS=1.290;MLEAC=1;MLEAF=0.500;MQ=42.00;MQRankSum=0.000;QD=14.89;ReadPosRankSum=0.693;SOR=0.412	GT:AD:DP:GQ:PL	0/1:21,17:38:99:594,0,761
chrV	222876	.	C	T	440.77	PASS	AC=1;AF=0.500;AN=2;BaseQRankSum=2.594;ClippingRankSum=0.000;DP=38;ExcessHet=3.0103;FS=1.279;MLEAC=1;MLEAF=0.500;MQ=41.90;MQRankSum=1.134;QD=11.60;ReadPosRankSum=0.202;SOR=0.976	GT:AD:DP:GQ:PL	0/1:24,14:38:99:469,0,764
chrV	225301	.	G	A	314.77	PASS	AC=1;AF=0.500;AN=2;BaseQRankSum=-0.182;ClippingRankSum=0.000;DP=29;ExcessHet=3.0103;FS=9.015;MLEAC=1;MLEAF=0.500;MQ=42.00;MQRankSum=0.000;QD=10.85;ReadPosRankSum=-0.931;SOR=2.494	GT:AD:DP:GQ:PL	0/1:18,11:29:99:343,0,641
chrV	258050	.	G	A	712.77	PASS	AC=1;AF=0.500;AN=2;BaseQRankSum=2.146;ClippingRankSum=0.000;DP=43;ExcessHet=3.0103;FS=9.986;MLEAC=1;MLEAF=0.500;MQ=42.00;MQRankSum=0.000;QD=16.58;ReadPosRankSum=1.631;SOR=2.780	GT:AD:DP:GQ:PL	0/1:23,20:43:99:741,0,845
chrV	278109	.	T	C	798.77	PASS	AC=1;AF=0.500;AN=2;BaseQRankSum=0.743;ClippingRankSum=0.000;DP=113;ExcessHet=3.0103;FS=3.501;MLEAC=1;MLEAF=0.500;MQ=40.50;MQRankSum=-1.484;QD=7.07;ReadPosRankSum=-2.759;SOR=1.460	GT:AD:DP:GQ:PL	0/1:85,28:113:99:827,0,3421
chrV	278115	.	T	C	727.77	PASS	AC=1;AF=0.500;AN=2;BaseQRankSum=-0.726;ClippingRankSum=0.000;DP=101;ExcessHet=3.0103;FS=5.404;MLEAC=1;MLEAF=0.500;MQ=40.32;MQRankSum=-2.368;QD=7.28;ReadPosRankSum=-2.351;SOR=1.813	GT:AD:DP:GQ:PL	0/1:77,23:100:99:756,0,3161
chrV	278116	.	G	T	727.77	PASS	AC=1;AF=0.500;AN=2;BaseQRankSum=-1.376;ClippingRankSum=0.000;DP=101;ExcessHet=3.0103;FS=5.404;MLEAC=1;MLEAF=0.500;MQ=40.32;MQRankSum=-2.368;QD=7.28;ReadPosRankSum=-2.393;SOR=1.813	GT:AD:DP:GQ:PL	0/1:77,23:100:99:756,0,3161
chrV	284338	.	G	A	804.77	PASS	AC=1;AF=0.500;AN=2;BaseQRankSum=2.080;ClippingRankSum=0.000;DP=39;ExcessHet=3.0103;FS=0.000;MLEAC=1;MLEAF=0.500;MQ=41.20;MQRankSum=1.019;QD=20.64;ReadPosRankSum=1.044;SOR=0.495	GT:AD:DP:GQ:PL	0/1:16,23:39:99:833,0,399
chrV	307389	.	C	T	524.77	PASS	AC=1;AF=0.500;AN=2;BaseQRankSum=0.378;ClippingRankSum=0.000;DP=36;ExcessHet=3.0103;FS=2.984;MLEAC=1;MLEAF=0.500;MQ=41.89;MQRankSum=1.358;QD=14.99;ReadPosRankSum=1.067;SOR=0.330	GT:AD:DP:GQ:PL	0/1:19,16:35:99:553,0,644
chrV	322166	.	C	T	725.77	PASS	AC=1;AF=0.500;AN=2;BaseQRankSum=0.428;ClippingRankSum=0.000;DP=42;ExcessHet=3.0103;FS=4.561;MLEAC=1;MLEAF=0.500;MQ=41.32;MQRankSum=-1.363;QD=17.70;ReadPosRankSum=0.555;SOR=1.508	GT:AD:DP:GQ:PL	0/1:20,21:41:99:754,0,712
chrV	322314	.	C	T	655.77	PASS	AC=1;AF=0.500;AN=2;BaseQRankSum=2.118;ClippingRankSum=0.000;DP=32;ExcessHet=3.0103;FS=1.422;MLEAC=1;MLEAF=0.500;MQ=42.00;MQRankSum=0.000;QD=20.49;ReadPosRankSum=1.501;SOR=1.022	GT:AD:DP:GQ:PL	0/1:13,19:32:99:684,0,419
chrV	328409	.	C	T	975.77	PASS	AC=1;AF=0.500;AN=2;BaseQRankSum=2.900;ClippingRankSum=0.000;DP=54;ExcessHet=3.0103;FS=1.062;MLEAC=1;MLEAF=0.500;MQ=42.00;MQRankSum=0.000;QD=18.07;ReadPosRankSum=-1.290;SOR=0.527	GT:AD:DP:GQ:PL	0/1:26,28:54:99:1004,0,832
chrV	337851	.	C	T	858.77	PASS	AC=1;AF=0.500;AN=2;BaseQRankSum=1.436;ClippingRankSum=0.000;DP=60;ExcessHet=3.0103;FS=3.761;MLEAC=1;MLEAF=0.500;MQ=42.00;MQRankSum=0.000;QD=14.56;ReadPosRankSum=0.509;SOR=0.330	GT:AD:DP:GQ:PL	0/1:34,25:59:99:887,0,1220
chrV	343034	.	C	T	805.77	PASS	AC=1;AF=0.500;AN=2;BaseQRankSum=-0.184;ClippingRankSum=0.000;DP=48;ExcessHet=3.0103;FS=2.509;MLEAC=1;MLEAF=0.500;MQ=41.70;MQRankSum=1.064;QD=17.14;ReadPosRankSum=0.521;SOR=1.157	GT:AD:DP:GQ:PL	0/1:23,24:47:99:834,0,798
chrV	378148	.	C	T	633.77	PASS	AC=1;AF=0.500;AN=2;BaseQRankSum=-0.332;ClippingRankSum=0.000;DP=58;ExcessHet=3.0103;FS=13.245;MLEAC=1;MLEAF=0.500;MQ=41.97;MQRankSum=0.829;QD=11.12;ReadPosRankSum=0.222;SOR=0.428	GT:AD:DP:GQ:PL	0/1:35,22:57:99:662,0,1206
chrV	392291	.	G	A	831.77	PASS	AC=1;AF=0.500;AN=2;BaseQRankSum=0.314;ClippingRankSum=0.000;DP=48;ExcessHet=3.0103;FS=8.257;MLEAC=1;MLEAF=0.500;MQ=41.27;MQRankSum=-1.180;QD=17.70;ReadPosRankSum=2.654;SOR=1.343	GT:AD:DP:GQ:PL	0/1:21,26:47:99:860,0,679
chrV	401023	.	G	A	837.77	PASS	AC=1;AF=0.500;AN=2;BaseQRankSum=-0.229;ClippingRankSum=0.000;DP=44;ExcessHet=3.0103;FS=2.931;MLEAC=1;MLEAF=0.500;MQ=42.00;MQRankSum=0.000;QD=19.04;ReadPosRankSum=0.574;SOR=1.230	GT:AD:DP:GQ:PL	0/1:20,24:44:99:866,0,683
chrV	402016	.	G	A	607.77	PASS	AC=1;AF=0.500;AN=2;BaseQRankSum=-0.531;ClippingRankSum=0.000;DP=31;ExcessHet=3.0103;FS=0.000;MLEAC=1;MLEAF=0.500;MQ=42.00;MQRankSum=0.000;QD=19.61;ReadPosRankSum=0.647;SOR=0.622	GT:AD:DP:GQ:PL	0/1:13,18:31:99:636,0,460
chrV	413346	.	C	T	1259.77	PASS	AC=1;AF=0.500;AN=2;BaseQRankSum=0.812;ClippingRankSum=0.000;DP=62;ExcessHet=3.0103;FS=0.000;MLEAC=1;MLEAF=0.500;MQ=41.76;MQRankSum=-0.811;QD=21.00;ReadPosRankSum=-0.504;SOR=0.600	GT:AD:DP:GQ:PL	0/1:25,35:60:99:1288,0,815
chrV	419761	.	G	A	1083.73	PASS	AC=1;AF=0.500;AN=2;BaseQRankSum=-2.136;ClippingRankSum=0.000;DP=46;ExcessHet=3.0103;FS=4.777;MLEAC=1;MLEAF=0.500;MQ=42.00;MQRankSum=0.000;QD=24.08;ReadPosRankSum=-1.223;SOR=0.526	GT:AD:DP:GQ:PL	0/1:14,31:45:99:1121,0,480
chrV	420850	.	C	T	794.77	PASS	AC=1;AF=0.500;AN=2;BaseQRankSum=1.403;ClippingRankSum=0.000;DP=41;ExcessHet=3.0103;FS=1.323;MLEAC=1;MLEAF=0.500;MQ=41.29;MQRankSum=1.576;QD=19.38;ReadPosRankSum=1.815;SOR=1.174	GT:AD:DP:GQ:PL	0/1:19,22:41:99:823,0,616
chrV	424686	.	C	T	801.77	PASS	AC=1;AF=0.500;AN=2;BaseQRankSum=-0.707;ClippingRankSum=0.000;DP=43;ExcessHet=3.0103;FS=1.379;MLEAC=1;MLEAF=0.500;MQ=42.00;MQRankSum=0.000;QD=18.65;ReadPosRankSum=-0.202;SOR=1.022	GT:AD:DP:GQ:PL	0/1:19,24:43:99:830,0,690
chrV	425097	.	C	T	455.77	PASS	AC=1;AF=0.500;AN=2;BaseQRankSum=1.327;ClippingRankSum=0.000;DP=26;ExcessHet=3.0103;FS=3.628;MLEAC=1;MLEAF=0.500;MQ=42.00;MQRankSum=0.000;QD=18.23;ReadPosRankSum=0.927;SOR=1.034	GT:AD:DP:GQ:PL	0/1:12,13:25:99:484,0,408
chrV	438116	.	C	T	747.77	PASS	AC=1;AF=0.500;AN=2;BaseQRankSum=-1.025;ClippingRankSum=0.000;DP=47;ExcessHet=3.0103;FS=0.000;MLEAC=1;MLEAF=0.500;MQ=41.70;MQRankSum=-0.936;QD=15.91;ReadPosRankSum=-1.097;SOR=0.752	GT:AD:DP:GQ:PL	0/1:23,24:47:99:776,0,783
chrV	438857	.	C	T	817.77	PASS	AC=1;AF=0.500;AN=2;BaseQRankSum=-0.734;ClippingRankSum=0.000;DP=41;ExcessHet=3.0103;FS=2.709;MLEAC=1;MLEAF=0.500;MQ=42.00;MQRankSum=0.000;QD=19.95;ReadPosRankSum=-2.070;SOR=0.828	GT:AD:DP:GQ:PL	0/1:18,23:41:99:846,0,620
chrV	470860	.	C	T	723.77	PASS	AC=1;AF=0.500;AN=2;BaseQRankSum=-0.814;ClippingRankSum=0.000;DP=50;ExcessHet=3.0103;FS=8.038;MLEAC=1;MLEAF=0.500;MQ=41.70;MQRankSum=0.927;QD=14.48;ReadPosRankSum=1.315;SOR=0.131	GT:AD:DP:GQ:PL	0/1:28,22:50:99:752,0,998
chrV	482368	.	C	T	571.77	PASS	AC=1;AF=0.500;AN=2;BaseQRankSum=-0.617;ClippingRankSum=0.000;DP=44;ExcessHet=3.0103;FS=1.216;MLEAC=1;MLEAF=0.500;MQ=41.87;MQRankSum=-1.980;QD=13.95;ReadPosRankSum=0.605;SOR=0.853	GT:AD:DP:GQ:PL	0/1:23,18:41:99:600,0,850
chrV	503432	.	C	T	831.77	PASS	AC=1;AF=0.500;AN=2;BaseQRankSum=1.486;ClippingRankSum=0.000;DP=48;ExcessHet=3.0103;FS=0.000;MLEAC=1;MLEAF=0.500;MQ=42.00;MQRankSum=0.000;QD=17.70;ReadPosRankSum=0.931;SOR=0.756	GT:AD:DP:GQ:PL	0/1:23,24:47:99:860,0,763
chrV	507321	.	C	T	962.77	PASS	AC=1;AF=0.500;AN=2;BaseQRankSum=2.161;ClippingRankSum=0.000;DP=58;ExcessHet=3.0103;FS=11.915;MLEAC=1;MLEAF=0.500;MQ=42.00;MQRankSum=0.000;QD=16.60;ReadPosRankSum=1.986;SOR=1.100	GT:AD:DP:GQ:PL	0/1:31,27:58:99:991,0,1062
chrV	510024	.	C	T	441.77	PASS	AC=1;AF=0.500;AN=2;BaseQRankSum=2.088;ClippingRankSum=0.000;DP=30;ExcessHet=3.0103;FS=5.792;MLEAC=1;MLEAF=0.500;MQ=42.00;MQRankSum=0.000;QD=15.23;ReadPosRankSum=0.548;SOR=1.728	GT:AD:DP:GQ:PL	0/1:15,14:29:99:470,0,431
chrV	541274	.	C	T	715.77	PASS	AC=1;AF=0.500;AN=2;BaseQRankSum=-0.124;ClippingRankSum=0.000;DP=38;ExcessHet=3.0103;FS=0.000;MLEAC=1;MLEAF=0.500;MQ=42.00;MQRankSum=0.000;QD=19.35;ReadPosRankSum=-0.727;SOR=0.784	GT:AD:DP:GQ:PL	0/1:16,21:37:99:744,0,565
chrV	543430	.	C	T	933.77	PASS	AC=1;AF=0.500;AN=2;BaseQRankSum=0.718;ClippingRankSum=0.000;DP=47;ExcessHet=3.0103;FS=1.166;MLEAC=1;MLEAF=0.500;MQ=42.00;MQRankSum=0.000;QD=19.87;ReadPosRankSum=0.939;SOR=1.051	GT:AD:DP:GQ:PL	0/1:20,27:47:99:962,0,688
chrV	553779	.	C	T	1215.77	PASS	AC=1;AF=0.500;AN=2;BaseQRankSum=0.141;ClippingRankSum=0.000;DP=66;ExcessHet=3.0103;FS=0.998;MLEAC=1;MLEAF=0.500;MQ=42.00;MQRankSum=0.000;QD=18.70;ReadPosRankSum=-0.377;SOR=0.563	GT:AD:DP:GQ:PL	0/1:31,34:65:99:1244,0,1132
chrVI	36374	.	C	T	725.77	PASS	AC=1;AF=0.500;AN=2;BaseQRankSum=-1.142;ClippingRankSum=0.000;DP=49;ExcessHet=3.0103;FS=2.552;MLEAC=1;MLEAF=0.500;MQ=42.00;MQRankSum=0.000;QD=15.44;ReadPosRankSum=-0.269;SOR=0.374	GT:AD:DP:GQ:PL	0/1:24,23:47:99:754,0,795
chrVI	54543	.	C	T	894.77	PASS	AC=1;AF=0.500;AN=2;BaseQRankSum=-0.093;ClippingRankSum=0.000;DP=46;ExcessHet=3.0103;FS=1.154;MLEAC=1;MLEAF=0.500;MQ=41.96;MQRankSum=-0.810;QD=19.88;ReadPosRankSum=-0.253;SOR=0.769	GT:AD:DP:GQ:PL	0/1:19,26:45:99:923,0,642
chrVI	54618	.	C	T	783.77	PASS	AC=1;AF=0.500;AN=2;BaseQRankSum=0.588;ClippingRankSum=0.000;DP=53;ExcessHet=3.0103;FS=7.859;MLEAC=1;MLEAF=0.500;MQ=42.00;MQRankSum=0.000;QD=15.37;ReadPosRankSum=0.982;SOR=1.356	GT:AD:DP:GQ:PL	0/1:25,26:51:99:812,0,763
chrVI	54960	.	G	A	715.77	PASS	AC=1;AF=0.500;AN=2;BaseQRankSum=0.656;ClippingRankSum=0.000;DP=48;ExcessHet=3.0103;FS=10.792;MLEAC=1;MLEAF=0.500;MQ=41.70;MQRankSum=0.924;QD=14.91;ReadPosRankSum=0.565;SOR=2.589	GT:AD:DP:GQ:PL	0/1:27,21:48:99:744,0,890
chrVI	63838	.	C	T	587.77	PASS	AC=1;AF=0.500;AN=2;BaseQRankSum=1.153;ClippingRankSum=0.000;DP=48;ExcessHet=3.0103;FS=1.126;MLEAC=1;MLEAF=0.500;MQ=41.65;MQRankSum=-0.308;QD=12.25;ReadPosRankSum=0.266;SOR=0.914	GT:AD:DP:GQ:PL	0/1:30,18:48:99:616,0,1078
chrVI	64120	.	C	T	463.77	PASS	AC=1;AF=0.500;AN=2;BaseQRankSum=-0.706;ClippingRankSum=0.000;DP=43;ExcessHet=3.0103;FS=1.988;MLEAC=1;MLEAF=0.500;MQ=41.26;MQRankSum=-0.928;QD=10.79;ReadPosRankSum=0.313;SOR=1.485	GT:AD:DP:GQ:PL	0/1:26,17:43:99:492,0,970
chrVI	86655	.	G	A	715.77	PASS	AC=1;AF=0.500;AN=2;BaseQRankSum=-1.534;ClippingRankSum=0.000;DP=50;ExcessHet=3.0103;FS=2.434;MLEAC=1;MLEAF=0.500;MQ=41.96;MQRankSum=-1.022;QD=14.61;ReadPosRankSum=1.165;SOR=0.863	GT:AD:DP:GQ:PL	0/1:26,23:49:99:744,0,951
chrVI	95029	.	G	A	1111.77	PASS	AC=1;AF=0.500;AN=2;BaseQRankSum=0.694;ClippingRankSum=0.000;DP=59;ExcessHet=3.0103;FS=0.000;MLEAC=1;MLEAF=0.500;MQ=42.00;MQRankSum=0.000;QD=18.84;ReadPosRankSum=-1.138;SOR=0.635	GT:AD:DP:GQ:PL	0/1:25,34:59:99:1140,0,745
chrVI	96306	.	G	T	312.77	PASS	AC=1;AF=0.500;AN=2;BaseQRankSum=1.264;ClippingRankSum=0.000;DP=54;ExcessHet=3.0103;FS=14.278;MLEAC=1;MLEAF=0.500;MQ=41.93;MQRankSum=0.783;QD=6.13;ReadPosRankSum=-4.130;SOR=3.075	GT:AD:DP:GQ:PL	0/1:40,11:51:99:341,0,2777
chrVI	96307	.	A	C	312.77	PASS	AC=1;AF=0.500;AN=2;BaseQRankSum=2.418;ClippingRankSum=0.000;DP=54;ExcessHet=3.0103;FS=14.278;MLEAC=1;MLEAF=0.500;MQ=41.93;MQRankSum=0.783;QD=6.13;ReadPosRankSum=-2.648;SOR=3.075	GT:AD:DP:GQ:PL	0/1:40,11:51:99:341,0,2777
chrVI	105139	.	C	T	833.77	PASS	AC=1;AF=0.500;AN=2;BaseQRankSum=-0.292;ClippingRankSum=0.000;DP=59;ExcessHet=3.0103;FS=5.711;MLEAC=1;MLEAF=0.500;MQ=41.76;MQRankSum=0.936;QD=14.38;ReadPosRankSum=-0.152;SOR=1.493	GT:AD:DP:GQ:PL	0/1:32,26:58:99:862,0,1115
chrVI	180612	.	C	T	985.77	PASS	AC=1;AF=0.500;AN=2;BaseQRankSum=0.273;ClippingRankSum=0.000;DP=72;ExcessHet=3.0103;FS=2.062;MLEAC=1;MLEAF=0.500;MQ=41.80;MQRankSum=-1.090;QD=13.69;ReadPosRankSum=1.095;SOR=0.412	GT:AD:DP:GQ:PL	0/1:40,32:72:99:1014,0,1383
chrVI	183819	.	C	G	498.77	PASS	AC=1;AF=0.500;AN=2;BaseQRankSum=-0.681;ClippingRankSum=0.000;DP=64;ExcessHet=3.0103;FS=0.000;MLEAC=1;MLEAF=0.500;MQ=41.79;MQRankSum=-1.458;QD=8.04;ReadPosRankSum=-5.398;SOR=0.751	GT:AD:DP:GQ:PL	0/1:46,16:62:99:527,0,8305
chrVI	183825	.	C	G	486.77	PASS	AC=1;AF=0.500;AN=2;BaseQRankSum=-1.490;ClippingRankSum=0.000;DP=70;ExcessHet=3.0103;FS=0.000;MLEAC=1;MLEAF=0.500;MQ=41.81;MQRankSum=-1.577;QD=7.16;ReadPosRankSum=-4.673;SOR=0.621	GT:AD:DP:GQ:PL	0/1:52,16:68:99:515,0,8646
chrVI	213404	.	C	T	1030.77	PASS	AC=1;AF=0.500;AN=2;BaseQRankSum=1.697;ClippingRankSum=0.000;DP=54;ExcessHet=3.0103;FS=0.000;MLEAC=1;MLEAF=0.500;MQ=42.00;MQRankSum=0.000;QD=19.09;ReadPosRankSum=0.258;SOR=0.820	GT:AD:DP:GQ:PL	0/1:25,29:54:99:1059,0,859
chrVI	234024	.	G	A	534.77	PASS	AC=1;AF=0.500;AN=2;BaseQRankSum=1.091;ClippingRankSum=0.000;DP=37;ExcessHet=3.0103;FS=0.000;MLEAC=1;MLEAF=0.500;MQ=41.62;MQRankSum=-1.091;QD=14.45;ReadPosRankSum=0.194;SOR=0.532	GT:AD:DP:GQ:PL	0/1:21,16:37:99:563,0,762
chrVI	249583	.	C	T	637.77	PASS	AC=1;AF=0.500;AN=2;BaseQRankSum=-0.835;ClippingRankSum=0.000;DP=46;ExcessHet=3.0103;FS=0.000;MLEAC=1;MLEAF=0.500;MQ=41.68;MQRankSum=-1.203;QD=13.86;ReadPosRankSum=0.284;SOR=0.763	GT:AD:DP:GQ:PL	0/1:28,18:46:99:666,0,2184
chrVI	249585	.	C	T	637.77	PASS	AC=1;AF=0.500;AN=2;BaseQRankSum=-0.842;ClippingRankSum=0.000;DP=45;ExcessHet=3.0103;FS=1.154;MLEAC=1;MLEAF=0.500;MQ=41.67;MQRankSum=-1.238;QD=14.17;ReadPosRankSum=0.337;SOR=0.895	GT:AD:DP:GQ:PL	0/1:28,17:45:99:666,0,2184
chrVI	252557	.	G	A	757.77	PASS	AC=1;AF=0.500;AN=2;BaseQRankSum=-1.639;ClippingRankSum=0.000;DP=54;ExcessHet=3.0103;FS=1.054;MLEAC=1;MLEAF=0.500;MQ=41.46;MQRankSum=-0.160;QD=14.03;ReadPosRankSum=-0.231;SOR=0.761	GT:AD:DP:GQ:PL	0/1:30,24:54:99:786,0,1080
chrVI	253397	.	G	A	535.77	PASS	AC=1;AF=0.500;AN=2;BaseQRankSum=-0.624;ClippingRankSum=0.000;DP=36;ExcessHet=3.0103;FS=0.000;MLEAC=1;MLEAF=0.500;MQ=41.21;MQRankSum=-1.317;QD=14.88;ReadPosRankSum=-1.210;SOR=0.616	GT:AD:DP:GQ:PL	0/1:17,19:36:99:564,0,515
chrVI	262994	.	G	A	672.77	PASS	AC=1;AF=0.500;AN=2;BaseQRankSum=-0.829;ClippingRankSum=0.000;DP=47;ExcessHet=3.0103;FS=2.512;MLEAC=1;MLEAF=0.500;MQ=42.00;MQRankSum=0.000;QD=14.63;ReadPosRankSum=-0.969;SOR=1.127	GT:AD:DP:GQ:PL	0/1:26,20:46:99:701,0,987
chrVII	16813	.	C	T	752.77	PASS	AC=1;AF=0.500;AN=2;BaseQRankSum=1.231;ClippingRankSum=0.000;DP=48;ExcessHet=3.0103;FS=2.578;MLEAC=1;MLEAF=0.500;MQ=41.96;MQRankSum=1.001;QD=15.68;ReadPosRankSum=0.753;SOR=0.340	GT:AD:DP:GQ:PL	0/1:25,23:48:99:781,0,824
chrVII	19833	.	C	T	599.77	PASS	AC=1;AF=0.500;AN=2;BaseQRankSum=-0.332;ClippingRankSum=0.000;DP=41;ExcessHet=3.0103;FS=3.304;MLEAC=1;MLEAF=0.500;MQ=42.00;MQRankSum=0.000;QD=14.63;ReadPosRankSum=0.741;SOR=1.514	GT:AD:DP:GQ:PL	0/1:23,18:41:99:628,0,848
chrVII	20918	.	C	T	735.77	PASS	AC=1;AF=0.500;AN=2;BaseQRankSum=1.761;ClippingRankSum=0.000;DP=57;ExcessHet=3.0103;FS=1.048;MLEAC=1;MLEAF=0.500;MQ=42.00;MQRankSum=0.000;QD=13.14;ReadPosRankSum=-0.186;SOR=0.495	GT:AD:DP:GQ:PL	0/1:34,22:56:99:764,0,1151
chrVII	21218	.	G	A	779.77	PASS	AC=1;AF=0.500;AN=2;BaseQRankSum=0.026;ClippingRankSum=0.000;DP=54;ExcessHet=3.0103;FS=1.134;MLEAC=1;MLEAF=0.500;MQ=41.93;MQRankSum=-1.511;QD=14.44;ReadPosRankSum=-0.649;SOR=0.996	GT:AD:DP:GQ:PL	0/1:29,25:54:99:808,0,1009
chrVII	24971	.	G	A	612.77	PASS	AC=1;AF=0.500;AN=2;BaseQRankSum=-0.483;ClippingRankSum=0.000;DP=51;ExcessHet=3.0103;FS=0.000;MLEAC=1;MLEAF=0.500;MQ=41.71;MQRankSum=-1.184;QD=12.26;ReadPosRankSum=1.107;SOR=0.743	GT:AD:DP:GQ:PL	0/1:30,20:50:99:641,0,1120
chrVII	55982	.	G	A	936.77	PASS	AC=1;AF=0.500;AN=2;BaseQRankSum=2.516;ClippingRankSum=0.000;DP=47;ExcessHet=3.0103;FS=1.176;MLEAC=1;MLEAF=0.500;MQ=41.37;MQRankSum=1.236;QD=20.36;ReadPosRankSum=-0.134;SOR=0.453	GT:AD:DP:GQ:PL	0/1:19,27:46:99:965,0,552
chrVII	70013	.	G	A	875.77	PASS	AC=1;AF=0.500;AN=2;BaseQRankSum=-0.547;ClippingRankSum=0.000;DP=45;ExcessHet=3.0103;FS=1.154;MLEAC=1;MLEAF=0.500;MQ=42.00;MQRankSum=0.000;QD=19.46;ReadPosRankSum=-1.834;SOR=0.617	GT:AD:DP:GQ:PL	0/1:20,25:45:99:904,0,655
chrVII	84114	.	G	A	598.77	PASS	AC=1;AF=0.500;AN=2;BaseQRankSum=-0.254;ClippingRankSum=0.000;DP=47;ExcessHet=3.0103;FS=2.617;MLEAC=1;MLEAF=0.500;MQ=42.00;MQRankSum=0.000;QD=12.74;ReadPosRankSum=0.260;SOR=0.340	GT:AD:DP:GQ:PL	0/1:28,19:47:99:627,0,1040
chrVII	92847	.	G	A	915.77	PASS	AC=1;AF=0.500;AN=2;BaseQRankSum=-1.802;ClippingRankSum=0.000;DP=46;ExcessHet=3.0103;FS=1.318;MLEAC=1;MLEAF=0.500;MQ=41.96;MQRankSum=-0.757;QD=19.91;ReadPosRankSum=0.181;SOR=1.161	GT:AD:DP:GQ:PL	0/1:18,28:46:99:944,0,610
chrVII	105966	.	G	A	1021.77	PASS	AC=1;AF=0.500;AN=2;BaseQRankSum=1.373;ClippingRankSum=0.000;DP=49;ExcessHet=3.0103;FS=2.600;MLEAC=1;MLEAF=0.500;MQ=42.00;MQRankSum=0.000;QD=20.85;ReadPosRankSum=0.248;SOR=0.349	GT:AD:DP:GQ:PL	0/1:20,29:49:99:1050,0,654
chrVII	131640	.	G	A	332.77	PASS	AC=1;AF=0.500;AN=2;BaseQRankSum=1.946;ClippingRankSum=0.000;DP=35;ExcessHet=3.0103;FS=9.431;MLEAC=1;MLEAF=0.500;MQ=42.00;MQRankSum=0.000;QD=9.51;ReadPosRankSum=1.006;SOR=2.849	GT:AD:DP:GQ:PL	0/1:24,11:35:99:361,0,817
chrVII	148140	.	G	A	204.77	PASS	AC=1;AF=0.500;AN=2;BaseQRankSum=0.735;ClippingRankSum=0.000;DP=22;ExcessHet=3.0103;FS=11.974;MLEAC=1;MLEAF=0.500;MQ=41.82;MQRankSum=1.061;QD=9.31;ReadPosRankSum=-0.992;SOR=2.530	GT:AD:DP:GQ:PL	0/1:15,7:22:99:233,0,601
chrVII	157091	.	C	T	767.77	PASS	AC=1;AF=0.500;AN=2;BaseQRankSum=2.105;ClippingRankSum=0.000;DP=52;ExcessHet=3.0103;FS=6.644;MLEAC=1;MLEAF=0.500;MQ=41.72;MQRankSum=-1.084;QD=14.76;ReadPosRankSum=-0.703;SOR=1.765	GT:AD:DP:GQ:PL	0/1:29,23:52:99:796,0,953
chrVII	190060	.	G	A	1475.77	PASS	AC=1;AF=0.500;AN=2;BaseQRankSum=0.342;ClippingRankSum=0.000;DP=68;ExcessHet=3.0103;FS=3.500;MLEAC=1;MLEAF=0.500;MQ=42.00;MQRankSum=0.000;QD=22.03;ReadPosRankSum=-1.175;SOR=0.356	GT:AD:DP:GQ:PL	0/1:24,43:67:99:1504,0,772
chrVII	212815	.	G	A	472.77	PASS	AC=1;AF=0.500;AN=2;BaseQRankSum=2.101;ClippingRankSum=0.000;DP=37;ExcessHet=3.0103;FS=3.092;MLEAC=1;MLEAF=0.500;MQ=42.00;MQRankSum=0.000;QD=13.51;ReadPosRankSum=1.711;SOR=1.286	GT:AD:DP:GQ:PL	0/1:21,14:35:99:501,0,691
chrVII	245561	.	G	A	741.77	PASS	AC=1;AF=0.500;AN=2;BaseQRankSum=0.759;ClippingRankSum=0.000;DP=51;ExcessHet=3.0103;FS=1.120;MLEAC=1;MLEAF=0.500;MQ=42.00;MQRankSum=0.000;QD=14.84;ReadPosRankSum=0.480;SOR=0.527	GT:AD:DP:GQ:PL	0/1:28,22:50:99:770,0,1018
chrVII	269809	.	G	A	386.77	PASS	AC=1;AF=0.500;AN=2;BaseQRankSum=0.839;ClippingRankSum=0.000;DP=32;ExcessHet=3.0103;FS=3.452;MLEAC=1;MLEAF=0.500;MQ=42.00;MQRankSum=0.000;QD=12.48;ReadPosRankSum=-0.343;SOR=1.508	GT:AD:DP:GQ:PL	0/1:19,12:31:99:415,0,671
chrVII	332626	.	G	A	613.77	PASS	AC=1;AF=0.500;AN=2;BaseQRankSum=1.224;ClippingRankSum=0.000;DP=50;ExcessHet=3.0103;FS=0.000;MLEAC=1;MLEAF=0.500;MQ=41.72;MQRankSum=-1.236;QD=12.28;ReadPosRankSum=0.403;SOR=0.804	GT:AD:DP:GQ:PL	0/1:31,19:50:99:642,0,1104
chrVII	337932	.	G	A	433.77	PASS	AC=1;AF=0.500;AN=2;BaseQRankSum=0.468;ClippingRankSum=0.000;DP=31;ExcessHet=3.0103;FS=0.000;MLEAC=1;MLEAF=0.500;MQ=42.00;MQRankSum=0.000;QD=14.46;ReadPosRankSum=0.027;SOR=0.569	GT:AD:DP:GQ:PL	0/1:17,13:30:99:462,0,559
chrVII	348581	.	G	A	359.77	PASS	AC=1;AF=0.500;AN=2;BaseQRankSum=1.821;ClippingRankSum=0.000;DP=32;ExcessHet=3.0103;FS=8.139;MLEAC=1;MLEAF=0.500;MQ=42.00;MQRankSum=0.000;QD=11.61;ReadPosRankSum=0.990;SOR=1.060	GT:AD:DP:GQ:PL	0/1:20,11:31:99:388,0,747
chrVII	366680	.	G	A	569.77	PASS	AC=1;AF=0.500;AN=2;BaseQRankSum=1.191;ClippingRankSum=0.000;DP=41;ExcessHet=3.0103;FS=2.883;MLEAC=1;MLEAF=0.500;MQ=42.00;MQRankSum=0.000;QD=13.90;ReadPosRankSum=0.658;SOR=0.286	GT:AD:DP:GQ:PL	0/1:23,18:41:99:598,0,771
chrVII	372612	.	G	A	481.77	PASS	AC=1;AF=0.500;AN=2;BaseQRankSum=-0.104;ClippingRankSum=0.000;DP=71;ExcessHet=3.0103;FS=0.968;MLEAC=1;MLEAF=0.500;MQ=41.77;MQRankSum=0.827;QD=7.19;ReadPosRankSum=-0.445;SOR=0.915	GT:AD:DP:GQ:PL	0/1:41,26:67:99:510,0,1354
chrVII	376088	.	G	A	846.77	PASS	AC=1;AF=0.500;AN=2;BaseQRankSum=1.498;ClippingRankSum=0.000;DP=47;ExcessHet=3.0103;FS=1.156;MLEAC=1;MLEAF=0.500;MQ=41.70;MQRankSum=-0.873;QD=18.41;ReadPosRankSum=1.451;SOR=1.022	GT:AD:DP:GQ:PL	0/1:21,25:46:99:875,0,654
chrVII	384774	.	T	C	807.77	PASS	AC=1;AF=0.500;AN=2;BaseQRankSum=0.014;ClippingRankSum=0.000;DP=67;ExcessHet=3.0103;FS=7.042;MLEAC=1;MLEAF=0.500;MQ=41.78;MQRankSum=0.763;QD=12.24;ReadPosRankSum=-5.138;SOR=1.368	GT:AD:DP:GQ:PL	0/1:43,23:66:99:836,0,3001
chrVII	384775	.	G	A	807.77	PASS	AC=1;AF=0.500;AN=2;BaseQRankSum=0.939;ClippingRankSum=0.000;DP=67;ExcessHet=3.0103;FS=7.042;MLEAC=1;MLEAF=0.500;MQ=41.78;MQRankSum=0.763;QD=12.24;ReadPosRankSum=-4.697;SOR=1.368	GT:AD:DP:GQ:PL	0/1:43,23:66:99:836,0,3001
chrVII	398082	.	C	T	464.77	PASS	AC=1;AF=0.500;AN=2;BaseQRankSum=-0.647;ClippingRankSum=0.000;DP=32;ExcessHet=3.0103;FS=5.366;MLEAC=1;MLEAF=0.500;MQ=42.00;MQRankSum=0.000;QD=14.52;ReadPosRankSum=0.078;SOR=1.734	GT:AD:DP:GQ:PL	0/1:17,15:32:99:493,0,592
chrVII	411101	.	G	A	694.77	PASS	AC=1;AF=0.500;AN=2;BaseQRankSum=-1.360;ClippingRankSum=0.000;DP=51;ExcessHet=3.0103;FS=0.000;MLEAC=1;MLEAF=0.500;MQ=42.00;MQRankSum=0.000;QD=13.90;ReadPosRankSum=-2.276;SOR=0.597	GT:AD:DP:GQ:PL	0/1:28,22:50:99:723,0,1019
chrVII	417668	.	G	A	841.77	PASS	AC=1;AF=0.500;AN=2;BaseQRankSum=1.575;ClippingRankSum=0.000;DP=41;ExcessHet=3.0103;FS=7.009;MLEAC=1;MLEAF=0.500;MQ=42.00;MQRankSum=0.000;QD=21.04;ReadPosRankSum=0.700;SOR=1.673	GT:AD:DP:GQ:PL	0/1:17,23:40:99:870,0,586
chrVII	429378	.	G	A	921.77	PASS	AC=1;AF=0.500;AN=2;BaseQRankSum=-0.657;ClippingRankSum=0.000;DP=41;ExcessHet=3.0103;FS=0.000;MLEAC=1;MLEAF=0.500;MQ=42.00;MQRankSum=0.000;QD=23.04;ReadPosRankSum=0.933;SOR=0.957	GT:AD:DP:GQ:PL	0/1:13,27:40:99:950,0,427
chrVII	458198	.	G	A	994.77	PASS	AC=1;AF=0.500;AN=2;BaseQRankSum=-1.116;ClippingRankSum=0.000;DP=71;ExcessHet=3.0103;FS=4.759;MLEAC=1;MLEAF=0.500;MQ=42.00;MQRankSum=0.000;QD=14.01;ReadPosRankSum=1.054;SOR=0.287	GT:AD:DP:GQ:PL	0/1:39,32:71:99:1023,0,1401
chrVII	466266	.	G	A	601.77	PASS	AC=1;AF=0.500;AN=2;BaseQRankSum=0.931;ClippingRankSum=0.000;DP=43;ExcessHet=3.0103;FS=1.218;MLEAC=1;MLEAF=0.500;MQ=41.95;MQRankSum=-1.077;QD=13.99;ReadPosRankSum=-0.908;SOR=0.941	GT:AD:DP:GQ:PL	0/1:24,19:43:99:630,0,811
chrVII	476499	.	G	A	834.77	PASS	AC=1;AF=0.500;AN=2;BaseQRankSum=-0.869;ClippingRankSum=0.000;DP=47;ExcessHet=3.0103;FS=1.165;MLEAC=1;MLEAF=0.500;MQ=42.00;MQRankSum=0.000;QD=18.15;ReadPosRankSum=-1.957;SOR=0.937	GT:AD:DP:GQ:PL	0/1:20,26:46:99:863,0,674
chrVII	482925	.	G	A	515.77	PASS	AC=1;AF=0.500;AN=2;BaseQRankSum=0.583;ClippingRankSum=0.000;DP=29;ExcessHet=3.0103;FS=8.670;MLEAC=1;MLEAF=0.500;MQ=40.92;MQRankSum=2.118;QD=18.42;ReadPosRankSum=-1.035;SOR=0.544	GT:AD:DP:GQ:PL	0/1:12,16:28:99:544,0,451
chrVII	482939	.	G	A	342.77	PASS	AC=1;AF=0.500;AN=2;BaseQRankSum=1.454;ClippingRankSum=0.000;DP=22;ExcessHet=3.0103;FS=7.384;MLEAC=1;MLEAF=0.500;MQ=40.58;MQRankSum=-1.677;QD=16.32;ReadPosRankSum=-0.485;SOR=2.494	GT:AD:DP:GQ:PL	0/1:10,11:21:99:371,0,387
chrVII	507378	.	G	A	821.77	PASS	AC=1;AF=0.500;AN=2;BaseQRankSum=0.312;ClippingRankSum=0.000;DP=57;ExcessHet=3.0103;FS=0.000;MLEAC=1;MLEAF=0.500;MQ=41.97;MQRankSum=-1.096;QD=14.42;ReadPosRankSum=0.614;SOR=0.770	GT:AD:DP:GQ:PL	0/1:32,25:57:99:850,0,1174
chrVII	522387	.	G	A	1230.77	PASS	AC=1;AF=0.500;AN=2;BaseQRankSum=-0.016;ClippingRankSum=0.000;DP=60;ExcessHet=3.0103;FS=0.000;MLEAC=1;MLEAF=0.500;MQ=41.23;MQRankSum=0.122;QD=20.86;ReadPosRankSum=1.277;SOR=0.634	GT:AD:DP:GQ:PL	0/1:27,32:59:99:1259,0,2187
chrVII	522389	.	G	A	1230.77	PASS	AC=1;AF=0.500;AN=2;BaseQRankSum=0.287;ClippingRankSum=0.000;DP=61;ExcessHet=3.0103;FS=0.000;MLEAC=1;MLEAF=0.500;MQ=41.25;MQRankSum=0.086;QD=20.51;ReadPosRankSum=0.966;SOR=0.739	GT:AD:DP:GQ:PL	0/1:28,32:60:99:1259,0,2187
chrVII	529308	.	G	A	1077.77	PASS	AC=1;AF=0.500;AN=2;BaseQRankSum=0.188;ClippingRankSum=0.000;DP=59;ExcessHet=3.0103;FS=1.033;MLEAC=1;MLEAF=0.500;MQ=41.72;MQRankSum=-0.817;QD=18.91;ReadPosRankSum=1.409;SOR=0.527	GT:AD:DP:GQ:PL	0/1:24,33:57:99:1106,0,803
chrVII	584095	.	C	T	642.77	PASS	AC=1;AF=0.500;AN=2;BaseQRankSum=2.084;ClippingRankSum=0.000;DP=57;ExcessHet=3.0103;FS=2.316;MLEAC=1;MLEAF=0.500;MQ=42.00;MQRankSum=0.000;QD=11.28;ReadPosRankSum=-0.348;SOR=1.059	GT:AD:DP:GQ:PL	0/1:37,20:57:99:671,0,1254
chrVII	589724	.	G	A	893.77	PASS	AC=1;AF=0.500;AN=2;BaseQRankSum=-0.489;ClippingRankSum=0.000;DP=61;ExcessHet=3.0103;FS=5.344;MLEAC=1;MLEAF=0.500;MQ=41.50;MQRankSum=-1.957;QD=14.65;ReadPosRankSum=-0.791;SOR=0.252	GT:AD:DP:GQ:PL	0/1:34,27:61:99:922,0,1229
chrVII	596527	.	G	A	617.77	PASS	AC=1;AF=0.500;AN=2;BaseQRankSum=1.863;ClippingRankSum=0.000;DP=47;ExcessHet=3.0103;FS=1.134;MLEAC=1;MLEAF=0.500;MQ=42.00;MQRankSum=0.000;QD=13.14;ReadPosRankSum=1.700;SOR=0.681	GT:AD:DP:GQ:PL	0/1:28,19:47:99:646,0,909
chrVII	602541	.	G	A	1059.77	PASS	AC=1;AF=0.500;AN=2;BaseQRankSum=1.965;ClippingRankSum=0.000;DP=61;ExcessHet=3.0103;FS=3.670;MLEAC=1;MLEAF=0.500;MQ=41.94;MQRankSum=1.450;QD=17.66;ReadPosRankSum=-0.374;SOR=0.302	GT:AD:DP:GQ:PL	0/1:30,30:60:99:1088,0,1030
chrVII	648962	.	G	A	1022.77	PASS	AC=1;AF=0.500;AN=2;BaseQRankSum=0.579;ClippingRankSum=0.000;DP=58;ExcessHet=3.0103;FS=2.315;MLEAC=1;MLEAF=0.500;MQ=42.00;MQRankSum=0.000;QD=17.94;ReadPosRankSum=0.178;SOR=0.377	GT:AD:DP:GQ:PL	0/1:27,30:57:99:1051,0,893
chrVII	650684	.	G	A	1077.77	PASS	AC=1;AF=0.500;AN=2;BaseQRankSum=1.480;ClippingRankSum=0.000;DP=53;ExcessHet=3.0103;FS=5.427;MLEAC=1;MLEAF=0.500;MQ=41.45;MQRankSum=0.246;QD=20.34;ReadPosRankSum=-0.534;SOR=1.843	GT:AD:DP:GQ:PL	0/1:22,31:53:99:1106,0,766
chrVII	668397	.	C	T	1111.77	PASS	AC=1;AF=0.500;AN=2;BaseQRankSum=-0.325;ClippingRankSum=0.000;DP=50;ExcessHet=3.0103;FS=0.000;MLEAC=1;MLEAF=0.500;MQ=42.00;MQRankSum=0.000;QD=22.24;ReadPosRankSum=-2.085;SOR=0.640	GT:AD:DP:GQ:PL	0/1:19,31:50:99:1140,0,652
chrVII	670435	.	C	T	713.77	PASS	AC=1;AF=0.500;AN=2;BaseQRankSum=0.026;ClippingRankSum=0.000;DP=41;ExcessHet=3.0103;FS=2.700;MLEAC=1;MLEAF=0.500;MQ=42.00;MQRankSum=0.000;QD=17.41;ReadPosRankSum=1.125;SOR=1.193	GT:AD:DP:GQ:PL	0/1:19,22:41:99:742,0,638
chrVII	679231	.	G	A	757.77	PASS	AC=1;AF=0.500;AN=2;BaseQRankSum=0.025;ClippingRankSum=0.000;DP=42;ExcessHet=3.0103;FS=2.587;MLEAC=1;MLEAF=0.500;MQ=41.26;MQRankSum=1.981;QD=18.04;ReadPosRankSum=1.823;SOR=0.552	GT:AD:DP:GQ:PL	0/1:19,23:42:99:786,0,595
chrVII	690445	.	G	A	829.77	PASS	AC=1;AF=0.500;AN=2;BaseQRankSum=0.053;ClippingRankSum=0.000;DP=48;ExcessHet=3.0103;FS=7.938;MLEAC=1;MLEAF=0.500;MQ=42.00;MQRankSum=0.000;QD=17.29;ReadPosRankSum=1.202;SOR=0.760	GT:AD:DP:GQ:PL	0/1:22,26:48:99:858,0,706
chrVII	695522	.	G	A	856.77	PASS	AC=1;AF=0.500;AN=2;BaseQRankSum=-1.896;ClippingRankSum=0.000;DP=49;ExcessHet=3.0103;FS=0.000;MLEAC=1;MLEAF=0.500;MQ=41.42;MQRankSum=-1.157;QD=17.49;ReadPosRankSum=-0.041;SOR=0.598	GT:AD:DP:GQ:PL	0/1:20,29:49:99:885,0,667
chrVII	695668	.	G	A	847.77	PASS	AC=1;AF=0.500;AN=2;BaseQRankSum=0.478;ClippingRankSum=0.000;DP=57;ExcessHet=3.0103;FS=0.000;MLEAC=1;MLEAF=0.500;MQ=41.49;MQRankSum=-0.126;QD=14.87;ReadPosRankSum=-0.160;SOR=0.832	GT:AD:DP:GQ:PL	0/1:31,26:57:99:876,0,979
chrVII	714232	.	G	A	858.77	PASS	AC=1;AF=0.500;AN=2;BaseQRankSum=0.512;ClippingRankSum=0.000;DP=42;ExcessHet=3.0103;FS=1.238;MLEAC=1;MLEAF=0.500;MQ=42.00;MQRankSum=0.000;QD=20.95;ReadPosRankSum=0.215;SOR=0.425	GT:AD:DP:GQ:PL	0/1:17,24:41:99:887,0,591
chrVII	731290	.	G	A	725.77	PASS	AC=1;AF=0.500;AN=2;BaseQRankSum=0.935;ClippingRankSum=0.000;DP=38;ExcessHet=3.0103;FS=0.000;MLEAC=1;MLEAF=0.500;MQ=41.95;MQRankSum=-0.847;QD=19.10;ReadPosRankSum=-0.153;SOR=0.653	GT:AD:DP:GQ:PL	0/1:17,21:38:99:754,0,620
chrVII	753339	.	G	A	614.77	PASS	AC=1;AF=0.500;AN=2;BaseQRankSum=-0.439;ClippingRankSum=0.000;DP=40;ExcessHet=3.0103;FS=0.000;MLEAC=1;MLEAF=0.500;MQ=41.95;MQRankSum=-0.950;QD=15.37;ReadPosRankSum=0.667;SOR=0.693	GT:AD:DP:GQ:PL	0/1:20,20:40:99:643,0,712
chrVII	785554	.	G	A	607.77	PASS	AC=1;AF=0.500;AN=2;BaseQRankSum=0.779;ClippingRankSum=0.000;DP=40;ExcessHet=3.0103;FS=0.000;MLEAC=1;MLEAF=0.500;MQ=41.14;MQRankSum=-2.716;QD=15.19;ReadPosRankSum=-1.000;SOR=0.657	GT:AD:DP:GQ:PL	0/1:23,17:40:99:636,0,1759
chrVII	785556	.	G	A	607.77	PASS	AC=1;AF=0.500;AN=2;BaseQRankSum=0.585;ClippingRankSum=0.000;DP=38;ExcessHet=3.0103;FS=1.296;MLEAC=1;MLEAF=0.500;MQ=41.09;MQRankSum=-2.745;QD=15.99;ReadPosRankSum=-1.273;SOR=0.481	GT:AD:DP:GQ:PL	0/1:22,16:38:99:636,0,1759
chrVII	785559	.	G	A	613.77	PASS	AC=1;AF=0.500;AN=2;BaseQRankSum=-0.071;ClippingRankSum=0.000;DP=39;ExcessHet=3.0103;FS=1.322;MLEAC=1;MLEAF=0.500;MQ=41.12;MQRankSum=-2.659;QD=15.74;ReadPosRankSum=-1.631;SOR=0.387	GT:AD:DP:GQ:PL	0/1:22,17:39:99:642,0,734
chrVII	876437	.	C	T	778.77	PASS	AC=1;AF=0.500;AN=2;BaseQRankSum=-1.058;ClippingRankSum=0.000;DP=39;ExcessHet=3.0103;FS=1.296;MLEAC=1;MLEAF=0.500;MQ=40.75;MQRankSum=1.624;QD=20.49;ReadPosRankSum=-0.971;SOR=0.963	GT:AD:DP:GQ:PL	0/1:13,25:38:99:807,0,407
chrVII	877990	.	G	A	315.77	PASS	AC=1;AF=0.500;AN=2;BaseQRankSum=0.089;ClippingRankSum=0.000;DP=24;ExcessHet=3.0103;FS=13.262;MLEAC=1;MLEAF=0.500;MQ=42.00;MQRankSum=0.000;QD=13.16;ReadPosRankSum=-0.140;SOR=2.236	GT:AD:DP:GQ:PL	0/1:14,10:24:99:344,0,510
chrVII	882649	.	G	A	747.77	PASS	AC=1;AF=0.500;AN=2;BaseQRankSum=1.445;ClippingRankSum=0.000;DP=42;ExcessHet=3.0103;FS=8.623;MLEAC=1;MLEAF=0.500;MQ=42.00;MQRankSum=0.000;QD=17.80;ReadPosRankSum=0.545;SOR=0.827	GT:AD:DP:GQ:PL	0/1:20,22:42:99:776,0,622
chrVII	894019	.	C	T	1036.77	PASS	AC=1;AF=0.500;AN=2;BaseQRankSum=0.536;ClippingRankSum=0.000;DP=51;ExcessHet=3.0103;FS=2.678;MLEAC=1;MLEAF=0.500;MQ=42.00;MQRankSum=0.000;QD=20.74;ReadPosRankSum=0.305;SOR=0.321	GT:AD:DP:GQ:PL	0/1:19,31:50:99:1065,0,570
chrVII	920501	.	C	T	597.77	PASS	AC=1;AF=0.500;AN=2;BaseQRankSum=0.244;ClippingRankSum=0.000;DP=41;ExcessHet=3.0103;FS=2.750;MLEAC=1;MLEAF=0.500;MQ=41.54;MQRankSum=0.349;QD=14.58;ReadPosRankSum=0.000;SOR=1.132	GT:AD:DP:GQ:PL	0/1:23,18:41:99:626,0,801
chrVII	939410	.	G	A	467.77	PASS	AC=1;AF=0.500;AN=2;BaseQRankSum=0.739;ClippingRankSum=0.000;DP=48;ExcessHet=3.0103;FS=3.034;MLEAC=1;MLEAF=0.500;MQ=41.69;MQRankSum=-1.370;QD=9.75;ReadPosRankSum=0.303;SOR=1.336	GT:AD:DP:GQ:PL	0/1:32,16:48:99:496,0,1184
chrVII	1006922	.	G	A	1060.77	PASS	AC=1;AF=0.500;AN=2;BaseQRankSum=0.152;ClippingRankSum=0.000;DP=52;ExcessHet=3.0103;FS=1.128;MLEAC=1;MLEAF=0.500;MQ=42.00;MQRankSum=0.000;QD=20.40;ReadPosRankSum=-0.440;SOR=1.051	GT:AD:DP:GQ:PL	0/1:22,30:52:99:1089,0,771
chrVII	1021936	.	G	A	667.77	PASS	AC=1;AF=0.500;AN=2;BaseQRankSum=-0.132;ClippingRankSum=0.000;DP=37;ExcessHet=3.0103;FS=0.000;MLEAC=1;MLEAF=0.500;MQ=42.00;MQRankSum=0.000;QD=18.55;ReadPosRankSum=-0.444;SOR=0.404	GT:AD:DP:GQ:PL	0/1:17,19:36:99:696,0,619
chrVII	1059108	.	G	A	1054.77	PASS	AC=1;AF=0.500;AN=2;BaseQRankSum=0.861;ClippingRankSum=0.000;DP=58;ExcessHet=3.0103;FS=4.883;MLEAC=1;MLEAF=0.500;MQ=42.00;MQRankSum=0.000;QD=18.19;ReadPosRankSum=-1.982;SOR=1.580	GT:AD:DP:GQ:PL	0/1:28,30:58:99:1083,0,947
chrVII	1063139	.	G	A	560.77	PASS	AC=1;AF=0.500;AN=2;BaseQRankSum=2.851;ClippingRankSum=0.000;DP=27;ExcessHet=3.0103;FS=1.574;MLEAC=1;MLEAF=0.500;MQ=41.86;MQRankSum=-1.141;QD=20.77;ReadPosRankSum=2.383;SOR=0.330	GT:AD:DP:GQ:PL	0/1:11,16:27:99:589,0,333
chrVII	1063358	.	G	A	594.77	PASS	AC=1;AF=0.500;AN=2;BaseQRankSum=0.445;ClippingRankSum=0.000;DP=38;ExcessHet=3.0103;FS=1.941;MLEAC=1;MLEAF=0.500;MQ=42.00;MQRankSum=0.000;QD=15.65;ReadPosRankSum=-0.433;SOR=0.275	GT:AD:DP:GQ:PL	0/1:21,17:38:99:623,0,793
chrVII	1063775	.	G	A	682.77	PASS	AC=1;AF=0.500;AN=2;BaseQRankSum=0.934;ClippingRankSum=0.000;DP=40;ExcessHet=3.0103;FS=1.360;MLEAC=1;MLEAF=0.500;MQ=42.00;MQRankSum=0.000;QD=17.51;ReadPosRankSum=-1.172;SOR=1.022	GT:AD:DP:GQ:PL	0/1:19,20:39:99:711,0,646
chrVII	1076055	.	G	A	1157.77	PASS	AC=1;AF=0.500;AN=2;BaseQRankSum=0.300;ClippingRankSum=0.000;DP=67;ExcessHet=3.0103;FS=0.000;MLEAC=1;MLEAF=0.500;MQ=42.00;MQRankSum=0.000;QD=18.09;ReadPosRankSum=-0.176;SOR=0.811	GT:AD:DP:GQ:PL	0/1:31,33:64:99:1186,0,1110
chrVIII	26268	.	G	A	758.77	PASS	AC=1;AF=0.500;AN=2;BaseQRankSum=-0.056;ClippingRankSum=0.000;DP=60;ExcessHet=3.0103;FS=2.346;MLEAC=1;MLEAF=0.500;MQ=41.76;MQRankSum=0.846;QD=13.08;ReadPosRankSum=-0.026;SOR=0.418	GT:AD:DP:GQ:PL	0/1:35,23:58:99:787,0,1253
chrVIII	26472	.	G	A	805.77	PASS	AC=1;AF=0.500;AN=2;BaseQRankSum=-0.102;ClippingRankSum=0.000;DP=50;ExcessHet=3.0103;FS=9.174;MLEAC=1;MLEAF=0.500;MQ=42.00;MQRankSum=0.000;QD=16.12;ReadPosRankSum=-1.853;SOR=2.194	GT:AD:DP:GQ:PL	0/1:27,23:50:99:834,0,957
chrVIII	70107	.	C	T	754.77	PASS	AC=1;AF=0.500;AN=2;BaseQRankSum=0.077;ClippingRankSum=0.000;DP=43;ExcessHet=3.0103;FS=4.912;MLEAC=1;MLEAF=0.500;MQ=42.00;MQRankSum=0.000;QD=17.97;ReadPosRankSum=0.068;SOR=1.568	GT:AD:DP:GQ:PL	0/1:19,23:42:99:783,0,661
chrVIII	104384	.	G	A	452.77	PASS	AC=1;AF=0.500;AN=2;BaseQRankSum=-0.838;ClippingRankSum=0.000;DP=40;ExcessHet=3.0103;FS=1.210;MLEAC=1;MLEAF=0.500;MQ=41.23;MQRankSum=1.719;QD=11.91;ReadPosRankSum=-0.700;SOR=0.914	GT:AD:DP:GQ:PL	0/1:20,18:38:99:481,0,618
chrVIII	104574	.	G	A	369.77	PASS	AC=1;AF=0.500;AN=2;BaseQRankSum=0.613;ClippingRankSum=0.000;DP=28;ExcessHet=3.0103;FS=0.000;MLEAC=1;MLEAF=0.500;MQ=42.00;MQRankSum=0.000;QD=13.21;ReadPosRankSum=-2.746;SOR=0.542	GT:AD:DP:GQ:PL	0/1:16,12:28:99:398,0,568
chrVIII	136758	.	C	T	968.77	PASS	AC=1;AF=0.500;AN=2;BaseQRankSum=1.438;ClippingRankSum=0.000;DP=38;ExcessHet=3.0103;FS=0.000;MLEAC=1;MLEAF=0.500;MQ=42.00;MQRankSum=0.000;QD=25.49;ReadPosRankSum=1.686;SOR=0.693	GT:AD:DP:GQ:PL	0/1:12,26:38:99:997,0,311
chrVIII	136923	.	C	T	425.77	PASS	AC=1;AF=0.500;AN=2;BaseQRankSum=-0.554;ClippingRankSum=0.000;DP=43;ExcessHet=3.0103;FS=0.000;MLEAC=1;MLEAF=0.500;MQ=42.00;MQRankSum=0.000;QD=10.14;ReadPosRankSum=-0.045;SOR=0.608	GT:AD:DP:GQ:PL	0/1:27,15:42:99:454,0,932
chrVIII	143699	.	C	T	473.77	PASS	AC=1;AF=0.500;AN=2;BaseQRankSum=-0.845;ClippingRankSum=0.000;DP=33;ExcessHet=3.0103;FS=5.485;MLEAC=1;MLEAF=0.500;MQ=42.00;MQRankSum=0.000;QD=14.36;ReadPosRankSum=-1.659;SOR=1.739	GT:AD:DP:GQ:PL	0/1:18,15:33:99:502,0,657
chrVIII	146117	.	C	T	404.77	PASS	AC=1;AF=0.500;AN=2;BaseQRankSum=-0.148;ClippingRankSum=0.000;DP=40;ExcessHet=3.0103;FS=0.000;MLEAC=1;MLEAF=0.500;MQ=42.00;MQRankSum=0.000;QD=10.38;ReadPosRankSum=-1.941;SOR=0.793	GT:AD:DP:GQ:PL	0/1:25,14:39:99:433,0,852
chrVIII	147218	.	C	T	852.77	PASS	AC=1;AF=0.500;AN=2;BaseQRankSum=0.785;ClippingRankSum=0.000;DP=51;ExcessHet=3.0103;FS=2.407;MLEAC=1;MLEAF=0.500;MQ=42.00;MQRankSum=0.000;QD=16.72;ReadPosRankSum=1.491;SOR=0.415	GT:AD:DP:GQ:PL	0/1:27,24:51:99:881,0,1007
chrVIII	160797	.	C	T	634.77	PASS	AC=1;AF=0.500;AN=2;BaseQRankSum=0.799;ClippingRankSum=0.000;DP=42;ExcessHet=3.0103;FS=2.745;MLEAC=1;MLEAF=0.500;MQ=42.00;MQRankSum=0.000;QD=15.11;ReadPosRankSum=1.892;SOR=0.350	GT:AD:DP:GQ:PL	0/1:24,18:42:99:663,0,849
chrVIII	170379	.	C	T	1114.77	PASS	AC=1;AF=0.500;AN=2;BaseQRankSum=-0.435;ClippingRankSum=0.000;DP=53;ExcessHet=3.0103;FS=1.082;MLEAC=1;MLEAF=0.500;MQ=41.12;MQRankSum=-2.018;QD=21.03;ReadPosRankSum=0.000;SOR=0.516	GT:AD:DP:GQ:PL	0/1:23,30:53:99:1143,0,1560
chrVIII	170403	.	G	A	1015.77	PASS	AC=1;AF=0.500;AN=2;BaseQRankSum=1.135;ClippingRankSum=0.000;DP=52;ExcessHet=3.0103;FS=1.101;MLEAC=1;MLEAF=0.500;MQ=41.10;MQRankSum=-2.309;QD=19.53;ReadPosRankSum=0.397;SOR=1.038	GT:AD:DP:GQ:PL	0/1:26,26:52:99:1044,0,1699
chrVIII	170753	.	G	A	890.77	PASS	AC=1;AF=0.500;AN=2;BaseQRankSum=1.305;ClippingRankSum=0.000;DP=52;ExcessHet=3.0103;FS=6.035;MLEAC=1;MLEAF=0.500;MQ=42.00;MQRankSum=0.000;QD=17.47;ReadPosRankSum=0.813;SOR=0.223	GT:AD:DP:GQ:PL	0/1:26,25:51:99:919,0,935
chrVIII	176787	.	G	A	624.77	PASS	AC=1;AF=0.500;AN=2;BaseQRankSum=-1.920;ClippingRankSum=0.000;DP=40;ExcessHet=3.0103;FS=4.859;MLEAC=1;MLEAF=0.500;MQ=42.23;MQRankSum=0.036;QD=15.62;ReadPosRankSum=-0.029;SOR=1.599	GT:AD:DP:GQ:PL	0/1:18,22:40:99:653,0,616
chrVIII	187219	.	C	T	725.77	PASS	AC=1;AF=0.500;AN=2;BaseQRankSum=-0.733;ClippingRankSum=0.000;DP=46;ExcessHet=3.0103;FS=2.329;MLEAC=1;MLEAF=0.500;MQ=42.00;MQRankSum=0.000;QD=15.78;ReadPosRankSum=-0.238;SOR=0.250	GT:AD:DP:GQ:PL	0/1:25,21:46:99:754,0,955
chrVIII	257098	.	C	T	1001.77	PASS	AC=1;AF=0.500;AN=2;BaseQRankSum=1.885;ClippingRankSum=0.000;DP=62;ExcessHet=3.0103;FS=11.418;MLEAC=1;MLEAF=0.500;MQ=42.00;MQRankSum=0.000;QD=16.16;ReadPosRankSum=0.728;SOR=0.673	GT:AD:DP:GQ:PL	0/1:34,28:62:99:1030,0,1259
chrVIII	271986	.	G	A	468.77	PASS	AC=1;AF=0.500;AN=2;BaseQRankSum=0.413;ClippingRankSum=0.000;DP=34;ExcessHet=3.0103;FS=0.000;MLEAC=1;MLEAF=0.500;MQ=41.94;MQRankSum=0.896;QD=13.79;ReadPosRankSum=-1.450;SOR=0.646	GT:AD:DP:GQ:PL	0/1:20,14:34:99:497,0,727
chrVIII	276777	.	G	A	790.77	PASS	AC=1;AF=0.500;AN=2;BaseQRankSum=0.466;ClippingRankSum=0.000;DP=38;ExcessHet=3.0103;FS=0.000;MLEAC=1;MLEAF=0.500;MQ=42.00;MQRankSum=0.000;QD=21.37;ReadPosRankSum=-0.461;SOR=0.551	GT:AD:DP:GQ:PL	0/1:14,23:37:99:819,0,481
chrVIII	288923	.	G	A	510.77	PASS	AC=1;AF=0.500;AN=2;BaseQRankSum=1.940;ClippingRankSum=0.000;DP=25;ExcessHet=3.0103;FS=1.799;MLEAC=1;MLEAF=0.500;MQ=42.00;MQRankSum=0.000;QD=20.43;ReadPosRankSum=0.207;SOR=0.362	GT:AD:DP:GQ:PL	0/1:11,14:25:99:539,0,376
chrVIII	308514	.	C	T	485.77	PASS	AC=1;AF=0.500;AN=2;BaseQRankSum=-0.638;ClippingRankSum=0.000;DP=39;ExcessHet=3.0103;FS=2.932;MLEAC=1;MLEAF=0.500;MQ=41.24;MQRankSum=-1.556;QD=12.78;ReadPosRankSum=-1.633;SOR=0.301	GT:AD:DP:GQ:PL	0/1:21,17:38:99:514,0,716
chrVIII	315630	.	C	T	1205.77	PASS	AC=1;AF=0.500;AN=2;BaseQRankSum=-0.346;ClippingRankSum=0.000;DP=47;ExcessHet=3.0103;FS=10.403;MLEAC=1;MLEAF=0.500;MQ=42.00;MQRankSum=0.000;QD=25.65;ReadPosRankSum=0.672;SOR=0.075	GT:AD:DP:GQ:PL	0/1:13,34:47:99:1234,0,417
chrVIII	327679	.	C	T	1045.77	PASS	AC=1;AF=0.500;AN=2;BaseQRankSum=0.772;ClippingRankSum=0.000;DP=55;ExcessHet=3.0103;FS=2.720;MLEAC=1;MLEAF=0.500;MQ=41.73;MQRankSum=-0.891;QD=19.37;ReadPosRankSum=0.300;SOR=0.307	GT:AD:DP:GQ:PL	0/1:25,29:54:99:1074,0,904
chrVIII	345118	.	C	T	768.77	PASS	AC=1;AF=0.500;AN=2;BaseQRankSum=-0.322;ClippingRankSum=0.000;DP=47;ExcessHet=3.0103;FS=0.000;MLEAC=1;MLEAF=0.500;MQ=41.70;MQRankSum=-0.934;QD=17.08;ReadPosRankSum=-1.248;SOR=0.593	GT:AD:DP:GQ:PL	0/1:22,23:45:99:797,0,778
chrVIII	345160	.	C	T	863.77	PASS	AC=1;AF=0.500;AN=2;BaseQRankSum=1.802;ClippingRankSum=0.000;DP=53;ExcessHet=3.0103;FS=0.000;MLEAC=1;MLEAF=0.500;MQ=41.96;MQRankSum=-0.921;QD=17.28;ReadPosRankSum=1.454;SOR=0.818	GT:AD:DP:GQ:PL	0/1:24,26:50:99:892,0,716
chrVIII	358490	.	G	A	677.77	PASS	AC=1;AF=0.500;AN=2;BaseQRankSum=2.636;ClippingRankSum=0.000;DP=32;ExcessHet=3.0103;FS=10.572;MLEAC=1;MLEAF=0.500;MQ=42.00;MQRankSum=0.000;QD=21.18;ReadPosRankSum=1.231;SOR=2.867	GT:AD:DP:GQ:PL	0/1:11,21:32:99:706,0,261
chrVIII	388237	.	C	T	711.77	PASS	AC=1;AF=0.500;AN=2;BaseQRankSum=-0.888;ClippingRankSum=0.000;DP=52;ExcessHet=3.0103;FS=0.000;MLEAC=1;MLEAF=0.500;MQ=42.00;MQRankSum=0.000;QD=13.69;ReadPosRankSum=0.345;SOR=0.719	GT:AD:DP:GQ:PL	0/1:29,23:52:99:740,0,1021
chrVIII	408415	.	G	A	380.77	PASS	AC=1;AF=0.500;AN=2;BaseQRankSum=0.363;ClippingRankSum=0.000;DP=37;ExcessHet=3.0103;FS=0.000;MLEAC=1;MLEAF=0.500;MQ=42.00;MQRankSum=0.000;QD=10.88;ReadPosRankSum=1.473;SOR=0.593	GT:AD:DP:GQ:PL	0/1:17,18:35:99:409,0,500
chrVIII	437584	.	C	T	1049.77	PASS	AC=1;AF=0.500;AN=2;BaseQRankSum=1.481;ClippingRankSum=0.000;DP=59;ExcessHet=3.0103;FS=1.053;MLEAC=1;MLEAF=0.500;MQ=41.97;MQRankSum=-0.983;QD=17.79;ReadPosRankSum=0.782;SOR=0.951	GT:AD:DP:GQ:PL	0/1:30,29:59:99:1078,0,1076
chrVIII	438747	.	C	T	648.77	PASS	AC=1;AF=0.500;AN=2;BaseQRankSum=0.804;ClippingRankSum=0.000;DP=43;ExcessHet=3.0103;FS=2.661;MLEAC=1;MLEAF=0.500;MQ=42.00;MQRankSum=0.000;QD=15.09;ReadPosRankSum=-0.417;SOR=1.148	GT:AD:DP:GQ:PL	0/1:24,19:43:99:677,0,819
chrVIII	508880	.	C	T	534.77	PASS	AC=1;AF=0.500;AN=2;BaseQRankSum=1.342;ClippingRankSum=0.000;DP=37;ExcessHet=3.0103;FS=1.535;MLEAC=1;MLEAF=0.500;MQ=41.21;MQRankSum=1.291;QD=14.45;ReadPosRankSum=-0.637;SOR=1.207	GT:AD:DP:GQ:PL	0/1:21,16:37:99:563,0,684
chrIX	25244	.	G	A	444.77	PASS	AC=1;AF=0.500;AN=2;BaseQRankSum=0.021;ClippingRankSum=0.000;DP=30;ExcessHet=3.0103;FS=0.000;MLEAC=1;MLEAF=0.500;MQ=40.63;MQRankSum=0.719;QD=14.83;ReadPosRankSum=-0.534;SOR=0.636	GT:AD:DP:GQ:PL	0/1:14,16:30:99:473,0,429
chrIX	35519	.	C	T	1023.77	PASS	AC=1;AF=0.500;AN=2;BaseQRankSum=0.383;ClippingRankSum=0.000;DP=76;ExcessHet=3.0103;FS=0.876;MLEAC=1;MLEAF=0.500;MQ=42.00;MQRankSum=0.000;QD=13.47;ReadPosRankSum=-1.094;SOR=0.541	GT:AD:DP:GQ:PL	0/1:43,33:76:99:1052,0,1444
chrIX	74960	.	G	A	784.77	PASS	AC=1;AF=0.500;AN=2;BaseQRankSum=-0.042;ClippingRankSum=0.000;DP=48;ExcessHet=3.0103;FS=1.121;MLEAC=1;MLEAF=0.500;MQ=41.92;MQRankSum=-1.400;QD=16.35;ReadPosRankSum=-0.047;SOR=1.051	GT:AD:DP:GQ:PL	0/1:24,24:48:99:813,0,841
chrIX	84763	.	G	A	580.77	PASS	AC=1;AF=0.500;AN=2;BaseQRankSum=1.134;ClippingRankSum=0.000;DP=50;ExcessHet=3.0103;FS=0.000;MLEAC=1;MLEAF=0.500;MQ=41.96;MQRankSum=-1.236;QD=11.62;ReadPosRankSum=1.257;SOR=0.728	GT:AD:DP:GQ:PL	0/1:31,19:50:99:609,0,1070
chrIX	89043	.	G	A	615.77	PASS	AC=1;AF=0.500;AN=2;BaseQRankSum=0.737;ClippingRankSum=0.000;DP=37;ExcessHet=3.0103;FS=7.182;MLEAC=1;MLEAF=0.500;MQ=42.00;MQRankSum=0.000;QD=16.64;ReadPosRankSum=0.902;SOR=0.726	GT:AD:DP:GQ:PL	0/1:18,19:37:99:644,0,630
chrIX	93681	.	C	T	571.77	PASS	AC=1;AF=0.500;AN=2;BaseQRankSum=0.099;ClippingRankSum=0.000;DP=39;ExcessHet=3.0103;FS=2.780;MLEAC=1;MLEAF=0.500;MQ=41.24;MQRankSum=-0.074;QD=14.66;ReadPosRankSum=-1.002;SOR=0.735	GT:AD:DP:GQ:PL	0/1:21,18:39:99:600,0,675
chrIX	95560	.	G	A	1228.77	PASS	AC=1;AF=0.500;AN=2;BaseQRankSum=-0.888;ClippingRankSum=0.000;DP=48;ExcessHet=3.0103;FS=0.000;MLEAC=1;MLEAF=0.500;MQ=42.00;MQRankSum=0.000;QD=25.60;ReadPosRankSum=-1.444;SOR=0.914	GT:AD:DP:GQ:PL	0/1:14,34:48:99:1257,0,462
chrIX	97006	.	G	A	531.77	PASS	AC=1;AF=0.500;AN=2;BaseQRankSum=1.453;ClippingRankSum=0.000;DP=28;ExcessHet=3.0103;FS=1.576;MLEAC=1;MLEAF=0.500;MQ=42.00;MQRankSum=0.000;QD=19.70;ReadPosRankSum=-1.174;SOR=0.430	GT:AD:DP:GQ:PL	0/1:12,15:27:99:560,0,414
chrIX	103229	.	G	A	1410.77	PASS	AC=1;AF=0.500;AN=2;BaseQRankSum=1.646;ClippingRankSum=0.000;DP=65;ExcessHet=3.0103;FS=0.978;MLEAC=1;MLEAF=0.500;MQ=42.00;MQRankSum=0.000;QD=22.04;ReadPosRankSum=1.135;SOR=0.790	GT:AD:DP:GQ:PL	0/1:25,39:64:99:1439,0,768
chrIX	124225	.	C	T	635.77	PASS	AC=1;AF=0.500;AN=2;BaseQRankSum=0.255;ClippingRankSum=0.000;DP=37;ExcessHet=3.0103;FS=0.000;MLEAC=1;MLEAF=0.500;MQ=41.95;MQRankSum=-0.973;QD=17.18;ReadPosRankSum=-0.779;SOR=0.602	GT:AD:DP:GQ:PL	0/1:19,18:37:99:664,0,708
chrIX	157254	.	G	A	217.77	PASS	AC=1;AF=0.500;AN=2;BaseQRankSum=0.481;ClippingRankSum=0.000;DP=23;ExcessHet=3.0103;FS=7.546;MLEAC=1;MLEAF=0.500;MQ=42.00;MQRankSum=0.000;QD=9.47;ReadPosRankSum=0.664;SOR=2.584	GT:AD:DP:GQ:PL	0/1:16,7:23:99:246,0,1221
chrIX	157257	.	G	A	217.77	PASS	AC=1;AF=0.500;AN=2;BaseQRankSum=0.830;ClippingRankSum=0.000;DP=23;ExcessHet=3.0103;FS=7.546;MLEAC=1;MLEAF=0.500;MQ=42.00;MQRankSum=0.000;QD=9.47;ReadPosRankSum=0.911;SOR=2.584	GT:AD:DP:GQ:PL	0/1:16,7:23:99:246,0,1221
chrIX	190416	.	C	T	936.77	PASS	AC=1;AF=0.500;AN=2;BaseQRankSum=1.144;ClippingRankSum=0.000;DP=43;ExcessHet=3.0103;FS=5.089;MLEAC=1;MLEAF=0.500;MQ=42.00;MQRankSum=0.000;QD=21.79;ReadPosRankSum=-0.614;SOR=1.751	GT:AD:DP:GQ:PL	0/1:17,26:43:99:965,0,579
chrIX	219839	.	C	T	913.77	PASS	AC=1;AF=0.500;AN=2;BaseQRankSum=-1.126;ClippingRankSum=0.000;DP=57;ExcessHet=3.0103;FS=1.022;MLEAC=1;MLEAF=0.500;MQ=42.00;MQRankSum=0.000;QD=16.03;ReadPosRankSum=-0.695;SOR=0.495	GT:AD:DP:GQ:PL	0/1:27,30:57:99:942,0,909
chrIX	220661	.	G	A	817.77	PASS	AC=1;AF=0.500;AN=2;BaseQRankSum=2.424;ClippingRankSum=0.000;DP=49;ExcessHet=3.0103;FS=0.000;MLEAC=1;MLEAF=0.500;MQ=41.71;MQRankSum=-1.022;QD=16.69;ReadPosRankSum=1.849;SOR=0.796	GT:AD:DP:GQ:PL	0/1:26,23:49:99:846,0,896
chrIX	241997	.	G	A	775.77	PASS	AC=1;AF=0.500;AN=2;BaseQRankSum=-0.328;ClippingRankSum=0.000;DP=33;ExcessHet=3.0103;FS=7.877;MLEAC=1;MLEAF=0.500;MQ=41.94;MQRankSum=1.478;QD=23.51;ReadPosRankSum=-1.649;SOR=1.153	GT:AD:DP:GQ:PL	0/1:11,22:33:99:804,0,342
chrIX	282548	.	C	T	559.77	PASS	AC=1;AF=0.500;AN=2;BaseQRankSum=1.531;ClippingRankSum=0.000;DP=32;ExcessHet=3.0103;FS=8.272;MLEAC=1;MLEAF=0.500;MQ=42.00;MQRankSum=0.000;QD=17.49;ReadPosRankSum=2.468;SOR=2.001	GT:AD:DP:GQ:PL	0/1:16,16:32:99:588,0,570
chrIX	310054	.	C	T	462.77	PASS	AC=1;AF=0.500;AN=2;BaseQRankSum=0.162;ClippingRankSum=0.000;DP=41;ExcessHet=3.0103;FS=4.769;MLEAC=1;MLEAF=0.500;MQ=42.00;MQRankSum=0.000;QD=11.29;ReadPosRankSum=0.319;SOR=0.646	GT:AD:DP:GQ:PL	0/1:25,16:41:99:491,0,907
chrIX	310282	.	C	T	908.77	PASS	AC=1;AF=0.500;AN=2;BaseQRankSum=0.594;ClippingRankSum=0.000;DP=49;ExcessHet=3.0103;FS=0.000;MLEAC=1;MLEAF=0.500;MQ=41.11;MQRankSum=0.180;QD=18.93;ReadPosRankSum=-0.452;SOR=0.687	GT:AD:DP:GQ:PL	0/1:21,27:48:99:937,0,660
chrIX	310341	.	G	A	732.77	PASS	AC=1;AF=0.500;AN=2;BaseQRankSum=1.252;ClippingRankSum=0.000;DP=42;ExcessHet=3.0103;FS=2.755;MLEAC=1;MLEAF=0.500;MQ=41.65;MQRankSum=1.048;QD=17.45;ReadPosRankSum=0.498;SOR=0.292	GT:AD:DP:GQ:PL	0/1:21,21:42:99:761,0,678
chrIX	311335	.	G	A	529.77	PASS	AC=1;AF=0.500;AN=2;BaseQRankSum=-0.636;ClippingRankSum=0.000;DP=40;ExcessHet=3.0103;FS=1.258;MLEAC=1;MLEAF=0.500;MQ=41.64;MQRankSum=0.910;QD=13.24;ReadPosRankSum=-0.677;SOR=0.469	GT:AD:DP:GQ:PL	0/1:23,17:40:99:558,0,834
chrIX	313156	.	G	A	795.77	PASS	AC=1;AF=0.500;AN=2;BaseQRankSum=-1.047;ClippingRankSum=0.000;DP=47;ExcessHet=3.0103;FS=0.000;MLEAC=1;MLEAF=0.500;MQ=41.57;MQRankSum=-0.855;QD=17.30;ReadPosRankSum=-0.026;SOR=0.859	GT:AD:DP:GQ:PL	0/1:22,24:46:99:824,0,776
chrIX	316730	.	G	A	563.77	PASS	AC=1;AF=0.500;AN=2;BaseQRankSum=-0.397;ClippingRankSum=0.000;DP=44;ExcessHet=3.0103;FS=1.232;MLEAC=1;MLEAF=0.500;MQ=42.00;MQRankSum=0.000;QD=13.11;ReadPosRankSum=-0.970;SOR=0.417	GT:AD:DP:GQ:PL	0/1:26,17:43:99:592,0,973
chrIX	320653	.	C	T	999.77	PASS	AC=1;AF=0.500;AN=2;BaseQRankSum=-1.211;ClippingRankSum=0.000;DP=56;ExcessHet=3.0103;FS=1.030;MLEAC=1;MLEAF=0.500;MQ=40.95;MQRankSum=-0.849;QD=17.85;ReadPosRankSum=-0.139;SOR=0.519	GT:AD:DP:GQ:PL	0/1:25,31:56:99:1028,0,845
chrIX	421605	.	C	T	487.77	PASS	AC=1;AF=0.500;AN=2;BaseQRankSum=3.195;ClippingRankSum=0.000;DP=42;ExcessHet=3.0103;FS=16.583;MLEAC=1;MLEAF=0.500;MQ=42.00;MQRankSum=0.000;QD=11.90;ReadPosRankSum=-0.356;SOR=0.952	GT:AD:DP:GQ:PL	0/1:25,16:41:99:516,0,717
chrX	52917	.	G	A	491.77	PASS	AC=1;AF=0.500;AN=2;BaseQRankSum=-0.019;ClippingRankSum=0.000;DP=32;ExcessHet=3.0103;FS=1.523;MLEAC=1;MLEAF=0.500;MQ=42.00;MQRankSum=0.000;QD=15.37;ReadPosRankSum=0.716;SOR=1.318	GT:AD:DP:GQ:PL	0/1:16,16:32:99:520,0,530
chrX	84438	.	G	A	947.77	PASS	AC=1;AF=0.500;AN=2;BaseQRankSum=1.219;ClippingRankSum=0.000;DP=57;ExcessHet=3.0103;FS=1.026;MLEAC=1;MLEAF=0.500;MQ=41.46;MQRankSum=0.664;QD=17.23;ReadPosRankSum=0.430;SOR=0.906	GT:AD:DP:GQ:PL	0/1:26,29:55:99:976,0,839
chrX	86975	.	G	A	870.77	PASS	AC=1;AF=0.500;AN=2;BaseQRankSum=0.093;ClippingRankSum=0.000;DP=55;ExcessHet=3.0103;FS=0.000;MLEAC=1;MLEAF=0.500;MQ=42.00;MQRankSum=0.000;QD=16.75;ReadPosRankSum=0.000;SOR=0.693	GT:AD:DP:GQ:PL	0/1:26,26:52:99:899,0,921
chrX	90310	.	G	A	463.77	PASS	AC=1;AF=0.500;AN=2;BaseQRankSum=1.996;ClippingRankSum=0.000;DP=47;ExcessHet=3.0103;FS=19.297;MLEAC=1;MLEAF=0.500;MQ=42.00;MQRankSum=0.000;QD=10.31;ReadPosRankSum=0.313;SOR=1.427	GT:AD:DP:GQ:PL	0/1:29,16:45:99:492,0,904
chrX	94941	.	C	T	559.77	PASS	AC=1;AF=0.500;AN=2;BaseQRankSum=0.986;ClippingRankSum=0.000;DP=35;ExcessHet=3.0103;FS=1.399;MLEAC=1;MLEAF=0.500;MQ=42.00;MQRankSum=0.000;QD=15.99;ReadPosRankSum=2.107;SOR=1.127	GT:AD:DP:GQ:PL	0/1:18,17:35:99:588,0,605
chrX	104058	.	C	T	511.77	PASS	AC=1;AF=0.500;AN=2;BaseQRankSum=0.891;ClippingRankSum=0.000;DP=48;ExcessHet=3.0103;FS=4.301;MLEAC=1;MLEAF=0.500;MQ=42.00;MQRankSum=0.000;QD=10.89;ReadPosRankSum=-0.363;SOR=1.074	GT:AD:DP:GQ:PL	0/1:29,18:47:99:540,0,899
chrX	106422	.	G	A	875.77	PASS	AC=1;AF=0.500;AN=2;BaseQRankSum=1.523;ClippingRankSum=0.000;DP=54;ExcessHet=3.0103;FS=5.471;MLEAC=1;MLEAF=0.500;MQ=42.00;MQRankSum=0.000;QD=16.22;ReadPosRankSum=0.626;SOR=1.445	GT:AD:DP:GQ:PL	0/1:28,26:54:99:904,0,900
chrX	109772	.	G	A	586.77	PASS	AC=1;AF=0.500;AN=2;BaseQRankSum=1.178;ClippingRankSum=0.000;DP=38;ExcessHet=3.0103;FS=13.646;MLEAC=1;MLEAF=0.500;MQ=42.00;MQRankSum=0.000;QD=15.44;ReadPosRankSum=1.536;SOR=2.702	GT:AD:DP:GQ:PL	0/1:21,17:38:99:615,0,747
chrX	111731	.	G	A	911.77	PASS	AC=1;AF=0.500;AN=2;BaseQRankSum=-1.481;ClippingRankSum=0.000;DP=53;ExcessHet=3.0103;FS=3.824;MLEAC=1;MLEAF=0.500;MQ=42.00;MQRankSum=0.000;QD=17.20;ReadPosRankSum=-0.436;SOR=0.975	GT:AD:DP:GQ:PL	0/1:24,29:53:99:940,0,826
chrX	111967	.	C	T	962.77	PASS	AC=1;AF=0.500;AN=2;BaseQRankSum=-0.842;ClippingRankSum=0.000;DP=49;ExcessHet=3.0103;FS=9.137;MLEAC=1;MLEAF=0.500;MQ=41.70;MQRankSum=-0.780;QD=20.48;ReadPosRankSum=-0.700;SOR=0.120	GT:AD:DP:GQ:PL	0/1:19,28:47:99:991,0,679
chrX	113394	.	C	T	569.77	PASS	AC=1;AF=0.500;AN=2;BaseQRankSum=0.414;ClippingRankSum=0.000;DP=28;ExcessHet=3.0103;FS=8.670;MLEAC=1;MLEAF=0.500;MQ=41.49;MQRankSum=-0.794;QD=20.35;ReadPosRankSum=0.267;SOR=0.544	GT:AD:DP:GQ:PL	0/1:12,16:28:99:598,0,408
chrX	119640	.	G	A	1019.77	PASS	AC=1;AF=0.500;AN=2;BaseQRankSum=1.958;ClippingRankSum=0.000;DP=46;ExcessHet=3.0103;FS=2.597;MLEAC=1;MLEAF=0.500;MQ=42.00;MQRankSum=0.000;QD=22.66;ReadPosRankSum=0.165;SOR=0.781	GT:AD:DP:GQ:PL	0/1:18,27:45:99:1048,0,570
chrX	120713	.	C	T	1326.77	PASS	AC=1;AF=0.500;AN=2;BaseQRankSum=-1.192;ClippingRankSum=0.000;DP=67;ExcessHet=3.0103;FS=9.305;MLEAC=1;MLEAF=0.500;MQ=40.27;MQRankSum=-0.507;QD=19.80;ReadPosRankSum=-0.921;SOR=0.165	GT:AD:DP:GQ:PL	0/1:27,40:67:99:1355,0,870
chrX	121710	.	G	A	1112.77	PASS	AC=1;AF=0.500;AN=2;BaseQRankSum=0.181;ClippingRankSum=0.000;DP=59;ExcessHet=3.0103;FS=2.175;MLEAC=1;MLEAF=0.500;MQ=40.96;MQRankSum=-0.221;QD=18.86;ReadPosRankSum=-0.980;SOR=0.906	GT:AD:DP:GQ:PL	0/1:27,32:59:99:1141,0,934
chrX	140117	.	G	A	827.77	PASS	AC=1;AF=0.500;AN=2;BaseQRankSum=-1.205;ClippingRankSum=0.000;DP=48;ExcessHet=3.0103;FS=0.000;MLEAC=1;MLEAF=0.500;MQ=41.84;MQRankSum=-1.918;QD=17.61;ReadPosRankSum=0.018;SOR=0.751	GT:AD:DP:GQ:PL	0/1:22,25:47:99:856,0,798
chrX	147355	.	G	A	742.77	PASS	AC=1;AF=0.500;AN=2;BaseQRankSum=2.007;ClippingRankSum=0.000;DP=51;ExcessHet=3.0103;FS=2.388;MLEAC=1;MLEAF=0.500;MQ=40.57;MQRankSum=0.239;QD=14.56;ReadPosRankSum=0.885;SOR=0.869	GT:AD:DP:GQ:PL	0/1:28,23:51:99:771,0,866
chrX	159689	.	C	T	863.77	PASS	AC=1;AF=0.500;AN=2;BaseQRankSum=0.697;ClippingRankSum=0.000;DP=45;ExcessHet=3.0103;FS=2.641;MLEAC=1;MLEAF=0.500;MQ=41.32;MQRankSum=-1.558;QD=19.19;ReadPosRankSum=-0.039;SOR=0.379	GT:AD:DP:GQ:PL	0/1:20,25:45:99:892,0,668
chrX	161429	.	C	T	940.77	PASS	AC=1;AF=0.500;AN=2;BaseQRankSum=0.945;ClippingRankSum=0.000;DP=58;ExcessHet=3.0103;FS=3.670;MLEAC=1;MLEAF=0.500;MQ=41.76;MQRankSum=1.110;QD=16.80;ReadPosRankSum=-1.821;SOR=0.350	GT:AD:DP:GQ:PL	0/1:26,30:56:99:969,0,788
chrX	172988	.	G	A	512.77	PASS	AC=1;AF=0.500;AN=2;BaseQRankSum=-0.289;ClippingRankSum=0.000;DP=39;ExcessHet=3.0103;FS=1.229;MLEAC=1;MLEAF=0.500;MQ=42.00;MQRankSum=0.000;QD=13.15;ReadPosRankSum=-0.678;SOR=0.489	GT:AD:DP:GQ:PL	0/1:22,17:39:99:541,0,765
chrX	181569	.	G	A	940.77	PASS	AC=1;AF=0.500;AN=2;BaseQRankSum=-0.086;ClippingRankSum=0.000;DP=52;ExcessHet=3.0103;FS=2.371;MLEAC=1;MLEAF=0.500;MQ=41.44;MQRankSum=0.055;QD=18.09;ReadPosRankSum=0.650;SOR=0.768	GT:AD:DP:GQ:PL	0/1:25,27:52:99:969,0,890
chrX	189368	.	C	T	622.77	PASS	AC=1;AF=0.500;AN=2;BaseQRankSum=1.748;ClippingRankSum=0.000;DP=40;ExcessHet=3.0103;FS=1.189;MLEAC=1;MLEAF=0.500;MQ=42.00;MQRankSum=0.000;QD=15.57;ReadPosRankSum=0.835;SOR=0.914	GT:AD:DP:GQ:PL	0/1:22,18:40:99:651,0,738
chrX	228395	.	C	T	590.77	PASS	AC=1;AF=0.500;AN=2;BaseQRankSum=-0.909;ClippingRankSum=0.000;DP=29;ExcessHet=3.0103;FS=3.948;MLEAC=1;MLEAF=0.500;MQ=41.93;MQRankSum=-0.770;QD=20.37;ReadPosRankSum=-0.263;SOR=1.675	GT:AD:DP:GQ:PL	0/1:12,17:29:99:619,0,449
chrX	230700	.	C	T	854.77	PASS	AC=1;AF=0.500;AN=2;BaseQRankSum=0.672;ClippingRankSum=0.000;DP=51;ExcessHet=3.0103;FS=2.381;MLEAC=1;MLEAF=0.500;MQ=42.00;MQRankSum=0.000;QD=16.76;ReadPosRankSum=0.695;SOR=1.088	GT:AD:DP:GQ:PL	0/1:24,27:51:99:883,0,744
chrX	237286	.	G	A	816.77	PASS	AC=1;AF=0.500;AN=2;BaseQRankSum=-0.336;ClippingRankSum=0.000;DP=45;ExcessHet=3.0103;FS=6.249;MLEAC=1;MLEAF=0.500;MQ=42.00;MQRankSum=0.000;QD=18.15;ReadPosRankSum=1.113;SOR=1.483	GT:AD:DP:GQ:PL	0/1:21,24:45:99:845,0,749
chrX	253767	.	C	T	850.77	PASS	AC=1;AF=0.500;AN=2;BaseQRankSum=-0.204;ClippingRankSum=0.000;DP=45;ExcessHet=3.0103;FS=0.000;MLEAC=1;MLEAF=0.500;MQ=42.00;MQRankSum=0.000;QD=18.91;ReadPosRankSum=0.591;SOR=0.591	GT:AD:DP:GQ:PL	0/1:20,25:45:99:879,0,736
chrX	266318	.	G	A	454.77	PASS	AC=1;AF=0.500;AN=2;BaseQRankSum=0.026;ClippingRankSum=0.000;DP=26;ExcessHet=3.0103;FS=6.956;MLEAC=1;MLEAF=0.500;MQ=42.00;MQRankSum=0.000;QD=17.49;ReadPosRankSum=0.212;SOR=2.584	GT:AD:DP:GQ:PL	0/1:13,13:26:99:483,0,446
chrX	294070	.	G	A	770.77	PASS	AC=1;AF=0.500;AN=2;BaseQRankSum=1.347;ClippingRankSum=0.000;DP=45;ExcessHet=3.0103;FS=1.552;MLEAC=1;MLEAF=0.500;MQ=41.91;MQRankSum=0.064;QD=17.13;ReadPosRankSum=-0.441;SOR=1.068	GT:AD:DP:GQ:PL	0/1:22,23:45:99:799,0,761
chrX	295473	.	G	A	939.77	PASS	AC=1;AF=0.500;AN=2;BaseQRankSum=0.648;ClippingRankSum=0.000;DP=42;ExcessHet=3.0103;FS=2.837;MLEAC=1;MLEAF=0.500;MQ=41.66;MQRankSum=-0.709;QD=22.92;ReadPosRankSum=0.164;SOR=0.600	GT:AD:DP:GQ:PL	0/1:15,26:41:99:968,0,507
chrX	301800	.	C	T	937.77	PASS	AC=1;AF=0.500;AN=2;BaseQRankSum=2.841;ClippingRankSum=0.000;DP=48;ExcessHet=3.0103;FS=0.000;MLEAC=1;MLEAF=0.500;MQ=41.69;MQRankSum=0.000;QD=20.39;ReadPosRankSum=1.316;SOR=0.859	GT:AD:DP:GQ:PL	0/1:20,26:46:99:966,0,692
chrX	313849	.	C	T	993.77	PASS	AC=1;AF=0.500;AN=2;BaseQRankSum=-0.884;ClippingRankSum=0.000;DP=53;ExcessHet=3.0103;FS=1.147;MLEAC=1;MLEAF=0.500;MQ=42.00;MQRankSum=0.000;QD=18.75;ReadPosRankSum=1.458;SOR=0.485	GT:AD:DP:GQ:PL	0/1:20,33:53:99:1022,0,584
chrX	315574	.	C	T	857.77	PASS	AC=1;AF=0.500;AN=2;BaseQRankSum=2.323;ClippingRankSum=0.000;DP=51;ExcessHet=3.0103;FS=0.000;MLEAC=1;MLEAF=0.500;MQ=42.00;MQRankSum=0.000;QD=16.82;ReadPosRankSum=1.823;SOR=0.793	GT:AD:DP:GQ:PL	0/1:26,25:51:99:886,0,746
chrX	377050	.	G	A	618.77	PASS	AC=1;AF=0.500;AN=2;BaseQRankSum=-1.851;ClippingRankSum=0.000;DP=40;ExcessHet=3.0103;FS=9.328;MLEAC=1;MLEAF=0.500;MQ=41.64;MQRankSum=1.001;QD=15.47;ReadPosRankSum=-0.837;SOR=1.959	GT:AD:DP:GQ:PL	0/1:21,19:40:99:647,0,778
chrX	381492	.	G	A	879.77	PASS	AC=1;AF=0.500;AN=2;BaseQRankSum=-0.048;ClippingRankSum=0.000;DP=60;ExcessHet=3.0103;FS=2.247;MLEAC=1;MLEAF=0.500;MQ=42.00;MQRankSum=0.000;QD=14.66;ReadPosRankSum=0.128;SOR=1.123	GT:AD:DP:GQ:PL	0/1:34,26:60:99:908,0,1303
chrX	381504	.	G	A	804.77	PASS	AC=1;AF=0.500;AN=2;BaseQRankSum=0.987;ClippingRankSum=0.000;DP=57;ExcessHet=3.0103;FS=2.323;MLEAC=1;MLEAF=0.500;MQ=42.00;MQRankSum=0.000;QD=14.12;ReadPosRankSum=-1.296;SOR=1.101	GT:AD:DP:GQ:PL	0/1:33,24:57:99:833,0,1223
chrX	398221	.	C	T	969.77	PASS	AC=1;AF=0.500;AN=2;BaseQRankSum=0.314;ClippingRankSum=0.000;DP=62;ExcessHet=3.0103;FS=15.442;MLEAC=1;MLEAF=0.500;MQ=42.00;MQRankSum=0.000;QD=15.64;ReadPosRankSum=0.654;SOR=2.589	GT:AD:DP:GQ:PL	0/1:33,29:62:99:998,0,1154
chrX	431349	.	C	T	627.77	PASS	AC=1;AF=0.500;AN=2;BaseQRankSum=1.203;ClippingRankSum=0.000;DP=35;ExcessHet=3.0103;FS=1.320;MLEAC=1;MLEAF=0.500;MQ=41.58;MQRankSum=-0.860;QD=17.94;ReadPosRankSum=0.819;SOR=0.615	GT:AD:DP:GQ:PL	0/1:16,19:35:99:656,0,551
chrX	435231	.	C	T	1132.77	PASS	AC=1;AF=0.500;AN=2;BaseQRankSum=1.518;ClippingRankSum=0.000;DP=50;ExcessHet=3.0103;FS=4.363;MLEAC=1;MLEAF=0.500;MQ=42.00;MQRankSum=0.000;QD=22.66;ReadPosRankSum=1.020;SOR=1.418	GT:AD:DP:GQ:PL	0/1:20,30:50:99:1161,0,672
chrX	457925	.	G	A	389.77	PASS	AC=1;AF=0.500;AN=2;BaseQRankSum=-0.592;ClippingRankSum=0.000;DP=24;ExcessHet=3.0103;FS=0.000;MLEAC=1;MLEAF=0.500;MQ=41.92;MQRankSum=-0.917;QD=16.24;ReadPosRankSum=0.100;SOR=1.038	GT:AD:DP:GQ:PL	0/1:12,12:24:99:418,0,448
chrX	458503	.	G	A	890.77	PASS	AC=1;AF=0.500;AN=2;BaseQRankSum=-0.482;ClippingRankSum=0.000;DP=42;ExcessHet=3.0103;FS=0.000;MLEAC=1;MLEAF=0.500;MQ=41.95;MQRankSum=-0.735;QD=21.21;ReadPosRankSum=-1.085;SOR=0.941	GT:AD:DP:GQ:PL	0/1:16,26:42:99:919,0,539
chrX	498760	.	G	A	998.77	PASS	AC=1;AF=0.500;AN=2;BaseQRankSum=2.125;ClippingRankSum=0.000;DP=51;ExcessHet=3.0103;FS=0.000;MLEAC=1;MLEAF=0.500;MQ=42.00;MQRankSum=0.000;QD=19.98;ReadPosRankSum=0.343;SOR=0.765	GT:AD:DP:GQ:PL	0/1:20,30:50:99:1027,0,564
chrX	533131	.	C	T	957.77	PASS	AC=1;AF=0.500;AN=2;BaseQRankSum=0.566;ClippingRankSum=0.000;DP=54;ExcessHet=3.0103;FS=1.079;MLEAC=1;MLEAF=0.500;MQ=41.74;MQRankSum=1.137;QD=18.07;ReadPosRankSum=-1.834;SOR=0.455	GT:AD:DP:GQ:PL	0/1:24,29:53:99:986,0,759
chrX	620503	.	C	T	724.77	PASS	AC=1;AF=0.500;AN=2;BaseQRankSum=-0.027;ClippingRankSum=0.000;DP=40;ExcessHet=3.0103;FS=6.661;MLEAC=1;MLEAF=0.500;MQ=41.22;MQRankSum=-0.327;QD=18.12;ReadPosRankSum=0.614;SOR=0.523	GT:AD:DP:GQ:PL	0/1:18,22:40:99:753,0,580
chrX	620629	.	C	T	216.77	PASS	AC=1;AF=0.500;AN=2;BaseQRankSum=1.826;ClippingRankSum=0.000;DP=30;ExcessHet=3.0103;FS=3.798;MLEAC=1;MLEAF=0.500;MQ=42.00;MQRankSum=0.000;QD=7.23;ReadPosRankSum=0.916;SOR=1.015	GT:AD:DP:GQ:PL	0/1:22,8:30:99:245,0,755
chrX	640093	.	C	T	522.77	PASS	AC=1;AF=0.500;AN=2;BaseQRankSum=0.284;ClippingRankSum=0.000;DP=32;ExcessHet=3.0103;FS=0.000;MLEAC=1;MLEAF=0.500;MQ=41.54;MQRankSum=-0.877;QD=16.34;ReadPosRankSum=0.174;SOR=0.628	GT:AD:DP:GQ:PL	0/1:15,17:32:99:551,0,483
chrX	655530	.	C	T	820.77	PASS	AC=1;AF=0.500;AN=2;BaseQRankSum=1.042;ClippingRankSum=0.000;DP=57;ExcessHet=3.0103;FS=3.940;MLEAC=1;MLEAF=0.500;MQ=41.93;MQRankSum=-1.589;QD=14.40;ReadPosRankSum=0.076;SOR=0.313	GT:AD:DP:GQ:PL	0/1:32,25:57:99:849,0,1154
chrX	655543	.	C	T	823.77	PASS	AC=1;AF=0.500;AN=2;BaseQRankSum=-0.156;ClippingRankSum=0.000;DP=63;ExcessHet=3.0103;FS=0.985;MLEAC=1;MLEAF=0.500;MQ=41.94;MQRankSum=-1.678;QD=13.08;ReadPosRankSum=-0.759;SOR=0.559	GT:AD:DP:GQ:PL	0/1:37,26:63:99:852,0,1336
chrX	663738	.	G	A	479.77	PASS	AC=1;AF=0.500;AN=2;BaseQRankSum=0.815;ClippingRankSum=0.000;DP=43;ExcessHet=3.0103;FS=4.837;MLEAC=1;MLEAF=0.500;MQ=41.32;MQRankSum=1.136;QD=11.16;ReadPosRankSum=1.448;SOR=1.698	GT:AD:DP:GQ:PL	0/1:27,16:43:99:508,0,911
chrX	697303	.	G	A	707.77	PASS	AC=1;AF=0.500;AN=2;BaseQRankSum=0.423;ClippingRankSum=0.000;DP=48;ExcessHet=3.0103;FS=1.153;MLEAC=1;MLEAF=0.500;MQ=42.00;MQRankSum=0.000;QD=15.06;ReadPosRankSum=0.135;SOR=1.022	GT:AD:DP:GQ:PL	0/1:25,22:47:99:736,0,864
chrXI	12534	.	G	A	775.77	PASS	AC=1;AF=0.500;AN=2;BaseQRankSum=-2.743;ClippingRankSum=0.000;DP=43;ExcessHet=3.0103;FS=2.829;MLEAC=1;MLEAF=0.500;MQ=42.00;MQRankSum=0.000;QD=18.04;ReadPosRankSum=-3.021;SOR=1.347	GT:AD:DP:GQ:PL	0/1:19,24:43:99:804,0,707
chrXI	38830	.	G	A	949.77	PASS	AC=1;AF=0.500;AN=2;BaseQRankSum=-0.503;ClippingRankSum=0.000;DP=59;ExcessHet=3.0103;FS=1.012;MLEAC=1;MLEAF=0.500;MQ=41.26;MQRankSum=-0.527;QD=16.38;ReadPosRankSum=0.189;SOR=0.988	GT:AD:DP:GQ:PL	0/1:29,29:58:99:978,0,976
chrXI	50301	.	G	A	727.77	PASS	AC=1;AF=0.500;AN=2;BaseQRankSum=2.043;ClippingRankSum=0.000;DP=40;ExcessHet=3.0103;FS=5.225;MLEAC=1;MLEAF=0.500;MQ=42.00;MQRankSum=0.000;QD=19.67;ReadPosRankSum=0.871;SOR=1.733	GT:AD:DP:GQ:PL	0/1:15,22:37:99:756,0,423
chrXI	92828	.	C	T	514.77	PASS	AC=1;AF=0.500;AN=2;BaseQRankSum=0.024;ClippingRankSum=0.000;DP=45;ExcessHet=3.0103;FS=9.715;MLEAC=1;MLEAF=0.500;MQ=41.68;MQRankSum=0.789;QD=11.44;ReadPosRankSum=0.018;SOR=0.548	GT:AD:DP:GQ:PL	0/1:29,16:45:99:543,0,1076
chrXI	93589	.	G	A	814.77	PASS	AC=1;AF=0.500;AN=2;BaseQRankSum=3.001;ClippingRankSum=0.000;DP=62;ExcessHet=3.0103;FS=1.012;MLEAC=1;MLEAF=0.500;MQ=41.94;MQRankSum=1.157;QD=13.14;ReadPosRankSum=0.304;SOR=0.473	GT:AD:DP:GQ:PL	0/1:38,24:62:99:843,0,1274
chrXI	124536	.	G	A	477.77	PASS	AC=1;AF=0.500;AN=2;BaseQRankSum=-0.658;ClippingRankSum=0.000;DP=37;ExcessHet=3.0103;FS=3.584;MLEAC=1;MLEAF=0.500;MQ=41.21;MQRankSum=1.223;QD=12.91;ReadPosRankSum=-1.171;SOR=0.209	GT:AD:DP:GQ:PL	0/1:22,15:37:99:506,0,812
chrXI	132600	.	C	T	700.77	PASS	AC=1;AF=0.500;AN=2;BaseQRankSum=0.554;ClippingRankSum=0.000;DP=44;ExcessHet=3.0103;FS=2.623;MLEAC=1;MLEAF=0.500;MQ=42.00;MQRankSum=0.000;QD=16.30;ReadPosRankSum=-0.428;SOR=0.878	GT:AD:DP:GQ:PL	0/1:22,21:43:99:729,0,789
chrXI	145383	.	G	A	980.77	PASS	AC=1;AF=0.500;AN=2;BaseQRankSum=0.094;ClippingRankSum=0.000;DP=92;ExcessHet=3.0103;FS=0.922;MLEAC=1;MLEAF=0.500;MQ=41.02;MQRankSum=-2.126;QD=10.90;ReadPosRankSum=-2.188;SOR=0.566	GT:AD:DP:GQ:PL	0/1:58,32:90:99:1009,0,2079
chrXI	146091	.	T	C	990.77	PASS	AC=1;AF=0.500;AN=2;BaseQRankSum=-0.544;ClippingRankSum=0.000;DP=135;ExcessHet=3.0103;FS=19.552;MLEAC=1;MLEAF=0.500;MQ=40.61;MQRankSum=-4.855;QD=7.45;ReadPosRankSum=-3.119;SOR=2.676	GT:AD:DP:GQ:PL	0/1:96,37:133:99:1019,0,3581
chrXI	170828	.	C	T	756.77	PASS	AC=1;AF=0.500;AN=2;BaseQRankSum=1.940;ClippingRankSum=0.000;DP=57;ExcessHet=3.0103;FS=9.516;MLEAC=1;MLEAF=0.500;MQ=42.00;MQRankSum=0.000;QD=13.28;ReadPosRankSum=0.780;SOR=0.976	GT:AD:DP:GQ:PL	0/1:34,23:57:99:785,0,1123
chrXI	171155	.	C	T	510.77	PASS	AC=1;AF=0.500;AN=2;BaseQRankSum=-1.692;ClippingRankSum=0.000;DP=31;ExcessHet=3.0103;FS=0.000;MLEAC=1;MLEAF=0.500;MQ=41.08;MQRankSum=1.632;QD=16.48;ReadPosRankSum=-1.479;SOR=0.519	GT:AD:DP:GQ:PL	0/1:14,17:31:99:539,0,452
chrXI	171636	.	G	A	979.77	PASS	AC=1;AF=0.500;AN=2;BaseQRankSum=0.510;ClippingRankSum=0.000;DP=56;ExcessHet=3.0103;FS=0.000;MLEAC=1;MLEAF=0.500;MQ=42.00;MQRankSum=0.000;QD=17.50;ReadPosRankSum=-0.613;SOR=0.788	GT:AD:DP:GQ:PL	0/1:27,29:56:99:1008,0,978
chrXI	192921	.	C	T	637.77	PASS	AC=1;AF=0.500;AN=2;BaseQRankSum=-2.440;ClippingRankSum=0.000;DP=35;ExcessHet=3.0103;FS=5.138;MLEAC=1;MLEAF=0.500;MQ=42.00;MQRankSum=0.000;QD=18.22;ReadPosRankSum=-0.493;SOR=0.552	GT:AD:DP:GQ:PL	0/1:15,20:35:99:666,0,556
chrXI	245330	.	C	T	893.77	PASS	AC=1;AF=0.500;AN=2;BaseQRankSum=-0.316;ClippingRankSum=0.000;DP=48;ExcessHet=3.0103;FS=0.000;MLEAC=1;MLEAF=0.500;MQ=42.00;MQRankSum=0.000;QD=19.02;ReadPosRankSum=-0.883;SOR=0.551	GT:AD:DP:GQ:PL	0/1:21,26:47:99:922,0,728
chrXI	265581	.	C	T	799.77	PASS	AC=1;AF=0.500;AN=2;BaseQRankSum=0.306;ClippingRankSum=0.000;DP=54;ExcessHet=3.0103;FS=7.785;MLEAC=1;MLEAF=0.500;MQ=42.00;MQRankSum=0.000;QD=14.81;ReadPosRankSum=-0.183;SOR=0.327	GT:AD:DP:GQ:PL	0/1:29,25:54:99:828,0,977
chrXI	269859	.	C	T	883.77	PASS	AC=1;AF=0.500;AN=2;BaseQRankSum=1.334;ClippingRankSum=0.000;DP=57;ExcessHet=3.0103;FS=1.058;MLEAC=1;MLEAF=0.500;MQ=41.49;MQRankSum=-0.075;QD=15.50;ReadPosRankSum=0.670;SOR=0.990	GT:AD:DP:GQ:PL	0/1:30,27:57:99:912,0,958
chrXI	273338	.	G	A	547.77	PASS	AC=1;AF=0.500;AN=2;BaseQRankSum=0.927;ClippingRankSum=0.000;DP=45;ExcessHet=3.0103;FS=5.334;MLEAC=1;MLEAF=0.500;MQ=41.68;MQRankSum=-1.032;QD=15.65;ReadPosRankSum=-0.481;SOR=1.885	GT:AD:DP:GQ:PL	0/1:19,16:35:99:576,0,708
chrXI	274392	.	G	A	1150.77	PASS	AC=1;AF=0.500;AN=2;BaseQRankSum=0.910;ClippingRankSum=0.000;DP=71;ExcessHet=3.0103;FS=3.410;MLEAC=1;MLEAF=0.500;MQ=41.74;MQRankSum=-0.512;QD=16.21;ReadPosRankSum=0.254;SOR=0.337	GT:AD:DP:GQ:PL	0/1:34,37:71:99:1179,0,1030
chrXI	277868	.	C	T	678.77	PASS	AC=1;AF=0.500;AN=2;BaseQRankSum=-0.020;ClippingRankSum=0.000;DP=52;ExcessHet=3.0103;FS=0.000;MLEAC=1;MLEAF=0.500;MQ=42.00;MQRankSum=0.000;QD=13.31;ReadPosRankSum=0.886;SOR=0.802	GT:AD:DP:GQ:PL	0/1:30,21:51:99:707,0,1095
chrXI	277903	.	G	A	973.77	PASS	AC=1;AF=0.500;AN=2;BaseQRankSum=0.902;ClippingRankSum=0.000;DP=51;ExcessHet=3.0103;FS=4.055;MLEAC=1;MLEAF=0.500;MQ=42.00;MQRankSum=0.000;QD=19.48;ReadPosRankSum=-0.194;SOR=0.798	GT:AD:DP:GQ:PL	0/1:22,28:50:99:1002,0,766
chrXI	323805	.	G	A	590.77	PASS	AC=1;AF=0.500;AN=2;BaseQRankSum=-0.192;ClippingRankSum=0.000;DP=34;ExcessHet=3.0103;FS=0.000;MLEAC=1;MLEAF=0.500;MQ=41.58;MQRankSum=1.120;QD=17.38;ReadPosRankSum=-0.464;SOR=0.892	GT:AD:DP:GQ:PL	0/1:16,18:34:99:619,0,535
chrXI	328841	.	C	T	807.77	PASS	AC=1;AF=0.500;AN=2;BaseQRankSum=0.727;ClippingRankSum=0.000;DP=50;ExcessHet=3.0103;FS=8.059;MLEAC=1;MLEAF=0.500;MQ=42.00;MQRankSum=0.000;QD=16.49;ReadPosRankSum=-0.099;SOR=0.919	GT:AD:DP:GQ:PL	0/1:24,25:49:99:836,0,779
chrXI	339049	.	G	A	413.77	PASS	AC=1;AF=0.500;AN=2;BaseQRankSum=-0.028;ClippingRankSum=0.000;DP=25;ExcessHet=3.0103;FS=0.000;MLEAC=1;MLEAF=0.500;MQ=42.00;MQRankSum=0.000;QD=16.55;ReadPosRankSum=-0.618;SOR=0.784	GT:AD:DP:GQ:PL	0/1:12,13:25:99:442,0,405
chrXI	363445	.	G	A	993.77	PASS	AC=1;AF=0.500;AN=2;BaseQRankSum=1.393;ClippingRankSum=0.000;DP=47;ExcessHet=3.0103;FS=11.031;MLEAC=1;MLEAF=0.500;MQ=42.00;MQRankSum=0.000;QD=21.14;ReadPosRankSum=-1.227;SOR=0.383	GT:AD:DP:GQ:PL	0/1:19,28:47:99:1022,0,643
chrXI	364802	.	G	A	813.77	PASS	AC=1;AF=0.500;AN=2;BaseQRankSum=-0.324;ClippingRankSum=0.000;DP=44;ExcessHet=3.0103;FS=2.614;MLEAC=1;MLEAF=0.500;MQ=42.00;MQRankSum=0.000;QD=18.49;ReadPosRankSum=-1.867;SOR=0.379	GT:AD:DP:GQ:PL	0/1:21,23:44:99:842,0,770
chrXI	371729	.	C	T	739.77	PASS	AC=1;AF=0.500;AN=2;BaseQRankSum=0.289;ClippingRankSum=0.000;DP=40;ExcessHet=3.0103;FS=0.000;MLEAC=1;MLEAF=0.500;MQ=41.90;MQRankSum=-1.260;QD=18.49;ReadPosRankSum=-1.006;SOR=0.591	GT:AD:DP:GQ:PL	0/1:18,22:40:99:768,0,573
chrXI	371887	.	C	T	958.77	PASS	AC=1;AF=0.500;AN=2;BaseQRankSum=-0.542;ClippingRankSum=0.000;DP=60;ExcessHet=3.0103;FS=0.988;MLEAC=1;MLEAF=0.500;MQ=41.97;MQRankSum=0.969;QD=15.98;ReadPosRankSum=-0.433;SOR=0.876	GT:AD:DP:GQ:PL	0/1:32,28:60:99:987,0,1109
chrXI	372281	.	G	A	896.77	PASS	AC=1;AF=0.500;AN=2;BaseQRankSum=-1.118;ClippingRankSum=0.000;DP=43;ExcessHet=3.0103;FS=0.000;MLEAC=1;MLEAF=0.500;MQ=42.00;MQRankSum=0.000;QD=20.86;ReadPosRankSum=-1.270;SOR=0.732	GT:AD:DP:GQ:PL	0/1:17,26:43:99:925,0,594
chrXI	381464	.	C	T	823.77	PASS	AC=1;AF=0.500;AN=2;BaseQRankSum=0.442;ClippingRankSum=0.000;DP=60;ExcessHet=3.0103;FS=2.265;MLEAC=1;MLEAF=0.500;MQ=41.76;MQRankSum=0.000;QD=14.20;ReadPosRankSum=2.068;SOR=0.425	GT:AD:DP:GQ:PL	0/1:32,26:58:99:852,0,1095
chrXI	417800	.	C	T	633.77	PASS	AC=1;AF=0.500;AN=2;BaseQRankSum=0.966;ClippingRankSum=0.000;DP=48;ExcessHet=3.0103;FS=0.000;MLEAC=1;MLEAF=0.500;MQ=42.00;MQRankSum=0.000;QD=13.78;ReadPosRankSum=0.292;SOR=0.776	GT:AD:DP:GQ:PL	0/1:26,20:46:99:662,0,859
chrXI	430645	.	G	A	1039.77	PASS	AC=1;AF=0.500;AN=2;BaseQRankSum=0.611;ClippingRankSum=0.000;DP=61;ExcessHet=3.0103;FS=0.000;MLEAC=1;MLEAF=0.500;MQ=41.97;MQRankSum=-0.984;QD=17.05;ReadPosRankSum=1.264;SOR=0.651	GT:AD:DP:GQ:PL	0/1:31,30:61:99:1068,0,1078
chrXI	452548	.	G	A	1136.77	PASS	AC=1;AF=0.500;AN=2;BaseQRankSum=2.037;ClippingRankSum=0.000;DP=47;ExcessHet=3.0103;FS=1.234;MLEAC=1;MLEAF=0.500;MQ=42.00;MQRankSum=0.000;QD=24.19;ReadPosRankSum=0.281;SOR=0.973	GT:AD:DP:GQ:PL	0/1:17,30:47:99:1165,0,542
chrXI	500551	.	G	A	706.77	PASS	AC=1;AF=0.500;AN=2;BaseQRankSum=1.703;ClippingRankSum=0.000;DP=45;ExcessHet=3.0103;FS=11.459;MLEAC=1;MLEAF=0.500;MQ=41.96;MQRankSum=0.939;QD=15.71;ReadPosRankSum=1.527;SOR=1.622	GT:AD:DP:GQ:PL	0/1:25,20:45:99:735,0,860
chrXI	510785	.	G	A	929.77	PASS	AC=1;AF=0.500;AN=2;BaseQRankSum=2.278;ClippingRankSum=0.000;DP=46;ExcessHet=3.0103;FS=0.000;MLEAC=1;MLEAF=0.500;MQ=42.00;MQRankSum=0.000;QD=20.21;ReadPosRankSum=1.051;SOR=0.743	GT:AD:DP:GQ:PL	0/1:19,27:46:99:958,0,565
chrXI	524958	.	C	T	416.77	PASS	AC=1;AF=0.500;AN=2;BaseQRankSum=1.143;ClippingRankSum=0.000;DP=28;ExcessHet=3.0103;FS=0.000;MLEAC=1;MLEAF=0.500;MQ=42.00;MQRankSum=0.000;QD=14.88;ReadPosRankSum=0.626;SOR=0.740	GT:AD:DP:GQ:PL	0/1:15,13:28:99:445,0,486
chrXI	525011	.	C	T	762.77	PASS	AC=1;AF=0.500;AN=2;BaseQRankSum=0.165;ClippingRankSum=0.000;DP=39;ExcessHet=3.0103;FS=2.835;MLEAC=1;MLEAF=0.500;MQ=41.64;MQRankSum=0.000;QD=20.07;ReadPosRankSum=-0.839;SOR=0.340	GT:AD:DP:GQ:PL	0/1:16,22:38:99:791,0,547
chrXI	533330	.	C	T	731.77	PASS	AC=1;AF=0.500;AN=2;BaseQRankSum=-0.259;ClippingRankSum=0.000;DP=45;ExcessHet=3.0103;FS=4.246;MLEAC=1;MLEAF=0.500;MQ=41.67;MQRankSum=-0.978;QD=16.26;ReadPosRankSum=-1.589;SOR=0.947	GT:AD:DP:GQ:PL	0/1:23,22:45:99:760,0,822
chrXI	533768	.	G	A	758.77	PASS	AC=1;AF=0.500;AN=2;BaseQRankSum=1.608;ClippingRankSum=0.000;DP=44;ExcessHet=3.0103;FS=1.172;MLEAC=1;MLEAF=0.500;MQ=41.68;MQRankSum=1.045;QD=17.24;ReadPosRankSum=2.348;SOR=0.748	GT:AD:DP:GQ:PL	0/1:22,22:44:99:787,0,722
chrXI	534283	.	G	A	763.77	PASS	AC=1;AF=0.500;AN=2;BaseQRankSum=-0.877;ClippingRankSum=0.000;DP=59;ExcessHet=3.0103;FS=7.014;MLEAC=1;MLEAF=0.500;MQ=41.52;MQRankSum=-0.146;QD=12.95;ReadPosRankSum=-0.190;SOR=0.519	GT:AD:DP:GQ:PL	0/1:33,26:59:99:792,0,1121
chrXI	559185	.	C	T	711.77	PASS	AC=1;AF=0.500;AN=2;BaseQRankSum=-0.626;ClippingRankSum=0.000;DP=32;ExcessHet=3.0103;FS=1.470;MLEAC=1;MLEAF=0.500;MQ=42.00;MQRankSum=0.000;QD=22.24;ReadPosRankSum=0.507;SOR=0.368	GT:AD:DP:GQ:PL	0/1:13,19:32:99:740,0,938
chrXI	559187	.	C	T	711.77	PASS	AC=1;AF=0.500;AN=2;BaseQRankSum=-0.627;ClippingRankSum=0.000;DP=31;ExcessHet=3.0103;FS=3.151;MLEAC=1;MLEAF=0.500;MQ=42.00;MQRankSum=0.000;QD=22.96;ReadPosRankSum=1.128;SOR=0.317	GT:AD:DP:GQ:PL	0/1:13,18:31:99:740,0,938
chrXI	572900	.	G	A	1151.77	PASS	AC=1;AF=0.500;AN=2;BaseQRankSum=0.197;ClippingRankSum=0.000;DP=70;ExcessHet=3.0103;FS=4.707;MLEAC=1;MLEAF=0.500;MQ=42.00;MQRankSum=0.000;QD=16.45;ReadPosRankSum=-0.165;SOR=1.056	GT:AD:DP:GQ:PL	0/1:35,35:70:99:1180,0,1240
chrXI	589521	.	C	T	771.77	PASS	AC=1;AF=0.500;AN=2;BaseQRankSum=0.304;ClippingRankSum=0.000;DP=52;ExcessHet=3.0103;FS=1.076;MLEAC=1;MLEAF=0.500;MQ=41.73;MQRankSum=0.895;QD=14.84;ReadPosRankSum=0.350;SOR=0.534	GT:AD:DP:GQ:PL	0/1:30,22:52:99:800,0,1077
chrXI	611803	.	G	A	689.77	PASS	AC=1;AF=0.500;AN=2;BaseQRankSum=-1.277;ClippingRankSum=0.000;DP=38;ExcessHet=3.0103;FS=1.283;MLEAC=1;MLEAF=0.500;MQ=41.95;MQRankSum=-0.847;QD=18.15;ReadPosRankSum=-1.390;SOR=0.454	GT:AD:DP:GQ:PL	0/1:17,21:38:99:718,0,583
chrXI	643291	.	C	T	1062.77	PASS	AC=1;AF=0.500;AN=2;BaseQRankSum=-0.044;ClippingRankSum=0.000;DP=54;ExcessHet=3.0103;FS=3.899;MLEAC=1;MLEAF=0.500;MQ=42.00;MQRankSum=0.000;QD=19.68;ReadPosRankSum=-0.776;SOR=1.302	GT:AD:DP:GQ:PL	0/1:24,30:54:99:1091,0,811
chrXI	652604	.	G	A	548.77	PASS	AC=1;AF=0.500;AN=2;BaseQRankSum=-1.359;ClippingRankSum=0.000;DP=37;ExcessHet=3.0103;FS=0.000;MLEAC=1;MLEAF=0.500;MQ=42.00;MQRankSum=0.000;QD=15.24;ReadPosRankSum=-1.771;SOR=0.859	GT:AD:DP:GQ:PL	0/1:17,19:36:99:577,0,547
chrXII	32861	.	C	T	427.77	PASS	AC=1;AF=0.500;AN=2;BaseQRankSum=1.500;ClippingRankSum=0.000;DP=35;ExcessHet=3.0103;FS=0.000;MLEAC=1;MLEAF=0.500;MQ=42.00;MQRankSum=0.000;QD=12.22;ReadPosRankSum=-0.021;SOR=0.693	GT:AD:DP:GQ:PL	0/1:22,13:35:99:456,0,798
chrXII	46405	.	C	T	423.77	PASS	AC=1;AF=0.500;AN=2;BaseQRankSum=-1.212;ClippingRankSum=0.000;DP=36;ExcessHet=3.0103;FS=1.452;MLEAC=1;MLEAF=0.500;MQ=42.00;MQRankSum=0.000;QD=11.77;ReadPosRankSum=-1.942;SOR=0.386	GT:AD:DP:GQ:PL	0/1:22,14:36:99:452,0,824
chrXII	53908	.	C	T	684.77	PASS	AC=1;AF=0.500;AN=2;BaseQRankSum=0.155;ClippingRankSum=0.000;DP=58;ExcessHet=3.0103;FS=0.000;MLEAC=1;MLEAF=0.500;MQ=41.93;MQRankSum=-0.330;QD=11.81;ReadPosRankSum=1.403;SOR=0.624	GT:AD:DP:GQ:PL	0/1:36,22:58:99:713,0,1281
chrXII	88854	.	C	T	766.77	PASS	AC=1;AF=0.500;AN=2;BaseQRankSum=-0.557;ClippingRankSum=0.000;DP=46;ExcessHet=3.0103;FS=0.000;MLEAC=1;MLEAF=0.500;MQ=41.96;MQRankSum=0.000;QD=17.04;ReadPosRankSum=-0.674;SOR=0.770	GT:AD:DP:GQ:PL	0/1:22,23:45:99:795,0,774
chrXII	124232	.	C	T	462.77	PASS	AC=1;AF=0.500;AN=2;BaseQRankSum=-0.484;ClippingRankSum=0.000;DP=41;ExcessHet=3.0103;FS=1.193;MLEAC=1;MLEAF=0.500;MQ=41.90;MQRankSum=1.241;QD=11.29;ReadPosRankSum=-1.410;SOR=0.509	GT:AD:DP:GQ:PL	0/1:24,17:41:99:491,0,799
chrXII	124934	.	G	A	470.77	PASS	AC=1;AF=0.500;AN=2;BaseQRankSum=-0.667;ClippingRankSum=0.000;DP=35;ExcessHet=3.0103;FS=1.320;MLEAC=1;MLEAF=0.500;MQ=42.00;MQRankSum=0.000;QD=13.45;ReadPosRankSum=-0.976;SOR=0.673	GT:AD:DP:GQ:PL	0/1:20,15:35:99:499,0,712
chrXII	134694	.	G	A	1180.77	PASS	AC=1;AF=0.500;AN=2;BaseQRankSum=1.407;ClippingRankSum=0.000;DP=53;ExcessHet=3.0103;FS=5.876;MLEAC=1;MLEAF=0.500;MQ=41.96;MQRankSum=0.000;QD=22.71;ReadPosRankSum=0.124;SOR=0.465	GT:AD:DP:GQ:PL	0/1:20,32:52:99:1209,0,686
chrXII	153709	.	C	T	604.77	PASS	AC=1;AF=0.500;AN=2;BaseQRankSum=2.135;ClippingRankSum=0.000;DP=55;ExcessHet=3.0103;FS=0.000;MLEAC=1;MLEAF=0.500;MQ=42.00;MQRankSum=0.000;QD=11.00;ReadPosRankSum=1.117;SOR=0.641	GT:AD:DP:GQ:PL	0/1:35,20:55:99:633,0,1104
chrXII	153721	.	C	T	602.77	PASS	AC=1;AF=0.500;AN=2;BaseQRankSum=1.257;ClippingRankSum=0.000;DP=53;ExcessHet=3.0103;FS=1.101;MLEAC=1;MLEAF=0.500;MQ=42.00;MQRankSum=0.000;QD=11.59;ReadPosRankSum=-0.165;SOR=0.802	GT:AD:DP:GQ:PL	0/1:32,20:52:99:631,0,1014
chrXII	163946	.	C	T	593.77	PASS	AC=1;AF=0.500;AN=2;BaseQRankSum=-0.252;ClippingRankSum=0.000;DP=48;ExcessHet=3.0103;FS=0.000;MLEAC=1;MLEAF=0.500;MQ=42.00;MQRankSum=0.000;QD=12.63;ReadPosRankSum=-0.560;SOR=0.859	GT:AD:DP:GQ:PL	0/1:28,19:47:99:622,0,987
chrXII	167555	.	C	T	902.77	PASS	AC=1;AF=0.500;AN=2;BaseQRankSum=1.562;ClippingRankSum=0.000;DP=57;ExcessHet=3.0103;FS=6.238;MLEAC=1;MLEAF=0.500;MQ=41.75;MQRankSum=-1.019;QD=15.84;ReadPosRankSum=-0.187;SOR=0.191	GT:AD:DP:GQ:PL	0/1:30,27:57:99:931,0,1005
chrXII	172073	.	C	T	705.77	PASS	AC=1;AF=0.500;AN=2;BaseQRankSum=-0.306;ClippingRankSum=0.000;DP=42;ExcessHet=3.0103;FS=0.000;MLEAC=1;MLEAF=0.500;MQ=42.00;MQRankSum=0.000;QD=17.21;ReadPosRankSum=0.329;SOR=0.693	GT:AD:DP:GQ:PL	0/1:18,23:41:99:734,0,634
chrXII	177031	.	C	T	1175.77	PASS	AC=1;AF=0.500;AN=2;BaseQRankSum=0.760;ClippingRankSum=0.000;DP=55;ExcessHet=3.0103;FS=0.000;MLEAC=1;MLEAF=0.500;MQ=41.73;MQRankSum=1.173;QD=21.38;ReadPosRankSum=-1.268;SOR=0.722	GT:AD:DP:GQ:PL	0/1:24,31:55:99:1204,0,1532
chrXII	177037	.	C	T	1170.77	PASS	AC=1;AF=0.500;AN=2;BaseQRankSum=0.285;ClippingRankSum=0.000;DP=49;ExcessHet=3.0103;FS=0.000;MLEAC=1;MLEAF=0.500;MQ=41.70;MQRankSum=1.196;QD=23.89;ReadPosRankSum=-1.751;SOR=0.846	GT:AD:DP:GQ:PL	0/1:21,28:49:99:1199,0,1532
chrXII	180046	.	C	T	480.77	PASS	AC=1;AF=0.500;AN=2;BaseQRankSum=0.645;ClippingRankSum=0.000;DP=38;ExcessHet=3.0103;FS=7.825;MLEAC=1;MLEAF=0.500;MQ=41.61;MQRankSum=-1.119;QD=12.65;ReadPosRankSum=1.304;SOR=2.279	GT:AD:DP:GQ:PL	0/1:22,16:38:99:509,0,750
chrXII	184322	.	C	T	615.77	PASS	AC=1;AF=0.500;AN=2;BaseQRankSum=0.207;ClippingRankSum=0.000;DP=47;ExcessHet=3.0103;FS=4.273;MLEAC=1;MLEAF=0.500;MQ=42.00;MQRankSum=0.000;QD=13.10;ReadPosRankSum=1.329;SOR=1.394	GT:AD:DP:GQ:PL	0/1:27,20:47:99:644,0,894
chrXII	186457	.	C	T	1079.77	PASS	AC=1;AF=0.500;AN=2;BaseQRankSum=2.526;ClippingRankSum=0.000;DP=51;ExcessHet=3.0103;FS=1.116;MLEAC=1;MLEAF=0.500;MQ=42.00;MQRankSum=0.000;QD=21.60;ReadPosRankSum=1.564;SOR=0.480	GT:AD:DP:GQ:PL	0/1:20,30:50:99:1108,0,650
chrXII	198755	.	C	T	557.77	PASS	AC=1;AF=0.500;AN=2;BaseQRankSum=0.400;ClippingRankSum=0.000;DP=38;ExcessHet=3.0103;FS=1.273;MLEAC=1;MLEAF=0.500;MQ=41.95;MQRankSum=-0.973;QD=15.07;ReadPosRankSum=0.639;SOR=0.842	GT:AD:DP:GQ:PL	0/1:19,18:37:99:586,0,602
chrXII	210155	.	C	T	746.77	PASS	AC=1;AF=0.500;AN=2;BaseQRankSum=-0.098;ClippingRankSum=0.000;DP=58;ExcessHet=3.0103;FS=0.000;MLEAC=1;MLEAF=0.500;MQ=41.94;MQRankSum=1.448;QD=12.88;ReadPosRankSum=0.376;SOR=0.711	GT:AD:DP:GQ:PL	0/1:34,24:58:99:775,0,1176
chrXII	278200	.	C	T	817.77	PASS	AC=1;AF=0.500;AN=2;BaseQRankSum=2.440;ClippingRankSum=0.000;DP=48;ExcessHet=3.0103;FS=0.000;MLEAC=1;MLEAF=0.500;MQ=41.34;MQRankSum=1.722;QD=17.04;ReadPosRankSum=0.499;SOR=0.576	GT:AD:DP:GQ:PL	0/1:25,23:48:99:846,0,823
chrXII	290497	.	C	T	779.77	PASS	AC=1;AF=0.500;AN=2;BaseQRankSum=1.435;ClippingRankSum=0.000;DP=50;ExcessHet=3.0103;FS=1.126;MLEAC=1;MLEAF=0.500;MQ=41.96;MQRankSum=1.001;QD=15.60;ReadPosRankSum=0.023;SOR=0.454	GT:AD:DP:GQ:PL	0/1:26,24:50:99:808,0,835
chrXII	290625	.	C	T	778.77	PASS	AC=1;AF=0.500;AN=2;BaseQRankSum=-1.374;ClippingRankSum=0.000;DP=55;ExcessHet=3.0103;FS=0.000;MLEAC=1;MLEAF=0.500;MQ=41.74;MQRankSum=-1.040;QD=14.42;ReadPosRankSum=-0.222;SOR=0.723	GT:AD:DP:GQ:PL	0/1:29,25:54:99:807,0,1020
chrXII	322211	.	C	T	1317.77	PASS	AC=1;AF=0.500;AN=2;BaseQRankSum=-0.055;ClippingRankSum=0.000;DP=53;ExcessHet=3.0103;FS=2.643;MLEAC=1;MLEAF=0.500;MQ=41.93;MQRankSum=-1.176;QD=24.86;ReadPosRankSum=-0.173;SOR=0.368	GT:AD:DP:GQ:PL	0/1:22,31:53:99:1346,0,1456
chrXII	322217	.	C	T	1256.77	PASS	AC=1;AF=0.500;AN=2;BaseQRankSum=-1.269;ClippingRankSum=0.000;DP=55;ExcessHet=3.0103;FS=5.654;MLEAC=1;MLEAF=0.500;MQ=41.93;MQRankSum=-1.095;QD=22.85;ReadPosRankSum=-0.906;SOR=0.262	GT:AD:DP:GQ:PL	0/1:21,34:55:99:1285,0,1441
chrXII	325839	.	G	A	765.77	PASS	AC=1;AF=0.500;AN=2;BaseQRankSum=2.157;ClippingRankSum=0.000;DP=34;ExcessHet=3.0103;FS=8.869;MLEAC=1;MLEAF=0.500;MQ=41.88;MQRankSum=1.869;QD=22.52;ReadPosRankSum=1.784;SOR=2.391	GT:AD:DP:GQ:PL	0/1:13,21:34:99:794,0,391
chrXII	363154	.	C	T	499.77	PASS	AC=1;AF=0.500;AN=2;BaseQRankSum=0.183;ClippingRankSum=0.000;DP=45;ExcessHet=3.0103;FS=2.638;MLEAC=1;MLEAF=0.500;MQ=41.32;MQRankSum=1.434;QD=11.36;ReadPosRankSum=-0.945;SOR=0.379	GT:AD:DP:GQ:PL	0/1:27,17:44:99:528,0,941
chrXII	369350	.	G	A	722.77	PASS	AC=1;AF=0.500;AN=2;BaseQRankSum=1.442;ClippingRankSum=0.000;DP=35;ExcessHet=3.0103;FS=0.000;MLEAC=1;MLEAF=0.500;MQ=42.00;MQRankSum=0.000;QD=20.65;ReadPosRankSum=1.575;SOR=0.804	GT:AD:DP:GQ:PL	0/1:13,22:35:99:751,0,391
chrXII	388407	.	C	T	647.77	PASS	AC=1;AF=0.500;AN=2;BaseQRankSum=-1.671;ClippingRankSum=0.000;DP=41;ExcessHet=3.0103;FS=4.533;MLEAC=1;MLEAF=0.500;MQ=42.00;MQRankSum=0.000;QD=15.80;ReadPosRankSum=0.193;SOR=1.460	GT:AD:DP:GQ:PL	0/1:19,22:41:99:676,0,653
chrXII	388669	.	C	T	822.77	PASS	AC=1;AF=0.500;AN=2;BaseQRankSum=1.723;ClippingRankSum=0.000;DP=44;ExcessHet=3.0103;FS=1.221;MLEAC=1;MLEAF=0.500;MQ=41.28;MQRankSum=-1.509;QD=19.59;ReadPosRankSum=-1.661;SOR=0.998	GT:AD:DP:GQ:PL	0/1:18,24:42:99:851,0,515
chrXII	388898	.	C	T	663.77	PASS	AC=1;AF=0.500;AN=2;BaseQRankSum=1.266;ClippingRankSum=0.000;DP=43;ExcessHet=3.0103;FS=2.636;MLEAC=1;MLEAF=0.500;MQ=42.00;MQRankSum=0.000;QD=15.44;ReadPosRankSum=0.013;SOR=0.375	GT:AD:DP:GQ:PL	0/1:23,20:43:99:692,0,726
chrXII	397379	.	C	T	454.77	PASS	AC=1;AF=0.500;AN=2;BaseQRankSum=-0.133;ClippingRankSum=0.000;DP=35;ExcessHet=3.0103;FS=1.394;MLEAC=1;MLEAF=0.500;MQ=41.94;MQRankSum=-1.210;QD=13.38;ReadPosRankSum=-1.153;SOR=0.641	GT:AD:DP:GQ:PL	0/1:21,13:34:99:483,0,2432
chrXII	397388	.	C	T	496.77	PASS	AC=1;AF=0.500;AN=2;BaseQRankSum=-0.564;ClippingRankSum=0.000;DP=36;ExcessHet=3.0103;FS=3.012;MLEAC=1;MLEAF=0.500;MQ=41.89;MQRankSum=-1.716;QD=14.19;ReadPosRankSum=-0.676;SOR=0.809	GT:AD:DP:GQ:PL	0/1:21,14:35:99:525,0,2429
chrXII	397389	.	C	T	496.77	PASS	AC=1;AF=0.500;AN=2;BaseQRankSum=-0.764;ClippingRankSum=0.000;DP=36;ExcessHet=3.0103;FS=3.012;MLEAC=1;MLEAF=0.500;MQ=41.89;MQRankSum=-1.716;QD=14.19;ReadPosRankSum=-0.460;SOR=0.809	GT:AD:DP:GQ:PL	0/1:21,14:35:99:525,0,2429
chrXII	403783	.	C	T	1054.77	PASS	AC=1;AF=0.500;AN=2;BaseQRankSum=-1.353;ClippingRankSum=0.000;DP=44;ExcessHet=3.0103;FS=2.614;MLEAC=1;MLEAF=0.500;MQ=42.00;MQRankSum=0.000;QD=23.97;ReadPosRankSum=0.440;SOR=0.517	GT:AD:DP:GQ:PL	0/1:17,27:44:99:1083,0,1199
chrXII	403785	.	C	T	1054.77	PASS	AC=1;AF=0.500;AN=2;BaseQRankSum=-1.201;ClippingRankSum=0.000;DP=44;ExcessHet=3.0103;FS=2.614;MLEAC=1;MLEAF=0.500;MQ=42.00;MQRankSum=0.000;QD=23.97;ReadPosRankSum=0.179;SOR=0.517	GT:AD:DP:GQ:PL	0/1:17,27:44:99:1083,0,1199
chrXII	407143	.	C	T	676.77	PASS	AC=1;AF=0.500;AN=2;BaseQRankSum=0.781;ClippingRankSum=0.000;DP=40;ExcessHet=3.0103;FS=1.302;MLEAC=1;MLEAF=0.500;MQ=41.60;MQRankSum=-0.975;QD=17.35;ReadPosRankSum=-0.045;SOR=0.454	GT:AD:DP:GQ:PL	0/1:20,19:39:99:705,0,742
chrXII	499288	.	G	A	655.77	PASS	AC=1;AF=0.500;AN=2;BaseQRankSum=1.065;ClippingRankSum=0.000;DP=31;ExcessHet=3.0103;FS=5.961;MLEAC=1;MLEAF=0.500;MQ=42.00;MQRankSum=0.000;QD=21.15;ReadPosRankSum=0.562;SOR=1.911	GT:AD:DP:GQ:PL	0/1:12,19:31:99:684,0,401
chrXII	500347	.	C	T	766.77	PASS	AC=1;AF=0.500;AN=2;BaseQRankSum=0.787;ClippingRankSum=0.000;DP=42;ExcessHet=3.0103;FS=1.234;MLEAC=1;MLEAF=0.500;MQ=42.00;MQRankSum=0.000;QD=18.26;ReadPosRankSum=-0.317;SOR=1.022	GT:AD:DP:GQ:PL	0/1:19,23:42:99:795,0,606
chrXII	523644	.	C	T	726.77	PASS	AC=1;AF=0.500;AN=2;BaseQRankSum=1.165;ClippingRankSum=0.000;DP=40;ExcessHet=3.0103;FS=1.219;MLEAC=1;MLEAF=0.500;MQ=41.64;MQRankSum=1.101;QD=18.17;ReadPosRankSum=-0.145;SOR=0.495	GT:AD:DP:GQ:PL	0/1:19,21:40:99:755,0,645
chrXII	559307	.	C	T	762.77	PASS	AC=1;AF=0.500;AN=2;BaseQRankSum=1.254;ClippingRankSum=0.000;DP=58;ExcessHet=3.0103;FS=0.000;MLEAC=1;MLEAF=0.500;MQ=41.75;MQRankSum=0.875;QD=13.15;ReadPosRankSum=1.558;SOR=0.598	GT:AD:DP:GQ:PL	0/1:34,24:58:99:791,0,1195
chrXII	573012	.	G	A	860.77	PASS	AC=1;AF=0.500;AN=2;BaseQRankSum=1.855;ClippingRankSum=0.000;DP=55;ExcessHet=3.0103;FS=0.000;MLEAC=1;MLEAF=0.500;MQ=42.00;MQRankSum=0.000;QD=15.65;ReadPosRankSum=2.136;SOR=0.775	GT:AD:DP:GQ:PL	0/1:29,26:55:99:889,0,995
chrXII	581643	.	C	T	931.77	PASS	AC=1;AF=0.500;AN=2;BaseQRankSum=0.560;ClippingRankSum=0.000;DP=60;ExcessHet=3.0103;FS=2.479;MLEAC=1;MLEAF=0.500;MQ=41.75;MQRankSum=0.938;QD=15.53;ReadPosRankSum=-0.141;SOR=1.123	GT:AD:DP:GQ:PL	0/1:33,27:60:99:960,0,1122
chrXII	586286	.	C	T	1006.77	PASS	AC=1;AF=0.500;AN=2;BaseQRankSum=-1.197;ClippingRankSum=0.000;DP=45;ExcessHet=3.0103;FS=1.291;MLEAC=1;MLEAF=0.500;MQ=41.68;MQRankSum=-0.733;QD=22.37;ReadPosRankSum=-1.528;SOR=0.960	GT:AD:DP:GQ:PL	0/1:17,28:45:99:1035,0,623
chrXII	588732	.	C	T	950.77	PASS	AC=1;AF=0.500;AN=2;BaseQRankSum=2.611;ClippingRankSum=0.000;DP=44;ExcessHet=3.0103;FS=2.745;MLEAC=1;MLEAF=0.500;MQ=42.00;MQRankSum=0.000;QD=21.61;ReadPosRankSum=-0.679;SOR=0.364	GT:AD:DP:GQ:PL	0/1:18,26:44:99:979,0,547
chrXII	588970	.	C	T	783.77	PASS	AC=1;AF=0.500;AN=2;BaseQRankSum=-1.455;ClippingRankSum=0.000;DP=42;ExcessHet=3.0103;FS=5.098;MLEAC=1;MLEAF=0.500;MQ=41.55;MQRankSum=-1.465;QD=19.12;ReadPosRankSum=-0.157;SOR=0.226	GT:AD:DP:GQ:PL	0/1:17,24:41:99:812,0,626
chrXII	591663	.	C	T	441.77	PASS	AC=1;AF=0.500;AN=2;BaseQRankSum=-0.369;ClippingRankSum=0.000;DP=35;ExcessHet=3.0103;FS=3.746;MLEAC=1;MLEAF=0.500;MQ=42.00;MQRankSum=0.000;QD=13.39;ReadPosRankSum=-1.494;SOR=0.237	GT:AD:DP:GQ:PL	0/1:19,14:33:99:470,0,706
chrXII	617624	.	C	T	1245.77	PASS	AC=1;AF=0.500;AN=2;BaseQRankSum=0.738;ClippingRankSum=0.000;DP=62;ExcessHet=3.0103;FS=2.177;MLEAC=1;MLEAF=0.500;MQ=41.77;MQRankSum=-0.789;QD=20.09;ReadPosRankSum=-0.027;SOR=0.421	GT:AD:DP:GQ:PL	0/1:25,37:62:99:1274,0,888
chrXII	633006	.	C	T	864.77	PASS	AC=1;AF=0.500;AN=2;BaseQRankSum=-0.169;ClippingRankSum=0.000;DP=46;ExcessHet=3.0103;FS=4.769;MLEAC=1;MLEAF=0.500;MQ=41.69;MQRankSum=1.248;QD=19.65;ReadPosRankSum=0.654;SOR=1.646	GT:AD:DP:GQ:PL	0/1:18,26:44:99:893,0,596
chrXII	634430	.	G	A	700.77	PASS	AC=1;AF=0.500;AN=2;BaseQRankSum=1.400;ClippingRankSum=0.000;DP=40;ExcessHet=3.0103;FS=0.000;MLEAC=1;MLEAF=0.500;MQ=41.64;MQRankSum=1.050;QD=17.52;ReadPosRankSum=0.534;SOR=0.896	GT:AD:DP:GQ:PL	0/1:20,20:40:99:729,0,700
chrXII	636140	.	C	T	1096.77	PASS	AC=2;AF=1.00;AN=2;BaseQRankSum=0.804;ClippingRankSum=0.000;DP=29;ExcessHet=3.0103;FS=0.000;MLEAC=2;MLEAF=1.00;MQ=41.51;MQRankSum=0.000;QD=32.56;ReadPosRankSum=-0.531;SOR=1.308	GT:AD:DP:GQ:PL	1/1:1,28:29:43:1125,43,0
chrXII	663187	.	C	T	608.77	PASS	AC=1;AF=0.500;AN=2;BaseQRankSum=0.812;ClippingRankSum=0.000;DP=38;ExcessHet=3.0103;FS=1.463;MLEAC=1;MLEAF=0.500;MQ=41.90;MQRankSum=1.435;QD=16.45;ReadPosRankSum=1.010;SOR=1.179	GT:AD:DP:GQ:PL	0/1:19,18:37:99:637,0,650
chrXII	668596	.	C	T	741.77	PASS	AC=1;AF=0.500;AN=2;BaseQRankSum=2.548;ClippingRankSum=0.000;DP=53;ExcessHet=3.0103;FS=0.000;MLEAC=1;MLEAF=0.500;MQ=41.72;MQRankSum=0.000;QD=14.54;ReadPosRankSum=0.338;SOR=0.704	GT:AD:DP:GQ:PL	0/1:30,21:51:99:770,0,1057
chrXII	679209	.	C	T	859.77	PASS	AC=1;AF=0.500;AN=2;BaseQRankSum=0.738;ClippingRankSum=0.000;DP=54;ExcessHet=3.0103;FS=1.114;MLEAC=1;MLEAF=0.500;MQ=42.00;MQRankSum=0.000;QD=16.53;ReadPosRankSum=-1.046;SOR=0.495	GT:AD:DP:GQ:PL	0/1:28,24:52:99:888,0,1057
chrXII	708620	.	C	T	1215.77	PASS	AC=1;AF=0.500;AN=2;BaseQRankSum=-0.618;ClippingRankSum=0.000;DP=65;ExcessHet=3.0103;FS=2.194;MLEAC=1;MLEAF=0.500;MQ=41.52;MQRankSum=-0.247;QD=19.30;ReadPosRankSum=0.486;SOR=0.417	GT:AD:DP:GQ:PL	0/1:25,38:63:99:1244,0,807
chrXII	712785	.	C	T	579.77	PASS	AC=1;AF=0.500;AN=2;BaseQRankSum=-0.386;ClippingRankSum=0.000;DP=39;ExcessHet=3.0103;FS=10.182;MLEAC=1;MLEAF=0.500;MQ=42.00;MQRankSum=0.000;QD=14.87;ReadPosRankSum=-1.445;SOR=2.348	GT:AD:DP:GQ:PL	0/1:21,18:39:99:608,0,713
chrXII	718521	.	C	T	974.77	PASS	AC=1;AF=0.500;AN=2;BaseQRankSum=1.217;ClippingRankSum=0.000;DP=61;ExcessHet=3.0103;FS=9.072;MLEAC=1;MLEAF=0.500;MQ=42.00;MQRankSum=0.000;QD=15.98;ReadPosRankSum=0.226;SOR=1.368	GT:AD:DP:GQ:PL	0/1:32,29:61:99:1003,0,1088
chrXII	729054	.	G	A	836.77	PASS	AC=1;AF=0.500;AN=2;BaseQRankSum=-1.235;ClippingRankSum=0.000;DP=41;ExcessHet=3.0103;FS=1.268;MLEAC=1;MLEAF=0.500;MQ=42.00;MQRankSum=0.000;QD=20.41;ReadPosRankSum=-0.344;SOR=0.963	GT:AD:DP:GQ:PL	0/1:14,27:41:99:865,0,435
chrXII	732445	.	C	T	21610.77	PASS	AC=1;AF=0.500;AN=2;BaseQRankSum=2.285;ClippingRankSum=0.000;DP=1266;ExcessHet=3.0103;FS=3.214;MLEAC=1;MLEAF=0.500;MQ=41.95;MQRankSum=-0.190;QD=17.41;ReadPosRankSum=-0.055;SOR=0.847	GT:AD:DP:GQ:PL	0/1:609,632:1241:99:21639,0,20334
chrXII	733536	.	C	T	8460.77	PASS	AC=1;AF=0.500;AN=2;BaseQRankSum=-0.385;ClippingRankSum=0.000;DP=1099;ExcessHet=3.0103;FS=1.263;MLEAC=1;MLEAF=0.500;MQ=41.87;MQRankSum=-2.738;QD=7.71;ReadPosRankSum=-5.929;SOR=0.713	GT:AD:DP:GQ:PL	0/1:807,291:1098:99:8489,0,29304
chrXII	781985	.	G	A	822.77	PASS	AC=1;AF=0.500;AN=2;BaseQRankSum=2.286;ClippingRankSum=0.000;DP=47;ExcessHet=3.0103;FS=8.981;MLEAC=1;MLEAF=0.500;MQ=41.69;MQRankSum=-0.914;QD=17.89;ReadPosRankSum=-1.540;SOR=2.124	GT:AD:DP:GQ:PL	0/1:22,24:46:99:851,0,681
chrXII	790246	.	C	T	884.77	PASS	AC=1;AF=0.500;AN=2;BaseQRankSum=-0.118;ClippingRankSum=0.000;DP=39;ExcessHet=3.0103;FS=3.117;MLEAC=1;MLEAF=0.500;MQ=42.00;MQRankSum=0.000;QD=23.91;ReadPosRankSum=1.248;SOR=1.358	GT:AD:DP:GQ:PL	0/1:12,25:37:99:913,0,400
chrXII	805772	.	C	T	736.77	PASS	AC=1;AF=0.500;AN=2;BaseQRankSum=-0.442;ClippingRankSum=0.000;DP=48;ExcessHet=3.0103;FS=1.163;MLEAC=1;MLEAF=0.500;MQ=41.69;MQRankSum=0.924;QD=15.35;ReadPosRankSum=-1.244;SOR=1.012	GT:AD:DP:GQ:PL	0/1:27,21:48:99:765,0,956
chrXII	839177	.	G	A	597.77	PASS	AC=1;AF=0.500;AN=2;BaseQRankSum=2.313;ClippingRankSum=0.000;DP=30;ExcessHet=3.0103;FS=3.155;MLEAC=1;MLEAF=0.500;MQ=41.87;MQRankSum=-1.210;QD=19.93;ReadPosRankSum=0.884;SOR=0.518	GT:AD:DP:GQ:PL	0/1:13,17:30:99:626,0,405
chrXII	839331	.	G	A	817.77	PASS	AC=1;AF=0.500;AN=2;BaseQRankSum=0.015;ClippingRankSum=0.000;DP=39;ExcessHet=3.0103;FS=0.000;MLEAC=1;MLEAF=0.500;MQ=42.00;MQRankSum=0.000;QD=20.97;ReadPosRankSum=-0.540;SOR=0.910	GT:AD:DP:GQ:PL	0/1:16,23:39:99:846,0,540
chrXII	855329	.	C	T	433.77	PASS	AC=1;AF=0.500;AN=2;BaseQRankSum=1.019;ClippingRankSum=0.000;DP=40;ExcessHet=3.0103;FS=0.000;MLEAC=1;MLEAF=0.500;MQ=42.00;MQRankSum=0.000;QD=10.84;ReadPosRankSum=0.782;SOR=0.622	GT:AD:DP:GQ:PL	0/1:27,13:40:99:462,0,1991
chrXII	855331	.	C	T	433.77	PASS	AC=1;AF=0.500;AN=2;BaseQRankSum=0.513;ClippingRankSum=0.000;DP=40;ExcessHet=3.0103;FS=0.000;MLEAC=1;MLEAF=0.500;MQ=42.00;MQRankSum=0.000;QD=10.84;ReadPosRankSum=0.673;SOR=0.622	GT:AD:DP:GQ:PL	0/1:27,13:40:99:462,0,1991
chrXII	897729	.	C	T	791.77	PASS	AC=1;AF=0.500;AN=2;BaseQRankSum=1.786;ClippingRankSum=0.000;DP=44;ExcessHet=3.0103;FS=0.000;MLEAC=1;MLEAF=0.500;MQ=42.00;MQRankSum=0.000;QD=17.99;ReadPosRankSum=-1.515;SOR=0.538	GT:AD:DP:GQ:PL	0/1:22,22:44:99:820,0,762
chrXII	903714	.	C	T	980.77	PASS	AC=1;AF=0.500;AN=2;BaseQRankSum=1.521;ClippingRankSum=0.000;DP=49;ExcessHet=3.0103;FS=6.304;MLEAC=1;MLEAF=0.500;MQ=42.00;MQRankSum=0.000;QD=20.02;ReadPosRankSum=-0.340;SOR=1.718	GT:AD:DP:GQ:PL	0/1:21,28:49:99:1009,0,673
chrXII	909308	.	C	T	877.77	PASS	AC=1;AF=0.500;AN=2;BaseQRankSum=0.315;ClippingRankSum=0.000;DP=42;ExcessHet=3.0103;FS=2.990;MLEAC=1;MLEAF=0.500;MQ=41.65;MQRankSum=-0.723;QD=21.94;ReadPosRankSum=0.067;SOR=0.313	GT:AD:DP:GQ:PL	0/1:15,25:40:99:906,0,491
chrXII	916617	.	C	T	1062.77	PASS	AC=1;AF=0.500;AN=2;BaseQRankSum=1.202;ClippingRankSum=0.000;DP=58;ExcessHet=3.0103;FS=1.019;MLEAC=1;MLEAF=0.500;MQ=42.00;MQRankSum=0.000;QD=18.32;ReadPosRankSum=-0.473;SOR=0.523	GT:AD:DP:GQ:PL	0/1:27,31:58:99:1091,0,868
chrXII	921465	.	C	T	709.77	PASS	AC=1;AF=0.500;AN=2;BaseQRankSum=-0.714;ClippingRankSum=0.000;DP=36;ExcessHet=3.0103;FS=0.000;MLEAC=1;MLEAF=0.500;MQ=42.00;MQRankSum=0.000;QD=20.28;ReadPosRankSum=1.002;SOR=0.657	GT:AD:DP:GQ:PL	0/1:15,20:35:99:738,0,545
chrXII	921558	.	C	T	1261.77	PASS	AC=1;AF=0.500;AN=2;BaseQRankSum=1.139;ClippingRankSum=0.000;DP=66;ExcessHet=3.0103;FS=2.305;MLEAC=1;MLEAF=0.500;MQ=41.75;MQRankSum=0.206;QD=20.03;ReadPosRankSum=-0.258;SOR=0.430	GT:AD:DP:GQ:PL	0/1:27,36:63:99:1290,0,892
chrXII	925155	.	G	A	787.77	PASS	AC=1;AF=0.500;AN=2;BaseQRankSum=0.686;ClippingRankSum=0.000;DP=37;ExcessHet=3.0103;FS=0.000;MLEAC=1;MLEAF=0.500;MQ=42.00;MQRankSum=0.000;QD=21.88;ReadPosRankSum=-0.057;SOR=0.782	GT:AD:DP:GQ:PL	0/1:14,22:36:99:816,0,452
chrXII	954282	.	G	A	1178.77	PASS	AC=1;AF=0.500;AN=2;BaseQRankSum=-1.289;ClippingRankSum=0.000;DP=52;ExcessHet=3.0103;FS=2.491;MLEAC=1;MLEAF=0.500;MQ=42.00;MQRankSum=0.000;QD=22.67;ReadPosRankSum=-0.946;SOR=0.354	GT:AD:DP:GQ:PL	0/1:19,33:52:99:1207,0,672
chrXII	999117	.	G	A	723.77	PASS	AC=1;AF=0.500;AN=2;BaseQRankSum=0.790;ClippingRankSum=0.000;DP=53;ExcessHet=3.0103;FS=0.000;MLEAC=1;MLEAF=0.500;MQ=41.96;MQRankSum=0.895;QD=13.92;ReadPosRankSum=1.441;SOR=0.782	GT:AD:DP:GQ:PL	0/1:30,22:52:99:752,0,1058
chrXII	1002039	.	G	A	596.77	PASS	AC=1;AF=0.500;AN=2;BaseQRankSum=1.826;ClippingRankSum=0.000;DP=36;ExcessHet=3.0103;FS=7.555;MLEAC=1;MLEAF=0.500;MQ=41.50;MQRankSum=1.767;QD=17.05;ReadPosRankSum=-0.045;SOR=0.349	GT:AD:DP:GQ:PL	0/1:18,17:35:99:625,0,620
chrXII	1022028	.	C	T	699.77	PASS	AC=1;AF=0.500;AN=2;BaseQRankSum=0.438;ClippingRankSum=0.000;DP=52;ExcessHet=3.0103;FS=0.000;MLEAC=1;MLEAF=0.500;MQ=41.17;MQRankSum=-1.650;QD=14.00;ReadPosRankSum=1.022;SOR=0.781	GT:AD:DP:GQ:PL	0/1:29,21:50:99:728,0,1073
chrXII	1026773	.	G	A	657.77	PASS	AC=1;AF=0.500;AN=2;BaseQRankSum=0.680;ClippingRankSum=0.000;DP=33;ExcessHet=3.0103;FS=8.669;MLEAC=1;MLEAF=0.500;MQ=42.00;MQRankSum=0.000;QD=19.93;ReadPosRankSum=0.754;SOR=0.057	GT:AD:DP:GQ:PL	0/1:13,20:33:99:686,0,415
chrXII	1035431	.	C	T	593.77	PASS	AC=1;AF=0.500;AN=2;BaseQRankSum=0.069;ClippingRankSum=0.000;DP=40;ExcessHet=3.0103;FS=1.243;MLEAC=1;MLEAF=0.500;MQ=42.00;MQRankSum=0.000;QD=14.84;ReadPosRankSum=1.692;SOR=0.793	GT:AD:DP:GQ:PL	0/1:22,18:40:99:622,0,766
chrXII	1042638	.	C	T	646.77	PASS	AC=1;AF=0.500;AN=2;BaseQRankSum=-1.506;ClippingRankSum=0.000;DP=35;ExcessHet=3.0103;FS=5.305;MLEAC=1;MLEAF=0.500;MQ=42.00;MQRankSum=0.000;QD=19.02;ReadPosRankSum=-1.709;SOR=0.208	GT:AD:DP:GQ:PL	0/1:14,20:34:99:675,0,514
chrXIII	17852	.	G	A	1375.77	PASS	AC=1;AF=0.500;AN=2;BaseQRankSum=2.128;ClippingRankSum=0.000;DP=68;ExcessHet=3.0103;FS=0.000;MLEAC=1;MLEAF=0.500;MQ=41.58;MQRankSum=0.196;QD=20.84;ReadPosRankSum=1.524;SOR=0.704	GT:AD:DP:GQ:PL	0/1:29,37:66:99:1404,0,1028
chrXIII	21695	.	G	A	639.77	PASS	AC=1;AF=0.500;AN=2;BaseQRankSum=0.202;ClippingRankSum=0.000;DP=37;ExcessHet=3.0103;FS=1.273;MLEAC=1;MLEAF=0.500;MQ=41.23;MQRankSum=-1.357;QD=17.29;ReadPosRankSum=1.096;SOR=1.022	GT:AD:DP:GQ:PL	0/1:18,19:37:99:668,0,643
chrXIII	34490	.	G	A	606.77	PASS	AC=1;AF=0.500;AN=2;BaseQRankSum=0.576;ClippingRankSum=0.000;DP=44;ExcessHet=3.0103;FS=0.000;MLEAC=1;MLEAF=0.500;MQ=42.00;MQRankSum=0.000;QD=13.79;ReadPosRankSum=0.131;SOR=0.569	GT:AD:DP:GQ:PL	0/1:25,19:44:99:635,0,846
chrXIII	35136	.	G	A	804.77	PASS	AC=1;AF=0.500;AN=2;BaseQRankSum=-1.005;ClippingRankSum=0.000;DP=47;ExcessHet=3.0103;FS=0.000;MLEAC=1;MLEAF=0.500;MQ=42.00;MQRankSum=0.000;QD=17.12;ReadPosRankSum=-0.935;SOR=0.610	GT:AD:DP:GQ:PL	0/1:23,24:47:99:833,0,847
chrXIII	56444	.	G	A	732.77	PASS	AC=1;AF=0.500;AN=2;BaseQRankSum=0.407;ClippingRankSum=0.000;DP=33;ExcessHet=3.0103;FS=1.414;MLEAC=1;MLEAF=0.500;MQ=41.55;MQRankSum=1.302;QD=22.21;ReadPosRankSum=-1.296;SOR=0.368	GT:AD:DP:GQ:PL	0/1:13,20:33:99:761,0,441
chrXIII	72420	.	G	A	864.77	PASS	AC=1;AF=0.500;AN=2;BaseQRankSum=0.304;ClippingRankSum=0.000;DP=49;ExcessHet=3.0103;FS=2.434;MLEAC=1;MLEAF=0.500;MQ=41.29;MQRankSum=1.428;QD=17.65;ReadPosRankSum=0.493;SOR=1.136	GT:AD:DP:GQ:PL	0/1:24,25:49:99:893,0,804
chrXIII	104816	.	G	A	670.77	PASS	AC=1;AF=0.500;AN=2;BaseQRankSum=-1.427;ClippingRankSum=0.000;DP=53;ExcessHet=3.0103;FS=1.147;MLEAC=1;MLEAF=0.500;MQ=41.93;MQRankSum=-0.334;QD=12.66;ReadPosRankSum=-2.474;SOR=0.957	GT:AD:DP:GQ:PL	0/1:33,20:53:99:699,0,2780
chrXIII	104818	.	G	A	670.77	PASS	AC=1;AF=0.500;AN=2;BaseQRankSum=-0.066;ClippingRankSum=0.000;DP=54;ExcessHet=3.0103;FS=4.188;MLEAC=1;MLEAF=0.500;MQ=41.93;MQRankSum=-0.415;QD=12.42;ReadPosRankSum=-1.109;SOR=1.362	GT:AD:DP:GQ:PL	0/1:35,19:54:99:699,0,2780
chrXIII	159696	.	C	T	594.77	PASS	AC=1;AF=0.500;AN=2;BaseQRankSum=1.775;ClippingRankSum=0.000;DP=25;ExcessHet=3.0103;FS=3.965;MLEAC=1;MLEAF=0.500;MQ=42.00;MQRankSum=0.000;QD=23.79;ReadPosRankSum=-2.078;SOR=0.199	GT:AD:DP:GQ:PL	0/1:9,16:25:99:623,0,302
chrXIII	168844	.	G	A	554.77	PASS	AC=1;AF=0.500;AN=2;BaseQRankSum=0.539;ClippingRankSum=0.000;DP=39;ExcessHet=3.0103;FS=1.234;MLEAC=1;MLEAF=0.500;MQ=41.00;MQRankSum=1.855;QD=14.22;ReadPosRankSum=-0.921;SOR=0.916	GT:AD:DP:GQ:PL	0/1:22,17:39:99:583,0,699
chrXIII	171300	.	C	T	691.77	PASS	AC=1;AF=0.500;AN=2;BaseQRankSum=1.179;ClippingRankSum=0.000;DP=40;ExcessHet=3.0103;FS=7.882;MLEAC=1;MLEAF=0.500;MQ=41.64;MQRankSum=-0.874;QD=17.74;ReadPosRankSum=0.067;SOR=2.270	GT:AD:DP:GQ:PL	0/1:18,21:39:99:720,0,548
chrXIII	178489	.	G	A	855.77	PASS	AC=1;AF=0.500;AN=2;BaseQRankSum=-0.446;ClippingRankSum=0.000;DP=47;ExcessHet=3.0103;FS=6.474;MLEAC=1;MLEAF=0.500;MQ=42.00;MQRankSum=0.000;QD=18.60;ReadPosRankSum=1.334;SOR=1.747	GT:AD:DP:GQ:PL	0/1:21,25:46:99:884,0,712
chrXIII	178515	.	G	A	812.77	PASS	AC=1;AF=0.500;AN=2;BaseQRankSum=-0.273;ClippingRankSum=0.000;DP=46;ExcessHet=3.0103;FS=1.176;MLEAC=1;MLEAF=0.500;MQ=42.00;MQRankSum=0.000;QD=17.67;ReadPosRankSum=-0.460;SOR=0.941	GT:AD:DP:GQ:PL	0/1:24,22:46:99:841,0,1390
chrXIII	178518	.	G	A	812.77	PASS	AC=1;AF=0.500;AN=2;BaseQRankSum=-0.609;ClippingRankSum=0.000;DP=44;ExcessHet=3.0103;FS=1.189;MLEAC=1;MLEAF=0.500;MQ=42.00;MQRankSum=0.000;QD=18.47;ReadPosRankSum=-1.583;SOR=0.941	GT:AD:DP:GQ:PL	0/1:23,21:44:99:841,0,1390
chrXIII	181873	.	G	A	863.77	PASS	AC=1;AF=0.500;AN=2;BaseQRankSum=-1.839;ClippingRankSum=0.000;DP=46;ExcessHet=3.0103;FS=8.668;MLEAC=1;MLEAF=0.500;MQ=42.00;MQRankSum=0.000;QD=19.63;ReadPosRankSum=0.125;SOR=0.726	GT:AD:DP:GQ:PL	0/1:18,26:44:99:892,0,647
chrXIII	182340	.	G	A	559.77	PASS	AC=1;AF=0.500;AN=2;BaseQRankSum=-1.672;ClippingRankSum=0.000;DP=33;ExcessHet=3.0103;FS=1.500;MLEAC=1;MLEAF=0.500;MQ=41.94;MQRankSum=1.031;QD=16.96;ReadPosRankSum=-1.309;SOR=0.412	GT:AD:DP:GQ:PL	0/1:17,16:33:99:588,0,649
chrXIII	226666	.	G	A	467.77	PASS	AC=1;AF=0.500;AN=2;BaseQRankSum=0.934;ClippingRankSum=0.000;DP=33;ExcessHet=3.0103;FS=0.000;MLEAC=1;MLEAF=0.500;MQ=40.99;MQRankSum=1.831;QD=14.17;ReadPosRankSum=1.454;SOR=0.573	GT:AD:DP:GQ:PL	0/1:19,14:33:99:496,0,673
chrXIII	240146	.	C	T	874.77	PASS	AC=1;AF=0.500;AN=2;BaseQRankSum=-0.425;ClippingRankSum=0.000;DP=57;ExcessHet=3.0103;FS=2.373;MLEAC=1;MLEAF=0.500;MQ=41.93;MQRankSum=-1.479;QD=15.35;ReadPosRankSum=0.723;SOR=1.197	GT:AD:DP:GQ:PL	0/1:30,27:57:99:903,0,1033
chrXIII	241687	.	G	A	309.77	PASS	AC=1;AF=0.500;AN=2;BaseQRankSum=-0.039;ClippingRankSum=0.000;DP=20;ExcessHet=3.0103;FS=4.320;MLEAC=1;MLEAF=0.500;MQ=42.00;MQRankSum=0.000;QD=15.49;ReadPosRankSum=-0.374;SOR=1.506	GT:AD:DP:GQ:PL	0/1:10,10:20:99:338,0,363
chrXIII	242190	.	G	A	576.77	PASS	AC=1;AF=0.500;AN=2;BaseQRankSum=0.278;ClippingRankSum=0.000;DP=37;ExcessHet=3.0103;FS=0.000;MLEAC=1;MLEAF=0.500;MQ=41.95;MQRankSum=0.976;QD=15.59;ReadPosRankSum=0.169;SOR=0.495	GT:AD:DP:GQ:PL	0/1:20,17:37:99:605,0,702
chrXIII	242340	.	G	A	375.77	PASS	AC=1;AF=0.500;AN=2;BaseQRankSum=-1.327;ClippingRankSum=0.000;DP=33;ExcessHet=3.0103;FS=5.567;MLEAC=1;MLEAF=0.500;MQ=42.00;MQRankSum=0.000;QD=11.39;ReadPosRankSum=-1.125;SOR=1.833	GT:AD:DP:GQ:PL	0/1:21,12:33:99:404,0,814
chrXIII	250734	.	G	A	359.77	PASS	AC=1;AF=0.500;AN=2;BaseQRankSum=-0.770;ClippingRankSum=0.000;DP=31;ExcessHet=3.0103;FS=3.640;MLEAC=1;MLEAF=0.500;MQ=42.00;MQRankSum=0.000;QD=11.61;ReadPosRankSum=-0.022;SOR=1.473	GT:AD:DP:GQ:PL	0/1:19,12:31:99:388,0,712
chrXIII	264186	.	G	A	1013.77	PASS	AC=1;AF=0.500;AN=2;BaseQRankSum=-0.986;ClippingRankSum=0.000;DP=45;ExcessHet=3.0103;FS=1.433;MLEAC=1;MLEAF=0.500;MQ=41.67;MQRankSum=1.329;QD=22.53;ReadPosRankSum=-0.257;SOR=0.430	GT:AD:DP:GQ:PL	0/1:17,28:45:99:1042,0,592
chrXIII	276497	.	G	A	825.77	PASS	AC=1;AF=0.500;AN=2;BaseQRankSum=-0.209;ClippingRankSum=0.000;DP=51;ExcessHet=3.0103;FS=1.096;MLEAC=1;MLEAF=0.500;MQ=41.71;MQRankSum=1.001;QD=16.52;ReadPosRankSum=-1.027;SOR=0.446	GT:AD:DP:GQ:PL	0/1:26,24:50:99:854,0,902
chrXIII	284252	.	G	A	1067.77	PASS	AC=1;AF=0.500;AN=2;BaseQRankSum=2.214;ClippingRankSum=0.000;DP=60;ExcessHet=3.0103;FS=3.747;MLEAC=1;MLEAF=0.500;MQ=41.93;MQRankSum=1.475;QD=18.10;ReadPosRankSum=0.868;SOR=1.260	GT:AD:DP:GQ:PL	0/1:29,30:59:99:1096,0,956
chrXIII	285099	.	G	A	969.77	PASS	AC=1;AF=0.500;AN=2;BaseQRankSum=1.649;ClippingRankSum=0.000;DP=59;ExcessHet=3.0103;FS=0.000;MLEAC=1;MLEAF=0.500;MQ=42.00;MQRankSum=0.000;QD=16.44;ReadPosRankSum=-0.068;SOR=0.752	GT:AD:DP:GQ:PL	0/1:29,30:59:99:998,0,906
chrXIII	285296	.	G	A	1432.77	PASS	AC=1;AF=0.500;AN=2;BaseQRankSum=-0.663;ClippingRankSum=0.000;DP=70;ExcessHet=3.0103;FS=6.365;MLEAC=1;MLEAF=0.500;MQ=42.00;MQRankSum=0.000;QD=20.47;ReadPosRankSum=-0.182;SOR=0.634	GT:AD:DP:GQ:PL	0/1:28,42:70:99:1461,0,958
chrXIII	297223	.	G	A	760.77	PASS	AC=1;AF=0.500;AN=2;BaseQRankSum=0.853;ClippingRankSum=0.000;DP=37;ExcessHet=3.0103;FS=0.000;MLEAC=1;MLEAF=0.500;MQ=42.00;MQRankSum=0.000;QD=20.56;ReadPosRankSum=-0.502;SOR=0.673	GT:AD:DP:GQ:PL	0/1:15,22:37:99:789,0,482
chrXIII	306776	.	G	A	422.77	PASS	AC=1;AF=0.500;AN=2;BaseQRankSum=-2.518;ClippingRankSum=0.000;DP=35;ExcessHet=3.0103;FS=0.000;MLEAC=1;MLEAF=0.500;MQ=42.00;MQRankSum=0.000;QD=12.08;ReadPosRankSum=-0.579;SOR=0.602	GT:AD:DP:GQ:PL	0/1:18,17:35:99:451,0,613
chrXIII	313318	.	C	T	908.77	PASS	AC=1;AF=0.500;AN=2;BaseQRankSum=0.550;ClippingRankSum=0.000;DP=59;ExcessHet=3.0103;FS=0.000;MLEAC=1;MLEAF=0.500;MQ=42.00;MQRankSum=0.000;QD=15.67;ReadPosRankSum=0.257;SOR=0.600	GT:AD:DP:GQ:PL	0/1:31,27:58:99:937,0,997
chrXIII	322333	.	G	A	1159.77	PASS	AC=1;AF=0.500;AN=2;BaseQRankSum=1.038;ClippingRankSum=0.000;DP=68;ExcessHet=3.0103;FS=6.598;MLEAC=1;MLEAF=0.500;MQ=41.58;MQRankSum=-1.298;QD=17.84;ReadPosRankSum=1.613;SOR=1.246	GT:AD:DP:GQ:PL	0/1:30,35:65:99:1188,0,992
chrXIII	349860	.	G	A	941.77	PASS	AC=1;AF=0.500;AN=2;BaseQRankSum=-0.217;ClippingRankSum=0.000;DP=45;ExcessHet=3.0103;FS=2.791;MLEAC=1;MLEAF=0.500;MQ=41.96;MQRankSum=-0.810;QD=20.93;ReadPosRankSum=-0.579;SOR=0.324	GT:AD:DP:GQ:PL	0/1:19,26:45:99:970,0,699
chrXIII	350254	.	G	A	921.77	PASS	AC=1;AF=0.500;AN=2;BaseQRankSum=0.821;ClippingRankSum=0.000;DP=45;ExcessHet=3.0103;FS=0.000;MLEAC=1;MLEAF=0.500;MQ=42.00;MQRankSum=0.000;QD=20.48;ReadPosRankSum=-0.406;SOR=0.869	GT:AD:DP:GQ:PL	0/1:20,25:45:99:950,0,656
chrXIII	350596	.	G	A	258.77	PASS	AC=1;AF=0.500;AN=2;BaseQRankSum=0.526;ClippingRankSum=0.000;DP=42;ExcessHet=3.0103;FS=8.529;MLEAC=1;MLEAF=0.500;MQ=41.65;MQRankSum=0.661;QD=6.31;ReadPosRankSum=0.132;SOR=0.415	GT:AD:DP:GQ:PL	0/1:30,11:41:99:287,0,1074
chrXIII	353987	.	G	A	438.77	PASS	AC=1;AF=0.500;AN=2;BaseQRankSum=0.035;ClippingRankSum=0.000;DP=34;ExcessHet=3.0103;FS=3.051;MLEAC=1;MLEAF=0.500;MQ=42.00;MQRankSum=0.000;QD=12.90;ReadPosRankSum=1.015;SOR=1.329	GT:AD:DP:GQ:PL	0/1:19,15:34:99:467,0,613
chrXIII	396512	.	C	T	658.77	PASS	AC=1;AF=0.500;AN=2;BaseQRankSum=-1.064;ClippingRankSum=0.000;DP=54;ExcessHet=3.0103;FS=8.008;MLEAC=1;MLEAF=0.500;MQ=42.00;MQRankSum=0.000;QD=12.20;ReadPosRankSum=1.658;SOR=1.931	GT:AD:DP:GQ:PL	0/1:32,22:54:99:687,0,1092
chrXIII	469285	.	C	T	472.77	PASS	AC=1;AF=0.500;AN=2;BaseQRankSum=0.738;ClippingRankSum=0.000;DP=37;ExcessHet=3.0103;FS=1.331;MLEAC=1;MLEAF=0.500;MQ=42.00;MQRankSum=0.000;QD=13.13;ReadPosRankSum=1.261;SOR=0.619	GT:AD:DP:GQ:PL	0/1:21,15:36:99:501,0,748
chrXIII	475933	.	G	A	579.77	PASS	AC=1;AF=0.500;AN=2;BaseQRankSum=0.422;ClippingRankSum=0.000;DP=49;ExcessHet=3.0103;FS=2.471;MLEAC=1;MLEAF=0.500;MQ=42.00;MQRankSum=0.000;QD=12.08;ReadPosRankSum=0.072;SOR=0.977	GT:AD:DP:GQ:PL	0/1:29,19:48:99:608,0,1035
chrXIII	478006	.	G	A	606.77	PASS	AC=1;AF=0.500;AN=2;BaseQRankSum=1.620;ClippingRankSum=0.000;DP=44;ExcessHet=3.0103;FS=6.473;MLEAC=1;MLEAF=0.500;MQ=42.00;MQRankSum=0.000;QD=13.79;ReadPosRankSum=-0.490;SOR=0.907	GT:AD:DP:GQ:PL	0/1:24,20:44:99:635,0,698
chrXIII	492034	.	G	A	850.77	PASS	AC=1;AF=0.500;AN=2;BaseQRankSum=-1.004;ClippingRankSum=0.000;DP=40;ExcessHet=3.0103;FS=6.909;MLEAC=1;MLEAF=0.500;MQ=42.00;MQRankSum=0.000;QD=21.27;ReadPosRankSum=0.205;SOR=0.621	GT:AD:DP:GQ:PL	0/1:15,25:40:99:879,0,518
chrXIII	502090	.	C	T	599.77	PASS	AC=1;AF=0.500;AN=2;BaseQRankSum=-0.933;ClippingRankSum=0.000;DP=37;ExcessHet=3.0103;FS=1.348;MLEAC=1;MLEAF=0.500;MQ=42.00;MQRankSum=0.000;QD=16.66;ReadPosRankSum=-0.203;SOR=0.360	GT:AD:DP:GQ:PL	0/1:18,18:36:99:628,0,641
chrXIII	515444	.	G	A	972.77	PASS	AC=1;AF=0.500;AN=2;BaseQRankSum=-0.658;ClippingRankSum=0.000;DP=56;ExcessHet=3.0103;FS=1.026;MLEAC=1;MLEAF=0.500;MQ=41.97;MQRankSum=-0.964;QD=17.37;ReadPosRankSum=-0.607;SOR=0.728	GT:AD:DP:GQ:PL	0/1:28,28:56:99:1001,0,971
chrXIII	538977	.	G	A	581.77	PASS	AC=1;AF=0.500;AN=2;BaseQRankSum=-0.123;ClippingRankSum=0.000;DP=43;ExcessHet=3.0103;FS=1.192;MLEAC=1;MLEAF=0.500;MQ=42.00;MQRankSum=0.000;QD=13.53;ReadPosRankSum=1.200;SOR=1.022	GT:AD:DP:GQ:PL	0/1:23,20:43:99:610,0,763
chrXIII	569182	.	G	A	689.77	PASS	AC=1;AF=0.500;AN=2;BaseQRankSum=3.248;ClippingRankSum=0.000;DP=54;ExcessHet=3.0103;FS=0.000;MLEAC=1;MLEAF=0.500;MQ=42.00;MQRankSum=0.000;QD=12.77;ReadPosRankSum=1.487;SOR=0.848	GT:AD:DP:GQ:PL	0/1:34,20:54:99:718,0,1147
chrXIII	569214	.	G	A	549.77	PASS	AC=1;AF=0.500;AN=2;BaseQRankSum=0.576;ClippingRankSum=0.000;DP=43;ExcessHet=3.0103;FS=0.000;MLEAC=1;MLEAF=0.500;MQ=42.00;MQRankSum=0.000;QD=12.79;ReadPosRankSum=-1.953;SOR=0.813	GT:AD:DP:GQ:PL	0/1:26,17:43:99:578,0,889
chrXIII	592879	.	G	A	388.77	PASS	AC=1;AF=0.500;AN=2;BaseQRankSum=-1.661;ClippingRankSum=0.000;DP=33;ExcessHet=3.0103;FS=1.414;MLEAC=1;MLEAF=0.500;MQ=41.55;MQRankSum=-1.035;QD=11.78;ReadPosRankSum=0.298;SOR=1.179	GT:AD:DP:GQ:PL	0/1:18,15:33:99:417,0,616
chrXIII	611673	.	G	A	364.77	PASS	AC=1;AF=0.500;AN=2;BaseQRankSum=1.243;ClippingRankSum=0.000;DP=26;ExcessHet=3.0103;FS=3.442;MLEAC=1;MLEAF=0.500;MQ=42.00;MQRankSum=0.000;QD=14.03;ReadPosRankSum=0.635;SOR=1.209	GT:AD:DP:GQ:PL	0/1:15,11:26:99:393,0,546
chrXIII	611995	.	G	A	758.77	PASS	AC=1;AF=0.500;AN=2;BaseQRankSum=-0.679;ClippingRankSum=0.000;DP=42;ExcessHet=3.0103;FS=1.216;MLEAC=1;MLEAF=0.500;MQ=41.27;MQRankSum=-1.509;QD=18.07;ReadPosRankSum=-1.381;SOR=0.708	GT:AD:DP:GQ:PL	0/1:18,24:42:99:787,0,576
chrXIII	622341	.	C	T	802.77	PASS	AC=1;AF=0.500;AN=2;BaseQRankSum=-0.647;ClippingRankSum=0.000;DP=42;ExcessHet=3.0103;FS=0.000;MLEAC=1;MLEAF=0.500;MQ=41.66;MQRankSum=1.261;QD=19.11;ReadPosRankSum=1.007;SOR=0.818	GT:AD:DP:GQ:PL	0/1:17,25:42:99:831,0,564
chrXIII	648246	.	G	A	419.77	PASS	AC=1;AF=0.500;AN=2;BaseQRankSum=2.450;ClippingRankSum=0.000;DP=49;ExcessHet=3.0103;FS=0.000;MLEAC=1;MLEAF=0.500;MQ=42.00;MQRankSum=0.000;QD=8.57;ReadPosRankSum=0.221;SOR=0.829	GT:AD:DP:GQ:PL	0/1:35,14:49:99:448,0,1138
chrXIII	652318	.	G	A	463.77	PASS	AC=1;AF=0.500;AN=2;BaseQRankSum=1.819;ClippingRankSum=0.000;DP=38;ExcessHet=3.0103;FS=5.282;MLEAC=1;MLEAF=0.500;MQ=42.00;MQRankSum=0.000;QD=12.20;ReadPosRankSum=0.568;SOR=0.202	GT:AD:DP:GQ:PL	0/1:24,14:38:99:492,0,863
chrXIII	664739	.	G	A	1230.77	PASS	AC=1;AF=0.500;AN=2;BaseQRankSum=-1.160;ClippingRankSum=0.000;DP=67;ExcessHet=3.0103;FS=7.472;MLEAC=1;MLEAF=0.500;MQ=41.76;MQRankSum=-1.262;QD=18.37;ReadPosRankSum=-2.357;SOR=0.183	GT:AD:DP:GQ:PL	0/1:30,37:67:99:1259,0,953
chrXIII	675536	.	G	A	1254.77	PASS	AC=1;AF=0.500;AN=2;BaseQRankSum=-1.171;ClippingRankSum=0.000;DP=64;ExcessHet=3.0103;FS=9.308;MLEAC=1;MLEAF=0.500;MQ=42.00;MQRankSum=0.000;QD=19.92;ReadPosRankSum=-0.223;SOR=0.262	GT:AD:DP:GQ:PL	0/1:24,39:63:99:1283,0,787
chrXIII	733274	.	G	A	623.77	PASS	AC=1;AF=0.500;AN=2;BaseQRankSum=-0.079;ClippingRankSum=0.000;DP=45;ExcessHet=3.0103;FS=2.837;MLEAC=1;MLEAF=0.500;MQ=42.00;MQRankSum=0.000;QD=15.21;ReadPosRankSum=-0.695;SOR=0.313	GT:AD:DP:GQ:PL	0/1:20,21:41:99:652,0,619
chrXIII	742348	.	C	T	975.77	PASS	AC=1;AF=0.500;AN=2;BaseQRankSum=1.249;ClippingRankSum=0.000;DP=55;ExcessHet=3.0103;FS=1.028;MLEAC=1;MLEAF=0.500;MQ=41.96;MQRankSum=1.093;QD=17.74;ReadPosRankSum=0.643;SOR=0.892	GT:AD:DP:GQ:PL	0/1:26,29:55:99:1004,0,871
chrXIII	749359	.	G	A	732.77	PASS	AC=1;AF=0.500;AN=2;BaseQRankSum=1.705;ClippingRankSum=0.000;DP=46;ExcessHet=3.0103;FS=0.000;MLEAC=1;MLEAF=0.500;MQ=41.69;MQRankSum=-1.001;QD=16.65;ReadPosRankSum=0.515;SOR=0.576	GT:AD:DP:GQ:PL	0/1:23,21:44:99:761,0,823
chrXIII	760023	.	G	A	701.77	PASS	AC=1;AF=0.500;AN=2;BaseQRankSum=0.348;ClippingRankSum=0.000;DP=38;ExcessHet=3.0103;FS=0.000;MLEAC=1;MLEAF=0.500;MQ=42.00;MQRankSum=0.000;QD=18.97;ReadPosRankSum=-1.069;SOR=0.521	GT:AD:DP:GQ:PL	0/1:16,21:37:99:730,0,506
chrXIII	762631	.	G	A	763.77	PASS	AC=1;AF=0.500;AN=2;BaseQRankSum=0.342;ClippingRankSum=0.000;DP=56;ExcessHet=3.0103;FS=2.505;MLEAC=1;MLEAF=0.500;MQ=42.00;MQRankSum=0.000;QD=13.64;ReadPosRankSum=0.414;SOR=1.161	GT:AD:DP:GQ:PL	0/1:32,24:56:99:792,0,1081
chrXIII	772358	.	G	A	499.77	PASS	AC=1;AF=0.500;AN=2;BaseQRankSum=-0.718;ClippingRankSum=0.000;DP=40;ExcessHet=3.0103;FS=2.843;MLEAC=1;MLEAF=0.500;MQ=42.00;MQRankSum=0.000;QD=12.49;ReadPosRankSum=0.676;SOR=0.742	GT:AD:DP:GQ:PL	0/1:24,16:40:99:528,0,850
chrXIII	774539	.	G	A	485.77	PASS	AC=1;AF=0.500;AN=2;BaseQRankSum=1.460;ClippingRankSum=0.000;DP=34;ExcessHet=3.0103;FS=1.377;MLEAC=1;MLEAF=0.500;MQ=41.57;MQRankSum=-1.066;QD=14.29;ReadPosRankSum=-0.186;SOR=1.061	GT:AD:DP:GQ:PL	0/1:19,15:34:99:514,0,645
chrXIII	818829	.	G	A	974.77	PASS	AC=1;AF=0.500;AN=2;BaseQRankSum=0.673;ClippingRankSum=0.000;DP=55;ExcessHet=3.0103;FS=4.310;MLEAC=1;MLEAF=0.500;MQ=42.00;MQRankSum=0.000;QD=18.05;ReadPosRankSum=1.324;SOR=1.371	GT:AD:DP:GQ:PL	0/1:25,29:54:99:1003,0,886
chrXIII	832117	.	C	T	708.77	PASS	AC=1;AF=0.500;AN=2;BaseQRankSum=0.896;ClippingRankSum=0.000;DP=52;ExcessHet=3.0103;FS=2.522;MLEAC=1;MLEAF=0.500;MQ=41.92;MQRankSum=1.204;QD=13.63;ReadPosRankSum=0.429;SOR=0.352	GT:AD:DP:GQ:PL	0/1:31,21:52:99:737,0,1106
chrXIII	832749	.	G	A	1188.77	PASS	AC=1;AF=0.500;AN=2;BaseQRankSum=2.732;ClippingRankSum=0.000;DP=52;ExcessHet=3.0103;FS=7.894;MLEAC=1;MLEAF=0.500;MQ=41.73;MQRankSum=-0.751;QD=22.86;ReadPosRankSum=0.333;SOR=1.400	GT:AD:DP:GQ:PL	0/1:20,32:52:99:1217,0,616
chrXIII	837947	.	G	A	814.77	PASS	AC=1;AF=0.500;AN=2;BaseQRankSum=1.294;ClippingRankSum=0.000;DP=39;ExcessHet=3.0103;FS=0.000;MLEAC=1;MLEAF=0.500;MQ=41.46;MQRankSum=0.605;QD=22.63;ReadPosRankSum=-1.192;SOR=0.602	GT:AD:DP:GQ:PL	0/1:11,25:36:99:843,0,269
chrXIII	843689	.	C	T	808.77	PASS	AC=1;AF=0.500;AN=2;BaseQRankSum=0.169;ClippingRankSum=0.000;DP=50;ExcessHet=3.0103;FS=4.784;MLEAC=1;MLEAF=0.500;MQ=42.00;MQRankSum=0.000;QD=16.18;ReadPosRankSum=0.621;SOR=1.692	GT:AD:DP:GQ:PL	0/1:27,23:50:99:837,0,1024
chrXIII	853136	.	G	A	416.77	PASS	AC=1;AF=0.500;AN=2;BaseQRankSum=0.554;ClippingRankSum=0.000;DP=36;ExcessHet=3.0103;FS=3.242;MLEAC=1;MLEAF=0.500;MQ=42.00;MQRankSum=0.000;QD=11.58;ReadPosRankSum=1.051;SOR=0.254	GT:AD:DP:GQ:PL	0/1:23,13:36:99:445,0,838
chrXIII	857193	.	G	A	619.77	PASS	AC=1;AF=0.500;AN=2;BaseQRankSum=-0.284;ClippingRankSum=0.000;DP=43;ExcessHet=3.0103;FS=6.477;MLEAC=1;MLEAF=0.500;MQ=42.00;MQRankSum=0.000;QD=14.41;ReadPosRankSum=-0.773;SOR=0.200	GT:AD:DP:GQ:PL	0/1:23,20:43:99:648,0,818
chrXIII	872428	.	G	A	1036.77	PASS	AC=1;AF=0.500;AN=2;BaseQRankSum=0.021;ClippingRankSum=0.000;DP=62;ExcessHet=3.0103;FS=0.971;MLEAC=1;MLEAF=0.500;MQ=41.77;MQRankSum=1.065;QD=16.72;ReadPosRankSum=-1.294;SOR=0.715	GT:AD:DP:GQ:PL	0/1:30,32:62:99:1065,0,987
chrXIV	33324	.	G	A	593.77	PASS	AC=1;AF=0.500;AN=2;BaseQRankSum=-1.693;ClippingRankSum=0.000;DP=30;ExcessHet=3.0103;FS=0.000;MLEAC=1;MLEAF=0.500;MQ=41.51;MQRankSum=-0.692;QD=19.79;ReadPosRankSum=0.345;SOR=0.836	GT:AD:DP:GQ:PL	0/1:11,19:30:99:622,0,378
chrXIV	34357	.	C	T	452.77	PASS	AC=1;AF=0.500;AN=2;BaseQRankSum=0.549;ClippingRankSum=0.000;DP=46;ExcessHet=3.0103;FS=1.186;MLEAC=1;MLEAF=0.500;MQ=42.00;MQRankSum=0.000;QD=9.84;ReadPosRankSum=0.885;SOR=0.649	GT:AD:DP:GQ:PL	0/1:29,17:46:99:481,0,896
chrXIV	52157	.	C	T	646.77	PASS	AC=1;AF=0.500;AN=2;BaseQRankSum=0.639;ClippingRankSum=0.000;DP=43;ExcessHet=3.0103;FS=6.511;MLEAC=1;MLEAF=0.500;MQ=41.62;MQRankSum=1.368;QD=15.04;ReadPosRankSum=0.225;SOR=1.303	GT:AD:DP:GQ:PL	0/1:23,20:43:99:675,0,772
chrXIV	59547	.	G	A	1143.77	PASS	AC=1;AF=0.500;AN=2;BaseQRankSum=-0.121;ClippingRankSum=0.000;DP=68;ExcessHet=3.0103;FS=2.030;MLEAC=1;MLEAF=0.500;MQ=41.94;MQRankSum=-1.383;QD=17.07;ReadPosRankSum=-0.186;SOR=1.011	GT:AD:DP:GQ:PL	0/1:33,34:67:99:1172,0,1141
chrXIV	64337	.	C	T	575.77	PASS	AC=1;AF=0.500;AN=2;BaseQRankSum=-1.445;ClippingRankSum=0.000;DP=37;ExcessHet=3.0103;FS=11.247;MLEAC=1;MLEAF=0.500;MQ=42.00;MQRankSum=0.000;QD=15.99;ReadPosRankSum=0.641;SOR=0.061	GT:AD:DP:GQ:PL	0/1:18,18:36:99:604,0,651
chrXIV	79546	.	C	T	716.77	PASS	AC=1;AF=0.500;AN=2;BaseQRankSum=0.075;ClippingRankSum=0.000;DP=38;ExcessHet=3.0103;FS=0.000;MLEAC=1;MLEAF=0.500;MQ=42.00;MQRankSum=0.000;QD=18.86;ReadPosRankSum=2.541;SOR=0.612	GT:AD:DP:GQ:PL	0/1:18,20:38:99:745,0,628
chrXIV	81704	.	C	T	1081.77	PASS	AC=1;AF=0.500;AN=2;BaseQRankSum=-0.692;ClippingRankSum=0.000;DP=62;ExcessHet=3.0103;FS=8.944;MLEAC=1;MLEAF=0.500;MQ=42.00;MQRankSum=0.000;QD=17.45;ReadPosRankSum=0.988;SOR=0.188	GT:AD:DP:GQ:PL	0/1:30,32:62:99:1110,0,1065
chrXIV	109032	.	C	T	887.77	PASS	AC=1;AF=0.500;AN=2;BaseQRankSum=-0.150;ClippingRankSum=0.000;DP=41;ExcessHet=3.0103;FS=7.752;MLEAC=1;MLEAF=0.500;MQ=41.64;MQRankSum=-0.709;QD=21.65;ReadPosRankSum=0.972;SOR=0.139	GT:AD:DP:GQ:PL	0/1:15,26:41:99:916,0,459
chrXIV	113207	.	G	A	1059.77	PASS	AC=1;AF=0.500;AN=2;BaseQRankSum=2.074;ClippingRankSum=0.000;DP=49;ExcessHet=3.0103;FS=7.142;MLEAC=1;MLEAF=0.500;MQ=41.71;MQRankSum=1.278;QD=22.08;ReadPosRankSum=1.956;SOR=2.030	GT:AD:DP:GQ:PL	0/1:19,29:48:99:1088,0,566
chrXIV	117262	.	C	T	825.77	PASS	AC=1;AF=0.500;AN=2;BaseQRankSum=0.172;ClippingRankSum=0.000;DP=33;ExcessHet=3.0103;FS=1.533;MLEAC=1;MLEAF=0.500;MQ=41.94;MQRankSum=0.000;QD=25.81;ReadPosRankSum=-0.205;SOR=1.112	GT:AD:DP:GQ:PL	0/1:10,22:32:99:854,0,334
chrXIV	117389	.	G	A	599.77	PASS	AC=1;AF=0.500;AN=2;BaseQRankSum=-0.166;ClippingRankSum=0.000;DP=33;ExcessHet=3.0103;FS=5.287;MLEAC=1;MLEAF=0.500;MQ=42.00;MQRankSum=0.000;QD=18.17;ReadPosRankSum=0.655;SOR=0.395	GT:AD:DP:GQ:PL	0/1:16,17:33:99:628,0,593
chrXIV	129060	.	C	T	499.77	PASS	AC=1;AF=0.500;AN=2;BaseQRankSum=0.421;ClippingRankSum=0.000;DP=49;ExcessHet=3.0103;FS=0.000;MLEAC=1;MLEAF=0.500;MQ=42.00;MQRankSum=0.000;QD=10.41;ReadPosRankSum=2.477;SOR=0.717	GT:AD:DP:GQ:PL	0/1:26,22:48:99:528,0,897
chrXIV	139531	.	C	A	2398.77	PASS	AC=1;AF=0.500;AN=2;BaseQRankSum=0.157;ClippingRankSum=0.000;DP=335;ExcessHet=3.0103;FS=8.371;MLEAC=1;MLEAF=0.500;MQ=40.07;MQRankSum=-1.078;QD=7.40;ReadPosRankSum=-6.038;SOR=0.358	GT:AD:DP:GQ:PL	0/1:238,86:324:99:2427,0,8064
chrXIV	141014	.	G	A	1075.77	PASS	AC=1;AF=0.500;AN=2;BaseQRankSum=-0.977;ClippingRankSum=0.000;DP=55;ExcessHet=3.0103;FS=3.944;MLEAC=1;MLEAF=0.500;MQ=41.73;MQRankSum=1.173;QD=19.56;ReadPosRankSum=0.760;SOR=1.371	GT:AD:DP:GQ:PL	0/1:24,31:55:99:1104,0,833
chrXIV	174661	.	G	A	890.77	PASS	AC=1;AF=0.500;AN=2;BaseQRankSum=0.105;ClippingRankSum=0.000;DP=45;ExcessHet=3.0103;FS=4.820;MLEAC=1;MLEAF=0.500;MQ=42.00;MQRankSum=0.000;QD=19.79;ReadPosRankSum=0.091;SOR=0.210	GT:AD:DP:GQ:PL	0/1:19,26:45:99:919,0,627
chrXIV	186035	.	C	T	1047.77	PASS	AC=1;AF=0.500;AN=2;BaseQRankSum=1.462;ClippingRankSum=0.000;DP=54;ExcessHet=3.0103;FS=2.350;MLEAC=1;MLEAF=0.500;MQ=42.00;MQRankSum=0.000;QD=19.40;ReadPosRankSum=1.239;SOR=1.112	GT:AD:DP:GQ:PL	0/1:24,30:54:99:1076,0,771
chrXIV	214948	.	G	A	925.77	PASS	AC=1;AF=0.500;AN=2;BaseQRankSum=1.395;ClippingRankSum=0.000;DP=46;ExcessHet=3.0103;FS=0.000;MLEAC=1;MLEAF=0.500;MQ=42.00;MQRankSum=0.000;QD=20.13;ReadPosRankSum=-0.064;SOR=0.569	GT:AD:DP:GQ:PL	0/1:21,25:46:99:954,0,742
chrXIV	217134	.	G	A	721.77	PASS	AC=1;AF=0.500;AN=2;BaseQRankSum=-1.608;ClippingRankSum=0.000;DP=43;ExcessHet=3.0103;FS=0.000;MLEAC=1;MLEAF=0.500;MQ=42.00;MQRankSum=0.000;QD=16.79;ReadPosRankSum=-0.689;SOR=0.818	GT:AD:DP:GQ:PL	0/1:23,20:43:99:750,0,1878
chrXIV	217145	.	C	T	738.77	PASS	AC=1;AF=0.500;AN=2;BaseQRankSum=-1.863;ClippingRankSum=0.000;DP=42;ExcessHet=3.0103;FS=1.770;MLEAC=1;MLEAF=0.500;MQ=42.00;MQRankSum=0.000;QD=17.59;ReadPosRankSum=-0.649;SOR=1.329	GT:AD:DP:GQ:PL	0/1:22,20:42:99:767,0,1844
chrXIV	230083	.	G	A	213.77	PASS	AC=1;AF=0.500;AN=2;BaseQRankSum=-0.790;ClippingRankSum=0.000;DP=17;ExcessHet=3.0103;FS=1.913;MLEAC=1;MLEAF=0.500;MQ=42.00;MQRankSum=0.000;QD=12.57;ReadPosRankSum=-0.197;SOR=0.330	GT:AD:DP:GQ:PL	0/1:10,7:17:99:242,0,377
chrXIV	234188	.	C	T	689.77	PASS	AC=1;AF=0.500;AN=2;BaseQRankSum=0.205;ClippingRankSum=0.000;DP=38;ExcessHet=3.0103;FS=4.803;MLEAC=1;MLEAF=0.500;MQ=42.00;MQRankSum=0.000;QD=18.64;ReadPosRankSum=1.399;SOR=1.354	GT:AD:DP:GQ:PL	0/1:17,20:37:99:718,0,579
chrXIV	270047	.	G	A	595.77	PASS	AC=1;AF=0.500;AN=2;BaseQRankSum=0.423;ClippingRankSum=0.000;DP=47;ExcessHet=3.0103;FS=13.345;MLEAC=1;MLEAF=0.500;MQ=41.69;MQRankSum=0.867;QD=12.68;ReadPosRankSum=-0.399;SOR=2.833	GT:AD:DP:GQ:PL	0/1:28,19:47:99:624,0,950
chrXIV	288536	.	C	T	649.77	PASS	AC=1;AF=0.500;AN=2;BaseQRankSum=1.205;ClippingRankSum=0.000;DP=52;ExcessHet=3.0103;FS=10.452;MLEAC=1;MLEAF=0.500;MQ=42.00;MQRankSum=0.000;QD=12.50;ReadPosRankSum=0.121;SOR=0.869	GT:AD:DP:GQ:PL	0/1:32,20:52:99:678,0,1067
chrXIV	288896	.	C	T	980.77	PASS	AC=1;AF=0.500;AN=2;BaseQRankSum=0.097;ClippingRankSum=0.000;DP=58;ExcessHet=3.0103;FS=1.012;MLEAC=1;MLEAF=0.500;MQ=41.76;MQRankSum=1.127;QD=17.21;ReadPosRankSum=-1.835;SOR=0.631	GT:AD:DP:GQ:PL	0/1:26,31:57:99:1009,0,821
chrXIV	307123	.	C	T	851.77	PASS	AC=1;AF=0.500;AN=2;BaseQRankSum=0.000;ClippingRankSum=0.000;DP=57;ExcessHet=3.0103;FS=4.161;MLEAC=1;MLEAF=0.500;MQ=42.00;MQRankSum=0.000;QD=15.21;ReadPosRankSum=1.021;SOR=1.445	GT:AD:DP:GQ:PL	0/1:30,26:56:99:880,0,1029
chrXIV	324278	.	C	T	1368.77	PASS	AC=1;AF=0.500;AN=2;BaseQRankSum=0.238;ClippingRankSum=0.000;DP=62;ExcessHet=3.0103;FS=0.000;MLEAC=1;MLEAF=0.500;MQ=42.00;MQRankSum=0.000;QD=22.44;ReadPosRankSum=1.243;SOR=0.809	GT:AD:DP:GQ:PL	0/1:24,37:61:99:1397,0,830
chrXIV	334987	.	C	T	757.77	PASS	AC=1;AF=0.500;AN=2;BaseQRankSum=-0.948;ClippingRankSum=0.000;DP=65;ExcessHet=3.0103;FS=0.964;MLEAC=1;MLEAF=0.500;MQ=42.00;MQRankSum=0.000;QD=11.84;ReadPosRankSum=-0.831;SOR=0.522	GT:AD:DP:GQ:PL	0/1:37,27:64:99:786,0,1211
chrXIV	345359	.	C	T	660.77	PASS	AC=1;AF=0.500;AN=2;BaseQRankSum=1.639;ClippingRankSum=0.000;DP=51;ExcessHet=3.0103;FS=1.114;MLEAC=1;MLEAF=0.500;MQ=41.15;MQRankSum=-0.923;QD=12.96;ReadPosRankSum=1.052;SOR=0.434	GT:AD:DP:GQ:PL	0/1:31,20:51:99:689,0,1104
chrXIV	349024	.	C	T	865.77	PASS	AC=1;AF=0.500;AN=2;BaseQRankSum=1.652;ClippingRankSum=0.000;DP=52;ExcessHet=3.0103;FS=1.072;MLEAC=1;MLEAF=0.500;MQ=42.00;MQRankSum=0.000;QD=16.65;ReadPosRankSum=-0.521;SOR=0.446	GT:AD:DP:GQ:PL	0/1:26,26:52:99:894,0,813
chrXIV	370110	.	C	T	507.77	PASS	AC=1;AF=0.500;AN=2;BaseQRankSum=-0.299;ClippingRankSum=0.000;DP=35;ExcessHet=3.0103;FS=0.000;MLEAC=1;MLEAF=0.500;MQ=42.00;MQRankSum=0.000;QD=14.93;ReadPosRankSum=-0.397;SOR=0.538	GT:AD:DP:GQ:PL	0/1:19,15:34:99:536,0,684
chrXIV	417024	.	C	T	493.77	PASS	AC=1;AF=0.500;AN=2;BaseQRankSum=-1.870;ClippingRankSum=0.000;DP=36;ExcessHet=3.0103;FS=5.023;MLEAC=1;MLEAF=0.500;MQ=42.00;MQRankSum=0.000;QD=14.11;ReadPosRankSum=-1.753;SOR=0.924	GT:AD:DP:GQ:PL	0/1:20,15:35:99:522,0,779
chrXIV	426741	.	C	T	546.77	PASS	AC=1;AF=0.500;AN=2;BaseQRankSum=0.164;ClippingRankSum=0.000;DP=38;ExcessHet=3.0103;FS=1.342;MLEAC=1;MLEAF=0.500;MQ=42.00;MQRankSum=0.000;QD=14.39;ReadPosRankSum=0.934;SOR=0.446	GT:AD:DP:GQ:PL	0/1:21,17:38:99:575,0,770
chrXIV	426950	.	G	A	646.77	PASS	AC=1;AF=0.500;AN=2;BaseQRankSum=1.048;ClippingRankSum=0.000;DP=46;ExcessHet=3.0103;FS=2.588;MLEAC=1;MLEAF=0.500;MQ=41.96;MQRankSum=-1.047;QD=14.06;ReadPosRankSum=-0.162;SOR=1.179	GT:AD:DP:GQ:PL	0/1:25,21:46:99:675,0,816
chrXIV	467256	.	G	A	764.77	PASS	AC=1;AF=0.500;AN=2;BaseQRankSum=0.800;ClippingRankSum=0.000;DP=47;ExcessHet=3.0103;FS=1.308;MLEAC=1;MLEAF=0.500;MQ=42.00;MQRankSum=0.000;QD=16.27;ReadPosRankSum=0.551;SOR=0.467	GT:AD:DP:GQ:PL	0/1:24,23:47:99:793,0,827
chrXIV	476013	.	G	A	864.77	PASS	AC=1;AF=0.500;AN=2;BaseQRankSum=-0.893;ClippingRankSum=0.000;DP=47;ExcessHet=3.0103;FS=5.137;MLEAC=1;MLEAF=0.500;MQ=42.00;MQRankSum=0.000;QD=18.40;ReadPosRankSum=-0.244;SOR=1.619	GT:AD:DP:GQ:PL	0/1:21,26:47:99:893,0,764
chrXIV	490906	.	G	A	946.77	PASS	AC=1;AF=0.500;AN=2;BaseQRankSum=1.738;ClippingRankSum=0.000;DP=59;ExcessHet=3.0103;FS=9.496;MLEAC=1;MLEAF=0.500;MQ=41.75;MQRankSum=1.001;QD=16.32;ReadPosRankSum=0.309;SOR=0.685	GT:AD:DP:GQ:PL	0/1:30,28:58:99:975,0,995
chrXIV	507161	.	G	A	427.77	PASS	AC=1;AF=0.500;AN=2;BaseQRankSum=1.500;ClippingRankSum=0.000;DP=22;ExcessHet=3.0103;FS=0.000;MLEAC=1;MLEAF=0.500;MQ=42.00;MQRankSum=0.000;QD=19.44;ReadPosRankSum=0.647;SOR=0.836	GT:AD:DP:GQ:PL	0/1:9,13:22:99:456,0,287
chrXIV	507741	.	G	A	826.77	PASS	AC=1;AF=0.500;AN=2;BaseQRankSum=1.535;ClippingRankSum=0.000;DP=51;ExcessHet=3.0103;FS=1.068;MLEAC=1;MLEAF=0.500;MQ=42.00;MQRankSum=0.000;QD=16.21;ReadPosRankSum=0.490;SOR=0.507	GT:AD:DP:GQ:PL	0/1:27,24:51:99:855,0,907
chrXIV	507819	.	G	A	859.77	PASS	AC=1;AF=0.500;AN=2;BaseQRankSum=-1.753;ClippingRankSum=0.000;DP=45;ExcessHet=3.0103;FS=0.000;MLEAC=1;MLEAF=0.500;MQ=42.00;MQRankSum=0.000;QD=19.54;ReadPosRankSum=-0.440;SOR=0.631	GT:AD:DP:GQ:PL	0/1:19,25:44:99:888,0,656
chrXIV	548026	.	G	A	749.77	PASS	AC=1;AF=0.500;AN=2;BaseQRankSum=-0.125;ClippingRankSum=0.000;DP=40;ExcessHet=3.0103;FS=0.000;MLEAC=1;MLEAF=0.500;MQ=42.00;MQRankSum=0.000;QD=18.74;ReadPosRankSum=0.228;SOR=0.874	GT:AD:DP:GQ:PL	0/1:19,21:40:99:778,0,701
chrXIV	559168	.	G	A	920.77	PASS	AC=1;AF=0.500;AN=2;BaseQRankSum=-1.939;ClippingRankSum=0.000;DP=58;ExcessHet=3.0103;FS=15.552;MLEAC=1;MLEAF=0.500;MQ=41.51;MQRankSum=1.664;QD=15.88;ReadPosRankSum=0.468;SOR=0.056	GT:AD:DP:GQ:PL	0/1:25,33:58:99:949,0,837
chrXIV	559714	.	C	T	894.77	PASS	AC=1;AF=0.500;AN=2;BaseQRankSum=3.353;ClippingRankSum=0.000;DP=54;ExcessHet=3.0103;FS=7.380;MLEAC=1;MLEAF=0.500;MQ=42.00;MQRankSum=0.000;QD=16.57;ReadPosRankSum=2.675;SOR=1.388	GT:AD:DP:GQ:PL	0/1:28,26:54:99:923,0,906
chrXIV	588012	.	G	A	554.77	PASS	AC=1;AF=0.500;AN=2;BaseQRankSum=0.163;ClippingRankSum=0.000;DP=38;ExcessHet=3.0103;FS=2.742;MLEAC=1;MLEAF=0.500;MQ=41.95;MQRankSum=-1.001;QD=14.60;ReadPosRankSum=-0.726;SOR=1.179	GT:AD:DP:GQ:PL	0/1:20,18:38:99:583,0,658
chrXIV	610853	.	G	A	714.77	PASS	AC=1;AF=0.500;AN=2;BaseQRankSum=-0.695;ClippingRankSum=0.000;DP=43;ExcessHet=3.0103;FS=3.119;MLEAC=1;MLEAF=0.500;MQ=41.91;MQRankSum=-1.365;QD=16.62;ReadPosRankSum=1.244;SOR=0.269	GT:AD:DP:GQ:PL	0/1:21,22:43:99:743,0,738
chrXIV	619434	.	C	T	437.77	PASS	AC=1;AF=0.500;AN=2;BaseQRankSum=-0.350;ClippingRankSum=0.000;DP=43;ExcessHet=3.0103;FS=7.005;MLEAC=1;MLEAF=0.500;MQ=41.66;MQRankSum=-1.200;QD=10.68;ReadPosRankSum=-1.658;SOR=1.535	GT:AD:DP:GQ:PL	0/1:25,16:41:99:466,0,874
chrXIV	619475	.	C	T	374.77	PASS	AC=1;AF=0.500;AN=2;BaseQRankSum=0.146;ClippingRankSum=0.000;DP=55;ExcessHet=3.0103;FS=0.000;MLEAC=1;MLEAF=0.500;MQ=41.74;MQRankSum=-1.571;QD=6.94;ReadPosRankSum=-0.349;SOR=0.807	GT:AD:DP:GQ:PL	0/1:39,15:54:99:403,0,1335
chrXIV	619520	.	C	T	607.77	PASS	AC=1;AF=0.500;AN=2;BaseQRankSum=0.560;ClippingRankSum=0.000;DP=60;ExcessHet=3.0103;FS=0.000;MLEAC=1;MLEAF=0.500;MQ=41.76;MQRankSum=-1.396;QD=10.48;ReadPosRankSum=-0.920;SOR=0.887	GT:AD:DP:GQ:PL	0/1:39,19:58:99:636,0,1322
chrXIV	619640	.	C	T	454.77	PASS	AC=1;AF=0.500;AN=2;BaseQRankSum=1.231;ClippingRankSum=0.000;DP=48;ExcessHet=3.0103;FS=2.982;MLEAC=1;MLEAF=0.500;MQ=42.00;MQRankSum=0.000;QD=9.68;ReadPosRankSum=0.032;SOR=1.228	GT:AD:DP:GQ:PL	0/1:32,15:47:99:483,0,1091
chrXIV	620912	.	G	A	929.77	PASS	AC=1;AF=0.500;AN=2;BaseQRankSum=-0.886;ClippingRankSum=0.000;DP=54;ExcessHet=3.0103;FS=8.109;MLEAC=1;MLEAF=0.500;MQ=42.00;MQRankSum=0.000;QD=17.22;ReadPosRankSum=-1.652;SOR=1.899	GT:AD:DP:GQ:PL	0/1:26,28:54:99:958,0,922
chrXIV	627576	.	G	A	972.77	PASS	AC=1;AF=0.500;AN=2;BaseQRankSum=0.139;ClippingRankSum=0.000;DP=45;ExcessHet=3.0103;FS=0.000;MLEAC=1;MLEAF=0.500;MQ=41.60;MQRankSum=-1.247;QD=22.11;ReadPosRankSum=0.435;SOR=0.838	GT:AD:DP:GQ:PL	0/1:15,29:44:99:1001,0,443
chrXIV	630717	.	C	T	806.77	PASS	AC=1;AF=0.500;AN=2;BaseQRankSum=0.541;ClippingRankSum=0.000;DP=51;ExcessHet=3.0103;FS=2.463;MLEAC=1;MLEAF=0.500;MQ=41.96;MQRankSum=-0.960;QD=16.14;ReadPosRankSum=0.961;SOR=1.250	GT:AD:DP:GQ:PL	0/1:25,25:50:99:835,0,844
chrXIV	647614	.	C	T	1373.77	PASS	AC=1;AF=0.500;AN=2;BaseQRankSum=1.687;ClippingRankSum=0.000;DP=60;ExcessHet=3.0103;FS=15.172;MLEAC=1;MLEAF=0.500;MQ=41.97;MQRankSum=-0.689;QD=23.69;ReadPosRankSum=-1.188;SOR=1.329	GT:AD:DP:GQ:PL	0/1:20,38:58:99:1402,0,610
chrXIV	652466	.	G	A	810.77	PASS	AC=1;AF=0.500;AN=2;BaseQRankSum=-1.220;ClippingRankSum=0.000;DP=38;ExcessHet=3.0103;FS=0.000;MLEAC=1;MLEAF=0.500;MQ=42.00;MQRankSum=0.000;QD=21.34;ReadPosRankSum=-0.413;SOR=0.804	GT:AD:DP:GQ:PL	0/1:14,24:38:99:839,0,451
chrXIV	655072	.	C	T	802.77	PASS	AC=1;AF=0.500;AN=2;BaseQRankSum=-1.285;ClippingRankSum=0.000;DP=47;ExcessHet=3.0103;FS=16.017;MLEAC=1;MLEAF=0.500;MQ=42.00;MQRankSum=0.000;QD=17.08;ReadPosRankSum=0.930;SOR=2.933	GT:AD:DP:GQ:PL	0/1:21,26:47:99:831,0,748
chrXIV	662594	.	G	A	591.77	PASS	AC=1;AF=0.500;AN=2;BaseQRankSum=1.487;ClippingRankSum=0.000;DP=35;ExcessHet=3.0103;FS=0.000;MLEAC=1;MLEAF=0.500;MQ=41.05;MQRankSum=0.330;QD=16.91;ReadPosRankSum=-0.357;SOR=0.727	GT:AD:DP:GQ:PL	0/1:16,19:35:99:620,0,475
chrXIV	670652	.	G	A	990.77	PASS	AC=1;AF=0.500;AN=2;BaseQRankSum=1.955;ClippingRankSum=0.000;DP=68;ExcessHet=3.0103;FS=2.068;MLEAC=1;MLEAF=0.500;MQ=41.75;MQRankSum=-1.582;QD=14.57;ReadPosRankSum=0.430;SOR=1.051	GT:AD:DP:GQ:PL	0/1:38,30:68:99:1019,0,1230
chrXIV	685996	.	G	A	1279.77	PASS	AC=1;AF=0.500;AN=2;BaseQRankSum=-0.283;ClippingRankSum=0.000;DP=70;ExcessHet=3.0103;FS=12.871;MLEAC=1;MLEAF=0.500;MQ=42.00;MQRankSum=0.000;QD=18.55;ReadPosRankSum=-0.193;SOR=0.819	GT:AD:DP:GQ:PL	0/1:30,39:69:99:1308,0,993
chrXIV	728529	.	G	A	1022.77	PASS	AC=1;AF=0.500;AN=2;BaseQRankSum=-0.482;ClippingRankSum=0.000;DP=47;ExcessHet=3.0103;FS=1.234;MLEAC=1;MLEAF=0.500;MQ=41.70;MQRankSum=1.373;QD=21.76;ReadPosRankSum=0.063;SOR=0.465	GT:AD:DP:GQ:PL	0/1:17,30:47:99:1051,0,566
chrXIV	734407	.	G	A	1170.77	PASS	AC=1;AF=0.500;AN=2;BaseQRankSum=0.672;ClippingRankSum=0.000;DP=48;ExcessHet=3.0103;FS=4.499;MLEAC=1;MLEAF=0.500;MQ=42.00;MQRankSum=0.000;QD=24.39;ReadPosRankSum=0.559;SOR=0.223	GT:AD:DP:GQ:PL	0/1:16,32:48:99:1199,0,468
chrXV	132899	.	C	T	923.77	PASS	AC=1;AF=0.500;AN=2;BaseQRankSum=-2.609;ClippingRankSum=0.000;DP=41;ExcessHet=3.0103;FS=0.000;MLEAC=1;MLEAF=0.500;MQ=41.64;MQRankSum=1.520;QD=22.53;ReadPosRankSum=-0.985;SOR=0.565	GT:AD:DP:GQ:PL	0/1:13,28:41:99:952,0,438
chrXV	136133	.	C	T	1000.77	PASS	AC=1;AF=0.500;AN=2;BaseQRankSum=2.380;ClippingRankSum=0.000;DP=60;ExcessHet=3.0103;FS=0.998;MLEAC=1;MLEAF=0.500;MQ=41.97;MQRankSum=-0.967;QD=16.68;ReadPosRankSum=2.500;SOR=0.979	GT:AD:DP:GQ:PL	0/1:30,30:60:99:1029,0,938
chrXV	144987	.	G	A	605.77	PASS	AC=1;AF=0.500;AN=2;BaseQRankSum=-1.288;ClippingRankSum=0.000;DP=46;ExcessHet=3.0103;FS=4.335;MLEAC=1;MLEAF=0.500;MQ=42.00;MQRankSum=0.000;QD=13.17;ReadPosRankSum=0.148;SOR=0.280	GT:AD:DP:GQ:PL	0/1:26,20:46:99:634,0,994
chrXV	243061	.	C	T	633.77	PASS	AC=1;AF=0.500;AN=2;BaseQRankSum=0.623;ClippingRankSum=0.000;DP=37;ExcessHet=3.0103;FS=0.000;MLEAC=1;MLEAF=0.500;MQ=42.00;MQRankSum=0.000;QD=17.13;ReadPosRankSum=0.913;SOR=0.776	GT:AD:DP:GQ:PL	0/1:18,19:37:99:662,0,619
chrXV	250490	.	C	T	1047.77	PASS	AC=1;AF=0.500;AN=2;BaseQRankSum=0.255;ClippingRankSum=0.000;DP=55;ExcessHet=3.0103;FS=2.258;MLEAC=1;MLEAF=0.500;MQ=41.55;MQRankSum=0.203;QD=19.05;ReadPosRankSum=-0.054;SOR=1.022	GT:AD:DP:GQ:PL	0/1:25,30:55:99:1076,0,859
chrXV	256463	.	C	T	898.77	PASS	AC=1;AF=0.500;AN=2;BaseQRankSum=-0.462;ClippingRankSum=0.000;DP=54;ExcessHet=3.0103;FS=3.933;MLEAC=1;MLEAF=0.500;MQ=41.74;MQRankSum=-0.857;QD=16.64;ReadPosRankSum=-0.009;SOR=1.282	GT:AD:DP:GQ:PL	0/1:24,30:54:99:927,0,738
chrXV	257811	.	G	A	648.77	PASS	AC=1;AF=0.500;AN=2;BaseQRankSum=0.937;ClippingRankSum=0.000;DP=36;ExcessHet=3.0103;FS=1.402;MLEAC=1;MLEAF=0.500;MQ=42.00;MQRankSum=0.000;QD=18.54;ReadPosRankSum=0.266;SOR=1.140	GT:AD:DP:GQ:PL	0/1:14,21:35:99:677,0,431
chrXV	269781	.	C	T	1219.77	PASS	AC=1;AF=0.500;AN=2;BaseQRankSum=0.191;ClippingRankSum=0.000;DP=49;ExcessHet=3.0103;FS=0.000;MLEAC=1;MLEAF=0.500;MQ=41.63;MQRankSum=0.354;QD=24.89;ReadPosRankSum=-1.516;SOR=1.051	GT:AD:DP:GQ:PL	0/1:13,36:49:99:1248,0,400
chrXV	364300	.	G	A	845.77	PASS	AC=1;AF=0.500;AN=2;BaseQRankSum=1.375;ClippingRankSum=0.000;DP=52;ExcessHet=3.0103;FS=0.000;MLEAC=1;MLEAF=0.500;MQ=41.73;MQRankSum=1.040;QD=16.92;ReadPosRankSum=0.012;SOR=0.853	GT:AD:DP:GQ:PL	0/1:25,25:50:99:874,0,851
chrXV	370018	.	G	A	787.77	PASS	AC=1;AF=0.500;AN=2;BaseQRankSum=1.570;ClippingRankSum=0.000;DP=54;ExcessHet=3.0103;FS=12.473;MLEAC=1;MLEAF=0.500;MQ=41.46;MQRankSum=-0.135;QD=14.86;ReadPosRankSum=-0.111;SOR=0.735	GT:AD:DP:GQ:PL	0/1:29,24:53:99:816,0,919
chrXV	370523	.	C	T	1352.77	PASS	AC=1;AF=0.500;AN=2;BaseQRankSum=-1.498;ClippingRankSum=0.000;DP=68;ExcessHet=3.0103;FS=1.176;MLEAC=1;MLEAF=0.500;MQ=41.22;MQRankSum=-1.841;QD=19.89;ReadPosRankSum=1.396;SOR=0.441	GT:AD:DP:GQ:PL	0/1:29,39:68:99:1381,0,1079
chrXV	395697	.	C	T	965.77	PASS	AC=1;AF=0.500;AN=2;BaseQRankSum=2.116;ClippingRankSum=0.000;DP=49;ExcessHet=3.0103;FS=0.000;MLEAC=1;MLEAF=0.500;MQ=42.00;MQRankSum=0.000;QD=20.12;ReadPosRankSum=-1.952;SOR=0.546	GT:AD:DP:GQ:PL	0/1:19,29:48:99:994,0,506
chrXV	408448	.	G	A	442.77	PASS	AC=1;AF=0.500;AN=2;BaseQRankSum=-1.919;ClippingRankSum=0.000;DP=34;ExcessHet=3.0103;FS=0.000;MLEAC=1;MLEAF=0.500;MQ=41.88;MQRankSum=-1.481;QD=13.02;ReadPosRankSum=-0.860;SOR=0.716	GT:AD:DP:GQ:PL	0/1:18,16:34:99:471,0,631
chrXV	411174	.	G	A	685.77	PASS	AC=1;AF=0.500;AN=2;BaseQRankSum=0.708;ClippingRankSum=0.000;DP=47;ExcessHet=3.0103;FS=6.054;MLEAC=1;MLEAF=0.500;MQ=42.00;MQRankSum=0.000;QD=14.59;ReadPosRankSum=0.440;SOR=0.746	GT:AD:DP:GQ:PL	0/1:26,21:47:99:714,0,933
chrXV	427300	.	G	A	708.77	PASS	AC=1;AF=0.500;AN=2;BaseQRankSum=1.830;ClippingRankSum=0.000;DP=38;ExcessHet=3.0103;FS=1.342;MLEAC=1;MLEAF=0.500;MQ=42.00;MQRankSum=0.000;QD=18.65;ReadPosRankSum=0.548;SOR=0.446	GT:AD:DP:GQ:PL	0/1:18,20:38:99:737,0,564
chrXV	427375	.	C	T	877.77	PASS	AC=1;AF=0.500;AN=2;BaseQRankSum=0.801;ClippingRankSum=0.000;DP=41;ExcessHet=3.0103;FS=9.218;MLEAC=1;MLEAF=0.500;MQ=42.00;MQRankSum=0.000;QD=21.41;ReadPosRankSum=0.715;SOR=1.192	GT:AD:DP:GQ:PL	0/1:16,25:41:99:906,0,512
chrXV	431283	.	C	T	790.77	PASS	AC=1;AF=0.500;AN=2;BaseQRankSum=0.756;ClippingRankSum=0.000;DP=49;ExcessHet=3.0103;FS=1.115;MLEAC=1;MLEAF=0.500;MQ=42.00;MQRankSum=0.000;QD=16.14;ReadPosRankSum=0.854;SOR=0.990	GT:AD:DP:GQ:PL	0/1:26,23:49:99:819,0,956
chrXV	474024	.	C	T	964.77	PASS	AC=1;AF=0.500;AN=2;BaseQRankSum=-0.682;ClippingRankSum=0.000;DP=64;ExcessHet=3.0103;FS=0.000;MLEAC=1;MLEAF=0.500;MQ=41.78;MQRankSum=0.942;QD=15.07;ReadPosRankSum=0.598;SOR=0.657	GT:AD:DP:GQ:PL	0/1:35,29:64:99:993,0,1245
chrXV	474316	.	C	T	858.77	PASS	AC=1;AF=0.500;AN=2;BaseQRankSum=0.053;ClippingRankSum=0.000;DP=54;ExcessHet=3.0103;FS=1.329;MLEAC=1;MLEAF=0.500;MQ=41.73;MQRankSum=-1.040;QD=15.90;ReadPosRankSum=0.637;SOR=0.385	GT:AD:DP:GQ:PL	0/1:29,25:54:99:887,0,1079
chrXV	483038	.	C	T	699.77	PASS	AC=1;AF=0.500;AN=2;BaseQRankSum=0.855;ClippingRankSum=0.000;DP=42;ExcessHet=3.0103;FS=0.000;MLEAC=1;MLEAF=0.500;MQ=42.00;MQRankSum=0.000;QD=16.66;ReadPosRankSum=0.151;SOR=0.693	GT:AD:DP:GQ:PL	0/1:21,21:42:99:728,0,701
chrXV	483239	.	C	T	911.77	PASS	AC=1;AF=0.500;AN=2;BaseQRankSum=1.077;ClippingRankSum=0.000;DP=54;ExcessHet=3.0103;FS=0.000;MLEAC=1;MLEAF=0.500;MQ=42.00;MQRankSum=0.000;QD=16.88;ReadPosRankSum=0.011;SOR=0.555	GT:AD:DP:GQ:PL	0/1:27,27:54:99:940,0,929
chrXV	494761	.	G	A	647.77	PASS	AC=1;AF=0.500;AN=2;BaseQRankSum=-1.893;ClippingRankSum=0.000;DP=43;ExcessHet=3.0103;FS=1.192;MLEAC=1;MLEAF=0.500;MQ=42.00;MQRankSum=0.000;QD=15.06;ReadPosRankSum=-1.064;SOR=0.446	GT:AD:DP:GQ:PL	0/1:20,23:43:99:676,0,687
chrXV	512019	.	G	A	768.77	PASS	AC=1;AF=0.500;AN=2;BaseQRankSum=0.423;ClippingRankSum=0.000;DP=48;ExcessHet=3.0103;FS=0.000;MLEAC=1;MLEAF=0.500;MQ=42.00;MQRankSum=0.000;QD=16.02;ReadPosRankSum=-0.797;SOR=0.811	GT:AD:DP:GQ:PL	0/1:23,25:48:99:797,0,693
chrXV	516840	.	C	T	788.77	PASS	AC=1;AF=0.500;AN=2;BaseQRankSum=-0.728;ClippingRankSum=0.000;DP=51;ExcessHet=3.0103;FS=2.371;MLEAC=1;MLEAF=0.500;MQ=41.39;MQRankSum=1.825;QD=15.47;ReadPosRankSum=-1.030;SOR=0.679	GT:AD:DP:GQ:PL	0/1:25,26:51:99:817,0,838
chrXV	528597	.	C	T	789.77	PASS	AC=1;AF=0.500;AN=2;BaseQRankSum=1.090;ClippingRankSum=0.000;DP=40;ExcessHet=3.0103;FS=2.817;MLEAC=1;MLEAF=0.500;MQ=41.63;MQRankSum=1.214;QD=19.74;ReadPosRankSum=0.881;SOR=1.118	GT:AD:DP:GQ:PL	0/1:17,23:40:99:818,0,510
chrXV	531214	.	G	A	612.77	PASS	AC=1;AF=0.500;AN=2;BaseQRankSum=-0.899;ClippingRankSum=0.000;DP=31;ExcessHet=3.0103;FS=8.042;MLEAC=1;MLEAF=0.500;MQ=42.00;MQRankSum=0.000;QD=19.77;ReadPosRankSum=-0.547;SOR=1.668	GT:AD:DP:GQ:PL	0/1:14,17:31:99:641,0,528
chrXV	539183	.	C	T	1012.77	PASS	AC=1;AF=0.500;AN=2;BaseQRankSum=0.495;ClippingRankSum=0.000;DP=59;ExcessHet=3.0103;FS=1.040;MLEAC=1;MLEAF=0.500;MQ=41.75;MQRankSum=1.053;QD=17.77;ReadPosRankSum=1.095;SOR=0.904	GT:AD:DP:GQ:PL	0/1:28,29:57:99:1041,0,942
chrXV	574710	.	G	A	504.77	PASS	AC=1;AF=0.500;AN=2;BaseQRankSum=-0.462;ClippingRankSum=0.000;DP=43;ExcessHet=3.0103;FS=9.253;MLEAC=1;MLEAF=0.500;MQ=41.95;MQRankSum=-1.131;QD=11.74;ReadPosRankSum=0.271;SOR=1.806	GT:AD:DP:GQ:PL	0/1:25,18:43:99:533,0,883
chrXV	574975	.	C	T	636.77	PASS	AC=1;AF=0.500;AN=2;BaseQRankSum=1.681;ClippingRankSum=0.000;DP=33;ExcessHet=3.0103;FS=1.569;MLEAC=1;MLEAF=0.500;MQ=42.00;MQRankSum=0.000;QD=19.30;ReadPosRankSum=0.867;SOR=1.302	GT:AD:DP:GQ:PL	0/1:15,18:33:99:665,0,464
chrXV	580161	.	C	T	667.77	PASS	AC=1;AF=0.500;AN=2;BaseQRankSum=0.957;ClippingRankSum=0.000;DP=37;ExcessHet=3.0103;FS=2.908;MLEAC=1;MLEAF=0.500;MQ=42.00;MQRankSum=0.000;QD=18.05;ReadPosRankSum=0.476;SOR=1.232	GT:AD:DP:GQ:PL	0/1:17,20:37:99:696,0,596
chrXV	618477	.	C	T	680.77	PASS	AC=1;AF=0.500;AN=2;BaseQRankSum=1.179;ClippingRankSum=0.000;DP=35;ExcessHet=3.0103;FS=4.938;MLEAC=1;MLEAF=0.500;MQ=41.89;MQRankSum=-1.202;QD=19.45;ReadPosRankSum=-0.045;SOR=1.349	GT:AD:DP:GQ:PL	0/1:15,20:35:99:709,0,545
chrXV	624349	.	C	T	728.77	PASS	AC=1;AF=0.500;AN=2;BaseQRankSum=0.560;ClippingRankSum=0.000;DP=43;ExcessHet=3.0103;FS=1.174;MLEAC=1;MLEAF=0.500;MQ=42.00;MQRankSum=0.000;QD=16.95;ReadPosRankSum=1.475;SOR=0.941	GT:AD:DP:GQ:PL	0/1:20,23:43:99:757,0,601
chrXV	632361	.	G	A	726.77	PASS	AC=1;AF=0.500;AN=2;BaseQRankSum=-0.166;ClippingRankSum=0.000;DP=64;ExcessHet=3.0103;FS=2.101;MLEAC=1;MLEAF=0.500;MQ=42.00;MQRankSum=0.000;QD=11.36;ReadPosRankSum=1.196;SOR=0.465	GT:AD:DP:GQ:PL	0/1:38,26:64:99:755,0,1260
chrXV	663777	.	G	A	686.77	PASS	AC=1;AF=0.500;AN=2;BaseQRankSum=0.647;ClippingRankSum=0.000;DP=47;ExcessHet=3.0103;FS=2.779;MLEAC=1;MLEAF=0.500;MQ=41.40;MQRankSum=-0.125;QD=14.93;ReadPosRankSum=0.192;SOR=0.358	GT:AD:DP:GQ:PL	0/1:25,21:46:99:715,0,871
chrXV	693484	.	G	A	984.77	PASS	AC=1;AF=0.500;AN=2;BaseQRankSum=0.559;ClippingRankSum=0.000;DP=47;ExcessHet=3.0103;FS=1.166;MLEAC=1;MLEAF=0.500;MQ=41.69;MQRankSum=-0.780;QD=20.95;ReadPosRankSum=1.005;SOR=1.051	GT:AD:DP:GQ:PL	0/1:19,28:47:99:1013,0,633
chrXV	719653	.	C	T	851.77	PASS	AC=1;AF=0.500;AN=2;BaseQRankSum=0.681;ClippingRankSum=0.000;DP=52;ExcessHet=3.0103;FS=1.083;MLEAC=1;MLEAF=0.500;MQ=41.73;MQRankSum=-0.962;QD=16.38;ReadPosRankSum=-1.946;SOR=1.027	GT:AD:DP:GQ:PL	0/1:26,26:52:99:880,0,940
chrXV	733726	.	C	T	700.77	PASS	AC=1;AF=0.500;AN=2;BaseQRankSum=2.026;ClippingRankSum=0.000;DP=47;ExcessHet=3.0103;FS=0.000;MLEAC=1;MLEAF=0.500;MQ=42.00;MQRankSum=0.000;QD=15.23;ReadPosRankSum=1.210;SOR=0.883	GT:AD:DP:GQ:PL	0/1:26,20:46:99:729,0,905
chrXV	759320	.	C	T	1508.77	PASS	AC=2;AF=1.00;AN=2;DP=43;ExcessHet=3.0103;FS=0.000;MLEAC=2;MLEAF=1.00;MQ=41.11;QD=30.13;SOR=1.127	GT:AD:DP:GQ:PL	1/1:0,42:42:99:1537,126,0
chrXV	775367	.	G	A	401.77	PASS	AC=1;AF=0.500;AN=2;BaseQRankSum=1.071;ClippingRankSum=0.000;DP=25;ExcessHet=3.0103;FS=6.455;MLEAC=1;MLEAF=0.500;MQ=42.00;MQRankSum=0.000;QD=16.07;ReadPosRankSum=-0.254;SOR=0.124	GT:AD:DP:GQ:PL	0/1:13,12:25:99:430,0,409
chrXV	780056	.	C	T	644.77	PASS	AC=1;AF=0.500;AN=2;BaseQRankSum=-0.673;ClippingRankSum=0.000;DP=46;ExcessHet=3.0103;FS=2.569;MLEAC=1;MLEAF=0.500;MQ=41.96;MQRankSum=-1.047;QD=14.02;ReadPosRankSum=1.006;SOR=0.508	GT:AD:DP:GQ:PL	0/1:25,21:46:99:673,0,963
chrXV	797361	.	C	T	500.77	PASS	AC=1;AF=0.500;AN=2;BaseQRankSum=-1.279;ClippingRankSum=0.000;DP=35;ExcessHet=3.0103;FS=0.000;MLEAC=1;MLEAF=0.500;MQ=40.64;MQRankSum=-1.048;QD=15.17;ReadPosRankSum=-2.391;SOR=0.593	GT:AD:DP:GQ:PL	0/1:17,16:33:99:529,0,622
chrXV	813259	.	C	T	994.77	PASS	AC=1;AF=0.500;AN=2;BaseQRankSum=-1.016;ClippingRankSum=0.000;DP=69;ExcessHet=3.0103;FS=4.790;MLEAC=1;MLEAF=0.500;MQ=41.79;MQRankSum=-0.971;QD=14.63;ReadPosRankSum=1.306;SOR=0.956	GT:AD:DP:GQ:PL	0/1:34,34:68:99:1023,0,1086
chrXV	832379	.	G	A	1547.77	PASS	AC=1;AF=0.500;AN=2;BaseQRankSum=-2.395;ClippingRankSum=0.000;DP=85;ExcessHet=3.0103;FS=0.000;MLEAC=1;MLEAF=0.500;MQ=41.98;MQRankSum=-0.817;QD=18.88;ReadPosRankSum=0.091;SOR=0.662	GT:AD:DP:GQ:PL	0/1:34,48:82:99:1576,0,1130
chrXV	842544	.	G	A	437.77	PASS	AC=1;AF=0.500;AN=2;BaseQRankSum=-1.347;ClippingRankSum=0.000;DP=28;ExcessHet=3.0103;FS=4.151;MLEAC=1;MLEAF=0.500;MQ=42.00;MQRankSum=0.000;QD=15.63;ReadPosRankSum=-0.896;SOR=0.138	GT:AD:DP:GQ:PL	0/1:14,14:28:99:466,0,510
chrXV	869091	.	G	A	373.77	PASS	AC=1;AF=0.500;AN=2;BaseQRankSum=-0.744;ClippingRankSum=0.000;DP=24;ExcessHet=3.0103;FS=10.488;MLEAC=1;MLEAF=0.500;MQ=42.00;MQRankSum=0.000;QD=16.25;ReadPosRankSum=0.066;SOR=2.652	GT:AD:DP:GQ:PL	0/1:11,12:23:99:402,0,374
chrXV	877541	.	G	A	1037.77	PASS	AC=1;AF=0.500;AN=2;BaseQRankSum=-0.464;ClippingRankSum=0.000;DP=56;ExcessHet=3.0103;FS=3.866;MLEAC=1;MLEAF=0.500;MQ=42.00;MQRankSum=0.000;QD=19.22;ReadPosRankSum=-0.864;SOR=1.284	GT:AD:DP:GQ:PL	0/1:22,32:54:99:1066,0,706
chrXV	882559	.	C	T	291.77	PASS	AC=1;AF=0.500;AN=2;BaseQRankSum=1.653;ClippingRankSum=0.000;DP=23;ExcessHet=3.0103;FS=0.000;MLEAC=1;MLEAF=0.500;MQ=41.38;MQRankSum=0.891;QD=12.69;ReadPosRankSum=0.891;SOR=0.346	GT:AD:DP:GQ:PL	0/1:14,9:23:99:320,0,561
chrXV	882729	.	G	A	586.77	PASS	AC=1;AF=0.500;AN=2;BaseQRankSum=1.258;ClippingRankSum=0.000;DP=43;ExcessHet=3.0103;FS=3.014;MLEAC=1;MLEAF=0.500;MQ=42.00;MQRankSum=0.000;QD=13.65;ReadPosRankSum=-0.241;SOR=1.353	GT:AD:DP:GQ:PL	0/1:24,19:43:99:615,0,671
chrXV	885802	.	G	A	791.77	PASS	AC=1;AF=0.500;AN=2;BaseQRankSum=-1.351;ClippingRankSum=0.000;DP=53;ExcessHet=3.0103;FS=0.000;MLEAC=1;MLEAF=0.500;MQ=41.65;MQRankSum=-1.777;QD=14.94;ReadPosRankSum=1.548;SOR=0.627	GT:AD:DP:GQ:PL	0/1:27,26:53:99:820,0,967
chrXV	895875	.	C	T	935.77	PASS	AC=1;AF=0.500;AN=2;BaseQRankSum=1.338;ClippingRankSum=0.000;DP=43;ExcessHet=3.0103;FS=0.000;MLEAC=1;MLEAF=0.500;MQ=42.00;MQRankSum=0.000;QD=21.76;ReadPosRankSum=1.345;SOR=0.817	GT:AD:DP:GQ:PL	0/1:17,26:43:99:964,0,560
chrXV	923245	.	C	T	788.77	PASS	AC=1;AF=0.500;AN=2;BaseQRankSum=-0.617;ClippingRankSum=0.000;DP=40;ExcessHet=3.0103;FS=0.000;MLEAC=1;MLEAF=0.500;MQ=42.00;MQRankSum=0.000;QD=19.72;ReadPosRankSum=-1.331;SOR=0.668	GT:AD:DP:GQ:PL	0/1:15,25:40:99:817,0,456
chrXV	939049	.	G	A	779.77	PASS	AC=1;AF=0.500;AN=2;BaseQRankSum=0.728;ClippingRankSum=0.000;DP=40;ExcessHet=3.0103;FS=4.756;MLEAC=1;MLEAF=0.500;MQ=42.00;MQRankSum=0.000;QD=19.49;ReadPosRankSum=0.836;SOR=1.609	GT:AD:DP:GQ:PL	0/1:18,22:40:99:808,0,598
chrXV	953680	.	C	T	799.77	PASS	AC=1;AF=0.500;AN=2;BaseQRankSum=0.841;ClippingRankSum=0.000;DP=40;ExcessHet=3.0103;FS=4.677;MLEAC=1;MLEAF=0.500;MQ=42.00;MQRankSum=0.000;QD=20.51;ReadPosRankSum=0.456;SOR=0.912	GT:AD:DP:GQ:PL	0/1:17,22:39:99:828,0,593
chrXV	963035	.	G	A	583.77	PASS	AC=1;AF=0.500;AN=2;BaseQRankSum=1.266;ClippingRankSum=0.000;DP=49;ExcessHet=3.0103;FS=0.000;MLEAC=1;MLEAF=0.500;MQ=42.00;MQRankSum=0.000;QD=11.91;ReadPosRankSum=-0.190;SOR=0.671	GT:AD:DP:GQ:PL	0/1:30,19:49:99:612,0,1007
chrXV	1010734	.	G	A	843.77	PASS	AC=1;AF=0.500;AN=2;BaseQRankSum=-1.484;ClippingRankSum=0.000;DP=53;ExcessHet=3.0103;FS=7.877;MLEAC=1;MLEAF=0.500;MQ=41.68;MQRankSum=0.055;QD=16.23;ReadPosRankSum=0.519;SOR=0.185	GT:AD:DP:GQ:PL	0/1:25,27:52:99:872,0,894
chrXV	1026032	.	G	A	808.77	PASS	AC=1;AF=0.500;AN=2;BaseQRankSum=1.090;ClippingRankSum=0.000;DP=46;ExcessHet=3.0103;FS=0.000;MLEAC=1;MLEAF=0.500;MQ=41.37;MQRankSum=1.705;QD=17.97;ReadPosRankSum=1.476;SOR=0.693	GT:AD:DP:GQ:PL	0/1:19,26:45:99:837,0,549
chrXV	1031091	.	C	T	390.77	PASS	AC=1;AF=0.500;AN=2;BaseQRankSum=-1.406;ClippingRankSum=0.000;DP=31;ExcessHet=3.0103;FS=0.000;MLEAC=1;MLEAF=0.500;MQ=42.00;MQRankSum=0.000;QD=12.61;ReadPosRankSum=-0.802;SOR=0.850	GT:AD:DP:GQ:PL	0/1:17,14:31:99:419,0,584
chrXVI	24961	.	G	A	657.77	PASS	AC=1;AF=0.500;AN=2;BaseQRankSum=-0.078;ClippingRankSum=0.000;DP=44;ExcessHet=3.0103;FS=2.755;MLEAC=1;MLEAF=0.500;MQ=41.35;MQRankSum=-1.398;QD=15.66;ReadPosRankSum=0.014;SOR=1.375	GT:AD:DP:GQ:PL	0/1:21,21:42:99:686,0,781
chrXVI	44625	.	C	T	1080.77	PASS	AC=1;AF=0.500;AN=2;BaseQRankSum=-1.448;ClippingRankSum=0.000;DP=58;ExcessHet=3.0103;FS=0.000;MLEAC=1;MLEAF=0.500;MQ=42.00;MQRankSum=0.000;QD=18.63;ReadPosRankSum=-0.862;SOR=0.576	GT:AD:DP:GQ:PL	0/1:25,33:58:99:1109,0,870
chrXVI	74585	.	G	A	433.77	PASS	AC=1;AF=0.500;AN=2;BaseQRankSum=0.481;ClippingRankSum=0.000;DP=33;ExcessHet=3.0103;FS=1.352;MLEAC=1;MLEAF=0.500;MQ=42.00;MQRankSum=0.000;QD=13.14;ReadPosRankSum=1.602;SOR=0.446	GT:AD:DP:GQ:PL	0/1:18,15:33:99:462,0,564
chrXVI	85719	.	G	A	802.77	PASS	AC=1;AF=0.500;AN=2;BaseQRankSum=0.662;ClippingRankSum=0.000;DP=47;ExcessHet=3.0103;FS=4.309;MLEAC=1;MLEAF=0.500;MQ=41.06;MQRankSum=0.828;QD=17.45;ReadPosRankSum=-0.192;SOR=1.445	GT:AD:DP:GQ:PL	0/1:20,26:46:99:831,0,616
chrXVI	100817	.	G	A	473.77	PASS	AC=1;AF=0.500;AN=2;BaseQRankSum=-0.427;ClippingRankSum=0.000;DP=47;ExcessHet=3.0103;FS=12.040;MLEAC=1;MLEAF=0.500;MQ=42.00;MQRankSum=0.000;QD=10.30;ReadPosRankSum=-0.525;SOR=1.841	GT:AD:DP:GQ:PL	0/1:31,15:46:99:502,0,1164
chrXVI	101059	.	G	A	770.77	PASS	AC=1;AF=0.500;AN=2;BaseQRankSum=-0.656;ClippingRankSum=0.000;DP=44;ExcessHet=3.0103;FS=1.192;MLEAC=1;MLEAF=0.500;MQ=42.00;MQRankSum=0.000;QD=17.52;ReadPosRankSum=-0.569;SOR=0.474	GT:AD:DP:GQ:PL	0/1:20,24:44:99:799,0,673
chrXVI	107323	.	G	A	821.77	PASS	AC=1;AF=0.500;AN=2;BaseQRankSum=-0.589;ClippingRankSum=0.000;DP=63;ExcessHet=3.0103;FS=7.501;MLEAC=1;MLEAF=0.500;MQ=41.77;MQRankSum=0.844;QD=13.04;ReadPosRankSum=-1.456;SOR=0.203	GT:AD:DP:GQ:PL	0/1:38,25:63:99:850,0,1307
chrXVI	164327	.	G	A	916.77	PASS	AC=1;AF=0.500;AN=2;BaseQRankSum=1.527;ClippingRankSum=0.000;DP=54;ExcessHet=3.0103;FS=5.585;MLEAC=1;MLEAF=0.500;MQ=41.69;MQRankSum=0.081;QD=17.30;ReadPosRankSum=0.827;SOR=1.061	GT:AD:DP:GQ:PL	0/1:25,28:53:99:945,0,766
chrXVI	167932	.	C	T	764.77	PASS	AC=1;AF=0.500;AN=2;BaseQRankSum=1.057;ClippingRankSum=0.000;DP=44;ExcessHet=3.0103;FS=0.000;MLEAC=1;MLEAF=0.500;MQ=42.00;MQRankSum=0.000;QD=17.79;ReadPosRankSum=0.328;SOR=0.776	GT:AD:DP:GQ:PL	0/1:21,22:43:99:793,0,703
chrXVI	170057	.	G	A	684.77	PASS	AC=1;AF=0.500;AN=2;BaseQRankSum=-0.458;ClippingRankSum=0.000;DP=43;ExcessHet=3.0103;FS=4.732;MLEAC=1;MLEAF=0.500;MQ=42.00;MQRankSum=0.000;QD=15.92;ReadPosRankSum=-0.856;SOR=1.685	GT:AD:DP:GQ:PL	0/1:23,20:43:99:713,0,771
chrXVI	170074	.	G	A	757.77	PASS	AC=1;AF=0.500;AN=2;BaseQRankSum=0.440;ClippingRankSum=0.000;DP=48;ExcessHet=3.0103;FS=2.471;MLEAC=1;MLEAF=0.500;MQ=42.00;MQRankSum=0.000;QD=15.79;ReadPosRankSum=-0.501;SOR=1.106	GT:AD:DP:GQ:PL	0/1:25,23:48:99:786,0,815
chrXVI	173243	.	G	A	574.77	PASS	AC=1;AF=0.500;AN=2;BaseQRankSum=0.365;ClippingRankSum=0.000;DP=39;ExcessHet=3.0103;FS=4.662;MLEAC=1;MLEAF=0.500;MQ=41.64;MQRankSum=0.886;QD=14.74;ReadPosRankSum=0.582;SOR=1.483	GT:AD:DP:GQ:PL	0/1:23,16:39:99:603,0,1679
chrXVI	173244	.	G	A	574.77	PASS	AC=1;AF=0.500;AN=2;BaseQRankSum=1.154;ClippingRankSum=0.000;DP=39;ExcessHet=3.0103;FS=4.662;MLEAC=1;MLEAF=0.500;MQ=41.64;MQRankSum=0.886;QD=14.74;ReadPosRankSum=0.945;SOR=1.483	GT:AD:DP:GQ:PL	0/1:23,16:39:99:603,0,1679
chrXVI	204861	.	G	A	492.77	PASS	AC=1;AF=0.500;AN=2;BaseQRankSum=-0.031;ClippingRankSum=0.000;DP=37;ExcessHet=3.0103;FS=1.535;MLEAC=1;MLEAF=0.500;MQ=42.00;MQRankSum=0.000;QD=13.32;ReadPosRankSum=-0.201;SOR=1.207	GT:AD:DP:GQ:PL	0/1:21,16:37:99:521,0,694
chrXVI	232321	.	G	A	711.77	PASS	AC=1;AF=0.500;AN=2;BaseQRankSum=-0.357;ClippingRankSum=0.000;DP=45;ExcessHet=3.0103;FS=0.000;MLEAC=1;MLEAF=0.500;MQ=42.00;MQRankSum=0.000;QD=16.18;ReadPosRankSum=-1.522;SOR=0.700	GT:AD:DP:GQ:PL	0/1:23,21:44:99:740,0,805
chrXVI	237605	.	G	A	919.77	PASS	AC=1;AF=0.500;AN=2;BaseQRankSum=1.352;ClippingRankSum=0.000;DP=50;ExcessHet=3.0103;FS=8.282;MLEAC=1;MLEAF=0.500;MQ=42.00;MQRankSum=0.000;QD=18.40;ReadPosRankSum=0.371;SOR=0.166	GT:AD:DP:GQ:PL	0/1:24,26:50:99:948,0,800
chrXVI	261146	.	G	A	354.77	PASS	AC=1;AF=0.500;AN=2;BaseQRankSum=0.774;ClippingRankSum=0.000;DP=29;ExcessHet=3.0103;FS=0.000;MLEAC=1;MLEAF=0.500;MQ=42.00;MQRankSum=0.000;QD=12.23;ReadPosRankSum=0.956;SOR=0.555	GT:AD:DP:GQ:PL	0/1:18,11:29:99:383,0,626
chrXVI	261204	.	G	A	751.77	PASS	AC=1;AF=0.500;AN=2;BaseQRankSum=0.000;ClippingRankSum=0.000;DP=43;ExcessHet=3.0103;FS=6.439;MLEAC=1;MLEAF=0.500;MQ=42.00;MQRankSum=0.000;QD=17.48;ReadPosRankSum=-1.359;SOR=0.864	GT:AD:DP:GQ:PL	0/1:21,22:43:99:780,0,737
chrXVI	261367	.	G	A	920.77	PASS	AC=1;AF=0.500;AN=2;BaseQRankSum=1.968;ClippingRankSum=0.000;DP=43;ExcessHet=3.0103;FS=1.237;MLEAC=1;MLEAF=0.500;MQ=42.00;MQRankSum=0.000;QD=21.41;ReadPosRankSum=0.507;SOR=0.998	GT:AD:DP:GQ:PL	0/1:17,26:43:99:949,0,486
chrXVI	279979	.	G	A	804.77	PASS	AC=1;AF=0.500;AN=2;BaseQRankSum=-0.526;ClippingRankSum=0.000;DP=48;ExcessHet=3.0103;FS=1.121;MLEAC=1;MLEAF=0.500;MQ=42.00;MQRankSum=0.000;QD=17.12;ReadPosRankSum=-0.450;SOR=0.481	GT:AD:DP:GQ:PL	0/1:23,24:47:99:833,0,842
chrXVI	299891	.	G	A	619.77	PASS	AC=1;AF=0.500;AN=2;BaseQRankSum=-0.199;ClippingRankSum=0.000;DP=55;ExcessHet=3.0103;FS=1.258;MLEAC=1;MLEAF=0.500;MQ=42.00;MQRankSum=0.000;QD=11.27;ReadPosRankSum=-0.278;SOR=0.993	GT:AD:DP:GQ:PL	0/1:36,19:55:99:648,0,1324
chrXVI	302070	.	G	A	642.77	PASS	AC=1;AF=0.500;AN=2;BaseQRankSum=-1.587;ClippingRankSum=0.000;DP=45;ExcessHet=3.0103;FS=1.154;MLEAC=1;MLEAF=0.500;MQ=41.67;MQRankSum=-1.025;QD=14.28;ReadPosRankSum=0.248;SOR=0.990	GT:AD:DP:GQ:PL	0/1:24,21:45:99:671,0,899
chrXVI	321433	.	C	T	629.77	PASS	AC=1;AF=0.500;AN=2;BaseQRankSum=-0.203;ClippingRankSum=0.000;DP=44;ExcessHet=3.0103;FS=6.444;MLEAC=1;MLEAF=0.500;MQ=42.00;MQRankSum=0.000;QD=14.31;ReadPosRankSum=0.490;SOR=1.721	GT:AD:DP:GQ:PL	0/1:24,20:44:99:658,0,816
chrXVI	324315	.	G	A	272.77	PASS	AC=1;AF=0.500;AN=2;BaseQRankSum=-1.700;ClippingRankSum=0.000;DP=40;ExcessHet=3.0103;FS=7.815;MLEAC=1;MLEAF=0.500;MQ=42.00;MQRankSum=0.000;QD=6.82;ReadPosRankSum=0.231;SOR=1.948	GT:AD:DP:GQ:PL	0/1:28,12:40:99:301,0,993
chrXVI	330462	.	G	A	445.77	PASS	AC=1;AF=0.500;AN=2;BaseQRankSum=1.444;ClippingRankSum=0.000;DP=31;ExcessHet=3.0103;FS=1.446;MLEAC=1;MLEAF=0.500;MQ=41.94;MQRankSum=0.915;QD=14.38;ReadPosRankSum=0.390;SOR=1.179	GT:AD:DP:GQ:PL	0/1:18,13:31:99:474,0,622
chrXVI	340582	.	C	T	323.77	PASS	AC=1;AF=0.500;AN=2;BaseQRankSum=1.967;ClippingRankSum=0.000;DP=28;ExcessHet=3.0103;FS=6.593;MLEAC=1;MLEAF=0.500;MQ=42.00;MQRankSum=0.000;QD=11.99;ReadPosRankSum=0.479;SOR=0.120	GT:AD:DP:GQ:PL	0/1:17,10:27:99:352,0,562
chrXVI	355389	.	G	A	933.77	PASS	AC=1;AF=0.500;AN=2;BaseQRankSum=-1.030;ClippingRankSum=0.000;DP=55;ExcessHet=3.0103;FS=3.736;MLEAC=1;MLEAF=0.500;MQ=41.70;MQRankSum=0.026;QD=16.98;ReadPosRankSum=-0.664;SOR=0.863	GT:AD:DP:GQ:PL	0/1:27,28:55:99:962,0,962
chrXVI	360776	.	G	A	1001.77	PASS	AC=1;AF=0.500;AN=2;BaseQRankSum=-0.479;ClippingRankSum=0.000;DP=46;ExcessHet=3.0103;FS=0.000;MLEAC=1;MLEAF=0.500;MQ=41.68;MQRankSum=-0.757;QD=21.78;ReadPosRankSum=0.595;SOR=0.836	GT:AD:DP:GQ:PL	0/1:18,28:46:99:1030,0,626
chrXVI	404977	.	G	A	484.77	PASS	AC=1;AF=0.500;AN=2;BaseQRankSum=-0.139;ClippingRankSum=0.000;DP=37;ExcessHet=3.0103;FS=0.000;MLEAC=1;MLEAF=0.500;MQ=42.00;MQRankSum=0.000;QD=13.10;ReadPosRankSum=0.941;SOR=0.569	GT:AD:DP:GQ:PL	0/1:21,16:37:99:513,0,768
chrXVI	420633	.	G	A	656.77	PASS	AC=1;AF=0.500;AN=2;BaseQRankSum=-0.345;ClippingRankSum=0.000;DP=42;ExcessHet=3.0103;FS=1.345;MLEAC=1;MLEAF=0.500;MQ=42.00;MQRankSum=0.000;QD=16.02;ReadPosRankSum=-0.697;SOR=0.402	GT:AD:DP:GQ:PL	0/1:20,21:41:99:685,0,667
chrXVI	425557	.	G	A	967.77	PASS	AC=1;AF=0.500;AN=2;BaseQRankSum=0.899;ClippingRankSum=0.000;DP=54;ExcessHet=3.0103;FS=1.054;MLEAC=1;MLEAF=0.500;MQ=41.73;MQRankSum=1.037;QD=17.92;ReadPosRankSum=0.418;SOR=0.452	GT:AD:DP:GQ:PL	0/1:27,27:54:99:996,0,970
chrXVI	425997	.	C	T	812.77	PASS	AC=1;AF=0.500;AN=2;BaseQRankSum=1.027;ClippingRankSum=0.000;DP=50;ExcessHet=3.0103;FS=5.116;MLEAC=1;MLEAF=0.500;MQ=42.00;MQRankSum=0.000;QD=16.26;ReadPosRankSum=-0.639;SOR=1.609	GT:AD:DP:GQ:PL	0/1:27,23:50:99:841,0,966
chrXVI	426578	.	G	A	435.77	PASS	AC=1;AF=0.500;AN=2;BaseQRankSum=0.484;ClippingRankSum=0.000;DP=49;ExcessHet=3.0103;FS=4.395;MLEAC=1;MLEAF=0.500;MQ=41.70;MQRankSum=-1.393;QD=8.89;ReadPosRankSum=-0.670;SOR=1.156	GT:AD:DP:GQ:PL	0/1:33,16:49:99:464,0,1137
chrXVI	436796	.	G	A	824.77	PASS	AC=1;AF=0.500;AN=2;BaseQRankSum=0.273;ClippingRankSum=0.000;DP=35;ExcessHet=3.0103;FS=1.491;MLEAC=1;MLEAF=0.500;MQ=42.00;MQRankSum=0.000;QD=23.56;ReadPosRankSum=0.343;SOR=0.425	GT:AD:DP:GQ:PL	0/1:13,22:35:99:853,0,462
chrXVI	443673	.	G	A	809.77	PASS	AC=1;AF=0.500;AN=2;BaseQRankSum=1.374;ClippingRankSum=0.000;DP=44;ExcessHet=3.0103;FS=4.185;MLEAC=1;MLEAF=0.500;MQ=42.00;MQRankSum=0.000;QD=18.40;ReadPosRankSum=1.651;SOR=0.462	GT:AD:DP:GQ:PL	0/1:21,23:44:99:838,0,699
chrXVI	444966	.	G	A	507.77	PASS	AC=1;AF=0.500;AN=2;BaseQRankSum=-0.915;ClippingRankSum=0.000;DP=36;ExcessHet=3.0103;FS=3.345;MLEAC=1;MLEAF=0.500;MQ=42.00;MQRankSum=0.000;QD=14.10;ReadPosRankSum=-0.086;SOR=0.252	GT:AD:DP:GQ:PL	0/1:19,17:36:99:536,0,687
chrXVI	453461	.	G	A	135.77	PASS	AC=1;AF=0.500;AN=2;BaseQRankSum=0.984;ClippingRankSum=0.000;DP=21;ExcessHet=3.0103;FS=2.199;MLEAC=1;MLEAF=0.500;MQ=41.91;MQRankSum=-1.200;QD=7.15;ReadPosRankSum=-1.272;SOR=1.565	GT:AD:DP:GQ:PL	0/1:12,7:19:99:164,0,570
chrXVI	566771	.	C	T	587.77	PASS	AC=1;AF=0.500;AN=2;BaseQRankSum=0.226;ClippingRankSum=0.000;DP=33;ExcessHet=3.0103;FS=0.000;MLEAC=1;MLEAF=0.500;MQ=42.00;MQRankSum=0.000;QD=17.81;ReadPosRankSum=0.063;SOR=0.770	GT:AD:DP:GQ:PL	0/1:16,17:33:99:616,0,607
chrXVI	572392	.	C	T	653.77	PASS	AC=1;AF=0.500;AN=2;BaseQRankSum=0.196;ClippingRankSum=0.000;DP=40;ExcessHet=3.0103;FS=1.384;MLEAC=1;MLEAF=0.500;MQ=42.22;MQRankSum=1.101;QD=16.34;ReadPosRankSum=1.884;SOR=0.404	GT:AD:DP:GQ:PL	0/1:21,19:40:99:682,0,776
chrXVI	603615	.	G	A	592.77	PASS	AC=1;AF=0.500;AN=2;BaseQRankSum=-0.018;ClippingRankSum=0.000;DP=33;ExcessHet=3.0103;FS=0.000;MLEAC=1;MLEAF=0.500;MQ=41.55;MQRankSum=1.091;QD=17.96;ReadPosRankSum=0.687;SOR=0.551	GT:AD:DP:GQ:PL	0/1:16,17:33:99:621,0,532
chrXVI	624257	.	G	A	893.77	PASS	AC=1;AF=0.500;AN=2;BaseQRankSum=-0.787;ClippingRankSum=0.000;DP=55;ExcessHet=3.0103;FS=1.146;MLEAC=1;MLEAF=0.500;MQ=41.48;MQRankSum=-1.376;QD=16.25;ReadPosRankSum=-0.133;SOR=0.458	GT:AD:DP:GQ:PL	0/1:27,28:55:99:922,0,955
chrXVI	625008	.	G	A	424.77	PASS	AC=1;AF=0.500;AN=2;BaseQRankSum=-2.171;ClippingRankSum=0.000;DP=42;ExcessHet=3.0103;FS=0.000;MLEAC=1;MLEAF=0.500;MQ=41.31;MQRankSum=-0.251;QD=10.36;ReadPosRankSum=-0.155;SOR=0.536	GT:AD:DP:GQ:PL	0/1:25,16:41:99:453,0,921
chrXVI	626791	.	G	A	707.77	PASS	AC=1;AF=0.500;AN=2;BaseQRankSum=0.122;ClippingRankSum=0.000;DP=53;ExcessHet=3.0103;FS=3.978;MLEAC=1;MLEAF=0.500;MQ=41.96;MQRankSum=-1.129;QD=13.61;ReadPosRankSum=-0.761;SOR=0.942	GT:AD:DP:GQ:PL	0/1:30,22:52:99:736,0,1045
chrXVI	642852	.	G	A	799.77	PASS	AC=1;AF=0.500;AN=2;BaseQRankSum=-0.860;ClippingRankSum=0.000;DP=68;ExcessHet=3.0103;FS=4.900;MLEAC=1;MLEAF=0.500;MQ=42.00;MQRankSum=0.000;QD=11.76;ReadPosRankSum=-0.442;SOR=0.594	GT:AD:DP:GQ:PL	0/1:42,26:68:99:828,0,1525
chrXVI	645822	.	C	T	915.77	PASS	AC=1;AF=0.500;AN=2;BaseQRankSum=1.245;ClippingRankSum=0.000;DP=49;ExcessHet=3.0103;FS=1.155;MLEAC=1;MLEAF=0.500;MQ=41.70;MQRankSum=-0.862;QD=18.69;ReadPosRankSum=1.568;SOR=1.044	GT:AD:DP:GQ:PL	0/1:22,27:49:99:944,0,779
chrXVI	645824	.	C	T	2112.77	PASS	AC=2;AF=1.00;AN=2;DP=49;ExcessHet=3.0103;FS=0.000;MLEAC=2;MLEAF=1.00;MQ=41.70;QD=23.66;SOR=1.473	GT:AD:DP:GQ:PL	1/1:0,49:49:99:2141,147,0
chrXVI	654494	.	G	A	267.77	PASS	AC=1;AF=0.500;AN=2;BaseQRankSum=1.265;ClippingRankSum=0.000;DP=27;ExcessHet=3.0103;FS=1.657;MLEAC=1;MLEAF=0.500;MQ=41.45;MQRankSum=0.786;QD=9.92;ReadPosRankSum=1.038;SOR=1.402	GT:AD:DP:GQ:PL	0/1:18,9:27:99:296,0,602
chrXVI	661827	.	G	A	861.77	PASS	AC=1;AF=0.500;AN=2;BaseQRankSum=-0.048;ClippingRankSum=0.000;DP=52;ExcessHet=3.0103;FS=1.092;MLEAC=1;MLEAF=0.500;MQ=41.92;MQRankSum=-1.319;QD=16.90;ReadPosRankSum=-0.455;SOR=0.880	GT:AD:DP:GQ:PL	0/1:24,27:51:99:890,0,801
chrXVI	695365	.	G	A	554.77	PASS	AC=1;AF=0.500;AN=2;BaseQRankSum=-0.645;ClippingRankSum=0.000;DP=34;ExcessHet=3.0103;FS=0.000;MLEAC=1;MLEAF=0.500;MQ=42.00;MQRankSum=0.000;QD=16.32;ReadPosRankSum=-0.551;SOR=0.715	GT:AD:DP:GQ:PL	0/1:17,17:34:99:583,0,587
chrXVI	697390	.	C	T	619.77	PASS	AC=1;AF=0.500;AN=2;BaseQRankSum=-1.102;ClippingRankSum=0.000;DP=46;ExcessHet=3.0103;FS=1.216;MLEAC=1;MLEAF=0.500;MQ=41.04;MQRankSum=0.362;QD=13.47;ReadPosRankSum=-1.765;SOR=1.072	GT:AD:DP:GQ:PL	0/1:26,20:46:99:648,0,948
chrXVI	697654	.	C	T	740.77	PASS	AC=1;AF=0.500;AN=2;BaseQRankSum=1.414;ClippingRankSum=0.000;DP=55;ExcessHet=3.0103;FS=7.117;MLEAC=1;MLEAF=0.500;MQ=41.93;MQRankSum=-1.695;QD=13.72;ReadPosRankSum=-0.526;SOR=0.169	GT:AD:DP:GQ:PL	0/1:32,22:54:99:769,0,1182
chrXVI	697782	.	C	T	671.77	PASS	AC=1;AF=0.500;AN=2;BaseQRankSum=0.776;ClippingRankSum=0.000;DP=55;ExcessHet=3.0103;FS=2.422;MLEAC=1;MLEAF=0.500;MQ=41.74;MQRankSum=-1.188;QD=12.21;ReadPosRankSum=0.970;SOR=1.179	GT:AD:DP:GQ:PL	0/1:33,22:55:99:700,0,1137
chrXVI	700679	.	G	A	251.77	PASS	AC=1;AF=0.500;AN=2;BaseQRankSum=1.082;ClippingRankSum=0.000;DP=30;ExcessHet=3.0103;FS=8.439;MLEAC=1;MLEAF=0.500;MQ=42.00;MQRankSum=0.000;QD=8.39;ReadPosRankSum=-0.874;SOR=0.067	GT:AD:DP:GQ:PL	0/1:21,9:30:99:280,0,749
chrXVI	706958	.	G	A	839.77	PASS	AC=1;AF=0.500;AN=2;BaseQRankSum=3.250;ClippingRankSum=0.000;DP=46;ExcessHet=3.0103;FS=0.000;MLEAC=1;MLEAF=0.500;MQ=42.00;MQRankSum=0.000;QD=18.66;ReadPosRankSum=1.512;SOR=0.776	GT:AD:DP:GQ:PL	0/1:22,23:45:99:868,0,764
chrXVI	710354	.	G	A	997.77	PASS	AC=1;AF=0.500;AN=2;BaseQRankSum=0.853;ClippingRankSum=0.000;DP=48;ExcessHet=3.0103;FS=0.000;MLEAC=1;MLEAF=0.500;MQ=42.00;MQRankSum=0.000;QD=21.69;ReadPosRankSum=-1.419;SOR=0.812	GT:AD:DP:GQ:PL	0/1:19,27:46:99:1026,0,637
chrXVI	718916	.	G	A	453.77	PASS	AC=1;AF=0.500;AN=2;BaseQRankSum=0.517;ClippingRankSum=0.000;DP=37;ExcessHet=3.0103;FS=1.320;MLEAC=1;MLEAF=0.500;MQ=42.00;MQRankSum=0.000;QD=12.26;ReadPosRankSum=-0.401;SOR=0.999	GT:AD:DP:GQ:PL	0/1:22,15:37:99:482,0,711
chrXVI	719403	.	G	A	530.77	PASS	AC=1;AF=0.500;AN=2;BaseQRankSum=-0.537;ClippingRankSum=0.000;DP=45;ExcessHet=3.0103;FS=0.000;MLEAC=1;MLEAF=0.500;MQ=42.00;MQRankSum=0.000;QD=11.79;ReadPosRankSum=0.591;SOR=0.793	GT:AD:DP:GQ:PL	0/1:26,19:45:99:559,0,855
chrXVI	728464	.	G	A	257.77	PASS	AC=1;AF=0.500;AN=2;BaseQRankSum=-2.054;ClippingRankSum=0.000;DP=19;ExcessHet=3.0103;FS=4.561;MLEAC=1;MLEAF=0.500;MQ=42.00;MQRankSum=0.000;QD=13.57;ReadPosRankSum=-1.466;SOR=2.093	GT:AD:DP:GQ:PL	0/1:10,9:19:99:286,0,377
chrXVI	730865	.	G	A	905.77	PASS	AC=1;AF=0.500;AN=2;BaseQRankSum=1.081;ClippingRankSum=0.000;DP=59;ExcessHet=3.0103;FS=3.724;MLEAC=1;MLEAF=0.500;MQ=42.00;MQRankSum=0.000;QD=15.89;ReadPosRankSum=-0.987;SOR=0.333	GT:AD:DP:GQ:PL	0/1:29,28:57:99:934,0,895
chrXVI	732668	.	G	A	550.77	PASS	AC=1;AF=0.500;AN=2;BaseQRankSum=1.125;ClippingRankSum=0.000;DP=37;ExcessHet=3.0103;FS=10.027;MLEAC=1;MLEAF=0.500;MQ=42.00;MQRankSum=0.000;QD=14.89;ReadPosRankSum=0.700;SOR=1.644	GT:AD:DP:GQ:PL	0/1:20,17:37:99:579,0,642
chrXVI	760289	.	G	A	818.77	PASS	AC=1;AF=0.500;AN=2;BaseQRankSum=2.873;ClippingRankSum=0.000;DP=47;ExcessHet=3.0103;FS=2.621;MLEAC=1;MLEAF=0.500;MQ=42.00;MQRankSum=0.000;QD=17.42;ReadPosRankSum=1.353;SOR=0.368	GT:AD:DP:GQ:PL	0/1:24,23:47:99:847,0,802
chrXVI	766358	.	G	A	770.77	PASS	AC=1;AF=0.500;AN=2;BaseQRankSum=0.283;ClippingRankSum=0.000;DP=46;ExcessHet=3.0103;FS=5.972;MLEAC=1;MLEAF=0.500;MQ=42.00;MQRankSum=0.000;QD=16.76;ReadPosRankSum=0.176;SOR=1.256	GT:AD:DP:GQ:PL	0/1:24,22:46:99:799,0,848
chrXVI	797815	.	G	A	675.77	PASS	AC=1;AF=0.500;AN=2;BaseQRankSum=1.372;ClippingRankSum=0.000;DP=39;ExcessHet=3.0103;FS=4.847;MLEAC=1;MLEAF=0.500;MQ=41.90;MQRankSum=-1.322;QD=17.78;ReadPosRankSum=0.015;SOR=1.317	GT:AD:DP:GQ:PL	0/1:18,20:38:99:704,0,615
chrXVI	821812	.	G	A	540.77	PASS	AC=1;AF=0.500;AN=2;BaseQRankSum=-0.790;ClippingRankSum=0.000;DP=40;ExcessHet=3.0103;FS=13.048;MLEAC=1;MLEAF=0.500;MQ=42.00;MQRankSum=0.000;QD=14.23;ReadPosRankSum=0.337;SOR=1.299	GT:AD:DP:GQ:PL	0/1:20,18:38:99:569,0,719
chrXVI	821918	.	G	A	304.77	PASS	AC=1;AF=0.500;AN=2;BaseQRankSum=1.533;ClippingRankSum=0.000;DP=31;ExcessHet=3.0103;FS=9.661;MLEAC=1;MLEAF=0.500;MQ=42.00;MQRankSum=0.000;QD=10.16;ReadPosRankSum=1.308;SOR=0.742	GT:AD:DP:GQ:PL	0/1:20,10:30:99:333,0,678
chrXVI	831474	.	G	A	1196.77	PASS	AC=1;AF=0.500;AN=2;BaseQRankSum=-1.428;ClippingRankSum=0.000;DP=70;ExcessHet=3.0103;FS=11.412;MLEAC=1;MLEAF=0.500;MQ=42.00;MQRankSum=0.000;QD=17.60;ReadPosRankSum=-1.826;SOR=0.141	GT:AD:DP:GQ:PL	0/1:33,35:68:99:1225,0,1188
chrXVI	840123	.	G	A	704.77	PASS	AC=1;AF=0.500;AN=2;BaseQRankSum=1.053;ClippingRankSum=0.000;DP=37;ExcessHet=3.0103;FS=1.357;MLEAC=1;MLEAF=0.500;MQ=42.00;MQRankSum=0.000;QD=19.58;ReadPosRankSum=0.569;SOR=0.407	GT:AD:DP:GQ:PL	0/1:15,21:36:99:733,0,443
chrXVI	921610	.	G	A	815.77	PASS	AC=1;AF=0.500;AN=2;BaseQRankSum=0.000;ClippingRankSum=0.000;DP=60;ExcessHet=3.0103;FS=9.368;MLEAC=1;MLEAF=0.500;MQ=41.69;MQRankSum=1.613;QD=13.60;ReadPosRankSum=-1.117;SOR=0.306	GT:AD:DP:GQ:PL	0/1:33,27:60:99:844,0,1073
