# Supplementary material for: Recombination Is Responsible for the Increased Recovery of Drug-Resistant Mutants with Hypermutated Genomes in Resting Yeast Diploids Expressing APOBEC Deaminases
Source: Front Genet. 2017 Dec 12;8:202. doi: 10.3389/fgene.2017.00202 (PMC5733079; doi:10.3389/fgene.2017.00202)
Supplement: Supplementary file 6 [file Data_Sheet_1.zip › APOBEC1_d3/N114-LAN210-Can-A1-NA-RUN7-D3_SNVs_final.vcf]

##fileformat=VCFv4.2
##FILTER=<ID=LowQual,Description="Low quality">
##FORMAT=<ID=AD,Number=R,Type=Integer,Description="Allelic depths for the ref and alt alleles in the order listed">
##FORMAT=<ID=DP,Number=1,Type=Integer,Description="Approximate read depth (reads with MQ=255 or with bad mates are filtered)">
##FORMAT=<ID=GQ,Number=1,Type=Integer,Description="Genotype Quality">
##FORMAT=<ID=GT,Number=1,Type=String,Description="Genotype">
##FORMAT=<ID=PL,Number=G,Type=Integer,Description="Normalized, Phred-scaled likelihoods for genotypes as defined in the VCF specification">
##GATKCommandLine.HaplotypeCaller=<ID=HaplotypeCaller,Version=3.8-0-ge9d806836,Date="Tue Sep 19 15:16:21 PDT 2017",Epoch=1505859381417,CommandLineOptions="analysis_type=HaplotypeCaller input_file=[N114-LAN210-Can-A1-NA-RUN7-D3_sorted_dedup_RG_realigned.bam] showFullBamList=false read_buffer_size=null read_filter=[] disable_read_filter=[] intervals=null excludeIntervals=[../../LAN210/20170903_LAN210_v0.10m_masked_v2.bed] interval_set_rule=UNION interval_merging=ALL interval_padding=0 reference_sequence=../../LAN210/LAN210_v0.10m.fasta nonDeterministicRandomSeed=false disableDithering=false maxRuntime=-1 maxRuntimeUnits=MINUTES downsampling_type=BY_SAMPLE downsample_to_fraction=null downsample_to_coverage=500 baq=OFF baqGapOpenPenalty=40.0 refactor_NDN_cigar_string=false fix_misencoded_quality_scores=false allow_potentially_misencoded_quality_scores=false useOriginalQualities=false defaultBaseQualities=-1 performanceLog=null BQSR=null quantize_quals=0 static_quantized_quals=null round_down_quantized=false disable_indel_quals=false emit_original_quals=false preserve_qscores_less_than=6 globalQScorePrior=-1.0 secondsBetweenProgressUpdates=10 validation_strictness=SILENT remove_program_records=false keep_program_records=false sample_rename_mapping_file=null unsafe=null use_jdk_deflater=false use_jdk_inflater=false disable_auto_index_creation_and_locking_when_reading_rods=false no_cmdline_in_header=false sites_only=false never_trim_vcf_format_field=false bcf=false bam_compression=null simplifyBAM=false disable_bam_indexing=false generate_md5=false num_threads=1 num_cpu_threads_per_data_thread=1 num_io_threads=0 monitorThreadEfficiency=false num_bam_file_handles=null read_group_black_list=null pedigree=[] pedigreeString=[] pedigreeValidationType=STRICT allow_intervals_with_unindexed_bam=false generateShadowBCF=false variant_index_type=DYNAMIC_SEEK variant_index_parameter=-1 reference_window_stop=0 phone_home= gatk_key=null tag=NA logging_level=INFO log_to_file=null help=false version=false out=/media/artem/artem_second/20170727_RUN8/Project_Stepchenkova/reanalyze_RUN7/N114-LAN210-Can-A1-NA-RUN7-D3/N114-LAN210-Can-A1-NA-RUN7-D3.vcf likelihoodCalculationEngine=PairHMM heterogeneousKmerSizeResolution=COMBO_MIN dbsnp=(RodBinding name= source=UNBOUND) dontTrimActiveRegions=false maxDiscARExtension=25 maxGGAARExtension=300 paddingAroundIndels=150 paddingAroundSNPs=20 comp=[] annotation=[] excludeAnnotation=[] group=[StandardAnnotation, StandardHCAnnotation] debug=false useFilteredReadsForAnnotations=false emitRefConfidence=NONE bamOutput=null bamWriterType=CALLED_HAPLOTYPES emitDroppedReads=false disableOptimizations=false annotateNDA=false useNewAFCalculator=false heterozygosity=0.001 indel_heterozygosity=1.25E-4 heterozygosity_stdev=0.01 standard_min_confidence_threshold_for_calling=10.0 standard_min_confidence_threshold_for_emitting=30.0 max_alternate_alleles=6 max_genotype_count=1024 max_num_PL_values=100 input_prior=[] sample_ploidy=2 genotyping_mode=DISCOVERY alleles=(RodBinding name= source=UNBOUND) contamination_fraction_to_filter=0.0 contamination_fraction_per_sample_file=null p_nonref_model=null exactcallslog=null output_mode=EMIT_VARIANTS_ONLY allSitePLs=false gcpHMM=10 pair_hmm_implementation=FASTEST_AVAILABLE phredScaledGlobalReadMismappingRate=45 noFpga=false nativePairHmmThreads=1 useDoublePrecision=false sample_name=null kmerSize=[10, 25] dontIncreaseKmerSizesForCycles=false allowNonUniqueKmersInRef=false numPruningSamples=1 recoverDanglingHeads=false doNotRecoverDanglingBranches=false minDanglingBranchLength=4 consensus=false maxNumHaplotypesInPopulation=128 errorCorrectKmers=false minPruning=2 debugGraphTransformations=false allowCyclesInKmerGraphToGeneratePaths=false graphOutput=null kmerLengthForReadErrorCorrection=25 minObservationsForKmerToBeSolid=20 GVCFGQBands=[1, 2, 3, 4, 5, 6, 7, 8, 9, 10, 11, 12, 13, 14, 15, 16, 17, 18, 19, 20, 21, 22, 23, 24, 25, 26, 27, 28, 29, 30, 31, 32, 33, 34, 35, 36, 37, 38, 39, 40, 41, 42, 43, 44, 45, 46, 47, 48, 49, 50, 51, 52, 53, 54, 55, 56, 57, 58, 59, 60, 70, 80, 90, 99] indelSizeToEliminateInRefModel=10 min_base_quality_score=10 includeUmappedReads=false useAllelesTrigger=false doNotRunPhysicalPhasing=true keepRG=null justDetermineActiveRegions=false dontGenotype=false dontUseSoftClippedBases=false captureAssemblyFailureBAM=false errorCorrectReads=false pcr_indel_model=CONSERVATIVE maxReadsInRegionPerSample=10000 minReadsPerAlignmentStart=10 mergeVariantsViaLD=false activityProfileOut=null activeRegionOut=null activeRegionIn=null activeRegionExtension=null forceActive=false activeRegionMaxSize=null bandPassSigma=null maxReadsInMemoryPerSample=30000 maxTotalReadsInMemory=10000000 maxProbPropagationDistance=50 activeProbabilityThreshold=0.002 min_mapping_quality_score=20 filter_reads_with_N_cigar=false filter_mismatching_base_and_quals=false filter_bases_not_stored=false">
##GATKCommandLine.SelectVariants=<ID=SelectVariants,Version=3.8-0-ge9d806836,Date="Tue Sep 19 15:21:12 PDT 2017",Epoch=1505859672874,CommandLineOptions="analysis_type=SelectVariants input_file=[] showFullBamList=false read_buffer_size=null read_filter=[] disable_read_filter=[] intervals=null excludeIntervals=null interval_set_rule=UNION interval_merging=ALL interval_padding=0 reference_sequence=../../LAN210/LAN210_v0.10m.fasta nonDeterministicRandomSeed=false disableDithering=false maxRuntime=-1 maxRuntimeUnits=MINUTES downsampling_type=BY_SAMPLE downsample_to_fraction=null downsample_to_coverage=1000 baq=OFF baqGapOpenPenalty=40.0 refactor_NDN_cigar_string=false fix_misencoded_quality_scores=false allow_potentially_misencoded_quality_scores=false useOriginalQualities=false defaultBaseQualities=-1 performanceLog=null BQSR=null quantize_quals=0 static_quantized_quals=null round_down_quantized=false disable_indel_quals=false emit_original_quals=false preserve_qscores_less_than=6 globalQScorePrior=-1.0 secondsBetweenProgressUpdates=10 validation_strictness=SILENT remove_program_records=false keep_program_records=false sample_rename_mapping_file=null unsafe=null use_jdk_deflater=false use_jdk_inflater=false disable_auto_index_creation_and_locking_when_reading_rods=false no_cmdline_in_header=false sites_only=false never_trim_vcf_format_field=false bcf=false bam_compression=null simplifyBAM=false disable_bam_indexing=false generate_md5=false num_threads=1 num_cpu_threads_per_data_thread=1 num_io_threads=0 monitorThreadEfficiency=false num_bam_file_handles=null read_group_black_list=null pedigree=[] pedigreeString=[] pedigreeValidationType=STRICT allow_intervals_with_unindexed_bam=false generateShadowBCF=false variant_index_type=DYNAMIC_SEEK variant_index_parameter=-1 reference_window_stop=0 phone_home= gatk_key=null tag=NA logging_level=INFO log_to_file=null help=false version=false variant=(RodBinding name=variant source=N114-LAN210-Can-A1-NA-RUN7-D3.vcf) discordance=(RodBinding name= source=UNBOUND) concordance=(RodBinding name= source=UNBOUND) out=/media/artem/artem_second/20170727_RUN8/Project_Stepchenkova/reanalyze_RUN7/N114-LAN210-Can-A1-NA-RUN7-D3/N114-LAN210-Can-A1-NA-RUN7-D3_SNVs.vcf sample_name=[] sample_expressions=null sample_file=null exclude_sample_name=[] exclude_sample_file=[] exclude_sample_expressions=[] selectexpressions=[] invertselect=false excludeNonVariants=false excludeFiltered=false preserveAlleles=false removeUnusedAlternates=false restrictAllelesTo=ALL keepOriginalAC=false keepOriginalDP=false mendelianViolation=false invertMendelianViolation=false mendelianViolationQualThreshold=0.0 select_random_fraction=0.0 remove_fraction_genotypes=0.0 selectTypeToInclude=[SNP] selectTypeToExclude=[] keepIDs=null excludeIDs=null fullyDecode=false justRead=false maxIndelSize=2147483647 minIndelSize=0 maxFilteredGenotypes=2147483647 minFilteredGenotypes=0 maxFractionFilteredGenotypes=1.0 minFractionFilteredGenotypes=0.0 maxNOCALLnumber=2147483647 maxNOCALLfraction=1.0 setFilteredGtToNocall=false ALLOW_NONOVERLAPPING_COMMAND_LINE_SAMPLES=false forceValidOutput=false filter_reads_with_N_cigar=false filter_mismatching_base_and_quals=false filter_bases_not_stored=false">
##INFO=<ID=AC,Number=A,Type=Integer,Description="Allele count in genotypes, for each ALT allele, in the same order as listed">
##INFO=<ID=AF,Number=A,Type=Float,Description="Allele Frequency, for each ALT allele, in the same order as listed">
##INFO=<ID=AN,Number=1,Type=Integer,Description="Total number of alleles in called genotypes">
##INFO=<ID=BaseQRankSum,Number=1,Type=Float,Description="Z-score from Wilcoxon rank sum test of Alt Vs. Ref base qualities">
##INFO=<ID=ClippingRankSum,Number=1,Type=Float,Description="Z-score From Wilcoxon rank sum test of Alt vs. Ref number of hard clipped bases">
##INFO=<ID=DP,Number=1,Type=Integer,Description="Approximate read depth; some reads may have been filtered">
##INFO=<ID=DS,Number=0,Type=Flag,Description="Were any of the samples downsampled?">
##INFO=<ID=ExcessHet,Number=1,Type=Float,Description="Phred-scaled p-value for exact test of excess heterozygosity">
##INFO=<ID=FS,Number=1,Type=Float,Description="Phred-scaled p-value using Fisher's exact test to detect strand bias">
##INFO=<ID=HaplotypeScore,Number=1,Type=Float,Description="Consistency of the site with at most two segregating haplotypes">
##INFO=<ID=InbreedingCoeff,Number=1,Type=Float,Description="Inbreeding coefficient as estimated from the genotype likelihoods per-sample when compared against the Hardy-Weinberg expectation">
##INFO=<ID=MLEAC,Number=A,Type=Integer,Description="Maximum likelihood expectation (MLE) for the allele counts (not necessarily the same as the AC), for each ALT allele, in the same order as listed">
##INFO=<ID=MLEAF,Number=A,Type=Float,Description="Maximum likelihood expectation (MLE) for the allele frequency (not necessarily the same as the AF), for each ALT allele, in the same order as listed">
##INFO=<ID=MQ,Number=1,Type=Float,Description="RMS Mapping Quality">
##INFO=<ID=MQRankSum,Number=1,Type=Float,Description="Z-score From Wilcoxon rank sum test of Alt vs. Ref read mapping qualities">
##INFO=<ID=QD,Number=1,Type=Float,Description="Variant Confidence/Quality by Depth">
##INFO=<ID=ReadPosRankSum,Number=1,Type=Float,Description="Z-score from Wilcoxon rank sum test of Alt vs. Ref read position bias">
##INFO=<ID=SOR,Number=1,Type=Float,Description="Symmetric Odds Ratio of 2x2 contingency table to detect strand bias">
##contig=<ID=chrI,length=198855>
##contig=<ID=chrII,length=810456>
##contig=<ID=chrIII,length=316501>
##contig=<ID=chrIV,length=1516959>
##contig=<ID=chrV,length=570663>
##contig=<ID=chrVI,length=270116>
##contig=<ID=chrVII,length=1084724>
##contig=<ID=chrVIII,length=557320>
##contig=<ID=chrIX,length=433988>
##contig=<ID=chrX,length=745688>
##contig=<ID=chrXI,length=666767>
##contig=<ID=chrXII,length=1065113>
##contig=<ID=chrXIII,length=917121>
##contig=<ID=chrXIV,length=784078>
##contig=<ID=chrXV,length=1078147>
##contig=<ID=chrXVI,length=943466>
##contig=<ID=mt,length=85611>
##reference=file:///media/artem/artem_second/20170727_RUN8/Project_Stepchenkova/reanalyze_RUN7/N114-LAN210-Can-A1-NA-RUN7-D3/../../LAN210/LAN210_v0.10m.fasta
##source=SelectVariants
#CHROM	POS	ID	REF	ALT	QUAL	FILTER	INFO	FORMAT	N114-LAN210-Can-A1-NA-RUN7-D3
chrI	66507	.	G	A	815.77	PASS	AC=1;AF=0.500;AN=2;BaseQRankSum=-1.413;ClippingRankSum=0.000;DP=45;ExcessHet=3.0103;FS=4.246;MLEAC=1;MLEAF=0.500;MQ=41.68;MQRankSum=1.114;QD=18.13;ReadPosRankSum=-0.812;SOR=0.897	GT:AD:DP:GQ:PL	0/1:21,24:45:99:844,0,742
chrI	167010	.	C	T	741.77	PASS	AC=1;AF=0.500;AN=2;BaseQRankSum=-1.090;ClippingRankSum=0.000;DP=46;ExcessHet=3.0103;FS=1.162;MLEAC=1;MLEAF=0.500;MQ=42.00;MQRankSum=0.000;QD=16.13;ReadPosRankSum=-1.431;SOR=1.041	GT:AD:DP:GQ:PL	0/1:22,24:46:99:770,0,769
chrI	168225	.	C	T	738.77	PASS	AC=1;AF=0.500;AN=2;BaseQRankSum=2.566;ClippingRankSum=0.000;DP=41;ExcessHet=3.0103;FS=0.000;MLEAC=1;MLEAF=0.500;MQ=41.26;MQRankSum=0.724;QD=18.02;ReadPosRankSum=-0.309;SOR=0.580	GT:AD:DP:GQ:PL	0/1:19,22:41:99:767,0,571
chrI	169850	.	C	T	782.77	PASS	AC=1;AF=0.500;AN=2;BaseQRankSum=0.046;ClippingRankSum=0.000;DP=53;ExcessHet=3.0103;FS=3.775;MLEAC=1;MLEAF=0.500;MQ=41.17;MQRankSum=1.722;QD=15.05;ReadPosRankSum=-0.495;SOR=1.094	GT:AD:DP:GQ:PL	0/1:27,25:52:99:811,0,871
chrI	171653	.	C	T	1265.77	PASS	AC=1;AF=0.500;AN=2;BaseQRankSum=-1.759;ClippingRankSum=0.000;DP=57;ExcessHet=3.0103;FS=0.000;MLEAC=1;MLEAF=0.500;MQ=42.00;MQRankSum=0.000;QD=22.21;ReadPosRankSum=-0.431;SOR=0.783	GT:AD:DP:GQ:PL	0/1:17,40:57:99:1294,0,520
chrI	173581	.	C	T	518.77	PASS	AC=1;AF=0.500;AN=2;BaseQRankSum=1.406;ClippingRankSum=0.000;DP=48;ExcessHet=3.0103;FS=2.554;MLEAC=1;MLEAF=0.500;MQ=41.70;MQRankSum=0.784;QD=10.81;ReadPosRankSum=-1.063;SOR=1.112	GT:AD:DP:GQ:PL	0/1:31,17:48:99:547,0,1062
chrI	173675	.	C	T	530.77	PASS	AC=1;AF=0.500;AN=2;BaseQRankSum=1.557;ClippingRankSum=0.000;DP=47;ExcessHet=3.0103;FS=0.000;MLEAC=1;MLEAF=0.500;MQ=41.38;MQRankSum=-0.411;QD=11.29;ReadPosRankSum=0.377;SOR=0.591	GT:AD:DP:GQ:PL	0/1:30,17:47:99:559,0,1047
chrI	177306	.	C	T	1355.77	PASS	AC=1;AF=0.500;AN=2;BaseQRankSum=-0.079;ClippingRankSum=0.000;DP=74;ExcessHet=3.0103;FS=0.000;MLEAC=1;MLEAF=0.500;MQ=41.58;MQRankSum=-0.418;QD=18.57;ReadPosRankSum=0.213;SOR=0.729	GT:AD:DP:GQ:PL	0/1:34,39:73:99:1384,0,1165
chrI	180317	.	C	T	441.77	PASS	AC=1;AF=0.500;AN=2;BaseQRankSum=-0.417;ClippingRankSum=0.000;DP=45;ExcessHet=3.0103;FS=13.693;MLEAC=1;MLEAF=0.500;MQ=41.68;MQRankSum=0.000;QD=10.27;ReadPosRankSum=0.775;SOR=0.066	GT:AD:DP:GQ:PL	0/1:27,16:43:99:470,0,913
chrII	141173	.	G	A	936.77	PASS	AC=1;AF=0.500;AN=2;BaseQRankSum=-0.192;ClippingRankSum=0.000;DP=56;ExcessHet=3.0103;FS=1.050;MLEAC=1;MLEAF=0.500;MQ=42.00;MQRankSum=0.000;QD=17.35;ReadPosRankSum=-0.525;SOR=0.849	GT:AD:DP:GQ:PL	0/1:25,29:54:99:965,0,816
chrII	251814	.	G	A	522.77	PASS	AC=1;AF=0.500;AN=2;BaseQRankSum=0.564;ClippingRankSum=0.000;DP=44;ExcessHet=3.0103;FS=2.659;MLEAC=1;MLEAF=0.500;MQ=42.00;MQRankSum=0.000;QD=12.45;ReadPosRankSum=-0.345;SOR=1.179	GT:AD:DP:GQ:PL	0/1:24,18:42:99:551,0,782
chrII	326596	.	C	T	851.77	PASS	AC=1;AF=0.500;AN=2;BaseQRankSum=1.688;ClippingRankSum=0.000;DP=51;ExcessHet=3.0103;FS=1.098;MLEAC=1;MLEAF=0.500;MQ=42.00;MQRankSum=0.000;QD=16.70;ReadPosRankSum=0.953;SOR=0.990	GT:AD:DP:GQ:PL	0/1:27,24:51:99:880,0,913
chrII	441840	.	C	T	777.77	PASS	AC=1;AF=0.500;AN=2;BaseQRankSum=-0.559;ClippingRankSum=0.000;DP=49;ExcessHet=3.0103;FS=1.167;MLEAC=1;MLEAF=0.500;MQ=42.00;MQRankSum=0.000;QD=15.87;ReadPosRankSum=-0.064;SOR=1.061	GT:AD:DP:GQ:PL	0/1:26,23:49:99:806,0,914
chrII	477589	.	C	T	772.77	PASS	AC=1;AF=0.500;AN=2;BaseQRankSum=-1.006;ClippingRankSum=0.000;DP=40;ExcessHet=3.0103;FS=0.000;MLEAC=1;MLEAF=0.500;MQ=41.90;MQRankSum=-0.928;QD=22.08;ReadPosRankSum=-1.886;SOR=0.861	GT:AD:DP:GQ:PL	0/1:11,24:35:99:801,0,358
chrII	570981	.	G	A	1180.77	PASS	AC=1;AF=0.500;AN=2;BaseQRankSum=-0.534;ClippingRankSum=0.000;DP=52;ExcessHet=3.0103;FS=1.139;MLEAC=1;MLEAF=0.500;MQ=41.72;MQRankSum=1.542;QD=22.71;ReadPosRankSum=0.263;SOR=0.927	GT:AD:DP:GQ:PL	0/1:16,36:52:99:1209,0,487
chrIII	31722	.	G	A	1021.77	PASS	AC=1;AF=0.500;AN=2;BaseQRankSum=0.031;ClippingRankSum=0.000;DP=69;ExcessHet=3.0103;FS=4.790;MLEAC=1;MLEAF=0.500;MQ=41.73;MQRankSum=-0.586;QD=15.03;ReadPosRankSum=1.528;SOR=0.858	GT:AD:DP:GQ:PL	0/1:35,33:68:99:1050,0,1174
chrIII	139346	.	C	T	721.77	PASS	AC=1;AF=0.500;AN=2;BaseQRankSum=1.814;ClippingRankSum=0.000;DP=39;ExcessHet=3.0103;FS=1.243;MLEAC=1;MLEAF=0.500;MQ=42.00;MQRankSum=0.000;QD=18.51;ReadPosRankSum=0.033;SOR=0.446	GT:AD:DP:GQ:PL	0/1:19,20:39:99:750,0,686
chrIV	98169	.	C	T	965.77	PASS	AC=1;AF=0.500;AN=2;BaseQRankSum=0.430;ClippingRankSum=0.000;DP=52;ExcessHet=3.0103;FS=0.000;MLEAC=1;MLEAF=0.500;MQ=41.96;MQRankSum=1.162;QD=18.57;ReadPosRankSum=-0.911;SOR=0.616	GT:AD:DP:GQ:PL	0/1:23,29:52:99:994,0,738
chrIV	220656	.	C	T	843.77	PASS	AC=1;AF=0.500;AN=2;BaseQRankSum=-1.045;ClippingRankSum=0.000;DP=50;ExcessHet=3.0103;FS=8.135;MLEAC=1;MLEAF=0.500;MQ=42.00;MQRankSum=0.000;QD=17.22;ReadPosRankSum=-0.603;SOR=0.862	GT:AD:DP:GQ:PL	0/1:22,27:49:99:872,0,791
chrIV	241351	.	C	T	899.77	PASS	AC=1;AF=0.500;AN=2;BaseQRankSum=-0.338;ClippingRankSum=0.000;DP=66;ExcessHet=3.0103;FS=0.000;MLEAC=1;MLEAF=0.500;MQ=41.94;MQRankSum=-1.493;QD=13.63;ReadPosRankSum=-0.124;SOR=0.608	GT:AD:DP:GQ:PL	0/1:35,31:66:99:928,0,1140
chrIV	256655	.	C	T	963.77	PASS	AC=1;AF=0.500;AN=2;BaseQRankSum=1.596;ClippingRankSum=0.000;DP=63;ExcessHet=3.0103;FS=1.485;MLEAC=1;MLEAF=0.500;MQ=41.54;MQRankSum=-0.068;QD=15.30;ReadPosRankSum=0.083;SOR=1.131	GT:AD:DP:GQ:PL	0/1:33,30:63:99:992,0,1011
chrIV	280699	.	G	A	559.77	PASS	AC=1;AF=0.500;AN=2;BaseQRankSum=1.713;ClippingRankSum=0.000;DP=52;ExcessHet=3.0103;FS=4.513;MLEAC=1;MLEAF=0.500;MQ=41.96;MQRankSum=0.738;QD=10.76;ReadPosRankSum=-0.587;SOR=1.536	GT:AD:DP:GQ:PL	0/1:35,17:52:99:588,0,1300
chrIV	281560	.	G	A	1066.77	PASS	AC=1;AF=0.500;AN=2;BaseQRankSum=1.178;ClippingRankSum=0.000;DP=67;ExcessHet=3.0103;FS=2.018;MLEAC=1;MLEAF=0.500;MQ=41.75;MQRankSum=-0.043;QD=16.16;ReadPosRankSum=-0.135;SOR=0.968	GT:AD:DP:GQ:PL	0/1:34,32:66:99:1095,0,1098
chrIV	543238	.	C	T	459.77	PASS	AC=1;AF=0.500;AN=2;BaseQRankSum=-1.027;ClippingRankSum=0.000;DP=36;ExcessHet=3.0103;FS=1.301;MLEAC=1;MLEAF=0.500;MQ=41.48;MQRankSum=-1.959;QD=12.77;ReadPosRankSum=0.493;SOR=0.999	GT:AD:DP:GQ:PL	0/1:20,16:36:99:488,0,722
chrIV	543250	.	C	T	454.77	PASS	AC=1;AF=0.500;AN=2;BaseQRankSum=-0.029;ClippingRankSum=0.000;DP=39;ExcessHet=3.0103;FS=0.000;MLEAC=1;MLEAF=0.500;MQ=41.52;MQRankSum=-2.101;QD=11.66;ReadPosRankSum=1.946;SOR=0.846	GT:AD:DP:GQ:PL	0/1:23,16:39:99:483,0,803
chrIV	548370	.	G	A	481.77	PASS	AC=1;AF=0.500;AN=2;BaseQRankSum=-3.022;ClippingRankSum=0.000;DP=42;ExcessHet=3.0103;FS=12.219;MLEAC=1;MLEAF=0.500;MQ=42.00;MQRankSum=0.000;QD=11.47;ReadPosRankSum=-1.758;SOR=1.316	GT:AD:DP:GQ:PL	0/1:24,18:42:99:510,0,896
chrIV	556520	.	G	A	402.77	PASS	AC=1;AF=0.500;AN=2;BaseQRankSum=-0.208;ClippingRankSum=0.000;DP=24;ExcessHet=3.0103;FS=1.706;MLEAC=1;MLEAF=0.500;MQ=42.00;MQRankSum=0.000;QD=16.78;ReadPosRankSum=-1.633;SOR=1.371	GT:AD:DP:GQ:PL	0/1:11,13:24:99:431,0,368
chrIV	589425	.	C	T	665.77	PASS	AC=1;AF=0.500;AN=2;BaseQRankSum=1.389;ClippingRankSum=0.000;DP=48;ExcessHet=3.0103;FS=1.143;MLEAC=1;MLEAF=0.500;MQ=41.92;MQRankSum=-1.461;QD=13.87;ReadPosRankSum=0.899;SOR=0.445	GT:AD:DP:GQ:PL	0/1:25,23:48:99:694,0,715
chrIV	597029	.	C	T	597.77	PASS	AC=1;AF=0.500;AN=2;BaseQRankSum=-0.745;ClippingRankSum=0.000;DP=38;ExcessHet=3.0103;FS=0.000;MLEAC=1;MLEAF=0.500;MQ=42.00;MQRankSum=0.000;QD=16.16;ReadPosRankSum=-2.514;SOR=0.818	GT:AD:DP:GQ:PL	0/1:19,18:37:99:626,0,685
chrIV	1277399	.	C	T	1003.77	PASS	AC=1;AF=0.500;AN=2;BaseQRankSum=0.061;ClippingRankSum=0.000;DP=60;ExcessHet=3.0103;FS=1.028;MLEAC=1;MLEAF=0.500;MQ=42.00;MQRankSum=0.000;QD=16.73;ReadPosRankSum=-0.037;SOR=0.461	GT:AD:DP:GQ:PL	0/1:30,30:60:99:1032,0,1070
chrIV	1354676	.	G	A	402.77	PASS	AC=1;AF=0.500;AN=2;BaseQRankSum=-0.226;ClippingRankSum=0.000;DP=21;ExcessHet=3.0103;FS=0.000;MLEAC=1;MLEAF=0.500;MQ=42.00;MQRankSum=0.000;QD=19.18;ReadPosRankSum=1.205;SOR=0.836	GT:AD:DP:GQ:PL	0/1:8,13:21:99:431,0,282
chrV	32940	.	G	A	2131.77	PASS	AC=2;AF=1.00;AN=2;DP=56;ExcessHet=3.0103;FS=0.000;MLEAC=2;MLEAF=1.00;MQ=42.00;QD=29.13;SOR=1.262	GT:AD:DP:GQ:PL	1/1:0,55:55:99:2160,165,0
chrV	78390	.	G	A	2323.77	PASS	AC=2;AF=1.00;AN=2;DP=58;ExcessHet=3.0103;FS=0.000;MLEAC=2;MLEAF=1.00;MQ=42.00;QD=26.19;SOR=0.762	GT:AD:DP:GQ:PL	1/1:0,58:58:99:2352,174,0
chrV	110680	.	G	A	1248.77	PASS	AC=2;AF=1.00;AN=2;DP=31;ExcessHet=3.0103;FS=0.000;MLEAC=2;MLEAF=1.00;MQ=41.52;QD=31.15;SOR=2.093	GT:AD:DP:GQ:PL	1/1:0,31:31:93:1277,93,0
chrV	132985	.	C	T	922.77	PASS	AC=1;AF=0.500;AN=2;BaseQRankSum=1.089;ClippingRankSum=0.000;DP=63;ExcessHet=3.0103;FS=1.081;MLEAC=1;MLEAF=0.500;MQ=41.94;MQRankSum=1.276;QD=14.88;ReadPosRankSum=2.079;SOR=0.951	GT:AD:DP:GQ:PL	0/1:35,27:62:99:951,0,1176
chrV	176452	.	C	T	588.77	PASS	AC=1;AF=0.500;AN=2;BaseQRankSum=-1.243;ClippingRankSum=0.000;DP=41;ExcessHet=3.0103;FS=0.000;MLEAC=1;MLEAF=0.500;MQ=42.00;MQRankSum=0.000;QD=14.36;ReadPosRankSum=1.139;SOR=0.693	GT:AD:DP:GQ:PL	0/1:23,18:41:99:617,0,874
chrV	218680	.	C	T	866.77	PASS	AC=1;AF=0.500;AN=2;BaseQRankSum=-0.011;ClippingRankSum=0.000;DP=47;ExcessHet=3.0103;FS=0.000;MLEAC=1;MLEAF=0.500;MQ=40.98;MQRankSum=1.679;QD=18.44;ReadPosRankSum=-0.615;SOR=0.610	GT:AD:DP:GQ:PL	0/1:21,26:47:99:895,0,683
chrV	267835	.	A	G	549.77	PASS	AC=1;AF=0.500;AN=2;BaseQRankSum=-0.870;ClippingRankSum=0.000;DP=107;ExcessHet=3.0103;FS=12.559;MLEAC=1;MLEAF=0.500;MQ=40.16;MQRankSum=-4.010;QD=5.19;ReadPosRankSum=-1.393;SOR=2.636	GT:AD:DP:GQ:PL	0/1:94,12:106:99:578,0,4450
chrV	287607	.	G	A	724.77	PASS	AC=1;AF=0.500;AN=2;BaseQRankSum=0.506;ClippingRankSum=0.000;DP=49;ExcessHet=3.0103;FS=2.657;MLEAC=1;MLEAF=0.500;MQ=41.96;MQRankSum=-1.022;QD=14.79;ReadPosRankSum=1.719;SOR=0.307	GT:AD:DP:GQ:PL	0/1:26,23:49:99:753,0,910
chrV	487701	.	C	T	626.77	PASS	AC=1;AF=0.500;AN=2;BaseQRankSum=-0.977;ClippingRankSum=0.000;DP=43;ExcessHet=3.0103;FS=0.000;MLEAC=1;MLEAF=0.500;MQ=42.00;MQRankSum=0.000;QD=14.92;ReadPosRankSum=-0.028;SOR=0.551	GT:AD:DP:GQ:PL	0/1:22,20:42:99:655,0,745
chrVI	145247	.	C	T	1047.77	PASS	AC=1;AF=0.500;AN=2;BaseQRankSum=-1.058;ClippingRankSum=0.000;DP=61;ExcessHet=3.0103;FS=7.248;MLEAC=1;MLEAF=0.500;MQ=41.69;MQRankSum=-0.380;QD=17.76;ReadPosRankSum=-1.236;SOR=0.433	GT:AD:DP:GQ:PL	0/1:27,32:59:99:1076,0,933
chrVI	266308	.	G	A	552.77	PASS	AC=1;AF=0.500;AN=2;BaseQRankSum=-0.336;ClippingRankSum=0.000;DP=52;ExcessHet=3.0103;FS=0.000;MLEAC=1;MLEAF=0.500;MQ=42.00;MQRankSum=0.000;QD=10.63;ReadPosRankSum=-0.151;SOR=0.776	GT:AD:DP:GQ:PL	0/1:33,19:52:99:581,0,1129
chrVII	177592	.	C	T	994.77	PASS	AC=1;AF=0.500;AN=2;BaseQRankSum=0.411;ClippingRankSum=0.000;DP=52;ExcessHet=3.0103;FS=2.402;MLEAC=1;MLEAF=0.500;MQ=41.43;MQRankSum=0.250;QD=19.13;ReadPosRankSum=0.043;SOR=0.862	GT:AD:DP:GQ:PL	0/1:22,30:52:99:1023,0,701
chrVII	384774	.	T	C	945.77	PASS	AC=1;AF=0.500;AN=2;BaseQRankSum=0.708;ClippingRankSum=0.000;DP=80;ExcessHet=3.0103;FS=3.113;MLEAC=1;MLEAF=0.500;MQ=41.82;MQRankSum=0.740;QD=11.82;ReadPosRankSum=-6.376;SOR=0.558	GT:AD:DP:GQ:PL	0/1:53,27:80:99:974,0,3691
chrVII	384775	.	G	A	945.77	PASS	AC=1;AF=0.500;AN=2;BaseQRankSum=0.540;ClippingRankSum=0.000;DP=80;ExcessHet=3.0103;FS=3.113;MLEAC=1;MLEAF=0.500;MQ=41.82;MQRankSum=0.740;QD=11.82;ReadPosRankSum=-6.318;SOR=0.558	GT:AD:DP:GQ:PL	0/1:53,27:80:99:974,0,3691
chrVII	632437	.	C	T	594.77	PASS	AC=1;AF=0.500;AN=2;BaseQRankSum=-0.097;ClippingRankSum=0.000;DP=49;ExcessHet=3.0103;FS=8.331;MLEAC=1;MLEAF=0.500;MQ=42.00;MQRankSum=0.000;QD=12.39;ReadPosRankSum=0.345;SOR=1.871	GT:AD:DP:GQ:PL	0/1:29,19:48:99:623,0,1024
chrVII	746293	.	G	A	724.77	PASS	AC=1;AF=0.500;AN=2;BaseQRankSum=1.722;ClippingRankSum=0.000;DP=58;ExcessHet=3.0103;FS=7.798;MLEAC=1;MLEAF=0.500;MQ=42.00;MQRankSum=0.000;QD=12.72;ReadPosRankSum=0.652;SOR=1.840	GT:AD:DP:GQ:PL	0/1:35,22:57:99:753,0,1180
chrVII	774318	.	C	T	453.77	PASS	AC=1;AF=0.500;AN=2;BaseQRankSum=-1.009;ClippingRankSum=0.000;DP=37;ExcessHet=3.0103;FS=0.000;MLEAC=1;MLEAF=0.500;MQ=42.00;MQRankSum=0.000;QD=12.26;ReadPosRankSum=-0.633;SOR=0.714	GT:AD:DP:GQ:PL	0/1:22,15:37:99:482,0,779
chrVII	795881	.	C	T	1149.77	PASS	AC=1;AF=0.500;AN=2;BaseQRankSum=1.523;ClippingRankSum=0.000;DP=65;ExcessHet=3.0103;FS=0.990;MLEAC=1;MLEAF=0.500;MQ=41.33;MQRankSum=0.825;QD=18.25;ReadPosRankSum=0.298;SOR=0.947	GT:AD:DP:GQ:PL	0/1:28,35:63:99:1178,0,818
chrVII	853485	.	C	T	323.77	PASS	AC=1;AF=0.500;AN=2;BaseQRankSum=-0.496;ClippingRankSum=0.000;DP=23;ExcessHet=3.0103;FS=0.000;MLEAC=1;MLEAF=0.500;MQ=41.83;MQRankSum=-1.323;QD=14.08;ReadPosRankSum=0.524;SOR=0.527	GT:AD:DP:GQ:PL	0/1:11,12:23:99:352,0,363
chrVII	920501	.	C	T	655.77	PASS	AC=1;AF=0.500;AN=2;BaseQRankSum=0.205;ClippingRankSum=0.000;DP=33;ExcessHet=3.0103;FS=10.736;MLEAC=1;MLEAF=0.500;MQ=42.00;MQRankSum=0.000;QD=19.87;ReadPosRankSum=-0.622;SOR=1.321	GT:AD:DP:GQ:PL	0/1:15,18:33:99:684,0,562
chrVII	1021939	.	G	A	474.77	PASS	AC=1;AF=0.500;AN=2;BaseQRankSum=0.176;ClippingRankSum=0.000;DP=30;ExcessHet=3.0103;FS=4.228;MLEAC=1;MLEAF=0.500;MQ=42.00;MQRankSum=0.000;QD=15.83;ReadPosRankSum=1.134;SOR=0.177	GT:AD:DP:GQ:PL	0/1:16,14:30:99:503,0,561
chrVIII	57769	.	G	A	794.77	PASS	AC=1;AF=0.500;AN=2;BaseQRankSum=-0.346;ClippingRankSum=0.000;DP=41;ExcessHet=3.0103;FS=1.216;MLEAC=1;MLEAF=0.500;MQ=41.90;MQRankSum=-1.232;QD=19.38;ReadPosRankSum=-0.471;SOR=0.611	GT:AD:DP:GQ:PL	0/1:18,23:41:99:823,0,631
chrVIII	116123	.	G	A	871.77	PASS	AC=1;AF=0.500;AN=2;BaseQRankSum=-0.787;ClippingRankSum=0.000;DP=51;ExcessHet=3.0103;FS=11.183;MLEAC=1;MLEAF=0.500;MQ=41.11;MQRankSum=1.589;QD=17.44;ReadPosRankSum=-0.046;SOR=2.242	GT:AD:DP:GQ:PL	0/1:23,27:50:99:900,0,777
chrVIII	357687	.	G	A	334.77	PASS	AC=1;AF=0.500;AN=2;BaseQRankSum=0.230;ClippingRankSum=0.000;DP=31;ExcessHet=3.0103;FS=0.000;MLEAC=1;MLEAF=0.500;MQ=42.00;MQRankSum=0.000;QD=10.80;ReadPosRankSum=-0.894;SOR=0.502	GT:AD:DP:GQ:PL	0/1:20,11:31:99:363,0,702
chrVIII	490164	.	G	A	946.77	PASS	AC=1;AF=0.500;AN=2;BaseQRankSum=-0.652;ClippingRankSum=0.000;DP=74;ExcessHet=3.0103;FS=6.031;MLEAC=1;MLEAF=0.500;MQ=42.00;MQRankSum=0.000;QD=12.79;ReadPosRankSum=-0.303;SOR=1.101	GT:AD:DP:GQ:PL	0/1:41,33:74:99:975,0,1322
chrIX	33619	.	C	T	621.77	PASS	AC=1;AF=0.500;AN=2;BaseQRankSum=0.405;ClippingRankSum=0.000;DP=37;ExcessHet=3.0103;FS=0.000;MLEAC=1;MLEAF=0.500;MQ=42.00;MQRankSum=0.000;QD=16.80;ReadPosRankSum=0.786;SOR=0.836	GT:AD:DP:GQ:PL	0/1:19,18:37:99:650,0,689
chrIX	295956	.	G	A	306.77	PASS	AC=1;AF=0.500;AN=2;BaseQRankSum=-0.649;ClippingRankSum=0.000;DP=19;ExcessHet=3.0103;FS=4.561;MLEAC=1;MLEAF=0.500;MQ=42.00;MQRankSum=0.000;QD=16.15;ReadPosRankSum=0.094;SOR=0.132	GT:AD:DP:GQ:PL	0/1:9,10:19:99:335,0,336
chrIX	309232	.	G	A	760.77	PASS	AC=1;AF=0.500;AN=2;BaseQRankSum=-1.839;ClippingRankSum=0.000;DP=51;ExcessHet=3.0103;FS=1.083;MLEAC=1;MLEAF=0.500;MQ=41.71;MQRankSum=1.059;QD=14.92;ReadPosRankSum=-0.753;SOR=0.928	GT:AD:DP:GQ:PL	0/1:25,26:51:99:789,0,860
chrX	93656	.	G	A	974.77	PASS	AC=1;AF=0.500;AN=2;BaseQRankSum=-1.341;ClippingRankSum=0.000;DP=52;ExcessHet=3.0103;FS=0.000;MLEAC=1;MLEAF=0.500;MQ=42.00;MQRankSum=0.000;QD=18.75;ReadPosRankSum=-0.910;SOR=0.781	GT:AD:DP:GQ:PL	0/1:22,30:52:99:1003,0,753
chrX	139917	.	G	A	830.77	PASS	AC=1;AF=0.500;AN=2;BaseQRankSum=1.501;ClippingRankSum=0.000;DP=53;ExcessHet=3.0103;FS=3.966;MLEAC=1;MLEAF=0.500;MQ=41.96;MQRankSum=0.948;QD=15.67;ReadPosRankSum=0.865;SOR=1.292	GT:AD:DP:GQ:PL	0/1:29,24:53:99:859,0,984
chrX	210228	.	C	T	640.77	PASS	AC=1;AF=0.500;AN=2;BaseQRankSum=1.488;ClippingRankSum=0.000;DP=33;ExcessHet=3.0103;FS=7.949;MLEAC=1;MLEAF=0.500;MQ=41.55;MQRankSum=-0.797;QD=19.42;ReadPosRankSum=-0.269;SOR=0.126	GT:AD:DP:GQ:PL	0/1:14,19:33:99:669,0,431
chrX	215648	.	G	A	540.77	PASS	AC=1;AF=0.500;AN=2;BaseQRankSum=0.391;ClippingRankSum=0.000;DP=30;ExcessHet=3.0103;FS=1.550;MLEAC=1;MLEAF=0.500;MQ=42.00;MQRankSum=0.000;QD=18.03;ReadPosRankSum=1.768;SOR=0.303	GT:AD:DP:GQ:PL	0/1:15,15:30:99:569,0,564
chrX	402041	.	G	A	779.77	PASS	AC=1;AF=0.500;AN=2;BaseQRankSum=-0.586;ClippingRankSum=0.000;DP=43;ExcessHet=3.0103;FS=2.670;MLEAC=1;MLEAF=0.500;MQ=42.00;MQRankSum=0.000;QD=18.13;ReadPosRankSum=-0.760;SOR=0.374	GT:AD:DP:GQ:PL	0/1:17,26:43:99:808,0,538
chrX	498800	.	G	A	518.77	PASS	AC=1;AF=0.500;AN=2;BaseQRankSum=0.261;ClippingRankSum=0.000;DP=42;ExcessHet=3.0103;FS=2.853;MLEAC=1;MLEAF=0.500;MQ=41.57;MQRankSum=0.230;QD=12.35;ReadPosRankSum=-0.543;SOR=1.387	GT:AD:DP:GQ:PL	0/1:25,17:42:99:547,0,877
chrX	640922	.	C	T	946.77	PASS	AC=1;AF=0.500;AN=2;BaseQRankSum=0.250;ClippingRankSum=0.000;DP=81;ExcessHet=3.0103;FS=0.000;MLEAC=1;MLEAF=0.500;MQ=41.60;MQRankSum=1.618;QD=11.69;ReadPosRankSum=0.202;SOR=0.787	GT:AD:DP:GQ:PL	0/1:50,31:81:99:975,0,1678
chrX	679010	.	C	T	472.77	PASS	AC=1;AF=0.500;AN=2;BaseQRankSum=1.340;ClippingRankSum=0.000;DP=37;ExcessHet=3.0103;FS=0.000;MLEAC=1;MLEAF=0.500;MQ=42.00;MQRankSum=0.000;QD=12.78;ReadPosRankSum=0.832;SOR=0.793	GT:AD:DP:GQ:PL	0/1:22,15:37:99:501,0,759
chrXI	426468	.	G	A	870.77	PASS	AC=1;AF=0.500;AN=2;BaseQRankSum=1.048;ClippingRankSum=0.000;DP=55;ExcessHet=3.0103;FS=2.276;MLEAC=1;MLEAF=0.500;MQ=41.96;MQRankSum=0.983;QD=15.83;ReadPosRankSum=1.206;SOR=0.426	GT:AD:DP:GQ:PL	0/1:29,26:55:99:899,0,958
chrXI	503662	.	G	A	718.77	PASS	AC=1;AF=0.500;AN=2;BaseQRankSum=1.180;ClippingRankSum=0.000;DP=44;ExcessHet=3.0103;FS=11.612;MLEAC=1;MLEAF=0.500;MQ=41.91;MQRankSum=1.432;QD=16.72;ReadPosRankSum=1.324;SOR=1.355	GT:AD:DP:GQ:PL	0/1:22,21:43:99:747,0,743
chrXI	504668	.	C	T	785.77	PASS	AC=1;AF=0.500;AN=2;BaseQRankSum=-0.411;ClippingRankSum=0.000;DP=43;ExcessHet=3.0103;FS=2.619;MLEAC=1;MLEAF=0.500;MQ=41.91;MQRankSum=-1.240;QD=18.27;ReadPosRankSum=-1.383;SOR=0.988	GT:AD:DP:GQ:PL	0/1:19,24:43:99:814,0,672
chrXI	509748	.	G	A	698.77	PASS	AC=1;AF=0.500;AN=2;BaseQRankSum=2.406;ClippingRankSum=0.000;DP=60;ExcessHet=3.0103;FS=3.911;MLEAC=1;MLEAF=0.500;MQ=41.93;MQRankSum=1.125;QD=11.84;ReadPosRankSum=0.530;SOR=0.299	GT:AD:DP:GQ:PL	0/1:37,22:59:99:727,0,1191
chrXI	542369	.	C	T	936.77	PASS	AC=1;AF=0.500;AN=2;BaseQRankSum=0.251;ClippingRankSum=0.000;DP=63;ExcessHet=3.0103;FS=6.755;MLEAC=1;MLEAF=0.500;MQ=41.94;MQRankSum=-1.473;QD=14.87;ReadPosRankSum=0.731;SOR=0.741	GT:AD:DP:GQ:PL	0/1:33,30:63:99:965,0,1097
chrXI	559432	.	C	T	729.77	PASS	AC=1;AF=0.500;AN=2;BaseQRankSum=1.768;ClippingRankSum=0.000;DP=40;ExcessHet=3.0103;FS=0.000;MLEAC=1;MLEAF=0.500;MQ=41.64;MQRankSum=-0.901;QD=18.24;ReadPosRankSum=-0.369;SOR=0.846	GT:AD:DP:GQ:PL	0/1:19,21:40:99:758,0,565
chrXI	618813	.	G	A	1110.77	PASS	AC=1;AF=0.500;AN=2;BaseQRankSum=-0.800;ClippingRankSum=0.000;DP=75;ExcessHet=3.0103;FS=6.011;MLEAC=1;MLEAF=0.500;MQ=41.95;MQRankSum=1.501;QD=14.81;ReadPosRankSum=0.619;SOR=0.771	GT:AD:DP:GQ:PL	0/1:36,39:75:99:1139,0,1107
chrXII	141854	.	G	A	724.77	PASS	AC=1;AF=0.500;AN=2;BaseQRankSum=2.723;ClippingRankSum=0.000;DP=34;ExcessHet=3.0103;FS=6.941;MLEAC=1;MLEAF=0.500;MQ=42.00;MQRankSum=0.000;QD=21.32;ReadPosRankSum=0.040;SOR=2.229	GT:AD:DP:GQ:PL	0/1:14,20:34:99:753,0,382
chrXII	198724	.	C	T	582.77	PASS	AC=1;AF=0.500;AN=2;BaseQRankSum=0.888;ClippingRankSum=0.000;DP=43;ExcessHet=3.0103;FS=11.484;MLEAC=1;MLEAF=0.500;MQ=42.00;MQRankSum=0.000;QD=13.55;ReadPosRankSum=0.371;SOR=0.916	GT:AD:DP:GQ:PL	0/1:25,18:43:99:611,0,863
chrXII	224936	.	C	T	718.77	PASS	AC=1;AF=0.500;AN=2;BaseQRankSum=-0.199;ClippingRankSum=0.000;DP=46;ExcessHet=3.0103;FS=2.505;MLEAC=1;MLEAF=0.500;MQ=41.68;MQRankSum=-0.914;QD=15.63;ReadPosRankSum=-0.749;SOR=0.399	GT:AD:DP:GQ:PL	0/1:22,24:46:99:747,0,715
chrXII	236862	.	C	T	749.77	PASS	AC=1;AF=0.500;AN=2;BaseQRankSum=-0.490;ClippingRankSum=0.000;DP=52;ExcessHet=3.0103;FS=8.053;MLEAC=1;MLEAF=0.500;MQ=42.00;MQRankSum=0.000;QD=14.70;ReadPosRankSum=-1.041;SOR=1.822	GT:AD:DP:GQ:PL	0/1:29,22:51:99:778,0,1072
chrXII	291538	.	C	T	509.77	PASS	AC=1;AF=0.500;AN=2;BaseQRankSum=1.649;ClippingRankSum=0.000;DP=47;ExcessHet=3.0103;FS=6.939;MLEAC=1;MLEAF=0.500;MQ=41.69;MQRankSum=0.763;QD=10.85;ReadPosRankSum=0.585;SOR=1.821	GT:AD:DP:GQ:PL	0/1:31,16:47:99:538,0,1072
chrXII	326322	.	G	A	505.77	PASS	AC=1;AF=0.500;AN=2;BaseQRankSum=-0.985;ClippingRankSum=0.000;DP=38;ExcessHet=3.0103;FS=0.000;MLEAC=1;MLEAF=0.500;MQ=41.63;MQRankSum=0.953;QD=13.31;ReadPosRankSum=-0.283;SOR=0.641	GT:AD:DP:GQ:PL	0/1:21,17:38:99:534,0,712
chrXII	350074	.	C	T	815.77	PASS	AC=1;AF=0.500;AN=2;BaseQRankSum=-1.494;ClippingRankSum=0.000;DP=54;ExcessHet=3.0103;FS=2.387;MLEAC=1;MLEAF=0.500;MQ=41.93;MQRankSum=-1.319;QD=16.00;ReadPosRankSum=1.129;SOR=0.522	GT:AD:DP:GQ:PL	0/1:24,27:51:99:844,0,808
chrXII	366278	.	C	T	635.77	PASS	AC=1;AF=0.500;AN=2;BaseQRankSum=0.050;ClippingRankSum=0.000;DP=59;ExcessHet=3.0103;FS=5.616;MLEAC=1;MLEAF=0.500;MQ=41.69;MQRankSum=0.084;QD=10.96;ReadPosRankSum=0.330;SOR=1.104	GT:AD:DP:GQ:PL	0/1:37,21:58:99:664,0,1359
chrXII	442363	.	C	T	787.77	PASS	AC=1;AF=0.500;AN=2;BaseQRankSum=-2.312;ClippingRankSum=0.000;DP=54;ExcessHet=3.0103;FS=1.156;MLEAC=1;MLEAF=0.500;MQ=41.65;MQRankSum=-1.743;QD=14.59;ReadPosRankSum=0.019;SOR=1.068	GT:AD:DP:GQ:PL	0/1:27,27:54:99:816,0,945
chrXII	514711	.	C	T	757.77	PASS	AC=1;AF=0.500;AN=2;BaseQRankSum=-0.353;ClippingRankSum=0.000;DP=41;ExcessHet=3.0103;FS=2.750;MLEAC=1;MLEAF=0.500;MQ=42.00;MQRankSum=0.000;QD=18.48;ReadPosRankSum=3.165;SOR=0.481	GT:AD:DP:GQ:PL	0/1:18,23:41:99:786,0,655
chrXII	636679	.	C	T	515.77	PASS	AC=1;AF=0.500;AN=2;BaseQRankSum=3.285;ClippingRankSum=0.000;DP=38;ExcessHet=3.0103;FS=1.283;MLEAC=1;MLEAF=0.500;MQ=41.95;MQRankSum=-1.184;QD=13.57;ReadPosRankSum=0.212;SOR=1.008	GT:AD:DP:GQ:PL	0/1:23,15:38:99:544,0,727
chrXII	704218	.	G	A	977.77	PASS	AC=1;AF=0.500;AN=2;BaseQRankSum=0.740;ClippingRankSum=0.000;DP=54;ExcessHet=3.0103;FS=2.476;MLEAC=1;MLEAF=0.500;MQ=41.19;MQRankSum=0.787;QD=18.11;ReadPosRankSum=1.715;SOR=0.368	GT:AD:DP:GQ:PL	0/1:25,29:54:99:1006,0,801
chrXII	747828	.	C	T	465.77	PASS	AC=1;AF=0.500;AN=2;BaseQRankSum=3.863;ClippingRankSum=0.000;DP=28;ExcessHet=3.0103;FS=3.565;MLEAC=1;MLEAF=0.500;MQ=42.00;MQRankSum=0.000;QD=17.25;ReadPosRankSum=1.834;SOR=1.609	GT:AD:DP:GQ:PL	0/1:14,13:27:99:494,0,437
chrXII	1032842	.	C	T	763.77	PASS	AC=1;AF=0.500;AN=2;BaseQRankSum=-0.302;ClippingRankSum=0.000;DP=50;ExcessHet=3.0103;FS=1.117;MLEAC=1;MLEAF=0.500;MQ=41.70;MQRankSum=0.000;QD=15.59;ReadPosRankSum=-0.360;SOR=0.970	GT:AD:DP:GQ:PL	0/1:25,24:49:99:792,0,890
chrXIII	147463	.	C	T	1029.77	PASS	AC=1;AF=0.500;AN=2;BaseQRankSum=-1.294;ClippingRankSum=0.000;DP=53;ExcessHet=3.0103;FS=0.000;MLEAC=1;MLEAF=0.500;MQ=41.93;MQRankSum=-1.129;QD=19.43;ReadPosRankSum=-0.032;SOR=0.555	GT:AD:DP:GQ:PL	0/1:21,32:53:99:1058,0,731
chrXIII	164257	.	G	A	300.77	PASS	AC=1;AF=0.500;AN=2;BaseQRankSum=1.103;ClippingRankSum=0.000;DP=29;ExcessHet=3.0103;FS=6.301;MLEAC=1;MLEAF=0.500;MQ=42.00;MQRankSum=0.000;QD=10.37;ReadPosRankSum=-0.145;SOR=2.133	GT:AD:DP:GQ:PL	0/1:19,10:29:99:329,0,658
chrXIII	230685	.	T	G	12.77	PASS	AC=2;AF=1.00;AN=2;DP=1;ExcessHet=3.0103;FS=0.000;MLEAC=2;MLEAF=1.00;MQ=52.00;QD=12.77;SOR=1.609	GT:AD:DP:GQ:PL	1/1:0,1:1:3:39,3,0
chrXIV	139531	.	C	A	2271.77	PASS	AC=1;AF=0.500;AN=2;BaseQRankSum=-0.294;ClippingRankSum=0.000;DP=341;ExcessHet=3.0103;FS=0.000;MLEAC=1;MLEAF=0.500;MQ=40.33;MQRankSum=0.138;QD=6.76;ReadPosRankSum=-6.826;SOR=0.717	GT:AD:DP:GQ:PL	0/1:251,85:336:99:2300,0,8530
chrXIV	174661	.	G	A	763.77	PASS	AC=1;AF=0.500;AN=2;BaseQRankSum=0.891;ClippingRankSum=0.000;DP=50;ExcessHet=3.0103;FS=0.000;MLEAC=1;MLEAF=0.500;MQ=41.72;MQRankSum=-1.022;QD=15.59;ReadPosRankSum=1.488;SOR=0.681	GT:AD:DP:GQ:PL	0/1:26,23:49:99:792,0,906
chrXIV	355752	.	C	T	701.77	PASS	AC=1;AF=0.500;AN=2;BaseQRankSum=-0.711;ClippingRankSum=0.000;DP=47;ExcessHet=3.0103;FS=1.128;MLEAC=1;MLEAF=0.500;MQ=41.38;MQRankSum=-0.030;QD=14.93;ReadPosRankSum=-0.831;SOR=0.518	GT:AD:DP:GQ:PL	0/1:25,22:47:99:730,0,875
chrXIV	743826	.	C	T	607.77	PASS	AC=1;AF=0.500;AN=2;BaseQRankSum=-1.340;ClippingRankSum=0.000;DP=46;ExcessHet=3.0103;FS=1.139;MLEAC=1;MLEAF=0.500;MQ=42.00;MQRankSum=0.000;QD=13.21;ReadPosRankSum=0.377;SOR=0.512	GT:AD:DP:GQ:PL	0/1:22,24:46:99:636,0,644
chrXV	229905	.	C	T	747.77	PASS	AC=1;AF=0.500;AN=2;BaseQRankSum=1.496;ClippingRankSum=0.000;DP=45;ExcessHet=3.0103;FS=0.000;MLEAC=1;MLEAF=0.500;MQ=42.00;MQRankSum=0.000;QD=16.62;ReadPosRankSum=1.660;SOR=0.593	GT:AD:DP:GQ:PL	0/1:22,23:45:99:776,0,691
chrXV	497262	.	C	T	394.77	PASS	AC=1;AF=0.500;AN=2;BaseQRankSum=1.308;ClippingRankSum=0.000;DP=31;ExcessHet=3.0103;FS=4.343;MLEAC=1;MLEAF=0.500;MQ=42.00;MQRankSum=0.000;QD=12.73;ReadPosRankSum=-0.570;SOR=1.739	GT:AD:DP:GQ:PL	0/1:18,13:31:99:423,0,533
chrXV	525095	.	C	T	558.77	PASS	AC=1;AF=0.500;AN=2;BaseQRankSum=0.938;ClippingRankSum=0.000;DP=41;ExcessHet=3.0103;FS=2.795;MLEAC=1;MLEAF=0.500;MQ=42.00;MQRankSum=0.000;QD=13.97;ReadPosRankSum=-0.760;SOR=1.254	GT:AD:DP:GQ:PL	0/1:23,17:40:99:587,0,731
chrXV	686963	.	C	T	773.77	PASS	AC=1;AF=0.500;AN=2;BaseQRankSum=-1.188;ClippingRankSum=0.000;DP=46;ExcessHet=3.0103;FS=5.972;MLEAC=1;MLEAF=0.500;MQ=41.37;MQRankSum=0.124;QD=16.82;ReadPosRankSum=-0.287;SOR=0.543	GT:AD:DP:GQ:PL	0/1:22,24:46:99:802,0,791
chrXV	695746	.	C	T	1113.77	PASS	AC=1;AF=0.500;AN=2;BaseQRankSum=-0.595;ClippingRankSum=0.000;DP=65;ExcessHet=3.0103;FS=5.060;MLEAC=1;MLEAF=0.500;MQ=42.00;MQRankSum=0.000;QD=17.40;ReadPosRankSum=-0.350;SOR=1.003	GT:AD:DP:GQ:PL	0/1:27,37:64:99:1142,0,832
chrXV	701993	.	C	T	722.77	PASS	AC=1;AF=0.500;AN=2;BaseQRankSum=2.472;ClippingRankSum=0.000;DP=54;ExcessHet=3.0103;FS=0.000;MLEAC=1;MLEAF=0.500;MQ=41.12;MQRankSum=-0.035;QD=13.38;ReadPosRankSum=0.951;SOR=0.582	GT:AD:DP:GQ:PL	0/1:32,22:54:99:751,0,1074
chrXV	750959	.	T	A	1173.77	PASS	AC=1;AF=0.500;AN=2;BaseQRankSum=-0.504;ClippingRankSum=0.000;DP=62;ExcessHet=3.0103;FS=0.000;MLEAC=1;MLEAF=0.500;MQ=41.24;MQRankSum=-0.997;QD=18.93;ReadPosRankSum=0.049;SOR=0.802	GT:AD:DP:GQ:PL	0/1:26,36:62:99:1202,0,850
chrXV	780054	.	C	T	637.77	PASS	AC=1;AF=0.500;AN=2;BaseQRankSum=3.324;ClippingRankSum=0.000;DP=48;ExcessHet=3.0103;FS=2.557;MLEAC=1;MLEAF=0.500;MQ=42.00;MQRankSum=0.000;QD=13.29;ReadPosRankSum=-0.240;SOR=1.179	GT:AD:DP:GQ:PL	0/1:30,18:48:99:666,0,2278
chrXV	780056	.	C	T	637.77	PASS	AC=1;AF=0.500;AN=2;BaseQRankSum=2.746;ClippingRankSum=0.000;DP=48;ExcessHet=3.0103;FS=2.557;MLEAC=1;MLEAF=0.500;MQ=42.00;MQRankSum=0.000;QD=13.29;ReadPosRankSum=-0.360;SOR=1.179	GT:AD:DP:GQ:PL	0/1:30,18:48:99:666,0,2278
chrXV	919308	.	C	T	636.77	PASS	AC=1;AF=0.500;AN=2;BaseQRankSum=0.599;ClippingRankSum=0.000;DP=48;ExcessHet=3.0103;FS=1.119;MLEAC=1;MLEAF=0.500;MQ=41.39;MQRankSum=-1.119;QD=13.55;ReadPosRankSum=0.521;SOR=0.507	GT:AD:DP:GQ:PL	0/1:27,20:47:99:665,0,994
chrXV	1017633	.	C	T	1004.77	PASS	AC=1;AF=0.500;AN=2;BaseQRankSum=0.014;ClippingRankSum=0.000;DP=66;ExcessHet=3.0103;FS=2.355;MLEAC=1;MLEAF=0.500;MQ=41.94;MQRankSum=1.493;QD=15.70;ReadPosRankSum=0.138;SOR=1.127	GT:AD:DP:GQ:PL	0/1:31,33:64:99:1033,0,960
chrXV	1048157	.	G	A	1103.77	PASS	AC=1;AF=0.500;AN=2;BaseQRankSum=0.442;ClippingRankSum=0.000;DP=62;ExcessHet=3.0103;FS=13.314;MLEAC=1;MLEAF=0.500;MQ=41.48;MQRankSum=-0.845;QD=17.80;ReadPosRankSum=-1.377;SOR=0.937	GT:AD:DP:GQ:PL	0/1:29,33:62:99:1132,0,928
chrXVI	116714	.	C	T	615.77	PASS	AC=1;AF=0.500;AN=2;BaseQRankSum=-0.792;ClippingRankSum=0.000;DP=46;ExcessHet=3.0103;FS=1.186;MLEAC=1;MLEAF=0.500;MQ=41.65;MQRankSum=-0.062;QD=13.39;ReadPosRankSum=-0.383;SOR=0.438	GT:AD:DP:GQ:PL	0/1:24,22:46:99:644,0,773
chrXVI	235579	.	C	T	437.77	PASS	AC=1;AF=0.500;AN=2;BaseQRankSum=-0.641;ClippingRankSum=0.000;DP=39;ExcessHet=3.0103;FS=0.000;MLEAC=1;MLEAF=0.500;MQ=41.64;MQRankSum=0.818;QD=11.52;ReadPosRankSum=-0.687;SOR=0.693	GT:AD:DP:GQ:PL	0/1:24,14:38:99:466,0,877
chrXVI	316633	.	G	A	647.77	PASS	AC=1;AF=0.500;AN=2;BaseQRankSum=0.762;ClippingRankSum=0.000;DP=39;ExcessHet=3.0103;FS=3.005;MLEAC=1;MLEAF=0.500;MQ=42.00;MQRankSum=0.000;QD=16.61;ReadPosRankSum=-0.115;SOR=0.288	GT:AD:DP:GQ:PL	0/1:19,20:39:99:676,0,643
chrXVI	385678	.	C	T	1089.77	PASS	AC=1;AF=0.500;AN=2;BaseQRankSum=1.301;ClippingRankSum=0.000;DP=72;ExcessHet=3.0103;FS=1.975;MLEAC=1;MLEAF=0.500;MQ=41.97;MQRankSum=0.000;QD=15.35;ReadPosRankSum=0.827;SOR=0.921	GT:AD:DP:GQ:PL	0/1:39,32:71:99:1118,0,1347
chrXVI	501953	.	G	A	705.77	PASS	AC=1;AF=0.500;AN=2;BaseQRankSum=1.083;ClippingRankSum=0.000;DP=48;ExcessHet=3.0103;FS=2.471;MLEAC=1;MLEAF=0.500;MQ=42.00;MQRankSum=0.000;QD=14.70;ReadPosRankSum=0.055;SOR=1.106	GT:AD:DP:GQ:PL	0/1:25,23:48:99:734,0,780
chrXVI	646009	.	C	T	515.77	PASS	AC=1;AF=0.500;AN=2;BaseQRankSum=0.649;ClippingRankSum=0.000;DP=33;ExcessHet=3.0103;FS=8.313;MLEAC=1;MLEAF=0.500;MQ=41.94;MQRankSum=-1.002;QD=16.12;ReadPosRankSum=-1.398;SOR=2.257	GT:AD:DP:GQ:PL	0/1:17,15:32:99:544,0,595
chrXVI	724168	.	C	T	955.77	PASS	AC=1;AF=0.500;AN=2;BaseQRankSum=1.002;ClippingRankSum=0.000;DP=58;ExcessHet=3.0103;FS=0.000;MLEAC=1;MLEAF=0.500;MQ=41.72;MQRankSum=0.075;QD=16.77;ReadPosRankSum=1.000;SOR=0.610	GT:AD:DP:GQ:PL	0/1:28,29:57:99:984,0,922
