# Supplementary material for: Recombination Is Responsible for the Increased Recovery of Drug-Resistant Mutants with Hypermutated Genomes in Resting Yeast Diploids Expressing APOBEC Deaminases
Source: Front Genet. 2017 Dec 12;8:202. doi: 10.3389/fgene.2017.00202 (PMC5733079; doi:10.3389/fgene.2017.00202)
Supplement: Supplementary file 6 [file Data_Sheet_1.zip › APOBEC1_d3/N115-LAN210-Can-A1-NA-RUN7-D3_SNVs_final.vcf]

##fileformat=VCFv4.2
##FILTER=<ID=LowQual,Description="Low quality">
##FORMAT=<ID=AD,Number=R,Type=Integer,Description="Allelic depths for the ref and alt alleles in the order listed">
##FORMAT=<ID=DP,Number=1,Type=Integer,Description="Approximate read depth (reads with MQ=255 or with bad mates are filtered)">
##FORMAT=<ID=GQ,Number=1,Type=Integer,Description="Genotype Quality">
##FORMAT=<ID=GT,Number=1,Type=String,Description="Genotype">
##FORMAT=<ID=PL,Number=G,Type=Integer,Description="Normalized, Phred-scaled likelihoods for genotypes as defined in the VCF specification">
##GATKCommandLine.HaplotypeCaller=<ID=HaplotypeCaller,Version=3.8-0-ge9d806836,Date="Tue Sep 19 15:21:29 PDT 2017",Epoch=1505859689340,CommandLineOptions="analysis_type=HaplotypeCaller input_file=[N115-LAN210-Can-A1-NA-RUN7-D3_sorted_dedup_RG_realigned.bam] showFullBamList=false read_buffer_size=null read_filter=[] disable_read_filter=[] intervals=null excludeIntervals=[../../LAN210/20170903_LAN210_v0.10m_masked_v2.bed] interval_set_rule=UNION interval_merging=ALL interval_padding=0 reference_sequence=../../LAN210/LAN210_v0.10m.fasta nonDeterministicRandomSeed=false disableDithering=false maxRuntime=-1 maxRuntimeUnits=MINUTES downsampling_type=BY_SAMPLE downsample_to_fraction=null downsample_to_coverage=500 baq=OFF baqGapOpenPenalty=40.0 refactor_NDN_cigar_string=false fix_misencoded_quality_scores=false allow_potentially_misencoded_quality_scores=false useOriginalQualities=false defaultBaseQualities=-1 performanceLog=null BQSR=null quantize_quals=0 static_quantized_quals=null round_down_quantized=false disable_indel_quals=false emit_original_quals=false preserve_qscores_less_than=6 globalQScorePrior=-1.0 secondsBetweenProgressUpdates=10 validation_strictness=SILENT remove_program_records=false keep_program_records=false sample_rename_mapping_file=null unsafe=null use_jdk_deflater=false use_jdk_inflater=false disable_auto_index_creation_and_locking_when_reading_rods=false no_cmdline_in_header=false sites_only=false never_trim_vcf_format_field=false bcf=false bam_compression=null simplifyBAM=false disable_bam_indexing=false generate_md5=false num_threads=1 num_cpu_threads_per_data_thread=1 num_io_threads=0 monitorThreadEfficiency=false num_bam_file_handles=null read_group_black_list=null pedigree=[] pedigreeString=[] pedigreeValidationType=STRICT allow_intervals_with_unindexed_bam=false generateShadowBCF=false variant_index_type=DYNAMIC_SEEK variant_index_parameter=-1 reference_window_stop=0 phone_home= gatk_key=null tag=NA logging_level=INFO log_to_file=null help=false version=false out=/media/artem/artem_second/20170727_RUN8/Project_Stepchenkova/reanalyze_RUN7/N115-LAN210-Can-A1-NA-RUN7-D3/N115-LAN210-Can-A1-NA-RUN7-D3.vcf likelihoodCalculationEngine=PairHMM heterogeneousKmerSizeResolution=COMBO_MIN dbsnp=(RodBinding name= source=UNBOUND) dontTrimActiveRegions=false maxDiscARExtension=25 maxGGAARExtension=300 paddingAroundIndels=150 paddingAroundSNPs=20 comp=[] annotation=[] excludeAnnotation=[] group=[StandardAnnotation, StandardHCAnnotation] debug=false useFilteredReadsForAnnotations=false emitRefConfidence=NONE bamOutput=null bamWriterType=CALLED_HAPLOTYPES emitDroppedReads=false disableOptimizations=false annotateNDA=false useNewAFCalculator=false heterozygosity=0.001 indel_heterozygosity=1.25E-4 heterozygosity_stdev=0.01 standard_min_confidence_threshold_for_calling=10.0 standard_min_confidence_threshold_for_emitting=30.0 max_alternate_alleles=6 max_genotype_count=1024 max_num_PL_values=100 input_prior=[] sample_ploidy=2 genotyping_mode=DISCOVERY alleles=(RodBinding name= source=UNBOUND) contamination_fraction_to_filter=0.0 contamination_fraction_per_sample_file=null p_nonref_model=null exactcallslog=null output_mode=EMIT_VARIANTS_ONLY allSitePLs=false gcpHMM=10 pair_hmm_implementation=FASTEST_AVAILABLE phredScaledGlobalReadMismappingRate=45 noFpga=false nativePairHmmThreads=1 useDoublePrecision=false sample_name=null kmerSize=[10, 25] dontIncreaseKmerSizesForCycles=false allowNonUniqueKmersInRef=false numPruningSamples=1 recoverDanglingHeads=false doNotRecoverDanglingBranches=false minDanglingBranchLength=4 consensus=false maxNumHaplotypesInPopulation=128 errorCorrectKmers=false minPruning=2 debugGraphTransformations=false allowCyclesInKmerGraphToGeneratePaths=false graphOutput=null kmerLengthForReadErrorCorrection=25 minObservationsForKmerToBeSolid=20 GVCFGQBands=[1, 2, 3, 4, 5, 6, 7, 8, 9, 10, 11, 12, 13, 14, 15, 16, 17, 18, 19, 20, 21, 22, 23, 24, 25, 26, 27, 28, 29, 30, 31, 32, 33, 34, 35, 36, 37, 38, 39, 40, 41, 42, 43, 44, 45, 46, 47, 48, 49, 50, 51, 52, 53, 54, 55, 56, 57, 58, 59, 60, 70, 80, 90, 99] indelSizeToEliminateInRefModel=10 min_base_quality_score=10 includeUmappedReads=false useAllelesTrigger=false doNotRunPhysicalPhasing=true keepRG=null justDetermineActiveRegions=false dontGenotype=false dontUseSoftClippedBases=false captureAssemblyFailureBAM=false errorCorrectReads=false pcr_indel_model=CONSERVATIVE maxReadsInRegionPerSample=10000 minReadsPerAlignmentStart=10 mergeVariantsViaLD=false activityProfileOut=null activeRegionOut=null activeRegionIn=null activeRegionExtension=null forceActive=false activeRegionMaxSize=null bandPassSigma=null maxReadsInMemoryPerSample=30000 maxTotalReadsInMemory=10000000 maxProbPropagationDistance=50 activeProbabilityThreshold=0.002 min_mapping_quality_score=20 filter_reads_with_N_cigar=false filter_mismatching_base_and_quals=false filter_bases_not_stored=false">
##GATKCommandLine.SelectVariants=<ID=SelectVariants,Version=3.8-0-ge9d806836,Date="Tue Sep 19 15:28:01 PDT 2017",Epoch=1505860081903,CommandLineOptions="analysis_type=SelectVariants input_file=[] showFullBamList=false read_buffer_size=null read_filter=[] disable_read_filter=[] intervals=null excludeIntervals=null interval_set_rule=UNION interval_merging=ALL interval_padding=0 reference_sequence=../../LAN210/LAN210_v0.10m.fasta nonDeterministicRandomSeed=false disableDithering=false maxRuntime=-1 maxRuntimeUnits=MINUTES downsampling_type=BY_SAMPLE downsample_to_fraction=null downsample_to_coverage=1000 baq=OFF baqGapOpenPenalty=40.0 refactor_NDN_cigar_string=false fix_misencoded_quality_scores=false allow_potentially_misencoded_quality_scores=false useOriginalQualities=false defaultBaseQualities=-1 performanceLog=null BQSR=null quantize_quals=0 static_quantized_quals=null round_down_quantized=false disable_indel_quals=false emit_original_quals=false preserve_qscores_less_than=6 globalQScorePrior=-1.0 secondsBetweenProgressUpdates=10 validation_strictness=SILENT remove_program_records=false keep_program_records=false sample_rename_mapping_file=null unsafe=null use_jdk_deflater=false use_jdk_inflater=false disable_auto_index_creation_and_locking_when_reading_rods=false no_cmdline_in_header=false sites_only=false never_trim_vcf_format_field=false bcf=false bam_compression=null simplifyBAM=false disable_bam_indexing=false generate_md5=false num_threads=1 num_cpu_threads_per_data_thread=1 num_io_threads=0 monitorThreadEfficiency=false num_bam_file_handles=null read_group_black_list=null pedigree=[] pedigreeString=[] pedigreeValidationType=STRICT allow_intervals_with_unindexed_bam=false generateShadowBCF=false variant_index_type=DYNAMIC_SEEK variant_index_parameter=-1 reference_window_stop=0 phone_home= gatk_key=null tag=NA logging_level=INFO log_to_file=null help=false version=false variant=(RodBinding name=variant source=N115-LAN210-Can-A1-NA-RUN7-D3.vcf) discordance=(RodBinding name= source=UNBOUND) concordance=(RodBinding name= source=UNBOUND) out=/media/artem/artem_second/20170727_RUN8/Project_Stepchenkova/reanalyze_RUN7/N115-LAN210-Can-A1-NA-RUN7-D3/N115-LAN210-Can-A1-NA-RUN7-D3_SNVs.vcf sample_name=[] sample_expressions=null sample_file=null exclude_sample_name=[] exclude_sample_file=[] exclude_sample_expressions=[] selectexpressions=[] invertselect=false excludeNonVariants=false excludeFiltered=false preserveAlleles=false removeUnusedAlternates=false restrictAllelesTo=ALL keepOriginalAC=false keepOriginalDP=false mendelianViolation=false invertMendelianViolation=false mendelianViolationQualThreshold=0.0 select_random_fraction=0.0 remove_fraction_genotypes=0.0 selectTypeToInclude=[SNP] selectTypeToExclude=[] keepIDs=null excludeIDs=null fullyDecode=false justRead=false maxIndelSize=2147483647 minIndelSize=0 maxFilteredGenotypes=2147483647 minFilteredGenotypes=0 maxFractionFilteredGenotypes=1.0 minFractionFilteredGenotypes=0.0 maxNOCALLnumber=2147483647 maxNOCALLfraction=1.0 setFilteredGtToNocall=false ALLOW_NONOVERLAPPING_COMMAND_LINE_SAMPLES=false forceValidOutput=false filter_reads_with_N_cigar=false filter_mismatching_base_and_quals=false filter_bases_not_stored=false">
##INFO=<ID=AC,Number=A,Type=Integer,Description="Allele count in genotypes, for each ALT allele, in the same order as listed">
##INFO=<ID=AF,Number=A,Type=Float,Description="Allele Frequency, for each ALT allele, in the same order as listed">
##INFO=<ID=AN,Number=1,Type=Integer,Description="Total number of alleles in called genotypes">
##INFO=<ID=BaseQRankSum,Number=1,Type=Float,Description="Z-score from Wilcoxon rank sum test of Alt Vs. Ref base qualities">
##INFO=<ID=ClippingRankSum,Number=1,Type=Float,Description="Z-score From Wilcoxon rank sum test of Alt vs. Ref number of hard clipped bases">
##INFO=<ID=DP,Number=1,Type=Integer,Description="Approximate read depth; some reads may have been filtered">
##INFO=<ID=DS,Number=0,Type=Flag,Description="Were any of the samples downsampled?">
##INFO=<ID=ExcessHet,Number=1,Type=Float,Description="Phred-scaled p-value for exact test of excess heterozygosity">
##INFO=<ID=FS,Number=1,Type=Float,Description="Phred-scaled p-value using Fisher's exact test to detect strand bias">
##INFO=<ID=HaplotypeScore,Number=1,Type=Float,Description="Consistency of the site with at most two segregating haplotypes">
##INFO=<ID=InbreedingCoeff,Number=1,Type=Float,Description="Inbreeding coefficient as estimated from the genotype likelihoods per-sample when compared against the Hardy-Weinberg expectation">
##INFO=<ID=MLEAC,Number=A,Type=Integer,Description="Maximum likelihood expectation (MLE) for the allele counts (not necessarily the same as the AC), for each ALT allele, in the same order as listed">
##INFO=<ID=MLEAF,Number=A,Type=Float,Description="Maximum likelihood expectation (MLE) for the allele frequency (not necessarily the same as the AF), for each ALT allele, in the same order as listed">
##INFO=<ID=MQ,Number=1,Type=Float,Description="RMS Mapping Quality">
##INFO=<ID=MQRankSum,Number=1,Type=Float,Description="Z-score From Wilcoxon rank sum test of Alt vs. Ref read mapping qualities">
##INFO=<ID=QD,Number=1,Type=Float,Description="Variant Confidence/Quality by Depth">
##INFO=<ID=ReadPosRankSum,Number=1,Type=Float,Description="Z-score from Wilcoxon rank sum test of Alt vs. Ref read position bias">
##INFO=<ID=SOR,Number=1,Type=Float,Description="Symmetric Odds Ratio of 2x2 contingency table to detect strand bias">
##contig=<ID=chrI,length=198855>
##contig=<ID=chrII,length=810456>
##contig=<ID=chrIII,length=316501>
##contig=<ID=chrIV,length=1516959>
##contig=<ID=chrV,length=570663>
##contig=<ID=chrVI,length=270116>
##contig=<ID=chrVII,length=1084724>
##contig=<ID=chrVIII,length=557320>
##contig=<ID=chrIX,length=433988>
##contig=<ID=chrX,length=745688>
##contig=<ID=chrXI,length=666767>
##contig=<ID=chrXII,length=1065113>
##contig=<ID=chrXIII,length=917121>
##contig=<ID=chrXIV,length=784078>
##contig=<ID=chrXV,length=1078147>
##contig=<ID=chrXVI,length=943466>
##contig=<ID=mt,length=85611>
##reference=file:///media/artem/artem_second/20170727_RUN8/Project_Stepchenkova/reanalyze_RUN7/N115-LAN210-Can-A1-NA-RUN7-D3/../../LAN210/LAN210_v0.10m.fasta
##source=SelectVariants
#CHROM	POS	ID	REF	ALT	QUAL	FILTER	INFO	FORMAT	N115-LAN210-Can-A1-NA-RUN7-D3
chrI	31828	.	C	T	1558.77	PASS	AC=1;AF=0.500;AN=2;BaseQRankSum=0.627;ClippingRankSum=0.000;DP=84;ExcessHet=3.0103;FS=0.000;MLEAC=1;MLEAF=0.500;MQ=41.98;MQRankSum=-0.863;QD=18.56;ReadPosRankSum=-0.308;SOR=0.791	GT:AD:DP:GQ:PL	0/1:37,47:84:99:1587,0,1147
chrI	33602	.	C	T	1203.77	PASS	AC=1;AF=0.500;AN=2;BaseQRankSum=2.813;ClippingRankSum=0.000;DP=65;ExcessHet=3.0103;FS=3.370;MLEAC=1;MLEAF=0.500;MQ=42.00;MQRankSum=0.000;QD=18.52;ReadPosRankSum=1.484;SOR=0.943	GT:AD:DP:GQ:PL	0/1:32,33:65:99:1232,0,1105
chrI	42604	.	C	T	1097.77	PASS	AC=1;AF=0.500;AN=2;BaseQRankSum=0.579;ClippingRankSum=0.000;DP=68;ExcessHet=3.0103;FS=0.923;MLEAC=1;MLEAF=0.500;MQ=42.00;MQRankSum=0.000;QD=16.38;ReadPosRankSum=1.522;SOR=0.869	GT:AD:DP:GQ:PL	0/1:32,35:67:99:1126,0,963
chrI	71670	.	C	T	990.77	PASS	AC=1;AF=0.500;AN=2;BaseQRankSum=0.748;ClippingRankSum=0.000;DP=56;ExcessHet=3.0103;FS=0.000;MLEAC=1;MLEAF=0.500;MQ=41.24;MQRankSum=-0.442;QD=17.69;ReadPosRankSum=1.235;SOR=0.807	GT:AD:DP:GQ:PL	0/1:26,30:56:99:1019,0,911
chrI	71786	.	C	T	645.77	PASS	AC=1;AF=0.500;AN=2;BaseQRankSum=0.193;ClippingRankSum=0.000;DP=46;ExcessHet=3.0103;FS=2.512;MLEAC=1;MLEAF=0.500;MQ=42.00;MQRankSum=0.000;QD=14.04;ReadPosRankSum=-0.680;SOR=1.127	GT:AD:DP:GQ:PL	0/1:26,20:46:99:674,0,887
chrI	155063	.	C	T	1355.77	PASS	AC=1;AF=0.500;AN=2;BaseQRankSum=0.509;ClippingRankSum=0.000;DP=74;ExcessHet=3.0103;FS=1.943;MLEAC=1;MLEAF=0.500;MQ=41.55;MQRankSum=-0.710;QD=18.32;ReadPosRankSum=1.959;SOR=0.802	GT:AD:DP:GQ:PL	0/1:32,42:74:99:1384,0,1018
chrI	166205	.	C	T	883.77	PASS	AC=1;AF=0.500;AN=2;BaseQRankSum=-0.122;ClippingRankSum=0.000;DP=70;ExcessHet=3.0103;FS=0.000;MLEAC=1;MLEAF=0.500;MQ=41.30;MQRankSum=-0.893;QD=14.25;ReadPosRankSum=0.895;SOR=0.616	GT:AD:DP:GQ:PL	0/1:32,30:62:99:912,0,1031
chrII	11093	.	G	A	1442.77	PASS	AC=1;AF=0.500;AN=2;BaseQRankSum=0.448;ClippingRankSum=0.000;DP=98;ExcessHet=3.0103;FS=11.822;MLEAC=1;MLEAF=0.500;MQ=41.85;MQRankSum=-0.958;QD=15.35;ReadPosRankSum=0.384;SOR=0.518	GT:AD:DP:GQ:PL	0/1:46,48:94:99:1471,0,1343
chrII	36416	.	G	A	983.77	PASS	AC=1;AF=0.500;AN=2;BaseQRankSum=-0.670;ClippingRankSum=0.000;DP=48;ExcessHet=3.0103;FS=6.565;MLEAC=1;MLEAF=0.500;MQ=41.83;MQRankSum=-0.767;QD=20.50;ReadPosRankSum=0.115;SOR=1.781	GT:AD:DP:GQ:PL	0/1:19,29:48:99:1012,0,648
chrII	36695	.	C	T	1017.77	PASS	AC=1;AF=0.500;AN=2;BaseQRankSum=-0.217;ClippingRankSum=0.000;DP=71;ExcessHet=3.0103;FS=4.707;MLEAC=1;MLEAF=0.500;MQ=41.94;MQRankSum=-1.488;QD=14.54;ReadPosRankSum=1.820;SOR=0.865	GT:AD:DP:GQ:PL	0/1:37,33:70:99:1046,0,1270
chrII	59580	.	C	T	977.77	PASS	AC=1;AF=0.500;AN=2;BaseQRankSum=-0.781;ClippingRankSum=0.000;DP=64;ExcessHet=3.0103;FS=1.009;MLEAC=1;MLEAF=0.500;MQ=41.94;MQRankSum=-1.212;QD=15.52;ReadPosRankSum=0.553;SOR=0.502	GT:AD:DP:GQ:PL	0/1:27,36:63:99:1006,0,761
chrII	84910	.	C	T	2021.77	PASS	AC=1;AF=0.500;AN=2;BaseQRankSum=-1.273;ClippingRankSum=0.000;DP=126;ExcessHet=3.0103;FS=4.611;MLEAC=1;MLEAF=0.500;MQ=41.54;MQRankSum=-1.077;QD=16.17;ReadPosRankSum=-0.480;SOR=1.112	GT:AD:DP:GQ:PL	0/1:64,61:125:99:2050,0,2279
chrII	86454	.	C	T	1493.77	PASS	AC=1;AF=0.500;AN=2;BaseQRankSum=-0.872;ClippingRankSum=0.000;DP=105;ExcessHet=3.0103;FS=3.675;MLEAC=1;MLEAF=0.500;MQ=42.00;MQRankSum=0.000;QD=14.94;ReadPosRankSum=-1.460;SOR=1.062	GT:AD:DP:GQ:PL	0/1:51,49:100:99:1522,0,1632
chrII	88148	.	G	A	940.77	PASS	AC=1;AF=0.500;AN=2;BaseQRankSum=0.036;ClippingRankSum=0.000;DP=70;ExcessHet=3.0103;FS=0.977;MLEAC=1;MLEAF=0.500;MQ=41.94;MQRankSum=-1.532;QD=13.44;ReadPosRankSum=0.982;SOR=0.848	GT:AD:DP:GQ:PL	0/1:38,32:70:99:969,0,1174
chrII	95166	.	C	T	555.77	PASS	AC=1;AF=0.500;AN=2;BaseQRankSum=1.594;ClippingRankSum=0.000;DP=58;ExcessHet=3.0103;FS=0.000;MLEAC=1;MLEAF=0.500;MQ=42.00;MQRankSum=0.000;QD=9.58;ReadPosRankSum=0.117;SOR=0.733	GT:AD:DP:GQ:PL	0/1:39,19:58:99:584,0,1217
chrII	125171	.	C	T	988.77	PASS	AC=1;AF=0.500;AN=2;BaseQRankSum=-1.698;ClippingRankSum=0.000;DP=55;ExcessHet=3.0103;FS=7.956;MLEAC=1;MLEAF=0.500;MQ=41.93;MQRankSum=-1.184;QD=17.98;ReadPosRankSum=-0.495;SOR=0.185	GT:AD:DP:GQ:PL	0/1:23,32:55:99:1017,0,814
chrII	126770	.	G	A	325.77	PASS	AC=1;AF=0.500;AN=2;BaseQRankSum=0.248;ClippingRankSum=0.000;DP=53;ExcessHet=3.0103;FS=1.242;MLEAC=1;MLEAF=0.500;MQ=41.72;MQRankSum=-1.626;QD=6.15;ReadPosRankSum=-0.174;SOR=0.438	GT:AD:DP:GQ:PL	0/1:39,14:53:99:354,0,1337
chrII	135731	.	C	T	1292.77	PASS	AC=1;AF=0.500;AN=2;BaseQRankSum=1.821;ClippingRankSum=0.000;DP=70;ExcessHet=3.0103;FS=0.000;MLEAC=1;MLEAF=0.500;MQ=41.76;MQRankSum=0.081;QD=18.47;ReadPosRankSum=-0.979;SOR=0.784	GT:AD:DP:GQ:PL	0/1:34,36:70:99:1321,0,1092
chrII	169909	.	C	T	898.77	PASS	AC=1;AF=0.500;AN=2;BaseQRankSum=0.367;ClippingRankSum=0.000;DP=62;ExcessHet=3.0103;FS=11.316;MLEAC=1;MLEAF=0.500;MQ=40.95;MQRankSum=0.372;QD=14.50;ReadPosRankSum=-0.014;SOR=0.889	GT:AD:DP:GQ:PL	0/1:32,30:62:99:927,0,1003
chrII	236452	.	G	A	809.77	PASS	AC=1;AF=0.500;AN=2;BaseQRankSum=-0.524;ClippingRankSum=0.000;DP=57;ExcessHet=3.0103;FS=5.987;MLEAC=1;MLEAF=0.500;MQ=41.97;MQRankSum=1.072;QD=14.46;ReadPosRankSum=-0.750;SOR=0.226	GT:AD:DP:GQ:PL	0/1:27,29:56:99:838,0,834
chrII	242157	.	C	T	1042.77	PASS	AC=1;AF=0.500;AN=2;BaseQRankSum=2.027;ClippingRankSum=0.000;DP=55;ExcessHet=3.0103;FS=0.000;MLEAC=1;MLEAF=0.500;MQ=42.00;MQRankSum=0.000;QD=19.31;ReadPosRankSum=0.611;SOR=0.818	GT:AD:DP:GQ:PL	0/1:22,32:54:99:1071,0,611
chrII	245540	.	G	A	1026.77	PASS	AC=1;AF=0.500;AN=2;BaseQRankSum=0.916;ClippingRankSum=0.000;DP=67;ExcessHet=3.0103;FS=0.000;MLEAC=1;MLEAF=0.500;MQ=41.55;MQRankSum=-2.058;QD=15.32;ReadPosRankSum=1.444;SOR=0.588	GT:AD:DP:GQ:PL	0/1:39,28:67:99:1055,0,2745
chrII	245544	.	G	A	1141.77	PASS	AC=1;AF=0.500;AN=2;BaseQRankSum=0.422;ClippingRankSum=0.000;DP=73;ExcessHet=3.0103;FS=1.936;MLEAC=1;MLEAF=0.500;MQ=41.58;MQRankSum=-1.972;QD=15.64;ReadPosRankSum=-0.170;SOR=0.704	GT:AD:DP:GQ:PL	0/1:41,32:73:99:1170,0,2754
chrII	255796	.	G	A	780.77	PASS	AC=1;AF=0.500;AN=2;BaseQRankSum=-0.158;ClippingRankSum=0.000;DP=61;ExcessHet=3.0103;FS=2.356;MLEAC=1;MLEAF=0.500;MQ=42.00;MQRankSum=0.000;QD=13.46;ReadPosRankSum=-0.725;SOR=1.051	GT:AD:DP:GQ:PL	0/1:32,26:58:99:809,0,1064
chrII	275255	.	G	A	1266.77	PASS	AC=1;AF=0.500;AN=2;BaseQRankSum=0.161;ClippingRankSum=0.000;DP=65;ExcessHet=3.0103;FS=16.597;MLEAC=1;MLEAF=0.500;MQ=42.00;MQRankSum=0.000;QD=19.49;ReadPosRankSum=-1.308;SOR=1.545	GT:AD:DP:GQ:PL	0/1:27,38:65:99:1295,0,828
chrII	276665	.	C	T	790.77	PASS	AC=1;AF=0.500;AN=2;BaseQRankSum=0.544;ClippingRankSum=0.000;DP=47;ExcessHet=3.0103;FS=1.157;MLEAC=1;MLEAF=0.500;MQ=41.96;MQRankSum=1.064;QD=16.82;ReadPosRankSum=0.516;SOR=0.463	GT:AD:DP:GQ:PL	0/1:23,24:47:99:819,0,799
chrII	299948	.	C	T	417.77	PASS	AC=1;AF=0.500;AN=2;BaseQRankSum=-1.895;ClippingRankSum=0.000;DP=37;ExcessHet=3.0103;FS=0.000;MLEAC=1;MLEAF=0.500;MQ=41.62;MQRankSum=0.855;QD=11.60;ReadPosRankSum=-0.194;SOR=0.527	GT:AD:DP:GQ:PL	0/1:22,14:36:99:446,0,780
chrII	315468	.	C	T	672.77	PASS	AC=1;AF=0.500;AN=2;BaseQRankSum=0.258;ClippingRankSum=0.000;DP=47;ExcessHet=3.0103;FS=0.000;MLEAC=1;MLEAF=0.500;MQ=41.92;MQRankSum=1.372;QD=14.31;ReadPosRankSum=1.043;SOR=0.813	GT:AD:DP:GQ:PL	0/1:25,22:47:99:701,0,791
chrII	370537	.	C	T	832.77	PASS	AC=1;AF=0.500;AN=2;BaseQRankSum=1.345;ClippingRankSum=0.000;DP=47;ExcessHet=3.0103;FS=0.000;MLEAC=1;MLEAF=0.500;MQ=42.00;MQRankSum=0.000;QD=17.72;ReadPosRankSum=-0.787;SOR=0.760	GT:AD:DP:GQ:PL	0/1:23,24:47:99:861,0,764
chrII	392852	.	C	T	526.77	PASS	AC=1;AF=0.500;AN=2;BaseQRankSum=1.803;ClippingRankSum=0.000;DP=32;ExcessHet=3.0103;FS=0.000;MLEAC=1;MLEAF=0.500;MQ=40.84;MQRankSum=-0.776;QD=16.46;ReadPosRankSum=1.283;SOR=0.693	GT:AD:DP:GQ:PL	0/1:16,16:32:99:555,0,480
chrII	421586	.	G	A	742.77	PASS	AC=1;AF=0.500;AN=2;BaseQRankSum=0.705;ClippingRankSum=0.000;DP=46;ExcessHet=3.0103;FS=0.000;MLEAC=1;MLEAF=0.500;MQ=41.92;MQRankSum=1.495;QD=16.51;ReadPosRankSum=-0.851;SOR=0.610	GT:AD:DP:GQ:PL	0/1:22,23:45:99:771,0,690
chrII	451857	.	G	A	941.77	PASS	AC=1;AF=0.500;AN=2;BaseQRankSum=0.506;ClippingRankSum=0.000;DP=63;ExcessHet=3.0103;FS=5.090;MLEAC=1;MLEAF=0.500;MQ=41.77;MQRankSum=0.970;QD=15.19;ReadPosRankSum=1.180;SOR=1.373	GT:AD:DP:GQ:PL	0/1:33,29:62:99:970,0,1084
chrII	467294	.	G	A	1120.77	PASS	AC=1;AF=0.500;AN=2;BaseQRankSum=2.157;ClippingRankSum=0.000;DP=59;ExcessHet=3.0103;FS=2.159;MLEAC=1;MLEAF=0.500;MQ=42.00;MQRankSum=0.000;QD=19.00;ReadPosRankSum=-1.640;SOR=0.464	GT:AD:DP:GQ:PL	0/1:26,33:59:99:1149,0,781
chrII	477507	.	C	T	644.77	PASS	AC=1;AF=0.500;AN=2;BaseQRankSum=0.436;ClippingRankSum=0.000;DP=39;ExcessHet=3.0103;FS=0.000;MLEAC=1;MLEAF=0.500;MQ=41.27;MQRankSum=-1.283;QD=17.43;ReadPosRankSum=-0.780;SOR=0.536	GT:AD:DP:GQ:PL	0/1:17,20:37:99:673,0,523
chrII	477877	.	G	A	43.77	PASS	AC=1;AF=0.500;AN=2;BaseQRankSum=0.000;ClippingRankSum=0.000;DP=6;ExcessHet=3.0103;FS=0.000;MLEAC=1;MLEAF=0.500;MQ=42.00;MQRankSum=0.000;QD=7.29;ReadPosRankSum=-1.834;SOR=0.307	GT:AD:DP:GQ:PL	0/1:4,2:6:72:72,0,165
chrII	509414	.	C	T	934.77	PASS	AC=1;AF=0.500;AN=2;BaseQRankSum=2.151;ClippingRankSum=0.000;DP=58;ExcessHet=3.0103;FS=3.697;MLEAC=1;MLEAF=0.500;MQ=41.68;MQRankSum=-0.713;QD=16.12;ReadPosRankSum=1.050;SOR=0.324	GT:AD:DP:GQ:PL	0/1:32,26:58:99:963,0,1094
chrII	515183	.	C	T	669.77	PASS	AC=1;AF=0.500;AN=2;BaseQRankSum=0.015;ClippingRankSum=0.000;DP=61;ExcessHet=3.0103;FS=0.000;MLEAC=1;MLEAF=0.500;MQ=41.74;MQRankSum=0.823;QD=11.16;ReadPosRankSum=-0.396;SOR=0.756	GT:AD:DP:GQ:PL	0/1:37,23:60:99:698,0,1194
chrII	555369	.	G	T	270.77	PASS	AC=1;AF=0.500;AN=2;BaseQRankSum=-1.573;ClippingRankSum=0.000;DP=49;ExcessHet=3.0103;FS=1.392;MLEAC=1;MLEAF=0.500;MQ=41.92;MQRankSum=-2.786;QD=5.53;ReadPosRankSum=-3.939;SOR=0.970	GT:AD:DP:GQ:PL	0/1:39,10:49:99:299,0,4478
chrII	555371	.	T	A	270.77	PASS	AC=1;AF=0.500;AN=2;BaseQRankSum=-0.645;ClippingRankSum=0.000;DP=50;ExcessHet=3.0103;FS=1.366;MLEAC=1;MLEAF=0.500;MQ=41.92;MQRankSum=-2.822;QD=5.42;ReadPosRankSum=-3.853;SOR=0.922	GT:AD:DP:GQ:PL	0/1:40,10:50:99:299,0,4478
chrII	555373	.	A	C	270.77	PASS	AC=1;AF=0.500;AN=2;BaseQRankSum=-1.614;ClippingRankSum=0.000;DP=50;ExcessHet=3.0103;FS=1.366;MLEAC=1;MLEAF=0.500;MQ=41.92;MQRankSum=-2.822;QD=5.42;ReadPosRankSum=-4.262;SOR=0.922	GT:AD:DP:GQ:PL	0/1:40,10:50:99:299,0,4478
chrII	625195	.	G	A	961.77	PASS	AC=1;AF=0.500;AN=2;BaseQRankSum=1.630;ClippingRankSum=0.000;DP=55;ExcessHet=3.0103;FS=3.786;MLEAC=1;MLEAF=0.500;MQ=41.89;MQRankSum=1.755;QD=17.49;ReadPosRankSum=0.235;SOR=1.302	GT:AD:DP:GQ:PL	0/1:28,27:55:99:990,0,954
chrII	625938	.	C	T	855.77	PASS	AC=1;AF=0.500;AN=2;BaseQRankSum=0.719;ClippingRankSum=0.000;DP=46;ExcessHet=3.0103;FS=4.246;MLEAC=1;MLEAF=0.500;MQ=41.69;MQRankSum=1.088;QD=18.60;ReadPosRankSum=1.965;SOR=0.863	GT:AD:DP:GQ:PL	0/1:22,24:46:99:884,0,790
chrII	645984	.	G	A	914.77	PASS	AC=1;AF=0.500;AN=2;BaseQRankSum=-0.493;ClippingRankSum=0.000;DP=56;ExcessHet=3.0103;FS=3.097;MLEAC=1;MLEAF=0.500;MQ=42.00;MQRankSum=0.000;QD=16.63;ReadPosRankSum=-1.311;SOR=1.387	GT:AD:DP:GQ:PL	0/1:26,29:55:99:943,0,843
chrII	652183	.	G	A	1077.77	PASS	AC=1;AF=0.500;AN=2;BaseQRankSum=-1.107;ClippingRankSum=0.000;DP=68;ExcessHet=3.0103;FS=3.312;MLEAC=1;MLEAF=0.500;MQ=41.30;MQRankSum=-0.529;QD=15.85;ReadPosRankSum=1.109;SOR=1.015	GT:AD:DP:GQ:PL	0/1:34,34:68:99:1106,0,1210
chrII	678120	.	C	T	747.77	PASS	AC=1;AF=0.500;AN=2;BaseQRankSum=0.448;ClippingRankSum=0.000;DP=63;ExcessHet=3.0103;FS=0.000;MLEAC=1;MLEAF=0.500;MQ=42.00;MQRankSum=0.000;QD=11.87;ReadPosRankSum=-0.289;SOR=0.617	GT:AD:DP:GQ:PL	0/1:38,25:63:99:776,0,1220
chrII	727586	.	C	T	929.77	PASS	AC=1;AF=0.500;AN=2;BaseQRankSum=2.352;ClippingRankSum=0.000;DP=63;ExcessHet=3.0103;FS=0.990;MLEAC=1;MLEAF=0.500;MQ=42.00;MQRankSum=0.000;QD=14.76;ReadPosRankSum=-0.535;SOR=0.491	GT:AD:DP:GQ:PL	0/1:35,28:63:99:958,0,1038
chrII	727906	.	G	A	1458.77	PASS	AC=1;AF=0.500;AN=2;BaseQRankSum=1.213;ClippingRankSum=0.000;DP=73;ExcessHet=3.0103;FS=3.202;MLEAC=1;MLEAF=0.500;MQ=41.58;MQRankSum=-0.276;QD=19.98;ReadPosRankSum=-0.436;SOR=0.555	GT:AD:DP:GQ:PL	0/1:31,42:73:99:1487,0,1019
chrII	742733	.	C	T	592.77	PASS	AC=1;AF=0.500;AN=2;BaseQRankSum=2.121;ClippingRankSum=0.000;DP=44;ExcessHet=3.0103;FS=0.000;MLEAC=1;MLEAF=0.500;MQ=42.00;MQRankSum=0.000;QD=13.47;ReadPosRankSum=0.298;SOR=0.627	GT:AD:DP:GQ:PL	0/1:26,18:44:99:621,0,796
chrII	778748	.	G	A	1272.77	PASS	AC=1;AF=0.500;AN=2;BaseQRankSum=0.563;ClippingRankSum=0.000;DP=90;ExcessHet=3.0103;FS=2.799;MLEAC=1;MLEAF=0.500;MQ=41.68;MQRankSum=-1.539;QD=14.14;ReadPosRankSum=0.663;SOR=0.430	GT:AD:DP:GQ:PL	0/1:49,41:90:99:1301,0,1648
chrII	779001	.	G	A	1044.77	PASS	AC=1;AF=0.500;AN=2;BaseQRankSum=-2.628;ClippingRankSum=0.000;DP=57;ExcessHet=3.0103;FS=3.642;MLEAC=1;MLEAF=0.500;MQ=42.00;MQRankSum=0.000;QD=18.33;ReadPosRankSum=-1.308;SOR=1.066	GT:AD:DP:GQ:PL	0/1:25,32:57:99:1073,0,932
chrII	801919	.	G	A	1366.77	PASS	AC=1;AF=0.500;AN=2;BaseQRankSum=1.208;ClippingRankSum=0.000;DP=83;ExcessHet=3.0103;FS=0.000;MLEAC=1;MLEAF=0.500;MQ=41.48;MQRankSum=0.185;QD=16.67;ReadPosRankSum=0.341;SOR=0.643	GT:AD:DP:GQ:PL	0/1:39,43:82:99:1395,0,1172
chrII	802673	.	C	T	418.77	PASS	AC=1;AF=0.500;AN=2;BaseQRankSum=-0.146;ClippingRankSum=0.000;DP=45;ExcessHet=3.0103;FS=0.000;MLEAC=1;MLEAF=0.500;MQ=41.96;MQRankSum=0.754;QD=9.31;ReadPosRankSum=-1.400;SOR=0.671	GT:AD:DP:GQ:PL	0/1:30,15:45:99:447,0,1027
chrIII	16884	.	C	T	1293.77	PASS	AC=1;AF=0.500;AN=2;BaseQRankSum=3.218;ClippingRankSum=0.000;DP=79;ExcessHet=3.0103;FS=2.992;MLEAC=1;MLEAF=0.500;MQ=42.00;MQRankSum=0.000;QD=16.38;ReadPosRankSum=0.450;SOR=0.510	GT:AD:DP:GQ:PL	0/1:40,39:79:99:1322,0,1134
chrIII	49105	.	C	T	965.77	PASS	AC=1;AF=0.500;AN=2;BaseQRankSum=0.148;ClippingRankSum=0.000;DP=60;ExcessHet=3.0103;FS=7.277;MLEAC=1;MLEAF=0.500;MQ=41.57;MQRankSum=-0.043;QD=16.37;ReadPosRankSum=-1.252;SOR=1.688	GT:AD:DP:GQ:PL	0/1:30,29:59:99:994,0,1009
chrIII	49492	.	C	T	376.77	PASS	AC=1;AF=0.500;AN=2;BaseQRankSum=0.187;ClippingRankSum=0.000;DP=44;ExcessHet=3.0103;FS=9.088;MLEAC=1;MLEAF=0.500;MQ=42.00;MQRankSum=0.000;QD=8.56;ReadPosRankSum=-0.551;SOR=0.852	GT:AD:DP:GQ:PL	0/1:29,15:44:99:405,0,994
chrIII	70083	.	G	A	1389.77	PASS	AC=1;AF=0.500;AN=2;BaseQRankSum=-0.950;ClippingRankSum=0.000;DP=71;ExcessHet=3.0103;FS=3.742;MLEAC=1;MLEAF=0.500;MQ=41.92;MQRankSum=-1.443;QD=19.57;ReadPosRankSum=0.000;SOR=1.314	GT:AD:DP:GQ:PL	0/1:29,42:71:99:1418,0,1014
chrIII	102895	.	G	A	858.77	PASS	AC=1;AF=0.500;AN=2;BaseQRankSum=-3.164;ClippingRankSum=0.000;DP=50;ExcessHet=3.0103;FS=4.127;MLEAC=1;MLEAF=0.500;MQ=41.64;MQRankSum=-0.378;QD=17.18;ReadPosRankSum=-1.489;SOR=0.289	GT:AD:DP:GQ:PL	0/1:23,27:50:99:887,0,833
chrIII	103331	.	C	T	842.77	PASS	AC=1;AF=0.500;AN=2;BaseQRankSum=0.229;ClippingRankSum=0.000;DP=55;ExcessHet=3.0103;FS=0.000;MLEAC=1;MLEAF=0.500;MQ=42.00;MQRankSum=0.000;QD=15.61;ReadPosRankSum=0.487;SOR=0.693	GT:AD:DP:GQ:PL	0/1:27,27:54:99:871,0,854
chrIII	154607	.	C	T	820.77	PASS	AC=1;AF=0.500;AN=2;BaseQRankSum=-0.886;ClippingRankSum=0.000;DP=47;ExcessHet=3.0103;FS=0.000;MLEAC=1;MLEAF=0.500;MQ=42.00;MQRankSum=0.000;QD=17.46;ReadPosRankSum=0.637;SOR=0.751	GT:AD:DP:GQ:PL	0/1:22,25:47:99:849,0,793
chrIII	190388	.	C	T	492.77	PASS	AC=1;AF=0.500;AN=2;BaseQRankSum=2.343;ClippingRankSum=0.000;DP=30;ExcessHet=3.0103;FS=1.617;MLEAC=1;MLEAF=0.500;MQ=42.00;MQRankSum=0.000;QD=17.60;ReadPosRankSum=2.149;SOR=1.270	GT:AD:DP:GQ:PL	0/1:13,15:28:99:521,0,351
chrIII	190507	.	G	A	793.77	PASS	AC=1;AF=0.500;AN=2;BaseQRankSum=-0.356;ClippingRankSum=0.000;DP=39;ExcessHet=3.0103;FS=1.294;MLEAC=1;MLEAF=0.500;MQ=42.00;MQRankSum=0.000;QD=20.35;ReadPosRankSum=0.225;SOR=0.399	GT:AD:DP:GQ:PL	0/1:15,24:39:99:822,0,462
chrIII	194212	.	C	T	586.77	PASS	AC=1;AF=0.500;AN=2;BaseQRankSum=1.592;ClippingRankSum=0.000;DP=50;ExcessHet=3.0103;FS=3.075;MLEAC=1;MLEAF=0.500;MQ=41.96;MQRankSum=0.818;QD=12.22;ReadPosRankSum=-0.786;SOR=1.460	GT:AD:DP:GQ:PL	0/1:30,18:48:99:615,0,940
chrIII	216614	.	C	T	813.77	PASS	AC=1;AF=0.500;AN=2;BaseQRankSum=-1.104;ClippingRankSum=0.000;DP=54;ExcessHet=3.0103;FS=0.000;MLEAC=1;MLEAF=0.500;MQ=41.73;MQRankSum=1.001;QD=15.07;ReadPosRankSum=0.767;SOR=0.576	GT:AD:DP:GQ:PL	0/1:28,26:54:99:842,0,972
chrIII	261457	.	C	T	875.77	PASS	AC=1;AF=0.500;AN=2;BaseQRankSum=1.698;ClippingRankSum=0.000;DP=71;ExcessHet=3.0103;FS=2.149;MLEAC=1;MLEAF=0.500;MQ=42.00;MQRankSum=0.000;QD=12.51;ReadPosRankSum=0.865;SOR=0.444	GT:AD:DP:GQ:PL	0/1:44,26:70:99:904,0,1541
chrIII	313470	.	G	A	620.77	PASS	AC=1;AF=0.500;AN=2;BaseQRankSum=0.687;ClippingRankSum=0.000;DP=29;ExcessHet=3.0103;FS=1.585;MLEAC=1;MLEAF=0.500;MQ=41.93;MQRankSum=-0.596;QD=21.41;ReadPosRankSum=-0.518;SOR=1.140	GT:AD:DP:GQ:PL	0/1:9,20:29:99:649,0,241
chrIV	190597	.	C	T	1027.77	PASS	AC=1;AF=0.500;AN=2;BaseQRankSum=1.589;ClippingRankSum=0.000;DP=56;ExcessHet=3.0103;FS=2.307;MLEAC=1;MLEAF=0.500;MQ=42.00;MQRankSum=0.000;QD=18.69;ReadPosRankSum=-0.349;SOR=0.511	GT:AD:DP:GQ:PL	0/1:24,31:55:99:1056,0,684
chrIV	239104	.	C	T	897.77	PASS	AC=1;AF=0.500;AN=2;BaseQRankSum=-0.597;ClippingRankSum=0.000;DP=56;ExcessHet=3.0103;FS=2.268;MLEAC=1;MLEAF=0.500;MQ=41.48;MQRankSum=0.078;QD=16.32;ReadPosRankSum=-1.115;SOR=0.800	GT:AD:DP:GQ:PL	0/1:26,29:55:99:926,0,842
chrIV	264645	.	C	T	1118.77	PASS	AC=1;AF=0.500;AN=2;BaseQRankSum=-0.309;ClippingRankSum=0.000;DP=64;ExcessHet=3.0103;FS=0.000;MLEAC=1;MLEAF=0.500;MQ=41.42;MQRankSum=-0.532;QD=17.76;ReadPosRankSum=1.439;SOR=0.730	GT:AD:DP:GQ:PL	0/1:27,36:63:99:1147,0,868
chrIV	293280	.	G	A	1109.77	PASS	AC=1;AF=0.500;AN=2;BaseQRankSum=1.105;ClippingRankSum=0.000;DP=60;ExcessHet=3.0103;FS=5.504;MLEAC=1;MLEAF=0.500;MQ=41.75;MQRankSum=-0.867;QD=19.13;ReadPosRankSum=0.650;SOR=1.445	GT:AD:DP:GQ:PL	0/1:26,32:58:99:1138,0,919
chrIV	320705	.	C	T	988.77	PASS	AC=1;AF=0.500;AN=2;BaseQRankSum=-3.759;ClippingRankSum=0.000;DP=55;ExcessHet=3.0103;FS=3.885;MLEAC=1;MLEAF=0.500;MQ=42.00;MQRankSum=0.000;QD=17.98;ReadPosRankSum=-0.082;SOR=1.242	GT:AD:DP:GQ:PL	0/1:23,32:55:99:1017,0,817
chrIV	321017	.	C	T	909.77	PASS	AC=1;AF=0.500;AN=2;BaseQRankSum=1.639;ClippingRankSum=0.000;DP=58;ExcessHet=3.0103;FS=2.277;MLEAC=1;MLEAF=0.500;MQ=41.23;MQRankSum=-0.598;QD=15.96;ReadPosRankSum=0.936;SOR=0.417	GT:AD:DP:GQ:PL	0/1:29,28:57:99:938,0,891
chrIV	330554	.	C	T	622.77	PASS	AC=1;AF=0.500;AN=2;BaseQRankSum=2.479;ClippingRankSum=0.000;DP=72;ExcessHet=3.0103;FS=3.674;MLEAC=1;MLEAF=0.500;MQ=41.97;MQRankSum=0.000;QD=8.77;ReadPosRankSum=0.850;SOR=0.333	GT:AD:DP:GQ:PL	0/1:50,21:71:99:651,0,1644
chrIV	392422	.	G	A	776.77	PASS	AC=1;AF=0.500;AN=2;BaseQRankSum=2.801;ClippingRankSum=0.000;DP=44;ExcessHet=3.0103;FS=4.404;MLEAC=1;MLEAF=0.500;MQ=41.62;MQRankSum=-1.273;QD=17.65;ReadPosRankSum=-0.526;SOR=1.180	GT:AD:DP:GQ:PL	0/1:20,24:44:99:805,0,578
chrIV	392584	.	G	A	1164.77	PASS	AC=1;AF=0.500;AN=2;BaseQRankSum=-0.831;ClippingRankSum=0.000;DP=61;ExcessHet=3.0103;FS=0.000;MLEAC=1;MLEAF=0.500;MQ=41.04;MQRankSum=0.607;QD=19.09;ReadPosRankSum=0.364;SOR=0.821	GT:AD:DP:GQ:PL	0/1:23,38:61:99:1193,0,695
chrIV	397627	.	G	A	1143.77	PASS	AC=1;AF=0.500;AN=2;BaseQRankSum=-0.106;ClippingRankSum=0.000;DP=50;ExcessHet=3.0103;FS=6.438;MLEAC=1;MLEAF=0.500;MQ=41.06;MQRankSum=1.339;QD=22.88;ReadPosRankSum=-1.438;SOR=0.861	GT:AD:DP:GQ:PL	0/1:16,34:50:99:1172,0,462
chrIV	400142	.	G	A	802.77	PASS	AC=1;AF=0.500;AN=2;BaseQRankSum=0.821;ClippingRankSum=0.000;DP=43;ExcessHet=3.0103;FS=0.000;MLEAC=1;MLEAF=0.500;MQ=42.00;MQRankSum=0.000;QD=18.67;ReadPosRankSum=1.190;SOR=0.678	GT:AD:DP:GQ:PL	0/1:19,24:43:99:831,0,598
chrIV	412173	.	C	T	894.77	PASS	AC=1;AF=0.500;AN=2;BaseQRankSum=0.896;ClippingRankSum=0.000;DP=55;ExcessHet=3.0103;FS=9.720;MLEAC=1;MLEAF=0.500;MQ=41.67;MQRankSum=0.471;QD=16.27;ReadPosRankSum=-1.621;SOR=0.443	GT:AD:DP:GQ:PL	0/1:29,26:55:99:923,0,977
chrIV	416954	.	C	T	710.77	PASS	AC=1;AF=0.500;AN=2;BaseQRankSum=-0.693;ClippingRankSum=0.000;DP=49;ExcessHet=3.0103;FS=1.100;MLEAC=1;MLEAF=0.500;MQ=42.00;MQRankSum=0.000;QD=14.51;ReadPosRankSum=-1.212;SOR=0.963	GT:AD:DP:GQ:PL	0/1:26,23:49:99:739,0,911
chrIV	422340	.	G	A	1344.77	PASS	AC=1;AF=0.500;AN=2;BaseQRankSum=0.192;ClippingRankSum=0.000;DP=74;ExcessHet=3.0103;FS=1.936;MLEAC=1;MLEAF=0.500;MQ=41.56;MQRankSum=-0.747;QD=18.42;ReadPosRankSum=0.527;SOR=0.748	GT:AD:DP:GQ:PL	0/1:32,41:73:99:1373,0,1017
chrIV	437791	.	C	T	587.77	PASS	AC=1;AF=0.500;AN=2;BaseQRankSum=1.512;ClippingRankSum=0.000;DP=46;ExcessHet=3.0103;FS=0.000;MLEAC=1;MLEAF=0.500;MQ=41.11;MQRankSum=1.541;QD=13.06;ReadPosRankSum=0.392;SOR=0.848	GT:AD:DP:GQ:PL	0/1:26,19:45:99:616,0,824
chrIV	462885	.	C	T	1189.77	PASS	AC=1;AF=0.500;AN=2;BaseQRankSum=0.955;ClippingRankSum=0.000;DP=92;ExcessHet=3.0103;FS=0.785;MLEAC=1;MLEAF=0.500;MQ=41.68;MQRankSum=1.319;QD=12.93;ReadPosRankSum=-0.711;SOR=0.821	GT:AD:DP:GQ:PL	0/1:50,42:92:99:1218,0,1405
chrIV	480533	.	C	T	904.77	PASS	AC=1;AF=0.500;AN=2;BaseQRankSum=-1.379;ClippingRankSum=0.000;DP=57;ExcessHet=3.0103;FS=3.679;MLEAC=1;MLEAF=0.500;MQ=42.00;MQRankSum=0.000;QD=15.87;ReadPosRankSum=-0.444;SOR=0.694	GT:AD:DP:GQ:PL	0/1:26,31:57:99:933,0,806
chrIV	491441	.	C	T	969.77	PASS	AC=1;AF=0.500;AN=2;BaseQRankSum=0.313;ClippingRankSum=0.000;DP=67;ExcessHet=3.0103;FS=6.981;MLEAC=1;MLEAF=0.500;MQ=41.78;MQRankSum=0.930;QD=14.47;ReadPosRankSum=-0.515;SOR=0.227	GT:AD:DP:GQ:PL	0/1:37,30:67:99:998,0,1278
chrIV	541617	.	C	T	1136.77	PASS	AC=1;AF=0.500;AN=2;BaseQRankSum=-1.813;ClippingRankSum=0.000;DP=75;ExcessHet=3.0103;FS=3.138;MLEAC=1;MLEAF=0.500;MQ=41.18;MQRankSum=-2.235;QD=15.16;ReadPosRankSum=-0.102;SOR=0.407	GT:AD:DP:GQ:PL	0/1:33,42:75:99:1165,0,1056
chrIV	541671	.	C	T	1240.77	PASS	AC=1;AF=0.500;AN=2;BaseQRankSum=-0.280;ClippingRankSum=0.000;DP=90;ExcessHet=3.0103;FS=1.724;MLEAC=1;MLEAF=0.500;MQ=41.96;MQRankSum=-1.455;QD=13.94;ReadPosRankSum=1.172;SOR=0.941	GT:AD:DP:GQ:PL	0/1:46,43:89:99:1269,0,1464
chrIV	562578	.	G	A	563.77	PASS	AC=1;AF=0.500;AN=2;BaseQRankSum=2.973;ClippingRankSum=0.000;DP=42;ExcessHet=3.0103;FS=10.157;MLEAC=1;MLEAF=0.500;MQ=40.95;MQRankSum=-2.021;QD=13.42;ReadPosRankSum=0.543;SOR=0.086	GT:AD:DP:GQ:PL	0/1:24,18:42:99:592,0,741
chrIV	580453	.	C	T	693.77	PASS	AC=1;AF=0.500;AN=2;BaseQRankSum=0.402;ClippingRankSum=0.000;DP=35;ExcessHet=3.0103;FS=10.970;MLEAC=1;MLEAF=0.500;MQ=42.00;MQRankSum=0.000;QD=20.40;ReadPosRankSum=0.703;SOR=1.600	GT:AD:DP:GQ:PL	0/1:14,20:34:99:722,0,496
chrIV	587609	.	C	T	918.77	PASS	AC=1;AF=0.500;AN=2;BaseQRankSum=0.192;ClippingRankSum=0.000;DP=64;ExcessHet=3.0103;FS=0.962;MLEAC=1;MLEAF=0.500;MQ=42.00;MQRankSum=0.000;QD=14.36;ReadPosRankSum=0.664;SOR=0.483	GT:AD:DP:GQ:PL	0/1:32,32:64:99:947,0,962
chrIV	587844	.	C	T	296.98	PASS	AC=1;AF=0.500;AN=2;BaseQRankSum=0.933;ClippingRankSum=0.000;DP=22;ExcessHet=3.0103;FS=8.316;MLEAC=1;MLEAF=0.500;MQ=41.91;MQRankSum=-0.167;QD=14.85;ReadPosRankSum=-1.656;SOR=1.270	GT:AD:DP:GQ:PL	0/1:2,18:20:13:325,0,13
chrIV	600675	.	C	T	594.77	PASS	AC=1;AF=0.500;AN=2;BaseQRankSum=0.734;ClippingRankSum=0.000;DP=55;ExcessHet=3.0103;FS=2.478;MLEAC=1;MLEAF=0.500;MQ=41.37;MQRankSum=-1.008;QD=10.81;ReadPosRankSum=0.109;SOR=1.136	GT:AD:DP:GQ:PL	0/1:34,21:55:99:623,0,1098
chrIV	600698	.	C	T	621.77	PASS	AC=1;AF=0.500;AN=2;BaseQRankSum=0.057;ClippingRankSum=0.000;DP=64;ExcessHet=3.0103;FS=0.000;MLEAC=1;MLEAF=0.500;MQ=41.50;MQRankSum=-0.658;QD=9.72;ReadPosRankSum=0.077;SOR=0.781	GT:AD:DP:GQ:PL	0/1:40,24:64:99:650,0,1316
chrIV	603367	.	C	T	1051.77	PASS	AC=1;AF=0.500;AN=2;BaseQRankSum=0.386;ClippingRankSum=0.000;DP=53;ExcessHet=3.0103;FS=0.000;MLEAC=1;MLEAF=0.500;MQ=41.72;MQRankSum=-0.719;QD=20.23;ReadPosRankSum=1.995;SOR=0.566	GT:AD:DP:GQ:PL	0/1:19,33:52:99:1080,0,590
chrIV	642651	.	C	T	1109.77	PASS	AC=1;AF=0.500;AN=2;BaseQRankSum=0.878;ClippingRankSum=0.000;DP=67;ExcessHet=3.0103;FS=6.617;MLEAC=1;MLEAF=0.500;MQ=41.57;MQRankSum=0.000;QD=16.81;ReadPosRankSum=0.925;SOR=0.799	GT:AD:DP:GQ:PL	0/1:33,33:66:99:1138,0,1161
chrIV	667300	.	C	T	626.77	PASS	AC=1;AF=0.500;AN=2;BaseQRankSum=-0.110;ClippingRankSum=0.000;DP=47;ExcessHet=3.0103;FS=8.187;MLEAC=1;MLEAF=0.500;MQ=42.00;MQRankSum=0.000;QD=13.34;ReadPosRankSum=0.578;SOR=1.698	GT:AD:DP:GQ:PL	0/1:27,20:47:99:655,0,931
chrIV	667454	.	C	T	633.77	PASS	AC=1;AF=0.500;AN=2;BaseQRankSum=0.626;ClippingRankSum=0.000;DP=49;ExcessHet=3.0103;FS=4.144;MLEAC=1;MLEAF=0.500;MQ=42.00;MQRankSum=0.000;QD=13.48;ReadPosRankSum=-0.688;SOR=0.956	GT:AD:DP:GQ:PL	0/1:25,22:47:99:662,0,765
chrIV	670010	.	C	T	1161.77	PASS	AC=1;AF=0.500;AN=2;BaseQRankSum=0.006;ClippingRankSum=0.000;DP=71;ExcessHet=3.0103;FS=2.059;MLEAC=1;MLEAF=0.500;MQ=41.39;MQRankSum=-0.611;QD=16.36;ReadPosRankSum=-0.100;SOR=1.077	GT:AD:DP:GQ:PL	0/1:37,34:71:99:1190,0,1257
chrIV	684733	.	C	T	988.77	PASS	AC=1;AF=0.500;AN=2;BaseQRankSum=1.460;ClippingRankSum=0.000;DP=62;ExcessHet=3.0103;FS=0.000;MLEAC=1;MLEAF=0.500;MQ=41.97;MQRankSum=-1.001;QD=16.48;ReadPosRankSum=-1.345;SOR=0.602	GT:AD:DP:GQ:PL	0/1:31,29:60:99:1017,0,1025
chrIV	691346	.	C	T	1038.77	PASS	AC=1;AF=0.500;AN=2;BaseQRankSum=-0.449;ClippingRankSum=0.000;DP=52;ExcessHet=3.0103;FS=0.000;MLEAC=1;MLEAF=0.500;MQ=41.65;MQRankSum=-1.225;QD=20.37;ReadPosRankSum=-0.418;SOR=0.622	GT:AD:DP:GQ:PL	0/1:17,34:51:99:1067,0,493
chrIV	722616	.	C	T	681.77	PASS	AC=1;AF=0.500;AN=2;BaseQRankSum=0.830;ClippingRankSum=0.000;DP=56;ExcessHet=3.0103;FS=3.855;MLEAC=1;MLEAF=0.500;MQ=41.74;MQRankSum=0.871;QD=12.17;ReadPosRankSum=2.412;SOR=1.264	GT:AD:DP:GQ:PL	0/1:33,23:56:99:710,0,1075
chrIV	730090	.	C	T	1496.77	PASS	AC=1;AF=0.500;AN=2;BaseQRankSum=1.746;ClippingRankSum=0.000;DP=79;ExcessHet=3.0103;FS=0.000;MLEAC=1;MLEAF=0.500;MQ=41.81;MQRankSum=-0.786;QD=19.19;ReadPosRankSum=1.001;SOR=0.719	GT:AD:DP:GQ:PL	0/1:31,47:78:99:1525,0,841
chrIV	753666	.	C	T	1199.77	PASS	AC=1;AF=0.500;AN=2;BaseQRankSum=-0.790;ClippingRankSum=0.000;DP=71;ExcessHet=3.0103;FS=0.891;MLEAC=1;MLEAF=0.500;MQ=41.76;MQRankSum=0.264;QD=16.90;ReadPosRankSum=0.969;SOR=0.588	GT:AD:DP:GQ:PL	0/1:30,41:71:99:1228,0,905
chrIV	769086	.	G	A	837.77	PASS	AC=1;AF=0.500;AN=2;BaseQRankSum=0.752;ClippingRankSum=0.000;DP=55;ExcessHet=3.0103;FS=5.563;MLEAC=1;MLEAF=0.500;MQ=41.47;MQRankSum=1.377;QD=15.23;ReadPosRankSum=0.319;SOR=1.416	GT:AD:DP:GQ:PL	0/1:29,26:55:99:866,0,920
chrIV	811858	.	C	T	506.77	PASS	AC=1;AF=0.500;AN=2;BaseQRankSum=0.848;ClippingRankSum=0.000;DP=55;ExcessHet=3.0103;FS=1.029;MLEAC=1;MLEAF=0.500;MQ=41.93;MQRankSum=-1.538;QD=9.21;ReadPosRankSum=-0.305;SOR=0.662	GT:AD:DP:GQ:PL	0/1:30,25:55:99:535,0,872
chrIV	815631	.	C	T	859.77	PASS	AC=1;AF=0.500;AN=2;BaseQRankSum=0.819;ClippingRankSum=0.000;DP=72;ExcessHet=3.0103;FS=3.390;MLEAC=1;MLEAF=0.500;MQ=42.00;MQRankSum=0.000;QD=11.94;ReadPosRankSum=-2.254;SOR=1.210	GT:AD:DP:GQ:PL	0/1:45,27:72:99:888,0,1500
chrIV	819494	.	C	T	996.77	PASS	AC=1;AF=0.500;AN=2;BaseQRankSum=-1.038;ClippingRankSum=0.000;DP=56;ExcessHet=3.0103;FS=2.448;MLEAC=1;MLEAF=0.500;MQ=41.24;MQRankSum=-1.452;QD=17.80;ReadPosRankSum=-2.643;SOR=1.091	GT:AD:DP:GQ:PL	0/1:23,33:56:99:1025,0,728
chrIV	832021	.	C	T	552.77	PASS	AC=1;AF=0.500;AN=2;BaseQRankSum=-1.503;ClippingRankSum=0.000;DP=44;ExcessHet=3.0103;FS=6.784;MLEAC=1;MLEAF=0.500;MQ=42.00;MQRankSum=0.000;QD=12.56;ReadPosRankSum=1.156;SOR=0.179	GT:AD:DP:GQ:PL	0/1:24,20:44:99:581,0,843
chrIV	921370	.	C	T	788.77	PASS	AC=1;AF=0.500;AN=2;BaseQRankSum=-0.683;ClippingRankSum=0.000;DP=54;ExcessHet=3.0103;FS=10.439;MLEAC=1;MLEAF=0.500;MQ=41.96;MQRankSum=1.001;QD=14.61;ReadPosRankSum=0.902;SOR=0.124	GT:AD:DP:GQ:PL	0/1:28,26:54:99:817,0,946
chrIV	921453	.	C	T	500.77	PASS	AC=1;AF=0.500;AN=2;BaseQRankSum=1.243;ClippingRankSum=0.000;DP=43;ExcessHet=3.0103;FS=2.772;MLEAC=1;MLEAF=0.500;MQ=42.00;MQRankSum=0.000;QD=11.65;ReadPosRankSum=0.355;SOR=1.206	GT:AD:DP:GQ:PL	0/1:27,16:43:99:529,0,941
chrIV	922498	.	C	T	1198.77	PASS	AC=1;AF=0.500;AN=2;BaseQRankSum=1.886;ClippingRankSum=0.000;DP=81;ExcessHet=3.0103;FS=4.261;MLEAC=1;MLEAF=0.500;MQ=40.55;MQRankSum=1.873;QD=14.80;ReadPosRankSum=1.497;SOR=0.779	GT:AD:DP:GQ:PL	0/1:45,36:81:99:1227,0,1431
chrIV	923174	.	C	T	879.77	PASS	AC=1;AF=0.500;AN=2;BaseQRankSum=0.222;ClippingRankSum=0.000;DP=42;ExcessHet=3.0103;FS=1.218;MLEAC=1;MLEAF=0.500;MQ=41.95;MQRankSum=1.203;QD=20.95;ReadPosRankSum=-0.341;SOR=1.051	GT:AD:DP:GQ:PL	0/1:18,24:42:99:908,0,635
chrIV	935687	.	C	T	667.77	PASS	AC=1;AF=0.500;AN=2;BaseQRankSum=0.582;ClippingRankSum=0.000;DP=45;ExcessHet=3.0103;FS=0.000;MLEAC=1;MLEAF=0.500;MQ=42.00;MQRankSum=0.000;QD=14.84;ReadPosRankSum=0.103;SOR=0.653	GT:AD:DP:GQ:PL	0/1:25,20:45:99:696,0,846
chrIV	955202	.	C	T	1396.77	PASS	AC=1;AF=0.500;AN=2;BaseQRankSum=0.222;ClippingRankSum=0.000;DP=78;ExcessHet=3.0103;FS=0.870;MLEAC=1;MLEAF=0.500;MQ=41.79;MQRankSum=-1.334;QD=17.91;ReadPosRankSum=-0.381;SOR=0.874	GT:AD:DP:GQ:PL	0/1:37,41:78:99:1425,0,1256
chrIV	959428	.	G	A	1073.77	PASS	AC=1;AF=0.500;AN=2;BaseQRankSum=-0.741;ClippingRankSum=0.000;DP=76;ExcessHet=3.0103;FS=4.342;MLEAC=1;MLEAF=0.500;MQ=41.40;MQRankSum=0.835;QD=14.13;ReadPosRankSum=-0.200;SOR=0.908	GT:AD:DP:GQ:PL	0/1:41,35:76:99:1102,0,1418
chrIV	962367	.	C	T	807.77	PASS	AC=1;AF=0.500;AN=2;BaseQRankSum=1.197;ClippingRankSum=0.000;DP=57;ExcessHet=3.0103;FS=0.000;MLEAC=1;MLEAF=0.500;MQ=42.00;MQRankSum=0.000;QD=14.42;ReadPosRankSum=1.362;SOR=0.711	GT:AD:DP:GQ:PL	0/1:30,26:56:99:836,0,926
chrIV	1003793	.	C	T	725.77	PASS	AC=1;AF=0.500;AN=2;BaseQRankSum=0.364;ClippingRankSum=0.000;DP=54;ExcessHet=3.0103;FS=0.000;MLEAC=1;MLEAF=0.500;MQ=41.73;MQRankSum=0.932;QD=13.44;ReadPosRankSum=1.634;SOR=0.788	GT:AD:DP:GQ:PL	0/1:30,24:54:99:754,0,932
chrIV	1013714	.	C	T	676.77	PASS	AC=1;AF=0.500;AN=2;BaseQRankSum=2.164;ClippingRankSum=0.000;DP=59;ExcessHet=3.0103;FS=1.122;MLEAC=1;MLEAF=0.500;MQ=41.23;MQRankSum=-0.547;QD=11.67;ReadPosRankSum=-0.071;SOR=0.954	GT:AD:DP:GQ:PL	0/1:36,22:58:99:705,0,1178
chrIV	1029467	.	C	T	760.77	PASS	AC=1;AF=0.500;AN=2;BaseQRankSum=-1.028;ClippingRankSum=0.000;DP=53;ExcessHet=3.0103;FS=9.951;MLEAC=1;MLEAF=0.500;MQ=41.61;MQRankSum=-1.148;QD=14.35;ReadPosRankSum=0.256;SOR=0.595	GT:AD:DP:GQ:PL	0/1:28,25:53:99:789,0,1020
chrIV	1029797	.	C	T	927.77	PASS	AC=1;AF=0.500;AN=2;BaseQRankSum=1.098;ClippingRankSum=0.000;DP=59;ExcessHet=3.0103;FS=3.586;MLEAC=1;MLEAF=0.500;MQ=42.00;MQRankSum=0.000;QD=15.72;ReadPosRankSum=-0.353;SOR=0.760	GT:AD:DP:GQ:PL	0/1:32,27:59:99:956,0,1168
chrIV	1030026	.	C	T	750.77	PASS	AC=1;AF=0.500;AN=2;BaseQRankSum=-1.040;ClippingRankSum=0.000;DP=51;ExcessHet=3.0103;FS=2.381;MLEAC=1;MLEAF=0.500;MQ=41.57;MQRankSum=-2.452;QD=14.72;ReadPosRankSum=-0.754;SOR=0.411	GT:AD:DP:GQ:PL	0/1:27,24:51:99:779,0,1007
chrIV	1050033	.	G	A	678.77	PASS	AC=1;AF=0.500;AN=2;BaseQRankSum=-0.203;ClippingRankSum=0.000;DP=44;ExcessHet=3.0103;FS=1.194;MLEAC=1;MLEAF=0.500;MQ=41.96;MQRankSum=1.045;QD=15.43;ReadPosRankSum=-0.156;SOR=0.407	GT:AD:DP:GQ:PL	0/1:22,22:44:99:707,0,732
chrIV	1092600	.	C	T	1096.77	PASS	AC=1;AF=0.500;AN=2;BaseQRankSum=-0.315;ClippingRankSum=0.000;DP=56;ExcessHet=3.0103;FS=1.053;MLEAC=1;MLEAF=0.500;MQ=40.90;MQRankSum=-0.203;QD=19.59;ReadPosRankSum=-1.563;SOR=0.493	GT:AD:DP:GQ:PL	0/1:22,34:56:99:1125,0,658
chrIV	1112493	.	G	A	1099.77	PASS	AC=1;AF=0.500;AN=2;BaseQRankSum=0.172;ClippingRankSum=0.000;DP=66;ExcessHet=3.0103;FS=0.000;MLEAC=1;MLEAF=0.500;MQ=42.00;MQRankSum=0.000;QD=17.18;ReadPosRankSum=0.213;SOR=0.582	GT:AD:DP:GQ:PL	0/1:32,32:64:99:1128,0,1098
chrIV	1126153	.	C	T	1122.77	PASS	AC=1;AF=0.500;AN=2;BaseQRankSum=-1.704;ClippingRankSum=0.000;DP=67;ExcessHet=3.0103;FS=2.414;MLEAC=1;MLEAF=0.500;MQ=41.94;MQRankSum=-1.223;QD=16.76;ReadPosRankSum=0.196;SOR=0.381	GT:AD:DP:GQ:PL	0/1:29,38:67:99:1151,0,940
chrIV	1127319	.	C	T	1483.77	PASS	AC=1;AF=0.500;AN=2;BaseQRankSum=0.255;ClippingRankSum=0.000;DP=82;ExcessHet=3.0103;FS=5.770;MLEAC=1;MLEAF=0.500;MQ=42.00;MQRankSum=0.000;QD=18.09;ReadPosRankSum=-1.646;SOR=0.307	GT:AD:DP:GQ:PL	0/1:40,42:82:99:1512,0,1357
chrIV	1166024	.	C	T	966.77	PASS	AC=1;AF=0.500;AN=2;BaseQRankSum=1.551;ClippingRankSum=0.000;DP=68;ExcessHet=3.0103;FS=7.325;MLEAC=1;MLEAF=0.500;MQ=41.91;MQRankSum=-1.996;QD=14.43;ReadPosRankSum=-1.675;SOR=1.655	GT:AD:DP:GQ:PL	0/1:38,29:67:99:995,0,1239
chrIV	1178474	.	C	T	1127.77	PASS	AC=1;AF=0.500;AN=2;BaseQRankSum=-0.306;ClippingRankSum=0.000;DP=67;ExcessHet=3.0103;FS=0.000;MLEAC=1;MLEAF=0.500;MQ=42.00;MQRankSum=0.000;QD=17.09;ReadPosRankSum=-0.489;SOR=0.666	GT:AD:DP:GQ:PL	0/1:32,34:66:99:1156,0,1132
chrIV	1261312	.	C	T	1216.77	PASS	AC=1;AF=0.500;AN=2;BaseQRankSum=0.060;ClippingRankSum=0.000;DP=74;ExcessHet=3.0103;FS=7.958;MLEAC=1;MLEAF=0.500;MQ=41.58;MQRankSum=0.729;QD=16.44;ReadPosRankSum=1.690;SOR=1.316	GT:AD:DP:GQ:PL	0/1:35,39:74:99:1245,0,1096
chrIV	1278685	.	C	T	692.77	PASS	AC=1;AF=0.500;AN=2;BaseQRankSum=0.110;ClippingRankSum=0.000;DP=65;ExcessHet=3.0103;FS=1.075;MLEAC=1;MLEAF=0.500;MQ=41.77;MQRankSum=1.119;QD=11.36;ReadPosRankSum=0.498;SOR=0.941	GT:AD:DP:GQ:PL	0/1:28,33:61:99:721,0,788
chrIV	1356002	.	C	T	653.77	PASS	AC=1;AF=0.500;AN=2;BaseQRankSum=2.173;ClippingRankSum=0.000;DP=51;ExcessHet=3.0103;FS=0.000;MLEAC=1;MLEAF=0.500;MQ=41.72;MQRankSum=0.857;QD=13.08;ReadPosRankSum=-1.192;SOR=0.532	GT:AD:DP:GQ:PL	0/1:30,20:50:99:682,0,961
chrIV	1380002	.	G	A	791.77	PASS	AC=1;AF=0.500;AN=2;BaseQRankSum=-0.009;ClippingRankSum=0.000;DP=53;ExcessHet=3.0103;FS=2.386;MLEAC=1;MLEAF=0.500;MQ=42.00;MQRankSum=0.000;QD=14.94;ReadPosRankSum=-0.425;SOR=0.400	GT:AD:DP:GQ:PL	0/1:27,26:53:99:820,0,873
chrIV	1428924	.	C	T	930.77	PASS	AC=1;AF=0.500;AN=2;BaseQRankSum=0.992;ClippingRankSum=0.000;DP=64;ExcessHet=3.0103;FS=2.134;MLEAC=1;MLEAF=0.500;MQ=41.78;MQRankSum=0.911;QD=15.01;ReadPosRankSum=0.130;SOR=1.030	GT:AD:DP:GQ:PL	0/1:35,27:62:99:959,0,1218
chrIV	1452611	.	C	T	1199.77	PASS	AC=1;AF=0.500;AN=2;BaseQRankSum=0.020;ClippingRankSum=0.000;DP=65;ExcessHet=3.0103;FS=2.092;MLEAC=1;MLEAF=0.500;MQ=41.56;MQRankSum=-1.257;QD=18.46;ReadPosRankSum=0.224;SOR=0.420	GT:AD:DP:GQ:PL	0/1:29,36:65:99:1228,0,991
chrIV	1454387	.	C	T	833.77	PASS	AC=1;AF=0.500;AN=2;BaseQRankSum=0.938;ClippingRankSum=0.000;DP=62;ExcessHet=3.0103;FS=7.363;MLEAC=1;MLEAF=0.500;MQ=42.00;MQRankSum=0.000;QD=13.67;ReadPosRankSum=1.282;SOR=1.688	GT:AD:DP:GQ:PL	0/1:34,27:61:99:862,0,1029
chrIV	1463401	.	C	T	1110.77	PASS	AC=1;AF=0.500;AN=2;BaseQRankSum=2.374;ClippingRankSum=0.000;DP=62;ExcessHet=3.0103;FS=0.000;MLEAC=1;MLEAF=0.500;MQ=41.97;MQRankSum=1.134;QD=17.92;ReadPosRankSum=2.312;SOR=0.764	GT:AD:DP:GQ:PL	0/1:28,34:62:99:1139,0,802
chrIV	1463647	.	C	T	965.77	PASS	AC=1;AF=0.500;AN=2;BaseQRankSum=0.710;ClippingRankSum=0.000;DP=46;ExcessHet=3.0103;FS=1.152;MLEAC=1;MLEAF=0.500;MQ=41.36;MQRankSum=1.816;QD=20.99;ReadPosRankSum=-1.274;SOR=0.919	GT:AD:DP:GQ:PL	0/1:18,28:46:99:994,0,566
chrIV	1467694	.	C	T	1248.77	PASS	AC=1;AF=0.500;AN=2;BaseQRankSum=1.170;ClippingRankSum=0.000;DP=72;ExcessHet=3.0103;FS=7.924;MLEAC=1;MLEAF=0.500;MQ=41.32;MQRankSum=-1.622;QD=17.34;ReadPosRankSum=1.321;SOR=0.337	GT:AD:DP:GQ:PL	0/1:35,37:72:99:1277,0,1156
chrIV	1487224	.	G	A	668.77	PASS	AC=1;AF=0.500;AN=2;BaseQRankSum=1.709;ClippingRankSum=0.000;DP=52;ExcessHet=3.0103;FS=6.693;MLEAC=1;MLEAF=0.500;MQ=42.00;MQRankSum=0.000;QD=13.11;ReadPosRankSum=-2.023;SOR=1.911	GT:AD:DP:GQ:PL	0/1:29,22:51:99:697,0,815
chrIV	1489472	.	C	T	416.77	PASS	AC=1;AF=0.500;AN=2;BaseQRankSum=0.965;ClippingRankSum=0.000;DP=29;ExcessHet=3.0103;FS=3.630;MLEAC=1;MLEAF=0.500;MQ=41.51;MQRankSum=0.971;QD=14.37;ReadPosRankSum=-0.880;SOR=1.765	GT:AD:DP:GQ:PL	0/1:16,13:29:99:445,0,544
chrIV	1492797	.	C	T	833.77	PASS	AC=1;AF=0.500;AN=2;BaseQRankSum=-1.508;ClippingRankSum=0.000;DP=49;ExcessHet=3.0103;FS=0.000;MLEAC=1;MLEAF=0.500;MQ=41.70;MQRankSum=-0.803;QD=17.37;ReadPosRankSum=-0.486;SOR=0.783	GT:AD:DP:GQ:PL	0/1:20,28:48:99:862,0,666
chrV	13603	.	G	A	896.77	PASS	AC=1;AF=0.500;AN=2;BaseQRankSum=0.824;ClippingRankSum=0.000;DP=58;ExcessHet=3.0103;FS=0.000;MLEAC=1;MLEAF=0.500;MQ=41.97;MQRankSum=1.034;QD=15.46;ReadPosRankSum=-0.285;SOR=0.701	GT:AD:DP:GQ:PL	0/1:29,29:58:99:925,0,880
chrV	15446	.	G	A	646.77	PASS	AC=1;AF=0.500;AN=2;BaseQRankSum=2.251;ClippingRankSum=0.000;DP=73;ExcessHet=3.0103;FS=2.128;MLEAC=1;MLEAF=0.500;MQ=41.81;MQRankSum=-1.430;QD=8.98;ReadPosRankSum=-1.920;SOR=0.452	GT:AD:DP:GQ:PL	0/1:49,23:72:99:675,0,1415
chrV	16728	.	G	A	704.77	PASS	AC=1;AF=0.500;AN=2;BaseQRankSum=-1.061;ClippingRankSum=0.000;DP=44;ExcessHet=3.0103;FS=0.000;MLEAC=1;MLEAF=0.500;MQ=41.66;MQRankSum=-0.955;QD=16.02;ReadPosRankSum=-0.757;SOR=0.693	GT:AD:DP:GQ:PL	0/1:22,22:44:99:733,0,749
chrV	18336	.	G	A	1137.77	PASS	AC=1;AF=0.500;AN=2;BaseQRankSum=-2.032;ClippingRankSum=0.000;DP=64;ExcessHet=3.0103;FS=0.957;MLEAC=1;MLEAF=0.500;MQ=42.00;MQRankSum=0.000;QD=18.06;ReadPosRankSum=1.070;SOR=0.566	GT:AD:DP:GQ:PL	0/1:27,36:63:99:1166,0,999
chrV	23215	.	G	A	1091.77	PASS	AC=1;AF=0.500;AN=2;BaseQRankSum=0.957;ClippingRankSum=0.000;DP=55;ExcessHet=3.0103;FS=2.389;MLEAC=1;MLEAF=0.500;MQ=41.66;MQRankSum=-1.349;QD=20.22;ReadPosRankSum=1.666;SOR=0.409	GT:AD:DP:GQ:PL	0/1:26,28:54:99:1120,0,1315
chrV	23227	.	G	A	1090.77	PASS	AC=1;AF=0.500;AN=2;BaseQRankSum=-0.902;ClippingRankSum=0.000;DP=49;ExcessHet=3.0103;FS=13.061;MLEAC=1;MLEAF=0.500;MQ=41.62;MQRankSum=-1.126;QD=22.72;ReadPosRankSum=-0.289;SOR=0.067	GT:AD:DP:GQ:PL	0/1:19,29:48:99:1119,0,1080
chrV	23306	.	G	A	934.77	PASS	AC=1;AF=0.500;AN=2;BaseQRankSum=1.782;ClippingRankSum=0.000;DP=49;ExcessHet=3.0103;FS=1.093;MLEAC=1;MLEAF=0.500;MQ=41.96;MQRankSum=-0.900;QD=19.08;ReadPosRankSum=0.637;SOR=0.781	GT:AD:DP:GQ:PL	0/1:23,26:49:99:963,0,744
chrV	23380	.	G	A	807.77	PASS	AC=1;AF=0.500;AN=2;BaseQRankSum=1.246;ClippingRankSum=0.000;DP=51;ExcessHet=3.0103;FS=1.178;MLEAC=1;MLEAF=0.500;MQ=41.96;MQRankSum=-0.939;QD=16.49;ReadPosRankSum=-0.866;SOR=0.452	GT:AD:DP:GQ:PL	0/1:24,25:49:99:836,0,699
chrV	23685	.	G	A	631.77	PASS	AC=1;AF=0.500;AN=2;BaseQRankSum=0.907;ClippingRankSum=0.000;DP=38;ExcessHet=3.0103;FS=4.815;MLEAC=1;MLEAF=0.500;MQ=41.95;MQRankSum=-0.947;QD=16.63;ReadPosRankSum=-1.350;SOR=1.164	GT:AD:DP:GQ:PL	0/1:19,19:38:99:660,0,668
chrV	24058	.	G	A	1080.77	PASS	AC=1;AF=0.500;AN=2;BaseQRankSum=-0.055;ClippingRankSum=0.000;DP=70;ExcessHet=3.0103;FS=4.866;MLEAC=1;MLEAF=0.500;MQ=41.83;MQRankSum=-0.873;QD=15.66;ReadPosRankSum=1.915;SOR=0.307	GT:AD:DP:GQ:PL	0/1:35,34:69:99:1109,0,1124
chrV	24203	.	G	A	807.77	PASS	AC=1;AF=0.500;AN=2;BaseQRankSum=3.104;ClippingRankSum=0.000;DP=42;ExcessHet=3.0103;FS=9.704;MLEAC=1;MLEAF=0.500;MQ=41.21;MQRankSum=-1.038;QD=19.23;ReadPosRankSum=0.154;SOR=0.105	GT:AD:DP:GQ:PL	0/1:22,20:42:99:836,0,1513
chrV	24213	.	G	A	802.77	PASS	AC=1;AF=0.500;AN=2;BaseQRankSum=1.577;ClippingRankSum=0.000;DP=47;ExcessHet=3.0103;FS=8.742;MLEAC=1;MLEAF=0.500;MQ=41.30;MQRankSum=-1.035;QD=17.45;ReadPosRankSum=0.344;SOR=0.466	GT:AD:DP:GQ:PL	0/1:24,22:46:99:831,0,1538
chrV	24337	.	G	A	1109.77	PASS	AC=1;AF=0.500;AN=2;BaseQRankSum=2.650;ClippingRankSum=0.000;DP=65;ExcessHet=3.0103;FS=3.468;MLEAC=1;MLEAF=0.500;MQ=41.97;MQRankSum=-0.969;QD=17.34;ReadPosRankSum=1.886;SOR=0.324	GT:AD:DP:GQ:PL	0/1:32,32:64:99:1138,0,1072
chrV	24757	.	G	A	1154.77	PASS	AC=1;AF=0.500;AN=2;BaseQRankSum=-1.501;ClippingRankSum=0.000;DP=68;ExcessHet=3.0103;FS=3.334;MLEAC=1;MLEAF=0.500;MQ=41.94;MQRankSum=-1.383;QD=17.24;ReadPosRankSum=-1.311;SOR=1.164	GT:AD:DP:GQ:PL	0/1:33,34:67:99:1183,0,1185
chrV	24841	.	G	A	1342.77	PASS	AC=1;AF=0.500;AN=2;BaseQRankSum=-1.678;ClippingRankSum=0.000;DP=82;ExcessHet=3.0103;FS=4.295;MLEAC=1;MLEAF=0.500;MQ=41.86;MQRankSum=-2.172;QD=16.38;ReadPosRankSum=-0.226;SOR=0.736	GT:AD:DP:GQ:PL	0/1:35,47:82:99:1371,0,1053
chrV	24888	.	G	A	1280.77	PASS	AC=1;AF=0.500;AN=2;BaseQRankSum=-0.606;ClippingRankSum=0.000;DP=77;ExcessHet=3.0103;FS=0.876;MLEAC=1;MLEAF=0.500;MQ=41.53;MQRankSum=-2.301;QD=16.63;ReadPosRankSum=-0.668;SOR=0.512	GT:AD:DP:GQ:PL	0/1:35,42:77:99:1309,0,1088
chrV	25155	.	G	A	754.77	PASS	AC=1;AF=0.500;AN=2;BaseQRankSum=-0.192;ClippingRankSum=0.000;DP=43;ExcessHet=3.0103;FS=2.587;MLEAC=1;MLEAF=0.500;MQ=42.00;MQRankSum=0.000;QD=17.97;ReadPosRankSum=-0.567;SOR=0.392	GT:AD:DP:GQ:PL	0/1:20,22:42:99:783,0,685
chrV	25208	.	G	A	538.77	PASS	AC=1;AF=0.500;AN=2;BaseQRankSum=2.955;ClippingRankSum=0.000;DP=46;ExcessHet=3.0103;FS=4.416;MLEAC=1;MLEAF=0.500;MQ=42.00;MQRankSum=0.000;QD=11.71;ReadPosRankSum=0.358;SOR=1.414	GT:AD:DP:GQ:PL	0/1:30,16:46:99:567,0,1064
chrV	25411	.	G	A	460.77	PASS	AC=1;AF=0.500;AN=2;BaseQRankSum=0.878;ClippingRankSum=0.000;DP=63;ExcessHet=3.0103;FS=0.000;MLEAC=1;MLEAF=0.500;MQ=41.94;MQRankSum=0.948;QD=7.55;ReadPosRankSum=0.982;SOR=0.763	GT:AD:DP:GQ:PL	0/1:43,18:61:99:489,0,1318
chrV	25636	.	G	A	849.77	PASS	AC=1;AF=0.500;AN=2;BaseQRankSum=0.389;ClippingRankSum=0.000;DP=65;ExcessHet=3.0103;FS=3.717;MLEAC=1;MLEAF=0.500;MQ=42.00;MQRankSum=0.000;QD=13.28;ReadPosRankSum=0.871;SOR=0.346	GT:AD:DP:GQ:PL	0/1:37,27:64:99:878,0,1291
chrV	26092	.	G	A	1369.77	PASS	AC=1;AF=0.500;AN=2;BaseQRankSum=-0.555;ClippingRankSum=0.000;DP=59;ExcessHet=3.0103;FS=5.453;MLEAC=1;MLEAF=0.500;MQ=41.27;MQRankSum=-0.243;QD=23.22;ReadPosRankSum=0.111;SOR=1.483	GT:AD:DP:GQ:PL	0/1:24,35:59:99:1398,0,1480
chrV	26109	.	G	A	1530.77	PASS	AC=1;AF=0.500;AN=2;BaseQRankSum=1.090;ClippingRankSum=0.000;DP=67;ExcessHet=3.0103;FS=6.479;MLEAC=1;MLEAF=0.500;MQ=41.58;MQRankSum=-1.149;QD=22.85;ReadPosRankSum=0.303;SOR=1.038	GT:AD:DP:GQ:PL	0/1:27,40:67:99:1559,0,1562
chrV	26209	.	G	A	841.77	PASS	AC=1;AF=0.500;AN=2;BaseQRankSum=-1.132;ClippingRankSum=0.000;DP=44;ExcessHet=3.0103;FS=4.185;MLEAC=1;MLEAF=0.500;MQ=41.35;MQRankSum=-1.274;QD=19.13;ReadPosRankSum=0.000;SOR=0.610	GT:AD:DP:GQ:PL	0/1:20,24:44:99:870,0,706
chrV	26404	.	G	A	1478.77	PASS	AC=1;AF=0.500;AN=2;BaseQRankSum=-0.529;ClippingRankSum=0.000;DP=80;ExcessHet=3.0103;FS=4.362;MLEAC=1;MLEAF=0.500;MQ=41.41;MQRankSum=0.953;QD=18.48;ReadPosRankSum=2.364;SOR=0.593	GT:AD:DP:GQ:PL	0/1:31,49:80:99:1507,0,956
chrV	27191	.	G	A	1221.77	PASS	AC=1;AF=0.500;AN=2;BaseQRankSum=2.818;ClippingRankSum=0.000;DP=95;ExcessHet=3.0103;FS=0.000;MLEAC=1;MLEAF=0.500;MQ=41.70;MQRankSum=-0.184;QD=13.00;ReadPosRankSum=2.058;SOR=0.624	GT:AD:DP:GQ:PL	0/1:54,40:94:99:1250,0,1550
chrV	27238	.	G	A	1062.77	PASS	AC=1;AF=0.500;AN=2;BaseQRankSum=1.485;ClippingRankSum=0.000;DP=88;ExcessHet=3.0103;FS=1.878;MLEAC=1;MLEAF=0.500;MQ=41.81;MQRankSum=0.813;QD=12.36;ReadPosRankSum=1.074;SOR=0.968	GT:AD:DP:GQ:PL	0/1:53,33:86:99:1091,0,1735
chrV	27571	.	G	A	1252.77	PASS	AC=1;AF=0.500;AN=2;BaseQRankSum=-1.314;ClippingRankSum=0.000;DP=68;ExcessHet=3.0103;FS=6.493;MLEAC=1;MLEAF=0.500;MQ=41.52;MQRankSum=-2.061;QD=18.70;ReadPosRankSum=0.271;SOR=1.061	GT:AD:DP:GQ:PL	0/1:34,33:67:99:1281,0,2700
chrV	27572	.	G	A	1252.77	PASS	AC=1;AF=0.500;AN=2;BaseQRankSum=-1.676;ClippingRankSum=0.000;DP=69;ExcessHet=3.0103;FS=6.493;MLEAC=1;MLEAF=0.500;MQ=41.52;MQRankSum=-2.061;QD=18.70;ReadPosRankSum=0.298;SOR=1.061	GT:AD:DP:GQ:PL	0/1:34,33:67:99:1281,0,2700
chrV	27803	.	G	A	1072.77	PASS	AC=1;AF=0.500;AN=2;BaseQRankSum=0.258;ClippingRankSum=0.000;DP=51;ExcessHet=3.0103;FS=6.555;MLEAC=1;MLEAF=0.500;MQ=41.71;MQRankSum=1.285;QD=21.03;ReadPosRankSum=-1.220;SOR=0.186	GT:AD:DP:GQ:PL	0/1:20,31:51:99:1101,0,673
chrV	27840	.	G	A	636.77	PASS	AC=1;AF=0.500;AN=2;BaseQRankSum=1.109;ClippingRankSum=0.000;DP=55;ExcessHet=3.0103;FS=7.886;MLEAC=1;MLEAF=0.500;MQ=41.73;MQRankSum=0.823;QD=11.58;ReadPosRankSum=-0.048;SOR=0.698	GT:AD:DP:GQ:PL	0/1:34,21:55:99:665,0,1063
chrV	28047	.	G	A	885.77	PASS	AC=1;AF=0.500;AN=2;BaseQRankSum=1.303;ClippingRankSum=0.000;DP=58;ExcessHet=3.0103;FS=1.019;MLEAC=1;MLEAF=0.500;MQ=42.00;MQRankSum=0.000;QD=15.54;ReadPosRankSum=0.817;SOR=0.544	GT:AD:DP:GQ:PL	0/1:30,27:57:99:914,0,975
chrV	29598	.	G	A	1124.77	PASS	AC=1;AF=0.500;AN=2;BaseQRankSum=-1.311;ClippingRankSum=0.000;DP=64;ExcessHet=3.0103;FS=0.970;MLEAC=1;MLEAF=0.500;MQ=42.00;MQRankSum=0.000;QD=17.85;ReadPosRankSum=0.869;SOR=0.502	GT:AD:DP:GQ:PL	0/1:28,35:63:99:1153,0,927
chrV	29728	.	G	A	705.77	PASS	AC=1;AF=0.500;AN=2;BaseQRankSum=0.316;ClippingRankSum=0.000;DP=55;ExcessHet=3.0103;FS=5.681;MLEAC=1;MLEAF=0.500;MQ=41.66;MQRankSum=-0.724;QD=13.07;ReadPosRankSum=2.338;SOR=0.242	GT:AD:DP:GQ:PL	0/1:30,24:54:99:734,0,931
chrV	29786	.	G	A	653.77	PASS	AC=1;AF=0.500;AN=2;BaseQRankSum=0.081;ClippingRankSum=0.000;DP=54;ExcessHet=3.0103;FS=5.672;MLEAC=1;MLEAF=0.500;MQ=41.65;MQRankSum=-0.793;QD=12.11;ReadPosRankSum=-2.250;SOR=1.027	GT:AD:DP:GQ:PL	0/1:31,23:54:99:682,0,982
chrV	29899	.	G	A	999.77	PASS	AC=1;AF=0.500;AN=2;BaseQRankSum=3.651;ClippingRankSum=0.000;DP=71;ExcessHet=3.0103;FS=14.864;MLEAC=1;MLEAF=0.500;MQ=41.79;MQRankSum=0.860;QD=14.08;ReadPosRankSum=-0.279;SOR=2.461	GT:AD:DP:GQ:PL	0/1:42,29:71:99:1028,0,1315
chrV	30055	.	G	A	1205.77	PASS	AC=1;AF=0.500;AN=2;BaseQRankSum=-1.135;ClippingRankSum=0.000;DP=60;ExcessHet=3.0103;FS=2.178;MLEAC=1;MLEAF=0.500;MQ=41.93;MQRankSum=-1.140;QD=20.10;ReadPosRankSum=-0.239;SOR=1.003	GT:AD:DP:GQ:PL	0/1:24,36:60:99:1234,0,833
chrV	30154	.	G	A	632.77	PASS	AC=1;AF=0.500;AN=2;BaseQRankSum=0.849;ClippingRankSum=0.000;DP=54;ExcessHet=3.0103;FS=4.006;MLEAC=1;MLEAF=0.500;MQ=41.46;MQRankSum=-0.191;QD=11.94;ReadPosRankSum=-2.018;SOR=0.283	GT:AD:DP:GQ:PL	0/1:31,22:53:99:661,0,975
chrV	30635	.	G	A	857.77	PASS	AC=1;AF=0.500;AN=2;BaseQRankSum=0.544;ClippingRankSum=0.000;DP=67;ExcessHet=3.0103;FS=3.520;MLEAC=1;MLEAF=0.500;MQ=41.79;MQRankSum=0.878;QD=12.80;ReadPosRankSum=1.589;SOR=1.172	GT:AD:DP:GQ:PL	0/1:39,28:67:99:886,0,1251
chrV	31167	.	G	A	818.77	PASS	AC=1;AF=0.500;AN=2;BaseQRankSum=-0.627;ClippingRankSum=0.000;DP=62;ExcessHet=3.0103;FS=3.460;MLEAC=1;MLEAF=0.500;MQ=41.49;MQRankSum=-0.666;QD=13.65;ReadPosRankSum=-0.347;SOR=1.031	GT:AD:DP:GQ:PL	0/1:31,29:60:99:847,0,964
chrV	31273	.	G	A	870.77	PASS	AC=1;AF=0.500;AN=2;BaseQRankSum=1.236;ClippingRankSum=0.000;DP=50;ExcessHet=3.0103;FS=0.000;MLEAC=1;MLEAF=0.500;MQ=41.34;MQRankSum=-1.920;QD=17.77;ReadPosRankSum=-0.541;SOR=0.600	GT:AD:DP:GQ:PL	0/1:23,26:49:99:899,0,739
chrV	31396	.	G	A	1065.77	PASS	AC=1;AF=0.500;AN=2;BaseQRankSum=0.228;ClippingRankSum=0.000;DP=55;ExcessHet=3.0103;FS=1.201;MLEAC=1;MLEAF=0.500;MQ=41.59;MQRankSum=-2.263;QD=19.38;ReadPosRankSum=0.826;SOR=0.943	GT:AD:DP:GQ:PL	0/1:27,28:55:99:1094,0,1753
chrV	31403	.	G	A	1071.77	PASS	AC=1;AF=0.500;AN=2;BaseQRankSum=-0.388;ClippingRankSum=0.000;DP=53;ExcessHet=3.0103;FS=0.000;MLEAC=1;MLEAF=0.500;MQ=41.57;MQRankSum=-2.180;QD=20.22;ReadPosRankSum=0.490;SOR=0.843	GT:AD:DP:GQ:PL	0/1:25,28:53:99:1100,0,1698
chrV	31582	.	G	A	614.77	PASS	AC=1;AF=0.500;AN=2;BaseQRankSum=-0.062;ClippingRankSum=0.000;DP=43;ExcessHet=3.0103;FS=1.192;MLEAC=1;MLEAF=0.500;MQ=42.00;MQRankSum=0.000;QD=14.30;ReadPosRankSum=-0.386;SOR=1.022	GT:AD:DP:GQ:PL	0/1:24,19:43:99:643,0,874
chrV	32223	.	G	A	1030.77	PASS	AC=1;AF=0.500;AN=2;BaseQRankSum=-0.202;ClippingRankSum=0.000;DP=65;ExcessHet=3.0103;FS=6.698;MLEAC=1;MLEAF=0.500;MQ=41.49;MQRankSum=-0.016;QD=15.86;ReadPosRankSum=-2.329;SOR=0.249	GT:AD:DP:GQ:PL	0/1:34,31:65:99:1059,0,1143
chrV	32253	.	G	A	1180.77	PASS	AC=1;AF=0.500;AN=2;BaseQRankSum=2.354;ClippingRankSum=0.000;DP=77;ExcessHet=3.0103;FS=0.855;MLEAC=1;MLEAF=0.500;MQ=41.62;MQRankSum=1.318;QD=15.33;ReadPosRankSum=1.199;SOR=0.573	GT:AD:DP:GQ:PL	0/1:42,35:77:99:1209,0,1325
chrV	32394	.	G	A	1250.77	PASS	AC=1;AF=0.500;AN=2;BaseQRankSum=-0.510;ClippingRankSum=0.000;DP=73;ExcessHet=3.0103;FS=2.004;MLEAC=1;MLEAF=0.500;MQ=41.34;MQRankSum=-0.190;QD=17.13;ReadPosRankSum=0.621;SOR=0.463	GT:AD:DP:GQ:PL	0/1:33,40:73:99:1279,0,1039
chrV	32461	.	G	A	1372.77	PASS	AC=1;AF=0.500;AN=2;BaseQRankSum=-0.317;ClippingRankSum=0.000;DP=97;ExcessHet=3.0103;FS=0.761;MLEAC=1;MLEAF=0.500;MQ=41.51;MQRankSum=-0.537;QD=14.15;ReadPosRankSum=-2.244;SOR=0.831	GT:AD:DP:GQ:PL	0/1:51,46:97:99:1401,0,1595
chrV	32489	.	G	A	954.77	PASS	AC=1;AF=0.500;AN=2;BaseQRankSum=-1.554;ClippingRankSum=0.000;DP=76;ExcessHet=3.0103;FS=0.876;MLEAC=1;MLEAF=0.500;MQ=41.23;MQRankSum=-1.259;QD=12.56;ReadPosRankSum=0.547;SOR=0.541	GT:AD:DP:GQ:PL	0/1:43,33:76:99:983,0,1454
chrV	32840	.	C	T	1003.77	PASS	AC=1;AF=0.500;AN=2;BaseQRankSum=0.183;ClippingRankSum=0.000;DP=53;ExcessHet=3.0103;FS=7.802;MLEAC=1;MLEAF=0.500;MQ=41.93;MQRankSum=1.143;QD=19.68;ReadPosRankSum=0.196;SOR=1.281	GT:AD:DP:GQ:PL	0/1:23,28:51:99:1032,0,762
chrV	33063	.	G	A	1134.77	PASS	AC=1;AF=0.500;AN=2;BaseQRankSum=1.234;ClippingRankSum=0.000;DP=60;ExcessHet=3.0103;FS=2.201;MLEAC=1;MLEAF=0.500;MQ=41.93;MQRankSum=-1.266;QD=18.91;ReadPosRankSum=2.718;SOR=0.423	GT:AD:DP:GQ:PL	0/1:27,33:60:99:1163,0,895
chrV	33127	.	G	A	1058.77	PASS	AC=1;AF=0.500;AN=2;BaseQRankSum=1.717;ClippingRankSum=0.000;DP=62;ExcessHet=3.0103;FS=5.105;MLEAC=1;MLEAF=0.500;MQ=42.00;MQRankSum=0.000;QD=17.36;ReadPosRankSum=0.414;SOR=0.535	GT:AD:DP:GQ:PL	0/1:31,30:61:99:1087,0,1025
chrV	33456	.	G	A	623.77	PASS	AC=1;AF=0.500;AN=2;BaseQRankSum=1.141;ClippingRankSum=0.000;DP=33;ExcessHet=3.0103;FS=0.000;MLEAC=1;MLEAF=0.500;MQ=41.77;MQRankSum=-1.831;QD=18.90;ReadPosRankSum=1.229;SOR=0.668	GT:AD:DP:GQ:PL	0/1:14,19:33:99:652,0,431
chrV	33603	.	G	A	544.77	PASS	AC=1;AF=0.500;AN=2;BaseQRankSum=1.352;ClippingRankSum=0.000;DP=35;ExcessHet=3.0103;FS=0.000;MLEAC=1;MLEAF=0.500;MQ=41.83;MQRankSum=-1.574;QD=16.02;ReadPosRankSum=0.659;SOR=0.990	GT:AD:DP:GQ:PL	0/1:19,15:34:99:573,0,1385
chrV	33628	.	G	A	778.77	PASS	AC=1;AF=0.500;AN=2;BaseQRankSum=-1.393;ClippingRankSum=0.000;DP=47;ExcessHet=3.0103;FS=1.174;MLEAC=1;MLEAF=0.500;MQ=41.88;MQRankSum=-1.399;QD=16.93;ReadPosRankSum=-0.910;SOR=0.414	GT:AD:DP:GQ:PL	0/1:23,23:46:99:807,0,1483
chrV	33778	.	G	A	660.77	PASS	AC=1;AF=0.500;AN=2;BaseQRankSum=-0.258;ClippingRankSum=0.000;DP=50;ExcessHet=3.0103;FS=0.000;MLEAC=1;MLEAF=0.500;MQ=41.25;MQRankSum=-1.958;QD=13.22;ReadPosRankSum=-0.118;SOR=0.764	GT:AD:DP:GQ:PL	0/1:28,22:50:99:689,0,948
chrV	33961	.	G	A	809.77	PASS	AC=1;AF=0.500;AN=2;BaseQRankSum=2.166;ClippingRankSum=0.000;DP=59;ExcessHet=3.0103;FS=9.867;MLEAC=1;MLEAF=0.500;MQ=41.56;MQRankSum=-3.479;QD=13.72;ReadPosRankSum=-0.371;SOR=2.030	GT:AD:DP:GQ:PL	0/1:36,23:59:99:838,0,3199
chrV	33979	.	G	A	972.77	PASS	AC=1;AF=0.500;AN=2;BaseQRankSum=0.433;ClippingRankSum=0.000;DP=54;ExcessHet=3.0103;FS=12.871;MLEAC=1;MLEAF=0.500;MQ=40.96;MQRankSum=-3.480;QD=18.01;ReadPosRankSum=0.226;SOR=2.202	GT:AD:DP:GQ:PL	0/1:29,25:54:99:1001,0,2963
chrV	33985	.	G	A	975.77	PASS	AC=1;AF=0.500;AN=2;BaseQRankSum=0.518;ClippingRankSum=0.000;DP=49;ExcessHet=3.0103;FS=16.807;MLEAC=1;MLEAF=0.500;MQ=40.90;MQRankSum=-3.096;QD=19.91;ReadPosRankSum=-0.079;SOR=2.059	GT:AD:DP:GQ:PL	0/1:25,24:49:99:1004,0,2886
chrV	34134	.	G	A	783.77	PASS	AC=1;AF=0.500;AN=2;BaseQRankSum=1.210;ClippingRankSum=0.000;DP=44;ExcessHet=3.0103;FS=0.000;MLEAC=1;MLEAF=0.500;MQ=41.63;MQRankSum=-1.214;QD=17.81;ReadPosRankSum=-0.013;SOR=0.672	GT:AD:DP:GQ:PL	0/1:19,25:44:99:812,0,554
chrV	34322	.	G	A	968.77	PASS	AC=1;AF=0.500;AN=2;BaseQRankSum=2.501;ClippingRankSum=0.000;DP=64;ExcessHet=3.0103;FS=7.874;MLEAC=1;MLEAF=0.500;MQ=41.72;MQRankSum=-0.755;QD=15.14;ReadPosRankSum=1.730;SOR=0.175	GT:AD:DP:GQ:PL	0/1:35,29:64:99:997,0,1125
chrV	34792	.	G	A	1015.77	PASS	AC=1;AF=0.500;AN=2;BaseQRankSum=0.742;ClippingRankSum=0.000;DP=65;ExcessHet=3.0103;FS=0.000;MLEAC=1;MLEAF=0.500;MQ=41.27;MQRankSum=-1.649;QD=15.63;ReadPosRankSum=0.176;SOR=0.814	GT:AD:DP:GQ:PL	0/1:37,28:65:99:1044,0,2374
chrV	34796	.	G	A	996.77	PASS	AC=1;AF=0.500;AN=2;BaseQRankSum=0.969;ClippingRankSum=0.000;DP=63;ExcessHet=3.0103;FS=0.000;MLEAC=1;MLEAF=0.500;MQ=41.25;MQRankSum=-1.659;QD=15.82;ReadPosRankSum=0.111;SOR=0.801	GT:AD:DP:GQ:PL	0/1:36,27:63:99:1025,0,2356
chrV	34915	.	G	A	1120.77	PASS	AC=1;AF=0.500;AN=2;BaseQRankSum=-0.358;ClippingRankSum=0.000;DP=69;ExcessHet=3.0103;FS=3.349;MLEAC=1;MLEAF=0.500;MQ=41.57;MQRankSum=-0.543;QD=16.48;ReadPosRankSum=0.545;SOR=1.142	GT:AD:DP:GQ:PL	0/1:35,33:68:99:1149,0,1235
chrV	34946	.	G	A	1150.77	PASS	AC=1;AF=0.500;AN=2;BaseQRankSum=0.375;ClippingRankSum=0.000;DP=75;ExcessHet=3.0103;FS=0.000;MLEAC=1;MLEAF=0.500;MQ=41.85;MQRankSum=0.454;QD=15.34;ReadPosRankSum=-1.292;SOR=0.793	GT:AD:DP:GQ:PL	0/1:40,35:75:99:1179,0,1306
chrV	35103	.	G	A	916.77	PASS	AC=1;AF=0.500;AN=2;BaseQRankSum=1.767;ClippingRankSum=0.000;DP=51;ExcessHet=3.0103;FS=1.072;MLEAC=1;MLEAF=0.500;MQ=41.72;MQRankSum=-0.904;QD=17.98;ReadPosRankSum=0.344;SOR=0.633	GT:AD:DP:GQ:PL	0/1:24,27:51:99:945,0,764
chrV	35760	.	G	A	789.77	PASS	AC=1;AF=0.500;AN=2;BaseQRankSum=0.938;ClippingRankSum=0.000;DP=52;ExcessHet=3.0103;FS=5.792;MLEAC=1;MLEAF=0.500;MQ=41.72;MQRankSum=0.964;QD=15.19;ReadPosRankSum=0.082;SOR=0.528	GT:AD:DP:GQ:PL	0/1:28,24:52:99:818,0,954
chrV	35797	.	G	A	676.77	PASS	AC=1;AF=0.500;AN=2;BaseQRankSum=-0.899;ClippingRankSum=0.000;DP=52;ExcessHet=3.0103;FS=19.655;MLEAC=1;MLEAF=0.500;MQ=41.64;MQRankSum=-0.659;QD=13.01;ReadPosRankSum=-0.021;SOR=0.990	GT:AD:DP:GQ:PL	0/1:28,24:52:99:705,0,981
chrV	35880	.	G	A	735.77	PASS	AC=1;AF=0.500;AN=2;BaseQRankSum=0.064;ClippingRankSum=0.000;DP=37;ExcessHet=3.0103;FS=0.000;MLEAC=1;MLEAF=0.500;MQ=42.00;MQRankSum=0.000;QD=19.89;ReadPosRankSum=-0.526;SOR=0.646	GT:AD:DP:GQ:PL	0/1:17,20:37:99:764,0,623
chrV	35959	.	G	A	972.77	PASS	AC=1;AF=0.500;AN=2;BaseQRankSum=0.179;ClippingRankSum=0.000;DP=42;ExcessHet=3.0103;FS=0.000;MLEAC=1;MLEAF=0.500;MQ=41.65;MQRankSum=-0.657;QD=23.16;ReadPosRankSum=-0.431;SOR=0.836	GT:AD:DP:GQ:PL	0/1:14,28:42:99:1001,0,442
chrV	36115	.	G	A	745.77	PASS	AC=1;AF=0.500;AN=2;BaseQRankSum=3.055;ClippingRankSum=0.000;DP=46;ExcessHet=3.0103;FS=1.178;MLEAC=1;MLEAF=0.500;MQ=41.96;MQRankSum=-1.047;QD=16.21;ReadPosRankSum=0.860;SOR=0.979	GT:AD:DP:GQ:PL	0/1:25,21:46:99:774,0,834
chrV	36157	.	G	A	971.77	PASS	AC=1;AF=0.500;AN=2;BaseQRankSum=1.140;ClippingRankSum=0.000;DP=52;ExcessHet=3.0103;FS=3.963;MLEAC=1;MLEAF=0.500;MQ=41.92;MQRankSum=-1.244;QD=18.69;ReadPosRankSum=1.187;SOR=1.212	GT:AD:DP:GQ:PL	0/1:23,29:52:99:1000,0,708
chrV	36230	.	G	A	686.77	PASS	AC=1;AF=0.500;AN=2;BaseQRankSum=2.217;ClippingRankSum=0.000;DP=42;ExcessHet=3.0103;FS=0.000;MLEAC=1;MLEAF=0.500;MQ=42.00;MQRankSum=0.000;QD=16.35;ReadPosRankSum=-0.719;SOR=0.693	GT:AD:DP:GQ:PL	0/1:21,21:42:99:715,0,603
chrV	36266	.	G	A	671.77	PASS	AC=1;AF=0.500;AN=2;BaseQRankSum=1.162;ClippingRankSum=0.000;DP=34;ExcessHet=3.0103;FS=3.051;MLEAC=1;MLEAF=0.500;MQ=42.00;MQRankSum=0.000;QD=19.76;ReadPosRankSum=-1.209;SOR=0.307	GT:AD:DP:GQ:PL	0/1:14,20:34:99:700,0,361
chrV	36658	.	G	A	1238.77	PASS	AC=1;AF=0.500;AN=2;BaseQRankSum=-1.420;ClippingRankSum=0.000;DP=68;ExcessHet=3.0103;FS=0.000;MLEAC=1;MLEAF=0.500;MQ=41.58;MQRankSum=-1.208;QD=18.22;ReadPosRankSum=-0.014;SOR=0.745	GT:AD:DP:GQ:PL	0/1:29,39:68:99:1267,0,958
chrV	36783	.	G	A	1053.77	PASS	AC=1;AF=0.500;AN=2;BaseQRankSum=2.110;ClippingRankSum=0.000;DP=65;ExcessHet=3.0103;FS=2.488;MLEAC=1;MLEAF=0.500;MQ=41.97;MQRankSum=0.000;QD=16.47;ReadPosRankSum=2.293;SOR=1.244	GT:AD:DP:GQ:PL	0/1:34,30:64:99:1082,0,1215
chrV	37389	.	G	A	840.77	PASS	AC=1;AF=0.500;AN=2;BaseQRankSum=1.465;ClippingRankSum=0.000;DP=47;ExcessHet=3.0103;FS=1.115;MLEAC=1;MLEAF=0.500;MQ=41.70;MQRankSum=0.000;QD=18.28;ReadPosRankSum=0.758;SOR=0.523	GT:AD:DP:GQ:PL	0/1:21,25:46:99:869,0,676
chrV	37442	.	G	A	959.77	PASS	AC=1;AF=0.500;AN=2;BaseQRankSum=-1.892;ClippingRankSum=0.000;DP=61;ExcessHet=3.0103;FS=3.594;MLEAC=1;MLEAF=0.500;MQ=41.30;MQRankSum=0.119;QD=16.00;ReadPosRankSum=0.373;SOR=1.032	GT:AD:DP:GQ:PL	0/1:28,32:60:99:988,0,923
chrV	37568	.	G	A	770.77	PASS	AC=1;AF=0.500;AN=2;BaseQRankSum=-0.521;ClippingRankSum=0.000;DP=62;ExcessHet=3.0103;FS=0.979;MLEAC=1;MLEAF=0.500;MQ=41.78;MQRankSum=0.768;QD=12.43;ReadPosRankSum=1.793;SOR=0.892	GT:AD:DP:GQ:PL	0/1:36,26:62:99:799,0,1190
chrV	37747	.	G	A	919.77	PASS	AC=1;AF=0.500;AN=2;BaseQRankSum=1.838;ClippingRankSum=0.000;DP=38;ExcessHet=3.0103;FS=0.000;MLEAC=1;MLEAF=0.500;MQ=42.00;MQRankSum=0.000;QD=24.20;ReadPosRankSum=2.362;SOR=0.859	GT:AD:DP:GQ:PL	0/1:14,24:38:99:948,0,497
chrV	38564	.	G	A	1035.77	PASS	AC=1;AF=0.500;AN=2;BaseQRankSum=2.225;ClippingRankSum=0.000;DP=66;ExcessHet=3.0103;FS=0.000;MLEAC=1;MLEAF=0.500;MQ=41.64;MQRankSum=-2.403;QD=15.93;ReadPosRankSum=0.824;SOR=0.767	GT:AD:DP:GQ:PL	0/1:34,31:65:99:1064,0,1089
chrV	38819	.	G	A	1090.77	PASS	AC=1;AF=0.500;AN=2;BaseQRankSum=1.173;ClippingRankSum=0.000;DP=74;ExcessHet=3.0103;FS=0.000;MLEAC=1;MLEAF=0.500;MQ=41.58;MQRankSum=0.420;QD=14.94;ReadPosRankSum=-0.485;SOR=0.671	GT:AD:DP:GQ:PL	0/1:41,32:73:99:1119,0,1387
chrV	40021	.	G	A	683.77	PASS	AC=1;AF=0.500;AN=2;BaseQRankSum=-0.969;ClippingRankSum=0.000;DP=36;ExcessHet=3.0103;FS=0.000;MLEAC=1;MLEAF=0.500;MQ=41.59;MQRankSum=-0.694;QD=18.99;ReadPosRankSum=-1.471;SOR=0.807	GT:AD:DP:GQ:PL	0/1:13,23:36:99:712,0,432
chrV	40349	.	G	A	824.77	PASS	AC=1;AF=0.500;AN=2;BaseQRankSum=-0.170;ClippingRankSum=0.000;DP=63;ExcessHet=3.0103;FS=2.133;MLEAC=1;MLEAF=0.500;MQ=40.82;MQRankSum=-0.895;QD=13.52;ReadPosRankSum=-0.862;SOR=0.566	GT:AD:DP:GQ:PL	0/1:32,29:61:99:853,0,922
chrV	40442	.	G	A	729.77	PASS	AC=1;AF=0.500;AN=2;BaseQRankSum=-0.828;ClippingRankSum=0.000;DP=35;ExcessHet=3.0103;FS=1.419;MLEAC=1;MLEAF=0.500;MQ=41.58;MQRankSum=-0.710;QD=20.85;ReadPosRankSum=-1.849;SOR=0.399	GT:AD:DP:GQ:PL	0/1:13,22:35:99:758,0,429
chrV	40474	.	G	A	859.77	PASS	AC=1;AF=0.500;AN=2;BaseQRankSum=-0.154;ClippingRankSum=0.000;DP=46;ExcessHet=3.0103;FS=0.000;MLEAC=1;MLEAF=0.500;MQ=41.03;MQRankSum=-1.354;QD=19.11;ReadPosRankSum=0.844;SOR=0.569	GT:AD:DP:GQ:PL	0/1:17,28:45:99:888,0,531
chrV	40562	.	G	A	678.77	PASS	AC=1;AF=0.500;AN=2;BaseQRankSum=-0.011;ClippingRankSum=0.000;DP=45;ExcessHet=3.0103;FS=0.000;MLEAC=1;MLEAF=0.500;MQ=41.34;MQRankSum=-1.367;QD=15.08;ReadPosRankSum=0.935;SOR=0.610	GT:AD:DP:GQ:PL	0/1:22,23:45:99:707,0,681
chrV	41209	.	G	A	984.77	PASS	AC=1;AF=0.500;AN=2;BaseQRankSum=2.217;ClippingRankSum=0.000;DP=67;ExcessHet=3.0103;FS=0.942;MLEAC=1;MLEAF=0.500;MQ=42.00;MQRankSum=0.000;QD=15.15;ReadPosRankSum=-0.235;SOR=0.892	GT:AD:DP:GQ:PL	0/1:34,31:65:99:1013,0,1018
chrV	41290	.	G	A	604.77	PASS	AC=1;AF=0.500;AN=2;BaseQRankSum=0.868;ClippingRankSum=0.000;DP=38;ExcessHet=3.0103;FS=1.273;MLEAC=1;MLEAF=0.500;MQ=40.05;MQRankSum=-1.343;QD=15.91;ReadPosRankSum=-0.015;SOR=0.957	GT:AD:DP:GQ:PL	0/1:19,19:38:99:633,0,603
chrV	41588	.	G	A	823.77	PASS	AC=1;AF=0.500;AN=2;BaseQRankSum=0.294;ClippingRankSum=0.000;DP=42;ExcessHet=3.0103;FS=2.709;MLEAC=1;MLEAF=0.500;MQ=41.60;MQRankSum=0.205;QD=19.61;ReadPosRankSum=-0.056;SOR=0.780	GT:AD:DP:GQ:PL	0/1:19,23:42:99:852,0,602
chrV	42974	.	G	A	708.77	PASS	AC=1;AF=0.500;AN=2;BaseQRankSum=-0.505;ClippingRankSum=0.000;DP=58;ExcessHet=3.0103;FS=0.000;MLEAC=1;MLEAF=0.500;MQ=41.97;MQRankSum=-1.225;QD=12.43;ReadPosRankSum=-0.038;SOR=0.776	GT:AD:DP:GQ:PL	0/1:35,22:57:99:737,0,1198
chrV	43017	.	G	A	1057.77	PASS	AC=1;AF=0.500;AN=2;BaseQRankSum=1.288;ClippingRankSum=0.000;DP=55;ExcessHet=3.0103;FS=9.530;MLEAC=1;MLEAF=0.500;MQ=41.93;MQRankSum=-1.349;QD=19.59;ReadPosRankSum=-0.087;SOR=0.702	GT:AD:DP:GQ:PL	0/1:26,28:54:99:1086,0,1189
chrV	43035	.	G	A	1191.77	PASS	AC=1;AF=0.500;AN=2;BaseQRankSum=0.060;ClippingRankSum=0.000;DP=56;ExcessHet=3.0103;FS=9.886;MLEAC=1;MLEAF=0.500;MQ=41.93;MQRankSum=-1.230;QD=21.67;ReadPosRankSum=-0.470;SOR=0.752	GT:AD:DP:GQ:PL	0/1:24,31:55:99:1220,0,1199
chrV	43244	.	G	A	898.77	PASS	AC=1;AF=0.500;AN=2;BaseQRankSum=0.243;ClippingRankSum=0.000;DP=54;ExcessHet=3.0103;FS=1.128;MLEAC=1;MLEAF=0.500;MQ=41.63;MQRankSum=-1.401;QD=17.28;ReadPosRankSum=-1.061;SOR=1.053	GT:AD:DP:GQ:PL	0/1:26,26:52:99:927,0,917
chrV	43306	.	G	A	1203.77	PASS	AC=1;AF=0.500;AN=2;BaseQRankSum=-1.179;ClippingRankSum=0.000;DP=74;ExcessHet=3.0103;FS=0.902;MLEAC=1;MLEAF=0.500;MQ=41.51;MQRankSum=-0.180;QD=16.72;ReadPosRankSum=0.464;SOR=0.854	GT:AD:DP:GQ:PL	0/1:32,40:72:99:1232,0,1041
chrV	43435	.	G	A	634.77	PASS	AC=1;AF=0.500;AN=2;BaseQRankSum=-1.706;ClippingRankSum=0.000;DP=47;ExcessHet=3.0103;FS=1.172;MLEAC=1;MLEAF=0.500;MQ=41.92;MQRankSum=-1.560;QD=13.51;ReadPosRankSum=-1.846;SOR=0.420	GT:AD:DP:GQ:PL	0/1:26,21:47:99:663,0,930
chrV	43604	.	G	A	748.77	PASS	AC=1;AF=0.500;AN=2;BaseQRankSum=0.173;ClippingRankSum=0.000;DP=49;ExcessHet=3.0103;FS=1.093;MLEAC=1;MLEAF=0.500;MQ=41.96;MQRankSum=-0.939;QD=15.28;ReadPosRankSum=0.196;SOR=0.941	GT:AD:DP:GQ:PL	0/1:24,25:49:99:777,0,720
chrV	44184	.	G	A	1317.77	PASS	AC=1;AF=0.500;AN=2;BaseQRankSum=0.548;ClippingRankSum=0.000;DP=80;ExcessHet=3.0103;FS=0.000;MLEAC=1;MLEAF=0.500;MQ=41.95;MQRankSum=-1.387;QD=16.68;ReadPosRankSum=1.906;SOR=0.631	GT:AD:DP:GQ:PL	0/1:39,40:79:99:1346,0,1313
chrV	44465	.	G	A	977.77	PASS	AC=1;AF=0.500;AN=2;BaseQRankSum=0.924;ClippingRankSum=0.000;DP=52;ExcessHet=3.0103;FS=1.070;MLEAC=1;MLEAF=0.500;MQ=42.00;MQRankSum=0.000;QD=18.80;ReadPosRankSum=-0.092;SOR=0.866	GT:AD:DP:GQ:PL	0/1:25,27:52:99:1006,0,877
chrV	44535	.	G	A	1057.77	PASS	AC=1;AF=0.500;AN=2;BaseQRankSum=0.286;ClippingRankSum=0.000;DP=54;ExcessHet=3.0103;FS=10.015;MLEAC=1;MLEAF=0.500;MQ=42.00;MQRankSum=0.000;QD=19.59;ReadPosRankSum=0.490;SOR=0.508	GT:AD:DP:GQ:PL	0/1:23,31:54:99:1086,0,738
chrV	44964	.	G	A	413.77	PASS	AC=1;AF=0.500;AN=2;BaseQRankSum=-0.335;ClippingRankSum=0.000;DP=41;ExcessHet=3.0103;FS=1.442;MLEAC=1;MLEAF=0.500;MQ=41.86;MQRankSum=-1.915;QD=10.34;ReadPosRankSum=0.245;SOR=0.430	GT:AD:DP:GQ:PL	0/1:26,14:40:99:442,0,925
chrV	44979	.	G	A	395.77	PASS	AC=1;AF=0.500;AN=2;BaseQRankSum=-1.877;ClippingRankSum=0.000;DP=36;ExcessHet=3.0103;FS=0.000;MLEAC=1;MLEAF=0.500;MQ=41.89;MQRankSum=-1.758;QD=10.99;ReadPosRankSum=-1.472;SOR=0.693	GT:AD:DP:GQ:PL	0/1:22,14:36:99:424,0,832
chrV	45386	.	G	A	779.77	PASS	AC=1;AF=0.500;AN=2;BaseQRankSum=-1.768;ClippingRankSum=0.000;DP=49;ExcessHet=3.0103;FS=1.097;MLEAC=1;MLEAF=0.500;MQ=41.92;MQRankSum=-1.315;QD=15.91;ReadPosRankSum=-0.691;SOR=0.906	GT:AD:DP:GQ:PL	0/1:23,26:49:99:808,0,801
chrV	45658	.	G	A	559.77	PASS	AC=1;AF=0.500;AN=2;BaseQRankSum=0.670;ClippingRankSum=0.000;DP=41;ExcessHet=3.0103;FS=4.533;MLEAC=1;MLEAF=0.500;MQ=41.86;MQRankSum=1.451;QD=13.65;ReadPosRankSum=1.339;SOR=0.711	GT:AD:DP:GQ:PL	0/1:25,16:41:99:588,0,1806
chrV	45660	.	G	A	559.77	PASS	AC=1;AF=0.500;AN=2;BaseQRankSum=0.437;ClippingRankSum=0.000;DP=37;ExcessHet=3.0103;FS=2.944;MLEAC=1;MLEAF=0.500;MQ=41.89;MQRankSum=1.224;QD=15.13;ReadPosRankSum=1.483;SOR=1.014	GT:AD:DP:GQ:PL	0/1:22,15:37:99:588,0,1806
chrV	46273	.	G	A	769.77	PASS	AC=1;AF=0.500;AN=2;BaseQRankSum=0.593;ClippingRankSum=0.000;DP=43;ExcessHet=3.0103;FS=0.000;MLEAC=1;MLEAF=0.500;MQ=40.66;MQRankSum=-1.822;QD=17.90;ReadPosRankSum=0.241;SOR=0.855	GT:AD:DP:GQ:PL	0/1:19,24:43:99:798,0,594
chrV	46489	.	G	A	867.77	PASS	AC=1;AF=0.500;AN=2;BaseQRankSum=1.803;ClippingRankSum=0.000;DP=44;ExcessHet=3.0103;FS=2.860;MLEAC=1;MLEAF=0.500;MQ=41.91;MQRankSum=-1.335;QD=19.72;ReadPosRankSum=1.865;SOR=0.332	GT:AD:DP:GQ:PL	0/1:21,23:44:99:896,0,1303
chrV	46499	.	G	A	950.77	PASS	AC=1;AF=0.500;AN=2;BaseQRankSum=0.498;ClippingRankSum=0.000;DP=48;ExcessHet=3.0103;FS=2.589;MLEAC=1;MLEAF=0.500;MQ=41.92;MQRankSum=-1.223;QD=20.67;ReadPosRankSum=0.706;SOR=0.361	GT:AD:DP:GQ:PL	0/1:20,26:46:99:979,0,1248
chrV	46680	.	G	A	708.77	PASS	AC=1;AF=0.500;AN=2;BaseQRankSum=-0.812;ClippingRankSum=0.000;DP=45;ExcessHet=3.0103;FS=2.555;MLEAC=1;MLEAF=0.500;MQ=42.00;MQRankSum=0.000;QD=15.75;ReadPosRankSum=0.145;SOR=1.148	GT:AD:DP:GQ:PL	0/1:21,24:45:99:737,0,673
chrV	47067	.	G	A	1506.77	PASS	AC=1;AF=0.500;AN=2;BaseQRankSum=-0.584;ClippingRankSum=0.000;DP=80;ExcessHet=3.0103;FS=0.866;MLEAC=1;MLEAF=0.500;MQ=41.60;MQRankSum=-1.714;QD=19.07;ReadPosRankSum=0.963;SOR=0.595	GT:AD:DP:GQ:PL	0/1:33,46:79:99:1535,0,1164
chrV	47412	.	G	A	1000.77	PASS	AC=1;AF=0.500;AN=2;BaseQRankSum=1.915;ClippingRankSum=0.000;DP=72;ExcessHet=3.0103;FS=3.346;MLEAC=1;MLEAF=0.500;MQ=41.41;MQRankSum=1.564;QD=14.10;ReadPosRankSum=-1.162;SOR=1.179	GT:AD:DP:GQ:PL	0/1:40,31:71:99:1029,0,1229
chrV	47586	.	G	A	797.77	PASS	AC=1;AF=0.500;AN=2;BaseQRankSum=-0.274;ClippingRankSum=0.000;DP=68;ExcessHet=3.0103;FS=0.943;MLEAC=1;MLEAF=0.500;MQ=41.75;MQRankSum=-1.171;QD=12.09;ReadPosRankSum=1.287;SOR=0.865	GT:AD:DP:GQ:PL	0/1:39,27:66:99:826,0,1317
chrV	47802	.	G	A	859.77	PASS	AC=1;AF=0.500;AN=2;BaseQRankSum=0.117;ClippingRankSum=0.000;DP=46;ExcessHet=3.0103;FS=4.332;MLEAC=1;MLEAF=0.500;MQ=42.00;MQRankSum=0.000;QD=19.11;ReadPosRankSum=0.279;SOR=1.385	GT:AD:DP:GQ:PL	0/1:21,24:45:99:888,0,762
chrV	48871	.	G	A	1095.77	PASS	AC=1;AF=0.500;AN=2;BaseQRankSum=-1.358;ClippingRankSum=0.000;DP=59;ExcessHet=3.0103;FS=0.000;MLEAC=1;MLEAF=0.500;MQ=42.00;MQRankSum=0.000;QD=18.57;ReadPosRankSum=-1.886;SOR=0.752	GT:AD:DP:GQ:PL	0/1:26,33:59:99:1124,0,876
chrV	50002	.	G	A	739.77	PASS	AC=1;AF=0.500;AN=2;BaseQRankSum=-0.031;ClippingRankSum=0.000;DP=49;ExcessHet=3.0103;FS=1.155;MLEAC=1;MLEAF=0.500;MQ=41.37;MQRankSum=0.484;QD=15.10;ReadPosRankSum=1.189;SOR=0.434	GT:AD:DP:GQ:PL	0/1:27,22:49:99:768,0,976
chrV	50455	.	G	A	868.77	PASS	AC=1;AF=0.500;AN=2;BaseQRankSum=-0.786;ClippingRankSum=0.000;DP=42;ExcessHet=3.0103;FS=3.143;MLEAC=1;MLEAF=0.500;MQ=41.47;MQRankSum=0.394;QD=21.19;ReadPosRankSum=-0.933;SOR=1.460	GT:AD:DP:GQ:PL	0/1:16,25:41:99:897,0,506
chrV	52518	.	G	A	718.77	PASS	AC=1;AF=0.500;AN=2;BaseQRankSum=3.136;ClippingRankSum=0.000;DP=43;ExcessHet=3.0103;FS=9.166;MLEAC=1;MLEAF=0.500;MQ=41.86;MQRankSum=-1.834;QD=17.11;ReadPosRankSum=0.961;SOR=2.093	GT:AD:DP:GQ:PL	0/1:22,20:42:99:747,0,673
chrV	52565	.	G	A	816.77	PASS	AC=1;AF=0.500;AN=2;BaseQRankSum=1.201;ClippingRankSum=0.000;DP=56;ExcessHet=3.0103;FS=2.597;MLEAC=1;MLEAF=0.500;MQ=41.83;MQRankSum=-2.724;QD=14.85;ReadPosRankSum=-0.308;SOR=0.343	GT:AD:DP:GQ:PL	0/1:32,23:55:99:845,0,1416
chrV	52584	.	G	A	733.77	PASS	AC=1;AF=0.500;AN=2;BaseQRankSum=2.558;ClippingRankSum=0.000;DP=52;ExcessHet=3.0103;FS=0.000;MLEAC=1;MLEAF=0.500;MQ=41.85;MQRankSum=-2.615;QD=14.68;ReadPosRankSum=0.739;SOR=0.631	GT:AD:DP:GQ:PL	0/1:31,19:50:99:762,0,1491
chrV	53314	.	G	A	1080.77	PASS	AC=1;AF=0.500;AN=2;BaseQRankSum=1.468;ClippingRankSum=0.000;DP=61;ExcessHet=3.0103;FS=5.145;MLEAC=1;MLEAF=0.500;MQ=42.00;MQRankSum=0.000;QD=17.72;ReadPosRankSum=0.374;SOR=0.618	GT:AD:DP:GQ:PL	0/1:28,33:61:99:1109,0,813
chrV	53450	.	G	A	1134.77	PASS	AC=1;AF=0.500;AN=2;BaseQRankSum=-0.403;ClippingRankSum=0.000;DP=68;ExcessHet=3.0103;FS=9.468;MLEAC=1;MLEAF=0.500;MQ=41.16;MQRankSum=-1.858;QD=16.69;ReadPosRankSum=0.644;SOR=1.951	GT:AD:DP:GQ:PL	0/1:31,37:68:99:1163,0,971
chrV	53716	.	G	A	1148.77	PASS	AC=1;AF=0.500;AN=2;BaseQRankSum=-1.149;ClippingRankSum=0.000;DP=61;ExcessHet=3.0103;FS=5.310;MLEAC=1;MLEAF=0.500;MQ=41.52;MQRankSum=-1.125;QD=18.83;ReadPosRankSum=0.202;SOR=0.270	GT:AD:DP:GQ:PL	0/1:24,37:61:99:1177,0,790
chrV	53786	.	G	A	1444.77	PASS	AC=1;AF=0.500;AN=2;BaseQRankSum=-2.054;ClippingRankSum=0.000;DP=81;ExcessHet=3.0103;FS=0.000;MLEAC=1;MLEAF=0.500;MQ=41.64;MQRankSum=-1.102;QD=17.84;ReadPosRankSum=0.960;SOR=0.634	GT:AD:DP:GQ:PL	0/1:31,50:81:99:1473,0,952
chrV	54093	.	G	A	639.77	PASS	AC=1;AF=0.500;AN=2;BaseQRankSum=-1.322;ClippingRankSum=0.000;DP=54;ExcessHet=3.0103;FS=7.707;MLEAC=1;MLEAF=0.500;MQ=42.00;MQRankSum=0.000;QD=11.85;ReadPosRankSum=-1.550;SOR=0.353	GT:AD:DP:GQ:PL	0/1:31,23:54:99:668,0,1077
chrV	54371	.	G	A	859.77	PASS	AC=1;AF=0.500;AN=2;BaseQRankSum=1.050;ClippingRankSum=0.000;DP=75;ExcessHet=3.0103;FS=4.674;MLEAC=1;MLEAF=0.500;MQ=42.00;MQRankSum=0.000;QD=11.62;ReadPosRankSum=0.661;SOR=1.130	GT:AD:DP:GQ:PL	0/1:46,28:74:99:888,0,1496
chrV	55031	.	G	A	1195.77	PASS	AC=1;AF=0.500;AN=2;BaseQRankSum=-1.327;ClippingRankSum=0.000;DP=72;ExcessHet=3.0103;FS=6.449;MLEAC=1;MLEAF=0.500;MQ=41.38;MQRankSum=-0.424;QD=16.61;ReadPosRankSum=-0.367;SOR=0.248	GT:AD:DP:GQ:PL	0/1:33,39:72:99:1224,0,1138
chrV	56377	.	G	A	793.77	PASS	AC=1;AF=0.500;AN=2;BaseQRankSum=0.495;ClippingRankSum=0.000;DP=66;ExcessHet=3.0103;FS=2.672;MLEAC=1;MLEAF=0.500;MQ=42.00;MQRankSum=0.000;QD=12.21;ReadPosRankSum=-0.090;SOR=0.373	GT:AD:DP:GQ:PL	0/1:40,25:65:99:822,0,1388
chrV	57287	.	G	A	678.77	PASS	AC=1;AF=0.500;AN=2;BaseQRankSum=1.663;ClippingRankSum=0.000;DP=58;ExcessHet=3.0103;FS=6.142;MLEAC=1;MLEAF=0.500;MQ=41.75;MQRankSum=-1.244;QD=11.70;ReadPosRankSum=-0.625;SOR=1.590	GT:AD:DP:GQ:PL	0/1:36,22:58:99:707,0,1165
chrV	60119	.	G	A	903.77	PASS	AC=1;AF=0.500;AN=2;BaseQRankSum=0.809;ClippingRankSum=0.000;DP=63;ExcessHet=3.0103;FS=11.543;MLEAC=1;MLEAF=0.500;MQ=41.94;MQRankSum=-1.623;QD=14.35;ReadPosRankSum=-0.275;SOR=0.547	GT:AD:DP:GQ:PL	0/1:36,27:63:99:932,0,1267
chrV	60315	.	G	A	1368.77	PASS	AC=1;AF=0.500;AN=2;BaseQRankSum=-0.561;ClippingRankSum=0.000;DP=81;ExcessHet=3.0103;FS=0.000;MLEAC=1;MLEAF=0.500;MQ=41.77;MQRankSum=0.592;QD=16.90;ReadPosRankSum=-1.627;SOR=0.739	GT:AD:DP:GQ:PL	0/1:40,41:81:99:1397,0,1339
chrV	60750	.	G	A	900.77	PASS	AC=1;AF=0.500;AN=2;BaseQRankSum=-0.008;ClippingRankSum=0.000;DP=58;ExcessHet=3.0103;FS=5.389;MLEAC=1;MLEAF=0.500;MQ=41.68;MQRankSum=-1.652;QD=15.80;ReadPosRankSum=0.008;SOR=0.506	GT:AD:DP:GQ:PL	0/1:27,30:57:99:929,0,841
chrV	66779	.	G	A	1155.77	PASS	AC=1;AF=0.500;AN=2;BaseQRankSum=-0.019;ClippingRankSum=0.000;DP=52;ExcessHet=3.0103;FS=1.072;MLEAC=1;MLEAF=0.500;MQ=41.45;MQRankSum=-1.401;QD=22.23;ReadPosRankSum=-0.897;SOR=1.022	GT:AD:DP:GQ:PL	0/1:26,26:52:99:1184,0,1818
chrV	66785	.	G	A	1128.77	PASS	AC=1;AF=0.500;AN=2;BaseQRankSum=-0.520;ClippingRankSum=0.000;DP=57;ExcessHet=3.0103;FS=3.642;MLEAC=1;MLEAF=0.500;MQ=41.50;MQRankSum=-1.282;QD=19.80;ReadPosRankSum=-1.832;SOR=1.214	GT:AD:DP:GQ:PL	0/1:26,31:57:99:1157,0,1821
chrV	67116	.	G	A	501.77	PASS	AC=1;AF=0.500;AN=2;BaseQRankSum=0.847;ClippingRankSum=0.000;DP=54;ExcessHet=3.0103;FS=0.000;MLEAC=1;MLEAF=0.500;MQ=41.74;MQRankSum=-1.415;QD=9.47;ReadPosRankSum=0.500;SOR=0.693	GT:AD:DP:GQ:PL	0/1:36,17:53:99:530,0,1196
chrV	69027	.	G	A	1344.77	PASS	AC=1;AF=0.500;AN=2;BaseQRankSum=0.590;ClippingRankSum=0.000;DP=62;ExcessHet=3.0103;FS=2.674;MLEAC=1;MLEAF=0.500;MQ=42.00;MQRankSum=0.000;QD=21.69;ReadPosRankSum=0.945;SOR=1.335	GT:AD:DP:GQ:PL	0/1:23,39:62:99:1373,0,726
chrV	70691	.	G	A	1013.77	PASS	AC=1;AF=0.500;AN=2;BaseQRankSum=0.613;ClippingRankSum=0.000;DP=53;ExcessHet=3.0103;FS=5.850;MLEAC=1;MLEAF=0.500;MQ=41.72;MQRankSum=-0.784;QD=19.50;ReadPosRankSum=-0.395;SOR=0.243	GT:AD:DP:GQ:PL	0/1:21,31:52:99:1042,0,672
chrV	71904	.	G	A	476.77	PASS	AC=1;AF=0.500;AN=2;BaseQRankSum=0.613;ClippingRankSum=0.000;DP=35;ExcessHet=3.0103;FS=1.377;MLEAC=1;MLEAF=0.500;MQ=41.94;MQRankSum=-1.166;QD=13.62;ReadPosRankSum=-1.052;SOR=1.204	GT:AD:DP:GQ:PL	0/1:21,14:35:99:505,0,789
chrV	74870	.	G	A	884.77	PASS	AC=1;AF=0.500;AN=2;BaseQRankSum=-0.974;ClippingRankSum=0.000;DP=54;ExcessHet=3.0103;FS=2.334;MLEAC=1;MLEAF=0.500;MQ=41.19;MQRankSum=1.853;QD=16.38;ReadPosRankSum=-0.369;SOR=1.179	GT:AD:DP:GQ:PL	0/1:26,28:54:99:913,0,870
chrV	76094	.	G	A	1232.77	PASS	AC=1;AF=0.500;AN=2;BaseQRankSum=1.500;ClippingRankSum=0.000;DP=67;ExcessHet=3.0103;FS=2.068;MLEAC=1;MLEAF=0.500;MQ=41.97;MQRankSum=-0.817;QD=18.40;ReadPosRankSum=-0.427;SOR=0.523	GT:AD:DP:GQ:PL	0/1:28,39:67:99:1261,0,785
chrV	77178	.	G	A	841.77	PASS	AC=1;AF=0.500;AN=2;BaseQRankSum=-1.600;ClippingRankSum=0.000;DP=62;ExcessHet=3.0103;FS=0.971;MLEAC=1;MLEAF=0.500;MQ=42.00;MQRankSum=0.000;QD=13.58;ReadPosRankSum=-1.187;SOR=0.730	GT:AD:DP:GQ:PL	0/1:32,30:62:99:870,0,1082
chrV	80786	.	G	A	880.77	PASS	AC=1;AF=0.500;AN=2;BaseQRankSum=-0.344;ClippingRankSum=0.000;DP=69;ExcessHet=3.0103;FS=2.032;MLEAC=1;MLEAF=0.500;MQ=41.94;MQRankSum=-0.191;QD=12.95;ReadPosRankSum=-1.136;SOR=1.008	GT:AD:DP:GQ:PL	0/1:39,29:68:99:909,0,1377
chrV	91870	.	G	A	1115.77	PASS	AC=1;AF=0.500;AN=2;BaseQRankSum=0.000;ClippingRankSum=0.000;DP=54;ExcessHet=3.0103;FS=2.457;MLEAC=1;MLEAF=0.500;MQ=41.74;MQRankSum=1.342;QD=20.66;ReadPosRankSum=1.734;SOR=1.155	GT:AD:DP:GQ:PL	0/1:20,34:54:99:1144,0,626
chrV	122392	.	C	T	327.77	PASS	AC=1;AF=0.500;AN=2;BaseQRankSum=0.478;ClippingRankSum=0.000;DP=28;ExcessHet=3.0103;FS=0.000;MLEAC=1;MLEAF=0.500;MQ=41.93;MQRankSum=0.905;QD=12.14;ReadPosRankSum=2.314;SOR=0.972	GT:AD:DP:GQ:PL	0/1:16,11:27:99:356,0,591
chrV	140122	.	C	T	466.77	PASS	AC=1;AF=0.500;AN=2;BaseQRankSum=-0.243;ClippingRankSum=0.000;DP=26;ExcessHet=3.0103;FS=0.000;MLEAC=1;MLEAF=0.500;MQ=41.85;MQRankSum=-1.084;QD=17.95;ReadPosRankSum=0.806;SOR=0.586	GT:AD:DP:GQ:PL	0/1:10,16:26:99:495,0,304
chrV	157740	.	C	T	251.77	PASS	AC=1;AF=0.500;AN=2;BaseQRankSum=1.487;ClippingRankSum=0.000;DP=24;ExcessHet=3.0103;FS=0.000;MLEAC=1;MLEAF=0.500;MQ=42.00;MQRankSum=0.000;QD=10.49;ReadPosRankSum=0.362;SOR=0.446	GT:AD:DP:GQ:PL	0/1:16,8:24:99:280,0,530
chrV	159538	.	G	A	926.77	PASS	AC=1;AF=0.500;AN=2;BaseQRankSum=-0.908;ClippingRankSum=0.000;DP=59;ExcessHet=3.0103;FS=5.393;MLEAC=1;MLEAF=0.500;MQ=41.26;MQRankSum=-1.742;QD=15.98;ReadPosRankSum=-1.009;SOR=0.365	GT:AD:DP:GQ:PL	0/1:29,29:58:99:955,0,1014
chrV	187560	.	C	T	784.77	PASS	AC=1;AF=0.500;AN=2;BaseQRankSum=2.461;ClippingRankSum=0.000;DP=49;ExcessHet=3.0103;FS=6.542;MLEAC=1;MLEAF=0.500;MQ=41.84;MQRankSum=-0.106;QD=16.02;ReadPosRankSum=0.995;SOR=0.165	GT:AD:DP:GQ:PL	0/1:26,23:49:99:813,0,854
chrV	197402	.	G	A	1209.77	PASS	AC=1;AF=0.500;AN=2;BaseQRankSum=-1.042;ClippingRankSum=0.000;DP=67;ExcessHet=3.0103;FS=0.924;MLEAC=1;MLEAF=0.500;MQ=41.94;MQRankSum=-1.469;QD=18.06;ReadPosRankSum=-1.120;SOR=0.551	GT:AD:DP:GQ:PL	0/1:35,32:67:99:1238,0,2588
chrV	197404	.	G	A	1209.77	PASS	AC=1;AF=0.500;AN=2;BaseQRankSum=-0.414;ClippingRankSum=0.000;DP=68;ExcessHet=3.0103;FS=0.924;MLEAC=1;MLEAF=0.500;MQ=41.94;MQRankSum=-1.469;QD=18.06;ReadPosRankSum=-1.071;SOR=0.551	GT:AD:DP:GQ:PL	0/1:35,32:67:99:1238,0,2588
chrV	224626	.	C	T	751.77	PASS	AC=1;AF=0.500;AN=2;BaseQRankSum=-0.552;ClippingRankSum=0.000;DP=51;ExcessHet=3.0103;FS=0.000;MLEAC=1;MLEAF=0.500;MQ=42.00;MQRankSum=0.000;QD=15.04;ReadPosRankSum=0.293;SOR=0.752	GT:AD:DP:GQ:PL	0/1:27,23:50:99:780,0,979
chrV	232180	.	G	A	518.77	PASS	AC=1;AF=0.500;AN=2;BaseQRankSum=0.140;ClippingRankSum=0.000;DP=37;ExcessHet=3.0103;FS=2.879;MLEAC=1;MLEAF=0.500;MQ=40.84;MQRankSum=-0.810;QD=14.02;ReadPosRankSum=-0.114;SOR=1.214	GT:AD:DP:GQ:PL	0/1:21,16:37:99:547,0,750
chrV	237375	.	G	A	791.77	PASS	AC=1;AF=0.500;AN=2;BaseQRankSum=0.639;ClippingRankSum=0.000;DP=46;ExcessHet=3.0103;FS=0.000;MLEAC=1;MLEAF=0.500;MQ=42.00;MQRankSum=0.000;QD=17.21;ReadPosRankSum=0.333;SOR=0.598	GT:AD:DP:GQ:PL	0/1:22,24:46:99:820,0,735
chrV	239075	.	C	T	797.77	PASS	AC=1;AF=0.500;AN=2;BaseQRankSum=0.393;ClippingRankSum=0.000;DP=41;ExcessHet=3.0103;FS=0.000;MLEAC=1;MLEAF=0.500;MQ=42.00;MQRankSum=0.000;QD=19.46;ReadPosRankSum=-0.404;SOR=0.555	GT:AD:DP:GQ:PL	0/1:16,25:41:99:826,0,475
chrV	257664	.	C	T	853.77	PASS	AC=1;AF=0.500;AN=2;BaseQRankSum=-0.774;ClippingRankSum=0.000;DP=58;ExcessHet=3.0103;FS=5.223;MLEAC=1;MLEAF=0.500;MQ=41.76;MQRankSum=0.968;QD=14.72;ReadPosRankSum=-0.250;SOR=1.271	GT:AD:DP:GQ:PL	0/1:31,27:58:99:882,0,1093
chrV	268231	.	G	A	541.77	PASS	AC=1;AF=0.500;AN=2;BaseQRankSum=1.057;ClippingRankSum=0.000;DP=40;ExcessHet=3.0103;FS=0.000;MLEAC=1;MLEAF=0.500;MQ=42.00;MQRankSum=0.000;QD=14.26;ReadPosRankSum=1.343;SOR=0.527	GT:AD:DP:GQ:PL	0/1:20,18:38:99:570,0,604
chrV	278109	.	T	C	520.77	PASS	AC=1;AF=0.500;AN=2;BaseQRankSum=1.733;ClippingRankSum=0.000;DP=94;ExcessHet=3.0103;FS=3.465;MLEAC=1;MLEAF=0.500;MQ=40.83;MQRankSum=-1.834;QD=5.54;ReadPosRankSum=-0.361;SOR=1.508	GT:AD:DP:GQ:PL	0/1:74,20:94:99:549,0,2976
chrV	278115	.	T	C	765.77	PASS	AC=1;AF=0.500;AN=2;BaseQRankSum=-1.032;ClippingRankSum=0.000;DP=80;ExcessHet=3.0103;FS=17.442;MLEAC=1;MLEAF=0.500;MQ=40.45;MQRankSum=-1.610;QD=9.57;ReadPosRankSum=-2.604;SOR=3.121	GT:AD:DP:GQ:PL	0/1:57,23:80:99:794,0,2311
chrV	278116	.	G	T	765.77	PASS	AC=1;AF=0.500;AN=2;BaseQRankSum=-1.339;ClippingRankSum=0.000;DP=80;ExcessHet=3.0103;FS=17.442;MLEAC=1;MLEAF=0.500;MQ=40.45;MQRankSum=-1.610;QD=9.57;ReadPosRankSum=-2.765;SOR=3.121	GT:AD:DP:GQ:PL	0/1:57,23:80:99:794,0,2311
chrV	316617	.	C	T	530.77	PASS	AC=1;AF=0.500;AN=2;BaseQRankSum=0.374;ClippingRankSum=0.000;DP=41;ExcessHet=3.0103;FS=1.254;MLEAC=1;MLEAF=0.500;MQ=41.59;MQRankSum=1.268;QD=13.27;ReadPosRankSum=-1.232;SOR=0.437	GT:AD:DP:GQ:PL	0/1:23,17:40:99:559,0,738
chrV	322166	.	C	T	1111.77	PASS	AC=1;AF=0.500;AN=2;BaseQRankSum=0.936;ClippingRankSum=0.000;DP=64;ExcessHet=3.0103;FS=0.000;MLEAC=1;MLEAF=0.500;MQ=41.26;MQRankSum=-0.315;QD=17.93;ReadPosRankSum=1.023;SOR=0.603	GT:AD:DP:GQ:PL	0/1:28,34:62:99:1140,0,907
chrV	322409	.	C	T	642.77	PASS	AC=1;AF=0.500;AN=2;BaseQRankSum=-0.276;ClippingRankSum=0.000;DP=37;ExcessHet=3.0103;FS=2.864;MLEAC=1;MLEAF=0.500;MQ=41.51;MQRankSum=1.862;QD=17.37;ReadPosRankSum=0.366;SOR=0.895	GT:AD:DP:GQ:PL	0/1:18,19:37:99:671,0,611
chrV	328409	.	C	T	1171.77	PASS	AC=1;AF=0.500;AN=2;BaseQRankSum=2.011;ClippingRankSum=0.000;DP=60;ExcessHet=3.0103;FS=0.998;MLEAC=1;MLEAF=0.500;MQ=40.98;MQRankSum=-0.444;QD=19.53;ReadPosRankSum=-0.028;SOR=0.941	GT:AD:DP:GQ:PL	0/1:26,34:60:99:1200,0,823
chrV	331272	.	C	T	1318.77	PASS	AC=1;AF=0.500;AN=2;BaseQRankSum=1.122;ClippingRankSum=0.000;DP=71;ExcessHet=3.0103;FS=0.957;MLEAC=1;MLEAF=0.500;MQ=41.60;MQRankSum=0.161;QD=18.57;ReadPosRankSum=-1.402;SOR=0.523	GT:AD:DP:GQ:PL	0/1:32,39:71:99:1347,0,964
chrV	377168	.	G	A	1088.77	PASS	AC=1;AF=0.500;AN=2;BaseQRankSum=0.409;ClippingRankSum=0.000;DP=74;ExcessHet=3.0103;FS=4.507;MLEAC=1;MLEAF=0.500;MQ=40.63;MQRankSum=0.214;QD=14.71;ReadPosRankSum=0.030;SOR=1.244	GT:AD:DP:GQ:PL	0/1:40,34:74:99:1117,0,1291
chrV	404320	.	C	T	1113.77	PASS	AC=1;AF=0.500;AN=2;BaseQRankSum=1.768;ClippingRankSum=0.000;DP=61;ExcessHet=3.0103;FS=1.030;MLEAC=1;MLEAF=0.500;MQ=41.70;MQRankSum=0.775;QD=18.26;ReadPosRankSum=-0.297;SOR=0.914	GT:AD:DP:GQ:PL	0/1:27,34:61:99:1142,0,809
chrV	409112	.	G	A	1224.77	PASS	AC=1;AF=0.500;AN=2;BaseQRankSum=0.991;ClippingRankSum=0.000;DP=75;ExcessHet=3.0103;FS=0.868;MLEAC=1;MLEAF=0.500;MQ=42.00;MQRankSum=0.000;QD=16.33;ReadPosRankSum=0.032;SOR=0.826	GT:AD:DP:GQ:PL	0/1:35,40:75:99:1253,0,1035
chrV	426018	.	G	A	963.77	PASS	AC=1;AF=0.500;AN=2;BaseQRankSum=0.892;ClippingRankSum=0.000;DP=61;ExcessHet=3.0103;FS=3.460;MLEAC=1;MLEAF=0.500;MQ=41.97;MQRankSum=-1.036;QD=16.06;ReadPosRankSum=0.904;SOR=0.916	GT:AD:DP:GQ:PL	0/1:32,28:60:99:992,0,1098
chrV	468100	.	C	T	719.77	PASS	AC=1;AF=0.500;AN=2;BaseQRankSum=0.496;ClippingRankSum=0.000;DP=49;ExcessHet=3.0103;FS=2.410;MLEAC=1;MLEAF=0.500;MQ=42.00;MQRankSum=0.000;QD=14.69;ReadPosRankSum=1.634;SOR=0.420	GT:AD:DP:GQ:PL	0/1:27,22:49:99:748,0,940
chrV	498761	.	C	T	906.77	PASS	AC=1;AF=0.500;AN=2;BaseQRankSum=-0.762;ClippingRankSum=0.000;DP=58;ExcessHet=3.0103;FS=1.037;MLEAC=1;MLEAF=0.500;MQ=42.00;MQRankSum=0.000;QD=16.19;ReadPosRankSum=0.009;SOR=0.957	GT:AD:DP:GQ:PL	0/1:26,30:56:99:935,0,860
chrV	522768	.	G	A	528.77	PASS	AC=1;AF=0.500;AN=2;BaseQRankSum=-0.297;ClippingRankSum=0.000;DP=41;ExcessHet=3.0103;FS=0.000;MLEAC=1;MLEAF=0.500;MQ=41.86;MQRankSum=0.578;QD=12.90;ReadPosRankSum=-2.132;SOR=0.610	GT:AD:DP:GQ:PL	0/1:21,20:41:99:557,0,608
chrVI	23061	.	C	T	473.77	PASS	AC=1;AF=0.500;AN=2;BaseQRankSum=-0.011;ClippingRankSum=0.000;DP=46;ExcessHet=3.0103;FS=6.474;MLEAC=1;MLEAF=0.500;MQ=41.59;MQRankSum=1.383;QD=10.30;ReadPosRankSum=0.351;SOR=0.828	GT:AD:DP:GQ:PL	0/1:29,17:46:99:502,0,1013
chrVI	23682	.	C	T	1407.77	PASS	AC=1;AF=0.500;AN=2;BaseQRankSum=-0.337;ClippingRankSum=0.000;DP=72;ExcessHet=3.0103;FS=2.057;MLEAC=1;MLEAF=0.500;MQ=41.60;MQRankSum=-1.184;QD=19.55;ReadPosRankSum=-1.516;SOR=0.976	GT:AD:DP:GQ:PL	0/1:30,42:72:99:1436,0,1020
chrVI	24809	.	C	T	1194.77	PASS	AC=1;AF=0.500;AN=2;BaseQRankSum=0.667;ClippingRankSum=0.000;DP=66;ExcessHet=3.0103;FS=3.377;MLEAC=1;MLEAF=0.500;MQ=41.78;MQRankSum=-0.911;QD=18.10;ReadPosRankSum=0.507;SOR=0.883	GT:AD:DP:GQ:PL	0/1:31,35:66:99:1223,0,1029
chrVI	41554	.	G	A	1049.77	PASS	AC=1;AF=0.500;AN=2;BaseQRankSum=-0.723;ClippingRankSum=0.000;DP=54;ExcessHet=3.0103;FS=8.198;MLEAC=1;MLEAF=0.500;MQ=42.00;MQRankSum=0.000;QD=19.44;ReadPosRankSum=0.364;SOR=0.169	GT:AD:DP:GQ:PL	0/1:23,31:54:99:1078,0,826
chrVI	53190	.	G	A	541.77	PASS	AC=1;AF=0.500;AN=2;BaseQRankSum=2.723;ClippingRankSum=0.000;DP=32;ExcessHet=3.0103;FS=3.220;MLEAC=1;MLEAF=0.500;MQ=41.54;MQRankSum=-0.877;QD=16.93;ReadPosRankSum=1.481;SOR=1.316	GT:AD:DP:GQ:PL	0/1:15,17:32:99:570,0,405
chrVI	74432	.	C	T	508.77	PASS	AC=1;AF=0.500;AN=2;BaseQRankSum=-1.311;ClippingRankSum=0.000;DP=41;ExcessHet=3.0103;FS=9.276;MLEAC=1;MLEAF=0.500;MQ=42.00;MQRankSum=0.000;QD=12.41;ReadPosRankSum=-0.354;SOR=1.506	GT:AD:DP:GQ:PL	0/1:22,19:41:99:537,0,744
chrVI	79109	.	C	T	1342.77	PASS	AC=1;AF=0.500;AN=2;BaseQRankSum=1.690;ClippingRankSum=0.000;DP=71;ExcessHet=3.0103;FS=2.003;MLEAC=1;MLEAF=0.500;MQ=41.39;MQRankSum=-1.550;QD=19.18;ReadPosRankSum=0.008;SOR=1.017	GT:AD:DP:GQ:PL	0/1:31,39:70:99:1371,0,954
chrVI	151763	.	G	A	1034.77	PASS	AC=1;AF=0.500;AN=2;BaseQRankSum=-1.345;ClippingRankSum=0.000;DP=62;ExcessHet=3.0103;FS=0.000;MLEAC=1;MLEAF=0.500;MQ=42.00;MQRankSum=0.000;QD=16.69;ReadPosRankSum=-2.047;SOR=0.649	GT:AD:DP:GQ:PL	0/1:27,35:62:99:1063,0,831
chrVI	156772	.	G	A	908.77	PASS	AC=1;AF=0.500;AN=2;BaseQRankSum=-0.085;ClippingRankSum=0.000;DP=70;ExcessHet=3.0103;FS=13.566;MLEAC=1;MLEAF=0.500;MQ=41.59;MQRankSum=-0.185;QD=12.98;ReadPosRankSum=-1.519;SOR=0.119	GT:AD:DP:GQ:PL	0/1:40,30:70:99:937,0,1315
chrVI	183819	.	C	G	582.77	PASS	AC=1;AF=0.500;AN=2;BaseQRankSum=2.216;ClippingRankSum=0.000;DP=67;ExcessHet=3.0103;FS=7.863;MLEAC=1;MLEAF=0.500;MQ=42.16;MQRankSum=-2.876;QD=8.83;ReadPosRankSum=-5.551;SOR=1.863	GT:AD:DP:GQ:PL	0/1:48,18:66:99:611,0,8138
chrVI	183825	.	C	G	582.77	PASS	AC=1;AF=0.500;AN=2;BaseQRankSum=-0.700;ClippingRankSum=0.000;DP=65;ExcessHet=3.0103;FS=7.921;MLEAC=1;MLEAF=0.500;MQ=42.16;MQRankSum=-2.814;QD=9.11;ReadPosRankSum=-5.983;SOR=1.863	GT:AD:DP:GQ:PL	0/1:46,18:64:99:611,0,8138
chrVI	185347	.	G	A	973.77	PASS	AC=1;AF=0.500;AN=2;BaseQRankSum=4.079;ClippingRankSum=0.000;DP=76;ExcessHet=3.0103;FS=0.896;MLEAC=1;MLEAF=0.500;MQ=42.00;MQRankSum=0.000;QD=13.16;ReadPosRankSum=0.222;SOR=0.856	GT:AD:DP:GQ:PL	0/1:45,29:74:99:1002,0,1401
chrVI	187842	.	G	A	911.77	PASS	AC=1;AF=0.500;AN=2;BaseQRankSum=-0.517;ClippingRankSum=0.000;DP=49;ExcessHet=3.0103;FS=4.041;MLEAC=1;MLEAF=0.500;MQ=41.92;MQRankSum=-1.157;QD=18.61;ReadPosRankSum=2.169;SOR=0.960	GT:AD:DP:GQ:PL	0/1:20,29:49:99:940,0,627
chrVI	213586	.	C	T	713.77	PASS	AC=1;AF=0.500;AN=2;BaseQRankSum=-1.279;ClippingRankSum=0.000;DP=54;ExcessHet=3.0103;FS=7.791;MLEAC=1;MLEAF=0.500;MQ=41.96;MQRankSum=0.899;QD=13.22;ReadPosRankSum=-0.197;SOR=1.687	GT:AD:DP:GQ:PL	0/1:31,23:54:99:742,0,1122
chrVI	248700	.	G	A	868.77	PASS	AC=1;AF=0.500;AN=2;BaseQRankSum=1.208;ClippingRankSum=0.000;DP=54;ExcessHet=3.0103;FS=5.379;MLEAC=1;MLEAF=0.500;MQ=40.09;MQRankSum=-0.416;QD=16.09;ReadPosRankSum=0.568;SOR=1.149	GT:AD:DP:GQ:PL	0/1:28,26:54:99:897,0,955
chrVII	41888	.	G	A	1265.77	PASS	AC=1;AF=0.500;AN=2;BaseQRankSum=0.686;ClippingRankSum=0.000;DP=61;ExcessHet=3.0103;FS=3.469;MLEAC=1;MLEAF=0.500;MQ=42.00;MQRankSum=0.000;QD=20.75;ReadPosRankSum=1.540;SOR=0.383	GT:AD:DP:GQ:PL	0/1:26,35:61:99:1294,0,900
chrVII	75024	.	C	T	861.77	PASS	AC=1;AF=0.500;AN=2;BaseQRankSum=-0.333;ClippingRankSum=0.000;DP=75;ExcessHet=3.0103;FS=1.954;MLEAC=1;MLEAF=0.500;MQ=42.00;MQRankSum=0.000;QD=11.49;ReadPosRankSum=-1.855;SOR=0.467	GT:AD:DP:GQ:PL	0/1:44,31:75:99:890,0,1409
chrVII	76202	.	C	T	804.77	PASS	AC=1;AF=0.500;AN=2;BaseQRankSum=-1.232;ClippingRankSum=0.000;DP=69;ExcessHet=3.0103;FS=3.243;MLEAC=1;MLEAF=0.500;MQ=41.57;MQRankSum=-1.652;QD=11.66;ReadPosRankSum=-0.156;SOR=0.531	GT:AD:DP:GQ:PL	0/1:40,29:69:99:833,0,1388
chrVII	107176	.	C	T	1088.77	PASS	AC=1;AF=0.500;AN=2;BaseQRankSum=1.205;ClippingRankSum=0.000;DP=64;ExcessHet=3.0103;FS=0.955;MLEAC=1;MLEAF=0.500;MQ=42.00;MQRankSum=0.000;QD=17.01;ReadPosRankSum=1.338;SOR=0.831	GT:AD:DP:GQ:PL	0/1:31,33:64:99:1117,0,984
chrVII	117657	.	C	T	983.77	PASS	AC=1;AF=0.500;AN=2;BaseQRankSum=-0.495;ClippingRankSum=0.000;DP=58;ExcessHet=3.0103;FS=0.000;MLEAC=1;MLEAF=0.500;MQ=41.93;MQRankSum=-1.174;QD=16.96;ReadPosRankSum=-0.756;SOR=0.651	GT:AD:DP:GQ:PL	0/1:24,34:58:99:1012,0,692
chrVII	139933	.	G	A	962.77	PASS	AC=1;AF=0.500;AN=2;BaseQRankSum=0.683;ClippingRankSum=0.000;DP=51;ExcessHet=3.0103;FS=0.000;MLEAC=1;MLEAF=0.500;MQ=42.00;MQRankSum=0.000;QD=18.88;ReadPosRankSum=1.104;SOR=0.824	GT:AD:DP:GQ:PL	0/1:22,29:51:99:991,0,673
chrVII	160041	.	G	A	541.77	PASS	AC=1;AF=0.500;AN=2;BaseQRankSum=0.029;ClippingRankSum=0.000;DP=39;ExcessHet=3.0103;FS=4.643;MLEAC=1;MLEAF=0.500;MQ=42.00;MQRankSum=0.000;QD=13.89;ReadPosRankSum=-1.597;SOR=0.646	GT:AD:DP:GQ:PL	0/1:21,18:39:99:570,0,702
chrVII	167777	.	C	T	781.77	PASS	AC=1;AF=0.500;AN=2;BaseQRankSum=0.751;ClippingRankSum=0.000;DP=64;ExcessHet=3.0103;FS=2.124;MLEAC=1;MLEAF=0.500;MQ=41.97;MQRankSum=0.000;QD=12.41;ReadPosRankSum=-0.284;SOR=0.726	GT:AD:DP:GQ:PL	0/1:37,26:63:99:810,0,1173
chrVII	190428	.	G	A	1411.77	PASS	AC=1;AF=0.500;AN=2;BaseQRankSum=-0.264;ClippingRankSum=0.000;DP=91;ExcessHet=3.0103;FS=4.050;MLEAC=1;MLEAF=0.500;MQ=41.18;MQRankSum=0.539;QD=15.69;ReadPosRankSum=0.610;SOR=1.204	GT:AD:DP:GQ:PL	0/1:44,46:90:99:1440,0,1354
chrVII	203117	.	G	A	1428.77	PASS	AC=1;AF=0.500;AN=2;BaseQRankSum=0.277;ClippingRankSum=0.000;DP=85;ExcessHet=3.0103;FS=17.997;MLEAC=1;MLEAF=0.500;MQ=41.58;MQRankSum=0.593;QD=16.81;ReadPosRankSum=-0.792;SOR=1.974	GT:AD:DP:GQ:PL	0/1:41,44:85:99:1457,0,1358
chrVII	342137	.	C	T	1560.77	PASS	AC=1;AF=0.500;AN=2;BaseQRankSum=-1.064;ClippingRankSum=0.000;DP=80;ExcessHet=3.0103;FS=0.994;MLEAC=1;MLEAF=0.500;MQ=42.00;MQRankSum=0.000;QD=19.76;ReadPosRankSum=-0.027;SOR=0.535	GT:AD:DP:GQ:PL	0/1:28,51:79:99:1589,0,842
chrVII	384774	.	T	C	1267.77	PASS	AC=1;AF=0.500;AN=2;BaseQRankSum=-0.442;ClippingRankSum=0.000;DP=91;ExcessHet=3.0103;FS=5.487;MLEAC=1;MLEAF=0.500;MQ=41.50;MQRankSum=-1.530;QD=14.09;ReadPosRankSum=-6.258;SOR=1.086	GT:AD:DP:GQ:PL	0/1:55,35:90:99:1296,0,3967
chrVII	384775	.	G	A	1267.77	PASS	AC=1;AF=0.500;AN=2;BaseQRankSum=0.353;ClippingRankSum=0.000;DP=91;ExcessHet=3.0103;FS=5.487;MLEAC=1;MLEAF=0.500;MQ=41.50;MQRankSum=-1.530;QD=14.09;ReadPosRankSum=-6.293;SOR=1.086	GT:AD:DP:GQ:PL	0/1:55,35:90:99:1296,0,3967
chrVII	396806	.	C	T	1218.77	PASS	AC=1;AF=0.500;AN=2;BaseQRankSum=-1.315;ClippingRankSum=0.000;DP=79;ExcessHet=3.0103;FS=0.000;MLEAC=1;MLEAF=0.500;MQ=41.77;MQRankSum=-1.718;QD=15.43;ReadPosRankSum=-0.534;SOR=0.732	GT:AD:DP:GQ:PL	0/1:39,40:79:99:1247,0,1357
chrVII	412970	.	G	A	851.77	PASS	AC=1;AF=0.500;AN=2;BaseQRankSum=-0.891;ClippingRankSum=0.000;DP=52;ExcessHet=3.0103;FS=1.066;MLEAC=1;MLEAF=0.500;MQ=42.00;MQRankSum=0.000;QD=16.70;ReadPosRankSum=-0.876;SOR=0.523	GT:AD:DP:GQ:PL	0/1:28,23:51:99:880,0,1918
chrVII	412971	.	G	A	851.77	PASS	AC=1;AF=0.500;AN=2;BaseQRankSum=-0.435;ClippingRankSum=0.000;DP=52;ExcessHet=3.0103;FS=1.066;MLEAC=1;MLEAF=0.500;MQ=42.00;MQRankSum=0.000;QD=16.70;ReadPosRankSum=-0.887;SOR=0.523	GT:AD:DP:GQ:PL	0/1:28,23:51:99:880,0,1918
chrVII	438961	.	C	T	987.77	PASS	AC=1;AF=0.500;AN=2;BaseQRankSum=-0.752;ClippingRankSum=0.000;DP=58;ExcessHet=3.0103;FS=1.021;MLEAC=1;MLEAF=0.500;MQ=41.68;MQRankSum=-0.406;QD=17.03;ReadPosRankSum=-1.122;SOR=0.941	GT:AD:DP:GQ:PL	0/1:27,31:58:99:1016,0,876
chrVII	482948	.	G	A	500.77	PASS	AC=1;AF=0.500;AN=2;BaseQRankSum=1.226;ClippingRankSum=0.000;DP=45;ExcessHet=3.0103;FS=4.566;MLEAC=1;MLEAF=0.500;MQ=40.27;MQRankSum=-1.121;QD=11.65;ReadPosRankSum=-0.191;SOR=1.306	GT:AD:DP:GQ:PL	0/1:26,17:43:99:529,0,879
chrVII	499710	.	C	T	951.77	PASS	AC=1;AF=0.500;AN=2;BaseQRankSum=0.180;ClippingRankSum=0.000;DP=60;ExcessHet=3.0103;FS=2.100;MLEAC=1;MLEAF=0.500;MQ=41.93;MQRankSum=-1.451;QD=15.86;ReadPosRankSum=-1.492;SOR=0.859	GT:AD:DP:GQ:PL	0/1:31,29:60:99:980,0,1040
chrVII	596614	.	C	T	567.77	PASS	AC=1;AF=0.500;AN=2;BaseQRankSum=-0.451;ClippingRankSum=0.000;DP=48;ExcessHet=3.0103;FS=4.200;MLEAC=1;MLEAF=0.500;MQ=42.00;MQRankSum=0.000;QD=11.83;ReadPosRankSum=0.436;SOR=0.476	GT:AD:DP:GQ:PL	0/1:29,19:48:99:596,0,1040
chrVII	609579	.	G	A	576.77	PASS	AC=1;AF=0.500;AN=2;BaseQRankSum=0.081;ClippingRankSum=0.000;DP=50;ExcessHet=3.0103;FS=7.008;MLEAC=1;MLEAF=0.500;MQ=41.72;MQRankSum=-1.236;QD=11.54;ReadPosRankSum=-0.700;SOR=0.175	GT:AD:DP:GQ:PL	0/1:31,19:50:99:605,0,1071
chrVII	618626	.	C	T	1321.77	PASS	AC=1;AF=0.500;AN=2;BaseQRankSum=0.380;ClippingRankSum=0.000;DP=84;ExcessHet=3.0103;FS=4.246;MLEAC=1;MLEAF=0.500;MQ=41.81;MQRankSum=-1.389;QD=15.92;ReadPosRankSum=-1.397;SOR=1.199	GT:AD:DP:GQ:PL	0/1:41,42:83:99:1350,0,1322
chrVII	644012	.	C	T	1167.77	PASS	AC=1;AF=0.500;AN=2;BaseQRankSum=0.596;ClippingRankSum=0.000;DP=60;ExcessHet=3.0103;FS=0.000;MLEAC=1;MLEAF=0.500;MQ=41.48;MQRankSum=-0.296;QD=19.46;ReadPosRankSum=0.216;SOR=0.776	GT:AD:DP:GQ:PL	0/1:26,34:60:99:1196,0,844
chrVII	678100	.	C	A	223.77	PASS	AC=1;AF=0.500;AN=2;BaseQRankSum=-0.375;ClippingRankSum=0.000;DP=21;ExcessHet=3.0103;FS=0.000;MLEAC=1;MLEAF=0.500;MQ=40.75;MQRankSum=-4.382;QD=10.66;ReadPosRankSum=-1.739;SOR=0.665	GT:AD:DP:GQ:PL	0/1:14,7:21:99:252,0,736
chrVII	678105	.	T	G	223.77	PASS	AC=1;AF=0.500;AN=2;BaseQRankSum=-1.322;ClippingRankSum=0.000;DP=21;ExcessHet=3.0103;FS=0.000;MLEAC=1;MLEAF=0.500;MQ=40.75;MQRankSum=-4.382;QD=10.66;ReadPosRankSum=-2.884;SOR=0.665	GT:AD:DP:GQ:PL	0/1:14,7:21:99:252,0,736
chrVII	740784	.	C	T	985.77	PASS	AC=1;AF=0.500;AN=2;BaseQRankSum=-0.534;ClippingRankSum=0.000;DP=73;ExcessHet=3.0103;FS=0.000;MLEAC=1;MLEAF=0.500;MQ=41.61;MQRankSum=1.258;QD=13.69;ReadPosRankSum=-1.482;SOR=0.767	GT:AD:DP:GQ:PL	0/1:41,31:72:99:1014,0,1447
chrVII	762533	.	G	A	650.77	PASS	AC=1;AF=0.500;AN=2;BaseQRankSum=-2.068;ClippingRankSum=0.000;DP=42;ExcessHet=3.0103;FS=0.000;MLEAC=1;MLEAF=0.500;MQ=42.00;MQRankSum=0.000;QD=15.87;ReadPosRankSum=-0.401;SOR=0.616	GT:AD:DP:GQ:PL	0/1:21,20:41:99:679,0,796
chrVII	763390	.	G	A	940.77	PASS	AC=1;AF=0.500;AN=2;BaseQRankSum=1.299;ClippingRankSum=0.000;DP=53;ExcessHet=3.0103;FS=5.324;MLEAC=1;MLEAF=0.500;MQ=41.61;MQRankSum=0.952;QD=17.75;ReadPosRankSum=-1.004;SOR=1.828	GT:AD:DP:GQ:PL	0/1:27,26:53:99:969,0,910
chrVII	763413	.	G	A	852.77	PASS	AC=1;AF=0.500;AN=2;BaseQRankSum=-0.262;ClippingRankSum=0.000;DP=61;ExcessHet=3.0103;FS=6.998;MLEAC=1;MLEAF=0.500;MQ=41.43;MQRankSum=-1.427;QD=13.98;ReadPosRankSum=0.466;SOR=0.163	GT:AD:DP:GQ:PL	0/1:32,29:61:99:881,0,1071
chrVII	797625	.	C	T	817.77	PASS	AC=1;AF=0.500;AN=2;BaseQRankSum=1.689;ClippingRankSum=0.000;DP=54;ExcessHet=3.0103;FS=2.239;MLEAC=1;MLEAF=0.500;MQ=41.96;MQRankSum=-1.040;QD=15.14;ReadPosRankSum=3.270;SOR=0.893	GT:AD:DP:GQ:PL	0/1:29,25:54:99:846,0,935
chrVII	830626	.	C	T	825.77	PASS	AC=1;AF=0.500;AN=2;BaseQRankSum=0.508;ClippingRankSum=0.000;DP=49;ExcessHet=3.0103;FS=5.986;MLEAC=1;MLEAF=0.500;MQ=41.12;MQRankSum=0.799;QD=16.85;ReadPosRankSum=-0.367;SOR=0.628	GT:AD:DP:GQ:PL	0/1:22,27:49:99:854,0,628
chrVII	883900	.	G	A	545.77	PASS	AC=1;AF=0.500;AN=2;BaseQRankSum=1.898;ClippingRankSum=0.000;DP=38;ExcessHet=3.0103;FS=1.290;MLEAC=1;MLEAF=0.500;MQ=42.00;MQRankSum=0.000;QD=14.36;ReadPosRankSum=-0.103;SOR=0.412	GT:AD:DP:GQ:PL	0/1:22,16:38:99:574,0,739
chrVII	916859	.	G	A	739.77	PASS	AC=1;AF=0.500;AN=2;BaseQRankSum=0.747;ClippingRankSum=0.000;DP=53;ExcessHet=3.0103;FS=1.045;MLEAC=1;MLEAF=0.500;MQ=41.66;MQRankSum=-0.762;QD=13.96;ReadPosRankSum=0.944;SOR=0.859	GT:AD:DP:GQ:PL	0/1:30,23:53:99:768,0,977
chrVII	939442	.	G	A	643.77	PASS	AC=1;AF=0.500;AN=2;BaseQRankSum=-0.709;ClippingRankSum=0.000;DP=51;ExcessHet=3.0103;FS=0.000;MLEAC=1;MLEAF=0.500;MQ=42.00;MQRankSum=0.000;QD=12.62;ReadPosRankSum=1.245;SOR=0.822	GT:AD:DP:GQ:PL	0/1:27,24:51:99:672,0,831
chrVII	952826	.	C	T	808.77	PASS	AC=1;AF=0.500;AN=2;BaseQRankSum=1.245;ClippingRankSum=0.000;DP=69;ExcessHet=3.0103;FS=3.387;MLEAC=1;MLEAF=0.500;MQ=41.97;MQRankSum=0.808;QD=11.72;ReadPosRankSum=2.124;SOR=0.934	GT:AD:DP:GQ:PL	0/1:43,26:69:99:837,0,1432
chrVII	977307	.	G	A	1197.77	PASS	AC=1;AF=0.500;AN=2;BaseQRankSum=0.794;ClippingRankSum=0.000;DP=67;ExcessHet=3.0103;FS=2.092;MLEAC=1;MLEAF=0.500;MQ=41.91;MQRankSum=0.742;QD=18.43;ReadPosRankSum=0.253;SOR=0.420	GT:AD:DP:GQ:PL	0/1:30,35:65:99:1226,0,942
chrVII	1014784	.	C	T	724.77	PASS	AC=1;AF=0.500;AN=2;BaseQRankSum=1.817;ClippingRankSum=0.000;DP=63;ExcessHet=3.0103;FS=0.000;MLEAC=1;MLEAF=0.500;MQ=42.00;MQRankSum=0.000;QD=11.50;ReadPosRankSum=1.839;SOR=0.818	GT:AD:DP:GQ:PL	0/1:40,23:63:99:753,0,1337
chrVII	1020431	.	C	T	753.77	PASS	AC=1;AF=0.500;AN=2;BaseQRankSum=-0.867;ClippingRankSum=0.000;DP=51;ExcessHet=3.0103;FS=0.000;MLEAC=1;MLEAF=0.500;MQ=41.92;MQRankSum=1.401;QD=15.08;ReadPosRankSum=-0.520;SOR=0.576	GT:AD:DP:GQ:PL	0/1:26,24:50:99:782,0,882
chrVII	1024998	.	C	T	738.77	PASS	AC=1;AF=0.500;AN=2;BaseQRankSum=0.228;ClippingRankSum=0.000;DP=49;ExcessHet=3.0103;FS=1.217;MLEAC=1;MLEAF=0.500;MQ=41.41;MQRankSum=0.060;QD=15.39;ReadPosRankSum=-1.873;SOR=0.473	GT:AD:DP:GQ:PL	0/1:23,25:48:99:767,0,729
chrVII	1042507	.	C	T	797.77	PASS	AC=1;AF=0.500;AN=2;BaseQRankSum=0.548;ClippingRankSum=0.000;DP=56;ExcessHet=3.0103;FS=0.000;MLEAC=1;MLEAF=0.500;MQ=41.93;MQRankSum=-1.564;QD=14.25;ReadPosRankSum=0.933;SOR=0.716	GT:AD:DP:GQ:PL	0/1:31,25:56:99:826,0,1064
chrVII	1044032	.	C	T	963.77	PASS	AC=1;AF=0.500;AN=2;BaseQRankSum=-2.207;ClippingRankSum=0.000;DP=56;ExcessHet=3.0103;FS=2.258;MLEAC=1;MLEAF=0.500;MQ=41.70;MQRankSum=-0.843;QD=17.52;ReadPosRankSum=0.241;SOR=0.446	GT:AD:DP:GQ:PL	0/1:24,31:55:99:992,0,830
chrVIII	17881	.	G	A	764.77	PASS	AC=1;AF=0.500;AN=2;BaseQRankSum=-0.634;ClippingRankSum=0.000;DP=47;ExcessHet=3.0103;FS=6.438;MLEAC=1;MLEAF=0.500;MQ=41.56;MQRankSum=0.158;QD=16.63;ReadPosRankSum=0.123;SOR=1.802	GT:AD:DP:GQ:PL	0/1:22,24:46:99:793,0,746
chrVIII	20969	.	C	T	1107.77	PASS	AC=1;AF=0.500;AN=2;BaseQRankSum=1.742;ClippingRankSum=0.000;DP=74;ExcessHet=3.0103;FS=5.456;MLEAC=1;MLEAF=0.500;MQ=41.42;MQRankSum=-0.760;QD=15.17;ReadPosRankSum=0.355;SOR=1.497	GT:AD:DP:GQ:PL	0/1:41,32:73:99:1136,0,1373
chrVIII	26182	.	C	T	1275.77	PASS	AC=1;AF=0.500;AN=2;BaseQRankSum=0.663;ClippingRankSum=0.000;DP=76;ExcessHet=3.0103;FS=6.174;MLEAC=1;MLEAF=0.500;MQ=41.92;MQRankSum=-0.524;QD=16.79;ReadPosRankSum=0.205;SOR=0.280	GT:AD:DP:GQ:PL	0/1:37,39:76:99:1304,0,1245
chrVIII	27130	.	C	T	493.77	PASS	AC=1;AF=0.500;AN=2;BaseQRankSum=1.393;ClippingRankSum=0.000;DP=46;ExcessHet=3.0103;FS=1.206;MLEAC=1;MLEAF=0.500;MQ=41.07;MQRankSum=1.321;QD=10.73;ReadPosRankSum=-0.479;SOR=0.851	GT:AD:DP:GQ:PL	0/1:30,16:46:99:522,0,947
chrVIII	47242	.	C	T	1200.77	PASS	AC=1;AF=0.500;AN=2;BaseQRankSum=1.499;ClippingRankSum=0.000;DP=70;ExcessHet=3.0103;FS=0.889;MLEAC=1;MLEAF=0.500;MQ=41.52;MQRankSum=0.835;QD=17.15;ReadPosRankSum=-0.262;SOR=0.818	GT:AD:DP:GQ:PL	0/1:38,32:70:99:1229,0,2681
chrVIII	47245	.	C	T	1200.77	PASS	AC=1;AF=0.500;AN=2;BaseQRankSum=-0.084;ClippingRankSum=0.000;DP=70;ExcessHet=3.0103;FS=0.889;MLEAC=1;MLEAF=0.500;MQ=41.52;MQRankSum=0.835;QD=17.15;ReadPosRankSum=0.233;SOR=0.818	GT:AD:DP:GQ:PL	0/1:38,32:70:99:1229,0,2681
chrVIII	51175	.	G	A	1063.77	PASS	AC=1;AF=0.500;AN=2;BaseQRankSum=-1.147;ClippingRankSum=0.000;DP=67;ExcessHet=3.0103;FS=0.000;MLEAC=1;MLEAF=0.500;MQ=41.58;MQRankSum=-1.301;QD=15.88;ReadPosRankSum=0.122;SOR=0.723	GT:AD:DP:GQ:PL	0/1:31,36:67:99:1092,0,977
chrVIII	65679	.	G	A	1057.77	PASS	AC=1;AF=0.500;AN=2;BaseQRankSum=0.177;ClippingRankSum=0.000;DP=60;ExcessHet=3.0103;FS=0.000;MLEAC=1;MLEAF=0.500;MQ=42.00;MQRankSum=0.000;QD=17.93;ReadPosRankSum=-0.865;SOR=0.623	GT:AD:DP:GQ:PL	0/1:28,31:59:99:1086,0,933
chrVIII	108180	.	C	T	590.77	PASS	AC=1;AF=0.500;AN=2;BaseQRankSum=-1.374;ClippingRankSum=0.000;DP=36;ExcessHet=3.0103;FS=1.438;MLEAC=1;MLEAF=0.500;MQ=42.00;MQRankSum=0.000;QD=16.41;ReadPosRankSum=-2.117;SOR=0.374	GT:AD:DP:GQ:PL	0/1:16,20:36:99:619,0,538
chrVIII	136351	.	C	T	623.77	PASS	AC=1;AF=0.500;AN=2;BaseQRankSum=0.976;ClippingRankSum=0.000;DP=36;ExcessHet=3.0103;FS=3.274;MLEAC=1;MLEAF=0.500;MQ=42.00;MQRankSum=0.000;QD=17.33;ReadPosRankSum=-2.314;SOR=1.609	GT:AD:DP:GQ:PL	0/1:18,18:36:99:652,0,608
chrVIII	166631	.	G	A	881.77	PASS	AC=1;AF=0.500;AN=2;BaseQRankSum=-1.464;ClippingRankSum=0.000;DP=49;ExcessHet=3.0103;FS=0.000;MLEAC=1;MLEAF=0.500;MQ=42.00;MQRankSum=0.000;QD=18.00;ReadPosRankSum=-0.114;SOR=0.675	GT:AD:DP:GQ:PL	0/1:22,27:49:99:910,0,768
chrVIII	170346	.	C	T	1061.77	PASS	AC=1;AF=0.500;AN=2;BaseQRankSum=-0.037;ClippingRankSum=0.000;DP=53;ExcessHet=3.0103;FS=12.889;MLEAC=1;MLEAF=0.500;MQ=41.68;MQRankSum=0.301;QD=20.03;ReadPosRankSum=1.919;SOR=0.962	GT:AD:DP:GQ:PL	0/1:22,31:53:99:1090,0,756
chrVIII	170581	.	G	A	403.77	PASS	AC=1;AF=0.500;AN=2;BaseQRankSum=-1.142;ClippingRankSum=0.000;DP=38;ExcessHet=3.0103;FS=1.237;MLEAC=1;MLEAF=0.500;MQ=41.90;MQRankSum=-1.643;QD=10.63;ReadPosRankSum=-0.459;SOR=0.941	GT:AD:DP:GQ:PL	0/1:22,16:38:99:432,0,703
chrVIII	190656	.	G	A	1228.77	PASS	AC=1;AF=0.500;AN=2;BaseQRankSum=0.736;ClippingRankSum=0.000;DP=72;ExcessHet=3.0103;FS=8.049;MLEAC=1;MLEAF=0.500;MQ=41.54;MQRankSum=0.158;QD=17.31;ReadPosRankSum=0.310;SOR=0.946	GT:AD:DP:GQ:PL	0/1:34,37:71:99:1257,0,1125
chrVIII	209574	.	C	T	936.77	PASS	AC=1;AF=0.500;AN=2;BaseQRankSum=1.553;ClippingRankSum=0.000;DP=65;ExcessHet=3.0103;FS=5.033;MLEAC=1;MLEAF=0.500;MQ=41.71;MQRankSum=-1.915;QD=14.64;ReadPosRankSum=1.305;SOR=1.378	GT:AD:DP:GQ:PL	0/1:35,29:64:99:965,0,1095
chrVIII	209754	.	G	A	301.77	PASS	AC=1;AF=0.500;AN=2;BaseQRankSum=-0.204;ClippingRankSum=0.000;DP=43;ExcessHet=3.0103;FS=2.987;MLEAC=1;MLEAF=0.500;MQ=41.58;MQRankSum=-1.317;QD=7.02;ReadPosRankSum=0.715;SOR=1.414	GT:AD:DP:GQ:PL	0/1:30,13:43:99:330,0,982
chrVIII	350822	.	G	A	751.77	PASS	AC=1;AF=0.500;AN=2;BaseQRankSum=-0.931;ClippingRankSum=0.000;DP=63;ExcessHet=3.0103;FS=3.439;MLEAC=1;MLEAF=0.500;MQ=41.29;MQRankSum=-1.950;QD=11.93;ReadPosRankSum=-0.106;SOR=0.635	GT:AD:DP:GQ:PL	0/1:35,28:63:99:780,0,1154
chrVIII	369853	.	G	A	1223.77	PASS	AC=1;AF=0.500;AN=2;BaseQRankSum=1.832;ClippingRankSum=0.000;DP=64;ExcessHet=3.0103;FS=3.698;MLEAC=1;MLEAF=0.500;MQ=41.71;MQRankSum=2.024;QD=19.74;ReadPosRankSum=1.493;SOR=1.352	GT:AD:DP:GQ:PL	0/1:27,35:62:99:1252,0,822
chrVIII	390682	.	G	A	426.77	PASS	AC=1;AF=0.500;AN=2;BaseQRankSum=-1.549;ClippingRankSum=0.000;DP=42;ExcessHet=3.0103;FS=1.249;MLEAC=1;MLEAF=0.500;MQ=42.00;MQRankSum=0.000;QD=10.16;ReadPosRankSum=2.421;SOR=1.049	GT:AD:DP:GQ:PL	0/1:26,16:42:99:455,0,986
chrVIII	397538	.	G	A	874.77	PASS	AC=1;AF=0.500;AN=2;BaseQRankSum=-0.103;ClippingRankSum=0.000;DP=59;ExcessHet=3.0103;FS=3.707;MLEAC=1;MLEAF=0.500;MQ=41.93;MQRankSum=1.356;QD=15.08;ReadPosRankSum=-1.070;SOR=1.255	GT:AD:DP:GQ:PL	0/1:31,27:58:99:903,0,1020
chrVIII	445355	.	G	A	1158.77	PASS	AC=1;AF=0.500;AN=2;BaseQRankSum=-0.734;ClippingRankSum=0.000;DP=66;ExcessHet=3.0103;FS=1.035;MLEAC=1;MLEAF=0.500;MQ=41.97;MQRankSum=1.160;QD=17.56;ReadPosRankSum=-0.307;SOR=0.904	GT:AD:DP:GQ:PL	0/1:29,37:66:99:1187,0,949
chrIX	43542	.	G	A	475.77	PASS	AC=1;AF=0.500;AN=2;BaseQRankSum=0.396;ClippingRankSum=0.000;DP=37;ExcessHet=3.0103;FS=1.257;MLEAC=1;MLEAF=0.500;MQ=42.00;MQRankSum=0.000;QD=12.86;ReadPosRankSum=-1.375;SOR=0.498	GT:AD:DP:GQ:PL	0/1:22,15:37:99:504,0,749
chrIX	76263	.	C	T	1406.77	PASS	AC=1;AF=0.500;AN=2;BaseQRankSum=-1.001;ClippingRankSum=0.000;DP=81;ExcessHet=3.0103;FS=0.000;MLEAC=1;MLEAF=0.500;MQ=41.77;MQRankSum=-1.594;QD=17.37;ReadPosRankSum=1.286;SOR=0.612	GT:AD:DP:GQ:PL	0/1:37,44:81:99:1435,0,1219
chrIX	78169	.	G	A	942.77	PASS	AC=1;AF=0.500;AN=2;BaseQRankSum=0.077;ClippingRankSum=0.000;DP=59;ExcessHet=3.0103;FS=0.000;MLEAC=1;MLEAF=0.500;MQ=41.76;MQRankSum=1.086;QD=15.98;ReadPosRankSum=-0.901;SOR=0.598	GT:AD:DP:GQ:PL	0/1:28,31:59:99:971,0,887
chrIX	141359	.	C	T	667.77	PASS	AC=1;AF=0.500;AN=2;BaseQRankSum=-1.015;ClippingRankSum=0.000;DP=56;ExcessHet=3.0103;FS=0.000;MLEAC=1;MLEAF=0.500;MQ=42.00;MQRankSum=0.000;QD=11.92;ReadPosRankSum=-1.826;SOR=0.754	GT:AD:DP:GQ:PL	0/1:35,21:56:99:696,0,1277
chrIX	248967	.	C	T	600.77	PASS	AC=1;AF=0.500;AN=2;BaseQRankSum=1.512;ClippingRankSum=0.000;DP=47;ExcessHet=3.0103;FS=6.286;MLEAC=1;MLEAF=0.500;MQ=41.69;MQRankSum=-1.148;QD=13.06;ReadPosRankSum=0.390;SOR=1.634	GT:AD:DP:GQ:PL	0/1:27,19:46:99:629,0,912
chrIX	259982	.	G	A	633.77	PASS	AC=1;AF=0.500;AN=2;BaseQRankSum=-0.598;ClippingRankSum=0.000;DP=37;ExcessHet=3.0103;FS=12.979;MLEAC=1;MLEAF=0.500;MQ=41.20;MQRankSum=1.595;QD=17.13;ReadPosRankSum=0.903;SOR=1.596	GT:AD:DP:GQ:PL	0/1:17,20:37:99:662,0,572
chrIX	272904	.	C	T	608.77	PASS	AC=1;AF=0.500;AN=2;BaseQRankSum=0.524;ClippingRankSum=0.000;DP=44;ExcessHet=3.0103;FS=1.267;MLEAC=1;MLEAF=0.500;MQ=40.67;MQRankSum=0.072;QD=14.16;ReadPosRankSum=0.815;SOR=0.468	GT:AD:DP:GQ:PL	0/1:22,21:43:99:637,0,684
chrIX	278463	.	C	T	1034.77	PASS	AC=1;AF=0.500;AN=2;BaseQRankSum=-0.857;ClippingRankSum=0.000;DP=57;ExcessHet=3.0103;FS=1.006;MLEAC=1;MLEAF=0.500;MQ=42.00;MQRankSum=0.000;QD=18.15;ReadPosRankSum=2.781;SOR=0.892	GT:AD:DP:GQ:PL	0/1:27,30:57:99:1063,0,963
chrIX	300185	.	C	T	1189.77	PASS	AC=1;AF=0.500;AN=2;BaseQRankSum=2.215;ClippingRankSum=0.000;DP=70;ExcessHet=3.0103;FS=0.928;MLEAC=1;MLEAF=0.500;MQ=41.76;MQRankSum=-1.383;QD=17.24;ReadPosRankSum=0.786;SOR=0.866	GT:AD:DP:GQ:PL	0/1:34,35:69:99:1218,0,1026
chrIX	310519	.	G	A	506.77	PASS	AC=1;AF=0.500;AN=2;BaseQRankSum=-1.535;ClippingRankSum=0.000;DP=60;ExcessHet=3.0103;FS=0.000;MLEAC=1;MLEAF=0.500;MQ=41.27;MQRankSum=1.266;QD=8.45;ReadPosRankSum=0.785;SOR=0.654	GT:AD:DP:GQ:PL	0/1:40,20:60:99:535,0,1313
chrIX	397083	.	G	A	771.77	PASS	AC=1;AF=0.500;AN=2;BaseQRankSum=0.402;ClippingRankSum=0.000;DP=38;ExcessHet=3.0103;FS=4.901;MLEAC=1;MLEAF=0.500;MQ=42.00;MQRankSum=0.000;QD=20.31;ReadPosRankSum=-1.363;SOR=1.609	GT:AD:DP:GQ:PL	0/1:16,22:38:99:800,0,550
chrIX	405423	.	G	A	726.77	PASS	AC=1;AF=0.500;AN=2;BaseQRankSum=-0.254;ClippingRankSum=0.000;DP=52;ExcessHet=3.0103;FS=0.000;MLEAC=1;MLEAF=0.500;MQ=42.00;MQRankSum=0.000;QD=13.98;ReadPosRankSum=-1.027;SOR=0.671	GT:AD:DP:GQ:PL	0/1:29,23:52:99:755,0,1074
chrIX	412389	.	C	T	768.77	PASS	AC=1;AF=0.500;AN=2;BaseQRankSum=0.428;ClippingRankSum=0.000;DP=50;ExcessHet=3.0103;FS=2.434;MLEAC=1;MLEAF=0.500;MQ=41.08;MQRankSum=-1.138;QD=15.38;ReadPosRankSum=0.488;SOR=0.824	GT:AD:DP:GQ:PL	0/1:27,23:50:99:797,0,954
chrX	73849	.	G	A	1137.77	PASS	AC=1;AF=0.500;AN=2;BaseQRankSum=0.355;ClippingRankSum=0.000;DP=73;ExcessHet=3.0103;FS=1.985;MLEAC=1;MLEAF=0.500;MQ=42.00;MQRankSum=0.000;QD=15.59;ReadPosRankSum=-1.116;SOR=1.055	GT:AD:DP:GQ:PL	0/1:33,40:73:99:1166,0,929
chrX	74216	.	G	A	842.77	PASS	AC=1;AF=0.500;AN=2;BaseQRankSum=0.000;ClippingRankSum=0.000;DP=58;ExcessHet=3.0103;FS=0.000;MLEAC=1;MLEAF=0.500;MQ=41.69;MQRankSum=1.609;QD=14.53;ReadPosRankSum=1.061;SOR=0.650	GT:AD:DP:GQ:PL	0/1:32,26:58:99:871,0,1099
chrX	79812	.	G	A	1164.77	PASS	AC=1;AF=0.500;AN=2;BaseQRankSum=1.776;ClippingRankSum=0.000;DP=66;ExcessHet=3.0103;FS=0.917;MLEAC=1;MLEAF=0.500;MQ=41.78;MQRankSum=-0.940;QD=17.65;ReadPosRankSum=0.452;SOR=0.576	GT:AD:DP:GQ:PL	0/1:32,34:66:99:1193,0,1019
chrX	79926	.	G	A	686.77	PASS	AC=1;AF=0.500;AN=2;BaseQRankSum=-0.799;ClippingRankSum=0.000;DP=47;ExcessHet=3.0103;FS=2.454;MLEAC=1;MLEAF=0.500;MQ=41.31;MQRankSum=-0.158;QD=14.93;ReadPosRankSum=-0.727;SOR=1.085	GT:AD:DP:GQ:PL	0/1:24,22:46:99:715,0,850
chrX	88223	.	G	A	1257.77	PASS	AC=1;AF=0.500;AN=2;BaseQRankSum=-0.010;ClippingRankSum=0.000;DP=51;ExcessHet=3.0103;FS=0.000;MLEAC=1;MLEAF=0.500;MQ=41.96;MQRankSum=-0.730;QD=24.66;ReadPosRankSum=-0.856;SOR=0.643	GT:AD:DP:GQ:PL	0/1:19,32:51:99:1286,0,1374
chrX	88224	.	G	A	1257.77	PASS	AC=1;AF=0.500;AN=2;BaseQRankSum=0.217;ClippingRankSum=0.000;DP=51;ExcessHet=3.0103;FS=0.000;MLEAC=1;MLEAF=0.500;MQ=41.96;MQRankSum=-0.730;QD=24.66;ReadPosRankSum=-0.496;SOR=0.643	GT:AD:DP:GQ:PL	0/1:19,32:51:99:1286,0,1374
chrX	97144	.	G	A	837.77	PASS	AC=1;AF=0.500;AN=2;BaseQRankSum=0.815;ClippingRankSum=0.000;DP=65;ExcessHet=3.0103;FS=13.881;MLEAC=1;MLEAF=0.500;MQ=41.88;MQRankSum=-0.402;QD=12.89;ReadPosRankSum=0.533;SOR=0.977	GT:AD:DP:GQ:PL	0/1:39,26:65:99:866,0,1339
chrX	120361	.	C	T	906.77	PASS	AC=1;AF=0.500;AN=2;BaseQRankSum=-1.101;ClippingRankSum=0.000;DP=67;ExcessHet=3.0103;FS=0.000;MLEAC=1;MLEAF=0.500;MQ=41.97;MQRankSum=-1.099;QD=13.74;ReadPosRankSum=-0.890;SOR=0.711	GT:AD:DP:GQ:PL	0/1:37,29:66:99:935,0,1297
chrX	135330	.	C	T	1383.77	PASS	AC=1;AF=0.500;AN=2;BaseQRankSum=1.304;ClippingRankSum=0.000;DP=78;ExcessHet=3.0103;FS=0.839;MLEAC=1;MLEAF=0.500;MQ=42.00;MQRankSum=0.000;QD=17.74;ReadPosRankSum=1.147;SOR=0.593	GT:AD:DP:GQ:PL	0/1:38,40:78:99:1412,0,1286
chrX	159586	.	G	A	823.77	PASS	AC=1;AF=0.500;AN=2;BaseQRankSum=0.393;ClippingRankSum=0.000;DP=52;ExcessHet=3.0103;FS=1.035;MLEAC=1;MLEAF=0.500;MQ=42.00;MQRankSum=0.000;QD=15.84;ReadPosRankSum=0.163;SOR=0.859	GT:AD:DP:GQ:PL	0/1:27,25:52:99:852,0,885
chrX	159797	.	G	A	861.77	PASS	AC=1;AF=0.500;AN=2;BaseQRankSum=-0.666;ClippingRankSum=0.000;DP=54;ExcessHet=3.0103;FS=5.795;MLEAC=1;MLEAF=0.500;MQ=41.63;MQRankSum=1.304;QD=15.96;ReadPosRankSum=-0.420;SOR=0.226	GT:AD:DP:GQ:PL	0/1:24,30:54:99:890,0,697
chrX	173004	.	G	A	472.77	PASS	AC=1;AF=0.500;AN=2;BaseQRankSum=1.753;ClippingRankSum=0.000;DP=35;ExcessHet=3.0103;FS=0.000;MLEAC=1;MLEAF=0.500;MQ=41.89;MQRankSum=1.214;QD=13.51;ReadPosRankSum=0.270;SOR=0.765	GT:AD:DP:GQ:PL	0/1:21,14:35:99:501,0,689
chrX	173075	.	G	A	907.77	PASS	AC=1;AF=0.500;AN=2;BaseQRankSum=0.673;ClippingRankSum=0.000;DP=52;ExcessHet=3.0103;FS=2.504;MLEAC=1;MLEAF=0.500;MQ=41.92;MQRankSum=1.512;QD=17.46;ReadPosRankSum=-1.551;SOR=1.204	GT:AD:DP:GQ:PL	0/1:25,27:52:99:936,0,969
chrX	173080	.	G	A	820.77	PASS	AC=1;AF=0.500;AN=2;BaseQRankSum=-0.495;ClippingRankSum=0.000;DP=54;ExcessHet=3.0103;FS=2.473;MLEAC=1;MLEAF=0.500;MQ=41.93;MQRankSum=-1.455;QD=15.20;ReadPosRankSum=1.839;SOR=0.364	GT:AD:DP:GQ:PL	0/1:28,26:54:99:849,0,1092
chrX	180932	.	C	T	927.77	PASS	AC=1;AF=0.500;AN=2;BaseQRankSum=1.466;ClippingRankSum=0.000;DP=61;ExcessHet=3.0103;FS=0.000;MLEAC=1;MLEAF=0.500;MQ=42.00;MQRankSum=0.000;QD=15.21;ReadPosRankSum=0.563;SOR=0.652	GT:AD:DP:GQ:PL	0/1:32,29:61:99:956,0,967
chrX	181116	.	C	T	772.77	PASS	AC=1;AF=0.500;AN=2;BaseQRankSum=-0.254;ClippingRankSum=0.000;DP=56;ExcessHet=3.0103;FS=1.029;MLEAC=1;MLEAF=0.500;MQ=41.86;MQRankSum=-2.155;QD=14.05;ReadPosRankSum=-0.686;SOR=0.793	GT:AD:DP:GQ:PL	0/1:29,26:55:99:801,0,945
chrX	264413	.	G	A	1176.77	PASS	AC=1;AF=0.500;AN=2;BaseQRankSum=0.497;ClippingRankSum=0.000;DP=68;ExcessHet=3.0103;FS=13.020;MLEAC=1;MLEAF=0.500;MQ=41.06;MQRankSum=0.761;QD=17.31;ReadPosRankSum=-0.261;SOR=1.144	GT:AD:DP:GQ:PL	0/1:30,38:68:99:1205,0,900
chrX	265743	.	C	T	508.77	PASS	AC=1;AF=0.500;AN=2;BaseQRankSum=1.973;ClippingRankSum=0.000;DP=38;ExcessHet=3.0103;FS=0.000;MLEAC=1;MLEAF=0.500;MQ=41.23;MQRankSum=0.881;QD=13.75;ReadPosRankSum=1.119;SOR=0.714	GT:AD:DP:GQ:PL	0/1:22,15:37:99:537,0,773
chrX	268203	.	G	A	706.77	PASS	AC=1;AF=0.500;AN=2;BaseQRankSum=2.129;ClippingRankSum=0.000;DP=33;ExcessHet=3.0103;FS=0.000;MLEAC=1;MLEAF=0.500;MQ=42.00;MQRankSum=0.000;QD=22.09;ReadPosRankSum=-1.354;SOR=0.776	GT:AD:DP:GQ:PL	0/1:13,19:32:99:735,0,385
chrX	317160	.	G	A	1110.77	PASS	AC=1;AF=0.500;AN=2;BaseQRankSum=1.145;ClippingRankSum=0.000;DP=92;ExcessHet=3.0103;FS=4.528;MLEAC=1;MLEAF=0.500;MQ=41.16;MQRankSum=1.445;QD=12.34;ReadPosRankSum=0.111;SOR=1.295	GT:AD:DP:GQ:PL	0/1:52,38:90:99:1139,0,1499
chrX	382218	.	G	A	691.77	PASS	AC=1;AF=0.500;AN=2;BaseQRankSum=1.333;ClippingRankSum=0.000;DP=51;ExcessHet=3.0103;FS=6.646;MLEAC=1;MLEAF=0.500;MQ=41.71;MQRankSum=0.857;QD=13.84;ReadPosRankSum=1.419;SOR=1.858	GT:AD:DP:GQ:PL	0/1:30,20:50:99:720,0,1104
chrX	396770	.	G	A	891.77	PASS	AC=1;AF=0.500;AN=2;BaseQRankSum=1.409;ClippingRankSum=0.000;DP=47;ExcessHet=3.0103;FS=6.016;MLEAC=1;MLEAF=0.500;MQ=41.60;MQRankSum=0.288;QD=18.97;ReadPosRankSum=-0.980;SOR=1.406	GT:AD:DP:GQ:PL	0/1:21,26:47:99:920,0,657
chrX	421477	.	C	T	516.77	PASS	AC=1;AF=0.500;AN=2;BaseQRankSum=-0.953;ClippingRankSum=0.000;DP=54;ExcessHet=3.0103;FS=3.890;MLEAC=1;MLEAF=0.500;MQ=41.74;MQRankSum=0.805;QD=9.57;ReadPosRankSum=1.270;SOR=1.060	GT:AD:DP:GQ:PL	0/1:34,20:54:99:545,0,1118
chrX	522518	.	G	A	985.77	PASS	AC=1;AF=0.500;AN=2;BaseQRankSum=-1.043;ClippingRankSum=0.000;DP=60;ExcessHet=3.0103;FS=3.747;MLEAC=1;MLEAF=0.500;MQ=41.73;MQRankSum=1.450;QD=16.43;ReadPosRankSum=-0.074;SOR=1.368	GT:AD:DP:GQ:PL	0/1:30,30:60:99:1014,0,1023
chrX	522562	.	G	A	1104.77	PASS	AC=1;AF=0.500;AN=2;BaseQRankSum=-0.388;ClippingRankSum=0.000;DP=69;ExcessHet=3.0103;FS=4.772;MLEAC=1;MLEAF=0.500;MQ=41.59;MQRankSum=0.083;QD=16.01;ReadPosRankSum=0.000;SOR=1.287	GT:AD:DP:GQ:PL	0/1:33,36:69:99:1133,0,1113
chrX	575994	.	G	A	1241.77	PASS	AC=1;AF=0.500;AN=2;BaseQRankSum=-0.631;ClippingRankSum=0.000;DP=72;ExcessHet=3.0103;FS=0.907;MLEAC=1;MLEAF=0.500;MQ=41.80;MQRankSum=1.085;QD=17.25;ReadPosRankSum=-1.795;SOR=0.892	GT:AD:DP:GQ:PL	0/1:34,38:72:99:1270,0,1055
chrX	655725	.	C	T	857.77	PASS	AC=1;AF=0.500;AN=2;BaseQRankSum=1.828;ClippingRankSum=0.000;DP=57;ExcessHet=3.0103;FS=1.036;MLEAC=1;MLEAF=0.500;MQ=41.97;MQRankSum=0.902;QD=15.32;ReadPosRankSum=-0.157;SOR=0.511	GT:AD:DP:GQ:PL	0/1:32,24:56:99:886,0,1143
chrX	663803	.	G	A	680.77	PASS	AC=1;AF=0.500;AN=2;BaseQRankSum=0.109;ClippingRankSum=0.000;DP=50;ExcessHet=3.0103;FS=12.860;MLEAC=1;MLEAF=0.500;MQ=41.68;MQRankSum=1.295;QD=13.62;ReadPosRankSum=0.346;SOR=1.492	GT:AD:DP:GQ:PL	0/1:28,22:50:99:709,0,920
chrX	681005	.	C	T	879.77	PASS	AC=1;AF=0.500;AN=2;BaseQRankSum=0.398;ClippingRankSum=0.000;DP=69;ExcessHet=3.0103;FS=2.101;MLEAC=1;MLEAF=0.500;MQ=41.79;MQRankSum=0.886;QD=13.75;ReadPosRankSum=-0.364;SOR=0.465	GT:AD:DP:GQ:PL	0/1:37,27:64:99:908,0,1237
chrX	681739	.	G	A	1481.77	PASS	AC=1;AF=0.500;AN=2;BaseQRankSum=-0.909;ClippingRankSum=0.000;DP=70;ExcessHet=3.0103;FS=0.000;MLEAC=1;MLEAF=0.500;MQ=41.11;MQRankSum=-0.211;QD=21.17;ReadPosRankSum=0.681;SOR=0.669	GT:AD:DP:GQ:PL	0/1:27,43:70:99:1510,0,917
chrX	686763	.	G	A	1077.77	PASS	AC=1;AF=0.500;AN=2;BaseQRankSum=-1.167;ClippingRankSum=0.000;DP=58;ExcessHet=3.0103;FS=0.000;MLEAC=1;MLEAF=0.500;MQ=41.72;MQRankSum=-1.217;QD=18.58;ReadPosRankSum=-0.035;SOR=0.784	GT:AD:DP:GQ:PL	0/1:25,33:58:99:1106,0,879
chrXI	46489	.	C	T	505.77	PASS	AC=1;AF=0.500;AN=2;BaseQRankSum=1.112;ClippingRankSum=0.000;DP=51;ExcessHet=3.0103;FS=1.154;MLEAC=1;MLEAF=0.500;MQ=41.43;MQRankSum=1.056;QD=10.12;ReadPosRankSum=-0.153;SOR=0.665	GT:AD:DP:GQ:PL	0/1:33,17:50:99:534,0,1074
chrXI	62959	.	C	T	941.77	PASS	AC=1;AF=0.500;AN=2;BaseQRankSum=-0.659;ClippingRankSum=0.000;DP=71;ExcessHet=3.0103;FS=0.891;MLEAC=1;MLEAF=0.500;MQ=41.72;MQRankSum=-1.229;QD=13.26;ReadPosRankSum=-1.922;SOR=0.574	GT:AD:DP:GQ:PL	0/1:39,32:71:99:970,0,1352
chrXI	99448	.	C	T	1577.73	PASS	AC=1;AF=0.500;AN=2;BaseQRankSum=-2.152;ClippingRankSum=0.000;DP=91;ExcessHet=3.0103;FS=0.000;MLEAC=1;MLEAF=0.500;MQ=41.05;MQRankSum=-0.800;QD=17.73;ReadPosRankSum=0.389;SOR=0.722	GT:AD:DP:GQ:PL	0/1:39,50:89:99:1615,0,1247
chrXI	101373	.	C	T	1038.77	PASS	AC=1;AF=0.500;AN=2;BaseQRankSum=-0.334;ClippingRankSum=0.000;DP=62;ExcessHet=3.0103;FS=0.000;MLEAC=1;MLEAF=0.500;MQ=41.52;MQRankSum=0.023;QD=16.75;ReadPosRankSum=-1.316;SOR=0.693	GT:AD:DP:GQ:PL	0/1:31,31:62:99:1067,0,1046
chrXI	146091	.	T	C	1199.77	PASS	AC=1;AF=0.500;AN=2;BaseQRankSum=-0.391;ClippingRankSum=0.000;DP=206;ExcessHet=3.0103;FS=8.187;MLEAC=1;MLEAF=0.500;MQ=40.79;MQRankSum=-4.648;QD=5.85;ReadPosRankSum=-4.896;SOR=1.351	GT:AD:DP:GQ:PL	0/1:155,50:205:99:1228,0,5344
chrXI	150798	.	C	T	842.77	PASS	AC=1;AF=0.500;AN=2;BaseQRankSum=-0.733;ClippingRankSum=0.000;DP=57;ExcessHet=3.0103;FS=1.064;MLEAC=1;MLEAF=0.500;MQ=42.00;MQRankSum=0.000;QD=15.05;ReadPosRankSum=-0.822;SOR=0.504	GT:AD:DP:GQ:PL	0/1:30,26:56:99:871,0,1021
chrXI	152127	.	C	T	804.77	PASS	AC=1;AF=0.500;AN=2;BaseQRankSum=0.960;ClippingRankSum=0.000;DP=66;ExcessHet=3.0103;FS=3.363;MLEAC=1;MLEAF=0.500;MQ=41.34;MQRankSum=1.501;QD=12.38;ReadPosRankSum=0.719;SOR=0.527	GT:AD:DP:GQ:PL	0/1:38,27:65:99:833,0,1167
chrXI	161209	.	C	T	1011.77	PASS	AC=1;AF=0.500;AN=2;BaseQRankSum=0.124;ClippingRankSum=0.000;DP=61;ExcessHet=3.0103;FS=5.332;MLEAC=1;MLEAF=0.500;MQ=41.50;MQRankSum=-0.520;QD=16.59;ReadPosRankSum=-1.337;SOR=1.435	GT:AD:DP:GQ:PL	0/1:30,31:61:99:1040,0,1006
chrXI	183691	.	C	T	1142.77	PASS	AC=1;AF=0.500;AN=2;BaseQRankSum=1.845;ClippingRankSum=0.000;DP=66;ExcessHet=3.0103;FS=4.979;MLEAC=1;MLEAF=0.500;MQ=42.00;MQRankSum=0.000;QD=17.31;ReadPosRankSum=0.722;SOR=1.391	GT:AD:DP:GQ:PL	0/1:31,35:66:99:1171,0,966
chrXI	188760	.	G	A	937.77	PASS	AC=1;AF=0.500;AN=2;BaseQRankSum=0.968;ClippingRankSum=0.000;DP=46;ExcessHet=3.0103;FS=0.000;MLEAC=1;MLEAF=0.500;MQ=41.68;MQRankSum=-0.795;QD=20.39;ReadPosRankSum=-0.824;SOR=0.812	GT:AD:DP:GQ:PL	0/1:19,27:46:99:966,0,596
chrXI	192541	.	C	T	808.77	PASS	AC=1;AF=0.500;AN=2;BaseQRankSum=3.119;ClippingRankSum=0.000;DP=51;ExcessHet=3.0103;FS=2.429;MLEAC=1;MLEAF=0.500;MQ=41.71;MQRankSum=-1.001;QD=16.18;ReadPosRankSum=1.703;SOR=0.654	GT:AD:DP:GQ:PL	0/1:26,24:50:99:837,0,782
chrXI	243786	.	C	T	1385.77	PASS	AC=1;AF=0.500;AN=2;BaseQRankSum=0.581;ClippingRankSum=0.000;DP=73;ExcessHet=3.0103;FS=0.000;MLEAC=1;MLEAF=0.500;MQ=41.77;MQRankSum=1.632;QD=18.98;ReadPosRankSum=2.090;SOR=0.797	GT:AD:DP:GQ:PL	0/1:32,41:73:99:1414,0,1114
chrXI	282224	.	C	T	954.77	PASS	AC=1;AF=0.500;AN=2;BaseQRankSum=2.210;ClippingRankSum=0.000;DP=57;ExcessHet=3.0103;FS=3.783;MLEAC=1;MLEAF=0.500;MQ=41.49;MQRankSum=0.130;QD=17.36;ReadPosRankSum=-0.378;SOR=0.442	GT:AD:DP:GQ:PL	0/1:26,29:55:99:983,0,719
chrXI	298923	.	G	A	445.77	PASS	AC=1;AF=0.500;AN=2;BaseQRankSum=0.952;ClippingRankSum=0.000;DP=34;ExcessHet=3.0103;FS=0.000;MLEAC=1;MLEAF=0.500;MQ=42.00;MQRankSum=0.000;QD=13.11;ReadPosRankSum=0.561;SOR=0.765	GT:AD:DP:GQ:PL	0/1:20,14:34:99:474,0,665
chrXI	309137	.	C	T	1102.77	PASS	AC=1;AF=0.500;AN=2;BaseQRankSum=-0.450;ClippingRankSum=0.000;DP=79;ExcessHet=3.0103;FS=0.858;MLEAC=1;MLEAF=0.500;MQ=41.26;MQRankSum=-1.986;QD=14.14;ReadPosRankSum=-0.945;SOR=0.520	GT:AD:DP:GQ:PL	0/1:40,38:78:99:1131,0,1554
chrXI	309139	.	C	T	1200.77	PASS	AC=1;AF=0.500;AN=2;BaseQRankSum=0.401;ClippingRankSum=0.000;DP=78;ExcessHet=3.0103;FS=0.857;MLEAC=1;MLEAF=0.500;MQ=41.25;MQRankSum=1.972;QD=15.59;ReadPosRankSum=0.741;SOR=0.850	GT:AD:DP:GQ:PL	0/1:38,39:77:99:1229,0,1478
chrXI	316878	.	C	T	810.77	PASS	AC=1;AF=0.500;AN=2;BaseQRankSum=-0.955;ClippingRankSum=0.000;DP=59;ExcessHet=3.0103;FS=0.000;MLEAC=1;MLEAF=0.500;MQ=41.72;MQRankSum=1.248;QD=13.74;ReadPosRankSum=-0.515;SOR=0.770	GT:AD:DP:GQ:PL	0/1:34,25:59:99:839,0,1213
chrXI	346609	.	C	T	1006.77	PASS	AC=1;AF=0.500;AN=2;BaseQRankSum=-2.096;ClippingRankSum=0.000;DP=53;ExcessHet=3.0103;FS=7.920;MLEAC=1;MLEAF=0.500;MQ=41.73;MQRankSum=1.285;QD=19.74;ReadPosRankSum=-0.731;SOR=1.046	GT:AD:DP:GQ:PL	0/1:20,31:51:99:1035,0,646
chrXI	350196	.	G	A	880.77	PASS	AC=1;AF=0.500;AN=2;BaseQRankSum=-0.493;ClippingRankSum=0.000;DP=71;ExcessHet=3.0103;FS=0.000;MLEAC=1;MLEAF=0.500;MQ=41.74;MQRankSum=-0.849;QD=12.58;ReadPosRankSum=-0.526;SOR=0.654	GT:AD:DP:GQ:PL	0/1:41,29:70:99:909,0,1409
chrXI	407261	.	C	T	1094.77	PASS	AC=1;AF=0.500;AN=2;BaseQRankSum=0.742;ClippingRankSum=0.000;DP=55;ExcessHet=3.0103;FS=7.677;MLEAC=1;MLEAF=0.500;MQ=41.96;MQRankSum=-0.779;QD=19.90;ReadPosRankSum=0.196;SOR=0.760	GT:AD:DP:GQ:PL	0/1:22,33:55:99:1123,0,683
chrXI	442578	.	G	A	1429.77	PASS	AC=1;AF=0.500;AN=2;BaseQRankSum=0.664;ClippingRankSum=0.000;DP=64;ExcessHet=3.0103;FS=3.735;MLEAC=1;MLEAF=0.500;MQ=42.00;MQRankSum=0.000;QD=22.34;ReadPosRankSum=0.175;SOR=1.128	GT:AD:DP:GQ:PL	0/1:21,43:64:99:1458,0,639
chrXI	442618	.	C	T	1614.77	PASS	AC=1;AF=0.500;AN=2;BaseQRankSum=-2.828;ClippingRankSum=0.000;DP=70;ExcessHet=3.0103;FS=2.239;MLEAC=1;MLEAF=0.500;MQ=42.00;MQRankSum=0.000;QD=23.07;ReadPosRankSum=0.249;SOR=0.392	GT:AD:DP:GQ:PL	0/1:20,50:70:99:1643,0,640
chrXI	540473	.	C	T	590.77	PASS	AC=1;AF=0.500;AN=2;BaseQRankSum=-0.604;ClippingRankSum=0.000;DP=49;ExcessHet=3.0103;FS=2.656;MLEAC=1;MLEAF=0.500;MQ=41.96;MQRankSum=-1.163;QD=12.06;ReadPosRankSum=-0.237;SOR=1.148	GT:AD:DP:GQ:PL	0/1:29,20:49:99:619,0,998
chrXI	571187	.	C	T	601.77	PASS	AC=1;AF=0.500;AN=2;BaseQRankSum=2.289;ClippingRankSum=0.000;DP=52;ExcessHet=3.0103;FS=2.612;MLEAC=1;MLEAF=0.500;MQ=41.73;MQRankSum=-1.334;QD=11.57;ReadPosRankSum=-0.289;SOR=1.165	GT:AD:DP:GQ:PL	0/1:34,18:52:99:630,0,1159
chrXI	577282	.	C	T	834.77	PASS	AC=1;AF=0.500;AN=2;BaseQRankSum=2.320;ClippingRankSum=0.000;DP=46;ExcessHet=3.0103;FS=0.000;MLEAC=1;MLEAF=0.500;MQ=41.96;MQRankSum=-0.957;QD=18.15;ReadPosRankSum=1.409;SOR=0.542	GT:AD:DP:GQ:PL	0/1:23,23:46:99:863,0,809
chrXI	578600	.	C	T	908.77	PASS	AC=1;AF=0.500;AN=2;BaseQRankSum=-0.189;ClippingRankSum=0.000;DP=68;ExcessHet=3.0103;FS=0.000;MLEAC=1;MLEAF=0.500;MQ=41.73;MQRankSum=-1.909;QD=13.77;ReadPosRankSum=-0.512;SOR=0.709	GT:AD:DP:GQ:PL	0/1:36,30:66:99:937,0,1192
chrXI	578957	.	C	T	786.77	PASS	AC=1;AF=0.500;AN=2;BaseQRankSum=0.885;ClippingRankSum=0.000;DP=59;ExcessHet=3.0103;FS=1.026;MLEAC=1;MLEAF=0.500;MQ=41.89;MQRankSum=0.834;QD=13.34;ReadPosRankSum=-0.335;SOR=0.524	GT:AD:DP:GQ:PL	0/1:36,23:59:99:815,0,1265
chrXI	582129	.	C	T	1081.77	PASS	AC=1;AF=0.500;AN=2;BaseQRankSum=-0.064;ClippingRankSum=0.000;DP=80;ExcessHet=3.0103;FS=0.000;MLEAC=1;MLEAF=0.500;MQ=41.77;MQRankSum=0.354;QD=13.52;ReadPosRankSum=-0.930;SOR=0.753	GT:AD:DP:GQ:PL	0/1:45,35:80:99:1110,0,1514
chrXI	639024	.	C	T	907.77	PASS	AC=1;AF=0.500;AN=2;BaseQRankSum=-0.301;ClippingRankSum=0.000;DP=57;ExcessHet=3.0103;FS=0.000;MLEAC=1;MLEAF=0.500;MQ=42.00;MQRankSum=0.000;QD=15.93;ReadPosRankSum=0.248;SOR=0.752	GT:AD:DP:GQ:PL	0/1:28,29:57:99:936,0,936
chrXII	85748	.	C	T	1321.77	PASS	AC=1;AF=0.500;AN=2;BaseQRankSum=1.614;ClippingRankSum=0.000;DP=70;ExcessHet=3.0103;FS=3.211;MLEAC=1;MLEAF=0.500;MQ=41.92;MQRankSum=1.932;QD=18.88;ReadPosRankSum=-0.903;SOR=0.399	GT:AD:DP:GQ:PL	0/1:32,38:70:99:1350,0,997
chrXII	105971	.	C	T	570.77	PASS	AC=1;AF=0.500;AN=2;BaseQRankSum=-2.143;ClippingRankSum=0.000;DP=59;ExcessHet=3.0103;FS=5.609;MLEAC=1;MLEAF=0.500;MQ=41.76;MQRankSum=0.858;QD=10.01;ReadPosRankSum=-0.561;SOR=1.529	GT:AD:DP:GQ:PL	0/1:34,23:57:99:599,0,1108
chrXII	145549	.	G	A	751.77	PASS	AC=1;AF=0.500;AN=2;BaseQRankSum=-1.488;ClippingRankSum=0.000;DP=53;ExcessHet=3.0103;FS=1.087;MLEAC=1;MLEAF=0.500;MQ=42.00;MQRankSum=0.000;QD=14.18;ReadPosRankSum=-0.925;SOR=0.482	GT:AD:DP:GQ:PL	0/1:26,27:53:99:780,0,866
chrXII	151447	.	C	T	790.77	PASS	AC=1;AF=0.500;AN=2;BaseQRankSum=1.062;ClippingRankSum=0.000;DP=68;ExcessHet=3.0103;FS=2.131;MLEAC=1;MLEAF=0.500;MQ=41.88;MQRankSum=-0.352;QD=11.63;ReadPosRankSum=1.533;SOR=1.047	GT:AD:DP:GQ:PL	0/1:40,28:68:99:819,0,1186
chrXII	161629	.	C	T	568.77	PASS	AC=1;AF=0.500;AN=2;BaseQRankSum=2.062;ClippingRankSum=0.000;DP=26;ExcessHet=3.0103;FS=0.000;MLEAC=1;MLEAF=0.500;MQ=42.43;MQRankSum=-1.294;QD=21.88;ReadPosRankSum=0.784;SOR=0.673	GT:AD:DP:GQ:PL	0/1:9,17:26:99:597,0,212
chrXII	180159	.	G	A	1220.77	PASS	AC=1;AF=0.500;AN=2;BaseQRankSum=2.071;ClippingRankSum=0.000;DP=54;ExcessHet=3.0103;FS=2.581;MLEAC=1;MLEAF=0.500;MQ=41.74;MQRankSum=-0.729;QD=22.61;ReadPosRankSum=2.095;SOR=1.246	GT:AD:DP:GQ:PL	0/1:20,34:54:99:1249,0,646
chrXII	184358	.	C	T	1312.77	PASS	AC=1;AF=0.500;AN=2;BaseQRankSum=0.975;ClippingRankSum=0.000;DP=80;ExcessHet=3.0103;FS=0.000;MLEAC=1;MLEAF=0.500;MQ=41.80;MQRankSum=0.056;QD=17.05;ReadPosRankSum=0.245;SOR=0.643	GT:AD:DP:GQ:PL	0/1:37,40:77:99:1341,0,1192
chrXII	290143	.	C	T	668.77	PASS	AC=1;AF=0.500;AN=2;BaseQRankSum=0.046;ClippingRankSum=0.000;DP=46;ExcessHet=3.0103;FS=0.000;MLEAC=1;MLEAF=0.500;MQ=41.69;MQRankSum=0.960;QD=14.54;ReadPosRankSum=-0.452;SOR=0.719	GT:AD:DP:GQ:PL	0/1:25,21:46:99:697,0,869
chrXII	290219	.	G	A	1011.77	PASS	AC=1;AF=0.500;AN=2;BaseQRankSum=0.787;ClippingRankSum=0.000;DP=71;ExcessHet=3.0103;FS=7.358;MLEAC=1;MLEAF=0.500;MQ=41.80;MQRankSum=0.920;QD=14.45;ReadPosRankSum=0.669;SOR=1.721	GT:AD:DP:GQ:PL	0/1:39,31:70:99:1040,0,1297
chrXII	292138	.	C	T	879.77	PASS	AC=1;AF=0.500;AN=2;BaseQRankSum=0.262;ClippingRankSum=0.000;DP=55;ExcessHet=3.0103;FS=0.000;MLEAC=1;MLEAF=0.500;MQ=42.00;MQRankSum=0.000;QD=16.00;ReadPosRankSum=-1.349;SOR=0.551	GT:AD:DP:GQ:PL	0/1:27,28:55:99:908,0,936
chrXII	324775	.	C	T	1054.77	PASS	AC=1;AF=0.500;AN=2;BaseQRankSum=-0.545;ClippingRankSum=0.000;DP=75;ExcessHet=3.0103;FS=3.160;MLEAC=1;MLEAF=0.500;MQ=40.77;MQRankSum=-0.010;QD=14.25;ReadPosRankSum=1.239;SOR=0.380	GT:AD:DP:GQ:PL	0/1:40,34:74:99:1083,0,1354
chrXII	325371	.	G	A	929.77	PASS	AC=1;AF=0.500;AN=2;BaseQRankSum=-1.229;ClippingRankSum=0.000;DP=52;ExcessHet=3.0103;FS=3.963;MLEAC=1;MLEAF=0.500;MQ=41.45;MQRankSum=-1.244;QD=17.88;ReadPosRankSum=-0.615;SOR=1.212	GT:AD:DP:GQ:PL	0/1:23,29:52:99:958,0,822
chrXII	369886	.	G	A	883.77	PASS	AC=1;AF=0.500;AN=2;BaseQRankSum=0.073;ClippingRankSum=0.000;DP=62;ExcessHet=3.0103;FS=0.974;MLEAC=1;MLEAF=0.500;MQ=40.67;MQRankSum=-0.182;QD=14.49;ReadPosRankSum=-0.969;SOR=0.544	GT:AD:DP:GQ:PL	0/1:32,29:61:99:912,0,1031
chrXII	391105	.	C	T	1006.77	PASS	AC=1;AF=0.500;AN=2;BaseQRankSum=-0.394;ClippingRankSum=0.000;DP=58;ExcessHet=3.0103;FS=2.244;MLEAC=1;MLEAF=0.500;MQ=41.48;MQRankSum=-0.487;QD=17.36;ReadPosRankSum=-1.753;SOR=1.119	GT:AD:DP:GQ:PL	0/1:27,31:58:99:1035,0,918
chrXII	407077	.	G	A	587.77	PASS	AC=1;AF=0.500;AN=2;BaseQRankSum=0.630;ClippingRankSum=0.000;DP=57;ExcessHet=3.0103;FS=3.859;MLEAC=1;MLEAF=0.500;MQ=41.41;MQRankSum=1.286;QD=10.50;ReadPosRankSum=0.022;SOR=0.527	GT:AD:DP:GQ:PL	0/1:37,19:56:99:616,0,1181
chrXII	410162	.	G	A	776.77	PASS	AC=1;AF=0.500;AN=2;BaseQRankSum=-1.277;ClippingRankSum=0.000;DP=54;ExcessHet=3.0103;FS=0.000;MLEAC=1;MLEAF=0.500;MQ=41.65;MQRankSum=-1.846;QD=14.66;ReadPosRankSum=-2.295;SOR=0.693	GT:AD:DP:GQ:PL	0/1:28,25:53:99:805,0,988
chrXII	417308	.	G	A	1006.77	PASS	AC=1;AF=0.500;AN=2;BaseQRankSum=-0.335;ClippingRankSum=0.000;DP=78;ExcessHet=3.0103;FS=0.863;MLEAC=1;MLEAF=0.500;MQ=41.62;MQRankSum=1.303;QD=12.91;ReadPosRankSum=1.859;SOR=0.553	GT:AD:DP:GQ:PL	0/1:43,35:78:99:1035,0,1360
chrXII	451127	.	C	T	564.77	PASS	AC=1;AF=0.500;AN=2;BaseQRankSum=-0.319;ClippingRankSum=0.000;DP=46;ExcessHet=3.0103;FS=0.000;MLEAC=1;MLEAF=0.500;MQ=42.00;MQRankSum=0.000;QD=12.28;ReadPosRankSum=-0.036;SOR=0.733	GT:AD:DP:GQ:PL	0/1:27,19:46:99:593,0,870
chrXII	498417	.	G	A	1172.77	PASS	AC=1;AF=0.500;AN=2;BaseQRankSum=-0.484;ClippingRankSum=0.000;DP=62;ExcessHet=3.0103;FS=7.182;MLEAC=1;MLEAF=0.500;MQ=42.00;MQRankSum=0.000;QD=18.92;ReadPosRankSum=-0.168;SOR=1.600	GT:AD:DP:GQ:PL	0/1:28,34:62:99:1201,0,963
chrXII	506178	.	G	A	764.77	PASS	AC=1;AF=0.500;AN=2;BaseQRankSum=1.413;ClippingRankSum=0.000;DP=65;ExcessHet=3.0103;FS=2.117;MLEAC=1;MLEAF=0.500;MQ=42.00;MQRankSum=0.000;QD=11.77;ReadPosRankSum=-0.874;SOR=1.023	GT:AD:DP:GQ:PL	0/1:39,26:65:99:793,0,1164
chrXII	507868	.	G	A	316.77	PASS	AC=1;AF=0.500;AN=2;BaseQRankSum=-1.935;ClippingRankSum=0.000;DP=28;ExcessHet=3.0103;FS=0.000;MLEAC=1;MLEAF=0.500;MQ=42.00;MQRankSum=0.000;QD=11.31;ReadPosRankSum=-1.817;SOR=0.498	GT:AD:DP:GQ:PL	0/1:17,11:28:99:345,0,655
chrXII	511023	.	G	A	1015.77	PASS	AC=1;AF=0.500;AN=2;BaseQRankSum=-0.789;ClippingRankSum=0.000;DP=72;ExcessHet=3.0103;FS=0.918;MLEAC=1;MLEAF=0.500;MQ=41.49;MQRankSum=-1.693;QD=14.11;ReadPosRankSum=0.923;SOR=0.846	GT:AD:DP:GQ:PL	0/1:37,35:72:99:1044,0,1223
chrXII	513945	.	G	A	337.77	PASS	AC=1;AF=0.500;AN=2;BaseQRankSum=-0.582;ClippingRankSum=0.000;DP=36;ExcessHet=3.0103;FS=8.167;MLEAC=1;MLEAF=0.500;MQ=42.00;MQRankSum=0.000;QD=9.38;ReadPosRankSum=-0.462;SOR=0.122	GT:AD:DP:GQ:PL	0/1:23,13:36:99:366,0,746
chrXII	518012	.	C	T	618.77	PASS	AC=1;AF=0.500;AN=2;BaseQRankSum=0.649;ClippingRankSum=0.000;DP=44;ExcessHet=3.0103;FS=4.451;MLEAC=1;MLEAF=0.500;MQ=42.00;MQRankSum=0.000;QD=14.06;ReadPosRankSum=-0.278;SOR=0.264	GT:AD:DP:GQ:PL	0/1:25,19:44:99:647,0,830
chrXII	588559	.	C	T	1089.77	PASS	AC=1;AF=0.500;AN=2;BaseQRankSum=-0.953;ClippingRankSum=0.000;DP=60;ExcessHet=3.0103;FS=12.597;MLEAC=1;MLEAF=0.500;MQ=41.51;MQRankSum=0.216;QD=18.16;ReadPosRankSum=-0.684;SOR=2.303	GT:AD:DP:GQ:PL	0/1:26,34:60:99:1118,0,815
chrXII	626927	.	C	T	941.77	PASS	AC=1;AF=0.500;AN=2;BaseQRankSum=0.602;ClippingRankSum=0.000;DP=53;ExcessHet=3.0103;FS=1.083;MLEAC=1;MLEAF=0.500;MQ=41.73;MQRankSum=1.225;QD=17.77;ReadPosRankSum=0.117;SOR=0.509	GT:AD:DP:GQ:PL	0/1:22,31:53:99:970,0,616
chrXII	636243	.	C	T	393.77	PASS	AC=1;AF=0.500;AN=2;BaseQRankSum=-0.176;ClippingRankSum=0.000;DP=49;ExcessHet=3.0103;FS=0.000;MLEAC=1;MLEAF=0.500;MQ=41.71;MQRankSum=0.740;QD=8.04;ReadPosRankSum=-1.870;SOR=0.593	GT:AD:DP:GQ:PL	0/1:33,16:49:99:422,0,1013
chrXII	668583	.	C	T	1024.77	PASS	AC=1;AF=0.500;AN=2;BaseQRankSum=1.163;ClippingRankSum=0.000;DP=69;ExcessHet=3.0103;FS=0.000;MLEAC=1;MLEAF=0.500;MQ=41.49;MQRankSum=0.252;QD=15.53;ReadPosRankSum=-1.332;SOR=0.608	GT:AD:DP:GQ:PL	0/1:35,31:66:99:1053,0,1146
chrXII	681600	.	G	A	1165.77	PASS	AC=1;AF=0.500;AN=2;BaseQRankSum=-0.008;ClippingRankSum=0.000;DP=58;ExcessHet=3.0103;FS=5.338;MLEAC=1;MLEAF=0.500;MQ=41.22;MQRankSum=-0.665;QD=20.10;ReadPosRankSum=0.580;SOR=0.495	GT:AD:DP:GQ:PL	0/1:24,34:58:99:1194,0,822
chrXII	691550	.	G	A	1143.77	PASS	AC=1;AF=0.500;AN=2;BaseQRankSum=-3.412;ClippingRankSum=0.000;DP=80;ExcessHet=3.0103;FS=3.006;MLEAC=1;MLEAF=0.500;MQ=41.82;MQRankSum=1.025;QD=14.30;ReadPosRankSum=-2.856;SOR=0.380	GT:AD:DP:GQ:PL	0/1:40,40:80:99:1172,0,1413
chrXII	729046	.	G	A	1188.77	PASS	AC=1;AF=0.500;AN=2;BaseQRankSum=0.677;ClippingRankSum=0.000;DP=70;ExcessHet=3.0103;FS=1.980;MLEAC=1;MLEAF=0.500;MQ=41.71;MQRankSum=-1.202;QD=16.98;ReadPosRankSum=1.589;SOR=0.982	GT:AD:DP:GQ:PL	0/1:38,32:70:99:1217,0,2142
chrXII	729054	.	G	A	1152.77	PASS	AC=1;AF=0.500;AN=2;BaseQRankSum=2.307;ClippingRankSum=0.000;DP=70;ExcessHet=3.0103;FS=3.263;MLEAC=1;MLEAF=0.500;MQ=41.71;MQRankSum=-1.264;QD=16.47;ReadPosRankSum=2.638;SOR=1.146	GT:AD:DP:GQ:PL	0/1:39,31:70:99:1181,0,2113
chrXII	729089	.	G	A	893.77	PASS	AC=1;AF=0.500;AN=2;BaseQRankSum=1.164;ClippingRankSum=0.000;DP=71;ExcessHet=3.0103;FS=6.388;MLEAC=1;MLEAF=0.500;MQ=41.71;MQRankSum=-0.277;QD=12.59;ReadPosRankSum=0.965;SOR=1.463	GT:AD:DP:GQ:PL	0/1:41,30:71:99:922,0,1215
chrXII	732430	.	C	T	7701.77	PASS	AC=1;AF=0.500;AN=2;BaseQRankSum=1.138;ClippingRankSum=0.000;DP=1338;ExcessHet=3.0103;FS=1.321;MLEAC=1;MLEAF=0.500;MQ=41.90;MQRankSum=-2.905;QD=5.84;ReadPosRankSum=-2.056;SOR=0.864	GT:AD:DP:GQ:PL	0/1:1015,303:1318:99:7730,0,34214
chrXII	732732	.	G	A	8323.77	PASS	AC=1;AF=0.500;AN=2;BaseQRankSum=1.105;ClippingRankSum=0.000;DP=1148;ExcessHet=3.0103;FS=1.277;MLEAC=1;MLEAF=0.500;MQ=41.95;MQRankSum=0.434;QD=7.34;ReadPosRankSum=-3.500;SOR=0.894	GT:AD:DP:GQ:PL	0/1:840,294:1134:99:8352,0,29563
chrXII	762772	.	C	T	478.77	PASS	AC=1;AF=0.500;AN=2;BaseQRankSum=1.192;ClippingRankSum=0.000;DP=41;ExcessHet=3.0103;FS=4.947;MLEAC=1;MLEAF=0.500;MQ=41.65;MQRankSum=0.000;QD=12.60;ReadPosRankSum=2.124;SOR=0.910	GT:AD:DP:GQ:PL	0/1:23,15:38:99:507,0,835
chrXII	804600	.	C	T	546.77	PASS	AC=1;AF=0.500;AN=2;BaseQRankSum=2.344;ClippingRankSum=0.000;DP=56;ExcessHet=3.0103;FS=0.000;MLEAC=1;MLEAF=0.500;MQ=41.74;MQRankSum=0.000;QD=9.94;ReadPosRankSum=-1.044;SOR=0.741	GT:AD:DP:GQ:PL	0/1:37,18:55:99:575,0,1132
chrXII	807747	.	C	T	904.77	PASS	AC=1;AF=0.500;AN=2;BaseQRankSum=1.075;ClippingRankSum=0.000;DP=56;ExcessHet=3.0103;FS=0.000;MLEAC=1;MLEAF=0.500;MQ=41.44;MQRankSum=0.463;QD=16.16;ReadPosRankSum=-0.707;SOR=0.620	GT:AD:DP:GQ:PL	0/1:30,26:56:99:933,0,1035
chrXII	826468	.	G	A	559.77	PASS	AC=1;AF=0.500;AN=2;BaseQRankSum=1.130;ClippingRankSum=0.000;DP=39;ExcessHet=3.0103;FS=4.617;MLEAC=1;MLEAF=0.500;MQ=42.00;MQRankSum=0.000;QD=14.35;ReadPosRankSum=2.972;SOR=0.467	GT:AD:DP:GQ:PL	0/1:22,17:39:99:588,0,733
chrXII	837433	.	G	A	672.77	PASS	AC=1;AF=0.500;AN=2;BaseQRankSum=0.467;ClippingRankSum=0.000;DP=81;ExcessHet=3.0103;FS=1.169;MLEAC=1;MLEAF=0.500;MQ=41.73;MQRankSum=-0.753;QD=8.97;ReadPosRankSum=-1.767;SOR=0.934	GT:AD:DP:GQ:PL	0/1:42,33:75:99:701,0,1219
chrXII	839330	.	G	A	1261.77	PASS	AC=1;AF=0.500;AN=2;BaseQRankSum=1.006;ClippingRankSum=0.000;DP=70;ExcessHet=3.0103;FS=4.989;MLEAC=1;MLEAF=0.500;MQ=40.87;MQRankSum=-1.921;QD=18.03;ReadPosRankSum=0.642;SOR=0.276	GT:AD:DP:GQ:PL	0/1:32,38:70:99:1290,0,995
chrXII	839331	.	G	A	2865.77	PASS	AC=2;AF=1.00;AN=2;DP=70;ExcessHet=3.0103;FS=0.000;MLEAC=2;MLEAF=1.00;MQ=40.87;QD=28.43;SOR=1.418	GT:AD:DP:GQ:PL	1/1:0,70:70:99:2894,211,0
chrXII	853035	.	C	T	995.77	PASS	AC=1;AF=0.500;AN=2;BaseQRankSum=2.467;ClippingRankSum=0.000;DP=54;ExcessHet=3.0103;FS=7.794;MLEAC=1;MLEAF=0.500;MQ=41.93;MQRankSum=-1.299;QD=18.44;ReadPosRankSum=1.188;SOR=0.184	GT:AD:DP:GQ:PL	0/1:25,29:54:99:1024,0,837
chrXII	855767	.	G	A	961.77	PASS	AC=1;AF=0.500;AN=2;BaseQRankSum=-0.423;ClippingRankSum=0.000;DP=50;ExcessHet=3.0103;FS=1.234;MLEAC=1;MLEAF=0.500;MQ=42.00;MQRankSum=0.000;QD=19.24;ReadPosRankSum=-1.580;SOR=1.061	GT:AD:DP:GQ:PL	0/1:22,28:50:99:990,0,777
chrXII	886616	.	G	A	787.77	PASS	AC=1;AF=0.500;AN=2;BaseQRankSum=-0.228;ClippingRankSum=0.000;DP=57;ExcessHet=3.0103;FS=0.000;MLEAC=1;MLEAF=0.500;MQ=41.75;MQRankSum=-1.001;QD=14.59;ReadPosRankSum=-0.600;SOR=0.569	GT:AD:DP:GQ:PL	0/1:28,26:54:99:816,0,980
chrXII	887315	.	G	A	1101.77	PASS	AC=1;AF=0.500;AN=2;BaseQRankSum=-0.900;ClippingRankSum=0.000;DP=67;ExcessHet=3.0103;FS=2.030;MLEAC=1;MLEAF=0.500;MQ=41.52;MQRankSum=-1.883;QD=16.44;ReadPosRankSum=-0.830;SOR=0.657	GT:AD:DP:GQ:PL	0/1:31,36:67:99:1130,0,1025
chrXII	899317	.	G	A	1200.77	PASS	AC=1;AF=0.500;AN=2;BaseQRankSum=-1.948;ClippingRankSum=0.000;DP=57;ExcessHet=3.0103;FS=2.460;MLEAC=1;MLEAF=0.500;MQ=41.34;MQRankSum=0.047;QD=21.07;ReadPosRankSum=0.211;SOR=0.372	GT:AD:DP:GQ:PL	0/1:20,37:57:99:1229,0,652
chrXII	904651	.	C	T	571.77	PASS	AC=1;AF=0.500;AN=2;BaseQRankSum=0.549;ClippingRankSum=0.000;DP=30;ExcessHet=3.0103;FS=0.000;MLEAC=1;MLEAF=0.500;MQ=41.51;MQRankSum=1.211;QD=19.06;ReadPosRankSum=-1.076;SOR=0.776	GT:AD:DP:GQ:PL	0/1:13,17:30:99:600,0,380
chrXII	910762	.	C	T	1088.77	PASS	AC=1;AF=0.500;AN=2;BaseQRankSum=-0.203;ClippingRankSum=0.000;DP=61;ExcessHet=3.0103;FS=2.182;MLEAC=1;MLEAF=0.500;MQ=41.73;MQRankSum=-0.023;QD=17.85;ReadPosRankSum=1.641;SOR=0.432	GT:AD:DP:GQ:PL	0/1:31,30:61:99:1117,0,1188
chrXII	921025	.	C	T	1003.77	PASS	AC=1;AF=0.500;AN=2;BaseQRankSum=-0.861;ClippingRankSum=0.000;DP=61;ExcessHet=3.0103;FS=0.000;MLEAC=1;MLEAF=0.500;MQ=42.00;MQRankSum=0.000;QD=16.46;ReadPosRankSum=-1.067;SOR=0.673	GT:AD:DP:GQ:PL	0/1:28,33:61:99:1032,0,907
chrXII	934477	.	G	A	883.77	PASS	AC=1;AF=0.500;AN=2;BaseQRankSum=-0.312;ClippingRankSum=0.000;DP=65;ExcessHet=3.0103;FS=0.000;MLEAC=1;MLEAF=0.500;MQ=42.00;MQRankSum=0.000;QD=13.60;ReadPosRankSum=0.056;SOR=0.641	GT:AD:DP:GQ:PL	0/1:35,30:65:99:912,0,1142
chrXII	953770	.	G	A	1240.77	PASS	AC=1;AF=0.500;AN=2;BaseQRankSum=1.112;ClippingRankSum=0.000;DP=53;ExcessHet=3.0103;FS=10.652;MLEAC=1;MLEAF=0.500;MQ=42.00;MQRankSum=0.000;QD=23.41;ReadPosRankSum=1.269;SOR=0.793	GT:AD:DP:GQ:PL	0/1:19,34:53:99:1269,0,573
chrXII	975376	.	G	A	1055.77	PASS	AC=1;AF=0.500;AN=2;BaseQRankSum=-0.227;ClippingRankSum=0.000;DP=57;ExcessHet=3.0103;FS=1.050;MLEAC=1;MLEAF=0.500;MQ=41.65;MQRankSum=1.574;QD=18.52;ReadPosRankSum=1.052;SOR=1.002	GT:AD:DP:GQ:PL	0/1:22,35:57:99:1084,0,642
chrXII	1043048	.	C	T	842.77	PASS	AC=1;AF=0.500;AN=2;BaseQRankSum=0.933;ClippingRankSum=0.000;DP=46;ExcessHet=3.0103;FS=9.012;MLEAC=1;MLEAF=0.500;MQ=41.96;MQRankSum=-0.873;QD=18.32;ReadPosRankSum=0.576;SOR=2.062	GT:AD:DP:GQ:PL	0/1:21,25:46:99:871,0,684
chrXII	1043079	.	C	T	818.77	PASS	AC=1;AF=0.500;AN=2;BaseQRankSum=1.924;ClippingRankSum=0.000;DP=46;ExcessHet=3.0103;FS=0.000;MLEAC=1;MLEAF=0.500;MQ=42.00;MQRankSum=0.000;QD=17.80;ReadPosRankSum=0.892;SOR=0.569	GT:AD:DP:GQ:PL	0/1:21,25:46:99:847,0,555
chrXIII	41555	.	G	A	1166.77	PASS	AC=1;AF=0.500;AN=2;BaseQRankSum=1.209;ClippingRankSum=0.000;DP=70;ExcessHet=3.0103;FS=3.317;MLEAC=1;MLEAF=0.500;MQ=41.53;MQRankSum=-1.916;QD=16.67;ReadPosRankSum=1.795;SOR=1.182	GT:AD:DP:GQ:PL	0/1:33,37:70:99:1195,0,1049
chrXIII	71490	.	G	A	845.77	PASS	AC=1;AF=0.500;AN=2;BaseQRankSum=-0.588;ClippingRankSum=0.000;DP=50;ExcessHet=3.0103;FS=5.931;MLEAC=1;MLEAF=0.500;MQ=42.00;MQRankSum=0.000;QD=16.92;ReadPosRankSum=-0.764;SOR=1.192	GT:AD:DP:GQ:PL	0/1:23,27:50:99:874,0,747
chrXIII	97810	.	G	A	267.77	PASS	AC=1;AF=0.500;AN=2;BaseQRankSum=1.383;ClippingRankSum=0.000;DP=33;ExcessHet=3.0103;FS=0.000;MLEAC=1;MLEAF=0.500;MQ=42.00;MQRankSum=0.000;QD=8.11;ReadPosRankSum=0.608;SOR=0.473	GT:AD:DP:GQ:PL	0/1:23,10:33:99:296,0,758
chrXIII	111828	.	G	A	879.77	PASS	AC=1;AF=0.500;AN=2;BaseQRankSum=2.463;ClippingRankSum=0.000;DP=57;ExcessHet=3.0103;FS=15.080;MLEAC=1;MLEAF=0.500;MQ=41.43;MQRankSum=-0.162;QD=15.43;ReadPosRankSum=-1.137;SOR=2.014	GT:AD:DP:GQ:PL	0/1:30,27:57:99:908,0,910
chrXIII	171113	.	G	A	1212.77	PASS	AC=1;AF=0.500;AN=2;BaseQRankSum=2.003;ClippingRankSum=0.000;DP=58;ExcessHet=3.0103;FS=7.648;MLEAC=1;MLEAF=0.500;MQ=42.00;MQRankSum=0.000;QD=21.28;ReadPosRankSum=0.490;SOR=1.751	GT:AD:DP:GQ:PL	0/1:24,33:57:99:1241,0,784
chrXIII	171694	.	G	A	504.77	PASS	AC=1;AF=0.500;AN=2;BaseQRankSum=0.755;ClippingRankSum=0.000;DP=35;ExcessHet=3.0103;FS=0.000;MLEAC=1;MLEAF=0.500;MQ=42.00;MQRankSum=0.000;QD=14.42;ReadPosRankSum=-0.380;SOR=0.518	GT:AD:DP:GQ:PL	0/1:19,16:35:99:533,0,653
chrXIII	172276	.	G	A	1062.77	PASS	AC=1;AF=0.500;AN=2;BaseQRankSum=0.847;ClippingRankSum=0.000;DP=61;ExcessHet=3.0103;FS=2.204;MLEAC=1;MLEAF=0.500;MQ=41.52;MQRankSum=-1.290;QD=17.42;ReadPosRankSum=-0.782;SOR=0.446	GT:AD:DP:GQ:PL	0/1:28,33:61:99:1091,0,855
chrXIII	216099	.	G	A	1089.77	PASS	AC=1;AF=0.500;AN=2;BaseQRankSum=0.525;ClippingRankSum=0.000;DP=60;ExcessHet=3.0103;FS=0.000;MLEAC=1;MLEAF=0.500;MQ=41.76;MQRankSum=-0.871;QD=18.16;ReadPosRankSum=0.596;SOR=0.658	GT:AD:DP:GQ:PL	0/1:27,33:60:99:1118,0,902
chrXIII	251344	.	C	T	548.77	PASS	AC=1;AF=0.500;AN=2;BaseQRankSum=0.737;ClippingRankSum=0.000;DP=48;ExcessHet=3.0103;FS=2.471;MLEAC=1;MLEAF=0.500;MQ=41.69;MQRankSum=-1.193;QD=11.43;ReadPosRankSum=-1.203;SOR=0.977	GT:AD:DP:GQ:PL	0/1:29,19:48:99:577,0,983
chrXIII	254969	.	G	A	1137.77	PASS	AC=1;AF=0.500;AN=2;BaseQRankSum=-1.013;ClippingRankSum=0.000;DP=71;ExcessHet=3.0103;FS=3.186;MLEAC=1;MLEAF=0.500;MQ=41.65;MQRankSum=-0.610;QD=16.02;ReadPosRankSum=-0.392;SOR=1.002	GT:AD:DP:GQ:PL	0/1:33,38:71:99:1166,0,1055
chrXIII	282654	.	G	A	963.77	PASS	AC=1;AF=0.500;AN=2;BaseQRankSum=2.186;ClippingRankSum=0.000;DP=65;ExcessHet=3.0103;FS=2.113;MLEAC=1;MLEAF=0.500;MQ=41.91;MQRankSum=0.388;QD=15.06;ReadPosRankSum=-0.748;SOR=0.674	GT:AD:DP:GQ:PL	0/1:36,28:64:99:992,0,1280
chrXIII	297058	.	C	T	1845.77	PASS	AC=2;AF=1.00;AN=2;DP=49;ExcessHet=3.0103;FS=0.000;MLEAC=2;MLEAF=1.00;MQ=40.94;QD=25.72;SOR=2.030	GT:AD:DP:GQ:PL	1/1:0,48:48:99:1874,144,0
chrXIII	395992	.	C	T	953.77	PASS	AC=1;AF=0.500;AN=2;BaseQRankSum=0.798;ClippingRankSum=0.000;DP=65;ExcessHet=3.0103;FS=2.198;MLEAC=1;MLEAF=0.500;MQ=41.55;MQRankSum=1.448;QD=14.90;ReadPosRankSum=-0.030;SOR=0.383	GT:AD:DP:GQ:PL	0/1:32,32:64:99:982,0,937
chrXIII	396274	.	G	A	1099.77	PASS	AC=1;AF=0.500;AN=2;BaseQRankSum=-1.353;ClippingRankSum=0.000;DP=57;ExcessHet=3.0103;FS=5.577;MLEAC=1;MLEAF=0.500;MQ=41.40;MQRankSum=-1.821;QD=19.29;ReadPosRankSum=0.286;SOR=1.483	GT:AD:DP:GQ:PL	0/1:22,35:57:99:1128,0,732
chrXIII	396374	.	G	A	955.77	PASS	AC=1;AF=0.500;AN=2;BaseQRankSum=-0.171;ClippingRankSum=0.000;DP=62;ExcessHet=3.0103;FS=2.139;MLEAC=1;MLEAF=0.500;MQ=41.94;MQRankSum=1.449;QD=15.42;ReadPosRankSum=-1.228;SOR=1.003	GT:AD:DP:GQ:PL	0/1:31,31:62:99:984,0,1067
chrXIII	434919	.	C	T	626.77	PASS	AC=1;AF=0.500;AN=2;BaseQRankSum=0.452;ClippingRankSum=0.000;DP=63;ExcessHet=3.0103;FS=7.010;MLEAC=1;MLEAF=0.500;MQ=41.55;MQRankSum=-1.923;QD=9.95;ReadPosRankSum=1.323;SOR=0.908	GT:AD:DP:GQ:PL	0/1:41,22:63:99:655,0,1364
chrXIII	442199	.	G	A	728.77	PASS	AC=1;AF=0.500;AN=2;BaseQRankSum=-0.339;ClippingRankSum=0.000;DP=42;ExcessHet=3.0103;FS=4.929;MLEAC=1;MLEAF=0.500;MQ=41.91;MQRankSum=-1.206;QD=17.35;ReadPosRankSum=0.658;SOR=0.188	GT:AD:DP:GQ:PL	0/1:18,24:42:99:757,0,534
chrXIII	464073	.	G	A	774.77	PASS	AC=1;AF=0.500;AN=2;BaseQRankSum=-0.199;ClippingRankSum=0.000;DP=61;ExcessHet=3.0103;FS=3.524;MLEAC=1;MLEAF=0.500;MQ=41.52;MQRankSum=-0.141;QD=12.70;ReadPosRankSum=1.192;SOR=0.768	GT:AD:DP:GQ:PL	0/1:34,27:61:99:803,0,1062
chrXIII	494530	.	G	A	1072.77	PASS	AC=1;AF=0.500;AN=2;BaseQRankSum=-0.324;ClippingRankSum=0.000;DP=53;ExcessHet=3.0103;FS=0.000;MLEAC=1;MLEAF=0.500;MQ=41.72;MQRankSum=1.434;QD=20.24;ReadPosRankSum=0.618;SOR=0.767	GT:AD:DP:GQ:PL	0/1:18,35:53:99:1101,0,530
chrXIII	504965	.	G	A	560.77	PASS	AC=1;AF=0.500;AN=2;BaseQRankSum=-0.862;ClippingRankSum=0.000;DP=32;ExcessHet=3.0103;FS=8.695;MLEAC=1;MLEAF=0.500;MQ=40.59;MQRankSum=-1.696;QD=17.52;ReadPosRankSum=-0.274;SOR=0.962	GT:AD:DP:GQ:PL	0/1:11,21:32:99:589,0,353
chrXIII	508960	.	G	A	1013.77	PASS	AC=1;AF=0.500;AN=2;BaseQRankSum=0.569;ClippingRankSum=0.000;DP=67;ExcessHet=3.0103;FS=3.464;MLEAC=1;MLEAF=0.500;MQ=42.00;MQRankSum=0.000;QD=15.36;ReadPosRankSum=1.493;SOR=1.220	GT:AD:DP:GQ:PL	0/1:36,30:66:99:1042,0,1244
chrXIII	534849	.	G	A	866.77	PASS	AC=1;AF=0.500;AN=2;BaseQRankSum=0.556;ClippingRankSum=0.000;DP=54;ExcessHet=3.0103;FS=1.072;MLEAC=1;MLEAF=0.500;MQ=42.00;MQRankSum=0.000;QD=16.05;ReadPosRankSum=0.188;SOR=0.885	GT:AD:DP:GQ:PL	0/1:24,30:54:99:895,0,661
chrXIII	553362	.	G	A	739.77	PASS	AC=1;AF=0.500;AN=2;BaseQRankSum=-0.133;ClippingRankSum=0.000;DP=56;ExcessHet=3.0103;FS=3.775;MLEAC=1;MLEAF=0.500;MQ=41.74;MQRankSum=-1.078;QD=13.21;ReadPosRankSum=-2.002;SOR=0.459	GT:AD:DP:GQ:PL	0/1:31,25:56:99:768,0,1024
chrXIII	557657	.	C	T	833.77	PASS	AC=1;AF=0.500;AN=2;BaseQRankSum=-0.656;ClippingRankSum=0.000;DP=69;ExcessHet=3.0103;FS=0.933;MLEAC=1;MLEAF=0.500;MQ=41.30;MQRankSum=1.042;QD=12.26;ReadPosRankSum=0.847;SOR=0.633	GT:AD:DP:GQ:PL	0/1:39,29:68:99:862,0,1316
chrXIII	605102	.	G	A	1243.77	PASS	AC=1;AF=0.500;AN=2;BaseQRankSum=-2.031;ClippingRankSum=0.000;DP=68;ExcessHet=3.0103;FS=0.000;MLEAC=1;MLEAF=0.500;MQ=41.94;MQRankSum=-1.149;QD=18.56;ReadPosRankSum=-0.420;SOR=0.776	GT:AD:DP:GQ:PL	0/1:27,40:67:99:1272,0,905
chrXIII	654937	.	C	T	1287.77	PASS	AC=1;AF=0.500;AN=2;BaseQRankSum=-0.147;ClippingRankSum=0.000;DP=60;ExcessHet=3.0103;FS=2.391;MLEAC=1;MLEAF=0.500;MQ=41.76;MQRankSum=-0.645;QD=21.46;ReadPosRankSum=0.887;SOR=1.085	GT:AD:DP:GQ:PL	0/1:19,41:60:99:1316,0,524
chrXIII	664638	.	C	T	1476.77	PASS	AC=1;AF=0.500;AN=2;BaseQRankSum=-1.384;ClippingRankSum=0.000;DP=81;ExcessHet=3.0103;FS=1.889;MLEAC=1;MLEAF=0.500;MQ=42.00;MQRankSum=0.000;QD=18.23;ReadPosRankSum=-0.867;SOR=0.906	GT:AD:DP:GQ:PL	0/1:31,50:81:99:1505,0,949
chrXIII	730937	.	C	T	1104.77	PASS	AC=1;AF=0.500;AN=2;BaseQRankSum=0.808;ClippingRankSum=0.000;DP=67;ExcessHet=3.0103;FS=4.812;MLEAC=1;MLEAF=0.500;MQ=41.78;MQRankSum=1.015;QD=16.49;ReadPosRankSum=1.617;SOR=1.115	GT:AD:DP:GQ:PL	0/1:34,33:67:99:1133,0,1166
chrXIII	753952	.	C	T	1178.77	PASS	AC=1;AF=0.500;AN=2;BaseQRankSum=1.348;ClippingRankSum=0.000;DP=73;ExcessHet=3.0103;FS=4.632;MLEAC=1;MLEAF=0.500;MQ=41.69;MQRankSum=0.043;QD=16.37;ReadPosRankSum=-2.001;SOR=0.507	GT:AD:DP:GQ:PL	0/1:36,36:72:99:1207,0,1177
chrXIII	763036	.	G	A	683.77	PASS	AC=1;AF=0.500;AN=2;BaseQRankSum=0.380;ClippingRankSum=0.000;DP=37;ExcessHet=3.0103;FS=0.000;MLEAC=1;MLEAF=0.500;MQ=42.00;MQRankSum=0.000;QD=18.48;ReadPosRankSum=1.090;SOR=0.773	GT:AD:DP:GQ:PL	0/1:17,20:37:99:712,0,620
chrXIII	778752	.	C	T	449.77	PASS	AC=1;AF=0.500;AN=2;BaseQRankSum=0.511;ClippingRankSum=0.000;DP=32;ExcessHet=3.0103;FS=0.000;MLEAC=1;MLEAF=0.500;MQ=42.00;MQRankSum=0.000;QD=14.06;ReadPosRankSum=0.920;SOR=0.446	GT:AD:DP:GQ:PL	0/1:18,14:32:99:478,0,616
chrXIII	784005	.	C	T	1004.77	PASS	AC=1;AF=0.500;AN=2;BaseQRankSum=-1.122;ClippingRankSum=0.000;DP=65;ExcessHet=3.0103;FS=0.938;MLEAC=1;MLEAF=0.500;MQ=41.10;MQRankSum=-0.883;QD=15.46;ReadPosRankSum=-0.764;SOR=0.758	GT:AD:DP:GQ:PL	0/1:31,34:65:99:1033,0,960
chrXIII	784639	.	G	A	792.77	PASS	AC=1;AF=0.500;AN=2;BaseQRankSum=1.379;ClippingRankSum=0.000;DP=49;ExcessHet=3.0103;FS=0.000;MLEAC=1;MLEAF=0.500;MQ=41.66;MQRankSum=1.319;QD=16.18;ReadPosRankSum=0.985;SOR=0.571	GT:AD:DP:GQ:PL	0/1:27,22:49:99:821,0,946
chrXIII	789188	.	C	T	492.77	PASS	AC=1;AF=0.500;AN=2;BaseQRankSum=-0.299;ClippingRankSum=0.000;DP=30;ExcessHet=3.0103;FS=1.862;MLEAC=1;MLEAF=0.500;MQ=42.00;MQRankSum=0.000;QD=16.43;ReadPosRankSum=-0.569;SOR=0.235	GT:AD:DP:GQ:PL	0/1:15,15:30:99:521,0,544
chrXIII	832736	.	C	T	928.77	PASS	AC=1;AF=0.500;AN=2;BaseQRankSum=1.101;ClippingRankSum=0.000;DP=66;ExcessHet=3.0103;FS=6.536;MLEAC=1;MLEAF=0.500;MQ=41.78;MQRankSum=0.916;QD=14.07;ReadPosRankSum=-0.152;SOR=1.176	GT:AD:DP:GQ:PL	0/1:37,29:66:99:957,0,1175
chrXIII	843107	.	C	T	549.77	PASS	AC=1;AF=0.500;AN=2;BaseQRankSum=1.679;ClippingRankSum=0.000;DP=39;ExcessHet=3.0103;FS=3.057;MLEAC=1;MLEAF=0.500;MQ=41.62;MQRankSum=0.886;QD=14.10;ReadPosRankSum=0.654;SOR=1.387	GT:AD:DP:GQ:PL	0/1:23,16:39:99:578,0,796
chrXIII	915437	.	G	A	1392.77	PASS	AC=1;AF=0.500;AN=2;BaseQRankSum=-0.305;ClippingRankSum=0.000;DP=77;ExcessHet=3.0103;FS=9.554;MLEAC=1;MLEAF=0.500;MQ=41.76;MQRankSum=-1.505;QD=18.09;ReadPosRankSum=-0.097;SOR=0.380	GT:AD:DP:GQ:PL	0/1:33,44:77:99:1421,0,1016
chrXIV	36867	.	C	T	1003.77	PASS	AC=1;AF=0.500;AN=2;BaseQRankSum=-0.784;ClippingRankSum=0.000;DP=62;ExcessHet=3.0103;FS=0.983;MLEAC=1;MLEAF=0.500;MQ=42.00;MQRankSum=0.000;QD=16.19;ReadPosRankSum=-0.099;SOR=0.927	GT:AD:DP:GQ:PL	0/1:29,33:62:99:1032,0,921
chrXIV	56790	.	C	T	471.77	PASS	AC=1;AF=0.500;AN=2;BaseQRankSum=-0.448;ClippingRankSum=0.000;DP=41;ExcessHet=3.0103;FS=0.000;MLEAC=1;MLEAF=0.500;MQ=40.88;MQRankSum=-0.483;QD=11.79;ReadPosRankSum=1.060;SOR=0.534	GT:AD:DP:GQ:PL	0/1:25,15:40:99:500,0,914
chrXIV	80111	.	C	T	1023.77	PASS	AC=1;AF=0.500;AN=2;BaseQRankSum=0.914;ClippingRankSum=0.000;DP=67;ExcessHet=3.0103;FS=3.303;MLEAC=1;MLEAF=0.500;MQ=42.00;MQRankSum=0.000;QD=15.28;ReadPosRankSum=0.039;SOR=1.112	GT:AD:DP:GQ:PL	0/1:37,30:67:99:1052,0,1287
chrXIV	89151	.	C	T	569.77	PASS	AC=1;AF=0.500;AN=2;BaseQRankSum=0.194;ClippingRankSum=0.000;DP=40;ExcessHet=3.0103;FS=1.243;MLEAC=1;MLEAF=0.500;MQ=41.60;MQRankSum=0.072;QD=14.24;ReadPosRankSum=0.840;SOR=0.392	GT:AD:DP:GQ:PL	0/1:20,20:40:99:598,0,605
chrXIV	116741	.	C	T	1137.77	PASS	AC=1;AF=0.500;AN=2;BaseQRankSum=1.683;ClippingRankSum=0.000;DP=71;ExcessHet=3.0103;FS=2.015;MLEAC=1;MLEAF=0.500;MQ=41.36;MQRankSum=-1.819;QD=16.49;ReadPosRankSum=0.476;SOR=0.473	GT:AD:DP:GQ:PL	0/1:36,33:69:99:1166,0,1179
chrXIV	127174	.	C	T	1139.77	PASS	AC=1;AF=0.500;AN=2;BaseQRankSum=-0.258;ClippingRankSum=0.000;DP=59;ExcessHet=3.0103;FS=3.606;MLEAC=1;MLEAF=0.500;MQ=41.72;MQRankSum=0.271;QD=19.32;ReadPosRankSum=-0.902;SOR=0.899	GT:AD:DP:GQ:PL	0/1:24,35:59:99:1168,0,786
chrXIV	135470	.	C	T	797.77	PASS	AC=1;AF=0.500;AN=2;BaseQRankSum=-0.344;ClippingRankSum=0.000;DP=58;ExcessHet=3.0103;FS=0.000;MLEAC=1;MLEAF=0.500;MQ=42.00;MQRankSum=0.000;QD=13.75;ReadPosRankSum=-0.464;SOR=0.604	GT:AD:DP:GQ:PL	0/1:32,26:58:99:826,0,1040
chrXIV	139531	.	C	A	3103.77	PASS	AC=1;AF=0.500;AN=2;BaseQRankSum=-2.499;ClippingRankSum=0.000;DP=433;ExcessHet=3.0103;FS=3.976;MLEAC=1;MLEAF=0.500;MQ=40.29;MQRankSum=-2.080;QD=7.41;ReadPosRankSum=-6.923;SOR=0.456	GT:AD:DP:GQ:PL	0/1:297,122:419:99:3132,0,9993
chrXIV	155328	.	G	A	1020.77	PASS	AC=1;AF=0.500;AN=2;BaseQRankSum=-0.273;ClippingRankSum=0.000;DP=61;ExcessHet=3.0103;FS=0.000;MLEAC=1;MLEAF=0.500;MQ=40.96;MQRankSum=1.110;QD=16.73;ReadPosRankSum=-1.186;SOR=0.627	GT:AD:DP:GQ:PL	0/1:27,34:61:99:1049,0,803
chrXIV	253911	.	C	T	447.77	PASS	AC=1;AF=0.500;AN=2;BaseQRankSum=-0.231;ClippingRankSum=0.000;DP=39;ExcessHet=3.0103;FS=3.518;MLEAC=1;MLEAF=0.500;MQ=40.90;MQRankSum=1.585;QD=11.48;ReadPosRankSum=-1.015;SOR=1.465	GT:AD:DP:GQ:PL	0/1:25,14:39:99:476,0,953
chrXIV	261302	.	C	T	929.77	PASS	AC=1;AF=0.500;AN=2;BaseQRankSum=-0.717;ClippingRankSum=0.000;DP=64;ExcessHet=3.0103;FS=6.775;MLEAC=1;MLEAF=0.500;MQ=42.00;MQRankSum=0.000;QD=14.53;ReadPosRankSum=0.051;SOR=0.973	GT:AD:DP:GQ:PL	0/1:34,30:64:99:958,0,1221
chrXIV	275844	.	C	T	1084.77	PASS	AC=1;AF=0.500;AN=2;BaseQRankSum=0.722;ClippingRankSum=0.000;DP=46;ExcessHet=3.0103;FS=12.128;MLEAC=1;MLEAF=0.500;MQ=42.00;MQRankSum=0.000;QD=23.58;ReadPosRankSum=0.708;SOR=1.970	GT:AD:DP:GQ:PL	0/1:16,30:46:99:1113,0,543
chrXIV	307652	.	C	T	1071.77	PASS	AC=1;AF=0.500;AN=2;BaseQRankSum=-1.163;ClippingRankSum=0.000;DP=62;ExcessHet=3.0103;FS=0.975;MLEAC=1;MLEAF=0.500;MQ=42.00;MQRankSum=0.000;QD=17.57;ReadPosRankSum=-1.509;SOR=0.752	GT:AD:DP:GQ:PL	0/1:27,34:61:99:1100,0,870
chrXIV	324748	.	C	T	1346.77	PASS	AC=1;AF=0.500;AN=2;BaseQRankSum=-0.979;ClippingRankSum=0.000;DP=79;ExcessHet=3.0103;FS=0.000;MLEAC=1;MLEAF=0.500;MQ=41.63;MQRankSum=0.110;QD=17.27;ReadPosRankSum=0.872;SOR=0.635	GT:AD:DP:GQ:PL	0/1:36,42:78:99:1375,0,1193
chrXIV	326530	.	C	T	957.77	PASS	AC=1;AF=0.500;AN=2;BaseQRankSum=0.751;ClippingRankSum=0.000;DP=64;ExcessHet=3.0103;FS=0.000;MLEAC=1;MLEAF=0.500;MQ=41.71;MQRankSum=-0.587;QD=14.97;ReadPosRankSum=-0.317;SOR=0.760	GT:AD:DP:GQ:PL	0/1:33,31:64:99:986,0,1036
chrXIV	339300	.	C	T	1015.77	PASS	AC=1;AF=0.500;AN=2;BaseQRankSum=1.246;ClippingRankSum=0.000;DP=70;ExcessHet=3.0103;FS=4.812;MLEAC=1;MLEAF=0.500;MQ=41.79;MQRankSum=0.945;QD=14.94;ReadPosRankSum=-0.520;SOR=0.892	GT:AD:DP:GQ:PL	0/1:37,31:68:99:1044,0,1180
chrXIV	342062	.	C	T	1298.77	PASS	AC=1;AF=0.500;AN=2;BaseQRankSum=0.849;ClippingRankSum=0.000;DP=85;ExcessHet=3.0103;FS=3.330;MLEAC=1;MLEAF=0.500;MQ=41.29;MQRankSum=0.399;QD=15.28;ReadPosRankSum=-0.183;SOR=0.353	GT:AD:DP:GQ:PL	0/1:44,41:85:99:1327,0,1478
chrXIV	425228	.	C	T	1316.77	PASS	AC=1;AF=0.500;AN=2;BaseQRankSum=1.651;ClippingRankSum=0.000;DP=80;ExcessHet=3.0103;FS=7.655;MLEAC=1;MLEAF=0.500;MQ=41.56;MQRankSum=-0.525;QD=17.10;ReadPosRankSum=0.224;SOR=1.259	GT:AD:DP:GQ:PL	0/1:39,38:77:99:1345,0,1231
chrXIV	444420	.	C	T	1276.77	PASS	AC=1;AF=0.500;AN=2;BaseQRankSum=-0.411;ClippingRankSum=0.000;DP=62;ExcessHet=3.0103;FS=0.000;MLEAC=1;MLEAF=0.500;MQ=42.00;MQRankSum=0.000;QD=20.93;ReadPosRankSum=-1.246;SOR=0.702	GT:AD:DP:GQ:PL	0/1:25,36:61:99:1305,0,834
chrXIV	470888	.	C	T	910.77	PASS	AC=1;AF=0.500;AN=2;BaseQRankSum=0.893;ClippingRankSum=0.000;DP=52;ExcessHet=3.0103;FS=1.273;MLEAC=1;MLEAF=0.500;MQ=41.72;MQRankSum=1.078;QD=17.51;ReadPosRankSum=0.563;SOR=0.446	GT:AD:DP:GQ:PL	0/1:25,27:52:99:939,0,822
chrXIV	518839	.	G	A	1231.77	PASS	AC=1;AF=0.500;AN=2;BaseQRankSum=-0.609;ClippingRankSum=0.000;DP=72;ExcessHet=3.0103;FS=0.000;MLEAC=1;MLEAF=0.500;MQ=42.00;MQRankSum=0.000;QD=17.60;ReadPosRankSum=-1.119;SOR=0.658	GT:AD:DP:GQ:PL	0/1:31,39:70:99:1260,0,973
chrXIV	527821	.	G	A	604.77	PASS	AC=1;AF=0.500;AN=2;BaseQRankSum=0.687;ClippingRankSum=0.000;DP=53;ExcessHet=3.0103;FS=0.000;MLEAC=1;MLEAF=0.500;MQ=42.00;MQRankSum=0.000;QD=11.41;ReadPosRankSum=-1.790;SOR=0.776	GT:AD:DP:GQ:PL	0/1:33,20:53:99:633,0,1081
chrXIV	559720	.	C	T	1554.77	PASS	AC=1;AF=0.500;AN=2;BaseQRankSum=1.953;ClippingRankSum=0.000;DP=96;ExcessHet=3.0103;FS=0.000;MLEAC=1;MLEAF=0.500;MQ=41.51;MQRankSum=0.500;QD=16.37;ReadPosRankSum=0.152;SOR=0.650	GT:AD:DP:GQ:PL	0/1:47,48:95:99:1583,0,1368
chrXIV	619520	.	C	T	1394.77	PASS	AC=1;AF=0.500;AN=2;BaseQRankSum=1.289;ClippingRankSum=0.000;DP=81;ExcessHet=3.0103;FS=1.993;MLEAC=1;MLEAF=0.500;MQ=41.82;MQRankSum=1.037;QD=17.22;ReadPosRankSum=1.626;SOR=0.981	GT:AD:DP:GQ:PL	0/1:40,41:81:99:1423,0,1264
chrXIV	620640	.	C	T	951.77	PASS	AC=1;AF=0.500;AN=2;BaseQRankSum=0.215;ClippingRankSum=0.000;DP=61;ExcessHet=3.0103;FS=1.013;MLEAC=1;MLEAF=0.500;MQ=41.90;MQRankSum=1.696;QD=15.60;ReadPosRankSum=-0.597;SOR=0.963	GT:AD:DP:GQ:PL	0/1:32,29:61:99:980,0,1093
chrXIV	623230	.	C	T	765.77	PASS	AC=1;AF=0.500;AN=2;BaseQRankSum=0.276;ClippingRankSum=0.000;DP=50;ExcessHet=3.0103;FS=5.913;MLEAC=1;MLEAF=0.500;MQ=41.56;MQRankSum=-2.313;QD=15.32;ReadPosRankSum=0.104;SOR=1.261	GT:AD:DP:GQ:PL	0/1:25,25:50:99:794,0,813
chrXIV	650685	.	C	T	885.77	PASS	AC=1;AF=0.500;AN=2;BaseQRankSum=0.847;ClippingRankSum=0.000;DP=44;ExcessHet=3.0103;FS=6.673;MLEAC=1;MLEAF=0.500;MQ=41.34;MQRankSum=-1.123;QD=20.60;ReadPosRankSum=1.223;SOR=0.750	GT:AD:DP:GQ:PL	0/1:17,26:43:99:914,0,557
chrXIV	668637	.	C	T	443.77	PASS	AC=1;AF=0.500;AN=2;BaseQRankSum=-0.281;ClippingRankSum=0.000;DP=49;ExcessHet=3.0103;FS=0.000;MLEAC=1;MLEAF=0.500;MQ=41.33;MQRankSum=1.415;QD=9.25;ReadPosRankSum=-0.461;SOR=0.776	GT:AD:DP:GQ:PL	0/1:33,15:48:99:472,0,1110
chrXIV	690608	.	C	T	767.77	PASS	AC=1;AF=0.500;AN=2;BaseQRankSum=-0.333;ClippingRankSum=0.000;DP=46;ExcessHet=3.0103;FS=12.040;MLEAC=1;MLEAF=0.500;MQ=42.00;MQRankSum=0.000;QD=16.69;ReadPosRankSum=-0.437;SOR=0.090	GT:AD:DP:GQ:PL	0/1:22,24:46:99:796,0,743
chrXIV	733668	.	C	T	869.77	PASS	AC=1;AF=0.500;AN=2;BaseQRankSum=0.875;ClippingRankSum=0.000;DP=69;ExcessHet=3.0103;FS=0.000;MLEAC=1;MLEAF=0.500;MQ=42.00;MQRankSum=0.000;QD=13.38;ReadPosRankSum=0.642;SOR=0.596	GT:AD:DP:GQ:PL	0/1:36,29:65:99:898,0,1115
chrXIV	754950	.	G	A	464.77	PASS	AC=1;AF=0.500;AN=2;BaseQRankSum=0.236;ClippingRankSum=0.000;DP=42;ExcessHet=3.0103;FS=0.000;MLEAC=1;MLEAF=0.500;MQ=42.00;MQRankSum=0.000;QD=11.07;ReadPosRankSum=1.050;SOR=0.560	GT:AD:DP:GQ:PL	0/1:26,16:42:99:493,0,893
chrXIV	764697	.	G	A	805.77	PASS	AC=1;AF=0.500;AN=2;BaseQRankSum=2.216;ClippingRankSum=0.000;DP=43;ExcessHet=3.0103;FS=1.379;MLEAC=1;MLEAF=0.500;MQ=41.91;MQRankSum=-1.240;QD=18.74;ReadPosRankSum=-0.887;SOR=1.022	GT:AD:DP:GQ:PL	0/1:19,24:43:99:834,0,520
chrXV	134965	.	C	T	1016.77	PASS	AC=1;AF=0.500;AN=2;BaseQRankSum=2.482;ClippingRankSum=0.000;DP=80;ExcessHet=3.0103;FS=4.441;MLEAC=1;MLEAF=0.500;MQ=41.61;MQRankSum=1.447;QD=12.71;ReadPosRankSum=1.357;SOR=1.284	GT:AD:DP:GQ:PL	0/1:48,32:80:99:1045,0,1501
chrXV	274702	.	G	A	1134.77	PASS	AC=1;AF=0.500;AN=2;BaseQRankSum=0.863;ClippingRankSum=0.000;DP=64;ExcessHet=3.0103;FS=7.608;MLEAC=1;MLEAF=0.500;MQ=40.69;MQRankSum=3.118;QD=18.01;ReadPosRankSum=0.659;SOR=0.182	GT:AD:DP:GQ:PL	0/1:28,35:63:99:1163,0,856
chrXV	325227	.	G	A	973.77	PASS	AC=1;AF=0.500;AN=2;BaseQRankSum=1.369;ClippingRankSum=0.000;DP=59;ExcessHet=3.0103;FS=2.300;MLEAC=1;MLEAF=0.500;MQ=41.93;MQRankSum=-1.378;QD=16.50;ReadPosRankSum=0.595;SOR=1.075	GT:AD:DP:GQ:PL	0/1:29,30:59:99:1002,0,885
chrXV	327217	.	G	A	837.77	PASS	AC=1;AF=0.500;AN=2;BaseQRankSum=0.880;ClippingRankSum=0.000;DP=47;ExcessHet=3.0103;FS=0.000;MLEAC=1;MLEAF=0.500;MQ=40.74;MQRankSum=-0.859;QD=17.82;ReadPosRankSum=0.316;SOR=0.713	GT:AD:DP:GQ:PL	0/1:22,25:47:99:866,0,719
chrXV	346227	.	G	A	7681.77	PASS	AC=1;AF=0.500;AN=2;BaseQRankSum=-4.239;ClippingRankSum=0.000;DP=397;ExcessHet=3.0103;FS=18.561;MLEAC=1;MLEAF=0.500;MQ=40.76;MQRankSum=1.219;QD=19.40;ReadPosRankSum=-10.171;SOR=1.509	GT:AD:DP:GQ:PL	0/1:166,230:396:99:7710,0,5423
chrXV	348415	.	G	A	601.77	PASS	AC=1;AF=0.500;AN=2;BaseQRankSum=-1.054;ClippingRankSum=0.000;DP=43;ExcessHet=3.0103;FS=0.000;MLEAC=1;MLEAF=0.500;MQ=42.00;MQRankSum=0.000;QD=13.99;ReadPosRankSum=0.154;SOR=0.636	GT:AD:DP:GQ:PL	0/1:23,20:43:99:630,0,807
chrXV	370961	.	C	T	1481.77	PASS	AC=1;AF=0.500;AN=2;BaseQRankSum=1.270;ClippingRankSum=0.000;DP=87;ExcessHet=3.0103;FS=3.022;MLEAC=1;MLEAF=0.500;MQ=41.10;MQRankSum=-1.912;QD=17.03;ReadPosRankSum=0.148;SOR=1.080	GT:AD:DP:GQ:PL	0/1:40,47:87:99:1510,0,1126
chrXV	381916	.	G	A	1265.77	PASS	AC=1;AF=0.500;AN=2;BaseQRankSum=-0.527;ClippingRankSum=0.000;DP=88;ExcessHet=3.0103;FS=2.916;MLEAC=1;MLEAF=0.500;MQ=42.00;MQRankSum=0.000;QD=15.07;ReadPosRankSum=-0.560;SOR=1.066	GT:AD:DP:GQ:PL	0/1:46,38:84:99:1294,0,1638
chrXV	397486	.	C	T	902.77	PASS	AC=1;AF=0.500;AN=2;BaseQRankSum=1.425;ClippingRankSum=0.000;DP=41;ExcessHet=3.0103;FS=1.543;MLEAC=1;MLEAF=0.500;MQ=42.00;MQRankSum=0.000;QD=22.02;ReadPosRankSum=0.488;SOR=1.204	GT:AD:DP:GQ:PL	0/1:15,26:41:99:931,0,440
chrXV	408180	.	G	A	1230.77	PASS	AC=1;AF=0.500;AN=2;BaseQRankSum=0.554;ClippingRankSum=0.000;DP=82;ExcessHet=3.0103;FS=0.000;MLEAC=1;MLEAF=0.500;MQ=42.00;MQRankSum=0.000;QD=15.19;ReadPosRankSum=-1.228;SOR=0.638	GT:AD:DP:GQ:PL	0/1:40,41:81:99:1259,0,1177
chrXV	427772	.	G	A	675.77	PASS	AC=1;AF=0.500;AN=2;BaseQRankSum=1.588;ClippingRankSum=0.000;DP=48;ExcessHet=3.0103;FS=3.965;MLEAC=1;MLEAF=0.500;MQ=41.88;MQRankSum=-1.900;QD=14.08;ReadPosRankSum=-0.212;SOR=0.997	GT:AD:DP:GQ:PL	0/1:26,22:48:99:704,0,822
chrXV	472463	.	C	T	1221.77	PASS	AC=1;AF=0.500;AN=2;BaseQRankSum=-0.100;ClippingRankSum=0.000;DP=55;ExcessHet=3.0103;FS=7.616;MLEAC=1;MLEAF=0.500;MQ=42.00;MQRankSum=0.000;QD=22.21;ReadPosRankSum=-1.475;SOR=0.967	GT:AD:DP:GQ:PL	0/1:20,35:55:99:1250,0,634
chrXV	520245	.	C	T	1169.77	PASS	AC=1;AF=0.500;AN=2;BaseQRankSum=0.301;ClippingRankSum=0.000;DP=67;ExcessHet=3.0103;FS=0.000;MLEAC=1;MLEAF=0.500;MQ=41.79;MQRankSum=1.141;QD=17.46;ReadPosRankSum=1.794;SOR=0.723	GT:AD:DP:GQ:PL	0/1:30,37:67:99:1198,0,928
chrXV	577682	.	C	T	380.77	PASS	AC=1;AF=0.500;AN=2;BaseQRankSum=2.577;ClippingRankSum=0.000;DP=42;ExcessHet=3.0103;FS=1.595;MLEAC=1;MLEAF=0.500;MQ=40.89;MQRankSum=1.218;QD=9.76;ReadPosRankSum=1.126;SOR=1.314	GT:AD:DP:GQ:PL	0/1:27,12:39:99:409,0,862
chrXV	577755	.	C	T	577.77	PASS	AC=1;AF=0.500;AN=2;BaseQRankSum=-1.671;ClippingRankSum=0.000;DP=40;ExcessHet=3.0103;FS=1.278;MLEAC=1;MLEAF=0.500;MQ=41.48;MQRankSum=2.004;QD=14.44;ReadPosRankSum=-2.368;SOR=0.409	GT:AD:DP:GQ:PL	0/1:21,19:40:99:606,0,722
chrXV	579440	.	C	T	1373.77	PASS	AC=1;AF=0.500;AN=2;BaseQRankSum=0.508;ClippingRankSum=0.000;DP=70;ExcessHet=3.0103;FS=0.000;MLEAC=1;MLEAF=0.500;MQ=42.00;MQRankSum=0.000;QD=19.63;ReadPosRankSum=1.014;SOR=0.693	GT:AD:DP:GQ:PL	0/1:30,40:70:99:1402,0,1010
chrXV	580078	.	C	T	503.77	PASS	AC=1;AF=0.500;AN=2;BaseQRankSum=0.367;ClippingRankSum=0.000;DP=47;ExcessHet=3.0103;FS=0.000;MLEAC=1;MLEAF=0.500;MQ=41.09;MQRankSum=-1.641;QD=11.19;ReadPosRankSum=-0.424;SOR=0.646	GT:AD:DP:GQ:PL	0/1:26,19:45:99:532,0,771
chrXV	583956	.	G	A	915.77	PASS	AC=1;AF=0.500;AN=2;BaseQRankSum=0.675;ClippingRankSum=0.000;DP=57;ExcessHet=3.0103;FS=0.000;MLEAC=1;MLEAF=0.500;MQ=41.97;MQRankSum=-1.019;QD=16.07;ReadPosRankSum=-0.561;SOR=0.675	GT:AD:DP:GQ:PL	0/1:30,27:57:99:944,0,1073
chrXV	585333	.	C	T	1106.77	PASS	AC=1;AF=0.500;AN=2;BaseQRankSum=-1.142;ClippingRankSum=0.000;DP=72;ExcessHet=3.0103;FS=0.000;MLEAC=1;MLEAF=0.500;MQ=42.00;MQRankSum=0.000;QD=15.59;ReadPosRankSum=-0.572;SOR=0.653	GT:AD:DP:GQ:PL	0/1:36,35:71:99:1135,0,1270
chrXV	627567	.	C	T	813.77	PASS	AC=1;AF=0.500;AN=2;BaseQRankSum=-1.213;ClippingRankSum=0.000;DP=49;ExcessHet=3.0103;FS=3.340;MLEAC=1;MLEAF=0.500;MQ=42.00;MQRankSum=0.000;QD=16.61;ReadPosRankSum=-0.411;SOR=0.239	GT:AD:DP:GQ:PL	0/1:24,25:49:99:842,0,874
chrXV	636810	.	G	A	246.77	PASS	AC=1;AF=0.500;AN=2;BaseQRankSum=1.098;ClippingRankSum=0.000;DP=24;ExcessHet=3.0103;FS=7.144;MLEAC=1;MLEAF=0.500;MQ=41.92;MQRankSum=0.795;QD=10.28;ReadPosRankSum=0.420;SOR=1.766	GT:AD:DP:GQ:PL	0/1:16,8:24:99:275,0,574
chrXV	652636	.	C	T	1099.77	PASS	AC=1;AF=0.500;AN=2;BaseQRankSum=0.233;ClippingRankSum=0.000;DP=65;ExcessHet=3.0103;FS=0.000;MLEAC=1;MLEAF=0.500;MQ=41.75;MQRankSum=-1.382;QD=16.92;ReadPosRankSum=1.966;SOR=0.616	GT:AD:DP:GQ:PL	0/1:32,33:65:99:1128,0,1091
chrXV	680048	.	G	A	639.77	PASS	AC=1;AF=0.500;AN=2;BaseQRankSum=0.520;ClippingRankSum=0.000;DP=56;ExcessHet=3.0103;FS=0.000;MLEAC=1;MLEAF=0.500;MQ=41.97;MQRankSum=-1.254;QD=11.42;ReadPosRankSum=-1.072;SOR=0.727	GT:AD:DP:GQ:PL	0/1:35,21:56:99:668,0,1211
chrXV	721074	.	C	T	943.77	PASS	AC=1;AF=0.500;AN=2;BaseQRankSum=-0.066;ClippingRankSum=0.000;DP=66;ExcessHet=3.0103;FS=0.000;MLEAC=1;MLEAF=0.500;MQ=41.75;MQRankSum=-0.110;QD=14.52;ReadPosRankSum=0.676;SOR=0.641	GT:AD:DP:GQ:PL	0/1:35,30:65:99:972,0,1199
chrXV	733946	.	G	A	727.77	PASS	AC=1;AF=0.500;AN=2;BaseQRankSum=0.234;ClippingRankSum=0.000;DP=63;ExcessHet=3.0103;FS=0.000;MLEAC=1;MLEAF=0.500;MQ=41.94;MQRankSum=-1.735;QD=11.55;ReadPosRankSum=-0.108;SOR=0.656	GT:AD:DP:GQ:PL	0/1:38,25:63:99:756,0,1212
chrXV	737839	.	C	T	871.77	PASS	AC=1;AF=0.500;AN=2;BaseQRankSum=-1.237;ClippingRankSum=0.000;DP=44;ExcessHet=3.0103;FS=0.000;MLEAC=1;MLEAF=0.500;MQ=41.66;MQRankSum=-0.671;QD=19.81;ReadPosRankSum=-0.332;SOR=0.656	GT:AD:DP:GQ:PL	0/1:15,29:44:99:900,0,467
chrXV	744169	.	C	T	1023.77	PASS	AC=1;AF=0.500;AN=2;BaseQRankSum=-1.167;ClippingRankSum=0.000;DP=64;ExcessHet=3.0103;FS=7.011;MLEAC=1;MLEAF=0.500;MQ=41.32;MQRankSum=0.680;QD=16.00;ReadPosRankSum=-0.434;SOR=1.614	GT:AD:DP:GQ:PL	0/1:30,34:64:99:1052,0,972
chrXV	761508	.	C	T	470.77	PASS	AC=1;AF=0.500;AN=2;BaseQRankSum=0.550;ClippingRankSum=0.000;DP=33;ExcessHet=3.0103;FS=7.731;MLEAC=1;MLEAF=0.500;MQ=41.12;MQRankSum=-1.530;QD=14.27;ReadPosRankSum=1.805;SOR=0.371	GT:AD:DP:GQ:PL	0/1:18,15:33:99:499,0,624
chrXV	771480	.	G	A	1023.77	PASS	AC=1;AF=0.500;AN=2;BaseQRankSum=0.341;ClippingRankSum=0.000;DP=69;ExcessHet=3.0103;FS=0.000;MLEAC=1;MLEAF=0.500;MQ=41.50;MQRankSum=-1.499;QD=14.84;ReadPosRankSum=-1.478;SOR=0.779	GT:AD:DP:GQ:PL	0/1:37,32:69:99:1052,0,1202
chrXV	797388	.	C	T	484.77	PASS	AC=1;AF=0.500;AN=2;BaseQRankSum=-1.860;ClippingRankSum=0.000;DP=45;ExcessHet=3.0103;FS=0.000;MLEAC=1;MLEAF=0.500;MQ=41.91;MQRankSum=0.840;QD=11.02;ReadPosRankSum=-0.928;SOR=0.596	GT:AD:DP:GQ:PL	0/1:27,17:44:99:513,0,981
chrXV	861888	.	C	T	1068.77	PASS	AC=1;AF=0.500;AN=2;BaseQRankSum=-2.036;ClippingRankSum=0.000;DP=70;ExcessHet=3.0103;FS=0.924;MLEAC=1;MLEAF=0.500;MQ=41.32;MQRankSum=0.661;QD=15.95;ReadPosRankSum=-0.255;SOR=0.644	GT:AD:DP:GQ:PL	0/1:32,35:67:99:1097,0,1083
chrXV	866082	.	C	T	1243.77	PASS	AC=1;AF=0.500;AN=2;BaseQRankSum=0.949;ClippingRankSum=0.000;DP=64;ExcessHet=3.0103;FS=0.000;MLEAC=1;MLEAF=0.500;MQ=41.54;MQRankSum=1.639;QD=19.43;ReadPosRankSum=0.318;SOR=0.745	GT:AD:DP:GQ:PL	0/1:28,36:64:99:1272,0,897
chrXV	868425	.	G	A	1579.77	PASS	AC=1;AF=0.500;AN=2;BaseQRankSum=-0.407;ClippingRankSum=0.000;DP=79;ExcessHet=3.0103;FS=3.082;MLEAC=1;MLEAF=0.500;MQ=41.77;MQRankSum=-1.321;QD=20.00;ReadPosRankSum=0.817;SOR=0.420	GT:AD:DP:GQ:PL	0/1:29,50:79:99:1608,0,890
chrXV	876185	.	C	T	759.77	PASS	AC=1;AF=0.500;AN=2;BaseQRankSum=2.119;ClippingRankSum=0.000;DP=33;ExcessHet=3.0103;FS=0.000;MLEAC=1;MLEAF=0.500;MQ=42.00;MQRankSum=0.000;QD=23.02;ReadPosRankSum=1.754;SOR=0.735	GT:AD:DP:GQ:PL	0/1:11,22:33:99:788,0,305
chrXV	879142	.	G	A	1591.77	PASS	AC=1;AF=0.500;AN=2;BaseQRankSum=0.111;ClippingRankSum=0.000;DP=102;ExcessHet=3.0103;FS=1.597;MLEAC=1;MLEAF=0.500;MQ=41.86;MQRankSum=1.071;QD=15.76;ReadPosRankSum=0.727;SOR=0.892	GT:AD:DP:GQ:PL	0/1:48,53:101:99:1620,0,1433
chrXV	883674	.	C	T	1424.77	PASS	AC=1;AF=0.500;AN=2;BaseQRankSum=-1.989;ClippingRankSum=0.000;DP=84;ExcessHet=3.0103;FS=0.000;MLEAC=1;MLEAF=0.500;MQ=41.63;MQRankSum=0.843;QD=16.96;ReadPosRankSum=-0.480;SOR=0.643	GT:AD:DP:GQ:PL	0/1:36,48:84:99:1453,0,1168
chrXV	893392	.	G	A	1020.77	PASS	AC=1;AF=0.500;AN=2;BaseQRankSum=1.172;ClippingRankSum=0.000;DP=55;ExcessHet=3.0103;FS=1.045;MLEAC=1;MLEAF=0.500;MQ=41.48;MQRankSum=-1.176;QD=19.26;ReadPosRankSum=1.013;SOR=0.551	GT:AD:DP:GQ:PL	0/1:22,31:53:99:1049,0,627
chrXV	895669	.	G	A	768.77	PASS	AC=1;AF=0.500;AN=2;BaseQRankSum=-1.560;ClippingRankSum=0.000;DP=52;ExcessHet=3.0103;FS=3.775;MLEAC=1;MLEAF=0.500;MQ=41.68;MQRankSum=-0.055;QD=14.78;ReadPosRankSum=0.492;SOR=1.094	GT:AD:DP:GQ:PL	0/1:27,25:52:99:797,0,969
chrXV	938928	.	C	T	1208.77	PASS	AC=1;AF=0.500;AN=2;BaseQRankSum=3.252;ClippingRankSum=0.000;DP=53;ExcessHet=3.0103;FS=4.674;MLEAC=1;MLEAF=0.500;MQ=41.72;MQRankSum=-0.740;QD=22.81;ReadPosRankSum=1.907;SOR=1.552	GT:AD:DP:GQ:PL	0/1:20,33:53:99:1237,0,577
chrXV	940996	.	C	T	790.77	PASS	AC=1;AF=0.500;AN=2;BaseQRankSum=1.767;ClippingRankSum=0.000;DP=42;ExcessHet=3.0103;FS=2.681;MLEAC=1;MLEAF=0.500;MQ=42.00;MQRankSum=0.000;QD=19.29;ReadPosRankSum=1.291;SOR=1.179	GT:AD:DP:GQ:PL	0/1:18,23:41:99:819,0,544
chrXV	976452	.	G	A	771.77	PASS	AC=1;AF=0.500;AN=2;BaseQRankSum=-2.213;ClippingRankSum=0.000;DP=48;ExcessHet=3.0103;FS=2.488;MLEAC=1;MLEAF=0.500;MQ=42.00;MQRankSum=0.000;QD=16.08;ReadPosRankSum=-1.452;SOR=0.779	GT:AD:DP:GQ:PL	0/1:23,25:48:99:800,0,843
chrXV	1016844	.	C	T	755.77	PASS	AC=1;AF=0.500;AN=2;BaseQRankSum=2.802;ClippingRankSum=0.000;DP=79;ExcessHet=3.0103;FS=0.000;MLEAC=1;MLEAF=0.500;MQ=41.76;MQRankSum=1.210;QD=9.57;ReadPosRankSum=-0.810;SOR=0.793	GT:AD:DP:GQ:PL	0/1:54,25:79:99:784,0,1760
chrXVI	22909	.	C	T	854.77	PASS	AC=1;AF=0.500;AN=2;BaseQRankSum=-0.685;ClippingRankSum=0.000;DP=49;ExcessHet=3.0103;FS=8.049;MLEAC=1;MLEAF=0.500;MQ=41.66;MQRankSum=0.146;QD=17.44;ReadPosRankSum=0.142;SOR=1.350	GT:AD:DP:GQ:PL	0/1:23,26:49:99:883,0,765
chrXVI	23479	.	C	T	710.77	PASS	AC=1;AF=0.500;AN=2;BaseQRankSum=0.545;ClippingRankSum=0.000;DP=46;ExcessHet=3.0103;FS=4.293;MLEAC=1;MLEAF=0.500;MQ=42.00;MQRankSum=0.000;QD=15.45;ReadPosRankSum=0.890;SOR=0.429	GT:AD:DP:GQ:PL	0/1:25,21:46:99:739,0,864
chrXVI	43813	.	C	T	953.77	PASS	AC=1;AF=0.500;AN=2;BaseQRankSum=0.819;ClippingRankSum=0.000;DP=65;ExcessHet=3.0103;FS=0.000;MLEAC=1;MLEAF=0.500;MQ=42.00;MQRankSum=0.000;QD=14.67;ReadPosRankSum=0.933;SOR=0.792	GT:AD:DP:GQ:PL	0/1:34,31:65:99:982,0,1045
chrXVI	74051	.	C	T	943.77	PASS	AC=1;AF=0.500;AN=2;BaseQRankSum=-0.074;ClippingRankSum=0.000;DP=63;ExcessHet=3.0103;FS=3.599;MLEAC=1;MLEAF=0.500;MQ=42.00;MQRankSum=0.000;QD=14.98;ReadPosRankSum=1.226;SOR=1.236	GT:AD:DP:GQ:PL	0/1:27,36:63:99:972,0,684
chrXVI	74182	.	C	T	265.77	PASS	AC=1;AF=0.500;AN=2;BaseQRankSum=1.122;ClippingRankSum=0.000;DP=37;ExcessHet=3.0103;FS=5.874;MLEAC=1;MLEAF=0.500;MQ=42.00;MQRankSum=0.000;QD=7.38;ReadPosRankSum=0.511;SOR=2.093	GT:AD:DP:GQ:PL	0/1:25,11:36:99:294,0,707
chrXVI	74640	.	C	T	945.77	PASS	AC=1;AF=0.500;AN=2;BaseQRankSum=0.664;ClippingRankSum=0.000;DP=58;ExcessHet=3.0103;FS=11.820;MLEAC=1;MLEAF=0.500;MQ=41.43;MQRankSum=0.271;QD=16.59;ReadPosRankSum=-1.261;SOR=1.799	GT:AD:DP:GQ:PL	0/1:26,31:57:99:974,0,777
chrXVI	104807	.	C	T	719.77	PASS	AC=1;AF=0.500;AN=2;BaseQRankSum=1.295;ClippingRankSum=0.000;DP=47;ExcessHet=3.0103;FS=5.856;MLEAC=1;MLEAF=0.500;MQ=42.00;MQRankSum=0.000;QD=15.65;ReadPosRankSum=-0.948;SOR=1.863	GT:AD:DP:GQ:PL	0/1:25,21:46:99:748,0,862
chrXVI	133182	.	C	T	749.77	PASS	AC=1;AF=0.500;AN=2;BaseQRankSum=0.944;ClippingRankSum=0.000;DP=56;ExcessHet=3.0103;FS=1.142;MLEAC=1;MLEAF=0.500;MQ=41.44;MQRankSum=-1.911;QD=13.63;ReadPosRankSum=1.022;SOR=0.478	GT:AD:DP:GQ:PL	0/1:30,25:55:99:778,0,967
chrXVI	152408	.	C	T	903.77	PASS	AC=1;AF=0.500;AN=2;BaseQRankSum=-0.194;ClippingRankSum=0.000;DP=62;ExcessHet=3.0103;FS=2.139;MLEAC=1;MLEAF=0.500;MQ=41.73;MQRankSum=0.000;QD=14.58;ReadPosRankSum=1.256;SOR=0.514	GT:AD:DP:GQ:PL	0/1:31,31:62:99:932,0,969
chrXVI	156226	.	G	A	930.77	PASS	AC=1;AF=0.500;AN=2;BaseQRankSum=0.765;ClippingRankSum=0.000;DP=59;ExcessHet=3.0103;FS=7.092;MLEAC=1;MLEAF=0.500;MQ=41.47;MQRankSum=1.639;QD=15.78;ReadPosRankSum=-0.193;SOR=0.915	GT:AD:DP:GQ:PL	0/1:32,27:59:99:959,0,1114
chrXVI	168516	.	C	T	728.77	PASS	AC=1;AF=0.500;AN=2;BaseQRankSum=2.038;ClippingRankSum=0.000;DP=39;ExcessHet=3.0103;FS=0.000;MLEAC=1;MLEAF=0.500;MQ=41.62;MQRankSum=-0.874;QD=18.69;ReadPosRankSum=0.515;SOR=0.593	GT:AD:DP:GQ:PL	0/1:18,21:39:99:757,0,589
chrXVI	173053	.	C	T	944.77	PASS	AC=1;AF=0.500;AN=2;BaseQRankSum=0.059;ClippingRankSum=0.000;DP=67;ExcessHet=3.0103;FS=2.072;MLEAC=1;MLEAF=0.500;MQ=41.34;MQRankSum=-0.630;QD=14.10;ReadPosRankSum=-0.024;SOR=1.041	GT:AD:DP:GQ:PL	0/1:34,33:67:99:973,0,1029
chrXVI	190299	.	C	T	873.77	PASS	AC=1;AF=0.500;AN=2;BaseQRankSum=0.068;ClippingRankSum=0.000;DP=64;ExcessHet=3.0103;FS=8.255;MLEAC=1;MLEAF=0.500;MQ=41.77;MQRankSum=0.913;QD=13.65;ReadPosRankSum=-0.050;SOR=1.845	GT:AD:DP:GQ:PL	0/1:36,28:64:99:902,0,1215
chrXVI	218159	.	G	A	844.77	PASS	AC=1;AF=0.500;AN=2;BaseQRankSum=0.724;ClippingRankSum=0.000;DP=53;ExcessHet=3.0103;FS=0.000;MLEAC=1;MLEAF=0.500;MQ=41.73;MQRankSum=-0.941;QD=16.56;ReadPosRankSum=1.146;SOR=0.746	GT:AD:DP:GQ:PL	0/1:25,26:51:99:873,0,864
chrXVI	285384	.	C	T	943.77	PASS	AC=1;AF=0.500;AN=2;BaseQRankSum=1.160;ClippingRankSum=0.000;DP=65;ExcessHet=3.0103;FS=4.971;MLEAC=1;MLEAF=0.500;MQ=42.00;MQRankSum=0.000;QD=14.52;ReadPosRankSum=1.333;SOR=0.307	GT:AD:DP:GQ:PL	0/1:34,31:65:99:972,0,1049
chrXVI	287452	.	C	T	990.77	PASS	AC=1;AF=0.500;AN=2;BaseQRankSum=-2.699;ClippingRankSum=0.000;DP=65;ExcessHet=3.0103;FS=9.417;MLEAC=1;MLEAF=0.500;MQ=41.94;MQRankSum=-1.317;QD=15.48;ReadPosRankSum=-0.596;SOR=1.863	GT:AD:DP:GQ:PL	0/1:30,34:64:99:1019,0,1036
chrXVI	299569	.	G	A	1070.77	PASS	AC=1;AF=0.500;AN=2;BaseQRankSum=-1.206;ClippingRankSum=0.000;DP=69;ExcessHet=3.0103;FS=2.175;MLEAC=1;MLEAF=0.500;MQ=41.79;MQRankSum=-0.942;QD=15.75;ReadPosRankSum=-0.465;SOR=1.082	GT:AD:DP:GQ:PL	0/1:33,35:68:99:1099,0,1117
chrXVI	317988	.	C	T	1017.77	PASS	AC=1;AF=0.500;AN=2;BaseQRankSum=1.013;ClippingRankSum=0.000;DP=63;ExcessHet=3.0103;FS=2.105;MLEAC=1;MLEAF=0.500;MQ=41.77;MQRankSum=-0.953;QD=16.16;ReadPosRankSum=0.016;SOR=0.434	GT:AD:DP:GQ:PL	0/1:31,32:63:99:1046,0,988
chrXVI	318810	.	C	T	861.77	PASS	AC=1;AF=0.500;AN=2;BaseQRankSum=0.594;ClippingRankSum=0.000;DP=58;ExcessHet=3.0103;FS=1.019;MLEAC=1;MLEAF=0.500;MQ=42.00;MQRankSum=0.000;QD=14.86;ReadPosRankSum=1.087;SOR=0.912	GT:AD:DP:GQ:PL	0/1:32,26:58:99:890,0,1145
chrXVI	331104	.	C	T	834.77	PASS	AC=1;AF=0.500;AN=2;BaseQRankSum=0.467;ClippingRankSum=0.000;DP=57;ExcessHet=3.0103;FS=1.029;MLEAC=1;MLEAF=0.500;MQ=41.71;MQRankSum=-0.102;QD=14.91;ReadPosRankSum=1.563;SOR=0.894	GT:AD:DP:GQ:PL	0/1:30,26:56:99:863,0,1013
chrXVI	352367	.	G	A	889.77	PASS	AC=1;AF=0.500;AN=2;BaseQRankSum=-0.956;ClippingRankSum=0.000;DP=64;ExcessHet=3.0103;FS=5.039;MLEAC=1;MLEAF=0.500;MQ=41.78;MQRankSum=0.913;QD=13.90;ReadPosRankSum=-0.605;SOR=0.293	GT:AD:DP:GQ:PL	0/1:36,28:64:99:918,0,1332
chrXVI	366016	.	C	T	1137.77	PASS	AC=1;AF=0.500;AN=2;BaseQRankSum=0.528;ClippingRankSum=0.000;DP=69;ExcessHet=3.0103;FS=2.123;MLEAC=1;MLEAF=0.500;MQ=42.00;MQRankSum=0.000;QD=16.49;ReadPosRankSum=-0.078;SOR=0.401	GT:AD:DP:GQ:PL	0/1:33,36:69:99:1166,0,1003
chrXVI	402490	.	C	T	478.77	PASS	AC=1;AF=0.500;AN=2;BaseQRankSum=0.317;ClippingRankSum=0.000;DP=47;ExcessHet=3.0103;FS=9.544;MLEAC=1;MLEAF=0.500;MQ=42.00;MQRankSum=0.000;QD=10.19;ReadPosRankSum=-0.629;SOR=2.252	GT:AD:DP:GQ:PL	0/1:31,16:47:99:507,0,1106
chrXVI	443793	.	C	T	678.77	PASS	AC=1;AF=0.500;AN=2;BaseQRankSum=-0.435;ClippingRankSum=0.000;DP=58;ExcessHet=3.0103;FS=0.000;MLEAC=1;MLEAF=0.500;MQ=41.93;MQRankSum=1.224;QD=11.70;ReadPosRankSum=0.695;SOR=0.693	GT:AD:DP:GQ:PL	0/1:34,24:58:99:707,0,1133
chrXVI	453295	.	C	T	620.77	PASS	AC=1;AF=0.500;AN=2;BaseQRankSum=0.104;ClippingRankSum=0.000;DP=53;ExcessHet=3.0103;FS=7.894;MLEAC=1;MLEAF=0.500;MQ=42.00;MQRankSum=0.000;QD=11.94;ReadPosRankSum=0.226;SOR=0.552	GT:AD:DP:GQ:PL	0/1:32,20:52:99:649,0,1100
chrXVI	454211	.	C	T	436.77	PASS	AC=1;AF=0.500;AN=2;BaseQRankSum=-2.295;ClippingRankSum=0.000;DP=41;ExcessHet=3.0103;FS=1.333;MLEAC=1;MLEAF=0.500;MQ=42.00;MQRankSum=0.000;QD=10.92;ReadPosRankSum=-0.799;SOR=0.412	GT:AD:DP:GQ:PL	0/1:26,14:40:99:465,0,1020
chrXVI	458718	.	G	A	577.77	PASS	AC=1;AF=0.500;AN=2;BaseQRankSum=-0.248;ClippingRankSum=0.000;DP=41;ExcessHet=3.0103;FS=2.780;MLEAC=1;MLEAF=0.500;MQ=41.90;MQRankSum=-1.397;QD=14.44;ReadPosRankSum=0.813;SOR=0.652	GT:AD:DP:GQ:PL	0/1:20,20:40:99:606,0,666
chrXVI	458752	.	G	A	432.77	PASS	AC=1;AF=0.500;AN=2;BaseQRankSum=-0.773;ClippingRankSum=0.000;DP=42;ExcessHet=3.0103;FS=4.658;MLEAC=1;MLEAF=0.500;MQ=41.91;MQRankSum=-1.666;QD=10.56;ReadPosRankSum=-0.219;SOR=1.301	GT:AD:DP:GQ:PL	0/1:24,17:41:99:461,0,764
chrXVI	478038	.	C	T	1160.77	PASS	AC=1;AF=0.500;AN=2;BaseQRankSum=-0.604;ClippingRankSum=0.000;DP=74;ExcessHet=3.0103;FS=0.881;MLEAC=1;MLEAF=0.500;MQ=41.76;MQRankSum=-0.538;QD=15.69;ReadPosRankSum=0.176;SOR=0.611	GT:AD:DP:GQ:PL	0/1:37,37:74:99:1189,0,1234
chrXVI	498052	.	C	T	591.77	PASS	AC=1;AF=0.500;AN=2;BaseQRankSum=-1.291;ClippingRankSum=0.000;DP=39;ExcessHet=3.0103;FS=1.243;MLEAC=1;MLEAF=0.500;MQ=41.64;MQRankSum=-0.975;QD=15.17;ReadPosRankSum=-0.748;SOR=1.022	GT:AD:DP:GQ:PL	0/1:20,19:39:99:620,0,695
chrXVI	577741	.	C	T	1011.77	PASS	AC=1;AF=0.500;AN=2;BaseQRankSum=1.958;ClippingRankSum=0.000;DP=44;ExcessHet=3.0103;FS=1.263;MLEAC=1;MLEAF=0.500;MQ=42.00;MQRankSum=0.000;QD=22.99;ReadPosRankSum=1.987;SOR=0.986	GT:AD:DP:GQ:PL	0/1:17,27:44:99:1040,0,581
chrXVI	589373	.	G	A	710.77	PASS	AC=1;AF=0.500;AN=2;BaseQRankSum=0.526;ClippingRankSum=0.000;DP=51;ExcessHet=3.0103;FS=2.416;MLEAC=1;MLEAF=0.500;MQ=40.15;MQRankSum=-0.959;QD=13.94;ReadPosRankSum=1.047;SOR=1.179	GT:AD:DP:GQ:PL	0/1:28,23:51:99:739,0,929
chrXVI	609664	.	C	T	1677.77	PASS	AC=1;AF=0.500;AN=2;BaseQRankSum=1.763;ClippingRankSum=0.000;DP=83;ExcessHet=3.0103;FS=1.867;MLEAC=1;MLEAF=0.500;MQ=41.44;MQRankSum=-0.433;QD=20.71;ReadPosRankSum=-2.221;SOR=0.800	GT:AD:DP:GQ:PL	0/1:29,52:81:99:1706,0,759
chrXVI	626709	.	C	T	892.77	PASS	AC=1;AF=0.500;AN=2;BaseQRankSum=1.851;ClippingRankSum=0.000;DP=59;ExcessHet=3.0103;FS=2.222;MLEAC=1;MLEAF=0.500;MQ=41.75;MQRankSum=-1.001;QD=15.39;ReadPosRankSum=-0.742;SOR=0.648	GT:AD:DP:GQ:PL	0/1:30,28:58:99:921,0,900
chrXVI	645817	.	C	T	1111.77	PASS	AC=1;AF=0.500;AN=2;BaseQRankSum=1.515;ClippingRankSum=0.000;DP=66;ExcessHet=3.0103;FS=2.018;MLEAC=1;MLEAF=0.500;MQ=41.56;MQRankSum=-1.361;QD=16.84;ReadPosRankSum=0.072;SOR=0.478	GT:AD:DP:GQ:PL	0/1:32,34:66:99:1140,0,1007
chrXVI	645824	.	C	T	2651.77	PASS	AC=2;AF=1.00;AN=2;DP=63;ExcessHet=3.0103;FS=0.000;MLEAC=2;MLEAF=1.00;MQ=41.77;QD=24.33;SOR=1.366	GT:AD:DP:GQ:PL	1/1:0,63:63:99:2680,196,0
chrXVI	668172	.	G	A	1077.77	PASS	AC=1;AF=0.500;AN=2;BaseQRankSum=-0.334;ClippingRankSum=0.000;DP=71;ExcessHet=3.0103;FS=0.926;MLEAC=1;MLEAF=0.500;MQ=41.52;MQRankSum=-2.457;QD=15.18;ReadPosRankSum=-0.024;SOR=0.495	GT:AD:DP:GQ:PL	0/1:38,33:71:99:1106,0,1330
chrXVI	700685	.	G	A	258.77	PASS	AC=1;AF=0.500;AN=2;BaseQRankSum=0.378;ClippingRankSum=0.000;DP=43;ExcessHet=3.0103;FS=17.076;MLEAC=1;MLEAF=0.500;MQ=41.79;MQRankSum=0.606;QD=6.02;ReadPosRankSum=-1.114;SOR=4.003	GT:AD:DP:GQ:PL	0/1:33,10:43:99:287,0,1224
chrXVI	712700	.	C	T	915.77	PASS	AC=1;AF=0.500;AN=2;BaseQRankSum=-0.197;ClippingRankSum=0.000;DP=64;ExcessHet=3.0103;FS=0.955;MLEAC=1;MLEAF=0.500;MQ=41.49;MQRankSum=-1.058;QD=14.54;ReadPosRankSum=1.400;SOR=0.544	GT:AD:DP:GQ:PL	0/1:33,30:63:99:944,0,1107
chrXVI	743881	.	C	T	593.77	PASS	AC=1;AF=0.500;AN=2;BaseQRankSum=0.396;ClippingRankSum=0.000;DP=59;ExcessHet=3.0103;FS=7.450;MLEAC=1;MLEAF=0.500;MQ=41.50;MQRankSum=1.086;QD=10.06;ReadPosRankSum=0.114;SOR=1.663	GT:AD:DP:GQ:PL	0/1:38,21:59:99:622,0,1245
chrXVI	790003	.	C	T	1070.77	PASS	AC=1;AF=0.500;AN=2;BaseQRankSum=-2.101;ClippingRankSum=0.000;DP=63;ExcessHet=3.0103;FS=0.993;MLEAC=1;MLEAF=0.500;MQ=41.12;MQRankSum=-0.708;QD=17.00;ReadPosRankSum=0.222;SOR=0.902	GT:AD:DP:GQ:PL	0/1:27,36:63:99:1099,0,925
chrXVI	795895	.	C	T	632.77	PASS	AC=1;AF=0.500;AN=2;BaseQRankSum=1.640;ClippingRankSum=0.000;DP=44;ExcessHet=3.0103;FS=0.000;MLEAC=1;MLEAF=0.500;MQ=42.00;MQRankSum=0.000;QD=14.38;ReadPosRankSum=0.093;SOR=0.551	GT:AD:DP:GQ:PL	0/1:24,20:44:99:661,0,694
chrXVI	857068	.	C	T	691.77	PASS	AC=1;AF=0.500;AN=2;BaseQRankSum=0.381;ClippingRankSum=0.000;DP=42;ExcessHet=3.0103;FS=0.000;MLEAC=1;MLEAF=0.500;MQ=42.00;MQRankSum=0.000;QD=16.87;ReadPosRankSum=-0.403;SOR=0.593	GT:AD:DP:GQ:PL	0/1:20,21:41:99:720,0,626
chrXVI	918433	.	C	T	1019.77	PASS	AC=1;AF=0.500;AN=2;BaseQRankSum=-0.117;ClippingRankSum=0.000;DP=71;ExcessHet=3.0103;FS=0.915;MLEAC=1;MLEAF=0.500;MQ=41.92;MQRankSum=-0.644;QD=14.36;ReadPosRankSum=-0.099;SOR=0.573	GT:AD:DP:GQ:PL	0/1:37,34:71:99:1048,0,1203
chrXVI	935994	.	C	T	736.77	PASS	AC=1;AF=0.500;AN=2;BaseQRankSum=1.623;ClippingRankSum=0.000;DP=40;ExcessHet=3.0103;FS=1.278;MLEAC=1;MLEAF=0.500;MQ=42.00;MQRankSum=0.000;QD=18.42;ReadPosRankSum=0.765;SOR=1.091	GT:AD:DP:GQ:PL	0/1:19,21:40:99:765,0,662
