# Supplementary material for: Recombination Is Responsible for the Increased Recovery of Drug-Resistant Mutants with Hypermutated Genomes in Resting Yeast Diploids Expressing APOBEC Deaminases
Source: Front Genet. 2017 Dec 12;8:202. doi: 10.3389/fgene.2017.00202 (PMC5733079; doi:10.3389/fgene.2017.00202)
Supplement: Supplementary file 6 [file Data_Sheet_1.zip › APOBEC1_d3/N116-LAN210-Can-A1-NA-RUN7-D3_SNVs_final.vcf]

##fileformat=VCFv4.2
##FILTER=<ID=LowQual,Description="Low quality">
##FORMAT=<ID=AD,Number=R,Type=Integer,Description="Allelic depths for the ref and alt alleles in the order listed">
##FORMAT=<ID=DP,Number=1,Type=Integer,Description="Approximate read depth (reads with MQ=255 or with bad mates are filtered)">
##FORMAT=<ID=GQ,Number=1,Type=Integer,Description="Genotype Quality">
##FORMAT=<ID=GT,Number=1,Type=String,Description="Genotype">
##FORMAT=<ID=PL,Number=G,Type=Integer,Description="Normalized, Phred-scaled likelihoods for genotypes as defined in the VCF specification">
##GATKCommandLine.HaplotypeCaller=<ID=HaplotypeCaller,Version=3.8-0-ge9d806836,Date="Tue Sep 19 15:28:18 PDT 2017",Epoch=1505860098712,CommandLineOptions="analysis_type=HaplotypeCaller input_file=[N116-LAN210-Can-A1-NA-RUN7-D3_sorted_dedup_RG_realigned.bam] showFullBamList=false read_buffer_size=null read_filter=[] disable_read_filter=[] intervals=null excludeIntervals=[../../LAN210/20170903_LAN210_v0.10m_masked_v2.bed] interval_set_rule=UNION interval_merging=ALL interval_padding=0 reference_sequence=../../LAN210/LAN210_v0.10m.fasta nonDeterministicRandomSeed=false disableDithering=false maxRuntime=-1 maxRuntimeUnits=MINUTES downsampling_type=BY_SAMPLE downsample_to_fraction=null downsample_to_coverage=500 baq=OFF baqGapOpenPenalty=40.0 refactor_NDN_cigar_string=false fix_misencoded_quality_scores=false allow_potentially_misencoded_quality_scores=false useOriginalQualities=false defaultBaseQualities=-1 performanceLog=null BQSR=null quantize_quals=0 static_quantized_quals=null round_down_quantized=false disable_indel_quals=false emit_original_quals=false preserve_qscores_less_than=6 globalQScorePrior=-1.0 secondsBetweenProgressUpdates=10 validation_strictness=SILENT remove_program_records=false keep_program_records=false sample_rename_mapping_file=null unsafe=null use_jdk_deflater=false use_jdk_inflater=false disable_auto_index_creation_and_locking_when_reading_rods=false no_cmdline_in_header=false sites_only=false never_trim_vcf_format_field=false bcf=false bam_compression=null simplifyBAM=false disable_bam_indexing=false generate_md5=false num_threads=1 num_cpu_threads_per_data_thread=1 num_io_threads=0 monitorThreadEfficiency=false num_bam_file_handles=null read_group_black_list=null pedigree=[] pedigreeString=[] pedigreeValidationType=STRICT allow_intervals_with_unindexed_bam=false generateShadowBCF=false variant_index_type=DYNAMIC_SEEK variant_index_parameter=-1 reference_window_stop=0 phone_home= gatk_key=null tag=NA logging_level=INFO log_to_file=null help=false version=false out=/media/artem/artem_second/20170727_RUN8/Project_Stepchenkova/reanalyze_RUN7/N116-LAN210-Can-A1-NA-RUN7-D3/N116-LAN210-Can-A1-NA-RUN7-D3.vcf likelihoodCalculationEngine=PairHMM heterogeneousKmerSizeResolution=COMBO_MIN dbsnp=(RodBinding name= source=UNBOUND) dontTrimActiveRegions=false maxDiscARExtension=25 maxGGAARExtension=300 paddingAroundIndels=150 paddingAroundSNPs=20 comp=[] annotation=[] excludeAnnotation=[] group=[StandardAnnotation, StandardHCAnnotation] debug=false useFilteredReadsForAnnotations=false emitRefConfidence=NONE bamOutput=null bamWriterType=CALLED_HAPLOTYPES emitDroppedReads=false disableOptimizations=false annotateNDA=false useNewAFCalculator=false heterozygosity=0.001 indel_heterozygosity=1.25E-4 heterozygosity_stdev=0.01 standard_min_confidence_threshold_for_calling=10.0 standard_min_confidence_threshold_for_emitting=30.0 max_alternate_alleles=6 max_genotype_count=1024 max_num_PL_values=100 input_prior=[] sample_ploidy=2 genotyping_mode=DISCOVERY alleles=(RodBinding name= source=UNBOUND) contamination_fraction_to_filter=0.0 contamination_fraction_per_sample_file=null p_nonref_model=null exactcallslog=null output_mode=EMIT_VARIANTS_ONLY allSitePLs=false gcpHMM=10 pair_hmm_implementation=FASTEST_AVAILABLE phredScaledGlobalReadMismappingRate=45 noFpga=false nativePairHmmThreads=1 useDoublePrecision=false sample_name=null kmerSize=[10, 25] dontIncreaseKmerSizesForCycles=false allowNonUniqueKmersInRef=false numPruningSamples=1 recoverDanglingHeads=false doNotRecoverDanglingBranches=false minDanglingBranchLength=4 consensus=false maxNumHaplotypesInPopulation=128 errorCorrectKmers=false minPruning=2 debugGraphTransformations=false allowCyclesInKmerGraphToGeneratePaths=false graphOutput=null kmerLengthForReadErrorCorrection=25 minObservationsForKmerToBeSolid=20 GVCFGQBands=[1, 2, 3, 4, 5, 6, 7, 8, 9, 10, 11, 12, 13, 14, 15, 16, 17, 18, 19, 20, 21, 22, 23, 24, 25, 26, 27, 28, 29, 30, 31, 32, 33, 34, 35, 36, 37, 38, 39, 40, 41, 42, 43, 44, 45, 46, 47, 48, 49, 50, 51, 52, 53, 54, 55, 56, 57, 58, 59, 60, 70, 80, 90, 99] indelSizeToEliminateInRefModel=10 min_base_quality_score=10 includeUmappedReads=false useAllelesTrigger=false doNotRunPhysicalPhasing=true keepRG=null justDetermineActiveRegions=false dontGenotype=false dontUseSoftClippedBases=false captureAssemblyFailureBAM=false errorCorrectReads=false pcr_indel_model=CONSERVATIVE maxReadsInRegionPerSample=10000 minReadsPerAlignmentStart=10 mergeVariantsViaLD=false activityProfileOut=null activeRegionOut=null activeRegionIn=null activeRegionExtension=null forceActive=false activeRegionMaxSize=null bandPassSigma=null maxReadsInMemoryPerSample=30000 maxTotalReadsInMemory=10000000 maxProbPropagationDistance=50 activeProbabilityThreshold=0.002 min_mapping_quality_score=20 filter_reads_with_N_cigar=false filter_mismatching_base_and_quals=false filter_bases_not_stored=false">
##GATKCommandLine.SelectVariants=<ID=SelectVariants,Version=3.8-0-ge9d806836,Date="Tue Sep 19 15:31:38 PDT 2017",Epoch=1505860298713,CommandLineOptions="analysis_type=SelectVariants input_file=[] showFullBamList=false read_buffer_size=null read_filter=[] disable_read_filter=[] intervals=null excludeIntervals=null interval_set_rule=UNION interval_merging=ALL interval_padding=0 reference_sequence=../../LAN210/LAN210_v0.10m.fasta nonDeterministicRandomSeed=false disableDithering=false maxRuntime=-1 maxRuntimeUnits=MINUTES downsampling_type=BY_SAMPLE downsample_to_fraction=null downsample_to_coverage=1000 baq=OFF baqGapOpenPenalty=40.0 refactor_NDN_cigar_string=false fix_misencoded_quality_scores=false allow_potentially_misencoded_quality_scores=false useOriginalQualities=false defaultBaseQualities=-1 performanceLog=null BQSR=null quantize_quals=0 static_quantized_quals=null round_down_quantized=false disable_indel_quals=false emit_original_quals=false preserve_qscores_less_than=6 globalQScorePrior=-1.0 secondsBetweenProgressUpdates=10 validation_strictness=SILENT remove_program_records=false keep_program_records=false sample_rename_mapping_file=null unsafe=null use_jdk_deflater=false use_jdk_inflater=false disable_auto_index_creation_and_locking_when_reading_rods=false no_cmdline_in_header=false sites_only=false never_trim_vcf_format_field=false bcf=false bam_compression=null simplifyBAM=false disable_bam_indexing=false generate_md5=false num_threads=1 num_cpu_threads_per_data_thread=1 num_io_threads=0 monitorThreadEfficiency=false num_bam_file_handles=null read_group_black_list=null pedigree=[] pedigreeString=[] pedigreeValidationType=STRICT allow_intervals_with_unindexed_bam=false generateShadowBCF=false variant_index_type=DYNAMIC_SEEK variant_index_parameter=-1 reference_window_stop=0 phone_home= gatk_key=null tag=NA logging_level=INFO log_to_file=null help=false version=false variant=(RodBinding name=variant source=N116-LAN210-Can-A1-NA-RUN7-D3.vcf) discordance=(RodBinding name= source=UNBOUND) concordance=(RodBinding name= source=UNBOUND) out=/media/artem/artem_second/20170727_RUN8/Project_Stepchenkova/reanalyze_RUN7/N116-LAN210-Can-A1-NA-RUN7-D3/N116-LAN210-Can-A1-NA-RUN7-D3_SNVs.vcf sample_name=[] sample_expressions=null sample_file=null exclude_sample_name=[] exclude_sample_file=[] exclude_sample_expressions=[] selectexpressions=[] invertselect=false excludeNonVariants=false excludeFiltered=false preserveAlleles=false removeUnusedAlternates=false restrictAllelesTo=ALL keepOriginalAC=false keepOriginalDP=false mendelianViolation=false invertMendelianViolation=false mendelianViolationQualThreshold=0.0 select_random_fraction=0.0 remove_fraction_genotypes=0.0 selectTypeToInclude=[SNP] selectTypeToExclude=[] keepIDs=null excludeIDs=null fullyDecode=false justRead=false maxIndelSize=2147483647 minIndelSize=0 maxFilteredGenotypes=2147483647 minFilteredGenotypes=0 maxFractionFilteredGenotypes=1.0 minFractionFilteredGenotypes=0.0 maxNOCALLnumber=2147483647 maxNOCALLfraction=1.0 setFilteredGtToNocall=false ALLOW_NONOVERLAPPING_COMMAND_LINE_SAMPLES=false forceValidOutput=false filter_reads_with_N_cigar=false filter_mismatching_base_and_quals=false filter_bases_not_stored=false">
##INFO=<ID=AC,Number=A,Type=Integer,Description="Allele count in genotypes, for each ALT allele, in the same order as listed">
##INFO=<ID=AF,Number=A,Type=Float,Description="Allele Frequency, for each ALT allele, in the same order as listed">
##INFO=<ID=AN,Number=1,Type=Integer,Description="Total number of alleles in called genotypes">
##INFO=<ID=BaseQRankSum,Number=1,Type=Float,Description="Z-score from Wilcoxon rank sum test of Alt Vs. Ref base qualities">
##INFO=<ID=ClippingRankSum,Number=1,Type=Float,Description="Z-score From Wilcoxon rank sum test of Alt vs. Ref number of hard clipped bases">
##INFO=<ID=DP,Number=1,Type=Integer,Description="Approximate read depth; some reads may have been filtered">
##INFO=<ID=DS,Number=0,Type=Flag,Description="Were any of the samples downsampled?">
##INFO=<ID=ExcessHet,Number=1,Type=Float,Description="Phred-scaled p-value for exact test of excess heterozygosity">
##INFO=<ID=FS,Number=1,Type=Float,Description="Phred-scaled p-value using Fisher's exact test to detect strand bias">
##INFO=<ID=HaplotypeScore,Number=1,Type=Float,Description="Consistency of the site with at most two segregating haplotypes">
##INFO=<ID=InbreedingCoeff,Number=1,Type=Float,Description="Inbreeding coefficient as estimated from the genotype likelihoods per-sample when compared against the Hardy-Weinberg expectation">
##INFO=<ID=MLEAC,Number=A,Type=Integer,Description="Maximum likelihood expectation (MLE) for the allele counts (not necessarily the same as the AC), for each ALT allele, in the same order as listed">
##INFO=<ID=MLEAF,Number=A,Type=Float,Description="Maximum likelihood expectation (MLE) for the allele frequency (not necessarily the same as the AF), for each ALT allele, in the same order as listed">
##INFO=<ID=MQ,Number=1,Type=Float,Description="RMS Mapping Quality">
##INFO=<ID=MQRankSum,Number=1,Type=Float,Description="Z-score From Wilcoxon rank sum test of Alt vs. Ref read mapping qualities">
##INFO=<ID=QD,Number=1,Type=Float,Description="Variant Confidence/Quality by Depth">
##INFO=<ID=ReadPosRankSum,Number=1,Type=Float,Description="Z-score from Wilcoxon rank sum test of Alt vs. Ref read position bias">
##INFO=<ID=SOR,Number=1,Type=Float,Description="Symmetric Odds Ratio of 2x2 contingency table to detect strand bias">
##contig=<ID=chrI,length=198855>
##contig=<ID=chrII,length=810456>
##contig=<ID=chrIII,length=316501>
##contig=<ID=chrIV,length=1516959>
##contig=<ID=chrV,length=570663>
##contig=<ID=chrVI,length=270116>
##contig=<ID=chrVII,length=1084724>
##contig=<ID=chrVIII,length=557320>
##contig=<ID=chrIX,length=433988>
##contig=<ID=chrX,length=745688>
##contig=<ID=chrXI,length=666767>
##contig=<ID=chrXII,length=1065113>
##contig=<ID=chrXIII,length=917121>
##contig=<ID=chrXIV,length=784078>
##contig=<ID=chrXV,length=1078147>
##contig=<ID=chrXVI,length=943466>
##contig=<ID=mt,length=85611>
##reference=file:///media/artem/artem_second/20170727_RUN8/Project_Stepchenkova/reanalyze_RUN7/N116-LAN210-Can-A1-NA-RUN7-D3/../../LAN210/LAN210_v0.10m.fasta
##source=SelectVariants
#CHROM	POS	ID	REF	ALT	QUAL	FILTER	INFO	FORMAT	N116-LAN210-Can-A1-NA-RUN7-D3
chrII	18065	.	G	A	566.77	PASS	AC=1;AF=0.500;AN=2;BaseQRankSum=-1.096;ClippingRankSum=0.000;DP=41;ExcessHet=3.0103;FS=0.000;MLEAC=1;MLEAF=0.500;MQ=41.19;MQRankSum=-2.102;QD=13.82;ReadPosRankSum=-0.471;SOR=0.641	GT:AD:DP:GQ:PL	0/1:21,20:41:99:595,0,758
chrII	38041	.	C	T	474.77	PASS	AC=1;AF=0.500;AN=2;BaseQRankSum=-0.482;ClippingRankSum=0.000;DP=22;ExcessHet=3.0103;FS=1.875;MLEAC=1;MLEAF=0.500;MQ=42.00;MQRankSum=0.000;QD=21.58;ReadPosRankSum=-0.536;SOR=0.265	GT:AD:DP:GQ:PL	0/1:8,14:22:99:503,0,266
chrII	83461	.	T	C	184.77	PASS	AC=1;AF=0.500;AN=2;BaseQRankSum=-1.457;ClippingRankSum=0.000;DP=34;ExcessHet=3.0103;FS=19.762;MLEAC=1;MLEAF=0.500;MQ=41.94;MQRankSum=0.582;QD=5.43;ReadPosRankSum=-4.104;SOR=4.169	GT:AD:DP:GQ:PL	0/1:27,7:34:99:213,0,1334
chrII	87991	.	C	T	329.77	PASS	AC=1;AF=0.500;AN=2;BaseQRankSum=-0.381;ClippingRankSum=0.000;DP=21;ExcessHet=3.0103;FS=5.076;MLEAC=1;MLEAF=0.500;MQ=41.91;MQRankSum=1.049;QD=15.70;ReadPosRankSum=0.694;SOR=0.124	GT:AD:DP:GQ:PL	0/1:11,10:21:99:358,0,414
chrII	115245	.	G	A	537.77	PASS	AC=1;AF=0.500;AN=2;BaseQRankSum=1.283;ClippingRankSum=0.000;DP=28;ExcessHet=3.0103;FS=0.000;MLEAC=1;MLEAF=0.500;MQ=40.81;MQRankSum=0.348;QD=19.21;ReadPosRankSum=0.717;SOR=0.534	GT:AD:DP:GQ:PL	0/1:11,17:28:99:566,0,325
chrII	251117	.	G	A	798.77	PASS	AC=1;AF=0.500;AN=2;BaseQRankSum=-0.987;ClippingRankSum=0.000;DP=44;ExcessHet=3.0103;FS=4.451;MLEAC=1;MLEAF=0.500;MQ=41.91;MQRankSum=-1.215;QD=18.15;ReadPosRankSum=-0.275;SOR=1.460	GT:AD:DP:GQ:PL	0/1:19,25:44:99:827,0,679
chrII	610305	.	G	A	316.77	PASS	AC=1;AF=0.500;AN=2;BaseQRankSum=-0.871;ClippingRankSum=0.000;DP=27;ExcessHet=3.0103;FS=0.000;MLEAC=1;MLEAF=0.500;MQ=41.40;MQRankSum=1.197;QD=12.18;ReadPosRankSum=0.608;SOR=0.495	GT:AD:DP:GQ:PL	0/1:16,10:26:99:345,0,595
chrIII	137687	.	C	T	220.77	PASS	AC=1;AF=0.500;AN=2;BaseQRankSum=-1.161;ClippingRankSum=0.000;DP=26;ExcessHet=3.0103;FS=0.000;MLEAC=1;MLEAF=0.500;MQ=41.85;MQRankSum=1.292;QD=8.49;ReadPosRankSum=0.064;SOR=0.766	GT:AD:DP:GQ:PL	0/1:15,11:26:99:249,0,431
chrIII	176543	.	C	T	262.77	PASS	AC=1;AF=0.500;AN=2;BaseQRankSum=0.327;ClippingRankSum=0.000;DP=18;ExcessHet=3.0103;FS=9.294;MLEAC=1;MLEAF=0.500;MQ=41.89;MQRankSum=-1.006;QD=14.60;ReadPosRankSum=-0.317;SOR=0.039	GT:AD:DP:GQ:PL	0/1:10,8:18:99:291,0,375
chrIII	178266	.	C	T	387.77	PASS	AC=1;AF=0.500;AN=2;BaseQRankSum=-0.951;ClippingRankSum=0.000;DP=35;ExcessHet=3.0103;FS=1.775;MLEAC=1;MLEAF=0.500;MQ=41.15;MQRankSum=-0.251;QD=11.08;ReadPosRankSum=0.458;SOR=0.336	GT:AD:DP:GQ:PL	0/1:21,14:35:99:416,0,757
chrIII	178285	.	C	T	420.77	PASS	AC=1;AF=0.500;AN=2;BaseQRankSum=-0.227;ClippingRankSum=0.000;DP=35;ExcessHet=3.0103;FS=1.775;MLEAC=1;MLEAF=0.500;MQ=41.15;MQRankSum=-0.251;QD=12.02;ReadPosRankSum=-0.164;SOR=0.336	GT:AD:DP:GQ:PL	0/1:21,14:35:99:449,0,801
chrIV	43979	.	C	T	406.77	PASS	AC=1;AF=0.500;AN=2;BaseQRankSum=1.151;ClippingRankSum=0.000;DP=16;ExcessHet=3.0103;FS=9.859;MLEAC=1;MLEAF=0.500;MQ=42.00;MQRankSum=0.000;QD=27.12;ReadPosRankSum=-0.772;SOR=0.337	GT:AD:DP:GQ:PL	0/1:4,11:15:99:435,0,123
chrIV	229816	.	C	T	515.77	PASS	AC=1;AF=0.500;AN=2;BaseQRankSum=1.417;ClippingRankSum=0.000;DP=31;ExcessHet=3.0103;FS=3.192;MLEAC=1;MLEAF=0.500;MQ=41.52;MQRankSum=-0.968;QD=16.64;ReadPosRankSum=1.784;SOR=0.513	GT:AD:DP:GQ:PL	0/1:16,15:31:99:544,0,574
chrIV	446779	.	C	T	513.77	PASS	AC=1;AF=0.500;AN=2;BaseQRankSum=-1.401;ClippingRankSum=0.000;DP=37;ExcessHet=3.0103;FS=2.944;MLEAC=1;MLEAF=0.500;MQ=41.62;MQRankSum=1.081;QD=13.89;ReadPosRankSum=0.370;SOR=0.301	GT:AD:DP:GQ:PL	0/1:18,19:37:99:542,0,573
chrIV	523279	.	C	T	347.77	PASS	AC=1;AF=0.500;AN=2;BaseQRankSum=0.571;ClippingRankSum=0.000;DP=24;ExcessHet=3.0103;FS=0.000;MLEAC=1;MLEAF=0.500;MQ=42.00;MQRankSum=0.000;QD=14.49;ReadPosRankSum=0.869;SOR=0.760	GT:AD:DP:GQ:PL	0/1:13,11:24:99:376,0,465
chrIV	551412	.	G	A	443.77	PASS	AC=1;AF=0.500;AN=2;BaseQRankSum=0.248;ClippingRankSum=0.000;DP=32;ExcessHet=3.0103;FS=1.475;MLEAC=1;MLEAF=0.500;MQ=41.56;MQRankSum=1.002;QD=13.87;ReadPosRankSum=-0.205;SOR=0.361	GT:AD:DP:GQ:PL	0/1:17,15:32:99:472,0,477
chrIV	730913	.	G	A	280.77	PASS	AC=1;AF=0.500;AN=2;BaseQRankSum=-0.976;ClippingRankSum=0.000;DP=47;ExcessHet=3.0103;FS=7.646;MLEAC=1;MLEAF=0.500;MQ=41.69;MQRankSum=0.572;QD=5.97;ReadPosRankSum=-3.142;SOR=2.734	GT:AD:DP:GQ:PL	0/1:37,10:47:99:309,0,2656
chrIV	902631	.	C	T	250.77	PASS	AC=1;AF=0.500;AN=2;BaseQRankSum=-0.034;ClippingRankSum=0.000;DP=22;ExcessHet=3.0103;FS=4.123;MLEAC=1;MLEAF=0.500;MQ=42.00;MQRankSum=0.000;QD=11.40;ReadPosRankSum=1.557;SOR=1.255	GT:AD:DP:GQ:PL	0/1:13,9:22:99:279,0,467
chrIV	1445583	.	G	A	1200.77	PASS	AC=2;AF=1.00;AN=2;DP=32;ExcessHet=3.0103;FS=0.000;MLEAC=2;MLEAF=1.00;MQ=42.00;QD=26.11;SOR=1.681	GT:AD:DP:GQ:PL	1/1:0,32:32:96:1229,96,0
chrV	32488	.	G	A	646.77	PASS	AC=2;AF=1.00;AN=2;DP=15;ExcessHet=3.0103;FS=0.000;MLEAC=2;MLEAF=1.00;MQ=42.00;QD=33.61;SOR=0.818	GT:AD:DP:GQ:PL	1/1:0,15:15:45:675,45,0
chrV	32489	.	G	A	646.77	PASS	AC=2;AF=1.00;AN=2;DP=15;ExcessHet=3.0103;FS=0.000;MLEAC=2;MLEAF=1.00;MQ=42.00;QD=28.48;SOR=0.818	GT:AD:DP:GQ:PL	1/1:0,15:15:45:675,45,0
chrV	303428	.	G	A	73.77	PASS	AC=1;AF=0.500;AN=2;BaseQRankSum=-0.886;ClippingRankSum=0.000;DP=11;ExcessHet=3.0103;FS=3.090;MLEAC=1;MLEAF=0.500;MQ=41.64;MQRankSum=-1.922;QD=6.71;ReadPosRankSum=-1.200;SOR=2.093	GT:AD:DP:GQ:PL	0/1:8,3:11:99:102,0,1228
chrV	303439	.	T	A	76.77	PASS	AC=1;AF=0.500;AN=2;BaseQRankSum=-1.501;ClippingRankSum=0.000;DP=10;ExcessHet=3.0103;FS=3.233;MLEAC=1;MLEAF=0.500;MQ=41.61;MQRankSum=-1.834;QD=7.68;SOR=2.419	GT:AD:DP:GQ:PL	0/1:7,3:10:99:105,0,1124
chrV	416396	.	C	T	399.77	PASS	AC=2;AF=1.00;AN=2;DP=11;ExcessHet=3.0103;FS=0.000;MLEAC=2;MLEAF=1.00;MQ=42.00;QD=26.66;SOR=1.802	GT:AD:DP:GQ:PL	1/1:0,11:11:33:428,33,0
chrVI	54517	.	C	T	585.77	PASS	AC=1;AF=0.500;AN=2;BaseQRankSum=1.759;ClippingRankSum=0.000;DP=31;ExcessHet=3.0103;FS=1.525;MLEAC=1;MLEAF=0.500;MQ=41.94;MQRankSum=-0.728;QD=18.90;ReadPosRankSum=-2.482;SOR=1.075	GT:AD:DP:GQ:PL	0/1:12,19:31:99:614,0,291
chrVI	145532	.	C	T	239.77	PASS	AC=1;AF=0.500;AN=2;BaseQRankSum=-0.408;ClippingRankSum=0.000;DP=18;ExcessHet=3.0103;FS=16.052;MLEAC=1;MLEAF=0.500;MQ=42.00;MQRankSum=0.000;QD=13.32;ReadPosRankSum=0.559;SOR=2.788	GT:AD:DP:GQ:PL	0/1:10,8:18:99:268,0,373
chrVII	85201	.	G	A	334.77	PASS	AC=1;AF=0.500;AN=2;BaseQRankSum=-1.685;ClippingRankSum=0.000;DP=22;ExcessHet=3.0103;FS=4.123;MLEAC=1;MLEAF=0.500;MQ=42.00;MQRankSum=0.000;QD=15.94;ReadPosRankSum=-1.285;SOR=0.744	GT:AD:DP:GQ:PL	0/1:9,12:21:99:363,0,323
chrVII	175195	.	G	A	317.77	PASS	AC=1;AF=0.500;AN=2;BaseQRankSum=-0.198;ClippingRankSum=0.000;DP=23;ExcessHet=3.0103;FS=0.000;MLEAC=1;MLEAF=0.500;MQ=41.38;MQRankSum=-1.052;QD=13.82;ReadPosRankSum=-0.034;SOR=0.627	GT:AD:DP:GQ:PL	0/1:13,10:23:99:346,0,494
chrVII	257109	.	G	A	378.77	PASS	AC=1;AF=0.500;AN=2;BaseQRankSum=0.814;ClippingRankSum=0.000;DP=22;ExcessHet=3.0103;FS=1.603;MLEAC=1;MLEAF=0.500;MQ=42.00;MQRankSum=0.000;QD=17.22;ReadPosRankSum=-1.599;SOR=0.412	GT:AD:DP:GQ:PL	0/1:10,12:22:99:407,0,326
chrVII	384774	.	T	C	881.77	PASS	AC=1;AF=0.500;AN=2;BaseQRankSum=-0.646;ClippingRankSum=0.000;DP=48;ExcessHet=3.0103;FS=0.000;MLEAC=1;MLEAF=0.500;MQ=41.31;MQRankSum=-0.946;QD=18.37;ReadPosRankSum=-5.454;SOR=0.549	GT:AD:DP:GQ:PL	0/1:24,24:48:99:910,0,1663
chrVII	384775	.	G	A	881.77	PASS	AC=1;AF=0.500;AN=2;BaseQRankSum=0.063;ClippingRankSum=0.000;DP=48;ExcessHet=3.0103;FS=0.000;MLEAC=1;MLEAF=0.500;MQ=41.31;MQRankSum=-0.946;QD=18.37;ReadPosRankSum=-5.545;SOR=0.549	GT:AD:DP:GQ:PL	0/1:24,24:48:99:910,0,1663
chrVII	497033	.	G	A	81.77	PASS	AC=1;AF=0.500;AN=2;BaseQRankSum=-0.842;ClippingRankSum=0.000;DP=7;ExcessHet=3.0103;FS=3.680;MLEAC=1;MLEAF=0.500;MQ=42.00;MQRankSum=0.000;QD=11.68;ReadPosRankSum=-0.328;SOR=0.086	GT:AD:DP:GQ:PL	0/1:4,3:7:99:110,0,157
chrVII	531652	.	C	T	486.77	PASS	AC=1;AF=0.500;AN=2;BaseQRankSum=0.164;ClippingRankSum=0.000;DP=38;ExcessHet=3.0103;FS=7.052;MLEAC=1;MLEAF=0.500;MQ=42.00;MQRankSum=0.000;QD=12.81;ReadPosRankSum=-3.352;SOR=1.711	GT:AD:DP:GQ:PL	0/1:21,17:38:99:515,0,675
chrVII	608043	.	G	A	393.77	PASS	AC=1;AF=0.500;AN=2;BaseQRankSum=0.563;ClippingRankSum=0.000;DP=33;ExcessHet=3.0103;FS=0.000;MLEAC=1;MLEAF=0.500;MQ=41.94;MQRankSum=0.868;QD=11.93;ReadPosRankSum=0.398;SOR=0.486	GT:AD:DP:GQ:PL	0/1:20,13:33:99:422,0,691
chrVII	648962	.	G	A	215.77	PASS	AC=1;AF=0.500;AN=2;BaseQRankSum=0.070;ClippingRankSum=0.000;DP=23;ExcessHet=3.0103;FS=6.550;MLEAC=1;MLEAF=0.500;MQ=41.36;MQRankSum=0.822;QD=9.38;ReadPosRankSum=0.251;SOR=0.935	GT:AD:DP:GQ:PL	0/1:15,8:23:99:244,0,562
chrVII	910349	.	G	A	185.77	PASS	AC=1;AF=0.500;AN=2;BaseQRankSum=-0.843;ClippingRankSum=0.000;DP=26;ExcessHet=3.0103;FS=5.197;MLEAC=1;MLEAF=0.500;MQ=41.43;MQRankSum=0.808;QD=7.14;ReadPosRankSum=-0.525;SOR=0.102	GT:AD:DP:GQ:PL	0/1:17,9:26:99:214,0,549
chrVII	1026902	.	G	A	388.77	PASS	AC=1;AF=0.500;AN=2;BaseQRankSum=1.297;ClippingRankSum=0.000;DP=29;ExcessHet=3.0103;FS=1.520;MLEAC=1;MLEAF=0.500;MQ=41.51;MQRankSum=0.938;QD=13.88;ReadPosRankSum=0.571;SOR=1.123	GT:AD:DP:GQ:PL	0/1:16,12:28:99:417,0,488
chrVII	1068927	.	A	T	691.77	PASS	AC=1;AF=0.500;AN=2;BaseQRankSum=-2.091;ClippingRankSum=0.000;DP=83;ExcessHet=3.0103;FS=7.458;MLEAC=1;MLEAF=0.500;MQ=40.73;MQRankSum=-1.038;QD=8.44;ReadPosRankSum=-4.504;SOR=1.795	GT:AD:DP:GQ:PL	0/1:60,22:82:99:720,0,2942
chrVII	1068928	.	C	T	691.77	PASS	AC=1;AF=0.500;AN=2;BaseQRankSum=-1.197;ClippingRankSum=0.000;DP=83;ExcessHet=3.0103;FS=7.496;MLEAC=1;MLEAF=0.500;MQ=40.73;MQRankSum=-1.151;QD=8.44;ReadPosRankSum=-3.830;SOR=1.776	GT:AD:DP:GQ:PL	0/1:61,21:82:99:720,0,2942
chrVIII	47008	.	G	A	708.77	PASS	AC=1;AF=0.500;AN=2;BaseQRankSum=0.504;ClippingRankSum=0.000;DP=53;ExcessHet=3.0103;FS=1.083;MLEAC=1;MLEAF=0.500;MQ=41.61;MQRankSum=-1.410;QD=13.37;ReadPosRankSum=-0.067;SOR=0.920	GT:AD:DP:GQ:PL	0/1:32,21:53:99:737,0,1178
chrVIII	508722	.	G	A	296.77	PASS	AC=1;AF=0.500;AN=2;BaseQRankSum=-0.829;ClippingRankSum=0.000;DP=28;ExcessHet=3.0103;FS=0.000;MLEAC=1;MLEAF=0.500;MQ=41.86;MQRankSum=-1.739;QD=10.60;ReadPosRankSum=1.192;SOR=0.775	GT:AD:DP:GQ:PL	0/1:17,11:28:99:325,0,598
chrIX	245776	.	G	A	207.77	PASS	AC=1;AF=0.500;AN=2;BaseQRankSum=-1.509;ClippingRankSum=0.000;DP=16;ExcessHet=3.0103;FS=3.233;MLEAC=1;MLEAF=0.500;MQ=42.00;MQRankSum=0.000;QD=12.99;ReadPosRankSum=-0.161;SOR=2.303	GT:AD:DP:GQ:PL	0/1:9,7:16:99:236,0,335
chrIX	278352	.	C	T	426.77	PASS	AC=1;AF=0.500;AN=2;BaseQRankSum=0.028;ClippingRankSum=0.000;DP=25;ExcessHet=3.0103;FS=4.222;MLEAC=1;MLEAF=0.500;MQ=42.00;MQRankSum=0.000;QD=17.07;ReadPosRankSum=0.624;SOR=0.155	GT:AD:DP:GQ:PL	0/1:12,13:25:99:455,0,436
chrIX	388560	.	A	G	601.77	PASS	AC=1;AF=0.500;AN=2;BaseQRankSum=-2.449;ClippingRankSum=0.000;DP=29;ExcessHet=3.0103;FS=9.640;MLEAC=1;MLEAF=0.500;MQ=40.09;MQRankSum=-5.105;QD=20.75;ReadPosRankSum=-4.418;SOR=2.651	GT:AD:DP:GQ:PL	0/1:14,15:29:99:630,0,1078
chrX	82793	.	G	A	502.77	PASS	AC=1;AF=0.500;AN=2;BaseQRankSum=0.097;ClippingRankSum=0.000;DP=36;ExcessHet=3.0103;FS=2.873;MLEAC=1;MLEAF=0.500;MQ=42.00;MQRankSum=0.000;QD=13.97;ReadPosRankSum=-2.380;SOR=1.058	GT:AD:DP:GQ:PL	0/1:21,15:36:99:531,0,792
chrX	405350	.	C	G	184.77	PASS	AC=1;AF=0.500;AN=2;BaseQRankSum=-1.907;ClippingRankSum=0.000;DP=34;ExcessHet=3.0103;FS=11.590;MLEAC=1;MLEAF=0.500;MQ=40.37;MQRankSum=-3.497;QD=5.43;ReadPosRankSum=-3.740;SOR=3.493	GT:AD:DP:GQ:PL	0/1:27,7:34:99:213,0,4405
chrX	405351	.	G	A	184.77	PASS	AC=1;AF=0.500;AN=2;BaseQRankSum=-1.757;ClippingRankSum=0.000;DP=34;ExcessHet=3.0103;FS=11.590;MLEAC=1;MLEAF=0.500;MQ=40.37;MQRankSum=-3.497;QD=5.43;ReadPosRankSum=-4.019;SOR=3.493	GT:AD:DP:GQ:PL	0/1:27,7:34:99:213,0,4405
chrX	417252	.	T	C	160.77	PASS	AC=1;AF=0.500;AN=2;BaseQRankSum=-0.441;ClippingRankSum=0.000;DP=26;ExcessHet=3.0103;FS=11.977;MLEAC=1;MLEAF=0.500;MQ=42.00;MQRankSum=0.000;QD=6.18;ReadPosRankSum=-2.928;SOR=3.556	GT:AD:DP:GQ:PL	0/1:20,6:26:99:189,0,1516
chrX	470255	.	C	T	216.77	PASS	AC=1;AF=0.500;AN=2;BaseQRankSum=-0.902;ClippingRankSum=0.000;DP=17;ExcessHet=3.0103;FS=0.000;MLEAC=1;MLEAF=0.500;MQ=42.00;MQRankSum=0.000;QD=13.55;ReadPosRankSum=0.126;SOR=1.022	GT:AD:DP:GQ:PL	0/1:7,9:16:99:245,0,207
chrX	646473	.	G	A	412.77	PASS	AC=1;AF=0.500;AN=2;BaseQRankSum=-3.503;ClippingRankSum=0.000;DP=33;ExcessHet=3.0103;FS=0.000;MLEAC=1;MLEAF=0.500;MQ=41.45;MQRankSum=-0.263;QD=12.90;ReadPosRankSum=-1.301;SOR=0.914	GT:AD:DP:GQ:PL	0/1:14,18:32:99:441,0,485
chrXI	146045	.	G	C	233.77	PASS	AC=1;AF=0.500;AN=2;BaseQRankSum=-1.571;ClippingRankSum=0.000;DP=33;ExcessHet=3.0103;FS=16.693;MLEAC=1;MLEAF=0.500;MQ=41.92;MQRankSum=0.391;QD=7.08;ReadPosRankSum=-4.119;SOR=3.034	GT:AD:DP:GQ:PL	0/1:24,9:33:99:262,0,869
chrXI	146056	.	A	G	502.77	PASS	AC=1;AF=0.500;AN=2;BaseQRankSum=-0.966;ClippingRankSum=0.000;DP=41;ExcessHet=3.0103;FS=3.174;MLEAC=1;MLEAF=0.500;MQ=41.50;MQRankSum=-2.577;QD=12.26;ReadPosRankSum=-3.709;SOR=1.473	GT:AD:DP:GQ:PL	0/1:28,13:41:99:531,0,990
chrXI	146062	.	A	G	337.77	PASS	AC=1;AF=0.500;AN=2;BaseQRankSum=-0.975;ClippingRankSum=0.000;DP=42;ExcessHet=3.0103;FS=3.444;MLEAC=1;MLEAF=0.500;MQ=40.82;MQRankSum=-2.662;QD=8.04;ReadPosRankSum=-4.094;SOR=1.532	GT:AD:DP:GQ:PL	0/1:29,13:42:99:366,0,1634
chrXI	146076	.	G	A	1041.77	PASS	AC=1;AF=0.500;AN=2;BaseQRankSum=-4.339;ClippingRankSum=0.000;DP=63;ExcessHet=3.0103;FS=1.125;MLEAC=1;MLEAF=0.500;MQ=40.65;MQRankSum=-4.069;QD=16.54;ReadPosRankSum=-4.922;SOR=0.909	GT:AD:DP:GQ:PL	0/1:35,28:63:99:1070,0,1729
chrXI	146077	.	T	C	1041.77	PASS	AC=1;AF=0.500;AN=2;BaseQRankSum=-1.559;ClippingRankSum=0.000;DP=63;ExcessHet=3.0103;FS=1.125;MLEAC=1;MLEAF=0.500;MQ=40.65;MQRankSum=-4.069;QD=16.54;ReadPosRankSum=-4.601;SOR=0.909	GT:AD:DP:GQ:PL	0/1:35,28:63:99:1070,0,1729
chrXI	146091	.	T	C	458.77	PASS	AC=1;AF=0.500;AN=2;BaseQRankSum=-2.447;ClippingRankSum=0.000;DP=67;ExcessHet=3.0103;FS=0.000;MLEAC=1;MLEAF=0.500;MQ=40.32;MQRankSum=-4.245;QD=6.85;ReadPosRankSum=-3.292;SOR=0.565	GT:AD:DP:GQ:PL	0/1:47,20:67:99:487,0,1701
chrXI	421452	.	G	A	222.84	PASS	AC=2;AF=1.00;AN=2;DP=6;ExcessHet=3.0103;FS=0.000;MLEAC=2;MLEAF=1.00;MQ=42.00;QD=32.50;SOR=3.912	GT:AD:DP:GQ:PL	1/1:0,6:6:18:251,18,0
chrXII	253452	.	G	A	196.77	PASS	AC=1;AF=0.500;AN=2;BaseQRankSum=2.258;ClippingRankSum=0.000;DP=30;ExcessHet=3.0103;FS=11.957;MLEAC=1;MLEAF=0.500;MQ=41.39;MQRankSum=-1.837;QD=6.56;ReadPosRankSum=-1.883;SOR=3.702	GT:AD:DP:GQ:PL	0/1:23,7:30:99:225,0,1616
chrXII	366259	.	G	A	274.77	PASS	AC=1;AF=0.500;AN=2;BaseQRankSum=-1.112;ClippingRankSum=0.000;DP=23;ExcessHet=3.0103;FS=3.834;MLEAC=1;MLEAF=0.500;MQ=40.11;MQRankSum=-2.018;QD=11.95;ReadPosRankSum=0.987;SOR=0.877	GT:AD:DP:GQ:PL	0/1:13,10:23:99:303,0,489
chrXIII	73497	.	G	A	450.77	PASS	AC=1;AF=0.500;AN=2;BaseQRankSum=0.297;ClippingRankSum=0.000;DP=21;ExcessHet=3.0103;FS=1.899;MLEAC=1;MLEAF=0.500;MQ=41.20;MQRankSum=0.355;QD=21.47;ReadPosRankSum=-0.522;SOR=1.609	GT:AD:DP:GQ:PL	0/1:8,13:21:99:479,0,279
chrXIII	95867	.	C	T	446.77	PASS	AC=1;AF=0.500;AN=2;BaseQRankSum=2.657;ClippingRankSum=0.000;DP=24;ExcessHet=3.0103;FS=5.226;MLEAC=1;MLEAF=0.500;MQ=40.78;MQRankSum=-1.268;QD=18.62;ReadPosRankSum=0.229;SOR=2.235	GT:AD:DP:GQ:PL	0/1:11,13:24:99:475,0,296
chrXIII	321270	.	G	A	227.77	PASS	AC=1;AF=0.500;AN=2;BaseQRankSum=-0.546;ClippingRankSum=0.000;DP=14;ExcessHet=3.0103;FS=3.358;MLEAC=1;MLEAF=0.500;MQ=42.00;MQRankSum=0.000;QD=16.27;ReadPosRankSum=-0.674;SOR=0.061	GT:AD:DP:GQ:PL	0/1:7,7:14:99:256,0,264
chrXIII	367999	.	G	A	133.77	PASS	AC=1;AF=0.500;AN=2;BaseQRankSum=1.886;ClippingRankSum=0.000;DP=20;ExcessHet=3.0103;FS=4.964;MLEAC=1;MLEAF=0.500;MQ=42.00;MQRankSum=0.000;QD=6.69;ReadPosRankSum=0.125;SOR=1.952	GT:AD:DP:GQ:PL	0/1:15,5:20:99:162,0,510
chrXIII	683539	.	C	T	559.77	PASS	AC=1;AF=0.500;AN=2;BaseQRankSum=1.379;ClippingRankSum=0.000;DP=37;ExcessHet=3.0103;FS=0.000;MLEAC=1;MLEAF=0.500;MQ=41.60;MQRankSum=1.027;QD=15.13;ReadPosRankSum=0.229;SOR=0.859	GT:AD:DP:GQ:PL	0/1:19,18:37:99:588,0,560
chrXIII	872470	.	G	A	124.77	PASS	AC=1;AF=0.500;AN=2;BaseQRankSum=0.108;ClippingRankSum=0.000;DP=24;ExcessHet=3.0103;FS=8.846;MLEAC=1;MLEAF=0.500;MQ=40.22;MQRankSum=-2.246;QD=5.20;ReadPosRankSum=-1.819;SOR=3.056	GT:AD:DP:GQ:PL	0/1:19,5:24:99:153,0,1215
chrXIII	872471	.	T	A	124.77	PASS	AC=1;AF=0.500;AN=2;BaseQRankSum=0.144;ClippingRankSum=0.000;DP=24;ExcessHet=3.0103;FS=8.846;MLEAC=1;MLEAF=0.500;MQ=40.22;MQRankSum=-2.246;QD=5.20;ReadPosRankSum=-2.107;SOR=3.056	GT:AD:DP:GQ:PL	0/1:19,5:24:99:153,0,1215
chrXIII	872473	.	G	A	124.77	PASS	AC=1;AF=0.500;AN=2;BaseQRankSum=-0.327;ClippingRankSum=0.000;DP=24;ExcessHet=3.0103;FS=8.846;MLEAC=1;MLEAF=0.500;MQ=40.22;MQRankSum=-2.246;QD=5.20;ReadPosRankSum=-3.135;SOR=3.056	GT:AD:DP:GQ:PL	0/1:19,5:24:99:153,0,1215
chrXIV	139531	.	C	A	2060.77	PASS	AC=1;AF=0.500;AN=2;BaseQRankSum=-0.292;ClippingRankSum=0.000;DP=252;ExcessHet=3.0103;FS=0.000;MLEAC=1;MLEAF=0.500;MQ=40.66;MQRankSum=-2.225;QD=8.21;ReadPosRankSum=-4.318;SOR=0.721	GT:AD:DP:GQ:PL	0/1:174,77:251:99:2089,0,5873
chrXIV	285338	.	G	A	568.77	PASS	AC=1;AF=0.500;AN=2;BaseQRankSum=2.018;ClippingRankSum=0.000;DP=32;ExcessHet=3.0103;FS=13.808;MLEAC=1;MLEAF=0.500;MQ=41.56;MQRankSum=-0.877;QD=17.77;ReadPosRankSum=1.034;SOR=1.135	GT:AD:DP:GQ:PL	0/1:15,17:32:99:597,0,470
chrXIV	364900	.	C	T	304.77	PASS	AC=1;AF=0.500;AN=2;BaseQRankSum=-0.326;ClippingRankSum=0.000;DP=30;ExcessHet=3.0103;FS=0.000;MLEAC=1;MLEAF=0.500;MQ=41.51;MQRankSum=0.830;QD=10.16;ReadPosRankSum=0.642;SOR=0.569	GT:AD:DP:GQ:PL	0/1:19,11:30:99:333,0,651
chrXIV	404969	.	T	G	151.77	PASS	AC=1;AF=0.500;AN=2;BaseQRankSum=-1.822;ClippingRankSum=0.000;DP=30;ExcessHet=3.0103;FS=5.398;MLEAC=1;MLEAF=0.500;MQ=41.05;MQRankSum=0.797;QD=5.23;ReadPosRankSum=-3.045;SOR=2.472	GT:AD:DP:GQ:PL	0/1:23,6:29:99:180,0,2488
chrXIV	404971	.	C	G	151.77	PASS	AC=1;AF=0.500;AN=2;BaseQRankSum=-1.257;ClippingRankSum=0.000;DP=31;ExcessHet=3.0103;FS=5.374;MLEAC=1;MLEAF=0.500;MQ=41.08;MQRankSum=0.780;QD=5.06;ReadPosRankSum=-2.761;SOR=2.368	GT:AD:DP:GQ:PL	0/1:24,6:30:99:180,0,2488
chrXIV	404972	.	A	G	151.77	PASS	AC=1;AF=0.500;AN=2;BaseQRankSum=-1.334;ClippingRankSum=0.000;DP=31;ExcessHet=3.0103;FS=5.374;MLEAC=1;MLEAF=0.500;MQ=41.08;MQRankSum=0.780;QD=5.06;ReadPosRankSum=-2.910;SOR=2.368	GT:AD:DP:GQ:PL	0/1:24,6:30:99:180,0,2488
chrXIV	413559	.	C	T	361.77	PASS	AC=1;AF=0.500;AN=2;BaseQRankSum=-1.186;ClippingRankSum=0.000;DP=21;ExcessHet=3.0103;FS=12.620;MLEAC=1;MLEAF=0.500;MQ=41.20;MQRankSum=-1.111;QD=18.09;ReadPosRankSum=-0.062;SOR=0.022	GT:AD:DP:GQ:PL	0/1:8,12:20:99:390,0,282
chrXIV	436206	.	G	A	335.77	PASS	AC=1;AF=0.500;AN=2;BaseQRankSum=1.120;ClippingRankSum=0.000;DP=24;ExcessHet=3.0103;FS=6.204;MLEAC=1;MLEAF=0.500;MQ=41.84;MQRankSum=1.391;QD=13.99;ReadPosRankSum=-0.633;SOR=1.763	GT:AD:DP:GQ:PL	0/1:13,11:24:99:364,0,415
chrXIV	674168	.	C	T	265.77	PASS	AC=1;AF=0.500;AN=2;BaseQRankSum=2.059;ClippingRankSum=0.000;DP=19;ExcessHet=3.0103;FS=4.242;MLEAC=1;MLEAF=0.500;MQ=42.00;MQRankSum=0.000;QD=13.99;ReadPosRankSum=-0.143;SOR=0.180	GT:AD:DP:GQ:PL	0/1:11,8:19:99:294,0,371
chrXIV	694579	.	C	T	394.77	PASS	AC=1;AF=0.500;AN=2;BaseQRankSum=-0.294;ClippingRankSum=0.000;DP=32;ExcessHet=3.0103;FS=1.340;MLEAC=1;MLEAF=0.500;MQ=41.94;MQRankSum=1.002;QD=12.34;ReadPosRankSum=-1.248;SOR=0.976	GT:AD:DP:GQ:PL	0/1:17,15:32:99:423,0,507
chrXV	206894	.	C	T	346.77	PASS	AC=1;AF=0.500;AN=2;BaseQRankSum=1.516;ClippingRankSum=0.000;DP=28;ExcessHet=3.0103;FS=1.520;MLEAC=1;MLEAF=0.500;MQ=40.96;MQRankSum=-0.316;QD=12.38;ReadPosRankSum=-0.666;SOR=1.123	GT:AD:DP:GQ:PL	0/1:17,11:28:99:375,0,568
chrXV	211273	.	G	A	383.77	PASS	AC=1;AF=0.500;AN=2;BaseQRankSum=-0.398;ClippingRankSum=0.000;DP=28;ExcessHet=3.0103;FS=5.590;MLEAC=1;MLEAF=0.500;MQ=42.00;MQRankSum=0.000;QD=13.71;ReadPosRankSum=0.278;SOR=1.356	GT:AD:DP:GQ:PL	0/1:16,12:28:99:412,0,559
chrXV	234185	.	G	A	583.77	PASS	AC=1;AF=0.500;AN=2;BaseQRankSum=0.501;ClippingRankSum=0.000;DP=36;ExcessHet=3.0103;FS=0.000;MLEAC=1;MLEAF=0.500;MQ=41.61;MQRankSum=-0.944;QD=16.22;ReadPosRankSum=-1.633;SOR=0.693	GT:AD:DP:GQ:PL	0/1:18,18:36:99:612,0,629
chrXV	345731	.	T	C	4427.77	PASS	AC=1;AF=0.500;AN=2;BaseQRankSum=-4.272;ClippingRankSum=0.000;DP=247;ExcessHet=3.0103;FS=3.161;MLEAC=1;MLEAF=0.500;MQ=40.08;MQRankSum=4.145;QD=18.07;ReadPosRankSum=-5.217;SOR=0.443	GT:AD:DP:GQ:PL	0/1:110,135:245:99:4456,0,3742
chrXV	375228	.	C	T	614.77	PASS	AC=1;AF=0.500;AN=2;BaseQRankSum=0.748;ClippingRankSum=0.000;DP=29;ExcessHet=3.0103;FS=0.000;MLEAC=1;MLEAF=0.500;MQ=41.42;MQRankSum=-0.992;QD=21.20;ReadPosRankSum=-0.092;SOR=0.507	GT:AD:DP:GQ:PL	0/1:10,19:29:99:643,0,273
chrXV	377807	.	G	A	432.77	PASS	AC=1;AF=0.500;AN=2;BaseQRankSum=3.167;ClippingRankSum=0.000;DP=34;ExcessHet=3.0103;FS=3.155;MLEAC=1;MLEAF=0.500;MQ=42.00;MQRankSum=0.000;QD=12.73;ReadPosRankSum=2.333;SOR=0.542	GT:AD:DP:GQ:PL	0/1:21,13:34:99:461,0,621
chrXV	444597	.	C	T	670.77	PASS	AC=1;AF=0.500;AN=2;BaseQRankSum=0.467;ClippingRankSum=0.000;DP=35;ExcessHet=3.0103;FS=3.012;MLEAC=1;MLEAF=0.500;MQ=42.00;MQRankSum=0.000;QD=19.16;ReadPosRankSum=0.043;SOR=0.293	GT:AD:DP:GQ:PL	0/1:17,18:35:99:699,0,1249
chrXV	444604	.	C	T	634.77	PASS	AC=1;AF=0.500;AN=2;BaseQRankSum=1.588;ClippingRankSum=0.000;DP=33;ExcessHet=3.0103;FS=1.377;MLEAC=1;MLEAF=0.500;MQ=42.00;MQRankSum=0.000;QD=19.24;ReadPosRankSum=2.008;SOR=0.405	GT:AD:DP:GQ:PL	0/1:16,17:33:99:663,0,1248
chrXV	566639	.	C	T	419.77	PASS	AC=1;AF=0.500;AN=2;BaseQRankSum=-0.939;ClippingRankSum=0.000;DP=30;ExcessHet=3.0103;FS=1.826;MLEAC=1;MLEAF=0.500;MQ=42.00;MQRankSum=0.000;QD=13.99;ReadPosRankSum=0.506;SOR=1.329	GT:AD:DP:GQ:PL	0/1:16,14:30:99:448,0,581
chrXV	682334	.	G	A	509.77	PASS	AC=1;AF=0.500;AN=2;BaseQRankSum=0.644;ClippingRankSum=0.000;DP=33;ExcessHet=3.0103;FS=1.363;MLEAC=1;MLEAF=0.500;MQ=41.94;MQRankSum=-1.035;QD=15.45;ReadPosRankSum=0.935;SOR=0.465	GT:AD:DP:GQ:PL	0/1:18,15:33:99:538,0,648
chrXV	797138	.	T	G	143.77	PASS	AC=1;AF=0.500;AN=2;BaseQRankSum=1.730;ClippingRankSum=0.000;DP=26;ExcessHet=3.0103;FS=11.977;MLEAC=1;MLEAF=0.500;MQ=42.00;MQRankSum=0.000;QD=5.53;ReadPosRankSum=-1.666;SOR=3.556	GT:AD:DP:GQ:PL	0/1:20,6:26:99:172,0,675
chrXV	797371	.	C	T	275.77	PASS	AC=1;AF=0.500;AN=2;BaseQRankSum=-0.999;ClippingRankSum=0.000;DP=23;ExcessHet=3.0103;FS=4.193;MLEAC=1;MLEAF=0.500;MQ=40.53;MQRankSum=0.049;QD=12.53;ReadPosRankSum=0.268;SOR=1.802	GT:AD:DP:GQ:PL	0/1:12,10:22:99:304,0,411
chrXV	817223	.	C	T	454.77	PASS	AC=1;AF=0.500;AN=2;BaseQRankSum=-0.519;ClippingRankSum=0.000;DP=34;ExcessHet=3.0103;FS=0.000;MLEAC=1;MLEAF=0.500;MQ=41.45;MQRankSum=-1.695;QD=14.67;ReadPosRankSum=0.904;SOR=0.582	GT:AD:DP:GQ:PL	0/1:15,16:31:99:483,0,522
chrXV	956475	.	G	A	430.77	PASS	AC=1;AF=0.500;AN=2;BaseQRankSum=0.623;ClippingRankSum=0.000;DP=24;ExcessHet=3.0103;FS=0.000;MLEAC=1;MLEAF=0.500;MQ=42.00;MQRankSum=0.000;QD=17.95;ReadPosRankSum=1.080;SOR=0.612	GT:AD:DP:GQ:PL	0/1:10,14:24:99:459,0,279
chrXVI	33276	.	G	A	350.77	PASS	AC=1;AF=0.500;AN=2;BaseQRankSum=0.574;ClippingRankSum=0.000;DP=19;ExcessHet=3.0103;FS=0.000;MLEAC=1;MLEAF=0.500;MQ=41.90;MQRankSum=-0.843;QD=18.46;ReadPosRankSum=0.115;SOR=0.446	GT:AD:DP:GQ:PL	0/1:9,10:19:99:379,0,336
chrXVI	297422	.	C	T	355.77	PASS	AC=1;AF=0.500;AN=2;BaseQRankSum=0.059;ClippingRankSum=0.000;DP=33;ExcessHet=3.0103;FS=8.232;MLEAC=1;MLEAF=0.500;MQ=41.88;MQRankSum=-1.810;QD=11.12;ReadPosRankSum=1.469;SOR=0.691	GT:AD:DP:GQ:PL	0/1:20,12:32:99:384,0,693
chrXVI	451155	.	C	T	367.77	PASS	AC=1;AF=0.500;AN=2;BaseQRankSum=-1.331;ClippingRankSum=0.000;DP=22;ExcessHet=3.0103;FS=0.000;MLEAC=1;MLEAF=0.500;MQ=41.91;MQRankSum=1.091;QD=16.72;ReadPosRankSum=-1.123;SOR=0.693	GT:AD:DP:GQ:PL	0/1:11,11:22:99:396,0,402
chrXVI	689647	.	G	A	294.77	PASS	AC=1;AF=0.500;AN=2;BaseQRankSum=-1.165;ClippingRankSum=0.000;DP=23;ExcessHet=3.0103;FS=1.674;MLEAC=1;MLEAF=0.500;MQ=41.38;MQRankSum=1.044;QD=12.82;ReadPosRankSum=-0.555;SOR=1.270	GT:AD:DP:GQ:PL	0/1:12,11:23:99:323,0,393
