# Supplementary material for: Recombination Is Responsible for the Increased Recovery of Drug-Resistant Mutants with Hypermutated Genomes in Resting Yeast Diploids Expressing APOBEC Deaminases
Source: Front Genet. 2017 Dec 12;8:202. doi: 10.3389/fgene.2017.00202 (PMC5733079; doi:10.3389/fgene.2017.00202)
Supplement: Supplementary file 6 [file Data_Sheet_1.zip › APOBEC1_d3/N117-LAN210-Can-A1-NA-RUN7-D3_SNVs_final.vcf]

##fileformat=VCFv4.2
##FILTER=<ID=LowQual,Description="Low quality">
##FORMAT=<ID=AD,Number=R,Type=Integer,Description="Allelic depths for the ref and alt alleles in the order listed">
##FORMAT=<ID=DP,Number=1,Type=Integer,Description="Approximate read depth (reads with MQ=255 or with bad mates are filtered)">
##FORMAT=<ID=GQ,Number=1,Type=Integer,Description="Genotype Quality">
##FORMAT=<ID=GT,Number=1,Type=String,Description="Genotype">
##FORMAT=<ID=PL,Number=G,Type=Integer,Description="Normalized, Phred-scaled likelihoods for genotypes as defined in the VCF specification">
##GATKCommandLine.HaplotypeCaller=<ID=HaplotypeCaller,Version=3.8-0-ge9d806836,Date="Tue Sep 19 15:31:55 PDT 2017",Epoch=1505860315637,CommandLineOptions="analysis_type=HaplotypeCaller input_file=[N117-LAN210-Can-A1-NA-RUN7-D3_sorted_dedup_RG_realigned.bam] showFullBamList=false read_buffer_size=null read_filter=[] disable_read_filter=[] intervals=null excludeIntervals=[../../LAN210/20170903_LAN210_v0.10m_masked_v2.bed] interval_set_rule=UNION interval_merging=ALL interval_padding=0 reference_sequence=../../LAN210/LAN210_v0.10m.fasta nonDeterministicRandomSeed=false disableDithering=false maxRuntime=-1 maxRuntimeUnits=MINUTES downsampling_type=BY_SAMPLE downsample_to_fraction=null downsample_to_coverage=500 baq=OFF baqGapOpenPenalty=40.0 refactor_NDN_cigar_string=false fix_misencoded_quality_scores=false allow_potentially_misencoded_quality_scores=false useOriginalQualities=false defaultBaseQualities=-1 performanceLog=null BQSR=null quantize_quals=0 static_quantized_quals=null round_down_quantized=false disable_indel_quals=false emit_original_quals=false preserve_qscores_less_than=6 globalQScorePrior=-1.0 secondsBetweenProgressUpdates=10 validation_strictness=SILENT remove_program_records=false keep_program_records=false sample_rename_mapping_file=null unsafe=null use_jdk_deflater=false use_jdk_inflater=false disable_auto_index_creation_and_locking_when_reading_rods=false no_cmdline_in_header=false sites_only=false never_trim_vcf_format_field=false bcf=false bam_compression=null simplifyBAM=false disable_bam_indexing=false generate_md5=false num_threads=1 num_cpu_threads_per_data_thread=1 num_io_threads=0 monitorThreadEfficiency=false num_bam_file_handles=null read_group_black_list=null pedigree=[] pedigreeString=[] pedigreeValidationType=STRICT allow_intervals_with_unindexed_bam=false generateShadowBCF=false variant_index_type=DYNAMIC_SEEK variant_index_parameter=-1 reference_window_stop=0 phone_home= gatk_key=null tag=NA logging_level=INFO log_to_file=null help=false version=false out=/media/artem/artem_second/20170727_RUN8/Project_Stepchenkova/reanalyze_RUN7/N117-LAN210-Can-A1-NA-RUN7-D3/N117-LAN210-Can-A1-NA-RUN7-D3.vcf likelihoodCalculationEngine=PairHMM heterogeneousKmerSizeResolution=COMBO_MIN dbsnp=(RodBinding name= source=UNBOUND) dontTrimActiveRegions=false maxDiscARExtension=25 maxGGAARExtension=300 paddingAroundIndels=150 paddingAroundSNPs=20 comp=[] annotation=[] excludeAnnotation=[] group=[StandardAnnotation, StandardHCAnnotation] debug=false useFilteredReadsForAnnotations=false emitRefConfidence=NONE bamOutput=null bamWriterType=CALLED_HAPLOTYPES emitDroppedReads=false disableOptimizations=false annotateNDA=false useNewAFCalculator=false heterozygosity=0.001 indel_heterozygosity=1.25E-4 heterozygosity_stdev=0.01 standard_min_confidence_threshold_for_calling=10.0 standard_min_confidence_threshold_for_emitting=30.0 max_alternate_alleles=6 max_genotype_count=1024 max_num_PL_values=100 input_prior=[] sample_ploidy=2 genotyping_mode=DISCOVERY alleles=(RodBinding name= source=UNBOUND) contamination_fraction_to_filter=0.0 contamination_fraction_per_sample_file=null p_nonref_model=null exactcallslog=null output_mode=EMIT_VARIANTS_ONLY allSitePLs=false gcpHMM=10 pair_hmm_implementation=FASTEST_AVAILABLE phredScaledGlobalReadMismappingRate=45 noFpga=false nativePairHmmThreads=1 useDoublePrecision=false sample_name=null kmerSize=[10, 25] dontIncreaseKmerSizesForCycles=false allowNonUniqueKmersInRef=false numPruningSamples=1 recoverDanglingHeads=false doNotRecoverDanglingBranches=false minDanglingBranchLength=4 consensus=false maxNumHaplotypesInPopulation=128 errorCorrectKmers=false minPruning=2 debugGraphTransformations=false allowCyclesInKmerGraphToGeneratePaths=false graphOutput=null kmerLengthForReadErrorCorrection=25 minObservationsForKmerToBeSolid=20 GVCFGQBands=[1, 2, 3, 4, 5, 6, 7, 8, 9, 10, 11, 12, 13, 14, 15, 16, 17, 18, 19, 20, 21, 22, 23, 24, 25, 26, 27, 28, 29, 30, 31, 32, 33, 34, 35, 36, 37, 38, 39, 40, 41, 42, 43, 44, 45, 46, 47, 48, 49, 50, 51, 52, 53, 54, 55, 56, 57, 58, 59, 60, 70, 80, 90, 99] indelSizeToEliminateInRefModel=10 min_base_quality_score=10 includeUmappedReads=false useAllelesTrigger=false doNotRunPhysicalPhasing=true keepRG=null justDetermineActiveRegions=false dontGenotype=false dontUseSoftClippedBases=false captureAssemblyFailureBAM=false errorCorrectReads=false pcr_indel_model=CONSERVATIVE maxReadsInRegionPerSample=10000 minReadsPerAlignmentStart=10 mergeVariantsViaLD=false activityProfileOut=null activeRegionOut=null activeRegionIn=null activeRegionExtension=null forceActive=false activeRegionMaxSize=null bandPassSigma=null maxReadsInMemoryPerSample=30000 maxTotalReadsInMemory=10000000 maxProbPropagationDistance=50 activeProbabilityThreshold=0.002 min_mapping_quality_score=20 filter_reads_with_N_cigar=false filter_mismatching_base_and_quals=false filter_bases_not_stored=false">
##GATKCommandLine.SelectVariants=<ID=SelectVariants,Version=3.8-0-ge9d806836,Date="Tue Sep 19 15:36:41 PDT 2017",Epoch=1505860601978,CommandLineOptions="analysis_type=SelectVariants input_file=[] showFullBamList=false read_buffer_size=null read_filter=[] disable_read_filter=[] intervals=null excludeIntervals=null interval_set_rule=UNION interval_merging=ALL interval_padding=0 reference_sequence=../../LAN210/LAN210_v0.10m.fasta nonDeterministicRandomSeed=false disableDithering=false maxRuntime=-1 maxRuntimeUnits=MINUTES downsampling_type=BY_SAMPLE downsample_to_fraction=null downsample_to_coverage=1000 baq=OFF baqGapOpenPenalty=40.0 refactor_NDN_cigar_string=false fix_misencoded_quality_scores=false allow_potentially_misencoded_quality_scores=false useOriginalQualities=false defaultBaseQualities=-1 performanceLog=null BQSR=null quantize_quals=0 static_quantized_quals=null round_down_quantized=false disable_indel_quals=false emit_original_quals=false preserve_qscores_less_than=6 globalQScorePrior=-1.0 secondsBetweenProgressUpdates=10 validation_strictness=SILENT remove_program_records=false keep_program_records=false sample_rename_mapping_file=null unsafe=null use_jdk_deflater=false use_jdk_inflater=false disable_auto_index_creation_and_locking_when_reading_rods=false no_cmdline_in_header=false sites_only=false never_trim_vcf_format_field=false bcf=false bam_compression=null simplifyBAM=false disable_bam_indexing=false generate_md5=false num_threads=1 num_cpu_threads_per_data_thread=1 num_io_threads=0 monitorThreadEfficiency=false num_bam_file_handles=null read_group_black_list=null pedigree=[] pedigreeString=[] pedigreeValidationType=STRICT allow_intervals_with_unindexed_bam=false generateShadowBCF=false variant_index_type=DYNAMIC_SEEK variant_index_parameter=-1 reference_window_stop=0 phone_home= gatk_key=null tag=NA logging_level=INFO log_to_file=null help=false version=false variant=(RodBinding name=variant source=N117-LAN210-Can-A1-NA-RUN7-D3.vcf) discordance=(RodBinding name= source=UNBOUND) concordance=(RodBinding name= source=UNBOUND) out=/media/artem/artem_second/20170727_RUN8/Project_Stepchenkova/reanalyze_RUN7/N117-LAN210-Can-A1-NA-RUN7-D3/N117-LAN210-Can-A1-NA-RUN7-D3_SNVs.vcf sample_name=[] sample_expressions=null sample_file=null exclude_sample_name=[] exclude_sample_file=[] exclude_sample_expressions=[] selectexpressions=[] invertselect=false excludeNonVariants=false excludeFiltered=false preserveAlleles=false removeUnusedAlternates=false restrictAllelesTo=ALL keepOriginalAC=false keepOriginalDP=false mendelianViolation=false invertMendelianViolation=false mendelianViolationQualThreshold=0.0 select_random_fraction=0.0 remove_fraction_genotypes=0.0 selectTypeToInclude=[SNP] selectTypeToExclude=[] keepIDs=null excludeIDs=null fullyDecode=false justRead=false maxIndelSize=2147483647 minIndelSize=0 maxFilteredGenotypes=2147483647 minFilteredGenotypes=0 maxFractionFilteredGenotypes=1.0 minFractionFilteredGenotypes=0.0 maxNOCALLnumber=2147483647 maxNOCALLfraction=1.0 setFilteredGtToNocall=false ALLOW_NONOVERLAPPING_COMMAND_LINE_SAMPLES=false forceValidOutput=false filter_reads_with_N_cigar=false filter_mismatching_base_and_quals=false filter_bases_not_stored=false">
##INFO=<ID=AC,Number=A,Type=Integer,Description="Allele count in genotypes, for each ALT allele, in the same order as listed">
##INFO=<ID=AF,Number=A,Type=Float,Description="Allele Frequency, for each ALT allele, in the same order as listed">
##INFO=<ID=AN,Number=1,Type=Integer,Description="Total number of alleles in called genotypes">
##INFO=<ID=BaseQRankSum,Number=1,Type=Float,Description="Z-score from Wilcoxon rank sum test of Alt Vs. Ref base qualities">
##INFO=<ID=ClippingRankSum,Number=1,Type=Float,Description="Z-score From Wilcoxon rank sum test of Alt vs. Ref number of hard clipped bases">
##INFO=<ID=DP,Number=1,Type=Integer,Description="Approximate read depth; some reads may have been filtered">
##INFO=<ID=DS,Number=0,Type=Flag,Description="Were any of the samples downsampled?">
##INFO=<ID=ExcessHet,Number=1,Type=Float,Description="Phred-scaled p-value for exact test of excess heterozygosity">
##INFO=<ID=FS,Number=1,Type=Float,Description="Phred-scaled p-value using Fisher's exact test to detect strand bias">
##INFO=<ID=HaplotypeScore,Number=1,Type=Float,Description="Consistency of the site with at most two segregating haplotypes">
##INFO=<ID=InbreedingCoeff,Number=1,Type=Float,Description="Inbreeding coefficient as estimated from the genotype likelihoods per-sample when compared against the Hardy-Weinberg expectation">
##INFO=<ID=MLEAC,Number=A,Type=Integer,Description="Maximum likelihood expectation (MLE) for the allele counts (not necessarily the same as the AC), for each ALT allele, in the same order as listed">
##INFO=<ID=MLEAF,Number=A,Type=Float,Description="Maximum likelihood expectation (MLE) for the allele frequency (not necessarily the same as the AF), for each ALT allele, in the same order as listed">
##INFO=<ID=MQ,Number=1,Type=Float,Description="RMS Mapping Quality">
##INFO=<ID=MQRankSum,Number=1,Type=Float,Description="Z-score From Wilcoxon rank sum test of Alt vs. Ref read mapping qualities">
##INFO=<ID=QD,Number=1,Type=Float,Description="Variant Confidence/Quality by Depth">
##INFO=<ID=ReadPosRankSum,Number=1,Type=Float,Description="Z-score from Wilcoxon rank sum test of Alt vs. Ref read position bias">
##INFO=<ID=SOR,Number=1,Type=Float,Description="Symmetric Odds Ratio of 2x2 contingency table to detect strand bias">
##contig=<ID=chrI,length=198855>
##contig=<ID=chrII,length=810456>
##contig=<ID=chrIII,length=316501>
##contig=<ID=chrIV,length=1516959>
##contig=<ID=chrV,length=570663>
##contig=<ID=chrVI,length=270116>
##contig=<ID=chrVII,length=1084724>
##contig=<ID=chrVIII,length=557320>
##contig=<ID=chrIX,length=433988>
##contig=<ID=chrX,length=745688>
##contig=<ID=chrXI,length=666767>
##contig=<ID=chrXII,length=1065113>
##contig=<ID=chrXIII,length=917121>
##contig=<ID=chrXIV,length=784078>
##contig=<ID=chrXV,length=1078147>
##contig=<ID=chrXVI,length=943466>
##contig=<ID=mt,length=85611>
##reference=file:///media/artem/artem_second/20170727_RUN8/Project_Stepchenkova/reanalyze_RUN7/N117-LAN210-Can-A1-NA-RUN7-D3/../../LAN210/LAN210_v0.10m.fasta
##source=SelectVariants
#CHROM	POS	ID	REF	ALT	QUAL	FILTER	INFO	FORMAT	N117-LAN210-Can-A1-NA-RUN7-D3
chrI	39369	.	G	A	816.77	PASS	AC=1;AF=0.500;AN=2;BaseQRankSum=-0.026;ClippingRankSum=0.000;DP=55;ExcessHet=3.0103;FS=2.334;MLEAC=1;MLEAF=0.500;MQ=41.48;MQRankSum=-1.455;QD=15.13;ReadPosRankSum=-1.893;SOR=0.368	GT:AD:DP:GQ:PL	0/1:28,26:54:99:845,0,932
chrI	67888	.	G	A	641.77	PASS	AC=1;AF=0.500;AN=2;BaseQRankSum=1.263;ClippingRankSum=0.000;DP=36;ExcessHet=3.0103;FS=1.579;MLEAC=1;MLEAF=0.500;MQ=42.00;MQRankSum=0.000;QD=17.83;ReadPosRankSum=-0.422;SOR=0.368	GT:AD:DP:GQ:PL	0/1:17,19:36:99:670,0,696
chrI	67905	.	G	A	585.77	PASS	AC=1;AF=0.500;AN=2;BaseQRankSum=1.590;ClippingRankSum=0.000;DP=38;ExcessHet=3.0103;FS=9.536;MLEAC=1;MLEAF=0.500;MQ=42.00;MQRankSum=0.000;QD=15.41;ReadPosRankSum=0.998;SOR=1.665	GT:AD:DP:GQ:PL	0/1:21,17:38:99:614,0,781
chrI	83035	.	G	A	810.77	PASS	AC=1;AF=0.500;AN=2;BaseQRankSum=-1.180;ClippingRankSum=0.000;DP=42;ExcessHet=3.0103;FS=2.799;MLEAC=1;MLEAF=0.500;MQ=41.91;MQRankSum=0.462;QD=19.30;ReadPosRankSum=0.129;SOR=1.029	GT:AD:DP:GQ:PL	0/1:15,27:42:99:839,0,468
chrI	83282	.	C	G	475.77	PASS	AC=1;AF=0.500;AN=2;BaseQRankSum=-0.517;ClippingRankSum=0.000;DP=35;ExcessHet=3.0103;FS=0.000;MLEAC=1;MLEAF=0.500;MQ=42.00;MQRankSum=0.000;QD=13.59;ReadPosRankSum=-0.828;SOR=0.922	GT:AD:DP:GQ:PL	0/1:19,16:35:99:504,0,659
chrI	112520	.	G	A	1037.77	PASS	AC=1;AF=0.500;AN=2;BaseQRankSum=-2.836;ClippingRankSum=0.000;DP=70;ExcessHet=3.0103;FS=3.253;MLEAC=1;MLEAF=0.500;MQ=42.00;MQRankSum=0.000;QD=14.83;ReadPosRankSum=-1.404;SOR=1.116	GT:AD:DP:GQ:PL	0/1:36,34:70:99:1066,0,1330
chrI	141536	.	G	A	731.77	PASS	AC=1;AF=0.500;AN=2;BaseQRankSum=-0.895;ClippingRankSum=0.000;DP=44;ExcessHet=3.0103;FS=4.546;MLEAC=1;MLEAF=0.500;MQ=41.26;MQRankSum=-1.820;QD=17.02;ReadPosRankSum=0.413;SOR=0.223	GT:AD:DP:GQ:PL	0/1:19,24:43:99:760,0,645
chrI	141543	.	G	A	1813.77	PASS	AC=2;AF=1.00;AN=2;DP=44;ExcessHet=3.0103;FS=0.000;MLEAC=2;MLEAF=1.00;MQ=41.26;QD=34.24;SOR=1.127	GT:AD:DP:GQ:PL	1/1:0,42:42:99:1842,129,0
chrI	179973	.	G	A	793.77	PASS	AC=1;AF=0.500;AN=2;BaseQRankSum=0.237;ClippingRankSum=0.000;DP=45;ExcessHet=3.0103;FS=1.181;MLEAC=1;MLEAF=0.500;MQ=42.00;MQRankSum=0.000;QD=18.04;ReadPosRankSum=-0.377;SOR=1.051	GT:AD:DP:GQ:PL	0/1:20,24:44:99:822,0,650
chrII	47002	.	C	T	878.77	PASS	AC=1;AF=0.500;AN=2;BaseQRankSum=-0.504;ClippingRankSum=0.000;DP=69;ExcessHet=3.0103;FS=0.000;MLEAC=1;MLEAF=0.500;MQ=41.97;MQRankSum=0.945;QD=12.92;ReadPosRankSum=0.559;SOR=0.703	GT:AD:DP:GQ:PL	0/1:37,31:68:99:907,0,1132
chrII	111984	.	G	A	583.77	PASS	AC=1;AF=0.500;AN=2;BaseQRankSum=-2.316;ClippingRankSum=0.000;DP=42;ExcessHet=3.0103;FS=14.373;MLEAC=1;MLEAF=0.500;MQ=42.00;MQRankSum=0.000;QD=13.90;ReadPosRankSum=-1.359;SOR=1.600	GT:AD:DP:GQ:PL	0/1:22,20:42:99:612,0,783
chrII	125080	.	G	A	1260.77	PASS	AC=1;AF=0.500;AN=2;BaseQRankSum=1.513;ClippingRankSum=0.000;DP=65;ExcessHet=3.0103;FS=13.244;MLEAC=1;MLEAF=0.500;MQ=42.00;MQRankSum=0.000;QD=19.40;ReadPosRankSum=2.044;SOR=0.338	GT:AD:DP:GQ:PL	0/1:29,36:65:99:1289,0,901
chrII	139833	.	G	A	992.77	PASS	AC=1;AF=0.500;AN=2;BaseQRankSum=0.259;ClippingRankSum=0.000;DP=54;ExcessHet=3.0103;FS=3.715;MLEAC=1;MLEAF=0.500;MQ=41.69;MQRankSum=1.623;QD=18.38;ReadPosRankSum=0.154;SOR=0.600	GT:AD:DP:GQ:PL	0/1:24,30:54:99:1021,0,780
chrII	195745	.	G	A	633.77	PASS	AC=1;AF=0.500;AN=2;BaseQRankSum=0.147;ClippingRankSum=0.000;DP=41;ExcessHet=3.0103;FS=2.750;MLEAC=1;MLEAF=0.500;MQ=42.00;MQRankSum=0.000;QD=15.46;ReadPosRankSum=-0.183;SOR=1.292	GT:AD:DP:GQ:PL	0/1:22,19:41:99:662,0,775
chrII	256258	.	C	T	702.77	PASS	AC=1;AF=0.500;AN=2;BaseQRankSum=2.143;ClippingRankSum=0.000;DP=30;ExcessHet=3.0103;FS=0.000;MLEAC=1;MLEAF=0.500;MQ=41.93;MQRankSum=-0.636;QD=23.43;ReadPosRankSum=-0.236;SOR=0.551	GT:AD:DP:GQ:PL	0/1:10,20:30:99:731,0,254
chrII	270984	.	C	T	756.77	PASS	AC=1;AF=0.500;AN=2;BaseQRankSum=-1.525;ClippingRankSum=0.000;DP=51;ExcessHet=3.0103;FS=0.000;MLEAC=1;MLEAF=0.500;MQ=41.96;MQRankSum=1.104;QD=15.44;ReadPosRankSum=-1.264;SOR=0.869	GT:AD:DP:GQ:PL	0/1:23,26:49:99:785,0,768
chrII	278189	.	C	T	881.77	PASS	AC=1;AF=0.500;AN=2;BaseQRankSum=1.152;ClippingRankSum=0.000;DP=60;ExcessHet=3.0103;FS=0.000;MLEAC=1;MLEAF=0.500;MQ=41.75;MQRankSum=0.908;QD=14.70;ReadPosRankSum=-0.112;SOR=0.646	GT:AD:DP:GQ:PL	0/1:34,26:60:99:910,0,1221
chrII	280754	.	G	A	663.77	PASS	AC=1;AF=0.500;AN=2;BaseQRankSum=-0.669;ClippingRankSum=0.000;DP=48;ExcessHet=3.0103;FS=0.000;MLEAC=1;MLEAF=0.500;MQ=41.31;MQRankSum=0.737;QD=13.83;ReadPosRankSum=-2.409;SOR=0.538	GT:AD:DP:GQ:PL	0/1:27,21:48:99:692,0,938
chrII	283426	.	C	T	713.77	PASS	AC=1;AF=0.500;AN=2;BaseQRankSum=0.799;ClippingRankSum=0.000;DP=50;ExcessHet=3.0103;FS=0.000;MLEAC=1;MLEAF=0.500;MQ=42.00;MQRankSum=0.000;QD=14.28;ReadPosRankSum=1.082;SOR=0.597	GT:AD:DP:GQ:PL	0/1:28,22:50:99:742,0,977
chrII	457840	.	C	T	1129.77	PASS	AC=1;AF=0.500;AN=2;BaseQRankSum=0.579;ClippingRankSum=0.000;DP=69;ExcessHet=3.0103;FS=0.000;MLEAC=1;MLEAF=0.500;MQ=42.00;MQRankSum=0.000;QD=16.61;ReadPosRankSum=-0.448;SOR=0.829	GT:AD:DP:GQ:PL	0/1:34,34:68:99:1158,0,1159
chrII	477516	.	C	T	571.77	PASS	AC=1;AF=0.500;AN=2;BaseQRankSum=0.242;ClippingRankSum=0.000;DP=44;ExcessHet=3.0103;FS=2.659;MLEAC=1;MLEAF=0.500;MQ=42.00;MQRankSum=0.000;QD=13.61;ReadPosRankSum=-1.129;SOR=1.179	GT:AD:DP:GQ:PL	0/1:23,19:42:99:600,0,727
chrII	477593	.	C	T	781.77	PASS	AC=1;AF=0.500;AN=2;BaseQRankSum=0.244;ClippingRankSum=0.000;DP=47;ExcessHet=3.0103;FS=0.000;MLEAC=1;MLEAF=0.500;MQ=41.96;MQRankSum=-0.818;QD=18.61;ReadPosRankSum=1.259;SOR=0.602	GT:AD:DP:GQ:PL	0/1:18,24:42:99:810,0,576
chrII	478962	.	G	A	533.77	PASS	AC=1;AF=0.500;AN=2;BaseQRankSum=1.000;ClippingRankSum=0.000;DP=26;ExcessHet=3.0103;FS=0.000;MLEAC=1;MLEAF=0.500;MQ=42.00;MQRankSum=0.000;QD=20.53;ReadPosRankSum=-0.368;SOR=0.657	GT:AD:DP:GQ:PL	0/1:11,15:26:99:562,0,384
chrII	501651	.	G	A	922.77	PASS	AC=1;AF=0.500;AN=2;BaseQRankSum=0.481;ClippingRankSum=0.000;DP=62;ExcessHet=3.0103;FS=0.000;MLEAC=1;MLEAF=0.500;MQ=42.00;MQRankSum=0.000;QD=15.38;ReadPosRankSum=1.303;SOR=0.598	GT:AD:DP:GQ:PL	0/1:31,29:60:99:951,0,964
chrII	515519	.	C	T	568.77	PASS	AC=1;AF=0.500;AN=2;BaseQRankSum=0.210;ClippingRankSum=0.000;DP=34;ExcessHet=3.0103;FS=0.000;MLEAC=1;MLEAF=0.500;MQ=41.94;MQRankSum=1.059;QD=16.73;ReadPosRankSum=2.055;SOR=0.503	GT:AD:DP:GQ:PL	0/1:17,17:34:99:597,0,572
chrII	516478	.	G	A	936.77	PASS	AC=1;AF=0.500;AN=2;BaseQRankSum=-1.507;ClippingRankSum=0.000;DP=54;ExcessHet=3.0103;FS=2.273;MLEAC=1;MLEAF=0.500;MQ=42.00;MQRankSum=0.000;QD=17.35;ReadPosRankSum=-0.330;SOR=0.436	GT:AD:DP:GQ:PL	0/1:26,28:54:99:965,0,909
chrII	518416	.	C	T	949.77	PASS	AC=1;AF=0.500;AN=2;BaseQRankSum=2.151;ClippingRankSum=0.000;DP=61;ExcessHet=3.0103;FS=2.209;MLEAC=1;MLEAF=0.500;MQ=41.76;MQRankSum=0.984;QD=16.10;ReadPosRankSum=0.811;SOR=1.096	GT:AD:DP:GQ:PL	0/1:31,28:59:99:978,0,988
chrII	556171	.	C	T	655.77	PASS	AC=1;AF=0.500;AN=2;BaseQRankSum=0.476;ClippingRankSum=0.000;DP=49;ExcessHet=3.0103;FS=0.000;MLEAC=1;MLEAF=0.500;MQ=41.96;MQRankSum=-1.067;QD=13.38;ReadPosRankSum=0.557;SOR=0.648	GT:AD:DP:GQ:PL	0/1:27,22:49:99:684,0,835
chrII	571375	.	G	A	987.77	PASS	AC=1;AF=0.500;AN=2;BaseQRankSum=1.243;ClippingRankSum=0.000;DP=56;ExcessHet=3.0103;FS=2.132;MLEAC=1;MLEAF=0.500;MQ=41.93;MQRankSum=1.403;QD=17.64;ReadPosRankSum=0.428;SOR=1.609	GT:AD:DP:GQ:PL	0/1:29,27:56:99:1016,0,1047
chrII	571411	.	G	A	329.77	PASS	AC=1;AF=0.500;AN=2;BaseQRankSum=2.655;ClippingRankSum=0.000;DP=30;ExcessHet=3.0103;FS=0.000;MLEAC=1;MLEAF=0.500;MQ=41.87;MQRankSum=1.069;QD=10.99;ReadPosRankSum=0.052;SOR=0.446	GT:AD:DP:GQ:PL	0/1:20,10:30:99:358,0,739
chrII	571986	.	G	A	437.77	PASS	AC=1;AF=0.500;AN=2;BaseQRankSum=-0.221;ClippingRankSum=0.000;DP=45;ExcessHet=3.0103;FS=4.635;MLEAC=1;MLEAF=0.500;MQ=42.00;MQRankSum=0.000;QD=9.95;ReadPosRankSum=1.675;SOR=1.609	GT:AD:DP:GQ:PL	0/1:28,16:44:99:466,0,963
chrII	583387	.	G	A	1223.77	PASS	AC=1;AF=0.500;AN=2;BaseQRankSum=-1.428;ClippingRankSum=0.000;DP=68;ExcessHet=3.0103;FS=2.254;MLEAC=1;MLEAF=0.500;MQ=41.58;MQRankSum=-1.322;QD=18.00;ReadPosRankSum=-1.027;SOR=0.392	GT:AD:DP:GQ:PL	0/1:32,36:68:99:1252,0,1146
chrII	602515	.	C	T	990.77	PASS	AC=1;AF=0.500;AN=2;BaseQRankSum=0.635;ClippingRankSum=0.000;DP=52;ExcessHet=3.0103;FS=0.000;MLEAC=1;MLEAF=0.500;MQ=42.00;MQRankSum=0.000;QD=19.43;ReadPosRankSum=0.324;SOR=0.732	GT:AD:DP:GQ:PL	0/1:21,30:51:99:1019,0,658
chrII	614023	.	G	A	686.77	PASS	AC=1;AF=0.500;AN=2;BaseQRankSum=0.425;ClippingRankSum=0.000;DP=45;ExcessHet=3.0103;FS=4.935;MLEAC=1;MLEAF=0.500;MQ=42.00;MQRankSum=0.000;QD=15.61;ReadPosRankSum=-1.140;SOR=1.708	GT:AD:DP:GQ:PL	0/1:24,20:44:99:715,0,933
chrII	647685	.	C	T	811.77	PASS	AC=1;AF=0.500;AN=2;BaseQRankSum=2.145;ClippingRankSum=0.000;DP=58;ExcessHet=3.0103;FS=1.022;MLEAC=1;MLEAF=0.500;MQ=42.00;MQRankSum=0.000;QD=14.00;ReadPosRankSum=1.125;SOR=0.520	GT:AD:DP:GQ:PL	0/1:32,26:58:99:840,0,963
chrII	650661	.	C	T	1052.77	PASS	AC=1;AF=0.500;AN=2;BaseQRankSum=0.863;ClippingRankSum=0.000;DP=64;ExcessHet=3.0103;FS=1.035;MLEAC=1;MLEAF=0.500;MQ=42.00;MQRankSum=0.000;QD=16.71;ReadPosRankSum=-0.113;SOR=0.892	GT:AD:DP:GQ:PL	0/1:31,32:63:99:1081,0,1048
chrII	653085	.	G	A	304.77	PASS	AC=1;AF=0.500;AN=2;BaseQRankSum=-1.603;ClippingRankSum=0.000;DP=35;ExcessHet=3.0103;FS=0.000;MLEAC=1;MLEAF=0.500;MQ=42.00;MQRankSum=0.000;QD=8.71;ReadPosRankSum=0.424;SOR=0.825	GT:AD:DP:GQ:PL	0/1:22,13:35:99:333,0,809
chrII	680309	.	G	A	526.77	PASS	AC=1;AF=0.500;AN=2;BaseQRankSum=0.021;ClippingRankSum=0.000;DP=49;ExcessHet=3.0103;FS=2.490;MLEAC=1;MLEAF=0.500;MQ=42.00;MQRankSum=0.000;QD=10.75;ReadPosRankSum=-1.050;SOR=1.117	GT:AD:DP:GQ:PL	0/1:30,19:49:99:555,0,954
chrII	748619	.	C	T	1412.77	PASS	AC=1;AF=0.500;AN=2;BaseQRankSum=-0.413;ClippingRankSum=0.000;DP=73;ExcessHet=3.0103;FS=0.000;MLEAC=1;MLEAF=0.500;MQ=41.95;MQRankSum=1.465;QD=19.90;ReadPosRankSum=-1.834;SOR=0.638	GT:AD:DP:GQ:PL	0/1:35,36:71:99:1441,0,2502
chrII	748620	.	C	T	1412.77	PASS	AC=1;AF=0.500;AN=2;BaseQRankSum=-0.954;ClippingRankSum=0.000;DP=74;ExcessHet=3.0103;FS=0.000;MLEAC=1;MLEAF=0.500;MQ=41.95;MQRankSum=1.484;QD=19.62;ReadPosRankSum=-1.990;SOR=0.685	GT:AD:DP:GQ:PL	0/1:35,37:72:99:1441,0,2502
chrII	752947	.	C	T	1152.77	PASS	AC=1;AF=0.500;AN=2;BaseQRankSum=1.574;ClippingRankSum=0.000;DP=67;ExcessHet=3.0103;FS=2.021;MLEAC=1;MLEAF=0.500;MQ=41.75;MQRankSum=-1.383;QD=17.21;ReadPosRankSum=0.464;SOR=0.898	GT:AD:DP:GQ:PL	0/1:33,34:67:99:1181,0,1048
chrII	800477	.	G	A	890.77	PASS	AC=1;AF=0.500;AN=2;BaseQRankSum=1.101;ClippingRankSum=0.000;DP=56;ExcessHet=3.0103;FS=1.053;MLEAC=1;MLEAF=0.500;MQ=42.00;MQRankSum=0.000;QD=15.91;ReadPosRankSum=0.869;SOR=0.944	GT:AD:DP:GQ:PL	0/1:31,25:56:99:919,0,1138
chrIII	51133	.	G	A	340.77	PASS	AC=1;AF=0.500;AN=2;BaseQRankSum=0.311;ClippingRankSum=0.000;DP=28;ExcessHet=3.0103;FS=3.886;MLEAC=1;MLEAF=0.500;MQ=42.00;MQRankSum=0.000;QD=12.17;ReadPosRankSum=0.070;SOR=0.160	GT:AD:DP:GQ:PL	0/1:17,11:28:99:369,0,625
chrIII	68208	.	G	A	874.77	PASS	AC=1;AF=0.500;AN=2;BaseQRankSum=0.197;ClippingRankSum=0.000;DP=42;ExcessHet=3.0103;FS=4.581;MLEAC=1;MLEAF=0.500;MQ=42.00;MQRankSum=0.000;QD=20.83;ReadPosRankSum=1.207;SOR=1.308	GT:AD:DP:GQ:PL	0/1:17,25:42:99:903,0,580
chrIII	68602	.	G	A	750.77	PASS	AC=1;AF=0.500;AN=2;BaseQRankSum=1.334;ClippingRankSum=0.000;DP=53;ExcessHet=3.0103;FS=9.951;MLEAC=1;MLEAF=0.500;MQ=42.00;MQRankSum=0.000;QD=14.17;ReadPosRankSum=0.672;SOR=0.959	GT:AD:DP:GQ:PL	0/1:30,23:53:99:779,0,1028
chrIII	82494	.	G	A	426.77	PASS	AC=1;AF=0.500;AN=2;BaseQRankSum=0.694;ClippingRankSum=0.000;DP=30;ExcessHet=3.0103;FS=0.000;MLEAC=1;MLEAF=0.500;MQ=42.00;MQRankSum=0.000;QD=14.23;ReadPosRankSum=0.505;SOR=0.892	GT:AD:DP:GQ:PL	0/1:14,16:30:99:455,0,360
chrIII	122304	.	G	A	511.77	PASS	AC=1;AF=0.500;AN=2;BaseQRankSum=-0.782;ClippingRankSum=0.000;DP=32;ExcessHet=3.0103;FS=0.000;MLEAC=1;MLEAF=0.500;MQ=42.00;MQRankSum=0.000;QD=15.99;ReadPosRankSum=-0.867;SOR=0.963	GT:AD:DP:GQ:PL	0/1:16,16:32:99:540,0,587
chrIII	123538	.	C	T	890.77	PASS	AC=1;AF=0.500;AN=2;BaseQRankSum=0.182;ClippingRankSum=0.000;DP=51;ExcessHet=3.0103;FS=0.000;MLEAC=1;MLEAF=0.500;MQ=41.72;MQRankSum=-0.867;QD=17.47;ReadPosRankSum=-0.205;SOR=0.721	GT:AD:DP:GQ:PL	0/1:23,28:51:99:919,0,765
chrIII	136914	.	C	T	768.77	PASS	AC=1;AF=0.500;AN=2;BaseQRankSum=-0.361;ClippingRankSum=0.000;DP=46;ExcessHet=3.0103;FS=0.000;MLEAC=1;MLEAF=0.500;MQ=41.64;MQRankSum=-0.850;QD=17.08;ReadPosRankSum=-0.367;SOR=0.665	GT:AD:DP:GQ:PL	0/1:20,25:45:99:797,0,682
chrIII	137061	.	G	A	815.77	PASS	AC=1;AF=0.500;AN=2;BaseQRankSum=-2.134;ClippingRankSum=0.000;DP=50;ExcessHet=3.0103;FS=0.000;MLEAC=1;MLEAF=0.500;MQ=41.88;MQRankSum=-1.261;QD=16.65;ReadPosRankSum=0.627;SOR=0.705	GT:AD:DP:GQ:PL	0/1:22,27:49:99:844,0,777
chrIII	152203	.	G	A	1179.77	PASS	AC=1;AF=0.500;AN=2;BaseQRankSum=-1.472;ClippingRankSum=0.000;DP=73;ExcessHet=3.0103;FS=0.914;MLEAC=1;MLEAF=0.500;MQ=42.00;MQRankSum=0.000;QD=16.62;ReadPosRankSum=-1.085;SOR=0.505	GT:AD:DP:GQ:PL	0/1:32,39:71:99:1208,0,1003
chrIII	164000	.	G	A	1189.77	PASS	AC=1;AF=0.500;AN=2;BaseQRankSum=0.942;ClippingRankSum=0.000;DP=52;ExcessHet=3.0103;FS=4.983;MLEAC=1;MLEAF=0.500;MQ=42.00;MQRankSum=0.000;QD=22.88;ReadPosRankSum=-0.126;SOR=1.609	GT:AD:DP:GQ:PL	0/1:19,33:52:99:1218,0,595
chrIII	178174	.	G	A	635.77	PASS	AC=1;AF=0.500;AN=2;BaseQRankSum=1.001;ClippingRankSum=0.000;DP=45;ExcessHet=3.0103;FS=0.000;MLEAC=1;MLEAF=0.500;MQ=42.00;MQRankSum=0.000;QD=14.13;ReadPosRankSum=0.374;SOR=0.556	GT:AD:DP:GQ:PL	0/1:26,19:45:99:664,0,972
chrIII	239357	.	G	A	1322.77	PASS	AC=1;AF=0.500;AN=2;BaseQRankSum=1.354;ClippingRankSum=0.000;DP=75;ExcessHet=3.0103;FS=7.819;MLEAC=1;MLEAF=0.500;MQ=42.00;MQRankSum=0.000;QD=17.64;ReadPosRankSum=-2.035;SOR=1.552	GT:AD:DP:GQ:PL	0/1:36,39:75:99:1351,0,1111
chrIII	264366	.	C	T	1212.77	PASS	AC=1;AF=0.500;AN=2;BaseQRankSum=1.890;ClippingRankSum=0.000;DP=64;ExcessHet=3.0103;FS=2.377;MLEAC=1;MLEAF=0.500;MQ=42.00;MQRankSum=0.000;QD=18.95;ReadPosRankSum=0.117;SOR=0.368	GT:AD:DP:GQ:PL	0/1:30,34:64:99:1241,0,960
chrIII	278170	.	C	T	890.77	PASS	AC=1;AF=0.500;AN=2;BaseQRankSum=-1.823;ClippingRankSum=0.000;DP=45;ExcessHet=3.0103;FS=4.820;MLEAC=1;MLEAF=0.500;MQ=42.00;MQRankSum=0.000;QD=19.79;ReadPosRankSum=0.030;SOR=0.210	GT:AD:DP:GQ:PL	0/1:19,26:45:99:919,0,702
chrIII	313599	.	C	T	886.77	PASS	AC=1;AF=0.500;AN=2;BaseQRankSum=0.571;ClippingRankSum=0.000;DP=40;ExcessHet=3.0103;FS=1.364;MLEAC=1;MLEAF=0.500;MQ=41.90;MQRankSum=-1.014;QD=22.17;ReadPosRankSum=-0.621;SOR=0.401	GT:AD:DP:GQ:PL	0/1:14,26:40:99:915,0,438
chrIV	70339	.	C	T	304.77	PASS	AC=1;AF=0.500;AN=2;BaseQRankSum=0.830;ClippingRankSum=0.000;DP=28;ExcessHet=3.0103;FS=0.000;MLEAC=1;MLEAF=0.500;MQ=42.00;MQRankSum=0.000;QD=10.88;ReadPosRankSum=0.231;SOR=0.627	GT:AD:DP:GQ:PL	0/1:18,10:28:99:333,0,609
chrIV	73958	.	G	A	736.77	PASS	AC=1;AF=0.500;AN=2;BaseQRankSum=1.708;ClippingRankSum=0.000;DP=40;ExcessHet=3.0103;FS=7.118;MLEAC=1;MLEAF=0.500;MQ=41.63;MQRankSum=-0.854;QD=18.42;ReadPosRankSum=-0.221;SOR=1.931	GT:AD:DP:GQ:PL	0/1:18,22:40:99:765,0,534
chrIV	101722	.	G	A	692.77	PASS	AC=1;AF=0.500;AN=2;BaseQRankSum=1.859;ClippingRankSum=0.000;DP=53;ExcessHet=3.0103;FS=5.796;MLEAC=1;MLEAF=0.500;MQ=41.38;MQRankSum=-0.381;QD=13.32;ReadPosRankSum=0.249;SOR=0.242	GT:AD:DP:GQ:PL	0/1:30,22:52:99:721,0,1035
chrIV	121486	.	G	A	1081.77	PASS	AC=1;AF=0.500;AN=2;BaseQRankSum=1.467;ClippingRankSum=0.000;DP=65;ExcessHet=3.0103;FS=8.781;MLEAC=1;MLEAF=0.500;MQ=41.94;MQRankSum=1.426;QD=16.64;ReadPosRankSum=-1.147;SOR=1.661	GT:AD:DP:GQ:PL	0/1:33,32:65:99:1110,0,997
chrIV	167570	.	G	A	606.77	PASS	AC=1;AF=0.500;AN=2;BaseQRankSum=-1.390;ClippingRankSum=0.000;DP=44;ExcessHet=3.0103;FS=0.000;MLEAC=1;MLEAF=0.500;MQ=41.59;MQRankSum=-1.746;QD=13.79;ReadPosRankSum=-0.897;SOR=0.877	GT:AD:DP:GQ:PL	0/1:22,22:44:99:635,0,757
chrIV	208931	.	C	T	1196.77	PASS	AC=1;AF=0.500;AN=2;BaseQRankSum=0.072;ClippingRankSum=0.000;DP=74;ExcessHet=3.0103;FS=8.552;MLEAC=1;MLEAF=0.500;MQ=42.00;MQRankSum=0.000;QD=16.17;ReadPosRankSum=-1.546;SOR=0.182	GT:AD:DP:GQ:PL	0/1:37,37:74:99:1225,0,1276
chrIV	223935	.	C	T	727.77	PASS	AC=1;AF=0.500;AN=2;BaseQRankSum=0.684;ClippingRankSum=0.000;DP=60;ExcessHet=3.0103;FS=0.000;MLEAC=1;MLEAF=0.500;MQ=42.00;MQRankSum=0.000;QD=12.13;ReadPosRankSum=-0.160;SOR=0.580	GT:AD:DP:GQ:PL	0/1:37,23:60:99:756,0,1254
chrIV	241351	.	C	T	1093.77	PASS	AC=1;AF=0.500;AN=2;BaseQRankSum=0.665;ClippingRankSum=0.000;DP=72;ExcessHet=3.0103;FS=1.960;MLEAC=1;MLEAF=0.500;MQ=41.80;MQRankSum=-1.029;QD=15.19;ReadPosRankSum=0.972;SOR=0.976	GT:AD:DP:GQ:PL	0/1:38,34:72:99:1122,0,1231
chrIV	269471	.	G	A	380.77	PASS	AC=1;AF=0.500;AN=2;BaseQRankSum=1.290;ClippingRankSum=0.000;DP=30;ExcessHet=3.0103;FS=1.485;MLEAC=1;MLEAF=0.500;MQ=42.00;MQRankSum=0.000;QD=12.69;ReadPosRankSum=1.129;SOR=0.895	GT:AD:DP:GQ:PL	0/1:18,12:30:99:409,0,620
chrIV	274910	.	G	A	381.77	PASS	AC=1;AF=0.500;AN=2;BaseQRankSum=0.338;ClippingRankSum=0.000;DP=19;ExcessHet=3.0103;FS=0.000;MLEAC=1;MLEAF=0.500;MQ=42.00;MQRankSum=0.000;QD=20.09;ReadPosRankSum=-1.119;SOR=0.385	GT:AD:DP:GQ:PL	0/1:8,11:19:99:410,0,278
chrIV	289806	.	G	A	638.77	PASS	AC=1;AF=0.500;AN=2;BaseQRankSum=0.069;ClippingRankSum=0.000;DP=46;ExcessHet=3.0103;FS=6.360;MLEAC=1;MLEAF=0.500;MQ=42.00;MQRankSum=0.000;QD=14.19;ReadPosRankSum=1.153;SOR=1.309	GT:AD:DP:GQ:PL	0/1:25,20:45:99:667,0,874
chrIV	298055	.	G	A	902.77	PASS	AC=1;AF=0.500;AN=2;BaseQRankSum=0.321;ClippingRankSum=0.000;DP=44;ExcessHet=3.0103;FS=1.222;MLEAC=1;MLEAF=0.500;MQ=41.91;MQRankSum=-1.123;QD=20.99;ReadPosRankSum=0.421;SOR=0.473	GT:AD:DP:GQ:PL	0/1:17,26:43:99:931,0,580
chrIV	300480	.	G	A	857.77	PASS	AC=1;AF=0.500;AN=2;BaseQRankSum=-0.680;ClippingRankSum=0.000;DP=59;ExcessHet=3.0103;FS=10.281;MLEAC=1;MLEAF=0.500;MQ=42.00;MQRankSum=0.000;QD=14.54;ReadPosRankSum=-0.979;SOR=2.179	GT:AD:DP:GQ:PL	0/1:34,25:59:99:886,0,1226
chrIV	331560	.	G	A	805.77	PASS	AC=1;AF=0.500;AN=2;BaseQRankSum=-1.051;ClippingRankSum=0.000;DP=54;ExcessHet=3.0103;FS=7.543;MLEAC=1;MLEAF=0.500;MQ=41.89;MQRankSum=-1.680;QD=14.92;ReadPosRankSum=1.156;SOR=0.202	GT:AD:DP:GQ:PL	0/1:26,28:54:99:834,0,840
chrIV	336311	.	C	T	940.77	PASS	AC=1;AF=0.500;AN=2;BaseQRankSum=-1.859;ClippingRankSum=0.000;DP=54;ExcessHet=3.0103;FS=4.461;MLEAC=1;MLEAF=0.500;MQ=42.00;MQRankSum=0.000;QD=17.42;ReadPosRankSum=-0.385;SOR=0.234	GT:AD:DP:GQ:PL	0/1:19,35:54:99:969,0,540
chrIV	378693	.	C	T	1201.77	PASS	AC=1;AF=0.500;AN=2;BaseQRankSum=0.752;ClippingRankSum=0.000;DP=58;ExcessHet=3.0103;FS=3.042;MLEAC=1;MLEAF=0.500;MQ=42.00;MQRankSum=0.000;QD=20.72;ReadPosRankSum=2.110;SOR=1.298	GT:AD:DP:GQ:PL	0/1:23,35:58:99:1230,0,741
chrIV	438018	.	G	A	1117.77	PASS	AC=1;AF=0.500;AN=2;BaseQRankSum=1.026;ClippingRankSum=0.000;DP=58;ExcessHet=3.0103;FS=1.001;MLEAC=1;MLEAF=0.500;MQ=41.93;MQRankSum=-1.192;QD=19.61;ReadPosRankSum=-1.362;SOR=0.564	GT:AD:DP:GQ:PL	0/1:24,33:57:99:1146,0,690
chrIV	443640	.	G	A	370.77	PASS	AC=1;AF=0.500;AN=2;BaseQRankSum=-0.691;ClippingRankSum=0.000;DP=26;ExcessHet=3.0103;FS=2.551;MLEAC=1;MLEAF=0.500;MQ=42.00;MQRankSum=0.000;QD=14.26;ReadPosRankSum=0.651;SOR=0.180	GT:AD:DP:GQ:PL	0/1:15,11:26:99:399,0,568
chrIV	449347	.	C	T	344.77	PASS	AC=1;AF=0.500;AN=2;BaseQRankSum=-0.975;ClippingRankSum=0.000;DP=23;ExcessHet=3.0103;FS=0.000;MLEAC=1;MLEAF=0.500;MQ=42.00;MQRankSum=0.000;QD=14.99;ReadPosRankSum=0.769;SOR=0.836	GT:AD:DP:GQ:PL	0/1:11,12:23:99:373,0,396
chrIV	463528	.	G	A	1048.77	PASS	AC=1;AF=0.500;AN=2;BaseQRankSum=-1.515;ClippingRankSum=0.000;DP=55;ExcessHet=3.0103;FS=12.689;MLEAC=1;MLEAF=0.500;MQ=42.00;MQRankSum=0.000;QD=19.42;ReadPosRankSum=-0.138;SOR=1.776	GT:AD:DP:GQ:PL	0/1:23,31:54:99:1077,0,796
chrIV	560954	.	G	A	289.77	PASS	AC=1;AF=0.500;AN=2;BaseQRankSum=0.126;ClippingRankSum=0.000;DP=24;ExcessHet=3.0103;FS=2.917;MLEAC=1;MLEAF=0.500;MQ=41.92;MQRankSum=-1.205;QD=12.07;ReadPosRankSum=-2.025;SOR=1.721	GT:AD:DP:GQ:PL	0/1:15,9:24:99:318,0,555
chrIV	566082	.	G	A	989.77	PASS	AC=1;AF=0.500;AN=2;BaseQRankSum=0.759;ClippingRankSum=0.000;DP=77;ExcessHet=3.0103;FS=4.489;MLEAC=1;MLEAF=0.500;MQ=41.97;MQRankSum=-1.178;QD=13.02;ReadPosRankSum=-0.258;SOR=1.215	GT:AD:DP:GQ:PL	0/1:45,31:76:99:1018,0,1502
chrIV	581999	.	C	T	757.77	PASS	AC=1;AF=0.500;AN=2;BaseQRankSum=0.048;ClippingRankSum=0.000;DP=52;ExcessHet=3.0103;FS=2.371;MLEAC=1;MLEAF=0.500;MQ=41.45;MQRankSum=-1.457;QD=14.57;ReadPosRankSum=0.084;SOR=0.799	GT:AD:DP:GQ:PL	0/1:27,25:52:99:786,0,877
chrIV	630592	.	C	T	785.77	PASS	AC=1;AF=0.500;AN=2;BaseQRankSum=-0.237;ClippingRankSum=0.000;DP=52;ExcessHet=3.0103;FS=8.846;MLEAC=1;MLEAF=0.500;MQ=42.00;MQRankSum=0.000;QD=15.11;ReadPosRankSum=-0.165;SOR=0.148	GT:AD:DP:GQ:PL	0/1:28,24:52:99:814,0,976
chrIV	644167	.	G	A	707.77	PASS	AC=1;AF=0.500;AN=2;BaseQRankSum=0.248;ClippingRankSum=0.000;DP=45;ExcessHet=3.0103;FS=1.223;MLEAC=1;MLEAF=0.500;MQ=42.00;MQRankSum=0.000;QD=16.09;ReadPosRankSum=0.218;SOR=0.399	GT:AD:DP:GQ:PL	0/1:22,22:44:99:736,0,736
chrIV	771570	.	G	A	561.77	PASS	AC=1;AF=0.500;AN=2;BaseQRankSum=-0.567;ClippingRankSum=0.000;DP=33;ExcessHet=3.0103;FS=0.000;MLEAC=1;MLEAF=0.500;MQ=42.00;MQRankSum=0.000;QD=17.02;ReadPosRankSum=-0.399;SOR=0.512	GT:AD:DP:GQ:PL	0/1:15,18:33:99:590,0,523
chrIV	817036	.	C	T	801.77	PASS	AC=1;AF=0.500;AN=2;BaseQRankSum=2.108;ClippingRankSum=0.000;DP=62;ExcessHet=3.0103;FS=2.244;MLEAC=1;MLEAF=0.500;MQ=41.91;MQRankSum=1.267;QD=13.82;ReadPosRankSum=0.519;SOR=0.544	GT:AD:DP:GQ:PL	0/1:33,25:58:99:830,0,1078
chrIV	827403	.	G	A	698.77	PASS	AC=1;AF=0.500;AN=2;BaseQRankSum=0.662;ClippingRankSum=0.000;DP=35;ExcessHet=3.0103;FS=0.000;MLEAC=1;MLEAF=0.500;MQ=41.59;MQRankSum=-0.758;QD=19.96;ReadPosRankSum=-1.030;SOR=0.704	GT:AD:DP:GQ:PL	0/1:14,21:35:99:727,0,439
chrIV	831276	.	G	A	884.77	PASS	AC=1;AF=0.500;AN=2;BaseQRankSum=0.041;ClippingRankSum=0.000;DP=50;ExcessHet=3.0103;FS=6.065;MLEAC=1;MLEAF=0.500;MQ=42.00;MQRankSum=0.000;QD=18.06;ReadPosRankSum=-0.795;SOR=1.581	GT:AD:DP:GQ:PL	0/1:23,26:49:99:913,0,758
chrIV	859594	.	G	A	1072.77	PASS	AC=1;AF=0.500;AN=2;BaseQRankSum=-1.603;ClippingRankSum=0.000;DP=54;ExcessHet=3.0103;FS=2.363;MLEAC=1;MLEAF=0.500;MQ=41.74;MQRankSum=1.244;QD=19.87;ReadPosRankSum=1.582;SOR=0.842	GT:AD:DP:GQ:PL	0/1:22,32:54:99:1101,0,766
chrIV	862559	.	G	A	1117.77	PASS	AC=1;AF=0.500;AN=2;BaseQRankSum=0.763;ClippingRankSum=0.000;DP=54;ExcessHet=3.0103;FS=0.000;MLEAC=1;MLEAF=0.500;MQ=42.00;MQRankSum=0.000;QD=20.70;ReadPosRankSum=1.323;SOR=0.663	GT:AD:DP:GQ:PL	0/1:19,35:54:99:1146,0,551
chrIV	892641	.	G	A	522.77	PASS	AC=1;AF=0.500;AN=2;BaseQRankSum=-0.395;ClippingRankSum=0.000;DP=35;ExcessHet=3.0103;FS=7.510;MLEAC=1;MLEAF=0.500;MQ=41.94;MQRankSum=-0.972;QD=14.94;ReadPosRankSum=-0.052;SOR=0.092	GT:AD:DP:GQ:PL	0/1:18,17:35:99:551,0,597
chrIV	894644	.	C	T	638.77	PASS	AC=1;AF=0.500;AN=2;BaseQRankSum=1.780;ClippingRankSum=0.000;DP=49;ExcessHet=3.0103;FS=8.123;MLEAC=1;MLEAF=0.500;MQ=42.00;MQRankSum=0.000;QD=13.04;ReadPosRankSum=0.996;SOR=1.699	GT:AD:DP:GQ:PL	0/1:29,20:49:99:667,0,1008
chrIV	973102	.	C	T	466.77	PASS	AC=1;AF=0.500;AN=2;BaseQRankSum=1.162;ClippingRankSum=0.000;DP=31;ExcessHet=3.0103;FS=0.000;MLEAC=1;MLEAF=0.500;MQ=42.00;MQRankSum=0.000;QD=15.56;ReadPosRankSum=0.645;SOR=0.569	GT:AD:DP:GQ:PL	0/1:17,13:30:99:495,0,1132
chrIV	973105	.	C	T	466.77	PASS	AC=1;AF=0.500;AN=2;BaseQRankSum=1.354;ClippingRankSum=0.000;DP=30;ExcessHet=3.0103;FS=0.000;MLEAC=1;MLEAF=0.500;MQ=42.00;MQRankSum=0.000;QD=15.56;ReadPosRankSum=0.599;SOR=0.569	GT:AD:DP:GQ:PL	0/1:17,13:30:99:495,0,1132
chrIV	993872	.	G	A	764.77	PASS	AC=1;AF=0.500;AN=2;BaseQRankSum=1.355;ClippingRankSum=0.000;DP=34;ExcessHet=3.0103;FS=3.356;MLEAC=1;MLEAF=0.500;MQ=42.00;MQRankSum=0.000;QD=22.49;ReadPosRankSum=-0.190;SOR=1.609	GT:AD:DP:GQ:PL	0/1:12,22:34:99:793,0,331
chrIV	1005338	.	G	A	1023.77	PASS	AC=1;AF=0.500;AN=2;BaseQRankSum=1.086;ClippingRankSum=0.000;DP=61;ExcessHet=3.0103;FS=9.078;MLEAC=1;MLEAF=0.500;MQ=42.00;MQRankSum=0.000;QD=16.78;ReadPosRankSum=-1.802;SOR=0.539	GT:AD:DP:GQ:PL	0/1:30,31:61:99:1052,0,976
chrIV	1005671	.	G	A	898.77	PASS	AC=1;AF=0.500;AN=2;BaseQRankSum=0.238;ClippingRankSum=0.000;DP=55;ExcessHet=3.0103;FS=2.282;MLEAC=1;MLEAF=0.500;MQ=41.93;MQRankSum=-1.376;QD=16.34;ReadPosRankSum=-0.672;SOR=1.085	GT:AD:DP:GQ:PL	0/1:27,28:55:99:927,0,893
chrIV	1012401	.	G	A	1244.77	PASS	AC=1;AF=0.500;AN=2;BaseQRankSum=0.233;ClippingRankSum=0.000;DP=67;ExcessHet=3.0103;FS=2.299;MLEAC=1;MLEAF=0.500;MQ=41.79;MQRankSum=-0.806;QD=19.76;ReadPosRankSum=-0.890;SOR=1.138	GT:AD:DP:GQ:PL	0/1:26,37:63:99:1273,0,758
chrIV	1050035	.	G	A	498.77	PASS	AC=1;AF=0.500;AN=2;BaseQRankSum=-1.150;ClippingRankSum=0.000;DP=33;ExcessHet=3.0103;FS=0.000;MLEAC=1;MLEAF=0.500;MQ=42.00;MQRankSum=0.000;QD=15.59;ReadPosRankSum=-1.973;SOR=0.490	GT:AD:DP:GQ:PL	0/1:16,16:32:99:527,0,578
chrIV	1075906	.	C	T	592.77	PASS	AC=1;AF=0.500;AN=2;BaseQRankSum=-1.317;ClippingRankSum=0.000;DP=42;ExcessHet=3.0103;FS=7.459;MLEAC=1;MLEAF=0.500;MQ=42.00;MQRankSum=0.000;QD=14.11;ReadPosRankSum=0.753;SOR=0.153	GT:AD:DP:GQ:PL	0/1:23,19:42:99:621,0,855
chrIV	1083883	.	G	A	1153.77	PASS	AC=1;AF=0.500;AN=2;BaseQRankSum=-0.606;ClippingRankSum=0.000;DP=55;ExcessHet=3.0103;FS=0.000;MLEAC=1;MLEAF=0.500;MQ=42.00;MQRankSum=0.000;QD=20.98;ReadPosRankSum=-0.791;SOR=0.688	GT:AD:DP:GQ:PL	0/1:23,32:55:99:1182,0,795
chrIV	1117558	.	G	A	516.77	PASS	AC=1;AF=0.500;AN=2;BaseQRankSum=1.264;ClippingRankSum=0.000;DP=36;ExcessHet=3.0103;FS=1.311;MLEAC=1;MLEAF=0.500;MQ=42.00;MQRankSum=0.000;QD=14.76;ReadPosRankSum=2.637;SOR=0.644	GT:AD:DP:GQ:PL	0/1:18,17:35:99:545,0,518
chrIV	1179215	.	G	A	998.77	PASS	AC=1;AF=0.500;AN=2;BaseQRankSum=0.953;ClippingRankSum=0.000;DP=69;ExcessHet=3.0103;FS=0.928;MLEAC=1;MLEAF=0.500;MQ=41.59;MQRankSum=-1.536;QD=14.69;ReadPosRankSum=0.675;SOR=0.515	GT:AD:DP:GQ:PL	0/1:37,31:68:99:1027,0,1246
chrIV	1245360	.	T	C	44.77	PASS	AC=1;AF=0.500;AN=2;BaseQRankSum=0.126;ClippingRankSum=0.000;DP=5;ExcessHet=3.0103;FS=0.000;MLEAC=1;MLEAF=0.500;MQ=42.00;MQRankSum=0.000;QD=8.95;ReadPosRankSum=0.126;SOR=1.609	GT:AD:DP:GQ:PL	0/1:3,2:5:73:73,0,111
chrIV	1359982	.	G	A	1030.77	PASS	AC=1;AF=0.500;AN=2;BaseQRankSum=1.863;ClippingRankSum=0.000;DP=54;ExcessHet=3.0103;FS=1.099;MLEAC=1;MLEAF=0.500;MQ=41.65;MQRankSum=-0.393;QD=19.09;ReadPosRankSum=1.082;SOR=0.927	GT:AD:DP:GQ:PL	0/1:25,29:54:99:1059,0,799
chrIV	1420048	.	G	A	1347.77	PASS	AC=1;AF=0.500;AN=2;BaseQRankSum=-0.643;ClippingRankSum=0.000;DP=74;ExcessHet=3.0103;FS=0.000;MLEAC=1;MLEAF=0.500;MQ=41.72;MQRankSum=-0.579;QD=18.72;ReadPosRankSum=0.626;SOR=0.765	GT:AD:DP:GQ:PL	0/1:29,43:72:99:1376,0,895
chrIV	1421424	.	G	A	725.77	PASS	AC=1;AF=0.500;AN=2;BaseQRankSum=-0.900;ClippingRankSum=0.000;DP=45;ExcessHet=3.0103;FS=1.174;MLEAC=1;MLEAF=0.500;MQ=41.35;MQRankSum=-1.367;QD=16.13;ReadPosRankSum=0.271;SOR=0.459	GT:AD:DP:GQ:PL	0/1:22,23:45:99:754,0,801
chrV	7587	.	G	A	1008.77	PASS	AC=1;AF=0.500;AN=2;BaseQRankSum=3.161;ClippingRankSum=0.000;DP=45;ExcessHet=3.0103;FS=1.207;MLEAC=1;MLEAF=0.500;MQ=42.25;MQRankSum=-1.238;QD=22.42;ReadPosRankSum=0.772;SOR=1.038	GT:AD:DP:GQ:PL	0/1:17,28:45:99:1037,0,459
chrV	32882	.	C	T	888.77	PASS	AC=1;AF=0.500;AN=2;BaseQRankSum=-1.487;ClippingRankSum=0.000;DP=54;ExcessHet=3.0103;FS=0.000;MLEAC=1;MLEAF=0.500;MQ=42.00;MQRankSum=0.000;QD=16.46;ReadPosRankSum=0.092;SOR=0.625	GT:AD:DP:GQ:PL	0/1:25,29:54:99:917,0,878
chrV	33015	.	G	A	907.77	PASS	AC=1;AF=0.500;AN=2;BaseQRankSum=-1.094;ClippingRankSum=0.000;DP=57;ExcessHet=3.0103;FS=9.871;MLEAC=1;MLEAF=0.500;MQ=41.47;MQRankSum=-0.516;QD=15.93;ReadPosRankSum=-1.667;SOR=1.938	GT:AD:DP:GQ:PL	0/1:27,30:57:99:936,0,884
chrV	41167	.	C	T	862.77	PASS	AC=1;AF=0.500;AN=2;BaseQRankSum=-0.238;ClippingRankSum=0.000;DP=54;ExcessHet=3.0103;FS=3.878;MLEAC=1;MLEAF=0.500;MQ=42.00;MQRankSum=0.000;QD=15.98;ReadPosRankSum=0.279;SOR=1.382	GT:AD:DP:GQ:PL	0/1:26,28:54:99:891,0,844
chrV	80619	.	C	T	809.77	PASS	AC=1;AF=0.500;AN=2;BaseQRankSum=0.980;ClippingRankSum=0.000;DP=44;ExcessHet=3.0103;FS=0.000;MLEAC=1;MLEAF=0.500;MQ=41.66;MQRankSum=-0.867;QD=18.40;ReadPosRankSum=1.523;SOR=0.693	GT:AD:DP:GQ:PL	0/1:20,24:44:99:838,0,655
chrV	86624	.	G	A	543.77	PASS	AC=1;AF=0.500;AN=2;BaseQRankSum=0.600;ClippingRankSum=0.000;DP=35;ExcessHet=3.0103;FS=0.000;MLEAC=1;MLEAF=0.500;MQ=40.75;MQRankSum=2.332;QD=15.54;ReadPosRankSum=0.098;SOR=0.859	GT:AD:DP:GQ:PL	0/1:18,17:35:99:572,0,613
chrV	94114	.	C	T	369.77	PASS	AC=1;AF=0.500;AN=2;BaseQRankSum=-1.405;ClippingRankSum=0.000;DP=33;ExcessHet=3.0103;FS=1.376;MLEAC=1;MLEAF=0.500;MQ=42.00;MQRankSum=0.000;QD=11.21;ReadPosRankSum=0.294;SOR=1.112	GT:AD:DP:GQ:PL	0/1:18,15:33:99:398,0,583
chrV	131165	.	C	T	309.77	PASS	AC=1;AF=0.500;AN=2;BaseQRankSum=1.554;ClippingRankSum=0.000;DP=33;ExcessHet=3.0103;FS=0.000;MLEAC=1;MLEAF=0.500;MQ=41.55;MQRankSum=0.725;QD=9.39;ReadPosRankSum=0.072;SOR=0.793	GT:AD:DP:GQ:PL	0/1:23,10:33:99:338,0,770
chrV	148119	.	C	T	451.77	PASS	AC=1;AF=0.500;AN=2;BaseQRankSum=0.413;ClippingRankSum=0.000;DP=36;ExcessHet=3.0103;FS=0.000;MLEAC=1;MLEAF=0.500;MQ=42.00;MQRankSum=0.000;QD=12.55;ReadPosRankSum=1.230;SOR=0.599	GT:AD:DP:GQ:PL	0/1:22,14:36:99:480,0,812
chrV	161680	.	G	A	864.77	PASS	AC=1;AF=0.500;AN=2;BaseQRankSum=-2.552;ClippingRankSum=0.000;DP=73;ExcessHet=3.0103;FS=6.360;MLEAC=1;MLEAF=0.500;MQ=41.60;MQRankSum=-0.178;QD=11.85;ReadPosRankSum=0.800;SOR=0.264	GT:AD:DP:GQ:PL	0/1:42,31:73:99:893,0,1467
chrV	167325	.	G	A	965.77	PASS	AC=1;AF=0.500;AN=2;BaseQRankSum=0.387;ClippingRankSum=0.000;DP=60;ExcessHet=3.0103;FS=3.565;MLEAC=1;MLEAF=0.500;MQ=42.00;MQRankSum=0.000;QD=16.37;ReadPosRankSum=2.306;SOR=1.186	GT:AD:DP:GQ:PL	0/1:27,32:59:99:994,0,807
chrV	198673	.	C	T	766.77	PASS	AC=1;AF=0.500;AN=2;BaseQRankSum=-0.853;ClippingRankSum=0.000;DP=72;ExcessHet=3.0103;FS=4.530;MLEAC=1;MLEAF=0.500;MQ=41.74;MQRankSum=-2.122;QD=10.65;ReadPosRankSum=0.458;SOR=0.247	GT:AD:DP:GQ:PL	0/1:43,29:72:99:795,0,1393
chrV	231461	.	C	T	686.77	PASS	AC=1;AF=0.500;AN=2;BaseQRankSum=0.873;ClippingRankSum=0.000;DP=59;ExcessHet=3.0103;FS=11.671;MLEAC=1;MLEAF=0.500;MQ=41.47;MQRankSum=-2.184;QD=11.64;ReadPosRankSum=1.934;SOR=1.643	GT:AD:DP:GQ:PL	0/1:36,23:59:99:715,0,1199
chrV	266535	.	A	C	513.77	PASS	AC=1;AF=0.500;AN=2;BaseQRankSum=1.471;ClippingRankSum=0.000;DP=102;ExcessHet=3.0103;FS=14.354;MLEAC=1;MLEAF=0.500;MQ=40.63;MQRankSum=-0.476;QD=5.14;ReadPosRankSum=-3.692;SOR=2.954	GT:AD:DP:GQ:PL	0/1:82,18:100:99:542,0,3430
chrV	266536	.	G	A	513.77	PASS	AC=1;AF=0.500;AN=2;BaseQRankSum=1.366;ClippingRankSum=0.000;DP=102;ExcessHet=3.0103;FS=10.598;MLEAC=1;MLEAF=0.500;MQ=40.63;MQRankSum=-0.369;QD=5.14;ReadPosRankSum=-3.788;SOR=2.237	GT:AD:DP:GQ:PL	0/1:81,19:100:99:542,0,3430
chrV	266554	.	G	C	715.77	PASS	AC=1;AF=0.500;AN=2;BaseQRankSum=-2.391;ClippingRankSum=0.000;DP=123;ExcessHet=3.0103;FS=6.330;MLEAC=1;MLEAF=0.500;MQ=40.32;MQRankSum=-2.494;QD=5.87;ReadPosRankSum=-5.271;SOR=1.426	GT:AD:DP:GQ:PL	0/1:96,26:122:99:744,0,3390
chrV	266564	.	G	C	2601.77	PASS	AC=1;AF=0.500;AN=2;BaseQRankSum=-1.142;ClippingRankSum=0.000;DP=204;ExcessHet=3.0103;FS=15.600;MLEAC=1;MLEAF=0.500;MQ=40.21;MQRankSum=-2.299;QD=12.75;ReadPosRankSum=-7.440;SOR=1.801	GT:AD:DP:GQ:PL	0/1:135,69:204:99:2630,0,5926
chrV	266566	.	A	G	2607.77	PASS	AC=1;AF=0.500;AN=2;BaseQRankSum=-0.101;ClippingRankSum=0.000;DP=220;ExcessHet=3.0103;FS=16.982;MLEAC=1;MLEAF=0.500;MQ=40.25;MQRankSum=-1.735;QD=11.85;ReadPosRankSum=-6.515;SOR=1.849	GT:AD:DP:GQ:PL	0/1:145,75:220:99:2636,0,5847
chrV	266569	.	C	T	2025.73	PASS	AC=1;AF=0.500;AN=2;BaseQRankSum=-1.061;ClippingRankSum=0.000;DP=225;ExcessHet=3.0103;FS=13.640;MLEAC=1;MLEAF=0.500;MQ=40.27;MQRankSum=-2.264;QD=9.00;ReadPosRankSum=-6.369;SOR=1.643	GT:AD:DP:GQ:PL	0/1:152,73:225:99:2063,0,5982
chrV	278109	.	T	C	904.77	PASS	AC=1;AF=0.500;AN=2;BaseQRankSum=2.100;ClippingRankSum=0.000;DP=104;ExcessHet=3.0103;FS=2.563;MLEAC=1;MLEAF=0.500;MQ=40.57;MQRankSum=-1.685;QD=8.78;ReadPosRankSum=-2.007;SOR=1.399	GT:AD:DP:GQ:PL	0/1:73,30:103:99:933,0,2945
chrV	278115	.	T	C	1028.77	PASS	AC=1;AF=0.500;AN=2;BaseQRankSum=0.383;ClippingRankSum=0.000;DP=93;ExcessHet=3.0103;FS=5.090;MLEAC=1;MLEAF=0.500;MQ=40.24;MQRankSum=-1.844;QD=11.18;ReadPosRankSum=-2.564;SOR=1.895	GT:AD:DP:GQ:PL	0/1:64,28:92:99:1057,0,2585
chrV	278116	.	G	T	991.77	PASS	AC=1;AF=0.500;AN=2;BaseQRankSum=0.587;ClippingRankSum=0.000;DP=94;ExcessHet=3.0103;FS=4.982;MLEAC=1;MLEAF=0.500;MQ=40.26;MQRankSum=-1.881;QD=10.66;ReadPosRankSum=-2.553;SOR=2.212	GT:AD:DP:GQ:PL	0/1:65,28:93:99:1020,0,2588
chrV	278139	.	T	C	328.77	PASS	AC=1;AF=0.500;AN=2;BaseQRankSum=-1.682;ClippingRankSum=0.000;DP=36;ExcessHet=3.0103;FS=0.000;MLEAC=1;MLEAF=0.500;MQ=40.38;MQRankSum=-1.121;QD=9.39;ReadPosRankSum=-2.897;SOR=0.551	GT:AD:DP:GQ:PL	0/1:32,3:35:99:357,0,1424
chrV	323133	.	C	T	794.77	PASS	AC=1;AF=0.500;AN=2;BaseQRankSum=0.605;ClippingRankSum=0.000;DP=50;ExcessHet=3.0103;FS=1.101;MLEAC=1;MLEAF=0.500;MQ=41.70;MQRankSum=-0.029;QD=16.22;ReadPosRankSum=-0.169;SOR=0.497	GT:AD:DP:GQ:PL	0/1:25,24:49:99:823,0,882
chrV	334076	.	C	T	1213.77	PASS	AC=1;AF=0.500;AN=2;BaseQRankSum=1.229;ClippingRankSum=0.000;DP=62;ExcessHet=3.0103;FS=1.005;MLEAC=1;MLEAF=0.500;MQ=41.52;MQRankSum=-0.736;QD=20.57;ReadPosRankSum=-0.274;SOR=0.859	GT:AD:DP:GQ:PL	0/1:22,37:59:99:1242,0,656
chrV	343405	.	C	T	1023.77	PASS	AC=1;AF=0.500;AN=2;BaseQRankSum=0.843;ClippingRankSum=0.000;DP=53;ExcessHet=3.0103;FS=15.735;MLEAC=1;MLEAF=0.500;MQ=41.73;MQRankSum=1.057;QD=19.32;ReadPosRankSum=0.351;SOR=2.009	GT:AD:DP:GQ:PL	0/1:26,27:53:99:1052,0,1892
chrV	343406	.	C	T	1023.77	PASS	AC=1;AF=0.500;AN=2;BaseQRankSum=1.571;ClippingRankSum=0.000;DP=54;ExcessHet=3.0103;FS=12.889;MLEAC=1;MLEAF=0.500;MQ=41.74;MQRankSum=1.037;QD=18.96;ReadPosRankSum=0.728;SOR=2.022	GT:AD:DP:GQ:PL	0/1:27,27:54:99:1052,0,1892
chrV	359740	.	C	T	1189.77	PASS	AC=1;AF=0.500;AN=2;BaseQRankSum=0.390;ClippingRankSum=0.000;DP=79;ExcessHet=3.0103;FS=0.000;MLEAC=1;MLEAF=0.500;MQ=41.90;MQRankSum=-2.027;QD=15.25;ReadPosRankSum=-0.311;SOR=0.693	GT:AD:DP:GQ:PL	0/1:39,39:78:99:1218,0,1198
chrV	390049	.	C	T	894.77	PASS	AC=1;AF=0.500;AN=2;BaseQRankSum=1.279;ClippingRankSum=0.000;DP=53;ExcessHet=3.0103;FS=2.641;MLEAC=1;MLEAF=0.500;MQ=42.00;MQRankSum=0.000;QD=16.88;ReadPosRankSum=-0.597;SOR=0.337	GT:AD:DP:GQ:PL	0/1:26,27:53:99:923,0,790
chrV	421934	.	C	T	487.77	PASS	AC=1;AF=0.500;AN=2;BaseQRankSum=0.299;ClippingRankSum=0.000;DP=36;ExcessHet=3.0103;FS=0.000;MLEAC=1;MLEAF=0.500;MQ=41.78;MQRankSum=-0.205;QD=13.55;ReadPosRankSum=-0.120;SOR=0.735	GT:AD:DP:GQ:PL	0/1:20,16:36:99:516,0,635
chrV	422002	.	C	T	608.77	PASS	AC=1;AF=0.500;AN=2;BaseQRankSum=-1.271;ClippingRankSum=0.000;DP=48;ExcessHet=3.0103;FS=4.179;MLEAC=1;MLEAF=0.500;MQ=42.00;MQRankSum=0.000;QD=12.68;ReadPosRankSum=-0.440;SOR=0.447	GT:AD:DP:GQ:PL	0/1:27,21:48:99:637,0,926
chrV	545305	.	C	T	117.77	PASS	AC=1;AF=0.500;AN=2;BaseQRankSum=0.431;ClippingRankSum=0.000;DP=10;ExcessHet=3.0103;FS=0.000;MLEAC=1;MLEAF=0.500;MQ=42.00;MQRankSum=0.000;QD=13.09;ReadPosRankSum=0.210;SOR=0.527	GT:AD:DP:GQ:PL	0/1:5,4:9:99:146,0,180
chrV	554281	.	C	T	796.77	PASS	AC=1;AF=0.500;AN=2;BaseQRankSum=-1.716;ClippingRankSum=0.000;DP=50;ExcessHet=3.0103;FS=4.084;MLEAC=1;MLEAF=0.500;MQ=41.92;MQRankSum=-1.344;QD=15.94;ReadPosRankSum=-0.207;SOR=1.445	GT:AD:DP:GQ:PL	0/1:24,26:50:99:825,0,881
chrVI	27828	.	G	A	845.77	PASS	AC=1;AF=0.500;AN=2;BaseQRankSum=-0.033;ClippingRankSum=0.000;DP=47;ExcessHet=3.0103;FS=4.201;MLEAC=1;MLEAF=0.500;MQ=41.61;MQRankSum=-0.254;QD=18.00;ReadPosRankSum=2.152;SOR=0.690	GT:AD:DP:GQ:PL	0/1:20,27:47:99:874,0,653
chrVI	54962	.	G	A	670.77	PASS	AC=1;AF=0.500;AN=2;BaseQRankSum=3.058;ClippingRankSum=0.000;DP=37;ExcessHet=3.0103;FS=6.345;MLEAC=1;MLEAF=0.500;MQ=42.00;MQRankSum=0.000;QD=18.13;ReadPosRankSum=1.995;SOR=2.200	GT:AD:DP:GQ:PL	0/1:19,18:37:99:699,0,1233
chrVI	54964	.	G	A	670.77	PASS	AC=1;AF=0.500;AN=2;BaseQRankSum=2.596;ClippingRankSum=0.000;DP=37;ExcessHet=3.0103;FS=6.345;MLEAC=1;MLEAF=0.500;MQ=42.00;MQRankSum=0.000;QD=18.13;ReadPosRankSum=1.481;SOR=2.200	GT:AD:DP:GQ:PL	0/1:19,18:37:99:699,0,1233
chrVI	58574	.	G	A	549.77	PASS	AC=1;AF=0.500;AN=2;BaseQRankSum=0.225;ClippingRankSum=0.000;DP=30;ExcessHet=3.0103;FS=3.352;MLEAC=1;MLEAF=0.500;MQ=42.00;MQRankSum=0.000;QD=18.96;ReadPosRankSum=0.591;SOR=0.697	GT:AD:DP:GQ:PL	0/1:13,16:29:99:578,0,461
chrVI	58768	.	G	A	962.77	PASS	AC=1;AF=0.500;AN=2;BaseQRankSum=0.473;ClippingRankSum=0.000;DP=61;ExcessHet=3.0103;FS=0.000;MLEAC=1;MLEAF=0.500;MQ=41.94;MQRankSum=-1.475;QD=15.78;ReadPosRankSum=-0.256;SOR=0.772	GT:AD:DP:GQ:PL	0/1:32,29:61:99:991,0,1137
chrVI	78826	.	G	A	1138.77	PASS	AC=1;AF=0.500;AN=2;BaseQRankSum=0.283;ClippingRankSum=0.000;DP=62;ExcessHet=3.0103;FS=3.703;MLEAC=1;MLEAF=0.500;MQ=41.76;MQRankSum=-0.829;QD=18.67;ReadPosRankSum=1.259;SOR=0.327	GT:AD:DP:GQ:PL	0/1:26,35:61:99:1167,0,762
chrVI	95544	.	C	T	991.77	PASS	AC=1;AF=0.500;AN=2;BaseQRankSum=-1.171;ClippingRankSum=0.000;DP=54;ExcessHet=3.0103;FS=2.558;MLEAC=1;MLEAF=0.500;MQ=41.89;MQRankSum=-1.223;QD=18.71;ReadPosRankSum=0.099;SOR=0.351	GT:AD:DP:GQ:PL	0/1:23,30:53:99:1020,0,826
chrVI	101775	.	C	T	1025.77	PASS	AC=1;AF=0.500;AN=2;BaseQRankSum=0.827;ClippingRankSum=0.000;DP=49;ExcessHet=3.0103;FS=1.142;MLEAC=1;MLEAF=0.500;MQ=41.42;MQRankSum=-1.107;QD=20.93;ReadPosRankSum=-0.394;SOR=0.941	GT:AD:DP:GQ:PL	0/1:19,30:49:99:1054,0,603
chrVI	213404	.	C	T	659.77	PASS	AC=1;AF=0.500;AN=2;BaseQRankSum=-1.097;ClippingRankSum=0.000;DP=42;ExcessHet=3.0103;FS=0.000;MLEAC=1;MLEAF=0.500;MQ=41.66;MQRankSum=1.025;QD=16.09;ReadPosRankSum=-0.224;SOR=0.616	GT:AD:DP:GQ:PL	0/1:21,20:41:99:688,0,758
chrVI	213457	.	C	T	648.77	PASS	AC=1;AF=0.500;AN=2;BaseQRankSum=0.254;ClippingRankSum=0.000;DP=45;ExcessHet=3.0103;FS=2.594;MLEAC=1;MLEAF=0.500;MQ=41.37;MQRankSum=-1.567;QD=14.42;ReadPosRankSum=-1.754;SOR=1.081	GT:AD:DP:GQ:PL	0/1:25,20:45:99:677,0,875
chrVII	73388	.	C	T	1064.77	PASS	AC=1;AF=0.500;AN=2;BaseQRankSum=0.687;ClippingRankSum=0.000;DP=60;ExcessHet=3.0103;FS=2.230;MLEAC=1;MLEAF=0.500;MQ=42.00;MQRankSum=0.000;QD=18.36;ReadPosRankSum=1.008;SOR=0.998	GT:AD:DP:GQ:PL	0/1:27,31:58:99:1093,0,908
chrVII	78616	.	C	T	861.77	PASS	AC=1;AF=0.500;AN=2;BaseQRankSum=-0.089;ClippingRankSum=0.000;DP=56;ExcessHet=3.0103;FS=5.608;MLEAC=1;MLEAF=0.500;MQ=41.93;MQRankSum=-1.511;QD=15.96;ReadPosRankSum=0.129;SOR=0.970	GT:AD:DP:GQ:PL	0/1:29,25:54:99:890,0,1048
chrVII	120297	.	C	T	1311.77	PASS	AC=1;AF=0.500;AN=2;BaseQRankSum=0.696;ClippingRankSum=0.000;DP=54;ExcessHet=3.0103;FS=1.154;MLEAC=1;MLEAF=0.500;MQ=42.00;MQRankSum=0.000;QD=24.29;ReadPosRankSum=-0.708;SOR=0.451	GT:AD:DP:GQ:PL	0/1:17,37:54:99:1340,0,533
chrVII	155358	.	C	T	1139.77	PASS	AC=1;AF=0.500;AN=2;BaseQRankSum=-2.815;ClippingRankSum=0.000;DP=80;ExcessHet=3.0103;FS=1.853;MLEAC=1;MLEAF=0.500;MQ=42.00;MQRankSum=0.000;QD=15.00;ReadPosRankSum=-2.068;SOR=0.504	GT:AD:DP:GQ:PL	0/1:36,40:76:99:1168,0,1218
chrVII	166683	.	C	T	777.77	PASS	AC=1;AF=0.500;AN=2;BaseQRankSum=-0.169;ClippingRankSum=0.000;DP=44;ExcessHet=3.0103;FS=2.675;MLEAC=1;MLEAF=0.500;MQ=42.00;MQRankSum=0.000;QD=17.68;ReadPosRankSum=-0.905;SOR=1.179	GT:AD:DP:GQ:PL	0/1:19,25:44:99:806,0,570
chrVII	167585	.	G	A	348.77	PASS	AC=1;AF=0.500;AN=2;BaseQRankSum=2.309;ClippingRankSum=0.000;DP=21;ExcessHet=3.0103;FS=2.318;MLEAC=1;MLEAF=0.500;MQ=42.53;MQRankSum=1.049;QD=16.61;ReadPosRankSum=-1.025;SOR=0.184	GT:AD:DP:GQ:PL	0/1:10,11:21:99:377,0,290
chrVII	198422	.	C	T	608.77	PASS	AC=1;AF=0.500;AN=2;BaseQRankSum=-1.064;ClippingRankSum=0.000;DP=50;ExcessHet=3.0103;FS=1.092;MLEAC=1;MLEAF=0.500;MQ=41.43;MQRankSum=-1.554;QD=12.42;ReadPosRankSum=-1.106;SOR=0.507	GT:AD:DP:GQ:PL	0/1:27,22:49:99:637,0,875
chrVII	346161	.	C	T	871.77	PASS	AC=1;AF=0.500;AN=2;BaseQRankSum=0.245;ClippingRankSum=0.000;DP=57;ExcessHet=3.0103;FS=5.816;MLEAC=1;MLEAF=0.500;MQ=41.47;MQRankSum=0.682;QD=15.29;ReadPosRankSum=0.516;SOR=0.248	GT:AD:DP:GQ:PL	0/1:27,30:57:99:900,0,792
chrVII	348877	.	C	T	777.77	PASS	AC=1;AF=0.500;AN=2;BaseQRankSum=2.572;ClippingRankSum=0.000;DP=46;ExcessHet=3.0103;FS=2.755;MLEAC=1;MLEAF=0.500;MQ=41.96;MQRankSum=-0.957;QD=16.91;ReadPosRankSum=-0.488;SOR=0.293	GT:AD:DP:GQ:PL	0/1:23,23:46:99:806,0,703
chrVII	379590	.	C	T	832.77	PASS	AC=1;AF=0.500;AN=2;BaseQRankSum=1.334;ClippingRankSum=0.000;DP=46;ExcessHet=3.0103;FS=1.264;MLEAC=1;MLEAF=0.500;MQ=41.92;MQRankSum=-1.223;QD=18.10;ReadPosRankSum=-0.086;SOR=1.112	GT:AD:DP:GQ:PL	0/1:20,26:46:99:861,0,573
chrVII	384774	.	T	C	807.77	PASS	AC=1;AF=0.500;AN=2;BaseQRankSum=-1.287;ClippingRankSum=0.000;DP=51;ExcessHet=3.0103;FS=1.070;MLEAC=1;MLEAF=0.500;MQ=41.43;MQRankSum=-1.612;QD=15.84;ReadPosRankSum=-5.226;SOR=0.518	GT:AD:DP:GQ:PL	0/1:29,22:51:99:836,0,2068
chrVII	384775	.	G	A	807.77	PASS	AC=1;AF=0.500;AN=2;BaseQRankSum=-0.298;ClippingRankSum=0.000;DP=51;ExcessHet=3.0103;FS=1.070;MLEAC=1;MLEAF=0.500;MQ=41.43;MQRankSum=-1.612;QD=15.84;ReadPosRankSum=-5.213;SOR=0.518	GT:AD:DP:GQ:PL	0/1:29,22:51:99:836,0,2068
chrVII	422040	.	C	T	782.77	PASS	AC=1;AF=0.500;AN=2;BaseQRankSum=0.983;ClippingRankSum=0.000;DP=52;ExcessHet=3.0103;FS=0.000;MLEAC=1;MLEAF=0.500;MQ=41.73;MQRankSum=-0.962;QD=15.05;ReadPosRankSum=-0.039;SOR=0.876	GT:AD:DP:GQ:PL	0/1:26,26:52:99:811,0,772
chrVII	440749	.	G	A	486.77	PASS	AC=1;AF=0.500;AN=2;BaseQRankSum=0.429;ClippingRankSum=0.000;DP=24;ExcessHet=3.0103;FS=1.685;MLEAC=1;MLEAF=0.500;MQ=41.38;MQRankSum=-0.761;QD=20.28;ReadPosRankSum=0.288;SOR=1.329	GT:AD:DP:GQ:PL	0/1:10,14:24:99:515,0,342
chrVII	447186	.	C	T	1376.77	PASS	AC=1;AF=0.500;AN=2;BaseQRankSum=0.083;ClippingRankSum=0.000;DP=76;ExcessHet=3.0103;FS=3.145;MLEAC=1;MLEAF=0.500;MQ=42.00;MQRankSum=0.000;QD=18.60;ReadPosRankSum=0.645;SOR=0.399	GT:AD:DP:GQ:PL	0/1:34,40:74:99:1405,0,1187
chrVII	472795	.	G	A	1092.77	PASS	AC=1;AF=0.500;AN=2;BaseQRankSum=2.747;ClippingRankSum=0.000;DP=61;ExcessHet=3.0103;FS=0.000;MLEAC=1;MLEAF=0.500;MQ=41.29;MQRankSum=-0.443;QD=17.91;ReadPosRankSum=-0.513;SOR=0.689	GT:AD:DP:GQ:PL	0/1:29,32:61:99:1121,0,830
chrVII	478391	.	C	T	901.77	PASS	AC=1;AF=0.500;AN=2;BaseQRankSum=1.806;ClippingRankSum=0.000;DP=48;ExcessHet=3.0103;FS=0.000;MLEAC=1;MLEAF=0.500;MQ=42.00;MQRankSum=0.000;QD=18.79;ReadPosRankSum=2.854;SOR=0.663	GT:AD:DP:GQ:PL	0/1:23,25:48:99:930,0,790
chrVII	478534	.	C	T	813.77	PASS	AC=1;AF=0.500;AN=2;BaseQRankSum=-1.595;ClippingRankSum=0.000;DP=50;ExcessHet=3.0103;FS=7.661;MLEAC=1;MLEAF=0.500;MQ=42.00;MQRankSum=0.000;QD=16.28;ReadPosRankSum=-1.698;SOR=0.774	GT:AD:DP:GQ:PL	0/1:24,26:50:99:842,0,772
chrVII	478674	.	G	A	710.77	PASS	AC=1;AF=0.500;AN=2;BaseQRankSum=-2.013;ClippingRankSum=0.000;DP=44;ExcessHet=3.0103;FS=0.000;MLEAC=1;MLEAF=0.500;MQ=41.66;MQRankSum=-1.001;QD=16.15;ReadPosRankSum=-2.305;SOR=0.700	GT:AD:DP:GQ:PL	0/1:23,21:44:99:739,0,854
chrVII	508184	.	C	T	732.77	PASS	AC=1;AF=0.500;AN=2;BaseQRankSum=0.491;ClippingRankSum=0.000;DP=44;ExcessHet=3.0103;FS=2.619;MLEAC=1;MLEAF=0.500;MQ=41.35;MQRankSum=-1.301;QD=17.04;ReadPosRankSum=-0.026;SOR=1.179	GT:AD:DP:GQ:PL	0/1:20,23:43:99:761,0,630
chrVII	599317	.	C	T	1024.77	PASS	AC=1;AF=0.500;AN=2;BaseQRankSum=3.177;ClippingRankSum=0.000;DP=62;ExcessHet=3.0103;FS=4.697;MLEAC=1;MLEAF=0.500;MQ=42.00;MQRankSum=0.000;QD=16.53;ReadPosRankSum=-0.088;SOR=1.564	GT:AD:DP:GQ:PL	0/1:32,30:62:99:1053,0,917
chrVII	638114	.	G	A	1721.77	PASS	AC=1;AF=0.500;AN=2;BaseQRankSum=0.906;ClippingRankSum=0.000;DP=105;ExcessHet=3.0103;FS=0.793;MLEAC=1;MLEAF=0.500;MQ=42.00;MQRankSum=0.000;QD=16.72;ReadPosRankSum=0.694;SOR=0.580	GT:AD:DP:GQ:PL	0/1:46,57:103:99:1750,0,1252
chrVII	729784	.	G	A	674.77	PASS	AC=1;AF=0.500;AN=2;BaseQRankSum=2.114;ClippingRankSum=0.000;DP=40;ExcessHet=3.0103;FS=1.243;MLEAC=1;MLEAF=0.500;MQ=42.00;MQRankSum=0.000;QD=16.87;ReadPosRankSum=0.637;SOR=1.127	GT:AD:DP:GQ:PL	0/1:20,20:40:99:703,0,645
chrVII	757362	.	G	A	992.77	PASS	AC=1;AF=0.500;AN=2;BaseQRankSum=-1.464;ClippingRankSum=0.000;DP=61;ExcessHet=3.0103;FS=0.968;MLEAC=1;MLEAF=0.500;MQ=42.00;MQRankSum=0.000;QD=16.27;ReadPosRankSum=-0.894;SOR=0.840	GT:AD:DP:GQ:PL	0/1:28,33:61:99:1021,0,911
chrVII	772337	.	C	T	631.77	PASS	AC=1;AF=0.500;AN=2;BaseQRankSum=-1.776;ClippingRankSum=0.000;DP=41;ExcessHet=3.0103;FS=2.837;MLEAC=1;MLEAF=0.500;MQ=41.86;MQRankSum=-1.705;QD=15.41;ReadPosRankSum=1.467;SOR=0.313	GT:AD:DP:GQ:PL	0/1:20,21:41:99:660,0,725
chrVII	775074	.	G	A	1406.77	PASS	AC=1;AF=0.500;AN=2;BaseQRankSum=-2.187;ClippingRankSum=0.000;DP=81;ExcessHet=3.0103;FS=2.046;MLEAC=1;MLEAF=0.500;MQ=41.82;MQRankSum=1.143;QD=17.37;ReadPosRankSum=0.278;SOR=0.458	GT:AD:DP:GQ:PL	0/1:36,45:81:99:1435,0,1248
chrVII	831533	.	C	T	846.77	PASS	AC=1;AF=0.500;AN=2;BaseQRankSum=1.145;ClippingRankSum=0.000;DP=47;ExcessHet=3.0103;FS=7.745;MLEAC=1;MLEAF=0.500;MQ=41.96;MQRankSum=-0.936;QD=18.02;ReadPosRankSum=0.878;SOR=0.122	GT:AD:DP:GQ:PL	0/1:23,24:47:99:875,0,819
chrVII	903966	.	C	T	1002.77	PASS	AC=1;AF=0.500;AN=2;BaseQRankSum=2.407;ClippingRankSum=0.000;DP=45;ExcessHet=3.0103;FS=5.041;MLEAC=1;MLEAF=0.500;MQ=41.96;MQRankSum=0.000;QD=22.79;ReadPosRankSum=0.505;SOR=1.765	GT:AD:DP:GQ:PL	0/1:16,28:44:99:1031,0,429
chrVII	932141	.	C	T	976.77	PASS	AC=1;AF=0.500;AN=2;BaseQRankSum=1.804;ClippingRankSum=0.000;DP=51;ExcessHet=3.0103;FS=1.591;MLEAC=1;MLEAF=0.500;MQ=42.00;MQRankSum=0.000;QD=19.15;ReadPosRankSum=-0.014;SOR=1.168	GT:AD:DP:GQ:PL	0/1:24,27:51:99:1005,0,792
chrVII	933724	.	C	T	841.77	PASS	AC=1;AF=0.500;AN=2;BaseQRankSum=0.199;ClippingRankSum=0.000;DP=35;ExcessHet=3.0103;FS=1.451;MLEAC=1;MLEAF=0.500;MQ=42.00;MQRankSum=0.000;QD=24.05;ReadPosRankSum=2.076;SOR=0.953	GT:AD:DP:GQ:PL	0/1:11,24:35:99:870,0,351
chrVII	939714	.	G	A	324.77	PASS	AC=1;AF=0.500;AN=2;BaseQRankSum=2.429;ClippingRankSum=0.000;DP=26;ExcessHet=3.0103;FS=6.421;MLEAC=1;MLEAF=0.500;MQ=42.00;MQRankSum=0.000;QD=12.49;ReadPosRankSum=0.129;SOR=0.793	GT:AD:DP:GQ:PL	0/1:16,10:26:99:353,0,521
chrVII	959826	.	C	T	527.77	PASS	AC=1;AF=0.500;AN=2;BaseQRankSum=-0.420;ClippingRankSum=0.000;DP=34;ExcessHet=3.0103;FS=2.285;MLEAC=1;MLEAF=0.500;MQ=41.94;MQRankSum=-1.002;QD=15.52;ReadPosRankSum=-1.203;SOR=0.269	GT:AD:DP:GQ:PL	0/1:18,16:34:99:556,0,602
chrVII	994000	.	C	T	798.77	PASS	AC=1;AF=0.500;AN=2;BaseQRankSum=-0.738;ClippingRankSum=0.000;DP=49;ExcessHet=3.0103;FS=1.141;MLEAC=1;MLEAF=0.500;MQ=41.42;MQRankSum=-1.231;QD=16.64;ReadPosRankSum=-0.985;SOR=0.913	GT:AD:DP:GQ:PL	0/1:21,27:48:99:827,0,672
chrVII	1024917	.	C	T	1167.77	PASS	AC=1;AF=0.500;AN=2;BaseQRankSum=0.823;ClippingRankSum=0.000;DP=57;ExcessHet=3.0103;FS=0.000;MLEAC=1;MLEAF=0.500;MQ=42.00;MQRankSum=0.000;QD=20.49;ReadPosRankSum=-0.633;SOR=0.593	GT:AD:DP:GQ:PL	0/1:22,35:57:99:1196,0,613
chrVII	1034917	.	C	T	922.77	PASS	AC=1;AF=0.500;AN=2;BaseQRankSum=0.816;ClippingRankSum=0.000;DP=57;ExcessHet=3.0103;FS=2.226;MLEAC=1;MLEAF=0.500;MQ=42.00;MQRankSum=0.000;QD=16.19;ReadPosRankSum=0.009;SOR=1.071	GT:AD:DP:GQ:PL	0/1:28,29:57:99:951,0,846
chrVII	1070958	.	G	A	891.77	PASS	AC=1;AF=0.500;AN=2;BaseQRankSum=-1.064;ClippingRankSum=0.000;DP=54;ExcessHet=3.0103;FS=5.608;MLEAC=1;MLEAF=0.500;MQ=42.00;MQRankSum=0.000;QD=16.83;ReadPosRankSum=-0.678;SOR=1.232	GT:AD:DP:GQ:PL	0/1:26,27:53:99:920,0,971
chrVIII	8433	.	C	T	642.77	PASS	AC=1;AF=0.500;AN=2;BaseQRankSum=0.659;ClippingRankSum=0.000;DP=36;ExcessHet=3.0103;FS=7.719;MLEAC=1;MLEAF=0.500;MQ=42.00;MQRankSum=0.000;QD=17.85;ReadPosRankSum=-1.523;SOR=2.093	GT:AD:DP:GQ:PL	0/1:16,20:36:99:671,0,525
chrVIII	26182	.	C	T	1086.77	PASS	AC=1;AF=0.500;AN=2;BaseQRankSum=1.534;ClippingRankSum=0.000;DP=58;ExcessHet=3.0103;FS=1.040;MLEAC=1;MLEAF=0.500;MQ=41.69;MQRankSum=-1.514;QD=18.74;ReadPosRankSum=0.472;SOR=0.479	GT:AD:DP:GQ:PL	0/1:25,33:58:99:1115,0,766
chrVIII	34772	.	C	T	1036.77	PASS	AC=1;AF=0.500;AN=2;BaseQRankSum=0.461;ClippingRankSum=0.000;DP=59;ExcessHet=3.0103;FS=1.052;MLEAC=1;MLEAF=0.500;MQ=42.00;MQRankSum=0.000;QD=17.57;ReadPosRankSum=-0.213;SOR=0.551	GT:AD:DP:GQ:PL	0/1:28,31:59:99:1065,0,932
chrVIII	64489	.	C	T	379.77	PASS	AC=1;AF=0.500;AN=2;BaseQRankSum=-0.396;ClippingRankSum=0.000;DP=27;ExcessHet=3.0103;FS=7.328;MLEAC=1;MLEAF=0.500;MQ=41.93;MQRankSum=0.969;QD=14.07;ReadPosRankSum=-0.793;SOR=0.078	GT:AD:DP:GQ:PL	0/1:15,12:27:99:408,0,540
chrVIII	108294	.	G	A	111.77	PASS	AC=1;AF=0.500;AN=2;BaseQRankSum=-0.431;ClippingRankSum=0.000;DP=11;ExcessHet=3.0103;FS=0.000;MLEAC=1;MLEAF=0.500;MQ=42.00;MQRankSum=0.000;QD=10.16;ReadPosRankSum=-1.030;SOR=0.495	GT:AD:DP:GQ:PL	0/1:7,4:11:99:140,0,263
chrVIII	113172	.	C	T	755.77	PASS	AC=1;AF=0.500;AN=2;BaseQRankSum=-1.841;ClippingRankSum=0.000;DP=48;ExcessHet=3.0103;FS=0.000;MLEAC=1;MLEAF=0.500;MQ=41.41;MQRankSum=-1.400;QD=15.75;ReadPosRankSum=-1.231;SOR=0.693	GT:AD:DP:GQ:PL	0/1:24,24:48:99:784,0,850
chrVIII	116188	.	G	A	763.77	PASS	AC=1;AF=0.500;AN=2;BaseQRankSum=-0.255;ClippingRankSum=0.000;DP=47;ExcessHet=3.0103;FS=0.000;MLEAC=1;MLEAF=0.500;MQ=41.94;MQRankSum=1.043;QD=16.60;ReadPosRankSum=-0.480;SOR=0.693	GT:AD:DP:GQ:PL	0/1:23,23:46:99:792,0,818
chrVIII	135584	.	C	T	515.77	PASS	AC=1;AF=0.500;AN=2;BaseQRankSum=0.911;ClippingRankSum=0.000;DP=30;ExcessHet=3.0103;FS=1.455;MLEAC=1;MLEAF=0.500;MQ=42.00;MQRankSum=0.000;QD=17.19;ReadPosRankSum=2.187;SOR=1.041	GT:AD:DP:GQ:PL	0/1:15,15:30:99:544,0,513
chrVIII	136085	.	C	T	695.77	PASS	AC=1;AF=0.500;AN=2;BaseQRankSum=-2.353;ClippingRankSum=0.000;DP=37;ExcessHet=3.0103;FS=5.136;MLEAC=1;MLEAF=0.500;MQ=42.00;MQRankSum=0.000;QD=18.80;ReadPosRankSum=0.038;SOR=0.223	GT:AD:DP:GQ:PL	0/1:14,23:37:99:724,0,507
chrVIII	170830	.	C	T	506.77	PASS	AC=1;AF=0.500;AN=2;BaseQRankSum=-0.573;ClippingRankSum=0.000;DP=57;ExcessHet=3.0103;FS=4.043;MLEAC=1;MLEAF=0.500;MQ=41.75;MQRankSum=0.744;QD=8.89;ReadPosRankSum=-2.392;SOR=0.301	GT:AD:DP:GQ:PL	0/1:38,19:57:99:535,0,1319
chrVIII	184643	.	C	T	488.77	PASS	AC=1;AF=0.500;AN=2;BaseQRankSum=0.426;ClippingRankSum=0.000;DP=32;ExcessHet=3.0103;FS=1.451;MLEAC=1;MLEAF=0.500;MQ=41.56;MQRankSum=0.000;QD=15.77;ReadPosRankSum=0.296;SOR=0.412	GT:AD:DP:GQ:PL	0/1:16,15:31:99:517,0,552
chrVIII	255950	.	G	A	499.77	PASS	AC=1;AF=0.500;AN=2;BaseQRankSum=0.681;ClippingRankSum=0.000;DP=27;ExcessHet=3.0103;FS=0.000;MLEAC=1;MLEAF=0.500;MQ=42.00;MQRankSum=0.000;QD=18.51;ReadPosRankSum=0.537;SOR=0.223	GT:AD:DP:GQ:PL	0/1:13,14:27:99:528,0,473
chrVIII	282715	.	C	T	562.77	PASS	AC=1;AF=0.500;AN=2;BaseQRankSum=1.673;ClippingRankSum=0.000;DP=41;ExcessHet=3.0103;FS=9.548;MLEAC=1;MLEAF=0.500;MQ=42.00;MQRankSum=0.000;QD=14.43;ReadPosRankSum=1.698;SOR=1.194	GT:AD:DP:GQ:PL	0/1:22,17:39:99:591,0,689
chrVIII	299865	.	C	T	1206.77	PASS	AC=1;AF=0.500;AN=2;BaseQRankSum=1.587;ClippingRankSum=0.000;DP=65;ExcessHet=3.0103;FS=0.947;MLEAC=1;MLEAF=0.500;MQ=41.77;MQRankSum=1.078;QD=18.57;ReadPosRankSum=1.238;SOR=0.850	GT:AD:DP:GQ:PL	0/1:31,34:65:99:1235,0,1025
chrVIII	305322	.	G	A	1470.77	PASS	AC=1;AF=0.500;AN=2;BaseQRankSum=0.447;ClippingRankSum=0.000;DP=71;ExcessHet=3.0103;FS=0.000;MLEAC=1;MLEAF=0.500;MQ=41.39;MQRankSum=-1.596;QD=21.01;ReadPosRankSum=0.353;SOR=0.798	GT:AD:DP:GQ:PL	0/1:32,38:70:99:1499,0,2128
chrVIII	305324	.	G	A	1470.77	PASS	AC=1;AF=0.500;AN=2;BaseQRankSum=0.234;ClippingRankSum=0.000;DP=71;ExcessHet=3.0103;FS=0.000;MLEAC=1;MLEAF=0.500;MQ=41.39;MQRankSum=-1.571;QD=21.32;ReadPosRankSum=-0.313;SOR=0.733	GT:AD:DP:GQ:PL	0/1:31,38:69:99:1499,0,2128
chrVIII	338381	.	C	T	1282.77	PASS	AC=1;AF=0.500;AN=2;BaseQRankSum=0.474;ClippingRankSum=0.000;DP=60;ExcessHet=3.0103;FS=3.570;MLEAC=1;MLEAF=0.500;MQ=41.97;MQRankSum=-0.782;QD=21.38;ReadPosRankSum=1.715;SOR=0.572	GT:AD:DP:GQ:PL	0/1:24,36:60:99:1311,0,787
chrVIII	361999	.	C	T	968.77	PASS	AC=1;AF=0.500;AN=2;BaseQRankSum=0.644;ClippingRankSum=0.000;DP=66;ExcessHet=3.0103;FS=0.000;MLEAC=1;MLEAF=0.500;MQ=41.34;MQRankSum=-0.696;QD=14.68;ReadPosRankSum=0.116;SOR=0.780	GT:AD:DP:GQ:PL	0/1:36,30:66:99:997,0,1227
chrVIII	380540	.	C	T	467.77	PASS	AC=1;AF=0.500;AN=2;BaseQRankSum=1.987;ClippingRankSum=0.000;DP=55;ExcessHet=3.0103;FS=2.705;MLEAC=1;MLEAF=0.500;MQ=41.89;MQRankSum=-0.141;QD=8.50;ReadPosRankSum=1.353;SOR=1.179	GT:AD:DP:GQ:PL	0/1:39,16:55:99:496,0,1308
chrVIII	407341	.	C	T	1301.77	PASS	AC=1;AF=0.500;AN=2;BaseQRankSum=-0.933;ClippingRankSum=0.000;DP=60;ExcessHet=3.0103;FS=3.747;MLEAC=1;MLEAF=0.500;MQ=42.00;MQRankSum=0.000;QD=22.06;ReadPosRankSum=-0.483;SOR=0.627	GT:AD:DP:GQ:PL	0/1:22,37:59:99:1330,0,741
chrVIII	411076	.	C	T	993.77	PASS	AC=1;AF=0.500;AN=2;BaseQRankSum=0.677;ClippingRankSum=0.000;DP=52;ExcessHet=3.0103;FS=10.695;MLEAC=1;MLEAF=0.500;MQ=41.43;MQRankSum=1.235;QD=19.49;ReadPosRankSum=0.100;SOR=0.612	GT:AD:DP:GQ:PL	0/1:21,30:51:99:1022,0,665
chrVIII	421684	.	G	A	879.77	PASS	AC=1;AF=0.500;AN=2;BaseQRankSum=-0.104;ClippingRankSum=0.000;DP=67;ExcessHet=3.0103;FS=6.479;MLEAC=1;MLEAF=0.500;MQ=41.31;MQRankSum=0.701;QD=13.13;ReadPosRankSum=0.000;SOR=0.682	GT:AD:DP:GQ:PL	0/1:40,27:67:99:908,0,1389
chrIX	27586	.	C	T	1012.77	PASS	AC=1;AF=0.500;AN=2;BaseQRankSum=0.415;ClippingRankSum=0.000;DP=76;ExcessHet=3.0103;FS=0.000;MLEAC=1;MLEAF=0.500;MQ=42.00;MQRankSum=0.000;QD=13.33;ReadPosRankSum=-0.704;SOR=0.704	GT:AD:DP:GQ:PL	0/1:42,34:76:99:1041,0,1319
chrIX	37257	.	G	A	329.77	PASS	AC=1;AF=0.500;AN=2;BaseQRankSum=1.836;ClippingRankSum=0.000;DP=32;ExcessHet=3.0103;FS=0.000;MLEAC=1;MLEAF=0.500;MQ=42.00;MQRankSum=0.000;QD=10.31;ReadPosRankSum=-0.239;SOR=0.763	GT:AD:DP:GQ:PL	0/1:21,11:32:99:358,0,670
chrIX	47590	.	G	A	1019.77	PASS	AC=1;AF=0.500;AN=2;BaseQRankSum=0.591;ClippingRankSum=0.000;DP=62;ExcessHet=3.0103;FS=11.742;MLEAC=1;MLEAF=0.500;MQ=41.94;MQRankSum=-1.403;QD=16.45;ReadPosRankSum=-1.328;SOR=0.239	GT:AD:DP:GQ:PL	0/1:31,31:62:99:1048,0,1047
chrIX	95883	.	C	T	1063.77	PASS	AC=1;AF=0.500;AN=2;BaseQRankSum=-0.427;ClippingRankSum=0.000;DP=67;ExcessHet=3.0103;FS=2.045;MLEAC=1;MLEAF=0.500;MQ=41.72;MQRankSum=1.857;QD=15.88;ReadPosRankSum=1.495;SOR=0.436	GT:AD:DP:GQ:PL	0/1:32,35:67:99:1092,0,998
chrIX	132410	.	C	T	883.77	PASS	AC=1;AF=0.500;AN=2;BaseQRankSum=-0.913;ClippingRankSum=0.000;DP=68;ExcessHet=3.0103;FS=4.818;MLEAC=1;MLEAF=0.500;MQ=42.00;MQRankSum=0.000;QD=13.00;ReadPosRankSum=-0.635;SOR=0.654	GT:AD:DP:GQ:PL	0/1:37,31:68:99:912,0,1245
chrIX	212802	.	G	A	667.77	PASS	AC=1;AF=0.500;AN=2;BaseQRankSum=1.333;ClippingRankSum=0.000;DP=52;ExcessHet=3.0103;FS=1.111;MLEAC=1;MLEAF=0.500;MQ=42.00;MQRankSum=0.000;QD=12.84;ReadPosRankSum=0.626;SOR=0.917	GT:AD:DP:GQ:PL	0/1:32,20:52:99:696,0,1117
chrIX	258028	.	G	A	928.77	PASS	AC=1;AF=0.500;AN=2;BaseQRankSum=1.018;ClippingRankSum=0.000;DP=56;ExcessHet=3.0103;FS=17.709;MLEAC=1;MLEAF=0.500;MQ=41.44;MQRankSum=-1.681;QD=16.59;ReadPosRankSum=-0.623;SOR=0.724	GT:AD:DP:GQ:PL	0/1:27,29:56:99:957,0,883
chrIX	299558	.	G	A	928.77	PASS	AC=1;AF=0.500;AN=2;BaseQRankSum=-0.281;ClippingRankSum=0.000;DP=64;ExcessHet=3.0103;FS=2.074;MLEAC=1;MLEAF=0.500;MQ=42.00;MQRankSum=0.000;QD=14.51;ReadPosRankSum=1.110;SOR=1.001	GT:AD:DP:GQ:PL	0/1:35,29:64:99:957,0,1235
chrIX	309969	.	C	T	1022.77	PASS	AC=1;AF=0.500;AN=2;BaseQRankSum=-3.314;ClippingRankSum=0.000;DP=52;ExcessHet=3.0103;FS=3.949;MLEAC=1;MLEAF=0.500;MQ=42.00;MQRankSum=0.000;QD=19.67;ReadPosRankSum=-0.956;SOR=0.433	GT:AD:DP:GQ:PL	0/1:21,31:52:99:1051,0,773
chrIX	411013	.	G	A	897.77	PASS	AC=1;AF=0.500;AN=2;BaseQRankSum=1.505;ClippingRankSum=0.000;DP=57;ExcessHet=3.0103;FS=11.697;MLEAC=1;MLEAF=0.500;MQ=41.68;MQRankSum=-0.051;QD=16.03;ReadPosRankSum=-0.337;SOR=1.311	GT:AD:DP:GQ:PL	0/1:30,26:56:99:926,0,1031
chrIX	412220	.	C	T	437.77	PASS	AC=1;AF=0.500;AN=2;BaseQRankSum=-1.975;ClippingRankSum=0.000;DP=41;ExcessHet=3.0103;FS=0.000;MLEAC=1;MLEAF=0.500;MQ=42.00;MQRankSum=0.000;QD=10.68;ReadPosRankSum=-0.245;SOR=0.765	GT:AD:DP:GQ:PL	0/1:24,17:41:99:466,0,893
chrX	90785	.	G	A	601.77	PASS	AC=1;AF=0.500;AN=2;BaseQRankSum=-0.637;ClippingRankSum=0.000;DP=38;ExcessHet=3.0103;FS=12.329;MLEAC=1;MLEAF=0.500;MQ=41.68;MQRankSum=1.548;QD=15.84;ReadPosRankSum=-0.302;SOR=0.820	GT:AD:DP:GQ:PL	0/1:18,20:38:99:630,0,588
chrX	109887	.	G	A	333.77	PASS	AC=1;AF=0.500;AN=2;BaseQRankSum=-1.804;ClippingRankSum=0.000;DP=27;ExcessHet=3.0103;FS=0.000;MLEAC=1;MLEAF=0.500;MQ=40.79;MQRankSum=-2.003;QD=12.36;ReadPosRankSum=1.095;SOR=0.495	GT:AD:DP:GQ:PL	0/1:13,14:27:99:362,0,416
chrX	137289	.	C	T	624.77	PASS	AC=1;AF=0.500;AN=2;BaseQRankSum=-0.361;ClippingRankSum=0.000;DP=61;ExcessHet=3.0103;FS=3.633;MLEAC=1;MLEAF=0.500;MQ=41.87;MQRankSum=-2.531;QD=10.24;ReadPosRankSum=0.209;SOR=0.355	GT:AD:DP:GQ:PL	0/1:37,24:61:99:653,0,1158
chrX	172673	.	G	A	658.77	PASS	AC=1;AF=0.500;AN=2;BaseQRankSum=0.261;ClippingRankSum=0.000;DP=37;ExcessHet=3.0103;FS=3.053;MLEAC=1;MLEAF=0.500;MQ=42.00;MQRankSum=0.000;QD=17.80;ReadPosRankSum=-0.953;SOR=0.283	GT:AD:DP:GQ:PL	0/1:18,19:37:99:687,0,596
chrX	173080	.	G	A	273.77	PASS	AC=1;AF=0.500;AN=2;BaseQRankSum=-1.486;ClippingRankSum=0.000;DP=33;ExcessHet=3.0103;FS=0.000;MLEAC=1;MLEAF=0.500;MQ=41.88;MQRankSum=-2.132;QD=8.30;ReadPosRankSum=-0.671;SOR=0.641	GT:AD:DP:GQ:PL	0/1:23,10:33:99:302,0,899
chrX	212574	.	C	T	872.77	PASS	AC=1;AF=0.500;AN=2;BaseQRankSum=-0.117;ClippingRankSum=0.000;DP=56;ExcessHet=3.0103;FS=0.000;MLEAC=1;MLEAF=0.500;MQ=41.93;MQRankSum=-1.352;QD=15.59;ReadPosRankSum=0.434;SOR=0.804	GT:AD:DP:GQ:PL	0/1:27,29:56:99:901,0,862
chrX	279220	.	G	A	842.77	PASS	AC=1;AF=0.500;AN=2;BaseQRankSum=-2.098;ClippingRankSum=0.000;DP=49;ExcessHet=3.0103;FS=1.248;MLEAC=1;MLEAF=0.500;MQ=42.00;MQRankSum=0.000;QD=17.20;ReadPosRankSum=0.200;SOR=0.404	GT:AD:DP:GQ:PL	0/1:21,28:49:99:871,0,739
chrX	323333	.	G	A	868.77	PASS	AC=1;AF=0.500;AN=2;BaseQRankSum=-0.297;ClippingRankSum=0.000;DP=50;ExcessHet=3.0103;FS=5.032;MLEAC=1;MLEAF=0.500;MQ=42.00;MQRankSum=0.000;QD=17.38;ReadPosRankSum=0.012;SOR=0.215	GT:AD:DP:GQ:PL	0/1:26,24:50:99:897,0,997
chrX	431497	.	C	T	544.77	PASS	AC=1;AF=0.500;AN=2;BaseQRankSum=1.552;ClippingRankSum=0.000;DP=34;ExcessHet=3.0103;FS=0.000;MLEAC=1;MLEAF=0.500;MQ=41.16;MQRankSum=-1.574;QD=16.02;ReadPosRankSum=1.747;SOR=0.610	GT:AD:DP:GQ:PL	0/1:19,15:34:99:573,0,1440
chrX	431499	.	C	T	544.77	PASS	AC=1;AF=0.500;AN=2;BaseQRankSum=1.009;ClippingRankSum=0.000;DP=34;ExcessHet=3.0103;FS=0.000;MLEAC=1;MLEAF=0.500;MQ=41.16;MQRankSum=-1.574;QD=16.02;ReadPosRankSum=1.687;SOR=0.610	GT:AD:DP:GQ:PL	0/1:19,15:34:99:573,0,1440
chrX	442563	.	C	T	907.77	PASS	AC=1;AF=0.500;AN=2;BaseQRankSum=-0.158;ClippingRankSum=0.000;DP=44;ExcessHet=3.0103;FS=9.171;MLEAC=1;MLEAF=0.500;MQ=42.00;MQRankSum=0.000;QD=20.63;ReadPosRankSum=-1.169;SOR=1.105	GT:AD:DP:GQ:PL	0/1:17,27:44:99:936,0,545
chrX	494806	.	C	T	858.77	PASS	AC=1;AF=0.500;AN=2;BaseQRankSum=-0.230;ClippingRankSum=0.000;DP=56;ExcessHet=3.0103;FS=3.742;MLEAC=1;MLEAF=0.500;MQ=41.49;MQRankSum=-1.454;QD=15.34;ReadPosRankSum=0.710;SOR=0.711	GT:AD:DP:GQ:PL	0/1:29,27:56:99:887,0,974
chrX	496723	.	G	A	650.77	PASS	AC=1;AF=0.500;AN=2;BaseQRankSum=-1.681;ClippingRankSum=0.000;DP=58;ExcessHet=3.0103;FS=0.000;MLEAC=1;MLEAF=0.500;MQ=41.51;MQRankSum=-0.225;QD=11.22;ReadPosRankSum=0.701;SOR=0.627	GT:AD:DP:GQ:PL	0/1:34,24:58:99:679,0,1175
chrX	500153	.	G	A	569.77	PASS	AC=1;AF=0.500;AN=2;BaseQRankSum=0.538;ClippingRankSum=0.000;DP=30;ExcessHet=3.0103;FS=0.000;MLEAC=1;MLEAF=0.500;MQ=42.00;MQRankSum=0.000;QD=18.99;ReadPosRankSum=-0.568;SOR=0.483	GT:AD:DP:GQ:PL	0/1:13,17:30:99:598,0,446
chrX	504553	.	G	A	899.77	PASS	AC=1;AF=0.500;AN=2;BaseQRankSum=2.219;ClippingRankSum=0.000;DP=57;ExcessHet=3.0103;FS=1.048;MLEAC=1;MLEAF=0.500;MQ=41.75;MQRankSum=0.967;QD=16.07;ReadPosRankSum=-0.948;SOR=0.495	GT:AD:DP:GQ:PL	0/1:30,26:56:99:928,0,988
chrX	507595	.	G	A	657.77	PASS	AC=1;AF=0.500;AN=2;BaseQRankSum=0.886;ClippingRankSum=0.000;DP=39;ExcessHet=3.0103;FS=1.283;MLEAC=1;MLEAF=0.500;MQ=41.27;MQRankSum=-0.847;QD=17.31;ReadPosRankSum=-0.366;SOR=0.454	GT:AD:DP:GQ:PL	0/1:17,21:38:99:686,0,481
chrX	521690	.	G	A	1285.77	PASS	AC=1;AF=0.500;AN=2;BaseQRankSum=0.691;ClippingRankSum=0.000;DP=60;ExcessHet=3.0103;FS=2.254;MLEAC=1;MLEAF=0.500;MQ=42.00;MQRankSum=0.000;QD=21.43;ReadPosRankSum=-0.780;SOR=0.441	GT:AD:DP:GQ:PL	0/1:21,39:60:99:1314,0,610
chrX	577189	.	G	A	470.77	PASS	AC=1;AF=0.500;AN=2;BaseQRankSum=0.854;ClippingRankSum=0.000;DP=36;ExcessHet=3.0103;FS=3.050;MLEAC=1;MLEAF=0.500;MQ=41.89;MQRankSum=-1.477;QD=13.08;ReadPosRankSum=1.306;SOR=0.269	GT:AD:DP:GQ:PL	0/1:19,17:36:99:499,0,557
chrX	581548	.	C	T	660.77	PASS	AC=1;AF=0.500;AN=2;BaseQRankSum=0.500;ClippingRankSum=0.000;DP=42;ExcessHet=3.0103;FS=2.837;MLEAC=1;MLEAF=0.500;MQ=42.00;MQRankSum=0.000;QD=15.73;ReadPosRankSum=-1.670;SOR=1.409	GT:AD:DP:GQ:PL	0/1:21,21:42:99:689,0,659
chrX	585452	.	C	T	690.77	PASS	AC=1;AF=0.500;AN=2;BaseQRankSum=-0.020;ClippingRankSum=0.000;DP=67;ExcessHet=3.0103;FS=0.969;MLEAC=1;MLEAF=0.500;MQ=42.00;MQRankSum=0.000;QD=10.31;ReadPosRankSum=0.909;SOR=0.885	GT:AD:DP:GQ:PL	0/1:43,24:67:99:719,0,1453
chrX	618323	.	G	A	1055.77	PASS	AC=1;AF=0.500;AN=2;BaseQRankSum=-0.720;ClippingRankSum=0.000;DP=53;ExcessHet=3.0103;FS=1.067;MLEAC=1;MLEAF=0.500;MQ=41.93;MQRankSum=-1.176;QD=19.92;ReadPosRankSum=-0.348;SOR=0.612	GT:AD:DP:GQ:PL	0/1:22,31:53:99:1084,0,758
chrX	621653	.	G	A	848.77	PASS	AC=1;AF=0.500;AN=2;BaseQRankSum=-0.626;ClippingRankSum=0.000;DP=53;ExcessHet=3.0103;FS=1.047;MLEAC=1;MLEAF=0.500;MQ=41.61;MQRankSum=-1.926;QD=16.01;ReadPosRankSum=0.339;SOR=0.774	GT:AD:DP:GQ:PL	0/1:25,28:53:99:877,0,884
chrX	640689	.	G	A	1021.77	PASS	AC=1;AF=0.500;AN=2;BaseQRankSum=-1.719;ClippingRankSum=0.000;DP=65;ExcessHet=3.0103;FS=0.000;MLEAC=1;MLEAF=0.500;MQ=42.00;MQRankSum=0.000;QD=15.72;ReadPosRankSum=0.099;SOR=0.662	GT:AD:DP:GQ:PL	0/1:29,36:65:99:1050,0,904
chrX	681205	.	G	A	1183.77	PASS	AC=1;AF=0.500;AN=2;BaseQRankSum=1.657;ClippingRankSum=0.000;DP=67;ExcessHet=3.0103;FS=0.000;MLEAC=1;MLEAF=0.500;MQ=41.97;MQRankSum=-0.955;QD=17.67;ReadPosRankSum=-1.471;SOR=0.733	GT:AD:DP:GQ:PL	0/1:33,34:67:99:1212,0,1097
chrX	683315	.	C	T	901.77	PASS	AC=1;AF=0.500;AN=2;BaseQRankSum=0.050;ClippingRankSum=0.000;DP=62;ExcessHet=3.0103;FS=5.105;MLEAC=1;MLEAF=0.500;MQ=42.00;MQRankSum=0.000;QD=14.54;ReadPosRankSum=0.451;SOR=0.908	GT:AD:DP:GQ:PL	0/1:33,29:62:99:930,0,1042
chrX	702963	.	C	T	468.77	PASS	AC=1;AF=0.500;AN=2;BaseQRankSum=-0.327;ClippingRankSum=0.000;DP=33;ExcessHet=3.0103;FS=3.192;MLEAC=1;MLEAF=0.500;MQ=42.00;MQRankSum=0.000;QD=14.65;ReadPosRankSum=-0.223;SOR=0.944	GT:AD:DP:GQ:PL	0/1:17,15:32:99:497,0,625
chrXI	14821	.	G	A	1007.77	PASS	AC=1;AF=0.500;AN=2;BaseQRankSum=1.305;ClippingRankSum=0.000;DP=59;ExcessHet=3.0103;FS=2.460;MLEAC=1;MLEAF=0.500;MQ=41.76;MQRankSum=1.017;QD=17.08;ReadPosRankSum=1.109;SOR=1.184	GT:AD:DP:GQ:PL	0/1:30,29:59:99:1036,0,979
chrXI	14936	.	G	A	1151.77	PASS	AC=1;AF=0.500;AN=2;BaseQRankSum=0.000;ClippingRankSum=0.000;DP=56;ExcessHet=3.0103;FS=0.000;MLEAC=1;MLEAF=0.500;MQ=41.97;MQRankSum=1.310;QD=20.94;ReadPosRankSum=1.323;SOR=0.839	GT:AD:DP:GQ:PL	0/1:21,34:55:99:1180,0,691
chrXI	67615	.	G	A	844.77	PASS	AC=1;AF=0.500;AN=2;BaseQRankSum=1.567;ClippingRankSum=0.000;DP=43;ExcessHet=3.0103;FS=4.454;MLEAC=1;MLEAF=0.500;MQ=42.00;MQRankSum=0.000;QD=19.65;ReadPosRankSum=-1.949;SOR=0.554	GT:AD:DP:GQ:PL	0/1:19,24:43:99:873,0,584
chrXI	70024	.	C	T	749.77	PASS	AC=1;AF=0.500;AN=2;BaseQRankSum=-0.540;ClippingRankSum=0.000;DP=45;ExcessHet=3.0103;FS=1.145;MLEAC=1;MLEAF=0.500;MQ=41.67;MQRankSum=-0.934;QD=16.66;ReadPosRankSum=0.922;SOR=0.636	GT:AD:DP:GQ:PL	0/1:22,23:45:99:778,0,758
chrXI	112177	.	C	T	898.77	PASS	AC=1;AF=0.500;AN=2;BaseQRankSum=-0.025;ClippingRankSum=0.000;DP=56;ExcessHet=3.0103;FS=0.000;MLEAC=1;MLEAF=0.500;MQ=41.93;MQRankSum=-1.454;QD=16.05;ReadPosRankSum=-0.425;SOR=0.698	GT:AD:DP:GQ:PL	0/1:29,27:56:99:927,0,987
chrXI	146056	.	A	G	501.77	PASS	AC=1;AF=0.500;AN=2;BaseQRankSum=-2.209;ClippingRankSum=0.000;DP=87;ExcessHet=3.0103;FS=14.876;MLEAC=1;MLEAF=0.500;MQ=41.22;MQRankSum=-2.776;QD=5.77;ReadPosRankSum=-4.394;SOR=2.466	GT:AD:DP:GQ:PL	0/1:69,18:87:99:530,0,2517
chrXI	146076	.	G	A	967.77	PASS	AC=1;AF=0.500;AN=2;BaseQRankSum=-2.791;ClippingRankSum=0.000;DP=113;ExcessHet=3.0103;FS=19.361;MLEAC=1;MLEAF=0.500;MQ=41.20;MQRankSum=-4.040;QD=8.64;ReadPosRankSum=-5.057;SOR=2.878	GT:AD:DP:GQ:PL	0/1:82,30:112:99:996,0,3308
chrXI	146077	.	T	C	967.77	PASS	AC=1;AF=0.500;AN=2;BaseQRankSum=1.326;ClippingRankSum=0.000;DP=111;ExcessHet=3.0103;FS=17.072;MLEAC=1;MLEAF=0.500;MQ=41.19;MQRankSum=-4.104;QD=8.80;ReadPosRankSum=-4.748;SOR=2.735	GT:AD:DP:GQ:PL	0/1:81,29:110:99:996,0,3308
chrXI	146091	.	T	C	756.77	PASS	AC=1;AF=0.500;AN=2;BaseQRankSum=-1.323;ClippingRankSum=0.000;DP=122;ExcessHet=3.0103;FS=6.721;MLEAC=1;MLEAF=0.500;MQ=40.73;MQRankSum=-5.197;QD=6.25;ReadPosRankSum=-4.100;SOR=1.510	GT:AD:DP:GQ:PL	0/1:91,30:121:99:785,0,3418
chrXI	158667	.	G	A	885.77	PASS	AC=1;AF=0.500;AN=2;BaseQRankSum=0.538;ClippingRankSum=0.000;DP=58;ExcessHet=3.0103;FS=3.679;MLEAC=1;MLEAF=0.500;MQ=41.97;MQRankSum=-0.966;QD=15.27;ReadPosRankSum=1.247;SOR=1.220	GT:AD:DP:GQ:PL	0/1:29,29:58:99:914,0,966
chrXI	176573	.	C	T	804.77	PASS	AC=1;AF=0.500;AN=2;BaseQRankSum=1.093;ClippingRankSum=0.000;DP=56;ExcessHet=3.0103;FS=2.412;MLEAC=1;MLEAF=0.500;MQ=42.00;MQRankSum=0.000;QD=14.37;ReadPosRankSum=1.751;SOR=0.354	GT:AD:DP:GQ:PL	0/1:32,24:56:99:833,0,1121
chrXI	208420	.	G	A	542.77	PASS	AC=1;AF=0.500;AN=2;BaseQRankSum=-1.621;ClippingRankSum=0.000;DP=38;ExcessHet=3.0103;FS=1.237;MLEAC=1;MLEAF=0.500;MQ=42.00;MQRankSum=0.000;QD=14.28;ReadPosRankSum=-1.461;SOR=0.941	GT:AD:DP:GQ:PL	0/1:20,18:38:99:571,0,720
chrXI	242645	.	C	T	1529.77	PASS	AC=1;AF=0.500;AN=2;BaseQRankSum=1.375;ClippingRankSum=0.000;DP=69;ExcessHet=3.0103;FS=3.451;MLEAC=1;MLEAF=0.500;MQ=41.59;MQRankSum=0.338;QD=22.17;ReadPosRankSum=2.083;SOR=0.336	GT:AD:DP:GQ:PL	0/1:27,42:69:99:1558,0,870
chrXI	245282	.	C	T	862.77	PASS	AC=1;AF=0.500;AN=2;BaseQRankSum=-2.037;ClippingRankSum=0.000;DP=56;ExcessHet=3.0103;FS=2.389;MLEAC=1;MLEAF=0.500;MQ=41.93;MQRankSum=-1.349;QD=15.98;ReadPosRankSum=-1.511;SOR=0.409	GT:AD:DP:GQ:PL	0/1:26,28:54:99:891,0,962
chrXI	249671	.	G	A	582.77	PASS	AC=1;AF=0.500;AN=2;BaseQRankSum=2.505;ClippingRankSum=0.000;DP=60;ExcessHet=3.0103;FS=1.067;MLEAC=1;MLEAF=0.500;MQ=41.76;MQRankSum=0.717;QD=9.71;ReadPosRankSum=0.442;SOR=0.963	GT:AD:DP:GQ:PL	0/1:41,19:60:99:611,0,1320
chrXI	259168	.	C	T	576.77	PASS	AC=1;AF=0.500;AN=2;BaseQRankSum=0.905;ClippingRankSum=0.000;DP=35;ExcessHet=3.0103;FS=0.000;MLEAC=1;MLEAF=0.500;MQ=41.52;MQRankSum=0.123;QD=16.48;ReadPosRankSum=1.378;SOR=0.593	GT:AD:DP:GQ:PL	0/1:17,18:35:99:605,0,581
chrXI	303232	.	C	T	901.77	PASS	AC=1;AF=0.500;AN=2;BaseQRankSum=-0.150;ClippingRankSum=0.000;DP=44;ExcessHet=3.0103;FS=0.000;MLEAC=1;MLEAF=0.500;MQ=42.00;MQRankSum=0.000;QD=20.49;ReadPosRankSum=1.232;SOR=0.882	GT:AD:DP:GQ:PL	0/1:17,27:44:99:930,0,558
chrXI	306492	.	C	T	576.77	PASS	AC=1;AF=0.500;AN=2;BaseQRankSum=1.687;ClippingRankSum=0.000;DP=42;ExcessHet=3.0103;FS=0.000;MLEAC=1;MLEAF=0.500;MQ=41.65;MQRankSum=0.914;QD=13.73;ReadPosRankSum=-0.399;SOR=0.793	GT:AD:DP:GQ:PL	0/1:24,18:42:99:605,0,764
chrXI	309137	.	C	T	1010.77	PASS	AC=1;AF=0.500;AN=2;BaseQRankSum=0.815;ClippingRankSum=0.000;DP=55;ExcessHet=3.0103;FS=18.431;MLEAC=1;MLEAF=0.500;MQ=42.00;MQRankSum=0.000;QD=18.38;ReadPosRankSum=-0.250;SOR=1.084	GT:AD:DP:GQ:PL	0/1:25,30:55:99:1039,0,773
chrXI	321599	.	C	T	832.77	PASS	AC=1;AF=0.500;AN=2;BaseQRankSum=1.629;ClippingRankSum=0.000;DP=43;ExcessHet=3.0103;FS=0.000;MLEAC=1;MLEAF=0.500;MQ=41.67;MQRankSum=-0.886;QD=19.37;ReadPosRankSum=1.212;SOR=0.776	GT:AD:DP:GQ:PL	0/1:20,23:43:99:861,0,691
chrXI	327014	.	C	T	894.77	PASS	AC=1;AF=0.500;AN=2;BaseQRankSum=-0.306;ClippingRankSum=0.000;DP=64;ExcessHet=3.0103;FS=0.000;MLEAC=1;MLEAF=0.500;MQ=42.00;MQRankSum=0.000;QD=14.20;ReadPosRankSum=0.785;SOR=0.760	GT:AD:DP:GQ:PL	0/1:34,29:63:99:923,0,1160
chrXI	327589	.	G	A	272.77	PASS	AC=1;AF=0.500;AN=2;BaseQRankSum=-2.239;ClippingRankSum=0.000;DP=38;ExcessHet=3.0103;FS=5.297;MLEAC=1;MLEAF=0.500;MQ=41.63;MQRankSum=0.710;QD=7.37;ReadPosRankSum=-1.459;SOR=1.139	GT:AD:DP:GQ:PL	0/1:26,11:37:99:301,0,950
chrXI	338942	.	G	A	469.77	PASS	AC=1;AF=0.500;AN=2;BaseQRankSum=-0.510;ClippingRankSum=0.000;DP=28;ExcessHet=3.0103;FS=11.146;MLEAC=1;MLEAF=0.500;MQ=41.49;MQRankSum=-0.929;QD=16.78;ReadPosRankSum=0.139;SOR=0.033	GT:AD:DP:GQ:PL	0/1:14,14:28:99:498,0,526
chrXI	339651	.	C	T	640.77	PASS	AC=1;AF=0.500;AN=2;BaseQRankSum=1.840;ClippingRankSum=0.000;DP=49;ExcessHet=3.0103;FS=2.509;MLEAC=1;MLEAF=0.500;MQ=41.71;MQRankSum=0.904;QD=13.63;ReadPosRankSum=1.243;SOR=0.742	GT:AD:DP:GQ:PL	0/1:27,20:47:99:669,0,876
chrXI	438215	.	G	A	1225.77	PASS	AC=1;AF=0.500;AN=2;BaseQRankSum=0.820;ClippingRankSum=0.000;DP=70;ExcessHet=3.0103;FS=4.601;MLEAC=1;MLEAF=0.500;MQ=42.00;MQRankSum=0.000;QD=17.51;ReadPosRankSum=-0.357;SOR=0.340	GT:AD:DP:GQ:PL	0/1:34,36:70:99:1254,0,1112
chrXI	439477	.	G	A	981.77	PASS	AC=1;AF=0.500;AN=2;BaseQRankSum=-0.713;ClippingRankSum=0.000;DP=58;ExcessHet=3.0103;FS=0.000;MLEAC=1;MLEAF=0.500;MQ=42.00;MQRankSum=0.000;QD=16.93;ReadPosRankSum=0.000;SOR=0.693	GT:AD:DP:GQ:PL	0/1:26,32:58:99:1010,0,859
chrXI	447275	.	G	A	859.77	PASS	AC=1;AF=0.500;AN=2;BaseQRankSum=-1.266;ClippingRankSum=0.000;DP=42;ExcessHet=3.0103;FS=4.561;MLEAC=1;MLEAF=0.500;MQ=42.00;MQRankSum=0.000;QD=20.47;ReadPosRankSum=-1.799;SOR=0.835	GT:AD:DP:GQ:PL	0/1:18,24:42:99:888,0,660
chrXI	466007	.	C	T	978.77	PASS	AC=1;AF=0.500;AN=2;BaseQRankSum=0.393;ClippingRankSum=0.000;DP=67;ExcessHet=3.0103;FS=3.306;MLEAC=1;MLEAF=0.500;MQ=42.00;MQRankSum=0.000;QD=14.61;ReadPosRankSum=-1.359;SOR=0.399	GT:AD:DP:GQ:PL	0/1:36,31:67:99:1007,0,1160
chrXI	512968	.	C	T	468.77	PASS	AC=1;AF=0.500;AN=2;BaseQRankSum=-1.083;ClippingRankSum=0.000;DP=48;ExcessHet=3.0103;FS=0.000;MLEAC=1;MLEAF=0.500;MQ=42.00;MQRankSum=0.000;QD=9.97;ReadPosRankSum=0.462;SOR=0.715	GT:AD:DP:GQ:PL	0/1:31,16:47:99:497,0,1137
chrXI	586082	.	C	T	999.77	PASS	AC=1;AF=0.500;AN=2;BaseQRankSum=2.726;ClippingRankSum=0.000;DP=64;ExcessHet=3.0103;FS=5.123;MLEAC=1;MLEAF=0.500;MQ=42.00;MQRankSum=0.000;QD=15.87;ReadPosRankSum=0.603;SOR=1.460	GT:AD:DP:GQ:PL	0/1:34,29:63:99:1028,0,1060
chrXII	21752	.	G	A	1063.77	PASS	AC=1;AF=0.500;AN=2;BaseQRankSum=-0.834;ClippingRankSum=0.000;DP=61;ExcessHet=3.0103;FS=0.000;MLEAC=1;MLEAF=0.500;MQ=41.52;MQRankSum=0.141;QD=17.44;ReadPosRankSum=-0.789;SOR=0.693	GT:AD:DP:GQ:PL	0/1:28,33:61:99:1092,0,939
chrXII	88536	.	C	T	970.77	PASS	AC=1;AF=0.500;AN=2;BaseQRankSum=-1.616;ClippingRankSum=0.000;DP=54;ExcessHet=3.0103;FS=5.681;MLEAC=1;MLEAF=0.500;MQ=42.00;MQRankSum=0.000;QD=17.98;ReadPosRankSum=-1.639;SOR=1.202	GT:AD:DP:GQ:PL	0/1:22,32:54:99:999,0,729
chrXII	89139	.	G	A	930.77	PASS	AC=1;AF=0.500;AN=2;BaseQRankSum=0.299;ClippingRankSum=0.000;DP=70;ExcessHet=3.0103;FS=1.983;MLEAC=1;MLEAF=0.500;MQ=42.00;MQRankSum=0.000;QD=13.49;ReadPosRankSum=-2.301;SOR=0.478	GT:AD:DP:GQ:PL	0/1:39,30:69:99:959,0,1300
chrXII	97564	.	G	A	567.77	PASS	AC=1;AF=0.500;AN=2;BaseQRankSum=1.242;ClippingRankSum=0.000;DP=38;ExcessHet=3.0103;FS=0.000;MLEAC=1;MLEAF=0.500;MQ=42.00;MQRankSum=0.000;QD=15.35;ReadPosRankSum=1.885;SOR=0.610	GT:AD:DP:GQ:PL	0/1:19,18:37:99:596,0,583
chrXII	109192	.	G	A	688.77	PASS	AC=1;AF=0.500;AN=2;BaseQRankSum=1.220;ClippingRankSum=0.000;DP=46;ExcessHet=3.0103;FS=1.145;MLEAC=1;MLEAF=0.500;MQ=40.94;MQRankSum=-0.828;QD=15.31;ReadPosRankSum=-0.039;SOR=0.810	GT:AD:DP:GQ:PL	0/1:23,22:45:99:717,0,695
chrXII	136615	.	G	A	871.77	PASS	AC=1;AF=0.500;AN=2;BaseQRankSum=1.486;ClippingRankSum=0.000;DP=69;ExcessHet=3.0103;FS=3.268;MLEAC=1;MLEAF=0.500;MQ=42.00;MQRankSum=0.000;QD=12.63;ReadPosRankSum=1.447;SOR=1.101	GT:AD:DP:GQ:PL	0/1:42,27:69:99:900,0,1472
chrXII	198957	.	G	A	759.77	PASS	AC=1;AF=0.500;AN=2;BaseQRankSum=-0.603;ClippingRankSum=0.000;DP=53;ExcessHet=3.0103;FS=0.000;MLEAC=1;MLEAF=0.500;MQ=42.00;MQRankSum=0.000;QD=14.61;ReadPosRankSum=0.506;SOR=0.569	GT:AD:DP:GQ:PL	0/1:27,25:52:99:788,0,955
chrXII	202654	.	G	A	612.77	PASS	AC=1;AF=0.500;AN=2;BaseQRankSum=0.057;ClippingRankSum=0.000;DP=33;ExcessHet=3.0103;FS=0.000;MLEAC=1;MLEAF=0.500;MQ=41.94;MQRankSum=-0.852;QD=18.57;ReadPosRankSum=0.990;SOR=0.743	GT:AD:DP:GQ:PL	0/1:15,18:33:99:641,0,546
chrXII	208999	.	G	A	694.77	PASS	AC=1;AF=0.500;AN=2;BaseQRankSum=1.315;ClippingRankSum=0.000;DP=37;ExcessHet=3.0103;FS=4.846;MLEAC=1;MLEAF=0.500;MQ=41.49;MQRankSum=0.708;QD=18.78;ReadPosRankSum=0.032;SOR=1.552	GT:AD:DP:GQ:PL	0/1:17,20:37:99:723,0,539
chrXII	255492	.	G	A	1043.77	PASS	AC=1;AF=0.500;AN=2;BaseQRankSum=1.445;ClippingRankSum=0.000;DP=50;ExcessHet=3.0103;FS=1.317;MLEAC=1;MLEAF=0.500;MQ=42.00;MQRankSum=0.000;QD=20.88;ReadPosRankSum=-2.495;SOR=1.179	GT:AD:DP:GQ:PL	0/1:21,29:50:99:1072,0,662
chrXII	291596	.	C	T	568.77	PASS	AC=1;AF=0.500;AN=2;BaseQRankSum=-2.054;ClippingRankSum=0.000;DP=38;ExcessHet=3.0103;FS=0.000;MLEAC=1;MLEAF=0.500;MQ=41.23;MQRankSum=1.081;QD=15.37;ReadPosRankSum=-0.942;SOR=0.593	GT:AD:DP:GQ:PL	0/1:18,19:37:99:597,0,614
chrXII	292935	.	C	T	662.77	PASS	AC=1;AF=0.500;AN=2;BaseQRankSum=0.984;ClippingRankSum=0.000;DP=50;ExcessHet=3.0103;FS=1.191;MLEAC=1;MLEAF=0.500;MQ=41.80;MQRankSum=0.154;QD=13.53;ReadPosRankSum=1.901;SOR=1.012	GT:AD:DP:GQ:PL	0/1:28,21:49:99:691,0,962
chrXII	300228	.	G	A	748.77	PASS	AC=1;AF=0.500;AN=2;BaseQRankSum=-0.095;ClippingRankSum=0.000;DP=49;ExcessHet=3.0103;FS=6.062;MLEAC=1;MLEAF=0.500;MQ=41.96;MQRankSum=-1.001;QD=15.60;ReadPosRankSum=0.225;SOR=1.002	GT:AD:DP:GQ:PL	0/1:25,23:48:99:777,0,905
chrXII	348660	.	G	A	606.77	PASS	AC=1;AF=0.500;AN=2;BaseQRankSum=0.177;ClippingRankSum=0.000;DP=38;ExcessHet=3.0103;FS=6.784;MLEAC=1;MLEAF=0.500;MQ=42.00;MQRankSum=0.000;QD=15.97;ReadPosRankSum=-0.602;SOR=1.422	GT:AD:DP:GQ:PL	0/1:20,18:38:99:635,0,695
chrXII	383356	.	G	A	954.77	PASS	AC=1;AF=0.500;AN=2;BaseQRankSum=1.723;ClippingRankSum=0.000;DP=49;ExcessHet=3.0103;FS=10.884;MLEAC=1;MLEAF=0.500;MQ=41.71;MQRankSum=-0.862;QD=19.49;ReadPosRankSum=0.585;SOR=0.120	GT:AD:DP:GQ:PL	0/1:22,27:49:99:983,0,777
chrXII	403857	.	C	T	696.77	PASS	AC=1;AF=0.500;AN=2;BaseQRankSum=-1.894;ClippingRankSum=0.000;DP=60;ExcessHet=3.0103;FS=0.000;MLEAC=1;MLEAF=0.500;MQ=42.00;MQRankSum=0.000;QD=11.61;ReadPosRankSum=0.016;SOR=0.660	GT:AD:DP:GQ:PL	0/1:33,27:60:99:725,0,1061
chrXII	420125	.	C	T	562.77	PASS	AC=1;AF=0.500;AN=2;BaseQRankSum=0.153;ClippingRankSum=0.000;DP=45;ExcessHet=3.0103;FS=4.461;MLEAC=1;MLEAF=0.500;MQ=41.58;MQRankSum=1.533;QD=13.09;ReadPosRankSum=-0.490;SOR=1.061	GT:AD:DP:GQ:PL	0/1:25,18:43:99:591,0,793
chrXII	498223	.	G	A	1042.77	PASS	AC=1;AF=0.500;AN=2;BaseQRankSum=1.004;ClippingRankSum=0.000;DP=57;ExcessHet=3.0103;FS=9.545;MLEAC=1;MLEAF=0.500;MQ=41.97;MQRankSum=-0.881;QD=18.29;ReadPosRankSum=0.196;SOR=0.766	GT:AD:DP:GQ:PL	0/1:26,31:57:99:1071,0,819
chrXII	562943	.	G	A	823.77	PASS	AC=1;AF=0.500;AN=2;BaseQRankSum=0.635;ClippingRankSum=0.000;DP=69;ExcessHet=3.0103;FS=3.513;MLEAC=1;MLEAF=0.500;MQ=42.00;MQRankSum=0.000;QD=11.94;ReadPosRankSum=0.289;SOR=1.214	GT:AD:DP:GQ:PL	0/1:44,25:69:99:852,0,1664
chrXII	605341	.	G	A	397.77	PASS	AC=1;AF=0.500;AN=2;BaseQRankSum=0.547;ClippingRankSum=0.000;DP=36;ExcessHet=3.0103;FS=0.000;MLEAC=1;MLEAF=0.500;MQ=41.75;MQRankSum=0.810;QD=11.05;ReadPosRankSum=0.436;SOR=0.693	GT:AD:DP:GQ:PL	0/1:23,13:36:99:426,0,801
chrXII	611469	.	G	A	656.77	PASS	AC=1;AF=0.500;AN=2;BaseQRankSum=0.707;ClippingRankSum=0.000;DP=60;ExcessHet=3.0103;FS=0.000;MLEAC=1;MLEAF=0.500;MQ=42.00;MQRankSum=0.000;QD=11.13;ReadPosRankSum=-2.171;SOR=0.735	GT:AD:DP:GQ:PL	0/1:37,22:59:99:685,0,1175
chrXII	640072	.	G	A	678.77	PASS	AC=1;AF=0.500;AN=2;BaseQRankSum=2.045;ClippingRankSum=0.000;DP=33;ExcessHet=3.0103;FS=0.000;MLEAC=1;MLEAF=0.500;MQ=42.00;MQRankSum=0.000;QD=20.57;ReadPosRankSum=-0.974;SOR=0.765	GT:AD:DP:GQ:PL	0/1:13,20:33:99:707,0,336
chrXII	649035	.	G	A	1004.77	PASS	AC=1;AF=0.500;AN=2;BaseQRankSum=0.583;ClippingRankSum=0.000;DP=53;ExcessHet=3.0103;FS=2.294;MLEAC=1;MLEAF=0.500;MQ=42.00;MQRankSum=0.000;QD=18.96;ReadPosRankSum=0.516;SOR=1.037	GT:AD:DP:GQ:PL	0/1:23,30:53:99:1033,0,756
chrXII	660199	.	C	T	391.77	PASS	AC=1;AF=0.500;AN=2;BaseQRankSum=2.070;ClippingRankSum=0.000;DP=42;ExcessHet=3.0103;FS=10.362;MLEAC=1;MLEAF=0.500;MQ=42.00;MQRankSum=0.000;QD=9.33;ReadPosRankSum=1.803;SOR=0.907	GT:AD:DP:GQ:PL	0/1:29,13:42:99:420,0,955
chrXII	662088	.	C	T	711.77	PASS	AC=1;AF=0.500;AN=2;BaseQRankSum=0.824;ClippingRankSum=0.000;DP=48;ExcessHet=3.0103;FS=8.283;MLEAC=1;MLEAF=0.500;MQ=42.00;MQRankSum=0.000;QD=15.47;ReadPosRankSum=0.252;SOR=1.424	GT:AD:DP:GQ:PL	0/1:25,21:46:99:740,0,886
chrXII	712347	.	G	A	561.77	PASS	AC=1;AF=0.500;AN=2;BaseQRankSum=0.752;ClippingRankSum=0.000;DP=33;ExcessHet=3.0103;FS=0.000;MLEAC=1;MLEAF=0.500;MQ=41.88;MQRankSum=1.618;QD=17.02;ReadPosRankSum=0.184;SOR=0.743	GT:AD:DP:GQ:PL	0/1:15,18:33:99:590,0,462
chrXII	766186	.	G	A	635.77	PASS	AC=1;AF=0.500;AN=2;BaseQRankSum=-2.002;ClippingRankSum=0.000;DP=58;ExcessHet=3.0103;FS=0.000;MLEAC=1;MLEAF=0.500;MQ=41.97;MQRankSum=0.846;QD=10.96;ReadPosRankSum=-1.670;SOR=0.711	GT:AD:DP:GQ:PL	0/1:35,23:58:99:664,0,1239
chrXII	782763	.	G	A	611.77	PASS	AC=1;AF=0.500;AN=2;BaseQRankSum=-1.309;ClippingRankSum=0.000;DP=39;ExcessHet=3.0103;FS=3.333;MLEAC=1;MLEAF=0.500;MQ=41.62;MQRankSum=0.977;QD=15.69;ReadPosRankSum=-0.419;SOR=1.402	GT:AD:DP:GQ:PL	0/1:21,18:39:99:640,0,792
chrXII	809851	.	G	A	712.77	PASS	AC=1;AF=0.500;AN=2;BaseQRankSum=-1.151;ClippingRankSum=0.000;DP=51;ExcessHet=3.0103;FS=8.985;MLEAC=1;MLEAF=0.500;MQ=42.00;MQRankSum=0.000;QD=14.26;ReadPosRankSum=-0.396;SOR=0.142	GT:AD:DP:GQ:PL	0/1:27,23:50:99:741,0,1014
chrXII	810540	.	C	T	1062.77	PASS	AC=1;AF=0.500;AN=2;BaseQRankSum=1.166;ClippingRankSum=0.000;DP=52;ExcessHet=3.0103;FS=4.256;MLEAC=1;MLEAF=0.500;MQ=42.00;MQRankSum=0.000;QD=20.44;ReadPosRankSum=-0.671;SOR=1.371	GT:AD:DP:GQ:PL	0/1:21,31:52:99:1091,0,634
chrXII	839331	.	G	A	1528.77	PASS	AC=2;AF=1.00;AN=2;DP=39;ExcessHet=3.0103;FS=0.000;MLEAC=2;MLEAF=1.00;MQ=41.90;QD=24.71;SOR=1.387	GT:AD:DP:GQ:PL	1/1:0,39:39:99:1557,117,0
chrXII	845752	.	G	A	564.77	PASS	AC=1;AF=0.500;AN=2;BaseQRankSum=-1.188;ClippingRankSum=0.000;DP=23;ExcessHet=3.0103;FS=1.935;MLEAC=1;MLEAF=0.500;MQ=41.83;MQRankSum=-0.788;QD=24.56;ReadPosRankSum=-0.149;SOR=0.467	GT:AD:DP:GQ:PL	0/1:6,17:23:99:593,0,194
chrXII	898747	.	C	T	665.77	PASS	AC=1;AF=0.500;AN=2;BaseQRankSum=0.894;ClippingRankSum=0.000;DP=38;ExcessHet=3.0103;FS=5.124;MLEAC=1;MLEAF=0.500;MQ=41.42;MQRankSum=0.753;QD=17.52;ReadPosRankSum=0.832;SOR=1.657	GT:AD:DP:GQ:PL	0/1:17,21:38:99:694,0,538
chrXII	899279	.	G	A	767.77	PASS	AC=1;AF=0.500;AN=2;BaseQRankSum=-0.552;ClippingRankSum=0.000;DP=57;ExcessHet=3.0103;FS=1.012;MLEAC=1;MLEAF=0.500;MQ=41.12;MQRankSum=1.664;QD=13.47;ReadPosRankSum=-1.183;SOR=0.917	GT:AD:DP:GQ:PL	0/1:29,28:57:99:796,0,862
chrXII	906543	.	C	T	1146.77	PASS	AC=1;AF=0.500;AN=2;BaseQRankSum=0.177;ClippingRankSum=0.000;DP=60;ExcessHet=3.0103;FS=0.000;MLEAC=1;MLEAF=0.500;MQ=42.00;MQRankSum=0.000;QD=19.11;ReadPosRankSum=1.318;SOR=0.673	GT:AD:DP:GQ:PL	0/1:23,37:60:99:1175,0,691
chrXII	929858	.	G	A	624.77	PASS	AC=1;AF=0.500;AN=2;BaseQRankSum=-0.924;ClippingRankSum=0.000;DP=47;ExcessHet=3.0103;FS=1.162;MLEAC=1;MLEAF=0.500;MQ=42.00;MQRankSum=0.000;QD=13.58;ReadPosRankSum=-0.404;SOR=0.435	GT:AD:DP:GQ:PL	0/1:24,22:46:99:653,0,780
chrXII	931809	.	G	A	1271.77	PASS	AC=1;AF=0.500;AN=2;BaseQRankSum=-1.271;ClippingRankSum=0.000;DP=67;ExcessHet=3.0103;FS=0.922;MLEAC=1;MLEAF=0.500;MQ=41.78;MQRankSum=1.108;QD=18.98;ReadPosRankSum=-0.903;SOR=0.855	GT:AD:DP:GQ:PL	0/1:31,36:67:99:1300,0,1075
chrXIII	13575	.	G	A	1271.77	PASS	AC=1;AF=0.500;AN=2;BaseQRankSum=-1.206;ClippingRankSum=0.000;DP=74;ExcessHet=3.0103;FS=14.280;MLEAC=1;MLEAF=0.500;MQ=41.81;MQRankSum=1.112;QD=17.19;ReadPosRankSum=-0.116;SOR=0.707	GT:AD:DP:GQ:PL	0/1:34,40:74:99:1300,0,1127
chrXIII	71463	.	G	A	756.77	PASS	AC=1;AF=0.500;AN=2;BaseQRankSum=-1.171;ClippingRankSum=0.000;DP=45;ExcessHet=3.0103;FS=1.154;MLEAC=1;MLEAF=0.500;MQ=42.00;MQRankSum=0.000;QD=16.82;ReadPosRankSum=0.176;SOR=0.465	GT:AD:DP:GQ:PL	0/1:21,24:45:99:785,0,721
chrXIII	111887	.	G	A	775.77	PASS	AC=1;AF=0.500;AN=2;BaseQRankSum=0.010;ClippingRankSum=0.000;DP=51;ExcessHet=3.0103;FS=3.978;MLEAC=1;MLEAF=0.500;MQ=41.92;MQRankSum=0.000;QD=15.21;ReadPosRankSum=-0.193;SOR=0.306	GT:AD:DP:GQ:PL	0/1:26,25:51:99:804,0,820
chrXIII	111924	.	G	A	1064.77	PASS	AC=1;AF=0.500;AN=2;BaseQRankSum=-0.469;ClippingRankSum=0.000;DP=65;ExcessHet=3.0103;FS=6.907;MLEAC=1;MLEAF=0.500;MQ=41.91;MQRankSum=1.919;QD=16.38;ReadPosRankSum=0.758;SOR=0.207	GT:AD:DP:GQ:PL	0/1:30,35:65:99:1093,0,949
chrXIII	116279	.	G	A	800.77	PASS	AC=1;AF=0.500;AN=2;BaseQRankSum=1.297;ClippingRankSum=0.000;DP=46;ExcessHet=3.0103;FS=2.555;MLEAC=1;MLEAF=0.500;MQ=41.69;MQRankSum=-0.891;QD=17.79;ReadPosRankSum=0.249;SOR=1.148	GT:AD:DP:GQ:PL	0/1:21,24:45:99:829,0,660
chrXIII	149482	.	C	T	642.77	PASS	AC=1;AF=0.500;AN=2;BaseQRankSum=-1.082;ClippingRankSum=0.000;DP=41;ExcessHet=3.0103;FS=2.755;MLEAC=1;MLEAF=0.500;MQ=41.95;MQRankSum=-0.927;QD=15.68;ReadPosRankSum=-0.292;SOR=0.328	GT:AD:DP:GQ:PL	0/1:20,21:41:99:671,0,672
chrXIII	183721	.	C	T	243.77	PASS	AC=1;AF=0.500;AN=2;BaseQRankSum=0.243;ClippingRankSum=0.000;DP=17;ExcessHet=3.0103;FS=1.957;MLEAC=1;MLEAF=0.500;MQ=41.13;MQRankSum=-0.722;QD=14.34;ReadPosRankSum=-0.491;SOR=0.283	GT:AD:DP:GQ:PL	0/1:9,8:17:99:272,0,339
chrXIII	243563	.	G	A	898.77	PASS	AC=1;AF=0.500;AN=2;BaseQRankSum=-1.118;ClippingRankSum=0.000;DP=66;ExcessHet=3.0103;FS=0.000;MLEAC=1;MLEAF=0.500;MQ=42.00;MQRankSum=0.000;QD=13.62;ReadPosRankSum=-1.348;SOR=0.630	GT:AD:DP:GQ:PL	0/1:35,31:66:99:927,0,1137
chrXIII	279824	.	G	A	885.77	PASS	AC=1;AF=0.500;AN=2;BaseQRankSum=2.047;ClippingRankSum=0.000;DP=68;ExcessHet=3.0103;FS=0.000;MLEAC=1;MLEAF=0.500;MQ=41.79;MQRankSum=-1.281;QD=13.03;ReadPosRankSum=-1.110;SOR=0.557	GT:AD:DP:GQ:PL	0/1:43,25:68:99:914,0,3149
chrXIII	279826	.	G	A	885.77	PASS	AC=1;AF=0.500;AN=2;BaseQRankSum=2.836;ClippingRankSum=0.000;DP=70;ExcessHet=3.0103;FS=1.077;MLEAC=1;MLEAF=0.500;MQ=41.80;MQRankSum=-1.312;QD=12.65;ReadPosRankSum=0.086;SOR=0.509	GT:AD:DP:GQ:PL	0/1:45,25:70:99:914,0,3149
chrXIII	290750	.	C	T	438.77	PASS	AC=1;AF=0.500;AN=2;BaseQRankSum=1.099;ClippingRankSum=0.000;DP=38;ExcessHet=3.0103;FS=3.029;MLEAC=1;MLEAF=0.500;MQ=41.90;MQRankSum=-1.798;QD=11.86;ReadPosRankSum=0.674;SOR=1.289	GT:AD:DP:GQ:PL	0/1:23,14:37:99:467,0,767
chrXIII	311939	.	C	T	786.77	PASS	AC=1;AF=0.500;AN=2;BaseQRankSum=0.822;ClippingRankSum=0.000;DP=49;ExcessHet=3.0103;FS=1.101;MLEAC=1;MLEAF=0.500;MQ=42.00;MQRankSum=0.000;QD=16.06;ReadPosRankSum=1.009;SOR=0.957	GT:AD:DP:GQ:PL	0/1:25,24:49:99:815,0,865
chrXIII	338561	.	G	A	540.77	PASS	AC=1;AF=0.500;AN=2;BaseQRankSum=1.140;ClippingRankSum=0.000;DP=46;ExcessHet=3.0103;FS=0.000;MLEAC=1;MLEAF=0.500;MQ=41.65;MQRankSum=-0.318;QD=11.76;ReadPosRankSum=-0.146;SOR=0.763	GT:AD:DP:GQ:PL	0/1:28,18:46:99:569,0,930
chrXIII	392916	.	G	A	1364.77	PASS	AC=1;AF=0.500;AN=2;BaseQRankSum=-0.309;ClippingRankSum=0.000;DP=68;ExcessHet=3.0103;FS=6.479;MLEAC=1;MLEAF=0.500;MQ=41.34;MQRankSum=-1.427;QD=20.37;ReadPosRankSum=-2.078;SOR=1.038	GT:AD:DP:GQ:PL	0/1:27,40:67:99:1393,0,887
chrXIII	430083	.	G	A	720.77	PASS	AC=1;AF=0.500;AN=2;BaseQRankSum=-0.842;ClippingRankSum=0.000;DP=46;ExcessHet=3.0103;FS=1.154;MLEAC=1;MLEAF=0.500;MQ=41.69;MQRankSum=1.043;QD=15.67;ReadPosRankSum=-0.404;SOR=0.420	GT:AD:DP:GQ:PL	0/1:23,23:46:99:749,0,801
chrXIII	430450	.	G	A	739.77	PASS	AC=1;AF=0.500;AN=2;BaseQRankSum=1.461;ClippingRankSum=0.000;DP=39;ExcessHet=3.0103;FS=1.322;MLEAC=1;MLEAF=0.500;MQ=41.64;MQRankSum=-0.827;QD=18.97;ReadPosRankSum=-0.223;SOR=1.136	GT:AD:DP:GQ:PL	0/1:17,22:39:99:768,0,546
chrXIII	446715	.	C	A	450.77	PASS	AC=1;AF=0.500;AN=2;BaseQRankSum=-0.620;ClippingRankSum=0.000;DP=37;ExcessHet=3.0103;FS=3.012;MLEAC=1;MLEAF=0.500;MQ=42.00;MQRankSum=0.000;QD=12.52;ReadPosRankSum=-1.013;SOR=0.968	GT:AD:DP:GQ:PL	0/1:21,15:36:99:479,0,761
chrXIII	472474	.	G	A	394.77	PASS	AC=1;AF=0.500;AN=2;BaseQRankSum=1.017;ClippingRankSum=0.000;DP=31;ExcessHet=3.0103;FS=5.930;MLEAC=1;MLEAF=0.500;MQ=42.00;MQRankSum=0.000;QD=12.73;ReadPosRankSum=0.430;SOR=0.148	GT:AD:DP:GQ:PL	0/1:19,12:31:99:423,0,682
chrXIII	554490	.	C	T	288.77	PASS	AC=1;AF=0.500;AN=2;BaseQRankSum=1.860;ClippingRankSum=0.000;DP=14;ExcessHet=3.0103;FS=0.000;MLEAC=1;MLEAF=0.500;MQ=42.00;MQRankSum=0.000;QD=20.63;ReadPosRankSum=0.221;SOR=0.694	GT:AD:DP:GQ:PL	0/1:5,9:14:99:317,0,126
chrXIII	556028	.	G	A	714.77	PASS	AC=1;AF=0.500;AN=2;BaseQRankSum=2.405;ClippingRankSum=0.000;DP=54;ExcessHet=3.0103;FS=0.000;MLEAC=1;MLEAF=0.500;MQ=42.00;MQRankSum=0.000;QD=13.24;ReadPosRankSum=-0.593;SOR=0.788	GT:AD:DP:GQ:PL	0/1:33,21:54:99:743,0,1067
chrXIII	570425	.	C	T	759.77	PASS	AC=1;AF=0.500;AN=2;BaseQRankSum=-0.716;ClippingRankSum=0.000;DP=56;ExcessHet=3.0103;FS=3.840;MLEAC=1;MLEAF=0.500;MQ=42.00;MQRankSum=0.000;QD=13.81;ReadPosRankSum=-0.655;SOR=1.347	GT:AD:DP:GQ:PL	0/1:29,26:55:99:788,0,904
chrXIII	605515	.	G	A	369.77	PASS	AC=1;AF=0.500;AN=2;BaseQRankSum=1.072;ClippingRankSum=0.000;DP=24;ExcessHet=3.0103;FS=0.000;MLEAC=1;MLEAF=0.500;MQ=42.00;MQRankSum=0.000;QD=15.41;ReadPosRankSum=2.007;SOR=0.818	GT:AD:DP:GQ:PL	0/1:13,11:24:99:398,0,428
chrXIII	662328	.	C	T	402.77	PASS	AC=1;AF=0.500;AN=2;BaseQRankSum=1.580;ClippingRankSum=0.000;DP=30;ExcessHet=3.0103;FS=0.000;MLEAC=1;MLEAF=0.500;MQ=41.03;MQRankSum=1.223;QD=13.43;ReadPosRankSum=0.276;SOR=0.582	GT:AD:DP:GQ:PL	0/1:18,12:30:99:431,0,577
chrXIII	662382	.	C	T	613.77	PASS	AC=1;AF=0.500;AN=2;BaseQRankSum=0.543;ClippingRankSum=0.000;DP=44;ExcessHet=3.0103;FS=2.675;MLEAC=1;MLEAF=0.500;MQ=42.00;MQRankSum=0.000;QD=13.95;ReadPosRankSum=-0.083;SOR=0.368	GT:AD:DP:GQ:PL	0/1:25,19:44:99:642,0,865
chrXIII	668978	.	G	A	776.77	PASS	AC=1;AF=0.500;AN=2;BaseQRankSum=0.146;ClippingRankSum=0.000;DP=47;ExcessHet=3.0103;FS=6.329;MLEAC=1;MLEAF=0.500;MQ=42.00;MQRankSum=0.000;QD=16.89;ReadPosRankSum=0.905;SOR=0.208	GT:AD:DP:GQ:PL	0/1:22,24:46:99:805,0,771
chrXIII	728769	.	C	T	1222.77	PASS	AC=1;AF=0.500;AN=2;BaseQRankSum=1.226;ClippingRankSum=0.000;DP=59;ExcessHet=3.0103;FS=0.000;MLEAC=1;MLEAF=0.500;MQ=41.69;MQRankSum=-0.203;QD=20.72;ReadPosRankSum=0.406;SOR=0.846	GT:AD:DP:GQ:PL	0/1:24,35:59:99:1251,0,752
chrXIII	743205	.	G	A	878.77	PASS	AC=1;AF=0.500;AN=2;BaseQRankSum=1.306;ClippingRankSum=0.000;DP=56;ExcessHet=3.0103;FS=3.775;MLEAC=1;MLEAF=0.500;MQ=42.00;MQRankSum=0.000;QD=16.90;ReadPosRankSum=0.682;SOR=0.483	GT:AD:DP:GQ:PL	0/1:25,27:52:99:907,0,736
chrXIII	747280	.	C	T	877.77	PASS	AC=1;AF=0.500;AN=2;BaseQRankSum=-0.949;ClippingRankSum=0.000;DP=60;ExcessHet=3.0103;FS=3.617;MLEAC=1;MLEAF=0.500;MQ=41.75;MQRankSum=1.017;QD=14.88;ReadPosRankSum=0.466;SOR=1.255	GT:AD:DP:GQ:PL	0/1:30,29:59:99:906,0,1002
chrXIII	760077	.	G	A	831.77	PASS	AC=1;AF=0.500;AN=2;BaseQRankSum=-0.644;ClippingRankSum=0.000;DP=60;ExcessHet=3.0103;FS=7.236;MLEAC=1;MLEAF=0.500;MQ=41.97;MQRankSum=-1.072;QD=13.86;ReadPosRankSum=0.365;SOR=0.216	GT:AD:DP:GQ:PL	0/1:33,27:60:99:860,0,1104
chrXIII	823554	.	G	A	675.77	PASS	AC=1;AF=0.500;AN=2;BaseQRankSum=2.591;ClippingRankSum=0.000;DP=52;ExcessHet=3.0103;FS=2.441;MLEAC=1;MLEAF=0.500;MQ=42.00;MQRankSum=0.000;QD=13.52;ReadPosRankSum=1.262;SOR=0.413	GT:AD:DP:GQ:PL	0/1:31,19:50:99:704,0,2098
chrXIII	823555	.	G	A	675.77	PASS	AC=1;AF=0.500;AN=2;BaseQRankSum=2.013;ClippingRankSum=0.000;DP=52;ExcessHet=3.0103;FS=2.441;MLEAC=1;MLEAF=0.500;MQ=42.00;MQRankSum=0.000;QD=13.52;ReadPosRankSum=1.230;SOR=0.413	GT:AD:DP:GQ:PL	0/1:31,19:50:99:704,0,2098
chrXIII	912683	.	G	A	472.77	PASS	AC=1;AF=0.500;AN=2;BaseQRankSum=1.035;ClippingRankSum=0.000;DP=45;ExcessHet=3.0103;FS=0.000;MLEAC=1;MLEAF=0.500;MQ=40.68;MQRankSum=-2.483;QD=10.51;ReadPosRankSum=-0.855;SOR=0.807	GT:AD:DP:GQ:PL	0/1:24,21:45:99:501,0,1624
chrXIII	912685	.	G	A	958.77	PASS	AC=1;AF=0.500;AN=2;BaseQRankSum=1.882;ClippingRankSum=0.000;DP=46;ExcessHet=3.0103;FS=2.569;MLEAC=1;MLEAF=0.500;MQ=40.71;MQRankSum=-2.124;QD=20.84;ReadPosRankSum=-0.655;SOR=1.084	GT:AD:DP:GQ:PL	0/1:21,25:46:99:987,0,1389
chrXIV	33623	.	G	A	925.77	PASS	AC=1;AF=0.500;AN=2;BaseQRankSum=0.387;ClippingRankSum=0.000;DP=61;ExcessHet=3.0103;FS=0.971;MLEAC=1;MLEAF=0.500;MQ=41.84;MQRankSum=-1.336;QD=15.18;ReadPosRankSum=0.054;SOR=0.646	GT:AD:DP:GQ:PL	0/1:30,31:61:99:954,0,939
chrXIV	43875	.	G	A	1119.77	PASS	AC=1;AF=0.500;AN=2;BaseQRankSum=2.949;ClippingRankSum=0.000;DP=69;ExcessHet=3.0103;FS=0.000;MLEAC=1;MLEAF=0.500;MQ=41.36;MQRankSum=-0.698;QD=16.23;ReadPosRankSum=2.141;SOR=0.797	GT:AD:DP:GQ:PL	0/1:37,32:69:99:1148,0,1219
chrXIV	83788	.	G	A	1123.77	PASS	AC=1;AF=0.500;AN=2;BaseQRankSum=2.232;ClippingRankSum=0.000;DP=65;ExcessHet=3.0103;FS=10.819;MLEAC=1;MLEAF=0.500;MQ=42.00;MQRankSum=0.000;QD=17.29;ReadPosRankSum=0.554;SOR=0.827	GT:AD:DP:GQ:PL	0/1:31,34:65:99:1152,0,899
chrXIV	89037	.	C	T	554.77	PASS	AC=1;AF=0.500;AN=2;BaseQRankSum=0.620;ClippingRankSum=0.000;DP=36;ExcessHet=3.0103;FS=0.000;MLEAC=1;MLEAF=0.500;MQ=41.84;MQRankSum=-1.853;QD=15.41;ReadPosRankSum=1.229;SOR=0.703	GT:AD:DP:GQ:PL	0/1:19,17:36:99:583,0,631
chrXIV	92111	.	G	A	2404.77	PASS	AC=2;AF=1.00;AN=2;DP=65;ExcessHet=3.0103;FS=0.000;MLEAC=2;MLEAF=1.00;MQ=41.34;QD=31.90;SOR=0.892	GT:AD:DP:GQ:PL	1/1:0,64:64:99:2433,192,0
chrXIV	139531	.	C	A	1758.77	PASS	AC=1;AF=0.500;AN=2;BaseQRankSum=-0.045;ClippingRankSum=0.000;DP=349;ExcessHet=3.0103;FS=0.534;MLEAC=1;MLEAF=0.500;MQ=40.26;MQRankSum=-0.006;QD=5.16;ReadPosRankSum=-4.807;SOR=0.738	GT:AD:DP:GQ:PL	0/1:268,73:341:99:1787,0,8943
chrXIV	205575	.	G	A	461.77	PASS	AC=1;AF=0.500;AN=2;BaseQRankSum=1.081;ClippingRankSum=0.000;DP=34;ExcessHet=3.0103;FS=3.127;MLEAC=1;MLEAF=0.500;MQ=41.94;MQRankSum=0.896;QD=13.58;ReadPosRankSum=0.444;SOR=0.757	GT:AD:DP:GQ:PL	0/1:20,14:34:99:490,0,722
chrXIV	270290	.	G	A	319.77	PASS	AC=1;AF=0.500;AN=2;BaseQRankSum=-1.872;ClippingRankSum=0.000;DP=31;ExcessHet=3.0103;FS=0.000;MLEAC=1;MLEAF=0.500;MQ=42.00;MQRankSum=0.000;QD=10.32;ReadPosRankSum=-0.106;SOR=0.941	GT:AD:DP:GQ:PL	0/1:19,12:31:99:348,0,695
chrXIV	281063	.	C	T	949.77	PASS	AC=1;AF=0.500;AN=2;BaseQRankSum=-0.038;ClippingRankSum=0.000;DP=53;ExcessHet=3.0103;FS=1.050;MLEAC=1;MLEAF=0.500;MQ=41.93;MQRankSum=0.250;QD=18.26;ReadPosRankSum=1.779;SOR=0.540	GT:AD:DP:GQ:PL	0/1:22,30:52:99:978,0,679
chrXIV	282030	.	C	T	362.77	PASS	AC=1;AF=0.500;AN=2;BaseQRankSum=0.562;ClippingRankSum=0.000;DP=34;ExcessHet=3.0103;FS=3.307;MLEAC=1;MLEAF=0.500;MQ=41.94;MQRankSum=-1.226;QD=11.34;ReadPosRankSum=1.200;SOR=0.814	GT:AD:DP:GQ:PL	0/1:20,12:32:99:391,0,705
chrXIV	282066	.	C	T	375.77	PASS	AC=1;AF=0.500;AN=2;BaseQRankSum=-0.990;ClippingRankSum=0.000;DP=29;ExcessHet=3.0103;FS=0.000;MLEAC=1;MLEAF=0.500;MQ=42.00;MQRankSum=0.000;QD=12.96;ReadPosRankSum=-0.516;SOR=0.648	GT:AD:DP:GQ:PL	0/1:16,13:29:99:404,0,611
chrXIV	289511	.	G	A	976.77	PASS	AC=1;AF=0.500;AN=2;BaseQRankSum=0.539;ClippingRankSum=0.000;DP=63;ExcessHet=3.0103;FS=3.572;MLEAC=1;MLEAF=0.500;MQ=42.00;MQRankSum=0.000;QD=15.50;ReadPosRankSum=1.530;SOR=0.330	GT:AD:DP:GQ:PL	0/1:36,27:63:99:1005,0,1301
chrXIV	341072	.	G	A	286.77	PASS	AC=1;AF=0.500;AN=2;BaseQRankSum=1.091;ClippingRankSum=0.000;DP=26;ExcessHet=3.0103;FS=0.000;MLEAC=1;MLEAF=0.500;MQ=41.85;MQRankSum=1.109;QD=11.03;ReadPosRankSum=-0.953;SOR=0.811	GT:AD:DP:GQ:PL	0/1:17,9:26:99:315,0,586
chrXIV	423152	.	C	T	872.77	PASS	AC=1;AF=0.500;AN=2;BaseQRankSum=-0.629;ClippingRankSum=0.000;DP=51;ExcessHet=3.0103;FS=3.975;MLEAC=1;MLEAF=0.500;MQ=41.71;MQRankSum=1.100;QD=17.11;ReadPosRankSum=-0.973;SOR=0.431	GT:AD:DP:GQ:PL	0/1:24,27:51:99:901,0,835
chrXIV	470544	.	G	A	503.77	PASS	AC=1;AF=0.500;AN=2;BaseQRankSum=-0.127;ClippingRankSum=0.000;DP=35;ExcessHet=3.0103;FS=0.000;MLEAC=1;MLEAF=0.500;MQ=41.58;MQRankSum=-1.097;QD=14.39;ReadPosRankSum=0.000;SOR=0.631	GT:AD:DP:GQ:PL	0/1:20,15:35:99:532,0,713
chrXIV	480900	.	G	A	830.77	PASS	AC=1;AF=0.500;AN=2;BaseQRankSum=0.848;ClippingRankSum=0.000;DP=54;ExcessHet=3.0103;FS=0.000;MLEAC=1;MLEAF=0.500;MQ=42.00;MQRankSum=0.000;QD=15.38;ReadPosRankSum=-0.044;SOR=0.784	GT:AD:DP:GQ:PL	0/1:28,26:54:99:859,0,902
chrXIV	507240	.	G	A	779.77	PASS	AC=1;AF=0.500;AN=2;BaseQRankSum=-0.080;ClippingRankSum=0.000;DP=37;ExcessHet=3.0103;FS=1.469;MLEAC=1;MLEAF=0.500;MQ=42.00;MQRankSum=0.000;QD=21.07;ReadPosRankSum=1.525;SOR=1.218	GT:AD:DP:GQ:PL	0/1:14,23:37:99:808,0,452
chrXIV	507659	.	G	A	848.77	PASS	AC=1;AF=0.500;AN=2;BaseQRankSum=1.085;ClippingRankSum=0.000;DP=52;ExcessHet=3.0103;FS=2.616;MLEAC=1;MLEAF=0.500;MQ=42.00;MQRankSum=0.000;QD=16.32;ReadPosRankSum=0.377;SOR=1.182	GT:AD:DP:GQ:PL	0/1:27,25:52:99:877,0,918
chrXIV	547344	.	G	A	400.77	PASS	AC=1;AF=0.500;AN=2;BaseQRankSum=0.358;ClippingRankSum=0.000;DP=32;ExcessHet=3.0103;FS=5.449;MLEAC=1;MLEAF=0.500;MQ=41.54;MQRankSum=0.915;QD=12.93;ReadPosRankSum=1.593;SOR=0.991	GT:AD:DP:GQ:PL	0/1:18,13:31:99:429,0,648
chrXIV	555577	.	G	A	774.77	PASS	AC=1;AF=0.500;AN=2;BaseQRankSum=-0.794;ClippingRankSum=0.000;DP=40;ExcessHet=3.0103;FS=0.000;MLEAC=1;MLEAF=0.500;MQ=40.85;MQRankSum=-0.557;QD=19.37;ReadPosRankSum=0.761;SOR=0.859	GT:AD:DP:GQ:PL	0/1:16,24:40:99:803,0,530
chrXIV	559785	.	C	T	830.77	PASS	AC=1;AF=0.500;AN=2;BaseQRankSum=0.877;ClippingRankSum=0.000;DP=64;ExcessHet=3.0103;FS=0.960;MLEAC=1;MLEAF=0.500;MQ=41.25;MQRankSum=1.951;QD=13.19;ReadPosRankSum=-1.918;SOR=0.551	GT:AD:DP:GQ:PL	0/1:37,26:63:99:859,0,1238
chrXIV	586026	.	G	A	749.77	PASS	AC=1;AF=0.500;AN=2;BaseQRankSum=-0.242;ClippingRankSum=0.000;DP=56;ExcessHet=3.0103;FS=0.000;MLEAC=1;MLEAF=0.500;MQ=41.23;MQRankSum=-0.687;QD=13.63;ReadPosRankSum=0.852;SOR=0.665	GT:AD:DP:GQ:PL	0/1:30,25:55:99:778,0,1012
chrXIV	593925	.	G	A	674.77	PASS	AC=1;AF=0.500;AN=2;BaseQRankSum=-1.611;ClippingRankSum=0.000;DP=63;ExcessHet=3.0103;FS=0.000;MLEAC=1;MLEAF=0.500;MQ=41.77;MQRankSum=0.817;QD=10.71;ReadPosRankSum=1.248;SOR=0.673	GT:AD:DP:GQ:PL	0/1:39,24:63:99:703,0,1332
chrXIV	619592	.	G	A	459.77	PASS	AC=1;AF=0.500;AN=2;BaseQRankSum=0.544;ClippingRankSum=0.000;DP=31;ExcessHet=3.0103;FS=6.576;MLEAC=1;MLEAF=0.500;MQ=41.04;MQRankSum=-1.439;QD=14.83;ReadPosRankSum=-1.254;SOR=2.284	GT:AD:DP:GQ:PL	0/1:16,15:31:99:488,0,520
chrXIV	622380	.	G	A	778.77	PASS	AC=1;AF=0.500;AN=2;BaseQRankSum=0.684;ClippingRankSum=0.000;DP=50;ExcessHet=3.0103;FS=0.000;MLEAC=1;MLEAF=0.500;MQ=42.00;MQRankSum=0.000;QD=15.58;ReadPosRankSum=0.542;SOR=0.704	GT:AD:DP:GQ:PL	0/1:27,23:50:99:807,0,973
chrXIV	632636	.	C	T	627.77	PASS	AC=1;AF=0.500;AN=2;BaseQRankSum=-2.115;ClippingRankSum=0.000;DP=50;ExcessHet=3.0103;FS=8.180;MLEAC=1;MLEAF=0.500;MQ=41.73;MQRankSum=0.891;QD=12.56;ReadPosRankSum=-2.082;SOR=0.689	GT:AD:DP:GQ:PL	0/1:29,21:50:99:656,0,1050
chrXIV	633945	.	C	T	978.77	PASS	AC=1;AF=0.500;AN=2;BaseQRankSum=2.641;ClippingRankSum=0.000;DP=54;ExcessHet=3.0103;FS=0.000;MLEAC=1;MLEAF=0.500;MQ=42.00;MQRankSum=0.000;QD=18.13;ReadPosRankSum=-0.217;SOR=0.693	GT:AD:DP:GQ:PL	0/1:27,27:54:99:1007,0,876
chrXIV	635926	.	C	T	380.77	PASS	AC=1;AF=0.500;AN=2;BaseQRankSum=-0.312;ClippingRankSum=0.000;DP=35;ExcessHet=3.0103;FS=1.313;MLEAC=1;MLEAF=0.500;MQ=42.00;MQRankSum=0.000;QD=10.88;ReadPosRankSum=1.195;SOR=0.465	GT:AD:DP:GQ:PL	0/1:21,14:35:99:409,0,662
chrXIV	713565	.	G	A	856.77	PASS	AC=1;AF=0.500;AN=2;BaseQRankSum=1.403;ClippingRankSum=0.000;DP=62;ExcessHet=3.0103;FS=14.715;MLEAC=1;MLEAF=0.500;MQ=41.68;MQRankSum=-0.150;QD=13.82;ReadPosRankSum=0.832;SOR=2.468	GT:AD:DP:GQ:PL	0/1:34,28:62:99:885,0,1021
chrXIV	738499	.	G	A	612.77	PASS	AC=1;AF=0.500;AN=2;BaseQRankSum=0.563;ClippingRankSum=0.000;DP=53;ExcessHet=3.0103;FS=0.000;MLEAC=1;MLEAF=0.500;MQ=41.45;MQRankSum=1.157;QD=11.78;ReadPosRankSum=-1.039;SOR=0.760	GT:AD:DP:GQ:PL	0/1:32,20:52:99:641,0,1103
chrXIV	739859	.	G	A	809.77	PASS	AC=1;AF=0.500;AN=2;BaseQRankSum=0.930;ClippingRankSum=0.000;DP=48;ExcessHet=3.0103;FS=0.000;MLEAC=1;MLEAF=0.500;MQ=41.65;MQRankSum=1.459;QD=16.87;ReadPosRankSum=1.063;SOR=0.551	GT:AD:DP:GQ:PL	0/1:24,24:48:99:838,0,824
chrXIV	762315	.	G	A	1010.77	PASS	AC=1;AF=0.500;AN=2;BaseQRankSum=2.286;ClippingRankSum=0.000;DP=56;ExcessHet=3.0103;FS=2.250;MLEAC=1;MLEAF=0.500;MQ=42.00;MQRankSum=0.000;QD=18.05;ReadPosRankSum=-0.088;SOR=0.430	GT:AD:DP:GQ:PL	0/1:26,30:56:99:1039,0,769
chrXV	132866	.	T	C	878.77	PASS	AC=1;AF=0.500;AN=2;BaseQRankSum=-0.133;ClippingRankSum=0.000;DP=57;ExcessHet=3.0103;FS=2.282;MLEAC=1;MLEAF=0.500;MQ=42.00;MQRankSum=0.000;QD=15.69;ReadPosRankSum=-0.745;SOR=1.179	GT:AD:DP:GQ:PL	0/1:28,28:56:99:907,0,884
chrXV	233792	.	G	A	1199.77	PASS	AC=1;AF=0.500;AN=2;BaseQRankSum=0.606;ClippingRankSum=0.000;DP=69;ExcessHet=3.0103;FS=2.178;MLEAC=1;MLEAF=0.500;MQ=41.58;MQRankSum=-1.343;QD=17.39;ReadPosRankSum=0.690;SOR=1.133	GT:AD:DP:GQ:PL	0/1:33,36:69:99:1228,0,1124
chrXV	346212	.	A	G	639.77	PASS	AC=1;AF=0.500;AN=2;BaseQRankSum=0.147;ClippingRankSum=0.000;DP=120;ExcessHet=3.0103;FS=12.277;MLEAC=1;MLEAF=0.500;MQ=40.33;MQRankSum=-6.382;QD=5.33;ReadPosRankSum=-3.551;SOR=2.303	GT:AD:DP:GQ:PL	0/1:98,22:120:99:668,0,6558
chrXV	369648	.	G	A	796.77	PASS	AC=1;AF=0.500;AN=2;BaseQRankSum=0.812;ClippingRankSum=0.000;DP=56;ExcessHet=3.0103;FS=5.501;MLEAC=1;MLEAF=0.500;MQ=41.24;MQRankSum=-0.761;QD=14.23;ReadPosRankSum=-0.740;SOR=0.686	GT:AD:DP:GQ:PL	0/1:31,25:56:99:825,0,1006
chrXV	382930	.	G	A	562.77	PASS	AC=1;AF=0.500;AN=2;BaseQRankSum=1.404;ClippingRankSum=0.000;DP=37;ExcessHet=3.0103;FS=6.855;MLEAC=1;MLEAF=0.500;MQ=42.00;MQRankSum=0.000;QD=15.21;ReadPosRankSum=-0.608;SOR=2.194	GT:AD:DP:GQ:PL	0/1:21,16:37:99:591,0,764
chrXV	394588	.	G	A	704.77	PASS	AC=1;AF=0.500;AN=2;BaseQRankSum=-0.542;ClippingRankSum=0.000;DP=43;ExcessHet=3.0103;FS=0.000;MLEAC=1;MLEAF=0.500;MQ=42.00;MQRankSum=0.000;QD=16.78;ReadPosRankSum=-0.883;SOR=0.818	GT:AD:DP:GQ:PL	0/1:19,23:42:99:733,0,638
chrXV	429703	.	G	A	939.77	PASS	AC=1;AF=0.500;AN=2;BaseQRankSum=1.424;ClippingRankSum=0.000;DP=50;ExcessHet=3.0103;FS=0.000;MLEAC=1;MLEAF=0.500;MQ=42.00;MQRankSum=0.000;QD=18.80;ReadPosRankSum=1.436;SOR=0.765	GT:AD:DP:GQ:PL	0/1:22,28:50:99:968,0,738
chrXV	432185	.	G	A	567.77	PASS	AC=1;AF=0.500;AN=2;BaseQRankSum=-1.154;ClippingRankSum=0.000;DP=39;ExcessHet=3.0103;FS=0.000;MLEAC=1;MLEAF=0.500;MQ=41.64;MQRankSum=-0.975;QD=14.56;ReadPosRankSum=-1.075;SOR=0.610	GT:AD:DP:GQ:PL	0/1:20,19:39:99:596,0,714
chrXV	444725	.	G	A	670.77	PASS	AC=1;AF=0.500;AN=2;BaseQRankSum=-0.199;ClippingRankSum=0.000;DP=50;ExcessHet=3.0103;FS=6.239;MLEAC=1;MLEAF=0.500;MQ=42.00;MQRankSum=0.000;QD=13.42;ReadPosRankSum=-1.141;SOR=1.646	GT:AD:DP:GQ:PL	0/1:29,21:50:99:699,0,1065
chrXV	452739	.	G	A	1057.77	PASS	AC=1;AF=0.500;AN=2;BaseQRankSum=1.109;ClippingRankSum=0.000;DP=58;ExcessHet=3.0103;FS=0.000;MLEAC=1;MLEAF=0.500;MQ=41.97;MQRankSum=-0.932;QD=18.24;ReadPosRankSum=-0.239;SOR=0.793	GT:AD:DP:GQ:PL	0/1:28,30:58:99:1086,0,928
chrXV	478125	.	C	T	682.77	PASS	AC=1;AF=0.500;AN=2;BaseQRankSum=1.271;ClippingRankSum=0.000;DP=51;ExcessHet=3.0103;FS=1.132;MLEAC=1;MLEAF=0.500;MQ=41.72;MQRankSum=0.877;QD=13.39;ReadPosRankSum=1.781;SOR=0.973	GT:AD:DP:GQ:PL	0/1:30,21:51:99:711,0,1050
chrXV	479333	.	C	T	261.77	PASS	AC=1;AF=0.500;AN=2;BaseQRankSum=1.147;ClippingRankSum=0.000;DP=26;ExcessHet=3.0103;FS=4.468;MLEAC=1;MLEAF=0.500;MQ=41.45;MQRankSum=-1.294;QD=10.07;ReadPosRankSum=-0.363;SOR=2.066	GT:AD:DP:GQ:PL	0/1:17,9:26:99:290,0,600
chrXV	483105	.	G	A	460.77	PASS	AC=1;AF=0.500;AN=2;BaseQRankSum=1.644;ClippingRankSum=0.000;DP=37;ExcessHet=3.0103;FS=0.000;MLEAC=1;MLEAF=0.500;MQ=42.00;MQRankSum=0.000;QD=12.45;ReadPosRankSum=0.816;SOR=0.549	GT:AD:DP:GQ:PL	0/1:23,14:37:99:489,0,821
chrXV	493773	.	G	A	918.77	PASS	AC=1;AF=0.500;AN=2;BaseQRankSum=0.106;ClippingRankSum=0.000;DP=54;ExcessHet=3.0103;FS=2.277;MLEAC=1;MLEAF=0.500;MQ=41.93;MQRankSum=1.304;QD=17.01;ReadPosRankSum=-1.996;SOR=1.051	GT:AD:DP:GQ:PL	0/1:30,24:54:99:947,0,2270
chrXV	493774	.	G	A	918.77	PASS	AC=1;AF=0.500;AN=2;BaseQRankSum=-0.181;ClippingRankSum=0.000;DP=55;ExcessHet=3.0103;FS=1.037;MLEAC=1;MLEAF=0.500;MQ=41.93;MQRankSum=1.329;QD=16.70;ReadPosRankSum=-2.234;SOR=0.941	GT:AD:DP:GQ:PL	0/1:30,25:55:99:947,0,2270
chrXV	513410	.	G	A	828.77	PASS	AC=1;AF=0.500;AN=2;BaseQRankSum=-0.540;ClippingRankSum=0.000;DP=49;ExcessHet=3.0103;FS=1.129;MLEAC=1;MLEAF=0.500;MQ=42.00;MQRankSum=0.000;QD=16.91;ReadPosRankSum=-0.321;SOR=0.432	GT:AD:DP:GQ:PL	0/1:21,28:49:99:857,0,641
chrXV	578374	.	G	A	672.77	PASS	AC=1;AF=0.500;AN=2;BaseQRankSum=-2.224;ClippingRankSum=0.000;DP=61;ExcessHet=3.0103;FS=4.078;MLEAC=1;MLEAF=0.500;MQ=42.00;MQRankSum=0.000;QD=11.21;ReadPosRankSum=0.115;SOR=0.283	GT:AD:DP:GQ:PL	0/1:36,24:60:99:701,0,1336
chrXV	581420	.	G	A	700.77	PASS	AC=1;AF=0.500;AN=2;BaseQRankSum=-0.217;ClippingRankSum=0.000;DP=44;ExcessHet=3.0103;FS=1.238;MLEAC=1;MLEAF=0.500;MQ=42.00;MQRankSum=0.000;QD=15.93;ReadPosRankSum=0.175;SOR=0.443	GT:AD:DP:GQ:PL	0/1:20,24:44:99:729,0,618
chrXV	593028	.	C	T	1230.77	PASS	AC=1;AF=0.500;AN=2;BaseQRankSum=2.335;ClippingRankSum=0.000;DP=57;ExcessHet=3.0103;FS=5.645;MLEAC=1;MLEAF=0.500;MQ=41.49;MQRankSum=-0.738;QD=21.98;ReadPosRankSum=2.849;SOR=1.009	GT:AD:DP:GQ:PL	0/1:21,35:56:99:1259,0,648
chrXV	652781	.	G	A	688.77	PASS	AC=1;AF=0.500;AN=2;BaseQRankSum=1.728;ClippingRankSum=0.000;DP=45;ExcessHet=3.0103;FS=4.358;MLEAC=1;MLEAF=0.500;MQ=42.00;MQRankSum=0.000;QD=15.31;ReadPosRankSum=0.531;SOR=1.367	GT:AD:DP:GQ:PL	0/1:25,20:45:99:717,0,833
chrXV	757475	.	C	T	1210.77	PASS	AC=1;AF=0.500;AN=2;BaseQRankSum=-0.853;ClippingRankSum=0.000;DP=74;ExcessHet=3.0103;FS=6.182;MLEAC=1;MLEAF=0.500;MQ=41.77;MQRankSum=0.098;QD=16.59;ReadPosRankSum=0.538;SOR=0.557	GT:AD:DP:GQ:PL	0/1:34,39:73:99:1239,0,1135
chrXV	824114	.	G	A	1086.77	PASS	AC=1;AF=0.500;AN=2;BaseQRankSum=0.339;ClippingRankSum=0.000;DP=54;ExcessHet=3.0103;FS=0.000;MLEAC=1;MLEAF=0.500;MQ=41.96;MQRankSum=-0.824;QD=20.13;ReadPosRankSum=-0.510;SOR=0.759	GT:AD:DP:GQ:PL	0/1:23,31:54:99:1115,0,784
chrXV	832564	.	G	A	354.77	PASS	AC=1;AF=0.500;AN=2;BaseQRankSum=2.187;ClippingRankSum=0.000;DP=33;ExcessHet=3.0103;FS=6.623;MLEAC=1;MLEAF=0.500;MQ=42.00;MQRankSum=0.000;QD=10.75;ReadPosRankSum=2.373;SOR=2.147	GT:AD:DP:GQ:PL	0/1:22,11:33:99:383,0,744
chrXV	843739	.	G	A	994.77	PASS	AC=1;AF=0.500;AN=2;BaseQRankSum=0.883;ClippingRankSum=0.000;DP=55;ExcessHet=3.0103;FS=1.034;MLEAC=1;MLEAF=0.500;MQ=42.00;MQRankSum=0.000;QD=18.09;ReadPosRankSum=0.234;SOR=0.880	GT:AD:DP:GQ:PL	0/1:22,33:55:99:1023,0,605
chrXV	901146	.	C	T	1203.77	PASS	AC=1;AF=0.500;AN=2;BaseQRankSum=2.344;ClippingRankSum=0.000;DP=55;ExcessHet=3.0103;FS=3.874;MLEAC=1;MLEAF=0.500;MQ=41.82;MQRankSum=0.328;QD=22.29;ReadPosRankSum=1.724;SOR=1.169	GT:AD:DP:GQ:PL	0/1:23,31:54:99:1232,0,1436
chrXV	901147	.	C	T	1203.77	PASS	AC=1;AF=0.500;AN=2;BaseQRankSum=2.702;ClippingRankSum=0.000;DP=55;ExcessHet=3.0103;FS=3.874;MLEAC=1;MLEAF=0.500;MQ=41.82;MQRankSum=0.328;QD=22.29;ReadPosRankSum=1.721;SOR=1.169	GT:AD:DP:GQ:PL	0/1:23,31:54:99:1232,0,1436
chrXV	1044826	.	G	A	1066.77	PASS	AC=1;AF=0.500;AN=2;BaseQRankSum=0.529;ClippingRankSum=0.000;DP=59;ExcessHet=3.0103;FS=0.000;MLEAC=1;MLEAF=0.500;MQ=41.97;MQRankSum=1.123;QD=18.08;ReadPosRankSum=-0.229;SOR=0.773	GT:AD:DP:GQ:PL	0/1:27,32:59:99:1095,0,883
chrXV	1044891	.	G	A	954.77	PASS	AC=1;AF=0.500;AN=2;BaseQRankSum=0.843;ClippingRankSum=0.000;DP=65;ExcessHet=3.0103;FS=0.928;MLEAC=1;MLEAF=0.500;MQ=41.77;MQRankSum=0.000;QD=14.92;ReadPosRankSum=-0.486;SOR=0.826	GT:AD:DP:GQ:PL	0/1:33,31:64:99:983,0,1011
chrXVI	63342	.	G	A	737.77	PASS	AC=1;AF=0.500;AN=2;BaseQRankSum=0.453;ClippingRankSum=0.000;DP=63;ExcessHet=3.0103;FS=0.000;MLEAC=1;MLEAF=0.500;MQ=42.00;MQRankSum=0.000;QD=12.50;ReadPosRankSum=-1.652;SOR=0.638	GT:AD:DP:GQ:PL	0/1:33,26:59:99:766,0,979
chrXVI	98718	.	G	A	1088.77	PASS	AC=1;AF=0.500;AN=2;BaseQRankSum=-0.065;ClippingRankSum=0.000;DP=70;ExcessHet=3.0103;FS=9.904;MLEAC=1;MLEAF=0.500;MQ=42.00;MQRankSum=0.000;QD=15.55;ReadPosRankSum=0.600;SOR=1.098	GT:AD:DP:GQ:PL	0/1:36,34:70:99:1117,0,1212
chrXVI	106235	.	G	A	1275.77	PASS	AC=1;AF=0.500;AN=2;BaseQRankSum=1.393;ClippingRankSum=0.000;DP=71;ExcessHet=3.0103;FS=0.000;MLEAC=1;MLEAF=0.500;MQ=42.00;MQRankSum=0.000;QD=18.23;ReadPosRankSum=0.062;SOR=0.686	GT:AD:DP:GQ:PL	0/1:32,38:70:99:1304,0,963
chrXVI	122635	.	G	A	948.77	PASS	AC=1;AF=0.500;AN=2;BaseQRankSum=0.472;ClippingRankSum=0.000;DP=67;ExcessHet=3.0103;FS=0.978;MLEAC=1;MLEAF=0.500;MQ=41.78;MQRankSum=-1.081;QD=14.16;ReadPosRankSum=-0.874;SOR=0.527	GT:AD:DP:GQ:PL	0/1:37,30:67:99:977,0,1237
chrXVI	173217	.	G	A	677.77	PASS	AC=1;AF=0.500;AN=2;BaseQRankSum=1.632;ClippingRankSum=0.000;DP=47;ExcessHet=3.0103;FS=1.143;MLEAC=1;MLEAF=0.500;MQ=42.00;MQRankSum=0.000;QD=14.73;ReadPosRankSum=0.490;SOR=0.943	GT:AD:DP:GQ:PL	0/1:26,20:46:99:706,0,874
chrXVI	247062	.	G	A	961.77	PASS	AC=1;AF=0.500;AN=2;BaseQRankSum=0.318;ClippingRankSum=0.000;DP=63;ExcessHet=3.0103;FS=2.197;MLEAC=1;MLEAF=0.500;MQ=42.00;MQRankSum=0.000;QD=15.51;ReadPosRankSum=-0.091;SOR=1.110	GT:AD:DP:GQ:PL	0/1:30,32:62:99:990,0,913
chrXVI	260453	.	G	A	543.77	PASS	AC=1;AF=0.500;AN=2;BaseQRankSum=-0.297;ClippingRankSum=0.000;DP=48;ExcessHet=3.0103;FS=15.754;MLEAC=1;MLEAF=0.500;MQ=41.69;MQRankSum=-1.203;QD=11.82;ReadPosRankSum=-0.239;SOR=2.985	GT:AD:DP:GQ:PL	0/1:28,18:46:99:572,0,1004
chrXVI	264913	.	G	A	624.77	PASS	AC=1;AF=0.500;AN=2;BaseQRankSum=1.009;ClippingRankSum=0.000;DP=48;ExcessHet=3.0103;FS=0.000;MLEAC=1;MLEAF=0.500;MQ=42.00;MQRankSum=0.000;QD=13.02;ReadPosRankSum=-0.748;SOR=0.587	GT:AD:DP:GQ:PL	0/1:29,19:48:99:653,0,936
chrXVI	292357	.	C	T	1212.77	PASS	AC=1;AF=0.500;AN=2;BaseQRankSum=-0.118;ClippingRankSum=0.000;DP=66;ExcessHet=3.0103;FS=2.047;MLEAC=1;MLEAF=0.500;MQ=41.55;MQRankSum=-1.447;QD=18.38;ReadPosRankSum=0.800;SOR=0.982	GT:AD:DP:GQ:PL	0/1:34,32:66:99:1241,0,1653
chrXVI	292358	.	C	T	1212.77	PASS	AC=1;AF=0.500;AN=2;BaseQRankSum=-0.298;ClippingRankSum=0.000;DP=63;ExcessHet=3.0103;FS=2.124;MLEAC=1;MLEAF=0.500;MQ=41.53;MQRankSum=-1.381;QD=19.25;ReadPosRankSum=0.109;SOR=1.034	GT:AD:DP:GQ:PL	0/1:31,32:63:99:1241,0,1653
chrXVI	341317	.	C	T	278.77	PASS	AC=1;AF=0.500;AN=2;BaseQRankSum=0.459;ClippingRankSum=0.000;DP=37;ExcessHet=3.0103;FS=0.000;MLEAC=1;MLEAF=0.500;MQ=41.95;MQRankSum=0.669;QD=7.53;ReadPosRankSum=-0.182;SOR=0.914	GT:AD:DP:GQ:PL	0/1:27,10:37:99:307,0,979
chrXVI	351894	.	C	T	1047.77	PASS	AC=1;AF=0.500;AN=2;BaseQRankSum=0.143;ClippingRankSum=0.000;DP=69;ExcessHet=3.0103;FS=0.000;MLEAC=1;MLEAF=0.500;MQ=41.74;MQRankSum=-1.446;QD=15.41;ReadPosRankSum=-0.148;SOR=0.751	GT:AD:DP:GQ:PL	0/1:35,33:68:99:1076,0,1160
chrXVI	397174	.	C	T	529.77	PASS	AC=1;AF=0.500;AN=2;BaseQRankSum=0.401;ClippingRankSum=0.000;DP=41;ExcessHet=3.0103;FS=0.000;MLEAC=1;MLEAF=0.500;MQ=41.64;MQRankSum=0.891;QD=12.92;ReadPosRankSum=0.322;SOR=0.553	GT:AD:DP:GQ:PL	0/1:24,17:41:99:558,0,821
chrXVI	404862	.	C	T	161.77	PASS	AC=1;AF=0.500;AN=2;BaseQRankSum=2.276;ClippingRankSum=0.000;DP=21;ExcessHet=3.0103;FS=0.000;MLEAC=1;MLEAF=0.500;MQ=41.29;MQRankSum=0.738;QD=7.70;ReadPosRankSum=-0.089;SOR=0.394	GT:AD:DP:GQ:PL	0/1:15,6:21:99:190,0,435
chrXVI	404977	.	G	A	552.77	PASS	AC=1;AF=0.500;AN=2;BaseQRankSum=-0.300;ClippingRankSum=0.000;DP=35;ExcessHet=3.0103;FS=1.480;MLEAC=1;MLEAF=0.500;MQ=42.00;MQRankSum=0.000;QD=15.79;ReadPosRankSum=-0.473;SOR=0.420	GT:AD:DP:GQ:PL	0/1:18,17:35:99:581,0,622
chrXVI	426934	.	G	A	528.77	PASS	AC=1;AF=0.500;AN=2;BaseQRankSum=0.321;ClippingRankSum=0.000;DP=38;ExcessHet=3.0103;FS=2.920;MLEAC=1;MLEAF=0.500;MQ=42.00;MQRankSum=0.000;QD=13.91;ReadPosRankSum=-0.195;SOR=0.330	GT:AD:DP:GQ:PL	0/1:22,16:38:99:557,0,778
chrXVI	458556	.	C	T	612.77	PASS	AC=1;AF=0.500;AN=2;BaseQRankSum=0.673;ClippingRankSum=0.000;DP=36;ExcessHet=3.0103;FS=3.893;MLEAC=1;MLEAF=0.500;MQ=42.00;MQRankSum=0.000;QD=17.02;ReadPosRankSum=-1.001;SOR=1.714	GT:AD:DP:GQ:PL	0/1:19,17:36:99:641,0,718
chrXVI	622559	.	C	T	609.77	PASS	AC=1;AF=0.500;AN=2;BaseQRankSum=1.697;ClippingRankSum=0.000;DP=37;ExcessHet=3.0103;FS=1.273;MLEAC=1;MLEAF=0.500;MQ=41.19;MQRankSum=0.674;QD=16.48;ReadPosRankSum=-0.865;SOR=0.631	GT:AD:DP:GQ:PL	0/1:18,19:37:99:638,0,532
chrXVI	632878	.	C	T	529.77	PASS	AC=1;AF=0.500;AN=2;BaseQRankSum=1.163;ClippingRankSum=0.000;DP=47;ExcessHet=3.0103;FS=1.157;MLEAC=1;MLEAF=0.500;MQ=41.70;MQRankSum=0.832;QD=11.27;ReadPosRankSum=0.174;SOR=0.864	GT:AD:DP:GQ:PL	0/1:29,18:47:99:558,0,984
chrXVI	645822	.	C	T	1092.77	PASS	AC=1;AF=0.500;AN=2;BaseQRankSum=3.440;ClippingRankSum=0.000;DP=71;ExcessHet=3.0103;FS=0.984;MLEAC=1;MLEAF=0.500;MQ=42.00;MQRankSum=0.000;QD=15.39;ReadPosRankSum=0.755;SOR=0.936	GT:AD:DP:GQ:PL	0/1:39,32:71:99:1121,0,1182
chrXVI	645996	.	C	T	594.77	PASS	AC=1;AF=0.500;AN=2;BaseQRankSum=-0.644;ClippingRankSum=0.000;DP=33;ExcessHet=3.0103;FS=0.000;MLEAC=1;MLEAF=0.500;MQ=41.45;MQRankSum=-1.497;QD=18.02;ReadPosRankSum=0.628;SOR=0.793	GT:AD:DP:GQ:PL	0/1:14,19:33:99:623,0,483
chrXVI	658772	.	G	A	501.77	PASS	AC=1;AF=0.500;AN=2;BaseQRankSum=-1.299;ClippingRankSum=0.000;DP=42;ExcessHet=3.0103;FS=0.000;MLEAC=1;MLEAF=0.500;MQ=41.66;MQRankSum=0.833;QD=11.95;ReadPosRankSum=0.891;SOR=0.641	GT:AD:DP:GQ:PL	0/1:26,16:42:99:530,0,974
chrXVI	693418	.	G	A	876.77	PASS	AC=1;AF=0.500;AN=2;BaseQRankSum=0.096;ClippingRankSum=0.000;DP=54;ExcessHet=3.0103;FS=0.000;MLEAC=1;MLEAF=0.500;MQ=41.44;MQRankSum=-1.617;QD=16.24;ReadPosRankSum=1.719;SOR=0.693	GT:AD:DP:GQ:PL	0/1:25,29:54:99:905,0,799
chrXVI	755708	.	G	A	811.77	PASS	AC=1;AF=0.500;AN=2;BaseQRankSum=0.968;ClippingRankSum=0.000;DP=55;ExcessHet=3.0103;FS=2.329;MLEAC=1;MLEAF=0.500;MQ=42.00;MQRankSum=0.000;QD=15.03;ReadPosRankSum=1.070;SOR=1.096	GT:AD:DP:GQ:PL	0/1:30,24:54:99:840,0,1093
chrXVI	825260	.	C	T	793.77	PASS	AC=1;AF=0.500;AN=2;BaseQRankSum=-0.300;ClippingRankSum=0.000;DP=53;ExcessHet=3.0103;FS=1.047;MLEAC=1;MLEAF=0.500;MQ=42.00;MQRankSum=0.000;QD=14.98;ReadPosRankSum=1.132;SOR=0.922	GT:AD:DP:GQ:PL	0/1:26,27:53:99:822,0,851
chrXVI	921051	.	G	A	549.77	PASS	AC=1;AF=0.500;AN=2;BaseQRankSum=1.562;ClippingRankSum=0.000;DP=45;ExcessHet=3.0103;FS=0.000;MLEAC=1;MLEAF=0.500;MQ=41.91;MQRankSum=1.147;QD=12.22;ReadPosRankSum=-1.132;SOR=0.551	GT:AD:DP:GQ:PL	0/1:28,17:45:99:578,0,963
