# Supplementary material for: Recombination Is Responsible for the Increased Recovery of Drug-Resistant Mutants with Hypermutated Genomes in Resting Yeast Diploids Expressing APOBEC Deaminases
Source: Front Genet. 2017 Dec 12;8:202. doi: 10.3389/fgene.2017.00202 (PMC5733079; doi:10.3389/fgene.2017.00202)
Supplement: Supplementary file 6 [file Data_Sheet_1.zip › APOBEC1_d3/N118-LAN210-Can-A1-NA-RUN7-D3_SNVs_final.vcf]

##fileformat=VCFv4.2
##FILTER=<ID=LowQual,Description="Low quality">
##FORMAT=<ID=AD,Number=R,Type=Integer,Description="Allelic depths for the ref and alt alleles in the order listed">
##FORMAT=<ID=DP,Number=1,Type=Integer,Description="Approximate read depth (reads with MQ=255 or with bad mates are filtered)">
##FORMAT=<ID=GQ,Number=1,Type=Integer,Description="Genotype Quality">
##FORMAT=<ID=GT,Number=1,Type=String,Description="Genotype">
##FORMAT=<ID=PL,Number=G,Type=Integer,Description="Normalized, Phred-scaled likelihoods for genotypes as defined in the VCF specification">
##GATKCommandLine.HaplotypeCaller=<ID=HaplotypeCaller,Version=3.8-0-ge9d806836,Date="Tue Sep 19 15:36:59 PDT 2017",Epoch=1505860619231,CommandLineOptions="analysis_type=HaplotypeCaller input_file=[N118-LAN210-Can-A1-NA-RUN7-D3_sorted_dedup_RG_realigned.bam] showFullBamList=false read_buffer_size=null read_filter=[] disable_read_filter=[] intervals=null excludeIntervals=[../../LAN210/20170903_LAN210_v0.10m_masked_v2.bed] interval_set_rule=UNION interval_merging=ALL interval_padding=0 reference_sequence=../../LAN210/LAN210_v0.10m.fasta nonDeterministicRandomSeed=false disableDithering=false maxRuntime=-1 maxRuntimeUnits=MINUTES downsampling_type=BY_SAMPLE downsample_to_fraction=null downsample_to_coverage=500 baq=OFF baqGapOpenPenalty=40.0 refactor_NDN_cigar_string=false fix_misencoded_quality_scores=false allow_potentially_misencoded_quality_scores=false useOriginalQualities=false defaultBaseQualities=-1 performanceLog=null BQSR=null quantize_quals=0 static_quantized_quals=null round_down_quantized=false disable_indel_quals=false emit_original_quals=false preserve_qscores_less_than=6 globalQScorePrior=-1.0 secondsBetweenProgressUpdates=10 validation_strictness=SILENT remove_program_records=false keep_program_records=false sample_rename_mapping_file=null unsafe=null use_jdk_deflater=false use_jdk_inflater=false disable_auto_index_creation_and_locking_when_reading_rods=false no_cmdline_in_header=false sites_only=false never_trim_vcf_format_field=false bcf=false bam_compression=null simplifyBAM=false disable_bam_indexing=false generate_md5=false num_threads=1 num_cpu_threads_per_data_thread=1 num_io_threads=0 monitorThreadEfficiency=false num_bam_file_handles=null read_group_black_list=null pedigree=[] pedigreeString=[] pedigreeValidationType=STRICT allow_intervals_with_unindexed_bam=false generateShadowBCF=false variant_index_type=DYNAMIC_SEEK variant_index_parameter=-1 reference_window_stop=0 phone_home= gatk_key=null tag=NA logging_level=INFO log_to_file=null help=false version=false out=/media/artem/artem_second/20170727_RUN8/Project_Stepchenkova/reanalyze_RUN7/N118-LAN210-Can-A1-NA-RUN7-D3/N118-LAN210-Can-A1-NA-RUN7-D3.vcf likelihoodCalculationEngine=PairHMM heterogeneousKmerSizeResolution=COMBO_MIN dbsnp=(RodBinding name= source=UNBOUND) dontTrimActiveRegions=false maxDiscARExtension=25 maxGGAARExtension=300 paddingAroundIndels=150 paddingAroundSNPs=20 comp=[] annotation=[] excludeAnnotation=[] group=[StandardAnnotation, StandardHCAnnotation] debug=false useFilteredReadsForAnnotations=false emitRefConfidence=NONE bamOutput=null bamWriterType=CALLED_HAPLOTYPES emitDroppedReads=false disableOptimizations=false annotateNDA=false useNewAFCalculator=false heterozygosity=0.001 indel_heterozygosity=1.25E-4 heterozygosity_stdev=0.01 standard_min_confidence_threshold_for_calling=10.0 standard_min_confidence_threshold_for_emitting=30.0 max_alternate_alleles=6 max_genotype_count=1024 max_num_PL_values=100 input_prior=[] sample_ploidy=2 genotyping_mode=DISCOVERY alleles=(RodBinding name= source=UNBOUND) contamination_fraction_to_filter=0.0 contamination_fraction_per_sample_file=null p_nonref_model=null exactcallslog=null output_mode=EMIT_VARIANTS_ONLY allSitePLs=false gcpHMM=10 pair_hmm_implementation=FASTEST_AVAILABLE phredScaledGlobalReadMismappingRate=45 noFpga=false nativePairHmmThreads=1 useDoublePrecision=false sample_name=null kmerSize=[10, 25] dontIncreaseKmerSizesForCycles=false allowNonUniqueKmersInRef=false numPruningSamples=1 recoverDanglingHeads=false doNotRecoverDanglingBranches=false minDanglingBranchLength=4 consensus=false maxNumHaplotypesInPopulation=128 errorCorrectKmers=false minPruning=2 debugGraphTransformations=false allowCyclesInKmerGraphToGeneratePaths=false graphOutput=null kmerLengthForReadErrorCorrection=25 minObservationsForKmerToBeSolid=20 GVCFGQBands=[1, 2, 3, 4, 5, 6, 7, 8, 9, 10, 11, 12, 13, 14, 15, 16, 17, 18, 19, 20, 21, 22, 23, 24, 25, 26, 27, 28, 29, 30, 31, 32, 33, 34, 35, 36, 37, 38, 39, 40, 41, 42, 43, 44, 45, 46, 47, 48, 49, 50, 51, 52, 53, 54, 55, 56, 57, 58, 59, 60, 70, 80, 90, 99] indelSizeToEliminateInRefModel=10 min_base_quality_score=10 includeUmappedReads=false useAllelesTrigger=false doNotRunPhysicalPhasing=true keepRG=null justDetermineActiveRegions=false dontGenotype=false dontUseSoftClippedBases=false captureAssemblyFailureBAM=false errorCorrectReads=false pcr_indel_model=CONSERVATIVE maxReadsInRegionPerSample=10000 minReadsPerAlignmentStart=10 mergeVariantsViaLD=false activityProfileOut=null activeRegionOut=null activeRegionIn=null activeRegionExtension=null forceActive=false activeRegionMaxSize=null bandPassSigma=null maxReadsInMemoryPerSample=30000 maxTotalReadsInMemory=10000000 maxProbPropagationDistance=50 activeProbabilityThreshold=0.002 min_mapping_quality_score=20 filter_reads_with_N_cigar=false filter_mismatching_base_and_quals=false filter_bases_not_stored=false">
##GATKCommandLine.SelectVariants=<ID=SelectVariants,Version=3.8-0-ge9d806836,Date="Tue Sep 19 15:41:17 PDT 2017",Epoch=1505860877756,CommandLineOptions="analysis_type=SelectVariants input_file=[] showFullBamList=false read_buffer_size=null read_filter=[] disable_read_filter=[] intervals=null excludeIntervals=null interval_set_rule=UNION interval_merging=ALL interval_padding=0 reference_sequence=../../LAN210/LAN210_v0.10m.fasta nonDeterministicRandomSeed=false disableDithering=false maxRuntime=-1 maxRuntimeUnits=MINUTES downsampling_type=BY_SAMPLE downsample_to_fraction=null downsample_to_coverage=1000 baq=OFF baqGapOpenPenalty=40.0 refactor_NDN_cigar_string=false fix_misencoded_quality_scores=false allow_potentially_misencoded_quality_scores=false useOriginalQualities=false defaultBaseQualities=-1 performanceLog=null BQSR=null quantize_quals=0 static_quantized_quals=null round_down_quantized=false disable_indel_quals=false emit_original_quals=false preserve_qscores_less_than=6 globalQScorePrior=-1.0 secondsBetweenProgressUpdates=10 validation_strictness=SILENT remove_program_records=false keep_program_records=false sample_rename_mapping_file=null unsafe=null use_jdk_deflater=false use_jdk_inflater=false disable_auto_index_creation_and_locking_when_reading_rods=false no_cmdline_in_header=false sites_only=false never_trim_vcf_format_field=false bcf=false bam_compression=null simplifyBAM=false disable_bam_indexing=false generate_md5=false num_threads=1 num_cpu_threads_per_data_thread=1 num_io_threads=0 monitorThreadEfficiency=false num_bam_file_handles=null read_group_black_list=null pedigree=[] pedigreeString=[] pedigreeValidationType=STRICT allow_intervals_with_unindexed_bam=false generateShadowBCF=false variant_index_type=DYNAMIC_SEEK variant_index_parameter=-1 reference_window_stop=0 phone_home= gatk_key=null tag=NA logging_level=INFO log_to_file=null help=false version=false variant=(RodBinding name=variant source=N118-LAN210-Can-A1-NA-RUN7-D3.vcf) discordance=(RodBinding name= source=UNBOUND) concordance=(RodBinding name= source=UNBOUND) out=/media/artem/artem_second/20170727_RUN8/Project_Stepchenkova/reanalyze_RUN7/N118-LAN210-Can-A1-NA-RUN7-D3/N118-LAN210-Can-A1-NA-RUN7-D3_SNVs.vcf sample_name=[] sample_expressions=null sample_file=null exclude_sample_name=[] exclude_sample_file=[] exclude_sample_expressions=[] selectexpressions=[] invertselect=false excludeNonVariants=false excludeFiltered=false preserveAlleles=false removeUnusedAlternates=false restrictAllelesTo=ALL keepOriginalAC=false keepOriginalDP=false mendelianViolation=false invertMendelianViolation=false mendelianViolationQualThreshold=0.0 select_random_fraction=0.0 remove_fraction_genotypes=0.0 selectTypeToInclude=[SNP] selectTypeToExclude=[] keepIDs=null excludeIDs=null fullyDecode=false justRead=false maxIndelSize=2147483647 minIndelSize=0 maxFilteredGenotypes=2147483647 minFilteredGenotypes=0 maxFractionFilteredGenotypes=1.0 minFractionFilteredGenotypes=0.0 maxNOCALLnumber=2147483647 maxNOCALLfraction=1.0 setFilteredGtToNocall=false ALLOW_NONOVERLAPPING_COMMAND_LINE_SAMPLES=false forceValidOutput=false filter_reads_with_N_cigar=false filter_mismatching_base_and_quals=false filter_bases_not_stored=false">
##INFO=<ID=AC,Number=A,Type=Integer,Description="Allele count in genotypes, for each ALT allele, in the same order as listed">
##INFO=<ID=AF,Number=A,Type=Float,Description="Allele Frequency, for each ALT allele, in the same order as listed">
##INFO=<ID=AN,Number=1,Type=Integer,Description="Total number of alleles in called genotypes">
##INFO=<ID=BaseQRankSum,Number=1,Type=Float,Description="Z-score from Wilcoxon rank sum test of Alt Vs. Ref base qualities">
##INFO=<ID=ClippingRankSum,Number=1,Type=Float,Description="Z-score From Wilcoxon rank sum test of Alt vs. Ref number of hard clipped bases">
##INFO=<ID=DP,Number=1,Type=Integer,Description="Approximate read depth; some reads may have been filtered">
##INFO=<ID=DS,Number=0,Type=Flag,Description="Were any of the samples downsampled?">
##INFO=<ID=ExcessHet,Number=1,Type=Float,Description="Phred-scaled p-value for exact test of excess heterozygosity">
##INFO=<ID=FS,Number=1,Type=Float,Description="Phred-scaled p-value using Fisher's exact test to detect strand bias">
##INFO=<ID=HaplotypeScore,Number=1,Type=Float,Description="Consistency of the site with at most two segregating haplotypes">
##INFO=<ID=InbreedingCoeff,Number=1,Type=Float,Description="Inbreeding coefficient as estimated from the genotype likelihoods per-sample when compared against the Hardy-Weinberg expectation">
##INFO=<ID=MLEAC,Number=A,Type=Integer,Description="Maximum likelihood expectation (MLE) for the allele counts (not necessarily the same as the AC), for each ALT allele, in the same order as listed">
##INFO=<ID=MLEAF,Number=A,Type=Float,Description="Maximum likelihood expectation (MLE) for the allele frequency (not necessarily the same as the AF), for each ALT allele, in the same order as listed">
##INFO=<ID=MQ,Number=1,Type=Float,Description="RMS Mapping Quality">
##INFO=<ID=MQRankSum,Number=1,Type=Float,Description="Z-score From Wilcoxon rank sum test of Alt vs. Ref read mapping qualities">
##INFO=<ID=QD,Number=1,Type=Float,Description="Variant Confidence/Quality by Depth">
##INFO=<ID=ReadPosRankSum,Number=1,Type=Float,Description="Z-score from Wilcoxon rank sum test of Alt vs. Ref read position bias">
##INFO=<ID=SOR,Number=1,Type=Float,Description="Symmetric Odds Ratio of 2x2 contingency table to detect strand bias">
##contig=<ID=chrI,length=198855>
##contig=<ID=chrII,length=810456>
##contig=<ID=chrIII,length=316501>
##contig=<ID=chrIV,length=1516959>
##contig=<ID=chrV,length=570663>
##contig=<ID=chrVI,length=270116>
##contig=<ID=chrVII,length=1084724>
##contig=<ID=chrVIII,length=557320>
##contig=<ID=chrIX,length=433988>
##contig=<ID=chrX,length=745688>
##contig=<ID=chrXI,length=666767>
##contig=<ID=chrXII,length=1065113>
##contig=<ID=chrXIII,length=917121>
##contig=<ID=chrXIV,length=784078>
##contig=<ID=chrXV,length=1078147>
##contig=<ID=chrXVI,length=943466>
##contig=<ID=mt,length=85611>
##reference=file:///media/artem/artem_second/20170727_RUN8/Project_Stepchenkova/reanalyze_RUN7/N118-LAN210-Can-A1-NA-RUN7-D3/../../LAN210/LAN210_v0.10m.fasta
##source=SelectVariants
#CHROM	POS	ID	REF	ALT	QUAL	FILTER	INFO	FORMAT	N118-LAN210-Can-A1-NA-RUN7-D3
chrI	71645	.	C	T	580.77	PASS	AC=1;AF=0.500;AN=2;BaseQRankSum=0.000;ClippingRankSum=0.000;DP=38;ExcessHet=3.0103;FS=1.323;MLEAC=1;MLEAF=0.500;MQ=42.00;MQRankSum=0.000;QD=15.28;ReadPosRankSum=1.470;SOR=0.368	GT:AD:DP:GQ:PL	0/1:19,19:38:99:609,0,638
chrI	141512	.	G	A	396.77	PASS	AC=1;AF=0.500;AN=2;BaseQRankSum=-0.519;ClippingRankSum=0.000;DP=34;ExcessHet=3.0103;FS=6.075;MLEAC=1;MLEAF=0.500;MQ=41.57;MQRankSum=0.915;QD=12.80;ReadPosRankSum=-0.603;SOR=0.136	GT:AD:DP:GQ:PL	0/1:18,13:31:99:425,0,665
chrII	47859	.	C	T	822.77	PASS	AC=1;AF=0.500;AN=2;BaseQRankSum=0.424;ClippingRankSum=0.000;DP=66;ExcessHet=3.0103;FS=0.950;MLEAC=1;MLEAF=0.500;MQ=41.79;MQRankSum=-1.171;QD=12.47;ReadPosRankSum=-0.602;SOR=0.532	GT:AD:DP:GQ:PL	0/1:39,27:66:99:851,0,1317
chrII	87991	.	C	T	1122.77	PASS	AC=1;AF=0.500;AN=2;BaseQRankSum=-0.560;ClippingRankSum=0.000;DP=51;ExcessHet=3.0103;FS=4.492;MLEAC=1;MLEAF=0.500;MQ=42.00;MQRankSum=0.000;QD=22.02;ReadPosRankSum=1.307;SOR=1.432	GT:AD:DP:GQ:PL	0/1:20,31:51:99:1151,0,715
chrII	218921	.	G	A	772.77	PASS	AC=1;AF=0.500;AN=2;BaseQRankSum=-0.214;ClippingRankSum=0.000;DP=44;ExcessHet=3.0103;FS=2.623;MLEAC=1;MLEAF=0.500;MQ=42.00;MQRankSum=0.000;QD=17.56;ReadPosRankSum=0.787;SOR=0.794	GT:AD:DP:GQ:PL	0/1:21,23:44:99:801,0,727
chrII	236436	.	C	T	292.77	PASS	AC=1;AF=0.500;AN=2;BaseQRankSum=-2.280;ClippingRankSum=0.000;DP=34;ExcessHet=3.0103;FS=0.000;MLEAC=1;MLEAF=0.500;MQ=42.00;MQRankSum=0.000;QD=8.87;ReadPosRankSum=-0.093;SOR=0.527	GT:AD:DP:GQ:PL	0/1:19,14:33:99:321,0,639
chrII	555369	.	G	T	187.77	PASS	AC=1;AF=0.500;AN=2;BaseQRankSum=0.490;ClippingRankSum=0.000;DP=33;ExcessHet=3.0103;FS=4.232;MLEAC=1;MLEAF=0.500;MQ=41.57;MQRankSum=0.593;QD=5.69;ReadPosRankSum=-3.596;SOR=0.580	GT:AD:DP:GQ:PL	0/1:26,7:33:99:216,0,2837
chrII	555371	.	T	A	187.77	PASS	AC=1;AF=0.500;AN=2;BaseQRankSum=0.621;ClippingRankSum=0.000;DP=33;ExcessHet=3.0103;FS=4.232;MLEAC=1;MLEAF=0.500;MQ=41.57;MQRankSum=0.593;QD=5.69;ReadPosRankSum=-3.106;SOR=0.580	GT:AD:DP:GQ:PL	0/1:26,7:33:99:216,0,2837
chrII	555373	.	A	C	187.77	PASS	AC=1;AF=0.500;AN=2;BaseQRankSum=-0.384;ClippingRankSum=0.000;DP=33;ExcessHet=3.0103;FS=4.232;MLEAC=1;MLEAF=0.500;MQ=41.57;MQRankSum=0.593;QD=5.69;ReadPosRankSum=-2.438;SOR=0.580	GT:AD:DP:GQ:PL	0/1:26,7:33:99:216,0,2837
chrII	727311	.	C	T	692.77	PASS	AC=1;AF=0.500;AN=2;BaseQRankSum=-0.019;ClippingRankSum=0.000;DP=51;ExcessHet=3.0103;FS=16.104;MLEAC=1;MLEAF=0.500;MQ=42.00;MQRankSum=0.000;QD=13.58;ReadPosRankSum=-1.416;SOR=1.459	GT:AD:DP:GQ:PL	0/1:29,22:51:99:721,0,985
chrIII	177125	.	C	T	231.77	PASS	AC=1;AF=0.500;AN=2;BaseQRankSum=0.648;ClippingRankSum=0.000;DP=27;ExcessHet=3.0103;FS=3.628;MLEAC=1;MLEAF=0.500;MQ=42.00;MQRankSum=0.000;QD=9.27;ReadPosRankSum=0.846;SOR=0.799	GT:AD:DP:GQ:PL	0/1:13,12:25:99:260,0,399
chrIV	215535	.	C	T	1007.77	PASS	AC=1;AF=0.500;AN=2;BaseQRankSum=-0.832;ClippingRankSum=0.000;DP=56;ExcessHet=3.0103;FS=0.000;MLEAC=1;MLEAF=0.500;MQ=41.67;MQRankSum=-0.400;QD=18.00;ReadPosRankSum=0.089;SOR=0.826	GT:AD:DP:GQ:PL	0/1:26,30:56:99:1036,0,927
chrIV	330102	.	C	T	883.77	PASS	AC=1;AF=0.500;AN=2;BaseQRankSum=-1.669;ClippingRankSum=0.000;DP=68;ExcessHet=3.0103;FS=0.000;MLEAC=1;MLEAF=0.500;MQ=41.94;MQRankSum=-1.561;QD=13.19;ReadPosRankSum=-0.781;SOR=0.687	GT:AD:DP:GQ:PL	0/1:37,30:67:99:912,0,1290
chrIV	640017	.	G	A	635.77	PASS	AC=1;AF=0.500;AN=2;BaseQRankSum=-0.666;ClippingRankSum=0.000;DP=26;ExcessHet=3.0103;FS=8.806;MLEAC=1;MLEAF=0.500;MQ=40.88;MQRankSum=2.223;QD=24.45;ReadPosRankSum=1.475;SOR=0.042	GT:AD:DP:GQ:PL	0/1:8,18:26:99:664,0,243
chrIV	924336	.	G	A	815.77	PASS	AC=1;AF=0.500;AN=2;BaseQRankSum=-0.516;ClippingRankSum=0.000;DP=60;ExcessHet=3.0103;FS=0.986;MLEAC=1;MLEAF=0.500;MQ=41.97;MQRankSum=0.953;QD=13.83;ReadPosRankSum=0.739;SOR=0.540	GT:AD:DP:GQ:PL	0/1:32,27:59:99:844,0,1036
chrIV	959185	.	G	A	726.77	PASS	AC=1;AF=0.500;AN=2;BaseQRankSum=1.084;ClippingRankSum=0.000;DP=56;ExcessHet=3.0103;FS=8.585;MLEAC=1;MLEAF=0.500;MQ=42.00;MQRankSum=0.000;QD=12.98;ReadPosRankSum=0.416;SOR=2.093	GT:AD:DP:GQ:PL	0/1:33,23:56:99:755,0,1078
chrIV	1093800	.	C	T	709.77	PASS	AC=1;AF=0.500;AN=2;BaseQRankSum=0.376;ClippingRankSum=0.000;DP=30;ExcessHet=3.0103;FS=0.000;MLEAC=1;MLEAF=0.500;MQ=42.00;MQRankSum=0.000;QD=23.66;ReadPosRankSum=-0.852;SOR=0.941	GT:AD:DP:GQ:PL	0/1:10,20:30:99:738,0,259
chrIV	1150244	.	C	T	552.77	PASS	AC=1;AF=0.500;AN=2;BaseQRankSum=1.287;ClippingRankSum=0.000;DP=45;ExcessHet=3.0103;FS=0.000;MLEAC=1;MLEAF=0.500;MQ=42.00;MQRankSum=0.000;QD=12.56;ReadPosRankSum=-0.907;SOR=0.745	GT:AD:DP:GQ:PL	0/1:27,17:44:99:581,0,918
chrIV	1402869	.	C	T	694.77	PASS	AC=1;AF=0.500;AN=2;BaseQRankSum=2.038;ClippingRankSum=0.000;DP=42;ExcessHet=3.0103;FS=0.000;MLEAC=1;MLEAF=0.500;MQ=41.65;MQRankSum=-0.906;QD=16.54;ReadPosRankSum=1.061;SOR=0.846	GT:AD:DP:GQ:PL	0/1:20,22:42:99:723,0,581
chrV	32304	.	G	A	679.77	PASS	AC=1;AF=0.500;AN=2;BaseQRankSum=1.146;ClippingRankSum=0.000;DP=48;ExcessHet=3.0103;FS=1.238;MLEAC=1;MLEAF=0.500;MQ=41.69;MQRankSum=-1.025;QD=15.11;ReadPosRankSum=-0.314;SOR=1.112	GT:AD:DP:GQ:PL	0/1:24,21:45:99:708,0,774
chrV	33182	.	C	T	787.77	PASS	AC=1;AF=0.500;AN=2;BaseQRankSum=1.591;ClippingRankSum=0.000;DP=57;ExcessHet=3.0103;FS=2.307;MLEAC=1;MLEAF=0.500;MQ=41.75;MQRankSum=0.983;QD=14.32;ReadPosRankSum=1.083;SOR=1.131	GT:AD:DP:GQ:PL	0/1:29,26:55:99:816,0,845
chrV	145656	.	C	T	517.77	PASS	AC=1;AF=0.500;AN=2;BaseQRankSum=-0.381;ClippingRankSum=0.000;DP=30;ExcessHet=3.0103;FS=1.768;MLEAC=1;MLEAF=0.500;MQ=41.87;MQRankSum=-1.210;QD=17.26;ReadPosRankSum=0.762;SOR=1.508	GT:AD:DP:GQ:PL	0/1:13,17:30:99:546,0,421
chrV	214063	.	C	T	675.77	PASS	AC=1;AF=0.500;AN=2;BaseQRankSum=3.516;ClippingRankSum=0.000;DP=45;ExcessHet=3.0103;FS=0.000;MLEAC=1;MLEAF=0.500;MQ=41.96;MQRankSum=0.900;QD=15.02;ReadPosRankSum=0.489;SOR=0.596	GT:AD:DP:GQ:PL	0/1:26,19:45:99:704,0,880
chrV	258047	.	G	A	390.77	PASS	AC=1;AF=0.500;AN=2;BaseQRankSum=-0.138;ClippingRankSum=0.000;DP=32;ExcessHet=3.0103;FS=2.043;MLEAC=1;MLEAF=0.500;MQ=42.00;MQRankSum=0.000;QD=12.21;ReadPosRankSum=-0.044;SOR=1.634	GT:AD:DP:GQ:PL	0/1:19,13:32:99:419,0,689
chrV	266535	.	A	C	393.77	PASS	AC=1;AF=0.500;AN=2;BaseQRankSum=-1.225;ClippingRankSum=0.000;DP=67;ExcessHet=3.0103;FS=3.614;MLEAC=1;MLEAF=0.500;MQ=40.22;MQRankSum=-2.752;QD=5.88;ReadPosRankSum=-3.459;SOR=1.402	GT:AD:DP:GQ:PL	0/1:53,14:67:99:422,0,2254
chrV	266536	.	G	A	393.77	PASS	AC=1;AF=0.500;AN=2;BaseQRankSum=-1.475;ClippingRankSum=0.000;DP=67;ExcessHet=3.0103;FS=3.614;MLEAC=1;MLEAF=0.500;MQ=40.22;MQRankSum=-2.752;QD=5.88;ReadPosRankSum=-3.328;SOR=1.402	GT:AD:DP:GQ:PL	0/1:53,14:67:99:422,0,2254
chrV	266542	.	G	A	403.77	PASS	AC=1;AF=0.500;AN=2;BaseQRankSum=-0.887;ClippingRankSum=0.000;DP=74;ExcessHet=3.0103;FS=0.000;MLEAC=1;MLEAF=0.500;MQ=40.19;MQRankSum=-3.329;QD=5.46;ReadPosRankSum=-1.934;SOR=0.836	GT:AD:DP:GQ:PL	0/1:59,15:74:99:432,0,2273
chrV	278115	.	T	C	744.77	PASS	AC=1;AF=0.500;AN=2;BaseQRankSum=-1.703;ClippingRankSum=0.000;DP=72;ExcessHet=3.0103;FS=7.931;MLEAC=1;MLEAF=0.500;MQ=40.10;MQRankSum=-3.283;QD=10.34;ReadPosRankSum=-2.941;SOR=2.062	GT:AD:DP:GQ:PL	0/1:50,22:72:99:773,0,2028
chrV	278116	.	G	T	744.77	PASS	AC=1;AF=0.500;AN=2;BaseQRankSum=-1.705;ClippingRankSum=0.000;DP=72;ExcessHet=3.0103;FS=7.931;MLEAC=1;MLEAF=0.500;MQ=40.10;MQRankSum=-3.283;QD=10.34;ReadPosRankSum=-3.044;SOR=2.062	GT:AD:DP:GQ:PL	0/1:50,22:72:99:773,0,2028
chrV	431164	.	C	T	645.77	PASS	AC=1;AF=0.500;AN=2;BaseQRankSum=1.821;ClippingRankSum=0.000;DP=36;ExcessHet=3.0103;FS=2.987;MLEAC=1;MLEAF=0.500;MQ=42.00;MQRankSum=0.000;QD=17.94;ReadPosRankSum=2.890;SOR=1.239	GT:AD:DP:GQ:PL	0/1:17,19:36:99:674,0,529
chrV	517915	.	C	T	415.77	PASS	AC=1;AF=0.500;AN=2;BaseQRankSum=-1.138;ClippingRankSum=0.000;DP=26;ExcessHet=3.0103;FS=0.000;MLEAC=1;MLEAF=0.500;MQ=42.00;MQRankSum=0.000;QD=15.99;ReadPosRankSum=0.812;SOR=0.728	GT:AD:DP:GQ:PL	0/1:13,13:26:99:444,0,489
chrV	554074	.	G	A	693.77	PASS	AC=1;AF=0.500;AN=2;BaseQRankSum=1.716;ClippingRankSum=0.000;DP=46;ExcessHet=3.0103;FS=4.246;MLEAC=1;MLEAF=0.500;MQ=41.33;MQRankSum=-0.684;QD=15.42;ReadPosRankSum=0.342;SOR=0.801	GT:AD:DP:GQ:PL	0/1:24,21:45:99:722,0,731
chrVI	80460	.	G	A	793.77	PASS	AC=1;AF=0.500;AN=2;BaseQRankSum=-1.539;ClippingRankSum=0.000;DP=54;ExcessHet=3.0103;FS=1.145;MLEAC=1;MLEAF=0.500;MQ=41.66;MQRankSum=-1.677;QD=15.26;ReadPosRankSum=0.985;SOR=0.495	GT:AD:DP:GQ:PL	0/1:25,27:52:99:822,0,892
chrVI	129890	.	C	T	775.77	PASS	AC=1;AF=0.500;AN=2;BaseQRankSum=-2.192;ClippingRankSum=0.000;DP=53;ExcessHet=3.0103;FS=3.955;MLEAC=1;MLEAF=0.500;MQ=41.72;MQRankSum=1.096;QD=14.64;ReadPosRankSum=1.423;SOR=1.274	GT:AD:DP:GQ:PL	0/1:25,28:53:99:804,0,885
chrVI	156370	.	G	A	965.77	PASS	AC=1;AF=0.500;AN=2;BaseQRankSum=0.390;ClippingRankSum=0.000;DP=45;ExcessHet=3.0103;FS=1.237;MLEAC=1;MLEAF=0.500;MQ=42.00;MQRankSum=0.000;QD=21.46;ReadPosRankSum=-0.674;SOR=0.492	GT:AD:DP:GQ:PL	0/1:15,30:45:99:994,0,417
chrVI	183819	.	C	G	321.77	PASS	AC=1;AF=0.500;AN=2;BaseQRankSum=1.734;ClippingRankSum=0.000;DP=61;ExcessHet=3.0103;FS=0.000;MLEAC=1;MLEAF=0.500;MQ=41.14;MQRankSum=-7.031;QD=5.27;ReadPosRankSum=-4.252;SOR=0.877	GT:AD:DP:GQ:PL	0/1:49,12:61:99:350,0,7833
chrVI	183825	.	C	G	324.77	PASS	AC=1;AF=0.500;AN=2;BaseQRankSum=0.119;ClippingRankSum=0.000;DP=57;ExcessHet=3.0103;FS=0.000;MLEAC=1;MLEAF=0.500;MQ=41.08;MQRankSum=-6.779;QD=5.70;ReadPosRankSum=-4.600;SOR=0.681	GT:AD:DP:GQ:PL	0/1:45,12:57:99:353,0,7769
chrVI	210308	.	C	T	398.77	PASS	AC=1;AF=0.500;AN=2;BaseQRankSum=0.982;ClippingRankSum=0.000;DP=36;ExcessHet=3.0103;FS=1.409;MLEAC=1;MLEAF=0.500;MQ=41.95;MQRankSum=-1.197;QD=11.08;ReadPosRankSum=-0.596;SOR=0.346	GT:AD:DP:GQ:PL	0/1:22,14:36:99:427,0,677
chrVII	29552	.	C	T	591.77	PASS	AC=1;AF=0.500;AN=2;BaseQRankSum=0.651;ClippingRankSum=0.000;DP=46;ExcessHet=3.0103;FS=0.000;MLEAC=1;MLEAF=0.500;MQ=41.64;MQRankSum=-0.189;QD=12.86;ReadPosRankSum=0.631;SOR=0.911	GT:AD:DP:GQ:PL	0/1:27,19:46:99:620,0,903
chrVII	170021	.	C	T	618.77	PASS	AC=1;AF=0.500;AN=2;BaseQRankSum=-1.448;ClippingRankSum=0.000;DP=43;ExcessHet=3.0103;FS=0.000;MLEAC=1;MLEAF=0.500;MQ=42.00;MQRankSum=0.000;QD=14.39;ReadPosRankSum=0.329;SOR=0.524	GT:AD:DP:GQ:PL	0/1:20,23:43:99:647,0,693
chrVII	197543	.	C	T	699.77	PASS	AC=1;AF=0.500;AN=2;BaseQRankSum=-0.435;ClippingRankSum=0.000;DP=33;ExcessHet=3.0103;FS=0.000;MLEAC=1;MLEAF=0.500;MQ=42.00;MQRankSum=0.000;QD=21.21;ReadPosRankSum=0.043;SOR=0.859	GT:AD:DP:GQ:PL	0/1:12,21:33:99:728,0,358
chrVII	265120	.	C	T	420.77	PASS	AC=1;AF=0.500;AN=2;BaseQRankSum=-0.741;ClippingRankSum=0.000;DP=50;ExcessHet=3.0103;FS=4.288;MLEAC=1;MLEAF=0.500;MQ=41.92;MQRankSum=1.011;QD=8.42;ReadPosRankSum=-0.038;SOR=0.729	GT:AD:DP:GQ:PL	0/1:34,16:50:99:449,0,1150
chrVII	384002	.	C	T	857.77	PASS	AC=1;AF=0.500;AN=2;BaseQRankSum=-1.165;ClippingRankSum=0.000;DP=53;ExcessHet=3.0103;FS=6.111;MLEAC=1;MLEAF=0.500;MQ=42.00;MQRankSum=0.000;QD=16.50;ReadPosRankSum=-0.190;SOR=1.688	GT:AD:DP:GQ:PL	0/1:25,27:52:99:886,0,879
chrVII	384774	.	T	C	969.77	PASS	AC=1;AF=0.500;AN=2;BaseQRankSum=-0.152;ClippingRankSum=0.000;DP=72;ExcessHet=3.0103;FS=0.000;MLEAC=1;MLEAF=0.500;MQ=41.15;MQRankSum=-2.957;QD=13.47;ReadPosRankSum=-6.374;SOR=0.720	GT:AD:DP:GQ:PL	0/1:45,27:72:99:998,0,3003
chrVII	384775	.	G	A	969.77	PASS	AC=1;AF=0.500;AN=2;BaseQRankSum=0.647;ClippingRankSum=0.000;DP=72;ExcessHet=3.0103;FS=0.000;MLEAC=1;MLEAF=0.500;MQ=41.15;MQRankSum=-2.957;QD=13.47;ReadPosRankSum=-6.063;SOR=0.720	GT:AD:DP:GQ:PL	0/1:45,27:72:99:998,0,3003
chrVII	395898	.	C	T	765.77	PASS	AC=1;AF=0.500;AN=2;BaseQRankSum=0.646;ClippingRankSum=0.000;DP=37;ExcessHet=3.0103;FS=3.227;MLEAC=1;MLEAF=0.500;MQ=41.95;MQRankSum=-0.635;QD=20.70;ReadPosRankSum=0.668;SOR=0.292	GT:AD:DP:GQ:PL	0/1:12,25:37:99:794,0,289
chrVII	461616	.	G	A	840.77	PASS	AC=1;AF=0.500;AN=2;BaseQRankSum=-2.006;ClippingRankSum=0.000;DP=53;ExcessHet=3.0103;FS=1.067;MLEAC=1;MLEAF=0.500;MQ=41.93;MQRankSum=-1.374;QD=15.86;ReadPosRankSum=-1.977;SOR=0.491	GT:AD:DP:GQ:PL	0/1:26,27:53:99:869,0,889
chrVII	555086	.	G	A	389.77	PASS	AC=1;AF=0.500;AN=2;BaseQRankSum=2.439;ClippingRankSum=0.000;DP=24;ExcessHet=3.0103;FS=6.701;MLEAC=1;MLEAF=0.500;MQ=42.00;MQRankSum=0.000;QD=16.95;ReadPosRankSum=1.190;SOR=1.944	GT:AD:DP:GQ:PL	0/1:11,12:23:99:418,0,319
chrVII	624706	.	C	T	587.77	PASS	AC=1;AF=0.500;AN=2;BaseQRankSum=0.888;ClippingRankSum=0.000;DP=62;ExcessHet=3.0103;FS=0.000;MLEAC=1;MLEAF=0.500;MQ=41.54;MQRankSum=-1.968;QD=9.48;ReadPosRankSum=0.606;SOR=0.629	GT:AD:DP:GQ:PL	0/1:41,21:62:99:616,0,1326
chrVII	678100	.	C	A	328.77	PASS	AC=1;AF=0.500;AN=2;BaseQRankSum=0.348;ClippingRankSum=0.000;DP=29;ExcessHet=3.0103;FS=0.000;MLEAC=1;MLEAF=0.500;MQ=40.02;MQRankSum=-5.166;QD=11.34;ReadPosRankSum=-3.385;SOR=0.743	GT:AD:DP:GQ:PL	0/1:19,10:29:99:357,0,2589
chrVII	678105	.	T	G	331.77	PASS	AC=1;AF=0.500;AN=2;BaseQRankSum=0.663;ClippingRankSum=0.000;DP=30;ExcessHet=3.0103;FS=0.000;MLEAC=1;MLEAF=0.500;MQ=40.09;MQRankSum=-5.267;QD=11.06;ReadPosRankSum=-2.626;SOR=0.859	GT:AD:DP:GQ:PL	0/1:20,10:30:99:360,0,2570
chrVII	765869	.	C	T	417.77	PASS	AC=1;AF=0.500;AN=2;BaseQRankSum=1.285;ClippingRankSum=0.000;DP=44;ExcessHet=3.0103;FS=0.000;MLEAC=1;MLEAF=0.500;MQ=42.00;MQRankSum=0.000;QD=9.49;ReadPosRankSum=-0.548;SOR=0.569	GT:AD:DP:GQ:PL	0/1:28,16:44:99:446,0,776
chrVII	826399	.	G	A	1055.77	PASS	AC=1;AF=0.500;AN=2;BaseQRankSum=2.292;ClippingRankSum=0.000;DP=60;ExcessHet=3.0103;FS=7.343;MLEAC=1;MLEAF=0.500;MQ=41.45;MQRankSum=-0.889;QD=17.60;ReadPosRankSum=0.032;SOR=1.732	GT:AD:DP:GQ:PL	0/1:29,31:60:99:1084,0,856
chrVIII	104202	.	G	A	583.77	PASS	AC=1;AF=0.500;AN=2;BaseQRankSum=0.483;ClippingRankSum=0.000;DP=40;ExcessHet=3.0103;FS=0.000;MLEAC=1;MLEAF=0.500;MQ=41.90;MQRankSum=1.399;QD=14.59;ReadPosRankSum=-0.059;SOR=0.719	GT:AD:DP:GQ:PL	0/1:21,19:40:99:612,0,690
chrVIII	127760	.	G	A	949.77	PASS	AC=1;AF=0.500;AN=2;BaseQRankSum=0.459;ClippingRankSum=0.000;DP=48;ExcessHet=3.0103;FS=0.000;MLEAC=1;MLEAF=0.500;MQ=42.00;MQRankSum=0.000;QD=20.65;ReadPosRankSum=-0.388;SOR=0.515	GT:AD:DP:GQ:PL	0/1:19,27:46:99:978,0,620
chrVIII	141023	.	G	A	857.77	PASS	AC=1;AF=0.500;AN=2;BaseQRankSum=0.490;ClippingRankSum=0.000;DP=50;ExcessHet=3.0103;FS=1.093;MLEAC=1;MLEAF=0.500;MQ=41.59;MQRankSum=-0.867;QD=17.16;ReadPosRankSum=-0.752;SOR=0.726	GT:AD:DP:GQ:PL	0/1:24,26:50:99:886,0,788
chrVIII	141740	.	G	A	615.77	PASS	AC=1;AF=0.500;AN=2;BaseQRankSum=1.034;ClippingRankSum=0.000;DP=37;ExcessHet=3.0103;FS=3.053;MLEAC=1;MLEAF=0.500;MQ=42.00;MQRankSum=0.000;QD=16.64;ReadPosRankSum=-0.472;SOR=0.307	GT:AD:DP:GQ:PL	0/1:19,18:37:99:644,0,638
chrVIII	141891	.	G	A	769.77	PASS	AC=1;AF=0.500;AN=2;BaseQRankSum=1.883;ClippingRankSum=0.000;DP=43;ExcessHet=3.0103;FS=2.888;MLEAC=1;MLEAF=0.500;MQ=42.00;MQRankSum=0.000;QD=18.33;ReadPosRankSum=-0.592;SOR=0.330	GT:AD:DP:GQ:PL	0/1:20,22:42:99:798,0,643
chrVIII	178121	.	G	A	496.77	PASS	AC=1;AF=0.500;AN=2;BaseQRankSum=-1.497;ClippingRankSum=0.000;DP=31;ExcessHet=3.0103;FS=0.000;MLEAC=1;MLEAF=0.500;MQ=42.00;MQRankSum=0.000;QD=16.02;ReadPosRankSum=0.191;SOR=0.569	GT:AD:DP:GQ:PL	0/1:13,18:31:99:525,0,411
chrVIII	236304	.	C	T	457.77	PASS	AC=1;AF=0.500;AN=2;BaseQRankSum=-2.516;ClippingRankSum=0.000;DP=34;ExcessHet=3.0103;FS=0.000;MLEAC=1;MLEAF=0.500;MQ=42.00;MQRankSum=0.000;QD=13.46;ReadPosRankSum=-1.693;SOR=0.716	GT:AD:DP:GQ:PL	0/1:18,16:34:99:486,0,654
chrVIII	369244	.	C	T	1113.77	PASS	AC=1;AF=0.500;AN=2;BaseQRankSum=0.180;ClippingRankSum=0.000;DP=57;ExcessHet=3.0103;FS=2.245;MLEAC=1;MLEAF=0.500;MQ=41.86;MQRankSum=-1.735;QD=19.54;ReadPosRankSum=0.801;SOR=0.439	GT:AD:DP:GQ:PL	0/1:24,33:57:99:1142,0,813
chrIX	97071	.	C	T	429.73	PASS	AC=1;AF=0.500;AN=2;BaseQRankSum=0.746;ClippingRankSum=0.000;DP=36;ExcessHet=3.0103;FS=0.000;MLEAC=1;MLEAF=0.500;MQ=41.50;MQRankSum=-1.438;QD=13.02;ReadPosRankSum=-0.795;SOR=0.622	GT:AD:DP:GQ:PL	0/1:17,16:33:99:467,0,566
chrIX	138909	.	G	A	876.77	PASS	AC=1;AF=0.500;AN=2;BaseQRankSum=-0.413;ClippingRankSum=0.000;DP=51;ExcessHet=3.0103;FS=2.359;MLEAC=1;MLEAF=0.500;MQ=42.00;MQRankSum=0.000;QD=17.19;ReadPosRankSum=1.032;SOR=1.071	GT:AD:DP:GQ:PL	0/1:23,28:51:99:905,0,797
chrIX	225723	.	C	T	532.77	PASS	AC=1;AF=0.500;AN=2;BaseQRankSum=-0.469;ClippingRankSum=0.000;DP=31;ExcessHet=3.0103;FS=1.402;MLEAC=1;MLEAF=0.500;MQ=41.08;MQRankSum=-1.259;QD=17.19;ReadPosRankSum=-0.453;SOR=1.022	GT:AD:DP:GQ:PL	0/1:14,17:31:99:561,0,488
chrIX	255946	.	C	T	285.77	PASS	AC=1;AF=0.500;AN=2;BaseQRankSum=1.387;ClippingRankSum=0.000;DP=14;ExcessHet=3.0103;FS=0.000;MLEAC=1;MLEAF=0.500;MQ=41.86;MQRankSum=0.792;QD=20.41;ReadPosRankSum=0.662;SOR=1.022	GT:AD:DP:GQ:PL	0/1:6,8:14:99:314,0,207
chrIX	388570	.	C	T	801.77	PASS	AC=1;AF=0.500;AN=2;BaseQRankSum=-0.270;ClippingRankSum=0.000;DP=69;ExcessHet=3.0103;FS=17.711;MLEAC=1;MLEAF=0.500;MQ=40.94;MQRankSum=-7.374;QD=11.79;ReadPosRankSum=-3.705;SOR=2.753	GT:AD:DP:GQ:PL	0/1:45,23:68:99:830,0,1537
chrX	54154	.	G	A	1829.77	PASS	AC=2;AF=1.00;AN=2;DP=44;ExcessHet=3.0103;FS=0.000;MLEAC=2;MLEAF=1.00;MQ=41.91;QD=31.96;SOR=2.200	GT:AD:DP:GQ:PL	1/1:0,44:44:99:1858,132,0
chrX	173440	.	G	A	1725.77	PASS	AC=2;AF=1.00;AN=2;DP=45;ExcessHet=3.0103;FS=0.000;MLEAC=2;MLEAF=1.00;MQ=41.91;QD=27.78;SOR=1.280	GT:AD:DP:GQ:PL	1/1:0,45:45:99:1754,135,0
chrX	181432	.	C	T	2260.77	PASS	AC=2;AF=1.00;AN=2;DP=57;ExcessHet=3.0103;FS=0.000;MLEAC=2;MLEAF=1.00;MQ=41.50;QD=24.84;SOR=2.107	GT:AD:DP:GQ:PL	1/1:0,57:57:99:2289,171,0
chrX	602743	.	G	A	554.77	PASS	AC=1;AF=0.500;AN=2;BaseQRankSum=1.813;ClippingRankSum=0.000;DP=38;ExcessHet=3.0103;FS=0.000;MLEAC=1;MLEAF=0.500;MQ=41.61;MQRankSum=-1.001;QD=14.60;ReadPosRankSum=0.841;SOR=0.540	GT:AD:DP:GQ:PL	0/1:20,18:38:99:583,0,596
chrXI	146056	.	A	G	1020.77	PASS	AC=1;AF=0.500;AN=2;BaseQRankSum=2.181;ClippingRankSum=0.000;DP=114;ExcessHet=3.0103;FS=16.973;MLEAC=1;MLEAF=0.500;MQ=40.23;MQRankSum=-4.035;QD=9.11;ReadPosRankSum=-4.239;SOR=2.488	GT:AD:DP:GQ:PL	0/1:82,30:112:99:1049,0,2698
chrXI	146076	.	G	A	1395.77	PASS	AC=1;AF=0.500;AN=2;BaseQRankSum=-1.479;ClippingRankSum=0.000;DP=141;ExcessHet=3.0103;FS=12.313;MLEAC=1;MLEAF=0.500;MQ=40.24;MQRankSum=-4.053;QD=9.97;ReadPosRankSum=-4.893;SOR=1.822	GT:AD:DP:GQ:PL	0/1:99,41:140:99:1424,0,4024
chrXI	146077	.	T	C	1395.77	PASS	AC=1;AF=0.500;AN=2;BaseQRankSum=3.149;ClippingRankSum=0.000;DP=141;ExcessHet=3.0103;FS=12.313;MLEAC=1;MLEAF=0.500;MQ=40.24;MQRankSum=-4.053;QD=9.97;ReadPosRankSum=-4.685;SOR=1.822	GT:AD:DP:GQ:PL	0/1:99,41:140:99:1424,0,4024
chrXI	149708	.	G	A	1202.77	PASS	AC=1;AF=0.500;AN=2;BaseQRankSum=2.450;ClippingRankSum=0.000;DP=65;ExcessHet=3.0103;FS=2.271;MLEAC=1;MLEAF=0.500;MQ=42.00;MQRankSum=0.000;QD=18.79;ReadPosRankSum=1.546;SOR=1.049	GT:AD:DP:GQ:PL	0/1:30,34:64:99:1231,0,954
chrXI	181160	.	G	A	925.77	PASS	AC=1;AF=0.500;AN=2;BaseQRankSum=-0.294;ClippingRankSum=0.000;DP=52;ExcessHet=3.0103;FS=0.000;MLEAC=1;MLEAF=0.500;MQ=42.00;MQRankSum=0.000;QD=18.15;ReadPosRankSum=-1.896;SOR=0.760	GT:AD:DP:GQ:PL	0/1:22,29:51:99:954,0,711
chrXI	222971	.	C	T	883.77	PASS	AC=1;AF=0.500;AN=2;BaseQRankSum=0.964;ClippingRankSum=0.000;DP=41;ExcessHet=3.0103;FS=6.684;MLEAC=1;MLEAF=0.500;MQ=41.56;MQRankSum=-0.291;QD=21.56;ReadPosRankSum=1.571;SOR=0.991	GT:AD:DP:GQ:PL	0/1:18,23:41:99:912,0,1206
chrXI	222973	.	C	T	883.77	PASS	AC=1;AF=0.500;AN=2;BaseQRankSum=1.174;ClippingRankSum=0.000;DP=41;ExcessHet=3.0103;FS=6.684;MLEAC=1;MLEAF=0.500;MQ=41.56;MQRankSum=-0.291;QD=21.56;ReadPosRankSum=1.623;SOR=0.991	GT:AD:DP:GQ:PL	0/1:18,23:41:99:912,0,1206
chrXI	626793	.	C	T	814.77	PASS	AC=1;AF=0.500;AN=2;BaseQRankSum=-0.209;ClippingRankSum=0.000;DP=40;ExcessHet=3.0103;FS=4.756;MLEAC=1;MLEAF=0.500;MQ=41.53;MQRankSum=-1.421;QD=20.37;ReadPosRankSum=-0.382;SOR=1.163	GT:AD:DP:GQ:PL	0/1:16,24:40:99:843,0,554
chrXII	22540	.	G	A	453.77	PASS	AC=1;AF=0.500;AN=2;BaseQRankSum=-1.971;ClippingRankSum=0.000;DP=40;ExcessHet=3.0103;FS=4.837;MLEAC=1;MLEAF=0.500;MQ=41.90;MQRankSum=-1.813;QD=11.34;ReadPosRankSum=0.680;SOR=0.922	GT:AD:DP:GQ:PL	0/1:25,15:40:99:482,0,982
chrXII	325885	.	C	T	851.77	PASS	AC=1;AF=0.500;AN=2;BaseQRankSum=2.959;ClippingRankSum=0.000;DP=44;ExcessHet=3.0103;FS=1.205;MLEAC=1;MLEAF=0.500;MQ=42.00;MQRankSum=0.000;QD=19.36;ReadPosRankSum=0.960;SOR=1.054	GT:AD:DP:GQ:PL	0/1:21,23:44:99:880,0,666
chrXII	354626	.	G	A	727.77	PASS	AC=1;AF=0.500;AN=2;BaseQRankSum=0.000;ClippingRankSum=0.000;DP=46;ExcessHet=3.0103;FS=4.040;MLEAC=1;MLEAF=0.500;MQ=41.92;MQRankSum=-0.031;QD=15.82;ReadPosRankSum=0.741;SOR=0.991	GT:AD:DP:GQ:PL	0/1:24,22:46:99:756,0,845
chrXII	729483	.	G	A	532.77	PASS	AC=1;AF=0.500;AN=2;BaseQRankSum=0.791;ClippingRankSum=0.000;DP=44;ExcessHet=3.0103;FS=0.000;MLEAC=1;MLEAF=0.500;MQ=42.00;MQRankSum=0.000;QD=12.11;ReadPosRankSum=1.520;SOR=0.527	GT:AD:DP:GQ:PL	0/1:26,18:44:99:561,0,844
chrXII	732445	.	C	T	6653.77	PASS	AC=1;AF=0.500;AN=2;BaseQRankSum=-1.472;ClippingRankSum=0.000;DP=947;ExcessHet=3.0103;FS=2.813;MLEAC=1;MLEAF=0.500;MQ=41.86;MQRankSum=-3.116;QD=7.13;ReadPosRankSum=-5.730;SOR=0.921	GT:AD:DP:GQ:PL	0/1:684,249:933:99:6682,0,23789
chrXII	801740	.	C	T	1049.77	PASS	AC=1;AF=0.500;AN=2;BaseQRankSum=1.141;ClippingRankSum=0.000;DP=55;ExcessHet=3.0103;FS=5.430;MLEAC=1;MLEAF=0.500;MQ=42.00;MQRankSum=0.000;QD=19.09;ReadPosRankSum=-1.695;SOR=1.132	GT:AD:DP:GQ:PL	0/1:24,31:55:99:1078,0,749
chrXII	839331	.	G	A	902.77	PASS	AC=1;AF=0.500;AN=2;BaseQRankSum=0.699;ClippingRankSum=0.000;DP=53;ExcessHet=3.0103;FS=3.809;MLEAC=1;MLEAF=0.500;MQ=41.68;MQRankSum=1.596;QD=17.03;ReadPosRankSum=0.726;SOR=1.255	GT:AD:DP:GQ:PL	0/1:24,29:53:99:931,0,707
chrXII	842449	.	C	T	722.77	PASS	AC=1;AF=0.500;AN=2;BaseQRankSum=-2.386;ClippingRankSum=0.000;DP=62;ExcessHet=3.0103;FS=1.037;MLEAC=1;MLEAF=0.500;MQ=41.52;MQRankSum=-1.600;QD=11.66;ReadPosRankSum=-0.381;SOR=0.481	GT:AD:DP:GQ:PL	0/1:35,27:62:99:751,0,1246
chrXII	877882	.	G	A	779.77	PASS	AC=1;AF=0.500;AN=2;BaseQRankSum=0.355;ClippingRankSum=0.000;DP=50;ExcessHet=3.0103;FS=2.483;MLEAC=1;MLEAF=0.500;MQ=42.00;MQRankSum=0.000;QD=15.60;ReadPosRankSum=-0.230;SOR=0.351	GT:AD:DP:GQ:PL	0/1:26,24:50:99:808,0,908
chrXIII	5306	.	T	C	77.77	PASS	AC=1;AF=0.500;AN=2;BaseQRankSum=-1.036;ClippingRankSum=0.000;DP=5;ExcessHet=3.0103;FS=0.000;MLEAC=1;MLEAF=0.500;MQ=42.00;MQRankSum=0.000;QD=15.55;ReadPosRankSum=-0.842;SOR=1.022	GT:AD:DP:GQ:PL	0/1:2,3:5:72:106,0,72
chrXIII	38464	.	C	T	957.77	PASS	AC=1;AF=0.500;AN=2;BaseQRankSum=0.746;ClippingRankSum=0.000;DP=46;ExcessHet=3.0103;FS=1.216;MLEAC=1;MLEAF=0.500;MQ=42.00;MQRankSum=0.000;QD=20.82;ReadPosRankSum=1.495;SOR=0.419	GT:AD:DP:GQ:PL	0/1:20,26:46:99:986,0,685
chrXIII	101972	.	G	A	1006.77	PASS	AC=1;AF=0.500;AN=2;BaseQRankSum=-1.342;ClippingRankSum=0.000;DP=57;ExcessHet=3.0103;FS=1.034;MLEAC=1;MLEAF=0.500;MQ=41.93;MQRankSum=1.699;QD=17.66;ReadPosRankSum=-0.553;SOR=0.472	GT:AD:DP:GQ:PL	0/1:24,33:57:99:1035,0,784
chrXIII	449746	.	G	A	783.77	PASS	AC=1;AF=0.500;AN=2;BaseQRankSum=-0.389;ClippingRankSum=0.000;DP=48;ExcessHet=3.0103;FS=1.157;MLEAC=1;MLEAF=0.500;MQ=41.96;MQRankSum=-0.958;QD=16.33;ReadPosRankSum=-0.655;SOR=0.419	GT:AD:DP:GQ:PL	0/1:24,24:48:99:812,0,862
chrXIII	534764	.	G	A	861.77	PASS	AC=1;AF=0.500;AN=2;BaseQRankSum=0.899;ClippingRankSum=0.000;DP=48;ExcessHet=3.0103;FS=1.330;MLEAC=1;MLEAF=0.500;MQ=41.94;MQRankSum=-1.371;QD=17.95;ReadPosRankSum=1.675;SOR=1.048	GT:AD:DP:GQ:PL	0/1:23,25:48:99:890,0,843
chrXIII	608568	.	G	A	482.77	PASS	AC=1;AF=0.500;AN=2;BaseQRankSum=2.122;ClippingRankSum=0.000;DP=26;ExcessHet=3.0103;FS=0.000;MLEAC=1;MLEAF=0.500;MQ=42.00;MQRankSum=0.000;QD=18.57;ReadPosRankSum=1.483;SOR=0.941	GT:AD:DP:GQ:PL	0/1:12,14:26:99:511,0,301
chrXIII	708197	.	G	A	573.77	PASS	AC=1;AF=0.500;AN=2;BaseQRankSum=2.539;ClippingRankSum=0.000;DP=33;ExcessHet=3.0103;FS=3.176;MLEAC=1;MLEAF=0.500;MQ=42.00;MQRankSum=0.000;QD=17.39;ReadPosRankSum=0.624;SOR=1.445	GT:AD:DP:GQ:PL	0/1:17,16:33:99:602,0,585
chrXIII	864138	.	G	A	798.77	PASS	AC=1;AF=0.500;AN=2;BaseQRankSum=2.649;ClippingRankSum=0.000;DP=43;ExcessHet=3.0103;FS=2.623;MLEAC=1;MLEAF=0.500;MQ=41.66;MQRankSum=1.119;QD=18.58;ReadPosRankSum=2.993;SOR=0.839	GT:AD:DP:GQ:PL	0/1:20,23:43:99:827,0,613
chrXIII	896303	.	C	T	606.77	PASS	AC=1;AF=0.500;AN=2;BaseQRankSum=-1.427;ClippingRankSum=0.000;DP=43;ExcessHet=3.0103;FS=4.268;MLEAC=1;MLEAF=0.500;MQ=42.00;MQRankSum=0.000;QD=14.45;ReadPosRankSum=-1.132;SOR=1.030	GT:AD:DP:GQ:PL	0/1:22,20:42:99:635,0,780
chrXIV	90227	.	C	T	892.77	PASS	AC=1;AF=0.500;AN=2;BaseQRankSum=-0.681;ClippingRankSum=0.000;DP=56;ExcessHet=3.0103;FS=5.225;MLEAC=1;MLEAF=0.500;MQ=42.00;MQRankSum=0.000;QD=15.94;ReadPosRankSum=-1.467;SOR=0.679	GT:AD:DP:GQ:PL	0/1:27,29:56:99:921,0,902
chrXIV	138638	.	G	A	908.77	PASS	AC=1;AF=0.500;AN=2;BaseQRankSum=0.090;ClippingRankSum=0.000;DP=57;ExcessHet=3.0103;FS=0.000;MLEAC=1;MLEAF=0.500;MQ=41.50;MQRankSum=1.287;QD=15.94;ReadPosRankSum=1.918;SOR=0.620	GT:AD:DP:GQ:PL	0/1:32,25:57:99:937,0,2007
chrXIV	138646	.	G	A	838.77	PASS	AC=1;AF=0.500;AN=2;BaseQRankSum=-0.939;ClippingRankSum=0.000;DP=53;ExcessHet=3.0103;FS=2.439;MLEAC=1;MLEAF=0.500;MQ=41.46;MQRankSum=1.230;QD=15.83;ReadPosRankSum=1.522;SOR=0.399	GT:AD:DP:GQ:PL	0/1:31,22:53:99:867,0,1972
chrXIV	183117	.	C	T	440.77	PASS	AC=1;AF=0.500;AN=2;BaseQRankSum=0.778;ClippingRankSum=0.000;DP=40;ExcessHet=3.0103;FS=1.264;MLEAC=1;MLEAF=0.500;MQ=42.00;MQRankSum=0.000;QD=11.02;ReadPosRankSum=-0.631;SOR=0.976	GT:AD:DP:GQ:PL	0/1:26,14:40:99:469,0,953
chrXIV	376872	.	C	T	1143.77	PASS	AC=1;AF=0.500;AN=2;BaseQRankSum=0.339;ClippingRankSum=0.000;DP=66;ExcessHet=3.0103;FS=0.942;MLEAC=1;MLEAF=0.500;MQ=41.79;MQRankSum=-0.924;QD=17.60;ReadPosRankSum=0.055;SOR=0.527	GT:AD:DP:GQ:PL	0/1:31,34:65:99:1172,0,1084
chrXIV	595121	.	G	A	607.77	PASS	AC=1;AF=0.500;AN=2;BaseQRankSum=0.645;ClippingRankSum=0.000;DP=38;ExcessHet=3.0103;FS=0.000;MLEAC=1;MLEAF=0.500;MQ=41.25;MQRankSum=-1.473;QD=15.99;ReadPosRankSum=0.431;SOR=0.732	GT:AD:DP:GQ:PL	0/1:20,18:38:99:636,0,698
chrXIV	624635	.	C	T	976.77	PASS	AC=1;AF=0.500;AN=2;BaseQRankSum=-0.154;ClippingRankSum=0.000;DP=67;ExcessHet=3.0103;FS=2.021;MLEAC=1;MLEAF=0.500;MQ=41.82;MQRankSum=-0.799;QD=14.58;ReadPosRankSum=-0.136;SOR=0.672	GT:AD:DP:GQ:PL	0/1:33,34:67:99:1005,0,997
chrXIV	736092	.	G	A	962.77	PASS	AC=1;AF=0.500;AN=2;BaseQRankSum=-1.217;ClippingRankSum=0.000;DP=50;ExcessHet=3.0103;FS=1.228;MLEAC=1;MLEAF=0.500;MQ=41.92;MQRankSum=-1.138;QD=19.26;ReadPosRankSum=-0.314;SOR=0.414	GT:AD:DP:GQ:PL	0/1:20,30:50:99:991,0,698
chrXV	211663	.	C	T	1385.77	PASS	AC=1;AF=0.500;AN=2;BaseQRankSum=-0.466;ClippingRankSum=0.000;DP=72;ExcessHet=3.0103;FS=3.275;MLEAC=1;MLEAF=0.500;MQ=41.97;MQRankSum=-0.827;QD=19.52;ReadPosRankSum=0.007;SOR=0.448	GT:AD:DP:GQ:PL	0/1:30,41:71:99:1414,0,997
chrXV	315983	.	G	A	538.77	PASS	AC=1;AF=0.500;AN=2;BaseQRankSum=0.259;ClippingRankSum=0.000;DP=39;ExcessHet=3.0103;FS=1.234;MLEAC=1;MLEAF=0.500;MQ=42.00;MQRankSum=0.000;QD=13.81;ReadPosRankSum=-1.133;SOR=0.916	GT:AD:DP:GQ:PL	0/1:22,17:39:99:567,0,724
chrXV	408047	.	C	T	845.77	PASS	AC=1;AF=0.500;AN=2;BaseQRankSum=-1.120;ClippingRankSum=0.000;DP=56;ExcessHet=3.0103;FS=3.794;MLEAC=1;MLEAF=0.500;MQ=41.24;MQRankSum=-1.531;QD=15.38;ReadPosRankSum=-0.846;SOR=0.339	GT:AD:DP:GQ:PL	0/1:24,31:55:99:874,0,730
chrXV	412332	.	G	A	811.77	PASS	AC=1;AF=0.500;AN=2;BaseQRankSum=0.290;ClippingRankSum=0.000;DP=54;ExcessHet=3.0103;FS=0.000;MLEAC=1;MLEAF=0.500;MQ=42.00;MQRankSum=0.000;QD=15.03;ReadPosRankSum=0.989;SOR=0.703	GT:AD:DP:GQ:PL	0/1:28,26:54:99:840,0,909
chrXV	479460	.	G	A	474.77	PASS	AC=1;AF=0.500;AN=2;BaseQRankSum=1.010;ClippingRankSum=0.000;DP=26;ExcessHet=3.0103;FS=17.896;MLEAC=1;MLEAF=0.500;MQ=42.00;MQRankSum=0.000;QD=18.26;ReadPosRankSum=0.888;SOR=2.215	GT:AD:DP:GQ:PL	0/1:12,14:26:99:503,0,384
chrXV	490494	.	C	T	959.77	PASS	AC=1;AF=0.500;AN=2;BaseQRankSum=0.724;ClippingRankSum=0.000;DP=72;ExcessHet=3.0103;FS=6.486;MLEAC=1;MLEAF=0.500;MQ=41.95;MQRankSum=-0.203;QD=13.52;ReadPosRankSum=-0.021;SOR=0.262	GT:AD:DP:GQ:PL	0/1:41,30:71:99:988,0,1392
chrXV	574896	.	C	T	634.77	PASS	AC=1;AF=0.500;AN=2;BaseQRankSum=1.358;ClippingRankSum=0.000;DP=38;ExcessHet=3.0103;FS=0.000;MLEAC=1;MLEAF=0.500;MQ=42.00;MQRankSum=0.000;QD=16.70;ReadPosRankSum=1.292;SOR=0.970	GT:AD:DP:GQ:PL	0/1:19,19:38:99:663,0,622
chrXV	678858	.	G	A	627.77	PASS	AC=1;AF=0.500;AN=2;BaseQRankSum=1.826;ClippingRankSum=0.000;DP=37;ExcessHet=3.0103;FS=5.297;MLEAC=1;MLEAF=0.500;MQ=41.89;MQRankSum=1.435;QD=16.97;ReadPosRankSum=0.187;SOR=1.802	GT:AD:DP:GQ:PL	0/1:19,18:37:99:656,0,621
chrXV	798575	.	G	A	441.77	PASS	AC=1;AF=0.500;AN=2;BaseQRankSum=-0.631;ClippingRankSum=0.000;DP=25;ExcessHet=3.0103;FS=6.402;MLEAC=1;MLEAF=0.500;MQ=42.00;MQRankSum=0.000;QD=17.67;ReadPosRankSum=-1.106;SOR=0.132	GT:AD:DP:GQ:PL	0/1:10,15:25:99:470,0,319
chrXV	853270	.	G	A	461.77	PASS	AC=1;AF=0.500;AN=2;BaseQRankSum=0.831;ClippingRankSum=0.000;DP=39;ExcessHet=3.0103;FS=17.207;MLEAC=1;MLEAF=0.500;MQ=42.00;MQRankSum=0.000;QD=11.84;ReadPosRankSum=1.867;SOR=0.757	GT:AD:DP:GQ:PL	0/1:24,15:39:99:490,0,848
chrXV	882855	.	C	T	836.77	PASS	AC=1;AF=0.500;AN=2;BaseQRankSum=-1.856;ClippingRankSum=0.000;DP=61;ExcessHet=3.0103;FS=0.981;MLEAC=1;MLEAF=0.500;MQ=41.76;MQRankSum=0.985;QD=13.72;ReadPosRankSum=-0.101;SOR=0.551	GT:AD:DP:GQ:PL	0/1:32,29:61:99:865,0,1081
chrXV	1027876	.	G	A	427.77	PASS	AC=1;AF=0.500;AN=2;BaseQRankSum=0.835;ClippingRankSum=0.000;DP=27;ExcessHet=3.0103;FS=3.473;MLEAC=1;MLEAF=0.500;MQ=41.47;MQRankSum=-0.964;QD=15.84;ReadPosRankSum=0.302;SOR=1.049	GT:AD:DP:GQ:PL	0/1:14,13:27:99:456,0,495
chrXVI	54256	.	G	A	595.77	PASS	AC=1;AF=0.500;AN=2;BaseQRankSum=-1.821;ClippingRankSum=0.000;DP=29;ExcessHet=3.0103;FS=3.453;MLEAC=1;MLEAF=0.500;MQ=42.00;MQRankSum=0.000;QD=20.54;ReadPosRankSum=-1.153;SOR=0.434	GT:AD:DP:GQ:PL	0/1:12,17:29:99:624,0,449
chrXVI	116300	.	G	A	544.77	PASS	AC=1;AF=0.500;AN=2;BaseQRankSum=2.840;ClippingRankSum=0.000;DP=30;ExcessHet=3.0103;FS=1.455;MLEAC=1;MLEAF=0.500;MQ=42.00;MQRankSum=0.000;QD=18.16;ReadPosRankSum=2.251;SOR=1.041	GT:AD:DP:GQ:PL	0/1:15,15:30:99:573,0,499
chrXVI	153997	.	G	A	774.77	PASS	AC=1;AF=0.500;AN=2;BaseQRankSum=-0.011;ClippingRankSum=0.000;DP=47;ExcessHet=3.0103;FS=4.497;MLEAC=1;MLEAF=0.500;MQ=42.00;MQRankSum=0.000;QD=16.48;ReadPosRankSum=-1.622;SOR=1.547	GT:AD:DP:GQ:PL	0/1:21,26:47:99:803,0,622
chrXVI	297680	.	G	A	357.77	PASS	AC=1;AF=0.500;AN=2;BaseQRankSum=0.473;ClippingRankSum=0.000;DP=28;ExcessHet=3.0103;FS=5.590;MLEAC=1;MLEAF=0.500;MQ=41.35;MQRankSum=-0.735;QD=12.78;ReadPosRankSum=0.839;SOR=1.356	GT:AD:DP:GQ:PL	0/1:16,12:28:99:386,0,562
chrXVI	646262	.	C	T	651.77	PASS	AC=1;AF=0.500;AN=2;BaseQRankSum=0.373;ClippingRankSum=0.000;DP=54;ExcessHet=3.0103;FS=3.262;MLEAC=1;MLEAF=0.500;MQ=41.93;MQRankSum=-1.631;QD=12.07;ReadPosRankSum=0.456;SOR=0.277	GT:AD:DP:GQ:PL	0/1:31,23:54:99:680,0,975
chrXVI	700491	.	C	T	485.77	PASS	AC=1;AF=0.500;AN=2;BaseQRankSum=-0.834;ClippingRankSum=0.000;DP=33;ExcessHet=3.0103;FS=0.000;MLEAC=1;MLEAF=0.500;MQ=41.49;MQRankSum=1.277;QD=14.72;ReadPosRankSum=0.365;SOR=0.861	GT:AD:DP:GQ:PL	0/1:19,14:33:99:514,0,734
chrXVI	837734	.	G	A	355.77	PASS	AC=1;AF=0.500;AN=2;BaseQRankSum=-0.073;ClippingRankSum=0.000;DP=22;ExcessHet=3.0103;FS=0.000;MLEAC=1;MLEAF=0.500;MQ=42.00;MQRankSum=0.000;QD=16.94;ReadPosRankSum=0.546;SOR=0.495	GT:AD:DP:GQ:PL	0/1:10,11:21:99:384,0,370
chrXVI	873720	.	G	A	653.77	PASS	AC=1;AF=0.500;AN=2;BaseQRankSum=0.146;ClippingRankSum=0.000;DP=36;ExcessHet=3.0103;FS=1.301;MLEAC=1;MLEAF=0.500;MQ=41.89;MQRankSum=1.644;QD=18.16;ReadPosRankSum=0.000;SOR=0.459	GT:AD:DP:GQ:PL	0/1:16,20:36:99:682,0,505
