# Supplementary material for: Recombination Is Responsible for the Increased Recovery of Drug-Resistant Mutants with Hypermutated Genomes in Resting Yeast Diploids Expressing APOBEC Deaminases
Source: Front Genet. 2017 Dec 12;8:202. doi: 10.3389/fgene.2017.00202 (PMC5733079; doi:10.3389/fgene.2017.00202)
Supplement: Supplementary file 6 [file Data_Sheet_1.zip › APOBEC1_d3/N144-LAN210-Can-A1-NA-RUN8-D3_Sample_d8-3_SNVs_final.vcf]

##fileformat=VCFv4.2
##FILTER=<ID=LowQual,Description="Low quality">
##FORMAT=<ID=AD,Number=R,Type=Integer,Description="Allelic depths for the ref and alt alleles in the order listed">
##FORMAT=<ID=DP,Number=1,Type=Integer,Description="Approximate read depth (reads with MQ=255 or with bad mates are filtered)">
##FORMAT=<ID=GQ,Number=1,Type=Integer,Description="Genotype Quality">
##FORMAT=<ID=GT,Number=1,Type=String,Description="Genotype">
##FORMAT=<ID=PL,Number=G,Type=Integer,Description="Normalized, Phred-scaled likelihoods for genotypes as defined in the VCF specification">
##GATKCommandLine.HaplotypeCaller=<ID=HaplotypeCaller,Version=3.8-0-ge9d806836,Date="Wed Sep 06 01:26:40 PDT 2017",Epoch=1504686400920,CommandLineOptions="analysis_type=HaplotypeCaller input_file=[N144-LAN210-Can-A1-NA-RUN8-D3_Sample_d8-3_sorted_dedup_RG_realigned.bam] showFullBamList=false read_buffer_size=null read_filter=[] disable_read_filter=[] intervals=null excludeIntervals=[../../LAN210/20170903_LAN210_v0.10m_masked_v2.bed] interval_set_rule=UNION interval_merging=ALL interval_padding=0 reference_sequence=../../LAN210/LAN210_v0.10m.fasta nonDeterministicRandomSeed=false disableDithering=false maxRuntime=-1 maxRuntimeUnits=MINUTES downsampling_type=BY_SAMPLE downsample_to_fraction=null downsample_to_coverage=500 baq=OFF baqGapOpenPenalty=40.0 refactor_NDN_cigar_string=false fix_misencoded_quality_scores=false allow_potentially_misencoded_quality_scores=false useOriginalQualities=false defaultBaseQualities=-1 performanceLog=null BQSR=null quantize_quals=0 static_quantized_quals=null round_down_quantized=false disable_indel_quals=false emit_original_quals=false preserve_qscores_less_than=6 globalQScorePrior=-1.0 secondsBetweenProgressUpdates=10 validation_strictness=SILENT remove_program_records=false keep_program_records=false sample_rename_mapping_file=null unsafe=null use_jdk_deflater=false use_jdk_inflater=false disable_auto_index_creation_and_locking_when_reading_rods=false no_cmdline_in_header=false sites_only=false never_trim_vcf_format_field=false bcf=false bam_compression=null simplifyBAM=false disable_bam_indexing=false generate_md5=false num_threads=1 num_cpu_threads_per_data_thread=1 num_io_threads=0 monitorThreadEfficiency=false num_bam_file_handles=null read_group_black_list=null pedigree=[] pedigreeString=[] pedigreeValidationType=STRICT allow_intervals_with_unindexed_bam=false generateShadowBCF=false variant_index_type=DYNAMIC_SEEK variant_index_parameter=-1 reference_window_stop=0 phone_home= gatk_key=null tag=NA logging_level=INFO log_to_file=null help=false version=false out=/media/artem/artem_second/20170727_RUN8/Project_Stepchenkova/APOBEC_ung1_dynamics/N144-LAN210-Can-A1-NA-RUN8-D3_Sample_d8-3/N144-LAN210-Can-A1-NA-RUN8-D3_Sample_d8-3.vcf likelihoodCalculationEngine=PairHMM heterogeneousKmerSizeResolution=COMBO_MIN dbsnp=(RodBinding name= source=UNBOUND) dontTrimActiveRegions=false maxDiscARExtension=25 maxGGAARExtension=300 paddingAroundIndels=150 paddingAroundSNPs=20 comp=[] annotation=[] excludeAnnotation=[] group=[StandardAnnotation, StandardHCAnnotation] debug=false useFilteredReadsForAnnotations=false emitRefConfidence=NONE bamOutput=null bamWriterType=CALLED_HAPLOTYPES emitDroppedReads=false disableOptimizations=false annotateNDA=false useNewAFCalculator=false heterozygosity=0.001 indel_heterozygosity=1.25E-4 heterozygosity_stdev=0.01 standard_min_confidence_threshold_for_calling=10.0 standard_min_confidence_threshold_for_emitting=30.0 max_alternate_alleles=6 max_genotype_count=1024 max_num_PL_values=100 input_prior=[] sample_ploidy=2 genotyping_mode=DISCOVERY alleles=(RodBinding name= source=UNBOUND) contamination_fraction_to_filter=0.0 contamination_fraction_per_sample_file=null p_nonref_model=null exactcallslog=null output_mode=EMIT_VARIANTS_ONLY allSitePLs=false gcpHMM=10 pair_hmm_implementation=FASTEST_AVAILABLE phredScaledGlobalReadMismappingRate=45 noFpga=false nativePairHmmThreads=1 useDoublePrecision=false sample_name=null kmerSize=[10, 25] dontIncreaseKmerSizesForCycles=false allowNonUniqueKmersInRef=false numPruningSamples=1 recoverDanglingHeads=false doNotRecoverDanglingBranches=false minDanglingBranchLength=4 consensus=false maxNumHaplotypesInPopulation=128 errorCorrectKmers=false minPruning=2 debugGraphTransformations=false allowCyclesInKmerGraphToGeneratePaths=false graphOutput=null kmerLengthForReadErrorCorrection=25 minObservationsForKmerToBeSolid=20 GVCFGQBands=[1, 2, 3, 4, 5, 6, 7, 8, 9, 10, 11, 12, 13, 14, 15, 16, 17, 18, 19, 20, 21, 22, 23, 24, 25, 26, 27, 28, 29, 30, 31, 32, 33, 34, 35, 36, 37, 38, 39, 40, 41, 42, 43, 44, 45, 46, 47, 48, 49, 50, 51, 52, 53, 54, 55, 56, 57, 58, 59, 60, 70, 80, 90, 99] indelSizeToEliminateInRefModel=10 min_base_quality_score=10 includeUmappedReads=false useAllelesTrigger=false doNotRunPhysicalPhasing=true keepRG=null justDetermineActiveRegions=false dontGenotype=false dontUseSoftClippedBases=false captureAssemblyFailureBAM=false errorCorrectReads=false pcr_indel_model=CONSERVATIVE maxReadsInRegionPerSample=10000 minReadsPerAlignmentStart=10 mergeVariantsViaLD=false activityProfileOut=null activeRegionOut=null activeRegionIn=null activeRegionExtension=null forceActive=false activeRegionMaxSize=null bandPassSigma=null maxReadsInMemoryPerSample=30000 maxTotalReadsInMemory=10000000 maxProbPropagationDistance=50 activeProbabilityThreshold=0.002 min_mapping_quality_score=20 filter_reads_with_N_cigar=false filter_mismatching_base_and_quals=false filter_bases_not_stored=false">
##GATKCommandLine.SelectVariants=<ID=SelectVariants,Version=3.8-0-ge9d806836,Date="Wed Sep 06 01:31:05 PDT 2017",Epoch=1504686665656,CommandLineOptions="analysis_type=SelectVariants input_file=[] showFullBamList=false read_buffer_size=null read_filter=[] disable_read_filter=[] intervals=null excludeIntervals=null interval_set_rule=UNION interval_merging=ALL interval_padding=0 reference_sequence=../../LAN210/LAN210_v0.10m.fasta nonDeterministicRandomSeed=false disableDithering=false maxRuntime=-1 maxRuntimeUnits=MINUTES downsampling_type=BY_SAMPLE downsample_to_fraction=null downsample_to_coverage=1000 baq=OFF baqGapOpenPenalty=40.0 refactor_NDN_cigar_string=false fix_misencoded_quality_scores=false allow_potentially_misencoded_quality_scores=false useOriginalQualities=false defaultBaseQualities=-1 performanceLog=null BQSR=null quantize_quals=0 static_quantized_quals=null round_down_quantized=false disable_indel_quals=false emit_original_quals=false preserve_qscores_less_than=6 globalQScorePrior=-1.0 secondsBetweenProgressUpdates=10 validation_strictness=SILENT remove_program_records=false keep_program_records=false sample_rename_mapping_file=null unsafe=null use_jdk_deflater=false use_jdk_inflater=false disable_auto_index_creation_and_locking_when_reading_rods=false no_cmdline_in_header=false sites_only=false never_trim_vcf_format_field=false bcf=false bam_compression=null simplifyBAM=false disable_bam_indexing=false generate_md5=false num_threads=1 num_cpu_threads_per_data_thread=1 num_io_threads=0 monitorThreadEfficiency=false num_bam_file_handles=null read_group_black_list=null pedigree=[] pedigreeString=[] pedigreeValidationType=STRICT allow_intervals_with_unindexed_bam=false generateShadowBCF=false variant_index_type=DYNAMIC_SEEK variant_index_parameter=-1 reference_window_stop=0 phone_home= gatk_key=null tag=NA logging_level=INFO log_to_file=null help=false version=false variant=(RodBinding name=variant source=N144-LAN210-Can-A1-NA-RUN8-D3_Sample_d8-3.vcf) discordance=(RodBinding name= source=UNBOUND) concordance=(RodBinding name= source=UNBOUND) out=/media/artem/artem_second/20170727_RUN8/Project_Stepchenkova/APOBEC_ung1_dynamics/N144-LAN210-Can-A1-NA-RUN8-D3_Sample_d8-3/N144-LAN210-Can-A1-NA-RUN8-D3_Sample_d8-3_SNVs.vcf sample_name=[] sample_expressions=null sample_file=null exclude_sample_name=[] exclude_sample_file=[] exclude_sample_expressions=[] selectexpressions=[] invertselect=false excludeNonVariants=false excludeFiltered=false preserveAlleles=false removeUnusedAlternates=false restrictAllelesTo=ALL keepOriginalAC=false keepOriginalDP=false mendelianViolation=false invertMendelianViolation=false mendelianViolationQualThreshold=0.0 select_random_fraction=0.0 remove_fraction_genotypes=0.0 selectTypeToInclude=[SNP] selectTypeToExclude=[] keepIDs=null excludeIDs=null fullyDecode=false justRead=false maxIndelSize=2147483647 minIndelSize=0 maxFilteredGenotypes=2147483647 minFilteredGenotypes=0 maxFractionFilteredGenotypes=1.0 minFractionFilteredGenotypes=0.0 maxNOCALLnumber=2147483647 maxNOCALLfraction=1.0 setFilteredGtToNocall=false ALLOW_NONOVERLAPPING_COMMAND_LINE_SAMPLES=false forceValidOutput=false filter_reads_with_N_cigar=false filter_mismatching_base_and_quals=false filter_bases_not_stored=false">
##INFO=<ID=AC,Number=A,Type=Integer,Description="Allele count in genotypes, for each ALT allele, in the same order as listed">
##INFO=<ID=AF,Number=A,Type=Float,Description="Allele Frequency, for each ALT allele, in the same order as listed">
##INFO=<ID=AN,Number=1,Type=Integer,Description="Total number of alleles in called genotypes">
##INFO=<ID=BaseQRankSum,Number=1,Type=Float,Description="Z-score from Wilcoxon rank sum test of Alt Vs. Ref base qualities">
##INFO=<ID=ClippingRankSum,Number=1,Type=Float,Description="Z-score From Wilcoxon rank sum test of Alt vs. Ref number of hard clipped bases">
##INFO=<ID=DP,Number=1,Type=Integer,Description="Approximate read depth; some reads may have been filtered">
##INFO=<ID=DS,Number=0,Type=Flag,Description="Were any of the samples downsampled?">
##INFO=<ID=ExcessHet,Number=1,Type=Float,Description="Phred-scaled p-value for exact test of excess heterozygosity">
##INFO=<ID=FS,Number=1,Type=Float,Description="Phred-scaled p-value using Fisher's exact test to detect strand bias">
##INFO=<ID=HaplotypeScore,Number=1,Type=Float,Description="Consistency of the site with at most two segregating haplotypes">
##INFO=<ID=InbreedingCoeff,Number=1,Type=Float,Description="Inbreeding coefficient as estimated from the genotype likelihoods per-sample when compared against the Hardy-Weinberg expectation">
##INFO=<ID=MLEAC,Number=A,Type=Integer,Description="Maximum likelihood expectation (MLE) for the allele counts (not necessarily the same as the AC), for each ALT allele, in the same order as listed">
##INFO=<ID=MLEAF,Number=A,Type=Float,Description="Maximum likelihood expectation (MLE) for the allele frequency (not necessarily the same as the AF), for each ALT allele, in the same order as listed">
##INFO=<ID=MQ,Number=1,Type=Float,Description="RMS Mapping Quality">
##INFO=<ID=MQRankSum,Number=1,Type=Float,Description="Z-score From Wilcoxon rank sum test of Alt vs. Ref read mapping qualities">
##INFO=<ID=QD,Number=1,Type=Float,Description="Variant Confidence/Quality by Depth">
##INFO=<ID=ReadPosRankSum,Number=1,Type=Float,Description="Z-score from Wilcoxon rank sum test of Alt vs. Ref read position bias">
##INFO=<ID=SOR,Number=1,Type=Float,Description="Symmetric Odds Ratio of 2x2 contingency table to detect strand bias">
##contig=<ID=chrI,length=198855>
##contig=<ID=chrII,length=810456>
##contig=<ID=chrIII,length=316501>
##contig=<ID=chrIV,length=1516959>
##contig=<ID=chrV,length=570663>
##contig=<ID=chrVI,length=270116>
##contig=<ID=chrVII,length=1084724>
##contig=<ID=chrVIII,length=557320>
##contig=<ID=chrIX,length=433988>
##contig=<ID=chrX,length=745688>
##contig=<ID=chrXI,length=666767>
##contig=<ID=chrXII,length=1065113>
##contig=<ID=chrXIII,length=917121>
##contig=<ID=chrXIV,length=784078>
##contig=<ID=chrXV,length=1078147>
##contig=<ID=chrXVI,length=943466>
##contig=<ID=mt,length=85611>
##reference=file:///media/artem/artem_second/20170727_RUN8/Project_Stepchenkova/APOBEC_ung1_dynamics/N144-LAN210-Can-A1-NA-RUN8-D3_Sample_d8-3/../../LAN210/LAN210_v0.10m.fasta
##source=SelectVariants
#CHROM	POS	ID	REF	ALT	QUAL	FILTER	INFO	FORMAT	N144-LAN210-Can-A1-NA-RUN8-D3_Sample_d8-3
chrI	166692	.	G	A	1935.77	PASS	AC=1;AF=0.500;AN=2;BaseQRankSum=2.140;ClippingRankSum=0.000;DP=99;ExcessHet=3.0103;FS=0.000;MLEAC=1;MLEAF=0.500;MQ=42.00;MQRankSum=0.000;QD=19.96;ReadPosRankSum=0.543;SOR=0.725	GT:AD:DP:GQ:PL	0/1:45,52:97:99:1964,0,1661
chrI	169112	.	G	A	1308.77	PASS	AC=1;AF=0.500;AN=2;BaseQRankSum=0.477;ClippingRankSum=0.000;DP=88;ExcessHet=3.0103;FS=1.750;MLEAC=1;MLEAF=0.500;MQ=41.68;MQRankSum=-1.615;QD=14.87;ReadPosRankSum=-0.805;SOR=0.505	GT:AD:DP:GQ:PL	0/1:50,38:88:99:1337,0,1866
chrII	91783	.	G	A	2269.77	PASS	AC=1;AF=0.500;AN=2;BaseQRankSum=0.539;ClippingRankSum=0.000;DP=99;ExcessHet=3.0103;FS=0.783;MLEAC=1;MLEAF=0.500;MQ=41.98;MQRankSum=-0.786;QD=22.93;ReadPosRankSum=-0.352;SOR=0.851	GT:AD:DP:GQ:PL	0/1:39,60:99:99:2298,0,1352
chrII	127492	.	C	T	2403.77	PASS	AC=1;AF=0.500;AN=2;BaseQRankSum=2.253;ClippingRankSum=0.000;DP=119;ExcessHet=3.0103;FS=4.504;MLEAC=1;MLEAF=0.500;MQ=42.00;MQRankSum=0.000;QD=20.20;ReadPosRankSum=-0.441;SOR=1.162	GT:AD:DP:GQ:PL	0/1:54,65:119:99:2432,0,1952
chrII	151240	.	G	A	1881.77	PASS	AC=1;AF=0.500;AN=2;BaseQRankSum=-0.068;ClippingRankSum=0.000;DP=102;ExcessHet=3.0103;FS=7.817;MLEAC=1;MLEAF=0.500;MQ=42.00;MQRankSum=0.000;QD=18.45;ReadPosRankSum=-0.047;SOR=0.856	GT:AD:DP:GQ:PL	0/1:50,52:102:99:1910,0,1843
chrII	217064	.	C	T	1479.77	PASS	AC=1;AF=0.500;AN=2;BaseQRankSum=1.047;ClippingRankSum=0.000;DP=90;ExcessHet=3.0103;FS=2.813;MLEAC=1;MLEAF=0.500;MQ=41.84;MQRankSum=-1.071;QD=16.44;ReadPosRankSum=-0.796;SOR=0.446	GT:AD:DP:GQ:PL	0/1:49,41:90:99:1508,0,1815
chrII	218197	.	C	T	1687.77	PASS	AC=1;AF=0.500;AN=2;BaseQRankSum=1.253;ClippingRankSum=0.000;DP=100;ExcessHet=3.0103;FS=0.000;MLEAC=1;MLEAF=0.500;MQ=41.85;MQRankSum=0.943;QD=16.88;ReadPosRankSum=0.535;SOR=0.717	GT:AD:DP:GQ:PL	0/1:54,46:100:99:1716,0,2006
chrII	233690	.	G	A	2138.77	PASS	AC=1;AF=0.500;AN=2;BaseQRankSum=0.071;ClippingRankSum=0.000;DP=115;ExcessHet=3.0103;FS=0.699;MLEAC=1;MLEAF=0.500;MQ=41.61;MQRankSum=-1.677;QD=18.76;ReadPosRankSum=-0.578;SOR=0.765	GT:AD:DP:GQ:PL	0/1:55,59:114:99:2167,0,2025
chrII	249799	.	G	A	1360.77	PASS	AC=1;AF=0.500;AN=2;BaseQRankSum=0.528;ClippingRankSum=0.000;DP=87;ExcessHet=3.0103;FS=0.805;MLEAC=1;MLEAF=0.500;MQ=41.84;MQRankSum=0.904;QD=15.64;ReadPosRankSum=-0.473;SOR=0.582	GT:AD:DP:GQ:PL	0/1:49,38:87:99:1389,0,1818
chrII	367404	.	G	A	1744.77	PASS	AC=1;AF=0.500;AN=2;BaseQRankSum=1.044;ClippingRankSum=0.000;DP=88;ExcessHet=3.0103;FS=0.000;MLEAC=1;MLEAF=0.500;MQ=42.00;MQRankSum=0.000;QD=19.83;ReadPosRankSum=-0.904;SOR=0.772	GT:AD:DP:GQ:PL	0/1:41,47:88:99:1773,0,1489
chrII	531102	.	G	A	1596.77	PASS	AC=1;AF=0.500;AN=2;BaseQRankSum=-0.418;ClippingRankSum=0.000;DP=86;ExcessHet=3.0103;FS=0.000;MLEAC=1;MLEAF=0.500;MQ=41.98;MQRankSum=1.047;QD=18.57;ReadPosRankSum=0.642;SOR=0.693	GT:AD:DP:GQ:PL	0/1:42,44:86:99:1625,0,1571
chrII	717788	.	G	A	1483.77	PASS	AC=1;AF=0.500;AN=2;BaseQRankSum=1.237;ClippingRankSum=0.000;DP=83;ExcessHet=3.0103;FS=5.610;MLEAC=1;MLEAF=0.500;MQ=42.00;MQRankSum=0.000;QD=17.88;ReadPosRankSum=1.392;SOR=0.503	GT:AD:DP:GQ:PL	0/1:43,40:83:99:1512,0,1588
chrIII	292749	.	C	T	1519.77	PASS	AC=1;AF=0.500;AN=2;BaseQRankSum=2.655;ClippingRankSum=0.000;DP=79;ExcessHet=3.0103;FS=0.845;MLEAC=1;MLEAF=0.500;MQ=42.00;MQRankSum=0.000;QD=19.24;ReadPosRankSum=0.783;SOR=0.836	GT:AD:DP:GQ:PL	0/1:38,41:79:99:1548,0,1396
chrIII	299425	.	C	T	1217.77	PASS	AC=1;AF=0.500;AN=2;BaseQRankSum=0.324;ClippingRankSum=0.000;DP=72;ExcessHet=3.0103;FS=1.975;MLEAC=1;MLEAF=0.500;MQ=42.00;MQRankSum=0.000;QD=16.91;ReadPosRankSum=1.743;SOR=0.442	GT:AD:DP:GQ:PL	0/1:38,34:72:99:1246,0,1354
chrIV	193651	.	G	A	1436.77	PASS	AC=1;AF=0.500;AN=2;BaseQRankSum=2.353;ClippingRankSum=0.000;DP=80;ExcessHet=3.0103;FS=0.826;MLEAC=1;MLEAF=0.500;MQ=41.98;MQRankSum=-1.000;QD=17.96;ReadPosRankSum=-0.687;SOR=0.798	GT:AD:DP:GQ:PL	0/1:41,39:80:99:1465,0,1523
chrIV	221271	.	G	A	1775.77	PASS	AC=1;AF=0.500;AN=2;BaseQRankSum=0.089;ClippingRankSum=0.000;DP=92;ExcessHet=3.0103;FS=8.256;MLEAC=1;MLEAF=0.500;MQ=42.00;MQRankSum=0.000;QD=19.30;ReadPosRankSum=-0.138;SOR=0.583	GT:AD:DP:GQ:PL	0/1:44,48:92:99:1804,0,1636
chrIV	578647	.	C	T	1721.77	PASS	AC=1;AF=0.500;AN=2;BaseQRankSum=1.590;ClippingRankSum=0.000;DP=104;ExcessHet=3.0103;FS=3.677;MLEAC=1;MLEAF=0.500;MQ=41.98;MQRankSum=-1.061;QD=16.56;ReadPosRankSum=-0.477;SOR=0.415	GT:AD:DP:GQ:PL	0/1:56,48:104:99:1750,0,2078
chrIV	672377	.	G	A	1762.77	PASS	AC=1;AF=0.500;AN=2;BaseQRankSum=1.724;ClippingRankSum=0.000;DP=94;ExcessHet=3.0103;FS=6.801;MLEAC=1;MLEAF=0.500;MQ=41.85;MQRankSum=1.021;QD=18.75;ReadPosRankSum=0.192;SOR=0.267	GT:AD:DP:GQ:PL	0/1:47,47:94:99:1791,0,1653
chrIV	852422	.	C	T	1477.77	PASS	AC=1;AF=0.500;AN=2;BaseQRankSum=-1.185;ClippingRankSum=0.000;DP=97;ExcessHet=3.0103;FS=2.744;MLEAC=1;MLEAF=0.500;MQ=42.00;MQRankSum=0.000;QD=15.23;ReadPosRankSum=0.204;SOR=1.054	GT:AD:DP:GQ:PL	0/1:55,42:97:99:1506,0,2117
chrIV	952238	.	G	A	1540.77	PASS	AC=1;AF=0.500;AN=2;BaseQRankSum=0.116;ClippingRankSum=0.000;DP=89;ExcessHet=3.0103;FS=6.905;MLEAC=1;MLEAF=0.500;MQ=42.00;MQRankSum=0.000;QD=17.31;ReadPosRankSum=-0.711;SOR=1.087	GT:AD:DP:GQ:PL	0/1:46,43:89:99:1569,0,1691
chrIV	1156029	.	G	A	1889.77	PASS	AC=1;AF=0.500;AN=2;BaseQRankSum=1.679;ClippingRankSum=0.000;DP=91;ExcessHet=3.0103;FS=4.032;MLEAC=1;MLEAF=0.500;MQ=42.10;MQRankSum=0.016;QD=20.77;ReadPosRankSum=0.174;SOR=1.201	GT:AD:DP:GQ:PL	0/1:40,51:91:99:1918,0,1399
chrIV	1184527	.	C	T	1171.77	PASS	AC=1;AF=0.500;AN=2;BaseQRankSum=0.976;ClippingRankSum=0.000;DP=86;ExcessHet=3.0103;FS=5.592;MLEAC=1;MLEAF=0.500;MQ=41.84;MQRankSum=0.832;QD=13.63;ReadPosRankSum=0.416;SOR=0.543	GT:AD:DP:GQ:PL	0/1:52,34:86:99:1200,0,1971
chrIV	1461784	.	C	T	1793.77	PASS	AC=1;AF=0.500;AN=2;BaseQRankSum=-0.756;ClippingRankSum=0.000;DP=109;ExcessHet=3.0103;FS=1.563;MLEAC=1;MLEAF=0.500;MQ=41.58;MQRankSum=-0.654;QD=16.46;ReadPosRankSum=0.798;SOR=0.881	GT:AD:DP:GQ:PL	0/1:59,50:109:99:1822,0,2238
chrV	10515	.	G	A	2231.77	PASS	AC=1;AF=0.500;AN=2;BaseQRankSum=1.011;ClippingRankSum=0.000;DP=101;ExcessHet=3.0103;FS=1.626;MLEAC=1;MLEAF=0.500;MQ=41.72;MQRankSum=1.632;QD=22.10;ReadPosRankSum=-0.581;SOR=0.491	GT:AD:DP:GQ:PL	0/1:44,57:101:99:2260,0,2870
chrV	10518	.	G	A	2225.77	PASS	AC=1;AF=0.500;AN=2;BaseQRankSum=1.051;ClippingRankSum=0.000;DP=99;ExcessHet=3.0103;FS=2.658;MLEAC=1;MLEAF=0.500;MQ=41.86;MQRankSum=1.162;QD=22.48;ReadPosRankSum=-0.528;SOR=0.428	GT:AD:DP:GQ:PL	0/1:43,56:99:99:2254,0,2926
chrV	10542	.	G	A	2353.77	PASS	AC=1;AF=0.500;AN=2;BaseQRankSum=-1.933;ClippingRankSum=0.000;DP=119;ExcessHet=3.0103;FS=0.000;MLEAC=1;MLEAF=0.500;MQ=41.88;MQRankSum=1.114;QD=19.78;ReadPosRankSum=0.225;SOR=0.711	GT:AD:DP:GQ:PL	0/1:54,65:119:99:2382,0,1927
chrV	12719	.	G	A	1474.77	PASS	AC=1;AF=0.500;AN=2;BaseQRankSum=1.311;ClippingRankSum=0.000;DP=87;ExcessHet=3.0103;FS=5.438;MLEAC=1;MLEAF=0.500;MQ=41.83;MQRankSum=-1.036;QD=16.95;ReadPosRankSum=0.195;SOR=0.789	GT:AD:DP:GQ:PL	0/1:46,41:87:99:1503,0,1703
chrV	14023	.	C	T	1998.77	PASS	AC=1;AF=0.500;AN=2;BaseQRankSum=0.238;ClippingRankSum=0.000;DP=93;ExcessHet=3.0103;FS=1.714;MLEAC=1;MLEAF=0.500;MQ=41.96;MQRankSum=1.652;QD=21.49;ReadPosRankSum=0.407;SOR=0.955	GT:AD:DP:GQ:PL	0/1:40,53:93:99:2027,0,1454
chrV	14647	.	C	T	3849.77	PASS	AC=2;AF=1.00;AN=2;DP=92;ExcessHet=3.0103;FS=0.000;MLEAC=2;MLEAF=1.00;MQ=42.00;QD=24.61;SOR=0.929	GT:AD:DP:GQ:PL	1/1:0,92:92:99:3878,276,0
chrV	16113	.	C	T	3254.77	PASS	AC=2;AF=1.00;AN=2;DP=78;ExcessHet=3.0103;FS=0.000;MLEAC=2;MLEAF=1.00;MQ=42.00;QD=33.33;SOR=0.855	GT:AD:DP:GQ:PL	1/1:0,78:78:99:3283,234,0
chrV	16413	.	G	A	1691.77	PASS	AC=1;AF=0.500;AN=2;BaseQRankSum=1.147;ClippingRankSum=0.000;DP=95;ExcessHet=3.0103;FS=9.918;MLEAC=1;MLEAF=0.500;MQ=41.98;MQRankSum=1.011;QD=17.81;ReadPosRankSum=-1.155;SOR=0.966	GT:AD:DP:GQ:PL	0/1:48,47:95:99:1720,0,1749
chrV	16958	.	G	A	1331.77	PASS	AC=1;AF=0.500;AN=2;BaseQRankSum=2.080;ClippingRankSum=0.000;DP=81;ExcessHet=3.0103;FS=2.943;MLEAC=1;MLEAF=0.500;MQ=41.80;MQRankSum=-0.123;QD=16.44;ReadPosRankSum=-0.895;SOR=1.032	GT:AD:DP:GQ:PL	0/1:44,37:81:99:1360,0,1650
chrV	17326	.	G	A	2085.77	PASS	AC=1;AF=0.500;AN=2;BaseQRankSum=0.603;ClippingRankSum=0.000;DP=87;ExcessHet=3.0103;FS=4.218;MLEAC=1;MLEAF=0.500;MQ=42.00;MQRankSum=0.000;QD=23.97;ReadPosRankSum=-0.147;SOR=0.639	GT:AD:DP:GQ:PL	0/1:33,54:87:99:2114,0,1154
chrV	17387	.	G	A	1302.77	PASS	AC=1;AF=0.500;AN=2;BaseQRankSum=1.870;ClippingRankSum=0.000;DP=78;ExcessHet=3.0103;FS=1.943;MLEAC=1;MLEAF=0.500;MQ=42.00;MQRankSum=0.000;QD=16.70;ReadPosRankSum=-0.069;SOR=1.020	GT:AD:DP:GQ:PL	0/1:42,36:78:99:1331,0,1538
chrV	18712	.	G	A	1882.77	PASS	AC=1;AF=0.500;AN=2;BaseQRankSum=0.371;ClippingRankSum=0.000;DP=98;ExcessHet=3.0103;FS=0.759;MLEAC=1;MLEAF=0.500;MQ=42.00;MQRankSum=0.000;QD=19.21;ReadPosRankSum=1.902;SOR=0.696	GT:AD:DP:GQ:PL	0/1:46,52:98:99:1911,0,1692
chrV	24051	.	G	A	2080.77	PASS	AC=1;AF=0.500;AN=2;BaseQRankSum=-0.417;ClippingRankSum=0.000;DP=102;ExcessHet=3.0103;FS=1.606;MLEAC=1;MLEAF=0.500;MQ=41.86;MQRankSum=1.123;QD=20.40;ReadPosRankSum=-0.603;SOR=0.922	GT:AD:DP:GQ:PL	0/1:46,56:102:99:2109,0,1697
chrV	24742	.	C	T	3868.77	PASS	AC=2;AF=1.00;AN=2;DP=92;ExcessHet=3.0103;FS=0.000;MLEAC=2;MLEAF=1.00;MQ=42.00;QD=22.56;SOR=0.737	GT:AD:DP:GQ:PL	1/1:0,92:92:99:3897,276,0
chrV	28506	.	G	A	1618.77	PASS	AC=1;AF=0.500;AN=2;BaseQRankSum=1.277;ClippingRankSum=0.000;DP=91;ExcessHet=3.0103;FS=0.000;MLEAC=1;MLEAF=0.500;MQ=42.00;MQRankSum=0.000;QD=17.79;ReadPosRankSum=0.439;SOR=0.653	GT:AD:DP:GQ:PL	0/1:47,44:91:99:1647,0,1725
chrV	29728	.	G	A	2083.77	PASS	AC=1;AF=0.500;AN=2;BaseQRankSum=1.851;ClippingRankSum=0.000;DP=101;ExcessHet=3.0103;FS=1.593;MLEAC=1;MLEAF=0.500;MQ=42.00;MQRankSum=0.000;QD=20.63;ReadPosRankSum=-0.387;SOR=0.872	GT:AD:DP:GQ:PL	0/1:45,56:101:99:2112,0,1635
chrV	30095	.	G	A	1698.77	PASS	AC=1;AF=0.500;AN=2;BaseQRankSum=-0.779;ClippingRankSum=0.000;DP=95;ExcessHet=3.0103;FS=5.174;MLEAC=1;MLEAF=0.500;MQ=41.98;MQRankSum=0.990;QD=17.88;ReadPosRankSum=1.166;SOR=1.180	GT:AD:DP:GQ:PL	0/1:49,46:95:99:1727,0,1862
chrV	31275	.	G	A	3873.77	PASS	AC=2;AF=1.00;AN=2;DP=91;ExcessHet=3.0103;FS=0.000;MLEAC=2;MLEAF=1.00;MQ=41.84;QD=28.87;SOR=1.389	GT:AD:DP:GQ:PL	1/1:0,91:91:99:3902,273,0
chrV	31353	.	G	A	2237.77	PASS	AC=1;AF=0.500;AN=2;BaseQRankSum=1.594;ClippingRankSum=0.000;DP=92;ExcessHet=3.0103;FS=13.001;MLEAC=1;MLEAF=0.500;MQ=41.84;MQRankSum=-0.743;QD=24.32;ReadPosRankSum=-0.286;SOR=0.290	GT:AD:DP:GQ:PL	0/1:34,58:92:99:2266,0,1211
chrV	32253	.	G	A	4038.77	PASS	AC=2;AF=1.00;AN=2;DP=93;ExcessHet=3.0103;FS=0.000;MLEAC=2;MLEAF=1.00;MQ=42.00;QD=29.28;SOR=0.804	GT:AD:DP:GQ:PL	1/1:0,93:93:99:4067,280,0
chrV	33270	.	G	A	3515.77	PASS	AC=2;AF=1.00;AN=2;DP=84;ExcessHet=3.0103;FS=0.000;MLEAC=2;MLEAF=1.00;MQ=42.00;QD=23.58;SOR=0.928	GT:AD:DP:GQ:PL	1/1:0,83:83:99:3544,249,0
chrV	34659	.	G	A	1215.77	PASS	AC=1;AF=0.500;AN=2;BaseQRankSum=0.413;ClippingRankSum=0.000;DP=86;ExcessHet=3.0103;FS=0.000;MLEAC=1;MLEAF=0.500;MQ=42.00;MQRankSum=0.000;QD=14.14;ReadPosRankSum=-0.269;SOR=0.636	GT:AD:DP:GQ:PL	0/1:51,35:86:99:1244,0,1922
chrV	34935	.	G	A	1757.77	PASS	AC=1;AF=0.500;AN=2;BaseQRankSum=0.197;ClippingRankSum=0.000;DP=95;ExcessHet=3.0103;FS=2.675;MLEAC=1;MLEAF=0.500;MQ=42.00;MQRankSum=0.000;QD=18.50;ReadPosRankSum=0.245;SOR=0.608	GT:AD:DP:GQ:PL	0/1:47,48:95:99:1786,0,1762
chrV	34946	.	G	A	1620.77	PASS	AC=1;AF=0.500;AN=2;BaseQRankSum=0.207;ClippingRankSum=0.000;DP=88;ExcessHet=3.0103;FS=2.832;MLEAC=1;MLEAF=0.500;MQ=42.00;MQRankSum=0.000;QD=18.42;ReadPosRankSum=-0.038;SOR=0.402	GT:AD:DP:GQ:PL	0/1:44,44:88:99:1649,0,1639
chrV	35065	.	G	A	1527.77	PASS	AC=1;AF=0.500;AN=2;BaseQRankSum=1.857;ClippingRankSum=0.000;DP=95;ExcessHet=3.0103;FS=18.897;MLEAC=1;MLEAF=0.500;MQ=42.00;MQRankSum=0.000;QD=16.08;ReadPosRankSum=1.862;SOR=1.853	GT:AD:DP:GQ:PL	0/1:53,42:95:99:1556,0,1981
chrV	36002	.	G	A	1817.77	PASS	AC=1;AF=0.500;AN=2;BaseQRankSum=0.212;ClippingRankSum=0.000;DP=92;ExcessHet=3.0103;FS=0.000;MLEAC=1;MLEAF=0.500;MQ=42.00;MQRankSum=0.000;QD=19.76;ReadPosRankSum=-0.999;SOR=0.691	GT:AD:DP:GQ:PL	0/1:43,49:92:99:1846,0,1591
chrV	36806	.	G	A	2035.77	PASS	AC=1;AF=0.500;AN=2;BaseQRankSum=1.164;ClippingRankSum=0.000;DP=105;ExcessHet=3.0103;FS=0.000;MLEAC=1;MLEAF=0.500;MQ=41.87;MQRankSum=-0.934;QD=19.39;ReadPosRankSum=0.560;SOR=0.646	GT:AD:DP:GQ:PL	0/1:50,55:105:99:2064,0,1850
chrV	43151	.	G	A	741.73	PASS	AC=1;AF=0.500;AN=2;BaseQRankSum=1.573;ClippingRankSum=0.000;DP=84;ExcessHet=3.0103;FS=0.923;MLEAC=1;MLEAF=0.500;MQ=41.80;MQRankSum=0.000;QD=9.51;ReadPosRankSum=0.000;SOR=0.718	GT:AD:DP:GQ:PL	0/1:43,35:78:99:779,0,1467
chrV	43809	.	G	A	1148.77	PASS	AC=1;AF=0.500;AN=2;BaseQRankSum=0.133;ClippingRankSum=0.000;DP=82;ExcessHet=3.0103;FS=9.409;MLEAC=1;MLEAF=0.500;MQ=41.80;MQRankSum=-0.283;QD=14.01;ReadPosRankSum=-2.285;SOR=1.008	GT:AD:DP:GQ:PL	0/1:49,33:82:99:1177,0,1891
chrV	44956	.	G	A	1496.77	PASS	AC=1;AF=0.500;AN=2;BaseQRankSum=2.775;ClippingRankSum=0.000;DP=82;ExcessHet=3.0103;FS=1.821;MLEAC=1;MLEAF=0.500;MQ=41.65;MQRankSum=-1.406;QD=18.25;ReadPosRankSum=-1.075;SOR=1.014	GT:AD:DP:GQ:PL	0/1:41,41:82:99:1525,0,1460
chrV	44975	.	G	A	1800.77	PASS	AC=1;AF=0.500;AN=2;BaseQRankSum=1.872;ClippingRankSum=0.000;DP=93;ExcessHet=3.0103;FS=12.231;MLEAC=1;MLEAF=0.500;MQ=41.69;MQRankSum=-1.422;QD=19.36;ReadPosRankSum=-1.029;SOR=1.565	GT:AD:DP:GQ:PL	0/1:47,46:93:99:1829,0,3065
chrV	44981	.	G	A	1902.77	PASS	AC=1;AF=0.500;AN=2;BaseQRankSum=0.744;ClippingRankSum=0.000;DP=99;ExcessHet=3.0103;FS=13.578;MLEAC=1;MLEAF=0.500;MQ=41.71;MQRankSum=-1.393;QD=19.22;ReadPosRankSum=-1.343;SOR=1.445	GT:AD:DP:GQ:PL	0/1:49,50:99:99:1931,0,3089
chrV	46466	.	G	A	1802.77	PASS	AC=1;AF=0.500;AN=2;BaseQRankSum=-0.259;ClippingRankSum=0.000;DP=87;ExcessHet=3.0103;FS=10.762;MLEAC=1;MLEAF=0.500;MQ=42.00;MQRankSum=0.000;QD=20.72;ReadPosRankSum=-0.367;SOR=0.669	GT:AD:DP:GQ:PL	0/1:39,48:87:99:1831,0,1440
chrV	47310	.	G	A	1621.77	PASS	AC=1;AF=0.500;AN=2;BaseQRankSum=-1.328;ClippingRankSum=0.000;DP=101;ExcessHet=3.0103;FS=3.799;MLEAC=1;MLEAF=0.500;MQ=42.00;MQRankSum=0.000;QD=16.06;ReadPosRankSum=-0.522;SOR=0.401	GT:AD:DP:GQ:PL	0/1:56,45:101:99:1650,0,2127
chrV	48220	.	G	A	1895.77	PASS	AC=1;AF=0.500;AN=2;BaseQRankSum=0.766;ClippingRankSum=0.000;DP=106;ExcessHet=3.0103;FS=2.522;MLEAC=1;MLEAF=0.500;MQ=42.00;MQRankSum=0.000;QD=17.88;ReadPosRankSum=2.011;SOR=0.524	GT:AD:DP:GQ:PL	0/1:55,51:106:99:1924,0,2020
chrV	48240	.	G	A	1917.77	PASS	AC=1;AF=0.500;AN=2;BaseQRankSum=1.294;ClippingRankSum=0.000;DP=103;ExcessHet=3.0103;FS=7.740;MLEAC=1;MLEAF=0.500;MQ=42.00;MQRankSum=0.000;QD=18.62;ReadPosRankSum=0.177;SOR=1.184	GT:AD:DP:GQ:PL	0/1:51,52:103:99:1946,0,1882
chrV	48279	.	G	A	1893.77	PASS	AC=1;AF=0.500;AN=2;BaseQRankSum=-0.385;ClippingRankSum=0.000;DP=102;ExcessHet=3.0103;FS=0.742;MLEAC=1;MLEAF=0.500;MQ=41.86;MQRankSum=1.039;QD=18.57;ReadPosRankSum=-1.560;SOR=0.853	GT:AD:DP:GQ:PL	0/1:50,52:102:99:1922,0,1868
chrV	51568	.	G	A	1409.77	PASS	AC=1;AF=0.500;AN=2;BaseQRankSum=-1.214;ClippingRankSum=0.000;DP=87;ExcessHet=3.0103;FS=0.806;MLEAC=1;MLEAF=0.500;MQ=42.00;MQRankSum=0.000;QD=16.20;ReadPosRankSum=-0.239;SOR=0.796	GT:AD:DP:GQ:PL	0/1:47,40:87:99:1438,0,1771
chrV	52352	.	G	A	1614.77	PASS	AC=1;AF=0.500;AN=2;BaseQRankSum=1.714;ClippingRankSum=0.000;DP=88;ExcessHet=3.0103;FS=0.803;MLEAC=1;MLEAF=0.500;MQ=41.84;MQRankSum=-0.955;QD=18.35;ReadPosRankSum=-1.721;SOR=0.791	GT:AD:DP:GQ:PL	0/1:43,45:88:99:1643,0,1542
chrV	54187	.	G	A	3868.77	PASS	AC=2;AF=1.00;AN=2;DP=91;ExcessHet=3.0103;FS=0.000;MLEAC=2;MLEAF=1.00;MQ=41.84;QD=32.92;SOR=0.807	GT:AD:DP:GQ:PL	1/1:0,91:91:99:3897,273,0
chrV	54288	.	G	A	1532.77	PASS	AC=1;AF=0.500;AN=2;BaseQRankSum=-0.414;ClippingRankSum=0.000;DP=84;ExcessHet=3.0103;FS=0.832;MLEAC=1;MLEAF=0.500;MQ=42.00;MQRankSum=0.000;QD=18.25;ReadPosRankSum=-0.444;SOR=0.896	GT:AD:DP:GQ:PL	0/1:42,42:84:99:1561,0,1574
chrV	54384	.	G	A	1762.77	PASS	AC=1;AF=0.500;AN=2;BaseQRankSum=-0.074;ClippingRankSum=0.000;DP=91;ExcessHet=3.0103;FS=1.715;MLEAC=1;MLEAF=0.500;MQ=42.00;MQRankSum=0.000;QD=19.37;ReadPosRankSum=1.239;SOR=0.487	GT:AD:DP:GQ:PL	0/1:43,48:91:99:1791,0,1534
chrV	54817	.	G	A	1707.77	PASS	AC=1;AF=0.500;AN=2;BaseQRankSum=2.392;ClippingRankSum=0.000;DP=93;ExcessHet=3.0103;FS=2.707;MLEAC=1;MLEAF=0.500;MQ=42.00;MQRankSum=0.000;QD=18.36;ReadPosRankSum=-0.235;SOR=0.779	GT:AD:DP:GQ:PL	0/1:47,46:93:99:1736,0,1674
chrV	54992	.	G	A	2245.77	PASS	AC=1;AF=0.500;AN=2;BaseQRankSum=-1.364;ClippingRankSum=0.000;DP=109;ExcessHet=3.0103;FS=0.000;MLEAC=1;MLEAF=0.500;MQ=42.00;MQRankSum=0.000;QD=20.60;ReadPosRankSum=0.015;SOR=0.630	GT:AD:DP:GQ:PL	0/1:48,61:109:99:2274,0,1787
chrV	55286	.	G	A	1725.77	PASS	AC=1;AF=0.500;AN=2;BaseQRankSum=-0.760;ClippingRankSum=0.000;DP=96;ExcessHet=3.0103;FS=2.718;MLEAC=1;MLEAF=0.500;MQ=42.00;MQRankSum=0.000;QD=17.98;ReadPosRankSum=-1.147;SOR=0.417	GT:AD:DP:GQ:PL	0/1:48,48:96:99:1754,0,1799
chrV	56247	.	G	A	1754.77	PASS	AC=1;AF=0.500;AN=2;BaseQRankSum=-0.480;ClippingRankSum=0.000;DP=97;ExcessHet=3.0103;FS=0.761;MLEAC=1;MLEAF=0.500;MQ=41.85;MQRankSum=-0.949;QD=18.09;ReadPosRankSum=1.599;SOR=0.573	GT:AD:DP:GQ:PL	0/1:47,50:97:99:1783,0,1731
chrV	56308	.	G	A	1837.77	PASS	AC=1;AF=0.500;AN=2;BaseQRankSum=-1.368;ClippingRankSum=0.000;DP=89;ExcessHet=3.0103;FS=0.798;MLEAC=1;MLEAF=0.500;MQ=41.98;MQRankSum=-0.881;QD=20.65;ReadPosRankSum=0.433;SOR=0.646	GT:AD:DP:GQ:PL	0/1:40,49:89:99:1866,0,1491
chrV	56377	.	G	A	4080.77	PASS	AC=2;AF=1.00;AN=2;DP=94;ExcessHet=3.0103;FS=0.000;MLEAC=2;MLEAF=1.00;MQ=41.98;QD=28.91;SOR=0.924	GT:AD:DP:GQ:PL	1/1:0,94:94:99:4109,283,0
chrV	56427	.	G	A	1799.77	PASS	AC=1;AF=0.500;AN=2;BaseQRankSum=-1.559;ClippingRankSum=0.000;DP=92;ExcessHet=3.0103;FS=0.000;MLEAC=1;MLEAF=0.500;MQ=41.84;MQRankSum=1.089;QD=19.56;ReadPosRankSum=-1.345;SOR=0.688	GT:AD:DP:GQ:PL	0/1:43,49:92:99:1828,0,1594
chrV	56515	.	G	A	1788.77	PASS	AC=1;AF=0.500;AN=2;BaseQRankSum=1.230;ClippingRankSum=0.000;DP=90;ExcessHet=3.0103;FS=0.000;MLEAC=1;MLEAF=0.500;MQ=41.66;MQRankSum=-1.589;QD=19.88;ReadPosRankSum=-0.344;SOR=0.627	GT:AD:DP:GQ:PL	0/1:41,49:90:99:1817,0,1491
chrV	56689	.	G	A	1535.77	PASS	AC=1;AF=0.500;AN=2;BaseQRankSum=-2.276;ClippingRankSum=0.000;DP=88;ExcessHet=3.0103;FS=6.980;MLEAC=1;MLEAF=0.500;MQ=41.98;MQRankSum=-1.012;QD=17.65;ReadPosRankSum=0.424;SOR=0.824	GT:AD:DP:GQ:PL	0/1:45,42:87:99:1564,0,1728
chrV	57090	.	G	A	1520.77	PASS	AC=1;AF=0.500;AN=2;BaseQRankSum=0.746;ClippingRankSum=0.000;DP=94;ExcessHet=3.0103;FS=8.366;MLEAC=1;MLEAF=0.500;MQ=42.00;MQRankSum=0.000;QD=16.18;ReadPosRankSum=1.258;SOR=1.367	GT:AD:DP:GQ:PL	0/1:52,42:94:99:1549,0,1926
chrV	57694	.	G	A	2350.77	PASS	AC=1;AF=0.500;AN=2;BaseQRankSum=1.218;ClippingRankSum=0.000;DP=99;ExcessHet=3.0103;FS=0.000;MLEAC=1;MLEAF=0.500;MQ=41.85;MQRankSum=-0.735;QD=23.75;ReadPosRankSum=0.471;SOR=0.680	GT:AD:DP:GQ:PL	0/1:36,63:99:99:2379,0,1244
chrV	57975	.	G	A	4175.77	PASS	AC=2;AF=1.00;AN=2;DP=98;ExcessHet=3.0103;FS=0.000;MLEAC=2;MLEAF=1.00;MQ=42.00;QD=29.37;SOR=0.734	GT:AD:DP:GQ:PL	1/1:0,98:98:99:4204,294,0
chrV	58506	.	G	A	1894.77	PASS	AC=1;AF=0.500;AN=2;BaseQRankSum=0.150;ClippingRankSum=0.000;DP=95;ExcessHet=3.0103;FS=0.766;MLEAC=1;MLEAF=0.500;MQ=41.85;MQRankSum=-0.908;QD=19.94;ReadPosRankSum=1.162;SOR=0.813	GT:AD:DP:GQ:PL	0/1:44,51:95:99:1923,0,1634
chrV	58549	.	G	A	1976.77	PASS	AC=1;AF=0.500;AN=2;BaseQRankSum=-0.591;ClippingRankSum=0.000;DP=93;ExcessHet=3.0103;FS=0.000;MLEAC=1;MLEAF=0.500;MQ=41.85;MQRankSum=-0.828;QD=21.26;ReadPosRankSum=-0.107;SOR=0.716	GT:AD:DP:GQ:PL	0/1:39,54:93:99:2005,0,1338
chrV	59318	.	G	A	1778.77	PASS	AC=1;AF=0.500;AN=2;BaseQRankSum=3.106;ClippingRankSum=0.000;DP=104;ExcessHet=3.0103;FS=0.723;MLEAC=1;MLEAF=0.500;MQ=41.84;MQRankSum=1.329;QD=17.10;ReadPosRankSum=0.551;SOR=0.776	GT:AD:DP:GQ:PL	0/1:56,48:104:99:1807,0,1989
chrV	60119	.	G	A	2223.77	PASS	AC=1;AF=0.500;AN=2;BaseQRankSum=0.760;ClippingRankSum=0.000;DP=116;ExcessHet=3.0103;FS=15.709;MLEAC=1;MLEAF=0.500;MQ=42.00;MQRankSum=0.000;QD=19.17;ReadPosRankSum=1.465;SOR=1.253	GT:AD:DP:GQ:PL	0/1:61,55:116:99:2252,0,2695
chrV	60129	.	G	A	2204.77	PASS	AC=1;AF=0.500;AN=2;BaseQRankSum=0.579;ClippingRankSum=0.000;DP=117;ExcessHet=3.0103;FS=15.863;MLEAC=1;MLEAF=0.500;MQ=42.00;MQRankSum=0.000;QD=18.84;ReadPosRankSum=-0.210;SOR=1.406	GT:AD:DP:GQ:PL	0/1:59,58:117:99:2233,0,2606
chrV	60207	.	G	A	1816.77	PASS	AC=1;AF=0.500;AN=2;BaseQRankSum=2.113;ClippingRankSum=0.000;DP=91;ExcessHet=3.0103;FS=2.768;MLEAC=1;MLEAF=0.500;MQ=42.00;MQRankSum=0.000;QD=19.96;ReadPosRankSum=1.612;SOR=0.428	GT:AD:DP:GQ:PL	0/1:43,48:91:99:1845,0,1582
chrV	60315	.	G	A	3885.77	PASS	AC=2;AF=1.00;AN=2;DP=90;ExcessHet=3.0103;FS=0.000;MLEAC=2;MLEAF=1.00;MQ=41.81;QD=30.36;SOR=0.832	GT:AD:DP:GQ:PL	1/1:0,90:90:99:3914,271,0
chrV	60754	.	G	A	1850.77	PASS	AC=1;AF=0.500;AN=2;BaseQRankSum=0.651;ClippingRankSum=0.000;DP=87;ExcessHet=3.0103;FS=5.406;MLEAC=1;MLEAF=0.500;MQ=41.81;MQRankSum=0.214;QD=21.27;ReadPosRankSum=0.644;SOR=1.051	GT:AD:DP:GQ:PL	0/1:38,49:87:99:1879,0,1337
chrV	60831	.	G	A	1998.77	PASS	AC=1;AF=0.500;AN=2;BaseQRankSum=0.384;ClippingRankSum=0.000;DP=103;ExcessHet=3.0103;FS=1.579;MLEAC=1;MLEAF=0.500;MQ=41.98;MQRankSum=1.069;QD=19.41;ReadPosRankSum=-0.810;SOR=0.884	GT:AD:DP:GQ:PL	0/1:49,54:103:99:2027,0,1803
chrV	61051	.	C	T	1572.77	PASS	AC=1;AF=0.500;AN=2;BaseQRankSum=-0.120;ClippingRankSum=0.000;DP=102;ExcessHet=3.0103;FS=3.785;MLEAC=1;MLEAF=0.500;MQ=41.86;MQRankSum=0.891;QD=15.42;ReadPosRankSum=0.646;SOR=0.378	GT:AD:DP:GQ:PL	0/1:58,44:102:99:1601,0,2197
chrV	61419	.	G	A	1554.77	PASS	AC=1;AF=0.500;AN=2;BaseQRankSum=0.832;ClippingRankSum=0.000;DP=95;ExcessHet=3.0103;FS=0.000;MLEAC=1;MLEAF=0.500;MQ=41.84;MQRankSum=-1.056;QD=16.37;ReadPosRankSum=0.417;SOR=0.756	GT:AD:DP:GQ:PL	0/1:51,44:95:99:1583,0,1884
chrV	63506	.	G	A	1052.77	PASS	AC=1;AF=0.500;AN=2;BaseQRankSum=-0.926;ClippingRankSum=0.000;DP=74;ExcessHet=3.0103;FS=0.000;MLEAC=1;MLEAF=0.500;MQ=42.00;MQRankSum=0.000;QD=14.23;ReadPosRankSum=0.456;SOR=0.693	GT:AD:DP:GQ:PL	0/1:44,30:74:99:1081,0,1682
chrV	64088	.	G	A	1874.77	PASS	AC=1;AF=0.500;AN=2;BaseQRankSum=-0.942;ClippingRankSum=0.000;DP=111;ExcessHet=3.0103;FS=16.935;MLEAC=1;MLEAF=0.500;MQ=40.49;MQRankSum=0.033;QD=16.89;ReadPosRankSum=-1.237;SOR=1.909	GT:AD:DP:GQ:PL	0/1:55,56:111:99:1903,0,1878
chrV	64679	.	G	A	1608.77	PASS	AC=1;AF=0.500;AN=2;BaseQRankSum=-0.416;ClippingRankSum=0.000;DP=95;ExcessHet=3.0103;FS=0.000;MLEAC=1;MLEAF=0.500;MQ=42.00;MQRankSum=0.000;QD=16.93;ReadPosRankSum=-0.480;SOR=0.614	GT:AD:DP:GQ:PL	0/1:50,45:95:99:1637,0,1858
chrV	65198	.	G	A	1468.77	PASS	AC=1;AF=0.500;AN=2;BaseQRankSum=2.052;ClippingRankSum=0.000;DP=74;ExcessHet=3.0103;FS=1.888;MLEAC=1;MLEAF=0.500;MQ=41.81;MQRankSum=1.142;QD=19.85;ReadPosRankSum=0.403;SOR=0.591	GT:AD:DP:GQ:PL	0/1:33,41:74:99:1497,0,1025
chrV	65764	.	G	A	1692.77	PASS	AC=1;AF=0.500;AN=2;BaseQRankSum=1.072;ClippingRankSum=0.000;DP=101;ExcessHet=3.0103;FS=2.576;MLEAC=1;MLEAF=0.500;MQ=41.86;MQRankSum=-1.031;QD=16.76;ReadPosRankSum=-0.973;SOR=0.625	GT:AD:DP:GQ:PL	0/1:53,48:101:99:1721,0,1888
chrV	65878	.	G	A	1388.77	PASS	AC=1;AF=0.500;AN=2;BaseQRankSum=-0.176;ClippingRankSum=0.000;DP=94;ExcessHet=3.0103;FS=2.849;MLEAC=1;MLEAF=0.500;MQ=42.00;MQRankSum=0.000;QD=14.77;ReadPosRankSum=-0.361;SOR=1.088	GT:AD:DP:GQ:PL	0/1:55,39:94:99:1417,0,2085
chrV	65963	.	G	A	1645.77	PASS	AC=1;AF=0.500;AN=2;BaseQRankSum=1.257;ClippingRankSum=0.000;DP=91;ExcessHet=3.0103;FS=2.771;MLEAC=1;MLEAF=0.500;MQ=42.00;MQRankSum=0.000;QD=18.09;ReadPosRankSum=-0.824;SOR=0.434	GT:AD:DP:GQ:PL	0/1:45,46:91:99:1674,0,1674
chrV	66654	.	G	A	1618.77	PASS	AC=1;AF=0.500;AN=2;BaseQRankSum=-1.592;ClippingRankSum=0.000;DP=82;ExcessHet=3.0103;FS=11.238;MLEAC=1;MLEAF=0.500;MQ=41.80;MQRankSum=-1.273;QD=19.74;ReadPosRankSum=-1.266;SOR=0.941	GT:AD:DP:GQ:PL	0/1:37,45:82:99:1647,0,1322
chrV	66787	.	G	A	2195.77	PASS	AC=1;AF=0.500;AN=2;BaseQRankSum=-0.552;ClippingRankSum=0.000;DP=96;ExcessHet=3.0103;FS=2.758;MLEAC=1;MLEAF=0.500;MQ=42.12;MQRankSum=0.813;QD=22.87;ReadPosRankSum=0.276;SOR=0.753	GT:AD:DP:GQ:PL	0/1:37,59:96:99:2224,0,1307
chrV	67129	.	G	A	2133.77	PASS	AC=1;AF=0.500;AN=2;BaseQRankSum=1.712;ClippingRankSum=0.000;DP=97;ExcessHet=3.0103;FS=5.170;MLEAC=1;MLEAF=0.500;MQ=42.00;MQRankSum=0.000;QD=22.00;ReadPosRankSum=0.144;SOR=1.208	GT:AD:DP:GQ:PL	0/1:41,56:97:99:2162,0,1453
chrV	67721	.	G	A	1380.77	PASS	AC=1;AF=0.500;AN=2;BaseQRankSum=0.584;ClippingRankSum=0.000;DP=70;ExcessHet=3.0103;FS=1.933;MLEAC=1;MLEAF=0.500;MQ=41.97;MQRankSum=1.087;QD=19.73;ReadPosRankSum=0.703;SOR=0.597	GT:AD:DP:GQ:PL	0/1:33,37:70:99:1409,0,1218
chrV	68154	.	G	A	1907.77	PASS	AC=1;AF=0.500;AN=2;BaseQRankSum=0.493;ClippingRankSum=0.000;DP=101;ExcessHet=3.0103;FS=0.000;MLEAC=1;MLEAF=0.500;MQ=42.00;MQRankSum=0.000;QD=18.89;ReadPosRankSum=1.313;SOR=0.729	GT:AD:DP:GQ:PL	0/1:49,52:101:99:1936,0,1777
chrV	68340	.	G	A	1760.77	PASS	AC=1;AF=0.500;AN=2;BaseQRankSum=-0.931;ClippingRankSum=0.000;DP=94;ExcessHet=3.0103;FS=0.761;MLEAC=1;MLEAF=0.500;MQ=41.98;MQRankSum=-0.958;QD=18.73;ReadPosRankSum=0.204;SOR=0.610	GT:AD:DP:GQ:PL	0/1:46,48:94:99:1789,0,1711
chrV	68663	.	G	A	1580.77	PASS	AC=1;AF=0.500;AN=2;BaseQRankSum=0.037;ClippingRankSum=0.000;DP=83;ExcessHet=3.0103;FS=0.824;MLEAC=1;MLEAF=0.500;MQ=42.00;MQRankSum=0.000;QD=19.28;ReadPosRankSum=-0.925;SOR=0.588	GT:AD:DP:GQ:PL	0/1:39,43:82:99:1609,0,1374
chrV	69027	.	G	A	1492.77	PASS	AC=1;AF=0.500;AN=2;BaseQRankSum=0.281;ClippingRankSum=0.000;DP=98;ExcessHet=3.0103;FS=3.842;MLEAC=1;MLEAF=0.500;MQ=42.00;MQRankSum=0.000;QD=15.23;ReadPosRankSum=0.458;SOR=0.836	GT:AD:DP:GQ:PL	0/1:57,41:98:99:1521,0,4179
chrV	69046	.	G	A	1667.77	PASS	AC=1;AF=0.500;AN=2;BaseQRankSum=0.260;ClippingRankSum=0.000;DP=100;ExcessHet=3.0103;FS=6.471;MLEAC=1;MLEAF=0.500;MQ=42.00;MQRankSum=0.000;QD=16.68;ReadPosRankSum=-0.734;SOR=0.914	GT:AD:DP:GQ:PL	0/1:57,43:100:99:1696,0,4205
chrV	69154	.	G	A	2042.77	PASS	AC=1;AF=0.500;AN=2;BaseQRankSum=-2.074;ClippingRankSum=0.000;DP=109;ExcessHet=3.0103;FS=2.464;MLEAC=1;MLEAF=0.500;MQ=42.00;MQRankSum=0.000;QD=18.74;ReadPosRankSum=0.047;SOR=0.963	GT:AD:DP:GQ:PL	0/1:53,56:109:99:2071,0,1946
chrV	69353	.	G	A	861.77	PASS	AC=1;AF=0.500;AN=2;BaseQRankSum=2.800;ClippingRankSum=0.000;DP=96;ExcessHet=3.0103;FS=1.711;MLEAC=1;MLEAF=0.500;MQ=42.00;MQRankSum=0.000;QD=9.17;ReadPosRankSum=0.797;SOR=0.965	GT:AD:DP:GQ:PL	0/1:53,41:94:99:890,0,1866
chrV	69566	.	G	A	1597.77	PASS	AC=1;AF=0.500;AN=2;BaseQRankSum=-1.109;ClippingRankSum=0.000;DP=84;ExcessHet=3.0103;FS=4.402;MLEAC=1;MLEAF=0.500;MQ=42.00;MQRankSum=0.000;QD=19.02;ReadPosRankSum=-0.032;SOR=1.228	GT:AD:DP:GQ:PL	0/1:40,44:84:99:1626,0,1429
chrV	69834	.	G	A	1545.77	PASS	AC=1;AF=0.500;AN=2;BaseQRankSum=0.787;ClippingRankSum=0.000;DP=84;ExcessHet=3.0103;FS=4.298;MLEAC=1;MLEAF=0.500;MQ=42.00;MQRankSum=0.000;QD=18.40;ReadPosRankSum=-0.027;SOR=1.280	GT:AD:DP:GQ:PL	0/1:42,42:84:99:1574,0,1507
chrV	70008	.	G	A	1254.77	PASS	AC=1;AF=0.500;AN=2;BaseQRankSum=-1.236;ClippingRankSum=0.000;DP=82;ExcessHet=3.0103;FS=0.000;MLEAC=1;MLEAF=0.500;MQ=42.00;MQRankSum=0.000;QD=15.30;ReadPosRankSum=-0.827;SOR=0.738	GT:AD:DP:GQ:PL	0/1:46,36:82:99:1283,0,1728
chrV	70672	.	G	A	1918.77	PASS	AC=1;AF=0.500;AN=2;BaseQRankSum=0.232;ClippingRankSum=0.000;DP=93;ExcessHet=3.0103;FS=0.794;MLEAC=1;MLEAF=0.500;MQ=42.00;MQRankSum=0.000;QD=20.63;ReadPosRankSum=-0.339;SOR=0.575	GT:AD:DP:GQ:PL	0/1:41,52:93:99:1947,0,1486
chrV	70887	.	G	A	1238.77	PASS	AC=1;AF=0.500;AN=2;BaseQRankSum=1.167;ClippingRankSum=0.000;DP=101;ExcessHet=3.0103;FS=0.000;MLEAC=1;MLEAF=0.500;MQ=42.00;MQRankSum=0.000;QD=12.27;ReadPosRankSum=1.783;SOR=0.636	GT:AD:DP:GQ:PL	0/1:65,36:101:99:1267,0,2523
chrV	70964	.	G	A	1917.77	PASS	AC=1;AF=0.500;AN=2;BaseQRankSum=0.439;ClippingRankSum=0.000;DP=87;ExcessHet=3.0103;FS=0.829;MLEAC=1;MLEAF=0.500;MQ=42.00;MQRankSum=0.000;QD=22.30;ReadPosRankSum=-0.126;SOR=0.853	GT:AD:DP:GQ:PL	0/1:34,52:86:99:1946,0,1206
chrV	71253	.	G	A	1850.77	PASS	AC=1;AF=0.500;AN=2;BaseQRankSum=0.759;ClippingRankSum=0.000;DP=91;ExcessHet=3.0103;FS=1.698;MLEAC=1;MLEAF=0.500;MQ=41.84;MQRankSum=1.126;QD=20.34;ReadPosRankSum=0.810;SOR=0.821	GT:AD:DP:GQ:PL	0/1:41,50:91:99:1879,0,1451
chrV	71317	.	G	A	1149.77	PASS	AC=1;AF=0.500;AN=2;BaseQRankSum=1.590;ClippingRankSum=0.000;DP=103;ExcessHet=3.0103;FS=6.767;MLEAC=1;MLEAF=0.500;MQ=41.86;MQRankSum=-1.363;QD=11.27;ReadPosRankSum=-0.733;SOR=1.036	GT:AD:DP:GQ:PL	0/1:67,35:102:99:1178,0,2539
chrV	71616	.	G	A	1977.77	PASS	AC=1;AF=0.500;AN=2;BaseQRankSum=2.555;ClippingRankSum=0.000;DP=89;ExcessHet=3.0103;FS=0.811;MLEAC=1;MLEAF=0.500;MQ=42.00;MQRankSum=0.000;QD=22.22;ReadPosRankSum=-1.799;SOR=0.817	GT:AD:DP:GQ:PL	0/1:37,52:89:99:2006,0,1339
chrV	71847	.	G	A	1998.77	PASS	AC=1;AF=0.500;AN=2;BaseQRankSum=2.424;ClippingRankSum=0.000;DP=94;ExcessHet=3.0103;FS=0.779;MLEAC=1;MLEAF=0.500;MQ=41.84;MQRankSum=1.183;QD=21.26;ReadPosRankSum=1.253;SOR=0.581	GT:AD:DP:GQ:PL	0/1:40,54:94:99:2027,0,1377
chrV	72415	.	G	A	1401.77	PASS	AC=1;AF=0.500;AN=2;BaseQRankSum=-0.406;ClippingRankSum=0.000;DP=91;ExcessHet=3.0103;FS=5.366;MLEAC=1;MLEAF=0.500;MQ=41.84;MQRankSum=0.908;QD=15.40;ReadPosRankSum=-0.033;SOR=1.085	GT:AD:DP:GQ:PL	0/1:51,40:91:99:1430,0,1944
chrV	72529	.	G	A	2145.77	PASS	AC=1;AF=0.500;AN=2;BaseQRankSum=0.505;ClippingRankSum=0.000;DP=100;ExcessHet=3.0103;FS=2.606;MLEAC=1;MLEAF=0.500;MQ=41.98;MQRankSum=-0.848;QD=21.46;ReadPosRankSum=-0.338;SOR=0.537	GT:AD:DP:GQ:PL	0/1:43,57:100:99:2174,0,1566
chrV	72659	.	G	A	1510.77	PASS	AC=1;AF=0.500;AN=2;BaseQRankSum=2.045;ClippingRankSum=0.000;DP=82;ExcessHet=3.0103;FS=2.944;MLEAC=1;MLEAF=0.500;MQ=42.00;MQRankSum=0.000;QD=18.42;ReadPosRankSum=-0.408;SOR=0.855	GT:AD:DP:GQ:PL	0/1:41,41:82:99:1539,0,1499
chrV	72979	.	G	A	1385.77	PASS	AC=1;AF=0.500;AN=2;BaseQRankSum=-0.379;ClippingRankSum=0.000;DP=90;ExcessHet=3.0103;FS=4.019;MLEAC=1;MLEAF=0.500;MQ=41.98;MQRankSum=0.917;QD=15.40;ReadPosRankSum=1.045;SOR=0.558	GT:AD:DP:GQ:PL	0/1:50,40:90:99:1414,0,1886
chrV	73231	.	G	A	1417.77	PASS	AC=1;AF=0.500;AN=2;BaseQRankSum=-0.314;ClippingRankSum=0.000;DP=88;ExcessHet=3.0103;FS=12.732;MLEAC=1;MLEAF=0.500;MQ=42.00;MQRankSum=0.000;QD=16.11;ReadPosRankSum=1.409;SOR=0.931	GT:AD:DP:GQ:PL	0/1:48,40:88:99:1446,0,1749
chrV	73659	.	G	A	1875.77	PASS	AC=1;AF=0.500;AN=2;BaseQRankSum=0.151;ClippingRankSum=0.000;DP=88;ExcessHet=3.0103;FS=4.113;MLEAC=1;MLEAF=0.500;MQ=42.00;MQRankSum=0.000;QD=21.56;ReadPosRankSum=0.209;SOR=0.749	GT:AD:DP:GQ:PL	0/1:36,51:87:99:1904,0,1278
chrV	73963	.	G	A	1860.77	PASS	AC=1;AF=0.500;AN=2;BaseQRankSum=0.103;ClippingRankSum=0.000;DP=107;ExcessHet=3.0103;FS=0.000;MLEAC=1;MLEAF=0.500;MQ=41.86;MQRankSum=-1.010;QD=17.39;ReadPosRankSum=0.034;SOR=0.673	GT:AD:DP:GQ:PL	0/1:55,52:107:99:1889,0,2034
chrV	75046	.	G	A	2118.77	PASS	AC=1;AF=0.500;AN=2;BaseQRankSum=1.276;ClippingRankSum=0.000;DP=108;ExcessHet=3.0103;FS=0.000;MLEAC=1;MLEAF=0.500;MQ=42.00;MQRankSum=0.000;QD=19.62;ReadPosRankSum=-0.770;SOR=0.658	GT:AD:DP:GQ:PL	0/1:51,57:108:99:2147,0,1844
chrV	75210	.	G	A	1643.77	PASS	AC=1;AF=0.500;AN=2;BaseQRankSum=1.092;ClippingRankSum=0.000;DP=92;ExcessHet=3.0103;FS=1.699;MLEAC=1;MLEAF=0.500;MQ=41.82;MQRankSum=0.031;QD=17.87;ReadPosRankSum=0.650;SOR=0.473	GT:AD:DP:GQ:PL	0/1:46,46:92:99:1672,0,1700
chrV	75370	.	G	A	1975.77	PASS	AC=1;AF=0.500;AN=2;BaseQRankSum=-0.089;ClippingRankSum=0.000;DP=90;ExcessHet=3.0103;FS=1.734;MLEAC=1;MLEAF=0.500;MQ=42.00;MQRankSum=0.000;QD=21.95;ReadPosRankSum=0.212;SOR=0.919	GT:AD:DP:GQ:PL	0/1:37,53:90:99:2004,0,1322
chrV	76217	.	G	A	1389.77	PASS	AC=1;AF=0.500;AN=2;BaseQRankSum=-0.035;ClippingRankSum=0.000;DP=78;ExcessHet=3.0103;FS=5.747;MLEAC=1;MLEAF=0.500;MQ=42.00;MQRankSum=0.000;QD=17.82;ReadPosRankSum=-0.527;SOR=1.124	GT:AD:DP:GQ:PL	0/1:40,38:78:99:1418,0,1488
chrV	76733	.	G	A	1944.77	PASS	AC=1;AF=0.500;AN=2;BaseQRankSum=1.008;ClippingRankSum=0.000;DP=88;ExcessHet=3.0103;FS=0.000;MLEAC=1;MLEAF=0.500;MQ=41.98;MQRankSum=1.170;QD=22.10;ReadPosRankSum=-1.174;SOR=0.749	GT:AD:DP:GQ:PL	0/1:38,50:88:99:1973,0,2929
chrV	76735	.	G	A	1944.77	PASS	AC=1;AF=0.500;AN=2;BaseQRankSum=1.440;ClippingRankSum=0.000;DP=85;ExcessHet=3.0103;FS=0.000;MLEAC=1;MLEAF=0.500;MQ=41.98;MQRankSum=1.163;QD=22.88;ReadPosRankSum=-1.162;SOR=0.699	GT:AD:DP:GQ:PL	0/1:37,48:85:99:1973,0,2929
chrV	77581	.	G	A	1418.77	PASS	AC=1;AF=0.500;AN=2;BaseQRankSum=-0.991;ClippingRankSum=0.000;DP=83;ExcessHet=3.0103;FS=0.824;MLEAC=1;MLEAF=0.500;MQ=42.00;MQRankSum=0.000;QD=17.09;ReadPosRankSum=-1.294;SOR=0.664	GT:AD:DP:GQ:PL	0/1:44,39:83:99:1447,0,1676
chrV	77814	.	G	A	1501.77	PASS	AC=1;AF=0.500;AN=2;BaseQRankSum=1.307;ClippingRankSum=0.000;DP=81;ExcessHet=3.0103;FS=1.814;MLEAC=1;MLEAF=0.500;MQ=42.00;MQRankSum=0.000;QD=18.54;ReadPosRankSum=0.969;SOR=0.954	GT:AD:DP:GQ:PL	0/1:40,41:81:99:1530,0,1485
chrV	79273	.	G	A	1981.77	PASS	AC=1;AF=0.500;AN=2;BaseQRankSum=-0.643;ClippingRankSum=0.000;DP=93;ExcessHet=3.0103;FS=6.867;MLEAC=1;MLEAF=0.500;MQ=41.98;MQRankSum=-0.847;QD=21.31;ReadPosRankSum=-0.228;SOR=1.378	GT:AD:DP:GQ:PL	0/1:40,53:93:99:2010,0,1431
chrV	79468	.	G	A	1759.77	PASS	AC=1;AF=0.500;AN=2;BaseQRankSum=1.994;ClippingRankSum=0.000;DP=93;ExcessHet=3.0103;FS=0.000;MLEAC=1;MLEAF=0.500;MQ=42.00;MQRankSum=0.000;QD=18.92;ReadPosRankSum=0.131;SOR=0.721	GT:AD:DP:GQ:PL	0/1:45,48:93:99:1788,0,1616
chrV	80237	.	G	A	1188.77	PASS	AC=1;AF=0.500;AN=2;BaseQRankSum=-2.095;ClippingRankSum=0.000;DP=78;ExcessHet=3.0103;FS=4.411;MLEAC=1;MLEAF=0.500;MQ=41.82;MQRankSum=-1.083;QD=15.24;ReadPosRankSum=-0.966;SOR=0.444	GT:AD:DP:GQ:PL	0/1:43,35:78:99:1217,0,1656
chrV	80463	.	G	A	2127.77	PASS	AC=1;AF=0.500;AN=2;BaseQRankSum=-0.659;ClippingRankSum=0.000;DP=107;ExcessHet=3.0103;FS=0.000;MLEAC=1;MLEAF=0.500;MQ=42.00;MQRankSum=0.000;QD=19.89;ReadPosRankSum=0.156;SOR=0.728	GT:AD:DP:GQ:PL	0/1:50,57:107:99:2156,0,1850
chrV	83590	.	G	A	1576.77	PASS	AC=1;AF=0.500;AN=2;BaseQRankSum=-0.333;ClippingRankSum=0.000;DP=93;ExcessHet=3.0103;FS=3.882;MLEAC=1;MLEAF=0.500;MQ=42.00;MQRankSum=0.000;QD=16.95;ReadPosRankSum=-1.047;SOR=0.815	GT:AD:DP:GQ:PL	0/1:48,45:93:99:1605,0,1780
chrV	84241	.	G	A	1593.77	PASS	AC=1;AF=0.500;AN=2;BaseQRankSum=-4.807;ClippingRankSum=0.000;DP=93;ExcessHet=3.0103;FS=0.776;MLEAC=1;MLEAF=0.500;MQ=41.85;MQRankSum=-1.011;QD=17.14;ReadPosRankSum=0.394;SOR=0.829	GT:AD:DP:GQ:PL	0/1:48,45:93:99:1622,0,1841
chrV	88080	.	G	A	2234.77	PASS	AC=1;AF=0.500;AN=2;BaseQRankSum=-0.265;ClippingRankSum=0.000;DP=112;ExcessHet=3.0103;FS=0.707;MLEAC=1;MLEAF=0.500;MQ=42.00;MQRankSum=0.000;QD=19.95;ReadPosRankSum=-1.269;SOR=0.831	GT:AD:DP:GQ:PL	0/1:52,60:112:99:2263,0,1928
chrV	88999	.	G	A	1822.77	PASS	AC=1;AF=0.500;AN=2;BaseQRankSum=-1.387;ClippingRankSum=0.000;DP=89;ExcessHet=3.0103;FS=2.771;MLEAC=1;MLEAF=0.500;MQ=42.00;MQRankSum=0.000;QD=20.48;ReadPosRankSum=-1.137;SOR=1.007	GT:AD:DP:GQ:PL	0/1:40,49:89:99:1851,0,1486
chrV	89680	.	G	A	1689.77	PASS	AC=1;AF=0.500;AN=2;BaseQRankSum=1.522;ClippingRankSum=0.000;DP=103;ExcessHet=3.0103;FS=0.780;MLEAC=1;MLEAF=0.500;MQ=42.00;MQRankSum=0.000;QD=16.41;ReadPosRankSum=0.559;SOR=0.548	GT:AD:DP:GQ:PL	0/1:57,46:103:99:1718,0,2131
chrV	95776	.	G	A	1885.77	PASS	AC=1;AF=0.500;AN=2;BaseQRankSum=1.291;ClippingRankSum=0.000;DP=103;ExcessHet=3.0103;FS=3.657;MLEAC=1;MLEAF=0.500;MQ=42.00;MQRankSum=0.000;QD=18.31;ReadPosRankSum=1.157;SOR=0.412	GT:AD:DP:GQ:PL	0/1:52,51:103:99:1914,0,1929
chrV	96535	.	G	A	1493.77	PASS	AC=1;AF=0.500;AN=2;BaseQRankSum=1.188;ClippingRankSum=0.000;DP=95;ExcessHet=3.0103;FS=0.772;MLEAC=1;MLEAF=0.500;MQ=42.00;MQRankSum=0.000;QD=15.72;ReadPosRankSum=0.013;SOR=0.675	GT:AD:DP:GQ:PL	0/1:54,41:95:99:1522,0,2057
chrV	118859	.	C	T	1392.77	PASS	AC=1;AF=0.500;AN=2;BaseQRankSum=-1.148;ClippingRankSum=0.000;DP=72;ExcessHet=3.0103;FS=3.195;MLEAC=1;MLEAF=0.500;MQ=41.97;MQRankSum=-0.918;QD=19.34;ReadPosRankSum=-1.460;SOR=0.758	GT:AD:DP:GQ:PL	0/1:34,38:72:99:1421,0,1278
chrV	322774	.	C	T	1826.77	PASS	AC=1;AF=0.500;AN=2;BaseQRankSum=0.192;ClippingRankSum=0.000;DP=100;ExcessHet=3.0103;FS=0.000;MLEAC=1;MLEAF=0.500;MQ=41.68;MQRankSum=0.010;QD=18.27;ReadPosRankSum=0.482;SOR=0.616	GT:AD:DP:GQ:PL	0/1:50,50:100:99:1855,0,1866
chrV	343620	.	G	A	2015.77	PASS	AC=1;AF=0.500;AN=2;BaseQRankSum=-0.395;ClippingRankSum=0.000;DP=92;ExcessHet=3.0103;FS=0.000;MLEAC=1;MLEAF=0.500;MQ=41.85;MQRankSum=-0.817;QD=21.91;ReadPosRankSum=-1.590;SOR=0.767	GT:AD:DP:GQ:PL	0/1:38,54:92:99:2044,0,1386
chrVI	59979	.	G	A	2075.77	PASS	AC=1;AF=0.500;AN=2;BaseQRankSum=0.842;ClippingRankSum=0.000;DP=107;ExcessHet=3.0103;FS=0.723;MLEAC=1;MLEAF=0.500;MQ=41.87;MQRankSum=1.086;QD=19.40;ReadPosRankSum=-0.074;SOR=0.580	GT:AD:DP:GQ:PL	0/1:50,57:107:99:2104,0,1754
chrVII	182794	.	G	A	2004.77	PASS	AC=1;AF=0.500;AN=2;BaseQRankSum=-0.231;ClippingRankSum=0.000;DP=111;ExcessHet=3.0103;FS=0.705;MLEAC=1;MLEAF=0.500;MQ=42.00;MQRankSum=0.000;QD=18.06;ReadPosRankSum=1.306;SOR=0.804	GT:AD:DP:GQ:PL	0/1:56,55:111:99:2033,0,2052
chrVII	216719	.	G	A	2094.77	PASS	AC=1;AF=0.500;AN=2;BaseQRankSum=-2.243;ClippingRankSum=0.000;DP=100;ExcessHet=3.0103;FS=0.000;MLEAC=1;MLEAF=0.500;MQ=42.00;MQRankSum=0.000;QD=20.95;ReadPosRankSum=0.621;SOR=0.709	GT:AD:DP:GQ:PL	0/1:44,56:100:99:2123,0,1639
chrVII	379931	.	C	T	1111.77	PASS	AC=1;AF=0.500;AN=2;BaseQRankSum=-0.621;ClippingRankSum=0.000;DP=94;ExcessHet=3.0103;FS=8.632;MLEAC=1;MLEAF=0.500;MQ=41.69;MQRankSum=1.086;QD=11.83;ReadPosRankSum=-1.368;SOR=1.147	GT:AD:DP:GQ:PL	0/1:60,34:94:99:1140,0,2198
chrVII	448481	.	C	T	806.77	PASS	AC=1;AF=0.500;AN=2;BaseQRankSum=0.006;ClippingRankSum=0.000;DP=86;ExcessHet=3.0103;FS=4.487;MLEAC=1;MLEAF=0.500;MQ=42.00;MQRankSum=0.000;QD=10.21;ReadPosRankSum=-0.157;SOR=0.311	GT:AD:DP:GQ:PL	0/1:42,37:79:99:835,0,1534
chrVII	579451	.	C	T	1357.77	PASS	AC=1;AF=0.500;AN=2;BaseQRankSum=-0.297;ClippingRankSum=0.000;DP=81;ExcessHet=3.0103;FS=13.387;MLEAC=1;MLEAF=0.500;MQ=41.98;MQRankSum=-1.066;QD=16.76;ReadPosRankSum=-0.650;SOR=1.775	GT:AD:DP:GQ:PL	0/1:44,37:81:99:1386,0,1651
chrVII	631021	.	G	A	1742.77	PASS	AC=1;AF=0.500;AN=2;BaseQRankSum=2.770;ClippingRankSum=0.000;DP=100;ExcessHet=3.0103;FS=7.960;MLEAC=1;MLEAF=0.500;MQ=42.00;MQRankSum=0.000;QD=17.43;ReadPosRankSum=0.246;SOR=0.668	GT:AD:DP:GQ:PL	0/1:53,47:100:99:1771,0,1942
chrVII	904896	.	G	A	1748.77	PASS	AC=1;AF=0.500;AN=2;BaseQRankSum=0.911;ClippingRankSum=0.000;DP=80;ExcessHet=3.0103;FS=0.852;MLEAC=1;MLEAF=0.500;MQ=42.00;MQRankSum=0.000;QD=21.86;ReadPosRankSum=1.087;SOR=0.843	GT:AD:DP:GQ:PL	0/1:34,46:80:99:1777,0,1216
chrVII	1058886	.	C	T	1596.77	PASS	AC=1;AF=0.500;AN=2;BaseQRankSum=0.798;ClippingRankSum=0.000;DP=78;ExcessHet=3.0103;FS=1.881;MLEAC=1;MLEAF=0.500;MQ=41.97;MQRankSum=-0.876;QD=20.47;ReadPosRankSum=2.232;SOR=0.965	GT:AD:DP:GQ:PL	0/1:35,43:78:99:1625,0,1224
chrVIII	63945	.	G	A	1108.77	PASS	AC=1;AF=0.500;AN=2;BaseQRankSum=1.069;ClippingRankSum=0.000;DP=90;ExcessHet=3.0103;FS=2.904;MLEAC=1;MLEAF=0.500;MQ=42.12;MQRankSum=1.306;QD=12.32;ReadPosRankSum=-0.504;SOR=0.404	GT:AD:DP:GQ:PL	0/1:56,34:90:99:1137,0,1901
chrVIII	99258	.	C	T	1610.77	PASS	AC=1;AF=0.500;AN=2;BaseQRankSum=-0.070;ClippingRankSum=0.000;DP=88;ExcessHet=3.0103;FS=13.439;MLEAC=1;MLEAF=0.500;MQ=42.00;MQRankSum=0.000;QD=18.30;ReadPosRankSum=1.635;SOR=0.138	GT:AD:DP:GQ:PL	0/1:44,44:88:99:1639,0,1615
chrVIII	112444	.	G	A	1717.77	PASS	AC=1;AF=0.500;AN=2;BaseQRankSum=-0.406;ClippingRankSum=0.000;DP=103;ExcessHet=3.0103;FS=0.741;MLEAC=1;MLEAF=0.500;MQ=42.00;MQRankSum=0.000;QD=16.68;ReadPosRankSum=-0.084;SOR=0.838	GT:AD:DP:GQ:PL	0/1:55,48:103:99:1746,0,2058
chrVIII	512691	.	C	T	1603.77	PASS	AC=1;AF=0.500;AN=2;BaseQRankSum=0.459;ClippingRankSum=0.000;DP=84;ExcessHet=3.0103;FS=4.163;MLEAC=1;MLEAF=0.500;MQ=41.82;MQRankSum=-0.930;QD=19.09;ReadPosRankSum=0.419;SOR=0.372	GT:AD:DP:GQ:PL	0/1:40,44:84:99:1632,0,1490
chrIX	99182	.	C	T	2179.77	PASS	AC=1;AF=0.500;AN=2;BaseQRankSum=0.132;ClippingRankSum=0.000;DP=106;ExcessHet=3.0103;FS=0.000;MLEAC=1;MLEAF=0.500;MQ=41.86;MQRankSum=-0.840;QD=20.56;ReadPosRankSum=-0.646;SOR=0.703	GT:AD:DP:GQ:PL	0/1:45,61:106:99:2208,0,1561
chrIX	398437	.	G	A	2007.77	PASS	AC=1;AF=0.500;AN=2;BaseQRankSum=0.211;ClippingRankSum=0.000;DP=93;ExcessHet=3.0103;FS=2.781;MLEAC=1;MLEAF=0.500;MQ=41.84;MQRankSum=-0.828;QD=21.59;ReadPosRankSum=0.055;SOR=1.053	GT:AD:DP:GQ:PL	0/1:39,54:93:99:2036,0,1351
chrX	42459	.	G	A	1778.77	PASS	AC=1;AF=0.500;AN=2;BaseQRankSum=0.195;ClippingRankSum=0.000;DP=99;ExcessHet=3.0103;FS=5.033;MLEAC=1;MLEAF=0.500;MQ=41.71;MQRankSum=-1.422;QD=17.97;ReadPosRankSum=-0.333;SOR=0.352	GT:AD:DP:GQ:PL	0/1:50,49:99:99:1807,0,1844
chrX	103409	.	C	T	1877.77	PASS	AC=1;AF=0.500;AN=2;BaseQRankSum=-0.192;ClippingRankSum=0.000;DP=105;ExcessHet=3.0103;FS=1.582;MLEAC=1;MLEAF=0.500;MQ=41.85;MQRankSum=1.394;QD=17.88;ReadPosRankSum=0.290;SOR=0.913	GT:AD:DP:GQ:PL	0/1:54,51:105:99:1906,0,2015
chrX	123114	.	C	T	1406.77	PASS	AC=1;AF=0.500;AN=2;BaseQRankSum=-0.400;ClippingRankSum=0.000;DP=78;ExcessHet=3.0103;FS=1.940;MLEAC=1;MLEAF=0.500;MQ=42.00;MQRankSum=0.000;QD=18.04;ReadPosRankSum=-0.833;SOR=1.053	GT:AD:DP:GQ:PL	0/1:39,39:78:99:1435,0,1448
chrX	140124	.	G	A	1928.77	PASS	AC=1;AF=0.500;AN=2;BaseQRankSum=0.531;ClippingRankSum=0.000;DP=108;ExcessHet=3.0103;FS=2.480;MLEAC=1;MLEAF=0.500;MQ=41.98;MQRankSum=1.000;QD=17.86;ReadPosRankSum=0.199;SOR=0.949	GT:AD:DP:GQ:PL	0/1:55,53:108:99:1957,0,2024
chrX	173067	.	G	A	1802.77	PASS	AC=1;AF=0.500;AN=2;BaseQRankSum=1.169;ClippingRankSum=0.000;DP=102;ExcessHet=3.0103;FS=0.000;MLEAC=1;MLEAF=0.500;MQ=41.86;MQRankSum=0.962;QD=17.67;ReadPosRankSum=-0.969;SOR=0.640	GT:AD:DP:GQ:PL	0/1:54,48:102:99:1831,0,2158
chrX	173086	.	C	T	1651.77	PASS	AC=1;AF=0.500;AN=2;BaseQRankSum=-0.013;ClippingRankSum=0.000;DP=97;ExcessHet=3.0103;FS=0.000;MLEAC=1;MLEAF=0.500;MQ=41.85;MQRankSum=0.913;QD=17.03;ReadPosRankSum=1.907;SOR=0.739	GT:AD:DP:GQ:PL	0/1:54,43:97:99:1680,0,2167
chrX	337490	.	G	A	1452.77	PASS	AC=1;AF=0.500;AN=2;BaseQRankSum=-0.926;ClippingRankSum=0.000;DP=91;ExcessHet=3.0103;FS=6.958;MLEAC=1;MLEAF=0.500;MQ=41.84;MQRankSum=-1.082;QD=15.96;ReadPosRankSum=-0.993;SOR=0.357	GT:AD:DP:GQ:PL	0/1:50,41:91:99:1481,0,1880
chrX	408306	.	G	A	1287.77	PASS	AC=1;AF=0.500;AN=2;BaseQRankSum=-1.477;ClippingRankSum=0.000;DP=92;ExcessHet=3.0103;FS=5.380;MLEAC=1;MLEAF=0.500;MQ=42.00;MQRankSum=0.000;QD=14.00;ReadPosRankSum=-0.717;SOR=0.909	GT:AD:DP:GQ:PL	0/1:54,38:92:99:1316,0,2047
chrX	436436	.	G	A	1726.77	PASS	AC=1;AF=0.500;AN=2;BaseQRankSum=2.554;ClippingRankSum=0.000;DP=99;ExcessHet=3.0103;FS=5.029;MLEAC=1;MLEAF=0.500;MQ=42.00;MQRankSum=0.000;QD=17.44;ReadPosRankSum=-0.081;SOR=1.087	GT:AD:DP:GQ:PL	0/1:52,47:99:99:1755,0,1904
chrX	490136	.	C	T	1658.77	PASS	AC=1;AF=0.500;AN=2;BaseQRankSum=-0.359;ClippingRankSum=0.000;DP=94;ExcessHet=3.0103;FS=3.788;MLEAC=1;MLEAF=0.500;MQ=41.84;MQRankSum=1.000;QD=17.65;ReadPosRankSum=-0.215;SOR=0.918	GT:AD:DP:GQ:PL	0/1:48,46:94:99:1687,0,1766
chrX	573862	.	C	T	1638.77	PASS	AC=1;AF=0.500;AN=2;BaseQRankSum=2.324;ClippingRankSum=0.000;DP=101;ExcessHet=3.0103;FS=0.000;MLEAC=1;MLEAF=0.500;MQ=42.00;MQRankSum=0.000;QD=16.23;ReadPosRankSum=0.194;SOR=0.631	GT:AD:DP:GQ:PL	0/1:56,45:101:99:1667,0,2093
chrX	612322	.	C	T	1880.77	PASS	AC=1;AF=0.500;AN=2;BaseQRankSum=-0.534;ClippingRankSum=0.000;DP=102;ExcessHet=3.0103;FS=3.695;MLEAC=1;MLEAF=0.500;MQ=42.00;MQRankSum=0.000;QD=18.44;ReadPosRankSum=-0.193;SOR=0.459	GT:AD:DP:GQ:PL	0/1:51,51:102:99:1909,0,1926
chrX	709772	.	C	T	1636.77	PASS	AC=1;AF=0.500;AN=2;BaseQRankSum=0.922;ClippingRankSum=0.000;DP=80;ExcessHet=3.0103;FS=4.307;MLEAC=1;MLEAF=0.500;MQ=41.82;MQRankSum=1.131;QD=20.46;ReadPosRankSum=-0.451;SOR=0.354	GT:AD:DP:GQ:PL	0/1:36,44:80:99:1665,0,1269
chrXI	43420	.	G	A	1794.77	PASS	AC=1;AF=0.500;AN=2;BaseQRankSum=1.100;ClippingRankSum=0.000;DP=90;ExcessHet=3.0103;FS=0.799;MLEAC=1;MLEAF=0.500;MQ=42.00;MQRankSum=0.000;QD=19.94;ReadPosRankSum=0.273;SOR=0.843	GT:AD:DP:GQ:PL	0/1:42,48:90:99:1823,0,1545
chrXII	55413	.	C	T	1667.77	PASS	AC=1;AF=0.500;AN=2;BaseQRankSum=0.901;ClippingRankSum=0.000;DP=88;ExcessHet=3.0103;FS=4.094;MLEAC=1;MLEAF=0.500;MQ=42.00;MQRankSum=0.000;QD=18.95;ReadPosRankSum=1.333;SOR=1.216	GT:AD:DP:GQ:PL	0/1:43,45:88:99:1696,0,1552
chrXII	97578	.	C	T	1972.77	PASS	AC=1;AF=0.500;AN=2;BaseQRankSum=0.103;ClippingRankSum=0.000;DP=101;ExcessHet=3.0103;FS=0.761;MLEAC=1;MLEAF=0.500;MQ=41.85;MQRankSum=0.000;QD=20.13;ReadPosRankSum=-2.404;SOR=0.813	GT:AD:DP:GQ:PL	0/1:44,54:98:99:2001,0,1620
chrXII	204945	.	C	T	1673.77	PASS	AC=1;AF=0.500;AN=2;BaseQRankSum=-2.242;ClippingRankSum=0.000;DP=96;ExcessHet=3.0103;FS=0.000;MLEAC=1;MLEAF=0.500;MQ=41.85;MQRankSum=-1.000;QD=17.44;ReadPosRankSum=-1.737;SOR=0.622	GT:AD:DP:GQ:PL	0/1:49,47:96:99:1702,0,1871
chrXII	295320	.	C	T	1352.77	PASS	AC=1;AF=0.500;AN=2;BaseQRankSum=-1.170;ClippingRankSum=0.000;DP=87;ExcessHet=3.0103;FS=4.080;MLEAC=1;MLEAF=0.500;MQ=42.00;MQRankSum=0.000;QD=15.55;ReadPosRankSum=0.196;SOR=0.774	GT:AD:DP:GQ:PL	0/1:49,38:87:99:1381,0,1887
chrXII	366270	.	G	A	1691.77	PASS	AC=1;AF=0.500;AN=2;BaseQRankSum=-0.473;ClippingRankSum=0.000;DP=105;ExcessHet=3.0103;FS=2.585;MLEAC=1;MLEAF=0.500;MQ=41.87;MQRankSum=-1.092;QD=16.11;ReadPosRankSum=-0.444;SOR=0.459	GT:AD:DP:GQ:PL	0/1:58,47:105:99:1720,0,2217
chrXII	631677	.	C	T	956.77	PASS	AC=1;AF=0.500;AN=2;BaseQRankSum=1.688;ClippingRankSum=0.000;DP=88;ExcessHet=3.0103;FS=0.000;MLEAC=1;MLEAF=0.500;MQ=42.00;MQRankSum=0.000;QD=10.87;ReadPosRankSum=-1.020;SOR=0.793	GT:AD:DP:GQ:PL	0/1:59,29:88:99:985,0,2290
chrXII	645211	.	C	T	1157.77	PASS	AC=1;AF=0.500;AN=2;BaseQRankSum=0.895;ClippingRankSum=0.000;DP=79;ExcessHet=3.0103;FS=9.920;MLEAC=1;MLEAF=0.500;MQ=41.70;MQRankSum=-0.728;QD=14.66;ReadPosRankSum=-1.021;SOR=0.185	GT:AD:DP:GQ:PL	0/1:43,36:79:99:1186,0,1374
chrXII	730565	.	G	A	2204.77	PASS	AC=1;AF=0.500;AN=2;BaseQRankSum=-0.377;ClippingRankSum=0.000;DP=88;ExcessHet=3.0103;FS=1.852;MLEAC=1;MLEAF=0.500;MQ=41.98;MQRankSum=1.414;QD=25.05;ReadPosRankSum=1.948;SOR=0.477	GT:AD:DP:GQ:PL	0/1:30,58:88:99:2233,0,1036
chrXIII	13288	.	G	A	1589.77	PASS	AC=1;AF=0.500;AN=2;BaseQRankSum=-0.606;ClippingRankSum=0.000;DP=80;ExcessHet=3.0103;FS=0.000;MLEAC=1;MLEAF=0.500;MQ=41.79;MQRankSum=1.552;QD=19.87;ReadPosRankSum=-1.660;SOR=0.616	GT:AD:DP:GQ:PL	0/1:37,43:80:99:1618,0,1358
chrXIII	106965	.	G	A	1244.77	PASS	AC=1;AF=0.500;AN=2;BaseQRankSum=0.221;ClippingRankSum=0.000;DP=82;ExcessHet=3.0103;FS=0.000;MLEAC=1;MLEAF=0.500;MQ=41.83;MQRankSum=0.888;QD=15.18;ReadPosRankSum=0.137;SOR=0.652	GT:AD:DP:GQ:PL	0/1:47,35:82:99:1273,0,1749
chrXIII	108436	.	G	A	2250.77	PASS	AC=1;AF=0.500;AN=2;BaseQRankSum=-0.219;ClippingRankSum=0.000;DP=104;ExcessHet=3.0103;FS=2.592;MLEAC=1;MLEAF=0.500;MQ=41.96;MQRankSum=-1.227;QD=21.64;ReadPosRankSum=0.873;SOR=0.445	GT:AD:DP:GQ:PL	0/1:45,59:104:99:2279,0,1623
chrXIII	674303	.	G	A	2297.77	PASS	AC=1;AF=0.500;AN=2;BaseQRankSum=1.423;ClippingRankSum=0.000;DP=101;ExcessHet=3.0103;FS=3.817;MLEAC=1;MLEAF=0.500;MQ=42.00;MQRankSum=0.000;QD=22.75;ReadPosRankSum=0.323;SOR=0.957	GT:AD:DP:GQ:PL	0/1:40,61:101:99:2326,0,1417
chrXIV	60092	.	G	A	1797.77	PASS	AC=1;AF=0.500;AN=2;BaseQRankSum=3.268;ClippingRankSum=0.000;DP=82;ExcessHet=3.0103;FS=7.506;MLEAC=1;MLEAF=0.500;MQ=42.00;MQRankSum=0.000;QD=21.92;ReadPosRankSum=0.587;SOR=0.321	GT:AD:DP:GQ:PL	0/1:35,47:82:99:1826,0,1237
chrXIV	89035	.	C	T	2395.77	PASS	AC=1;AF=0.500;AN=2;BaseQRankSum=0.732;ClippingRankSum=0.000;DP=108;ExcessHet=3.0103;FS=4.835;MLEAC=1;MLEAF=0.500;MQ=41.85;MQRankSum=0.268;QD=22.18;ReadPosRankSum=-0.914;SOR=0.847	GT:AD:DP:GQ:PL	0/1:44,64:108:99:2424,0,1600
chrXIV	145954	.	G	A	1688.77	PASS	AC=1;AF=0.500;AN=2;BaseQRankSum=0.704;ClippingRankSum=0.000;DP=91;ExcessHet=3.0103;FS=0.783;MLEAC=1;MLEAF=0.500;MQ=42.00;MQRankSum=0.000;QD=18.56;ReadPosRankSum=-0.522;SOR=0.742	GT:AD:DP:GQ:PL	0/1:45,46:91:99:1717,0,1694
chrXIV	217145	.	C	T	1850.77	PASS	AC=1;AF=0.500;AN=2;BaseQRankSum=-0.163;ClippingRankSum=0.000;DP=105;ExcessHet=3.0103;FS=17.468;MLEAC=1;MLEAF=0.500;MQ=41.73;MQRankSum=0.000;QD=17.63;ReadPosRankSum=-0.793;SOR=1.692	GT:AD:DP:GQ:PL	0/1:53,52:105:99:1879,0,1827
chrXIV	369408	.	G	A	1655.77	PASS	AC=1;AF=0.500;AN=2;BaseQRankSum=-0.174;ClippingRankSum=0.000;DP=99;ExcessHet=3.0103;FS=0.758;MLEAC=1;MLEAF=0.500;MQ=41.85;MQRankSum=-1.053;QD=16.72;ReadPosRankSum=0.654;SOR=0.790	GT:AD:DP:GQ:PL	0/1:53,46:99:99:1684,0,1977
chrXIV	407922	.	G	A	1313.77	PASS	AC=1;AF=0.500;AN=2;BaseQRankSum=0.166;ClippingRankSum=0.000;DP=77;ExcessHet=3.0103;FS=4.371;MLEAC=1;MLEAF=0.500;MQ=42.00;MQRankSum=0.000;QD=17.06;ReadPosRankSum=-0.319;SOR=0.356	GT:AD:DP:GQ:PL	0/1:41,36:77:99:1342,0,1531
chrXIV	478242	.	G	A	1618.77	PASS	AC=1;AF=0.500;AN=2;BaseQRankSum=1.559;ClippingRankSum=0.000;DP=84;ExcessHet=3.0103;FS=4.075;MLEAC=1;MLEAF=0.500;MQ=41.98;MQRankSum=-0.953;QD=19.27;ReadPosRankSum=-2.173;SOR=0.477	GT:AD:DP:GQ:PL	0/1:41,43:84:99:1647,0,1546
chrXIV	499571	.	C	T	1573.77	PASS	AC=1;AF=0.500;AN=2;BaseQRankSum=0.992;ClippingRankSum=0.000;DP=101;ExcessHet=3.0103;FS=4.961;MLEAC=1;MLEAF=0.500;MQ=41.98;MQRankSum=-1.096;QD=15.58;ReadPosRankSum=-0.137;SOR=1.182	GT:AD:DP:GQ:PL	0/1:56,45:101:99:1602,0,2055
chrXIV	511202	.	G	A	2059.77	PASS	AC=1;AF=0.500;AN=2;BaseQRankSum=0.605;ClippingRankSum=0.000;DP=108;ExcessHet=3.0103;FS=0.000;MLEAC=1;MLEAF=0.500;MQ=41.87;MQRankSum=-0.945;QD=19.07;ReadPosRankSum=1.154;SOR=0.765	GT:AD:DP:GQ:PL	0/1:52,56:108:99:2088,0,1882
chrXIV	716033	.	C	T	2357.77	PASS	AC=1;AF=0.500;AN=2;BaseQRankSum=-0.440;ClippingRankSum=0.000;DP=107;ExcessHet=3.0103;FS=9.386;MLEAC=1;MLEAF=0.500;MQ=41.72;MQRankSum=1.714;QD=22.04;ReadPosRankSum=0.385;SOR=1.183	GT:AD:DP:GQ:PL	0/1:44,63:107:99:2386,0,1536
chrXIV	716056	.	C	T	1323.77	PASS	AC=1;AF=0.500;AN=2;BaseQRankSum=0.012;ClippingRankSum=0.000;DP=102;ExcessHet=3.0103;FS=18.544;MLEAC=1;MLEAF=0.500;MQ=41.71;MQRankSum=-1.792;QD=12.98;ReadPosRankSum=0.740;SOR=0.813	GT:AD:DP:GQ:PL	0/1:63,39:102:99:1352,0,2535
chrXIV	716058	.	C	T	2311.77	PASS	AC=1;AF=0.500;AN=2;BaseQRankSum=1.988;ClippingRankSum=0.000;DP=101;ExcessHet=3.0103;FS=18.475;MLEAC=1;MLEAF=0.500;MQ=41.71;MQRankSum=1.845;QD=22.89;ReadPosRankSum=-0.934;SOR=1.329	GT:AD:DP:GQ:PL	0/1:38,63:101:99:2340,0,1443
chrXIV	755909	.	C	T	1591.77	PASS	AC=1;AF=0.500;AN=2;BaseQRankSum=-1.046;ClippingRankSum=0.000;DP=80;ExcessHet=3.0103;FS=2.999;MLEAC=1;MLEAF=0.500;MQ=42.00;MQRankSum=0.000;QD=19.90;ReadPosRankSum=-1.341;SOR=0.832	GT:AD:DP:GQ:PL	0/1:37,43:80:99:1620,0,1384
chrXV	133514	.	C	T	1607.77	PASS	AC=1;AF=0.500;AN=2;BaseQRankSum=0.374;ClippingRankSum=0.000;DP=86;ExcessHet=3.0103;FS=4.030;MLEAC=1;MLEAF=0.500;MQ=41.67;MQRankSum=-1.373;QD=18.69;ReadPosRankSum=1.097;SOR=0.392	GT:AD:DP:GQ:PL	0/1:42,44:86:99:1636,0,1575
chrXV	253647	.	G	A	1902.77	PASS	AC=1;AF=0.500;AN=2;BaseQRankSum=2.669;ClippingRankSum=0.000;DP=101;ExcessHet=3.0103;FS=2.576;MLEAC=1;MLEAF=0.500;MQ=42.00;MQRankSum=0.000;QD=18.84;ReadPosRankSum=0.489;SOR=0.840	GT:AD:DP:GQ:PL	0/1:50,51:101:99:1931,0,1797
chrXV	282195	.	C	T	1097.77	PASS	AC=1;AF=0.500;AN=2;BaseQRankSum=-1.571;ClippingRankSum=0.000;DP=69;ExcessHet=3.0103;FS=3.260;MLEAC=1;MLEAF=0.500;MQ=41.79;MQRankSum=0.986;QD=15.91;ReadPosRankSum=-0.759;SOR=0.951	GT:AD:DP:GQ:PL	0/1:36,33:69:99:1126,0,1331
chrXV	293623	.	C	T	2000.77	PASS	AC=1;AF=0.500;AN=2;BaseQRankSum=0.677;ClippingRankSum=0.000;DP=101;ExcessHet=3.0103;FS=0.000;MLEAC=1;MLEAF=0.500;MQ=41.57;MQRankSum=0.729;QD=19.81;ReadPosRankSum=-0.887;SOR=0.759	GT:AD:DP:GQ:PL	0/1:47,54:101:99:2029,0,1721
chrXV	302819	.	C	T	2151.77	PASS	AC=1;AF=0.500;AN=2;BaseQRankSum=-1.231;ClippingRankSum=0.000;DP=100;ExcessHet=3.0103;FS=9.663;MLEAC=1;MLEAF=0.500;MQ=41.84;MQRankSum=-1.170;QD=21.52;ReadPosRankSum=-0.012;SOR=0.700	GT:AD:DP:GQ:PL	0/1:41,59:100:99:2180,0,1465
chrXV	325206	.	G	A	2052.77	PASS	AC=1;AF=0.500;AN=2;BaseQRankSum=-1.265;ClippingRankSum=0.000;DP=91;ExcessHet=3.0103;FS=2.857;MLEAC=1;MLEAF=0.500;MQ=42.00;MQRankSum=0.000;QD=22.56;ReadPosRankSum=-1.500;SOR=0.971	GT:AD:DP:GQ:PL	0/1:35,56:91:99:2081,0,1221
chrXV	580035	.	C	T	1614.77	PASS	AC=1;AF=0.500;AN=2;BaseQRankSum=-0.543;ClippingRankSum=0.000;DP=89;ExcessHet=3.0103;FS=0.793;MLEAC=1;MLEAF=0.500;MQ=41.81;MQRankSum=0.048;QD=18.14;ReadPosRankSum=0.756;SOR=0.657	GT:AD:DP:GQ:PL	0/1:44,45:89:99:1643,0,1594
chrXV	733346	.	C	T	1778.77	PASS	AC=1;AF=0.500;AN=2;BaseQRankSum=1.752;ClippingRankSum=0.000;DP=101;ExcessHet=3.0103;FS=0.748;MLEAC=1;MLEAF=0.500;MQ=41.85;MQRankSum=0.991;QD=17.61;ReadPosRankSum=0.942;SOR=0.829	GT:AD:DP:GQ:PL	0/1:52,49:101:99:1807,0,1830
chrXV	812296	.	C	T	1776.77	PASS	AC=1;AF=0.500;AN=2;BaseQRankSum=-0.014;ClippingRankSum=0.000;DP=113;ExcessHet=3.0103;FS=2.414;MLEAC=1;MLEAF=0.500;MQ=42.00;MQRankSum=0.000;QD=15.72;ReadPosRankSum=-0.230;SOR=0.934	GT:AD:DP:GQ:PL	0/1:63,50:113:99:1805,0,2411
chrXV	849576	.	C	T	2038.77	PASS	AC=1;AF=0.500;AN=2;BaseQRankSum=3.056;ClippingRankSum=0.000;DP=100;ExcessHet=3.0103;FS=0.000;MLEAC=1;MLEAF=0.500;MQ=42.00;MQRankSum=0.000;QD=20.39;ReadPosRankSum=-0.527;SOR=0.681	GT:AD:DP:GQ:PL	0/1:46,54:100:99:2067,0,1681
chrXVI	373249	.	G	A	2050.77	PASS	AC=1;AF=0.500;AN=2;BaseQRankSum=0.490;ClippingRankSum=0.000;DP=104;ExcessHet=3.0103;FS=4.906;MLEAC=1;MLEAF=0.500;MQ=41.86;MQRankSum=1.079;QD=19.72;ReadPosRankSum=-0.325;SOR=1.206	GT:AD:DP:GQ:PL	0/1:49,55:104:99:2079,0,1802
chrXVI	486367	.	C	T	1745.77	PASS	AC=1;AF=0.500;AN=2;BaseQRankSum=0.097;ClippingRankSum=0.000;DP=96;ExcessHet=3.0103;FS=0.000;MLEAC=1;MLEAF=0.500;MQ=41.83;MQRankSum=-1.407;QD=18.19;ReadPosRankSum=-1.016;SOR=0.693	GT:AD:DP:GQ:PL	0/1:48,48:96:99:1774,0,1777
