# Supplementary material for: Recombination Is Responsible for the Increased Recovery of Drug-Resistant Mutants with Hypermutated Genomes in Resting Yeast Diploids Expressing APOBEC Deaminases
Source: Front Genet. 2017 Dec 12;8:202. doi: 10.3389/fgene.2017.00202 (PMC5733079; doi:10.3389/fgene.2017.00202)
Supplement: Supplementary file 6 [file Data_Sheet_1.zip › APOBEC1_d3/N145-LAN210-Can-A1-NA-RUN8-D3_Sample_d9-3_SNVs_final.vcf]

##fileformat=VCFv4.2
##FILTER=<ID=LowQual,Description="Low quality">
##FORMAT=<ID=AD,Number=R,Type=Integer,Description="Allelic depths for the ref and alt alleles in the order listed">
##FORMAT=<ID=DP,Number=1,Type=Integer,Description="Approximate read depth (reads with MQ=255 or with bad mates are filtered)">
##FORMAT=<ID=GQ,Number=1,Type=Integer,Description="Genotype Quality">
##FORMAT=<ID=GT,Number=1,Type=String,Description="Genotype">
##FORMAT=<ID=PL,Number=G,Type=Integer,Description="Normalized, Phred-scaled likelihoods for genotypes as defined in the VCF specification">
##GATKCommandLine.HaplotypeCaller=<ID=HaplotypeCaller,Version=3.8-0-ge9d806836,Date="Wed Sep 06 01:31:21 PDT 2017",Epoch=1504686681512,CommandLineOptions="analysis_type=HaplotypeCaller input_file=[N145-LAN210-Can-A1-NA-RUN8-D3_Sample_d9-3_sorted_dedup_RG_realigned.bam] showFullBamList=false read_buffer_size=null read_filter=[] disable_read_filter=[] intervals=null excludeIntervals=[../../LAN210/20170903_LAN210_v0.10m_masked_v2.bed] interval_set_rule=UNION interval_merging=ALL interval_padding=0 reference_sequence=../../LAN210/LAN210_v0.10m.fasta nonDeterministicRandomSeed=false disableDithering=false maxRuntime=-1 maxRuntimeUnits=MINUTES downsampling_type=BY_SAMPLE downsample_to_fraction=null downsample_to_coverage=500 baq=OFF baqGapOpenPenalty=40.0 refactor_NDN_cigar_string=false fix_misencoded_quality_scores=false allow_potentially_misencoded_quality_scores=false useOriginalQualities=false defaultBaseQualities=-1 performanceLog=null BQSR=null quantize_quals=0 static_quantized_quals=null round_down_quantized=false disable_indel_quals=false emit_original_quals=false preserve_qscores_less_than=6 globalQScorePrior=-1.0 secondsBetweenProgressUpdates=10 validation_strictness=SILENT remove_program_records=false keep_program_records=false sample_rename_mapping_file=null unsafe=null use_jdk_deflater=false use_jdk_inflater=false disable_auto_index_creation_and_locking_when_reading_rods=false no_cmdline_in_header=false sites_only=false never_trim_vcf_format_field=false bcf=false bam_compression=null simplifyBAM=false disable_bam_indexing=false generate_md5=false num_threads=1 num_cpu_threads_per_data_thread=1 num_io_threads=0 monitorThreadEfficiency=false num_bam_file_handles=null read_group_black_list=null pedigree=[] pedigreeString=[] pedigreeValidationType=STRICT allow_intervals_with_unindexed_bam=false generateShadowBCF=false variant_index_type=DYNAMIC_SEEK variant_index_parameter=-1 reference_window_stop=0 phone_home= gatk_key=null tag=NA logging_level=INFO log_to_file=null help=false version=false out=/media/artem/artem_second/20170727_RUN8/Project_Stepchenkova/APOBEC_ung1_dynamics/N145-LAN210-Can-A1-NA-RUN8-D3_Sample_d9-3/N145-LAN210-Can-A1-NA-RUN8-D3_Sample_d9-3.vcf likelihoodCalculationEngine=PairHMM heterogeneousKmerSizeResolution=COMBO_MIN dbsnp=(RodBinding name= source=UNBOUND) dontTrimActiveRegions=false maxDiscARExtension=25 maxGGAARExtension=300 paddingAroundIndels=150 paddingAroundSNPs=20 comp=[] annotation=[] excludeAnnotation=[] group=[StandardAnnotation, StandardHCAnnotation] debug=false useFilteredReadsForAnnotations=false emitRefConfidence=NONE bamOutput=null bamWriterType=CALLED_HAPLOTYPES emitDroppedReads=false disableOptimizations=false annotateNDA=false useNewAFCalculator=false heterozygosity=0.001 indel_heterozygosity=1.25E-4 heterozygosity_stdev=0.01 standard_min_confidence_threshold_for_calling=10.0 standard_min_confidence_threshold_for_emitting=30.0 max_alternate_alleles=6 max_genotype_count=1024 max_num_PL_values=100 input_prior=[] sample_ploidy=2 genotyping_mode=DISCOVERY alleles=(RodBinding name= source=UNBOUND) contamination_fraction_to_filter=0.0 contamination_fraction_per_sample_file=null p_nonref_model=null exactcallslog=null output_mode=EMIT_VARIANTS_ONLY allSitePLs=false gcpHMM=10 pair_hmm_implementation=FASTEST_AVAILABLE phredScaledGlobalReadMismappingRate=45 noFpga=false nativePairHmmThreads=1 useDoublePrecision=false sample_name=null kmerSize=[10, 25] dontIncreaseKmerSizesForCycles=false allowNonUniqueKmersInRef=false numPruningSamples=1 recoverDanglingHeads=false doNotRecoverDanglingBranches=false minDanglingBranchLength=4 consensus=false maxNumHaplotypesInPopulation=128 errorCorrectKmers=false minPruning=2 debugGraphTransformations=false allowCyclesInKmerGraphToGeneratePaths=false graphOutput=null kmerLengthForReadErrorCorrection=25 minObservationsForKmerToBeSolid=20 GVCFGQBands=[1, 2, 3, 4, 5, 6, 7, 8, 9, 10, 11, 12, 13, 14, 15, 16, 17, 18, 19, 20, 21, 22, 23, 24, 25, 26, 27, 28, 29, 30, 31, 32, 33, 34, 35, 36, 37, 38, 39, 40, 41, 42, 43, 44, 45, 46, 47, 48, 49, 50, 51, 52, 53, 54, 55, 56, 57, 58, 59, 60, 70, 80, 90, 99] indelSizeToEliminateInRefModel=10 min_base_quality_score=10 includeUmappedReads=false useAllelesTrigger=false doNotRunPhysicalPhasing=true keepRG=null justDetermineActiveRegions=false dontGenotype=false dontUseSoftClippedBases=false captureAssemblyFailureBAM=false errorCorrectReads=false pcr_indel_model=CONSERVATIVE maxReadsInRegionPerSample=10000 minReadsPerAlignmentStart=10 mergeVariantsViaLD=false activityProfileOut=null activeRegionOut=null activeRegionIn=null activeRegionExtension=null forceActive=false activeRegionMaxSize=null bandPassSigma=null maxReadsInMemoryPerSample=30000 maxTotalReadsInMemory=10000000 maxProbPropagationDistance=50 activeProbabilityThreshold=0.002 min_mapping_quality_score=20 filter_reads_with_N_cigar=false filter_mismatching_base_and_quals=false filter_bases_not_stored=false">
##GATKCommandLine.SelectVariants=<ID=SelectVariants,Version=3.8-0-ge9d806836,Date="Wed Sep 06 01:34:47 PDT 2017",Epoch=1504686887340,CommandLineOptions="analysis_type=SelectVariants input_file=[] showFullBamList=false read_buffer_size=null read_filter=[] disable_read_filter=[] intervals=null excludeIntervals=null interval_set_rule=UNION interval_merging=ALL interval_padding=0 reference_sequence=../../LAN210/LAN210_v0.10m.fasta nonDeterministicRandomSeed=false disableDithering=false maxRuntime=-1 maxRuntimeUnits=MINUTES downsampling_type=BY_SAMPLE downsample_to_fraction=null downsample_to_coverage=1000 baq=OFF baqGapOpenPenalty=40.0 refactor_NDN_cigar_string=false fix_misencoded_quality_scores=false allow_potentially_misencoded_quality_scores=false useOriginalQualities=false defaultBaseQualities=-1 performanceLog=null BQSR=null quantize_quals=0 static_quantized_quals=null round_down_quantized=false disable_indel_quals=false emit_original_quals=false preserve_qscores_less_than=6 globalQScorePrior=-1.0 secondsBetweenProgressUpdates=10 validation_strictness=SILENT remove_program_records=false keep_program_records=false sample_rename_mapping_file=null unsafe=null use_jdk_deflater=false use_jdk_inflater=false disable_auto_index_creation_and_locking_when_reading_rods=false no_cmdline_in_header=false sites_only=false never_trim_vcf_format_field=false bcf=false bam_compression=null simplifyBAM=false disable_bam_indexing=false generate_md5=false num_threads=1 num_cpu_threads_per_data_thread=1 num_io_threads=0 monitorThreadEfficiency=false num_bam_file_handles=null read_group_black_list=null pedigree=[] pedigreeString=[] pedigreeValidationType=STRICT allow_intervals_with_unindexed_bam=false generateShadowBCF=false variant_index_type=DYNAMIC_SEEK variant_index_parameter=-1 reference_window_stop=0 phone_home= gatk_key=null tag=NA logging_level=INFO log_to_file=null help=false version=false variant=(RodBinding name=variant source=N145-LAN210-Can-A1-NA-RUN8-D3_Sample_d9-3.vcf) discordance=(RodBinding name= source=UNBOUND) concordance=(RodBinding name= source=UNBOUND) out=/media/artem/artem_second/20170727_RUN8/Project_Stepchenkova/APOBEC_ung1_dynamics/N145-LAN210-Can-A1-NA-RUN8-D3_Sample_d9-3/N145-LAN210-Can-A1-NA-RUN8-D3_Sample_d9-3_SNVs.vcf sample_name=[] sample_expressions=null sample_file=null exclude_sample_name=[] exclude_sample_file=[] exclude_sample_expressions=[] selectexpressions=[] invertselect=false excludeNonVariants=false excludeFiltered=false preserveAlleles=false removeUnusedAlternates=false restrictAllelesTo=ALL keepOriginalAC=false keepOriginalDP=false mendelianViolation=false invertMendelianViolation=false mendelianViolationQualThreshold=0.0 select_random_fraction=0.0 remove_fraction_genotypes=0.0 selectTypeToInclude=[SNP] selectTypeToExclude=[] keepIDs=null excludeIDs=null fullyDecode=false justRead=false maxIndelSize=2147483647 minIndelSize=0 maxFilteredGenotypes=2147483647 minFilteredGenotypes=0 maxFractionFilteredGenotypes=1.0 minFractionFilteredGenotypes=0.0 maxNOCALLnumber=2147483647 maxNOCALLfraction=1.0 setFilteredGtToNocall=false ALLOW_NONOVERLAPPING_COMMAND_LINE_SAMPLES=false forceValidOutput=false filter_reads_with_N_cigar=false filter_mismatching_base_and_quals=false filter_bases_not_stored=false">
##INFO=<ID=AC,Number=A,Type=Integer,Description="Allele count in genotypes, for each ALT allele, in the same order as listed">
##INFO=<ID=AF,Number=A,Type=Float,Description="Allele Frequency, for each ALT allele, in the same order as listed">
##INFO=<ID=AN,Number=1,Type=Integer,Description="Total number of alleles in called genotypes">
##INFO=<ID=BaseQRankSum,Number=1,Type=Float,Description="Z-score from Wilcoxon rank sum test of Alt Vs. Ref base qualities">
##INFO=<ID=ClippingRankSum,Number=1,Type=Float,Description="Z-score From Wilcoxon rank sum test of Alt vs. Ref number of hard clipped bases">
##INFO=<ID=DP,Number=1,Type=Integer,Description="Approximate read depth; some reads may have been filtered">
##INFO=<ID=DS,Number=0,Type=Flag,Description="Were any of the samples downsampled?">
##INFO=<ID=ExcessHet,Number=1,Type=Float,Description="Phred-scaled p-value for exact test of excess heterozygosity">
##INFO=<ID=FS,Number=1,Type=Float,Description="Phred-scaled p-value using Fisher's exact test to detect strand bias">
##INFO=<ID=HaplotypeScore,Number=1,Type=Float,Description="Consistency of the site with at most two segregating haplotypes">
##INFO=<ID=InbreedingCoeff,Number=1,Type=Float,Description="Inbreeding coefficient as estimated from the genotype likelihoods per-sample when compared against the Hardy-Weinberg expectation">
##INFO=<ID=MLEAC,Number=A,Type=Integer,Description="Maximum likelihood expectation (MLE) for the allele counts (not necessarily the same as the AC), for each ALT allele, in the same order as listed">
##INFO=<ID=MLEAF,Number=A,Type=Float,Description="Maximum likelihood expectation (MLE) for the allele frequency (not necessarily the same as the AF), for each ALT allele, in the same order as listed">
##INFO=<ID=MQ,Number=1,Type=Float,Description="RMS Mapping Quality">
##INFO=<ID=MQRankSum,Number=1,Type=Float,Description="Z-score From Wilcoxon rank sum test of Alt vs. Ref read mapping qualities">
##INFO=<ID=QD,Number=1,Type=Float,Description="Variant Confidence/Quality by Depth">
##INFO=<ID=ReadPosRankSum,Number=1,Type=Float,Description="Z-score from Wilcoxon rank sum test of Alt vs. Ref read position bias">
##INFO=<ID=SOR,Number=1,Type=Float,Description="Symmetric Odds Ratio of 2x2 contingency table to detect strand bias">
##contig=<ID=chrI,length=198855>
##contig=<ID=chrII,length=810456>
##contig=<ID=chrIII,length=316501>
##contig=<ID=chrIV,length=1516959>
##contig=<ID=chrV,length=570663>
##contig=<ID=chrVI,length=270116>
##contig=<ID=chrVII,length=1084724>
##contig=<ID=chrVIII,length=557320>
##contig=<ID=chrIX,length=433988>
##contig=<ID=chrX,length=745688>
##contig=<ID=chrXI,length=666767>
##contig=<ID=chrXII,length=1065113>
##contig=<ID=chrXIII,length=917121>
##contig=<ID=chrXIV,length=784078>
##contig=<ID=chrXV,length=1078147>
##contig=<ID=chrXVI,length=943466>
##contig=<ID=mt,length=85611>
##reference=file:///media/artem/artem_second/20170727_RUN8/Project_Stepchenkova/APOBEC_ung1_dynamics/N145-LAN210-Can-A1-NA-RUN8-D3_Sample_d9-3/../../LAN210/LAN210_v0.10m.fasta
##source=SelectVariants
#CHROM	POS	ID	REF	ALT	QUAL	FILTER	INFO	FORMAT	N145-LAN210-Can-A1-NA-RUN8-D3_Sample_d9-3
chrIII	228868	.	C	T	1492.77	PASS	AC=1;AF=0.500;AN=2;BaseQRankSum=-0.123;ClippingRankSum=0.000;DP=86;ExcessHet=3.0103;FS=15.165;MLEAC=1;MLEAF=0.500;MQ=41.25;MQRankSum=0.383;QD=17.36;ReadPosRankSum=0.998;SOR=1.125	GT:AD:DP:GQ:PL	0/1:43,43:86:99:1521,0,1586
chrIII	295524	.	G	A	1194.77	PASS	AC=1;AF=0.500;AN=2;BaseQRankSum=-0.589;ClippingRankSum=0.000;DP=78;ExcessHet=3.0103;FS=9.343;MLEAC=1;MLEAF=0.500;MQ=41.54;MQRankSum=1.806;QD=15.32;ReadPosRankSum=-1.213;SOR=1.119	GT:AD:DP:GQ:PL	0/1:44,34:78:99:1223,0,1651
chrV	32253	.	G	A	2794.77	PASS	AC=2;AF=1.00;AN=2;DP=66;ExcessHet=3.0103;FS=0.000;MLEAC=2;MLEAF=1.00;MQ=41.75;QD=29.73;SOR=1.112	GT:AD:DP:GQ:PL	1/1:0,66:66:99:2823,198,0
chrV	68928	.	G	A	3340.77	PASS	AC=2;AF=1.00;AN=2;DP=78;ExcessHet=3.0103;FS=0.000;MLEAC=2;MLEAF=1.00;MQ=41.62;QD=27.76;SOR=0.744	GT:AD:DP:GQ:PL	1/1:0,78:78:99:3369,235,0
chrV	442026	.	G	A	2634.77	PASS	AC=2;AF=1.00;AN=2;DP=62;ExcessHet=3.0103;FS=0.000;MLEAC=2;MLEAF=1.00;MQ=41.77;QD=32.64;SOR=1.329	GT:AD:DP:GQ:PL	1/1:0,62:62:99:2663,187,0
chrVIII	134447	.	C	T	1081.77	PASS	AC=1;AF=0.500;AN=2;BaseQRankSum=0.683;ClippingRankSum=0.000;DP=63;ExcessHet=3.0103;FS=5.014;MLEAC=1;MLEAF=0.500;MQ=41.74;MQRankSum=0.023;QD=17.17;ReadPosRankSum=0.841;SOR=0.414	GT:AD:DP:GQ:PL	0/1:32,31:63:99:1110,0,1154
chrVIII	395724	.	C	T	1206.77	PASS	AC=1;AF=0.500;AN=2;BaseQRankSum=-1.424;ClippingRankSum=0.000;DP=61;ExcessHet=3.0103;FS=0.000;MLEAC=1;MLEAF=0.500;MQ=41.73;MQRankSum=0.164;QD=19.78;ReadPosRankSum=0.438;SOR=0.752	GT:AD:DP:GQ:PL	0/1:28,33:61:99:1235,0,996
chrVIII	517204	.	G	A	1007.77	PASS	AC=1;AF=0.500;AN=2;BaseQRankSum=-0.647;ClippingRankSum=0.000;DP=83;ExcessHet=3.0103;FS=12.252;MLEAC=1;MLEAF=0.500;MQ=41.82;MQRankSum=-1.304;QD=12.14;ReadPosRankSum=-0.353;SOR=0.395	GT:AD:DP:GQ:PL	0/1:53,30:83:99:1036,0,2038
chrIX	233500	.	C	T	1193.77	PASS	AC=1;AF=0.500;AN=2;BaseQRankSum=1.176;ClippingRankSum=0.000;DP=73;ExcessHet=3.0103;FS=0.000;MLEAC=1;MLEAF=0.500;MQ=42.00;MQRankSum=0.000;QD=16.35;ReadPosRankSum=0.516;SOR=0.699	GT:AD:DP:GQ:PL	0/1:39,34:73:99:1222,0,1459
chrX	108487	.	C	T	1127.77	PASS	AC=1;AF=0.500;AN=2;BaseQRankSum=-1.234;ClippingRankSum=0.000;DP=74;ExcessHet=3.0103;FS=0.000;MLEAC=1;MLEAF=0.500;MQ=41.80;MQRankSum=0.900;QD=15.24;ReadPosRankSum=1.652;SOR=0.749	GT:AD:DP:GQ:PL	0/1:42,32:74:99:1156,0,1553
chrX	490036	.	C	T	1565.77	PASS	AC=1;AF=0.500;AN=2;BaseQRankSum=1.416;ClippingRankSum=0.000;DP=74;ExcessHet=3.0103;FS=1.953;MLEAC=1;MLEAF=0.500;MQ=41.81;MQRankSum=1.192;QD=21.45;ReadPosRankSum=0.437;SOR=0.639	GT:AD:DP:GQ:PL	0/1:31,42:73:99:1594,0,1105
chrXI	303843	.	C	T	1129.77	PASS	AC=1;AF=0.500;AN=2;BaseQRankSum=-0.008;ClippingRankSum=0.000;DP=66;ExcessHet=3.0103;FS=4.790;MLEAC=1;MLEAF=0.500;MQ=41.79;MQRankSum=0.971;QD=17.12;ReadPosRankSum=-0.975;SOR=1.183	GT:AD:DP:GQ:PL	0/1:35,31:66:99:1158,0,1317
chrXI	589877	.	G	A	1333.77	PASS	AC=1;AF=0.500;AN=2;BaseQRankSum=-1.431;ClippingRankSum=0.000;DP=69;ExcessHet=3.0103;FS=4.696;MLEAC=1;MLEAF=0.500;MQ=41.97;MQRankSum=1.073;QD=19.33;ReadPosRankSum=-0.138;SOR=0.955	GT:AD:DP:GQ:PL	0/1:33,36:69:99:1362,0,1236
chrXII	22708	.	G	A	1361.77	PASS	AC=1;AF=0.500;AN=2;BaseQRankSum=-1.960;ClippingRankSum=0.000;DP=72;ExcessHet=3.0103;FS=7.761;MLEAC=1;MLEAF=0.500;MQ=41.80;MQRankSum=1.056;QD=18.91;ReadPosRankSum=-0.686;SOR=0.761	GT:AD:DP:GQ:PL	0/1:35,37:72:99:1390,0,1307
chrXII	500934	.	C	T	1332.77	PASS	AC=1;AF=0.500;AN=2;BaseQRankSum=0.905;ClippingRankSum=0.000;DP=87;ExcessHet=3.0103;FS=5.500;MLEAC=1;MLEAF=0.500;MQ=42.00;MQRankSum=0.000;QD=15.32;ReadPosRankSum=0.172;SOR=0.835	GT:AD:DP:GQ:PL	0/1:50,37:87:99:1361,0,1908
chrXIII	97909	.	G	A	1357.77	PASS	AC=1;AF=0.500;AN=2;BaseQRankSum=-0.583;ClippingRankSum=0.000;DP=81;ExcessHet=3.0103;FS=1.821;MLEAC=1;MLEAF=0.500;MQ=41.83;MQRankSum=0.988;QD=16.76;ReadPosRankSum=-0.009;SOR=0.968	GT:AD:DP:GQ:PL	0/1:42,39:81:99:1386,0,1478
chrXIII	690119	.	C	T	1342.77	PASS	AC=1;AF=0.500;AN=2;BaseQRankSum=-0.590;ClippingRankSum=0.000;DP=81;ExcessHet=3.0103;FS=4.223;MLEAC=1;MLEAF=0.500;MQ=41.79;MQRankSum=1.323;QD=16.58;ReadPosRankSum=1.578;SOR=0.472	GT:AD:DP:GQ:PL	0/1:44,37:81:99:1371,0,1668
chrXIII	728501	.	G	A	1518.77	PASS	AC=1;AF=0.500;AN=2;BaseQRankSum=-1.739;ClippingRankSum=0.000;DP=80;ExcessHet=3.0103;FS=0.000;MLEAC=1;MLEAF=0.500;MQ=42.00;MQRankSum=0.000;QD=18.98;ReadPosRankSum=0.106;SOR=0.770	GT:AD:DP:GQ:PL	0/1:38,42:80:99:1547,0,1406
chrXIII	740114	.	G	A	1717.77	PASS	AC=1;AF=0.500;AN=2;BaseQRankSum=1.168;ClippingRankSum=0.000;DP=84;ExcessHet=3.0103;FS=0.827;MLEAC=1;MLEAF=0.500;MQ=42.00;MQRankSum=0.000;QD=20.45;ReadPosRankSum=1.220;SOR=0.567	GT:AD:DP:GQ:PL	0/1:38,46:84:99:1746,0,1332
chrXIII	848178	.	C	T	1174.77	PASS	AC=1;AF=0.500;AN=2;BaseQRankSum=0.633;ClippingRankSum=0.000;DP=79;ExcessHet=3.0103;FS=11.643;MLEAC=1;MLEAF=0.500;MQ=42.00;MQRankSum=0.000;QD=14.87;ReadPosRankSum=-0.543;SOR=1.216	GT:AD:DP:GQ:PL	0/1:46,33:79:99:1203,0,1753
chrXIII	903959	.	C	T	1191.77	PASS	AC=1;AF=0.500;AN=2;BaseQRankSum=1.159;ClippingRankSum=0.000;DP=81;ExcessHet=3.0103;FS=1.813;MLEAC=1;MLEAF=0.500;MQ=41.83;MQRankSum=0.907;QD=14.90;ReadPosRankSum=-1.791;SOR=0.834	GT:AD:DP:GQ:PL	0/1:45,35:80:99:1220,0,1688
chrXIV	89039	.	C	T	1283.77	PASS	AC=1;AF=0.500;AN=2;BaseQRankSum=-0.075;ClippingRankSum=0.000;DP=68;ExcessHet=3.0103;FS=3.344;MLEAC=1;MLEAF=0.500;MQ=41.97;MQRankSum=-0.886;QD=18.88;ReadPosRankSum=1.219;SOR=1.184	GT:AD:DP:GQ:PL	0/1:31,37:68:99:1312,0,1110
chrXIV	429041	.	C	T	1319.77	PASS	AC=1;AF=0.500;AN=2;BaseQRankSum=-0.842;ClippingRankSum=0.000;DP=74;ExcessHet=3.0103;FS=17.208;MLEAC=1;MLEAF=0.500;MQ=42.00;MQRankSum=0.000;QD=17.83;ReadPosRankSum=-0.507;SOR=1.556	GT:AD:DP:GQ:PL	0/1:36,38:74:99:1348,0,1333
chrXIV	585549	.	C	T	1351.77	PASS	AC=1;AF=0.500;AN=2;BaseQRankSum=0.289;ClippingRankSum=0.000;DP=72;ExcessHet=3.0103;FS=1.955;MLEAC=1;MLEAF=0.500;MQ=41.97;MQRankSum=-0.945;QD=18.77;ReadPosRankSum=1.775;SOR=0.734	GT:AD:DP:GQ:PL	0/1:35,37:72:99:1380,0,1288
chrXV	400076	.	C	T	1168.77	PASS	AC=1;AF=0.500;AN=2;BaseQRankSum=2.499;ClippingRankSum=0.000;DP=67;ExcessHet=3.0103;FS=12.879;MLEAC=1;MLEAF=0.500;MQ=42.00;MQRankSum=0.000;QD=17.44;ReadPosRankSum=0.794;SOR=0.848	GT:AD:DP:GQ:PL	0/1:35,32:67:99:1197,0,1280
chrXV	444594	.	C	T	1413.77	PASS	AC=1;AF=0.500;AN=2;BaseQRankSum=0.598;ClippingRankSum=0.000;DP=76;ExcessHet=3.0103;FS=11.826;MLEAC=1;MLEAF=0.500;MQ=41.97;MQRankSum=1.068;QD=18.85;ReadPosRankSum=1.722;SOR=1.053	GT:AD:DP:GQ:PL	0/1:36,39:75:99:1442,0,1259
chrXV	448546	.	C	T	548.77	PASS	AC=1;AF=0.500;AN=2;BaseQRankSum=1.422;ClippingRankSum=0.000;DP=45;ExcessHet=3.0103;FS=5.077;MLEAC=1;MLEAF=0.500;MQ=42.00;MQRankSum=0.000;QD=12.19;ReadPosRankSum=0.049;SOR=1.743	GT:AD:DP:GQ:PL	0/1:28,17:45:99:577,0,869
chrXV	755930	.	G	A	1659.77	PASS	AC=1;AF=0.500;AN=2;BaseQRankSum=-0.386;ClippingRankSum=0.000;DP=81;ExcessHet=3.0103;FS=0.000;MLEAC=1;MLEAF=0.500;MQ=41.98;MQRankSum=-0.870;QD=20.49;ReadPosRankSum=0.715;SOR=0.654	GT:AD:DP:GQ:PL	0/1:36,45:81:99:1688,0,1319
chrXVI	24934	.	C	T	1377.77	PASS	AC=1;AF=0.500;AN=2;BaseQRankSum=0.605;ClippingRankSum=0.000;DP=78;ExcessHet=3.0103;FS=0.000;MLEAC=1;MLEAF=0.500;MQ=42.00;MQRankSum=0.000;QD=17.66;ReadPosRankSum=-0.887;SOR=0.693	GT:AD:DP:GQ:PL	0/1:39,39:78:99:1406,0,1450
chrXVI	24960	.	C	T	1347.77	PASS	AC=1;AF=0.500;AN=2;BaseQRankSum=-1.641;ClippingRankSum=0.000;DP=75;ExcessHet=3.0103;FS=1.894;MLEAC=1;MLEAF=0.500;MQ=42.00;MQRankSum=0.000;QD=17.97;ReadPosRankSum=-0.052;SOR=0.575	GT:AD:DP:GQ:PL	0/1:38,37:75:99:1376,0,1455
chrXVI	117336	.	C	T	1672.77	PASS	AC=1;AF=0.500;AN=2;BaseQRankSum=-0.694;ClippingRankSum=0.000;DP=84;ExcessHet=3.0103;FS=9.058;MLEAC=1;MLEAF=0.500;MQ=41.82;MQRankSum=-0.885;QD=19.91;ReadPosRankSum=0.679;SOR=0.386	GT:AD:DP:GQ:PL	0/1:38,46:84:99:1701,0,1394
chrXVI	719400	.	G	A	1150.77	PASS	AC=1;AF=0.500;AN=2;BaseQRankSum=-0.795;ClippingRankSum=0.000;DP=65;ExcessHet=3.0103;FS=2.074;MLEAC=1;MLEAF=0.500;MQ=41.97;MQRankSum=1.046;QD=17.70;ReadPosRankSum=1.129;SOR=0.438	GT:AD:DP:GQ:PL	0/1:32,33:65:99:1179,0,1173
