# Supplementary material for: Recombination Is Responsible for the Increased Recovery of Drug-Resistant Mutants with Hypermutated Genomes in Resting Yeast Diploids Expressing APOBEC Deaminases
Source: Front Genet. 2017 Dec 12;8:202. doi: 10.3389/fgene.2017.00202 (PMC5733079; doi:10.3389/fgene.2017.00202)
Supplement: Supplementary file 6 [file Data_Sheet_1.zip › APOBEC1_d6/N079-LAN210-Can-A1-NA-RUN6-D6_SNVs_final.vcf]

##fileformat=VCFv4.2
##FILTER=<ID=LowQual,Description="Low quality">
##FORMAT=<ID=AD,Number=R,Type=Integer,Description="Allelic depths for the ref and alt alleles in the order listed">
##FORMAT=<ID=DP,Number=1,Type=Integer,Description="Approximate read depth (reads with MQ=255 or with bad mates are filtered)">
##FORMAT=<ID=GQ,Number=1,Type=Integer,Description="Genotype Quality">
##FORMAT=<ID=GT,Number=1,Type=String,Description="Genotype">
##FORMAT=<ID=PL,Number=G,Type=Integer,Description="Normalized, Phred-scaled likelihoods for genotypes as defined in the VCF specification">
##GATKCommandLine.HaplotypeCaller=<ID=HaplotypeCaller,Version=3.8-0-ge9d806836,Date="Tue Sep 19 19:57:08 PDT 2017",Epoch=1505876228923,CommandLineOptions="analysis_type=HaplotypeCaller input_file=[N079-LAN210-Can-A1-NA-RUN6-D6_sorted_dedup_RG_realigned.bam] showFullBamList=false read_buffer_size=null read_filter=[] disable_read_filter=[] intervals=null excludeIntervals=[../../LAN210/20170903_LAN210_v0.10m_masked_v2.bed] interval_set_rule=UNION interval_merging=ALL interval_padding=0 reference_sequence=../../LAN210/LAN210_v0.10m.fasta nonDeterministicRandomSeed=false disableDithering=false maxRuntime=-1 maxRuntimeUnits=MINUTES downsampling_type=BY_SAMPLE downsample_to_fraction=null downsample_to_coverage=500 baq=OFF baqGapOpenPenalty=40.0 refactor_NDN_cigar_string=false fix_misencoded_quality_scores=false allow_potentially_misencoded_quality_scores=false useOriginalQualities=false defaultBaseQualities=-1 performanceLog=null BQSR=null quantize_quals=0 static_quantized_quals=null round_down_quantized=false disable_indel_quals=false emit_original_quals=false preserve_qscores_less_than=6 globalQScorePrior=-1.0 secondsBetweenProgressUpdates=10 validation_strictness=SILENT remove_program_records=false keep_program_records=false sample_rename_mapping_file=null unsafe=null use_jdk_deflater=false use_jdk_inflater=false disable_auto_index_creation_and_locking_when_reading_rods=false no_cmdline_in_header=false sites_only=false never_trim_vcf_format_field=false bcf=false bam_compression=null simplifyBAM=false disable_bam_indexing=false generate_md5=false num_threads=1 num_cpu_threads_per_data_thread=1 num_io_threads=0 monitorThreadEfficiency=false num_bam_file_handles=null read_group_black_list=null pedigree=[] pedigreeString=[] pedigreeValidationType=STRICT allow_intervals_with_unindexed_bam=false generateShadowBCF=false variant_index_type=DYNAMIC_SEEK variant_index_parameter=-1 reference_window_stop=0 phone_home= gatk_key=null tag=NA logging_level=INFO log_to_file=null help=false version=false out=/media/artem/artem_second/20170727_RUN8/Project_Stepchenkova/reanalyze_prev_other_runs/N079-LAN210-Can-A1-NA-RUN6-D6/N079-LAN210-Can-A1-NA-RUN6-D6.vcf likelihoodCalculationEngine=PairHMM heterogeneousKmerSizeResolution=COMBO_MIN dbsnp=(RodBinding name= source=UNBOUND) dontTrimActiveRegions=false maxDiscARExtension=25 maxGGAARExtension=300 paddingAroundIndels=150 paddingAroundSNPs=20 comp=[] annotation=[] excludeAnnotation=[] group=[StandardAnnotation, StandardHCAnnotation] debug=false useFilteredReadsForAnnotations=false emitRefConfidence=NONE bamOutput=null bamWriterType=CALLED_HAPLOTYPES emitDroppedReads=false disableOptimizations=false annotateNDA=false useNewAFCalculator=false heterozygosity=0.001 indel_heterozygosity=1.25E-4 heterozygosity_stdev=0.01 standard_min_confidence_threshold_for_calling=10.0 standard_min_confidence_threshold_for_emitting=30.0 max_alternate_alleles=6 max_genotype_count=1024 max_num_PL_values=100 input_prior=[] sample_ploidy=2 genotyping_mode=DISCOVERY alleles=(RodBinding name= source=UNBOUND) contamination_fraction_to_filter=0.0 contamination_fraction_per_sample_file=null p_nonref_model=null exactcallslog=null output_mode=EMIT_VARIANTS_ONLY allSitePLs=false gcpHMM=10 pair_hmm_implementation=FASTEST_AVAILABLE phredScaledGlobalReadMismappingRate=45 noFpga=false nativePairHmmThreads=1 useDoublePrecision=false sample_name=null kmerSize=[10, 25] dontIncreaseKmerSizesForCycles=false allowNonUniqueKmersInRef=false numPruningSamples=1 recoverDanglingHeads=false doNotRecoverDanglingBranches=false minDanglingBranchLength=4 consensus=false maxNumHaplotypesInPopulation=128 errorCorrectKmers=false minPruning=2 debugGraphTransformations=false allowCyclesInKmerGraphToGeneratePaths=false graphOutput=null kmerLengthForReadErrorCorrection=25 minObservationsForKmerToBeSolid=20 GVCFGQBands=[1, 2, 3, 4, 5, 6, 7, 8, 9, 10, 11, 12, 13, 14, 15, 16, 17, 18, 19, 20, 21, 22, 23, 24, 25, 26, 27, 28, 29, 30, 31, 32, 33, 34, 35, 36, 37, 38, 39, 40, 41, 42, 43, 44, 45, 46, 47, 48, 49, 50, 51, 52, 53, 54, 55, 56, 57, 58, 59, 60, 70, 80, 90, 99] indelSizeToEliminateInRefModel=10 min_base_quality_score=10 includeUmappedReads=false useAllelesTrigger=false doNotRunPhysicalPhasing=true keepRG=null justDetermineActiveRegions=false dontGenotype=false dontUseSoftClippedBases=false captureAssemblyFailureBAM=false errorCorrectReads=false pcr_indel_model=CONSERVATIVE maxReadsInRegionPerSample=10000 minReadsPerAlignmentStart=10 mergeVariantsViaLD=false activityProfileOut=null activeRegionOut=null activeRegionIn=null activeRegionExtension=null forceActive=false activeRegionMaxSize=null bandPassSigma=null maxReadsInMemoryPerSample=30000 maxTotalReadsInMemory=10000000 maxProbPropagationDistance=50 activeProbabilityThreshold=0.002 min_mapping_quality_score=20 filter_reads_with_N_cigar=false filter_mismatching_base_and_quals=false filter_bases_not_stored=false">
##GATKCommandLine.SelectVariants=<ID=SelectVariants,Version=3.8-0-ge9d806836,Date="Tue Sep 19 20:00:17 PDT 2017",Epoch=1505876417233,CommandLineOptions="analysis_type=SelectVariants input_file=[] showFullBamList=false read_buffer_size=null read_filter=[] disable_read_filter=[] intervals=null excludeIntervals=null interval_set_rule=UNION interval_merging=ALL interval_padding=0 reference_sequence=../../LAN210/LAN210_v0.10m.fasta nonDeterministicRandomSeed=false disableDithering=false maxRuntime=-1 maxRuntimeUnits=MINUTES downsampling_type=BY_SAMPLE downsample_to_fraction=null downsample_to_coverage=1000 baq=OFF baqGapOpenPenalty=40.0 refactor_NDN_cigar_string=false fix_misencoded_quality_scores=false allow_potentially_misencoded_quality_scores=false useOriginalQualities=false defaultBaseQualities=-1 performanceLog=null BQSR=null quantize_quals=0 static_quantized_quals=null round_down_quantized=false disable_indel_quals=false emit_original_quals=false preserve_qscores_less_than=6 globalQScorePrior=-1.0 secondsBetweenProgressUpdates=10 validation_strictness=SILENT remove_program_records=false keep_program_records=false sample_rename_mapping_file=null unsafe=null use_jdk_deflater=false use_jdk_inflater=false disable_auto_index_creation_and_locking_when_reading_rods=false no_cmdline_in_header=false sites_only=false never_trim_vcf_format_field=false bcf=false bam_compression=null simplifyBAM=false disable_bam_indexing=false generate_md5=false num_threads=1 num_cpu_threads_per_data_thread=1 num_io_threads=0 monitorThreadEfficiency=false num_bam_file_handles=null read_group_black_list=null pedigree=[] pedigreeString=[] pedigreeValidationType=STRICT allow_intervals_with_unindexed_bam=false generateShadowBCF=false variant_index_type=DYNAMIC_SEEK variant_index_parameter=-1 reference_window_stop=0 phone_home= gatk_key=null tag=NA logging_level=INFO log_to_file=null help=false version=false variant=(RodBinding name=variant source=N079-LAN210-Can-A1-NA-RUN6-D6.vcf) discordance=(RodBinding name= source=UNBOUND) concordance=(RodBinding name= source=UNBOUND) out=/media/artem/artem_second/20170727_RUN8/Project_Stepchenkova/reanalyze_prev_other_runs/N079-LAN210-Can-A1-NA-RUN6-D6/N079-LAN210-Can-A1-NA-RUN6-D6_SNVs.vcf sample_name=[] sample_expressions=null sample_file=null exclude_sample_name=[] exclude_sample_file=[] exclude_sample_expressions=[] selectexpressions=[] invertselect=false excludeNonVariants=false excludeFiltered=false preserveAlleles=false removeUnusedAlternates=false restrictAllelesTo=ALL keepOriginalAC=false keepOriginalDP=false mendelianViolation=false invertMendelianViolation=false mendelianViolationQualThreshold=0.0 select_random_fraction=0.0 remove_fraction_genotypes=0.0 selectTypeToInclude=[SNP] selectTypeToExclude=[] keepIDs=null excludeIDs=null fullyDecode=false justRead=false maxIndelSize=2147483647 minIndelSize=0 maxFilteredGenotypes=2147483647 minFilteredGenotypes=0 maxFractionFilteredGenotypes=1.0 minFractionFilteredGenotypes=0.0 maxNOCALLnumber=2147483647 maxNOCALLfraction=1.0 setFilteredGtToNocall=false ALLOW_NONOVERLAPPING_COMMAND_LINE_SAMPLES=false forceValidOutput=false filter_reads_with_N_cigar=false filter_mismatching_base_and_quals=false filter_bases_not_stored=false">
##INFO=<ID=AC,Number=A,Type=Integer,Description="Allele count in genotypes, for each ALT allele, in the same order as listed">
##INFO=<ID=AF,Number=A,Type=Float,Description="Allele Frequency, for each ALT allele, in the same order as listed">
##INFO=<ID=AN,Number=1,Type=Integer,Description="Total number of alleles in called genotypes">
##INFO=<ID=BaseQRankSum,Number=1,Type=Float,Description="Z-score from Wilcoxon rank sum test of Alt Vs. Ref base qualities">
##INFO=<ID=ClippingRankSum,Number=1,Type=Float,Description="Z-score From Wilcoxon rank sum test of Alt vs. Ref number of hard clipped bases">
##INFO=<ID=DP,Number=1,Type=Integer,Description="Approximate read depth; some reads may have been filtered">
##INFO=<ID=DS,Number=0,Type=Flag,Description="Were any of the samples downsampled?">
##INFO=<ID=ExcessHet,Number=1,Type=Float,Description="Phred-scaled p-value for exact test of excess heterozygosity">
##INFO=<ID=FS,Number=1,Type=Float,Description="Phred-scaled p-value using Fisher's exact test to detect strand bias">
##INFO=<ID=HaplotypeScore,Number=1,Type=Float,Description="Consistency of the site with at most two segregating haplotypes">
##INFO=<ID=InbreedingCoeff,Number=1,Type=Float,Description="Inbreeding coefficient as estimated from the genotype likelihoods per-sample when compared against the Hardy-Weinberg expectation">
##INFO=<ID=MLEAC,Number=A,Type=Integer,Description="Maximum likelihood expectation (MLE) for the allele counts (not necessarily the same as the AC), for each ALT allele, in the same order as listed">
##INFO=<ID=MLEAF,Number=A,Type=Float,Description="Maximum likelihood expectation (MLE) for the allele frequency (not necessarily the same as the AF), for each ALT allele, in the same order as listed">
##INFO=<ID=MQ,Number=1,Type=Float,Description="RMS Mapping Quality">
##INFO=<ID=MQRankSum,Number=1,Type=Float,Description="Z-score From Wilcoxon rank sum test of Alt vs. Ref read mapping qualities">
##INFO=<ID=QD,Number=1,Type=Float,Description="Variant Confidence/Quality by Depth">
##INFO=<ID=ReadPosRankSum,Number=1,Type=Float,Description="Z-score from Wilcoxon rank sum test of Alt vs. Ref read position bias">
##INFO=<ID=SOR,Number=1,Type=Float,Description="Symmetric Odds Ratio of 2x2 contingency table to detect strand bias">
##contig=<ID=chrI,length=198855>
##contig=<ID=chrII,length=810456>
##contig=<ID=chrIII,length=316501>
##contig=<ID=chrIV,length=1516959>
##contig=<ID=chrV,length=570663>
##contig=<ID=chrVI,length=270116>
##contig=<ID=chrVII,length=1084724>
##contig=<ID=chrVIII,length=557320>
##contig=<ID=chrIX,length=433988>
##contig=<ID=chrX,length=745688>
##contig=<ID=chrXI,length=666767>
##contig=<ID=chrXII,length=1065113>
##contig=<ID=chrXIII,length=917121>
##contig=<ID=chrXIV,length=784078>
##contig=<ID=chrXV,length=1078147>
##contig=<ID=chrXVI,length=943466>
##contig=<ID=mt,length=85611>
##reference=file:///media/artem/artem_second/20170727_RUN8/Project_Stepchenkova/reanalyze_prev_other_runs/N079-LAN210-Can-A1-NA-RUN6-D6/../../LAN210/LAN210_v0.10m.fasta
##source=SelectVariants
#CHROM	POS	ID	REF	ALT	QUAL	FILTER	INFO	FORMAT	N079-LAN210-Can-A1-NA-RUN6-D6
chrI	71658	.	C	T	632.77	PASS	AC=2;AF=1.00;AN=2;DP=18;ExcessHet=3.0103;FS=0.000;MLEAC=2;MLEAF=1.00;MQ=41.78;QD=34.24;SOR=1.061	GT:AD:DP:GQ:PL	1/1:0,17:17:51:661,51,0
chrII	463330	.	G	A	751.77	PASS	AC=2;AF=1.00;AN=2;DP=20;ExcessHet=3.0103;FS=0.000;MLEAC=2;MLEAF=1.00;MQ=42.00;QD=30.63;SOR=1.721	GT:AD:DP:GQ:PL	1/1:0,20:20:60:780,60,0
chrII	555369	.	G	T	127.77	PASS	AC=1;AF=0.500;AN=2;BaseQRankSum=0.302;ClippingRankSum=0.000;DP=24;ExcessHet=3.0103;FS=2.066;MLEAC=1;MLEAF=0.500;MQ=41.92;MQRankSum=0.000;QD=5.56;ReadPosRankSum=-3.080;SOR=0.283	GT:AD:DP:GQ:PL	0/1:18,5:23:99:156,0,1975
chrII	555371	.	T	A	127.77	PASS	AC=1;AF=0.500;AN=2;BaseQRankSum=0.037;ClippingRankSum=0.000;DP=24;ExcessHet=3.0103;FS=2.066;MLEAC=1;MLEAF=0.500;MQ=41.92;MQRankSum=0.000;QD=5.56;ReadPosRankSum=-3.092;SOR=0.283	GT:AD:DP:GQ:PL	0/1:18,5:23:99:156,0,1975
chrII	555373	.	A	C	127.77	PASS	AC=1;AF=0.500;AN=2;BaseQRankSum=-0.906;ClippingRankSum=0.000;DP=24;ExcessHet=3.0103;FS=2.066;MLEAC=1;MLEAF=0.500;MQ=41.92;MQRankSum=0.000;QD=5.56;ReadPosRankSum=-3.364;SOR=0.283	GT:AD:DP:GQ:PL	0/1:18,5:23:99:156,0,1975
chrII	564877	.	G	A	287.78	PASS	AC=2;AF=1.00;AN=2;DP=8;ExcessHet=3.0103;FS=0.000;MLEAC=2;MLEAF=1.00;MQ=42.00;QD=29.09;SOR=1.179	GT:AD:DP:GQ:PL	1/1:0,8:8:24:316,24,0
chrIII	70896	.	A	G	100.77	PASS	AC=1;AF=0.500;AN=2;BaseQRankSum=-1.706;ClippingRankSum=0.000;DP=19;ExcessHet=3.0103;FS=18.325;MLEAC=1;MLEAF=0.500;MQ=41.59;MQRankSum=-3.923;QD=5.93;ReadPosRankSum=-2.909;SOR=3.224	GT:AD:DP:GQ:PL	0/1:13,4:17:99:129,0,1490
chrIV	87734	.	C	T	857.77	PASS	AC=2;AF=1.00;AN=2;DP=21;ExcessHet=3.0103;FS=0.000;MLEAC=2;MLEAF=1.00;MQ=42.00;QD=32.93;SOR=2.636	GT:AD:DP:GQ:PL	1/1:0,21:21:63:886,63,0
chrIV	560031	.	G	A	716.77	PASS	AC=2;AF=1.00;AN=2;DP=19;ExcessHet=3.0103;FS=0.000;MLEAC=2;MLEAF=1.00;MQ=42.00;QD=30.83;SOR=1.863	GT:AD:DP:GQ:PL	1/1:0,18:18:54:745,54,0
chrIV	1090208	.	C	T	1186.77	PASS	AC=2;AF=1.00;AN=2;DP=30;ExcessHet=3.0103;FS=0.000;MLEAC=2;MLEAF=1.00;MQ=41.93;QD=29.67;SOR=2.621	GT:AD:DP:GQ:PL	1/1:0,30:30:90:1215,90,0
chrIV	1375336	.	C	T	656.77	PASS	AC=2;AF=1.00;AN=2;DP=16;ExcessHet=3.0103;FS=0.000;MLEAC=2;MLEAF=1.00;MQ=42.00;QD=32.83;SOR=2.584	GT:AD:DP:GQ:PL	1/1:0,16:16:48:685,48,0
chrIV	1489893	.	G	A	1071.77	PASS	AC=2;AF=1.00;AN=2;DP=29;ExcessHet=3.0103;FS=0.000;MLEAC=2;MLEAF=1.00;MQ=41.49;QD=31.56;SOR=0.760	GT:AD:DP:GQ:PL	1/1:0,29:29:87:1100,87,0
chrV	23461	.	G	A	1132.77	PASS	AC=2;AF=1.00;AN=2;DP=31;ExcessHet=3.0103;FS=0.000;MLEAC=2;MLEAF=1.00;MQ=40.95;QD=19.24;SOR=1.214	GT:AD:DP:GQ:PL	1/1:0,31:31:93:1161,93,0
chrV	30498	.	G	A	1409.77	PASS	AC=2;AF=1.00;AN=2;DP=40;ExcessHet=3.0103;FS=0.000;MLEAC=2;MLEAF=1.00;MQ=42.00;QD=30.43;SOR=1.022	GT:AD:DP:GQ:PL	1/1:0,40:40:99:1438,120,0
chrV	31790	.	G	A	616.77	PASS	AC=2;AF=1.00;AN=2;DP=16;ExcessHet=3.0103;FS=0.000;MLEAC=2;MLEAF=1.00;MQ=40.19;QD=26.45;SOR=0.693	GT:AD:DP:GQ:PL	1/1:0,16:16:48:645,48,0
chrV	32575	.	G	A	748.77	PASS	AC=2;AF=1.00;AN=2;DP=19;ExcessHet=3.0103;FS=0.000;MLEAC=2;MLEAF=1.00;MQ=42.00;QD=27.07;SOR=1.292	GT:AD:DP:GQ:PL	1/1:0,19:19:57:777,57,0
chrV	45616	.	G	A	786.77	PASS	AC=2;AF=1.00;AN=2;DP=23;ExcessHet=3.0103;FS=0.000;MLEAC=2;MLEAF=1.00;MQ=42.00;QD=34.21;SOR=0.776	GT:AD:DP:GQ:PL	1/1:0,23:23:69:815,69,0
chrV	51808	.	G	A	762.77	PASS	AC=2;AF=1.00;AN=2;DP=19;ExcessHet=3.0103;FS=0.000;MLEAC=2;MLEAF=1.00;MQ=41.90;QD=29.31;SOR=1.292	GT:AD:DP:GQ:PL	1/1:0,19:19:57:791,57,0
chrV	52352	.	G	A	322.78	PASS	AC=2;AF=1.00;AN=2;DP=8;ExcessHet=3.0103;FS=0.000;MLEAC=2;MLEAF=1.00;MQ=42.00;QD=28.92;SOR=0.693	GT:AD:DP:GQ:PL	1/1:0,8:8:24:351,24,0
chrV	53314	.	G	A	1241.77	PASS	AC=2;AF=1.00;AN=2;DP=32;ExcessHet=3.0103;FS=0.000;MLEAC=2;MLEAF=1.00;MQ=41.76;QD=34.77;SOR=0.957	GT:AD:DP:GQ:PL	1/1:0,32:32:96:1270,96,0
chrV	53641	.	G	A	1181.77	PASS	AC=2;AF=1.00;AN=2;DP=31;ExcessHet=3.0103;FS=0.000;MLEAC=2;MLEAF=1.00;MQ=40.95;QD=34.74;SOR=1.402	GT:AD:DP:GQ:PL	1/1:0,31:31:93:1210,93,0
chrV	54187	.	G	A	1021.77	PASS	AC=2;AF=1.00;AN=2;DP=28;ExcessHet=3.0103;FS=0.000;MLEAC=2;MLEAF=1.00;MQ=41.47;QD=30.18;SOR=0.693	GT:AD:DP:GQ:PL	1/1:0,28:28:84:1050,84,0
chrV	55286	.	G	A	933.77	PASS	AC=2;AF=1.00;AN=2;DP=24;ExcessHet=3.0103;FS=0.000;MLEAC=2;MLEAF=1.00;MQ=42.00;QD=32.72;SOR=1.802	GT:AD:DP:GQ:PL	1/1:0,24:24:72:962,72,0
chrV	55509	.	G	A	1034.77	PASS	AC=2;AF=1.00;AN=2;DP=27;ExcessHet=3.0103;FS=0.000;MLEAC=2;MLEAF=1.00;MQ=42.00;QD=29.24;SOR=0.765	GT:AD:DP:GQ:PL	1/1:0,27:27:81:1063,81,0
chrV	56377	.	G	A	1281.77	PASS	AC=2;AF=1.00;AN=2;DP=33;ExcessHet=3.0103;FS=0.000;MLEAC=2;MLEAF=1.00;MQ=42.00;QD=26.97;SOR=2.235	GT:AD:DP:GQ:PL	1/1:0,33:33:99:1310,99,0
chrV	117872	.	C	T	819.77	PASS	AC=2;AF=1.00;AN=2;DP=22;ExcessHet=3.0103;FS=0.000;MLEAC=2;MLEAF=1.00;MQ=41.35;QD=30.58;SOR=1.085	GT:AD:DP:GQ:PL	1/1:0,22:22:66:848,66,0
chrV	130628	.	C	T	733.77	PASS	AC=2;AF=1.00;AN=2;DP=19;ExcessHet=3.0103;FS=0.000;MLEAC=2;MLEAF=1.00;MQ=41.69;QD=29.75;SOR=4.514	GT:AD:DP:GQ:PL	1/1:0,19:19:57:762,57,0
chrV	181725	.	G	A	961.77	PASS	AC=2;AF=1.00;AN=2;DP=24;ExcessHet=3.0103;FS=0.000;MLEAC=2;MLEAF=1.00;MQ=42.00;QD=23.11;SOR=1.270	GT:AD:DP:GQ:PL	1/1:0,24:24:72:990,72,0
chrV	266535	.	A	C	627.77	PASS	AC=1;AF=0.500;AN=2;BaseQRankSum=-1.519;ClippingRankSum=0.000;DP=66;ExcessHet=3.0103;FS=4.510;MLEAC=1;MLEAF=0.500;MQ=40.93;MQRankSum=-3.034;QD=9.51;ReadPosRankSum=-4.770;SOR=1.508	GT:AD:DP:GQ:PL	0/1:47,19:66:99:656,0,1916
chrV	266536	.	G	A	627.77	PASS	AC=1;AF=0.500;AN=2;BaseQRankSum=-1.447;ClippingRankSum=0.000;DP=66;ExcessHet=3.0103;FS=4.510;MLEAC=1;MLEAF=0.500;MQ=40.93;MQRankSum=-3.034;QD=9.51;ReadPosRankSum=-4.528;SOR=1.508	GT:AD:DP:GQ:PL	0/1:47,19:66:99:656,0,1916
chrV	266542	.	G	A	670.77	PASS	AC=1;AF=0.500;AN=2;BaseQRankSum=-1.324;ClippingRankSum=0.000;DP=65;ExcessHet=3.0103;FS=1.208;MLEAC=1;MLEAF=0.500;MQ=40.92;MQRankSum=-2.833;QD=10.32;ReadPosRankSum=-2.663;SOR=0.990	GT:AD:DP:GQ:PL	0/1:45,20:65:99:699,0,1794
chrV	266554	.	G	C	603.77	PASS	AC=1;AF=0.500;AN=2;BaseQRankSum=-1.387;ClippingRankSum=0.000;DP=71;ExcessHet=3.0103;FS=1.142;MLEAC=1;MLEAF=0.500;MQ=40.17;MQRankSum=-2.321;QD=8.50;ReadPosRankSum=-4.122;SOR=0.465	GT:AD:DP:GQ:PL	0/1:51,20:71:99:632,0,1767
chrV	266564	.	G	C	2025.77	PASS	AC=1;AF=0.500;AN=2;BaseQRankSum=-2.621;ClippingRankSum=0.000;DP=132;ExcessHet=3.0103;FS=2.815;MLEAC=1;MLEAF=0.500;MQ=40.05;MQRankSum=-0.722;QD=15.35;ReadPosRankSum=-7.344;SOR=1.051	GT:AD:DP:GQ:PL	0/1:78,54:132:99:2054,0,3346
chrV	278109	.	T	C	498.77	PASS	AC=1;AF=0.500;AN=2;BaseQRankSum=-0.495;ClippingRankSum=0.000;DP=63;ExcessHet=3.0103;FS=8.147;MLEAC=1;MLEAF=0.500;MQ=40.92;MQRankSum=-1.876;QD=7.92;ReadPosRankSum=-1.754;SOR=2.353	GT:AD:DP:GQ:PL	0/1:45,18:63:99:527,0,1815
chrV	278115	.	T	C	678.77	PASS	AC=1;AF=0.500;AN=2;BaseQRankSum=-1.388;ClippingRankSum=0.000;DP=62;ExcessHet=3.0103;FS=19.213;MLEAC=1;MLEAF=0.500;MQ=40.90;MQRankSum=-0.973;QD=10.95;ReadPosRankSum=-2.803;SOR=4.205	GT:AD:DP:GQ:PL	0/1:43,19:62:99:707,0,1735
chrV	278116	.	G	T	678.77	PASS	AC=1;AF=0.500;AN=2;BaseQRankSum=-1.024;ClippingRankSum=0.000;DP=62;ExcessHet=3.0103;FS=19.213;MLEAC=1;MLEAF=0.500;MQ=40.90;MQRankSum=-0.973;QD=10.95;ReadPosRankSum=-2.833;SOR=4.205	GT:AD:DP:GQ:PL	0/1:43,19:62:99:707,0,1735
chrV	457024	.	C	T	726.77	PASS	AC=2;AF=1.00;AN=2;DP=19;ExcessHet=3.0103;FS=0.000;MLEAC=2;MLEAF=1.00;MQ=41.90;QD=27.54;SOR=1.022	GT:AD:DP:GQ:PL	1/1:0,19:19:57:755,57,0
chrV	555786	.	C	T	1035.77	PASS	AC=2;AF=1.00;AN=2;DP=27;ExcessHet=3.0103;FS=0.000;MLEAC=2;MLEAF=1.00;MQ=41.86;QD=31.77;SOR=0.765	GT:AD:DP:GQ:PL	1/1:0,27:27:81:1064,81,0
chrVII	221533	.	C	T	960.77	PASS	AC=2;AF=1.00;AN=2;DP=24;ExcessHet=3.0103;FS=0.000;MLEAC=2;MLEAF=1.00;MQ=41.76;QD=31.40;SOR=2.124	GT:AD:DP:GQ:PL	1/1:0,24:24:72:989,72,0
chrVII	482925	.	G	A	369.77	PASS	AC=2;AF=1.00;AN=2;DP=10;ExcessHet=3.0103;FS=0.000;MLEAC=2;MLEAF=1.00;MQ=42.00;QD=33.67;SOR=0.693	GT:AD:DP:GQ:PL	1/1:0,10:10:30:398,30,0
chrVII	974568	.	C	T	839.77	PASS	AC=2;AF=1.00;AN=2;DP=21;ExcessHet=3.0103;FS=0.000;MLEAC=2;MLEAF=1.00;MQ=42.00;QD=26.97;SOR=0.784	GT:AD:DP:GQ:PL	1/1:0,21:21:63:868,63,0
chrVII	1050118	.	G	A	614.77	PASS	AC=2;AF=1.00;AN=2;DP=17;ExcessHet=3.0103;FS=0.000;MLEAC=2;MLEAF=1.00;MQ=42.00;QD=31.62;SOR=1.371	GT:AD:DP:GQ:PL	1/1:0,17:17:51:643,51,0
chrVIII	36084	.	G	A	658.77	PASS	AC=2;AF=1.00;AN=2;DP=17;ExcessHet=3.0103;FS=0.000;MLEAC=2;MLEAF=1.00;MQ=42.00;QD=29.62;SOR=1.371	GT:AD:DP:GQ:PL	1/1:0,17:17:51:687,51,0
chrIX	241997	.	G	A	615.77	PASS	AC=2;AF=1.00;AN=2;DP=16;ExcessHet=3.0103;FS=0.000;MLEAC=2;MLEAF=1.00;MQ=42.00;QD=30.98;SOR=1.473	GT:AD:DP:GQ:PL	1/1:0,15:15:45:644,45,0
chrX	212375	.	C	T	701.77	PASS	AC=2;AF=1.00;AN=2;DP=23;ExcessHet=3.0103;FS=0.000;MLEAC=2;MLEAF=1.00;MQ=41.83;QD=30.51;SOR=0.963	GT:AD:DP:GQ:PL	1/1:0,23:23:69:730,69,0
chrX	318635	.	G	A	1015.77	PASS	AC=2;AF=1.00;AN=2;DP=27;ExcessHet=3.0103;FS=0.000;MLEAC=2;MLEAF=1.00;MQ=41.93;QD=29.10;SOR=1.101	GT:AD:DP:GQ:PL	1/1:0,27:27:81:1044,81,0
chrX	337295	.	C	T	439.77	PASS	AC=2;AF=1.00;AN=2;DP=11;ExcessHet=3.0103;FS=0.000;MLEAC=2;MLEAF=1.00;MQ=42.00;QD=34.27;SOR=1.802	GT:AD:DP:GQ:PL	1/1:0,11:11:33:468,33,0
chrX	610315	.	C	T	737.77	PASS	AC=2;AF=1.00;AN=2;DP=19;ExcessHet=3.0103;FS=0.000;MLEAC=2;MLEAF=1.00;MQ=41.90;QD=29.89;SOR=1.292	GT:AD:DP:GQ:PL	1/1:0,19:19:57:766,57,0
chrXI	28081	.	C	T	696.77	PASS	AC=2;AF=1.00;AN=2;DP=18;ExcessHet=3.0103;FS=0.000;MLEAC=2;MLEAF=1.00;MQ=42.00;QD=26.64;SOR=1.061	GT:AD:DP:GQ:PL	1/1:0,17:17:51:725,51,0
chrXI	56315	.	C	T	719.77	PASS	AC=2;AF=1.00;AN=2;DP=20;ExcessHet=3.0103;FS=0.000;MLEAC=2;MLEAF=1.00;MQ=40.43;QD=26.76;SOR=0.892	GT:AD:DP:GQ:PL	1/1:0,20:20:60:748,60,0
chrXI	146076	.	G	A	636.77	PASS	AC=1;AF=0.500;AN=2;BaseQRankSum=-2.765;ClippingRankSum=0.000;DP=93;ExcessHet=3.0103;FS=19.952;MLEAC=1;MLEAF=0.500;MQ=40.30;MQRankSum=0.000;QD=6.85;ReadPosRankSum=-5.581;SOR=2.953	GT:AD:DP:GQ:PL	0/1:72,21:93:99:665,0,2960
chrXI	146077	.	T	C	636.77	PASS	AC=1;AF=0.500;AN=2;BaseQRankSum=-0.158;ClippingRankSum=0.000;DP=93;ExcessHet=3.0103;FS=19.952;MLEAC=1;MLEAF=0.500;MQ=40.30;MQRankSum=0.000;QD=6.85;ReadPosRankSum=-5.250;SOR=2.953	GT:AD:DP:GQ:PL	0/1:72,21:93:99:665,0,2960
chrXI	146091	.	T	C	546.77	PASS	AC=1;AF=0.500;AN=2;BaseQRankSum=-0.664;ClippingRankSum=0.000;DP=102;ExcessHet=3.0103;FS=13.093;MLEAC=1;MLEAF=0.500;MQ=40.14;MQRankSum=-1.447;QD=5.36;ReadPosRankSum=-3.919;SOR=2.147	GT:AD:DP:GQ:PL	0/1:79,23:102:99:575,0,2757
chrXII	128953	.	G	A	1130.77	PASS	AC=2;AF=1.00;AN=2;DP=33;ExcessHet=3.0103;FS=0.000;MLEAC=2;MLEAF=1.00;MQ=41.13;QD=34.27;SOR=1.542	GT:AD:DP:GQ:PL	1/1:0,33:33:99:1159,99,0
chrXII	196725	.	G	A	376.77	PASS	AC=2;AF=1.00;AN=2;DP=11;ExcessHet=3.0103;FS=0.000;MLEAC=2;MLEAF=1.00;MQ=42.00;QD=34.25;SOR=0.859	GT:AD:DP:GQ:PL	1/1:0,11:11:33:405,33,0
chrXII	253452	.	G	A	166.77	PASS	AC=1;AF=0.500;AN=2;BaseQRankSum=1.419;ClippingRankSum=0.000;DP=25;ExcessHet=3.0103;FS=8.888;MLEAC=1;MLEAF=0.500;MQ=41.27;MQRankSum=-1.804;QD=6.67;ReadPosRankSum=-2.084;SOR=3.352	GT:AD:DP:GQ:PL	0/1:19,6:25:99:195,0,1794
chrXII	591438	.	G	A	675.77	PASS	AC=2;AF=1.00;AN=2;DP=20;ExcessHet=3.0103;FS=0.000;MLEAC=2;MLEAF=1.00;MQ=42.00;QD=33.79;SOR=0.892	GT:AD:DP:GQ:PL	1/1:0,20:20:60:704,60,0
chrXII	797213	.	C	T	727.77	PASS	AC=2;AF=1.00;AN=2;DP=19;ExcessHet=3.0103;FS=0.000;MLEAC=2;MLEAF=1.00;MQ=42.00;QD=30.03;SOR=1.022	GT:AD:DP:GQ:PL	1/1:0,19:19:57:756,57,0
chrXIII	735209	.	G	A	586.77	PASS	AC=2;AF=1.00;AN=2;DP=17;ExcessHet=3.0103;FS=0.000;MLEAC=2;MLEAF=1.00;MQ=42.00;QD=34.52;SOR=1.061	GT:AD:DP:GQ:PL	1/1:0,17:17:51:615,51,0
chrXIV	58109	.	C	T	963.77	PASS	AC=2;AF=1.00;AN=2;DP=23;ExcessHet=3.0103;FS=0.000;MLEAC=2;MLEAF=1.00;MQ=42.00;QD=32.08;SOR=1.426	GT:AD:DP:GQ:PL	1/1:0,23:23:69:992,69,0
chrXIV	139531	.	C	A	1149.77	PASS	AC=1;AF=0.500;AN=2;BaseQRankSum=0.832;ClippingRankSum=0.000;DP=189;ExcessHet=3.0103;FS=5.742;MLEAC=1;MLEAF=0.500;MQ=40.01;MQRankSum=-2.299;QD=6.18;ReadPosRankSum=-4.317;SOR=0.350	GT:AD:DP:GQ:PL	0/1:141,45:186:99:1178,0,4513
chrXIV	735444	.	G	T	1002.77	PASS	AC=2;AF=1.00;AN=2;DP=28;ExcessHet=3.0103;FS=0.000;MLEAC=2;MLEAF=1.00;MQ=41.35;QD=30.07;SOR=0.997	GT:AD:DP:GQ:PL	1/1:0,28:28:84:1031,84,0
chrXV	346227	.	G	A	3330.77	PASS	AC=1;AF=0.500;AN=2;BaseQRankSum=-4.350;ClippingRankSum=0.000;DP=199;ExcessHet=3.0103;FS=12.178;MLEAC=1;MLEAF=0.500;MQ=40.68;MQRankSum=3.840;QD=16.74;ReadPosRankSum=-7.588;SOR=1.925	GT:AD:DP:GQ:PL	0/1:98,101:199:99:3359,0,3288
chrXV	968974	.	C	T	1139.77	PASS	AC=2;AF=1.00;AN=2;DP=28;ExcessHet=3.0103;FS=0.000;MLEAC=2;MLEAF=1.00;MQ=41.93;QD=27.89;SOR=0.693	GT:AD:DP:GQ:PL	1/1:0,28:28:84:1168,84,0
chrXVI	135715	.	C	T	436.77	PASS	AC=2;AF=1.00;AN=2;DP=11;ExcessHet=3.0103;FS=0.000;MLEAC=2;MLEAF=1.00;MQ=42.00;QD=29.46;SOR=1.270	GT:AD:DP:GQ:PL	1/1:0,11:11:33:465,33,0
chrXVI	605325	.	G	A	709.77	PASS	AC=2;AF=1.00;AN=2;DP=18;ExcessHet=3.0103;FS=0.000;MLEAC=2;MLEAF=1.00;MQ=41.89;QD=35.26;SOR=4.407	GT:AD:DP:GQ:PL	1/1:0,18:18:54:738,54,0
chrXVI	825876	.	C	T	826.77	PASS	AC=2;AF=1.00;AN=2;DP=22;ExcessHet=3.0103;FS=0.000;MLEAC=2;MLEAF=1.00;MQ=41.33;QD=30.87;SOR=0.784	GT:AD:DP:GQ:PL	1/1:0,21:21:63:855,63,0
