# Supplementary material for: Recombination Is Responsible for the Increased Recovery of Drug-Resistant Mutants with Hypermutated Genomes in Resting Yeast Diploids Expressing APOBEC Deaminases
Source: Front Genet. 2017 Dec 12;8:202. doi: 10.3389/fgene.2017.00202 (PMC5733079; doi:10.3389/fgene.2017.00202)
Supplement: Supplementary file 6 [file Data_Sheet_1.zip › APOBEC1_d6/N080-LAN210-Can-A1-NA-RUN6-D6_SNVs_final.vcf]

##fileformat=VCFv4.2
##FILTER=<ID=LowQual,Description="Low quality">
##FORMAT=<ID=AD,Number=R,Type=Integer,Description="Allelic depths for the ref and alt alleles in the order listed">
##FORMAT=<ID=DP,Number=1,Type=Integer,Description="Approximate read depth (reads with MQ=255 or with bad mates are filtered)">
##FORMAT=<ID=GQ,Number=1,Type=Integer,Description="Genotype Quality">
##FORMAT=<ID=GT,Number=1,Type=String,Description="Genotype">
##FORMAT=<ID=PL,Number=G,Type=Integer,Description="Normalized, Phred-scaled likelihoods for genotypes as defined in the VCF specification">
##GATKCommandLine.HaplotypeCaller=<ID=HaplotypeCaller,Version=3.8-0-ge9d806836,Date="Tue Sep 19 20:00:33 PDT 2017",Epoch=1505876433373,CommandLineOptions="analysis_type=HaplotypeCaller input_file=[N080-LAN210-Can-A1-NA-RUN6-D6_sorted_dedup_RG_realigned.bam] showFullBamList=false read_buffer_size=null read_filter=[] disable_read_filter=[] intervals=null excludeIntervals=[../../LAN210/20170903_LAN210_v0.10m_masked_v2.bed] interval_set_rule=UNION interval_merging=ALL interval_padding=0 reference_sequence=../../LAN210/LAN210_v0.10m.fasta nonDeterministicRandomSeed=false disableDithering=false maxRuntime=-1 maxRuntimeUnits=MINUTES downsampling_type=BY_SAMPLE downsample_to_fraction=null downsample_to_coverage=500 baq=OFF baqGapOpenPenalty=40.0 refactor_NDN_cigar_string=false fix_misencoded_quality_scores=false allow_potentially_misencoded_quality_scores=false useOriginalQualities=false defaultBaseQualities=-1 performanceLog=null BQSR=null quantize_quals=0 static_quantized_quals=null round_down_quantized=false disable_indel_quals=false emit_original_quals=false preserve_qscores_less_than=6 globalQScorePrior=-1.0 secondsBetweenProgressUpdates=10 validation_strictness=SILENT remove_program_records=false keep_program_records=false sample_rename_mapping_file=null unsafe=null use_jdk_deflater=false use_jdk_inflater=false disable_auto_index_creation_and_locking_when_reading_rods=false no_cmdline_in_header=false sites_only=false never_trim_vcf_format_field=false bcf=false bam_compression=null simplifyBAM=false disable_bam_indexing=false generate_md5=false num_threads=1 num_cpu_threads_per_data_thread=1 num_io_threads=0 monitorThreadEfficiency=false num_bam_file_handles=null read_group_black_list=null pedigree=[] pedigreeString=[] pedigreeValidationType=STRICT allow_intervals_with_unindexed_bam=false generateShadowBCF=false variant_index_type=DYNAMIC_SEEK variant_index_parameter=-1 reference_window_stop=0 phone_home= gatk_key=null tag=NA logging_level=INFO log_to_file=null help=false version=false out=/media/artem/artem_second/20170727_RUN8/Project_Stepchenkova/reanalyze_prev_other_runs/N080-LAN210-Can-A1-NA-RUN6-D6/N080-LAN210-Can-A1-NA-RUN6-D6.vcf likelihoodCalculationEngine=PairHMM heterogeneousKmerSizeResolution=COMBO_MIN dbsnp=(RodBinding name= source=UNBOUND) dontTrimActiveRegions=false maxDiscARExtension=25 maxGGAARExtension=300 paddingAroundIndels=150 paddingAroundSNPs=20 comp=[] annotation=[] excludeAnnotation=[] group=[StandardAnnotation, StandardHCAnnotation] debug=false useFilteredReadsForAnnotations=false emitRefConfidence=NONE bamOutput=null bamWriterType=CALLED_HAPLOTYPES emitDroppedReads=false disableOptimizations=false annotateNDA=false useNewAFCalculator=false heterozygosity=0.001 indel_heterozygosity=1.25E-4 heterozygosity_stdev=0.01 standard_min_confidence_threshold_for_calling=10.0 standard_min_confidence_threshold_for_emitting=30.0 max_alternate_alleles=6 max_genotype_count=1024 max_num_PL_values=100 input_prior=[] sample_ploidy=2 genotyping_mode=DISCOVERY alleles=(RodBinding name= source=UNBOUND) contamination_fraction_to_filter=0.0 contamination_fraction_per_sample_file=null p_nonref_model=null exactcallslog=null output_mode=EMIT_VARIANTS_ONLY allSitePLs=false gcpHMM=10 pair_hmm_implementation=FASTEST_AVAILABLE phredScaledGlobalReadMismappingRate=45 noFpga=false nativePairHmmThreads=1 useDoublePrecision=false sample_name=null kmerSize=[10, 25] dontIncreaseKmerSizesForCycles=false allowNonUniqueKmersInRef=false numPruningSamples=1 recoverDanglingHeads=false doNotRecoverDanglingBranches=false minDanglingBranchLength=4 consensus=false maxNumHaplotypesInPopulation=128 errorCorrectKmers=false minPruning=2 debugGraphTransformations=false allowCyclesInKmerGraphToGeneratePaths=false graphOutput=null kmerLengthForReadErrorCorrection=25 minObservationsForKmerToBeSolid=20 GVCFGQBands=[1, 2, 3, 4, 5, 6, 7, 8, 9, 10, 11, 12, 13, 14, 15, 16, 17, 18, 19, 20, 21, 22, 23, 24, 25, 26, 27, 28, 29, 30, 31, 32, 33, 34, 35, 36, 37, 38, 39, 40, 41, 42, 43, 44, 45, 46, 47, 48, 49, 50, 51, 52, 53, 54, 55, 56, 57, 58, 59, 60, 70, 80, 90, 99] indelSizeToEliminateInRefModel=10 min_base_quality_score=10 includeUmappedReads=false useAllelesTrigger=false doNotRunPhysicalPhasing=true keepRG=null justDetermineActiveRegions=false dontGenotype=false dontUseSoftClippedBases=false captureAssemblyFailureBAM=false errorCorrectReads=false pcr_indel_model=CONSERVATIVE maxReadsInRegionPerSample=10000 minReadsPerAlignmentStart=10 mergeVariantsViaLD=false activityProfileOut=null activeRegionOut=null activeRegionIn=null activeRegionExtension=null forceActive=false activeRegionMaxSize=null bandPassSigma=null maxReadsInMemoryPerSample=30000 maxTotalReadsInMemory=10000000 maxProbPropagationDistance=50 activeProbabilityThreshold=0.002 min_mapping_quality_score=20 filter_reads_with_N_cigar=false filter_mismatching_base_and_quals=false filter_bases_not_stored=false">
##GATKCommandLine.SelectVariants=<ID=SelectVariants,Version=3.8-0-ge9d806836,Date="Tue Sep 19 20:05:17 PDT 2017",Epoch=1505876717048,CommandLineOptions="analysis_type=SelectVariants input_file=[] showFullBamList=false read_buffer_size=null read_filter=[] disable_read_filter=[] intervals=null excludeIntervals=null interval_set_rule=UNION interval_merging=ALL interval_padding=0 reference_sequence=../../LAN210/LAN210_v0.10m.fasta nonDeterministicRandomSeed=false disableDithering=false maxRuntime=-1 maxRuntimeUnits=MINUTES downsampling_type=BY_SAMPLE downsample_to_fraction=null downsample_to_coverage=1000 baq=OFF baqGapOpenPenalty=40.0 refactor_NDN_cigar_string=false fix_misencoded_quality_scores=false allow_potentially_misencoded_quality_scores=false useOriginalQualities=false defaultBaseQualities=-1 performanceLog=null BQSR=null quantize_quals=0 static_quantized_quals=null round_down_quantized=false disable_indel_quals=false emit_original_quals=false preserve_qscores_less_than=6 globalQScorePrior=-1.0 secondsBetweenProgressUpdates=10 validation_strictness=SILENT remove_program_records=false keep_program_records=false sample_rename_mapping_file=null unsafe=null use_jdk_deflater=false use_jdk_inflater=false disable_auto_index_creation_and_locking_when_reading_rods=false no_cmdline_in_header=false sites_only=false never_trim_vcf_format_field=false bcf=false bam_compression=null simplifyBAM=false disable_bam_indexing=false generate_md5=false num_threads=1 num_cpu_threads_per_data_thread=1 num_io_threads=0 monitorThreadEfficiency=false num_bam_file_handles=null read_group_black_list=null pedigree=[] pedigreeString=[] pedigreeValidationType=STRICT allow_intervals_with_unindexed_bam=false generateShadowBCF=false variant_index_type=DYNAMIC_SEEK variant_index_parameter=-1 reference_window_stop=0 phone_home= gatk_key=null tag=NA logging_level=INFO log_to_file=null help=false version=false variant=(RodBinding name=variant source=N080-LAN210-Can-A1-NA-RUN6-D6.vcf) discordance=(RodBinding name= source=UNBOUND) concordance=(RodBinding name= source=UNBOUND) out=/media/artem/artem_second/20170727_RUN8/Project_Stepchenkova/reanalyze_prev_other_runs/N080-LAN210-Can-A1-NA-RUN6-D6/N080-LAN210-Can-A1-NA-RUN6-D6_SNVs.vcf sample_name=[] sample_expressions=null sample_file=null exclude_sample_name=[] exclude_sample_file=[] exclude_sample_expressions=[] selectexpressions=[] invertselect=false excludeNonVariants=false excludeFiltered=false preserveAlleles=false removeUnusedAlternates=false restrictAllelesTo=ALL keepOriginalAC=false keepOriginalDP=false mendelianViolation=false invertMendelianViolation=false mendelianViolationQualThreshold=0.0 select_random_fraction=0.0 remove_fraction_genotypes=0.0 selectTypeToInclude=[SNP] selectTypeToExclude=[] keepIDs=null excludeIDs=null fullyDecode=false justRead=false maxIndelSize=2147483647 minIndelSize=0 maxFilteredGenotypes=2147483647 minFilteredGenotypes=0 maxFractionFilteredGenotypes=1.0 minFractionFilteredGenotypes=0.0 maxNOCALLnumber=2147483647 maxNOCALLfraction=1.0 setFilteredGtToNocall=false ALLOW_NONOVERLAPPING_COMMAND_LINE_SAMPLES=false forceValidOutput=false filter_reads_with_N_cigar=false filter_mismatching_base_and_quals=false filter_bases_not_stored=false">
##INFO=<ID=AC,Number=A,Type=Integer,Description="Allele count in genotypes, for each ALT allele, in the same order as listed">
##INFO=<ID=AF,Number=A,Type=Float,Description="Allele Frequency, for each ALT allele, in the same order as listed">
##INFO=<ID=AN,Number=1,Type=Integer,Description="Total number of alleles in called genotypes">
##INFO=<ID=BaseQRankSum,Number=1,Type=Float,Description="Z-score from Wilcoxon rank sum test of Alt Vs. Ref base qualities">
##INFO=<ID=ClippingRankSum,Number=1,Type=Float,Description="Z-score From Wilcoxon rank sum test of Alt vs. Ref number of hard clipped bases">
##INFO=<ID=DP,Number=1,Type=Integer,Description="Approximate read depth; some reads may have been filtered">
##INFO=<ID=DS,Number=0,Type=Flag,Description="Were any of the samples downsampled?">
##INFO=<ID=ExcessHet,Number=1,Type=Float,Description="Phred-scaled p-value for exact test of excess heterozygosity">
##INFO=<ID=FS,Number=1,Type=Float,Description="Phred-scaled p-value using Fisher's exact test to detect strand bias">
##INFO=<ID=HaplotypeScore,Number=1,Type=Float,Description="Consistency of the site with at most two segregating haplotypes">
##INFO=<ID=InbreedingCoeff,Number=1,Type=Float,Description="Inbreeding coefficient as estimated from the genotype likelihoods per-sample when compared against the Hardy-Weinberg expectation">
##INFO=<ID=MLEAC,Number=A,Type=Integer,Description="Maximum likelihood expectation (MLE) for the allele counts (not necessarily the same as the AC), for each ALT allele, in the same order as listed">
##INFO=<ID=MLEAF,Number=A,Type=Float,Description="Maximum likelihood expectation (MLE) for the allele frequency (not necessarily the same as the AF), for each ALT allele, in the same order as listed">
##INFO=<ID=MQ,Number=1,Type=Float,Description="RMS Mapping Quality">
##INFO=<ID=MQRankSum,Number=1,Type=Float,Description="Z-score From Wilcoxon rank sum test of Alt vs. Ref read mapping qualities">
##INFO=<ID=QD,Number=1,Type=Float,Description="Variant Confidence/Quality by Depth">
##INFO=<ID=ReadPosRankSum,Number=1,Type=Float,Description="Z-score from Wilcoxon rank sum test of Alt vs. Ref read position bias">
##INFO=<ID=SOR,Number=1,Type=Float,Description="Symmetric Odds Ratio of 2x2 contingency table to detect strand bias">
##contig=<ID=chrI,length=198855>
##contig=<ID=chrII,length=810456>
##contig=<ID=chrIII,length=316501>
##contig=<ID=chrIV,length=1516959>
##contig=<ID=chrV,length=570663>
##contig=<ID=chrVI,length=270116>
##contig=<ID=chrVII,length=1084724>
##contig=<ID=chrVIII,length=557320>
##contig=<ID=chrIX,length=433988>
##contig=<ID=chrX,length=745688>
##contig=<ID=chrXI,length=666767>
##contig=<ID=chrXII,length=1065113>
##contig=<ID=chrXIII,length=917121>
##contig=<ID=chrXIV,length=784078>
##contig=<ID=chrXV,length=1078147>
##contig=<ID=chrXVI,length=943466>
##contig=<ID=mt,length=85611>
##reference=file:///media/artem/artem_second/20170727_RUN8/Project_Stepchenkova/reanalyze_prev_other_runs/N080-LAN210-Can-A1-NA-RUN6-D6/../../LAN210/LAN210_v0.10m.fasta
##source=SelectVariants
#CHROM	POS	ID	REF	ALT	QUAL	FILTER	INFO	FORMAT	N080-LAN210-Can-A1-NA-RUN6-D6
chrI	71670	.	C	T	249.77	PASS	AC=1;AF=0.500;AN=2;BaseQRankSum=0.389;ClippingRankSum=0.000;DP=27;ExcessHet=3.0103;FS=1.655;MLEAC=1;MLEAF=0.500;MQ=41.47;MQRankSum=-1.336;QD=9.25;ReadPosRankSum=-0.416;SOR=0.349	GT:AD:DP:GQ:PL	0/1:18,9:27:99:278,0,637
chrI	74566	.	C	T	1130.77	PASS	AC=1;AF=0.500;AN=2;BaseQRankSum=0.787;ClippingRankSum=0.000;DP=54;ExcessHet=3.0103;FS=11.698;MLEAC=1;MLEAF=0.500;MQ=41.74;MQRankSum=0.000;QD=22.17;ReadPosRankSum=0.668;SOR=2.376	GT:AD:DP:GQ:PL	0/1:20,31:51:99:1159,0,683
chrI	94349	.	C	T	245.77	PASS	AC=1;AF=0.500;AN=2;BaseQRankSum=-0.230;ClippingRankSum=0.000;DP=23;ExcessHet=3.0103;FS=0.000;MLEAC=1;MLEAF=0.500;MQ=42.00;MQRankSum=0.000;QD=10.69;ReadPosRankSum=0.950;SOR=0.665	GT:AD:DP:GQ:PL	0/1:15,8:23:99:274,0,567
chrI	138119	.	C	T	976.77	PASS	AC=1;AF=0.500;AN=2;BaseQRankSum=-0.122;ClippingRankSum=0.000;DP=47;ExcessHet=3.0103;FS=1.151;MLEAC=1;MLEAF=0.500;MQ=41.69;MQRankSum=-0.780;QD=20.78;ReadPosRankSum=-0.312;SOR=0.499	GT:AD:DP:GQ:PL	0/1:19,28:47:99:1005,0,644
chrII	15097	.	C	T	555.77	PASS	AC=1;AF=0.500;AN=2;BaseQRankSum=0.439;ClippingRankSum=0.000;DP=32;ExcessHet=3.0103;FS=0.000;MLEAC=1;MLEAF=0.500;MQ=42.00;MQRankSum=0.000;QD=17.37;ReadPosRankSum=0.289;SOR=0.481	GT:AD:DP:GQ:PL	0/1:16,16:32:99:584,0,549
chrII	127696	.	C	T	270.77	PASS	AC=1;AF=0.500;AN=2;BaseQRankSum=-0.063;ClippingRankSum=0.000;DP=24;ExcessHet=3.0103;FS=1.748;MLEAC=1;MLEAF=0.500;MQ=45.15;MQRankSum=0.378;QD=11.28;ReadPosRankSum=-1.287;SOR=1.136	GT:AD:DP:GQ:PL	0/1:15,9:24:99:299,0,521
chrII	132003	.	G	A	643.77	PASS	AC=1;AF=0.500;AN=2;BaseQRankSum=0.038;ClippingRankSum=0.000;DP=52;ExcessHet=3.0103;FS=4.519;MLEAC=1;MLEAF=0.500;MQ=41.96;MQRankSum=0.862;QD=12.38;ReadPosRankSum=-1.300;SOR=1.445	GT:AD:DP:GQ:PL	0/1:31,21:52:99:672,0,1054
chrII	192108	.	C	T	794.77	PASS	AC=1;AF=0.500;AN=2;BaseQRankSum=1.408;ClippingRankSum=0.000;DP=48;ExcessHet=3.0103;FS=1.157;MLEAC=1;MLEAF=0.500;MQ=41.66;MQRankSum=0.030;QD=16.91;ReadPosRankSum=0.050;SOR=0.993	GT:AD:DP:GQ:PL	0/1:24,23:47:99:823,0,830
chrII	203742	.	G	A	1079.77	PASS	AC=1;AF=0.500;AN=2;BaseQRankSum=0.864;ClippingRankSum=0.000;DP=59;ExcessHet=3.0103;FS=2.188;MLEAC=1;MLEAF=0.500;MQ=40.17;MQRankSum=0.669;QD=18.30;ReadPosRankSum=1.317;SOR=0.655	GT:AD:DP:GQ:PL	0/1:27,32:59:99:1108,0,896
chrII	256279	.	C	T	508.77	PASS	AC=1;AF=0.500;AN=2;BaseQRankSum=0.454;ClippingRankSum=0.000;DP=26;ExcessHet=3.0103;FS=1.685;MLEAC=1;MLEAF=0.500;MQ=41.45;MQRankSum=1.306;QD=20.35;ReadPosRankSum=0.188;SOR=0.275	GT:AD:DP:GQ:PL	0/1:10,15:25:99:537,0,308
chrII	274579	.	G	A	448.77	PASS	AC=1;AF=0.500;AN=2;BaseQRankSum=-1.084;ClippingRankSum=0.000;DP=30;ExcessHet=3.0103;FS=1.468;MLEAC=1;MLEAF=0.500;MQ=42.00;MQRankSum=0.000;QD=14.96;ReadPosRankSum=-0.235;SOR=0.340	GT:AD:DP:GQ:PL	0/1:16,14:30:99:477,0,571
chrII	274660	.	G	A	713.77	PASS	AC=1;AF=0.500;AN=2;BaseQRankSum=0.364;ClippingRankSum=0.000;DP=35;ExcessHet=3.0103;FS=3.210;MLEAC=1;MLEAF=0.500;MQ=41.15;MQRankSum=-1.061;QD=20.39;ReadPosRankSum=1.767;SOR=0.313	GT:AD:DP:GQ:PL	0/1:13,22:35:99:742,0,418
chrII	275238	.	C	T	1019.77	PASS	AC=1;AF=0.500;AN=2;BaseQRankSum=1.820;ClippingRankSum=0.000;DP=46;ExcessHet=3.0103;FS=0.000;MLEAC=1;MLEAF=0.500;MQ=42.00;MQRankSum=0.000;QD=22.17;ReadPosRankSum=2.114;SOR=0.653	GT:AD:DP:GQ:PL	0/1:17,29:46:99:1048,0,538
chrII	275534	.	G	A	389.77	PASS	AC=1;AF=0.500;AN=2;BaseQRankSum=2.230;ClippingRankSum=0.000;DP=34;ExcessHet=3.0103;FS=0.000;MLEAC=1;MLEAF=0.500;MQ=42.00;MQRankSum=0.000;QD=11.46;ReadPosRankSum=1.497;SOR=0.693	GT:AD:DP:GQ:PL	0/1:22,12:34:99:418,0,736
chrII	315257	.	G	A	498.77	PASS	AC=1;AF=0.500;AN=2;BaseQRankSum=0.781;ClippingRankSum=0.000;DP=36;ExcessHet=3.0103;FS=5.085;MLEAC=1;MLEAF=0.500;MQ=42.00;MQRankSum=0.000;QD=13.85;ReadPosRankSum=-0.146;SOR=0.217	GT:AD:DP:GQ:PL	0/1:21,15:36:99:527,0,699
chrII	317792	.	G	A	597.77	PASS	AC=1;AF=0.500;AN=2;BaseQRankSum=-0.716;ClippingRankSum=0.000;DP=31;ExcessHet=3.0103;FS=3.581;MLEAC=1;MLEAF=0.500;MQ=42.00;MQRankSum=0.000;QD=20.61;ReadPosRankSum=0.730;SOR=1.431	GT:AD:DP:GQ:PL	0/1:11,18:29:99:626,0,395
chrII	377421	.	G	A	501.77	PASS	AC=1;AF=0.500;AN=2;BaseQRankSum=-0.239;ClippingRankSum=0.000;DP=36;ExcessHet=3.0103;FS=7.794;MLEAC=1;MLEAF=0.500;MQ=41.59;MQRankSum=-1.032;QD=14.34;ReadPosRankSum=-0.726;SOR=2.026	GT:AD:DP:GQ:PL	0/1:19,16:35:99:530,0,699
chrII	382953	.	G	A	176.77	PASS	AC=1;AF=0.500;AN=2;BaseQRankSum=0.570;ClippingRankSum=0.000;DP=18;ExcessHet=3.0103;FS=0.000;MLEAC=1;MLEAF=0.500;MQ=41.18;MQRankSum=0.825;QD=9.82;ReadPosRankSum=0.823;SOR=0.446	GT:AD:DP:GQ:PL	0/1:12,6:18:99:205,0,426
chrII	383483	.	G	A	441.77	PASS	AC=1;AF=0.500;AN=2;BaseQRankSum=0.990;ClippingRankSum=0.000;DP=36;ExcessHet=3.0103;FS=1.324;MLEAC=1;MLEAF=0.500;MQ=41.59;MQRankSum=0.000;QD=12.62;ReadPosRankSum=-0.084;SOR=0.960	GT:AD:DP:GQ:PL	0/1:22,13:35:99:470,0,804
chrII	389788	.	C	T	308.77	PASS	AC=1;AF=0.500;AN=2;BaseQRankSum=0.087;ClippingRankSum=0.000;DP=25;ExcessHet=3.0103;FS=10.037;MLEAC=1;MLEAF=0.500;MQ=41.43;MQRankSum=-1.143;QD=12.35;ReadPosRankSum=-0.839;SOR=2.250	GT:AD:DP:GQ:PL	0/1:15,10:25:99:337,0,563
chrII	397093	.	G	A	819.77	PASS	AC=1;AF=0.500;AN=2;BaseQRankSum=-0.177;ClippingRankSum=0.000;DP=54;ExcessHet=3.0103;FS=3.933;MLEAC=1;MLEAF=0.500;MQ=41.69;MQRankSum=-0.962;QD=15.76;ReadPosRankSum=-0.040;SOR=0.560	GT:AD:DP:GQ:PL	0/1:26,26:52:99:848,0,936
chrII	441842	.	G	A	682.77	PASS	AC=1;AF=0.500;AN=2;BaseQRankSum=0.049;ClippingRankSum=0.000;DP=37;ExcessHet=3.0103;FS=1.273;MLEAC=1;MLEAF=0.500;MQ=42.00;MQRankSum=0.000;QD=18.45;ReadPosRankSum=-0.400;SOR=1.022	GT:AD:DP:GQ:PL	0/1:18,19:37:99:711,0,696
chrII	443394	.	G	A	528.77	PASS	AC=1;AF=0.500;AN=2;BaseQRankSum=-0.021;ClippingRankSum=0.000;DP=32;ExcessHet=3.0103;FS=0.000;MLEAC=1;MLEAF=0.500;MQ=42.00;MQRankSum=0.000;QD=16.52;ReadPosRankSum=-0.650;SOR=0.732	GT:AD:DP:GQ:PL	0/1:17,15:32:99:557,0,656
chrII	447016	.	C	T	564.77	PASS	AC=1;AF=0.500;AN=2;BaseQRankSum=0.785;ClippingRankSum=0.000;DP=46;ExcessHet=3.0103;FS=4.427;MLEAC=1;MLEAF=0.500;MQ=42.00;MQRankSum=0.000;QD=12.28;ReadPosRankSum=0.310;SOR=0.881	GT:AD:DP:GQ:PL	0/1:29,17:46:99:593,0,1064
chrII	481828	.	G	A	833.77	PASS	AC=1;AF=0.500;AN=2;BaseQRankSum=2.792;ClippingRankSum=0.000;DP=53;ExcessHet=3.0103;FS=2.418;MLEAC=1;MLEAF=0.500;MQ=41.16;MQRankSum=-0.671;QD=16.35;ReadPosRankSum=1.021;SOR=1.172	GT:AD:DP:GQ:PL	0/1:27,24:51:99:862,0,889
chrII	490516	.	G	A	992.77	PASS	AC=1;AF=0.500;AN=2;BaseQRankSum=0.846;ClippingRankSum=0.000;DP=53;ExcessHet=3.0103;FS=4.605;MLEAC=1;MLEAF=0.500;MQ=41.72;MQRankSum=1.180;QD=18.73;ReadPosRankSum=-0.849;SOR=1.617	GT:AD:DP:GQ:PL	0/1:23,30:53:99:1021,0,659
chrII	512972	.	C	T	938.77	PASS	AC=1;AF=0.500;AN=2;BaseQRankSum=0.971;ClippingRankSum=0.000;DP=58;ExcessHet=3.0103;FS=2.652;MLEAC=1;MLEAF=0.500;MQ=42.00;MQRankSum=0.000;QD=16.19;ReadPosRankSum=-0.091;SOR=1.204	GT:AD:DP:GQ:PL	0/1:32,26:58:99:967,0,1233
chrII	609544	.	G	A	805.77	PASS	AC=1;AF=0.500;AN=2;BaseQRankSum=0.000;ClippingRankSum=0.000;DP=44;ExcessHet=3.0103;FS=2.744;MLEAC=1;MLEAF=0.500;MQ=42.00;MQRankSum=0.000;QD=18.31;ReadPosRankSum=1.007;SOR=1.232	GT:AD:DP:GQ:PL	0/1:20,24:44:99:834,0,680
chrII	614467	.	G	A	750.77	PASS	AC=1;AF=0.500;AN=2;BaseQRankSum=0.771;ClippingRankSum=0.000;DP=38;ExcessHet=3.0103;FS=2.909;MLEAC=1;MLEAF=0.500;MQ=42.00;MQRankSum=0.000;QD=19.76;ReadPosRankSum=1.472;SOR=0.956	GT:AD:DP:GQ:PL	0/1:16,22:38:99:779,0,503
chrII	627163	.	G	A	667.77	PASS	AC=1;AF=0.500;AN=2;BaseQRankSum=-0.194;ClippingRankSum=0.000;DP=38;ExcessHet=3.0103;FS=12.876;MLEAC=1;MLEAF=0.500;MQ=41.61;MQRankSum=-0.800;QD=17.57;ReadPosRankSum=-0.035;SOR=0.746	GT:AD:DP:GQ:PL	0/1:16,22:38:99:696,0,484
chrII	629103	.	G	A	359.77	PASS	AC=1;AF=0.500;AN=2;BaseQRankSum=0.389;ClippingRankSum=0.000;DP=23;ExcessHet=3.0103;FS=1.674;MLEAC=1;MLEAF=0.500;MQ=42.00;MQRankSum=0.000;QD=15.64;ReadPosRankSum=-0.193;SOR=1.270	GT:AD:DP:GQ:PL	0/1:12,11:23:99:388,0,407
chrII	653781	.	G	A	424.77	PASS	AC=1;AF=0.500;AN=2;BaseQRankSum=-1.058;ClippingRankSum=0.000;DP=30;ExcessHet=3.0103;FS=11.480;MLEAC=1;MLEAF=0.500;MQ=41.51;MQRankSum=0.942;QD=14.16;ReadPosRankSum=0.097;SOR=2.091	GT:AD:DP:GQ:PL	0/1:17,13:30:99:453,0,583
chrII	655399	.	C	T	741.77	PASS	AC=1;AF=0.500;AN=2;BaseQRankSum=-1.752;ClippingRankSum=0.000;DP=42;ExcessHet=3.0103;FS=2.786;MLEAC=1;MLEAF=0.500;MQ=42.00;MQRankSum=0.000;QD=17.66;ReadPosRankSum=0.098;SOR=1.329	GT:AD:DP:GQ:PL	0/1:20,22:42:99:770,0,724
chrII	673008	.	G	A	596.77	PASS	AC=1;AF=0.500;AN=2;BaseQRankSum=0.376;ClippingRankSum=0.000;DP=26;ExcessHet=3.0103;FS=0.000;MLEAC=1;MLEAF=0.500;MQ=40.29;MQRankSum=-1.152;QD=22.95;ReadPosRankSum=-1.080;SOR=0.446	GT:AD:DP:GQ:PL	0/1:8,18:26:99:625,0,271
chrII	727851	.	G	A	918.77	PASS	AC=1;AF=0.500;AN=2;BaseQRankSum=1.541;ClippingRankSum=0.000;DP=57;ExcessHet=3.0103;FS=0.000;MLEAC=1;MLEAF=0.500;MQ=41.74;MQRankSum=-0.983;QD=16.12;ReadPosRankSum=-0.911;SOR=0.648	GT:AD:DP:GQ:PL	0/1:29,28:57:99:947,0,969
chrII	775862	.	G	A	693.77	PASS	AC=1;AF=0.500;AN=2;BaseQRankSum=-0.714;ClippingRankSum=0.000;DP=54;ExcessHet=3.0103;FS=2.375;MLEAC=1;MLEAF=0.500;MQ=42.00;MQRankSum=0.000;QD=13.09;ReadPosRankSum=0.117;SOR=1.179	GT:AD:DP:GQ:PL	0/1:30,23:53:99:722,0,1060
chrII	790421	.	G	A	839.77	PASS	AC=1;AF=0.500;AN=2;BaseQRankSum=3.079;ClippingRankSum=0.000;DP=53;ExcessHet=3.0103;FS=4.856;MLEAC=1;MLEAF=0.500;MQ=41.40;MQRankSum=1.401;QD=16.80;ReadPosRankSum=0.292;SOR=1.601	GT:AD:DP:GQ:PL	0/1:26,24:50:99:868,0,828
chrIII	16417	.	C	T	759.77	PASS	AC=1;AF=0.500;AN=2;BaseQRankSum=-0.311;ClippingRankSum=0.000;DP=48;ExcessHet=3.0103;FS=0.000;MLEAC=1;MLEAF=0.500;MQ=41.70;MQRankSum=1.088;QD=16.52;ReadPosRankSum=-0.620;SOR=0.620	GT:AD:DP:GQ:PL	0/1:22,24:46:99:788,0,734
chrIII	41397	.	C	T	370.77	PASS	AC=1;AF=0.500;AN=2;BaseQRankSum=0.124;ClippingRankSum=0.000;DP=36;ExcessHet=3.0103;FS=5.402;MLEAC=1;MLEAF=0.500;MQ=40.28;MQRankSum=-0.028;QD=10.59;ReadPosRankSum=0.502;SOR=0.442	GT:AD:DP:GQ:PL	0/1:22,13:35:99:399,0,761
chrIII	49408	.	C	T	339.77	PASS	AC=1;AF=0.500;AN=2;BaseQRankSum=1.753;ClippingRankSum=0.000;DP=29;ExcessHet=3.0103;FS=0.000;MLEAC=1;MLEAF=0.500;MQ=41.44;MQRankSum=-1.790;QD=11.72;ReadPosRankSum=1.368;SOR=0.859	GT:AD:DP:GQ:PL	0/1:18,11:29:99:368,0,640
chrIII	51009	.	G	A	478.77	PASS	AC=1;AF=0.500;AN=2;BaseQRankSum=-0.590;ClippingRankSum=0.000;DP=44;ExcessHet=3.0103;FS=1.205;MLEAC=1;MLEAF=0.500;MQ=42.00;MQRankSum=0.000;QD=10.88;ReadPosRankSum=-0.587;SOR=0.639	GT:AD:DP:GQ:PL	0/1:27,17:44:99:507,0,948
chrIII	52216	.	C	T	296.77	PASS	AC=1;AF=0.500;AN=2;BaseQRankSum=-2.780;ClippingRankSum=0.000;DP=32;ExcessHet=3.0103;FS=1.397;MLEAC=1;MLEAF=0.500;MQ=41.94;MQRankSum=0.891;QD=9.27;ReadPosRankSum=0.272;SOR=1.051	GT:AD:DP:GQ:PL	0/1:19,13:32:99:325,0,690
chrIII	56989	.	C	T	331.77	PASS	AC=1;AF=0.500;AN=2;BaseQRankSum=2.015;ClippingRankSum=0.000;DP=15;ExcessHet=3.0103;FS=0.000;MLEAC=1;MLEAF=0.500;MQ=42.00;MQRankSum=0.000;QD=22.12;ReadPosRankSum=1.465;SOR=1.112	GT:AD:DP:GQ:PL	0/1:6,9:15:99:360,0,214
chrIII	61582	.	C	T	650.77	PASS	AC=1;AF=0.500;AN=2;BaseQRankSum=1.280;ClippingRankSum=0.000;DP=37;ExcessHet=3.0103;FS=0.000;MLEAC=1;MLEAF=0.500;MQ=41.56;MQRankSum=1.434;QD=17.59;ReadPosRankSum=0.281;SOR=0.804	GT:AD:DP:GQ:PL	0/1:19,18:37:99:679,0,681
chrIII	106889	.	G	A	266.77	PASS	AC=1;AF=0.500;AN=2;BaseQRankSum=-0.420;ClippingRankSum=0.000;DP=23;ExcessHet=3.0103;FS=0.000;MLEAC=1;MLEAF=0.500;MQ=42.00;MQRankSum=0.000;QD=11.60;ReadPosRankSum=-0.375;SOR=0.627	GT:AD:DP:GQ:PL	0/1:14,9:23:99:295,0,522
chrIII	125052	.	C	T	527.77	PASS	AC=1;AF=0.500;AN=2;BaseQRankSum=0.926;ClippingRankSum=0.000;DP=30;ExcessHet=3.0103;FS=1.462;MLEAC=1;MLEAF=0.500;MQ=42.00;MQRankSum=0.000;QD=18.20;ReadPosRankSum=0.577;SOR=1.022	GT:AD:DP:GQ:PL	0/1:13,16:29:99:556,0,447
chrIII	126068	.	C	T	654.77	PASS	AC=1;AF=0.500;AN=2;BaseQRankSum=-0.452;ClippingRankSum=0.000;DP=29;ExcessHet=3.0103;FS=0.000;MLEAC=1;MLEAF=0.500;MQ=42.32;MQRankSum=1.503;QD=23.38;ReadPosRankSum=0.602;SOR=0.693	GT:AD:DP:GQ:PL	0/1:10,18:28:99:683,0,348
chrIII	129311	.	C	T	674.77	PASS	AC=1;AF=0.500;AN=2;BaseQRankSum=0.581;ClippingRankSum=0.000;DP=53;ExcessHet=3.0103;FS=4.500;MLEAC=1;MLEAF=0.500;MQ=41.93;MQRankSum=-1.807;QD=12.73;ReadPosRankSum=2.122;SOR=0.223	GT:AD:DP:GQ:PL	0/1:33,20:53:99:703,0,1134
chrIII	193124	.	G	A	408.77	PASS	AC=1;AF=0.500;AN=2;BaseQRankSum=-0.886;ClippingRankSum=0.000;DP=32;ExcessHet=3.0103;FS=4.430;MLEAC=1;MLEAF=0.500;MQ=41.56;MQRankSum=0.891;QD=12.77;ReadPosRankSum=-1.438;SOR=2.049	GT:AD:DP:GQ:PL	0/1:19,13:32:99:437,0,709
chrIII	214842	.	C	T	370.77	PASS	AC=1;AF=0.500;AN=2;BaseQRankSum=0.536;ClippingRankSum=0.000;DP=33;ExcessHet=3.0103;FS=3.290;MLEAC=1;MLEAF=0.500;MQ=42.00;MQRankSum=0.000;QD=11.24;ReadPosRankSum=-0.737;SOR=1.406	GT:AD:DP:GQ:PL	0/1:21,12:33:99:399,0,740
chrIII	249219	.	C	T	742.77	PASS	AC=1;AF=0.500;AN=2;BaseQRankSum=-0.453;ClippingRankSum=0.000;DP=31;ExcessHet=3.0103;FS=1.702;MLEAC=1;MLEAF=0.500;MQ=42.00;MQRankSum=0.000;QD=23.96;ReadPosRankSum=-0.621;SOR=1.189	GT:AD:DP:GQ:PL	0/1:11,20:31:99:771,0,361
chrIII	250191	.	G	A	336.77	PASS	AC=1;AF=0.500;AN=2;BaseQRankSum=2.291;ClippingRankSum=0.000;DP=21;ExcessHet=3.0103;FS=7.384;MLEAC=1;MLEAF=0.500;MQ=42.00;MQRankSum=0.000;QD=16.04;ReadPosRankSum=-0.486;SOR=2.276	GT:AD:DP:GQ:PL	0/1:11,10:21:99:365,0,357
chrIII	258712	.	C	T	505.77	PASS	AC=1;AF=0.500;AN=2;BaseQRankSum=-0.325;ClippingRankSum=0.000;DP=28;ExcessHet=3.0103;FS=1.527;MLEAC=1;MLEAF=0.500;MQ=41.49;MQRankSum=-0.820;QD=18.73;ReadPosRankSum=-1.775;SOR=0.603	GT:AD:DP:GQ:PL	0/1:12,15:27:99:534,0,442
chrIII	268475	.	C	T	759.77	PASS	AC=1;AF=0.500;AN=2;BaseQRankSum=-0.860;ClippingRankSum=0.000;DP=43;ExcessHet=3.0103;FS=0.000;MLEAC=1;MLEAF=0.500;MQ=41.66;MQRankSum=1.226;QD=17.67;ReadPosRankSum=-0.163;SOR=0.716	GT:AD:DP:GQ:PL	0/1:18,25:43:99:788,0,576
chrIII	309579	.	C	T	1077.77	PASS	AC=1;AF=0.500;AN=2;BaseQRankSum=-1.231;ClippingRankSum=0.000;DP=45;ExcessHet=3.0103;FS=7.527;MLEAC=1;MLEAF=0.500;MQ=41.68;MQRankSum=0.000;QD=24.49;ReadPosRankSum=0.337;SOR=2.019	GT:AD:DP:GQ:PL	0/1:15,29:44:99:1106,0,531
chrIV	21798	.	G	T	639.77	PASS	AC=1;AF=0.500;AN=2;BaseQRankSum=2.125;ClippingRankSum=0.000;DP=43;ExcessHet=3.0103;FS=1.177;MLEAC=1;MLEAF=0.500;MQ=41.95;MQRankSum=-1.026;QD=14.88;ReadPosRankSum=1.086;SOR=0.829	GT:AD:DP:GQ:PL	0/1:23,20:43:99:668,0,669
chrIV	46656	.	G	A	436.77	PASS	AC=1;AF=0.500;AN=2;BaseQRankSum=0.758;ClippingRankSum=0.000;DP=37;ExcessHet=3.0103;FS=1.320;MLEAC=1;MLEAF=0.500;MQ=41.89;MQRankSum=1.224;QD=11.80;ReadPosRankSum=1.682;SOR=0.999	GT:AD:DP:GQ:PL	0/1:22,15:37:99:465,0,759
chrIV	56480	.	G	A	380.77	PASS	AC=1;AF=0.500;AN=2;BaseQRankSum=0.173;ClippingRankSum=0.000;DP=26;ExcessHet=3.0103;FS=1.569;MLEAC=1;MLEAF=0.500;MQ=41.43;MQRankSum=0.967;QD=15.23;ReadPosRankSum=-0.510;SOR=0.399	GT:AD:DP:GQ:PL	0/1:14,11:25:99:409,0,524
chrIV	60998	.	G	A	428.77	PASS	AC=1;AF=0.500;AN=2;BaseQRankSum=-0.147;ClippingRankSum=0.000;DP=34;ExcessHet=3.0103;FS=3.261;MLEAC=1;MLEAF=0.500;MQ=42.00;MQRankSum=0.000;QD=12.99;ReadPosRankSum=-3.257;SOR=0.223	GT:AD:DP:GQ:PL	0/1:19,14:33:99:457,0,650
chrIV	116003	.	G	A	239.77	PASS	AC=1;AF=0.500;AN=2;BaseQRankSum=-0.614;ClippingRankSum=0.000;DP=25;ExcessHet=3.0103;FS=0.000;MLEAC=1;MLEAF=0.500;MQ=41.92;MQRankSum=-1.250;QD=9.59;ReadPosRankSum=-1.411;SOR=0.892	GT:AD:DP:GQ:PL	0/1:16,9:25:99:268,0,595
chrIV	123747	.	G	A	177.77	PASS	AC=1;AF=0.500;AN=2;BaseQRankSum=-1.003;ClippingRankSum=0.000;DP=12;ExcessHet=3.0103;FS=0.000;MLEAC=1;MLEAF=0.500;MQ=42.00;MQRankSum=0.000;QD=16.16;ReadPosRankSum=-2.484;SOR=0.941	GT:AD:DP:GQ:PL	0/1:5,6:11:99:206,0,155
chrIV	133374	.	C	T	359.77	PASS	AC=1;AF=0.500;AN=2;BaseQRankSum=2.160;ClippingRankSum=0.000;DP=29;ExcessHet=3.0103;FS=0.000;MLEAC=1;MLEAF=0.500;MQ=42.00;MQRankSum=0.000;QD=12.41;ReadPosRankSum=1.644;SOR=0.804	GT:AD:DP:GQ:PL	0/1:18,11:29:99:388,0,605
chrIV	166372	.	C	T	735.77	PASS	AC=1;AF=0.500;AN=2;BaseQRankSum=0.429;ClippingRankSum=0.000;DP=40;ExcessHet=3.0103;FS=4.756;MLEAC=1;MLEAF=0.500;MQ=42.00;MQRankSum=0.000;QD=18.39;ReadPosRankSum=-0.333;SOR=1.609	GT:AD:DP:GQ:PL	0/1:18,22:40:99:764,0,601
chrIV	170407	.	G	A	733.77	PASS	AC=1;AF=0.500;AN=2;BaseQRankSum=-0.198;ClippingRankSum=0.000;DP=34;ExcessHet=3.0103;FS=6.007;MLEAC=1;MLEAF=0.500;MQ=41.07;MQRankSum=-0.108;QD=21.58;ReadPosRankSum=-0.887;SOR=0.141	GT:AD:DP:GQ:PL	0/1:13,21:34:99:762,0,435
chrIV	198311	.	C	T	448.77	PASS	AC=1;AF=0.500;AN=2;BaseQRankSum=0.860;ClippingRankSum=0.000;DP=33;ExcessHet=3.0103;FS=3.151;MLEAC=1;MLEAF=0.500;MQ=41.57;MQRankSum=0.915;QD=14.48;ReadPosRankSum=0.281;SOR=1.302	GT:AD:DP:GQ:PL	0/1:18,13:31:99:477,0,641
chrIV	213434	.	C	T	549.77	PASS	AC=1;AF=0.500;AN=2;BaseQRankSum=0.325;ClippingRankSum=0.000;DP=37;ExcessHet=3.0103;FS=4.815;MLEAC=1;MLEAF=0.500;MQ=40.75;MQRankSum=-1.131;QD=14.86;ReadPosRankSum=0.177;SOR=0.863	GT:AD:DP:GQ:PL	0/1:20,17:37:99:578,0,714
chrIV	267754	.	G	A	1084.77	PASS	AC=1;AF=0.500;AN=2;BaseQRankSum=-0.996;ClippingRankSum=0.000;DP=64;ExcessHet=3.0103;FS=3.778;MLEAC=1;MLEAF=0.500;MQ=41.97;MQRankSum=1.048;QD=17.22;ReadPosRankSum=-1.044;SOR=1.258	GT:AD:DP:GQ:PL	0/1:31,32:63:99:1113,0,1119
chrIV	283266	.	G	A	563.77	PASS	AC=1;AF=0.500;AN=2;BaseQRankSum=-0.295;ClippingRankSum=0.000;DP=33;ExcessHet=3.0103;FS=1.560;MLEAC=1;MLEAF=0.500;MQ=41.88;MQRankSum=-1.189;QD=17.08;ReadPosRankSum=-2.467;SOR=0.368	GT:AD:DP:GQ:PL	0/1:14,19:33:99:592,0,429
chrIV	328967	.	G	A	649.77	PASS	AC=1;AF=0.500;AN=2;BaseQRankSum=1.123;ClippingRankSum=0.000;DP=48;ExcessHet=3.0103;FS=2.512;MLEAC=1;MLEAF=0.500;MQ=41.61;MQRankSum=-1.981;QD=13.54;ReadPosRankSum=1.173;SOR=0.524	GT:AD:DP:GQ:PL	0/1:27,21:48:99:678,0,894
chrIV	333027	.	G	A	399.77	PASS	AC=1;AF=0.500;AN=2;BaseQRankSum=0.311;ClippingRankSum=0.000;DP=13;ExcessHet=3.0103;FS=0.000;MLEAC=1;MLEAF=0.500;MQ=42.00;MQRankSum=0.000;QD=30.75;ReadPosRankSum=1.068;SOR=0.446	GT:AD:DP:GQ:PL	0/1:2,11:13:46:428,0,46
chrIV	356910	.	G	A	594.77	PASS	AC=1;AF=0.500;AN=2;BaseQRankSum=1.494;ClippingRankSum=0.000;DP=37;ExcessHet=3.0103;FS=1.273;MLEAC=1;MLEAF=0.500;MQ=41.95;MQRankSum=-0.973;QD=16.07;ReadPosRankSum=0.178;SOR=0.446	GT:AD:DP:GQ:PL	0/1:19,18:37:99:623,0,642
chrIV	356937	.	G	A	551.77	PASS	AC=1;AF=0.500;AN=2;BaseQRankSum=1.252;ClippingRankSum=0.000;DP=33;ExcessHet=3.0103;FS=0.000;MLEAC=1;MLEAF=0.500;MQ=41.94;MQRankSum=1.031;QD=16.72;ReadPosRankSum=0.069;SOR=0.610	GT:AD:DP:GQ:PL	0/1:17,16:33:99:580,0,600
chrIV	404858	.	C	T	584.77	PASS	AC=1;AF=0.500;AN=2;BaseQRankSum=1.150;ClippingRankSum=0.000;DP=32;ExcessHet=3.0103;FS=0.000;MLEAC=1;MLEAF=0.500;MQ=42.00;MQRankSum=0.000;QD=18.27;ReadPosRankSum=0.573;SOR=0.481	GT:AD:DP:GQ:PL	0/1:16,16:32:99:613,0,586
chrIV	416704	.	C	T	354.77	PASS	AC=1;AF=0.500;AN=2;BaseQRankSum=0.067;ClippingRankSum=0.000;DP=36;ExcessHet=3.0103;FS=1.409;MLEAC=1;MLEAF=0.500;MQ=41.61;MQRankSum=0.810;QD=9.85;ReadPosRankSum=0.747;SOR=0.346	GT:AD:DP:GQ:PL	0/1:23,13:36:99:383,0,818
chrIV	453208	.	G	A	627.77	PASS	AC=1;AF=0.500;AN=2;BaseQRankSum=-0.953;ClippingRankSum=0.000;DP=35;ExcessHet=3.0103;FS=10.358;MLEAC=1;MLEAF=0.500;MQ=41.58;MQRankSum=1.120;QD=18.46;ReadPosRankSum=-1.417;SOR=0.496	GT:AD:DP:GQ:PL	0/1:16,18:34:99:656,0,589
chrIV	524899	.	G	A	457.77	PASS	AC=1;AF=0.500;AN=2;BaseQRankSum=2.530;ClippingRankSum=0.000;DP=28;ExcessHet=3.0103;FS=0.000;MLEAC=1;MLEAF=0.500;MQ=42.00;MQRankSum=0.000;QD=16.35;ReadPosRankSum=0.889;SOR=0.527	GT:AD:DP:GQ:PL	0/1:15,13:28:99:486,0,506
chrIV	557488	.	C	T	588.77	PASS	AC=1;AF=0.500;AN=2;BaseQRankSum=-0.608;ClippingRankSum=0.000;DP=48;ExcessHet=3.0103;FS=4.889;MLEAC=1;MLEAF=0.500;MQ=41.57;MQRankSum=-0.336;QD=12.53;ReadPosRankSum=0.270;SOR=0.219	GT:AD:DP:GQ:PL	0/1:28,19:47:99:617,0,1014
chrIV	558755	.	C	T	670.77	PASS	AC=1;AF=0.500;AN=2;BaseQRankSum=0.940;ClippingRankSum=0.000;DP=37;ExcessHet=3.0103;FS=0.000;MLEAC=1;MLEAF=0.500;MQ=41.62;MQRankSum=-0.818;QD=18.13;ReadPosRankSum=0.856;SOR=0.784	GT:AD:DP:GQ:PL	0/1:16,21:37:99:699,0,491
chrIV	581247	.	C	T	313.77	PASS	AC=1;AF=0.500;AN=2;BaseQRankSum=0.060;ClippingRankSum=0.000;DP=25;ExcessHet=3.0103;FS=0.000;MLEAC=1;MLEAF=0.500;MQ=42.00;MQRankSum=0.000;QD=13.07;ReadPosRankSum=-1.031;SOR=0.693	GT:AD:DP:GQ:PL	0/1:14,10:24:99:342,0,495
chrIV	586390	.	G	A	484.77	PASS	AC=1;AF=0.500;AN=2;BaseQRankSum=-0.546;ClippingRankSum=0.000;DP=32;ExcessHet=3.0103;FS=0.000;MLEAC=1;MLEAF=0.500;MQ=42.00;MQRankSum=0.000;QD=15.15;ReadPosRankSum=0.000;SOR=0.853	GT:AD:DP:GQ:PL	0/1:17,15:32:99:513,0,651
chrIV	588922	.	C	T	283.77	PASS	AC=1;AF=0.500;AN=2;BaseQRankSum=2.696;ClippingRankSum=0.000;DP=29;ExcessHet=3.0103;FS=3.654;MLEAC=1;MLEAF=0.500;MQ=42.00;MQRankSum=0.000;QD=9.79;ReadPosRankSum=2.881;SOR=1.483	GT:AD:DP:GQ:PL	0/1:20,9:29:99:312,0,698
chrIV	600690	.	C	T	590.77	PASS	AC=1;AF=0.500;AN=2;BaseQRankSum=2.351;ClippingRankSum=0.000;DP=38;ExcessHet=3.0103;FS=5.893;MLEAC=1;MLEAF=0.500;MQ=41.63;MQRankSum=-1.059;QD=15.55;ReadPosRankSum=1.176;SOR=1.863	GT:AD:DP:GQ:PL	0/1:21,17:38:99:619,0,785
chrIV	613227	.	G	A	217.77	PASS	AC=1;AF=0.500;AN=2;BaseQRankSum=-0.533;ClippingRankSum=0.000;DP=25;ExcessHet=3.0103;FS=4.949;MLEAC=1;MLEAF=0.500;MQ=41.43;MQRankSum=-1.372;QD=8.71;ReadPosRankSum=0.362;SOR=0.048	GT:AD:DP:GQ:PL	0/1:17,8:25:99:246,0,656
chrIV	653351	.	G	A	160.77	PASS	AC=1;AF=0.500;AN=2;BaseQRankSum=-0.666;ClippingRankSum=0.000;DP=18;ExcessHet=3.0103;FS=7.911;MLEAC=1;MLEAF=0.500;MQ=41.18;MQRankSum=0.000;QD=9.46;ReadPosRankSum=-1.529;SOR=1.090	GT:AD:DP:GQ:PL	0/1:11,6:17:99:189,0,413
chrIV	691452	.	G	A	586.77	PASS	AC=1;AF=0.500;AN=2;BaseQRankSum=2.819;ClippingRankSum=0.000;DP=33;ExcessHet=3.0103;FS=0.000;MLEAC=1;MLEAF=0.500;MQ=41.55;MQRankSum=1.063;QD=18.34;ReadPosRankSum=-1.236;SOR=1.112	GT:AD:DP:GQ:PL	0/1:16,16:32:99:615,0,513
chrIV	701579	.	C	T	477.77	PASS	AC=1;AF=0.500;AN=2;BaseQRankSum=1.649;ClippingRankSum=0.000;DP=26;ExcessHet=3.0103;FS=1.580;MLEAC=1;MLEAF=0.500;MQ=41.35;MQRankSum=-1.280;QD=18.38;ReadPosRankSum=0.698;SOR=0.796	GT:AD:DP:GQ:PL	0/1:12,14:26:99:506,0,393
chrIV	703975	.	G	A	770.77	PASS	AC=1;AF=0.500;AN=2;BaseQRankSum=-1.338;ClippingRankSum=0.000;DP=49;ExcessHet=3.0103;FS=2.463;MLEAC=1;MLEAF=0.500;MQ=41.62;MQRankSum=-0.554;QD=15.73;ReadPosRankSum=-0.718;SOR=1.165	GT:AD:DP:GQ:PL	0/1:25,24:49:99:799,0,915
chrIV	706704	.	C	T	720.77	PASS	AC=1;AF=0.500;AN=2;BaseQRankSum=0.111;ClippingRankSum=0.000;DP=37;ExcessHet=3.0103;FS=1.257;MLEAC=1;MLEAF=0.500;MQ=41.60;MQRankSum=-0.771;QD=19.48;ReadPosRankSum=0.964;SOR=0.936	GT:AD:DP:GQ:PL	0/1:15,22:37:99:749,0,525
chrIV	715220	.	C	T	426.77	PASS	AC=1;AF=0.500;AN=2;BaseQRankSum=-1.591;ClippingRankSum=0.000;DP=33;ExcessHet=3.0103;FS=0.000;MLEAC=1;MLEAF=0.500;MQ=42.00;MQRankSum=0.000;QD=13.34;ReadPosRankSum=-1.783;SOR=0.801	GT:AD:DP:GQ:PL	0/1:17,15:32:99:455,0,600
chrIV	719994	.	G	A	650.77	PASS	AC=1;AF=0.500;AN=2;BaseQRankSum=-0.016;ClippingRankSum=0.000;DP=37;ExcessHet=3.0103;FS=7.684;MLEAC=1;MLEAF=0.500;MQ=42.00;MQRankSum=0.000;QD=17.59;ReadPosRankSum=-0.378;SOR=2.061	GT:AD:DP:GQ:PL	0/1:18,19:37:99:679,0,654
chrIV	730913	.	G	A	223.77	PASS	AC=1;AF=0.500;AN=2;BaseQRankSum=-2.062;ClippingRankSum=0.000;DP=37;ExcessHet=3.0103;FS=11.212;MLEAC=1;MLEAF=0.500;MQ=41.62;MQRankSum=0.601;QD=6.22;ReadPosRankSum=-3.627;SOR=3.338	GT:AD:DP:GQ:PL	0/1:28,8:36:99:252,0,2160
chrIV	732824	.	G	A	324.77	PASS	AC=1;AF=0.500;AN=2;BaseQRankSum=0.742;ClippingRankSum=0.000;DP=31;ExcessHet=3.0103;FS=1.537;MLEAC=1;MLEAF=0.500;MQ=42.00;MQRankSum=0.000;QD=10.83;ReadPosRankSum=-0.557;SOR=1.071	GT:AD:DP:GQ:PL	0/1:19,11:30:99:353,0,648
chrIV	852744	.	C	T	765.77	PASS	AC=1;AF=0.500;AN=2;BaseQRankSum=1.434;ClippingRankSum=0.000;DP=46;ExcessHet=3.0103;FS=7.373;MLEAC=1;MLEAF=0.500;MQ=41.69;MQRankSum=-1.001;QD=16.65;ReadPosRankSum=-0.872;SOR=0.146	GT:AD:DP:GQ:PL	0/1:24,22:46:99:794,0,880
chrIV	855665	.	C	T	588.77	PASS	AC=1;AF=0.500;AN=2;BaseQRankSum=1.841;ClippingRankSum=0.000;DP=41;ExcessHet=3.0103;FS=1.368;MLEAC=1;MLEAF=0.500;MQ=41.95;MQRankSum=0.910;QD=14.72;ReadPosRankSum=-0.786;SOR=1.007	GT:AD:DP:GQ:PL	0/1:23,17:40:99:617,0,792
chrIV	860897	.	G	A	715.77	PASS	AC=1;AF=0.500;AN=2;BaseQRankSum=-0.917;ClippingRankSum=0.000;DP=49;ExcessHet=3.0103;FS=2.481;MLEAC=1;MLEAF=0.500;MQ=41.66;MQRankSum=-1.554;QD=14.61;ReadPosRankSum=-0.158;SOR=1.096	GT:AD:DP:GQ:PL	0/1:27,22:49:99:744,0,1009
chrIV	930566	.	G	A	1483.77	PASS	AC=2;AF=1.00;AN=2;DP=36;ExcessHet=3.0103;FS=0.000;MLEAC=2;MLEAF=1.00;MQ=42.00;QD=28.66;SOR=2.432	GT:AD:DP:GQ:PL	1/1:0,36:36:99:1512,108,0
chrIV	974074	.	G	A	2000.77	PASS	AC=2;AF=1.00;AN=2;DP=49;ExcessHet=3.0103;FS=0.000;MLEAC=2;MLEAF=1.00;MQ=41.96;QD=32.31;SOR=1.345	GT:AD:DP:GQ:PL	1/1:0,49:49:99:2029,147,0
chrIV	1063084	.	G	A	1875.77	PASS	AC=2;AF=1.00;AN=2;DP=50;ExcessHet=3.0103;FS=0.000;MLEAC=2;MLEAF=1.00;MQ=42.22;QD=30.37;SOR=0.818	GT:AD:DP:GQ:PL	1/1:0,49:49:99:1904,147,0
chrIV	1145713	.	G	A	2473.77	PASS	AC=2;AF=1.00;AN=2;DP=63;ExcessHet=3.0103;FS=0.000;MLEAC=2;MLEAF=1.00;MQ=41.73;QD=30.05;SOR=1.143	GT:AD:DP:GQ:PL	1/1:0,62:62:99:2502,186,0
chrIV	1247366	.	G	A	1761.77	PASS	AC=2;AF=1.00;AN=2;DP=44;ExcessHet=3.0103;FS=0.000;MLEAC=2;MLEAF=1.00;MQ=41.66;QD=28.48;SOR=1.364	GT:AD:DP:GQ:PL	1/1:0,44:44:99:1790,132,0
chrIV	1388739	.	G	A	917.77	PASS	AC=2;AF=1.00;AN=2;DP=22;ExcessHet=3.0103;FS=0.000;MLEAC=2;MLEAF=1.00;MQ=41.91;QD=34.18;SOR=1.609	GT:AD:DP:GQ:PL	1/1:0,22:22:66:946,66,0
chrIV	1422182	.	T	C	462.77	PASS	AC=1;AF=0.500;AN=2;BaseQRankSum=-0.401;ClippingRankSum=0.000;DP=27;ExcessHet=3.0103;FS=3.492;MLEAC=1;MLEAF=0.500;MQ=41.45;MQRankSum=-0.754;QD=17.14;ReadPosRankSum=-0.585;SOR=0.269	GT:AD:DP:GQ:PL	0/1:11,16:27:99:491,0,348
chrIV	1427375	.	G	A	1451.77	PASS	AC=2;AF=1.00;AN=2;DP=34;ExcessHet=3.0103;FS=0.000;MLEAC=2;MLEAF=1.00;MQ=42.00;QD=25.90;SOR=1.244	GT:AD:DP:GQ:PL	1/1:0,34:34:99:1480,102,0
chrIV	1436894	.	G	A	2249.77	PASS	AC=2;AF=1.00;AN=2;DP=56;ExcessHet=3.0103;FS=0.000;MLEAC=2;MLEAF=1.00;MQ=41.47;QD=33.44;SOR=0.765	GT:AD:DP:GQ:PL	1/1:0,56:56:99:2278,168,0
chrIV	1450454	.	G	A	824.77	PASS	AC=2;AF=1.00;AN=2;DP=22;ExcessHet=3.0103;FS=0.000;MLEAC=2;MLEAF=1.00;MQ=40.81;QD=28.67;SOR=1.085	GT:AD:DP:GQ:PL	1/1:0,22:22:66:853,66,0
chrIV	1469843	.	C	T	1808.77	PASS	AC=2;AF=1.00;AN=2;DP=45;ExcessHet=3.0103;FS=0.000;MLEAC=2;MLEAF=1.00;MQ=42.00;QD=29.26;SOR=2.409	GT:AD:DP:GQ:PL	1/1:0,44:44:99:1837,132,0
chrIV	1476564	.	G	A	1552.77	PASS	AC=2;AF=1.00;AN=2;DP=39;ExcessHet=3.0103;FS=0.000;MLEAC=2;MLEAF=1.00;MQ=42.00;QD=29.39;SOR=0.743	GT:AD:DP:GQ:PL	1/1:0,39:39:99:1581,117,0
chrIV	1489125	.	G	A	880.77	PASS	AC=2;AF=1.00;AN=2;DP=22;ExcessHet=3.0103;FS=0.000;MLEAC=2;MLEAF=1.00;MQ=42.00;QD=29.69;SOR=1.329	GT:AD:DP:GQ:PL	1/1:0,22:22:66:909,66,0
chrIV	1489562	.	C	T	557.77	PASS	AC=2;AF=1.00;AN=2;DP=14;ExcessHet=3.0103;FS=0.000;MLEAC=2;MLEAF=1.00;MQ=42.00;QD=29.21;SOR=2.985	GT:AD:DP:GQ:PL	1/1:0,14:14:42:586,42,0
chrV	17225	.	G	A	1366.77	PASS	AC=2;AF=1.00;AN=2;DP=34;ExcessHet=3.0103;FS=0.000;MLEAC=2;MLEAF=1.00;MQ=41.83;QD=26.50;SOR=0.941	GT:AD:DP:GQ:PL	1/1:0,34:34:99:1395,102,0
chrV	23227	.	G	A	190.77	PASS	AC=1;AF=0.500;AN=2;BaseQRankSum=-0.093;ClippingRankSum=0.000;DP=26;ExcessHet=3.0103;FS=4.406;MLEAC=1;MLEAF=0.500;MQ=42.00;MQRankSum=0.000;QD=7.95;ReadPosRankSum=-0.774;SOR=0.138	GT:AD:DP:GQ:PL	0/1:16,8:24:99:219,0,548
chrV	25202	.	G	A	1071.77	PASS	AC=2;AF=1.00;AN=2;DP=26;ExcessHet=3.0103;FS=0.000;MLEAC=2;MLEAF=1.00;MQ=42.00;QD=28.98;SOR=1.445	GT:AD:DP:GQ:PL	1/1:0,26:26:78:1100,78,0
chrV	26298	.	G	A	1668.77	PASS	AC=2;AF=1.00;AN=2;DP=41;ExcessHet=3.0103;FS=0.000;MLEAC=2;MLEAF=1.00;MQ=42.00;QD=22.52;SOR=0.843	GT:AD:DP:GQ:PL	1/1:0,41:41:99:1697,123,0
chrV	29492	.	G	A	1550.77	PASS	AC=2;AF=1.00;AN=2;DP=39;ExcessHet=3.0103;FS=0.000;MLEAC=2;MLEAF=1.00;MQ=41.95;QD=33.57;SOR=1.552	GT:AD:DP:GQ:PL	1/1:0,39:39:99:1579,117,0
chrV	29635	.	C	T	2351.77	PASS	AC=2;AF=1.00;AN=2;DP=59;ExcessHet=3.0103;FS=0.000;MLEAC=2;MLEAF=1.00;MQ=41.52;QD=31.84;SOR=1.773	GT:AD:DP:GQ:PL	1/1:0,59:59:99:2380,177,0
chrV	29786	.	G	A	1216.77	PASS	AC=2;AF=1.00;AN=2;DP=29;ExcessHet=3.0103;FS=0.000;MLEAC=2;MLEAF=1.00;MQ=42.00;QD=32.44;SOR=1.071	GT:AD:DP:GQ:PL	1/1:0,29:29:87:1245,87,0
chrV	29899	.	G	A	1735.77	PASS	AC=2;AF=1.00;AN=2;DP=45;ExcessHet=3.0103;FS=0.000;MLEAC=2;MLEAF=1.00;MQ=42.00;QD=31.66;SOR=1.714	GT:AD:DP:GQ:PL	1/1:0,45:45:99:1764,135,0
chrV	31166	.	G	A	1709.77	PASS	AC=2;AF=1.00;AN=2;DP=40;ExcessHet=3.0103;FS=0.000;MLEAC=2;MLEAF=1.00;MQ=42.00;QD=34.44;SOR=1.096	GT:AD:DP:GQ:PL	1/1:0,39:39:99:1738,117,0
chrV	31167	.	G	A	1709.77	PASS	AC=2;AF=1.00;AN=2;DP=40;ExcessHet=3.0103;FS=0.000;MLEAC=2;MLEAF=1.00;MQ=42.00;QD=34.35;SOR=1.096	GT:AD:DP:GQ:PL	1/1:0,39:39:99:1738,117,0
chrV	31862	.	G	A	1317.77	PASS	AC=2;AF=1.00;AN=2;DP=33;ExcessHet=3.0103;FS=0.000;MLEAC=2;MLEAF=1.00;MQ=41.94;QD=34.12;SOR=1.179	GT:AD:DP:GQ:PL	1/1:0,33:33:99:1346,99,0
chrV	32304	.	G	A	1693.77	PASS	AC=2;AF=1.00;AN=2;DP=43;ExcessHet=3.0103;FS=0.000;MLEAC=2;MLEAF=1.00;MQ=42.00;QD=26.02;SOR=1.775	GT:AD:DP:GQ:PL	1/1:0,43:43:99:1722,129,0
chrV	32394	.	G	A	2066.77	PASS	AC=2;AF=1.00;AN=2;DP=49;ExcessHet=3.0103;FS=0.000;MLEAC=2;MLEAF=1.00;MQ=42.00;QD=27.27;SOR=0.818	GT:AD:DP:GQ:PL	1/1:0,49:49:99:2095,147,0
chrV	32643	.	G	A	1572.77	PASS	AC=2;AF=1.00;AN=2;DP=39;ExcessHet=3.0103;FS=0.000;MLEAC=2;MLEAF=1.00;MQ=41.90;QD=28.36;SOR=1.730	GT:AD:DP:GQ:PL	1/1:0,39:39:99:1601,117,0
chrV	33059	.	G	A	1789.77	PASS	AC=2;AF=1.00;AN=2;DP=45;ExcessHet=3.0103;FS=0.000;MLEAC=2;MLEAF=1.00;MQ=41.58;QD=25.33;SOR=1.364	GT:AD:DP:GQ:PL	1/1:0,44:44:99:1818,132,0
chrV	33628	.	G	A	1164.77	PASS	AC=2;AF=1.00;AN=2;DP=32;ExcessHet=3.0103;FS=0.000;MLEAC=2;MLEAF=1.00;MQ=41.82;QD=32.14;SOR=1.911	GT:AD:DP:GQ:PL	1/1:0,32:32:95:1193,95,0
chrV	33780	.	G	A	1263.77	PASS	AC=2;AF=1.00;AN=2;DP=30;ExcessHet=3.0103;FS=0.000;MLEAC=2;MLEAF=1.00;MQ=41.93;QD=28.27;SOR=1.536	GT:AD:DP:GQ:PL	1/1:0,30:30:90:1292,90,0
chrV	33837	.	G	A	1174.77	PASS	AC=2;AF=1.00;AN=2;DP=31;ExcessHet=3.0103;FS=0.000;MLEAC=2;MLEAF=1.00;MQ=41.94;QD=27.35;SOR=1.609	GT:AD:DP:GQ:PL	1/1:0,31:31:93:1203,93,0
chrV	33985	.	G	A	1167.77	PASS	AC=2;AF=1.00;AN=2;DP=29;ExcessHet=3.0103;FS=0.000;MLEAC=2;MLEAF=1.00;MQ=41.44;QD=27.46;SOR=0.760	GT:AD:DP:GQ:PL	1/1:0,29:29:87:1196,87,0
chrV	34025	.	G	A	1252.77	PASS	AC=2;AF=1.00;AN=2;DP=29;ExcessHet=3.0103;FS=0.000;MLEAC=2;MLEAF=1.00;MQ=41.44;QD=30.34;SOR=1.179	GT:AD:DP:GQ:PL	1/1:0,28:28:87:1281,87,0
chrV	34044	.	G	A	1450.77	PASS	AC=2;AF=1.00;AN=2;DP=35;ExcessHet=3.0103;FS=0.000;MLEAC=2;MLEAF=1.00;MQ=41.37;QD=24.55;SOR=1.148	GT:AD:DP:GQ:PL	1/1:0,35:35:99:1479,105,0
chrV	34136	.	G	A	1314.77	PASS	AC=2;AF=1.00;AN=2;DP=35;ExcessHet=3.0103;FS=0.000;MLEAC=2;MLEAF=1.00;MQ=41.94;QD=29.60;SOR=0.869	GT:AD:DP:GQ:PL	1/1:0,35:35:99:1343,105,0
chrV	34809	.	C	T	641.77	PASS	AC=1;AF=0.500;AN=2;BaseQRankSum=3.706;ClippingRankSum=0.000;DP=38;ExcessHet=3.0103;FS=0.000;MLEAC=1;MLEAF=0.500;MQ=41.18;MQRankSum=-0.624;QD=16.89;ReadPosRankSum=1.030;SOR=0.693	GT:AD:DP:GQ:PL	0/1:19,19:38:99:670,0,580
chrV	35080	.	G	A	496.77	PASS	AC=1;AF=0.500;AN=2;BaseQRankSum=-0.875;ClippingRankSum=0.000;DP=32;ExcessHet=3.0103;FS=0.000;MLEAC=1;MLEAF=0.500;MQ=41.54;MQRankSum=-0.938;QD=15.52;ReadPosRankSum=0.212;SOR=0.948	GT:AD:DP:GQ:PL	0/1:16,16:32:99:525,0,558
chrV	35277	.	G	A	787.77	PASS	AC=1;AF=0.500;AN=2;BaseQRankSum=-0.250;ClippingRankSum=0.000;DP=66;ExcessHet=3.0103;FS=1.134;MLEAC=1;MLEAF=0.500;MQ=42.00;MQRankSum=0.000;QD=12.12;ReadPosRankSum=-1.621;SOR=0.517	GT:AD:DP:GQ:PL	0/1:41,24:65:99:816,0,1546
chrV	35959	.	G	A	535.77	PASS	AC=1;AF=0.500;AN=2;BaseQRankSum=0.132;ClippingRankSum=0.000;DP=26;ExcessHet=3.0103;FS=1.617;MLEAC=1;MLEAF=0.500;MQ=42.00;MQRankSum=0.000;QD=20.61;ReadPosRankSum=-0.489;SOR=1.244	GT:AD:DP:GQ:PL	0/1:11,15:26:99:564,0,395
chrV	36002	.	G	A	512.77	PASS	AC=1;AF=0.500;AN=2;BaseQRankSum=0.000;ClippingRankSum=0.000;DP=30;ExcessHet=3.0103;FS=0.000;MLEAC=1;MLEAF=0.500;MQ=42.00;MQRankSum=0.000;QD=17.09;ReadPosRankSum=0.483;SOR=0.960	GT:AD:DP:GQ:PL	0/1:15,15:30:99:541,0,532
chrV	36121	.	G	A	522.77	PASS	AC=1;AF=0.500;AN=2;BaseQRankSum=-0.029;ClippingRankSum=0.000;DP=25;ExcessHet=3.0103;FS=1.623;MLEAC=1;MLEAF=0.500;MQ=41.33;MQRankSum=-1.120;QD=20.91;ReadPosRankSum=0.094;SOR=0.574	GT:AD:DP:GQ:PL	0/1:10,15:25:99:551,0,355
chrV	36150	.	G	A	874.77	PASS	AC=1;AF=0.500;AN=2;BaseQRankSum=1.521;ClippingRankSum=0.000;DP=40;ExcessHet=3.0103;FS=1.247;MLEAC=1;MLEAF=0.500;MQ=41.22;MQRankSum=-1.577;QD=21.87;ReadPosRankSum=1.308;SOR=1.085	GT:AD:DP:GQ:PL	0/1:18,22:40:99:903,0,833
chrV	36157	.	G	A	916.77	PASS	AC=1;AF=0.500;AN=2;BaseQRankSum=0.529;ClippingRankSum=0.000;DP=42;ExcessHet=3.0103;FS=2.729;MLEAC=1;MLEAF=0.500;MQ=41.26;MQRankSum=-1.508;QD=21.83;ReadPosRankSum=0.404;SOR=0.928	GT:AD:DP:GQ:PL	0/1:18,24:42:99:945,0,797
chrV	36519	.	G	A	456.77	PASS	AC=1;AF=0.500;AN=2;BaseQRankSum=0.521;ClippingRankSum=0.000;DP=31;ExcessHet=3.0103;FS=2.071;MLEAC=1;MLEAF=0.500;MQ=42.00;MQRankSum=0.000;QD=14.73;ReadPosRankSum=-0.201;SOR=1.292	GT:AD:DP:GQ:PL	0/1:18,13:31:99:485,0,707
chrV	36806	.	G	A	548.77	PASS	AC=1;AF=0.500;AN=2;BaseQRankSum=0.000;ClippingRankSum=0.000;DP=32;ExcessHet=3.0103;FS=0.000;MLEAC=1;MLEAF=0.500;MQ=42.00;MQRankSum=0.000;QD=17.15;ReadPosRankSum=-1.755;SOR=0.941	GT:AD:DP:GQ:PL	0/1:16,16:32:99:577,0,544
chrV	37533	.	G	A	562.77	PASS	AC=1;AF=0.500;AN=2;BaseQRankSum=2.122;ClippingRankSum=0.000;DP=38;ExcessHet=3.0103;FS=0.000;MLEAC=1;MLEAF=0.500;MQ=42.00;MQRankSum=0.000;QD=14.81;ReadPosRankSum=-1.640;SOR=0.693	GT:AD:DP:GQ:PL	0/1:22,16:38:99:591,0,759
chrV	38726	.	G	A	621.77	PASS	AC=1;AF=0.500;AN=2;BaseQRankSum=1.727;ClippingRankSum=0.000;DP=50;ExcessHet=3.0103;FS=8.103;MLEAC=1;MLEAF=0.500;MQ=41.72;MQRankSum=0.872;QD=12.69;ReadPosRankSum=-2.141;SOR=0.910	GT:AD:DP:GQ:PL	0/1:29,20:49:99:650,0,853
chrV	40293	.	G	A	1052.77	PASS	AC=2;AF=1.00;AN=2;DP=27;ExcessHet=3.0103;FS=0.000;MLEAC=2;MLEAF=1.00;MQ=42.00;QD=25.82;SOR=1.781	GT:AD:DP:GQ:PL	1/1:0,27:27:81:1081,81,0
chrV	41290	.	G	A	631.77	PASS	AC=1;AF=0.500;AN=2;BaseQRankSum=1.985;ClippingRankSum=0.000;DP=24;ExcessHet=3.0103;FS=0.000;MLEAC=1;MLEAF=0.500;MQ=42.00;MQRankSum=0.000;QD=26.32;ReadPosRankSum=2.565;SOR=0.793	GT:AD:DP:GQ:PL	0/1:7,17:24:99:660,0,212
chrV	41900	.	G	A	532.77	PASS	AC=1;AF=0.500;AN=2;BaseQRankSum=0.265;ClippingRankSum=0.000;DP=28;ExcessHet=3.0103;FS=6.429;MLEAC=1;MLEAF=0.500;MQ=42.00;MQRankSum=0.000;QD=19.03;ReadPosRankSum=-0.500;SOR=2.207	GT:AD:DP:GQ:PL	0/1:13,15:28:99:561,0,479
chrV	43201	.	G	A	491.77	PASS	AC=1;AF=0.500;AN=2;BaseQRankSum=-1.717;ClippingRankSum=0.000;DP=35;ExcessHet=3.0103;FS=13.864;MLEAC=1;MLEAF=0.500;MQ=41.58;MQRankSum=0.975;QD=14.05;ReadPosRankSum=-0.705;SOR=1.966	GT:AD:DP:GQ:PL	0/1:19,16:35:99:520,0,692
chrV	44141	.	G	A	821.77	PASS	AC=1;AF=0.500;AN=2;BaseQRankSum=-0.088;ClippingRankSum=0.000;DP=48;ExcessHet=3.0103;FS=4.125;MLEAC=1;MLEAF=0.500;MQ=41.31;MQRankSum=1.758;QD=17.48;ReadPosRankSum=-2.368;SOR=0.769	GT:AD:DP:GQ:PL	0/1:24,23:47:99:850,0,855
chrV	47027	.	G	A	977.77	PASS	AC=1;AF=0.500;AN=2;BaseQRankSum=-0.221;ClippingRankSum=0.000;DP=56;ExcessHet=3.0103;FS=1.064;MLEAC=1;MLEAF=0.500;MQ=41.17;MQRankSum=0.210;QD=18.11;ReadPosRankSum=-0.899;SOR=0.957	GT:AD:DP:GQ:PL	0/1:25,29:54:99:1006,0,812
chrV	49829	.	G	A	683.77	PASS	AC=1;AF=0.500;AN=2;BaseQRankSum=-1.043;ClippingRankSum=0.000;DP=30;ExcessHet=3.0103;FS=3.696;MLEAC=1;MLEAF=0.500;MQ=41.05;MQRankSum=-0.890;QD=22.79;ReadPosRankSum=0.028;SOR=0.701	GT:AD:DP:GQ:PL	0/1:9,21:30:99:712,0,310
chrV	51197	.	G	A	706.77	PASS	AC=1;AF=0.500;AN=2;BaseQRankSum=1.071;ClippingRankSum=0.000;DP=31;ExcessHet=3.0103;FS=0.000;MLEAC=1;MLEAF=0.500;MQ=42.00;MQRankSum=0.000;QD=22.80;ReadPosRankSum=0.709;SOR=0.519	GT:AD:DP:GQ:PL	0/1:12,19:31:99:735,0,389
chrV	51486	.	G	A	744.77	PASS	AC=1;AF=0.500;AN=2;BaseQRankSum=-0.334;ClippingRankSum=0.000;DP=41;ExcessHet=3.0103;FS=5.376;MLEAC=1;MLEAF=0.500;MQ=42.00;MQRankSum=0.000;QD=18.17;ReadPosRankSum=-1.889;SOR=1.867	GT:AD:DP:GQ:PL	0/1:19,22:41:99:773,0,623
chrV	52565	.	G	A	328.77	PASS	AC=1;AF=0.500;AN=2;BaseQRankSum=0.798;ClippingRankSum=0.000;DP=29;ExcessHet=3.0103;FS=1.447;MLEAC=1;MLEAF=0.500;MQ=41.87;MQRankSum=-1.664;QD=11.34;ReadPosRankSum=2.585;SOR=0.998	GT:AD:DP:GQ:PL	0/1:17,12:29:99:357,0,497
chrV	54093	.	G	A	539.77	PASS	AC=1;AF=0.500;AN=2;BaseQRankSum=1.706;ClippingRankSum=0.000;DP=40;ExcessHet=3.0103;FS=1.249;MLEAC=1;MLEAF=0.500;MQ=41.95;MQRankSum=0.868;QD=13.49;ReadPosRankSum=1.126;SOR=0.476	GT:AD:DP:GQ:PL	0/1:24,16:40:99:568,0,849
chrV	55286	.	G	A	595.77	PASS	AC=1;AF=0.500;AN=2;BaseQRankSum=0.724;ClippingRankSum=0.000;DP=35;ExcessHet=3.0103;FS=0.000;MLEAC=1;MLEAF=0.500;MQ=42.00;MQRankSum=0.000;QD=17.02;ReadPosRankSum=0.560;SOR=0.836	GT:AD:DP:GQ:PL	0/1:18,17:35:99:624,0,609
chrV	55516	.	G	A	433.77	PASS	AC=1;AF=0.500;AN=2;BaseQRankSum=-1.698;ClippingRankSum=0.000;DP=31;ExcessHet=3.0103;FS=1.402;MLEAC=1;MLEAF=0.500;MQ=41.54;MQRankSum=0.972;QD=13.99;ReadPosRankSum=-0.867;SOR=0.446	GT:AD:DP:GQ:PL	0/1:17,14:31:99:462,0,646
chrV	56009	.	G	A	663.77	PASS	AC=1;AF=0.500;AN=2;BaseQRankSum=-0.526;ClippingRankSum=0.000;DP=30;ExcessHet=3.0103;FS=0.000;MLEAC=1;MLEAF=0.500;MQ=42.00;MQRankSum=0.000;QD=22.13;ReadPosRankSum=-2.269;SOR=0.582	GT:AD:DP:GQ:PL	0/1:11,19:30:99:692,0,368
chrV	56377	.	G	A	791.77	PASS	AC=1;AF=0.500;AN=2;BaseQRankSum=1.195;ClippingRankSum=0.000;DP=52;ExcessHet=3.0103;FS=1.342;MLEAC=1;MLEAF=0.500;MQ=41.18;MQRankSum=-0.775;QD=15.23;ReadPosRankSum=-0.366;SOR=0.456	GT:AD:DP:GQ:PL	0/1:29,23:52:99:820,0,1023
chrV	57067	.	G	A	675.77	PASS	AC=1;AF=0.500;AN=2;BaseQRankSum=1.893;ClippingRankSum=0.000;DP=35;ExcessHet=3.0103;FS=4.993;MLEAC=1;MLEAF=0.500;MQ=41.58;MQRankSum=-0.860;QD=19.31;ReadPosRankSum=0.904;SOR=1.609	GT:AD:DP:GQ:PL	0/1:16,19:35:99:704,0,521
chrV	59316	.	G	A	512.77	PASS	AC=1;AF=0.500;AN=2;BaseQRankSum=-1.209;ClippingRankSum=0.000;DP=21;ExcessHet=3.0103;FS=9.084;MLEAC=1;MLEAF=0.500;MQ=42.00;MQRankSum=0.000;QD=24.42;ReadPosRankSum=-2.135;SOR=0.042	GT:AD:DP:GQ:PL	0/1:7,14:21:99:541,0,240
chrV	60315	.	G	A	738.77	PASS	AC=1;AF=0.500;AN=2;BaseQRankSum=-0.386;ClippingRankSum=0.000;DP=59;ExcessHet=3.0103;FS=0.000;MLEAC=1;MLEAF=0.500;MQ=42.00;MQRankSum=0.000;QD=12.52;ReadPosRankSum=-0.282;SOR=0.685	GT:AD:DP:GQ:PL	0/1:35,24:59:99:767,0,1239
chrV	61131	.	G	A	615.77	PASS	AC=1;AF=0.500;AN=2;BaseQRankSum=-0.474;ClippingRankSum=0.000;DP=45;ExcessHet=3.0103;FS=4.479;MLEAC=1;MLEAF=0.500;MQ=41.91;MQRankSum=-1.609;QD=13.99;ReadPosRankSum=-0.260;SOR=0.274	GT:AD:DP:GQ:PL	0/1:25,19:44:99:644,0,934
chrV	61280	.	C	T	798.77	PASS	AC=1;AF=0.500;AN=2;BaseQRankSum=-0.419;ClippingRankSum=0.000;DP=41;ExcessHet=3.0103;FS=1.389;MLEAC=1;MLEAF=0.500;MQ=42.00;MQRankSum=0.000;QD=19.48;ReadPosRankSum=1.290;SOR=0.407	GT:AD:DP:GQ:PL	0/1:18,23:41:99:827,0,648
chrV	69566	.	G	A	688.77	PASS	AC=1;AF=0.500;AN=2;BaseQRankSum=-0.575;ClippingRankSum=0.000;DP=43;ExcessHet=3.0103;FS=4.561;MLEAC=1;MLEAF=0.500;MQ=41.67;MQRankSum=-0.952;QD=16.40;ReadPosRankSum=-0.140;SOR=0.388	GT:AD:DP:GQ:PL	0/1:21,21:42:99:717,0,719
chrV	90297	.	G	A	1099.77	PASS	AC=1;AF=0.500;AN=2;BaseQRankSum=-0.441;ClippingRankSum=0.000;DP=61;ExcessHet=3.0103;FS=6.889;MLEAC=1;MLEAF=0.500;MQ=42.00;MQRankSum=0.000;QD=18.03;ReadPosRankSum=0.707;SOR=1.141	GT:AD:DP:GQ:PL	0/1:27,34:61:99:1128,0,913
chrV	140415	.	G	A	167.77	PASS	AC=1;AF=0.500;AN=2;BaseQRankSum=1.476;ClippingRankSum=0.000;DP=19;ExcessHet=3.0103;FS=2.185;MLEAC=1;MLEAF=0.500;MQ=42.00;MQRankSum=0.000;QD=8.83;ReadPosRankSum=-0.147;SOR=1.609	GT:AD:DP:GQ:PL	0/1:13,6:19:99:196,0,409
chrV	149910	.	G	A	273.77	PASS	AC=1;AF=0.500;AN=2;BaseQRankSum=0.678;ClippingRankSum=0.000;DP=28;ExcessHet=3.0103;FS=0.000;MLEAC=1;MLEAF=0.500;MQ=42.00;MQRankSum=0.000;QD=9.78;ReadPosRankSum=0.054;SOR=0.760	GT:AD:DP:GQ:PL	0/1:19,9:28:99:302,0,659
chrV	167536	.	C	T	469.77	PASS	AC=1;AF=0.500;AN=2;BaseQRankSum=-0.785;ClippingRankSum=0.000;DP=33;ExcessHet=3.0103;FS=0.000;MLEAC=1;MLEAF=0.500;MQ=42.00;MQRankSum=0.000;QD=14.68;ReadPosRankSum=-0.264;SOR=0.804	GT:AD:DP:GQ:PL	0/1:18,14:32:99:498,0,658
chrV	167595	.	G	A	895.77	PASS	AC=1;AF=0.500;AN=2;BaseQRankSum=-0.855;ClippingRankSum=0.000;DP=38;ExcessHet=3.0103;FS=3.297;MLEAC=1;MLEAF=0.500;MQ=42.00;MQRankSum=0.000;QD=23.57;ReadPosRankSum=2.910;SOR=0.798	GT:AD:DP:GQ:PL	0/1:10,28:38:99:924,0,315
chrV	182969	.	C	T	527.77	PASS	AC=1;AF=0.500;AN=2;BaseQRankSum=0.312;ClippingRankSum=0.000;DP=41;ExcessHet=3.0103;FS=4.630;MLEAC=1;MLEAF=0.500;MQ=42.00;MQRankSum=0.000;QD=12.87;ReadPosRankSum=-0.559;SOR=1.493	GT:AD:DP:GQ:PL	0/1:25,16:41:99:556,0,908
chrV	188693	.	G	A	697.77	PASS	AC=1;AF=0.500;AN=2;BaseQRankSum=0.902;ClippingRankSum=0.000;DP=33;ExcessHet=3.0103;FS=0.000;MLEAC=1;MLEAF=0.500;MQ=41.88;MQRankSum=1.718;QD=21.14;ReadPosRankSum=-0.738;SOR=0.829	GT:AD:DP:GQ:PL	0/1:14,19:33:99:726,0,466
chrV	188717	.	G	A	603.77	PASS	AC=1;AF=0.500;AN=2;BaseQRankSum=-0.979;ClippingRankSum=0.000;DP=31;ExcessHet=3.0103;FS=0.000;MLEAC=1;MLEAF=0.500;MQ=41.87;MQRankSum=1.740;QD=19.48;ReadPosRankSum=-0.849;SOR=0.542	GT:AD:DP:GQ:PL	0/1:13,18:31:99:632,0,439
chrV	200296	.	G	A	870.77	PASS	AC=1;AF=0.500;AN=2;BaseQRankSum=0.229;ClippingRankSum=0.000;DP=45;ExcessHet=3.0103;FS=0.000;MLEAC=1;MLEAF=0.500;MQ=41.68;MQRankSum=-0.850;QD=19.35;ReadPosRankSum=-0.429;SOR=0.723	GT:AD:DP:GQ:PL	0/1:20,25:45:99:899,0,745
chrV	237039	.	G	A	246.77	PASS	AC=1;AF=0.500;AN=2;BaseQRankSum=0.303;ClippingRankSum=0.000;DP=23;ExcessHet=3.0103;FS=0.000;MLEAC=1;MLEAF=0.500;MQ=42.00;MQRankSum=0.000;QD=10.73;ReadPosRankSum=-1.476;SOR=0.582	GT:AD:DP:GQ:PL	0/1:15,8:23:99:275,0,543
chrV	246841	.	G	A	458.77	PASS	AC=1;AF=0.500;AN=2;BaseQRankSum=-2.073;ClippingRankSum=0.000;DP=40;ExcessHet=3.0103;FS=3.528;MLEAC=1;MLEAF=0.500;MQ=42.00;MQRankSum=0.000;QD=11.47;ReadPosRankSum=-1.181;SOR=0.260	GT:AD:DP:GQ:PL	0/1:25,15:40:99:487,0,985
chrV	257641	.	G	A	571.77	PASS	AC=1;AF=0.500;AN=2;BaseQRankSum=0.245;ClippingRankSum=0.000;DP=47;ExcessHet=3.0103;FS=2.500;MLEAC=1;MLEAF=0.500;MQ=42.00;MQRankSum=0.000;QD=12.17;ReadPosRankSum=0.204;SOR=1.091	GT:AD:DP:GQ:PL	0/1:29,18:47:99:600,0,1068
chrV	259502	.	G	A	929.77	PASS	AC=1;AF=0.500;AN=2;BaseQRankSum=-1.070;ClippingRankSum=0.000;DP=50;ExcessHet=3.0103;FS=6.338;MLEAC=1;MLEAF=0.500;MQ=41.72;MQRankSum=-0.810;QD=18.60;ReadPosRankSum=-0.386;SOR=1.795	GT:AD:DP:GQ:PL	0/1:21,29:50:99:958,0,692
chrV	266535	.	A	C	432.77	PASS	AC=1;AF=0.500;AN=2;BaseQRankSum=-2.557;ClippingRankSum=0.000;DP=84;ExcessHet=3.0103;FS=2.545;MLEAC=1;MLEAF=0.500;MQ=40.84;MQRankSum=-5.132;QD=5.15;ReadPosRankSum=-4.653;SOR=1.153	GT:AD:DP:GQ:PL	0/1:69,15:84:99:461,0,2878
chrV	266536	.	G	A	429.77	PASS	AC=1;AF=0.500;AN=2;BaseQRankSum=-2.900;ClippingRankSum=0.000;DP=84;ExcessHet=3.0103;FS=1.106;MLEAC=1;MLEAF=0.500;MQ=40.66;MQRankSum=-5.384;QD=5.12;ReadPosRankSum=-4.920;SOR=0.947	GT:AD:DP:GQ:PL	0/1:68,16:84:99:458,0,2917
chrV	266554	.	G	C	703.77	PASS	AC=1;AF=0.500;AN=2;BaseQRankSum=-1.957;ClippingRankSum=0.000;DP=103;ExcessHet=3.0103;FS=10.171;MLEAC=1;MLEAF=0.500;MQ=40.57;MQRankSum=-3.326;QD=6.83;ReadPosRankSum=-4.610;SOR=1.816	GT:AD:DP:GQ:PL	0/1:76,27:103:99:732,0,2717
chrV	266564	.	G	C	1941.77	PASS	AC=1;AF=0.500;AN=2;BaseQRankSum=0.304;ClippingRankSum=0.000;DP=182;ExcessHet=3.0103;FS=7.689;MLEAC=1;MLEAF=0.500;MQ=40.43;MQRankSum=-0.747;QD=10.67;ReadPosRankSum=-5.527;SOR=1.425	GT:AD:DP:GQ:PL	0/1:128,54:182:99:1970,0,5466
chrV	266566	.	A	G	1953.73	PASS	AC=1;AF=0.500;AN=2;BaseQRankSum=0.836;ClippingRankSum=0.000;DP=192;ExcessHet=3.0103;FS=7.660;MLEAC=1;MLEAF=0.500;MQ=40.27;MQRankSum=-0.112;QD=10.39;ReadPosRankSum=-4.657;SOR=1.411	GT:AD:DP:GQ:PL	0/1:131,57:188:99:1991,0,5299
chrV	266569	.	C	T	1763.77	PASS	AC=1;AF=0.500;AN=2;BaseQRankSum=-0.032;ClippingRankSum=0.000;DP=191;ExcessHet=3.0103;FS=4.803;MLEAC=1;MLEAF=0.500;MQ=40.26;MQRankSum=-0.108;QD=9.23;ReadPosRankSum=-4.788;SOR=1.170	GT:AD:DP:GQ:PL	0/1:133,58:191:99:1792,0,5452
chrV	271261	.	G	A	925.77	PASS	AC=1;AF=0.500;AN=2;BaseQRankSum=0.838;ClippingRankSum=0.000;DP=46;ExcessHet=3.0103;FS=2.670;MLEAC=1;MLEAF=0.500;MQ=42.00;MQRankSum=0.000;QD=20.13;ReadPosRankSum=0.812;SOR=0.321	GT:AD:DP:GQ:PL	0/1:19,27:46:99:954,0,639
chrV	278115	.	T	C	741.77	PASS	AC=1;AF=0.500;AN=2;BaseQRankSum=-1.202;ClippingRankSum=0.000;DP=85;ExcessHet=3.0103;FS=9.912;MLEAC=1;MLEAF=0.500;MQ=41.26;MQRankSum=-2.617;QD=8.73;ReadPosRankSum=-2.235;SOR=2.314	GT:AD:DP:GQ:PL	0/1:63,22:85:99:770,0,2586
chrV	278116	.	G	T	741.77	PASS	AC=1;AF=0.500;AN=2;BaseQRankSum=-0.953;ClippingRankSum=0.000;DP=86;ExcessHet=3.0103;FS=9.940;MLEAC=1;MLEAF=0.500;MQ=41.27;MQRankSum=-2.650;QD=8.63;ReadPosRankSum=-2.123;SOR=2.439	GT:AD:DP:GQ:PL	0/1:64,22:86:99:770,0,2586
chrV	286966	.	G	A	508.77	PASS	AC=1;AF=0.500;AN=2;BaseQRankSum=2.653;ClippingRankSum=0.000;DP=36;ExcessHet=3.0103;FS=5.085;MLEAC=1;MLEAF=0.500;MQ=42.00;MQRankSum=0.000;QD=14.13;ReadPosRankSum=-0.046;SOR=0.217	GT:AD:DP:GQ:PL	0/1:21,15:36:99:537,0,647
chrV	299609	.	G	A	656.77	PASS	AC=1;AF=0.500;AN=2;BaseQRankSum=0.664;ClippingRankSum=0.000;DP=36;ExcessHet=3.0103;FS=3.014;MLEAC=1;MLEAF=0.500;MQ=41.48;MQRankSum=-0.301;QD=18.24;ReadPosRankSum=2.024;SOR=1.166	GT:AD:DP:GQ:PL	0/1:15,21:36:99:685,0,466
chrV	311263	.	G	A	600.77	PASS	AC=1;AF=0.500;AN=2;BaseQRankSum=0.446;ClippingRankSum=0.000;DP=60;ExcessHet=3.0103;FS=3.784;MLEAC=1;MLEAF=0.500;MQ=41.05;MQRankSum=-1.704;QD=10.01;ReadPosRankSum=0.018;SOR=0.834	GT:AD:DP:GQ:PL	0/1:39,21:60:99:629,0,1308
chrV	343062	.	G	A	712.77	PASS	AC=1;AF=0.500;AN=2;BaseQRankSum=1.754;ClippingRankSum=0.000;DP=42;ExcessHet=3.0103;FS=1.242;MLEAC=1;MLEAF=0.500;MQ=42.00;MQRankSum=0.000;QD=16.97;ReadPosRankSum=2.408;SOR=0.393	GT:AD:DP:GQ:PL	0/1:21,21:42:99:741,0,689
chrV	386187	.	G	A	427.77	PASS	AC=1;AF=0.500;AN=2;BaseQRankSum=1.006;ClippingRankSum=0.000;DP=32;ExcessHet=3.0103;FS=1.440;MLEAC=1;MLEAF=0.500;MQ=42.00;MQRankSum=0.000;QD=13.80;ReadPosRankSum=2.461;SOR=1.022	GT:AD:DP:GQ:PL	0/1:18,13:31:99:456,0,635
chrV	421987	.	G	A	420.77	PASS	AC=1;AF=0.500;AN=2;BaseQRankSum=0.574;ClippingRankSum=0.000;DP=30;ExcessHet=3.0103;FS=0.000;MLEAC=1;MLEAF=0.500;MQ=41.51;MQRankSum=-1.076;QD=14.03;ReadPosRankSum=0.150;SOR=0.750	GT:AD:DP:GQ:PL	0/1:17,13:30:99:449,0,626
chrV	465174	.	G	A	738.77	PASS	AC=1;AF=0.500;AN=2;BaseQRankSum=-0.205;ClippingRankSum=0.000;DP=35;ExcessHet=3.0103;FS=1.421;MLEAC=1;MLEAF=0.500;MQ=41.94;MQRankSum=1.283;QD=21.11;ReadPosRankSum=0.515;SOR=0.405	GT:AD:DP:GQ:PL	0/1:14,21:35:99:767,0,476
chrV	468066	.	G	A	646.77	PASS	AC=1;AF=0.500;AN=2;BaseQRankSum=0.970;ClippingRankSum=0.000;DP=41;ExcessHet=3.0103;FS=2.709;MLEAC=1;MLEAF=0.500;MQ=41.65;MQRankSum=0.978;QD=15.77;ReadPosRankSum=-0.337;SOR=0.914	GT:AD:DP:GQ:PL	0/1:22,19:41:99:675,0,775
chrV	538522	.	G	A	575.77	PASS	AC=1;AF=0.500;AN=2;BaseQRankSum=-0.662;ClippingRankSum=0.000;DP=42;ExcessHet=3.0103;FS=1.498;MLEAC=1;MLEAF=0.500;MQ=41.66;MQRankSum=-1.107;QD=13.71;ReadPosRankSum=-1.145;SOR=1.154	GT:AD:DP:GQ:PL	0/1:24,18:42:99:604,0,877
chrV	544002	.	G	A	333.77	PASS	AC=1;AF=0.500;AN=2;BaseQRankSum=0.569;ClippingRankSum=0.000;DP=22;ExcessHet=3.0103;FS=10.942;MLEAC=1;MLEAF=0.500;MQ=42.00;MQRankSum=0.000;QD=15.17;ReadPosRankSum=0.442;SOR=2.442	GT:AD:DP:GQ:PL	0/1:11,11:22:99:362,0,378
chrV	563059	.	G	A	407.77	PASS	AC=1;AF=0.500;AN=2;BaseQRankSum=1.132;ClippingRankSum=0.000;DP=29;ExcessHet=3.0103;FS=0.000;MLEAC=1;MLEAF=0.500;MQ=41.49;MQRankSum=0.938;QD=14.56;ReadPosRankSum=1.641;SOR=0.941	GT:AD:DP:GQ:PL	0/1:16,12:28:99:436,0,582
chrVI	53222	.	G	A	304.77	PASS	AC=1;AF=0.500;AN=2;BaseQRankSum=1.858;ClippingRankSum=0.000;DP=20;ExcessHet=3.0103;FS=4.320;MLEAC=1;MLEAF=0.500;MQ=42.00;MQRankSum=0.000;QD=16.04;ReadPosRankSum=1.081;SOR=0.525	GT:AD:DP:GQ:PL	0/1:10,9:19:99:333,0,343
chrVI	75077	.	C	T	703.77	PASS	AC=1;AF=0.500;AN=2;BaseQRankSum=1.442;ClippingRankSum=0.000;DP=44;ExcessHet=3.0103;FS=11.681;MLEAC=1;MLEAF=0.500;MQ=41.68;MQRankSum=1.001;QD=15.99;ReadPosRankSum=1.623;SOR=0.971	GT:AD:DP:GQ:PL	0/1:23,21:44:99:732,0,711
chrVI	90483	.	G	A	761.77	PASS	AC=1;AF=0.500;AN=2;BaseQRankSum=1.088;ClippingRankSum=0.000;DP=59;ExcessHet=3.0103;FS=0.000;MLEAC=1;MLEAF=0.500;MQ=41.50;MQRankSum=0.905;QD=13.13;ReadPosRankSum=-0.483;SOR=0.600	GT:AD:DP:GQ:PL	0/1:33,25:58:99:790,0,1014
chrVI	95526	.	C	T	536.77	PASS	AC=1;AF=0.500;AN=2;BaseQRankSum=0.509;ClippingRankSum=0.000;DP=38;ExcessHet=3.0103;FS=0.000;MLEAC=1;MLEAF=0.500;MQ=42.00;MQRankSum=0.000;QD=14.51;ReadPosRankSum=1.137;SOR=0.804	GT:AD:DP:GQ:PL	0/1:20,17:37:99:565,0,696
chrVI	101745	.	C	T	919.77	PASS	AC=1;AF=0.500;AN=2;BaseQRankSum=-1.297;ClippingRankSum=0.000;DP=45;ExcessHet=3.0103;FS=1.285;MLEAC=1;MLEAF=0.500;MQ=42.00;MQRankSum=0.000;QD=20.44;ReadPosRankSum=-1.210;SOR=1.048	GT:AD:DP:GQ:PL	0/1:17,28:45:99:948,0,579
chrVI	106182	.	C	T	1053.77	PASS	AC=1;AF=0.500;AN=2;BaseQRankSum=-2.462;ClippingRankSum=0.000;DP=67;ExcessHet=3.0103;FS=0.000;MLEAC=1;MLEAF=0.500;MQ=41.97;MQRankSum=0.000;QD=16.21;ReadPosRankSum=0.457;SOR=0.776	GT:AD:DP:GQ:PL	0/1:29,36:65:99:1082,0,931
chrVI	157547	.	G	A	528.77	PASS	AC=1;AF=0.500;AN=2;BaseQRankSum=0.628;ClippingRankSum=0.000;DP=38;ExcessHet=3.0103;FS=2.958;MLEAC=1;MLEAF=0.500;MQ=41.63;MQRankSum=-1.119;QD=13.91;ReadPosRankSum=1.050;SOR=1.352	GT:AD:DP:GQ:PL	0/1:22,16:38:99:557,0,786
chrVI	165815	.	G	A	345.77	PASS	AC=1;AF=0.500;AN=2;BaseQRankSum=0.848;ClippingRankSum=0.000;DP=35;ExcessHet=3.0103;FS=1.421;MLEAC=1;MLEAF=0.500;MQ=42.00;MQRankSum=0.000;QD=9.88;ReadPosRankSum=-0.824;SOR=1.058	GT:AD:DP:GQ:PL	0/1:24,11:35:99:374,0,875
chrVI	183819	.	C	G	462.77	PASS	AC=1;AF=0.500;AN=2;BaseQRankSum=1.019;ClippingRankSum=0.000;DP=60;ExcessHet=3.0103;FS=11.266;MLEAC=1;MLEAF=0.500;MQ=41.51;MQRankSum=-7.670;QD=7.71;ReadPosRankSum=-4.942;SOR=1.858	GT:AD:DP:GQ:PL	0/1:45,15:60:99:491,0,7825
chrVI	183825	.	C	G	462.77	PASS	AC=1;AF=0.500;AN=2;BaseQRankSum=-1.847;ClippingRankSum=0.000;DP=60;ExcessHet=3.0103;FS=11.266;MLEAC=1;MLEAF=0.500;MQ=41.51;MQRankSum=-7.670;QD=7.71;ReadPosRankSum=-5.467;SOR=1.858	GT:AD:DP:GQ:PL	0/1:45,15:60:99:491,0,7825
chrVI	201744	.	C	T	254.77	PASS	AC=1;AF=0.500;AN=2;BaseQRankSum=-0.323;ClippingRankSum=0.000;DP=16;ExcessHet=3.0103;FS=0.000;MLEAC=1;MLEAF=0.500;MQ=41.76;MQRankSum=-1.036;QD=15.92;ReadPosRankSum=-0.092;SOR=1.085	GT:AD:DP:GQ:PL	0/1:7,9:16:99:283,0,238
chrVI	211344	.	C	T	1047.77	PASS	AC=1;AF=0.500;AN=2;BaseQRankSum=-0.755;ClippingRankSum=0.000;DP=48;ExcessHet=3.0103;FS=2.617;MLEAC=1;MLEAF=0.500;MQ=41.41;MQRankSum=-1.027;QD=21.83;ReadPosRankSum=0.360;SOR=1.136	GT:AD:DP:GQ:PL	0/1:17,31:48:99:1076,0,556
chrVI	213928	.	C	T	733.77	PASS	AC=1;AF=0.500;AN=2;BaseQRankSum=0.021;ClippingRankSum=0.000;DP=48;ExcessHet=3.0103;FS=0.000;MLEAC=1;MLEAF=0.500;MQ=42.00;MQRankSum=0.000;QD=15.61;ReadPosRankSum=-0.635;SOR=0.634	GT:AD:DP:GQ:PL	0/1:24,23:47:99:762,0,789
chrVI	247110	.	C	T	523.77	PASS	AC=1;AF=0.500;AN=2;BaseQRankSum=-0.554;ClippingRankSum=0.000;DP=32;ExcessHet=3.0103;FS=3.192;MLEAC=1;MLEAF=0.500;MQ=42.00;MQRankSum=0.000;QD=16.37;ReadPosRankSum=-0.624;SOR=1.134	GT:AD:DP:GQ:PL	0/1:16,16:32:99:552,0,571
chrVI	250275	.	G	A	508.77	PASS	AC=1;AF=0.500;AN=2;BaseQRankSum=-0.911;ClippingRankSum=0.000;DP=32;ExcessHet=3.0103;FS=1.515;MLEAC=1;MLEAF=0.500;MQ=42.00;MQRankSum=0.000;QD=18.17;ReadPosRankSum=0.201;SOR=0.412	GT:AD:DP:GQ:PL	0/1:13,15:28:99:537,0,468
chrVI	252557	.	G	A	425.77	PASS	AC=1;AF=0.500;AN=2;BaseQRankSum=1.886;ClippingRankSum=0.000;DP=34;ExcessHet=3.0103;FS=14.883;MLEAC=1;MLEAF=0.500;MQ=42.00;MQRankSum=0.000;QD=12.90;ReadPosRankSum=-0.527;SOR=2.815	GT:AD:DP:GQ:PL	0/1:20,13:33:99:454,0,690
chrVII	36963	.	G	A	605.77	PASS	AC=1;AF=0.500;AN=2;BaseQRankSum=-0.524;ClippingRankSum=0.000;DP=42;ExcessHet=3.0103;FS=6.684;MLEAC=1;MLEAF=0.500;MQ=41.62;MQRankSum=-1.541;QD=14.42;ReadPosRankSum=0.046;SOR=1.127	GT:AD:DP:GQ:PL	0/1:23,19:42:99:634,0,848
chrVII	75024	.	C	T	790.77	PASS	AC=1;AF=0.500;AN=2;BaseQRankSum=-0.692;ClippingRankSum=0.000;DP=55;ExcessHet=3.0103;FS=0.000;MLEAC=1;MLEAF=0.500;MQ=42.00;MQRankSum=0.000;QD=14.64;ReadPosRankSum=-0.723;SOR=0.598	GT:AD:DP:GQ:PL	0/1:28,26:54:99:819,0,936
chrVII	91456	.	G	A	781.77	PASS	AC=1;AF=0.500;AN=2;BaseQRankSum=0.799;ClippingRankSum=0.000;DP=39;ExcessHet=3.0103;FS=0.000;MLEAC=1;MLEAF=0.500;MQ=41.62;MQRankSum=1.226;QD=20.57;ReadPosRankSum=0.844;SOR=0.813	GT:AD:DP:GQ:PL	0/1:16,22:38:99:810,0,524
chrVII	144720	.	C	T	774.77	PASS	AC=1;AF=0.500;AN=2;BaseQRankSum=1.354;ClippingRankSum=0.000;DP=38;ExcessHet=3.0103;FS=5.058;MLEAC=1;MLEAF=0.500;MQ=41.63;MQRankSum=-0.710;QD=22.14;ReadPosRankSum=-0.343;SOR=0.223	GT:AD:DP:GQ:PL	0/1:13,22:35:99:803,0,401
chrVII	272187	.	C	T	243.77	PASS	AC=1;AF=0.500;AN=2;BaseQRankSum=0.730;ClippingRankSum=0.000;DP=22;ExcessHet=3.0103;FS=5.780;MLEAC=1;MLEAF=0.500;MQ=42.00;MQRankSum=0.000;QD=11.08;ReadPosRankSum=0.447;SOR=0.070	GT:AD:DP:GQ:PL	0/1:13,9:22:99:272,0,439
chrVII	319940	.	G	A	733.77	PASS	AC=1;AF=0.500;AN=2;BaseQRankSum=1.457;ClippingRankSum=0.000;DP=31;ExcessHet=3.0103;FS=0.000;MLEAC=1;MLEAF=0.500;MQ=41.52;MQRankSum=1.325;QD=23.67;ReadPosRankSum=0.311;SOR=0.596	GT:AD:DP:GQ:PL	0/1:12,19:31:99:762,0,687
chrVII	319942	.	G	A	733.77	PASS	AC=1;AF=0.500;AN=2;BaseQRankSum=1.821;ClippingRankSum=0.000;DP=32;ExcessHet=3.0103;FS=0.000;MLEAC=1;MLEAF=0.500;MQ=41.54;MQRankSum=1.325;QD=23.67;ReadPosRankSum=0.422;SOR=0.596	GT:AD:DP:GQ:PL	0/1:12,19:31:99:762,0,687
chrVII	319959	.	G	A	732.77	PASS	AC=1;AF=0.500;AN=2;BaseQRankSum=1.769;ClippingRankSum=0.000;DP=34;ExcessHet=3.0103;FS=1.377;MLEAC=1;MLEAF=0.500;MQ=41.57;MQRankSum=1.255;QD=21.55;ReadPosRankSum=1.214;SOR=1.127	GT:AD:DP:GQ:PL	0/1:14,20:34:99:761,0,435
chrVII	345026	.	G	A	409.77	PASS	AC=1;AF=0.500;AN=2;BaseQRankSum=-0.467;ClippingRankSum=0.000;DP=26;ExcessHet=3.0103;FS=0.000;MLEAC=1;MLEAF=0.500;MQ=42.00;MQRankSum=0.000;QD=15.76;ReadPosRankSum=-0.771;SOR=0.728	GT:AD:DP:GQ:PL	0/1:13,13:26:99:438,0,457
chrVII	357446	.	G	A	1016.77	PASS	AC=1;AF=0.500;AN=2;BaseQRankSum=-0.235;ClippingRankSum=0.000;DP=51;ExcessHet=3.0103;FS=0.000;MLEAC=1;MLEAF=0.500;MQ=42.00;MQRankSum=0.000;QD=19.94;ReadPosRankSum=-0.864;SOR=0.558	GT:AD:DP:GQ:PL	0/1:22,29:51:99:1045,0,760
chrVII	360579	.	C	T	795.77	PASS	AC=1;AF=0.500;AN=2;BaseQRankSum=2.328;ClippingRankSum=0.000;DP=40;ExcessHet=3.0103;FS=0.000;MLEAC=1;MLEAF=0.500;MQ=41.95;MQRankSum=1.156;QD=19.89;ReadPosRankSum=1.003;SOR=0.693	GT:AD:DP:GQ:PL	0/1:18,22:40:99:824,0,593
chrVII	367780	.	C	T	465.77	PASS	AC=1;AF=0.500;AN=2;BaseQRankSum=1.836;ClippingRankSum=0.000;DP=37;ExcessHet=3.0103;FS=0.000;MLEAC=1;MLEAF=0.500;MQ=42.00;MQRankSum=0.000;QD=12.59;ReadPosRankSum=-0.562;SOR=0.728	GT:AD:DP:GQ:PL	0/1:23,14:37:99:494,0,781
chrVII	372596	.	C	T	459.77	PASS	AC=1;AF=0.500;AN=2;BaseQRankSum=-0.815;ClippingRankSum=0.000;DP=33;ExcessHet=3.0103;FS=3.093;MLEAC=1;MLEAF=0.500;MQ=42.00;MQRankSum=0.000;QD=13.93;ReadPosRankSum=-0.022;SOR=0.796	GT:AD:DP:GQ:PL	0/1:19,14:33:99:488,0,709
chrVII	377514	.	G	A	335.77	PASS	AC=1;AF=0.500;AN=2;BaseQRankSum=-0.234;ClippingRankSum=0.000;DP=32;ExcessHet=3.0103;FS=5.747;MLEAC=1;MLEAF=0.500;MQ=41.48;MQRankSum=-1.245;QD=11.19;ReadPosRankSum=0.046;SOR=0.477	GT:AD:DP:GQ:PL	0/1:19,11:30:99:364,0,733
chrVII	384774	.	T	C	1332.77	PASS	AC=1;AF=0.500;AN=2;BaseQRankSum=-0.476;ClippingRankSum=0.000;DP=71;ExcessHet=3.0103;FS=6.349;MLEAC=1;MLEAF=0.500;MQ=41.74;MQRankSum=-0.610;QD=18.77;ReadPosRankSum=-5.764;SOR=1.483	GT:AD:DP:GQ:PL	0/1:36,35:71:99:1361,0,2587
chrVII	384775	.	G	A	1332.77	PASS	AC=1;AF=0.500;AN=2;BaseQRankSum=-0.165;ClippingRankSum=0.000;DP=71;ExcessHet=3.0103;FS=6.349;MLEAC=1;MLEAF=0.500;MQ=41.74;MQRankSum=-0.610;QD=18.77;ReadPosRankSum=-6.357;SOR=1.483	GT:AD:DP:GQ:PL	0/1:36,35:71:99:1361,0,2587
chrVII	415293	.	G	A	602.77	PASS	AC=1;AF=0.500;AN=2;BaseQRankSum=0.394;ClippingRankSum=0.000;DP=39;ExcessHet=3.0103;FS=0.000;MLEAC=1;MLEAF=0.500;MQ=41.64;MQRankSum=0.977;QD=15.46;ReadPosRankSum=1.008;SOR=0.610	GT:AD:DP:GQ:PL	0/1:21,18:39:99:631,0,782
chrVII	416464	.	C	T	1034.77	PASS	AC=1;AF=0.500;AN=2;BaseQRankSum=-2.069;ClippingRankSum=0.000;DP=55;ExcessHet=3.0103;FS=2.342;MLEAC=1;MLEAF=0.500;MQ=42.00;MQRankSum=0.000;QD=18.81;ReadPosRankSum=-1.590;SOR=0.411	GT:AD:DP:GQ:PL	0/1:22,33:55:99:1063,0,748
chrVII	425966	.	C	T	508.77	PASS	AC=1;AF=0.500;AN=2;BaseQRankSum=0.581;ClippingRankSum=0.000;DP=23;ExcessHet=3.0103;FS=1.674;MLEAC=1;MLEAF=0.500;MQ=42.00;MQRankSum=0.000;QD=22.12;ReadPosRankSum=-0.204;SOR=0.853	GT:AD:DP:GQ:PL	0/1:9,14:23:99:537,0,314
chrVII	427293	.	C	T	1092.77	PASS	AC=1;AF=0.500;AN=2;BaseQRankSum=0.143;ClippingRankSum=0.000;DP=60;ExcessHet=3.0103;FS=0.000;MLEAC=1;MLEAF=0.500;MQ=41.52;MQRankSum=1.498;QD=18.21;ReadPosRankSum=-0.362;SOR=0.585	GT:AD:DP:GQ:PL	0/1:29,31:60:99:1121,0,1029
chrVII	438961	.	C	T	1096.77	PASS	AC=1;AF=0.500;AN=2;BaseQRankSum=1.988;ClippingRankSum=0.000;DP=44;ExcessHet=3.0103;FS=0.000;MLEAC=1;MLEAF=0.500;MQ=41.68;MQRankSum=-0.709;QD=24.93;ReadPosRankSum=1.845;SOR=0.751	GT:AD:DP:GQ:PL	0/1:16,28:44:99:1125,0,1196
chrVII	438962	.	C	T	1096.77	PASS	AC=1;AF=0.500;AN=2;BaseQRankSum=2.631;ClippingRankSum=0.000;DP=45;ExcessHet=3.0103;FS=1.291;MLEAC=1;MLEAF=0.500;MQ=41.68;MQRankSum=-0.733;QD=24.37;ReadPosRankSum=2.108;SOR=0.960	GT:AD:DP:GQ:PL	0/1:17,28:45:99:1125,0,1196
chrVII	508085	.	C	T	764.77	PASS	AC=1;AF=0.500;AN=2;BaseQRankSum=1.777;ClippingRankSum=0.000;DP=44;ExcessHet=3.0103;FS=0.000;MLEAC=1;MLEAF=0.500;MQ=41.68;MQRankSum=-0.955;QD=17.38;ReadPosRankSum=-0.384;SOR=0.484	GT:AD:DP:GQ:PL	0/1:22,22:44:99:793,0,750
chrVII	508645	.	C	T	1382.77	PASS	AC=2;AF=1.00;AN=2;DP=35;ExcessHet=3.0103;FS=0.000;MLEAC=2;MLEAF=1.00;MQ=42.00;QD=26.52;SOR=0.869	GT:AD:DP:GQ:PL	1/1:0,35:35:99:1411,105,0
chrVII	609366	.	C	T	787.77	PASS	AC=1;AF=0.500;AN=2;BaseQRankSum=-0.707;ClippingRankSum=0.000;DP=38;ExcessHet=3.0103;FS=2.932;MLEAC=1;MLEAF=0.500;MQ=42.00;MQRankSum=0.000;QD=20.73;ReadPosRankSum=-1.808;SOR=1.112	GT:AD:DP:GQ:PL	0/1:15,23:38:99:816,0,524
chrVII	613113	.	G	A	755.77	PASS	AC=1;AF=0.500;AN=2;BaseQRankSum=-0.780;ClippingRankSum=0.000;DP=43;ExcessHet=3.0103;FS=0.000;MLEAC=1;MLEAF=0.500;MQ=41.91;MQRankSum=1.688;QD=17.99;ReadPosRankSum=-1.941;SOR=0.760	GT:AD:DP:GQ:PL	0/1:18,24:42:99:784,0,581
chrVII	615855	.	G	A	597.77	PASS	AC=1;AF=0.500;AN=2;BaseQRankSum=-0.094;ClippingRankSum=0.000;DP=52;ExcessHet=3.0103;FS=0.000;MLEAC=1;MLEAF=0.500;MQ=41.72;MQRankSum=-1.278;QD=11.50;ReadPosRankSum=-0.692;SOR=0.737	GT:AD:DP:GQ:PL	0/1:33,19:52:99:626,0,1255
chrVII	617973	.	G	A	661.77	PASS	AC=1;AF=0.500;AN=2;BaseQRankSum=1.319;ClippingRankSum=0.000;DP=32;ExcessHet=3.0103;FS=8.263;MLEAC=1;MLEAF=0.500;MQ=42.00;MQRankSum=0.000;QD=20.68;ReadPosRankSum=1.188;SOR=1.492	GT:AD:DP:GQ:PL	0/1:13,19:32:99:690,0,432
chrVII	619389	.	G	A	1111.77	PASS	AC=1;AF=0.500;AN=2;BaseQRankSum=0.538;ClippingRankSum=0.000;DP=56;ExcessHet=3.0103;FS=1.008;MLEAC=1;MLEAF=0.500;MQ=41.74;MQRankSum=1.191;QD=19.85;ReadPosRankSum=-0.200;SOR=0.551	GT:AD:DP:GQ:PL	0/1:24,32:56:99:1140,0,785
chrVII	619876	.	G	A	706.77	PASS	AC=1;AF=0.500;AN=2;BaseQRankSum=0.039;ClippingRankSum=0.000;DP=42;ExcessHet=3.0103;FS=5.146;MLEAC=1;MLEAF=0.500;MQ=41.57;MQRankSum=0.563;QD=16.83;ReadPosRankSum=0.025;SOR=1.849	GT:AD:DP:GQ:PL	0/1:21,21:42:99:735,0,753
chrVII	662654	.	C	T	696.77	PASS	AC=1;AF=0.500;AN=2;BaseQRankSum=0.146;ClippingRankSum=0.000;DP=29;ExcessHet=3.0103;FS=6.889;MLEAC=1;MLEAF=0.500;MQ=42.00;MQRankSum=0.000;QD=24.03;ReadPosRankSum=1.663;SOR=2.055	GT:AD:DP:GQ:PL	0/1:9,20:29:99:725,0,297
chrVII	669837	.	C	T	555.77	PASS	AC=1;AF=0.500;AN=2;BaseQRankSum=-0.931;ClippingRankSum=0.000;DP=35;ExcessHet=3.0103;FS=0.000;MLEAC=1;MLEAF=0.500;MQ=41.37;MQRankSum=-0.299;QD=15.88;ReadPosRankSum=0.543;SOR=0.582	GT:AD:DP:GQ:PL	0/1:17,18:35:99:584,0,583
chrVII	696533	.	G	A	1054.77	PASS	AC=1;AF=0.500;AN=2;BaseQRankSum=1.831;ClippingRankSum=0.000;DP=51;ExcessHet=3.0103;FS=0.000;MLEAC=1;MLEAF=0.500;MQ=41.72;MQRankSum=-0.789;QD=21.53;ReadPosRankSum=-0.343;SOR=0.789	GT:AD:DP:GQ:PL	0/1:20,29:49:99:1083,0,681
chrVII	727075	.	G	A	467.77	PASS	AC=1;AF=0.500;AN=2;BaseQRankSum=-0.351;ClippingRankSum=0.000;DP=29;ExcessHet=3.0103;FS=0.000;MLEAC=1;MLEAF=0.500;MQ=42.00;MQRankSum=0.000;QD=16.13;ReadPosRankSum=-1.205;SOR=0.818	GT:AD:DP:GQ:PL	0/1:14,15:29:99:496,0,482
chrVII	730112	.	G	A	946.77	PASS	AC=1;AF=0.500;AN=2;BaseQRankSum=-0.401;ClippingRankSum=0.000;DP=46;ExcessHet=3.0103;FS=4.224;MLEAC=1;MLEAF=0.500;MQ=42.00;MQRankSum=0.000;QD=20.58;ReadPosRankSum=-1.053;SOR=0.560	GT:AD:DP:GQ:PL	0/1:18,28:46:99:975,0,621
chrVII	772372	.	G	A	755.77	PASS	AC=1;AF=0.500;AN=2;BaseQRankSum=2.815;ClippingRankSum=0.000;DP=34;ExcessHet=3.0103;FS=0.000;MLEAC=1;MLEAF=0.500;MQ=42.00;MQRankSum=0.000;QD=22.23;ReadPosRankSum=-0.249;SOR=0.743	GT:AD:DP:GQ:PL	0/1:14,20:34:99:784,0,466
chrVII	776968	.	G	A	1285.77	PASS	AC=1;AF=0.500;AN=2;BaseQRankSum=0.292;ClippingRankSum=0.000;DP=60;ExcessHet=3.0103;FS=2.267;MLEAC=1;MLEAF=0.500;MQ=42.00;MQRankSum=0.000;QD=21.79;ReadPosRankSum=-0.216;SOR=1.093	GT:AD:DP:GQ:PL	0/1:24,35:59:99:1314,0,774
chrVII	798933	.	C	T	1135.77	PASS	AC=1;AF=0.500;AN=2;BaseQRankSum=0.378;ClippingRankSum=0.000;DP=50;ExcessHet=3.0103;FS=11.716;MLEAC=1;MLEAF=0.500;MQ=41.41;MQRankSum=1.855;QD=22.72;ReadPosRankSum=-0.328;SOR=0.057	GT:AD:DP:GQ:PL	0/1:19,31:50:99:1164,0,649
chrVII	832585	.	G	A	412.77	PASS	AC=1;AF=0.500;AN=2;BaseQRankSum=0.034;ClippingRankSum=0.000;DP=22;ExcessHet=3.0103;FS=0.000;MLEAC=1;MLEAF=0.500;MQ=42.00;MQRankSum=0.000;QD=18.76;ReadPosRankSum=-0.694;SOR=0.593	GT:AD:DP:GQ:PL	0/1:10,12:22:99:441,0,359
chrVII	865675	.	G	A	1147.77	PASS	AC=1;AF=0.500;AN=2;BaseQRankSum=0.343;ClippingRankSum=0.000;DP=59;ExcessHet=3.0103;FS=2.408;MLEAC=1;MLEAF=0.500;MQ=41.97;MQRankSum=0.000;QD=19.79;ReadPosRankSum=-1.207;SOR=1.227	GT:AD:DP:GQ:PL	0/1:26,32:58:99:1176,0,921
chrVII	866060	.	G	A	1010.77	PASS	AC=1;AF=0.500;AN=2;BaseQRankSum=-1.310;ClippingRankSum=0.000;DP=54;ExcessHet=3.0103;FS=2.329;MLEAC=1;MLEAF=0.500;MQ=42.00;MQRankSum=0.000;QD=18.72;ReadPosRankSum=0.241;SOR=1.022	GT:AD:DP:GQ:PL	0/1:25,29:54:99:1039,0,937
chrVII	880037	.	C	T	409.77	PASS	AC=1;AF=0.500;AN=2;BaseQRankSum=-0.195;ClippingRankSum=0.000;DP=26;ExcessHet=3.0103;FS=1.623;MLEAC=1;MLEAF=0.500;MQ=42.00;MQRankSum=0.000;QD=16.39;ReadPosRankSum=-0.060;SOR=0.368	GT:AD:DP:GQ:PL	0/1:13,12:25:99:438,0,484
chrVII	883900	.	G	A	350.77	PASS	AC=1;AF=0.500;AN=2;BaseQRankSum=-0.872;ClippingRankSum=0.000;DP=21;ExcessHet=3.0103;FS=0.000;MLEAC=1;MLEAF=0.500;MQ=42.00;MQRankSum=0.000;QD=16.70;ReadPosRankSum=0.707;SOR=0.527	GT:AD:DP:GQ:PL	0/1:10,11:21:99:379,0,364
chrVII	914560	.	C	T	751.77	PASS	AC=1;AF=0.500;AN=2;BaseQRankSum=-0.692;ClippingRankSum=0.000;DP=33;ExcessHet=3.0103;FS=0.000;MLEAC=1;MLEAF=0.500;MQ=41.94;MQRankSum=1.386;QD=22.78;ReadPosRankSum=-0.840;SOR=0.608	GT:AD:DP:GQ:PL	0/1:12,21:33:99:780,0,426
chrVII	914799	.	G	A	640.77	PASS	AC=1;AF=0.500;AN=2;BaseQRankSum=0.629;ClippingRankSum=0.000;DP=48;ExcessHet=3.0103;FS=4.057;MLEAC=1;MLEAF=0.500;MQ=42.00;MQRankSum=0.000;QD=13.35;ReadPosRankSum=0.412;SOR=1.329	GT:AD:DP:GQ:PL	0/1:26,22:48:99:669,0,853
chrVII	915075	.	C	T	668.77	PASS	AC=1;AF=0.500;AN=2;BaseQRankSum=0.827;ClippingRankSum=0.000;DP=51;ExcessHet=3.0103;FS=2.449;MLEAC=1;MLEAF=0.500;MQ=41.16;MQRankSum=-2.054;QD=13.38;ReadPosRankSum=0.906;SOR=1.140	GT:AD:DP:GQ:PL	0/1:29,21:50:99:697,0,961
chrVII	918053	.	C	T	725.77	PASS	AC=1;AF=0.500;AN=2;BaseQRankSum=-1.584;ClippingRankSum=0.000;DP=35;ExcessHet=3.0103;FS=0.000;MLEAC=1;MLEAF=0.500;MQ=41.54;MQRankSum=-0.948;QD=21.35;ReadPosRankSum=-0.083;SOR=0.631	GT:AD:DP:GQ:PL	0/1:11,23:34:99:754,0,370
chrVII	918147	.	C	T	452.77	PASS	AC=1;AF=0.500;AN=2;BaseQRankSum=-0.728;ClippingRankSum=0.000;DP=27;ExcessHet=3.0103;FS=1.583;MLEAC=1;MLEAF=0.500;MQ=41.86;MQRankSum=-1.443;QD=16.77;ReadPosRankSum=0.431;SOR=0.382	GT:AD:DP:GQ:PL	0/1:14,13:27:99:481,0,530
chrVII	918377	.	C	T	715.77	PASS	AC=1;AF=0.500;AN=2;BaseQRankSum=0.733;ClippingRankSum=0.000;DP=36;ExcessHet=3.0103;FS=0.000;MLEAC=1;MLEAF=0.500;MQ=41.95;MQRankSum=-0.839;QD=19.88;ReadPosRankSum=-0.617;SOR=0.765	GT:AD:DP:GQ:PL	0/1:16,20:36:99:744,0,561
chrVII	918956	.	C	T	694.77	PASS	AC=1;AF=0.500;AN=2;BaseQRankSum=-0.262;ClippingRankSum=0.000;DP=38;ExcessHet=3.0103;FS=0.000;MLEAC=1;MLEAF=0.500;MQ=42.00;MQRankSum=0.000;QD=18.78;ReadPosRankSum=-1.575;SOR=0.906	GT:AD:DP:GQ:PL	0/1:17,20:37:99:723,0,581
chrVII	919331	.	C	T	500.77	PASS	AC=1;AF=0.500;AN=2;BaseQRankSum=1.540;ClippingRankSum=0.000;DP=34;ExcessHet=3.0103;FS=7.702;MLEAC=1;MLEAF=0.500;MQ=41.58;MQRankSum=-1.035;QD=15.17;ReadPosRankSum=0.807;SOR=0.846	GT:AD:DP:GQ:PL	0/1:18,15:33:99:529,0,632
chrVII	919862	.	C	T	461.77	PASS	AC=1;AF=0.500;AN=2;BaseQRankSum=1.672;ClippingRankSum=0.000;DP=26;ExcessHet=3.0103;FS=0.000;MLEAC=1;MLEAF=0.500;MQ=42.00;MQRankSum=0.000;QD=18.47;ReadPosRankSum=1.786;SOR=0.368	GT:AD:DP:GQ:PL	0/1:12,13:25:99:490,0,443
chrVII	920839	.	C	T	319.77	PASS	AC=1;AF=0.500;AN=2;BaseQRankSum=0.621;ClippingRankSum=0.000;DP=27;ExcessHet=3.0103;FS=0.000;MLEAC=1;MLEAF=0.500;MQ=42.00;MQRankSum=0.000;QD=11.84;ReadPosRankSum=1.457;SOR=0.627	GT:AD:DP:GQ:PL	0/1:16,11:27:99:348,0,540
chrVII	922712	.	C	T	863.77	PASS	AC=1;AF=0.500;AN=2;BaseQRankSum=0.458;ClippingRankSum=0.000;DP=44;ExcessHet=3.0103;FS=6.624;MLEAC=1;MLEAF=0.500;MQ=42.00;MQRankSum=0.000;QD=19.63;ReadPosRankSum=1.618;SOR=1.165	GT:AD:DP:GQ:PL	0/1:17,27:44:99:892,0,527
chrVII	923317	.	C	T	479.77	PASS	AC=1;AF=0.500;AN=2;BaseQRankSum=-0.270;ClippingRankSum=0.000;DP=37;ExcessHet=3.0103;FS=0.000;MLEAC=1;MLEAF=0.500;MQ=42.00;MQRankSum=0.000;QD=12.97;ReadPosRankSum=0.223;SOR=0.645	GT:AD:DP:GQ:PL	0/1:22,15:37:99:508,0,828
chrVII	923970	.	C	T	580.77	PASS	AC=1;AF=0.500;AN=2;BaseQRankSum=1.677;ClippingRankSum=0.000;DP=37;ExcessHet=3.0103;FS=0.000;MLEAC=1;MLEAF=0.500;MQ=42.00;MQRankSum=0.000;QD=15.70;ReadPosRankSum=-0.078;SOR=0.839	GT:AD:DP:GQ:PL	0/1:20,17:37:99:609,0,698
chrVII	924051	.	C	T	688.77	PASS	AC=1;AF=0.500;AN=2;BaseQRankSum=0.378;ClippingRankSum=0.000;DP=33;ExcessHet=3.0103;FS=1.377;MLEAC=1;MLEAF=0.500;MQ=41.10;MQRankSum=1.718;QD=20.87;ReadPosRankSum=-0.985;SOR=0.596	GT:AD:DP:GQ:PL	0/1:14,19:33:99:717,0,460
chrVII	924363	.	C	T	589.77	PASS	AC=1;AF=0.500;AN=2;BaseQRankSum=0.039;ClippingRankSum=0.000;DP=36;ExcessHet=3.0103;FS=12.784;MLEAC=1;MLEAF=0.500;MQ=41.59;MQRankSum=-0.819;QD=18.43;ReadPosRankSum=-0.180;SOR=0.045	GT:AD:DP:GQ:PL	0/1:14,18:32:99:618,0,489
chrVII	927008	.	C	T	497.77	PASS	AC=1;AF=0.500;AN=2;BaseQRankSum=-0.802;ClippingRankSum=0.000;DP=32;ExcessHet=3.0103;FS=3.220;MLEAC=1;MLEAF=0.500;MQ=41.48;MQRankSum=-0.090;QD=15.56;ReadPosRankSum=0.299;SOR=0.474	GT:AD:DP:GQ:PL	0/1:17,15:32:99:526,0,644
chrVII	928491	.	C	T	218.77	PASS	AC=1;AF=0.500;AN=2;BaseQRankSum=2.384;ClippingRankSum=0.000;DP=33;ExcessHet=3.0103;FS=0.000;MLEAC=1;MLEAF=0.500;MQ=42.00;MQRankSum=0.000;QD=6.63;ReadPosRankSum=0.022;SOR=0.892	GT:AD:DP:GQ:PL	0/1:25,8:33:99:247,0,858
chrVII	929598	.	C	T	278.77	PASS	AC=1;AF=0.500;AN=2;BaseQRankSum=-1.605;ClippingRankSum=0.000;DP=42;ExcessHet=3.0103;FS=0.000;MLEAC=1;MLEAF=0.500;MQ=41.55;MQRankSum=-0.125;QD=6.64;ReadPosRankSum=-0.926;SOR=0.730	GT:AD:DP:GQ:PL	0/1:30,12:42:99:307,0,1075
chrVII	932758	.	G	A	756.77	PASS	AC=2;AF=1.00;AN=2;DP=21;ExcessHet=3.0103;FS=0.000;MLEAC=2;MLEAF=1.00;MQ=41.72;QD=29.91;SOR=1.508	GT:AD:DP:GQ:PL	1/1:0,21:21:63:785,63,0
chrVII	936295	.	G	A	573.77	PASS	AC=1;AF=0.500;AN=2;BaseQRankSum=-0.220;ClippingRankSum=0.000;DP=48;ExcessHet=3.0103;FS=2.671;MLEAC=1;MLEAF=0.500;MQ=42.00;MQRankSum=0.000;QD=12.21;ReadPosRankSum=0.036;SOR=1.154	GT:AD:DP:GQ:PL	0/1:29,18:47:99:602,0,1089
chrVII	937008	.	G	A	395.77	PASS	AC=1;AF=0.500;AN=2;BaseQRankSum=1.995;ClippingRankSum=0.000;DP=33;ExcessHet=3.0103;FS=1.393;MLEAC=1;MLEAF=0.500;MQ=41.55;MQRankSum=0.000;QD=12.37;ReadPosRankSum=0.355;SOR=1.022	GT:AD:DP:GQ:PL	0/1:20,12:32:99:424,0,701
chrVII	937326	.	G	A	450.77	PASS	AC=1;AF=0.500;AN=2;BaseQRankSum=1.643;ClippingRankSum=0.000;DP=31;ExcessHet=3.0103;FS=8.557;MLEAC=1;MLEAF=0.500;MQ=42.00;MQRankSum=0.000;QD=15.54;ReadPosRankSum=-0.565;SOR=1.483	GT:AD:DP:GQ:PL	0/1:16,13:29:99:479,0,582
chrVII	939367	.	G	A	309.77	PASS	AC=1;AF=0.500;AN=2;BaseQRankSum=1.544;ClippingRankSum=0.000;DP=35;ExcessHet=3.0103;FS=3.426;MLEAC=1;MLEAF=0.500;MQ=41.52;MQRankSum=-0.590;QD=8.85;ReadPosRankSum=0.888;SOR=0.889	GT:AD:DP:GQ:PL	0/1:25,10:35:99:338,0,984
chrVII	939478	.	G	A	222.77	PASS	AC=1;AF=0.500;AN=2;BaseQRankSum=-1.205;ClippingRankSum=0.000;DP=33;ExcessHet=3.0103;FS=0.000;MLEAC=1;MLEAF=0.500;MQ=41.94;MQRankSum=0.725;QD=6.75;ReadPosRankSum=-0.333;SOR=0.481	GT:AD:DP:GQ:PL	0/1:23,10:33:99:251,0,842
chrVII	939571	.	G	A	181.77	PASS	AC=1;AF=0.500;AN=2;BaseQRankSum=0.605;ClippingRankSum=0.000;DP=28;ExcessHet=3.0103;FS=4.192;MLEAC=1;MLEAF=0.500;MQ=41.49;MQRankSum=-1.650;QD=6.49;ReadPosRankSum=-0.124;SOR=0.614	GT:AD:DP:GQ:PL	0/1:21,7:28:99:210,0,829
chrVII	939710	.	G	A	505.77	PASS	AC=1;AF=0.500;AN=2;BaseQRankSum=0.641;ClippingRankSum=0.000;DP=31;ExcessHet=3.0103;FS=5.384;MLEAC=1;MLEAF=0.500;MQ=41.94;MQRankSum=-1.037;QD=16.32;ReadPosRankSum=0.196;SOR=0.690	GT:AD:DP:GQ:PL	0/1:17,14:31:99:534,0,691
chrVII	939714	.	G	A	505.77	PASS	AC=1;AF=0.500;AN=2;BaseQRankSum=0.998;ClippingRankSum=0.000;DP=32;ExcessHet=3.0103;FS=5.480;MLEAC=1;MLEAF=0.500;MQ=41.94;MQRankSum=-1.071;QD=15.81;ReadPosRankSum=0.839;SOR=0.664	GT:AD:DP:GQ:PL	0/1:18,14:32:99:534,0,691
chrVII	940152	.	G	A	375.77	PASS	AC=1;AF=0.500;AN=2;BaseQRankSum=-2.563;ClippingRankSum=0.000;DP=48;ExcessHet=3.0103;FS=4.731;MLEAC=1;MLEAF=0.500;MQ=41.39;MQRankSum=0.996;QD=7.83;ReadPosRankSum=-0.302;SOR=0.236	GT:AD:DP:GQ:PL	0/1:33,15:48:99:404,0,1200
chrVII	940594	.	G	A	340.77	PASS	AC=1;AF=0.500;AN=2;BaseQRankSum=1.497;ClippingRankSum=0.000;DP=35;ExcessHet=3.0103;FS=0.000;MLEAC=1;MLEAF=0.500;MQ=42.00;MQRankSum=0.000;QD=10.02;ReadPosRankSum=0.791;SOR=0.770	GT:AD:DP:GQ:PL	0/1:23,11:34:99:369,0,819
chrVII	940615	.	G	A	305.77	PASS	AC=1;AF=0.500;AN=2;BaseQRankSum=1.459;ClippingRankSum=0.000;DP=32;ExcessHet=3.0103;FS=3.681;MLEAC=1;MLEAF=0.500;MQ=42.00;MQRankSum=0.000;QD=9.86;ReadPosRankSum=0.904;SOR=1.552	GT:AD:DP:GQ:PL	0/1:21,10:31:99:334,0,737
chrVII	940754	.	G	A	520.77	PASS	AC=1;AF=0.500;AN=2;BaseQRankSum=-0.484;ClippingRankSum=0.000;DP=32;ExcessHet=3.0103;FS=0.000;MLEAC=1;MLEAF=0.500;MQ=42.00;MQRankSum=0.000;QD=16.27;ReadPosRankSum=-0.260;SOR=0.693	GT:AD:DP:GQ:PL	0/1:16,16:32:99:549,0,568
chrVII	941069	.	G	A	568.77	PASS	AC=1;AF=0.500;AN=2;BaseQRankSum=-1.382;ClippingRankSum=0.000;DP=44;ExcessHet=3.0103;FS=15.152;MLEAC=1;MLEAF=0.500;MQ=42.00;MQRankSum=0.000;QD=12.93;ReadPosRankSum=-1.621;SOR=1.750	GT:AD:DP:GQ:PL	0/1:26,18:44:99:597,0,996
chrVII	941700	.	G	A	260.77	PASS	AC=1;AF=0.500;AN=2;BaseQRankSum=1.169;ClippingRankSum=0.000;DP=36;ExcessHet=3.0103;FS=3.536;MLEAC=1;MLEAF=0.500;MQ=42.00;MQRankSum=0.000;QD=7.24;ReadPosRankSum=1.274;SOR=1.314	GT:AD:DP:GQ:PL	0/1:27,9:36:99:289,0,1044
chrVII	941762	.	G	A	361.77	PASS	AC=1;AF=0.500;AN=2;BaseQRankSum=2.487;ClippingRankSum=0.000;DP=49;ExcessHet=3.0103;FS=10.201;MLEAC=1;MLEAF=0.500;MQ=42.00;MQRankSum=0.000;QD=7.38;ReadPosRankSum=1.448;SOR=1.924	GT:AD:DP:GQ:PL	0/1:37,12:49:99:390,0,1301
chrVII	942078	.	G	A	446.77	PASS	AC=1;AF=0.500;AN=2;BaseQRankSum=0.515;ClippingRankSum=0.000;DP=44;ExcessHet=3.0103;FS=0.000;MLEAC=1;MLEAF=0.500;MQ=42.00;MQRankSum=0.000;QD=10.15;ReadPosRankSum=0.875;SOR=0.675	GT:AD:DP:GQ:PL	0/1:29,15:44:99:475,0,1072
chrVII	942897	.	G	A	426.77	PASS	AC=1;AF=0.500;AN=2;BaseQRankSum=-0.615;ClippingRankSum=0.000;DP=51;ExcessHet=3.0103;FS=1.160;MLEAC=1;MLEAF=0.500;MQ=41.71;MQRankSum=-1.506;QD=8.37;ReadPosRankSum=-0.738;SOR=0.512	GT:AD:DP:GQ:PL	0/1:36,15:51:99:455,0,1345
chrVII	943048	.	G	A	912.77	PASS	AC=1;AF=0.500;AN=2;BaseQRankSum=1.695;ClippingRankSum=0.000;DP=64;ExcessHet=3.0103;FS=2.160;MLEAC=1;MLEAF=0.500;MQ=42.00;MQRankSum=0.000;QD=14.72;ReadPosRankSum=0.265;SOR=0.425	GT:AD:DP:GQ:PL	0/1:36,26:62:99:941,0,1321
chrVII	943651	.	G	A	308.77	PASS	AC=1;AF=0.500;AN=2;BaseQRankSum=-0.582;ClippingRankSum=0.000;DP=42;ExcessHet=3.0103;FS=0.000;MLEAC=1;MLEAF=0.500;MQ=41.95;MQRankSum=0.650;QD=7.35;ReadPosRankSum=-1.469;SOR=0.665	GT:AD:DP:GQ:PL	0/1:31,11:42:99:337,0,1204
chrVII	944748	.	G	A	598.77	PASS	AC=1;AF=0.500;AN=2;BaseQRankSum=-0.943;ClippingRankSum=0.000;DP=38;ExcessHet=3.0103;FS=1.691;MLEAC=1;MLEAF=0.500;MQ=42.00;MQRankSum=0.000;QD=15.76;ReadPosRankSum=-1.407;SOR=0.298	GT:AD:DP:GQ:PL	0/1:21,17:38:99:627,0,820
chrVII	944974	.	G	A	164.77	PASS	AC=1;AF=0.500;AN=2;BaseQRankSum=1.818;ClippingRankSum=0.000;DP=20;ExcessHet=3.0103;FS=5.843;MLEAC=1;MLEAF=0.500;MQ=42.00;MQRankSum=0.000;QD=8.24;ReadPosRankSum=0.512;SOR=2.925	GT:AD:DP:GQ:PL	0/1:14,6:20:99:193,0,449
chrVII	945245	.	G	A	321.77	PASS	AC=1;AF=0.500;AN=2;BaseQRankSum=-2.464;ClippingRankSum=0.000;DP=25;ExcessHet=3.0103;FS=3.628;MLEAC=1;MLEAF=0.500;MQ=41.43;MQRankSum=1.041;QD=12.87;ReadPosRankSum=-1.741;SOR=0.799	GT:AD:DP:GQ:PL	0/1:13,12:25:99:350,0,459
chrVII	945307	.	G	A	400.77	PASS	AC=1;AF=0.500;AN=2;BaseQRankSum=2.394;ClippingRankSum=0.000;DP=27;ExcessHet=3.0103;FS=3.452;MLEAC=1;MLEAF=0.500;MQ=41.47;MQRankSum=0.969;QD=14.84;ReadPosRankSum=1.018;SOR=0.260	GT:AD:DP:GQ:PL	0/1:15,12:27:99:429,0,425
chrVII	945435	.	G	A	345.77	PASS	AC=1;AF=0.500;AN=2;BaseQRankSum=0.122;ClippingRankSum=0.000;DP=29;ExcessHet=3.0103;FS=0.000;MLEAC=1;MLEAF=0.500;MQ=41.01;MQRankSum=-0.307;QD=11.92;ReadPosRankSum=-0.993;SOR=0.657	GT:AD:DP:GQ:PL	0/1:18,11:29:99:374,0,690
chrVII	946255	.	G	A	417.77	PASS	AC=1;AF=0.500;AN=2;BaseQRankSum=-1.064;ClippingRankSum=0.000;DP=37;ExcessHet=3.0103;FS=3.518;MLEAC=1;MLEAF=0.500;MQ=41.62;MQRankSum=0.836;QD=11.29;ReadPosRankSum=-1.093;SOR=0.264	GT:AD:DP:GQ:PL	0/1:23,14:37:99:446,0,883
chrVII	946272	.	G	A	436.77	PASS	AC=1;AF=0.500;AN=2;BaseQRankSum=-0.515;ClippingRankSum=0.000;DP=36;ExcessHet=3.0103;FS=1.775;MLEAC=1;MLEAF=0.500;MQ=41.55;MQRankSum=-0.209;QD=12.48;ReadPosRankSum=-1.084;SOR=0.336	GT:AD:DP:GQ:PL	0/1:21,14:35:99:465,0,762
chrVII	947332	.	G	A	424.77	PASS	AC=1;AF=0.500;AN=2;BaseQRankSum=1.944;ClippingRankSum=0.000;DP=30;ExcessHet=3.0103;FS=3.352;MLEAC=1;MLEAF=0.500;MQ=42.00;MQRankSum=0.000;QD=14.65;ReadPosRankSum=2.367;SOR=0.836	GT:AD:DP:GQ:PL	0/1:17,12:29:99:453,0,956
chrVII	948476	.	G	A	352.77	PASS	AC=1;AF=0.500;AN=2;BaseQRankSum=-1.352;ClippingRankSum=0.000;DP=32;ExcessHet=3.0103;FS=0.000;MLEAC=1;MLEAF=0.500;MQ=42.00;MQRankSum=0.000;QD=11.38;ReadPosRankSum=-0.462;SOR=0.515	GT:AD:DP:GQ:PL	0/1:19,12:31:99:381,0,705
chrVII	949011	.	G	A	229.77	PASS	AC=1;AF=0.500;AN=2;BaseQRankSum=0.328;ClippingRankSum=0.000;DP=29;ExcessHet=3.0103;FS=3.638;MLEAC=1;MLEAF=0.500;MQ=42.00;MQRankSum=0.000;QD=7.92;ReadPosRankSum=0.943;SOR=0.250	GT:AD:DP:GQ:PL	0/1:21,8:29:99:258,0,783
chrVII	950323	.	G	A	554.77	PASS	AC=1;AF=0.500;AN=2;BaseQRankSum=-0.173;ClippingRankSum=0.000;DP=42;ExcessHet=3.0103;FS=13.338;MLEAC=1;MLEAF=0.500;MQ=41.91;MQRankSum=-1.630;QD=13.87;ReadPosRankSum=0.503;SOR=2.702	GT:AD:DP:GQ:PL	0/1:23,17:40:99:583,0,838
chrVII	955637	.	G	A	640.77	PASS	AC=1;AF=0.500;AN=2;BaseQRankSum=-0.746;ClippingRankSum=0.000;DP=47;ExcessHet=3.0103;FS=1.198;MLEAC=1;MLEAF=0.500;MQ=41.29;MQRankSum=-2.600;QD=13.63;ReadPosRankSum=-1.530;SOR=1.029	GT:AD:DP:GQ:PL	0/1:29,18:47:99:669,0,2261
chrVII	955639	.	G	A	640.77	PASS	AC=1;AF=0.500;AN=2;BaseQRankSum=-0.833;ClippingRankSum=0.000;DP=47;ExcessHet=3.0103;FS=1.198;MLEAC=1;MLEAF=0.500;MQ=41.29;MQRankSum=-2.600;QD=13.63;ReadPosRankSum=-1.713;SOR=1.029	GT:AD:DP:GQ:PL	0/1:29,18:47:99:669,0,2261
chrVII	957125	.	G	A	192.77	PASS	AC=1;AF=0.500;AN=2;BaseQRankSum=2.386;ClippingRankSum=0.000;DP=31;ExcessHet=3.0103;FS=6.576;MLEAC=1;MLEAF=0.500;MQ=41.52;MQRankSum=0.617;QD=6.22;ReadPosRankSum=1.474;SOR=1.512	GT:AD:DP:GQ:PL	0/1:24,7:31:99:221,0,848
chrVII	957136	.	G	A	205.77	PASS	AC=1;AF=0.500;AN=2;BaseQRankSum=1.208;ClippingRankSum=0.000;DP=26;ExcessHet=3.0103;FS=4.075;MLEAC=1;MLEAF=0.500;MQ=42.00;MQRankSum=0.000;QD=7.91;ReadPosRankSum=1.335;SOR=1.574	GT:AD:DP:GQ:PL	0/1:19,7:26:99:234,0,1393
chrVII	957140	.	G	A	235.77	PASS	AC=1;AF=0.500;AN=2;BaseQRankSum=0.790;ClippingRankSum=0.000;DP=30;ExcessHet=3.0103;FS=1.619;MLEAC=1;MLEAF=0.500;MQ=42.00;MQRankSum=0.000;QD=7.86;ReadPosRankSum=0.964;SOR=1.179	GT:AD:DP:GQ:PL	0/1:22,8:30:99:264,0,1455
chrVII	957721	.	G	A	521.77	PASS	AC=1;AF=0.500;AN=2;BaseQRankSum=0.776;ClippingRankSum=0.000;DP=39;ExcessHet=3.0103;FS=4.773;MLEAC=1;MLEAF=0.500;MQ=41.62;MQRankSum=0.886;QD=13.38;ReadPosRankSum=0.468;SOR=1.127	GT:AD:DP:GQ:PL	0/1:23,16:39:99:550,0,820
chrVII	959570	.	G	A	286.77	PASS	AC=1;AF=0.500;AN=2;BaseQRankSum=0.156;ClippingRankSum=0.000;DP=16;ExcessHet=3.0103;FS=2.331;MLEAC=1;MLEAF=0.500;MQ=42.00;MQRankSum=0.000;QD=17.92;ReadPosRankSum=-0.691;SOR=0.223	GT:AD:DP:GQ:PL	0/1:7,9:16:99:315,0,237
chrVII	959901	.	G	A	332.77	PASS	AC=1;AF=0.500;AN=2;BaseQRankSum=1.331;ClippingRankSum=0.000;DP=34;ExcessHet=3.0103;FS=3.323;MLEAC=1;MLEAF=0.500;MQ=41.13;MQRankSum=-0.497;QD=9.79;ReadPosRankSum=0.114;SOR=1.417	GT:AD:DP:GQ:PL	0/1:23,11:34:99:361,0,818
chrVII	960240	.	G	A	420.77	PASS	AC=1;AF=0.500;AN=2;BaseQRankSum=1.687;ClippingRankSum=0.000;DP=36;ExcessHet=3.0103;FS=1.387;MLEAC=1;MLEAF=0.500;MQ=41.89;MQRankSum=1.146;QD=12.02;ReadPosRankSum=0.193;SOR=1.179	GT:AD:DP:GQ:PL	0/1:22,13:35:99:449,0,775
chrVII	960692	.	G	A	524.77	PASS	AC=1;AF=0.500;AN=2;BaseQRankSum=-0.979;ClippingRankSum=0.000;DP=47;ExcessHet=3.0103;FS=0.000;MLEAC=1;MLEAF=0.500;MQ=41.69;MQRankSum=-1.261;QD=11.41;ReadPosRankSum=-2.336;SOR=0.608	GT:AD:DP:GQ:PL	0/1:29,17:46:99:553,0,1051
chrVII	977299	.	G	A	491.77	PASS	AC=1;AF=0.500;AN=2;BaseQRankSum=1.132;ClippingRankSum=0.000;DP=30;ExcessHet=3.0103;FS=5.649;MLEAC=1;MLEAF=0.500;MQ=41.51;MQRankSum=1.002;QD=16.39;ReadPosRankSum=0.294;SOR=1.158	GT:AD:DP:GQ:PL	0/1:16,14:30:99:520,0,591
chrVII	991555	.	C	T	705.77	PASS	AC=1;AF=0.500;AN=2;BaseQRankSum=1.734;ClippingRankSum=0.000;DP=39;ExcessHet=3.0103;FS=17.065;MLEAC=1;MLEAF=0.500;MQ=41.64;MQRankSum=-0.923;QD=18.10;ReadPosRankSum=0.600;SOR=3.660	GT:AD:DP:GQ:PL	0/1:19,20:39:99:734,0,653
chrVII	1026181	.	C	T	847.77	PASS	AC=1;AF=0.500;AN=2;BaseQRankSum=0.754;ClippingRankSum=0.000;DP=43;ExcessHet=3.0103;FS=0.000;MLEAC=1;MLEAF=0.500;MQ=42.00;MQRankSum=0.000;QD=19.72;ReadPosRankSum=-0.087;SOR=0.882	GT:AD:DP:GQ:PL	0/1:18,25:43:99:876,0,549
chrVII	1027585	.	G	A	455.77	PASS	AC=1;AF=0.500;AN=2;BaseQRankSum=-0.314;ClippingRankSum=0.000;DP=26;ExcessHet=3.0103;FS=1.471;MLEAC=1;MLEAF=0.500;MQ=42.00;MQRankSum=0.000;QD=17.53;ReadPosRankSum=0.138;SOR=0.446	GT:AD:DP:GQ:PL	0/1:12,14:26:99:484,0,405
chrVII	1059373	.	G	A	511.77	PASS	AC=1;AF=0.500;AN=2;BaseQRankSum=0.550;ClippingRankSum=0.000;DP=45;ExcessHet=3.0103;FS=0.000;MLEAC=1;MLEAF=0.500;MQ=41.96;MQRankSum=0.825;QD=11.37;ReadPosRankSum=0.824;SOR=0.686	GT:AD:DP:GQ:PL	0/1:28,17:45:99:540,0,921
chrVIII	19050	.	G	A	756.77	PASS	AC=1;AF=0.500;AN=2;BaseQRankSum=-0.909;ClippingRankSum=0.000;DP=43;ExcessHet=3.0103;FS=4.790;MLEAC=1;MLEAF=0.500;MQ=42.00;MQRankSum=0.000;QD=17.60;ReadPosRankSum=-1.442;SOR=1.552	GT:AD:DP:GQ:PL	0/1:21,22:43:99:785,0,753
chrVIII	26203	.	G	A	1119.77	PASS	AC=1;AF=0.500;AN=2;BaseQRankSum=0.691;ClippingRankSum=0.000;DP=54;ExcessHet=3.0103;FS=1.168;MLEAC=1;MLEAF=0.500;MQ=41.42;MQRankSum=1.790;QD=21.13;ReadPosRankSum=-0.176;SOR=0.970	GT:AD:DP:GQ:PL	0/1:21,32:53:99:1148,0,662
chrVIII	26760	.	G	A	1080.77	PASS	AC=1;AF=0.500;AN=2;BaseQRankSum=1.484;ClippingRankSum=0.000;DP=51;ExcessHet=3.0103;FS=4.045;MLEAC=1;MLEAF=0.500;MQ=41.38;MQRankSum=-1.455;QD=21.19;ReadPosRankSum=1.552;SOR=0.529	GT:AD:DP:GQ:PL	0/1:21,30:51:99:1109,0,632
chrVIII	80851	.	G	A	409.77	PASS	AC=1;AF=0.500;AN=2;BaseQRankSum=-1.318;ClippingRankSum=0.000;DP=30;ExcessHet=3.0103;FS=1.367;MLEAC=1;MLEAF=0.500;MQ=41.93;MQRankSum=1.002;QD=13.66;ReadPosRankSum=-0.543;SOR=0.976	GT:AD:DP:GQ:PL	0/1:16,14:30:99:438,0,566
chrVIII	102604	.	G	A	451.77	PASS	AC=1;AF=0.500;AN=2;BaseQRankSum=-0.697;ClippingRankSum=0.000;DP=43;ExcessHet=3.0103;FS=4.879;MLEAC=1;MLEAF=0.500;MQ=41.62;MQRankSum=-1.292;QD=10.76;ReadPosRankSum=0.897;SOR=0.228	GT:AD:DP:GQ:PL	0/1:27,15:42:99:480,0,1036
chrVIII	256274	.	G	A	879.77	PASS	AC=1;AF=0.500;AN=2;BaseQRankSum=0.168;ClippingRankSum=0.000;DP=41;ExcessHet=3.0103;FS=0.000;MLEAC=1;MLEAF=0.500;MQ=42.00;MQRankSum=0.000;QD=21.99;ReadPosRankSum=-0.156;SOR=0.638	GT:AD:DP:GQ:PL	0/1:16,24:40:99:908,0,565
chrVIII	280937	.	G	A	475.77	PASS	AC=1;AF=0.500;AN=2;BaseQRankSum=-1.160;ClippingRankSum=0.000;DP=27;ExcessHet=3.0103;FS=0.000;MLEAC=1;MLEAF=0.500;MQ=42.00;MQRankSum=0.000;QD=17.62;ReadPosRankSum=-0.374;SOR=0.804	GT:AD:DP:GQ:PL	0/1:13,14:27:99:504,0,476
chrVIII	306188	.	C	T	1181.77	PASS	AC=1;AF=0.500;AN=2;BaseQRankSum=-0.297;ClippingRankSum=0.000;DP=43;ExcessHet=3.0103;FS=7.807;MLEAC=1;MLEAF=0.500;MQ=42.00;MQRankSum=0.000;QD=27.48;ReadPosRankSum=0.029;SOR=0.135	GT:AD:DP:GQ:PL	0/1:11,32:43:99:1210,0,338
chrVIII	310541	.	G	A	1049.77	PASS	AC=1;AF=0.500;AN=2;BaseQRankSum=1.482;ClippingRankSum=0.000;DP=56;ExcessHet=3.0103;FS=5.921;MLEAC=1;MLEAF=0.500;MQ=41.70;MQRankSum=0.130;QD=19.09;ReadPosRankSum=-2.220;SOR=1.645	GT:AD:DP:GQ:PL	0/1:25,30:55:99:1078,0,798
chrVIII	317446	.	C	T	429.77	PASS	AC=1;AF=0.500;AN=2;BaseQRankSum=0.357;ClippingRankSum=0.000;DP=29;ExcessHet=3.0103;FS=1.449;MLEAC=1;MLEAF=0.500;MQ=41.93;MQRankSum=0.971;QD=14.82;ReadPosRankSum=0.560;SOR=0.425	GT:AD:DP:GQ:PL	0/1:16,13:29:99:458,0,552
chrVIII	326881	.	G	A	591.77	PASS	AC=1;AF=0.500;AN=2;BaseQRankSum=-0.374;ClippingRankSum=0.000;DP=35;ExcessHet=3.0103;FS=0.000;MLEAC=1;MLEAF=0.500;MQ=42.00;MQRankSum=0.000;QD=16.91;ReadPosRankSum=-0.293;SOR=0.593	GT:AD:DP:GQ:PL	0/1:17,18:35:99:620,0,615
chrVIII	353603	.	C	T	403.77	PASS	AC=1;AF=0.500;AN=2;BaseQRankSum=2.062;ClippingRankSum=0.000;DP=30;ExcessHet=3.0103;FS=3.541;MLEAC=1;MLEAF=0.500;MQ=42.00;MQRankSum=0.000;QD=13.46;ReadPosRankSum=1.565;SOR=1.646	GT:AD:DP:GQ:PL	0/1:18,12:30:99:432,0,601
chrVIII	369219	.	G	A	727.77	PASS	AC=1;AF=0.500;AN=2;BaseQRankSum=0.724;ClippingRankSum=0.000;DP=41;ExcessHet=3.0103;FS=0.000;MLEAC=1;MLEAF=0.500;MQ=41.95;MQRankSum=-0.927;QD=17.75;ReadPosRankSum=1.525;SOR=0.760	GT:AD:DP:GQ:PL	0/1:20,21:41:99:756,0,715
chrVIII	372451	.	C	T	408.77	PASS	AC=1;AF=0.500;AN=2;BaseQRankSum=1.877;ClippingRankSum=0.000;DP=29;ExcessHet=3.0103;FS=1.447;MLEAC=1;MLEAF=0.500;MQ=42.00;MQRankSum=0.000;QD=14.10;ReadPosRankSum=0.094;SOR=0.998	GT:AD:DP:GQ:PL	0/1:17,12:29:99:437,0,597
chrVIII	393440	.	C	T	623.77	PASS	AC=1;AF=0.500;AN=2;BaseQRankSum=-0.167;ClippingRankSum=0.000;DP=44;ExcessHet=3.0103;FS=1.275;MLEAC=1;MLEAF=0.500;MQ=41.91;MQRankSum=-1.535;QD=14.18;ReadPosRankSum=0.606;SOR=0.484	GT:AD:DP:GQ:PL	0/1:24,20:44:99:652,0,838
chrVIII	407050	.	C	T	625.77	PASS	AC=1;AF=0.500;AN=2;BaseQRankSum=-0.487;ClippingRankSum=0.000;DP=45;ExcessHet=3.0103;FS=4.854;MLEAC=1;MLEAF=0.500;MQ=42.00;MQRankSum=0.000;QD=13.91;ReadPosRankSum=-0.418;SOR=1.609	GT:AD:DP:GQ:PL	0/1:25,20:45:99:654,0,907
chrVIII	411185	.	G	A	605.77	PASS	AC=1;AF=0.500;AN=2;BaseQRankSum=0.279;ClippingRankSum=0.000;DP=42;ExcessHet=3.0103;FS=1.216;MLEAC=1;MLEAF=0.500;MQ=42.00;MQRankSum=0.000;QD=14.77;ReadPosRankSum=-0.956;SOR=0.853	GT:AD:DP:GQ:PL	0/1:23,18:41:99:634,0,850
chrVIII	411238	.	G	A	906.77	PASS	AC=1;AF=0.500;AN=2;BaseQRankSum=-0.678;ClippingRankSum=0.000;DP=47;ExcessHet=3.0103;FS=2.560;MLEAC=1;MLEAF=0.500;MQ=41.69;MQRankSum=-0.795;QD=19.71;ReadPosRankSum=-0.621;SOR=0.407	GT:AD:DP:GQ:PL	0/1:19,27:46:99:935,0,682
chrVIII	484848	.	G	A	699.77	PASS	AC=1;AF=0.500;AN=2;BaseQRankSum=1.186;ClippingRankSum=0.000;DP=52;ExcessHet=3.0103;FS=2.356;MLEAC=1;MLEAF=0.500;MQ=41.72;MQRankSum=-1.129;QD=13.46;ReadPosRankSum=0.797;SOR=1.085	GT:AD:DP:GQ:PL	0/1:30,22:52:99:728,0,966
chrVIII	496466	.	G	A	675.77	PASS	AC=1;AF=0.500;AN=2;BaseQRankSum=-1.016;ClippingRankSum=0.000;DP=37;ExcessHet=3.0103;FS=5.198;MLEAC=1;MLEAF=0.500;MQ=42.00;MQRankSum=0.000;QD=18.77;ReadPosRankSum=0.054;SOR=0.188	GT:AD:DP:GQ:PL	0/1:15,21:36:99:704,0,505
chrIX	68898	.	C	T	551.77	PASS	AC=1;AF=0.500;AN=2;BaseQRankSum=1.448;ClippingRankSum=0.000;DP=38;ExcessHet=3.0103;FS=7.339;MLEAC=1;MLEAF=0.500;MQ=41.63;MQRankSum=0.976;QD=14.91;ReadPosRankSum=0.594;SOR=1.684	GT:AD:DP:GQ:PL	0/1:20,17:37:99:580,0,658
chrIX	96929	.	G	A	762.77	PASS	AC=1;AF=0.500;AN=2;BaseQRankSum=-1.279;ClippingRankSum=0.000;DP=38;ExcessHet=3.0103;FS=0.000;MLEAC=1;MLEAF=0.500;MQ=42.00;MQRankSum=0.000;QD=20.07;ReadPosRankSum=0.037;SOR=0.512	GT:AD:DP:GQ:PL	0/1:15,23:38:99:791,0,533
chrIX	106061	.	C	T	869.77	PASS	AC=1;AF=0.500;AN=2;BaseQRankSum=-0.933;ClippingRankSum=0.000;DP=48;ExcessHet=3.0103;FS=9.523;MLEAC=1;MLEAF=0.500;MQ=41.92;MQRankSum=0.184;QD=18.51;ReadPosRankSum=0.405;SOR=0.078	GT:AD:DP:GQ:PL	0/1:21,26:47:99:898,0,766
chrIX	125430	.	G	A	690.77	PASS	AC=1;AF=0.500;AN=2;BaseQRankSum=0.000;ClippingRankSum=0.000;DP=46;ExcessHet=3.0103;FS=0.000;MLEAC=1;MLEAF=0.500;MQ=42.00;MQRankSum=0.000;QD=15.70;ReadPosRankSum=0.866;SOR=0.540	GT:AD:DP:GQ:PL	0/1:22,22:44:99:719,0,751
chrIX	131003	.	C	T	634.77	PASS	AC=1;AF=0.500;AN=2;BaseQRankSum=0.738;ClippingRankSum=0.000;DP=38;ExcessHet=3.0103;FS=1.273;MLEAC=1;MLEAF=0.500;MQ=41.25;MQRankSum=1.435;QD=17.16;ReadPosRankSum=-0.214;SOR=0.446	GT:AD:DP:GQ:PL	0/1:19,18:37:99:663,0,643
chrIX	132305	.	G	A	783.77	PASS	AC=1;AF=0.500;AN=2;BaseQRankSum=1.556;ClippingRankSum=0.000;DP=31;ExcessHet=3.0103;FS=0.000;MLEAC=1;MLEAF=0.500;MQ=42.00;MQRankSum=0.000;QD=25.28;ReadPosRankSum=0.555;SOR=0.804	GT:AD:DP:GQ:PL	0/1:10,21:31:99:812,0,325
chrIX	225843	.	G	A	464.77	PASS	AC=1;AF=0.500;AN=2;BaseQRankSum=0.515;ClippingRankSum=0.000;DP=23;ExcessHet=3.0103;FS=1.643;MLEAC=1;MLEAF=0.500;MQ=41.92;MQRankSum=1.228;QD=20.21;ReadPosRankSum=-0.496;SOR=1.179	GT:AD:DP:GQ:PL	0/1:10,13:23:99:493,0,366
chrIX	241470	.	C	T	775.77	PASS	AC=1;AF=0.500;AN=2;BaseQRankSum=0.483;ClippingRankSum=0.000;DP=49;ExcessHet=3.0103;FS=2.379;MLEAC=1;MLEAF=0.500;MQ=41.66;MQRankSum=0.060;QD=16.16;ReadPosRankSum=1.525;SOR=0.575	GT:AD:DP:GQ:PL	0/1:23,25:48:99:804,0,777
chrIX	257261	.	C	T	573.77	PASS	AC=1;AF=0.500;AN=2;BaseQRankSum=1.756;ClippingRankSum=0.000;DP=37;ExcessHet=3.0103;FS=1.356;MLEAC=1;MLEAF=0.500;MQ=42.00;MQRankSum=0.000;QD=15.94;ReadPosRankSum=-0.168;SOR=1.022	GT:AD:DP:GQ:PL	0/1:19,17:36:99:602,0,590
chrIX	275397	.	C	T	784.77	PASS	AC=1;AF=0.500;AN=2;BaseQRankSum=0.765;ClippingRankSum=0.000;DP=48;ExcessHet=3.0103;FS=1.206;MLEAC=1;MLEAF=0.500;MQ=41.92;MQRankSum=0.089;QD=16.35;ReadPosRankSum=0.416;SOR=1.024	GT:AD:DP:GQ:PL	0/1:23,25:48:99:813,0,722
chrIX	279222	.	G	A	851.77	PASS	AC=1;AF=0.500;AN=2;BaseQRankSum=-0.225;ClippingRankSum=0.000;DP=43;ExcessHet=3.0103;FS=1.177;MLEAC=1;MLEAF=0.500;MQ=42.00;MQRankSum=0.000;QD=19.81;ReadPosRankSum=1.015;SOR=0.783	GT:AD:DP:GQ:PL	0/1:19,24:43:99:880,0,681
chrIX	282783	.	G	A	445.77	PASS	AC=1;AF=0.500;AN=2;BaseQRankSum=2.288;ClippingRankSum=0.000;DP=26;ExcessHet=3.0103;FS=1.623;MLEAC=1;MLEAF=0.500;MQ=41.43;MQRankSum=1.077;QD=17.14;ReadPosRankSum=1.232;SOR=1.402	GT:AD:DP:GQ:PL	0/1:13,13:26:99:474,0,398
chrIX	283529	.	G	A	330.77	PASS	AC=1;AF=0.500;AN=2;BaseQRankSum=-1.132;ClippingRankSum=0.000;DP=31;ExcessHet=3.0103;FS=1.451;MLEAC=1;MLEAF=0.500;MQ=42.00;MQRankSum=0.000;QD=10.67;ReadPosRankSum=-1.085;SOR=0.721	GT:AD:DP:GQ:PL	0/1:20,11:31:99:359,0,747
chrIX	290574	.	C	T	990.77	PASS	AC=1;AF=0.500;AN=2;BaseQRankSum=-0.588;ClippingRankSum=0.000;DP=51;ExcessHet=3.0103;FS=4.116;MLEAC=1;MLEAF=0.500;MQ=42.00;MQRankSum=0.000;QD=19.43;ReadPosRankSum=1.224;SOR=1.483	GT:AD:DP:GQ:PL	0/1:23,28:51:99:1019,0,847
chrIX	388560	.	A	G	304.77	PASS	AC=1;AF=0.500;AN=2;BaseQRankSum=-3.493;ClippingRankSum=0.000;DP=37;ExcessHet=3.0103;FS=3.360;MLEAC=1;MLEAF=0.500;MQ=41.06;MQRankSum=-5.349;QD=8.24;ReadPosRankSum=-4.397;SOR=1.501	GT:AD:DP:GQ:PL	0/1:27,10:37:99:333,0,2325
chrIX	388566	.	A	T	301.77	PASS	AC=1;AF=0.500;AN=2;BaseQRankSum=-0.955;ClippingRankSum=0.000;DP=39;ExcessHet=3.0103;FS=3.331;MLEAC=1;MLEAF=0.500;MQ=41.11;MQRankSum=-5.523;QD=7.74;SOR=1.508	GT:AD:DP:GQ:PL	0/1:29,10:39:99:330,0,2409
chrIX	388570	.	C	T	307.77	PASS	AC=1;AF=0.500;AN=2;BaseQRankSum=-1.265;ClippingRankSum=0.000;DP=37;ExcessHet=3.0103;FS=5.824;MLEAC=1;MLEAF=0.500;MQ=41.12;MQRankSum=-5.336;QD=8.32;ReadPosRankSum=-2.720;SOR=1.863	GT:AD:DP:GQ:PL	0/1:28,9:37:99:336,0,1065
chrIX	427600	.	G	A	1027.77	PASS	AC=1;AF=0.500;AN=2;BaseQRankSum=-2.283;ClippingRankSum=0.000;DP=51;ExcessHet=3.0103;FS=12.867;MLEAC=1;MLEAF=0.500;MQ=41.15;MQRankSum=-1.042;QD=20.56;ReadPosRankSum=-1.367;SOR=0.062	GT:AD:DP:GQ:PL	0/1:18,32:50:99:1056,0,605
chrX	32479	.	G	A	678.77	PASS	AC=1;AF=0.500;AN=2;BaseQRankSum=-0.357;ClippingRankSum=0.000;DP=31;ExcessHet=3.0103;FS=0.000;MLEAC=1;MLEAF=0.500;MQ=42.00;MQRankSum=0.000;QD=21.90;ReadPosRankSum=0.688;SOR=0.910	GT:AD:DP:GQ:PL	0/1:12,19:31:99:707,0,423
chrX	36794	.	C	T	321.77	PASS	AC=1;AF=0.500;AN=2;BaseQRankSum=-1.110;ClippingRankSum=0.000;DP=29;ExcessHet=3.0103;FS=8.457;MLEAC=1;MLEAF=0.500;MQ=41.49;MQRankSum=0.853;QD=11.10;ReadPosRankSum=0.991;SOR=1.047	GT:AD:DP:GQ:PL	0/1:18,11:29:99:350,0,690
chrX	90006	.	C	T	703.77	PASS	AC=1;AF=0.500;AN=2;BaseQRankSum=1.043;ClippingRankSum=0.000;DP=47;ExcessHet=3.0103;FS=6.219;MLEAC=1;MLEAF=0.500;MQ=41.69;MQRankSum=-1.070;QD=14.97;ReadPosRankSum=-0.012;SOR=1.451	GT:AD:DP:GQ:PL	0/1:26,21:47:99:732,0,863
chrX	120479	.	C	T	892.77	PASS	AC=1;AF=0.500;AN=2;BaseQRankSum=0.311;ClippingRankSum=0.000;DP=50;ExcessHet=3.0103;FS=4.936;MLEAC=1;MLEAF=0.500;MQ=41.55;MQRankSum=0.429;QD=17.86;ReadPosRankSum=-0.431;SOR=1.765	GT:AD:DP:GQ:PL	0/1:25,25:50:99:921,0,873
chrX	135973	.	G	A	476.77	PASS	AC=1;AF=0.500;AN=2;BaseQRankSum=0.776;ClippingRankSum=0.000;DP=35;ExcessHet=3.0103;FS=4.938;MLEAC=1;MLEAF=0.500;MQ=42.00;MQRankSum=0.000;QD=13.62;ReadPosRankSum=0.692;SOR=0.465	GT:AD:DP:GQ:PL	0/1:20,15:35:99:505,0,676
chrX	159676	.	C	T	406.77	PASS	AC=1;AF=0.500;AN=2;BaseQRankSum=0.621;ClippingRankSum=0.000;DP=27;ExcessHet=3.0103;FS=3.771;MLEAC=1;MLEAF=0.500;MQ=41.47;MQRankSum=-0.964;QD=15.07;ReadPosRankSum=0.837;SOR=1.718	GT:AD:DP:GQ:PL	0/1:14,13:27:99:435,0,478
chrX	159794	.	G	A	394.77	PASS	AC=1;AF=0.500;AN=2;BaseQRankSum=0.000;ClippingRankSum=0.000;DP=25;ExcessHet=3.0103;FS=0.000;MLEAC=1;MLEAF=0.500;MQ=40.85;MQRankSum=1.561;QD=15.79;ReadPosRankSum=-1.045;SOR=0.804	GT:AD:DP:GQ:PL	0/1:12,13:25:99:423,0,384
chrX	165864	.	C	T	842.77	PASS	AC=1;AF=0.500;AN=2;BaseQRankSum=1.473;ClippingRankSum=0.000;DP=38;ExcessHet=3.0103;FS=4.863;MLEAC=1;MLEAF=0.500;MQ=42.00;MQRankSum=0.000;QD=22.18;ReadPosRankSum=0.997;SOR=0.386	GT:AD:DP:GQ:PL	0/1:15,23:38:99:871,0,459
chrX	173090	.	C	T	523.77	PASS	AC=1;AF=0.500;AN=2;BaseQRankSum=-0.338;ClippingRankSum=0.000;DP=44;ExcessHet=3.0103;FS=0.000;MLEAC=1;MLEAF=0.500;MQ=41.96;MQRankSum=0.803;QD=11.90;ReadPosRankSum=1.346;SOR=0.603	GT:AD:DP:GQ:PL	0/1:28,16:44:99:552,0,1073
chrX	228045	.	G	A	674.77	PASS	AC=1;AF=0.500;AN=2;BaseQRankSum=0.973;ClippingRankSum=0.000;DP=27;ExcessHet=3.0103;FS=2.021;MLEAC=1;MLEAF=0.500;MQ=42.00;MQRankSum=0.000;QD=24.99;ReadPosRankSum=0.032;SOR=0.238	GT:AD:DP:GQ:PL	0/1:9,18:27:99:703,0,278
chrX	228195	.	G	A	416.77	PASS	AC=1;AF=0.500;AN=2;BaseQRankSum=0.811;ClippingRankSum=0.000;DP=22;ExcessHet=3.0103;FS=1.860;MLEAC=1;MLEAF=0.500;MQ=42.00;MQRankSum=0.000;QD=18.94;ReadPosRankSum=-0.180;SOR=1.432	GT:AD:DP:GQ:PL	0/1:10,12:22:99:445,0,343
chrX	246867	.	G	A	908.77	PASS	AC=1;AF=0.500;AN=2;BaseQRankSum=1.742;ClippingRankSum=0.000;DP=38;ExcessHet=3.0103;FS=0.000;MLEAC=1;MLEAF=0.500;MQ=41.90;MQRankSum=-0.829;QD=24.56;ReadPosRankSum=2.500;SOR=0.573	GT:AD:DP:GQ:PL	0/1:10,27:37:99:937,0,231
chrX	272195	.	G	A	585.77	PASS	AC=1;AF=0.500;AN=2;BaseQRankSum=-0.149;ClippingRankSum=0.000;DP=49;ExcessHet=3.0103;FS=6.133;MLEAC=1;MLEAF=0.500;MQ=42.00;MQRankSum=0.000;QD=11.95;ReadPosRankSum=0.690;SOR=1.027	GT:AD:DP:GQ:PL	0/1:31,18:49:99:614,0,1117
chrX	349271	.	C	T	540.77	PASS	AC=1;AF=0.500;AN=2;BaseQRankSum=0.062;ClippingRankSum=0.000;DP=37;ExcessHet=3.0103;FS=0.000;MLEAC=1;MLEAF=0.500;MQ=42.00;MQRankSum=0.000;QD=14.62;ReadPosRankSum=-0.305;SOR=0.929	GT:AD:DP:GQ:PL	0/1:20,17:37:99:569,0,700
chrX	375630	.	C	T	368.77	PASS	AC=1;AF=0.500;AN=2;BaseQRankSum=1.638;ClippingRankSum=0.000;DP=30;ExcessHet=3.0103;FS=5.853;MLEAC=1;MLEAF=0.500;MQ=41.51;MQRankSum=0.885;QD=12.29;ReadPosRankSum=0.211;SOR=1.981	GT:AD:DP:GQ:PL	0/1:18,12:30:99:397,0,557
chrX	402465	.	C	T	1021.77	PASS	AC=1;AF=0.500;AN=2;BaseQRankSum=-1.942;ClippingRankSum=0.000;DP=55;ExcessHet=3.0103;FS=6.203;MLEAC=1;MLEAF=0.500;MQ=42.00;MQRankSum=0.000;QD=18.58;ReadPosRankSum=-0.115;SOR=0.193	GT:AD:DP:GQ:PL	0/1:24,31:55:99:1050,0,873
chrX	405317	.	C	T	535.77	PASS	AC=1;AF=0.500;AN=2;BaseQRankSum=2.914;ClippingRankSum=0.000;DP=36;ExcessHet=3.0103;FS=3.092;MLEAC=1;MLEAF=0.500;MQ=41.53;MQRankSum=-0.123;QD=15.31;ReadPosRankSum=-1.489;SOR=1.460	GT:AD:DP:GQ:PL	0/1:19,16:35:99:564,0,625
chrX	413043	.	C	T	436.77	PASS	AC=1;AF=0.500;AN=2;BaseQRankSum=1.862;ClippingRankSum=0.000;DP=42;ExcessHet=3.0103;FS=1.227;MLEAC=1;MLEAF=0.500;MQ=41.65;MQRankSum=-1.337;QD=10.65;ReadPosRankSum=2.131;SOR=0.507	GT:AD:DP:GQ:PL	0/1:27,14:41:99:465,0,959
chrX	425080	.	G	A	841.77	PASS	AC=1;AF=0.500;AN=2;BaseQRankSum=0.098;ClippingRankSum=0.000;DP=47;ExcessHet=3.0103;FS=7.131;MLEAC=1;MLEAF=0.500;MQ=41.69;MQRankSum=-0.895;QD=17.91;ReadPosRankSum=-0.686;SOR=0.096	GT:AD:DP:GQ:PL	0/1:22,25:47:99:870,0,711
chrX	435929	.	C	T	718.77	PASS	AC=1;AF=0.500;AN=2;BaseQRankSum=1.294;ClippingRankSum=0.000;DP=44;ExcessHet=3.0103;FS=0.000;MLEAC=1;MLEAF=0.500;MQ=41.96;MQRankSum=0.959;QD=16.34;ReadPosRankSum=-0.189;SOR=0.752	GT:AD:DP:GQ:PL	0/1:24,20:44:99:747,0,879
chrX	456498	.	G	A	883.77	PASS	AC=1;AF=0.500;AN=2;BaseQRankSum=-0.788;ClippingRankSum=0.000;DP=44;ExcessHet=3.0103;FS=1.295;MLEAC=1;MLEAF=0.500;MQ=42.00;MQRankSum=0.000;QD=20.09;ReadPosRankSum=-1.699;SOR=1.034	GT:AD:DP:GQ:PL	0/1:18,26:44:99:912,0,650
chrX	460871	.	C	T	633.77	PASS	AC=1;AF=0.500;AN=2;BaseQRankSum=0.834;ClippingRankSum=0.000;DP=36;ExcessHet=3.0103;FS=0.000;MLEAC=1;MLEAF=0.500;MQ=42.00;MQRankSum=0.000;QD=18.11;ReadPosRankSum=0.523;SOR=0.582	GT:AD:DP:GQ:PL	0/1:17,18:35:99:662,0,597
chrX	460959	.	C	T	671.77	PASS	AC=1;AF=0.500;AN=2;BaseQRankSum=0.215;ClippingRankSum=0.000;DP=42;ExcessHet=3.0103;FS=1.204;MLEAC=1;MLEAF=0.500;MQ=41.86;MQRankSum=-1.705;QD=16.38;ReadPosRankSum=0.108;SOR=0.990	GT:AD:DP:GQ:PL	0/1:20,21:41:99:700,0,715
chrX	497494	.	C	T	522.77	PASS	AC=1;AF=0.500;AN=2;BaseQRankSum=0.148;ClippingRankSum=0.000;DP=33;ExcessHet=3.0103;FS=3.176;MLEAC=1;MLEAF=0.500;MQ=41.94;MQRankSum=-0.970;QD=15.84;ReadPosRankSum=-0.327;SOR=0.287	GT:AD:DP:GQ:PL	0/1:17,16:33:99:551,0,627
chrX	593515	.	C	T	448.77	PASS	AC=1;AF=0.500;AN=2;BaseQRankSum=-1.140;ClippingRankSum=0.000;DP=34;ExcessHet=3.0103;FS=12.125;MLEAC=1;MLEAF=0.500;MQ=41.88;MQRankSum=-1.530;QD=13.60;ReadPosRankSum=-1.180;SOR=0.284	GT:AD:DP:GQ:PL	0/1:18,15:33:99:477,0,662
chrX	620505	.	C	T	435.77	PASS	AC=1;AF=0.500;AN=2;BaseQRankSum=0.688;ClippingRankSum=0.000;DP=27;ExcessHet=3.0103;FS=0.000;MLEAC=1;MLEAF=0.500;MQ=42.00;MQRankSum=0.000;QD=16.14;ReadPosRankSum=-0.898;SOR=0.818	GT:AD:DP:GQ:PL	0/1:13,14:27:99:464,0,414
chrX	620532	.	C	T	296.77	PASS	AC=1;AF=0.500;AN=2;BaseQRankSum=1.754;ClippingRankSum=0.000;DP=21;ExcessHet=3.0103;FS=1.740;MLEAC=1;MLEAF=0.500;MQ=42.00;MQRankSum=0.000;QD=14.13;ReadPosRankSum=-0.501;SOR=1.270	GT:AD:DP:GQ:PL	0/1:10,11:21:99:325,0,264
chrX	623231	.	G	A	925.77	PASS	AC=1;AF=0.500;AN=2;BaseQRankSum=-2.790;ClippingRankSum=0.000;DP=41;ExcessHet=3.0103;FS=3.133;MLEAC=1;MLEAF=0.500;MQ=40.69;MQRankSum=-1.890;QD=23.14;ReadPosRankSum=-0.498;SOR=0.321	GT:AD:DP:GQ:PL	0/1:11,29:40:99:954,0,350
chrX	640638	.	C	T	484.77	PASS	AC=1;AF=0.500;AN=2;BaseQRankSum=0.092;ClippingRankSum=0.000;DP=48;ExcessHet=3.0103;FS=0.000;MLEAC=1;MLEAF=0.500;MQ=41.66;MQRankSum=0.763;QD=10.31;ReadPosRankSum=0.110;SOR=0.668	GT:AD:DP:GQ:PL	0/1:31,16:47:99:513,0,1053
chrX	658402	.	C	T	624.77	PASS	AC=1;AF=0.500;AN=2;BaseQRankSum=0.996;ClippingRankSum=0.000;DP=31;ExcessHet=3.0103;FS=1.594;MLEAC=1;MLEAF=0.500;MQ=42.00;MQRankSum=0.000;QD=20.15;ReadPosRankSum=1.858;SOR=1.341	GT:AD:DP:GQ:PL	0/1:14,17:31:99:653,0,483
chrX	701699	.	C	T	171.77	PASS	AC=1;AF=0.500;AN=2;BaseQRankSum=0.552;ClippingRankSum=0.000;DP=30;ExcessHet=3.0103;FS=1.824;MLEAC=1;MLEAF=0.500;MQ=41.31;MQRankSum=0.538;QD=7.47;ReadPosRankSum=1.604;SOR=0.260	GT:AD:DP:GQ:PL	0/1:15,8:23:99:200,0,540
chrX	704019	.	C	T	922.77	PASS	AC=1;AF=0.500;AN=2;BaseQRankSum=0.635;ClippingRankSum=0.000;DP=56;ExcessHet=3.0103;FS=4.256;MLEAC=1;MLEAF=0.500;MQ=41.75;MQRankSum=0.000;QD=16.78;ReadPosRankSum=0.192;SOR=0.264	GT:AD:DP:GQ:PL	0/1:27,28:55:99:951,0,934
chrXI	31976	.	G	A	514.77	PASS	AC=1;AF=0.500;AN=2;BaseQRankSum=-1.736;ClippingRankSum=0.000;DP=33;ExcessHet=3.0103;FS=0.000;MLEAC=1;MLEAF=0.500;MQ=41.55;MQRankSum=-0.938;QD=16.09;ReadPosRankSum=-0.605;SOR=0.693	GT:AD:DP:GQ:PL	0/1:16,16:32:99:543,0,609
chrXI	96655	.	C	T	568.77	PASS	AC=1;AF=0.500;AN=2;BaseQRankSum=0.767;ClippingRankSum=0.000;DP=30;ExcessHet=3.0103;FS=1.710;MLEAC=1;MLEAF=0.500;MQ=42.00;MQRankSum=0.000;QD=18.96;ReadPosRankSum=-0.949;SOR=1.262	GT:AD:DP:GQ:PL	0/1:14,16:30:99:597,0,509
chrXI	114920	.	C	T	354.77	PASS	AC=1;AF=0.500;AN=2;BaseQRankSum=-0.676;ClippingRankSum=0.000;DP=15;ExcessHet=3.0103;FS=0.000;MLEAC=1;MLEAF=0.500;MQ=42.00;MQRankSum=0.000;QD=23.65;ReadPosRankSum=-0.710;SOR=0.818	GT:AD:DP:GQ:PL	0/1:4,11:15:99:383,0,130
chrXI	146056	.	A	G	694.77	PASS	AC=1;AF=0.500;AN=2;BaseQRankSum=-0.958;ClippingRankSum=0.000;DP=124;ExcessHet=3.0103;FS=19.685;MLEAC=1;MLEAF=0.500;MQ=40.76;MQRankSum=-1.878;QD=5.74;ReadPosRankSum=-4.569;SOR=2.485	GT:AD:DP:GQ:PL	0/1:97,24:121:99:723,0,4018
chrXI	146076	.	G	A	1095.77	PASS	AC=1;AF=0.500;AN=2;BaseQRankSum=-2.668;ClippingRankSum=0.000;DP=150;ExcessHet=3.0103;FS=18.184;MLEAC=1;MLEAF=0.500;MQ=40.94;MQRankSum=-1.814;QD=7.35;ReadPosRankSum=-5.620;SOR=2.190	GT:AD:DP:GQ:PL	0/1:114,35:149:99:1124,0,4645
chrXI	146077	.	T	C	1095.77	PASS	AC=1;AF=0.500;AN=2;BaseQRankSum=0.652;ClippingRankSum=0.000;DP=148;ExcessHet=3.0103;FS=16.294;MLEAC=1;MLEAF=0.500;MQ=40.93;MQRankSum=-1.768;QD=7.45;ReadPosRankSum=-5.379;SOR=2.176	GT:AD:DP:GQ:PL	0/1:112,35:147:99:1124,0,4645
chrXI	171480	.	C	T	500.77	PASS	AC=1;AF=0.500;AN=2;BaseQRankSum=-1.222;ClippingRankSum=0.000;DP=40;ExcessHet=3.0103;FS=15.685;MLEAC=1;MLEAF=0.500;MQ=42.00;MQRankSum=0.000;QD=12.52;ReadPosRankSum=-0.016;SOR=1.967	GT:AD:DP:GQ:PL	0/1:24,16:40:99:529,0,901
chrXI	213516	.	C	T	650.77	PASS	AC=1;AF=0.500;AN=2;BaseQRankSum=2.533;ClippingRankSum=0.000;DP=42;ExcessHet=3.0103;FS=4.638;MLEAC=1;MLEAF=0.500;MQ=42.00;MQRankSum=0.000;QD=15.49;ReadPosRankSum=-0.942;SOR=0.237	GT:AD:DP:GQ:PL	0/1:23,19:42:99:679,0,694
chrXI	259168	.	C	T	671.77	PASS	AC=1;AF=0.500;AN=2;BaseQRankSum=0.474;ClippingRankSum=0.000;DP=39;ExcessHet=3.0103;FS=0.000;MLEAC=1;MLEAF=0.500;MQ=42.00;MQRankSum=0.000;QD=17.22;ReadPosRankSum=1.123;SOR=0.610	GT:AD:DP:GQ:PL	0/1:20,19:39:99:700,0,783
chrXI	259171	.	C	T	721.77	PASS	AC=1;AF=0.500;AN=2;BaseQRankSum=0.442;ClippingRankSum=0.000;DP=39;ExcessHet=3.0103;FS=0.000;MLEAC=1;MLEAF=0.500;MQ=42.00;MQRankSum=0.000;QD=18.51;ReadPosRankSum=-0.824;SOR=0.784	GT:AD:DP:GQ:PL	0/1:19,20:39:99:750,0,738
chrXI	271221	.	C	T	1209.77	PASS	AC=1;AF=0.500;AN=2;BaseQRankSum=0.801;ClippingRankSum=0.000;DP=58;ExcessHet=3.0103;FS=3.850;MLEAC=1;MLEAF=0.500;MQ=41.51;MQRankSum=0.000;QD=21.60;ReadPosRankSum=0.076;SOR=0.729	GT:AD:DP:GQ:PL	0/1:22,34:56:99:1238,0,720
chrXI	310122	.	G	A	457.77	PASS	AC=1;AF=0.500;AN=2;BaseQRankSum=1.822;ClippingRankSum=0.000;DP=30;ExcessHet=3.0103;FS=3.561;MLEAC=1;MLEAF=0.500;MQ=41.53;MQRankSum=0.942;QD=15.26;ReadPosRankSum=0.000;SOR=1.609	GT:AD:DP:GQ:PL	0/1:17,13:30:99:486,0,600
chrXI	317762	.	G	A	689.77	PASS	AC=1;AF=0.500;AN=2;BaseQRankSum=-0.582;ClippingRankSum=0.000;DP=46;ExcessHet=3.0103;FS=2.635;MLEAC=1;MLEAF=0.500;MQ=41.96;MQRankSum=-1.001;QD=15.68;ReadPosRankSum=-0.160;SOR=0.491	GT:AD:DP:GQ:PL	0/1:23,21:44:99:718,0,812
chrXI	357485	.	G	A	517.77	PASS	AC=1;AF=0.500;AN=2;BaseQRankSum=3.382;ClippingRankSum=0.000;DP=35;ExcessHet=3.0103;FS=0.000;MLEAC=1;MLEAF=0.500;MQ=42.00;MQRankSum=0.000;QD=15.23;ReadPosRankSum=-0.610;SOR=0.573	GT:AD:DP:GQ:PL	0/1:19,15:34:99:546,0,586
chrXI	379739	.	G	A	401.77	PASS	AC=1;AF=0.500;AN=2;BaseQRankSum=0.411;ClippingRankSum=0.000;DP=33;ExcessHet=3.0103;FS=0.000;MLEAC=1;MLEAF=0.500;MQ=41.40;MQRankSum=1.202;QD=12.17;ReadPosRankSum=-0.984;SOR=0.836	GT:AD:DP:GQ:PL	0/1:20,13:33:99:430,0,648
chrXI	382076	.	G	A	509.77	PASS	AC=1;AF=0.500;AN=2;BaseQRankSum=-1.427;ClippingRankSum=0.000;DP=47;ExcessHet=3.0103;FS=4.517;MLEAC=1;MLEAF=0.500;MQ=41.70;MQRankSum=0.789;QD=11.33;ReadPosRankSum=-0.804;SOR=1.147	GT:AD:DP:GQ:PL	0/1:29,16:45:99:538,0,1110
chrXI	386201	.	G	A	567.77	PASS	AC=1;AF=0.500;AN=2;BaseQRankSum=0.039;ClippingRankSum=0.000;DP=34;ExcessHet=3.0103;FS=10.736;MLEAC=1;MLEAF=0.500;MQ=41.57;MQRankSum=1.031;QD=17.21;ReadPosRankSum=-0.129;SOR=0.987	GT:AD:DP:GQ:PL	0/1:17,16:33:99:596,0,609
chrXI	418097	.	C	T	424.77	PASS	AC=1;AF=0.500;AN=2;BaseQRankSum=-1.344;ClippingRankSum=0.000;DP=31;ExcessHet=3.0103;FS=5.401;MLEAC=1;MLEAF=0.500;MQ=41.54;MQRankSum=-1.037;QD=13.70;ReadPosRankSum=0.025;SOR=0.193	GT:AD:DP:GQ:PL	0/1:17,14:31:99:453,0,625
chrXI	434470	.	G	A	741.77	PASS	AC=1;AF=0.500;AN=2;BaseQRankSum=0.736;ClippingRankSum=0.000;DP=38;ExcessHet=3.0103;FS=9.999;MLEAC=1;MLEAF=0.500;MQ=41.85;MQRankSum=-1.571;QD=19.52;ReadPosRankSum=-0.019;SOR=0.276	GT:AD:DP:GQ:PL	0/1:17,21:38:99:770,0,619
chrXI	446848	.	C	T	265.77	PASS	AC=1;AF=0.500;AN=2;BaseQRankSum=0.715;ClippingRankSum=0.000;DP=23;ExcessHet=3.0103;FS=11.823;MLEAC=1;MLEAF=0.500;MQ=42.00;MQRankSum=0.000;QD=11.56;ReadPosRankSum=2.111;SOR=0.401	GT:AD:DP:GQ:PL	0/1:14,9:23:99:294,0,530
chrXI	458669	.	C	T	515.77	PASS	AC=1;AF=0.500;AN=2;BaseQRankSum=1.094;ClippingRankSum=0.000;DP=32;ExcessHet=3.0103;FS=0.000;MLEAC=1;MLEAF=0.500;MQ=40.97;MQRankSum=-0.633;QD=16.12;ReadPosRankSum=-0.383;SOR=0.990	GT:AD:DP:GQ:PL	0/1:16,16:32:99:544,0,511
chrXI	530609	.	G	A	673.77	PASS	AC=1;AF=0.500;AN=2;BaseQRankSum=-0.668;ClippingRankSum=0.000;DP=34;ExcessHet=3.0103;FS=0.000;MLEAC=1;MLEAF=0.500;MQ=42.00;MQRankSum=0.000;QD=19.82;ReadPosRankSum=-1.398;SOR=0.580	GT:AD:DP:GQ:PL	0/1:15,19:34:99:702,0,547
chrXI	552633	.	G	A	753.77	PASS	AC=1;AF=0.500;AN=2;BaseQRankSum=-1.804;ClippingRankSum=0.000;DP=53;ExcessHet=3.0103;FS=7.759;MLEAC=1;MLEAF=0.500;MQ=41.93;MQRankSum=-1.484;QD=14.22;ReadPosRankSum=-0.416;SOR=0.193	GT:AD:DP:GQ:PL	0/1:28,25:53:99:782,0,1070
chrXI	565990	.	C	T	900.77	PASS	AC=1;AF=0.500;AN=2;BaseQRankSum=0.272;ClippingRankSum=0.000;DP=40;ExcessHet=3.0103;FS=0.000;MLEAC=1;MLEAF=0.500;MQ=42.00;MQRankSum=0.000;QD=22.52;ReadPosRankSum=0.317;SOR=0.668	GT:AD:DP:GQ:PL	0/1:15,25:40:99:929,0,514
chrXI	573166	.	C	T	684.77	PASS	AC=1;AF=0.500;AN=2;BaseQRankSum=-2.991;ClippingRankSum=0.000;DP=40;ExcessHet=3.0103;FS=1.322;MLEAC=1;MLEAF=0.500;MQ=42.00;MQRankSum=0.000;QD=17.56;ReadPosRankSum=-1.764;SOR=1.136	GT:AD:DP:GQ:PL	0/1:17,22:39:99:713,0,632
chrXI	575039	.	G	A	778.77	PASS	AC=1;AF=0.500;AN=2;BaseQRankSum=-0.368;ClippingRankSum=0.000;DP=40;ExcessHet=3.0103;FS=2.913;MLEAC=1;MLEAF=0.500;MQ=41.64;MQRankSum=1.226;QD=20.49;ReadPosRankSum=-0.171;SOR=1.329	GT:AD:DP:GQ:PL	0/1:16,22:38:99:807,0,562
chrXI	581055	.	C	T	210.77	PASS	AC=1;AF=0.500;AN=2;BaseQRankSum=1.010;ClippingRankSum=0.000;DP=15;ExcessHet=3.0103;FS=0.000;MLEAC=1;MLEAF=0.500;MQ=42.00;MQRankSum=0.000;QD=14.05;ReadPosRankSum=0.736;SOR=0.569	GT:AD:DP:GQ:PL	0/1:8,7:15:99:239,0,263
chrXI	602791	.	G	A	617.77	PASS	AC=1;AF=0.500;AN=2;BaseQRankSum=0.088;ClippingRankSum=0.000;DP=48;ExcessHet=3.0103;FS=0.000;MLEAC=1;MLEAF=0.500;MQ=42.00;MQRankSum=0.000;QD=13.14;ReadPosRankSum=-0.375;SOR=0.763	GT:AD:DP:GQ:PL	0/1:27,20:47:99:646,0,912
chrXI	611581	.	G	A	653.77	PASS	AC=1;AF=0.500;AN=2;BaseQRankSum=1.782;ClippingRankSum=0.000;DP=45;ExcessHet=3.0103;FS=0.000;MLEAC=1;MLEAF=0.500;MQ=41.63;MQRankSum=1.255;QD=14.53;ReadPosRankSum=0.752;SOR=0.793	GT:AD:DP:GQ:PL	0/1:26,19:45:99:682,0,879
chrXI	632695	.	C	T	907.77	PASS	AC=1;AF=0.500;AN=2;BaseQRankSum=-0.154;ClippingRankSum=0.000;DP=35;ExcessHet=3.0103;FS=1.563;MLEAC=1;MLEAF=0.500;MQ=41.89;MQRankSum=-0.798;QD=25.94;ReadPosRankSum=-1.154;SOR=1.179	GT:AD:DP:GQ:PL	0/1:9,26:35:99:936,0,280
chrXI	645892	.	C	T	247.77	PASS	AC=1;AF=0.500;AN=2;BaseQRankSum=1.565;ClippingRankSum=0.000;DP=25;ExcessHet=3.0103;FS=0.000;MLEAC=1;MLEAF=0.500;MQ=42.00;MQRankSum=0.000;QD=10.32;ReadPosRankSum=2.172;SOR=0.495	GT:AD:DP:GQ:PL	0/1:16,8:24:99:276,0,574
chrXI	655741	.	C	T	385.77	PASS	AC=1;AF=0.500;AN=2;BaseQRankSum=0.280;ClippingRankSum=0.000;DP=30;ExcessHet=3.0103;FS=5.469;MLEAC=1;MLEAF=0.500;MQ=42.00;MQRankSum=0.000;QD=12.86;ReadPosRankSum=1.103;SOR=1.363	GT:AD:DP:GQ:PL	0/1:18,12:30:99:414,0,665
chrXII	19786	.	C	T	311.77	PASS	AC=1;AF=0.500;AN=2;BaseQRankSum=-0.250;ClippingRankSum=0.000;DP=15;ExcessHet=3.0103;FS=0.000;MLEAC=1;MLEAF=0.500;MQ=42.00;MQRankSum=0.000;QD=20.78;ReadPosRankSum=-1.228;SOR=0.446	GT:AD:DP:GQ:PL	0/1:5,10:15:99:340,0,165
chrXII	55333	.	C	T	1044.77	PASS	AC=1;AF=0.500;AN=2;BaseQRankSum=0.154;ClippingRankSum=0.000;DP=57;ExcessHet=3.0103;FS=3.770;MLEAC=1;MLEAF=0.500;MQ=41.25;MQRankSum=-1.595;QD=18.33;ReadPosRankSum=1.367;SOR=0.299	GT:AD:DP:GQ:PL	0/1:26,31:57:99:1073,0,873
chrXII	65275	.	G	A	757.77	PASS	AC=1;AF=0.500;AN=2;BaseQRankSum=1.043;ClippingRankSum=0.000;DP=39;ExcessHet=3.0103;FS=0.000;MLEAC=1;MLEAF=0.500;MQ=41.59;MQRankSum=-1.222;QD=19.43;ReadPosRankSum=0.905;SOR=0.757	GT:AD:DP:GQ:PL	0/1:17,22:39:99:786,0,617
chrXII	65339	.	G	A	545.77	PASS	AC=1;AF=0.500;AN=2;BaseQRankSum=1.038;ClippingRankSum=0.000;DP=30;ExcessHet=3.0103;FS=3.399;MLEAC=1;MLEAF=0.500;MQ=41.87;MQRankSum=-1.298;QD=18.19;ReadPosRankSum=0.089;SOR=1.609	GT:AD:DP:GQ:PL	0/1:14,16:30:99:574,0,505
chrXII	88834	.	G	A	559.77	PASS	AC=1;AF=0.500;AN=2;BaseQRankSum=1.335;ClippingRankSum=0.000;DP=36;ExcessHet=3.0103;FS=0.000;MLEAC=1;MLEAF=0.500;MQ=42.00;MQRankSum=0.000;QD=15.55;ReadPosRankSum=-0.262;SOR=0.693	GT:AD:DP:GQ:PL	0/1:20,16:36:99:588,0,759
chrXII	95299	.	C	T	101.77	PASS	AC=1;AF=0.500;AN=2;BaseQRankSum=0.070;ClippingRankSum=0.000;DP=17;ExcessHet=3.0103;FS=2.869;MLEAC=1;MLEAF=0.500;MQ=41.13;MQRankSum=0.754;QD=6.78;ReadPosRankSum=-0.084;SOR=2.376	GT:AD:DP:GQ:PL	0/1:11,4:15:99:130,0,430
chrXII	125910	.	G	A	395.77	PASS	AC=1;AF=0.500;AN=2;BaseQRankSum=1.026;ClippingRankSum=0.000;DP=27;ExcessHet=3.0103;FS=1.576;MLEAC=1;MLEAF=0.500;MQ=42.00;MQRankSum=0.000;QD=14.66;ReadPosRankSum=1.010;SOR=1.051	GT:AD:DP:GQ:PL	0/1:15,12:27:99:424,0,531
chrXII	137919	.	C	T	833.77	PASS	AC=1;AF=0.500;AN=2;BaseQRankSum=0.551;ClippingRankSum=0.000;DP=34;ExcessHet=3.0103;FS=3.235;MLEAC=1;MLEAF=0.500;MQ=41.10;MQRankSum=0.112;QD=24.52;ReadPosRankSum=-1.358;SOR=1.093	GT:AD:DP:GQ:PL	0/1:11,23:34:99:862,0,324
chrXII	195658	.	G	A	641.77	PASS	AC=1;AF=0.500;AN=2;BaseQRankSum=-2.319;ClippingRankSum=0.000;DP=31;ExcessHet=3.0103;FS=0.000;MLEAC=1;MLEAF=0.500;MQ=42.00;MQRankSum=0.000;QD=20.70;ReadPosRankSum=-0.917;SOR=0.622	GT:AD:DP:GQ:PL	0/1:13,18:31:99:670,0,480
chrXII	198742	.	C	T	722.77	PASS	AC=1;AF=0.500;AN=2;BaseQRankSum=0.346;ClippingRankSum=0.000;DP=35;ExcessHet=3.0103;FS=1.377;MLEAC=1;MLEAF=0.500;MQ=41.58;MQRankSum=1.283;QD=20.65;ReadPosRankSum=-0.875;SOR=0.357	GT:AD:DP:GQ:PL	0/1:14,21:35:99:751,0,429
chrXII	253452	.	G	A	277.77	PASS	AC=1;AF=0.500;AN=2;BaseQRankSum=1.591;ClippingRankSum=0.000;DP=48;ExcessHet=3.0103;FS=17.151;MLEAC=1;MLEAF=0.500;MQ=41.16;MQRankSum=-1.970;QD=5.91;ReadPosRankSum=-2.211;SOR=4.087	GT:AD:DP:GQ:PL	0/1:37,10:47:99:306,0,2652
chrXII	274354	.	G	A	592.77	PASS	AC=1;AF=0.500;AN=2;BaseQRankSum=-0.483;ClippingRankSum=0.000;DP=31;ExcessHet=3.0103;FS=0.000;MLEAC=1;MLEAF=0.500;MQ=41.52;MQRankSum=-0.843;QD=19.12;ReadPosRankSum=-1.019;SOR=0.474	GT:AD:DP:GQ:PL	0/1:14,17:31:99:621,0,512
chrXII	284764	.	G	A	437.77	PASS	AC=1;AF=0.500;AN=2;BaseQRankSum=0.867;ClippingRankSum=0.000;DP=28;ExcessHet=3.0103;FS=0.000;MLEAC=1;MLEAF=0.500;MQ=41.47;MQRankSum=-1.003;QD=15.63;ReadPosRankSum=1.274;SOR=0.495	GT:AD:DP:GQ:PL	0/1:15,13:28:99:466,0,574
chrXII	403964	.	G	A	772.77	PASS	AC=1;AF=0.500;AN=2;BaseQRankSum=0.133;ClippingRankSum=0.000;DP=44;ExcessHet=3.0103;FS=8.923;MLEAC=1;MLEAF=0.500;MQ=41.91;MQRankSum=-1.274;QD=17.56;ReadPosRankSum=-0.131;SOR=1.398	GT:AD:DP:GQ:PL	0/1:20,24:44:99:801,0,674
chrXII	406805	.	C	T	817.77	PASS	AC=1;AF=0.500;AN=2;BaseQRankSum=1.972;ClippingRankSum=0.000;DP=44;ExcessHet=3.0103;FS=6.422;MLEAC=1;MLEAF=0.500;MQ=42.00;MQRankSum=0.000;QD=18.59;ReadPosRankSum=-0.299;SOR=0.203	GT:AD:DP:GQ:PL	0/1:21,23:44:99:846,0,652
chrXII	525831	.	C	T	578.77	PASS	AC=1;AF=0.500;AN=2;BaseQRankSum=-2.209;ClippingRankSum=0.000;DP=37;ExcessHet=3.0103;FS=0.000;MLEAC=1;MLEAF=0.500;MQ=42.00;MQRankSum=0.000;QD=16.08;ReadPosRankSum=-0.310;SOR=0.947	GT:AD:DP:GQ:PL	0/1:18,18:36:99:607,0,672
chrXII	564996	.	G	A	657.77	PASS	AC=1;AF=0.500;AN=2;BaseQRankSum=-0.490;ClippingRankSum=0.000;DP=35;ExcessHet=3.0103;FS=10.627;MLEAC=1;MLEAF=0.500;MQ=41.13;MQRankSum=-0.477;QD=18.79;ReadPosRankSum=-0.229;SOR=0.655	GT:AD:DP:GQ:PL	0/1:16,19:35:99:686,0,601
chrXII	573098	.	C	T	445.77	PASS	AC=1;AF=0.500;AN=2;BaseQRankSum=-1.102;ClippingRankSum=0.000;DP=42;ExcessHet=3.0103;FS=0.000;MLEAC=1;MLEAF=0.500;MQ=42.00;MQRankSum=0.000;QD=11.14;ReadPosRankSum=-1.827;SOR=0.772	GT:AD:DP:GQ:PL	0/1:26,14:40:99:474,0,1004
chrXII	588984	.	G	A	697.77	PASS	AC=1;AF=0.500;AN=2;BaseQRankSum=0.045;ClippingRankSum=0.000;DP=31;ExcessHet=3.0103;FS=0.000;MLEAC=1;MLEAF=0.500;MQ=42.00;MQRankSum=0.000;QD=22.51;ReadPosRankSum=0.360;SOR=0.596	GT:AD:DP:GQ:PL	0/1:12,19:31:99:726,0,433
chrXII	609942	.	G	A	706.77	PASS	AC=1;AF=0.500;AN=2;BaseQRankSum=0.336;ClippingRankSum=0.000;DP=34;ExcessHet=3.0103;FS=7.887;MLEAC=1;MLEAF=0.500;MQ=41.58;MQRankSum=1.255;QD=20.79;ReadPosRankSum=-0.340;SOR=1.648	GT:AD:DP:GQ:PL	0/1:14,20:34:99:735,0,471
chrXII	647493	.	G	A	744.77	PASS	AC=1;AF=0.500;AN=2;BaseQRankSum=1.796;ClippingRankSum=0.000;DP=41;ExcessHet=3.0103;FS=6.637;MLEAC=1;MLEAF=0.500;MQ=41.61;MQRankSum=0.175;QD=18.17;ReadPosRankSum=2.666;SOR=1.206	GT:AD:DP:GQ:PL	0/1:19,22:41:99:773,0,569
chrXII	676729	.	C	T	311.77	PASS	AC=1;AF=0.500;AN=2;BaseQRankSum=-1.486;ClippingRankSum=0.000;DP=32;ExcessHet=3.0103;FS=1.412;MLEAC=1;MLEAF=0.500;MQ=42.00;MQRankSum=0.000;QD=10.06;ReadPosRankSum=0.610;SOR=0.681	GT:AD:DP:GQ:PL	0/1:18,13:31:99:340,0,605
chrXII	706711	.	C	T	870.77	PASS	AC=1;AF=0.500;AN=2;BaseQRankSum=0.181;ClippingRankSum=0.000;DP=48;ExcessHet=3.0103;FS=4.057;MLEAC=1;MLEAF=0.500;MQ=42.00;MQRankSum=0.000;QD=18.14;ReadPosRankSum=-1.355;SOR=0.307	GT:AD:DP:GQ:PL	0/1:22,26:48:99:899,0,688
chrXII	723966	.	C	T	381.77	PASS	AC=1;AF=0.500;AN=2;BaseQRankSum=-0.303;ClippingRankSum=0.000;DP=26;ExcessHet=3.0103;FS=1.657;MLEAC=1;MLEAF=0.500;MQ=42.00;MQRankSum=0.000;QD=14.68;ReadPosRankSum=0.411;SOR=1.179	GT:AD:DP:GQ:PL	0/1:14,12:26:99:410,0,531
chrXII	732781	.	C	T	5381.77	PASS	AC=1;AF=0.500;AN=2;BaseQRankSum=0.172;ClippingRankSum=0.000;DP=842;ExcessHet=3.0103;FS=1.372;MLEAC=1;MLEAF=0.500;MQ=41.92;MQRankSum=0.531;QD=6.45;ReadPosRankSum=-4.736;SOR=0.570	GT:AD:DP:GQ:PL	0/1:634,200:834:99:5410,0,22500
chrXII	732844	.	C	T	6288.77	PASS	AC=1;AF=0.500;AN=2;BaseQRankSum=-2.227;ClippingRankSum=0.000;DP=865;ExcessHet=3.0103;FS=14.451;MLEAC=1;MLEAF=0.500;MQ=41.93;MQRankSum=-0.631;QD=7.50;ReadPosRankSum=-5.351;SOR=1.488	GT:AD:DP:GQ:PL	0/1:618,221:839:99:6317,0,22741
chrXII	733486	.	C	T	7307.77	PASS	AC=1;AF=0.500;AN=2;BaseQRankSum=-0.469;ClippingRankSum=0.000;DP=818;ExcessHet=3.0103;FS=3.641;MLEAC=1;MLEAF=0.500;MQ=41.85;MQRankSum=1.084;QD=8.93;ReadPosRankSum=-7.401;SOR=0.979	GT:AD:DP:GQ:PL	0/1:581,237:818:99:7336,0,21272
chrXII	755180	.	C	T	1002.77	PASS	AC=1;AF=0.500;AN=2;BaseQRankSum=0.891;ClippingRankSum=0.000;DP=56;ExcessHet=3.0103;FS=5.291;MLEAC=1;MLEAF=0.500;MQ=41.74;MQRankSum=-0.929;QD=17.91;ReadPosRankSum=-0.937;SOR=0.413	GT:AD:DP:GQ:PL	0/1:27,29:56:99:1031,0,911
chrXII	765041	.	G	A	468.77	PASS	AC=1;AF=0.500;AN=2;BaseQRankSum=-0.942;ClippingRankSum=0.000;DP=29;ExcessHet=3.0103;FS=0.000;MLEAC=1;MLEAF=0.500;MQ=42.00;MQRankSum=0.000;QD=16.16;ReadPosRankSum=-0.515;SOR=0.818	GT:AD:DP:GQ:PL	0/1:14,15:29:99:497,0,499
chrXII	809934	.	G	A	700.77	PASS	AC=1;AF=0.500;AN=2;BaseQRankSum=1.753;ClippingRankSum=0.000;DP=37;ExcessHet=3.0103;FS=3.029;MLEAC=1;MLEAF=0.500;MQ=42.00;MQRankSum=0.000;QD=18.94;ReadPosRankSum=-0.263;SOR=0.268	GT:AD:DP:GQ:PL	0/1:17,20:37:99:729,0,563
chrXII	829242	.	C	T	709.77	PASS	AC=1;AF=0.500;AN=2;BaseQRankSum=-0.199;ClippingRankSum=0.000;DP=44;ExcessHet=3.0103;FS=4.524;MLEAC=1;MLEAF=0.500;MQ=42.00;MQRankSum=0.000;QD=16.51;ReadPosRankSum=0.523;SOR=0.275	GT:AD:DP:GQ:PL	0/1:20,23:43:99:738,0,658
chrXII	830963	.	C	T	812.77	PASS	AC=1;AF=0.500;AN=2;BaseQRankSum=-0.530;ClippingRankSum=0.000;DP=48;ExcessHet=3.0103;FS=0.000;MLEAC=1;MLEAF=0.500;MQ=41.96;MQRankSum=1.001;QD=16.93;ReadPosRankSum=1.713;SOR=0.576	GT:AD:DP:GQ:PL	0/1:25,23:48:99:841,0,940
chrXII	839177	.	G	A	662.77	PASS	AC=1;AF=0.500;AN=2;BaseQRankSum=-0.359;ClippingRankSum=0.000;DP=33;ExcessHet=3.0103;FS=0.000;MLEAC=1;MLEAF=0.500;MQ=42.00;MQRankSum=0.000;QD=20.08;ReadPosRankSum=-0.807;SOR=0.960	GT:AD:DP:GQ:PL	0/1:12,21:33:99:691,0,361
chrXII	839199	.	C	T	824.77	PASS	AC=1;AF=0.500;AN=2;BaseQRankSum=2.199;ClippingRankSum=0.000;DP=36;ExcessHet=3.0103;FS=3.234;MLEAC=1;MLEAF=0.500;MQ=42.00;MQRankSum=0.000;QD=22.91;ReadPosRankSum=1.343;SOR=1.371	GT:AD:DP:GQ:PL	0/1:13,23:36:99:853,0,364
chrXII	839331	.	G	A	461.77	PASS	AC=1;AF=0.500;AN=2;BaseQRankSum=-1.308;ClippingRankSum=0.000;DP=30;ExcessHet=3.0103;FS=5.469;MLEAC=1;MLEAF=0.500;MQ=42.00;MQRankSum=0.000;QD=15.39;ReadPosRankSum=-0.541;SOR=0.188	GT:AD:DP:GQ:PL	0/1:14,16:30:99:490,0,498
chrXII	853205	.	C	T	520.77	PASS	AC=1;AF=0.500;AN=2;BaseQRankSum=0.000;ClippingRankSum=0.000;DP=24;ExcessHet=3.0103;FS=0.000;MLEAC=1;MLEAF=0.500;MQ=42.00;MQRankSum=0.000;QD=21.70;ReadPosRankSum=-0.067;SOR=0.673	GT:AD:DP:GQ:PL	0/1:9,15:24:99:549,0,320
chrXII	873411	.	C	T	853.77	PASS	AC=1;AF=0.500;AN=2;BaseQRankSum=-0.299;ClippingRankSum=0.000;DP=37;ExcessHet=3.0103;FS=10.699;MLEAC=1;MLEAF=0.500;MQ=42.00;MQRankSum=0.000;QD=23.07;ReadPosRankSum=0.565;SOR=1.976	GT:AD:DP:GQ:PL	0/1:14,23:37:99:882,0,504
chrXII	879611	.	C	T	435.77	PASS	AC=1;AF=0.500;AN=2;BaseQRankSum=-0.729;ClippingRankSum=0.000;DP=23;ExcessHet=3.0103;FS=1.871;MLEAC=1;MLEAF=0.500;MQ=42.00;MQRankSum=0.000;QD=18.95;ReadPosRankSum=-1.322;SOR=1.581	GT:AD:DP:GQ:PL	0/1:10,13:23:99:464,0,358
chrXII	914991	.	G	A	1041.77	PASS	AC=1;AF=0.500;AN=2;BaseQRankSum=-1.169;ClippingRankSum=0.000;DP=55;ExcessHet=3.0103;FS=9.624;MLEAC=1;MLEAF=0.500;MQ=41.73;MQRankSum=1.173;QD=18.94;ReadPosRankSum=0.399;SOR=1.281	GT:AD:DP:GQ:PL	0/1:24,31:55:99:1070,0,814
chrXII	996753	.	G	A	858.77	PASS	AC=1;AF=0.500;AN=2;BaseQRankSum=-0.134;ClippingRankSum=0.000;DP=65;ExcessHet=3.0103;FS=2.094;MLEAC=1;MLEAF=0.500;MQ=41.06;MQRankSum=-2.916;QD=13.21;ReadPosRankSum=-0.825;SOR=0.960	GT:AD:DP:GQ:PL	0/1:37,28:65:99:887,0,1266
chrXII	1008371	.	G	A	472.77	PASS	AC=1;AF=0.500;AN=2;BaseQRankSum=3.004;ClippingRankSum=0.000;DP=38;ExcessHet=3.0103;FS=0.000;MLEAC=1;MLEAF=0.500;MQ=40.82;MQRankSum=1.159;QD=12.78;ReadPosRankSum=0.973;SOR=0.804	GT:AD:DP:GQ:PL	0/1:23,14:37:99:501,0,773
chrXII	1035764	.	C	T	740.77	PASS	AC=1;AF=0.500;AN=2;BaseQRankSum=0.251;ClippingRankSum=0.000;DP=46;ExcessHet=3.0103;FS=4.427;MLEAC=1;MLEAF=0.500;MQ=41.00;MQRankSum=1.035;QD=16.10;ReadPosRankSum=0.772;SOR=0.244	GT:AD:DP:GQ:PL	0/1:24,22:46:99:769,0,830
chrXII	1043259	.	G	A	728.77	PASS	AC=1;AF=0.500;AN=2;BaseQRankSum=2.032;ClippingRankSum=0.000;DP=40;ExcessHet=3.0103;FS=1.239;MLEAC=1;MLEAF=0.500;MQ=42.00;MQRankSum=0.000;QD=18.22;ReadPosRankSum=0.670;SOR=0.923	GT:AD:DP:GQ:PL	0/1:19,21:40:99:757,0,647
chrXIII	13718	.	G	A	1245.77	PASS	AC=1;AF=0.500;AN=2;BaseQRankSum=0.880;ClippingRankSum=0.000;DP=66;ExcessHet=3.0103;FS=2.018;MLEAC=1;MLEAF=0.500;MQ=41.78;MQRankSum=1.160;QD=18.88;ReadPosRankSum=-0.587;SOR=0.580	GT:AD:DP:GQ:PL	0/1:29,37:66:99:1274,0,921
chrXIII	86924	.	G	A	421.77	PASS	AC=1;AF=0.500;AN=2;BaseQRankSum=0.300;ClippingRankSum=0.000;DP=36;ExcessHet=3.0103;FS=0.000;MLEAC=1;MLEAF=0.500;MQ=42.00;MQRankSum=0.000;QD=11.72;ReadPosRankSum=-0.898;SOR=0.929	GT:AD:DP:GQ:PL	0/1:23,13:36:99:450,0,848
chrXIII	95297	.	C	T	610.77	PASS	AC=1;AF=0.500;AN=2;BaseQRankSum=-0.645;ClippingRankSum=0.000;DP=36;ExcessHet=3.0103;FS=3.164;MLEAC=1;MLEAF=0.500;MQ=42.00;MQRankSum=0.000;QD=16.97;ReadPosRankSum=-0.551;SOR=1.460	GT:AD:DP:GQ:PL	0/1:17,19:36:99:639,0,555
chrXIII	102134	.	G	A	448.77	PASS	AC=1;AF=0.500;AN=2;BaseQRankSum=1.465;ClippingRankSum=0.000;DP=31;ExcessHet=3.0103;FS=8.042;MLEAC=1;MLEAF=0.500;MQ=41.52;MQRankSum=-1.037;QD=14.48;ReadPosRankSum=-0.974;SOR=0.624	GT:AD:DP:GQ:PL	0/1:17,14:31:99:477,0,568
chrXIII	123018	.	G	A	485.77	PASS	AC=1;AF=0.500;AN=2;BaseQRankSum=0.993;ClippingRankSum=0.000;DP=32;ExcessHet=3.0103;FS=3.192;MLEAC=1;MLEAF=0.500;MQ=41.56;MQRankSum=1.002;QD=15.18;ReadPosRankSum=1.063;SOR=0.944	GT:AD:DP:GQ:PL	0/1:17,15:32:99:514,0,527
chrXIII	137377	.	C	T	366.77	PASS	AC=1;AF=0.500;AN=2;BaseQRankSum=0.586;ClippingRankSum=0.000;DP=26;ExcessHet=3.0103;FS=1.657;MLEAC=1;MLEAF=0.500;MQ=42.00;MQRankSum=0.000;QD=14.11;ReadPosRankSum=0.380;SOR=0.368	GT:AD:DP:GQ:PL	0/1:15,11:26:99:395,0,530
chrXIII	159939	.	G	A	725.77	PASS	AC=1;AF=0.500;AN=2;BaseQRankSum=-1.490;ClippingRankSum=0.000;DP=55;ExcessHet=3.0103;FS=3.172;MLEAC=1;MLEAF=0.500;MQ=41.89;MQRankSum=-1.984;QD=13.20;ReadPosRankSum=-2.237;SOR=0.303	GT:AD:DP:GQ:PL	0/1:31,24:55:99:754,0,1108
chrXIII	171560	.	G	A	1102.77	PASS	AC=1;AF=0.500;AN=2;BaseQRankSum=-1.435;ClippingRankSum=0.000;DP=52;ExcessHet=3.0103;FS=0.000;MLEAC=1;MLEAF=0.500;MQ=41.44;MQRankSum=-0.931;QD=22.97;ReadPosRankSum=-1.370;SOR=0.582	GT:AD:DP:GQ:PL	0/1:15,33:48:99:1131,0,506
chrXIII	209025	.	G	A	470.77	PASS	AC=1;AF=0.500;AN=2;BaseQRankSum=1.783;ClippingRankSum=0.000;DP=23;ExcessHet=3.0103;FS=4.649;MLEAC=1;MLEAF=0.500;MQ=41.21;MQRankSum=-0.054;QD=20.47;ReadPosRankSum=1.199;SOR=1.965	GT:AD:DP:GQ:PL	0/1:9,14:23:99:499,0,254
chrXIII	220323	.	C	T	695.77	PASS	AC=1;AF=0.500;AN=2;BaseQRankSum=0.556;ClippingRankSum=0.000;DP=38;ExcessHet=3.0103;FS=5.133;MLEAC=1;MLEAF=0.500;MQ=42.00;MQRankSum=0.000;QD=18.31;ReadPosRankSum=-0.887;SOR=0.208	GT:AD:DP:GQ:PL	0/1:18,20:38:99:724,0,647
chrXIII	283599	.	C	T	619.77	PASS	AC=1;AF=0.500;AN=2;BaseQRankSum=-0.181;ClippingRankSum=0.000;DP=41;ExcessHet=3.0103;FS=4.613;MLEAC=1;MLEAF=0.500;MQ=42.00;MQRankSum=0.000;QD=15.12;ReadPosRankSum=-1.786;SOR=1.473	GT:AD:DP:GQ:PL	0/1:23,18:41:99:648,0,865
chrXIII	297223	.	G	A	455.77	PASS	AC=1;AF=0.500;AN=2;BaseQRankSum=0.653;ClippingRankSum=0.000;DP=21;ExcessHet=3.0103;FS=0.000;MLEAC=1;MLEAF=0.500;MQ=41.23;MQRankSum=0.608;QD=22.79;ReadPosRankSum=0.781;SOR=0.608	GT:AD:DP:GQ:PL	0/1:7,13:20:99:484,0,217
chrXIII	353819	.	C	T	312.77	PASS	AC=1;AF=0.500;AN=2;BaseQRankSum=-1.313;ClippingRankSum=0.000;DP=25;ExcessHet=3.0103;FS=4.099;MLEAC=1;MLEAF=0.500;MQ=42.00;MQRankSum=0.000;QD=12.51;ReadPosRankSum=-1.086;SOR=0.141	GT:AD:DP:GQ:PL	0/1:14,11:25:99:341,0,489
chrXIII	366210	.	G	A	637.77	PASS	AC=1;AF=0.500;AN=2;BaseQRankSum=1.379;ClippingRankSum=0.000;DP=29;ExcessHet=3.0103;FS=6.066;MLEAC=1;MLEAF=0.500;MQ=41.01;MQRankSum=-1.020;QD=22.78;ReadPosRankSum=-0.392;SOR=0.154	GT:AD:DP:GQ:PL	0/1:10,18:28:99:666,0,308
chrXIII	371961	.	C	T	573.77	PASS	AC=1;AF=0.500;AN=2;BaseQRankSum=1.026;ClippingRankSum=0.000;DP=32;ExcessHet=3.0103;FS=5.748;MLEAC=1;MLEAF=0.500;MQ=41.49;MQRankSum=1.575;QD=17.93;ReadPosRankSum=0.297;SOR=1.973	GT:AD:DP:GQ:PL	0/1:15,17:32:99:602,0,507
chrXIII	387049	.	C	T	174.77	PASS	AC=1;AF=0.500;AN=2;BaseQRankSum=-1.032;ClippingRankSum=0.000;DP=17;ExcessHet=3.0103;FS=2.077;MLEAC=1;MLEAF=0.500;MQ=42.00;MQRankSum=0.000;QD=10.28;ReadPosRankSum=-0.412;SOR=1.256	GT:AD:DP:GQ:PL	0/1:11,6:17:99:203,0,436
chrXIII	418688	.	C	T	749.77	PASS	AC=1;AF=0.500;AN=2;BaseQRankSum=2.906;ClippingRankSum=0.000;DP=48;ExcessHet=3.0103;FS=0.000;MLEAC=1;MLEAF=0.500;MQ=41.96;MQRankSum=0.924;QD=15.62;ReadPosRankSum=0.480;SOR=0.839	GT:AD:DP:GQ:PL	0/1:27,21:48:99:778,0,930
chrXIII	458273	.	C	T	741.77	PASS	AC=1;AF=0.500;AN=2;BaseQRankSum=-0.443;ClippingRankSum=0.000;DP=48;ExcessHet=3.0103;FS=7.243;MLEAC=1;MLEAF=0.500;MQ=42.00;MQRankSum=0.000;QD=15.45;ReadPosRankSum=-2.116;SOR=1.888	GT:AD:DP:GQ:PL	0/1:26,22:48:99:770,0,930
chrXIII	466128	.	G	A	366.77	PASS	AC=1;AF=0.500;AN=2;BaseQRankSum=0.170;ClippingRankSum=0.000;DP=21;ExcessHet=3.0103;FS=1.820;MLEAC=1;MLEAF=0.500;MQ=42.00;MQRankSum=0.000;QD=19.30;ReadPosRankSum=-0.350;SOR=1.270	GT:AD:DP:GQ:PL	0/1:8,11:19:99:395,0,249
chrXIII	511556	.	C	T	501.77	PASS	AC=1;AF=0.500;AN=2;BaseQRankSum=1.541;ClippingRankSum=0.000;DP=25;ExcessHet=3.0103;FS=0.000;MLEAC=1;MLEAF=0.500;MQ=41.43;MQRankSum=0.000;QD=20.91;ReadPosRankSum=-0.262;SOR=0.430	GT:AD:DP:GQ:PL	0/1:10,14:24:99:530,0,330
chrXIII	511594	.	C	T	642.77	PASS	AC=1;AF=0.500;AN=2;BaseQRankSum=-1.642;ClippingRankSum=0.000;DP=35;ExcessHet=3.0103;FS=3.456;MLEAC=1;MLEAF=0.500;MQ=41.18;MQRankSum=1.185;QD=18.90;ReadPosRankSum=-1.404;SOR=0.223	GT:AD:DP:GQ:PL	0/1:15,19:34:99:671,0,516
chrXIII	544938	.	G	A	548.77	PASS	AC=1;AF=0.500;AN=2;BaseQRankSum=2.016;ClippingRankSum=0.000;DP=40;ExcessHet=3.0103;FS=2.774;MLEAC=1;MLEAF=0.500;MQ=41.29;MQRankSum=-1.593;QD=14.07;ReadPosRankSum=0.683;SOR=0.557	GT:AD:DP:GQ:PL	0/1:22,17:39:99:577,0,732
chrXIII	562193	.	G	A	987.77	PASS	AC=1;AF=0.500;AN=2;BaseQRankSum=0.293;ClippingRankSum=0.000;DP=40;ExcessHet=3.0103;FS=7.883;MLEAC=1;MLEAF=0.500;MQ=42.00;MQRankSum=0.000;QD=24.69;ReadPosRankSum=2.593;SOR=0.514	GT:AD:DP:GQ:PL	0/1:11,29:40:99:1016,0,337
chrXIII	572669	.	G	A	803.77	PASS	AC=1;AF=0.500;AN=2;BaseQRankSum=-0.023;ClippingRankSum=0.000;DP=47;ExcessHet=3.0103;FS=0.000;MLEAC=1;MLEAF=0.500;MQ=42.00;MQRankSum=0.000;QD=17.10;ReadPosRankSum=1.024;SOR=0.941	GT:AD:DP:GQ:PL	0/1:24,23:47:99:832,0,847
chrXIII	577733	.	G	A	996.77	PASS	AC=1;AF=0.500;AN=2;BaseQRankSum=-0.544;ClippingRankSum=0.000;DP=59;ExcessHet=3.0103;FS=1.030;MLEAC=1;MLEAF=0.500;MQ=41.51;MQRankSum=-0.932;QD=17.19;ReadPosRankSum=1.314;SOR=0.965	GT:AD:DP:GQ:PL	0/1:28,30:58:99:1025,0,993
chrXIII	599372	.	G	A	193.77	PASS	AC=1;AF=0.500;AN=2;BaseQRankSum=0.704;ClippingRankSum=0.000;DP=27;ExcessHet=3.0103;FS=3.891;MLEAC=1;MLEAF=0.500;MQ=42.00;MQRankSum=0.000;QD=7.18;ReadPosRankSum=0.462;SOR=1.609	GT:AD:DP:GQ:PL	0/1:20,7:27:99:222,0,727
chrXIII	626450	.	G	A	376.77	PASS	AC=1;AF=0.500;AN=2;BaseQRankSum=-0.102;ClippingRankSum=0.000;DP=29;ExcessHet=3.0103;FS=7.402;MLEAC=1;MLEAF=0.500;MQ=40.47;MQRankSum=-0.850;QD=13.95;ReadPosRankSum=0.738;SOR=2.461	GT:AD:DP:GQ:PL	0/1:15,12:27:99:405,0,548
chrXIII	695927	.	G	A	548.77	PASS	AC=1;AF=0.500;AN=2;BaseQRankSum=-1.938;ClippingRankSum=0.000;DP=37;ExcessHet=3.0103;FS=1.323;MLEAC=1;MLEAF=0.500;MQ=41.21;MQRankSum=-0.039;QD=14.83;ReadPosRankSum=-2.927;SOR=1.078	GT:AD:DP:GQ:PL	0/1:19,18:37:99:577,0,659
chrXIII	722613	.	G	A	1079.77	PASS	AC=1;AF=0.500;AN=2;BaseQRankSum=1.915;ClippingRankSum=0.000;DP=58;ExcessHet=3.0103;FS=7.304;MLEAC=1;MLEAF=0.500;MQ=42.00;MQRankSum=0.000;QD=18.94;ReadPosRankSum=-0.713;SOR=0.155	GT:AD:DP:GQ:PL	0/1:27,30:57:99:1108,0,884
chrXIII	751898	.	G	A	815.77	PASS	AC=1;AF=0.500;AN=2;BaseQRankSum=-1.403;ClippingRankSum=0.000;DP=64;ExcessHet=3.0103;FS=3.596;MLEAC=1;MLEAF=0.500;MQ=41.78;MQRankSum=-1.018;QD=13.37;ReadPosRankSum=-0.571;SOR=0.364	GT:AD:DP:GQ:PL	0/1:32,29:61:99:844,0,1051
chrXIII	763167	.	G	A	492.77	PASS	AC=1;AF=0.500;AN=2;BaseQRankSum=-2.047;ClippingRankSum=0.000;DP=35;ExcessHet=3.0103;FS=6.831;MLEAC=1;MLEAF=0.500;MQ=42.00;MQRankSum=0.000;QD=14.08;ReadPosRankSum=-2.769;SOR=0.105	GT:AD:DP:GQ:PL	0/1:19,16:35:99:521,0,690
chrXIII	778545	.	G	A	542.77	PASS	AC=1;AF=0.500;AN=2;BaseQRankSum=-0.360;ClippingRankSum=0.000;DP=41;ExcessHet=3.0103;FS=4.926;MLEAC=1;MLEAF=0.500;MQ=41.65;MQRankSum=-0.141;QD=13.24;ReadPosRankSum=-0.433;SOR=0.204	GT:AD:DP:GQ:PL	0/1:23,18:41:99:571,0,836
chrXIII	807791	.	G	A	691.77	PASS	AC=1;AF=0.500;AN=2;BaseQRankSum=0.082;ClippingRankSum=0.000;DP=37;ExcessHet=3.0103;FS=1.301;MLEAC=1;MLEAF=0.500;MQ=41.60;MQRankSum=-0.839;QD=19.22;ReadPosRankSum=-0.609;SOR=0.459	GT:AD:DP:GQ:PL	0/1:16,20:36:99:720,0,556
chrXIII	829967	.	C	T	611.77	PASS	AC=1;AF=0.500;AN=2;BaseQRankSum=1.152;ClippingRankSum=0.000;DP=45;ExcessHet=3.0103;FS=2.661;MLEAC=1;MLEAF=0.500;MQ=41.51;MQRankSum=1.041;QD=13.90;ReadPosRankSum=-1.260;SOR=0.350	GT:AD:DP:GQ:PL	0/1:26,18:44:99:640,0,967
chrXIII	845521	.	G	A	704.77	PASS	AC=1;AF=0.500;AN=2;BaseQRankSum=0.475;ClippingRankSum=0.000;DP=43;ExcessHet=3.0103;FS=2.636;MLEAC=1;MLEAF=0.500;MQ=42.00;MQRankSum=0.000;QD=16.39;ReadPosRankSum=0.616;SOR=0.375	GT:AD:DP:GQ:PL	0/1:23,20:43:99:733,0,855
chrXIII	891985	.	G	A	481.77	PASS	AC=1;AF=0.500;AN=2;BaseQRankSum=-0.260;ClippingRankSum=0.000;DP=37;ExcessHet=3.0103;FS=0.000;MLEAC=1;MLEAF=0.500;MQ=42.00;MQRankSum=0.000;QD=13.38;ReadPosRankSum=0.797;SOR=0.735	GT:AD:DP:GQ:PL	0/1:20,16:36:99:510,0,715
chrXIII	900505	.	C	T	555.77	PASS	AC=1;AF=0.500;AN=2;BaseQRankSum=-0.355;ClippingRankSum=0.000;DP=27;ExcessHet=3.0103;FS=1.583;MLEAC=1;MLEAF=0.500;MQ=41.45;MQRankSum=-0.690;QD=20.58;ReadPosRankSum=-1.815;SOR=0.557	GT:AD:DP:GQ:PL	0/1:10,17:27:99:584,0,285
chrXIV	58114	.	G	A	781.77	PASS	AC=1;AF=0.500;AN=2;BaseQRankSum=-1.213;ClippingRankSum=0.000;DP=33;ExcessHet=3.0103;FS=14.526;MLEAC=1;MLEAF=0.500;MQ=42.00;MQRankSum=0.000;QD=24.43;ReadPosRankSum=-1.945;SOR=0.023	GT:AD:DP:GQ:PL	0/1:10,22:32:99:810,0,342
chrXIV	76759	.	C	T	642.77	PASS	AC=1;AF=0.500;AN=2;BaseQRankSum=0.475;ClippingRankSum=0.000;DP=38;ExcessHet=3.0103;FS=0.000;MLEAC=1;MLEAF=0.500;MQ=42.00;MQRankSum=0.000;QD=16.91;ReadPosRankSum=0.737;SOR=0.515	GT:AD:DP:GQ:PL	0/1:19,19:38:99:671,0,650
chrXIV	107709	.	C	T	874.77	PASS	AC=1;AF=0.500;AN=2;BaseQRankSum=-1.444;ClippingRankSum=0.000;DP=58;ExcessHet=3.0103;FS=3.679;MLEAC=1;MLEAF=0.500;MQ=41.68;MQRankSum=0.536;QD=15.35;ReadPosRankSum=0.222;SOR=1.141	GT:AD:DP:GQ:PL	0/1:29,28:57:99:903,0,983
chrXIV	117327	.	G	A	209.73	PASS	AC=1;AF=0.500;AN=2;BaseQRankSum=-0.208;ClippingRankSum=0.000;DP=23;ExcessHet=3.0103;FS=1.922;MLEAC=1;MLEAF=0.500;MQ=41.38;MQRankSum=-1.313;QD=9.53;ReadPosRankSum=0.748;SOR=1.609	GT:AD:DP:GQ:PL	0/1:14,8:22:99:247,0,550
chrXIV	135492	.	C	T	587.77	PASS	AC=1;AF=0.500;AN=2;BaseQRankSum=0.400;ClippingRankSum=0.000;DP=32;ExcessHet=3.0103;FS=0.000;MLEAC=1;MLEAF=0.500;MQ=42.00;MQRankSum=0.000;QD=18.37;ReadPosRankSum=0.659;SOR=0.874	GT:AD:DP:GQ:PL	0/1:15,17:32:99:616,0,519
chrXIV	196375	.	G	A	444.77	PASS	AC=1;AF=0.500;AN=2;BaseQRankSum=0.134;ClippingRankSum=0.000;DP=27;ExcessHet=3.0103;FS=1.820;MLEAC=1;MLEAF=0.500;MQ=42.00;MQRankSum=0.000;QD=17.11;ReadPosRankSum=-0.305;SOR=0.264	GT:AD:DP:GQ:PL	0/1:11,15:26:99:473,0,327
chrXIV	202175	.	G	A	739.77	PASS	AC=1;AF=0.500;AN=2;BaseQRankSum=2.233;ClippingRankSum=0.000;DP=38;ExcessHet=3.0103;FS=4.981;MLEAC=1;MLEAF=0.500;MQ=41.95;MQRankSum=1.164;QD=19.47;ReadPosRankSum=2.784;SOR=1.655	GT:AD:DP:GQ:PL	0/1:17,21:38:99:768,0,528
chrXIV	215397	.	G	A	331.77	PASS	AC=1;AF=0.500;AN=2;BaseQRankSum=2.244;ClippingRankSum=0.000;DP=28;ExcessHet=3.0103;FS=0.000;MLEAC=1;MLEAF=0.500;MQ=42.00;MQRankSum=0.000;QD=12.29;ReadPosRankSum=2.104;SOR=0.511	GT:AD:DP:GQ:PL	0/1:17,10:27:99:360,0,640
chrXIV	233617	.	C	T	731.77	PASS	AC=1;AF=0.500;AN=2;BaseQRankSum=-0.318;ClippingRankSum=0.000;DP=26;ExcessHet=3.0103;FS=5.333;MLEAC=1;MLEAF=0.500;MQ=41.45;MQRankSum=1.917;QD=28.14;ReadPosRankSum=0.201;SOR=2.531	GT:AD:DP:GQ:PL	0/1:6,20:26:99:760,0,164
chrXIV	283030	.	G	A	876.77	PASS	AC=1;AF=0.500;AN=2;BaseQRankSum=-0.164;ClippingRankSum=0.000;DP=38;ExcessHet=3.0103;FS=1.378;MLEAC=1;MLEAF=0.500;MQ=40.01;MQRankSum=0.841;QD=23.07;ReadPosRankSum=-0.915;SOR=0.639	GT:AD:DP:GQ:PL	0/1:12,26:38:99:905,0,369
chrXIV	329346	.	G	A	277.77	PASS	AC=1;AF=0.500;AN=2;BaseQRankSum=-0.507;ClippingRankSum=0.000;DP=27;ExcessHet=3.0103;FS=0.000;MLEAC=1;MLEAF=0.500;MQ=42.00;MQRankSum=0.000;QD=10.29;ReadPosRankSum=-0.759;SOR=0.859	GT:AD:DP:GQ:PL	0/1:17,10:27:99:306,0,577
chrXIV	337496	.	G	A	524.77	PASS	AC=1;AF=0.500;AN=2;BaseQRankSum=1.982;ClippingRankSum=0.000;DP=28;ExcessHet=3.0103;FS=0.000;MLEAC=1;MLEAF=0.500;MQ=42.00;MQRankSum=0.000;QD=18.74;ReadPosRankSum=0.628;SOR=0.709	GT:AD:DP:GQ:PL	0/1:13,15:28:99:553,0,405
chrXIV	364767	.	C	T	768.77	PASS	AC=1;AF=0.500;AN=2;BaseQRankSum=2.486;ClippingRankSum=0.000;DP=34;ExcessHet=3.0103;FS=1.491;MLEAC=1;MLEAF=0.500;MQ=41.58;MQRankSum=1.332;QD=22.61;ReadPosRankSum=1.001;SOR=1.201	GT:AD:DP:GQ:PL	0/1:13,21:34:99:797,0,362
chrXIV	372330	.	C	T	622.77	PASS	AC=1;AF=0.500;AN=2;BaseQRankSum=0.922;ClippingRankSum=0.000;DP=44;ExcessHet=3.0103;FS=1.402;MLEAC=1;MLEAF=0.500;MQ=42.00;MQRankSum=0.000;QD=14.15;ReadPosRankSum=-2.085;SOR=1.085	GT:AD:DP:GQ:PL	0/1:23,21:44:99:651,0,710
chrXIV	379240	.	G	A	431.77	PASS	AC=1;AF=0.500;AN=2;BaseQRankSum=0.788;ClippingRankSum=0.000;DP=36;ExcessHet=3.0103;FS=0.000;MLEAC=1;MLEAF=0.500;MQ=41.55;MQRankSum=-1.657;QD=11.99;ReadPosRankSum=1.305;SOR=0.612	GT:AD:DP:GQ:PL	0/1:21,15:36:99:460,0,732
chrXIV	409017	.	G	A	810.77	PASS	AC=1;AF=0.500;AN=2;BaseQRankSum=-2.362;ClippingRankSum=0.000;DP=45;ExcessHet=3.0103;FS=0.000;MLEAC=1;MLEAF=0.500;MQ=41.34;MQRankSum=0.230;QD=18.43;ReadPosRankSum=-0.324;SOR=0.686	GT:AD:DP:GQ:PL	0/1:19,25:44:99:839,0,654
chrXIV	425751	.	G	A	935.77	PASS	AC=1;AF=0.500;AN=2;BaseQRankSum=-0.183;ClippingRankSum=0.000;DP=54;ExcessHet=3.0103;FS=1.129;MLEAC=1;MLEAF=0.500;MQ=41.57;MQRankSum=0.632;QD=17.33;ReadPosRankSum=0.592;SOR=0.986	GT:AD:DP:GQ:PL	0/1:26,28:54:99:964,0,950
chrXIV	426912	.	G	A	564.77	PASS	AC=1;AF=0.500;AN=2;BaseQRankSum=1.376;ClippingRankSum=0.000;DP=32;ExcessHet=3.0103;FS=1.475;MLEAC=1;MLEAF=0.500;MQ=41.49;MQRankSum=-1.305;QD=17.65;ReadPosRankSum=2.085;SOR=1.194	GT:AD:DP:GQ:PL	0/1:15,17:32:99:593,0,489
chrXIV	500737	.	C	T	513.77	PASS	AC=1;AF=0.500;AN=2;BaseQRankSum=-0.747;ClippingRankSum=0.000;DP=35;ExcessHet=3.0103;FS=2.966;MLEAC=1;MLEAF=0.500;MQ=42.00;MQRankSum=0.000;QD=14.68;ReadPosRankSum=0.808;SOR=0.940	GT:AD:DP:GQ:PL	0/1:18,17:35:99:542,0,650
chrXIV	507133	.	G	A	491.77	PASS	AC=1;AF=0.500;AN=2;BaseQRankSum=0.803;ClippingRankSum=0.000;DP=28;ExcessHet=3.0103;FS=1.527;MLEAC=1;MLEAF=0.500;MQ=41.47;MQRankSum=1.227;QD=17.56;ReadPosRankSum=0.637;SOR=0.754	GT:AD:DP:GQ:PL	0/1:12,16:28:99:520,0,361
chrXIV	509451	.	G	A	395.77	PASS	AC=1;AF=0.500;AN=2;BaseQRankSum=0.992;ClippingRankSum=0.000;DP=34;ExcessHet=3.0103;FS=11.723;MLEAC=1;MLEAF=0.500;MQ=41.57;MQRankSum=-1.210;QD=11.64;ReadPosRankSum=-1.580;SOR=2.824	GT:AD:DP:GQ:PL	0/1:21,13:34:99:424,0,692
chrXIV	518345	.	G	A	477.77	PASS	AC=1;AF=0.500;AN=2;BaseQRankSum=-1.338;ClippingRankSum=0.000;DP=38;ExcessHet=3.0103;FS=0.000;MLEAC=1;MLEAF=0.500;MQ=41.63;MQRankSum=-1.091;QD=12.91;ReadPosRankSum=-0.692;SOR=0.839	GT:AD:DP:GQ:PL	0/1:21,16:37:99:506,0,778
chrXIV	560699	.	G	A	579.77	PASS	AC=1;AF=0.500;AN=2;BaseQRankSum=-0.156;ClippingRankSum=0.000;DP=37;ExcessHet=3.0103;FS=0.000;MLEAC=1;MLEAF=0.500;MQ=40.82;MQRankSum=0.930;QD=15.67;ReadPosRankSum=-0.546;SOR=0.631	GT:AD:DP:GQ:PL	0/1:19,18:37:99:608,0,648
chrXIV	575417	.	C	T	836.77	PASS	AC=1;AF=0.500;AN=2;BaseQRankSum=0.675;ClippingRankSum=0.000;DP=46;ExcessHet=3.0103;FS=1.178;MLEAC=1;MLEAF=0.500;MQ=41.92;MQRankSum=-1.280;QD=18.19;ReadPosRankSum=0.363;SOR=0.471	GT:AD:DP:GQ:PL	0/1:21,25:46:99:865,0,687
chrXIV	595313	.	G	A	552.77	PASS	AC=1;AF=0.500;AN=2;BaseQRankSum=-0.675;ClippingRankSum=0.000;DP=39;ExcessHet=3.0103;FS=0.000;MLEAC=1;MLEAF=0.500;MQ=42.00;MQRankSum=0.000;QD=15.35;ReadPosRankSum=-1.094;SOR=0.919	GT:AD:DP:GQ:PL	0/1:18,18:36:99:581,0,596
chrXIV	620640	.	C	T	1190.77	PASS	AC=1;AF=0.500;AN=2;BaseQRankSum=-1.185;ClippingRankSum=0.000;DP=50;ExcessHet=3.0103;FS=1.172;MLEAC=1;MLEAF=0.500;MQ=42.00;MQRankSum=0.000;QD=23.82;ReadPosRankSum=0.670;SOR=1.038	GT:AD:DP:GQ:PL	0/1:17,33:50:99:1219,0,594
chrXIV	635772	.	G	A	195.77	PASS	AC=1;AF=0.500;AN=2;BaseQRankSum=0.264;ClippingRankSum=0.000;DP=21;ExcessHet=3.0103;FS=0.000;MLEAC=1;MLEAF=0.500;MQ=42.00;MQRankSum=0.000;QD=9.32;ReadPosRankSum=-0.897;SOR=0.665	GT:AD:DP:GQ:PL	0/1:14,7:21:99:224,0,488
chrXIV	648462	.	G	A	665.73	PASS	AC=1;AF=0.500;AN=2;BaseQRankSum=-1.079;ClippingRankSum=0.000;DP=33;ExcessHet=3.0103;FS=0.000;MLEAC=1;MLEAF=0.500;MQ=41.57;MQRankSum=-0.797;QD=20.17;ReadPosRankSum=-1.717;SOR=0.892	GT:AD:DP:GQ:PL	0/1:14,19:33:99:703,0,529
chrXIV	664862	.	G	A	621.77	PASS	AC=1;AF=0.500;AN=2;BaseQRankSum=-0.659;ClippingRankSum=0.000;DP=36;ExcessHet=3.0103;FS=2.966;MLEAC=1;MLEAF=0.500;MQ=42.00;MQRankSum=0.000;QD=17.27;ReadPosRankSum=0.848;SOR=0.836	GT:AD:DP:GQ:PL	0/1:17,19:36:99:650,0,604
chrXIV	683498	.	G	A	658.77	PASS	AC=1;AF=0.500;AN=2;BaseQRankSum=-0.605;ClippingRankSum=0.000;DP=46;ExcessHet=3.0103;FS=1.190;MLEAC=1;MLEAF=0.500;MQ=41.55;MQRankSum=-0.113;QD=14.32;ReadPosRankSum=0.657;SOR=0.473	GT:AD:DP:GQ:PL	0/1:25,21:46:99:687,0,875
chrXIV	688422	.	G	A	691.77	PASS	AC=1;AF=0.500;AN=2;BaseQRankSum=0.227;ClippingRankSum=0.000;DP=35;ExcessHet=3.0103;FS=1.451;MLEAC=1;MLEAF=0.500;MQ=42.00;MQRankSum=0.000;QD=19.76;ReadPosRankSum=0.391;SOR=1.262	GT:AD:DP:GQ:PL	0/1:16,19:35:99:720,0,592
chrXIV	700330	.	G	A	836.77	PASS	AC=1;AF=0.500;AN=2;BaseQRankSum=0.543;ClippingRankSum=0.000;DP=38;ExcessHet=3.0103;FS=0.000;MLEAC=1;MLEAF=0.500;MQ=41.85;MQRankSum=-0.192;QD=22.02;ReadPosRankSum=-0.203;SOR=0.743	GT:AD:DP:GQ:PL	0/1:15,23:38:99:865,0,531
chrXIV	716341	.	C	T	628.77	PASS	AC=1;AF=0.500;AN=2;BaseQRankSum=0.908;ClippingRankSum=0.000;DP=37;ExcessHet=3.0103;FS=5.391;MLEAC=1;MLEAF=0.500;MQ=41.62;MQRankSum=-0.944;QD=17.47;ReadPosRankSum=-0.289;SOR=0.154	GT:AD:DP:GQ:PL	0/1:18,18:36:99:657,0,619
chrXIV	761497	.	G	A	703.77	PASS	AC=1;AF=0.500;AN=2;BaseQRankSum=-1.346;ClippingRankSum=0.000;DP=45;ExcessHet=3.0103;FS=9.593;MLEAC=1;MLEAF=0.500;MQ=41.37;MQRankSum=0.180;QD=17.59;ReadPosRankSum=-1.014;SOR=1.492	GT:AD:DP:GQ:PL	0/1:18,22:40:99:732,0,623
chrXV	206317	.	G	A	318.77	PASS	AC=1;AF=0.500;AN=2;BaseQRankSum=-0.041;ClippingRankSum=0.000;DP=33;ExcessHet=3.0103;FS=1.475;MLEAC=1;MLEAF=0.500;MQ=41.55;MQRankSum=0.790;QD=9.96;ReadPosRankSum=0.104;SOR=1.148	GT:AD:DP:GQ:PL	0/1:21,11:32:99:347,0,755
chrXV	231734	.	G	A	376.77	PASS	AC=1;AF=0.500;AN=2;BaseQRankSum=-0.720;ClippingRankSum=0.000;DP=20;ExcessHet=3.0103;FS=0.000;MLEAC=1;MLEAF=0.500;MQ=42.00;MQRankSum=0.000;QD=18.84;ReadPosRankSum=0.178;SOR=0.721	GT:AD:DP:GQ:PL	0/1:9,11:20:99:405,0,331
chrXV	234226	.	C	T	729.77	PASS	AC=1;AF=0.500;AN=2;BaseQRankSum=0.293;ClippingRankSum=0.000;DP=38;ExcessHet=3.0103;FS=1.296;MLEAC=1;MLEAF=0.500;MQ=41.63;MQRankSum=1.226;QD=19.20;ReadPosRankSum=0.872;SOR=0.963	GT:AD:DP:GQ:PL	0/1:16,22:38:99:758,0,530
chrXV	252768	.	G	A	436.77	PASS	AC=1;AF=0.500;AN=2;BaseQRankSum=1.221;ClippingRankSum=0.000;DP=23;ExcessHet=3.0103;FS=7.282;MLEAC=1;MLEAF=0.500;MQ=41.38;MQRankSum=-0.740;QD=19.85;ReadPosRankSum=1.389;SOR=2.111	GT:AD:DP:GQ:PL	0/1:9,13:22:99:465,0,310
chrXV	346227	.	G	A	6655.77	PASS	AC=1;AF=0.500;AN=2;BaseQRankSum=-7.878;ClippingRankSum=0.000;DP=427;ExcessHet=3.0103;FS=10.956;MLEAC=1;MLEAF=0.500;MQ=40.45;MQRankSum=4.531;QD=15.66;ReadPosRankSum=-11.330;SOR=1.866	GT:AD:DP:GQ:PL	0/1:225,200:425:99:6684,0,7764
chrXV	364632	.	C	T	121.77	PASS	AC=1;AF=0.500;AN=2;BaseQRankSum=1.465;ClippingRankSum=0.000;DP=10;ExcessHet=3.0103;FS=3.310;MLEAC=1;MLEAF=0.500;MQ=40.56;MQRankSum=0.524;QD=12.18;ReadPosRankSum=1.180;SOR=2.303	GT:AD:DP:GQ:PL	0/1:6,4:10:99:150,0,218
chrXV	381142	.	G	A	1003.77	PASS	AC=1;AF=0.500;AN=2;BaseQRankSum=1.313;ClippingRankSum=0.000;DP=47;ExcessHet=3.0103;FS=10.930;MLEAC=1;MLEAF=0.500;MQ=41.92;MQRankSum=1.767;QD=21.36;ReadPosRankSum=0.336;SOR=1.213	GT:AD:DP:GQ:PL	0/1:19,28:47:99:1032,0,631
chrXV	407823	.	G	A	799.77	PASS	AC=1;AF=0.500;AN=2;BaseQRankSum=-0.244;ClippingRankSum=0.000;DP=52;ExcessHet=3.0103;FS=1.075;MLEAC=1;MLEAF=0.500;MQ=41.72;MQRankSum=0.964;QD=15.38;ReadPosRankSum=1.033;SOR=0.460	GT:AD:DP:GQ:PL	0/1:28,24:52:99:828,0,988
chrXV	408180	.	G	A	717.77	PASS	AC=1;AF=0.500;AN=2;BaseQRankSum=-0.426;ClippingRankSum=0.000;DP=62;ExcessHet=3.0103;FS=3.539;MLEAC=1;MLEAF=0.500;MQ=41.94;MQRankSum=-1.771;QD=11.58;ReadPosRankSum=-2.310;SOR=0.368	GT:AD:DP:GQ:PL	0/1:38,24:62:99:746,0,1300
chrXV	412611	.	G	A	659.77	PASS	AC=1;AF=0.500;AN=2;BaseQRankSum=1.676;ClippingRankSum=0.000;DP=30;ExcessHet=3.0103;FS=0.000;MLEAC=1;MLEAF=0.500;MQ=42.00;MQRankSum=0.000;QD=21.99;ReadPosRankSum=1.713;SOR=0.610	GT:AD:DP:GQ:PL	0/1:12,18:30:99:688,0,404
chrXV	413724	.	G	A	867.77	PASS	AC=1;AF=0.500;AN=2;BaseQRankSum=0.105;ClippingRankSum=0.000;DP=54;ExcessHet=3.0103;FS=2.794;MLEAC=1;MLEAF=0.500;MQ=41.96;MQRankSum=-0.963;QD=16.07;ReadPosRankSum=-2.017;SOR=0.290	GT:AD:DP:GQ:PL	0/1:27,27:54:99:896,0,877
chrXV	431889	.	G	A	751.77	PASS	AC=1;AF=0.500;AN=2;BaseQRankSum=1.113;ClippingRankSum=0.000;DP=41;ExcessHet=3.0103;FS=12.722;MLEAC=1;MLEAF=0.500;MQ=42.00;MQRankSum=0.000;QD=18.79;ReadPosRankSum=0.865;SOR=1.847	GT:AD:DP:GQ:PL	0/1:18,22:40:99:780,0,577
chrXV	440099	.	C	T	560.77	PASS	AC=1;AF=0.500;AN=2;BaseQRankSum=-1.481;ClippingRankSum=0.000;DP=31;ExcessHet=3.0103;FS=15.346;MLEAC=1;MLEAF=0.500;MQ=42.00;MQRankSum=0.000;QD=18.09;ReadPosRankSum=-1.152;SOR=1.115	GT:AD:DP:GQ:PL	0/1:14,17:31:99:589,0,506
chrXV	440456	.	G	A	659.77	PASS	AC=1;AF=0.500;AN=2;BaseQRankSum=0.644;ClippingRankSum=0.000;DP=30;ExcessHet=3.0103;FS=1.585;MLEAC=1;MLEAF=0.500;MQ=42.00;MQRankSum=0.000;QD=21.99;ReadPosRankSum=-0.313;SOR=0.307	GT:AD:DP:GQ:PL	0/1:12,18:30:99:688,0,427
chrXV	447184	.	G	A	185.77	PASS	AC=1;AF=0.500;AN=2;BaseQRankSum=1.813;ClippingRankSum=0.000;DP=18;ExcessHet=3.0103;FS=0.000;MLEAC=1;MLEAF=0.500;MQ=42.00;MQRankSum=0.000;QD=10.32;ReadPosRankSum=1.115;SOR=0.368	GT:AD:DP:GQ:PL	0/1:12,6:18:99:214,0,442
chrXV	463858	.	G	A	398.77	PASS	AC=1;AF=0.500;AN=2;BaseQRankSum=0.825;ClippingRankSum=0.000;DP=33;ExcessHet=3.0103;FS=0.000;MLEAC=1;MLEAF=0.500;MQ=42.00;MQRankSum=0.000;QD=12.46;ReadPosRankSum=0.694;SOR=0.859	GT:AD:DP:GQ:PL	0/1:20,12:32:99:427,0,740
chrXV	468754	.	G	A	795.77	PASS	AC=1;AF=0.500;AN=2;BaseQRankSum=-0.559;ClippingRankSum=0.000;DP=38;ExcessHet=3.0103;FS=3.114;MLEAC=1;MLEAF=0.500;MQ=42.00;MQRankSum=0.000;QD=20.94;ReadPosRankSum=-0.449;SOR=0.334	GT:AD:DP:GQ:PL	0/1:14,24:38:99:824,0,498
chrXV	492773	.	G	A	649.77	PASS	AC=1;AF=0.500;AN=2;BaseQRankSum=-0.927;ClippingRankSum=0.000;DP=65;ExcessHet=3.0103;FS=2.238;MLEAC=1;MLEAF=0.500;MQ=41.55;MQRankSum=1.043;QD=10.00;ReadPosRankSum=-0.649;SOR=1.140	GT:AD:DP:GQ:PL	0/1:43,22:65:99:678,0,1600
chrXV	526268	.	C	T	871.77	PASS	AC=1;AF=0.500;AN=2;BaseQRankSum=1.177;ClippingRankSum=0.000;DP=38;ExcessHet=3.0103;FS=0.000;MLEAC=1;MLEAF=0.500;MQ=42.00;MQRankSum=0.000;QD=22.94;ReadPosRankSum=-0.792;SOR=0.512	GT:AD:DP:GQ:PL	0/1:14,24:38:99:900,0,482
chrXV	526568	.	C	T	706.77	PASS	AC=1;AF=0.500;AN=2;BaseQRankSum=0.473;ClippingRankSum=0.000;DP=44;ExcessHet=3.0103;FS=2.696;MLEAC=1;MLEAF=0.500;MQ=41.66;MQRankSum=0.000;QD=16.44;ReadPosRankSum=-0.014;SOR=1.284	GT:AD:DP:GQ:PL	0/1:23,20:43:99:735,0,869
chrXV	530745	.	G	A	481.77	PASS	AC=1;AF=0.500;AN=2;BaseQRankSum=1.363;ClippingRankSum=0.000;DP=34;ExcessHet=3.0103;FS=1.560;MLEAC=1;MLEAF=0.500;MQ=41.94;MQRankSum=-1.104;QD=14.60;ReadPosRankSum=1.311;SOR=1.179	GT:AD:DP:GQ:PL	0/1:19,14:33:99:510,0,676
chrXV	580997	.	C	T	616.77	PASS	AC=1;AF=0.500;AN=2;BaseQRankSum=-0.431;ClippingRankSum=0.000;DP=46;ExcessHet=3.0103;FS=0.000;MLEAC=1;MLEAF=0.500;MQ=41.96;MQRankSum=0.979;QD=14.34;ReadPosRankSum=-0.341;SOR=0.518	GT:AD:DP:GQ:PL	0/1:23,20:43:99:645,0,786
chrXV	588771	.	G	A	593.77	PASS	AC=1;AF=0.500;AN=2;BaseQRankSum=-0.426;ClippingRankSum=0.000;DP=30;ExcessHet=3.0103;FS=0.000;MLEAC=1;MLEAF=0.500;MQ=41.51;MQRankSum=-0.807;QD=19.79;ReadPosRankSum=-0.161;SOR=0.693	GT:AD:DP:GQ:PL	0/1:13,17:30:99:622,0,473
chrXV	628133	.	G	A	822.77	PASS	AC=1;AF=0.500;AN=2;BaseQRankSum=-0.917;ClippingRankSum=0.000;DP=43;ExcessHet=3.0103;FS=1.177;MLEAC=1;MLEAF=0.500;MQ=41.67;MQRankSum=1.171;QD=19.13;ReadPosRankSum=0.125;SOR=0.783	GT:AD:DP:GQ:PL	0/1:19,24:43:99:851,0,682
chrXV	759946	.	G	A	412.77	PASS	AC=1;AF=0.500;AN=2;BaseQRankSum=-2.178;ClippingRankSum=0.000;DP=39;ExcessHet=3.0103;FS=2.944;MLEAC=1;MLEAF=0.500;MQ=42.00;MQRankSum=0.000;QD=10.86;ReadPosRankSum=0.639;SOR=0.978	GT:AD:DP:GQ:PL	0/1:23,15:38:99:441,0,840
chrXV	761708	.	C	T	443.77	PASS	AC=1;AF=0.500;AN=2;BaseQRankSum=0.026;ClippingRankSum=0.000;DP=26;ExcessHet=3.0103;FS=0.000;MLEAC=1;MLEAF=0.500;MQ=42.00;MQRankSum=0.000;QD=17.07;ReadPosRankSum=-0.030;SOR=0.657	GT:AD:DP:GQ:PL	0/1:12,14:26:99:472,0,401
chrXV	801118	.	C	T	902.77	PASS	AC=1;AF=0.500;AN=2;BaseQRankSum=0.439;ClippingRankSum=0.000;DP=37;ExcessHet=3.0103;FS=0.000;MLEAC=1;MLEAF=0.500;MQ=40.82;MQRankSum=-1.200;QD=24.40;ReadPosRankSum=0.361;SOR=0.770	GT:AD:DP:GQ:PL	0/1:12,25:37:99:931,0,379
chrXV	817657	.	G	A	799.77	PASS	AC=1;AF=0.500;AN=2;BaseQRankSum=1.309;ClippingRankSum=0.000;DP=42;ExcessHet=3.0103;FS=0.000;MLEAC=1;MLEAF=0.500;MQ=41.60;MQRankSum=-0.880;QD=19.51;ReadPosRankSum=-2.162;SOR=0.555	GT:AD:DP:GQ:PL	0/1:19,22:41:99:828,0,681
chrXV	820892	.	G	A	521.77	PASS	AC=1;AF=0.500;AN=2;BaseQRankSum=-0.172;ClippingRankSum=0.000;DP=32;ExcessHet=3.0103;FS=3.256;MLEAC=1;MLEAF=0.500;MQ=42.00;MQRankSum=0.000;QD=16.31;ReadPosRankSum=-0.642;SOR=0.223	GT:AD:DP:GQ:PL	0/1:16,16:32:99:550,0,554
chrXV	848197	.	G	A	595.77	PASS	AC=1;AF=0.500;AN=2;BaseQRankSum=-0.163;ClippingRankSum=0.000;DP=45;ExcessHet=3.0103;FS=6.506;MLEAC=1;MLEAF=0.500;MQ=41.96;MQRankSum=0.939;QD=13.24;ReadPosRankSum=0.583;SOR=1.714	GT:AD:DP:GQ:PL	0/1:25,20:45:99:624,0,893
chrXV	849404	.	C	T	591.77	PASS	AC=1;AF=0.500;AN=2;BaseQRankSum=1.018;ClippingRankSum=0.000;DP=43;ExcessHet=3.0103;FS=4.651;MLEAC=1;MLEAF=0.500;MQ=41.91;MQRankSum=1.191;QD=13.76;ReadPosRankSum=-1.642;SOR=0.245	GT:AD:DP:GQ:PL	0/1:26,17:43:99:620,0,968
chrXV	876971	.	G	A	589.77	PASS	AC=1;AF=0.500;AN=2;BaseQRankSum=1.194;ClippingRankSum=0.000;DP=35;ExcessHet=3.0103;FS=13.898;MLEAC=1;MLEAF=0.500;MQ=42.00;MQRankSum=0.000;QD=16.85;ReadPosRankSum=0.537;SOR=0.031	GT:AD:DP:GQ:PL	0/1:17,18:35:99:618,0,597
chrXV	882996	.	C	T	655.77	PASS	AC=1;AF=0.500;AN=2;BaseQRankSum=-0.767;ClippingRankSum=0.000;DP=45;ExcessHet=3.0103;FS=2.540;MLEAC=1;MLEAF=0.500;MQ=42.00;MQRankSum=0.000;QD=14.57;ReadPosRankSum=-0.641;SOR=0.387	GT:AD:DP:GQ:PL	0/1:25,20:45:99:684,0,903
chrXV	887488	.	G	A	696.77	PASS	AC=1;AF=0.500;AN=2;BaseQRankSum=-0.153;ClippingRankSum=0.000;DP=38;ExcessHet=3.0103;FS=7.027;MLEAC=1;MLEAF=0.500;MQ=41.61;MQRankSum=-0.896;QD=18.34;ReadPosRankSum=-1.227;SOR=0.169	GT:AD:DP:GQ:PL	0/1:18,20:38:99:725,0,644
chrXV	919288	.	C	T	731.77	PASS	AC=1;AF=0.500;AN=2;BaseQRankSum=-1.195;ClippingRankSum=0.000;DP=46;ExcessHet=3.0103;FS=0.000;MLEAC=1;MLEAF=0.500;MQ=42.00;MQRankSum=0.000;QD=17.42;ReadPosRankSum=-1.708;SOR=0.850	GT:AD:DP:GQ:PL	0/1:19,23:42:99:760,0,656
chrXV	922077	.	G	A	819.77	PASS	AC=1;AF=0.500;AN=2;BaseQRankSum=-0.300;ClippingRankSum=0.000;DP=40;ExcessHet=3.0103;FS=0.000;MLEAC=1;MLEAF=0.500;MQ=41.95;MQRankSum=-0.765;QD=20.49;ReadPosRankSum=-0.460;SOR=0.627	GT:AD:DP:GQ:PL	0/1:16,24:40:99:848,0,560
chrXV	945948	.	G	A	460.77	PASS	AC=1;AF=0.500;AN=2;BaseQRankSum=1.547;ClippingRankSum=0.000;DP=35;ExcessHet=3.0103;FS=3.303;MLEAC=1;MLEAF=0.500;MQ=42.00;MQRankSum=0.000;QD=13.55;ReadPosRankSum=-0.926;SOR=1.371	GT:AD:DP:GQ:PL	0/1:20,14:34:99:489,0,647
chrXV	948972	.	G	A	634.77	PASS	AC=1;AF=0.500;AN=2;BaseQRankSum=1.080;ClippingRankSum=0.000;DP=41;ExcessHet=3.0103;FS=4.442;MLEAC=1;MLEAF=0.500;MQ=42.00;MQRankSum=0.000;QD=15.87;ReadPosRankSum=0.784;SOR=1.247	GT:AD:DP:GQ:PL	0/1:21,19:40:99:663,0,736
chrXV	978283	.	G	A	276.77	PASS	AC=1;AF=0.500;AN=2;BaseQRankSum=1.692;ClippingRankSum=0.000;DP=14;ExcessHet=3.0103;FS=0.000;MLEAC=1;MLEAF=0.500;MQ=42.00;MQRankSum=0.000;QD=19.77;ReadPosRankSum=0.799;SOR=0.473	GT:AD:DP:GQ:PL	0/1:6,8:14:99:305,0,194
chrXV	1031922	.	G	A	650.77	PASS	AC=1;AF=0.500;AN=2;BaseQRankSum=-1.595;ClippingRankSum=0.000;DP=33;ExcessHet=3.0103;FS=0.000;MLEAC=1;MLEAF=0.500;MQ=42.00;MQRankSum=0.000;QD=19.72;ReadPosRankSum=-0.658;SOR=0.495	GT:AD:DP:GQ:PL	0/1:13,20:33:99:679,0,472
chrXVI	30388	.	G	A	514.77	PASS	AC=1;AF=0.500;AN=2;BaseQRankSum=-1.659;ClippingRankSum=0.000;DP=57;ExcessHet=3.0103;FS=0.000;MLEAC=1;MLEAF=0.500;MQ=41.93;MQRankSum=1.036;QD=9.03;ReadPosRankSum=1.407;SOR=0.793	GT:AD:DP:GQ:PL	0/1:38,19:57:99:543,0,1445
chrXVI	44649	.	C	T	397.77	PASS	AC=1;AF=0.500;AN=2;BaseQRankSum=1.312;ClippingRankSum=0.000;DP=49;ExcessHet=3.0103;FS=0.000;MLEAC=1;MLEAF=0.500;MQ=42.00;MQRankSum=0.000;QD=8.12;ReadPosRankSum=2.088;SOR=0.836	GT:AD:DP:GQ:PL	0/1:36,13:49:99:426,0,1256
chrXVI	46927	.	G	A	755.77	PASS	AC=1;AF=0.500;AN=2;BaseQRankSum=0.090;ClippingRankSum=0.000;DP=73;ExcessHet=3.0103;FS=0.963;MLEAC=1;MLEAF=0.500;MQ=42.00;MQRankSum=0.000;QD=10.35;ReadPosRankSum=-1.866;SOR=0.906	GT:AD:DP:GQ:PL	0/1:49,24:73:99:784,0,1765
chrXVI	105557	.	C	T	772.77	PASS	AC=1;AF=0.500;AN=2;BaseQRankSum=0.893;ClippingRankSum=0.000;DP=34;ExcessHet=3.0103;FS=1.402;MLEAC=1;MLEAF=0.500;MQ=42.00;MQRankSum=0.000;QD=22.73;ReadPosRankSum=-1.085;SOR=1.085	GT:AD:DP:GQ:PL	0/1:12,22:34:99:801,0,374
chrXVI	122778	.	G	A	768.77	PASS	AC=1;AF=0.500;AN=2;BaseQRankSum=-2.434;ClippingRankSum=0.000;DP=60;ExcessHet=3.0103;FS=3.617;MLEAC=1;MLEAF=0.500;MQ=41.47;MQRankSum=1.560;QD=12.81;ReadPosRankSum=-1.967;SOR=0.883	GT:AD:DP:GQ:PL	0/1:34,26:60:99:797,0,1249
chrXVI	161745	.	G	A	765.77	PASS	AC=1;AF=0.500;AN=2;BaseQRankSum=0.711;ClippingRankSum=0.000;DP=51;ExcessHet=3.0103;FS=1.122;MLEAC=1;MLEAF=0.500;MQ=41.43;MQRankSum=1.375;QD=15.02;ReadPosRankSum=-0.122;SOR=1.022	GT:AD:DP:GQ:PL	0/1:27,24:51:99:794,0,876
chrXVI	194336	.	G	A	620.77	PASS	AC=1;AF=0.500;AN=2;BaseQRankSum=0.072;ClippingRankSum=0.000;DP=29;ExcessHet=3.0103;FS=0.000;MLEAC=1;MLEAF=0.500;MQ=41.01;MQRankSum=-0.487;QD=21.41;ReadPosRankSum=1.063;SOR=0.593	GT:AD:DP:GQ:PL	0/1:11,18:29:99:649,0,390
chrXVI	198972	.	G	A	753.77	PASS	AC=1;AF=0.500;AN=2;BaseQRankSum=1.462;ClippingRankSum=0.000;DP=34;ExcessHet=3.0103;FS=1.533;MLEAC=1;MLEAF=0.500;MQ=42.00;MQRankSum=0.000;QD=22.84;ReadPosRankSum=-0.654;SOR=0.327	GT:AD:DP:GQ:PL	0/1:12,21:33:99:782,0,371
chrXVI	224179	.	G	A	431.77	PASS	AC=1;AF=0.500;AN=2;BaseQRankSum=1.656;ClippingRankSum=0.000;DP=47;ExcessHet=3.0103;FS=1.393;MLEAC=1;MLEAF=0.500;MQ=42.00;MQRankSum=0.000;QD=9.19;ReadPosRankSum=1.088;SOR=1.061	GT:AD:DP:GQ:PL	0/1:33,14:47:99:460,0,1216
chrXVI	261023	.	G	A	262.77	PASS	AC=1;AF=0.500;AN=2;BaseQRankSum=-0.490;ClippingRankSum=0.000;DP=25;ExcessHet=3.0103;FS=1.734;MLEAC=1;MLEAF=0.500;MQ=42.00;MQRankSum=0.000;QD=10.51;ReadPosRankSum=-1.106;SOR=0.307	GT:AD:DP:GQ:PL	0/1:16,9:25:99:291,0,589
chrXVI	274578	.	G	A	1109.77	PASS	AC=1;AF=0.500;AN=2;BaseQRankSum=1.013;ClippingRankSum=0.000;DP=64;ExcessHet=3.0103;FS=5.124;MLEAC=1;MLEAF=0.500;MQ=41.94;MQRankSum=1.065;QD=17.90;ReadPosRankSum=0.434;SOR=1.220	GT:AD:DP:GQ:PL	0/1:30,32:62:99:1138,0,986
chrXVI	319289	.	C	T	422.77	PASS	AC=1;AF=0.500;AN=2;BaseQRankSum=0.764;ClippingRankSum=0.000;DP=59;ExcessHet=3.0103;FS=2.822;MLEAC=1;MLEAF=0.500;MQ=42.00;MQRankSum=0.000;QD=7.29;ReadPosRankSum=-0.842;SOR=1.149	GT:AD:DP:GQ:PL	0/1:43,15:58:99:451,0,1508
chrXVI	368358	.	C	T	1261.77	PASS	AC=1;AF=0.500;AN=2;BaseQRankSum=-1.136;ClippingRankSum=0.000;DP=47;ExcessHet=3.0103;FS=1.341;MLEAC=1;MLEAF=0.500;MQ=42.00;MQRankSum=0.000;QD=27.43;ReadPosRankSum=0.413;SOR=0.751	GT:AD:DP:GQ:PL	0/1:11,35:46:99:1290,0,335
chrXVI	453240	.	G	A	425.77	PASS	AC=1;AF=0.500;AN=2;BaseQRankSum=-0.363;ClippingRankSum=0.000;DP=52;ExcessHet=3.0103;FS=1.205;MLEAC=1;MLEAF=0.500;MQ=41.92;MQRankSum=-2.113;QD=8.19;ReadPosRankSum=0.443;SOR=0.994	GT:AD:DP:GQ:PL	0/1:36,16:52:99:454,0,1292
chrXVI	454135	.	C	T	840.77	PASS	AC=1;AF=0.500;AN=2;BaseQRankSum=-0.857;ClippingRankSum=0.000;DP=34;ExcessHet=3.0103;FS=0.000;MLEAC=1;MLEAF=0.500;MQ=42.00;MQRankSum=0.000;QD=25.48;ReadPosRankSum=0.087;SOR=0.772	GT:AD:DP:GQ:PL	0/1:9,24:33:99:869,0,287
chrXVI	487019	.	C	T	649.77	PASS	AC=1;AF=0.500;AN=2;BaseQRankSum=-0.345;ClippingRankSum=0.000;DP=46;ExcessHet=3.0103;FS=0.000;MLEAC=1;MLEAF=0.500;MQ=42.00;MQRankSum=0.000;QD=14.13;ReadPosRankSum=0.038;SOR=0.840	GT:AD:DP:GQ:PL	0/1:27,19:46:99:678,0,1014
chrXVI	575617	.	C	T	1368.77	PASS	AC=1;AF=0.500;AN=2;BaseQRankSum=-1.022;ClippingRankSum=0.000;DP=68;ExcessHet=3.0103;FS=2.117;MLEAC=1;MLEAF=0.500;MQ=42.00;MQRankSum=0.000;QD=20.13;ReadPosRankSum=-0.089;SOR=1.063	GT:AD:DP:GQ:PL	0/1:26,42:68:99:1397,0,836
chrXVI	576758	.	C	T	414.77	PASS	AC=1;AF=0.500;AN=2;BaseQRankSum=-0.041;ClippingRankSum=0.000;DP=52;ExcessHet=3.0103;FS=3.276;MLEAC=1;MLEAF=0.500;MQ=42.00;MQRankSum=0.000;QD=7.98;ReadPosRankSum=-0.231;SOR=1.473	GT:AD:DP:GQ:PL	0/1:37,15:52:99:443,0,1330
chrXVI	582728	.	C	T	690.77	PASS	AC=1;AF=0.500;AN=2;BaseQRankSum=1.489;ClippingRankSum=0.000;DP=37;ExcessHet=3.0103;FS=0.000;MLEAC=1;MLEAF=0.500;MQ=40.84;MQRankSum=-0.419;QD=18.67;ReadPosRankSum=0.483;SOR=0.714	GT:AD:DP:GQ:PL	0/1:17,20:37:99:719,0,571
chrXVI	610920	.	G	A	793.77	PASS	AC=1;AF=0.500;AN=2;BaseQRankSum=1.753;ClippingRankSum=0.000;DP=82;ExcessHet=3.0103;FS=0.000;MLEAC=1;MLEAF=0.500;MQ=41.48;MQRankSum=-0.078;QD=9.80;ReadPosRankSum=0.487;SOR=0.649	GT:AD:DP:GQ:PL	0/1:56,25:81:99:822,0,2063
chrXVI	615493	.	C	T	1277.77	PASS	AC=1;AF=0.500;AN=2;BaseQRankSum=1.050;ClippingRankSum=0.000;DP=56;ExcessHet=3.0103;FS=1.075;MLEAC=1;MLEAF=0.500;MQ=41.93;MQRankSum=-1.010;QD=23.23;ReadPosRankSum=1.306;SOR=0.723	GT:AD:DP:GQ:PL	0/1:19,36:55:99:1306,0,609
chrXVI	646254	.	C	T	1189.77	PASS	AC=1;AF=0.500;AN=2;BaseQRankSum=1.131;ClippingRankSum=0.000;DP=63;ExcessHet=3.0103;FS=0.000;MLEAC=1;MLEAF=0.500;MQ=41.70;MQRankSum=2.189;QD=18.89;ReadPosRankSum=0.120;SOR=0.897	GT:AD:DP:GQ:PL	0/1:25,38:63:99:1218,0,717
chrXVI	648869	.	C	T	1778.77	PASS	AC=1;AF=0.500;AN=2;BaseQRankSum=0.168;ClippingRankSum=0.000;DP=67;ExcessHet=3.0103;FS=1.150;MLEAC=1;MLEAF=0.500;MQ=41.76;MQRankSum=0.963;QD=27.37;ReadPosRankSum=-0.169;SOR=1.001	GT:AD:DP:GQ:PL	0/1:15,50:65:99:1807,0,395
chrXVI	653638	.	C	T	1417.77	PASS	AC=1;AF=0.500;AN=2;BaseQRankSum=0.447;ClippingRankSum=0.000;DP=64;ExcessHet=3.0103;FS=5.193;MLEAC=1;MLEAF=0.500;MQ=42.00;MQRankSum=0.000;QD=22.15;ReadPosRankSum=1.134;SOR=0.840	GT:AD:DP:GQ:PL	0/1:24,40:64:99:1446,0,782
chrXVI	687808	.	C	T	1553.77	PASS	AC=1;AF=0.500;AN=2;BaseQRankSum=0.328;ClippingRankSum=0.000;DP=67;ExcessHet=3.0103;FS=0.000;MLEAC=1;MLEAF=0.500;MQ=42.00;MQRankSum=0.000;QD=23.19;ReadPosRankSum=1.386;SOR=0.700	GT:AD:DP:GQ:PL	0/1:23,44:67:99:1582,0,725
chrXVI	694949	.	G	A	533.77	PASS	AC=1;AF=0.500;AN=2;BaseQRankSum=1.683;ClippingRankSum=0.000;DP=55;ExcessHet=3.0103;FS=3.281;MLEAC=1;MLEAF=0.500;MQ=41.96;MQRankSum=0.718;QD=9.88;ReadPosRankSum=0.986;SOR=1.478	GT:AD:DP:GQ:PL	0/1:37,17:54:99:562,0,1379
chrXVI	702810	.	C	T	496.77	PASS	AC=1;AF=0.500;AN=2;BaseQRankSum=-1.157;ClippingRankSum=0.000;DP=49;ExcessHet=3.0103;FS=7.100;MLEAC=1;MLEAF=0.500;MQ=41.41;MQRankSum=0.789;QD=11.04;ReadPosRankSum=-1.956;SOR=0.155	GT:AD:DP:GQ:PL	0/1:29,16:45:99:525,0,1079
chrXVI	712991	.	C	T	1183.77	PASS	AC=1;AF=0.500;AN=2;BaseQRankSum=-0.423;ClippingRankSum=0.000;DP=54;ExcessHet=3.0103;FS=3.961;MLEAC=1;MLEAF=0.500;MQ=42.21;MQRankSum=0.805;QD=21.92;ReadPosRankSum=-0.404;SOR=0.976	GT:AD:DP:GQ:PL	0/1:20,34:54:99:1212,0,653
chrXVI	719643	.	G	A	1621.77	PASS	AC=1;AF=0.500;AN=2;BaseQRankSum=0.758;ClippingRankSum=0.000;DP=60;ExcessHet=3.0103;FS=5.245;MLEAC=1;MLEAF=0.500;MQ=41.49;MQRankSum=0.658;QD=27.03;ReadPosRankSum=0.481;SOR=0.196	GT:AD:DP:GQ:PL	0/1:11,49:60:99:1650,0,220
chrXVI	731867	.	G	A	1506.77	PASS	AC=1;AF=0.500;AN=2;BaseQRankSum=1.636;ClippingRankSum=0.000;DP=63;ExcessHet=3.0103;FS=1.036;MLEAC=1;MLEAF=0.500;MQ=41.97;MQRankSum=-0.680;QD=25.54;ReadPosRankSum=-0.526;SOR=0.869	GT:AD:DP:GQ:PL	0/1:20,39:59:99:1535,0,646
chrXVI	742098	.	G	A	1902.77	PASS	AC=1;AF=0.500;AN=2;BaseQRankSum=0.906;ClippingRankSum=0.000;DP=71;ExcessHet=3.0103;FS=0.000;MLEAC=1;MLEAF=0.500;MQ=42.00;MQRankSum=0.000;QD=27.18;ReadPosRankSum=0.251;SOR=0.711	GT:AD:DP:GQ:PL	0/1:18,52:70:99:1931,0,467
chrXVI	775569	.	G	A	797.77	PASS	AC=1;AF=0.500;AN=2;BaseQRankSum=-1.001;ClippingRankSum=0.000;DP=52;ExcessHet=3.0103;FS=1.077;MLEAC=1;MLEAF=0.500;MQ=41.73;MQRankSum=1.001;QD=15.34;ReadPosRankSum=0.285;SOR=0.456	GT:AD:DP:GQ:PL	0/1:27,25:52:99:826,0,910
chrXVI	790784	.	G	A	544.77	PASS	AC=1;AF=0.500;AN=2;BaseQRankSum=1.983;ClippingRankSum=0.000;DP=50;ExcessHet=3.0103;FS=0.000;MLEAC=1;MLEAF=0.500;MQ=41.96;MQRankSum=0.772;QD=11.12;ReadPosRankSum=0.431;SOR=0.628	GT:AD:DP:GQ:PL	0/1:32,17:49:99:573,0,1100
chrXVI	795056	.	G	A	629.77	PASS	AC=1;AF=0.500;AN=2;BaseQRankSum=-0.552;ClippingRankSum=0.000;DP=49;ExcessHet=3.0103;FS=1.110;MLEAC=1;MLEAF=0.500;MQ=42.00;MQRankSum=0.000;QD=13.40;ReadPosRankSum=1.175;SOR=0.535	GT:AD:DP:GQ:PL	0/1:28,19:47:99:658,0,1096
chrXVI	821166	.	C	T	988.77	PASS	AC=1;AF=0.500;AN=2;BaseQRankSum=0.279;ClippingRankSum=0.000;DP=42;ExcessHet=3.0103;FS=0.000;MLEAC=1;MLEAF=0.500;MQ=41.62;MQRankSum=0.563;QD=24.12;ReadPosRankSum=1.917;SOR=0.557	GT:AD:DP:GQ:PL	0/1:13,28:41:99:1017,0,428
chrXVI	886477	.	G	A	198.77	PASS	AC=1;AF=0.500;AN=2;BaseQRankSum=-0.651;ClippingRankSum=0.000;DP=22;ExcessHet=3.0103;FS=1.792;MLEAC=1;MLEAF=0.500;MQ=42.00;MQRankSum=0.000;QD=9.03;ReadPosRankSum=1.453;SOR=0.307	GT:AD:DP:GQ:PL	0/1:14,8:22:99:227,0,487
chrXVI	929817	.	G	A	619.77	PASS	AC=1;AF=0.500;AN=2;BaseQRankSum=0.230;ClippingRankSum=0.000;DP=58;ExcessHet=3.0103;FS=1.108;MLEAC=1;MLEAF=0.500;MQ=41.22;MQRankSum=0.162;QD=11.69;ReadPosRankSum=0.685;SOR=1.022	GT:AD:DP:GQ:PL	0/1:34,19:53:99:648,0,1185
