# Supplementary material for: Recombination Is Responsible for the Increased Recovery of Drug-Resistant Mutants with Hypermutated Genomes in Resting Yeast Diploids Expressing APOBEC Deaminases
Source: Front Genet. 2017 Dec 12;8:202. doi: 10.3389/fgene.2017.00202 (PMC5733079; doi:10.3389/fgene.2017.00202)
Supplement: Supplementary file 6 [file Data_Sheet_1.zip › APOBEC1_d6/N120-LAN210-Can-A1-NA-RUN7-D6_SNVs_final.vcf]

##fileformat=VCFv4.2
##FILTER=<ID=LowQual,Description="Low quality">
##FORMAT=<ID=AD,Number=R,Type=Integer,Description="Allelic depths for the ref and alt alleles in the order listed">
##FORMAT=<ID=DP,Number=1,Type=Integer,Description="Approximate read depth (reads with MQ=255 or with bad mates are filtered)">
##FORMAT=<ID=GQ,Number=1,Type=Integer,Description="Genotype Quality">
##FORMAT=<ID=GT,Number=1,Type=String,Description="Genotype">
##FORMAT=<ID=PL,Number=G,Type=Integer,Description="Normalized, Phred-scaled likelihoods for genotypes as defined in the VCF specification">
##GATKCommandLine.HaplotypeCaller=<ID=HaplotypeCaller,Version=3.8-0-ge9d806836,Date="Tue Sep 19 15:41:34 PDT 2017",Epoch=1505860894394,CommandLineOptions="analysis_type=HaplotypeCaller input_file=[N120-LAN210-Can-A1-NA-RUN7-D6_sorted_dedup_RG_realigned.bam] showFullBamList=false read_buffer_size=null read_filter=[] disable_read_filter=[] intervals=null excludeIntervals=[../../LAN210/20170903_LAN210_v0.10m_masked_v2.bed] interval_set_rule=UNION interval_merging=ALL interval_padding=0 reference_sequence=../../LAN210/LAN210_v0.10m.fasta nonDeterministicRandomSeed=false disableDithering=false maxRuntime=-1 maxRuntimeUnits=MINUTES downsampling_type=BY_SAMPLE downsample_to_fraction=null downsample_to_coverage=500 baq=OFF baqGapOpenPenalty=40.0 refactor_NDN_cigar_string=false fix_misencoded_quality_scores=false allow_potentially_misencoded_quality_scores=false useOriginalQualities=false defaultBaseQualities=-1 performanceLog=null BQSR=null quantize_quals=0 static_quantized_quals=null round_down_quantized=false disable_indel_quals=false emit_original_quals=false preserve_qscores_less_than=6 globalQScorePrior=-1.0 secondsBetweenProgressUpdates=10 validation_strictness=SILENT remove_program_records=false keep_program_records=false sample_rename_mapping_file=null unsafe=null use_jdk_deflater=false use_jdk_inflater=false disable_auto_index_creation_and_locking_when_reading_rods=false no_cmdline_in_header=false sites_only=false never_trim_vcf_format_field=false bcf=false bam_compression=null simplifyBAM=false disable_bam_indexing=false generate_md5=false num_threads=1 num_cpu_threads_per_data_thread=1 num_io_threads=0 monitorThreadEfficiency=false num_bam_file_handles=null read_group_black_list=null pedigree=[] pedigreeString=[] pedigreeValidationType=STRICT allow_intervals_with_unindexed_bam=false generateShadowBCF=false variant_index_type=DYNAMIC_SEEK variant_index_parameter=-1 reference_window_stop=0 phone_home= gatk_key=null tag=NA logging_level=INFO log_to_file=null help=false version=false out=/media/artem/artem_second/20170727_RUN8/Project_Stepchenkova/reanalyze_RUN7/N120-LAN210-Can-A1-NA-RUN7-D6/N120-LAN210-Can-A1-NA-RUN7-D6.vcf likelihoodCalculationEngine=PairHMM heterogeneousKmerSizeResolution=COMBO_MIN dbsnp=(RodBinding name= source=UNBOUND) dontTrimActiveRegions=false maxDiscARExtension=25 maxGGAARExtension=300 paddingAroundIndels=150 paddingAroundSNPs=20 comp=[] annotation=[] excludeAnnotation=[] group=[StandardAnnotation, StandardHCAnnotation] debug=false useFilteredReadsForAnnotations=false emitRefConfidence=NONE bamOutput=null bamWriterType=CALLED_HAPLOTYPES emitDroppedReads=false disableOptimizations=false annotateNDA=false useNewAFCalculator=false heterozygosity=0.001 indel_heterozygosity=1.25E-4 heterozygosity_stdev=0.01 standard_min_confidence_threshold_for_calling=10.0 standard_min_confidence_threshold_for_emitting=30.0 max_alternate_alleles=6 max_genotype_count=1024 max_num_PL_values=100 input_prior=[] sample_ploidy=2 genotyping_mode=DISCOVERY alleles=(RodBinding name= source=UNBOUND) contamination_fraction_to_filter=0.0 contamination_fraction_per_sample_file=null p_nonref_model=null exactcallslog=null output_mode=EMIT_VARIANTS_ONLY allSitePLs=false gcpHMM=10 pair_hmm_implementation=FASTEST_AVAILABLE phredScaledGlobalReadMismappingRate=45 noFpga=false nativePairHmmThreads=1 useDoublePrecision=false sample_name=null kmerSize=[10, 25] dontIncreaseKmerSizesForCycles=false allowNonUniqueKmersInRef=false numPruningSamples=1 recoverDanglingHeads=false doNotRecoverDanglingBranches=false minDanglingBranchLength=4 consensus=false maxNumHaplotypesInPopulation=128 errorCorrectKmers=false minPruning=2 debugGraphTransformations=false allowCyclesInKmerGraphToGeneratePaths=false graphOutput=null kmerLengthForReadErrorCorrection=25 minObservationsForKmerToBeSolid=20 GVCFGQBands=[1, 2, 3, 4, 5, 6, 7, 8, 9, 10, 11, 12, 13, 14, 15, 16, 17, 18, 19, 20, 21, 22, 23, 24, 25, 26, 27, 28, 29, 30, 31, 32, 33, 34, 35, 36, 37, 38, 39, 40, 41, 42, 43, 44, 45, 46, 47, 48, 49, 50, 51, 52, 53, 54, 55, 56, 57, 58, 59, 60, 70, 80, 90, 99] indelSizeToEliminateInRefModel=10 min_base_quality_score=10 includeUmappedReads=false useAllelesTrigger=false doNotRunPhysicalPhasing=true keepRG=null justDetermineActiveRegions=false dontGenotype=false dontUseSoftClippedBases=false captureAssemblyFailureBAM=false errorCorrectReads=false pcr_indel_model=CONSERVATIVE maxReadsInRegionPerSample=10000 minReadsPerAlignmentStart=10 mergeVariantsViaLD=false activityProfileOut=null activeRegionOut=null activeRegionIn=null activeRegionExtension=null forceActive=false activeRegionMaxSize=null bandPassSigma=null maxReadsInMemoryPerSample=30000 maxTotalReadsInMemory=10000000 maxProbPropagationDistance=50 activeProbabilityThreshold=0.002 min_mapping_quality_score=20 filter_reads_with_N_cigar=false filter_mismatching_base_and_quals=false filter_bases_not_stored=false">
##GATKCommandLine.SelectVariants=<ID=SelectVariants,Version=3.8-0-ge9d806836,Date="Tue Sep 19 15:45:57 PDT 2017",Epoch=1505861157489,CommandLineOptions="analysis_type=SelectVariants input_file=[] showFullBamList=false read_buffer_size=null read_filter=[] disable_read_filter=[] intervals=null excludeIntervals=null interval_set_rule=UNION interval_merging=ALL interval_padding=0 reference_sequence=../../LAN210/LAN210_v0.10m.fasta nonDeterministicRandomSeed=false disableDithering=false maxRuntime=-1 maxRuntimeUnits=MINUTES downsampling_type=BY_SAMPLE downsample_to_fraction=null downsample_to_coverage=1000 baq=OFF baqGapOpenPenalty=40.0 refactor_NDN_cigar_string=false fix_misencoded_quality_scores=false allow_potentially_misencoded_quality_scores=false useOriginalQualities=false defaultBaseQualities=-1 performanceLog=null BQSR=null quantize_quals=0 static_quantized_quals=null round_down_quantized=false disable_indel_quals=false emit_original_quals=false preserve_qscores_less_than=6 globalQScorePrior=-1.0 secondsBetweenProgressUpdates=10 validation_strictness=SILENT remove_program_records=false keep_program_records=false sample_rename_mapping_file=null unsafe=null use_jdk_deflater=false use_jdk_inflater=false disable_auto_index_creation_and_locking_when_reading_rods=false no_cmdline_in_header=false sites_only=false never_trim_vcf_format_field=false bcf=false bam_compression=null simplifyBAM=false disable_bam_indexing=false generate_md5=false num_threads=1 num_cpu_threads_per_data_thread=1 num_io_threads=0 monitorThreadEfficiency=false num_bam_file_handles=null read_group_black_list=null pedigree=[] pedigreeString=[] pedigreeValidationType=STRICT allow_intervals_with_unindexed_bam=false generateShadowBCF=false variant_index_type=DYNAMIC_SEEK variant_index_parameter=-1 reference_window_stop=0 phone_home= gatk_key=null tag=NA logging_level=INFO log_to_file=null help=false version=false variant=(RodBinding name=variant source=N120-LAN210-Can-A1-NA-RUN7-D6.vcf) discordance=(RodBinding name= source=UNBOUND) concordance=(RodBinding name= source=UNBOUND) out=/media/artem/artem_second/20170727_RUN8/Project_Stepchenkova/reanalyze_RUN7/N120-LAN210-Can-A1-NA-RUN7-D6/N120-LAN210-Can-A1-NA-RUN7-D6_SNVs.vcf sample_name=[] sample_expressions=null sample_file=null exclude_sample_name=[] exclude_sample_file=[] exclude_sample_expressions=[] selectexpressions=[] invertselect=false excludeNonVariants=false excludeFiltered=false preserveAlleles=false removeUnusedAlternates=false restrictAllelesTo=ALL keepOriginalAC=false keepOriginalDP=false mendelianViolation=false invertMendelianViolation=false mendelianViolationQualThreshold=0.0 select_random_fraction=0.0 remove_fraction_genotypes=0.0 selectTypeToInclude=[SNP] selectTypeToExclude=[] keepIDs=null excludeIDs=null fullyDecode=false justRead=false maxIndelSize=2147483647 minIndelSize=0 maxFilteredGenotypes=2147483647 minFilteredGenotypes=0 maxFractionFilteredGenotypes=1.0 minFractionFilteredGenotypes=0.0 maxNOCALLnumber=2147483647 maxNOCALLfraction=1.0 setFilteredGtToNocall=false ALLOW_NONOVERLAPPING_COMMAND_LINE_SAMPLES=false forceValidOutput=false filter_reads_with_N_cigar=false filter_mismatching_base_and_quals=false filter_bases_not_stored=false">
##INFO=<ID=AC,Number=A,Type=Integer,Description="Allele count in genotypes, for each ALT allele, in the same order as listed">
##INFO=<ID=AF,Number=A,Type=Float,Description="Allele Frequency, for each ALT allele, in the same order as listed">
##INFO=<ID=AN,Number=1,Type=Integer,Description="Total number of alleles in called genotypes">
##INFO=<ID=BaseQRankSum,Number=1,Type=Float,Description="Z-score from Wilcoxon rank sum test of Alt Vs. Ref base qualities">
##INFO=<ID=ClippingRankSum,Number=1,Type=Float,Description="Z-score From Wilcoxon rank sum test of Alt vs. Ref number of hard clipped bases">
##INFO=<ID=DP,Number=1,Type=Integer,Description="Approximate read depth; some reads may have been filtered">
##INFO=<ID=DS,Number=0,Type=Flag,Description="Were any of the samples downsampled?">
##INFO=<ID=ExcessHet,Number=1,Type=Float,Description="Phred-scaled p-value for exact test of excess heterozygosity">
##INFO=<ID=FS,Number=1,Type=Float,Description="Phred-scaled p-value using Fisher's exact test to detect strand bias">
##INFO=<ID=HaplotypeScore,Number=1,Type=Float,Description="Consistency of the site with at most two segregating haplotypes">
##INFO=<ID=InbreedingCoeff,Number=1,Type=Float,Description="Inbreeding coefficient as estimated from the genotype likelihoods per-sample when compared against the Hardy-Weinberg expectation">
##INFO=<ID=MLEAC,Number=A,Type=Integer,Description="Maximum likelihood expectation (MLE) for the allele counts (not necessarily the same as the AC), for each ALT allele, in the same order as listed">
##INFO=<ID=MLEAF,Number=A,Type=Float,Description="Maximum likelihood expectation (MLE) for the allele frequency (not necessarily the same as the AF), for each ALT allele, in the same order as listed">
##INFO=<ID=MQ,Number=1,Type=Float,Description="RMS Mapping Quality">
##INFO=<ID=MQRankSum,Number=1,Type=Float,Description="Z-score From Wilcoxon rank sum test of Alt vs. Ref read mapping qualities">
##INFO=<ID=QD,Number=1,Type=Float,Description="Variant Confidence/Quality by Depth">
##INFO=<ID=ReadPosRankSum,Number=1,Type=Float,Description="Z-score from Wilcoxon rank sum test of Alt vs. Ref read position bias">
##INFO=<ID=SOR,Number=1,Type=Float,Description="Symmetric Odds Ratio of 2x2 contingency table to detect strand bias">
##contig=<ID=chrI,length=198855>
##contig=<ID=chrII,length=810456>
##contig=<ID=chrIII,length=316501>
##contig=<ID=chrIV,length=1516959>
##contig=<ID=chrV,length=570663>
##contig=<ID=chrVI,length=270116>
##contig=<ID=chrVII,length=1084724>
##contig=<ID=chrVIII,length=557320>
##contig=<ID=chrIX,length=433988>
##contig=<ID=chrX,length=745688>
##contig=<ID=chrXI,length=666767>
##contig=<ID=chrXII,length=1065113>
##contig=<ID=chrXIII,length=917121>
##contig=<ID=chrXIV,length=784078>
##contig=<ID=chrXV,length=1078147>
##contig=<ID=chrXVI,length=943466>
##contig=<ID=mt,length=85611>
##reference=file:///media/artem/artem_second/20170727_RUN8/Project_Stepchenkova/reanalyze_RUN7/N120-LAN210-Can-A1-NA-RUN7-D6/../../LAN210/LAN210_v0.10m.fasta
##source=SelectVariants
#CHROM	POS	ID	REF	ALT	QUAL	FILTER	INFO	FORMAT	N120-LAN210-Can-A1-NA-RUN7-D6
chrI	81526	.	C	T	827.77	PASS	AC=1;AF=0.500;AN=2;BaseQRankSum=0.227;ClippingRankSum=0.000;DP=59;ExcessHet=3.0103;FS=1.023;MLEAC=1;MLEAF=0.500;MQ=42.00;MQRankSum=0.000;QD=14.52;ReadPosRankSum=0.255;SOR=0.520	GT:AD:DP:GQ:PL	0/1:29,28:57:99:856,0,844
chrI	92424	.	G	A	431.77	PASS	AC=1;AF=0.500;AN=2;BaseQRankSum=0.194;ClippingRankSum=0.000;DP=32;ExcessHet=3.0103;FS=1.451;MLEAC=1;MLEAF=0.500;MQ=41.88;MQRankSum=-1.393;QD=13.49;ReadPosRankSum=0.498;SOR=0.330	GT:AD:DP:GQ:PL	0/1:16,16:32:99:460,0,448
chrI	110772	.	G	A	320.77	PASS	AC=1;AF=0.500;AN=2;BaseQRankSum=2.153;ClippingRankSum=0.000;DP=37;ExcessHet=3.0103;FS=0.000;MLEAC=1;MLEAF=0.500;MQ=41.62;MQRankSum=-1.386;QD=8.67;ReadPosRankSum=0.602;SOR=0.622	GT:AD:DP:GQ:PL	0/1:25,12:37:99:349,0,736
chrII	38041	.	C	T	505.77	PASS	AC=1;AF=0.500;AN=2;BaseQRankSum=1.280;ClippingRankSum=0.000;DP=34;ExcessHet=3.0103;FS=1.402;MLEAC=1;MLEAF=0.500;MQ=42.00;MQRankSum=0.000;QD=14.88;ReadPosRankSum=-1.272;SOR=0.412	GT:AD:DP:GQ:PL	0/1:19,15:34:99:534,0,642
chrII	134787	.	C	T	635.77	PASS	AC=1;AF=0.500;AN=2;BaseQRankSum=-1.544;ClippingRankSum=0.000;DP=39;ExcessHet=3.0103;FS=2.795;MLEAC=1;MLEAF=0.500;MQ=41.90;MQRankSum=-1.290;QD=16.30;ReadPosRankSum=-0.394;SOR=1.210	GT:AD:DP:GQ:PL	0/1:18,21:39:99:664,0,621
chrII	275971	.	G	A	782.77	PASS	AC=1;AF=0.500;AN=2;BaseQRankSum=-0.324;ClippingRankSum=0.000;DP=48;ExcessHet=3.0103;FS=8.959;MLEAC=1;MLEAF=0.500;MQ=42.00;MQRankSum=0.000;QD=17.79;ReadPosRankSum=-0.172;SOR=1.184	GT:AD:DP:GQ:PL	0/1:19,25:44:99:811,0,570
chrII	278928	.	C	T	256.77	PASS	AC=1;AF=0.500;AN=2;BaseQRankSum=1.353;ClippingRankSum=0.000;DP=18;ExcessHet=3.0103;FS=1.778;MLEAC=1;MLEAF=0.500;MQ=41.21;MQRankSum=-1.006;QD=14.26;ReadPosRankSum=0.169;SOR=1.179	GT:AD:DP:GQ:PL	0/1:10,8:18:99:285,0,342
chrII	373006	.	G	A	254.77	PASS	AC=1;AF=0.500;AN=2;BaseQRankSum=1.817;ClippingRankSum=0.000;DP=18;ExcessHet=3.0103;FS=2.003;MLEAC=1;MLEAF=0.500;MQ=42.00;MQRankSum=0.000;QD=14.15;ReadPosRankSum=0.394;SOR=0.223	GT:AD:DP:GQ:PL	0/1:10,8:18:99:283,0,313
chrII	396656	.	G	A	1148.77	PASS	AC=1;AF=0.500;AN=2;BaseQRankSum=1.819;ClippingRankSum=0.000;DP=53;ExcessHet=3.0103;FS=9.294;MLEAC=1;MLEAF=0.500;MQ=41.72;MQRankSum=-0.772;QD=21.67;ReadPosRankSum=0.934;SOR=0.109	GT:AD:DP:GQ:PL	0/1:21,32:53:99:1177,0,715
chrII	477531	.	C	T	1248.77	PASS	AC=2;AF=1.00;AN=2;DP=33;ExcessHet=3.0103;FS=0.000;MLEAC=2;MLEAF=1.00;MQ=41.64;QD=34.24;SOR=0.818	GT:AD:DP:GQ:PL	1/1:0,32:32:96:1277,96,0
chrII	477532	.	C	T	367.77	PASS	AC=1;AF=0.500;AN=2;BaseQRankSum=0.494;ClippingRankSum=0.000;DP=33;ExcessHet=3.0103;FS=1.406;MLEAC=1;MLEAF=0.500;MQ=41.64;MQRankSum=-2.819;QD=11.49;ReadPosRankSum=-0.146;SOR=0.585	GT:AD:DP:GQ:PL	0/1:17,15:32:99:396,0,459
chrII	495089	.	C	T	1008.77	PASS	AC=1;AF=0.500;AN=2;BaseQRankSum=1.018;ClippingRankSum=0.000;DP=67;ExcessHet=3.0103;FS=0.950;MLEAC=1;MLEAF=0.500;MQ=41.55;MQRankSum=-1.426;QD=15.52;ReadPosRankSum=-0.410;SOR=0.895	GT:AD:DP:GQ:PL	0/1:33,32:65:99:1037,0,977
chrII	624774	.	C	T	955.77	PASS	AC=1;AF=0.500;AN=2;BaseQRankSum=0.807;ClippingRankSum=0.000;DP=44;ExcessHet=3.0103;FS=0.000;MLEAC=1;MLEAF=0.500;MQ=41.35;MQRankSum=-0.943;QD=21.72;ReadPosRankSum=0.864;SOR=0.570	GT:AD:DP:GQ:PL	0/1:14,30:44:99:984,0,360
chrII	672380	.	C	T	1130.77	PASS	AC=1;AF=0.500;AN=2;BaseQRankSum=0.199;ClippingRankSum=0.000;DP=65;ExcessHet=3.0103;FS=0.000;MLEAC=1;MLEAF=0.500;MQ=41.55;MQRankSum=0.154;QD=17.40;ReadPosRankSum=-1.192;SOR=0.591	GT:AD:DP:GQ:PL	0/1:30,35:65:99:1159,0,942
chrII	679985	.	G	A	1133.77	PASS	AC=1;AF=0.500;AN=2;BaseQRankSum=1.092;ClippingRankSum=0.000;DP=65;ExcessHet=3.0103;FS=0.970;MLEAC=1;MLEAF=0.500;MQ=41.97;MQRankSum=0.000;QD=17.72;ReadPosRankSum=-1.923;SOR=0.914	GT:AD:DP:GQ:PL	0/1:26,38:64:99:1162,0,678
chrII	681687	.	G	A	565.77	PASS	AC=1;AF=0.500;AN=2;BaseQRankSum=1.467;ClippingRankSum=0.000;DP=27;ExcessHet=3.0103;FS=12.603;MLEAC=1;MLEAF=0.500;MQ=41.47;MQRankSum=0.000;QD=21.76;ReadPosRankSum=-0.404;SOR=3.516	GT:AD:DP:GQ:PL	0/1:10,16:26:99:594,0,299
chrII	777004	.	G	A	633.77	PASS	AC=1;AF=0.500;AN=2;BaseQRankSum=0.030;ClippingRankSum=0.000;DP=50;ExcessHet=3.0103;FS=4.084;MLEAC=1;MLEAF=0.500;MQ=41.92;MQRankSum=-1.650;QD=12.68;ReadPosRankSum=-1.904;SOR=0.794	GT:AD:DP:GQ:PL	0/1:29,21:50:99:662,0,920
chrII	803454	.	C	T	548.77	PASS	AC=1;AF=0.500;AN=2;BaseQRankSum=0.911;ClippingRankSum=0.000;DP=47;ExcessHet=3.0103;FS=0.000;MLEAC=1;MLEAF=0.500;MQ=42.00;MQRankSum=0.000;QD=11.68;ReadPosRankSum=-0.603;SOR=0.582	GT:AD:DP:GQ:PL	0/1:28,19:47:99:577,0,826
chrII	804287	.	C	T	727.77	PASS	AC=1;AF=0.500;AN=2;BaseQRankSum=-2.413;ClippingRankSum=0.000;DP=47;ExcessHet=3.0103;FS=1.159;MLEAC=1;MLEAF=0.500;MQ=42.00;MQRankSum=0.000;QD=15.82;ReadPosRankSum=-0.507;SOR=0.978	GT:AD:DP:GQ:PL	0/1:19,27:46:99:756,0,638
chrII	804788	.	C	T	1081.77	PASS	AC=1;AF=0.500;AN=2;BaseQRankSum=0.208;ClippingRankSum=0.000;DP=62;ExcessHet=3.0103;FS=0.975;MLEAC=1;MLEAF=0.500;MQ=42.00;MQRankSum=0.000;QD=17.45;ReadPosRankSum=1.051;SOR=0.701	GT:AD:DP:GQ:PL	0/1:28,34:62:99:1110,0,882
chrIII	45098	.	C	T	1039.77	PASS	AC=1;AF=0.500;AN=2;BaseQRankSum=1.975;ClippingRankSum=0.000;DP=68;ExcessHet=3.0103;FS=0.933;MLEAC=1;MLEAF=0.500;MQ=42.00;MQRankSum=0.000;QD=15.29;ReadPosRankSum=0.363;SOR=0.504	GT:AD:DP:GQ:PL	0/1:35,33:68:99:1068,0,1069
chrIII	128105	.	C	T	474.77	PASS	AC=1;AF=0.500;AN=2;BaseQRankSum=0.635;ClippingRankSum=0.000;DP=38;ExcessHet=3.0103;FS=1.342;MLEAC=1;MLEAF=0.500;MQ=42.00;MQRankSum=0.000;QD=12.49;ReadPosRankSum=-0.709;SOR=0.446	GT:AD:DP:GQ:PL	0/1:21,17:38:99:503,0,577
chrIII	137661	.	C	T	343.77	PASS	AC=1;AF=0.500;AN=2;BaseQRankSum=0.305;ClippingRankSum=0.000;DP=28;ExcessHet=3.0103;FS=1.527;MLEAC=1;MLEAF=0.500;MQ=40.98;MQRankSum=1.344;QD=12.73;ReadPosRankSum=0.288;SOR=0.943	GT:AD:DP:GQ:PL	0/1:15,12:27:99:372,0,442
chrIII	198162	.	C	T	749.77	PASS	AC=1;AF=0.500;AN=2;BaseQRankSum=-1.017;ClippingRankSum=0.000;DP=56;ExcessHet=3.0103;FS=2.369;MLEAC=1;MLEAF=0.500;MQ=42.00;MQRankSum=0.000;QD=13.39;ReadPosRankSum=-0.911;SOR=1.127	GT:AD:DP:GQ:PL	0/1:30,26:56:99:778,0,1051
chrIII	218410	.	C	T	1108.77	PASS	AC=1;AF=0.500;AN=2;BaseQRankSum=-1.945;ClippingRankSum=0.000;DP=55;ExcessHet=3.0103;FS=2.561;MLEAC=1;MLEAF=0.500;MQ=41.46;MQRankSum=0.618;QD=20.16;ReadPosRankSum=-0.919;SOR=0.392	GT:AD:DP:GQ:PL	0/1:17,38:55:99:1137,0,507
chrIII	253486	.	G	A	767.77	PASS	AC=1;AF=0.500;AN=2;BaseQRankSum=-0.132;ClippingRankSum=0.000;DP=55;ExcessHet=3.0103;FS=2.277;MLEAC=1;MLEAF=0.500;MQ=42.00;MQRankSum=0.000;QD=14.22;ReadPosRankSum=-1.574;SOR=1.051	GT:AD:DP:GQ:PL	0/1:30,24:54:99:796,0,1021
chrIII	273662	.	C	T	611.77	PASS	AC=1;AF=0.500;AN=2;BaseQRankSum=-1.456;ClippingRankSum=0.000;DP=46;ExcessHet=3.0103;FS=1.206;MLEAC=1;MLEAF=0.500;MQ=42.00;MQRankSum=0.000;QD=13.30;ReadPosRankSum=-0.187;SOR=0.404	GT:AD:DP:GQ:PL	0/1:23,23:46:99:640,0,736
chrIII	277970	.	C	T	414.77	PASS	AC=1;AF=0.500;AN=2;BaseQRankSum=-0.680;ClippingRankSum=0.000;DP=32;ExcessHet=3.0103;FS=3.696;MLEAC=1;MLEAF=0.500;MQ=42.00;MQRankSum=0.000;QD=12.96;ReadPosRankSum=-1.380;SOR=0.199	GT:AD:DP:GQ:PL	0/1:19,13:32:99:443,0,734
chrIII	278696	.	C	T	801.77	PASS	AC=1;AF=0.500;AN=2;BaseQRankSum=0.664;ClippingRankSum=0.000;DP=40;ExcessHet=3.0103;FS=1.264;MLEAC=1;MLEAF=0.500;MQ=40.91;MQRankSum=-0.151;QD=20.04;ReadPosRankSum=0.925;SOR=0.694	GT:AD:DP:GQ:PL	0/1:16,24:40:99:830,0,466
chrIII	278820	.	C	T	817.77	PASS	AC=1;AF=0.500;AN=2;BaseQRankSum=-0.972;ClippingRankSum=0.000;DP=46;ExcessHet=3.0103;FS=0.000;MLEAC=1;MLEAF=0.500;MQ=42.00;MQRankSum=0.000;QD=17.78;ReadPosRankSum=0.127;SOR=0.655	GT:AD:DP:GQ:PL	0/1:21,25:46:99:846,0,726
chrIII	279379	.	C	T	818.77	PASS	AC=1;AF=0.500;AN=2;BaseQRankSum=0.891;ClippingRankSum=0.000;DP=39;ExcessHet=3.0103;FS=0.000;MLEAC=1;MLEAF=0.500;MQ=41.64;MQRankSum=1.251;QD=20.99;ReadPosRankSum=0.868;SOR=0.910	GT:AD:DP:GQ:PL	0/1:16,23:39:99:847,0,531
chrIII	279543	.	C	T	528.77	PASS	AC=1;AF=0.500;AN=2;BaseQRankSum=0.282;ClippingRankSum=0.000;DP=33;ExcessHet=3.0103;FS=3.120;MLEAC=1;MLEAF=0.500;MQ=42.00;MQRankSum=0.000;QD=16.02;ReadPosRankSum=0.616;SOR=0.318	GT:AD:DP:GQ:PL	0/1:18,15:33:99:557,0,689
chrIII	279923	.	C	T	478.77	PASS	AC=1;AF=0.500;AN=2;BaseQRankSum=-0.124;ClippingRankSum=0.000;DP=35;ExcessHet=3.0103;FS=5.058;MLEAC=1;MLEAF=0.500;MQ=42.00;MQRankSum=0.000;QD=13.68;ReadPosRankSum=-0.183;SOR=1.609	GT:AD:DP:GQ:PL	0/1:20,15:35:99:507,0,730
chrIII	281157	.	C	T	678.77	PASS	AC=1;AF=0.500;AN=2;BaseQRankSum=-2.015;ClippingRankSum=0.000;DP=60;ExcessHet=3.0103;FS=2.263;MLEAC=1;MLEAF=0.500;MQ=41.76;MQRankSum=0.823;QD=11.31;ReadPosRankSum=-1.892;SOR=1.060	GT:AD:DP:GQ:PL	0/1:37,23:60:99:707,0,1356
chrIII	281205	.	C	T	668.77	PASS	AC=1;AF=0.500;AN=2;BaseQRankSum=-0.009;ClippingRankSum=0.000;DP=53;ExcessHet=3.0103;FS=1.045;MLEAC=1;MLEAF=0.500;MQ=41.19;MQRankSum=-0.807;QD=12.62;ReadPosRankSum=-0.827;SOR=0.859	GT:AD:DP:GQ:PL	0/1:30,23:53:99:697,0,920
chrIII	281254	.	C	T	704.77	PASS	AC=1;AF=0.500;AN=2;BaseQRankSum=0.490;ClippingRankSum=0.000;DP=53;ExcessHet=3.0103;FS=3.844;MLEAC=1;MLEAF=0.500;MQ=41.43;MQRankSum=-0.924;QD=13.30;ReadPosRankSum=0.010;SOR=0.662	GT:AD:DP:GQ:PL	0/1:31,22:53:99:733,0,971
chrIII	281568	.	C	T	570.77	PASS	AC=1;AF=0.500;AN=2;BaseQRankSum=-0.045;ClippingRankSum=0.000;DP=38;ExcessHet=3.0103;FS=2.864;MLEAC=1;MLEAF=0.500;MQ=42.00;MQRankSum=0.000;QD=15.02;ReadPosRankSum=0.895;SOR=0.850	GT:AD:DP:GQ:PL	0/1:19,19:38:99:599,0,624
chrIII	281736	.	C	T	622.77	PASS	AC=1;AF=0.500;AN=2;BaseQRankSum=1.747;ClippingRankSum=0.000;DP=46;ExcessHet=3.0103;FS=0.000;MLEAC=1;MLEAF=0.500;MQ=41.92;MQRankSum=-1.673;QD=13.54;ReadPosRankSum=1.785;SOR=0.720	GT:AD:DP:GQ:PL	0/1:27,19:46:99:651,0,907
chrIII	282022	.	C	T	690.77	PASS	AC=1;AF=0.500;AN=2;BaseQRankSum=0.654;ClippingRankSum=0.000;DP=54;ExcessHet=3.0103;FS=0.000;MLEAC=1;MLEAF=0.500;MQ=42.00;MQRankSum=0.000;QD=12.79;ReadPosRankSum=2.020;SOR=0.713	GT:AD:DP:GQ:PL	0/1:31,23:54:99:719,0,1015
chrIII	282337	.	C	T	667.77	PASS	AC=1;AF=0.500;AN=2;BaseQRankSum=2.288;ClippingRankSum=0.000;DP=50;ExcessHet=3.0103;FS=1.102;MLEAC=1;MLEAF=0.500;MQ=42.00;MQRankSum=0.000;QD=13.36;ReadPosRankSum=-0.994;SOR=0.515	GT:AD:DP:GQ:PL	0/1:29,21:50:99:696,0,839
chrIII	282928	.	C	T	637.77	PASS	AC=1;AF=0.500;AN=2;BaseQRankSum=0.716;ClippingRankSum=0.000;DP=40;ExcessHet=3.0103;FS=1.236;MLEAC=1;MLEAF=0.500;MQ=41.90;MQRankSum=-1.434;QD=16.35;ReadPosRankSum=-0.940;SOR=0.644	GT:AD:DP:GQ:PL	0/1:20,19:39:99:666,0,682
chrIII	284469	.	C	T	617.77	PASS	AC=1;AF=0.500;AN=2;BaseQRankSum=-0.384;ClippingRankSum=0.000;DP=39;ExcessHet=3.0103;FS=4.677;MLEAC=1;MLEAF=0.500;MQ=41.19;MQRankSum=0.639;QD=15.84;ReadPosRankSum=-0.550;SOR=0.430	GT:AD:DP:GQ:PL	0/1:20,19:39:99:646,0,645
chrIII	284668	.	C	T	615.77	PASS	AC=1;AF=0.500;AN=2;BaseQRankSum=1.101;ClippingRankSum=0.000;DP=39;ExcessHet=3.0103;FS=1.264;MLEAC=1;MLEAF=0.500;MQ=41.64;MQRankSum=-0.923;QD=15.79;ReadPosRankSum=0.341;SOR=1.002	GT:AD:DP:GQ:PL	0/1:19,20:39:99:644,0,594
chrIII	284932	.	C	T	467.77	PASS	AC=1;AF=0.500;AN=2;BaseQRankSum=-1.149;ClippingRankSum=0.000;DP=34;ExcessHet=3.0103;FS=0.000;MLEAC=1;MLEAF=0.500;MQ=41.94;MQRankSum=1.120;QD=13.76;ReadPosRankSum=-0.074;SOR=0.914	GT:AD:DP:GQ:PL	0/1:16,18:34:99:496,0,529
chrIII	285082	.	C	T	887.77	PASS	AC=1;AF=0.500;AN=2;BaseQRankSum=-1.936;ClippingRankSum=0.000;DP=62;ExcessHet=3.0103;FS=11.506;MLEAC=1;MLEAF=0.500;MQ=41.73;MQRankSum=1.449;QD=14.32;ReadPosRankSum=-1.720;SOR=0.488	GT:AD:DP:GQ:PL	0/1:31,31:62:99:916,0,998
chrIII	285204	.	C	T	1669.77	PASS	AC=2;AF=1.00;AN=2;DP=43;ExcessHet=3.0103;FS=0.000;MLEAC=2;MLEAF=1.00;MQ=42.00;QD=30.63;SOR=1.721	GT:AD:DP:GQ:PL	1/1:0,42:42:99:1698,126,0
chrIII	285363	.	C	T	942.77	PASS	AC=1;AF=0.500;AN=2;BaseQRankSum=1.480;ClippingRankSum=0.000;DP=66;ExcessHet=3.0103;FS=3.571;MLEAC=1;MLEAF=0.500;MQ=42.00;MQRankSum=0.000;QD=14.28;ReadPosRankSum=-0.720;SOR=0.334	GT:AD:DP:GQ:PL	0/1:38,28:66:99:971,0,1230
chrIII	285387	.	C	T	1363.77	PASS	AC=1;AF=0.500;AN=2;BaseQRankSum=-1.816;ClippingRankSum=0.000;DP=65;ExcessHet=3.0103;FS=2.165;MLEAC=1;MLEAF=0.500;MQ=41.77;MQRankSum=-0.733;QD=20.98;ReadPosRankSum=-2.794;SOR=1.075	GT:AD:DP:GQ:PL	0/1:24,41:65:99:1392,0,779
chrIII	287367	.	C	T	700.77	PASS	AC=1;AF=0.500;AN=2;BaseQRankSum=0.390;ClippingRankSum=0.000;DP=54;ExcessHet=3.0103;FS=1.047;MLEAC=1;MLEAF=0.500;MQ=41.66;MQRankSum=0.533;QD=13.22;ReadPosRankSum=1.304;SOR=0.507	GT:AD:DP:GQ:PL	0/1:27,26:53:99:729,0,805
chrIII	287441	.	C	T	719.77	PASS	AC=1;AF=0.500;AN=2;BaseQRankSum=0.504;ClippingRankSum=0.000;DP=59;ExcessHet=3.0103;FS=5.471;MLEAC=1;MLEAF=0.500;MQ=41.87;MQRankSum=-0.342;QD=12.41;ReadPosRankSum=-0.381;SOR=1.445	GT:AD:DP:GQ:PL	0/1:34,24:58:99:748,0,1079
chrIII	288143	.	C	T	281.77	PASS	AC=1;AF=0.500;AN=2;BaseQRankSum=1.903;ClippingRankSum=0.000;DP=28;ExcessHet=3.0103;FS=6.016;MLEAC=1;MLEAF=0.500;MQ=41.93;MQRankSum=-1.336;QD=10.44;ReadPosRankSum=-0.689;SOR=0.084	GT:AD:DP:GQ:PL	0/1:18,9:27:99:310,0,685
chrIII	288203	.	C	T	698.77	PASS	AC=1;AF=0.500;AN=2;BaseQRankSum=0.504;ClippingRankSum=0.000;DP=27;ExcessHet=3.0103;FS=0.000;MLEAC=1;MLEAF=0.500;MQ=40.72;MQRankSum=-1.672;QD=25.88;ReadPosRankSum=-0.310;SOR=0.941	GT:AD:DP:GQ:PL	0/1:9,18:27:99:727,0,322
chrIII	288224	.	C	T	698.77	PASS	AC=1;AF=0.500;AN=2;BaseQRankSum=-0.147;ClippingRankSum=0.000;DP=29;ExcessHet=3.0103;FS=0.000;MLEAC=1;MLEAF=0.500;MQ=40.87;MQRankSum=-1.493;QD=24.10;ReadPosRankSum=-0.397;SOR=0.646	GT:AD:DP:GQ:PL	0/1:10,19:29:99:727,0,356
chrIII	288328	.	C	T	324.77	PASS	AC=1;AF=0.500;AN=2;BaseQRankSum=0.342;ClippingRankSum=0.000;DP=23;ExcessHet=3.0103;FS=0.000;MLEAC=1;MLEAF=0.500;MQ=41.92;MQRankSum=-0.957;QD=14.12;ReadPosRankSum=-0.543;SOR=0.569	GT:AD:DP:GQ:PL	0/1:12,11:23:99:353,0,397
chrIII	288611	.	C	T	551.77	PASS	AC=1;AF=0.500;AN=2;BaseQRankSum=-0.338;ClippingRankSum=0.000;DP=36;ExcessHet=3.0103;FS=2.798;MLEAC=1;MLEAF=0.500;MQ=42.00;MQRankSum=0.000;QD=15.33;ReadPosRankSum=-0.086;SOR=0.553	GT:AD:DP:GQ:PL	0/1:17,19:36:99:580,0,538
chrIII	288662	.	C	T	440.77	PASS	AC=1;AF=0.500;AN=2;BaseQRankSum=-1.272;ClippingRankSum=0.000;DP=27;ExcessHet=3.0103;FS=1.510;MLEAC=1;MLEAF=0.500;MQ=42.00;MQRankSum=0.000;QD=16.32;ReadPosRankSum=-1.181;SOR=0.883	GT:AD:DP:GQ:PL	0/1:13,14:27:99:469,0,477
chrIII	288816	.	C	T	300.77	PASS	AC=1;AF=0.500;AN=2;BaseQRankSum=-1.076;ClippingRankSum=0.000;DP=26;ExcessHet=3.0103;FS=7.952;MLEAC=1;MLEAF=0.500;MQ=41.20;MQRankSum=-0.530;QD=12.03;ReadPosRankSum=1.410;SOR=0.074	GT:AD:DP:GQ:PL	0/1:13,12:25:99:329,0,421
chrIII	288965	.	C	T	801.77	PASS	AC=1;AF=0.500;AN=2;BaseQRankSum=-1.032;ClippingRankSum=0.000;DP=45;ExcessHet=3.0103;FS=4.777;MLEAC=1;MLEAF=0.500;MQ=41.60;MQRankSum=-0.110;QD=18.22;ReadPosRankSum=0.571;SOR=0.228	GT:AD:DP:GQ:PL	0/1:17,27:44:99:830,0,543
chrIII	289169	.	C	T	323.77	PASS	AC=1;AF=0.500;AN=2;BaseQRankSum=0.089;ClippingRankSum=0.000;DP=25;ExcessHet=3.0103;FS=3.831;MLEAC=1;MLEAF=0.500;MQ=41.33;MQRankSum=-1.570;QD=12.95;ReadPosRankSum=0.767;SOR=1.802	GT:AD:DP:GQ:PL	0/1:14,11:25:99:352,0,459
chrIII	289410	.	C	T	381.77	PASS	AC=1;AF=0.500;AN=2;BaseQRankSum=-0.938;ClippingRankSum=0.000;DP=53;ExcessHet=3.0103;FS=2.528;MLEAC=1;MLEAF=0.500;MQ=41.66;MQRankSum=-1.237;QD=7.20;ReadPosRankSum=0.187;SOR=0.993	GT:AD:DP:GQ:PL	0/1:36,17:53:99:410,0,1127
chrIII	289819	.	C	T	539.77	PASS	AC=1;AF=0.500;AN=2;BaseQRankSum=0.112;ClippingRankSum=0.000;DP=40;ExcessHet=3.0103;FS=7.009;MLEAC=1;MLEAF=0.500;MQ=41.63;MQRankSum=0.868;QD=13.49;ReadPosRankSum=-0.340;SOR=0.611	GT:AD:DP:GQ:PL	0/1:24,16:40:99:568,0,850
chrIII	290060	.	C	T	785.77	PASS	AC=1;AF=0.500;AN=2;BaseQRankSum=-0.637;ClippingRankSum=0.000;DP=61;ExcessHet=3.0103;FS=5.519;MLEAC=1;MLEAF=0.500;MQ=42.00;MQRankSum=0.000;QD=12.88;ReadPosRankSum=-0.632;SOR=0.242	GT:AD:DP:GQ:PL	0/1:33,28:61:99:814,0,1061
chrIII	290079	.	C	T	909.77	PASS	AC=1;AF=0.500;AN=2;BaseQRankSum=-0.673;ClippingRankSum=0.000;DP=66;ExcessHet=3.0103;FS=4.994;MLEAC=1;MLEAF=0.500;MQ=42.00;MQRankSum=0.000;QD=13.78;ReadPosRankSum=-2.719;SOR=0.266	GT:AD:DP:GQ:PL	0/1:33,33:66:99:938,0,995
chrIII	290268	.	C	T	557.77	PASS	AC=1;AF=0.500;AN=2;BaseQRankSum=0.585;ClippingRankSum=0.000;DP=54;ExcessHet=3.0103;FS=2.446;MLEAC=1;MLEAF=0.500;MQ=41.73;MQRankSum=0.776;QD=10.33;ReadPosRankSum=1.922;SOR=0.916	GT:AD:DP:GQ:PL	0/1:35,19:54:99:586,0,1190
chrIII	290538	.	C	T	558.77	PASS	AC=1;AF=0.500;AN=2;BaseQRankSum=0.621;ClippingRankSum=0.000;DP=59;ExcessHet=3.0103;FS=3.832;MLEAC=1;MLEAF=0.500;MQ=41.93;MQRankSum=-1.868;QD=9.63;ReadPosRankSum=0.563;SOR=0.827	GT:AD:DP:GQ:PL	0/1:37,21:58:99:587,0,1146
chrIII	290615	.	C	T	650.77	PASS	AC=1;AF=0.500;AN=2;BaseQRankSum=0.552;ClippingRankSum=0.000;DP=51;ExcessHet=3.0103;FS=5.881;MLEAC=1;MLEAF=0.500;MQ=41.36;MQRankSum=1.745;QD=12.76;ReadPosRankSum=0.452;SOR=1.107	GT:AD:DP:GQ:PL	0/1:30,21:51:99:679,0,1179
chrIII	290619	.	C	T	1080.77	PASS	AC=1;AF=0.500;AN=2;BaseQRankSum=1.770;ClippingRankSum=0.000;DP=50;ExcessHet=3.0103;FS=5.783;MLEAC=1;MLEAF=0.500;MQ=41.35;MQRankSum=-1.807;QD=21.62;ReadPosRankSum=0.618;SOR=0.510	GT:AD:DP:GQ:PL	0/1:22,28:50:99:1109,0,839
chrIII	290620	.	C	T	1080.77	PASS	AC=1;AF=0.500;AN=2;BaseQRankSum=1.290;ClippingRankSum=0.000;DP=50;ExcessHet=3.0103;FS=5.783;MLEAC=1;MLEAF=0.500;MQ=41.35;MQRankSum=-1.807;QD=21.62;ReadPosRankSum=0.903;SOR=0.510	GT:AD:DP:GQ:PL	0/1:22,28:50:99:1109,0,839
chrIII	290654	.	C	T	727.77	PASS	AC=1;AF=0.500;AN=2;BaseQRankSum=0.410;ClippingRankSum=0.000;DP=42;ExcessHet=3.0103;FS=0.000;MLEAC=1;MLEAF=0.500;MQ=41.13;MQRankSum=-2.349;QD=17.33;ReadPosRankSum=1.486;SOR=0.787	GT:AD:DP:GQ:PL	0/1:19,23:42:99:756,0,599
chrIII	290781	.	C	T	945.77	PASS	AC=1;AF=0.500;AN=2;BaseQRankSum=0.440;ClippingRankSum=0.000;DP=62;ExcessHet=3.0103;FS=2.136;MLEAC=1;MLEAF=0.500;MQ=42.00;MQRankSum=0.000;QD=15.25;ReadPosRankSum=0.127;SOR=0.868	GT:AD:DP:GQ:PL	0/1:30,32:62:99:974,0,941
chrIII	291344	.	C	T	479.77	PASS	AC=1;AF=0.500;AN=2;BaseQRankSum=0.173;ClippingRankSum=0.000;DP=31;ExcessHet=3.0103;FS=1.573;MLEAC=1;MLEAF=0.500;MQ=42.00;MQRankSum=0.000;QD=15.48;ReadPosRankSum=1.859;SOR=0.376	GT:AD:DP:GQ:PL	0/1:13,18:31:99:508,0,356
chrIII	292545	.	C	T	187.77	PASS	AC=1;AF=0.500;AN=2;BaseQRankSum=0.459;ClippingRankSum=0.000;DP=15;ExcessHet=3.0103;FS=0.000;MLEAC=1;MLEAF=0.500;MQ=40.47;MQRankSum=-2.352;QD=12.52;ReadPosRankSum=-0.471;SOR=0.859	GT:AD:DP:GQ:PL	0/1:7,8:15:99:216,0,186
chrIII	292749	.	C	T	262.77	PASS	AC=1;AF=0.500;AN=2;BaseQRankSum=0.731;ClippingRankSum=0.000;DP=19;ExcessHet=3.0103;FS=0.000;MLEAC=1;MLEAF=0.500;MQ=41.79;MQRankSum=-1.187;QD=14.60;ReadPosRankSum=-1.481;SOR=1.201	GT:AD:DP:GQ:PL	0/1:9,9:18:99:291,0,261
chrIII	296200	.	C	T	193.77	PASS	AC=1;AF=0.500;AN=2;BaseQRankSum=0.719;ClippingRankSum=0.000;DP=27;ExcessHet=3.0103;FS=1.576;MLEAC=1;MLEAF=0.500;MQ=41.86;MQRankSum=0.994;QD=7.18;ReadPosRankSum=0.521;SOR=1.051	GT:AD:DP:GQ:PL	0/1:19,8:27:99:222,0,591
chrIII	296262	.	C	T	342.77	PASS	AC=1;AF=0.500;AN=2;BaseQRankSum=0.189;ClippingRankSum=0.000;DP=30;ExcessHet=3.0103;FS=0.000;MLEAC=1;MLEAF=0.500;MQ=42.00;MQRankSum=0.000;QD=11.43;ReadPosRankSum=-1.119;SOR=0.495	GT:AD:DP:GQ:PL	0/1:16,14:30:99:371,0,414
chrIII	296379	.	C	T	724.77	PASS	AC=1;AF=0.500;AN=2;BaseQRankSum=0.157;ClippingRankSum=0.000;DP=37;ExcessHet=3.0103;FS=0.000;MLEAC=1;MLEAF=0.500;MQ=42.00;MQRankSum=0.000;QD=19.59;ReadPosRankSum=-1.596;SOR=0.631	GT:AD:DP:GQ:PL	0/1:16,21:37:99:753,0,514
chrIII	296687	.	C	T	316.77	PASS	AC=1;AF=0.500;AN=2;BaseQRankSum=0.961;ClippingRankSum=0.000;DP=21;ExcessHet=3.0103;FS=1.740;MLEAC=1;MLEAF=0.500;MQ=42.00;MQRankSum=0.000;QD=15.08;ReadPosRankSum=-0.128;SOR=0.627	GT:AD:DP:GQ:PL	0/1:10,11:21:99:345,0,286
chrIII	296742	.	C	T	698.77	PASS	AC=2;AF=1.00;AN=2;DP=21;ExcessHet=3.0103;FS=0.000;MLEAC=2;MLEAF=1.00;MQ=41.81;QD=33.27;SOR=1.230	GT:AD:DP:GQ:PL	1/1:0,21:21:63:727,63,0
chrIII	296877	.	C	T	165.77	PASS	AC=1;AF=0.500;AN=2;BaseQRankSum=0.076;ClippingRankSum=0.000;DP=11;ExcessHet=3.0103;FS=0.000;MLEAC=1;MLEAF=0.500;MQ=42.00;MQRankSum=0.000;QD=15.07;ReadPosRankSum=1.158;SOR=0.941	GT:AD:DP:GQ:PL	0/1:5,6:11:99:194,0,182
chrIII	297066	.	C	T	567.77	PASS	AC=1;AF=0.500;AN=2;BaseQRankSum=0.600;ClippingRankSum=0.000;DP=34;ExcessHet=3.0103;FS=1.394;MLEAC=1;MLEAF=0.500;MQ=42.00;MQRankSum=0.000;QD=16.70;ReadPosRankSum=-0.465;SOR=1.165	GT:AD:DP:GQ:PL	0/1:16,18:34:99:596,0,480
chrIII	297082	.	C	T	490.77	PASS	AC=1;AF=0.500;AN=2;BaseQRankSum=-0.902;ClippingRankSum=0.000;DP=34;ExcessHet=3.0103;FS=1.394;MLEAC=1;MLEAF=0.500;MQ=42.00;MQRankSum=0.000;QD=14.43;ReadPosRankSum=0.407;SOR=0.374	GT:AD:DP:GQ:PL	0/1:18,16:34:99:519,0,655
chrIII	297155	.	C	T	526.77	PASS	AC=1;AF=0.500;AN=2;BaseQRankSum=-0.030;ClippingRankSum=0.000;DP=38;ExcessHet=3.0103;FS=5.124;MLEAC=1;MLEAF=0.500;MQ=42.00;MQRankSum=0.000;QD=13.86;ReadPosRankSum=0.944;SOR=0.211	GT:AD:DP:GQ:PL	0/1:21,17:38:99:555,0,751
chrIII	297352	.	C	T	855.77	PASS	AC=1;AF=0.500;AN=2;BaseQRankSum=-0.355;ClippingRankSum=0.000;DP=61;ExcessHet=3.0103;FS=0.000;MLEAC=1;MLEAF=0.500;MQ=41.94;MQRankSum=1.426;QD=14.03;ReadPosRankSum=0.712;SOR=0.765	GT:AD:DP:GQ:PL	0/1:31,30:61:99:884,0,956
chrIII	297843	.	C	T	1250.77	PASS	AC=1;AF=0.500;AN=2;BaseQRankSum=0.011;ClippingRankSum=0.000;DP=49;ExcessHet=3.0103;FS=0.000;MLEAC=1;MLEAF=0.500;MQ=41.27;MQRankSum=-1.757;QD=25.53;ReadPosRankSum=1.373;SOR=0.563	GT:AD:DP:GQ:PL	0/1:18,31:49:99:1279,0,1264
chrIII	297845	.	C	T	1250.77	PASS	AC=1;AF=0.500;AN=2;BaseQRankSum=0.443;ClippingRankSum=0.000;DP=49;ExcessHet=3.0103;FS=1.167;MLEAC=1;MLEAF=0.500;MQ=41.27;MQRankSum=-1.680;QD=25.53;ReadPosRankSum=0.742;SOR=0.425	GT:AD:DP:GQ:PL	0/1:17,32:49:99:1279,0,1264
chrIII	297944	.	C	T	563.77	PASS	AC=1;AF=0.500;AN=2;BaseQRankSum=-0.463;ClippingRankSum=0.000;DP=47;ExcessHet=3.0103;FS=1.151;MLEAC=1;MLEAF=0.500;MQ=40.69;MQRankSum=0.318;QD=12.00;ReadPosRankSum=-0.354;SOR=0.934	GT:AD:DP:GQ:PL	0/1:28,19:47:99:592,0,1023
chrIII	298043	.	C	T	620.77	PASS	AC=1;AF=0.500;AN=2;BaseQRankSum=0.207;ClippingRankSum=0.000;DP=52;ExcessHet=3.0103;FS=2.908;MLEAC=1;MLEAF=0.500;MQ=41.56;MQRankSum=-1.788;QD=11.94;ReadPosRankSum=-0.056;SOR=0.321	GT:AD:DP:GQ:PL	0/1:31,21:52:99:649,0,1013
chrIII	298096	.	C	T	1061.77	PASS	AC=1;AF=0.500;AN=2;BaseQRankSum=-0.992;ClippingRankSum=0.000;DP=62;ExcessHet=3.0103;FS=4.921;MLEAC=1;MLEAF=0.500;MQ=41.84;MQRankSum=-0.299;QD=17.13;ReadPosRankSum=-1.231;SOR=0.658	GT:AD:DP:GQ:PL	0/1:29,33:62:99:1090,0,949
chrIII	298147	.	C	T	1101.77	PASS	AC=1;AF=0.500;AN=2;BaseQRankSum=-0.922;ClippingRankSum=0.000;DP=74;ExcessHet=3.0103;FS=0.908;MLEAC=1;MLEAF=0.500;MQ=41.95;MQRankSum=-1.685;QD=15.09;ReadPosRankSum=-1.299;SOR=0.551	GT:AD:DP:GQ:PL	0/1:43,30:73:99:1130,0,1715
chrIII	298148	.	C	T	1101.77	PASS	AC=1;AF=0.500;AN=2;BaseQRankSum=-0.829;ClippingRankSum=0.000;DP=74;ExcessHet=3.0103;FS=0.908;MLEAC=1;MLEAF=0.500;MQ=41.95;MQRankSum=-1.685;QD=15.09;ReadPosRankSum=-1.074;SOR=0.551	GT:AD:DP:GQ:PL	0/1:43,30:73:99:1130,0,1715
chrIII	298478	.	C	T	706.77	PASS	AC=1;AF=0.500;AN=2;BaseQRankSum=-0.068;ClippingRankSum=0.000;DP=40;ExcessHet=3.0103;FS=15.975;MLEAC=1;MLEAF=0.500;MQ=41.38;MQRankSum=-2.731;QD=17.67;ReadPosRankSum=1.446;SOR=1.433	GT:AD:DP:GQ:PL	0/1:21,19:40:99:735,0,1065
chrIII	298486	.	C	T	779.77	PASS	AC=1;AF=0.500;AN=2;BaseQRankSum=0.542;ClippingRankSum=0.000;DP=41;ExcessHet=3.0103;FS=18.990;MLEAC=1;MLEAF=0.500;MQ=41.30;MQRankSum=-3.012;QD=19.02;ReadPosRankSum=0.977;SOR=1.694	GT:AD:DP:GQ:PL	0/1:20,21:41:99:808,0,1056
chrIII	298522	.	C	T	596.77	PASS	AC=1;AF=0.500;AN=2;BaseQRankSum=0.485;ClippingRankSum=0.000;DP=40;ExcessHet=3.0103;FS=12.506;MLEAC=1;MLEAF=0.500;MQ=40.11;MQRankSum=-4.013;QD=14.92;ReadPosRankSum=-0.284;SOR=1.593	GT:AD:DP:GQ:PL	0/1:20,20:40:99:625,0,665
chrIII	298611	.	C	T	308.77	PASS	AC=1;AF=0.500;AN=2;BaseQRankSum=1.937;ClippingRankSum=0.000;DP=33;ExcessHet=3.0103;FS=0.000;MLEAC=1;MLEAF=0.500;MQ=40.54;MQRankSum=-3.580;QD=9.36;ReadPosRankSum=-0.101;SOR=0.616	GT:AD:DP:GQ:PL	0/1:23,10:33:99:337,0,890
chrIII	298795	.	C	T	558.77	PASS	AC=1;AF=0.500;AN=2;BaseQRankSum=-0.318;ClippingRankSum=0.000;DP=47;ExcessHet=3.0103;FS=8.463;MLEAC=1;MLEAF=0.500;MQ=41.57;MQRankSum=-2.487;QD=11.89;ReadPosRankSum=1.116;SOR=1.127	GT:AD:DP:GQ:PL	0/1:28,19:47:99:587,0,930
chrIII	299011	.	C	T	685.77	PASS	AC=1;AF=0.500;AN=2;BaseQRankSum=-1.392;ClippingRankSum=0.000;DP=48;ExcessHet=3.0103;FS=0.000;MLEAC=1;MLEAF=0.500;MQ=41.92;MQRankSum=-1.341;QD=14.29;ReadPosRankSum=-1.019;SOR=0.846	GT:AD:DP:GQ:PL	0/1:23,25:48:99:714,0,711
chrIII	299096	.	C	T	2020.77	PASS	AC=2;AF=1.00;AN=2;DP=63;ExcessHet=3.0103;FS=0.000;MLEAC=2;MLEAF=1.00;MQ=41.69;QD=32.08;SOR=0.724	GT:AD:DP:GQ:PL	1/1:0,63:63:99:2049,189,0
chrIII	299112	.	C	T	868.77	PASS	AC=1;AF=0.500;AN=2;BaseQRankSum=-1.444;ClippingRankSum=0.000;DP=65;ExcessHet=3.0103;FS=0.000;MLEAC=1;MLEAF=0.500;MQ=41.70;MQRankSum=-2.957;QD=13.37;ReadPosRankSum=1.061;SOR=0.651	GT:AD:DP:GQ:PL	0/1:28,37:65:99:897,0,756
chrIII	299189	.	C	T	769.77	PASS	AC=1;AF=0.500;AN=2;BaseQRankSum=1.952;ClippingRankSum=0.000;DP=51;ExcessHet=3.0103;FS=0.000;MLEAC=1;MLEAF=0.500;MQ=41.53;MQRankSum=-2.829;QD=15.09;ReadPosRankSum=0.096;SOR=0.666	GT:AD:DP:GQ:PL	0/1:28,23:51:99:798,0,915
chrIII	299401	.	C	T	659.77	PASS	AC=1;AF=0.500;AN=2;BaseQRankSum=2.025;ClippingRankSum=0.000;DP=51;ExcessHet=3.0103;FS=4.045;MLEAC=1;MLEAF=0.500;MQ=40.80;MQRankSum=0.565;QD=12.94;ReadPosRankSum=0.364;SOR=1.163	GT:AD:DP:GQ:PL	0/1:30,21:51:99:688,0,898
chrIII	299700	.	C	T	1121.77	PASS	AC=1;AF=0.500;AN=2;BaseQRankSum=-1.157;ClippingRankSum=0.000;DP=56;ExcessHet=3.0103;FS=0.000;MLEAC=1;MLEAF=0.500;MQ=41.49;MQRankSum=-1.079;QD=20.03;ReadPosRankSum=0.990;SOR=0.700	GT:AD:DP:GQ:PL	0/1:21,35:56:99:1150,0,681
chrIII	299800	.	C	T	618.77	PASS	AC=1;AF=0.500;AN=2;BaseQRankSum=-0.143;ClippingRankSum=0.000;DP=44;ExcessHet=3.0103;FS=2.635;MLEAC=1;MLEAF=0.500;MQ=41.91;MQRankSum=-1.465;QD=14.06;ReadPosRankSum=1.461;SOR=0.491	GT:AD:DP:GQ:PL	0/1:23,21:44:99:647,0,789
chrIII	300025	.	C	T	705.77	PASS	AC=1;AF=0.500;AN=2;BaseQRankSum=2.177;ClippingRankSum=0.000;DP=42;ExcessHet=3.0103;FS=0.000;MLEAC=1;MLEAF=0.500;MQ=42.00;MQRankSum=0.000;QD=16.80;ReadPosRankSum=0.767;SOR=0.791	GT:AD:DP:GQ:PL	0/1:22,20:42:99:734,0,716
chrIII	300256	.	C	T	786.77	PASS	AC=1;AF=0.500;AN=2;BaseQRankSum=-1.705;ClippingRankSum=0.000;DP=44;ExcessHet=3.0103;FS=0.000;MLEAC=1;MLEAF=0.500;MQ=41.91;MQRankSum=1.753;QD=17.88;ReadPosRankSum=-0.495;SOR=0.846	GT:AD:DP:GQ:PL	0/1:18,26:44:99:815,0,585
chrIII	300613	.	C	T	280.77	PASS	AC=1;AF=0.500;AN=2;BaseQRankSum=0.000;ClippingRankSum=0.000;DP=26;ExcessHet=3.0103;FS=0.000;MLEAC=1;MLEAF=0.500;MQ=41.85;MQRankSum=1.198;QD=10.80;ReadPosRankSum=-0.778;SOR=0.963	GT:AD:DP:GQ:PL	0/1:16,10:26:99:309,0,530
chrIII	300722	.	C	T	893.77	PASS	AC=1;AF=0.500;AN=2;BaseQRankSum=0.074;ClippingRankSum=0.000;DP=50;ExcessHet=3.0103;FS=4.541;MLEAC=1;MLEAF=0.500;MQ=42.00;MQRankSum=0.000;QD=18.24;ReadPosRankSum=-0.653;SOR=1.542	GT:AD:DP:GQ:PL	0/1:19,30:49:99:922,0,522
chrIII	300856	.	C	T	1716.77	PASS	AC=2;AF=1.00;AN=2;DP=45;ExcessHet=3.0103;FS=0.000;MLEAC=2;MLEAF=1.00;MQ=42.00;QD=29.09;SOR=1.414	GT:AD:DP:GQ:PL	1/1:0,45:45:99:1745,135,0
chrIII	300952	.	C	T	725.77	PASS	AC=1;AF=0.500;AN=2;BaseQRankSum=-0.892;ClippingRankSum=0.000;DP=49;ExcessHet=3.0103;FS=2.463;MLEAC=1;MLEAF=0.500;MQ=42.00;MQRankSum=0.000;QD=14.81;ReadPosRankSum=-1.054;SOR=1.139	GT:AD:DP:GQ:PL	0/1:24,25:49:99:754,0,820
chrIII	301123	.	C	T	956.77	PASS	AC=1;AF=0.500;AN=2;BaseQRankSum=0.189;ClippingRankSum=0.000;DP=52;ExcessHet=3.0103;FS=0.000;MLEAC=1;MLEAF=0.500;MQ=42.00;MQRankSum=0.000;QD=18.40;ReadPosRankSum=-0.615;SOR=0.693	GT:AD:DP:GQ:PL	0/1:22,30:52:99:985,0,669
chrIII	301138	.	C	T	1862.77	PASS	AC=2;AF=1.00;AN=2;DP=49;ExcessHet=3.0103;FS=0.000;MLEAC=2;MLEAF=1.00;MQ=42.00;QD=32.93;SOR=1.609	GT:AD:DP:GQ:PL	1/1:0,49:49:99:1891,147,0
chrIII	301222	.	C	T	815.77	PASS	AC=1;AF=0.500;AN=2;BaseQRankSum=0.159;ClippingRankSum=0.000;DP=49;ExcessHet=3.0103;FS=2.463;MLEAC=1;MLEAF=0.500;MQ=42.00;MQRankSum=0.000;QD=16.65;ReadPosRankSum=0.281;SOR=0.386	GT:AD:DP:GQ:PL	0/1:25,24:49:99:844,0,890
chrIII	301252	.	C	T	1109.77	PASS	AC=1;AF=0.500;AN=2;BaseQRankSum=2.159;ClippingRankSum=0.000;DP=62;ExcessHet=3.0103;FS=3.410;MLEAC=1;MLEAF=0.500;MQ=42.00;MQRankSum=0.000;QD=17.90;ReadPosRankSum=1.529;SOR=0.384	GT:AD:DP:GQ:PL	0/1:30,32:62:99:1138,0,981
chrIII	301624	.	C	T	683.77	PASS	AC=1;AF=0.500;AN=2;BaseQRankSum=1.708;ClippingRankSum=0.000;DP=41;ExcessHet=3.0103;FS=0.000;MLEAC=1;MLEAF=0.500;MQ=41.81;MQRankSum=-0.964;QD=16.68;ReadPosRankSum=2.861;SOR=0.756	GT:AD:DP:GQ:PL	0/1:20,21:41:99:712,0,635
chrIII	301667	.	C	T	745.77	PASS	AC=1;AF=0.500;AN=2;BaseQRankSum=-1.200;ClippingRankSum=0.000;DP=39;ExcessHet=3.0103;FS=0.000;MLEAC=1;MLEAF=0.500;MQ=41.80;MQRankSum=-0.549;QD=19.12;ReadPosRankSum=-0.015;SOR=0.730	GT:AD:DP:GQ:PL	0/1:15,24:39:99:774,0,493
chrIII	301856	.	C	T	2086.77	PASS	AC=2;AF=1.00;AN=2;DP=47;ExcessHet=3.0103;FS=0.000;MLEAC=2;MLEAF=1.00;MQ=40.45;QD=30.83;SOR=1.659	GT:AD:DP:GQ:PL	1/1:0,47:47:99:2115,141,0
chrIII	301858	.	C	T	2086.77	PASS	AC=2;AF=1.00;AN=2;DP=47;ExcessHet=3.0103;FS=0.000;MLEAC=2;MLEAF=1.00;MQ=40.45;QD=29.67;SOR=1.659	GT:AD:DP:GQ:PL	1/1:0,47:47:99:2115,141,0
chrIII	301874	.	C	T	764.77	PASS	AC=1;AF=0.500;AN=2;BaseQRankSum=-0.115;ClippingRankSum=0.000;DP=44;ExcessHet=3.0103;FS=0.000;MLEAC=1;MLEAF=0.500;MQ=40.35;MQRankSum=-1.833;QD=17.79;ReadPosRankSum=-0.501;SOR=0.685	GT:AD:DP:GQ:PL	0/1:20,23:43:99:793,0,705
chrIII	301972	.	C	T	550.77	PASS	AC=1;AF=0.500;AN=2;BaseQRankSum=0.326;ClippingRankSum=0.000;DP=32;ExcessHet=3.0103;FS=5.748;MLEAC=1;MLEAF=0.500;MQ=41.88;MQRankSum=-1.485;QD=17.21;ReadPosRankSum=-0.805;SOR=0.150	GT:AD:DP:GQ:PL	0/1:17,15:32:99:579,0,669
chrIII	301973	.	C	T	550.77	PASS	AC=1;AF=0.500;AN=2;BaseQRankSum=0.787;ClippingRankSum=0.000;DP=32;ExcessHet=3.0103;FS=5.748;MLEAC=1;MLEAF=0.500;MQ=41.88;MQRankSum=-1.485;QD=17.21;ReadPosRankSum=-1.906;SOR=0.150	GT:AD:DP:GQ:PL	0/1:17,15:32:99:579,0,669
chrIII	301992	.	C	T	694.77	PASS	AC=1;AF=0.500;AN=2;BaseQRankSum=-1.013;ClippingRankSum=0.000;DP=33;ExcessHet=3.0103;FS=5.961;MLEAC=1;MLEAF=0.500;MQ=40.57;MQRankSum=0.859;QD=22.41;ReadPosRankSum=-0.174;SOR=1.546	GT:AD:DP:GQ:PL	0/1:9,22:31:99:723,0,281
chrIII	302042	.	C	T	629.77	PASS	AC=1;AF=0.500;AN=2;BaseQRankSum=0.738;ClippingRankSum=0.000;DP=37;ExcessHet=3.0103;FS=0.000;MLEAC=1;MLEAF=0.500;MQ=40.73;MQRankSum=-0.958;QD=17.49;ReadPosRankSum=1.045;SOR=0.874	GT:AD:DP:GQ:PL	0/1:17,19:36:99:658,0,558
chrIII	302207	.	C	T	528.77	PASS	AC=1;AF=0.500;AN=2;BaseQRankSum=0.870;ClippingRankSum=0.000;DP=40;ExcessHet=3.0103;FS=0.000;MLEAC=1;MLEAF=0.500;MQ=41.27;MQRankSum=-0.145;QD=13.22;ReadPosRankSum=-1.064;SOR=0.501	GT:AD:DP:GQ:PL	0/1:23,17:40:99:557,0,709
chrIII	302265	.	C	T	571.77	PASS	AC=1;AF=0.500;AN=2;BaseQRankSum=1.742;ClippingRankSum=0.000;DP=40;ExcessHet=3.0103;FS=9.020;MLEAC=1;MLEAF=0.500;MQ=41.64;MQRankSum=0.955;QD=14.29;ReadPosRankSum=0.642;SOR=1.376	GT:AD:DP:GQ:PL	0/1:22,18:40:99:600,0,668
chrIII	302289	.	C	T	800.77	PASS	AC=1;AF=0.500;AN=2;BaseQRankSum=-1.342;ClippingRankSum=0.000;DP=43;ExcessHet=3.0103;FS=1.186;MLEAC=1;MLEAF=0.500;MQ=42.00;MQRankSum=0.000;QD=18.62;ReadPosRankSum=-0.541;SOR=0.922	GT:AD:DP:GQ:PL	0/1:16,27:43:99:829,0,500
chrIII	302384	.	C	T	922.77	PASS	AC=1;AF=0.500;AN=2;BaseQRankSum=1.686;ClippingRankSum=0.000;DP=49;ExcessHet=3.0103;FS=1.131;MLEAC=1;MLEAF=0.500;MQ=42.00;MQRankSum=0.000;QD=18.83;ReadPosRankSum=0.644;SOR=0.435	GT:AD:DP:GQ:PL	0/1:22,27:49:99:951,0,650
chrIII	302423	.	C	T	1079.77	PASS	AC=1;AF=0.500;AN=2;BaseQRankSum=0.127;ClippingRankSum=0.000;DP=56;ExcessHet=3.0103;FS=4.143;MLEAC=1;MLEAF=0.500;MQ=42.00;MQRankSum=0.000;QD=19.28;ReadPosRankSum=-0.008;SOR=0.312	GT:AD:DP:GQ:PL	0/1:23,33:56:99:1108,0,701
chrIII	302486	.	C	T	751.77	PASS	AC=1;AF=0.500;AN=2;BaseQRankSum=-0.703;ClippingRankSum=0.000;DP=41;ExcessHet=3.0103;FS=0.000;MLEAC=1;MLEAF=0.500;MQ=42.00;MQRankSum=0.000;QD=18.34;ReadPosRankSum=0.118;SOR=0.795	GT:AD:DP:GQ:PL	0/1:18,23:41:99:780,0,634
chrIII	302588	.	C	T	2577.77	PASS	AC=2;AF=1.00;AN=2;DP=67;ExcessHet=3.0103;FS=0.000;MLEAC=2;MLEAF=1.00;MQ=41.82;QD=34.04;SOR=1.230	GT:AD:DP:GQ:PL	1/1:0,67:67:99:2606,201,0
chrIII	302620	.	C	T	994.77	PASS	AC=1;AF=0.500;AN=2;BaseQRankSum=0.820;ClippingRankSum=0.000;DP=62;ExcessHet=3.0103;FS=3.378;MLEAC=1;MLEAF=0.500;MQ=41.84;MQRankSum=-0.373;QD=16.04;ReadPosRankSum=0.934;SOR=0.626	GT:AD:DP:GQ:PL	0/1:30,32:62:99:1023,0,919
chrIII	302765	.	C	T	888.77	PASS	AC=1;AF=0.500;AN=2;BaseQRankSum=-0.601;ClippingRankSum=0.000;DP=54;ExcessHet=3.0103;FS=1.054;MLEAC=1;MLEAF=0.500;MQ=41.96;MQRankSum=-1.081;QD=16.46;ReadPosRankSum=0.546;SOR=0.761	GT:AD:DP:GQ:PL	0/1:30,24:54:99:917,0,1143
chrIII	302769	.	C	T	897.77	PASS	AC=1;AF=0.500;AN=2;BaseQRankSum=-1.294;ClippingRankSum=0.000;DP=50;ExcessHet=3.0103;FS=0.000;MLEAC=1;MLEAF=0.500;MQ=41.96;MQRankSum=-1.001;QD=17.96;ReadPosRankSum=0.424;SOR=0.704	GT:AD:DP:GQ:PL	0/1:26,24:50:99:926,0,1052
chrIII	302838	.	C	T	445.77	PASS	AC=1;AF=0.500;AN=2;BaseQRankSum=-0.353;ClippingRankSum=0.000;DP=33;ExcessHet=3.0103;FS=0.000;MLEAC=1;MLEAF=0.500;MQ=41.94;MQRankSum=0.974;QD=13.51;ReadPosRankSum=0.919;SOR=0.859	GT:AD:DP:GQ:PL	0/1:18,15:33:99:474,0,606
chrIII	302855	.	C	T	435.77	PASS	AC=1;AF=0.500;AN=2;BaseQRankSum=-0.022;ClippingRankSum=0.000;DP=30;ExcessHet=3.0103;FS=10.656;MLEAC=1;MLEAF=0.500;MQ=42.00;MQRankSum=0.000;QD=14.53;ReadPosRankSum=1.481;SOR=3.037	GT:AD:DP:GQ:PL	0/1:16,14:30:99:464,0,544
chrIII	302963	.	C	T	771.77	PASS	AC=1;AF=0.500;AN=2;BaseQRankSum=2.388;ClippingRankSum=0.000;DP=45;ExcessHet=3.0103;FS=0.000;MLEAC=1;MLEAF=0.500;MQ=41.96;MQRankSum=-1.001;QD=17.54;ReadPosRankSum=0.293;SOR=0.582	GT:AD:DP:GQ:PL	0/1:23,21:44:99:800,0,1503
chrIII	302965	.	C	T	771.77	PASS	AC=1;AF=0.500;AN=2;BaseQRankSum=2.311;ClippingRankSum=0.000;DP=43;ExcessHet=3.0103;FS=0.000;MLEAC=1;MLEAF=0.500;MQ=41.95;MQRankSum=-1.001;QD=18.38;ReadPosRankSum=0.519;SOR=0.791	GT:AD:DP:GQ:PL	0/1:22,20:42:99:800,0,1503
chrIII	303509	.	C	T	864.77	PASS	AC=1;AF=0.500;AN=2;BaseQRankSum=1.336;ClippingRankSum=0.000;DP=53;ExcessHet=3.0103;FS=0.000;MLEAC=1;MLEAF=0.500;MQ=40.11;MQRankSum=1.225;QD=16.63;ReadPosRankSum=0.865;SOR=0.852	GT:AD:DP:GQ:PL	0/1:26,26:52:99:893,0,803
chrIII	303587	.	C	T	668.77	PASS	AC=1;AF=0.500;AN=2;BaseQRankSum=0.234;ClippingRankSum=0.000;DP=43;ExcessHet=3.0103;FS=2.649;MLEAC=1;MLEAF=0.500;MQ=41.34;MQRankSum=-1.432;QD=15.55;ReadPosRankSum=0.292;SOR=1.230	GT:AD:DP:GQ:PL	0/1:22,21:43:99:697,0,727
chrIII	303628	.	C	T	1660.77	PASS	AC=2;AF=1.00;AN=2;DP=40;ExcessHet=3.0103;FS=0.000;MLEAC=2;MLEAF=1.00;MQ=41.19;QD=32.42;SOR=1.923	GT:AD:DP:GQ:PL	1/1:0,39:39:99:1689,120,0
chrIII	303630	.	C	T	840.77	PASS	AC=1;AF=0.500;AN=2;BaseQRankSum=1.109;ClippingRankSum=0.000;DP=41;ExcessHet=3.0103;FS=1.382;MLEAC=1;MLEAF=0.500;MQ=41.21;MQRankSum=0.557;QD=21.02;ReadPosRankSum=-0.152;SOR=1.044	GT:AD:DP:GQ:PL	0/1:16,24:40:99:869,0,489
chrIII	303685	.	C	T	718.77	PASS	AC=1;AF=0.500;AN=2;BaseQRankSum=0.787;ClippingRankSum=0.000;DP=54;ExcessHet=3.0103;FS=1.111;MLEAC=1;MLEAF=0.500;MQ=41.93;MQRankSum=1.176;QD=14.09;ReadPosRankSum=1.359;SOR=0.520	GT:AD:DP:GQ:PL	0/1:31,20:51:99:747,0,1213
chrIII	303688	.	C	T	717.77	PASS	AC=1;AF=0.500;AN=2;BaseQRankSum=-0.010;ClippingRankSum=0.000;DP=50;ExcessHet=3.0103;FS=0.000;MLEAC=1;MLEAF=0.500;MQ=41.92;MQRankSum=1.217;QD=14.65;ReadPosRankSum=1.526;SOR=0.606	GT:AD:DP:GQ:PL	0/1:29,20:49:99:746,0,1213
chrIII	308285	.	C	T	547.77	PASS	AC=2;AF=1.00;AN=2;DP=14;ExcessHet=3.0103;FS=0.000;MLEAC=2;MLEAF=1.00;MQ=40.50;QD=37.76;SOR=1.329	GT:AD:DP:GQ:PL	1/1:0,14:14:42:576,42,0
chrIII	308466	.	C	T	866.77	PASS	AC=2;AF=1.00;AN=2;DP=27;ExcessHet=3.0103;FS=0.000;MLEAC=2;MLEAF=1.00;MQ=42.00;QD=33.34;SOR=1.022	GT:AD:DP:GQ:PL	1/1:0,26:26:78:895,78,0
chrIII	308603	.	C	T	490.77	PASS	AC=2;AF=1.00;AN=2;DP=13;ExcessHet=3.0103;FS=0.000;MLEAC=2;MLEAF=1.00;MQ=41.24;QD=27.64;SOR=1.022	GT:AD:DP:GQ:PL	1/1:0,12:12:36:519,36,0
chrIII	308606	.	C	T	466.77	PASS	AC=2;AF=1.00;AN=2;DP=12;ExcessHet=3.0103;FS=0.000;MLEAC=2;MLEAF=1.00;MQ=41.34;QD=29.43;SOR=1.270	GT:AD:DP:GQ:PL	1/1:0,11:11:33:495,33,0
chrIII	308632	.	C	T	403.77	PASS	AC=2;AF=1.00;AN=2;DP=11;ExcessHet=3.0103;FS=0.000;MLEAC=2;MLEAF=1.00;MQ=41.46;QD=30.09;SOR=3.258	GT:AD:DP:GQ:PL	1/1:0,10:10:30:432,30,0
chrIII	308896	.	C	T	519.77	PASS	AC=2;AF=1.00;AN=2;DP=15;ExcessHet=3.0103;FS=0.000;MLEAC=2;MLEAF=1.00;MQ=42.00;QD=34.65;SOR=0.818	GT:AD:DP:GQ:PL	1/1:0,15:15:45:548,45,0
chrIII	309814	.	C	T	524.77	PASS	AC=2;AF=1.00;AN=2;DP=13;ExcessHet=3.0103;FS=0.000;MLEAC=2;MLEAF=1.00;MQ=42.00;QD=31.26;SOR=0.836	GT:AD:DP:GQ:PL	1/1:0,13:13:39:553,39,0
chrIII	309958	.	C	T	706.77	PASS	AC=2;AF=1.00;AN=2;DP=19;ExcessHet=3.0103;FS=0.000;MLEAC=2;MLEAF=1.00;MQ=41.01;QD=29.00;SOR=1.292	GT:AD:DP:GQ:PL	1/1:0,19:19:57:735,57,0
chrIII	310496	.	C	T	632.77	PASS	AC=2;AF=1.00;AN=2;DP=18;ExcessHet=3.0103;FS=0.000;MLEAC=2;MLEAF=1.00;MQ=41.21;QD=26.28;SOR=1.179	GT:AD:DP:GQ:PL	1/1:0,18:18:54:661,54,0
chrIII	310618	.	C	T	930.77	PASS	AC=2;AF=1.00;AN=2;DP=25;ExcessHet=3.0103;FS=0.000;MLEAC=2;MLEAF=1.00;MQ=42.00;QD=30.19;SOR=1.893	GT:AD:DP:GQ:PL	1/1:0,25:25:75:959,75,0
chrIII	310706	.	C	T	802.77	PASS	AC=2;AF=1.00;AN=2;DP=20;ExcessHet=3.0103;FS=0.000;MLEAC=2;MLEAF=1.00;MQ=42.00;QD=29.45;SOR=0.892	GT:AD:DP:GQ:PL	1/1:0,20:20:60:831,60,0
chrIII	311151	.	C	T	268.80	PASS	AC=2;AF=1.00;AN=2;DP=7;ExcessHet=3.0103;FS=0.000;MLEAC=2;MLEAF=1.00;MQ=42.00;QD=34.04;SOR=4.174	GT:AD:DP:GQ:PL	1/1:0,7:7:21:297,21,0
chrIII	311206	.	C	T	177.81	PASS	AC=2;AF=1.00;AN=2;DP=7;ExcessHet=3.0103;FS=0.000;MLEAC=2;MLEAF=1.00;MQ=42.00;QD=25.40;SOR=2.584	GT:AD:DP:GQ:PL	1/1:0,7:7:20:206,20,0
chrIII	311566	.	C	T	1012.77	PASS	AC=2;AF=1.00;AN=2;DP=29;ExcessHet=3.0103;FS=0.000;MLEAC=2;MLEAF=1.00;MQ=42.00;QD=34.92;SOR=1.071	GT:AD:DP:GQ:PL	1/1:0,29:29:87:1041,87,0
chrIII	311664	.	C	T	478.77	PASS	AC=2;AF=1.00;AN=2;DP=12;ExcessHet=3.0103;FS=0.000;MLEAC=2;MLEAF=1.00;MQ=42.00;QD=29.82;SOR=1.445	GT:AD:DP:GQ:PL	1/1:0,12:12:36:507,36,0
chrIII	311901	.	C	T	899.77	PASS	AC=2;AF=1.00;AN=2;DP=24;ExcessHet=3.0103;FS=0.000;MLEAC=2;MLEAF=1.00;MQ=41.92;QD=33.74;SOR=1.519	GT:AD:DP:GQ:PL	1/1:0,24:24:72:928,72,0
chrIII	311946	.	C	T	1137.77	PASS	AC=2;AF=1.00;AN=2;DP=30;ExcessHet=3.0103;FS=0.000;MLEAC=2;MLEAF=1.00;MQ=41.74;QD=33.93;SOR=1.329	GT:AD:DP:GQ:PL	1/1:0,30:30:90:1166,90,0
chrIII	311989	.	C	T	1268.77	PASS	AC=2;AF=1.00;AN=2;DP=32;ExcessHet=3.0103;FS=0.000;MLEAC=2;MLEAF=1.00;MQ=41.63;QD=33.49;SOR=0.693	GT:AD:DP:GQ:PL	1/1:0,32:32:96:1297,96,0
chrIII	312048	.	C	T	982.77	PASS	AC=2;AF=1.00;AN=2;DP=28;ExcessHet=3.0103;FS=0.000;MLEAC=2;MLEAF=1.00;MQ=41.30;QD=33.07;SOR=1.382	GT:AD:DP:GQ:PL	1/1:0,28:28:84:1011,84,0
chrIII	312189	.	C	T	1000.77	PASS	AC=2;AF=1.00;AN=2;DP=23;ExcessHet=3.0103;FS=0.000;MLEAC=2;MLEAF=1.00;MQ=40.05;QD=30.97;SOR=1.179	GT:AD:DP:GQ:PL	1/1:0,23:23:69:1029,69,0
chrIII	312536	.	C	T	298.78	PASS	AC=2;AF=1.00;AN=2;DP=9;ExcessHet=3.0103;FS=0.000;MLEAC=2;MLEAF=1.00;MQ=40.33;QD=33.20;SOR=0.892	GT:AD:DP:GQ:PL	1/1:0,9:9:27:327,27,0
chrIII	312570	.	C	T	279.77	PASS	AC=2;AF=1.00;AN=2;DP=10;ExcessHet=3.0103;FS=0.000;MLEAC=2;MLEAF=1.00;MQ=40.50;QD=27.98;SOR=0.693	GT:AD:DP:GQ:PL	1/1:0,10:10:30:308,30,0
chrIII	312840	.	C	T	513.77	PASS	AC=2;AF=1.00;AN=2;DP=16;ExcessHet=3.0103;FS=0.000;MLEAC=2;MLEAF=1.00;MQ=41.07;QD=32.11;SOR=2.049	GT:AD:DP:GQ:PL	1/1:0,16:16:48:542,48,0
chrIII	313247	.	C	T	727.77	PASS	AC=2;AF=1.00;AN=2;DP=19;ExcessHet=3.0103;FS=0.000;MLEAC=2;MLEAF=1.00;MQ=40.62;QD=29.43;SOR=0.793	GT:AD:DP:GQ:PL	1/1:0,19:19:57:756,57,0
chrIII	313324	.	C	T	768.77	PASS	AC=2;AF=1.00;AN=2;DP=21;ExcessHet=3.0103;FS=0.000;MLEAC=2;MLEAF=1.00;MQ=40.05;QD=29.65;SOR=1.230	GT:AD:DP:GQ:PL	1/1:0,21:21:63:797,63,0
chrIII	313518	.	C	T	277.78	PASS	AC=2;AF=1.00;AN=2;DP=8;ExcessHet=3.0103;FS=0.000;MLEAC=2;MLEAF=1.00;MQ=42.00;QD=34.72;SOR=0.693	GT:AD:DP:GQ:PL	1/1:0,8:8:24:306,24,0
chrIII	313576	.	C	T	685.77	PASS	AC=2;AF=1.00;AN=2;DP=19;ExcessHet=3.0103;FS=0.000;MLEAC=2;MLEAF=1.00;MQ=41.90;QD=35.03;SOR=0.693	GT:AD:DP:GQ:PL	1/1:0,18:18:54:714,54,0
chrIII	313669	.	C	T	826.77	PASS	AC=2;AF=1.00;AN=2;DP=20;ExcessHet=3.0103;FS=0.000;MLEAC=2;MLEAF=1.00;MQ=40.36;QD=25.82;SOR=1.609	GT:AD:DP:GQ:PL	1/1:0,19:19:57:855,57,0
chrIII	313671	.	C	T	826.77	PASS	AC=2;AF=1.00;AN=2;DP=20;ExcessHet=3.0103;FS=0.000;MLEAC=2;MLEAF=1.00;MQ=40.36;QD=32.17;SOR=1.609	GT:AD:DP:GQ:PL	1/1:0,19:19:57:855,57,0
chrIII	313943	.	C	T	872.77	PASS	AC=2;AF=1.00;AN=2;DP=24;ExcessHet=3.0103;FS=0.000;MLEAC=2;MLEAF=1.00;MQ=42.00;QD=32.77;SOR=0.859	GT:AD:DP:GQ:PL	1/1:0,24:24:72:901,72,0
chrIII	314019	.	C	T	865.77	PASS	AC=2;AF=1.00;AN=2;DP=23;ExcessHet=3.0103;FS=0.000;MLEAC=2;MLEAF=1.00;MQ=41.38;QD=30.77;SOR=2.030	GT:AD:DP:GQ:PL	1/1:0,23:23:69:894,69,0
chrIII	314175	.	C	T	919.77	PASS	AC=2;AF=1.00;AN=2;DP=25;ExcessHet=3.0103;FS=0.000;MLEAC=2;MLEAF=1.00;MQ=41.43;QD=28.07;SOR=0.770	GT:AD:DP:GQ:PL	1/1:0,25:25:75:948,75,0
chrIII	314853	.	C	T	103.28	PASS	AC=2;AF=1.00;AN=2;DP=3;ExcessHet=3.0103;FS=0.000;MLEAC=2;MLEAF=1.00;MQ=42.00;QD=34.43;SOR=2.833	GT:AD:DP:GQ:PL	1/1:0,3:3:9:131,9,0
chrIV	18939	.	G	A	503.77	PASS	AC=1;AF=0.500;AN=2;BaseQRankSum=2.325;ClippingRankSum=0.000;DP=30;ExcessHet=3.0103;FS=0.000;MLEAC=1;MLEAF=0.500;MQ=42.00;MQRankSum=0.000;QD=16.79;ReadPosRankSum=-0.242;SOR=0.665	GT:AD:DP:GQ:PL	0/1:13,17:30:99:532,0,267
chrIV	19078	.	G	A	424.77	PASS	AC=1;AF=0.500;AN=2;BaseQRankSum=0.454;ClippingRankSum=0.000;DP=24;ExcessHet=3.0103;FS=4.117;MLEAC=1;MLEAF=0.500;MQ=42.36;MQRankSum=0.930;QD=17.70;ReadPosRankSum=0.873;SOR=0.169	GT:AD:DP:GQ:PL	0/1:10,14:24:99:453,0,290
chrIV	21307	.	G	A	818.77	PASS	AC=1;AF=0.500;AN=2;BaseQRankSum=0.341;ClippingRankSum=0.000;DP=45;ExcessHet=3.0103;FS=0.000;MLEAC=1;MLEAF=0.500;MQ=41.87;MQRankSum=-1.158;QD=18.61;ReadPosRankSum=-0.065;SOR=0.830	GT:AD:DP:GQ:PL	0/1:18,26:44:99:847,0,509
chrIV	21502	.	G	A	1015.77	PASS	AC=1;AF=0.500;AN=2;BaseQRankSum=-1.120;ClippingRankSum=0.000;DP=45;ExcessHet=3.0103;FS=0.000;MLEAC=1;MLEAF=0.500;MQ=42.00;MQRankSum=0.000;QD=22.57;ReadPosRankSum=-1.061;SOR=0.701	GT:AD:DP:GQ:PL	0/1:17,28:45:99:1044,0,616
chrIV	23941	.	G	A	786.77	PASS	AC=1;AF=0.500;AN=2;BaseQRankSum=-1.066;ClippingRankSum=0.000;DP=54;ExcessHet=3.0103;FS=0.000;MLEAC=1;MLEAF=0.500;MQ=42.00;MQRankSum=0.000;QD=14.84;ReadPosRankSum=-1.809;SOR=0.704	GT:AD:DP:GQ:PL	0/1:29,24:53:99:815,0,1066
chrIV	24501	.	G	A	842.77	PASS	AC=1;AF=0.500;AN=2;BaseQRankSum=1.370;ClippingRankSum=0.000;DP=54;ExcessHet=3.0103;FS=2.323;MLEAC=1;MLEAF=0.500;MQ=41.73;MQRankSum=1.057;QD=15.90;ReadPosRankSum=-0.395;SOR=1.101	GT:AD:DP:GQ:PL	0/1:26,27:53:99:871,0,765
chrIV	25169	.	G	A	619.77	PASS	AC=1;AF=0.500;AN=2;BaseQRankSum=1.565;ClippingRankSum=0.000;DP=44;ExcessHet=3.0103;FS=11.823;MLEAC=1;MLEAF=0.500;MQ=42.00;MQRankSum=0.000;QD=14.09;ReadPosRankSum=0.379;SOR=0.670	GT:AD:DP:GQ:PL	0/1:25,19:44:99:648,0,897
chrIV	26947	.	G	A	520.77	PASS	AC=1;AF=0.500;AN=2;BaseQRankSum=-1.557;ClippingRankSum=0.000;DP=35;ExcessHet=3.0103;FS=1.309;MLEAC=1;MLEAF=0.500;MQ=42.00;MQRankSum=0.000;QD=14.88;ReadPosRankSum=0.368;SOR=0.446	GT:AD:DP:GQ:PL	0/1:19,16:35:99:549,0,705
chrIV	28948	.	G	A	1046.77	PASS	AC=1;AF=0.500;AN=2;BaseQRankSum=2.294;ClippingRankSum=0.000;DP=58;ExcessHet=3.0103;FS=0.000;MLEAC=1;MLEAF=0.500;MQ=42.00;MQRankSum=0.000;QD=18.05;ReadPosRankSum=0.627;SOR=0.779	GT:AD:DP:GQ:PL	0/1:27,31:58:99:1075,0,773
chrIV	29295	.	G	A	1062.77	PASS	AC=1;AF=0.500;AN=2;BaseQRankSum=1.528;ClippingRankSum=0.000;DP=55;ExcessHet=3.0103;FS=1.026;MLEAC=1;MLEAF=0.500;MQ=42.00;MQRankSum=0.000;QD=19.32;ReadPosRankSum=0.127;SOR=0.778	GT:AD:DP:GQ:PL	0/1:27,28:55:99:1091,0,1974
chrIV	29301	.	G	A	1098.77	PASS	AC=1;AF=0.500;AN=2;BaseQRankSum=1.913;ClippingRankSum=0.000;DP=54;ExcessHet=3.0103;FS=1.010;MLEAC=1;MLEAF=0.500;MQ=42.00;MQRankSum=0.000;QD=20.35;ReadPosRankSum=-0.772;SOR=0.560	GT:AD:DP:GQ:PL	0/1:26,28:54:99:1127,0,1935
chrIV	73450	.	C	T	854.77	PASS	AC=1;AF=0.500;AN=2;BaseQRankSum=-0.711;ClippingRankSum=0.000;DP=59;ExcessHet=3.0103;FS=2.188;MLEAC=1;MLEAF=0.500;MQ=42.00;MQRankSum=0.000;QD=14.49;ReadPosRankSum=0.785;SOR=0.954	GT:AD:DP:GQ:PL	0/1:31,28:59:99:883,0,966
chrIV	75299	.	G	A	950.77	PASS	AC=1;AF=0.500;AN=2;BaseQRankSum=0.608;ClippingRankSum=0.000;DP=54;ExcessHet=3.0103;FS=2.305;MLEAC=1;MLEAF=0.500;MQ=41.93;MQRankSum=-1.272;QD=17.94;ReadPosRankSum=0.844;SOR=1.044	GT:AD:DP:GQ:PL	0/1:24,29:53:99:979,0,765
chrIV	89986	.	G	A	672.77	PASS	AC=1;AF=0.500;AN=2;BaseQRankSum=0.203;ClippingRankSum=0.000;DP=50;ExcessHet=3.0103;FS=2.495;MLEAC=1;MLEAF=0.500;MQ=42.00;MQRankSum=0.000;QD=13.46;ReadPosRankSum=0.999;SOR=0.561	GT:AD:DP:GQ:PL	0/1:31,19:50:99:701,0,2189
chrIV	89996	.	G	A	630.77	PASS	AC=1;AF=0.500;AN=2;BaseQRankSum=2.021;ClippingRankSum=0.000;DP=50;ExcessHet=3.0103;FS=2.482;MLEAC=1;MLEAF=0.500;MQ=42.00;MQRankSum=0.000;QD=12.62;ReadPosRankSum=1.793;SOR=0.399	GT:AD:DP:GQ:PL	0/1:32,18:50:99:659,0,2231
chrIV	124862	.	C	T	838.77	PASS	AC=1;AF=0.500;AN=2;BaseQRankSum=0.071;ClippingRankSum=0.000;DP=55;ExcessHet=3.0103;FS=2.347;MLEAC=1;MLEAF=0.500;MQ=41.96;MQRankSum=1.037;QD=15.53;ReadPosRankSum=1.135;SOR=1.204	GT:AD:DP:GQ:PL	0/1:27,27:54:99:867,0,850
chrIV	131051	.	C	T	905.77	PASS	AC=1;AF=0.500;AN=2;BaseQRankSum=0.624;ClippingRankSum=0.000;DP=60;ExcessHet=3.0103;FS=11.318;MLEAC=1;MLEAF=0.500;MQ=41.93;MQRankSum=-1.501;QD=15.10;ReadPosRankSum=1.142;SOR=1.531	GT:AD:DP:GQ:PL	0/1:32,28:60:99:934,0,1077
chrIV	132585	.	C	T	893.77	PASS	AC=1;AF=0.500;AN=2;BaseQRankSum=0.821;ClippingRankSum=0.000;DP=54;ExcessHet=3.0103;FS=7.683;MLEAC=1;MLEAF=0.500;MQ=41.96;MQRankSum=0.000;QD=16.86;ReadPosRankSum=1.183;SOR=0.721	GT:AD:DP:GQ:PL	0/1:25,28:53:99:922,0,758
chrIV	141469	.	C	T	1152.77	PASS	AC=1;AF=0.500;AN=2;BaseQRankSum=2.232;ClippingRankSum=0.000;DP=48;ExcessHet=3.0103;FS=1.245;MLEAC=1;MLEAF=0.500;MQ=41.92;MQRankSum=-0.946;QD=24.53;ReadPosRankSum=-0.223;SOR=1.119	GT:AD:DP:GQ:PL	0/1:15,32:47:99:1181,0,398
chrIV	176720	.	G	A	973.77	PASS	AC=1;AF=0.500;AN=2;BaseQRankSum=0.841;ClippingRankSum=0.000;DP=50;ExcessHet=3.0103;FS=1.149;MLEAC=1;MLEAF=0.500;MQ=41.96;MQRankSum=-0.846;QD=19.48;ReadPosRankSum=-1.173;SOR=0.446	GT:AD:DP:GQ:PL	0/1:22,28:50:99:1002,0,700
chrIV	213212	.	G	A	984.77	PASS	AC=1;AF=0.500;AN=2;BaseQRankSum=-1.005;ClippingRankSum=0.000;DP=70;ExcessHet=3.0103;FS=10.324;MLEAC=1;MLEAF=0.500;MQ=42.00;MQRankSum=0.000;QD=14.07;ReadPosRankSum=0.429;SOR=0.177	GT:AD:DP:GQ:PL	0/1:34,36:70:99:1013,0,1024
chrIV	266591	.	G	A	724.77	PASS	AC=1;AF=0.500;AN=2;BaseQRankSum=-0.323;ClippingRankSum=0.000;DP=47;ExcessHet=3.0103;FS=2.581;MLEAC=1;MLEAF=0.500;MQ=41.96;MQRankSum=0.000;QD=15.76;ReadPosRankSum=1.387;SOR=0.382	GT:AD:DP:GQ:PL	0/1:22,24:46:99:753,0,710
chrIV	362344	.	C	T	188.77	PASS	AC=1;AF=0.500;AN=2;BaseQRankSum=-0.160;ClippingRankSum=0.000;DP=11;ExcessHet=3.0103;FS=2.632;MLEAC=1;MLEAF=0.500;MQ=42.00;MQRankSum=0.000;QD=17.16;ReadPosRankSum=-1.248;SOR=0.595	GT:AD:DP:GQ:PL	0/1:4,7:11:99:217,0,108
chrIV	389458	.	G	A	1048.77	PASS	AC=1;AF=0.500;AN=2;BaseQRankSum=-0.242;ClippingRankSum=0.000;DP=60;ExcessHet=3.0103;FS=0.000;MLEAC=1;MLEAF=0.500;MQ=42.00;MQRankSum=0.000;QD=17.48;ReadPosRankSum=-0.268;SOR=0.641	GT:AD:DP:GQ:PL	0/1:26,34:60:99:1077,0,797
chrIV	600885	.	C	T	870.77	PASS	AC=1;AF=0.500;AN=2;BaseQRankSum=-0.868;ClippingRankSum=0.000;DP=53;ExcessHet=3.0103;FS=0.000;MLEAC=1;MLEAF=0.500;MQ=41.79;MQRankSum=-0.386;QD=16.75;ReadPosRankSum=0.156;SOR=0.631	GT:AD:DP:GQ:PL	0/1:24,28:52:99:899,0,801
chrIV	703080	.	C	T	511.77	PASS	AC=1;AF=0.500;AN=2;BaseQRankSum=1.296;ClippingRankSum=0.000;DP=29;ExcessHet=3.0103;FS=0.000;MLEAC=1;MLEAF=0.500;MQ=41.87;MQRankSum=-1.342;QD=17.65;ReadPosRankSum=0.501;SOR=0.527	GT:AD:DP:GQ:PL	0/1:14,15:29:99:540,0,490
chrIV	703376	.	C	T	721.77	PASS	AC=1;AF=0.500;AN=2;BaseQRankSum=2.101;ClippingRankSum=0.000;DP=47;ExcessHet=3.0103;FS=0.000;MLEAC=1;MLEAF=0.500;MQ=41.39;MQRankSum=-1.529;QD=15.69;ReadPosRankSum=1.640;SOR=0.631	GT:AD:DP:GQ:PL	0/1:25,21:46:99:750,0,877
chrIV	894466	.	C	T	734.77	PASS	AC=1;AF=0.500;AN=2;BaseQRankSum=1.156;ClippingRankSum=0.000;DP=44;ExcessHet=3.0103;FS=0.000;MLEAC=1;MLEAF=0.500;MQ=42.00;MQRankSum=0.000;QD=17.09;ReadPosRankSum=1.032;SOR=0.593	GT:AD:DP:GQ:PL	0/1:21,22:43:99:763,0,659
chrIV	973393	.	G	A	853.77	PASS	AC=1;AF=0.500;AN=2;BaseQRankSum=-0.380;ClippingRankSum=0.000;DP=64;ExcessHet=3.0103;FS=2.133;MLEAC=1;MLEAF=0.500;MQ=41.49;MQRankSum=1.543;QD=13.55;ReadPosRankSum=0.185;SOR=1.013	GT:AD:DP:GQ:PL	0/1:36,27:63:99:882,0,1248
chrIV	1015761	.	G	A	320.77	PASS	AC=1;AF=0.500;AN=2;BaseQRankSum=1.497;ClippingRankSum=0.000;DP=28;ExcessHet=3.0103;FS=0.000;MLEAC=1;MLEAF=0.500;MQ=42.00;MQRankSum=0.000;QD=11.88;ReadPosRankSum=1.207;SOR=0.951	GT:AD:DP:GQ:PL	0/1:17,10:27:99:349,0,544
chrIV	1017247	.	C	T	204.77	PASS	AC=1;AF=0.500;AN=2;BaseQRankSum=-0.403;ClippingRankSum=0.000;DP=38;ExcessHet=3.0103;FS=8.287;MLEAC=1;MLEAF=0.500;MQ=41.90;MQRankSum=-2.529;QD=5.39;ReadPosRankSum=-0.596;SOR=2.078	GT:AD:DP:GQ:PL	0/1:29,9:38:99:233,0,994
chrIV	1039884	.	G	A	1142.77	PASS	AC=1;AF=0.500;AN=2;BaseQRankSum=0.864;ClippingRankSum=0.000;DP=53;ExcessHet=3.0103;FS=1.124;MLEAC=1;MLEAF=0.500;MQ=42.00;MQRankSum=0.000;QD=21.56;ReadPosRankSum=0.239;SOR=0.479	GT:AD:DP:GQ:PL	0/1:18,35:53:99:1171,0,516
chrIV	1092197	.	C	T	722.77	PASS	AC=1;AF=0.500;AN=2;BaseQRankSum=-0.267;ClippingRankSum=0.000;DP=42;ExcessHet=3.0103;FS=0.000;MLEAC=1;MLEAF=0.500;MQ=41.91;MQRankSum=-1.146;QD=17.21;ReadPosRankSum=-1.380;SOR=0.602	GT:AD:DP:GQ:PL	0/1:17,25:42:99:751,0,490
chrIV	1095388	.	G	A	462.77	PASS	AC=1;AF=0.500;AN=2;BaseQRankSum=0.248;ClippingRankSum=0.000;DP=52;ExcessHet=3.0103;FS=6.239;MLEAC=1;MLEAF=0.500;MQ=41.85;MQRankSum=-1.351;QD=9.26;ReadPosRankSum=-1.293;SOR=1.646	GT:AD:DP:GQ:PL	0/1:33,17:50:99:491,0,1105
chrIV	1141573	.	G	A	630.77	PASS	AC=1;AF=0.500;AN=2;BaseQRankSum=2.683;ClippingRankSum=0.000;DP=50;ExcessHet=3.0103;FS=0.000;MLEAC=1;MLEAF=0.500;MQ=41.13;MQRankSum=-2.053;QD=12.62;ReadPosRankSum=0.721;SOR=0.549	GT:AD:DP:GQ:PL	0/1:29,21:50:99:659,0,819
chrIV	1189118	.	C	T	542.77	PASS	AC=1;AF=0.500;AN=2;BaseQRankSum=-0.842;ClippingRankSum=0.000;DP=51;ExcessHet=3.0103;FS=7.698;MLEAC=1;MLEAF=0.500;MQ=41.14;MQRankSum=-0.294;QD=10.86;ReadPosRankSum=0.414;SOR=2.055	GT:AD:DP:GQ:PL	0/1:31,19:50:99:571,0,1054
chrIV	1288389	.	G	A	665.77	PASS	AC=1;AF=0.500;AN=2;BaseQRankSum=-1.865;ClippingRankSum=0.000;DP=38;ExcessHet=3.0103;FS=0.000;MLEAC=1;MLEAF=0.500;MQ=42.00;MQRankSum=0.000;QD=17.52;ReadPosRankSum=0.000;SOR=0.754	GT:AD:DP:GQ:PL	0/1:14,24:38:99:694,0,450
chrIV	1292647	.	C	T	1031.77	PASS	AC=1;AF=0.500;AN=2;BaseQRankSum=-1.424;ClippingRankSum=0.000;DP=58;ExcessHet=3.0103;FS=1.033;MLEAC=1;MLEAF=0.500;MQ=42.00;MQRankSum=0.000;QD=17.79;ReadPosRankSum=-0.109;SOR=0.927	GT:AD:DP:GQ:PL	0/1:27,31:58:99:1060,0,963
chrIV	1402857	.	C	T	668.77	PASS	AC=1;AF=0.500;AN=2;BaseQRankSum=-0.547;ClippingRankSum=0.000;DP=35;ExcessHet=3.0103;FS=2.917;MLEAC=1;MLEAF=0.500;MQ=41.18;MQRankSum=-1.130;QD=19.11;ReadPosRankSum=0.017;SOR=1.230	GT:AD:DP:GQ:PL	0/1:14,21:35:99:697,0,451
chrIV	1419575	.	G	A	884.77	PASS	AC=1;AF=0.500;AN=2;BaseQRankSum=-2.099;ClippingRankSum=0.000;DP=51;ExcessHet=3.0103;FS=0.000;MLEAC=1;MLEAF=0.500;MQ=41.92;MQRankSum=-1.119;QD=17.35;ReadPosRankSum=-0.253;SOR=0.579	GT:AD:DP:GQ:PL	0/1:20,31:51:99:913,0,633
chrIV	1508263	.	C	T	584.77	PASS	AC=1;AF=0.500;AN=2;BaseQRankSum=0.350;ClippingRankSum=0.000;DP=41;ExcessHet=3.0103;FS=4.561;MLEAC=1;MLEAF=0.500;MQ=42.00;MQRankSum=0.000;QD=14.26;ReadPosRankSum=-0.373;SOR=1.053	GT:AD:DP:GQ:PL	0/1:23,18:41:99:613,0,821
chrIV	1509714	.	C	T	956.77	PASS	AC=1;AF=0.500;AN=2;BaseQRankSum=1.739;ClippingRankSum=0.000;DP=58;ExcessHet=3.0103;FS=0.000;MLEAC=1;MLEAF=0.500;MQ=41.72;MQRankSum=-1.307;QD=16.50;ReadPosRankSum=-0.480;SOR=0.763	GT:AD:DP:GQ:PL	0/1:27,31:58:99:985,0,750
chrIV	1510926	.	C	T	787.77	PASS	AC=1;AF=0.500;AN=2;BaseQRankSum=-0.281;ClippingRankSum=0.000;DP=51;ExcessHet=3.0103;FS=8.414;MLEAC=1;MLEAF=0.500;MQ=42.00;MQRankSum=0.000;QD=15.45;ReadPosRankSum=-0.286;SOR=0.151	GT:AD:DP:GQ:PL	0/1:25,26:51:99:816,0,818
chrIV	1511153	.	C	T	837.77	PASS	AC=1;AF=0.500;AN=2;BaseQRankSum=-0.134;ClippingRankSum=0.000;DP=51;ExcessHet=3.0103;FS=3.975;MLEAC=1;MLEAF=0.500;MQ=41.92;MQRankSum=-1.319;QD=16.43;ReadPosRankSum=-0.637;SOR=0.431	GT:AD:DP:GQ:PL	0/1:24,27:51:99:866,0,818
chrIV	1512121	.	C	T	451.77	PASS	AC=1;AF=0.500;AN=2;BaseQRankSum=-0.896;ClippingRankSum=0.000;DP=26;ExcessHet=3.0103;FS=2.231;MLEAC=1;MLEAF=0.500;MQ=42.00;MQRankSum=0.000;QD=17.38;ReadPosRankSum=-0.364;SOR=0.223	GT:AD:DP:GQ:PL	0/1:12,14:26:99:480,0,446
chrIV	1512271	.	C	T	983.77	PASS	AC=1;AF=0.500;AN=2;BaseQRankSum=-2.112;ClippingRankSum=0.000;DP=50;ExcessHet=3.0103;FS=0.000;MLEAC=1;MLEAF=0.500;MQ=42.00;MQRankSum=0.000;QD=19.68;ReadPosRankSum=-0.291;SOR=0.680	GT:AD:DP:GQ:PL	0/1:17,33:50:99:1012,0,535
chrIV	1513953	.	C	T	330.77	PASS	AC=1;AF=0.500;AN=2;BaseQRankSum=0.524;ClippingRankSum=0.000;DP=41;ExcessHet=3.0103;FS=0.000;MLEAC=1;MLEAF=0.500;MQ=41.81;MQRankSum=-0.553;QD=8.07;ReadPosRankSum=-0.922;SOR=0.818	GT:AD:DP:GQ:PL	0/1:26,15:41:99:359,0,704
chrIV	1514167	.	C	T	789.77	PASS	AC=1;AF=0.500;AN=2;BaseQRankSum=0.766;ClippingRankSum=0.000;DP=43;ExcessHet=3.0103;FS=10.387;MLEAC=1;MLEAF=0.500;MQ=42.00;MQRankSum=0.000;QD=18.37;ReadPosRankSum=0.624;SOR=2.391	GT:AD:DP:GQ:PL	0/1:19,24:43:99:818,0,597
chrIV	1514436	.	C	T	872.77	PASS	AC=1;AF=0.500;AN=2;BaseQRankSum=0.327;ClippingRankSum=0.000;DP=53;ExcessHet=3.0103;FS=0.000;MLEAC=1;MLEAF=0.500;MQ=42.00;MQRankSum=0.000;QD=16.47;ReadPosRankSum=-1.027;SOR=0.627	GT:AD:DP:GQ:PL	0/1:24,29:53:99:901,0,701
chrIV	1514470	.	C	T	933.77	PASS	AC=1;AF=0.500;AN=2;BaseQRankSum=1.520;ClippingRankSum=0.000;DP=52;ExcessHet=3.0103;FS=2.388;MLEAC=1;MLEAF=0.500;MQ=42.00;MQRankSum=0.000;QD=17.96;ReadPosRankSum=0.928;SOR=0.738	GT:AD:DP:GQ:PL	0/1:23,29:52:99:962,0,648
chrIV	1514725	.	C	T	661.77	PASS	AC=1;AF=0.500;AN=2;BaseQRankSum=-0.178;ClippingRankSum=0.000;DP=44;ExcessHet=3.0103;FS=0.000;MLEAC=1;MLEAF=0.500;MQ=41.66;MQRankSum=-0.955;QD=15.04;ReadPosRankSum=0.498;SOR=0.892	GT:AD:DP:GQ:PL	0/1:22,22:44:99:690,0,729
chrIV	1515167	.	C	T	793.77	PASS	AC=1;AF=0.500;AN=2;BaseQRankSum=0.556;ClippingRankSum=0.000;DP=42;ExcessHet=3.0103;FS=0.000;MLEAC=1;MLEAF=0.500;MQ=42.00;MQRankSum=0.000;QD=18.90;ReadPosRankSum=0.792;SOR=0.677	GT:AD:DP:GQ:PL	0/1:16,26:42:99:822,0,468
chrIV	1515743	.	C	T	666.77	PASS	AC=1;AF=0.500;AN=2;BaseQRankSum=-1.496;ClippingRankSum=0.000;DP=33;ExcessHet=3.0103;FS=7.791;MLEAC=1;MLEAF=0.500;MQ=41.13;MQRankSum=-1.189;QD=20.21;ReadPosRankSum=-1.394;SOR=1.099	GT:AD:DP:GQ:PL	0/1:14,19:33:99:695,0,975
chrIV	1515750	.	C	T	619.77	PASS	AC=1;AF=0.500;AN=2;BaseQRankSum=-1.001;ClippingRankSum=0.000;DP=30;ExcessHet=3.0103;FS=5.245;MLEAC=1;MLEAF=0.500;MQ=41.05;MQRankSum=-1.298;QD=20.66;ReadPosRankSum=-0.974;SOR=0.654	GT:AD:DP:GQ:PL	0/1:14,16:30:99:648,0,1014
chrIV	1515900	.	C	T	264.77	PASS	AC=1;AF=0.500;AN=2;BaseQRankSum=1.611;ClippingRankSum=0.000;DP=20;ExcessHet=3.0103;FS=0.000;MLEAC=1;MLEAF=0.500;MQ=42.00;MQRankSum=0.000;QD=13.94;ReadPosRankSum=1.977;SOR=0.730	GT:AD:DP:GQ:PL	0/1:11,8:19:99:293,0,345
chrIV	1515990	.	C	T	710.77	PASS	AC=1;AF=0.500;AN=2;BaseQRankSum=0.098;ClippingRankSum=0.000;DP=48;ExcessHet=3.0103;FS=0.000;MLEAC=1;MLEAF=0.500;MQ=42.00;MQRankSum=0.000;QD=15.12;ReadPosRankSum=1.647;SOR=0.756	GT:AD:DP:GQ:PL	0/1:23,24:47:99:739,0,722
chrIV	1516446	.	C	T	838.77	PASS	AC=1;AF=0.500;AN=2;BaseQRankSum=-0.477;ClippingRankSum=0.000;DP=51;ExcessHet=3.0103;FS=8.059;MLEAC=1;MLEAF=0.500;MQ=41.92;MQRankSum=-1.344;QD=16.78;ReadPosRankSum=-0.461;SOR=1.022	GT:AD:DP:GQ:PL	0/1:24,26:50:99:867,0,812
chrIV	1516496	.	C	T	1018.77	PASS	AC=1;AF=0.500;AN=2;BaseQRankSum=-0.166;ClippingRankSum=0.000;DP=51;ExcessHet=3.0103;FS=3.925;MLEAC=1;MLEAF=0.500;MQ=41.92;MQRankSum=-1.216;QD=19.98;ReadPosRankSum=0.147;SOR=0.968	GT:AD:DP:GQ:PL	0/1:22,29:51:99:1047,0,770
chrIV	1516583	.	C	T	790.77	PASS	AC=1;AF=0.500;AN=2;BaseQRankSum=0.589;ClippingRankSum=0.000;DP=53;ExcessHet=3.0103;FS=3.824;MLEAC=1;MLEAF=0.500;MQ=41.93;MQRankSum=-1.543;QD=14.92;ReadPosRankSum=-1.386;SOR=0.633	GT:AD:DP:GQ:PL	0/1:29,24:53:99:819,0,955
chrIV	1516599	.	C	T	870.77	PASS	AC=1;AF=0.500;AN=2;BaseQRankSum=-0.025;ClippingRankSum=0.000;DP=56;ExcessHet=3.0103;FS=3.749;MLEAC=1;MLEAF=0.500;MQ=41.93;MQRankSum=-1.508;QD=15.55;ReadPosRankSum=-2.119;SOR=0.868	GT:AD:DP:GQ:PL	0/1:30,26:56:99:899,0,1013
chrIV	1516658	.	C	T	1265.77	PASS	AC=1;AF=0.500;AN=2;BaseQRankSum=0.495;ClippingRankSum=0.000;DP=61;ExcessHet=3.0103;FS=1.039;MLEAC=1;MLEAF=0.500;MQ=41.47;MQRankSum=-1.578;QD=20.75;ReadPosRankSum=1.351;SOR=0.999	GT:AD:DP:GQ:PL	0/1:23,38:61:99:1294,0,753
chrV	16486	.	C	T	728.77	PASS	AC=1;AF=0.500;AN=2;BaseQRankSum=1.322;ClippingRankSum=0.000;DP=42;ExcessHet=3.0103;FS=0.000;MLEAC=1;MLEAF=0.500;MQ=42.00;MQRankSum=0.000;QD=17.77;ReadPosRankSum=0.614;SOR=0.892	GT:AD:DP:GQ:PL	0/1:19,22:41:99:757,0,602
chrV	16691	.	G	A	685.77	PASS	AC=1;AF=0.500;AN=2;BaseQRankSum=-0.981;ClippingRankSum=0.000;DP=53;ExcessHet=3.0103;FS=2.386;MLEAC=1;MLEAF=0.500;MQ=42.00;MQRankSum=0.000;QD=12.94;ReadPosRankSum=0.538;SOR=0.400	GT:AD:DP:GQ:PL	0/1:27,26:53:99:714,0,834
chrV	32980	.	G	A	2110.77	PASS	AC=2;AF=1.00;AN=2;DP=48;ExcessHet=3.0103;FS=0.000;MLEAC=2;MLEAF=1.00;MQ=41.59;QD=27.93;SOR=0.963	GT:AD:DP:GQ:PL	1/1:0,48:48:99:2139,144,0
chrV	32982	.	G	A	2110.77	PASS	AC=2;AF=1.00;AN=2;DP=47;ExcessHet=3.0103;FS=0.000;MLEAC=2;MLEAF=1.00;MQ=41.58;QD=32.26;SOR=1.022	GT:AD:DP:GQ:PL	1/1:0,47:47:99:2139,144,0
chrV	32997	.	G	A	1952.77	PASS	AC=2;AF=1.00;AN=2;DP=50;ExcessHet=3.0103;FS=0.000;MLEAC=2;MLEAF=1.00;MQ=41.65;QD=28.78;SOR=0.952	GT:AD:DP:GQ:PL	1/1:0,50:50:99:1981,150,0
chrV	33316	.	G	A	2389.77	PASS	AC=2;AF=1.00;AN=2;DP=64;ExcessHet=3.0103;FS=0.000;MLEAC=2;MLEAF=1.00;MQ=41.72;QD=28.15;SOR=0.822	GT:AD:DP:GQ:PL	1/1:0,64:64:99:2418,192,0
chrV	33513	.	G	A	1673.77	PASS	AC=2;AF=1.00;AN=2;DP=38;ExcessHet=3.0103;FS=0.000;MLEAC=2;MLEAF=1.00;MQ=41.86;QD=34.80;SOR=3.912	GT:AD:DP:GQ:PL	1/1:0,38:38:99:1702,114,0
chrV	33516	.	G	A	1673.77	PASS	AC=2;AF=1.00;AN=2;DP=37;ExcessHet=3.0103;FS=0.000;MLEAC=2;MLEAF=1.00;MQ=41.85;QD=32.31;SOR=4.351	GT:AD:DP:GQ:PL	1/1:0,37:37:99:1702,114,0
chrV	33961	.	G	A	1253.77	PASS	AC=2;AF=1.00;AN=2;DP=30;ExcessHet=3.0103;FS=0.000;MLEAC=2;MLEAF=1.00;MQ=41.80;QD=30.26;SOR=0.826	GT:AD:DP:GQ:PL	1/1:0,30:30:93:1282,93,0
chrV	33985	.	G	A	992.77	PASS	AC=2;AF=1.00;AN=2;DP=21;ExcessHet=3.0103;FS=0.000;MLEAC=2;MLEAF=1.00;MQ=41.72;QD=31.65;SOR=1.230	GT:AD:DP:GQ:PL	1/1:0,21:21:69:1021,69,0
chrV	34320	.	G	A	2246.77	PASS	AC=2;AF=1.00;AN=2;DP=50;ExcessHet=3.0103;FS=0.000;MLEAC=2;MLEAF=1.00;MQ=41.72;QD=32.74;SOR=2.701	GT:AD:DP:GQ:PL	1/1:0,50:50:99:2275,154,0
chrV	34322	.	G	A	2246.77	PASS	AC=2;AF=1.00;AN=2;DP=51;ExcessHet=3.0103;FS=0.000;MLEAC=2;MLEAF=1.00;MQ=41.72;QD=30.55;SOR=2.540	GT:AD:DP:GQ:PL	1/1:0,51:51:99:2275,154,0
chrV	34632	.	G	A	1369.77	PASS	AC=2;AF=1.00;AN=2;DP=36;ExcessHet=3.0103;FS=0.000;MLEAC=2;MLEAF=1.00;MQ=41.89;QD=28.03;SOR=1.061	GT:AD:DP:GQ:PL	1/1:0,36:36:99:1398,108,0
chrV	34796	.	G	A	1887.77	PASS	AC=2;AF=1.00;AN=2;DP=50;ExcessHet=3.0103;FS=0.000;MLEAC=2;MLEAF=1.00;MQ=41.80;QD=34.49;SOR=0.733	GT:AD:DP:GQ:PL	1/1:0,49:49:99:1916,147,0
chrV	34828	.	G	A	1397.77	PASS	AC=2;AF=1.00;AN=2;DP=36;ExcessHet=3.0103;FS=0.000;MLEAC=2;MLEAF=1.00;MQ=41.73;QD=25.56;SOR=0.693	GT:AD:DP:GQ:PL	1/1:0,36:36:99:1426,108,0
chrV	34915	.	G	A	2097.77	PASS	AC=2;AF=1.00;AN=2;DP=54;ExcessHet=3.0103;FS=0.000;MLEAC=2;MLEAF=1.00;MQ=41.43;QD=35.83;SOR=1.022	GT:AD:DP:GQ:PL	1/1:0,54:54:99:2126,162,0
chrV	34930	.	G	A	1868.77	PASS	AC=2;AF=1.00;AN=2;DP=49;ExcessHet=3.0103;FS=0.000;MLEAC=2;MLEAF=1.00;MQ=41.38;QD=29.82;SOR=1.007	GT:AD:DP:GQ:PL	1/1:0,49:49:99:1897,147,0
chrV	35010	.	G	A	2021.77	PASS	AC=2;AF=1.00;AN=2;DP=47;ExcessHet=3.0103;FS=0.000;MLEAC=2;MLEAF=1.00;MQ=40.15;QD=31.01;SOR=1.085	GT:AD:DP:GQ:PL	1/1:0,46:46:99:2050,138,0
chrV	35013	.	G	A	2021.77	PASS	AC=2;AF=1.00;AN=2;DP=46;ExcessHet=3.0103;FS=0.000;MLEAC=2;MLEAF=1.00;MQ=40.16;QD=30.86;SOR=1.154	GT:AD:DP:GQ:PL	1/1:0,45:45:99:2050,138,0
chrV	35134	.	G	A	1948.77	PASS	AC=2;AF=1.00;AN=2;DP=54;ExcessHet=3.0103;FS=0.000;MLEAC=2;MLEAF=1.00;MQ=41.73;QD=27.64;SOR=0.767	GT:AD:DP:GQ:PL	1/1:0,54:54:99:1977,162,0
chrV	35513	.	G	A	1627.77	PASS	AC=2;AF=1.00;AN=2;DP=46;ExcessHet=3.0103;FS=0.000;MLEAC=2;MLEAF=1.00;MQ=41.59;QD=28.84;SOR=1.203	GT:AD:DP:GQ:PL	1/1:0,46:46:99:1656,138,0
chrV	35809	.	G	A	822.77	PASS	AC=2;AF=1.00;AN=2;DP=24;ExcessHet=3.0103;FS=0.000;MLEAC=2;MLEAF=1.00;MQ=40.55;QD=34.28;SOR=0.693	GT:AD:DP:GQ:PL	1/1:0,24:24:72:851,72,0
chrV	35839	.	G	A	1191.77	PASS	AC=2;AF=1.00;AN=2;DP=33;ExcessHet=3.0103;FS=0.000;MLEAC=2;MLEAF=1.00;MQ=40.52;QD=29.64;SOR=1.542	GT:AD:DP:GQ:PL	1/1:0,33:33:99:1220,99,0
chrV	36105	.	G	A	1394.77	PASS	AC=2;AF=1.00;AN=2;DP=31;ExcessHet=3.0103;FS=0.000;MLEAC=2;MLEAF=1.00;MQ=41.68;QD=36.02;SOR=1.402	GT:AD:DP:GQ:PL	1/1:0,31:31:96:1423,96,0
chrV	36115	.	G	A	1316.77	PASS	AC=2;AF=1.00;AN=2;DP=30;ExcessHet=3.0103;FS=0.000;MLEAC=2;MLEAF=1.00;MQ=41.67;QD=29.01;SOR=1.536	GT:AD:DP:GQ:PL	1/1:0,30:30:90:1345,90,0
chrV	36658	.	G	A	1268.77	PASS	AC=2;AF=1.00;AN=2;DP=35;ExcessHet=3.0103;FS=0.000;MLEAC=2;MLEAF=1.00;MQ=42.00;QD=29.50;SOR=1.308	GT:AD:DP:GQ:PL	1/1:0,35:35:99:1297,105,0
chrV	36806	.	G	A	1556.77	PASS	AC=2;AF=1.00;AN=2;DP=40;ExcessHet=3.0103;FS=0.000;MLEAC=2;MLEAF=1.00;MQ=41.80;QD=31.17;SOR=1.151	GT:AD:DP:GQ:PL	1/1:0,40:40:99:1585,120,0
chrV	37442	.	G	A	1465.77	PASS	AC=2;AF=1.00;AN=2;DP=40;ExcessHet=3.0103;FS=0.000;MLEAC=2;MLEAF=1.00;MQ=41.14;QD=32.91;SOR=0.693	GT:AD:DP:GQ:PL	1/1:0,40:40:99:1494,120,0
chrV	53661	.	G	A	852.77	PASS	AC=1;AF=0.500;AN=2;BaseQRankSum=0.344;ClippingRankSum=0.000;DP=55;ExcessHet=3.0103;FS=0.000;MLEAC=1;MLEAF=0.500;MQ=41.73;MQRankSum=1.075;QD=15.79;ReadPosRankSum=-0.268;SOR=0.664	GT:AD:DP:GQ:PL	0/1:26,28:54:99:881,0,764
chrV	167395	.	G	A	438.77	PASS	AC=1;AF=0.500;AN=2;BaseQRankSum=0.135;ClippingRankSum=0.000;DP=48;ExcessHet=3.0103;FS=1.295;MLEAC=1;MLEAF=0.500;MQ=42.00;MQRankSum=0.000;QD=9.14;ReadPosRankSum=-0.118;SOR=1.102	GT:AD:DP:GQ:PL	0/1:32,16:48:99:467,0,1056
chrV	173017	.	G	A	815.77	PASS	AC=1;AF=0.500;AN=2;BaseQRankSum=0.016;ClippingRankSum=0.000;DP=57;ExcessHet=3.0103;FS=7.241;MLEAC=1;MLEAF=0.500;MQ=42.00;MQRankSum=0.000;QD=14.31;ReadPosRankSum=-1.058;SOR=0.789	GT:AD:DP:GQ:PL	0/1:31,26:57:99:844,0,999
chrV	208439	.	G	A	373.77	PASS	AC=1;AF=0.500;AN=2;BaseQRankSum=-0.907;ClippingRankSum=0.000;DP=23;ExcessHet=3.0103;FS=1.824;MLEAC=1;MLEAF=0.500;MQ=41.83;MQRankSum=1.870;QD=16.25;ReadPosRankSum=1.395;SOR=0.330	GT:AD:DP:GQ:PL	0/1:9,14:23:99:402,0,274
chrV	278115	.	T	C	528.77	PASS	AC=1;AF=0.500;AN=2;BaseQRankSum=-0.539;ClippingRankSum=0.000;DP=69;ExcessHet=3.0103;FS=15.453;MLEAC=1;MLEAF=0.500;MQ=40.60;MQRankSum=-2.406;QD=7.66;ReadPosRankSum=-2.989;SOR=3.706	GT:AD:DP:GQ:PL	0/1:52,17:69:99:557,0,2127
chrV	278116	.	G	T	528.77	PASS	AC=1;AF=0.500;AN=2;BaseQRankSum=-0.834;ClippingRankSum=0.000;DP=69;ExcessHet=3.0103;FS=15.453;MLEAC=1;MLEAF=0.500;MQ=40.60;MQRankSum=-2.406;QD=7.66;ReadPosRankSum=-3.106;SOR=3.706	GT:AD:DP:GQ:PL	0/1:52,17:69:99:557,0,2127
chrV	285047	.	G	A	986.77	PASS	AC=1;AF=0.500;AN=2;BaseQRankSum=0.111;ClippingRankSum=0.000;DP=63;ExcessHet=3.0103;FS=4.378;MLEAC=1;MLEAF=0.500;MQ=41.74;MQRankSum=0.023;QD=15.66;ReadPosRankSum=0.949;SOR=1.402	GT:AD:DP:GQ:PL	0/1:31,32:63:99:1015,0,1015
chrV	285080	.	G	A	537.77	PASS	AC=1;AF=0.500;AN=2;BaseQRankSum=-0.455;ClippingRankSum=0.000;DP=53;ExcessHet=3.0103;FS=0.000;MLEAC=1;MLEAF=0.500;MQ=42.00;MQRankSum=0.000;QD=10.15;ReadPosRankSum=0.070;SOR=0.719	GT:AD:DP:GQ:PL	0/1:34,19:53:99:566,0,1193
chrV	297452	.	C	T	600.77	PASS	AC=1;AF=0.500;AN=2;BaseQRankSum=-1.354;ClippingRankSum=0.000;DP=41;ExcessHet=3.0103;FS=2.861;MLEAC=1;MLEAF=0.500;MQ=42.00;MQRankSum=0.000;QD=15.02;ReadPosRankSum=-0.215;SOR=0.317	GT:AD:DP:GQ:PL	0/1:22,18:40:99:629,0,799
chrV	341888	.	G	A	982.77	PASS	AC=1;AF=0.500;AN=2;BaseQRankSum=-0.735;ClippingRankSum=0.000;DP=58;ExcessHet=3.0103;FS=1.022;MLEAC=1;MLEAF=0.500;MQ=41.93;MQRankSum=-1.261;QD=16.94;ReadPosRankSum=-1.072;SOR=0.903	GT:AD:DP:GQ:PL	0/1:26,32:58:99:1011,0,883
chrV	421600	.	C	T	1184.77	PASS	AC=1;AF=0.500;AN=2;BaseQRankSum=-2.214;ClippingRankSum=0.000;DP=53;ExcessHet=3.0103;FS=8.196;MLEAC=1;MLEAF=0.500;MQ=41.62;MQRankSum=-0.466;QD=22.35;ReadPosRankSum=-2.306;SOR=1.306	GT:AD:DP:GQ:PL	0/1:19,34:53:99:1213,0,661
chrV	510101	.	C	T	440.77	PASS	AC=1;AF=0.500;AN=2;BaseQRankSum=1.069;ClippingRankSum=0.000;DP=21;ExcessHet=3.0103;FS=3.680;MLEAC=1;MLEAF=0.500;MQ=42.00;MQRankSum=0.000;QD=20.99;ReadPosRankSum=0.357;SOR=2.235	GT:AD:DP:GQ:PL	0/1:9,12:21:99:469,0,320
chrVI	15367	.	G	A	737.77	PASS	AC=1;AF=0.500;AN=2;BaseQRankSum=0.849;ClippingRankSum=0.000;DP=45;ExcessHet=3.0103;FS=0.000;MLEAC=1;MLEAF=0.500;MQ=41.91;MQRankSum=-1.398;QD=16.77;ReadPosRankSum=1.296;SOR=0.892	GT:AD:DP:GQ:PL	0/1:22,22:44:99:766,0,757
chrVI	15454	.	G	A	331.77	PASS	AC=1;AF=0.500;AN=2;BaseQRankSum=0.534;ClippingRankSum=0.000;DP=28;ExcessHet=3.0103;FS=1.583;MLEAC=1;MLEAF=0.500;MQ=41.47;MQRankSum=-1.267;QD=11.85;ReadPosRankSum=-1.654;SOR=0.967	GT:AD:DP:GQ:PL	0/1:18,10:28:99:360,0,1348
chrVI	15463	.	G	A	474.77	PASS	AC=1;AF=0.500;AN=2;BaseQRankSum=1.166;ClippingRankSum=0.000;DP=37;ExcessHet=3.0103;FS=5.077;MLEAC=1;MLEAF=0.500;MQ=41.60;MQRankSum=-1.127;QD=13.19;ReadPosRankSum=-1.589;SOR=0.898	GT:AD:DP:GQ:PL	0/1:21,15:36:99:503,0,1365
chrVI	15657	.	G	A	642.77	PASS	AC=1;AF=0.500;AN=2;BaseQRankSum=0.447;ClippingRankSum=0.000;DP=42;ExcessHet=3.0103;FS=1.210;MLEAC=1;MLEAF=0.500;MQ=41.60;MQRankSum=-1.467;QD=15.30;ReadPosRankSum=1.025;SOR=0.412	GT:AD:DP:GQ:PL	0/1:22,20:42:99:671,0,763
chrVI	15948	.	G	A	678.77	PASS	AC=1;AF=0.500;AN=2;BaseQRankSum=0.600;ClippingRankSum=0.000;DP=55;ExcessHet=3.0103;FS=2.258;MLEAC=1;MLEAF=0.500;MQ=42.00;MQRankSum=0.000;QD=12.34;ReadPosRankSum=-0.833;SOR=0.446	GT:AD:DP:GQ:PL	0/1:30,25:55:99:707,0,809
chrVI	16246	.	G	A	502.77	PASS	AC=1;AF=0.500;AN=2;BaseQRankSum=2.869;ClippingRankSum=0.000;DP=41;ExcessHet=3.0103;FS=0.000;MLEAC=1;MLEAF=0.500;MQ=41.90;MQRankSum=1.124;QD=12.26;ReadPosRankSum=0.794;SOR=0.668	GT:AD:DP:GQ:PL	0/1:26,15:41:99:531,0,807
chrVI	16697	.	G	A	887.77	PASS	AC=1;AF=0.500;AN=2;BaseQRankSum=1.136;ClippingRankSum=0.000;DP=44;ExcessHet=3.0103;FS=4.425;MLEAC=1;MLEAF=0.500;MQ=42.00;MQRankSum=0.000;QD=20.65;ReadPosRankSum=0.168;SOR=0.973	GT:AD:DP:GQ:PL	0/1:16,27:43:99:916,0,476
chrVI	16819	.	G	A	336.77	PASS	AC=1;AF=0.500;AN=2;BaseQRankSum=0.602;ClippingRankSum=0.000;DP=27;ExcessHet=3.0103;FS=1.574;MLEAC=1;MLEAF=0.500;MQ=42.00;MQRankSum=0.000;QD=12.47;ReadPosRankSum=0.543;SOR=1.270	GT:AD:DP:GQ:PL	0/1:16,11:27:99:365,0,533
chrVI	16917	.	G	A	416.77	PASS	AC=1;AF=0.500;AN=2;BaseQRankSum=-0.532;ClippingRankSum=0.000;DP=37;ExcessHet=3.0103;FS=0.000;MLEAC=1;MLEAF=0.500;MQ=41.62;MQRankSum=0.836;QD=11.26;ReadPosRankSum=-0.404;SOR=0.641	GT:AD:DP:GQ:PL	0/1:23,14:37:99:445,0,843
chrVI	17150	.	G	A	422.77	PASS	AC=1;AF=0.500;AN=2;BaseQRankSum=0.585;ClippingRankSum=0.000;DP=36;ExcessHet=3.0103;FS=5.077;MLEAC=1;MLEAF=0.500;MQ=42.00;MQRankSum=0.000;QD=11.74;ReadPosRankSum=1.515;SOR=0.898	GT:AD:DP:GQ:PL	0/1:21,15:36:99:451,0,686
chrVI	17322	.	G	A	796.77	PASS	AC=1;AF=0.500;AN=2;BaseQRankSum=-1.046;ClippingRankSum=0.000;DP=53;ExcessHet=3.0103;FS=10.314;MLEAC=1;MLEAF=0.500;MQ=41.73;MQRankSum=0.000;QD=15.62;ReadPosRankSum=-0.943;SOR=0.827	GT:AD:DP:GQ:PL	0/1:24,27:51:99:825,0,776
chrVI	17516	.	G	A	745.77	PASS	AC=1;AF=0.500;AN=2;BaseQRankSum=0.619;ClippingRankSum=0.000;DP=50;ExcessHet=3.0103;FS=0.000;MLEAC=1;MLEAF=0.500;MQ=42.00;MQRankSum=0.000;QD=16.57;ReadPosRankSum=-0.609;SOR=0.634	GT:AD:DP:GQ:PL	0/1:23,22:45:99:774,0,683
chrVI	17836	.	G	A	452.77	PASS	AC=1;AF=0.500;AN=2;BaseQRankSum=1.185;ClippingRankSum=0.000;DP=34;ExcessHet=3.0103;FS=8.157;MLEAC=1;MLEAF=0.500;MQ=42.00;MQRankSum=0.000;QD=13.32;ReadPosRankSum=0.561;SOR=2.129	GT:AD:DP:GQ:PL	0/1:21,13:34:99:481,0,1444
chrVI	17849	.	G	A	490.77	PASS	AC=1;AF=0.500;AN=2;BaseQRankSum=-0.173;ClippingRankSum=0.000;DP=37;ExcessHet=3.0103;FS=5.431;MLEAC=1;MLEAF=0.500;MQ=42.00;MQRankSum=0.000;QD=13.26;ReadPosRankSum=0.411;SOR=1.855	GT:AD:DP:GQ:PL	0/1:22,15:37:99:519,0,1496
chrVI	18017	.	G	A	546.77	PASS	AC=1;AF=0.500;AN=2;BaseQRankSum=-0.241;ClippingRankSum=0.000;DP=50;ExcessHet=3.0103;FS=0.000;MLEAC=1;MLEAF=0.500;MQ=41.92;MQRankSum=-1.796;QD=10.94;ReadPosRankSum=-0.086;SOR=0.749	GT:AD:DP:GQ:PL	0/1:31,19:50:99:575,0,1058
chrVI	18706	.	G	A	639.77	PASS	AC=1;AF=0.500;AN=2;BaseQRankSum=2.545;ClippingRankSum=0.000;DP=44;ExcessHet=3.0103;FS=4.451;MLEAC=1;MLEAF=0.500;MQ=41.91;MQRankSum=1.280;QD=14.54;ReadPosRankSum=-0.027;SOR=0.264	GT:AD:DP:GQ:PL	0/1:25,19:44:99:668,0,741
chrVI	18937	.	G	A	338.77	PASS	AC=1;AF=0.500;AN=2;BaseQRankSum=-0.426;ClippingRankSum=0.000;DP=38;ExcessHet=3.0103;FS=0.000;MLEAC=1;MLEAF=0.500;MQ=42.00;MQRankSum=0.000;QD=8.91;ReadPosRankSum=-1.598;SOR=0.914	GT:AD:DP:GQ:PL	0/1:24,14:38:99:367,0,738
chrVI	19026	.	G	A	243.77	PASS	AC=1;AF=0.500;AN=2;BaseQRankSum=-1.109;ClippingRankSum=0.000;DP=22;ExcessHet=3.0103;FS=0.000;MLEAC=1;MLEAF=0.500;MQ=42.00;MQRankSum=0.000;QD=11.08;ReadPosRankSum=-2.305;SOR=0.283	GT:AD:DP:GQ:PL	0/1:14,8:22:99:272,0,551
chrVI	19100	.	G	A	269.73	PASS	AC=1;AF=0.500;AN=2;BaseQRankSum=2.422;ClippingRankSum=0.000;DP=28;ExcessHet=3.0103;FS=15.352;MLEAC=1;MLEAF=0.500;MQ=41.86;MQRankSum=1.047;QD=9.63;ReadPosRankSum=-0.297;SOR=4.047	GT:AD:DP:GQ:PL	0/1:19,9:28:99:307,0,566
chrVI	19289	.	G	A	335.77	PASS	AC=1;AF=0.500;AN=2;BaseQRankSum=-0.953;ClippingRankSum=0.000;DP=33;ExcessHet=3.0103;FS=0.000;MLEAC=1;MLEAF=0.500;MQ=41.88;MQRankSum=-1.630;QD=10.17;ReadPosRankSum=-0.039;SOR=0.657	GT:AD:DP:GQ:PL	0/1:19,14:33:99:364,0,602
chrVI	19386	.	G	A	246.77	PASS	AC=1;AF=0.500;AN=2;BaseQRankSum=0.686;ClippingRankSum=0.000;DP=23;ExcessHet=3.0103;FS=0.000;MLEAC=1;MLEAF=0.500;MQ=42.00;MQRankSum=0.000;QD=10.73;ReadPosRankSum=-0.735;SOR=0.665	GT:AD:DP:GQ:PL	0/1:15,8:23:99:275,0,559
chrVI	19715	.	G	A	287.77	PASS	AC=1;AF=0.500;AN=2;BaseQRankSum=1.259;ClippingRankSum=0.000;DP=28;ExcessHet=3.0103;FS=0.000;MLEAC=1;MLEAF=0.500;MQ=41.93;MQRankSum=-1.267;QD=10.28;ReadPosRankSum=0.378;SOR=0.838	GT:AD:DP:GQ:PL	0/1:18,10:28:99:316,0,543
chrVI	19773	.	G	A	131.77	PASS	AC=1;AF=0.500;AN=2;BaseQRankSum=-0.482;ClippingRankSum=0.000;DP=21;ExcessHet=3.0103;FS=0.000;MLEAC=1;MLEAF=0.500;MQ=41.81;MQRankSum=-2.218;QD=6.27;ReadPosRankSum=0.274;SOR=0.602	GT:AD:DP:GQ:PL	0/1:15,6:21:99:160,0,540
chrVI	19805	.	G	A	215.77	PASS	AC=1;AF=0.500;AN=2;BaseQRankSum=1.851;ClippingRankSum=0.000;DP=20;ExcessHet=3.0103;FS=0.000;MLEAC=1;MLEAF=0.500;MQ=41.90;MQRankSum=-1.258;QD=10.79;ReadPosRankSum=-1.209;SOR=0.787	GT:AD:DP:GQ:PL	0/1:13,7:20:99:244,0,440
chrVI	19931	.	G	A	297.77	PASS	AC=1;AF=0.500;AN=2;BaseQRankSum=1.537;ClippingRankSum=0.000;DP=20;ExcessHet=3.0103;FS=0.000;MLEAC=1;MLEAF=0.500;MQ=42.00;MQRankSum=0.000;QD=14.89;ReadPosRankSum=1.440;SOR=0.722	GT:AD:DP:GQ:PL	0/1:11,9:20:99:326,0,381
chrVI	19954	.	G	A	351.77	PASS	AC=1;AF=0.500;AN=2;BaseQRankSum=-1.580;ClippingRankSum=0.000;DP=32;ExcessHet=3.0103;FS=1.412;MLEAC=1;MLEAF=0.500;MQ=42.00;MQRankSum=0.000;QD=10.99;ReadPosRankSum=0.270;SOR=0.843	GT:AD:DP:GQ:PL	0/1:18,14:32:99:380,0,615
chrVI	20066	.	G	A	384.77	PASS	AC=1;AF=0.500;AN=2;BaseQRankSum=3.164;ClippingRankSum=0.000;DP=39;ExcessHet=3.0103;FS=1.433;MLEAC=1;MLEAF=0.500;MQ=41.90;MQRankSum=0.995;QD=9.87;ReadPosRankSum=1.603;SOR=1.005	GT:AD:DP:GQ:PL	0/1:27,12:39:99:413,0,902
chrVI	20608	.	G	A	347.77	PASS	AC=1;AF=0.500;AN=2;BaseQRankSum=0.560;ClippingRankSum=0.000;DP=24;ExcessHet=3.0103;FS=1.810;MLEAC=1;MLEAF=0.500;MQ=42.00;MQRankSum=0.000;QD=14.49;ReadPosRankSum=-0.326;SOR=0.292	GT:AD:DP:GQ:PL	0/1:13,11:24:99:376,0,434
chrVI	21110	.	G	A	510.77	PASS	AC=1;AF=0.500;AN=2;BaseQRankSum=0.660;ClippingRankSum=0.000;DP=34;ExcessHet=3.0103;FS=6.488;MLEAC=1;MLEAF=0.500;MQ=42.00;MQRankSum=0.000;QD=15.48;ReadPosRankSum=-0.858;SOR=2.252	GT:AD:DP:GQ:PL	0/1:17,16:33:99:539,0,572
chrVI	21533	.	G	A	766.77	PASS	AC=1;AF=0.500;AN=2;BaseQRankSum=1.059;ClippingRankSum=0.000;DP=43;ExcessHet=3.0103;FS=1.171;MLEAC=1;MLEAF=0.500;MQ=41.91;MQRankSum=1.568;QD=17.83;ReadPosRankSum=-2.405;SOR=0.963	GT:AD:DP:GQ:PL	0/1:20,23:43:99:795,0,597
chrVI	21982	.	G	A	1148.77	PASS	AC=1;AF=0.500;AN=2;BaseQRankSum=-0.781;ClippingRankSum=0.000;DP=63;ExcessHet=3.0103;FS=0.000;MLEAC=1;MLEAF=0.500;MQ=42.00;MQRankSum=0.000;QD=18.53;ReadPosRankSum=-0.520;SOR=0.678	GT:AD:DP:GQ:PL	0/1:25,37:62:99:1177,0,770
chrVI	22462	.	G	A	580.77	PASS	AC=1;AF=0.500;AN=2;BaseQRankSum=-0.155;ClippingRankSum=0.000;DP=54;ExcessHet=3.0103;FS=2.336;MLEAC=1;MLEAF=0.500;MQ=41.74;MQRankSum=-1.216;QD=10.75;ReadPosRankSum=0.873;SOR=0.425	GT:AD:DP:GQ:PL	0/1:33,21:54:99:609,0,1106
chrVI	22686	.	G	A	567.77	PASS	AC=1;AF=0.500;AN=2;BaseQRankSum=0.974;ClippingRankSum=0.000;DP=42;ExcessHet=3.0103;FS=1.207;MLEAC=1;MLEAF=0.500;MQ=41.95;MQRankSum=0.914;QD=13.52;ReadPosRankSum=-0.685;SOR=0.976	GT:AD:DP:GQ:PL	0/1:24,18:42:99:596,0,810
chrVI	22756	.	G	A	907.77	PASS	AC=1;AF=0.500;AN=2;BaseQRankSum=-0.077;ClippingRankSum=0.000;DP=52;ExcessHet=3.0103;FS=6.289;MLEAC=1;MLEAF=0.500;MQ=42.00;MQRankSum=0.000;QD=17.80;ReadPosRankSum=-0.275;SOR=0.216	GT:AD:DP:GQ:PL	0/1:24,27:51:99:936,0,810
chrVI	22962	.	G	A	868.77	PASS	AC=1;AF=0.500;AN=2;BaseQRankSum=0.987;ClippingRankSum=0.000;DP=46;ExcessHet=3.0103;FS=2.561;MLEAC=1;MLEAF=0.500;MQ=41.96;MQRankSum=-0.957;QD=18.89;ReadPosRankSum=0.689;SOR=0.481	GT:AD:DP:GQ:PL	0/1:23,23:46:99:897,0,1556
chrVI	22971	.	G	A	972.77	PASS	AC=1;AF=0.500;AN=2;BaseQRankSum=0.375;ClippingRankSum=0.000;DP=50;ExcessHet=3.0103;FS=2.504;MLEAC=1;MLEAF=0.500;MQ=41.92;MQRankSum=-1.315;QD=19.85;ReadPosRankSum=-0.884;SOR=0.352	GT:AD:DP:GQ:PL	0/1:23,26:49:99:1001,0,1584
chrVI	23261	.	G	A	1006.77	PASS	AC=1;AF=0.500;AN=2;BaseQRankSum=-0.048;ClippingRankSum=0.000;DP=51;ExcessHet=3.0103;FS=0.000;MLEAC=1;MLEAF=0.500;MQ=41.33;MQRankSum=-2.265;QD=19.74;ReadPosRankSum=-0.262;SOR=0.765	GT:AD:DP:GQ:PL	0/1:25,26:51:99:1035,0,1713
chrVI	23269	.	G	A	1006.77	PASS	AC=1;AF=0.500;AN=2;BaseQRankSum=0.046;ClippingRankSum=0.000;DP=53;ExcessHet=3.0103;FS=0.000;MLEAC=1;MLEAF=0.500;MQ=41.35;MQRankSum=-2.264;QD=19.00;ReadPosRankSum=0.067;SOR=0.765	GT:AD:DP:GQ:PL	0/1:26,27:53:99:1035,0,1720
chrVI	23808	.	G	A	883.77	PASS	AC=1;AF=0.500;AN=2;BaseQRankSum=-0.944;ClippingRankSum=0.000;DP=67;ExcessHet=3.0103;FS=5.045;MLEAC=1;MLEAF=0.500;MQ=41.97;MQRankSum=0.928;QD=13.60;ReadPosRankSum=-0.196;SOR=1.358	GT:AD:DP:GQ:PL	0/1:36,29:65:99:912,0,1204
chrVI	23954	.	G	A	1015.77	PASS	AC=1;AF=0.500;AN=2;BaseQRankSum=3.800;ClippingRankSum=0.000;DP=56;ExcessHet=3.0103;FS=1.105;MLEAC=1;MLEAF=0.500;MQ=41.97;MQRankSum=-0.964;QD=18.14;ReadPosRankSum=-0.313;SOR=1.038	GT:AD:DP:GQ:PL	0/1:28,28:56:99:1044,0,861
chrVI	24071	.	G	A	908.77	PASS	AC=1;AF=0.500;AN=2;BaseQRankSum=-1.315;ClippingRankSum=0.000;DP=49;ExcessHet=3.0103;FS=2.535;MLEAC=1;MLEAF=0.500;MQ=42.00;MQRankSum=0.000;QD=18.55;ReadPosRankSum=-0.464;SOR=1.255	GT:AD:DP:GQ:PL	0/1:20,29:49:99:937,0,670
chrVI	24644	.	G	A	843.77	PASS	AC=1;AF=0.500;AN=2;BaseQRankSum=-0.858;ClippingRankSum=0.000;DP=51;ExcessHet=3.0103;FS=1.166;MLEAC=1;MLEAF=0.500;MQ=41.44;MQRankSum=-1.373;QD=16.54;ReadPosRankSum=-1.882;SOR=0.454	GT:AD:DP:GQ:PL	0/1:25,26:51:99:872,0,887
chrVI	24657	.	G	A	923.77	PASS	AC=1;AF=0.500;AN=2;BaseQRankSum=1.546;ClippingRankSum=0.000;DP=53;ExcessHet=3.0103;FS=3.855;MLEAC=1;MLEAF=0.500;MQ=42.00;MQRankSum=0.000;QD=17.43;ReadPosRankSum=0.779;SOR=0.317	GT:AD:DP:GQ:PL	0/1:27,26:53:99:952,0,940
chrVI	24761	.	G	A	621.77	PASS	AC=1;AF=0.500;AN=2;BaseQRankSum=-0.699;ClippingRankSum=0.000;DP=60;ExcessHet=3.0103;FS=7.273;MLEAC=1;MLEAF=0.500;MQ=42.00;MQRankSum=0.000;QD=10.36;ReadPosRankSum=0.059;SOR=1.360	GT:AD:DP:GQ:PL	0/1:37,23:60:99:650,0,1286
chrVI	24962	.	G	A	889.77	PASS	AC=1;AF=0.500;AN=2;BaseQRankSum=1.055;ClippingRankSum=0.000;DP=53;ExcessHet=3.0103;FS=0.000;MLEAC=1;MLEAF=0.500;MQ=41.89;MQRankSum=-1.744;QD=17.11;ReadPosRankSum=-0.856;SOR=0.552	GT:AD:DP:GQ:PL	0/1:26,26:52:99:918,0,871
chrVI	25043	.	G	A	588.77	PASS	AC=1;AF=0.500;AN=2;BaseQRankSum=1.369;ClippingRankSum=0.000;DP=41;ExcessHet=3.0103;FS=10.428;MLEAC=1;MLEAF=0.500;MQ=41.41;MQRankSum=-1.087;QD=14.36;ReadPosRankSum=-0.721;SOR=0.080	GT:AD:DP:GQ:PL	0/1:22,19:41:99:617,0,723
chrVI	25105	.	G	A	637.77	PASS	AC=1;AF=0.500;AN=2;BaseQRankSum=-0.928;ClippingRankSum=0.000;DP=45;ExcessHet=3.0103;FS=1.204;MLEAC=1;MLEAF=0.500;MQ=41.15;MQRankSum=-3.458;QD=14.17;ReadPosRankSum=-1.073;SOR=0.484	GT:AD:DP:GQ:PL	0/1:27,18:45:99:666,0,1059
chrVI	25107	.	G	A	637.77	PASS	AC=1;AF=0.500;AN=2;BaseQRankSum=-0.352;ClippingRankSum=0.000;DP=43;ExcessHet=3.0103;FS=0.000;MLEAC=1;MLEAF=0.500;MQ=41.11;MQRankSum=-3.503;QD=14.83;ReadPosRankSum=-0.953;SOR=0.506	GT:AD:DP:GQ:PL	0/1:26,17:43:99:666,0,1059
chrVI	25121	.	G	A	507.77	PASS	AC=1;AF=0.500;AN=2;BaseQRankSum=-0.804;ClippingRankSum=0.000;DP=47;ExcessHet=3.0103;FS=1.298;MLEAC=1;MLEAF=0.500;MQ=41.18;MQRankSum=-3.683;QD=11.04;ReadPosRankSum=0.298;SOR=0.400	GT:AD:DP:GQ:PL	0/1:29,17:46:99:536,0,1033
chrVI	25322	.	G	A	237.77	PASS	AC=1;AF=0.500;AN=2;BaseQRankSum=0.276;ClippingRankSum=0.000;DP=28;ExcessHet=3.0103;FS=0.000;MLEAC=1;MLEAF=0.500;MQ=42.00;MQRankSum=0.000;QD=8.49;ReadPosRankSum=1.316;SOR=0.593	GT:AD:DP:GQ:PL	0/1:19,9:28:99:266,0,673
chrVI	26097	.	G	A	864.77	PASS	AC=1;AF=0.500;AN=2;BaseQRankSum=-0.607;ClippingRankSum=0.000;DP=50;ExcessHet=3.0103;FS=1.107;MLEAC=1;MLEAF=0.500;MQ=41.92;MQRankSum=-1.344;QD=17.30;ReadPosRankSum=-1.536;SOR=1.013	GT:AD:DP:GQ:PL	0/1:24,26:50:99:893,0,812
chrVI	26178	.	G	A	580.77	PASS	AC=1;AF=0.500;AN=2;BaseQRankSum=-0.482;ClippingRankSum=0.000;DP=44;ExcessHet=3.0103;FS=1.130;MLEAC=1;MLEAF=0.500;MQ=41.59;MQRankSum=-0.674;QD=13.20;ReadPosRankSum=-1.157;SOR=0.892	GT:AD:DP:GQ:PL	0/1:24,20:44:99:609,0,773
chrVI	26223	.	G	A	419.77	PASS	AC=1;AF=0.500;AN=2;BaseQRankSum=0.866;ClippingRankSum=0.000;DP=44;ExcessHet=3.0103;FS=0.000;MLEAC=1;MLEAF=0.500;MQ=41.34;MQRankSum=-0.480;QD=9.54;ReadPosRankSum=2.375;SOR=0.763	GT:AD:DP:GQ:PL	0/1:29,15:44:99:448,0,956
chrVI	26472	.	G	A	716.77	PASS	AC=1;AF=0.500;AN=2;BaseQRankSum=-0.993;ClippingRankSum=0.000;DP=58;ExcessHet=3.0103;FS=3.671;MLEAC=1;MLEAF=0.500;MQ=41.97;MQRankSum=0.000;QD=12.57;ReadPosRankSum=-0.082;SOR=0.654	GT:AD:DP:GQ:PL	0/1:33,24:57:99:745,0,1149
chrVI	26723	.	G	A	944.77	PASS	AC=1;AF=0.500;AN=2;BaseQRankSum=0.089;ClippingRankSum=0.000;DP=67;ExcessHet=3.0103;FS=0.000;MLEAC=1;MLEAF=0.500;MQ=41.29;MQRankSum=-0.495;QD=14.10;ReadPosRankSum=0.811;SOR=0.638	GT:AD:DP:GQ:PL	0/1:33,34:67:99:973,0,995
chrVI	26745	.	G	A	785.73	PASS	AC=1;AF=0.500;AN=2;BaseQRankSum=-1.124;ClippingRankSum=0.000;DP=64;ExcessHet=3.0103;FS=3.752;MLEAC=1;MLEAF=0.500;MQ=41.32;MQRankSum=0.000;QD=12.88;ReadPosRankSum=0.262;SOR=0.328	GT:AD:DP:GQ:PL	0/1:34,27:61:99:823,0,1157
chrVI	26851	.	G	A	651.77	PASS	AC=1;AF=0.500;AN=2;BaseQRankSum=-0.854;ClippingRankSum=0.000;DP=50;ExcessHet=3.0103;FS=4.290;MLEAC=1;MLEAF=0.500;MQ=41.25;MQRankSum=0.742;QD=13.04;ReadPosRankSum=-0.442;SOR=1.457	GT:AD:DP:GQ:PL	0/1:27,23:50:99:680,0,862
chrVI	27366	.	G	A	813.77	PASS	AC=1;AF=0.500;AN=2;BaseQRankSum=0.458;ClippingRankSum=0.000;DP=49;ExcessHet=3.0103;FS=1.093;MLEAC=1;MLEAF=0.500;MQ=41.96;MQRankSum=-0.980;QD=16.61;ReadPosRankSum=-1.348;SOR=0.495	GT:AD:DP:GQ:PL	0/1:25,24:49:99:842,0,900
chrVI	27421	.	G	A	751.77	PASS	AC=1;AF=0.500;AN=2;BaseQRankSum=0.007;ClippingRankSum=0.000;DP=62;ExcessHet=3.0103;FS=0.000;MLEAC=1;MLEAF=0.500;MQ=41.91;MQRankSum=-2.053;QD=12.13;ReadPosRankSum=1.326;SOR=0.663	GT:AD:DP:GQ:PL	0/1:36,26:62:99:780,0,1156
chrVI	27828	.	G	A	968.77	PASS	AC=1;AF=0.500;AN=2;BaseQRankSum=0.220;ClippingRankSum=0.000;DP=51;ExcessHet=3.0103;FS=0.000;MLEAC=1;MLEAF=0.500;MQ=41.81;MQRankSum=-2.268;QD=19.00;ReadPosRankSum=0.435;SOR=0.610	GT:AD:DP:GQ:PL	0/1:25,26:51:99:997,0,1638
chrVI	27832	.	G	A	933.77	PASS	AC=1;AF=0.500;AN=2;BaseQRankSum=1.128;ClippingRankSum=0.000;DP=48;ExcessHet=3.0103;FS=0.000;MLEAC=1;MLEAF=0.500;MQ=41.80;MQRankSum=-2.318;QD=19.45;ReadPosRankSum=0.992;SOR=0.549	GT:AD:DP:GQ:PL	0/1:24,24:48:99:962,0,1676
chrVI	27931	.	G	A	627.77	PASS	AC=1;AF=0.500;AN=2;BaseQRankSum=1.665;ClippingRankSum=0.000;DP=41;ExcessHet=3.0103;FS=5.348;MLEAC=1;MLEAF=0.500;MQ=41.95;MQRankSum=-1.027;QD=15.31;ReadPosRankSum=1.273;SOR=1.708	GT:AD:DP:GQ:PL	0/1:22,19:41:99:656,0,740
chrVI	28060	.	G	A	393.77	PASS	AC=1;AF=0.500;AN=2;BaseQRankSum=0.517;ClippingRankSum=0.000;DP=36;ExcessHet=3.0103;FS=13.713;MLEAC=1;MLEAF=0.500;MQ=42.00;MQRankSum=0.000;QD=11.25;ReadPosRankSum=-0.587;SOR=1.447	GT:AD:DP:GQ:PL	0/1:22,13:35:99:422,0,740
chrVI	28162	.	G	A	1177.77	PASS	AC=1;AF=0.500;AN=2;BaseQRankSum=-0.325;ClippingRankSum=0.000;DP=48;ExcessHet=3.0103;FS=13.880;MLEAC=1;MLEAF=0.500;MQ=41.84;MQRankSum=-1.579;QD=24.54;ReadPosRankSum=2.179;SOR=0.333	GT:AD:DP:GQ:PL	0/1:18,30:48:99:1206,0,1302
chrVI	28165	.	G	A	1177.77	PASS	AC=1;AF=0.500;AN=2;BaseQRankSum=0.434;ClippingRankSum=0.000;DP=48;ExcessHet=3.0103;FS=13.880;MLEAC=1;MLEAF=0.500;MQ=41.84;MQRankSum=-1.579;QD=24.54;ReadPosRankSum=1.606;SOR=0.333	GT:AD:DP:GQ:PL	0/1:18,30:48:99:1206,0,1302
chrVI	28549	.	G	A	622.77	PASS	AC=1;AF=0.500;AN=2;BaseQRankSum=1.780;ClippingRankSum=0.000;DP=59;ExcessHet=3.0103;FS=3.922;MLEAC=1;MLEAF=0.500;MQ=41.90;MQRankSum=1.331;QD=10.56;ReadPosRankSum=0.315;SOR=0.296	GT:AD:DP:GQ:PL	0/1:38,21:59:99:651,0,1212
chrVI	30170	.	G	A	938.77	PASS	AC=1;AF=0.500;AN=2;BaseQRankSum=-0.244;ClippingRankSum=0.000;DP=61;ExcessHet=3.0103;FS=7.169;MLEAC=1;MLEAF=0.500;MQ=41.94;MQRankSum=1.473;QD=15.39;ReadPosRankSum=-0.460;SOR=0.210	GT:AD:DP:GQ:PL	0/1:30,31:61:99:967,0,924
chrVI	30611	.	G	A	476.77	PASS	AC=1;AF=0.500;AN=2;BaseQRankSum=-0.558;ClippingRankSum=0.000;DP=38;ExcessHet=3.0103;FS=4.887;MLEAC=1;MLEAF=0.500;MQ=42.00;MQRankSum=0.000;QD=12.55;ReadPosRankSum=-1.615;SOR=1.092	GT:AD:DP:GQ:PL	0/1:22,16:38:99:505,0,788
chrVI	30694	.	G	A	492.77	PASS	AC=1;AF=0.500;AN=2;BaseQRankSum=0.477;ClippingRankSum=0.000;DP=51;ExcessHet=3.0103;FS=2.573;MLEAC=1;MLEAF=0.500;MQ=41.67;MQRankSum=1.040;QD=9.66;ReadPosRankSum=-1.762;SOR=0.557	GT:AD:DP:GQ:PL	0/1:34,17:51:99:521,0,1124
chrVI	30974	.	G	A	649.77	PASS	AC=1;AF=0.500;AN=2;BaseQRankSum=-0.421;ClippingRankSum=0.000;DP=60;ExcessHet=3.0103;FS=2.261;MLEAC=1;MLEAF=0.500;MQ=40.97;MQRankSum=0.562;QD=10.83;ReadPosRankSum=0.338;SOR=1.051	GT:AD:DP:GQ:PL	0/1:35,25:60:99:678,0,1032
chrVI	31433	.	G	A	472.77	PASS	AC=1;AF=0.500;AN=2;BaseQRankSum=0.735;ClippingRankSum=0.000;DP=54;ExcessHet=3.0103;FS=2.448;MLEAC=1;MLEAF=0.500;MQ=41.93;MQRankSum=-1.991;QD=8.75;ReadPosRankSum=0.317;SOR=0.411	GT:AD:DP:GQ:PL	0/1:36,18:54:99:501,0,1162
chrVI	31501	.	G	A	429.77	PASS	AC=1;AF=0.500;AN=2;BaseQRankSum=3.078;ClippingRankSum=0.000;DP=37;ExcessHet=3.0103;FS=1.359;MLEAC=1;MLEAF=0.500;MQ=41.89;MQRankSum=-1.867;QD=11.94;ReadPosRankSum=2.311;SOR=1.071	GT:AD:DP:GQ:PL	0/1:23,13:36:99:458,0,710
chrVI	31701	.	G	A	459.77	PASS	AC=1;AF=0.500;AN=2;BaseQRankSum=0.127;ClippingRankSum=0.000;DP=32;ExcessHet=3.0103;FS=0.000;MLEAC=1;MLEAF=0.500;MQ=41.12;MQRankSum=-3.426;QD=15.33;ReadPosRankSum=-0.042;SOR=0.693	GT:AD:DP:GQ:PL	0/1:16,14:30:99:488,0,596
chrVI	31742	.	G	A	568.77	PASS	AC=1;AF=0.500;AN=2;BaseQRankSum=1.694;ClippingRankSum=0.000;DP=43;ExcessHet=3.0103;FS=9.234;MLEAC=1;MLEAF=0.500;MQ=41.73;MQRankSum=-3.207;QD=13.23;ReadPosRankSum=0.012;SOR=2.531	GT:AD:DP:GQ:PL	0/1:26,17:43:99:597,0,930
chrVI	31778	.	G	A	262.77	PASS	AC=1;AF=0.500;AN=2;BaseQRankSum=0.716;ClippingRankSum=0.000;DP=50;ExcessHet=3.0103;FS=1.226;MLEAC=1;MLEAF=0.500;MQ=41.69;MQRankSum=-3.563;QD=5.36;ReadPosRankSum=-0.053;SOR=1.022	GT:AD:DP:GQ:PL	0/1:33,16:49:99:291,0,1291
chrVI	31781	.	G	A	754.77	PASS	AC=1;AF=0.500;AN=2;BaseQRankSum=-0.293;ClippingRankSum=0.000;DP=52;ExcessHet=3.0103;FS=2.481;MLEAC=1;MLEAF=0.500;MQ=41.37;MQRankSum=-4.047;QD=14.51;ReadPosRankSum=-0.974;SOR=1.230	GT:AD:DP:GQ:PL	0/1:30,22:52:99:783,0,1222
chrVI	31873	.	G	A	791.77	PASS	AC=1;AF=0.500;AN=2;BaseQRankSum=0.527;ClippingRankSum=0.000;DP=58;ExcessHet=3.0103;FS=3.667;MLEAC=1;MLEAF=0.500;MQ=41.58;MQRankSum=-1.890;QD=13.65;ReadPosRankSum=0.197;SOR=0.722	GT:AD:DP:GQ:PL	0/1:31,27:58:99:820,0,985
chrVI	32333	.	G	A	671.77	PASS	AC=1;AF=0.500;AN=2;BaseQRankSum=-0.012;ClippingRankSum=0.000;DP=43;ExcessHet=3.0103;FS=2.772;MLEAC=1;MLEAF=0.500;MQ=41.61;MQRankSum=-1.501;QD=15.62;ReadPosRankSum=-0.185;SOR=1.344	GT:AD:DP:GQ:PL	0/1:23,20:43:99:700,0,761
chrVI	32447	.	G	A	1252.77	PASS	AC=1;AF=0.500;AN=2;BaseQRankSum=-1.673;ClippingRankSum=0.000;DP=46;ExcessHet=3.0103;FS=1.256;MLEAC=1;MLEAF=0.500;MQ=41.96;MQRankSum=-0.624;QD=27.84;ReadPosRankSum=0.986;SOR=1.044	GT:AD:DP:GQ:PL	0/1:14,31:45:99:1281,0,900
chrVI	32451	.	G	A	1252.77	PASS	AC=1;AF=0.500;AN=2;BaseQRankSum=-0.341;ClippingRankSum=0.000;DP=47;ExcessHet=3.0103;FS=1.264;MLEAC=1;MLEAF=0.500;MQ=41.96;MQRankSum=-0.614;QD=27.23;ReadPosRankSum=0.946;SOR=1.112	GT:AD:DP:GQ:PL	0/1:14,32:46:99:1281,0,900
chrVI	32839	.	G	A	604.77	PASS	AC=1;AF=0.500;AN=2;BaseQRankSum=-0.586;ClippingRankSum=0.000;DP=36;ExcessHet=3.0103;FS=0.000;MLEAC=1;MLEAF=0.500;MQ=41.95;MQRankSum=-0.890;QD=16.80;ReadPosRankSum=-1.496;SOR=0.859	GT:AD:DP:GQ:PL	0/1:17,19:36:99:633,0,579
chrVI	32896	.	G	A	396.77	PASS	AC=1;AF=0.500;AN=2;BaseQRankSum=2.249;ClippingRankSum=0.000;DP=30;ExcessHet=3.0103;FS=3.325;MLEAC=1;MLEAF=0.500;MQ=41.93;MQRankSum=-1.157;QD=13.23;ReadPosRankSum=-0.082;SOR=1.445	GT:AD:DP:GQ:PL	0/1:18,12:30:99:425,0,568
chrVI	33110	.	G	A	772.77	PASS	AC=1;AF=0.500;AN=2;BaseQRankSum=2.708;ClippingRankSum=0.000;DP=40;ExcessHet=3.0103;FS=0.000;MLEAC=1;MLEAF=0.500;MQ=42.00;MQRankSum=0.000;QD=19.32;ReadPosRankSum=0.686;SOR=0.487	GT:AD:DP:GQ:PL	0/1:19,21:40:99:801,0,642
chrVI	33402	.	G	A	721.77	PASS	AC=1;AF=0.500;AN=2;BaseQRankSum=0.823;ClippingRankSum=0.000;DP=45;ExcessHet=3.0103;FS=4.517;MLEAC=1;MLEAF=0.500;MQ=41.91;MQRankSum=-1.367;QD=16.04;ReadPosRankSum=1.217;SOR=1.476	GT:AD:DP:GQ:PL	0/1:22,23:45:99:750,0,704
chrVI	33828	.	G	A	701.77	PASS	AC=1;AF=0.500;AN=2;BaseQRankSum=0.168;ClippingRankSum=0.000;DP=57;ExcessHet=3.0103;FS=2.315;MLEAC=1;MLEAF=0.500;MQ=42.00;MQRankSum=0.000;QD=12.31;ReadPosRankSum=-0.334;SOR=1.050	GT:AD:DP:GQ:PL	0/1:35,22:57:99:730,0,1262
chrVI	34346	.	G	A	859.77	PASS	AC=1;AF=0.500;AN=2;BaseQRankSum=0.688;ClippingRankSum=0.000;DP=51;ExcessHet=3.0103;FS=0.000;MLEAC=1;MLEAF=0.500;MQ=42.00;MQRankSum=0.000;QD=17.20;ReadPosRankSum=0.825;SOR=0.856	GT:AD:DP:GQ:PL	0/1:25,25:50:99:888,0,874
chrVI	34550	.	G	A	980.77	PASS	AC=1;AF=0.500;AN=2;BaseQRankSum=-1.582;ClippingRankSum=0.000;DP=48;ExcessHet=3.0103;FS=2.578;MLEAC=1;MLEAF=0.500;MQ=41.92;MQRankSum=-1.077;QD=20.43;ReadPosRankSum=-0.709;SOR=0.843	GT:AD:DP:GQ:PL	0/1:18,30:48:99:1009,0,619
chrVI	34836	.	G	A	1140.77	PASS	AC=1;AF=0.500;AN=2;BaseQRankSum=-1.008;ClippingRankSum=0.000;DP=62;ExcessHet=3.0103;FS=9.587;MLEAC=1;MLEAF=0.500;MQ=42.00;MQRankSum=0.000;QD=18.40;ReadPosRankSum=0.891;SOR=1.949	GT:AD:DP:GQ:PL	0/1:26,36:62:99:1169,0,898
chrVI	34933	.	G	A	698.77	PASS	AC=1;AF=0.500;AN=2;BaseQRankSum=1.010;ClippingRankSum=0.000;DP=51;ExcessHet=3.0103;FS=0.000;MLEAC=1;MLEAF=0.500;MQ=41.40;MQRankSum=-1.971;QD=13.98;ReadPosRankSum=0.233;SOR=0.569	GT:AD:DP:GQ:PL	0/1:28,22:50:99:727,0,911
chrVI	35023	.	G	A	829.77	PASS	AC=1;AF=0.500;AN=2;BaseQRankSum=0.670;ClippingRankSum=0.000;DP=56;ExcessHet=3.0103;FS=3.742;MLEAC=1;MLEAF=0.500;MQ=41.19;MQRankSum=-3.560;QD=14.82;ReadPosRankSum=0.214;SOR=0.711	GT:AD:DP:GQ:PL	0/1:29,27:56:99:858,0,1011
chrVI	35050	.	G	A	992.77	PASS	AC=1;AF=0.500;AN=2;BaseQRankSum=-1.376;ClippingRankSum=0.000;DP=59;ExcessHet=3.0103;FS=1.007;MLEAC=1;MLEAF=0.500;MQ=41.20;MQRankSum=-3.327;QD=16.83;ReadPosRankSum=-0.046;SOR=0.489	GT:AD:DP:GQ:PL	0/1:27,32:59:99:1021,0,959
chrVI	35083	.	G	A	985.77	PASS	AC=1;AF=0.500;AN=2;BaseQRankSum=-0.637;ClippingRankSum=0.000;DP=69;ExcessHet=3.0103;FS=0.000;MLEAC=1;MLEAF=0.500;MQ=41.31;MQRankSum=-3.626;QD=14.29;ReadPosRankSum=2.302;SOR=0.650	GT:AD:DP:GQ:PL	0/1:35,34:69:99:1014,0,1100
chrVI	36002	.	G	A	801.77	PASS	AC=1;AF=0.500;AN=2;BaseQRankSum=1.501;ClippingRankSum=0.000;DP=36;ExcessHet=3.0103;FS=0.000;MLEAC=1;MLEAF=0.500;MQ=41.84;MQRankSum=-1.562;QD=22.27;ReadPosRankSum=0.853;SOR=0.848	GT:AD:DP:GQ:PL	0/1:16,20:36:99:830,0,1091
chrVI	36007	.	G	A	801.77	PASS	AC=1;AF=0.500;AN=2;BaseQRankSum=1.612;ClippingRankSum=0.000;DP=37;ExcessHet=3.0103;FS=0.000;MLEAC=1;MLEAF=0.500;MQ=41.84;MQRankSum=-1.523;QD=21.67;ReadPosRankSum=1.003;SOR=0.733	GT:AD:DP:GQ:PL	0/1:16,21:37:99:830,0,1091
chrVI	36220	.	G	A	773.77	PASS	AC=1;AF=0.500;AN=2;BaseQRankSum=1.942;ClippingRankSum=0.000;DP=51;ExcessHet=3.0103;FS=2.471;MLEAC=1;MLEAF=0.500;MQ=41.96;MQRankSum=-1.109;QD=15.17;ReadPosRankSum=0.599;SOR=1.127	GT:AD:DP:GQ:PL	0/1:29,22:51:99:802,0,1719
chrVI	36243	.	G	A	779.77	PASS	AC=1;AF=0.500;AN=2;BaseQRankSum=0.376;ClippingRankSum=0.000;DP=50;ExcessHet=3.0103;FS=4.349;MLEAC=1;MLEAF=0.500;MQ=41.68;MQRankSum=-0.115;QD=15.60;ReadPosRankSum=0.034;SOR=1.390	GT:AD:DP:GQ:PL	0/1:28,22:50:99:808,0,1782
chrVI	36467	.	G	A	879.77	PASS	AC=1;AF=0.500;AN=2;BaseQRankSum=0.227;ClippingRankSum=0.000;DP=60;ExcessHet=3.0103;FS=2.188;MLEAC=1;MLEAF=0.500;MQ=41.75;MQRankSum=-0.967;QD=14.66;ReadPosRankSum=-0.630;SOR=0.384	GT:AD:DP:GQ:PL	0/1:30,30:60:99:908,0,891
chrVI	36478	.	G	A	1019.77	PASS	AC=1;AF=0.500;AN=2;BaseQRankSum=0.850;ClippingRankSum=0.000;DP=63;ExcessHet=3.0103;FS=6.828;MLEAC=1;MLEAF=0.500;MQ=41.77;MQRankSum=-0.922;QD=16.19;ReadPosRankSum=-0.856;SOR=0.571	GT:AD:DP:GQ:PL	0/1:30,33:63:99:1048,0,871
chrVI	36599	.	G	A	590.77	PASS	AC=1;AF=0.500;AN=2;BaseQRankSum=1.922;ClippingRankSum=0.000;DP=48;ExcessHet=3.0103;FS=1.129;MLEAC=1;MLEAF=0.500;MQ=41.62;MQRankSum=0.274;QD=12.31;ReadPosRankSum=-0.948;SOR=0.955	GT:AD:DP:GQ:PL	0/1:28,20:48:99:619,0,864
chrVI	36730	.	G	A	385.77	PASS	AC=1;AF=0.500;AN=2;BaseQRankSum=-0.231;ClippingRankSum=0.000;DP=40;ExcessHet=3.0103;FS=0.000;MLEAC=1;MLEAF=0.500;MQ=42.18;MQRankSum=-1.897;QD=9.64;ReadPosRankSum=0.304;SOR=0.704	GT:AD:DP:GQ:PL	0/1:25,15:40:99:414,0,817
chrVI	36792	.	G	A	472.77	PASS	AC=1;AF=0.500;AN=2;BaseQRankSum=1.527;ClippingRankSum=0.000;DP=43;ExcessHet=3.0103;FS=0.000;MLEAC=1;MLEAF=0.500;MQ=41.35;MQRankSum=-4.430;QD=10.99;ReadPosRankSum=1.291;SOR=0.752	GT:AD:DP:GQ:PL	0/1:29,14:43:99:501,0,1165
chrVI	36794	.	G	A	472.77	PASS	AC=1;AF=0.500;AN=2;BaseQRankSum=1.402;ClippingRankSum=0.000;DP=43;ExcessHet=3.0103;FS=0.000;MLEAC=1;MLEAF=0.500;MQ=41.35;MQRankSum=-4.430;QD=10.99;ReadPosRankSum=1.291;SOR=0.752	GT:AD:DP:GQ:PL	0/1:29,14:43:99:501,0,1165
chrVI	36867	.	G	A	649.77	PASS	AC=1;AF=0.500;AN=2;BaseQRankSum=-0.348;ClippingRankSum=0.000;DP=46;ExcessHet=3.0103;FS=2.589;MLEAC=1;MLEAF=0.500;MQ=40.34;MQRankSum=-4.126;QD=14.13;ReadPosRankSum=0.635;SOR=1.194	GT:AD:DP:GQ:PL	0/1:27,19:46:99:678,0,951
chrVI	37015	.	G	A	369.77	PASS	AC=1;AF=0.500;AN=2;BaseQRankSum=1.728;ClippingRankSum=0.000;DP=26;ExcessHet=3.0103;FS=9.853;MLEAC=1;MLEAF=0.500;MQ=41.38;MQRankSum=-1.628;QD=14.22;ReadPosRankSum=0.738;SOR=0.376	GT:AD:DP:GQ:PL	0/1:15,11:26:99:398,0,507
chrVI	37066	.	G	A	669.77	PASS	AC=1;AF=0.500;AN=2;BaseQRankSum=0.628;ClippingRankSum=0.000;DP=44;ExcessHet=3.0103;FS=15.152;MLEAC=1;MLEAF=0.500;MQ=41.63;MQRankSum=-1.398;QD=15.22;ReadPosRankSum=0.600;SOR=2.252	GT:AD:DP:GQ:PL	0/1:22,22:44:99:698,0,688
chrVI	37131	.	G	A	641.77	PASS	AC=1;AF=0.500;AN=2;BaseQRankSum=-0.461;ClippingRankSum=0.000;DP=52;ExcessHet=3.0103;FS=2.304;MLEAC=1;MLEAF=0.500;MQ=41.92;MQRankSum=1.402;QD=12.34;ReadPosRankSum=2.052;SOR=1.045	GT:AD:DP:GQ:PL	0/1:27,25:52:99:670,0,795
chrVI	37546	.	G	A	588.77	PASS	AC=1;AF=0.500;AN=2;BaseQRankSum=1.403;ClippingRankSum=0.000;DP=45;ExcessHet=3.0103;FS=1.204;MLEAC=1;MLEAF=0.500;MQ=42.00;MQRankSum=0.000;QD=13.08;ReadPosRankSum=0.599;SOR=0.484	GT:AD:DP:GQ:PL	0/1:27,18:45:99:617,0,877
chrVI	37652	.	G	A	1002.77	PASS	AC=1;AF=0.500;AN=2;BaseQRankSum=-1.776;ClippingRankSum=0.000;DP=54;ExcessHet=3.0103;FS=2.325;MLEAC=1;MLEAF=0.500;MQ=41.47;MQRankSum=0.296;QD=18.57;ReadPosRankSum=0.442;SOR=1.054	GT:AD:DP:GQ:PL	0/1:22,32:54:99:1031,0,750
chrVI	38150	.	G	A	628.77	PASS	AC=1;AF=0.500;AN=2;BaseQRankSum=-0.549;ClippingRankSum=0.000;DP=50;ExcessHet=3.0103;FS=1.088;MLEAC=1;MLEAF=0.500;MQ=41.92;MQRankSum=-1.583;QD=12.58;ReadPosRankSum=-0.448;SOR=0.917	GT:AD:DP:GQ:PL	0/1:28,22:50:99:657,0,934
chrVI	38176	.	G	A	848.77	PASS	AC=1;AF=0.500;AN=2;BaseQRankSum=-0.339;ClippingRankSum=0.000;DP=59;ExcessHet=3.0103;FS=3.554;MLEAC=1;MLEAF=0.500;MQ=41.93;MQRankSum=-1.452;QD=14.63;ReadPosRankSum=-1.522;SOR=1.179	GT:AD:DP:GQ:PL	0/1:30,28:58:99:877,0,933
chrVI	38280	.	G	A	724.77	PASS	AC=1;AF=0.500;AN=2;BaseQRankSum=-1.975;ClippingRankSum=0.000;DP=33;ExcessHet=3.0103;FS=1.431;MLEAC=1;MLEAF=0.500;MQ=41.55;MQRankSum=1.226;QD=21.96;ReadPosRankSum=1.260;SOR=0.435	GT:AD:DP:GQ:PL	0/1:14,19:33:99:753,0,563
chrVI	38281	.	G	A	724.77	PASS	AC=1;AF=0.500;AN=2;BaseQRankSum=-1.872;ClippingRankSum=0.000;DP=34;ExcessHet=3.0103;FS=0.000;MLEAC=1;MLEAF=0.500;MQ=41.57;MQRankSum=1.185;QD=21.32;ReadPosRankSum=1.564;SOR=0.580	GT:AD:DP:GQ:PL	0/1:15,19:34:99:753,0,563
chrVI	38423	.	G	A	700.77	PASS	AC=1;AF=0.500;AN=2;BaseQRankSum=0.740;ClippingRankSum=0.000;DP=46;ExcessHet=3.0103;FS=4.376;MLEAC=1;MLEAF=0.500;MQ=41.69;MQRankSum=0.000;QD=15.57;ReadPosRankSum=-0.026;SOR=1.483	GT:AD:DP:GQ:PL	0/1:23,22:45:99:729,0,731
chrVI	38673	.	G	A	531.77	PASS	AC=1;AF=0.500;AN=2;BaseQRankSum=0.916;ClippingRankSum=0.000;DP=35;ExcessHet=3.0103;FS=1.767;MLEAC=1;MLEAF=0.500;MQ=42.00;MQRankSum=0.000;QD=15.19;ReadPosRankSum=1.487;SOR=1.236	GT:AD:DP:GQ:PL	0/1:19,16:35:99:560,0,672
chrVI	39040	.	G	A	889.77	PASS	AC=1;AF=0.500;AN=2;BaseQRankSum=-0.123;ClippingRankSum=0.000;DP=49;ExcessHet=3.0103;FS=4.301;MLEAC=1;MLEAF=0.500;MQ=41.92;MQRankSum=-1.095;QD=18.93;ReadPosRankSum=0.129;SOR=0.652	GT:AD:DP:GQ:PL	0/1:18,29:47:99:918,0,517
chrVI	39191	.	G	A	932.77	PASS	AC=1;AF=0.500;AN=2;BaseQRankSum=-0.397;ClippingRankSum=0.000;DP=50;ExcessHet=3.0103;FS=2.460;MLEAC=1;MLEAF=0.500;MQ=42.00;MQRankSum=0.000;QD=19.04;ReadPosRankSum=-1.417;SOR=0.506	GT:AD:DP:GQ:PL	0/1:22,27:49:99:961,0,749
chrVI	39539	.	G	A	1169.77	PASS	AC=1;AF=0.500;AN=2;BaseQRankSum=-1.647;ClippingRankSum=0.000;DP=60;ExcessHet=3.0103;FS=9.779;MLEAC=1;MLEAF=0.500;MQ=41.93;MQRankSum=-1.100;QD=19.50;ReadPosRankSum=-0.278;SOR=1.777	GT:AD:DP:GQ:PL	0/1:23,37:60:99:1198,0,761
chrVI	40034	.	G	A	780.77	PASS	AC=1;AF=0.500;AN=2;BaseQRankSum=-0.958;ClippingRankSum=0.000;DP=50;ExcessHet=3.0103;FS=4.022;MLEAC=1;MLEAF=0.500;MQ=41.92;MQRankSum=-1.344;QD=15.62;ReadPosRankSum=2.072;SOR=0.840	GT:AD:DP:GQ:PL	0/1:24,26:50:99:809,0,827
chrVI	40286	.	G	A	355.77	PASS	AC=1;AF=0.500;AN=2;BaseQRankSum=-0.068;ClippingRankSum=0.000;DP=29;ExcessHet=3.0103;FS=0.000;MLEAC=1;MLEAF=0.500;MQ=41.66;MQRankSum=-2.646;QD=12.27;ReadPosRankSum=0.884;SOR=0.836	GT:AD:DP:GQ:PL	0/1:16,13:29:99:384,0,497
chrVI	40334	.	G	A	379.77	PASS	AC=1;AF=0.500;AN=2;BaseQRankSum=-2.213;ClippingRankSum=0.000;DP=28;ExcessHet=3.0103;FS=9.412;MLEAC=1;MLEAF=0.500;MQ=40.99;MQRankSum=-3.011;QD=13.56;ReadPosRankSum=-2.216;SOR=0.076	GT:AD:DP:GQ:PL	0/1:13,15:28:99:408,0,435
chrVI	40348	.	G	A	265.77	PASS	AC=1;AF=0.500;AN=2;BaseQRankSum=1.364;ClippingRankSum=0.000;DP=22;ExcessHet=3.0103;FS=10.891;MLEAC=1;MLEAF=0.500;MQ=40.99;MQRankSum=-3.224;QD=12.08;ReadPosRankSum=-0.205;SOR=0.859	GT:AD:DP:GQ:PL	0/1:14,8:22:99:294,0,564
chrVI	40354	.	G	A	331.77	PASS	AC=1;AF=0.500;AN=2;BaseQRankSum=-0.721;ClippingRankSum=0.000;DP=24;ExcessHet=3.0103;FS=10.371;MLEAC=1;MLEAF=0.500;MQ=41.08;MQRankSum=-2.857;QD=13.82;ReadPosRankSum=-0.967;SOR=0.728	GT:AD:DP:GQ:PL	0/1:14,10:24:99:360,0,558
chrVI	40397	.	G	A	541.77	PASS	AC=1;AF=0.500;AN=2;BaseQRankSum=2.563;ClippingRankSum=0.000;DP=39;ExcessHet=3.0103;FS=0.000;MLEAC=1;MLEAF=0.500;MQ=41.48;MQRankSum=-2.341;QD=13.89;ReadPosRankSum=1.111;SOR=0.776	GT:AD:DP:GQ:PL	0/1:22,17:39:99:570,0,641
chrVI	40721	.	G	A	668.77	PASS	AC=1;AF=0.500;AN=2;BaseQRankSum=-0.512;ClippingRankSum=0.000;DP=41;ExcessHet=3.0103;FS=2.807;MLEAC=1;MLEAF=0.500;MQ=41.41;MQRankSum=-2.408;QD=16.31;ReadPosRankSum=-1.304;SOR=0.368	GT:AD:DP:GQ:PL	0/1:19,22:41:99:697,0,626
chrVI	40760	.	G	A	545.77	PASS	AC=1;AF=0.500;AN=2;BaseQRankSum=0.618;ClippingRankSum=0.000;DP=42;ExcessHet=3.0103;FS=2.966;MLEAC=1;MLEAF=0.500;MQ=41.38;MQRankSum=-3.623;QD=12.99;ReadPosRankSum=0.624;SOR=1.343	GT:AD:DP:GQ:PL	0/1:26,16:42:99:574,0,1004
chrVI	40769	.	G	A	448.77	PASS	AC=1;AF=0.500;AN=2;BaseQRankSum=1.115;ClippingRankSum=0.000;DP=35;ExcessHet=3.0103;FS=10.499;MLEAC=1;MLEAF=0.500;MQ=41.14;MQRankSum=-2.895;QD=12.82;ReadPosRankSum=0.240;SOR=2.114	GT:AD:DP:GQ:PL	0/1:22,13:35:99:477,0,925
chrVI	40771	.	G	A	451.77	PASS	AC=1;AF=0.500;AN=2;BaseQRankSum=1.022;ClippingRankSum=0.000;DP=34;ExcessHet=3.0103;FS=8.187;MLEAC=1;MLEAF=0.500;MQ=41.12;MQRankSum=-3.073;QD=13.29;ReadPosRankSum=0.398;SOR=1.941	GT:AD:DP:GQ:PL	0/1:22,12:34:99:480,0,885
chrVI	40850	.	G	A	721.77	PASS	AC=1;AF=0.500;AN=2;BaseQRankSum=1.583;ClippingRankSum=0.000;DP=36;ExcessHet=3.0103;FS=0.000;MLEAC=1;MLEAF=0.500;MQ=41.78;MQRankSum=0.383;QD=20.05;ReadPosRankSum=0.370;SOR=0.603	GT:AD:DP:GQ:PL	0/1:15,21:36:99:750,0,417
chrVI	40883	.	G	A	854.77	PASS	AC=1;AF=0.500;AN=2;BaseQRankSum=1.361;ClippingRankSum=0.000;DP=45;ExcessHet=3.0103;FS=1.171;MLEAC=1;MLEAF=0.500;MQ=41.91;MQRankSum=-1.191;QD=18.99;ReadPosRankSum=0.792;SOR=0.446	GT:AD:DP:GQ:PL	0/1:19,26:45:99:883,0,566
chrVI	41042	.	G	A	719.77	PASS	AC=1;AF=0.500;AN=2;BaseQRankSum=-1.056;ClippingRankSum=0.000;DP=45;ExcessHet=3.0103;FS=6.267;MLEAC=1;MLEAF=0.500;MQ=41.96;MQRankSum=1.067;QD=15.99;ReadPosRankSum=-1.522;SOR=0.683	GT:AD:DP:GQ:PL	0/1:22,23:45:99:748,0,739
chrVI	41476	.	G	A	268.77	PASS	AC=1;AF=0.500;AN=2;BaseQRankSum=2.503;ClippingRankSum=0.000;DP=26;ExcessHet=3.0103;FS=1.657;MLEAC=1;MLEAF=0.500;MQ=41.38;MQRankSum=-0.466;QD=10.34;ReadPosRankSum=1.105;SOR=1.247	GT:AD:DP:GQ:PL	0/1:17,9:26:99:297,0,567
chrVI	41567	.	G	A	874.77	PASS	AC=1;AF=0.500;AN=2;BaseQRankSum=0.963;ClippingRankSum=0.000;DP=40;ExcessHet=3.0103;FS=3.009;MLEAC=1;MLEAF=0.500;MQ=41.85;MQRankSum=-0.031;QD=21.87;ReadPosRankSum=0.680;SOR=1.445	GT:AD:DP:GQ:PL	0/1:14,26:40:99:903,0,397
chrVI	41699	.	G	A	378.77	PASS	AC=1;AF=0.500;AN=2;BaseQRankSum=0.993;ClippingRankSum=0.000;DP=42;ExcessHet=3.0103;FS=0.000;MLEAC=1;MLEAF=0.500;MQ=41.60;MQRankSum=-0.516;QD=9.02;ReadPosRankSum=1.223;SOR=0.634	GT:AD:DP:GQ:PL	0/1:29,13:42:99:407,0,923
chrVI	41902	.	G	A	442.77	PASS	AC=1;AF=0.500;AN=2;BaseQRankSum=2.576;ClippingRankSum=0.000;DP=34;ExcessHet=3.0103;FS=1.384;MLEAC=1;MLEAF=0.500;MQ=41.94;MQRankSum=0.847;QD=13.02;ReadPosRankSum=0.420;SOR=0.976	GT:AD:DP:GQ:PL	0/1:21,13:34:99:471,0,773
chrVI	41918	.	G	A	358.77	PASS	AC=1;AF=0.500;AN=2;BaseQRankSum=-0.813;ClippingRankSum=0.000;DP=30;ExcessHet=3.0103;FS=0.000;MLEAC=1;MLEAF=0.500;MQ=41.46;MQRankSum=-0.294;QD=11.96;ReadPosRankSum=0.042;SOR=0.784	GT:AD:DP:GQ:PL	0/1:18,12:30:99:387,0,660
chrVI	41980	.	G	A	591.77	PASS	AC=1;AF=0.500;AN=2;BaseQRankSum=1.441;ClippingRankSum=0.000;DP=49;ExcessHet=3.0103;FS=0.000;MLEAC=1;MLEAF=0.500;MQ=41.71;MQRankSum=-1.193;QD=12.33;ReadPosRankSum=0.205;SOR=0.536	GT:AD:DP:GQ:PL	0/1:29,19:48:99:620,0,924
chrVI	42473	.	G	A	547.77	PASS	AC=1;AF=0.500;AN=2;BaseQRankSum=-1.302;ClippingRankSum=0.000;DP=34;ExcessHet=3.0103;FS=7.887;MLEAC=1;MLEAF=0.500;MQ=41.04;MQRankSum=-1.720;QD=16.11;ReadPosRankSum=0.751;SOR=1.648	GT:AD:DP:GQ:PL	0/1:14,20:34:99:576,0,452
chrVI	42988	.	G	A	551.77	PASS	AC=1;AF=0.500;AN=2;BaseQRankSum=-0.098;ClippingRankSum=0.000;DP=52;ExcessHet=3.0103;FS=4.324;MLEAC=1;MLEAF=0.500;MQ=41.65;MQRankSum=1.130;QD=10.82;ReadPosRankSum=0.111;SOR=0.244	GT:AD:DP:GQ:PL	0/1:32,19:51:99:580,0,1048
chrVI	43043	.	G	A	651.77	PASS	AC=1;AF=0.500;AN=2;BaseQRankSum=2.655;ClippingRankSum=0.000;DP=54;ExcessHet=3.0103;FS=2.386;MLEAC=1;MLEAF=0.500;MQ=41.66;MQRankSum=-1.735;QD=12.30;ReadPosRankSum=-1.852;SOR=0.908	GT:AD:DP:GQ:PL	0/1:32,21:53:99:680,0,867
chrVI	43108	.	G	A	817.77	PASS	AC=1;AF=0.500;AN=2;BaseQRankSum=-1.158;ClippingRankSum=0.000;DP=44;ExcessHet=3.0103;FS=0.000;MLEAC=1;MLEAF=0.500;MQ=41.20;MQRankSum=-1.354;QD=19.02;ReadPosRankSum=-0.225;SOR=0.793	GT:AD:DP:GQ:PL	0/1:22,21:43:99:846,0,940
chrVI	43115	.	G	A	673.77	PASS	AC=1;AF=0.500;AN=2;BaseQRankSum=-1.714;ClippingRankSum=0.000;DP=38;ExcessHet=3.0103;FS=0.000;MLEAC=1;MLEAF=0.500;MQ=40.97;MQRankSum=-1.827;QD=18.21;ReadPosRankSum=-1.451;SOR=0.582	GT:AD:DP:GQ:PL	0/1:18,19:37:99:702,0,875
chrVI	43172	.	G	A	430.77	PASS	AC=1;AF=0.500;AN=2;BaseQRankSum=0.407;ClippingRankSum=0.000;DP=39;ExcessHet=3.0103;FS=4.824;MLEAC=1;MLEAF=0.500;MQ=41.47;MQRankSum=-1.402;QD=11.34;ReadPosRankSum=0.915;SOR=1.516	GT:AD:DP:GQ:PL	0/1:23,15:38:99:459,0,792
chrVI	43199	.	G	A	461.77	PASS	AC=1;AF=0.500;AN=2;BaseQRankSum=-0.162;ClippingRankSum=0.000;DP=37;ExcessHet=3.0103;FS=1.359;MLEAC=1;MLEAF=0.500;MQ=41.44;MQRankSum=-1.168;QD=12.83;ReadPosRankSum=-0.595;SOR=1.071	GT:AD:DP:GQ:PL	0/1:20,16:36:99:490,0,666
chrVI	43443	.	G	A	553.77	PASS	AC=1;AF=0.500;AN=2;BaseQRankSum=2.031;ClippingRankSum=0.000;DP=49;ExcessHet=3.0103;FS=1.176;MLEAC=1;MLEAF=0.500;MQ=42.00;MQRankSum=0.000;QD=12.04;ReadPosRankSum=2.243;SOR=1.009	GT:AD:DP:GQ:PL	0/1:27,19:46:99:582,0,751
chrVI	43565	.	G	A	244.77	PASS	AC=1;AF=0.500;AN=2;BaseQRankSum=1.669;ClippingRankSum=0.000;DP=23;ExcessHet=3.0103;FS=9.132;MLEAC=1;MLEAF=0.500;MQ=42.00;MQRankSum=0.000;QD=10.64;ReadPosRankSum=1.483;SOR=3.223	GT:AD:DP:GQ:PL	0/1:15,8:23:99:273,0,460
chrVI	43658	.	G	A	533.77	PASS	AC=1;AF=0.500;AN=2;BaseQRankSum=-1.075;ClippingRankSum=0.000;DP=40;ExcessHet=3.0103;FS=0.000;MLEAC=1;MLEAF=0.500;MQ=42.00;MQRankSum=0.000;QD=13.34;ReadPosRankSum=-0.535;SOR=0.540	GT:AD:DP:GQ:PL	0/1:21,19:40:99:562,0,677
chrVI	44298	.	G	A	647.77	PASS	AC=1;AF=0.500;AN=2;BaseQRankSum=0.838;ClippingRankSum=0.000;DP=41;ExcessHet=3.0103;FS=1.216;MLEAC=1;MLEAF=0.500;MQ=42.00;MQRankSum=0.000;QD=15.80;ReadPosRankSum=-0.820;SOR=1.013	GT:AD:DP:GQ:PL	0/1:21,20:41:99:676,0,706
chrVI	44413	.	G	A	440.77	PASS	AC=1;AF=0.500;AN=2;BaseQRankSum=0.636;ClippingRankSum=0.000;DP=47;ExcessHet=3.0103;FS=0.000;MLEAC=1;MLEAF=0.500;MQ=42.00;MQRankSum=0.000;QD=9.38;ReadPosRankSum=-0.190;SOR=0.869	GT:AD:DP:GQ:PL	0/1:31,16:47:99:469,0,918
chrVI	44444	.	G	A	501.77	PASS	AC=1;AF=0.500;AN=2;BaseQRankSum=-0.953;ClippingRankSum=0.000;DP=47;ExcessHet=3.0103;FS=2.552;MLEAC=1;MLEAF=0.500;MQ=41.69;MQRankSum=0.832;QD=10.68;ReadPosRankSum=-0.542;SOR=0.776	GT:AD:DP:GQ:PL	0/1:29,18:47:99:530,0,959
chrVI	44856	.	G	A	548.77	PASS	AC=1;AF=0.500;AN=2;BaseQRankSum=1.638;ClippingRankSum=0.000;DP=56;ExcessHet=3.0103;FS=0.000;MLEAC=1;MLEAF=0.500;MQ=41.93;MQRankSum=-1.395;QD=9.98;ReadPosRankSum=0.735;SOR=0.852	GT:AD:DP:GQ:PL	0/1:37,18:55:99:577,0,1247
chrVI	45012	.	G	A	377.77	PASS	AC=1;AF=0.500;AN=2;BaseQRankSum=2.313;ClippingRankSum=0.000;DP=51;ExcessHet=3.0103;FS=6.481;MLEAC=1;MLEAF=0.500;MQ=42.00;MQRankSum=0.000;QD=7.41;ReadPosRankSum=0.544;SOR=1.680	GT:AD:DP:GQ:PL	0/1:37,14:51:99:406,0,1176
chrVI	45200	.	G	A	601.77	PASS	AC=1;AF=0.500;AN=2;BaseQRankSum=-0.025;ClippingRankSum=0.000;DP=43;ExcessHet=3.0103;FS=12.044;MLEAC=1;MLEAF=0.500;MQ=42.00;MQRankSum=0.000;QD=13.99;ReadPosRankSum=0.322;SOR=2.045	GT:AD:DP:GQ:PL	0/1:23,20:43:99:630,0,732
chrVI	45262	.	G	A	575.77	PASS	AC=1;AF=0.500;AN=2;BaseQRankSum=-0.012;ClippingRankSum=0.000;DP=44;ExcessHet=3.0103;FS=1.192;MLEAC=1;MLEAF=0.500;MQ=41.66;MQRankSum=-1.101;QD=13.09;ReadPosRankSum=-1.073;SOR=0.990	GT:AD:DP:GQ:PL	0/1:25,19:44:99:604,0,808
chrVI	45488	.	G	A	724.77	PASS	AC=1;AF=0.500;AN=2;BaseQRankSum=0.301;ClippingRankSum=0.000;DP=46;ExcessHet=3.0103;FS=4.119;MLEAC=1;MLEAF=0.500;MQ=42.00;MQRankSum=0.000;QD=15.76;ReadPosRankSum=1.798;SOR=1.188	GT:AD:DP:GQ:PL	0/1:25,21:46:99:753,0,922
chrVI	45636	.	G	A	1386.77	PASS	AC=1;AF=0.500;AN=2;BaseQRankSum=-0.885;ClippingRankSum=0.000;DP=74;ExcessHet=3.0103;FS=0.939;MLEAC=1;MLEAF=0.500;MQ=41.61;MQRankSum=-1.059;QD=18.74;ReadPosRankSum=-0.240;SOR=0.843	GT:AD:DP:GQ:PL	0/1:27,47:74:99:1415,0,794
chrVI	46552	.	G	A	669.77	PASS	AC=1;AF=0.500;AN=2;BaseQRankSum=0.815;ClippingRankSum=0.000;DP=47;ExcessHet=3.0103;FS=4.763;MLEAC=1;MLEAF=0.500;MQ=42.00;MQRankSum=0.000;QD=14.25;ReadPosRankSum=2.034;SOR=1.671	GT:AD:DP:GQ:PL	0/1:27,20:47:99:698,0,1026
chrVI	46671	.	G	A	1147.77	PASS	AC=1;AF=0.500;AN=2;BaseQRankSum=-1.444;ClippingRankSum=0.000;DP=67;ExcessHet=3.0103;FS=0.000;MLEAC=1;MLEAF=0.500;MQ=41.88;MQRankSum=-1.719;QD=17.13;ReadPosRankSum=-0.355;SOR=0.735	GT:AD:DP:GQ:PL	0/1:28,39:67:99:1176,0,879
chrVI	47328	.	G	A	984.77	PASS	AC=1;AF=0.500;AN=2;BaseQRankSum=0.946;ClippingRankSum=0.000;DP=65;ExcessHet=3.0103;FS=2.043;MLEAC=1;MLEAF=0.500;MQ=41.77;MQRankSum=1.000;QD=15.39;ReadPosRankSum=-0.842;SOR=0.972	GT:AD:DP:GQ:PL	0/1:33,31:64:99:1013,0,1047
chrVI	47850	.	G	A	882.77	PASS	AC=1;AF=0.500;AN=2;BaseQRankSum=-2.103;ClippingRankSum=0.000;DP=47;ExcessHet=3.0103;FS=2.509;MLEAC=1;MLEAF=0.500;MQ=41.96;MQRankSum=-0.936;QD=18.78;ReadPosRankSum=0.792;SOR=0.368	GT:AD:DP:GQ:PL	0/1:23,24:47:99:911,0,1692
chrVI	47852	.	G	A	882.77	PASS	AC=1;AF=0.500;AN=2;BaseQRankSum=-1.539;ClippingRankSum=0.000;DP=45;ExcessHet=3.0103;FS=2.561;MLEAC=1;MLEAF=0.500;MQ=41.96;MQRankSum=-0.978;QD=19.62;ReadPosRankSum=1.488;SOR=0.368	GT:AD:DP:GQ:PL	0/1:23,22:45:99:911,0,1692
chrVI	48021	.	G	A	497.77	PASS	AC=1;AF=0.500;AN=2;BaseQRankSum=1.611;ClippingRankSum=0.000;DP=47;ExcessHet=3.0103;FS=2.776;MLEAC=1;MLEAF=0.500;MQ=42.00;MQRankSum=0.000;QD=10.59;ReadPosRankSum=1.210;SOR=0.330	GT:AD:DP:GQ:PL	0/1:31,16:47:99:526,0,1104
chrVI	48949	.	G	A	138.77	PASS	AC=1;AF=0.500;AN=2;BaseQRankSum=2.265;ClippingRankSum=0.000;DP=18;ExcessHet=3.0103;FS=0.000;MLEAC=1;MLEAF=0.500;MQ=42.00;MQRankSum=0.000;QD=7.71;ReadPosRankSum=0.474;SOR=0.582	GT:AD:DP:GQ:PL	0/1:13,5:18:99:167,0,429
chrVI	49067	.	G	A	402.77	PASS	AC=1;AF=0.500;AN=2;BaseQRankSum=1.748;ClippingRankSum=0.000;DP=41;ExcessHet=3.0103;FS=0.000;MLEAC=1;MLEAF=0.500;MQ=42.00;MQRankSum=0.000;QD=9.82;ReadPosRankSum=0.861;SOR=0.531	GT:AD:DP:GQ:PL	0/1:28,13:41:99:431,0,979
chrVI	49078	.	G	A	408.77	PASS	AC=1;AF=0.500;AN=2;BaseQRankSum=2.254;ClippingRankSum=0.000;DP=43;ExcessHet=3.0103;FS=1.572;MLEAC=1;MLEAF=0.500;MQ=42.00;MQRankSum=0.000;QD=9.51;ReadPosRankSum=1.052;SOR=1.238	GT:AD:DP:GQ:PL	0/1:30,13:43:99:437,0,1047
chrVI	49399	.	G	A	858.77	PASS	AC=1;AF=0.500;AN=2;BaseQRankSum=-0.525;ClippingRankSum=0.000;DP=59;ExcessHet=3.0103;FS=2.234;MLEAC=1;MLEAF=0.500;MQ=42.00;MQRankSum=0.000;QD=14.81;ReadPosRankSum=1.423;SOR=0.384	GT:AD:DP:GQ:PL	0/1:30,28:58:99:887,0,1023
chrVI	50942	.	G	A	385.77	PASS	AC=1;AF=0.500;AN=2;BaseQRankSum=1.015;ClippingRankSum=0.000;DP=25;ExcessHet=3.0103;FS=1.580;MLEAC=1;MLEAF=0.500;MQ=41.84;MQRankSum=1.446;QD=15.43;ReadPosRankSum=0.529;SOR=0.934	GT:AD:DP:GQ:PL	0/1:13,12:25:99:414,0,438
chrVI	51248	.	G	A	176.77	PASS	AC=1;AF=0.500;AN=2;BaseQRankSum=-1.177;ClippingRankSum=0.000;DP=15;ExcessHet=3.0103;FS=0.000;MLEAC=1;MLEAF=0.500;MQ=41.34;MQRankSum=-2.697;QD=11.78;ReadPosRankSum=1.358;SOR=0.527	GT:AD:DP:GQ:PL	0/1:8,7:15:99:205,0,260
chrVI	51285	.	G	A	151.77	PASS	AC=1;AF=0.500;AN=2;BaseQRankSum=0.310;ClippingRankSum=0.000;DP=15;ExcessHet=3.0103;FS=0.000;MLEAC=1;MLEAF=0.500;MQ=41.61;MQRankSum=-2.558;QD=10.12;ReadPosRankSum=0.123;SOR=1.022	GT:AD:DP:GQ:PL	0/1:10,5:15:99:180,0,397
chrVI	51290	.	G	A	235.77	PASS	AC=1;AF=0.500;AN=2;BaseQRankSum=-0.247;ClippingRankSum=0.000;DP=17;ExcessHet=3.0103;FS=0.000;MLEAC=1;MLEAF=0.500;MQ=41.65;MQRankSum=-2.139;QD=13.87;ReadPosRankSum=-0.932;SOR=0.941	GT:AD:DP:GQ:PL	0/1:10,7:17:99:264,0,399
chrVI	51299	.	G	A	193.77	PASS	AC=1;AF=0.500;AN=2;BaseQRankSum=0.662;ClippingRankSum=0.000;DP=16;ExcessHet=3.0103;FS=1.987;MLEAC=1;MLEAF=0.500;MQ=41.63;MQRankSum=-2.322;QD=12.11;ReadPosRankSum=-0.545;SOR=1.329	GT:AD:DP:GQ:PL	0/1:10,6:16:99:222,0,402
chrVI	51303	.	G	A	193.77	PASS	AC=1;AF=0.500;AN=2;BaseQRankSum=1.742;ClippingRankSum=0.000;DP=15;ExcessHet=3.0103;FS=0.000;MLEAC=1;MLEAF=0.500;MQ=41.61;MQRankSum=-2.015;QD=12.92;ReadPosRankSum=-0.984;SOR=1.075	GT:AD:DP:GQ:PL	0/1:9,6:15:99:222,0,402
chrVI	51427	.	G	A	344.77	PASS	AC=1;AF=0.500;AN=2;BaseQRankSum=2.413;ClippingRankSum=0.000;DP=25;ExcessHet=3.0103;FS=6.186;MLEAC=1;MLEAF=0.500;MQ=41.92;MQRankSum=-1.143;QD=13.79;ReadPosRankSum=2.024;SOR=0.814	GT:AD:DP:GQ:PL	0/1:15,10:25:99:373,0,463
chrVI	51698	.	G	A	757.77	PASS	AC=1;AF=0.500;AN=2;BaseQRankSum=-2.228;ClippingRankSum=0.000;DP=41;ExcessHet=3.0103;FS=0.000;MLEAC=1;MLEAF=0.500;MQ=42.00;MQRankSum=0.000;QD=18.48;ReadPosRankSum=-0.259;SOR=0.587	GT:AD:DP:GQ:PL	0/1:19,22:41:99:786,0,674
chrVI	51739	.	G	A	800.77	PASS	AC=1;AF=0.500;AN=2;BaseQRankSum=0.121;ClippingRankSum=0.000;DP=61;ExcessHet=3.0103;FS=3.886;MLEAC=1;MLEAF=0.500;MQ=41.76;MQRankSum=0.000;QD=13.35;ReadPosRankSum=-0.966;SOR=0.327	GT:AD:DP:GQ:PL	0/1:32,28:60:99:829,0,994
chrVI	52013	.	G	A	1062.77	PASS	AC=1;AF=0.500;AN=2;BaseQRankSum=1.487;ClippingRankSum=0.000;DP=61;ExcessHet=3.0103;FS=0.996;MLEAC=1;MLEAF=0.500;MQ=41.94;MQRankSum=-1.334;QD=17.42;ReadPosRankSum=-0.874;SOR=0.495	GT:AD:DP:GQ:PL	0/1:29,32:61:99:1091,0,926
chrVI	53086	.	G	A	253.77	PASS	AC=1;AF=0.500;AN=2;BaseQRankSum=1.667;ClippingRankSum=0.000;DP=22;ExcessHet=3.0103;FS=0.000;MLEAC=1;MLEAF=0.500;MQ=41.55;MQRankSum=-0.818;QD=12.08;ReadPosRankSum=1.919;SOR=0.892	GT:AD:DP:GQ:PL	0/1:12,9:21:99:282,0,311
chrVI	53129	.	G	A	136.77	PASS	AC=1;AF=0.500;AN=2;BaseQRankSum=-0.779;ClippingRankSum=0.000;DP=19;ExcessHet=3.0103;FS=0.000;MLEAC=1;MLEAF=0.500;MQ=41.27;MQRankSum=-2.273;QD=7.20;ReadPosRankSum=-2.248;SOR=0.941	GT:AD:DP:GQ:PL	0/1:12,7:19:99:165,0,353
chrVI	53190	.	G	A	223.77	PASS	AC=1;AF=0.500;AN=2;BaseQRankSum=-1.961;ClippingRankSum=0.000;DP=19;ExcessHet=3.0103;FS=7.701;MLEAC=1;MLEAF=0.500;MQ=41.79;MQRankSum=-1.457;QD=11.78;ReadPosRankSum=0.540;SOR=0.439	GT:AD:DP:GQ:PL	0/1:10,9:19:99:252,0,367
chrVI	53218	.	G	A	352.77	PASS	AC=1;AF=0.500;AN=2;BaseQRankSum=-1.431;ClippingRankSum=0.000;DP=25;ExcessHet=3.0103;FS=13.829;MLEAC=1;MLEAF=0.500;MQ=41.17;MQRankSum=-2.176;QD=14.11;ReadPosRankSum=0.414;SOR=0.610	GT:AD:DP:GQ:PL	0/1:13,12:25:99:381,0,487
chrVI	54126	.	G	A	756.77	PASS	AC=1;AF=0.500;AN=2;BaseQRankSum=-0.757;ClippingRankSum=0.000;DP=65;ExcessHet=3.0103;FS=0.000;MLEAC=1;MLEAF=0.500;MQ=42.00;MQRankSum=0.000;QD=11.82;ReadPosRankSum=-1.075;SOR=0.711	GT:AD:DP:GQ:PL	0/1:37,27:64:99:785,0,1245
chrVI	54295	.	G	A	993.77	PASS	AC=1;AF=0.500;AN=2;BaseQRankSum=2.175;ClippingRankSum=0.000;DP=79;ExcessHet=3.0103;FS=1.972;MLEAC=1;MLEAF=0.500;MQ=41.64;MQRankSum=-1.902;QD=12.58;ReadPosRankSum=1.154;SOR=0.446	GT:AD:DP:GQ:PL	0/1:51,28:79:99:1022,0,3181
chrVI	54298	.	G	A	993.77	PASS	AC=1;AF=0.500;AN=2;BaseQRankSum=2.239;ClippingRankSum=0.000;DP=77;ExcessHet=3.0103;FS=1.928;MLEAC=1;MLEAF=0.500;MQ=41.63;MQRankSum=-1.864;QD=12.91;ReadPosRankSum=0.716;SOR=0.495	GT:AD:DP:GQ:PL	0/1:49,28:77:99:1022,0,3181
chrVI	54663	.	G	A	514.77	PASS	AC=1;AF=0.500;AN=2;BaseQRankSum=1.520;ClippingRankSum=0.000;DP=31;ExcessHet=3.0103;FS=3.192;MLEAC=1;MLEAF=0.500;MQ=41.52;MQRankSum=1.097;QD=16.61;ReadPosRankSum=-0.043;SOR=1.182	GT:AD:DP:GQ:PL	0/1:15,16:31:99:543,0,445
chrVI	55085	.	G	A	428.77	PASS	AC=1;AF=0.500;AN=2;BaseQRankSum=0.055;ClippingRankSum=0.000;DP=25;ExcessHet=3.0103;FS=0.000;MLEAC=1;MLEAF=0.500;MQ=42.00;MQRankSum=0.000;QD=17.15;ReadPosRankSum=-0.384;SOR=0.498	GT:AD:DP:GQ:PL	0/1:11,14:25:99:457,0,350
chrVI	56657	.	G	A	756.77	PASS	AC=1;AF=0.500;AN=2;BaseQRankSum=0.571;ClippingRankSum=0.000;DP=53;ExcessHet=3.0103;FS=5.738;MLEAC=1;MLEAF=0.500;MQ=41.70;MQRankSum=-0.055;QD=14.55;ReadPosRankSum=0.346;SOR=0.961	GT:AD:DP:GQ:PL	0/1:27,25:52:99:785,0,832
chrVI	64528	.	G	A	630.77	PASS	AC=1;AF=0.500;AN=2;BaseQRankSum=-0.809;ClippingRankSum=0.000;DP=40;ExcessHet=3.0103;FS=2.928;MLEAC=1;MLEAF=0.500;MQ=42.00;MQRankSum=0.000;QD=15.77;ReadPosRankSum=-0.764;SOR=1.371	GT:AD:DP:GQ:PL	0/1:19,21:40:99:659,0,668
chrVI	104304	.	C	T	601.77	PASS	AC=1;AF=0.500;AN=2;BaseQRankSum=0.516;ClippingRankSum=0.000;DP=51;ExcessHet=3.0103;FS=1.091;MLEAC=1;MLEAF=0.500;MQ=42.00;MQRankSum=0.000;QD=11.80;ReadPosRankSum=1.041;SOR=0.902	GT:AD:DP:GQ:PL	0/1:30,21:51:99:630,0,966
chrVI	173989	.	C	T	764.77	PASS	AC=1;AF=0.500;AN=2;BaseQRankSum=0.452;ClippingRankSum=0.000;DP=40;ExcessHet=3.0103;FS=1.293;MLEAC=1;MLEAF=0.500;MQ=42.00;MQRankSum=0.000;QD=20.13;ReadPosRankSum=-1.017;SOR=1.022	GT:AD:DP:GQ:PL	0/1:15,23:38:99:793,0,472
chrVII	72334	.	G	A	639.77	PASS	AC=1;AF=0.500;AN=2;BaseQRankSum=-1.238;ClippingRankSum=0.000;DP=53;ExcessHet=3.0103;FS=7.618;MLEAC=1;MLEAF=0.500;MQ=41.93;MQRankSum=-1.484;QD=12.07;ReadPosRankSum=0.384;SOR=0.641	GT:AD:DP:GQ:PL	0/1:28,25:53:99:668,0,860
chrVII	129488	.	C	T	662.77	PASS	AC=1;AF=0.500;AN=2;BaseQRankSum=-2.012;ClippingRankSum=0.000;DP=52;ExcessHet=3.0103;FS=2.415;MLEAC=1;MLEAF=0.500;MQ=42.00;MQRankSum=0.000;QD=12.75;ReadPosRankSum=-0.689;SOR=0.376	GT:AD:DP:GQ:PL	0/1:28,24:52:99:691,0,995
chrVII	133548	.	G	A	1241.77	PASS	AC=1;AF=0.500;AN=2;BaseQRankSum=0.716;ClippingRankSum=0.000;DP=53;ExcessHet=3.0103;FS=16.292;MLEAC=1;MLEAF=0.500;MQ=41.96;MQRankSum=1.273;QD=23.43;ReadPosRankSum=-0.185;SOR=2.117	GT:AD:DP:GQ:PL	0/1:21,32:53:99:1270,0,837
chrVII	133550	.	G	A	1241.77	PASS	AC=1;AF=0.500;AN=2;BaseQRankSum=1.194;ClippingRankSum=0.000;DP=52;ExcessHet=3.0103;FS=17.354;MLEAC=1;MLEAF=0.500;MQ=41.96;MQRankSum=1.254;QD=23.88;ReadPosRankSum=-0.265;SOR=2.338	GT:AD:DP:GQ:PL	0/1:21,31:52:99:1270,0,837
chrVII	177153	.	G	A	978.77	PASS	AC=1;AF=0.500;AN=2;BaseQRankSum=1.566;ClippingRankSum=0.000;DP=47;ExcessHet=3.0103;FS=4.889;MLEAC=1;MLEAF=0.500;MQ=41.70;MQRankSum=1.257;QD=20.82;ReadPosRankSum=-0.213;SOR=1.627	GT:AD:DP:GQ:PL	0/1:19,28:47:99:1007,0,556
chrVII	196483	.	G	A	686.77	PASS	AC=1;AF=0.500;AN=2;BaseQRankSum=0.428;ClippingRankSum=0.000;DP=45;ExcessHet=3.0103;FS=1.154;MLEAC=1;MLEAF=0.500;MQ=41.67;MQRankSum=1.114;QD=15.26;ReadPosRankSum=1.725;SOR=0.465	GT:AD:DP:GQ:PL	0/1:21,24:45:99:715,0,621
chrVII	263925	.	G	A	595.77	PASS	AC=1;AF=0.500;AN=2;BaseQRankSum=-0.364;ClippingRankSum=0.000;DP=38;ExcessHet=3.0103;FS=0.000;MLEAC=1;MLEAF=0.500;MQ=41.63;MQRankSum=-0.947;QD=15.68;ReadPosRankSum=0.477;SOR=0.711	GT:AD:DP:GQ:PL	0/1:19,19:38:99:624,0,679
chrVII	384774	.	T	C	435.77	PASS	AC=1;AF=0.500;AN=2;BaseQRankSum=-0.506;ClippingRankSum=0.000;DP=55;ExcessHet=3.0103;FS=2.767;MLEAC=1;MLEAF=0.500;MQ=41.96;MQRankSum=0.626;QD=7.92;ReadPosRankSum=-3.815;SOR=0.301	GT:AD:DP:GQ:PL	0/1:41,14:55:99:464,0,2904
chrVII	384775	.	G	A	435.77	PASS	AC=1;AF=0.500;AN=2;BaseQRankSum=0.380;ClippingRankSum=0.000;DP=55;ExcessHet=3.0103;FS=2.767;MLEAC=1;MLEAF=0.500;MQ=41.96;MQRankSum=0.626;QD=7.92;ReadPosRankSum=-3.923;SOR=0.301	GT:AD:DP:GQ:PL	0/1:41,14:55:99:464,0,2904
chrVII	406736	.	C	T	43.77	PASS	AC=1;AF=0.500;AN=2;BaseQRankSum=0.842;ClippingRankSum=0.000;DP=6;ExcessHet=3.0103;FS=3.979;MLEAC=1;MLEAF=0.500;MQ=42.00;MQRankSum=0.000;QD=7.29;ReadPosRankSum=-0.967;SOR=2.225	GT:AD:DP:GQ:PL	0/1:4,2:6:72:72,0,155
chrVII	414891	.	G	A	920.77	PASS	AC=1;AF=0.500;AN=2;BaseQRankSum=-0.377;ClippingRankSum=0.000;DP=62;ExcessHet=3.0103;FS=0.971;MLEAC=1;MLEAF=0.500;MQ=41.94;MQRankSum=1.404;QD=14.85;ReadPosRankSum=-0.796;SOR=0.730	GT:AD:DP:GQ:PL	0/1:32,30:62:99:949,0,1022
chrVII	415270	.	G	A	776.77	PASS	AC=1;AF=0.500;AN=2;BaseQRankSum=1.336;ClippingRankSum=0.000;DP=54;ExcessHet=3.0103;FS=10.015;MLEAC=1;MLEAF=0.500;MQ=42.00;MQRankSum=0.000;QD=14.38;ReadPosRankSum=0.748;SOR=1.765	GT:AD:DP:GQ:PL	0/1:30,24:54:99:805,0,945
chrVII	426798	.	C	T	497.77	PASS	AC=1;AF=0.500;AN=2;BaseQRankSum=-0.170;ClippingRankSum=0.000;DP=30;ExcessHet=3.0103;FS=1.497;MLEAC=1;MLEAF=0.500;MQ=41.53;MQRankSum=1.211;QD=16.59;ReadPosRankSum=-0.523;SOR=0.387	GT:AD:DP:GQ:PL	0/1:13,17:30:99:526,0,388
chrVII	482953	.	G	A	212.77	PASS	AC=1;AF=0.500;AN=2;BaseQRankSum=1.743;ClippingRankSum=0.000;DP=18;ExcessHet=3.0103;FS=4.359;MLEAC=1;MLEAF=0.500;MQ=41.89;MQRankSum=-1.140;QD=11.82;ReadPosRankSum=-1.403;SOR=1.555	GT:AD:DP:GQ:PL	0/1:11,7:18:99:241,0,329
chrVII	632997	.	G	A	781.77	PASS	AC=1;AF=0.500;AN=2;BaseQRankSum=1.129;ClippingRankSum=0.000;DP=54;ExcessHet=3.0103;FS=3.788;MLEAC=1;MLEAF=0.500;MQ=41.93;MQRankSum=1.402;QD=14.48;ReadPosRankSum=-1.043;SOR=1.247	GT:AD:DP:GQ:PL	0/1:28,26:54:99:810,0,825
chrVII	678100	.	C	A	127.77	PASS	AC=1;AF=0.500;AN=2;BaseQRankSum=1.389;ClippingRankSum=0.000;DP=23;ExcessHet=3.0103;FS=0.000;MLEAC=1;MLEAF=0.500;MQ=41.03;MQRankSum=-4.616;QD=5.56;ReadPosRankSum=-1.392;SOR=0.784	GT:AD:DP:GQ:PL	0/1:18,5:23:99:156,0,938
chrVII	678105	.	T	G	124.77	PASS	AC=1;AF=0.500;AN=2;BaseQRankSum=-0.072;ClippingRankSum=0.000;DP=24;ExcessHet=3.0103;FS=0.000;MLEAC=1;MLEAF=0.500;MQ=41.08;MQRankSum=-4.725;QD=5.20;ReadPosRankSum=-1.607;SOR=0.693	GT:AD:DP:GQ:PL	0/1:19,5:24:99:153,0,973
chrVII	699667	.	G	A	664.77	PASS	AC=1;AF=0.500;AN=2;BaseQRankSum=0.046;ClippingRankSum=0.000;DP=55;ExcessHet=3.0103;FS=3.844;MLEAC=1;MLEAF=0.500;MQ=41.35;MQRankSum=-2.073;QD=12.54;ReadPosRankSum=-1.071;SOR=0.662	GT:AD:DP:GQ:PL	0/1:31,22:53:99:693,0,1067
chrVII	792921	.	C	T	171.77	PASS	AC=1;AF=0.500;AN=2;BaseQRankSum=0.232;ClippingRankSum=0.000;DP=21;ExcessHet=3.0103;FS=0.000;MLEAC=1;MLEAF=0.500;MQ=42.00;MQRankSum=0.000;QD=8.18;ReadPosRankSum=-1.067;SOR=0.582	GT:AD:DP:GQ:PL	0/1:15,6:21:99:200,0,570
chrVII	878233	.	C	T	241.77	PASS	AC=1;AF=0.500;AN=2;BaseQRankSum=1.160;ClippingRankSum=0.000;DP=15;ExcessHet=3.0103;FS=0.000;MLEAC=1;MLEAF=0.500;MQ=42.00;MQRankSum=0.000;QD=16.12;ReadPosRankSum=-0.638;SOR=1.179	GT:AD:DP:GQ:PL	0/1:8,7:15:99:270,0,309
chrVII	920501	.	C	T	761.77	PASS	AC=1;AF=0.500;AN=2;BaseQRankSum=0.340;ClippingRankSum=0.000;DP=49;ExcessHet=3.0103;FS=0.000;MLEAC=1;MLEAF=0.500;MQ=41.42;MQRankSum=-1.371;QD=15.55;ReadPosRankSum=-0.576;SOR=0.616	GT:AD:DP:GQ:PL	0/1:24,25:49:99:790,0,751
chrVII	939414	.	C	T	482.77	PASS	AC=1;AF=0.500;AN=2;BaseQRankSum=1.622;ClippingRankSum=0.000;DP=38;ExcessHet=3.0103;FS=0.000;MLEAC=1;MLEAF=0.500;MQ=42.00;MQRankSum=0.000;QD=12.70;ReadPosRankSum=0.000;SOR=0.627	GT:AD:DP:GQ:PL	0/1:23,15:38:99:511,0,765
chrVII	1001252	.	C	T	384.77	PASS	AC=1;AF=0.500;AN=2;BaseQRankSum=1.474;ClippingRankSum=0.000;DP=50;ExcessHet=3.0103;FS=16.259;MLEAC=1;MLEAF=0.500;MQ=40.09;MQRankSum=0.068;QD=7.70;ReadPosRankSum=0.636;SOR=2.975	GT:AD:DP:GQ:PL	0/1:36,14:50:99:413,0,1150
chrVII	1004268	.	C	T	527.77	PASS	AC=1;AF=0.500;AN=2;BaseQRankSum=0.979;ClippingRankSum=0.000;DP=31;ExcessHet=3.0103;FS=1.412;MLEAC=1;MLEAF=0.500;MQ=42.00;MQRankSum=0.000;QD=17.02;ReadPosRankSum=0.206;SOR=0.399	GT:AD:DP:GQ:PL	0/1:15,16:31:99:556,0,507
chrVII	1056250	.	C	T	846.77	PASS	AC=1;AF=0.500;AN=2;BaseQRankSum=-1.102;ClippingRankSum=0.000;DP=51;ExcessHet=3.0103;FS=0.000;MLEAC=1;MLEAF=0.500;MQ=42.00;MQRankSum=0.000;QD=16.60;ReadPosRankSum=0.179;SOR=0.602	GT:AD:DP:GQ:PL	0/1:25,26:51:99:875,0,909
chrVIII	26284	.	C	T	739.77	PASS	AC=1;AF=0.500;AN=2;BaseQRankSum=-2.439;ClippingRankSum=0.000;DP=53;ExcessHet=3.0103;FS=1.072;MLEAC=1;MLEAF=0.500;MQ=42.00;MQRankSum=0.000;QD=14.23;ReadPosRankSum=-1.400;SOR=0.446	GT:AD:DP:GQ:PL	0/1:26,26:52:99:768,0,929
chrVIII	68630	.	G	A	514.77	PASS	AC=1;AF=0.500;AN=2;BaseQRankSum=-0.527;ClippingRankSum=0.000;DP=44;ExcessHet=3.0103;FS=0.000;MLEAC=1;MLEAF=0.500;MQ=41.59;MQRankSum=1.191;QD=11.97;ReadPosRankSum=-0.162;SOR=0.802	GT:AD:DP:GQ:PL	0/1:26,17:43:99:543,0,907
chrVIII	167600	.	G	A	594.77	PASS	AC=1;AF=0.500;AN=2;BaseQRankSum=-0.249;ClippingRankSum=0.000;DP=26;ExcessHet=3.0103;FS=0.000;MLEAC=1;MLEAF=0.500;MQ=42.00;MQRankSum=0.000;QD=22.88;ReadPosRankSum=-0.256;SOR=0.527	GT:AD:DP:GQ:PL	0/1:9,17:26:99:623,0,311
chrVIII	187779	.	G	A	805.77	PASS	AC=1;AF=0.500;AN=2;BaseQRankSum=-0.019;ClippingRankSum=0.000;DP=53;ExcessHet=3.0103;FS=8.060;MLEAC=1;MLEAF=0.500;MQ=41.85;MQRankSum=-1.925;QD=15.80;ReadPosRankSum=0.548;SOR=1.802	GT:AD:DP:GQ:PL	0/1:24,27:51:99:834,0,724
chrVIII	223972	.	G	A	524.77	PASS	AC=1;AF=0.500;AN=2;BaseQRankSum=-0.869;ClippingRankSum=0.000;DP=24;ExcessHet=3.0103;FS=0.000;MLEAC=1;MLEAF=0.500;MQ=42.00;MQRankSum=0.000;QD=21.87;ReadPosRankSum=-0.093;SOR=0.807	GT:AD:DP:GQ:PL	0/1:8,16:24:99:553,0,263
chrVIII	255361	.	C	T	774.77	PASS	AC=1;AF=0.500;AN=2;BaseQRankSum=0.876;ClippingRankSum=0.000;DP=44;ExcessHet=3.0103;FS=0.000;MLEAC=1;MLEAF=0.500;MQ=42.00;MQRankSum=0.000;QD=17.61;ReadPosRankSum=-0.154;SOR=0.859	GT:AD:DP:GQ:PL	0/1:21,23:44:99:803,0,705
chrVIII	325384	.	C	T	595.77	PASS	AC=1;AF=0.500;AN=2;BaseQRankSum=0.749;ClippingRankSum=0.000;DP=38;ExcessHet=3.0103;FS=7.125;MLEAC=1;MLEAF=0.500;MQ=41.35;MQRankSum=-1.752;QD=15.68;ReadPosRankSum=1.815;SOR=1.105	GT:AD:DP:GQ:PL	0/1:19,19:38:99:624,0,679
chrVIII	375776	.	C	T	635.77	PASS	AC=1;AF=0.500;AN=2;BaseQRankSum=0.864;ClippingRankSum=0.000;DP=51;ExcessHet=3.0103;FS=0.000;MLEAC=1;MLEAF=0.500;MQ=42.00;MQRankSum=0.000;QD=12.97;ReadPosRankSum=-1.394;SOR=0.549	GT:AD:DP:GQ:PL	0/1:27,22:49:99:664,0,751
chrVIII	393171	.	G	A	788.77	PASS	AC=1;AF=0.500;AN=2;BaseQRankSum=-2.009;ClippingRankSum=0.000;DP=53;ExcessHet=3.0103;FS=1.047;MLEAC=1;MLEAF=0.500;MQ=41.93;MQRankSum=-1.374;QD=14.88;ReadPosRankSum=0.828;SOR=0.922	GT:AD:DP:GQ:PL	0/1:26,27:53:99:817,0,936
chrVIII	481370	.	C	T	846.77	PASS	AC=1;AF=0.500;AN=2;BaseQRankSum=1.359;ClippingRankSum=0.000;DP=65;ExcessHet=3.0103;FS=5.281;MLEAC=1;MLEAF=0.500;MQ=41.71;MQRankSum=-2.136;QD=13.03;ReadPosRankSum=1.516;SOR=1.420	GT:AD:DP:GQ:PL	0/1:39,26:65:99:875,0,1358
chrVIII	508923	.	G	A	681.77	PASS	AC=1;AF=0.500;AN=2;BaseQRankSum=-1.896;ClippingRankSum=0.000;DP=36;ExcessHet=3.0103;FS=5.209;MLEAC=1;MLEAF=0.500;MQ=42.00;MQRankSum=0.000;QD=18.94;ReadPosRankSum=-1.212;SOR=0.353	GT:AD:DP:GQ:PL	0/1:13,23:36:99:710,0,420
chrIX	34173	.	C	T	723.77	PASS	AC=1;AF=0.500;AN=2;BaseQRankSum=-0.316;ClippingRankSum=0.000;DP=55;ExcessHet=3.0103;FS=0.000;MLEAC=1;MLEAF=0.500;MQ=42.00;MQRankSum=0.000;QD=13.40;ReadPosRankSum=1.254;SOR=0.574	GT:AD:DP:GQ:PL	0/1:30,24:54:99:752,0,986
chrIX	97076	.	C	T	510.77	PASS	AC=1;AF=0.500;AN=2;BaseQRankSum=-0.404;ClippingRankSum=0.000;DP=35;ExcessHet=3.0103;FS=5.780;MLEAC=1;MLEAF=0.500;MQ=41.01;MQRankSum=-2.280;QD=14.59;ReadPosRankSum=0.038;SOR=0.148	GT:AD:DP:GQ:PL	0/1:17,18:35:99:539,0,530
chrIX	258359	.	C	T	367.77	PASS	AC=1;AF=0.500;AN=2;BaseQRankSum=-1.368;ClippingRankSum=0.000;DP=38;ExcessHet=3.0103;FS=2.920;MLEAC=1;MLEAF=0.500;MQ=41.90;MQRankSum=-1.838;QD=9.68;ReadPosRankSum=2.332;SOR=0.330	GT:AD:DP:GQ:PL	0/1:24,14:38:99:396,0,840
chrIX	261544	.	G	A	717.77	PASS	AC=1;AF=0.500;AN=2;BaseQRankSum=-0.304;ClippingRankSum=0.000;DP=61;ExcessHet=3.0103;FS=2.263;MLEAC=1;MLEAF=0.500;MQ=41.76;MQRankSum=-1.191;QD=11.96;ReadPosRankSum=-0.911;SOR=1.060	GT:AD:DP:GQ:PL	0/1:36,24:60:99:746,0,1273
chrX	21312	.	G	A	283.77	PASS	AC=1;AF=0.500;AN=2;BaseQRankSum=-2.118;ClippingRankSum=0.000;DP=32;ExcessHet=3.0103;FS=3.319;MLEAC=1;MLEAF=0.500;MQ=41.17;MQRankSum=-2.638;QD=9.79;ReadPosRankSum=0.877;SOR=0.283	GT:AD:DP:GQ:PL	0/1:16,13:29:99:312,0,554
chrX	21364	.	G	A	260.77	PASS	AC=1;AF=0.500;AN=2;BaseQRankSum=2.049;ClippingRankSum=0.000;DP=27;ExcessHet=3.0103;FS=0.000;MLEAC=1;MLEAF=0.500;MQ=41.38;MQRankSum=-1.294;QD=10.03;ReadPosRankSum=-0.378;SOR=0.502	GT:AD:DP:GQ:PL	0/1:17,9:26:99:289,0,526
chrX	21438	.	G	A	255.77	PASS	AC=1;AF=0.500;AN=2;BaseQRankSum=0.320;ClippingRankSum=0.000;DP=33;ExcessHet=3.0103;FS=0.000;MLEAC=1;MLEAF=0.500;MQ=41.06;MQRankSum=-1.281;QD=8.25;ReadPosRankSum=0.362;SOR=0.665	GT:AD:DP:GQ:PL	0/1:20,11:31:99:284,0,608
chrX	21690	.	G	A	548.77	PASS	AC=1;AF=0.500;AN=2;BaseQRankSum=-0.466;ClippingRankSum=0.000;DP=41;ExcessHet=3.0103;FS=2.807;MLEAC=1;MLEAF=0.500;MQ=42.00;MQRankSum=0.000;QD=13.38;ReadPosRankSum=-0.244;SOR=1.371	GT:AD:DP:GQ:PL	0/1:23,18:41:99:577,0,810
chrX	21931	.	G	A	1156.77	PASS	AC=1;AF=0.500;AN=2;BaseQRankSum=0.023;ClippingRankSum=0.000;DP=71;ExcessHet=3.0103;FS=1.953;MLEAC=1;MLEAF=0.500;MQ=41.43;MQRankSum=-2.764;QD=16.29;ReadPosRankSum=1.721;SOR=0.954	GT:AD:DP:GQ:PL	0/1:33,38:71:99:1185,0,1075
chrX	21966	.	G	A	1123.77	PASS	AC=1;AF=0.500;AN=2;BaseQRankSum=1.273;ClippingRankSum=0.000;DP=57;ExcessHet=3.0103;FS=3.908;MLEAC=1;MLEAF=0.500;MQ=41.36;MQRankSum=-2.081;QD=20.43;ReadPosRankSum=0.191;SOR=1.289	GT:AD:DP:GQ:PL	0/1:22,33:55:99:1152,0,678
chrX	22099	.	G	A	807.77	PASS	AC=1;AF=0.500;AN=2;BaseQRankSum=0.636;ClippingRankSum=0.000;DP=34;ExcessHet=3.0103;FS=0.000;MLEAC=1;MLEAF=0.500;MQ=40.51;MQRankSum=-3.482;QD=23.76;ReadPosRankSum=1.114;SOR=0.648	GT:AD:DP:GQ:PL	0/1:13,21:34:99:836,0,463
chrX	22101	.	G	A	807.77	PASS	AC=1;AF=0.500;AN=2;BaseQRankSum=0.612;ClippingRankSum=0.000;DP=32;ExcessHet=3.0103;FS=0.000;MLEAC=1;MLEAF=0.500;MQ=40.42;MQRankSum=-3.482;QD=25.24;ReadPosRankSum=1.256;SOR=0.593	GT:AD:DP:GQ:PL	0/1:12,20:32:99:836,0,463
chrX	22116	.	G	A	621.77	PASS	AC=1;AF=0.500;AN=2;BaseQRankSum=-0.998;ClippingRankSum=0.000;DP=25;ExcessHet=3.0103;FS=3.909;MLEAC=1;MLEAF=0.500;MQ=40.04;MQRankSum=-2.815;QD=24.87;ReadPosRankSum=-0.277;SOR=0.223	GT:AD:DP:GQ:PL	0/1:7,18:25:99:650,0,231
chrX	22147	.	G	A	499.77	PASS	AC=1;AF=0.500;AN=2;BaseQRankSum=0.287;ClippingRankSum=0.000;DP=25;ExcessHet=3.0103;FS=9.048;MLEAC=1;MLEAF=0.500;MQ=40.21;MQRankSum=-3.166;QD=19.99;ReadPosRankSum=1.617;SOR=0.047	GT:AD:DP:GQ:PL	0/1:10,15:25:99:528,0,345
chrX	22207	.	G	A	1068.77	PASS	AC=1;AF=0.500;AN=2;BaseQRankSum=-0.326;ClippingRankSum=0.000;DP=60;ExcessHet=3.0103;FS=11.710;MLEAC=1;MLEAF=0.500;MQ=41.46;MQRankSum=-1.777;QD=17.81;ReadPosRankSum=-0.614;SOR=1.518	GT:AD:DP:GQ:PL	0/1:26,34:60:99:1097,0,844
chrX	22375	.	G	A	999.77	PASS	AC=1;AF=0.500;AN=2;BaseQRankSum=1.193;ClippingRankSum=0.000;DP=52;ExcessHet=3.0103;FS=1.091;MLEAC=1;MLEAF=0.500;MQ=41.74;MQRankSum=-0.706;QD=19.60;ReadPosRankSum=2.670;SOR=0.521	GT:AD:DP:GQ:PL	0/1:21,30:51:99:1028,0,625
chrX	22477	.	G	A	1102.77	PASS	AC=1;AF=0.500;AN=2;BaseQRankSum=-0.358;ClippingRankSum=0.000;DP=61;ExcessHet=3.0103;FS=2.204;MLEAC=1;MLEAF=0.500;MQ=40.09;MQRankSum=-4.131;QD=18.08;ReadPosRankSum=0.742;SOR=0.446	GT:AD:DP:GQ:PL	0/1:22,39:61:99:1131,0,590
chrX	22637	.	G	A	401.77	PASS	AC=1;AF=0.500;AN=2;BaseQRankSum=-0.946;ClippingRankSum=0.000;DP=28;ExcessHet=3.0103;FS=1.518;MLEAC=1;MLEAF=0.500;MQ=41.86;MQRankSum=-1.496;QD=14.35;ReadPosRankSum=-0.334;SOR=0.586	GT:AD:DP:GQ:PL	0/1:15,13:28:99:430,0,531
chrX	22781	.	G	A	510.77	PASS	AC=1;AF=0.500;AN=2;BaseQRankSum=-1.084;ClippingRankSum=0.000;DP=45;ExcessHet=3.0103;FS=1.337;MLEAC=1;MLEAF=0.500;MQ=42.00;MQRankSum=0.000;QD=11.61;ReadPosRankSum=0.014;SOR=0.399	GT:AD:DP:GQ:PL	0/1:25,19:44:99:539,0,836
chrX	22924	.	G	A	510.77	PASS	AC=1;AF=0.500;AN=2;BaseQRankSum=-0.381;ClippingRankSum=0.000;DP=29;ExcessHet=3.0103;FS=0.000;MLEAC=1;MLEAF=0.500;MQ=42.00;MQRankSum=0.000;QD=17.61;ReadPosRankSum=2.130;SOR=0.818	GT:AD:DP:GQ:PL	0/1:14,15:29:99:539,0,513
chrX	23202	.	G	A	650.77	PASS	AC=1;AF=0.500;AN=2;BaseQRankSum=2.109;ClippingRankSum=0.000;DP=41;ExcessHet=3.0103;FS=5.348;MLEAC=1;MLEAF=0.500;MQ=42.00;MQRankSum=0.000;QD=15.87;ReadPosRankSum=0.503;SOR=1.708	GT:AD:DP:GQ:PL	0/1:22,19:41:99:679,0,719
chrX	23464	.	G	A	705.77	PASS	AC=1;AF=0.500;AN=2;BaseQRankSum=-0.290;ClippingRankSum=0.000;DP=46;ExcessHet=3.0103;FS=1.186;MLEAC=1;MLEAF=0.500;MQ=41.69;MQRankSum=-0.914;QD=15.34;ReadPosRankSum=-0.686;SOR=1.037	GT:AD:DP:GQ:PL	0/1:22,24:46:99:734,0,685
chrX	23703	.	G	A	756.77	PASS	AC=1;AF=0.500;AN=2;BaseQRankSum=1.652;ClippingRankSum=0.000;DP=53;ExcessHet=3.0103;FS=1.289;MLEAC=1;MLEAF=0.500;MQ=41.68;MQRankSum=-1.735;QD=14.28;ReadPosRankSum=-0.330;SOR=0.986	GT:AD:DP:GQ:PL	0/1:32,21:53:99:785,0,2237
chrX	23704	.	G	A	756.77	PASS	AC=1;AF=0.500;AN=2;BaseQRankSum=1.209;ClippingRankSum=0.000;DP=53;ExcessHet=3.0103;FS=1.289;MLEAC=1;MLEAF=0.500;MQ=41.68;MQRankSum=-1.735;QD=14.28;ReadPosRankSum=-0.308;SOR=0.986	GT:AD:DP:GQ:PL	0/1:32,21:53:99:785,0,2237
chrX	23929	.	G	A	505.77	PASS	AC=1;AF=0.500;AN=2;BaseQRankSum=-1.574;ClippingRankSum=0.000;DP=46;ExcessHet=3.0103;FS=4.240;MLEAC=1;MLEAF=0.500;MQ=41.59;MQRankSum=-1.955;QD=11.24;ReadPosRankSum=0.361;SOR=0.648	GT:AD:DP:GQ:PL	0/1:25,20:45:99:534,0,832
chrX	24079	.	G	A	346.77	PASS	AC=1;AF=0.500;AN=2;BaseQRankSum=-1.035;ClippingRankSum=0.000;DP=28;ExcessHet=3.0103;FS=1.510;MLEAC=1;MLEAF=0.500;MQ=42.00;MQRankSum=0.000;QD=12.38;ReadPosRankSum=1.390;SOR=0.814	GT:AD:DP:GQ:PL	0/1:14,14:28:99:375,0,441
chrX	24197	.	G	A	189.77	PASS	AC=1;AF=0.500;AN=2;BaseQRankSum=-0.229;ClippingRankSum=0.000;DP=15;ExcessHet=3.0103;FS=5.021;MLEAC=1;MLEAF=0.500;MQ=42.00;MQRankSum=0.000;QD=12.65;ReadPosRankSum=0.536;SOR=0.557	GT:AD:DP:GQ:PL	0/1:8,7:15:99:218,0,261
chrX	24241	.	G	A	233.77	PASS	AC=1;AF=0.500;AN=2;BaseQRankSum=0.374;ClippingRankSum=0.000;DP=17;ExcessHet=3.0103;FS=0.000;MLEAC=1;MLEAF=0.500;MQ=42.00;MQRankSum=0.000;QD=13.75;ReadPosRankSum=-0.235;SOR=1.022	GT:AD:DP:GQ:PL	0/1:9,8:17:99:262,0,299
chrX	24308	.	G	A	484.77	PASS	AC=1;AF=0.500;AN=2;BaseQRankSum=1.134;ClippingRankSum=0.000;DP=24;ExcessHet=3.0103;FS=0.000;MLEAC=1;MLEAF=0.500;MQ=42.00;MQRankSum=0.000;QD=20.20;ReadPosRankSum=0.104;SOR=0.519	GT:AD:DP:GQ:PL	0/1:11,13:24:99:513,0,423
chrX	24312	.	G	A	484.77	PASS	AC=1;AF=0.500;AN=2;BaseQRankSum=2.681;ClippingRankSum=0.000;DP=24;ExcessHet=3.0103;FS=0.000;MLEAC=1;MLEAF=0.500;MQ=42.00;MQRankSum=0.000;QD=20.20;ReadPosRankSum=0.571;SOR=0.519	GT:AD:DP:GQ:PL	0/1:11,13:24:99:513,0,423
chrX	24554	.	G	A	594.77	PASS	AC=1;AF=0.500;AN=2;BaseQRankSum=-1.935;ClippingRankSum=0.000;DP=36;ExcessHet=3.0103;FS=0.000;MLEAC=1;MLEAF=0.500;MQ=41.95;MQRankSum=-0.944;QD=16.52;ReadPosRankSum=-0.291;SOR=0.512	GT:AD:DP:GQ:PL	0/1:18,18:36:99:623,0,676
chrX	24780	.	G	A	780.77	PASS	AC=1;AF=0.500;AN=2;BaseQRankSum=0.798;ClippingRankSum=0.000;DP=55;ExcessHet=3.0103;FS=5.483;MLEAC=1;MLEAF=0.500;MQ=42.00;MQRankSum=0.000;QD=14.46;ReadPosRankSum=1.982;SOR=1.327	GT:AD:DP:GQ:PL	0/1:29,25:54:99:809,0,922
chrX	24938	.	G	A	980.77	PASS	AC=1;AF=0.500;AN=2;BaseQRankSum=0.621;ClippingRankSum=0.000;DP=56;ExcessHet=3.0103;FS=0.995;MLEAC=1;MLEAF=0.500;MQ=41.90;MQRankSum=-1.622;QD=17.51;ReadPosRankSum=1.353;SOR=0.560	GT:AD:DP:GQ:PL	0/1:26,30:56:99:1009,0,862
chrX	24968	.	G	A	1265.77	PASS	AC=1;AF=0.500;AN=2;BaseQRankSum=0.227;ClippingRankSum=0.000;DP=58;ExcessHet=3.0103;FS=2.441;MLEAC=1;MLEAF=0.500;MQ=41.93;MQRankSum=-1.009;QD=21.82;ReadPosRankSum=0.660;SOR=1.222	GT:AD:DP:GQ:PL	0/1:20,38:58:99:1294,0,587
chrX	25262	.	G	A	1017.77	PASS	AC=1;AF=0.500;AN=2;BaseQRankSum=0.661;ClippingRankSum=0.000;DP=57;ExcessHet=3.0103;FS=2.226;MLEAC=1;MLEAF=0.500;MQ=41.83;MQRankSum=-0.245;QD=17.86;ReadPosRankSum=0.580;SOR=0.784	GT:AD:DP:GQ:PL	0/1:26,31:57:99:1046,0,796
chrX	25349	.	G	A	1568.77	PASS	AC=1;AF=0.500;AN=2;BaseQRankSum=0.046;ClippingRankSum=0.000;DP=68;ExcessHet=3.0103;FS=14.244;MLEAC=1;MLEAF=0.500;MQ=41.88;MQRankSum=-1.399;QD=23.07;ReadPosRankSum=-0.732;SOR=0.948	GT:AD:DP:GQ:PL	0/1:22,46:68:99:1597,0,669
chrX	25409	.	G	A	1521.77	PASS	AC=1;AF=0.500;AN=2;BaseQRankSum=0.088;ClippingRankSum=0.000;DP=72;ExcessHet=3.0103;FS=10.688;MLEAC=1;MLEAF=0.500;MQ=41.92;MQRankSum=-1.344;QD=21.14;ReadPosRankSum=-0.476;SOR=1.485	GT:AD:DP:GQ:PL	0/1:27,45:72:99:1550,0,842
chrX	25858	.	G	A	957.77	PASS	AC=1;AF=0.500;AN=2;BaseQRankSum=-1.343;ClippingRankSum=0.000;DP=65;ExcessHet=3.0103;FS=3.368;MLEAC=1;MLEAF=0.500;MQ=41.94;MQRankSum=-1.471;QD=14.73;ReadPosRankSum=-1.021;SOR=0.494	GT:AD:DP:GQ:PL	0/1:34,31:65:99:986,0,1120
chrX	25955	.	G	A	945.77	PASS	AC=1;AF=0.500;AN=2;BaseQRankSum=-1.602;ClippingRankSum=0.000;DP=62;ExcessHet=3.0103;FS=0.000;MLEAC=1;MLEAF=0.500;MQ=41.71;MQRankSum=-1.742;QD=15.25;ReadPosRankSum=-2.395;SOR=0.830	GT:AD:DP:GQ:PL	0/1:31,31:62:99:974,0,1042
chrX	26129	.	G	A	885.77	PASS	AC=1;AF=0.500;AN=2;BaseQRankSum=-0.967;ClippingRankSum=0.000;DP=64;ExcessHet=3.0103;FS=0.952;MLEAC=1;MLEAF=0.500;MQ=41.49;MQRankSum=-1.207;QD=14.06;ReadPosRankSum=-1.297;SOR=0.561	GT:AD:DP:GQ:PL	0/1:34,29:63:99:914,0,1217
chrX	26159	.	G	A	978.77	PASS	AC=1;AF=0.500;AN=2;BaseQRankSum=-0.116;ClippingRankSum=0.000;DP=79;ExcessHet=3.0103;FS=0.000;MLEAC=1;MLEAF=0.500;MQ=41.59;MQRankSum=-1.273;QD=12.39;ReadPosRankSum=-0.332;SOR=0.795	GT:AD:DP:GQ:PL	0/1:44,35:79:99:1007,0,1368
chrX	26261	.	G	A	955.77	PASS	AC=1;AF=0.500;AN=2;BaseQRankSum=1.148;ClippingRankSum=0.000;DP=56;ExcessHet=3.0103;FS=11.912;MLEAC=1;MLEAF=0.500;MQ=41.75;MQRankSum=-1.001;QD=17.07;ReadPosRankSum=-0.740;SOR=1.726	GT:AD:DP:GQ:PL	0/1:29,27:56:99:984,0,921
chrX	26480	.	G	A	832.77	PASS	AC=1;AF=0.500;AN=2;BaseQRankSum=-0.380;ClippingRankSum=0.000;DP=46;ExcessHet=3.0103;FS=0.000;MLEAC=1;MLEAF=0.500;MQ=41.96;MQRankSum=-0.833;QD=18.10;ReadPosRankSum=0.303;SOR=0.655	GT:AD:DP:GQ:PL	0/1:20,26:46:99:861,0,637
chrX	26499	.	G	A	712.77	PASS	AC=1;AF=0.500;AN=2;BaseQRankSum=-0.399;ClippingRankSum=0.000;DP=41;ExcessHet=3.0103;FS=2.750;MLEAC=1;MLEAF=0.500;MQ=41.95;MQRankSum=-0.880;QD=17.38;ReadPosRankSum=0.712;SOR=0.321	GT:AD:DP:GQ:PL	0/1:19,22:41:99:741,0,660
chrX	26932	.	G	A	311.77	PASS	AC=1;AF=0.500;AN=2;BaseQRankSum=0.296;ClippingRankSum=0.000;DP=31;ExcessHet=3.0103;FS=0.000;MLEAC=1;MLEAF=0.500;MQ=42.00;MQRankSum=0.000;QD=10.06;ReadPosRankSum=0.398;SOR=0.801	GT:AD:DP:GQ:PL	0/1:20,11:31:99:340,0,688
chrX	26998	.	G	A	458.77	PASS	AC=1;AF=0.500;AN=2;BaseQRankSum=-0.591;ClippingRankSum=0.000;DP=39;ExcessHet=3.0103;FS=0.000;MLEAC=1;MLEAF=0.500;MQ=42.00;MQRankSum=0.000;QD=11.76;ReadPosRankSum=0.927;SOR=0.741	GT:AD:DP:GQ:PL	0/1:23,16:39:99:487,0,797
chrX	27459	.	G	A	713.77	PASS	AC=1;AF=0.500;AN=2;BaseQRankSum=1.192;ClippingRankSum=0.000;DP=54;ExcessHet=3.0103;FS=0.000;MLEAC=1;MLEAF=0.500;MQ=42.00;MQRankSum=0.000;QD=13.22;ReadPosRankSum=0.189;SOR=0.854	GT:AD:DP:GQ:PL	0/1:32,22:54:99:742,0,1063
chrX	27696	.	G	A	582.77	PASS	AC=1;AF=0.500;AN=2;BaseQRankSum=0.180;ClippingRankSum=0.000;DP=48;ExcessHet=3.0103;FS=8.122;MLEAC=1;MLEAF=0.500;MQ=41.07;MQRankSum=0.324;QD=12.14;ReadPosRankSum=-0.892;SOR=1.294	GT:AD:DP:GQ:PL	0/1:28,20:48:99:611,0,911
chrX	27793	.	G	A	627.77	PASS	AC=1;AF=0.500;AN=2;BaseQRankSum=-0.457;ClippingRankSum=0.000;DP=47;ExcessHet=3.0103;FS=2.509;MLEAC=1;MLEAF=0.500;MQ=42.00;MQRankSum=0.000;QD=13.36;ReadPosRankSum=0.883;SOR=0.892	GT:AD:DP:GQ:PL	0/1:26,21:47:99:656,0,918
chrX	27973	.	G	A	1354.77	PASS	AC=1;AF=0.500;AN=2;BaseQRankSum=-0.229;ClippingRankSum=0.000;DP=64;ExcessHet=3.0103;FS=2.209;MLEAC=1;MLEAF=0.500;MQ=41.56;MQRankSum=-1.095;QD=21.50;ReadPosRankSum=-1.704;SOR=0.444	GT:AD:DP:GQ:PL	0/1:24,39:63:99:1383,0,789
chrX	28252	.	G	A	1210.77	PASS	AC=1;AF=0.500;AN=2;BaseQRankSum=0.800;ClippingRankSum=0.000;DP=61;ExcessHet=3.0103;FS=11.723;MLEAC=1;MLEAF=0.500;MQ=41.84;MQRankSum=-0.665;QD=20.88;ReadPosRankSum=1.041;SOR=0.807	GT:AD:DP:GQ:PL	0/1:24,34:58:99:1239,0,786
chrX	28272	.	G	A	1056.77	PASS	AC=1;AF=0.500;AN=2;BaseQRankSum=0.783;ClippingRankSum=0.000;DP=53;ExcessHet=3.0103;FS=5.765;MLEAC=1;MLEAF=0.500;MQ=41.89;MQRankSum=-1.465;QD=19.94;ReadPosRankSum=-2.033;SOR=0.588	GT:AD:DP:GQ:PL	0/1:22,31:53:99:1085,0,702
chrX	28468	.	G	A	1121.77	PASS	AC=1;AF=0.500;AN=2;BaseQRankSum=-0.447;ClippingRankSum=0.000;DP=58;ExcessHet=3.0103;FS=1.079;MLEAC=1;MLEAF=0.500;MQ=41.83;MQRankSum=-1.932;QD=19.34;ReadPosRankSum=-1.300;SOR=0.895	GT:AD:DP:GQ:PL	0/1:24,34:58:99:1150,0,789
chrX	28526	.	G	A	914.77	PASS	AC=1;AF=0.500;AN=2;BaseQRankSum=0.452;ClippingRankSum=0.000;DP=52;ExcessHet=3.0103;FS=13.052;MLEAC=1;MLEAF=0.500;MQ=41.27;MQRankSum=-3.165;QD=17.59;ReadPosRankSum=0.055;SOR=1.688	GT:AD:DP:GQ:PL	0/1:25,27:52:99:943,0,871
chrX	28549	.	G	A	1068.77	PASS	AC=1;AF=0.500;AN=2;BaseQRankSum=-0.985;ClippingRankSum=0.000;DP=59;ExcessHet=3.0103;FS=11.933;MLEAC=1;MLEAF=0.500;MQ=40.94;MQRankSum=-3.432;QD=18.11;ReadPosRankSum=-1.031;SOR=0.981	GT:AD:DP:GQ:PL	0/1:23,36:59:99:1097,0,717
chrX	28567	.	G	A	1146.77	PASS	AC=1;AF=0.500;AN=2;BaseQRankSum=-1.601;ClippingRankSum=0.000;DP=72;ExcessHet=3.0103;FS=3.344;MLEAC=1;MLEAF=0.500;MQ=41.19;MQRankSum=-2.537;QD=16.15;ReadPosRankSum=-0.006;SOR=0.363	GT:AD:DP:GQ:PL	0/1:28,43:71:99:1175,0,772
chrX	28790	.	G	A	596.77	PASS	AC=1;AF=0.500;AN=2;BaseQRankSum=-0.816;ClippingRankSum=0.000;DP=46;ExcessHet=3.0103;FS=0.000;MLEAC=1;MLEAF=0.500;MQ=41.92;MQRankSum=-1.599;QD=12.97;ReadPosRankSum=-0.436;SOR=0.560	GT:AD:DP:GQ:PL	0/1:26,20:46:99:625,0,919
chrX	29069	.	G	A	351.77	PASS	AC=1;AF=0.500;AN=2;BaseQRankSum=1.500;ClippingRankSum=0.000;DP=29;ExcessHet=3.0103;FS=0.000;MLEAC=1;MLEAF=0.500;MQ=41.93;MQRankSum=-1.120;QD=12.13;ReadPosRankSum=-0.640;SOR=0.593	GT:AD:DP:GQ:PL	0/1:17,12:29:99:380,0,487
chrX	29140	.	G	A	217.77	PASS	AC=1;AF=0.500;AN=2;BaseQRankSum=-1.416;ClippingRankSum=0.000;DP=19;ExcessHet=3.0103;FS=4.320;MLEAC=1;MLEAF=0.500;MQ=41.90;MQRankSum=-0.949;QD=11.46;ReadPosRankSum=0.637;SOR=0.525	GT:AD:DP:GQ:PL	0/1:10,9:19:99:246,0,325
chrX	29515	.	G	A	297.77	PASS	AC=1;AF=0.500;AN=2;BaseQRankSum=0.014;ClippingRankSum=0.000;DP=44;ExcessHet=3.0103;FS=1.427;MLEAC=1;MLEAF=0.500;MQ=41.96;MQRankSum=-1.555;QD=6.92;ReadPosRankSum=0.432;SOR=1.112	GT:AD:DP:GQ:PL	0/1:31,12:43:99:326,0,1036
chrX	29599	.	G	A	231.77	PASS	AC=1;AF=0.500;AN=2;BaseQRankSum=0.071;ClippingRankSum=0.000;DP=45;ExcessHet=3.0103;FS=1.568;MLEAC=1;MLEAF=0.500;MQ=41.96;MQRankSum=-1.790;QD=5.27;ReadPosRankSum=-0.465;SOR=1.179	GT:AD:DP:GQ:PL	0/1:34,10:44:99:260,0,1194
chrX	29648	.	G	A	386.77	PASS	AC=1;AF=0.500;AN=2;BaseQRankSum=1.731;ClippingRankSum=0.000;DP=40;ExcessHet=3.0103;FS=4.781;MLEAC=1;MLEAF=0.500;MQ=41.95;MQRankSum=-1.388;QD=9.67;ReadPosRankSum=-0.737;SOR=1.501	GT:AD:DP:GQ:PL	0/1:27,13:40:99:415,0,919
chrX	29781	.	G	A	569.77	PASS	AC=1;AF=0.500;AN=2;BaseQRankSum=0.094;ClippingRankSum=0.000;DP=45;ExcessHet=3.0103;FS=0.000;MLEAC=1;MLEAF=0.500;MQ=42.00;MQRankSum=0.000;QD=12.66;ReadPosRankSum=-0.016;SOR=0.793	GT:AD:DP:GQ:PL	0/1:26,19:45:99:598,0,867
chrX	29865	.	G	A	570.77	PASS	AC=1;AF=0.500;AN=2;BaseQRankSum=-0.840;ClippingRankSum=0.000;DP=43;ExcessHet=3.0103;FS=2.623;MLEAC=1;MLEAF=0.500;MQ=40.64;MQRankSum=-2.001;QD=13.27;ReadPosRankSum=1.900;SOR=0.687	GT:AD:DP:GQ:PL	0/1:21,22:43:99:599,0,644
chrX	29925	.	G	A	625.77	PASS	AC=1;AF=0.500;AN=2;BaseQRankSum=-0.543;ClippingRankSum=0.000;DP=43;ExcessHet=3.0103;FS=0.000;MLEAC=1;MLEAF=0.500;MQ=41.31;MQRankSum=-1.432;QD=14.55;ReadPosRankSum=-0.977;SOR=0.784	GT:AD:DP:GQ:PL	0/1:22,21:43:99:654,0,738
chrX	30026	.	G	A	923.77	PASS	AC=1;AF=0.500;AN=2;BaseQRankSum=-1.245;ClippingRankSum=0.000;DP=47;ExcessHet=3.0103;FS=0.000;MLEAC=1;MLEAF=0.500;MQ=41.12;MQRankSum=-2.288;QD=19.65;ReadPosRankSum=0.518;SOR=0.593	GT:AD:DP:GQ:PL	0/1:17,30:47:99:952,0,547
chrX	30063	.	G	A	934.77	PASS	AC=1;AF=0.500;AN=2;BaseQRankSum=-0.155;ClippingRankSum=0.000;DP=38;ExcessHet=3.0103;FS=4.981;MLEAC=1;MLEAF=0.500;MQ=40.90;MQRankSum=-2.365;QD=24.60;ReadPosRankSum=-0.227;SOR=1.152	GT:AD:DP:GQ:PL	0/1:14,24:38:99:963,0,807
chrX	30069	.	G	A	966.77	PASS	AC=1;AF=0.500;AN=2;BaseQRankSum=0.231;ClippingRankSum=0.000;DP=41;ExcessHet=3.0103;FS=4.533;MLEAC=1;MLEAF=0.500;MQ=40.98;MQRankSum=-2.461;QD=23.58;ReadPosRankSum=-0.262;SOR=1.014	GT:AD:DP:GQ:PL	0/1:16,25:41:99:995,0,837
chrX	30245	.	G	A	1052.77	PASS	AC=1;AF=0.500;AN=2;BaseQRankSum=-1.025;ClippingRankSum=0.000;DP=56;ExcessHet=3.0103;FS=2.302;MLEAC=1;MLEAF=0.500;MQ=41.71;MQRankSum=-1.122;QD=18.80;ReadPosRankSum=-1.849;SOR=0.412	GT:AD:DP:GQ:PL	0/1:22,34:56:99:1081,0,711
chrX	30313	.	G	A	1038.77	PASS	AC=1;AF=0.500;AN=2;BaseQRankSum=1.155;ClippingRankSum=0.000;DP=61;ExcessHet=3.0103;FS=3.617;MLEAC=1;MLEAF=0.500;MQ=41.40;MQRankSum=-2.378;QD=17.31;ReadPosRankSum=-0.953;SOR=1.284	GT:AD:DP:GQ:PL	0/1:28,32:60:99:1067,0,871
chrX	30354	.	G	A	915.77	PASS	AC=1;AF=0.500;AN=2;BaseQRankSum=0.701;ClippingRankSum=0.000;DP=59;ExcessHet=3.0103;FS=2.212;MLEAC=1;MLEAF=0.500;MQ=41.03;MQRankSum=-2.684;QD=15.52;ReadPosRankSum=-0.594;SOR=1.082	GT:AD:DP:GQ:PL	0/1:30,29:59:99:944,0,986
chrX	30394	.	G	A	681.77	PASS	AC=1;AF=0.500;AN=2;BaseQRankSum=1.151;ClippingRankSum=0.000;DP=44;ExcessHet=3.0103;FS=1.275;MLEAC=1;MLEAF=0.500;MQ=41.49;MQRankSum=-1.520;QD=15.49;ReadPosRankSum=1.286;SOR=0.484	GT:AD:DP:GQ:PL	0/1:24,20:44:99:710,0,833
chrX	30420	.	G	A	906.77	PASS	AC=1;AF=0.500;AN=2;BaseQRankSum=-0.237;ClippingRankSum=0.000;DP=59;ExcessHet=3.0103;FS=0.000;MLEAC=1;MLEAF=0.500;MQ=41.65;MQRankSum=-0.922;QD=15.37;ReadPosRankSum=0.240;SOR=0.622	GT:AD:DP:GQ:PL	0/1:29,30:59:99:935,0,919
chrX	30759	.	G	A	1407.77	PASS	AC=1;AF=0.500;AN=2;BaseQRankSum=1.766;ClippingRankSum=0.000;DP=62;ExcessHet=3.0103;FS=9.404;MLEAC=1;MLEAF=0.500;MQ=41.91;MQRankSum=-1.448;QD=23.08;ReadPosRankSum=0.516;SOR=0.163	GT:AD:DP:GQ:PL	0/1:25,36:61:99:1436,0,1587
chrX	30761	.	G	A	1407.77	PASS	AC=1;AF=0.500;AN=2;BaseQRankSum=1.161;ClippingRankSum=0.000;DP=61;ExcessHet=3.0103;FS=7.425;MLEAC=1;MLEAF=0.500;MQ=41.90;MQRankSum=-1.419;QD=23.46;ReadPosRankSum=0.612;SOR=0.180	GT:AD:DP:GQ:PL	0/1:24,36:60:99:1436,0,1587
chrX	31385	.	G	A	412.77	PASS	AC=1;AF=0.500;AN=2;BaseQRankSum=0.250;ClippingRankSum=0.000;DP=27;ExcessHet=3.0103;FS=3.771;MLEAC=1;MLEAF=0.500;MQ=42.00;MQRankSum=0.000;QD=15.29;ReadPosRankSum=-0.112;SOR=1.718	GT:AD:DP:GQ:PL	0/1:14,13:27:99:441,0,484
chrX	31401	.	G	A	427.77	PASS	AC=1;AF=0.500;AN=2;BaseQRankSum=-2.028;ClippingRankSum=0.000;DP=23;ExcessHet=3.0103;FS=1.643;MLEAC=1;MLEAF=0.500;MQ=42.00;MQRankSum=0.000;QD=18.60;ReadPosRankSum=-0.788;SOR=1.112	GT:AD:DP:GQ:PL	0/1:10,13:23:99:456,0,375
chrX	31475	.	G	A	192.77	PASS	AC=1;AF=0.500;AN=2;BaseQRankSum=-1.966;ClippingRankSum=0.000;DP=27;ExcessHet=3.0103;FS=1.657;MLEAC=1;MLEAF=0.500;MQ=40.92;MQRankSum=0.750;QD=7.41;ReadPosRankSum=-1.530;SOR=0.368	GT:AD:DP:GQ:PL	0/1:18,8:26:99:221,0,655
chrX	31554	.	G	A	292.77	PASS	AC=1;AF=0.500;AN=2;BaseQRankSum=3.200;ClippingRankSum=0.000;DP=27;ExcessHet=3.0103;FS=1.757;MLEAC=1;MLEAF=0.500;MQ=41.45;MQRankSum=0.786;QD=10.84;ReadPosRankSum=1.025;SOR=1.426	GT:AD:DP:GQ:PL	0/1:18,9:27:99:321,0,531
chrX	31743	.	G	A	531.77	PASS	AC=1;AF=0.500;AN=2;BaseQRankSum=1.205;ClippingRankSum=0.000;DP=45;ExcessHet=3.0103;FS=6.529;MLEAC=1;MLEAF=0.500;MQ=42.00;MQRankSum=0.000;QD=11.82;ReadPosRankSum=-0.644;SOR=1.739	GT:AD:DP:GQ:PL	0/1:28,17:45:99:560,0,982
chrX	31946	.	G	A	809.77	PASS	AC=1;AF=0.500;AN=2;BaseQRankSum=0.121;ClippingRankSum=0.000;DP=47;ExcessHet=3.0103;FS=0.000;MLEAC=1;MLEAF=0.500;MQ=41.96;MQRankSum=-0.979;QD=17.23;ReadPosRankSum=-1.176;SOR=0.627	GT:AD:DP:GQ:PL	0/1:24,23:47:99:838,0,861
chrX	32004	.	G	A	927.77	PASS	AC=1;AF=0.500;AN=2;BaseQRankSum=1.993;ClippingRankSum=0.000;DP=67;ExcessHet=3.0103;FS=7.133;MLEAC=1;MLEAF=0.500;MQ=41.94;MQRankSum=-1.469;QD=13.85;ReadPosRankSum=1.920;SOR=1.592	GT:AD:DP:GQ:PL	0/1:35,32:67:99:956,0,923
chrX	32031	.	G	A	996.77	PASS	AC=1;AF=0.500;AN=2;BaseQRankSum=1.872;ClippingRankSum=0.000;DP=62;ExcessHet=3.0103;FS=11.356;MLEAC=1;MLEAF=0.500;MQ=41.97;MQRankSum=-0.968;QD=16.08;ReadPosRankSum=-1.154;SOR=1.514	GT:AD:DP:GQ:PL	0/1:31,31:62:99:1025,0,896
chrX	32273	.	G	A	686.77	PASS	AC=1;AF=0.500;AN=2;BaseQRankSum=0.731;ClippingRankSum=0.000;DP=52;ExcessHet=3.0103;FS=0.000;MLEAC=1;MLEAF=0.500;MQ=41.96;MQRankSum=-1.084;QD=13.21;ReadPosRankSum=-0.106;SOR=0.586	GT:AD:DP:GQ:PL	0/1:29,23:52:99:715,0,946
chrX	32642	.	G	A	825.77	PASS	AC=1;AF=0.500;AN=2;BaseQRankSum=0.196;ClippingRankSum=0.000;DP=52;ExcessHet=3.0103;FS=5.565;MLEAC=1;MLEAF=0.500;MQ=41.73;MQRankSum=-1.042;QD=15.88;ReadPosRankSum=1.381;SOR=1.202	GT:AD:DP:GQ:PL	0/1:28,24:52:99:854,0,948
chrX	33431	.	G	A	698.77	PASS	AC=1;AF=0.500;AN=2;BaseQRankSum=-0.128;ClippingRankSum=0.000;DP=34;ExcessHet=3.0103;FS=3.220;MLEAC=1;MLEAF=0.500;MQ=42.00;MQRankSum=0.000;QD=20.55;ReadPosRankSum=-1.414;SOR=0.269	GT:AD:DP:GQ:PL	0/1:12,22:34:99:727,0,340
chrX	33589	.	G	A	620.77	PASS	AC=1;AF=0.500;AN=2;BaseQRankSum=1.063;ClippingRankSum=0.000;DP=40;ExcessHet=3.0103;FS=3.254;MLEAC=1;MLEAF=0.500;MQ=42.00;MQRankSum=0.000;QD=15.52;ReadPosRankSum=-0.256;SOR=1.445	GT:AD:DP:GQ:PL	0/1:19,21:40:99:649,0,537
chrX	33692	.	G	A	195.77	PASS	AC=1;AF=0.500;AN=2;BaseQRankSum=-0.105;ClippingRankSum=0.000;DP=10;ExcessHet=3.0103;FS=0.000;MLEAC=1;MLEAF=0.500;MQ=40.15;MQRankSum=0.610;QD=19.58;ReadPosRankSum=1.235;SOR=1.022	GT:AD:DP:GQ:PL	0/1:3,7:10:76:224,0,76
chrX	33727	.	G	A	214.77	PASS	AC=1;AF=0.500;AN=2;BaseQRankSum=1.016;ClippingRankSum=0.000;DP=9;ExcessHet=3.0103;FS=0.000;MLEAC=1;MLEAF=0.500;MQ=41.56;MQRankSum=-0.812;QD=23.86;ReadPosRankSum=1.180;SOR=1.609	GT:AD:DP:GQ:PL	0/1:3,6:9:82:243,0,82
chrX	33731	.	G	A	214.77	PASS	AC=1;AF=0.500;AN=2;BaseQRankSum=1.242;ClippingRankSum=0.000;DP=9;ExcessHet=3.0103;FS=0.000;MLEAC=1;MLEAF=0.500;MQ=41.56;MQRankSum=-0.812;QD=23.86;ReadPosRankSum=0.060;SOR=1.609	GT:AD:DP:GQ:PL	0/1:3,6:9:82:243,0,82
chrX	34159	.	G	A	634.77	PASS	AC=1;AF=0.500;AN=2;BaseQRankSum=0.369;ClippingRankSum=0.000;DP=44;ExcessHet=3.0103;FS=1.331;MLEAC=1;MLEAF=0.500;MQ=42.00;MQRankSum=0.000;QD=14.76;ReadPosRankSum=0.265;SOR=1.101	GT:AD:DP:GQ:PL	0/1:22,21:43:99:663,0,730
chrX	34292	.	G	A	892.77	PASS	AC=1;AF=0.500;AN=2;BaseQRankSum=0.078;ClippingRankSum=0.000;DP=62;ExcessHet=3.0103;FS=6.637;MLEAC=1;MLEAF=0.500;MQ=42.00;MQRankSum=0.000;QD=14.40;ReadPosRankSum=-0.073;SOR=1.015	GT:AD:DP:GQ:PL	0/1:32,30:62:99:921,0,1288
chrX	34294	.	G	A	996.77	PASS	AC=1;AF=0.500;AN=2;BaseQRankSum=-0.594;ClippingRankSum=0.000;DP=61;ExcessHet=3.0103;FS=3.524;MLEAC=1;MLEAF=0.500;MQ=42.00;MQRankSum=0.000;QD=16.34;ReadPosRankSum=-0.717;SOR=0.691	GT:AD:DP:GQ:PL	0/1:28,33:61:99:1025,0,1156
chrX	35186	.	G	A	1010.77	PASS	AC=1;AF=0.500;AN=2;BaseQRankSum=0.221;ClippingRankSum=0.000;DP=53;ExcessHet=3.0103;FS=0.000;MLEAC=1;MLEAF=0.500;MQ=41.96;MQRankSum=-0.772;QD=19.07;ReadPosRankSum=1.015;SOR=0.559	GT:AD:DP:GQ:PL	0/1:21,32:53:99:1039,0,621
chrX	35230	.	G	A	867.77	PASS	AC=1;AF=0.500;AN=2;BaseQRankSum=-1.137;ClippingRankSum=0.000;DP=62;ExcessHet=3.0103;FS=3.505;MLEAC=1;MLEAF=0.500;MQ=41.97;MQRankSum=-1.001;QD=14.00;ReadPosRankSum=0.710;SOR=0.823	GT:AD:DP:GQ:PL	0/1:32,30:62:99:896,0,1063
chrX	35344	.	G	A	539.77	PASS	AC=1;AF=0.500;AN=2;BaseQRankSum=-2.524;ClippingRankSum=0.000;DP=42;ExcessHet=3.0103;FS=0.000;MLEAC=1;MLEAF=0.500;MQ=40.53;MQRankSum=-2.714;QD=12.85;ReadPosRankSum=0.640;SOR=0.551	GT:AD:DP:GQ:PL	0/1:22,20:42:99:568,0,787
chrX	35362	.	G	A	704.77	PASS	AC=1;AF=0.500;AN=2;BaseQRankSum=-2.015;ClippingRankSum=0.000;DP=49;ExcessHet=3.0103;FS=0.000;MLEAC=1;MLEAF=0.500;MQ=40.75;MQRankSum=-2.513;QD=14.38;ReadPosRankSum=-1.643;SOR=0.770	GT:AD:DP:GQ:PL	0/1:24,25:49:99:733,0,878
chrX	35495	.	G	A	869.77	PASS	AC=1;AF=0.500;AN=2;BaseQRankSum=0.465;ClippingRankSum=0.000;DP=71;ExcessHet=3.0103;FS=1.976;MLEAC=1;MLEAF=0.500;MQ=41.94;MQRankSum=1.239;QD=12.25;ReadPosRankSum=-2.300;SOR=0.713	GT:AD:DP:GQ:PL	0/1:41,30:71:99:898,0,1232
chrX	35605	.	G	A	988.77	PASS	AC=1;AF=0.500;AN=2;BaseQRankSum=-0.225;ClippingRankSum=0.000;DP=71;ExcessHet=3.0103;FS=6.728;MLEAC=1;MLEAF=0.500;MQ=41.40;MQRankSum=-0.671;QD=14.13;ReadPosRankSum=-0.826;SOR=0.242	GT:AD:DP:GQ:PL	0/1:37,33:70:99:1017,0,1211
chrX	36526	.	G	A	912.77	PASS	AC=1;AF=0.500;AN=2;BaseQRankSum=-1.821;ClippingRankSum=0.000;DP=53;ExcessHet=3.0103;FS=2.320;MLEAC=1;MLEAF=0.500;MQ=41.68;MQRankSum=1.538;QD=17.22;ReadPosRankSum=-0.431;SOR=1.078	GT:AD:DP:GQ:PL	0/1:25,28:53:99:941,0,876
chrX	36630	.	G	A	414.77	PASS	AC=1;AF=0.500;AN=2;BaseQRankSum=-2.338;ClippingRankSum=0.000;DP=50;ExcessHet=3.0103;FS=6.021;MLEAC=1;MLEAF=0.500;MQ=41.60;MQRankSum=-1.960;QD=8.64;ReadPosRankSum=-0.850;SOR=0.229	GT:AD:DP:GQ:PL	0/1:23,25:48:99:443,0,1308
chrX	36638	.	G	A	1214.77	PASS	AC=1;AF=0.500;AN=2;BaseQRankSum=0.638;ClippingRankSum=0.000;DP=54;ExcessHet=3.0103;FS=2.400;MLEAC=1;MLEAF=0.500;MQ=41.63;MQRankSum=-1.622;QD=22.50;ReadPosRankSum=-2.030;SOR=0.409	GT:AD:DP:GQ:PL	0/1:21,33:54:99:1243,0,1155
chrX	37513	.	G	A	901.77	PASS	AC=1;AF=0.500;AN=2;BaseQRankSum=0.895;ClippingRankSum=0.000;DP=68;ExcessHet=3.0103;FS=2.062;MLEAC=1;MLEAF=0.500;MQ=41.97;MQRankSum=-1.202;QD=13.26;ReadPosRankSum=-0.658;SOR=0.985	GT:AD:DP:GQ:PL	0/1:41,27:68:99:930,0,1428
chrX	37930	.	G	A	743.77	PASS	AC=1;AF=0.500;AN=2;BaseQRankSum=-2.486;ClippingRankSum=0.000;DP=41;ExcessHet=3.0103;FS=1.216;MLEAC=1;MLEAF=0.500;MQ=41.30;MQRankSum=-1.170;QD=18.14;ReadPosRankSum=-0.409;SOR=0.775	GT:AD:DP:GQ:PL	0/1:17,24:41:99:772,0,632
chrX	38037	.	G	A	1393.77	PASS	AC=1;AF=0.500;AN=2;BaseQRankSum=-0.027;ClippingRankSum=0.000;DP=65;ExcessHet=3.0103;FS=3.413;MLEAC=1;MLEAF=0.500;MQ=41.65;MQRankSum=-1.140;QD=21.44;ReadPosRankSum=-0.809;SOR=0.459	GT:AD:DP:GQ:PL	0/1:30,35:65:99:1422,0,2080
chrX	38041	.	G	A	1393.77	PASS	AC=1;AF=0.500;AN=2;BaseQRankSum=-0.274;ClippingRankSum=0.000;DP=66;ExcessHet=3.0103;FS=3.282;MLEAC=1;MLEAF=0.500;MQ=41.69;MQRankSum=-0.779;QD=21.12;ReadPosRankSum=0.150;SOR=0.609	GT:AD:DP:GQ:PL	0/1:30,36:66:99:1422,0,2080
chrX	38155	.	G	A	392.77	PASS	AC=1;AF=0.500;AN=2;BaseQRankSum=-1.227;ClippingRankSum=0.000;DP=34;ExcessHet=3.0103;FS=5.610;MLEAC=1;MLEAF=0.500;MQ=42.00;MQRankSum=0.000;QD=11.55;ReadPosRankSum=-1.646;SOR=1.981	GT:AD:DP:GQ:PL	0/1:20,14:34:99:421,0,696
chrX	38178	.	G	A	478.77	PASS	AC=1;AF=0.500;AN=2;BaseQRankSum=-1.383;ClippingRankSum=0.000;DP=39;ExcessHet=3.0103;FS=0.000;MLEAC=1;MLEAF=0.500;MQ=42.00;MQRankSum=0.000;QD=12.28;ReadPosRankSum=1.554;SOR=0.633	GT:AD:DP:GQ:PL	0/1:22,17:39:99:507,0,763
chrX	38533	.	G	A	593.77	PASS	AC=1;AF=0.500;AN=2;BaseQRankSum=1.238;ClippingRankSum=0.000;DP=48;ExcessHet=3.0103;FS=2.471;MLEAC=1;MLEAF=0.500;MQ=42.00;MQRankSum=0.000;QD=12.37;ReadPosRankSum=1.246;SOR=0.977	GT:AD:DP:GQ:PL	0/1:29,19:48:99:622,0,977
chrX	38845	.	G	A	747.77	PASS	AC=1;AF=0.500;AN=2;BaseQRankSum=0.295;ClippingRankSum=0.000;DP=49;ExcessHet=3.0103;FS=0.000;MLEAC=1;MLEAF=0.500;MQ=42.00;MQRankSum=0.000;QD=15.26;ReadPosRankSum=0.096;SOR=0.765	GT:AD:DP:GQ:PL	0/1:24,25:49:99:776,0,744
chrX	38984	.	G	A	951.77	PASS	AC=1;AF=0.500;AN=2;BaseQRankSum=2.312;ClippingRankSum=0.000;DP=59;ExcessHet=3.0103;FS=1.008;MLEAC=1;MLEAF=0.500;MQ=41.68;MQRankSum=0.478;QD=16.13;ReadPosRankSum=1.427;SOR=0.941	GT:AD:DP:GQ:PL	0/1:31,28:59:99:980,0,963
chrX	39045	.	G	A	977.77	PASS	AC=1;AF=0.500;AN=2;BaseQRankSum=-1.023;ClippingRankSum=0.000;DP=61;ExcessHet=3.0103;FS=0.989;MLEAC=1;MLEAF=0.500;MQ=41.87;MQRankSum=0.224;QD=16.30;ReadPosRankSum=-0.199;SOR=0.532	GT:AD:DP:GQ:PL	0/1:27,33:60:99:1006,0,835
chrX	39574	.	G	A	337.77	PASS	AC=1;AF=0.500;AN=2;BaseQRankSum=0.509;ClippingRankSum=0.000;DP=39;ExcessHet=3.0103;FS=0.000;MLEAC=1;MLEAF=0.500;MQ=42.00;MQRankSum=0.000;QD=8.66;ReadPosRankSum=-0.342;SOR=0.509	GT:AD:DP:GQ:PL	0/1:27,12:39:99:366,0,927
chrX	39645	.	G	A	387.77	PASS	AC=1;AF=0.500;AN=2;BaseQRankSum=0.583;ClippingRankSum=0.000;DP=40;ExcessHet=3.0103;FS=0.000;MLEAC=1;MLEAF=0.500;MQ=42.00;MQRankSum=0.000;QD=9.94;ReadPosRankSum=1.294;SOR=0.836	GT:AD:DP:GQ:PL	0/1:26,13:39:99:416,0,960
chrX	39777	.	G	A	648.77	PASS	AC=1;AF=0.500;AN=2;BaseQRankSum=0.228;ClippingRankSum=0.000;DP=48;ExcessHet=3.0103;FS=4.144;MLEAC=1;MLEAF=0.500;MQ=41.26;MQRankSum=-2.471;QD=13.80;ReadPosRankSum=-0.060;SOR=0.956	GT:AD:DP:GQ:PL	0/1:25,22:47:99:677,0,766
chrX	39790	.	G	A	605.77	PASS	AC=1;AF=0.500;AN=2;BaseQRankSum=0.909;ClippingRankSum=0.000;DP=44;ExcessHet=3.0103;FS=4.388;MLEAC=1;MLEAF=0.500;MQ=41.19;MQRankSum=-2.494;QD=14.09;ReadPosRankSum=0.496;SOR=0.995	GT:AD:DP:GQ:PL	0/1:23,20:43:99:634,0,713
chrX	39841	.	G	A	740.77	PASS	AC=1;AF=0.500;AN=2;BaseQRankSum=-0.580;ClippingRankSum=0.000;DP=49;ExcessHet=3.0103;FS=4.022;MLEAC=1;MLEAF=0.500;MQ=41.27;MQRankSum=-2.266;QD=15.12;ReadPosRankSum=-0.294;SOR=0.742	GT:AD:DP:GQ:PL	0/1:24,25:49:99:769,0,763
chrX	39993	.	G	A	413.77	PASS	AC=1;AF=0.500;AN=2;BaseQRankSum=-0.817;ClippingRankSum=0.000;DP=28;ExcessHet=3.0103;FS=0.000;MLEAC=1;MLEAF=0.500;MQ=41.79;MQRankSum=-1.757;QD=14.78;ReadPosRankSum=-1.098;SOR=0.467	GT:AD:DP:GQ:PL	0/1:14,14:28:99:442,0,474
chrX	40261	.	G	A	337.77	PASS	AC=1;AF=0.500;AN=2;BaseQRankSum=-0.502;ClippingRankSum=0.000;DP=36;ExcessHet=3.0103;FS=0.000;MLEAC=1;MLEAF=0.500;MQ=42.00;MQRankSum=0.000;QD=9.38;ReadPosRankSum=-0.491;SOR=0.538	GT:AD:DP:GQ:PL	0/1:23,13:36:99:366,0,778
chrX	40440	.	G	A	796.77	PASS	AC=1;AF=0.500;AN=2;BaseQRankSum=1.453;ClippingRankSum=0.000;DP=51;ExcessHet=3.0103;FS=5.738;MLEAC=1;MLEAF=0.500;MQ=42.00;MQRankSum=0.000;QD=15.62;ReadPosRankSum=-0.061;SOR=0.811	GT:AD:DP:GQ:PL	0/1:25,26:51:99:825,0,721
chrX	40851	.	G	A	889.77	PASS	AC=1;AF=0.500;AN=2;BaseQRankSum=-0.706;ClippingRankSum=0.000;DP=56;ExcessHet=3.0103;FS=1.038;MLEAC=1;MLEAF=0.500;MQ=42.00;MQRankSum=0.000;QD=15.89;ReadPosRankSum=0.463;SOR=0.458	GT:AD:DP:GQ:PL	0/1:28,28:56:99:918,0,964
chrX	40994	.	G	A	666.77	PASS	AC=1;AF=0.500;AN=2;BaseQRankSum=-1.100;ClippingRankSum=0.000;DP=53;ExcessHet=3.0103;FS=0.000;MLEAC=1;MLEAF=0.500;MQ=41.51;MQRankSum=-2.292;QD=12.58;ReadPosRankSum=0.366;SOR=0.593	GT:AD:DP:GQ:PL	0/1:30,23:53:99:695,0,999
chrX	41007	.	G	A	590.77	PASS	AC=1;AF=0.500;AN=2;BaseQRankSum=-1.647;ClippingRankSum=0.000;DP=51;ExcessHet=3.0103;FS=0.000;MLEAC=1;MLEAF=0.500;MQ=41.49;MQRankSum=-2.310;QD=11.58;ReadPosRankSum=0.596;SOR=0.746	GT:AD:DP:GQ:PL	0/1:29,22:51:99:619,0,973
chrX	41091	.	G	A	384.77	PASS	AC=1;AF=0.500;AN=2;BaseQRankSum=0.903;ClippingRankSum=0.000;DP=42;ExcessHet=3.0103;FS=0.000;MLEAC=1;MLEAF=0.500;MQ=41.41;MQRankSum=-3.608;QD=9.38;ReadPosRankSum=-1.237;SOR=0.869	GT:AD:DP:GQ:PL	0/1:27,14:41:99:413,0,887
chrX	41123	.	G	A	365.77	PASS	AC=1;AF=0.500;AN=2;BaseQRankSum=1.348;ClippingRankSum=0.000;DP=39;ExcessHet=3.0103;FS=0.000;MLEAC=1;MLEAF=0.500;MQ=41.75;MQRankSum=-3.257;QD=9.63;ReadPosRankSum=-0.046;SOR=0.693	GT:AD:DP:GQ:PL	0/1:25,13:38:99:394,0,749
chrX	41164	.	G	A	606.77	PASS	AC=1;AF=0.500;AN=2;BaseQRankSum=-0.041;ClippingRankSum=0.000;DP=40;ExcessHet=3.0103;FS=15.093;MLEAC=1;MLEAF=0.500;MQ=41.28;MQRankSum=-3.095;QD=15.17;ReadPosRankSum=-0.448;SOR=0.035	GT:AD:DP:GQ:PL	0/1:20,20:40:99:635,0,700
chrX	41219	.	G	A	511.77	PASS	AC=1;AF=0.500;AN=2;BaseQRankSum=-0.590;ClippingRankSum=0.000;DP=31;ExcessHet=3.0103;FS=0.000;MLEAC=1;MLEAF=0.500;MQ=40.85;MQRankSum=-2.002;QD=16.51;ReadPosRankSum=0.351;SOR=0.569	GT:AD:DP:GQ:PL	0/1:13,18:31:99:540,0,421
chrX	41423	.	G	A	579.77	PASS	AC=1;AF=0.500;AN=2;BaseQRankSum=1.691;ClippingRankSum=0.000;DP=36;ExcessHet=3.0103;FS=10.665;MLEAC=1;MLEAF=0.500;MQ=41.50;MQRankSum=-0.495;QD=16.10;ReadPosRankSum=-0.407;SOR=0.473	GT:AD:DP:GQ:PL	0/1:18,18:36:99:608,0,527
chrX	41616	.	G	A	594.77	PASS	AC=1;AF=0.500;AN=2;BaseQRankSum=0.833;ClippingRankSum=0.000;DP=34;ExcessHet=3.0103;FS=0.000;MLEAC=1;MLEAF=0.500;MQ=42.00;MQRankSum=0.000;QD=17.49;ReadPosRankSum=1.226;SOR=0.693	GT:AD:DP:GQ:PL	0/1:15,19:34:99:623,0,470
chrX	41715	.	G	A	730.77	PASS	AC=1;AF=0.500;AN=2;BaseQRankSum=1.974;ClippingRankSum=0.000;DP=39;ExcessHet=3.0103;FS=2.875;MLEAC=1;MLEAF=0.500;MQ=41.62;MQRankSum=-0.874;QD=18.74;ReadPosRankSum=0.526;SOR=0.296	GT:AD:DP:GQ:PL	0/1:18,21:39:99:759,0,545
chrX	41805	.	G	A	617.77	PASS	AC=1;AF=0.500;AN=2;BaseQRankSum=2.440;ClippingRankSum=0.000;DP=31;ExcessHet=3.0103;FS=8.080;MLEAC=1;MLEAF=0.500;MQ=42.00;MQRankSum=0.000;QD=19.93;ReadPosRankSum=2.031;SOR=1.194	GT:AD:DP:GQ:PL	0/1:14,17:31:99:646,0,429
chrX	42088	.	G	A	681.77	PASS	AC=1;AF=0.500;AN=2;BaseQRankSum=-0.093;ClippingRankSum=0.000;DP=46;ExcessHet=3.0103;FS=1.145;MLEAC=1;MLEAF=0.500;MQ=41.92;MQRankSum=1.495;QD=15.15;ReadPosRankSum=0.325;SOR=0.636	GT:AD:DP:GQ:PL	0/1:22,23:45:99:710,0,698
chrX	42309	.	G	A	698.77	PASS	AC=1;AF=0.500;AN=2;BaseQRankSum=-0.013;ClippingRankSum=0.000;DP=43;ExcessHet=3.0103;FS=0.000;MLEAC=1;MLEAF=0.500;MQ=41.91;MQRankSum=1.568;QD=16.25;ReadPosRankSum=-0.410;SOR=0.754	GT:AD:DP:GQ:PL	0/1:20,23:43:99:727,0,666
chrX	42637	.	G	A	375.77	PASS	AC=1;AF=0.500;AN=2;BaseQRankSum=-0.457;ClippingRankSum=0.000;DP=32;ExcessHet=3.0103;FS=0.000;MLEAC=1;MLEAF=0.500;MQ=41.43;MQRankSum=-1.361;QD=12.96;ReadPosRankSum=0.878;SOR=1.022	GT:AD:DP:GQ:PL	0/1:11,18:29:99:404,0,339
chrX	42664	.	G	A	812.77	PASS	AC=1;AF=0.500;AN=2;BaseQRankSum=0.671;ClippingRankSum=0.000;DP=38;ExcessHet=3.0103;FS=3.250;MLEAC=1;MLEAF=0.500;MQ=41.52;MQRankSum=-1.250;QD=21.39;ReadPosRankSum=0.447;SOR=0.247	GT:AD:DP:GQ:PL	0/1:13,25:38:99:841,0,390
chrX	42903	.	G	A	543.77	PASS	AC=1;AF=0.500;AN=2;BaseQRankSum=1.481;ClippingRankSum=0.000;DP=40;ExcessHet=3.0103;FS=4.289;MLEAC=1;MLEAF=0.500;MQ=41.63;MQRankSum=0.910;QD=13.59;ReadPosRankSum=1.369;SOR=1.708	GT:AD:DP:GQ:PL	0/1:23,17:40:99:572,0,744
chrX	43276	.	G	A	524.77	PASS	AC=1;AF=0.500;AN=2;BaseQRankSum=0.889;ClippingRankSum=0.000;DP=46;ExcessHet=3.0103;FS=0.000;MLEAC=1;MLEAF=0.500;MQ=41.59;MQRankSum=1.446;QD=11.41;ReadPosRankSum=1.907;SOR=0.840	GT:AD:DP:GQ:PL	0/1:28,18:46:99:553,0,862
chrX	43339	.	G	A	751.77	PASS	AC=1;AF=0.500;AN=2;BaseQRankSum=-2.756;ClippingRankSum=0.000;DP=44;ExcessHet=3.0103;FS=4.452;MLEAC=1;MLEAF=0.500;MQ=41.82;MQRankSum=0.407;QD=17.09;ReadPosRankSum=-2.407;SOR=1.118	GT:AD:DP:GQ:PL	0/1:18,26:44:99:780,0,621
chrX	43439	.	G	A	589.77	PASS	AC=1;AF=0.500;AN=2;BaseQRankSum=0.035;ClippingRankSum=0.000;DP=34;ExcessHet=3.0103;FS=1.356;MLEAC=1;MLEAF=0.500;MQ=42.00;MQRankSum=0.000;QD=17.35;ReadPosRankSum=-0.560;SOR=0.758	GT:AD:DP:GQ:PL	0/1:16,18:34:99:618,0,537
chrX	43524	.	G	A	486.77	PASS	AC=1;AF=0.500;AN=2;BaseQRankSum=-2.227;ClippingRankSum=0.000;DP=36;ExcessHet=3.0103;FS=0.000;MLEAC=1;MLEAF=0.500;MQ=42.00;MQRankSum=0.000;QD=13.52;ReadPosRankSum=-0.935;SOR=0.693	GT:AD:DP:GQ:PL	0/1:18,18:36:99:515,0,621
chrX	43593	.	G	A	382.77	PASS	AC=1;AF=0.500;AN=2;BaseQRankSum=0.218;ClippingRankSum=0.000;DP=34;ExcessHet=3.0103;FS=1.491;MLEAC=1;MLEAF=0.500;MQ=41.57;MQRankSum=0.847;QD=11.26;ReadPosRankSum=-0.556;SOR=0.358	GT:AD:DP:GQ:PL	0/1:21,13:34:99:411,0,650
chrX	43722	.	G	A	653.77	PASS	AC=1;AF=0.500;AN=2;BaseQRankSum=-0.895;ClippingRankSum=0.000;DP=34;ExcessHet=3.0103;FS=12.409;MLEAC=1;MLEAF=0.500;MQ=42.00;MQRankSum=0.000;QD=19.81;ReadPosRankSum=0.627;SOR=0.027	GT:AD:DP:GQ:PL	0/1:14,19:33:99:682,0,491
chrX	43735	.	G	A	635.77	PASS	AC=1;AF=0.500;AN=2;BaseQRankSum=-0.647;ClippingRankSum=0.000;DP=33;ExcessHet=3.0103;FS=7.302;MLEAC=1;MLEAF=0.500;MQ=42.00;MQRankSum=0.000;QD=19.27;ReadPosRankSum=1.154;SOR=0.092	GT:AD:DP:GQ:PL	0/1:15,18:33:99:664,0,515
chrX	43950	.	G	A	567.77	PASS	AC=1;AF=0.500;AN=2;BaseQRankSum=-0.533;ClippingRankSum=0.000;DP=38;ExcessHet=3.0103;FS=0.000;MLEAC=1;MLEAF=0.500;MQ=42.00;MQRankSum=0.000;QD=14.94;ReadPosRankSum=1.197;SOR=0.519	GT:AD:DP:GQ:PL	0/1:19,19:38:99:596,0,651
chrX	44081	.	G	A	451.77	PASS	AC=1;AF=0.500;AN=2;BaseQRankSum=0.608;ClippingRankSum=0.000;DP=30;ExcessHet=3.0103;FS=6.235;MLEAC=1;MLEAF=0.500;MQ=42.00;MQRankSum=0.000;QD=15.06;ReadPosRankSum=1.237;SOR=2.704	GT:AD:DP:GQ:PL	0/1:17,13:30:99:480,0,588
chrX	45514	.	G	A	728.77	PASS	AC=1;AF=0.500;AN=2;BaseQRankSum=-0.426;ClippingRankSum=0.000;DP=56;ExcessHet=3.0103;FS=0.000;MLEAC=1;MLEAF=0.500;MQ=41.86;MQRankSum=-2.191;QD=13.01;ReadPosRankSum=-0.272;SOR=0.591	GT:AD:DP:GQ:PL	0/1:30,26:56:99:757,0,909
chrX	45590	.	G	A	529.77	PASS	AC=1;AF=0.500;AN=2;BaseQRankSum=0.648;ClippingRankSum=0.000;DP=39;ExcessHet=3.0103;FS=1.294;MLEAC=1;MLEAF=0.500;MQ=41.85;MQRankSum=-2.220;QD=13.58;ReadPosRankSum=-0.870;SOR=1.112	GT:AD:DP:GQ:PL	0/1:24,15:39:99:558,0,990
chrX	45595	.	G	A	561.77	PASS	AC=1;AF=0.500;AN=2;BaseQRankSum=0.586;ClippingRankSum=0.000;DP=40;ExcessHet=3.0103;FS=1.219;MLEAC=1;MLEAF=0.500;MQ=41.85;MQRankSum=-2.148;QD=14.04;ReadPosRankSum=-1.831;SOR=0.941	GT:AD:DP:GQ:PL	0/1:24,16:40:99:590,0,987
chrX	45735	.	G	A	714.77	PASS	AC=1;AF=0.500;AN=2;BaseQRankSum=0.131;ClippingRankSum=0.000;DP=44;ExcessHet=3.0103;FS=6.422;MLEAC=1;MLEAF=0.500;MQ=41.22;MQRankSum=-2.218;QD=16.24;ReadPosRankSum=2.018;SOR=0.203	GT:AD:DP:GQ:PL	0/1:21,23:44:99:743,0,679
chrX	46678	.	G	A	595.77	PASS	AC=1;AF=0.500;AN=2;BaseQRankSum=-0.992;ClippingRankSum=0.000;DP=41;ExcessHet=3.0103;FS=5.045;MLEAC=1;MLEAF=0.500;MQ=42.00;MQRankSum=0.000;QD=14.53;ReadPosRankSum=-1.788;SOR=0.180	GT:AD:DP:GQ:PL	0/1:22,19:41:99:624,0,789
chrX	46946	.	G	A	655.77	PASS	AC=1;AF=0.500;AN=2;BaseQRankSum=-0.128;ClippingRankSum=0.000;DP=42;ExcessHet=3.0103;FS=1.170;MLEAC=1;MLEAF=0.500;MQ=42.00;MQRankSum=0.000;QD=15.61;ReadPosRankSum=-0.132;SOR=0.512	GT:AD:DP:GQ:PL	0/1:20,22:42:99:684,0,613
chrX	47631	.	G	A	707.77	PASS	AC=1;AF=0.500;AN=2;BaseQRankSum=1.217;ClippingRankSum=0.000;DP=42;ExcessHet=3.0103;FS=0.000;MLEAC=1;MLEAF=0.500;MQ=41.65;MQRankSum=1.048;QD=16.85;ReadPosRankSum=1.736;SOR=0.411	GT:AD:DP:GQ:PL	0/1:21,21:42:99:736,0,726
chrX	48284	.	G	A	261.77	PASS	AC=1;AF=0.500;AN=2;BaseQRankSum=-0.516;ClippingRankSum=0.000;DP=33;ExcessHet=3.0103;FS=0.000;MLEAC=1;MLEAF=0.500;MQ=41.12;MQRankSum=-2.083;QD=8.18;ReadPosRankSum=-0.893;SOR=0.540	GT:AD:DP:GQ:PL	0/1:22,10:32:99:290,0,777
chrX	48507	.	G	A	1219.77	PASS	AC=1;AF=0.500;AN=2;BaseQRankSum=-2.006;ClippingRankSum=0.000;DP=67;ExcessHet=3.0103;FS=0.000;MLEAC=1;MLEAF=0.500;MQ=42.00;MQRankSum=0.000;QD=18.21;ReadPosRankSum=1.258;SOR=0.598	GT:AD:DP:GQ:PL	0/1:28,39:67:99:1248,0,935
chrX	49254	.	G	A	991.77	PASS	AC=1;AF=0.500;AN=2;BaseQRankSum=0.149;ClippingRankSum=0.000;DP=68;ExcessHet=3.0103;FS=10.541;MLEAC=1;MLEAF=0.500;MQ=42.00;MQRankSum=0.000;QD=14.58;ReadPosRankSum=1.292;SOR=0.824	GT:AD:DP:GQ:PL	0/1:34,34:68:99:1020,0,1062
chrX	51301	.	G	A	98.77	PASS	AC=1;AF=0.500;AN=2;BaseQRankSum=0.957;ClippingRankSum=0.000;DP=13;ExcessHet=3.0103;FS=0.000;MLEAC=1;MLEAF=0.500;MQ=40.85;MQRankSum=0.396;QD=7.60;ReadPosRankSum=0.930;SOR=1.508	GT:AD:DP:GQ:PL	0/1:9,4:13:99:127,0,290
chrX	53862	.	G	A	855.77	PASS	AC=1;AF=0.500;AN=2;BaseQRankSum=-2.071;ClippingRankSum=0.000;DP=55;ExcessHet=3.0103;FS=1.029;MLEAC=1;MLEAF=0.500;MQ=42.00;MQRankSum=0.000;QD=15.56;ReadPosRankSum=0.696;SOR=0.514	GT:AD:DP:GQ:PL	0/1:28,27:55:99:884,0,1041
chrX	55888	.	G	A	884.77	PASS	AC=1;AF=0.500;AN=2;BaseQRankSum=-0.565;ClippingRankSum=0.000;DP=53;ExcessHet=3.0103;FS=0.000;MLEAC=1;MLEAF=0.500;MQ=42.00;MQRankSum=0.000;QD=16.69;ReadPosRankSum=-0.923;SOR=0.668	GT:AD:DP:GQ:PL	0/1:23,30:53:99:913,0,673
chrX	56484	.	G	A	399.77	PASS	AC=1;AF=0.500;AN=2;BaseQRankSum=1.630;ClippingRankSum=0.000;DP=33;ExcessHet=3.0103;FS=3.673;MLEAC=1;MLEAF=0.500;MQ=42.00;MQRankSum=0.000;QD=12.11;ReadPosRankSum=0.239;SOR=1.574	GT:AD:DP:GQ:PL	0/1:21,12:33:99:428,0,736
chrX	60915	.	G	A	472.77	PASS	AC=1;AF=0.500;AN=2;BaseQRankSum=-0.843;ClippingRankSum=0.000;DP=41;ExcessHet=3.0103;FS=1.242;MLEAC=1;MLEAF=0.500;MQ=41.95;MQRankSum=-1.200;QD=11.53;ReadPosRankSum=0.110;SOR=0.886	GT:AD:DP:GQ:PL	0/1:25,16:41:99:501,0,908
chrX	71836	.	G	A	439.77	PASS	AC=1;AF=0.500;AN=2;BaseQRankSum=0.313;ClippingRankSum=0.000;DP=40;ExcessHet=3.0103;FS=6.983;MLEAC=1;MLEAF=0.500;MQ=40.93;MQRankSum=-0.897;QD=11.28;ReadPosRankSum=0.070;SOR=1.069	GT:AD:DP:GQ:PL	0/1:23,16:39:99:468,0,672
chrX	101833	.	G	A	710.77	PASS	AC=1;AF=0.500;AN=2;BaseQRankSum=1.327;ClippingRankSum=0.000;DP=41;ExcessHet=3.0103;FS=0.000;MLEAC=1;MLEAF=0.500;MQ=41.90;MQRankSum=-1.327;QD=17.77;ReadPosRankSum=3.026;SOR=0.859	GT:AD:DP:GQ:PL	0/1:19,21:40:99:739,0,647
chrX	123019	.	G	A	686.77	PASS	AC=1;AF=0.500;AN=2;BaseQRankSum=0.364;ClippingRankSum=0.000;DP=54;ExcessHet=3.0103;FS=0.000;MLEAC=1;MLEAF=0.500;MQ=41.66;MQRankSum=-0.865;QD=12.72;ReadPosRankSum=0.690;SOR=0.854	GT:AD:DP:GQ:PL	0/1:32,22:54:99:715,0,1085
chrX	159770	.	G	A	792.77	PASS	AC=1;AF=0.500;AN=2;BaseQRankSum=0.721;ClippingRankSum=0.000;DP=48;ExcessHet=3.0103;FS=1.171;MLEAC=1;MLEAF=0.500;MQ=42.00;MQRankSum=0.000;QD=16.52;ReadPosRankSum=-0.150;SOR=0.957	GT:AD:DP:GQ:PL	0/1:22,26:48:99:821,0,650
chrX	173079	.	G	A	626.77	PASS	AC=1;AF=0.500;AN=2;BaseQRankSum=-0.161;ClippingRankSum=0.000;DP=34;ExcessHet=3.0103;FS=8.562;MLEAC=1;MLEAF=0.500;MQ=42.00;MQRankSum=0.000;QD=18.43;ReadPosRankSum=-0.070;SOR=2.288	GT:AD:DP:GQ:PL	0/1:15,19:34:99:655,0,532
chrX	174346	.	G	A	793.77	PASS	AC=1;AF=0.500;AN=2;BaseQRankSum=1.737;ClippingRankSum=0.000;DP=53;ExcessHet=3.0103;FS=1.065;MLEAC=1;MLEAF=0.500;MQ=41.96;MQRankSum=-1.061;QD=14.98;ReadPosRankSum=0.833;SOR=0.969	GT:AD:DP:GQ:PL	0/1:29,24:53:99:822,0,939
chrX	276443	.	C	T	800.77	PASS	AC=1;AF=0.500;AN=2;BaseQRankSum=1.468;ClippingRankSum=0.000;DP=47;ExcessHet=3.0103;FS=0.000;MLEAC=1;MLEAF=0.500;MQ=42.00;MQRankSum=0.000;QD=17.04;ReadPosRankSum=0.961;SOR=0.616	GT:AD:DP:GQ:PL	0/1:23,24:47:99:829,0,705
chrX	293880	.	G	A	693.77	PASS	AC=1;AF=0.500;AN=2;BaseQRankSum=0.889;ClippingRankSum=0.000;DP=43;ExcessHet=3.0103;FS=4.531;MLEAC=1;MLEAF=0.500;MQ=41.95;MQRankSum=-1.001;QD=16.52;ReadPosRankSum=-0.169;SOR=0.588	GT:AD:DP:GQ:PL	0/1:22,20:42:99:722,0,735
chrX	456118	.	C	T	140.77	PASS	AC=1;AF=0.500;AN=2;BaseQRankSum=0.746;ClippingRankSum=0.000;DP=20;ExcessHet=3.0103;FS=2.602;MLEAC=1;MLEAF=0.500;MQ=41.80;MQRankSum=1.030;QD=7.04;ReadPosRankSum=1.476;SOR=0.138	GT:AD:DP:GQ:PL	0/1:14,6:20:99:169,0,478
chrX	678974	.	C	T	703.77	PASS	AC=1;AF=0.500;AN=2;BaseQRankSum=-1.049;ClippingRankSum=0.000;DP=52;ExcessHet=3.0103;FS=1.289;MLEAC=1;MLEAF=0.500;MQ=42.00;MQRankSum=0.000;QD=13.53;ReadPosRankSum=-0.377;SOR=0.382	GT:AD:DP:GQ:PL	0/1:26,26:52:99:732,0,808
chrXI	10119	.	G	A	928.77	PASS	AC=1;AF=0.500;AN=2;BaseQRankSum=1.888;ClippingRankSum=0.000;DP=55;ExcessHet=3.0103;FS=0.000;MLEAC=1;MLEAF=0.500;MQ=42.00;MQRankSum=0.000;QD=17.20;ReadPosRankSum=-1.109;SOR=0.693	GT:AD:DP:GQ:PL	0/1:27,27:54:99:957,0,861
chrXI	18156	.	G	A	795.77	PASS	AC=1;AF=0.500;AN=2;BaseQRankSum=1.285;ClippingRankSum=0.000;DP=45;ExcessHet=3.0103;FS=1.150;MLEAC=1;MLEAF=0.500;MQ=42.00;MQRankSum=0.000;QD=17.68;ReadPosRankSum=0.697;SOR=0.922	GT:AD:DP:GQ:PL	0/1:21,24:45:99:824,0,644
chrXI	18852	.	G	A	418.77	PASS	AC=1;AF=0.500;AN=2;BaseQRankSum=0.319;ClippingRankSum=0.000;DP=45;ExcessHet=3.0103;FS=11.552;MLEAC=1;MLEAF=0.500;MQ=41.91;MQRankSum=1.045;QD=9.31;ReadPosRankSum=-1.825;SOR=2.799	GT:AD:DP:GQ:PL	0/1:30,15:45:99:447,0,964
chrXI	20223	.	G	A	319.77	PASS	AC=1;AF=0.500;AN=2;BaseQRankSum=-0.193;ClippingRankSum=0.000;DP=34;ExcessHet=3.0103;FS=7.877;MLEAC=1;MLEAF=0.500;MQ=42.00;MQRankSum=0.000;QD=9.69;ReadPosRankSum=-1.081;SOR=1.072	GT:AD:DP:GQ:PL	0/1:22,11:33:99:348,0,806
chrXI	30481	.	G	A	1231.77	PASS	AC=1;AF=0.500;AN=2;BaseQRankSum=1.142;ClippingRankSum=0.000;DP=63;ExcessHet=3.0103;FS=5.443;MLEAC=1;MLEAF=0.500;MQ=41.77;MQRankSum=1.217;QD=20.53;ReadPosRankSum=0.269;SOR=0.267	GT:AD:DP:GQ:PL	0/1:25,35:60:99:1260,0,792
chrXI	34481	.	G	A	1093.77	PASS	AC=2;AF=1.00;AN=2;DP=29;ExcessHet=3.0103;FS=0.000;MLEAC=2;MLEAF=1.00;MQ=42.00;QD=27.48;SOR=2.546	GT:AD:DP:GQ:PL	1/1:0,29:29:87:1122,87,0
chrXI	38695	.	G	A	458.77	PASS	AC=1;AF=0.500;AN=2;BaseQRankSum=1.300;ClippingRankSum=0.000;DP=42;ExcessHet=3.0103;FS=13.737;MLEAC=1;MLEAF=0.500;MQ=42.00;MQRankSum=0.000;QD=10.92;ReadPosRankSum=-2.269;SOR=2.994	GT:AD:DP:GQ:PL	0/1:27,15:42:99:487,0,901
chrXI	42002	.	G	A	241.77	PASS	AC=1;AF=0.500;AN=2;BaseQRankSum=1.479;ClippingRankSum=0.000;DP=23;ExcessHet=3.0103;FS=2.066;MLEAC=1;MLEAF=0.500;MQ=42.00;MQRankSum=0.000;QD=10.51;ReadPosRankSum=0.036;SOR=1.329	GT:AD:DP:GQ:PL	0/1:15,8:23:99:270,0,485
chrXI	43113	.	G	A	822.77	PASS	AC=1;AF=0.500;AN=2;BaseQRankSum=-2.905;ClippingRankSum=0.000;DP=56;ExcessHet=3.0103;FS=1.029;MLEAC=1;MLEAF=0.500;MQ=42.00;MQRankSum=0.000;QD=14.69;ReadPosRankSum=0.738;SOR=0.526	GT:AD:DP:GQ:PL	0/1:26,30:56:99:851,0,860
chrXI	44982	.	C	T	674.77	PASS	AC=1;AF=0.500;AN=2;BaseQRankSum=0.952;ClippingRankSum=0.000;DP=55;ExcessHet=3.0103;FS=4.076;MLEAC=1;MLEAF=0.500;MQ=41.47;MQRankSum=-1.722;QD=12.27;ReadPosRankSum=0.136;SOR=1.463	GT:AD:DP:GQ:PL	0/1:33,22:55:99:703,0,1144
chrXI	146056	.	A	G	801.77	PASS	AC=1;AF=0.500;AN=2;BaseQRankSum=1.424;ClippingRankSum=0.000;DP=94;ExcessHet=3.0103;FS=15.176;MLEAC=1;MLEAF=0.500;MQ=41.48;MQRankSum=-4.822;QD=8.71;ReadPosRankSum=-4.001;SOR=2.591	GT:AD:DP:GQ:PL	0/1:69,23:92:99:830,0,2376
chrXI	146062	.	A	G	852.77	PASS	AC=1;AF=0.500;AN=2;BaseQRankSum=0.354;ClippingRankSum=0.000;DP=95;ExcessHet=3.0103;FS=15.447;MLEAC=1;MLEAF=0.500;MQ=41.47;MQRankSum=-4.382;QD=9.17;ReadPosRankSum=-5.160;SOR=2.752	GT:AD:DP:GQ:PL	0/1:65,28:93:99:881,0,3466
chrXI	146091	.	T	C	854.77	PASS	AC=1;AF=0.500;AN=2;BaseQRankSum=0.412;ClippingRankSum=0.000;DP=140;ExcessHet=3.0103;FS=5.020;MLEAC=1;MLEAF=0.500;MQ=41.31;MQRankSum=-3.654;QD=6.24;ReadPosRankSum=-3.269;SOR=1.407	GT:AD:DP:GQ:PL	0/1:104,33:137:99:883,0,3564
chrXI	171636	.	G	A	1025.77	PASS	AC=1;AF=0.500;AN=2;BaseQRankSum=-0.910;ClippingRankSum=0.000;DP=53;ExcessHet=3.0103;FS=4.980;MLEAC=1;MLEAF=0.500;MQ=41.09;MQRankSum=-0.948;QD=19.73;ReadPosRankSum=-0.058;SOR=1.584	GT:AD:DP:GQ:PL	0/1:21,31:52:99:1054,0,663
chrXI	199237	.	C	T	574.77	PASS	AC=1;AF=0.500;AN=2;BaseQRankSum=2.069;ClippingRankSum=0.000;DP=37;ExcessHet=3.0103;FS=0.000;MLEAC=1;MLEAF=0.500;MQ=42.00;MQRankSum=0.000;QD=16.42;ReadPosRankSum=0.138;SOR=0.593	GT:AD:DP:GQ:PL	0/1:17,18:35:99:603,0,489
chrXI	271672	.	G	A	747.77	PASS	AC=1;AF=0.500;AN=2;BaseQRankSum=0.949;ClippingRankSum=0.000;DP=51;ExcessHet=3.0103;FS=1.069;MLEAC=1;MLEAF=0.500;MQ=42.00;MQRankSum=0.000;QD=14.66;ReadPosRankSum=0.793;SOR=0.648	GT:AD:DP:GQ:PL	0/1:26,25:51:99:776,0,765
chrXI	280932	.	G	A	516.77	PASS	AC=1;AF=0.500;AN=2;BaseQRankSum=1.313;ClippingRankSum=0.000;DP=44;ExcessHet=3.0103;FS=3.516;MLEAC=1;MLEAF=0.500;MQ=41.26;MQRankSum=-2.586;QD=11.74;ReadPosRankSum=2.081;SOR=1.635	GT:AD:DP:GQ:PL	0/1:27,17:44:99:545,0,902
chrXI	344303	.	C	T	1136.77	PASS	AC=1;AF=0.500;AN=2;BaseQRankSum=2.441;ClippingRankSum=0.000;DP=63;ExcessHet=3.0103;FS=0.000;MLEAC=1;MLEAF=0.500;MQ=42.00;MQRankSum=0.000;QD=18.33;ReadPosRankSum=1.103;SOR=0.578	GT:AD:DP:GQ:PL	0/1:31,31:62:99:1165,0,1043
chrXI	428906	.	C	T	288.77	PASS	AC=1;AF=0.500;AN=2;BaseQRankSum=1.472;ClippingRankSum=0.000;DP=35;ExcessHet=3.0103;FS=1.524;MLEAC=1;MLEAF=0.500;MQ=42.00;MQRankSum=0.000;QD=8.25;ReadPosRankSum=-0.860;SOR=1.270	GT:AD:DP:GQ:PL	0/1:25,10:35:99:317,0,819
chrXI	450178	.	C	T	670.77	PASS	AC=1;AF=0.500;AN=2;BaseQRankSum=-0.430;ClippingRankSum=0.000;DP=45;ExcessHet=3.0103;FS=1.267;MLEAC=1;MLEAF=0.500;MQ=41.60;MQRankSum=-0.591;QD=15.24;ReadPosRankSum=1.217;SOR=1.139	GT:AD:DP:GQ:PL	0/1:22,22:44:99:699,0,781
chrXI	483032	.	G	A	979.77	PASS	AC=1;AF=0.500;AN=2;BaseQRankSum=1.420;ClippingRankSum=0.000;DP=71;ExcessHet=3.0103;FS=2.023;MLEAC=1;MLEAF=0.500;MQ=42.00;MQRankSum=0.000;QD=13.80;ReadPosRankSum=0.945;SOR=0.458	GT:AD:DP:GQ:PL	0/1:41,30:71:99:1008,0,1342
chrXI	614924	.	G	A	439.77	PASS	AC=1;AF=0.500;AN=2;BaseQRankSum=-0.512;ClippingRankSum=0.000;DP=42;ExcessHet=3.0103;FS=1.278;MLEAC=1;MLEAF=0.500;MQ=41.95;MQRankSum=0.826;QD=10.99;ReadPosRankSum=-0.337;SOR=0.645	GT:AD:DP:GQ:PL	0/1:25,15:40:99:468,0,855
chrXII	17927	.	C	T	1014.77	PASS	AC=1;AF=0.500;AN=2;BaseQRankSum=0.563;ClippingRankSum=0.000;DP=54;ExcessHet=3.0103;FS=1.064;MLEAC=1;MLEAF=0.500;MQ=42.00;MQRankSum=0.000;QD=18.79;ReadPosRankSum=-1.838;SOR=0.914	GT:AD:DP:GQ:PL	0/1:24,30:54:99:1043,0,785
chrXII	70113	.	G	A	819.77	PASS	AC=1;AF=0.500;AN=2;BaseQRankSum=-0.583;ClippingRankSum=0.000;DP=56;ExcessHet=3.0103;FS=0.000;MLEAC=1;MLEAF=0.500;MQ=42.00;MQRankSum=0.000;QD=14.64;ReadPosRankSum=1.795;SOR=0.707	GT:AD:DP:GQ:PL	0/1:29,27:56:99:848,0,976
chrXII	290698	.	C	T	972.77	PASS	AC=1;AF=0.500;AN=2;BaseQRankSum=-0.080;ClippingRankSum=0.000;DP=81;ExcessHet=3.0103;FS=9.379;MLEAC=1;MLEAF=0.500;MQ=41.25;MQRankSum=-1.850;QD=12.16;ReadPosRankSum=-0.152;SOR=1.171	GT:AD:DP:GQ:PL	0/1:48,32:80:99:1001,0,1627
chrXII	291697	.	C	T	393.77	PASS	AC=1;AF=0.500;AN=2;BaseQRankSum=1.556;ClippingRankSum=0.000;DP=42;ExcessHet=3.0103;FS=5.031;MLEAC=1;MLEAF=0.500;MQ=41.31;MQRankSum=-0.459;QD=9.84;ReadPosRankSum=0.915;SOR=1.011	GT:AD:DP:GQ:PL	0/1:27,13:40:99:422,0,848
chrXII	318672	.	G	A	946.77	PASS	AC=1;AF=0.500;AN=2;BaseQRankSum=1.140;ClippingRankSum=0.000;DP=55;ExcessHet=3.0103;FS=1.038;MLEAC=1;MLEAF=0.500;MQ=41.73;MQRankSum=1.055;QD=17.21;ReadPosRankSum=-0.299;SOR=0.501	GT:AD:DP:GQ:PL	0/1:27,28:55:99:975,0,901
chrXII	586250	.	C	T	500.77	PASS	AC=1;AF=0.500;AN=2;BaseQRankSum=0.220;ClippingRankSum=0.000;DP=44;ExcessHet=3.0103;FS=0.000;MLEAC=1;MLEAF=0.500;MQ=42.00;MQRankSum=0.000;QD=11.38;ReadPosRankSum=0.614;SOR=0.833	GT:AD:DP:GQ:PL	0/1:27,17:44:99:529,0,895
chrXII	589036	.	C	T	423.77	PASS	AC=1;AF=0.500;AN=2;BaseQRankSum=1.450;ClippingRankSum=0.000;DP=30;ExcessHet=3.0103;FS=0.000;MLEAC=1;MLEAF=0.500;MQ=40.98;MQRankSum=-0.637;QD=14.13;ReadPosRankSum=-0.447;SOR=0.693	GT:AD:DP:GQ:PL	0/1:15,15:30:99:452,0,400
chrXII	605281	.	G	A	479.77	PASS	AC=1;AF=0.500;AN=2;BaseQRankSum=0.309;ClippingRankSum=0.000;DP=36;ExcessHet=3.0103;FS=3.014;MLEAC=1;MLEAF=0.500;MQ=41.84;MQRankSum=0.950;QD=13.33;ReadPosRankSum=1.797;SOR=0.283	GT:AD:DP:GQ:PL	0/1:20,16:36:99:508,0,650
chrXII	644876	.	C	T	548.77	PASS	AC=1;AF=0.500;AN=2;BaseQRankSum=2.385;ClippingRankSum=0.000;DP=42;ExcessHet=3.0103;FS=0.000;MLEAC=1;MLEAF=0.500;MQ=42.00;MQRankSum=0.000;QD=13.38;ReadPosRankSum=0.356;SOR=0.701	GT:AD:DP:GQ:PL	0/1:24,17:41:99:577,0,714
chrXII	710388	.	G	A	697.77	PASS	AC=1;AF=0.500;AN=2;BaseQRankSum=0.389;ClippingRankSum=0.000;DP=36;ExcessHet=3.0103;FS=3.750;MLEAC=1;MLEAF=0.500;MQ=42.00;MQRankSum=0.000;QD=19.38;ReadPosRankSum=-0.945;SOR=1.802	GT:AD:DP:GQ:PL	0/1:16,20:36:99:726,0,488
chrXII	806305	.	G	A	633.77	PASS	AC=1;AF=0.500;AN=2;BaseQRankSum=0.066;ClippingRankSum=0.000;DP=47;ExcessHet=3.0103;FS=1.150;MLEAC=1;MLEAF=0.500;MQ=42.00;MQRankSum=0.000;QD=13.48;ReadPosRankSum=1.042;SOR=0.927	GT:AD:DP:GQ:PL	0/1:27,20:47:99:662,0,927
chrXII	839331	.	G	A	602.77	PASS	AC=1;AF=0.500;AN=2;BaseQRankSum=0.030;ClippingRankSum=0.000;DP=38;ExcessHet=3.0103;FS=7.360;MLEAC=1;MLEAF=0.500;MQ=41.63;MQRankSum=-0.947;QD=15.86;ReadPosRankSum=0.521;SOR=0.315	GT:AD:DP:GQ:PL	0/1:19,19:38:99:631,0,637
chrXII	855758	.	C	T	659.77	PASS	AC=1;AF=0.500;AN=2;BaseQRankSum=0.400;ClippingRankSum=0.000;DP=47;ExcessHet=3.0103;FS=4.593;MLEAC=1;MLEAF=0.500;MQ=41.31;MQRankSum=-0.198;QD=14.04;ReadPosRankSum=0.500;SOR=0.215	GT:AD:DP:GQ:PL	0/1:25,22:47:99:688,0,825
chrXII	1030797	.	C	T	860.77	PASS	AC=1;AF=0.500;AN=2;BaseQRankSum=2.351;ClippingRankSum=0.000;DP=50;ExcessHet=3.0103;FS=4.022;MLEAC=1;MLEAF=0.500;MQ=41.70;MQRankSum=-0.960;QD=17.22;ReadPosRankSum=-0.913;SOR=1.014	GT:AD:DP:GQ:PL	0/1:25,25:50:99:889,0,789
chrXII	1039962	.	C	T	408.77	PASS	AC=1;AF=0.500;AN=2;BaseQRankSum=2.112;ClippingRankSum=0.000;DP=30;ExcessHet=3.0103;FS=0.000;MLEAC=1;MLEAF=0.500;MQ=41.51;MQRankSum=0.885;QD=13.63;ReadPosRankSum=1.437;SOR=0.784	GT:AD:DP:GQ:PL	0/1:18,12:30:99:437,0,651
chrXII	1039982	.	C	T	412.77	PASS	AC=1;AF=0.500;AN=2;BaseQRankSum=-1.986;ClippingRankSum=0.000;DP=39;ExcessHet=3.0103;FS=0.000;MLEAC=1;MLEAF=0.500;MQ=42.00;MQRankSum=0.000;QD=10.86;ReadPosRankSum=-0.166;SOR=0.750	GT:AD:DP:GQ:PL	0/1:23,15:38:99:441,0,842
chrXII	1041329	.	C	T	745.77	PASS	AC=1;AF=0.500;AN=2;BaseQRankSum=-0.640;ClippingRankSum=0.000;DP=51;ExcessHet=3.0103;FS=2.371;MLEAC=1;MLEAF=0.500;MQ=42.00;MQRankSum=0.000;QD=14.62;ReadPosRankSum=-0.311;SOR=0.839	GT:AD:DP:GQ:PL	0/1:26,25:51:99:774,0,815
chrXII	1042124	.	C	T	527.77	PASS	AC=1;AF=0.500;AN=2;BaseQRankSum=-1.435;ClippingRankSum=0.000;DP=43;ExcessHet=3.0103;FS=2.745;MLEAC=1;MLEAF=0.500;MQ=42.00;MQRankSum=0.000;QD=12.57;ReadPosRankSum=-1.042;SOR=0.350	GT:AD:DP:GQ:PL	0/1:24,18:42:99:556,0,865
chrXII	1043429	.	C	T	358.77	PASS	AC=1;AF=0.500;AN=2;BaseQRankSum=-1.533;ClippingRankSum=0.000;DP=32;ExcessHet=3.0103;FS=0.000;MLEAC=1;MLEAF=0.500;MQ=42.00;MQRankSum=0.000;QD=11.57;ReadPosRankSum=-0.833;SOR=0.551	GT:AD:DP:GQ:PL	0/1:18,13:31:99:387,0,631
chrXII	1044406	.	C	T	965.77	PASS	AC=1;AF=0.500;AN=2;BaseQRankSum=1.721;ClippingRankSum=0.000;DP=53;ExcessHet=3.0103;FS=0.000;MLEAC=1;MLEAF=0.500;MQ=41.93;MQRankSum=-1.272;QD=18.22;ReadPosRankSum=-1.807;SOR=0.559	GT:AD:DP:GQ:PL	0/1:24,29:53:99:994,0,699
chrXII	1044976	.	C	T	605.77	PASS	AC=1;AF=0.500;AN=2;BaseQRankSum=0.000;ClippingRankSum=0.000;DP=25;ExcessHet=3.0103;FS=1.850;MLEAC=1;MLEAF=0.500;MQ=42.00;MQRankSum=0.000;QD=24.23;ReadPosRankSum=1.038;SOR=1.292	GT:AD:DP:GQ:PL	0/1:6,19:25:99:634,0,181
chrXII	1045190	.	C	T	618.77	PASS	AC=1;AF=0.500;AN=2;BaseQRankSum=-1.079;ClippingRankSum=0.000;DP=27;ExcessHet=3.0103;FS=6.262;MLEAC=1;MLEAF=0.500;MQ=41.93;MQRankSum=-0.629;QD=22.92;ReadPosRankSum=-2.326;SOR=0.946	GT:AD:DP:GQ:PL	0/1:9,18:27:99:647,0,280
chrXII	1046360	.	C	T	685.77	PASS	AC=1;AF=0.500;AN=2;BaseQRankSum=0.342;ClippingRankSum=0.000;DP=37;ExcessHet=3.0103;FS=4.883;MLEAC=1;MLEAF=0.500;MQ=42.00;MQRankSum=0.000;QD=18.53;ReadPosRankSum=0.862;SOR=0.577	GT:AD:DP:GQ:PL	0/1:17,20:37:99:714,0,606
chrXII	1047665	.	C	T	196.77	PASS	AC=1;AF=0.500;AN=2;BaseQRankSum=0.418;ClippingRankSum=0.000;DP=33;ExcessHet=3.0103;FS=1.500;MLEAC=1;MLEAF=0.500;MQ=41.55;MQRankSum=-1.565;QD=5.96;ReadPosRankSum=-0.962;SOR=0.777	GT:AD:DP:GQ:PL	0/1:24,9:33:99:225,0,831
chrXII	1049799	.	C	T	511.77	PASS	AC=1;AF=0.500;AN=2;BaseQRankSum=2.011;ClippingRankSum=0.000;DP=35;ExcessHet=3.0103;FS=1.365;MLEAC=1;MLEAF=0.500;MQ=41.54;MQRankSum=0.948;QD=15.05;ReadPosRankSum=-0.350;SOR=0.603	GT:AD:DP:GQ:PL	0/1:19,15:34:99:540,0,610
chrXII	1051632	.	C	T	480.77	PASS	AC=1;AF=0.500;AN=2;BaseQRankSum=0.327;ClippingRankSum=0.000;DP=37;ExcessHet=3.0103;FS=1.332;MLEAC=1;MLEAF=0.500;MQ=41.56;MQRankSum=-1.127;QD=13.35;ReadPosRankSum=0.551;SOR=0.421	GT:AD:DP:GQ:PL	0/1:21,15:36:99:509,0,767
chrXII	1053468	.	C	T	612.77	PASS	AC=1;AF=0.500;AN=2;BaseQRankSum=0.179;ClippingRankSum=0.000;DP=42;ExcessHet=3.0103;FS=4.360;MLEAC=1;MLEAF=0.500;MQ=42.00;MQRankSum=0.000;QD=14.59;ReadPosRankSum=-0.632;SOR=1.402	GT:AD:DP:GQ:PL	0/1:22,20:42:99:641,0,728
chrXII	1054981	.	C	T	421.77	PASS	AC=1;AF=0.500;AN=2;BaseQRankSum=1.321;ClippingRankSum=0.000;DP=35;ExcessHet=3.0103;FS=5.023;MLEAC=1;MLEAF=0.500;MQ=41.41;MQRankSum=-1.359;QD=12.05;ReadPosRankSum=-0.394;SOR=0.924	GT:AD:DP:GQ:PL	0/1:20,15:35:99:450,0,596
chrXII	1056476	.	C	T	547.77	PASS	AC=1;AF=0.500;AN=2;BaseQRankSum=0.062;ClippingRankSum=0.000;DP=38;ExcessHet=3.0103;FS=5.041;MLEAC=1;MLEAF=0.500;MQ=40.36;MQRankSum=-2.405;QD=14.80;ReadPosRankSum=0.944;SOR=1.705	GT:AD:DP:GQ:PL	0/1:19,18:37:99:576,0,655
chrXII	1056520	.	C	T	574.77	PASS	AC=1;AF=0.500;AN=2;BaseQRankSum=0.327;ClippingRankSum=0.000;DP=40;ExcessHet=3.0103;FS=2.814;MLEAC=1;MLEAF=0.500;MQ=40.81;MQRankSum=-2.108;QD=14.74;ReadPosRankSum=-0.963;SOR=0.333	GT:AD:DP:GQ:PL	0/1:20,19:39:99:603,0,639
chrXIII	38471	.	G	A	752.77	PASS	AC=1;AF=0.500;AN=2;BaseQRankSum=0.651;ClippingRankSum=0.000;DP=45;ExcessHet=3.0103;FS=2.843;MLEAC=1;MLEAF=0.500;MQ=41.28;MQRankSum=0.069;QD=16.73;ReadPosRankSum=-0.136;SOR=1.397	GT:AD:DP:GQ:PL	0/1:21,24:45:99:781,0,654
chrXIII	43051	.	C	T	487.77	PASS	AC=1;AF=0.500;AN=2;BaseQRankSum=0.575;ClippingRankSum=0.000;DP=47;ExcessHet=3.0103;FS=2.729;MLEAC=1;MLEAF=0.500;MQ=41.56;MQRankSum=-0.489;QD=10.60;ReadPosRankSum=1.291;SOR=0.317	GT:AD:DP:GQ:PL	0/1:29,17:46:99:516,0,942
chrXIII	58949	.	C	T	528.77	PASS	AC=1;AF=0.500;AN=2;BaseQRankSum=-0.194;ClippingRankSum=0.000;DP=30;ExcessHet=3.0103;FS=0.000;MLEAC=1;MLEAF=0.500;MQ=42.00;MQRankSum=0.000;QD=17.63;ReadPosRankSum=0.329;SOR=0.693	GT:AD:DP:GQ:PL	0/1:14,16:30:99:557,0,508
chrXIII	90780	.	C	T	635.77	PASS	AC=1;AF=0.500;AN=2;BaseQRankSum=-0.247;ClippingRankSum=0.000;DP=36;ExcessHet=3.0103;FS=1.348;MLEAC=1;MLEAF=0.500;MQ=42.00;MQRankSum=0.000;QD=17.66;ReadPosRankSum=2.180;SOR=0.694	GT:AD:DP:GQ:PL	0/1:14,22:36:99:664,0,424
chrXIII	91493	.	C	T	824.77	PASS	AC=1;AF=0.500;AN=2;BaseQRankSum=1.343;ClippingRankSum=0.000;DP=43;ExcessHet=3.0103;FS=4.592;MLEAC=1;MLEAF=0.500;MQ=41.91;MQRankSum=-1.123;QD=19.18;ReadPosRankSum=-0.452;SOR=0.250	GT:AD:DP:GQ:PL	0/1:17,26:43:99:853,0,458
chrXIII	193418	.	C	T	889.77	PASS	AC=1;AF=0.500;AN=2;BaseQRankSum=0.983;ClippingRankSum=0.000;DP=62;ExcessHet=3.0103;FS=6.991;MLEAC=1;MLEAF=0.500;MQ=42.00;MQRankSum=0.000;QD=14.35;ReadPosRankSum=-0.314;SOR=0.905	GT:AD:DP:GQ:PL	0/1:35,27:62:99:918,0,1191
chrXIII	297207	.	C	T	613.77	PASS	AC=1;AF=0.500;AN=2;BaseQRankSum=2.430;ClippingRankSum=0.000;DP=33;ExcessHet=3.0103;FS=1.569;MLEAC=1;MLEAF=0.500;MQ=41.78;MQRankSum=-0.507;QD=18.60;ReadPosRankSum=0.593;SOR=1.302	GT:AD:DP:GQ:PL	0/1:15,18:33:99:642,0,429
chrXIII	313419	.	C	T	926.77	PASS	AC=1;AF=0.500;AN=2;BaseQRankSum=1.986;ClippingRankSum=0.000;DP=53;ExcessHet=3.0103;FS=2.345;MLEAC=1;MLEAF=0.500;MQ=41.73;MQRankSum=-0.907;QD=17.49;ReadPosRankSum=1.453;SOR=0.387	GT:AD:DP:GQ:PL	0/1:25,28:53:99:955,0,748
chrXIII	422745	.	C	T	847.77	PASS	AC=1;AF=0.500;AN=2;BaseQRankSum=-0.998;ClippingRankSum=0.000;DP=45;ExcessHet=3.0103;FS=2.640;MLEAC=1;MLEAF=0.500;MQ=41.68;MQRankSum=1.215;QD=18.84;ReadPosRankSum=-0.341;SOR=0.321	GT:AD:DP:GQ:PL	0/1:19,26:45:99:876,0,643
chrXIII	527386	.	C	T	1023.77	PASS	AC=1;AF=0.500;AN=2;BaseQRankSum=0.022;ClippingRankSum=0.000;DP=48;ExcessHet=3.0103;FS=0.000;MLEAC=1;MLEAF=0.500;MQ=41.24;MQRankSum=-1.810;QD=21.33;ReadPosRankSum=0.335;SOR=0.693	GT:AD:DP:GQ:PL	0/1:16,32:48:99:1052,0,471
chrXIII	541967	.	G	A	562.77	PASS	AC=1;AF=0.500;AN=2;BaseQRankSum=1.918;ClippingRankSum=0.000;DP=45;ExcessHet=3.0103;FS=1.211;MLEAC=1;MLEAF=0.500;MQ=41.64;MQRankSum=-0.295;QD=12.51;ReadPosRankSum=0.331;SOR=1.000	GT:AD:DP:GQ:PL	0/1:28,17:45:99:591,0,924
chrXIII	645553	.	G	A	868.77	PASS	AC=1;AF=0.500;AN=2;BaseQRankSum=1.192;ClippingRankSum=0.000;DP=50;ExcessHet=3.0103;FS=11.105;MLEAC=1;MLEAF=0.500;MQ=42.00;MQRankSum=0.000;QD=17.38;ReadPosRankSum=0.758;SOR=0.113	GT:AD:DP:GQ:PL	0/1:24,26:50:99:897,0,787
chrXIII	748379	.	G	A	614.77	PASS	AC=1;AF=0.500;AN=2;BaseQRankSum=-1.675;ClippingRankSum=0.000;DP=44;ExcessHet=3.0103;FS=2.709;MLEAC=1;MLEAF=0.500;MQ=41.57;MQRankSum=-0.291;QD=14.99;ReadPosRankSum=-0.941;SOR=0.828	GT:AD:DP:GQ:PL	0/1:18,23:41:99:643,0,535
chrXIII	749645	.	G	A	479.77	PASS	AC=1;AF=0.500;AN=2;BaseQRankSum=-0.708;ClippingRankSum=0.000;DP=43;ExcessHet=3.0103;FS=6.914;MLEAC=1;MLEAF=0.500;MQ=41.95;MQRankSum=0.818;QD=11.16;ReadPosRankSum=-0.535;SOR=0.609	GT:AD:DP:GQ:PL	0/1:27,16:43:99:508,0,988
chrXIII	763875	.	C	T	686.77	PASS	AC=1;AF=0.500;AN=2;BaseQRankSum=1.425;ClippingRankSum=0.000;DP=43;ExcessHet=3.0103;FS=4.365;MLEAC=1;MLEAF=0.500;MQ=42.00;MQRankSum=0.000;QD=15.97;ReadPosRankSum=2.638;SOR=0.937	GT:AD:DP:GQ:PL	0/1:21,22:43:99:715,0,625
chrXIII	778474	.	C	T	722.77	PASS	AC=1;AF=0.500;AN=2;BaseQRankSum=-1.824;ClippingRankSum=0.000;DP=47;ExcessHet=3.0103;FS=0.000;MLEAC=1;MLEAF=0.500;MQ=41.09;MQRankSum=-1.566;QD=15.38;ReadPosRankSum=-0.167;SOR=0.751	GT:AD:DP:GQ:PL	0/1:21,26:47:99:751,0,690
chrXIV	64486	.	C	T	677.77	PASS	AC=1;AF=0.500;AN=2;BaseQRankSum=0.333;ClippingRankSum=0.000;DP=41;ExcessHet=3.0103;FS=0.000;MLEAC=1;MLEAF=0.500;MQ=41.54;MQRankSum=1.940;QD=16.53;ReadPosRankSum=-0.098;SOR=0.602	GT:AD:DP:GQ:PL	0/1:19,22:41:99:706,0,585
chrXIV	127344	.	G	A	939.77	PASS	AC=1;AF=0.500;AN=2;BaseQRankSum=0.366;ClippingRankSum=0.000;DP=56;ExcessHet=3.0103;FS=0.000;MLEAC=1;MLEAF=0.500;MQ=42.00;MQRankSum=0.000;QD=16.78;ReadPosRankSum=0.407;SOR=0.818	GT:AD:DP:GQ:PL	0/1:27,29:56:99:968,0,895
chrXIV	139429	.	A	T	3492.77	PASS	AC=1;AF=0.500;AN=2;BaseQRankSum=2.353;ClippingRankSum=0.000;DP=272;ExcessHet=3.0103;FS=0.000;MLEAC=1;MLEAF=0.500;MQ=40.05;MQRankSum=0.819;QD=12.89;ReadPosRankSum=-5.890;SOR=0.711	GT:AD:DP:GQ:PL	0/1:178,93:271:99:3521,0,7258
chrXIV	139531	.	C	A	1592.77	PASS	AC=1;AF=0.500;AN=2;BaseQRankSum=0.447;ClippingRankSum=0.000;DP=278;ExcessHet=3.0103;FS=1.971;MLEAC=1;MLEAF=0.500;MQ=41.03;MQRankSum=-1.288;QD=5.88;ReadPosRankSum=-4.543;SOR=0.521	GT:AD:DP:GQ:PL	0/1:206,65:271:99:1621,0,6777
chrXIV	140616	.	G	A	901.77	PASS	AC=1;AF=0.500;AN=2;BaseQRankSum=-0.014;ClippingRankSum=0.000;DP=42;ExcessHet=3.0103;FS=3.099;MLEAC=1;MLEAF=0.500;MQ=41.91;MQRankSum=-0.976;QD=21.47;ReadPosRankSum=0.572;SOR=1.457	GT:AD:DP:GQ:PL	0/1:14,28:42:99:930,0,378
chrXIV	434260	.	C	T	481.77	PASS	AC=1;AF=0.500;AN=2;BaseQRankSum=-2.615;ClippingRankSum=0.000;DP=33;ExcessHet=3.0103;FS=1.377;MLEAC=1;MLEAF=0.500;MQ=41.57;MQRankSum=-0.910;QD=14.60;ReadPosRankSum=0.815;SOR=0.405	GT:AD:DP:GQ:PL	0/1:16,17:33:99:510,0,610
chrXIV	462906	.	C	T	779.77	PASS	AC=1;AF=0.500;AN=2;BaseQRankSum=0.630;ClippingRankSum=0.000;DP=53;ExcessHet=3.0103;FS=1.054;MLEAC=1;MLEAF=0.500;MQ=41.66;MQRankSum=-1.777;QD=14.71;ReadPosRankSum=1.412;SOR=0.936	GT:AD:DP:GQ:PL	0/1:27,26:53:99:808,0,851
chrXIV	507007	.	C	T	389.77	PASS	AC=1;AF=0.500;AN=2;BaseQRankSum=2.232;ClippingRankSum=0.000;DP=37;ExcessHet=3.0103;FS=5.019;MLEAC=1;MLEAF=0.500;MQ=41.89;MQRankSum=1.096;QD=10.53;ReadPosRankSum=2.465;SOR=1.609	GT:AD:DP:GQ:PL	0/1:24,13:37:99:418,0,793
chrXIV	575079	.	G	A	829.77	PASS	AC=1;AF=0.500;AN=2;BaseQRankSum=-0.404;ClippingRankSum=0.000;DP=57;ExcessHet=3.0103;FS=7.387;MLEAC=1;MLEAF=0.500;MQ=41.74;MQRankSum=-1.019;QD=14.56;ReadPosRankSum=-1.407;SOR=1.479	GT:AD:DP:GQ:PL	0/1:30,27:57:99:858,0,1019
chrXIV	718320	.	C	T	542.77	PASS	AC=1;AF=0.500;AN=2;BaseQRankSum=-0.259;ClippingRankSum=0.000;DP=30;ExcessHet=3.0103;FS=0.000;MLEAC=1;MLEAF=0.500;MQ=42.00;MQRankSum=0.000;QD=18.09;ReadPosRankSum=0.308;SOR=0.665	GT:AD:DP:GQ:PL	0/1:14,16:30:99:571,0,492
chrXIV	742109	.	C	T	439.77	PASS	AC=1;AF=0.500;AN=2;BaseQRankSum=0.320;ClippingRankSum=0.000;DP=36;ExcessHet=3.0103;FS=5.740;MLEAC=1;MLEAF=0.500;MQ=42.00;MQRankSum=0.000;QD=12.22;ReadPosRankSum=0.271;SOR=0.176	GT:AD:DP:GQ:PL	0/1:22,14:36:99:468,0,787
chrXIV	764702	.	G	A	631.77	PASS	AC=1;AF=0.500;AN=2;BaseQRankSum=1.231;ClippingRankSum=0.000;DP=43;ExcessHet=3.0103;FS=1.379;MLEAC=1;MLEAF=0.500;MQ=42.00;MQRankSum=0.000;QD=14.69;ReadPosRankSum=0.806;SOR=1.011	GT:AD:DP:GQ:PL	0/1:23,20:43:99:660,0,699
chrXV	158251	.	G	A	790.77	PASS	AC=1;AF=0.500;AN=2;BaseQRankSum=1.177;ClippingRankSum=0.000;DP=55;ExcessHet=3.0103;FS=2.401;MLEAC=1;MLEAF=0.500;MQ=41.93;MQRankSum=-1.482;QD=14.38;ReadPosRankSum=0.588;SOR=1.201	GT:AD:DP:GQ:PL	0/1:29,26:55:99:819,0,819
chrXV	315941	.	C	T	941.77	PASS	AC=1;AF=0.500;AN=2;BaseQRankSum=0.900;ClippingRankSum=0.000;DP=44;ExcessHet=3.0103;FS=2.791;MLEAC=1;MLEAF=0.500;MQ=41.68;MQRankSum=1.307;QD=21.40;ReadPosRankSum=0.220;SOR=1.367	GT:AD:DP:GQ:PL	0/1:17,27:44:99:970,0,550
chrXV	346251	.	A	G	1263.77	PASS	AC=1;AF=0.500;AN=2;BaseQRankSum=0.172;ClippingRankSum=0.000;DP=236;ExcessHet=3.0103;FS=17.033;MLEAC=1;MLEAF=0.500;MQ=41.17;MQRankSum=-2.136;QD=5.42;ReadPosRankSum=-3.274;SOR=0.111	GT:AD:DP:GQ:PL	0/1:184,49:233:99:1292,0,6752
chrXV	444638	.	C	T	687.77	PASS	AC=1;AF=0.500;AN=2;BaseQRankSum=2.604;ClippingRankSum=0.000;DP=45;ExcessHet=3.0103;FS=4.288;MLEAC=1;MLEAF=0.500;MQ=41.58;MQRankSum=0.370;QD=15.28;ReadPosRankSum=0.724;SOR=1.003	GT:AD:DP:GQ:PL	0/1:25,20:45:99:716,0,779
chrXV	724800	.	G	A	743.77	PASS	AC=1;AF=0.500;AN=2;BaseQRankSum=-0.737;ClippingRankSum=0.000;DP=35;ExcessHet=3.0103;FS=5.503;MLEAC=1;MLEAF=0.500;MQ=42.00;MQRankSum=0.000;QD=21.25;ReadPosRankSum=-0.252;SOR=0.172	GT:AD:DP:GQ:PL	0/1:12,23:35:99:772,0,360
chrXV	860368	.	G	A	832.77	PASS	AC=1;AF=0.500;AN=2;BaseQRankSum=0.731;ClippingRankSum=0.000;DP=42;ExcessHet=3.0103;FS=4.531;MLEAC=1;MLEAF=0.500;MQ=42.00;MQRankSum=0.000;QD=19.83;ReadPosRankSum=0.679;SOR=1.034	GT:AD:DP:GQ:PL	0/1:19,23:42:99:861,0,683
chrXV	1028618	.	C	T	782.77	PASS	AC=1;AF=0.500;AN=2;BaseQRankSum=0.279;ClippingRankSum=0.000;DP=40;ExcessHet=3.0103;FS=1.317;MLEAC=1;MLEAF=0.500;MQ=42.00;MQRankSum=0.000;QD=19.57;ReadPosRankSum=-0.640;SOR=0.997	GT:AD:DP:GQ:PL	0/1:18,22:40:99:811,0,647
chrXV	1028658	.	G	A	749.77	PASS	AC=1;AF=0.500;AN=2;BaseQRankSum=2.372;ClippingRankSum=0.000;DP=46;ExcessHet=3.0103;FS=0.000;MLEAC=1;MLEAF=0.500;MQ=41.38;MQRankSum=-1.367;QD=16.66;ReadPosRankSum=-1.114;SOR=0.593	GT:AD:DP:GQ:PL	0/1:22,23:45:99:778,0,595
chrXV	1067321	.	C	T	959.77	PASS	AC=1;AF=0.500;AN=2;BaseQRankSum=0.167;ClippingRankSum=0.000;DP=65;ExcessHet=3.0103;FS=4.994;MLEAC=1;MLEAF=0.500;MQ=42.00;MQRankSum=0.000;QD=14.77;ReadPosRankSum=0.642;SOR=1.386	GT:AD:DP:GQ:PL	0/1:33,32:65:99:988,0,1000
chrXV	1071264	.	C	T	613.77	PASS	AC=1;AF=0.500;AN=2;BaseQRankSum=2.088;ClippingRankSum=0.000;DP=44;ExcessHet=3.0103;FS=1.221;MLEAC=1;MLEAF=0.500;MQ=41.91;MQRankSum=1.274;QD=14.61;ReadPosRankSum=0.948;SOR=0.460	GT:AD:DP:GQ:PL	0/1:24,18:42:99:642,0,781
chrXVI	30388	.	G	A	651.77	PASS	AC=1;AF=0.500;AN=2;BaseQRankSum=0.455;ClippingRankSum=0.000;DP=41;ExcessHet=3.0103;FS=1.204;MLEAC=1;MLEAF=0.500;MQ=41.90;MQRankSum=-1.433;QD=15.90;ReadPosRankSum=1.157;SOR=0.465	GT:AD:DP:GQ:PL	0/1:21,20:41:99:680,0,714
chrXVI	63088	.	G	A	565.77	PASS	AC=1;AF=0.500;AN=2;BaseQRankSum=0.485;ClippingRankSum=0.000;DP=40;ExcessHet=3.0103;FS=3.223;MLEAC=1;MLEAF=0.500;MQ=42.00;MQRankSum=0.000;QD=14.14;ReadPosRankSum=0.475;SOR=1.312	GT:AD:DP:GQ:PL	0/1:22,18:40:99:594,0,717
chrXVI	63665	.	G	A	799.77	PASS	AC=1;AF=0.500;AN=2;BaseQRankSum=0.983;ClippingRankSum=0.000;DP=50;ExcessHet=3.0103;FS=1.117;MLEAC=1;MLEAF=0.500;MQ=41.88;MQRankSum=1.792;QD=16.00;ReadPosRankSum=0.774;SOR=1.047	GT:AD:DP:GQ:PL	0/1:25,25:50:99:828,0,762
chrXVI	68307	.	C	T	566.77	PASS	AC=1;AF=0.500;AN=2;BaseQRankSum=-1.403;ClippingRankSum=0.000;DP=63;ExcessHet=3.0103;FS=0.000;MLEAC=1;MLEAF=0.500;MQ=41.94;MQRankSum=-0.427;QD=9.00;ReadPosRankSum=-1.439;SOR=0.609	GT:AD:DP:GQ:PL	0/1:41,22:63:99:595,0,1386
chrXVI	100747	.	G	A	641.77	PASS	AC=1;AF=0.500;AN=2;BaseQRankSum=0.958;ClippingRankSum=0.000;DP=52;ExcessHet=3.0103;FS=1.083;MLEAC=1;MLEAF=0.500;MQ=41.92;MQRankSum=1.224;QD=12.58;ReadPosRankSum=-0.479;SOR=0.677	GT:AD:DP:GQ:PL	0/1:30,21:51:99:670,0,985
chrXVI	122166	.	G	A	590.77	PASS	AC=1;AF=0.500;AN=2;BaseQRankSum=0.313;ClippingRankSum=0.000;DP=39;ExcessHet=3.0103;FS=1.261;MLEAC=1;MLEAF=0.500;MQ=42.00;MQRankSum=0.000;QD=15.15;ReadPosRankSum=-0.370;SOR=1.061	GT:AD:DP:GQ:PL	0/1:21,18:39:99:619,0,758
chrXVI	132852	.	G	A	751.77	PASS	AC=1;AF=0.500;AN=2;BaseQRankSum=1.158;ClippingRankSum=0.000;DP=38;ExcessHet=3.0103;FS=3.568;MLEAC=1;MLEAF=0.500;MQ=42.00;MQRankSum=0.000;QD=19.78;ReadPosRankSum=-1.590;SOR=0.265	GT:AD:DP:GQ:PL	0/1:15,23:38:99:780,0,433
chrXVI	139387	.	C	T	545.77	PASS	AC=1;AF=0.500;AN=2;BaseQRankSum=0.529;ClippingRankSum=0.000;DP=42;ExcessHet=3.0103;FS=1.426;MLEAC=1;MLEAF=0.500;MQ=41.25;MQRankSum=0.342;QD=12.99;ReadPosRankSum=0.144;SOR=0.399	GT:AD:DP:GQ:PL	0/1:24,18:42:99:574,0,820
chrXVI	150716	.	G	A	995.77	PASS	AC=1;AF=0.500;AN=2;BaseQRankSum=0.446;ClippingRankSum=0.000;DP=55;ExcessHet=3.0103;FS=0.000;MLEAC=1;MLEAF=0.500;MQ=41.89;MQRankSum=-0.408;QD=18.10;ReadPosRankSum=1.328;SOR=0.648	GT:AD:DP:GQ:PL	0/1:25,30:55:99:1024,0,809
chrXVI	251798	.	C	T	482.77	PASS	AC=1;AF=0.500;AN=2;BaseQRankSum=1.407;ClippingRankSum=0.000;DP=31;ExcessHet=3.0103;FS=0.000;MLEAC=1;MLEAF=0.500;MQ=42.00;MQRankSum=0.000;QD=15.57;ReadPosRankSum=-0.219;SOR=0.850	GT:AD:DP:GQ:PL	0/1:17,14:31:99:511,0,525
chrXVI	331868	.	C	T	170.77	PASS	AC=1;AF=0.500;AN=2;BaseQRankSum=-1.511;ClippingRankSum=0.000;DP=21;ExcessHet=3.0103;FS=6.923;MLEAC=1;MLEAF=0.500;MQ=42.00;MQRankSum=0.000;QD=8.13;ReadPosRankSum=-0.783;SOR=0.916	GT:AD:DP:GQ:PL	0/1:13,8:21:99:199,0,437
chrXVI	377231	.	G	A	243.77	PASS	AC=1;AF=0.500;AN=2;BaseQRankSum=-1.103;ClippingRankSum=0.000;DP=23;ExcessHet=3.0103;FS=2.093;MLEAC=1;MLEAF=0.500;MQ=42.00;MQRankSum=0.000;QD=10.60;ReadPosRankSum=-0.501;SOR=0.223	GT:AD:DP:GQ:PL	0/1:13,10:23:99:272,0,435
chrXVI	404862	.	C	T	132.77	PASS	AC=1;AF=0.500;AN=2;BaseQRankSum=0.992;ClippingRankSum=0.000;DP=8;ExcessHet=3.0103;FS=0.000;MLEAC=1;MLEAF=0.500;MQ=40.12;MQRankSum=-0.489;QD=16.60;ReadPosRankSum=-1.345;SOR=0.582	GT:AD:DP:GQ:PL	0/1:3,5:8:83:161,0,83
chrXVI	453110	.	C	T	566.77	PASS	AC=1;AF=0.500;AN=2;BaseQRankSum=-0.534;ClippingRankSum=0.000;DP=33;ExcessHet=3.0103;FS=3.387;MLEAC=1;MLEAF=0.500;MQ=42.00;MQRankSum=0.000;QD=17.17;ReadPosRankSum=-0.362;SOR=0.283	GT:AD:DP:GQ:PL	0/1:15,18:33:99:595,0,507
chrXVI	481135	.	G	A	242.77	PASS	AC=1;AF=0.500;AN=2;BaseQRankSum=-0.541;ClippingRankSum=0.000;DP=26;ExcessHet=3.0103;FS=0.000;MLEAC=1;MLEAF=0.500;MQ=42.00;MQRankSum=0.000;QD=9.34;ReadPosRankSum=-1.667;SOR=0.693	GT:AD:DP:GQ:PL	0/1:16,10:26:99:271,0,536
chrXVI	581298	.	C	T	314.77	PASS	AC=1;AF=0.500;AN=2;BaseQRankSum=-0.985;ClippingRankSum=0.000;DP=27;ExcessHet=3.0103;FS=3.891;MLEAC=1;MLEAF=0.500;MQ=42.82;MQRankSum=-1.236;QD=11.66;ReadPosRankSum=1.171;SOR=1.609	GT:AD:DP:GQ:PL	0/1:15,12:27:99:343,0,485
chrXVI	600615	.	G	A	461.77	PASS	AC=1;AF=0.500;AN=2;BaseQRankSum=1.020;ClippingRankSum=0.000;DP=23;ExcessHet=3.0103;FS=0.000;MLEAC=1;MLEAF=0.500;MQ=42.00;MQRankSum=0.000;QD=20.08;ReadPosRankSum=0.857;SOR=0.495	GT:AD:DP:GQ:PL	0/1:10,13:23:99:490,0,301
chrXVI	602205	.	G	A	624.77	PASS	AC=1;AF=0.500;AN=2;BaseQRankSum=-0.535;ClippingRankSum=0.000;DP=49;ExcessHet=3.0103;FS=0.000;MLEAC=1;MLEAF=0.500;MQ=42.00;MQRankSum=0.000;QD=12.75;ReadPosRankSum=0.975;SOR=0.544	GT:AD:DP:GQ:PL	0/1:26,23:49:99:653,0,817
chrXVI	645824	.	C	T	679.77	PASS	AC=1;AF=0.500;AN=2;BaseQRankSum=0.406;ClippingRankSum=0.000;DP=53;ExcessHet=3.0103;FS=2.643;MLEAC=1;MLEAF=0.500;MQ=42.00;MQRankSum=0.000;QD=12.83;ReadPosRankSum=-0.988;SOR=1.179	GT:AD:DP:GQ:PL	0/1:31,22:53:99:708,0,1035
chrXVI	686739	.	G	A	406.77	PASS	AC=1;AF=0.500;AN=2;BaseQRankSum=-2.402;ClippingRankSum=0.000;DP=40;ExcessHet=3.0103;FS=6.990;MLEAC=1;MLEAF=0.500;MQ=41.29;MQRankSum=-1.548;QD=10.17;ReadPosRankSum=-0.570;SOR=0.556	GT:AD:DP:GQ:PL	0/1:22,18:40:99:435,0,727
chrXVI	839703	.	C	T	520.77	PASS	AC=1;AF=0.500;AN=2;BaseQRankSum=1.872;ClippingRankSum=0.000;DP=39;ExcessHet=3.0103;FS=1.229;MLEAC=1;MLEAF=0.500;MQ=41.90;MQRankSum=-1.593;QD=13.35;ReadPosRankSum=1.198;SOR=0.489	GT:AD:DP:GQ:PL	0/1:22,17:39:99:549,0,671
chrXVI	861298	.	C	T	567.77	PASS	AC=1;AF=0.500;AN=2;BaseQRankSum=-1.147;ClippingRankSum=0.000;DP=37;ExcessHet=3.0103;FS=2.873;MLEAC=1;MLEAF=0.500;MQ=41.95;MQRankSum=-0.890;QD=15.77;ReadPosRankSum=-0.159;SOR=0.345	GT:AD:DP:GQ:PL	0/1:17,19:36:99:596,0,595
