# Supplementary material for: Recombination Is Responsible for the Increased Recovery of Drug-Resistant Mutants with Hypermutated Genomes in Resting Yeast Diploids Expressing APOBEC Deaminases
Source: Front Genet. 2017 Dec 12;8:202. doi: 10.3389/fgene.2017.00202 (PMC5733079; doi:10.3389/fgene.2017.00202)
Supplement: Supplementary file 6 [file Data_Sheet_1.zip › APOBEC1_d6/N122-LAN210-Can-A1-NA-RUN7-D6_SNVs_final.vcf]

##fileformat=VCFv4.2
##FILTER=<ID=LowQual,Description="Low quality">
##FORMAT=<ID=AD,Number=R,Type=Integer,Description="Allelic depths for the ref and alt alleles in the order listed">
##FORMAT=<ID=DP,Number=1,Type=Integer,Description="Approximate read depth (reads with MQ=255 or with bad mates are filtered)">
##FORMAT=<ID=GQ,Number=1,Type=Integer,Description="Genotype Quality">
##FORMAT=<ID=GT,Number=1,Type=String,Description="Genotype">
##FORMAT=<ID=PL,Number=G,Type=Integer,Description="Normalized, Phred-scaled likelihoods for genotypes as defined in the VCF specification">
##GATKCommandLine.HaplotypeCaller=<ID=HaplotypeCaller,Version=3.8-0-ge9d806836,Date="Tue Sep 19 15:52:42 PDT 2017",Epoch=1505861562685,CommandLineOptions="analysis_type=HaplotypeCaller input_file=[N122-LAN210-Can-A1-NA-RUN7-D6_sorted_dedup_RG_realigned.bam] showFullBamList=false read_buffer_size=null read_filter=[] disable_read_filter=[] intervals=null excludeIntervals=[../../LAN210/20170903_LAN210_v0.10m_masked_v2.bed] interval_set_rule=UNION interval_merging=ALL interval_padding=0 reference_sequence=../../LAN210/LAN210_v0.10m.fasta nonDeterministicRandomSeed=false disableDithering=false maxRuntime=-1 maxRuntimeUnits=MINUTES downsampling_type=BY_SAMPLE downsample_to_fraction=null downsample_to_coverage=500 baq=OFF baqGapOpenPenalty=40.0 refactor_NDN_cigar_string=false fix_misencoded_quality_scores=false allow_potentially_misencoded_quality_scores=false useOriginalQualities=false defaultBaseQualities=-1 performanceLog=null BQSR=null quantize_quals=0 static_quantized_quals=null round_down_quantized=false disable_indel_quals=false emit_original_quals=false preserve_qscores_less_than=6 globalQScorePrior=-1.0 secondsBetweenProgressUpdates=10 validation_strictness=SILENT remove_program_records=false keep_program_records=false sample_rename_mapping_file=null unsafe=null use_jdk_deflater=false use_jdk_inflater=false disable_auto_index_creation_and_locking_when_reading_rods=false no_cmdline_in_header=false sites_only=false never_trim_vcf_format_field=false bcf=false bam_compression=null simplifyBAM=false disable_bam_indexing=false generate_md5=false num_threads=1 num_cpu_threads_per_data_thread=1 num_io_threads=0 monitorThreadEfficiency=false num_bam_file_handles=null read_group_black_list=null pedigree=[] pedigreeString=[] pedigreeValidationType=STRICT allow_intervals_with_unindexed_bam=false generateShadowBCF=false variant_index_type=DYNAMIC_SEEK variant_index_parameter=-1 reference_window_stop=0 phone_home= gatk_key=null tag=NA logging_level=INFO log_to_file=null help=false version=false out=/media/artem/artem_second/20170727_RUN8/Project_Stepchenkova/reanalyze_RUN7/N122-LAN210-Can-A1-NA-RUN7-D6/N122-LAN210-Can-A1-NA-RUN7-D6.vcf likelihoodCalculationEngine=PairHMM heterogeneousKmerSizeResolution=COMBO_MIN dbsnp=(RodBinding name= source=UNBOUND) dontTrimActiveRegions=false maxDiscARExtension=25 maxGGAARExtension=300 paddingAroundIndels=150 paddingAroundSNPs=20 comp=[] annotation=[] excludeAnnotation=[] group=[StandardAnnotation, StandardHCAnnotation] debug=false useFilteredReadsForAnnotations=false emitRefConfidence=NONE bamOutput=null bamWriterType=CALLED_HAPLOTYPES emitDroppedReads=false disableOptimizations=false annotateNDA=false useNewAFCalculator=false heterozygosity=0.001 indel_heterozygosity=1.25E-4 heterozygosity_stdev=0.01 standard_min_confidence_threshold_for_calling=10.0 standard_min_confidence_threshold_for_emitting=30.0 max_alternate_alleles=6 max_genotype_count=1024 max_num_PL_values=100 input_prior=[] sample_ploidy=2 genotyping_mode=DISCOVERY alleles=(RodBinding name= source=UNBOUND) contamination_fraction_to_filter=0.0 contamination_fraction_per_sample_file=null p_nonref_model=null exactcallslog=null output_mode=EMIT_VARIANTS_ONLY allSitePLs=false gcpHMM=10 pair_hmm_implementation=FASTEST_AVAILABLE phredScaledGlobalReadMismappingRate=45 noFpga=false nativePairHmmThreads=1 useDoublePrecision=false sample_name=null kmerSize=[10, 25] dontIncreaseKmerSizesForCycles=false allowNonUniqueKmersInRef=false numPruningSamples=1 recoverDanglingHeads=false doNotRecoverDanglingBranches=false minDanglingBranchLength=4 consensus=false maxNumHaplotypesInPopulation=128 errorCorrectKmers=false minPruning=2 debugGraphTransformations=false allowCyclesInKmerGraphToGeneratePaths=false graphOutput=null kmerLengthForReadErrorCorrection=25 minObservationsForKmerToBeSolid=20 GVCFGQBands=[1, 2, 3, 4, 5, 6, 7, 8, 9, 10, 11, 12, 13, 14, 15, 16, 17, 18, 19, 20, 21, 22, 23, 24, 25, 26, 27, 28, 29, 30, 31, 32, 33, 34, 35, 36, 37, 38, 39, 40, 41, 42, 43, 44, 45, 46, 47, 48, 49, 50, 51, 52, 53, 54, 55, 56, 57, 58, 59, 60, 70, 80, 90, 99] indelSizeToEliminateInRefModel=10 min_base_quality_score=10 includeUmappedReads=false useAllelesTrigger=false doNotRunPhysicalPhasing=true keepRG=null justDetermineActiveRegions=false dontGenotype=false dontUseSoftClippedBases=false captureAssemblyFailureBAM=false errorCorrectReads=false pcr_indel_model=CONSERVATIVE maxReadsInRegionPerSample=10000 minReadsPerAlignmentStart=10 mergeVariantsViaLD=false activityProfileOut=null activeRegionOut=null activeRegionIn=null activeRegionExtension=null forceActive=false activeRegionMaxSize=null bandPassSigma=null maxReadsInMemoryPerSample=30000 maxTotalReadsInMemory=10000000 maxProbPropagationDistance=50 activeProbabilityThreshold=0.002 min_mapping_quality_score=20 filter_reads_with_N_cigar=false filter_mismatching_base_and_quals=false filter_bases_not_stored=false">
##GATKCommandLine.SelectVariants=<ID=SelectVariants,Version=3.8-0-ge9d806836,Date="Tue Sep 19 15:56:52 PDT 2017",Epoch=1505861812236,CommandLineOptions="analysis_type=SelectVariants input_file=[] showFullBamList=false read_buffer_size=null read_filter=[] disable_read_filter=[] intervals=null excludeIntervals=null interval_set_rule=UNION interval_merging=ALL interval_padding=0 reference_sequence=../../LAN210/LAN210_v0.10m.fasta nonDeterministicRandomSeed=false disableDithering=false maxRuntime=-1 maxRuntimeUnits=MINUTES downsampling_type=BY_SAMPLE downsample_to_fraction=null downsample_to_coverage=1000 baq=OFF baqGapOpenPenalty=40.0 refactor_NDN_cigar_string=false fix_misencoded_quality_scores=false allow_potentially_misencoded_quality_scores=false useOriginalQualities=false defaultBaseQualities=-1 performanceLog=null BQSR=null quantize_quals=0 static_quantized_quals=null round_down_quantized=false disable_indel_quals=false emit_original_quals=false preserve_qscores_less_than=6 globalQScorePrior=-1.0 secondsBetweenProgressUpdates=10 validation_strictness=SILENT remove_program_records=false keep_program_records=false sample_rename_mapping_file=null unsafe=null use_jdk_deflater=false use_jdk_inflater=false disable_auto_index_creation_and_locking_when_reading_rods=false no_cmdline_in_header=false sites_only=false never_trim_vcf_format_field=false bcf=false bam_compression=null simplifyBAM=false disable_bam_indexing=false generate_md5=false num_threads=1 num_cpu_threads_per_data_thread=1 num_io_threads=0 monitorThreadEfficiency=false num_bam_file_handles=null read_group_black_list=null pedigree=[] pedigreeString=[] pedigreeValidationType=STRICT allow_intervals_with_unindexed_bam=false generateShadowBCF=false variant_index_type=DYNAMIC_SEEK variant_index_parameter=-1 reference_window_stop=0 phone_home= gatk_key=null tag=NA logging_level=INFO log_to_file=null help=false version=false variant=(RodBinding name=variant source=N122-LAN210-Can-A1-NA-RUN7-D6.vcf) discordance=(RodBinding name= source=UNBOUND) concordance=(RodBinding name= source=UNBOUND) out=/media/artem/artem_second/20170727_RUN8/Project_Stepchenkova/reanalyze_RUN7/N122-LAN210-Can-A1-NA-RUN7-D6/N122-LAN210-Can-A1-NA-RUN7-D6_SNVs.vcf sample_name=[] sample_expressions=null sample_file=null exclude_sample_name=[] exclude_sample_file=[] exclude_sample_expressions=[] selectexpressions=[] invertselect=false excludeNonVariants=false excludeFiltered=false preserveAlleles=false removeUnusedAlternates=false restrictAllelesTo=ALL keepOriginalAC=false keepOriginalDP=false mendelianViolation=false invertMendelianViolation=false mendelianViolationQualThreshold=0.0 select_random_fraction=0.0 remove_fraction_genotypes=0.0 selectTypeToInclude=[SNP] selectTypeToExclude=[] keepIDs=null excludeIDs=null fullyDecode=false justRead=false maxIndelSize=2147483647 minIndelSize=0 maxFilteredGenotypes=2147483647 minFilteredGenotypes=0 maxFractionFilteredGenotypes=1.0 minFractionFilteredGenotypes=0.0 maxNOCALLnumber=2147483647 maxNOCALLfraction=1.0 setFilteredGtToNocall=false ALLOW_NONOVERLAPPING_COMMAND_LINE_SAMPLES=false forceValidOutput=false filter_reads_with_N_cigar=false filter_mismatching_base_and_quals=false filter_bases_not_stored=false">
##INFO=<ID=AC,Number=A,Type=Integer,Description="Allele count in genotypes, for each ALT allele, in the same order as listed">
##INFO=<ID=AF,Number=A,Type=Float,Description="Allele Frequency, for each ALT allele, in the same order as listed">
##INFO=<ID=AN,Number=1,Type=Integer,Description="Total number of alleles in called genotypes">
##INFO=<ID=BaseQRankSum,Number=1,Type=Float,Description="Z-score from Wilcoxon rank sum test of Alt Vs. Ref base qualities">
##INFO=<ID=ClippingRankSum,Number=1,Type=Float,Description="Z-score From Wilcoxon rank sum test of Alt vs. Ref number of hard clipped bases">
##INFO=<ID=DP,Number=1,Type=Integer,Description="Approximate read depth; some reads may have been filtered">
##INFO=<ID=DS,Number=0,Type=Flag,Description="Were any of the samples downsampled?">
##INFO=<ID=ExcessHet,Number=1,Type=Float,Description="Phred-scaled p-value for exact test of excess heterozygosity">
##INFO=<ID=FS,Number=1,Type=Float,Description="Phred-scaled p-value using Fisher's exact test to detect strand bias">
##INFO=<ID=HaplotypeScore,Number=1,Type=Float,Description="Consistency of the site with at most two segregating haplotypes">
##INFO=<ID=InbreedingCoeff,Number=1,Type=Float,Description="Inbreeding coefficient as estimated from the genotype likelihoods per-sample when compared against the Hardy-Weinberg expectation">
##INFO=<ID=MLEAC,Number=A,Type=Integer,Description="Maximum likelihood expectation (MLE) for the allele counts (not necessarily the same as the AC), for each ALT allele, in the same order as listed">
##INFO=<ID=MLEAF,Number=A,Type=Float,Description="Maximum likelihood expectation (MLE) for the allele frequency (not necessarily the same as the AF), for each ALT allele, in the same order as listed">
##INFO=<ID=MQ,Number=1,Type=Float,Description="RMS Mapping Quality">
##INFO=<ID=MQRankSum,Number=1,Type=Float,Description="Z-score From Wilcoxon rank sum test of Alt vs. Ref read mapping qualities">
##INFO=<ID=QD,Number=1,Type=Float,Description="Variant Confidence/Quality by Depth">
##INFO=<ID=ReadPosRankSum,Number=1,Type=Float,Description="Z-score from Wilcoxon rank sum test of Alt vs. Ref read position bias">
##INFO=<ID=SOR,Number=1,Type=Float,Description="Symmetric Odds Ratio of 2x2 contingency table to detect strand bias">
##contig=<ID=chrI,length=198855>
##contig=<ID=chrII,length=810456>
##contig=<ID=chrIII,length=316501>
##contig=<ID=chrIV,length=1516959>
##contig=<ID=chrV,length=570663>
##contig=<ID=chrVI,length=270116>
##contig=<ID=chrVII,length=1084724>
##contig=<ID=chrVIII,length=557320>
##contig=<ID=chrIX,length=433988>
##contig=<ID=chrX,length=745688>
##contig=<ID=chrXI,length=666767>
##contig=<ID=chrXII,length=1065113>
##contig=<ID=chrXIII,length=917121>
##contig=<ID=chrXIV,length=784078>
##contig=<ID=chrXV,length=1078147>
##contig=<ID=chrXVI,length=943466>
##contig=<ID=mt,length=85611>
##reference=file:///media/artem/artem_second/20170727_RUN8/Project_Stepchenkova/reanalyze_RUN7/N122-LAN210-Can-A1-NA-RUN7-D6/../../LAN210/LAN210_v0.10m.fasta
##source=SelectVariants
#CHROM	POS	ID	REF	ALT	QUAL	FILTER	INFO	FORMAT	N122-LAN210-Can-A1-NA-RUN7-D6
chrI	153059	.	G	A	650.77	PASS	AC=1;AF=0.500;AN=2;BaseQRankSum=-0.870;ClippingRankSum=0.000;DP=46;ExcessHet=3.0103;FS=1.154;MLEAC=1;MLEAF=0.500;MQ=41.04;MQRankSum=0.590;QD=14.15;ReadPosRankSum=0.354;SOR=1.071	GT:AD:DP:GQ:PL	0/1:23,23:46:99:679,0,743
chrII	205159	.	C	T	919.77	PASS	AC=1;AF=0.500;AN=2;BaseQRankSum=2.301;ClippingRankSum=0.000;DP=44;ExcessHet=3.0103;FS=2.622;MLEAC=1;MLEAF=0.500;MQ=41.35;MQRankSum=-1.274;QD=20.90;ReadPosRankSum=-0.257;SOR=0.368	GT:AD:DP:GQ:PL	0/1:20,24:44:99:948,0,895
chrII	205160	.	C	T	919.77	PASS	AC=1;AF=0.500;AN=2;BaseQRankSum=2.425;ClippingRankSum=0.000;DP=44;ExcessHet=3.0103;FS=2.622;MLEAC=1;MLEAF=0.500;MQ=41.35;MQRankSum=-1.274;QD=20.90;ReadPosRankSum=0.839;SOR=0.368	GT:AD:DP:GQ:PL	0/1:20,24:44:99:948,0,895
chrII	205224	.	C	T	880.77	PASS	AC=1;AF=0.500;AN=2;BaseQRankSum=1.927;ClippingRankSum=0.000;DP=45;ExcessHet=3.0103;FS=7.179;MLEAC=1;MLEAF=0.500;MQ=41.67;MQRankSum=-0.850;QD=19.57;ReadPosRankSum=-0.506;SOR=1.927	GT:AD:DP:GQ:PL	0/1:20,25:45:99:909,0,630
chrII	228207	.	G	A	472.77	PASS	AC=1;AF=0.500;AN=2;BaseQRankSum=0.868;ClippingRankSum=0.000;DP=23;ExcessHet=3.0103;FS=7.858;MLEAC=1;MLEAF=0.500;MQ=42.00;MQRankSum=0.000;QD=22.51;ReadPosRankSum=2.305;SOR=2.080	GT:AD:DP:GQ:PL	0/1:8,13:21:99:501,0,277
chrII	248667	.	C	T	248.77	PASS	AC=1;AF=0.500;AN=2;BaseQRankSum=-0.778;ClippingRankSum=0.000;DP=22;ExcessHet=3.0103;FS=0.000;MLEAC=1;MLEAF=0.500;MQ=41.33;MQRankSum=-0.900;QD=12.44;ReadPosRankSum=1.123;SOR=0.399	GT:AD:DP:GQ:PL	0/1:10,10:20:99:277,0,338
chrII	256262	.	C	T	585.77	PASS	AC=1;AF=0.500;AN=2;BaseQRankSum=-0.603;ClippingRankSum=0.000;DP=32;ExcessHet=3.0103;FS=8.806;MLEAC=1;MLEAF=0.500;MQ=41.88;MQRankSum=-1.223;QD=18.31;ReadPosRankSum=1.898;SOR=2.368	GT:AD:DP:GQ:PL	0/1:14,18:32:99:614,0,516
chrII	277972	.	G	A	891.77	PASS	AC=1;AF=0.500;AN=2;BaseQRankSum=1.085;ClippingRankSum=0.000;DP=53;ExcessHet=3.0103;FS=2.275;MLEAC=1;MLEAF=0.500;MQ=41.07;MQRankSum=-1.651;QD=17.15;ReadPosRankSum=0.654;SOR=0.581	GT:AD:DP:GQ:PL	0/1:25,27:52:99:920,0,809
chrII	279222	.	C	T	764.77	PASS	AC=1;AF=0.500;AN=2;BaseQRankSum=-0.399;ClippingRankSum=0.000;DP=35;ExcessHet=3.0103;FS=3.267;MLEAC=1;MLEAF=0.500;MQ=41.58;MQRankSum=1.386;QD=23.17;ReadPosRankSum=-0.453;SOR=1.371	GT:AD:DP:GQ:PL	0/1:12,21:33:99:793,0,378
chrII	318357	.	G	A	495.77	PASS	AC=1;AF=0.500;AN=2;BaseQRankSum=-0.615;ClippingRankSum=0.000;DP=38;ExcessHet=3.0103;FS=1.279;MLEAC=1;MLEAF=0.500;MQ=42.00;MQRankSum=0.000;QD=13.05;ReadPosRankSum=-0.136;SOR=0.976	GT:AD:DP:GQ:PL	0/1:20,18:38:99:524,0,673
chrII	425979	.	C	T	425.77	PASS	AC=1;AF=0.500;AN=2;BaseQRankSum=-1.985;ClippingRankSum=0.000;DP=40;ExcessHet=3.0103;FS=7.505;MLEAC=1;MLEAF=0.500;MQ=41.95;MQRankSum=0.953;QD=11.20;ReadPosRankSum=-0.926;SOR=0.143	GT:AD:DP:GQ:PL	0/1:21,17:38:99:454,0,676
chrII	446109	.	G	A	772.77	PASS	AC=1;AF=0.500;AN=2;BaseQRankSum=-0.529;ClippingRankSum=0.000;DP=43;ExcessHet=3.0103;FS=9.908;MLEAC=1;MLEAF=0.500;MQ=42.00;MQRankSum=0.000;QD=18.40;ReadPosRankSum=-1.211;SOR=0.105	GT:AD:DP:GQ:PL	0/1:17,25:42:99:801,0,568
chrII	489010	.	G	A	786.77	PASS	AC=1;AF=0.500;AN=2;BaseQRankSum=-0.130;ClippingRankSum=0.000;DP=47;ExcessHet=3.0103;FS=0.000;MLEAC=1;MLEAF=0.500;MQ=42.00;MQRankSum=0.000;QD=16.74;ReadPosRankSum=-1.121;SOR=0.544	GT:AD:DP:GQ:PL	0/1:22,25:47:99:815,0,713
chrII	557161	.	C	T	586.77	PASS	AC=1;AF=0.500;AN=2;BaseQRankSum=1.039;ClippingRankSum=0.000;DP=41;ExcessHet=3.0103;FS=4.658;MLEAC=1;MLEAF=0.500;MQ=41.64;MQRankSum=0.891;QD=14.31;ReadPosRankSum=1.135;SOR=1.301	GT:AD:DP:GQ:PL	0/1:24,17:41:99:615,0,866
chrII	574532	.	G	A	662.77	PASS	AC=1;AF=0.500;AN=2;BaseQRankSum=1.684;ClippingRankSum=0.000;DP=47;ExcessHet=3.0103;FS=8.433;MLEAC=1;MLEAF=0.500;MQ=42.00;MQRankSum=0.000;QD=15.06;ReadPosRankSum=0.451;SOR=1.281	GT:AD:DP:GQ:PL	0/1:24,20:44:99:691,0,808
chrII	654407	.	C	T	638.77	PASS	AC=1;AF=0.500;AN=2;BaseQRankSum=1.387;ClippingRankSum=0.000;DP=38;ExcessHet=3.0103;FS=1.342;MLEAC=1;MLEAF=0.500;MQ=42.00;MQRankSum=0.000;QD=16.81;ReadPosRankSum=0.479;SOR=0.399	GT:AD:DP:GQ:PL	0/1:20,18:38:99:667,0,733
chrII	679092	.	G	A	779.77	PASS	AC=1;AF=0.500;AN=2;BaseQRankSum=-0.884;ClippingRankSum=0.000;DP=50;ExcessHet=3.0103;FS=2.434;MLEAC=1;MLEAF=0.500;MQ=41.13;MQRankSum=-0.519;QD=15.60;ReadPosRankSum=-1.383;SOR=1.091	GT:AD:DP:GQ:PL	0/1:25,25:50:99:808,0,848
chrII	760609	.	G	A	829.77	PASS	AC=1;AF=0.500;AN=2;BaseQRankSum=-0.334;ClippingRankSum=0.000;DP=44;ExcessHet=3.0103;FS=1.194;MLEAC=1;MLEAF=0.500;MQ=41.66;MQRankSum=1.045;QD=18.86;ReadPosRankSum=0.528;SOR=1.095	GT:AD:DP:GQ:PL	0/1:22,22:44:99:858,0,1534
chrII	760611	.	G	A	829.77	PASS	AC=1;AF=0.500;AN=2;BaseQRankSum=-0.712;ClippingRankSum=0.000;DP=44;ExcessHet=3.0103;FS=1.194;MLEAC=1;MLEAF=0.500;MQ=41.66;MQRankSum=1.045;QD=18.86;ReadPosRankSum=0.403;SOR=1.095	GT:AD:DP:GQ:PL	0/1:22,22:44:99:858,0,1534
chrII	775107	.	C	T	487.77	PASS	AC=1;AF=0.500;AN=2;BaseQRankSum=2.002;ClippingRankSum=0.000;DP=47;ExcessHet=3.0103;FS=1.565;MLEAC=1;MLEAF=0.500;MQ=41.38;MQRankSum=1.011;QD=10.38;ReadPosRankSum=0.571;SOR=1.119	GT:AD:DP:GQ:PL	0/1:32,15:47:99:516,0,1204
chrIII	121162	.	G	A	646.77	PASS	AC=1;AF=0.500;AN=2;BaseQRankSum=0.505;ClippingRankSum=0.000;DP=49;ExcessHet=3.0103;FS=5.986;MLEAC=1;MLEAF=0.500;MQ=41.92;MQRankSum=-1.554;QD=13.20;ReadPosRankSum=0.531;SOR=1.235	GT:AD:DP:GQ:PL	0/1:27,22:49:99:675,0,842
chrIV	120181	.	G	A	971.77	PASS	AC=1;AF=0.500;AN=2;BaseQRankSum=1.217;ClippingRankSum=0.000;DP=57;ExcessHet=3.0103;FS=2.277;MLEAC=1;MLEAF=0.500;MQ=41.23;MQRankSum=-0.578;QD=17.05;ReadPosRankSum=1.100;SOR=1.076	GT:AD:DP:GQ:PL	0/1:28,29:57:99:1000,0,952
chrIV	137237	.	G	A	706.77	PASS	AC=1;AF=0.500;AN=2;BaseQRankSum=-0.441;ClippingRankSum=0.000;DP=52;ExcessHet=3.0103;FS=3.975;MLEAC=1;MLEAF=0.500;MQ=41.60;MQRankSum=0.873;QD=13.86;ReadPosRankSum=-0.553;SOR=1.104	GT:AD:DP:GQ:PL	0/1:28,23:51:99:735,0,974
chrIV	221863	.	G	A	439.77	PASS	AC=1;AF=0.500;AN=2;BaseQRankSum=0.316;ClippingRankSum=0.000;DP=33;ExcessHet=3.0103;FS=1.560;MLEAC=1;MLEAF=0.500;MQ=41.88;MQRankSum=-1.630;QD=13.33;ReadPosRankSum=-0.101;SOR=1.179	GT:AD:DP:GQ:PL	0/1:19,14:33:99:468,0,718
chrIV	229919	.	C	T	940.77	PASS	AC=1;AF=0.500;AN=2;BaseQRankSum=1.813;ClippingRankSum=0.000;DP=50;ExcessHet=3.0103;FS=4.084;MLEAC=1;MLEAF=0.500;MQ=42.00;MQRankSum=0.000;QD=18.82;ReadPosRankSum=1.008;SOR=1.445	GT:AD:DP:GQ:PL	0/1:24,26:50:99:969,0,827
chrIV	232989	.	G	A	853.77	PASS	AC=1;AF=0.500;AN=2;BaseQRankSum=0.044;ClippingRankSum=0.000;DP=61;ExcessHet=3.0103;FS=3.523;MLEAC=1;MLEAF=0.500;MQ=41.77;MQRankSum=-1.018;QD=14.00;ReadPosRankSum=-1.560;SOR=0.996	GT:AD:DP:GQ:PL	0/1:32,29:61:99:882,0,1020
chrIV	308461	.	G	A	878.77	PASS	AC=1;AF=0.500;AN=2;BaseQRankSum=0.811;ClippingRankSum=0.000;DP=46;ExcessHet=3.0103;FS=8.484;MLEAC=1;MLEAF=0.500;MQ=41.92;MQRankSum=1.631;QD=19.53;ReadPosRankSum=-0.528;SOR=1.546	GT:AD:DP:GQ:PL	0/1:20,25:45:99:907,0,665
chrIV	331616	.	C	T	752.77	PASS	AC=1;AF=0.500;AN=2;BaseQRankSum=1.022;ClippingRankSum=0.000;DP=44;ExcessHet=3.0103;FS=0.000;MLEAC=1;MLEAF=0.500;MQ=42.00;MQRankSum=0.000;QD=17.11;ReadPosRankSum=0.487;SOR=0.700	GT:AD:DP:GQ:PL	0/1:21,23:44:99:781,0,681
chrIV	369553	.	G	A	592.77	PASS	AC=1;AF=0.500;AN=2;BaseQRankSum=-0.816;ClippingRankSum=0.000;DP=35;ExcessHet=3.0103;FS=1.377;MLEAC=1;MLEAF=0.500;MQ=41.58;MQRankSum=-0.777;QD=17.43;ReadPosRankSum=0.000;SOR=1.048	GT:AD:DP:GQ:PL	0/1:14,20:34:99:621,0,461
chrIV	393385	.	G	A	561.77	PASS	AC=1;AF=0.500;AN=2;BaseQRankSum=-0.491;ClippingRankSum=0.000;DP=46;ExcessHet=3.0103;FS=4.351;MLEAC=1;MLEAF=0.500;MQ=42.00;MQRankSum=0.000;QD=12.21;ReadPosRankSum=-0.306;SOR=0.662	GT:AD:DP:GQ:PL	0/1:28,18:46:99:590,0,1001
chrIV	462949	.	C	T	715.77	PASS	AC=1;AF=0.500;AN=2;BaseQRankSum=0.364;ClippingRankSum=0.000;DP=42;ExcessHet=3.0103;FS=0.000;MLEAC=1;MLEAF=0.500;MQ=41.66;MQRankSum=1.001;QD=17.04;ReadPosRankSum=0.867;SOR=0.551	GT:AD:DP:GQ:PL	0/1:22,20:42:99:744,0,785
chrIV	507889	.	C	T	256.77	PASS	AC=1;AF=0.500;AN=2;BaseQRankSum=1.631;ClippingRankSum=0.000;DP=21;ExcessHet=3.0103;FS=0.000;MLEAC=1;MLEAF=0.500;MQ=42.00;MQRankSum=0.000;QD=12.23;ReadPosRankSum=2.510;SOR=0.859	GT:AD:DP:GQ:PL	0/1:13,8:21:99:285,0,487
chrIV	556546	.	G	A	350.77	PASS	AC=1;AF=0.500;AN=2;BaseQRankSum=0.456;ClippingRankSum=0.000;DP=17;ExcessHet=3.0103;FS=2.702;MLEAC=1;MLEAF=0.500;MQ=42.00;MQRankSum=0.000;QD=20.63;ReadPosRankSum=1.333;SOR=1.981	GT:AD:DP:GQ:PL	0/1:7,10:17:99:379,0,250
chrIV	610536	.	G	A	1002.77	PASS	AC=1;AF=0.500;AN=2;BaseQRankSum=-1.063;ClippingRankSum=0.000;DP=49;ExcessHet=3.0103;FS=2.490;MLEAC=1;MLEAF=0.500;MQ=41.41;MQRankSum=0.329;QD=20.46;ReadPosRankSum=-0.014;SOR=0.396	GT:AD:DP:GQ:PL	0/1:19,30:49:99:1031,0,621
chrIV	653938	.	G	A	696.77	PASS	AC=1;AF=0.500;AN=2;BaseQRankSum=1.317;ClippingRankSum=0.000;DP=47;ExcessHet=3.0103;FS=8.803;MLEAC=1;MLEAF=0.500;MQ=41.22;MQRankSum=0.509;QD=15.15;ReadPosRankSum=0.803;SOR=0.313	GT:AD:DP:GQ:PL	0/1:25,21:46:99:725,0,811
chrIV	802782	.	C	T	521.77	PASS	AC=1;AF=0.500;AN=2;BaseQRankSum=1.953;ClippingRankSum=0.000;DP=39;ExcessHet=3.0103;FS=1.287;MLEAC=1;MLEAF=0.500;MQ=42.00;MQRankSum=0.000;QD=13.38;ReadPosRankSum=-0.237;SOR=1.133	GT:AD:DP:GQ:PL	0/1:22,17:39:99:550,0,630
chrIV	851341	.	G	A	318.77	PASS	AC=1;AF=0.500;AN=2;BaseQRankSum=-1.094;ClippingRankSum=0.000;DP=30;ExcessHet=3.0103;FS=1.484;MLEAC=1;MLEAF=0.500;MQ=41.53;MQRankSum=-1.076;QD=10.63;ReadPosRankSum=1.615;SOR=0.368	GT:AD:DP:GQ:PL	0/1:17,13:30:99:347,0,601
chrIV	960901	.	G	A	802.77	PASS	AC=1;AF=0.500;AN=2;BaseQRankSum=0.487;ClippingRankSum=0.000;DP=42;ExcessHet=3.0103;FS=0.000;MLEAC=1;MLEAF=0.500;MQ=41.95;MQRankSum=1.148;QD=19.11;ReadPosRankSum=-0.783;SOR=0.648	GT:AD:DP:GQ:PL	0/1:19,23:42:99:831,0,686
chrIV	1015768	.	C	T	768.77	PASS	AC=1;AF=0.500;AN=2;BaseQRankSum=-1.586;ClippingRankSum=0.000;DP=49;ExcessHet=3.0103;FS=1.117;MLEAC=1;MLEAF=0.500;MQ=42.00;MQRankSum=0.000;QD=15.69;ReadPosRankSum=-0.731;SOR=0.497	GT:AD:DP:GQ:PL	0/1:25,24:49:99:797,0,910
chrIV	1104599	.	G	A	765.77	PASS	AC=1;AF=0.500;AN=2;BaseQRankSum=1.421;ClippingRankSum=0.000;DP=39;ExcessHet=3.0103;FS=3.099;MLEAC=1;MLEAF=0.500;MQ=42.00;MQRankSum=0.000;QD=20.15;ReadPosRankSum=-0.350;SOR=0.255	GT:AD:DP:GQ:PL	0/1:16,22:38:99:794,0,508
chrIV	1145467	.	G	A	707.77	PASS	AC=1;AF=0.500;AN=2;BaseQRankSum=1.553;ClippingRankSum=0.000;DP=43;ExcessHet=3.0103;FS=2.675;MLEAC=1;MLEAF=0.500;MQ=41.95;MQRankSum=-1.026;QD=16.46;ReadPosRankSum=-0.268;SOR=0.380	GT:AD:DP:GQ:PL	0/1:23,20:43:99:736,0,777
chrIV	1189447	.	C	T	824.77	PASS	AC=1;AF=0.500;AN=2;BaseQRankSum=-0.854;ClippingRankSum=0.000;DP=52;ExcessHet=3.0103;FS=4.575;MLEAC=1;MLEAF=0.500;MQ=42.00;MQRankSum=0.000;QD=15.86;ReadPosRankSum=0.554;SOR=1.639	GT:AD:DP:GQ:PL	0/1:26,26:52:99:853,0,904
chrIV	1204601	.	C	T	750.77	PASS	AC=1;AF=0.500;AN=2;BaseQRankSum=-0.079;ClippingRankSum=0.000;DP=38;ExcessHet=3.0103;FS=2.944;MLEAC=1;MLEAF=0.500;MQ=42.00;MQRankSum=0.000;QD=19.76;ReadPosRankSum=0.734;SOR=0.747	GT:AD:DP:GQ:PL	0/1:15,23:38:99:779,0,532
chrIV	1287302	.	G	A	666.77	PASS	AC=1;AF=0.500;AN=2;BaseQRankSum=-0.463;ClippingRankSum=0.000;DP=41;ExcessHet=3.0103;FS=1.202;MLEAC=1;MLEAF=0.500;MQ=41.65;MQRankSum=-0.880;QD=16.26;ReadPosRankSum=1.239;SOR=0.963	GT:AD:DP:GQ:PL	0/1:19,22:41:99:695,0,616
chrIV	1353231	.	G	A	670.77	PASS	AC=1;AF=0.500;AN=2;BaseQRankSum=-0.117;ClippingRankSum=0.000;DP=31;ExcessHet=3.0103;FS=12.129;MLEAC=1;MLEAF=0.500;MQ=41.06;MQRankSum=-1.045;QD=22.36;ReadPosRankSum=-0.746;SOR=0.027	GT:AD:DP:GQ:PL	0/1:11,19:30:99:699,0,397
chrIV	1402859	.	C	T	580.77	PASS	AC=1;AF=0.500;AN=2;BaseQRankSum=-1.648;ClippingRankSum=0.000;DP=40;ExcessHet=3.0103;FS=0.000;MLEAC=1;MLEAF=0.500;MQ=41.64;MQRankSum=1.053;QD=15.28;ReadPosRankSum=0.208;SOR=0.711	GT:AD:DP:GQ:PL	0/1:19,19:38:99:609,0,658
chrIV	1461643	.	G	A	670.77	PASS	AC=1;AF=0.500;AN=2;BaseQRankSum=-0.520;ClippingRankSum=0.000;DP=41;ExcessHet=3.0103;FS=6.684;MLEAC=1;MLEAF=0.500;MQ=42.00;MQRankSum=0.000;QD=16.36;ReadPosRankSum=-0.878;SOR=1.296	GT:AD:DP:GQ:PL	0/1:21,20:41:99:699,0,780
chrIV	1464330	.	C	T	891.77	PASS	AC=1;AF=0.500;AN=2;BaseQRankSum=-1.272;ClippingRankSum=0.000;DP=47;ExcessHet=3.0103;FS=0.000;MLEAC=1;MLEAF=0.500;MQ=41.69;MQRankSum=0.000;QD=19.39;ReadPosRankSum=-0.554;SOR=0.693	GT:AD:DP:GQ:PL	0/1:18,28:46:99:920,0,646
chrV	9932	.	C	T	1889.77	PASS	AC=2;AF=1.00;AN=2;DP=45;ExcessHet=3.0103;FS=0.000;MLEAC=2;MLEAF=1.00;MQ=42.00;QD=31.29;SOR=1.038	GT:AD:DP:GQ:PL	1/1:0,45:45:99:1918,135,0
chrV	13662	.	G	A	1316.77	PASS	AC=2;AF=1.00;AN=2;DP=35;ExcessHet=3.0103;FS=0.000;MLEAC=2;MLEAF=1.00;MQ=42.00;QD=28.39;SOR=1.885	GT:AD:DP:GQ:PL	1/1:0,35:35:99:1345,105,0
chrV	13879	.	G	A	2439.77	PASS	AC=2;AF=1.00;AN=2;BaseQRankSum=1.764;ClippingRankSum=0.000;DP=67;ExcessHet=3.0103;FS=0.000;MLEAC=2;MLEAF=1.00;MQ=41.88;MQRankSum=-0.189;QD=25.72;ReadPosRankSum=1.277;SOR=0.412	GT:AD:DP:GQ:PL	1/1:1,66:67:99:2468,179,0
chrV	14058	.	G	A	1592.77	PASS	AC=2;AF=1.00;AN=2;DP=44;ExcessHet=3.0103;FS=0.000;MLEAC=2;MLEAF=1.00;MQ=42.00;QD=28.64;SOR=1.105	GT:AD:DP:GQ:PL	1/1:0,44:44:99:1621,132,0
chrV	14476	.	G	A	1784.77	PASS	AC=2;AF=1.00;AN=2;DP=49;ExcessHet=3.0103;FS=0.000;MLEAC=2;MLEAF=1.00;MQ=42.00;QD=26.94;SOR=0.733	GT:AD:DP:GQ:PL	1/1:0,49:49:99:1813,147,0
chrV	14891	.	G	A	1681.77	PASS	AC=2;AF=1.00;AN=2;DP=47;ExcessHet=3.0103;FS=0.000;MLEAC=2;MLEAF=1.00;MQ=41.96;QD=27.99;SOR=1.251	GT:AD:DP:GQ:PL	1/1:0,47:47:99:1710,141,0
chrV	15407	.	G	A	1667.77	PASS	AC=2;AF=1.00;AN=2;DP=46;ExcessHet=3.0103;FS=0.000;MLEAC=2;MLEAF=1.00;MQ=40.29;QD=31.77;SOR=1.203	GT:AD:DP:GQ:PL	1/1:0,46:46:99:1696,138,0
chrV	15902	.	C	T	1780.77	PASS	AC=2;AF=1.00;AN=2;BaseQRankSum=-1.285;ClippingRankSum=0.000;DP=51;ExcessHet=3.0103;FS=0.000;MLEAC=2;MLEAF=1.00;MQ=42.00;MQRankSum=0.000;QD=34.92;ReadPosRankSum=-0.993;SOR=0.435	GT:AD:DP:GQ:PL	1/1:1,50:51:99:1809,108,0
chrV	26109	.	G	A	1936.77	PASS	AC=2;AF=1.00;AN=2;BaseQRankSum=1.444;ClippingRankSum=0.000;DP=50;ExcessHet=3.0103;FS=3.188;MLEAC=2;MLEAF=1.00;MQ=41.70;MQRankSum=0.000;QD=27.38;ReadPosRankSum=2.022;SOR=0.416	GT:AD:DP:GQ:PL	1/1:1,49:50:99:1965,120,0
chrV	28662	.	G	A	1775.77	PASS	AC=2;AF=1.00;AN=2;DP=48;ExcessHet=3.0103;FS=0.000;MLEAC=2;MLEAF=1.00;MQ=41.61;QD=35.89;SOR=1.708	GT:AD:DP:GQ:PL	1/1:0,48:48:99:1804,144,0
chrV	30211	.	G	A	1383.77	PASS	AC=2;AF=1.00;AN=2;DP=36;ExcessHet=3.0103;FS=0.000;MLEAC=2;MLEAF=1.00;MQ=41.55;QD=28.07;SOR=1.371	GT:AD:DP:GQ:PL	1/1:0,36:36:99:1412,108,0
chrV	32304	.	G	A	2271.77	PASS	AC=2;AF=1.00;AN=2;DP=57;ExcessHet=3.0103;FS=0.000;MLEAC=2;MLEAF=1.00;MQ=42.00;QD=32.39;SOR=1.528	GT:AD:DP:GQ:PL	1/1:0,56:56:99:2300,168,0
chrV	41022	.	G	A	2052.77	PASS	AC=2;AF=1.00;AN=2;BaseQRankSum=-1.088;ClippingRankSum=0.000;DP=53;ExcessHet=3.0103;FS=0.000;MLEAC=2;MLEAF=1.00;MQ=41.89;MQRankSum=-0.163;QD=29.90;ReadPosRankSum=-0.519;SOR=0.290	GT:AD:DP:GQ:PL	1/1:1,52:53:99:2081,115,0
chrV	128207	.	G	A	802.77	PASS	AC=1;AF=0.500;AN=2;BaseQRankSum=2.561;ClippingRankSum=0.000;DP=43;ExcessHet=3.0103;FS=2.619;MLEAC=1;MLEAF=0.500;MQ=42.00;MQRankSum=0.000;QD=18.67;ReadPosRankSum=0.588;SOR=1.179	GT:AD:DP:GQ:PL	0/1:20,23:43:99:831,0,592
chrV	140618	.	G	A	596.77	PASS	AC=1;AF=0.500;AN=2;BaseQRankSum=0.864;ClippingRankSum=0.000;DP=45;ExcessHet=3.0103;FS=2.660;MLEAC=1;MLEAF=0.500;MQ=41.78;MQRankSum=-0.500;QD=13.26;ReadPosRankSum=1.978;SOR=0.361	GT:AD:DP:GQ:PL	0/1:23,22:45:99:625,0,643
chrV	149101	.	C	T	661.77	PASS	AC=1;AF=0.500;AN=2;BaseQRankSum=1.893;ClippingRankSum=0.000;DP=42;ExcessHet=3.0103;FS=0.000;MLEAC=1;MLEAF=0.500;MQ=41.32;MQRankSum=-1.398;QD=15.76;ReadPosRankSum=0.869;SOR=0.693	GT:AD:DP:GQ:PL	0/1:21,21:42:99:690,0,616
chrV	156307	.	C	T	517.77	PASS	AC=1;AF=0.500;AN=2;BaseQRankSum=0.000;ClippingRankSum=0.000;DP=22;ExcessHet=3.0103;FS=1.860;MLEAC=1;MLEAF=0.500;MQ=42.00;MQRankSum=0.000;QD=23.53;ReadPosRankSum=-0.887;SOR=0.986	GT:AD:DP:GQ:PL	0/1:7,15:22:99:546,0,241
chrV	259698	.	G	A	523.77	PASS	AC=1;AF=0.500;AN=2;BaseQRankSum=-0.031;ClippingRankSum=0.000;DP=37;ExcessHet=3.0103;FS=0.000;MLEAC=1;MLEAF=0.500;MQ=42.00;MQRankSum=0.000;QD=14.16;ReadPosRankSum=0.519;SOR=0.804	GT:AD:DP:GQ:PL	0/1:19,18:37:99:552,0,609
chrV	259735	.	G	A	233.77	PASS	AC=1;AF=0.500;AN=2;BaseQRankSum=-1.099;ClippingRankSum=0.000;DP=33;ExcessHet=3.0103;FS=0.000;MLEAC=1;MLEAF=0.500;MQ=41.88;MQRankSum=1.131;QD=7.08;ReadPosRankSum=-0.875;SOR=0.610	GT:AD:DP:GQ:PL	0/1:21,12:33:99:262,0,692
chrV	278109	.	T	C	420.77	PASS	AC=1;AF=0.500;AN=2;BaseQRankSum=1.021;ClippingRankSum=0.000;DP=68;ExcessHet=3.0103;FS=18.369;MLEAC=1;MLEAF=0.500;MQ=40.33;MQRankSum=-0.969;QD=6.19;ReadPosRankSum=-1.475;SOR=3.956	GT:AD:DP:GQ:PL	0/1:52,16:68:99:449,0,2119
chrV	342262	.	G	A	302.77	PASS	AC=1;AF=0.500;AN=2;BaseQRankSum=0.142;ClippingRankSum=0.000;DP=32;ExcessHet=3.0103;FS=3.542;MLEAC=1;MLEAF=0.500;MQ=41.49;MQRankSum=-1.938;QD=9.46;ReadPosRankSum=-0.183;SOR=0.232	GT:AD:DP:GQ:PL	0/1:21,11:32:99:331,0,770
chrV	367569	.	C	T	629.77	PASS	AC=1;AF=0.500;AN=2;BaseQRankSum=2.005;ClippingRankSum=0.000;DP=48;ExcessHet=3.0103;FS=0.000;MLEAC=1;MLEAF=0.500;MQ=41.39;MQRankSum=-1.591;QD=13.12;ReadPosRankSum=0.611;SOR=0.839	GT:AD:DP:GQ:PL	0/1:27,21:48:99:658,0,811
chrV	431164	.	C	T	993.77	PASS	AC=1;AF=0.500;AN=2;BaseQRankSum=-1.060;ClippingRankSum=0.000;DP=55;ExcessHet=3.0103;FS=1.059;MLEAC=1;MLEAF=0.500;MQ=42.00;MQRankSum=0.000;QD=18.40;ReadPosRankSum=-0.737;SOR=0.829	GT:AD:DP:GQ:PL	0/1:23,31:54:99:1022,0,763
chrV	487665	.	G	A	1015.77	PASS	AC=1;AF=0.500;AN=2;BaseQRankSum=0.823;ClippingRankSum=0.000;DP=47;ExcessHet=3.0103;FS=1.413;MLEAC=1;MLEAF=0.500;MQ=41.69;MQRankSum=1.461;QD=22.57;ReadPosRankSum=-1.282;SOR=0.377	GT:AD:DP:GQ:PL	0/1:15,30:45:99:1044,0,418
chrV	498927	.	G	A	470.77	PASS	AC=1;AF=0.500;AN=2;BaseQRankSum=0.998;ClippingRankSum=0.000;DP=33;ExcessHet=3.0103;FS=6.488;MLEAC=1;MLEAF=0.500;MQ=42.00;MQRankSum=0.000;QD=14.27;ReadPosRankSum=0.521;SOR=2.252	GT:AD:DP:GQ:PL	0/1:17,16:33:99:499,0,520
chrV	538614	.	C	T	310.77	PASS	AC=1;AF=0.500;AN=2;BaseQRankSum=-0.021;ClippingRankSum=0.000;DP=31;ExcessHet=3.0103;FS=0.000;MLEAC=1;MLEAF=0.500;MQ=42.00;MQRankSum=0.000;QD=10.02;ReadPosRankSum=-0.235;SOR=0.801	GT:AD:DP:GQ:PL	0/1:20,11:31:99:339,0,724
chrVI	64993	.	G	A	544.77	PASS	AC=1;AF=0.500;AN=2;BaseQRankSum=0.520;ClippingRankSum=0.000;DP=32;ExcessHet=3.0103;FS=0.000;MLEAC=1;MLEAF=0.500;MQ=41.11;MQRankSum=-1.305;QD=17.02;ReadPosRankSum=1.379;SOR=0.914	GT:AD:DP:GQ:PL	0/1:15,17:32:99:573,0,515
chrVI	76003	.	C	T	468.77	PASS	AC=1;AF=0.500;AN=2;BaseQRankSum=1.791;ClippingRankSum=0.000;DP=30;ExcessHet=3.0103;FS=0.000;MLEAC=1;MLEAF=0.500;MQ=42.00;MQRankSum=0.000;QD=15.63;ReadPosRankSum=-1.038;SOR=0.754	GT:AD:DP:GQ:PL	0/1:16,14:30:99:497,0,521
chrVI	103726	.	G	A	408.77	PASS	AC=1;AF=0.500;AN=2;BaseQRankSum=1.220;ClippingRankSum=0.000;DP=44;ExcessHet=3.0103;FS=5.000;MLEAC=1;MLEAF=0.500;MQ=41.02;MQRankSum=-1.298;QD=9.29;ReadPosRankSum=0.642;SOR=0.226	GT:AD:DP:GQ:PL	0/1:30,14:44:99:437,0,1054
chrVI	116000	.	C	T	660.77	PASS	AC=1;AF=0.500;AN=2;BaseQRankSum=1.244;ClippingRankSum=0.000;DP=55;ExcessHet=3.0103;FS=2.478;MLEAC=1;MLEAF=0.500;MQ=41.73;MQRankSum=0.823;QD=12.01;ReadPosRankSum=1.501;SOR=1.136	GT:AD:DP:GQ:PL	0/1:34,21:55:99:689,0,1109
chrVI	135406	.	C	T	646.77	PASS	AC=1;AF=0.500;AN=2;BaseQRankSum=0.788;ClippingRankSum=0.000;DP=29;ExcessHet=3.0103;FS=0.000;MLEAC=1;MLEAF=0.500;MQ=41.44;MQRankSum=0.661;QD=23.10;ReadPosRankSum=0.377;SOR=0.644	GT:AD:DP:GQ:PL	0/1:9,19:28:99:675,0,255
chrVI	183819	.	C	G	468.77	PASS	AC=1;AF=0.500;AN=2;BaseQRankSum=2.369;ClippingRankSum=0.000;DP=61;ExcessHet=3.0103;FS=4.344;MLEAC=1;MLEAF=0.500;MQ=41.28;MQRankSum=-7.202;QD=8.08;ReadPosRankSum=-3.950;SOR=1.453	GT:AD:DP:GQ:PL	0/1:43,15:58:99:497,0,6960
chrVI	183825	.	C	G	471.77	PASS	AC=1;AF=0.500;AN=2;BaseQRankSum=-0.489;ClippingRankSum=0.000;DP=58;ExcessHet=3.0103;FS=4.202;MLEAC=1;MLEAF=0.500;MQ=41.24;MQRankSum=-7.001;QD=8.58;ReadPosRankSum=-5.184;SOR=1.329	GT:AD:DP:GQ:PL	0/1:40,15:55:99:500,0,6896
chrVI	210308	.	C	T	436.77	PASS	AC=1;AF=0.500;AN=2;BaseQRankSum=0.554;ClippingRankSum=0.000;DP=48;ExcessHet=3.0103;FS=2.744;MLEAC=1;MLEAF=0.500;MQ=42.00;MQRankSum=0.000;QD=9.29;ReadPosRankSum=-0.103;SOR=1.329	GT:AD:DP:GQ:PL	0/1:31,16:47:99:465,0,979
chrVI	228925	.	C	T	767.77	PASS	AC=1;AF=0.500;AN=2;BaseQRankSum=-1.313;ClippingRankSum=0.000;DP=36;ExcessHet=3.0103;FS=5.238;MLEAC=1;MLEAF=0.500;MQ=41.21;MQRankSum=-1.037;QD=21.33;ReadPosRankSum=-1.023;SOR=0.991	GT:AD:DP:GQ:PL	0/1:13,23:36:99:796,0,447
chrVII	67138	.	C	T	441.77	PASS	AC=1;AF=0.500;AN=2;BaseQRankSum=-2.158;ClippingRankSum=0.000;DP=37;ExcessHet=3.0103;FS=4.748;MLEAC=1;MLEAF=0.500;MQ=41.95;MQRankSum=-1.062;QD=12.27;ReadPosRankSum=0.178;SOR=1.152	GT:AD:DP:GQ:PL	0/1:20,16:36:99:470,0,723
chrVII	189166	.	G	A	444.77	PASS	AC=1;AF=0.500;AN=2;BaseQRankSum=2.425;ClippingRankSum=0.000;DP=37;ExcessHet=3.0103;FS=5.123;MLEAC=1;MLEAF=0.500;MQ=41.62;MQRankSum=-1.197;QD=12.35;ReadPosRankSum=1.758;SOR=0.700	GT:AD:DP:GQ:PL	0/1:22,14:36:99:473,0,749
chrVII	257495	.	C	T	217.77	PASS	AC=1;AF=0.500;AN=2;BaseQRankSum=0.812;ClippingRankSum=0.000;DP=9;ExcessHet=3.0103;FS=0.000;MLEAC=1;MLEAF=0.500;MQ=42.00;MQRankSum=0.000;QD=24.20;ReadPosRankSum=-0.393;SOR=0.859	GT:AD:DP:GQ:PL	0/1:2,7:9:50:246,0,50
chrVII	269308	.	G	A	462.77	PASS	AC=1;AF=0.500;AN=2;BaseQRankSum=0.958;ClippingRankSum=0.000;DP=35;ExcessHet=3.0103;FS=1.700;MLEAC=1;MLEAF=0.500;MQ=42.00;MQRankSum=0.000;QD=13.22;ReadPosRankSum=1.119;SOR=1.206	GT:AD:DP:GQ:PL	0/1:21,14:35:99:491,0,775
chrVII	384774	.	T	C	594.77	PASS	AC=1;AF=0.500;AN=2;BaseQRankSum=0.658;ClippingRankSum=0.000;DP=62;ExcessHet=3.0103;FS=0.000;MLEAC=1;MLEAF=0.500;MQ=41.74;MQRankSum=0.937;QD=9.59;ReadPosRankSum=-5.790;SOR=0.610	GT:AD:DP:GQ:PL	0/1:44,18:62:99:623,0,3005
chrVII	384775	.	G	A	594.77	PASS	AC=1;AF=0.500;AN=2;BaseQRankSum=0.704;ClippingRankSum=0.000;DP=62;ExcessHet=3.0103;FS=0.000;MLEAC=1;MLEAF=0.500;MQ=41.74;MQRankSum=0.937;QD=9.59;ReadPosRankSum=-5.842;SOR=0.610	GT:AD:DP:GQ:PL	0/1:44,18:62:99:623,0,3005
chrVII	518101	.	C	T	751.77	PASS	AC=1;AF=0.500;AN=2;BaseQRankSum=0.110;ClippingRankSum=0.000;DP=41;ExcessHet=3.0103;FS=0.000;MLEAC=1;MLEAF=0.500;MQ=42.00;MQRankSum=0.000;QD=18.79;ReadPosRankSum=0.136;SOR=0.892	GT:AD:DP:GQ:PL	0/1:20,20:40:99:780,0,1304
chrVII	518102	.	C	T	751.77	PASS	AC=1;AF=0.500;AN=2;BaseQRankSum=0.164;ClippingRankSum=0.000;DP=41;ExcessHet=3.0103;FS=0.000;MLEAC=1;MLEAF=0.500;MQ=42.00;MQRankSum=0.000;QD=18.79;ReadPosRankSum=0.109;SOR=0.892	GT:AD:DP:GQ:PL	0/1:20,20:40:99:780,0,1304
chrVII	523581	.	C	T	718.77	PASS	AC=1;AF=0.500;AN=2;BaseQRankSum=1.456;ClippingRankSum=0.000;DP=77;ExcessHet=3.0103;FS=2.535;MLEAC=1;MLEAF=0.500;MQ=42.00;MQRankSum=0.000;QD=9.46;ReadPosRankSum=0.834;SOR=1.151	GT:AD:DP:GQ:PL	0/1:52,24:76:99:747,0,1746
chrVII	560433	.	G	A	1035.77	PASS	AC=1;AF=0.500;AN=2;BaseQRankSum=0.118;ClippingRankSum=0.000;DP=63;ExcessHet=3.0103;FS=3.442;MLEAC=1;MLEAF=0.500;MQ=42.00;MQRankSum=0.000;QD=16.44;ReadPosRankSum=-0.135;SOR=0.968	GT:AD:DP:GQ:PL	0/1:32,31:63:99:1064,0,1069
chrVII	678100	.	C	A	256.77	PASS	AC=1;AF=0.500;AN=2;BaseQRankSum=1.087;ClippingRankSum=0.000;DP=27;ExcessHet=3.0103;FS=0.000;MLEAC=1;MLEAF=0.500;MQ=40.49;MQRankSum=-4.796;QD=10.27;ReadPosRankSum=-2.288;SOR=0.593	GT:AD:DP:GQ:PL	0/1:17,8:25:99:285,0,830
chrVII	678105	.	T	G	256.77	PASS	AC=1;AF=0.500;AN=2;BaseQRankSum=1.597;ClippingRankSum=0.000;DP=27;ExcessHet=3.0103;FS=0.000;MLEAC=1;MLEAF=0.500;MQ=40.49;MQRankSum=-4.796;QD=10.27;ReadPosRankSum=-2.987;SOR=0.593	GT:AD:DP:GQ:PL	0/1:17,8:25:99:285,0,830
chrVII	904894	.	G	A	573.77	PASS	AC=1;AF=0.500;AN=2;BaseQRankSum=0.169;ClippingRankSum=0.000;DP=36;ExcessHet=3.0103;FS=3.074;MLEAC=1;MLEAF=0.500;MQ=42.00;MQRankSum=0.000;QD=16.39;ReadPosRankSum=-0.499;SOR=0.330	GT:AD:DP:GQ:PL	0/1:16,19:35:99:602,0,505
chrVII	920501	.	C	T	471.77	PASS	AC=1;AF=0.500;AN=2;BaseQRankSum=1.079;ClippingRankSum=0.000;DP=29;ExcessHet=3.0103;FS=8.923;MLEAC=1;MLEAF=0.500;MQ=40.97;MQRankSum=0.000;QD=16.27;ReadPosRankSum=1.536;SOR=2.281	GT:AD:DP:GQ:PL	0/1:15,14:29:99:500,0,496
chrVII	1000836	.	C	T	274.77	PASS	AC=1;AF=0.500;AN=2;BaseQRankSum=0.790;ClippingRankSum=0.000;DP=30;ExcessHet=3.0103;FS=0.000;MLEAC=1;MLEAF=0.500;MQ=41.01;MQRankSum=1.069;QD=9.16;ReadPosRankSum=0.089;SOR=0.818	GT:AD:DP:GQ:PL	0/1:20,10:30:99:303,0,639
chrVII	1063139	.	G	A	477.77	PASS	AC=1;AF=0.500;AN=2;BaseQRankSum=-0.045;ClippingRankSum=0.000;DP=38;ExcessHet=3.0103;FS=0.000;MLEAC=1;MLEAF=0.500;MQ=42.00;MQRankSum=0.000;QD=12.57;ReadPosRankSum=1.376;SOR=0.815	GT:AD:DP:GQ:PL	0/1:22,16:38:99:506,0,793
chrVIII	25663	.	C	T	544.77	PASS	AC=1;AF=0.500;AN=2;BaseQRankSum=-0.342;ClippingRankSum=0.000;DP=48;ExcessHet=3.0103;FS=4.415;MLEAC=1;MLEAF=0.500;MQ=42.00;MQRankSum=0.000;QD=11.35;ReadPosRankSum=-0.629;SOR=0.242	GT:AD:DP:GQ:PL	0/1:29,19:48:99:573,0,963
chrVIII	204110	.	C	T	397.77	PASS	AC=1;AF=0.500;AN=2;BaseQRankSum=0.732;ClippingRankSum=0.000;DP=34;ExcessHet=3.0103;FS=1.414;MLEAC=1;MLEAF=0.500;MQ=42.00;MQRankSum=0.000;QD=12.05;ReadPosRankSum=0.769;SOR=1.179	GT:AD:DP:GQ:PL	0/1:20,13:33:99:426,0,636
chrVIII	231071	.	G	A	612.77	PASS	AC=1;AF=0.500;AN=2;BaseQRankSum=0.132;ClippingRankSum=0.000;DP=41;ExcessHet=3.0103;FS=9.995;MLEAC=1;MLEAF=0.500;MQ=41.95;MQRankSum=1.025;QD=14.95;ReadPosRankSum=0.272;SOR=0.105	GT:AD:DP:GQ:PL	0/1:21,20:41:99:641,0,663
chrVIII	348793	.	G	A	808.77	PASS	AC=1;AF=0.500;AN=2;BaseQRankSum=0.240;ClippingRankSum=0.000;DP=67;ExcessHet=3.0103;FS=6.691;MLEAC=1;MLEAF=0.500;MQ=42.00;MQRankSum=0.000;QD=12.25;ReadPosRankSum=-0.669;SOR=0.537	GT:AD:DP:GQ:PL	0/1:40,26:66:99:837,0,1431
chrVIII	359667	.	C	T	415.77	PASS	AC=1;AF=0.500;AN=2;BaseQRankSum=2.054;ClippingRankSum=0.000;DP=35;ExcessHet=3.0103;FS=5.016;MLEAC=1;MLEAF=0.500;MQ=42.00;MQRankSum=0.000;QD=12.23;ReadPosRankSum=1.008;SOR=1.245	GT:AD:DP:GQ:PL	0/1:20,14:34:99:444,0,595
chrVIII	383996	.	C	T	579.77	PASS	AC=1;AF=0.500;AN=2;BaseQRankSum=-0.435;ClippingRankSum=0.000;DP=26;ExcessHet=3.0103;FS=3.769;MLEAC=1;MLEAF=0.500;MQ=42.00;MQRankSum=0.000;QD=22.30;ReadPosRankSum=-1.839;SOR=0.242	GT:AD:DP:GQ:PL	0/1:10,16:26:99:608,0,353
chrVIII	436005	.	G	A	714.77	PASS	AC=1;AF=0.500;AN=2;BaseQRankSum=0.464;ClippingRankSum=0.000;DP=58;ExcessHet=3.0103;FS=3.864;MLEAC=1;MLEAF=0.500;MQ=41.72;MQRankSum=-0.200;QD=12.32;ReadPosRankSum=-0.883;SOR=0.293	GT:AD:DP:GQ:PL	0/1:34,24:58:99:743,0,1096
chrVIII	455174	.	C	T	599.77	PASS	AC=1;AF=0.500;AN=2;BaseQRankSum=-0.571;ClippingRankSum=0.000;DP=48;ExcessHet=3.0103;FS=6.734;MLEAC=1;MLEAF=0.500;MQ=41.88;MQRankSum=1.580;QD=13.04;ReadPosRankSum=-0.282;SOR=1.765	GT:AD:DP:GQ:PL	0/1:26,20:46:99:628,0,883
chrVIII	464803	.	C	T	528.77	PASS	AC=1;AF=0.500;AN=2;BaseQRankSum=1.095;ClippingRankSum=0.000;DP=44;ExcessHet=3.0103;FS=1.232;MLEAC=1;MLEAF=0.500;MQ=41.66;MQRankSum=-1.101;QD=12.02;ReadPosRankSum=-0.124;SOR=1.061	GT:AD:DP:GQ:PL	0/1:25,19:44:99:557,0,771
chrIX	37115	.	C	T	396.77	PASS	AC=1;AF=0.500;AN=2;BaseQRankSum=1.205;ClippingRankSum=0.000;DP=35;ExcessHet=3.0103;FS=0.000;MLEAC=1;MLEAF=0.500;MQ=42.00;MQRankSum=0.000;QD=11.34;ReadPosRankSum=1.468;SOR=0.660	GT:AD:DP:GQ:PL	0/1:22,13:35:99:425,0,709
chrIX	77926	.	G	A	556.77	PASS	AC=1;AF=0.500;AN=2;BaseQRankSum=-0.982;ClippingRankSum=0.000;DP=33;ExcessHet=3.0103;FS=1.356;MLEAC=1;MLEAF=0.500;MQ=41.94;MQRankSum=1.156;QD=16.87;ReadPosRankSum=-1.205;SOR=0.826	GT:AD:DP:GQ:PL	0/1:15,18:33:99:585,0,521
chrIX	388560	.	A	G	615.77	PASS	AC=1;AF=0.500;AN=2;BaseQRankSum=-4.468;ClippingRankSum=0.000;DP=54;ExcessHet=3.0103;FS=6.857;MLEAC=1;MLEAF=0.500;MQ=40.33;MQRankSum=-6.638;QD=11.62;ReadPosRankSum=-5.333;SOR=1.936	GT:AD:DP:GQ:PL	0/1:35,18:53:99:644,0,2947
chrIX	388566	.	A	T	612.77	PASS	AC=1;AF=0.500;AN=2;BaseQRankSum=-2.348;ClippingRankSum=0.000;DP=55;ExcessHet=3.0103;FS=4.763;MLEAC=1;MLEAF=0.500;MQ=40.36;MQRankSum=-6.714;QD=11.35;SOR=1.673	GT:AD:DP:GQ:PL	0/1:36,18:54:99:641,0,3057
chrIX	388570	.	C	T	616.77	PASS	AC=1;AF=0.500;AN=2;BaseQRankSum=-0.800;ClippingRankSum=0.000;DP=54;ExcessHet=3.0103;FS=13.872;MLEAC=1;MLEAF=0.500;MQ=40.41;MQRankSum=-6.648;QD=11.64;ReadPosRankSum=-3.841;SOR=3.048	GT:AD:DP:GQ:PL	0/1:37,16:53:99:645,0,1363
chrIX	419840	.	C	T	553.77	PASS	AC=1;AF=0.500;AN=2;BaseQRankSum=0.066;ClippingRankSum=0.000;DP=29;ExcessHet=3.0103;FS=1.485;MLEAC=1;MLEAF=0.500;MQ=42.00;MQRankSum=0.000;QD=19.10;ReadPosRankSum=0.595;SOR=0.375	GT:AD:DP:GQ:PL	0/1:14,15:29:99:582,0,1061
chrIX	419841	.	C	T	553.77	PASS	AC=1;AF=0.500;AN=2;BaseQRankSum=0.745;ClippingRankSum=0.000;DP=28;ExcessHet=3.0103;FS=0.000;MLEAC=1;MLEAF=0.500;MQ=42.00;MQRankSum=0.000;QD=19.78;ReadPosRankSum=0.970;SOR=0.467	GT:AD:DP:GQ:PL	0/1:14,14:28:99:582,0,1061
chrX	76718	.	G	A	478.77	PASS	AC=1;AF=0.500;AN=2;BaseQRankSum=-0.364;ClippingRankSum=0.000;DP=29;ExcessHet=3.0103;FS=8.923;MLEAC=1;MLEAF=0.500;MQ=41.51;MQRankSum=1.035;QD=16.51;ReadPosRankSum=-0.930;SOR=2.281	GT:AD:DP:GQ:PL	0/1:15,14:29:99:507,0,543
chrX	76754	.	G	A	579.77	PASS	AC=1;AF=0.500;AN=2;BaseQRankSum=-3.580;ClippingRankSum=0.000;DP=44;ExcessHet=3.0103;FS=0.000;MLEAC=1;MLEAF=0.500;MQ=41.63;MQRankSum=1.048;QD=13.80;ReadPosRankSum=-2.119;SOR=0.693	GT:AD:DP:GQ:PL	0/1:21,21:42:99:608,0,766
chrX	100948	.	G	A	878.77	PASS	AC=1;AF=0.500;AN=2;BaseQRankSum=-1.818;ClippingRankSum=0.000;DP=49;ExcessHet=3.0103;FS=0.000;MLEAC=1;MLEAF=0.500;MQ=41.66;MQRankSum=-1.230;QD=18.31;ReadPosRankSum=-0.595;SOR=0.502	GT:AD:DP:GQ:PL	0/1:21,27:48:99:907,0,735
chrX	106330	.	C	T	481.77	PASS	AC=1;AF=0.500;AN=2;BaseQRankSum=0.171;ClippingRankSum=0.000;DP=33;ExcessHet=3.0103;FS=0.000;MLEAC=1;MLEAF=0.500;MQ=42.00;MQRankSum=0.000;QD=14.60;ReadPosRankSum=-1.927;SOR=0.719	GT:AD:DP:GQ:PL	0/1:19,14:33:99:510,0,699
chrX	120378	.	C	T	412.77	PASS	AC=1;AF=0.500;AN=2;BaseQRankSum=-0.184;ClippingRankSum=0.000;DP=36;ExcessHet=3.0103;FS=0.000;MLEAC=1;MLEAF=0.500;MQ=41.55;MQRankSum=-0.245;QD=11.47;ReadPosRankSum=-2.251;SOR=0.781	GT:AD:DP:GQ:PL	0/1:22,14:36:99:441,0,722
chrX	139292	.	G	A	435.77	PASS	AC=1;AF=0.500;AN=2;BaseQRankSum=-0.760;ClippingRankSum=0.000;DP=40;ExcessHet=3.0103;FS=7.257;MLEAC=1;MLEAF=0.500;MQ=42.00;MQRankSum=0.000;QD=10.89;ReadPosRankSum=0.948;SOR=2.049	GT:AD:DP:GQ:PL	0/1:24,16:40:99:464,0,811
chrX	173065	.	G	A	596.77	PASS	AC=1;AF=0.500;AN=2;BaseQRankSum=0.223;ClippingRankSum=0.000;DP=38;ExcessHet=3.0103;FS=3.699;MLEAC=1;MLEAF=0.500;MQ=42.00;MQRankSum=0.000;QD=15.70;ReadPosRankSum=-0.371;SOR=1.514	GT:AD:DP:GQ:PL	0/1:21,17:38:99:625,0,869
chrX	173080	.	G	A	774.77	PASS	AC=1;AF=0.500;AN=2;BaseQRankSum=-0.815;ClippingRankSum=0.000;DP=38;ExcessHet=3.0103;FS=4.496;MLEAC=1;MLEAF=0.500;MQ=42.00;MQRankSum=0.000;QD=20.39;ReadPosRankSum=0.845;SOR=0.165	GT:AD:DP:GQ:PL	0/1:17,21:38:99:803,0,638
chrX	231581	.	G	A	844.77	PASS	AC=1;AF=0.500;AN=2;BaseQRankSum=0.583;ClippingRankSum=0.000;DP=48;ExcessHet=3.0103;FS=0.000;MLEAC=1;MLEAF=0.500;MQ=41.70;MQRankSum=-0.917;QD=17.60;ReadPosRankSum=-0.224;SOR=0.818	GT:AD:DP:GQ:PL	0/1:23,25:48:99:873,0,713
chrX	348104	.	C	T	550.77	PASS	AC=1;AF=0.500;AN=2;BaseQRankSum=1.589;ClippingRankSum=0.000;DP=39;ExcessHet=3.0103;FS=1.342;MLEAC=1;MLEAF=0.500;MQ=41.62;MQRankSum=-1.059;QD=14.49;ReadPosRankSum=0.442;SOR=0.446	GT:AD:DP:GQ:PL	0/1:21,17:38:99:579,0,671
chrX	454735	.	G	A	410.77	PASS	AC=1;AF=0.500;AN=2;BaseQRankSum=0.311;ClippingRankSum=0.000;DP=30;ExcessHet=3.0103;FS=1.455;MLEAC=1;MLEAF=0.500;MQ=42.00;MQRankSum=0.000;QD=14.16;ReadPosRankSum=-0.524;SOR=0.666	GT:AD:DP:GQ:PL	0/1:16,13:29:99:439,0,522
chrX	456841	.	G	A	760.77	PASS	AC=1;AF=0.500;AN=2;BaseQRankSum=-0.537;ClippingRankSum=0.000;DP=48;ExcessHet=3.0103;FS=1.098;MLEAC=1;MLEAF=0.500;MQ=41.92;MQRankSum=-1.341;QD=15.85;ReadPosRankSum=0.095;SOR=0.527	GT:AD:DP:GQ:PL	0/1:23,25:48:99:789,0,744
chrX	572754	.	G	A	765.77	PASS	AC=1;AF=0.500;AN=2;BaseQRankSum=-0.231;ClippingRankSum=0.000;DP=58;ExcessHet=3.0103;FS=0.999;MLEAC=1;MLEAF=0.500;MQ=42.00;MQRankSum=0.000;QD=13.20;ReadPosRankSum=0.186;SOR=0.873	GT:AD:DP:GQ:PL	0/1:33,25:58:99:794,0,1128
chrX	608921	.	G	A	500.77	PASS	AC=1;AF=0.500;AN=2;BaseQRankSum=0.699;ClippingRankSum=0.000;DP=49;ExcessHet=3.0103;FS=2.995;MLEAC=1;MLEAF=0.500;MQ=42.00;MQRankSum=0.000;QD=10.22;ReadPosRankSum=-1.368;SOR=1.274	GT:AD:DP:GQ:PL	0/1:33,16:49:99:529,0,1188
chrX	663803	.	G	A	551.77	PASS	AC=1;AF=0.500;AN=2;BaseQRankSum=-3.449;ClippingRankSum=0.000;DP=46;ExcessHet=3.0103;FS=4.293;MLEAC=1;MLEAF=0.500;MQ=42.00;MQRankSum=0.000;QD=11.99;ReadPosRankSum=-1.503;SOR=0.429	GT:AD:DP:GQ:PL	0/1:25,21:46:99:580,0,883
chrXI	84739	.	G	A	495.77	PASS	AC=1;AF=0.500;AN=2;BaseQRankSum=-1.229;ClippingRankSum=0.000;DP=40;ExcessHet=3.0103;FS=7.009;MLEAC=1;MLEAF=0.500;MQ=42.00;MQRankSum=0.000;QD=12.39;ReadPosRankSum=-0.064;SOR=0.376	GT:AD:DP:GQ:PL	0/1:23,17:40:99:524,0,826
chrXI	146056	.	A	G	894.77	PASS	AC=1;AF=0.500;AN=2;BaseQRankSum=-0.872;ClippingRankSum=0.000;DP=105;ExcessHet=3.0103;FS=6.243;MLEAC=1;MLEAF=0.500;MQ=41.03;MQRankSum=-5.429;QD=8.52;ReadPosRankSum=-5.673;SOR=1.414	GT:AD:DP:GQ:PL	0/1:79,26:105:99:923,0,2849
chrXI	146062	.	A	G	646.77	PASS	AC=1;AF=0.500;AN=2;BaseQRankSum=-1.046;ClippingRankSum=0.000;DP=102;ExcessHet=3.0103;FS=19.616;MLEAC=1;MLEAF=0.500;MQ=41.30;MQRankSum=-4.507;QD=6.34;ReadPosRankSum=-5.802;SOR=2.904	GT:AD:DP:GQ:PL	0/1:77,25:102:99:675,0,4486
chrXI	146076	.	G	A	1403.77	PASS	AC=1;AF=0.500;AN=2;BaseQRankSum=-2.431;ClippingRankSum=0.000;DP=127;ExcessHet=3.0103;FS=14.407;MLEAC=1;MLEAF=0.500;MQ=41.64;MQRankSum=-4.246;QD=11.05;ReadPosRankSum=-6.239;SOR=2.211	GT:AD:DP:GQ:PL	0/1:86,41:127:99:1432,0,4518
chrXI	146077	.	T	C	1403.77	PASS	AC=1;AF=0.500;AN=2;BaseQRankSum=2.511;ClippingRankSum=0.000;DP=127;ExcessHet=3.0103;FS=14.407;MLEAC=1;MLEAF=0.500;MQ=41.64;MQRankSum=-4.246;QD=11.05;ReadPosRankSum=-6.034;SOR=2.211	GT:AD:DP:GQ:PL	0/1:86,41:127:99:1432,0,4518
chrXI	146091	.	T	C	983.77	PASS	AC=1;AF=0.500;AN=2;BaseQRankSum=-1.061;ClippingRankSum=0.000;DP=136;ExcessHet=3.0103;FS=3.266;MLEAC=1;MLEAF=0.500;MQ=41.54;MQRankSum=-5.317;QD=7.23;ReadPosRankSum=-4.249;SOR=0.373	GT:AD:DP:GQ:PL	0/1:99,37:136:99:1012,0,3741
chrXI	166912	.	C	T	736.77	PASS	AC=1;AF=0.500;AN=2;BaseQRankSum=0.838;ClippingRankSum=0.000;DP=54;ExcessHet=3.0103;FS=1.064;MLEAC=1;MLEAF=0.500;MQ=41.45;MQRankSum=-1.570;QD=13.64;ReadPosRankSum=0.201;SOR=0.936	GT:AD:DP:GQ:PL	0/1:30,24:54:99:765,0,980
chrXI	439487	.	G	A	853.77	PASS	AC=1;AF=0.500;AN=2;BaseQRankSum=0.179;ClippingRankSum=0.000;DP=58;ExcessHet=3.0103;FS=0.000;MLEAC=1;MLEAF=0.500;MQ=41.93;MQRankSum=-1.427;QD=14.98;ReadPosRankSum=1.562;SOR=0.770	GT:AD:DP:GQ:PL	0/1:29,28:57:99:882,0,860
chrXI	462851	.	C	T	678.77	PASS	AC=1;AF=0.500;AN=2;BaseQRankSum=2.249;ClippingRankSum=0.000;DP=47;ExcessHet=3.0103;FS=0.000;MLEAC=1;MLEAF=0.500;MQ=41.92;MQRankSum=-1.494;QD=14.44;ReadPosRankSum=0.974;SOR=0.839	GT:AD:DP:GQ:PL	0/1:25,22:47:99:707,0,729
chrXI	550440	.	C	T	1078.77	PASS	AC=1;AF=0.500;AN=2;BaseQRankSum=-1.001;ClippingRankSum=0.000;DP=51;ExcessHet=3.0103;FS=1.102;MLEAC=1;MLEAF=0.500;MQ=41.72;MQRankSum=1.266;QD=21.58;ReadPosRankSum=0.151;SOR=0.910	GT:AD:DP:GQ:PL	0/1:20,30:50:99:1107,0,700
chrXI	579047	.	C	T	542.77	PASS	AC=1;AF=0.500;AN=2;BaseQRankSum=-1.396;ClippingRankSum=0.000;DP=32;ExcessHet=3.0103;FS=1.470;MLEAC=1;MLEAF=0.500;MQ=41.00;MQRankSum=-1.143;QD=16.96;ReadPosRankSum=-0.473;SOR=0.368	GT:AD:DP:GQ:PL	0/1:13,19:32:99:571,0,412
chrXI	610001	.	G	A	974.77	PASS	AC=1;AF=0.500;AN=2;BaseQRankSum=-0.293;ClippingRankSum=0.000;DP=56;ExcessHet=3.0103;FS=3.833;MLEAC=1;MLEAF=0.500;MQ=41.74;MQRankSum=-0.843;QD=17.72;ReadPosRankSum=-3.400;SOR=0.418	GT:AD:DP:GQ:PL	0/1:24,31:55:99:1003,0,753
chrXII	97562	.	G	A	604.77	PASS	AC=1;AF=0.500;AN=2;BaseQRankSum=0.310;ClippingRankSum=0.000;DP=37;ExcessHet=3.0103;FS=0.000;MLEAC=1;MLEAF=0.500;MQ=41.62;MQRankSum=1.139;QD=16.35;ReadPosRankSum=0.844;SOR=0.593	GT:AD:DP:GQ:PL	0/1:17,20:37:99:633,0,509
chrXII	282845	.	C	T	799.77	PASS	AC=1;AF=0.500;AN=2;BaseQRankSum=0.445;ClippingRankSum=0.000;DP=50;ExcessHet=3.0103;FS=1.101;MLEAC=1;MLEAF=0.500;MQ=42.00;MQRankSum=0.000;QD=16.32;ReadPosRankSum=-0.321;SOR=0.485	GT:AD:DP:GQ:PL	0/1:24,25:49:99:828,0,794
chrXII	390633	.	C	T	929.77	PASS	AC=1;AF=0.500;AN=2;BaseQRankSum=-2.025;ClippingRankSum=0.000;DP=49;ExcessHet=3.0103;FS=0.000;MLEAC=1;MLEAF=0.500;MQ=41.96;MQRankSum=-0.825;QD=18.97;ReadPosRankSum=0.000;SOR=0.610	GT:AD:DP:GQ:PL	0/1:21,28:49:99:958,0,742
chrXII	449482	.	G	A	1175.77	PASS	AC=1;AF=0.500;AN=2;BaseQRankSum=0.823;ClippingRankSum=0.000;DP=59;ExcessHet=3.0103;FS=0.995;MLEAC=1;MLEAF=0.500;MQ=42.00;MQRankSum=0.000;QD=19.93;ReadPosRankSum=1.009;SOR=0.556	GT:AD:DP:GQ:PL	0/1:24,35:59:99:1204,0,731
chrXII	701767	.	G	A	790.77	PASS	AC=1;AF=0.500;AN=2;BaseQRankSum=0.045;ClippingRankSum=0.000;DP=46;ExcessHet=3.0103;FS=6.250;MLEAC=1;MLEAF=0.500;MQ=41.68;MQRankSum=-0.914;QD=17.19;ReadPosRankSum=-1.545;SOR=1.122	GT:AD:DP:GQ:PL	0/1:22,24:46:99:819,0,735
chrXII	708809	.	G	A	993.77	PASS	AC=1;AF=0.500;AN=2;BaseQRankSum=0.576;ClippingRankSum=0.000;DP=78;ExcessHet=3.0103;FS=1.888;MLEAC=1;MLEAF=0.500;MQ=41.44;MQRankSum=-0.880;QD=12.74;ReadPosRankSum=0.662;SOR=0.573	GT:AD:DP:GQ:PL	0/1:45,33:78:99:1022,0,1455
chrXII	757056	.	C	T	589.77	PASS	AC=1;AF=0.500;AN=2;BaseQRankSum=-0.369;ClippingRankSum=0.000;DP=32;ExcessHet=3.0103;FS=1.397;MLEAC=1;MLEAF=0.500;MQ=42.00;MQRankSum=0.000;QD=18.43;ReadPosRankSum=-0.387;SOR=0.430	GT:AD:DP:GQ:PL	0/1:13,19:32:99:618,0,439
chrXII	768539	.	C	T	839.77	PASS	AC=1;AF=0.500;AN=2;BaseQRankSum=0.726;ClippingRankSum=0.000;DP=53;ExcessHet=3.0103;FS=0.000;MLEAC=1;MLEAF=0.500;MQ=42.00;MQRankSum=0.000;QD=15.84;ReadPosRankSum=0.220;SOR=0.555	GT:AD:DP:GQ:PL	0/1:29,24:53:99:868,0,1066
chrXII	851205	.	G	A	639.77	PASS	AC=1;AF=0.500;AN=2;BaseQRankSum=0.200;ClippingRankSum=0.000;DP=37;ExcessHet=3.0103;FS=4.883;MLEAC=1;MLEAF=0.500;MQ=41.89;MQRankSum=-1.283;QD=17.29;ReadPosRankSum=-0.692;SOR=0.577	GT:AD:DP:GQ:PL	0/1:17,20:37:99:668,0,573
chrXII	985401	.	G	A	710.77	PASS	AC=1;AF=0.500;AN=2;BaseQRankSum=-0.422;ClippingRankSum=0.000;DP=42;ExcessHet=3.0103;FS=0.000;MLEAC=1;MLEAF=0.500;MQ=41.91;MQRankSum=-1.331;QD=16.92;ReadPosRankSum=-0.211;SOR=0.874	GT:AD:DP:GQ:PL	0/1:20,22:42:99:739,0,686
chrXII	1014243	.	C	T	811.77	PASS	AC=1;AF=0.500;AN=2;BaseQRankSum=1.175;ClippingRankSum=0.000;DP=54;ExcessHet=3.0103;FS=3.855;MLEAC=1;MLEAF=0.500;MQ=41.62;MQRankSum=-0.953;QD=15.03;ReadPosRankSum=1.616;SOR=1.267	GT:AD:DP:GQ:PL	0/1:27,27:54:99:840,0,793
chrXII	1053398	.	C	T	484.77	PASS	AC=1;AF=0.500;AN=2;BaseQRankSum=0.035;ClippingRankSum=0.000;DP=34;ExcessHet=3.0103;FS=0.000;MLEAC=1;MLEAF=0.500;MQ=42.00;MQRankSum=0.000;QD=14.26;ReadPosRankSum=0.356;SOR=0.540	GT:AD:DP:GQ:PL	0/1:18,16:34:99:513,0,577
chrXIII	37279	.	C	T	918.77	PASS	AC=1;AF=0.500;AN=2;BaseQRankSum=1.132;ClippingRankSum=0.000;DP=51;ExcessHet=3.0103;FS=2.371;MLEAC=1;MLEAF=0.500;MQ=41.67;MQRankSum=0.084;QD=18.02;ReadPosRankSum=1.652;SOR=0.971	GT:AD:DP:GQ:PL	0/1:25,26:51:99:947,0,868
chrXIII	55355	.	C	T	1027.77	PASS	AC=1;AF=0.500;AN=2;BaseQRankSum=-0.152;ClippingRankSum=0.000;DP=58;ExcessHet=3.0103;FS=0.000;MLEAC=1;MLEAF=0.500;MQ=41.44;MQRankSum=-1.769;QD=17.72;ReadPosRankSum=2.221;SOR=0.760	GT:AD:DP:GQ:PL	0/1:25,33:58:99:1056,0,763
chrXIII	253889	.	G	A	1075.77	PASS	AC=1;AF=0.500;AN=2;BaseQRankSum=2.335;ClippingRankSum=0.000;DP=50;ExcessHet=3.0103;FS=1.113;MLEAC=1;MLEAF=0.500;MQ=41.70;MQRankSum=-0.776;QD=21.52;ReadPosRankSum=0.660;SOR=0.976	GT:AD:DP:GQ:PL	0/1:20,30:50:99:1104,0,592
chrXIII	297150	.	G	A	543.77	PASS	AC=1;AF=0.500;AN=2;BaseQRankSum=-1.093;ClippingRankSum=0.000;DP=38;ExcessHet=3.0103;FS=7.505;MLEAC=1;MLEAF=0.500;MQ=40.85;MQRankSum=-0.691;QD=14.31;ReadPosRankSum=-1.435;SOR=0.143	GT:AD:DP:GQ:PL	0/1:21,17:38:99:572,0,765
chrXIII	544563	.	C	T	708.77	PASS	AC=1;AF=0.500;AN=2;BaseQRankSum=0.891;ClippingRankSum=0.000;DP=59;ExcessHet=3.0103;FS=1.085;MLEAC=1;MLEAF=0.500;MQ=41.93;MQRankSum=-1.800;QD=12.22;ReadPosRankSum=0.215;SOR=0.994	GT:AD:DP:GQ:PL	0/1:36,22:58:99:737,0,1264
chrXIII	562851	.	G	A	540.77	PASS	AC=1;AF=0.500;AN=2;BaseQRankSum=-1.979;ClippingRankSum=0.000;DP=37;ExcessHet=3.0103;FS=2.873;MLEAC=1;MLEAF=0.500;MQ=41.95;MQRankSum=1.002;QD=15.02;ReadPosRankSum=-1.392;SOR=1.232	GT:AD:DP:GQ:PL	0/1:19,17:36:99:569,0,726
chrXIII	572009	.	C	T	667.77	PASS	AC=1;AF=0.500;AN=2;BaseQRankSum=-0.713;ClippingRankSum=0.000;DP=42;ExcessHet=3.0103;FS=2.837;MLEAC=1;MLEAF=0.500;MQ=41.95;MQRankSum=1.073;QD=16.29;ReadPosRankSum=0.360;SOR=0.313	GT:AD:DP:GQ:PL	0/1:20,21:41:99:696,0,718
chrXIII	592849	.	G	A	582.77	PASS	AC=1;AF=0.500;AN=2;BaseQRankSum=-1.516;ClippingRankSum=0.000;DP=49;ExcessHet=3.0103;FS=2.553;MLEAC=1;MLEAF=0.500;MQ=42.00;MQRankSum=0.000;QD=12.14;ReadPosRankSum=-0.716;SOR=1.207	GT:AD:DP:GQ:PL	0/1:28,20:48:99:611,0,958
chrXIII	652222	.	C	T	257.77	PASS	AC=1;AF=0.500;AN=2;BaseQRankSum=1.398;ClippingRankSum=0.000;DP=32;ExcessHet=3.0103;FS=3.552;MLEAC=1;MLEAF=0.500;MQ=41.94;MQRankSum=0.695;QD=8.06;ReadPosRankSum=-0.307;SOR=1.426	GT:AD:DP:GQ:PL	0/1:23,9:32:99:286,0,744
chrXIII	693354	.	C	T	624.77	PASS	AC=1;AF=0.500;AN=2;BaseQRankSum=1.090;ClippingRankSum=0.000;DP=50;ExcessHet=3.0103;FS=1.107;MLEAC=1;MLEAF=0.500;MQ=42.00;MQRankSum=0.000;QD=12.50;ReadPosRankSum=-1.094;SOR=0.625	GT:AD:DP:GQ:PL	0/1:29,21:50:99:653,0,939
chrXIII	749492	.	C	T	431.77	PASS	AC=1;AF=0.500;AN=2;BaseQRankSum=0.619;ClippingRankSum=0.000;DP=40;ExcessHet=3.0103;FS=4.789;MLEAC=1;MLEAF=0.500;MQ=40.56;MQRankSum=-1.586;QD=10.79;ReadPosRankSum=0.279;SOR=1.441	GT:AD:DP:GQ:PL	0/1:25,15:40:99:460,0,875
chrXIII	777873	.	C	T	765.77	PASS	AC=1;AF=0.500;AN=2;BaseQRankSum=0.543;ClippingRankSum=0.000;DP=45;ExcessHet=3.0103;FS=1.199;MLEAC=1;MLEAF=0.500;MQ=41.67;MQRankSum=-0.891;QD=17.02;ReadPosRankSum=-0.570;SOR=0.425	GT:AD:DP:GQ:PL	0/1:21,24:45:99:794,0,679
chrXIII	787475	.	G	A	800.77	PASS	AC=1;AF=0.500;AN=2;BaseQRankSum=-0.189;ClippingRankSum=0.000;DP=48;ExcessHet=3.0103;FS=1.126;MLEAC=1;MLEAF=0.500;MQ=41.96;MQRankSum=-0.917;QD=16.68;ReadPosRankSum=0.837;SOR=0.512	GT:AD:DP:GQ:PL	0/1:23,25:48:99:829,0,778
chrXIII	825433	.	C	T	687.77	PASS	AC=1;AF=0.500;AN=2;BaseQRankSum=0.894;ClippingRankSum=0.000;DP=41;ExcessHet=3.0103;FS=4.561;MLEAC=1;MLEAF=0.500;MQ=41.65;MQRankSum=1.025;QD=16.77;ReadPosRankSum=0.938;SOR=0.250	GT:AD:DP:GQ:PL	0/1:21,20:41:99:716,0,713
chrXIII	858411	.	C	T	436.77	PASS	AC=1;AF=0.500;AN=2;BaseQRankSum=0.608;ClippingRankSum=0.000;DP=34;ExcessHet=3.0103;FS=3.396;MLEAC=1;MLEAF=0.500;MQ=42.00;MQRankSum=0.000;QD=12.85;ReadPosRankSum=-0.039;SOR=0.209	GT:AD:DP:GQ:PL	0/1:20,14:34:99:465,0,709
chrXIII	859383	.	G	A	957.77	PASS	AC=1;AF=0.500;AN=2;BaseQRankSum=-1.482;ClippingRankSum=0.000;DP=50;ExcessHet=3.0103;FS=0.000;MLEAC=1;MLEAF=0.500;MQ=41.88;MQRankSum=-1.127;QD=19.95;ReadPosRankSum=0.034;SOR=0.602	GT:AD:DP:GQ:PL	0/1:19,29:48:99:986,0,685
chrXIII	881446	.	C	T	590.77	PASS	AC=1;AF=0.500;AN=2;BaseQRankSum=0.535;ClippingRankSum=0.000;DP=32;ExcessHet=3.0103;FS=3.325;MLEAC=1;MLEAF=0.500;MQ=42.00;MQRankSum=0.000;QD=18.46;ReadPosRankSum=-0.474;SOR=1.457	GT:AD:DP:GQ:PL	0/1:14,18:32:99:619,0,472
chrXIII	914865	.	C	T	455.77	PASS	AC=1;AF=0.500;AN=2;BaseQRankSum=1.514;ClippingRankSum=0.000;DP=28;ExcessHet=3.0103;FS=5.590;MLEAC=1;MLEAF=0.500;MQ=41.47;MQRankSum=1.146;QD=16.28;ReadPosRankSum=-2.097;SOR=0.416	GT:AD:DP:GQ:PL	0/1:13,15:28:99:484,0,319
chrXIV	107081	.	G	A	920.77	PASS	AC=1;AF=0.500;AN=2;BaseQRankSum=3.153;ClippingRankSum=0.000;DP=56;ExcessHet=3.0103;FS=2.366;MLEAC=1;MLEAF=0.500;MQ=42.00;MQRankSum=0.000;QD=16.44;ReadPosRankSum=0.967;SOR=1.089	GT:AD:DP:GQ:PL	0/1:29,27:56:99:949,0,971
chrXIV	139429	.	A	T	4715.77	PASS	AC=1;AF=0.500;AN=2;BaseQRankSum=2.563;ClippingRankSum=0.000;DP=280;ExcessHet=3.0103;FS=2.456;MLEAC=1;MLEAF=0.500;MQ=40.04;MQRankSum=0.389;QD=16.90;ReadPosRankSum=-3.776;SOR=0.868	GT:AD:DP:GQ:PL	0/1:161,118:279:99:4744,0,6428
chrXIV	146568	.	C	T	483.77	PASS	AC=1;AF=0.500;AN=2;BaseQRankSum=0.049;ClippingRankSum=0.000;DP=37;ExcessHet=3.0103;FS=0.000;MLEAC=1;MLEAF=0.500;MQ=42.00;MQRankSum=0.000;QD=13.44;ReadPosRankSum=1.864;SOR=0.743	GT:AD:DP:GQ:PL	0/1:21,15:36:99:512,0,750
chrXIV	157642	.	C	T	283.77	PASS	AC=1;AF=0.500;AN=2;BaseQRankSum=0.874;ClippingRankSum=0.000;DP=31;ExcessHet=3.0103;FS=3.681;MLEAC=1;MLEAF=0.500;MQ=42.00;MQRankSum=0.000;QD=9.15;ReadPosRankSum=1.557;SOR=1.552	GT:AD:DP:GQ:PL	0/1:21,10:31:99:312,0,711
chrXIV	255129	.	G	A	815.77	PASS	AC=1;AF=0.500;AN=2;BaseQRankSum=-3.104;ClippingRankSum=0.000;DP=50;ExcessHet=3.0103;FS=18.673;MLEAC=1;MLEAF=0.500;MQ=41.96;MQRankSum=-0.883;QD=16.32;ReadPosRankSum=-0.626;SOR=0.027	GT:AD:DP:GQ:PL	0/1:23,27:50:99:844,0,855
chrXIV	280406	.	C	T	534.77	PASS	AC=1;AF=0.500;AN=2;BaseQRankSum=0.280;ClippingRankSum=0.000;DP=40;ExcessHet=3.0103;FS=9.596;MLEAC=1;MLEAF=0.500;MQ=41.63;MQRankSum=0.868;QD=13.37;ReadPosRankSum=0.059;SOR=0.565	GT:AD:DP:GQ:PL	0/1:24,16:40:99:563,0,878
chrXIV	302815	.	G	A	395.77	PASS	AC=1;AF=0.500;AN=2;BaseQRankSum=-1.664;ClippingRankSum=0.000;DP=39;ExcessHet=3.0103;FS=1.234;MLEAC=1;MLEAF=0.500;MQ=41.64;MQRankSum=0.843;QD=10.15;ReadPosRankSum=-0.112;SOR=0.916	GT:AD:DP:GQ:PL	0/1:24,15:39:99:424,0,833
chrXIV	441343	.	G	A	753.77	PASS	AC=1;AF=0.500;AN=2;BaseQRankSum=-1.707;ClippingRankSum=0.000;DP=34;ExcessHet=3.0103;FS=0.000;MLEAC=1;MLEAF=0.500;MQ=41.96;MQRankSum=2.138;QD=22.17;ReadPosRankSum=-0.832;SOR=0.892	GT:AD:DP:GQ:PL	0/1:11,23:34:99:782,0,362
chrXIV	461210	.	G	A	630.77	PASS	AC=1;AF=0.500;AN=2;BaseQRankSum=-0.400;ClippingRankSum=0.000;DP=41;ExcessHet=3.0103;FS=2.709;MLEAC=1;MLEAF=0.500;MQ=42.00;MQRankSum=0.000;QD=15.38;ReadPosRankSum=-2.091;SOR=0.346	GT:AD:DP:GQ:PL	0/1:21,20:41:99:659,0,715
chrXIV	499577	.	C	T	766.77	PASS	AC=1;AF=0.500;AN=2;BaseQRankSum=0.550;ClippingRankSum=0.000;DP=47;ExcessHet=3.0103;FS=1.134;MLEAC=1;MLEAF=0.500;MQ=41.37;MQRankSum=-1.369;QD=16.31;ReadPosRankSum=0.770;SOR=0.948	GT:AD:DP:GQ:PL	0/1:23,24:47:99:795,0,776
chrXV	216103	.	G	A	570.77	PASS	AC=1;AF=0.500;AN=2;BaseQRankSum=-0.472;ClippingRankSum=0.000;DP=41;ExcessHet=3.0103;FS=2.693;MLEAC=1;MLEAF=0.500;MQ=42.00;MQRankSum=0.000;QD=13.92;ReadPosRankSum=0.440;SOR=0.542	GT:AD:DP:GQ:PL	0/1:22,19:41:99:599,0,757
chrXV	228496	.	C	T	249.77	PASS	AC=1;AF=0.500;AN=2;BaseQRankSum=-1.491;ClippingRankSum=0.000;DP=25;ExcessHet=3.0103;FS=0.000;MLEAC=1;MLEAF=0.500;MQ=42.00;MQRankSum=0.000;QD=9.99;ReadPosRankSum=-1.591;SOR=0.892	GT:AD:DP:GQ:PL	0/1:16,9:25:99:278,0,629
chrXV	231522	.	G	A	580.77	PASS	AC=1;AF=0.500;AN=2;BaseQRankSum=-0.135;ClippingRankSum=0.000;DP=23;ExcessHet=3.0103;FS=0.000;MLEAC=1;MLEAF=0.500;MQ=42.00;MQRankSum=0.000;QD=25.25;ReadPosRankSum=0.645;SOR=0.693	GT:AD:DP:GQ:PL	0/1:7,16:23:99:609,0,228
chrXV	282382	.	C	T	774.77	PASS	AC=1;AF=0.500;AN=2;BaseQRankSum=-1.998;ClippingRankSum=0.000;DP=48;ExcessHet=3.0103;FS=0.000;MLEAC=1;MLEAF=0.500;MQ=41.90;MQRankSum=-0.527;QD=16.48;ReadPosRankSum=-0.287;SOR=0.859	GT:AD:DP:GQ:PL	0/1:24,23:47:99:803,0,902
chrXV	368819	.	C	T	365.77	PASS	AC=1;AF=0.500;AN=2;BaseQRankSum=1.481;ClippingRankSum=0.000;DP=45;ExcessHet=3.0103;FS=1.335;MLEAC=1;MLEAF=0.500;MQ=42.00;MQRankSum=0.000;QD=8.31;ReadPosRankSum=1.615;SOR=1.154	GT:AD:DP:GQ:PL	0/1:31,13:44:99:394,0,1007
chrXV	384331	.	C	T	700.77	PASS	AC=1;AF=0.500;AN=2;BaseQRankSum=1.328;ClippingRankSum=0.000;DP=48;ExcessHet=3.0103;FS=4.144;MLEAC=1;MLEAF=0.500;MQ=41.92;MQRankSum=-1.560;QD=14.91;ReadPosRankSum=0.203;SOR=0.812	GT:AD:DP:GQ:PL	0/1:26,21:47:99:729,0,842
chrXV	511104	.	G	A	542.77	PASS	AC=1;AF=0.500;AN=2;BaseQRankSum=1.796;ClippingRankSum=0.000;DP=36;ExcessHet=3.0103;FS=7.162;MLEAC=1;MLEAF=0.500;MQ=42.00;MQRankSum=0.000;QD=15.08;ReadPosRankSum=-0.978;SOR=1.709	GT:AD:DP:GQ:PL	0/1:19,17:36:99:571,0,637
chrXV	581037	.	G	A	788.77	PASS	AC=1;AF=0.500;AN=2;BaseQRankSum=-0.212;ClippingRankSum=0.000;DP=57;ExcessHet=3.0103;FS=0.000;MLEAC=1;MLEAF=0.500;MQ=41.46;MQRankSum=0.619;QD=13.84;ReadPosRankSum=-0.578;SOR=0.804	GT:AD:DP:GQ:PL	0/1:29,28:57:99:817,0,858
chrXV	592935	.	G	A	845.77	PASS	AC=1;AF=0.500;AN=2;BaseQRankSum=-0.050;ClippingRankSum=0.000;DP=57;ExcessHet=3.0103;FS=3.736;MLEAC=1;MLEAF=0.500;MQ=41.75;MQRankSum=-0.964;QD=15.10;ReadPosRankSum=1.730;SOR=0.831	GT:AD:DP:GQ:PL	0/1:28,28:56:99:874,0,925
chrXV	631820	.	C	T	689.77	PASS	AC=1;AF=0.500;AN=2;BaseQRankSum=1.258;ClippingRankSum=0.000;DP=51;ExcessHet=3.0103;FS=4.012;MLEAC=1;MLEAF=0.500;MQ=42.00;MQRankSum=0.000;QD=13.52;ReadPosRankSum=-0.272;SOR=1.312	GT:AD:DP:GQ:PL	0/1:29,22:51:99:718,0,962
chrXV	689204	.	C	T	415.77	PASS	AC=1;AF=0.500;AN=2;BaseQRankSum=-0.477;ClippingRankSum=0.000;DP=22;ExcessHet=3.0103;FS=4.434;MLEAC=1;MLEAF=0.500;MQ=41.33;MQRankSum=-0.740;QD=18.90;ReadPosRankSum=-0.194;SOR=0.180	GT:AD:DP:GQ:PL	0/1:9,13:22:99:444,0,322
chrXV	743464	.	G	A	955.77	PASS	AC=1;AF=0.500;AN=2;BaseQRankSum=-1.788;ClippingRankSum=0.000;DP=58;ExcessHet=3.0103;FS=11.485;MLEAC=1;MLEAF=0.500;MQ=41.97;MQRankSum=-0.867;QD=16.48;ReadPosRankSum=-1.647;SOR=0.854	GT:AD:DP:GQ:PL	0/1:26,32:58:99:984,0,880
chrXV	780749	.	G	A	504.77	PASS	AC=1;AF=0.500;AN=2;BaseQRankSum=0.743;ClippingRankSum=0.000;DP=34;ExcessHet=3.0103;FS=8.039;MLEAC=1;MLEAF=0.500;MQ=42.00;MQRankSum=0.000;QD=14.85;ReadPosRankSum=-0.415;SOR=2.158	GT:AD:DP:GQ:PL	0/1:17,17:34:99:533,0,479
chrXV	797371	.	C	T	611.77	PASS	AC=1;AF=0.500;AN=2;BaseQRankSum=1.115;ClippingRankSum=0.000;DP=37;ExcessHet=3.0103;FS=1.320;MLEAC=1;MLEAF=0.500;MQ=40.77;MQRankSum=-0.510;QD=17.48;ReadPosRankSum=-0.198;SOR=0.425	GT:AD:DP:GQ:PL	0/1:17,18:35:99:640,0,581
chrXV	798445	.	C	T	304.77	PASS	AC=1;AF=0.500;AN=2;BaseQRankSum=-0.336;ClippingRankSum=0.000;DP=28;ExcessHet=3.0103;FS=0.000;MLEAC=1;MLEAF=0.500;MQ=40.39;MQRankSum=0.263;QD=10.88;ReadPosRankSum=0.147;SOR=0.542	GT:AD:DP:GQ:PL	0/1:17,11:28:99:333,0,620
chrXV	842379	.	G	A	329.77	PASS	AC=1;AF=0.500;AN=2;BaseQRankSum=1.020;ClippingRankSum=0.000;DP=35;ExcessHet=3.0103;FS=1.445;MLEAC=1;MLEAF=0.500;MQ=42.00;MQRankSum=0.000;QD=9.70;ReadPosRankSum=0.448;SOR=1.200	GT:AD:DP:GQ:PL	0/1:22,12:34:99:358,0,695
chrXV	846928	.	G	A	465.77	PASS	AC=1;AF=0.500;AN=2;BaseQRankSum=1.061;ClippingRankSum=0.000;DP=33;ExcessHet=3.0103;FS=3.133;MLEAC=1;MLEAF=0.500;MQ=41.55;MQRankSum=-1.104;QD=14.11;ReadPosRankSum=-0.202;SOR=1.314	GT:AD:DP:GQ:PL	0/1:19,14:33:99:494,0,633
chrXVI	100237	.	C	T	361.77	PASS	AC=1;AF=0.500;AN=2;BaseQRankSum=-0.732;ClippingRankSum=0.000;DP=26;ExcessHet=3.0103;FS=6.064;MLEAC=1;MLEAF=0.500;MQ=42.00;MQRankSum=0.000;QD=13.91;ReadPosRankSum=0.212;SOR=1.981	GT:AD:DP:GQ:PL	0/1:14,12:26:99:390,0,511
chrXVI	118784	.	G	A	1013.77	PASS	AC=1;AF=0.500;AN=2;BaseQRankSum=1.146;ClippingRankSum=0.000;DP=65;ExcessHet=3.0103;FS=5.193;MLEAC=1;MLEAF=0.500;MQ=42.00;MQRankSum=0.000;QD=15.84;ReadPosRankSum=0.703;SOR=0.264	GT:AD:DP:GQ:PL	0/1:33,31:64:99:1042,0,1091
chrXVI	147277	.	G	A	959.77	PASS	AC=1;AF=0.500;AN=2;BaseQRankSum=-0.173;ClippingRankSum=0.000;DP=51;ExcessHet=3.0103;FS=0.000;MLEAC=1;MLEAF=0.500;MQ=42.00;MQRankSum=0.000;QD=18.82;ReadPosRankSum=1.000;SOR=0.693	GT:AD:DP:GQ:PL	0/1:18,33:51:99:988,0,511
chrXVI	164819	.	C	T	618.77	PASS	AC=1;AF=0.500;AN=2;BaseQRankSum=0.732;ClippingRankSum=0.000;DP=53;ExcessHet=3.0103;FS=5.850;MLEAC=1;MLEAF=0.500;MQ=41.72;MQRankSum=-1.225;QD=11.90;ReadPosRankSum=-0.643;SOR=1.532	GT:AD:DP:GQ:PL	0/1:32,20:52:99:647,0,1111
chrXVI	188497	.	C	T	508.77	PASS	AC=1;AF=0.500;AN=2;BaseQRankSum=-2.120;ClippingRankSum=0.000;DP=40;ExcessHet=3.0103;FS=2.780;MLEAC=1;MLEAF=0.500;MQ=42.00;MQRankSum=0.000;QD=12.72;ReadPosRankSum=1.403;SOR=0.863	GT:AD:DP:GQ:PL	0/1:21,19:40:99:537,0,751
chrXVI	205193	.	G	A	524.77	PASS	AC=1;AF=0.500;AN=2;BaseQRankSum=-0.645;ClippingRankSum=0.000;DP=43;ExcessHet=3.0103;FS=4.546;MLEAC=1;MLEAF=0.500;MQ=41.66;MQRankSum=-1.131;QD=12.20;ReadPosRankSum=-1.433;SOR=1.461	GT:AD:DP:GQ:PL	0/1:25,18:43:99:553,0,861
chrXVI	281546	.	G	A	549.77	PASS	AC=1;AF=0.500;AN=2;BaseQRankSum=-1.830;ClippingRankSum=0.000;DP=51;ExcessHet=3.0103;FS=4.125;MLEAC=1;MLEAF=0.500;MQ=41.44;MQRankSum=-1.400;QD=11.00;ReadPosRankSum=0.349;SOR=0.255	GT:AD:DP:GQ:PL	0/1:25,25:50:99:578,0,695
chrXVI	329452	.	G	A	443.77	PASS	AC=1;AF=0.500;AN=2;BaseQRankSum=1.397;ClippingRankSum=0.000;DP=28;ExcessHet=3.0103;FS=1.840;MLEAC=1;MLEAF=0.500;MQ=42.00;MQRankSum=0.000;QD=15.85;ReadPosRankSum=0.392;SOR=1.329	GT:AD:DP:GQ:PL	0/1:15,13:28:99:472,0,490
chrXVI	332393	.	C	T	878.77	PASS	AC=1;AF=0.500;AN=2;BaseQRankSum=2.488;ClippingRankSum=0.000;DP=62;ExcessHet=3.0103;FS=0.000;MLEAC=1;MLEAF=0.500;MQ=41.76;MQRankSum=0.924;QD=14.41;ReadPosRankSum=0.065;SOR=0.765	GT:AD:DP:GQ:PL	0/1:34,27:61:99:907,0,1023
chrXVI	340147	.	G	A	533.77	PASS	AC=1;AF=0.500;AN=2;BaseQRankSum=0.390;ClippingRankSum=0.000;DP=54;ExcessHet=3.0103;FS=0.000;MLEAC=1;MLEAF=0.500;MQ=41.96;MQRankSum=0.757;QD=10.07;ReadPosRankSum=-0.511;SOR=0.850	GT:AD:DP:GQ:PL	0/1:35,18:53:99:562,0,1198
chrXVI	366186	.	G	A	370.77	PASS	AC=1;AF=0.500;AN=2;BaseQRankSum=-0.735;ClippingRankSum=0.000;DP=42;ExcessHet=3.0103;FS=0.000;MLEAC=1;MLEAF=0.500;MQ=42.00;MQRankSum=0.000;QD=8.83;ReadPosRankSum=1.146;SOR=0.676	GT:AD:DP:GQ:PL	0/1:28,14:42:99:399,0,949
chrXVI	378468	.	C	T	720.77	PASS	AC=1;AF=0.500;AN=2;BaseQRankSum=-1.649;ClippingRankSum=0.000;DP=38;ExcessHet=3.0103;FS=2.835;MLEAC=1;MLEAF=0.500;MQ=42.00;MQRankSum=0.000;QD=18.97;ReadPosRankSum=-0.569;SOR=0.340	GT:AD:DP:GQ:PL	0/1:16,22:38:99:749,0,573
chrXVI	384244	.	G	A	882.77	PASS	AC=1;AF=0.500;AN=2;BaseQRankSum=-0.812;ClippingRankSum=0.000;DP=41;ExcessHet=3.0103;FS=1.236;MLEAC=1;MLEAF=0.500;MQ=42.00;MQRankSum=0.000;QD=21.53;ReadPosRankSum=-1.175;SOR=0.420	GT:AD:DP:GQ:PL	0/1:18,23:41:99:911,0,1315
chrXVI	384245	.	G	A	882.77	PASS	AC=1;AF=0.500;AN=2;BaseQRankSum=-0.795;ClippingRankSum=0.000;DP=41;ExcessHet=3.0103;FS=1.236;MLEAC=1;MLEAF=0.500;MQ=42.00;MQRankSum=0.000;QD=21.53;ReadPosRankSum=-1.162;SOR=0.420	GT:AD:DP:GQ:PL	0/1:18,23:41:99:911,0,1315
chrXVI	422230	.	C	T	589.77	PASS	AC=1;AF=0.500;AN=2;BaseQRankSum=0.415;ClippingRankSum=0.000;DP=40;ExcessHet=3.0103;FS=1.447;MLEAC=1;MLEAF=0.500;MQ=42.00;MQRankSum=0.000;QD=14.74;ReadPosRankSum=1.157;SOR=0.384	GT:AD:DP:GQ:PL	0/1:23,17:40:99:618,0,847
chrXVI	688918	.	C	T	254.77	PASS	AC=1;AF=0.500;AN=2;BaseQRankSum=0.478;ClippingRankSum=0.000;DP=24;ExcessHet=3.0103;FS=16.428;MLEAC=1;MLEAF=0.500;MQ=41.92;MQRankSum=0.891;QD=11.08;ReadPosRankSum=-0.174;SOR=1.136	GT:AD:DP:GQ:PL	0/1:14,9:23:99:283,0,488
chrXVI	914655	.	G	A	1022.77	PASS	AC=1;AF=0.500;AN=2;BaseQRankSum=0.092;ClippingRankSum=0.000;DP=56;ExcessHet=3.0103;FS=0.000;MLEAC=1;MLEAF=0.500;MQ=42.00;MQRankSum=0.000;QD=18.26;ReadPosRankSum=-0.796;SOR=0.693	GT:AD:DP:GQ:PL	0/1:25,31:56:99:1051,0,814
