# Supplementary material for: Recombination Is Responsible for the Increased Recovery of Drug-Resistant Mutants with Hypermutated Genomes in Resting Yeast Diploids Expressing APOBEC Deaminases
Source: Front Genet. 2017 Dec 12;8:202. doi: 10.3389/fgene.2017.00202 (PMC5733079; doi:10.3389/fgene.2017.00202)
Supplement: Supplementary file 6 [file Data_Sheet_1.zip › APOBEC1_d6/N123-LAN210-Can-A1-NA-RUN7-D6_SNVs_final.vcf]

##fileformat=VCFv4.2
##FILTER=<ID=LowQual,Description="Low quality">
##FORMAT=<ID=AD,Number=R,Type=Integer,Description="Allelic depths for the ref and alt alleles in the order listed">
##FORMAT=<ID=DP,Number=1,Type=Integer,Description="Approximate read depth (reads with MQ=255 or with bad mates are filtered)">
##FORMAT=<ID=GQ,Number=1,Type=Integer,Description="Genotype Quality">
##FORMAT=<ID=GT,Number=1,Type=String,Description="Genotype">
##FORMAT=<ID=PL,Number=G,Type=Integer,Description="Normalized, Phred-scaled likelihoods for genotypes as defined in the VCF specification">
##GATKCommandLine.HaplotypeCaller=<ID=HaplotypeCaller,Version=3.8-0-ge9d806836,Date="Tue Sep 19 15:57:10 PDT 2017",Epoch=1505861830726,CommandLineOptions="analysis_type=HaplotypeCaller input_file=[N123-LAN210-Can-A1-NA-RUN7-D6_sorted_dedup_RG_realigned.bam] showFullBamList=false read_buffer_size=null read_filter=[] disable_read_filter=[] intervals=null excludeIntervals=[../../LAN210/20170903_LAN210_v0.10m_masked_v2.bed] interval_set_rule=UNION interval_merging=ALL interval_padding=0 reference_sequence=../../LAN210/LAN210_v0.10m.fasta nonDeterministicRandomSeed=false disableDithering=false maxRuntime=-1 maxRuntimeUnits=MINUTES downsampling_type=BY_SAMPLE downsample_to_fraction=null downsample_to_coverage=500 baq=OFF baqGapOpenPenalty=40.0 refactor_NDN_cigar_string=false fix_misencoded_quality_scores=false allow_potentially_misencoded_quality_scores=false useOriginalQualities=false defaultBaseQualities=-1 performanceLog=null BQSR=null quantize_quals=0 static_quantized_quals=null round_down_quantized=false disable_indel_quals=false emit_original_quals=false preserve_qscores_less_than=6 globalQScorePrior=-1.0 secondsBetweenProgressUpdates=10 validation_strictness=SILENT remove_program_records=false keep_program_records=false sample_rename_mapping_file=null unsafe=null use_jdk_deflater=false use_jdk_inflater=false disable_auto_index_creation_and_locking_when_reading_rods=false no_cmdline_in_header=false sites_only=false never_trim_vcf_format_field=false bcf=false bam_compression=null simplifyBAM=false disable_bam_indexing=false generate_md5=false num_threads=1 num_cpu_threads_per_data_thread=1 num_io_threads=0 monitorThreadEfficiency=false num_bam_file_handles=null read_group_black_list=null pedigree=[] pedigreeString=[] pedigreeValidationType=STRICT allow_intervals_with_unindexed_bam=false generateShadowBCF=false variant_index_type=DYNAMIC_SEEK variant_index_parameter=-1 reference_window_stop=0 phone_home= gatk_key=null tag=NA logging_level=INFO log_to_file=null help=false version=false out=/media/artem/artem_second/20170727_RUN8/Project_Stepchenkova/reanalyze_RUN7/N123-LAN210-Can-A1-NA-RUN7-D6/N123-LAN210-Can-A1-NA-RUN7-D6.vcf likelihoodCalculationEngine=PairHMM heterogeneousKmerSizeResolution=COMBO_MIN dbsnp=(RodBinding name= source=UNBOUND) dontTrimActiveRegions=false maxDiscARExtension=25 maxGGAARExtension=300 paddingAroundIndels=150 paddingAroundSNPs=20 comp=[] annotation=[] excludeAnnotation=[] group=[StandardAnnotation, StandardHCAnnotation] debug=false useFilteredReadsForAnnotations=false emitRefConfidence=NONE bamOutput=null bamWriterType=CALLED_HAPLOTYPES emitDroppedReads=false disableOptimizations=false annotateNDA=false useNewAFCalculator=false heterozygosity=0.001 indel_heterozygosity=1.25E-4 heterozygosity_stdev=0.01 standard_min_confidence_threshold_for_calling=10.0 standard_min_confidence_threshold_for_emitting=30.0 max_alternate_alleles=6 max_genotype_count=1024 max_num_PL_values=100 input_prior=[] sample_ploidy=2 genotyping_mode=DISCOVERY alleles=(RodBinding name= source=UNBOUND) contamination_fraction_to_filter=0.0 contamination_fraction_per_sample_file=null p_nonref_model=null exactcallslog=null output_mode=EMIT_VARIANTS_ONLY allSitePLs=false gcpHMM=10 pair_hmm_implementation=FASTEST_AVAILABLE phredScaledGlobalReadMismappingRate=45 noFpga=false nativePairHmmThreads=1 useDoublePrecision=false sample_name=null kmerSize=[10, 25] dontIncreaseKmerSizesForCycles=false allowNonUniqueKmersInRef=false numPruningSamples=1 recoverDanglingHeads=false doNotRecoverDanglingBranches=false minDanglingBranchLength=4 consensus=false maxNumHaplotypesInPopulation=128 errorCorrectKmers=false minPruning=2 debugGraphTransformations=false allowCyclesInKmerGraphToGeneratePaths=false graphOutput=null kmerLengthForReadErrorCorrection=25 minObservationsForKmerToBeSolid=20 GVCFGQBands=[1, 2, 3, 4, 5, 6, 7, 8, 9, 10, 11, 12, 13, 14, 15, 16, 17, 18, 19, 20, 21, 22, 23, 24, 25, 26, 27, 28, 29, 30, 31, 32, 33, 34, 35, 36, 37, 38, 39, 40, 41, 42, 43, 44, 45, 46, 47, 48, 49, 50, 51, 52, 53, 54, 55, 56, 57, 58, 59, 60, 70, 80, 90, 99] indelSizeToEliminateInRefModel=10 min_base_quality_score=10 includeUmappedReads=false useAllelesTrigger=false doNotRunPhysicalPhasing=true keepRG=null justDetermineActiveRegions=false dontGenotype=false dontUseSoftClippedBases=false captureAssemblyFailureBAM=false errorCorrectReads=false pcr_indel_model=CONSERVATIVE maxReadsInRegionPerSample=10000 minReadsPerAlignmentStart=10 mergeVariantsViaLD=false activityProfileOut=null activeRegionOut=null activeRegionIn=null activeRegionExtension=null forceActive=false activeRegionMaxSize=null bandPassSigma=null maxReadsInMemoryPerSample=30000 maxTotalReadsInMemory=10000000 maxProbPropagationDistance=50 activeProbabilityThreshold=0.002 min_mapping_quality_score=20 filter_reads_with_N_cigar=false filter_mismatching_base_and_quals=false filter_bases_not_stored=false">
##GATKCommandLine.SelectVariants=<ID=SelectVariants,Version=3.8-0-ge9d806836,Date="Tue Sep 19 16:00:54 PDT 2017",Epoch=1505862054652,CommandLineOptions="analysis_type=SelectVariants input_file=[] showFullBamList=false read_buffer_size=null read_filter=[] disable_read_filter=[] intervals=null excludeIntervals=null interval_set_rule=UNION interval_merging=ALL interval_padding=0 reference_sequence=../../LAN210/LAN210_v0.10m.fasta nonDeterministicRandomSeed=false disableDithering=false maxRuntime=-1 maxRuntimeUnits=MINUTES downsampling_type=BY_SAMPLE downsample_to_fraction=null downsample_to_coverage=1000 baq=OFF baqGapOpenPenalty=40.0 refactor_NDN_cigar_string=false fix_misencoded_quality_scores=false allow_potentially_misencoded_quality_scores=false useOriginalQualities=false defaultBaseQualities=-1 performanceLog=null BQSR=null quantize_quals=0 static_quantized_quals=null round_down_quantized=false disable_indel_quals=false emit_original_quals=false preserve_qscores_less_than=6 globalQScorePrior=-1.0 secondsBetweenProgressUpdates=10 validation_strictness=SILENT remove_program_records=false keep_program_records=false sample_rename_mapping_file=null unsafe=null use_jdk_deflater=false use_jdk_inflater=false disable_auto_index_creation_and_locking_when_reading_rods=false no_cmdline_in_header=false sites_only=false never_trim_vcf_format_field=false bcf=false bam_compression=null simplifyBAM=false disable_bam_indexing=false generate_md5=false num_threads=1 num_cpu_threads_per_data_thread=1 num_io_threads=0 monitorThreadEfficiency=false num_bam_file_handles=null read_group_black_list=null pedigree=[] pedigreeString=[] pedigreeValidationType=STRICT allow_intervals_with_unindexed_bam=false generateShadowBCF=false variant_index_type=DYNAMIC_SEEK variant_index_parameter=-1 reference_window_stop=0 phone_home= gatk_key=null tag=NA logging_level=INFO log_to_file=null help=false version=false variant=(RodBinding name=variant source=N123-LAN210-Can-A1-NA-RUN7-D6.vcf) discordance=(RodBinding name= source=UNBOUND) concordance=(RodBinding name= source=UNBOUND) out=/media/artem/artem_second/20170727_RUN8/Project_Stepchenkova/reanalyze_RUN7/N123-LAN210-Can-A1-NA-RUN7-D6/N123-LAN210-Can-A1-NA-RUN7-D6_SNVs.vcf sample_name=[] sample_expressions=null sample_file=null exclude_sample_name=[] exclude_sample_file=[] exclude_sample_expressions=[] selectexpressions=[] invertselect=false excludeNonVariants=false excludeFiltered=false preserveAlleles=false removeUnusedAlternates=false restrictAllelesTo=ALL keepOriginalAC=false keepOriginalDP=false mendelianViolation=false invertMendelianViolation=false mendelianViolationQualThreshold=0.0 select_random_fraction=0.0 remove_fraction_genotypes=0.0 selectTypeToInclude=[SNP] selectTypeToExclude=[] keepIDs=null excludeIDs=null fullyDecode=false justRead=false maxIndelSize=2147483647 minIndelSize=0 maxFilteredGenotypes=2147483647 minFilteredGenotypes=0 maxFractionFilteredGenotypes=1.0 minFractionFilteredGenotypes=0.0 maxNOCALLnumber=2147483647 maxNOCALLfraction=1.0 setFilteredGtToNocall=false ALLOW_NONOVERLAPPING_COMMAND_LINE_SAMPLES=false forceValidOutput=false filter_reads_with_N_cigar=false filter_mismatching_base_and_quals=false filter_bases_not_stored=false">
##INFO=<ID=AC,Number=A,Type=Integer,Description="Allele count in genotypes, for each ALT allele, in the same order as listed">
##INFO=<ID=AF,Number=A,Type=Float,Description="Allele Frequency, for each ALT allele, in the same order as listed">
##INFO=<ID=AN,Number=1,Type=Integer,Description="Total number of alleles in called genotypes">
##INFO=<ID=BaseQRankSum,Number=1,Type=Float,Description="Z-score from Wilcoxon rank sum test of Alt Vs. Ref base qualities">
##INFO=<ID=ClippingRankSum,Number=1,Type=Float,Description="Z-score From Wilcoxon rank sum test of Alt vs. Ref number of hard clipped bases">
##INFO=<ID=DP,Number=1,Type=Integer,Description="Approximate read depth; some reads may have been filtered">
##INFO=<ID=DS,Number=0,Type=Flag,Description="Were any of the samples downsampled?">
##INFO=<ID=ExcessHet,Number=1,Type=Float,Description="Phred-scaled p-value for exact test of excess heterozygosity">
##INFO=<ID=FS,Number=1,Type=Float,Description="Phred-scaled p-value using Fisher's exact test to detect strand bias">
##INFO=<ID=HaplotypeScore,Number=1,Type=Float,Description="Consistency of the site with at most two segregating haplotypes">
##INFO=<ID=InbreedingCoeff,Number=1,Type=Float,Description="Inbreeding coefficient as estimated from the genotype likelihoods per-sample when compared against the Hardy-Weinberg expectation">
##INFO=<ID=MLEAC,Number=A,Type=Integer,Description="Maximum likelihood expectation (MLE) for the allele counts (not necessarily the same as the AC), for each ALT allele, in the same order as listed">
##INFO=<ID=MLEAF,Number=A,Type=Float,Description="Maximum likelihood expectation (MLE) for the allele frequency (not necessarily the same as the AF), for each ALT allele, in the same order as listed">
##INFO=<ID=MQ,Number=1,Type=Float,Description="RMS Mapping Quality">
##INFO=<ID=MQRankSum,Number=1,Type=Float,Description="Z-score From Wilcoxon rank sum test of Alt vs. Ref read mapping qualities">
##INFO=<ID=QD,Number=1,Type=Float,Description="Variant Confidence/Quality by Depth">
##INFO=<ID=ReadPosRankSum,Number=1,Type=Float,Description="Z-score from Wilcoxon rank sum test of Alt vs. Ref read position bias">
##INFO=<ID=SOR,Number=1,Type=Float,Description="Symmetric Odds Ratio of 2x2 contingency table to detect strand bias">
##contig=<ID=chrI,length=198855>
##contig=<ID=chrII,length=810456>
##contig=<ID=chrIII,length=316501>
##contig=<ID=chrIV,length=1516959>
##contig=<ID=chrV,length=570663>
##contig=<ID=chrVI,length=270116>
##contig=<ID=chrVII,length=1084724>
##contig=<ID=chrVIII,length=557320>
##contig=<ID=chrIX,length=433988>
##contig=<ID=chrX,length=745688>
##contig=<ID=chrXI,length=666767>
##contig=<ID=chrXII,length=1065113>
##contig=<ID=chrXIII,length=917121>
##contig=<ID=chrXIV,length=784078>
##contig=<ID=chrXV,length=1078147>
##contig=<ID=chrXVI,length=943466>
##contig=<ID=mt,length=85611>
##reference=file:///media/artem/artem_second/20170727_RUN8/Project_Stepchenkova/reanalyze_RUN7/N123-LAN210-Can-A1-NA-RUN7-D6/../../LAN210/LAN210_v0.10m.fasta
##source=SelectVariants
#CHROM	POS	ID	REF	ALT	QUAL	FILTER	INFO	FORMAT	N123-LAN210-Can-A1-NA-RUN7-D6
chrI	166692	.	G	A	681.77	PASS	AC=1;AF=0.500;AN=2;BaseQRankSum=0.057;ClippingRankSum=0.000;DP=33;ExcessHet=3.0103;FS=1.489;MLEAC=1;MLEAF=0.500;MQ=42.00;MQRankSum=0.000;QD=20.66;ReadPosRankSum=-0.250;SOR=0.446	GT:AD:DP:GQ:PL	0/1:12,21:33:99:710,0,348
chrI	169112	.	G	A	676.77	PASS	AC=1;AF=0.500;AN=2;BaseQRankSum=0.805;ClippingRankSum=0.000;DP=40;ExcessHet=3.0103;FS=1.234;MLEAC=1;MLEAF=0.500;MQ=42.00;MQRankSum=0.000;QD=17.35;ReadPosRankSum=-0.135;SOR=0.511	GT:AD:DP:GQ:PL	0/1:17,22:39:99:705,0,515
chrII	91783	.	G	A	695.77	PASS	AC=1;AF=0.500;AN=2;BaseQRankSum=1.796;ClippingRankSum=0.000;DP=40;ExcessHet=3.0103;FS=4.947;MLEAC=1;MLEAF=0.500;MQ=41.95;MQRankSum=0.000;QD=18.31;ReadPosRankSum=1.170;SOR=1.721	GT:AD:DP:GQ:PL	0/1:18,20:38:99:724,0,601
chrII	127492	.	C	T	495.77	PASS	AC=1;AF=0.500;AN=2;BaseQRankSum=2.245;ClippingRankSum=0.000;DP=22;ExcessHet=3.0103;FS=1.707;MLEAC=1;MLEAF=0.500;MQ=42.00;MQRankSum=0.000;QD=22.53;ReadPosRankSum=0.036;SOR=0.368	GT:AD:DP:GQ:PL	0/1:8,14:22:99:524,0,222
chrII	151240	.	G	A	907.77	PASS	AC=1;AF=0.500;AN=2;BaseQRankSum=-1.916;ClippingRankSum=0.000;DP=46;ExcessHet=3.0103;FS=6.548;MLEAC=1;MLEAF=0.500;MQ=41.36;MQRankSum=-1.063;QD=19.73;ReadPosRankSum=-0.992;SOR=0.814	GT:AD:DP:GQ:PL	0/1:17,29:46:99:936,0,593
chrII	217064	.	C	T	898.77	PASS	AC=1;AF=0.500;AN=2;BaseQRankSum=-0.338;ClippingRankSum=0.000;DP=46;ExcessHet=3.0103;FS=8.761;MLEAC=1;MLEAF=0.500;MQ=42.00;MQRankSum=0.000;QD=19.54;ReadPosRankSum=0.617;SOR=1.981	GT:AD:DP:GQ:PL	0/1:20,26:46:99:927,0,708
chrII	218197	.	C	T	331.77	PASS	AC=1;AF=0.500;AN=2;BaseQRankSum=0.881;ClippingRankSum=0.000;DP=23;ExcessHet=3.0103;FS=0.000;MLEAC=1;MLEAF=0.500;MQ=42.00;MQRankSum=0.000;QD=14.42;ReadPosRankSum=2.073;SOR=0.569	GT:AD:DP:GQ:PL	0/1:13,10:23:99:360,0,480
chrII	233690	.	G	A	847.77	PASS	AC=1;AF=0.500;AN=2;BaseQRankSum=-0.188;ClippingRankSum=0.000;DP=37;ExcessHet=3.0103;FS=1.370;MLEAC=1;MLEAF=0.500;MQ=41.60;MQRankSum=1.473;QD=23.55;ReadPosRankSum=1.051;SOR=1.051	GT:AD:DP:GQ:PL	0/1:12,24:36:99:876,0,385
chrII	249799	.	G	A	768.77	PASS	AC=1;AF=0.500;AN=2;BaseQRankSum=1.075;ClippingRankSum=0.000;DP=42;ExcessHet=3.0103;FS=0.000;MLEAC=1;MLEAF=0.500;MQ=42.00;MQRankSum=0.000;QD=18.30;ReadPosRankSum=2.716;SOR=0.678	GT:AD:DP:GQ:PL	0/1:20,22:42:99:797,0,729
chrII	367404	.	G	A	289.77	PASS	AC=1;AF=0.500;AN=2;BaseQRankSum=1.574;ClippingRankSum=0.000;DP=30;ExcessHet=3.0103;FS=1.537;MLEAC=1;MLEAF=0.500;MQ=41.53;MQRankSum=-1.344;QD=9.66;ReadPosRankSum=0.597;SOR=1.071	GT:AD:DP:GQ:PL	0/1:20,10:30:99:318,0,666
chrII	531102	.	G	A	316.77	PASS	AC=1;AF=0.500;AN=2;BaseQRankSum=-1.576;ClippingRankSum=0.000;DP=20;ExcessHet=3.0103;FS=4.786;MLEAC=1;MLEAF=0.500;MQ=41.90;MQRankSum=0.000;QD=17.60;ReadPosRankSum=-0.324;SOR=1.741	GT:AD:DP:GQ:PL	0/1:7,11:18:99:345,0,256
chrII	555369	.	G	T	160.77	PASS	AC=1;AF=0.500;AN=2;BaseQRankSum=0.531;ClippingRankSum=0.000;DP=29;ExcessHet=3.0103;FS=4.961;MLEAC=1;MLEAF=0.500;MQ=42.00;MQRankSum=0.000;QD=5.95;ReadPosRankSum=-2.821;SOR=0.117	GT:AD:DP:GQ:PL	0/1:21,6:27:99:189,0,2209
chrII	555371	.	T	A	157.77	PASS	AC=1;AF=0.500;AN=2;BaseQRankSum=1.138;ClippingRankSum=0.000;DP=28;ExcessHet=3.0103;FS=5.333;MLEAC=1;MLEAF=0.500;MQ=42.00;MQRankSum=0.000;QD=6.07;ReadPosRankSum=-3.182;SOR=0.083	GT:AD:DP:GQ:PL	0/1:20,6:26:99:186,0,2243
chrII	555373	.	A	C	160.77	PASS	AC=1;AF=0.500;AN=2;BaseQRankSum=0.921;ClippingRankSum=0.000;DP=29;ExcessHet=3.0103;FS=5.381;MLEAC=1;MLEAF=0.500;MQ=42.00;MQRankSum=0.000;QD=5.95;ReadPosRankSum=-2.637;SOR=0.074	GT:AD:DP:GQ:PL	0/1:21,6:27:99:189,0,2206
chrII	717788	.	G	A	427.77	PASS	AC=1;AF=0.500;AN=2;BaseQRankSum=-1.279;ClippingRankSum=0.000;DP=31;ExcessHet=3.0103;FS=0.000;MLEAC=1;MLEAF=0.500;MQ=42.00;MQRankSum=0.000;QD=14.26;ReadPosRankSum=-0.700;SOR=0.793	GT:AD:DP:GQ:PL	0/1:16,14:30:99:456,0,560
chrIII	292749	.	C	T	193.77	PASS	AC=1;AF=0.500;AN=2;BaseQRankSum=0.692;ClippingRankSum=0.000;DP=17;ExcessHet=3.0103;FS=0.000;MLEAC=1;MLEAF=0.500;MQ=42.00;MQRankSum=0.000;QD=11.40;ReadPosRankSum=-1.586;SOR=1.112	GT:AD:DP:GQ:PL	0/1:10,7:17:99:222,0,297
chrIII	299425	.	C	T	405.77	PASS	AC=1;AF=0.500;AN=2;BaseQRankSum=-1.256;ClippingRankSum=0.000;DP=32;ExcessHet=3.0103;FS=1.485;MLEAC=1;MLEAF=0.500;MQ=41.11;MQRankSum=1.540;QD=13.99;ReadPosRankSum=0.375;SOR=0.375	GT:AD:DP:GQ:PL	0/1:14,15:29:99:434,0,425
chrIV	193651	.	G	A	272.77	PASS	AC=1;AF=0.500;AN=2;BaseQRankSum=-2.143;ClippingRankSum=0.000;DP=37;ExcessHet=3.0103;FS=1.450;MLEAC=1;MLEAF=0.500;MQ=42.00;MQRankSum=0.000;QD=7.37;ReadPosRankSum=-0.877;SOR=0.368	GT:AD:DP:GQ:PL	0/1:25,12:37:99:301,0,864
chrIV	221271	.	G	A	383.77	PASS	AC=1;AF=0.500;AN=2;BaseQRankSum=0.649;ClippingRankSum=0.000;DP=22;ExcessHet=3.0103;FS=0.000;MLEAC=1;MLEAF=0.500;MQ=42.00;MQRankSum=0.000;QD=17.44;ReadPosRankSum=0.238;SOR=1.058	GT:AD:DP:GQ:PL	0/1:11,11:22:99:412,0,397
chrIV	578647	.	C	T	489.77	PASS	AC=1;AF=0.500;AN=2;BaseQRankSum=0.000;ClippingRankSum=0.000;DP=26;ExcessHet=3.0103;FS=0.000;MLEAC=1;MLEAF=0.500;MQ=41.85;MQRankSum=1.615;QD=18.84;ReadPosRankSum=-1.668;SOR=0.874	GT:AD:DP:GQ:PL	0/1:12,14:26:99:518,0,391
chrIV	672377	.	G	A	298.77	PASS	AC=1;AF=0.500;AN=2;BaseQRankSum=0.266;ClippingRankSum=0.000;DP=28;ExcessHet=3.0103;FS=0.000;MLEAC=1;MLEAF=0.500;MQ=41.47;MQRankSum=0.820;QD=10.67;ReadPosRankSum=-0.308;SOR=0.512	GT:AD:DP:GQ:PL	0/1:18,10:28:99:327,0,611
chrIV	852422	.	C	T	166.77	PASS	AC=1;AF=0.500;AN=2;BaseQRankSum=-1.608;ClippingRankSum=0.000;DP=24;ExcessHet=3.0103;FS=0.000;MLEAC=1;MLEAF=0.500;MQ=42.00;MQRankSum=0.000;QD=6.95;ReadPosRankSum=-1.300;SOR=0.495	GT:AD:DP:GQ:PL	0/1:16,8:24:99:195,0,590
chrIV	952238	.	G	A	667.77	PASS	AC=1;AF=0.500;AN=2;BaseQRankSum=-0.744;ClippingRankSum=0.000;DP=40;ExcessHet=3.0103;FS=1.478;MLEAC=1;MLEAF=0.500;MQ=41.29;MQRankSum=-1.327;QD=16.69;ReadPosRankSum=-0.836;SOR=1.123	GT:AD:DP:GQ:PL	0/1:19,21:40:99:696,0,670
chrIV	1156029	.	G	A	367.77	PASS	AC=1;AF=0.500;AN=2;BaseQRankSum=0.775;ClippingRankSum=0.000;DP=31;ExcessHet=3.0103;FS=6.205;MLEAC=1;MLEAF=0.500;MQ=41.94;MQRankSum=0.861;QD=11.86;ReadPosRankSum=-0.248;SOR=2.147	GT:AD:DP:GQ:PL	0/1:19,12:31:99:396,0,623
chrIV	1184527	.	C	T	554.77	PASS	AC=1;AF=0.500;AN=2;BaseQRankSum=0.246;ClippingRankSum=0.000;DP=36;ExcessHet=3.0103;FS=3.401;MLEAC=1;MLEAF=0.500;MQ=42.00;MQRankSum=0.000;QD=16.32;ReadPosRankSum=0.398;SOR=1.536	GT:AD:DP:GQ:PL	0/1:16,18:34:99:583,0,510
chrIV	1461784	.	C	T	400.77	PASS	AC=1;AF=0.500;AN=2;BaseQRankSum=-1.372;ClippingRankSum=0.000;DP=26;ExcessHet=3.0103;FS=8.852;MLEAC=1;MLEAF=0.500;MQ=41.45;MQRankSum=-0.849;QD=15.41;ReadPosRankSum=0.273;SOR=0.595	GT:AD:DP:GQ:PL	0/1:12,14:26:99:429,0,418
chrV	8010	.	C	T	333.77	PASS	AC=1;AF=0.500;AN=2;BaseQRankSum=1.938;ClippingRankSum=0.000;DP=26;ExcessHet=3.0103;FS=0.000;MLEAC=1;MLEAF=0.500;MQ=41.92;MQRankSum=-1.186;QD=12.84;ReadPosRankSum=-0.236;SOR=0.584	GT:AD:DP:GQ:PL	0/1:16,10:26:99:362,0,514
chrV	10515	.	G	A	1066.77	PASS	AC=1;AF=0.500;AN=2;BaseQRankSum=-1.295;ClippingRankSum=0.000;DP=41;ExcessHet=3.0103;FS=0.000;MLEAC=1;MLEAF=0.500;MQ=41.71;MQRankSum=-1.863;QD=26.02;ReadPosRankSum=-0.718;SOR=0.703	GT:AD:DP:GQ:PL	0/1:14,27:41:99:1095,0,809
chrV	10518	.	G	A	1017.77	PASS	AC=1;AF=0.500;AN=2;BaseQRankSum=-1.661;ClippingRankSum=0.000;DP=38;ExcessHet=3.0103;FS=0.000;MLEAC=1;MLEAF=0.500;MQ=41.69;MQRankSum=-1.765;QD=26.78;ReadPosRankSum=-0.857;SOR=0.865	GT:AD:DP:GQ:PL	0/1:12,26:38:99:1046,0,746
chrV	10542	.	G	A	875.77	PASS	AC=1;AF=0.500;AN=2;BaseQRankSum=0.998;ClippingRankSum=0.000;DP=40;ExcessHet=3.0103;FS=5.085;MLEAC=1;MLEAF=0.500;MQ=41.38;MQRankSum=-0.992;QD=21.89;ReadPosRankSum=1.119;SOR=1.697	GT:AD:DP:GQ:PL	0/1:15,25:40:99:904,0,463
chrV	12719	.	G	A	340.77	PASS	AC=1;AF=0.500;AN=2;BaseQRankSum=1.279;ClippingRankSum=0.000;DP=31;ExcessHet=3.0103;FS=0.000;MLEAC=1;MLEAF=0.500;MQ=42.00;MQRankSum=0.000;QD=10.99;ReadPosRankSum=0.847;SOR=0.859	GT:AD:DP:GQ:PL	0/1:20,11:31:99:369,0,692
chrV	14023	.	C	T	821.77	PASS	AC=1;AF=0.500;AN=2;BaseQRankSum=0.465;ClippingRankSum=0.000;DP=44;ExcessHet=3.0103;FS=1.157;MLEAC=1;MLEAF=0.500;MQ=42.00;MQRankSum=0.000;QD=18.68;ReadPosRankSum=2.472;SOR=0.502	GT:AD:DP:GQ:PL	0/1:19,25:44:99:850,0,620
chrV	14647	.	C	T	491.77	PASS	AC=2;AF=1.00;AN=2;DP=12;ExcessHet=3.0103;FS=0.000;MLEAC=2;MLEAF=1.00;MQ=42.00;QD=33.37;SOR=1.981	GT:AD:DP:GQ:PL	1/1:0,12:12:36:520,36,0
chrV	16113	.	C	T	950.77	PASS	AC=2;AF=1.00;AN=2;DP=26;ExcessHet=3.0103;FS=0.000;MLEAC=2;MLEAF=1.00;MQ=41.43;QD=31.36;SOR=1.022	GT:AD:DP:GQ:PL	1/1:0,26:26:78:979,78,0
chrV	16413	.	G	A	384.77	PASS	AC=1;AF=0.500;AN=2;BaseQRankSum=0.338;ClippingRankSum=0.000;DP=33;ExcessHet=3.0103;FS=1.671;MLEAC=1;MLEAF=0.500;MQ=42.00;MQRankSum=0.000;QD=11.66;ReadPosRankSum=-1.170;SOR=0.297	GT:AD:DP:GQ:PL	0/1:20,13:33:99:413,0,666
chrV	16958	.	G	A	550.77	PASS	AC=1;AF=0.500;AN=2;BaseQRankSum=1.379;ClippingRankSum=0.000;DP=35;ExcessHet=3.0103;FS=1.394;MLEAC=1;MLEAF=0.500;MQ=41.94;MQRankSum=-1.002;QD=16.20;ReadPosRankSum=-0.286;SOR=0.374	GT:AD:DP:GQ:PL	0/1:18,16:34:99:579,0,593
chrV	17326	.	G	A	615.77	PASS	AC=1;AF=0.500;AN=2;BaseQRankSum=-0.787;ClippingRankSum=0.000;DP=39;ExcessHet=3.0103;FS=0.000;MLEAC=1;MLEAF=0.500;MQ=42.00;MQRankSum=0.000;QD=15.79;ReadPosRankSum=-0.358;SOR=0.657	GT:AD:DP:GQ:PL	0/1:21,18:39:99:644,0,780
chrV	17387	.	G	A	681.77	PASS	AC=1;AF=0.500;AN=2;BaseQRankSum=0.432;ClippingRankSum=0.000;DP=43;ExcessHet=3.0103;FS=1.177;MLEAC=1;MLEAF=0.500;MQ=42.00;MQRankSum=0.000;QD=15.86;ReadPosRankSum=-1.981;SOR=0.474	GT:AD:DP:GQ:PL	0/1:22,21:43:99:710,0,683
chrV	18712	.	G	A	743.77	PASS	AC=1;AF=0.500;AN=2;BaseQRankSum=0.411;ClippingRankSum=0.000;DP=47;ExcessHet=3.0103;FS=2.505;MLEAC=1;MLEAF=0.500;MQ=42.00;MQRankSum=0.000;QD=16.17;ReadPosRankSum=-0.540;SOR=1.112	GT:AD:DP:GQ:PL	0/1:24,22:46:99:772,0,809
chrV	24051	.	G	A	780.77	PASS	AC=1;AF=0.500;AN=2;BaseQRankSum=2.127;ClippingRankSum=0.000;DP=39;ExcessHet=3.0103;FS=1.354;MLEAC=1;MLEAF=0.500;MQ=41.90;MQRankSum=-1.079;QD=21.10;ReadPosRankSum=1.386;SOR=1.069	GT:AD:DP:GQ:PL	0/1:14,23:37:99:809,0,394
chrV	24742	.	C	T	1557.77	PASS	AC=2;AF=1.00;AN=2;DP=38;ExcessHet=3.0103;FS=0.000;MLEAC=2;MLEAF=1.00;MQ=42.00;QD=24.19;SOR=0.693	GT:AD:DP:GQ:PL	1/1:0,38:38:99:1586,114,0
chrV	28506	.	G	A	259.77	PASS	AC=1;AF=0.500;AN=2;BaseQRankSum=-0.203;ClippingRankSum=0.000;DP=20;ExcessHet=3.0103;FS=1.740;MLEAC=1;MLEAF=0.500;MQ=42.00;MQRankSum=0.000;QD=12.99;ReadPosRankSum=-1.314;SOR=1.179	GT:AD:DP:GQ:PL	0/1:12,8:20:99:288,0,463
chrV	29728	.	G	A	397.77	PASS	AC=1;AF=0.500;AN=2;BaseQRankSum=1.560;ClippingRankSum=0.000;DP=37;ExcessHet=3.0103;FS=0.000;MLEAC=1;MLEAF=0.500;MQ=41.62;MQRankSum=-1.302;QD=10.75;ReadPosRankSum=-0.785;SOR=0.836	GT:AD:DP:GQ:PL	0/1:24,13:37:99:426,0,846
chrV	30095	.	G	A	952.77	PASS	AC=1;AF=0.500;AN=2;BaseQRankSum=0.517;ClippingRankSum=0.000;DP=59;ExcessHet=3.0103;FS=5.738;MLEAC=1;MLEAF=0.500;MQ=41.69;MQRankSum=-1.772;QD=16.15;ReadPosRankSum=0.615;SOR=1.583	GT:AD:DP:GQ:PL	0/1:30,29:59:99:981,0,1012
chrV	31275	.	G	A	1773.77	PASS	AC=2;AF=1.00;AN=2;DP=45;ExcessHet=3.0103;FS=0.000;MLEAC=2;MLEAF=1.00;MQ=41.78;QD=27.02;SOR=1.154	GT:AD:DP:GQ:PL	1/1:0,45:45:99:1802,135,0
chrV	31353	.	G	A	312.77	PASS	AC=1;AF=0.500;AN=2;BaseQRankSum=-0.719;ClippingRankSum=0.000;DP=25;ExcessHet=3.0103;FS=4.678;MLEAC=1;MLEAF=0.500;MQ=41.43;MQRankSum=-1.048;QD=12.51;ReadPosRankSum=1.271;SOR=1.981	GT:AD:DP:GQ:PL	0/1:14,11:25:99:341,0,511
chrV	32253	.	G	A	1783.77	PASS	AC=2;AF=1.00;AN=2;DP=46;ExcessHet=3.0103;FS=0.000;MLEAC=2;MLEAF=1.00;MQ=42.00;QD=25.69;SOR=0.976	GT:AD:DP:GQ:PL	1/1:0,46:46:99:1812,138,0
chrV	33270	.	G	A	1601.77	PASS	AC=2;AF=1.00;AN=2;DP=42;ExcessHet=3.0103;FS=0.000;MLEAC=2;MLEAF=1.00;MQ=41.60;QD=31.39;SOR=0.741	GT:AD:DP:GQ:PL	1/1:0,41:41:99:1630,123,0
chrV	34659	.	G	A	389.77	PASS	AC=1;AF=0.500;AN=2;BaseQRankSum=-0.801;ClippingRankSum=0.000;DP=23;ExcessHet=3.0103;FS=0.000;MLEAC=1;MLEAF=0.500;MQ=41.92;MQRankSum=1.044;QD=16.95;ReadPosRankSum=0.189;SOR=1.179	GT:AD:DP:GQ:PL	0/1:12,11:23:99:418,0,462
chrV	34935	.	G	A	579.77	PASS	AC=1;AF=0.500;AN=2;BaseQRankSum=-0.040;ClippingRankSum=0.000;DP=41;ExcessHet=3.0103;FS=2.700;MLEAC=1;MLEAF=0.500;MQ=41.23;MQRankSum=-1.882;QD=14.14;ReadPosRankSum=0.093;SOR=0.362	GT:AD:DP:GQ:PL	0/1:22,19:41:99:608,0,702
chrV	34946	.	G	A	645.77	PASS	AC=1;AF=0.500;AN=2;BaseQRankSum=0.443;ClippingRankSum=0.000;DP=43;ExcessHet=3.0103;FS=0.000;MLEAC=1;MLEAF=0.500;MQ=41.26;MQRankSum=-1.788;QD=15.02;ReadPosRankSum=-0.387;SOR=0.631	GT:AD:DP:GQ:PL	0/1:22,21:43:99:674,0,687
chrV	35065	.	G	A	355.77	PASS	AC=1;AF=0.500;AN=2;BaseQRankSum=-0.921;ClippingRankSum=0.000;DP=29;ExcessHet=3.0103;FS=1.585;MLEAC=1;MLEAF=0.500;MQ=41.87;MQRankSum=-0.202;QD=12.27;ReadPosRankSum=0.889;SOR=0.321	GT:AD:DP:GQ:PL	0/1:17,12:29:99:384,0,629
chrV	36002	.	G	A	660.77	PASS	AC=1;AF=0.500;AN=2;BaseQRankSum=0.945;ClippingRankSum=0.000;DP=35;ExcessHet=3.0103;FS=1.320;MLEAC=1;MLEAF=0.500;MQ=42.00;MQRankSum=0.000;QD=18.88;ReadPosRankSum=0.316;SOR=0.802	GT:AD:DP:GQ:PL	0/1:15,20:35:99:689,0,469
chrV	36806	.	G	A	665.77	PASS	AC=1;AF=0.500;AN=2;BaseQRankSum=-0.051;ClippingRankSum=0.000;DP=35;ExcessHet=3.0103;FS=1.320;MLEAC=1;MLEAF=0.500;MQ=42.00;MQRankSum=0.000;QD=19.02;ReadPosRankSum=-0.657;SOR=0.615	GT:AD:DP:GQ:PL	0/1:16,19:35:99:694,0,555
chrV	43151	.	G	A	420.73	PASS	AC=1;AF=0.500;AN=2;BaseQRankSum=-1.217;ClippingRankSum=0.000;DP=39;ExcessHet=3.0103;FS=0.000;MLEAC=1;MLEAF=0.500;MQ=41.90;MQRankSum=-1.395;QD=11.37;ReadPosRankSum=-0.874;SOR=0.491	GT:AD:DP:GQ:PL	0/1:18,19:37:99:458,0,624
chrV	43809	.	G	A	898.77	PASS	AC=1;AF=0.500;AN=2;BaseQRankSum=0.346;ClippingRankSum=0.000;DP=48;ExcessHet=3.0103;FS=2.512;MLEAC=1;MLEAF=0.500;MQ=42.00;MQRankSum=0.000;QD=18.72;ReadPosRankSum=0.743;SOR=1.220	GT:AD:DP:GQ:PL	0/1:22,26:48:99:927,0,764
chrV	44956	.	G	A	303.77	PASS	AC=1;AF=0.500;AN=2;BaseQRankSum=0.154;ClippingRankSum=0.000;DP=30;ExcessHet=3.0103;FS=1.537;MLEAC=1;MLEAF=0.500;MQ=41.31;MQRankSum=-1.531;QD=10.13;ReadPosRankSum=1.516;SOR=1.071	GT:AD:DP:GQ:PL	0/1:19,11:30:99:332,0,691
chrV	44975	.	G	A	570.77	PASS	AC=1;AF=0.500;AN=2;BaseQRankSum=-0.403;ClippingRankSum=0.000;DP=33;ExcessHet=3.0103;FS=1.830;MLEAC=1;MLEAF=0.500;MQ=41.82;MQRankSum=-1.808;QD=17.30;ReadPosRankSum=-1.164;SOR=1.432	GT:AD:DP:GQ:PL	0/1:17,16:33:99:599,0,1119
chrV	44981	.	G	A	550.77	PASS	AC=1;AF=0.500;AN=2;BaseQRankSum=-0.188;ClippingRankSum=0.000;DP=32;ExcessHet=3.0103;FS=1.814;MLEAC=1;MLEAF=0.500;MQ=41.82;MQRankSum=-1.869;QD=17.21;ReadPosRankSum=0.239;SOR=1.329	GT:AD:DP:GQ:PL	0/1:17,15:32:99:579,0,1122
chrV	46466	.	G	A	488.77	PASS	AC=1;AF=0.500;AN=2;BaseQRankSum=1.180;ClippingRankSum=0.000;DP=32;ExcessHet=3.0103;FS=1.643;MLEAC=1;MLEAF=0.500;MQ=41.56;MQRankSum=-0.968;QD=15.77;ReadPosRankSum=0.987;SOR=0.385	GT:AD:DP:GQ:PL	0/1:16,15:31:99:517,0,524
chrV	47310	.	G	A	579.77	PASS	AC=1;AF=0.500;AN=2;BaseQRankSum=1.615;ClippingRankSum=0.000;DP=33;ExcessHet=3.0103;FS=1.377;MLEAC=1;MLEAF=0.500;MQ=42.00;MQRankSum=0.000;QD=17.57;ReadPosRankSum=1.263;SOR=1.058	GT:AD:DP:GQ:PL	0/1:16,17:33:99:608,0,541
chrV	48220	.	G	A	357.77	PASS	AC=1;AF=0.500;AN=2;BaseQRankSum=2.895;ClippingRankSum=0.000;DP=25;ExcessHet=3.0103;FS=3.619;MLEAC=1;MLEAF=0.500;MQ=41.41;MQRankSum=-1.048;QD=14.31;ReadPosRankSum=1.047;SOR=0.543	GT:AD:DP:GQ:PL	0/1:14,11:25:99:386,0,457
chrV	48240	.	G	A	357.77	PASS	AC=1;AF=0.500;AN=2;BaseQRankSum=1.366;ClippingRankSum=0.000;DP=27;ExcessHet=3.0103;FS=0.000;MLEAC=1;MLEAF=0.500;MQ=41.45;MQRankSum=-1.131;QD=13.25;ReadPosRankSum=0.867;SOR=0.859	GT:AD:DP:GQ:PL	0/1:16,11:27:99:386,0,576
chrV	48279	.	G	A	402.77	PASS	AC=1;AF=0.500;AN=2;BaseQRankSum=-1.349;ClippingRankSum=0.000;DP=49;ExcessHet=3.0103;FS=1.202;MLEAC=1;MLEAF=0.500;MQ=41.37;MQRankSum=-1.213;QD=8.22;ReadPosRankSum=-0.183;SOR=0.446	GT:AD:DP:GQ:PL	0/1:32,17:49:99:431,0,1082
chrV	51568	.	G	A	511.77	PASS	AC=1;AF=0.500;AN=2;BaseQRankSum=0.028;ClippingRankSum=0.000;DP=25;ExcessHet=3.0103;FS=10.037;MLEAC=1;MLEAF=0.500;MQ=42.00;MQRankSum=0.000;QD=20.47;ReadPosRankSum=-1.963;SOR=0.766	GT:AD:DP:GQ:PL	0/1:10,15:25:99:540,0,333
chrV	52352	.	G	A	442.77	PASS	AC=1;AF=0.500;AN=2;BaseQRankSum=-0.915;ClippingRankSum=0.000;DP=22;ExcessHet=3.0103;FS=11.290;MLEAC=1;MLEAF=0.500;MQ=41.91;MQRankSum=-0.740;QD=20.13;ReadPosRankSum=-0.224;SOR=0.304	GT:AD:DP:GQ:PL	0/1:9,13:22:99:471,0,321
chrV	54187	.	G	A	1509.77	PASS	AC=2;AF=1.00;AN=2;DP=38;ExcessHet=3.0103;FS=0.000;MLEAC=2;MLEAF=1.00;MQ=42.00;QD=32.00;SOR=2.073	GT:AD:DP:GQ:PL	1/1:0,38:38:99:1538,114,0
chrV	54288	.	G	A	610.77	PASS	AC=1;AF=0.500;AN=2;BaseQRankSum=-0.252;ClippingRankSum=0.000;DP=36;ExcessHet=3.0103;FS=2.966;MLEAC=1;MLEAF=0.500;MQ=41.59;MQRankSum=0.000;QD=17.45;ReadPosRankSum=0.458;SOR=0.704	GT:AD:DP:GQ:PL	0/1:17,18:35:99:639,0,631
chrV	54384	.	G	A	734.77	PASS	AC=1;AF=0.500;AN=2;BaseQRankSum=-1.376;ClippingRankSum=0.000;DP=45;ExcessHet=3.0103;FS=0.000;MLEAC=1;MLEAF=0.500;MQ=42.00;MQRankSum=0.000;QD=16.33;ReadPosRankSum=-0.415;SOR=0.547	GT:AD:DP:GQ:PL	0/1:21,24:45:99:763,0,704
chrV	54817	.	G	A	978.77	PASS	AC=1;AF=0.500;AN=2;BaseQRankSum=0.879;ClippingRankSum=0.000;DP=42;ExcessHet=3.0103;FS=0.000;MLEAC=1;MLEAF=0.500;MQ=41.95;MQRankSum=-0.696;QD=23.30;ReadPosRankSum=0.016;SOR=0.662	GT:AD:DP:GQ:PL	0/1:15,27:42:99:1007,0,478
chrV	54992	.	G	A	596.77	PASS	AC=1;AF=0.500;AN=2;BaseQRankSum=-1.213;ClippingRankSum=0.000;DP=33;ExcessHet=3.0103;FS=0.000;MLEAC=1;MLEAF=0.500;MQ=42.00;MQRankSum=0.000;QD=18.08;ReadPosRankSum=-0.655;SOR=0.569	GT:AD:DP:GQ:PL	0/1:13,20:33:99:625,0,446
chrV	55286	.	G	A	795.77	PASS	AC=1;AF=0.500;AN=2;BaseQRankSum=-3.737;ClippingRankSum=0.000;DP=41;ExcessHet=3.0103;FS=5.282;MLEAC=1;MLEAF=0.500;MQ=42.00;MQRankSum=0.000;QD=19.41;ReadPosRankSum=-0.662;SOR=0.167	GT:AD:DP:GQ:PL	0/1:17,24:41:99:824,0,635
chrV	56247	.	G	A	873.77	PASS	AC=1;AF=0.500;AN=2;BaseQRankSum=2.682;ClippingRankSum=0.000;DP=45;ExcessHet=3.0103;FS=1.490;MLEAC=1;MLEAF=0.500;MQ=41.67;MQRankSum=-0.867;QD=19.86;ReadPosRankSum=-0.635;SOR=1.247	GT:AD:DP:GQ:PL	0/1:20,24:44:99:902,0,645
chrV	56308	.	G	A	539.77	PASS	AC=1;AF=0.500;AN=2;BaseQRankSum=0.919;ClippingRankSum=0.000;DP=32;ExcessHet=3.0103;FS=5.632;MLEAC=1;MLEAF=0.500;MQ=42.00;MQRankSum=0.000;QD=16.87;ReadPosRankSum=0.266;SOR=2.049	GT:AD:DP:GQ:PL	0/1:16,16:32:99:568,0,542
chrV	56377	.	G	A	1637.77	PASS	AC=2;AF=1.00;AN=2;DP=39;ExcessHet=3.0103;FS=0.000;MLEAC=2;MLEAF=1.00;MQ=42.00;QD=31.85;SOR=3.202	GT:AD:DP:GQ:PL	1/1:0,39:39:99:1666,117,0
chrV	56427	.	G	A	351.77	PASS	AC=1;AF=0.500;AN=2;BaseQRankSum=-0.791;ClippingRankSum=0.000;DP=32;ExcessHet=3.0103;FS=1.654;MLEAC=1;MLEAF=0.500;MQ=42.00;MQRankSum=0.000;QD=10.99;ReadPosRankSum=0.147;SOR=1.061	GT:AD:DP:GQ:PL	0/1:20,12:32:99:380,0,747
chrV	56515	.	G	A	474.77	PASS	AC=1;AF=0.500;AN=2;BaseQRankSum=-0.744;ClippingRankSum=0.000;DP=32;ExcessHet=3.0103;FS=1.451;MLEAC=1;MLEAF=0.500;MQ=42.00;MQRankSum=0.000;QD=15.32;ReadPosRankSum=0.618;SOR=0.412	GT:AD:DP:GQ:PL	0/1:16,15:31:99:503,0,556
chrV	56689	.	G	A	735.77	PASS	AC=1;AF=0.500;AN=2;BaseQRankSum=-0.468;ClippingRankSum=0.000;DP=41;ExcessHet=3.0103;FS=0.000;MLEAC=1;MLEAF=0.500;MQ=41.95;MQRankSum=0.000;QD=18.39;ReadPosRankSum=-1.511;SOR=0.612	GT:AD:DP:GQ:PL	0/1:17,23:40:99:764,0,555
chrV	57090	.	G	A	170.77	PASS	AC=1;AF=0.500;AN=2;BaseQRankSum=0.221;ClippingRankSum=0.000;DP=20;ExcessHet=3.0103;FS=0.000;MLEAC=1;MLEAF=0.500;MQ=42.00;MQRankSum=0.000;QD=8.54;ReadPosRankSum=2.082;SOR=0.693	GT:AD:DP:GQ:PL	0/1:14,6:20:99:199,0,546
chrV	57694	.	G	A	415.77	PASS	AC=1;AF=0.500;AN=2;BaseQRankSum=1.456;ClippingRankSum=0.000;DP=25;ExcessHet=3.0103;FS=3.682;MLEAC=1;MLEAF=0.500;MQ=42.00;MQRankSum=0.000;QD=16.63;ReadPosRankSum=0.036;SOR=0.479	GT:AD:DP:GQ:PL	0/1:12,13:25:99:444,0,369
chrV	57975	.	G	A	1057.77	PASS	AC=2;AF=1.00;AN=2;DP=28;ExcessHet=3.0103;FS=0.000;MLEAC=2;MLEAF=1.00;MQ=42.00;QD=32.64;SOR=1.528	GT:AD:DP:GQ:PL	1/1:0,27:27:81:1086,81,0
chrV	58506	.	G	A	593.77	PASS	AC=1;AF=0.500;AN=2;BaseQRankSum=0.715;ClippingRankSum=0.000;DP=38;ExcessHet=3.0103;FS=7.027;MLEAC=1;MLEAF=0.500;MQ=42.00;MQRankSum=0.000;QD=15.63;ReadPosRankSum=1.770;SOR=1.863	GT:AD:DP:GQ:PL	0/1:20,18:38:99:622,0,726
chrV	58549	.	G	A	571.77	PASS	AC=1;AF=0.500;AN=2;BaseQRankSum=-0.981;ClippingRankSum=0.000;DP=36;ExcessHet=3.0103;FS=1.320;MLEAC=1;MLEAF=0.500;MQ=42.00;MQRankSum=0.000;QD=15.88;ReadPosRankSum=-1.726;SOR=1.179	GT:AD:DP:GQ:PL	0/1:18,18:36:99:600,0,619
chrV	59318	.	G	A	515.77	PASS	AC=1;AF=0.500;AN=2;BaseQRankSum=1.576;ClippingRankSum=0.000;DP=18;ExcessHet=3.0103;FS=0.000;MLEAC=1;MLEAF=0.500;MQ=41.89;MQRankSum=-0.401;QD=28.65;ReadPosRankSum=1.677;SOR=1.085	GT:AD:DP:GQ:PL	0/1:4,14:18:99:544,0,108
chrV	60119	.	G	A	673.77	PASS	AC=1;AF=0.500;AN=2;BaseQRankSum=-2.056;ClippingRankSum=0.000;DP=31;ExcessHet=3.0103;FS=1.412;MLEAC=1;MLEAF=0.500;MQ=41.87;MQRankSum=-1.175;QD=21.73;ReadPosRankSum=-1.787;SOR=0.815	GT:AD:DP:GQ:PL	0/1:13,18:31:99:702,0,487
chrV	60129	.	G	A	597.77	PASS	AC=1;AF=0.500;AN=2;BaseQRankSum=-1.217;ClippingRankSum=0.000;DP=29;ExcessHet=3.0103;FS=3.352;MLEAC=1;MLEAF=0.500;MQ=41.87;MQRankSum=-1.248;QD=20.61;ReadPosRankSum=-0.387;SOR=0.697	GT:AD:DP:GQ:PL	0/1:13,16:29:99:626,0,530
chrV	60207	.	G	A	820.77	PASS	AC=1;AF=0.500;AN=2;BaseQRankSum=-0.798;ClippingRankSum=0.000;DP=43;ExcessHet=3.0103;FS=0.000;MLEAC=1;MLEAF=0.500;MQ=41.62;MQRankSum=-1.123;QD=19.09;ReadPosRankSum=0.561;SOR=0.533	GT:AD:DP:GQ:PL	0/1:17,26:43:99:849,0,549
chrV	60315	.	G	A	1818.77	PASS	AC=2;AF=1.00;AN=2;DP=46;ExcessHet=3.0103;FS=0.000;MLEAC=2;MLEAF=1.00;MQ=41.38;QD=27.68;SOR=1.085	GT:AD:DP:GQ:PL	1/1:0,46:46:99:1847,138,0
chrV	60754	.	G	A	651.77	PASS	AC=1;AF=0.500;AN=2;BaseQRankSum=0.243;ClippingRankSum=0.000;DP=45;ExcessHet=3.0103;FS=1.170;MLEAC=1;MLEAF=0.500;MQ=42.00;MQRankSum=0.000;QD=14.48;ReadPosRankSum=-2.008;SOR=1.029	GT:AD:DP:GQ:PL	0/1:25,20:45:99:680,0,818
chrV	60831	.	G	A	613.77	PASS	AC=1;AF=0.500;AN=2;BaseQRankSum=-0.382;ClippingRankSum=0.000;DP=41;ExcessHet=3.0103;FS=2.709;MLEAC=1;MLEAF=0.500;MQ=42.00;MQRankSum=0.000;QD=14.97;ReadPosRankSum=-0.642;SOR=0.346	GT:AD:DP:GQ:PL	0/1:21,20:41:99:642,0,707
chrV	61051	.	C	T	634.77	PASS	AC=1;AF=0.500;AN=2;BaseQRankSum=1.193;ClippingRankSum=0.000;DP=50;ExcessHet=3.0103;FS=1.317;MLEAC=1;MLEAF=0.500;MQ=41.33;MQRankSum=-0.313;QD=12.70;ReadPosRankSum=1.004;SOR=0.368	GT:AD:DP:GQ:PL	0/1:29,21:50:99:663,0,995
chrV	61419	.	G	A	119.77	PASS	AC=1;AF=0.500;AN=2;BaseQRankSum=2.685;ClippingRankSum=0.000;DP=19;ExcessHet=3.0103;FS=2.017;MLEAC=1;MLEAF=0.500;MQ=41.22;MQRankSum=-1.554;QD=6.30;ReadPosRankSum=0.428;SOR=0.868	GT:AD:DP:GQ:PL	0/1:14,5:19:99:148,0,455
chrV	63506	.	G	A	363.77	PASS	AC=1;AF=0.500;AN=2;BaseQRankSum=-0.413;ClippingRankSum=0.000;DP=45;ExcessHet=3.0103;FS=0.000;MLEAC=1;MLEAF=0.500;MQ=41.64;MQRankSum=-0.506;QD=8.08;ReadPosRankSum=-1.618;SOR=0.569	GT:AD:DP:GQ:PL	0/1:30,15:45:99:392,0,983
chrV	64679	.	G	A	473.77	PASS	AC=1;AF=0.500;AN=2;BaseQRankSum=-3.401;ClippingRankSum=0.000;DP=22;ExcessHet=3.0103;FS=0.000;MLEAC=1;MLEAF=0.500;MQ=41.91;MQRankSum=1.561;QD=21.53;ReadPosRankSum=-2.047;SOR=0.610	GT:AD:DP:GQ:PL	0/1:7,15:22:99:502,0,249
chrV	65198	.	G	A	480.77	PASS	AC=1;AF=0.500;AN=2;BaseQRankSum=0.479;ClippingRankSum=0.000;DP=24;ExcessHet=3.0103;FS=0.000;MLEAC=1;MLEAF=0.500;MQ=42.00;MQRankSum=0.000;QD=20.03;ReadPosRankSum=1.131;SOR=0.527	GT:AD:DP:GQ:PL	0/1:10,14:24:99:509,0,290
chrV	65764	.	G	A	612.77	PASS	AC=1;AF=0.500;AN=2;BaseQRankSum=2.186;ClippingRankSum=0.000;DP=37;ExcessHet=3.0103;FS=0.000;MLEAC=1;MLEAF=0.500;MQ=42.00;MQRankSum=0.000;QD=16.56;ReadPosRankSum=-0.750;SOR=0.582	GT:AD:DP:GQ:PL	0/1:18,19:37:99:641,0,496
chrV	65878	.	G	A	707.77	PASS	AC=1;AF=0.500;AN=2;BaseQRankSum=-0.971;ClippingRankSum=0.000;DP=39;ExcessHet=3.0103;FS=1.243;MLEAC=1;MLEAF=0.500;MQ=42.00;MQRankSum=0.000;QD=18.15;ReadPosRankSum=-0.156;SOR=0.791	GT:AD:DP:GQ:PL	0/1:17,22:39:99:736,0,567
chrV	65963	.	G	A	595.77	PASS	AC=1;AF=0.500;AN=2;BaseQRankSum=1.246;ClippingRankSum=0.000;DP=36;ExcessHet=3.0103;FS=0.000;MLEAC=1;MLEAF=0.500;MQ=42.00;MQRankSum=0.000;QD=16.55;ReadPosRankSum=2.467;SOR=0.929	GT:AD:DP:GQ:PL	0/1:18,18:36:99:624,0,590
chrV	66654	.	G	A	817.77	PASS	AC=1;AF=0.500;AN=2;BaseQRankSum=-2.526;ClippingRankSum=0.000;DP=36;ExcessHet=3.0103;FS=5.209;MLEAC=1;MLEAF=0.500;MQ=42.00;MQRankSum=0.000;QD=22.72;ReadPosRankSum=-0.122;SOR=0.353	GT:AD:DP:GQ:PL	0/1:13,23:36:99:846,0,459
chrV	66787	.	G	A	644.77	PASS	AC=1;AF=0.500;AN=2;BaseQRankSum=1.499;ClippingRankSum=0.000;DP=33;ExcessHet=3.0103;FS=7.949;MLEAC=1;MLEAF=0.500;MQ=42.00;MQRankSum=0.000;QD=19.54;ReadPosRankSum=2.091;SOR=0.126	GT:AD:DP:GQ:PL	0/1:14,19:33:99:673,0,419
chrV	67129	.	G	A	747.77	PASS	AC=1;AF=0.500;AN=2;BaseQRankSum=1.647;ClippingRankSum=0.000;DP=43;ExcessHet=3.0103;FS=1.254;MLEAC=1;MLEAF=0.500;MQ=41.67;MQRankSum=1.119;QD=17.39;ReadPosRankSum=1.866;SOR=0.399	GT:AD:DP:GQ:PL	0/1:20,23:43:99:776,0,606
chrV	67721	.	G	A	861.77	PASS	AC=1;AF=0.500;AN=2;BaseQRankSum=-1.115;ClippingRankSum=0.000;DP=49;ExcessHet=3.0103;FS=6.121;MLEAC=1;MLEAF=0.500;MQ=41.96;MQRankSum=1.176;QD=17.95;ReadPosRankSum=-0.088;SOR=0.884	GT:AD:DP:GQ:PL	0/1:21,27:48:99:890,0,728
chrV	68154	.	G	A	698.77	PASS	AC=1;AF=0.500;AN=2;BaseQRankSum=1.347;ClippingRankSum=0.000;DP=42;ExcessHet=3.0103;FS=0.000;MLEAC=1;MLEAF=0.500;MQ=42.00;MQRankSum=0.000;QD=16.64;ReadPosRankSum=0.822;SOR=0.725	GT:AD:DP:GQ:PL	0/1:22,20:42:99:727,0,765
chrV	68340	.	G	A	623.77	PASS	AC=1;AF=0.500;AN=2;BaseQRankSum=0.192;ClippingRankSum=0.000;DP=36;ExcessHet=3.0103;FS=1.366;MLEAC=1;MLEAF=0.500;MQ=42.00;MQRankSum=0.000;QD=17.33;ReadPosRankSum=0.029;SOR=1.136	GT:AD:DP:GQ:PL	0/1:17,19:36:99:652,0,574
chrV	68663	.	G	A	842.77	PASS	AC=1;AF=0.500;AN=2;BaseQRankSum=-0.290;ClippingRankSum=0.000;DP=46;ExcessHet=3.0103;FS=2.569;MLEAC=1;MLEAF=0.500;MQ=42.00;MQRankSum=0.000;QD=18.32;ReadPosRankSum=-0.234;SOR=1.084	GT:AD:DP:GQ:PL	0/1:21,25:46:99:871,0,672
chrV	69027	.	G	A	610.77	PASS	AC=1;AF=0.500;AN=2;BaseQRankSum=3.714;ClippingRankSum=0.000;DP=42;ExcessHet=3.0103;FS=0.000;MLEAC=1;MLEAF=0.500;MQ=42.00;MQRankSum=0.000;QD=14.54;ReadPosRankSum=1.502;SOR=0.871	GT:AD:DP:GQ:PL	0/1:25,17:42:99:639,0,958
chrV	69046	.	G	A	656.77	PASS	AC=1;AF=0.500;AN=2;BaseQRankSum=0.929;ClippingRankSum=0.000;DP=41;ExcessHet=3.0103;FS=1.226;MLEAC=1;MLEAF=0.500;MQ=42.00;MQRankSum=0.000;QD=16.02;ReadPosRankSum=-1.183;SOR=0.929	GT:AD:DP:GQ:PL	0/1:23,18:41:99:685,0,912
chrV	69154	.	G	A	535.77	PASS	AC=1;AF=0.500;AN=2;BaseQRankSum=-0.937;ClippingRankSum=0.000;DP=25;ExcessHet=3.0103;FS=1.800;MLEAC=1;MLEAF=0.500;MQ=42.00;MQRankSum=0.000;QD=21.43;ReadPosRankSum=-0.684;SOR=0.298	GT:AD:DP:GQ:PL	0/1:8,17:25:99:564,0,233
chrV	69353	.	G	A	537.77	PASS	AC=1;AF=0.500;AN=2;BaseQRankSum=-1.700;ClippingRankSum=0.000;DP=31;ExcessHet=3.0103;FS=0.000;MLEAC=1;MLEAF=0.500;MQ=41.52;MQRankSum=1.242;QD=17.35;ReadPosRankSum=-1.376;SOR=0.929	GT:AD:DP:GQ:PL	0/1:13,18:31:99:566,0,439
chrV	69566	.	G	A	851.77	PASS	AC=1;AF=0.500;AN=2;BaseQRankSum=-1.065;ClippingRankSum=0.000;DP=45;ExcessHet=3.0103;FS=4.452;MLEAC=1;MLEAF=0.500;MQ=42.00;MQRankSum=0.000;QD=19.36;ReadPosRankSum=0.174;SOR=1.118	GT:AD:DP:GQ:PL	0/1:18,26:44:99:880,0,619
chrV	69834	.	G	A	430.77	PASS	AC=1;AF=0.500;AN=2;BaseQRankSum=-1.894;ClippingRankSum=0.000;DP=34;ExcessHet=3.0103;FS=0.000;MLEAC=1;MLEAF=0.500;MQ=42.00;MQRankSum=0.000;QD=12.67;ReadPosRankSum=-0.365;SOR=0.709	GT:AD:DP:GQ:PL	0/1:19,15:34:99:459,0,693
chrV	70008	.	G	A	282.77	PASS	AC=1;AF=0.500;AN=2;BaseQRankSum=1.029;ClippingRankSum=0.000;DP=20;ExcessHet=3.0103;FS=8.038;MLEAC=1;MLEAF=0.500;MQ=42.00;MQRankSum=0.000;QD=14.14;ReadPosRankSum=0.000;SOR=2.765	GT:AD:DP:GQ:PL	0/1:11,9:20:99:311,0,401
chrV	70672	.	G	A	480.77	PASS	AC=1;AF=0.500;AN=2;BaseQRankSum=-0.172;ClippingRankSum=0.000;DP=29;ExcessHet=3.0103;FS=0.000;MLEAC=1;MLEAF=0.500;MQ=42.00;MQRankSum=0.000;QD=17.81;ReadPosRankSum=-1.197;SOR=0.527	GT:AD:DP:GQ:PL	0/1:13,14:27:99:509,0,477
chrV	70887	.	G	A	453.77	PASS	AC=1;AF=0.500;AN=2;BaseQRankSum=0.861;ClippingRankSum=0.000;DP=30;ExcessHet=3.0103;FS=0.000;MLEAC=1;MLEAF=0.500;MQ=41.74;MQRankSum=-0.037;QD=15.65;ReadPosRankSum=-1.162;SOR=0.859	GT:AD:DP:GQ:PL	0/1:15,14:29:99:482,0,510
chrV	70964	.	G	A	708.77	PASS	AC=1;AF=0.500;AN=2;BaseQRankSum=2.015;ClippingRankSum=0.000;DP=42;ExcessHet=3.0103;FS=0.000;MLEAC=1;MLEAF=0.500;MQ=42.00;MQRankSum=0.000;QD=17.72;ReadPosRankSum=0.493;SOR=0.874	GT:AD:DP:GQ:PL	0/1:19,21:40:99:737,0,551
chrV	71253	.	G	A	623.77	PASS	AC=1;AF=0.500;AN=2;BaseQRankSum=1.981;ClippingRankSum=0.000;DP=28;ExcessHet=3.0103;FS=1.562;MLEAC=1;MLEAF=0.500;MQ=41.86;MQRankSum=1.987;QD=22.28;ReadPosRankSum=0.518;SOR=1.179	GT:AD:DP:GQ:PL	0/1:10,18:28:99:652,0,295
chrV	71317	.	G	A	284.77	PASS	AC=1;AF=0.500;AN=2;BaseQRankSum=0.718;ClippingRankSum=0.000;DP=21;ExcessHet=3.0103;FS=1.719;MLEAC=1;MLEAF=0.500;MQ=42.00;MQRankSum=0.000;QD=13.56;ReadPosRankSum=1.143;SOR=0.368	GT:AD:DP:GQ:PL	0/1:12,9:21:99:313,0,404
chrV	71616	.	G	A	387.77	PASS	AC=1;AF=0.500;AN=2;BaseQRankSum=0.666;ClippingRankSum=0.000;DP=31;ExcessHet=3.0103;FS=0.000;MLEAC=1;MLEAF=0.500;MQ=42.00;MQRankSum=0.000;QD=12.51;ReadPosRankSum=-1.148;SOR=0.502	GT:AD:DP:GQ:PL	0/1:18,13:31:99:416,0,586
chrV	71847	.	G	A	340.77	PASS	AC=1;AF=0.500;AN=2;BaseQRankSum=0.742;ClippingRankSum=0.000;DP=24;ExcessHet=3.0103;FS=3.892;MLEAC=1;MLEAF=0.500;MQ=42.00;MQRankSum=0.000;QD=14.20;ReadPosRankSum=-1.260;SOR=0.842	GT:AD:DP:GQ:PL	0/1:14,10:24:99:369,0,536
chrV	72415	.	G	A	1312.77	PASS	AC=1;AF=0.500;AN=2;BaseQRankSum=1.619;ClippingRankSum=0.000;DP=62;ExcessHet=3.0103;FS=0.000;MLEAC=1;MLEAF=0.500;MQ=41.67;MQRankSum=-1.289;QD=22.25;ReadPosRankSum=1.854;SOR=0.813	GT:AD:DP:GQ:PL	0/1:21,38:59:99:1341,0,640
chrV	72529	.	G	A	954.77	PASS	AC=1;AF=0.500;AN=2;BaseQRankSum=-0.418;ClippingRankSum=0.000;DP=60;ExcessHet=3.0103;FS=7.460;MLEAC=1;MLEAF=0.500;MQ=41.75;MQRankSum=0.000;QD=17.05;ReadPosRankSum=1.191;SOR=0.202	GT:AD:DP:GQ:PL	0/1:26,30:56:99:983,0,860
chrV	72659	.	G	A	850.77	PASS	AC=1;AF=0.500;AN=2;BaseQRankSum=1.435;ClippingRankSum=0.000;DP=44;ExcessHet=3.0103;FS=2.636;MLEAC=1;MLEAF=0.500;MQ=42.00;MQRankSum=0.000;QD=19.79;ReadPosRankSum=-0.393;SOR=0.951	GT:AD:DP:GQ:PL	0/1:17,26:43:99:879,0,500
chrV	72979	.	G	A	850.77	PASS	AC=1;AF=0.500;AN=2;BaseQRankSum=-0.073;ClippingRankSum=0.000;DP=54;ExcessHet=3.0103;FS=4.297;MLEAC=1;MLEAF=0.500;MQ=41.46;MQRankSum=1.428;QD=16.05;ReadPosRankSum=0.309;SOR=0.284	GT:AD:DP:GQ:PL	0/1:27,26:53:99:879,0,924
chrV	73231	.	G	A	437.77	PASS	AC=1;AF=0.500;AN=2;BaseQRankSum=-0.356;ClippingRankSum=0.000;DP=36;ExcessHet=3.0103;FS=5.198;MLEAC=1;MLEAF=0.500;MQ=42.00;MQRankSum=0.000;QD=12.16;ReadPosRankSum=-0.773;SOR=1.765	GT:AD:DP:GQ:PL	0/1:21,15:36:99:466,0,735
chrV	73659	.	G	A	610.77	PASS	AC=1;AF=0.500;AN=2;BaseQRankSum=-1.041;ClippingRankSum=0.000;DP=30;ExcessHet=3.0103;FS=1.697;MLEAC=1;MLEAF=0.500;MQ=42.00;MQRankSum=0.000;QD=21.06;ReadPosRankSum=1.137;SOR=0.399	GT:AD:DP:GQ:PL	0/1:11,18:29:99:639,0,394
chrV	73963	.	G	A	633.77	PASS	AC=1;AF=0.500;AN=2;BaseQRankSum=0.077;ClippingRankSum=0.000;DP=39;ExcessHet=3.0103;FS=0.000;MLEAC=1;MLEAF=0.500;MQ=40.87;MQRankSum=-1.283;QD=17.13;ReadPosRankSum=0.443;SOR=0.773	GT:AD:DP:GQ:PL	0/1:17,20:37:99:662,0,568
chrV	75046	.	G	A	372.77	PASS	AC=1;AF=0.500;AN=2;BaseQRankSum=0.718;ClippingRankSum=0.000;DP=27;ExcessHet=3.0103;FS=0.000;MLEAC=1;MLEAF=0.500;MQ=41.45;MQRankSum=0.969;QD=13.81;ReadPosRankSum=0.869;SOR=0.877	GT:AD:DP:GQ:PL	0/1:15,12:27:99:401,0,493
chrV	75210	.	G	A	554.77	PASS	AC=1;AF=0.500;AN=2;BaseQRankSum=0.261;ClippingRankSum=0.000;DP=33;ExcessHet=3.0103;FS=1.423;MLEAC=1;MLEAF=0.500;MQ=41.55;MQRankSum=1.031;QD=16.81;ReadPosRankSum=0.187;SOR=0.423	GT:AD:DP:GQ:PL	0/1:17,16:33:99:583,0,585
chrV	75370	.	G	A	848.77	PASS	AC=1;AF=0.500;AN=2;BaseQRankSum=0.128;ClippingRankSum=0.000;DP=44;ExcessHet=3.0103;FS=0.000;MLEAC=1;MLEAF=0.500;MQ=41.66;MQRankSum=-0.826;QD=19.29;ReadPosRankSum=0.996;SOR=0.544	GT:AD:DP:GQ:PL	0/1:19,25:44:99:877,0,629
chrV	76217	.	G	A	588.77	PASS	AC=1;AF=0.500;AN=2;BaseQRankSum=-1.625;ClippingRankSum=0.000;DP=48;ExcessHet=3.0103;FS=0.000;MLEAC=1;MLEAF=0.500;MQ=42.00;MQRankSum=0.000;QD=12.27;ReadPosRankSum=-0.149;SOR=0.711	GT:AD:DP:GQ:PL	0/1:27,21:48:99:617,0,987
chrV	76733	.	G	A	655.77	PASS	AC=1;AF=0.500;AN=2;BaseQRankSum=-0.513;ClippingRankSum=0.000;DP=42;ExcessHet=3.0103;FS=2.759;MLEAC=1;MLEAF=0.500;MQ=42.00;MQRankSum=0.000;QD=15.61;ReadPosRankSum=0.054;SOR=0.368	GT:AD:DP:GQ:PL	0/1:24,18:42:99:684,0,1733
chrV	76735	.	G	A	655.77	PASS	AC=1;AF=0.500;AN=2;BaseQRankSum=-0.027;ClippingRankSum=0.000;DP=41;ExcessHet=3.0103;FS=2.982;MLEAC=1;MLEAF=0.500;MQ=42.00;MQRankSum=0.000;QD=15.99;ReadPosRankSum=-0.920;SOR=0.293	GT:AD:DP:GQ:PL	0/1:23,18:41:99:684,0,1733
chrV	77581	.	G	A	690.77	PASS	AC=1;AF=0.500;AN=2;BaseQRankSum=-0.553;ClippingRankSum=0.000;DP=42;ExcessHet=3.0103;FS=2.659;MLEAC=1;MLEAF=0.500;MQ=41.91;MQRankSum=-1.267;QD=16.45;ReadPosRankSum=1.262;SOR=0.368	GT:AD:DP:GQ:PL	0/1:19,23:42:99:719,0,586
chrV	77814	.	G	A	421.77	PASS	AC=1;AF=0.500;AN=2;BaseQRankSum=1.003;ClippingRankSum=0.000;DP=25;ExcessHet=3.0103;FS=1.810;MLEAC=1;MLEAF=0.500;MQ=42.00;MQRankSum=0.000;QD=17.57;ReadPosRankSum=-0.680;SOR=1.375	GT:AD:DP:GQ:PL	0/1:11,13:24:99:450,0,322
chrV	79273	.	G	A	669.77	PASS	AC=1;AF=0.500;AN=2;BaseQRankSum=1.660;ClippingRankSum=0.000;DP=42;ExcessHet=3.0103;FS=1.242;MLEAC=1;MLEAF=0.500;MQ=41.32;MQRankSum=1.466;QD=15.95;ReadPosRankSum=0.494;SOR=1.125	GT:AD:DP:GQ:PL	0/1:21,21:42:99:698,0,663
chrV	79468	.	G	A	377.77	PASS	AC=1;AF=0.500;AN=2;BaseQRankSum=0.998;ClippingRankSum=0.000;DP=24;ExcessHet=3.0103;FS=1.706;MLEAC=1;MLEAF=0.500;MQ=42.00;MQRankSum=0.000;QD=15.74;ReadPosRankSum=0.974;SOR=0.293	GT:AD:DP:GQ:PL	0/1:13,11:24:99:406,0,452
chrV	80237	.	G	A	778.77	PASS	AC=1;AF=0.500;AN=2;BaseQRankSum=-0.354;ClippingRankSum=0.000;DP=50;ExcessHet=3.0103;FS=10.863;MLEAC=1;MLEAF=0.500;MQ=41.72;MQRankSum=1.064;QD=16.57;ReadPosRankSum=-1.279;SOR=1.389	GT:AD:DP:GQ:PL	0/1:23,24:47:99:807,0,788
chrV	80463	.	G	A	582.77	PASS	AC=1;AF=0.500;AN=2;BaseQRankSum=-0.437;ClippingRankSum=0.000;DP=49;ExcessHet=3.0103;FS=6.090;MLEAC=1;MLEAF=0.500;MQ=42.00;MQRankSum=0.000;QD=11.89;ReadPosRankSum=0.109;SOR=1.454	GT:AD:DP:GQ:PL	0/1:28,21:49:99:611,0,915
chrV	83590	.	G	A	933.77	PASS	AC=1;AF=0.500;AN=2;BaseQRankSum=2.505;ClippingRankSum=0.000;DP=55;ExcessHet=3.0103;FS=0.000;MLEAC=1;MLEAF=0.500;MQ=42.00;MQRankSum=0.000;QD=16.98;ReadPosRankSum=0.986;SOR=0.756	GT:AD:DP:GQ:PL	0/1:27,28:55:99:962,0,789
chrV	84241	.	G	A	673.77	PASS	AC=1;AF=0.500;AN=2;BaseQRankSum=1.251;ClippingRankSum=0.000;DP=42;ExcessHet=3.0103;FS=2.587;MLEAC=1;MLEAF=0.500;MQ=41.62;MQRankSum=0.000;QD=16.04;ReadPosRankSum=-0.123;SOR=1.127	GT:AD:DP:GQ:PL	0/1:22,20:42:99:702,0,722
chrV	88080	.	G	A	580.77	PASS	AC=1;AF=0.500;AN=2;BaseQRankSum=1.181;ClippingRankSum=0.000;DP=43;ExcessHet=3.0103;FS=2.743;MLEAC=1;MLEAF=0.500;MQ=42.00;MQRankSum=0.000;QD=13.51;ReadPosRankSum=0.500;SOR=0.297	GT:AD:DP:GQ:PL	0/1:25,18:43:99:609,0,853
chrV	88999	.	G	A	597.77	PASS	AC=1;AF=0.500;AN=2;BaseQRankSum=-0.031;ClippingRankSum=0.000;DP=37;ExcessHet=3.0103;FS=0.000;MLEAC=1;MLEAF=0.500;MQ=41.62;MQRankSum=0.976;QD=16.16;ReadPosRankSum=-0.661;SOR=0.673	GT:AD:DP:GQ:PL	0/1:20,17:37:99:626,0,713
chrV	89680	.	G	A	692.77	PASS	AC=1;AF=0.500;AN=2;BaseQRankSum=0.305;ClippingRankSum=0.000;DP=42;ExcessHet=3.0103;FS=0.000;MLEAC=1;MLEAF=0.500;MQ=41.65;MQRankSum=1.048;QD=16.49;ReadPosRankSum=0.407;SOR=0.889	GT:AD:DP:GQ:PL	0/1:21,21:42:99:721,0,709
chrV	95776	.	G	A	496.77	PASS	AC=1;AF=0.500;AN=2;BaseQRankSum=-0.140;ClippingRankSum=0.000;DP=32;ExcessHet=3.0103;FS=0.000;MLEAC=1;MLEAF=0.500;MQ=42.00;MQRankSum=0.000;QD=16.02;ReadPosRankSum=0.190;SOR=0.793	GT:AD:DP:GQ:PL	0/1:15,16:31:99:525,0,528
chrV	96535	.	G	A	243.77	PASS	AC=1;AF=0.500;AN=2;BaseQRankSum=-0.487;ClippingRankSum=0.000;DP=25;ExcessHet=3.0103;FS=3.965;MLEAC=1;MLEAF=0.500;MQ=41.43;MQRankSum=-1.250;QD=9.75;ReadPosRankSum=-0.830;SOR=1.714	GT:AD:DP:GQ:PL	0/1:16,9:25:99:272,0,570
chrV	118859	.	C	T	456.77	PASS	AC=1;AF=0.500;AN=2;BaseQRankSum=0.281;ClippingRankSum=0.000;DP=34;ExcessHet=3.0103;FS=0.000;MLEAC=1;MLEAF=0.500;MQ=41.88;MQRankSum=1.277;QD=13.84;ReadPosRankSum=-0.797;SOR=0.657	GT:AD:DP:GQ:PL	0/1:19,14:33:99:485,0,687
chrV	266535	.	A	C	384.77	PASS	AC=1;AF=0.500;AN=2;BaseQRankSum=-0.977;ClippingRankSum=0.000;DP=73;ExcessHet=3.0103;FS=15.916;MLEAC=1;MLEAF=0.500;MQ=40.10;MQRankSum=-1.785;QD=5.34;ReadPosRankSum=-4.209;SOR=3.258	GT:AD:DP:GQ:PL	0/1:58,14:72:99:413,0,2373
chrV	266536	.	G	A	384.77	PASS	AC=1;AF=0.500;AN=2;BaseQRankSum=-0.993;ClippingRankSum=0.000;DP=72;ExcessHet=3.0103;FS=18.512;MLEAC=1;MLEAF=0.500;MQ=40.07;MQRankSum=-1.749;QD=5.42;ReadPosRankSum=-3.993;SOR=3.314	GT:AD:DP:GQ:PL	0/1:57,14:71:99:413,0,2373
chrV	278115	.	T	C	510.77	PASS	AC=1;AF=0.500;AN=2;BaseQRankSum=0.594;ClippingRankSum=0.000;DP=56;ExcessHet=3.0103;FS=10.297;MLEAC=1;MLEAF=0.500;MQ=40.19;MQRankSum=-0.372;QD=9.12;ReadPosRankSum=-0.807;SOR=3.019	GT:AD:DP:GQ:PL	0/1:42,14:56:99:539,0,1715
chrV	278116	.	G	T	510.77	PASS	AC=1;AF=0.500;AN=2;BaseQRankSum=-0.448;ClippingRankSum=0.000;DP=56;ExcessHet=3.0103;FS=10.297;MLEAC=1;MLEAF=0.500;MQ=40.19;MQRankSum=-0.372;QD=9.12;ReadPosRankSum=-0.836;SOR=3.019	GT:AD:DP:GQ:PL	0/1:42,14:56:99:539,0,1715
chrV	322774	.	C	T	916.77	PASS	AC=1;AF=0.500;AN=2;BaseQRankSum=-0.540;ClippingRankSum=0.000;DP=41;ExcessHet=3.0103;FS=5.230;MLEAC=1;MLEAF=0.500;MQ=42.00;MQRankSum=0.000;QD=22.36;ReadPosRankSum=-0.924;SOR=1.688	GT:AD:DP:GQ:PL	0/1:15,26:41:99:945,0,492
chrV	343620	.	G	A	805.77	PASS	AC=1;AF=0.500;AN=2;BaseQRankSum=0.626;ClippingRankSum=0.000;DP=50;ExcessHet=3.0103;FS=2.777;MLEAC=1;MLEAF=0.500;MQ=42.00;MQRankSum=0.000;QD=16.44;ReadPosRankSum=-1.264;SOR=0.301	GT:AD:DP:GQ:PL	0/1:26,23:49:99:834,0,882
chrVI	59979	.	G	A	272.77	PASS	AC=1;AF=0.500;AN=2;BaseQRankSum=-0.058;ClippingRankSum=0.000;DP=25;ExcessHet=3.0103;FS=0.000;MLEAC=1;MLEAF=0.500;MQ=42.00;MQRankSum=0.000;QD=10.91;ReadPosRankSum=-0.322;SOR=0.807	GT:AD:DP:GQ:PL	0/1:16,9:25:99:301,0,579
chrVI	183819	.	C	G	325.77	PASS	AC=1;AF=0.500;AN=2;BaseQRankSum=1.880;ClippingRankSum=0.000;DP=50;ExcessHet=3.0103;FS=2.985;MLEAC=1;MLEAF=0.500;MQ=41.03;MQRankSum=-6.027;QD=7.24;ReadPosRankSum=-3.398;SOR=1.270	GT:AD:DP:GQ:PL	0/1:34,11:45:99:354,0,5884
chrVI	183825	.	C	G	325.77	PASS	AC=1;AF=0.500;AN=2;BaseQRankSum=-0.931;ClippingRankSum=0.000;DP=50;ExcessHet=3.0103;FS=1.370;MLEAC=1;MLEAF=0.500;MQ=41.03;MQRankSum=-6.027;QD=7.24;ReadPosRankSum=-4.464;SOR=1.115	GT:AD:DP:GQ:PL	0/1:34,11:45:99:354,0,5884
chrVII	182794	.	G	A	903.77	PASS	AC=1;AF=0.500;AN=2;BaseQRankSum=0.229;ClippingRankSum=0.000;DP=58;ExcessHet=3.0103;FS=0.000;MLEAC=1;MLEAF=0.500;MQ=42.00;MQRankSum=0.000;QD=15.58;ReadPosRankSum=-1.813;SOR=0.576	GT:AD:DP:GQ:PL	0/1:30,28:58:99:932,0,928
chrVII	216719	.	G	A	147.77	PASS	AC=1;AF=0.500;AN=2;BaseQRankSum=-0.898;ClippingRankSum=0.000;DP=16;ExcessHet=3.0103;FS=1.987;MLEAC=1;MLEAF=0.500;MQ=41.11;MQRankSum=0.904;QD=9.24;ReadPosRankSum=-1.185;SOR=1.329	GT:AD:DP:GQ:PL	0/1:10,6:16:99:176,0,378
chrVII	379931	.	C	T	308.77	PASS	AC=1;AF=0.500;AN=2;BaseQRankSum=-1.467;ClippingRankSum=0.000;DP=30;ExcessHet=3.0103;FS=4.298;MLEAC=1;MLEAF=0.500;MQ=41.87;MQRankSum=-1.842;QD=10.29;ReadPosRankSum=0.364;SOR=0.133	GT:AD:DP:GQ:PL	0/1:19,11:30:99:337,0,703
chrVII	384774	.	T	C	769.77	PASS	AC=1;AF=0.500;AN=2;BaseQRankSum=0.942;ClippingRankSum=0.000;DP=54;ExcessHet=3.0103;FS=4.116;MLEAC=1;MLEAF=0.500;MQ=41.39;MQRankSum=0.316;QD=15.71;ReadPosRankSum=-4.009;SOR=1.159	GT:AD:DP:GQ:PL	0/1:28,21:49:99:798,0,1292
chrVII	384775	.	G	A	769.77	PASS	AC=1;AF=0.500;AN=2;BaseQRankSum=1.030;ClippingRankSum=0.000;DP=54;ExcessHet=3.0103;FS=4.116;MLEAC=1;MLEAF=0.500;MQ=41.39;MQRankSum=0.316;QD=15.71;ReadPosRankSum=-3.596;SOR=1.159	GT:AD:DP:GQ:PL	0/1:28,21:49:99:798,0,1292
chrVII	448481	.	C	T	297.77	PASS	AC=1;AF=0.500;AN=2;BaseQRankSum=0.965;ClippingRankSum=0.000;DP=46;ExcessHet=3.0103;FS=1.289;MLEAC=1;MLEAF=0.500;MQ=41.68;MQRankSum=-1.119;QD=7.84;ReadPosRankSum=0.430;SOR=0.824	GT:AD:DP:GQ:PL	0/1:22,16:38:99:326,0,714
chrVII	579451	.	C	T	541.77	PASS	AC=1;AF=0.500;AN=2;BaseQRankSum=-0.706;ClippingRankSum=0.000;DP=34;ExcessHet=3.0103;FS=3.401;MLEAC=1;MLEAF=0.500;MQ=42.00;MQRankSum=0.000;QD=15.93;ReadPosRankSum=0.599;SOR=0.242	GT:AD:DP:GQ:PL	0/1:18,16:34:99:570,0,677
chrVII	631021	.	G	A	753.77	PASS	AC=1;AF=0.500;AN=2;BaseQRankSum=0.245;ClippingRankSum=0.000;DP=39;ExcessHet=3.0103;FS=3.259;MLEAC=1;MLEAF=0.500;MQ=42.00;MQRankSum=0.000;QD=19.84;ReadPosRankSum=-0.430;SOR=0.250	GT:AD:DP:GQ:PL	0/1:14,24:38:99:782,0,427
chrVII	904896	.	G	A	695.77	PASS	AC=1;AF=0.500;AN=2;BaseQRankSum=1.774;ClippingRankSum=0.000;DP=42;ExcessHet=3.0103;FS=9.155;MLEAC=1;MLEAF=0.500;MQ=41.66;MQRankSum=-0.880;QD=16.97;ReadPosRankSum=0.637;SOR=1.149	GT:AD:DP:GQ:PL	0/1:19,22:41:99:724,0,566
chrVII	1058886	.	C	T	356.77	PASS	AC=1;AF=0.500;AN=2;BaseQRankSum=1.495;ClippingRankSum=0.000;DP=27;ExcessHet=3.0103;FS=1.792;MLEAC=1;MLEAF=0.500;MQ=42.00;MQRankSum=0.000;QD=13.21;ReadPosRankSum=0.147;SOR=1.329	GT:AD:DP:GQ:PL	0/1:16,11:27:99:385,0,494
chrVII	1068927	.	A	T	534.77	PASS	AC=1;AF=0.500;AN=2;BaseQRankSum=0.409;ClippingRankSum=0.000;DP=98;ExcessHet=3.0103;FS=0.968;MLEAC=1;MLEAF=0.500;MQ=40.11;MQRankSum=0.138;QD=5.57;ReadPosRankSum=-4.224;SOR=0.867	GT:AD:DP:GQ:PL	0/1:77,19:96:99:563,0,3887
chrVII	1068928	.	C	T	534.77	PASS	AC=1;AF=0.500;AN=2;BaseQRankSum=-0.581;ClippingRankSum=0.000;DP=99;ExcessHet=3.0103;FS=0.973;MLEAC=1;MLEAF=0.500;MQ=40.07;MQRankSum=0.221;QD=5.51;ReadPosRankSum=-4.105;SOR=0.898	GT:AD:DP:GQ:PL	0/1:78,19:97:99:563,0,3887
chrVIII	63945	.	G	A	346.77	PASS	AC=1;AF=0.500;AN=2;BaseQRankSum=-0.778;ClippingRankSum=0.000;DP=31;ExcessHet=3.0103;FS=0.000;MLEAC=1;MLEAF=0.500;MQ=41.87;MQRankSum=-1.597;QD=11.56;ReadPosRankSum=-0.042;SOR=0.750	GT:AD:DP:GQ:PL	0/1:17,13:30:99:375,0,447
chrVIII	99258	.	C	T	664.77	PASS	AC=1;AF=0.500;AN=2;BaseQRankSum=-1.017;ClippingRankSum=0.000;DP=29;ExcessHet=3.0103;FS=0.000;MLEAC=1;MLEAF=0.500;MQ=42.00;MQRankSum=0.000;QD=22.92;ReadPosRankSum=-1.861;SOR=0.520	GT:AD:DP:GQ:PL	0/1:9,20:29:99:693,0,290
chrVIII	112444	.	G	A	754.77	PASS	AC=1;AF=0.500;AN=2;BaseQRankSum=0.274;ClippingRankSum=0.000;DP=44;ExcessHet=3.0103;FS=0.000;MLEAC=1;MLEAF=0.500;MQ=41.35;MQRankSum=-1.274;QD=17.15;ReadPosRankSum=-0.511;SOR=0.693	GT:AD:DP:GQ:PL	0/1:20,24:44:99:783,0,674
chrVIII	512691	.	C	T	441.77	PASS	AC=1;AF=0.500;AN=2;BaseQRankSum=-0.141;ClippingRankSum=0.000;DP=25;ExcessHet=3.0103;FS=0.000;MLEAC=1;MLEAF=0.500;MQ=42.00;MQRankSum=0.000;QD=17.67;ReadPosRankSum=0.412;SOR=0.804	GT:AD:DP:GQ:PL	0/1:12,13:25:99:470,0,446
chrIX	25241	.	G	A	347.77	PASS	AC=1;AF=0.500;AN=2;BaseQRankSum=2.059;ClippingRankSum=0.000;DP=26;ExcessHet=3.0103;FS=1.623;MLEAC=1;MLEAF=0.500;MQ=40.77;MQRankSum=0.000;QD=13.91;ReadPosRankSum=-0.655;SOR=1.247	GT:AD:DP:GQ:PL	0/1:13,12:25:99:376,0,315
chrIX	99182	.	C	T	441.77	PASS	AC=1;AF=0.500;AN=2;BaseQRankSum=0.276;ClippingRankSum=0.000;DP=36;ExcessHet=3.0103;FS=11.143;MLEAC=1;MLEAF=0.500;MQ=41.95;MQRankSum=0.901;QD=12.27;ReadPosRankSum=-0.157;SOR=2.631	GT:AD:DP:GQ:PL	0/1:21,15:36:99:470,0,664
chrIX	398437	.	G	A	466.77	PASS	AC=1;AF=0.500;AN=2;BaseQRankSum=-0.402;ClippingRankSum=0.000;DP=37;ExcessHet=3.0103;FS=0.000;MLEAC=1;MLEAF=0.500;MQ=42.00;MQRankSum=0.000;QD=12.97;ReadPosRankSum=-0.054;SOR=0.905	GT:AD:DP:GQ:PL	0/1:20,16:36:99:495,0,705
chrX	42459	.	G	A	486.77	PASS	AC=1;AF=0.500;AN=2;BaseQRankSum=-0.045;ClippingRankSum=0.000;DP=38;ExcessHet=3.0103;FS=7.781;MLEAC=1;MLEAF=0.500;MQ=41.90;MQRankSum=-1.556;QD=12.81;ReadPosRankSum=-0.316;SOR=0.136	GT:AD:DP:GQ:PL	0/1:21,17:38:99:515,0,695
chrX	103409	.	C	T	420.77	PASS	AC=1;AF=0.500;AN=2;BaseQRankSum=1.849;ClippingRankSum=0.000;DP=24;ExcessHet=3.0103;FS=0.000;MLEAC=1;MLEAF=0.500;MQ=41.30;MQRankSum=0.120;QD=17.53;ReadPosRankSum=2.260;SOR=0.437	GT:AD:DP:GQ:PL	0/1:12,12:24:99:449,0,408
chrX	123114	.	C	T	812.77	PASS	AC=1;AF=0.500;AN=2;BaseQRankSum=0.693;ClippingRankSum=0.000;DP=33;ExcessHet=3.0103;FS=0.000;MLEAC=1;MLEAF=0.500;MQ=42.00;MQRankSum=0.000;QD=24.63;ReadPosRankSum=-0.144;SOR=0.765	GT:AD:DP:GQ:PL	0/1:10,23:33:99:841,0,277
chrX	140124	.	G	A	452.77	PASS	AC=1;AF=0.500;AN=2;BaseQRankSum=-0.985;ClippingRankSum=0.000;DP=30;ExcessHet=3.0103;FS=0.000;MLEAC=1;MLEAF=0.500;MQ=42.00;MQRankSum=0.000;QD=15.09;ReadPosRankSum=1.141;SOR=0.722	GT:AD:DP:GQ:PL	0/1:16,14:30:99:481,0,596
chrX	173067	.	G	A	732.77	PASS	AC=1;AF=0.500;AN=2;BaseQRankSum=1.498;ClippingRankSum=0.000;DP=42;ExcessHet=3.0103;FS=4.716;MLEAC=1;MLEAF=0.500;MQ=42.00;MQRankSum=0.000;QD=17.45;ReadPosRankSum=1.601;SOR=1.532	GT:AD:DP:GQ:PL	0/1:22,20:42:99:761,0,850
chrX	173086	.	C	T	842.77	PASS	AC=1;AF=0.500;AN=2;BaseQRankSum=0.124;ClippingRankSum=0.000;DP=38;ExcessHet=3.0103;FS=1.471;MLEAC=1;MLEAF=0.500;MQ=42.00;MQRankSum=0.000;QD=22.18;ReadPosRankSum=-0.726;SOR=1.179	GT:AD:DP:GQ:PL	0/1:16,22:38:99:871,0,600
chrX	337490	.	G	A	894.77	PASS	AC=1;AF=0.500;AN=2;BaseQRankSum=1.201;ClippingRankSum=0.000;DP=40;ExcessHet=3.0103;FS=13.142;MLEAC=1;MLEAF=0.500;MQ=41.16;MQRankSum=2.281;QD=22.94;ReadPosRankSum=1.230;SOR=0.376	GT:AD:DP:GQ:PL	0/1:15,24:39:99:923,0,479
chrX	408306	.	G	A	706.77	PASS	AC=1;AF=0.500;AN=2;BaseQRankSum=2.114;ClippingRankSum=0.000;DP=40;ExcessHet=3.0103;FS=1.264;MLEAC=1;MLEAF=0.500;MQ=42.00;MQRankSum=0.000;QD=17.67;ReadPosRankSum=2.700;SOR=1.140	GT:AD:DP:GQ:PL	0/1:20,20:40:99:735,0,736
chrX	436436	.	G	A	90.77	PASS	AC=1;AF=0.500;AN=2;BaseQRankSum=0.218;ClippingRankSum=0.000;DP=18;ExcessHet=3.0103;FS=6.107;MLEAC=1;MLEAF=0.500;MQ=42.00;MQRankSum=0.000;QD=5.04;ReadPosRankSum=-0.851;SOR=2.780	GT:AD:DP:GQ:PL	0/1:14,4:18:99:119,0,550
chrX	490136	.	C	T	615.77	PASS	AC=1;AF=0.500;AN=2;BaseQRankSum=0.849;ClippingRankSum=0.000;DP=36;ExcessHet=3.0103;FS=2.966;MLEAC=1;MLEAF=0.500;MQ=41.59;MQRankSum=1.056;QD=17.10;ReadPosRankSum=0.541;SOR=0.662	GT:AD:DP:GQ:PL	0/1:18,18:36:99:644,0,598
chrX	573862	.	C	T	410.77	PASS	AC=1;AF=0.500;AN=2;BaseQRankSum=2.880;ClippingRankSum=0.000;DP=29;ExcessHet=3.0103;FS=1.574;MLEAC=1;MLEAF=0.500;MQ=42.00;MQRankSum=0.000;QD=15.21;ReadPosRankSum=0.063;SOR=1.270	GT:AD:DP:GQ:PL	0/1:15,12:27:99:439,0,436
chrX	612322	.	C	T	512.77	PASS	AC=1;AF=0.500;AN=2;BaseQRankSum=0.522;ClippingRankSum=0.000;DP=37;ExcessHet=3.0103;FS=1.535;MLEAC=1;MLEAF=0.500;MQ=41.62;MQRankSum=-1.091;QD=13.86;ReadPosRankSum=-1.106;SOR=1.207	GT:AD:DP:GQ:PL	0/1:21,16:37:99:541,0,744
chrX	709772	.	C	T	725.77	PASS	AC=1;AF=0.500;AN=2;BaseQRankSum=2.362;ClippingRankSum=0.000;DP=46;ExcessHet=3.0103;FS=6.360;MLEAC=1;MLEAF=0.500;MQ=41.96;MQRankSum=0.980;QD=16.13;ReadPosRankSum=-0.372;SOR=1.447	GT:AD:DP:GQ:PL	0/1:24,21:45:99:754,0,775
chrXI	43420	.	G	A	545.77	PASS	AC=1;AF=0.500;AN=2;BaseQRankSum=-0.939;ClippingRankSum=0.000;DP=35;ExcessHet=3.0103;FS=2.958;MLEAC=1;MLEAF=0.500;MQ=42.00;MQRankSum=0.000;QD=15.59;ReadPosRankSum=-1.249;SOR=0.321	GT:AD:DP:GQ:PL	0/1:19,16:35:99:574,0,711
chrXII	55413	.	C	T	281.77	PASS	AC=1;AF=0.500;AN=2;BaseQRankSum=-0.372;ClippingRankSum=0.000;DP=28;ExcessHet=3.0103;FS=4.386;MLEAC=1;MLEAF=0.500;MQ=42.00;MQRankSum=0.000;QD=10.06;ReadPosRankSum=1.903;SOR=2.110	GT:AD:DP:GQ:PL	0/1:18,10:28:99:310,0,693
chrXII	97578	.	C	T	386.77	PASS	AC=1;AF=0.500;AN=2;BaseQRankSum=-0.686;ClippingRankSum=0.000;DP=27;ExcessHet=3.0103;FS=7.832;MLEAC=1;MLEAF=0.500;MQ=41.45;MQRankSum=1.038;QD=14.32;ReadPosRankSum=0.931;SOR=0.078	GT:AD:DP:GQ:PL	0/1:14,13:27:99:415,0,487
chrXII	204945	.	C	T	665.77	PASS	AC=1;AF=0.500;AN=2;BaseQRankSum=0.144;ClippingRankSum=0.000;DP=39;ExcessHet=3.0103;FS=2.795;MLEAC=1;MLEAF=0.500;MQ=41.12;MQRankSum=-2.159;QD=17.07;ReadPosRankSum=-1.638;SOR=1.210	GT:AD:DP:GQ:PL	0/1:18,21:39:99:694,0,589
chrXII	295320	.	C	T	441.77	PASS	AC=1;AF=0.500;AN=2;BaseQRankSum=-1.973;ClippingRankSum=0.000;DP=26;ExcessHet=3.0103;FS=0.000;MLEAC=1;MLEAF=0.500;MQ=40.34;MQRankSum=-1.500;QD=16.99;ReadPosRankSum=1.589;SOR=0.839	GT:AD:DP:GQ:PL	0/1:11,15:26:99:470,0,382
chrXII	366270	.	G	A	520.77	PASS	AC=1;AF=0.500;AN=2;BaseQRankSum=-0.552;ClippingRankSum=0.000;DP=27;ExcessHet=3.0103;FS=0.000;MLEAC=1;MLEAF=0.500;MQ=42.00;MQRankSum=0.000;QD=19.29;ReadPosRankSum=-0.334;SOR=0.765	GT:AD:DP:GQ:PL	0/1:11,16:27:99:549,0,356
chrXII	631677	.	C	T	900.77	PASS	AC=1;AF=0.500;AN=2;BaseQRankSum=1.121;ClippingRankSum=0.000;DP=43;ExcessHet=3.0103;FS=2.743;MLEAC=1;MLEAF=0.500;MQ=41.29;MQRankSum=-1.477;QD=20.95;ReadPosRankSum=-0.409;SOR=1.358	GT:AD:DP:GQ:PL	0/1:18,25:43:99:929,0,584
chrXII	645211	.	C	T	282.77	PASS	AC=1;AF=0.500;AN=2;BaseQRankSum=0.983;ClippingRankSum=0.000;DP=18;ExcessHet=3.0103;FS=2.271;MLEAC=1;MLEAF=0.500;MQ=42.00;MQRankSum=0.000;QD=16.63;ReadPosRankSum=0.413;SOR=1.911	GT:AD:DP:GQ:PL	0/1:7,10:17:99:311,0,149
chrXII	730565	.	G	A	334.77	PASS	AC=1;AF=0.500;AN=2;BaseQRankSum=1.661;ClippingRankSum=0.000;DP=22;ExcessHet=3.0103;FS=3.424;MLEAC=1;MLEAF=0.500;MQ=41.24;MQRankSum=0.000;QD=15.22;ReadPosRankSum=0.319;SOR=0.138	GT:AD:DP:GQ:PL	0/1:12,10:22:99:363,0,411
chrXIII	13288	.	G	A	445.77	PASS	AC=1;AF=0.500;AN=2;BaseQRankSum=-0.085;ClippingRankSum=0.000;DP=35;ExcessHet=3.0103;FS=0.000;MLEAC=1;MLEAF=0.500;MQ=41.83;MQRankSum=-0.825;QD=12.74;ReadPosRankSum=0.385;SOR=0.420	GT:AD:DP:GQ:PL	0/1:20,15:35:99:474,0,723
chrXIII	106965	.	G	A	427.77	PASS	AC=1;AF=0.500;AN=2;BaseQRankSum=0.061;ClippingRankSum=0.000;DP=31;ExcessHet=3.0103;FS=1.573;MLEAC=1;MLEAF=0.500;MQ=41.94;MQRankSum=0.915;QD=13.80;ReadPosRankSum=-0.225;SOR=1.161	GT:AD:DP:GQ:PL	0/1:18,13:31:99:456,0,640
chrXIII	108436	.	G	A	832.77	PASS	AC=1;AF=0.500;AN=2;BaseQRankSum=-0.476;ClippingRankSum=0.000;DP=49;ExcessHet=3.0103;FS=0.000;MLEAC=1;MLEAF=0.500;MQ=40.82;MQRankSum=-0.209;QD=18.10;ReadPosRankSum=0.361;SOR=0.804	GT:AD:DP:GQ:PL	0/1:19,27:46:99:861,0,607
chrXIII	674303	.	G	A	765.77	PASS	AC=1;AF=0.500;AN=2;BaseQRankSum=0.481;ClippingRankSum=0.000;DP=48;ExcessHet=3.0103;FS=0.000;MLEAC=1;MLEAF=0.500;MQ=42.00;MQRankSum=0.000;QD=15.95;ReadPosRankSum=-1.291;SOR=0.551	GT:AD:DP:GQ:PL	0/1:24,24:48:99:794,0,764
chrXIV	60092	.	G	A	296.77	PASS	AC=1;AF=0.500;AN=2;BaseQRankSum=0.893;ClippingRankSum=0.000;DP=22;ExcessHet=3.0103;FS=1.792;MLEAC=1;MLEAF=0.500;MQ=42.00;MQRankSum=0.000;QD=13.49;ReadPosRankSum=0.595;SOR=0.307	GT:AD:DP:GQ:PL	0/1:13,9:22:99:325,0,495
chrXIV	89035	.	C	T	411.77	PASS	AC=1;AF=0.500;AN=2;BaseQRankSum=1.550;ClippingRankSum=0.000;DP=26;ExcessHet=3.0103;FS=0.000;MLEAC=1;MLEAF=0.500;MQ=42.00;MQRankSum=0.000;QD=15.84;ReadPosRankSum=0.576;SOR=0.773	GT:AD:DP:GQ:PL	0/1:14,12:26:99:440,0,476
chrXIV	136799	.	T	G	1641.77	PASS	AC=1;AF=0.500;AN=2;BaseQRankSum=-0.274;ClippingRankSum=0.000;DP=194;ExcessHet=3.0103;FS=15.672;MLEAC=1;MLEAF=0.500;MQ=40.08;MQRankSum=-1.339;QD=8.55;ReadPosRankSum=-2.912;SOR=0.200	GT:AD:DP:GQ:PL	0/1:132,60:192:99:1670,0,4277
chrXIV	139531	.	C	A	1929.77	PASS	AC=1;AF=0.500;AN=2;BaseQRankSum=0.445;ClippingRankSum=0.000;DP=234;ExcessHet=3.0103;FS=3.048;MLEAC=1;MLEAF=0.500;MQ=40.08;MQRankSum=-0.138;QD=8.35;ReadPosRankSum=-4.405;SOR=0.465	GT:AD:DP:GQ:PL	0/1:162,69:231:99:1958,0,5362
chrXIV	145954	.	G	A	791.77	PASS	AC=1;AF=0.500;AN=2;BaseQRankSum=0.978;ClippingRankSum=0.000;DP=47;ExcessHet=3.0103;FS=8.463;MLEAC=1;MLEAF=0.500;MQ=41.88;MQRankSum=-0.528;QD=16.85;ReadPosRankSum=-0.268;SOR=1.777	GT:AD:DP:GQ:PL	0/1:23,24:47:99:820,0,785
chrXIV	217145	.	C	T	566.77	PASS	AC=1;AF=0.500;AN=2;BaseQRankSum=0.418;ClippingRankSum=0.000;DP=34;ExcessHet=3.0103;FS=3.998;MLEAC=1;MLEAF=0.500;MQ=42.00;MQRankSum=0.000;QD=16.67;ReadPosRankSum=-2.062;SOR=1.954	GT:AD:DP:GQ:PL	0/1:17,17:34:99:595,0,538
chrXIV	369408	.	G	A	649.77	PASS	AC=1;AF=0.500;AN=2;BaseQRankSum=0.562;ClippingRankSum=0.000;DP=42;ExcessHet=3.0103;FS=0.000;MLEAC=1;MLEAF=0.500;MQ=42.00;MQRankSum=0.000;QD=16.24;ReadPosRankSum=0.753;SOR=0.859	GT:AD:DP:GQ:PL	0/1:19,21:40:99:678,0,606
chrXIV	407922	.	G	A	300.77	PASS	AC=1;AF=0.500;AN=2;BaseQRankSum=-0.538;ClippingRankSum=0.000;DP=26;ExcessHet=3.0103;FS=3.717;MLEAC=1;MLEAF=0.500;MQ=42.00;MQRankSum=0.000;QD=11.57;ReadPosRankSum=-0.161;SOR=0.223	GT:AD:DP:GQ:PL	0/1:16,10:26:99:329,0,570
chrXIV	478242	.	G	A	671.77	PASS	AC=1;AF=0.500;AN=2;BaseQRankSum=-0.413;ClippingRankSum=0.000;DP=48;ExcessHet=3.0103;FS=1.124;MLEAC=1;MLEAF=0.500;MQ=41.69;MQRankSum=-1.045;QD=14.00;ReadPosRankSum=-0.546;SOR=0.446	GT:AD:DP:GQ:PL	0/1:26,22:48:99:700,0,876
chrXIV	499571	.	C	T	344.77	PASS	AC=1;AF=0.500;AN=2;BaseQRankSum=0.275;ClippingRankSum=0.000;DP=27;ExcessHet=3.0103;FS=4.312;MLEAC=1;MLEAF=0.500;MQ=42.00;MQRankSum=0.000;QD=12.77;ReadPosRankSum=0.971;SOR=0.184	GT:AD:DP:GQ:PL	0/1:16,11:27:99:373,0,573
chrXIV	511202	.	G	A	571.77	PASS	AC=1;AF=0.500;AN=2;BaseQRankSum=3.217;ClippingRankSum=0.000;DP=27;ExcessHet=3.0103;FS=0.000;MLEAC=1;MLEAF=0.500;MQ=41.45;MQRankSum=-0.754;QD=21.18;ReadPosRankSum=1.890;SOR=0.765	GT:AD:DP:GQ:PL	0/1:11,16:27:99:600,0,340
chrXIV	716033	.	C	T	644.77	PASS	AC=1;AF=0.500;AN=2;BaseQRankSum=0.123;ClippingRankSum=0.000;DP=31;ExcessHet=3.0103;FS=5.930;MLEAC=1;MLEAF=0.500;MQ=41.87;MQRankSum=-1.095;QD=20.80;ReadPosRankSum=-0.973;SOR=1.981	GT:AD:DP:GQ:PL	0/1:12,19:31:99:673,0,408
chrXIV	716056	.	C	T	442.77	PASS	AC=1;AF=0.500;AN=2;BaseQRankSum=0.821;ClippingRankSum=0.000;DP=36;ExcessHet=3.0103;FS=0.000;MLEAC=1;MLEAF=0.500;MQ=41.89;MQRankSum=1.186;QD=12.30;ReadPosRankSum=1.311;SOR=0.693	GT:AD:DP:GQ:PL	0/1:22,14:36:99:471,0,871
chrXIV	716058	.	C	T	713.77	PASS	AC=1;AF=0.500;AN=2;BaseQRankSum=-0.102;ClippingRankSum=0.000;DP=35;ExcessHet=3.0103;FS=0.000;MLEAC=1;MLEAF=0.500;MQ=41.89;MQRankSum=-1.130;QD=20.39;ReadPosRankSum=-1.393;SOR=0.627	GT:AD:DP:GQ:PL	0/1:14,21:35:99:742,0,525
chrXIV	755909	.	C	T	354.77	PASS	AC=1;AF=0.500;AN=2;BaseQRankSum=1.084;ClippingRankSum=0.000;DP=33;ExcessHet=3.0103;FS=5.567;MLEAC=1;MLEAF=0.500;MQ=42.00;MQRankSum=0.000;QD=10.75;ReadPosRankSum=-0.636;SOR=1.833	GT:AD:DP:GQ:PL	0/1:21,12:33:99:383,0,641
chrXV	133514	.	C	T	489.77	PASS	AC=1;AF=0.500;AN=2;BaseQRankSum=-0.604;ClippingRankSum=0.000;DP=31;ExcessHet=3.0103;FS=0.000;MLEAC=1;MLEAF=0.500;MQ=41.46;MQRankSum=1.486;QD=16.33;ReadPosRankSum=-1.175;SOR=0.693	GT:AD:DP:GQ:PL	0/1:15,15:30:99:518,0,527
chrXV	253647	.	G	A	440.77	PASS	AC=1;AF=0.500;AN=2;BaseQRankSum=-0.317;ClippingRankSum=0.000;DP=28;ExcessHet=3.0103;FS=0.000;MLEAC=1;MLEAF=0.500;MQ=42.00;MQRankSum=0.000;QD=15.74;ReadPosRankSum=-0.193;SOR=0.709	GT:AD:DP:GQ:PL	0/1:15,13:28:99:469,0,572
chrXV	282195	.	C	T	504.77	PASS	AC=1;AF=0.500;AN=2;BaseQRankSum=1.247;ClippingRankSum=0.000;DP=43;ExcessHet=3.0103;FS=0.000;MLEAC=1;MLEAF=0.500;MQ=41.95;MQRankSum=0.000;QD=12.62;ReadPosRankSum=-0.087;SOR=0.501	GT:AD:DP:GQ:PL	0/1:23,17:40:99:533,0,674
chrXV	293623	.	C	T	561.77	PASS	AC=1;AF=0.500;AN=2;BaseQRankSum=-0.487;ClippingRankSum=0.000;DP=37;ExcessHet=3.0103;FS=0.000;MLEAC=1;MLEAF=0.500;MQ=42.00;MQRankSum=0.000;QD=15.60;ReadPosRankSum=0.929;SOR=0.748	GT:AD:DP:GQ:PL	0/1:19,17:36:99:590,0,685
chrXV	302819	.	C	T	767.77	PASS	AC=1;AF=0.500;AN=2;BaseQRankSum=0.780;ClippingRankSum=0.000;DP=37;ExcessHet=3.0103;FS=5.155;MLEAC=1;MLEAF=0.500;MQ=41.49;MQRankSum=-0.066;QD=20.75;ReadPosRankSum=-0.352;SOR=1.326	GT:AD:DP:GQ:PL	0/1:14,23:37:99:796,0,416
chrXV	325206	.	G	A	792.77	PASS	AC=1;AF=0.500;AN=2;BaseQRankSum=0.139;ClippingRankSum=0.000;DP=52;ExcessHet=3.0103;FS=5.785;MLEAC=1;MLEAF=0.500;MQ=42.00;MQRankSum=0.000;QD=15.25;ReadPosRankSum=1.665;SOR=0.495	GT:AD:DP:GQ:PL	0/1:26,26:52:99:821,0,817
chrXV	345731	.	T	C	3427.77	PASS	AC=1;AF=0.500;AN=2;BaseQRankSum=-2.314;ClippingRankSum=0.000;DP=259;ExcessHet=3.0103;FS=7.038;MLEAC=1;MLEAF=0.500;MQ=42.58;MQRankSum=-3.950;QD=13.39;ReadPosRankSum=-3.454;SOR=0.305	GT:AD:DP:GQ:PL	0/1:146,110:256:99:3456,0,5075
chrXV	580035	.	C	T	307.77	PASS	AC=1;AF=0.500;AN=2;BaseQRankSum=-0.551;ClippingRankSum=0.000;DP=20;ExcessHet=3.0103;FS=1.922;MLEAC=1;MLEAF=0.500;MQ=42.00;MQRankSum=0.000;QD=15.39;ReadPosRankSum=0.804;SOR=1.508	GT:AD:DP:GQ:PL	0/1:9,11:20:99:336,0,292
chrXV	733346	.	C	T	623.77	PASS	AC=1;AF=0.500;AN=2;BaseQRankSum=1.096;ClippingRankSum=0.000;DP=34;ExcessHet=3.0103;FS=7.791;MLEAC=1;MLEAF=0.500;MQ=41.51;MQRankSum=1.156;QD=18.90;ReadPosRankSum=-0.356;SOR=0.935	GT:AD:DP:GQ:PL	0/1:15,18:33:99:652,0,485
chrXV	812296	.	C	T	568.77	PASS	AC=1;AF=0.500;AN=2;BaseQRankSum=1.236;ClippingRankSum=0.000;DP=29;ExcessHet=3.0103;FS=0.000;MLEAC=1;MLEAF=0.500;MQ=42.00;MQRankSum=0.000;QD=19.61;ReadPosRankSum=1.259;SOR=0.741	GT:AD:DP:GQ:PL	0/1:13,16:29:99:597,0,434
chrXV	849576	.	C	T	553.77	PASS	AC=1;AF=0.500;AN=2;BaseQRankSum=0.831;ClippingRankSum=0.000;DP=33;ExcessHet=3.0103;FS=0.000;MLEAC=1;MLEAF=0.500;MQ=42.00;MQRankSum=0.000;QD=16.78;ReadPosRankSum=0.627;SOR=0.622	GT:AD:DP:GQ:PL	0/1:17,16:33:99:582,0,610
chrXVI	373249	.	G	A	257.77	PASS	AC=1;AF=0.500;AN=2;BaseQRankSum=0.073;ClippingRankSum=0.000;DP=28;ExcessHet=3.0103;FS=5.017;MLEAC=1;MLEAF=0.500;MQ=41.47;MQRankSum=-1.267;QD=9.21;ReadPosRankSum=0.293;SOR=0.117	GT:AD:DP:GQ:PL	0/1:18,10:28:99:286,0,628
chrXVI	486367	.	C	T	492.77	PASS	AC=1;AF=0.500;AN=2;BaseQRankSum=0.683;ClippingRankSum=0.000;DP=36;ExcessHet=3.0103;FS=1.357;MLEAC=1;MLEAF=0.500;MQ=42.00;MQRankSum=0.000;QD=13.69;ReadPosRankSum=0.363;SOR=1.095	GT:AD:DP:GQ:PL	0/1:21,15:36:99:521,0,778
