# Supplementary material for: Recombination Is Responsible for the Increased Recovery of Drug-Resistant Mutants with Hypermutated Genomes in Resting Yeast Diploids Expressing APOBEC Deaminases
Source: Front Genet. 2017 Dec 12;8:202. doi: 10.3389/fgene.2017.00202 (PMC5733079; doi:10.3389/fgene.2017.00202)
Supplement: Supplementary file 6 [file Data_Sheet_1.zip › APOBEC1_d6/N124-LAN210-Can-A1-NA-RUN7-D6_SNVs_final.vcf]

##fileformat=VCFv4.2
##FILTER=<ID=LowQual,Description="Low quality">
##FORMAT=<ID=AD,Number=R,Type=Integer,Description="Allelic depths for the ref and alt alleles in the order listed">
##FORMAT=<ID=DP,Number=1,Type=Integer,Description="Approximate read depth (reads with MQ=255 or with bad mates are filtered)">
##FORMAT=<ID=GQ,Number=1,Type=Integer,Description="Genotype Quality">
##FORMAT=<ID=GT,Number=1,Type=String,Description="Genotype">
##FORMAT=<ID=PL,Number=G,Type=Integer,Description="Normalized, Phred-scaled likelihoods for genotypes as defined in the VCF specification">
##GATKCommandLine.HaplotypeCaller=<ID=HaplotypeCaller,Version=3.8-0-ge9d806836,Date="Tue Sep 19 16:01:10 PDT 2017",Epoch=1505862070930,CommandLineOptions="analysis_type=HaplotypeCaller input_file=[N124-LAN210-Can-A1-NA-RUN7-D6_sorted_dedup_RG_realigned.bam] showFullBamList=false read_buffer_size=null read_filter=[] disable_read_filter=[] intervals=null excludeIntervals=[../../LAN210/20170903_LAN210_v0.10m_masked_v2.bed] interval_set_rule=UNION interval_merging=ALL interval_padding=0 reference_sequence=../../LAN210/LAN210_v0.10m.fasta nonDeterministicRandomSeed=false disableDithering=false maxRuntime=-1 maxRuntimeUnits=MINUTES downsampling_type=BY_SAMPLE downsample_to_fraction=null downsample_to_coverage=500 baq=OFF baqGapOpenPenalty=40.0 refactor_NDN_cigar_string=false fix_misencoded_quality_scores=false allow_potentially_misencoded_quality_scores=false useOriginalQualities=false defaultBaseQualities=-1 performanceLog=null BQSR=null quantize_quals=0 static_quantized_quals=null round_down_quantized=false disable_indel_quals=false emit_original_quals=false preserve_qscores_less_than=6 globalQScorePrior=-1.0 secondsBetweenProgressUpdates=10 validation_strictness=SILENT remove_program_records=false keep_program_records=false sample_rename_mapping_file=null unsafe=null use_jdk_deflater=false use_jdk_inflater=false disable_auto_index_creation_and_locking_when_reading_rods=false no_cmdline_in_header=false sites_only=false never_trim_vcf_format_field=false bcf=false bam_compression=null simplifyBAM=false disable_bam_indexing=false generate_md5=false num_threads=1 num_cpu_threads_per_data_thread=1 num_io_threads=0 monitorThreadEfficiency=false num_bam_file_handles=null read_group_black_list=null pedigree=[] pedigreeString=[] pedigreeValidationType=STRICT allow_intervals_with_unindexed_bam=false generateShadowBCF=false variant_index_type=DYNAMIC_SEEK variant_index_parameter=-1 reference_window_stop=0 phone_home= gatk_key=null tag=NA logging_level=INFO log_to_file=null help=false version=false out=/media/artem/artem_second/20170727_RUN8/Project_Stepchenkova/reanalyze_RUN7/N124-LAN210-Can-A1-NA-RUN7-D6/N124-LAN210-Can-A1-NA-RUN7-D6.vcf likelihoodCalculationEngine=PairHMM heterogeneousKmerSizeResolution=COMBO_MIN dbsnp=(RodBinding name= source=UNBOUND) dontTrimActiveRegions=false maxDiscARExtension=25 maxGGAARExtension=300 paddingAroundIndels=150 paddingAroundSNPs=20 comp=[] annotation=[] excludeAnnotation=[] group=[StandardAnnotation, StandardHCAnnotation] debug=false useFilteredReadsForAnnotations=false emitRefConfidence=NONE bamOutput=null bamWriterType=CALLED_HAPLOTYPES emitDroppedReads=false disableOptimizations=false annotateNDA=false useNewAFCalculator=false heterozygosity=0.001 indel_heterozygosity=1.25E-4 heterozygosity_stdev=0.01 standard_min_confidence_threshold_for_calling=10.0 standard_min_confidence_threshold_for_emitting=30.0 max_alternate_alleles=6 max_genotype_count=1024 max_num_PL_values=100 input_prior=[] sample_ploidy=2 genotyping_mode=DISCOVERY alleles=(RodBinding name= source=UNBOUND) contamination_fraction_to_filter=0.0 contamination_fraction_per_sample_file=null p_nonref_model=null exactcallslog=null output_mode=EMIT_VARIANTS_ONLY allSitePLs=false gcpHMM=10 pair_hmm_implementation=FASTEST_AVAILABLE phredScaledGlobalReadMismappingRate=45 noFpga=false nativePairHmmThreads=1 useDoublePrecision=false sample_name=null kmerSize=[10, 25] dontIncreaseKmerSizesForCycles=false allowNonUniqueKmersInRef=false numPruningSamples=1 recoverDanglingHeads=false doNotRecoverDanglingBranches=false minDanglingBranchLength=4 consensus=false maxNumHaplotypesInPopulation=128 errorCorrectKmers=false minPruning=2 debugGraphTransformations=false allowCyclesInKmerGraphToGeneratePaths=false graphOutput=null kmerLengthForReadErrorCorrection=25 minObservationsForKmerToBeSolid=20 GVCFGQBands=[1, 2, 3, 4, 5, 6, 7, 8, 9, 10, 11, 12, 13, 14, 15, 16, 17, 18, 19, 20, 21, 22, 23, 24, 25, 26, 27, 28, 29, 30, 31, 32, 33, 34, 35, 36, 37, 38, 39, 40, 41, 42, 43, 44, 45, 46, 47, 48, 49, 50, 51, 52, 53, 54, 55, 56, 57, 58, 59, 60, 70, 80, 90, 99] indelSizeToEliminateInRefModel=10 min_base_quality_score=10 includeUmappedReads=false useAllelesTrigger=false doNotRunPhysicalPhasing=true keepRG=null justDetermineActiveRegions=false dontGenotype=false dontUseSoftClippedBases=false captureAssemblyFailureBAM=false errorCorrectReads=false pcr_indel_model=CONSERVATIVE maxReadsInRegionPerSample=10000 minReadsPerAlignmentStart=10 mergeVariantsViaLD=false activityProfileOut=null activeRegionOut=null activeRegionIn=null activeRegionExtension=null forceActive=false activeRegionMaxSize=null bandPassSigma=null maxReadsInMemoryPerSample=30000 maxTotalReadsInMemory=10000000 maxProbPropagationDistance=50 activeProbabilityThreshold=0.002 min_mapping_quality_score=20 filter_reads_with_N_cigar=false filter_mismatching_base_and_quals=false filter_bases_not_stored=false">
##GATKCommandLine.SelectVariants=<ID=SelectVariants,Version=3.8-0-ge9d806836,Date="Tue Sep 19 16:04:28 PDT 2017",Epoch=1505862268911,CommandLineOptions="analysis_type=SelectVariants input_file=[] showFullBamList=false read_buffer_size=null read_filter=[] disable_read_filter=[] intervals=null excludeIntervals=null interval_set_rule=UNION interval_merging=ALL interval_padding=0 reference_sequence=../../LAN210/LAN210_v0.10m.fasta nonDeterministicRandomSeed=false disableDithering=false maxRuntime=-1 maxRuntimeUnits=MINUTES downsampling_type=BY_SAMPLE downsample_to_fraction=null downsample_to_coverage=1000 baq=OFF baqGapOpenPenalty=40.0 refactor_NDN_cigar_string=false fix_misencoded_quality_scores=false allow_potentially_misencoded_quality_scores=false useOriginalQualities=false defaultBaseQualities=-1 performanceLog=null BQSR=null quantize_quals=0 static_quantized_quals=null round_down_quantized=false disable_indel_quals=false emit_original_quals=false preserve_qscores_less_than=6 globalQScorePrior=-1.0 secondsBetweenProgressUpdates=10 validation_strictness=SILENT remove_program_records=false keep_program_records=false sample_rename_mapping_file=null unsafe=null use_jdk_deflater=false use_jdk_inflater=false disable_auto_index_creation_and_locking_when_reading_rods=false no_cmdline_in_header=false sites_only=false never_trim_vcf_format_field=false bcf=false bam_compression=null simplifyBAM=false disable_bam_indexing=false generate_md5=false num_threads=1 num_cpu_threads_per_data_thread=1 num_io_threads=0 monitorThreadEfficiency=false num_bam_file_handles=null read_group_black_list=null pedigree=[] pedigreeString=[] pedigreeValidationType=STRICT allow_intervals_with_unindexed_bam=false generateShadowBCF=false variant_index_type=DYNAMIC_SEEK variant_index_parameter=-1 reference_window_stop=0 phone_home= gatk_key=null tag=NA logging_level=INFO log_to_file=null help=false version=false variant=(RodBinding name=variant source=N124-LAN210-Can-A1-NA-RUN7-D6.vcf) discordance=(RodBinding name= source=UNBOUND) concordance=(RodBinding name= source=UNBOUND) out=/media/artem/artem_second/20170727_RUN8/Project_Stepchenkova/reanalyze_RUN7/N124-LAN210-Can-A1-NA-RUN7-D6/N124-LAN210-Can-A1-NA-RUN7-D6_SNVs.vcf sample_name=[] sample_expressions=null sample_file=null exclude_sample_name=[] exclude_sample_file=[] exclude_sample_expressions=[] selectexpressions=[] invertselect=false excludeNonVariants=false excludeFiltered=false preserveAlleles=false removeUnusedAlternates=false restrictAllelesTo=ALL keepOriginalAC=false keepOriginalDP=false mendelianViolation=false invertMendelianViolation=false mendelianViolationQualThreshold=0.0 select_random_fraction=0.0 remove_fraction_genotypes=0.0 selectTypeToInclude=[SNP] selectTypeToExclude=[] keepIDs=null excludeIDs=null fullyDecode=false justRead=false maxIndelSize=2147483647 minIndelSize=0 maxFilteredGenotypes=2147483647 minFilteredGenotypes=0 maxFractionFilteredGenotypes=1.0 minFractionFilteredGenotypes=0.0 maxNOCALLnumber=2147483647 maxNOCALLfraction=1.0 setFilteredGtToNocall=false ALLOW_NONOVERLAPPING_COMMAND_LINE_SAMPLES=false forceValidOutput=false filter_reads_with_N_cigar=false filter_mismatching_base_and_quals=false filter_bases_not_stored=false">
##INFO=<ID=AC,Number=A,Type=Integer,Description="Allele count in genotypes, for each ALT allele, in the same order as listed">
##INFO=<ID=AF,Number=A,Type=Float,Description="Allele Frequency, for each ALT allele, in the same order as listed">
##INFO=<ID=AN,Number=1,Type=Integer,Description="Total number of alleles in called genotypes">
##INFO=<ID=BaseQRankSum,Number=1,Type=Float,Description="Z-score from Wilcoxon rank sum test of Alt Vs. Ref base qualities">
##INFO=<ID=ClippingRankSum,Number=1,Type=Float,Description="Z-score From Wilcoxon rank sum test of Alt vs. Ref number of hard clipped bases">
##INFO=<ID=DP,Number=1,Type=Integer,Description="Approximate read depth; some reads may have been filtered">
##INFO=<ID=DS,Number=0,Type=Flag,Description="Were any of the samples downsampled?">
##INFO=<ID=ExcessHet,Number=1,Type=Float,Description="Phred-scaled p-value for exact test of excess heterozygosity">
##INFO=<ID=FS,Number=1,Type=Float,Description="Phred-scaled p-value using Fisher's exact test to detect strand bias">
##INFO=<ID=HaplotypeScore,Number=1,Type=Float,Description="Consistency of the site with at most two segregating haplotypes">
##INFO=<ID=InbreedingCoeff,Number=1,Type=Float,Description="Inbreeding coefficient as estimated from the genotype likelihoods per-sample when compared against the Hardy-Weinberg expectation">
##INFO=<ID=MLEAC,Number=A,Type=Integer,Description="Maximum likelihood expectation (MLE) for the allele counts (not necessarily the same as the AC), for each ALT allele, in the same order as listed">
##INFO=<ID=MLEAF,Number=A,Type=Float,Description="Maximum likelihood expectation (MLE) for the allele frequency (not necessarily the same as the AF), for each ALT allele, in the same order as listed">
##INFO=<ID=MQ,Number=1,Type=Float,Description="RMS Mapping Quality">
##INFO=<ID=MQRankSum,Number=1,Type=Float,Description="Z-score From Wilcoxon rank sum test of Alt vs. Ref read mapping qualities">
##INFO=<ID=QD,Number=1,Type=Float,Description="Variant Confidence/Quality by Depth">
##INFO=<ID=ReadPosRankSum,Number=1,Type=Float,Description="Z-score from Wilcoxon rank sum test of Alt vs. Ref read position bias">
##INFO=<ID=SOR,Number=1,Type=Float,Description="Symmetric Odds Ratio of 2x2 contingency table to detect strand bias">
##contig=<ID=chrI,length=198855>
##contig=<ID=chrII,length=810456>
##contig=<ID=chrIII,length=316501>
##contig=<ID=chrIV,length=1516959>
##contig=<ID=chrV,length=570663>
##contig=<ID=chrVI,length=270116>
##contig=<ID=chrVII,length=1084724>
##contig=<ID=chrVIII,length=557320>
##contig=<ID=chrIX,length=433988>
##contig=<ID=chrX,length=745688>
##contig=<ID=chrXI,length=666767>
##contig=<ID=chrXII,length=1065113>
##contig=<ID=chrXIII,length=917121>
##contig=<ID=chrXIV,length=784078>
##contig=<ID=chrXV,length=1078147>
##contig=<ID=chrXVI,length=943466>
##contig=<ID=mt,length=85611>
##reference=file:///media/artem/artem_second/20170727_RUN8/Project_Stepchenkova/reanalyze_RUN7/N124-LAN210-Can-A1-NA-RUN7-D6/../../LAN210/LAN210_v0.10m.fasta
##source=SelectVariants
#CHROM	POS	ID	REF	ALT	QUAL	FILTER	INFO	FORMAT	N124-LAN210-Can-A1-NA-RUN7-D6
chrIII	97064	.	C	T	1404.77	PASS	AC=2;AF=1.00;AN=2;DP=36;ExcessHet=3.0103;FS=0.000;MLEAC=2;MLEAF=1.00;MQ=42.00;QD=34.24;SOR=1.949	GT:AD:DP:GQ:PL	1/1:0,36:36:99:1433,108,0
chrIV	229816	.	C	T	1173.77	PASS	AC=2;AF=1.00;AN=2;DP=29;ExcessHet=3.0103;FS=0.000;MLEAC=2;MLEAF=1.00;MQ=42.00;QD=30.63;SOR=0.906	GT:AD:DP:GQ:PL	1/1:0,29:29:87:1202,87,0
chrIV	579381	.	C	T	647.77	PASS	AC=2;AF=1.00;AN=2;DP=17;ExcessHet=3.0103;FS=0.000;MLEAC=2;MLEAF=1.00;MQ=42.00;QD=29.09;SOR=1.371	GT:AD:DP:GQ:PL	1/1:0,17:17:51:676,51,0
chrIV	587551	.	C	T	658.77	PASS	AC=2;AF=1.00;AN=2;DP=19;ExcessHet=3.0103;FS=0.000;MLEAC=2;MLEAF=1.00;MQ=42.00;QD=34.67;SOR=1.292	GT:AD:DP:GQ:PL	1/1:0,19:19:57:687,57,0
chrIV	600675	.	C	T	998.77	PASS	AC=2;AF=1.00;AN=2;DP=28;ExcessHet=3.0103;FS=0.000;MLEAC=2;MLEAF=1.00;MQ=41.86;QD=32.93;SOR=0.836	GT:AD:DP:GQ:PL	1/1:0,28:28:84:1027,84,0
chrIV	1142988	.	G	A	1805.77	PASS	AC=2;AF=1.00;AN=2;DP=45;ExcessHet=3.0103;FS=0.000;MLEAC=2;MLEAF=1.00;MQ=42.00;QD=33.22;SOR=1.154	GT:AD:DP:GQ:PL	1/1:0,45:45:99:1834,135,0
chrV	31834	.	G	A	1205.77	PASS	AC=2;AF=1.00;AN=2;DP=30;ExcessHet=3.0103;FS=0.000;MLEAC=2;MLEAF=1.00;MQ=42.00;QD=29.22;SOR=1.143	GT:AD:DP:GQ:PL	1/1:0,30:30:90:1234,90,0
chrV	207404	.	C	T	946.77	PASS	AC=2;AF=1.00;AN=2;DP=25;ExcessHet=3.0103;FS=0.000;MLEAC=2;MLEAF=1.00;MQ=40.95;QD=26.41;SOR=2.584	GT:AD:DP:GQ:PL	1/1:0,25:25:75:975,75,0
chrV	267826	.	G	A	556.77	PASS	AC=1;AF=0.500;AN=2;BaseQRankSum=1.277;ClippingRankSum=0.000;DP=73;ExcessHet=3.0103;FS=13.913;MLEAC=1;MLEAF=0.500;MQ=40.10;MQRankSum=-2.947;QD=7.63;ReadPosRankSum=-2.140;SOR=2.753	GT:AD:DP:GQ:PL	0/1:55,18:73:99:585,0,2490
chrV	278109	.	T	C	252.77	PASS	AC=1;AF=0.500;AN=2;BaseQRankSum=-1.391;ClippingRankSum=0.000;DP=46;ExcessHet=3.0103;FS=0.000;MLEAC=1;MLEAF=0.500;MQ=40.56;MQRankSum=0.787;QD=5.49;ReadPosRankSum=-2.884;SOR=0.454	GT:AD:DP:GQ:PL	0/1:36,10:46:99:281,0,1455
chrV	278115	.	T	C	217.77	PASS	AC=1;AF=0.500;AN=2;BaseQRankSum=-0.473;ClippingRankSum=0.000;DP=38;ExcessHet=3.0103;FS=0.000;MLEAC=1;MLEAF=0.500;MQ=40.31;MQRankSum=1.511;QD=5.73;ReadPosRankSum=-1.713;SOR=0.437	GT:AD:DP:GQ:PL	0/1:30,8:38:99:246,0,1227
chrV	278116	.	G	T	217.77	PASS	AC=1;AF=0.500;AN=2;BaseQRankSum=-0.211;ClippingRankSum=0.000;DP=38;ExcessHet=3.0103;FS=0.000;MLEAC=1;MLEAF=0.500;MQ=40.31;MQRankSum=1.511;QD=5.73;ReadPosRankSum=-1.714;SOR=0.437	GT:AD:DP:GQ:PL	0/1:30,8:38:99:246,0,1227
chrVI	54849	.	G	A	1318.77	PASS	AC=2;AF=1.00;AN=2;DP=36;ExcessHet=3.0103;FS=0.000;MLEAC=2;MLEAF=1.00;MQ=42.00;QD=27.98;SOR=1.061	GT:AD:DP:GQ:PL	1/1:0,36:36:99:1347,108,0
chrVI	183819	.	C	G	402.77	PASS	AC=1;AF=0.500;AN=2;BaseQRankSum=0.143;ClippingRankSum=0.000;DP=51;ExcessHet=3.0103;FS=0.000;MLEAC=1;MLEAF=0.500;MQ=42.55;MQRankSum=-1.601;QD=7.90;ReadPosRankSum=-4.125;SOR=0.539	GT:AD:DP:GQ:PL	0/1:38,13:51:99:431,0,5787
chrVI	183825	.	C	G	412.77	PASS	AC=1;AF=0.500;AN=2;BaseQRankSum=-1.801;ClippingRankSum=0.000;DP=45;ExcessHet=3.0103;FS=1.243;MLEAC=1;MLEAF=0.500;MQ=42.62;MQRankSum=-1.494;QD=9.17;ReadPosRankSum=-4.437;SOR=0.495	GT:AD:DP:GQ:PL	0/1:32,13:45:99:441,0,5664
chrVII	199999	.	C	T	1641.77	PASS	AC=2;AF=1.00;AN=2;DP=43;ExcessHet=3.0103;FS=0.000;MLEAC=2;MLEAF=1.00;MQ=41.77;QD=23.38;SOR=0.836	GT:AD:DP:GQ:PL	1/1:0,43:43:99:1670,129,0
chrVII	384774	.	T	C	493.77	PASS	AC=1;AF=0.500;AN=2;BaseQRankSum=0.117;ClippingRankSum=0.000;DP=50;ExcessHet=3.0103;FS=2.692;MLEAC=1;MLEAF=0.500;MQ=41.42;MQRankSum=-2.151;QD=9.88;ReadPosRankSum=-5.088;SOR=1.016	GT:AD:DP:GQ:PL	0/1:35,15:50:99:522,0,2530
chrVII	384775	.	G	A	493.77	PASS	AC=1;AF=0.500;AN=2;BaseQRankSum=-0.533;ClippingRankSum=0.000;DP=50;ExcessHet=3.0103;FS=2.692;MLEAC=1;MLEAF=0.500;MQ=41.42;MQRankSum=-2.151;QD=9.88;ReadPosRankSum=-5.183;SOR=1.016	GT:AD:DP:GQ:PL	0/1:35,15:50:99:522,0,2530
chrVII	443173	.	C	T	1379.77	PASS	AC=2;AF=1.00;AN=2;DP=38;ExcessHet=3.0103;FS=0.000;MLEAC=2;MLEAF=1.00;MQ=41.63;QD=28.70;SOR=1.329	GT:AD:DP:GQ:PL	1/1:0,38:38:99:1408,114,0
chrVII	626164	.	G	A	983.77	PASS	AC=2;AF=1.00;AN=2;DP=24;ExcessHet=3.0103;FS=0.000;MLEAC=2;MLEAF=1.00;MQ=42.00;QD=34.97;SOR=1.802	GT:AD:DP:GQ:PL	1/1:0,24:24:75:1012,75,0
chrVII	634330	.	G	A	951.77	PASS	AC=2;AF=1.00;AN=2;DP=26;ExcessHet=3.0103;FS=0.000;MLEAC=2;MLEAF=1.00;MQ=41.92;QD=31.33;SOR=1.981	GT:AD:DP:GQ:PL	1/1:0,26:26:78:980,78,0
chrVII	678100	.	C	A	100.77	PASS	AC=1;AF=0.500;AN=2;BaseQRankSum=1.166;ClippingRankSum=0.000;DP=16;ExcessHet=3.0103;FS=0.000;MLEAC=1;MLEAF=0.500;MQ=41.51;MQRankSum=-3.792;QD=6.30;ReadPosRankSum=-1.156;SOR=0.693	GT:AD:DP:GQ:PL	0/1:12,4:16:99:129,0,1565
chrVII	678105	.	T	G	103.77	PASS	AC=1;AF=0.500;AN=2;BaseQRankSum=0.677;ClippingRankSum=0.000;DP=16;ExcessHet=3.0103;FS=0.000;MLEAC=1;MLEAF=0.500;MQ=41.51;MQRankSum=-3.792;QD=6.49;ReadPosRankSum=-1.889;SOR=0.693	GT:AD:DP:GQ:PL	0/1:12,4:16:99:132,0,1544
chrVII	883885	.	G	A	636.77	PASS	AC=2;AF=1.00;AN=2;DP=16;ExcessHet=3.0103;FS=0.000;MLEAC=2;MLEAF=1.00;MQ=42.00;QD=30.93;SOR=1.244	GT:AD:DP:GQ:PL	1/1:0,16:16:48:665,48,0
chrVII	1068927	.	A	T	651.77	PASS	AC=1;AF=0.500;AN=2;BaseQRankSum=-0.953;ClippingRankSum=0.000;DP=88;ExcessHet=3.0103;FS=4.992;MLEAC=1;MLEAF=0.500;MQ=40.15;MQRankSum=-3.020;QD=7.41;ReadPosRankSum=-4.000;SOR=1.375	GT:AD:DP:GQ:PL	0/1:67,21:88:99:680,0,3112
chrVII	1068928	.	C	T	651.77	PASS	AC=1;AF=0.500;AN=2;BaseQRankSum=-0.457;ClippingRankSum=0.000;DP=88;ExcessHet=3.0103;FS=4.992;MLEAC=1;MLEAF=0.500;MQ=40.15;MQRankSum=-3.020;QD=7.41;ReadPosRankSum=-3.806;SOR=1.375	GT:AD:DP:GQ:PL	0/1:67,21:88:99:680,0,3112
chrVIII	334352	.	C	T	1104.77	PASS	AC=2;AF=1.00;AN=2;DP=28;ExcessHet=3.0103;FS=0.000;MLEAC=2;MLEAF=1.00;MQ=41.49;QD=27.76;SOR=2.147	GT:AD:DP:GQ:PL	1/1:0,28:28:84:1133,84,0
chrVIII	349213	.	G	A	1417.77	PASS	AC=2;AF=1.00;AN=2;DP=38;ExcessHet=3.0103;FS=0.000;MLEAC=2;MLEAF=1.00;MQ=41.61;QD=30.48;SOR=0.914	GT:AD:DP:GQ:PL	1/1:0,38:38:99:1446,114,0
chrIX	141703	.	C	T	794.77	PASS	AC=2;AF=1.00;AN=2;DP=19;ExcessHet=3.0103;FS=0.000;MLEAC=2;MLEAF=1.00;MQ=42.00;QD=35.26;SOR=1.609	GT:AD:DP:GQ:PL	1/1:0,19:19:57:823,57,0
chrIX	244531	.	C	T	955.77	PASS	AC=2;AF=1.00;AN=2;DP=21;ExcessHet=3.0103;FS=0.000;MLEAC=2;MLEAF=1.00;MQ=41.81;QD=27.81;SOR=1.230	GT:AD:DP:GQ:PL	1/1:0,21:21:66:984,66,0
chrIX	244533	.	C	T	955.77	PASS	AC=2;AF=1.00;AN=2;DP=22;ExcessHet=3.0103;FS=0.000;MLEAC=2;MLEAF=1.00;MQ=41.82;QD=35.64;SOR=1.329	GT:AD:DP:GQ:PL	1/1:0,22:22:66:984,66,0
chrIX	419652	.	C	T	1143.77	PASS	AC=2;AF=1.00;AN=2;DP=30;ExcessHet=3.0103;FS=0.000;MLEAC=2;MLEAF=1.00;MQ=41.87;QD=30.49;SOR=2.621	GT:AD:DP:GQ:PL	1/1:0,30:30:90:1172,90,0
chrX	123019	.	G	A	1210.77	PASS	AC=2;AF=1.00;AN=2;DP=31;ExcessHet=3.0103;FS=0.000;MLEAC=2;MLEAF=1.00;MQ=42.00;QD=22.47;SOR=1.839	GT:AD:DP:GQ:PL	1/1:0,31:31:93:1239,93,0
chrX	234029	.	G	A	754.77	PASS	AC=2;AF=1.00;AN=2;DP=19;ExcessHet=3.0103;FS=0.000;MLEAC=2;MLEAF=1.00;MQ=42.00;QD=29.65;SOR=1.292	GT:AD:DP:GQ:PL	1/1:0,19:19:57:783,57,0
chrX	645467	.	C	T	1698.77	PASS	AC=2;AF=1.00;AN=2;DP=46;ExcessHet=3.0103;FS=0.000;MLEAC=2;MLEAF=1.00;MQ=41.92;QD=33.16;SOR=1.203	GT:AD:DP:GQ:PL	1/1:0,46:46:99:1727,138,0
chrXI	146076	.	G	A	645.77	PASS	AC=1;AF=0.500;AN=2;BaseQRankSum=-2.149;ClippingRankSum=0.000;DP=90;ExcessHet=3.0103;FS=17.215;MLEAC=1;MLEAF=0.500;MQ=41.58;MQRankSum=-4.557;QD=7.18;ReadPosRankSum=-3.652;SOR=3.145	GT:AD:DP:GQ:PL	0/1:69,21:90:99:674,0,3394
chrXI	146077	.	T	C	645.77	PASS	AC=1;AF=0.500;AN=2;BaseQRankSum=1.835;ClippingRankSum=0.000;DP=89;ExcessHet=3.0103;FS=17.271;MLEAC=1;MLEAF=0.500;MQ=41.58;MQRankSum=-4.525;QD=7.26;ReadPosRankSum=-3.441;SOR=3.185	GT:AD:DP:GQ:PL	0/1:68,21:89:99:674,0,3394
chrXII	839984	.	G	A	1547.77	PASS	AC=2;AF=1.00;AN=2;DP=40;ExcessHet=3.0103;FS=0.000;MLEAC=2;MLEAF=1.00;MQ=41.53;QD=29.02;SOR=1.292	GT:AD:DP:GQ:PL	1/1:0,40:40:99:1576,120,0
chrXII	849305	.	G	A	1039.77	PASS	AC=2;AF=1.00;AN=2;DP=25;ExcessHet=3.0103;FS=0.000;MLEAC=2;MLEAF=1.00;MQ=40.83;QD=25.96;SOR=1.893	GT:AD:DP:GQ:PL	1/1:0,25:25:75:1068,75,0
chrXII	921133	.	G	A	1173.77	PASS	AC=2;AF=1.00;AN=2;BaseQRankSum=1.749;ClippingRankSum=0.000;DP=31;ExcessHet=3.0103;FS=0.000;MLEAC=2;MLEAF=1.00;MQ=42.00;MQRankSum=0.000;QD=28.52;ReadPosRankSum=-0.701;SOR=0.527	GT:AD:DP:GQ:PL	1/1:1,30:31:83:1202,83,0
chrXIII	84797	.	G	A	1665.77	PASS	AC=2;AF=1.00;AN=2;DP=44;ExcessHet=3.0103;FS=0.000;MLEAC=2;MLEAF=1.00;MQ=41.63;QD=30.05;SOR=1.609	GT:AD:DP:GQ:PL	1/1:0,43:43:99:1694,129,0
chrXIII	499300	.	C	T	556.77	PASS	AC=2;AF=1.00;AN=2;DP=15;ExcessHet=3.0103;FS=0.000;MLEAC=2;MLEAF=1.00;MQ=42.00;QD=26.35;SOR=0.818	GT:AD:DP:GQ:PL	1/1:0,15:15:45:585,45,0
chrXIV	89039	.	C	T	1178.77	PASS	AC=2;AF=1.00;AN=2;DP=29;ExcessHet=3.0103;FS=0.000;MLEAC=2;MLEAF=1.00;MQ=42.00;QD=29.60;SOR=1.255	GT:AD:DP:GQ:PL	1/1:0,29:29:87:1207,87,0
chrXIV	139531	.	C	A	1847.77	PASS	AC=1;AF=0.500;AN=2;BaseQRankSum=0.043;ClippingRankSum=0.000;DP=241;ExcessHet=3.0103;FS=1.963;MLEAC=1;MLEAF=0.500;MQ=40.06;MQRankSum=-1.108;QD=7.83;ReadPosRankSum=-5.186;SOR=0.875	GT:AD:DP:GQ:PL	0/1:168,68:236:99:1876,0,5483
chrXIV	478242	.	G	A	1304.77	PASS	AC=2;AF=1.00;AN=2;DP=33;ExcessHet=3.0103;FS=0.000;MLEAC=2;MLEAF=1.00;MQ=41.94;QD=26.00;SOR=1.179	GT:AD:DP:GQ:PL	1/1:0,33:33:99:1333,99,0
chrXIV	716037	.	C	T	1438.77	PASS	AC=2;AF=1.00;AN=2;DP=35;ExcessHet=3.0103;FS=0.000;MLEAC=2;MLEAF=1.00;MQ=41.54;QD=30.73;SOR=1.675	GT:AD:DP:GQ:PL	1/1:0,35:35:99:1467,105,0
chrXV	345707	.	C	T	1131.77	PASS	AC=1;AF=0.500;AN=2;BaseQRankSum=-0.040;ClippingRankSum=0.000;DP=214;ExcessHet=3.0103;FS=0.000;MLEAC=1;MLEAF=0.500;MQ=40.39;MQRankSum=2.561;QD=5.34;ReadPosRankSum=-3.910;SOR=0.784	GT:AD:DP:GQ:PL	0/1:168,44:212:99:1160,0,6272
chrXV	345731	.	T	C	3453.77	PASS	AC=1;AF=0.500;AN=2;BaseQRankSum=-1.489;ClippingRankSum=0.000;DP=221;ExcessHet=3.0103;FS=6.496;MLEAC=1;MLEAF=0.500;MQ=40.20;MQRankSum=4.217;QD=15.77;ReadPosRankSum=-5.026;SOR=0.292	GT:AD:DP:GQ:PL	0/1:113,106:219:99:3482,0,3770
chrXV	346212	.	A	G	388.77	PASS	AC=1;AF=0.500;AN=2;BaseQRankSum=-0.998;ClippingRankSum=0.000;DP=60;ExcessHet=3.0103;FS=12.331;MLEAC=1;MLEAF=0.500;MQ=40.05;MQRankSum=-3.709;QD=6.48;ReadPosRankSum=-2.591;SOR=2.522	GT:AD:DP:GQ:PL	0/1:48,12:60:99:417,0,2650
chrXV	346227	.	G	A	4247.77	PASS	AC=1;AF=0.500;AN=2;BaseQRankSum=-1.357;ClippingRankSum=0.000;DP=185;ExcessHet=3.0103;FS=18.996;MLEAC=1;MLEAF=0.500;MQ=41.39;MQRankSum=0.910;QD=22.96;ReadPosRankSum=-6.107;SOR=2.331	GT:AD:DP:GQ:PL	0/1:63,122:185:99:4276,0,1880
chrXV	514387	.	C	T	1331.77	PASS	AC=2;AF=1.00;AN=2;DP=34;ExcessHet=3.0103;FS=0.000;MLEAC=2;MLEAF=1.00;MQ=42.00;QD=27.20;SOR=0.811	GT:AD:DP:GQ:PL	1/1:0,34:34:99:1360,102,0
chrXV	580038	.	C	T	746.77	PASS	AC=2;AF=1.00;AN=2;DP=20;ExcessHet=3.0103;FS=0.000;MLEAC=2;MLEAF=1.00;MQ=41.29;QD=33.16;SOR=1.127	GT:AD:DP:GQ:PL	1/1:0,20:20:60:775,60,0
chrXVI	427529	.	C	T	640.77	PASS	AC=2;AF=1.00;AN=2;DP=19;ExcessHet=3.0103;FS=0.000;MLEAC=2;MLEAF=1.00;MQ=41.69;QD=33.72;SOR=0.793	GT:AD:DP:GQ:PL	1/1:0,19:19:56:669,56,0
