# Supplementary material for: Recombination Is Responsible for the Increased Recovery of Drug-Resistant Mutants with Hypermutated Genomes in Resting Yeast Diploids Expressing APOBEC Deaminases
Source: Front Genet. 2017 Dec 12;8:202. doi: 10.3389/fgene.2017.00202 (PMC5733079; doi:10.3389/fgene.2017.00202)
Supplement: Supplementary file 6 [file Data_Sheet_1.zip › PmCDA1_d1/N085-LAN210-Can-PmCDA1-NA-RUN7-D1_SNVs_final.vcf]

##fileformat=VCFv4.2
##FILTER=<ID=LowQual,Description="Low quality">
##FORMAT=<ID=AD,Number=R,Type=Integer,Description="Allelic depths for the ref and alt alleles in the order listed">
##FORMAT=<ID=DP,Number=1,Type=Integer,Description="Approximate read depth (reads with MQ=255 or with bad mates are filtered)">
##FORMAT=<ID=GQ,Number=1,Type=Integer,Description="Genotype Quality">
##FORMAT=<ID=GT,Number=1,Type=String,Description="Genotype">
##FORMAT=<ID=PL,Number=G,Type=Integer,Description="Normalized, Phred-scaled likelihoods for genotypes as defined in the VCF specification">
##GATKCommandLine.HaplotypeCaller=<ID=HaplotypeCaller,Version=3.8-0-ge9d806836,Date="Tue Sep 19 12:39:11 PDT 2017",Epoch=1505849951004,CommandLineOptions="analysis_type=HaplotypeCaller input_file=[N085-LAN210-Can-PmCDA1-NA-RUN7-D1_sorted_dedup_RG_realigned.bam] showFullBamList=false read_buffer_size=null read_filter=[] disable_read_filter=[] intervals=null excludeIntervals=[../../LAN210/20170903_LAN210_v0.10m_masked_v2.bed] interval_set_rule=UNION interval_merging=ALL interval_padding=0 reference_sequence=../../LAN210/LAN210_v0.10m.fasta nonDeterministicRandomSeed=false disableDithering=false maxRuntime=-1 maxRuntimeUnits=MINUTES downsampling_type=BY_SAMPLE downsample_to_fraction=null downsample_to_coverage=500 baq=OFF baqGapOpenPenalty=40.0 refactor_NDN_cigar_string=false fix_misencoded_quality_scores=false allow_potentially_misencoded_quality_scores=false useOriginalQualities=false defaultBaseQualities=-1 performanceLog=null BQSR=null quantize_quals=0 static_quantized_quals=null round_down_quantized=false disable_indel_quals=false emit_original_quals=false preserve_qscores_less_than=6 globalQScorePrior=-1.0 secondsBetweenProgressUpdates=10 validation_strictness=SILENT remove_program_records=false keep_program_records=false sample_rename_mapping_file=null unsafe=null use_jdk_deflater=false use_jdk_inflater=false disable_auto_index_creation_and_locking_when_reading_rods=false no_cmdline_in_header=false sites_only=false never_trim_vcf_format_field=false bcf=false bam_compression=null simplifyBAM=false disable_bam_indexing=false generate_md5=false num_threads=1 num_cpu_threads_per_data_thread=1 num_io_threads=0 monitorThreadEfficiency=false num_bam_file_handles=null read_group_black_list=null pedigree=[] pedigreeString=[] pedigreeValidationType=STRICT allow_intervals_with_unindexed_bam=false generateShadowBCF=false variant_index_type=DYNAMIC_SEEK variant_index_parameter=-1 reference_window_stop=0 phone_home= gatk_key=null tag=NA logging_level=INFO log_to_file=null help=false version=false out=/media/artem/artem_second/20170727_RUN8/Project_Stepchenkova/reanalyze_RUN7/N085-LAN210-Can-PmCDA1-NA-RUN7-D1/N085-LAN210-Can-PmCDA1-NA-RUN7-D1.vcf likelihoodCalculationEngine=PairHMM heterogeneousKmerSizeResolution=COMBO_MIN dbsnp=(RodBinding name= source=UNBOUND) dontTrimActiveRegions=false maxDiscARExtension=25 maxGGAARExtension=300 paddingAroundIndels=150 paddingAroundSNPs=20 comp=[] annotation=[] excludeAnnotation=[] group=[StandardAnnotation, StandardHCAnnotation] debug=false useFilteredReadsForAnnotations=false emitRefConfidence=NONE bamOutput=null bamWriterType=CALLED_HAPLOTYPES emitDroppedReads=false disableOptimizations=false annotateNDA=false useNewAFCalculator=false heterozygosity=0.001 indel_heterozygosity=1.25E-4 heterozygosity_stdev=0.01 standard_min_confidence_threshold_for_calling=10.0 standard_min_confidence_threshold_for_emitting=30.0 max_alternate_alleles=6 max_genotype_count=1024 max_num_PL_values=100 input_prior=[] sample_ploidy=2 genotyping_mode=DISCOVERY alleles=(RodBinding name= source=UNBOUND) contamination_fraction_to_filter=0.0 contamination_fraction_per_sample_file=null p_nonref_model=null exactcallslog=null output_mode=EMIT_VARIANTS_ONLY allSitePLs=false gcpHMM=10 pair_hmm_implementation=FASTEST_AVAILABLE phredScaledGlobalReadMismappingRate=45 noFpga=false nativePairHmmThreads=1 useDoublePrecision=false sample_name=null kmerSize=[10, 25] dontIncreaseKmerSizesForCycles=false allowNonUniqueKmersInRef=false numPruningSamples=1 recoverDanglingHeads=false doNotRecoverDanglingBranches=false minDanglingBranchLength=4 consensus=false maxNumHaplotypesInPopulation=128 errorCorrectKmers=false minPruning=2 debugGraphTransformations=false allowCyclesInKmerGraphToGeneratePaths=false graphOutput=null kmerLengthForReadErrorCorrection=25 minObservationsForKmerToBeSolid=20 GVCFGQBands=[1, 2, 3, 4, 5, 6, 7, 8, 9, 10, 11, 12, 13, 14, 15, 16, 17, 18, 19, 20, 21, 22, 23, 24, 25, 26, 27, 28, 29, 30, 31, 32, 33, 34, 35, 36, 37, 38, 39, 40, 41, 42, 43, 44, 45, 46, 47, 48, 49, 50, 51, 52, 53, 54, 55, 56, 57, 58, 59, 60, 70, 80, 90, 99] indelSizeToEliminateInRefModel=10 min_base_quality_score=10 includeUmappedReads=false useAllelesTrigger=false doNotRunPhysicalPhasing=true keepRG=null justDetermineActiveRegions=false dontGenotype=false dontUseSoftClippedBases=false captureAssemblyFailureBAM=false errorCorrectReads=false pcr_indel_model=CONSERVATIVE maxReadsInRegionPerSample=10000 minReadsPerAlignmentStart=10 mergeVariantsViaLD=false activityProfileOut=null activeRegionOut=null activeRegionIn=null activeRegionExtension=null forceActive=false activeRegionMaxSize=null bandPassSigma=null maxReadsInMemoryPerSample=30000 maxTotalReadsInMemory=10000000 maxProbPropagationDistance=50 activeProbabilityThreshold=0.002 min_mapping_quality_score=20 filter_reads_with_N_cigar=false filter_mismatching_base_and_quals=false filter_bases_not_stored=false">
##GATKCommandLine.SelectVariants=<ID=SelectVariants,Version=3.8-0-ge9d806836,Date="Tue Sep 19 12:43:08 PDT 2017",Epoch=1505850188152,CommandLineOptions="analysis_type=SelectVariants input_file=[] showFullBamList=false read_buffer_size=null read_filter=[] disable_read_filter=[] intervals=null excludeIntervals=null interval_set_rule=UNION interval_merging=ALL interval_padding=0 reference_sequence=../../LAN210/LAN210_v0.10m.fasta nonDeterministicRandomSeed=false disableDithering=false maxRuntime=-1 maxRuntimeUnits=MINUTES downsampling_type=BY_SAMPLE downsample_to_fraction=null downsample_to_coverage=1000 baq=OFF baqGapOpenPenalty=40.0 refactor_NDN_cigar_string=false fix_misencoded_quality_scores=false allow_potentially_misencoded_quality_scores=false useOriginalQualities=false defaultBaseQualities=-1 performanceLog=null BQSR=null quantize_quals=0 static_quantized_quals=null round_down_quantized=false disable_indel_quals=false emit_original_quals=false preserve_qscores_less_than=6 globalQScorePrior=-1.0 secondsBetweenProgressUpdates=10 validation_strictness=SILENT remove_program_records=false keep_program_records=false sample_rename_mapping_file=null unsafe=null use_jdk_deflater=false use_jdk_inflater=false disable_auto_index_creation_and_locking_when_reading_rods=false no_cmdline_in_header=false sites_only=false never_trim_vcf_format_field=false bcf=false bam_compression=null simplifyBAM=false disable_bam_indexing=false generate_md5=false num_threads=1 num_cpu_threads_per_data_thread=1 num_io_threads=0 monitorThreadEfficiency=false num_bam_file_handles=null read_group_black_list=null pedigree=[] pedigreeString=[] pedigreeValidationType=STRICT allow_intervals_with_unindexed_bam=false generateShadowBCF=false variant_index_type=DYNAMIC_SEEK variant_index_parameter=-1 reference_window_stop=0 phone_home= gatk_key=null tag=NA logging_level=INFO log_to_file=null help=false version=false variant=(RodBinding name=variant source=N085-LAN210-Can-PmCDA1-NA-RUN7-D1.vcf) discordance=(RodBinding name= source=UNBOUND) concordance=(RodBinding name= source=UNBOUND) out=/media/artem/artem_second/20170727_RUN8/Project_Stepchenkova/reanalyze_RUN7/N085-LAN210-Can-PmCDA1-NA-RUN7-D1/N085-LAN210-Can-PmCDA1-NA-RUN7-D1_SNVs.vcf sample_name=[] sample_expressions=null sample_file=null exclude_sample_name=[] exclude_sample_file=[] exclude_sample_expressions=[] selectexpressions=[] invertselect=false excludeNonVariants=false excludeFiltered=false preserveAlleles=false removeUnusedAlternates=false restrictAllelesTo=ALL keepOriginalAC=false keepOriginalDP=false mendelianViolation=false invertMendelianViolation=false mendelianViolationQualThreshold=0.0 select_random_fraction=0.0 remove_fraction_genotypes=0.0 selectTypeToInclude=[SNP] selectTypeToExclude=[] keepIDs=null excludeIDs=null fullyDecode=false justRead=false maxIndelSize=2147483647 minIndelSize=0 maxFilteredGenotypes=2147483647 minFilteredGenotypes=0 maxFractionFilteredGenotypes=1.0 minFractionFilteredGenotypes=0.0 maxNOCALLnumber=2147483647 maxNOCALLfraction=1.0 setFilteredGtToNocall=false ALLOW_NONOVERLAPPING_COMMAND_LINE_SAMPLES=false forceValidOutput=false filter_reads_with_N_cigar=false filter_mismatching_base_and_quals=false filter_bases_not_stored=false">
##INFO=<ID=AC,Number=A,Type=Integer,Description="Allele count in genotypes, for each ALT allele, in the same order as listed">
##INFO=<ID=AF,Number=A,Type=Float,Description="Allele Frequency, for each ALT allele, in the same order as listed">
##INFO=<ID=AN,Number=1,Type=Integer,Description="Total number of alleles in called genotypes">
##INFO=<ID=BaseQRankSum,Number=1,Type=Float,Description="Z-score from Wilcoxon rank sum test of Alt Vs. Ref base qualities">
##INFO=<ID=ClippingRankSum,Number=1,Type=Float,Description="Z-score From Wilcoxon rank sum test of Alt vs. Ref number of hard clipped bases">
##INFO=<ID=DP,Number=1,Type=Integer,Description="Approximate read depth; some reads may have been filtered">
##INFO=<ID=DS,Number=0,Type=Flag,Description="Were any of the samples downsampled?">
##INFO=<ID=ExcessHet,Number=1,Type=Float,Description="Phred-scaled p-value for exact test of excess heterozygosity">
##INFO=<ID=FS,Number=1,Type=Float,Description="Phred-scaled p-value using Fisher's exact test to detect strand bias">
##INFO=<ID=HaplotypeScore,Number=1,Type=Float,Description="Consistency of the site with at most two segregating haplotypes">
##INFO=<ID=InbreedingCoeff,Number=1,Type=Float,Description="Inbreeding coefficient as estimated from the genotype likelihoods per-sample when compared against the Hardy-Weinberg expectation">
##INFO=<ID=MLEAC,Number=A,Type=Integer,Description="Maximum likelihood expectation (MLE) for the allele counts (not necessarily the same as the AC), for each ALT allele, in the same order as listed">
##INFO=<ID=MLEAF,Number=A,Type=Float,Description="Maximum likelihood expectation (MLE) for the allele frequency (not necessarily the same as the AF), for each ALT allele, in the same order as listed">
##INFO=<ID=MQ,Number=1,Type=Float,Description="RMS Mapping Quality">
##INFO=<ID=MQRankSum,Number=1,Type=Float,Description="Z-score From Wilcoxon rank sum test of Alt vs. Ref read mapping qualities">
##INFO=<ID=QD,Number=1,Type=Float,Description="Variant Confidence/Quality by Depth">
##INFO=<ID=ReadPosRankSum,Number=1,Type=Float,Description="Z-score from Wilcoxon rank sum test of Alt vs. Ref read position bias">
##INFO=<ID=SOR,Number=1,Type=Float,Description="Symmetric Odds Ratio of 2x2 contingency table to detect strand bias">
##contig=<ID=chrI,length=198855>
##contig=<ID=chrII,length=810456>
##contig=<ID=chrIII,length=316501>
##contig=<ID=chrIV,length=1516959>
##contig=<ID=chrV,length=570663>
##contig=<ID=chrVI,length=270116>
##contig=<ID=chrVII,length=1084724>
##contig=<ID=chrVIII,length=557320>
##contig=<ID=chrIX,length=433988>
##contig=<ID=chrX,length=745688>
##contig=<ID=chrXI,length=666767>
##contig=<ID=chrXII,length=1065113>
##contig=<ID=chrXIII,length=917121>
##contig=<ID=chrXIV,length=784078>
##contig=<ID=chrXV,length=1078147>
##contig=<ID=chrXVI,length=943466>
##contig=<ID=mt,length=85611>
##reference=file:///media/artem/artem_second/20170727_RUN8/Project_Stepchenkova/reanalyze_RUN7/N085-LAN210-Can-PmCDA1-NA-RUN7-D1/../../LAN210/LAN210_v0.10m.fasta
##source=SelectVariants
#CHROM	POS	ID	REF	ALT	QUAL	FILTER	INFO	FORMAT	N085-LAN210-Can-PmCDA1-NA-RUN7-D1
chrI	35083	.	C	T	348.77	PASS	AC=1;AF=0.500;AN=2;BaseQRankSum=2.563;ClippingRankSum=0.000;DP=15;ExcessHet=3.0103;FS=2.363;MLEAC=1;MLEAF=0.500;MQ=42.00;MQRankSum=0.000;QD=24.91;ReadPosRankSum=1.549;SOR=0.223	GT:AD:DP:GQ:PL	0/1:4,10:14:86:377,0,86
chrI	46235	.	C	T	655.77	PASS	AC=1;AF=0.500;AN=2;BaseQRankSum=-3.352;ClippingRankSum=0.000;DP=29;ExcessHet=3.0103;FS=1.569;MLEAC=1;MLEAF=0.500;MQ=41.51;MQRankSum=1.697;QD=22.61;ReadPosRankSum=-0.383;SOR=0.425	GT:AD:DP:GQ:PL	0/1:8,21:29:99:684,0,259
chrI	79655	.	G	A	331.77	PASS	AC=1;AF=0.500;AN=2;BaseQRankSum=-0.980;ClippingRankSum=0.000;DP=30;ExcessHet=3.0103;FS=3.325;MLEAC=1;MLEAF=0.500;MQ=41.80;MQRankSum=-0.936;QD=11.06;ReadPosRankSum=0.859;SOR=1.445	GT:AD:DP:GQ:PL	0/1:18,12:30:99:360,0,665
chrI	81110	.	C	T	709.77	PASS	AC=1;AF=0.500;AN=2;BaseQRankSum=-1.301;ClippingRankSum=0.000;DP=46;ExcessHet=3.0103;FS=4.538;MLEAC=1;MLEAF=0.500;MQ=42.00;MQRankSum=0.000;QD=15.77;ReadPosRankSum=-1.387;SOR=0.260	GT:AD:DP:GQ:PL	0/1:20,25:45:99:738,0,642
chrI	81142	.	G	A	796.77	PASS	AC=1;AF=0.500;AN=2;BaseQRankSum=-3.907;ClippingRankSum=0.000;DP=43;ExcessHet=3.0103;FS=4.918;MLEAC=1;MLEAF=0.500;MQ=41.91;MQRankSum=-0.976;QD=18.97;ReadPosRankSum=-0.223;SOR=1.609	GT:AD:DP:GQ:PL	0/1:14,28:42:99:825,0,469
chrI	107055	.	G	A	399.77	PASS	AC=1;AF=0.500;AN=2;BaseQRankSum=0.000;ClippingRankSum=0.000;DP=21;ExcessHet=3.0103;FS=1.830;MLEAC=1;MLEAF=0.500;MQ=40.63;MQRankSum=0.476;QD=21.04;ReadPosRankSum=0.930;SOR=0.368	GT:AD:DP:GQ:PL	0/1:7,12:19:99:428,0,217
chrI	110466	.	G	A	178.77	PASS	AC=1;AF=0.500;AN=2;BaseQRankSum=-0.180;ClippingRankSum=0.000;DP=19;ExcessHet=3.0103;FS=1.830;MLEAC=1;MLEAF=0.500;MQ=42.00;MQRankSum=0.000;QD=9.41;ReadPosRankSum=0.342;SOR=1.179	GT:AD:DP:GQ:PL	0/1:12,7:19:99:207,0,414
chrI	141491	.	G	A	125.77	PASS	AC=1;AF=0.500;AN=2;BaseQRankSum=0.342;ClippingRankSum=0.000;DP=18;ExcessHet=3.0103;FS=2.622;MLEAC=1;MLEAF=0.500;MQ=42.00;MQRankSum=0.000;QD=7.86;ReadPosRankSum=0.424;SOR=0.148	GT:AD:DP:GQ:PL	0/1:11,5:16:99:154,0,375
chrI	143557	.	C	T	331.77	PASS	AC=1;AF=0.500;AN=2;BaseQRankSum=1.694;ClippingRankSum=0.000;DP=33;ExcessHet=3.0103;FS=3.448;MLEAC=1;MLEAF=0.500;MQ=41.55;MQRankSum=-1.192;QD=10.70;ReadPosRankSum=0.937;SOR=0.223	GT:AD:DP:GQ:PL	0/1:19,12:31:99:360,0,574
chrI	181133	.	C	T	208.77	PASS	AC=1;AF=0.500;AN=2;BaseQRankSum=-0.447;ClippingRankSum=0.000;DP=29;ExcessHet=3.0103;FS=0.000;MLEAC=1;MLEAF=0.500;MQ=40.54;MQRankSum=1.164;QD=9.49;ReadPosRankSum=1.133;SOR=1.085	GT:AD:DP:GQ:PL	0/1:14,8:22:99:237,0,491
chrI	184843	.	C	T	380.77	PASS	AC=1;AF=0.500;AN=2;BaseQRankSum=1.068;ClippingRankSum=0.000;DP=22;ExcessHet=3.0103;FS=1.740;MLEAC=1;MLEAF=0.500;MQ=42.00;MQRankSum=0.000;QD=17.31;ReadPosRankSum=0.775;SOR=1.192	GT:AD:DP:GQ:PL	0/1:11,11:22:99:409,0,368
chrI	190500	.	C	T	428.77	PASS	AC=1;AF=0.500;AN=2;BaseQRankSum=-0.668;ClippingRankSum=0.000;DP=32;ExcessHet=3.0103;FS=1.550;MLEAC=1;MLEAF=0.500;MQ=41.54;MQRankSum=1.067;QD=14.29;ReadPosRankSum=1.406;SOR=0.303	GT:AD:DP:GQ:PL	0/1:15,15:30:99:457,0,475
chrII	17790	.	G	A	210.77	PASS	AC=1;AF=0.500;AN=2;BaseQRankSum=0.507;ClippingRankSum=0.000;DP=15;ExcessHet=3.0103;FS=5.021;MLEAC=1;MLEAF=0.500;MQ=42.00;MQRankSum=0.000;QD=14.05;ReadPosRankSum=1.473;SOR=1.492	GT:AD:DP:GQ:PL	0/1:8,7:15:99:239,0,264
chrII	36454	.	C	T	364.77	PASS	AC=1;AF=0.500;AN=2;BaseQRankSum=-0.790;ClippingRankSum=0.000;DP=16;ExcessHet=3.0103;FS=0.000;MLEAC=1;MLEAF=0.500;MQ=40.05;MQRankSum=-0.641;QD=26.05;ReadPosRankSum=-0.750;SOR=0.591	GT:AD:DP:GQ:PL	0/1:3,11:14:93:393,0,93
chrII	36474	.	C	T	85.77	PASS	AC=1;AF=0.500;AN=2;BaseQRankSum=0.594;ClippingRankSum=0.000;DP=16;ExcessHet=3.0103;FS=0.000;MLEAC=1;MLEAF=0.500;MQ=40.05;MQRankSum=0.996;QD=5.72;ReadPosRankSum=0.475;SOR=0.941	GT:AD:DP:GQ:PL	0/1:11,4:15:99:114,0,343
chrII	59656	.	G	A	380.77	PASS	AC=1;AF=0.500;AN=2;BaseQRankSum=-1.642;ClippingRankSum=0.000;DP=28;ExcessHet=3.0103;FS=0.000;MLEAC=1;MLEAF=0.500;MQ=41.49;MQRankSum=-0.929;QD=13.60;ReadPosRankSum=0.452;SOR=0.976	GT:AD:DP:GQ:PL	0/1:14,14:28:99:409,0,494
chrII	67219	.	C	T	411.77	PASS	AC=1;AF=0.500;AN=2;BaseQRankSum=-0.320;ClippingRankSum=0.000;DP=23;ExcessHet=3.0103;FS=1.674;MLEAC=1;MLEAF=0.500;MQ=41.36;MQRankSum=1.336;QD=17.90;ReadPosRankSum=0.034;SOR=0.853	GT:AD:DP:GQ:PL	0/1:9,14:23:99:440,0,261
chrII	74962	.	C	T	266.77	PASS	AC=1;AF=0.500;AN=2;BaseQRankSum=-1.226;ClippingRankSum=0.000;DP=20;ExcessHet=3.0103;FS=2.098;MLEAC=1;MLEAF=0.500;MQ=42.00;MQRankSum=0.000;QD=13.34;ReadPosRankSum=0.215;SOR=0.243	GT:AD:DP:GQ:PL	0/1:11,9:20:99:295,0,399
chrII	116799	.	G	A	300.77	PASS	AC=1;AF=0.500;AN=2;BaseQRankSum=0.305;ClippingRankSum=0.000;DP=27;ExcessHet=3.0103;FS=12.164;MLEAC=1;MLEAF=0.500;MQ=41.71;MQRankSum=-0.361;QD=11.14;ReadPosRankSum=0.749;SOR=0.996	GT:AD:DP:GQ:PL	0/1:16,11:27:99:329,0,510
chrII	131558	.	C	T	560.77	PASS	AC=1;AF=0.500;AN=2;BaseQRankSum=1.758;ClippingRankSum=0.000;DP=36;ExcessHet=3.0103;FS=0.000;MLEAC=1;MLEAF=0.500;MQ=40.76;MQRankSum=0.529;QD=15.58;ReadPosRankSum=1.111;SOR=0.540	GT:AD:DP:GQ:PL	0/1:19,17:36:99:589,0,608
chrII	135742	.	C	T	277.77	PASS	AC=1;AF=0.500;AN=2;BaseQRankSum=1.279;ClippingRankSum=0.000;DP=24;ExcessHet=3.0103;FS=1.674;MLEAC=1;MLEAF=0.500;MQ=41.76;MQRankSum=-0.797;QD=12.08;ReadPosRankSum=-0.034;SOR=1.003	GT:AD:DP:GQ:PL	0/1:13,10:23:99:306,0,428
chrII	166786	.	G	A	127.77	PASS	AC=1;AF=0.500;AN=2;BaseQRankSum=-1.578;ClippingRankSum=0.000;DP=25;ExcessHet=3.0103;FS=0.000;MLEAC=1;MLEAF=0.500;MQ=41.35;MQRankSum=1.025;QD=5.56;ReadPosRankSum=0.461;SOR=0.490	GT:AD:DP:GQ:PL	0/1:16,7:23:99:156,0,548
chrII	194248	.	G	A	429.77	PASS	AC=1;AF=0.500;AN=2;BaseQRankSum=-1.293;ClippingRankSum=0.000;DP=33;ExcessHet=3.0103;FS=0.000;MLEAC=1;MLEAF=0.500;MQ=41.13;MQRankSum=-1.438;QD=13.02;ReadPosRankSum=-1.747;SOR=0.593	GT:AD:DP:GQ:PL	0/1:17,16:33:99:458,0,538
chrII	197537	.	C	T	268.77	PASS	AC=1;AF=0.500;AN=2;BaseQRankSum=-1.473;ClippingRankSum=0.000;DP=29;ExcessHet=3.0103;FS=5.219;MLEAC=1;MLEAF=0.500;MQ=41.48;MQRankSum=0.000;QD=19.20;ReadPosRankSum=-1.090;SOR=0.470	GT:AD:DP:GQ:PL	0/1:5,9:14:99:297,0,163
chrII	205742	.	C	T	164.77	PASS	AC=1;AF=0.500;AN=2;BaseQRankSum=0.164;ClippingRankSum=0.000;DP=17;ExcessHet=3.0103;FS=2.171;MLEAC=1;MLEAF=0.500;MQ=42.00;MQRankSum=0.000;QD=10.30;ReadPosRankSum=0.642;SOR=0.223	GT:AD:DP:GQ:PL	0/1:10,6:16:99:193,0,350
chrII	235164	.	C	T	79.77	PASS	AC=1;AF=0.500;AN=2;BaseQRankSum=-3.024;ClippingRankSum=0.000;DP=15;ExcessHet=3.0103;FS=10.414;MLEAC=1;MLEAF=0.500;MQ=42.00;MQRankSum=0.000;QD=5.70;ReadPosRankSum=-0.727;SOR=1.855	GT:AD:DP:GQ:PL	0/1:9,5:14:99:108,0,353
chrII	276058	.	G	A	348.77	PASS	AC=1;AF=0.500;AN=2;BaseQRankSum=2.222;ClippingRankSum=0.000;DP=19;ExcessHet=3.0103;FS=0.000;MLEAC=1;MLEAF=0.500;MQ=42.00;MQRankSum=0.000;QD=18.36;ReadPosRankSum=0.736;SOR=1.112	GT:AD:DP:GQ:PL	0/1:8,11:19:99:377,0,202
chrII	277638	.	G	A	486.77	PASS	AC=1;AF=0.500;AN=2;BaseQRankSum=-0.377;ClippingRankSum=0.000;DP=35;ExcessHet=3.0103;FS=1.348;MLEAC=1;MLEAF=0.500;MQ=42.00;MQRankSum=0.000;QD=13.91;ReadPosRankSum=1.463;SOR=0.411	GT:AD:DP:GQ:PL	0/1:17,18:35:99:515,0,502
chrII	277862	.	G	A	575.77	PASS	AC=1;AF=0.500;AN=2;BaseQRankSum=-0.052;ClippingRankSum=0.000;DP=34;ExcessHet=3.0103;FS=5.368;MLEAC=1;MLEAF=0.500;MQ=41.88;MQRankSum=-1.312;QD=16.93;ReadPosRankSum=-2.413;SOR=1.863	GT:AD:DP:GQ:PL	0/1:16,18:34:99:604,0,536
chrII	278956	.	C	T	390.77	PASS	AC=1;AF=0.500;AN=2;BaseQRankSum=0.057;ClippingRankSum=0.000;DP=17;ExcessHet=3.0103;FS=2.336;MLEAC=1;MLEAF=0.500;MQ=40.18;MQRankSum=-0.938;QD=22.99;ReadPosRankSum=0.381;SOR=1.609	GT:AD:DP:GQ:PL	0/1:4,13:17:99:419,0,101
chrII	278967	.	C	T	427.77	PASS	AC=1;AF=0.500;AN=2;BaseQRankSum=0.399;ClippingRankSum=0.000;DP=17;ExcessHet=3.0103;FS=2.336;MLEAC=1;MLEAF=0.500;MQ=40.18;MQRankSum=-0.938;QD=25.16;ReadPosRankSum=0.332;SOR=1.609	GT:AD:DP:GQ:PL	0/1:4,13:17:81:456,0,81
chrII	280765	.	C	T	317.77	PASS	AC=1;AF=0.500;AN=2;BaseQRankSum=-0.558;ClippingRankSum=0.000;DP=25;ExcessHet=3.0103;FS=0.000;MLEAC=1;MLEAF=0.500;MQ=41.35;MQRankSum=-1.003;QD=13.24;ReadPosRankSum=0.601;SOR=0.473	GT:AD:DP:GQ:PL	0/1:13,11:24:99:346,0,460
chrII	293596	.	C	T	565.77	PASS	AC=1;AF=0.500;AN=2;BaseQRankSum=-0.218;ClippingRankSum=0.000;DP=35;ExcessHet=3.0103;FS=1.309;MLEAC=1;MLEAF=0.500;MQ=42.00;MQRankSum=0.000;QD=16.16;ReadPosRankSum=0.071;SOR=1.022	GT:AD:DP:GQ:PL	0/1:16,19:35:99:594,0,517
chrII	365902	.	C	T	391.77	PASS	AC=1;AF=0.500;AN=2;BaseQRankSum=0.205;ClippingRankSum=0.000;DP=25;ExcessHet=3.0103;FS=0.000;MLEAC=1;MLEAF=0.500;MQ=41.43;MQRankSum=-0.836;QD=16.32;ReadPosRankSum=0.571;SOR=0.713	GT:AD:DP:GQ:PL	0/1:11,13:24:99:420,0,351
chrII	370503	.	C	T	137.77	PASS	AC=1;AF=0.500;AN=2;BaseQRankSum=1.102;ClippingRankSum=0.000;DP=22;ExcessHet=3.0103;FS=0.000;MLEAC=1;MLEAF=0.500;MQ=42.00;MQRankSum=0.000;QD=6.56;ReadPosRankSum=1.262;SOR=0.582	GT:AD:DP:GQ:PL	0/1:15,6:21:99:166,0,514
chrII	371890	.	C	T	261.77	PASS	AC=1;AF=0.500;AN=2;BaseQRankSum=-1.040;ClippingRankSum=0.000;DP=21;ExcessHet=3.0103;FS=0.000;MLEAC=1;MLEAF=0.500;MQ=42.00;MQRankSum=0.000;QD=12.47;ReadPosRankSum=0.040;SOR=0.569	GT:AD:DP:GQ:PL	0/1:11,10:21:99:290,0,371
chrII	373815	.	C	T	523.77	PASS	AC=1;AF=0.500;AN=2;BaseQRankSum=1.424;ClippingRankSum=0.000;DP=33;ExcessHet=3.0103;FS=0.000;MLEAC=1;MLEAF=0.500;MQ=41.88;MQRankSum=-1.268;QD=15.87;ReadPosRankSum=-1.678;SOR=0.963	GT:AD:DP:GQ:PL	0/1:15,18:33:99:552,0,369
chrII	375732	.	G	A	462.77	PASS	AC=1;AF=0.500;AN=2;BaseQRankSum=-2.806;ClippingRankSum=0.000;DP=32;ExcessHet=3.0103;FS=0.000;MLEAC=1;MLEAF=0.500;MQ=40.65;MQRankSum=-0.560;QD=14.46;ReadPosRankSum=0.299;SOR=0.693	GT:AD:DP:GQ:PL	0/1:16,16:32:99:491,0,555
chrII	393071	.	C	T	332.77	PASS	AC=1;AF=0.500;AN=2;BaseQRankSum=-0.501;ClippingRankSum=0.000;DP=24;ExcessHet=3.0103;FS=1.674;MLEAC=1;MLEAF=0.500;MQ=41.84;MQRankSum=-1.386;QD=13.87;ReadPosRankSum=0.332;SOR=1.445	GT:AD:DP:GQ:PL	0/1:12,12:24:99:361,0,410
chrII	417883	.	C	T	186.77	PASS	AC=1;AF=0.500;AN=2;BaseQRankSum=-1.409;ClippingRankSum=0.000;DP=16;ExcessHet=3.0103;FS=0.000;MLEAC=1;MLEAF=0.500;MQ=42.00;MQRankSum=0.000;QD=11.67;ReadPosRankSum=-0.163;SOR=1.230	GT:AD:DP:GQ:PL	0/1:8,8:16:99:215,0,257
chrII	427538	.	G	A	165.77	PASS	AC=1;AF=0.500;AN=2;BaseQRankSum=-1.822;ClippingRankSum=0.000;DP=22;ExcessHet=3.0103;FS=0.000;MLEAC=1;MLEAF=0.500;MQ=41.35;MQRankSum=0.850;QD=7.53;ReadPosRankSum=0.478;SOR=0.593	GT:AD:DP:GQ:PL	0/1:14,8:22:99:194,0,489
chrII	439179	.	C	T	287.77	PASS	AC=1;AF=0.500;AN=2;BaseQRankSum=-0.493;ClippingRankSum=0.000;DP=16;ExcessHet=3.0103;FS=0.000;MLEAC=1;MLEAF=0.500;MQ=41.11;MQRankSum=-0.645;QD=17.99;ReadPosRankSum=-0.169;SOR=0.892	GT:AD:DP:GQ:PL	0/1:6,10:16:99:316,0,172
chrII	447629	.	C	T	360.77	PASS	AC=1;AF=0.500;AN=2;BaseQRankSum=-2.104;ClippingRankSum=0.000;DP=21;ExcessHet=3.0103;FS=4.285;MLEAC=1;MLEAF=0.500;MQ=42.00;MQRankSum=0.000;QD=18.04;ReadPosRankSum=-1.428;SOR=0.169	GT:AD:DP:GQ:PL	0/1:8,12:20:99:389,0,288
chrII	462856	.	G	A	279.77	PASS	AC=1;AF=0.500;AN=2;BaseQRankSum=0.219;ClippingRankSum=0.000;DP=23;ExcessHet=3.0103;FS=0.000;MLEAC=1;MLEAF=0.500;MQ=42.00;MQRankSum=0.000;QD=12.16;ReadPosRankSum=1.332;SOR=0.627	GT:AD:DP:GQ:PL	0/1:13,10:23:99:308,0,443
chrII	469572	.	G	A	418.77	PASS	AC=1;AF=0.500;AN=2;BaseQRankSum=1.996;ClippingRankSum=0.000;DP=32;ExcessHet=3.0103;FS=0.000;MLEAC=1;MLEAF=0.500;MQ=42.00;MQRankSum=0.000;QD=13.09;ReadPosRankSum=1.099;SOR=0.512	GT:AD:DP:GQ:PL	0/1:18,14:32:99:447,0,504
chrII	477430	.	G	A	402.77	PASS	AC=1;AF=0.500;AN=2;BaseQRankSum=-0.507;ClippingRankSum=0.000;DP=24;ExcessHet=3.0103;FS=0.000;MLEAC=1;MLEAF=0.500;MQ=42.00;MQRankSum=0.000;QD=16.78;ReadPosRankSum=0.449;SOR=0.693	GT:AD:DP:GQ:PL	0/1:12,12:24:99:431,0,431
chrII	478669	.	G	A	304.77	PASS	AC=1;AF=0.500;AN=2;BaseQRankSum=0.198;ClippingRankSum=0.000;DP=42;ExcessHet=3.0103;FS=1.618;MLEAC=1;MLEAF=0.500;MQ=40.96;MQRankSum=0.739;QD=8.71;ReadPosRankSum=0.463;SOR=0.298	GT:AD:DP:GQ:PL	0/1:24,11:35:99:333,0,888
chrII	478901	.	C	T	61.77	PASS	AC=1;AF=0.500;AN=2;BaseQRankSum=0.989;ClippingRankSum=0.000;DP=12;ExcessHet=3.0103;FS=0.000;MLEAC=1;MLEAF=0.500;MQ=42.00;MQRankSum=0.000;QD=5.15;ReadPosRankSum=-0.834;SOR=0.148	GT:AD:DP:GQ:PL	0/1:9,3:12:90:90,0,325
chrII	483504	.	C	T	403.77	PASS	AC=1;AF=0.500;AN=2;BaseQRankSum=-1.454;ClippingRankSum=0.000;DP=28;ExcessHet=3.0103;FS=1.527;MLEAC=1;MLEAF=0.500;MQ=41.93;MQRankSum=-0.929;QD=14.42;ReadPosRankSum=-1.148;SOR=0.307	GT:AD:DP:GQ:PL	0/1:14,14:28:99:432,0,466
chrII	486843	.	G	A	385.77	PASS	AC=1;AF=0.500;AN=2;BaseQRankSum=0.098;ClippingRankSum=0.000;DP=27;ExcessHet=3.0103;FS=0.000;MLEAC=1;MLEAF=0.500;MQ=41.33;MQRankSum=1.779;QD=14.29;ReadPosRankSum=-1.233;SOR=0.859	GT:AD:DP:GQ:PL	0/1:14,13:27:99:414,0,408
chrII	490331	.	G	A	397.77	PASS	AC=1;AF=0.500;AN=2;BaseQRankSum=1.600;ClippingRankSum=0.000;DP=28;ExcessHet=3.0103;FS=1.518;MLEAC=1;MLEAF=0.500;MQ=41.47;MQRankSum=-1.003;QD=14.21;ReadPosRankSum=0.183;SOR=0.586	GT:AD:DP:GQ:PL	0/1:15,13:28:99:426,0,432
chrII	504777	.	C	T	720.77	PASS	AC=1;AF=0.500;AN=2;BaseQRankSum=0.903;ClippingRankSum=0.000;DP=35;ExcessHet=3.0103;FS=1.402;MLEAC=1;MLEAF=0.500;MQ=42.00;MQRankSum=0.000;QD=20.59;ReadPosRankSum=1.450;SOR=1.140	GT:AD:DP:GQ:PL	0/1:14,21:35:99:749,0,430
chrII	533772	.	C	T	227.77	PASS	AC=1;AF=0.500;AN=2;BaseQRankSum=0.733;ClippingRankSum=0.000;DP=16;ExcessHet=3.0103;FS=0.000;MLEAC=1;MLEAF=0.500;MQ=42.00;MQRankSum=0.000;QD=15.18;ReadPosRankSum=1.957;SOR=1.022	GT:AD:DP:GQ:PL	0/1:8,7:15:99:256,0,288
chrII	539931	.	C	T	614.77	PASS	AC=1;AF=0.500;AN=2;BaseQRankSum=0.216;ClippingRankSum=0.000;DP=34;ExcessHet=3.0103;FS=7.758;MLEAC=1;MLEAF=0.500;MQ=41.77;MQRankSum=-1.619;QD=18.08;ReadPosRankSum=1.104;SOR=1.790	GT:AD:DP:GQ:PL	0/1:13,21:34:99:643,0,429
chrII	555371	.	T	A	120.77	PASS	AC=1;AF=0.500;AN=2;BaseQRankSum=-0.135;ClippingRankSum=0.000;DP=21;ExcessHet=3.0103;FS=5.972;MLEAC=1;MLEAF=0.500;MQ=40.58;MQRankSum=-2.903;QD=5.75;ReadPosRankSum=-2.529;SOR=1.438	GT:AD:DP:GQ:PL	0/1:17,4:21:99:149,0,1728
chrII	555373	.	A	C	120.77	PASS	AC=1;AF=0.500;AN=2;BaseQRankSum=-0.831;ClippingRankSum=0.000;DP=21;ExcessHet=3.0103;FS=5.528;MLEAC=1;MLEAF=0.500;MQ=40.58;MQRankSum=-2.514;QD=5.75;ReadPosRankSum=-3.036;SOR=0.655	GT:AD:DP:GQ:PL	0/1:16,5:21:99:149,0,1728
chrII	558621	.	C	T	224.77	PASS	AC=1;AF=0.500;AN=2;BaseQRankSum=-0.104;ClippingRankSum=0.000;DP=16;ExcessHet=3.0103;FS=5.021;MLEAC=1;MLEAF=0.500;MQ=41.07;MQRankSum=0.674;QD=14.05;ReadPosRankSum=-0.763;SOR=0.889	GT:AD:DP:GQ:PL	0/1:8,8:16:99:253,0,227
chrII	564815	.	G	A	93.77	PASS	AC=1;AF=0.500;AN=2;BaseQRankSum=-1.100;ClippingRankSum=0.000;DP=8;ExcessHet=3.0103;FS=0.000;MLEAC=1;MLEAF=0.500;MQ=40.19;MQRankSum=0.674;QD=11.72;ReadPosRankSum=-0.566;SOR=0.693	GT:AD:DP:GQ:PL	0/1:4,4:8:99:122,0,128
chrII	579781	.	G	A	150.77	PASS	AC=1;AF=0.500;AN=2;BaseQRankSum=-0.010;ClippingRankSum=0.000;DP=16;ExcessHet=3.0103;FS=0.000;MLEAC=1;MLEAF=0.500;MQ=42.00;MQRankSum=0.000;QD=10.05;ReadPosRankSum=-0.608;SOR=0.646	GT:AD:DP:GQ:PL	0/1:9,6:15:99:179,0,304
chrII	604544	.	C	T	310.77	PASS	AC=1;AF=0.500;AN=2;BaseQRankSum=-1.107;ClippingRankSum=0.000;DP=31;ExcessHet=3.0103;FS=0.000;MLEAC=1;MLEAF=0.500;MQ=42.00;MQRankSum=0.000;QD=10.02;ReadPosRankSum=0.981;SOR=0.551	GT:AD:DP:GQ:PL	0/1:18,13:31:99:339,0,601
chrII	614585	.	C	T	211.77	PASS	AC=1;AF=0.500;AN=2;BaseQRankSum=-0.291;ClippingRankSum=0.000;DP=20;ExcessHet=3.0103;FS=1.871;MLEAC=1;MLEAF=0.500;MQ=40.56;MQRankSum=-1.629;QD=11.15;ReadPosRankSum=-0.691;SOR=1.093	GT:AD:DP:GQ:PL	0/1:11,8:19:99:240,0,354
chrII	614751	.	G	A	448.77	PASS	AC=1;AF=0.500;AN=2;BaseQRankSum=0.796;ClippingRankSum=0.000;DP=23;ExcessHet=3.0103;FS=0.000;MLEAC=1;MLEAF=0.500;MQ=42.00;MQRankSum=0.000;QD=19.51;ReadPosRankSum=-0.630;SOR=0.432	GT:AD:DP:GQ:PL	0/1:9,14:23:99:477,0,269
chrII	618810	.	G	A	627.77	PASS	AC=1;AF=0.500;AN=2;BaseQRankSum=-1.268;ClippingRankSum=0.000;DP=33;ExcessHet=3.0103;FS=3.261;MLEAC=1;MLEAF=0.500;MQ=42.00;MQRankSum=0.000;QD=19.02;ReadPosRankSum=-0.021;SOR=1.342	GT:AD:DP:GQ:PL	0/1:13,20:33:99:656,0,425
chrII	668127	.	G	A	278.77	PASS	AC=1;AF=0.500;AN=2;BaseQRankSum=1.739;ClippingRankSum=0.000;DP=24;ExcessHet=3.0103;FS=0.000;MLEAC=1;MLEAF=0.500;MQ=42.00;MQRankSum=0.000;QD=11.62;ReadPosRankSum=-0.069;SOR=0.917	GT:AD:DP:GQ:PL	0/1:15,9:24:99:307,0,428
chrII	680703	.	G	A	173.77	PASS	AC=1;AF=0.500;AN=2;BaseQRankSum=-0.517;ClippingRankSum=0.000;DP=22;ExcessHet=3.0103;FS=4.228;MLEAC=1;MLEAF=0.500;MQ=41.82;MQRankSum=-1.849;QD=7.90;ReadPosRankSum=-0.093;SOR=0.959	GT:AD:DP:GQ:PL	0/1:14,8:22:99:202,0,482
chrII	681920	.	G	A	356.77	PASS	AC=1;AF=0.500;AN=2;BaseQRankSum=0.359;ClippingRankSum=0.000;DP=19;ExcessHet=3.0103;FS=1.778;MLEAC=1;MLEAF=0.500;MQ=42.00;MQRankSum=0.000;QD=19.82;ReadPosRankSum=-0.178;SOR=0.368	GT:AD:DP:GQ:PL	0/1:8,10:18:99:385,0,306
chrII	681925	.	C	T	226.77	PASS	AC=1;AF=0.500;AN=2;BaseQRankSum=-0.268;ClippingRankSum=0.000;DP=19;ExcessHet=3.0103;FS=0.000;MLEAC=1;MLEAF=0.500;MQ=42.00;MQRankSum=0.000;QD=12.60;ReadPosRankSum=0.134;SOR=0.765	GT:AD:DP:GQ:PL	0/1:10,8:18:99:255,0,427
chrII	681936	.	C	T	367.77	PASS	AC=1;AF=0.500;AN=2;BaseQRankSum=-0.125;ClippingRankSum=0.000;DP=20;ExcessHet=3.0103;FS=0.000;MLEAC=1;MLEAF=0.500;MQ=42.00;MQRankSum=0.000;QD=19.36;ReadPosRankSum=-0.290;SOR=0.760	GT:AD:DP:GQ:PL	0/1:8,11:19:99:396,0,290
chrII	686566	.	G	A	395.77	PASS	AC=1;AF=0.500;AN=2;BaseQRankSum=0.484;ClippingRankSum=0.000;DP=20;ExcessHet=3.0103;FS=11.532;MLEAC=1;MLEAF=0.500;MQ=40.56;MQRankSum=-0.990;QD=19.79;ReadPosRankSum=1.582;SOR=0.847	GT:AD:DP:GQ:PL	0/1:7,13:20:99:424,0,187
chrII	725470	.	C	T	283.77	PASS	AC=1;AF=0.500;AN=2;BaseQRankSum=0.576;ClippingRankSum=0.000;DP=31;ExcessHet=3.0103;FS=0.000;MLEAC=1;MLEAF=0.500;MQ=41.54;MQRankSum=0.000;QD=9.46;ReadPosRankSum=-0.209;SOR=0.859	GT:AD:DP:GQ:PL	0/1:20,10:30:99:312,0,653
chrII	728129	.	G	A	500.77	PASS	AC=1;AF=0.500;AN=2;BaseQRankSum=1.748;ClippingRankSum=0.000;DP=28;ExcessHet=3.0103;FS=1.507;MLEAC=1;MLEAF=0.500;MQ=40.41;MQRankSum=-1.235;QD=18.55;ReadPosRankSum=0.553;SOR=1.112	GT:AD:DP:GQ:PL	0/1:12,15:27:99:529,0,328
chrII	744723	.	G	A	659.77	PASS	AC=1;AF=0.500;AN=2;BaseQRankSum=-0.635;ClippingRankSum=0.000;DP=35;ExcessHet=3.0103;FS=0.000;MLEAC=1;MLEAF=0.500;MQ=41.48;MQRankSum=0.365;QD=19.99;ReadPosRankSum=-0.688;SOR=0.608	GT:AD:DP:GQ:PL	0/1:9,24:33:99:688,0,206
chrII	772767	.	C	T	271.77	PASS	AC=1;AF=0.500;AN=2;BaseQRankSum=-1.648;ClippingRankSum=0.000;DP=17;ExcessHet=3.0103;FS=0.000;MLEAC=1;MLEAF=0.500;MQ=42.00;MQRankSum=0.000;QD=16.99;ReadPosRankSum=0.507;SOR=0.458	GT:AD:DP:GQ:PL	0/1:7,9:16:99:300,0,263
chrII	785348	.	C	T	581.77	PASS	AC=1;AF=0.500;AN=2;BaseQRankSum=0.390;ClippingRankSum=0.000;DP=30;ExcessHet=3.0103;FS=0.000;MLEAC=1;MLEAF=0.500;MQ=41.93;MQRankSum=-0.692;QD=19.39;ReadPosRankSum=0.452;SOR=0.836	GT:AD:DP:GQ:PL	0/1:11,19:30:99:610,0,316
chrII	794949	.	G	A	374.77	PASS	AC=1;AF=0.500;AN=2;BaseQRankSum=1.728;ClippingRankSum=0.000;DP=24;ExcessHet=3.0103;FS=3.892;MLEAC=1;MLEAF=0.500;MQ=41.84;MQRankSum=1.391;QD=15.62;ReadPosRankSum=0.876;SOR=0.477	GT:AD:DP:GQ:PL	0/1:13,11:24:99:403,0,404
chrII	800490	.	C	T	539.77	PASS	AC=1;AF=0.500;AN=2;BaseQRankSum=1.160;ClippingRankSum=0.000;DP=26;ExcessHet=3.0103;FS=0.000;MLEAC=1;MLEAF=0.500;MQ=41.85;MQRankSum=-1.084;QD=20.76;ReadPosRankSum=-0.715;SOR=0.693	GT:AD:DP:GQ:PL	0/1:10,16:26:99:568,0,301
chrIII	37727	.	G	A	312.77	PASS	AC=1;AF=0.500;AN=2;BaseQRankSum=-0.818;ClippingRankSum=0.000;DP=12;ExcessHet=3.0103;FS=2.932;MLEAC=1;MLEAF=0.500;MQ=42.00;MQRankSum=0.000;QD=26.06;ReadPosRankSum=-0.605;SOR=0.175	GT:AD:DP:GQ:PL	0/1:3,9:12:99:341,0,100
chrIII	43918	.	C	T	692.77	PASS	AC=1;AF=0.500;AN=2;BaseQRankSum=1.459;ClippingRankSum=0.000;DP=34;ExcessHet=3.0103;FS=3.086;MLEAC=1;MLEAF=0.500;MQ=41.57;MQRankSum=-0.726;QD=20.38;ReadPosRankSum=-0.104;SOR=1.306	GT:AD:DP:GQ:PL	0/1:13,21:34:99:721,0,374
chrIII	50825	.	C	T	737.77	PASS	AC=2;AF=1.00;AN=2;DP=20;ExcessHet=3.0103;FS=0.000;MLEAC=2;MLEAF=1.00;MQ=42.00;QD=34.24;SOR=2.093	GT:AD:DP:GQ:PL	1/1:0,20:20:60:766,60,0
chrIII	68376	.	G	A	273.77	PASS	AC=1;AF=0.500;AN=2;BaseQRankSum=-1.968;ClippingRankSum=0.000;DP=27;ExcessHet=3.0103;FS=0.000;MLEAC=1;MLEAF=0.500;MQ=41.47;MQRankSum=0.000;QD=10.53;ReadPosRankSum=-0.130;SOR=0.495	GT:AD:DP:GQ:PL	0/1:14,12:26:99:302,0,446
chrIII	82526	.	C	T	174.77	PASS	AC=1;AF=0.500;AN=2;BaseQRankSum=1.280;ClippingRankSum=0.000;DP=15;ExcessHet=3.0103;FS=0.000;MLEAC=1;MLEAF=0.500;MQ=40.24;MQRankSum=1.105;QD=13.44;ReadPosRankSum=-0.117;SOR=0.495	GT:AD:DP:GQ:PL	0/1:7,6:13:99:203,0,230
chrIII	105575	.	G	A	676.77	PASS	AC=1;AF=0.500;AN=2;BaseQRankSum=1.871;ClippingRankSum=0.000;DP=40;ExcessHet=3.0103;FS=5.035;MLEAC=1;MLEAF=0.500;MQ=41.26;MQRankSum=-1.223;QD=17.35;ReadPosRankSum=0.018;SOR=1.754	GT:AD:DP:GQ:PL	0/1:17,22:39:99:705,0,479
chrIII	120899	.	G	A	295.77	PASS	AC=1;AF=0.500;AN=2;BaseQRankSum=0.656;ClippingRankSum=0.000;DP=33;ExcessHet=3.0103;FS=9.645;MLEAC=1;MLEAF=0.500;MQ=42.00;MQRankSum=0.000;QD=8.96;ReadPosRankSum=-1.638;SOR=2.799	GT:AD:DP:GQ:PL	0/1:23,10:33:99:324,0,782
chrIII	121558	.	G	A	129.77	PASS	AC=1;AF=0.500;AN=2;BaseQRankSum=0.586;ClippingRankSum=0.000;DP=17;ExcessHet=3.0103;FS=9.336;MLEAC=1;MLEAF=0.500;MQ=42.00;MQRankSum=0.000;QD=7.63;ReadPosRankSum=-1.100;SOR=0.616	GT:AD:DP:GQ:PL	0/1:12,5:17:99:158,0,404
chrIII	122387	.	G	A	429.77	PASS	AC=1;AF=0.500;AN=2;BaseQRankSum=1.913;ClippingRankSum=0.000;DP=22;ExcessHet=3.0103;FS=10.041;MLEAC=1;MLEAF=0.500;MQ=42.00;MQRankSum=0.000;QD=19.53;ReadPosRankSum=-0.716;SOR=0.872	GT:AD:DP:GQ:PL	0/1:9,13:22:99:458,0,248
chrIII	122825	.	C	T	309.77	PASS	AC=1;AF=0.500;AN=2;BaseQRankSum=-0.677;ClippingRankSum=0.000;DP=22;ExcessHet=3.0103;FS=3.821;MLEAC=1;MLEAF=0.500;MQ=42.00;MQRankSum=0.000;QD=14.08;ReadPosRankSum=-0.519;SOR=0.223	GT:AD:DP:GQ:PL	0/1:10,12:22:99:338,0,285
chrIII	137718	.	C	T	275.77	PASS	AC=1;AF=0.500;AN=2;BaseQRankSum=1.521;ClippingRankSum=0.000;DP=18;ExcessHet=3.0103;FS=0.000;MLEAC=1;MLEAF=0.500;MQ=41.06;MQRankSum=0.338;QD=15.32;ReadPosRankSum=1.550;SOR=1.140	GT:AD:DP:GQ:PL	0/1:9,9:18:99:304,0,284
chrIII	157236	.	G	A	102.77	PASS	AC=1;AF=0.500;AN=2;BaseQRankSum=1.104;ClippingRankSum=0.000;DP=13;ExcessHet=3.0103;FS=0.000;MLEAC=1;MLEAF=0.500;MQ=41.85;MQRankSum=0.000;QD=9.34;ReadPosRankSum=-1.299;SOR=0.495	GT:AD:DP:GQ:PL	0/1:7,4:11:99:131,0,221
chrIII	157770	.	C	T	499.77	PASS	AC=1;AF=0.500;AN=2;BaseQRankSum=-0.293;ClippingRankSum=0.000;DP=26;ExcessHet=3.0103;FS=3.751;MLEAC=1;MLEAF=0.500;MQ=41.85;MQRankSum=-1.084;QD=19.22;ReadPosRankSum=1.322;SOR=1.092	GT:AD:DP:GQ:PL	0/1:10,16:26:99:528,0,321
chrIII	162019	.	G	A	241.77	PASS	AC=1;AF=0.500;AN=2;BaseQRankSum=0.474;ClippingRankSum=0.000;DP=21;ExcessHet=3.0103;FS=4.612;MLEAC=1;MLEAF=0.500;MQ=42.00;MQRankSum=0.000;QD=11.51;ReadPosRankSum=-0.249;SOR=0.124	GT:AD:DP:GQ:PL	0/1:13,8:21:99:270,0,431
chrIII	178680	.	G	A	169.77	PASS	AC=1;AF=0.500;AN=2;BaseQRankSum=0.276;ClippingRankSum=0.000;DP=18;ExcessHet=3.0103;FS=0.000;MLEAC=1;MLEAF=0.500;MQ=42.00;MQRankSum=0.000;QD=9.43;ReadPosRankSum=1.566;SOR=0.765	GT:AD:DP:GQ:PL	0/1:11,7:18:99:198,0,355
chrIII	193376	.	C	T	455.77	PASS	AC=1;AF=0.500;AN=2;BaseQRankSum=-0.952;ClippingRankSum=0.000;DP=37;ExcessHet=3.0103;FS=3.274;MLEAC=1;MLEAF=0.500;MQ=41.55;MQRankSum=-0.944;QD=12.66;ReadPosRankSum=-0.882;SOR=0.223	GT:AD:DP:GQ:PL	0/1:18,18:36:99:484,0,562
chrIII	216559	.	G	A	349.77	PASS	AC=1;AF=0.500;AN=2;BaseQRankSum=-0.513;ClippingRankSum=0.000;DP=29;ExcessHet=3.0103;FS=0.000;MLEAC=1;MLEAF=0.500;MQ=40.99;MQRankSum=1.260;QD=12.06;ReadPosRankSum=-1.066;SOR=0.999	GT:AD:DP:GQ:PL	0/1:17,12:29:99:378,0,596
chrIII	226682	.	C	T	246.77	PASS	AC=1;AF=0.500;AN=2;BaseQRankSum=-2.688;ClippingRankSum=0.000;DP=16;ExcessHet=3.0103;FS=2.158;MLEAC=1;MLEAF=0.500;MQ=41.76;MQRankSum=-0.949;QD=16.45;ReadPosRankSum=-0.459;SOR=0.588	GT:AD:DP:GQ:PL	0/1:6,9:15:99:275,0,212
chrIII	228024	.	C	T	387.77	PASS	AC=1;AF=0.500;AN=2;BaseQRankSum=0.773;ClippingRankSum=0.000;DP=29;ExcessHet=3.0103;FS=1.455;MLEAC=1;MLEAF=0.500;MQ=42.00;MQRankSum=0.000;QD=13.37;ReadPosRankSum=-0.647;SOR=0.399	GT:AD:DP:GQ:PL	0/1:15,14:29:99:416,0,430
chrIII	228791	.	C	T	643.77	PASS	AC=1;AF=0.500;AN=2;BaseQRankSum=-0.707;ClippingRankSum=0.000;DP=31;ExcessHet=3.0103;FS=0.000;MLEAC=1;MLEAF=0.500;MQ=42.00;MQRankSum=0.000;QD=20.77;ReadPosRankSum=0.872;SOR=0.787	GT:AD:DP:GQ:PL	0/1:11,20:31:99:672,0,363
chrIII	229096	.	G	A	472.77	PASS	AC=1;AF=0.500;AN=2;BaseQRankSum=1.155;ClippingRankSum=0.000;DP=27;ExcessHet=3.0103;FS=0.000;MLEAC=1;MLEAF=0.500;MQ=41.47;MQRankSum=-0.820;QD=17.51;ReadPosRankSum=-0.911;SOR=0.818	GT:AD:DP:GQ:PL	0/1:12,15:27:99:501,0,386
chrIII	231907	.	G	A	609.77	PASS	AC=1;AF=0.500;AN=2;BaseQRankSum=-2.744;ClippingRankSum=0.000;DP=30;ExcessHet=3.0103;FS=1.494;MLEAC=1;MLEAF=0.500;MQ=40.54;MQRankSum=-1.225;QD=20.33;ReadPosRankSum=-0.920;SOR=0.412	GT:AD:DP:GQ:PL	0/1:10,20:30:99:638,0,355
chrIV	24241	.	G	A	525.77	PASS	AC=1;AF=0.500;AN=2;BaseQRankSum=0.604;ClippingRankSum=0.000;DP=19;ExcessHet=3.0103;FS=0.000;MLEAC=1;MLEAF=0.500;MQ=42.00;MQRankSum=0.000;QD=29.21;ReadPosRankSum=0.202;SOR=0.914	GT:AD:DP:GQ:PL	0/1:3,15:18:71:554,0,71
chrIV	52177	.	G	A	384.77	PASS	AC=1;AF=0.500;AN=2;BaseQRankSum=1.052;ClippingRankSum=0.000;DP=20;ExcessHet=3.0103;FS=1.871;MLEAC=1;MLEAF=0.500;MQ=40.56;MQRankSum=-1.112;QD=19.24;ReadPosRankSum=0.296;SOR=0.799	GT:AD:DP:GQ:PL	0/1:8,12:20:99:413,0,223
chrIV	69723	.	G	A	534.77	PASS	AC=1;AF=0.500;AN=2;BaseQRankSum=2.260;ClippingRankSum=0.000;DP=35;ExcessHet=3.0103;FS=3.092;MLEAC=1;MLEAF=0.500;MQ=41.94;MQRankSum=0.975;QD=15.28;ReadPosRankSum=-0.332;SOR=1.460	GT:AD:DP:GQ:PL	0/1:19,16:35:99:563,0,583
chrIV	71221	.	G	A	654.77	PASS	AC=1;AF=0.500;AN=2;BaseQRankSum=-0.929;ClippingRankSum=0.000;DP=38;ExcessHet=3.0103;FS=1.415;MLEAC=1;MLEAF=0.500;MQ=42.00;MQRankSum=0.000;QD=17.23;ReadPosRankSum=0.066;SOR=1.088	GT:AD:DP:GQ:PL	0/1:15,23:38:99:683,0,449
chrIV	74140	.	G	A	643.77	PASS	AC=1;AF=0.500;AN=2;BaseQRankSum=-0.472;ClippingRankSum=0.000;DP=28;ExcessHet=3.0103;FS=1.617;MLEAC=1;MLEAF=0.500;MQ=41.93;MQRankSum=-0.612;QD=22.99;ReadPosRankSum=-0.363;SOR=0.905	GT:AD:DP:GQ:PL	0/1:9,19:28:99:672,0,285
chrIV	88154	.	C	T	203.77	PASS	AC=1;AF=0.500;AN=2;BaseQRankSum=2.416;ClippingRankSum=0.000;DP=15;ExcessHet=3.0103;FS=2.158;MLEAC=1;MLEAF=0.500;MQ=42.00;MQRankSum=0.000;QD=13.58;ReadPosRankSum=1.664;SOR=0.252	GT:AD:DP:GQ:PL	0/1:8,7:15:99:232,0,204
chrIV	123537	.	G	A	696.77	PASS	AC=1;AF=0.500;AN=2;BaseQRankSum=0.402;ClippingRankSum=0.000;DP=46;ExcessHet=3.0103;FS=4.288;MLEAC=1;MLEAF=0.500;MQ=41.38;MQRankSum=-1.367;QD=15.48;ReadPosRankSum=-0.809;SOR=1.426	GT:AD:DP:GQ:PL	0/1:22,23:45:99:725,0,636
chrIV	130483	.	G	A	683.77	PASS	AC=1;AF=0.500;AN=2;BaseQRankSum=-0.330;ClippingRankSum=0.000;DP=39;ExcessHet=3.0103;FS=4.763;MLEAC=1;MLEAF=0.500;MQ=42.00;MQRankSum=0.000;QD=17.53;ReadPosRankSum=0.081;SOR=0.552	GT:AD:DP:GQ:PL	0/1:17,22:39:99:712,0,536
chrIV	147141	.	G	A	425.77	PASS	AC=1;AF=0.500;AN=2;BaseQRankSum=0.757;ClippingRankSum=0.000;DP=22;ExcessHet=3.0103;FS=1.707;MLEAC=1;MLEAF=0.500;MQ=41.24;MQRankSum=0.410;QD=19.35;ReadPosRankSum=-1.302;SOR=0.368	GT:AD:DP:GQ:PL	0/1:8,14:22:99:454,0,231
chrIV	156260	.	G	A	177.77	PASS	AC=1;AF=0.500;AN=2;BaseQRankSum=0.301;ClippingRankSum=0.000;DP=21;ExcessHet=3.0103;FS=0.000;MLEAC=1;MLEAF=0.500;MQ=41.32;MQRankSum=0.808;QD=8.47;ReadPosRankSum=-0.038;SOR=0.665	GT:AD:DP:GQ:PL	0/1:14,7:21:99:206,0,425
chrIV	163517	.	C	T	441.77	PASS	AC=1;AF=0.500;AN=2;BaseQRankSum=0.582;ClippingRankSum=0.000;DP=32;ExcessHet=3.0103;FS=1.451;MLEAC=1;MLEAF=0.500;MQ=42.00;MQRankSum=0.000;QD=14.25;ReadPosRankSum=0.969;SOR=0.412	GT:AD:DP:GQ:PL	0/1:16,15:31:99:470,0,505
chrIV	173393	.	C	T	582.77	PASS	AC=1;AF=0.500;AN=2;BaseQRankSum=-1.407;ClippingRankSum=0.000;DP=37;ExcessHet=3.0103;FS=5.041;MLEAC=1;MLEAF=0.500;MQ=41.60;MQRankSum=1.337;QD=15.75;ReadPosRankSum=0.367;SOR=0.683	GT:AD:DP:GQ:PL	0/1:14,23:37:99:611,0,380
chrIV	190008	.	G	A	270.77	PASS	AC=1;AF=0.500;AN=2;BaseQRankSum=0.707;ClippingRankSum=0.000;DP=27;ExcessHet=3.0103;FS=0.000;MLEAC=1;MLEAF=0.500;MQ=41.45;MQRankSum=0.844;QD=10.03;ReadPosRankSum=-0.026;SOR=0.951	GT:AD:DP:GQ:PL	0/1:17,10:27:99:299,0,546
chrIV	196504	.	G	A	361.77	PASS	AC=1;AF=0.500;AN=2;BaseQRankSum=2.391;ClippingRankSum=0.000;DP=30;ExcessHet=3.0103;FS=8.787;MLEAC=1;MLEAF=0.500;MQ=41.51;MQRankSum=0.830;QD=12.06;ReadPosRankSum=2.202;SOR=1.033	GT:AD:DP:GQ:PL	0/1:19,11:30:99:390,0,627
chrIV	200109	.	G	A	351.77	PASS	AC=1;AF=0.500;AN=2;BaseQRankSum=1.419;ClippingRankSum=0.000;DP=15;ExcessHet=3.0103;FS=0.000;MLEAC=1;MLEAF=0.500;MQ=42.00;MQRankSum=0.000;QD=23.45;ReadPosRankSum=0.146;SOR=1.179	GT:AD:DP:GQ:PL	0/1:5,10:15:99:380,0,162
chrIV	202877	.	G	A	198.77	PASS	AC=1;AF=0.500;AN=2;BaseQRankSum=-1.119;ClippingRankSum=0.000;DP=24;ExcessHet=3.0103;FS=0.000;MLEAC=1;MLEAF=0.500;MQ=41.22;MQRankSum=-0.322;QD=8.64;ReadPosRankSum=0.041;SOR=0.490	GT:AD:DP:GQ:PL	0/1:14,9:23:99:227,0,493
chrIV	221448	.	C	T	390.77	PASS	AC=1;AF=0.500;AN=2;BaseQRankSum=-0.596;ClippingRankSum=0.000;DP=29;ExcessHet=3.0103;FS=0.000;MLEAC=1;MLEAF=0.500;MQ=41.51;MQRankSum=-0.897;QD=13.47;ReadPosRankSum=0.527;SOR=0.551	GT:AD:DP:GQ:PL	0/1:14,15:29:99:419,0,453
chrIV	221901	.	C	T	280.77	PASS	AC=1;AF=0.500;AN=2;BaseQRankSum=1.075;ClippingRankSum=0.000;DP=26;ExcessHet=3.0103;FS=1.603;MLEAC=1;MLEAF=0.500;MQ=42.00;MQRankSum=0.000;QD=11.23;ReadPosRankSum=0.821;SOR=1.085	GT:AD:DP:GQ:PL	0/1:16,9:25:99:309,0,562
chrIV	238726	.	G	A	431.77	PASS	AC=1;AF=0.500;AN=2;BaseQRankSum=3.075;ClippingRankSum=0.000;DP=33;ExcessHet=3.0103;FS=3.166;MLEAC=1;MLEAF=0.500;MQ=41.57;MQRankSum=-1.104;QD=13.08;ReadPosRankSum=0.508;SOR=1.282	GT:AD:DP:GQ:PL	0/1:19,14:33:99:460,0,522
chrIV	289672	.	C	T	280.77	PASS	AC=1;AF=0.500;AN=2;BaseQRankSum=0.844;ClippingRankSum=0.000;DP=23;ExcessHet=3.0103;FS=0.000;MLEAC=1;MLEAF=0.500;MQ=42.00;MQRankSum=0.000;QD=12.76;ReadPosRankSum=-1.476;SOR=0.743	GT:AD:DP:GQ:PL	0/1:13,9:22:99:309,0,388
chrIV	294814	.	G	A	210.77	PASS	AC=1;AF=0.500;AN=2;BaseQRankSum=-0.120;ClippingRankSum=0.000;DP=24;ExcessHet=3.0103;FS=0.000;MLEAC=1;MLEAF=0.500;MQ=41.22;MQRankSum=0.255;QD=8.78;ReadPosRankSum=1.180;SOR=1.051	GT:AD:DP:GQ:PL	0/1:14,10:24:99:239,0,400
chrIV	306028	.	G	A	250.77	PASS	AC=1;AF=0.500;AN=2;BaseQRankSum=0.000;ClippingRankSum=0.000;DP=18;ExcessHet=3.0103;FS=0.000;MLEAC=1;MLEAF=0.500;MQ=42.00;MQRankSum=0.000;QD=13.93;ReadPosRankSum=-0.843;SOR=0.859	GT:AD:DP:GQ:PL	0/1:10,8:18:99:279,0,345
chrIV	333005	.	G	A	265.77	PASS	AC=1;AF=0.500;AN=2;BaseQRankSum=-1.000;ClippingRankSum=0.000;DP=14;ExcessHet=3.0103;FS=5.756;MLEAC=1;MLEAF=0.500;MQ=42.00;MQRankSum=0.000;QD=18.98;ReadPosRankSum=0.409;SOR=1.170	GT:AD:DP:GQ:PL	0/1:5,9:14:99:294,0,164
chrIV	335215	.	C	T	351.77	PASS	AC=1;AF=0.500;AN=2;BaseQRankSum=1.460;ClippingRankSum=0.000;DP=22;ExcessHet=3.0103;FS=1.740;MLEAC=1;MLEAF=0.500;MQ=42.00;MQRankSum=0.000;QD=15.99;ReadPosRankSum=-0.825;SOR=1.192	GT:AD:DP:GQ:PL	0/1:11,11:22:99:380,0,311
chrIV	356533	.	C	T	355.77	PASS	AC=1;AF=0.500;AN=2;BaseQRankSum=-0.078;ClippingRankSum=0.000;DP=27;ExcessHet=3.0103;FS=0.000;MLEAC=1;MLEAF=0.500;MQ=41.47;MQRankSum=0.000;QD=13.68;ReadPosRankSum=0.315;SOR=0.693	GT:AD:DP:GQ:PL	0/1:14,12:26:99:384,0,476
chrIV	360020	.	C	T	309.77	PASS	AC=1;AF=0.500;AN=2;BaseQRankSum=0.218;ClippingRankSum=0.000;DP=23;ExcessHet=3.0103;FS=0.000;MLEAC=1;MLEAF=0.500;MQ=41.21;MQRankSum=-0.684;QD=13.47;ReadPosRankSum=0.210;SOR=0.569	GT:AD:DP:GQ:PL	0/1:12,11:23:99:338,0,358
chrIV	392294	.	G	A	229.77	PASS	AC=1;AF=0.500;AN=2;BaseQRankSum=-0.595;ClippingRankSum=0.000;DP=11;ExcessHet=3.0103;FS=3.090;MLEAC=1;MLEAF=0.500;MQ=40.69;MQRankSum=1.097;QD=20.89;ReadPosRankSum=0.955;SOR=0.132	GT:AD:DP:GQ:PL	0/1:3,8:11:73:258,0,73
chrIV	392422	.	G	A	357.77	PASS	AC=1;AF=0.500;AN=2;BaseQRankSum=2.303;ClippingRankSum=0.000;DP=25;ExcessHet=3.0103;FS=0.000;MLEAC=1;MLEAF=0.500;MQ=42.00;MQRankSum=0.000;QD=14.31;ReadPosRankSum=1.371;SOR=0.601	GT:AD:DP:GQ:PL	0/1:14,11:25:99:386,0,451
chrIV	410424	.	C	T	571.77	PASS	AC=1;AF=0.500;AN=2;BaseQRankSum=0.753;ClippingRankSum=0.000;DP=26;ExcessHet=3.0103;FS=6.402;MLEAC=1;MLEAF=0.500;MQ=40.13;MQRankSum=0.933;QD=22.87;ReadPosRankSum=-0.738;SOR=0.132	GT:AD:DP:GQ:PL	0/1:10,15:25:99:600,0,698
chrIV	410426	.	C	T	571.77	PASS	AC=1;AF=0.500;AN=2;BaseQRankSum=0.504;ClippingRankSum=0.000;DP=26;ExcessHet=3.0103;FS=6.402;MLEAC=1;MLEAF=0.500;MQ=40.13;MQRankSum=0.933;QD=22.87;ReadPosRankSum=-0.652;SOR=0.132	GT:AD:DP:GQ:PL	0/1:10,15:25:99:600,0,698
chrIV	415175	.	G	A	524.77	PASS	AC=1;AF=0.500;AN=2;BaseQRankSum=1.351;ClippingRankSum=0.000;DP=29;ExcessHet=3.0103;FS=0.000;MLEAC=1;MLEAF=0.500;MQ=42.00;MQRankSum=0.000;QD=18.10;ReadPosRankSum=1.331;SOR=0.569	GT:AD:DP:GQ:PL	0/1:13,16:29:99:553,0,385
chrIV	434266	.	G	A	383.77	PASS	AC=1;AF=0.500;AN=2;BaseQRankSum=0.077;ClippingRankSum=0.000;DP=32;ExcessHet=3.0103;FS=1.397;MLEAC=1;MLEAF=0.500;MQ=40.64;MQRankSum=1.368;QD=11.99;ReadPosRankSum=1.028;SOR=1.051	GT:AD:DP:GQ:PL	0/1:18,14:32:99:412,0,530
chrIV	449400	.	C	T	382.77	PASS	AC=1;AF=0.500;AN=2;BaseQRankSum=1.959;ClippingRankSum=0.000;DP=33;ExcessHet=3.0103;FS=0.000;MLEAC=1;MLEAF=0.500;MQ=42.00;MQRankSum=0.000;QD=11.60;ReadPosRankSum=0.779;SOR=0.602	GT:AD:DP:GQ:PL	0/1:19,14:33:99:411,0,459
chrIV	453162	.	C	T	250.77	PASS	AC=1;AF=0.500;AN=2;BaseQRankSum=-1.340;ClippingRankSum=0.000;DP=20;ExcessHet=3.0103;FS=1.829;MLEAC=1;MLEAF=0.500;MQ=41.90;MQRankSum=0.000;QD=13.20;ReadPosRankSum=-0.043;SOR=0.668	GT:AD:DP:GQ:PL	0/1:10,9:19:99:279,0,363
chrIV	453552	.	C	T	396.77	PASS	AC=1;AF=0.500;AN=2;BaseQRankSum=0.467;ClippingRankSum=0.000;DP=23;ExcessHet=3.0103;FS=7.144;MLEAC=1;MLEAF=0.500;MQ=41.92;MQRankSum=1.132;QD=17.25;ReadPosRankSum=0.210;SOR=0.086	GT:AD:DP:GQ:PL	0/1:11,12:23:99:425,0,361
chrIV	458220	.	G	A	578.77	PASS	AC=1;AF=0.500;AN=2;BaseQRankSum=0.971;ClippingRankSum=0.000;DP=27;ExcessHet=3.0103;FS=1.510;MLEAC=1;MLEAF=0.500;MQ=42.00;MQRankSum=0.000;QD=21.44;ReadPosRankSum=-0.733;SOR=1.061	GT:AD:DP:GQ:PL	0/1:10,17:27:99:607,0,302
chrIV	463270	.	G	A	565.77	PASS	AC=1;AF=0.500;AN=2;BaseQRankSum=0.938;ClippingRankSum=0.000;DP=29;ExcessHet=3.0103;FS=1.542;MLEAC=1;MLEAF=0.500;MQ=42.00;MQRankSum=0.000;QD=20.21;ReadPosRankSum=-0.558;SOR=1.150	GT:AD:DP:GQ:PL	0/1:11,17:28:99:594,0,307
chrIV	471516	.	G	A	476.77	PASS	AC=1;AF=0.500;AN=2;BaseQRankSum=0.235;ClippingRankSum=0.000;DP=26;ExcessHet=3.0103;FS=0.000;MLEAC=1;MLEAF=0.500;MQ=42.00;MQRankSum=0.000;QD=18.34;ReadPosRankSum=-1.558;SOR=0.916	GT:AD:DP:GQ:PL	0/1:11,15:26:99:505,0,332
chrIV	477387	.	C	T	410.77	PASS	AC=1;AF=0.500;AN=2;BaseQRankSum=-1.855;ClippingRankSum=0.000;DP=22;ExcessHet=3.0103;FS=0.000;MLEAC=1;MLEAF=0.500;MQ=42.00;MQRankSum=0.000;QD=18.67;ReadPosRankSum=-0.424;SOR=0.636	GT:AD:DP:GQ:PL	0/1:8,14:22:99:439,0,268
chrIV	509424	.	G	A	309.77	PASS	AC=1;AF=0.500;AN=2;BaseQRankSum=0.612;ClippingRankSum=0.000;DP=35;ExcessHet=3.0103;FS=1.419;MLEAC=1;MLEAF=0.500;MQ=41.89;MQRankSum=-1.825;QD=8.85;ReadPosRankSum=0.394;SOR=1.112	GT:AD:DP:GQ:PL	0/1:22,13:35:99:338,0,625
chrIV	512745	.	C	T	436.77	PASS	AC=1;AF=0.500;AN=2;BaseQRankSum=-1.407;ClippingRankSum=0.000;DP=26;ExcessHet=3.0103;FS=1.545;MLEAC=1;MLEAF=0.500;MQ=42.00;MQRankSum=0.000;QD=16.80;ReadPosRankSum=-1.270;SOR=0.402	GT:AD:DP:GQ:PL	0/1:11,15:26:99:465,0,375
chrIV	525216	.	G	A	157.77	PASS	AC=1;AF=0.500;AN=2;BaseQRankSum=0.000;ClippingRankSum=0.000;DP=13;ExcessHet=3.0103;FS=0.000;MLEAC=1;MLEAF=0.500;MQ=42.00;MQRankSum=0.000;QD=13.15;ReadPosRankSum=-0.143;SOR=0.631	GT:AD:DP:GQ:PL	0/1:5,7:12:99:186,0,151
chrIV	541779	.	G	A	377.77	PASS	AC=1;AF=0.500;AN=2;BaseQRankSum=-0.783;ClippingRankSum=0.000;DP=29;ExcessHet=3.0103;FS=0.000;MLEAC=1;MLEAF=0.500;MQ=41.51;MQRankSum=0.910;QD=13.03;ReadPosRankSum=-0.991;SOR=0.593	GT:AD:DP:GQ:PL	0/1:17,12:29:99:406,0,586
chrIV	556357	.	G	A	197.77	PASS	AC=1;AF=0.500;AN=2;BaseQRankSum=0.980;ClippingRankSum=0.000;DP=13;ExcessHet=3.0103;FS=2.276;MLEAC=1;MLEAF=0.500;MQ=40.90;MQRankSum=0.615;QD=15.21;ReadPosRankSum=0.704;SOR=1.229	GT:AD:DP:GQ:PL	0/1:7,6:13:99:226,0,236
chrIV	556396	.	G	A	409.77	PASS	AC=1;AF=0.500;AN=2;BaseQRankSum=0.376;ClippingRankSum=0.000;DP=19;ExcessHet=3.0103;FS=0.000;MLEAC=1;MLEAF=0.500;MQ=41.79;MQRankSum=-1.163;QD=21.57;ReadPosRankSum=0.774;SOR=0.859	GT:AD:DP:GQ:PL	0/1:8,11:19:99:438,0,303
chrIV	556397	.	G	A	409.77	PASS	AC=1;AF=0.500;AN=2;BaseQRankSum=-0.125;ClippingRankSum=0.000;DP=19;ExcessHet=3.0103;FS=0.000;MLEAC=1;MLEAF=0.500;MQ=41.79;MQRankSum=-1.163;QD=21.57;ReadPosRankSum=0.230;SOR=0.859	GT:AD:DP:GQ:PL	0/1:8,11:19:99:438,0,303
chrIV	556567	.	G	A	287.77	PASS	AC=1;AF=0.500;AN=2;BaseQRankSum=-0.496;ClippingRankSum=0.000;DP=20;ExcessHet=3.0103;FS=2.017;MLEAC=1;MLEAF=0.500;MQ=42.00;MQRankSum=0.000;QD=15.15;ReadPosRankSum=0.774;SOR=0.243	GT:AD:DP:GQ:PL	0/1:9,10:19:99:316,0,295
chrIV	569797	.	G	A	347.77	PASS	AC=1;AF=0.500;AN=2;BaseQRankSum=0.296;ClippingRankSum=0.000;DP=27;ExcessHet=3.0103;FS=0.000;MLEAC=1;MLEAF=0.500;MQ=40.94;MQRankSum=-1.443;QD=12.88;ReadPosRankSum=0.698;SOR=0.836	GT:AD:DP:GQ:PL	0/1:14,13:27:99:376,0,428
chrIV	587635	.	G	A	680.77	PASS	AC=1;AF=0.500;AN=2;BaseQRankSum=0.868;ClippingRankSum=0.000;DP=37;ExcessHet=3.0103;FS=0.000;MLEAC=1;MLEAF=0.500;MQ=42.00;MQRankSum=0.000;QD=18.91;ReadPosRankSum=0.265;SOR=0.848	GT:AD:DP:GQ:PL	0/1:15,21:36:99:709,0,421
chrIV	600683	.	C	T	281.77	PASS	AC=1;AF=0.500;AN=2;BaseQRankSum=0.166;ClippingRankSum=0.000;DP=23;ExcessHet=3.0103;FS=0.000;MLEAC=1;MLEAF=0.500;MQ=41.38;MQRankSum=-1.004;QD=12.81;ReadPosRankSum=0.388;SOR=0.473	GT:AD:DP:GQ:PL	0/1:12,10:22:99:310,0,400
chrIV	600705	.	C	T	209.77	PASS	AC=1;AF=0.500;AN=2;BaseQRankSum=-0.425;ClippingRankSum=0.000;DP=16;ExcessHet=3.0103;FS=2.246;MLEAC=1;MLEAF=0.500;MQ=42.00;MQRankSum=0.000;QD=13.11;ReadPosRankSum=-0.776;SOR=0.199	GT:AD:DP:GQ:PL	0/1:9,7:16:99:238,0,307
chrIV	621920	.	C	T	152.77	PASS	AC=1;AF=0.500;AN=2;BaseQRankSum=0.636;ClippingRankSum=0.000;DP=14;ExcessHet=3.0103;FS=5.219;MLEAC=1;MLEAF=0.500;MQ=40.65;MQRankSum=-0.975;QD=10.91;ReadPosRankSum=1.783;SOR=2.303	GT:AD:DP:GQ:PL	0/1:8,6:14:99:181,0,318
chrIV	621925	.	C	T	230.77	PASS	AC=1;AF=0.500;AN=2;BaseQRankSum=0.574;ClippingRankSum=0.000;DP=14;ExcessHet=3.0103;FS=5.219;MLEAC=1;MLEAF=0.500;MQ=40.65;MQRankSum=0.975;QD=16.48;ReadPosRankSum=-1.783;SOR=0.105	GT:AD:DP:GQ:PL	0/1:6,8:14:99:259,0,228
chrIV	652038	.	C	T	160.77	PASS	AC=1;AF=0.500;AN=2;BaseQRankSum=0.357;ClippingRankSum=0.000;DP=20;ExcessHet=3.0103;FS=4.775;MLEAC=1;MLEAF=0.500;MQ=42.00;MQRankSum=0.000;QD=8.46;ReadPosRankSum=0.810;SOR=2.066	GT:AD:DP:GQ:PL	0/1:13,6:19:99:189,0,476
chrIV	652518	.	G	A	183.77	PASS	AC=1;AF=0.500;AN=2;BaseQRankSum=-0.238;ClippingRankSum=0.000;DP=20;ExcessHet=3.0103;FS=7.929;MLEAC=1;MLEAF=0.500;MQ=42.00;MQRankSum=0.000;QD=9.19;ReadPosRankSum=-0.386;SOR=0.072	GT:AD:DP:GQ:PL	0/1:12,8:20:99:212,0,381
chrIV	666775	.	G	A	166.77	PASS	AC=1;AF=0.500;AN=2;BaseQRankSum=0.000;ClippingRankSum=0.000;DP=20;ExcessHet=3.0103;FS=0.000;MLEAC=1;MLEAF=0.500;MQ=42.00;MQRankSum=0.000;QD=8.34;ReadPosRankSum=0.254;SOR=0.986	GT:AD:DP:GQ:PL	0/1:14,6:20:99:195,0,505
chrIV	673902	.	C	T	139.77	PASS	AC=1;AF=0.500;AN=2;BaseQRankSum=0.109;ClippingRankSum=0.000;DP=12;ExcessHet=3.0103;FS=2.632;MLEAC=1;MLEAF=0.500;MQ=40.59;MQRankSum=-1.335;QD=12.71;ReadPosRankSum=-1.196;SOR=1.981	GT:AD:DP:GQ:PL	0/1:6,5:11:99:168,0,197
chrIV	703993	.	G	A	436.77	PASS	AC=1;AF=0.500;AN=2;BaseQRankSum=2.420;ClippingRankSum=0.000;DP=27;ExcessHet=3.0103;FS=5.988;MLEAC=1;MLEAF=0.500;MQ=42.00;MQRankSum=0.000;QD=16.18;ReadPosRankSum=-1.386;SOR=0.414	GT:AD:DP:GQ:PL	0/1:14,13:27:99:465,0,375
chrIV	714591	.	G	A	252.77	PASS	AC=1;AF=0.500;AN=2;BaseQRankSum=-1.346;ClippingRankSum=0.000;DP=26;ExcessHet=3.0103;FS=9.132;MLEAC=1;MLEAF=0.500;MQ=41.43;MQRankSum=-1.143;QD=10.11;ReadPosRankSum=-0.175;SOR=0.758	GT:AD:DP:GQ:PL	0/1:15,10:25:99:281,0,553
chrIV	715166	.	G	A	342.77	PASS	AC=1;AF=0.500;AN=2;BaseQRankSum=-1.369;ClippingRankSum=0.000;DP=30;ExcessHet=3.0103;FS=8.613;MLEAC=1;MLEAF=0.500;MQ=41.05;MQRankSum=-1.597;QD=11.43;ReadPosRankSum=-1.712;SOR=0.901	GT:AD:DP:GQ:PL	0/1:17,13:30:99:371,0,593
chrIV	721506	.	G	A	183.77	PASS	AC=1;AF=0.500;AN=2;BaseQRankSum=-0.186;ClippingRankSum=0.000;DP=14;ExcessHet=3.0103;FS=0.000;MLEAC=1;MLEAF=0.500;MQ=42.00;MQRankSum=0.000;QD=13.13;ReadPosRankSum=-0.445;SOR=0.693	GT:AD:DP:GQ:PL	0/1:7,7:14:99:212,0,210
chrIV	741614	.	C	T	393.77	PASS	AC=1;AF=0.500;AN=2;BaseQRankSum=0.055;ClippingRankSum=0.000;DP=25;ExcessHet=3.0103;FS=1.623;MLEAC=1;MLEAF=0.500;MQ=41.84;MQRankSum=-1.330;QD=15.75;ReadPosRankSum=-1.210;SOR=1.179	GT:AD:DP:GQ:PL	0/1:12,13:25:99:422,0,389
chrIV	765330	.	G	A	403.77	PASS	AC=1;AF=0.500;AN=2;BaseQRankSum=0.200;ClippingRankSum=0.000;DP=27;ExcessHet=3.0103;FS=1.527;MLEAC=1;MLEAF=0.500;MQ=40.90;MQRankSum=-1.443;QD=14.95;ReadPosRankSum=-0.174;SOR=1.179	GT:AD:DP:GQ:PL	0/1:14,13:27:99:432,0,488
chrIV	768829	.	G	A	454.77	PASS	AC=1;AF=0.500;AN=2;BaseQRankSum=-0.036;ClippingRankSum=0.000;DP=34;ExcessHet=3.0103;FS=1.377;MLEAC=1;MLEAF=0.500;MQ=41.16;MQRankSum=-1.438;QD=13.78;ReadPosRankSum=0.040;SOR=1.099	GT:AD:DP:GQ:PL	0/1:17,16:33:99:483,0,526
chrIV	768996	.	G	A	256.77	PASS	AC=1;AF=0.500;AN=2;BaseQRankSum=-0.530;ClippingRankSum=0.000;DP=24;ExcessHet=3.0103;FS=0.000;MLEAC=1;MLEAF=0.500;MQ=42.00;MQRankSum=0.000;QD=10.70;ReadPosRankSum=-1.177;SOR=0.693	GT:AD:DP:GQ:PL	0/1:14,10:24:99:285,0,465
chrIV	814428	.	C	T	208.77	PASS	AC=1;AF=0.500;AN=2;BaseQRankSum=0.206;ClippingRankSum=0.000;DP=16;ExcessHet=3.0103;FS=1.987;MLEAC=1;MLEAF=0.500;MQ=42.00;MQRankSum=0.000;QD=13.05;ReadPosRankSum=1.229;SOR=1.329	GT:AD:DP:GQ:PL	0/1:9,7:16:99:237,0,309
chrIV	835022	.	G	A	364.77	PASS	AC=1;AF=0.500;AN=2;BaseQRankSum=-1.087;ClippingRankSum=0.000;DP=18;ExcessHet=3.0103;FS=0.000;MLEAC=1;MLEAF=0.500;MQ=41.18;MQRankSum=-0.589;QD=20.26;ReadPosRankSum=-0.147;SOR=0.527	GT:AD:DP:GQ:PL	0/1:6,12:18:99:393,0,208
chrIV	842173	.	C	T	493.77	PASS	AC=1;AF=0.500;AN=2;BaseQRankSum=-0.259;ClippingRankSum=0.000;DP=28;ExcessHet=3.0103;FS=3.512;MLEAC=1;MLEAF=0.500;MQ=40.44;MQRankSum=-1.513;QD=17.63;ReadPosRankSum=-0.495;SOR=1.109	GT:AD:DP:GQ:PL	0/1:12,16:28:99:522,0,423
chrIV	864807	.	G	A	283.77	PASS	AC=1;AF=0.500;AN=2;BaseQRankSum=1.215;ClippingRankSum=0.000;DP=25;ExcessHet=3.0103;FS=1.760;MLEAC=1;MLEAF=0.500;MQ=41.84;MQRankSum=-1.710;QD=11.35;ReadPosRankSum=-0.435;SOR=0.293	GT:AD:DP:GQ:PL	0/1:15,10:25:99:312,0,429
chrIV	892085	.	G	A	498.77	PASS	AC=1;AF=0.500;AN=2;BaseQRankSum=0.157;ClippingRankSum=0.000;DP=26;ExcessHet=3.0103;FS=5.734;MLEAC=1;MLEAF=0.500;MQ=42.00;MQRankSum=0.000;QD=19.18;ReadPosRankSum=-0.441;SOR=0.674	GT:AD:DP:GQ:PL	0/1:12,14:26:99:527,0,436
chrIV	892154	.	G	A	444.77	PASS	AC=1;AF=0.500;AN=2;BaseQRankSum=-0.935;ClippingRankSum=0.000;DP=24;ExcessHet=3.0103;FS=7.196;MLEAC=1;MLEAF=0.500;MQ=41.38;MQRankSum=-0.689;QD=18.53;ReadPosRankSum=0.133;SOR=0.096	GT:AD:DP:GQ:PL	0/1:9,15:24:99:473,0,291
chrIV	899678	.	G	A	317.77	PASS	AC=1;AF=0.500;AN=2;BaseQRankSum=1.242;ClippingRankSum=0.000;DP=20;ExcessHet=3.0103;FS=4.320;MLEAC=1;MLEAF=0.500;MQ=42.00;MQRankSum=0.000;QD=16.72;ReadPosRankSum=1.088;SOR=0.827	GT:AD:DP:GQ:PL	0/1:9,10:19:99:346,0,284
chrIV	911484	.	G	A	470.77	PASS	AC=1;AF=0.500;AN=2;BaseQRankSum=-1.633;ClippingRankSum=0.000;DP=23;ExcessHet=3.0103;FS=1.837;MLEAC=1;MLEAF=0.500;MQ=42.00;MQRankSum=0.000;QD=21.40;ReadPosRankSum=0.621;SOR=1.244	GT:AD:DP:GQ:PL	0/1:6,16:22:99:499,0,183
chrIV	914811	.	G	A	518.77	PASS	AC=1;AF=0.500;AN=2;BaseQRankSum=0.432;ClippingRankSum=0.000;DP=28;ExcessHet=3.0103;FS=5.907;MLEAC=1;MLEAF=0.500;MQ=41.86;MQRankSum=-1.051;QD=19.21;ReadPosRankSum=0.111;SOR=1.238	GT:AD:DP:GQ:PL	0/1:10,17:27:99:547,0,285
chrIV	916457	.	C	T	366.77	PASS	AC=1;AF=0.500;AN=2;BaseQRankSum=-1.773;ClippingRankSum=0.000;DP=29;ExcessHet=3.0103;FS=12.187;MLEAC=1;MLEAF=0.500;MQ=41.87;MQRankSum=-1.441;QD=12.65;ReadPosRankSum=0.918;SOR=0.558	GT:AD:DP:GQ:PL	0/1:15,14:29:99:395,0,513
chrIV	929288	.	G	A	274.77	PASS	AC=1;AF=0.500;AN=2;BaseQRankSum=-0.697;ClippingRankSum=0.000;DP=26;ExcessHet=3.0103;FS=6.085;MLEAC=1;MLEAF=0.500;MQ=42.00;MQRankSum=0.000;QD=10.57;ReadPosRankSum=-1.389;SOR=1.767	GT:AD:DP:GQ:PL	0/1:15,11:26:99:303,0,458
chrIV	936756	.	G	A	399.77	PASS	AC=1;AF=0.500;AN=2;BaseQRankSum=0.155;ClippingRankSum=0.000;DP=29;ExcessHet=3.0103;FS=0.000;MLEAC=1;MLEAF=0.500;MQ=42.00;MQRankSum=0.000;QD=13.79;ReadPosRankSum=-0.259;SOR=0.693	GT:AD:DP:GQ:PL	0/1:16,13:29:99:428,0,530
chrIV	992871	.	G	A	280.77	PASS	AC=1;AF=0.500;AN=2;BaseQRankSum=0.315;ClippingRankSum=0.000;DP=23;ExcessHet=3.0103;FS=0.000;MLEAC=1;MLEAF=0.500;MQ=42.00;MQRankSum=0.000;QD=12.21;ReadPosRankSum=-0.171;SOR=0.859	GT:AD:DP:GQ:PL	0/1:12,11:23:99:309,0,328
chrIV	1003781	.	G	A	425.77	PASS	AC=1;AF=0.500;AN=2;BaseQRankSum=1.243;ClippingRankSum=0.000;DP=25;ExcessHet=3.0103;FS=4.925;MLEAC=1;MLEAF=0.500;MQ=42.00;MQRankSum=0.000;QD=17.03;ReadPosRankSum=1.782;SOR=2.303	GT:AD:DP:GQ:PL	0/1:13,12:25:99:454,0,482
chrIV	1029841	.	G	A	433.77	PASS	AC=1;AF=0.500;AN=2;BaseQRankSum=-0.194;ClippingRankSum=0.000;DP=27;ExcessHet=3.0103;FS=3.682;MLEAC=1;MLEAF=0.500;MQ=40.94;MQRankSum=1.688;QD=17.35;ReadPosRankSum=-0.760;SOR=0.715	GT:AD:DP:GQ:PL	0/1:11,14:25:99:462,0,322
chrIV	1072580	.	G	A	113.77	PASS	AC=1;AF=0.500;AN=2;BaseQRankSum=1.622;ClippingRankSum=0.000;DP=11;ExcessHet=3.0103;FS=0.000;MLEAC=1;MLEAF=0.500;MQ=42.00;MQRankSum=0.000;QD=11.38;ReadPosRankSum=-0.573;SOR=0.892	GT:AD:DP:GQ:PL	0/1:6,4:10:99:142,0,212
chrIV	1081734	.	G	A	358.77	PASS	AC=1;AF=0.500;AN=2;BaseQRankSum=1.323;ClippingRankSum=0.000;DP=33;ExcessHet=3.0103;FS=3.290;MLEAC=1;MLEAF=0.500;MQ=41.94;MQRankSum=-1.260;QD=10.87;ReadPosRankSum=-1.374;SOR=1.406	GT:AD:DP:GQ:PL	0/1:21,12:33:99:387,0,663
chrIV	1084594	.	G	A	173.77	PASS	AC=1;AF=0.500;AN=2;BaseQRankSum=0.352;ClippingRankSum=0.000;DP=12;ExcessHet=3.0103;FS=6.154;MLEAC=1;MLEAF=0.500;MQ=42.00;MQRankSum=0.000;QD=15.80;ReadPosRankSum=-0.081;SOR=2.258	GT:AD:DP:GQ:PL	0/1:5,6:11:99:202,0,144
chrIV	1107802	.	G	A	415.77	PASS	AC=1;AF=0.500;AN=2;BaseQRankSum=0.572;ClippingRankSum=0.000;DP=35;ExcessHet=3.0103;FS=0.000;MLEAC=1;MLEAF=0.500;MQ=41.58;MQRankSum=0.847;QD=12.23;ReadPosRankSum=-1.467;SOR=0.657	GT:AD:DP:GQ:PL	0/1:21,13:34:99:444,0,678
chrIV	1111744	.	G	A	498.77	PASS	AC=1;AF=0.500;AN=2;BaseQRankSum=-0.328;ClippingRankSum=0.000;DP=27;ExcessHet=3.0103;FS=1.574;MLEAC=1;MLEAF=0.500;MQ=41.38;MQRankSum=1.792;QD=18.47;ReadPosRankSum=0.895;SOR=0.330	GT:AD:DP:GQ:PL	0/1:11,16:27:99:527,0,338
chrIV	1156032	.	G	A	357.77	PASS	AC=1;AF=0.500;AN=2;BaseQRankSum=2.854;ClippingRankSum=0.000;DP=16;ExcessHet=3.0103;FS=0.000;MLEAC=1;MLEAF=0.500;MQ=42.00;MQRankSum=0.000;QD=22.36;ReadPosRankSum=-0.300;SOR=0.693	GT:AD:DP:GQ:PL	0/1:6,10:16:99:386,0,178
chrIV	1175854	.	C	T	487.77	PASS	AC=1;AF=0.500;AN=2;BaseQRankSum=-0.733;ClippingRankSum=0.000;DP=30;ExcessHet=3.0103;FS=6.037;MLEAC=1;MLEAF=0.500;MQ=41.49;MQRankSum=-0.832;QD=16.82;ReadPosRankSum=2.032;SOR=0.124	GT:AD:DP:GQ:PL	0/1:13,16:29:99:516,0,427
chrIV	1194721	.	G	A	648.77	PASS	AC=1;AF=0.500;AN=2;BaseQRankSum=-0.064;ClippingRankSum=0.000;DP=31;ExcessHet=3.0103;FS=0.000;MLEAC=1;MLEAF=0.500;MQ=42.00;MQRankSum=0.000;QD=20.93;ReadPosRankSum=-0.292;SOR=0.474	GT:AD:DP:GQ:PL	0/1:10,21:31:99:677,0,297
chrIV	1245977	.	C	T	591.77	PASS	AC=1;AF=0.500;AN=2;BaseQRankSum=-1.749;ClippingRankSum=0.000;DP=30;ExcessHet=3.0103;FS=0.000;MLEAC=1;MLEAF=0.500;MQ=40.91;MQRankSum=-1.377;QD=20.41;ReadPosRankSum=-1.159;SOR=0.965	GT:AD:DP:GQ:PL	0/1:9,20:29:99:620,0,289
chrIV	1263142	.	G	A	383.77	PASS	AC=1;AF=0.500;AN=2;BaseQRankSum=0.644;ClippingRankSum=0.000;DP=25;ExcessHet=3.0103;FS=0.000;MLEAC=1;MLEAF=0.500;MQ=41.84;MQRankSum=-1.386;QD=15.99;ReadPosRankSum=-1.036;SOR=0.693	GT:AD:DP:GQ:PL	0/1:12,12:24:99:412,0,406
chrIV	1358599	.	G	A	350.77	PASS	AC=1;AF=0.500;AN=2;BaseQRankSum=0.681;ClippingRankSum=0.000;DP=23;ExcessHet=3.0103;FS=3.796;MLEAC=1;MLEAF=0.500;MQ=42.00;MQRankSum=0.000;QD=15.25;ReadPosRankSum=1.129;SOR=1.609	GT:AD:DP:GQ:PL	0/1:10,13:23:99:379,0,260
chrIV	1364054	.	G	A	360.77	PASS	AC=1;AF=0.500;AN=2;BaseQRankSum=0.664;ClippingRankSum=0.000;DP=23;ExcessHet=3.0103;FS=0.000;MLEAC=1;MLEAF=0.500;MQ=41.83;MQRankSum=1.449;QD=15.69;ReadPosRankSum=0.753;SOR=0.892	GT:AD:DP:GQ:PL	0/1:12,11:23:99:389,0,394
chrIV	1364435	.	G	A	490.77	PASS	AC=1;AF=0.500;AN=2;BaseQRankSum=1.110;ClippingRankSum=0.000;DP=25;ExcessHet=3.0103;FS=0.000;MLEAC=1;MLEAF=0.500;MQ=42.00;MQRankSum=0.000;QD=19.63;ReadPosRankSum=-1.221;SOR=0.437	GT:AD:DP:GQ:PL	0/1:11,14:25:99:519,0,352
chrIV	1395439	.	G	A	492.77	PASS	AC=1;AF=0.500;AN=2;BaseQRankSum=0.937;ClippingRankSum=0.000;DP=28;ExcessHet=3.0103;FS=1.441;MLEAC=1;MLEAF=0.500;MQ=41.49;MQRankSum=-0.794;QD=17.60;ReadPosRankSum=-0.389;SOR=0.446	GT:AD:DP:GQ:PL	0/1:12,16:28:99:521,0,347
chrIV	1402916	.	C	T	180.77	PASS	AC=1;AF=0.500;AN=2;BaseQRankSum=-0.443;ClippingRankSum=0.000;DP=12;ExcessHet=3.0103;FS=12.175;MLEAC=1;MLEAF=0.500;MQ=42.00;MQRankSum=0.000;QD=16.43;ReadPosRankSum=-1.068;SOR=1.032	GT:AD:DP:GQ:PL	0/1:5,6:11:99:209,0,177
chrIV	1415548	.	C	T	719.77	PASS	AC=1;AF=0.500;AN=2;BaseQRankSum=0.801;ClippingRankSum=0.000;DP=32;ExcessHet=3.0103;FS=0.000;MLEAC=1;MLEAF=0.500;MQ=42.00;MQRankSum=0.000;QD=22.49;ReadPosRankSum=-0.022;SOR=0.527	GT:AD:DP:GQ:PL	0/1:10,22:32:99:748,0,283
chrIV	1445205	.	G	A	418.77	PASS	AC=1;AF=0.500;AN=2;BaseQRankSum=2.007;ClippingRankSum=0.000;DP=24;ExcessHet=3.0103;FS=0.000;MLEAC=1;MLEAF=0.500;MQ=40.78;MQRankSum=0.244;QD=17.45;ReadPosRankSum=1.470;SOR=0.793	GT:AD:DP:GQ:PL	0/1:10,14:24:99:447,0,217
chrIV	1445235	.	G	A	236.77	PASS	AC=1;AF=0.500;AN=2;BaseQRankSum=-1.397;ClippingRankSum=0.000;DP=19;ExcessHet=3.0103;FS=0.000;MLEAC=1;MLEAF=0.500;MQ=41.22;MQRankSum=1.054;QD=12.46;ReadPosRankSum=-1.202;SOR=0.551	GT:AD:DP:GQ:PL	0/1:10,9:19:99:265,0,318
chrIV	1454132	.	G	A	381.77	PASS	AC=1;AF=0.500;AN=2;BaseQRankSum=1.424;ClippingRankSum=0.000;DP=25;ExcessHet=3.0103;FS=6.701;MLEAC=1;MLEAF=0.500;MQ=42.00;MQRankSum=0.000;QD=16.60;ReadPosRankSum=-0.109;SOR=1.944	GT:AD:DP:GQ:PL	0/1:11,12:23:99:410,0,304
chrIV	1462497	.	G	A	587.77	PASS	AC=1;AF=0.500;AN=2;BaseQRankSum=-0.753;ClippingRankSum=0.000;DP=32;ExcessHet=3.0103;FS=8.272;MLEAC=1;MLEAF=0.500;MQ=41.88;MQRankSum=-1.143;QD=18.37;ReadPosRankSum=-0.265;SOR=1.061	GT:AD:DP:GQ:PL	0/1:13,19:32:99:616,0,447
chrIV	1465569	.	G	A	573.77	PASS	AC=1;AF=0.500;AN=2;BaseQRankSum=-1.304;ClippingRankSum=0.000;DP=32;ExcessHet=3.0103;FS=1.533;MLEAC=1;MLEAF=0.500;MQ=42.00;MQRankSum=0.000;QD=17.93;ReadPosRankSum=-0.640;SOR=1.276	GT:AD:DP:GQ:PL	0/1:12,20:32:99:602,0,359
chrIV	1472891	.	G	A	504.77	PASS	AC=1;AF=0.500;AN=2;BaseQRankSum=-0.289;ClippingRankSum=0.000;DP=25;ExcessHet=3.0103;FS=2.044;MLEAC=1;MLEAF=0.500;MQ=41.77;MQRankSum=-1.108;QD=21.03;ReadPosRankSum=0.192;SOR=0.215	GT:AD:DP:GQ:PL	0/1:7,17:24:99:533,0,198
chrIV	1476503	.	G	A	339.77	PASS	AC=1;AF=0.500;AN=2;BaseQRankSum=-0.927;ClippingRankSum=0.000;DP=20;ExcessHet=3.0103;FS=0.000;MLEAC=1;MLEAF=0.500;MQ=41.90;MQRankSum=1.100;QD=16.99;ReadPosRankSum=-1.010;SOR=0.693	GT:AD:DP:GQ:PL	0/1:10,10:20:99:368,0,339
chrIV	1489211	.	G	A	217.77	PASS	AC=1;AF=0.500;AN=2;BaseQRankSum=-0.679;ClippingRankSum=0.000;DP=15;ExcessHet=3.0103;FS=2.158;MLEAC=1;MLEAF=0.500;MQ=42.00;MQRankSum=0.000;QD=14.52;ReadPosRankSum=-0.111;SOR=1.501	GT:AD:DP:GQ:PL	0/1:7,8:15:99:246,0,228
chrIV	1489793	.	G	A	267.77	PASS	AC=1;AF=0.500;AN=2;BaseQRankSum=2.617;ClippingRankSum=0.000;DP=16;ExcessHet=3.0103;FS=6.990;MLEAC=1;MLEAF=0.500;MQ=42.00;MQRankSum=0.000;QD=16.74;ReadPosRankSum=1.105;SOR=3.611	GT:AD:DP:GQ:PL	0/1:8,8:16:99:296,0,232
chrIV	1492962	.	G	A	428.77	PASS	AC=1;AF=0.500;AN=2;BaseQRankSum=0.954;ClippingRankSum=0.000;DP=43;ExcessHet=3.0103;FS=1.250;MLEAC=1;MLEAF=0.500;MQ=42.00;MQRankSum=0.000;QD=10.21;ReadPosRankSum=-1.126;SOR=0.976	GT:AD:DP:GQ:PL	0/1:28,14:42:99:457,0,921
chrV	9078	.	G	A	126.77	PASS	AC=1;AF=0.500;AN=2;BaseQRankSum=-1.564;ClippingRankSum=0.000;DP=18;ExcessHet=3.0103;FS=13.667;MLEAC=1;MLEAF=0.500;MQ=42.00;MQRankSum=0.000;QD=7.04;ReadPosRankSum=-1.656;SOR=2.215	GT:AD:DP:GQ:PL	0/1:12,6:18:99:155,0,411
chrV	15679	.	G	A	434.77	PASS	AC=1;AF=0.500;AN=2;BaseQRankSum=0.825;ClippingRankSum=0.000;DP=34;ExcessHet=3.0103;FS=7.969;MLEAC=1;MLEAF=0.500;MQ=42.00;MQRankSum=0.000;QD=12.79;ReadPosRankSum=-0.042;SOR=0.355	GT:AD:DP:GQ:PL	0/1:19,15:34:99:463,0,567
chrV	15936	.	G	A	418.77	PASS	AC=1;AF=0.500;AN=2;BaseQRankSum=0.848;ClippingRankSum=0.000;DP=24;ExcessHet=3.0103;FS=0.000;MLEAC=1;MLEAF=0.500;MQ=42.00;MQRankSum=0.000;QD=17.45;ReadPosRankSum=0.569;SOR=0.713	GT:AD:DP:GQ:PL	0/1:11,13:24:99:447,0,336
chrV	15986	.	G	A	498.77	PASS	AC=1;AF=0.500;AN=2;BaseQRankSum=0.638;ClippingRankSum=0.000;DP=27;ExcessHet=3.0103;FS=3.452;MLEAC=1;MLEAF=0.500;MQ=41.93;MQRankSum=-0.820;QD=18.47;ReadPosRankSum=0.197;SOR=1.473	GT:AD:DP:GQ:PL	0/1:12,15:27:99:527,0,355
chrV	33015	.	G	A	1119.77	PASS	AC=2;AF=1.00;AN=2;DP=30;ExcessHet=3.0103;FS=0.000;MLEAC=2;MLEAF=1.00;MQ=41.05;QD=30.63;SOR=1.329	GT:AD:DP:GQ:PL	1/1:0,30:30:90:1148,90,0
chrV	64740	.	C	T	136.77	PASS	AC=1;AF=0.500;AN=2;BaseQRankSum=-0.063;ClippingRankSum=0.000;DP=13;ExcessHet=3.0103;FS=0.000;MLEAC=1;MLEAF=0.500;MQ=42.00;MQRankSum=0.000;QD=10.52;ReadPosRankSum=-0.251;SOR=1.329	GT:AD:DP:GQ:PL	0/1:8,5:13:99:165,0,286
chrV	86439	.	C	T	48.77	PASS	AC=1;AF=0.500;AN=2;BaseQRankSum=-1.440;ClippingRankSum=0.000;DP=7;ExcessHet=3.0103;FS=0.000;MLEAC=1;MLEAF=0.500;MQ=42.00;MQRankSum=0.000;QD=8.13;ReadPosRankSum=-0.385;SOR=0.693	GT:AD:DP:GQ:PL	0/1:3,3:6:77:77,0,100
chrV	86728	.	G	A	122.77	PASS	AC=1;AF=0.500;AN=2;BaseQRankSum=0.439;ClippingRankSum=0.000;DP=10;ExcessHet=3.0103;FS=0.000;MLEAC=1;MLEAF=0.500;MQ=42.00;MQRankSum=0.000;QD=15.35;ReadPosRankSum=-1.292;SOR=0.799	GT:AD:DP:GQ:PL	0/1:3,5:8:90:151,0,90
chrV	93757	.	G	A	254.77	PASS	AC=1;AF=0.500;AN=2;BaseQRankSum=-0.331;ClippingRankSum=0.000;DP=24;ExcessHet=3.0103;FS=1.685;MLEAC=1;MLEAF=0.500;MQ=41.84;MQRankSum=1.283;QD=10.62;ReadPosRankSum=0.766;SOR=0.307	GT:AD:DP:GQ:PL	0/1:14,10:24:99:283,0,455
chrV	99259	.	G	A	471.77	PASS	AC=1;AF=0.500;AN=2;BaseQRankSum=0.134;ClippingRankSum=0.000;DP=35;ExcessHet=3.0103;FS=0.000;MLEAC=1;MLEAF=0.500;MQ=42.00;MQRankSum=0.000;QD=13.48;ReadPosRankSum=-0.062;SOR=0.602	GT:AD:DP:GQ:PL	0/1:19,16:35:99:500,0,610
chrV	137150	.	G	A	339.77	PASS	AC=1;AF=0.500;AN=2;BaseQRankSum=-0.440;ClippingRankSum=0.000;DP=17;ExcessHet=3.0103;FS=0.000;MLEAC=1;MLEAF=0.500;MQ=42.00;MQRankSum=0.000;QD=21.24;ReadPosRankSum=0.986;SOR=1.085	GT:AD:DP:GQ:PL	0/1:6,10:16:99:368,0,203
chrV	140369	.	G	A	594.77	PASS	AC=2;AF=1.00;AN=2;DP=16;ExcessHet=3.0103;FS=0.000;MLEAC=2;MLEAF=1.00;MQ=42.00;QD=27.63;SOR=1.244	GT:AD:DP:GQ:PL	1/1:0,16:16:48:623,48,0
chrV	194599	.	C	T	333.77	PASS	AC=1;AF=0.500;AN=2;BaseQRankSum=-0.569;ClippingRankSum=0.000;DP=21;ExcessHet=3.0103;FS=1.808;MLEAC=1;MLEAF=0.500;MQ=41.91;MQRankSum=-0.858;QD=15.89;ReadPosRankSum=-0.460;SOR=0.293	GT:AD:DP:GQ:PL	0/1:10,11:21:99:362,0,351
chrV	196311	.	G	A	187.77	PASS	AC=1;AF=0.500;AN=2;BaseQRankSum=0.611;ClippingRankSum=0.000;DP=22;ExcessHet=3.0103;FS=9.185;MLEAC=1;MLEAF=0.500;MQ=42.00;MQRankSum=0.000;QD=8.53;ReadPosRankSum=2.301;SOR=3.477	GT:AD:DP:GQ:PL	0/1:15,7:22:99:216,0,450
chrV	257798	.	G	A	387.77	PASS	AC=1;AF=0.500;AN=2;BaseQRankSum=0.000;ClippingRankSum=0.000;DP=22;ExcessHet=3.0103;FS=0.000;MLEAC=1;MLEAF=0.500;MQ=41.35;MQRankSum=-0.686;QD=18.47;ReadPosRankSum=-0.776;SOR=0.693	GT:AD:DP:GQ:PL	0/1:8,13:21:99:416,0,271
chrV	257987	.	G	A	584.77	PASS	AC=1;AF=0.500;AN=2;BaseQRankSum=-2.510;ClippingRankSum=0.000;DP=34;ExcessHet=3.0103;FS=3.699;MLEAC=1;MLEAF=0.500;MQ=42.21;MQRankSum=-1.585;QD=17.20;ReadPosRankSum=0.540;SOR=0.199	GT:AD:DP:GQ:PL	0/1:13,21:34:99:613,0,450
chrV	258028	.	C	T	477.77	PASS	AC=1;AF=0.500;AN=2;BaseQRankSum=-2.364;ClippingRankSum=0.000;DP=26;ExcessHet=3.0103;FS=4.530;MLEAC=1;MLEAF=0.500;MQ=41.85;MQRankSum=-1.084;QD=18.38;ReadPosRankSum=0.459;SOR=0.148	GT:AD:DP:GQ:PL	0/1:10,16:26:99:506,0,352
chrV	266535	.	A	C	351.77	PASS	AC=1;AF=0.500;AN=2;BaseQRankSum=-2.037;ClippingRankSum=0.000;DP=68;ExcessHet=3.0103;FS=6.473;MLEAC=1;MLEAF=0.500;MQ=40.62;MQRankSum=-3.880;QD=5.25;ReadPosRankSum=-2.684;SOR=1.659	GT:AD:DP:GQ:PL	0/1:54,13:67:99:380,0,2249
chrV	266536	.	G	A	351.77	PASS	AC=1;AF=0.500;AN=2;BaseQRankSum=-0.745;ClippingRankSum=0.000;DP=68;ExcessHet=3.0103;FS=6.473;MLEAC=1;MLEAF=0.500;MQ=40.62;MQRankSum=-3.880;QD=5.25;ReadPosRankSum=-2.256;SOR=1.659	GT:AD:DP:GQ:PL	0/1:54,13:67:99:380,0,2249
chrV	266542	.	G	A	419.77	PASS	AC=1;AF=0.500;AN=2;BaseQRankSum=0.520;ClippingRankSum=0.000;DP=71;ExcessHet=3.0103;FS=4.253;MLEAC=1;MLEAF=0.500;MQ=40.81;MQRankSum=-4.625;QD=6.00;ReadPosRankSum=-1.522;SOR=1.398	GT:AD:DP:GQ:PL	0/1:55,15:70:99:448,0,2257
chrV	266564	.	G	C	1467.77	PASS	AC=1;AF=0.500;AN=2;BaseQRankSum=-0.808;ClippingRankSum=0.000;DP=136;ExcessHet=3.0103;FS=12.058;MLEAC=1;MLEAF=0.500;MQ=40.41;MQRankSum=-3.280;QD=10.87;ReadPosRankSum=-5.938;SOR=1.828	GT:AD:DP:GQ:PL	0/1:93,42:135:99:1496,0,4189
chrV	266566	.	A	G	1464.77	PASS	AC=1;AF=0.500;AN=2;BaseQRankSum=0.042;ClippingRankSum=0.000;DP=146;ExcessHet=3.0103;FS=10.061;MLEAC=1;MLEAF=0.500;MQ=40.41;MQRankSum=-3.283;QD=10.10;ReadPosRankSum=-4.395;SOR=1.654	GT:AD:DP:GQ:PL	0/1:102,43:145:99:1493,0,4211
chrV	266569	.	C	T	1467.77	PASS	AC=1;AF=0.500;AN=2;BaseQRankSum=-0.600;ClippingRankSum=0.000;DP=145;ExcessHet=3.0103;FS=9.982;MLEAC=1;MLEAF=0.500;MQ=40.40;MQRankSum=-3.249;QD=10.19;ReadPosRankSum=-4.441;SOR=1.602	GT:AD:DP:GQ:PL	0/1:101,43:144:99:1496,0,4169
chrV	278109	.	T	C	406.77	PASS	AC=1;AF=0.500;AN=2;BaseQRankSum=0.114;ClippingRankSum=0.000;DP=66;ExcessHet=3.0103;FS=5.749;MLEAC=1;MLEAF=0.500;MQ=40.07;MQRankSum=-2.534;QD=6.16;ReadPosRankSum=-0.226;SOR=1.911	GT:AD:DP:GQ:PL	0/1:50,16:66:99:435,0,1970
chrV	278115	.	T	C	690.77	PASS	AC=1;AF=0.500;AN=2;BaseQRankSum=-1.799;ClippingRankSum=0.000;DP=60;ExcessHet=3.0103;FS=16.448;MLEAC=1;MLEAF=0.500;MQ=40.36;MQRankSum=-1.454;QD=11.51;ReadPosRankSum=-1.912;SOR=3.258	GT:AD:DP:GQ:PL	0/1:40,20:60:99:719,0,1619
chrV	278116	.	G	T	690.77	PASS	AC=1;AF=0.500;AN=2;BaseQRankSum=-2.261;ClippingRankSum=0.000;DP=60;ExcessHet=3.0103;FS=16.448;MLEAC=1;MLEAF=0.500;MQ=40.36;MQRankSum=-1.454;QD=11.51;ReadPosRankSum=-1.955;SOR=3.258	GT:AD:DP:GQ:PL	0/1:40,20:60:99:719,0,1619
chrV	284337	.	G	A	222.77	PASS	AC=1;AF=0.500;AN=2;BaseQRankSum=-0.330;ClippingRankSum=0.000;DP=19;ExcessHet=3.0103;FS=0.000;MLEAC=1;MLEAF=0.500;MQ=42.00;MQRankSum=0.000;QD=11.72;ReadPosRankSum=-1.864;SOR=1.179	GT:AD:DP:GQ:PL	0/1:10,9:19:99:251,0,318
chrV	286088	.	G	A	914.77	PASS	AC=1;AF=0.500;AN=2;BaseQRankSum=-0.119;ClippingRankSum=0.000;DP=35;ExcessHet=3.0103;FS=3.658;MLEAC=1;MLEAF=0.500;MQ=42.00;MQRankSum=0.000;QD=26.14;ReadPosRankSum=-0.023;SOR=0.245	GT:AD:DP:GQ:PL	0/1:8,27:35:99:943,0,201
chrV	292755	.	C	T	490.77	PASS	AC=1;AF=0.500;AN=2;BaseQRankSum=1.082;ClippingRankSum=0.000;DP=24;ExcessHet=3.0103;FS=7.402;MLEAC=1;MLEAF=0.500;MQ=41.92;MQRankSum=0.000;QD=21.34;ReadPosRankSum=1.427;SOR=2.448	GT:AD:DP:GQ:PL	0/1:8,15:23:99:519,0,204
chrV	313480	.	G	A	304.77	PASS	AC=1;AF=0.500;AN=2;BaseQRankSum=-0.375;ClippingRankSum=0.000;DP=23;ExcessHet=3.0103;FS=1.760;MLEAC=1;MLEAF=0.500;MQ=41.36;MQRankSum=1.044;QD=13.25;ReadPosRankSum=0.229;SOR=0.343	GT:AD:DP:GQ:PL	0/1:12,11:23:99:333,0,383
chrV	318454	.	G	A	564.77	PASS	AC=1;AF=0.500;AN=2;BaseQRankSum=0.488;ClippingRankSum=0.000;DP=42;ExcessHet=3.0103;FS=4.531;MLEAC=1;MLEAF=0.500;MQ=41.95;MQRankSum=-1.052;QD=13.45;ReadPosRankSum=0.521;SOR=0.799	GT:AD:DP:GQ:PL	0/1:23,19:42:99:593,0,709
chrV	320060	.	C	T	422.77	PASS	AC=1;AF=0.500;AN=2;BaseQRankSum=2.136;ClippingRankSum=0.000;DP=20;ExcessHet=3.0103;FS=4.242;MLEAC=1;MLEAF=0.500;MQ=42.00;MQRankSum=0.000;QD=22.25;ReadPosRankSum=0.461;SOR=1.356	GT:AD:DP:GQ:PL	0/1:7,12:19:99:451,0,210
chrV	322150	.	G	A	405.77	PASS	AC=1;AF=0.500;AN=2;BaseQRankSum=0.484;ClippingRankSum=0.000;DP=30;ExcessHet=3.0103;FS=1.485;MLEAC=1;MLEAF=0.500;MQ=42.00;MQRankSum=0.000;QD=13.99;ReadPosRankSum=0.165;SOR=1.162	GT:AD:DP:GQ:PL	0/1:15,14:29:99:434,0,498
chrV	342217	.	G	A	326.77	PASS	AC=1;AF=0.500;AN=2;BaseQRankSum=-1.335;ClippingRankSum=0.000;DP=19;ExcessHet=3.0103;FS=1.820;MLEAC=1;MLEAF=0.500;MQ=42.00;MQRankSum=0.000;QD=17.20;ReadPosRankSum=-0.467;SOR=1.270	GT:AD:DP:GQ:PL	0/1:8,11:19:99:355,0,292
chrV	342224	.	G	A	236.77	PASS	AC=1;AF=0.500;AN=2;BaseQRankSum=1.480;ClippingRankSum=0.000;DP=20;ExcessHet=3.0103;FS=0.000;MLEAC=1;MLEAF=0.500;MQ=42.00;MQRankSum=0.000;QD=11.84;ReadPosRankSum=0.405;SOR=0.446	GT:AD:DP:GQ:PL	0/1:12,8:20:99:265,0,455
chrV	343159	.	G	A	592.77	PASS	AC=1;AF=0.500;AN=2;BaseQRankSum=-0.318;ClippingRankSum=0.000;DP=42;ExcessHet=3.0103;FS=3.086;MLEAC=1;MLEAF=0.500;MQ=42.00;MQRankSum=0.000;QD=14.11;ReadPosRankSum=1.523;SOR=1.358	GT:AD:DP:GQ:PL	0/1:22,20:42:99:621,0,697
chrV	348518	.	G	A	209.77	PASS	AC=1;AF=0.500;AN=2;BaseQRankSum=0.480;ClippingRankSum=0.000;DP=22;ExcessHet=3.0103;FS=7.765;MLEAC=1;MLEAF=0.500;MQ=42.00;MQRankSum=0.000;QD=9.53;ReadPosRankSum=-0.549;SOR=2.833	GT:AD:DP:GQ:PL	0/1:14,8:22:99:238,0,419
chrV	349434	.	G	A	285.77	PASS	AC=1;AF=0.500;AN=2;BaseQRankSum=0.762;ClippingRankSum=0.000;DP=23;ExcessHet=3.0103;FS=1.744;MLEAC=1;MLEAF=0.500;MQ=42.00;MQRankSum=0.000;QD=12.42;ReadPosRankSum=-0.572;SOR=1.402	GT:AD:DP:GQ:PL	0/1:14,9:23:99:314,0,481
chrV	362726	.	C	T	275.77	PASS	AC=1;AF=0.500;AN=2;BaseQRankSum=0.344;ClippingRankSum=0.000;DP=14;ExcessHet=3.0103;FS=0.000;MLEAC=1;MLEAF=0.500;MQ=41.72;MQRankSum=-0.849;QD=19.70;ReadPosRankSum=0.897;SOR=0.760	GT:AD:DP:GQ:PL	0/1:5,9:14:99:304,0,152
chrV	371303	.	C	T	199.77	PASS	AC=1;AF=0.500;AN=2;BaseQRankSum=-0.377;ClippingRankSum=0.000;DP=28;ExcessHet=3.0103;FS=1.576;MLEAC=1;MLEAF=0.500;MQ=42.00;MQRankSum=0.000;QD=7.40;ReadPosRankSum=-0.395;SOR=1.051	GT:AD:DP:GQ:PL	0/1:19,8:27:99:228,0,723
chrV	380747	.	C	T	339.77	PASS	AC=1;AF=0.500;AN=2;BaseQRankSum=-1.232;ClippingRankSum=0.000;DP=26;ExcessHet=3.0103;FS=1.580;MLEAC=1;MLEAF=0.500;MQ=42.00;MQRankSum=0.000;QD=13.59;ReadPosRankSum=-1.679;SOR=0.934	GT:AD:DP:GQ:PL	0/1:13,12:25:99:368,0,427
chrV	403255	.	G	A	268.77	PASS	AC=1;AF=0.500;AN=2;BaseQRankSum=-0.915;ClippingRankSum=0.000;DP=26;ExcessHet=3.0103;FS=0.000;MLEAC=1;MLEAF=0.500;MQ=42.00;MQRankSum=0.000;QD=10.34;ReadPosRankSum=-0.527;SOR=0.473	GT:AD:DP:GQ:PL	0/1:14,12:26:99:297,0,408
chrV	416191	.	G	A	538.77	PASS	AC=1;AF=0.500;AN=2;BaseQRankSum=1.065;ClippingRankSum=0.000;DP=37;ExcessHet=3.0103;FS=2.937;MLEAC=1;MLEAF=0.500;MQ=40.79;MQRankSum=-1.901;QD=14.56;ReadPosRankSum=-0.735;SOR=1.371	GT:AD:DP:GQ:PL	0/1:20,17:37:99:567,0,629
chrV	423940	.	G	A	209.77	PASS	AC=1;AF=0.500;AN=2;BaseQRankSum=0.147;ClippingRankSum=0.000;DP=21;ExcessHet=3.0103;FS=0.000;MLEAC=1;MLEAF=0.500;MQ=42.00;MQRankSum=0.000;QD=9.99;ReadPosRankSum=0.792;SOR=1.002	GT:AD:DP:GQ:PL	0/1:13,8:21:99:238,0,408
chrV	425169	.	C	T	220.77	PASS	AC=1;AF=0.500;AN=2;BaseQRankSum=0.697;ClippingRankSum=0.000;DP=26;ExcessHet=3.0103;FS=1.970;MLEAC=1;MLEAF=0.500;MQ=42.00;MQRankSum=0.000;QD=8.49;ReadPosRankSum=0.029;SOR=0.223	GT:AD:DP:GQ:PL	0/1:18,8:26:99:249,0,584
chrV	438055	.	C	T	257.77	PASS	AC=1;AF=0.500;AN=2;BaseQRankSum=1.708;ClippingRankSum=0.000;DP=19;ExcessHet=3.0103;FS=2.199;MLEAC=1;MLEAF=0.500;MQ=42.00;MQRankSum=0.000;QD=13.57;ReadPosRankSum=-0.348;SOR=1.426	GT:AD:DP:GQ:PL	0/1:11,8:19:99:286,0,354
chrV	442435	.	C	T	268.77	PASS	AC=1;AF=0.500;AN=2;BaseQRankSum=0.547;ClippingRankSum=0.000;DP=17;ExcessHet=3.0103;FS=0.000;MLEAC=1;MLEAF=0.500;MQ=41.16;MQRankSum=-0.645;QD=16.80;ReadPosRankSum=1.105;SOR=0.534	GT:AD:DP:GQ:PL	0/1:6,10:16:99:297,0,149
chrV	443217	.	G	A	508.77	PASS	AC=1;AF=0.500;AN=2;BaseQRankSum=0.746;ClippingRankSum=0.000;DP=32;ExcessHet=3.0103;FS=3.732;MLEAC=1;MLEAF=0.500;MQ=40.84;MQRankSum=0.717;QD=15.90;ReadPosRankSum=-0.499;SOR=1.646	GT:AD:DP:GQ:PL	0/1:15,17:32:99:537,0,448
chrV	453139	.	G	A	482.77	PASS	AC=1;AF=0.500;AN=2;BaseQRankSum=-0.056;ClippingRankSum=0.000;DP=25;ExcessHet=3.0103;FS=0.000;MLEAC=1;MLEAF=0.500;MQ=42.00;MQRankSum=0.000;QD=19.31;ReadPosRankSum=1.529;SOR=0.999	GT:AD:DP:GQ:PL	0/1:10,15:25:99:511,0,312
chrV	482717	.	G	A	453.77	PASS	AC=1;AF=0.500;AN=2;BaseQRankSum=1.078;ClippingRankSum=0.000;DP=24;ExcessHet=3.0103;FS=1.706;MLEAC=1;MLEAF=0.500;MQ=40.78;MQRankSum=-1.057;QD=18.91;ReadPosRankSum=0.823;SOR=1.006	GT:AD:DP:GQ:PL	0/1:9,15:24:99:482,0,281
chrV	487351	.	C	T	97.77	PASS	AC=1;AF=0.500;AN=2;BaseQRankSum=1.129;ClippingRankSum=0.000;DP=15;ExcessHet=3.0103;FS=2.515;MLEAC=1;MLEAF=0.500;MQ=42.00;MQRankSum=0.000;QD=6.52;ReadPosRankSum=0.000;SOR=0.180	GT:AD:DP:GQ:PL	0/1:11,4:15:99:126,0,408
chrV	522077	.	C	T	267.77	PASS	AC=1;AF=0.500;AN=2;BaseQRankSum=1.258;ClippingRankSum=0.000;DP=17;ExcessHet=3.0103;FS=5.315;MLEAC=1;MLEAF=0.500;MQ=42.00;MQRankSum=0.000;QD=15.75;ReadPosRankSum=-1.062;SOR=2.494	GT:AD:DP:GQ:PL	0/1:9,8:17:99:296,0,266
chrV	526963	.	C	T	382.77	PASS	AC=1;AF=0.500;AN=2;BaseQRankSum=-0.162;ClippingRankSum=0.000;DP=21;ExcessHet=3.0103;FS=0.000;MLEAC=1;MLEAF=0.500;MQ=41.23;MQRankSum=-0.989;QD=19.14;ReadPosRankSum=1.603;SOR=0.608	GT:AD:DP:GQ:PL	0/1:7,13:20:99:411,0,210
chrV	540747	.	G	A	280.77	PASS	AC=1;AF=0.500;AN=2;BaseQRankSum=1.550;ClippingRankSum=0.000;DP=23;ExcessHet=3.0103;FS=0.000;MLEAC=1;MLEAF=0.500;MQ=41.92;MQRankSum=0.000;QD=12.76;ReadPosRankSum=-0.956;SOR=0.859	GT:AD:DP:GQ:PL	0/1:13,9:22:99:309,0,392
chrV	546665	.	C	T	338.77	PASS	AC=1;AF=0.500;AN=2;BaseQRankSum=-1.838;ClippingRankSum=0.000;DP=21;ExcessHet=3.0103;FS=0.000;MLEAC=1;MLEAF=0.500;MQ=42.00;MQRankSum=0.000;QD=16.13;ReadPosRankSum=-1.850;SOR=1.112	GT:AD:DP:GQ:PL	0/1:9,12:21:99:367,0,319
chrV	566174	.	G	A	350.77	PASS	AC=1;AF=0.500;AN=2;BaseQRankSum=1.033;ClippingRankSum=0.000;DP=28;ExcessHet=3.0103;FS=0.000;MLEAC=1;MLEAF=0.500;MQ=41.86;MQRankSum=-1.496;QD=12.53;ReadPosRankSum=0.518;SOR=0.709	GT:AD:DP:GQ:PL	0/1:15,13:28:99:379,0,426
chrVI	23676	.	C	T	229.77	PASS	AC=1;AF=0.500;AN=2;BaseQRankSum=0.758;ClippingRankSum=0.000;DP=21;ExcessHet=3.0103;FS=0.000;MLEAC=1;MLEAF=0.500;MQ=41.10;MQRankSum=0.292;QD=10.94;ReadPosRankSum=0.999;SOR=0.425	GT:AD:DP:GQ:PL	0/1:12,9:21:99:258,0,342
chrVI	74897	.	C	T	234.77	PASS	AC=1;AF=0.500;AN=2;BaseQRankSum=1.674;ClippingRankSum=0.000;DP=29;ExcessHet=3.0103;FS=3.780;MLEAC=1;MLEAF=0.500;MQ=41.87;MQRankSum=0.968;QD=8.38;ReadPosRankSum=0.340;SOR=1.565	GT:AD:DP:GQ:PL	0/1:20,8:28:99:263,0,600
chrVI	152675	.	C	T	199.77	PASS	AC=1;AF=0.500;AN=2;BaseQRankSum=-2.281;ClippingRankSum=0.000;DP=16;ExcessHet=3.0103;FS=0.000;MLEAC=1;MLEAF=0.500;MQ=42.00;MQRankSum=0.000;QD=12.49;ReadPosRankSum=-2.863;SOR=1.002	GT:AD:DP:GQ:PL	0/1:9,7:16:99:228,0,339
chrVI	155530	.	G	A	245.77	PASS	AC=1;AF=0.500;AN=2;BaseQRankSum=-0.115;ClippingRankSum=0.000;DP=20;ExcessHet=3.0103;FS=1.740;MLEAC=1;MLEAF=0.500;MQ=42.00;MQRankSum=0.000;QD=12.29;ReadPosRankSum=-0.814;SOR=1.179	GT:AD:DP:GQ:PL	0/1:11,9:20:99:274,0,355
chrVI	158022	.	G	A	274.77	PASS	AC=1;AF=0.500;AN=2;BaseQRankSum=0.000;ClippingRankSum=0.000;DP=12;ExcessHet=3.0103;FS=0.000;MLEAC=1;MLEAF=0.500;MQ=40.50;MQRankSum=0.799;QD=22.90;ReadPosRankSum=0.967;SOR=0.446	GT:AD:DP:GQ:PL	0/1:4,8:12:99:303,0,116
chrVI	183819	.	C	G	220.77	PASS	AC=1;AF=0.500;AN=2;BaseQRankSum=2.219;ClippingRankSum=0.000;DP=37;ExcessHet=3.0103;FS=3.655;MLEAC=1;MLEAF=0.500;MQ=40.74;MQRankSum=-5.931;QD=5.97;ReadPosRankSum=-2.846;SOR=1.546	GT:AD:DP:GQ:PL	0/1:29,8:37:99:249,0,4604
chrVI	183825	.	C	G	217.77	PASS	AC=1;AF=0.500;AN=2;BaseQRankSum=1.960;ClippingRankSum=0.000;DP=36;ExcessHet=3.0103;FS=3.553;MLEAC=1;MLEAF=0.500;MQ=40.70;MQRankSum=-5.844;QD=6.05;ReadPosRankSum=-3.852;SOR=1.431	GT:AD:DP:GQ:PL	0/1:28,8:36:99:246,0,4686
chrVI	213866	.	C	T	370.77	PASS	AC=1;AF=0.500;AN=2;BaseQRankSum=-0.629;ClippingRankSum=0.000;DP=23;ExcessHet=3.0103;FS=1.707;MLEAC=1;MLEAF=0.500;MQ=41.38;MQRankSum=-0.822;QD=16.85;ReadPosRankSum=0.600;SOR=0.368	GT:AD:DP:GQ:PL	0/1:10,12:22:99:399,0,332
chrVI	248670	.	C	T	502.77	PASS	AC=1;AF=0.500;AN=2;BaseQRankSum=-0.629;ClippingRankSum=0.000;DP=28;ExcessHet=3.0103;FS=1.545;MLEAC=1;MLEAF=0.500;MQ=40.81;MQRankSum=-0.579;QD=19.34;ReadPosRankSum=-1.307;SOR=0.402	GT:AD:DP:GQ:PL	0/1:11,15:26:99:531,0,376
chrVI	264024	.	C	T	351.77	PASS	AC=1;AF=0.500;AN=2;BaseQRankSum=-0.028;ClippingRankSum=0.000;DP=25;ExcessHet=3.0103;FS=3.628;MLEAC=1;MLEAF=0.500;MQ=42.00;MQRankSum=0.000;QD=14.07;ReadPosRankSum=-0.328;SOR=0.799	GT:AD:DP:GQ:PL	0/1:13,12:25:99:380,0,419
chrVII	35385	.	C	T	389.77	PASS	AC=1;AF=0.500;AN=2;BaseQRankSum=1.054;ClippingRankSum=0.000;DP=33;ExcessHet=3.0103;FS=0.000;MLEAC=1;MLEAF=0.500;MQ=41.88;MQRankSum=-1.646;QD=12.57;ReadPosRankSum=0.585;SOR=0.502	GT:AD:DP:GQ:PL	0/1:18,13:31:99:418,0,499
chrVII	61772	.	G	A	355.77	PASS	AC=1;AF=0.500;AN=2;BaseQRankSum=-1.429;ClippingRankSum=0.000;DP=29;ExcessHet=3.0103;FS=0.000;MLEAC=1;MLEAF=0.500;MQ=42.00;MQRankSum=0.000;QD=12.27;ReadPosRankSum=-1.529;SOR=0.593	GT:AD:DP:GQ:PL	0/1:15,14:29:99:384,0,490
chrVII	69106	.	C	T	639.77	PASS	AC=1;AF=0.500;AN=2;BaseQRankSum=1.437;ClippingRankSum=0.000;DP=25;ExcessHet=3.0103;FS=11.364;MLEAC=1;MLEAF=0.500;MQ=41.41;MQRankSum=-0.535;QD=25.59;ReadPosRankSum=0.719;SOR=0.847	GT:AD:DP:GQ:PL	0/1:7,18:25:99:668,0,210
chrVII	72213	.	G	A	252.77	PASS	AC=1;AF=0.500;AN=2;BaseQRankSum=-0.900;ClippingRankSum=0.000;DP=21;ExcessHet=3.0103;FS=7.346;MLEAC=1;MLEAF=0.500;MQ=42.00;MQRankSum=0.000;QD=12.04;ReadPosRankSum=-0.867;SOR=2.038	GT:AD:DP:GQ:PL	0/1:12,9:21:99:281,0,416
chrVII	98341	.	G	A	535.77	PASS	AC=1;AF=0.500;AN=2;BaseQRankSum=0.096;ClippingRankSum=0.000;DP=32;ExcessHet=3.0103;FS=5.387;MLEAC=1;MLEAF=0.500;MQ=41.54;MQRankSum=-0.819;QD=16.74;ReadPosRankSum=0.467;SOR=0.188	GT:AD:DP:GQ:PL	0/1:14,18:32:99:564,0,436
chrVII	110671	.	G	A	498.77	PASS	AC=1;AF=0.500;AN=2;BaseQRankSum=0.077;ClippingRankSum=0.000;DP=28;ExcessHet=3.0103;FS=1.655;MLEAC=1;MLEAF=0.500;MQ=40.98;MQRankSum=-1.051;QD=18.47;ReadPosRankSum=-0.525;SOR=1.222	GT:AD:DP:GQ:PL	0/1:10,17:27:99:527,0,298
chrVII	122310	.	C	T	437.77	PASS	AC=1;AF=0.500;AN=2;BaseQRankSum=0.210;ClippingRankSum=0.000;DP=33;ExcessHet=3.0103;FS=0.000;MLEAC=1;MLEAF=0.500;MQ=40.29;MQRankSum=1.017;QD=13.68;ReadPosRankSum=-1.431;SOR=0.963	GT:AD:DP:GQ:PL	0/1:16,16:32:99:466,0,477
chrVII	154411	.	G	A	503.77	PASS	AC=1;AF=0.500;AN=2;BaseQRankSum=-0.956;ClippingRankSum=0.000;DP=29;ExcessHet=3.0103;FS=0.000;MLEAC=1;MLEAF=0.500;MQ=40.99;MQRankSum=0.358;QD=17.37;ReadPosRankSum=-2.483;SOR=0.853	GT:AD:DP:GQ:PL	0/1:11,18:29:99:532,0,336
chrVII	157702	.	G	A	451.77	PASS	AC=1;AF=0.500;AN=2;BaseQRankSum=0.046;ClippingRankSum=0.000;DP=28;ExcessHet=3.0103;FS=3.637;MLEAC=1;MLEAF=0.500;MQ=41.33;MQRankSum=-1.630;QD=16.13;ReadPosRankSum=-0.560;SOR=1.688	GT:AD:DP:GQ:PL	0/1:13,15:28:99:480,0,413
chrVII	180954	.	G	A	239.77	PASS	AC=1;AF=0.500;AN=2;BaseQRankSum=-0.337;ClippingRankSum=0.000;DP=17;ExcessHet=3.0103;FS=1.957;MLEAC=1;MLEAF=0.500;MQ=42.00;MQRankSum=0.000;QD=14.10;ReadPosRankSum=0.232;SOR=0.634	GT:AD:DP:GQ:PL	0/1:8,9:17:99:268,0,271
chrVII	193122	.	G	A	373.77	PASS	AC=1;AF=0.500;AN=2;BaseQRankSum=-0.893;ClippingRankSum=0.000;DP=23;ExcessHet=3.0103;FS=3.796;MLEAC=1;MLEAF=0.500;MQ=42.00;MQRankSum=0.000;QD=16.25;ReadPosRankSum=-1.035;SOR=1.245	GT:AD:DP:GQ:PL	0/1:9,14:23:99:402,0,266
chrVII	198030	.	C	T	206.77	PASS	AC=1;AF=0.500;AN=2;BaseQRankSum=1.540;ClippingRankSum=0.000;DP=26;ExcessHet=3.0103;FS=0.000;MLEAC=1;MLEAF=0.500;MQ=41.92;MQRankSum=0.713;QD=8.27;ReadPosRankSum=0.550;SOR=0.770	GT:AD:DP:GQ:PL	0/1:18,7:25:99:235,0,685
chrVII	215582	.	C	T	406.77	PASS	AC=1;AF=0.500;AN=2;BaseQRankSum=1.022;ClippingRankSum=0.000;DP=41;ExcessHet=3.0103;FS=5.602;MLEAC=1;MLEAF=0.500;MQ=41.56;MQRankSum=0.091;QD=9.92;ReadPosRankSum=0.185;SOR=1.825	GT:AD:DP:GQ:PL	0/1:27,14:41:99:435,0,879
chrVII	228380	.	C	T	390.77	PASS	AC=1;AF=0.500;AN=2;BaseQRankSum=2.408;ClippingRankSum=0.000;DP=19;ExcessHet=3.0103;FS=0.000;MLEAC=1;MLEAF=0.500;MQ=42.00;MQRankSum=0.000;QD=20.57;ReadPosRankSum=0.406;SOR=0.760	GT:AD:DP:GQ:PL	0/1:8,11:19:99:419,0,210
chrVII	253189	.	G	A	377.77	PASS	AC=1;AF=0.500;AN=2;BaseQRankSum=0.541;ClippingRankSum=0.000;DP=31;ExcessHet=3.0103;FS=3.155;MLEAC=1;MLEAF=0.500;MQ=41.81;MQRankSum=1.307;QD=12.59;ReadPosRankSum=0.731;SOR=1.118	GT:AD:DP:GQ:PL	0/1:17,13:30:99:406,0,525
chrVII	366017	.	G	A	331.77	PASS	AC=1;AF=0.500;AN=2;BaseQRankSum=0.971;ClippingRankSum=0.000;DP=21;ExcessHet=3.0103;FS=0.000;MLEAC=1;MLEAF=0.500;MQ=42.00;MQRankSum=0.000;QD=15.80;ReadPosRankSum=1.302;SOR=0.569	GT:AD:DP:GQ:PL	0/1:11,10:21:99:360,0,373
chrVII	377218	.	C	T	454.77	PASS	AC=1;AF=0.500;AN=2;BaseQRankSum=-0.800;ClippingRankSum=0.000;DP=24;ExcessHet=3.0103;FS=0.000;MLEAC=1;MLEAF=0.500;MQ=42.00;MQRankSum=0.000;QD=19.77;ReadPosRankSum=-0.163;SOR=1.075	GT:AD:DP:GQ:PL	0/1:9,14:23:99:483,0,321
chrVII	384774	.	T	C	505.77	PASS	AC=1;AF=0.500;AN=2;BaseQRankSum=1.036;ClippingRankSum=0.000;DP=34;ExcessHet=3.0103;FS=0.000;MLEAC=1;MLEAF=0.500;MQ=42.00;MQRankSum=0.000;QD=15.81;ReadPosRankSum=-4.228;SOR=0.551	GT:AD:DP:GQ:PL	0/1:18,14:32:99:534,0,1131
chrVII	384775	.	G	A	505.77	PASS	AC=1;AF=0.500;AN=2;BaseQRankSum=1.840;ClippingRankSum=0.000;DP=34;ExcessHet=3.0103;FS=0.000;MLEAC=1;MLEAF=0.500;MQ=42.00;MQRankSum=0.000;QD=15.81;ReadPosRankSum=-3.928;SOR=0.551	GT:AD:DP:GQ:PL	0/1:18,14:32:99:534,0,1131
chrVII	392271	.	C	T	526.77	PASS	AC=1;AF=0.500;AN=2;BaseQRankSum=1.339;ClippingRankSum=0.000;DP=22;ExcessHet=3.0103;FS=0.000;MLEAC=1;MLEAF=0.500;MQ=41.33;MQRankSum=-0.527;QD=25.08;ReadPosRankSum=-0.732;SOR=0.793	GT:AD:DP:GQ:PL	0/1:6,15:21:99:555,0,180
chrVII	423437	.	C	T	439.77	PASS	AC=1;AF=0.500;AN=2;BaseQRankSum=-1.038;ClippingRankSum=0.000;DP=29;ExcessHet=3.0103;FS=1.455;MLEAC=1;MLEAF=0.500;MQ=42.00;MQRankSum=0.000;QD=15.16;ReadPosRankSum=0.451;SOR=1.112	GT:AD:DP:GQ:PL	0/1:14,15:29:99:468,0,497
chrVII	443050	.	G	A	440.77	PASS	AC=1;AF=0.500;AN=2;BaseQRankSum=-1.582;ClippingRankSum=0.000;DP=29;ExcessHet=3.0103;FS=1.449;MLEAC=1;MLEAF=0.500;MQ=41.01;MQRankSum=1.648;QD=15.20;ReadPosRankSum=0.070;SOR=1.061	GT:AD:DP:GQ:PL	0/1:13,16:29:99:469,0,409
chrVII	448639	.	G	A	524.77	PASS	AC=1;AF=0.500;AN=2;BaseQRankSum=-0.966;ClippingRankSum=0.000;DP=27;ExcessHet=3.0103;FS=1.583;MLEAC=1;MLEAF=0.500;MQ=41.86;MQRankSum=-0.963;QD=19.44;ReadPosRankSum=-0.782;SOR=0.783	GT:AD:DP:GQ:PL	0/1:9,18:27:99:553,0,262
chrVII	449355	.	G	A	325.77	PASS	AC=1;AF=0.500;AN=2;BaseQRankSum=2.286;ClippingRankSum=0.000;DP=21;ExcessHet=3.0103;FS=0.000;MLEAC=1;MLEAF=0.500;MQ=42.00;MQRankSum=0.000;QD=15.51;ReadPosRankSum=1.414;SOR=0.569	GT:AD:DP:GQ:PL	0/1:11,10:21:99:354,0,267
chrVII	453187	.	C	T	338.77	PASS	AC=1;AF=0.500;AN=2;BaseQRankSum=-1.854;ClippingRankSum=0.000;DP=22;ExcessHet=3.0103;FS=1.922;MLEAC=1;MLEAF=0.500;MQ=42.00;MQRankSum=0.000;QD=16.94;ReadPosRankSum=-0.943;SOR=0.283	GT:AD:DP:GQ:PL	0/1:7,13:20:99:367,0,221
chrVII	465715	.	C	T	172.77	PASS	AC=1;AF=0.500;AN=2;BaseQRankSum=0.569;ClippingRankSum=0.000;DP=22;ExcessHet=3.0103;FS=0.000;MLEAC=1;MLEAF=0.500;MQ=41.82;MQRankSum=1.099;QD=8.23;ReadPosRankSum=1.349;SOR=0.665	GT:AD:DP:GQ:PL	0/1:14,7:21:99:201,0,430
chrVII	481556	.	C	T	425.77	PASS	AC=1;AF=0.500;AN=2;BaseQRankSum=-0.095;ClippingRankSum=0.000;DP=24;ExcessHet=3.0103;FS=0.000;MLEAC=1;MLEAF=0.500;MQ=41.38;MQRankSum=-0.713;QD=18.51;ReadPosRankSum=-2.377;SOR=0.527	GT:AD:DP:GQ:PL	0/1:9,14:23:99:454,0,245
chrVII	482838	.	G	A	197.79	PASS	AC=1;AF=0.500;AN=2;BaseQRankSum=1.383;ClippingRankSum=0.000;DP=9;ExcessHet=3.0103;FS=0.000;MLEAC=1;MLEAF=0.500;MQ=42.00;MQRankSum=0.000;QD=21.98;ReadPosRankSum=0.000;SOR=0.941	GT:AD:DP:GQ:PL	0/1:2,7:9:22:226,0,22
chrVII	482942	.	G	A	262.77	PASS	AC=1;AF=0.500;AN=2;BaseQRankSum=1.689;ClippingRankSum=0.000;DP=17;ExcessHet=3.0103;FS=1.957;MLEAC=1;MLEAF=0.500;MQ=41.77;MQRankSum=1.115;QD=15.46;ReadPosRankSum=0.354;SOR=1.080	GT:AD:DP:GQ:PL	0/1:9,8:17:99:291,0,275
chrVII	559195	.	C	T	537.77	PASS	AC=1;AF=0.500;AN=2;BaseQRankSum=-0.634;ClippingRankSum=0.000;DP=27;ExcessHet=3.0103;FS=0.000;MLEAC=1;MLEAF=0.500;MQ=42.00;MQRankSum=0.000;QD=19.92;ReadPosRankSum=0.493;SOR=0.627	GT:AD:DP:GQ:PL	0/1:10,17:27:99:566,0,339
chrVII	560053	.	G	A	430.77	PASS	AC=1;AF=0.500;AN=2;BaseQRankSum=0.811;ClippingRankSum=0.000;DP=28;ExcessHet=3.0103;FS=3.771;MLEAC=1;MLEAF=0.500;MQ=41.93;MQRankSum=-0.964;QD=15.95;ReadPosRankSum=0.864;SOR=0.223	GT:AD:DP:GQ:PL	0/1:14,13:27:99:459,0,488
chrVII	561618	.	C	T	200.77	PASS	AC=1;AF=0.500;AN=2;BaseQRankSum=0.033;ClippingRankSum=0.000;DP=23;ExcessHet=3.0103;FS=1.824;MLEAC=1;MLEAF=0.500;MQ=41.80;MQRankSum=0.822;QD=8.73;ReadPosRankSum=0.110;SOR=0.260	GT:AD:DP:GQ:PL	0/1:15,8:23:99:229,0,468
chrVII	579308	.	G	A	154.77	PASS	AC=1;AF=0.500;AN=2;BaseQRankSum=0.544;ClippingRankSum=0.000;DP=24;ExcessHet=3.0103;FS=4.129;MLEAC=1;MLEAF=0.500;MQ=40.78;MQRankSum=0.993;QD=6.45;ReadPosRankSum=0.746;SOR=1.571	GT:AD:DP:GQ:PL	0/1:17,7:24:99:183,0,531
chrVII	627401	.	C	T	390.77	PASS	AC=1;AF=0.500;AN=2;BaseQRankSum=-1.877;ClippingRankSum=0.000;DP=18;ExcessHet=3.0103;FS=2.077;MLEAC=1;MLEAF=0.500;MQ=42.00;MQRankSum=0.000;QD=22.99;ReadPosRankSum=-0.847;SOR=0.850	GT:AD:DP:GQ:PL	0/1:5,12:17:99:419,0,170
chrVII	646715	.	C	T	500.77	PASS	AC=1;AF=0.500;AN=2;BaseQRankSum=-0.195;ClippingRankSum=0.000;DP=23;ExcessHet=3.0103;FS=0.000;MLEAC=1;MLEAF=0.500;MQ=42.00;MQRankSum=0.000;QD=21.77;ReadPosRankSum=-0.274;SOR=0.818	GT:AD:DP:GQ:PL	0/1:8,15:23:99:529,0,240
chrVII	648982	.	C	T	618.77	PASS	AC=1;AF=0.500;AN=2;BaseQRankSum=1.499;ClippingRankSum=0.000;DP=41;ExcessHet=3.0103;FS=9.548;MLEAC=1;MLEAF=0.500;MQ=42.00;MQRankSum=0.000;QD=15.47;ReadPosRankSum=0.495;SOR=1.624	GT:AD:DP:GQ:PL	0/1:20,20:40:99:647,0,614
chrVII	668073	.	G	A	327.77	PASS	AC=1;AF=0.500;AN=2;BaseQRankSum=-1.576;ClippingRankSum=0.000;DP=17;ExcessHet=3.0103;FS=0.000;MLEAC=1;MLEAF=0.500;MQ=42.00;MQRankSum=0.000;QD=20.49;ReadPosRankSum=-1.414;SOR=0.593	GT:AD:DP:GQ:PL	0/1:5,11:16:99:356,0,178
chrVII	699822	.	G	A	354.77	PASS	AC=1;AF=0.500;AN=2;BaseQRankSum=0.311;ClippingRankSum=0.000;DP=23;ExcessHet=3.0103;FS=3.834;MLEAC=1;MLEAF=0.500;MQ=41.38;MQRankSum=1.044;QD=15.42;ReadPosRankSum=0.885;SOR=0.513	GT:AD:DP:GQ:PL	0/1:12,11:23:99:383,0,397
chrVII	737809	.	C	T	382.77	PASS	AC=1;AF=0.500;AN=2;BaseQRankSum=-0.671;ClippingRankSum=0.000;DP=20;ExcessHet=3.0103;FS=18.340;MLEAC=1;MLEAF=0.500;MQ=42.00;MQRankSum=0.000;QD=19.14;ReadPosRankSum=-0.127;SOR=0.582	GT:AD:DP:GQ:PL	0/1:8,12:20:99:411,0,278
chrVII	739222	.	C	T	353.77	PASS	AC=1;AF=0.500;AN=2;BaseQRankSum=1.180;ClippingRankSum=0.000;DP=27;ExcessHet=3.0103;FS=3.565;MLEAC=1;MLEAF=0.500;MQ=42.00;MQRankSum=0.000;QD=13.10;ReadPosRankSum=1.167;SOR=1.163	GT:AD:DP:GQ:PL	0/1:16,11:27:99:382,0,549
chrVII	752753	.	G	A	145.77	PASS	AC=1;AF=0.500;AN=2;BaseQRankSum=1.316;ClippingRankSum=0.000;DP=14;ExcessHet=3.0103;FS=0.000;MLEAC=1;MLEAF=0.500;MQ=42.00;MQRankSum=0.000;QD=11.21;ReadPosRankSum=-0.291;SOR=0.582	GT:AD:DP:GQ:PL	0/1:8,5:13:99:174,0,281
chrVII	773043	.	G	A	431.77	PASS	AC=1;AF=0.500;AN=2;BaseQRankSum=0.878;ClippingRankSum=0.000;DP=15;ExcessHet=3.0103;FS=0.000;MLEAC=1;MLEAF=0.500;MQ=42.00;MQRankSum=0.000;QD=28.78;ReadPosRankSum=1.630;SOR=0.368	GT:AD:DP:GQ:PL	0/1:3,12:15:74:460,0,74
chrVII	781702	.	C	T	377.77	PASS	AC=1;AF=0.500;AN=2;BaseQRankSum=1.243;ClippingRankSum=0.000;DP=20;ExcessHet=3.0103;FS=1.885;MLEAC=1;MLEAF=0.500;MQ=42.00;MQRankSum=0.000;QD=18.89;ReadPosRankSum=0.039;SOR=1.445	GT:AD:DP:GQ:PL	0/1:8,12:20:99:406,0,264
chrVII	840182	.	C	T	475.77	PASS	AC=1;AF=0.500;AN=2;BaseQRankSum=0.372;ClippingRankSum=0.000;DP=27;ExcessHet=3.0103;FS=0.000;MLEAC=1;MLEAF=0.500;MQ=42.00;MQRankSum=0.000;QD=18.30;ReadPosRankSum=1.305;SOR=0.586	GT:AD:DP:GQ:PL	0/1:11,15:26:99:504,0,345
chrVII	883900	.	G	A	137.77	PASS	AC=1;AF=0.500;AN=2;BaseQRankSum=0.462;ClippingRankSum=0.000;DP=14;ExcessHet=3.0103;FS=2.363;MLEAC=1;MLEAF=0.500;MQ=42.00;MQRankSum=0.000;QD=9.84;ReadPosRankSum=0.055;SOR=0.744	GT:AD:DP:GQ:PL	0/1:9,5:14:99:166,0,305
chrVII	888830	.	C	T	221.77	PASS	AC=1;AF=0.500;AN=2;BaseQRankSum=-0.780;ClippingRankSum=0.000;DP=14;ExcessHet=3.0103;FS=10.414;MLEAC=1;MLEAF=0.500;MQ=40.94;MQRankSum=-0.566;QD=15.84;ReadPosRankSum=-1.655;SOR=2.795	GT:AD:DP:GQ:PL	0/1:6,8:14:99:250,0,221
chrVII	920489	.	G	A	683.77	PASS	AC=1;AF=0.500;AN=2;BaseQRankSum=-0.295;ClippingRankSum=0.000;DP=32;ExcessHet=3.0103;FS=0.000;MLEAC=1;MLEAF=0.500;MQ=41.56;MQRankSum=1.356;QD=21.37;ReadPosRankSum=-1.455;SOR=0.892	GT:AD:DP:GQ:PL	0/1:12,20:32:99:712,0,370
chrVII	951252	.	G	A	212.77	PASS	AC=1;AF=0.500;AN=2;BaseQRankSum=-0.862;ClippingRankSum=0.000;DP=13;ExcessHet=3.0103;FS=0.000;MLEAC=1;MLEAF=0.500;MQ=42.00;MQRankSum=0.000;QD=16.37;ReadPosRankSum=1.254;SOR=0.446	GT:AD:DP:GQ:PL	0/1:5,8:13:99:241,0,142
chrVII	989460	.	G	A	413.77	PASS	AC=1;AF=0.500;AN=2;BaseQRankSum=-0.341;ClippingRankSum=0.000;DP=25;ExcessHet=3.0103;FS=0.000;MLEAC=1;MLEAF=0.500;MQ=42.00;MQRankSum=0.000;QD=16.55;ReadPosRankSum=-0.615;SOR=0.668	GT:AD:DP:GQ:PL	0/1:9,16:25:99:442,0,254
chrVII	1010801	.	G	A	148.77	PASS	AC=1;AF=0.500;AN=2;BaseQRankSum=1.394;ClippingRankSum=0.000;DP=13;ExcessHet=3.0103;FS=0.000;MLEAC=1;MLEAF=0.500;MQ=42.00;MQRankSum=0.000;QD=11.44;ReadPosRankSum=-0.056;SOR=1.022	GT:AD:DP:GQ:PL	0/1:8,5:13:99:177,0,284
chrVII	1065015	.	C	T	196.77	PASS	AC=1;AF=0.500;AN=2;BaseQRankSum=-0.522;ClippingRankSum=0.000;DP=23;ExcessHet=3.0103;FS=1.760;MLEAC=1;MLEAF=0.500;MQ=42.00;MQRankSum=0.000;QD=8.56;ReadPosRankSum=-0.675;SOR=1.112	GT:AD:DP:GQ:PL	0/1:15,8:23:99:225,0,526
chrVIII	13723	.	C	T	204.77	PASS	AC=1;AF=0.500;AN=2;BaseQRankSum=0.838;ClippingRankSum=0.000;DP=17;ExcessHet=3.0103;FS=5.167;MLEAC=1;MLEAF=0.500;MQ=42.00;MQRankSum=0.000;QD=12.05;ReadPosRankSum=0.343;SOR=2.584	GT:AD:DP:GQ:PL	0/1:10,7:17:99:233,0,352
chrVIII	26166	.	C	T	637.77	PASS	AC=1;AF=0.500;AN=2;BaseQRankSum=-0.380;ClippingRankSum=0.000;DP=34;ExcessHet=3.0103;FS=7.949;MLEAC=1;MLEAF=0.500;MQ=41.16;MQRankSum=-1.041;QD=19.33;ReadPosRankSum=0.059;SOR=0.300	GT:AD:DP:GQ:PL	0/1:12,21:33:99:666,0,371
chrVIII	40486	.	C	T	119.77	PASS	AC=1;AF=0.500;AN=2;BaseQRankSum=0.171;ClippingRankSum=0.000;DP=16;ExcessHet=3.0103;FS=0.000;MLEAC=1;MLEAF=0.500;MQ=41.88;MQRankSum=0.809;QD=7.49;ReadPosRankSum=-0.667;SOR=0.921	GT:AD:DP:GQ:PL	0/1:11,5:16:99:148,0,381
chrVIII	50708	.	C	T	562.77	PASS	AC=1;AF=0.500;AN=2;BaseQRankSum=-1.543;ClippingRankSum=0.000;DP=34;ExcessHet=3.0103;FS=1.317;MLEAC=1;MLEAF=0.500;MQ=40.61;MQRankSum=-0.938;QD=16.55;ReadPosRankSum=0.322;SOR=0.473	GT:AD:DP:GQ:PL	0/1:14,20:34:99:591,0,448
chrVIII	107788	.	C	T	374.77	PASS	AC=1;AF=0.500;AN=2;BaseQRankSum=0.148;ClippingRankSum=0.000;DP=28;ExcessHet=3.0103;FS=6.262;MLEAC=1;MLEAF=0.500;MQ=42.00;MQRankSum=0.000;QD=13.88;ReadPosRankSum=0.310;SOR=2.147	GT:AD:DP:GQ:PL	0/1:14,13:27:99:403,0,436
chrVIII	119638	.	C	T	215.77	PASS	AC=1;AF=0.500;AN=2;BaseQRankSum=-1.406;ClippingRankSum=0.000;DP=18;ExcessHet=3.0103;FS=1.957;MLEAC=1;MLEAF=0.500;MQ=42.00;MQRankSum=0.000;QD=12.69;ReadPosRankSum=0.998;SOR=1.080	GT:AD:DP:GQ:PL	0/1:9,8:17:99:244,0,317
chrVIII	143936	.	C	T	634.77	PASS	AC=1;AF=0.500;AN=2;BaseQRankSum=0.100;ClippingRankSum=0.000;DP=28;ExcessHet=3.0103;FS=0.000;MLEAC=1;MLEAF=0.500;MQ=42.00;MQRankSum=0.000;QD=22.67;ReadPosRankSum=0.101;SOR=0.644	GT:AD:DP:GQ:PL	0/1:9,19:28:99:663,0,265
chrVIII	144428	.	C	T	632.77	PASS	AC=1;AF=0.500;AN=2;BaseQRankSum=0.594;ClippingRankSum=0.000;DP=32;ExcessHet=3.0103;FS=3.220;MLEAC=1;MLEAF=0.500;MQ=42.00;MQRankSum=0.000;QD=19.77;ReadPosRankSum=-0.351;SOR=1.049	GT:AD:DP:GQ:PL	0/1:14,18:32:99:661,0,432
chrVIII	167530	.	G	A	356.77	PASS	AC=1;AF=0.500;AN=2;BaseQRankSum=-1.752;ClippingRankSum=0.000;DP=26;ExcessHet=3.0103;FS=1.623;MLEAC=1;MLEAF=0.500;MQ=41.45;MQRankSum=1.077;QD=13.72;ReadPosRankSum=-0.129;SOR=1.402	GT:AD:DP:GQ:PL	0/1:13,13:26:99:385,0,455
chrVIII	170250	.	C	T	364.77	PASS	AC=1;AF=0.500;AN=2;BaseQRankSum=0.984;ClippingRankSum=0.000;DP=28;ExcessHet=3.0103;FS=1.576;MLEAC=1;MLEAF=0.500;MQ=42.00;MQRankSum=0.000;QD=13.51;ReadPosRankSum=0.337;SOR=1.051	GT:AD:DP:GQ:PL	0/1:15,12:27:99:393,0,490
chrVIII	204738	.	G	A	453.77	PASS	AC=1;AF=0.500;AN=2;BaseQRankSum=-0.326;ClippingRankSum=0.000;DP=23;ExcessHet=3.0103;FS=3.976;MLEAC=1;MLEAF=0.500;MQ=42.00;MQRankSum=0.000;QD=19.73;ReadPosRankSum=3.211;SOR=0.910	GT:AD:DP:GQ:PL	0/1:8,15:23:99:482,0,245
chrVIII	209538	.	C	T	266.77	PASS	AC=1;AF=0.500;AN=2;BaseQRankSum=2.227;ClippingRankSum=0.000;DP=21;ExcessHet=3.0103;FS=0.000;MLEAC=1;MLEAF=0.500;MQ=42.00;MQRankSum=0.000;QD=13.34;ReadPosRankSum=0.434;SOR=0.627	GT:AD:DP:GQ:PL	0/1:12,8:20:99:295,0,420
chrVIII	241646	.	C	T	284.77	PASS	AC=1;AF=0.500;AN=2;BaseQRankSum=0.124;ClippingRankSum=0.000;DP=19;ExcessHet=3.0103;FS=0.000;MLEAC=1;MLEAF=0.500;MQ=42.00;MQRankSum=0.000;QD=14.99;ReadPosRankSum=0.127;SOR=1.022	GT:AD:DP:GQ:PL	0/1:10,9:19:99:313,0,334
chrVIII	256607	.	C	T	512.77	PASS	AC=1;AF=0.500;AN=2;BaseQRankSum=1.817;ClippingRankSum=0.000;DP=25;ExcessHet=3.0103;FS=3.831;MLEAC=1;MLEAF=0.500;MQ=42.00;MQRankSum=0.000;QD=20.51;ReadPosRankSum=0.478;SOR=0.416	GT:AD:DP:GQ:PL	0/1:10,15:25:99:541,0,310
chrVIII	282024	.	C	T	257.77	PASS	AC=1;AF=0.500;AN=2;BaseQRankSum=0.140;ClippingRankSum=0.000;DP=29;ExcessHet=3.0103;FS=1.462;MLEAC=1;MLEAF=0.500;MQ=41.87;MQRankSum=-1.933;QD=8.89;ReadPosRankSum=0.755;SOR=0.446	GT:AD:DP:GQ:PL	0/1:19,10:29:99:286,0,612
chrVIII	362070	.	C	T	441.77	PASS	AC=1;AF=0.500;AN=2;BaseQRankSum=-0.221;ClippingRankSum=0.000;DP=31;ExcessHet=3.0103;FS=3.634;MLEAC=1;MLEAF=0.500;MQ=41.04;MQRankSum=-1.439;QD=14.25;ReadPosRankSum=0.694;SOR=0.242	GT:AD:DP:GQ:PL	0/1:16,15:31:99:470,0,520
chrVIII	363315	.	C	T	332.77	PASS	AC=1;AF=0.500;AN=2;BaseQRankSum=-1.095;ClippingRankSum=0.000;DP=18;ExcessHet=3.0103;FS=0.000;MLEAC=1;MLEAF=0.500;MQ=42.00;MQRankSum=0.000;QD=18.49;ReadPosRankSum=1.141;SOR=0.694	GT:AD:DP:GQ:PL	0/1:7,11:18:99:361,0,239
chrVIII	369458	.	C	T	424.77	PASS	AC=1;AF=0.500;AN=2;BaseQRankSum=0.929;ClippingRankSum=0.000;DP=24;ExcessHet=3.0103;FS=0.000;MLEAC=1;MLEAF=0.500;MQ=41.38;MQRankSum=-0.822;QD=19.31;ReadPosRankSum=-1.602;SOR=0.693	GT:AD:DP:GQ:PL	0/1:10,12:22:99:453,0,340
chrVIII	375682	.	C	T	248.77	PASS	AC=1;AF=0.500;AN=2;BaseQRankSum=0.711;ClippingRankSum=0.000;DP=26;ExcessHet=3.0103;FS=3.707;MLEAC=1;MLEAF=0.500;MQ=41.45;MQRankSum=0.934;QD=9.57;ReadPosRankSum=-0.735;SOR=0.506	GT:AD:DP:GQ:PL	0/1:15,11:26:99:277,0,352
chrVIII	384695	.	C	T	550.77	PASS	AC=1;AF=0.500;AN=2;BaseQRankSum=0.021;ClippingRankSum=0.000;DP=30;ExcessHet=3.0103;FS=0.000;MLEAC=1;MLEAF=0.500;MQ=41.44;MQRankSum=0.391;QD=18.36;ReadPosRankSum=0.706;SOR=0.818	GT:AD:DP:GQ:PL	0/1:12,18:30:99:579,0,362
chrVIII	388455	.	G	A	343.77	PASS	AC=1;AF=0.500;AN=2;BaseQRankSum=-0.591;ClippingRankSum=0.000;DP=24;ExcessHet=3.0103;FS=1.569;MLEAC=1;MLEAF=0.500;MQ=42.00;MQRankSum=0.000;QD=14.32;ReadPosRankSum=-0.786;SOR=0.412	GT:AD:DP:GQ:PL	0/1:11,13:24:99:372,0,319
chrVIII	405802	.	C	T	276.77	PASS	AC=1;AF=0.500;AN=2;BaseQRankSum=0.077;ClippingRankSum=0.000;DP=21;ExcessHet=3.0103;FS=0.000;MLEAC=1;MLEAF=0.500;MQ=41.91;MQRankSum=1.100;QD=13.84;ReadPosRankSum=0.793;SOR=0.412	GT:AD:DP:GQ:PL	0/1:10,10:20:99:305,0,356
chrVIII	423009	.	C	T	355.77	PASS	AC=1;AF=0.500;AN=2;BaseQRankSum=-0.788;ClippingRankSum=0.000;DP=21;ExcessHet=3.0103;FS=0.000;MLEAC=1;MLEAF=0.500;MQ=42.00;MQRankSum=0.000;QD=16.94;ReadPosRankSum=-1.543;SOR=0.527	GT:AD:DP:GQ:PL	0/1:9,12:21:99:384,0,282
chrVIII	423695	.	C	T	311.77	PASS	AC=1;AF=0.500;AN=2;BaseQRankSum=0.832;ClippingRankSum=0.000;DP=23;ExcessHet=3.0103;FS=0.000;MLEAC=1;MLEAF=0.500;MQ=40.75;MQRankSum=-1.383;QD=14.17;ReadPosRankSum=0.991;SOR=0.693	GT:AD:DP:GQ:PL	0/1:11,11:22:99:340,0,330
chrVIII	442166	.	C	T	430.77	PASS	AC=1;AF=0.500;AN=2;BaseQRankSum=-0.114;ClippingRankSum=0.000;DP=40;ExcessHet=3.0103;FS=3.133;MLEAC=1;MLEAF=0.500;MQ=42.00;MQRankSum=0.000;QD=10.77;ReadPosRankSum=-0.534;SOR=1.292	GT:AD:DP:GQ:PL	0/1:25,15:40:99:459,0,809
chrVIII	451297	.	C	T	337.77	PASS	AC=1;AF=0.500;AN=2;BaseQRankSum=0.000;ClippingRankSum=0.000;DP=17;ExcessHet=3.0103;FS=2.197;MLEAC=1;MLEAF=0.500;MQ=42.00;MQRankSum=0.000;QD=19.87;ReadPosRankSum=-0.936;SOR=0.283	GT:AD:DP:GQ:PL	0/1:7,10:17:99:366,0,243
chrVIII	462464	.	C	T	244.77	PASS	AC=1;AF=0.500;AN=2;BaseQRankSum=0.510;ClippingRankSum=0.000;DP=20;ExcessHet=3.0103;FS=7.060;MLEAC=1;MLEAF=0.500;MQ=40.50;MQRankSum=-0.222;QD=12.24;ReadPosRankSum=-0.429;SOR=1.793	GT:AD:DP:GQ:PL	0/1:12,8:20:99:273,0,408
chrVIII	462498	.	C	T	400.77	PASS	AC=1;AF=0.500;AN=2;BaseQRankSum=0.569;ClippingRankSum=0.000;DP=30;ExcessHet=3.0103;FS=1.494;MLEAC=1;MLEAF=0.500;MQ=41.24;MQRankSum=-0.674;QD=13.36;ReadPosRankSum=0.588;SOR=1.085	GT:AD:DP:GQ:PL	0/1:16,14:30:99:429,0,447
chrVIII	462769	.	C	T	456.77	PASS	AC=1;AF=0.500;AN=2;BaseQRankSum=0.171;ClippingRankSum=0.000;DP=33;ExcessHet=3.0103;FS=0.000;MLEAC=1;MLEAF=0.500;MQ=41.43;MQRankSum=1.395;QD=14.27;ReadPosRankSum=1.313;SOR=0.706	GT:AD:DP:GQ:PL	0/1:17,15:32:99:485,0,551
chrVIII	467069	.	C	T	1001.77	PASS	AC=1;AF=0.500;AN=2;BaseQRankSum=0.514;ClippingRankSum=0.000;DP=53;ExcessHet=3.0103;FS=1.122;MLEAC=1;MLEAF=0.500;MQ=41.85;MQRankSum=-1.705;QD=19.64;ReadPosRankSum=-0.426;SOR=0.919	GT:AD:DP:GQ:PL	0/1:21,30:51:99:1030,0,698
chrVIII	475708	.	G	A	351.77	PASS	AC=1;AF=0.500;AN=2;BaseQRankSum=-2.240;ClippingRankSum=0.000;DP=23;ExcessHet=3.0103;FS=0.000;MLEAC=1;MLEAF=0.500;MQ=42.00;MQRankSum=0.000;QD=15.29;ReadPosRankSum=-1.071;SOR=0.551	GT:AD:DP:GQ:PL	0/1:11,12:23:99:380,0,395
chrVIII	484686	.	C	T	582.77	PASS	AC=1;AF=0.500;AN=2;BaseQRankSum=-0.976;ClippingRankSum=0.000;DP=31;ExcessHet=3.0103;FS=1.451;MLEAC=1;MLEAF=0.500;MQ=41.94;MQRankSum=-0.674;QD=18.80;ReadPosRankSum=-1.645;SOR=0.777	GT:AD:DP:GQ:PL	0/1:11,20:31:99:611,0,325
chrVIII	517512	.	C	T	159.77	PASS	AC=1;AF=0.500;AN=2;BaseQRankSum=0.635;ClippingRankSum=0.000;DP=23;ExcessHet=3.0103;FS=1.897;MLEAC=1;MLEAF=0.500;MQ=41.92;MQRankSum=-1.531;QD=7.26;ReadPosRankSum=-0.954;SOR=1.329	GT:AD:DP:GQ:PL	0/1:16,6:22:99:188,0,594
chrIX	45909	.	G	A	546.77	PASS	AC=1;AF=0.500;AN=2;BaseQRankSum=-0.057;ClippingRankSum=0.000;DP=39;ExcessHet=3.0103;FS=0.000;MLEAC=1;MLEAF=0.500;MQ=41.95;MQRankSum=-0.975;QD=14.02;ReadPosRankSum=-0.441;SOR=0.627	GT:AD:DP:GQ:PL	0/1:20,19:39:99:575,0,614
chrIX	68659	.	G	A	143.73	PASS	AC=1;AF=0.500;AN=2;BaseQRankSum=1.065;ClippingRankSum=0.000;DP=25;ExcessHet=3.0103;FS=1.804;MLEAC=1;MLEAF=0.500;MQ=42.00;MQRankSum=0.000;QD=6.25;ReadPosRankSum=-0.105;SOR=1.179	GT:AD:DP:GQ:PL	0/1:17,6:23:99:181,0,646
chrIX	88368	.	C	T	359.77	PASS	AC=1;AF=0.500;AN=2;BaseQRankSum=-0.600;ClippingRankSum=0.000;DP=26;ExcessHet=3.0103;FS=3.653;MLEAC=1;MLEAF=0.500;MQ=41.92;MQRankSum=-1.003;QD=13.84;ReadPosRankSum=-2.115;SOR=0.760	GT:AD:DP:GQ:PL	0/1:14,12:26:99:388,0,457
chrIX	88396	.	C	T	342.77	PASS	AC=1;AF=0.500;AN=2;BaseQRankSum=-0.145;ClippingRankSum=0.000;DP=21;ExcessHet=3.0103;FS=4.123;MLEAC=1;MLEAF=0.500;MQ=41.91;MQRankSum=-0.858;QD=16.32;ReadPosRankSum=0.420;SOR=1.802	GT:AD:DP:GQ:PL	0/1:10,11:21:99:371,0,360
chrIX	96844	.	G	A	329.77	PASS	AC=1;AF=0.500;AN=2;BaseQRankSum=0.654;ClippingRankSum=0.000;DP=23;ExcessHet=3.0103;FS=1.648;MLEAC=1;MLEAF=0.500;MQ=42.00;MQRankSum=0.000;QD=14.34;ReadPosRankSum=0.851;SOR=0.654	GT:AD:DP:GQ:PL	0/1:12,11:23:99:358,0,358
chrIX	105889	.	C	T	189.77	PASS	AC=1;AF=0.500;AN=2;BaseQRankSum=0.639;ClippingRankSum=0.000;DP=17;ExcessHet=3.0103;FS=0.000;MLEAC=1;MLEAF=0.500;MQ=42.00;MQRankSum=0.000;QD=11.16;ReadPosRankSum=-0.745;SOR=0.586	GT:AD:DP:GQ:PL	0/1:10,7:17:99:218,0,298
chrIX	132465	.	C	T	537.77	PASS	AC=1;AF=0.500;AN=2;BaseQRankSum=-0.084;ClippingRankSum=0.000;DP=31;ExcessHet=3.0103;FS=1.489;MLEAC=1;MLEAF=0.500;MQ=42.00;MQRankSum=0.000;QD=17.35;ReadPosRankSum=1.655;SOR=1.292	GT:AD:DP:GQ:PL	0/1:12,19:31:99:566,0,338
chrIX	132750	.	G	A	516.77	PASS	AC=1;AF=0.500;AN=2;BaseQRankSum=-0.911;ClippingRankSum=0.000;DP=32;ExcessHet=3.0103;FS=0.000;MLEAC=1;MLEAF=0.500;MQ=42.00;MQRankSum=0.000;QD=16.15;ReadPosRankSum=-0.575;SOR=0.693	GT:AD:DP:GQ:PL	0/1:14,18:32:99:545,0,441
chrIX	142917	.	C	T	350.77	PASS	AC=1;AF=0.500;AN=2;BaseQRankSum=1.331;ClippingRankSum=0.000;DP=35;ExcessHet=3.0103;FS=12.311;MLEAC=1;MLEAF=0.500;MQ=41.58;MQRankSum=-1.324;QD=10.02;ReadPosRankSum=-0.108;SOR=0.630	GT:AD:DP:GQ:PL	0/1:23,12:35:99:379,0,739
chrIX	173805	.	C	T	383.77	PASS	AC=1;AF=0.500;AN=2;BaseQRankSum=1.651;ClippingRankSum=0.000;DP=20;ExcessHet=3.0103;FS=1.848;MLEAC=1;MLEAF=0.500;MQ=42.00;MQRankSum=0.000;QD=19.19;ReadPosRankSum=0.146;SOR=1.180	GT:AD:DP:GQ:PL	0/1:9,11:20:99:412,0,287
chrIX	176213	.	C	T	305.77	PASS	AC=1;AF=0.500;AN=2;BaseQRankSum=-0.643;ClippingRankSum=0.000;DP=24;ExcessHet=3.0103;FS=1.569;MLEAC=1;MLEAF=0.500;MQ=42.00;MQRankSum=0.000;QD=12.74;ReadPosRankSum=-2.930;SOR=1.085	GT:AD:DP:GQ:PL	0/1:13,11:24:99:334,0,425
chrIX	186307	.	G	A	373.77	PASS	AC=1;AF=0.500;AN=2;BaseQRankSum=0.640;ClippingRankSum=0.000;DP=19;ExcessHet=3.0103;FS=0.000;MLEAC=1;MLEAF=0.500;MQ=41.25;MQRankSum=-0.655;QD=19.67;ReadPosRankSum=0.635;SOR=0.941	GT:AD:DP:GQ:PL	0/1:7,12:19:99:402,0,201
chrIX	230012	.	C	T	492.77	PASS	AC=1;AF=0.500;AN=2;BaseQRankSum=1.665;ClippingRankSum=0.000;DP=28;ExcessHet=3.0103;FS=5.988;MLEAC=1;MLEAF=0.500;MQ=42.00;MQRankSum=0.000;QD=17.60;ReadPosRankSum=0.588;SOR=1.022	GT:AD:DP:GQ:PL	0/1:12,16:28:99:521,0,334
chrIX	256985	.	C	T	258.77	PASS	AC=1;AF=0.500;AN=2;BaseQRankSum=0.214;ClippingRankSum=0.000;DP=21;ExcessHet=3.0103;FS=1.740;MLEAC=1;MLEAF=0.500;MQ=42.00;MQRankSum=0.000;QD=12.32;ReadPosRankSum=1.051;SOR=0.330	GT:AD:DP:GQ:PL	0/1:11,10:21:99:287,0,328
chrIX	257639	.	G	A	203.77	PASS	AC=1;AF=0.500;AN=2;BaseQRankSum=-0.553;ClippingRankSum=0.000;DP=18;ExcessHet=3.0103;FS=0.000;MLEAC=1;MLEAF=0.500;MQ=42.00;MQRankSum=0.000;QD=11.32;ReadPosRankSum=-0.619;SOR=0.582	GT:AD:DP:GQ:PL	0/1:11,7:18:99:232,0,385
chrIX	265659	.	C	T	402.77	PASS	AC=1;AF=0.500;AN=2;BaseQRankSum=-0.137;ClippingRankSum=0.000;DP=26;ExcessHet=3.0103;FS=0.000;MLEAC=1;MLEAF=0.500;MQ=41.92;MQRankSum=0.000;QD=16.11;ReadPosRankSum=-0.350;SOR=0.804	GT:AD:DP:GQ:PL	0/1:12,13:25:99:431,0,422
chrIX	268829	.	G	C	211.77	PASS	AC=1;AF=0.500;AN=2;BaseQRankSum=0.153;ClippingRankSum=0.000;DP=25;ExcessHet=3.0103;FS=3.909;MLEAC=1;MLEAF=0.500;MQ=40.19;MQRankSum=-1.092;QD=8.47;ReadPosRankSum=-3.139;SOR=1.609	GT:AD:DP:GQ:PL	0/1:18,7:25:99:240,0,1863
chrIX	268830	.	A	T	211.77	PASS	AC=1;AF=0.500;AN=2;BaseQRankSum=-0.367;ClippingRankSum=0.000;DP=25;ExcessHet=3.0103;FS=3.909;MLEAC=1;MLEAF=0.500;MQ=40.19;MQRankSum=-1.092;QD=8.47;ReadPosRankSum=-3.052;SOR=1.609	GT:AD:DP:GQ:PL	0/1:18,7:25:99:240,0,1863
chrIX	268831	.	G	C	211.77	PASS	AC=1;AF=0.500;AN=2;BaseQRankSum=-0.829;ClippingRankSum=0.000;DP=25;ExcessHet=3.0103;FS=3.909;MLEAC=1;MLEAF=0.500;MQ=40.19;MQRankSum=-1.092;QD=8.47;ReadPosRankSum=-3.149;SOR=1.609	GT:AD:DP:GQ:PL	0/1:18,7:25:99:240,0,1863
chrIX	277877	.	G	A	235.77	PASS	AC=1;AF=0.500;AN=2;BaseQRankSum=0.273;ClippingRankSum=0.000;DP=28;ExcessHet=3.0103;FS=15.838;MLEAC=1;MLEAF=0.500;MQ=42.00;MQRankSum=0.000;QD=8.42;ReadPosRankSum=0.341;SOR=4.427	GT:AD:DP:GQ:PL	0/1:19,9:28:99:264,0,640
chrIX	286303	.	G	A	140.77	PASS	AC=1;AF=0.500;AN=2;BaseQRankSum=-1.200;ClippingRankSum=0.000;DP=24;ExcessHet=3.0103;FS=8.235;MLEAC=1;MLEAF=0.500;MQ=42.00;MQRankSum=0.000;QD=5.87;ReadPosRankSum=-0.112;SOR=1.086	GT:AD:DP:GQ:PL	0/1:18,6:24:99:169,0,685
chrIX	298933	.	G	A	447.77	PASS	AC=1;AF=0.500;AN=2;BaseQRankSum=-0.628;ClippingRankSum=0.000;DP=36;ExcessHet=3.0103;FS=1.348;MLEAC=1;MLEAF=0.500;MQ=41.18;MQRankSum=0.040;QD=12.44;ReadPosRankSum=-0.813;SOR=0.360	GT:AD:DP:GQ:PL	0/1:18,18:36:99:476,0,527
chrIX	317129	.	C	T	491.77	PASS	AC=1;AF=0.500;AN=2;BaseQRankSum=-1.521;ClippingRankSum=0.000;DP=27;ExcessHet=3.0103;FS=12.657;MLEAC=1;MLEAF=0.500;MQ=42.00;MQRankSum=0.000;QD=18.21;ReadPosRankSum=-1.043;SOR=1.259	GT:AD:DP:GQ:PL	0/1:12,15:27:99:520,0,409
chrIX	412845	.	G	A	58.77	PASS	AC=1;AF=0.500;AN=2;BaseQRankSum=-0.285;ClippingRankSum=0.000;DP=11;ExcessHet=3.0103;FS=7.404;MLEAC=1;MLEAF=0.500;MQ=42.00;MQRankSum=0.000;QD=5.34;ReadPosRankSum=-0.464;SOR=2.800	GT:AD:DP:GQ:PL	0/1:8,3:11:87:87,0,299
chrX	31973	.	C	T	438.77	PASS	AC=1;AF=0.500;AN=2;BaseQRankSum=2.373;ClippingRankSum=0.000;DP=29;ExcessHet=3.0103;FS=3.630;MLEAC=1;MLEAF=0.500;MQ=41.93;MQRankSum=-1.040;QD=15.13;ReadPosRankSum=1.426;SOR=1.765	GT:AD:DP:GQ:PL	0/1:16,13:29:99:467,0,477
chrX	32970	.	G	A	404.77	PASS	AC=1;AF=0.500;AN=2;BaseQRankSum=1.615;ClippingRankSum=0.000;DP=30;ExcessHet=3.0103;FS=3.319;MLEAC=1;MLEAF=0.500;MQ=41.87;MQRankSum=-1.548;QD=13.96;ReadPosRankSum=1.870;SOR=0.283	GT:AD:DP:GQ:PL	0/1:16,13:29:99:433,0,492
chrX	73766	.	C	T	774.77	PASS	AC=1;AF=0.500;AN=2;BaseQRankSum=0.158;ClippingRankSum=0.000;DP=46;ExcessHet=3.0103;FS=1.113;MLEAC=1;MLEAF=0.500;MQ=41.65;MQRankSum=0.062;QD=16.84;ReadPosRankSum=-0.419;SOR=0.527	GT:AD:DP:GQ:PL	0/1:22,24:46:99:803,0,757
chrX	88665	.	G	A	237.77	PASS	AC=1;AF=0.500;AN=2;BaseQRankSum=0.689;ClippingRankSum=0.000;DP=13;ExcessHet=3.0103;FS=0.000;MLEAC=1;MLEAF=0.500;MQ=42.00;MQRankSum=0.000;QD=18.29;ReadPosRankSum=1.040;SOR=1.402	GT:AD:DP:GQ:PL	0/1:5,8:13:99:266,0,136
chrX	96296	.	C	T	799.77	PASS	AC=1;AF=0.500;AN=2;BaseQRankSum=-0.654;ClippingRankSum=0.000;DP=33;ExcessHet=3.0103;FS=6.100;MLEAC=1;MLEAF=0.500;MQ=42.00;MQRankSum=0.000;QD=24.24;ReadPosRankSum=1.537;SOR=0.123	GT:AD:DP:GQ:PL	0/1:10,23:33:99:828,0,292
chrX	104099	.	C	T	347.77	PASS	AC=1;AF=0.500;AN=2;BaseQRankSum=-0.778;ClippingRankSum=0.000;DP=34;ExcessHet=3.0103;FS=1.468;MLEAC=1;MLEAF=0.500;MQ=41.45;MQRankSum=-1.491;QD=11.59;ReadPosRankSum=-0.106;SOR=0.340	GT:AD:DP:GQ:PL	0/1:16,14:30:99:376,0,526
chrX	117217	.	C	T	391.77	PASS	AC=1;AF=0.500;AN=2;BaseQRankSum=1.126;ClippingRankSum=0.000;DP=26;ExcessHet=3.0103;FS=0.000;MLEAC=1;MLEAF=0.500;MQ=42.00;MQRankSum=0.000;QD=15.67;ReadPosRankSum=-0.652;SOR=0.859	GT:AD:DP:GQ:PL	0/1:13,12:25:99:420,0,432
chrX	120378	.	C	T	275.77	PASS	AC=1;AF=0.500;AN=2;BaseQRankSum=0.965;ClippingRankSum=0.000;DP=17;ExcessHet=3.0103;FS=0.000;MLEAC=1;MLEAF=0.500;MQ=40.11;MQRankSum=-1.062;QD=16.22;ReadPosRankSum=0.646;SOR=0.527	GT:AD:DP:GQ:PL	0/1:9,8:17:99:304,0,583
chrX	137319	.	C	T	386.77	PASS	AC=1;AF=0.500;AN=2;BaseQRankSum=-0.670;ClippingRankSum=0.000;DP=28;ExcessHet=3.0103;FS=0.000;MLEAC=1;MLEAF=0.500;MQ=42.00;MQRankSum=0.000;QD=14.32;ReadPosRankSum=-0.309;SOR=0.569	GT:AD:DP:GQ:PL	0/1:13,14:27:99:415,0,437
chrX	160458	.	C	T	207.77	PASS	AC=1;AF=0.500;AN=2;BaseQRankSum=0.138;ClippingRankSum=0.000;DP=19;ExcessHet=3.0103;FS=4.752;MLEAC=1;MLEAF=0.500;MQ=42.00;MQRankSum=0.000;QD=11.54;ReadPosRankSum=-0.540;SOR=1.479	GT:AD:DP:GQ:PL	0/1:11,7:18:99:236,0,400
chrX	169035	.	C	T	509.77	PASS	AC=1;AF=0.500;AN=2;BaseQRankSum=0.708;ClippingRankSum=0.000;DP=22;ExcessHet=3.0103;FS=16.484;MLEAC=1;MLEAF=0.500;MQ=41.91;MQRankSum=1.561;QD=23.17;ReadPosRankSum=-0.155;SOR=0.248	GT:AD:DP:GQ:PL	0/1:7,15:22:99:538,0,200
chrX	173080	.	G	A	917.77	PASS	AC=2;AF=1.00;AN=2;DP=27;ExcessHet=3.0103;FS=0.000;MLEAC=2;MLEAF=1.00;MQ=41.45;QD=34.12;SOR=0.770	GT:AD:DP:GQ:PL	1/1:0,25:25:75:946,75,0
chrX	221458	.	C	T	349.77	PASS	AC=1;AF=0.500;AN=2;BaseQRankSum=-0.730;ClippingRankSum=0.000;DP=22;ExcessHet=3.0103;FS=0.000;MLEAC=1;MLEAF=0.500;MQ=41.91;MQRankSum=-0.909;QD=15.90;ReadPosRankSum=1.711;SOR=0.693	GT:AD:DP:GQ:PL	0/1:11,11:22:99:378,0,393
chrX	233917	.	C	T	260.77	PASS	AC=1;AF=0.500;AN=2;BaseQRankSum=-0.031;ClippingRankSum=0.000;DP=23;ExcessHet=3.0103;FS=0.000;MLEAC=1;MLEAF=0.500;MQ=40.22;MQRankSum=-0.688;QD=11.34;ReadPosRankSum=-2.038;SOR=0.917	GT:AD:DP:GQ:PL	0/1:13,10:23:99:289,0,413
chrX	245787	.	C	T	230.77	PASS	AC=1;AF=0.500;AN=2;BaseQRankSum=-1.048;ClippingRankSum=0.000;DP=23;ExcessHet=3.0103;FS=11.029;MLEAC=1;MLEAF=0.500;MQ=42.00;MQRankSum=0.000;QD=10.49;ReadPosRankSum=0.070;SOR=1.162	GT:AD:DP:GQ:PL	0/1:13,9:22:99:259,0,417
chrX	254313	.	G	A	722.77	PASS	AC=1;AF=0.500;AN=2;BaseQRankSum=2.003;ClippingRankSum=0.000;DP=35;ExcessHet=3.0103;FS=1.491;MLEAC=1;MLEAF=0.500;MQ=42.00;MQRankSum=0.000;QD=21.26;ReadPosRankSum=0.794;SOR=1.201	GT:AD:DP:GQ:PL	0/1:13,21:34:99:751,0,337
chrX	265754	.	C	T	266.77	PASS	AC=1;AF=0.500;AN=2;BaseQRankSum=0.944;ClippingRankSum=0.000;DP=14;ExcessHet=3.0103;FS=16.782;MLEAC=1;MLEAF=0.500;MQ=40.94;MQRankSum=0.000;QD=20.52;ReadPosRankSum=0.138;SOR=1.700	GT:AD:DP:GQ:PL	0/1:5,8:13:99:295,0,170
chrX	277078	.	G	A	140.77	PASS	AC=1;AF=0.500;AN=2;BaseQRankSum=0.061;ClippingRankSum=0.000;DP=26;ExcessHet=3.0103;FS=5.524;MLEAC=1;MLEAF=0.500;MQ=42.00;MQRankSum=0.000;QD=5.41;ReadPosRankSum=1.726;SOR=2.457	GT:AD:DP:GQ:PL	0/1:20,6:26:99:169,0,738
chrX	281074	.	C	T	350.77	PASS	AC=1;AF=0.500;AN=2;BaseQRankSum=0.332;ClippingRankSum=0.000;DP=22;ExcessHet=3.0103;FS=7.384;MLEAC=1;MLEAF=0.500;MQ=42.00;MQRankSum=0.000;QD=15.94;ReadPosRankSum=0.537;SOR=2.472	GT:AD:DP:GQ:PL	0/1:11,11:22:99:379,0,374
chrX	296297	.	C	T	395.77	PASS	AC=1;AF=0.500;AN=2;BaseQRankSum=0.907;ClippingRankSum=0.000;DP=25;ExcessHet=3.0103;FS=2.048;MLEAC=1;MLEAF=0.500;MQ=41.41;MQRankSum=1.187;QD=17.99;ReadPosRankSum=-1.223;SOR=1.473	GT:AD:DP:GQ:PL	0/1:10,12:22:99:424,0,297
chrX	308030	.	C	T	258.77	PASS	AC=1;AF=0.500;AN=2;BaseQRankSum=0.169;ClippingRankSum=0.000;DP=22;ExcessHet=3.0103;FS=1.768;MLEAC=1;MLEAF=0.500;MQ=42.00;MQRankSum=0.000;QD=11.76;ReadPosRankSum=-0.649;SOR=0.269	GT:AD:DP:GQ:PL	0/1:12,10:22:99:287,0,349
chrX	319261	.	C	T	204.77	PASS	AC=1;AF=0.500;AN=2;BaseQRankSum=0.853;ClippingRankSum=0.000;DP=15;ExcessHet=3.0103;FS=6.990;MLEAC=1;MLEAF=0.500;MQ=41.05;MQRankSum=0.623;QD=13.65;ReadPosRankSum=-0.135;SOR=3.383	GT:AD:DP:GQ:PL	0/1:8,7:15:99:233,0,249
chrX	339481	.	G	A	154.77	PASS	AC=1;AF=0.500;AN=2;BaseQRankSum=-2.480;ClippingRankSum=0.000;DP=19;ExcessHet=3.0103;FS=4.964;MLEAC=1;MLEAF=0.500;MQ=42.00;MQRankSum=0.000;QD=8.15;ReadPosRankSum=-0.160;SOR=0.086	GT:AD:DP:GQ:PL	0/1:11,8:19:99:183,0,374
chrX	381011	.	G	A	242.77	PASS	AC=1;AF=0.500;AN=2;BaseQRankSum=1.202;ClippingRankSum=0.000;DP=23;ExcessHet=3.0103;FS=1.760;MLEAC=1;MLEAF=0.500;MQ=41.74;MQRankSum=0.111;QD=10.56;ReadPosRankSum=0.436;SOR=1.112	GT:AD:DP:GQ:PL	0/1:15,8:23:99:271,0,505
chrX	414976	.	G	A	310.77	PASS	AC=1;AF=0.500;AN=2;BaseQRankSum=-0.251;ClippingRankSum=0.000;DP=23;ExcessHet=3.0103;FS=0.000;MLEAC=1;MLEAF=0.500;MQ=40.86;MQRankSum=-1.449;QD=13.51;ReadPosRankSum=0.840;SOR=0.892	GT:AD:DP:GQ:PL	0/1:12,11:23:99:339,0,402
chrX	453490	.	G	A	498.77	PASS	AC=1;AF=0.500;AN=2;BaseQRankSum=0.678;ClippingRankSum=0.000;DP=34;ExcessHet=3.0103;FS=3.166;MLEAC=1;MLEAF=0.500;MQ=42.00;MQRankSum=0.000;QD=15.11;ReadPosRankSum=-0.190;SOR=0.451	GT:AD:DP:GQ:PL	0/1:14,19:33:99:527,0,342
chrX	468500	.	G	A	397.77	PASS	AC=1;AF=0.500;AN=2;BaseQRankSum=-0.529;ClippingRankSum=0.000;DP=25;ExcessHet=3.0103;FS=0.000;MLEAC=1;MLEAF=0.500;MQ=41.41;MQRankSum=-0.639;QD=17.29;ReadPosRankSum=-0.183;SOR=0.646	GT:AD:DP:GQ:PL	0/1:8,15:23:99:426,0,218
chrX	469041	.	C	T	342.77	PASS	AC=1;AF=0.500;AN=2;BaseQRankSum=0.575;ClippingRankSum=0.000;DP=15;ExcessHet=3.0103;FS=6.113;MLEAC=1;MLEAF=0.500;MQ=42.00;MQRankSum=0.000;QD=24.48;ReadPosRankSum=0.330;SOR=1.447	GT:AD:DP:GQ:PL	0/1:4,10:14:99:371,0,118
chrX	501309	.	G	A	845.77	PASS	AC=1;AF=0.500;AN=2;BaseQRankSum=1.464;ClippingRankSum=0.000;DP=47;ExcessHet=3.0103;FS=0.000;MLEAC=1;MLEAF=0.500;MQ=41.66;MQRankSum=0.062;QD=18.39;ReadPosRankSum=-1.343;SOR=0.859	GT:AD:DP:GQ:PL	0/1:22,24:46:99:874,0,717
chrX	504209	.	G	A	418.77	PASS	AC=1;AF=0.500;AN=2;BaseQRankSum=-1.087;ClippingRankSum=0.000;DP=25;ExcessHet=3.0103;FS=0.000;MLEAC=1;MLEAF=0.500;MQ=42.00;MQRankSum=0.000;QD=16.75;ReadPosRankSum=0.332;SOR=0.437	GT:AD:DP:GQ:PL	0/1:11,14:25:99:447,0,369
chrX	517812	.	G	A	227.77	PASS	AC=1;AF=0.500;AN=2;BaseQRankSum=2.610;ClippingRankSum=0.000;DP=26;ExcessHet=3.0103;FS=1.657;MLEAC=1;MLEAF=0.500;MQ=41.52;MQRankSum=-1.294;QD=8.76;ReadPosRankSum=0.118;SOR=0.677	GT:AD:DP:GQ:PL	0/1:17,9:26:99:256,0,442
chrX	538514	.	C	T	270.77	PASS	AC=1;AF=0.500;AN=2;BaseQRankSum=0.562;ClippingRankSum=0.000;DP=15;ExcessHet=3.0103;FS=0.000;MLEAC=1;MLEAF=0.500;MQ=42.00;MQRankSum=0.000;QD=18.05;ReadPosRankSum=0.293;SOR=0.892	GT:AD:DP:GQ:PL	0/1:7,8:15:99:299,0,225
chrX	617367	.	G	A	472.77	PASS	AC=1;AF=0.500;AN=2;BaseQRankSum=-0.453;ClippingRankSum=0.000;DP=24;ExcessHet=3.0103;FS=10.950;MLEAC=1;MLEAF=0.500;MQ=40.67;MQRankSum=-0.208;QD=19.70;ReadPosRankSum=0.604;SOR=0.274	GT:AD:DP:GQ:PL	0/1:9,15:24:99:501,0,314
chrX	618196	.	C	T	538.77	PASS	AC=1;AF=0.500;AN=2;BaseQRankSum=0.441;ClippingRankSum=0.000;DP=35;ExcessHet=3.0103;FS=0.000;MLEAC=1;MLEAF=0.500;MQ=41.13;MQRankSum=-1.603;QD=15.39;ReadPosRankSum=-0.344;SOR=0.727	GT:AD:DP:GQ:PL	0/1:16,19:35:99:567,0,455
chrX	619213	.	C	T	128.77	PASS	AC=1;AF=0.500;AN=2;BaseQRankSum=-2.169;ClippingRankSum=0.000;DP=16;ExcessHet=3.0103;FS=5.119;MLEAC=1;MLEAF=0.500;MQ=42.00;MQRankSum=0.000;QD=8.05;ReadPosRankSum=0.609;SOR=2.252	GT:AD:DP:GQ:PL	0/1:9,7:16:99:157,0,308
chrX	621123	.	C	T	398.77	PASS	AC=1;AF=0.500;AN=2;BaseQRankSum=-0.370;ClippingRankSum=0.000;DP=22;ExcessHet=3.0103;FS=0.000;MLEAC=1;MLEAF=0.500;MQ=42.00;MQRankSum=0.000;QD=18.13;ReadPosRankSum=-0.589;SOR=0.693	GT:AD:DP:GQ:PL	0/1:9,13:22:99:427,0,279
chrX	624609	.	C	T	416.77	PASS	AC=1;AF=0.500;AN=2;BaseQRankSum=-0.034;ClippingRankSum=0.000;DP=22;ExcessHet=3.0103;FS=1.707;MLEAC=1;MLEAF=0.500;MQ=41.73;MQRankSum=-0.057;QD=18.94;ReadPosRankSum=1.612;SOR=0.368	GT:AD:DP:GQ:PL	0/1:8,14:22:99:445,0,256
chrX	640767	.	C	T	196.77	PASS	AC=1;AF=0.500;AN=2;BaseQRankSum=0.269;ClippingRankSum=0.000;DP=12;ExcessHet=3.0103;FS=0.000;MLEAC=1;MLEAF=0.500;MQ=42.00;MQRankSum=0.000;QD=17.89;ReadPosRankSum=-0.998;SOR=0.941	GT:AD:DP:GQ:PL	0/1:4,7:11:99:225,0,113
chrX	652703	.	C	T	247.77	PASS	AC=1;AF=0.500;AN=2;BaseQRankSum=1.281;ClippingRankSum=0.000;DP=20;ExcessHet=3.0103;FS=8.022;MLEAC=1;MLEAF=0.500;MQ=42.00;MQRankSum=0.000;QD=12.39;ReadPosRankSum=1.427;SOR=2.833	GT:AD:DP:GQ:PL	0/1:12,8:20:99:276,0,371
chrX	663692	.	C	T	209.77	PASS	AC=1;AF=0.500;AN=2;BaseQRankSum=0.998;ClippingRankSum=0.000;DP=20;ExcessHet=3.0103;FS=0.000;MLEAC=1;MLEAF=0.500;MQ=42.00;MQRankSum=0.000;QD=10.49;ReadPosRankSum=1.404;SOR=0.425	GT:AD:DP:GQ:PL	0/1:13,7:20:99:238,0,452
chrX	663954	.	C	T	284.77	PASS	AC=1;AF=0.500;AN=2;BaseQRankSum=1.241;ClippingRankSum=0.000;DP=27;ExcessHet=3.0103;FS=1.768;MLEAC=1;MLEAF=0.500;MQ=42.00;MQRankSum=0.000;QD=10.55;ReadPosRankSum=-0.848;SOR=1.402	GT:AD:DP:GQ:PL	0/1:17,10:27:99:313,0,529
chrX	670074	.	G	A	380.77	PASS	AC=1;AF=0.500;AN=2;BaseQRankSum=0.200;ClippingRankSum=0.000;DP=22;ExcessHet=3.0103;FS=1.740;MLEAC=1;MLEAF=0.500;MQ=42.00;MQRankSum=0.000;QD=17.31;ReadPosRankSum=1.446;SOR=0.828	GT:AD:DP:GQ:PL	0/1:10,12:22:99:409,0,336
chrX	681339	.	C	T	357.77	PASS	AC=1;AF=0.500;AN=2;BaseQRankSum=2.063;ClippingRankSum=0.000;DP=27;ExcessHet=3.0103;FS=3.442;MLEAC=1;MLEAF=0.500;MQ=42.00;MQRankSum=0.000;QD=13.76;ReadPosRankSum=-0.216;SOR=1.209	GT:AD:DP:GQ:PL	0/1:15,11:26:99:386,0,484
chrXI	5969	.	C	T	279.77	PASS	AC=1;AF=0.500;AN=2;BaseQRankSum=0.785;ClippingRankSum=0.000;DP=25;ExcessHet=3.0103;FS=6.739;MLEAC=1;MLEAF=0.500;MQ=42.00;MQRankSum=0.000;QD=11.66;ReadPosRankSum=-0.642;SOR=0.478	GT:AD:DP:GQ:PL	0/1:15,9:24:99:308,0,470
chrXI	38857	.	G	A	504.77	PASS	AC=1;AF=0.500;AN=2;BaseQRankSum=-1.937;ClippingRankSum=0.000;DP=38;ExcessHet=3.0103;FS=1.289;MLEAC=1;MLEAF=0.500;MQ=41.52;MQRankSum=-1.748;QD=13.28;ReadPosRankSum=-0.638;SOR=0.377	GT:AD:DP:GQ:PL	0/1:19,19:38:99:533,0,665
chrXI	46809	.	G	A	188.77	PASS	AC=1;AF=0.500;AN=2;BaseQRankSum=-0.186;ClippingRankSum=0.000;DP=10;ExcessHet=3.0103;FS=2.430;MLEAC=1;MLEAF=0.500;MQ=42.00;MQRankSum=0.000;QD=18.88;ReadPosRankSum=-0.792;SOR=0.223	GT:AD:DP:GQ:PL	0/1:4,6:10:99:217,0,137
chrXI	53733	.	C	T	450.77	PASS	AC=1;AF=0.500;AN=2;BaseQRankSum=-2.430;ClippingRankSum=0.000;DP=26;ExcessHet=3.0103;FS=4.530;MLEAC=1;MLEAF=0.500;MQ=41.85;MQRankSum=-1.084;QD=17.34;ReadPosRankSum=0.507;SOR=0.148	GT:AD:DP:GQ:PL	0/1:10,16:26:99:479,0,350
chrXI	75663	.	G	A	551.77	PASS	AC=1;AF=0.500;AN=2;BaseQRankSum=0.705;ClippingRankSum=0.000;DP=35;ExcessHet=3.0103;FS=0.000;MLEAC=1;MLEAF=0.500;MQ=42.00;MQRankSum=0.000;QD=15.76;ReadPosRankSum=-0.018;SOR=0.760	GT:AD:DP:GQ:PL	0/1:16,19:35:99:580,0,428
chrXI	83377	.	C	T	262.77	PASS	AC=1;AF=0.500;AN=2;BaseQRankSum=-2.366;ClippingRankSum=0.000;DP=32;ExcessHet=3.0103;FS=3.393;MLEAC=1;MLEAF=0.500;MQ=41.88;MQRankSum=-1.939;QD=8.21;ReadPosRankSum=0.029;SOR=1.148	GT:AD:DP:GQ:PL	0/1:21,11:32:99:291,0,816
chrXI	84411	.	G	A	368.77	PASS	AC=1;AF=0.500;AN=2;BaseQRankSum=0.697;ClippingRankSum=0.000;DP=20;ExcessHet=3.0103;FS=0.000;MLEAC=1;MLEAF=0.500;MQ=42.00;MQRankSum=0.000;QD=18.44;ReadPosRankSum=-0.739;SOR=0.976	GT:AD:DP:GQ:PL	0/1:9,11:20:99:397,0,282
chrXI	146062	.	A	G	950.77	PASS	AC=1;AF=0.500;AN=2;BaseQRankSum=-0.861;ClippingRankSum=0.000;DP=83;ExcessHet=3.0103;FS=18.942;MLEAC=1;MLEAF=0.500;MQ=41.27;MQRankSum=-4.525;QD=11.59;ReadPosRankSum=-4.997;SOR=2.712	GT:AD:DP:GQ:PL	0/1:54,28:82:99:979,0,2219
chrXI	146076	.	G	A	1608.77	PASS	AC=1;AF=0.500;AN=2;BaseQRankSum=-2.011;ClippingRankSum=0.000;DP=115;ExcessHet=3.0103;FS=9.274;MLEAC=1;MLEAF=0.500;MQ=40.95;MQRankSum=-5.266;QD=14.11;ReadPosRankSum=-6.624;SOR=1.680	GT:AD:DP:GQ:PL	0/1:70,44:114:99:1637,0,2770
chrXI	146077	.	T	C	1608.77	PASS	AC=1;AF=0.500;AN=2;BaseQRankSum=1.490;ClippingRankSum=0.000;DP=115;ExcessHet=3.0103;FS=9.274;MLEAC=1;MLEAF=0.500;MQ=40.95;MQRankSum=-5.266;QD=14.11;ReadPosRankSum=-6.054;SOR=1.680	GT:AD:DP:GQ:PL	0/1:70,44:114:99:1637,0,2770
chrXI	146091	.	T	C	1002.77	PASS	AC=1;AF=0.500;AN=2;BaseQRankSum=1.095;ClippingRankSum=0.000;DP=127;ExcessHet=3.0103;FS=1.841;MLEAC=1;MLEAF=0.500;MQ=40.56;MQRankSum=-6.007;QD=7.96;ReadPosRankSum=-3.650;SOR=0.943	GT:AD:DP:GQ:PL	0/1:88,38:126:99:1031,0,2890
chrXI	164643	.	G	A	432.77	PASS	AC=1;AF=0.500;AN=2;BaseQRankSum=-1.411;ClippingRankSum=0.000;DP=20;ExcessHet=3.0103;FS=0.000;MLEAC=1;MLEAF=0.500;MQ=41.90;MQRankSum=1.468;QD=21.64;ReadPosRankSum=-0.629;SOR=0.608	GT:AD:DP:GQ:PL	0/1:7,13:20:99:461,0,250
chrXI	164952	.	C	T	520.77	PASS	AC=1;AF=0.500;AN=2;BaseQRankSum=-0.046;ClippingRankSum=0.000;DP=30;ExcessHet=3.0103;FS=3.853;MLEAC=1;MLEAF=0.500;MQ=41.93;MQRankSum=-0.711;QD=17.96;ReadPosRankSum=0.027;SOR=0.184	GT:AD:DP:GQ:PL	0/1:11,18:29:99:549,0,316
chrXI	169835	.	G	A	118.77	PASS	AC=1;AF=0.500;AN=2;BaseQRankSum=-0.067;ClippingRankSum=0.000;DP=23;ExcessHet=3.0103;FS=1.760;MLEAC=1;MLEAF=0.500;MQ=41.38;MQRankSum=0.756;QD=5.16;ReadPosRankSum=1.170;SOR=0.790	GT:AD:DP:GQ:PL	0/1:16,7:23:99:147,0,486
chrXI	176570	.	C	T	454.77	PASS	AC=1;AF=0.500;AN=2;BaseQRankSum=0.537;ClippingRankSum=0.000;DP=24;ExcessHet=3.0103;FS=1.569;MLEAC=1;MLEAF=0.500;MQ=41.84;MQRankSum=-1.161;QD=18.95;ReadPosRankSum=1.290;SOR=0.412	GT:AD:DP:GQ:PL	0/1:10,14:24:99:483,0,269
chrXI	186201	.	C	T	227.77	PASS	AC=1;AF=0.500;AN=2;BaseQRankSum=1.180;ClippingRankSum=0.000;DP=20;ExcessHet=3.0103;FS=0.000;MLEAC=1;MLEAF=0.500;MQ=42.00;MQRankSum=0.000;QD=11.39;ReadPosRankSum=0.200;SOR=0.722	GT:AD:DP:GQ:PL	0/1:11,9:20:99:256,0,291
chrXI	221136	.	C	T	113.77	PASS	AC=1;AF=0.500;AN=2;BaseQRankSum=0.859;ClippingRankSum=0.000;DP=14;ExcessHet=3.0103;FS=0.000;MLEAC=1;MLEAF=0.500;MQ=41.72;MQRankSum=-1.599;QD=8.13;ReadPosRankSum=-0.760;SOR=0.804	GT:AD:DP:GQ:PL	0/1:9,5:14:99:142,0,299
chrXI	228784	.	G	A	252.77	PASS	AC=1;AF=0.500;AN=2;BaseQRankSum=0.194;ClippingRankSum=0.000;DP=17;ExcessHet=3.0103;FS=0.000;MLEAC=1;MLEAF=0.500;MQ=41.13;MQRankSum=0.629;QD=14.87;ReadPosRankSum=-2.030;SOR=0.551	GT:AD:DP:GQ:PL	0/1:9,8:17:99:281,0,282
chrXI	231879	.	C	T	346.77	PASS	AC=1;AF=0.500;AN=2;BaseQRankSum=-1.423;ClippingRankSum=0.000;DP=23;ExcessHet=3.0103;FS=0.000;MLEAC=1;MLEAF=0.500;MQ=40.61;MQRankSum=-1.537;QD=15.08;ReadPosRankSum=-0.693;SOR=0.511	GT:AD:DP:GQ:PL	0/1:10,13:23:99:375,0,350
chrXI	231979	.	C	T	172.77	PASS	AC=1;AF=0.500;AN=2;BaseQRankSum=0.612;ClippingRankSum=0.000;DP=23;ExcessHet=3.0103;FS=0.000;MLEAC=1;MLEAF=0.500;MQ=42.00;MQRankSum=0.000;QD=7.51;ReadPosRankSum=0.653;SOR=0.465	GT:AD:DP:GQ:PL	0/1:16,7:23:99:201,0,535
chrXI	259759	.	C	T	415.77	PASS	AC=1;AF=0.500;AN=2;BaseQRankSum=-1.574;ClippingRankSum=0.000;DP=26;ExcessHet=3.0103;FS=1.603;MLEAC=1;MLEAF=0.500;MQ=42.00;MQRankSum=0.000;QD=16.63;ReadPosRankSum=1.247;SOR=0.412	GT:AD:DP:GQ:PL	0/1:10,15:25:99:444,0,335
chrXI	264448	.	C	T	404.77	PASS	AC=1;AF=0.500;AN=2;BaseQRankSum=0.446;ClippingRankSum=0.000;DP=19;ExcessHet=3.0103;FS=9.294;MLEAC=1;MLEAF=0.500;MQ=42.00;MQRankSum=0.000;QD=22.49;ReadPosRankSum=-2.325;SOR=1.426	GT:AD:DP:GQ:PL	0/1:5,13:18:99:433,0,112
chrXI	286908	.	C	T	764.77	PASS	AC=1;AF=0.500;AN=2;BaseQRankSum=-0.881;ClippingRankSum=0.000;DP=42;ExcessHet=3.0103;FS=0.000;MLEAC=1;MLEAF=0.500;MQ=42.00;MQRankSum=0.000;QD=18.21;ReadPosRankSum=-0.624;SOR=0.515	GT:AD:DP:GQ:PL	0/1:21,21:42:99:793,0,1321
chrXI	286909	.	C	T	764.77	PASS	AC=1;AF=0.500;AN=2;BaseQRankSum=-1.081;ClippingRankSum=0.000;DP=42;ExcessHet=3.0103;FS=0.000;MLEAC=1;MLEAF=0.500;MQ=42.00;MQRankSum=0.000;QD=18.21;ReadPosRankSum=-0.606;SOR=0.515	GT:AD:DP:GQ:PL	0/1:21,21:42:99:793,0,1321
chrXI	316779	.	G	A	244.77	PASS	AC=1;AF=0.500;AN=2;BaseQRankSum=1.077;ClippingRankSum=0.000;DP=24;ExcessHet=3.0103;FS=7.546;MLEAC=1;MLEAF=0.500;MQ=41.92;MQRankSum=0.891;QD=10.64;ReadPosRankSum=-0.068;SOR=2.584	GT:AD:DP:GQ:PL	0/1:14,9:23:99:273,0,448
chrXI	395081	.	C	T	479.77	PASS	AC=1;AF=0.500;AN=2;BaseQRankSum=0.000;ClippingRankSum=0.000;DP=22;ExcessHet=3.0103;FS=2.126;MLEAC=1;MLEAF=0.500;MQ=42.00;MQRankSum=0.000;QD=21.81;ReadPosRankSum=-1.150;SOR=0.264	GT:AD:DP:GQ:PL	0/1:8,14:22:99:508,0,262
chrXI	399107	.	C	T	255.77	PASS	AC=1;AF=0.500;AN=2;BaseQRankSum=0.707;ClippingRankSum=0.000;DP=22;ExcessHet=3.0103;FS=0.000;MLEAC=1;MLEAF=0.500;MQ=42.00;MQRankSum=0.000;QD=11.63;ReadPosRankSum=1.778;SOR=0.859	GT:AD:DP:GQ:PL	0/1:13,9:22:99:284,0,413
chrXI	405259	.	C	T	266.77	PASS	AC=1;AF=0.500;AN=2;BaseQRankSum=0.356;ClippingRankSum=0.000;DP=32;ExcessHet=3.0103;FS=0.000;MLEAC=1;MLEAF=0.500;MQ=42.00;MQRankSum=0.000;QD=8.61;ReadPosRankSum=0.415;SOR=0.502	GT:AD:DP:GQ:PL	0/1:20,11:31:99:295,0,595
chrXI	431376	.	C	T	135.77	PASS	AC=1;AF=0.500;AN=2;BaseQRankSum=0.711;ClippingRankSum=0.000;DP=14;ExcessHet=3.0103;FS=0.000;MLEAC=1;MLEAF=0.500;MQ=42.00;MQRankSum=0.000;QD=10.44;ReadPosRankSum=-0.650;SOR=0.765	GT:AD:DP:GQ:PL	0/1:8,5:13:99:164,0,278
chrXI	439378	.	G	A	355.77	PASS	AC=1;AF=0.500;AN=2;BaseQRankSum=-0.237;ClippingRankSum=0.000;DP=25;ExcessHet=3.0103;FS=1.706;MLEAC=1;MLEAF=0.500;MQ=41.43;MQRankSum=1.003;QD=14.82;ReadPosRankSum=0.621;SOR=0.293	GT:AD:DP:GQ:PL	0/1:13,11:24:99:384,0,458
chrXI	446547	.	G	A	381.77	PASS	AC=1;AF=0.500;AN=2;BaseQRankSum=-0.891;ClippingRankSum=0.000;DP=27;ExcessHet=3.0103;FS=0.000;MLEAC=1;MLEAF=0.500;MQ=42.00;MQRankSum=0.000;QD=14.68;ReadPosRankSum=-0.029;SOR=0.619	GT:AD:DP:GQ:PL	0/1:12,14:26:99:410,0,383
chrXI	491017	.	C	T	397.77	PASS	AC=1;AF=0.500;AN=2;BaseQRankSum=-0.509;ClippingRankSum=0.000;DP=23;ExcessHet=3.0103;FS=1.648;MLEAC=1;MLEAF=0.500;MQ=41.33;MQRankSum=1.132;QD=17.29;ReadPosRankSum=-0.725;SOR=0.921	GT:AD:DP:GQ:PL	0/1:11,12:23:99:426,0,349
chrXI	499903	.	C	T	438.77	PASS	AC=1;AF=0.500;AN=2;BaseQRankSum=2.278;ClippingRankSum=0.000;DP=33;ExcessHet=3.0103;FS=0.000;MLEAC=1;MLEAF=0.500;MQ=42.00;MQRankSum=0.000;QD=13.30;ReadPosRankSum=-0.369;SOR=0.719	GT:AD:DP:GQ:PL	0/1:19,14:33:99:467,0,535
chrXI	507938	.	C	T	191.77	PASS	AC=1;AF=0.500;AN=2;BaseQRankSum=0.221;ClippingRankSum=0.000;DP=13;ExcessHet=3.0103;FS=11.553;MLEAC=1;MLEAF=0.500;MQ=42.00;MQRankSum=0.000;QD=14.75;ReadPosRankSum=-0.963;SOR=3.905	GT:AD:DP:GQ:PL	0/1:7,6:13:99:220,0,259
chrXI	567852	.	G	A	366.77	PASS	AC=1;AF=0.500;AN=2;BaseQRankSum=0.788;ClippingRankSum=0.000;DP=19;ExcessHet=3.0103;FS=7.425;MLEAC=1;MLEAF=0.500;MQ=42.00;MQRankSum=0.000;QD=19.30;ReadPosRankSum=0.737;SOR=1.706	GT:AD:DP:GQ:PL	0/1:8,11:19:99:395,0,212
chrXI	578499	.	C	T	361.77	PASS	AC=1;AF=0.500;AN=2;BaseQRankSum=-0.731;ClippingRankSum=0.000;DP=20;ExcessHet=3.0103;FS=0.000;MLEAC=1;MLEAF=0.500;MQ=42.00;MQRankSum=0.000;QD=18.09;ReadPosRankSum=0.437;SOR=1.085	GT:AD:DP:GQ:PL	0/1:10,10:20:99:390,0,617
chrXI	578509	.	C	T	401.77	PASS	AC=1;AF=0.500;AN=2;BaseQRankSum=-1.061;ClippingRankSum=0.000;DP=20;ExcessHet=3.0103;FS=0.000;MLEAC=1;MLEAF=0.500;MQ=42.00;MQRankSum=0.000;QD=20.09;ReadPosRankSum=-1.219;SOR=0.721	GT:AD:DP:GQ:PL	0/1:9,11:20:99:430,0,575
chrXI	603709	.	G	A	226.77	PASS	AC=1;AF=0.500;AN=2;BaseQRankSum=3.942;ClippingRankSum=0.000;DP=35;ExcessHet=3.0103;FS=9.770;MLEAC=1;MLEAF=0.500;MQ=42.00;MQRankSum=0.000;QD=6.48;ReadPosRankSum=1.615;SOR=1.761	GT:AD:DP:GQ:PL	0/1:27,8:35:99:255,0,911
chrXI	608982	.	C	T	499.77	PASS	AC=1;AF=0.500;AN=2;BaseQRankSum=-1.506;ClippingRankSum=0.000;DP=23;ExcessHet=3.0103;FS=11.823;MLEAC=1;MLEAF=0.500;MQ=42.00;MQRankSum=0.000;QD=21.73;ReadPosRankSum=-1.049;SOR=2.969	GT:AD:DP:GQ:PL	0/1:9,14:23:99:528,0,320
chrXI	611614	.	C	T	272.77	PASS	AC=1;AF=0.500;AN=2;BaseQRankSum=1.083;ClippingRankSum=0.000;DP=25;ExcessHet=3.0103;FS=3.624;MLEAC=1;MLEAF=0.500;MQ=42.00;MQRankSum=0.000;QD=10.91;ReadPosRankSum=-0.822;SOR=0.612	GT:AD:DP:GQ:PL	0/1:16,9:25:99:301,0,491
chrXI	624514	.	C	T	285.77	PASS	AC=1;AF=0.500;AN=2;BaseQRankSum=0.970;ClippingRankSum=0.000;DP=28;ExcessHet=3.0103;FS=8.852;MLEAC=1;MLEAF=0.500;MQ=41.47;MQRankSum=-1.131;QD=10.58;ReadPosRankSum=1.624;SOR=1.033	GT:AD:DP:GQ:PL	0/1:16,11:27:99:314,0,495
chrXI	640548	.	C	T	288.77	PASS	AC=1;AF=0.500;AN=2;BaseQRankSum=-1.099;ClippingRankSum=0.000;DP=24;ExcessHet=3.0103;FS=0.000;MLEAC=1;MLEAF=0.500;MQ=41.41;MQRankSum=0.965;QD=12.56;ReadPosRankSum=-0.328;SOR=0.627	GT:AD:DP:GQ:PL	0/1:13,10:23:99:317,0,459
chrXII	46473	.	G	A	264.77	PASS	AC=1;AF=0.500;AN=2;BaseQRankSum=0.372;ClippingRankSum=0.000;DP=28;ExcessHet=3.0103;FS=0.000;MLEAC=1;MLEAF=0.500;MQ=41.49;MQRankSum=0.000;QD=10.18;ReadPosRankSum=-1.613;SOR=0.495	GT:AD:DP:GQ:PL	0/1:16,10:26:99:293,0,514
chrXII	68712	.	C	T	616.77	PASS	AC=1;AF=0.500;AN=2;BaseQRankSum=0.892;ClippingRankSum=0.000;DP=34;ExcessHet=3.0103;FS=3.093;MLEAC=1;MLEAF=0.500;MQ=41.57;MQRankSum=-0.829;QD=18.14;ReadPosRankSum=1.111;SOR=0.819	GT:AD:DP:GQ:PL	0/1:15,19:34:99:645,0,474
chrXII	80288	.	G	A	340.77	PASS	AC=1;AF=0.500;AN=2;BaseQRankSum=-1.579;ClippingRankSum=0.000;DP=19;ExcessHet=3.0103;FS=0.000;MLEAC=1;MLEAF=0.500;MQ=42.00;MQRankSum=0.000;QD=17.94;ReadPosRankSum=-0.716;SOR=0.385	GT:AD:DP:GQ:PL	0/1:8,11:19:99:369,0,274
chrXII	87227	.	C	T	363.77	PASS	AC=1;AF=0.500;AN=2;BaseQRankSum=0.000;ClippingRankSum=0.000;DP=20;ExcessHet=3.0103;FS=0.000;MLEAC=1;MLEAF=0.500;MQ=41.29;MQRankSum=1.327;QD=18.19;ReadPosRankSum=-1.857;SOR=0.693	GT:AD:DP:GQ:PL	0/1:8,12:20:99:392,0,214
chrXII	92591	.	C	T	196.77	PASS	AC=1;AF=0.500;AN=2;BaseQRankSum=-0.469;ClippingRankSum=0.000;DP=24;ExcessHet=3.0103;FS=0.000;MLEAC=1;MLEAF=0.500;MQ=42.00;MQRankSum=0.000;QD=8.20;ReadPosRankSum=-1.506;SOR=0.892	GT:AD:DP:GQ:PL	0/1:16,8:24:99:225,0,539
chrXII	157817	.	C	T	314.77	PASS	AC=1;AF=0.500;AN=2;BaseQRankSum=0.311;ClippingRankSum=0.000;DP=23;ExcessHet=3.0103;FS=3.976;MLEAC=1;MLEAF=0.500;MQ=42.00;MQRankSum=0.000;QD=13.69;ReadPosRankSum=-0.630;SOR=0.197	GT:AD:DP:GQ:PL	0/1:12,11:23:99:343,0,365
chrXII	159469	.	C	T	272.77	PASS	AC=1;AF=0.500;AN=2;BaseQRankSum=0.934;ClippingRankSum=0.000;DP=27;ExcessHet=3.0103;FS=4.328;MLEAC=1;MLEAF=0.500;MQ=41.47;MQRankSum=-1.186;QD=10.49;ReadPosRankSum=0.813;SOR=0.148	GT:AD:DP:GQ:PL	0/1:16,10:26:99:301,0,574
chrXII	188077	.	C	T	114.77	PASS	AC=1;AF=0.500;AN=2;BaseQRankSum=-0.188;ClippingRankSum=0.000;DP=22;ExcessHet=3.0103;FS=1.978;MLEAC=1;MLEAF=0.500;MQ=42.00;MQRankSum=0.000;QD=5.22;ReadPosRankSum=0.631;SOR=1.179	GT:AD:DP:GQ:PL	0/1:16,6:22:99:143,0,471
chrXII	198748	.	C	T	122.77	PASS	AC=1;AF=0.500;AN=2;BaseQRankSum=2.122;ClippingRankSum=0.000;DP=20;ExcessHet=3.0103;FS=2.199;MLEAC=1;MLEAF=0.500;MQ=42.00;MQRankSum=0.000;QD=6.46;ReadPosRankSum=0.478;SOR=1.565	GT:AD:DP:GQ:PL	0/1:14,5:19:99:151,0,388
chrXII	198929	.	C	T	336.77	PASS	AC=1;AF=0.500;AN=2;BaseQRankSum=0.000;ClippingRankSum=0.000;DP=16;ExcessHet=3.0103;FS=0.000;MLEAC=1;MLEAF=0.500;MQ=42.00;MQRankSum=0.000;QD=22.45;ReadPosRankSum=0.607;SOR=0.859	GT:AD:DP:GQ:PL	0/1:4,11:15:99:365,0,113
chrXII	199571	.	C	T	457.77	PASS	AC=1;AF=0.500;AN=2;BaseQRankSum=0.765;ClippingRankSum=0.000;DP=23;ExcessHet=3.0103;FS=4.684;MLEAC=1;MLEAF=0.500;MQ=42.00;MQRankSum=0.000;QD=19.90;ReadPosRankSum=1.360;SOR=0.129	GT:AD:DP:GQ:PL	0/1:9,14:23:99:486,0,268
chrXII	201044	.	C	T	325.77	PASS	AC=1;AF=0.500;AN=2;BaseQRankSum=-1.435;ClippingRankSum=0.000;DP=31;ExcessHet=3.0103;FS=8.940;MLEAC=1;MLEAF=0.500;MQ=40.59;MQRankSum=-2.068;QD=10.51;ReadPosRankSum=-0.021;SOR=0.349	GT:AD:DP:GQ:PL	0/1:18,13:31:99:354,0,629
chrXII	202606	.	G	A	128.77	PASS	AC=1;AF=0.500;AN=2;BaseQRankSum=-0.752;ClippingRankSum=0.000;DP=19;ExcessHet=3.0103;FS=0.000;MLEAC=1;MLEAF=0.500;MQ=42.00;MQRankSum=0.000;QD=6.78;ReadPosRankSum=-1.478;SOR=0.804	GT:AD:DP:GQ:PL	0/1:13,6:19:99:157,0,439
chrXII	225012	.	C	T	154.77	PASS	AC=1;AF=0.500;AN=2;BaseQRankSum=-0.465;ClippingRankSum=0.000;DP=22;ExcessHet=3.0103;FS=4.246;MLEAC=1;MLEAF=0.500;MQ=42.00;MQRankSum=0.000;QD=7.03;ReadPosRankSum=0.808;SOR=0.621	GT:AD:DP:GQ:PL	0/1:15,7:22:99:183,0,488
chrXII	228383	.	G	A	334.77	PASS	AC=1;AF=0.500;AN=2;BaseQRankSum=1.981;ClippingRankSum=0.000;DP=25;ExcessHet=3.0103;FS=0.000;MLEAC=1;MLEAF=0.500;MQ=42.00;MQRankSum=0.000;QD=13.39;ReadPosRankSum=1.030;SOR=0.936	GT:AD:DP:GQ:PL	0/1:15,10:25:99:363,0,484
chrXII	230495	.	G	A	201.77	PASS	AC=1;AF=0.500;AN=2;BaseQRankSum=-0.253;ClippingRankSum=0.000;DP=20;ExcessHet=3.0103;FS=0.000;MLEAC=1;MLEAF=0.500;MQ=40.50;MQRankSum=-0.155;QD=10.62;ReadPosRankSum=2.184;SOR=0.399	GT:AD:DP:GQ:PL	0/1:11,8:19:99:230,0,364
chrXII	231298	.	G	A	250.77	PASS	AC=1;AF=0.500;AN=2;BaseQRankSum=-0.583;ClippingRankSum=0.000;DP=15;ExcessHet=3.0103;FS=2.081;MLEAC=1;MLEAF=0.500;MQ=42.00;MQRankSum=0.000;QD=16.72;ReadPosRankSum=-1.746;SOR=1.061	GT:AD:DP:GQ:PL	0/1:7,8:15:99:279,0,249
chrXII	234186	.	C	T	214.77	PASS	AC=1;AF=0.500;AN=2;BaseQRankSum=0.273;ClippingRankSum=0.000;DP=20;ExcessHet=3.0103;FS=0.000;MLEAC=1;MLEAF=0.500;MQ=42.00;MQRankSum=0.000;QD=10.74;ReadPosRankSum=1.141;SOR=0.818	GT:AD:DP:GQ:PL	0/1:12,8:20:99:243,0,397
chrXII	234850	.	C	T	542.77	PASS	AC=1;AF=0.500;AN=2;BaseQRankSum=0.622;ClippingRankSum=0.000;DP=29;ExcessHet=3.0103;FS=1.623;MLEAC=1;MLEAF=0.500;MQ=42.00;MQRankSum=0.000;QD=18.72;ReadPosRankSum=0.310;SOR=1.387	GT:AD:DP:GQ:PL	0/1:13,16:29:99:571,0,417
chrXII	260487	.	C	T	449.77	PASS	AC=1;AF=0.500;AN=2;BaseQRankSum=-0.305;ClippingRankSum=0.000;DP=29;ExcessHet=3.0103;FS=1.527;MLEAC=1;MLEAF=0.500;MQ=41.49;MQRankSum=1.071;QD=16.06;ReadPosRankSum=-0.533;SOR=0.307	GT:AD:DP:GQ:PL	0/1:14,14:28:99:478,0,470
chrXII	285362	.	G	A	214.77	PASS	AC=1;AF=0.500;AN=2;BaseQRankSum=-0.693;ClippingRankSum=0.000;DP=23;ExcessHet=3.0103;FS=2.126;MLEAC=1;MLEAF=0.500;MQ=42.00;MQRankSum=0.000;QD=9.76;ReadPosRankSum=-0.289;SOR=1.460	GT:AD:DP:GQ:PL	0/1:14,8:22:99:243,0,504
chrXII	290104	.	G	A	251.77	PASS	AC=1;AF=0.500;AN=2;BaseQRankSum=-0.224;ClippingRankSum=0.000;DP=18;ExcessHet=3.0103;FS=0.000;MLEAC=1;MLEAF=0.500;MQ=42.00;MQRankSum=0.000;QD=13.99;ReadPosRankSum=0.477;SOR=0.412	GT:AD:DP:GQ:PL	0/1:10,8:18:99:280,0,339
chrXII	290143	.	C	T	185.77	PASS	AC=1;AF=0.500;AN=2;BaseQRankSum=0.347;ClippingRankSum=0.000;DP=15;ExcessHet=3.0103;FS=4.832;MLEAC=1;MLEAF=0.500;MQ=42.00;MQRankSum=0.000;QD=12.38;ReadPosRankSum=0.469;SOR=0.132	GT:AD:DP:GQ:PL	0/1:9,6:15:99:214,0,339
chrXII	290146	.	C	T	628.77	PASS	AC=2;AF=1.00;AN=2;DP=14;ExcessHet=3.0103;FS=0.000;MLEAC=2;MLEAF=1.00;MQ=42.00;QD=29.13;SOR=1.329	GT:AD:DP:GQ:PL	1/1:0,14:14:45:657,45,0
chrXII	290487	.	G	A	200.77	PASS	AC=1;AF=0.500;AN=2;BaseQRankSum=0.049;ClippingRankSum=0.000;DP=17;ExcessHet=3.0103;FS=1.957;MLEAC=1;MLEAF=0.500;MQ=42.00;MQRankSum=0.000;QD=11.81;ReadPosRankSum=-2.696;SOR=0.729	GT:AD:DP:GQ:PL	0/1:10,7:17:99:229,0,332
chrXII	291049	.	C	T	313.77	PASS	AC=1;AF=0.500;AN=2;BaseQRankSum=1.600;ClippingRankSum=0.000;DP=28;ExcessHet=3.0103;FS=0.000;MLEAC=1;MLEAF=0.500;MQ=41.49;MQRankSum=0.820;QD=11.21;ReadPosRankSum=1.831;SOR=0.551	GT:AD:DP:GQ:PL	0/1:18,10:28:99:342,0,624
chrXII	292226	.	C	T	331.77	PASS	AC=1;AF=0.500;AN=2;BaseQRankSum=-2.234;ClippingRankSum=0.000;DP=17;ExcessHet=3.0103;FS=1.913;MLEAC=1;MLEAF=0.500;MQ=42.00;MQRankSum=0.000;QD=19.52;ReadPosRankSum=-2.310;SOR=1.270	GT:AD:DP:GQ:PL	0/1:6,11:17:99:360,0,214
chrXII	346161	.	C	T	404.77	PASS	AC=1;AF=0.500;AN=2;BaseQRankSum=2.926;ClippingRankSum=0.000;DP=17;ExcessHet=3.0103;FS=2.218;MLEAC=1;MLEAF=0.500;MQ=41.88;MQRankSum=-0.615;QD=23.81;ReadPosRankSum=1.708;SOR=1.802	GT:AD:DP:GQ:PL	0/1:6,11:17:99:433,0,176
chrXII	366268	.	C	T	361.77	PASS	AC=1;AF=0.500;AN=2;BaseQRankSum=0.575;ClippingRankSum=0.000;DP=25;ExcessHet=3.0103;FS=0.000;MLEAC=1;MLEAF=0.500;MQ=42.00;MQRankSum=0.000;QD=14.47;ReadPosRankSum=0.390;SOR=0.569	GT:AD:DP:GQ:PL	0/1:13,12:25:99:390,0,415
chrXII	406809	.	G	A	534.77	PASS	AC=1;AF=0.500;AN=2;BaseQRankSum=0.246;ClippingRankSum=0.000;DP=37;ExcessHet=3.0103;FS=5.015;MLEAC=1;MLEAF=0.500;MQ=41.23;MQRankSum=-1.517;QD=14.45;ReadPosRankSum=-0.017;SOR=1.739	GT:AD:DP:GQ:PL	0/1:20,17:37:99:563,0,688
chrXII	429481	.	C	T	568.77	PASS	AC=1;AF=0.500;AN=2;BaseQRankSum=0.673;ClippingRankSum=0.000;DP=38;ExcessHet=3.0103;FS=7.360;MLEAC=1;MLEAF=0.500;MQ=41.51;MQRankSum=-0.449;QD=15.37;ReadPosRankSum=-0.087;SOR=1.981	GT:AD:DP:GQ:PL	0/1:18,19:37:99:597,0,524
chrXII	434568	.	C	T	291.77	PASS	AC=1;AF=0.500;AN=2;BaseQRankSum=-0.383;ClippingRankSum=0.000;DP=17;ExcessHet=3.0103;FS=0.000;MLEAC=1;MLEAF=0.500;MQ=42.00;MQRankSum=0.000;QD=17.16;ReadPosRankSum=1.338;SOR=0.836	GT:AD:DP:GQ:PL	0/1:8,9:17:99:320,0,263
chrXII	440344	.	C	T	166.77	PASS	AC=1;AF=0.500;AN=2;BaseQRankSum=1.018;ClippingRankSum=0.000;DP=19;ExcessHet=3.0103;FS=2.077;MLEAC=1;MLEAF=0.500;MQ=42.00;MQRankSum=0.000;QD=9.26;ReadPosRankSum=-0.566;SOR=1.206	GT:AD:DP:GQ:PL	0/1:12,6:18:99:195,0,423
chrXII	498556	.	G	A	295.77	PASS	AC=1;AF=0.500;AN=2;BaseQRankSum=-1.846;ClippingRankSum=0.000;DP=24;ExcessHet=3.0103;FS=0.000;MLEAC=1;MLEAF=0.500;MQ=42.00;MQRankSum=0.000;QD=12.32;ReadPosRankSum=1.554;SOR=0.818	GT:AD:DP:GQ:PL	0/1:13,11:24:99:324,0,482
chrXII	513472	.	C	T	504.77	PASS	AC=1;AF=0.500;AN=2;BaseQRankSum=-0.589;ClippingRankSum=0.000;DP=23;ExcessHet=3.0103;FS=0.000;MLEAC=1;MLEAF=0.500;MQ=41.27;MQRankSum=0.594;QD=21.95;ReadPosRankSum=0.119;SOR=0.646	GT:AD:DP:GQ:PL	0/1:8,15:23:99:533,0,264
chrXII	515157	.	C	T	124.77	PASS	AC=1;AF=0.500;AN=2;BaseQRankSum=-0.047;ClippingRankSum=0.000;DP=18;ExcessHet=3.0103;FS=2.029;MLEAC=1;MLEAF=0.500;MQ=42.00;MQRankSum=0.000;QD=6.93;ReadPosRankSum=-0.652;SOR=0.269	GT:AD:DP:GQ:PL	0/1:12,6:18:99:153,0,381
chrXII	520069	.	C	T	383.77	PASS	AC=1;AF=0.500;AN=2;BaseQRankSum=0.140;ClippingRankSum=0.000;DP=32;ExcessHet=3.0103;FS=3.407;MLEAC=1;MLEAF=0.500;MQ=41.48;MQRankSum=1.351;QD=12.38;ReadPosRankSum=-0.718;SOR=1.402	GT:AD:DP:GQ:PL	0/1:17,14:31:99:412,0,502
chrXII	541575	.	G	A	452.77	PASS	AC=1;AF=0.500;AN=2;BaseQRankSum=0.815;ClippingRankSum=0.000;DP=22;ExcessHet=3.0103;FS=0.000;MLEAC=1;MLEAF=0.500;MQ=41.82;MQRankSum=0.636;QD=20.58;ReadPosRankSum=-0.528;SOR=0.836	GT:AD:DP:GQ:PL	0/1:7,15:22:99:481,0,161
chrXII	545876	.	C	T	355.77	PASS	AC=1;AF=0.500;AN=2;BaseQRankSum=0.571;ClippingRankSum=0.000;DP=21;ExcessHet=3.0103;FS=0.000;MLEAC=1;MLEAF=0.500;MQ=42.00;MQRankSum=0.000;QD=16.94;ReadPosRankSum=1.373;SOR=0.368	GT:AD:DP:GQ:PL	0/1:10,11:21:99:384,0,351
chrXII	558313	.	G	A	520.77	PASS	AC=1;AF=0.500;AN=2;BaseQRankSum=-0.705;ClippingRankSum=0.000;DP=43;ExcessHet=3.0103;FS=0.000;MLEAC=1;MLEAF=0.500;MQ=41.67;MQRankSum=0.000;QD=12.40;ReadPosRankSum=-0.744;SOR=0.730	GT:AD:DP:GQ:PL	0/1:24,18:42:99:549,0,824
chrXII	607839	.	C	T	471.77	PASS	AC=1;AF=0.500;AN=2;BaseQRankSum=-1.100;ClippingRankSum=0.000;DP=28;ExcessHet=3.0103;FS=0.000;MLEAC=1;MLEAF=0.500;MQ=42.00;MQRankSum=0.000;QD=18.14;ReadPosRankSum=0.338;SOR=0.815	GT:AD:DP:GQ:PL	0/1:10,16:26:99:500,0,343
chrXII	636751	.	C	T	169.77	PASS	AC=1;AF=0.500;AN=2;BaseQRankSum=-0.821;ClippingRankSum=0.000;DP=15;ExcessHet=3.0103;FS=2.158;MLEAC=1;MLEAF=0.500;MQ=42.00;MQRankSum=0.000;QD=11.32;ReadPosRankSum=0.483;SOR=1.245	GT:AD:DP:GQ:PL	0/1:9,6:15:99:198,0,340
chrXII	647163	.	C	T	687.77	PASS	AC=1;AF=0.500;AN=2;BaseQRankSum=2.655;ClippingRankSum=0.000;DP=33;ExcessHet=3.0103;FS=0.000;MLEAC=1;MLEAF=0.500;MQ=41.07;MQRankSum=-1.288;QD=22.19;ReadPosRankSum=0.995;SOR=0.929	GT:AD:DP:GQ:PL	0/1:11,20:31:99:716,0,297
chrXII	707304	.	G	A	648.77	PASS	AC=1;AF=0.500;AN=2;BaseQRankSum=0.195;ClippingRankSum=0.000;DP=25;ExcessHet=3.0103;FS=0.000;MLEAC=1;MLEAF=0.500;MQ=42.00;MQRankSum=0.000;QD=27.03;ReadPosRankSum=0.446;SOR=0.765	GT:AD:DP:GQ:PL	0/1:4,20:24:85:677,0,85
chrXII	716593	.	G	A	358.77	PASS	AC=1;AF=0.500;AN=2;BaseQRankSum=0.156;ClippingRankSum=0.000;DP=26;ExcessHet=3.0103;FS=0.000;MLEAC=1;MLEAF=0.500;MQ=42.26;MQRankSum=0.055;QD=13.80;ReadPosRankSum=-1.269;SOR=0.693	GT:AD:DP:GQ:PL	0/1:13,13:26:99:387,0,377
chrXII	721638	.	G	A	485.77	PASS	AC=1;AF=0.500;AN=2;BaseQRankSum=2.251;ClippingRankSum=0.000;DP=20;ExcessHet=3.0103;FS=2.602;MLEAC=1;MLEAF=0.500;MQ=42.00;MQRankSum=0.000;QD=24.29;ReadPosRankSum=0.000;SOR=2.049	GT:AD:DP:GQ:PL	0/1:6,14:20:99:514,0,123
chrXII	722391	.	G	A	210.77	PASS	AC=1;AF=0.500;AN=2;BaseQRankSum=1.320;ClippingRankSum=0.000;DP=34;ExcessHet=3.0103;FS=5.902;MLEAC=1;MLEAF=0.500;MQ=42.00;MQRankSum=0.000;QD=6.20;ReadPosRankSum=-0.651;SOR=1.863	GT:AD:DP:GQ:PL	0/1:26,8:34:99:239,0,930
chrXII	728841	.	C	T	176.77	PASS	AC=1;AF=0.500;AN=2;BaseQRankSum=-1.649;ClippingRankSum=0.000;DP=14;ExcessHet=3.0103;FS=0.000;MLEAC=1;MLEAF=0.500;MQ=42.00;MQRankSum=0.000;QD=12.63;ReadPosRankSum=-1.459;SOR=0.976	GT:AD:DP:GQ:PL	0/1:8,6:14:99:205,0,312
chrXII	732142	.	C	T	4110.77	PASS	AC=1;AF=0.500;AN=2;BaseQRankSum=1.156;ClippingRankSum=0.000;DP=543;ExcessHet=3.0103;FS=17.505;MLEAC=1;MLEAF=0.500;MQ=41.52;MQRankSum=1.964;QD=7.64;ReadPosRankSum=-2.344;SOR=0.183	GT:AD:DP:GQ:PL	0/1:394,144:538:99:4139,0,13757
chrXII	732471	.	C	T	4510.77	PASS	AC=1;AF=0.500;AN=2;BaseQRankSum=-0.232;ClippingRankSum=0.000;DP=735;ExcessHet=3.0103;FS=2.036;MLEAC=1;MLEAF=0.500;MQ=41.89;MQRankSum=-2.108;QD=6.25;ReadPosRankSum=-3.538;SOR=0.854	GT:AD:DP:GQ:PL	0/1:539,183:722:99:4539,0,17638
chrXII	732515	.	C	T	4075.77	PASS	AC=1;AF=0.500;AN=2;BaseQRankSum=-1.284;ClippingRankSum=0.000;DP=681;ExcessHet=3.0103;FS=2.925;MLEAC=1;MLEAF=0.500;MQ=41.82;MQRankSum=-2.192;QD=6.04;ReadPosRankSum=0.070;SOR=0.565	GT:AD:DP:GQ:PL	0/1:509,166:675:99:4104,0,17203
chrXII	793888	.	C	T	507.77	PASS	AC=1;AF=0.500;AN=2;BaseQRankSum=0.737;ClippingRankSum=0.000;DP=30;ExcessHet=3.0103;FS=0.000;MLEAC=1;MLEAF=0.500;MQ=40.97;MQRankSum=0.035;QD=16.93;ReadPosRankSum=-0.600;SOR=0.874	GT:AD:DP:GQ:PL	0/1:14,16:30:99:536,0,466
chrXII	795175	.	G	A	364.77	PASS	AC=1;AF=0.500;AN=2;BaseQRankSum=0.993;ClippingRankSum=0.000;DP=21;ExcessHet=3.0103;FS=0.000;MLEAC=1;MLEAF=0.500;MQ=42.00;MQRankSum=0.000;QD=18.24;ReadPosRankSum=0.234;SOR=0.721	GT:AD:DP:GQ:PL	0/1:9,11:20:99:393,0,301
chrXII	796370	.	C	T	657.77	PASS	AC=1;AF=0.500;AN=2;BaseQRankSum=2.483;ClippingRankSum=0.000;DP=37;ExcessHet=3.0103;FS=1.288;MLEAC=1;MLEAF=0.500;MQ=41.95;MQRankSum=-0.868;QD=17.78;ReadPosRankSum=1.166;SOR=0.425	GT:AD:DP:GQ:PL	0/1:17,20:37:99:686,0,494
chrXII	810451	.	C	T	549.77	PASS	AC=1;AF=0.500;AN=2;BaseQRankSum=-0.756;ClippingRankSum=0.000;DP=30;ExcessHet=3.0103;FS=0.000;MLEAC=1;MLEAF=0.500;MQ=42.00;MQRankSum=0.000;QD=18.33;ReadPosRankSum=1.006;SOR=0.941	GT:AD:DP:GQ:PL	0/1:11,19:30:99:578,0,335
chrXII	826841	.	C	T	131.77	PASS	AC=1;AF=0.500;AN=2;BaseQRankSum=0.002;ClippingRankSum=0.000;DP=13;ExcessHet=3.0103;FS=2.920;MLEAC=1;MLEAF=0.500;MQ=42.00;MQRankSum=0.000;QD=10.14;ReadPosRankSum=0.857;SOR=0.105	GT:AD:DP:GQ:PL	0/1:8,5:13:99:160,0,263
chrXII	828357	.	C	T	345.77	PASS	AC=1;AF=0.500;AN=2;BaseQRankSum=0.624;ClippingRankSum=0.000;DP=24;ExcessHet=3.0103;FS=0.000;MLEAC=1;MLEAF=0.500;MQ=42.00;MQRankSum=0.000;QD=15.03;ReadPosRankSum=1.737;SOR=0.602	GT:AD:DP:GQ:PL	0/1:12,11:23:99:374,0,396
chrXII	829474	.	C	T	506.77	PASS	AC=1;AF=0.500;AN=2;BaseQRankSum=-0.579;ClippingRankSum=0.000;DP=39;ExcessHet=3.0103;FS=5.297;MLEAC=1;MLEAF=0.500;MQ=42.00;MQRankSum=0.000;QD=13.34;ReadPosRankSum=-0.912;SOR=0.160	GT:AD:DP:GQ:PL	0/1:19,19:38:99:535,0,554
chrXII	834067	.	C	T	530.77	PASS	AC=1;AF=0.500;AN=2;BaseQRankSum=-1.008;ClippingRankSum=0.000;DP=19;ExcessHet=3.0103;FS=2.935;MLEAC=1;MLEAF=0.500;MQ=42.00;MQRankSum=0.000;QD=27.94;ReadPosRankSum=0.666;SOR=0.191	GT:AD:DP:GQ:PL	0/1:2,17:19:28:559,0,28
chrXII	839059	.	C	T	333.77	PASS	AC=1;AF=0.500;AN=2;BaseQRankSum=1.350;ClippingRankSum=0.000;DP=31;ExcessHet=3.0103;FS=3.452;MLEAC=1;MLEAF=0.500;MQ=41.54;MQRankSum=0.809;QD=10.77;ReadPosRankSum=-1.817;SOR=1.508	GT:AD:DP:GQ:PL	0/1:20,11:31:99:362,0,691
chrXII	852846	.	C	T	275.77	PASS	AC=1;AF=0.500;AN=2;BaseQRankSum=0.811;ClippingRankSum=0.000;DP=13;ExcessHet=3.0103;FS=0.000;MLEAC=1;MLEAF=0.500;MQ=42.00;MQRankSum=0.000;QD=21.21;ReadPosRankSum=1.691;SOR=0.627	GT:AD:DP:GQ:PL	0/1:5,8:13:99:304,0,171
chrXII	891820	.	C	T	346.77	PASS	AC=1;AF=0.500;AN=2;BaseQRankSum=-0.032;ClippingRankSum=0.000;DP=24;ExcessHet=3.0103;FS=1.760;MLEAC=1;MLEAF=0.500;MQ=41.84;MQRankSum=-1.323;QD=15.08;ReadPosRankSum=-1.172;SOR=0.301	GT:AD:DP:GQ:PL	0/1:11,12:23:99:375,0,337
chrXII	903264	.	C	T	671.77	PASS	AC=1;AF=0.500;AN=2;BaseQRankSum=1.672;ClippingRankSum=0.000;DP=39;ExcessHet=3.0103;FS=2.795;MLEAC=1;MLEAF=0.500;MQ=42.00;MQRankSum=0.000;QD=17.22;ReadPosRankSum=0.293;SOR=1.210	GT:AD:DP:GQ:PL	0/1:18,21:39:99:700,0,495
chrXII	922079	.	G	A	244.77	PASS	AC=1;AF=0.500;AN=2;BaseQRankSum=0.877;ClippingRankSum=0.000;DP=15;ExcessHet=3.0103;FS=2.158;MLEAC=1;MLEAF=0.500;MQ=41.01;MQRankSum=-0.623;QD=16.32;ReadPosRankSum=2.232;SOR=1.501	GT:AD:DP:GQ:PL	0/1:7,8:15:99:273,0,234
chrXII	949302	.	C	T	599.77	PASS	AC=1;AF=0.500;AN=2;BaseQRankSum=0.150;ClippingRankSum=0.000;DP=30;ExcessHet=3.0103;FS=1.415;MLEAC=1;MLEAF=0.500;MQ=41.53;MQRankSum=1.293;QD=19.99;ReadPosRankSum=1.005;SOR=0.446	GT:AD:DP:GQ:PL	0/1:12,18:30:99:628,0,377
chrXII	956511	.	C	T	362.77	PASS	AC=1;AF=0.500;AN=2;BaseQRankSum=0.554;ClippingRankSum=0.000;DP=25;ExcessHet=3.0103;FS=9.384;MLEAC=1;MLEAF=0.500;MQ=42.00;MQRankSum=0.000;QD=14.51;ReadPosRankSum=0.664;SOR=1.250	GT:AD:DP:GQ:PL	0/1:13,12:25:99:391,0,397
chrXII	993640	.	G	A	149.77	PASS	AC=1;AF=0.500;AN=2;BaseQRankSum=1.630;ClippingRankSum=0.000;DP=15;ExcessHet=3.0103;FS=2.158;MLEAC=1;MLEAF=0.500;MQ=42.00;MQRankSum=0.000;QD=9.98;ReadPosRankSum=0.500;SOR=0.828	GT:AD:DP:GQ:PL	0/1:10,5:15:99:178,0,370
chrXII	1029987	.	C	T	389.77	PASS	AC=1;AF=0.500;AN=2;BaseQRankSum=0.492;ClippingRankSum=0.000;DP=29;ExcessHet=3.0103;FS=0.000;MLEAC=1;MLEAF=0.500;MQ=42.00;MQRankSum=0.000;QD=13.92;ReadPosRankSum=-0.380;SOR=0.986	GT:AD:DP:GQ:PL	0/1:14,14:28:99:418,0,426
chrXIII	45001	.	C	T	326.77	PASS	AC=1;AF=0.500;AN=2;BaseQRankSum=-0.475;ClippingRankSum=0.000;DP=25;ExcessHet=3.0103;FS=3.976;MLEAC=1;MLEAF=0.500;MQ=41.92;MQRankSum=-0.917;QD=13.62;ReadPosRankSum=-1.721;SOR=0.148	GT:AD:DP:GQ:PL	0/1:12,12:24:99:355,0,367
chrXIII	51590	.	C	T	546.77	PASS	AC=1;AF=0.500;AN=2;BaseQRankSum=-0.272;ClippingRankSum=0.000;DP=36;ExcessHet=3.0103;FS=5.002;MLEAC=1;MLEAF=0.500;MQ=42.00;MQRankSum=0.000;QD=15.19;ReadPosRankSum=-0.105;SOR=0.819	GT:AD:DP:GQ:PL	0/1:19,17:36:99:575,0,659
chrXIII	67683	.	G	A	246.77	PASS	AC=1;AF=0.500;AN=2;BaseQRankSum=1.804;ClippingRankSum=0.000;DP=23;ExcessHet=3.0103;FS=1.643;MLEAC=1;MLEAF=0.500;MQ=42.00;MQRankSum=0.000;QD=10.73;ReadPosRankSum=1.396;SOR=0.399	GT:AD:DP:GQ:PL	0/1:15,8:23:99:275,0,517
chrXIII	163617	.	C	T	563.77	PASS	AC=1;AF=0.500;AN=2;BaseQRankSum=1.396;ClippingRankSum=0.000;DP=28;ExcessHet=3.0103;FS=3.823;MLEAC=1;MLEAF=0.500;MQ=42.00;MQRankSum=0.000;QD=20.88;ReadPosRankSum=0.226;SOR=1.609	GT:AD:DP:GQ:PL	0/1:10,17:27:99:592,0,269
chrXIII	182977	.	G	A	273.77	PASS	AC=1;AF=0.500;AN=2;BaseQRankSum=-1.465;ClippingRankSum=0.000;DP=19;ExcessHet=3.0103;FS=0.000;MLEAC=1;MLEAF=0.500;MQ=42.00;MQRankSum=0.000;QD=15.21;ReadPosRankSum=-1.307;SOR=0.693	GT:AD:DP:GQ:PL	0/1:9,9:18:99:302,0,334
chrXIII	204928	.	C	T	436.77	PASS	AC=1;AF=0.500;AN=2;BaseQRankSum=0.163;ClippingRankSum=0.000;DP=28;ExcessHet=3.0103;FS=0.000;MLEAC=1;MLEAF=0.500;MQ=42.00;MQRankSum=0.000;QD=15.60;ReadPosRankSum=-0.393;SOR=0.693	GT:AD:DP:GQ:PL	0/1:14,14:28:99:465,0,442
chrXIII	214083	.	C	T	737.77	PASS	AC=1;AF=0.500;AN=2;BaseQRankSum=-2.247;ClippingRankSum=0.000;DP=33;ExcessHet=3.0103;FS=1.414;MLEAC=1;MLEAF=0.500;MQ=41.94;MQRankSum=-0.593;QD=22.36;ReadPosRankSum=-1.156;SOR=0.469	GT:AD:DP:GQ:PL	0/1:10,23:33:99:766,0,342
chrXIII	216356	.	C	T	353.77	PASS	AC=1;AF=0.500;AN=2;BaseQRankSum=0.929;ClippingRankSum=0.000;DP=24;ExcessHet=3.0103;FS=3.976;MLEAC=1;MLEAF=0.500;MQ=42.00;MQRankSum=0.000;QD=15.38;ReadPosRankSum=0.040;SOR=0.197	GT:AD:DP:GQ:PL	0/1:12,11:23:99:382,0,380
chrXIII	216395	.	C	T	547.77	PASS	AC=1;AF=0.500;AN=2;BaseQRankSum=-0.442;ClippingRankSum=0.000;DP=33;ExcessHet=3.0103;FS=1.412;MLEAC=1;MLEAF=0.500;MQ=41.01;MQRankSum=0.165;QD=17.12;ReadPosRankSum=-0.880;SOR=0.741	GT:AD:DP:GQ:PL	0/1:14,18:32:99:576,0,418
chrXIII	218947	.	G	A	145.77	PASS	AC=1;AF=0.500;AN=2;BaseQRankSum=0.347;ClippingRankSum=0.000;DP=15;ExcessHet=3.0103;FS=2.187;MLEAC=1;MLEAF=0.500;MQ=42.00;MQRankSum=0.000;QD=9.72;ReadPosRankSum=1.465;SOR=1.371	GT:AD:DP:GQ:PL	0/1:9,6:15:99:174,0,286
chrXIII	219848	.	G	A	608.77	PASS	AC=1;AF=0.500;AN=2;BaseQRankSum=-0.407;ClippingRankSum=0.000;DP=31;ExcessHet=3.0103;FS=11.828;MLEAC=1;MLEAF=0.500;MQ=41.94;MQRankSum=-0.784;QD=19.64;ReadPosRankSum=-1.302;SOR=0.061	GT:AD:DP:GQ:PL	0/1:13,18:31:99:637,0,463
chrXIII	220143	.	C	T	685.77	PASS	AC=1;AF=0.500;AN=2;BaseQRankSum=-0.623;ClippingRankSum=0.000;DP=50;ExcessHet=3.0103;FS=0.000;MLEAC=1;MLEAF=0.500;MQ=41.92;MQRankSum=-1.290;QD=13.72;ReadPosRankSum=-0.283;SOR=0.829	GT:AD:DP:GQ:PL	0/1:23,27:50:99:714,0,618
chrXIII	226836	.	C	T	314.77	PASS	AC=1;AF=0.500;AN=2;BaseQRankSum=-0.889;ClippingRankSum=0.000;DP=30;ExcessHet=3.0103;FS=1.484;MLEAC=1;MLEAF=0.500;MQ=42.00;MQRankSum=0.000;QD=10.49;ReadPosRankSum=0.762;SOR=0.368	GT:AD:DP:GQ:PL	0/1:17,13:30:99:343,0,509
chrXIII	249665	.	G	A	294.77	PASS	AC=1;AF=0.500;AN=2;BaseQRankSum=-0.635;ClippingRankSum=0.000;DP=41;ExcessHet=3.0103;FS=1.461;MLEAC=1;MLEAF=0.500;MQ=41.29;MQRankSum=0.696;QD=7.76;ReadPosRankSum=-0.630;SOR=1.061	GT:AD:DP:GQ:PL	0/1:27,11:38:99:323,0,970
chrXIII	253868	.	C	T	354.77	PASS	AC=1;AF=0.500;AN=2;BaseQRankSum=0.331;ClippingRankSum=0.000;DP=22;ExcessHet=3.0103;FS=0.000;MLEAC=1;MLEAF=0.500;MQ=42.00;MQRankSum=0.000;QD=16.13;ReadPosRankSum=1.066;SOR=0.426	GT:AD:DP:GQ:PL	0/1:11,11:22:99:383,0,382
chrXIII	282489	.	G	A	335.77	PASS	AC=1;AF=0.500;AN=2;BaseQRankSum=-0.393;ClippingRankSum=0.000;DP=21;ExcessHet=3.0103;FS=0.000;MLEAC=1;MLEAF=0.500;MQ=41.32;MQRankSum=0.000;QD=16.79;ReadPosRankSum=-1.318;SOR=1.022	GT:AD:DP:GQ:PL	0/1:8,12:20:99:364,0,235
chrXIII	302847	.	C	T	235.77	PASS	AC=1;AF=0.500;AN=2;BaseQRankSum=-0.289;ClippingRankSum=0.000;DP=19;ExcessHet=3.0103;FS=0.000;MLEAC=1;MLEAF=0.500;MQ=42.00;MQRankSum=0.000;QD=12.41;ReadPosRankSum=-0.734;SOR=0.582	GT:AD:DP:GQ:PL	0/1:10,9:19:99:264,0,326
chrXIII	331942	.	C	T	104.77	PASS	AC=1;AF=0.500;AN=2;BaseQRankSum=-0.366;ClippingRankSum=0.000;DP=8;ExcessHet=3.0103;FS=3.680;MLEAC=1;MLEAF=0.500;MQ=42.00;MQRankSum=0.000;QD=14.97;ReadPosRankSum=0.566;SOR=0.061	GT:AD:DP:GQ:PL	0/1:3,4:7:99:133,0,101
chrXIII	332850	.	G	A	594.77	PASS	AC=1;AF=0.500;AN=2;BaseQRankSum=0.314;ClippingRankSum=0.000;DP=28;ExcessHet=3.0103;FS=8.641;MLEAC=1;MLEAF=0.500;MQ=42.00;MQRankSum=0.000;QD=21.24;ReadPosRankSum=-0.352;SOR=0.736	GT:AD:DP:GQ:PL	0/1:11,17:28:99:623,0,386
chrXIII	352316	.	C	T	216.77	PASS	AC=1;AF=0.500;AN=2;BaseQRankSum=0.098;ClippingRankSum=0.000;DP=25;ExcessHet=3.0103;FS=3.982;MLEAC=1;MLEAF=0.500;MQ=41.92;MQRankSum=0.822;QD=9.42;ReadPosRankSum=0.079;SOR=1.668	GT:AD:DP:GQ:PL	0/1:15,8:23:99:245,0,490
chrXIII	390364	.	C	T	537.77	PASS	AC=1;AF=0.500;AN=2;BaseQRankSum=-0.581;ClippingRankSum=0.000;DP=32;ExcessHet=3.0103;FS=1.446;MLEAC=1;MLEAF=0.500;MQ=41.09;MQRankSum=-0.843;QD=17.35;ReadPosRankSum=-1.225;SOR=0.368	GT:AD:DP:GQ:PL	0/1:14,17:31:99:566,0,486
chrXIII	395444	.	C	T	263.77	PASS	AC=1;AF=0.500;AN=2;BaseQRankSum=0.602;ClippingRankSum=0.000;DP=25;ExcessHet=3.0103;FS=1.674;MLEAC=1;MLEAF=0.500;MQ=42.00;MQRankSum=0.000;QD=11.47;ReadPosRankSum=-0.224;SOR=0.715	GT:AD:DP:GQ:PL	0/1:14,9:23:99:292,0,455
chrXIII	399755	.	C	T	261.77	PASS	AC=1;AF=0.500;AN=2;BaseQRankSum=1.641;ClippingRankSum=0.000;DP=19;ExcessHet=3.0103;FS=0.000;MLEAC=1;MLEAF=0.500;MQ=41.25;MQRankSum=0.959;QD=13.78;ReadPosRankSum=1.402;SOR=1.140	GT:AD:DP:GQ:PL	0/1:11,8:19:99:290,0,393
chrXIII	424948	.	C	T	343.77	PASS	AC=1;AF=0.500;AN=2;BaseQRankSum=-0.615;ClippingRankSum=0.000;DP=29;ExcessHet=3.0103;FS=4.467;MLEAC=1;MLEAF=0.500;MQ=42.00;MQRankSum=0.000;QD=12.73;ReadPosRankSum=-0.918;SOR=0.139	GT:AD:DP:GQ:PL	0/1:15,12:27:99:372,0,543
chrXIII	431289	.	G	A	391.77	PASS	AC=1;AF=0.500;AN=2;BaseQRankSum=-1.545;ClippingRankSum=0.000;DP=17;ExcessHet=3.0103;FS=0.000;MLEAC=1;MLEAF=0.500;MQ=40.18;MQRankSum=-0.938;QD=23.05;ReadPosRankSum=-0.359;SOR=1.179	GT:AD:DP:GQ:PL	0/1:4,13:17:99:420,0,121
chrXIII	433230	.	C	T	166.77	PASS	AC=1;AF=0.500;AN=2;BaseQRankSum=0.418;ClippingRankSum=0.000;DP=28;ExcessHet=3.0103;FS=3.969;MLEAC=1;MLEAF=0.500;MQ=40.81;MQRankSum=0.167;QD=5.96;ReadPosRankSum=-0.254;SOR=1.863	GT:AD:DP:GQ:PL	0/1:20,8:28:99:195,0,614
chrXIII	440162	.	G	A	313.77	PASS	AC=1;AF=0.500;AN=2;BaseQRankSum=0.287;ClippingRankSum=0.000;DP=14;ExcessHet=3.0103;FS=2.363;MLEAC=1;MLEAF=0.500;MQ=41.86;MQRankSum=-0.474;QD=22.41;ReadPosRankSum=-0.355;SOR=0.223	GT:AD:DP:GQ:PL	0/1:4,10:14:99:342,0,124
chrXIII	475998	.	C	T	204.77	PASS	AC=1;AF=0.500;AN=2;BaseQRankSum=-1.026;ClippingRankSum=0.000;DP=24;ExcessHet=3.0103;FS=6.761;MLEAC=1;MLEAF=0.500;MQ=42.00;MQRankSum=0.000;QD=8.53;ReadPosRankSum=-0.328;SOR=1.806	GT:AD:DP:GQ:PL	0/1:16,8:24:99:233,0,568
chrXIII	493831	.	G	A	360.77	PASS	AC=1;AF=0.500;AN=2;BaseQRankSum=1.509;ClippingRankSum=0.000;DP=29;ExcessHet=3.0103;FS=0.000;MLEAC=1;MLEAF=0.500;MQ=41.37;MQRankSum=-0.796;QD=12.44;ReadPosRankSum=0.000;SOR=0.743	GT:AD:DP:GQ:PL	0/1:17,12:29:99:389,0,478
chrXIII	509307	.	C	T	698.77	PASS	AC=1;AF=0.500;AN=2;BaseQRankSum=-0.208;ClippingRankSum=0.000;DP=31;ExcessHet=3.0103;FS=3.211;MLEAC=1;MLEAF=0.500;MQ=42.00;MQRankSum=0.000;QD=22.54;ReadPosRankSum=0.448;SOR=1.037	GT:AD:DP:GQ:PL	0/1:11,20:31:99:727,0,375
chrXIII	513921	.	C	T	439.77	PASS	AC=1;AF=0.500;AN=2;BaseQRankSum=-0.400;ClippingRankSum=0.000;DP=31;ExcessHet=3.0103;FS=1.664;MLEAC=1;MLEAF=0.500;MQ=42.00;MQRankSum=0.000;QD=14.66;ReadPosRankSum=-0.420;SOR=0.276	GT:AD:DP:GQ:PL	0/1:15,15:30:99:468,0,468
chrXIII	540997	.	G	A	86.77	PASS	AC=1;AF=0.500;AN=2;BaseQRankSum=0.057;ClippingRankSum=0.000;DP=18;ExcessHet=3.0103;FS=0.000;MLEAC=1;MLEAF=0.500;MQ=41.10;MQRankSum=0.910;QD=5.10;ReadPosRankSum=0.120;SOR=0.569	GT:AD:DP:GQ:PL	0/1:13,4:17:99:115,0,435
chrXIII	545854	.	G	A	434.77	PASS	AC=1;AF=0.500;AN=2;BaseQRankSum=-1.445;ClippingRankSum=0.000;DP=27;ExcessHet=3.0103;FS=1.599;MLEAC=1;MLEAF=0.500;MQ=42.00;MQRankSum=0.000;QD=16.10;ReadPosRankSum=-1.139;SOR=0.387	GT:AD:DP:GQ:PL	0/1:10,17:27:99:463,0,312
chrXIII	550038	.	G	A	510.77	PASS	AC=1;AF=0.500;AN=2;BaseQRankSum=-1.738;ClippingRankSum=0.000;DP=39;ExcessHet=3.0103;FS=1.229;MLEAC=1;MLEAF=0.500;MQ=41.22;MQRankSum=0.920;QD=13.10;ReadPosRankSum=1.225;SOR=0.951	GT:AD:DP:GQ:PL	0/1:17,22:39:99:539,0,448
chrXIII	556695	.	C	T	222.77	PASS	AC=1;AF=0.500;AN=2;BaseQRankSum=1.427;ClippingRankSum=0.000;DP=21;ExcessHet=3.0103;FS=3.981;MLEAC=1;MLEAF=0.500;MQ=41.81;MQRankSum=1.209;QD=10.61;ReadPosRankSum=0.179;SOR=1.643	GT:AD:DP:GQ:PL	0/1:13,8:21:99:251,0,372
chrXIII	564603	.	C	T	343.77	PASS	AC=1;AF=0.500;AN=2;BaseQRankSum=-1.200;ClippingRankSum=0.000;DP=20;ExcessHet=3.0103;FS=0.000;MLEAC=1;MLEAF=0.500;MQ=41.90;MQRankSum=-0.714;QD=17.19;ReadPosRankSum=-0.741;SOR=0.693	GT:AD:DP:GQ:PL	0/1:8,12:20:99:372,0,281
chrXIII	570929	.	C	T	467.77	PASS	AC=1;AF=0.500;AN=2;BaseQRankSum=-0.307;ClippingRankSum=0.000;DP=29;ExcessHet=3.0103;FS=0.000;MLEAC=1;MLEAF=0.500;MQ=41.93;MQRankSum=1.104;QD=16.13;ReadPosRankSum=0.031;SOR=0.818	GT:AD:DP:GQ:PL	0/1:14,15:29:99:496,0,463
chrXIII	632231	.	G	A	303.77	PASS	AC=1;AF=0.500;AN=2;BaseQRankSum=0.471;ClippingRankSum=0.000;DP=26;ExcessHet=3.0103;FS=0.000;MLEAC=1;MLEAF=0.500;MQ=42.00;MQRankSum=0.000;QD=11.68;ReadPosRankSum=1.862;SOR=0.919	GT:AD:DP:GQ:PL	0/1:15,11:26:99:332,0,508
chrXIII	640167	.	G	A	247.77	PASS	AC=1;AF=0.500;AN=2;BaseQRankSum=-1.468;ClippingRankSum=0.000;DP=28;ExcessHet=3.0103;FS=6.501;MLEAC=1;MLEAF=0.500;MQ=41.47;MQRankSum=-1.227;QD=9.18;ReadPosRankSum=0.419;SOR=0.776	GT:AD:DP:GQ:PL	0/1:17,10:27:99:276,0,620
chrXIII	650002	.	C	T	248.77	PASS	AC=1;AF=0.500;AN=2;BaseQRankSum=-0.696;ClippingRankSum=0.000;DP=23;ExcessHet=3.0103;FS=1.674;MLEAC=1;MLEAF=0.500;MQ=42.00;MQRankSum=0.000;QD=10.82;ReadPosRankSum=-0.259;SOR=0.715	GT:AD:DP:GQ:PL	0/1:14,9:23:99:277,0,473
chrXIII	696754	.	C	T	291.77	PASS	AC=1;AF=0.500;AN=2;BaseQRankSum=-0.841;ClippingRankSum=0.000;DP=23;ExcessHet=3.0103;FS=1.674;MLEAC=1;MLEAF=0.500;MQ=41.38;MQRankSum=1.044;QD=12.69;ReadPosRankSum=0.093;SOR=0.351	GT:AD:DP:GQ:PL	0/1:12,11:23:99:320,0,378
chrXIII	703940	.	T	C	268.77	PASS	AC=1;AF=0.500;AN=2;BaseQRankSum=0.848;ClippingRankSum=0.000;DP=36;ExcessHet=3.0103;FS=18.169;MLEAC=1;MLEAF=0.500;MQ=40.86;MQRankSum=-5.767;QD=7.68;ReadPosRankSum=-2.218;SOR=4.271	GT:AD:DP:GQ:PL	0/1:27,8:35:99:297,0,2988
chrXIII	712064	.	G	A	297.77	PASS	AC=1;AF=0.500;AN=2;BaseQRankSum=-0.965;ClippingRankSum=0.000;DP=22;ExcessHet=3.0103;FS=0.000;MLEAC=1;MLEAF=0.500;MQ=42.00;MQRankSum=0.000;QD=13.53;ReadPosRankSum=0.332;SOR=0.693	GT:AD:DP:GQ:PL	0/1:11,11:22:99:326,0,394
chrXIII	740133	.	C	T	440.77	PASS	AC=1;AF=0.500;AN=2;BaseQRankSum=0.247;ClippingRankSum=0.000;DP=27;ExcessHet=3.0103;FS=0.000;MLEAC=1;MLEAF=0.500;MQ=42.00;MQRankSum=0.000;QD=16.32;ReadPosRankSum=-0.764;SOR=0.569	GT:AD:DP:GQ:PL	0/1:13,14:27:99:469,0,448
chrXIII	760115	.	G	A	142.77	PASS	AC=1;AF=0.500;AN=2;BaseQRankSum=1.290;ClippingRankSum=0.000;DP=18;ExcessHet=3.0103;FS=0.000;MLEAC=1;MLEAF=0.500;MQ=42.00;MQRankSum=0.000;QD=7.93;ReadPosRankSum=0.603;SOR=0.582	GT:AD:DP:GQ:PL	0/1:13,5:18:99:171,0,488
chrXIII	775674	.	C	T	229.77	PASS	AC=1;AF=0.500;AN=2;BaseQRankSum=-0.555;ClippingRankSum=0.000;DP=16;ExcessHet=3.0103;FS=2.081;MLEAC=1;MLEAF=0.500;MQ=42.00;MQRankSum=0.000;QD=14.36;ReadPosRankSum=-0.524;SOR=0.991	GT:AD:DP:GQ:PL	0/1:8,8:16:99:258,0,272
chrXIII	837960	.	C	T	454.77	PASS	AC=1;AF=0.500;AN=2;BaseQRankSum=1.710;ClippingRankSum=0.000;DP=35;ExcessHet=3.0103;FS=2.928;MLEAC=1;MLEAF=0.500;MQ=41.55;MQRankSum=0.948;QD=13.38;ReadPosRankSum=1.033;SOR=1.053	GT:AD:DP:GQ:PL	0/1:19,15:34:99:483,0,551
chrXIII	840856	.	C	T	307.77	PASS	AC=1;AF=0.500;AN=2;BaseQRankSum=2.321;ClippingRankSum=0.000;DP=21;ExcessHet=3.0103;FS=4.752;MLEAC=1;MLEAF=0.500;MQ=41.32;MQRankSum=0.000;QD=17.10;ReadPosRankSum=0.469;SOR=2.055	GT:AD:DP:GQ:PL	0/1:9,9:18:99:336,0,273
chrXIII	859493	.	G	A	173.77	PASS	AC=1;AF=0.500;AN=2;BaseQRankSum=-0.174;ClippingRankSum=0.000;DP=22;ExcessHet=3.0103;FS=0.000;MLEAC=1;MLEAF=0.500;MQ=41.82;MQRankSum=1.164;QD=7.90;ReadPosRankSum=-0.345;SOR=0.859	GT:AD:DP:GQ:PL	0/1:14,8:22:99:202,0,441
chrXIII	863624	.	C	T	297.77	PASS	AC=1;AF=0.500;AN=2;BaseQRankSum=2.124;ClippingRankSum=0.000;DP=16;ExcessHet=3.0103;FS=5.193;MLEAC=1;MLEAF=0.500;MQ=41.76;MQRankSum=1.356;QD=18.61;ReadPosRankSum=0.606;SOR=2.048	GT:AD:DP:GQ:PL	0/1:7,9:16:99:326,0,178
chrXIII	865519	.	C	T	262.77	PASS	AC=1;AF=0.500;AN=2;BaseQRankSum=0.288;ClippingRankSum=0.000;DP=21;ExcessHet=3.0103;FS=0.000;MLEAC=1;MLEAF=0.500;MQ=42.00;MQRankSum=0.000;QD=12.51;ReadPosRankSum=-0.618;SOR=0.399	GT:AD:DP:GQ:PL	0/1:12,9:21:99:291,0,400
chrXIII	869228	.	G	A	359.77	PASS	AC=1;AF=0.500;AN=2;BaseQRankSum=-0.875;ClippingRankSum=0.000;DP=24;ExcessHet=3.0103;FS=6.545;MLEAC=1;MLEAF=0.500;MQ=41.38;MQRankSum=1.228;QD=15.64;ReadPosRankSum=1.548;SOR=1.506	GT:AD:DP:GQ:PL	0/1:10,13:23:99:388,0,324
chrXIII	895435	.	G	A	410.77	PASS	AC=1;AF=0.500;AN=2;BaseQRankSum=-0.299;ClippingRankSum=0.000;DP=18;ExcessHet=3.0103;FS=0.000;MLEAC=1;MLEAF=0.500;MQ=42.00;MQRankSum=0.000;QD=25.67;ReadPosRankSum=1.581;SOR=0.593	GT:AD:DP:GQ:PL	0/1:5,11:16:99:439,0,177
chrXIV	87434	.	C	T	337.77	PASS	AC=1;AF=0.500;AN=2;BaseQRankSum=0.000;ClippingRankSum=0.000;DP=23;ExcessHet=3.0103;FS=11.634;MLEAC=1;MLEAF=0.500;MQ=41.38;MQRankSum=1.044;QD=14.69;ReadPosRankSum=-1.678;SOR=3.442	GT:AD:DP:GQ:PL	0/1:12,11:23:99:366,0,371
chrXIV	87833	.	C	T	297.77	PASS	AC=1;AF=0.500;AN=2;BaseQRankSum=0.914;ClippingRankSum=0.000;DP=18;ExcessHet=3.0103;FS=0.000;MLEAC=1;MLEAF=0.500;MQ=42.00;MQRankSum=0.000;QD=17.52;ReadPosRankSum=1.272;SOR=0.495	GT:AD:DP:GQ:PL	0/1:8,9:17:99:326,0,264
chrXIV	89091	.	C	T	360.77	PASS	AC=1;AF=0.500;AN=2;BaseQRankSum=-0.944;ClippingRankSum=0.000;DP=24;ExcessHet=3.0103;FS=0.000;MLEAC=1;MLEAF=0.500;MQ=42.00;MQRankSum=0.000;QD=15.03;ReadPosRankSum=-0.980;SOR=0.631	GT:AD:DP:GQ:PL	0/1:11,13:24:99:389,0,347
chrXIV	89663	.	G	A	257.77	PASS	AC=1;AF=0.500;AN=2;BaseQRankSum=0.669;ClippingRankSum=0.000;DP=23;ExcessHet=3.0103;FS=1.674;MLEAC=1;MLEAF=0.500;MQ=42.00;MQRankSum=0.000;QD=11.21;ReadPosRankSum=-0.461;SOR=0.715	GT:AD:DP:GQ:PL	0/1:14,9:23:99:286,0,414
chrXIV	95767	.	G	A	542.77	PASS	AC=1;AF=0.500;AN=2;BaseQRankSum=0.516;ClippingRankSum=0.000;DP=26;ExcessHet=3.0103;FS=3.741;MLEAC=1;MLEAF=0.500;MQ=41.85;MQRankSum=-0.689;QD=22.62;ReadPosRankSum=-0.551;SOR=0.465	GT:AD:DP:GQ:PL	0/1:9,15:24:99:571,0,285
chrXIV	103964	.	G	A	174.77	PASS	AC=1;AF=0.500;AN=2;BaseQRankSum=0.464;ClippingRankSum=0.000;DP=28;ExcessHet=3.0103;FS=0.000;MLEAC=1;MLEAF=0.500;MQ=42.00;MQRankSum=0.000;QD=6.24;ReadPosRankSum=-1.204;SOR=0.527	GT:AD:DP:GQ:PL	0/1:20,8:28:99:203,0,607
chrXIV	139531	.	C	A	2156.77	PASS	AC=1;AF=0.500;AN=2;BaseQRankSum=-0.931;ClippingRankSum=0.000;DP=279;ExcessHet=3.0103;FS=0.528;MLEAC=1;MLEAF=0.500;MQ=40.29;MQRankSum=-0.379;QD=7.79;ReadPosRankSum=-4.891;SOR=0.624	GT:AD:DP:GQ:PL	0/1:195,82:277:99:2185,0,6285
chrXIV	174512	.	G	A	269.77	PASS	AC=1;AF=0.500;AN=2;BaseQRankSum=0.692;ClippingRankSum=0.000;DP=24;ExcessHet=3.0103;FS=1.685;MLEAC=1;MLEAF=0.500;MQ=42.00;MQRankSum=0.000;QD=11.24;ReadPosRankSum=-0.124;SOR=1.230	GT:AD:DP:GQ:PL	0/1:15,9:24:99:298,0,506
chrXIV	174656	.	G	A	234.77	PASS	AC=1;AF=0.500;AN=2;BaseQRankSum=2.294;ClippingRankSum=0.000;DP=19;ExcessHet=3.0103;FS=2.199;MLEAC=1;MLEAF=0.500;MQ=42.00;MQRankSum=0.000;QD=12.36;ReadPosRankSum=0.131;SOR=0.184	GT:AD:DP:GQ:PL	0/1:11,8:19:99:263,0,328
chrXIV	201677	.	G	A	377.77	PASS	AC=1;AF=0.500;AN=2;BaseQRankSum=0.125;ClippingRankSum=0.000;DP=24;ExcessHet=3.0103;FS=3.834;MLEAC=1;MLEAF=0.500;MQ=42.00;MQRankSum=0.000;QD=16.42;ReadPosRankSum=-0.206;SOR=1.015	GT:AD:DP:GQ:PL	0/1:10,13:23:99:406,0,295
chrXIV	206464	.	C	T	356.77	PASS	AC=1;AF=0.500;AN=2;BaseQRankSum=0.118;ClippingRankSum=0.000;DP=20;ExcessHet=3.0103;FS=7.701;MLEAC=1;MLEAF=0.500;MQ=42.00;MQRankSum=0.000;QD=17.84;ReadPosRankSum=2.665;SOR=1.231	GT:AD:DP:GQ:PL	0/1:8,12:20:99:385,0,241
chrXIV	217010	.	G	A	60.77	PASS	AC=1;AF=0.500;AN=2;BaseQRankSum=0.992;ClippingRankSum=0.000;DP=11;ExcessHet=3.0103;FS=0.000;MLEAC=1;MLEAF=0.500;MQ=42.00;MQRankSum=0.000;QD=5.52;ReadPosRankSum=-1.354;SOR=1.179	GT:AD:DP:GQ:PL	0/1:8,3:11:89:89,0,254
chrXIV	230173	.	G	A	247.77	PASS	AC=1;AF=0.500;AN=2;BaseQRankSum=1.925;ClippingRankSum=0.000;DP=18;ExcessHet=3.0103;FS=0.000;MLEAC=1;MLEAF=0.500;MQ=42.00;MQRankSum=0.000;QD=13.76;ReadPosRankSum=1.038;SOR=0.765	GT:AD:DP:GQ:PL	0/1:10,8:18:99:276,0,286
chrXIV	230483	.	G	A	255.77	PASS	AC=1;AF=0.500;AN=2;BaseQRankSum=1.229;ClippingRankSum=0.000;DP=14;ExcessHet=3.0103;FS=6.640;MLEAC=1;MLEAF=0.500;MQ=42.00;MQRankSum=0.000;QD=19.67;ReadPosRankSum=-1.050;SOR=2.807	GT:AD:DP:GQ:PL	0/1:5,8:13:99:284,0,120
chrXIV	230655	.	G	A	321.77	PASS	AC=1;AF=0.500;AN=2;BaseQRankSum=0.722;ClippingRankSum=0.000;DP=28;ExcessHet=3.0103;FS=0.000;MLEAC=1;MLEAF=0.500;MQ=42.00;MQRankSum=0.000;QD=11.49;ReadPosRankSum=-0.051;SOR=0.775	GT:AD:DP:GQ:PL	0/1:17,11:28:99:350,0,556
chrXIV	230666	.	G	A	263.77	PASS	AC=1;AF=0.500;AN=2;BaseQRankSum=0.139;ClippingRankSum=0.000;DP=29;ExcessHet=3.0103;FS=3.630;MLEAC=1;MLEAF=0.500;MQ=42.00;MQRankSum=0.000;QD=9.10;ReadPosRankSum=0.195;SOR=1.574	GT:AD:DP:GQ:PL	0/1:19,10:29:99:292,0,595
chrXIV	232922	.	G	A	359.77	PASS	AC=1;AF=0.500;AN=2;BaseQRankSum=0.698;ClippingRankSum=0.000;DP=13;ExcessHet=3.0103;FS=3.358;MLEAC=1;MLEAF=0.500;MQ=42.00;MQRankSum=0.000;QD=27.67;ReadPosRankSum=-0.422;SOR=0.387	GT:AD:DP:GQ:PL	0/1:2,11:13:40:388,0,40
chrXIV	246661	.	G	A	348.77	PASS	AC=1;AF=0.500;AN=2;BaseQRankSum=0.298;ClippingRankSum=0.000;DP=23;ExcessHet=3.0103;FS=0.000;MLEAC=1;MLEAF=0.500;MQ=41.92;MQRankSum=0.000;QD=15.85;ReadPosRankSum=-0.119;SOR=0.740	GT:AD:DP:GQ:PL	0/1:11,11:22:99:377,0,341
chrXIV	246684	.	C	T	345.77	PASS	AC=1;AF=0.500;AN=2;BaseQRankSum=-0.038;ClippingRankSum=0.000;DP=21;ExcessHet=3.0103;FS=1.848;MLEAC=1;MLEAF=0.500;MQ=41.91;MQRankSum=0.000;QD=17.29;ReadPosRankSum=0.515;SOR=1.180	GT:AD:DP:GQ:PL	0/1:9,11:20:99:374,0,311
chrXIV	250349	.	G	A	350.77	PASS	AC=1;AF=0.500;AN=2;BaseQRankSum=-0.564;ClippingRankSum=0.000;DP=28;ExcessHet=3.0103;FS=0.000;MLEAC=1;MLEAF=0.500;MQ=42.00;MQRankSum=0.000;QD=12.53;ReadPosRankSum=-0.026;SOR=0.593	GT:AD:DP:GQ:PL	0/1:16,12:28:99:379,0,554
chrXIV	250379	.	G	A	313.77	PASS	AC=1;AF=0.500;AN=2;BaseQRankSum=0.574;ClippingRankSum=0.000;DP=21;ExcessHet=3.0103;FS=2.318;MLEAC=1;MLEAF=0.500;MQ=42.00;MQRankSum=0.000;QD=14.94;ReadPosRankSum=0.397;SOR=0.184	GT:AD:DP:GQ:PL	0/1:10,11:21:99:342,0,315
chrXIV	265227	.	C	T	445.77	PASS	AC=1;AF=0.500;AN=2;BaseQRankSum=-1.356;ClippingRankSum=0.000;DP=33;ExcessHet=3.0103;FS=8.162;MLEAC=1;MLEAF=0.500;MQ=42.00;MQRankSum=0.000;QD=13.93;ReadPosRankSum=-1.087;SOR=0.813	GT:AD:DP:GQ:PL	0/1:17,15:32:99:474,0,604
chrXIV	379597	.	C	T	306.77	PASS	AC=1;AF=0.500;AN=2;BaseQRankSum=-1.642;ClippingRankSum=0.000;DP=23;ExcessHet=3.0103;FS=0.000;MLEAC=1;MLEAF=0.500;MQ=41.74;MQRankSum=-1.257;QD=13.94;ReadPosRankSum=-1.553;SOR=1.022	GT:AD:DP:GQ:PL	0/1:10,12:22:99:335,0,335
chrXIV	381099	.	G	A	570.77	PASS	AC=1;AF=0.500;AN=2;BaseQRankSum=-0.078;ClippingRankSum=0.000;DP=37;ExcessHet=3.0103;FS=4.815;MLEAC=1;MLEAF=0.500;MQ=40.79;MQRankSum=0.773;QD=15.43;ReadPosRankSum=0.624;SOR=0.961	GT:AD:DP:GQ:PL	0/1:17,20:37:99:599,0,482
chrXIV	384239	.	C	T	413.77	PASS	AC=1;AF=0.500;AN=2;BaseQRankSum=0.351;ClippingRankSum=0.000;DP=30;ExcessHet=3.0103;FS=1.485;MLEAC=1;MLEAF=0.500;MQ=41.51;MQRankSum=-0.966;QD=14.27;ReadPosRankSum=-0.309;SOR=1.162	GT:AD:DP:GQ:PL	0/1:15,14:29:99:442,0,496
chrXIV	405576	.	G	A	211.77	PASS	AC=1;AF=0.500;AN=2;BaseQRankSum=0.981;ClippingRankSum=0.000;DP=19;ExcessHet=3.0103;FS=0.000;MLEAC=1;MLEAF=0.500;MQ=41.90;MQRankSum=-1.200;QD=11.15;ReadPosRankSum=-0.769;SOR=0.941	GT:AD:DP:GQ:PL	0/1:12,7:19:99:240,0,427
chrXIV	413210	.	G	A	525.77	PASS	AC=1;AF=0.500;AN=2;BaseQRankSum=-1.877;ClippingRankSum=0.000;DP=31;ExcessHet=3.0103;FS=0.000;MLEAC=1;MLEAF=0.500;MQ=41.54;MQRankSum=-0.728;QD=16.96;ReadPosRankSum=-0.318;SOR=0.693	GT:AD:DP:GQ:PL	0/1:12,19:31:99:554,0,382
chrXIV	413261	.	G	A	660.77	PASS	AC=1;AF=0.500;AN=2;BaseQRankSum=-0.623;ClippingRankSum=0.000;DP=42;ExcessHet=3.0103;FS=1.250;MLEAC=1;MLEAF=0.500;MQ=41.66;MQRankSum=1.096;QD=15.73;ReadPosRankSum=0.084;SOR=0.473	GT:AD:DP:GQ:PL	0/1:20,22:42:99:689,0,576
chrXIV	434647	.	G	A	540.77	PASS	AC=1;AF=0.500;AN=2;BaseQRankSum=0.174;ClippingRankSum=0.000;DP=42;ExcessHet=3.0103;FS=0.000;MLEAC=1;MLEAF=0.500;MQ=41.66;MQRankSum=1.048;QD=12.88;ReadPosRankSum=-0.870;SOR=0.693	GT:AD:DP:GQ:PL	0/1:21,21:42:99:569,0,558
chrXIV	436610	.	G	A	527.77	PASS	AC=1;AF=0.500;AN=2;BaseQRankSum=1.273;ClippingRankSum=0.000;DP=27;ExcessHet=3.0103;FS=0.000;MLEAC=1;MLEAF=0.500;MQ=41.93;MQRankSum=-0.619;QD=21.99;ReadPosRankSum=0.725;SOR=1.179	GT:AD:DP:GQ:PL	0/1:8,16:24:99:556,0,206
chrXIV	472564	.	G	A	484.77	PASS	AC=1;AF=0.500;AN=2;BaseQRankSum=0.266;ClippingRankSum=0.000;DP=29;ExcessHet=3.0103;FS=1.483;MLEAC=1;MLEAF=0.500;MQ=40.35;MQRankSum=0.700;QD=16.72;ReadPosRankSum=0.409;SOR=0.368	GT:AD:DP:GQ:PL	0/1:13,16:29:99:513,0,374
chrXIV	473397	.	C	T	292.77	PASS	AC=1;AF=0.500;AN=2;BaseQRankSum=0.170;ClippingRankSum=0.000;DP=25;ExcessHet=3.0103;FS=3.682;MLEAC=1;MLEAF=0.500;MQ=41.84;MQRankSum=-1.572;QD=11.71;ReadPosRankSum=-0.116;SOR=1.152	GT:AD:DP:GQ:PL	0/1:14,11:25:99:321,0,419
chrXIV	500475	.	C	T	222.77	PASS	AC=1;AF=0.500;AN=2;BaseQRankSum=-0.667;ClippingRankSum=0.000;DP=17;ExcessHet=3.0103;FS=4.752;MLEAC=1;MLEAF=0.500;MQ=42.00;MQRankSum=0.000;QD=13.10;ReadPosRankSum=-0.081;SOR=1.815	GT:AD:DP:GQ:PL	0/1:9,8:17:99:251,0,329
chrXIV	515547	.	G	A	314.77	PASS	AC=1;AF=0.500;AN=2;BaseQRankSum=0.117;ClippingRankSum=0.000;DP=25;ExcessHet=3.0103;FS=0.000;MLEAC=1;MLEAF=0.500;MQ=40.75;MQRankSum=1.389;QD=13.12;ReadPosRankSum=-1.002;SOR=0.755	GT:AD:DP:GQ:PL	0/1:13,11:24:99:343,0,409
chrXIV	541930	.	C	T	381.77	PASS	AC=1;AF=0.500;AN=2;BaseQRankSum=-0.302;ClippingRankSum=0.000;DP=31;ExcessHet=3.0103;FS=0.000;MLEAC=1;MLEAF=0.500;MQ=41.87;MQRankSum=-1.439;QD=12.32;ReadPosRankSum=1.188;SOR=0.818	GT:AD:DP:GQ:PL	0/1:16,15:31:99:410,0,459
chrXIV	551222	.	G	A	484.77	PASS	AC=1;AF=0.500;AN=2;BaseQRankSum=-1.566;ClippingRankSum=0.000;DP=34;ExcessHet=3.0103;FS=5.294;MLEAC=1;MLEAF=0.500;MQ=41.65;MQRankSum=-0.551;QD=14.26;ReadPosRankSum=-1.300;SOR=0.191	GT:AD:DP:GQ:PL	0/1:15,19:34:99:513,0,479
chrXIV	585536	.	C	T	193.77	PASS	AC=1;AF=0.500;AN=2;BaseQRankSum=-0.226;ClippingRankSum=0.000;DP=15;ExcessHet=3.0103;FS=0.000;MLEAC=1;MLEAF=0.500;MQ=42.00;MQRankSum=0.000;QD=12.92;ReadPosRankSum=0.417;SOR=0.569	GT:AD:DP:GQ:PL	0/1:8,7:15:99:222,0,281
chrXIV	586100	.	G	A	697.77	PASS	AC=1;AF=0.500;AN=2;BaseQRankSum=1.860;ClippingRankSum=0.000;DP=44;ExcessHet=3.0103;FS=6.514;MLEAC=1;MLEAF=0.500;MQ=42.00;MQRankSum=0.000;QD=15.86;ReadPosRankSum=0.501;SOR=1.551	GT:AD:DP:GQ:PL	0/1:22,22:44:99:726,0,604
chrXIV	590134	.	G	A	356.77	PASS	AC=1;AF=0.500;AN=2;BaseQRankSum=0.324;ClippingRankSum=0.000;DP=24;ExcessHet=3.0103;FS=0.000;MLEAC=1;MLEAF=0.500;MQ=41.41;MQRankSum=-0.917;QD=14.87;ReadPosRankSum=-0.061;SOR=1.022	GT:AD:DP:GQ:PL	0/1:12,12:24:99:385,0,419
chrXIV	613648	.	G	A	458.77	PASS	AC=1;AF=0.500;AN=2;BaseQRankSum=1.441;ClippingRankSum=0.000;DP=27;ExcessHet=3.0103;FS=6.262;MLEAC=1;MLEAF=0.500;MQ=42.00;MQRankSum=0.000;QD=16.99;ReadPosRankSum=0.284;SOR=2.147	GT:AD:DP:GQ:PL	0/1:14,13:27:99:487,0,507
chrXIV	628721	.	G	A	172.77	PASS	AC=1;AF=0.500;AN=2;BaseQRankSum=-0.691;ClippingRankSum=0.000;DP=14;ExcessHet=3.0103;FS=0.000;MLEAC=1;MLEAF=0.500;MQ=42.00;MQRankSum=0.000;QD=13.29;ReadPosRankSum=2.600;SOR=0.892	GT:AD:DP:GQ:PL	0/1:6,7:13:99:201,0,203
chrXIV	654697	.	C	T	368.77	PASS	AC=1;AF=0.500;AN=2;BaseQRankSum=1.014;ClippingRankSum=0.000;DP=17;ExcessHet=3.0103;FS=2.218;MLEAC=1;MLEAF=0.500;MQ=41.13;MQRankSum=1.477;QD=21.69;ReadPosRankSum=-0.338;SOR=0.250	GT:AD:DP:GQ:PL	0/1:6,11:17:99:397,0,180
chrXIV	664246	.	C	T	566.77	PASS	AC=1;AF=0.500;AN=2;BaseQRankSum=0.158;ClippingRankSum=0.000;DP=37;ExcessHet=3.0103;FS=2.879;MLEAC=1;MLEAF=0.500;MQ=42.00;MQRankSum=0.000;QD=15.32;ReadPosRankSum=1.691;SOR=0.352	GT:AD:DP:GQ:PL	0/1:16,21:37:99:595,0,419
chrXIV	690885	.	G	A	382.77	PASS	AC=1;AF=0.500;AN=2;BaseQRankSum=-0.352;ClippingRankSum=0.000;DP=21;ExcessHet=3.0103;FS=0.000;MLEAC=1;MLEAF=0.500;MQ=41.91;MQRankSum=1.206;QD=19.14;ReadPosRankSum=0.701;SOR=0.264	GT:AD:DP:GQ:PL	0/1:9,11:20:99:411,0,331
chrXIV	695594	.	C	T	579.77	PASS	AC=1;AF=0.500;AN=2;BaseQRankSum=-0.577;ClippingRankSum=0.000;DP=30;ExcessHet=3.0103;FS=0.000;MLEAC=1;MLEAF=0.500;MQ=42.00;MQRankSum=0.000;QD=19.33;ReadPosRankSum=0.045;SOR=1.051	GT:AD:DP:GQ:PL	0/1:13,17:30:99:608,0,471
chrXIV	708334	.	C	T	861.77	PASS	AC=1;AF=0.500;AN=2;BaseQRankSum=1.667;ClippingRankSum=0.000;DP=49;ExcessHet=3.0103;FS=4.661;MLEAC=1;MLEAF=0.500;MQ=41.96;MQRankSum=1.155;QD=18.34;ReadPosRankSum=0.023;SOR=1.552	GT:AD:DP:GQ:PL	0/1:21,26:47:99:890,0,647
chrXIV	733768	.	G	A	392.77	PASS	AC=1;AF=0.500;AN=2;BaseQRankSum=-0.661;ClippingRankSum=0.000;DP=25;ExcessHet=3.0103;FS=1.619;MLEAC=1;MLEAF=0.500;MQ=42.00;MQRankSum=0.000;QD=15.71;ReadPosRankSum=-0.730;SOR=0.330	GT:AD:DP:GQ:PL	0/1:11,14:25:99:421,0,342
chrXIV	736253	.	G	A	584.77	PASS	AC=1;AF=0.500;AN=2;BaseQRankSum=1.314;ClippingRankSum=0.000;DP=25;ExcessHet=3.0103;FS=4.481;MLEAC=1;MLEAF=0.500;MQ=42.00;MQRankSum=0.000;QD=24.37;ReadPosRankSum=-0.989;SOR=1.674	GT:AD:DP:GQ:PL	0/1:7,17:24:99:613,0,178
chrXV	207433	.	C	T	340.77	PASS	AC=1;AF=0.500;AN=2;BaseQRankSum=-1.363;ClippingRankSum=0.000;DP=32;ExcessHet=3.0103;FS=1.422;MLEAC=1;MLEAF=0.500;MQ=42.00;MQRankSum=0.000;QD=10.65;ReadPosRankSum=0.039;SOR=0.446	GT:AD:DP:GQ:PL	0/1:19,13:32:99:369,0,643
chrXV	207490	.	C	T	332.77	PASS	AC=1;AF=0.500;AN=2;BaseQRankSum=0.425;ClippingRankSum=0.000;DP=27;ExcessHet=3.0103;FS=1.657;MLEAC=1;MLEAF=0.500;MQ=42.00;MQRankSum=0.000;QD=12.80;ReadPosRankSum=0.807;SOR=0.368	GT:AD:DP:GQ:PL	0/1:15,11:26:99:361,0,487
chrXV	212607	.	G	A	614.77	PASS	AC=1;AF=0.500;AN=2;BaseQRankSum=2.868;ClippingRankSum=0.000;DP=40;ExcessHet=3.0103;FS=0.000;MLEAC=1;MLEAF=0.500;MQ=41.48;MQRankSum=0.934;QD=15.76;ReadPosRankSum=0.084;SOR=0.804	GT:AD:DP:GQ:PL	0/1:20,19:39:99:643,0,537
chrXV	214569	.	G	A	434.77	PASS	AC=1;AF=0.500;AN=2;BaseQRankSum=-0.191;ClippingRankSum=0.000;DP=32;ExcessHet=3.0103;FS=0.000;MLEAC=1;MLEAF=0.500;MQ=41.56;MQRankSum=0.945;QD=13.59;ReadPosRankSum=-1.203;SOR=0.745	GT:AD:DP:GQ:PL	0/1:18,14:32:99:463,0,584
chrXV	237988	.	C	T	192.77	PASS	AC=1;AF=0.500;AN=2;BaseQRankSum=-0.562;ClippingRankSum=0.000;DP=20;ExcessHet=3.0103;FS=0.000;MLEAC=1;MLEAF=0.500;MQ=41.26;MQRankSum=-1.258;QD=9.64;ReadPosRankSum=-1.927;SOR=1.022	GT:AD:DP:GQ:PL	0/1:13,7:20:99:221,0,487
chrXV	271203	.	G	A	364.77	PASS	AC=1;AF=0.500;AN=2;BaseQRankSum=-0.865;ClippingRankSum=0.000;DP=29;ExcessHet=3.0103;FS=1.485;MLEAC=1;MLEAF=0.500;MQ=40.97;MQRankSum=-1.441;QD=12.58;ReadPosRankSum=0.416;SOR=1.162	GT:AD:DP:GQ:PL	0/1:15,14:29:99:393,0,480
chrXV	285439	.	G	A	345.77	PASS	AC=1;AF=0.500;AN=2;BaseQRankSum=-2.020;ClippingRankSum=0.000;DP=19;ExcessHet=3.0103;FS=1.871;MLEAC=1;MLEAF=0.500;MQ=42.00;MQRankSum=0.000;QD=18.20;ReadPosRankSum=-1.624;SOR=0.591	GT:AD:DP:GQ:PL	0/1:8,11:19:99:374,0,301
chrXV	288746	.	C	T	345.77	PASS	AC=1;AF=0.500;AN=2;BaseQRankSum=-0.816;ClippingRankSum=0.000;DP=23;ExcessHet=3.0103;FS=0.000;MLEAC=1;MLEAF=0.500;MQ=41.36;MQRankSum=1.228;QD=15.03;ReadPosRankSum=1.028;SOR=0.836	GT:AD:DP:GQ:PL	0/1:10,13:23:99:374,0,292
chrXV	296165	.	C	T	147.77	PASS	AC=1;AF=0.500;AN=2;BaseQRankSum=-1.155;ClippingRankSum=0.000;DP=18;ExcessHet=3.0103;FS=2.062;MLEAC=1;MLEAF=0.500;MQ=40.95;MQRankSum=-0.735;QD=8.69;ReadPosRankSum=0.956;SOR=1.609	GT:AD:DP:GQ:PL	0/1:10,7:17:99:176,0,326
chrXV	337255	.	C	T	297.77	PASS	AC=1;AF=0.500;AN=2;BaseQRankSum=1.576;ClippingRankSum=0.000;DP=22;ExcessHet=3.0103;FS=1.860;MLEAC=1;MLEAF=0.500;MQ=42.00;MQRankSum=0.000;QD=13.53;ReadPosRankSum=0.676;SOR=0.273	GT:AD:DP:GQ:PL	0/1:12,10:22:99:326,0,355
chrXV	364129	.	C	T	379.77	PASS	AC=1;AF=0.500;AN=2;BaseQRankSum=0.465;ClippingRankSum=0.000;DP=23;ExcessHet=3.0103;FS=0.000;MLEAC=1;MLEAF=0.500;MQ=42.00;MQRankSum=0.000;QD=17.26;ReadPosRankSum=3.063;SOR=0.646	GT:AD:DP:GQ:PL	0/1:10,12:22:99:408,0,339
chrXV	366555	.	G	A	587.77	PASS	AC=1;AF=0.500;AN=2;BaseQRankSum=-0.965;ClippingRankSum=0.000;DP=39;ExcessHet=3.0103;FS=1.264;MLEAC=1;MLEAF=0.500;MQ=41.62;MQRankSum=1.077;QD=15.07;ReadPosRankSum=-1.255;SOR=0.435	GT:AD:DP:GQ:PL	0/1:19,20:39:99:616,0,591
chrXV	367319	.	C	T	257.77	PASS	AC=1;AF=0.500;AN=2;BaseQRankSum=-0.351;ClippingRankSum=0.000;DP=24;ExcessHet=3.0103;FS=0.000;MLEAC=1;MLEAF=0.500;MQ=41.92;MQRankSum=0.000;QD=11.21;ReadPosRankSum=-1.547;SOR=0.892	GT:AD:DP:GQ:PL	0/1:14,9:23:99:286,0,532
chrXV	369416	.	G	A	414.77	PASS	AC=1;AF=0.500;AN=2;BaseQRankSum=-1.043;ClippingRankSum=0.000;DP=29;ExcessHet=3.0103;FS=0.000;MLEAC=1;MLEAF=0.500;MQ=41.87;MQRankSum=-1.236;QD=15.36;ReadPosRankSum=-0.705;SOR=0.538	GT:AD:DP:GQ:PL	0/1:12,15:27:99:443,0,355
chrXV	389148	.	G	A	347.77	PASS	AC=1;AF=0.500;AN=2;BaseQRankSum=0.907;ClippingRankSum=0.000;DP=33;ExcessHet=3.0103;FS=0.000;MLEAC=1;MLEAF=0.500;MQ=42.00;MQRankSum=0.000;QD=10.87;ReadPosRankSum=-2.522;SOR=0.804	GT:AD:DP:GQ:PL	0/1:20,12:32:99:376,0,630
chrXV	408119	.	G	A	245.77	PASS	AC=1;AF=0.500;AN=2;BaseQRankSum=-0.139;ClippingRankSum=0.000;DP=26;ExcessHet=3.0103;FS=0.000;MLEAC=1;MLEAF=0.500;MQ=41.92;MQRankSum=-1.294;QD=9.45;ReadPosRankSum=0.235;SOR=0.502	GT:AD:DP:GQ:PL	0/1:17,9:26:99:274,0,573
chrXV	408180	.	G	A	221.77	PASS	AC=1;AF=0.500;AN=2;BaseQRankSum=2.438;ClippingRankSum=0.000;DP=27;ExcessHet=3.0103;FS=0.000;MLEAC=1;MLEAF=0.500;MQ=41.93;MQRankSum=-1.417;QD=8.53;ReadPosRankSum=-0.091;SOR=0.919	GT:AD:DP:GQ:PL	0/1:18,8:26:99:250,0,500
chrXV	420388	.	G	A	254.77	PASS	AC=1;AF=0.500;AN=2;BaseQRankSum=0.295;ClippingRankSum=0.000;DP=27;ExcessHet=3.0103;FS=0.000;MLEAC=1;MLEAF=0.500;MQ=41.93;MQRankSum=0.000;QD=9.80;ReadPosRankSum=-0.880;SOR=0.963	GT:AD:DP:GQ:PL	0/1:16,10:26:99:283,0,516
chrXV	430054	.	G	A	310.77	PASS	AC=1;AF=0.500;AN=2;BaseQRankSum=-0.659;ClippingRankSum=0.000;DP=17;ExcessHet=3.0103;FS=5.167;MLEAC=1;MLEAF=0.500;MQ=41.01;MQRankSum=-0.987;QD=18.28;ReadPosRankSum=-1.555;SOR=0.387	GT:AD:DP:GQ:PL	0/1:6,11:17:99:339,0,168
chrXV	441372	.	C	T	431.77	PASS	AC=1;AF=0.500;AN=2;BaseQRankSum=-3.664;ClippingRankSum=0.000;DP=27;ExcessHet=3.0103;FS=0.000;MLEAC=1;MLEAF=0.500;MQ=41.45;MQRankSum=0.000;QD=16.61;ReadPosRankSum=-2.110;SOR=0.657	GT:AD:DP:GQ:PL	0/1:11,15:26:99:460,0,409
chrXV	443236	.	C	T	455.77	PASS	AC=1;AF=0.500;AN=2;BaseQRankSum=-0.163;ClippingRankSum=0.000;DP=29;ExcessHet=3.0103;FS=9.412;MLEAC=1;MLEAF=0.500;MQ=41.87;MQRankSum=-1.290;QD=16.28;ReadPosRankSum=-0.345;SOR=0.076	GT:AD:DP:GQ:PL	0/1:13,15:28:99:484,0,453
chrXV	491105	.	C	T	462.77	PASS	AC=1;AF=0.500;AN=2;BaseQRankSum=-0.309;ClippingRankSum=0.000;DP=37;ExcessHet=3.0103;FS=6.057;MLEAC=1;MLEAF=0.500;MQ=41.79;MQRankSum=1.852;QD=12.51;ReadPosRankSum=-1.391;SOR=2.093	GT:AD:DP:GQ:PL	0/1:21,16:37:99:491,0,704
chrXV	504563	.	C	T	608.77	PASS	AC=1;AF=0.500;AN=2;BaseQRankSum=1.969;ClippingRankSum=0.000;DP=37;ExcessHet=3.0103;FS=3.375;MLEAC=1;MLEAF=0.500;MQ=41.21;MQRankSum=0.117;QD=16.45;ReadPosRankSum=1.564;SOR=1.596	GT:AD:DP:GQ:PL	0/1:17,20:37:99:637,0,446
chrXV	515120	.	C	T	494.77	PASS	AC=1;AF=0.500;AN=2;BaseQRankSum=-0.994;ClippingRankSum=0.000;DP=36;ExcessHet=3.0103;FS=1.301;MLEAC=1;MLEAF=0.500;MQ=41.95;MQRankSum=0.950;QD=13.74;ReadPosRankSum=-1.941;SOR=0.999	GT:AD:DP:GQ:PL	0/1:20,16:36:99:523,0,725
chrXV	551018	.	G	A	847.77	PASS	AC=2;AF=1.00;AN=2;DP=24;ExcessHet=3.0103;FS=0.000;MLEAC=2;MLEAF=1.00;MQ=41.92;QD=34.14;SOR=0.776	GT:AD:DP:GQ:PL	1/1:0,23:23:69:876,69,0
chrXV	554816	.	G	A	764.77	PASS	AC=1;AF=0.500;AN=2;BaseQRankSum=3.249;ClippingRankSum=0.000;DP=34;ExcessHet=3.0103;FS=3.133;MLEAC=1;MLEAF=0.500;MQ=41.57;MQRankSum=1.386;QD=23.17;ReadPosRankSum=1.545;SOR=0.313	GT:AD:DP:GQ:PL	0/1:12,21:33:99:793,0,283
chrXV	555874	.	G	A	378.77	PASS	AC=1;AF=0.500;AN=2;BaseQRankSum=0.827;ClippingRankSum=0.000;DP=25;ExcessHet=3.0103;FS=3.628;MLEAC=1;MLEAF=0.500;MQ=41.92;MQRankSum=1.121;QD=15.15;ReadPosRankSum=1.970;SOR=1.034	GT:AD:DP:GQ:PL	0/1:12,13:25:99:407,0,340
chrXV	581711	.	C	T	246.77	PASS	AC=1;AF=0.500;AN=2;BaseQRankSum=-0.294;ClippingRankSum=0.000;DP=19;ExcessHet=3.0103;FS=1.820;MLEAC=1;MLEAF=0.500;MQ=41.90;MQRankSum=0.959;QD=12.99;ReadPosRankSum=-1.251;SOR=0.330	GT:AD:DP:GQ:PL	0/1:11,8:19:99:275,0,408
chrXV	616833	.	G	A	463.77	PASS	AC=1;AF=0.500;AN=2;BaseQRankSum=0.550;ClippingRankSum=0.000;DP=26;ExcessHet=3.0103;FS=9.631;MLEAC=1;MLEAF=0.500;MQ=42.00;MQRankSum=0.000;QD=17.84;ReadPosRankSum=-0.889;SOR=1.817	GT:AD:DP:GQ:PL	0/1:11,15:26:99:492,0,350
chrXV	649275	.	C	T	122.77	PASS	AC=1;AF=0.500;AN=2;BaseQRankSum=-0.509;ClippingRankSum=0.000;DP=20;ExcessHet=3.0103;FS=1.922;MLEAC=1;MLEAF=0.500;MQ=41.80;MQRankSum=-1.904;QD=6.14;ReadPosRankSum=0.084;SOR=0.697	GT:AD:DP:GQ:PL	0/1:13,7:20:99:151,0,358
chrXV	678042	.	G	A	213.77	PASS	AC=1;AF=0.500;AN=2;BaseQRankSum=0.802;ClippingRankSum=0.000;DP=22;ExcessHet=3.0103;FS=6.897;MLEAC=1;MLEAF=0.500;MQ=42.00;MQRankSum=0.000;QD=9.72;ReadPosRankSum=-1.609;SOR=1.800	GT:AD:DP:GQ:PL	0/1:14,8:22:99:242,0,461
chrXV	680665	.	G	A	483.77	PASS	AC=1;AF=0.500;AN=2;BaseQRankSum=-0.237;ClippingRankSum=0.000;DP=24;ExcessHet=3.0103;FS=11.020;MLEAC=1;MLEAF=0.500;MQ=41.38;MQRankSum=1.268;QD=20.16;ReadPosRankSum=0.196;SOR=0.039	GT:AD:DP:GQ:PL	0/1:10,14:24:99:512,0,325
chrXV	680726	.	C	T	444.77	PASS	AC=1;AF=0.500;AN=2;BaseQRankSum=-1.312;ClippingRankSum=0.000;DP=27;ExcessHet=3.0103;FS=0.000;MLEAC=1;MLEAF=0.500;MQ=42.00;MQRankSum=0.000;QD=16.47;ReadPosRankSum=-1.014;SOR=0.765	GT:AD:DP:GQ:PL	0/1:12,15:27:99:473,0,417
chrXV	681976	.	C	T	296.77	PASS	AC=1;AF=0.500;AN=2;BaseQRankSum=-0.190;ClippingRankSum=0.000;DP=20;ExcessHet=3.0103;FS=1.871;MLEAC=1;MLEAF=0.500;MQ=41.29;MQRankSum=1.100;QD=14.84;ReadPosRankSum=0.488;SOR=0.223	GT:AD:DP:GQ:PL	0/1:10,10:20:99:325,0,336
chrXV	757907	.	C	T	678.77	PASS	AC=1;AF=0.500;AN=2;BaseQRankSum=-1.945;ClippingRankSum=0.000;DP=37;ExcessHet=3.0103;FS=2.879;MLEAC=1;MLEAF=0.500;MQ=41.62;MQRankSum=1.337;QD=18.35;ReadPosRankSum=0.016;SOR=0.352	GT:AD:DP:GQ:PL	0/1:14,23:37:99:707,0,453
chrXV	759369	.	C	T	211.77	PASS	AC=1;AF=0.500;AN=2;BaseQRankSum=-0.718;ClippingRankSum=0.000;DP=23;ExcessHet=3.0103;FS=3.982;MLEAC=1;MLEAF=0.500;MQ=42.00;MQRankSum=0.000;QD=9.21;ReadPosRankSum=-0.489;SOR=1.668	GT:AD:DP:GQ:PL	0/1:15,8:23:99:240,0,574
chrXV	760683	.	G	A	345.77	PASS	AC=1;AF=0.500;AN=2;BaseQRankSum=1.425;ClippingRankSum=0.000;DP=18;ExcessHet=3.0103;FS=8.820;MLEAC=1;MLEAF=0.500;MQ=41.21;MQRankSum=1.477;QD=20.34;ReadPosRankSum=0.957;SOR=0.982	GT:AD:DP:GQ:PL	0/1:6,11:17:99:374,0,182
chrXV	783984	.	C	T	517.77	PASS	AC=1;AF=0.500;AN=2;BaseQRankSum=2.285;ClippingRankSum=0.000;DP=24;ExcessHet=3.0103;FS=3.949;MLEAC=1;MLEAF=0.500;MQ=41.84;MQRankSum=1.929;QD=21.57;ReadPosRankSum=1.414;SOR=1.400	GT:AD:DP:GQ:PL	0/1:9,15:24:99:546,0,245
chrXV	796894	.	C	T	501.77	PASS	AC=1;AF=0.500;AN=2;BaseQRankSum=0.433;ClippingRankSum=0.000;DP=35;ExcessHet=3.0103;FS=0.000;MLEAC=1;MLEAF=0.500;MQ=41.46;MQRankSum=0.510;QD=14.34;ReadPosRankSum=-0.805;SOR=0.804	GT:AD:DP:GQ:PL	0/1:18,17:35:99:530,0,553
chrXV	818770	.	C	T	376.77	PASS	AC=1;AF=0.500;AN=2;BaseQRankSum=0.786;ClippingRankSum=0.000;DP=27;ExcessHet=3.0103;FS=17.896;MLEAC=1;MLEAF=0.500;MQ=42.00;MQRankSum=0.000;QD=14.49;ReadPosRankSum=-1.546;SOR=1.850	GT:AD:DP:GQ:PL	0/1:14,12:26:99:405,0,479
chrXV	836536	.	C	T	535.77	PASS	AC=1;AF=0.500;AN=2;BaseQRankSum=-0.258;ClippingRankSum=0.000;DP=39;ExcessHet=3.0103;FS=2.814;MLEAC=1;MLEAF=0.500;MQ=41.27;MQRankSum=1.297;QD=13.74;ReadPosRankSum=-0.074;SOR=0.958	GT:AD:DP:GQ:PL	0/1:22,17:39:99:564,0,793
chrXV	842388	.	C	T	934.77	PASS	AC=2;AF=1.00;AN=2;DP=26;ExcessHet=3.0103;FS=0.000;MLEAC=2;MLEAF=1.00;MQ=42.00;QD=24.47;SOR=0.846	GT:AD:DP:GQ:PL	1/1:0,26:26:77:963,77,0
chrXV	867077	.	C	T	430.77	PASS	AC=1;AF=0.500;AN=2;BaseQRankSum=0.157;ClippingRankSum=0.000;DP=29;ExcessHet=3.0103;FS=1.664;MLEAC=1;MLEAF=0.500;MQ=42.00;MQRankSum=0.000;QD=14.85;ReadPosRankSum=0.325;SOR=1.302	GT:AD:DP:GQ:PL	0/1:15,14:29:99:459,0,491
chrXV	867242	.	C	T	798.77	PASS	AC=1;AF=0.500;AN=2;BaseQRankSum=1.866;ClippingRankSum=0.000;DP=43;ExcessHet=3.0103;FS=1.251;MLEAC=1;MLEAF=0.500;MQ=41.67;MQRankSum=-0.801;QD=18.58;ReadPosRankSum=-0.350;SOR=1.022	GT:AD:DP:GQ:PL	0/1:18,25:43:99:827,0,459
chrXV	874315	.	G	A	109.77	PASS	AC=1;AF=0.500;AN=2;BaseQRankSum=2.458;ClippingRankSum=0.000;DP=13;ExcessHet=3.0103;FS=0.000;MLEAC=1;MLEAF=0.500;MQ=42.00;MQRankSum=0.000;QD=8.44;ReadPosRankSum=1.352;SOR=0.527	GT:AD:DP:GQ:PL	0/1:9,4:13:99:138,0,283
chrXV	880944	.	C	T	579.77	PASS	AC=1;AF=0.500;AN=2;BaseQRankSum=-1.407;ClippingRankSum=0.000;DP=32;ExcessHet=3.0103;FS=15.567;MLEAC=1;MLEAF=0.500;MQ=41.11;MQRankSum=-1.143;QD=18.12;ReadPosRankSum=-1.229;SOR=0.610	GT:AD:DP:GQ:PL	0/1:13,19:32:99:608,0,442
chrXV	882767	.	C	T	573.77	PASS	AC=1;AF=0.500;AN=2;BaseQRankSum=1.466;ClippingRankSum=0.000;DP=28;ExcessHet=3.0103;FS=0.000;MLEAC=1;MLEAF=0.500;MQ=42.00;MQRankSum=0.000;QD=20.49;ReadPosRankSum=0.130;SOR=0.859	GT:AD:DP:GQ:PL	0/1:10,18:28:99:602,0,257
chrXV	883189	.	C	T	572.77	PASS	AC=1;AF=0.500;AN=2;BaseQRankSum=0.654;ClippingRankSum=0.000;DP=39;ExcessHet=3.0103;FS=4.763;MLEAC=1;MLEAF=0.500;MQ=41.90;MQRankSum=1.364;QD=14.69;ReadPosRankSum=-0.080;SOR=1.456	GT:AD:DP:GQ:PL	0/1:21,18:39:99:601,0,687
chrXV	884286	.	G	A	119.77	PASS	AC=1;AF=0.500;AN=2;BaseQRankSum=-1.276;ClippingRankSum=0.000;DP=12;ExcessHet=3.0103;FS=0.000;MLEAC=1;MLEAF=0.500;MQ=42.00;MQRankSum=0.000;QD=9.98;ReadPosRankSum=0.191;SOR=1.371	GT:AD:DP:GQ:PL	0/1:7,5:12:99:148,0,250
chrXV	891742	.	G	A	549.77	PASS	AC=1;AF=0.500;AN=2;BaseQRankSum=0.384;ClippingRankSum=0.000;DP=32;ExcessHet=3.0103;FS=1.397;MLEAC=1;MLEAF=0.500;MQ=41.11;MQRankSum=-1.223;QD=17.18;ReadPosRankSum=-1.202;SOR=0.430	GT:AD:DP:GQ:PL	0/1:14,18:32:99:578,0,431
chrXV	922990	.	C	T	177.77	PASS	AC=1;AF=0.500;AN=2;BaseQRankSum=0.306;ClippingRankSum=0.000;DP=12;ExcessHet=3.0103;FS=0.000;MLEAC=1;MLEAF=0.500;MQ=40.76;MQRankSum=0.674;QD=14.81;ReadPosRankSum=0.000;SOR=0.307	GT:AD:DP:GQ:PL	0/1:6,6:12:99:206,0,162
chrXV	938455	.	G	A	611.77	PASS	AC=1;AF=0.500;AN=2;BaseQRankSum=0.978;ClippingRankSum=0.000;DP=34;ExcessHet=3.0103;FS=3.102;MLEAC=1;MLEAF=0.500;MQ=41.16;MQRankSum=-1.223;QD=19.12;ReadPosRankSum=1.010;SOR=0.307	GT:AD:DP:GQ:PL	0/1:14,18:32:99:640,0,427
chrXV	938975	.	G	A	533.77	PASS	AC=1;AF=0.500;AN=2;BaseQRankSum=1.290;ClippingRankSum=0.000;DP=29;ExcessHet=3.0103;FS=7.367;MLEAC=1;MLEAF=0.500;MQ=42.00;MQRankSum=0.000;QD=18.41;ReadPosRankSum=1.009;SOR=0.090	GT:AD:DP:GQ:PL	0/1:13,16:29:99:562,0,447
chrXV	944324	.	G	A	185.77	PASS	AC=1;AF=0.500;AN=2;BaseQRankSum=-0.070;ClippingRankSum=0.000;DP=13;ExcessHet=3.0103;FS=2.522;MLEAC=1;MLEAF=0.500;MQ=42.00;MQRankSum=0.000;QD=14.29;ReadPosRankSum=-0.998;SOR=0.160	GT:AD:DP:GQ:PL	0/1:6,7:13:99:214,0,181
chrXV	976452	.	G	A	450.77	PASS	AC=1;AF=0.500;AN=2;BaseQRankSum=0.535;ClippingRankSum=0.000;DP=25;ExcessHet=3.0103;FS=1.569;MLEAC=1;MLEAF=0.500;MQ=41.35;MQRankSum=-1.425;QD=18.03;ReadPosRankSum=-0.268;SOR=1.112	GT:AD:DP:GQ:PL	0/1:10,15:25:99:479,0,291
chrXV	1003521	.	G	A	257.77	PASS	AC=1;AF=0.500;AN=2;BaseQRankSum=-1.741;ClippingRankSum=0.000;DP=22;ExcessHet=3.0103;FS=0.000;MLEAC=1;MLEAF=0.500;MQ=42.00;MQRankSum=0.000;QD=11.72;ReadPosRankSum=-1.112;SOR=0.409	GT:AD:DP:GQ:PL	0/1:11,11:22:99:286,0,362
chrXV	1015339	.	G	A	368.77	PASS	AC=1;AF=0.500;AN=2;BaseQRankSum=-0.776;ClippingRankSum=0.000;DP=24;ExcessHet=3.0103;FS=4.310;MLEAC=1;MLEAF=0.500;MQ=41.92;MQRankSum=1.132;QD=16.03;ReadPosRankSum=0.120;SOR=1.833	GT:AD:DP:GQ:PL	0/1:11,12:23:99:397,0,372
chrXVI	22909	.	C	T	193.77	PASS	AC=1;AF=0.500;AN=2;BaseQRankSum=-0.049;ClippingRankSum=0.000;DP=18;ExcessHet=3.0103;FS=0.000;MLEAC=1;MLEAF=0.500;MQ=42.00;MQRankSum=0.000;QD=11.40;ReadPosRankSum=-0.525;SOR=0.693	GT:AD:DP:GQ:PL	0/1:10,7:17:99:222,0,360
chrXVI	56074	.	G	A	171.77	PASS	AC=1;AF=0.500;AN=2;BaseQRankSum=0.427;ClippingRankSum=0.000;DP=23;ExcessHet=3.0103;FS=0.000;MLEAC=1;MLEAF=0.500;MQ=41.38;MQRankSum=0.873;QD=9.04;ReadPosRankSum=-0.244;SOR=0.394	GT:AD:DP:GQ:PL	0/1:12,7:19:99:200,0,384
chrXVI	63569	.	G	A	170.77	PASS	AC=1;AF=0.500;AN=2;BaseQRankSum=1.226;ClippingRankSum=0.000;DP=17;ExcessHet=3.0103;FS=0.000;MLEAC=1;MLEAF=0.500;MQ=42.00;MQRankSum=0.000;QD=10.05;ReadPosRankSum=-1.181;SOR=0.551	GT:AD:DP:GQ:PL	0/1:11,6:17:99:199,0,352
chrXVI	74833	.	C	T	206.77	PASS	AC=1;AF=0.500;AN=2;BaseQRankSum=1.322;ClippingRankSum=0.000;DP=20;ExcessHet=3.0103;FS=4.415;MLEAC=1;MLEAF=0.500;MQ=41.29;MQRankSum=0.919;QD=10.34;ReadPosRankSum=-1.240;SOR=0.939	GT:AD:DP:GQ:PL	0/1:12,8:20:99:235,0,290
chrXVI	98716	.	C	T	441.77	PASS	AC=1;AF=0.500;AN=2;BaseQRankSum=-0.271;ClippingRankSum=0.000;DP=27;ExcessHet=3.0103;FS=1.507;MLEAC=1;MLEAF=0.500;MQ=42.00;MQRankSum=0.000;QD=16.36;ReadPosRankSum=0.394;SOR=1.112	GT:AD:DP:GQ:PL	0/1:12,15:27:99:470,0,355
chrXVI	126410	.	G	A	347.77	PASS	AC=1;AF=0.500;AN=2;BaseQRankSum=1.246;ClippingRankSum=0.000;DP=31;ExcessHet=3.0103;FS=0.000;MLEAC=1;MLEAF=0.500;MQ=42.00;MQRankSum=0.000;QD=11.22;ReadPosRankSum=-1.647;SOR=0.593	GT:AD:DP:GQ:PL	0/1:19,12:31:99:376,0,559
chrXVI	143590	.	G	A	322.77	PASS	AC=1;AF=0.500;AN=2;BaseQRankSum=0.503;ClippingRankSum=0.000;DP=24;ExcessHet=3.0103;FS=3.524;MLEAC=1;MLEAF=0.500;MQ=42.00;MQRankSum=0.000;QD=13.45;ReadPosRankSum=0.449;SOR=1.202	GT:AD:DP:GQ:PL	0/1:13,11:24:99:351,0,401
chrXVI	212067	.	C	T	360.77	PASS	AC=1;AF=0.500;AN=2;BaseQRankSum=-1.909;ClippingRankSum=0.000;DP=29;ExcessHet=3.0103;FS=1.449;MLEAC=1;MLEAF=0.500;MQ=41.01;MQRankSum=-1.248;QD=12.44;ReadPosRankSum=0.409;SOR=1.061	GT:AD:DP:GQ:PL	0/1:13,16:29:99:389,0,396
chrXVI	223504	.	C	T	216.77	PASS	AC=1;AF=0.500;AN=2;BaseQRankSum=-1.617;ClippingRankSum=0.000;DP=15;ExcessHet=3.0103;FS=11.139;MLEAC=1;MLEAF=0.500;MQ=42.00;MQRankSum=0.000;QD=14.45;ReadPosRankSum=0.037;SOR=0.016	GT:AD:DP:GQ:PL	0/1:7,8:15:99:245,0,256
chrXVI	241561	.	C	T	211.77	PASS	AC=1;AF=0.500;AN=2;BaseQRankSum=-0.049;ClippingRankSum=0.000;DP=17;ExcessHet=3.0103;FS=0.000;MLEAC=1;MLEAF=0.500;MQ=42.00;MQRankSum=0.000;QD=12.46;ReadPosRankSum=0.457;SOR=0.941	GT:AD:DP:GQ:PL	0/1:10,7:17:99:240,0,366
chrXVI	242692	.	G	A	280.77	PASS	AC=1;AF=0.500;AN=2;BaseQRankSum=0.593;ClippingRankSum=0.000;DP=30;ExcessHet=3.0103;FS=1.571;MLEAC=1;MLEAF=0.500;MQ=42.00;MQRankSum=0.000;QD=9.68;ReadPosRankSum=-1.331;SOR=0.333	GT:AD:DP:GQ:PL	0/1:18,11:29:99:309,0,568
chrXVI	246910	.	C	T	295.77	PASS	AC=1;AF=0.500;AN=2;BaseQRankSum=-1.463;ClippingRankSum=0.000;DP=20;ExcessHet=3.0103;FS=0.000;MLEAC=1;MLEAF=0.500;MQ=42.00;MQRankSum=0.000;QD=14.79;ReadPosRankSum=-0.268;SOR=0.721	GT:AD:DP:GQ:PL	0/1:9,11:20:99:324,0,305
chrXVI	260130	.	C	T	191.77	PASS	AC=1;AF=0.500;AN=2;BaseQRankSum=-0.274;ClippingRankSum=0.000;DP=18;ExcessHet=3.0103;FS=2.029;MLEAC=1;MLEAF=0.500;MQ=42.00;MQRankSum=0.000;QD=10.65;ReadPosRankSum=-1.244;SOR=0.269	GT:AD:DP:GQ:PL	0/1:11,7:18:99:220,0,389
chrXVI	299670	.	G	A	219.77	PASS	AC=1;AF=0.500;AN=2;BaseQRankSum=-1.410;ClippingRankSum=0.000;DP=22;ExcessHet=3.0103;FS=0.000;MLEAC=1;MLEAF=0.500;MQ=41.91;MQRankSum=0.925;QD=9.99;ReadPosRankSum=-0.815;SOR=1.022	GT:AD:DP:GQ:PL	0/1:13,9:22:99:248,0,444
chrXVI	366794	.	G	A	530.77	PASS	AC=1;AF=0.500;AN=2;BaseQRankSum=0.512;ClippingRankSum=0.000;DP=37;ExcessHet=3.0103;FS=7.666;MLEAC=1;MLEAF=0.500;MQ=41.38;MQRankSum=-1.476;QD=14.74;ReadPosRankSum=-1.530;SOR=0.333	GT:AD:DP:GQ:PL	0/1:19,17:36:99:559,0,600
chrXVI	375481	.	C	T	308.77	PASS	AC=1;AF=0.500;AN=2;BaseQRankSum=-0.095;ClippingRankSum=0.000;DP=23;ExcessHet=3.0103;FS=0.000;MLEAC=1;MLEAF=0.500;MQ=42.00;MQRankSum=0.000;QD=13.42;ReadPosRankSum=0.300;SOR=0.551	GT:AD:DP:GQ:PL	0/1:11,12:23:99:337,0,334
chrXVI	379684	.	G	A	89.77	PASS	AC=1;AF=0.500;AN=2;BaseQRankSum=0.243;ClippingRankSum=0.000;DP=12;ExcessHet=3.0103;FS=0.000;MLEAC=1;MLEAF=0.500;MQ=40.80;MQRankSum=0.431;QD=7.48;ReadPosRankSum=-0.349;SOR=0.693	GT:AD:DP:GQ:PL	0/1:8,4:12:99:118,0,259
chrXVI	420599	.	G	A	452.77	PASS	AC=1;AF=0.500;AN=2;BaseQRankSum=0.856;ClippingRankSum=0.000;DP=38;ExcessHet=3.0103;FS=5.015;MLEAC=1;MLEAF=0.500;MQ=42.00;MQRankSum=0.000;QD=12.24;ReadPosRankSum=0.135;SOR=1.405	GT:AD:DP:GQ:PL	0/1:22,15:37:99:481,0,711
chrXVI	425756	.	G	A	300.77	PASS	AC=1;AF=0.500;AN=2;BaseQRankSum=0.614;ClippingRankSum=0.000;DP=16;ExcessHet=3.0103;FS=2.115;MLEAC=1;MLEAF=0.500;MQ=42.00;MQRankSum=0.000;QD=18.80;ReadPosRankSum=-0.184;SOR=1.309	GT:AD:DP:GQ:PL	0/1:7,9:16:99:329,0,230
chrXVI	425915	.	C	T	609.77	PASS	AC=1;AF=0.500;AN=2;BaseQRankSum=-0.279;ClippingRankSum=0.000;DP=29;ExcessHet=3.0103;FS=8.994;MLEAC=1;MLEAF=0.500;MQ=42.00;MQRankSum=0.000;QD=21.03;ReadPosRankSum=-0.874;SOR=0.278	GT:AD:DP:GQ:PL	0/1:10,19:29:99:638,0,297
chrXVI	426700	.	C	T	182.77	PASS	AC=1;AF=0.500;AN=2;BaseQRankSum=-1.010;ClippingRankSum=0.000;DP=13;ExcessHet=3.0103;FS=0.000;MLEAC=1;MLEAF=0.500;MQ=40.90;MQRankSum=0.736;QD=14.06;ReadPosRankSum=1.314;SOR=0.446	GT:AD:DP:GQ:PL	0/1:6,7:13:99:211,0,194
chrXVI	432484	.	G	A	300.77	PASS	AC=1;AF=0.500;AN=2;BaseQRankSum=-1.182;ClippingRankSum=0.000;DP=25;ExcessHet=3.0103;FS=0.000;MLEAC=1;MLEAF=0.500;MQ=42.00;MQRankSum=0.000;QD=12.03;ReadPosRankSum=0.300;SOR=0.569	GT:AD:DP:GQ:PL	0/1:13,12:25:99:329,0,446
chrXVI	481262	.	G	A	211.77	PASS	AC=1;AF=0.500;AN=2;BaseQRankSum=-0.345;ClippingRankSum=0.000;DP=17;ExcessHet=3.0103;FS=1.957;MLEAC=1;MLEAF=0.500;MQ=42.00;MQRankSum=0.000;QD=12.46;ReadPosRankSum=-2.243;SOR=1.080	GT:AD:DP:GQ:PL	0/1:9,8:17:99:240,0,282
chrXVI	491664	.	G	A	267.77	PASS	AC=1;AF=0.500;AN=2;BaseQRankSum=1.005;ClippingRankSum=0.000;DP=27;ExcessHet=3.0103;FS=1.796;MLEAC=1;MLEAF=0.500;MQ=42.00;MQRankSum=0.000;QD=10.30;ReadPosRankSum=-1.556;SOR=0.330	GT:AD:DP:GQ:PL	0/1:17,9:26:99:296,0,559
chrXVI	501047	.	G	A	165.77	PASS	AC=1;AF=0.500;AN=2;BaseQRankSum=-0.244;ClippingRankSum=0.000;DP=26;ExcessHet=3.0103;FS=11.236;MLEAC=1;MLEAF=0.500;MQ=41.92;MQRankSum=0.000;QD=6.63;ReadPosRankSum=0.071;SOR=1.431	GT:AD:DP:GQ:PL	0/1:18,7:25:99:194,0,628
chrXVI	501124	.	G	A	580.77	PASS	AC=1;AF=0.500;AN=2;BaseQRankSum=0.379;ClippingRankSum=0.000;DP=27;ExcessHet=3.0103;FS=6.262;MLEAC=1;MLEAF=0.500;MQ=41.93;MQRankSum=1.381;QD=21.51;ReadPosRankSum=-0.333;SOR=0.761	GT:AD:DP:GQ:PL	0/1:10,17:27:99:609,0,302
chrXVI	502207	.	G	A	298.77	PASS	AC=1;AF=0.500;AN=2;BaseQRankSum=-1.708;ClippingRankSum=0.000;DP=21;ExcessHet=3.0103;FS=0.000;MLEAC=1;MLEAF=0.500;MQ=40.53;MQRankSum=-0.405;QD=14.23;ReadPosRankSum=-1.084;SOR=0.446	GT:AD:DP:GQ:PL	0/1:10,11:21:99:327,0,357
chrXVI	575796	.	C	T	543.77	PASS	AC=1;AF=0.500;AN=2;BaseQRankSum=1.893;ClippingRankSum=0.000;DP=26;ExcessHet=3.0103;FS=1.760;MLEAC=1;MLEAF=0.500;MQ=42.00;MQRankSum=0.000;QD=21.75;ReadPosRankSum=1.407;SOR=1.371	GT:AD:DP:GQ:PL	0/1:10,15:25:99:572,0,332
chrXVI	610326	.	C	T	239.77	PASS	AC=1;AF=0.500;AN=2;BaseQRankSum=-2.063;ClippingRankSum=0.000;DP=19;ExcessHet=3.0103;FS=4.320;MLEAC=1;MLEAF=0.500;MQ=42.00;MQRankSum=0.000;QD=12.62;ReadPosRankSum=-2.383;SOR=0.971	GT:AD:DP:GQ:PL	0/1:11,8:19:99:268,0,421
chrXVI	620439	.	G	A	190.77	PASS	AC=1;AF=0.500;AN=2;BaseQRankSum=0.742;ClippingRankSum=0.000;DP=18;ExcessHet=3.0103;FS=4.868;MLEAC=1;MLEAF=0.500;MQ=42.00;MQRankSum=0.000;QD=10.60;ReadPosRankSum=1.805;SOR=0.132	GT:AD:DP:GQ:PL	0/1:11,7:18:99:219,0,399
chrXVI	642079	.	C	T	483.77	PASS	AC=1;AF=0.500;AN=2;BaseQRankSum=-0.746;ClippingRankSum=0.000;DP=35;ExcessHet=3.0103;FS=0.000;MLEAC=1;MLEAF=0.500;MQ=41.58;MQRankSum=-0.941;QD=14.23;ReadPosRankSum=0.092;SOR=0.715	GT:AD:DP:GQ:PL	0/1:17,17:34:99:512,0,565
chrXVI	643150	.	C	T	318.77	PASS	AC=1;AF=0.500;AN=2;BaseQRankSum=0.822;ClippingRankSum=0.000;DP=29;ExcessHet=3.0103;FS=5.792;MLEAC=1;MLEAF=0.500;MQ=42.00;MQRankSum=0.000;QD=10.99;ReadPosRankSum=-0.053;SOR=1.100	GT:AD:DP:GQ:PL	0/1:18,11:29:99:347,0,586
chrXVI	645866	.	C	T	369.77	PASS	AC=1;AF=0.500;AN=2;BaseQRankSum=-1.850;ClippingRankSum=0.000;DP=30;ExcessHet=3.0103;FS=1.762;MLEAC=1;MLEAF=0.500;MQ=42.00;MQRankSum=0.000;QD=12.75;ReadPosRankSum=-0.362;SOR=0.283	GT:AD:DP:GQ:PL	0/1:16,13:29:99:398,0,611
chrXVI	648331	.	G	A	301.77	PASS	AC=1;AF=0.500;AN=2;BaseQRankSum=-0.039;ClippingRankSum=0.000;DP=20;ExcessHet=3.0103;FS=4.320;MLEAC=1;MLEAF=0.500;MQ=41.90;MQRankSum=1.100;QD=15.09;ReadPosRankSum=-0.083;SOR=0.793	GT:AD:DP:GQ:PL	0/1:10,10:20:99:330,0,348
chrXVI	653819	.	C	T	647.77	PASS	AC=1;AF=0.500;AN=2;BaseQRankSum=0.512;ClippingRankSum=0.000;DP=40;ExcessHet=3.0103;FS=0.000;MLEAC=1;MLEAF=0.500;MQ=41.19;MQRankSum=0.026;QD=16.19;ReadPosRankSum=1.158;SOR=0.836	GT:AD:DP:GQ:PL	0/1:19,21:40:99:676,0,585
chrXVI	673054	.	G	A	305.77	PASS	AC=1;AF=0.500;AN=2;BaseQRankSum=-0.420;ClippingRankSum=0.000;DP=27;ExcessHet=3.0103;FS=3.682;MLEAC=1;MLEAF=0.500;MQ=42.00;MQRankSum=0.000;QD=11.76;ReadPosRankSum=-0.565;SOR=1.115	GT:AD:DP:GQ:PL	0/1:15,11:26:99:334,0,485
chrXVI	694993	.	G	A	218.77	PASS	AC=1;AF=0.500;AN=2;BaseQRankSum=0.056;ClippingRankSum=0.000;DP=26;ExcessHet=3.0103;FS=0.000;MLEAC=1;MLEAF=0.500;MQ=41.30;MQRankSum=1.252;QD=8.41;ReadPosRankSum=1.249;SOR=0.919	GT:AD:DP:GQ:PL	0/1:18,8:26:99:247,0,614
chrXVI	700565	.	C	T	350.77	PASS	AC=1;AF=0.500;AN=2;BaseQRankSum=1.285;ClippingRankSum=0.000;DP=21;ExcessHet=3.0103;FS=1.922;MLEAC=1;MLEAF=0.500;MQ=40.63;MQRankSum=-1.187;QD=16.70;ReadPosRankSum=-2.000;SOR=0.223	GT:AD:DP:GQ:PL	0/1:9,12:21:99:379,0,215
chrXVI	702109	.	C	T	322.77	PASS	AC=1;AF=0.500;AN=2;BaseQRankSum=0.789;ClippingRankSum=0.000;DP=30;ExcessHet=3.0103;FS=0.000;MLEAC=1;MLEAF=0.500;MQ=42.00;MQRankSum=0.000;QD=11.13;ReadPosRankSum=1.527;SOR=0.446	GT:AD:DP:GQ:PL	0/1:18,11:29:99:351,0,570
chrXVI	702165	.	G	A	566.77	PASS	AC=1;AF=0.500;AN=2;BaseQRankSum=-0.107;ClippingRankSum=0.000;DP=29;ExcessHet=3.0103;FS=0.000;MLEAC=1;MLEAF=0.500;MQ=41.51;MQRankSum=0.000;QD=20.99;ReadPosRankSum=1.615;SOR=0.551	GT:AD:DP:GQ:PL	0/1:8,19:27:99:595,0,230
chrXVI	712109	.	C	T	556.77	PASS	AC=1;AF=0.500;AN=2;BaseQRankSum=-0.210;ClippingRankSum=0.000;DP=34;ExcessHet=3.0103;FS=1.356;MLEAC=1;MLEAF=0.500;MQ=42.00;MQRankSum=0.000;QD=16.38;ReadPosRankSum=-0.550;SOR=0.567	GT:AD:DP:GQ:PL	0/1:17,17:34:99:585,0,562
chrXVI	718806	.	C	T	128.77	PASS	AC=1;AF=0.500;AN=2;BaseQRankSum=0.896;ClippingRankSum=0.000;DP=19;ExcessHet=3.0103;FS=2.199;MLEAC=1;MLEAF=0.500;MQ=41.25;MQRankSum=0.717;QD=6.78;ReadPosRankSum=0.929;SOR=1.565	GT:AD:DP:GQ:PL	0/1:14,5:19:99:157,0,492
chrXVI	730890	.	C	T	604.77	PASS	AC=1;AF=0.500;AN=2;BaseQRankSum=-0.287;ClippingRankSum=0.000;DP=32;ExcessHet=3.0103;FS=1.419;MLEAC=1;MLEAF=0.500;MQ=42.00;MQRankSum=0.000;QD=18.90;ReadPosRankSum=0.125;SOR=1.179	GT:AD:DP:GQ:PL	0/1:14,18:32:99:633,0,478
chrXVI	812678	.	G	A	319.77	PASS	AC=1;AF=0.500;AN=2;BaseQRankSum=0.408;ClippingRankSum=0.000;DP=24;ExcessHet=3.0103;FS=3.524;MLEAC=1;MLEAF=0.500;MQ=42.00;MQRankSum=0.000;QD=13.32;ReadPosRankSum=-0.627;SOR=1.202	GT:AD:DP:GQ:PL	0/1:13,11:24:99:348,0,425
chrXVI	819002	.	G	A	184.77	PASS	AC=1;AF=0.500;AN=2;BaseQRankSum=1.383;ClippingRankSum=0.000;DP=12;ExcessHet=3.0103;FS=0.000;MLEAC=1;MLEAF=0.500;MQ=42.00;MQRankSum=0.000;QD=15.40;ReadPosRankSum=-0.674;SOR=0.693	GT:AD:DP:GQ:PL	0/1:6,6:12:99:213,0,175
chrXVI	826712	.	G	A	463.77	PASS	AC=1;AF=0.500;AN=2;BaseQRankSum=0.756;ClippingRankSum=0.000;DP=31;ExcessHet=3.0103;FS=6.576;MLEAC=1;MLEAF=0.500;MQ=42.00;MQRankSum=0.000;QD=14.96;ReadPosRankSum=0.397;SOR=2.284	GT:AD:DP:GQ:PL	0/1:16,15:31:99:492,0,486
chrXVI	831304	.	C	T	541.77	PASS	AC=1;AF=0.500;AN=2;BaseQRankSum=0.816;ClippingRankSum=0.000;DP=33;ExcessHet=3.0103;FS=3.581;MLEAC=1;MLEAF=0.500;MQ=42.00;MQRankSum=0.000;QD=16.42;ReadPosRankSum=0.953;SOR=1.508	GT:AD:DP:GQ:PL	0/1:16,17:33:99:570,0,520
chrXVI	857014	.	C	T	228.77	PASS	AC=1;AF=0.500;AN=2;BaseQRankSum=1.235;ClippingRankSum=0.000;DP=10;ExcessHet=3.0103;FS=0.000;MLEAC=1;MLEAF=0.500;MQ=42.00;MQRankSum=0.000;QD=22.88;ReadPosRankSum=0.319;SOR=0.527	GT:AD:DP:GQ:PL	0/1:3,7:10:87:257,0,87
chrXVI	874942	.	G	A	366.77	PASS	AC=1;AF=0.500;AN=2;BaseQRankSum=-1.866;ClippingRankSum=0.000;DP=24;ExcessHet=3.0103;FS=1.685;MLEAC=1;MLEAF=0.500;MQ=42.00;MQRankSum=0.000;QD=15.28;ReadPosRankSum=-2.272;SOR=1.329	GT:AD:DP:GQ:PL	0/1:10,14:24:99:395,0,333
chrXVI	875133	.	C	T	314.77	PASS	AC=1;AF=0.500;AN=2;BaseQRankSum=1.479;ClippingRankSum=0.000;DP=19;ExcessHet=3.0103;FS=4.561;MLEAC=1;MLEAF=0.500;MQ=42.00;MQRankSum=0.000;QD=16.57;ReadPosRankSum=-0.265;SOR=0.148	GT:AD:DP:GQ:PL	0/1:10,9:19:99:343,0,642
chrXVI	875139	.	C	T	274.77	PASS	AC=1;AF=0.500;AN=2;BaseQRankSum=1.789;ClippingRankSum=0.000;DP=19;ExcessHet=3.0103;FS=2.199;MLEAC=1;MLEAF=0.500;MQ=42.00;MQRankSum=0.000;QD=14.46;ReadPosRankSum=0.092;SOR=0.184	GT:AD:DP:GQ:PL	0/1:11,8:19:99:303,0,677
chrXVI	890495	.	C	T	345.77	PASS	AC=1;AF=0.500;AN=2;BaseQRankSum=1.685;ClippingRankSum=0.000;DP=28;ExcessHet=3.0103;FS=1.598;MLEAC=1;MLEAF=0.500;MQ=41.49;MQRankSum=-1.090;QD=13.30;ReadPosRankSum=1.992;SOR=0.616	GT:AD:DP:GQ:PL	0/1:15,11:26:99:374,0,449
chrXVI	899749	.	C	T	157.77	PASS	AC=1;AF=0.500;AN=2;BaseQRankSum=1.964;ClippingRankSum=0.000;DP=16;ExcessHet=3.0103;FS=1.987;MLEAC=1;MLEAF=0.500;MQ=41.07;MQRankSum=-1.162;QD=9.86;ReadPosRankSum=0.312;SOR=1.329	GT:AD:DP:GQ:PL	0/1:10,6:16:99:186,0,284
chrXVI	929321	.	C	T	445.77	PASS	AC=1;AF=0.500;AN=2;BaseQRankSum=-0.318;ClippingRankSum=0.000;DP=27;ExcessHet=3.0103;FS=7.489;MLEAC=1;MLEAF=0.500;MQ=41.47;MQRankSum=-0.778;QD=17.14;ReadPosRankSum=-0.527;SOR=0.065	GT:AD:DP:GQ:PL	0/1:11,15:26:99:474,0,361
chrXVI	930367	.	G	A	304.77	PASS	AC=1;AF=0.500;AN=2;BaseQRankSum=-2.683;ClippingRankSum=0.000;DP=31;ExcessHet=3.0103;FS=8.659;MLEAC=1;MLEAF=0.500;MQ=41.87;MQRankSum=-1.714;QD=10.16;ReadPosRankSum=-0.858;SOR=0.674	GT:AD:DP:GQ:PL	0/1:18,12:30:99:333,0,677
