# Supplementary material for: Recombination Is Responsible for the Increased Recovery of Drug-Resistant Mutants with Hypermutated Genomes in Resting Yeast Diploids Expressing APOBEC Deaminases
Source: Front Genet. 2017 Dec 12;8:202. doi: 10.3389/fgene.2017.00202 (PMC5733079; doi:10.3389/fgene.2017.00202)
Supplement: Supplementary file 6 [file Data_Sheet_1.zip › PmCDA1_d1/N086-LAN210-Can-PmCDA1-NA-RUN7-D1_SNVs_final.vcf]

##fileformat=VCFv4.2
##FILTER=<ID=LowQual,Description="Low quality">
##FORMAT=<ID=AD,Number=R,Type=Integer,Description="Allelic depths for the ref and alt alleles in the order listed">
##FORMAT=<ID=DP,Number=1,Type=Integer,Description="Approximate read depth (reads with MQ=255 or with bad mates are filtered)">
##FORMAT=<ID=GQ,Number=1,Type=Integer,Description="Genotype Quality">
##FORMAT=<ID=GT,Number=1,Type=String,Description="Genotype">
##FORMAT=<ID=PL,Number=G,Type=Integer,Description="Normalized, Phred-scaled likelihoods for genotypes as defined in the VCF specification">
##GATKCommandLine.HaplotypeCaller=<ID=HaplotypeCaller,Version=3.8-0-ge9d806836,Date="Tue Sep 19 12:43:25 PDT 2017",Epoch=1505850205268,CommandLineOptions="analysis_type=HaplotypeCaller input_file=[N086-LAN210-Can-PmCDA1-NA-RUN7-D1_sorted_dedup_RG_realigned.bam] showFullBamList=false read_buffer_size=null read_filter=[] disable_read_filter=[] intervals=null excludeIntervals=[../../LAN210/20170903_LAN210_v0.10m_masked_v2.bed] interval_set_rule=UNION interval_merging=ALL interval_padding=0 reference_sequence=../../LAN210/LAN210_v0.10m.fasta nonDeterministicRandomSeed=false disableDithering=false maxRuntime=-1 maxRuntimeUnits=MINUTES downsampling_type=BY_SAMPLE downsample_to_fraction=null downsample_to_coverage=500 baq=OFF baqGapOpenPenalty=40.0 refactor_NDN_cigar_string=false fix_misencoded_quality_scores=false allow_potentially_misencoded_quality_scores=false useOriginalQualities=false defaultBaseQualities=-1 performanceLog=null BQSR=null quantize_quals=0 static_quantized_quals=null round_down_quantized=false disable_indel_quals=false emit_original_quals=false preserve_qscores_less_than=6 globalQScorePrior=-1.0 secondsBetweenProgressUpdates=10 validation_strictness=SILENT remove_program_records=false keep_program_records=false sample_rename_mapping_file=null unsafe=null use_jdk_deflater=false use_jdk_inflater=false disable_auto_index_creation_and_locking_when_reading_rods=false no_cmdline_in_header=false sites_only=false never_trim_vcf_format_field=false bcf=false bam_compression=null simplifyBAM=false disable_bam_indexing=false generate_md5=false num_threads=1 num_cpu_threads_per_data_thread=1 num_io_threads=0 monitorThreadEfficiency=false num_bam_file_handles=null read_group_black_list=null pedigree=[] pedigreeString=[] pedigreeValidationType=STRICT allow_intervals_with_unindexed_bam=false generateShadowBCF=false variant_index_type=DYNAMIC_SEEK variant_index_parameter=-1 reference_window_stop=0 phone_home= gatk_key=null tag=NA logging_level=INFO log_to_file=null help=false version=false out=/media/artem/artem_second/20170727_RUN8/Project_Stepchenkova/reanalyze_RUN7/N086-LAN210-Can-PmCDA1-NA-RUN7-D1/N086-LAN210-Can-PmCDA1-NA-RUN7-D1.vcf likelihoodCalculationEngine=PairHMM heterogeneousKmerSizeResolution=COMBO_MIN dbsnp=(RodBinding name= source=UNBOUND) dontTrimActiveRegions=false maxDiscARExtension=25 maxGGAARExtension=300 paddingAroundIndels=150 paddingAroundSNPs=20 comp=[] annotation=[] excludeAnnotation=[] group=[StandardAnnotation, StandardHCAnnotation] debug=false useFilteredReadsForAnnotations=false emitRefConfidence=NONE bamOutput=null bamWriterType=CALLED_HAPLOTYPES emitDroppedReads=false disableOptimizations=false annotateNDA=false useNewAFCalculator=false heterozygosity=0.001 indel_heterozygosity=1.25E-4 heterozygosity_stdev=0.01 standard_min_confidence_threshold_for_calling=10.0 standard_min_confidence_threshold_for_emitting=30.0 max_alternate_alleles=6 max_genotype_count=1024 max_num_PL_values=100 input_prior=[] sample_ploidy=2 genotyping_mode=DISCOVERY alleles=(RodBinding name= source=UNBOUND) contamination_fraction_to_filter=0.0 contamination_fraction_per_sample_file=null p_nonref_model=null exactcallslog=null output_mode=EMIT_VARIANTS_ONLY allSitePLs=false gcpHMM=10 pair_hmm_implementation=FASTEST_AVAILABLE phredScaledGlobalReadMismappingRate=45 noFpga=false nativePairHmmThreads=1 useDoublePrecision=false sample_name=null kmerSize=[10, 25] dontIncreaseKmerSizesForCycles=false allowNonUniqueKmersInRef=false numPruningSamples=1 recoverDanglingHeads=false doNotRecoverDanglingBranches=false minDanglingBranchLength=4 consensus=false maxNumHaplotypesInPopulation=128 errorCorrectKmers=false minPruning=2 debugGraphTransformations=false allowCyclesInKmerGraphToGeneratePaths=false graphOutput=null kmerLengthForReadErrorCorrection=25 minObservationsForKmerToBeSolid=20 GVCFGQBands=[1, 2, 3, 4, 5, 6, 7, 8, 9, 10, 11, 12, 13, 14, 15, 16, 17, 18, 19, 20, 21, 22, 23, 24, 25, 26, 27, 28, 29, 30, 31, 32, 33, 34, 35, 36, 37, 38, 39, 40, 41, 42, 43, 44, 45, 46, 47, 48, 49, 50, 51, 52, 53, 54, 55, 56, 57, 58, 59, 60, 70, 80, 90, 99] indelSizeToEliminateInRefModel=10 min_base_quality_score=10 includeUmappedReads=false useAllelesTrigger=false doNotRunPhysicalPhasing=true keepRG=null justDetermineActiveRegions=false dontGenotype=false dontUseSoftClippedBases=false captureAssemblyFailureBAM=false errorCorrectReads=false pcr_indel_model=CONSERVATIVE maxReadsInRegionPerSample=10000 minReadsPerAlignmentStart=10 mergeVariantsViaLD=false activityProfileOut=null activeRegionOut=null activeRegionIn=null activeRegionExtension=null forceActive=false activeRegionMaxSize=null bandPassSigma=null maxReadsInMemoryPerSample=30000 maxTotalReadsInMemory=10000000 maxProbPropagationDistance=50 activeProbabilityThreshold=0.002 min_mapping_quality_score=20 filter_reads_with_N_cigar=false filter_mismatching_base_and_quals=false filter_bases_not_stored=false">
##GATKCommandLine.SelectVariants=<ID=SelectVariants,Version=3.8-0-ge9d806836,Date="Tue Sep 19 12:47:31 PDT 2017",Epoch=1505850451948,CommandLineOptions="analysis_type=SelectVariants input_file=[] showFullBamList=false read_buffer_size=null read_filter=[] disable_read_filter=[] intervals=null excludeIntervals=null interval_set_rule=UNION interval_merging=ALL interval_padding=0 reference_sequence=../../LAN210/LAN210_v0.10m.fasta nonDeterministicRandomSeed=false disableDithering=false maxRuntime=-1 maxRuntimeUnits=MINUTES downsampling_type=BY_SAMPLE downsample_to_fraction=null downsample_to_coverage=1000 baq=OFF baqGapOpenPenalty=40.0 refactor_NDN_cigar_string=false fix_misencoded_quality_scores=false allow_potentially_misencoded_quality_scores=false useOriginalQualities=false defaultBaseQualities=-1 performanceLog=null BQSR=null quantize_quals=0 static_quantized_quals=null round_down_quantized=false disable_indel_quals=false emit_original_quals=false preserve_qscores_less_than=6 globalQScorePrior=-1.0 secondsBetweenProgressUpdates=10 validation_strictness=SILENT remove_program_records=false keep_program_records=false sample_rename_mapping_file=null unsafe=null use_jdk_deflater=false use_jdk_inflater=false disable_auto_index_creation_and_locking_when_reading_rods=false no_cmdline_in_header=false sites_only=false never_trim_vcf_format_field=false bcf=false bam_compression=null simplifyBAM=false disable_bam_indexing=false generate_md5=false num_threads=1 num_cpu_threads_per_data_thread=1 num_io_threads=0 monitorThreadEfficiency=false num_bam_file_handles=null read_group_black_list=null pedigree=[] pedigreeString=[] pedigreeValidationType=STRICT allow_intervals_with_unindexed_bam=false generateShadowBCF=false variant_index_type=DYNAMIC_SEEK variant_index_parameter=-1 reference_window_stop=0 phone_home= gatk_key=null tag=NA logging_level=INFO log_to_file=null help=false version=false variant=(RodBinding name=variant source=N086-LAN210-Can-PmCDA1-NA-RUN7-D1.vcf) discordance=(RodBinding name= source=UNBOUND) concordance=(RodBinding name= source=UNBOUND) out=/media/artem/artem_second/20170727_RUN8/Project_Stepchenkova/reanalyze_RUN7/N086-LAN210-Can-PmCDA1-NA-RUN7-D1/N086-LAN210-Can-PmCDA1-NA-RUN7-D1_SNVs.vcf sample_name=[] sample_expressions=null sample_file=null exclude_sample_name=[] exclude_sample_file=[] exclude_sample_expressions=[] selectexpressions=[] invertselect=false excludeNonVariants=false excludeFiltered=false preserveAlleles=false removeUnusedAlternates=false restrictAllelesTo=ALL keepOriginalAC=false keepOriginalDP=false mendelianViolation=false invertMendelianViolation=false mendelianViolationQualThreshold=0.0 select_random_fraction=0.0 remove_fraction_genotypes=0.0 selectTypeToInclude=[SNP] selectTypeToExclude=[] keepIDs=null excludeIDs=null fullyDecode=false justRead=false maxIndelSize=2147483647 minIndelSize=0 maxFilteredGenotypes=2147483647 minFilteredGenotypes=0 maxFractionFilteredGenotypes=1.0 minFractionFilteredGenotypes=0.0 maxNOCALLnumber=2147483647 maxNOCALLfraction=1.0 setFilteredGtToNocall=false ALLOW_NONOVERLAPPING_COMMAND_LINE_SAMPLES=false forceValidOutput=false filter_reads_with_N_cigar=false filter_mismatching_base_and_quals=false filter_bases_not_stored=false">
##INFO=<ID=AC,Number=A,Type=Integer,Description="Allele count in genotypes, for each ALT allele, in the same order as listed">
##INFO=<ID=AF,Number=A,Type=Float,Description="Allele Frequency, for each ALT allele, in the same order as listed">
##INFO=<ID=AN,Number=1,Type=Integer,Description="Total number of alleles in called genotypes">
##INFO=<ID=BaseQRankSum,Number=1,Type=Float,Description="Z-score from Wilcoxon rank sum test of Alt Vs. Ref base qualities">
##INFO=<ID=ClippingRankSum,Number=1,Type=Float,Description="Z-score From Wilcoxon rank sum test of Alt vs. Ref number of hard clipped bases">
##INFO=<ID=DP,Number=1,Type=Integer,Description="Approximate read depth; some reads may have been filtered">
##INFO=<ID=DS,Number=0,Type=Flag,Description="Were any of the samples downsampled?">
##INFO=<ID=ExcessHet,Number=1,Type=Float,Description="Phred-scaled p-value for exact test of excess heterozygosity">
##INFO=<ID=FS,Number=1,Type=Float,Description="Phred-scaled p-value using Fisher's exact test to detect strand bias">
##INFO=<ID=HaplotypeScore,Number=1,Type=Float,Description="Consistency of the site with at most two segregating haplotypes">
##INFO=<ID=InbreedingCoeff,Number=1,Type=Float,Description="Inbreeding coefficient as estimated from the genotype likelihoods per-sample when compared against the Hardy-Weinberg expectation">
##INFO=<ID=MLEAC,Number=A,Type=Integer,Description="Maximum likelihood expectation (MLE) for the allele counts (not necessarily the same as the AC), for each ALT allele, in the same order as listed">
##INFO=<ID=MLEAF,Number=A,Type=Float,Description="Maximum likelihood expectation (MLE) for the allele frequency (not necessarily the same as the AF), for each ALT allele, in the same order as listed">
##INFO=<ID=MQ,Number=1,Type=Float,Description="RMS Mapping Quality">
##INFO=<ID=MQRankSum,Number=1,Type=Float,Description="Z-score From Wilcoxon rank sum test of Alt vs. Ref read mapping qualities">
##INFO=<ID=QD,Number=1,Type=Float,Description="Variant Confidence/Quality by Depth">
##INFO=<ID=ReadPosRankSum,Number=1,Type=Float,Description="Z-score from Wilcoxon rank sum test of Alt vs. Ref read position bias">
##INFO=<ID=SOR,Number=1,Type=Float,Description="Symmetric Odds Ratio of 2x2 contingency table to detect strand bias">
##contig=<ID=chrI,length=198855>
##contig=<ID=chrII,length=810456>
##contig=<ID=chrIII,length=316501>
##contig=<ID=chrIV,length=1516959>
##contig=<ID=chrV,length=570663>
##contig=<ID=chrVI,length=270116>
##contig=<ID=chrVII,length=1084724>
##contig=<ID=chrVIII,length=557320>
##contig=<ID=chrIX,length=433988>
##contig=<ID=chrX,length=745688>
##contig=<ID=chrXI,length=666767>
##contig=<ID=chrXII,length=1065113>
##contig=<ID=chrXIII,length=917121>
##contig=<ID=chrXIV,length=784078>
##contig=<ID=chrXV,length=1078147>
##contig=<ID=chrXVI,length=943466>
##contig=<ID=mt,length=85611>
##reference=file:///media/artem/artem_second/20170727_RUN8/Project_Stepchenkova/reanalyze_RUN7/N086-LAN210-Can-PmCDA1-NA-RUN7-D1/../../LAN210/LAN210_v0.10m.fasta
##source=SelectVariants
#CHROM	POS	ID	REF	ALT	QUAL	FILTER	INFO	FORMAT	N086-LAN210-Can-PmCDA1-NA-RUN7-D1
chrI	57458	.	C	T	405.77	PASS	AC=1;AF=0.500;AN=2;BaseQRankSum=0.900;ClippingRankSum=0.000;DP=38;ExcessHet=3.0103;FS=1.363;MLEAC=1;MLEAF=0.500;MQ=41.63;MQRankSum=0.793;QD=10.97;ReadPosRankSum=0.870;SOR=1.179	GT:AD:DP:GQ:PL	0/1:24,13:37:99:434,0,848
chrI	71675	.	C	T	567.77	PASS	AC=1;AF=0.500;AN=2;BaseQRankSum=-0.076;ClippingRankSum=0.000;DP=28;ExcessHet=3.0103;FS=3.565;MLEAC=1;MLEAF=0.500;MQ=41.93;MQRankSum=-0.690;QD=21.03;ReadPosRankSum=0.319;SOR=0.876	GT:AD:DP:GQ:PL	0/1:10,17:27:99:596,0,332
chrI	175173	.	G	A	552.77	PASS	AC=1;AF=0.500;AN=2;BaseQRankSum=-0.618;ClippingRankSum=0.000;DP=31;ExcessHet=3.0103;FS=0.000;MLEAC=1;MLEAF=0.500;MQ=41.87;MQRankSum=-1.126;QD=18.43;ReadPosRankSum=0.000;SOR=0.914	GT:AD:DP:GQ:PL	0/1:12,18:30:99:581,0,413
chrII	84414	.	T	A	122.77	PASS	AC=1;AF=0.500;AN=2;BaseQRankSum=0.701;ClippingRankSum=0.000;DP=35;ExcessHet=3.0103;FS=6.204;MLEAC=1;MLEAF=0.500;MQ=41.94;MQRankSum=-1.003;QD=5.12;ReadPosRankSum=1.141;SOR=1.763	GT:AD:DP:GQ:PL	0/1:13,11:24:99:151,0,263
chrII	88063	.	C	T	823.77	PASS	AC=1;AF=0.500;AN=2;BaseQRankSum=-1.104;ClippingRankSum=0.000;DP=41;ExcessHet=3.0103;FS=1.242;MLEAC=1;MLEAF=0.500;MQ=41.65;MQRankSum=-0.709;QD=20.09;ReadPosRankSum=-0.143;SOR=0.752	GT:AD:DP:GQ:PL	0/1:15,26:41:99:852,0,498
chrII	122297	.	C	T	616.77	PASS	AC=1;AF=0.500;AN=2;BaseQRankSum=-0.835;ClippingRankSum=0.000;DP=31;ExcessHet=3.0103;FS=0.000;MLEAC=1;MLEAF=0.500;MQ=41.87;MQRankSum=-1.018;QD=19.90;ReadPosRankSum=-0.329;SOR=0.929	GT:AD:DP:GQ:PL	0/1:11,20:31:99:645,0,372
chrII	158529	.	G	A	454.77	PASS	AC=1;AF=0.500;AN=2;BaseQRankSum=-1.223;ClippingRankSum=0.000;DP=30;ExcessHet=3.0103;FS=3.473;MLEAC=1;MLEAF=0.500;MQ=41.03;MQRankSum=1.112;QD=16.84;ReadPosRankSum=-0.381;SOR=1.265	GT:AD:DP:GQ:PL	0/1:13,14:27:99:483,0,451
chrII	181461	.	G	A	701.77	PASS	AC=1;AF=0.500;AN=2;BaseQRankSum=-0.344;ClippingRankSum=0.000;DP=37;ExcessHet=3.0103;FS=0.000;MLEAC=1;MLEAF=0.500;MQ=42.00;MQRankSum=0.000;QD=18.97;ReadPosRankSum=0.759;SOR=0.504	GT:AD:DP:GQ:PL	0/1:16,21:37:99:730,0,565
chrII	276058	.	G	A	656.77	PASS	AC=1;AF=0.500;AN=2;BaseQRankSum=0.168;ClippingRankSum=0.000;DP=44;ExcessHet=3.0103;FS=1.184;MLEAC=1;MLEAF=0.500;MQ=41.96;MQRankSum=-1.001;QD=14.93;ReadPosRankSum=0.295;SOR=0.425	GT:AD:DP:GQ:PL	0/1:23,21:44:99:685,0,763
chrII	278396	.	G	A	567.77	PASS	AC=1;AF=0.500;AN=2;BaseQRankSum=1.217;ClippingRankSum=0.000;DP=40;ExcessHet=3.0103;FS=6.182;MLEAC=1;MLEAF=0.500;MQ=41.90;MQRankSum=-1.470;QD=14.19;ReadPosRankSum=1.033;SOR=2.066	GT:AD:DP:GQ:PL	0/1:21,19:40:99:596,0,713
chrII	298326	.	G	A	553.77	PASS	AC=1;AF=0.500;AN=2;BaseQRankSum=1.034;ClippingRankSum=0.000;DP=33;ExcessHet=3.0103;FS=8.039;MLEAC=1;MLEAF=0.500;MQ=41.88;MQRankSum=-1.350;QD=16.78;ReadPosRankSum=1.047;SOR=0.324	GT:AD:DP:GQ:PL	0/1:16,17:33:99:582,0,521
chrII	326409	.	G	A	619.77	PASS	AC=1;AF=0.500;AN=2;BaseQRankSum=-0.411;ClippingRankSum=0.000;DP=34;ExcessHet=3.0103;FS=1.317;MLEAC=1;MLEAF=0.500;MQ=41.57;MQRankSum=1.255;QD=18.23;ReadPosRankSum=-1.023;SOR=0.473	GT:AD:DP:GQ:PL	0/1:14,20:34:99:648,0,402
chrII	326847	.	G	A	599.77	PASS	AC=1;AF=0.500;AN=2;BaseQRankSum=1.280;ClippingRankSum=0.000;DP=37;ExcessHet=3.0103;FS=1.399;MLEAC=1;MLEAF=0.500;MQ=42.00;MQRankSum=0.000;QD=17.14;ReadPosRankSum=0.254;SOR=0.392	GT:AD:DP:GQ:PL	0/1:17,18:35:99:628,0,542
chrII	458990	.	G	A	781.77	PASS	AC=1;AF=0.500;AN=2;BaseQRankSum=2.951;ClippingRankSum=0.000;DP=49;ExcessHet=3.0103;FS=1.166;MLEAC=1;MLEAF=0.500;MQ=41.71;MQRankSum=0.962;QD=16.29;ReadPosRankSum=1.429;SOR=0.984	GT:AD:DP:GQ:PL	0/1:26,22:48:99:810,0,783
chrII	461805	.	G	A	534.77	PASS	AC=1;AF=0.500;AN=2;BaseQRankSum=0.414;ClippingRankSum=0.000;DP=41;ExcessHet=3.0103;FS=4.751;MLEAC=1;MLEAF=0.500;MQ=42.00;MQRankSum=0.000;QD=13.04;ReadPosRankSum=0.181;SOR=0.415	GT:AD:DP:GQ:PL	0/1:24,17:41:99:563,0,860
chrII	477633	.	G	A	555.77	PASS	AC=1;AF=0.500;AN=2;BaseQRankSum=1.078;ClippingRankSum=0.000;DP=48;ExcessHet=3.0103;FS=0.000;MLEAC=1;MLEAF=0.500;MQ=41.92;MQRankSum=1.248;QD=12.92;ReadPosRankSum=-0.212;SOR=0.828	GT:AD:DP:GQ:PL	0/1:25,18:43:99:584,0,773
chrII	555369	.	G	T	190.77	PASS	AC=1;AF=0.500;AN=2;BaseQRankSum=0.820;ClippingRankSum=0.000;DP=33;ExcessHet=3.0103;FS=1.702;MLEAC=1;MLEAF=0.500;MQ=42.00;MQRankSum=0.000;QD=6.15;ReadPosRankSum=-3.552;SOR=0.363	GT:AD:DP:GQ:PL	0/1:24,7:31:99:219,0,2577
chrII	555371	.	T	A	187.77	PASS	AC=1;AF=0.500;AN=2;BaseQRankSum=1.283;ClippingRankSum=0.000;DP=33;ExcessHet=3.0103;FS=0.000;MLEAC=1;MLEAF=0.500;MQ=42.00;MQRankSum=0.000;QD=5.87;ReadPosRankSum=-3.216;SOR=0.432	GT:AD:DP:GQ:PL	0/1:25,7:32:99:216,0,2610
chrII	555373	.	A	C	187.77	PASS	AC=1;AF=0.500;AN=2;BaseQRankSum=1.319;ClippingRankSum=0.000;DP=34;ExcessHet=3.0103;FS=0.000;MLEAC=1;MLEAF=0.500;MQ=42.00;MQRankSum=0.000;QD=5.69;ReadPosRankSum=-2.691;SOR=0.503	GT:AD:DP:GQ:PL	0/1:26,7:33:99:216,0,2610
chrII	601218	.	G	A	721.77	PASS	AC=1;AF=0.500;AN=2;BaseQRankSum=0.227;ClippingRankSum=0.000;DP=43;ExcessHet=3.0103;FS=0.000;MLEAC=1;MLEAF=0.500;MQ=42.00;MQRankSum=0.000;QD=17.60;ReadPosRankSum=0.765;SOR=0.593	GT:AD:DP:GQ:PL	0/1:17,24:41:99:750,0,537
chrII	601908	.	G	A	658.77	PASS	AC=1;AF=0.500;AN=2;BaseQRankSum=-0.276;ClippingRankSum=0.000;DP=41;ExcessHet=3.0103;FS=4.675;MLEAC=1;MLEAF=0.500;MQ=41.65;MQRankSum=-0.927;QD=16.07;ReadPosRankSum=-0.778;SOR=0.230	GT:AD:DP:GQ:PL	0/1:20,21:41:99:687,0,683
chrII	645664	.	G	A	993.77	PASS	AC=1;AF=0.500;AN=2;BaseQRankSum=-0.320;ClippingRankSum=0.000;DP=41;ExcessHet=3.0103;FS=1.345;MLEAC=1;MLEAF=0.500;MQ=42.00;MQRankSum=0.000;QD=24.24;ReadPosRankSum=-0.281;SOR=1.158	GT:AD:DP:GQ:PL	0/1:14,27:41:99:1022,0,492
chrII	651350	.	C	T	610.77	PASS	AC=1;AF=0.500;AN=2;BaseQRankSum=-0.618;ClippingRankSum=0.000;DP=39;ExcessHet=3.0103;FS=4.643;MLEAC=1;MLEAF=0.500;MQ=42.00;MQRankSum=0.000;QD=15.66;ReadPosRankSum=-1.144;SOR=0.646	GT:AD:DP:GQ:PL	0/1:21,18:39:99:639,0,729
chrII	724958	.	C	T	368.77	PASS	AC=1;AF=0.500;AN=2;BaseQRankSum=1.541;ClippingRankSum=0.000;DP=34;ExcessHet=3.0103;FS=0.000;MLEAC=1;MLEAF=0.500;MQ=42.00;MQRankSum=0.000;QD=11.17;ReadPosRankSum=-0.020;SOR=0.719	GT:AD:DP:GQ:PL	0/1:21,12:33:99:397,0,691
chrII	754454	.	C	T	493.77	PASS	AC=1;AF=0.500;AN=2;BaseQRankSum=0.833;ClippingRankSum=0.000;DP=29;ExcessHet=3.0103;FS=0.000;MLEAC=1;MLEAF=0.500;MQ=42.00;MQRankSum=0.000;QD=17.03;ReadPosRankSum=-0.776;SOR=0.569	GT:AD:DP:GQ:PL	0/1:14,15:29:99:522,0,423
chrIII	16885	.	G	A	590.77	PASS	AC=1;AF=0.500;AN=2;BaseQRankSum=-0.704;ClippingRankSum=0.000;DP=36;ExcessHet=3.0103;FS=0.000;MLEAC=1;MLEAF=0.500;MQ=41.53;MQRankSum=0.080;QD=16.41;ReadPosRankSum=-1.327;SOR=0.491	GT:AD:DP:GQ:PL	0/1:18,18:36:99:619,0,630
chrIII	90885	.	G	A	426.77	PASS	AC=1;AF=0.500;AN=2;BaseQRankSum=-1.618;ClippingRankSum=0.000;DP=36;ExcessHet=3.0103;FS=0.000;MLEAC=1;MLEAF=0.500;MQ=41.15;MQRankSum=1.945;QD=12.93;ReadPosRankSum=0.020;SOR=0.481	GT:AD:DP:GQ:PL	0/1:18,15:33:99:455,0,633
chrIII	147196	.	G	A	922.77	PASS	AC=1;AF=0.500;AN=2;BaseQRankSum=0.769;ClippingRankSum=0.000;DP=47;ExcessHet=3.0103;FS=2.919;MLEAC=1;MLEAF=0.500;MQ=41.96;MQRankSum=-0.818;QD=19.63;ReadPosRankSum=-1.101;SOR=1.441	GT:AD:DP:GQ:PL	0/1:20,27:47:99:951,0,628
chrIII	174848	.	C	T	333.77	PASS	AC=1;AF=0.500;AN=2;BaseQRankSum=-0.390;ClippingRankSum=0.000;DP=38;ExcessHet=3.0103;FS=3.099;MLEAC=1;MLEAF=0.500;MQ=41.63;MQRankSum=0.777;QD=8.78;ReadPosRankSum=-1.326;SOR=1.493	GT:AD:DP:GQ:PL	0/1:25,13:38:99:362,0,788
chrIII	236420	.	G	A	435.77	PASS	AC=1;AF=0.500;AN=2;BaseQRankSum=0.674;ClippingRankSum=0.000;DP=38;ExcessHet=3.0103;FS=1.317;MLEAC=1;MLEAF=0.500;MQ=42.00;MQRankSum=0.000;QD=11.78;ReadPosRankSum=1.698;SOR=1.112	GT:AD:DP:GQ:PL	0/1:22,15:37:99:464,0,743
chrIII	248066	.	C	T	430.77	PASS	AC=1;AF=0.500;AN=2;BaseQRankSum=-0.105;ClippingRankSum=0.000;DP=34;ExcessHet=3.0103;FS=0.000;MLEAC=1;MLEAF=0.500;MQ=41.57;MQRankSum=-1.066;QD=12.67;ReadPosRankSum=0.022;SOR=0.460	GT:AD:DP:GQ:PL	0/1:19,15:34:99:459,0,639
chrIII	259437	.	C	T	860.77	PASS	AC=1;AF=0.500;AN=2;BaseQRankSum=1.427;ClippingRankSum=0.000;DP=45;ExcessHet=3.0103;FS=12.710;MLEAC=1;MLEAF=0.500;MQ=42.00;MQRankSum=0.000;QD=19.13;ReadPosRankSum=0.538;SOR=0.074	GT:AD:DP:GQ:PL	0/1:20,25:45:99:889,0,633
chrIV	98396	.	G	A	405.77	PASS	AC=1;AF=0.500;AN=2;BaseQRankSum=1.445;ClippingRankSum=0.000;DP=40;ExcessHet=3.0103;FS=1.524;MLEAC=1;MLEAF=0.500;MQ=42.00;MQRankSum=0.000;QD=10.40;ReadPosRankSum=1.087;SOR=0.368	GT:AD:DP:GQ:PL	0/1:26,13:39:99:434,0,912
chrIV	114744	.	C	T	263.77	PASS	AC=1;AF=0.500;AN=2;BaseQRankSum=1.306;ClippingRankSum=0.000;DP=26;ExcessHet=3.0103;FS=0.000;MLEAC=1;MLEAF=0.500;MQ=41.45;MQRankSum=-1.294;QD=10.14;ReadPosRankSum=-0.528;SOR=0.963	GT:AD:DP:GQ:PL	0/1:17,9:26:99:292,0,594
chrIV	118677	.	C	T	411.77	PASS	AC=1;AF=0.500;AN=2;BaseQRankSum=2.175;ClippingRankSum=0.000;DP=28;ExcessHet=3.0103;FS=0.000;MLEAC=1;MLEAF=0.500;MQ=41.47;MQRankSum=0.938;QD=14.71;ReadPosRankSum=0.699;SOR=0.941	GT:AD:DP:GQ:PL	0/1:16,12:28:99:440,0,515
chrIV	221428	.	G	A	239.77	PASS	AC=1;AF=0.500;AN=2;BaseQRankSum=0.729;ClippingRankSum=0.000;DP=15;ExcessHet=3.0103;FS=0.000;MLEAC=1;MLEAF=0.500;MQ=42.00;MQRankSum=0.000;QD=15.98;ReadPosRankSum=0.227;SOR=0.527	GT:AD:DP:GQ:PL	0/1:8,7:15:99:268,0,305
chrIV	230651	.	C	T	500.77	PASS	AC=1;AF=0.500;AN=2;BaseQRankSum=-0.824;ClippingRankSum=0.000;DP=31;ExcessHet=3.0103;FS=0.000;MLEAC=1;MLEAF=0.500;MQ=41.52;MQRankSum=1.167;QD=16.15;ReadPosRankSum=-1.851;SOR=0.941	GT:AD:DP:GQ:PL	0/1:14,17:31:99:529,0,431
chrIV	434321	.	G	A	714.77	PASS	AC=1;AF=0.500;AN=2;BaseQRankSum=1.560;ClippingRankSum=0.000;DP=48;ExcessHet=3.0103;FS=13.685;MLEAC=1;MLEAF=0.500;MQ=41.31;MQRankSum=-0.808;QD=15.21;ReadPosRankSum=-0.122;SOR=0.972	GT:AD:DP:GQ:PL	0/1:26,21:47:99:743,0,903
chrIV	453875	.	C	T	541.77	PASS	AC=1;AF=0.500;AN=2;BaseQRankSum=0.557;ClippingRankSum=0.000;DP=39;ExcessHet=3.0103;FS=0.000;MLEAC=1;MLEAF=0.500;MQ=41.62;MQRankSum=0.000;QD=15.05;ReadPosRankSum=-0.500;SOR=0.509	GT:AD:DP:GQ:PL	0/1:18,18:36:99:570,0,580
chrIV	568963	.	C	T	605.77	PASS	AC=1;AF=0.500;AN=2;BaseQRankSum=0.537;ClippingRankSum=0.000;DP=24;ExcessHet=3.0103;FS=0.000;MLEAC=1;MLEAF=0.500;MQ=41.60;MQRankSum=1.828;QD=25.24;ReadPosRankSum=-1.200;SOR=0.914	GT:AD:DP:GQ:PL	0/1:6,18:24:99:634,0,159
chrIV	579167	.	C	T	503.77	PASS	AC=1;AF=0.500;AN=2;BaseQRankSum=-1.601;ClippingRankSum=0.000;DP=38;ExcessHet=3.0103;FS=2.996;MLEAC=1;MLEAF=0.500;MQ=41.63;MQRankSum=-1.059;QD=13.26;ReadPosRankSum=-2.226;SOR=0.309	GT:AD:DP:GQ:PL	0/1:21,17:38:99:532,0,725
chrIV	596974	.	C	T	428.77	PASS	AC=1;AF=0.500;AN=2;BaseQRankSum=-1.483;ClippingRankSum=0.000;DP=26;ExcessHet=3.0103;FS=6.329;MLEAC=1;MLEAF=0.500;MQ=42.00;MQRankSum=0.000;QD=16.49;ReadPosRankSum=-1.697;SOR=1.687	GT:AD:DP:GQ:PL	0/1:12,14:26:99:457,0,443
chrIV	731305	.	C	T	532.77	PASS	AC=1;AF=0.500;AN=2;BaseQRankSum=0.336;ClippingRankSum=0.000;DP=35;ExcessHet=3.0103;FS=7.847;MLEAC=1;MLEAF=0.500;MQ=42.00;MQRankSum=0.000;QD=15.22;ReadPosRankSum=0.299;SOR=0.129	GT:AD:DP:GQ:PL	0/1:18,17:35:99:561,0,581
chrIV	887844	.	G	A	498.77	PASS	AC=1;AF=0.500;AN=2;BaseQRankSum=-0.160;ClippingRankSum=0.000;DP=36;ExcessHet=3.0103;FS=1.366;MLEAC=1;MLEAF=0.500;MQ=41.61;MQRankSum=-1.002;QD=13.85;ReadPosRankSum=-0.773;SOR=0.387	GT:AD:DP:GQ:PL	0/1:19,17:36:99:527,0,615
chrIV	894647	.	C	T	212.77	PASS	AC=1;AF=0.500;AN=2;BaseQRankSum=-0.120;ClippingRankSum=0.000;DP=29;ExcessHet=3.0103;FS=1.550;MLEAC=1;MLEAF=0.500;MQ=41.49;MQRankSum=-1.416;QD=7.34;ReadPosRankSum=0.466;SOR=0.758	GT:AD:DP:GQ:PL	0/1:20,9:29:99:241,0,710
chrIV	914781	.	G	A	364.77	PASS	AC=1;AF=0.500;AN=2;BaseQRankSum=4.173;ClippingRankSum=0.000;DP=28;ExcessHet=3.0103;FS=6.994;MLEAC=1;MLEAF=0.500;MQ=40.94;MQRankSum=-0.263;QD=13.03;ReadPosRankSum=1.153;SOR=0.092	GT:AD:DP:GQ:PL	0/1:17,11:28:99:393,0,555
chrIV	957817	.	C	T	644.77	PASS	AC=1;AF=0.500;AN=2;BaseQRankSum=1.383;ClippingRankSum=0.000;DP=37;ExcessHet=3.0103;FS=1.273;MLEAC=1;MLEAF=0.500;MQ=41.60;MQRankSum=1.139;QD=17.43;ReadPosRankSum=-0.268;SOR=0.811	GT:AD:DP:GQ:PL	0/1:17,20:37:99:673,0,543
chrIV	972083	.	C	T	776.77	PASS	AC=1;AF=0.500;AN=2;BaseQRankSum=0.446;ClippingRankSum=0.000;DP=38;ExcessHet=3.0103;FS=0.000;MLEAC=1;MLEAF=0.500;MQ=41.25;MQRankSum=1.719;QD=20.44;ReadPosRankSum=-0.853;SOR=0.693	GT:AD:DP:GQ:PL	0/1:16,22:38:99:805,0,606
chrIV	972091	.	G	A	490.77	PASS	AC=1;AF=0.500;AN=2;BaseQRankSum=-0.572;ClippingRankSum=0.000;DP=40;ExcessHet=3.0103;FS=1.229;MLEAC=1;MLEAF=0.500;MQ=41.29;MQRankSum=-1.593;QD=12.58;ReadPosRankSum=0.548;SOR=0.489	GT:AD:DP:GQ:PL	0/1:22,17:39:99:519,0,924
chrIV	1092573	.	G	A	501.77	PASS	AC=1;AF=0.500;AN=2;BaseQRankSum=-0.875;ClippingRankSum=0.000;DP=38;ExcessHet=3.0103;FS=0.000;MLEAC=1;MLEAF=0.500;MQ=41.63;MQRankSum=-1.030;QD=13.56;ReadPosRankSum=1.836;SOR=0.879	GT:AD:DP:GQ:PL	0/1:20,17:37:99:530,0,726
chrIV	1149187	.	G	A	578.77	PASS	AC=1;AF=0.500;AN=2;BaseQRankSum=-0.839;ClippingRankSum=0.000;DP=42;ExcessHet=3.0103;FS=0.000;MLEAC=1;MLEAF=0.500;MQ=42.00;MQRankSum=0.000;QD=14.84;ReadPosRankSum=-0.572;SOR=0.610	GT:AD:DP:GQ:PL	0/1:20,19:39:99:607,0,644
chrIV	1195402	.	C	T	598.77	PASS	AC=1;AF=0.500;AN=2;BaseQRankSum=1.939;ClippingRankSum=0.000;DP=38;ExcessHet=3.0103;FS=0.000;MLEAC=1;MLEAF=0.500;MQ=41.61;MQRankSum=1.001;QD=15.76;ReadPosRankSum=1.608;SOR=0.732	GT:AD:DP:GQ:PL	0/1:20,18:38:99:627,0,676
chrIV	1376889	.	G	A	919.77	PASS	AC=1;AF=0.500;AN=2;BaseQRankSum=0.286;ClippingRankSum=0.000;DP=49;ExcessHet=3.0103;FS=0.000;MLEAC=1;MLEAF=0.500;MQ=41.70;MQRankSum=1.149;QD=18.77;ReadPosRankSum=-0.659;SOR=0.600	GT:AD:DP:GQ:PL	0/1:22,27:49:99:948,0,709
chrIV	1433305	.	G	A	529.77	PASS	AC=1;AF=0.500;AN=2;BaseQRankSum=-0.481;ClippingRankSum=0.000;DP=43;ExcessHet=3.0103;FS=2.755;MLEAC=1;MLEAF=0.500;MQ=41.34;MQRankSum=0.873;QD=12.61;ReadPosRankSum=0.337;SOR=1.262	GT:AD:DP:GQ:PL	0/1:25,17:42:99:558,0,903
chrIV	1490682	.	C	T	431.77	PASS	AC=1;AF=0.500;AN=2;BaseQRankSum=1.929;ClippingRankSum=0.000;DP=37;ExcessHet=3.0103;FS=0.000;MLEAC=1;MLEAF=0.500;MQ=42.00;MQRankSum=0.000;QD=11.67;ReadPosRankSum=1.852;SOR=0.929	GT:AD:DP:GQ:PL	0/1:23,14:37:99:460,0,770
chrIV	1513723	.	C	T	548.77	PASS	AC=1;AF=0.500;AN=2;BaseQRankSum=3.037;ClippingRankSum=0.000;DP=37;ExcessHet=3.0103;FS=7.833;MLEAC=1;MLEAF=0.500;MQ=42.00;MQRankSum=0.000;QD=14.83;ReadPosRankSum=-0.831;SOR=0.117	GT:AD:DP:GQ:PL	0/1:21,16:37:99:577,0,624
chrV	19030	.	G	A	638.77	PASS	AC=1;AF=0.500;AN=2;BaseQRankSum=0.386;ClippingRankSum=0.000;DP=39;ExcessHet=3.0103;FS=1.264;MLEAC=1;MLEAF=0.500;MQ=40.16;MQRankSum=0.294;QD=16.38;ReadPosRankSum=-0.788;SOR=1.002	GT:AD:DP:GQ:PL	0/1:19,20:39:99:667,0,645
chrV	28025	.	G	A	915.77	PASS	AC=2;AF=1.00;AN=2;DP=23;ExcessHet=3.0103;FS=0.000;MLEAC=2;MLEAF=1.00;MQ=42.00;QD=32.48;SOR=1.426	GT:AD:DP:GQ:PL	1/1:0,23:23:69:944,69,0
chrV	31366	.	G	A	910.77	PASS	AC=2;AF=1.00;AN=2;DP=27;ExcessHet=3.0103;FS=0.000;MLEAC=2;MLEAF=1.00;MQ=42.00;QD=29.64;SOR=1.445	GT:AD:DP:GQ:PL	1/1:0,26:26:78:939,78,0
chrV	31877	.	G	A	1432.77	PASS	AC=2;AF=1.00;AN=2;DP=39;ExcessHet=3.0103;FS=0.000;MLEAC=2;MLEAF=1.00;MQ=41.52;QD=30.15;SOR=0.693	GT:AD:DP:GQ:PL	1/1:0,38:38:99:1461,114,0
chrV	32200	.	G	A	2133.77	PASS	AC=2;AF=1.00;AN=2;DP=52;ExcessHet=3.0103;FS=0.000;MLEAC=2;MLEAF=1.00;MQ=42.00;QD=28.44;SOR=1.136	GT:AD:DP:GQ:PL	1/1:0,52:52:99:2162,156,0
chrV	36881	.	G	A	598.77	PASS	AC=1;AF=0.500;AN=2;BaseQRankSum=0.668;ClippingRankSum=0.000;DP=40;ExcessHet=3.0103;FS=0.000;MLEAC=1;MLEAF=0.500;MQ=42.00;MQRankSum=0.000;QD=14.97;ReadPosRankSum=0.329;SOR=0.927	GT:AD:DP:GQ:PL	0/1:22,18:40:99:627,0,791
chrV	39792	.	G	A	1353.77	PASS	AC=2;AF=1.00;AN=2;DP=33;ExcessHet=3.0103;FS=0.000;MLEAC=2;MLEAF=1.00;MQ=42.00;QD=36.45;SOR=1.022	GT:AD:DP:GQ:PL	1/1:0,33:33:99:1382,99,0
chrV	48646	.	C	T	1321.77	PASS	AC=2;AF=1.00;AN=2;DP=35;ExcessHet=3.0103;FS=0.000;MLEAC=2;MLEAF=1.00;MQ=41.59;QD=29.05;SOR=1.085	GT:AD:DP:GQ:PL	1/1:0,34:34:99:1350,102,0
chrV	57615	.	C	T	1379.77	PASS	AC=2;AF=1.00;AN=2;DP=35;ExcessHet=3.0103;FS=0.000;MLEAC=2;MLEAF=1.00;MQ=42.00;QD=29.69;SOR=1.002	GT:AD:DP:GQ:PL	1/1:0,35:35:99:1408,105,0
chrV	67030	.	G	A	434.77	PASS	AC=1;AF=0.500;AN=2;BaseQRankSum=0.324;ClippingRankSum=0.000;DP=36;ExcessHet=3.0103;FS=5.301;MLEAC=1;MLEAF=0.500;MQ=42.00;MQRankSum=0.000;QD=12.08;ReadPosRankSum=0.371;SOR=1.680	GT:AD:DP:GQ:PL	0/1:21,15:36:99:463,0,698
chrV	68675	.	G	A	1381.77	PASS	AC=2;AF=1.00;AN=2;DP=40;ExcessHet=3.0103;FS=0.000;MLEAC=2;MLEAF=1.00;MQ=40.86;QD=33.69;SOR=1.329	GT:AD:DP:GQ:PL	1/1:0,38:38:99:1410,114,0
chrV	69479	.	G	A	310.77	PASS	AC=1;AF=0.500;AN=2;BaseQRankSum=1.880;ClippingRankSum=0.000;DP=31;ExcessHet=3.0103;FS=5.846;MLEAC=1;MLEAF=0.500;MQ=41.54;MQRankSum=0.778;QD=10.36;ReadPosRankSum=-0.918;SOR=1.546	GT:AD:DP:GQ:PL	0/1:20,10:30:99:339,0,682
chrV	71173	.	G	A	1518.77	PASS	AC=2;AF=1.00;AN=2;DP=38;ExcessHet=3.0103;FS=0.000;MLEAC=2;MLEAF=1.00;MQ=41.95;QD=29.96;SOR=0.914	GT:AD:DP:GQ:PL	1/1:0,38:38:99:1547,114,0
chrV	71334	.	G	A	1163.77	PASS	AC=2;AF=1.00;AN=2;DP=32;ExcessHet=3.0103;FS=0.000;MLEAC=2;MLEAF=1.00;MQ=41.94;QD=31.35;SOR=1.112	GT:AD:DP:GQ:PL	1/1:0,32:32:96:1192,96,0
chrV	73570	.	C	T	395.77	PASS	AC=1;AF=0.500;AN=2;BaseQRankSum=-0.747;ClippingRankSum=0.000;DP=26;ExcessHet=3.0103;FS=0.000;MLEAC=1;MLEAF=0.500;MQ=40.90;MQRankSum=0.000;QD=15.83;ReadPosRankSum=0.312;SOR=1.179	GT:AD:DP:GQ:PL	0/1:13,12:25:99:424,0,480
chrV	73920	.	C	T	661.77	PASS	AC=1;AF=0.500;AN=2;BaseQRankSum=0.919;ClippingRankSum=0.000;DP=40;ExcessHet=3.0103;FS=2.780;MLEAC=1;MLEAF=0.500;MQ=41.95;MQRankSum=-0.950;QD=16.54;ReadPosRankSum=0.809;SOR=0.652	GT:AD:DP:GQ:PL	0/1:20,20:40:99:690,0,690
chrV	74846	.	G	A	483.77	PASS	AC=1;AF=0.500;AN=2;BaseQRankSum=0.201;ClippingRankSum=0.000;DP=35;ExcessHet=3.0103;FS=0.000;MLEAC=1;MLEAF=0.500;MQ=42.00;MQRankSum=0.000;QD=13.82;ReadPosRankSum=-0.888;SOR=0.883	GT:AD:DP:GQ:PL	0/1:20,15:35:99:512,0,668
chrV	75727	.	C	T	1423.77	PASS	AC=2;AF=1.00;AN=2;BaseQRankSum=-1.368;ClippingRankSum=0.000;DP=40;ExcessHet=3.0103;FS=3.716;MLEAC=2;MLEAF=1.00;MQ=41.95;MQRankSum=0.000;QD=32.73;ReadPosRankSum=-0.589;SOR=0.808	GT:AD:DP:GQ:PL	1/1:1,39:40:75:1452,75,0
chrV	78462	.	G	A	652.77	PASS	AC=1;AF=0.500;AN=2;BaseQRankSum=-0.633;ClippingRankSum=0.000;DP=39;ExcessHet=3.0103;FS=1.273;MLEAC=1;MLEAF=0.500;MQ=42.00;MQRankSum=0.000;QD=17.18;ReadPosRankSum=1.386;SOR=0.746	GT:AD:DP:GQ:PL	0/1:18,20:38:99:681,0,622
chrV	78648	.	G	A	592.77	PASS	AC=1;AF=0.500;AN=2;BaseQRankSum=-0.484;ClippingRankSum=0.000;DP=45;ExcessHet=3.0103;FS=0.000;MLEAC=1;MLEAF=0.500;MQ=41.58;MQRankSum=1.641;QD=14.11;ReadPosRankSum=-0.618;SOR=0.741	GT:AD:DP:GQ:PL	0/1:23,19:42:99:621,0,792
chrV	79065	.	G	A	566.77	PASS	AC=1;AF=0.500;AN=2;BaseQRankSum=0.492;ClippingRankSum=0.000;DP=52;ExcessHet=3.0103;FS=1.162;MLEAC=1;MLEAF=0.500;MQ=41.68;MQRankSum=0.811;QD=11.11;ReadPosRankSum=0.227;SOR=0.425	GT:AD:DP:GQ:PL	0/1:32,19:51:99:595,0,1069
chrV	81425	.	G	A	776.77	PASS	AC=1;AF=0.500;AN=2;BaseQRankSum=1.719;ClippingRankSum=0.000;DP=47;ExcessHet=3.0103;FS=0.000;MLEAC=1;MLEAF=0.500;MQ=42.00;MQRankSum=0.000;QD=16.53;ReadPosRankSum=2.061;SOR=0.638	GT:AD:DP:GQ:PL	0/1:24,23:47:99:805,0,776
chrV	81808	.	G	A	840.77	PASS	AC=1;AF=0.500;AN=2;BaseQRankSum=0.199;ClippingRankSum=0.000;DP=56;ExcessHet=3.0103;FS=7.450;MLEAC=1;MLEAF=0.500;MQ=41.93;MQRankSum=1.354;QD=15.01;ReadPosRankSum=-2.066;SOR=1.050	GT:AD:DP:GQ:PL	0/1:30,26:56:99:869,0,965
chrV	83536	.	G	A	675.77	PASS	AC=1;AF=0.500;AN=2;BaseQRankSum=-1.408;ClippingRankSum=0.000;DP=52;ExcessHet=3.0103;FS=2.451;MLEAC=1;MLEAF=0.500;MQ=40.80;MQRankSum=-0.682;QD=13.25;ReadPosRankSum=0.980;SOR=1.236	GT:AD:DP:GQ:PL	0/1:29,22:51:99:704,0,984
chrV	84290	.	G	A	442.77	PASS	AC=1;AF=0.500;AN=2;BaseQRankSum=-0.679;ClippingRankSum=0.000;DP=38;ExcessHet=3.0103;FS=0.000;MLEAC=1;MLEAF=0.500;MQ=42.00;MQRankSum=0.000;QD=11.65;ReadPosRankSum=-0.790;SOR=0.646	GT:AD:DP:GQ:PL	0/1:23,15:38:99:471,0,788
chrV	87198	.	G	A	508.77	PASS	AC=1;AF=0.500;AN=2;BaseQRankSum=-0.759;ClippingRankSum=0.000;DP=42;ExcessHet=3.0103;FS=1.236;MLEAC=1;MLEAF=0.500;MQ=40.95;MQRankSum=-0.756;QD=12.41;ReadPosRankSum=-1.600;SOR=1.071	GT:AD:DP:GQ:PL	0/1:23,18:41:99:537,0,820
chrV	89511	.	G	A	643.77	PASS	AC=1;AF=0.500;AN=2;BaseQRankSum=0.830;ClippingRankSum=0.000;DP=43;ExcessHet=3.0103;FS=6.343;MLEAC=1;MLEAF=0.500;MQ=41.67;MQRankSum=0.957;QD=15.33;ReadPosRankSum=-0.970;SOR=1.181	GT:AD:DP:GQ:PL	0/1:23,19:42:99:672,0,773
chrV	90574	.	G	A	360.77	PASS	AC=1;AF=0.500;AN=2;BaseQRankSum=1.352;ClippingRankSum=0.000;DP=30;ExcessHet=3.0103;FS=1.630;MLEAC=1;MLEAF=0.500;MQ=42.00;MQRankSum=0.000;QD=12.03;ReadPosRankSum=2.144;SOR=0.343	GT:AD:DP:GQ:PL	0/1:19,11:30:99:389,0,694
chrV	91407	.	G	A	318.77	PASS	AC=1;AF=0.500;AN=2;BaseQRankSum=0.614;ClippingRankSum=0.000;DP=33;ExcessHet=3.0103;FS=0.000;MLEAC=1;MLEAF=0.500;MQ=41.94;MQRankSum=0.771;QD=9.66;ReadPosRankSum=-0.433;SOR=0.527	GT:AD:DP:GQ:PL	0/1:22,11:33:99:347,0,737
chrV	93820	.	G	A	632.77	PASS	AC=1;AF=0.500;AN=2;BaseQRankSum=0.116;ClippingRankSum=0.000;DP=29;ExcessHet=3.0103;FS=1.561;MLEAC=1;MLEAF=0.500;MQ=42.00;MQRankSum=0.000;QD=21.82;ReadPosRankSum=-0.281;SOR=1.112	GT:AD:DP:GQ:PL	0/1:10,19:29:99:661,0,323
chrV	94108	.	G	A	793.77	PASS	AC=1;AF=0.500;AN=2;BaseQRankSum=-0.597;ClippingRankSum=0.000;DP=45;ExcessHet=3.0103;FS=1.154;MLEAC=1;MLEAF=0.500;MQ=41.60;MQRankSum=1.029;QD=17.64;ReadPosRankSum=-0.331;SOR=0.525	GT:AD:DP:GQ:PL	0/1:17,28:45:99:822,0,488
chrV	95257	.	G	A	935.77	PASS	AC=1;AF=0.500;AN=2;BaseQRankSum=0.400;ClippingRankSum=0.000;DP=55;ExcessHet=3.0103;FS=0.000;MLEAC=1;MLEAF=0.500;MQ=41.73;MQRankSum=-0.946;QD=17.01;ReadPosRankSum=-1.283;SOR=0.616	GT:AD:DP:GQ:PL	0/1:27,28:55:99:964,0,928
chrV	95311	.	G	A	634.77	PASS	AC=1;AF=0.500;AN=2;BaseQRankSum=-0.465;ClippingRankSum=0.000;DP=43;ExcessHet=3.0103;FS=1.252;MLEAC=1;MLEAF=0.500;MQ=41.26;MQRankSum=1.641;QD=15.11;ReadPosRankSum=1.339;SOR=1.022	GT:AD:DP:GQ:PL	0/1:23,19:42:99:663,0,809
chrV	95875	.	G	A	737.77	PASS	AC=1;AF=0.500;AN=2;BaseQRankSum=0.630;ClippingRankSum=0.000;DP=43;ExcessHet=3.0103;FS=8.887;MLEAC=1;MLEAF=0.500;MQ=41.66;MQRankSum=1.024;QD=17.16;ReadPosRankSum=0.957;SOR=1.393	GT:AD:DP:GQ:PL	0/1:22,21:43:99:766,0,775
chrV	95902	.	G	A	747.77	PASS	AC=1;AF=0.500;AN=2;BaseQRankSum=-1.009;ClippingRankSum=0.000;DP=44;ExcessHet=3.0103;FS=1.238;MLEAC=1;MLEAF=0.500;MQ=42.00;MQRankSum=0.000;QD=16.99;ReadPosRankSum=0.532;SOR=1.053	GT:AD:DP:GQ:PL	0/1:21,23:44:99:776,0,771
chrV	98978	.	G	A	805.77	PASS	AC=1;AF=0.500;AN=2;BaseQRankSum=-1.289;ClippingRankSum=0.000;DP=45;ExcessHet=3.0103;FS=0.000;MLEAC=1;MLEAF=0.500;MQ=41.67;MQRankSum=-0.826;QD=18.31;ReadPosRankSum=-1.465;SOR=0.829	GT:AD:DP:GQ:PL	0/1:19,25:44:99:834,0,677
chrV	127376	.	G	A	1015.77	PASS	AC=1;AF=0.500;AN=2;BaseQRankSum=-0.844;ClippingRankSum=0.000;DP=53;ExcessHet=3.0103;FS=1.128;MLEAC=1;MLEAF=0.500;MQ=42.00;MQRankSum=0.000;QD=19.53;ReadPosRankSum=0.382;SOR=1.051	GT:AD:DP:GQ:PL	0/1:22,30:52:99:1044,0,782
chrV	158940	.	C	T	271.77	PASS	AC=1;AF=0.500;AN=2;BaseQRankSum=-2.099;ClippingRankSum=0.000;DP=35;ExcessHet=3.0103;FS=1.402;MLEAC=1;MLEAF=0.500;MQ=41.52;MQRankSum=-0.353;QD=7.99;ReadPosRankSum=-1.097;SOR=0.412	GT:AD:DP:GQ:PL	0/1:22,12:34:99:300,0,730
chrV	160416	.	G	A	614.77	PASS	AC=1;AF=0.500;AN=2;BaseQRankSum=0.689;ClippingRankSum=0.000;DP=39;ExcessHet=3.0103;FS=0.000;MLEAC=1;MLEAF=0.500;MQ=41.95;MQRankSum=-0.947;QD=16.18;ReadPosRankSum=-0.956;SOR=0.449	GT:AD:DP:GQ:PL	0/1:19,19:38:99:643,0,630
chrV	167062	.	G	A	541.77	PASS	AC=1;AF=0.500;AN=2;BaseQRankSum=-0.328;ClippingRankSum=0.000;DP=27;ExcessHet=3.0103;FS=0.000;MLEAC=1;MLEAF=0.500;MQ=41.38;MQRankSum=0.456;QD=20.84;ReadPosRankSum=0.819;SOR=0.693	GT:AD:DP:GQ:PL	0/1:10,16:26:99:570,0,337
chrV	184460	.	C	T	757.77	PASS	AC=1;AF=0.500;AN=2;BaseQRankSum=0.893;ClippingRankSum=0.000;DP=47;ExcessHet=3.0103;FS=2.546;MLEAC=1;MLEAF=0.500;MQ=41.35;MQRankSum=0.554;QD=16.12;ReadPosRankSum=0.812;SOR=1.222	GT:AD:DP:GQ:PL	0/1:25,22:47:99:786,0,851
chrV	196918	.	C	T	705.77	PASS	AC=1;AF=0.500;AN=2;BaseQRankSum=0.000;ClippingRankSum=0.000;DP=32;ExcessHet=3.0103;FS=0.000;MLEAC=1;MLEAF=0.500;MQ=42.00;MQRankSum=0.000;QD=22.06;ReadPosRankSum=0.185;SOR=0.776	GT:AD:DP:GQ:PL	0/1:12,20:32:99:734,0,382
chrV	235607	.	C	T	550.77	PASS	AC=1;AF=0.500;AN=2;BaseQRankSum=0.514;ClippingRankSum=0.000;DP=27;ExcessHet=3.0103;FS=0.000;MLEAC=1;MLEAF=0.500;MQ=41.47;MQRankSum=1.344;QD=21.18;ReadPosRankSum=0.776;SOR=0.693	GT:AD:DP:GQ:PL	0/1:10,16:26:99:579,0,335
chrV	266542	.	G	A	441.77	PASS	AC=1;AF=0.500;AN=2;BaseQRankSum=1.342;ClippingRankSum=0.000;DP=84;ExcessHet=3.0103;FS=2.698;MLEAC=1;MLEAF=0.500;MQ=40.50;MQRankSum=-4.153;QD=5.26;ReadPosRankSum=-0.817;SOR=0.356	GT:AD:DP:GQ:PL	0/1:67,17:84:99:470,0,2307
chrV	266564	.	G	C	928.77	PASS	AC=1;AF=0.500;AN=2;BaseQRankSum=-1.719;ClippingRankSum=0.000;DP=128;ExcessHet=3.0103;FS=2.253;MLEAC=1;MLEAF=0.500;MQ=40.10;MQRankSum=-2.936;QD=7.26;ReadPosRankSum=-5.416;SOR=0.371	GT:AD:DP:GQ:PL	0/1:100,28:128:99:957,0,6389
chrV	266566	.	A	G	928.77	PASS	AC=1;AF=0.500;AN=2;BaseQRankSum=-1.618;ClippingRankSum=0.000;DP=137;ExcessHet=3.0103;FS=2.095;MLEAC=1;MLEAF=0.500;MQ=40.21;MQRankSum=-2.633;QD=6.78;ReadPosRankSum=-5.192;SOR=0.450	GT:AD:DP:GQ:PL	0/1:106,31:137:99:957,0,6389
chrV	266569	.	C	T	948.73	PASS	AC=1;AF=0.500;AN=2;BaseQRankSum=-1.984;ClippingRankSum=0.000;DP=137;ExcessHet=3.0103;FS=2.211;MLEAC=1;MLEAF=0.500;MQ=40.21;MQRankSum=-2.902;QD=6.93;ReadPosRankSum=-4.831;SOR=0.397	GT:AD:DP:GQ:PL	0/1:106,31:137:99:986,0,6188
chrV	278109	.	T	C	600.77	PASS	AC=1;AF=0.500;AN=2;BaseQRankSum=1.356;ClippingRankSum=0.000;DP=70;ExcessHet=3.0103;FS=15.727;MLEAC=1;MLEAF=0.500;MQ=40.92;MQRankSum=-1.724;QD=8.58;ReadPosRankSum=-0.868;SOR=3.846	GT:AD:DP:GQ:PL	0/1:49,21:70:99:629,0,2042
chrV	298886	.	C	T	726.77	PASS	AC=1;AF=0.500;AN=2;BaseQRankSum=-0.942;ClippingRankSum=0.000;DP=41;ExcessHet=3.0103;FS=1.202;MLEAC=1;MLEAF=0.500;MQ=42.00;MQRankSum=0.000;QD=17.73;ReadPosRankSum=-0.705;SOR=0.963	GT:AD:DP:GQ:PL	0/1:18,23:41:99:755,0,619
chrV	322160	.	G	A	723.77	PASS	AC=1;AF=0.500;AN=2;BaseQRankSum=0.236;ClippingRankSum=0.000;DP=35;ExcessHet=3.0103;FS=1.384;MLEAC=1;MLEAF=0.500;MQ=41.18;MQRankSum=-1.086;QD=21.29;ReadPosRankSum=0.022;SOR=0.473	GT:AD:DP:GQ:PL	0/1:13,21:34:99:752,0,440
chrV	355292	.	C	T	487.77	PASS	AC=1;AF=0.500;AN=2;BaseQRankSum=0.492;ClippingRankSum=0.000;DP=27;ExcessHet=3.0103;FS=3.452;MLEAC=1;MLEAF=0.500;MQ=42.00;MQRankSum=0.000;QD=18.07;ReadPosRankSum=0.165;SOR=1.473	GT:AD:DP:GQ:PL	0/1:12,15:27:99:516,0,381
chrV	423427	.	G	A	630.77	PASS	AC=1;AF=0.500;AN=2;BaseQRankSum=-1.365;ClippingRankSum=0.000;DP=37;ExcessHet=3.0103;FS=6.099;MLEAC=1;MLEAF=0.500;MQ=41.60;MQRankSum=1.139;QD=17.05;ReadPosRankSum=-1.270;SOR=0.150	GT:AD:DP:GQ:PL	0/1:17,20:37:99:659,0,581
chrV	507377	.	G	A	581.77	PASS	AC=1;AF=0.500;AN=2;BaseQRankSum=0.404;ClippingRankSum=0.000;DP=47;ExcessHet=3.0103;FS=1.245;MLEAC=1;MLEAF=0.500;MQ=42.00;MQRankSum=0.000;QD=12.38;ReadPosRankSum=-0.171;SOR=0.395	GT:AD:DP:GQ:PL	0/1:28,19:47:99:610,0,960
chrV	523828	.	C	T	178.77	PASS	AC=1;AF=0.500;AN=2;BaseQRankSum=-0.454;ClippingRankSum=0.000;DP=31;ExcessHet=3.0103;FS=3.796;MLEAC=1;MLEAF=0.500;MQ=42.00;MQRankSum=0.000;QD=5.96;ReadPosRankSum=-0.121;SOR=0.223	GT:AD:DP:GQ:PL	0/1:22,8:30:99:207,0,794
chrV	551300	.	G	A	1318.77	PASS	AC=2;AF=1.00;AN=2;DP=36;ExcessHet=3.0103;FS=0.000;MLEAC=2;MLEAF=1.00;MQ=40.89;QD=29.53;SOR=1.547	GT:AD:DP:GQ:PL	1/1:0,36:36:99:1347,108,0
chrVI	58438	.	G	A	390.77	PASS	AC=1;AF=0.500;AN=2;BaseQRankSum=1.862;ClippingRankSum=0.000;DP=24;ExcessHet=3.0103;FS=0.000;MLEAC=1;MLEAF=0.500;MQ=42.00;MQRankSum=0.000;QD=16.28;ReadPosRankSum=-0.617;SOR=0.693	GT:AD:DP:GQ:PL	0/1:12,12:24:99:419,0,357
chrVI	74646	.	G	A	399.77	PASS	AC=1;AF=0.500;AN=2;BaseQRankSum=-0.973;ClippingRankSum=0.000;DP=42;ExcessHet=3.0103;FS=6.474;MLEAC=1;MLEAF=0.500;MQ=41.91;MQRankSum=0.850;QD=9.75;ReadPosRankSum=-0.174;SOR=0.114	GT:AD:DP:GQ:PL	0/1:25,16:41:99:428,0,916
chrVI	210667	.	G	A	604.77	PASS	AC=1;AF=0.500;AN=2;BaseQRankSum=0.311;ClippingRankSum=0.000;DP=26;ExcessHet=3.0103;FS=0.000;MLEAC=1;MLEAF=0.500;MQ=41.50;MQRankSum=-0.583;QD=23.26;ReadPosRankSum=-0.455;SOR=0.693	GT:AD:DP:GQ:PL	0/1:8,18:26:99:633,0,253
chrVI	260575	.	C	T	571.77	PASS	AC=1;AF=0.500;AN=2;BaseQRankSum=-0.034;ClippingRankSum=0.000;DP=36;ExcessHet=3.0103;FS=1.399;MLEAC=1;MLEAF=0.500;MQ=41.95;MQRankSum=-0.915;QD=16.34;ReadPosRankSum=0.078;SOR=1.048	GT:AD:DP:GQ:PL	0/1:17,18:35:99:600,0,560
chrVII	56423	.	C	T	457.77	PASS	AC=1;AF=0.500;AN=2;BaseQRankSum=0.363;ClippingRankSum=0.000;DP=33;ExcessHet=3.0103;FS=1.419;MLEAC=1;MLEAF=0.500;MQ=42.00;MQRankSum=0.000;QD=14.31;ReadPosRankSum=0.499;SOR=0.368	GT:AD:DP:GQ:PL	0/1:18,14:32:99:486,0,649
chrVII	63386	.	G	A	742.77	PASS	AC=1;AF=0.500;AN=2;BaseQRankSum=1.817;ClippingRankSum=0.000;DP=40;ExcessHet=3.0103;FS=4.859;MLEAC=1;MLEAF=0.500;MQ=41.90;MQRankSum=1.620;QD=18.57;ReadPosRankSum=-0.052;SOR=1.599	GT:AD:DP:GQ:PL	0/1:18,22:40:99:771,0,550
chrVII	115580	.	C	T	366.77	PASS	AC=1;AF=0.500;AN=2;BaseQRankSum=0.812;ClippingRankSum=0.000;DP=27;ExcessHet=3.0103;FS=0.000;MLEAC=1;MLEAF=0.500;MQ=40.25;MQRankSum=-0.122;QD=14.11;ReadPosRankSum=-1.852;SOR=0.693	GT:AD:DP:GQ:PL	0/1:13,13:26:99:395,0,414
chrVII	124998	.	G	A	523.77	PASS	AC=1;AF=0.500;AN=2;BaseQRankSum=0.533;ClippingRankSum=0.000;DP=33;ExcessHet=3.0103;FS=0.000;MLEAC=1;MLEAF=0.500;MQ=41.94;MQRankSum=1.127;QD=16.37;ReadPosRankSum=-0.594;SOR=0.681	GT:AD:DP:GQ:PL	0/1:15,17:32:99:552,0,488
chrVII	261228	.	G	A	472.77	PASS	AC=1;AF=0.500;AN=2;BaseQRankSum=1.795;ClippingRankSum=0.000;DP=44;ExcessHet=3.0103;FS=0.000;MLEAC=1;MLEAF=0.500;MQ=42.00;MQRankSum=0.000;QD=10.74;ReadPosRankSum=0.978;SOR=0.836	GT:AD:DP:GQ:PL	0/1:29,15:44:99:501,0,990
chrVII	384774	.	T	C	874.77	PASS	AC=1;AF=0.500;AN=2;BaseQRankSum=1.749;ClippingRankSum=0.000;DP=60;ExcessHet=3.0103;FS=2.362;MLEAC=1;MLEAF=0.500;MQ=41.76;MQRankSum=-1.173;QD=14.83;ReadPosRankSum=-5.512;SOR=0.357	GT:AD:DP:GQ:PL	0/1:35,24:59:99:903,0,2267
chrVII	384775	.	G	A	874.77	PASS	AC=1;AF=0.500;AN=2;BaseQRankSum=1.345;ClippingRankSum=0.000;DP=60;ExcessHet=3.0103;FS=2.362;MLEAC=1;MLEAF=0.500;MQ=41.76;MQRankSum=-1.173;QD=14.83;ReadPosRankSum=-5.381;SOR=0.357	GT:AD:DP:GQ:PL	0/1:35,24:59:99:903,0,2267
chrVII	420663	.	G	A	806.77	PASS	AC=1;AF=0.500;AN=2;BaseQRankSum=0.511;ClippingRankSum=0.000;DP=50;ExcessHet=3.0103;FS=1.126;MLEAC=1;MLEAF=0.500;MQ=41.72;MQRankSum=1.084;QD=16.81;ReadPosRankSum=-1.025;SOR=0.512	GT:AD:DP:GQ:PL	0/1:23,25:48:99:835,0,742
chrVII	438444	.	C	T	780.77	PASS	AC=1;AF=0.500;AN=2;BaseQRankSum=-1.190;ClippingRankSum=0.000;DP=45;ExcessHet=3.0103;FS=2.640;MLEAC=1;MLEAF=0.500;MQ=41.67;MQRankSum=1.163;QD=17.35;ReadPosRankSum=-1.088;SOR=0.321	GT:AD:DP:GQ:PL	0/1:20,25:45:99:809,0,664
chrVII	440749	.	G	A	477.77	PASS	AC=1;AF=0.500;AN=2;BaseQRankSum=0.578;ClippingRankSum=0.000;DP=22;ExcessHet=3.0103;FS=1.949;MLEAC=1;MLEAF=0.500;MQ=41.38;MQRankSum=-0.606;QD=22.75;ReadPosRankSum=0.580;SOR=1.410	GT:AD:DP:GQ:PL	0/1:7,14:21:99:506,0,221
chrVII	445531	.	C	T	599.77	PASS	AC=1;AF=0.500;AN=2;BaseQRankSum=-0.348;ClippingRankSum=0.000;DP=36;ExcessHet=3.0103;FS=1.320;MLEAC=1;MLEAF=0.500;MQ=41.59;MQRankSum=1.086;QD=17.14;ReadPosRankSum=-0.449;SOR=0.425	GT:AD:DP:GQ:PL	0/1:17,18:35:99:628,0,579
chrVII	534833	.	C	T	416.77	PASS	AC=1;AF=0.500;AN=2;BaseQRankSum=0.188;ClippingRankSum=0.000;DP=23;ExcessHet=3.0103;FS=6.701;MLEAC=1;MLEAF=0.500;MQ=42.00;MQRankSum=0.000;QD=18.12;ReadPosRankSum=-0.704;SOR=0.916	GT:AD:DP:GQ:PL	0/1:10,13:23:99:445,0,353
chrVII	580872	.	C	T	475.77	PASS	AC=1;AF=0.500;AN=2;BaseQRankSum=-0.726;ClippingRankSum=0.000;DP=32;ExcessHet=3.0103;FS=1.412;MLEAC=1;MLEAF=0.500;MQ=41.48;MQRankSum=-1.392;QD=14.87;ReadPosRankSum=-1.859;SOR=1.244	GT:AD:DP:GQ:PL	0/1:16,16:32:99:504,0,529
chrVII	609366	.	C	T	486.77	PASS	AC=1;AF=0.500;AN=2;BaseQRankSum=-0.247;ClippingRankSum=0.000;DP=33;ExcessHet=3.0103;FS=3.256;MLEAC=1;MLEAF=0.500;MQ=42.00;MQRankSum=0.000;QD=15.21;ReadPosRankSum=-2.294;SOR=0.223	GT:AD:DP:GQ:PL	0/1:16,16:32:99:515,0,496
chrVII	646917	.	C	T	460.77	PASS	AC=1;AF=0.500;AN=2;BaseQRankSum=1.480;ClippingRankSum=0.000;DP=28;ExcessHet=3.0103;FS=0.000;MLEAC=1;MLEAF=0.500;MQ=41.47;MQRankSum=1.071;QD=16.46;ReadPosRankSum=-1.497;SOR=0.473	GT:AD:DP:GQ:PL	0/1:14,14:28:99:489,0,406
chrVII	678100	.	C	A	226.77	PASS	AC=1;AF=0.500;AN=2;BaseQRankSum=-0.919;ClippingRankSum=0.000;DP=21;ExcessHet=3.0103;FS=0.000;MLEAC=1;MLEAF=0.500;MQ=41.58;MQRankSum=-3.941;QD=11.34;ReadPosRankSum=-1.601;SOR=0.787	GT:AD:DP:GQ:PL	0/1:13,7:20:99:255,0,1748
chrVII	678105	.	T	G	226.77	PASS	AC=1;AF=0.500;AN=2;BaseQRankSum=-0.040;ClippingRankSum=0.000;DP=21;ExcessHet=3.0103;FS=0.000;MLEAC=1;MLEAF=0.500;MQ=41.58;MQRankSum=-3.941;QD=11.34;ReadPosRankSum=-2.484;SOR=0.787	GT:AD:DP:GQ:PL	0/1:13,7:20:99:255,0,1748
chrVII	726913	.	G	A	947.77	PASS	AC=1;AF=0.500;AN=2;BaseQRankSum=-0.893;ClippingRankSum=0.000;DP=41;ExcessHet=3.0103;FS=1.345;MLEAC=1;MLEAF=0.500;MQ=41.28;MQRankSum=-0.938;QD=23.12;ReadPosRankSum=-0.255;SOR=1.022	GT:AD:DP:GQ:PL	0/1:13,28:41:99:976,0,399
chrVII	774392	.	C	T	514.77	PASS	AC=1;AF=0.500;AN=2;BaseQRankSum=0.993;ClippingRankSum=0.000;DP=34;ExcessHet=3.0103;FS=3.229;MLEAC=1;MLEAF=0.500;MQ=41.50;MQRankSum=-0.085;QD=15.14;ReadPosRankSum=-0.425;SOR=0.252	GT:AD:DP:GQ:PL	0/1:18,16:34:99:543,0,620
chrVII	783997	.	C	T	567.77	PASS	AC=1;AF=0.500;AN=2;BaseQRankSum=-2.690;ClippingRankSum=0.000;DP=36;ExcessHet=3.0103;FS=5.201;MLEAC=1;MLEAF=0.500;MQ=41.89;MQRankSum=-0.972;QD=15.77;ReadPosRankSum=-0.151;SOR=0.513	GT:AD:DP:GQ:PL	0/1:12,24:36:99:596,0,351
chrVII	959875	.	C	T	373.77	PASS	AC=1;AF=0.500;AN=2;BaseQRankSum=0.487;ClippingRankSum=0.000;DP=29;ExcessHet=3.0103;FS=1.762;MLEAC=1;MLEAF=0.500;MQ=40.94;MQRankSum=-1.950;QD=12.89;ReadPosRankSum=1.752;SOR=0.283	GT:AD:DP:GQ:PL	0/1:16,13:29:99:402,0,486
chrVIII	10834	.	G	A	220.77	PASS	AC=1;AF=0.500;AN=2;BaseQRankSum=1.624;ClippingRankSum=0.000;DP=26;ExcessHet=3.0103;FS=0.000;MLEAC=1;MLEAF=0.500;MQ=41.85;MQRankSum=1.022;QD=8.49;ReadPosRankSum=-0.819;SOR=0.693	GT:AD:DP:GQ:PL	0/1:18,8:26:99:249,0,562
chrVIII	22768	.	G	A	687.77	PASS	AC=1;AF=0.500;AN=2;BaseQRankSum=1.057;ClippingRankSum=0.000;DP=37;ExcessHet=3.0103;FS=0.000;MLEAC=1;MLEAF=0.500;MQ=41.60;MQRankSum=-0.839;QD=19.10;ReadPosRankSum=0.271;SOR=0.892	GT:AD:DP:GQ:PL	0/1:16,20:36:99:716,0,520
chrVIII	28227	.	G	A	355.77	PASS	AC=1;AF=0.500;AN=2;BaseQRankSum=1.929;ClippingRankSum=0.000;DP=28;ExcessHet=3.0103;FS=0.000;MLEAC=1;MLEAF=0.500;MQ=42.00;MQRankSum=0.000;QD=12.71;ReadPosRankSum=0.961;SOR=0.582	GT:AD:DP:GQ:PL	0/1:17,11:28:99:384,0,540
chrVIII	69537	.	G	A	374.77	PASS	AC=1;AF=0.500;AN=2;BaseQRankSum=0.438;ClippingRankSum=0.000;DP=42;ExcessHet=3.0103;FS=0.000;MLEAC=1;MLEAF=0.500;MQ=41.95;MQRankSum=-1.415;QD=9.14;ReadPosRankSum=0.534;SOR=0.693	GT:AD:DP:GQ:PL	0/1:28,13:41:99:403,0,1008
chrVIII	75334	.	G	A	520.77	PASS	AC=1;AF=0.500;AN=2;BaseQRankSum=-2.352;ClippingRankSum=0.000;DP=34;ExcessHet=3.0103;FS=0.000;MLEAC=1;MLEAF=0.500;MQ=42.00;MQRankSum=0.000;QD=15.78;ReadPosRankSum=-1.617;SOR=0.793	GT:AD:DP:GQ:PL	0/1:16,17:33:99:549,0,611
chrVIII	97104	.	G	A	565.77	PASS	AC=1;AF=0.500;AN=2;BaseQRankSum=0.670;ClippingRankSum=0.000;DP=32;ExcessHet=3.0103;FS=1.814;MLEAC=1;MLEAF=0.500;MQ=41.94;MQRankSum=1.127;QD=17.68;ReadPosRankSum=-0.917;SOR=0.307	GT:AD:DP:GQ:PL	0/1:15,17:32:99:594,0,520
chrVIII	110071	.	C	T	787.77	PASS	AC=1;AF=0.500;AN=2;BaseQRankSum=1.424;ClippingRankSum=0.000;DP=40;ExcessHet=3.0103;FS=5.458;MLEAC=1;MLEAF=0.500;MQ=41.29;MQRankSum=1.292;QD=20.73;ReadPosRankSum=0.346;SOR=1.777	GT:AD:DP:GQ:PL	0/1:15,23:38:99:816,0,455
chrVIII	128795	.	C	T	582.77	PASS	AC=1;AF=0.500;AN=2;BaseQRankSum=-0.442;ClippingRankSum=0.000;DP=25;ExcessHet=3.0103;FS=3.960;MLEAC=1;MLEAF=0.500;MQ=42.00;MQRankSum=0.000;QD=23.31;ReadPosRankSum=0.322;SOR=0.204	GT:AD:DP:GQ:PL	0/1:8,17:25:99:611,0,264
chrVIII	134342	.	C	T	437.77	PASS	AC=1;AF=0.500;AN=2;BaseQRankSum=0.481;ClippingRankSum=0.000;DP=30;ExcessHet=3.0103;FS=1.768;MLEAC=1;MLEAF=0.500;MQ=41.22;MQRankSum=1.306;QD=14.59;ReadPosRankSum=0.398;SOR=0.250	GT:AD:DP:GQ:PL	0/1:17,13:30:99:466,0,616
chrVIII	252232	.	G	A	462.77	PASS	AC=1;AF=0.500;AN=2;BaseQRankSum=-1.583;ClippingRankSum=0.000;DP=45;ExcessHet=3.0103;FS=5.179;MLEAC=1;MLEAF=0.500;MQ=42.00;MQRankSum=0.000;QD=10.52;ReadPosRankSum=-0.651;SOR=1.781	GT:AD:DP:GQ:PL	0/1:26,18:44:99:491,0,883
chrVIII	283328	.	G	A	654.77	PASS	AC=1;AF=0.500;AN=2;BaseQRankSum=1.235;ClippingRankSum=0.000;DP=35;ExcessHet=3.0103;FS=1.387;MLEAC=1;MLEAF=0.500;MQ=42.00;MQRankSum=0.000;QD=18.71;ReadPosRankSum=0.598;SOR=0.368	GT:AD:DP:GQ:PL	0/1:16,19:35:99:683,0,531
chrVIII	429002	.	G	A	459.77	PASS	AC=1;AF=0.500;AN=2;BaseQRankSum=0.309;ClippingRankSum=0.000;DP=41;ExcessHet=3.0103;FS=2.784;MLEAC=1;MLEAF=0.500;MQ=41.64;MQRankSum=-1.239;QD=11.49;ReadPosRankSum=-0.529;SOR=0.363	GT:AD:DP:GQ:PL	0/1:25,15:40:99:488,0,852
chrVIII	433606	.	G	A	670.77	PASS	AC=1;AF=0.500;AN=2;BaseQRankSum=0.953;ClippingRankSum=0.000;DP=39;ExcessHet=3.0103;FS=0.000;MLEAC=1;MLEAF=0.500;MQ=41.62;MQRankSum=-0.923;QD=17.20;ReadPosRankSum=-0.284;SOR=0.582	GT:AD:DP:GQ:PL	0/1:19,20:39:99:699,0,587
chrVIII	443819	.	G	A	718.77	PASS	AC=1;AF=0.500;AN=2;BaseQRankSum=-0.171;ClippingRankSum=0.000;DP=33;ExcessHet=3.0103;FS=1.450;MLEAC=1;MLEAF=0.500;MQ=42.00;MQRankSum=0.000;QD=21.78;ReadPosRankSum=1.383;SOR=1.091	GT:AD:DP:GQ:PL	0/1:12,21:33:99:747,0,405
chrVIII	467715	.	G	A	556.77	PASS	AC=1;AF=0.500;AN=2;BaseQRankSum=-0.222;ClippingRankSum=0.000;DP=30;ExcessHet=3.0103;FS=0.000;MLEAC=1;MLEAF=0.500;MQ=42.00;MQRankSum=0.000;QD=19.20;ReadPosRankSum=-1.254;SOR=0.569	GT:AD:DP:GQ:PL	0/1:13,16:29:99:585,0,465
chrVIII	474098	.	G	A	595.77	PASS	AC=1;AF=0.500;AN=2;BaseQRankSum=0.305;ClippingRankSum=0.000;DP=36;ExcessHet=3.0103;FS=5.023;MLEAC=1;MLEAF=0.500;MQ=42.00;MQRankSum=0.000;QD=16.55;ReadPosRankSum=-0.697;SOR=0.579	GT:AD:DP:GQ:PL	0/1:18,18:36:99:624,0,607
chrIX	38087	.	C	T	548.77	PASS	AC=1;AF=0.500;AN=2;BaseQRankSum=2.059;ClippingRankSum=0.000;DP=48;ExcessHet=3.0103;FS=0.000;MLEAC=1;MLEAF=0.500;MQ=41.06;MQRankSum=0.273;QD=12.47;ReadPosRankSum=-0.482;SOR=0.693	GT:AD:DP:GQ:PL	0/1:26,18:44:99:577,0,811
chrIX	39311	.	C	T	545.77	PASS	AC=1;AF=0.500;AN=2;BaseQRankSum=-2.279;ClippingRankSum=0.000;DP=37;ExcessHet=3.0103;FS=2.884;MLEAC=1;MLEAF=0.500;MQ=42.00;MQRankSum=0.000;QD=14.75;ReadPosRankSum=0.327;SOR=1.292	GT:AD:DP:GQ:PL	0/1:18,19:37:99:574,0,637
chrIX	90815	.	C	T	515.77	PASS	AC=1;AF=0.500;AN=2;BaseQRankSum=0.936;ClippingRankSum=0.000;DP=41;ExcessHet=3.0103;FS=1.298;MLEAC=1;MLEAF=0.500;MQ=42.00;MQRankSum=0.000;QD=12.58;ReadPosRankSum=-0.058;SOR=0.458	GT:AD:DP:GQ:PL	0/1:24,17:41:99:544,0,789
chrIX	99420	.	G	A	587.77	PASS	AC=1;AF=0.500;AN=2;BaseQRankSum=0.046;ClippingRankSum=0.000;DP=39;ExcessHet=3.0103;FS=12.894;MLEAC=1;MLEAF=0.500;MQ=42.00;MQRankSum=0.000;QD=15.47;ReadPosRankSum=0.000;SOR=0.042	GT:AD:DP:GQ:PL	0/1:21,17:38:99:616,0,792
chrIX	186295	.	G	A	800.77	PASS	AC=1;AF=0.500;AN=2;BaseQRankSum=1.596;ClippingRankSum=0.000;DP=58;ExcessHet=3.0103;FS=0.000;MLEAC=1;MLEAF=0.500;MQ=41.68;MQRankSum=-0.777;QD=13.81;ReadPosRankSum=-0.755;SOR=0.730	GT:AD:DP:GQ:PL	0/1:33,25:58:99:829,0,1055
chrIX	202107	.	G	A	619.77	PASS	AC=1;AF=0.500;AN=2;BaseQRankSum=1.636;ClippingRankSum=0.000;DP=46;ExcessHet=3.0103;FS=1.210;MLEAC=1;MLEAF=0.500;MQ=41.69;MQRankSum=0.959;QD=14.09;ReadPosRankSum=0.460;SOR=0.460	GT:AD:DP:GQ:PL	0/1:24,20:44:99:648,0,723
chrIX	203706	.	C	T	519.77	PASS	AC=1;AF=0.500;AN=2;BaseQRankSum=-0.231;ClippingRankSum=0.000;DP=35;ExcessHet=3.0103;FS=0.000;MLEAC=1;MLEAF=0.500;MQ=42.00;MQRankSum=0.000;QD=15.29;ReadPosRankSum=-0.911;SOR=0.693	GT:AD:DP:GQ:PL	0/1:18,16:34:99:548,0,659
chrIX	312838	.	C	T	1035.77	PASS	AC=1;AF=0.500;AN=2;BaseQRankSum=2.029;ClippingRankSum=0.000;DP=47;ExcessHet=3.0103;FS=4.529;MLEAC=1;MLEAF=0.500;MQ=41.38;MQRankSum=0.386;QD=22.52;ReadPosRankSum=1.254;SOR=1.415	GT:AD:DP:GQ:PL	0/1:17,29:46:99:1064,0,541
chrIX	388560	.	A	G	481.77	PASS	AC=1;AF=0.500;AN=2;BaseQRankSum=-3.146;ClippingRankSum=0.000;DP=38;ExcessHet=3.0103;FS=14.179;MLEAC=1;MLEAF=0.500;MQ=40.32;MQRankSum=-5.969;QD=12.68;ReadPosRankSum=-4.912;SOR=2.068	GT:AD:DP:GQ:PL	0/1:25,13:38:99:510,0,2119
chrIX	388566	.	A	T	475.77	PASS	AC=1;AF=0.500;AN=2;BaseQRankSum=-0.166;ClippingRankSum=0.000;DP=41;ExcessHet=3.0103;FS=12.871;MLEAC=1;MLEAF=0.500;MQ=40.07;MQRankSum=-6.194;QD=11.60;SOR=1.651	GT:AD:DP:GQ:PL	0/1:27,14:41:99:504,0,2263
chrIX	388570	.	C	T	475.77	PASS	AC=1;AF=0.500;AN=2;BaseQRankSum=-1.328;ClippingRankSum=0.000;DP=40;ExcessHet=3.0103;FS=18.010;MLEAC=1;MLEAF=0.500;MQ=40.13;MQRankSum=-6.136;QD=11.89;ReadPosRankSum=-3.185;SOR=2.631	GT:AD:DP:GQ:PL	0/1:28,12:40:99:504,0,1024
chrIX	430991	.	C	T	593.77	PASS	AC=1;AF=0.500;AN=2;BaseQRankSum=1.490;ClippingRankSum=0.000;DP=52;ExcessHet=3.0103;FS=2.617;MLEAC=1;MLEAF=0.500;MQ=40.86;MQRankSum=-0.481;QD=11.64;ReadPosRankSum=0.798;SOR=0.341	GT:AD:DP:GQ:PL	0/1:32,19:51:99:622,0,1056
chrX	31823	.	C	T	412.77	PASS	AC=1;AF=0.500;AN=2;BaseQRankSum=0.043;ClippingRankSum=0.000;DP=31;ExcessHet=3.0103;FS=1.484;MLEAC=1;MLEAF=0.500;MQ=40.57;MQRankSum=-0.194;QD=13.76;ReadPosRankSum=0.421;SOR=0.368	GT:AD:DP:GQ:PL	0/1:17,13:30:99:441,0,597
chrX	71156	.	G	A	572.77	PASS	AC=1;AF=0.500;AN=2;BaseQRankSum=0.038;ClippingRankSum=0.000;DP=33;ExcessHet=3.0103;FS=3.307;MLEAC=1;MLEAF=0.500;MQ=41.94;MQRankSum=0.000;QD=17.90;ReadPosRankSum=-0.829;SOR=1.550	GT:AD:DP:GQ:PL	0/1:15,17:32:99:601,0,477
chrX	75899	.	C	T	309.77	PASS	AC=1;AF=0.500;AN=2;BaseQRankSum=-0.257;ClippingRankSum=0.000;DP=27;ExcessHet=3.0103;FS=0.000;MLEAC=1;MLEAF=0.500;MQ=41.93;MQRankSum=0.844;QD=11.47;ReadPosRankSum=-1.174;SOR=0.859	GT:AD:DP:GQ:PL	0/1:17,10:27:99:338,0,600
chrX	110100	.	G	A	697.77	PASS	AC=1;AF=0.500;AN=2;BaseQRankSum=1.750;ClippingRankSum=0.000;DP=47;ExcessHet=3.0103;FS=12.507;MLEAC=1;MLEAF=0.500;MQ=42.00;MQRankSum=0.000;QD=14.85;ReadPosRankSum=0.529;SOR=2.551	GT:AD:DP:GQ:PL	0/1:25,22:47:99:726,0,782
chrX	173065	.	G	A	393.77	PASS	AC=1;AF=0.500;AN=2;BaseQRankSum=1.874;ClippingRankSum=0.000;DP=33;ExcessHet=3.0103;FS=4.232;MLEAC=1;MLEAF=0.500;MQ=42.00;MQRankSum=0.000;QD=11.93;ReadPosRankSum=1.312;SOR=0.134	GT:AD:DP:GQ:PL	0/1:21,12:33:99:422,0,773
chrX	257166	.	G	A	623.77	PASS	AC=1;AF=0.500;AN=2;BaseQRankSum=-0.867;ClippingRankSum=0.000;DP=31;ExcessHet=3.0103;FS=6.181;MLEAC=1;MLEAF=0.500;MQ=42.00;MQRankSum=0.000;QD=20.12;ReadPosRankSum=-0.507;SOR=0.122	GT:AD:DP:GQ:PL	0/1:11,20:31:99:652,0,350
chrX	342567	.	G	A	1079.77	PASS	AC=1;AF=0.500;AN=2;BaseQRankSum=1.938;ClippingRankSum=0.000;DP=55;ExcessHet=3.0103;FS=12.705;MLEAC=1;MLEAF=0.500;MQ=41.41;MQRankSum=-1.648;QD=20.37;ReadPosRankSum=-0.615;SOR=2.631	GT:AD:DP:GQ:PL	0/1:21,32:53:99:1108,0,578
chrX	424356	.	G	A	280.77	PASS	AC=1;AF=0.500;AN=2;BaseQRankSum=-0.247;ClippingRankSum=0.000;DP=19;ExcessHet=3.0103;FS=0.000;MLEAC=1;MLEAF=0.500;MQ=42.00;MQRankSum=0.000;QD=14.78;ReadPosRankSum=-1.841;SOR=0.941	GT:AD:DP:GQ:PL	0/1:10,9:19:99:309,0,360
chrX	578431	.	C	T	559.77	PASS	AC=1;AF=0.500;AN=2;BaseQRankSum=1.846;ClippingRankSum=0.000;DP=35;ExcessHet=3.0103;FS=7.712;MLEAC=1;MLEAF=0.500;MQ=41.52;MQRankSum=-1.393;QD=16.46;ReadPosRankSum=1.149;SOR=1.188	GT:AD:DP:GQ:PL	0/1:17,17:34:99:588,0,551
chrX	694923	.	C	T	398.77	PASS	AC=1;AF=0.500;AN=2;BaseQRankSum=0.345;ClippingRankSum=0.000;DP=23;ExcessHet=3.0103;FS=0.000;MLEAC=1;MLEAF=0.500;MQ=41.36;MQRankSum=1.132;QD=17.34;ReadPosRankSum=0.064;SOR=0.527	GT:AD:DP:GQ:PL	0/1:11,12:23:99:427,0,342
chrXI	109231	.	G	A	603.77	PASS	AC=1;AF=0.500;AN=2;BaseQRankSum=-0.757;ClippingRankSum=0.000;DP=40;ExcessHet=3.0103;FS=1.273;MLEAC=1;MLEAF=0.500;MQ=42.00;MQRankSum=0.000;QD=15.89;ReadPosRankSum=-1.209;SOR=0.572	GT:AD:DP:GQ:PL	0/1:19,19:38:99:632,0,689
chrXI	118325	.	G	A	710.77	PASS	AC=1;AF=0.500;AN=2;BaseQRankSum=-0.841;ClippingRankSum=0.000;DP=36;ExcessHet=3.0103;FS=0.000;MLEAC=1;MLEAF=0.500;MQ=41.14;MQRankSum=-0.268;QD=19.74;ReadPosRankSum=-1.176;SOR=0.873	GT:AD:DP:GQ:PL	0/1:15,21:36:99:739,0,515
chrXI	146076	.	G	A	1324.77	PASS	AC=1;AF=0.500;AN=2;BaseQRankSum=-2.593;ClippingRankSum=0.000;DP=137;ExcessHet=3.0103;FS=19.459;MLEAC=1;MLEAF=0.500;MQ=41.39;MQRankSum=-5.419;QD=9.74;ReadPosRankSum=-5.555;SOR=2.412	GT:AD:DP:GQ:PL	0/1:96,40:136:99:1353,0,3942
chrXI	146077	.	T	C	1324.77	PASS	AC=1;AF=0.500;AN=2;BaseQRankSum=1.336;ClippingRankSum=0.000;DP=136;ExcessHet=3.0103;FS=19.515;MLEAC=1;MLEAF=0.500;MQ=41.38;MQRankSum=-5.390;QD=9.81;ReadPosRankSum=-5.392;SOR=2.441	GT:AD:DP:GQ:PL	0/1:95,40:135:99:1353,0,3942
chrXI	158591	.	C	T	495.77	PASS	AC=1;AF=0.500;AN=2;BaseQRankSum=0.966;ClippingRankSum=0.000;DP=48;ExcessHet=3.0103;FS=2.896;MLEAC=1;MLEAF=0.500;MQ=41.70;MQRankSum=-1.238;QD=11.02;ReadPosRankSum=1.488;SOR=1.289	GT:AD:DP:GQ:PL	0/1:28,17:45:99:524,0,953
chrXI	171677	.	C	T	777.77	PASS	AC=1;AF=0.500;AN=2;BaseQRankSum=-0.833;ClippingRankSum=0.000;DP=34;ExcessHet=3.0103;FS=1.691;MLEAC=1;MLEAF=0.500;MQ=41.10;MQRankSum=0.337;QD=23.57;ReadPosRankSum=-1.549;SOR=0.328	GT:AD:DP:GQ:PL	0/1:8,25:33:99:806,0,219
chrXI	179427	.	C	T	594.77	PASS	AC=1;AF=0.500;AN=2;BaseQRankSum=0.562;ClippingRankSum=0.000;DP=45;ExcessHet=3.0103;FS=7.565;MLEAC=1;MLEAF=0.500;MQ=42.00;MQRankSum=0.000;QD=13.22;ReadPosRankSum=-0.134;SOR=0.142	GT:AD:DP:GQ:PL	0/1:27,18:45:99:623,0,966
chrXI	198785	.	G	A	505.77	PASS	AC=1;AF=0.500;AN=2;BaseQRankSum=-0.021;ClippingRankSum=0.000;DP=30;ExcessHet=3.0103;FS=14.824;MLEAC=1;MLEAF=0.500;MQ=41.93;MQRankSum=-0.869;QD=16.86;ReadPosRankSum=-0.205;SOR=0.948	GT:AD:DP:GQ:PL	0/1:14,16:30:99:534,0,474
chrXI	250781	.	G	A	706.77	PASS	AC=1;AF=0.500;AN=2;BaseQRankSum=-0.173;ClippingRankSum=0.000;DP=39;ExcessHet=3.0103;FS=2.795;MLEAC=1;MLEAF=0.500;MQ=41.95;MQRankSum=-0.874;QD=18.12;ReadPosRankSum=0.928;SOR=1.210	GT:AD:DP:GQ:PL	0/1:18,21:39:99:735,0,638
chrXI	326313	.	C	T	230.77	PASS	AC=1;AF=0.500;AN=2;BaseQRankSum=-0.672;ClippingRankSum=0.000;DP=20;ExcessHet=3.0103;FS=1.922;MLEAC=1;MLEAF=0.500;MQ=42.00;MQRankSum=0.000;QD=11.54;ReadPosRankSum=-1.354;SOR=1.402	GT:AD:DP:GQ:PL	0/1:12,8:20:99:259,0,442
chrXI	335029	.	G	A	497.77	PASS	AC=1;AF=0.500;AN=2;BaseQRankSum=3.318;ClippingRankSum=0.000;DP=29;ExcessHet=3.0103;FS=8.557;MLEAC=1;MLEAF=0.500;MQ=42.00;MQRankSum=0.000;QD=17.16;ReadPosRankSum=0.023;SOR=0.810	GT:AD:DP:GQ:PL	0/1:14,15:29:99:526,0,411
chrXI	341592	.	C	T	897.77	PASS	AC=1;AF=0.500;AN=2;BaseQRankSum=0.791;ClippingRankSum=0.000;DP=59;ExcessHet=3.0103;FS=3.576;MLEAC=1;MLEAF=0.500;MQ=41.90;MQRankSum=-1.655;QD=15.22;ReadPosRankSum=0.799;SOR=0.958	GT:AD:DP:GQ:PL	0/1:28,31:59:99:926,0,794
chrXI	347536	.	C	T	631.77	PASS	AC=1;AF=0.500;AN=2;BaseQRankSum=0.749;ClippingRankSum=0.000;DP=30;ExcessHet=3.0103;FS=1.496;MLEAC=1;MLEAF=0.500;MQ=42.00;MQRankSum=0.000;QD=21.06;ReadPosRankSum=0.627;SOR=0.379	GT:AD:DP:GQ:PL	0/1:12,18:30:99:660,0,411
chrXI	354969	.	C	T	376.77	PASS	AC=1;AF=0.500;AN=2;BaseQRankSum=-0.993;ClippingRankSum=0.000;DP=39;ExcessHet=3.0103;FS=7.806;MLEAC=1;MLEAF=0.500;MQ=41.57;MQRankSum=0.836;QD=10.18;ReadPosRankSum=0.075;SOR=2.160	GT:AD:DP:GQ:PL	0/1:23,14:37:99:405,0,810
chrXI	363968	.	G	A	345.77	PASS	AC=1;AF=0.500;AN=2;BaseQRankSum=1.489;ClippingRankSum=0.000;DP=26;ExcessHet=3.0103;FS=0.000;MLEAC=1;MLEAF=0.500;MQ=42.00;MQRankSum=0.000;QD=13.30;ReadPosRankSum=-1.055;SOR=0.730	GT:AD:DP:GQ:PL	0/1:15,11:26:99:374,0,471
chrXI	408074	.	G	A	451.77	PASS	AC=1;AF=0.500;AN=2;BaseQRankSum=0.554;ClippingRankSum=0.000;DP=26;ExcessHet=3.0103;FS=0.000;MLEAC=1;MLEAF=0.500;MQ=42.00;MQRankSum=0.000;QD=17.38;ReadPosRankSum=1.605;SOR=0.619	GT:AD:DP:GQ:PL	0/1:12,14:26:99:480,0,417
chrXI	435248	.	C	T	736.77	PASS	AC=1;AF=0.500;AN=2;BaseQRankSum=-0.416;ClippingRankSum=0.000;DP=44;ExcessHet=3.0103;FS=2.548;MLEAC=1;MLEAF=0.500;MQ=41.25;MQRankSum=-0.189;QD=16.74;ReadPosRankSum=-0.182;SOR=1.127	GT:AD:DP:GQ:PL	0/1:24,20:44:99:765,0,1768
chrXI	435252	.	C	T	736.77	PASS	AC=1;AF=0.500;AN=2;BaseQRankSum=0.243;ClippingRankSum=0.000;DP=45;ExcessHet=3.0103;FS=2.594;MLEAC=1;MLEAF=0.500;MQ=41.27;MQRankSum=-0.231;QD=16.37;ReadPosRankSum=0.213;SOR=1.081	GT:AD:DP:GQ:PL	0/1:25,20:45:99:765,0,1768
chrXI	476323	.	C	T	340.77	PASS	AC=1;AF=0.500;AN=2;BaseQRankSum=1.462;ClippingRankSum=0.000;DP=24;ExcessHet=3.0103;FS=1.660;MLEAC=1;MLEAF=0.500;MQ=42.00;MQRankSum=0.000;QD=14.20;ReadPosRankSum=-0.045;SOR=0.591	GT:AD:DP:GQ:PL	0/1:13,11:24:99:369,0,421
chrXI	504452	.	G	A	392.77	PASS	AC=1;AF=0.500;AN=2;BaseQRankSum=-1.913;ClippingRankSum=0.000;DP=30;ExcessHet=3.0103;FS=0.000;MLEAC=1;MLEAF=0.500;MQ=42.00;MQRankSum=0.000;QD=13.54;ReadPosRankSum=-2.234;SOR=0.582	GT:AD:DP:GQ:PL	0/1:15,14:29:99:421,0,524
chrXI	547031	.	C	T	656.77	PASS	AC=1;AF=0.500;AN=2;BaseQRankSum=-0.115;ClippingRankSum=0.000;DP=45;ExcessHet=3.0103;FS=1.143;MLEAC=1;MLEAF=0.500;MQ=41.35;MQRankSum=1.370;QD=14.59;ReadPosRankSum=0.734;SOR=0.495	GT:AD:DP:GQ:PL	0/1:24,21:45:99:685,0,804
chrXI	584396	.	G	A	425.77	PASS	AC=1;AF=0.500;AN=2;BaseQRankSum=0.420;ClippingRankSum=0.000;DP=35;ExcessHet=3.0103;FS=5.290;MLEAC=1;MLEAF=0.500;MQ=41.58;MQRankSum=0.924;QD=12.16;ReadPosRankSum=0.911;SOR=1.911	GT:AD:DP:GQ:PL	0/1:20,15:35:99:454,0,614
chrXI	605427	.	G	A	708.77	PASS	AC=1;AF=0.500;AN=2;BaseQRankSum=0.832;ClippingRankSum=0.000;DP=26;ExcessHet=3.0103;FS=0.000;MLEAC=1;MLEAF=0.500;MQ=41.38;MQRankSum=-0.724;QD=27.26;ReadPosRankSum=-0.251;SOR=0.743	GT:AD:DP:GQ:PL	0/1:6,20:26:99:737,0,170
chrXI	617723	.	G	A	225.77	PASS	AC=1;AF=0.500;AN=2;BaseQRankSum=0.403;ClippingRankSum=0.000;DP=18;ExcessHet=3.0103;FS=0.000;MLEAC=1;MLEAF=0.500;MQ=42.00;MQRankSum=0.000;QD=12.54;ReadPosRankSum=0.276;SOR=0.446	GT:AD:DP:GQ:PL	0/1:10,8:18:99:254,0,364
chrXI	619597	.	G	A	306.77	PASS	AC=1;AF=0.500;AN=2;BaseQRankSum=-0.366;ClippingRankSum=0.000;DP=45;ExcessHet=3.0103;FS=10.009;MLEAC=1;MLEAF=0.500;MQ=42.00;MQRankSum=0.000;QD=6.82;ReadPosRankSum=-1.567;SOR=2.123	GT:AD:DP:GQ:PL	0/1:32,13:45:99:335,0,1055
chrXII	193462	.	G	A	665.77	PASS	AC=1;AF=0.500;AN=2;BaseQRankSum=0.491;ClippingRankSum=0.000;DP=35;ExcessHet=3.0103;FS=3.133;MLEAC=1;MLEAF=0.500;MQ=41.46;MQRankSum=-0.219;QD=20.17;ReadPosRankSum=0.237;SOR=0.313	GT:AD:DP:GQ:PL	0/1:14,19:33:99:694,0,486
chrXII	194278	.	C	T	456.77	PASS	AC=1;AF=0.500;AN=2;BaseQRankSum=0.232;ClippingRankSum=0.000;DP=31;ExcessHet=3.0103;FS=10.017;MLEAC=1;MLEAF=0.500;MQ=42.00;MQRankSum=0.000;QD=15.23;ReadPosRankSum=-1.249;SOR=0.022	GT:AD:DP:GQ:PL	0/1:15,15:30:99:485,0,541
chrXII	212031	.	G	A	474.77	PASS	AC=1;AF=0.500;AN=2;BaseQRankSum=-0.209;ClippingRankSum=0.000;DP=39;ExcessHet=3.0103;FS=2.835;MLEAC=1;MLEAF=0.500;MQ=41.62;MQRankSum=0.906;QD=12.49;ReadPosRankSum=-1.155;SOR=1.244	GT:AD:DP:GQ:PL	0/1:22,16:38:99:503,0,741
chrXII	230711	.	C	T	669.77	PASS	AC=1;AF=0.500;AN=2;BaseQRankSum=-1.458;ClippingRankSum=0.000;DP=37;ExcessHet=3.0103;FS=8.889;MLEAC=1;MLEAF=0.500;MQ=42.00;MQRankSum=0.000;QD=19.14;ReadPosRankSum=-0.134;SOR=1.272	GT:AD:DP:GQ:PL	0/1:9,26:35:99:698,0,234
chrXII	266992	.	C	T	300.77	PASS	AC=1;AF=0.500;AN=2;BaseQRankSum=0.290;ClippingRankSum=0.000;DP=20;ExcessHet=3.0103;FS=0.000;MLEAC=1;MLEAF=0.500;MQ=42.00;MQRankSum=0.000;QD=15.83;ReadPosRankSum=0.378;SOR=0.551	GT:AD:DP:GQ:PL	0/1:10,9:19:99:329,0,359
chrXII	287840	.	C	T	396.77	PASS	AC=1;AF=0.500;AN=2;BaseQRankSum=1.792;ClippingRankSum=0.000;DP=35;ExcessHet=3.0103;FS=3.631;MLEAC=1;MLEAF=0.500;MQ=42.00;MQRankSum=0.000;QD=12.02;ReadPosRankSum=1.257;SOR=0.200	GT:AD:DP:GQ:PL	0/1:21,12:33:99:425,0,804
chrXII	290104	.	G	A	281.77	PASS	AC=1;AF=0.500;AN=2;BaseQRankSum=-0.881;ClippingRankSum=0.000;DP=24;ExcessHet=3.0103;FS=7.915;MLEAC=1;MLEAF=0.500;MQ=42.00;MQRankSum=0.000;QD=12.25;ReadPosRankSum=-0.525;SOR=0.074	GT:AD:DP:GQ:PL	0/1:14,9:23:99:310,0,530
chrXII	300286	.	C	T	1076.77	PASS	AC=1;AF=0.500;AN=2;BaseQRankSum=0.000;ClippingRankSum=0.000;DP=53;ExcessHet=3.0103;FS=2.470;MLEAC=1;MLEAF=0.500;MQ=41.61;MQRankSum=2.775;QD=20.32;ReadPosRankSum=0.320;SOR=1.025	GT:AD:DP:GQ:PL	0/1:19,34:53:99:1105,0,541
chrXII	366278	.	C	T	292.77	PASS	AC=1;AF=0.500;AN=2;BaseQRankSum=-0.607;ClippingRankSum=0.000;DP=30;ExcessHet=3.0103;FS=1.585;MLEAC=1;MLEAF=0.500;MQ=42.31;MQRankSum=-0.653;QD=10.10;ReadPosRankSum=0.000;SOR=0.321	GT:AD:DP:GQ:PL	0/1:19,10:29:99:321,0,685
chrXII	370149	.	G	A	839.77	PASS	AC=1;AF=0.500;AN=2;BaseQRankSum=1.347;ClippingRankSum=0.000;DP=48;ExcessHet=3.0103;FS=1.121;MLEAC=1;MLEAF=0.500;MQ=42.00;MQRankSum=0.000;QD=17.50;ReadPosRankSum=0.949;SOR=1.051	GT:AD:DP:GQ:PL	0/1:24,24:48:99:868,0,816
chrXII	403153	.	G	A	774.77	PASS	AC=1;AF=0.500;AN=2;BaseQRankSum=0.051;ClippingRankSum=0.000;DP=51;ExcessHet=3.0103;FS=0.000;MLEAC=1;MLEAF=0.500;MQ=41.92;MQRankSum=1.613;QD=15.81;ReadPosRankSum=-0.084;SOR=0.600	GT:AD:DP:GQ:PL	0/1:22,27:49:99:803,0,682
chrXII	498947	.	C	T	240.77	PASS	AC=1;AF=0.500;AN=2;BaseQRankSum=-0.584;ClippingRankSum=0.000;DP=26;ExcessHet=3.0103;FS=9.773;MLEAC=1;MLEAF=0.500;MQ=42.00;MQRankSum=0.000;QD=9.26;ReadPosRankSum=0.346;SOR=1.447	GT:AD:DP:GQ:PL	0/1:16,10:26:99:269,0,542
chrXII	506791	.	G	A	748.77	PASS	AC=1;AF=0.500;AN=2;BaseQRankSum=1.633;ClippingRankSum=0.000;DP=55;ExcessHet=3.0103;FS=0.000;MLEAC=1;MLEAF=0.500;MQ=41.19;MQRankSum=-0.838;QD=13.87;ReadPosRankSum=-0.374;SOR=0.631	GT:AD:DP:GQ:PL	0/1:31,23:54:99:777,0,916
chrXII	540667	.	G	A	425.77	PASS	AC=1;AF=0.500;AN=2;BaseQRankSum=0.028;ClippingRankSum=0.000;DP=25;ExcessHet=3.0103;FS=0.000;MLEAC=1;MLEAF=0.500;MQ=42.00;MQRankSum=0.000;QD=17.03;ReadPosRankSum=0.104;SOR=0.551	GT:AD:DP:GQ:PL	0/1:11,14:25:99:454,0,350
chrXII	577871	.	G	A	746.77	PASS	AC=1;AF=0.500;AN=2;BaseQRankSum=1.787;ClippingRankSum=0.000;DP=39;ExcessHet=3.0103;FS=10.182;MLEAC=1;MLEAF=0.500;MQ=41.95;MQRankSum=-0.874;QD=19.15;ReadPosRankSum=2.068;SOR=0.100	GT:AD:DP:GQ:PL	0/1:18,21:39:99:775,0,555
chrXII	723938	.	C	T	360.77	PASS	AC=1;AF=0.500;AN=2;BaseQRankSum=-0.559;ClippingRankSum=0.000;DP=37;ExcessHet=3.0103;FS=5.198;MLEAC=1;MLEAF=0.500;MQ=41.20;MQRankSum=0.855;QD=10.02;ReadPosRankSum=-0.038;SOR=1.765	GT:AD:DP:GQ:PL	0/1:22,14:36:99:389,0,679
chrXII	733504	.	C	T	6071.77	PASS	AC=1;AF=0.500;AN=2;BaseQRankSum=-0.652;ClippingRankSum=0.000;DP=788;ExcessHet=3.0103;FS=4.712;MLEAC=1;MLEAF=0.500;MQ=41.93;MQRankSum=0.320;QD=7.72;ReadPosRankSum=-3.147;SOR=1.056	GT:AD:DP:GQ:PL	0/1:574,213:787:99:6100,0,20368
chrXII	784541	.	G	A	314.77	PASS	AC=1;AF=0.500;AN=2;BaseQRankSum=-2.102;ClippingRankSum=0.000;DP=30;ExcessHet=3.0103;FS=5.930;MLEAC=1;MLEAF=0.500;MQ=41.51;MQRankSum=-1.076;QD=10.49;ReadPosRankSum=-0.655;SOR=0.154	GT:AD:DP:GQ:PL	0/1:17,13:30:99:343,0,598
chrXII	845831	.	G	A	395.77	PASS	AC=1;AF=0.500;AN=2;BaseQRankSum=2.177;ClippingRankSum=0.000;DP=26;ExcessHet=3.0103;FS=1.657;MLEAC=1;MLEAF=0.500;MQ=42.00;MQRankSum=0.000;QD=15.22;ReadPosRankSum=1.421;SOR=1.179	GT:AD:DP:GQ:PL	0/1:14,12:26:99:424,0,441
chrXII	906905	.	G	A	672.77	PASS	AC=1;AF=0.500;AN=2;BaseQRankSum=1.290;ClippingRankSum=0.000;DP=41;ExcessHet=3.0103;FS=4.945;MLEAC=1;MLEAF=0.500;MQ=41.95;MQRankSum=0.000;QD=16.82;ReadPosRankSum=-0.872;SOR=1.781	GT:AD:DP:GQ:PL	0/1:20,20:40:99:701,0,668
chrXII	910247	.	C	T	752.77	PASS	AC=1;AF=0.500;AN=2;BaseQRankSum=1.152;ClippingRankSum=0.000;DP=39;ExcessHet=3.0103;FS=1.235;MLEAC=1;MLEAF=0.500;MQ=41.90;MQRankSum=0.147;QD=19.30;ReadPosRankSum=0.282;SOR=0.990	GT:AD:DP:GQ:PL	0/1:18,21:39:99:781,0,578
chrXII	931802	.	C	T	831.77	PASS	AC=1;AF=0.500;AN=2;BaseQRankSum=-1.591;ClippingRankSum=0.000;DP=47;ExcessHet=3.0103;FS=0.000;MLEAC=1;MLEAF=0.500;MQ=42.00;MQRankSum=0.000;QD=18.08;ReadPosRankSum=0.884;SOR=0.846	GT:AD:DP:GQ:PL	0/1:20,26:46:99:860,0,695
chrXII	932693	.	C	T	572.77	PASS	AC=1;AF=0.500;AN=2;BaseQRankSum=-1.807;ClippingRankSum=0.000;DP=35;ExcessHet=3.0103;FS=0.000;MLEAC=1;MLEAF=0.500;MQ=41.59;MQRankSum=1.120;QD=16.85;ReadPosRankSum=-0.228;SOR=0.892	GT:AD:DP:GQ:PL	0/1:16,18:34:99:601,0,562
chrXII	1002387	.	C	T	459.77	PASS	AC=1;AF=0.500;AN=2;BaseQRankSum=1.327;ClippingRankSum=0.000;DP=34;ExcessHet=3.0103;FS=1.317;MLEAC=1;MLEAF=0.500;MQ=42.00;MQRankSum=0.000;QD=13.52;ReadPosRankSum=-0.565;SOR=0.976	GT:AD:DP:GQ:PL	0/1:20,14:34:99:488,0,641
chrXII	1019317	.	C	T	511.77	PASS	AC=1;AF=0.500;AN=2;BaseQRankSum=0.519;ClippingRankSum=0.000;DP=41;ExcessHet=3.0103;FS=7.713;MLEAC=1;MLEAF=0.500;MQ=42.00;MQRankSum=0.000;QD=13.12;ReadPosRankSum=-1.008;SOR=2.147	GT:AD:DP:GQ:PL	0/1:23,16:39:99:540,0,776
chrXIII	69099	.	G	A	909.77	PASS	AC=1;AF=0.500;AN=2;BaseQRankSum=1.199;ClippingRankSum=0.000;DP=61;ExcessHet=3.0103;FS=2.195;MLEAC=1;MLEAF=0.500;MQ=42.00;MQRankSum=0.000;QD=15.16;ReadPosRankSum=-0.990;SOR=1.028	GT:AD:DP:GQ:PL	0/1:31,29:60:99:938,0,929
chrXIII	161202	.	C	T	781.77	PASS	AC=1;AF=0.500;AN=2;BaseQRankSum=-1.254;ClippingRankSum=0.000;DP=46;ExcessHet=3.0103;FS=4.112;MLEAC=1;MLEAF=0.500;MQ=41.28;MQRankSum=0.202;QD=16.99;ReadPosRankSum=-1.525;SOR=0.307	GT:AD:DP:GQ:PL	0/1:22,24:46:99:810,0,734
chrXIII	170478	.	G	A	734.77	PASS	AC=1;AF=0.500;AN=2;BaseQRankSum=-0.219;ClippingRankSum=0.000;DP=49;ExcessHet=3.0103;FS=2.509;MLEAC=1;MLEAF=0.500;MQ=41.92;MQRankSum=1.459;QD=15.31;ReadPosRankSum=0.866;SOR=0.330	GT:AD:DP:GQ:PL	0/1:24,24:48:99:763,0,806
chrXIII	171292	.	G	A	487.77	PASS	AC=1;AF=0.500;AN=2;BaseQRankSum=-1.767;ClippingRankSum=0.000;DP=33;ExcessHet=3.0103;FS=3.393;MLEAC=1;MLEAF=0.500;MQ=42.00;MQRankSum=0.000;QD=15.24;ReadPosRankSum=0.858;SOR=1.673	GT:AD:DP:GQ:PL	0/1:16,16:32:99:516,0,573
chrXIII	372382	.	G	A	319.77	PASS	AC=1;AF=0.500;AN=2;BaseQRankSum=0.470;ClippingRankSum=0.000;DP=29;ExcessHet=3.0103;FS=0.000;MLEAC=1;MLEAF=0.500;MQ=41.93;MQRankSum=0.000;QD=14.53;ReadPosRankSum=0.360;SOR=0.446	GT:AD:DP:GQ:PL	0/1:12,10:22:99:348,0,426
chrXIII	388076	.	G	A	407.77	PASS	AC=1;AF=0.500;AN=2;BaseQRankSum=-0.739;ClippingRankSum=0.000;DP=34;ExcessHet=3.0103;FS=0.000;MLEAC=1;MLEAF=0.500;MQ=42.00;MQRankSum=0.000;QD=11.99;ReadPosRankSum=-1.557;SOR=0.948	GT:AD:DP:GQ:PL	0/1:20,14:34:99:436,0,666
chrXIII	415617	.	G	A	224.77	PASS	AC=1;AF=0.500;AN=2;BaseQRankSum=-1.091;ClippingRankSum=0.000;DP=13;ExcessHet=3.0103;FS=2.920;MLEAC=1;MLEAF=0.500;MQ=42.00;MQRankSum=0.000;QD=17.29;ReadPosRankSum=0.380;SOR=2.303	GT:AD:DP:GQ:PL	0/1:5,8:13:99:253,0,172
chrXIII	442175	.	G	A	500.77	PASS	AC=1;AF=0.500;AN=2;BaseQRankSum=0.659;ClippingRankSum=0.000;DP=29;ExcessHet=3.0103;FS=17.732;MLEAC=1;MLEAF=0.500;MQ=42.00;MQRankSum=0.000;QD=17.27;ReadPosRankSum=0.047;SOR=4.534	GT:AD:DP:GQ:PL	0/1:14,15:29:99:529,0,452
chrXIII	483853	.	C	T	617.77	PASS	AC=1;AF=0.500;AN=2;BaseQRankSum=-0.692;ClippingRankSum=0.000;DP=36;ExcessHet=3.0103;FS=3.004;MLEAC=1;MLEAF=0.500;MQ=41.50;MQRankSum=-1.561;QD=17.16;ReadPosRankSum=-0.759;SOR=0.307	GT:AD:DP:GQ:PL	0/1:16,20:36:99:646,0,566
chrXIII	626183	.	G	A	491.77	PASS	AC=1;AF=0.500;AN=2;BaseQRankSum=0.361;ClippingRankSum=0.000;DP=39;ExcessHet=3.0103;FS=2.000;MLEAC=1;MLEAF=0.500;MQ=41.64;MQRankSum=-1.147;QD=12.61;ReadPosRankSum=0.228;SOR=0.205	GT:AD:DP:GQ:PL	0/1:23,16:39:99:520,0,778
chrXIII	670944	.	C	T	541.77	PASS	AC=1;AF=0.500;AN=2;BaseQRankSum=0.495;ClippingRankSum=0.000;DP=37;ExcessHet=3.0103;FS=0.000;MLEAC=1;MLEAF=0.500;MQ=41.95;MQRankSum=-1.002;QD=15.05;ReadPosRankSum=-0.708;SOR=0.551	GT:AD:DP:GQ:PL	0/1:19,17:36:99:570,0,630
chrXIII	759165	.	G	A	536.77	PASS	AC=1;AF=0.500;AN=2;BaseQRankSum=-1.193;ClippingRankSum=0.000;DP=39;ExcessHet=3.0103;FS=1.320;MLEAC=1;MLEAF=0.500;MQ=42.00;MQRankSum=0.000;QD=14.91;ReadPosRankSum=0.610;SOR=0.368	GT:AD:DP:GQ:PL	0/1:18,18:36:99:565,0,602
chrXIII	775230	.	C	T	305.77	PASS	AC=1;AF=0.500;AN=2;BaseQRankSum=1.098;ClippingRankSum=0.000;DP=27;ExcessHet=3.0103;FS=3.492;MLEAC=1;MLEAF=0.500;MQ=41.47;MQRankSum=0.844;QD=11.32;ReadPosRankSum=-0.415;SOR=1.445	GT:AD:DP:GQ:PL	0/1:17,10:27:99:334,0,538
chrXIII	785716	.	G	A	598.77	PASS	AC=1;AF=0.500;AN=2;BaseQRankSum=-0.523;ClippingRankSum=0.000;DP=41;ExcessHet=3.0103;FS=4.561;MLEAC=1;MLEAF=0.500;MQ=41.54;MQRankSum=1.600;QD=14.60;ReadPosRankSum=-1.340;SOR=1.053	GT:AD:DP:GQ:PL	0/1:23,18:41:99:627,0,799
chrXIII	789001	.	C	T	345.77	PASS	AC=1;AF=0.500;AN=2;BaseQRankSum=-1.097;ClippingRankSum=0.000;DP=18;ExcessHet=3.0103;FS=1.958;MLEAC=1;MLEAF=0.500;MQ=41.18;MQRankSum=1.368;QD=19.21;ReadPosRankSum=-0.746;SOR=0.293	GT:AD:DP:GQ:PL	0/1:7,11:18:99:374,0,232
chrXIII	796323	.	G	A	744.77	PASS	AC=1;AF=0.500;AN=2;BaseQRankSum=0.022;ClippingRankSum=0.000;DP=31;ExcessHet=3.0103;FS=0.000;MLEAC=1;MLEAF=0.500;MQ=42.00;MQRankSum=0.000;QD=24.02;ReadPosRankSum=-1.011;SOR=0.474	GT:AD:DP:GQ:PL	0/1:10,21:31:99:773,0,346
chrXIII	806513	.	G	A	537.77	PASS	AC=1;AF=0.500;AN=2;BaseQRankSum=-0.581;ClippingRankSum=0.000;DP=32;ExcessHet=3.0103;FS=1.398;MLEAC=1;MLEAF=0.500;MQ=41.54;MQRankSum=1.167;QD=17.35;ReadPosRankSum=-1.019;SOR=1.061	GT:AD:DP:GQ:PL	0/1:14,17:31:99:566,0,461
chrXIII	836812	.	G	A	903.77	PASS	AC=1;AF=0.500;AN=2;BaseQRankSum=-0.420;ClippingRankSum=0.000;DP=55;ExcessHet=3.0103;FS=5.608;MLEAC=1;MLEAF=0.500;MQ=42.00;MQRankSum=0.000;QD=16.74;ReadPosRankSum=-0.512;SOR=0.636	GT:AD:DP:GQ:PL	0/1:27,27:54:99:932,0,940
chrXIII	837947	.	G	A	781.77	PASS	AC=1;AF=0.500;AN=2;BaseQRankSum=-0.576;ClippingRankSum=0.000;DP=53;ExcessHet=3.0103;FS=3.997;MLEAC=1;MLEAF=0.500;MQ=41.47;MQRankSum=-1.266;QD=15.33;ReadPosRankSum=-0.991;SOR=0.321	GT:AD:DP:GQ:PL	0/1:23,28:51:99:810,0,705
chrXIII	886214	.	G	A	796.77	PASS	AC=1;AF=0.500;AN=2;BaseQRankSum=0.274;ClippingRankSum=0.000;DP=45;ExcessHet=3.0103;FS=1.181;MLEAC=1;MLEAF=0.500;MQ=41.96;MQRankSum=1.141;QD=18.11;ReadPosRankSum=-0.100;SOR=1.051	GT:AD:DP:GQ:PL	0/1:20,24:44:99:825,0,690
chrXIII	892591	.	G	A	647.77	PASS	AC=1;AF=0.500;AN=2;BaseQRankSum=2.416;ClippingRankSum=0.000;DP=30;ExcessHet=3.0103;FS=0.000;MLEAC=1;MLEAF=0.500;MQ=42.00;MQRankSum=0.000;QD=21.59;ReadPosRankSum=-0.212;SOR=0.627	GT:AD:DP:GQ:PL	0/1:12,18:30:99:676,0,357
chrXIII	912248	.	G	A	738.77	PASS	AC=1;AF=0.500;AN=2;BaseQRankSum=-1.021;ClippingRankSum=0.000;DP=46;ExcessHet=3.0103;FS=0.000;MLEAC=1;MLEAF=0.500;MQ=41.38;MQRankSum=-1.367;QD=16.42;ReadPosRankSum=0.000;SOR=0.776	GT:AD:DP:GQ:PL	0/1:22,23:45:99:767,0,779
chrXIV	23253	.	C	T	833.77	PASS	AC=1;AF=0.500;AN=2;BaseQRankSum=-1.045;ClippingRankSum=0.000;DP=45;ExcessHet=3.0103;FS=2.529;MLEAC=1;MLEAF=0.500;MQ=41.68;MQRankSum=-0.771;QD=18.53;ReadPosRankSum=0.717;SOR=1.101	GT:AD:DP:GQ:PL	0/1:18,27:45:99:862,0,592
chrXIV	36661	.	G	A	636.77	PASS	AC=1;AF=0.500;AN=2;BaseQRankSum=0.428;ClippingRankSum=0.000;DP=33;ExcessHet=3.0103;FS=0.000;MLEAC=1;MLEAF=0.500;MQ=41.57;MQRankSum=0.000;QD=20.54;ReadPosRankSum=0.522;SOR=0.793	GT:AD:DP:GQ:PL	0/1:12,19:31:99:665,0,366
chrXIV	76650	.	C	T	699.77	PASS	AC=1;AF=0.500;AN=2;BaseQRankSum=0.000;ClippingRankSum=0.000;DP=38;ExcessHet=3.0103;FS=4.887;MLEAC=1;MLEAF=0.500;MQ=42.00;MQRankSum=0.000;QD=18.91;ReadPosRankSum=0.582;SOR=0.896	GT:AD:DP:GQ:PL	0/1:15,22:37:99:728,0,482
chrXIV	89559	.	C	T	903.77	PASS	AC=1;AF=0.500;AN=2;BaseQRankSum=0.275;ClippingRankSum=0.000;DP=43;ExcessHet=3.0103;FS=1.249;MLEAC=1;MLEAF=0.500;MQ=41.61;MQRankSum=1.324;QD=21.52;ReadPosRankSum=1.232;SOR=0.431	GT:AD:DP:GQ:PL	0/1:16,26:42:99:932,0,528
chrXIV	139531	.	C	A	1840.77	PASS	AC=1;AF=0.500;AN=2;BaseQRankSum=0.198;ClippingRankSum=0.000;DP=277;ExcessHet=3.0103;FS=1.283;MLEAC=1;MLEAF=0.500;MQ=40.53;MQRankSum=-0.865;QD=6.74;ReadPosRankSum=-4.604;SOR=0.822	GT:AD:DP:GQ:PL	0/1:203,70:273:99:1869,0,6752
chrXIV	252049	.	C	T	417.77	PASS	AC=1;AF=0.500;AN=2;BaseQRankSum=-1.826;ClippingRankSum=0.000;DP=37;ExcessHet=3.0103;FS=0.000;MLEAC=1;MLEAF=0.500;MQ=40.72;MQRankSum=-0.686;QD=12.66;ReadPosRankSum=0.000;SOR=0.859	GT:AD:DP:GQ:PL	0/1:17,16:33:99:446,0,593
chrXIV	283870	.	C	T	128.77	PASS	AC=1;AF=0.500;AN=2;BaseQRankSum=-1.823;ClippingRankSum=0.000;DP=21;ExcessHet=3.0103;FS=2.645;MLEAC=1;MLEAF=0.500;MQ=42.00;MQRankSum=0.000;QD=6.13;ReadPosRankSum=0.537;SOR=0.120	GT:AD:DP:GQ:PL	0/1:15,6:21:99:157,0,589
chrXIV	343474	.	C	T	105.77	PASS	AC=1;AF=0.500;AN=2;BaseQRankSum=0.618;ClippingRankSum=0.000;DP=12;ExcessHet=3.0103;FS=3.424;MLEAC=1;MLEAF=0.500;MQ=42.00;MQRankSum=0.000;QD=9.62;ReadPosRankSum=-2.484;SOR=2.636	GT:AD:DP:GQ:PL	0/1:6,5:11:99:134,0,169
chrXIV	352847	.	C	T	642.77	PASS	AC=1;AF=0.500;AN=2;BaseQRankSum=0.935;ClippingRankSum=0.000;DP=39;ExcessHet=3.0103;FS=0.000;MLEAC=1;MLEAF=0.500;MQ=42.00;MQRankSum=0.000;QD=16.48;ReadPosRankSum=-0.662;SOR=0.602	GT:AD:DP:GQ:PL	0/1:19,20:39:99:671,0,584
chrXIV	359112	.	C	T	471.77	PASS	AC=1;AF=0.500;AN=2;BaseQRankSum=1.346;ClippingRankSum=0.000;DP=24;ExcessHet=3.0103;FS=2.246;MLEAC=1;MLEAF=0.500;MQ=41.92;MQRankSum=1.171;QD=19.66;ReadPosRankSum=0.685;SOR=0.223	GT:AD:DP:GQ:PL	0/1:11,13:24:99:500,0,371
chrXIV	443133	.	C	T	697.77	PASS	AC=1;AF=0.500;AN=2;BaseQRankSum=-0.877;ClippingRankSum=0.000;DP=50;ExcessHet=3.0103;FS=1.178;MLEAC=1;MLEAF=0.500;MQ=41.74;MQRankSum=1.021;QD=14.24;ReadPosRankSum=1.956;SOR=1.012	GT:AD:DP:GQ:PL	0/1:25,24:49:99:726,0,817
chrXIV	459001	.	G	A	816.77	PASS	AC=1;AF=0.500;AN=2;BaseQRankSum=0.296;ClippingRankSum=0.000;DP=43;ExcessHet=3.0103;FS=2.755;MLEAC=1;MLEAF=0.500;MQ=41.20;MQRankSum=-0.023;QD=19.92;ReadPosRankSum=-0.490;SOR=0.637	GT:AD:DP:GQ:PL	0/1:17,24:41:99:845,0,568
chrXIV	500480	.	G	A	319.77	PASS	AC=1;AF=0.500;AN=2;BaseQRankSum=0.305;ClippingRankSum=0.000;DP=25;ExcessHet=3.0103;FS=3.619;MLEAC=1;MLEAF=0.500;MQ=42.00;MQRankSum=0.000;QD=12.79;ReadPosRankSum=-0.363;SOR=0.543	GT:AD:DP:GQ:PL	0/1:14,11:25:99:348,0,466
chrXIV	547082	.	C	T	448.77	PASS	AC=1;AF=0.500;AN=2;BaseQRankSum=0.441;ClippingRankSum=0.000;DP=30;ExcessHet=3.0103;FS=3.471;MLEAC=1;MLEAF=0.500;MQ=41.03;MQRankSum=-0.702;QD=15.47;ReadPosRankSum=0.611;SOR=1.574	GT:AD:DP:GQ:PL	0/1:15,14:29:99:477,0,499
chrXIV	559751	.	C	T	865.77	PASS	AC=1;AF=0.500;AN=2;BaseQRankSum=-0.381;ClippingRankSum=0.000;DP=68;ExcessHet=3.0103;FS=3.394;MLEAC=1;MLEAF=0.500;MQ=41.78;MQRankSum=0.943;QD=13.12;ReadPosRankSum=0.866;SOR=1.179	GT:AD:DP:GQ:PL	0/1:36,30:66:99:894,0,1105
chrXIV	622871	.	C	T	648.77	PASS	AC=1;AF=0.500;AN=2;BaseQRankSum=-1.488;ClippingRankSum=0.000;DP=45;ExcessHet=3.0103;FS=11.612;MLEAC=1;MLEAF=0.500;MQ=41.67;MQRankSum=1.045;QD=14.74;ReadPosRankSum=-0.546;SOR=1.472	GT:AD:DP:GQ:PL	0/1:22,22:44:99:677,0,740
chrXIV	624809	.	C	T	596.77	PASS	AC=1;AF=0.500;AN=2;BaseQRankSum=0.683;ClippingRankSum=0.000;DP=35;ExcessHet=3.0103;FS=3.041;MLEAC=1;MLEAF=0.500;MQ=41.89;MQRankSum=1.566;QD=17.55;ReadPosRankSum=0.955;SOR=0.317	GT:AD:DP:GQ:PL	0/1:16,18:34:99:625,0,522
chrXIV	637109	.	C	T	597.77	PASS	AC=1;AF=0.500;AN=2;BaseQRankSum=-0.064;ClippingRankSum=0.000;DP=48;ExcessHet=3.0103;FS=4.181;MLEAC=1;MLEAF=0.500;MQ=41.08;MQRankSum=-0.847;QD=12.45;ReadPosRankSum=-1.336;SOR=1.402	GT:AD:DP:GQ:PL	0/1:28,20:48:99:626,0,927
chrXIV	716037	.	C	T	332.77	PASS	AC=1;AF=0.500;AN=2;BaseQRankSum=3.127;ClippingRankSum=0.000;DP=26;ExcessHet=3.0103;FS=9.638;MLEAC=1;MLEAF=0.500;MQ=42.00;MQRankSum=0.000;QD=12.80;ReadPosRankSum=1.442;SOR=0.746	GT:AD:DP:GQ:PL	0/1:16,10:26:99:361,0,490
chrXIV	716529	.	C	T	278.77	PASS	AC=1;AF=0.500;AN=2;BaseQRankSum=-1.918;ClippingRankSum=0.000;DP=21;ExcessHet=3.0103;FS=0.000;MLEAC=1;MLEAF=0.500;MQ=42.00;MQRankSum=0.000;QD=13.27;ReadPosRankSum=0.752;SOR=0.527	GT:AD:DP:GQ:PL	0/1:10,11:21:99:307,0,350
chrXV	134707	.	C	T	997.77	PASS	AC=1;AF=0.500;AN=2;BaseQRankSum=2.293;ClippingRankSum=0.000;DP=45;ExcessHet=3.0103;FS=0.000;MLEAC=1;MLEAF=0.500;MQ=42.00;MQRankSum=0.000;QD=22.17;ReadPosRankSum=0.750;SOR=0.593	GT:AD:DP:GQ:PL	0/1:17,28:45:99:1026,0,530
chrXV	137513	.	G	A	797.77	PASS	AC=1;AF=0.500;AN=2;BaseQRankSum=0.961;ClippingRankSum=0.000;DP=55;ExcessHet=3.0103;FS=0.000;MLEAC=1;MLEAF=0.500;MQ=41.19;MQRankSum=1.575;QD=14.50;ReadPosRankSum=0.539;SOR=0.733	GT:AD:DP:GQ:PL	0/1:31,24:55:99:826,0,1000
chrXV	255295	.	C	T	812.77	PASS	AC=1;AF=0.500;AN=2;BaseQRankSum=-0.941;ClippingRankSum=0.000;DP=51;ExcessHet=3.0103;FS=2.381;MLEAC=1;MLEAF=0.500;MQ=41.11;MQRankSum=0.637;QD=16.26;ReadPosRankSum=-0.633;SOR=0.419	GT:AD:DP:GQ:PL	0/1:24,26:50:99:841,0,820
chrXV	268001	.	G	A	426.77	PASS	AC=1;AF=0.500;AN=2;BaseQRankSum=0.814;ClippingRankSum=0.000;DP=33;ExcessHet=3.0103;FS=0.000;MLEAC=1;MLEAF=0.500;MQ=42.00;MQRankSum=0.000;QD=12.93;ReadPosRankSum=0.127;SOR=0.527	GT:AD:DP:GQ:PL	0/1:19,14:33:99:455,0,612
chrXV	322779	.	G	A	472.77	PASS	AC=1;AF=0.500;AN=2;BaseQRankSum=1.660;ClippingRankSum=0.000;DP=32;ExcessHet=3.0103;FS=15.346;MLEAC=1;MLEAF=0.500;MQ=41.56;MQRankSum=0.000;QD=15.25;ReadPosRankSum=0.406;SOR=2.234	GT:AD:DP:GQ:PL	0/1:17,14:31:99:501,0,575
chrXV	346227	.	G	A	5345.77	PASS	AC=1;AF=0.500;AN=2;BaseQRankSum=-2.774;ClippingRankSum=0.000;DP=291;ExcessHet=3.0103;FS=9.635;MLEAC=1;MLEAF=0.500;MQ=40.40;MQRankSum=2.393;QD=18.43;ReadPosRankSum=-7.528;SOR=1.298	GT:AD:DP:GQ:PL	0/1:131,159:290:99:5374,0,4246
chrXV	374209	.	C	T	513.77	PASS	AC=1;AF=0.500;AN=2;BaseQRankSum=-0.404;ClippingRankSum=0.000;DP=28;ExcessHet=3.0103;FS=17.374;MLEAC=1;MLEAF=0.500;MQ=42.00;MQRankSum=0.000;QD=19.03;ReadPosRankSum=0.577;SOR=1.409	GT:AD:DP:GQ:PL	0/1:11,16:27:99:542,0,380
chrXV	464702	.	C	T	971.77	PASS	AC=1;AF=0.500;AN=2;BaseQRankSum=-0.443;ClippingRankSum=0.000;DP=47;ExcessHet=3.0103;FS=1.166;MLEAC=1;MLEAF=0.500;MQ=41.66;MQRankSum=0.279;QD=20.68;ReadPosRankSum=-2.065;SOR=1.051	GT:AD:DP:GQ:PL	0/1:19,28:47:99:1000,0,663
chrXV	504563	.	C	T	526.77	PASS	AC=1;AF=0.500;AN=2;BaseQRankSum=-0.339;ClippingRankSum=0.000;DP=31;ExcessHet=3.0103;FS=5.859;MLEAC=1;MLEAF=0.500;MQ=41.08;MQRankSum=1.694;QD=17.56;ReadPosRankSum=-1.707;SOR=0.151	GT:AD:DP:GQ:PL	0/1:13,17:30:99:555,0,412
chrXV	539521	.	G	A	478.77	PASS	AC=1;AF=0.500;AN=2;BaseQRankSum=0.556;ClippingRankSum=0.000;DP=29;ExcessHet=3.0103;FS=1.585;MLEAC=1;MLEAF=0.500;MQ=41.93;MQRankSum=-0.770;QD=16.51;ReadPosRankSum=0.388;SOR=1.292	GT:AD:DP:GQ:PL	0/1:12,17:29:99:507,0,313
chrXV	560865	.	G	A	572.77	PASS	AC=1;AF=0.500;AN=2;BaseQRankSum=0.085;ClippingRankSum=0.000;DP=35;ExcessHet=3.0103;FS=0.000;MLEAC=1;MLEAF=0.500;MQ=42.00;MQRankSum=0.000;QD=16.36;ReadPosRankSum=-0.447;SOR=0.818	GT:AD:DP:GQ:PL	0/1:18,17:35:99:601,0,676
chrXV	566238	.	G	A	841.77	PASS	AC=1;AF=0.500;AN=2;BaseQRankSum=0.038;ClippingRankSum=0.000;DP=43;ExcessHet=3.0103;FS=0.000;MLEAC=1;MLEAF=0.500;MQ=41.34;MQRankSum=1.804;QD=19.58;ReadPosRankSum=-0.490;SOR=0.595	GT:AD:DP:GQ:PL	0/1:17,26:43:99:870,0,535
chrXV	617050	.	C	T	644.77	PASS	AC=1;AF=0.500;AN=2;BaseQRankSum=-0.782;ClippingRankSum=0.000;DP=28;ExcessHet=3.0103;FS=1.983;MLEAC=1;MLEAF=0.500;MQ=41.47;MQRankSum=1.775;QD=23.88;ReadPosRankSum=-2.086;SOR=0.223	GT:AD:DP:GQ:PL	0/1:7,20:27:99:673,0,195
chrXV	624581	.	C	T	583.77	PASS	AC=1;AF=0.500;AN=2;BaseQRankSum=0.233;ClippingRankSum=0.000;DP=33;ExcessHet=3.0103;FS=0.000;MLEAC=1;MLEAF=0.500;MQ=42.00;MQRankSum=0.000;QD=18.24;ReadPosRankSum=0.108;SOR=0.859	GT:AD:DP:GQ:PL	0/1:13,19:32:99:612,0,384
chrXV	642278	.	G	C	294.77	PASS	AC=1;AF=0.500;AN=2;BaseQRankSum=-0.451;ClippingRankSum=0.000;DP=55;ExcessHet=3.0103;FS=9.780;MLEAC=1;MLEAF=0.500;MQ=42.00;MQRankSum=0.000;QD=5.46;ReadPosRankSum=-4.442;SOR=1.291	GT:AD:DP:GQ:PL	0/1:42,12:54:99:323,0,1485
chrXV	743322	.	G	A	716.77	PASS	AC=1;AF=0.500;AN=2;BaseQRankSum=0.013;ClippingRankSum=0.000;DP=41;ExcessHet=3.0103;FS=2.750;MLEAC=1;MLEAF=0.500;MQ=42.00;MQRankSum=0.000;QD=17.48;ReadPosRankSum=-0.080;SOR=0.321	GT:AD:DP:GQ:PL	0/1:19,22:41:99:745,0,650
chrXV	804822	.	C	T	784.77	PASS	AC=1;AF=0.500;AN=2;BaseQRankSum=-1.531;ClippingRankSum=0.000;DP=45;ExcessHet=3.0103;FS=0.000;MLEAC=1;MLEAF=0.500;MQ=41.23;MQRankSum=1.523;QD=17.44;ReadPosRankSum=-0.958;SOR=0.570	GT:AD:DP:GQ:PL	0/1:21,24:45:99:813,0,720
chrXV	842388	.	C	T	895.77	PASS	AC=1;AF=0.500;AN=2;BaseQRankSum=-0.116;ClippingRankSum=0.000;DP=45;ExcessHet=3.0103;FS=8.820;MLEAC=1;MLEAF=0.500;MQ=42.00;MQRankSum=0.000;QD=19.91;ReadPosRankSum=-0.919;SOR=0.577	GT:AD:DP:GQ:PL	0/1:20,25:45:99:924,0,718
chrXV	853129	.	G	A	449.77	PASS	AC=1;AF=0.500;AN=2;BaseQRankSum=1.604;ClippingRankSum=0.000;DP=26;ExcessHet=3.0103;FS=9.381;MLEAC=1;MLEAF=0.500;MQ=42.00;MQRankSum=0.000;QD=17.99;ReadPosRankSum=0.433;SOR=2.276	GT:AD:DP:GQ:PL	0/1:11,14:25:99:478,0,308
chrXV	882714	.	C	T	626.77	PASS	AC=1;AF=0.500;AN=2;BaseQRankSum=0.694;ClippingRankSum=0.000;DP=39;ExcessHet=3.0103;FS=6.287;MLEAC=1;MLEAF=0.500;MQ=42.00;MQRankSum=0.000;QD=16.07;ReadPosRankSum=-0.229;SOR=2.179	GT:AD:DP:GQ:PL	0/1:20,19:39:99:655,0,618
chrXV	892720	.	C	T	703.77	PASS	AC=1;AF=0.500;AN=2;BaseQRankSum=0.084;ClippingRankSum=0.000;DP=53;ExcessHet=3.0103;FS=4.968;MLEAC=1;MLEAF=0.500;MQ=42.00;MQRankSum=0.000;QD=13.53;ReadPosRankSum=0.126;SOR=1.574	GT:AD:DP:GQ:PL	0/1:30,22:52:99:732,0,1068
chrXV	911630	.	G	A	376.77	PASS	AC=1;AF=0.500;AN=2;BaseQRankSum=0.171;ClippingRankSum=0.000;DP=32;ExcessHet=3.0103;FS=5.782;MLEAC=1;MLEAF=0.500;MQ=42.00;MQRankSum=0.000;QD=12.56;ReadPosRankSum=1.429;SOR=0.726	GT:AD:DP:GQ:PL	0/1:18,12:30:99:405,0,593
chrXV	993578	.	C	T	634.77	PASS	AC=1;AF=0.500;AN=2;BaseQRankSum=0.477;ClippingRankSum=0.000;DP=46;ExcessHet=3.0103;FS=1.154;MLEAC=1;MLEAF=0.500;MQ=41.68;MQRankSum=1.022;QD=14.11;ReadPosRankSum=-0.019;SOR=0.483	GT:AD:DP:GQ:PL	0/1:23,22:45:99:663,0,692
chrXV	1016060	.	G	A	425.77	PASS	AC=1;AF=0.500;AN=2;BaseQRankSum=0.368;ClippingRankSum=0.000;DP=27;ExcessHet=3.0103;FS=1.510;MLEAC=1;MLEAF=0.500;MQ=41.47;MQRankSum=-0.889;QD=15.77;ReadPosRankSum=-0.818;SOR=0.883	GT:AD:DP:GQ:PL	0/1:13,14:27:99:454,0,450
chrXVI	52923	.	C	T	603.77	PASS	AC=1;AF=0.500;AN=2;BaseQRankSum=0.852;ClippingRankSum=0.000;DP=31;ExcessHet=3.0103;FS=3.431;MLEAC=1;MLEAF=0.500;MQ=42.00;MQRankSum=0.000;QD=20.13;ReadPosRankSum=-1.775;SOR=1.525	GT:AD:DP:GQ:PL	0/1:13,17:30:99:632,0,421
chrXVI	74833	.	C	T	669.77	PASS	AC=1;AF=0.500;AN=2;BaseQRankSum=0.131;ClippingRankSum=0.000;DP=53;ExcessHet=3.0103;FS=0.000;MLEAC=1;MLEAF=0.500;MQ=41.70;MQRankSum=-1.490;QD=13.67;ReadPosRankSum=-0.116;SOR=0.818	GT:AD:DP:GQ:PL	0/1:26,23:49:99:698,0,809
chrXVI	86819	.	G	A	721.77	PASS	AC=1;AF=0.500;AN=2;BaseQRankSum=-0.571;ClippingRankSum=0.000;DP=42;ExcessHet=3.0103;FS=9.218;MLEAC=1;MLEAF=0.500;MQ=41.65;MQRankSum=1.125;QD=17.60;ReadPosRankSum=0.561;SOR=1.906	GT:AD:DP:GQ:PL	0/1:19,22:41:99:750,0,648
chrXVI	125486	.	G	A	692.77	PASS	AC=1;AF=0.500;AN=2;BaseQRankSum=-0.396;ClippingRankSum=0.000;DP=40;ExcessHet=3.0103;FS=1.222;MLEAC=1;MLEAF=0.500;MQ=42.00;MQRankSum=0.000;QD=17.32;ReadPosRankSum=-1.663;SOR=0.483	GT:AD:DP:GQ:PL	0/1:18,22:40:99:721,0,597
chrXVI	196027	.	C	T	789.77	PASS	AC=1;AF=0.500;AN=2;BaseQRankSum=-0.694;ClippingRankSum=0.000;DP=46;ExcessHet=3.0103;FS=0.000;MLEAC=1;MLEAF=0.500;MQ=41.69;MQRankSum=1.088;QD=17.17;ReadPosRankSum=0.155;SOR=0.653	GT:AD:DP:GQ:PL	0/1:22,24:46:99:818,0,755
chrXVI	347495	.	C	T	413.77	PASS	AC=1;AF=0.500;AN=2;BaseQRankSum=-0.969;ClippingRankSum=0.000;DP=37;ExcessHet=3.0103;FS=2.844;MLEAC=1;MLEAF=0.500;MQ=42.00;MQRankSum=0.000;QD=11.18;ReadPosRankSum=0.424;SOR=0.346	GT:AD:DP:GQ:PL	0/1:21,16:37:99:442,0,667
chrXVI	407687	.	C	T	560.77	PASS	AC=1;AF=0.500;AN=2;BaseQRankSum=-0.342;ClippingRankSum=0.000;DP=37;ExcessHet=3.0103;FS=1.273;MLEAC=1;MLEAF=0.500;MQ=42.00;MQRankSum=0.000;QD=15.16;ReadPosRankSum=-1.815;SOR=0.842	GT:AD:DP:GQ:PL	0/1:19,18:37:99:589,0,643
chrXVI	412385	.	C	T	438.77	PASS	AC=1;AF=0.500;AN=2;BaseQRankSum=-0.203;ClippingRankSum=0.000;DP=37;ExcessHet=3.0103;FS=0.000;MLEAC=1;MLEAF=0.500;MQ=42.00;MQRankSum=0.000;QD=12.54;ReadPosRankSum=0.697;SOR=0.818	GT:AD:DP:GQ:PL	0/1:20,15:35:99:467,0,679
chrXVI	419780	.	C	T	520.77	PASS	AC=1;AF=0.500;AN=2;BaseQRankSum=-0.806;ClippingRankSum=0.000;DP=33;ExcessHet=3.0103;FS=1.412;MLEAC=1;MLEAF=0.500;MQ=42.00;MQRankSum=0.000;QD=16.27;ReadPosRankSum=-0.897;SOR=0.340	GT:AD:DP:GQ:PL	0/1:16,16:32:99:549,0,589
chrXVI	435897	.	C	T	287.77	PASS	AC=1;AF=0.500;AN=2;BaseQRankSum=3.158;ClippingRankSum=0.000;DP=26;ExcessHet=3.0103;FS=0.000;MLEAC=1;MLEAF=0.500;MQ=42.00;MQRankSum=0.000;QD=11.51;ReadPosRankSum=1.171;SOR=0.569	GT:AD:DP:GQ:PL	0/1:16,9:25:99:316,0,508
chrXVI	451959	.	C	T	704.77	PASS	AC=1;AF=0.500;AN=2;BaseQRankSum=-0.654;ClippingRankSum=0.000;DP=50;ExcessHet=3.0103;FS=6.133;MLEAC=1;MLEAF=0.500;MQ=41.96;MQRankSum=1.021;QD=14.38;ReadPosRankSum=0.148;SOR=1.680	GT:AD:DP:GQ:PL	0/1:25,24:49:99:733,0,874
chrXVI	583663	.	G	A	848.77	PASS	AC=1;AF=0.500;AN=2;BaseQRankSum=0.255;ClippingRankSum=0.000;DP=42;ExcessHet=3.0103;FS=0.000;MLEAC=1;MLEAF=0.500;MQ=41.95;MQRankSum=1.300;QD=20.70;ReadPosRankSum=0.045;SOR=0.555	GT:AD:DP:GQ:PL	0/1:16,25:41:99:877,0,507
chrXVI	645863	.	C	T	807.77	PASS	AC=1;AF=0.500;AN=2;BaseQRankSum=0.122;ClippingRankSum=0.000;DP=38;ExcessHet=3.0103;FS=0.000;MLEAC=1;MLEAF=0.500;MQ=42.00;MQRankSum=0.000;QD=21.26;ReadPosRankSum=0.212;SOR=0.668	GT:AD:DP:GQ:PL	0/1:15,23:38:99:836,0,520
chrXVI	646446	.	C	T	425.77	PASS	AC=1;AF=0.500;AN=2;BaseQRankSum=-1.530;ClippingRankSum=0.000;DP=35;ExcessHet=3.0103;FS=2.928;MLEAC=1;MLEAF=0.500;MQ=41.18;MQRankSum=-1.481;QD=12.52;ReadPosRankSum=-0.986;SOR=1.244	GT:AD:DP:GQ:PL	0/1:18,16:34:99:454,0,592
chrXVI	686041	.	C	T	383.77	PASS	AC=1;AF=0.500;AN=2;BaseQRankSum=1.561;ClippingRankSum=0.000;DP=30;ExcessHet=3.0103;FS=8.869;MLEAC=1;MLEAF=0.500;MQ=41.53;MQRankSum=-1.120;QD=13.23;ReadPosRankSum=1.997;SOR=1.914	GT:AD:DP:GQ:PL	0/1:17,12:29:99:412,0,607
chrXVI	691353	.	G	A	541.77	PASS	AC=1;AF=0.500;AN=2;BaseQRankSum=-0.063;ClippingRankSum=0.000;DP=24;ExcessHet=3.0103;FS=1.680;MLEAC=1;MLEAF=0.500;MQ=41.92;MQRankSum=1.503;QD=22.57;ReadPosRankSum=-0.821;SOR=0.368	GT:AD:DP:GQ:PL	0/1:8,16:24:99:570,0,234
chrXVI	856951	.	C	T	403.77	PASS	AC=1;AF=0.500;AN=2;BaseQRankSum=-0.785;ClippingRankSum=0.000;DP=26;ExcessHet=3.0103;FS=3.969;MLEAC=1;MLEAF=0.500;MQ=41.48;MQRankSum=1.157;QD=15.53;ReadPosRankSum=-0.515;SOR=1.802	GT:AD:DP:GQ:PL	0/1:12,14:26:99:432,0,390
