# Supplementary material for: Recombination Is Responsible for the Increased Recovery of Drug-Resistant Mutants with Hypermutated Genomes in Resting Yeast Diploids Expressing APOBEC Deaminases
Source: Front Genet. 2017 Dec 12;8:202. doi: 10.3389/fgene.2017.00202 (PMC5733079; doi:10.3389/fgene.2017.00202)
Supplement: Supplementary file 6 [file Data_Sheet_1.zip › PmCDA1_d1/N087-LAN210-Can-PmCDA1-NA-RUN7-D1_SNVs_final.vcf]

##fileformat=VCFv4.2
##FILTER=<ID=LowQual,Description="Low quality">
##FORMAT=<ID=AD,Number=R,Type=Integer,Description="Allelic depths for the ref and alt alleles in the order listed">
##FORMAT=<ID=DP,Number=1,Type=Integer,Description="Approximate read depth (reads with MQ=255 or with bad mates are filtered)">
##FORMAT=<ID=GQ,Number=1,Type=Integer,Description="Genotype Quality">
##FORMAT=<ID=GT,Number=1,Type=String,Description="Genotype">
##FORMAT=<ID=PL,Number=G,Type=Integer,Description="Normalized, Phred-scaled likelihoods for genotypes as defined in the VCF specification">
##GATKCommandLine.HaplotypeCaller=<ID=HaplotypeCaller,Version=3.8-0-ge9d806836,Date="Tue Sep 19 12:47:48 PDT 2017",Epoch=1505850468629,CommandLineOptions="analysis_type=HaplotypeCaller input_file=[N087-LAN210-Can-PmCDA1-NA-RUN7-D1_sorted_dedup_RG_realigned.bam] showFullBamList=false read_buffer_size=null read_filter=[] disable_read_filter=[] intervals=null excludeIntervals=[../../LAN210/20170903_LAN210_v0.10m_masked_v2.bed] interval_set_rule=UNION interval_merging=ALL interval_padding=0 reference_sequence=../../LAN210/LAN210_v0.10m.fasta nonDeterministicRandomSeed=false disableDithering=false maxRuntime=-1 maxRuntimeUnits=MINUTES downsampling_type=BY_SAMPLE downsample_to_fraction=null downsample_to_coverage=500 baq=OFF baqGapOpenPenalty=40.0 refactor_NDN_cigar_string=false fix_misencoded_quality_scores=false allow_potentially_misencoded_quality_scores=false useOriginalQualities=false defaultBaseQualities=-1 performanceLog=null BQSR=null quantize_quals=0 static_quantized_quals=null round_down_quantized=false disable_indel_quals=false emit_original_quals=false preserve_qscores_less_than=6 globalQScorePrior=-1.0 secondsBetweenProgressUpdates=10 validation_strictness=SILENT remove_program_records=false keep_program_records=false sample_rename_mapping_file=null unsafe=null use_jdk_deflater=false use_jdk_inflater=false disable_auto_index_creation_and_locking_when_reading_rods=false no_cmdline_in_header=false sites_only=false never_trim_vcf_format_field=false bcf=false bam_compression=null simplifyBAM=false disable_bam_indexing=false generate_md5=false num_threads=1 num_cpu_threads_per_data_thread=1 num_io_threads=0 monitorThreadEfficiency=false num_bam_file_handles=null read_group_black_list=null pedigree=[] pedigreeString=[] pedigreeValidationType=STRICT allow_intervals_with_unindexed_bam=false generateShadowBCF=false variant_index_type=DYNAMIC_SEEK variant_index_parameter=-1 reference_window_stop=0 phone_home= gatk_key=null tag=NA logging_level=INFO log_to_file=null help=false version=false out=/media/artem/artem_second/20170727_RUN8/Project_Stepchenkova/reanalyze_RUN7/N087-LAN210-Can-PmCDA1-NA-RUN7-D1/N087-LAN210-Can-PmCDA1-NA-RUN7-D1.vcf likelihoodCalculationEngine=PairHMM heterogeneousKmerSizeResolution=COMBO_MIN dbsnp=(RodBinding name= source=UNBOUND) dontTrimActiveRegions=false maxDiscARExtension=25 maxGGAARExtension=300 paddingAroundIndels=150 paddingAroundSNPs=20 comp=[] annotation=[] excludeAnnotation=[] group=[StandardAnnotation, StandardHCAnnotation] debug=false useFilteredReadsForAnnotations=false emitRefConfidence=NONE bamOutput=null bamWriterType=CALLED_HAPLOTYPES emitDroppedReads=false disableOptimizations=false annotateNDA=false useNewAFCalculator=false heterozygosity=0.001 indel_heterozygosity=1.25E-4 heterozygosity_stdev=0.01 standard_min_confidence_threshold_for_calling=10.0 standard_min_confidence_threshold_for_emitting=30.0 max_alternate_alleles=6 max_genotype_count=1024 max_num_PL_values=100 input_prior=[] sample_ploidy=2 genotyping_mode=DISCOVERY alleles=(RodBinding name= source=UNBOUND) contamination_fraction_to_filter=0.0 contamination_fraction_per_sample_file=null p_nonref_model=null exactcallslog=null output_mode=EMIT_VARIANTS_ONLY allSitePLs=false gcpHMM=10 pair_hmm_implementation=FASTEST_AVAILABLE phredScaledGlobalReadMismappingRate=45 noFpga=false nativePairHmmThreads=1 useDoublePrecision=false sample_name=null kmerSize=[10, 25] dontIncreaseKmerSizesForCycles=false allowNonUniqueKmersInRef=false numPruningSamples=1 recoverDanglingHeads=false doNotRecoverDanglingBranches=false minDanglingBranchLength=4 consensus=false maxNumHaplotypesInPopulation=128 errorCorrectKmers=false minPruning=2 debugGraphTransformations=false allowCyclesInKmerGraphToGeneratePaths=false graphOutput=null kmerLengthForReadErrorCorrection=25 minObservationsForKmerToBeSolid=20 GVCFGQBands=[1, 2, 3, 4, 5, 6, 7, 8, 9, 10, 11, 12, 13, 14, 15, 16, 17, 18, 19, 20, 21, 22, 23, 24, 25, 26, 27, 28, 29, 30, 31, 32, 33, 34, 35, 36, 37, 38, 39, 40, 41, 42, 43, 44, 45, 46, 47, 48, 49, 50, 51, 52, 53, 54, 55, 56, 57, 58, 59, 60, 70, 80, 90, 99] indelSizeToEliminateInRefModel=10 min_base_quality_score=10 includeUmappedReads=false useAllelesTrigger=false doNotRunPhysicalPhasing=true keepRG=null justDetermineActiveRegions=false dontGenotype=false dontUseSoftClippedBases=false captureAssemblyFailureBAM=false errorCorrectReads=false pcr_indel_model=CONSERVATIVE maxReadsInRegionPerSample=10000 minReadsPerAlignmentStart=10 mergeVariantsViaLD=false activityProfileOut=null activeRegionOut=null activeRegionIn=null activeRegionExtension=null forceActive=false activeRegionMaxSize=null bandPassSigma=null maxReadsInMemoryPerSample=30000 maxTotalReadsInMemory=10000000 maxProbPropagationDistance=50 activeProbabilityThreshold=0.002 min_mapping_quality_score=20 filter_reads_with_N_cigar=false filter_mismatching_base_and_quals=false filter_bases_not_stored=false">
##GATKCommandLine.SelectVariants=<ID=SelectVariants,Version=3.8-0-ge9d806836,Date="Tue Sep 19 12:53:54 PDT 2017",Epoch=1505850834865,CommandLineOptions="analysis_type=SelectVariants input_file=[] showFullBamList=false read_buffer_size=null read_filter=[] disable_read_filter=[] intervals=null excludeIntervals=null interval_set_rule=UNION interval_merging=ALL interval_padding=0 reference_sequence=../../LAN210/LAN210_v0.10m.fasta nonDeterministicRandomSeed=false disableDithering=false maxRuntime=-1 maxRuntimeUnits=MINUTES downsampling_type=BY_SAMPLE downsample_to_fraction=null downsample_to_coverage=1000 baq=OFF baqGapOpenPenalty=40.0 refactor_NDN_cigar_string=false fix_misencoded_quality_scores=false allow_potentially_misencoded_quality_scores=false useOriginalQualities=false defaultBaseQualities=-1 performanceLog=null BQSR=null quantize_quals=0 static_quantized_quals=null round_down_quantized=false disable_indel_quals=false emit_original_quals=false preserve_qscores_less_than=6 globalQScorePrior=-1.0 secondsBetweenProgressUpdates=10 validation_strictness=SILENT remove_program_records=false keep_program_records=false sample_rename_mapping_file=null unsafe=null use_jdk_deflater=false use_jdk_inflater=false disable_auto_index_creation_and_locking_when_reading_rods=false no_cmdline_in_header=false sites_only=false never_trim_vcf_format_field=false bcf=false bam_compression=null simplifyBAM=false disable_bam_indexing=false generate_md5=false num_threads=1 num_cpu_threads_per_data_thread=1 num_io_threads=0 monitorThreadEfficiency=false num_bam_file_handles=null read_group_black_list=null pedigree=[] pedigreeString=[] pedigreeValidationType=STRICT allow_intervals_with_unindexed_bam=false generateShadowBCF=false variant_index_type=DYNAMIC_SEEK variant_index_parameter=-1 reference_window_stop=0 phone_home= gatk_key=null tag=NA logging_level=INFO log_to_file=null help=false version=false variant=(RodBinding name=variant source=N087-LAN210-Can-PmCDA1-NA-RUN7-D1.vcf) discordance=(RodBinding name= source=UNBOUND) concordance=(RodBinding name= source=UNBOUND) out=/media/artem/artem_second/20170727_RUN8/Project_Stepchenkova/reanalyze_RUN7/N087-LAN210-Can-PmCDA1-NA-RUN7-D1/N087-LAN210-Can-PmCDA1-NA-RUN7-D1_SNVs.vcf sample_name=[] sample_expressions=null sample_file=null exclude_sample_name=[] exclude_sample_file=[] exclude_sample_expressions=[] selectexpressions=[] invertselect=false excludeNonVariants=false excludeFiltered=false preserveAlleles=false removeUnusedAlternates=false restrictAllelesTo=ALL keepOriginalAC=false keepOriginalDP=false mendelianViolation=false invertMendelianViolation=false mendelianViolationQualThreshold=0.0 select_random_fraction=0.0 remove_fraction_genotypes=0.0 selectTypeToInclude=[SNP] selectTypeToExclude=[] keepIDs=null excludeIDs=null fullyDecode=false justRead=false maxIndelSize=2147483647 minIndelSize=0 maxFilteredGenotypes=2147483647 minFilteredGenotypes=0 maxFractionFilteredGenotypes=1.0 minFractionFilteredGenotypes=0.0 maxNOCALLnumber=2147483647 maxNOCALLfraction=1.0 setFilteredGtToNocall=false ALLOW_NONOVERLAPPING_COMMAND_LINE_SAMPLES=false forceValidOutput=false filter_reads_with_N_cigar=false filter_mismatching_base_and_quals=false filter_bases_not_stored=false">
##INFO=<ID=AC,Number=A,Type=Integer,Description="Allele count in genotypes, for each ALT allele, in the same order as listed">
##INFO=<ID=AF,Number=A,Type=Float,Description="Allele Frequency, for each ALT allele, in the same order as listed">
##INFO=<ID=AN,Number=1,Type=Integer,Description="Total number of alleles in called genotypes">
##INFO=<ID=BaseQRankSum,Number=1,Type=Float,Description="Z-score from Wilcoxon rank sum test of Alt Vs. Ref base qualities">
##INFO=<ID=ClippingRankSum,Number=1,Type=Float,Description="Z-score From Wilcoxon rank sum test of Alt vs. Ref number of hard clipped bases">
##INFO=<ID=DP,Number=1,Type=Integer,Description="Approximate read depth; some reads may have been filtered">
##INFO=<ID=DS,Number=0,Type=Flag,Description="Were any of the samples downsampled?">
##INFO=<ID=ExcessHet,Number=1,Type=Float,Description="Phred-scaled p-value for exact test of excess heterozygosity">
##INFO=<ID=FS,Number=1,Type=Float,Description="Phred-scaled p-value using Fisher's exact test to detect strand bias">
##INFO=<ID=HaplotypeScore,Number=1,Type=Float,Description="Consistency of the site with at most two segregating haplotypes">
##INFO=<ID=InbreedingCoeff,Number=1,Type=Float,Description="Inbreeding coefficient as estimated from the genotype likelihoods per-sample when compared against the Hardy-Weinberg expectation">
##INFO=<ID=MLEAC,Number=A,Type=Integer,Description="Maximum likelihood expectation (MLE) for the allele counts (not necessarily the same as the AC), for each ALT allele, in the same order as listed">
##INFO=<ID=MLEAF,Number=A,Type=Float,Description="Maximum likelihood expectation (MLE) for the allele frequency (not necessarily the same as the AF), for each ALT allele, in the same order as listed">
##INFO=<ID=MQ,Number=1,Type=Float,Description="RMS Mapping Quality">
##INFO=<ID=MQRankSum,Number=1,Type=Float,Description="Z-score From Wilcoxon rank sum test of Alt vs. Ref read mapping qualities">
##INFO=<ID=QD,Number=1,Type=Float,Description="Variant Confidence/Quality by Depth">
##INFO=<ID=ReadPosRankSum,Number=1,Type=Float,Description="Z-score from Wilcoxon rank sum test of Alt vs. Ref read position bias">
##INFO=<ID=SOR,Number=1,Type=Float,Description="Symmetric Odds Ratio of 2x2 contingency table to detect strand bias">
##contig=<ID=chrI,length=198855>
##contig=<ID=chrII,length=810456>
##contig=<ID=chrIII,length=316501>
##contig=<ID=chrIV,length=1516959>
##contig=<ID=chrV,length=570663>
##contig=<ID=chrVI,length=270116>
##contig=<ID=chrVII,length=1084724>
##contig=<ID=chrVIII,length=557320>
##contig=<ID=chrIX,length=433988>
##contig=<ID=chrX,length=745688>
##contig=<ID=chrXI,length=666767>
##contig=<ID=chrXII,length=1065113>
##contig=<ID=chrXIII,length=917121>
##contig=<ID=chrXIV,length=784078>
##contig=<ID=chrXV,length=1078147>
##contig=<ID=chrXVI,length=943466>
##contig=<ID=mt,length=85611>
##reference=file:///media/artem/artem_second/20170727_RUN8/Project_Stepchenkova/reanalyze_RUN7/N087-LAN210-Can-PmCDA1-NA-RUN7-D1/../../LAN210/LAN210_v0.10m.fasta
##source=SelectVariants
#CHROM	POS	ID	REF	ALT	QUAL	FILTER	INFO	FORMAT	N087-LAN210-Can-PmCDA1-NA-RUN7-D1
chrI	51628	.	G	A	461.77	PASS	AC=1;AF=0.500;AN=2;BaseQRankSum=-0.233;ClippingRankSum=0.000;DP=51;ExcessHet=3.0103;FS=6.478;MLEAC=1;MLEAF=0.500;MQ=42.00;MQRankSum=0.000;QD=9.05;ReadPosRankSum=-0.358;SOR=0.395	GT:AD:DP:GQ:PL	0/1:34,17:51:99:490,0,1114
chrI	52046	.	C	T	872.77	PASS	AC=1;AF=0.500;AN=2;BaseQRankSum=0.424;ClippingRankSum=0.000;DP=52;ExcessHet=3.0103;FS=2.388;MLEAC=1;MLEAF=0.500;MQ=41.60;MQRankSum=-1.579;QD=17.11;ReadPosRankSum=1.775;SOR=0.654	GT:AD:DP:GQ:PL	0/1:23,28:51:99:901,0,703
chrI	73585	.	G	A	463.77	PASS	AC=1;AF=0.500;AN=2;BaseQRankSum=0.541;ClippingRankSum=0.000;DP=34;ExcessHet=3.0103;FS=11.024;MLEAC=1;MLEAF=0.500;MQ=42.00;MQRankSum=0.000;QD=13.64;ReadPosRankSum=0.663;SOR=2.433	GT:AD:DP:GQ:PL	0/1:19,15:34:99:492,0,617
chrI	95652	.	C	T	419.77	PASS	AC=1;AF=0.500;AN=2;BaseQRankSum=0.534;ClippingRankSum=0.000;DP=38;ExcessHet=3.0103;FS=3.018;MLEAC=1;MLEAF=0.500;MQ=42.00;MQRankSum=0.000;QD=11.66;ReadPosRankSum=-0.185;SOR=0.330	GT:AD:DP:GQ:PL	0/1:21,15:36:99:448,0,667
chrI	95787	.	G	A	840.77	PASS	AC=1;AF=0.500;AN=2;BaseQRankSum=0.012;ClippingRankSum=0.000;DP=45;ExcessHet=3.0103;FS=11.459;MLEAC=1;MLEAF=0.500;MQ=42.00;MQRankSum=0.000;QD=18.68;ReadPosRankSum=-1.500;SOR=0.718	GT:AD:DP:GQ:PL	0/1:21,24:45:99:869,0,748
chrI	121682	.	G	A	819.77	PASS	AC=1;AF=0.500;AN=2;BaseQRankSum=-0.269;ClippingRankSum=0.000;DP=41;ExcessHet=3.0103;FS=7.110;MLEAC=1;MLEAF=0.500;MQ=42.00;MQRankSum=0.000;QD=19.99;ReadPosRankSum=-1.804;SOR=1.535	GT:AD:DP:GQ:PL	0/1:16,25:41:99:848,0,512
chrI	128838	.	G	A	1183.77	PASS	AC=1;AF=0.500;AN=2;BaseQRankSum=-1.157;ClippingRankSum=0.000;DP=56;ExcessHet=3.0103;FS=2.426;MLEAC=1;MLEAF=0.500;MQ=41.74;MQRankSum=1.361;QD=21.52;ReadPosRankSum=-0.997;SOR=0.373	GT:AD:DP:GQ:PL	0/1:20,35:55:99:1212,0,657
chrII	46594	.	G	A	818.77	PASS	AC=1;AF=0.500;AN=2;BaseQRankSum=-0.010;ClippingRankSum=0.000;DP=50;ExcessHet=3.0103;FS=8.180;MLEAC=1;MLEAF=0.500;MQ=41.43;MQRankSum=-1.238;QD=16.38;ReadPosRankSum=-1.322;SOR=1.551	GT:AD:DP:GQ:PL	0/1:22,28:50:99:847,0,633
chrII	82373	.	C	T	1128.77	PASS	AC=1;AF=0.500;AN=2;BaseQRankSum=0.427;ClippingRankSum=0.000;DP=68;ExcessHet=3.0103;FS=0.930;MLEAC=1;MLEAF=0.500;MQ=41.73;MQRankSum=0.569;QD=16.60;ReadPosRankSum=0.604;SOR=0.493	GT:AD:DP:GQ:PL	0/1:34,34:68:99:1157,0,1112
chrII	83912	.	G	A	660.77	PASS	AC=1;AF=0.500;AN=2;BaseQRankSum=-1.714;ClippingRankSum=0.000;DP=66;ExcessHet=3.0103;FS=3.533;MLEAC=1;MLEAF=0.500;MQ=41.97;MQRankSum=-1.233;QD=10.17;ReadPosRankSum=-1.507;SOR=0.484	GT:AD:DP:GQ:PL	0/1:40,25:65:99:689,0,1342
chrII	84276	.	G	A	806.77	PASS	AC=1;AF=0.500;AN=2;BaseQRankSum=-2.374;ClippingRankSum=0.000;DP=44;ExcessHet=3.0103;FS=1.222;MLEAC=1;MLEAF=0.500;MQ=41.31;MQRankSum=-1.406;QD=18.76;ReadPosRankSum=-2.176;SOR=0.473	GT:AD:DP:GQ:PL	0/1:17,26:43:99:835,0,592
chrII	101207	.	C	T	418.77	PASS	AC=1;AF=0.500;AN=2;BaseQRankSum=1.133;ClippingRankSum=0.000;DP=31;ExcessHet=3.0103;FS=5.449;MLEAC=1;MLEAF=0.500;MQ=42.00;MQRankSum=0.000;QD=13.51;ReadPosRankSum=-0.843;SOR=1.196	GT:AD:DP:GQ:PL	0/1:17,14:31:99:447,0,487
chrII	109385	.	G	A	628.77	PASS	AC=1;AF=0.500;AN=2;BaseQRankSum=0.654;ClippingRankSum=0.000;DP=48;ExcessHet=3.0103;FS=8.389;MLEAC=1;MLEAF=0.500;MQ=42.00;MQRankSum=0.000;QD=13.10;ReadPosRankSum=0.350;SOR=1.027	GT:AD:DP:GQ:PL	0/1:27,21:48:99:657,0,902
chrII	137714	.	C	T	636.77	PASS	AC=1;AF=0.500;AN=2;BaseQRankSum=0.647;ClippingRankSum=0.000;DP=36;ExcessHet=3.0103;FS=0.000;MLEAC=1;MLEAF=0.500;MQ=40.91;MQRankSum=-0.647;QD=17.69;ReadPosRankSum=0.018;SOR=0.663	GT:AD:DP:GQ:PL	0/1:15,21:36:99:665,0,425
chrII	146991	.	C	T	1034.77	PASS	AC=1;AF=0.500;AN=2;BaseQRankSum=0.280;ClippingRankSum=0.000;DP=67;ExcessHet=3.0103;FS=5.489;MLEAC=1;MLEAF=0.500;MQ=41.52;MQRankSum=-0.480;QD=15.68;ReadPosRankSum=-0.813;SOR=0.260	GT:AD:DP:GQ:PL	0/1:32,34:66:99:1063,0,924
chrII	159726	.	C	T	1161.77	PASS	AC=1;AF=0.500;AN=2;BaseQRankSum=1.054;ClippingRankSum=0.000;DP=74;ExcessHet=3.0103;FS=0.000;MLEAC=1;MLEAF=0.500;MQ=41.92;MQRankSum=-1.624;QD=15.91;ReadPosRankSum=-0.408;SOR=0.592	GT:AD:DP:GQ:PL	0/1:34,39:73:99:1190,0,986
chrII	162699	.	G	A	584.77	PASS	AC=1;AF=0.500;AN=2;BaseQRankSum=2.083;ClippingRankSum=0.000;DP=50;ExcessHet=3.0103;FS=0.000;MLEAC=1;MLEAF=0.500;MQ=41.84;MQRankSum=1.570;QD=11.70;ReadPosRankSum=-0.345;SOR=0.842	GT:AD:DP:GQ:PL	0/1:32,18:50:99:613,0,979
chrII	167131	.	G	A	614.77	PASS	AC=1;AF=0.500;AN=2;BaseQRankSum=-0.493;ClippingRankSum=0.000;DP=65;ExcessHet=3.0103;FS=3.527;MLEAC=1;MLEAF=0.500;MQ=42.00;MQRankSum=0.000;QD=9.46;ReadPosRankSum=0.616;SOR=1.220	GT:AD:DP:GQ:PL	0/1:40,25:65:99:643,0,1184
chrII	168347	.	G	A	863.77	PASS	AC=1;AF=0.500;AN=2;BaseQRankSum=-0.377;ClippingRankSum=0.000;DP=63;ExcessHet=3.0103;FS=3.524;MLEAC=1;MLEAF=0.500;MQ=41.78;MQRankSum=-1.934;QD=14.16;ReadPosRankSum=-0.921;SOR=0.468	GT:AD:DP:GQ:PL	0/1:30,31:61:99:892,0,873
chrII	191932	.	G	A	607.77	PASS	AC=1;AF=0.500;AN=2;BaseQRankSum=0.010;ClippingRankSum=0.000;DP=50;ExcessHet=3.0103;FS=2.410;MLEAC=1;MLEAF=0.500;MQ=41.92;MQRankSum=1.217;QD=12.40;ReadPosRankSum=-0.563;SOR=0.420	GT:AD:DP:GQ:PL	0/1:29,20:49:99:636,0,952
chrII	267518	.	G	A	912.77	PASS	AC=1;AF=0.500;AN=2;BaseQRankSum=0.924;ClippingRankSum=0.000;DP=51;ExcessHet=3.0103;FS=1.102;MLEAC=1;MLEAF=0.500;MQ=41.59;MQRankSum=0.484;QD=18.26;ReadPosRankSum=0.439;SOR=0.910	GT:AD:DP:GQ:PL	0/1:20,30:50:99:941,0,552
chrII	270873	.	C	T	421.77	PASS	AC=1;AF=0.500;AN=2;BaseQRankSum=2.242;ClippingRankSum=0.000;DP=37;ExcessHet=3.0103;FS=3.145;MLEAC=1;MLEAF=0.500;MQ=41.84;MQRankSum=-0.983;QD=11.72;ReadPosRankSum=0.814;SOR=1.496	GT:AD:DP:GQ:PL	0/1:22,14:36:99:450,0,561
chrII	274173	.	G	A	364.77	PASS	AC=1;AF=0.500;AN=2;BaseQRankSum=-0.099;ClippingRankSum=0.000;DP=27;ExcessHet=3.0103;FS=3.473;MLEAC=1;MLEAF=0.500;MQ=41.86;MQRankSum=1.344;QD=13.51;ReadPosRankSum=0.063;SOR=0.819	GT:AD:DP:GQ:PL	0/1:15,12:27:99:393,0,643
chrII	274183	.	G	A	531.77	PASS	AC=1;AF=0.500;AN=2;BaseQRankSum=-0.640;ClippingRankSum=0.000;DP=29;ExcessHet=3.0103;FS=5.620;MLEAC=1;MLEAF=0.500;MQ=41.87;MQRankSum=-1.160;QD=18.34;ReadPosRankSum=-0.965;SOR=1.253	GT:AD:DP:GQ:PL	0/1:12,17:29:99:560,0,453
chrII	275538	.	G	A	869.77	PASS	AC=1;AF=0.500;AN=2;BaseQRankSum=-0.597;ClippingRankSum=0.000;DP=58;ExcessHet=3.0103;FS=2.218;MLEAC=1;MLEAF=0.500;MQ=42.00;MQRankSum=0.000;QD=15.00;ReadPosRankSum=-0.964;SOR=1.031	GT:AD:DP:GQ:PL	0/1:30,28:58:99:898,0,1035
chrII	278392	.	G	A	894.77	PASS	AC=1;AF=0.500;AN=2;BaseQRankSum=-0.528;ClippingRankSum=0.000;DP=54;ExcessHet=3.0103;FS=0.000;MLEAC=1;MLEAF=0.500;MQ=41.93;MQRankSum=1.402;QD=16.57;ReadPosRankSum=-0.224;SOR=0.613	GT:AD:DP:GQ:PL	0/1:28,26:54:99:923,0,951
chrII	278434	.	C	T	746.77	PASS	AC=1;AF=0.500;AN=2;BaseQRankSum=1.490;ClippingRankSum=0.000;DP=47;ExcessHet=3.0103;FS=2.722;MLEAC=1;MLEAF=0.500;MQ=41.92;MQRankSum=-1.430;QD=15.89;ReadPosRankSum=1.694;SOR=1.276	GT:AD:DP:GQ:PL	0/1:24,23:47:99:775,0,799
chrII	278956	.	C	T	455.77	PASS	AC=1;AF=0.500;AN=2;BaseQRankSum=1.295;ClippingRankSum=0.000;DP=25;ExcessHet=3.0103;FS=4.100;MLEAC=1;MLEAF=0.500;MQ=41.84;MQRankSum=-1.058;QD=18.99;ReadPosRankSum=0.768;SOR=0.164	GT:AD:DP:GQ:PL	0/1:9,15:24:99:484,0,214
chrII	278967	.	C	T	229.77	PASS	AC=1;AF=0.500;AN=2;BaseQRankSum=0.604;ClippingRankSum=0.000;DP=25;ExcessHet=3.0103;FS=0.000;MLEAC=1;MLEAF=0.500;MQ=41.84;MQRankSum=1.182;QD=9.57;ReadPosRankSum=0.091;SOR=0.648	GT:AD:DP:GQ:PL	0/1:15,9:24:99:258,0,461
chrII	279005	.	C	T	595.77	PASS	AC=1;AF=0.500;AN=2;BaseQRankSum=-0.059;ClippingRankSum=0.000;DP=39;ExcessHet=3.0103;FS=0.000;MLEAC=1;MLEAF=0.500;MQ=41.90;MQRankSum=1.471;QD=15.68;ReadPosRankSum=-1.042;SOR=0.693	GT:AD:DP:GQ:PL	0/1:19,19:38:99:624,0,621
chrII	279033	.	C	T	660.77	PASS	AC=1;AF=0.500;AN=2;BaseQRankSum=0.612;ClippingRankSum=0.000;DP=40;ExcessHet=3.0103;FS=0.000;MLEAC=1;MLEAF=0.500;MQ=41.90;MQRankSum=1.620;QD=16.52;ReadPosRankSum=1.192;SOR=0.551	GT:AD:DP:GQ:PL	0/1:18,22:40:99:689,0,533
chrII	280369	.	C	T	530.77	PASS	AC=1;AF=0.500;AN=2;BaseQRankSum=-0.346;ClippingRankSum=0.000;DP=33;ExcessHet=3.0103;FS=5.188;MLEAC=1;MLEAF=0.500;MQ=42.00;MQRankSum=0.000;QD=16.08;ReadPosRankSum=-0.828;SOR=0.831	GT:AD:DP:GQ:PL	0/1:16,17:33:99:559,0,544
chrII	286430	.	C	T	1221.77	PASS	AC=1;AF=0.500;AN=2;BaseQRankSum=-0.218;ClippingRankSum=0.000;DP=68;ExcessHet=3.0103;FS=0.000;MLEAC=1;MLEAF=0.500;MQ=41.94;MQRankSum=1.653;QD=18.24;ReadPosRankSum=-1.256;SOR=0.641	GT:AD:DP:GQ:PL	0/1:29,38:67:99:1250,0,928
chrII	326795	.	G	A	760.77	PASS	AC=1;AF=0.500;AN=2;BaseQRankSum=0.577;ClippingRankSum=0.000;DP=35;ExcessHet=3.0103;FS=0.000;MLEAC=1;MLEAF=0.500;MQ=41.77;MQRankSum=1.478;QD=23.05;ReadPosRankSum=0.311;SOR=0.582	GT:AD:DP:GQ:PL	0/1:11,22:33:99:789,0,323
chrII	360358	.	C	T	888.77	PASS	AC=1;AF=0.500;AN=2;BaseQRankSum=0.530;ClippingRankSum=0.000;DP=48;ExcessHet=3.0103;FS=2.581;MLEAC=1;MLEAF=0.500;MQ=41.96;MQRankSum=1.351;QD=19.32;ReadPosRankSum=-0.516;SOR=0.511	GT:AD:DP:GQ:PL	0/1:17,29:46:99:917,0,479
chrII	367855	.	G	A	1024.77	PASS	AC=1;AF=0.500;AN=2;BaseQRankSum=-0.099;ClippingRankSum=0.000;DP=63;ExcessHet=3.0103;FS=0.000;MLEAC=1;MLEAF=0.500;MQ=41.49;MQRankSum=-1.816;QD=16.27;ReadPosRankSum=0.740;SOR=0.749	GT:AD:DP:GQ:PL	0/1:28,35:63:99:1053,0,828
chrII	431723	.	G	A	793.77	PASS	AC=1;AF=0.500;AN=2;BaseQRankSum=-1.671;ClippingRankSum=0.000;DP=57;ExcessHet=3.0103;FS=0.000;MLEAC=1;MLEAF=0.500;MQ=41.49;MQRankSum=0.051;QD=14.17;ReadPosRankSum=-1.909;SOR=0.836	GT:AD:DP:GQ:PL	0/1:28,28:56:99:822,0,894
chrII	435915	.	G	A	740.77	PASS	AC=1;AF=0.500;AN=2;BaseQRankSum=-1.336;ClippingRankSum=0.000;DP=50;ExcessHet=3.0103;FS=1.101;MLEAC=1;MLEAF=0.500;MQ=42.00;MQRankSum=0.000;QD=14.82;ReadPosRankSum=-0.429;SOR=0.704	GT:AD:DP:GQ:PL	0/1:22,28:50:99:769,0,670
chrII	458418	.	G	A	1119.77	PASS	AC=1;AF=0.500;AN=2;BaseQRankSum=0.627;ClippingRankSum=0.000;DP=65;ExcessHet=3.0103;FS=0.000;MLEAC=1;MLEAF=0.500;MQ=41.94;MQRankSum=-1.275;QD=17.50;ReadPosRankSum=0.164;SOR=0.683	GT:AD:DP:GQ:PL	0/1:29,35:64:99:1148,0,894
chrII	469572	.	G	A	763.77	PASS	AC=1;AF=0.500;AN=2;BaseQRankSum=0.664;ClippingRankSum=0.000;DP=52;ExcessHet=3.0103;FS=2.422;MLEAC=1;MLEAF=0.500;MQ=41.92;MQRankSum=1.456;QD=14.69;ReadPosRankSum=-0.205;SOR=1.234	GT:AD:DP:GQ:PL	0/1:26,26:52:99:792,0,776
chrII	477517	.	C	T	779.77	PASS	AC=1;AF=0.500;AN=2;BaseQRankSum=-0.034;ClippingRankSum=0.000;DP=52;ExcessHet=3.0103;FS=1.165;MLEAC=1;MLEAF=0.500;MQ=42.21;MQRankSum=-1.096;QD=16.95;ReadPosRankSum=0.466;SOR=0.937	GT:AD:DP:GQ:PL	0/1:20,26:46:99:808,0,625
chrII	477662	.	C	T	577.77	PASS	AC=1;AF=0.500;AN=2;BaseQRankSum=0.772;ClippingRankSum=0.000;DP=52;ExcessHet=3.0103;FS=8.646;MLEAC=1;MLEAF=0.500;MQ=41.43;MQRankSum=1.261;QD=12.29;ReadPosRankSum=1.747;SOR=1.973	GT:AD:DP:GQ:PL	0/1:27,20:47:99:606,0,794
chrII	479191	.	C	T	859.77	PASS	AC=1;AF=0.500;AN=2;BaseQRankSum=0.525;ClippingRankSum=0.000;DP=48;ExcessHet=3.0103;FS=2.555;MLEAC=1;MLEAF=0.500;MQ=41.41;MQRankSum=-1.127;QD=17.91;ReadPosRankSum=1.335;SOR=0.358	GT:AD:DP:GQ:PL	0/1:19,29:48:99:888,0,523
chrII	488127	.	C	T	712.77	PASS	AC=1;AF=0.500;AN=2;BaseQRankSum=0.160;ClippingRankSum=0.000;DP=45;ExcessHet=3.0103;FS=4.240;MLEAC=1;MLEAF=0.500;MQ=40.72;MQRankSum=-1.915;QD=15.84;ReadPosRankSum=0.353;SOR=1.224	GT:AD:DP:GQ:PL	0/1:21,24:45:99:741,0,692
chrII	490558	.	C	T	1051.77	PASS	AC=1;AF=0.500;AN=2;BaseQRankSum=0.782;ClippingRankSum=0.000;DP=63;ExcessHet=3.0103;FS=3.198;MLEAC=1;MLEAF=0.500;MQ=41.53;MQRankSum=1.382;QD=16.69;ReadPosRankSum=0.044;SOR=1.402	GT:AD:DP:GQ:PL	0/1:33,30:63:99:1080,0,1132
chrII	501662	.	C	T	1507.77	PASS	AC=1;AF=0.500;AN=2;BaseQRankSum=-1.361;ClippingRankSum=0.000;DP=74;ExcessHet=3.0103;FS=8.384;MLEAC=1;MLEAF=0.500;MQ=41.23;MQRankSum=-1.489;QD=20.38;ReadPosRankSum=0.682;SOR=1.364	GT:AD:DP:GQ:PL	0/1:26,48:74:99:1536,0,845
chrII	501684	.	G	A	740.77	PASS	AC=1;AF=0.500;AN=2;BaseQRankSum=0.287;ClippingRankSum=0.000;DP=70;ExcessHet=3.0103;FS=10.653;MLEAC=1;MLEAF=0.500;MQ=41.59;MQRankSum=1.143;QD=10.89;ReadPosRankSum=-0.630;SOR=0.744	GT:AD:DP:GQ:PL	0/1:42,26:68:99:769,0,1308
chrII	513038	.	C	T	550.77	PASS	AC=1;AF=0.500;AN=2;BaseQRankSum=-1.432;ClippingRankSum=0.000;DP=45;ExcessHet=3.0103;FS=1.154;MLEAC=1;MLEAF=0.500;MQ=42.00;MQRankSum=0.000;QD=12.24;ReadPosRankSum=-0.752;SOR=0.895	GT:AD:DP:GQ:PL	0/1:25,20:45:99:579,0,848
chrII	531460	.	C	T	615.77	PASS	AC=1;AF=0.500;AN=2;BaseQRankSum=-0.655;ClippingRankSum=0.000;DP=48;ExcessHet=3.0103;FS=0.000;MLEAC=1;MLEAF=0.500;MQ=42.00;MQRankSum=0.000;QD=12.83;ReadPosRankSum=1.346;SOR=0.724	GT:AD:DP:GQ:PL	0/1:25,23:48:99:644,0,782
chrII	532288	.	C	T	973.77	PASS	AC=1;AF=0.500;AN=2;BaseQRankSum=-2.191;ClippingRankSum=0.000;DP=68;ExcessHet=3.0103;FS=0.935;MLEAC=1;MLEAF=0.500;MQ=41.94;MQRankSum=-1.469;QD=14.53;ReadPosRankSum=-2.202;SOR=0.563	GT:AD:DP:GQ:PL	0/1:35,32:67:99:1002,0,1215
chrII	541257	.	C	T	941.77	PASS	AC=1;AF=0.500;AN=2;BaseQRankSum=-0.812;ClippingRankSum=0.000;DP=57;ExcessHet=3.0103;FS=1.087;MLEAC=1;MLEAF=0.500;MQ=41.93;MQRankSum=-1.166;QD=16.82;ReadPosRankSum=-0.242;SOR=0.968	GT:AD:DP:GQ:PL	0/1:23,33:56:99:970,0,682
chrII	555369	.	G	T	181.77	PASS	AC=1;AF=0.500;AN=2;BaseQRankSum=-0.104;ClippingRankSum=0.000;DP=35;ExcessHet=3.0103;FS=0.000;MLEAC=1;MLEAF=0.500;MQ=42.00;MQRankSum=0.000;QD=5.19;ReadPosRankSum=-4.077;SOR=0.649	GT:AD:DP:GQ:PL	0/1:28,7:35:99:210,0,2972
chrII	555371	.	T	A	181.77	PASS	AC=1;AF=0.500;AN=2;BaseQRankSum=1.241;ClippingRankSum=0.000;DP=35;ExcessHet=3.0103;FS=0.000;MLEAC=1;MLEAF=0.500;MQ=42.00;MQRankSum=0.000;QD=5.19;ReadPosRankSum=-4.265;SOR=0.649	GT:AD:DP:GQ:PL	0/1:28,7:35:99:210,0,2972
chrII	555373	.	A	C	181.77	PASS	AC=1;AF=0.500;AN=2;BaseQRankSum=0.499;ClippingRankSum=0.000;DP=35;ExcessHet=3.0103;FS=0.000;MLEAC=1;MLEAF=0.500;MQ=42.00;MQRankSum=0.000;QD=5.19;ReadPosRankSum=-4.451;SOR=0.649	GT:AD:DP:GQ:PL	0/1:28,7:35:99:210,0,2972
chrII	558621	.	C	T	874.77	PASS	AC=1;AF=0.500;AN=2;BaseQRankSum=0.386;ClippingRankSum=0.000;DP=40;ExcessHet=3.0103;FS=4.777;MLEAC=1;MLEAF=0.500;MQ=42.00;MQRankSum=0.000;QD=21.87;ReadPosRankSum=-0.613;SOR=0.526	GT:AD:DP:GQ:PL	0/1:14,26:40:99:903,0,413
chrII	564812	.	G	A	534.77	PASS	AC=1;AF=0.500;AN=2;BaseQRankSum=-0.819;ClippingRankSum=0.000;DP=34;ExcessHet=3.0103;FS=1.500;MLEAC=1;MLEAF=0.500;MQ=41.94;MQRankSum=-0.910;QD=16.21;ReadPosRankSum=-2.312;SOR=0.361	GT:AD:DP:GQ:PL	0/1:16,17:33:99:563,0,485
chrII	574376	.	C	T	644.77	PASS	AC=1;AF=0.500;AN=2;BaseQRankSum=0.142;ClippingRankSum=0.000;DP=39;ExcessHet=3.0103;FS=1.243;MLEAC=1;MLEAF=0.500;MQ=41.52;MQRankSum=-1.703;QD=16.53;ReadPosRankSum=1.569;SOR=1.002	GT:AD:DP:GQ:PL	0/1:19,20:39:99:673,0,605
chrII	581406	.	G	A	988.77	PASS	AC=1;AF=0.500;AN=2;BaseQRankSum=0.015;ClippingRankSum=0.000;DP=80;ExcessHet=3.0103;FS=3.039;MLEAC=1;MLEAF=0.500;MQ=41.93;MQRankSum=-0.754;QD=12.68;ReadPosRankSum=0.483;SOR=1.088	GT:AD:DP:GQ:PL	0/1:43,35:78:99:1017,0,1362
chrII	581697	.	G	A	1013.77	PASS	AC=1;AF=0.500;AN=2;BaseQRankSum=-1.032;ClippingRankSum=0.000;DP=62;ExcessHet=3.0103;FS=7.789;MLEAC=1;MLEAF=0.500;MQ=41.94;MQRankSum=-1.358;QD=16.35;ReadPosRankSum=-2.098;SOR=0.186	GT:AD:DP:GQ:PL	0/1:30,32:62:99:1042,0,971
chrII	608566	.	G	A	770.77	PASS	AC=1;AF=0.500;AN=2;BaseQRankSum=0.815;ClippingRankSum=0.000;DP=47;ExcessHet=3.0103;FS=1.115;MLEAC=1;MLEAF=0.500;MQ=41.35;MQRankSum=1.592;QD=16.76;ReadPosRankSum=0.616;SOR=0.523	GT:AD:DP:GQ:PL	0/1:21,25:46:99:799,0,548
chrII	618041	.	G	A	875.77	PASS	AC=1;AF=0.500;AN=2;BaseQRankSum=2.517;ClippingRankSum=0.000;DP=43;ExcessHet=3.0103;FS=0.000;MLEAC=1;MLEAF=0.500;MQ=41.66;MQRankSum=-0.761;QD=20.37;ReadPosRankSum=1.452;SOR=0.892	GT:AD:DP:GQ:PL	0/1:17,26:43:99:904,0,458
chrII	626200	.	G	A	818.77	PASS	AC=1;AF=0.500;AN=2;BaseQRankSum=0.272;ClippingRankSum=0.000;DP=42;ExcessHet=3.0103;FS=2.652;MLEAC=1;MLEAF=0.500;MQ=41.95;MQRankSum=-0.776;QD=19.49;ReadPosRankSum=1.660;SOR=0.524	GT:AD:DP:GQ:PL	0/1:17,25:42:99:847,0,560
chrII	674701	.	G	A	792.77	PASS	AC=1;AF=0.500;AN=2;BaseQRankSum=0.142;ClippingRankSum=0.000;DP=64;ExcessHet=3.0103;FS=5.059;MLEAC=1;MLEAF=0.500;MQ=41.56;MQRankSum=-1.521;QD=12.58;ReadPosRankSum=-2.795;SOR=1.196	GT:AD:DP:GQ:PL	0/1:34,29:63:99:821,0,981
chrII	734719	.	C	T	292.77	PASS	AC=1;AF=0.500;AN=2;BaseQRankSum=-1.708;ClippingRankSum=0.000;DP=40;ExcessHet=3.0103;FS=3.059;MLEAC=1;MLEAF=0.500;MQ=41.80;MQRankSum=-0.880;QD=7.32;ReadPosRankSum=-1.406;SOR=0.860	GT:AD:DP:GQ:PL	0/1:28,12:40:99:321,0,1015
chrII	768730	.	G	A	657.77	PASS	AC=1;AF=0.500;AN=2;BaseQRankSum=-0.216;ClippingRankSum=0.000;DP=42;ExcessHet=3.0103;FS=1.149;MLEAC=1;MLEAF=0.500;MQ=42.00;MQRankSum=0.000;QD=15.66;ReadPosRankSum=0.862;SOR=0.527	GT:AD:DP:GQ:PL	0/1:20,22:42:99:686,0,650
chrII	779323	.	C	T	867.77	PASS	AC=1;AF=0.500;AN=2;BaseQRankSum=-0.863;ClippingRankSum=0.000;DP=62;ExcessHet=3.0103;FS=0.000;MLEAC=1;MLEAF=0.500;MQ=41.70;MQRankSum=-0.587;QD=14.00;ReadPosRankSum=-0.275;SOR=0.693	GT:AD:DP:GQ:PL	0/1:32,30:62:99:896,0,1073
chrII	800451	.	C	T	769.77	PASS	AC=1;AF=0.500;AN=2;BaseQRankSum=1.541;ClippingRankSum=0.000;DP=42;ExcessHet=3.0103;FS=3.270;MLEAC=1;MLEAF=0.500;MQ=41.95;MQRankSum=0.000;QD=18.77;ReadPosRankSum=0.840;SOR=1.371	GT:AD:DP:GQ:PL	0/1:18,23:41:99:798,0,584
chrIII	16888	.	G	A	757.77	PASS	AC=1;AF=0.500;AN=2;BaseQRankSum=-1.330;ClippingRankSum=0.000;DP=53;ExcessHet=3.0103;FS=0.000;MLEAC=1;MLEAF=0.500;MQ=41.68;MQRankSum=1.604;QD=14.86;ReadPosRankSum=-0.341;SOR=0.616	GT:AD:DP:GQ:PL	0/1:23,28:51:99:786,0,687
chrIII	23399	.	G	A	703.77	PASS	AC=1;AF=0.500;AN=2;BaseQRankSum=1.318;ClippingRankSum=0.000;DP=45;ExcessHet=3.0103;FS=2.660;MLEAC=1;MLEAF=0.500;MQ=42.00;MQRankSum=0.000;QD=15.64;ReadPosRankSum=-0.715;SOR=0.361	GT:AD:DP:GQ:PL	0/1:23,22:45:99:732,0,689
chrIII	52513	.	C	T	896.77	PASS	AC=1;AF=0.500;AN=2;BaseQRankSum=0.129;ClippingRankSum=0.000;DP=67;ExcessHet=3.0103;FS=0.000;MLEAC=1;MLEAF=0.500;MQ=41.46;MQRankSum=0.497;QD=13.38;ReadPosRankSum=-1.277;SOR=0.811	GT:AD:DP:GQ:PL	0/1:37,30:67:99:925,0,1177
chrIII	54948	.	C	T	317.77	PASS	AC=1;AF=0.500;AN=2;BaseQRankSum=-0.972;ClippingRankSum=0.000;DP=46;ExcessHet=3.0103;FS=2.826;MLEAC=1;MLEAF=0.500;MQ=42.00;MQRankSum=0.000;QD=6.91;ReadPosRankSum=-0.419;SOR=0.324	GT:AD:DP:GQ:PL	0/1:32,14:46:99:346,0,1010
chrIII	65721	.	G	A	705.77	PASS	AC=1;AF=0.500;AN=2;BaseQRankSum=2.351;ClippingRankSum=0.000;DP=54;ExcessHet=3.0103;FS=0.000;MLEAC=1;MLEAF=0.500;MQ=41.93;MQRankSum=-1.695;QD=13.07;ReadPosRankSum=0.955;SOR=0.798	GT:AD:DP:GQ:PL	0/1:32,22:54:99:734,0,930
chrIII	90943	.	C	T	660.77	PASS	AC=1;AF=0.500;AN=2;BaseQRankSum=-0.642;ClippingRankSum=0.000;DP=44;ExcessHet=3.0103;FS=0.000;MLEAC=1;MLEAF=0.500;MQ=40.81;MQRankSum=1.733;QD=15.02;ReadPosRankSum=-1.478;SOR=0.569	GT:AD:DP:GQ:PL	0/1:23,21:44:99:689,0,771
chrIII	101918	.	G	A	452.77	PASS	AC=1;AF=0.500;AN=2;BaseQRankSum=-1.265;ClippingRankSum=0.000;DP=33;ExcessHet=3.0103;FS=0.000;MLEAC=1;MLEAF=0.500;MQ=41.39;MQRankSum=-0.859;QD=13.72;ReadPosRankSum=-0.460;SOR=0.368	GT:AD:DP:GQ:PL	0/1:16,17:33:99:481,0,474
chrIII	103377	.	G	A	725.77	PASS	AC=1;AF=0.500;AN=2;BaseQRankSum=-2.489;ClippingRankSum=0.000;DP=51;ExcessHet=3.0103;FS=0.000;MLEAC=1;MLEAF=0.500;MQ=41.77;MQRankSum=-1.755;QD=14.23;ReadPosRankSum=-0.578;SOR=0.776	GT:AD:DP:GQ:PL	0/1:26,25:51:99:754,0,938
chrIII	104281	.	G	A	457.77	PASS	AC=1;AF=0.500;AN=2;BaseQRankSum=1.012;ClippingRankSum=0.000;DP=50;ExcessHet=3.0103;FS=4.588;MLEAC=1;MLEAF=0.500;MQ=41.92;MQRankSum=0.967;QD=9.16;ReadPosRankSum=0.157;SOR=0.256	GT:AD:DP:GQ:PL	0/1:35,15:50:99:486,0,1236
chrIII	105645	.	G	A	787.77	PASS	AC=1;AF=0.500;AN=2;BaseQRankSum=-2.703;ClippingRankSum=0.000;DP=63;ExcessHet=3.0103;FS=4.784;MLEAC=1;MLEAF=0.500;MQ=42.00;MQRankSum=0.000;QD=12.50;ReadPosRankSum=0.442;SOR=0.217	GT:AD:DP:GQ:PL	0/1:36,27:63:99:816,0,1285
chrIII	118595	.	C	T	863.77	PASS	AC=1;AF=0.500;AN=2;BaseQRankSum=-0.494;ClippingRankSum=0.000;DP=69;ExcessHet=3.0103;FS=0.937;MLEAC=1;MLEAF=0.500;MQ=41.76;MQRankSum=-0.193;QD=12.89;ReadPosRankSum=-1.125;SOR=0.906	GT:AD:DP:GQ:PL	0/1:38,29:67:99:892,0,1274
chrIII	124065	.	C	T	840.77	PASS	AC=1;AF=0.500;AN=2;BaseQRankSum=-1.688;ClippingRankSum=0.000;DP=63;ExcessHet=3.0103;FS=8.762;MLEAC=1;MLEAF=0.500;MQ=42.00;MQRankSum=0.000;QD=13.35;ReadPosRankSum=0.277;SOR=0.842	GT:AD:DP:GQ:PL	0/1:34,29:63:99:869,0,1180
chrIII	125000	.	G	A	886.77	PASS	AC=1;AF=0.500;AN=2;BaseQRankSum=1.966;ClippingRankSum=0.000;DP=47;ExcessHet=3.0103;FS=5.343;MLEAC=1;MLEAF=0.500;MQ=41.69;MQRankSum=1.184;QD=19.28;ReadPosRankSum=-0.869;SOR=1.724	GT:AD:DP:GQ:PL	0/1:20,26:46:99:915,0,549
chrIII	131811	.	C	T	444.77	PASS	AC=1;AF=0.500;AN=2;BaseQRankSum=-0.703;ClippingRankSum=0.000;DP=28;ExcessHet=3.0103;FS=3.556;MLEAC=1;MLEAF=0.500;MQ=42.00;MQRankSum=0.000;QD=15.88;ReadPosRankSum=-1.363;SOR=1.609	GT:AD:DP:GQ:PL	0/1:12,16:28:99:473,0,363
chrIII	136622	.	C	T	619.77	PASS	AC=1;AF=0.500;AN=2;BaseQRankSum=1.999;ClippingRankSum=0.000;DP=59;ExcessHet=3.0103;FS=1.022;MLEAC=1;MLEAF=0.500;MQ=42.00;MQRankSum=0.000;QD=10.50;ReadPosRankSum=-0.116;SOR=0.869	GT:AD:DP:GQ:PL	0/1:38,21:59:99:648,0,1210
chrIII	137718	.	C	T	615.77	PASS	AC=1;AF=0.500;AN=2;BaseQRankSum=-1.111;ClippingRankSum=0.000;DP=37;ExcessHet=3.0103;FS=13.486;MLEAC=1;MLEAF=0.500;MQ=41.60;MQRankSum=-0.973;QD=16.64;ReadPosRankSum=0.349;SOR=0.465	GT:AD:DP:GQ:PL	0/1:19,18:37:99:644,0,707
chrIII	154114	.	G	A	382.77	PASS	AC=1;AF=0.500;AN=2;BaseQRankSum=1.450;ClippingRankSum=0.000;DP=31;ExcessHet=3.0103;FS=1.702;MLEAC=1;MLEAF=0.500;MQ=42.00;MQRankSum=0.000;QD=12.35;ReadPosRankSum=1.274;SOR=0.275	GT:AD:DP:GQ:PL	0/1:19,12:31:99:411,0,655
chrIII	169912	.	C	T	697.77	PASS	AC=1;AF=0.500;AN=2;BaseQRankSum=2.737;ClippingRankSum=0.000;DP=52;ExcessHet=3.0103;FS=8.297;MLEAC=1;MLEAF=0.500;MQ=41.72;MQRankSum=0.927;QD=13.96;ReadPosRankSum=0.188;SOR=1.931	GT:AD:DP:GQ:PL	0/1:28,22:50:99:726,0,773
chrIII	175019	.	C	T	638.77	PASS	AC=1;AF=0.500;AN=2;BaseQRankSum=-1.316;ClippingRankSum=0.000;DP=46;ExcessHet=3.0103;FS=4.376;MLEAC=1;MLEAF=0.500;MQ=41.38;MQRankSum=-1.431;QD=14.19;ReadPosRankSum=0.522;SOR=1.483	GT:AD:DP:GQ:PL	0/1:23,22:45:99:667,0,776
chrIII	175261	.	G	A	686.77	PASS	AC=1;AF=0.500;AN=2;BaseQRankSum=2.140;ClippingRankSum=0.000;DP=47;ExcessHet=3.0103;FS=0.000;MLEAC=1;MLEAF=0.500;MQ=42.00;MQRankSum=0.000;QD=15.26;ReadPosRankSum=-0.416;SOR=0.628	GT:AD:DP:GQ:PL	0/1:24,21:45:99:715,0,695
chrIII	176523	.	G	A	640.77	PASS	AC=1;AF=0.500;AN=2;BaseQRankSum=0.902;ClippingRankSum=0.000;DP=51;ExcessHet=3.0103;FS=1.149;MLEAC=1;MLEAF=0.500;MQ=41.72;MQRankSum=0.000;QD=12.82;ReadPosRankSum=-1.784;SOR=1.022	GT:AD:DP:GQ:PL	0/1:28,22:50:99:669,0,863
chrIII	178285	.	C	T	382.77	PASS	AC=1;AF=0.500;AN=2;BaseQRankSum=-1.252;ClippingRankSum=0.000;DP=34;ExcessHet=3.0103;FS=5.930;MLEAC=1;MLEAF=0.500;MQ=41.51;MQRankSum=-1.076;QD=12.76;ReadPosRankSum=1.426;SOR=0.154	GT:AD:DP:GQ:PL	0/1:17,13:30:99:411,0,618
chrIII	193911	.	G	A	625.77	PASS	AC=1;AF=0.500;AN=2;BaseQRankSum=-0.892;ClippingRankSum=0.000;DP=39;ExcessHet=3.0103;FS=2.742;MLEAC=1;MLEAF=0.500;MQ=42.00;MQRankSum=0.000;QD=16.47;ReadPosRankSum=0.153;SOR=0.542	GT:AD:DP:GQ:PL	0/1:17,21:38:99:654,0,564
chrIII	224064	.	C	T	916.77	PASS	AC=1;AF=0.500;AN=2;BaseQRankSum=-0.794;ClippingRankSum=0.000;DP=42;ExcessHet=3.0103;FS=4.716;MLEAC=1;MLEAF=0.500;MQ=42.00;MQRankSum=0.000;QD=21.83;ReadPosRankSum=-0.368;SOR=0.510	GT:AD:DP:GQ:PL	0/1:14,28:42:99:945,0,450
chrIII	232730	.	C	T	468.77	PASS	AC=1;AF=0.500;AN=2;BaseQRankSum=-1.091;ClippingRankSum=0.000;DP=39;ExcessHet=3.0103;FS=0.000;MLEAC=1;MLEAF=0.500;MQ=42.00;MQRankSum=0.000;QD=12.02;ReadPosRankSum=-0.582;SOR=0.675	GT:AD:DP:GQ:PL	0/1:23,16:39:99:497,0,789
chrIII	246482	.	G	A	1015.77	PASS	AC=1;AF=0.500;AN=2;BaseQRankSum=-1.493;ClippingRankSum=0.000;DP=55;ExcessHet=3.0103;FS=0.000;MLEAC=1;MLEAF=0.500;MQ=41.93;MQRankSum=-1.052;QD=18.47;ReadPosRankSum=0.690;SOR=0.602	GT:AD:DP:GQ:PL	0/1:20,35:55:99:1044,0,618
chrIII	263094	.	G	A	593.77	PASS	AC=1;AF=0.500;AN=2;BaseQRankSum=-0.700;ClippingRankSum=0.000;DP=44;ExcessHet=3.0103;FS=4.825;MLEAC=1;MLEAF=0.500;MQ=41.35;MQRankSum=-1.535;QD=13.49;ReadPosRankSum=-1.413;SOR=0.243	GT:AD:DP:GQ:PL	0/1:24,20:44:99:622,0,786
chrIV	20775	.	G	A	341.77	PASS	AC=1;AF=0.500;AN=2;BaseQRankSum=0.000;ClippingRankSum=0.000;DP=31;ExcessHet=3.0103;FS=3.390;MLEAC=1;MLEAF=0.500;MQ=41.94;MQRankSum=0.000;QD=11.39;ReadPosRankSum=-0.483;SOR=0.255	GT:AD:DP:GQ:PL	0/1:18,12:30:99:370,0,603
chrIV	36416	.	G	A	1044.77	PASS	AC=1;AF=0.500;AN=2;BaseQRankSum=0.033;ClippingRankSum=0.000;DP=66;ExcessHet=3.0103;FS=0.942;MLEAC=1;MLEAF=0.500;MQ=40.34;MQRankSum=0.645;QD=16.07;ReadPosRankSum=1.213;SOR=0.527	GT:AD:DP:GQ:PL	0/1:31,34:65:99:1073,0,909
chrIV	38526	.	G	A	798.77	PASS	AC=1;AF=0.500;AN=2;BaseQRankSum=-0.792;ClippingRankSum=0.000;DP=60;ExcessHet=3.0103;FS=7.248;MLEAC=1;MLEAF=0.500;MQ=41.75;MQRankSum=0.922;QD=13.54;ReadPosRankSum=-1.332;SOR=1.373	GT:AD:DP:GQ:PL	0/1:33,26:59:99:827,0,1089
chrIV	41754	.	C	T	736.77	PASS	AC=1;AF=0.500;AN=2;BaseQRankSum=0.059;ClippingRankSum=0.000;DP=57;ExcessHet=3.0103;FS=3.662;MLEAC=1;MLEAF=0.500;MQ=41.68;MQRankSum=-1.453;QD=13.16;ReadPosRankSum=-1.056;SOR=1.210	GT:AD:DP:GQ:PL	0/1:29,27:56:99:765,0,852
chrIV	71611	.	G	A	664.77	PASS	AC=1;AF=0.500;AN=2;BaseQRankSum=-1.291;ClippingRankSum=0.000;DP=41;ExcessHet=3.0103;FS=1.216;MLEAC=1;MLEAF=0.500;MQ=42.00;MQRankSum=0.000;QD=16.21;ReadPosRankSum=-0.242;SOR=0.467	GT:AD:DP:GQ:PL	0/1:21,20:41:99:693,0,767
chrIV	104601	.	C	T	730.77	PASS	AC=1;AF=0.500;AN=2;BaseQRankSum=0.206;ClippingRankSum=0.000;DP=55;ExcessHet=3.0103;FS=0.000;MLEAC=1;MLEAF=0.500;MQ=42.00;MQRankSum=0.000;QD=13.29;ReadPosRankSum=-1.504;SOR=0.634	GT:AD:DP:GQ:PL	0/1:31,24:55:99:759,0,1006
chrIV	135073	.	C	T	1097.77	PASS	AC=1;AF=0.500;AN=2;BaseQRankSum=-1.236;ClippingRankSum=0.000;DP=66;ExcessHet=3.0103;FS=5.908;MLEAC=1;MLEAF=0.500;MQ=42.00;MQRankSum=0.000;QD=16.63;ReadPosRankSum=0.577;SOR=0.207	GT:AD:DP:GQ:PL	0/1:29,37:66:99:1126,0,918
chrIV	135533	.	G	A	766.77	PASS	AC=1;AF=0.500;AN=2;BaseQRankSum=0.150;ClippingRankSum=0.000;DP=54;ExcessHet=3.0103;FS=6.338;MLEAC=1;MLEAF=0.500;MQ=41.47;MQRankSum=-1.511;QD=14.20;ReadPosRankSum=-1.095;SOR=1.773	GT:AD:DP:GQ:PL	0/1:29,25:54:99:795,0,901
chrIV	135679	.	C	T	857.77	PASS	AC=1;AF=0.500;AN=2;BaseQRankSum=1.873;ClippingRankSum=0.000;DP=52;ExcessHet=3.0103;FS=1.050;MLEAC=1;MLEAF=0.500;MQ=42.00;MQRankSum=0.000;QD=16.50;ReadPosRankSum=-0.031;SOR=0.874	GT:AD:DP:GQ:PL	0/1:27,25:52:99:886,0,833
chrIV	137996	.	C	T	848.77	PASS	AC=1;AF=0.500;AN=2;BaseQRankSum=0.899;ClippingRankSum=0.000;DP=45;ExcessHet=3.0103;FS=5.699;MLEAC=1;MLEAF=0.500;MQ=41.84;MQRankSum=1.163;QD=18.86;ReadPosRankSum=0.259;SOR=0.185	GT:AD:DP:GQ:PL	0/1:20,25:45:99:877,0,665
chrIV	141060	.	C	T	791.77	PASS	AC=1;AF=0.500;AN=2;BaseQRankSum=0.427;ClippingRankSum=0.000;DP=43;ExcessHet=3.0103;FS=2.876;MLEAC=1;MLEAF=0.500;MQ=42.00;MQRankSum=0.000;QD=18.41;ReadPosRankSum=-2.145;SOR=1.214	GT:AD:DP:GQ:PL	0/1:18,25:43:99:820,0,522
chrIV	144143	.	G	A	866.77	PASS	AC=1;AF=0.500;AN=2;BaseQRankSum=1.036;ClippingRankSum=0.000;DP=63;ExcessHet=3.0103;FS=2.175;MLEAC=1;MLEAF=0.500;MQ=41.54;MQRankSum=-0.046;QD=13.98;ReadPosRankSum=1.339;SOR=0.415	GT:AD:DP:GQ:PL	0/1:33,29:62:99:895,0,964
chrIV	150606	.	G	A	650.77	PASS	AC=1;AF=0.500;AN=2;BaseQRankSum=-1.114;ClippingRankSum=0.000;DP=50;ExcessHet=3.0103;FS=0.000;MLEAC=1;MLEAF=0.500;MQ=41.67;MQRankSum=-0.029;QD=13.28;ReadPosRankSum=-0.161;SOR=0.648	GT:AD:DP:GQ:PL	0/1:26,23:49:99:679,0,831
chrIV	175760	.	G	A	905.77	PASS	AC=1;AF=0.500;AN=2;BaseQRankSum=-1.549;ClippingRankSum=0.000;DP=57;ExcessHet=3.0103;FS=1.022;MLEAC=1;MLEAF=0.500;MQ=41.34;MQRankSum=-1.230;QD=16.47;ReadPosRankSum=-0.346;SOR=0.862	GT:AD:DP:GQ:PL	0/1:23,32:55:99:934,0,706
chrIV	218110	.	C	T	342.77	PASS	AC=1;AF=0.500;AN=2;BaseQRankSum=0.274;ClippingRankSum=0.000;DP=27;ExcessHet=3.0103;FS=0.000;MLEAC=1;MLEAF=0.500;MQ=41.62;MQRankSum=0.905;QD=12.70;ReadPosRankSum=-0.618;SOR=0.793	GT:AD:DP:GQ:PL	0/1:16,11:27:99:371,0,566
chrIV	221874	.	C	T	576.77	PASS	AC=1;AF=0.500;AN=2;BaseQRankSum=-2.515;ClippingRankSum=0.000;DP=34;ExcessHet=3.0103;FS=6.017;MLEAC=1;MLEAF=0.500;MQ=41.57;MQRankSum=1.255;QD=16.96;ReadPosRankSum=-0.631;SOR=0.151	GT:AD:DP:GQ:PL	0/1:14,20:34:99:605,0,487
chrIV	229087	.	G	A	778.77	PASS	AC=1;AF=0.500;AN=2;BaseQRankSum=0.095;ClippingRankSum=0.000;DP=44;ExcessHet=3.0103;FS=6.422;MLEAC=1;MLEAF=0.500;MQ=42.00;MQRankSum=0.000;QD=17.70;ReadPosRankSum=-0.152;SOR=0.203	GT:AD:DP:GQ:PL	0/1:21,23:44:99:807,0,652
chrIV	238718	.	G	A	897.77	PASS	AC=1;AF=0.500;AN=2;BaseQRankSum=1.233;ClippingRankSum=0.000;DP=66;ExcessHet=3.0103;FS=0.000;MLEAC=1;MLEAF=0.500;MQ=42.00;MQRankSum=0.000;QD=13.81;ReadPosRankSum=0.924;SOR=0.653	GT:AD:DP:GQ:PL	0/1:36,29:65:99:926,0,1100
chrIV	239466	.	G	A	1389.77	PASS	AC=1;AF=0.500;AN=2;BaseQRankSum=-0.644;ClippingRankSum=0.000;DP=78;ExcessHet=3.0103;FS=1.925;MLEAC=1;MLEAF=0.500;MQ=41.57;MQRankSum=0.394;QD=18.29;ReadPosRankSum=1.618;SOR=0.459	GT:AD:DP:GQ:PL	0/1:32,44:76:99:1418,0,993
chrIV	292750	.	C	T	511.77	PASS	AC=1;AF=0.500;AN=2;BaseQRankSum=-0.870;ClippingRankSum=0.000;DP=48;ExcessHet=3.0103;FS=2.591;MLEAC=1;MLEAF=0.500;MQ=41.08;MQRankSum=1.209;QD=10.89;ReadPosRankSum=-0.867;SOR=1.292	GT:AD:DP:GQ:PL	0/1:28,19:47:99:540,0,939
chrIV	323157	.	G	A	809.77	PASS	AC=1;AF=0.500;AN=2;BaseQRankSum=1.227;ClippingRankSum=0.000;DP=68;ExcessHet=3.0103;FS=4.805;MLEAC=1;MLEAF=0.500;MQ=41.55;MQRankSum=-2.149;QD=11.91;ReadPosRankSum=0.513;SOR=1.016	GT:AD:DP:GQ:PL	0/1:41,27:68:99:838,0,1380
chrIV	323703	.	G	A	713.77	PASS	AC=1;AF=0.500;AN=2;BaseQRankSum=0.928;ClippingRankSum=0.000;DP=42;ExcessHet=3.0103;FS=1.751;MLEAC=1;MLEAF=0.500;MQ=41.26;MQRankSum=0.105;QD=17.41;ReadPosRankSum=0.016;SOR=0.337	GT:AD:DP:GQ:PL	0/1:19,22:41:99:742,0,648
chrIV	323877	.	G	A	577.77	PASS	AC=1;AF=0.500;AN=2;BaseQRankSum=1.255;ClippingRankSum=0.000;DP=35;ExcessHet=3.0103;FS=1.344;MLEAC=1;MLEAF=0.500;MQ=41.89;MQRankSum=-1.202;QD=16.51;ReadPosRankSum=-0.337;SOR=0.399	GT:AD:DP:GQ:PL	0/1:15,20:35:99:606,0,380
chrIV	360807	.	C	T	943.77	PASS	AC=1;AF=0.500;AN=2;BaseQRankSum=0.034;ClippingRankSum=0.000;DP=55;ExcessHet=3.0103;FS=1.029;MLEAC=1;MLEAF=0.500;MQ=42.00;MQRankSum=0.000;QD=17.16;ReadPosRankSum=-1.741;SOR=0.912	GT:AD:DP:GQ:PL	0/1:27,28:55:99:972,0,871
chrIV	362445	.	C	T	714.77	PASS	AC=1;AF=0.500;AN=2;BaseQRankSum=0.418;ClippingRankSum=0.000;DP=58;ExcessHet=3.0103;FS=2.322;MLEAC=1;MLEAF=0.500;MQ=42.00;MQRankSum=0.000;QD=12.54;ReadPosRankSum=0.274;SOR=1.085	GT:AD:DP:GQ:PL	0/1:32,25:57:99:743,0,988
chrIV	375863	.	G	A	694.77	PASS	AC=1;AF=0.500;AN=2;BaseQRankSum=2.899;ClippingRankSum=0.000;DP=59;ExcessHet=3.0103;FS=0.000;MLEAC=1;MLEAF=0.500;MQ=42.00;MQRankSum=0.000;QD=11.78;ReadPosRankSum=0.703;SOR=0.560	GT:AD:DP:GQ:PL	0/1:38,21:59:99:723,0,1243
chrIV	377709	.	G	A	416.77	PASS	AC=1;AF=0.500;AN=2;BaseQRankSum=-0.763;ClippingRankSum=0.000;DP=36;ExcessHet=3.0103;FS=10.481;MLEAC=1;MLEAF=0.500;MQ=42.00;MQRankSum=0.000;QD=11.58;ReadPosRankSum=-0.102;SOR=0.803	GT:AD:DP:GQ:PL	0/1:21,15:36:99:445,0,720
chrIV	405222	.	G	A	864.77	PASS	AC=1;AF=0.500;AN=2;BaseQRankSum=1.565;ClippingRankSum=0.000;DP=44;ExcessHet=3.0103;FS=9.025;MLEAC=1;MLEAF=0.500;MQ=41.96;MQRankSum=-0.826;QD=19.65;ReadPosRankSum=-0.736;SOR=1.867	GT:AD:DP:GQ:PL	0/1:19,25:44:99:893,0,586
chrIV	410430	.	C	T	890.77	PASS	AC=1;AF=0.500;AN=2;BaseQRankSum=0.409;ClippingRankSum=0.000;DP=58;ExcessHet=3.0103;FS=1.017;MLEAC=1;MLEAF=0.500;MQ=41.26;MQRankSum=0.496;QD=15.36;ReadPosRankSum=-0.374;SOR=0.477	GT:AD:DP:GQ:PL	0/1:30,28:58:99:919,0,939
chrIV	426974	.	C	T	749.77	PASS	AC=1;AF=0.500;AN=2;BaseQRankSum=-0.698;ClippingRankSum=0.000;DP=48;ExcessHet=3.0103;FS=1.156;MLEAC=1;MLEAF=0.500;MQ=41.32;MQRankSum=-0.388;QD=16.30;ReadPosRankSum=-1.515;SOR=1.022	GT:AD:DP:GQ:PL	0/1:20,26:46:99:778,0,599
chrIV	428590	.	C	T	855.77	PASS	AC=1;AF=0.500;AN=2;BaseQRankSum=1.727;ClippingRankSum=0.000;DP=75;ExcessHet=3.0103;FS=6.110;MLEAC=1;MLEAF=0.500;MQ=41.97;MQRankSum=0.844;QD=11.41;ReadPosRankSum=-0.571;SOR=1.307	GT:AD:DP:GQ:PL	0/1:45,30:75:99:884,0,1286
chrIV	428724	.	G	A	804.77	PASS	AC=1;AF=0.500;AN=2;BaseQRankSum=-1.096;ClippingRankSum=0.000;DP=51;ExcessHet=3.0103;FS=4.948;MLEAC=1;MLEAF=0.500;MQ=41.88;MQRankSum=-0.817;QD=15.78;ReadPosRankSum=-0.779;SOR=0.207	GT:AD:DP:GQ:PL	0/1:29,22:51:99:833,0,2222
chrIV	428735	.	G	A	820.77	PASS	AC=1;AF=0.500;AN=2;BaseQRankSum=-1.389;ClippingRankSum=0.000;DP=53;ExcessHet=3.0103;FS=6.720;MLEAC=1;MLEAF=0.500;MQ=41.89;MQRankSum=-0.879;QD=15.49;ReadPosRankSum=-1.058;SOR=0.183	GT:AD:DP:GQ:PL	0/1:31,22:53:99:849,0,2262
chrIV	437791	.	C	T	771.77	PASS	AC=1;AF=0.500;AN=2;BaseQRankSum=-0.552;ClippingRankSum=0.000;DP=39;ExcessHet=3.0103;FS=15.578;MLEAC=1;MLEAF=0.500;MQ=41.61;MQRankSum=1.318;QD=19.79;ReadPosRankSum=1.043;SOR=0.033	GT:AD:DP:GQ:PL	0/1:15,24:39:99:800,0,473
chrIV	446551	.	G	A	676.77	PASS	AC=1;AF=0.500;AN=2;BaseQRankSum=0.835;ClippingRankSum=0.000;DP=46;ExcessHet=3.0103;FS=2.550;MLEAC=1;MLEAF=0.500;MQ=42.00;MQRankSum=0.000;QD=15.04;ReadPosRankSum=-0.612;SOR=0.700	GT:AD:DP:GQ:PL	0/1:23,22:45:99:705,0,703
chrIV	448272	.	G	A	652.77	PASS	AC=1;AF=0.500;AN=2;BaseQRankSum=1.782;ClippingRankSum=0.000;DP=50;ExcessHet=3.0103;FS=4.043;MLEAC=1;MLEAF=0.500;MQ=41.72;MQRankSum=-1.113;QD=13.32;ReadPosRankSum=0.758;SOR=1.306	GT:AD:DP:GQ:PL	0/1:28,21:49:99:681,0,869
chrIV	452951	.	C	T	480.77	PASS	AC=1;AF=0.500;AN=2;BaseQRankSum=1.215;ClippingRankSum=0.000;DP=31;ExcessHet=3.0103;FS=12.995;MLEAC=1;MLEAF=0.500;MQ=42.00;MQRankSum=0.000;QD=16.03;ReadPosRankSum=1.405;SOR=3.117	GT:AD:DP:GQ:PL	0/1:15,15:30:99:509,0,457
chrIV	465482	.	C	T	512.77	PASS	AC=1;AF=0.500;AN=2;BaseQRankSum=0.734;ClippingRankSum=0.000;DP=55;ExcessHet=3.0103;FS=3.945;MLEAC=1;MLEAF=0.500;MQ=41.67;MQRankSum=0.089;QD=9.32;ReadPosRankSum=-1.703;SOR=1.033	GT:AD:DP:GQ:PL	0/1:35,20:55:99:541,0,1026
chrIV	488683	.	G	A	983.77	PASS	AC=1;AF=0.500;AN=2;BaseQRankSum=1.095;ClippingRankSum=0.000;DP=64;ExcessHet=3.0103;FS=2.287;MLEAC=1;MLEAF=0.500;MQ=41.72;MQRankSum=-1.855;QD=15.37;ReadPosRankSum=0.511;SOR=1.127	GT:AD:DP:GQ:PL	0/1:34,30:64:99:1012,0,1146
chrIV	496800	.	G	A	617.77	PASS	AC=1;AF=0.500;AN=2;BaseQRankSum=0.821;ClippingRankSum=0.000;DP=39;ExcessHet=3.0103;FS=2.780;MLEAC=1;MLEAF=0.500;MQ=42.00;MQRankSum=0.000;QD=15.84;ReadPosRankSum=-0.853;SOR=0.735	GT:AD:DP:GQ:PL	0/1:21,18:39:99:646,0,720
chrIV	522985	.	C	T	325.77	PASS	AC=1;AF=0.500;AN=2;BaseQRankSum=-0.283;ClippingRankSum=0.000;DP=21;ExcessHet=3.0103;FS=15.233;MLEAC=1;MLEAF=0.500;MQ=41.23;MQRankSum=-1.313;QD=15.51;ReadPosRankSum=1.432;SOR=2.430	GT:AD:DP:GQ:PL	0/1:10,11:21:99:354,0,336
chrIV	545122	.	G	A	932.77	PASS	AC=1;AF=0.500;AN=2;BaseQRankSum=1.304;ClippingRankSum=0.000;DP=57;ExcessHet=3.0103;FS=9.450;MLEAC=1;MLEAF=0.500;MQ=42.00;MQRankSum=0.000;QD=16.36;ReadPosRankSum=0.258;SOR=1.359	GT:AD:DP:GQ:PL	0/1:28,29:57:99:961,0,852
chrIV	548434	.	G	A	592.77	PASS	AC=1;AF=0.500;AN=2;BaseQRankSum=0.320;ClippingRankSum=0.000;DP=51;ExcessHet=3.0103;FS=3.989;MLEAC=1;MLEAF=0.500;MQ=41.71;MQRankSum=-1.184;QD=11.86;ReadPosRankSum=0.406;SOR=1.053	GT:AD:DP:GQ:PL	0/1:30,20:50:99:621,0,996
chrIV	549556	.	G	A	1107.77	PASS	AC=1;AF=0.500;AN=2;BaseQRankSum=0.242;ClippingRankSum=0.000;DP=65;ExcessHet=3.0103;FS=8.860;MLEAC=1;MLEAF=0.500;MQ=41.68;MQRankSum=-0.648;QD=17.31;ReadPosRankSum=-0.428;SOR=0.494	GT:AD:DP:GQ:PL	0/1:27,37:64:99:1136,0,779
chrIV	555083	.	G	A	667.77	PASS	AC=1;AF=0.500;AN=2;BaseQRankSum=0.581;ClippingRankSum=0.000;DP=51;ExcessHet=3.0103;FS=3.933;MLEAC=1;MLEAF=0.500;MQ=41.63;MQRankSum=1.689;QD=13.09;ReadPosRankSum=-1.579;SOR=0.924	GT:AD:DP:GQ:PL	0/1:27,24:51:99:696,0,760
chrIV	563445	.	C	T	1115.77	PASS	AC=1;AF=0.500;AN=2;BaseQRankSum=0.430;ClippingRankSum=0.000;DP=65;ExcessHet=3.0103;FS=0.000;MLEAC=1;MLEAF=0.500;MQ=41.50;MQRankSum=-1.765;QD=17.17;ReadPosRankSum=0.293;SOR=0.620	GT:AD:DP:GQ:PL	0/1:28,37:65:99:1144,0,806
chrIV	565910	.	C	T	1265.77	PASS	AC=1;AF=0.500;AN=2;BaseQRankSum=-2.066;ClippingRankSum=0.000;DP=72;ExcessHet=3.0103;FS=0.912;MLEAC=1;MLEAF=0.500;MQ=41.74;MQRankSum=-1.163;QD=17.83;ReadPosRankSum=1.528;SOR=0.560	GT:AD:DP:GQ:PL	0/1:29,42:71:99:1294,0,951
chrIV	570517	.	C	T	779.77	PASS	AC=1;AF=0.500;AN=2;BaseQRankSum=-2.539;ClippingRankSum=0.000;DP=68;ExcessHet=3.0103;FS=16.278;MLEAC=1;MLEAF=0.500;MQ=41.73;MQRankSum=-2.123;QD=11.64;ReadPosRankSum=-1.029;SOR=0.077	GT:AD:DP:GQ:PL	0/1:40,27:67:99:808,0,1460
chrIV	592284	.	G	A	749.77	PASS	AC=1;AF=0.500;AN=2;BaseQRankSum=1.030;ClippingRankSum=0.000;DP=47;ExcessHet=3.0103;FS=6.062;MLEAC=1;MLEAF=0.500;MQ=41.92;MQRankSum=1.430;QD=15.95;ReadPosRankSum=-0.195;SOR=1.025	GT:AD:DP:GQ:PL	0/1:24,23:47:99:778,0,750
chrIV	600692	.	C	T	958.77	PASS	AC=1;AF=0.500;AN=2;BaseQRankSum=-0.530;ClippingRankSum=0.000;DP=56;ExcessHet=3.0103;FS=1.039;MLEAC=1;MLEAF=0.500;MQ=41.97;MQRankSum=-0.799;QD=17.12;ReadPosRankSum=-0.672;SOR=0.922	GT:AD:DP:GQ:PL	0/1:23,33:56:99:987,0,679
chrIV	607175	.	C	T	841.77	PASS	AC=1;AF=0.500;AN=2;BaseQRankSum=2.019;ClippingRankSum=0.000;DP=49;ExcessHet=3.0103;FS=0.000;MLEAC=1;MLEAF=0.500;MQ=41.71;MQRankSum=-0.900;QD=17.18;ReadPosRankSum=-0.086;SOR=0.665	GT:AD:DP:GQ:PL	0/1:23,26:49:99:870,0,664
chrIV	616632	.	C	T	791.77	PASS	AC=1;AF=0.500;AN=2;BaseQRankSum=0.706;ClippingRankSum=0.000;DP=56;ExcessHet=3.0103;FS=1.129;MLEAC=1;MLEAF=0.500;MQ=41.68;MQRankSum=-0.589;QD=14.66;ReadPosRankSum=2.064;SOR=0.467	GT:AD:DP:GQ:PL	0/1:28,26:54:99:820,0,892
chrIV	617064	.	G	A	675.77	PASS	AC=1;AF=0.500;AN=2;BaseQRankSum=-2.536;ClippingRankSum=0.000;DP=38;ExcessHet=3.0103;FS=10.037;MLEAC=1;MLEAF=0.500;MQ=41.57;MQRankSum=1.200;QD=18.26;ReadPosRankSum=-0.322;SOR=0.982	GT:AD:DP:GQ:PL	0/1:16,21:37:99:704,0,579
chrIV	619789	.	G	A	551.77	PASS	AC=1;AF=0.500;AN=2;BaseQRankSum=-0.689;ClippingRankSum=0.000;DP=40;ExcessHet=3.0103;FS=1.243;MLEAC=1;MLEAF=0.500;MQ=41.64;MQRankSum=-1.055;QD=13.79;ReadPosRankSum=-1.519;SOR=0.793	GT:AD:DP:GQ:PL	0/1:22,18:40:99:580,0,795
chrIV	626126	.	G	A	868.77	PASS	AC=1;AF=0.500;AN=2;BaseQRankSum=-0.039;ClippingRankSum=0.000;DP=58;ExcessHet=3.0103;FS=9.451;MLEAC=1;MLEAF=0.500;MQ=41.93;MQRankSum=-1.504;QD=14.98;ReadPosRankSum=-0.729;SOR=1.762	GT:AD:DP:GQ:PL	0/1:31,27:58:99:897,0,1005
chrIV	654997	.	C	T	529.77	PASS	AC=1;AF=0.500;AN=2;BaseQRankSum=1.112;ClippingRankSum=0.000;DP=38;ExcessHet=3.0103;FS=1.386;MLEAC=1;MLEAF=0.500;MQ=42.00;MQRankSum=0.000;QD=13.94;ReadPosRankSum=0.645;SOR=0.460	GT:AD:DP:GQ:PL	0/1:21,17:38:99:558,0,645
chrIV	663831	.	C	T	694.77	PASS	AC=1;AF=0.500;AN=2;BaseQRankSum=0.759;ClippingRankSum=0.000;DP=46;ExcessHet=3.0103;FS=0.000;MLEAC=1;MLEAF=0.500;MQ=41.96;MQRankSum=-0.977;QD=16.16;ReadPosRankSum=-0.223;SOR=0.804	GT:AD:DP:GQ:PL	0/1:22,21:43:99:723,0,728
chrIV	677453	.	G	A	824.77	PASS	AC=1;AF=0.500;AN=2;BaseQRankSum=0.138;ClippingRankSum=0.000;DP=50;ExcessHet=3.0103;FS=0.000;MLEAC=1;MLEAF=0.500;MQ=41.84;MQRankSum=0.186;QD=16.50;ReadPosRankSum=1.255;SOR=0.682	GT:AD:DP:GQ:PL	0/1:23,27:50:99:853,0,689
chrIV	685036	.	G	A	1316.77	PASS	AC=1;AF=0.500;AN=2;BaseQRankSum=0.858;ClippingRankSum=0.000;DP=71;ExcessHet=3.0103;FS=0.900;MLEAC=1;MLEAF=0.500;MQ=41.94;MQRankSum=-1.270;QD=18.55;ReadPosRankSum=-0.468;SOR=0.638	GT:AD:DP:GQ:PL	0/1:32,39:71:99:1345,0,1064
chrIV	721497	.	G	A	503.77	PASS	AC=1;AF=0.500;AN=2;BaseQRankSum=0.783;ClippingRankSum=0.000;DP=33;ExcessHet=3.0103;FS=0.000;MLEAC=1;MLEAF=0.500;MQ=41.88;MQRankSum=-1.259;QD=16.25;ReadPosRankSum=-0.788;SOR=0.963	GT:AD:DP:GQ:PL	0/1:14,17:31:99:532,0,398
chrIV	735643	.	G	A	740.77	PASS	AC=1;AF=0.500;AN=2;BaseQRankSum=0.416;ClippingRankSum=0.000;DP=38;ExcessHet=3.0103;FS=4.863;MLEAC=1;MLEAF=0.500;MQ=41.61;MQRankSum=1.164;QD=19.49;ReadPosRankSum=-0.642;SOR=0.226	GT:AD:DP:GQ:PL	0/1:17,21:38:99:769,0,529
chrIV	738204	.	G	A	679.77	PASS	AC=1;AF=0.500;AN=2;BaseQRankSum=2.058;ClippingRankSum=0.000;DP=35;ExcessHet=3.0103;FS=5.902;MLEAC=1;MLEAF=0.500;MQ=42.00;MQRankSum=0.000;QD=20.60;ReadPosRankSum=1.847;SOR=1.973	GT:AD:DP:GQ:PL	0/1:14,19:33:99:708,0,413
chrIV	739959	.	G	A	588.77	PASS	AC=1;AF=0.500;AN=2;BaseQRankSum=-0.239;ClippingRankSum=0.000;DP=56;ExcessHet=3.0103;FS=2.354;MLEAC=1;MLEAF=0.500;MQ=42.00;MQRankSum=0.000;QD=10.51;ReadPosRankSum=0.102;SOR=0.881	GT:AD:DP:GQ:PL	0/1:35,21:56:99:617,0,1159
chrIV	743422	.	G	A	589.77	PASS	AC=1;AF=0.500;AN=2;BaseQRankSum=-0.650;ClippingRankSum=0.000;DP=56;ExcessHet=3.0103;FS=3.852;MLEAC=1;MLEAF=0.500;MQ=41.75;MQRankSum=0.841;QD=10.53;ReadPosRankSum=1.294;SOR=1.329	GT:AD:DP:GQ:PL	0/1:34,22:56:99:618,0,1050
chrIV	744319	.	G	A	502.77	PASS	AC=1;AF=0.500;AN=2;BaseQRankSum=3.202;ClippingRankSum=0.000;DP=51;ExcessHet=3.0103;FS=0.000;MLEAC=1;MLEAF=0.500;MQ=41.71;MQRankSum=-1.437;QD=9.86;ReadPosRankSum=-0.485;SOR=0.776	GT:AD:DP:GQ:PL	0/1:35,16:51:99:531,0,1169
chrIV	764323	.	C	T	801.77	PASS	AC=1;AF=0.500;AN=2;BaseQRankSum=1.362;ClippingRankSum=0.000;DP=56;ExcessHet=3.0103;FS=2.305;MLEAC=1;MLEAF=0.500;MQ=41.75;MQRankSum=0.967;QD=14.32;ReadPosRankSum=-1.180;SOR=0.392	GT:AD:DP:GQ:PL	0/1:30,26:56:99:830,0,854
chrIV	770264	.	C	T	441.77	PASS	AC=1;AF=0.500;AN=2;BaseQRankSum=-0.534;ClippingRankSum=0.000;DP=19;ExcessHet=3.0103;FS=2.017;MLEAC=1;MLEAF=0.500;MQ=42.00;MQRankSum=0.000;QD=23.25;ReadPosRankSum=-1.116;SOR=0.510	GT:AD:DP:GQ:PL	0/1:6,13:19:99:470,0,199
chrIV	779297	.	G	A	797.77	PASS	AC=1;AF=0.500;AN=2;BaseQRankSum=-1.053;ClippingRankSum=0.000;DP=49;ExcessHet=3.0103;FS=12.507;MLEAC=1;MLEAF=0.500;MQ=42.00;MQRankSum=0.000;QD=16.97;ReadPosRankSum=-0.398;SOR=0.081	GT:AD:DP:GQ:PL	0/1:22,25:47:99:826,0,752
chrIV	784436	.	G	A	1067.77	PASS	AC=1;AF=0.500;AN=2;BaseQRankSum=1.232;ClippingRankSum=0.000;DP=66;ExcessHet=3.0103;FS=0.917;MLEAC=1;MLEAF=0.500;MQ=42.00;MQRankSum=0.000;QD=16.18;ReadPosRankSum=0.513;SOR=0.826	GT:AD:DP:GQ:PL	0/1:34,32:66:99:1096,0,1038
chrIV	814207	.	C	T	1031.77	PASS	AC=1;AF=0.500;AN=2;BaseQRankSum=-0.341;ClippingRankSum=0.000;DP=56;ExcessHet=3.0103;FS=0.000;MLEAC=1;MLEAF=0.500;MQ=41.93;MQRankSum=-1.157;QD=19.11;ReadPosRankSum=0.049;SOR=0.555	GT:AD:DP:GQ:PL	0/1:22,32:54:99:1060,0,702
chrIV	820727	.	C	T	929.77	PASS	AC=1;AF=0.500;AN=2;BaseQRankSum=0.386;ClippingRankSum=0.000;DP=72;ExcessHet=3.0103;FS=1.978;MLEAC=1;MLEAF=0.500;MQ=41.95;MQRankSum=1.330;QD=12.91;ReadPosRankSum=0.367;SOR=0.456	GT:AD:DP:GQ:PL	0/1:39,33:72:99:958,0,1133
chrIV	844257	.	G	A	660.77	PASS	AC=1;AF=0.500;AN=2;BaseQRankSum=1.091;ClippingRankSum=0.000;DP=41;ExcessHet=3.0103;FS=2.785;MLEAC=1;MLEAF=0.500;MQ=41.65;MQRankSum=-0.901;QD=16.52;ReadPosRankSum=-0.401;SOR=0.352	GT:AD:DP:GQ:PL	0/1:19,21:40:99:689,0,582
chrIV	860965	.	G	A	1076.77	PASS	AC=1;AF=0.500;AN=2;BaseQRankSum=1.206;ClippingRankSum=0.000;DP=54;ExcessHet=3.0103;FS=2.400;MLEAC=1;MLEAF=0.500;MQ=40.58;MQRankSum=-1.308;QD=19.94;ReadPosRankSum=-0.560;SOR=0.409	GT:AD:DP:GQ:PL	0/1:21,33:54:99:1105,0,580
chrIV	884373	.	C	T	659.77	PASS	AC=1;AF=0.500;AN=2;BaseQRankSum=-0.698;ClippingRankSum=0.000;DP=32;ExcessHet=3.0103;FS=3.093;MLEAC=1;MLEAF=0.500;MQ=41.57;MQRankSum=1.273;QD=20.62;ReadPosRankSum=0.023;SOR=0.503	GT:AD:DP:GQ:PL	0/1:13,19:32:99:688,0,431
chrIV	892745	.	C	T	357.77	PASS	AC=1;AF=0.500;AN=2;BaseQRankSum=-0.650;ClippingRankSum=0.000;DP=24;ExcessHet=3.0103;FS=1.685;MLEAC=1;MLEAF=0.500;MQ=40.44;MQRankSum=0.541;QD=14.91;ReadPosRankSum=0.071;SOR=1.329	GT:AD:DP:GQ:PL	0/1:10,14:24:99:386,0,277
chrIV	894078	.	C	T	580.77	PASS	AC=1;AF=0.500;AN=2;BaseQRankSum=-0.511;ClippingRankSum=0.000;DP=44;ExcessHet=3.0103;FS=0.000;MLEAC=1;MLEAF=0.500;MQ=41.66;MQRankSum=0.959;QD=13.20;ReadPosRankSum=0.550;SOR=0.752	GT:AD:DP:GQ:PL	0/1:24,20:44:99:609,0,772
chrIV	915442	.	C	T	777.77	PASS	AC=1;AF=0.500;AN=2;BaseQRankSum=-2.422;ClippingRankSum=0.000;DP=55;ExcessHet=3.0103;FS=2.346;MLEAC=1;MLEAF=0.500;MQ=41.93;MQRankSum=-1.326;QD=14.14;ReadPosRankSum=-1.514;SOR=0.375	GT:AD:DP:GQ:PL	0/1:26,29:55:99:806,0,854
chrIV	915480	.	C	T	600.77	PASS	AC=1;AF=0.500;AN=2;BaseQRankSum=0.907;ClippingRankSum=0.000;DP=37;ExcessHet=3.0103;FS=0.000;MLEAC=1;MLEAF=0.500;MQ=42.00;MQRankSum=0.000;QD=16.24;ReadPosRankSum=1.899;SOR=0.627	GT:AD:DP:GQ:PL	0/1:19,18:37:99:629,0,637
chrIV	930436	.	C	T	790.77	PASS	AC=1;AF=0.500;AN=2;BaseQRankSum=2.123;ClippingRankSum=0.000;DP=63;ExcessHet=3.0103;FS=2.327;MLEAC=1;MLEAF=0.500;MQ=42.00;MQRankSum=0.000;QD=12.55;ReadPosRankSum=0.601;SOR=0.368	GT:AD:DP:GQ:PL	0/1:36,27:63:99:819,0,1012
chrIV	933446	.	C	T	1027.77	PASS	AC=1;AF=0.500;AN=2;BaseQRankSum=1.334;ClippingRankSum=0.000;DP=51;ExcessHet=3.0103;FS=6.118;MLEAC=1;MLEAF=0.500;MQ=42.00;MQRankSum=0.000;QD=20.15;ReadPosRankSum=-0.593;SOR=1.154	GT:AD:DP:GQ:PL	0/1:19,32:51:99:1056,0,494
chrIV	943810	.	G	A	937.77	PASS	AC=1;AF=0.500;AN=2;BaseQRankSum=1.022;ClippingRankSum=0.000;DP=65;ExcessHet=3.0103;FS=2.074;MLEAC=1;MLEAF=0.500;MQ=41.91;MQRankSum=-0.542;QD=14.43;ReadPosRankSum=0.719;SOR=1.022	GT:AD:DP:GQ:PL	0/1:32,33:65:99:966,0,876
chrIV	980976	.	G	A	524.77	PASS	AC=1;AF=0.500;AN=2;BaseQRankSum=0.531;ClippingRankSum=0.000;DP=49;ExcessHet=3.0103;FS=1.216;MLEAC=1;MLEAF=0.500;MQ=41.16;MQRankSum=0.000;QD=12.80;ReadPosRankSum=0.344;SOR=0.853	GT:AD:DP:GQ:PL	0/1:23,18:41:99:553,0,709
chrIV	1014068	.	G	A	854.77	PASS	AC=1;AF=0.500;AN=2;BaseQRankSum=-1.676;ClippingRankSum=0.000;DP=50;ExcessHet=3.0103;FS=6.254;MLEAC=1;MLEAF=0.500;MQ=41.92;MQRankSum=0.335;QD=17.81;ReadPosRankSum=0.578;SOR=0.328	GT:AD:DP:GQ:PL	0/1:19,29:48:99:883,0,650
chrIV	1017276	.	G	A	688.77	PASS	AC=1;AF=0.500;AN=2;BaseQRankSum=-0.212;ClippingRankSum=0.000;DP=49;ExcessHet=3.0103;FS=8.059;MLEAC=1;MLEAF=0.500;MQ=41.29;MQRankSum=-1.074;QD=14.06;ReadPosRankSum=-0.162;SOR=0.791	GT:AD:DP:GQ:PL	0/1:25,24:49:99:717,0,800
chrIV	1076421	.	C	T	981.77	PASS	AC=1;AF=0.500;AN=2;BaseQRankSum=0.523;ClippingRankSum=0.000;DP=56;ExcessHet=3.0103;FS=0.000;MLEAC=1;MLEAF=0.500;MQ=41.93;MQRankSum=-1.256;QD=17.53;ReadPosRankSum=1.710;SOR=0.626	GT:AD:DP:GQ:PL	0/1:25,31:56:99:1010,0,816
chrIV	1080226	.	G	A	1029.77	PASS	AC=1;AF=0.500;AN=2;BaseQRankSum=-1.972;ClippingRankSum=0.000;DP=66;ExcessHet=3.0103;FS=0.000;MLEAC=1;MLEAF=0.500;MQ=41.23;MQRankSum=-2.327;QD=15.84;ReadPosRankSum=-1.236;SOR=0.712	GT:AD:DP:GQ:PL	0/1:27,38:65:99:1058,0,838
chrIV	1080833	.	G	A	350.77	PASS	AC=1;AF=0.500;AN=2;BaseQRankSum=1.129;ClippingRankSum=0.000;DP=36;ExcessHet=3.0103;FS=1.359;MLEAC=1;MLEAF=0.500;MQ=41.89;MQRankSum=1.120;QD=9.74;ReadPosRankSum=-0.038;SOR=1.071	GT:AD:DP:GQ:PL	0/1:23,13:36:99:379,0,690
chrIV	1105884	.	G	A	299.77	PASS	AC=1;AF=0.500;AN=2;BaseQRankSum=-0.771;ClippingRankSum=0.000;DP=27;ExcessHet=3.0103;FS=1.792;MLEAC=1;MLEAF=0.500;MQ=42.00;MQRankSum=0.000;QD=11.10;ReadPosRankSum=1.454;SOR=1.329	GT:AD:DP:GQ:PL	0/1:16,11:27:99:328,0,542
chrIV	1107476	.	G	A	647.77	PASS	AC=1;AF=0.500;AN=2;BaseQRankSum=0.821;ClippingRankSum=0.000;DP=62;ExcessHet=3.0103;FS=0.000;MLEAC=1;MLEAF=0.500;MQ=41.71;MQRankSum=-1.747;QD=10.62;ReadPosRankSum=-0.992;SOR=0.751	GT:AD:DP:GQ:PL	0/1:37,24:61:99:676,0,1060
chrIV	1110253	.	C	T	281.77	PASS	AC=1;AF=0.500;AN=2;BaseQRankSum=1.524;ClippingRankSum=0.000;DP=24;ExcessHet=3.0103;FS=1.685;MLEAC=1;MLEAF=0.500;MQ=42.00;MQRankSum=0.000;QD=11.74;ReadPosRankSum=-0.331;SOR=1.230	GT:AD:DP:GQ:PL	0/1:14,10:24:99:310,0,395
chrIV	1126602	.	G	A	683.77	PASS	AC=1;AF=0.500;AN=2;BaseQRankSum=1.285;ClippingRankSum=0.000;DP=45;ExcessHet=3.0103;FS=0.000;MLEAC=1;MLEAF=0.500;MQ=41.67;MQRankSum=-0.978;QD=15.19;ReadPosRankSum=-1.322;SOR=0.818	GT:AD:DP:GQ:PL	0/1:23,22:45:99:712,0,705
chrIV	1132941	.	G	A	475.77	PASS	AC=1;AF=0.500;AN=2;BaseQRankSum=-0.795;ClippingRankSum=0.000;DP=43;ExcessHet=3.0103;FS=0.000;MLEAC=1;MLEAF=0.500;MQ=41.95;MQRankSum=0.000;QD=11.60;ReadPosRankSum=-0.050;SOR=0.536	GT:AD:DP:GQ:PL	0/1:25,16:41:99:504,0,891
chrIV	1144221	.	G	A	880.77	PASS	AC=1;AF=0.500;AN=2;BaseQRankSum=1.189;ClippingRankSum=0.000;DP=55;ExcessHet=3.0103;FS=2.273;MLEAC=1;MLEAF=0.500;MQ=41.21;MQRankSum=-1.810;QD=16.31;ReadPosRankSum=0.091;SOR=1.040	GT:AD:DP:GQ:PL	0/1:28,26:54:99:909,0,938
chrIV	1153741	.	C	T	756.77	PASS	AC=1;AF=0.500;AN=2;BaseQRankSum=1.773;ClippingRankSum=0.000;DP=50;ExcessHet=3.0103;FS=2.632;MLEAC=1;MLEAF=0.500;MQ=42.00;MQRankSum=0.000;QD=15.14;ReadPosRankSum=1.066;SOR=1.244	GT:AD:DP:GQ:PL	0/1:27,23:50:99:785,0,870
chrIV	1176256	.	C	T	390.77	PASS	AC=1;AF=0.500;AN=2;BaseQRankSum=-1.161;ClippingRankSum=0.000;DP=51;ExcessHet=3.0103;FS=2.636;MLEAC=1;MLEAF=0.500;MQ=41.92;MQRankSum=-1.991;QD=7.66;ReadPosRankSum=-1.054;SOR=0.332	GT:AD:DP:GQ:PL	0/1:34,17:51:99:419,0,1096
chrIV	1196340	.	G	A	608.77	PASS	AC=1;AF=0.500;AN=2;BaseQRankSum=1.003;ClippingRankSum=0.000;DP=43;ExcessHet=3.0103;FS=5.893;MLEAC=1;MLEAF=0.500;MQ=41.58;MQRankSum=-1.966;QD=14.16;ReadPosRankSum=-0.064;SOR=2.093	GT:AD:DP:GQ:PL	0/1:24,19:43:99:637,0,785
chrIV	1201760	.	C	T	754.77	PASS	AC=1;AF=0.500;AN=2;BaseQRankSum=-0.365;ClippingRankSum=0.000;DP=50;ExcessHet=3.0103;FS=4.116;MLEAC=1;MLEAF=0.500;MQ=41.90;MQRankSum=0.114;QD=15.10;ReadPosRankSum=-0.455;SOR=0.301	GT:AD:DP:GQ:PL	0/1:24,26:50:99:783,0,737
chrIV	1279187	.	C	T	888.77	PASS	AC=1;AF=0.500;AN=2;BaseQRankSum=0.330;ClippingRankSum=0.000;DP=74;ExcessHet=3.0103;FS=0.000;MLEAC=1;MLEAF=0.500;MQ=41.50;MQRankSum=-1.163;QD=12.34;ReadPosRankSum=-1.744;SOR=0.584	GT:AD:DP:GQ:PL	0/1:41,31:72:99:917,0,1291
chrIV	1279920	.	G	A	848.77	PASS	AC=1;AF=0.500;AN=2;BaseQRankSum=0.206;ClippingRankSum=0.000;DP=48;ExcessHet=3.0103;FS=11.416;MLEAC=1;MLEAF=0.500;MQ=41.92;MQRankSum=1.692;QD=18.06;ReadPosRankSum=-0.642;SOR=1.690	GT:AD:DP:GQ:PL	0/1:20,27:47:99:877,0,597
chrIV	1301532	.	C	T	744.77	PASS	AC=1;AF=0.500;AN=2;BaseQRankSum=2.083;ClippingRankSum=0.000;DP=45;ExcessHet=3.0103;FS=0.000;MLEAC=1;MLEAF=0.500;MQ=41.96;MQRankSum=-0.934;QD=16.55;ReadPosRankSum=2.379;SOR=0.610	GT:AD:DP:GQ:PL	0/1:22,23:45:99:773,0,630
chrIV	1361008	.	C	T	853.77	PASS	AC=1;AF=0.500;AN=2;BaseQRankSum=1.597;ClippingRankSum=0.000;DP=45;ExcessHet=3.0103;FS=0.000;MLEAC=1;MLEAF=0.500;MQ=41.34;MQRankSum=-1.123;QD=19.86;ReadPosRankSum=2.414;SOR=0.743	GT:AD:DP:GQ:PL	0/1:17,26:43:99:882,0,505
chrIV	1403209	.	G	A	672.77	PASS	AC=1;AF=0.500;AN=2;BaseQRankSum=0.397;ClippingRankSum=0.000;DP=44;ExcessHet=3.0103;FS=0.000;MLEAC=1;MLEAF=0.500;MQ=41.87;MQRankSum=-0.484;QD=15.29;ReadPosRankSum=-1.092;SOR=0.641	GT:AD:DP:GQ:PL	0/1:21,23:44:99:701,0,630
chrIV	1403313	.	C	T	819.77	PASS	AC=1;AF=0.500;AN=2;BaseQRankSum=0.408;ClippingRankSum=0.000;DP=68;ExcessHet=3.0103;FS=3.562;MLEAC=1;MLEAF=0.500;MQ=42.00;MQRankSum=0.000;QD=12.06;ReadPosRankSum=-0.632;SOR=0.357	GT:AD:DP:GQ:PL	0/1:39,29:68:99:848,0,1175
chrIV	1425704	.	C	T	528.77	PASS	AC=1;AF=0.500;AN=2;BaseQRankSum=2.124;ClippingRankSum=0.000;DP=54;ExcessHet=3.0103;FS=1.134;MLEAC=1;MLEAF=0.500;MQ=41.96;MQRankSum=-1.435;QD=9.79;ReadPosRankSum=-0.446;SOR=0.996	GT:AD:DP:GQ:PL	0/1:37,17:54:99:557,0,1244
chrIV	1431566	.	G	A	899.77	PASS	AC=1;AF=0.500;AN=2;BaseQRankSum=-0.875;ClippingRankSum=0.000;DP=53;ExcessHet=3.0103;FS=9.951;MLEAC=1;MLEAF=0.500;MQ=41.72;MQRankSum=-0.907;QD=16.98;ReadPosRankSum=0.528;SOR=1.535	GT:AD:DP:GQ:PL	0/1:25,28:53:99:928,0,868
chrIV	1450855	.	G	A	630.77	PASS	AC=1;AF=0.500;AN=2;BaseQRankSum=0.466;ClippingRankSum=0.000;DP=48;ExcessHet=3.0103;FS=1.134;MLEAC=1;MLEAF=0.500;MQ=42.00;MQRankSum=0.000;QD=13.14;ReadPosRankSum=-1.185;SOR=0.791	GT:AD:DP:GQ:PL	0/1:28,20:48:99:659,0,933
chrIV	1478298	.	G	A	614.77	PASS	AC=1;AF=0.500;AN=2;BaseQRankSum=0.263;ClippingRankSum=0.000;DP=52;ExcessHet=3.0103;FS=2.498;MLEAC=1;MLEAF=0.500;MQ=41.18;MQRankSum=-1.936;QD=12.55;ReadPosRankSum=-0.852;SOR=1.230	GT:AD:DP:GQ:PL	0/1:27,22:49:99:643,0,820
chrIV	1480817	.	G	A	579.77	PASS	AC=1;AF=0.500;AN=2;BaseQRankSum=-0.251;ClippingRankSum=0.000;DP=44;ExcessHet=3.0103;FS=0.000;MLEAC=1;MLEAF=0.500;MQ=41.35;MQRankSum=-1.465;QD=13.18;ReadPosRankSum=-0.209;SOR=0.748	GT:AD:DP:GQ:PL	0/1:23,21:44:99:608,0,718
chrIV	1484095	.	G	A	445.77	PASS	AC=1;AF=0.500;AN=2;BaseQRankSum=-0.063;ClippingRankSum=0.000;DP=38;ExcessHet=3.0103;FS=7.663;MLEAC=1;MLEAF=0.500;MQ=42.00;MQRankSum=0.000;QD=12.05;ReadPosRankSum=-1.960;SOR=0.141	GT:AD:DP:GQ:PL	0/1:23,14:37:99:474,0,827
chrIV	1489354	.	C	T	582.77	PASS	AC=1;AF=0.500;AN=2;BaseQRankSum=2.859;ClippingRankSum=0.000;DP=39;ExcessHet=3.0103;FS=2.869;MLEAC=1;MLEAF=0.500;MQ=41.62;MQRankSum=0.931;QD=14.94;ReadPosRankSum=1.824;SOR=1.371	GT:AD:DP:GQ:PL	0/1:22,17:39:99:611,0,671
chrIV	1489889	.	G	A	917.77	PASS	AC=1;AF=0.500;AN=2;BaseQRankSum=-0.410;ClippingRankSum=0.000;DP=50;ExcessHet=3.0103;FS=0.000;MLEAC=1;MLEAF=0.500;MQ=40.84;MQRankSum=-0.547;QD=18.36;ReadPosRankSum=0.200;SOR=0.583	GT:AD:DP:GQ:PL	0/1:20,30:50:99:946,0,599
chrIV	1506810	.	G	A	832.77	PASS	AC=1;AF=0.500;AN=2;BaseQRankSum=0.706;ClippingRankSum=0.000;DP=38;ExcessHet=3.0103;FS=0.000;MLEAC=1;MLEAF=0.500;MQ=41.63;MQRankSum=-0.709;QD=21.91;ReadPosRankSum=0.609;SOR=0.512	GT:AD:DP:GQ:PL	0/1:14,24:38:99:861,0,427
chrV	33015	.	G	A	335.77	PASS	AC=1;AF=0.500;AN=2;BaseQRankSum=1.178;ClippingRankSum=0.000;DP=54;ExcessHet=3.0103;FS=1.275;MLEAC=1;MLEAF=0.500;MQ=42.00;MQRankSum=0.000;QD=6.34;ReadPosRankSum=0.613;SOR=0.402	GT:AD:DP:GQ:PL	0/1:40,13:53:99:364,0,1376
chrV	33168	.	C	T	1374.77	PASS	AC=1;AF=0.500;AN=2;BaseQRankSum=-3.539;ClippingRankSum=0.000;DP=67;ExcessHet=3.0103;FS=1.052;MLEAC=1;MLEAF=0.500;MQ=41.79;MQRankSum=-0.596;QD=20.52;ReadPosRankSum=-0.579;SOR=0.915	GT:AD:DP:GQ:PL	0/1:19,48:67:99:1403,0,595
chrV	33698	.	G	A	468.77	PASS	AC=1;AF=0.500;AN=2;BaseQRankSum=0.090;ClippingRankSum=0.000;DP=38;ExcessHet=3.0103;FS=7.027;MLEAC=1;MLEAF=0.500;MQ=41.17;MQRankSum=-0.926;QD=12.34;ReadPosRankSum=-1.218;SOR=1.381	GT:AD:DP:GQ:PL	0/1:23,15:38:99:497,0,829
chrV	43430	.	G	A	631.77	PASS	AC=1;AF=0.500;AN=2;BaseQRankSum=-0.777;ClippingRankSum=0.000;DP=35;ExcessHet=3.0103;FS=1.547;MLEAC=1;MLEAF=0.500;MQ=41.58;MQRankSum=-0.808;QD=18.05;ReadPosRankSum=0.071;SOR=1.101	GT:AD:DP:GQ:PL	0/1:15,20:35:99:660,0,501
chrV	50017	.	G	A	1027.77	PASS	AC=1;AF=0.500;AN=2;BaseQRankSum=2.352;ClippingRankSum=0.000;DP=72;ExcessHet=3.0103;FS=0.000;MLEAC=1;MLEAF=0.500;MQ=41.80;MQRankSum=-1.122;QD=14.27;ReadPosRankSum=-1.284;SOR=0.617	GT:AD:DP:GQ:PL	0/1:41,31:72:99:1056,0,1292
chrV	54288	.	G	A	830.77	PASS	AC=1;AF=0.500;AN=2;BaseQRankSum=1.369;ClippingRankSum=0.000;DP=50;ExcessHet=3.0103;FS=1.098;MLEAC=1;MLEAF=0.500;MQ=41.43;MQRankSum=-1.341;QD=17.31;ReadPosRankSum=1.722;SOR=0.527	GT:AD:DP:GQ:PL	0/1:23,25:48:99:859,0,754
chrV	59316	.	G	A	436.77	PASS	AC=1;AF=0.500;AN=2;BaseQRankSum=0.939;ClippingRankSum=0.000;DP=32;ExcessHet=3.0103;FS=9.975;MLEAC=1;MLEAF=0.500;MQ=41.94;MQRankSum=-1.145;QD=13.65;ReadPosRankSum=0.688;SOR=2.833	GT:AD:DP:GQ:PL	0/1:19,13:32:99:465,0,705
chrV	61095	.	C	T	982.77	PASS	AC=1;AF=0.500;AN=2;BaseQRankSum=0.782;ClippingRankSum=0.000;DP=50;ExcessHet=3.0103;FS=0.000;MLEAC=1;MLEAF=0.500;MQ=41.88;MQRankSum=-1.420;QD=19.66;ReadPosRankSum=0.707;SOR=0.646	GT:AD:DP:GQ:PL	0/1:20,30:50:99:1011,0,531
chrV	61736	.	G	A	631.77	PASS	AC=1;AF=0.500;AN=2;BaseQRankSum=0.185;ClippingRankSum=0.000;DP=37;ExcessHet=3.0103;FS=4.887;MLEAC=1;MLEAF=0.500;MQ=41.60;MQRankSum=1.200;QD=17.07;ReadPosRankSum=-0.669;SOR=0.740	GT:AD:DP:GQ:PL	0/1:16,21:37:99:660,0,465
chrV	61813	.	C	T	745.77	PASS	AC=1;AF=0.500;AN=2;BaseQRankSum=-0.140;ClippingRankSum=0.000;DP=35;ExcessHet=3.0103;FS=1.330;MLEAC=1;MLEAF=0.500;MQ=41.58;MQRankSum=-0.662;QD=21.31;ReadPosRankSum=-0.439;SOR=0.963	GT:AD:DP:GQ:PL	0/1:12,23:35:99:774,0,387
chrV	90266	.	C	T	1279.77	PASS	AC=1;AF=0.500;AN=2;BaseQRankSum=-0.877;ClippingRankSum=0.000;DP=61;ExcessHet=3.0103;FS=1.036;MLEAC=1;MLEAF=0.500;MQ=41.47;MQRankSum=-1.468;QD=20.98;ReadPosRankSum=0.386;SOR=0.465	GT:AD:DP:GQ:PL	0/1:21,40:61:99:1308,0,671
chrV	93960	.	G	A	737.77	PASS	AC=1;AF=0.500;AN=2;BaseQRankSum=2.013;ClippingRankSum=0.000;DP=42;ExcessHet=3.0103;FS=0.000;MLEAC=1;MLEAF=0.500;MQ=41.65;MQRankSum=1.125;QD=17.99;ReadPosRankSum=1.394;SOR=0.767	GT:AD:DP:GQ:PL	0/1:19,22:41:99:766,0,560
chrV	100166	.	C	T	574.77	PASS	AC=1;AF=0.500;AN=2;BaseQRankSum=0.754;ClippingRankSum=0.000;DP=50;ExcessHet=3.0103;FS=4.076;MLEAC=1;MLEAF=0.500;MQ=41.41;MQRankSum=1.295;QD=11.50;ReadPosRankSum=-0.288;SOR=0.289	GT:AD:DP:GQ:PL	0/1:28,22:50:99:603,0,771
chrV	100322	.	C	T	301.77	PASS	AC=1;AF=0.500;AN=2;BaseQRankSum=0.151;ClippingRankSum=0.000;DP=16;ExcessHet=3.0103;FS=0.000;MLEAC=1;MLEAF=0.500;MQ=42.00;MQRankSum=0.000;QD=18.86;ReadPosRankSum=-1.586;SOR=1.085	GT:AD:DP:GQ:PL	0/1:7,9:16:99:330,0,237
chrV	101844	.	C	T	690.77	PASS	AC=1;AF=0.500;AN=2;BaseQRankSum=-0.079;ClippingRankSum=0.000;DP=43;ExcessHet=3.0103;FS=1.226;MLEAC=1;MLEAF=0.500;MQ=41.67;MQRankSum=0.000;QD=16.45;ReadPosRankSum=-1.004;SOR=0.950	GT:AD:DP:GQ:PL	0/1:18,24:42:99:719,0,498
chrV	107185	.	C	T	671.77	PASS	AC=1;AF=0.500;AN=2;BaseQRankSum=0.384;ClippingRankSum=0.000;DP=42;ExcessHet=3.0103;FS=1.242;MLEAC=1;MLEAF=0.500;MQ=41.65;MQRankSum=1.073;QD=16.38;ReadPosRankSum=-0.623;SOR=0.439	GT:AD:DP:GQ:PL	0/1:20,21:41:99:700,0,607
chrV	111282	.	G	A	949.77	PASS	AC=1;AF=0.500;AN=2;BaseQRankSum=1.888;ClippingRankSum=0.000;DP=61;ExcessHet=3.0103;FS=0.000;MLEAC=1;MLEAF=0.500;MQ=42.00;MQRankSum=0.000;QD=15.57;ReadPosRankSum=0.481;SOR=0.748	GT:AD:DP:GQ:PL	0/1:29,32:61:99:978,0,759
chrV	117830	.	C	T	332.77	PASS	AC=1;AF=0.500;AN=2;BaseQRankSum=-1.649;ClippingRankSum=0.000;DP=40;ExcessHet=3.0103;FS=0.000;MLEAC=1;MLEAF=0.500;MQ=42.00;MQRankSum=0.000;QD=8.53;ReadPosRankSum=-0.818;SOR=0.527	GT:AD:DP:GQ:PL	0/1:26,13:39:99:361,0,957
chrV	131289	.	C	T	1057.77	PASS	AC=1;AF=0.500;AN=2;BaseQRankSum=0.294;ClippingRankSum=0.000;DP=77;ExcessHet=3.0103;FS=0.000;MLEAC=1;MLEAF=0.500;MQ=41.52;MQRankSum=0.834;QD=13.92;ReadPosRankSum=-0.512;SOR=0.606	GT:AD:DP:GQ:PL	0/1:39,37:76:99:1086,0,1143
chrV	138776	.	G	A	858.77	PASS	AC=1;AF=0.500;AN=2;BaseQRankSum=0.575;ClippingRankSum=0.000;DP=60;ExcessHet=3.0103;FS=0.985;MLEAC=1;MLEAF=0.500;MQ=42.00;MQRankSum=0.000;QD=14.56;ReadPosRankSum=1.724;SOR=0.555	GT:AD:DP:GQ:PL	0/1:32,27:59:99:887,0,1098
chrV	140369	.	G	A	311.77	PASS	AC=1;AF=0.500;AN=2;BaseQRankSum=-0.636;ClippingRankSum=0.000;DP=25;ExcessHet=3.0103;FS=3.831;MLEAC=1;MLEAF=0.500;MQ=40.85;MQRankSum=-0.116;QD=12.47;ReadPosRankSum=0.483;SOR=1.802	GT:AD:DP:GQ:PL	0/1:14,11:25:99:340,0,463
chrV	156097	.	C	T	358.77	PASS	AC=1;AF=0.500;AN=2;BaseQRankSum=0.000;ClippingRankSum=0.000;DP=28;ExcessHet=3.0103;FS=0.000;MLEAC=1;MLEAF=0.500;MQ=42.00;MQRankSum=0.000;QD=13.29;ReadPosRankSum=-0.643;SOR=0.465	GT:AD:DP:GQ:PL	0/1:15,12:27:99:387,0,499
chrV	157740	.	C	T	422.77	PASS	AC=1;AF=0.500;AN=2;BaseQRankSum=0.865;ClippingRankSum=0.000;DP=25;ExcessHet=3.0103;FS=1.721;MLEAC=1;MLEAF=0.500;MQ=42.00;MQRankSum=0.000;QD=16.91;ReadPosRankSum=0.128;SOR=1.204	GT:AD:DP:GQ:PL	0/1:12,13:25:99:451,0,408
chrV	163546	.	G	A	709.77	PASS	AC=1;AF=0.500;AN=2;BaseQRankSum=1.751;ClippingRankSum=0.000;DP=45;ExcessHet=3.0103;FS=0.000;MLEAC=1;MLEAF=0.500;MQ=42.00;MQRankSum=0.000;QD=15.77;ReadPosRankSum=-0.426;SOR=0.807	GT:AD:DP:GQ:PL	0/1:24,21:45:99:738,0,780
chrV	165960	.	G	A	693.77	PASS	AC=1;AF=0.500;AN=2;BaseQRankSum=0.565;ClippingRankSum=0.000;DP=43;ExcessHet=3.0103;FS=1.177;MLEAC=1;MLEAF=0.500;MQ=42.00;MQRankSum=0.000;QD=16.13;ReadPosRankSum=-0.412;SOR=0.474	GT:AD:DP:GQ:PL	0/1:22,21:43:99:722,0,727
chrV	196882	.	C	T	857.77	PASS	AC=1;AF=0.500;AN=2;BaseQRankSum=0.111;ClippingRankSum=0.000;DP=51;ExcessHet=3.0103;FS=2.498;MLEAC=1;MLEAF=0.500;MQ=41.39;MQRankSum=0.750;QD=17.51;ReadPosRankSum=-0.384;SOR=0.346	GT:AD:DP:GQ:PL	0/1:22,27:49:99:886,0,692
chrV	207103	.	C	T	580.77	PASS	AC=1;AF=0.500;AN=2;BaseQRankSum=0.272;ClippingRankSum=0.000;DP=39;ExcessHet=3.0103;FS=0.000;MLEAC=1;MLEAF=0.500;MQ=42.00;MQRankSum=0.000;QD=14.89;ReadPosRankSum=0.963;SOR=0.770	GT:AD:DP:GQ:PL	0/1:19,20:39:99:609,0,558
chrV	213240	.	C	T	253.77	PASS	AC=1;AF=0.500;AN=2;BaseQRankSum=0.411;ClippingRankSum=0.000;DP=31;ExcessHet=3.0103;FS=6.786;MLEAC=1;MLEAF=0.500;MQ=41.01;MQRankSum=0.000;QD=8.46;ReadPosRankSum=-2.079;SOR=2.237	GT:AD:DP:GQ:PL	0/1:21,9:30:99:282,0,773
chrV	238050	.	G	A	793.77	PASS	AC=1;AF=0.500;AN=2;BaseQRankSum=-1.132;ClippingRankSum=0.000;DP=55;ExcessHet=3.0103;FS=2.310;MLEAC=1;MLEAF=0.500;MQ=41.41;MQRankSum=-2.076;QD=14.43;ReadPosRankSum=-0.590;SOR=0.411	GT:AD:DP:GQ:PL	0/1:28,27:55:99:822,0,912
chrV	239355	.	G	A	911.77	PASS	AC=1;AF=0.500;AN=2;BaseQRankSum=0.896;ClippingRankSum=0.000;DP=41;ExcessHet=3.0103;FS=0.000;MLEAC=1;MLEAF=0.500;MQ=42.00;MQRankSum=0.000;QD=22.24;ReadPosRankSum=0.570;SOR=0.760	GT:AD:DP:GQ:PL	0/1:12,29:41:99:940,0,297
chrV	244413	.	G	A	703.77	PASS	AC=1;AF=0.500;AN=2;BaseQRankSum=1.384;ClippingRankSum=0.000;DP=45;ExcessHet=3.0103;FS=2.550;MLEAC=1;MLEAF=0.500;MQ=42.00;MQRankSum=0.000;QD=15.64;ReadPosRankSum=0.545;SOR=0.700	GT:AD:DP:GQ:PL	0/1:23,22:45:99:732,0,711
chrV	263510	.	C	T	714.77	PASS	AC=1;AF=0.500;AN=2;BaseQRankSum=-0.328;ClippingRankSum=0.000;DP=59;ExcessHet=3.0103;FS=3.614;MLEAC=1;MLEAF=0.500;MQ=41.75;MQRankSum=0.875;QD=12.32;ReadPosRankSum=-2.253;SOR=0.978	GT:AD:DP:GQ:PL	0/1:34,24:58:99:743,0,1153
chrV	264248	.	G	A	653.77	PASS	AC=1;AF=0.500;AN=2;BaseQRankSum=2.836;ClippingRankSum=0.000;DP=48;ExcessHet=3.0103;FS=1.150;MLEAC=1;MLEAF=0.500;MQ=42.00;MQRankSum=0.000;QD=13.91;ReadPosRankSum=-0.925;SOR=0.927	GT:AD:DP:GQ:PL	0/1:27,20:47:99:682,0,781
chrV	265347	.	C	T	973.77	PASS	AC=1;AF=0.500;AN=2;BaseQRankSum=-1.451;ClippingRankSum=0.000;DP=60;ExcessHet=3.0103;FS=0.989;MLEAC=1;MLEAF=0.500;MQ=42.00;MQRankSum=0.000;QD=16.23;ReadPosRankSum=-0.751;SOR=0.532	GT:AD:DP:GQ:PL	0/1:27,33:60:99:1002,0,880
chrV	278109	.	T	C	748.77	PASS	AC=1;AF=0.500;AN=2;BaseQRankSum=2.475;ClippingRankSum=0.000;DP=84;ExcessHet=3.0103;FS=12.523;MLEAC=1;MLEAF=0.500;MQ=40.15;MQRankSum=-3.431;QD=8.91;ReadPosRankSum=-0.274;SOR=2.634	GT:AD:DP:GQ:PL	0/1:58,26:84:99:777,0,2381
chrV	281659	.	C	T	391.77	PASS	AC=1;AF=0.500;AN=2;BaseQRankSum=0.515;ClippingRankSum=0.000;DP=48;ExcessHet=3.0103;FS=4.551;MLEAC=1;MLEAF=0.500;MQ=41.65;MQRankSum=-0.578;QD=8.16;ReadPosRankSum=-0.374;SOR=1.448	GT:AD:DP:GQ:PL	0/1:33,15:48:99:420,0,1074
chrV	287180	.	G	A	1094.77	PASS	AC=1;AF=0.500;AN=2;BaseQRankSum=1.189;ClippingRankSum=0.000;DP=61;ExcessHet=3.0103;FS=3.702;MLEAC=1;MLEAF=0.500;MQ=41.53;MQRankSum=-1.199;QD=18.56;ReadPosRankSum=0.256;SOR=1.203	GT:AD:DP:GQ:PL	0/1:25,34:59:99:1123,0,708
chrV	289575	.	C	T	773.77	PASS	AC=1;AF=0.500;AN=2;BaseQRankSum=-0.962;ClippingRankSum=0.000;DP=62;ExcessHet=3.0103;FS=5.265;MLEAC=1;MLEAF=0.500;MQ=41.77;MQRankSum=-1.072;QD=12.90;ReadPosRankSum=-2.196;SOR=0.404	GT:AD:DP:GQ:PL	0/1:33,27:60:99:802,0,1122
chrV	295286	.	C	T	858.77	PASS	AC=1;AF=0.500;AN=2;BaseQRankSum=0.193;ClippingRankSum=0.000;DP=59;ExcessHet=3.0103;FS=0.000;MLEAC=1;MLEAF=0.500;MQ=41.87;MQRankSum=1.904;QD=14.56;ReadPosRankSum=-1.413;SOR=0.602	GT:AD:DP:GQ:PL	0/1:32,27:59:99:887,0,1029
chrV	303148	.	G	A	580.77	PASS	AC=1;AF=0.500;AN=2;BaseQRankSum=1.433;ClippingRankSum=0.000;DP=38;ExcessHet=3.0103;FS=2.742;MLEAC=1;MLEAF=0.500;MQ=42.00;MQRankSum=0.000;QD=15.28;ReadPosRankSum=1.251;SOR=0.368	GT:AD:DP:GQ:PL	0/1:18,20:38:99:609,0,496
chrV	306294	.	C	T	920.77	PASS	AC=1;AF=0.500;AN=2;BaseQRankSum=-0.024;ClippingRankSum=0.000;DP=72;ExcessHet=3.0103;FS=1.942;MLEAC=1;MLEAF=0.500;MQ=42.00;MQRankSum=0.000;QD=12.97;ReadPosRankSum=-2.972;SOR=0.492	GT:AD:DP:GQ:PL	0/1:40,31:71:99:949,0,1228
chrV	307369	.	C	T	776.77	PASS	AC=1;AF=0.500;AN=2;BaseQRankSum=-0.783;ClippingRankSum=0.000;DP=43;ExcessHet=3.0103;FS=1.249;MLEAC=1;MLEAF=0.500;MQ=41.91;MQRankSum=-1.206;QD=18.49;ReadPosRankSum=-0.574;SOR=0.431	GT:AD:DP:GQ:PL	0/1:18,24:42:99:805,0,604
chrV	314028	.	G	A	957.77	PASS	AC=1;AF=0.500;AN=2;BaseQRankSum=-2.345;ClippingRankSum=0.000;DP=60;ExcessHet=3.0103;FS=3.570;MLEAC=1;MLEAF=0.500;MQ=41.69;MQRankSum=-1.418;QD=15.96;ReadPosRankSum=-0.128;SOR=0.572	GT:AD:DP:GQ:PL	0/1:24,36:60:99:986,0,722
chrV	322160	.	G	A	1807.77	PASS	AC=2;AF=1.00;AN=2;DP=50;ExcessHet=3.0103;FS=0.000;MLEAC=2;MLEAF=1.00;MQ=41.69;QD=29.95;SOR=0.909	GT:AD:DP:GQ:PL	1/1:0,49:49:99:1836,147,0
chrV	322195	.	C	T	1097.77	PASS	AC=1;AF=0.500;AN=2;BaseQRankSum=-0.457;ClippingRankSum=0.000;DP=50;ExcessHet=3.0103;FS=1.117;MLEAC=1;MLEAF=0.500;MQ=41.57;MQRankSum=-0.952;QD=21.96;ReadPosRankSum=-0.199;SOR=0.683	GT:AD:DP:GQ:PL	0/1:20,30:50:99:1126,0,782
chrV	322216	.	C	T	954.77	PASS	AC=1;AF=0.500;AN=2;BaseQRankSum=0.629;ClippingRankSum=0.000;DP=45;ExcessHet=3.0103;FS=2.594;MLEAC=1;MLEAF=0.500;MQ=41.61;MQRankSum=-0.725;QD=21.22;ReadPosRankSum=-1.192;SOR=0.494	GT:AD:DP:GQ:PL	0/1:20,25:45:99:983,0,748
chrV	348400	.	G	A	844.77	PASS	AC=1;AF=0.500;AN=2;BaseQRankSum=-1.509;ClippingRankSum=0.000;DP=48;ExcessHet=3.0103;FS=0.000;MLEAC=1;MLEAF=0.500;MQ=41.92;MQRankSum=-1.200;QD=17.97;ReadPosRankSum=-0.304;SOR=0.674	GT:AD:DP:GQ:PL	0/1:20,27:47:99:873,0,705
chrV	355294	.	G	A	814.77	PASS	AC=1;AF=0.500;AN=2;BaseQRankSum=1.212;ClippingRankSum=0.000;DP=45;ExcessHet=3.0103;FS=2.626;MLEAC=1;MLEAF=0.500;MQ=42.00;MQRankSum=0.000;QD=18.11;ReadPosRankSum=-0.543;SOR=1.129	GT:AD:DP:GQ:PL	0/1:21,24:45:99:843,0,664
chrV	363892	.	C	T	734.77	PASS	AC=1;AF=0.500;AN=2;BaseQRankSum=1.311;ClippingRankSum=0.000;DP=51;ExcessHet=3.0103;FS=2.386;MLEAC=1;MLEAF=0.500;MQ=41.68;MQRankSum=-1.043;QD=14.70;ReadPosRankSum=-1.355;SOR=1.085	GT:AD:DP:GQ:PL	0/1:27,23:50:99:763,0,862
chrV	371317	.	C	T	1018.77	PASS	AC=1;AF=0.500;AN=2;BaseQRankSum=-0.904;ClippingRankSum=0.000;DP=53;ExcessHet=3.0103;FS=0.000;MLEAC=1;MLEAF=0.500;MQ=41.85;MQRankSum=0.894;QD=19.59;ReadPosRankSum=-0.228;SOR=0.693	GT:AD:DP:GQ:PL	0/1:22,30:52:99:1047,0,747
chrV	407146	.	C	T	771.77	PASS	AC=1;AF=0.500;AN=2;BaseQRankSum=-0.628;ClippingRankSum=0.000;DP=57;ExcessHet=3.0103;FS=0.000;MLEAC=1;MLEAF=0.500;MQ=41.93;MQRankSum=-1.329;QD=13.54;ReadPosRankSum=-0.905;SOR=0.712	GT:AD:DP:GQ:PL	0/1:27,30:57:99:800,0,727
chrV	415294	.	C	T	959.77	PASS	AC=1;AF=0.500;AN=2;BaseQRankSum=2.078;ClippingRankSum=0.000;DP=62;ExcessHet=3.0103;FS=2.139;MLEAC=1;MLEAF=0.500;MQ=42.00;MQRankSum=0.000;QD=15.73;ReadPosRankSum=-1.184;SOR=0.817	GT:AD:DP:GQ:PL	0/1:32,29:61:99:988,0,869
chrV	417096	.	G	A	542.77	PASS	AC=1;AF=0.500;AN=2;BaseQRankSum=0.891;ClippingRankSum=0.000;DP=39;ExcessHet=3.0103;FS=2.884;MLEAC=1;MLEAF=0.500;MQ=41.62;MQRankSum=0.953;QD=14.28;ReadPosRankSum=0.526;SOR=0.909	GT:AD:DP:GQ:PL	0/1:21,17:38:99:571,0,651
chrV	424686	.	C	T	1115.77	PASS	AC=1;AF=0.500;AN=2;BaseQRankSum=-0.730;ClippingRankSum=0.000;DP=57;ExcessHet=3.0103;FS=5.791;MLEAC=1;MLEAF=0.500;MQ=41.41;MQRankSum=-0.616;QD=19.92;ReadPosRankSum=-1.017;SOR=0.238	GT:AD:DP:GQ:PL	0/1:23,33:56:99:1144,0,739
chrV	426240	.	G	A	854.77	PASS	AC=1;AF=0.500;AN=2;BaseQRankSum=0.820;ClippingRankSum=0.000;DP=52;ExcessHet=3.0103;FS=2.371;MLEAC=1;MLEAF=0.500;MQ=42.00;MQRankSum=0.000;QD=16.44;ReadPosRankSum=0.778;SOR=0.639	GT:AD:DP:GQ:PL	0/1:26,26:52:99:883,0,866
chrV	431294	.	C	T	833.77	PASS	AC=1;AF=0.500;AN=2;BaseQRankSum=-0.766;ClippingRankSum=0.000;DP=46;ExcessHet=3.0103;FS=0.000;MLEAC=1;MLEAF=0.500;MQ=41.68;MQRankSum=0.000;QD=19.39;ReadPosRankSum=0.888;SOR=0.638	GT:AD:DP:GQ:PL	0/1:14,29:43:99:862,0,364
chrV	452022	.	C	T	649.77	PASS	AC=1;AF=0.500;AN=2;BaseQRankSum=0.197;ClippingRankSum=0.000;DP=47;ExcessHet=3.0103;FS=2.555;MLEAC=1;MLEAF=0.500;MQ=41.88;MQRankSum=1.370;QD=14.44;ReadPosRankSum=-1.521;SOR=0.382	GT:AD:DP:GQ:PL	0/1:24,21:45:99:678,0,769
chrV	472312	.	G	A	777.77	PASS	AC=1;AF=0.500;AN=2;BaseQRankSum=-1.922;ClippingRankSum=0.000;DP=64;ExcessHet=3.0103;FS=2.095;MLEAC=1;MLEAF=0.500;MQ=41.72;MQRankSum=-1.770;QD=12.35;ReadPosRankSum=0.724;SOR=0.802	GT:AD:DP:GQ:PL	0/1:32,31:63:99:806,0,1002
chrV	542143	.	C	T	722.77	PASS	AC=1;AF=0.500;AN=2;BaseQRankSum=2.712;ClippingRankSum=0.000;DP=75;ExcessHet=3.0103;FS=11.104;MLEAC=1;MLEAF=0.500;MQ=41.56;MQRankSum=0.306;QD=9.64;ReadPosRankSum=0.578;SOR=2.058	GT:AD:DP:GQ:PL	0/1:51,24:75:99:751,0,1562
chrV	544073	.	G	A	1074.77	PASS	AC=1;AF=0.500;AN=2;BaseQRankSum=0.368;ClippingRankSum=0.000;DP=51;ExcessHet=3.0103;FS=2.589;MLEAC=1;MLEAF=0.500;MQ=42.00;MQRankSum=0.000;QD=21.07;ReadPosRankSum=-0.343;SOR=1.136	GT:AD:DP:GQ:PL	0/1:18,33:51:99:1103,0,503
chrV	546393	.	G	A	689.77	PASS	AC=1;AF=0.500;AN=2;BaseQRankSum=-1.142;ClippingRankSum=0.000;DP=32;ExcessHet=3.0103;FS=1.525;MLEAC=1;MLEAF=0.500;MQ=41.56;MQRankSum=0.000;QD=22.25;ReadPosRankSum=-0.963;SOR=1.075	GT:AD:DP:GQ:PL	0/1:9,22:31:99:718,0,286
chrVI	20351	.	C	T	418.77	PASS	AC=1;AF=0.500;AN=2;BaseQRankSum=3.143;ClippingRankSum=0.000;DP=27;ExcessHet=3.0103;FS=3.891;MLEAC=1;MLEAF=0.500;MQ=42.00;MQRankSum=0.000;QD=15.51;ReadPosRankSum=1.710;SOR=1.609	GT:AD:DP:GQ:PL	0/1:15,12:27:99:447,0,401
chrVI	54865	.	G	A	744.77	PASS	AC=1;AF=0.500;AN=2;BaseQRankSum=0.337;ClippingRankSum=0.000;DP=48;ExcessHet=3.0103;FS=0.000;MLEAC=1;MLEAF=0.500;MQ=41.96;MQRankSum=-1.045;QD=15.52;ReadPosRankSum=-1.354;SOR=0.580	GT:AD:DP:GQ:PL	0/1:26,22:48:99:773,0,849
chrVI	69301	.	C	T	736.77	PASS	AC=1;AF=0.500;AN=2;BaseQRankSum=0.519;ClippingRankSum=0.000;DP=49;ExcessHet=3.0103;FS=0.000;MLEAC=1;MLEAF=0.500;MQ=42.00;MQRankSum=0.000;QD=15.35;ReadPosRankSum=0.706;SOR=0.711	GT:AD:DP:GQ:PL	0/1:25,23:48:99:765,0,804
chrVI	74163	.	C	T	875.77	PASS	AC=1;AF=0.500;AN=2;BaseQRankSum=-0.626;ClippingRankSum=0.000;DP=61;ExcessHet=3.0103;FS=5.239;MLEAC=1;MLEAF=0.500;MQ=41.53;MQRankSum=0.024;QD=14.60;ReadPosRankSum=-1.515;SOR=1.269	GT:AD:DP:GQ:PL	0/1:30,30:60:99:904,0,917
chrVI	75078	.	C	T	866.77	PASS	AC=1;AF=0.500;AN=2;BaseQRankSum=-0.266;ClippingRankSum=0.000;DP=65;ExcessHet=3.0103;FS=0.000;MLEAC=1;MLEAF=0.500;MQ=41.48;MQRankSum=-0.615;QD=13.76;ReadPosRankSum=0.335;SOR=0.763	GT:AD:DP:GQ:PL	0/1:33,30:63:99:895,0,1018
chrVI	76626	.	C	T	876.77	PASS	AC=1;AF=0.500;AN=2;BaseQRankSum=-0.827;ClippingRankSum=0.000;DP=69;ExcessHet=3.0103;FS=0.912;MLEAC=1;MLEAF=0.500;MQ=42.00;MQRankSum=0.000;QD=12.71;ReadPosRankSum=0.855;SOR=0.545	GT:AD:DP:GQ:PL	0/1:35,34:69:99:905,0,1025
chrVI	76983	.	C	T	1058.77	PASS	AC=1;AF=0.500;AN=2;BaseQRankSum=0.460;ClippingRankSum=0.000;DP=54;ExcessHet=3.0103;FS=0.000;MLEAC=1;MLEAF=0.500;MQ=41.93;MQRankSum=-1.203;QD=19.61;ReadPosRankSum=-1.655;SOR=0.634	GT:AD:DP:GQ:PL	0/1:23,31:54:99:1087,0,752
chrVI	78126	.	C	T	571.77	PASS	AC=1;AF=0.500;AN=2;BaseQRankSum=-0.061;ClippingRankSum=0.000;DP=68;ExcessHet=3.0103;FS=2.351;MLEAC=1;MLEAF=0.500;MQ=42.00;MQRankSum=0.000;QD=8.53;ReadPosRankSum=-0.533;SOR=1.158	GT:AD:DP:GQ:PL	0/1:42,25:67:99:600,0,1188
chrVI	96306	.	G	T	369.77	PASS	AC=1;AF=0.500;AN=2;BaseQRankSum=-1.049;ClippingRankSum=0.000;DP=63;ExcessHet=3.0103;FS=9.346;MLEAC=1;MLEAF=0.500;MQ=41.94;MQRankSum=-2.740;QD=5.96;ReadPosRankSum=-5.625;SOR=2.139	GT:AD:DP:GQ:PL	0/1:49,13:62:99:398,0,3380
chrVI	96307	.	A	C	369.77	PASS	AC=1;AF=0.500;AN=2;BaseQRankSum=-1.161;ClippingRankSum=0.000;DP=63;ExcessHet=3.0103;FS=9.346;MLEAC=1;MLEAF=0.500;MQ=41.94;MQRankSum=-2.740;QD=5.96;ReadPosRankSum=-4.361;SOR=2.139	GT:AD:DP:GQ:PL	0/1:49,13:62:99:398,0,3380
chrVI	188591	.	G	A	1017.77	PASS	AC=1;AF=0.500;AN=2;BaseQRankSum=2.934;ClippingRankSum=0.000;DP=55;ExcessHet=3.0103;FS=2.329;MLEAC=1;MLEAF=0.500;MQ=42.00;MQRankSum=0.000;QD=18.85;ReadPosRankSum=0.038;SOR=0.407	GT:AD:DP:GQ:PL	0/1:24,30:54:99:1046,0,677
chrVI	200588	.	C	T	800.77	PASS	AC=1;AF=0.500;AN=2;BaseQRankSum=0.127;ClippingRankSum=0.000;DP=45;ExcessHet=3.0103;FS=2.540;MLEAC=1;MLEAF=0.500;MQ=41.91;MQRankSum=-1.248;QD=17.79;ReadPosRankSum=-0.617;SOR=1.136	GT:AD:DP:GQ:PL	0/1:20,25:45:99:829,0,652
chrVI	207758	.	G	A	956.77	PASS	AC=1;AF=0.500;AN=2;BaseQRankSum=0.919;ClippingRankSum=0.000;DP=85;ExcessHet=3.0103;FS=2.962;MLEAC=1;MLEAF=0.500;MQ=41.78;MQRankSum=1.246;QD=11.67;ReadPosRankSum=0.462;SOR=0.425	GT:AD:DP:GQ:PL	0/1:47,35:82:99:985,0,1309
chrVI	223838	.	G	A	859.77	PASS	AC=1;AF=0.500;AN=2;BaseQRankSum=-1.901;ClippingRankSum=0.000;DP=59;ExcessHet=3.0103;FS=0.000;MLEAC=1;MLEAF=0.500;MQ=41.93;MQRankSum=-1.217;QD=14.82;ReadPosRankSum=0.529;SOR=0.643	GT:AD:DP:GQ:PL	0/1:25,33:58:99:888,0,766
chrVI	225470	.	C	T	782.77	PASS	AC=1;AF=0.500;AN=2;BaseQRankSum=1.853;ClippingRankSum=0.000;DP=42;ExcessHet=3.0103;FS=4.603;MLEAC=1;MLEAF=0.500;MQ=42.00;MQRankSum=0.000;QD=18.64;ReadPosRankSum=0.137;SOR=1.479	GT:AD:DP:GQ:PL	0/1:18,24:42:99:811,0,480
chrVI	243155	.	C	T	1060.77	PASS	AC=1;AF=0.500;AN=2;BaseQRankSum=1.485;ClippingRankSum=0.000;DP=62;ExcessHet=3.0103;FS=0.984;MLEAC=1;MLEAF=0.500;MQ=41.47;MQRankSum=-0.992;QD=17.11;ReadPosRankSum=0.786;SOR=0.972	GT:AD:DP:GQ:PL	0/1:31,31:62:99:1089,0,1018
chrVI	258527	.	C	T	945.77	PASS	AC=1;AF=0.500;AN=2;BaseQRankSum=1.000;ClippingRankSum=0.000;DP=48;ExcessHet=3.0103;FS=1.127;MLEAC=1;MLEAF=0.500;MQ=42.00;MQRankSum=0.000;QD=19.70;ReadPosRankSum=-1.714;SOR=0.857	GT:AD:DP:GQ:PL	0/1:21,27:48:99:974,0,637
chrVI	266390	.	G	A	559.77	PASS	AC=1;AF=0.500;AN=2;BaseQRankSum=-0.895;ClippingRankSum=0.000;DP=49;ExcessHet=3.0103;FS=2.499;MLEAC=1;MLEAF=0.500;MQ=41.70;MQRankSum=-1.023;QD=11.91;ReadPosRankSum=1.147;SOR=0.394	GT:AD:DP:GQ:PL	0/1:25,22:47:99:588,0,782
chrVII	31800	.	G	A	834.77	PASS	AC=1;AF=0.500;AN=2;BaseQRankSum=0.336;ClippingRankSum=0.000;DP=52;ExcessHet=3.0103;FS=0.000;MLEAC=1;MLEAF=0.500;MQ=40.90;MQRankSum=-1.736;QD=16.70;ReadPosRankSum=0.375;SOR=0.861	GT:AD:DP:GQ:PL	0/1:21,29:50:99:863,0,577
chrVII	50723	.	G	A	850.77	PASS	AC=1;AF=0.500;AN=2;BaseQRankSum=3.669;ClippingRankSum=0.000;DP=53;ExcessHet=3.0103;FS=0.000;MLEAC=1;MLEAF=0.500;MQ=41.73;MQRankSum=-0.962;QD=16.36;ReadPosRankSum=1.372;SOR=0.852	GT:AD:DP:GQ:PL	0/1:26,26:52:99:879,0,661
chrVII	93726	.	C	T	627.77	PASS	AC=1;AF=0.500;AN=2;BaseQRankSum=-0.529;ClippingRankSum=0.000;DP=71;ExcessHet=3.0103;FS=1.029;MLEAC=1;MLEAF=0.500;MQ=41.71;MQRankSum=-1.022;QD=8.97;ReadPosRankSum=-1.585;SOR=0.526	GT:AD:DP:GQ:PL	0/1:44,26:70:99:656,0,1285
chrVII	95866	.	C	T	679.77	PASS	AC=1;AF=0.500;AN=2;BaseQRankSum=0.931;ClippingRankSum=0.000;DP=51;ExcessHet=3.0103;FS=0.000;MLEAC=1;MLEAF=0.500;MQ=42.00;MQRankSum=0.000;QD=13.60;ReadPosRankSum=1.603;SOR=0.715	GT:AD:DP:GQ:PL	0/1:27,23:50:99:708,0,804
chrVII	102451	.	C	T	359.77	PASS	AC=1;AF=0.500;AN=2;BaseQRankSum=1.083;ClippingRankSum=0.000;DP=41;ExcessHet=3.0103;FS=0.000;MLEAC=1;MLEAF=0.500;MQ=41.90;MQRankSum=1.013;QD=8.77;ReadPosRankSum=0.032;SOR=0.567	GT:AD:DP:GQ:PL	0/1:28,13:41:99:388,0,882
chrVII	109102	.	G	A	750.77	PASS	AC=1;AF=0.500;AN=2;BaseQRankSum=0.572;ClippingRankSum=0.000;DP=44;ExcessHet=3.0103;FS=1.192;MLEAC=1;MLEAF=0.500;MQ=42.00;MQRankSum=0.000;QD=17.06;ReadPosRankSum=0.641;SOR=0.465	GT:AD:DP:GQ:PL	0/1:19,25:44:99:779,0,555
chrVII	115504	.	C	T	454.77	PASS	AC=1;AF=0.500;AN=2;BaseQRankSum=-0.114;ClippingRankSum=0.000;DP=33;ExcessHet=3.0103;FS=0.000;MLEAC=1;MLEAF=0.500;MQ=40.33;MQRankSum=-1.116;QD=14.21;ReadPosRankSum=0.125;SOR=0.481	GT:AD:DP:GQ:PL	0/1:16,16:32:99:483,0,503
chrVII	171262	.	C	T	801.77	PASS	AC=1;AF=0.500;AN=2;BaseQRankSum=-0.230;ClippingRankSum=0.000;DP=64;ExcessHet=3.0103;FS=0.952;MLEAC=1;MLEAF=0.500;MQ=41.94;MQRankSum=-1.495;QD=12.53;ReadPosRankSum=-2.647;SOR=0.862	GT:AD:DP:GQ:PL	0/1:34,30:64:99:830,0,1004
chrVII	202690	.	C	T	731.77	PASS	AC=1;AF=0.500;AN=2;BaseQRankSum=0.729;ClippingRankSum=0.000;DP=51;ExcessHet=3.0103;FS=16.098;MLEAC=1;MLEAF=0.500;MQ=41.63;MQRankSum=1.689;QD=14.35;ReadPosRankSum=-0.345;SOR=1.693	GT:AD:DP:GQ:PL	0/1:27,24:51:99:760,0,833
chrVII	211831	.	G	A	1099.77	PASS	AC=1;AF=0.500;AN=2;BaseQRankSum=-1.516;ClippingRankSum=0.000;DP=74;ExcessHet=3.0103;FS=3.214;MLEAC=1;MLEAF=0.500;MQ=41.75;MQRankSum=-0.344;QD=15.27;ReadPosRankSum=-1.048;SOR=0.737	GT:AD:DP:GQ:PL	0/1:32,40:72:99:1128,0,957
chrVII	214286	.	C	T	1211.77	PASS	AC=1;AF=0.500;AN=2;BaseQRankSum=-0.241;ClippingRankSum=0.000;DP=87;ExcessHet=3.0103;FS=0.000;MLEAC=1;MLEAF=0.500;MQ=41.96;MQRankSum=1.423;QD=13.93;ReadPosRankSum=-0.639;SOR=0.749	GT:AD:DP:GQ:PL	0/1:44,43:87:99:1240,0,1289
chrVII	230141	.	G	A	495.77	PASS	AC=1;AF=0.500;AN=2;BaseQRankSum=-0.183;ClippingRankSum=0.000;DP=29;ExcessHet=3.0103;FS=1.449;MLEAC=1;MLEAF=0.500;MQ=41.51;MQRankSum=-0.832;QD=17.10;ReadPosRankSum=0.146;SOR=1.061	GT:AD:DP:GQ:PL	0/1:13,16:29:99:524,0,465
chrVII	254900	.	G	A	40.77	PASS	AC=1;AF=0.500;AN=2;BaseQRankSum=-0.253;ClippingRankSum=0.000;DP=5;ExcessHet=3.0103;FS=0.000;MLEAC=1;MLEAF=0.500;MQ=40.04;MQRankSum=0.524;QD=8.15;ReadPosRankSum=1.036;SOR=1.609	GT:AD:DP:GQ:PL	0/1:3,2:5:69:69,0,108
chrVII	255552	.	C	T	814.77	PASS	AC=1;AF=0.500;AN=2;BaseQRankSum=-0.749;ClippingRankSum=0.000;DP=63;ExcessHet=3.0103;FS=0.000;MLEAC=1;MLEAF=0.500;MQ=42.00;MQRankSum=0.000;QD=13.58;ReadPosRankSum=0.000;SOR=0.622	GT:AD:DP:GQ:PL	0/1:32,28:60:99:843,0,1088
chrVII	259763	.	G	A	1026.77	PASS	AC=1;AF=0.500;AN=2;BaseQRankSum=0.184;ClippingRankSum=0.000;DP=52;ExcessHet=3.0103;FS=0.000;MLEAC=1;MLEAF=0.500;MQ=41.45;MQRankSum=-1.055;QD=19.75;ReadPosRankSum=0.000;SOR=0.818	GT:AD:DP:GQ:PL	0/1:19,33:52:99:1055,0,545
chrVII	266054	.	G	A	908.77	PASS	AC=1;AF=0.500;AN=2;BaseQRankSum=2.160;ClippingRankSum=0.000;DP=65;ExcessHet=3.0103;FS=2.056;MLEAC=1;MLEAF=0.500;MQ=42.00;MQRankSum=0.000;QD=13.98;ReadPosRankSum=0.358;SOR=0.478	GT:AD:DP:GQ:PL	0/1:35,30:65:99:937,0,970
chrVII	270177	.	G	A	1041.77	PASS	AC=1;AF=0.500;AN=2;BaseQRankSum=0.775;ClippingRankSum=0.000;DP=60;ExcessHet=3.0103;FS=1.028;MLEAC=1;MLEAF=0.500;MQ=42.00;MQRankSum=0.000;QD=17.36;ReadPosRankSum=-0.008;SOR=0.473	GT:AD:DP:GQ:PL	0/1:26,34:60:99:1070,0,711
chrVII	272240	.	G	A	574.77	PASS	AC=1;AF=0.500;AN=2;BaseQRankSum=0.062;ClippingRankSum=0.000;DP=43;ExcessHet=3.0103;FS=3.569;MLEAC=1;MLEAF=0.500;MQ=41.72;MQRankSum=-1.957;QD=13.37;ReadPosRankSum=-0.657;SOR=0.230	GT:AD:DP:GQ:PL	0/1:23,20:43:99:603,0,727
chrVII	287099	.	C	T	622.77	PASS	AC=1;AF=0.500;AN=2;BaseQRankSum=0.151;ClippingRankSum=0.000;DP=42;ExcessHet=3.0103;FS=1.219;MLEAC=1;MLEAF=0.500;MQ=41.86;MQRankSum=-1.327;QD=15.57;ReadPosRankSum=-0.695;SOR=0.495	GT:AD:DP:GQ:PL	0/1:19,21:40:99:651,0,594
chrVII	321470	.	G	A	577.77	PASS	AC=1;AF=0.500;AN=2;BaseQRankSum=1.657;ClippingRankSum=0.000;DP=39;ExcessHet=3.0103;FS=1.264;MLEAC=1;MLEAF=0.500;MQ=41.62;MQRankSum=1.026;QD=14.81;ReadPosRankSum=2.512;SOR=0.458	GT:AD:DP:GQ:PL	0/1:20,19:39:99:606,0,578
chrVII	326735	.	G	A	1214.77	PASS	AC=1;AF=0.500;AN=2;BaseQRankSum=0.330;ClippingRankSum=0.000;DP=63;ExcessHet=3.0103;FS=1.023;MLEAC=1;MLEAF=0.500;MQ=41.91;MQRankSum=-1.362;QD=19.28;ReadPosRankSum=-0.588;SOR=0.521	GT:AD:DP:GQ:PL	0/1:24,39:63:99:1243,0,663
chrVII	344910	.	G	A	494.77	PASS	AC=1;AF=0.500;AN=2;BaseQRankSum=-1.712;ClippingRankSum=0.000;DP=44;ExcessHet=3.0103;FS=4.388;MLEAC=1;MLEAF=0.500;MQ=41.91;MQRankSum=1.498;QD=11.51;ReadPosRankSum=-0.992;SOR=1.286	GT:AD:DP:GQ:PL	0/1:21,22:43:99:523,0,607
chrVII	346228	.	C	T	711.77	PASS	AC=1;AF=0.500;AN=2;BaseQRankSum=2.540;ClippingRankSum=0.000;DP=51;ExcessHet=3.0103;FS=0.000;MLEAC=1;MLEAF=0.500;MQ=41.92;MQRankSum=-1.548;QD=13.96;ReadPosRankSum=-1.100;SOR=0.776	GT:AD:DP:GQ:PL	0/1:28,23:51:99:740,0,761
chrVII	346717	.	G	A	930.77	PASS	AC=1;AF=0.500;AN=2;BaseQRankSum=0.421;ClippingRankSum=0.000;DP=59;ExcessHet=3.0103;FS=5.296;MLEAC=1;MLEAF=0.500;MQ=42.00;MQRankSum=0.000;QD=15.78;ReadPosRankSum=1.285;SOR=0.381	GT:AD:DP:GQ:PL	0/1:28,31:59:99:959,0,823
chrVII	366048	.	G	A	509.77	PASS	AC=1;AF=0.500;AN=2;BaseQRankSum=-0.419;ClippingRankSum=0.000;DP=31;ExcessHet=3.0103;FS=0.000;MLEAC=1;MLEAF=0.500;MQ=42.00;MQRankSum=0.000;QD=16.44;ReadPosRankSum=1.976;SOR=0.836	GT:AD:DP:GQ:PL	0/1:16,15:31:99:538,0,554
chrVII	366629	.	G	A	367.77	PASS	AC=1;AF=0.500;AN=2;BaseQRankSum=-0.976;ClippingRankSum=0.000;DP=33;ExcessHet=3.0103;FS=0.000;MLEAC=1;MLEAF=0.500;MQ=42.00;MQRankSum=0.000;QD=11.49;ReadPosRankSum=0.563;SOR=0.512	GT:AD:DP:GQ:PL	0/1:18,14:32:99:396,0,573
chrVII	384774	.	T	C	801.77	PASS	AC=1;AF=0.500;AN=2;BaseQRankSum=1.426;ClippingRankSum=0.000;DP=70;ExcessHet=3.0103;FS=8.965;MLEAC=1;MLEAF=0.500;MQ=41.76;MQRankSum=-0.443;QD=11.79;ReadPosRankSum=-4.789;SOR=1.693	GT:AD:DP:GQ:PL	0/1:45,23:68:99:830,0,2993
chrVII	384775	.	G	A	801.77	PASS	AC=1;AF=0.500;AN=2;BaseQRankSum=2.256;ClippingRankSum=0.000;DP=70;ExcessHet=3.0103;FS=8.965;MLEAC=1;MLEAF=0.500;MQ=41.76;MQRankSum=-0.443;QD=11.79;ReadPosRankSum=-4.597;SOR=1.693	GT:AD:DP:GQ:PL	0/1:45,23:68:99:830,0,2993
chrVII	392204	.	C	T	671.77	PASS	AC=1;AF=0.500;AN=2;BaseQRankSum=-0.075;ClippingRankSum=0.000;DP=47;ExcessHet=3.0103;FS=0.000;MLEAC=1;MLEAF=0.500;MQ=42.00;MQRankSum=0.000;QD=14.29;ReadPosRankSum=1.073;SOR=0.813	GT:AD:DP:GQ:PL	0/1:25,22:47:99:700,0,839
chrVII	400490	.	C	T	227.77	PASS	AC=1;AF=0.500;AN=2;BaseQRankSum=-1.896;ClippingRankSum=0.000;DP=23;ExcessHet=3.0103;FS=7.384;MLEAC=1;MLEAF=0.500;MQ=40.37;MQRankSum=-1.374;QD=10.85;ReadPosRankSum=-1.181;SOR=0.086	GT:AD:DP:GQ:PL	0/1:11,10:21:99:256,0,386
chrVII	401565	.	G	A	1425.77	PASS	AC=1;AF=0.500;AN=2;BaseQRankSum=-0.122;ClippingRankSum=0.000;DP=88;ExcessHet=3.0103;FS=1.793;MLEAC=1;MLEAF=0.500;MQ=40.71;MQRankSum=0.040;QD=16.58;ReadPosRankSum=-1.451;SOR=0.486	GT:AD:DP:GQ:PL	0/1:40,46:86:99:1454,0,1273
chrVII	408955	.	G	A	557.77	PASS	AC=1;AF=0.500;AN=2;BaseQRankSum=0.387;ClippingRankSum=0.000;DP=35;ExcessHet=3.0103;FS=0.000;MLEAC=1;MLEAF=0.500;MQ=41.89;MQRankSum=-1.436;QD=15.94;ReadPosRankSum=-0.040;SOR=0.818	GT:AD:DP:GQ:PL	0/1:18,17:35:99:586,0,593
chrVII	438930	.	G	A	560.77	PASS	AC=1;AF=0.500;AN=2;BaseQRankSum=2.729;ClippingRankSum=0.000;DP=47;ExcessHet=3.0103;FS=1.172;MLEAC=1;MLEAF=0.500;MQ=41.69;MQRankSum=0.832;QD=11.93;ReadPosRankSum=1.252;SOR=0.420	GT:AD:DP:GQ:PL	0/1:29,18:47:99:589,0,802
chrVII	439736	.	C	T	420.77	PASS	AC=1;AF=0.500;AN=2;BaseQRankSum=-0.264;ClippingRankSum=0.000;DP=30;ExcessHet=3.0103;FS=5.930;MLEAC=1;MLEAF=0.500;MQ=42.00;MQRankSum=0.000;QD=14.03;ReadPosRankSum=0.290;SOR=0.154	GT:AD:DP:GQ:PL	0/1:17,13:30:99:449,0,591
chrVII	461798	.	G	A	898.77	PASS	AC=1;AF=0.500;AN=2;BaseQRankSum=0.290;ClippingRankSum=0.000;DP=58;ExcessHet=3.0103;FS=1.017;MLEAC=1;MLEAF=0.500;MQ=41.93;MQRankSum=-1.452;QD=15.50;ReadPosRankSum=-0.190;SOR=0.477	GT:AD:DP:GQ:PL	0/1:30,28:58:99:927,0,1013
chrVII	464941	.	G	A	842.77	PASS	AC=1;AF=0.500;AN=2;BaseQRankSum=0.022;ClippingRankSum=0.000;DP=47;ExcessHet=3.0103;FS=2.471;MLEAC=1;MLEAF=0.500;MQ=42.00;MQRankSum=0.000;QD=17.93;ReadPosRankSum=1.441;SOR=1.101	GT:AD:DP:GQ:PL	0/1:20,27:47:99:871,0,602
chrVII	479348	.	G	A	511.77	PASS	AC=1;AF=0.500;AN=2;BaseQRankSum=-0.330;ClippingRankSum=0.000;DP=43;ExcessHet=3.0103;FS=4.336;MLEAC=1;MLEAF=0.500;MQ=41.82;MQRankSum=-0.318;QD=11.90;ReadPosRankSum=-1.605;SOR=1.380	GT:AD:DP:GQ:PL	0/1:25,18:43:99:540,0,779
chrVII	482838	.	G	A	476.77	PASS	AC=1;AF=0.500;AN=2;BaseQRankSum=0.818;ClippingRankSum=0.000;DP=29;ExcessHet=3.0103;FS=0.000;MLEAC=1;MLEAF=0.500;MQ=41.01;MQRankSum=-1.248;QD=16.44;ReadPosRankSum=-3.058;SOR=0.569	GT:AD:DP:GQ:PL	0/1:13,16:29:99:505,0,349
chrVII	482891	.	G	A	323.77	PASS	AC=1;AF=0.500;AN=2;BaseQRankSum=0.673;ClippingRankSum=0.000;DP=24;ExcessHet=3.0103;FS=3.741;MLEAC=1;MLEAF=0.500;MQ=42.00;MQRankSum=0.000;QD=13.49;ReadPosRankSum=-0.695;SOR=1.584	GT:AD:DP:GQ:PL	0/1:13,11:24:99:352,0,418
chrVII	484593	.	C	T	825.77	PASS	AC=1;AF=0.500;AN=2;BaseQRankSum=1.171;ClippingRankSum=0.000;DP=66;ExcessHet=3.0103;FS=0.000;MLEAC=1;MLEAF=0.500;MQ=41.56;MQRankSum=1.426;QD=13.54;ReadPosRankSum=1.040;SOR=0.634	GT:AD:DP:GQ:PL	0/1:31,30:61:99:854,0,828
chrVII	505848	.	G	A	826.77	PASS	AC=1;AF=0.500;AN=2;BaseQRankSum=0.699;ClippingRankSum=0.000;DP=59;ExcessHet=3.0103;FS=3.824;MLEAC=1;MLEAF=0.500;MQ=42.00;MQRankSum=0.000;QD=14.01;ReadPosRankSum=1.123;SOR=1.375	GT:AD:DP:GQ:PL	0/1:31,28:59:99:855,0,945
chrVII	507539	.	G	A	743.77	PASS	AC=1;AF=0.500;AN=2;BaseQRankSum=-0.953;ClippingRankSum=0.000;DP=40;ExcessHet=3.0103;FS=1.326;MLEAC=1;MLEAF=0.500;MQ=41.64;MQRankSum=1.156;QD=18.59;ReadPosRankSum=0.575;SOR=0.412	GT:AD:DP:GQ:PL	0/1:18,22:40:99:772,0,631
chrVII	515253	.	G	A	681.77	PASS	AC=1;AF=0.500;AN=2;BaseQRankSum=-1.323;ClippingRankSum=0.000;DP=45;ExcessHet=3.0103;FS=6.095;MLEAC=1;MLEAF=0.500;MQ=41.67;MQRankSum=1.092;QD=15.49;ReadPosRankSum=-0.312;SOR=0.710	GT:AD:DP:GQ:PL	0/1:21,23:44:99:710,0,685
chrVII	526791	.	G	A	734.77	PASS	AC=1;AF=0.500;AN=2;BaseQRankSum=0.638;ClippingRankSum=0.000;DP=67;ExcessHet=3.0103;FS=0.000;MLEAC=1;MLEAF=0.500;MQ=41.80;MQRankSum=-0.640;QD=11.13;ReadPosRankSum=1.257;SOR=0.734	GT:AD:DP:GQ:PL	0/1:36,30:66:99:763,0,976
chrVII	554925	.	G	A	850.77	PASS	AC=1;AF=0.500;AN=2;BaseQRankSum=1.007;ClippingRankSum=0.000;DP=47;ExcessHet=3.0103;FS=0.000;MLEAC=1;MLEAF=0.500;MQ=41.30;MQRankSum=1.356;QD=18.10;ReadPosRankSum=-0.060;SOR=0.779	GT:AD:DP:GQ:PL	0/1:20,27:47:99:879,0,549
chrVII	599319	.	G	A	785.77	PASS	AC=1;AF=0.500;AN=2;BaseQRankSum=-0.187;ClippingRankSum=0.000;DP=60;ExcessHet=3.0103;FS=1.142;MLEAC=1;MLEAF=0.500;MQ=41.93;MQRankSum=1.291;QD=13.32;ReadPosRankSum=0.109;SOR=0.428	GT:AD:DP:GQ:PL	0/1:33,26:59:99:814,0,1058
chrVII	607093	.	G	A	690.77	PASS	AC=1;AF=0.500;AN=2;BaseQRankSum=0.350;ClippingRankSum=0.000;DP=45;ExcessHet=3.0103;FS=2.594;MLEAC=1;MLEAF=0.500;MQ=41.91;MQRankSum=-1.497;QD=15.35;ReadPosRankSum=-0.936;SOR=1.230	GT:AD:DP:GQ:PL	0/1:24,21:45:99:719,0,828
chrVII	644709	.	G	A	843.77	PASS	AC=1;AF=0.500;AN=2;BaseQRankSum=-1.036;ClippingRankSum=0.000;DP=70;ExcessHet=3.0103;FS=2.050;MLEAC=1;MLEAF=0.500;MQ=41.42;MQRankSum=0.830;QD=12.05;ReadPosRankSum=-0.354;SOR=0.462	GT:AD:DP:GQ:PL	0/1:34,36:70:99:872,0,884
chrVII	650740	.	C	T	710.77	PASS	AC=1;AF=0.500;AN=2;BaseQRankSum=1.538;ClippingRankSum=0.000;DP=60;ExcessHet=3.0103;FS=0.000;MLEAC=1;MLEAF=0.500;MQ=41.29;MQRankSum=-2.065;QD=11.85;ReadPosRankSum=0.620;SOR=0.685	GT:AD:DP:GQ:PL	0/1:35,25:60:99:739,0,1027
chrVII	695324	.	G	A	935.77	PASS	AC=1;AF=0.500;AN=2;BaseQRankSum=0.070;ClippingRankSum=0.000;DP=71;ExcessHet=3.0103;FS=0.911;MLEAC=1;MLEAF=0.500;MQ=41.80;MQRankSum=-1.076;QD=13.18;ReadPosRankSum=-0.269;SOR=0.837	GT:AD:DP:GQ:PL	0/1:39,32:71:99:964,0,1290
chrVII	697313	.	G	A	442.77	PASS	AC=1;AF=0.500;AN=2;BaseQRankSum=-0.918;ClippingRankSum=0.000;DP=32;ExcessHet=3.0103;FS=0.000;MLEAC=1;MLEAF=0.500;MQ=41.88;MQRankSum=1.395;QD=13.84;ReadPosRankSum=0.484;SOR=0.732	GT:AD:DP:GQ:PL	0/1:17,15:32:99:471,0,562
chrVII	720092	.	C	T	822.77	PASS	AC=1;AF=0.500;AN=2;BaseQRankSum=1.531;ClippingRankSum=0.000;DP=60;ExcessHet=3.0103;FS=3.505;MLEAC=1;MLEAF=0.500;MQ=42.00;MQRankSum=0.000;QD=13.71;ReadPosRankSum=0.501;SOR=0.947	GT:AD:DP:GQ:PL	0/1:34,26:60:99:851,0,1095
chrVII	725898	.	C	T	814.77	PASS	AC=1;AF=0.500;AN=2;BaseQRankSum=0.753;ClippingRankSum=0.000;DP=55;ExcessHet=3.0103;FS=1.047;MLEAC=1;MLEAF=0.500;MQ=42.00;MQRankSum=0.000;QD=15.09;ReadPosRankSum=-0.135;SOR=0.592	GT:AD:DP:GQ:PL	0/1:27,27:54:99:843,0,779
chrVII	739222	.	C	T	470.77	PASS	AC=1;AF=0.500;AN=2;BaseQRankSum=0.893;ClippingRankSum=0.000;DP=42;ExcessHet=3.0103;FS=4.519;MLEAC=1;MLEAF=0.500;MQ=41.91;MQRankSum=-1.702;QD=11.21;ReadPosRankSum=0.800;SOR=1.335	GT:AD:DP:GQ:PL	0/1:25,17:42:99:499,0,775
chrVII	765875	.	G	A	646.77	PASS	AC=1;AF=0.500;AN=2;BaseQRankSum=0.552;ClippingRankSum=0.000;DP=66;ExcessHet=3.0103;FS=2.047;MLEAC=1;MLEAF=0.500;MQ=42.00;MQRankSum=0.000;QD=9.80;ReadPosRankSum=-1.375;SOR=0.885	GT:AD:DP:GQ:PL	0/1:39,27:66:99:675,0,1015
chrVII	788233	.	G	A	702.77	PASS	AC=1;AF=0.500;AN=2;BaseQRankSum=-3.604;ClippingRankSum=0.000;DP=61;ExcessHet=3.0103;FS=10.143;MLEAC=1;MLEAF=0.500;MQ=42.00;MQRankSum=0.000;QD=11.52;ReadPosRankSum=-0.340;SOR=0.129	GT:AD:DP:GQ:PL	0/1:35,26:61:99:731,0,1302
chrVII	848136	.	G	A	778.77	PASS	AC=1;AF=0.500;AN=2;BaseQRankSum=-0.676;ClippingRankSum=0.000;DP=49;ExcessHet=3.0103;FS=18.054;MLEAC=1;MLEAF=0.500;MQ=41.71;MQRankSum=1.021;QD=15.89;ReadPosRankSum=-0.533;SOR=2.918	GT:AD:DP:GQ:PL	0/1:25,24:49:99:807,0,827
chrVII	856327	.	G	A	455.77	PASS	AC=1;AF=0.500;AN=2;BaseQRankSum=0.819;ClippingRankSum=0.000;DP=29;ExcessHet=3.0103;FS=7.732;MLEAC=1;MLEAF=0.500;MQ=42.00;MQRankSum=0.000;QD=15.72;ReadPosRankSum=0.066;SOR=2.535	GT:AD:DP:GQ:PL	0/1:14,15:29:99:484,0,451
chrVII	876757	.	G	A	548.77	PASS	AC=1;AF=0.500;AN=2;BaseQRankSum=-1.052;ClippingRankSum=0.000;DP=40;ExcessHet=3.0103;FS=4.646;MLEAC=1;MLEAF=0.500;MQ=42.00;MQRankSum=0.000;QD=13.72;ReadPosRankSum=-0.653;SOR=0.942	GT:AD:DP:GQ:PL	0/1:20,20:40:99:577,0,601
chrVII	878236	.	G	A	604.77	PASS	AC=1;AF=0.500;AN=2;BaseQRankSum=-0.380;ClippingRankSum=0.000;DP=42;ExcessHet=3.0103;FS=0.000;MLEAC=1;MLEAF=0.500;MQ=41.57;MQRankSum=0.563;QD=14.40;ReadPosRankSum=-1.899;SOR=0.530	GT:AD:DP:GQ:PL	0/1:21,21:42:99:633,0,659
chrVII	885878	.	G	A	569.77	PASS	AC=1;AF=0.500;AN=2;BaseQRankSum=-0.206;ClippingRankSum=0.000;DP=48;ExcessHet=3.0103;FS=0.000;MLEAC=1;MLEAF=0.500;MQ=41.92;MQRankSum=-1.631;QD=12.12;ReadPosRankSum=-2.045;SOR=0.713	GT:AD:DP:GQ:PL	0/1:27,20:47:99:598,0,826
chrVII	902290	.	G	A	619.77	PASS	AC=1;AF=0.500;AN=2;BaseQRankSum=-0.472;ClippingRankSum=0.000;DP=39;ExcessHet=3.0103;FS=0.000;MLEAC=1;MLEAF=0.500;MQ=41.62;MQRankSum=-0.975;QD=15.89;ReadPosRankSum=0.796;SOR=0.631	GT:AD:DP:GQ:PL	0/1:20,19:39:99:648,0,742
chrVII	920518	.	G	A	508.77	PASS	AC=1;AF=0.500;AN=2;BaseQRankSum=0.982;ClippingRankSum=0.000;DP=48;ExcessHet=3.0103;FS=0.000;MLEAC=1;MLEAF=0.500;MQ=42.00;MQRankSum=0.000;QD=10.82;ReadPosRankSum=0.524;SOR=0.804	GT:AD:DP:GQ:PL	0/1:30,17:47:99:537,0,966
chrVII	939644	.	G	A	760.77	PASS	AC=1;AF=0.500;AN=2;BaseQRankSum=-0.036;ClippingRankSum=0.000;DP=44;ExcessHet=3.0103;FS=2.544;MLEAC=1;MLEAF=0.500;MQ=42.00;MQRankSum=0.000;QD=17.29;ReadPosRankSum=0.716;SOR=0.395	GT:AD:DP:GQ:PL	0/1:21,23:44:99:789,0,710
chrVII	961807	.	G	A	686.77	PASS	AC=1;AF=0.500;AN=2;BaseQRankSum=-0.802;ClippingRankSum=0.000;DP=56;ExcessHet=3.0103;FS=9.230;MLEAC=1;MLEAF=0.500;MQ=41.75;MQRankSum=-1.001;QD=12.26;ReadPosRankSum=-0.636;SOR=1.163	GT:AD:DP:GQ:PL	0/1:29,27:56:99:715,0,844
chrVII	999176	.	G	A	605.77	PASS	AC=1;AF=0.500;AN=2;BaseQRankSum=2.128;ClippingRankSum=0.000;DP=62;ExcessHet=3.0103;FS=3.879;MLEAC=1;MLEAF=0.500;MQ=41.70;MQRankSum=0.059;QD=9.77;ReadPosRankSum=-0.496;SOR=1.316	GT:AD:DP:GQ:PL	0/1:40,22:62:99:634,0,1095
chrVII	1000916	.	C	T	594.77	PASS	AC=1;AF=0.500;AN=2;BaseQRankSum=-1.473;ClippingRankSum=0.000;DP=36;ExcessHet=3.0103;FS=3.157;MLEAC=1;MLEAF=0.500;MQ=40.66;MQRankSum=-1.138;QD=16.52;ReadPosRankSum=-1.271;SOR=1.356	GT:AD:DP:GQ:PL	0/1:16,20:36:99:623,0,534
chrVII	1007454	.	C	T	892.77	PASS	AC=1;AF=0.500;AN=2;BaseQRankSum=0.407;ClippingRankSum=0.000;DP=52;ExcessHet=3.0103;FS=0.000;MLEAC=1;MLEAF=0.500;MQ=41.92;MQRankSum=-1.295;QD=17.17;ReadPosRankSum=0.270;SOR=0.693	GT:AD:DP:GQ:PL	0/1:24,28:52:99:921,0,758
chrVII	1032701	.	G	A	671.77	PASS	AC=1;AF=0.500;AN=2;BaseQRankSum=-2.540;ClippingRankSum=0.000;DP=56;ExcessHet=3.0103;FS=2.244;MLEAC=1;MLEAF=0.500;MQ=41.74;MQRankSum=1.001;QD=12.00;ReadPosRankSum=-0.645;SOR=1.035	GT:AD:DP:GQ:PL	0/1:29,27:56:99:700,0,939
chrVII	1057460	.	G	A	700.77	PASS	AC=1;AF=0.500;AN=2;BaseQRankSum=-2.574;ClippingRankSum=0.000;DP=39;ExcessHet=3.0103;FS=0.000;MLEAC=1;MLEAF=0.500;MQ=41.90;MQRankSum=-1.095;QD=17.97;ReadPosRankSum=-2.663;SOR=0.730	GT:AD:DP:GQ:PL	0/1:15,24:39:99:729,0,495
chrVII	1063392	.	G	A	246.77	PASS	AC=1;AF=0.500;AN=2;BaseQRankSum=-0.286;ClippingRankSum=0.000;DP=29;ExcessHet=3.0103;FS=2.741;MLEAC=1;MLEAF=0.500;MQ=41.49;MQRankSum=-1.416;QD=8.51;ReadPosRankSum=-0.333;SOR=1.781	GT:AD:DP:GQ:PL	0/1:20,9:29:99:275,0,698
chrVII	1076084	.	G	A	880.77	PASS	AC=1;AF=0.500;AN=2;BaseQRankSum=1.252;ClippingRankSum=0.000;DP=71;ExcessHet=3.0103;FS=3.321;MLEAC=1;MLEAF=0.500;MQ=42.00;MQRankSum=0.000;QD=12.41;ReadPosRankSum=2.133;SOR=0.368	GT:AD:DP:GQ:PL	0/1:43,28:71:99:909,0,1352
chrVIII	20879	.	C	T	1018.77	PASS	AC=1;AF=0.500;AN=2;BaseQRankSum=3.811;ClippingRankSum=0.000;DP=45;ExcessHet=3.0103;FS=1.174;MLEAC=1;MLEAF=0.500;MQ=42.00;MQRankSum=0.000;QD=22.64;ReadPosRankSum=1.249;SOR=0.750	GT:AD:DP:GQ:PL	0/1:17,28:45:99:1047,0,445
chrVIII	46062	.	G	A	888.77	PASS	AC=1;AF=0.500;AN=2;BaseQRankSum=-0.232;ClippingRankSum=0.000;DP=54;ExcessHet=3.0103;FS=5.471;MLEAC=1;MLEAF=0.500;MQ=41.86;MQRankSum=-1.754;QD=16.46;ReadPosRankSum=-0.221;SOR=0.634	GT:AD:DP:GQ:PL	0/1:23,31:54:99:917,0,639
chrVIII	53229	.	C	T	608.77	PASS	AC=1;AF=0.500;AN=2;BaseQRankSum=-0.667;ClippingRankSum=0.000;DP=47;ExcessHet=3.0103;FS=0.000;MLEAC=1;MLEAF=0.500;MQ=41.69;MQRankSum=1.001;QD=13.23;ReadPosRankSum=-0.535;SOR=0.569	GT:AD:DP:GQ:PL	0/1:24,22:46:99:637,0,735
chrVIII	62821	.	G	A	393.77	PASS	AC=1;AF=0.500;AN=2;BaseQRankSum=3.400;ClippingRankSum=0.000;DP=40;ExcessHet=3.0103;FS=4.781;MLEAC=1;MLEAF=0.500;MQ=41.90;MQRankSum=0.747;QD=9.84;ReadPosRankSum=-0.055;SOR=1.501	GT:AD:DP:GQ:PL	0/1:27,13:40:99:422,0,770
chrVIII	81586	.	G	A	616.77	PASS	AC=1;AF=0.500;AN=2;BaseQRankSum=0.825;ClippingRankSum=0.000;DP=47;ExcessHet=3.0103;FS=1.166;MLEAC=1;MLEAF=0.500;MQ=42.00;MQRankSum=0.000;QD=13.12;ReadPosRankSum=-0.242;SOR=0.430	GT:AD:DP:GQ:PL	0/1:27,20:47:99:645,0,849
chrVIII	107763	.	C	T	958.77	PASS	AC=1;AF=0.500;AN=2;BaseQRankSum=0.208;ClippingRankSum=0.000;DP=55;ExcessHet=3.0103;FS=7.639;MLEAC=1;MLEAF=0.500;MQ=41.22;MQRankSum=-1.531;QD=17.43;ReadPosRankSum=-1.312;SOR=0.542	GT:AD:DP:GQ:PL	0/1:24,31:55:99:987,0,699
chrVIII	113823	.	G	A	649.77	PASS	AC=1;AF=0.500;AN=2;BaseQRankSum=-0.631;ClippingRankSum=0.000;DP=43;ExcessHet=3.0103;FS=0.000;MLEAC=1;MLEAF=0.500;MQ=42.00;MQRankSum=0.000;QD=15.11;ReadPosRankSum=-0.352;SOR=0.527	GT:AD:DP:GQ:PL	0/1:24,19:43:99:678,0,867
chrVIII	122026	.	G	A	1041.77	PASS	AC=1;AF=0.500;AN=2;BaseQRankSum=0.356;ClippingRankSum=0.000;DP=78;ExcessHet=3.0103;FS=0.000;MLEAC=1;MLEAF=0.500;MQ=41.87;MQRankSum=-2.285;QD=13.36;ReadPosRankSum=2.171;SOR=0.598	GT:AD:DP:GQ:PL	0/1:39,39:78:99:1070,0,1029
chrVIII	129282	.	G	A	792.77	PASS	AC=1;AF=0.500;AN=2;BaseQRankSum=-1.609;ClippingRankSum=0.000;DP=51;ExcessHet=3.0103;FS=2.381;MLEAC=1;MLEAF=0.500;MQ=42.00;MQRankSum=0.000;QD=15.54;ReadPosRankSum=0.550;SOR=1.088	GT:AD:DP:GQ:PL	0/1:24,27:51:99:821,0,814
chrVIII	155242	.	C	T	580.77	PASS	AC=1;AF=0.500;AN=2;BaseQRankSum=-0.345;ClippingRankSum=0.000;DP=39;ExcessHet=3.0103;FS=10.624;MLEAC=1;MLEAF=0.500;MQ=42.00;MQRankSum=0.000;QD=14.89;ReadPosRankSum=-0.368;SOR=0.074	GT:AD:DP:GQ:PL	0/1:21,18:39:99:609,0,735
chrVIII	166103	.	G	A	798.77	PASS	AC=1;AF=0.500;AN=2;BaseQRankSum=-1.374;ClippingRankSum=0.000;DP=51;ExcessHet=3.0103;FS=2.527;MLEAC=1;MLEAF=0.500;MQ=42.00;MQRankSum=0.000;QD=15.98;ReadPosRankSum=1.497;SOR=0.409	GT:AD:DP:GQ:PL	0/1:22,28:50:99:827,0,706
chrVIII	173021	.	G	A	823.77	PASS	AC=1;AF=0.500;AN=2;BaseQRankSum=-1.026;ClippingRankSum=0.000;DP=67;ExcessHet=3.0103;FS=0.000;MLEAC=1;MLEAF=0.500;MQ=41.91;MQRankSum=0.526;QD=12.30;ReadPosRankSum=-0.746;SOR=0.825	GT:AD:DP:GQ:PL	0/1:35,32:67:99:852,0,1031
chrVIII	197227	.	C	T	733.77	PASS	AC=1;AF=0.500;AN=2;BaseQRankSum=0.740;ClippingRankSum=0.000;DP=35;ExcessHet=3.0103;FS=10.472;MLEAC=1;MLEAF=0.500;MQ=42.00;MQRankSum=0.000;QD=20.96;ReadPosRankSum=0.318;SOR=2.833	GT:AD:DP:GQ:PL	0/1:14,21:35:99:762,0,446
chrVIII	206390	.	G	A	597.77	PASS	AC=1;AF=0.500;AN=2;BaseQRankSum=-0.308;ClippingRankSum=0.000;DP=43;ExcessHet=3.0103;FS=7.640;MLEAC=1;MLEAF=0.500;MQ=41.58;MQRankSum=-1.875;QD=13.90;ReadPosRankSum=-0.744;SOR=0.123	GT:AD:DP:GQ:PL	0/1:23,20:43:99:626,0,767
chrVIII	221212	.	G	A	610.77	PASS	AC=1;AF=0.500;AN=2;BaseQRankSum=-0.801;ClippingRankSum=0.000;DP=47;ExcessHet=3.0103;FS=1.157;MLEAC=1;MLEAF=0.500;MQ=42.00;MQRankSum=0.000;QD=13.00;ReadPosRankSum=1.086;SOR=0.463	GT:AD:DP:GQ:PL	0/1:23,24:47:99:639,0,681
chrVIII	237861	.	G	A	596.77	PASS	AC=1;AF=0.500;AN=2;BaseQRankSum=-0.396;ClippingRankSum=0.000;DP=29;ExcessHet=3.0103;FS=10.788;MLEAC=1;MLEAF=0.500;MQ=40.89;MQRankSum=0.185;QD=20.58;ReadPosRankSum=-1.857;SOR=2.137	GT:AD:DP:GQ:PL	0/1:8,21:29:99:625,0,201
chrVIII	280751	.	C	T	820.77	PASS	AC=1;AF=0.500;AN=2;BaseQRankSum=-0.014;ClippingRankSum=0.000;DP=41;ExcessHet=3.0103;FS=7.091;MLEAC=1;MLEAF=0.500;MQ=42.00;MQRankSum=0.000;QD=20.02;ReadPosRankSum=-0.944;SOR=0.158	GT:AD:DP:GQ:PL	0/1:16,25:41:99:849,0,520
chrVIII	286961	.	G	A	458.77	PASS	AC=1;AF=0.500;AN=2;BaseQRankSum=0.169;ClippingRankSum=0.000;DP=30;ExcessHet=3.0103;FS=0.000;MLEAC=1;MLEAF=0.500;MQ=41.87;MQRankSum=-1.391;QD=15.29;ReadPosRankSum=0.767;SOR=0.460	GT:AD:DP:GQ:PL	0/1:15,15:30:99:487,0,475
chrVIII	324531	.	C	T	640.77	PASS	AC=1;AF=0.500;AN=2;BaseQRankSum=0.292;ClippingRankSum=0.000;DP=51;ExcessHet=3.0103;FS=4.675;MLEAC=1;MLEAF=0.500;MQ=41.96;MQRankSum=0.000;QD=12.82;ReadPosRankSum=0.089;SOR=1.593	GT:AD:DP:GQ:PL	0/1:29,21:50:99:669,0,992
chrVIII	337823	.	G	A	486.77	PASS	AC=1;AF=0.500;AN=2;BaseQRankSum=0.559;ClippingRankSum=0.000;DP=33;ExcessHet=3.0103;FS=1.556;MLEAC=1;MLEAF=0.500;MQ=42.00;MQRankSum=0.000;QD=15.21;ReadPosRankSum=1.405;SOR=0.357	GT:AD:DP:GQ:PL	0/1:17,15:32:99:515,0,582
chrVIII	368237	.	G	A	657.77	PASS	AC=1;AF=0.500;AN=2;BaseQRankSum=0.261;ClippingRankSum=0.000;DP=40;ExcessHet=3.0103;FS=1.219;MLEAC=1;MLEAF=0.500;MQ=42.00;MQRankSum=0.000;QD=16.44;ReadPosRankSum=-0.994;SOR=0.495	GT:AD:DP:GQ:PL	0/1:19,21:40:99:686,0,573
chrVIII	370058	.	C	T	857.77	PASS	AC=1;AF=0.500;AN=2;BaseQRankSum=-0.890;ClippingRankSum=0.000;DP=49;ExcessHet=3.0103;FS=1.101;MLEAC=1;MLEAF=0.500;MQ=41.62;MQRankSum=-1.572;QD=17.51;ReadPosRankSum=0.845;SOR=0.623	GT:AD:DP:GQ:PL	0/1:22,27:49:99:886,0,720
chrVIII	386377	.	G	A	779.77	PASS	AC=1;AF=0.500;AN=2;BaseQRankSum=-0.311;ClippingRankSum=0.000;DP=61;ExcessHet=3.0103;FS=2.332;MLEAC=1;MLEAF=0.500;MQ=42.00;MQRankSum=0.000;QD=12.78;ReadPosRankSum=0.266;SOR=0.428	GT:AD:DP:GQ:PL	0/1:34,27:61:99:808,0,1114
chrVIII	411049	.	G	A	703.77	PASS	AC=1;AF=0.500;AN=2;BaseQRankSum=2.247;ClippingRankSum=0.000;DP=46;ExcessHet=3.0103;FS=4.395;MLEAC=1;MLEAF=0.500;MQ=41.27;MQRankSum=-0.248;QD=15.30;ReadPosRankSum=2.470;SOR=1.469	GT:AD:DP:GQ:PL	0/1:25,21:46:99:732,0,744
chrVIII	411106	.	C	T	652.77	PASS	AC=1;AF=0.500;AN=2;BaseQRankSum=1.542;ClippingRankSum=0.000;DP=41;ExcessHet=3.0103;FS=1.236;MLEAC=1;MLEAF=0.500;MQ=41.28;MQRankSum=-1.397;QD=16.32;ReadPosRankSum=0.465;SOR=0.758	GT:AD:DP:GQ:PL	0/1:20,20:40:99:681,0,603
chrVIII	422148	.	G	A	1160.77	PASS	AC=1;AF=0.500;AN=2;BaseQRankSum=0.046;ClippingRankSum=0.000;DP=66;ExcessHet=3.0103;FS=2.069;MLEAC=1;MLEAF=0.500;MQ=41.78;MQRankSum=-0.801;QD=17.59;ReadPosRankSum=-0.868;SOR=0.476	GT:AD:DP:GQ:PL	0/1:27,39:66:99:1189,0,777
chrVIII	422862	.	G	A	549.77	PASS	AC=1;AF=0.500;AN=2;BaseQRankSum=-0.299;ClippingRankSum=0.000;DP=50;ExcessHet=3.0103;FS=1.115;MLEAC=1;MLEAF=0.500;MQ=41.72;MQRankSum=-1.113;QD=11.22;ReadPosRankSum=-0.124;SOR=0.990	GT:AD:DP:GQ:PL	0/1:28,21:49:99:578,0,838
chrVIII	423622	.	C	T	618.77	PASS	AC=1;AF=0.500;AN=2;BaseQRankSum=-0.675;ClippingRankSum=0.000;DP=49;ExcessHet=3.0103;FS=0.000;MLEAC=1;MLEAF=0.500;MQ=41.88;MQRankSum=-1.936;QD=12.63;ReadPosRankSum=0.628;SOR=0.627	GT:AD:DP:GQ:PL	0/1:27,22:49:99:647,0,902
chrVIII	424553	.	G	A	477.77	PASS	AC=1;AF=0.500;AN=2;BaseQRankSum=0.990;ClippingRankSum=0.000;DP=29;ExcessHet=3.0103;FS=3.315;MLEAC=1;MLEAF=0.500;MQ=42.00;MQRankSum=0.000;QD=16.47;ReadPosRankSum=-0.427;SOR=0.973	GT:AD:DP:GQ:PL	0/1:14,15:29:99:506,0,431
chrVIII	427968	.	G	A	887.77	PASS	AC=1;AF=0.500;AN=2;BaseQRankSum=0.565;ClippingRankSum=0.000;DP=48;ExcessHet=3.0103;FS=1.129;MLEAC=1;MLEAF=0.500;MQ=41.92;MQRankSum=-1.231;QD=18.50;ReadPosRankSum=0.752;SOR=0.988	GT:AD:DP:GQ:PL	0/1:21,27:48:99:916,0,662
chrVIII	445829	.	C	T	621.77	PASS	AC=1;AF=0.500;AN=2;BaseQRankSum=0.526;ClippingRankSum=0.000;DP=39;ExcessHet=3.0103;FS=6.983;MLEAC=1;MLEAF=0.500;MQ=42.00;MQRankSum=0.000;QD=15.94;ReadPosRankSum=-0.915;SOR=1.546	GT:AD:DP:GQ:PL	0/1:20,19:39:99:650,0,701
chrVIII	477812	.	C	T	1195.77	PASS	AC=1;AF=0.500;AN=2;BaseQRankSum=0.631;ClippingRankSum=0.000;DP=53;ExcessHet=3.0103;FS=3.998;MLEAC=1;MLEAF=0.500;MQ=42.00;MQRankSum=0.000;QD=22.56;ReadPosRankSum=-2.267;SOR=0.754	GT:AD:DP:GQ:PL	0/1:19,34:53:99:1224,0,586
chrVIII	491914	.	C	T	1264.77	PASS	AC=1;AF=0.500;AN=2;BaseQRankSum=-1.796;ClippingRankSum=0.000;DP=72;ExcessHet=3.0103;FS=0.000;MLEAC=1;MLEAF=0.500;MQ=42.00;MQRankSum=0.000;QD=17.81;ReadPosRankSum=-1.574;SOR=0.662	GT:AD:DP:GQ:PL	0/1:33,38:71:99:1293,0,1123
chrVIII	493932	.	G	A	855.77	PASS	AC=1;AF=0.500;AN=2;BaseQRankSum=1.672;ClippingRankSum=0.000;DP=49;ExcessHet=3.0103;FS=1.101;MLEAC=1;MLEAF=0.500;MQ=42.00;MQRankSum=0.000;QD=17.83;ReadPosRankSum=1.108;SOR=0.518	GT:AD:DP:GQ:PL	0/1:22,26:48:99:884,0,672
chrVIII	517471	.	G	A	835.77	PASS	AC=1;AF=0.500;AN=2;BaseQRankSum=1.541;ClippingRankSum=0.000;DP=47;ExcessHet=3.0103;FS=1.153;MLEAC=1;MLEAF=0.500;MQ=41.69;MQRankSum=-0.895;QD=17.78;ReadPosRankSum=-1.141;SOR=0.446	GT:AD:DP:GQ:PL	0/1:22,25:47:99:864,0,617
chrIX	62523	.	G	A	694.77	PASS	AC=1;AF=0.500;AN=2;BaseQRankSum=-0.091;ClippingRankSum=0.000;DP=49;ExcessHet=3.0103;FS=2.425;MLEAC=1;MLEAF=0.500;MQ=41.92;MQRankSum=-1.371;QD=14.18;ReadPosRankSum=-0.755;SOR=0.832	GT:AD:DP:GQ:PL	0/1:24,25:49:99:723,0,688
chrIX	93553	.	G	A	789.77	PASS	AC=1;AF=0.500;AN=2;BaseQRankSum=0.822;ClippingRankSum=0.000;DP=54;ExcessHet=3.0103;FS=0.000;MLEAC=1;MLEAF=0.500;MQ=41.40;MQRankSum=-2.121;QD=15.19;ReadPosRankSum=-0.321;SOR=0.588	GT:AD:DP:GQ:PL	0/1:27,25:52:99:818,0,832
chrIX	98915	.	G	A	642.77	PASS	AC=1;AF=0.500;AN=2;BaseQRankSum=-0.354;ClippingRankSum=0.000;DP=42;ExcessHet=3.0103;FS=0.000;MLEAC=1;MLEAF=0.500;MQ=40.54;MQRankSum=1.763;QD=16.07;ReadPosRankSum=-0.581;SOR=0.896	GT:AD:DP:GQ:PL	0/1:20,20:40:99:671,0,606
chrIX	99420	.	G	A	618.77	PASS	AC=1;AF=0.500;AN=2;BaseQRankSum=0.823;ClippingRankSum=0.000;DP=47;ExcessHet=3.0103;FS=1.202;MLEAC=1;MLEAF=0.500;MQ=41.37;MQRankSum=-1.560;QD=13.17;ReadPosRankSum=0.621;SOR=0.434	GT:AD:DP:GQ:PL	0/1:26,21:47:99:647,0,796
chrIX	121768	.	G	A	516.77	PASS	AC=1;AF=0.500;AN=2;BaseQRankSum=-1.182;ClippingRankSum=0.000;DP=41;ExcessHet=3.0103;FS=0.000;MLEAC=1;MLEAF=0.500;MQ=41.95;MQRankSum=-1.027;QD=12.60;ReadPosRankSum=-0.974;SOR=0.646	GT:AD:DP:GQ:PL	0/1:22,19:41:99:545,0,737
chrIX	127424	.	C	T	631.77	PASS	AC=1;AF=0.500;AN=2;BaseQRankSum=1.361;ClippingRankSum=0.000;DP=41;ExcessHet=3.0103;FS=0.000;MLEAC=1;MLEAF=0.500;MQ=42.00;MQRankSum=0.000;QD=15.41;ReadPosRankSum=-1.780;SOR=0.601	GT:AD:DP:GQ:PL	0/1:23,18:41:99:660,0,764
chrIX	133753	.	G	A	675.77	PASS	AC=1;AF=0.500;AN=2;BaseQRankSum=0.864;ClippingRankSum=0.000;DP=47;ExcessHet=3.0103;FS=0.000;MLEAC=1;MLEAF=0.500;MQ=41.70;MQRankSum=0.000;QD=14.69;ReadPosRankSum=0.107;SOR=0.867	GT:AD:DP:GQ:PL	0/1:23,23:46:99:704,0,665
chrIX	157441	.	C	T	524.77	PASS	AC=1;AF=0.500;AN=2;BaseQRankSum=0.502;ClippingRankSum=0.000;DP=35;ExcessHet=3.0103;FS=0.000;MLEAC=1;MLEAF=0.500;MQ=41.89;MQRankSum=-1.354;QD=14.99;ReadPosRankSum=-0.585;SOR=0.593	GT:AD:DP:GQ:PL	0/1:17,18:35:99:553,0,514
chrIX	200100	.	G	A	757.77	PASS	AC=1;AF=0.500;AN=2;BaseQRankSum=2.699;ClippingRankSum=0.000;DP=50;ExcessHet=3.0103;FS=2.381;MLEAC=1;MLEAF=0.500;MQ=42.00;MQRankSum=0.000;QD=15.16;ReadPosRankSum=-0.439;SOR=1.073	GT:AD:DP:GQ:PL	0/1:26,24:50:99:786,0,698
chrIX	249670	.	C	T	493.77	PASS	AC=1;AF=0.500;AN=2;BaseQRankSum=1.111;ClippingRankSum=0.000;DP=36;ExcessHet=3.0103;FS=1.423;MLEAC=1;MLEAF=0.500;MQ=41.89;MQRankSum=-1.477;QD=13.72;ReadPosRankSum=0.866;SOR=0.385	GT:AD:DP:GQ:PL	0/1:19,17:36:99:522,0,547
chrIX	274761	.	G	A	1005.77	PASS	AC=1;AF=0.500;AN=2;BaseQRankSum=-0.121;ClippingRankSum=0.000;DP=45;ExcessHet=3.0103;FS=1.263;MLEAC=1;MLEAF=0.500;MQ=41.68;MQRankSum=-0.660;QD=22.35;ReadPosRankSum=-0.263;SOR=0.400	GT:AD:DP:GQ:PL	0/1:15,30:45:99:1034,0,454
chrIX	300245	.	G	A	843.77	PASS	AC=1;AF=0.500;AN=2;BaseQRankSum=0.907;ClippingRankSum=0.000;DP=47;ExcessHet=3.0103;FS=2.509;MLEAC=1;MLEAF=0.500;MQ=40.96;MQRankSum=2.899;QD=17.95;ReadPosRankSum=-0.324;SOR=0.654	GT:AD:DP:GQ:PL	0/1:21,26:47:99:872,0,642
chrIX	309914	.	G	A	456.77	PASS	AC=1;AF=0.500;AN=2;BaseQRankSum=0.924;ClippingRankSum=0.000;DP=44;ExcessHet=3.0103;FS=2.932;MLEAC=1;MLEAF=0.500;MQ=41.25;MQRankSum=1.542;QD=10.62;ReadPosRankSum=0.589;SOR=0.275	GT:AD:DP:GQ:PL	0/1:28,15:43:99:485,0,934
chrIX	310560	.	G	A	822.77	PASS	AC=1;AF=0.500;AN=2;BaseQRankSum=1.289;ClippingRankSum=0.000;DP=41;ExcessHet=3.0103;FS=2.755;MLEAC=1;MLEAF=0.500;MQ=42.00;MQRankSum=0.000;QD=20.07;ReadPosRankSum=-0.188;SOR=0.790	GT:AD:DP:GQ:PL	0/1:16,25:41:99:851,0,452
chrIX	388560	.	A	G	321.77	PASS	AC=1;AF=0.500;AN=2;BaseQRankSum=-2.042;ClippingRankSum=0.000;DP=64;ExcessHet=3.0103;FS=19.048;MLEAC=1;MLEAF=0.500;MQ=40.41;MQRankSum=-6.815;QD=5.27;ReadPosRankSum=-4.617;SOR=3.242	GT:AD:DP:GQ:PL	0/1:51,10:61:99:350,0,3817
chrIX	409336	.	G	A	693.77	PASS	AC=1;AF=0.500;AN=2;BaseQRankSum=-0.988;ClippingRankSum=0.000;DP=51;ExcessHet=3.0103;FS=2.369;MLEAC=1;MLEAF=0.500;MQ=42.00;MQRankSum=0.000;QD=13.60;ReadPosRankSum=0.792;SOR=0.404	GT:AD:DP:GQ:PL	0/1:27,24:51:99:722,0,943
chrX	40153	.	C	T	405.77	PASS	AC=1;AF=0.500;AN=2;BaseQRankSum=-0.078;ClippingRankSum=0.000;DP=20;ExcessHet=3.0103;FS=7.060;MLEAC=1;MLEAF=0.500;MQ=42.00;MQRankSum=0.000;QD=20.29;ReadPosRankSum=-1.464;SOR=0.674	GT:AD:DP:GQ:PL	0/1:8,12:20:99:434,0,246
chrX	48801	.	C	T	708.77	PASS	AC=1;AF=0.500;AN=2;BaseQRankSum=0.694;ClippingRankSum=0.000;DP=42;ExcessHet=3.0103;FS=1.172;MLEAC=1;MLEAF=0.500;MQ=42.00;MQRankSum=0.000;QD=16.88;ReadPosRankSum=-0.888;SOR=0.507	GT:AD:DP:GQ:PL	0/1:19,23:42:99:737,0,523
chrX	55146	.	G	A	849.77	PASS	AC=1;AF=0.500;AN=2;BaseQRankSum=0.920;ClippingRankSum=0.000;DP=36;ExcessHet=3.0103;FS=8.346;MLEAC=1;MLEAF=0.500;MQ=42.00;MQRankSum=0.000;QD=24.28;ReadPosRankSum=2.280;SOR=0.861	GT:AD:DP:GQ:PL	0/1:10,25:35:99:878,0,276
chrX	86891	.	G	A	1053.77	PASS	AC=1;AF=0.500;AN=2;BaseQRankSum=-0.626;ClippingRankSum=0.000;DP=66;ExcessHet=3.0103;FS=0.000;MLEAC=1;MLEAF=0.500;MQ=42.00;MQRankSum=0.000;QD=16.21;ReadPosRankSum=0.738;SOR=0.817	GT:AD:DP:GQ:PL	0/1:30,35:65:99:1082,0,980
chrX	119155	.	G	A	1075.77	PASS	AC=1;AF=0.500;AN=2;BaseQRankSum=-1.250;ClippingRankSum=0.000;DP=66;ExcessHet=3.0103;FS=0.000;MLEAC=1;MLEAF=0.500;MQ=41.91;MQRankSum=-1.540;QD=16.30;ReadPosRankSum=1.092;SOR=0.687	GT:AD:DP:GQ:PL	0/1:29,37:66:99:1104,0,904
chrX	120389	.	C	T	693.77	PASS	AC=1;AF=0.500;AN=2;BaseQRankSum=-0.371;ClippingRankSum=0.000;DP=59;ExcessHet=3.0103;FS=1.037;MLEAC=1;MLEAF=0.500;MQ=41.51;MQRankSum=-1.507;QD=12.39;ReadPosRankSum=-0.738;SOR=0.484	GT:AD:DP:GQ:PL	0/1:30,26:56:99:722,0,923
chrX	120418	.	C	T	710.77	PASS	AC=1;AF=0.500;AN=2;BaseQRankSum=-1.608;ClippingRankSum=0.000;DP=47;ExcessHet=3.0103;FS=4.451;MLEAC=1;MLEAF=0.500;MQ=41.38;MQRankSum=1.193;QD=16.15;ReadPosRankSum=1.321;SOR=1.460	GT:AD:DP:GQ:PL	0/1:19,25:44:99:739,0,580
chrX	121833	.	G	A	772.77	PASS	AC=1;AF=0.500;AN=2;BaseQRankSum=0.471;ClippingRankSum=0.000;DP=73;ExcessHet=3.0103;FS=2.008;MLEAC=1;MLEAF=0.500;MQ=41.78;MQRankSum=-1.734;QD=10.59;ReadPosRankSum=0.633;SOR=0.970	GT:AD:DP:GQ:PL	0/1:44,29:73:99:801,0,1340
chrX	137319	.	C	T	993.77	PASS	AC=1;AF=0.500;AN=2;BaseQRankSum=1.759;ClippingRankSum=0.000;DP=55;ExcessHet=3.0103;FS=2.268;MLEAC=1;MLEAF=0.500;MQ=41.79;MQRankSum=-0.702;QD=18.07;ReadPosRankSum=0.179;SOR=0.800	GT:AD:DP:GQ:PL	0/1:26,29:55:99:1022,0,831
chrX	154768	.	G	A	810.77	PASS	AC=1;AF=0.500;AN=2;BaseQRankSum=-0.777;ClippingRankSum=0.000;DP=52;ExcessHet=3.0103;FS=0.000;MLEAC=1;MLEAF=0.500;MQ=41.45;MQRankSum=-1.315;QD=16.55;ReadPosRankSum=-0.252;SOR=0.665	GT:AD:DP:GQ:PL	0/1:23,26:49:99:839,0,784
chrX	159829	.	G	A	793.77	PASS	AC=1;AF=0.500;AN=2;BaseQRankSum=-1.600;ClippingRankSum=0.000;DP=43;ExcessHet=3.0103;FS=3.143;MLEAC=1;MLEAF=0.500;MQ=40.56;MQRankSum=0.118;QD=19.36;ReadPosRankSum=-0.248;SOR=1.460	GT:AD:DP:GQ:PL	0/1:16,25:41:99:822,0,506
chrX	165606	.	G	A	450.77	PASS	AC=1;AF=0.500;AN=2;BaseQRankSum=-2.758;ClippingRankSum=0.000;DP=28;ExcessHet=3.0103;FS=7.346;MLEAC=1;MLEAF=0.500;MQ=41.49;MQRankSum=1.227;QD=16.10;ReadPosRankSum=-1.165;SOR=0.066	GT:AD:DP:GQ:PL	0/1:12,16:28:99:479,0,433
chrX	173075	.	G	A	890.77	PASS	AC=1;AF=0.500;AN=2;BaseQRankSum=0.888;ClippingRankSum=0.000;DP=54;ExcessHet=3.0103;FS=0.000;MLEAC=1;MLEAF=0.500;MQ=41.75;MQRankSum=-0.984;QD=16.50;ReadPosRankSum=0.426;SOR=0.763	GT:AD:DP:GQ:PL	0/1:25,29:54:99:919,0,751
chrX	182218	.	C	T	705.77	PASS	AC=1;AF=0.500;AN=2;BaseQRankSum=1.670;ClippingRankSum=0.000;DP=38;ExcessHet=3.0103;FS=1.433;MLEAC=1;MLEAF=0.500;MQ=42.00;MQRankSum=0.000;QD=18.57;ReadPosRankSum=1.508;SOR=0.412	GT:AD:DP:GQ:PL	0/1:18,20:38:99:734,0,638
chrX	187831	.	G	A	776.77	PASS	AC=1;AF=0.500;AN=2;BaseQRankSum=-0.934;ClippingRankSum=0.000;DP=49;ExcessHet=3.0103;FS=1.115;MLEAC=1;MLEAF=0.500;MQ=41.80;MQRankSum=-2.178;QD=15.85;ReadPosRankSum=0.553;SOR=0.465	GT:AD:DP:GQ:PL	0/1:23,26:49:99:805,0,773
chrX	238456	.	C	T	758.77	PASS	AC=1;AF=0.500;AN=2;BaseQRankSum=-0.012;ClippingRankSum=0.000;DP=72;ExcessHet=3.0103;FS=2.057;MLEAC=1;MLEAF=0.500;MQ=41.95;MQRankSum=1.124;QD=10.54;ReadPosRankSum=-0.589;SOR=0.979	GT:AD:DP:GQ:PL	0/1:45,27:72:99:787,0,1403
chrX	254241	.	C	T	657.77	PASS	AC=1;AF=0.500;AN=2;BaseQRankSum=1.160;ClippingRankSum=0.000;DP=53;ExcessHet=3.0103;FS=1.045;MLEAC=1;MLEAF=0.500;MQ=41.12;MQRankSum=0.018;QD=12.41;ReadPosRankSum=0.717;SOR=0.859	GT:AD:DP:GQ:PL	0/1:31,22:53:99:686,0,1034
chrX	254461	.	G	A	583.77	PASS	AC=1;AF=0.500;AN=2;BaseQRankSum=-0.317;ClippingRankSum=0.000;DP=39;ExcessHet=3.0103;FS=7.160;MLEAC=1;MLEAF=0.500;MQ=42.00;MQRankSum=0.000;QD=14.97;ReadPosRankSum=-0.790;SOR=0.318	GT:AD:DP:GQ:PL	0/1:18,21:39:99:612,0,522
chrX	261688	.	C	T	730.77	PASS	AC=1;AF=0.500;AN=2;BaseQRankSum=-0.507;ClippingRankSum=0.000;DP=48;ExcessHet=3.0103;FS=0.000;MLEAC=1;MLEAF=0.500;MQ=40.34;MQRankSum=1.398;QD=15.55;ReadPosRankSum=-2.350;SOR=0.818	GT:AD:DP:GQ:PL	0/1:24,23:47:99:759,0,786
chrX	269744	.	G	A	583.77	PASS	AC=1;AF=0.500;AN=2;BaseQRankSum=-0.603;ClippingRankSum=0.000;DP=45;ExcessHet=3.0103;FS=1.217;MLEAC=1;MLEAF=0.500;MQ=41.83;MQRankSum=-1.502;QD=13.58;ReadPosRankSum=1.624;SOR=1.061	GT:AD:DP:GQ:PL	0/1:23,20:43:99:612,0,799
chrX	269790	.	C	T	411.77	PASS	AC=1;AF=0.500;AN=2;BaseQRankSum=-0.409;ClippingRankSum=0.000;DP=33;ExcessHet=3.0103;FS=1.431;MLEAC=1;MLEAF=0.500;MQ=41.88;MQRankSum=-1.630;QD=12.48;ReadPosRankSum=-1.063;SOR=1.041	GT:AD:DP:GQ:PL	0/1:19,14:33:99:440,0,729
chrX	298838	.	C	T	708.77	PASS	AC=1;AF=0.500;AN=2;BaseQRankSum=1.799;ClippingRankSum=0.000;DP=34;ExcessHet=3.0103;FS=5.287;MLEAC=1;MLEAF=0.500;MQ=42.00;MQRankSum=0.000;QD=20.85;ReadPosRankSum=-0.739;SOR=0.895	GT:AD:DP:GQ:PL	0/1:14,20:34:99:737,0,414
chrX	313057	.	G	A	532.77	PASS	AC=1;AF=0.500;AN=2;BaseQRankSum=0.829;ClippingRankSum=0.000;DP=37;ExcessHet=3.0103;FS=1.399;MLEAC=1;MLEAF=0.500;MQ=42.00;MQRankSum=0.000;QD=14.40;ReadPosRankSum=-0.487;SOR=0.996	GT:AD:DP:GQ:PL	0/1:20,17:37:99:561,0,637
chrX	314084	.	C	T	782.77	PASS	AC=1;AF=0.500;AN=2;BaseQRankSum=0.909;ClippingRankSum=0.000;DP=50;ExcessHet=3.0103;FS=0.000;MLEAC=1;MLEAF=0.500;MQ=41.84;MQRankSum=1.053;QD=15.66;ReadPosRankSum=1.487;SOR=0.693	GT:AD:DP:GQ:PL	0/1:25,25:50:99:811,0,765
chrX	330144	.	G	A	421.77	PASS	AC=1;AF=0.500;AN=2;BaseQRankSum=-0.722;ClippingRankSum=0.000;DP=37;ExcessHet=3.0103;FS=7.360;MLEAC=1;MLEAF=0.500;MQ=41.23;MQRankSum=-1.698;QD=11.40;ReadPosRankSum=1.441;SOR=1.354	GT:AD:DP:GQ:PL	0/1:22,15:37:99:450,0,770
chrX	334190	.	C	T	1256.77	PASS	AC=1;AF=0.500;AN=2;BaseQRankSum=0.192;ClippingRankSum=0.000;DP=70;ExcessHet=3.0103;FS=0.000;MLEAC=1;MLEAF=0.500;MQ=41.94;MQRankSum=-1.108;QD=17.95;ReadPosRankSum=-0.657;SOR=0.669	GT:AD:DP:GQ:PL	0/1:27,43:70:99:1285,0,724
chrX	334260	.	C	T	875.77	PASS	AC=1;AF=0.500;AN=2;BaseQRankSum=-1.667;ClippingRankSum=0.000;DP=52;ExcessHet=3.0103;FS=3.918;MLEAC=1;MLEAF=0.500;MQ=42.00;MQRankSum=0.000;QD=16.84;ReadPosRankSum=-0.448;SOR=0.850	GT:AD:DP:GQ:PL	0/1:26,26:52:99:904,0,934
chrX	345933	.	C	T	1045.77	PASS	AC=1;AF=0.500;AN=2;BaseQRankSum=2.344;ClippingRankSum=0.000;DP=70;ExcessHet=3.0103;FS=1.999;MLEAC=1;MLEAF=0.500;MQ=41.56;MQRankSum=0.918;QD=15.38;ReadPosRankSum=2.501;SOR=0.976	GT:AD:DP:GQ:PL	0/1:38,30:68:99:1074,0,1263
chrX	354206	.	C	T	473.77	PASS	AC=1;AF=0.500;AN=2;BaseQRankSum=0.654;ClippingRankSum=0.000;DP=36;ExcessHet=3.0103;FS=0.000;MLEAC=1;MLEAF=0.500;MQ=41.60;MQRankSum=1.284;QD=13.54;ReadPosRankSum=-1.073;SOR=0.741	GT:AD:DP:GQ:PL	0/1:20,15:35:99:502,0,612
chrX	369178	.	G	A	1199.77	PASS	AC=1;AF=0.500;AN=2;BaseQRankSum=1.026;ClippingRankSum=0.000;DP=62;ExcessHet=3.0103;FS=0.997;MLEAC=1;MLEAF=0.500;MQ=41.53;MQRankSum=0.281;QD=19.35;ReadPosRankSum=-0.207;SOR=0.497	GT:AD:DP:GQ:PL	0/1:25,37:62:99:1228,0,746
chrX	374504	.	G	A	878.77	PASS	AC=1;AF=0.500;AN=2;BaseQRankSum=0.507;ClippingRankSum=0.000;DP=48;ExcessHet=3.0103;FS=8.742;MLEAC=1;MLEAF=0.500;MQ=41.45;MQRankSum=0.886;QD=19.10;ReadPosRankSum=1.305;SOR=1.117	GT:AD:DP:GQ:PL	0/1:19,27:46:99:907,0,599
chrX	385342	.	C	T	796.77	PASS	AC=1;AF=0.500;AN=2;BaseQRankSum=0.814;ClippingRankSum=0.000;DP=45;ExcessHet=3.0103;FS=0.000;MLEAC=1;MLEAF=0.500;MQ=42.00;MQRankSum=0.000;QD=17.71;ReadPosRankSum=1.044;SOR=0.763	GT:AD:DP:GQ:PL	0/1:21,24:45:99:825,0,656
chrX	388651	.	C	T	708.77	PASS	AC=1;AF=0.500;AN=2;BaseQRankSum=0.914;ClippingRankSum=0.000;DP=53;ExcessHet=3.0103;FS=0.000;MLEAC=1;MLEAF=0.500;MQ=42.00;MQRankSum=0.000;QD=13.37;ReadPosRankSum=-1.800;SOR=0.649	GT:AD:DP:GQ:PL	0/1:30,23:53:99:737,0,942
chrX	392310	.	C	T	1138.77	PASS	AC=1;AF=0.500;AN=2;BaseQRankSum=0.677;ClippingRankSum=0.000;DP=62;ExcessHet=3.0103;FS=5.208;MLEAC=1;MLEAF=0.500;MQ=41.97;MQRankSum=-0.817;QD=18.37;ReadPosRankSum=-0.724;SOR=0.269	GT:AD:DP:GQ:PL	0/1:26,36:62:99:1167,0,779
chrX	419782	.	C	T	562.77	PASS	AC=1;AF=0.500;AN=2;BaseQRankSum=-0.955;ClippingRankSum=0.000;DP=37;ExcessHet=3.0103;FS=3.390;MLEAC=1;MLEAF=0.500;MQ=41.84;MQRankSum=1.699;QD=16.08;ReadPosRankSum=-1.084;SOR=0.255	GT:AD:DP:GQ:PL	0/1:15,20:35:99:591,0,467
chrX	422941	.	C	T	451.77	PASS	AC=1;AF=0.500;AN=2;BaseQRankSum=-1.538;ClippingRankSum=0.000;DP=39;ExcessHet=3.0103;FS=1.293;MLEAC=1;MLEAF=0.500;MQ=41.04;MQRankSum=0.411;QD=11.89;ReadPosRankSum=-1.754;SOR=0.446	GT:AD:DP:GQ:PL	0/1:22,16:38:99:480,0,753
chrX	424384	.	G	A	787.77	PASS	AC=1;AF=0.500;AN=2;BaseQRankSum=-0.551;ClippingRankSum=0.000;DP=46;ExcessHet=3.0103;FS=1.154;MLEAC=1;MLEAF=0.500;MQ=41.87;MQRankSum=-1.158;QD=17.90;ReadPosRankSum=1.243;SOR=0.512	GT:AD:DP:GQ:PL	0/1:18,26:44:99:816,0,512
chrX	430549	.	G	A	836.77	PASS	AC=1;AF=0.500;AN=2;BaseQRankSum=0.127;ClippingRankSum=0.000;DP=55;ExcessHet=3.0103;FS=5.494;MLEAC=1;MLEAF=0.500;MQ=41.73;MQRankSum=1.055;QD=15.21;ReadPosRankSum=-0.733;SOR=0.519	GT:AD:DP:GQ:PL	0/1:27,28:55:99:865,0,804
chrX	445643	.	C	T	1406.77	PASS	AC=1;AF=0.500;AN=2;BaseQRankSum=-1.117;ClippingRankSum=0.000;DP=74;ExcessHet=3.0103;FS=0.918;MLEAC=1;MLEAF=0.500;MQ=41.42;MQRankSum=-0.050;QD=19.01;ReadPosRankSum=-1.122;SOR=0.866	GT:AD:DP:GQ:PL	0/1:26,48:74:99:1435,0,741
chrX	459518	.	C	T	808.77	PASS	AC=1;AF=0.500;AN=2;BaseQRankSum=1.246;ClippingRankSum=0.000;DP=59;ExcessHet=3.0103;FS=0.000;MLEAC=1;MLEAF=0.500;MQ=41.50;MQRankSum=-1.504;QD=13.94;ReadPosRankSum=-0.446;SOR=0.719	GT:AD:DP:GQ:PL	0/1:31,27:58:99:837,0,954
chrX	462629	.	G	A	1248.77	PASS	AC=1;AF=0.500;AN=2;BaseQRankSum=-1.232;ClippingRankSum=0.000;DP=86;ExcessHet=3.0103;FS=0.819;MLEAC=1;MLEAF=0.500;MQ=41.57;MQRankSum=0.214;QD=15.05;ReadPosRankSum=0.119;SOR=0.798	GT:AD:DP:GQ:PL	0/1:38,45:83:99:1277,0,1112
chrX	468534	.	C	T	500.77	PASS	AC=1;AF=0.500;AN=2;BaseQRankSum=1.650;ClippingRankSum=0.000;DP=47;ExcessHet=3.0103;FS=2.531;MLEAC=1;MLEAF=0.500;MQ=41.60;MQRankSum=1.359;QD=10.65;ReadPosRankSum=0.405;SOR=0.609	GT:AD:DP:GQ:PL	0/1:30,17:47:99:529,0,897
chrX	471610	.	G	A	560.77	PASS	AC=1;AF=0.500;AN=2;BaseQRankSum=0.055;ClippingRankSum=0.000;DP=48;ExcessHet=3.0103;FS=4.368;MLEAC=1;MLEAF=0.500;MQ=42.00;MQRankSum=0.000;QD=11.93;ReadPosRankSum=0.930;SOR=0.237	GT:AD:DP:GQ:PL	0/1:26,21:47:99:589,0,737
chrX	485055	.	C	T	1001.77	PASS	AC=1;AF=0.500;AN=2;BaseQRankSum=-0.747;ClippingRankSum=0.000;DP=76;ExcessHet=3.0103;FS=0.000;MLEAC=1;MLEAF=0.500;MQ=41.20;MQRankSum=-2.881;QD=13.18;ReadPosRankSum=1.199;SOR=0.643	GT:AD:DP:GQ:PL	0/1:43,33:76:99:1030,0,1482
chrX	507295	.	G	A	758.77	PASS	AC=1;AF=0.500;AN=2;BaseQRankSum=0.793;ClippingRankSum=0.000;DP=50;ExcessHet=3.0103;FS=0.000;MLEAC=1;MLEAF=0.500;MQ=42.00;MQRankSum=0.000;QD=15.18;ReadPosRankSum=0.469;SOR=0.629	GT:AD:DP:GQ:PL	0/1:27,23:50:99:787,0,893
chrX	526242	.	C	T	852.77	PASS	AC=1;AF=0.500;AN=2;BaseQRankSum=0.190;ClippingRankSum=0.000;DP=53;ExcessHet=3.0103;FS=2.417;MLEAC=1;MLEAF=0.500;MQ=41.39;MQRankSum=0.293;QD=16.09;ReadPosRankSum=0.314;SOR=1.232	GT:AD:DP:GQ:PL	0/1:24,29:53:99:881,0,673
chrX	526259	.	C	T	695.77	PASS	AC=1;AF=0.500;AN=2;BaseQRankSum=0.956;ClippingRankSum=0.000;DP=52;ExcessHet=3.0103;FS=3.983;MLEAC=1;MLEAF=0.500;MQ=41.41;MQRankSum=-0.821;QD=13.38;ReadPosRankSum=2.273;SOR=0.304	GT:AD:DP:GQ:PL	0/1:29,23:52:99:724,0,887
chrX	526723	.	G	A	664.77	PASS	AC=1;AF=0.500;AN=2;BaseQRankSum=-2.047;ClippingRankSum=0.000;DP=50;ExcessHet=3.0103;FS=8.293;MLEAC=1;MLEAF=0.500;MQ=41.43;MQRankSum=-1.400;QD=13.30;ReadPosRankSum=-0.037;SOR=0.290	GT:AD:DP:GQ:PL	0/1:25,25:50:99:693,0,866
chrX	583197	.	G	A	325.77	PASS	AC=1;AF=0.500;AN=2;BaseQRankSum=-2.319;ClippingRankSum=0.000;DP=38;ExcessHet=3.0103;FS=4.901;MLEAC=1;MLEAF=0.500;MQ=41.25;MQRankSum=-1.737;QD=8.57;ReadPosRankSum=-0.181;SOR=0.459	GT:AD:DP:GQ:PL	0/1:23,15:38:99:354,0,850
chrX	609566	.	C	T	630.77	PASS	AC=1;AF=0.500;AN=2;BaseQRankSum=0.768;ClippingRankSum=0.000;DP=53;ExcessHet=3.0103;FS=2.416;MLEAC=1;MLEAF=0.500;MQ=41.56;MQRankSum=-1.504;QD=12.37;ReadPosRankSum=1.195;SOR=1.179	GT:AD:DP:GQ:PL	0/1:28,23:51:99:659,0,781
chrX	613641	.	C	T	884.77	PASS	AC=1;AF=0.500;AN=2;BaseQRankSum=0.138;ClippingRankSum=0.000;DP=49;ExcessHet=3.0103;FS=0.000;MLEAC=1;MLEAF=0.500;MQ=41.40;MQRankSum=0.335;QD=18.43;ReadPosRankSum=-0.043;SOR=0.880	GT:AD:DP:GQ:PL	0/1:19,29:48:99:913,0,535
chrX	617935	.	C	T	378.77	PASS	AC=1;AF=0.500;AN=2;BaseQRankSum=0.909;ClippingRankSum=0.000;DP=31;ExcessHet=3.0103;FS=1.489;MLEAC=1;MLEAF=0.500;MQ=41.12;MQRankSum=-0.562;QD=12.22;ReadPosRankSum=1.919;SOR=0.321	GT:AD:DP:GQ:PL	0/1:19,12:31:99:407,0,591
chrX	620283	.	C	T	596.73	PASS	AC=1;AF=0.500;AN=2;BaseQRankSum=0.000;ClippingRankSum=0.000;DP=38;ExcessHet=3.0103;FS=0.000;MLEAC=1;MLEAF=0.500;MQ=42.00;MQRankSum=0.000;QD=15.70;ReadPosRankSum=2.636;SOR=0.928	GT:AD:DP:GQ:PL	0/1:18,20:38:99:634,0,495
chrX	620501	.	C	T	515.77	PASS	AC=1;AF=0.500;AN=2;BaseQRankSum=2.589;ClippingRankSum=0.000;DP=36;ExcessHet=3.0103;FS=2.880;MLEAC=1;MLEAF=0.500;MQ=42.00;MQRankSum=0.000;QD=14.33;ReadPosRankSum=-0.070;SOR=1.244	GT:AD:DP:GQ:PL	0/1:20,16:36:99:544,0,597
chrX	640828	.	G	A	693.77	PASS	AC=1;AF=0.500;AN=2;BaseQRankSum=0.556;ClippingRankSum=0.000;DP=39;ExcessHet=3.0103;FS=0.000;MLEAC=1;MLEAF=0.500;MQ=41.85;MQRankSum=-1.534;QD=17.79;ReadPosRankSum=-0.222;SOR=0.757	GT:AD:DP:GQ:PL	0/1:17,22:39:99:722,0,515
chrX	646475	.	G	A	861.77	PASS	AC=1;AF=0.500;AN=2;BaseQRankSum=0.527;ClippingRankSum=0.000;DP=61;ExcessHet=3.0103;FS=2.139;MLEAC=1;MLEAF=0.500;MQ=42.00;MQRankSum=0.000;QD=14.13;ReadPosRankSum=-0.074;SOR=0.701	GT:AD:DP:GQ:PL	0/1:33,28:61:99:890,0,1082
chrX	647325	.	C	T	639.77	PASS	AC=1;AF=0.500;AN=2;BaseQRankSum=-0.993;ClippingRankSum=0.000;DP=50;ExcessHet=3.0103;FS=0.000;MLEAC=1;MLEAF=0.500;MQ=41.03;MQRankSum=-2.361;QD=13.06;ReadPosRankSum=0.521;SOR=0.776	GT:AD:DP:GQ:PL	0/1:25,24:49:99:668,0,813
chrX	651815	.	C	T	735.77	PASS	AC=1;AF=0.500;AN=2;BaseQRankSum=0.199;ClippingRankSum=0.000;DP=35;ExcessHet=3.0103;FS=1.440;MLEAC=1;MLEAF=0.500;MQ=41.89;MQRankSum=-1.086;QD=21.64;ReadPosRankSum=-0.903;SOR=0.352	GT:AD:DP:GQ:PL	0/1:13,21:34:99:764,0,411
chrX	683101	.	G	A	569.77	PASS	AC=1;AF=0.500;AN=2;BaseQRankSum=-1.360;ClippingRankSum=0.000;DP=42;ExcessHet=3.0103;FS=0.000;MLEAC=1;MLEAF=0.500;MQ=41.72;MQRankSum=-1.105;QD=13.57;ReadPosRankSum=-1.565;SOR=0.741	GT:AD:DP:GQ:PL	0/1:23,19:42:99:598,0,771
chrX	703076	.	G	A	618.77	PASS	AC=1;AF=0.500;AN=2;BaseQRankSum=0.461;ClippingRankSum=0.000;DP=41;ExcessHet=3.0103;FS=5.146;MLEAC=1;MLEAF=0.500;MQ=42.00;MQRankSum=0.000;QD=15.09;ReadPosRankSum=0.394;SOR=1.754	GT:AD:DP:GQ:PL	0/1:21,20:41:99:647,0,705
chrXI	38619	.	G	A	1768.77	PASS	AC=2;AF=1.00;AN=2;DP=46;ExcessHet=3.0103;FS=0.000;MLEAC=2;MLEAF=1.00;MQ=42.00;QD=28.20;SOR=0.780	GT:AD:DP:GQ:PL	1/1:0,46:46:99:1797,138,0
chrXI	69101	.	G	A	585.77	PASS	AC=1;AF=0.500;AN=2;BaseQRankSum=0.805;ClippingRankSum=0.000;DP=52;ExcessHet=3.0103;FS=3.841;MLEAC=1;MLEAF=0.500;MQ=41.68;MQRankSum=-0.167;QD=11.26;ReadPosRankSum=-1.289;SOR=1.007	GT:AD:DP:GQ:PL	0/1:30,22:52:99:614,0,838
chrXI	70336	.	G	A	633.77	PASS	AC=1;AF=0.500;AN=2;BaseQRankSum=0.281;ClippingRankSum=0.000;DP=56;ExcessHet=3.0103;FS=1.030;MLEAC=1;MLEAF=0.500;MQ=41.49;MQRankSum=-1.622;QD=11.32;ReadPosRankSum=-2.354;SOR=0.904	GT:AD:DP:GQ:PL	0/1:32,24:56:99:662,0,921
chrXI	77214	.	C	T	1279.77	PASS	AC=1;AF=0.500;AN=2;BaseQRankSum=2.189;ClippingRankSum=0.000;DP=85;ExcessHet=3.0103;FS=1.970;MLEAC=1;MLEAF=0.500;MQ=41.50;MQRankSum=-1.760;QD=15.06;ReadPosRankSum=-1.180;SOR=0.474	GT:AD:DP:GQ:PL	0/1:43,42:85:99:1308,0,1214
chrXI	82886	.	C	T	879.77	PASS	AC=1;AF=0.500;AN=2;BaseQRankSum=2.004;ClippingRankSum=0.000;DP=55;ExcessHet=3.0103;FS=1.026;MLEAC=1;MLEAF=0.500;MQ=41.48;MQRankSum=-1.482;QD=16.00;ReadPosRankSum=0.629;SOR=0.518	GT:AD:DP:GQ:PL	0/1:29,26:55:99:908,0,923
chrXI	110346	.	C	T	561.77	PASS	AC=1;AF=0.500;AN=2;BaseQRankSum=0.519;ClippingRankSum=0.000;DP=33;ExcessHet=3.0103;FS=0.000;MLEAC=1;MLEAF=0.500;MQ=41.27;MQRankSum=-2.116;QD=17.02;ReadPosRankSum=0.611;SOR=0.656	GT:AD:DP:GQ:PL	0/1:13,20:33:99:590,0,337
chrXI	129700	.	C	T	744.77	PASS	AC=1;AF=0.500;AN=2;BaseQRankSum=-1.891;ClippingRankSum=0.000;DP=53;ExcessHet=3.0103;FS=1.087;MLEAC=1;MLEAF=0.500;MQ=41.46;MQRankSum=-1.428;QD=14.05;ReadPosRankSum=-0.333;SOR=0.961	GT:AD:DP:GQ:PL	0/1:27,26:53:99:773,0,925
chrXI	130416	.	C	T	485.77	PASS	AC=1;AF=0.500;AN=2;BaseQRankSum=-3.660;ClippingRankSum=0.000;DP=43;ExcessHet=3.0103;FS=2.751;MLEAC=1;MLEAF=0.500;MQ=41.91;MQRankSum=-1.575;QD=11.30;ReadPosRankSum=-0.889;SOR=0.292	GT:AD:DP:GQ:PL	0/1:24,19:43:99:514,0,886
chrXI	146056	.	A	G	997.77	PASS	AC=1;AF=0.500;AN=2;BaseQRankSum=-0.272;ClippingRankSum=0.000;DP=107;ExcessHet=3.0103;FS=16.273;MLEAC=1;MLEAF=0.500;MQ=40.66;MQRankSum=-3.171;QD=9.50;ReadPosRankSum=-6.061;SOR=2.254	GT:AD:DP:GQ:PL	0/1:75,30:105:99:1026,0,2557
chrXI	146062	.	A	G	954.77	PASS	AC=1;AF=0.500;AN=2;BaseQRankSum=1.131;ClippingRankSum=0.000;DP=110;ExcessHet=3.0103;FS=17.064;MLEAC=1;MLEAF=0.500;MQ=40.80;MQRankSum=-3.153;QD=8.76;ReadPosRankSum=-5.438;SOR=2.511	GT:AD:DP:GQ:PL	0/1:77,32:109:99:983,0,3104
chrXI	153842	.	C	T	1351.77	PASS	AC=1;AF=0.500;AN=2;BaseQRankSum=-0.376;ClippingRankSum=0.000;DP=65;ExcessHet=3.0103;FS=0.000;MLEAC=1;MLEAF=0.500;MQ=41.50;MQRankSum=-1.550;QD=20.80;ReadPosRankSum=0.738;SOR=0.620	GT:AD:DP:GQ:PL	0/1:24,41:65:99:1380,0,749
chrXI	200659	.	C	T	384.77	PASS	AC=1;AF=0.500;AN=2;BaseQRankSum=0.112;ClippingRankSum=0.000;DP=37;ExcessHet=3.0103;FS=11.768;MLEAC=1;MLEAF=0.500;MQ=42.00;MQRankSum=0.000;QD=10.40;ReadPosRankSum=-0.057;SOR=0.334	GT:AD:DP:GQ:PL	0/1:24,13:37:99:413,0,861
chrXI	201793	.	G	A	823.77	PASS	AC=1;AF=0.500;AN=2;BaseQRankSum=-0.984;ClippingRankSum=0.000;DP=50;ExcessHet=3.0103;FS=2.643;MLEAC=1;MLEAF=0.500;MQ=41.92;MQRankSum=-1.231;QD=17.16;ReadPosRankSum=1.413;SOR=0.325	GT:AD:DP:GQ:PL	0/1:21,27:48:99:852,0,719
chrXI	205523	.	C	T	808.77	PASS	AC=1;AF=0.500;AN=2;BaseQRankSum=0.686;ClippingRankSum=0.000;DP=53;ExcessHet=3.0103;FS=2.323;MLEAC=1;MLEAF=0.500;MQ=41.85;MQRankSum=-1.927;QD=15.26;ReadPosRankSum=-0.452;SOR=0.666	GT:AD:DP:GQ:PL	0/1:25,28:53:99:837,0,727
chrXI	231900	.	G	A	649.77	PASS	AC=1;AF=0.500;AN=2;BaseQRankSum=0.024;ClippingRankSum=0.000;DP=47;ExcessHet=3.0103;FS=1.156;MLEAC=1;MLEAF=0.500;MQ=41.45;MQRankSum=-0.871;QD=14.13;ReadPosRankSum=0.666;SOR=1.022	GT:AD:DP:GQ:PL	0/1:20,26:46:99:678,0,497
chrXI	245435	.	G	A	1048.77	PASS	AC=1;AF=0.500;AN=2;BaseQRankSum=2.271;ClippingRankSum=0.000;DP=72;ExcessHet=3.0103;FS=2.133;MLEAC=1;MLEAF=0.500;MQ=41.95;MQRankSum=0.934;QD=14.77;ReadPosRankSum=0.031;SOR=1.071	GT:AD:DP:GQ:PL	0/1:39,32:71:99:1077,0,1200
chrXI	246161	.	C	T	607.77	PASS	AC=1;AF=0.500;AN=2;BaseQRankSum=1.295;ClippingRankSum=0.000;DP=49;ExcessHet=3.0103;FS=1.134;MLEAC=1;MLEAF=0.500;MQ=41.11;MQRankSum=1.520;QD=12.66;ReadPosRankSum=-1.396;SOR=0.791	GT:AD:DP:GQ:PL	0/1:28,20:48:99:636,0,779
chrXI	259179	.	C	T	644.77	PASS	AC=1;AF=0.500;AN=2;BaseQRankSum=-0.458;ClippingRankSum=0.000;DP=52;ExcessHet=3.0103;FS=5.732;MLEAC=1;MLEAF=0.500;MQ=42.00;MQRankSum=0.000;QD=12.64;ReadPosRankSum=0.306;SOR=0.725	GT:AD:DP:GQ:PL	0/1:28,23:51:99:673,0,917
chrXI	259759	.	C	T	604.77	PASS	AC=1;AF=0.500;AN=2;BaseQRankSum=-1.247;ClippingRankSum=0.000;DP=43;ExcessHet=3.0103;FS=6.825;MLEAC=1;MLEAF=0.500;MQ=41.91;MQRankSum=-1.267;QD=14.40;ReadPosRankSum=-1.008;SOR=0.172	GT:AD:DP:GQ:PL	0/1:19,23:42:99:633,0,608
chrXI	309200	.	G	A	566.77	PASS	AC=1;AF=0.500;AN=2;BaseQRankSum=-0.064;ClippingRankSum=0.000;DP=42;ExcessHet=3.0103;FS=2.659;MLEAC=1;MLEAF=0.500;MQ=42.00;MQRankSum=0.000;QD=13.49;ReadPosRankSum=-0.331;SOR=1.179	GT:AD:DP:GQ:PL	0/1:24,18:42:99:595,0,794
chrXI	310135	.	C	T	603.77	PASS	AC=1;AF=0.500;AN=2;BaseQRankSum=0.597;ClippingRankSum=0.000;DP=48;ExcessHet=3.0103;FS=0.000;MLEAC=1;MLEAF=0.500;MQ=41.69;MQRankSum=-1.193;QD=12.58;ReadPosRankSum=-1.745;SOR=0.866	GT:AD:DP:GQ:PL	0/1:29,19:48:99:632,0,1003
chrXI	312437	.	C	T	811.77	PASS	AC=1;AF=0.500;AN=2;BaseQRankSum=-0.320;ClippingRankSum=0.000;DP=40;ExcessHet=3.0103;FS=0.000;MLEAC=1;MLEAF=0.500;MQ=42.00;MQRankSum=0.000;QD=20.29;ReadPosRankSum=-0.490;SOR=0.784	GT:AD:DP:GQ:PL	0/1:16,24:40:99:840,0,513
chrXI	345607	.	C	T	1060.77	PASS	AC=1;AF=0.500;AN=2;BaseQRankSum=-2.244;ClippingRankSum=0.000;DP=59;ExcessHet=3.0103;FS=0.000;MLEAC=1;MLEAF=0.500;MQ=41.69;MQRankSum=-1.388;QD=17.98;ReadPosRankSum=-1.137;SOR=0.836	GT:AD:DP:GQ:PL	0/1:23,36:59:99:1089,0,793
chrXI	359533	.	G	A	501.77	PASS	AC=1;AF=0.500;AN=2;BaseQRankSum=0.212;ClippingRankSum=0.000;DP=47;ExcessHet=3.0103;FS=4.417;MLEAC=1;MLEAF=0.500;MQ=42.00;MQRankSum=0.000;QD=10.68;ReadPosRankSum=0.822;SOR=0.467	GT:AD:DP:GQ:PL	0/1:30,17:47:99:530,0,1017
chrXI	372878	.	G	A	838.77	PASS	AC=1;AF=0.500;AN=2;BaseQRankSum=-1.250;ClippingRankSum=0.000;DP=56;ExcessHet=3.0103;FS=3.749;MLEAC=1;MLEAF=0.500;MQ=41.93;MQRankSum=-1.303;QD=14.98;ReadPosRankSum=-1.089;SOR=0.796	GT:AD:DP:GQ:PL	0/1:26,30:56:99:867,0,802
chrXI	387775	.	G	A	927.77	PASS	AC=1;AF=0.500;AN=2;BaseQRankSum=-1.539;ClippingRankSum=0.000;DP=55;ExcessHet=3.0103;FS=0.000;MLEAC=1;MLEAF=0.500;MQ=41.71;MQRankSum=0.130;QD=16.87;ReadPosRankSum=0.482;SOR=0.577	GT:AD:DP:GQ:PL	0/1:25,30:55:99:956,0,848
chrXI	392345	.	C	T	301.77	PASS	AC=1;AF=0.500;AN=2;BaseQRankSum=-0.715;ClippingRankSum=0.000;DP=33;ExcessHet=3.0103;FS=0.000;MLEAC=1;MLEAF=0.500;MQ=41.88;MQRankSum=-1.856;QD=9.14;ReadPosRankSum=-1.772;SOR=0.653	GT:AD:DP:GQ:PL	0/1:21,12:33:99:330,0,705
chrXI	431322	.	G	A	858.77	PASS	AC=1;AF=0.500;AN=2;BaseQRankSum=-0.476;ClippingRankSum=0.000;DP=53;ExcessHet=3.0103;FS=8.854;MLEAC=1;MLEAF=0.500;MQ=42.00;MQRankSum=0.000;QD=16.20;ReadPosRankSum=-0.432;SOR=0.125	GT:AD:DP:GQ:PL	0/1:23,30:53:99:887,0,693
chrXI	431831	.	C	T	701.77	PASS	AC=1;AF=0.500;AN=2;BaseQRankSum=1.214;ClippingRankSum=0.000;DP=44;ExcessHet=3.0103;FS=1.172;MLEAC=1;MLEAF=0.500;MQ=42.00;MQRankSum=0.000;QD=15.95;ReadPosRankSum=0.582;SOR=0.748	GT:AD:DP:GQ:PL	0/1:22,22:44:99:730,0,740
chrXI	432858	.	C	T	558.77	PASS	AC=1;AF=0.500;AN=2;BaseQRankSum=1.174;ClippingRankSum=0.000;DP=42;ExcessHet=3.0103;FS=0.000;MLEAC=1;MLEAF=0.500;MQ=41.18;MQRankSum=0.940;QD=13.63;ReadPosRankSum=0.785;SOR=0.693	GT:AD:DP:GQ:PL	0/1:22,19:41:99:587,0,643
chrXI	439456	.	G	A	982.77	PASS	AC=1;AF=0.500;AN=2;BaseQRankSum=-0.814;ClippingRankSum=0.000;DP=62;ExcessHet=3.0103;FS=0.976;MLEAC=1;MLEAF=0.500;MQ=42.00;MQRankSum=0.000;QD=15.85;ReadPosRankSum=-0.630;SOR=0.941	GT:AD:DP:GQ:PL	0/1:29,33:62:99:1011,0,910
chrXI	442830	.	G	A	815.77	PASS	AC=1;AF=0.500;AN=2;BaseQRankSum=1.650;ClippingRankSum=0.000;DP=57;ExcessHet=3.0103;FS=7.381;MLEAC=1;MLEAF=0.500;MQ=41.75;MQRankSum=-1.057;QD=14.31;ReadPosRankSum=0.630;SOR=1.370	GT:AD:DP:GQ:PL	0/1:31,26:57:99:844,0,933
chrXI	458602	.	C	T	1177.77	PASS	AC=1;AF=0.500;AN=2;BaseQRankSum=2.166;ClippingRankSum=0.000;DP=57;ExcessHet=3.0103;FS=1.090;MLEAC=1;MLEAF=0.500;MQ=40.17;MQRankSum=1.951;QD=21.41;ReadPosRankSum=-0.604;SOR=0.941	GT:AD:DP:GQ:PL	0/1:19,36:55:99:1206,0,457
chrXI	476759	.	C	T	781.77	PASS	AC=1;AF=0.500;AN=2;BaseQRankSum=1.684;ClippingRankSum=0.000;DP=51;ExcessHet=3.0103;FS=0.000;MLEAC=1;MLEAF=0.500;MQ=41.96;MQRankSum=1.001;QD=15.64;ReadPosRankSum=0.174;SOR=0.728	GT:AD:DP:GQ:PL	0/1:26,24:50:99:810,0,785
chrXI	490962	.	C	T	586.77	PASS	AC=1;AF=0.500;AN=2;BaseQRankSum=-0.778;ClippingRankSum=0.000;DP=41;ExcessHet=3.0103;FS=1.216;MLEAC=1;MLEAF=0.500;MQ=41.56;MQRankSum=-1.704;QD=14.31;ReadPosRankSum=-1.023;SOR=0.451	GT:AD:DP:GQ:PL	0/1:20,21:41:99:615,0,614
chrXI	497840	.	G	A	716.77	PASS	AC=1;AF=0.500;AN=2;BaseQRankSum=1.518;ClippingRankSum=0.000;DP=67;ExcessHet=3.0103;FS=0.958;MLEAC=1;MLEAF=0.500;MQ=41.73;MQRankSum=-0.952;QD=10.70;ReadPosRankSum=-1.635;SOR=0.525	GT:AD:DP:GQ:PL	0/1:41,26:67:99:745,0,1165
chrXI	499088	.	G	A	953.77	PASS	AC=1;AF=0.500;AN=2;BaseQRankSum=-0.836;ClippingRankSum=0.000;DP=58;ExcessHet=3.0103;FS=0.000;MLEAC=1;MLEAF=0.500;MQ=41.97;MQRankSum=1.127;QD=16.73;ReadPosRankSum=-1.590;SOR=0.593	GT:AD:DP:GQ:PL	0/1:26,31:57:99:982,0,832
chrXI	501047	.	G	A	562.77	PASS	AC=1;AF=0.500;AN=2;BaseQRankSum=1.206;ClippingRankSum=0.000;DP=34;ExcessHet=3.0103;FS=0.000;MLEAC=1;MLEAF=0.500;MQ=41.41;MQRankSum=1.176;QD=17.05;ReadPosRankSum=-0.388;SOR=0.784	GT:AD:DP:GQ:PL	0/1:16,17:33:99:591,0,524
chrXI	508741	.	C	T	743.77	PASS	AC=1;AF=0.500;AN=2;BaseQRankSum=1.296;ClippingRankSum=0.000;DP=65;ExcessHet=3.0103;FS=15.018;MLEAC=1;MLEAF=0.500;MQ=41.52;MQRankSum=1.354;QD=11.81;ReadPosRankSum=-1.676;SOR=2.478	GT:AD:DP:GQ:PL	0/1:40,23:63:99:772,0,1281
chrXI	511839	.	G	A	693.77	PASS	AC=1;AF=0.500;AN=2;BaseQRankSum=4.021;ClippingRankSum=0.000;DP=69;ExcessHet=3.0103;FS=2.081;MLEAC=1;MLEAF=0.500;MQ=42.00;MQRankSum=0.000;QD=10.20;ReadPosRankSum=0.390;SOR=0.465	GT:AD:DP:GQ:PL	0/1:44,24:68:99:722,0,1159
chrXI	557781	.	C	T	1180.77	PASS	AC=1;AF=0.500;AN=2;BaseQRankSum=1.001;ClippingRankSum=0.000;DP=46;ExcessHet=3.0103;FS=8.661;MLEAC=1;MLEAF=0.500;MQ=41.96;MQRankSum=1.618;QD=26.24;ReadPosRankSum=-2.070;SOR=0.098	GT:AD:DP:GQ:PL	0/1:13,32:45:99:1209,0,400
chrXI	562523	.	C	T	1211.77	PASS	AC=1;AF=0.500;AN=2;BaseQRankSum=0.803;ClippingRankSum=0.000;DP=63;ExcessHet=3.0103;FS=0.999;MLEAC=1;MLEAF=0.500;MQ=41.55;MQRankSum=-1.033;QD=19.54;ReadPosRankSum=1.045;SOR=0.540	GT:AD:DP:GQ:PL	0/1:22,40:62:99:1240,0,619
chrXI	612538	.	C	T	145.77	PASS	AC=1;AF=0.500;AN=2;BaseQRankSum=0.985;ClippingRankSum=0.000;DP=28;ExcessHet=3.0103;FS=4.563;MLEAC=1;MLEAF=0.500;MQ=40.83;MQRankSum=1.180;QD=5.40;ReadPosRankSum=1.035;SOR=2.147	GT:AD:DP:GQ:PL	0/1:21,6:27:99:174,0,698
chrXI	616780	.	C	T	1195.77	PASS	AC=1;AF=0.500;AN=2;BaseQRankSum=0.868;ClippingRankSum=0.000;DP=48;ExcessHet=3.0103;FS=0.000;MLEAC=1;MLEAF=0.500;MQ=41.65;MQRankSum=-0.838;QD=24.91;ReadPosRankSum=-0.105;SOR=0.841	GT:AD:DP:GQ:PL	0/1:13,35:48:99:1224,0,337
chrXI	617836	.	C	T	915.77	PASS	AC=1;AF=0.500;AN=2;BaseQRankSum=1.038;ClippingRankSum=0.000;DP=53;ExcessHet=3.0103;FS=1.128;MLEAC=1;MLEAF=0.500;MQ=41.93;MQRankSum=-1.195;QD=17.61;ReadPosRankSum=1.869;SOR=1.051	GT:AD:DP:GQ:PL	0/1:22,30:52:99:944,0,629
chrXI	626263	.	C	T	1060.77	PASS	AC=1;AF=0.500;AN=2;BaseQRankSum=-0.307;ClippingRankSum=0.000;DP=38;ExcessHet=3.0103;FS=4.169;MLEAC=1;MLEAF=0.500;MQ=42.00;MQRankSum=0.000;QD=27.91;ReadPosRankSum=-0.924;SOR=0.204	GT:AD:DP:GQ:PL	0/1:6,32:38:99:1089,0,143
chrXI	638396	.	G	A	717.77	PASS	AC=1;AF=0.500;AN=2;BaseQRankSum=-1.337;ClippingRankSum=0.000;DP=34;ExcessHet=3.0103;FS=0.000;MLEAC=1;MLEAF=0.500;MQ=41.04;MQRankSum=-1.415;QD=21.11;ReadPosRankSum=-1.177;SOR=0.836	GT:AD:DP:GQ:PL	0/1:11,23:34:99:746,0,342
chrXI	640333	.	G	A	305.77	PASS	AC=1;AF=0.500;AN=2;BaseQRankSum=0.414;ClippingRankSum=0.000;DP=35;ExcessHet=3.0103;FS=3.303;MLEAC=1;MLEAF=0.500;MQ=42.00;MQRankSum=0.000;QD=8.74;ReadPosRankSum=-2.603;SOR=0.561	GT:AD:DP:GQ:PL	0/1:24,11:35:99:334,0,831
chrXII	62885	.	G	A	883.77	PASS	AC=1;AF=0.500;AN=2;BaseQRankSum=1.362;ClippingRankSum=0.000;DP=53;ExcessHet=3.0103;FS=2.323;MLEAC=1;MLEAF=0.500;MQ=41.96;MQRankSum=-0.907;QD=16.67;ReadPosRankSum=-1.248;SOR=0.666	GT:AD:DP:GQ:PL	0/1:25,28:53:99:912,0,757
chrXII	70494	.	G	A	986.77	PASS	AC=1;AF=0.500;AN=2;BaseQRankSum=0.750;ClippingRankSum=0.000;DP=51;ExcessHet=3.0103;FS=4.411;MLEAC=1;MLEAF=0.500;MQ=42.00;MQRankSum=0.000;QD=19.35;ReadPosRankSum=0.633;SOR=0.173	GT:AD:DP:GQ:PL	0/1:23,28:51:99:1015,0,762
chrXII	97564	.	G	A	803.77	PASS	AC=1;AF=0.500;AN=2;BaseQRankSum=2.405;ClippingRankSum=0.000;DP=57;ExcessHet=3.0103;FS=1.034;MLEAC=1;MLEAF=0.500;MQ=42.00;MQRankSum=0.000;QD=14.10;ReadPosRankSum=0.425;SOR=0.978	GT:AD:DP:GQ:PL	0/1:31,26:57:99:832,0,830
chrXII	112060	.	G	A	862.77	PASS	AC=1;AF=0.500;AN=2;BaseQRankSum=2.091;ClippingRankSum=0.000;DP=64;ExcessHet=3.0103;FS=4.930;MLEAC=1;MLEAF=0.500;MQ=41.94;MQRankSum=-1.594;QD=13.48;ReadPosRankSum=-0.142;SOR=1.118	GT:AD:DP:GQ:PL	0/1:36,28:64:99:891,0,1088
chrXII	116303	.	C	T	858.77	PASS	AC=1;AF=0.500;AN=2;BaseQRankSum=0.888;ClippingRankSum=0.000;DP=63;ExcessHet=3.0103;FS=3.429;MLEAC=1;MLEAF=0.500;MQ=41.64;MQRankSum=0.324;QD=13.63;ReadPosRankSum=0.182;SOR=0.500	GT:AD:DP:GQ:PL	0/1:34,29:63:99:887,0,969
chrXII	195243	.	G	A	444.77	PASS	AC=1;AF=0.500;AN=2;BaseQRankSum=-1.271;ClippingRankSum=0.000;DP=46;ExcessHet=3.0103;FS=2.896;MLEAC=1;MLEAF=0.500;MQ=42.00;MQRankSum=0.000;QD=9.88;ReadPosRankSum=-2.077;SOR=1.289	GT:AD:DP:GQ:PL	0/1:28,17:45:99:473,0,918
chrXII	201811	.	G	A	518.77	PASS	AC=1;AF=0.500;AN=2;BaseQRankSum=0.010;ClippingRankSum=0.000;DP=52;ExcessHet=3.0103;FS=2.564;MLEAC=1;MLEAF=0.500;MQ=41.69;MQRankSum=0.843;QD=10.17;ReadPosRankSum=-0.755;SOR=1.251	GT:AD:DP:GQ:PL	0/1:31,20:51:99:547,0,931
chrXII	209881	.	G	A	492.77	PASS	AC=1;AF=0.500;AN=2;BaseQRankSum=0.250;ClippingRankSum=0.000;DP=45;ExcessHet=3.0103;FS=2.667;MLEAC=1;MLEAF=0.500;MQ=41.58;MQRankSum=1.408;QD=10.95;ReadPosRankSum=-0.165;SOR=1.127	GT:AD:DP:GQ:PL	0/1:28,17:45:99:521,0,871
chrXII	234186	.	C	T	250.77	PASS	AC=1;AF=0.500;AN=2;BaseQRankSum=-0.739;ClippingRankSum=0.000;DP=34;ExcessHet=3.0103;FS=1.545;MLEAC=1;MLEAF=0.500;MQ=41.94;MQRankSum=0.000;QD=7.60;ReadPosRankSum=-1.757;SOR=1.244	GT:AD:DP:GQ:PL	0/1:23,10:33:99:279,0,833
chrXII	242149	.	G	A	1087.77	PASS	AC=1;AF=0.500;AN=2;BaseQRankSum=2.231;ClippingRankSum=0.000;DP=70;ExcessHet=3.0103;FS=0.918;MLEAC=1;MLEAF=0.500;MQ=42.00;MQRankSum=0.000;QD=15.76;ReadPosRankSum=-0.244;SOR=0.892	GT:AD:DP:GQ:PL	0/1:36,33:69:99:1116,0,1057
chrXII	246504	.	C	T	1078.77	PASS	AC=1;AF=0.500;AN=2;BaseQRankSum=-0.707;ClippingRankSum=0.000;DP=64;ExcessHet=3.0103;FS=0.957;MLEAC=1;MLEAF=0.500;MQ=41.04;MQRankSum=-0.395;QD=17.12;ReadPosRankSum=-1.872;SOR=0.566	GT:AD:DP:GQ:PL	0/1:27,36:63:99:1107,0,792
chrXII	258775	.	C	T	960.77	PASS	AC=1;AF=0.500;AN=2;BaseQRankSum=-0.203;ClippingRankSum=0.000;DP=70;ExcessHet=3.0103;FS=0.912;MLEAC=1;MLEAF=0.500;MQ=41.63;MQRankSum=-1.858;QD=13.92;ReadPosRankSum=-0.936;SOR=0.538	GT:AD:DP:GQ:PL	0/1:34,35:69:99:989,0,1006
chrXII	278678	.	G	A	1305.77	PASS	AC=1;AF=0.500;AN=2;BaseQRankSum=1.468;ClippingRankSum=0.000;DP=65;ExcessHet=3.0103;FS=5.067;MLEAC=1;MLEAF=0.500;MQ=42.00;MQRankSum=0.000;QD=20.09;ReadPosRankSum=1.397;SOR=0.565	GT:AD:DP:GQ:PL	0/1:26,39:65:99:1334,0,774
chrXII	282902	.	C	T	930.77	PASS	AC=1;AF=0.500;AN=2;BaseQRankSum=-0.065;ClippingRankSum=0.000;DP=71;ExcessHet=3.0103;FS=4.670;MLEAC=1;MLEAF=0.500;MQ=41.92;MQRankSum=1.564;QD=13.11;ReadPosRankSum=-0.294;SOR=0.926	GT:AD:DP:GQ:PL	0/1:40,31:71:99:959,0,1283
chrXII	289546	.	G	A	533.77	PASS	AC=1;AF=0.500;AN=2;BaseQRankSum=0.392;ClippingRankSum=0.000;DP=64;ExcessHet=3.0103;FS=1.008;MLEAC=1;MLEAF=0.500;MQ=41.82;MQRankSum=-1.722;QD=8.34;ReadPosRankSum=0.372;SOR=0.802	GT:AD:DP:GQ:PL	0/1:42,22:64:99:562,0,1247
chrXII	289601	.	G	A	1299.77	PASS	AC=1;AF=0.500;AN=2;BaseQRankSum=-1.139;ClippingRankSum=0.000;DP=59;ExcessHet=3.0103;FS=1.108;MLEAC=1;MLEAF=0.500;MQ=42.00;MQRankSum=0.000;QD=22.03;ReadPosRankSum=-1.036;SOR=0.518	GT:AD:DP:GQ:PL	0/1:18,41:59:99:1328,0,546
chrXII	290143	.	C	T	629.77	PASS	AC=1;AF=0.500;AN=2;BaseQRankSum=0.212;ClippingRankSum=0.000;DP=48;ExcessHet=3.0103;FS=1.079;MLEAC=1;MLEAF=0.500;MQ=41.61;MQRankSum=-0.666;QD=13.12;ReadPosRankSum=0.552;SOR=0.874	GT:AD:DP:GQ:PL	0/1:26,22:48:99:658,0,777
chrXII	332177	.	G	A	888.77	PASS	AC=1;AF=0.500;AN=2;BaseQRankSum=-0.152;ClippingRankSum=0.000;DP=45;ExcessHet=3.0103;FS=0.000;MLEAC=1;MLEAF=0.500;MQ=41.37;MQRankSum=0.192;QD=19.75;ReadPosRankSum=-1.556;SOR=0.584	GT:AD:DP:GQ:PL	0/1:20,25:45:99:917,0,706
chrXII	347143	.	G	A	917.77	PASS	AC=1;AF=0.500;AN=2;BaseQRankSum=-0.886;ClippingRankSum=0.000;DP=57;ExcessHet=3.0103;FS=15.044;MLEAC=1;MLEAF=0.500;MQ=42.00;MQRankSum=0.000;QD=16.10;ReadPosRankSum=1.634;SOR=0.694	GT:AD:DP:GQ:PL	0/1:26,31:57:99:946,0,856
chrXII	355317	.	G	A	738.77	PASS	AC=1;AF=0.500;AN=2;BaseQRankSum=2.193;ClippingRankSum=0.000;DP=56;ExcessHet=3.0103;FS=4.865;MLEAC=1;MLEAF=0.500;MQ=41.22;MQRankSum=-0.911;QD=13.43;ReadPosRankSum=1.784;SOR=1.520	GT:AD:DP:GQ:PL	0/1:32,23:55:99:767,0,1000
chrXII	366250	.	G	A	769.77	PASS	AC=1;AF=0.500;AN=2;BaseQRankSum=0.099;ClippingRankSum=0.000;DP=42;ExcessHet=3.0103;FS=1.309;MLEAC=1;MLEAF=0.500;MQ=40.62;MQRankSum=-0.151;QD=19.24;ReadPosRankSum=-0.895;SOR=0.382	GT:AD:DP:GQ:PL	0/1:16,24:40:99:798,0,488
chrXII	369452	.	G	A	761.77	PASS	AC=1;AF=0.500;AN=2;BaseQRankSum=0.775;ClippingRankSum=0.000;DP=51;ExcessHet=3.0103;FS=1.078;MLEAC=1;MLEAF=0.500;MQ=41.92;MQRankSum=-1.319;QD=14.94;ReadPosRankSum=-1.023;SOR=0.892	GT:AD:DP:GQ:PL	0/1:24,27:51:99:790,0,646
chrXII	369528	.	G	A	467.77	PASS	AC=1;AF=0.500;AN=2;BaseQRankSum=-0.706;ClippingRankSum=0.000;DP=32;ExcessHet=3.0103;FS=1.412;MLEAC=1;MLEAF=0.500;MQ=42.00;MQRankSum=0.000;QD=14.62;ReadPosRankSum=1.477;SOR=1.244	GT:AD:DP:GQ:PL	0/1:16,16:32:99:496,0,505
chrXII	370177	.	G	A	522.77	PASS	AC=1;AF=0.500;AN=2;BaseQRankSum=-0.401;ClippingRankSum=0.000;DP=50;ExcessHet=3.0103;FS=2.609;MLEAC=1;MLEAF=0.500;MQ=40.83;MQRankSum=-0.316;QD=10.46;ReadPosRankSum=0.261;SOR=0.358	GT:AD:DP:GQ:PL	0/1:30,20:50:99:551,0,947
chrXII	427775	.	G	A	934.77	PASS	AC=1;AF=0.500;AN=2;BaseQRankSum=0.664;ClippingRankSum=0.000;DP=59;ExcessHet=3.0103;FS=2.188;MLEAC=1;MLEAF=0.500;MQ=41.76;MQRankSum=1.086;QD=15.84;ReadPosRankSum=-0.057;SOR=0.539	GT:AD:DP:GQ:PL	0/1:28,31:59:99:963,0,791
chrXII	432109	.	G	A	429.77	PASS	AC=1;AF=0.500;AN=2;BaseQRankSum=1.093;ClippingRankSum=0.000;DP=31;ExcessHet=3.0103;FS=0.000;MLEAC=1;MLEAF=0.500;MQ=41.52;MQRankSum=-0.968;QD=13.86;ReadPosRankSum=-0.496;SOR=0.593	GT:AD:DP:GQ:PL	0/1:16,15:31:99:458,0,472
chrXII	433785	.	C	T	831.77	PASS	AC=1;AF=0.500;AN=2;BaseQRankSum=1.425;ClippingRankSum=0.000;DP=51;ExcessHet=3.0103;FS=1.101;MLEAC=1;MLEAF=0.500;MQ=41.72;MQRankSum=-0.862;QD=16.97;ReadPosRankSum=0.871;SOR=0.623	GT:AD:DP:GQ:PL	0/1:22,27:49:99:860,0,674
chrXII	493289	.	G	A	1697.77	PASS	AC=1;AF=0.500;AN=2;BaseQRankSum=0.622;ClippingRankSum=0.000;DP=64;ExcessHet=3.0103;FS=0.000;MLEAC=1;MLEAF=0.500;MQ=41.78;MQRankSum=-0.418;QD=26.95;ReadPosRankSum=-1.709;SOR=0.536	GT:AD:DP:GQ:PL	0/1:11,52:63:99:1726,0,216
chrXII	498591	.	G	A	796.77	PASS	AC=1;AF=0.500;AN=2;BaseQRankSum=1.032;ClippingRankSum=0.000;DP=35;ExcessHet=3.0103;FS=0.000;MLEAC=1;MLEAF=0.500;MQ=41.17;MQRankSum=-0.862;QD=22.76;ReadPosRankSum=0.438;SOR=0.586	GT:AD:DP:GQ:PL	0/1:10,25:35:99:825,0,267
chrXII	517724	.	G	A	593.77	PASS	AC=1;AF=0.500;AN=2;BaseQRankSum=-0.113;ClippingRankSum=0.000;DP=23;ExcessHet=3.0103;FS=4.693;MLEAC=1;MLEAF=0.500;MQ=41.83;MQRankSum=-0.687;QD=25.82;ReadPosRankSum=0.307;SOR=0.148	GT:AD:DP:GQ:PL	0/1:5,18:23:99:622,0,132
chrXII	517943	.	G	A	1127.77	PASS	AC=1;AF=0.500;AN=2;BaseQRankSum=0.504;ClippingRankSum=0.000;DP=50;ExcessHet=3.0103;FS=1.272;MLEAC=1;MLEAF=0.500;MQ=41.84;MQRankSum=-1.200;QD=22.56;ReadPosRankSum=0.760;SOR=0.495	GT:AD:DP:GQ:PL	0/1:13,37:50:99:1156,0,315
chrXII	540667	.	G	A	295.77	PASS	AC=1;AF=0.500;AN=2;BaseQRankSum=1.085;ClippingRankSum=0.000;DP=51;ExcessHet=3.0103;FS=2.838;MLEAC=1;MLEAF=0.500;MQ=41.72;MQRankSum=0.617;QD=6.04;ReadPosRankSum=0.644;SOR=0.921	GT:AD:DP:GQ:PL	0/1:37,12:49:99:324,0,1123
chrXII	587463	.	G	A	294.77	PASS	AC=1;AF=0.500;AN=2;BaseQRankSum=1.430;ClippingRankSum=0.000;DP=39;ExcessHet=3.0103;FS=3.268;MLEAC=1;MLEAF=0.500;MQ=42.00;MQRankSum=0.000;QD=7.76;ReadPosRankSum=0.769;SOR=0.551	GT:AD:DP:GQ:PL	0/1:27,11:38:99:323,0,898
chrXII	619397	.	G	A	1131.77	PASS	AC=1;AF=0.500;AN=2;BaseQRankSum=-0.380;ClippingRankSum=0.000;DP=44;ExcessHet=3.0103;FS=3.303;MLEAC=1;MLEAF=0.500;MQ=41.33;MQRankSum=-0.696;QD=26.32;ReadPosRankSum=-0.321;SOR=0.283	GT:AD:DP:GQ:PL	0/1:9,34:43:99:1160,0,238
chrXII	650771	.	G	A	365.77	PASS	AC=1;AF=0.500;AN=2;BaseQRankSum=-0.864;ClippingRankSum=0.000;DP=66;ExcessHet=3.0103;FS=0.000;MLEAC=1;MLEAF=0.500;MQ=41.78;MQRankSum=0.660;QD=5.72;ReadPosRankSum=2.562;SOR=0.765	GT:AD:DP:GQ:PL	0/1:46,18:64:99:394,0,1402
chrXII	672731	.	C	T	324.77	PASS	AC=1;AF=0.500;AN=2;BaseQRankSum=-2.253;ClippingRankSum=0.000;DP=60;ExcessHet=3.0103;FS=1.163;MLEAC=1;MLEAF=0.500;MQ=42.00;MQRankSum=0.000;QD=5.41;ReadPosRankSum=-1.117;SOR=1.004	GT:AD:DP:GQ:PL	0/1:43,17:60:99:353,0,1419
chrXII	693023	.	G	A	303.77	PASS	AC=1;AF=0.500;AN=2;BaseQRankSum=-0.067;ClippingRankSum=0.000;DP=45;ExcessHet=3.0103;FS=5.029;MLEAC=1;MLEAF=0.500;MQ=42.00;MQRankSum=0.000;QD=6.75;ReadPosRankSum=-1.307;SOR=1.163	GT:AD:DP:GQ:PL	0/1:34,11:45:99:332,0,1241
chrXII	696129	.	G	A	1096.77	PASS	AC=1;AF=0.500;AN=2;BaseQRankSum=-1.629;ClippingRankSum=0.000;DP=43;ExcessHet=3.0103;FS=1.424;MLEAC=1;MLEAF=0.500;MQ=42.00;MQRankSum=0.000;QD=25.51;ReadPosRankSum=-0.898;SOR=0.489	GT:AD:DP:GQ:PL	0/1:10,33:43:99:1125,0,300
chrXII	717957	.	G	A	396.77	PASS	AC=1;AF=0.500;AN=2;BaseQRankSum=-0.415;ClippingRankSum=0.000;DP=45;ExcessHet=3.0103;FS=0.000;MLEAC=1;MLEAF=0.500;MQ=41.67;MQRankSum=-1.342;QD=9.02;ReadPosRankSum=1.523;SOR=0.850	GT:AD:DP:GQ:PL	0/1:29,15:44:99:425,0,1055
chrXII	721430	.	G	A	192.77	PASS	AC=1;AF=0.500;AN=2;BaseQRankSum=-0.910;ClippingRankSum=0.000;DP=36;ExcessHet=3.0103;FS=0.000;MLEAC=1;MLEAF=0.500;MQ=42.00;MQRankSum=0.000;QD=5.35;ReadPosRankSum=0.345;SOR=0.892	GT:AD:DP:GQ:PL	0/1:27,9:36:99:221,0,989
chrXII	724567	.	C	T	459.77	PASS	AC=1;AF=0.500;AN=2;BaseQRankSum=0.877;ClippingRankSum=0.000;DP=20;ExcessHet=3.0103;FS=2.128;MLEAC=1;MLEAF=0.500;MQ=42.00;MQRankSum=0.000;QD=22.99;ReadPosRankSum=-0.048;SOR=1.765	GT:AD:DP:GQ:PL	0/1:6,14:20:99:488,0,151
chrXII	732159	.	C	T	8990.77	PASS	AC=1;AF=0.500;AN=2;BaseQRankSum=0.283;ClippingRankSum=0.000;DP=885;ExcessHet=3.0103;FS=2.663;MLEAC=1;MLEAF=0.500;MQ=41.62;MQRankSum=0.422;QD=10.24;ReadPosRankSum=-0.907;SOR=0.505	GT:AD:DP:GQ:PL	0/1:572,306:878:99:9019,0,19198
chrXII	732458	.	C	T	13797.77	PASS	AC=1;AF=0.500;AN=2;BaseQRankSum=2.984;ClippingRankSum=0.000;DP=1188;ExcessHet=3.0103;FS=3.316;MLEAC=1;MLEAF=0.500;MQ=41.88;MQRankSum=-1.933;QD=11.80;ReadPosRankSum=-1.140;SOR=0.969	GT:AD:DP:GQ:PL	0/1:705,464:1169:99:13826,0,21870
chrXII	737511	.	G	A	1467.77	PASS	AC=1;AF=0.500;AN=2;BaseQRankSum=-1.129;ClippingRankSum=0.000;DP=59;ExcessHet=3.0103;FS=10.117;MLEAC=1;MLEAF=0.500;MQ=40.93;MQRankSum=-1.409;QD=25.31;ReadPosRankSum=-0.695;SOR=0.052	GT:AD:DP:GQ:PL	0/1:12,46:58:99:1496,0,332
chrXII	782462	.	G	A	404.77	PASS	AC=1;AF=0.500;AN=2;BaseQRankSum=2.201;ClippingRankSum=0.000;DP=77;ExcessHet=3.0103;FS=3.854;MLEAC=1;MLEAF=0.500;MQ=41.92;MQRankSum=-0.458;QD=5.26;ReadPosRankSum=-0.083;SOR=1.238	GT:AD:DP:GQ:PL	0/1:60,17:77:99:433,0,1799
chrXII	805761	.	G	A	1010.77	PASS	AC=1;AF=0.500;AN=2;BaseQRankSum=-0.780;ClippingRankSum=0.000;DP=47;ExcessHet=3.0103;FS=2.671;MLEAC=1;MLEAF=0.500;MQ=41.92;MQRankSum=-0.995;QD=21.51;ReadPosRankSum=-2.027;SOR=0.379	GT:AD:DP:GQ:PL	0/1:16,31:47:99:1039,0,493
chrXII	808804	.	G	A	1422.77	PASS	AC=1;AF=0.500;AN=2;BaseQRankSum=-0.272;ClippingRankSum=0.000;DP=56;ExcessHet=3.0103;FS=2.862;MLEAC=1;MLEAF=0.500;MQ=41.49;MQRankSum=-0.674;QD=25.41;ReadPosRankSum=-0.773;SOR=0.354	GT:AD:DP:GQ:PL	0/1:11,45:56:99:1451,0,246
chrXII	846510	.	G	A	1736.77	PASS	AC=1;AF=0.500;AN=2;BaseQRankSum=-1.443;ClippingRankSum=0.000;DP=62;ExcessHet=3.0103;FS=4.951;MLEAC=1;MLEAF=0.500;MQ=41.41;MQRankSum=-1.168;QD=28.01;ReadPosRankSum=0.407;SOR=0.738	GT:AD:DP:GQ:PL	0/1:11,51:62:99:1765,0,278
chrXII	922088	.	G	A	1068.77	PASS	AC=1;AF=0.500;AN=2;BaseQRankSum=-0.017;ClippingRankSum=0.000;DP=42;ExcessHet=3.0103;FS=1.571;MLEAC=1;MLEAF=0.500;MQ=42.00;MQRankSum=0.000;QD=26.07;ReadPosRankSum=0.920;SOR=0.448	GT:AD:DP:GQ:PL	0/1:8,33:41:99:1097,0,175
chrXII	922168	.	G	A	1538.77	PASS	AC=1;AF=0.500;AN=2;BaseQRankSum=0.620;ClippingRankSum=0.000;DP=53;ExcessHet=3.0103;FS=4.971;MLEAC=1;MLEAF=0.500;MQ=41.85;MQRankSum=-0.969;QD=29.03;ReadPosRankSum=0.163;SOR=0.242	GT:AD:DP:GQ:PL	0/1:10,43:53:99:1567,0,255
chrXII	934205	.	G	A	1376.77	PASS	AC=1;AF=0.500;AN=2;BaseQRankSum=0.679;ClippingRankSum=0.000;DP=57;ExcessHet=3.0103;FS=2.475;MLEAC=1;MLEAF=0.500;MQ=42.00;MQRankSum=0.000;QD=24.15;ReadPosRankSum=0.454;SOR=0.951	GT:AD:DP:GQ:PL	0/1:17,40:57:99:1405,0,476
chrXII	962983	.	G	A	1376.77	PASS	AC=2;AF=1.00;AN=2;DP=36;ExcessHet=3.0103;FS=0.000;MLEAC=2;MLEAF=1.00;MQ=41.21;QD=30.00;SOR=0.804	GT:AD:DP:GQ:PL	1/1:0,36:36:99:1405,108,0
chrXII	993420	.	G	A	1047.77	PASS	AC=1;AF=0.500;AN=2;BaseQRankSum=-1.256;ClippingRankSum=0.000;DP=39;ExcessHet=3.0103;FS=0.000;MLEAC=1;MLEAF=0.500;MQ=42.00;MQRankSum=0.000;QD=26.87;ReadPosRankSum=0.000;SOR=0.593	GT:AD:DP:GQ:PL	0/1:7,32:39:99:1076,0,173
chrXII	1012389	.	G	A	1115.77	PASS	AC=1;AF=0.500;AN=2;BaseQRankSum=0.069;ClippingRankSum=0.000;DP=49;ExcessHet=3.0103;FS=1.219;MLEAC=1;MLEAF=0.500;MQ=42.00;MQRankSum=0.000;QD=22.77;ReadPosRankSum=-1.423;SOR=0.518	GT:AD:DP:GQ:PL	0/1:13,36:49:99:1144,0,319
chrXIII	45085	.	C	T	541.77	PASS	AC=1;AF=0.500;AN=2;BaseQRankSum=-0.241;ClippingRankSum=0.000;DP=49;ExcessHet=3.0103;FS=2.554;MLEAC=1;MLEAF=0.500;MQ=41.42;MQRankSum=-0.299;QD=11.06;ReadPosRankSum=-0.299;SOR=0.362	GT:AD:DP:GQ:PL	0/1:30,19:49:99:570,0,1022
chrXIII	111082	.	G	A	1126.77	PASS	AC=1;AF=0.500;AN=2;BaseQRankSum=0.042;ClippingRankSum=0.000;DP=59;ExcessHet=3.0103;FS=0.000;MLEAC=1;MLEAF=0.500;MQ=41.26;MQRankSum=-1.257;QD=19.43;ReadPosRankSum=-0.634;SOR=0.614	GT:AD:DP:GQ:PL	0/1:20,38:58:99:1155,0,541
chrXIII	119211	.	G	A	905.77	PASS	AC=1;AF=0.500;AN=2;BaseQRankSum=1.708;ClippingRankSum=0.000;DP=53;ExcessHet=3.0103;FS=0.000;MLEAC=1;MLEAF=0.500;MQ=42.00;MQRankSum=0.000;QD=17.76;ReadPosRankSum=1.585;SOR=0.749	GT:AD:DP:GQ:PL	0/1:25,26:51:99:934,0,829
chrXIII	137104	.	G	A	823.77	PASS	AC=1;AF=0.500;AN=2;BaseQRankSum=-0.315;ClippingRankSum=0.000;DP=50;ExcessHet=3.0103;FS=2.766;MLEAC=1;MLEAF=0.500;MQ=41.72;MQRankSum=-0.883;QD=16.48;ReadPosRankSum=-1.878;SOR=0.307	GT:AD:DP:GQ:PL	0/1:23,27:50:99:852,0,724
chrXIII	146416	.	C	T	1170.77	PASS	AC=1;AF=0.500;AN=2;BaseQRankSum=-1.839;ClippingRankSum=0.000;DP=71;ExcessHet=3.0103;FS=2.182;MLEAC=1;MLEAF=0.500;MQ=41.94;MQRankSum=-1.198;QD=16.49;ReadPosRankSum=1.156;SOR=1.041	GT:AD:DP:GQ:PL	0/1:30,41:71:99:1199,0,918
chrXIII	171560	.	G	A	997.77	PASS	AC=1;AF=0.500;AN=2;BaseQRankSum=-0.208;ClippingRankSum=0.000;DP=59;ExcessHet=3.0103;FS=1.048;MLEAC=1;MLEAF=0.500;MQ=41.44;MQRankSum=-1.707;QD=17.20;ReadPosRankSum=-0.408;SOR=0.526	GT:AD:DP:GQ:PL	0/1:24,34:58:99:1026,0,715
chrXIII	204754	.	C	T	483.77	PASS	AC=1;AF=0.500;AN=2;BaseQRankSum=-0.017;ClippingRankSum=0.000;DP=34;ExcessHet=3.0103;FS=5.016;MLEAC=1;MLEAF=0.500;MQ=41.57;MQRankSum=-1.002;QD=14.23;ReadPosRankSum=1.147;SOR=1.609	GT:AD:DP:GQ:PL	0/1:18,16:34:99:512,0,603
chrXIII	220035	.	C	T	932.77	PASS	AC=1;AF=0.500;AN=2;BaseQRankSum=1.245;ClippingRankSum=0.000;DP=64;ExcessHet=3.0103;FS=8.767;MLEAC=1;MLEAF=0.500;MQ=41.56;MQRankSum=1.534;QD=14.57;ReadPosRankSum=-0.548;SOR=0.885	GT:AD:DP:GQ:PL	0/1:32,32:64:99:961,0,883
chrXIII	266855	.	C	T	792.77	PASS	AC=1;AF=0.500;AN=2;BaseQRankSum=-0.640;ClippingRankSum=0.000;DP=53;ExcessHet=3.0103;FS=0.000;MLEAC=1;MLEAF=0.500;MQ=41.93;MQRankSum=1.376;QD=14.96;ReadPosRankSum=-0.418;SOR=0.557	GT:AD:DP:GQ:PL	0/1:28,25:53:99:821,0,893
chrXIII	297097	.	C	T	728.77	PASS	AC=1;AF=0.500;AN=2;BaseQRankSum=0.321;ClippingRankSum=0.000;DP=33;ExcessHet=3.0103;FS=3.329;MLEAC=1;MLEAF=0.500;MQ=42.00;MQRankSum=0.000;QD=22.77;ReadPosRankSum=0.483;SOR=0.288	GT:AD:DP:GQ:PL	0/1:11,21:32:99:757,0,336
chrXIII	300591	.	C	T	1224.77	PASS	AC=1;AF=0.500;AN=2;BaseQRankSum=-0.276;ClippingRankSum=0.000;DP=61;ExcessHet=3.0103;FS=1.018;MLEAC=1;MLEAF=0.500;MQ=41.61;MQRankSum=-1.906;QD=20.08;ReadPosRankSum=0.048;SOR=0.598	GT:AD:DP:GQ:PL	0/1:22,39:61:99:1253,0,621
chrXIII	313592	.	C	T	754.77	PASS	AC=1;AF=0.500;AN=2;BaseQRankSum=0.569;ClippingRankSum=0.000;DP=48;ExcessHet=3.0103;FS=2.552;MLEAC=1;MLEAF=0.500;MQ=41.69;MQRankSum=-0.936;QD=16.06;ReadPosRankSum=1.294;SOR=1.164	GT:AD:DP:GQ:PL	0/1:23,24:47:99:783,0,730
chrXIII	363102	.	C	T	648.77	PASS	AC=1;AF=0.500;AN=2;BaseQRankSum=1.667;ClippingRankSum=0.000;DP=40;ExcessHet=3.0103;FS=3.400;MLEAC=1;MLEAF=0.500;MQ=42.00;MQRankSum=0.000;QD=16.22;ReadPosRankSum=1.950;SOR=1.495	GT:AD:DP:GQ:PL	0/1:21,19:40:99:677,0,698
chrXIII	371652	.	G	A	1026.77	PASS	AC=1;AF=0.500;AN=2;BaseQRankSum=0.854;ClippingRankSum=0.000;DP=55;ExcessHet=3.0103;FS=1.084;MLEAC=1;MLEAF=0.500;MQ=42.00;MQRankSum=0.000;QD=18.67;ReadPosRankSum=-0.684;SOR=0.532	GT:AD:DP:GQ:PL	0/1:21,34:55:99:1055,0,568
chrXIII	371962	.	G	A	791.77	PASS	AC=1;AF=0.500;AN=2;BaseQRankSum=1.216;ClippingRankSum=0.000;DP=48;ExcessHet=3.0103;FS=2.499;MLEAC=1;MLEAF=0.500;MQ=42.00;MQRankSum=0.000;QD=16.85;ReadPosRankSum=0.405;SOR=1.121	GT:AD:DP:GQ:PL	0/1:22,25:47:99:820,0,637
chrXIII	372382	.	G	A	730.77	PASS	AC=1;AF=0.500;AN=2;BaseQRankSum=0.359;ClippingRankSum=0.000;DP=45;ExcessHet=3.0103;FS=0.000;MLEAC=1;MLEAF=0.500;MQ=41.68;MQRankSum=-0.934;QD=16.24;ReadPosRankSum=-0.637;SOR=0.602	GT:AD:DP:GQ:PL	0/1:22,23:45:99:759,0,694
chrXIII	385846	.	C	T	780.77	PASS	AC=1;AF=0.500;AN=2;BaseQRankSum=1.115;ClippingRankSum=0.000;DP=45;ExcessHet=3.0103;FS=2.597;MLEAC=1;MLEAF=0.500;MQ=42.00;MQRankSum=0.000;QD=17.35;ReadPosRankSum=-1.312;SOR=1.183	GT:AD:DP:GQ:PL	0/1:22,23:45:99:809,0,689
chrXIII	397934	.	G	A	924.77	PASS	AC=1;AF=0.500;AN=2;BaseQRankSum=-1.352;ClippingRankSum=0.000;DP=63;ExcessHet=3.0103;FS=4.987;MLEAC=1;MLEAF=0.500;MQ=41.84;MQRankSum=-2.334;QD=14.68;ReadPosRankSum=0.594;SOR=0.902	GT:AD:DP:GQ:PL	0/1:32,31:63:99:953,0,1111
chrXIII	405706	.	G	A	648.77	PASS	AC=1;AF=0.500;AN=2;BaseQRankSum=0.908;ClippingRankSum=0.000;DP=44;ExcessHet=3.0103;FS=4.185;MLEAC=1;MLEAF=0.500;MQ=42.00;MQRankSum=0.000;QD=14.74;ReadPosRankSum=-1.188;SOR=1.037	GT:AD:DP:GQ:PL	0/1:24,20:44:99:677,0,806
chrXIII	439494	.	C	T	583.77	PASS	AC=1;AF=0.500;AN=2;BaseQRankSum=0.089;ClippingRankSum=0.000;DP=38;ExcessHet=3.0103;FS=2.909;MLEAC=1;MLEAF=0.500;MQ=41.61;MQRankSum=1.107;QD=15.36;ReadPosRankSum=0.266;SOR=1.402	GT:AD:DP:GQ:PL	0/1:18,20:38:99:612,0,528
chrXIII	463595	.	C	T	575.77	PASS	AC=1;AF=0.500;AN=2;BaseQRankSum=1.638;ClippingRankSum=0.000;DP=45;ExcessHet=3.0103;FS=0.000;MLEAC=1;MLEAF=0.500;MQ=41.92;MQRankSum=0.918;QD=13.09;ReadPosRankSum=1.837;SOR=0.693	GT:AD:DP:GQ:PL	0/1:25,19:44:99:604,0,761
chrXIII	486431	.	C	T	802.77	PASS	AC=1;AF=0.500;AN=2;BaseQRankSum=0.586;ClippingRankSum=0.000;DP=68;ExcessHet=3.0103;FS=0.000;MLEAC=1;MLEAF=0.500;MQ=41.94;MQRankSum=-1.490;QD=11.81;ReadPosRankSum=-1.295;SOR=0.719	GT:AD:DP:GQ:PL	0/1:36,32:68:99:831,0,927
chrXIII	500731	.	C	T	667.77	PASS	AC=1;AF=0.500;AN=2;BaseQRankSum=1.894;ClippingRankSum=0.000;DP=47;ExcessHet=3.0103;FS=4.134;MLEAC=1;MLEAF=0.500;MQ=41.83;MQRankSum=1.963;QD=14.21;ReadPosRankSum=-0.769;SOR=0.297	GT:AD:DP:GQ:PL	0/1:25,22:47:99:696,0,704
chrXIII	504904	.	G	A	457.77	PASS	AC=1;AF=0.500;AN=2;BaseQRankSum=0.093;ClippingRankSum=0.000;DP=30;ExcessHet=3.0103;FS=1.527;MLEAC=1;MLEAF=0.500;MQ=40.06;MQRankSum=0.103;QD=16.35;ReadPosRankSum=-1.672;SOR=1.329	GT:AD:DP:GQ:PL	0/1:14,14:28:99:486,0,460
chrXIII	508419	.	C	T	491.77	PASS	AC=1;AF=0.500;AN=2;BaseQRankSum=0.304;ClippingRankSum=0.000;DP=44;ExcessHet=3.0103;FS=2.622;MLEAC=1;MLEAF=0.500;MQ=41.78;MQRankSum=-0.890;QD=11.18;ReadPosRankSum=0.346;SOR=1.179	GT:AD:DP:GQ:PL	0/1:26,18:44:99:520,0,792
chrXIII	510508	.	G	A	975.77	PASS	AC=1;AF=0.500;AN=2;BaseQRankSum=1.532;ClippingRankSum=0.000;DP=55;ExcessHet=3.0103;FS=5.429;MLEAC=1;MLEAF=0.500;MQ=42.00;MQRankSum=0.000;QD=17.74;ReadPosRankSum=-0.582;SOR=1.421	GT:AD:DP:GQ:PL	0/1:25,30:55:99:1004,0,778
chrXIII	511939	.	C	T	702.77	PASS	AC=1;AF=0.500;AN=2;BaseQRankSum=-0.717;ClippingRankSum=0.000;DP=39;ExcessHet=3.0103;FS=0.000;MLEAC=1;MLEAF=0.500;MQ=42.00;MQRankSum=0.000;QD=18.49;ReadPosRankSum=0.148;SOR=0.743	GT:AD:DP:GQ:PL	0/1:15,23:38:99:731,0,494
chrXIII	534924	.	C	T	749.77	PASS	AC=1;AF=0.500;AN=2;BaseQRankSum=0.453;ClippingRankSum=0.000;DP=51;ExcessHet=3.0103;FS=12.969;MLEAC=1;MLEAF=0.500;MQ=42.00;MQRankSum=0.000;QD=14.70;ReadPosRankSum=0.662;SOR=1.252	GT:AD:DP:GQ:PL	0/1:28,23:51:99:778,0,1020
chrXIII	536703	.	C	T	954.77	PASS	AC=1;AF=0.500;AN=2;BaseQRankSum=0.141;ClippingRankSum=0.000;DP=68;ExcessHet=3.0103;FS=0.924;MLEAC=1;MLEAF=0.500;MQ=41.91;MQRankSum=-0.595;QD=14.25;ReadPosRankSum=-0.364;SOR=0.541	GT:AD:DP:GQ:PL	0/1:34,33:67:99:983,0,1034
chrXIII	542494	.	C	T	562.77	PASS	AC=1;AF=0.500;AN=2;BaseQRankSum=-2.321;ClippingRankSum=0.000;DP=30;ExcessHet=3.0103;FS=3.905;MLEAC=1;MLEAF=0.500;MQ=41.93;MQRankSum=-0.807;QD=18.76;ReadPosRankSum=-2.275;SOR=0.169	GT:AD:DP:GQ:PL	0/1:13,17:30:99:591,0,480
chrXIII	550038	.	G	A	792.77	PASS	AC=1;AF=0.500;AN=2;BaseQRankSum=-1.635;ClippingRankSum=0.000;DP=66;ExcessHet=3.0103;FS=0.917;MLEAC=1;MLEAF=0.500;MQ=41.82;MQRankSum=-2.461;QD=12.01;ReadPosRankSum=0.272;SOR=0.576	GT:AD:DP:GQ:PL	0/1:32,34:66:99:821,0,894
chrXIII	558076	.	G	A	575.77	PASS	AC=1;AF=0.500;AN=2;BaseQRankSum=0.428;ClippingRankSum=0.000;DP=38;ExcessHet=3.0103;FS=0.000;MLEAC=1;MLEAF=0.500;MQ=41.23;MQRankSum=0.000;QD=15.15;ReadPosRankSum=-1.954;SOR=0.732	GT:AD:DP:GQ:PL	0/1:20,18:38:99:604,0,612
chrXIII	560921	.	C	T	1102.77	PASS	AC=1;AF=0.500;AN=2;BaseQRankSum=-1.366;ClippingRankSum=0.000;DP=63;ExcessHet=3.0103;FS=0.000;MLEAC=1;MLEAF=0.500;MQ=41.94;MQRankSum=-1.229;QD=17.79;ReadPosRankSum=-0.884;SOR=0.846	GT:AD:DP:GQ:PL	0/1:27,35:62:99:1131,0,964
chrXIII	583832	.	C	T	754.77	PASS	AC=1;AF=0.500;AN=2;BaseQRankSum=0.830;ClippingRankSum=0.000;DP=48;ExcessHet=3.0103;FS=1.121;MLEAC=1;MLEAF=0.500;MQ=41.62;MQRankSum=-1.745;QD=15.72;ReadPosRankSum=0.922;SOR=0.430	GT:AD:DP:GQ:PL	0/1:24,24:48:99:783,0,758
chrXIII	613790	.	C	T	507.77	PASS	AC=1;AF=0.500;AN=2;BaseQRankSum=1.345;ClippingRankSum=0.000;DP=41;ExcessHet=3.0103;FS=12.768;MLEAC=1;MLEAF=0.500;MQ=41.95;MQRankSum=0.850;QD=12.38;ReadPosRankSum=-0.836;SOR=1.979	GT:AD:DP:GQ:PL	0/1:25,16:41:99:536,0,792
chrXIII	622649	.	C	T	539.77	PASS	AC=1;AF=0.500;AN=2;BaseQRankSum=-0.695;ClippingRankSum=0.000;DP=34;ExcessHet=3.0103;FS=5.685;MLEAC=1;MLEAF=0.500;MQ=42.00;MQRankSum=0.000;QD=15.88;ReadPosRankSum=-0.079;SOR=0.169	GT:AD:DP:GQ:PL	0/1:16,18:34:99:568,0,519
chrXIII	627978	.	C	T	272.77	PASS	AC=1;AF=0.500;AN=2;BaseQRankSum=-0.446;ClippingRankSum=0.000;DP=40;ExcessHet=3.0103;FS=3.417;MLEAC=1;MLEAF=0.500;MQ=42.00;MQRankSum=0.000;QD=6.99;ReadPosRankSum=0.188;SOR=0.230	GT:AD:DP:GQ:PL	0/1:27,12:39:99:301,0,838
chrXIII	632300	.	C	T	546.77	PASS	AC=1;AF=0.500;AN=2;BaseQRankSum=0.205;ClippingRankSum=0.000;DP=42;ExcessHet=3.0103;FS=1.356;MLEAC=1;MLEAF=0.500;MQ=42.00;MQRankSum=0.000;QD=13.02;ReadPosRankSum=0.014;SOR=0.384	GT:AD:DP:GQ:PL	0/1:24,18:42:99:575,0,814
chrXIII	654062	.	C	T	621.77	PASS	AC=1;AF=0.500;AN=2;BaseQRankSum=3.118;ClippingRankSum=0.000;DP=39;ExcessHet=3.0103;FS=6.884;MLEAC=1;MLEAF=0.500;MQ=42.00;MQRankSum=0.000;QD=15.94;ReadPosRankSum=0.459;SOR=0.980	GT:AD:DP:GQ:PL	0/1:21,18:39:99:650,0,647
chrXIII	660476	.	C	T	490.77	PASS	AC=1;AF=0.500;AN=2;BaseQRankSum=-1.201;ClippingRankSum=0.000;DP=51;ExcessHet=3.0103;FS=2.477;MLEAC=1;MLEAF=0.500;MQ=41.96;MQRankSum=0.780;QD=9.62;ReadPosRankSum=-0.731;SOR=0.790	GT:AD:DP:GQ:PL	0/1:33,18:51:99:519,0,1182
chrXIII	684422	.	C	T	1398.77	PASS	AC=1;AF=0.500;AN=2;BaseQRankSum=-0.254;ClippingRankSum=0.000;DP=75;ExcessHet=3.0103;FS=3.165;MLEAC=1;MLEAF=0.500;MQ=41.52;MQRankSum=-0.339;QD=18.90;ReadPosRankSum=0.918;SOR=0.415	GT:AD:DP:GQ:PL	0/1:29,45:74:99:1427,0,899
chrXIII	693554	.	C	T	1090.77	PASS	AC=1;AF=0.500;AN=2;BaseQRankSum=-0.192;ClippingRankSum=0.000;DP=60;ExcessHet=3.0103;FS=3.650;MLEAC=1;MLEAF=0.500;MQ=41.53;MQRankSum=0.315;QD=18.18;ReadPosRankSum=0.451;SOR=0.356	GT:AD:DP:GQ:PL	0/1:24,36:60:99:1119,0,722
chrXIII	700554	.	C	T	945.77	PASS	AC=1;AF=0.500;AN=2;BaseQRankSum=0.142;ClippingRankSum=0.000;DP=61;ExcessHet=3.0103;FS=0.992;MLEAC=1;MLEAF=0.500;MQ=41.76;MQRankSum=-0.902;QD=15.76;ReadPosRankSum=0.519;SOR=0.957	GT:AD:DP:GQ:PL	0/1:28,32:60:99:974,0,814
chrXIII	726677	.	C	T	916.77	PASS	AC=1;AF=0.500;AN=2;BaseQRankSum=-0.569;ClippingRankSum=0.000;DP=62;ExcessHet=3.0103;FS=5.091;MLEAC=1;MLEAF=0.500;MQ=41.67;MQRankSum=-1.714;QD=15.03;ReadPosRankSum=-0.213;SOR=0.895	GT:AD:DP:GQ:PL	0/1:30,31:61:99:945,0,937
chrXIII	747898	.	G	A	492.77	PASS	AC=1;AF=0.500;AN=2;BaseQRankSum=0.418;ClippingRankSum=0.000;DP=31;ExcessHet=3.0103;FS=8.496;MLEAC=1;MLEAF=0.500;MQ=41.48;MQRankSum=1.586;QD=16.43;ReadPosRankSum=-0.536;SOR=1.472	GT:AD:DP:GQ:PL	0/1:14,16:30:99:521,0,393
chrXIII	751785	.	C	T	940.77	PASS	AC=1;AF=0.500;AN=2;BaseQRankSum=-2.426;ClippingRankSum=0.000;DP=59;ExcessHet=3.0103;FS=7.590;MLEAC=1;MLEAF=0.500;MQ=42.00;MQRankSum=0.000;QD=15.95;ReadPosRankSum=-0.951;SOR=1.739	GT:AD:DP:GQ:PL	0/1:26,33:59:99:969,0,860
chrXIII	759382	.	C	T	750.77	PASS	AC=1;AF=0.500;AN=2;BaseQRankSum=-0.962;ClippingRankSum=0.000;DP=45;ExcessHet=3.0103;FS=1.154;MLEAC=1;MLEAF=0.500;MQ=41.96;MQRankSum=1.092;QD=17.06;ReadPosRankSum=1.277;SOR=0.512	GT:AD:DP:GQ:PL	0/1:21,23:44:99:779,0,737
chrXIII	759438	.	C	T	742.77	PASS	AC=1;AF=0.500;AN=2;BaseQRankSum=-0.419;ClippingRankSum=0.000;DP=52;ExcessHet=3.0103;FS=1.197;MLEAC=1;MLEAF=0.500;MQ=41.85;MQRankSum=-0.101;QD=14.56;ReadPosRankSum=-0.361;SOR=0.417	GT:AD:DP:GQ:PL	0/1:27,24:51:99:771,0,911
chrXIII	770686	.	C	T	1098.77	PASS	AC=1;AF=0.500;AN=2;BaseQRankSum=0.959;ClippingRankSum=0.000;DP=72;ExcessHet=3.0103;FS=1.009;MLEAC=1;MLEAF=0.500;MQ=41.40;MQRankSum=-0.795;QD=15.70;ReadPosRankSum=0.375;SOR=0.968	GT:AD:DP:GQ:PL	0/1:40,30:70:99:1127,0,2482
chrXIII	770687	.	C	T	1098.77	PASS	AC=1;AF=0.500;AN=2;BaseQRankSum=0.503;ClippingRankSum=0.000;DP=72;ExcessHet=3.0103;FS=1.009;MLEAC=1;MLEAF=0.500;MQ=41.40;MQRankSum=-0.795;QD=15.70;ReadPosRankSum=0.370;SOR=0.968	GT:AD:DP:GQ:PL	0/1:40,30:70:99:1127,0,2482
chrXIII	775465	.	G	A	953.77	PASS	AC=1;AF=0.500;AN=2;BaseQRankSum=-0.727;ClippingRankSum=0.000;DP=52;ExcessHet=3.0103;FS=0.000;MLEAC=1;MLEAF=0.500;MQ=42.00;MQRankSum=0.000;QD=18.34;ReadPosRankSum=0.178;SOR=0.737	GT:AD:DP:GQ:PL	0/1:22,30:52:99:982,0,719
chrXIII	784474	.	C	T	1076.77	PASS	AC=1;AF=0.500;AN=2;BaseQRankSum=2.122;ClippingRankSum=0.000;DP=63;ExcessHet=3.0103;FS=2.311;MLEAC=1;MLEAF=0.500;MQ=41.73;MQRankSum=0.253;QD=17.09;ReadPosRankSum=0.815;SOR=0.412	GT:AD:DP:GQ:PL	0/1:26,37:63:99:1105,0,649
chrXIII	805032	.	G	A	760.77	PASS	AC=1;AF=0.500;AN=2;BaseQRankSum=-0.594;ClippingRankSum=0.000;DP=47;ExcessHet=3.0103;FS=2.970;MLEAC=1;MLEAF=0.500;MQ=40.78;MQRankSum=-1.918;QD=16.19;ReadPosRankSum=-1.330;SOR=0.330	GT:AD:DP:GQ:PL	0/1:22,25:47:99:789,0,715
chrXIII	808250	.	G	A	693.77	PASS	AC=1;AF=0.500;AN=2;BaseQRankSum=0.132;ClippingRankSum=0.000;DP=42;ExcessHet=3.0103;FS=2.837;MLEAC=1;MLEAF=0.500;MQ=41.60;MQRankSum=-0.976;QD=16.92;ReadPosRankSum=-0.997;SOR=0.336	GT:AD:DP:GQ:PL	0/1:21,20:41:99:722,0,712
chrXIII	855386	.	C	T	1020.77	PASS	AC=1;AF=0.500;AN=2;BaseQRankSum=1.106;ClippingRankSum=0.000;DP=48;ExcessHet=3.0103;FS=1.202;MLEAC=1;MLEAF=0.500;MQ=41.96;MQRankSum=-0.663;QD=21.27;ReadPosRankSum=0.689;SOR=0.414	GT:AD:DP:GQ:PL	0/1:16,32:48:99:1049,0,435
chrXIII	858000	.	G	A	766.77	PASS	AC=1;AF=0.500;AN=2;BaseQRankSum=-1.003;ClippingRankSum=0.000;DP=40;ExcessHet=3.0103;FS=0.000;MLEAC=1;MLEAF=0.500;MQ=42.00;MQRankSum=0.000;QD=19.66;ReadPosRankSum=1.221;SOR=0.665	GT:AD:DP:GQ:PL	0/1:14,25:39:99:795,0,468
chrXIII	888848	.	C	T	373.77	PASS	AC=1;AF=0.500;AN=2;BaseQRankSum=-0.245;ClippingRankSum=0.000;DP=30;ExcessHet=3.0103;FS=8.427;MLEAC=1;MLEAF=0.500;MQ=41.51;MQRankSum=0.000;QD=12.89;ReadPosRankSum=-1.150;SOR=0.916	GT:AD:DP:GQ:PL	0/1:16,13:29:99:402,0,549
chrXIII	897622	.	G	A	626.77	PASS	AC=1;AF=0.500;AN=2;BaseQRankSum=0.978;ClippingRankSum=0.000;DP=41;ExcessHet=3.0103;FS=0.000;MLEAC=1;MLEAF=0.500;MQ=42.00;MQRankSum=0.000;QD=15.29;ReadPosRankSum=0.126;SOR=0.853	GT:AD:DP:GQ:PL	0/1:22,19:41:99:655,0,726
chrXIII	906554	.	C	T	951.77	PASS	AC=1;AF=0.500;AN=2;BaseQRankSum=-0.113;ClippingRankSum=0.000;DP=60;ExcessHet=3.0103;FS=7.141;MLEAC=1;MLEAF=0.500;MQ=41.29;MQRankSum=-0.394;QD=15.86;ReadPosRankSum=0.980;SOR=1.260	GT:AD:DP:GQ:PL	0/1:27,33:60:99:980,0,747
chrXIV	28587	.	C	T	444.77	PASS	AC=1;AF=0.500;AN=2;BaseQRankSum=-2.088;ClippingRankSum=0.000;DP=27;ExcessHet=3.0103;FS=0.000;MLEAC=1;MLEAF=0.500;MQ=42.00;MQRankSum=0.000;QD=17.11;ReadPosRankSum=-0.323;SOR=0.560	GT:AD:DP:GQ:PL	0/1:10,16:26:99:473,0,344
chrXIV	31722	.	G	A	494.77	PASS	AC=1;AF=0.500;AN=2;BaseQRankSum=0.817;ClippingRankSum=0.000;DP=42;ExcessHet=3.0103;FS=0.000;MLEAC=1;MLEAF=0.500;MQ=42.00;MQRankSum=0.000;QD=12.07;ReadPosRankSum=0.407;SOR=0.804	GT:AD:DP:GQ:PL	0/1:24,17:41:99:523,0,768
chrXIV	37759	.	C	T	768.77	PASS	AC=1;AF=0.500;AN=2;BaseQRankSum=0.000;ClippingRankSum=0.000;DP=44;ExcessHet=3.0103;FS=6.522;MLEAC=1;MLEAF=0.500;MQ=42.00;MQRankSum=0.000;QD=17.47;ReadPosRankSum=0.052;SOR=1.450	GT:AD:DP:GQ:PL	0/1:20,24:44:99:797,0,650
chrXIV	64802	.	G	A	731.77	PASS	AC=1;AF=0.500;AN=2;BaseQRankSum=0.454;ClippingRankSum=0.000;DP=47;ExcessHet=3.0103;FS=1.121;MLEAC=1;MLEAF=0.500;MQ=41.96;MQRankSum=-0.936;QD=15.57;ReadPosRankSum=0.499;SOR=0.481	GT:AD:DP:GQ:PL	0/1:23,24:47:99:760,0,682
chrXIV	87774	.	G	A	834.77	PASS	AC=1;AF=0.500;AN=2;BaseQRankSum=-0.109;ClippingRankSum=0.000;DP=47;ExcessHet=3.0103;FS=2.627;MLEAC=1;MLEAF=0.500;MQ=41.75;MQRankSum=-2.214;QD=17.76;ReadPosRankSum=0.714;SOR=1.255	GT:AD:DP:GQ:PL	0/1:20,27:47:99:863,0,634
chrXIV	89129	.	C	T	1034.77	PASS	AC=1;AF=0.500;AN=2;BaseQRankSum=-2.163;ClippingRankSum=0.000;DP=57;ExcessHet=3.0103;FS=1.075;MLEAC=1;MLEAF=0.500;MQ=42.00;MQRankSum=0.000;QD=18.48;ReadPosRankSum=0.019;SOR=0.452	GT:AD:DP:GQ:PL	0/1:21,35:56:99:1063,0,672
chrXIV	96254	.	G	A	870.77	PASS	AC=1;AF=0.500;AN=2;BaseQRankSum=1.909;ClippingRankSum=0.000;DP=65;ExcessHet=3.0103;FS=6.734;MLEAC=1;MLEAF=0.500;MQ=42.00;MQRankSum=0.000;QD=13.40;ReadPosRankSum=0.565;SOR=1.520	GT:AD:DP:GQ:PL	0/1:36,29:65:99:899,0,1005
chrXIV	96322	.	G	A	1040.77	PASS	AC=1;AF=0.500;AN=2;BaseQRankSum=-1.384;ClippingRankSum=0.000;DP=64;ExcessHet=3.0103;FS=9.550;MLEAC=1;MLEAF=0.500;MQ=41.56;MQRankSum=-1.217;QD=17.94;ReadPosRankSum=-0.128;SOR=1.205	GT:AD:DP:GQ:PL	0/1:25,33:58:99:1069,0,841
chrXIV	102765	.	C	T	712.77	PASS	AC=1;AF=0.500;AN=2;BaseQRankSum=0.788;ClippingRankSum=0.000;DP=71;ExcessHet=3.0103;FS=0.000;MLEAC=1;MLEAF=0.500;MQ=41.30;MQRankSum=0.067;QD=10.18;ReadPosRankSum=-1.565;SOR=0.732	GT:AD:DP:GQ:PL	0/1:42,28:70:99:741,0,1121
chrXIV	113179	.	C	T	594.77	PASS	AC=1;AF=0.500;AN=2;BaseQRankSum=0.331;ClippingRankSum=0.000;DP=41;ExcessHet=3.0103;FS=0.000;MLEAC=1;MLEAF=0.500;MQ=42.00;MQRankSum=0.000;QD=14.51;ReadPosRankSum=-0.759;SOR=0.954	GT:AD:DP:GQ:PL	0/1:23,18:41:99:623,0,773
chrXIV	118682	.	G	A	807.77	PASS	AC=1;AF=0.500;AN=2;BaseQRankSum=-1.042;ClippingRankSum=0.000;DP=38;ExcessHet=3.0103;FS=0.000;MLEAC=1;MLEAF=0.500;MQ=41.63;MQRankSum=1.415;QD=21.83;ReadPosRankSum=-2.918;SOR=0.714	GT:AD:DP:GQ:PL	0/1:13,24:37:99:836,0,431
chrXIV	139531	.	C	A	2060.77	PASS	AC=1;AF=0.500;AN=2;BaseQRankSum=-1.148;ClippingRankSum=0.000;DP=347;ExcessHet=3.0103;FS=0.465;MLEAC=1;MLEAF=0.500;MQ=40.73;MQRankSum=-2.459;QD=6.03;ReadPosRankSum=-5.391;SOR=0.646	GT:AD:DP:GQ:PL	0/1:252,90:342:99:2089,0,7727
chrXIV	144499	.	C	T	1112.77	PASS	AC=1;AF=0.500;AN=2;BaseQRankSum=-0.434;ClippingRankSum=0.000;DP=73;ExcessHet=3.0103;FS=0.000;MLEAC=1;MLEAF=0.500;MQ=41.81;MQRankSum=1.014;QD=15.24;ReadPosRankSum=1.856;SOR=0.650	GT:AD:DP:GQ:PL	0/1:37,36:73:99:1141,0,1200
chrXIV	174599	.	G	A	783.77	PASS	AC=1;AF=0.500;AN=2;BaseQRankSum=-0.124;ClippingRankSum=0.000;DP=43;ExcessHet=3.0103;FS=6.587;MLEAC=1;MLEAF=0.500;MQ=41.95;MQRankSum=1.226;QD=18.23;ReadPosRankSum=0.866;SOR=0.193	GT:AD:DP:GQ:PL	0/1:18,25:43:99:812,0,590
chrXIV	175819	.	G	A	812.77	PASS	AC=1;AF=0.500;AN=2;BaseQRankSum=-1.745;ClippingRankSum=0.000;DP=44;ExcessHet=3.0103;FS=0.000;MLEAC=1;MLEAF=0.500;MQ=41.35;MQRankSum=-0.995;QD=18.47;ReadPosRankSum=-1.045;SOR=0.772	GT:AD:DP:GQ:PL	0/1:15,29:44:99:841,0,445
chrXIV	179366	.	C	T	825.77	PASS	AC=1;AF=0.500;AN=2;BaseQRankSum=1.468;ClippingRankSum=0.000;DP=59;ExcessHet=3.0103;FS=7.082;MLEAC=1;MLEAF=0.500;MQ=42.00;MQRankSum=0.000;QD=14.00;ReadPosRankSum=0.147;SOR=0.799	GT:AD:DP:GQ:PL	0/1:33,26:59:99:854,0,1082
chrXIV	227327	.	G	A	548.77	PASS	AC=1;AF=0.500;AN=2;BaseQRankSum=0.260;ClippingRankSum=0.000;DP=39;ExcessHet=3.0103;FS=2.747;MLEAC=1;MLEAF=0.500;MQ=41.95;MQRankSum=-1.086;QD=14.07;ReadPosRankSum=-0.277;SOR=0.368	GT:AD:DP:GQ:PL	0/1:22,17:39:99:577,0,772
chrXIV	230665	.	G	A	532.77	PASS	AC=1;AF=0.500;AN=2;BaseQRankSum=1.670;ClippingRankSum=0.000;DP=58;ExcessHet=3.0103;FS=0.000;MLEAC=1;MLEAF=0.500;MQ=41.90;MQRankSum=1.036;QD=9.35;ReadPosRankSum=0.330;SOR=0.784	GT:AD:DP:GQ:PL	0/1:38,19:57:99:561,0,1153
chrXIV	264710	.	G	A	852.77	PASS	AC=1;AF=0.500;AN=2;BaseQRankSum=-0.463;ClippingRankSum=0.000;DP=51;ExcessHet=3.0103;FS=0.000;MLEAC=1;MLEAF=0.500;MQ=42.00;MQRankSum=0.000;QD=16.72;ReadPosRankSum=-0.083;SOR=0.565	GT:AD:DP:GQ:PL	0/1:21,30:51:99:881,0,588
chrXIV	268483	.	G	A	877.77	PASS	AC=1;AF=0.500;AN=2;BaseQRankSum=-1.215;ClippingRankSum=0.000;DP=53;ExcessHet=3.0103;FS=0.000;MLEAC=1;MLEAF=0.500;MQ=41.96;MQRankSum=-0.804;QD=16.56;ReadPosRankSum=0.088;SOR=0.756	GT:AD:DP:GQ:PL	0/1:22,31:53:99:906,0,719
chrXIV	270369	.	C	T	374.77	PASS	AC=1;AF=0.500;AN=2;BaseQRankSum=-0.957;ClippingRankSum=0.000;DP=40;ExcessHet=3.0103;FS=1.264;MLEAC=1;MLEAF=0.500;MQ=42.00;MQRankSum=0.000;QD=9.37;ReadPosRankSum=-1.295;SOR=0.976	GT:AD:DP:GQ:PL	0/1:26,14:40:99:403,0,889
chrXIV	273801	.	C	T	660.77	PASS	AC=1;AF=0.500;AN=2;BaseQRankSum=-1.201;ClippingRankSum=0.000;DP=53;ExcessHet=3.0103;FS=3.824;MLEAC=1;MLEAF=0.500;MQ=41.65;MQRankSum=1.629;QD=12.47;ReadPosRankSum=-1.396;SOR=0.633	GT:AD:DP:GQ:PL	0/1:29,24:53:99:689,0,922
chrXIV	286066	.	C	T	858.77	PASS	AC=1;AF=0.500;AN=2;BaseQRankSum=-0.978;ClippingRankSum=0.000;DP=52;ExcessHet=3.0103;FS=2.501;MLEAC=1;MLEAF=0.500;MQ=41.72;MQRankSum=-0.887;QD=16.51;ReadPosRankSum=0.585;SOR=0.368	GT:AD:DP:GQ:PL	0/1:24,28:52:99:887,0,817
chrXIV	292753	.	G	A	384.77	PASS	AC=1;AF=0.500;AN=2;BaseQRankSum=-0.829;ClippingRankSum=0.000;DP=34;ExcessHet=3.0103;FS=0.000;MLEAC=1;MLEAF=0.500;MQ=41.77;MQRankSum=-2.415;QD=11.66;ReadPosRankSum=-0.403;SOR=0.719	GT:AD:DP:GQ:PL	0/1:19,14:33:99:413,0,626
chrXIV	318816	.	G	A	622.77	PASS	AC=1;AF=0.500;AN=2;BaseQRankSum=-1.205;ClippingRankSum=0.000;DP=44;ExcessHet=3.0103;FS=2.652;MLEAC=1;MLEAF=0.500;MQ=42.00;MQRankSum=0.000;QD=14.15;ReadPosRankSum=-0.665;SOR=0.330	GT:AD:DP:GQ:PL	0/1:24,20:44:99:651,0,879
chrXIV	319376	.	C	T	789.77	PASS	AC=1;AF=0.500;AN=2;BaseQRankSum=0.906;ClippingRankSum=0.000;DP=57;ExcessHet=3.0103;FS=0.000;MLEAC=1;MLEAF=0.500;MQ=42.00;MQRankSum=0.000;QD=14.10;ReadPosRankSum=-0.474;SOR=0.773	GT:AD:DP:GQ:PL	0/1:30,26:56:99:818,0,901
chrXIV	337855	.	C	T	413.77	PASS	AC=1;AF=0.500;AN=2;BaseQRankSum=1.026;ClippingRankSum=0.000;DP=29;ExcessHet=3.0103;FS=1.455;MLEAC=1;MLEAF=0.500;MQ=42.00;MQRankSum=0.000;QD=14.27;ReadPosRankSum=0.133;SOR=0.399	GT:AD:DP:GQ:PL	0/1:15,14:29:99:442,0,464
chrXIV	337975	.	C	T	585.77	PASS	AC=1;AF=0.500;AN=2;BaseQRankSum=0.090;ClippingRankSum=0.000;DP=51;ExcessHet=3.0103;FS=13.461;MLEAC=1;MLEAF=0.500;MQ=41.40;MQRankSum=-2.141;QD=11.72;ReadPosRankSum=0.492;SOR=0.830	GT:AD:DP:GQ:PL	0/1:30,20:50:99:614,0,953
chrXIV	365233	.	C	T	792.77	PASS	AC=1;AF=0.500;AN=2;BaseQRankSum=1.195;ClippingRankSum=0.000;DP=56;ExcessHet=3.0103;FS=1.039;MLEAC=1;MLEAF=0.500;MQ=42.00;MQRankSum=0.000;QD=14.16;ReadPosRankSum=1.689;SOR=0.507	GT:AD:DP:GQ:PL	0/1:31,25:56:99:821,0,962
chrXIV	365307	.	C	T	414.77	PASS	AC=1;AF=0.500;AN=2;BaseQRankSum=-0.982;ClippingRankSum=0.000;DP=51;ExcessHet=3.0103;FS=0.000;MLEAC=1;MLEAF=0.500;MQ=41.96;MQRankSum=0.000;QD=8.30;ReadPosRankSum=1.581;SOR=0.582	GT:AD:DP:GQ:PL	0/1:34,16:50:99:443,0,1234
chrXIV	374363	.	C	T	582.77	PASS	AC=1;AF=0.500;AN=2;BaseQRankSum=-0.773;ClippingRankSum=0.000;DP=46;ExcessHet=3.0103;FS=2.548;MLEAC=1;MLEAF=0.500;MQ=41.68;MQRankSum=0.000;QD=13.24;ReadPosRankSum=-0.090;SOR=1.127	GT:AD:DP:GQ:PL	0/1:24,20:44:99:611,0,794
chrXIV	380899	.	C	T	790.77	PASS	AC=1;AF=0.500;AN=2;BaseQRankSum=-1.408;ClippingRankSum=0.000;DP=42;ExcessHet=3.0103;FS=4.525;MLEAC=1;MLEAF=0.500;MQ=40.98;MQRankSum=-0.145;QD=18.83;ReadPosRankSum=0.267;SOR=1.445	GT:AD:DP:GQ:PL	0/1:16,26:42:99:819,0,543
chrXIV	381893	.	C	T	382.77	PASS	AC=1;AF=0.500;AN=2;BaseQRankSum=0.739;ClippingRankSum=0.000;DP=32;ExcessHet=3.0103;FS=0.000;MLEAC=1;MLEAF=0.500;MQ=42.00;MQRankSum=0.000;QD=11.96;ReadPosRankSum=0.791;SOR=0.551	GT:AD:DP:GQ:PL	0/1:18,14:32:99:411,0,566
chrXIV	389938	.	G	A	734.77	PASS	AC=1;AF=0.500;AN=2;BaseQRankSum=0.019;ClippingRankSum=0.000;DP=51;ExcessHet=3.0103;FS=1.083;MLEAC=1;MLEAF=0.500;MQ=41.29;MQRankSum=-0.960;QD=14.41;ReadPosRankSum=0.174;SOR=0.503	GT:AD:DP:GQ:PL	0/1:26,25:51:99:763,0,859
chrXIV	403803	.	G	A	772.77	PASS	AC=1;AF=0.500;AN=2;BaseQRankSum=0.600;ClippingRankSum=0.000;DP=52;ExcessHet=3.0103;FS=10.972;MLEAC=1;MLEAF=0.500;MQ=41.72;MQRankSum=-1.001;QD=14.86;ReadPosRankSum=1.666;SOR=2.207	GT:AD:DP:GQ:PL	0/1:27,25:52:99:801,0,863
chrXIV	408552	.	C	G	852.77	PASS	AC=1;AF=0.500;AN=2;BaseQRankSum=-0.642;ClippingRankSum=0.000;DP=59;ExcessHet=3.0103;FS=2.283;MLEAC=1;MLEAF=0.500;MQ=41.16;MQRankSum=-2.205;QD=15.23;ReadPosRankSum=-1.430;SOR=1.032	GT:AD:DP:GQ:PL	0/1:24,32:56:99:881,0,663
chrXIV	413587	.	C	T	591.77	PASS	AC=1;AF=0.500;AN=2;BaseQRankSum=-0.178;ClippingRankSum=0.000;DP=31;ExcessHet=3.0103;FS=3.561;MLEAC=1;MLEAF=0.500;MQ=42.00;MQRankSum=0.000;QD=19.73;ReadPosRankSum=0.000;SOR=0.223	GT:AD:DP:GQ:PL	0/1:10,20:30:99:620,0,275
chrXIV	415758	.	G	A	645.77	PASS	AC=1;AF=0.500;AN=2;BaseQRankSum=-0.872;ClippingRankSum=0.000;DP=36;ExcessHet=3.0103;FS=5.123;MLEAC=1;MLEAF=0.500;MQ=42.00;MQRankSum=0.000;QD=17.94;ReadPosRankSum=-0.633;SOR=1.219	GT:AD:DP:GQ:PL	0/1:14,22:36:99:674,0,418
chrXIV	443079	.	C	T	878.77	PASS	AC=1;AF=0.500;AN=2;BaseQRankSum=0.369;ClippingRankSum=0.000;DP=53;ExcessHet=3.0103;FS=2.315;MLEAC=1;MLEAF=0.500;MQ=42.00;MQRankSum=0.000;QD=16.58;ReadPosRankSum=-0.950;SOR=0.945	GT:AD:DP:GQ:PL	0/1:25,28:53:99:907,0,762
chrXIV	476933	.	G	A	475.77	PASS	AC=1;AF=0.500;AN=2;BaseQRankSum=-0.666;ClippingRankSum=0.000;DP=41;ExcessHet=3.0103;FS=0.000;MLEAC=1;MLEAF=0.500;MQ=41.86;MQRankSum=0.622;QD=11.89;ReadPosRankSum=-2.046;SOR=0.498	GT:AD:DP:GQ:PL	0/1:20,20:40:99:504,0,557
chrXIV	490320	.	G	A	941.77	PASS	AC=1;AF=0.500;AN=2;BaseQRankSum=-2.115;ClippingRankSum=0.000;DP=64;ExcessHet=3.0103;FS=3.442;MLEAC=1;MLEAF=0.500;MQ=41.88;MQRankSum=-1.939;QD=14.95;ReadPosRankSum=-0.438;SOR=0.701	GT:AD:DP:GQ:PL	0/1:30,33:63:99:970,0,1009
chrXIV	491130	.	G	A	687.77	PASS	AC=1;AF=0.500;AN=2;BaseQRankSum=0.280;ClippingRankSum=0.000;DP=53;ExcessHet=3.0103;FS=0.000;MLEAC=1;MLEAF=0.500;MQ=41.46;MQRankSum=-1.604;QD=12.98;ReadPosRankSum=-1.449;SOR=0.806	GT:AD:DP:GQ:PL	0/1:30,23:53:99:716,0,956
chrXIV	495002	.	G	A	916.77	PASS	AC=1;AF=0.500;AN=2;BaseQRankSum=-1.699;ClippingRankSum=0.000;DP=61;ExcessHet=3.0103;FS=2.256;MLEAC=1;MLEAF=0.500;MQ=41.69;MQRankSum=1.903;QD=15.28;ReadPosRankSum=-0.679;SOR=0.412	GT:AD:DP:GQ:PL	0/1:28,32:60:99:945,0,940
chrXIV	499622	.	C	T	935.77	PASS	AC=1;AF=0.500;AN=2;BaseQRankSum=2.018;ClippingRankSum=0.000;DP=50;ExcessHet=3.0103;FS=13.467;MLEAC=1;MLEAF=0.500;MQ=41.80;MQRankSum=-0.448;QD=18.72;ReadPosRankSum=0.943;SOR=0.830	GT:AD:DP:GQ:PL	0/1:25,25:50:99:964,0,1628
chrXIV	499624	.	C	T	935.77	PASS	AC=1;AF=0.500;AN=2;BaseQRankSum=1.909;ClippingRankSum=0.000;DP=48;ExcessHet=3.0103;FS=10.982;MLEAC=1;MLEAF=0.500;MQ=41.80;MQRankSum=-0.448;QD=19.50;ReadPosRankSum=0.386;SOR=0.721	GT:AD:DP:GQ:PL	0/1:24,24:48:99:964,0,1628
chrXIV	504600	.	C	T	722.77	PASS	AC=1;AF=0.500;AN=2;BaseQRankSum=-0.674;ClippingRankSum=0.000;DP=55;ExcessHet=3.0103;FS=12.059;MLEAC=1;MLEAF=0.500;MQ=41.22;MQRankSum=-1.984;QD=13.14;ReadPosRankSum=-0.455;SOR=0.746	GT:AD:DP:GQ:PL	0/1:31,24:55:99:751,0,1105
chrXIV	507262	.	G	A	897.77	PASS	AC=1;AF=0.500;AN=2;BaseQRankSum=-0.749;ClippingRankSum=0.000;DP=71;ExcessHet=3.0103;FS=0.000;MLEAC=1;MLEAF=0.500;MQ=41.68;MQRankSum=0.338;QD=12.64;ReadPosRankSum=-0.131;SOR=0.693	GT:AD:DP:GQ:PL	0/1:38,33:71:99:926,0,1151
chrXIV	508000	.	C	T	1069.77	PASS	AC=1;AF=0.500;AN=2;BaseQRankSum=1.963;ClippingRankSum=0.000;DP=86;ExcessHet=3.0103;FS=5.504;MLEAC=1;MLEAF=0.500;MQ=41.93;MQRankSum=1.537;QD=12.44;ReadPosRankSum=-0.072;SOR=1.050	GT:AD:DP:GQ:PL	0/1:49,37:86:99:1098,0,1326
chrXIV	517830	.	G	A	773.77	PASS	AC=1;AF=0.500;AN=2;BaseQRankSum=-0.563;ClippingRankSum=0.000;DP=57;ExcessHet=3.0103;FS=1.085;MLEAC=1;MLEAF=0.500;MQ=41.93;MQRankSum=-1.454;QD=13.82;ReadPosRankSum=-0.444;SOR=0.474	GT:AD:DP:GQ:PL	0/1:29,27:56:99:802,0,899
chrXIV	526243	.	G	A	872.77	PASS	AC=1;AF=0.500;AN=2;BaseQRankSum=-0.371;ClippingRankSum=0.000;DP=53;ExcessHet=3.0103;FS=13.561;MLEAC=1;MLEAF=0.500;MQ=41.65;MQRankSum=2.006;QD=16.78;ReadPosRankSum=-0.486;SOR=0.213	GT:AD:DP:GQ:PL	0/1:23,29:52:99:901,0,697
chrXIV	539788	.	G	A	490.77	PASS	AC=1;AF=0.500;AN=2;BaseQRankSum=-0.876;ClippingRankSum=0.000;DP=47;ExcessHet=3.0103;FS=0.000;MLEAC=1;MLEAF=0.500;MQ=42.00;MQRankSum=0.000;QD=10.67;ReadPosRankSum=0.107;SOR=0.587	GT:AD:DP:GQ:PL	0/1:27,19:46:99:519,0,883
chrXIV	542378	.	G	A	1344.77	PASS	AC=1;AF=0.500;AN=2;BaseQRankSum=0.107;ClippingRankSum=0.000;DP=71;ExcessHet=3.0103;FS=8.441;MLEAC=1;MLEAF=0.500;MQ=41.97;MQRankSum=-0.778;QD=18.94;ReadPosRankSum=1.717;SOR=1.193	GT:AD:DP:GQ:PL	0/1:28,43:71:99:1373,0,801
chrXIV	559760	.	C	T	884.77	PASS	AC=1;AF=0.500;AN=2;BaseQRankSum=-0.624;ClippingRankSum=0.000;DP=67;ExcessHet=3.0103;FS=2.061;MLEAC=1;MLEAF=0.500;MQ=41.34;MQRankSum=0.506;QD=13.61;ReadPosRankSum=0.079;SOR=0.807	GT:AD:DP:GQ:PL	0/1:34,31:65:99:913,0,1064
chrXIV	605840	.	C	T	717.77	PASS	AC=1;AF=0.500;AN=2;BaseQRankSum=0.137;ClippingRankSum=0.000;DP=74;ExcessHet=3.0103;FS=2.002;MLEAC=1;MLEAF=0.500;MQ=42.00;MQRankSum=0.000;QD=9.70;ReadPosRankSum=-1.110;SOR=0.475	GT:AD:DP:GQ:PL	0/1:44,30:74:99:746,0,1174
chrXIV	631911	.	G	A	673.77	PASS	AC=1;AF=0.500;AN=2;BaseQRankSum=1.368;ClippingRankSum=0.000;DP=42;ExcessHet=3.0103;FS=4.677;MLEAC=1;MLEAF=0.500;MQ=41.36;MQRankSum=0.863;QD=16.84;ReadPosRankSum=1.522;SOR=0.877	GT:AD:DP:GQ:PL	0/1:18,22:40:99:702,0,503
chrXIV	632636	.	C	T	634.77	PASS	AC=1;AF=0.500;AN=2;BaseQRankSum=-0.897;ClippingRankSum=0.000;DP=35;ExcessHet=3.0103;FS=3.161;MLEAC=1;MLEAF=0.500;MQ=41.59;MQRankSum=1.283;QD=18.14;ReadPosRankSum=0.637;SOR=1.508	GT:AD:DP:GQ:PL	0/1:14,21:35:99:663,0,429
chrXIV	639482	.	C	T	779.77	PASS	AC=1;AF=0.500;AN=2;BaseQRankSum=1.674;ClippingRankSum=0.000;DP=78;ExcessHet=3.0103;FS=12.559;MLEAC=1;MLEAF=0.500;MQ=41.81;MQRankSum=-1.334;QD=10.13;ReadPosRankSum=-0.029;SOR=1.736	GT:AD:DP:GQ:PL	0/1:50,27:77:99:808,0,1548
chrXIV	661888	.	G	A	1197.77	PASS	AC=1;AF=0.500;AN=2;BaseQRankSum=-0.277;ClippingRankSum=0.000;DP=55;ExcessHet=3.0103;FS=0.000;MLEAC=1;MLEAF=0.500;MQ=41.44;MQRankSum=-0.089;QD=21.78;ReadPosRankSum=-0.952;SOR=0.709	GT:AD:DP:GQ:PL	0/1:20,35:55:99:1226,0,640
chrXIV	663726	.	C	T	787.77	PASS	AC=1;AF=0.500;AN=2;BaseQRankSum=2.497;ClippingRankSum=0.000;DP=73;ExcessHet=3.0103;FS=0.898;MLEAC=1;MLEAF=0.500;MQ=41.33;MQRankSum=1.023;QD=11.25;ReadPosRankSum=0.915;SOR=0.826	GT:AD:DP:GQ:PL	0/1:40,30:70:99:816,0,988
chrXIV	663865	.	C	T	1163.77	PASS	AC=1;AF=0.500;AN=2;BaseQRankSum=0.276;ClippingRankSum=0.000;DP=68;ExcessHet=3.0103;FS=0.000;MLEAC=1;MLEAF=0.500;MQ=41.76;MQRankSum=1.673;QD=17.11;ReadPosRankSum=0.163;SOR=0.682	GT:AD:DP:GQ:PL	0/1:29,39:68:99:1192,0,800
chrXIV	670593	.	G	A	748.77	PASS	AC=1;AF=0.500;AN=2;BaseQRankSum=0.272;ClippingRankSum=0.000;DP=50;ExcessHet=3.0103;FS=2.434;MLEAC=1;MLEAF=0.500;MQ=41.70;MQRankSum=-0.939;QD=15.28;ReadPosRankSum=-0.514;SOR=1.136	GT:AD:DP:GQ:PL	0/1:24,25:49:99:777,0,730
chrXIV	699477	.	C	T	975.77	PASS	AC=1;AF=0.500;AN=2;BaseQRankSum=1.342;ClippingRankSum=0.000;DP=52;ExcessHet=3.0103;FS=1.128;MLEAC=1;MLEAF=0.500;MQ=41.60;MQRankSum=2.426;QD=18.76;ReadPosRankSum=-0.244;SOR=1.051	GT:AD:DP:GQ:PL	0/1:22,30:52:99:1004,0,627
chrXIV	709117	.	G	A	764.77	PASS	AC=1;AF=0.500;AN=2;BaseQRankSum=1.652;ClippingRankSum=0.000;DP=49;ExcessHet=3.0103;FS=0.000;MLEAC=1;MLEAF=0.500;MQ=41.92;MQRankSum=1.401;QD=15.93;ReadPosRankSum=0.435;SOR=0.560	GT:AD:DP:GQ:PL	0/1:25,23:48:99:793,0,795
chrXV	40848	.	C	T	399.77	PASS	AC=1;AF=0.500;AN=2;BaseQRankSum=-0.621;ClippingRankSum=0.000;DP=26;ExcessHet=3.0103;FS=3.751;MLEAC=1;MLEAF=0.500;MQ=42.00;MQRankSum=0.000;QD=15.38;ReadPosRankSum=0.756;SOR=1.765	GT:AD:DP:GQ:PL	0/1:12,14:26:99:428,0,410
chrXV	146137	.	G	A	347.77	PASS	AC=1;AF=0.500;AN=2;BaseQRankSum=-0.629;ClippingRankSum=0.000;DP=31;ExcessHet=3.0103;FS=3.477;MLEAC=1;MLEAF=0.500;MQ=42.00;MQRankSum=0.000;QD=11.22;ReadPosRankSum=-1.124;SOR=0.215	GT:AD:DP:GQ:PL	0/1:18,13:31:99:376,0,579
chrXV	159394	.	G	A	803.77	PASS	AC=1;AF=0.500;AN=2;BaseQRankSum=-1.236;ClippingRankSum=0.000;DP=49;ExcessHet=3.0103;FS=0.000;MLEAC=1;MLEAF=0.500;MQ=41.62;MQRankSum=-0.339;QD=16.40;ReadPosRankSum=-0.709;SOR=0.675	GT:AD:DP:GQ:PL	0/1:22,27:49:99:832,0,683
chrXV	212544	.	G	A	925.77	PASS	AC=1;AF=0.500;AN=2;BaseQRankSum=0.018;ClippingRankSum=0.000;DP=54;ExcessHet=3.0103;FS=1.055;MLEAC=1;MLEAF=0.500;MQ=41.74;MQRankSum=-0.857;QD=17.14;ReadPosRankSum=-0.475;SOR=0.976	GT:AD:DP:GQ:PL	0/1:24,30:54:99:954,0,764
chrXV	233125	.	C	T	608.77	PASS	AC=1;AF=0.500;AN=2;BaseQRankSum=1.074;ClippingRankSum=0.000;DP=47;ExcessHet=3.0103;FS=0.000;MLEAC=1;MLEAF=0.500;MQ=42.00;MQRankSum=0.000;QD=12.95;ReadPosRankSum=-0.980;SOR=0.614	GT:AD:DP:GQ:PL	0/1:27,20:47:99:637,0,801
chrXV	282185	.	C	T	599.77	PASS	AC=1;AF=0.500;AN=2;BaseQRankSum=-0.481;ClippingRankSum=0.000;DP=44;ExcessHet=3.0103;FS=2.793;MLEAC=1;MLEAF=0.500;MQ=41.68;MQRankSum=-0.930;QD=13.95;ReadPosRankSum=-0.885;SOR=1.235	GT:AD:DP:GQ:PL	0/1:21,22:43:99:628,0,633
chrXV	288178	.	C	T	738.77	PASS	AC=1;AF=0.500;AN=2;BaseQRankSum=-0.319;ClippingRankSum=0.000;DP=44;ExcessHet=3.0103;FS=1.424;MLEAC=1;MLEAF=0.500;MQ=41.05;MQRankSum=-1.746;QD=16.79;ReadPosRankSum=-0.366;SOR=0.342	GT:AD:DP:GQ:PL	0/1:22,22:44:99:767,0,789
chrXV	310918	.	G	A	748.77	PASS	AC=1;AF=0.500;AN=2;BaseQRankSum=-1.292;ClippingRankSum=0.000;DP=52;ExcessHet=3.0103;FS=4.058;MLEAC=1;MLEAF=0.500;MQ=42.00;MQRankSum=0.000;QD=14.68;ReadPosRankSum=0.279;SOR=1.349	GT:AD:DP:GQ:PL	0/1:25,26:51:99:777,0,842
chrXV	329166	.	C	T	455.77	PASS	AC=1;AF=0.500;AN=2;BaseQRankSum=-0.421;ClippingRankSum=0.000;DP=35;ExcessHet=3.0103;FS=3.303;MLEAC=1;MLEAF=0.500;MQ=42.00;MQRankSum=0.000;QD=13.02;ReadPosRankSum=-0.057;SOR=0.252	GT:AD:DP:GQ:PL	0/1:20,15:35:99:484,0,697
chrXV	332159	.	G	A	553.77	PASS	AC=1;AF=0.500;AN=2;BaseQRankSum=0.365;ClippingRankSum=0.000;DP=36;ExcessHet=3.0103;FS=1.394;MLEAC=1;MLEAF=0.500;MQ=41.95;MQRankSum=1.120;QD=16.29;ReadPosRankSum=2.554;SOR=1.165	GT:AD:DP:GQ:PL	0/1:16,18:34:99:582,0,486
chrXV	333801	.	G	A	1202.77	PASS	AC=1;AF=0.500;AN=2;BaseQRankSum=0.480;ClippingRankSum=0.000;DP=62;ExcessHet=3.0103;FS=5.409;MLEAC=1;MLEAF=0.500;MQ=42.00;MQRankSum=0.000;QD=19.40;ReadPosRankSum=0.337;SOR=1.445	GT:AD:DP:GQ:PL	0/1:25,37:62:99:1231,0,847
chrXV	383532	.	C	T	290.77	PASS	AC=1;AF=0.500;AN=2;BaseQRankSum=1.119;ClippingRankSum=0.000;DP=25;ExcessHet=3.0103;FS=0.000;MLEAC=1;MLEAF=0.500;MQ=41.41;MQRankSum=0.891;QD=12.64;ReadPosRankSum=1.260;SOR=0.732	GT:AD:DP:GQ:PL	0/1:14,9:23:99:319,0,507
chrXV	398833	.	G	A	642.77	PASS	AC=1;AF=0.500;AN=2;BaseQRankSum=-0.170;ClippingRankSum=0.000;DP=50;ExcessHet=3.0103;FS=5.930;MLEAC=1;MLEAF=0.500;MQ=41.13;MQRankSum=1.528;QD=12.86;ReadPosRankSum=-1.808;SOR=0.239	GT:AD:DP:GQ:PL	0/1:29,21:50:99:671,0,908
chrXV	408153	.	G	A	863.77	PASS	AC=1;AF=0.500;AN=2;BaseQRankSum=0.252;ClippingRankSum=0.000;DP=68;ExcessHet=3.0103;FS=6.541;MLEAC=1;MLEAF=0.500;MQ=41.58;MQRankSum=0.930;QD=12.89;ReadPosRankSum=0.106;SOR=1.005	GT:AD:DP:GQ:PL	0/1:37,30:67:99:892,0,1121
chrXV	410082	.	G	A	549.77	PASS	AC=1;AF=0.500;AN=2;BaseQRankSum=0.256;ClippingRankSum=0.000;DP=49;ExcessHet=3.0103;FS=1.134;MLEAC=1;MLEAF=0.500;MQ=42.00;MQRankSum=0.000;QD=11.45;ReadPosRankSum=0.998;SOR=0.489	GT:AD:DP:GQ:PL	0/1:29,19:48:99:578,0,960
chrXV	413663	.	G	A	611.77	PASS	AC=1;AF=0.500;AN=2;BaseQRankSum=0.864;ClippingRankSum=0.000;DP=40;ExcessHet=3.0103;FS=0.000;MLEAC=1;MLEAF=0.500;MQ=41.95;MQRankSum=-1.001;QD=15.29;ReadPosRankSum=0.100;SOR=0.719	GT:AD:DP:GQ:PL	0/1:21,19:40:99:640,0,698
chrXV	413729	.	G	A	886.77	PASS	AC=1;AF=0.500;AN=2;BaseQRankSum=0.098;ClippingRankSum=0.000;DP=60;ExcessHet=3.0103;FS=0.000;MLEAC=1;MLEAF=0.500;MQ=41.69;MQRankSum=-1.742;QD=14.78;ReadPosRankSum=-0.927;SOR=0.693	GT:AD:DP:GQ:PL	0/1:30,30:60:99:915,0,919
chrXV	427334	.	G	A	999.77	PASS	AC=1;AF=0.500;AN=2;BaseQRankSum=-0.191;ClippingRankSum=0.000;DP=64;ExcessHet=3.0103;FS=2.043;MLEAC=1;MLEAF=0.500;MQ=41.71;MQRankSum=-0.477;QD=15.62;ReadPosRankSum=-0.722;SOR=0.475	GT:AD:DP:GQ:PL	0/1:31,33:64:99:1028,0,993
chrXV	435937	.	G	A	667.77	PASS	AC=1;AF=0.500;AN=2;BaseQRankSum=-0.011;ClippingRankSum=0.000;DP=49;ExcessHet=3.0103;FS=4.144;MLEAC=1;MLEAF=0.500;MQ=41.62;MQRankSum=1.430;QD=14.21;ReadPosRankSum=-0.022;SOR=1.093	GT:AD:DP:GQ:PL	0/1:24,23:47:99:696,0,745
chrXV	538509	.	G	A	700.77	PASS	AC=1;AF=0.500;AN=2;BaseQRankSum=1.296;ClippingRankSum=0.000;DP=51;ExcessHet=3.0103;FS=1.121;MLEAC=1;MLEAF=0.500;MQ=41.56;MQRankSum=-0.022;QD=14.60;ReadPosRankSum=1.505;SOR=1.051	GT:AD:DP:GQ:PL	0/1:24,24:48:99:729,0,682
chrXV	544058	.	G	A	1189.77	PASS	AC=1;AF=0.500;AN=2;BaseQRankSum=-0.766;ClippingRankSum=0.000;DP=51;ExcessHet=3.0103;FS=1.190;MLEAC=1;MLEAF=0.500;MQ=42.00;MQRankSum=0.000;QD=23.33;ReadPosRankSum=-0.617;SOR=0.511	GT:AD:DP:GQ:PL	0/1:17,34:51:99:1218,0,528
chrXV	551018	.	G	A	961.77	PASS	AC=1;AF=0.500;AN=2;BaseQRankSum=0.105;ClippingRankSum=0.000;DP=61;ExcessHet=3.0103;FS=2.226;MLEAC=1;MLEAF=0.500;MQ=41.52;MQRankSum=0.048;QD=16.03;ReadPosRankSum=-0.157;SOR=1.124	GT:AD:DP:GQ:PL	0/1:29,31:60:99:990,0,888
chrXV	577865	.	G	A	772.77	PASS	AC=1;AF=0.500;AN=2;BaseQRankSum=-0.302;ClippingRankSum=0.000;DP=59;ExcessHet=3.0103;FS=1.016;MLEAC=1;MLEAF=0.500;MQ=42.00;MQRankSum=0.000;QD=13.32;ReadPosRankSum=0.176;SOR=0.874	GT:AD:DP:GQ:PL	0/1:30,28:58:99:801,0,886
chrXV	611622	.	C	T	596.77	PASS	AC=1;AF=0.500;AN=2;BaseQRankSum=-1.241;ClippingRankSum=0.000;DP=50;ExcessHet=3.0103;FS=1.107;MLEAC=1;MLEAF=0.500;MQ=42.00;MQRankSum=0.000;QD=11.94;ReadPosRankSum=0.353;SOR=0.451	GT:AD:DP:GQ:PL	0/1:26,24:50:99:625,0,791
chrXV	648992	.	G	A	936.77	PASS	AC=1;AF=0.500;AN=2;BaseQRankSum=0.571;ClippingRankSum=0.000;DP=48;ExcessHet=3.0103;FS=2.668;MLEAC=1;MLEAF=0.500;MQ=42.00;MQRankSum=0.000;QD=19.52;ReadPosRankSum=0.995;SOR=1.247	GT:AD:DP:GQ:PL	0/1:19,29:48:99:965,0,540
chrXV	650763	.	G	A	483.77	PASS	AC=1;AF=0.500;AN=2;BaseQRankSum=0.831;ClippingRankSum=0.000;DP=47;ExcessHet=3.0103;FS=0.000;MLEAC=1;MLEAF=0.500;MQ=41.96;MQRankSum=0.797;QD=10.29;ReadPosRankSum=1.167;SOR=0.763	GT:AD:DP:GQ:PL	0/1:30,17:47:99:512,0,939
chrXV	750277	.	G	A	815.77	PASS	AC=1;AF=0.500;AN=2;BaseQRankSum=1.652;ClippingRankSum=0.000;DP=53;ExcessHet=3.0103;FS=3.933;MLEAC=1;MLEAF=0.500;MQ=41.08;MQRankSum=-0.020;QD=15.69;ReadPosRankSum=1.981;SOR=0.560	GT:AD:DP:GQ:PL	0/1:26,26:52:99:844,0,781
chrXV	759455	.	G	A	1353.77	PASS	AC=2;AF=1.00;AN=2;DP=36;ExcessHet=3.0103;FS=0.000;MLEAC=2;MLEAF=1.00;MQ=41.21;QD=34.27;SOR=1.061	GT:AD:DP:GQ:PL	1/1:0,36:36:99:1382,108,0
chrXV	832246	.	C	T	825.77	PASS	AC=1;AF=0.500;AN=2;BaseQRankSum=-0.617;ClippingRankSum=0.000;DP=40;ExcessHet=3.0103;FS=5.388;MLEAC=1;MLEAF=0.500;MQ=42.00;MQRankSum=0.000;QD=21.73;ReadPosRankSum=1.031;SOR=1.336	GT:AD:DP:GQ:PL	0/1:12,26:38:99:854,0,371
chrXV	836480	.	G	A	1084.77	PASS	AC=1;AF=0.500;AN=2;BaseQRankSum=0.723;ClippingRankSum=0.000;DP=69;ExcessHet=3.0103;FS=0.952;MLEAC=1;MLEAF=0.500;MQ=41.53;MQRankSum=-2.001;QD=16.19;ReadPosRankSum=-0.388;SOR=0.521	GT:AD:DP:GQ:PL	0/1:33,34:67:99:1113,0,1067
chrXV	849412	.	C	T	475.77	PASS	AC=1;AF=0.500;AN=2;BaseQRankSum=-0.893;ClippingRankSum=0.000;DP=44;ExcessHet=3.0103;FS=0.000;MLEAC=1;MLEAF=0.500;MQ=42.00;MQRankSum=0.000;QD=10.81;ReadPosRankSum=0.609;SOR=0.560	GT:AD:DP:GQ:PL	0/1:26,18:44:99:504,0,844
chrXV	882655	.	C	T	287.77	PASS	AC=1;AF=0.500;AN=2;BaseQRankSum=0.104;ClippingRankSum=0.000;DP=16;ExcessHet=3.0103;FS=0.000;MLEAC=1;MLEAF=0.500;MQ=42.00;MQRankSum=0.000;QD=17.99;ReadPosRankSum=-1.178;SOR=0.732	GT:AD:DP:GQ:PL	0/1:7,9:16:99:316,0,218
chrXV	918381	.	G	A	996.77	PASS	AC=1;AF=0.500;AN=2;BaseQRankSum=-0.195;ClippingRankSum=0.000;DP=60;ExcessHet=3.0103;FS=0.990;MLEAC=1;MLEAF=0.500;MQ=41.93;MQRankSum=1.549;QD=16.61;ReadPosRankSum=0.406;SOR=0.709	GT:AD:DP:GQ:PL	0/1:28,32:60:99:1025,0,885
chrXV	936564	.	G	A	770.77	PASS	AC=1;AF=0.500;AN=2;BaseQRankSum=1.114;ClippingRankSum=0.000;DP=55;ExcessHet=3.0103;FS=2.268;MLEAC=1;MLEAF=0.500;MQ=41.34;MQRankSum=0.608;QD=14.01;ReadPosRankSum=-0.057;SOR=0.698	GT:AD:DP:GQ:PL	0/1:29,26:55:99:799,0,818
chrXV	949942	.	G	A	804.77	PASS	AC=1;AF=0.500;AN=2;BaseQRankSum=0.088;ClippingRankSum=0.000;DP=44;ExcessHet=3.0103;FS=1.194;MLEAC=1;MLEAF=0.500;MQ=42.00;MQRankSum=0.000;QD=18.72;ReadPosRankSum=-1.782;SOR=0.604	GT:AD:DP:GQ:PL	0/1:18,25:43:99:833,0,567
chrXV	966429	.	G	A	1249.77	PASS	AC=1;AF=0.500;AN=2;BaseQRankSum=-1.460;ClippingRankSum=0.000;DP=72;ExcessHet=3.0103;FS=4.890;MLEAC=1;MLEAF=0.500;MQ=42.00;MQRankSum=0.000;QD=17.36;ReadPosRankSum=0.820;SOR=0.315	GT:AD:DP:GQ:PL	0/1:28,44:72:99:1278,0,848
chrXV	967968	.	G	A	228.77	PASS	AC=1;AF=0.500;AN=2;BaseQRankSum=-0.235;ClippingRankSum=0.000;DP=22;ExcessHet=3.0103;FS=1.792;MLEAC=1;MLEAF=0.500;MQ=42.37;MQRankSum=0.728;QD=10.40;ReadPosRankSum=-0.703;SOR=0.307	GT:AD:DP:GQ:PL	0/1:13,9:22:99:257,0,407
chrXV	977842	.	C	T	629.77	PASS	AC=1;AF=0.500;AN=2;BaseQRankSum=0.177;ClippingRankSum=0.000;DP=41;ExcessHet=3.0103;FS=1.243;MLEAC=1;MLEAF=0.500;MQ=41.90;MQRankSum=1.469;QD=15.74;ReadPosRankSum=2.242;SOR=1.127	GT:AD:DP:GQ:PL	0/1:20,20:40:99:658,0,677
chrXV	978272	.	G	A	390.77	PASS	AC=1;AF=0.500;AN=2;BaseQRankSum=0.692;ClippingRankSum=0.000;DP=27;ExcessHet=3.0103;FS=3.488;MLEAC=1;MLEAF=0.500;MQ=42.00;MQRankSum=0.000;QD=14.47;ReadPosRankSum=0.049;SOR=0.269	GT:AD:DP:GQ:PL	0/1:15,12:27:99:419,0,532
chrXV	978326	.	G	A	335.77	PASS	AC=1;AF=0.500;AN=2;BaseQRankSum=0.368;ClippingRankSum=0.000;DP=27;ExcessHet=3.0103;FS=5.907;MLEAC=1;MLEAF=0.500;MQ=42.00;MQRankSum=0.000;QD=12.44;ReadPosRankSum=-0.196;SOR=0.160	GT:AD:DP:GQ:PL	0/1:15,12:27:99:364,0,506
chrXV	980715	.	C	T	701.77	PASS	AC=1;AF=0.500;AN=2;BaseQRankSum=-1.518;ClippingRankSum=0.000;DP=47;ExcessHet=3.0103;FS=0.000;MLEAC=1;MLEAF=0.500;MQ=41.76;MQRankSum=1.591;QD=15.26;ReadPosRankSum=0.951;SOR=0.600	GT:AD:DP:GQ:PL	0/1:21,25:46:99:730,0,677
chrXV	986446	.	C	T	777.77	PASS	AC=1;AF=0.500;AN=2;BaseQRankSum=1.085;ClippingRankSum=0.000;DP=67;ExcessHet=3.0103;FS=0.923;MLEAC=1;MLEAF=0.500;MQ=41.78;MQRankSum=0.852;QD=11.61;ReadPosRankSum=0.084;SOR=0.579	GT:AD:DP:GQ:PL	0/1:40,27:67:99:806,0,1190
chrXV	990140	.	C	T	541.77	PASS	AC=1;AF=0.500;AN=2;BaseQRankSum=0.828;ClippingRankSum=0.000;DP=47;ExcessHet=3.0103;FS=0.000;MLEAC=1;MLEAF=0.500;MQ=41.92;MQRankSum=-1.705;QD=11.53;ReadPosRankSum=-0.839;SOR=0.793	GT:AD:DP:GQ:PL	0/1:28,19:47:99:570,0,835
chrXV	1017769	.	G	A	669.77	PASS	AC=1;AF=0.500;AN=2;BaseQRankSum=1.710;ClippingRankSum=0.000;DP=54;ExcessHet=3.0103;FS=1.059;MLEAC=1;MLEAF=0.500;MQ=41.47;MQRankSum=-1.631;QD=12.40;ReadPosRankSum=-2.877;SOR=0.625	GT:AD:DP:GQ:PL	0/1:31,23:54:99:698,0,895
chrXV	1018065	.	G	A	815.77	PASS	AC=1;AF=0.500;AN=2;BaseQRankSum=-0.230;ClippingRankSum=0.000;DP=45;ExcessHet=3.0103;FS=4.240;MLEAC=1;MLEAF=0.500;MQ=41.96;MQRankSum=-0.891;QD=18.13;ReadPosRankSum=0.232;SOR=1.224	GT:AD:DP:GQ:PL	0/1:21,24:45:99:844,0,714
chrXV	1018369	.	G	A	824.77	PASS	AC=1;AF=0.500;AN=2;BaseQRankSum=-2.104;ClippingRankSum=0.000;DP=58;ExcessHet=3.0103;FS=1.057;MLEAC=1;MLEAF=0.500;MQ=41.62;MQRankSum=-0.921;QD=14.47;ReadPosRankSum=-0.809;SOR=0.553	GT:AD:DP:GQ:PL	0/1:27,30:57:99:853,0,937
chrXV	1028711	.	G	A	1227.77	PASS	AC=1;AF=0.500;AN=2;BaseQRankSum=0.146;ClippingRankSum=0.000;DP=66;ExcessHet=3.0103;FS=3.562;MLEAC=1;MLEAF=0.500;MQ=42.00;MQRankSum=0.000;QD=18.60;ReadPosRankSum=-0.459;SOR=1.197	GT:AD:DP:GQ:PL	0/1:27,39:66:99:1256,0,809
chrXVI	21884	.	C	T	867.77	PASS	AC=1;AF=0.500;AN=2;BaseQRankSum=1.492;ClippingRankSum=0.000;DP=54;ExcessHet=3.0103;FS=2.320;MLEAC=1;MLEAF=0.500;MQ=41.93;MQRankSum=-1.322;QD=16.37;ReadPosRankSum=1.908;SOR=1.078	GT:AD:DP:GQ:PL	0/1:25,28:53:99:896,0,711
chrXVI	30013	.	G	A	934.77	PASS	AC=1;AF=0.500;AN=2;BaseQRankSum=-0.299;ClippingRankSum=0.000;DP=64;ExcessHet=3.0103;FS=2.155;MLEAC=1;MLEAF=0.500;MQ=41.78;MQRankSum=-0.951;QD=15.32;ReadPosRankSum=-0.433;SOR=1.045	GT:AD:DP:GQ:PL	0/1:30,31:61:99:963,0,968
chrXVI	40816	.	C	T	828.77	PASS	AC=1;AF=0.500;AN=2;BaseQRankSum=0.624;ClippingRankSum=0.000;DP=62;ExcessHet=3.0103;FS=3.705;MLEAC=1;MLEAF=0.500;MQ=42.00;MQRankSum=0.000;QD=13.59;ReadPosRankSum=-0.375;SOR=1.258	GT:AD:DP:GQ:PL	0/1:34,27:61:99:857,0,1063
chrXVI	66762	.	G	A	627.77	PASS	AC=1;AF=0.500;AN=2;BaseQRankSum=0.737;ClippingRankSum=0.000;DP=38;ExcessHet=3.0103;FS=1.363;MLEAC=1;MLEAF=0.500;MQ=41.95;MQRankSum=0.000;QD=16.97;ReadPosRankSum=-0.202;SOR=0.368	GT:AD:DP:GQ:PL	0/1:17,20:37:99:656,0,518
chrXVI	94434	.	C	T	509.77	PASS	AC=1;AF=0.500;AN=2;BaseQRankSum=-0.576;ClippingRankSum=0.000;DP=42;ExcessHet=3.0103;FS=0.000;MLEAC=1;MLEAF=0.500;MQ=42.00;MQRankSum=0.000;QD=12.14;ReadPosRankSum=0.204;SOR=0.590	GT:AD:DP:GQ:PL	0/1:24,18:42:99:538,0,804
chrXVI	99412	.	C	T	597.77	PASS	AC=1;AF=0.500;AN=2;BaseQRankSum=-0.781;ClippingRankSum=0.000;DP=35;ExcessHet=3.0103;FS=0.000;MLEAC=1;MLEAF=0.500;MQ=42.00;MQRankSum=0.000;QD=17.08;ReadPosRankSum=-0.085;SOR=0.627	GT:AD:DP:GQ:PL	0/1:14,21:35:99:626,0,412
chrXVI	108280	.	C	T	792.77	PASS	AC=1;AF=0.500;AN=2;BaseQRankSum=-0.384;ClippingRankSum=0.000;DP=53;ExcessHet=3.0103;FS=0.000;MLEAC=1;MLEAF=0.500;MQ=41.85;MQRankSum=-1.927;QD=14.96;ReadPosRankSum=1.282;SOR=0.739	GT:AD:DP:GQ:PL	0/1:25,28:53:99:821,0,802
chrXVI	129102	.	C	T	512.77	PASS	AC=1;AF=0.500;AN=2;BaseQRankSum=0.874;ClippingRankSum=0.000;DP=45;ExcessHet=3.0103;FS=2.597;MLEAC=1;MLEAF=0.500;MQ=42.00;MQRankSum=0.000;QD=11.39;ReadPosRankSum=-2.165;SOR=0.767	GT:AD:DP:GQ:PL	0/1:27,18:45:99:541,0,814
chrXVI	131978	.	C	T	1165.77	PASS	AC=1;AF=0.500;AN=2;BaseQRankSum=-1.178;ClippingRankSum=0.000;DP=64;ExcessHet=3.0103;FS=3.669;MLEAC=1;MLEAF=0.500;MQ=42.00;MQRankSum=0.000;QD=18.50;ReadPosRankSum=-2.899;SOR=0.324	GT:AD:DP:GQ:PL	0/1:27,36:63:99:1194,0,857
chrXVI	169372	.	G	A	1230.77	PASS	AC=1;AF=0.500;AN=2;BaseQRankSum=-0.681;ClippingRankSum=0.000;DP=66;ExcessHet=3.0103;FS=1.089;MLEAC=1;MLEAF=0.500;MQ=40.69;MQRankSum=-1.964;QD=19.23;ReadPosRankSum=0.192;SOR=1.012	GT:AD:DP:GQ:PL	0/1:24,40:64:99:1259,0,741
chrXVI	188588	.	G	A	688.77	PASS	AC=1;AF=0.500;AN=2;BaseQRankSum=1.179;ClippingRankSum=0.000;DP=51;ExcessHet=3.0103;FS=1.097;MLEAC=1;MLEAF=0.500;MQ=42.00;MQRankSum=0.000;QD=14.06;ReadPosRankSum=-0.174;SOR=0.518	GT:AD:DP:GQ:PL	0/1:26,23:49:99:717,0,788
chrXVI	188983	.	C	T	645.77	PASS	AC=1;AF=0.500;AN=2;BaseQRankSum=-2.262;ClippingRankSum=0.000;DP=48;ExcessHet=3.0103;FS=3.965;MLEAC=1;MLEAF=0.500;MQ=41.70;MQRankSum=1.001;QD=13.45;ReadPosRankSum=-0.391;SOR=1.135	GT:AD:DP:GQ:PL	0/1:25,23:48:99:674,0,855
chrXVI	223076	.	G	A	953.77	PASS	AC=1;AF=0.500;AN=2;BaseQRankSum=0.934;ClippingRankSum=0.000;DP=54;ExcessHet=3.0103;FS=12.963;MLEAC=1;MLEAF=0.500;MQ=41.96;MQRankSum=-0.857;QD=17.66;ReadPosRankSum=-1.127;SOR=2.303	GT:AD:DP:GQ:PL	0/1:24,30:54:99:982,0,693
chrXVI	223092	.	C	T	586.77	PASS	AC=1;AF=0.500;AN=2;BaseQRankSum=-2.402;ClippingRankSum=0.000;DP=50;ExcessHet=3.0103;FS=10.731;MLEAC=1;MLEAF=0.500;MQ=41.96;MQRankSum=0.927;QD=11.74;ReadPosRankSum=-1.598;SOR=0.458	GT:AD:DP:GQ:PL	0/1:28,22:50:99:615,0,978
chrXVI	233424	.	G	A	579.77	PASS	AC=1;AF=0.500;AN=2;BaseQRankSum=0.000;ClippingRankSum=0.000;DP=37;ExcessHet=3.0103;FS=0.000;MLEAC=1;MLEAF=0.500;MQ=42.00;MQRankSum=0.000;QD=16.10;ReadPosRankSum=0.051;SOR=0.693	GT:AD:DP:GQ:PL	0/1:18,18:36:99:608,0,616
chrXVI	238644	.	G	A	864.77	PASS	AC=1;AF=0.500;AN=2;BaseQRankSum=1.149;ClippingRankSum=0.000;DP=51;ExcessHet=3.0103;FS=8.135;MLEAC=1;MLEAF=0.500;MQ=41.96;MQRankSum=-0.862;QD=17.65;ReadPosRankSum=1.306;SOR=0.862	GT:AD:DP:GQ:PL	0/1:22,27:49:99:893,0,641
chrXVI	244286	.	G	A	1032.77	PASS	AC=1;AF=0.500;AN=2;BaseQRankSum=-1.659;ClippingRankSum=0.000;DP=50;ExcessHet=3.0103;FS=4.945;MLEAC=1;MLEAF=0.500;MQ=41.43;MQRankSum=-1.089;QD=20.66;ReadPosRankSum=-0.712;SOR=0.200	GT:AD:DP:GQ:PL	0/1:19,31:50:99:1061,0,638
chrXVI	277855	.	G	A	785.77	PASS	AC=1;AF=0.500;AN=2;BaseQRankSum=0.376;ClippingRankSum=0.000;DP=53;ExcessHet=3.0103;FS=3.841;MLEAC=1;MLEAF=0.500;MQ=41.68;MQRankSum=1.402;QD=15.11;ReadPosRankSum=-2.127;SOR=1.258	GT:AD:DP:GQ:PL	0/1:27,25:52:99:814,0,791
chrXVI	291115	.	G	A	524.77	PASS	AC=1;AF=0.500;AN=2;BaseQRankSum=-0.529;ClippingRankSum=0.000;DP=52;ExcessHet=3.0103;FS=0.000;MLEAC=1;MLEAF=0.500;MQ=41.43;MQRankSum=-1.750;QD=10.29;ReadPosRankSum=-0.664;SOR=0.830	GT:AD:DP:GQ:PL	0/1:31,20:51:99:553,0,1015
chrXVI	293065	.	C	T	898.77	PASS	AC=1;AF=0.500;AN=2;BaseQRankSum=0.125;ClippingRankSum=0.000;DP=57;ExcessHet=3.0103;FS=0.000;MLEAC=1;MLEAF=0.500;MQ=41.24;MQRankSum=-0.525;QD=16.05;ReadPosRankSum=0.816;SOR=0.567	GT:AD:DP:GQ:PL	0/1:28,28:56:99:927,0,939
chrXVI	293840	.	C	T	993.77	PASS	AC=1;AF=0.500;AN=2;BaseQRankSum=2.295;ClippingRankSum=0.000;DP=50;ExcessHet=3.0103;FS=2.609;MLEAC=1;MLEAF=0.500;MQ=41.72;MQRankSum=-0.846;QD=19.88;ReadPosRankSum=-0.657;SOR=0.323	GT:AD:DP:GQ:PL	0/1:22,28:50:99:1022,0,623
chrXVI	301567	.	C	T	961.77	PASS	AC=1;AF=0.500;AN=2;BaseQRankSum=0.651;ClippingRankSum=0.000;DP=62;ExcessHet=3.0103;FS=8.944;MLEAC=1;MLEAF=0.500;MQ=41.97;MQRankSum=-1.001;QD=15.51;ReadPosRankSum=1.021;SOR=1.765	GT:AD:DP:GQ:PL	0/1:32,30:62:99:990,0,1048
chrXVI	303029	.	G	A	601.77	PASS	AC=1;AF=0.500;AN=2;BaseQRankSum=-1.991;ClippingRankSum=0.000;DP=39;ExcessHet=3.0103;FS=0.000;MLEAC=1;MLEAF=0.500;MQ=40.75;MQRankSum=1.240;QD=15.84;ReadPosRankSum=-2.433;SOR=0.675	GT:AD:DP:GQ:PL	0/1:17,21:38:99:630,0,550
chrXVI	306875	.	C	T	542.77	PASS	AC=1;AF=0.500;AN=2;BaseQRankSum=0.307;ClippingRankSum=0.000;DP=49;ExcessHet=3.0103;FS=1.129;MLEAC=1;MLEAF=0.500;MQ=41.70;MQRankSum=-1.141;QD=11.31;ReadPosRankSum=0.578;SOR=0.495	GT:AD:DP:GQ:PL	0/1:28,20:48:99:571,0,843
chrXVI	318998	.	C	T	1077.77	PASS	AC=1;AF=0.500;AN=2;BaseQRankSum=-3.359;ClippingRankSum=0.000;DP=59;ExcessHet=3.0103;FS=0.000;MLEAC=1;MLEAF=0.500;MQ=41.72;MQRankSum=-1.115;QD=18.27;ReadPosRankSum=-0.376;SOR=0.711	GT:AD:DP:GQ:PL	0/1:23,36:59:99:1106,0,774
chrXVI	357185	.	G	A	731.77	PASS	AC=1;AF=0.500;AN=2;BaseQRankSum=-2.449;ClippingRankSum=0.000;DP=60;ExcessHet=3.0103;FS=2.197;MLEAC=1;MLEAF=0.500;MQ=41.72;MQRankSum=-0.144;QD=12.20;ReadPosRankSum=-0.105;SOR=0.431	GT:AD:DP:GQ:PL	0/1:34,26:60:99:760,0,1188
chrXVI	398210	.	C	T	721.77	PASS	AC=1;AF=0.500;AN=2;BaseQRankSum=2.707;ClippingRankSum=0.000;DP=49;ExcessHet=3.0103;FS=6.706;MLEAC=1;MLEAF=0.500;MQ=41.71;MQRankSum=0.924;QD=15.04;ReadPosRankSum=1.883;SOR=1.765	GT:AD:DP:GQ:PL	0/1:27,21:48:99:750,0,909
chrXVI	419313	.	C	T	833.77	PASS	AC=1;AF=0.500;AN=2;BaseQRankSum=-1.710;ClippingRankSum=0.000;DP=51;ExcessHet=3.0103;FS=4.344;MLEAC=1;MLEAF=0.500;MQ=42.00;MQRankSum=0.000;QD=16.35;ReadPosRankSum=-1.546;SOR=0.257	GT:AD:DP:GQ:PL	0/1:25,26:51:99:862,0,893
chrXVI	445571	.	G	A	820.77	PASS	AC=1;AF=0.500;AN=2;BaseQRankSum=-1.500;ClippingRankSum=0.000;DP=53;ExcessHet=3.0103;FS=0.000;MLEAC=1;MLEAF=0.500;MQ=41.96;MQRankSum=1.078;QD=15.78;ReadPosRankSum=0.335;SOR=0.643	GT:AD:DP:GQ:PL	0/1:25,27:52:99:849,0,811
chrXVI	453192	.	G	A	1042.77	PASS	AC=1;AF=0.500;AN=2;BaseQRankSum=-2.086;ClippingRankSum=0.000;DP=56;ExcessHet=3.0103;FS=3.944;MLEAC=1;MLEAF=0.500;MQ=42.00;MQRankSum=0.000;QD=18.96;ReadPosRankSum=-1.803;SOR=1.197	GT:AD:DP:GQ:PL	0/1:21,34:55:99:1071,0,669
chrXVI	460580	.	G	A	942.77	PASS	AC=1;AF=0.500;AN=2;BaseQRankSum=2.298;ClippingRankSum=0.000;DP=55;ExcessHet=3.0103;FS=4.951;MLEAC=1;MLEAF=0.500;MQ=42.00;MQRankSum=0.000;QD=17.46;ReadPosRankSum=0.801;SOR=1.609	GT:AD:DP:GQ:PL	0/1:26,28:54:99:971,0,748
chrXVI	582829	.	G	A	598.77	PASS	AC=1;AF=0.500;AN=2;BaseQRankSum=0.750;ClippingRankSum=0.000;DP=48;ExcessHet=3.0103;FS=4.112;MLEAC=1;MLEAF=0.500;MQ=42.00;MQRankSum=0.000;QD=13.02;ReadPosRankSum=0.261;SOR=1.043	GT:AD:DP:GQ:PL	0/1:26,20:46:99:627,0,810
chrXVI	591818	.	C	T	1025.77	PASS	AC=1;AF=0.500;AN=2;BaseQRankSum=-0.020;ClippingRankSum=0.000;DP=68;ExcessHet=3.0103;FS=0.974;MLEAC=1;MLEAF=0.500;MQ=41.75;MQRankSum=1.682;QD=15.54;ReadPosRankSum=-0.636;SOR=0.965	GT:AD:DP:GQ:PL	0/1:28,38:66:99:1054,0,733
chrXVI	596678	.	C	T	547.77	PASS	AC=1;AF=0.500;AN=2;BaseQRankSum=0.920;ClippingRankSum=0.000;DP=38;ExcessHet=3.0103;FS=0.000;MLEAC=1;MLEAF=0.500;MQ=42.00;MQRankSum=0.000;QD=14.41;ReadPosRankSum=0.329;SOR=0.551	GT:AD:DP:GQ:PL	0/1:20,18:38:99:576,0,639
chrXVI	624174	.	G	A	864.77	PASS	AC=1;AF=0.500;AN=2;BaseQRankSum=-1.070;ClippingRankSum=0.000;DP=52;ExcessHet=3.0103;FS=2.534;MLEAC=1;MLEAF=0.500;MQ=42.00;MQRankSum=0.000;QD=16.63;ReadPosRankSum=0.699;SOR=0.368	GT:AD:DP:GQ:PL	0/1:20,32:52:99:893,0,595
chrXVI	625409	.	C	T	576.77	PASS	AC=1;AF=0.500;AN=2;BaseQRankSum=0.953;ClippingRankSum=0.000;DP=44;ExcessHet=3.0103;FS=9.768;MLEAC=1;MLEAF=0.500;MQ=41.66;MQRankSum=-1.156;QD=13.11;ReadPosRankSum=1.937;SOR=0.105	GT:AD:DP:GQ:PL	0/1:26,18:44:99:605,0,831
chrXVI	627868	.	C	T	993.77	PASS	AC=1;AF=0.500;AN=2;BaseQRankSum=0.781;ClippingRankSum=0.000;DP=77;ExcessHet=3.0103;FS=1.980;MLEAC=1;MLEAF=0.500;MQ=41.62;MQRankSum=-0.149;QD=12.91;ReadPosRankSum=-0.151;SOR=0.945	GT:AD:DP:GQ:PL	0/1:43,34:77:99:1022,0,1303
chrXVI	645869	.	C	T	2158.77	PASS	AC=2;AF=1.00;AN=2;DP=55;ExcessHet=3.0103;FS=0.000;MLEAC=2;MLEAF=1.00;MQ=41.96;QD=28.14;SOR=2.712	GT:AD:DP:GQ:PL	1/1:0,55:55:99:2187,165,0
chrXVI	681111	.	C	T	685.77	PASS	AC=1;AF=0.500;AN=2;BaseQRankSum=0.738;ClippingRankSum=0.000;DP=37;ExcessHet=3.0103;FS=10.815;MLEAC=1;MLEAF=0.500;MQ=42.00;MQRankSum=0.000;QD=18.53;ReadPosRankSum=0.990;SOR=1.706	GT:AD:DP:GQ:PL	0/1:13,24:37:99:714,0,313
chrXVI	685588	.	C	T	664.77	PASS	AC=1;AF=0.500;AN=2;BaseQRankSum=-1.060;ClippingRankSum=0.000;DP=50;ExcessHet=3.0103;FS=3.842;MLEAC=1;MLEAF=0.500;MQ=41.41;MQRankSum=-1.344;QD=13.30;ReadPosRankSum=-0.815;SOR=0.625	GT:AD:DP:GQ:PL	0/1:24,26:50:99:693,0,702
chrXVI	697282	.	G	A	545.77	PASS	AC=1;AF=0.500;AN=2;BaseQRankSum=0.288;ClippingRankSum=0.000;DP=41;ExcessHet=3.0103;FS=0.000;MLEAC=1;MLEAF=0.500;MQ=41.76;MQRankSum=0.378;QD=13.64;ReadPosRankSum=-0.117;SOR=0.560	GT:AD:DP:GQ:PL	0/1:21,19:40:99:574,0,632
chrXVI	697548	.	C	T	602.77	PASS	AC=1;AF=0.500;AN=2;BaseQRankSum=0.142;ClippingRankSum=0.000;DP=44;ExcessHet=3.0103;FS=0.000;MLEAC=1;MLEAF=0.500;MQ=42.00;MQRankSum=0.000;QD=13.70;ReadPosRankSum=1.023;SOR=0.569	GT:AD:DP:GQ:PL	0/1:23,21:44:99:631,0,751
chrXVI	704116	.	C	T	923.77	PASS	AC=1;AF=0.500;AN=2;BaseQRankSum=-0.261;ClippingRankSum=0.000;DP=66;ExcessHet=3.0103;FS=0.000;MLEAC=1;MLEAF=0.500;MQ=41.72;MQRankSum=0.514;QD=14.43;ReadPosRankSum=1.302;SOR=0.737	GT:AD:DP:GQ:PL	0/1:33,31:64:99:952,0,1083
chrXVI	710064	.	G	A	755.77	PASS	AC=1;AF=0.500;AN=2;BaseQRankSum=2.616;ClippingRankSum=0.000;DP=47;ExcessHet=3.0103;FS=8.310;MLEAC=1;MLEAF=0.500;MQ=41.30;MQRankSum=-0.022;QD=16.08;ReadPosRankSum=1.430;SOR=0.499	GT:AD:DP:GQ:PL	0/1:25,22:47:99:784,0,789
chrXVI	716075	.	G	A	330.77	PASS	AC=1;AF=0.500;AN=2;BaseQRankSum=-1.268;ClippingRankSum=0.000;DP=37;ExcessHet=3.0103;FS=4.887;MLEAC=1;MLEAF=0.500;MQ=41.84;MQRankSum=-0.916;QD=8.94;ReadPosRankSum=1.491;SOR=0.936	GT:AD:DP:GQ:PL	0/1:22,15:37:99:359,0,707
chrXVI	719342	.	G	A	736.77	PASS	AC=1;AF=0.500;AN=2;BaseQRankSum=-1.621;ClippingRankSum=0.000;DP=50;ExcessHet=3.0103;FS=0.000;MLEAC=1;MLEAF=0.500;MQ=41.92;MQRankSum=-1.400;QD=14.74;ReadPosRankSum=-0.193;SOR=0.693	GT:AD:DP:GQ:PL	0/1:25,25:50:99:765,0,846
chrXVI	747288	.	G	A	692.77	PASS	AC=1;AF=0.500;AN=2;BaseQRankSum=-1.218;ClippingRankSum=0.000;DP=45;ExcessHet=3.0103;FS=2.688;MLEAC=1;MLEAF=0.500;MQ=41.83;MQRankSum=0.213;QD=15.74;ReadPosRankSum=0.385;SOR=1.246	GT:AD:DP:GQ:PL	0/1:20,24:44:99:721,0,640
chrXVI	821940	.	C	T	851.77	PASS	AC=1;AF=0.500;AN=2;BaseQRankSum=0.276;ClippingRankSum=0.000;DP=44;ExcessHet=3.0103;FS=2.954;MLEAC=1;MLEAF=0.500;MQ=42.00;MQRankSum=0.000;QD=19.36;ReadPosRankSum=1.009;SOR=1.409	GT:AD:DP:GQ:PL	0/1:19,25:44:99:880,0,639
chrXVI	857372	.	C	T	605.77	PASS	AC=1;AF=0.500;AN=2;BaseQRankSum=0.336;ClippingRankSum=0.000;DP=48;ExcessHet=3.0103;FS=0.000;MLEAC=1;MLEAF=0.500;MQ=41.32;MQRankSum=-0.325;QD=12.62;ReadPosRankSum=0.565;SOR=0.538	GT:AD:DP:GQ:PL	0/1:27,21:48:99:634,0,872
chrXVI	919301	.	C	T	843.77	PASS	AC=1;AF=0.500;AN=2;BaseQRankSum=1.277;ClippingRankSum=0.000;DP=48;ExcessHet=3.0103;FS=0.000;MLEAC=1;MLEAF=0.500;MQ=41.92;MQRankSum=-1.231;QD=17.58;ReadPosRankSum=-0.573;SOR=0.745	GT:AD:DP:GQ:PL	0/1:21,27:48:99:872,0,587
chrXVI	931253	.	C	T	911.77	PASS	AC=1;AF=0.500;AN=2;BaseQRankSum=-1.894;ClippingRankSum=0.000;DP=63;ExcessHet=3.0103;FS=1.008;MLEAC=1;MLEAF=0.500;MQ=41.49;MQRankSum=-2.001;QD=14.47;ReadPosRankSum=0.130;SOR=0.502	GT:AD:DP:GQ:PL	0/1:31,32:63:99:940,0,1041
