# Supplementary material for: Recombination Is Responsible for the Increased Recovery of Drug-Resistant Mutants with Hypermutated Genomes in Resting Yeast Diploids Expressing APOBEC Deaminases
Source: Front Genet. 2017 Dec 12;8:202. doi: 10.3389/fgene.2017.00202 (PMC5733079; doi:10.3389/fgene.2017.00202)
Supplement: Supplementary file 6 [file Data_Sheet_1.zip › PmCDA1_d1/N088-LAN210-Can-PmCDA1-NA-RUN7-D1_SNVs_final.vcf]

##fileformat=VCFv4.2
##FILTER=<ID=LowQual,Description="Low quality">
##FORMAT=<ID=AD,Number=R,Type=Integer,Description="Allelic depths for the ref and alt alleles in the order listed">
##FORMAT=<ID=DP,Number=1,Type=Integer,Description="Approximate read depth (reads with MQ=255 or with bad mates are filtered)">
##FORMAT=<ID=GQ,Number=1,Type=Integer,Description="Genotype Quality">
##FORMAT=<ID=GT,Number=1,Type=String,Description="Genotype">
##FORMAT=<ID=PL,Number=G,Type=Integer,Description="Normalized, Phred-scaled likelihoods for genotypes as defined in the VCF specification">
##GATKCommandLine.HaplotypeCaller=<ID=HaplotypeCaller,Version=3.8-0-ge9d806836,Date="Tue Sep 19 12:54:11 PDT 2017",Epoch=1505850851431,CommandLineOptions="analysis_type=HaplotypeCaller input_file=[N088-LAN210-Can-PmCDA1-NA-RUN7-D1_sorted_dedup_RG_realigned.bam] showFullBamList=false read_buffer_size=null read_filter=[] disable_read_filter=[] intervals=null excludeIntervals=[../../LAN210/20170903_LAN210_v0.10m_masked_v2.bed] interval_set_rule=UNION interval_merging=ALL interval_padding=0 reference_sequence=../../LAN210/LAN210_v0.10m.fasta nonDeterministicRandomSeed=false disableDithering=false maxRuntime=-1 maxRuntimeUnits=MINUTES downsampling_type=BY_SAMPLE downsample_to_fraction=null downsample_to_coverage=500 baq=OFF baqGapOpenPenalty=40.0 refactor_NDN_cigar_string=false fix_misencoded_quality_scores=false allow_potentially_misencoded_quality_scores=false useOriginalQualities=false defaultBaseQualities=-1 performanceLog=null BQSR=null quantize_quals=0 static_quantized_quals=null round_down_quantized=false disable_indel_quals=false emit_original_quals=false preserve_qscores_less_than=6 globalQScorePrior=-1.0 secondsBetweenProgressUpdates=10 validation_strictness=SILENT remove_program_records=false keep_program_records=false sample_rename_mapping_file=null unsafe=null use_jdk_deflater=false use_jdk_inflater=false disable_auto_index_creation_and_locking_when_reading_rods=false no_cmdline_in_header=false sites_only=false never_trim_vcf_format_field=false bcf=false bam_compression=null simplifyBAM=false disable_bam_indexing=false generate_md5=false num_threads=1 num_cpu_threads_per_data_thread=1 num_io_threads=0 monitorThreadEfficiency=false num_bam_file_handles=null read_group_black_list=null pedigree=[] pedigreeString=[] pedigreeValidationType=STRICT allow_intervals_with_unindexed_bam=false generateShadowBCF=false variant_index_type=DYNAMIC_SEEK variant_index_parameter=-1 reference_window_stop=0 phone_home= gatk_key=null tag=NA logging_level=INFO log_to_file=null help=false version=false out=/media/artem/artem_second/20170727_RUN8/Project_Stepchenkova/reanalyze_RUN7/N088-LAN210-Can-PmCDA1-NA-RUN7-D1/N088-LAN210-Can-PmCDA1-NA-RUN7-D1.vcf likelihoodCalculationEngine=PairHMM heterogeneousKmerSizeResolution=COMBO_MIN dbsnp=(RodBinding name= source=UNBOUND) dontTrimActiveRegions=false maxDiscARExtension=25 maxGGAARExtension=300 paddingAroundIndels=150 paddingAroundSNPs=20 comp=[] annotation=[] excludeAnnotation=[] group=[StandardAnnotation, StandardHCAnnotation] debug=false useFilteredReadsForAnnotations=false emitRefConfidence=NONE bamOutput=null bamWriterType=CALLED_HAPLOTYPES emitDroppedReads=false disableOptimizations=false annotateNDA=false useNewAFCalculator=false heterozygosity=0.001 indel_heterozygosity=1.25E-4 heterozygosity_stdev=0.01 standard_min_confidence_threshold_for_calling=10.0 standard_min_confidence_threshold_for_emitting=30.0 max_alternate_alleles=6 max_genotype_count=1024 max_num_PL_values=100 input_prior=[] sample_ploidy=2 genotyping_mode=DISCOVERY alleles=(RodBinding name= source=UNBOUND) contamination_fraction_to_filter=0.0 contamination_fraction_per_sample_file=null p_nonref_model=null exactcallslog=null output_mode=EMIT_VARIANTS_ONLY allSitePLs=false gcpHMM=10 pair_hmm_implementation=FASTEST_AVAILABLE phredScaledGlobalReadMismappingRate=45 noFpga=false nativePairHmmThreads=1 useDoublePrecision=false sample_name=null kmerSize=[10, 25] dontIncreaseKmerSizesForCycles=false allowNonUniqueKmersInRef=false numPruningSamples=1 recoverDanglingHeads=false doNotRecoverDanglingBranches=false minDanglingBranchLength=4 consensus=false maxNumHaplotypesInPopulation=128 errorCorrectKmers=false minPruning=2 debugGraphTransformations=false allowCyclesInKmerGraphToGeneratePaths=false graphOutput=null kmerLengthForReadErrorCorrection=25 minObservationsForKmerToBeSolid=20 GVCFGQBands=[1, 2, 3, 4, 5, 6, 7, 8, 9, 10, 11, 12, 13, 14, 15, 16, 17, 18, 19, 20, 21, 22, 23, 24, 25, 26, 27, 28, 29, 30, 31, 32, 33, 34, 35, 36, 37, 38, 39, 40, 41, 42, 43, 44, 45, 46, 47, 48, 49, 50, 51, 52, 53, 54, 55, 56, 57, 58, 59, 60, 70, 80, 90, 99] indelSizeToEliminateInRefModel=10 min_base_quality_score=10 includeUmappedReads=false useAllelesTrigger=false doNotRunPhysicalPhasing=true keepRG=null justDetermineActiveRegions=false dontGenotype=false dontUseSoftClippedBases=false captureAssemblyFailureBAM=false errorCorrectReads=false pcr_indel_model=CONSERVATIVE maxReadsInRegionPerSample=10000 minReadsPerAlignmentStart=10 mergeVariantsViaLD=false activityProfileOut=null activeRegionOut=null activeRegionIn=null activeRegionExtension=null forceActive=false activeRegionMaxSize=null bandPassSigma=null maxReadsInMemoryPerSample=30000 maxTotalReadsInMemory=10000000 maxProbPropagationDistance=50 activeProbabilityThreshold=0.002 min_mapping_quality_score=20 filter_reads_with_N_cigar=false filter_mismatching_base_and_quals=false filter_bases_not_stored=false">
##GATKCommandLine.SelectVariants=<ID=SelectVariants,Version=3.8-0-ge9d806836,Date="Tue Sep 19 12:58:05 PDT 2017",Epoch=1505851085854,CommandLineOptions="analysis_type=SelectVariants input_file=[] showFullBamList=false read_buffer_size=null read_filter=[] disable_read_filter=[] intervals=null excludeIntervals=null interval_set_rule=UNION interval_merging=ALL interval_padding=0 reference_sequence=../../LAN210/LAN210_v0.10m.fasta nonDeterministicRandomSeed=false disableDithering=false maxRuntime=-1 maxRuntimeUnits=MINUTES downsampling_type=BY_SAMPLE downsample_to_fraction=null downsample_to_coverage=1000 baq=OFF baqGapOpenPenalty=40.0 refactor_NDN_cigar_string=false fix_misencoded_quality_scores=false allow_potentially_misencoded_quality_scores=false useOriginalQualities=false defaultBaseQualities=-1 performanceLog=null BQSR=null quantize_quals=0 static_quantized_quals=null round_down_quantized=false disable_indel_quals=false emit_original_quals=false preserve_qscores_less_than=6 globalQScorePrior=-1.0 secondsBetweenProgressUpdates=10 validation_strictness=SILENT remove_program_records=false keep_program_records=false sample_rename_mapping_file=null unsafe=null use_jdk_deflater=false use_jdk_inflater=false disable_auto_index_creation_and_locking_when_reading_rods=false no_cmdline_in_header=false sites_only=false never_trim_vcf_format_field=false bcf=false bam_compression=null simplifyBAM=false disable_bam_indexing=false generate_md5=false num_threads=1 num_cpu_threads_per_data_thread=1 num_io_threads=0 monitorThreadEfficiency=false num_bam_file_handles=null read_group_black_list=null pedigree=[] pedigreeString=[] pedigreeValidationType=STRICT allow_intervals_with_unindexed_bam=false generateShadowBCF=false variant_index_type=DYNAMIC_SEEK variant_index_parameter=-1 reference_window_stop=0 phone_home= gatk_key=null tag=NA logging_level=INFO log_to_file=null help=false version=false variant=(RodBinding name=variant source=N088-LAN210-Can-PmCDA1-NA-RUN7-D1.vcf) discordance=(RodBinding name= source=UNBOUND) concordance=(RodBinding name= source=UNBOUND) out=/media/artem/artem_second/20170727_RUN8/Project_Stepchenkova/reanalyze_RUN7/N088-LAN210-Can-PmCDA1-NA-RUN7-D1/N088-LAN210-Can-PmCDA1-NA-RUN7-D1_SNVs.vcf sample_name=[] sample_expressions=null sample_file=null exclude_sample_name=[] exclude_sample_file=[] exclude_sample_expressions=[] selectexpressions=[] invertselect=false excludeNonVariants=false excludeFiltered=false preserveAlleles=false removeUnusedAlternates=false restrictAllelesTo=ALL keepOriginalAC=false keepOriginalDP=false mendelianViolation=false invertMendelianViolation=false mendelianViolationQualThreshold=0.0 select_random_fraction=0.0 remove_fraction_genotypes=0.0 selectTypeToInclude=[SNP] selectTypeToExclude=[] keepIDs=null excludeIDs=null fullyDecode=false justRead=false maxIndelSize=2147483647 minIndelSize=0 maxFilteredGenotypes=2147483647 minFilteredGenotypes=0 maxFractionFilteredGenotypes=1.0 minFractionFilteredGenotypes=0.0 maxNOCALLnumber=2147483647 maxNOCALLfraction=1.0 setFilteredGtToNocall=false ALLOW_NONOVERLAPPING_COMMAND_LINE_SAMPLES=false forceValidOutput=false filter_reads_with_N_cigar=false filter_mismatching_base_and_quals=false filter_bases_not_stored=false">
##INFO=<ID=AC,Number=A,Type=Integer,Description="Allele count in genotypes, for each ALT allele, in the same order as listed">
##INFO=<ID=AF,Number=A,Type=Float,Description="Allele Frequency, for each ALT allele, in the same order as listed">
##INFO=<ID=AN,Number=1,Type=Integer,Description="Total number of alleles in called genotypes">
##INFO=<ID=BaseQRankSum,Number=1,Type=Float,Description="Z-score from Wilcoxon rank sum test of Alt Vs. Ref base qualities">
##INFO=<ID=ClippingRankSum,Number=1,Type=Float,Description="Z-score From Wilcoxon rank sum test of Alt vs. Ref number of hard clipped bases">
##INFO=<ID=DP,Number=1,Type=Integer,Description="Approximate read depth; some reads may have been filtered">
##INFO=<ID=DS,Number=0,Type=Flag,Description="Were any of the samples downsampled?">
##INFO=<ID=ExcessHet,Number=1,Type=Float,Description="Phred-scaled p-value for exact test of excess heterozygosity">
##INFO=<ID=FS,Number=1,Type=Float,Description="Phred-scaled p-value using Fisher's exact test to detect strand bias">
##INFO=<ID=HaplotypeScore,Number=1,Type=Float,Description="Consistency of the site with at most two segregating haplotypes">
##INFO=<ID=InbreedingCoeff,Number=1,Type=Float,Description="Inbreeding coefficient as estimated from the genotype likelihoods per-sample when compared against the Hardy-Weinberg expectation">
##INFO=<ID=MLEAC,Number=A,Type=Integer,Description="Maximum likelihood expectation (MLE) for the allele counts (not necessarily the same as the AC), for each ALT allele, in the same order as listed">
##INFO=<ID=MLEAF,Number=A,Type=Float,Description="Maximum likelihood expectation (MLE) for the allele frequency (not necessarily the same as the AF), for each ALT allele, in the same order as listed">
##INFO=<ID=MQ,Number=1,Type=Float,Description="RMS Mapping Quality">
##INFO=<ID=MQRankSum,Number=1,Type=Float,Description="Z-score From Wilcoxon rank sum test of Alt vs. Ref read mapping qualities">
##INFO=<ID=QD,Number=1,Type=Float,Description="Variant Confidence/Quality by Depth">
##INFO=<ID=ReadPosRankSum,Number=1,Type=Float,Description="Z-score from Wilcoxon rank sum test of Alt vs. Ref read position bias">
##INFO=<ID=SOR,Number=1,Type=Float,Description="Symmetric Odds Ratio of 2x2 contingency table to detect strand bias">
##contig=<ID=chrI,length=198855>
##contig=<ID=chrII,length=810456>
##contig=<ID=chrIII,length=316501>
##contig=<ID=chrIV,length=1516959>
##contig=<ID=chrV,length=570663>
##contig=<ID=chrVI,length=270116>
##contig=<ID=chrVII,length=1084724>
##contig=<ID=chrVIII,length=557320>
##contig=<ID=chrIX,length=433988>
##contig=<ID=chrX,length=745688>
##contig=<ID=chrXI,length=666767>
##contig=<ID=chrXII,length=1065113>
##contig=<ID=chrXIII,length=917121>
##contig=<ID=chrXIV,length=784078>
##contig=<ID=chrXV,length=1078147>
##contig=<ID=chrXVI,length=943466>
##contig=<ID=mt,length=85611>
##reference=file:///media/artem/artem_second/20170727_RUN8/Project_Stepchenkova/reanalyze_RUN7/N088-LAN210-Can-PmCDA1-NA-RUN7-D1/../../LAN210/LAN210_v0.10m.fasta
##source=SelectVariants
#CHROM	POS	ID	REF	ALT	QUAL	FILTER	INFO	FORMAT	N088-LAN210-Can-PmCDA1-NA-RUN7-D1
chrI	34891	.	C	T	735.77	PASS	AC=1;AF=0.500;AN=2;BaseQRankSum=-0.256;ClippingRankSum=0.000;DP=47;ExcessHet=3.0103;FS=0.000;MLEAC=1;MLEAF=0.500;MQ=41.92;MQRankSum=-1.147;QD=15.65;ReadPosRankSum=-0.494;SOR=0.602	GT:AD:DP:GQ:PL	0/1:19,28:47:99:764,0,484
chrI	48853	.	C	T	398.77	PASS	AC=1;AF=0.500;AN=2;BaseQRankSum=-1.764;ClippingRankSum=0.000;DP=38;ExcessHet=3.0103;FS=0.000;MLEAC=1;MLEAF=0.500;MQ=42.00;MQRankSum=0.000;QD=10.49;ReadPosRankSum=-1.534;SOR=0.540	GT:AD:DP:GQ:PL	0/1:22,16:38:99:427,0,722
chrI	58508	.	G	A	1041.77	PASS	AC=1;AF=0.500;AN=2;BaseQRankSum=0.681;ClippingRankSum=0.000;DP=58;ExcessHet=3.0103;FS=1.019;MLEAC=1;MLEAF=0.500;MQ=41.55;MQRankSum=-1.529;QD=17.96;ReadPosRankSum=0.429;SOR=0.511	GT:AD:DP:GQ:PL	0/1:25,33:58:99:1070,0,745
chrI	74055	.	G	A	879.77	PASS	AC=1;AF=0.500;AN=2;BaseQRankSum=-3.708;ClippingRankSum=0.000;DP=65;ExcessHet=3.0103;FS=3.368;MLEAC=1;MLEAF=0.500;MQ=41.50;MQRankSum=-1.939;QD=13.53;ReadPosRankSum=0.338;SOR=1.046	GT:AD:DP:GQ:PL	0/1:31,34:65:99:908,0,1058
chrI	87864	.	C	T	565.77	PASS	AC=1;AF=0.500;AN=2;BaseQRankSum=0.788;ClippingRankSum=0.000;DP=43;ExcessHet=3.0103;FS=1.306;MLEAC=1;MLEAF=0.500;MQ=42.00;MQRankSum=0.000;QD=13.16;ReadPosRankSum=1.316;SOR=0.381	GT:AD:DP:GQ:PL	0/1:23,20:43:99:594,0,638
chrI	92535	.	G	A	939.77	PASS	AC=1;AF=0.500;AN=2;BaseQRankSum=1.092;ClippingRankSum=0.000;DP=49;ExcessHet=3.0103;FS=2.490;MLEAC=1;MLEAF=0.500;MQ=41.96;MQRankSum=-0.825;QD=19.18;ReadPosRankSum=-0.809;SOR=0.396	GT:AD:DP:GQ:PL	0/1:21,28:49:99:968,0,666
chrI	101226	.	C	T	372.77	PASS	AC=1;AF=0.500;AN=2;BaseQRankSum=0.829;ClippingRankSum=0.000;DP=21;ExcessHet=3.0103;FS=1.719;MLEAC=1;MLEAF=0.500;MQ=40.53;MQRankSum=-0.409;QD=17.75;ReadPosRankSum=-0.634;SOR=1.179	GT:AD:DP:GQ:PL	0/1:9,12:21:99:401,0,286
chrI	137467	.	C	T	458.77	PASS	AC=1;AF=0.500;AN=2;BaseQRankSum=2.568;ClippingRankSum=0.000;DP=25;ExcessHet=3.0103;FS=17.713;MLEAC=1;MLEAF=0.500;MQ=42.00;MQRankSum=0.000;QD=18.35;ReadPosRankSum=0.959;SOR=2.044	GT:AD:DP:GQ:PL	0/1:12,13:25:99:487,0,385
chrI	139070	.	G	A	499.77	PASS	AC=1;AF=0.500;AN=2;BaseQRankSum=-1.322;ClippingRankSum=0.000;DP=35;ExcessHet=3.0103;FS=0.000;MLEAC=1;MLEAF=0.500;MQ=41.07;MQRankSum=0.090;QD=14.28;ReadPosRankSum=0.901;SOR=0.793	GT:AD:DP:GQ:PL	0/1:16,19:35:99:528,0,470
chrI	141502	.	C	T	320.77	PASS	AC=1;AF=0.500;AN=2;BaseQRankSum=-0.933;ClippingRankSum=0.000;DP=34;ExcessHet=3.0103;FS=5.641;MLEAC=1;MLEAF=0.500;MQ=42.00;MQRankSum=0.000;QD=9.72;ReadPosRankSum=0.996;SOR=0.148	GT:AD:DP:GQ:PL	0/1:19,14:33:99:349,0,581
chrI	141548	.	G	A	505.77	PASS	AC=1;AF=0.500;AN=2;BaseQRankSum=0.766;ClippingRankSum=0.000;DP=27;ExcessHet=3.0103;FS=10.770;MLEAC=1;MLEAF=0.500;MQ=42.00;MQRankSum=0.000;QD=19.45;ReadPosRankSum=-0.189;SOR=0.041	GT:AD:DP:GQ:PL	0/1:11,15:26:99:534,0,346
chrI	142098	.	C	T	256.77	PASS	AC=1;AF=0.500;AN=2;BaseQRankSum=1.305;ClippingRankSum=0.000;DP=36;ExcessHet=3.0103;FS=1.313;MLEAC=1;MLEAF=0.500;MQ=42.00;MQRankSum=0.000;QD=7.34;ReadPosRankSum=0.877;SOR=0.465	GT:AD:DP:GQ:PL	0/1:21,14:35:99:285,0,641
chrI	142139	.	C	T	731.77	PASS	AC=1;AF=0.500;AN=2;BaseQRankSum=0.747;ClippingRankSum=0.000;DP=39;ExcessHet=3.0103;FS=1.390;MLEAC=1;MLEAF=0.500;MQ=42.00;MQRankSum=0.000;QD=18.76;ReadPosRankSum=0.872;SOR=0.384	GT:AD:DP:GQ:PL	0/1:16,23:39:99:760,0,472
chrI	150959	.	C	T	716.77	PASS	AC=1;AF=0.500;AN=2;BaseQRankSum=-0.164;ClippingRankSum=0.000;DP=47;ExcessHet=3.0103;FS=4.134;MLEAC=1;MLEAF=0.500;MQ=42.00;MQRankSum=0.000;QD=15.25;ReadPosRankSum=-0.549;SOR=1.358	GT:AD:DP:GQ:PL	0/1:22,25:47:99:745,0,635
chrI	154925	.	G	A	438.77	PASS	AC=1;AF=0.500;AN=2;BaseQRankSum=0.301;ClippingRankSum=0.000;DP=33;ExcessHet=3.0103;FS=0.000;MLEAC=1;MLEAF=0.500;MQ=42.00;MQRankSum=0.000;QD=13.30;ReadPosRankSum=-0.839;SOR=0.593	GT:AD:DP:GQ:PL	0/1:17,16:33:99:467,0,481
chrI	166420	.	C	T	750.77	PASS	AC=1;AF=0.500;AN=2;BaseQRankSum=0.944;ClippingRankSum=0.000;DP=49;ExcessHet=3.0103;FS=0.000;MLEAC=1;MLEAF=0.500;MQ=41.67;MQRankSum=-1.430;QD=15.97;ReadPosRankSum=0.214;SOR=0.793	GT:AD:DP:GQ:PL	0/1:24,23:47:99:779,0,766
chrI	181163	.	C	T	387.77	PASS	AC=1;AF=0.500;AN=2;BaseQRankSum=2.688;ClippingRankSum=0.000;DP=31;ExcessHet=3.0103;FS=0.000;MLEAC=1;MLEAF=0.500;MQ=40.90;MQRankSum=0.687;QD=13.85;ReadPosRankSum=-0.190;SOR=0.838	GT:AD:DP:GQ:PL	0/1:16,12:28:99:416,0,495
chrI	181245	.	C	T	386.77	PASS	AC=1;AF=0.500;AN=2;BaseQRankSum=0.944;ClippingRankSum=0.000;DP=53;ExcessHet=3.0103;FS=1.206;MLEAC=1;MLEAF=0.500;MQ=41.42;MQRankSum=-1.989;QD=8.59;ReadPosRankSum=-0.231;SOR=0.715	GT:AD:DP:GQ:PL	0/1:30,15:45:99:415,0,887
chrII	21684	.	G	A	402.77	PASS	AC=1;AF=0.500;AN=2;BaseQRankSum=-0.498;ClippingRankSum=0.000;DP=19;ExcessHet=3.0103;FS=4.775;MLEAC=1;MLEAF=0.500;MQ=42.00;MQRankSum=0.000;QD=21.20;ReadPosRankSum=-1.492;SOR=0.136	GT:AD:DP:GQ:PL	0/1:6,13:19:99:431,0,173
chrII	25210	.	G	A	995.77	PASS	AC=1;AF=0.500;AN=2;BaseQRankSum=0.593;ClippingRankSum=0.000;DP=48;ExcessHet=3.0103;FS=6.465;MLEAC=1;MLEAF=0.500;MQ=42.00;MQRankSum=0.000;QD=21.19;ReadPosRankSum=0.048;SOR=0.193	GT:AD:DP:GQ:PL	0/1:17,30:47:99:1024,0,484
chrII	36470	.	C	T	363.77	PASS	AC=1;AF=0.500;AN=2;BaseQRankSum=-0.857;ClippingRankSum=0.000;DP=21;ExcessHet=3.0103;FS=1.922;MLEAC=1;MLEAF=0.500;MQ=41.27;MQRankSum=-0.714;QD=18.19;ReadPosRankSum=1.396;SOR=1.329	GT:AD:DP:GQ:PL	0/1:8,12:20:99:392,0,269
chrII	37237	.	G	A	775.77	PASS	AC=1;AF=0.500;AN=2;BaseQRankSum=-0.980;ClippingRankSum=0.000;DP=35;ExcessHet=3.0103;FS=1.500;MLEAC=1;MLEAF=0.500;MQ=41.18;MQRankSum=-0.881;QD=22.82;ReadPosRankSum=-0.757;SOR=0.627	GT:AD:DP:GQ:PL	0/1:10,24:34:99:804,0,320
chrII	84268	.	G	A	1060.77	PASS	AC=1;AF=0.500;AN=2;BaseQRankSum=0.777;ClippingRankSum=0.000;DP=43;ExcessHet=3.0103;FS=0.000;MLEAC=1;MLEAF=0.500;MQ=42.00;MQRankSum=0.000;QD=24.67;ReadPosRankSum=-0.442;SOR=0.551	GT:AD:DP:GQ:PL	0/1:13,30:43:99:1089,0,377
chrII	88310	.	G	A	581.77	PASS	AC=1;AF=0.500;AN=2;BaseQRankSum=0.191;ClippingRankSum=0.000;DP=40;ExcessHet=3.0103;FS=5.217;MLEAC=1;MLEAF=0.500;MQ=41.90;MQRankSum=-1.397;QD=14.54;ReadPosRankSum=-0.220;SOR=1.878	GT:AD:DP:GQ:PL	0/1:20,20:40:99:610,0,659
chrII	90933	.	G	A	242.77	PASS	AC=1;AF=0.500;AN=2;BaseQRankSum=1.546;ClippingRankSum=0.000;DP=35;ExcessHet=3.0103;FS=0.000;MLEAC=1;MLEAF=0.500;MQ=41.18;MQRankSum=-0.649;QD=7.59;ReadPosRankSum=0.073;SOR=0.636	GT:AD:DP:GQ:PL	0/1:23,9:32:99:271,0,754
chrII	97467	.	C	T	434.77	PASS	AC=1;AF=0.500;AN=2;BaseQRankSum=-0.364;ClippingRankSum=0.000;DP=33;ExcessHet=3.0103;FS=5.871;MLEAC=1;MLEAF=0.500;MQ=42.00;MQRankSum=0.000;QD=13.17;ReadPosRankSum=0.255;SOR=2.012	GT:AD:DP:GQ:PL	0/1:17,16:33:99:463,0,533
chrII	101203	.	G	A	527.77	PASS	AC=1;AF=0.500;AN=2;BaseQRankSum=1.432;ClippingRankSum=0.000;DP=36;ExcessHet=3.0103;FS=5.209;MLEAC=1;MLEAF=0.500;MQ=42.00;MQRankSum=0.000;QD=14.66;ReadPosRankSum=-0.534;SOR=1.739	GT:AD:DP:GQ:PL	0/1:20,16:36:99:556,0,632
chrII	110591	.	G	A	557.77	PASS	AC=1;AF=0.500;AN=2;BaseQRankSum=0.453;ClippingRankSum=0.000;DP=36;ExcessHet=3.0103;FS=1.320;MLEAC=1;MLEAF=0.500;MQ=41.89;MQRankSum=-1.354;QD=15.94;ReadPosRankSum=-2.031;SOR=0.425	GT:AD:DP:GQ:PL	0/1:17,18:35:99:586,0,484
chrII	127847	.	G	A	676.77	PASS	AC=1;AF=0.500;AN=2;BaseQRankSum=0.682;ClippingRankSum=0.000;DP=38;ExcessHet=3.0103;FS=3.391;MLEAC=1;MLEAF=0.500;MQ=41.52;MQRankSum=-0.259;QD=18.29;ReadPosRankSum=1.470;SOR=1.445	GT:AD:DP:GQ:PL	0/1:16,21:37:99:705,0,482
chrII	143722	.	C	T	537.77	PASS	AC=1;AF=0.500;AN=2;BaseQRankSum=-0.593;ClippingRankSum=0.000;DP=29;ExcessHet=3.0103;FS=1.485;MLEAC=1;MLEAF=0.500;MQ=41.51;MQRankSum=1.350;QD=18.54;ReadPosRankSum=0.329;SOR=0.801	GT:AD:DP:GQ:PL	0/1:11,18:29:99:566,0,320
chrII	184806	.	G	A	735.77	PASS	AC=1;AF=0.500;AN=2;BaseQRankSum=1.301;ClippingRankSum=0.000;DP=50;ExcessHet=3.0103;FS=0.000;MLEAC=1;MLEAF=0.500;MQ=41.92;MQRankSum=1.401;QD=14.72;ReadPosRankSum=1.302;SOR=0.743	GT:AD:DP:GQ:PL	0/1:26,24:50:99:764,0,788
chrII	203316	.	C	T	413.77	PASS	AC=1;AF=0.500;AN=2;BaseQRankSum=0.640;ClippingRankSum=0.000;DP=30;ExcessHet=3.0103;FS=1.449;MLEAC=1;MLEAF=0.500;MQ=42.00;MQRankSum=0.000;QD=14.27;ReadPosRankSum=0.070;SOR=0.425	GT:AD:DP:GQ:PL	0/1:16,13:29:99:442,0,545
chrII	231669	.	G	A	704.77	PASS	AC=1;AF=0.500;AN=2;BaseQRankSum=0.328;ClippingRankSum=0.000;DP=41;ExcessHet=3.0103;FS=1.210;MLEAC=1;MLEAF=0.500;MQ=42.00;MQRankSum=0.000;QD=17.19;ReadPosRankSum=0.441;SOR=0.941	GT:AD:DP:GQ:PL	0/1:19,22:41:99:733,0,605
chrII	235939	.	G	A	558.77	PASS	AC=1;AF=0.500;AN=2;BaseQRankSum=1.562;ClippingRankSum=0.000;DP=40;ExcessHet=3.0103;FS=9.360;MLEAC=1;MLEAF=0.500;MQ=41.63;MQRankSum=-1.055;QD=13.97;ReadPosRankSum=-0.680;SOR=1.818	GT:AD:DP:GQ:PL	0/1:22,18:40:99:587,0,665
chrII	236361	.	C	T	278.77	PASS	AC=1;AF=0.500;AN=2;BaseQRankSum=0.213;ClippingRankSum=0.000;DP=24;ExcessHet=3.0103;FS=1.973;MLEAC=1;MLEAF=0.500;MQ=42.00;MQRankSum=0.000;QD=11.62;ReadPosRankSum=-0.120;SOR=0.255	GT:AD:DP:GQ:PL	0/1:15,9:24:99:307,0,554
chrII	236389	.	G	A	577.77	PASS	AC=1;AF=0.500;AN=2;BaseQRankSum=-0.530;ClippingRankSum=0.000;DP=24;ExcessHet=3.0103;FS=9.054;MLEAC=1;MLEAF=0.500;MQ=42.00;MQRankSum=0.000;QD=25.12;ReadPosRankSum=0.106;SOR=0.038	GT:AD:DP:GQ:PL	0/1:6,17:23:99:606,0,153
chrII	247746	.	C	T	495.77	PASS	AC=1;AF=0.500;AN=2;BaseQRankSum=1.215;ClippingRankSum=0.000;DP=39;ExcessHet=3.0103;FS=0.000;MLEAC=1;MLEAF=0.500;MQ=41.90;MQRankSum=1.233;QD=12.71;ReadPosRankSum=2.252;SOR=0.846	GT:AD:DP:GQ:PL	0/1:23,16:39:99:524,0,754
chrII	275985	.	C	T	629.77	PASS	AC=1;AF=0.500;AN=2;BaseQRankSum=-0.116;ClippingRankSum=0.000;DP=36;ExcessHet=3.0103;FS=1.297;MLEAC=1;MLEAF=0.500;MQ=42.00;MQRankSum=0.000;QD=17.49;ReadPosRankSum=0.979;SOR=0.473	GT:AD:DP:GQ:PL	0/1:14,22:36:99:658,0,397
chrII	280912	.	C	T	599.77	PASS	AC=1;AF=0.500;AN=2;BaseQRankSum=1.409;ClippingRankSum=0.000;DP=30;ExcessHet=3.0103;FS=11.932;MLEAC=1;MLEAF=0.500;MQ=42.00;MQRankSum=0.000;QD=20.68;ReadPosRankSum=-0.201;SOR=1.447	GT:AD:DP:GQ:PL	0/1:10,19:29:99:628,0,265
chrII	284146	.	C	T	688.77	PASS	AC=1;AF=0.500;AN=2;BaseQRankSum=-0.577;ClippingRankSum=0.000;DP=38;ExcessHet=3.0103;FS=0.000;MLEAC=1;MLEAF=0.500;MQ=40.79;MQRankSum=0.138;QD=18.13;ReadPosRankSum=-1.468;SOR=0.639	GT:AD:DP:GQ:PL	0/1:17,21:38:99:717,0,585
chrII	298719	.	G	A	458.77	PASS	AC=1;AF=0.500;AN=2;BaseQRankSum=-0.343;ClippingRankSum=0.000;DP=27;ExcessHet=3.0103;FS=8.916;MLEAC=1;MLEAF=0.500;MQ=42.00;MQRankSum=0.000;QD=16.99;ReadPosRankSum=-1.099;SOR=1.665	GT:AD:DP:GQ:PL	0/1:13,14:27:99:487,0,440
chrII	326148	.	G	A	595.77	PASS	AC=1;AF=0.500;AN=2;BaseQRankSum=0.504;ClippingRankSum=0.000;DP=39;ExcessHet=3.0103;FS=4.536;MLEAC=1;MLEAF=0.500;MQ=42.00;MQRankSum=0.000;QD=15.68;ReadPosRankSum=-0.962;SOR=0.634	GT:AD:DP:GQ:PL	0/1:18,20:38:99:624,0,542
chrII	326707	.	C	T	516.77	PASS	AC=1;AF=0.500;AN=2;BaseQRankSum=-1.497;ClippingRankSum=0.000;DP=39;ExcessHet=3.0103;FS=3.187;MLEAC=1;MLEAF=0.500;MQ=42.00;MQRankSum=0.000;QD=13.25;ReadPosRankSum=-0.331;SOR=0.297	GT:AD:DP:GQ:PL	0/1:20,19:39:99:545,0,665
chrII	370965	.	G	A	321.77	PASS	AC=1;AF=0.500;AN=2;BaseQRankSum=-0.733;ClippingRankSum=0.000;DP=20;ExcessHet=3.0103;FS=8.038;MLEAC=1;MLEAF=0.500;MQ=42.00;MQRankSum=0.000;QD=16.09;ReadPosRankSum=-1.427;SOR=0.065	GT:AD:DP:GQ:PL	0/1:9,11:20:99:350,0,283
chrII	373181	.	G	A	424.77	PASS	AC=1;AF=0.500;AN=2;BaseQRankSum=-0.139;ClippingRankSum=0.000;DP=34;ExcessHet=3.0103;FS=0.000;MLEAC=1;MLEAF=0.500;MQ=41.88;MQRankSum=1.319;QD=12.49;ReadPosRankSum=0.757;SOR=0.573	GT:AD:DP:GQ:PL	0/1:19,15:34:99:453,0,624
chrII	375189	.	G	A	614.77	PASS	AC=1;AF=0.500;AN=2;BaseQRankSum=-0.603;ClippingRankSum=0.000;DP=41;ExcessHet=3.0103;FS=1.345;MLEAC=1;MLEAF=0.500;MQ=42.00;MQRankSum=0.000;QD=14.99;ReadPosRankSum=-0.686;SOR=0.402	GT:AD:DP:GQ:PL	0/1:20,21:41:99:643,0,669
chrII	375732	.	G	A	891.77	PASS	AC=1;AF=0.500;AN=2;BaseQRankSum=0.093;ClippingRankSum=0.000;DP=53;ExcessHet=3.0103;FS=0.000;MLEAC=1;MLEAF=0.500;MQ=42.00;MQRankSum=0.000;QD=17.15;ReadPosRankSum=0.685;SOR=0.601	GT:AD:DP:GQ:PL	0/1:23,29:52:99:920,0,723
chrII	376340	.	C	T	580.77	PASS	AC=1;AF=0.500;AN=2;BaseQRankSum=0.041;ClippingRankSum=0.000;DP=40;ExcessHet=3.0103;FS=2.843;MLEAC=1;MLEAF=0.500;MQ=42.00;MQRankSum=0.000;QD=14.52;ReadPosRankSum=0.264;SOR=1.362	GT:AD:DP:GQ:PL	0/1:19,21:40:99:609,0,535
chrII	379986	.	G	A	910.77	PASS	AC=1;AF=0.500;AN=2;BaseQRankSum=-1.000;ClippingRankSum=0.000;DP=53;ExcessHet=3.0103;FS=5.893;MLEAC=1;MLEAF=0.500;MQ=41.31;MQRankSum=-2.151;QD=17.18;ReadPosRankSum=0.889;SOR=1.609	GT:AD:DP:GQ:PL	0/1:22,31:53:99:939,0,736
chrII	381690	.	C	T	835.77	PASS	AC=1;AF=0.500;AN=2;BaseQRankSum=1.151;ClippingRankSum=0.000;DP=43;ExcessHet=3.0103;FS=1.236;MLEAC=1;MLEAF=0.500;MQ=41.34;MQRankSum=-1.013;QD=19.44;ReadPosRankSum=0.188;SOR=0.512	GT:AD:DP:GQ:PL	0/1:15,28:43:99:864,0,366
chrII	426030	.	G	A	553.77	PASS	AC=1;AF=0.500;AN=2;BaseQRankSum=1.766;ClippingRankSum=0.000;DP=31;ExcessHet=3.0103;FS=0.000;MLEAC=1;MLEAF=0.500;MQ=40.61;MQRankSum=-0.387;QD=17.86;ReadPosRankSum=1.242;SOR=0.678	GT:AD:DP:GQ:PL	0/1:14,17:31:99:582,0,525
chrII	426039	.	G	A	324.77	PASS	AC=1;AF=0.500;AN=2;BaseQRankSum=-0.934;ClippingRankSum=0.000;DP=31;ExcessHet=3.0103;FS=0.000;MLEAC=1;MLEAF=0.500;MQ=40.61;MQRankSum=0.352;QD=10.48;ReadPosRankSum=0.417;SOR=0.551	GT:AD:DP:GQ:PL	0/1:18,13:31:99:353,0,711
chrII	427203	.	C	T	471.77	PASS	AC=1;AF=0.500;AN=2;BaseQRankSum=-0.338;ClippingRankSum=0.000;DP=43;ExcessHet=3.0103;FS=4.886;MLEAC=1;MLEAF=0.500;MQ=41.82;MQRankSum=-2.212;QD=11.51;ReadPosRankSum=0.506;SOR=1.545	GT:AD:DP:GQ:PL	0/1:22,19:41:99:500,0,613
chrII	434180	.	G	A	589.77	PASS	AC=1;AF=0.500;AN=2;BaseQRankSum=0.000;ClippingRankSum=0.000;DP=40;ExcessHet=3.0103;FS=4.773;MLEAC=1;MLEAF=0.500;MQ=41.63;MQRankSum=-0.950;QD=14.74;ReadPosRankSum=-0.017;SOR=1.721	GT:AD:DP:GQ:PL	0/1:20,20:40:99:618,0,685
chrII	452577	.	G	A	654.77	PASS	AC=1;AF=0.500;AN=2;BaseQRankSum=1.428;ClippingRankSum=0.000;DP=45;ExcessHet=3.0103;FS=1.210;MLEAC=1;MLEAF=0.500;MQ=42.00;MQRankSum=0.000;QD=14.55;ReadPosRankSum=-1.634;SOR=0.951	GT:AD:DP:GQ:PL	0/1:25,20:45:99:683,0,809
chrII	477593	.	C	T	474.77	PASS	AC=1;AF=0.500;AN=2;BaseQRankSum=1.475;ClippingRankSum=0.000;DP=29;ExcessHet=3.0103;FS=0.000;MLEAC=1;MLEAF=0.500;MQ=41.49;MQRankSum=1.112;QD=17.58;ReadPosRankSum=-1.020;SOR=0.793	GT:AD:DP:GQ:PL	0/1:13,14:27:99:503,0,424
chrII	522916	.	C	T	304.77	PASS	AC=1;AF=0.500;AN=2;BaseQRankSum=-0.782;ClippingRankSum=0.000;DP=28;ExcessHet=3.0103;FS=0.000;MLEAC=1;MLEAF=0.500;MQ=41.86;MQRankSum=1.212;QD=10.88;ReadPosRankSum=-1.539;SOR=1.002	GT:AD:DP:GQ:PL	0/1:17,11:28:99:333,0,593
chrII	544904	.	G	A	1086.77	PASS	AC=1;AF=0.500;AN=2;BaseQRankSum=1.647;ClippingRankSum=0.000;DP=63;ExcessHet=3.0103;FS=0.955;MLEAC=1;MLEAF=0.500;MQ=42.00;MQRankSum=0.000;QD=17.25;ReadPosRankSum=-1.212;SOR=0.869	GT:AD:DP:GQ:PL	0/1:28,35:63:99:1115,0,786
chrII	564712	.	G	A	146.77	PASS	AC=1;AF=0.500;AN=2;BaseQRankSum=0.096;ClippingRankSum=0.000;DP=17;ExcessHet=3.0103;FS=2.187;MLEAC=1;MLEAF=0.500;MQ=41.77;MQRankSum=-1.465;QD=9.78;ReadPosRankSum=1.014;SOR=1.371	GT:AD:DP:GQ:PL	0/1:9,6:15:99:175,0,270
chrII	592859	.	C	T	487.77	PASS	AC=1;AF=0.500;AN=2;BaseQRankSum=1.683;ClippingRankSum=0.000;DP=26;ExcessHet=3.0103;FS=0.000;MLEAC=1;MLEAF=0.500;MQ=41.45;MQRankSum=1.157;QD=18.76;ReadPosRankSum=2.064;SOR=0.657	GT:AD:DP:GQ:PL	0/1:12,14:26:99:516,0,374
chrII	606234	.	G	A	804.77	PASS	AC=1;AF=0.500;AN=2;BaseQRankSum=-0.300;ClippingRankSum=0.000;DP=57;ExcessHet=3.0103;FS=2.302;MLEAC=1;MLEAF=0.500;MQ=41.97;MQRankSum=0.984;QD=14.12;ReadPosRankSum=-0.487;SOR=0.440	GT:AD:DP:GQ:PL	0/1:30,27:57:99:833,0,1030
chrII	614110	.	G	A	610.77	PASS	AC=1;AF=0.500;AN=2;BaseQRankSum=-0.216;ClippingRankSum=0.000;DP=38;ExcessHet=3.0103;FS=5.540;MLEAC=1;MLEAF=0.500;MQ=41.63;MQRankSum=1.139;QD=16.51;ReadPosRankSum=0.714;SOR=1.962	GT:AD:DP:GQ:PL	0/1:17,20:37:99:639,0,516
chrII	617288	.	G	A	203.77	PASS	AC=1;AF=0.500;AN=2;BaseQRankSum=0.403;ClippingRankSum=0.000;DP=22;ExcessHet=3.0103;FS=1.719;MLEAC=1;MLEAF=0.500;MQ=42.00;MQRankSum=0.000;QD=9.70;ReadPosRankSum=0.302;SOR=0.368	GT:AD:DP:GQ:PL	0/1:13,8:21:99:232,0,393
chrII	659285	.	C	T	860.77	PASS	AC=1;AF=0.500;AN=2;BaseQRankSum=0.209;ClippingRankSum=0.000;DP=45;ExcessHet=3.0103;FS=0.000;MLEAC=1;MLEAF=0.500;MQ=40.65;MQRankSum=-0.146;QD=19.13;ReadPosRankSum=0.000;SOR=0.593	GT:AD:DP:GQ:PL	0/1:19,26:45:99:889,0,568
chrII	679404	.	G	A	522.77	PASS	AC=1;AF=0.500;AN=2;BaseQRankSum=1.827;ClippingRankSum=0.000;DP=29;ExcessHet=3.0103;FS=0.000;MLEAC=1;MLEAF=0.500;MQ=42.00;MQRankSum=0.000;QD=18.03;ReadPosRankSum=0.524;SOR=0.990	GT:AD:DP:GQ:PL	0/1:13,16:29:99:551,0,392
chrII	681925	.	C	T	443.77	PASS	AC=1;AF=0.500;AN=2;BaseQRankSum=-0.729;ClippingRankSum=0.000;DP=34;ExcessHet=3.0103;FS=3.093;MLEAC=1;MLEAF=0.500;MQ=41.16;MQRankSum=-1.394;QD=13.05;ReadPosRankSum=-1.398;SOR=0.454	GT:AD:DP:GQ:PL	0/1:17,17:34:99:472,0,513
chrII	718167	.	G	A	631.77	PASS	AC=1;AF=0.500;AN=2;BaseQRankSum=1.226;ClippingRankSum=0.000;DP=33;ExcessHet=3.0103;FS=3.142;MLEAC=1;MLEAF=0.500;MQ=41.88;MQRankSum=-1.114;QD=19.14;ReadPosRankSum=0.834;SOR=0.307	GT:AD:DP:GQ:PL	0/1:13,20:33:99:660,0,378
chrII	738051	.	G	A	653.77	PASS	AC=1;AF=0.500;AN=2;BaseQRankSum=-0.439;ClippingRankSum=0.000;DP=34;ExcessHet=3.0103;FS=15.276;MLEAC=1;MLEAF=0.500;MQ=42.00;MQRankSum=0.000;QD=19.23;ReadPosRankSum=1.458;SOR=0.710	GT:AD:DP:GQ:PL	0/1:12,22:34:99:682,0,362
chrII	738326	.	C	T	393.77	PASS	AC=1;AF=0.500;AN=2;BaseQRankSum=2.199;ClippingRankSum=0.000;DP=45;ExcessHet=3.0103;FS=1.238;MLEAC=1;MLEAF=0.500;MQ=42.00;MQRankSum=0.000;QD=8.95;ReadPosRankSum=-0.715;SOR=0.976	GT:AD:DP:GQ:PL	0/1:30,14:44:99:422,0,891
chrII	770347	.	C	T	468.77	PASS	AC=1;AF=0.500;AN=2;BaseQRankSum=1.381;ClippingRankSum=0.000;DP=46;ExcessHet=3.0103;FS=1.232;MLEAC=1;MLEAF=0.500;MQ=42.00;MQRankSum=0.000;QD=10.65;ReadPosRankSum=-0.712;SOR=1.061	GT:AD:DP:GQ:PL	0/1:28,16:44:99:497,0,863
chrII	791503	.	G	A	509.77	PASS	AC=1;AF=0.500;AN=2;BaseQRankSum=0.719;ClippingRankSum=0.000;DP=35;ExcessHet=3.0103;FS=0.000;MLEAC=1;MLEAF=0.500;MQ=41.94;MQRankSum=0.975;QD=14.56;ReadPosRankSum=1.683;SOR=0.922	GT:AD:DP:GQ:PL	0/1:19,16:35:99:538,0,635
chrII	792573	.	G	A	508.77	PASS	AC=1;AF=0.500;AN=2;BaseQRankSum=-1.708;ClippingRankSum=0.000;DP=30;ExcessHet=3.0103;FS=8.613;MLEAC=1;MLEAF=0.500;MQ=42.00;MQRankSum=0.000;QD=16.96;ReadPosRankSum=-0.560;SOR=1.637	GT:AD:DP:GQ:PL	0/1:13,17:30:99:537,0,453
chrIII	19823	.	G	A	750.77	PASS	AC=1;AF=0.500;AN=2;BaseQRankSum=0.214;ClippingRankSum=0.000;DP=44;ExcessHet=3.0103;FS=4.185;MLEAC=1;MLEAF=0.500;MQ=41.91;MQRankSum=1.600;QD=17.06;ReadPosRankSum=1.025;SOR=0.610	GT:AD:DP:GQ:PL	0/1:20,24:44:99:779,0,611
chrIII	21215	.	C	T	591.77	PASS	AC=1;AF=0.500;AN=2;BaseQRankSum=-0.925;ClippingRankSum=0.000;DP=31;ExcessHet=3.0103;FS=1.585;MLEAC=1;MLEAF=0.500;MQ=42.00;MQRankSum=0.000;QD=20.41;ReadPosRankSum=-2.109;SOR=0.368	GT:AD:DP:GQ:PL	0/1:10,19:29:99:620,0,274
chrIII	26039	.	G	A	601.77	PASS	AC=1;AF=0.500;AN=2;BaseQRankSum=-1.481;ClippingRankSum=0.000;DP=35;ExcessHet=3.0103;FS=3.120;MLEAC=1;MLEAF=0.500;MQ=42.00;MQRankSum=0.000;QD=17.19;ReadPosRankSum=-1.646;SOR=0.299	GT:AD:DP:GQ:PL	0/1:14,21:35:99:630,0,439
chrIII	31216	.	C	T	433.77	PASS	AC=1;AF=0.500;AN=2;BaseQRankSum=1.631;ClippingRankSum=0.000;DP=32;ExcessHet=3.0103;FS=3.506;MLEAC=1;MLEAF=0.500;MQ=42.00;MQRankSum=0.000;QD=13.56;ReadPosRankSum=-0.811;SOR=1.609	GT:AD:DP:GQ:PL	0/1:18,14:32:99:462,0,529
chrIII	45815	.	C	T	559.77	PASS	AC=1;AF=0.500;AN=2;BaseQRankSum=0.027;ClippingRankSum=0.000;DP=41;ExcessHet=3.0103;FS=1.226;MLEAC=1;MLEAF=0.500;MQ=42.00;MQRankSum=0.000;QD=13.65;ReadPosRankSum=0.867;SOR=0.929	GT:AD:DP:GQ:PL	0/1:23,18:41:99:588,0,826
chrIII	65726	.	G	A	827.77	PASS	AC=1;AF=0.500;AN=2;BaseQRankSum=-1.606;ClippingRankSum=0.000;DP=51;ExcessHet=3.0103;FS=1.142;MLEAC=1;MLEAF=0.500;MQ=41.92;MQRankSum=1.779;QD=16.56;ReadPosRankSum=0.372;SOR=0.432	GT:AD:DP:GQ:PL	0/1:20,30:50:99:856,0,590
chrIII	68825	.	G	A	519.77	PASS	AC=1;AF=0.500;AN=2;BaseQRankSum=0.704;ClippingRankSum=0.000;DP=30;ExcessHet=3.0103;FS=6.037;MLEAC=1;MLEAF=0.500;MQ=42.00;MQRankSum=0.000;QD=17.92;ReadPosRankSum=1.694;SOR=0.124	GT:AD:DP:GQ:PL	0/1:13,16:29:99:548,0,423
chrIII	69671	.	G	A	786.77	PASS	AC=1;AF=0.500;AN=2;BaseQRankSum=1.822;ClippingRankSum=0.000;DP=42;ExcessHet=3.0103;FS=4.561;MLEAC=1;MLEAF=0.500;MQ=41.60;MQRankSum=-1.231;QD=19.19;ReadPosRankSum=1.357;SOR=0.725	GT:AD:DP:GQ:PL	0/1:18,23:41:99:815,0,538
chrIII	70984	.	G	A	355.77	PASS	AC=1;AF=0.500;AN=2;BaseQRankSum=0.185;ClippingRankSum=0.000;DP=46;ExcessHet=3.0103;FS=1.317;MLEAC=1;MLEAF=0.500;MQ=42.00;MQRankSum=0.000;QD=7.91;ReadPosRankSum=-1.558;SOR=1.123	GT:AD:DP:GQ:PL	0/1:30,15:45:99:384,0,896
chrIII	105162	.	C	T	616.77	PASS	AC=1;AF=0.500;AN=2;BaseQRankSum=1.673;ClippingRankSum=0.000;DP=36;ExcessHet=3.0103;FS=0.000;MLEAC=1;MLEAF=0.500;MQ=42.00;MQRankSum=0.000;QD=17.13;ReadPosRankSum=1.417;SOR=0.612	GT:AD:DP:GQ:PL	0/1:16,20:36:99:645,0,441
chrIII	106998	.	C	T	797.77	PASS	AC=1;AF=0.500;AN=2;BaseQRankSum=-0.011;ClippingRankSum=0.000;DP=48;ExcessHet=3.0103;FS=13.099;MLEAC=1;MLEAF=0.500;MQ=41.92;MQRankSum=1.491;QD=16.97;ReadPosRankSum=-0.892;SOR=2.670	GT:AD:DP:GQ:PL	0/1:23,24:47:99:826,0,763
chrIII	116388	.	G	A	617.77	PASS	AC=1;AF=0.500;AN=2;BaseQRankSum=1.156;ClippingRankSum=0.000;DP=29;ExcessHet=3.0103;FS=6.301;MLEAC=1;MLEAF=0.500;MQ=41.01;MQRankSum=-1.075;QD=21.30;ReadPosRankSum=0.850;SOR=0.126	GT:AD:DP:GQ:PL	0/1:11,18:29:99:646,0,331
chrIII	123169	.	G	A	543.77	PASS	AC=1;AF=0.500;AN=2;BaseQRankSum=0.580;ClippingRankSum=0.000;DP=31;ExcessHet=3.0103;FS=8.139;MLEAC=1;MLEAF=0.500;MQ=41.54;MQRankSum=1.167;QD=17.54;ReadPosRankSum=0.081;SOR=2.179	GT:AD:DP:GQ:PL	0/1:14,17:31:99:572,0,416
chrIII	125444	.	C	T	240.77	PASS	AC=1;AF=0.500;AN=2;BaseQRankSum=0.375;ClippingRankSum=0.000;DP=19;ExcessHet=3.0103;FS=4.320;MLEAC=1;MLEAF=0.500;MQ=41.25;MQRankSum=0.959;QD=12.67;ReadPosRankSum=-0.263;SOR=0.971	GT:AD:DP:GQ:PL	0/1:11,8:19:99:269,0,358
chrIII	127744	.	G	A	118.77	PASS	AC=1;AF=0.500;AN=2;BaseQRankSum=0.606;ClippingRankSum=0.000;DP=19;ExcessHet=3.0103;FS=5.180;MLEAC=1;MLEAF=0.500;MQ=41.71;MQRankSum=0.717;QD=6.25;ReadPosRankSum=1.002;SOR=1.925	GT:AD:DP:GQ:PL	0/1:14,5:19:99:147,0,496
chrIII	127774	.	C	T	125.77	PASS	AC=1;AF=0.500;AN=2;BaseQRankSum=-1.225;ClippingRankSum=0.000;DP=13;ExcessHet=3.0103;FS=0.000;MLEAC=1;MLEAF=0.500;MQ=41.57;MQRankSum=0.502;QD=9.67;ReadPosRankSum=-0.664;SOR=0.283	GT:AD:DP:GQ:PL	0/1:8,5:13:99:154,0,295
chrIII	137661	.	C	T	564.77	PASS	AC=1;AF=0.500;AN=2;BaseQRankSum=0.722;ClippingRankSum=0.000;DP=40;ExcessHet=3.0103;FS=1.273;MLEAC=1;MLEAF=0.500;MQ=42.00;MQRankSum=0.000;QD=15.26;ReadPosRankSum=1.620;SOR=0.811	GT:AD:DP:GQ:PL	0/1:17,20:37:99:593,0,453
chrIII	147275	.	C	T	582.77	PASS	AC=1;AF=0.500;AN=2;BaseQRankSum=-1.170;ClippingRankSum=0.000;DP=45;ExcessHet=3.0103;FS=2.594;MLEAC=1;MLEAF=0.500;MQ=42.00;MQRankSum=0.000;QD=12.95;ReadPosRankSum=-2.091;SOR=1.230	GT:AD:DP:GQ:PL	0/1:24,21:45:99:611,0,797
chrIII	152134	.	C	T	480.77	PASS	AC=1;AF=0.500;AN=2;BaseQRankSum=0.446;ClippingRankSum=0.000;DP=37;ExcessHet=3.0103;FS=5.506;MLEAC=1;MLEAF=0.500;MQ=41.62;MQRankSum=0.000;QD=13.35;ReadPosRankSum=-0.017;SOR=0.169	GT:AD:DP:GQ:PL	0/1:19,17:36:99:509,0,569
chrIII	166780	.	G	A	266.77	PASS	AC=1;AF=0.500;AN=2;BaseQRankSum=1.624;ClippingRankSum=0.000;DP=26;ExcessHet=3.0103;FS=3.862;MLEAC=1;MLEAF=0.500;MQ=41.92;MQRankSum=-1.250;QD=10.67;ReadPosRankSum=0.608;SOR=1.309	GT:AD:DP:GQ:PL	0/1:16,9:25:99:295,0,536
chrIII	177936	.	G	A	432.77	PASS	AC=1;AF=0.500;AN=2;BaseQRankSum=0.176;ClippingRankSum=0.000;DP=29;ExcessHet=3.0103;FS=0.000;MLEAC=1;MLEAF=0.500;MQ=42.00;MQRankSum=0.000;QD=14.92;ReadPosRankSum=-0.589;SOR=0.836	GT:AD:DP:GQ:PL	0/1:15,14:29:99:461,0,498
chrIII	178837	.	C	T	525.77	PASS	AC=1;AF=0.500;AN=2;BaseQRankSum=1.169;ClippingRankSum=0.000;DP=38;ExcessHet=3.0103;FS=2.955;MLEAC=1;MLEAF=0.500;MQ=42.00;MQRankSum=0.000;QD=13.84;ReadPosRankSum=1.428;SOR=1.284	GT:AD:DP:GQ:PL	0/1:20,18:38:99:554,0,621
chrIII	186283	.	C	T	594.77	PASS	AC=1;AF=0.500;AN=2;BaseQRankSum=-0.886;ClippingRankSum=0.000;DP=32;ExcessHet=3.0103;FS=0.000;MLEAC=1;MLEAF=0.500;MQ=42.00;MQRankSum=0.000;QD=18.59;ReadPosRankSum=1.402;SOR=0.582	GT:AD:DP:GQ:PL	0/1:13,19:32:99:623,0,411
chrIII	218336	.	C	T	766.77	PASS	AC=1;AF=0.500;AN=2;BaseQRankSum=-0.707;ClippingRankSum=0.000;DP=48;ExcessHet=3.0103;FS=1.271;MLEAC=1;MLEAF=0.500;MQ=41.32;MQRankSum=-1.835;QD=16.31;ReadPosRankSum=0.058;SOR=0.442	GT:AD:DP:GQ:PL	0/1:21,26:47:99:795,0,675
chrIII	222928	.	G	A	697.77	PASS	AC=1;AF=0.500;AN=2;BaseQRankSum=0.080;ClippingRankSum=0.000;DP=33;ExcessHet=3.0103;FS=0.000;MLEAC=1;MLEAF=0.500;MQ=42.00;MQRankSum=0.000;QD=21.14;ReadPosRankSum=-0.044;SOR=0.582	GT:AD:DP:GQ:PL	0/1:10,23:33:99:726,0,266
chrIII	246462	.	G	A	193.77	PASS	AC=1;AF=0.500;AN=2;BaseQRankSum=-1.638;ClippingRankSum=0.000;DP=28;ExcessHet=3.0103;FS=0.000;MLEAC=1;MLEAF=0.500;MQ=41.86;MQRankSum=-2.039;QD=6.92;ReadPosRankSum=0.086;SOR=1.022	GT:AD:DP:GQ:PL	0/1:19,9:28:99:222,0,674
chrIII	249028	.	G	A	632.77	PASS	AC=1;AF=0.500;AN=2;BaseQRankSum=-0.685;ClippingRankSum=0.000;DP=31;ExcessHet=3.0103;FS=0.000;MLEAC=1;MLEAF=0.500;MQ=42.00;MQRankSum=0.000;QD=20.41;ReadPosRankSum=-1.606;SOR=0.859	GT:AD:DP:GQ:PL	0/1:9,22:31:99:661,0,256
chrIII	312612	.	G	A	638.77	PASS	AC=1;AF=0.500;AN=2;BaseQRankSum=1.181;ClippingRankSum=0.000;DP=33;ExcessHet=3.0103;FS=1.377;MLEAC=1;MLEAF=0.500;MQ=42.00;MQRankSum=0.000;QD=19.36;ReadPosRankSum=1.781;SOR=0.596	GT:AD:DP:GQ:PL	0/1:14,19:33:99:667,0,440
chrIII	313820	.	G	A	410.77	PASS	AC=1;AF=0.500;AN=2;BaseQRankSum=1.635;ClippingRankSum=0.000;DP=24;ExcessHet=3.0103;FS=1.680;MLEAC=1;MLEAF=0.500;MQ=42.00;MQRankSum=0.000;QD=17.12;ReadPosRankSum=-0.610;SOR=0.368	GT:AD:DP:GQ:PL	0/1:11,13:24:99:439,0,288
chrIV	38676	.	C	T	600.77	PASS	AC=1;AF=0.500;AN=2;BaseQRankSum=1.179;ClippingRankSum=0.000;DP=33;ExcessHet=3.0103;FS=0.000;MLEAC=1;MLEAF=0.500;MQ=42.00;MQRankSum=0.000;QD=18.21;ReadPosRankSum=1.912;SOR=0.602	GT:AD:DP:GQ:PL	0/1:14,19:33:99:629,0,386
chrIV	40195	.	G	A	365.77	PASS	AC=1;AF=0.500;AN=2;BaseQRankSum=-0.574;ClippingRankSum=0.000;DP=36;ExcessHet=3.0103;FS=0.000;MLEAC=1;MLEAF=0.500;MQ=41.59;MQRankSum=0.855;QD=10.16;ReadPosRankSum=1.393;SOR=0.612	GT:AD:DP:GQ:PL	0/1:22,14:36:99:394,0,723
chrIV	57917	.	C	T	664.77	PASS	AC=1;AF=0.500;AN=2;BaseQRankSum=-0.429;ClippingRankSum=0.000;DP=45;ExcessHet=3.0103;FS=0.000;MLEAC=1;MLEAF=0.500;MQ=42.00;MQRankSum=0.000;QD=14.77;ReadPosRankSum=1.779;SOR=0.678	GT:AD:DP:GQ:PL	0/1:21,24:45:99:693,0,678
chrIV	79268	.	C	T	502.77	PASS	AC=1;AF=0.500;AN=2;BaseQRankSum=0.478;ClippingRankSum=0.000;DP=24;ExcessHet=3.0103;FS=4.310;MLEAC=1;MLEAF=0.500;MQ=42.00;MQRankSum=0.000;QD=21.86;ReadPosRankSum=0.285;SOR=0.595	GT:AD:DP:GQ:PL	0/1:7,16:23:99:531,0,199
chrIV	85922	.	G	A	613.77	PASS	AC=1;AF=0.500;AN=2;BaseQRankSum=-1.114;ClippingRankSum=0.000;DP=44;ExcessHet=3.0103;FS=5.310;MLEAC=1;MLEAF=0.500;MQ=41.91;MQRankSum=-1.274;QD=13.95;ReadPosRankSum=1.555;SOR=0.162	GT:AD:DP:GQ:PL	0/1:20,24:44:99:642,0,798
chrIV	85925	.	G	A	572.77	PASS	AC=1;AF=0.500;AN=2;BaseQRankSum=1.722;ClippingRankSum=0.000;DP=48;ExcessHet=3.0103;FS=5.076;MLEAC=1;MLEAF=0.500;MQ=41.92;MQRankSum=1.238;QD=11.93;ReadPosRankSum=-1.072;SOR=1.802	GT:AD:DP:GQ:PL	0/1:28,20:48:99:601,0,1068
chrIV	94197	.	C	T	321.77	PASS	AC=1;AF=0.500;AN=2;BaseQRankSum=1.099;ClippingRankSum=0.000;DP=33;ExcessHet=3.0103;FS=1.533;MLEAC=1;MLEAF=0.500;MQ=42.00;MQRankSum=0.000;QD=10.06;ReadPosRankSum=-1.723;SOR=1.129	GT:AD:DP:GQ:PL	0/1:21,11:32:99:350,0,691
chrIV	102364	.	G	A	497.77	PASS	AC=1;AF=0.500;AN=2;BaseQRankSum=-1.077;ClippingRankSum=0.000;DP=32;ExcessHet=3.0103;FS=1.475;MLEAC=1;MLEAF=0.500;MQ=41.41;MQRankSum=-1.540;QD=15.56;ReadPosRankSum=1.890;SOR=1.085	GT:AD:DP:GQ:PL	0/1:14,18:32:99:526,0,429
chrIV	104991	.	C	T	698.77	PASS	AC=1;AF=0.500;AN=2;BaseQRankSum=-0.975;ClippingRankSum=0.000;DP=48;ExcessHet=3.0103;FS=0.000;MLEAC=1;MLEAF=0.500;MQ=41.41;MQRankSum=-1.200;QD=14.87;ReadPosRankSum=1.268;SOR=0.873	GT:AD:DP:GQ:PL	0/1:20,27:47:99:727,0,567
chrIV	110786	.	G	A	568.77	PASS	AC=1;AF=0.500;AN=2;BaseQRankSum=-0.232;ClippingRankSum=0.000;DP=29;ExcessHet=3.0103;FS=1.561;MLEAC=1;MLEAF=0.500;MQ=41.87;MQRankSum=-0.993;QD=19.61;ReadPosRankSum=0.447;SOR=1.112	GT:AD:DP:GQ:PL	0/1:10,19:29:99:597,0,269
chrIV	113346	.	G	A	332.77	PASS	AC=1;AF=0.500;AN=2;BaseQRankSum=1.510;ClippingRankSum=0.000;DP=35;ExcessHet=3.0103;FS=1.391;MLEAC=1;MLEAF=0.500;MQ=42.00;MQRankSum=0.000;QD=9.51;ReadPosRankSum=1.541;SOR=0.446	GT:AD:DP:GQ:PL	0/1:23,12:35:99:361,0,698
chrIV	117592	.	G	A	719.77	PASS	AC=1;AF=0.500;AN=2;BaseQRankSum=-2.325;ClippingRankSum=0.000;DP=44;ExcessHet=3.0103;FS=6.095;MLEAC=1;MLEAF=0.500;MQ=42.00;MQRankSum=0.000;QD=16.36;ReadPosRankSum=-1.502;SOR=0.710	GT:AD:DP:GQ:PL	0/1:21,23:44:99:748,0,798
chrIV	135097	.	C	T	591.77	PASS	AC=1;AF=0.500;AN=2;BaseQRankSum=-0.311;ClippingRankSum=0.000;DP=38;ExcessHet=3.0103;FS=5.041;MLEAC=1;MLEAF=0.500;MQ=42.00;MQRankSum=0.000;QD=15.57;ReadPosRankSum=-0.819;SOR=0.177	GT:AD:DP:GQ:PL	0/1:19,19:38:99:620,0,607
chrIV	155916	.	G	A	554.77	PASS	AC=1;AF=0.500;AN=2;BaseQRankSum=-0.975;ClippingRankSum=0.000;DP=28;ExcessHet=3.0103;FS=3.556;MLEAC=1;MLEAF=0.500;MQ=42.00;MQRankSum=0.000;QD=19.81;ReadPosRankSum=-1.801;SOR=1.301	GT:AD:DP:GQ:PL	0/1:11,17:28:99:583,0,363
chrIV	159450	.	G	A	523.77	PASS	AC=1;AF=0.500;AN=2;BaseQRankSum=0.691;ClippingRankSum=0.000;DP=35;ExcessHet=3.0103;FS=3.110;MLEAC=1;MLEAF=0.500;MQ=41.58;MQRankSum=-0.972;QD=14.96;ReadPosRankSum=-0.224;SOR=1.421	GT:AD:DP:GQ:PL	0/1:18,17:35:99:552,0,580
chrIV	215642	.	G	A	666.77	PASS	AC=1;AF=0.500;AN=2;BaseQRankSum=-0.205;ClippingRankSum=0.000;DP=49;ExcessHet=3.0103;FS=4.116;MLEAC=1;MLEAF=0.500;MQ=42.00;MQRankSum=0.000;QD=13.61;ReadPosRankSum=0.326;SOR=1.426	GT:AD:DP:GQ:PL	0/1:26,23:49:99:695,0,784
chrIV	221830	.	G	A	238.77	PASS	AC=1;AF=0.500;AN=2;BaseQRankSum=2.128;ClippingRankSum=0.000;DP=26;ExcessHet=3.0103;FS=10.481;MLEAC=1;MLEAF=0.500;MQ=41.43;MQRankSum=0.750;QD=9.18;ReadPosRankSum=0.222;SOR=1.746	GT:AD:DP:GQ:PL	0/1:18,8:26:99:267,0,579
chrIV	227298	.	G	A	491.77	PASS	AC=1;AF=0.500;AN=2;BaseQRankSum=0.070;ClippingRankSum=0.000;DP=34;ExcessHet=3.0103;FS=3.093;MLEAC=1;MLEAF=0.500;MQ=41.88;MQRankSum=-1.394;QD=14.46;ReadPosRankSum=0.700;SOR=0.454	GT:AD:DP:GQ:PL	0/1:17,17:34:99:520,0,506
chrIV	228859	.	C	T	265.77	PASS	AC=1;AF=0.500;AN=2;BaseQRankSum=-0.382;ClippingRankSum=0.000;DP=21;ExcessHet=3.0103;FS=2.282;MLEAC=1;MLEAF=0.500;MQ=42.00;MQRankSum=0.000;QD=13.29;ReadPosRankSum=-0.719;SOR=1.609	GT:AD:DP:GQ:PL	0/1:11,9:20:99:294,0,341
chrIV	233827	.	C	T	394.77	PASS	AC=1;AF=0.500;AN=2;BaseQRankSum=1.422;ClippingRankSum=0.000;DP=39;ExcessHet=3.0103;FS=0.000;MLEAC=1;MLEAF=0.500;MQ=41.95;MQRankSum=-1.283;QD=10.12;ReadPosRankSum=0.324;SOR=0.886	GT:AD:DP:GQ:PL	0/1:25,14:39:99:423,0,753
chrIV	234561	.	G	A	567.77	PASS	AC=1;AF=0.500;AN=2;BaseQRankSum=-0.342;ClippingRankSum=0.000;DP=41;ExcessHet=3.0103;FS=1.204;MLEAC=1;MLEAF=0.500;MQ=42.00;MQRankSum=0.000;QD=13.85;ReadPosRankSum=2.364;SOR=0.824	GT:AD:DP:GQ:PL	0/1:21,20:41:99:596,0,643
chrIV	241854	.	C	T	387.77	PASS	AC=1;AF=0.500;AN=2;BaseQRankSum=-0.076;ClippingRankSum=0.000;DP=38;ExcessHet=3.0103;FS=0.000;MLEAC=1;MLEAF=0.500;MQ=41.61;MQRankSum=0.818;QD=10.20;ReadPosRankSum=0.662;SOR=0.693	GT:AD:DP:GQ:PL	0/1:24,14:38:99:416,0,776
chrIV	283143	.	C	T	813.77	PASS	AC=1;AF=0.500;AN=2;BaseQRankSum=-0.297;ClippingRankSum=0.000;DP=41;ExcessHet=3.0103;FS=1.267;MLEAC=1;MLEAF=0.500;MQ=41.56;MQRankSum=-0.061;QD=20.34;ReadPosRankSum=2.088;SOR=0.450	GT:AD:DP:GQ:PL	0/1:15,25:40:99:842,0,456
chrIV	295413	.	C	T	767.77	PASS	AC=1;AF=0.500;AN=2;BaseQRankSum=-0.296;ClippingRankSum=0.000;DP=42;ExcessHet=3.0103;FS=7.144;MLEAC=1;MLEAF=0.500;MQ=41.66;MQRankSum=1.203;QD=18.28;ReadPosRankSum=0.045;SOR=0.141	GT:AD:DP:GQ:PL	0/1:18,24:42:99:796,0,588
chrIV	309576	.	G	A	287.77	PASS	AC=1;AF=0.500;AN=2;BaseQRankSum=0.270;ClippingRankSum=0.000;DP=38;ExcessHet=3.0103;FS=2.997;MLEAC=1;MLEAF=0.500;MQ=42.00;MQRankSum=0.000;QD=7.57;ReadPosRankSum=0.065;SOR=1.270	GT:AD:DP:GQ:PL	0/1:25,13:38:99:316,0,662
chrIV	312756	.	G	A	852.77	PASS	AC=1;AF=0.500;AN=2;BaseQRankSum=0.435;ClippingRankSum=0.000;DP=58;ExcessHet=3.0103;FS=2.234;MLEAC=1;MLEAF=0.500;MQ=40.75;MQRankSum=-2.223;QD=14.70;ReadPosRankSum=1.200;SOR=1.143	GT:AD:DP:GQ:PL	0/1:28,30:58:99:881,0,808
chrIV	322182	.	C	T	574.77	PASS	AC=1;AF=0.500;AN=2;BaseQRankSum=-0.188;ClippingRankSum=0.000;DP=39;ExcessHet=3.0103;FS=1.235;MLEAC=1;MLEAF=0.500;MQ=42.00;MQRankSum=0.000;QD=14.74;ReadPosRankSum=-0.031;SOR=0.990	GT:AD:DP:GQ:PL	0/1:18,21:39:99:603,0,507
chrIV	340173	.	C	T	706.77	PASS	AC=1;AF=0.500;AN=2;BaseQRankSum=-0.406;ClippingRankSum=0.000;DP=38;ExcessHet=3.0103;FS=4.913;MLEAC=1;MLEAF=0.500;MQ=42.00;MQRankSum=0.000;QD=18.60;ReadPosRankSum=0.868;SOR=1.563	GT:AD:DP:GQ:PL	0/1:16,22:38:99:735,0,505
chrIV	351411	.	C	T	536.77	PASS	AC=1;AF=0.500;AN=2;BaseQRankSum=-2.758;ClippingRankSum=0.000;DP=42;ExcessHet=3.0103;FS=0.000;MLEAC=1;MLEAF=0.500;MQ=41.57;MQRankSum=-0.423;QD=12.78;ReadPosRankSum=0.978;SOR=0.859	GT:AD:DP:GQ:PL	0/1:20,22:42:99:565,0,635
chrIV	368364	.	G	A	358.77	PASS	AC=1;AF=0.500;AN=2;BaseQRankSum=-0.716;ClippingRankSum=0.000;DP=27;ExcessHet=3.0103;FS=1.510;MLEAC=1;MLEAF=0.500;MQ=42.00;MQRankSum=0.000;QD=13.29;ReadPosRankSum=-0.051;SOR=0.425	GT:AD:DP:GQ:PL	0/1:15,12:27:99:387,0,501
chrIV	408870	.	C	T	470.77	PASS	AC=1;AF=0.500;AN=2;BaseQRankSum=1.908;ClippingRankSum=0.000;DP=35;ExcessHet=3.0103;FS=2.958;MLEAC=1;MLEAF=0.500;MQ=41.58;MQRankSum=0.924;QD=13.45;ReadPosRankSum=1.367;SOR=0.557	GT:AD:DP:GQ:PL	0/1:20,15:35:99:499,0,616
chrIV	412195	.	C	T	614.77	PASS	AC=1;AF=0.500;AN=2;BaseQRankSum=-1.423;ClippingRankSum=0.000;DP=38;ExcessHet=3.0103;FS=0.000;MLEAC=1;MLEAF=0.500;MQ=41.90;MQRankSum=-1.119;QD=16.18;ReadPosRankSum=-0.674;SOR=0.824	GT:AD:DP:GQ:PL	0/1:15,23:38:99:643,0,458
chrIV	414465	.	C	T	585.77	PASS	AC=1;AF=0.500;AN=2;BaseQRankSum=-0.906;ClippingRankSum=0.000;DP=40;ExcessHet=3.0103;FS=10.253;MLEAC=1;MLEAF=0.500;MQ=41.53;MQRankSum=1.631;QD=15.41;ReadPosRankSum=-1.367;SOR=2.179	GT:AD:DP:GQ:PL	0/1:17,21:38:99:614,0,522
chrIV	416905	.	G	A	394.77	PASS	AC=1;AF=0.500;AN=2;BaseQRankSum=1.672;ClippingRankSum=0.000;DP=29;ExcessHet=3.0103;FS=0.000;MLEAC=1;MLEAF=0.500;MQ=42.00;MQRankSum=0.000;QD=13.61;ReadPosRankSum=1.670;SOR=0.836	GT:AD:DP:GQ:PL	0/1:16,13:29:99:423,0,461
chrIV	447617	.	G	A	559.77	PASS	AC=1;AF=0.500;AN=2;BaseQRankSum=-1.718;ClippingRankSum=0.000;DP=39;ExcessHet=3.0103;FS=1.273;MLEAC=1;MLEAF=0.500;MQ=41.95;MQRankSum=1.081;QD=15.13;ReadPosRankSum=1.200;SOR=0.631	GT:AD:DP:GQ:PL	0/1:18,19:37:99:588,0,656
chrIV	453635	.	G	A	432.77	PASS	AC=1;AF=0.500;AN=2;BaseQRankSum=0.294;ClippingRankSum=0.000;DP=27;ExcessHet=3.0103;FS=0.000;MLEAC=1;MLEAF=0.500;MQ=41.47;MQRankSum=-0.889;QD=16.03;ReadPosRankSum=-0.116;SOR=0.446	GT:AD:DP:GQ:PL	0/1:13,14:27:99:461,0,451
chrIV	486585	.	C	T	754.77	PASS	AC=1;AF=0.500;AN=2;BaseQRankSum=0.202;ClippingRankSum=0.000;DP=44;ExcessHet=3.0103;FS=0.000;MLEAC=1;MLEAF=0.500;MQ=42.00;MQRankSum=0.000;QD=17.15;ReadPosRankSum=-0.658;SOR=0.772	GT:AD:DP:GQ:PL	0/1:20,24:44:99:783,0,582
chrIV	486776	.	C	T	591.77	PASS	AC=1;AF=0.500;AN=2;BaseQRankSum=1.440;ClippingRankSum=0.000;DP=33;ExcessHet=3.0103;FS=10.824;MLEAC=1;MLEAF=0.500;MQ=42.00;MQRankSum=0.000;QD=17.93;ReadPosRankSum=1.289;SOR=2.281	GT:AD:DP:GQ:PL	0/1:15,18:33:99:620,0,420
chrIV	488778	.	G	A	675.77	PASS	AC=1;AF=0.500;AN=2;BaseQRankSum=0.409;ClippingRankSum=0.000;DP=31;ExcessHet=3.0103;FS=0.000;MLEAC=1;MLEAF=0.500;MQ=41.75;MQRankSum=0.837;QD=21.80;ReadPosRankSum=0.798;SOR=1.101	GT:AD:DP:GQ:PL	0/1:10,21:31:99:704,0,287
chrIV	497529	.	G	A	630.77	PASS	AC=1;AF=0.500;AN=2;BaseQRankSum=-0.966;ClippingRankSum=0.000;DP=50;ExcessHet=3.0103;FS=0.000;MLEAC=1;MLEAF=0.500;MQ=41.70;MQRankSum=1.001;QD=12.62;ReadPosRankSum=-2.339;SOR=0.716	GT:AD:DP:GQ:PL	0/1:26,24:50:99:659,0,787
chrIV	507889	.	C	T	279.77	PASS	AC=1;AF=0.500;AN=2;BaseQRankSum=1.520;ClippingRankSum=0.000;DP=14;ExcessHet=3.0103;FS=0.000;MLEAC=1;MLEAF=0.500;MQ=42.00;MQRankSum=0.000;QD=19.98;ReadPosRankSum=2.021;SOR=0.593	GT:AD:DP:GQ:PL	0/1:6,8:14:99:308,0,174
chrIV	525107	.	C	T	731.77	PASS	AC=1;AF=0.500;AN=2;BaseQRankSum=0.977;ClippingRankSum=0.000;DP=52;ExcessHet=3.0103;FS=0.000;MLEAC=1;MLEAF=0.500;MQ=41.72;MQRankSum=1.038;QD=14.07;ReadPosRankSum=-0.185;SOR=0.857	GT:AD:DP:GQ:PL	0/1:26,26:52:99:760,0,702
chrIV	526452	.	C	T	502.77	PASS	AC=1;AF=0.500;AN=2;BaseQRankSum=0.500;ClippingRankSum=0.000;DP=40;ExcessHet=3.0103;FS=13.098;MLEAC=1;MLEAF=0.500;MQ=42.00;MQRankSum=0.000;QD=12.89;ReadPosRankSum=-1.320;SOR=2.712	GT:AD:DP:GQ:PL	0/1:22,17:39:99:531,0,684
chrIV	541822	.	G	A	337.77	PASS	AC=1;AF=0.500;AN=2;BaseQRankSum=-0.438;ClippingRankSum=0.000;DP=33;ExcessHet=3.0103;FS=0.000;MLEAC=1;MLEAF=0.500;MQ=41.88;MQRankSum=-1.856;QD=10.24;ReadPosRankSum=1.254;SOR=0.551	GT:AD:DP:GQ:PL	0/1:21,12:33:99:366,0,749
chrIV	548397	.	G	A	468.77	PASS	AC=1;AF=0.500;AN=2;BaseQRankSum=2.012;ClippingRankSum=0.000;DP=29;ExcessHet=3.0103;FS=0.000;MLEAC=1;MLEAF=0.500;MQ=42.00;MQRankSum=0.000;QD=16.16;ReadPosRankSum=2.353;SOR=0.602	GT:AD:DP:GQ:PL	0/1:15,14:29:99:497,0,474
chrIV	579355	.	C	T	808.77	PASS	AC=1;AF=0.500;AN=2;BaseQRankSum=1.229;ClippingRankSum=0.000;DP=35;ExcessHet=3.0103;FS=5.496;MLEAC=1;MLEAF=0.500;MQ=42.00;MQRankSum=0.000;QD=23.11;ReadPosRankSum=0.404;SOR=0.169	GT:AD:DP:GQ:PL	0/1:13,22:35:99:837,0,428
chrIV	599302	.	G	A	485.77	PASS	AC=1;AF=0.500;AN=2;BaseQRankSum=0.104;ClippingRankSum=0.000;DP=34;ExcessHet=3.0103;FS=5.016;MLEAC=1;MLEAF=0.500;MQ=42.00;MQRankSum=0.000;QD=14.29;ReadPosRankSum=0.362;SOR=1.609	GT:AD:DP:GQ:PL	0/1:18,16:34:99:514,0,602
chrIV	621937	.	C	T	140.77	PASS	AC=1;AF=0.500;AN=2;BaseQRankSum=-0.102;ClippingRankSum=0.000;DP=17;ExcessHet=3.0103;FS=1.913;MLEAC=1;MLEAF=0.500;MQ=42.00;MQRankSum=0.000;QD=8.28;ReadPosRankSum=0.428;SOR=0.330	GT:AD:DP:GQ:PL	0/1:11,6:17:99:169,0,378
chrIV	623897	.	G	A	279.77	PASS	AC=1;AF=0.500;AN=2;BaseQRankSum=0.836;ClippingRankSum=0.000;DP=25;ExcessHet=3.0103;FS=4.075;MLEAC=1;MLEAF=0.500;MQ=41.69;MQRankSum=-0.148;QD=12.72;ReadPosRankSum=-0.370;SOR=0.819	GT:AD:DP:GQ:PL	0/1:12,10:22:99:308,0,310
chrIV	631038	.	C	T	293.77	PASS	AC=1;AF=0.500;AN=2;BaseQRankSum=0.322;ClippingRankSum=0.000;DP=31;ExcessHet=3.0103;FS=0.000;MLEAC=1;MLEAF=0.500;MQ=42.00;MQRankSum=0.000;QD=9.48;ReadPosRankSum=-0.124;SOR=0.593	GT:AD:DP:GQ:PL	0/1:21,10:31:99:322,0,714
chrIV	667356	.	G	A	658.77	PASS	AC=1;AF=0.500;AN=2;BaseQRankSum=0.192;ClippingRankSum=0.000;DP=40;ExcessHet=3.0103;FS=0.000;MLEAC=1;MLEAF=0.500;MQ=41.90;MQRankSum=-1.327;QD=16.47;ReadPosRankSum=0.963;SOR=0.859	GT:AD:DP:GQ:PL	0/1:19,21:40:99:687,0,618
chrIV	670312	.	C	T	840.77	PASS	AC=1;AF=0.500;AN=2;BaseQRankSum=-0.326;ClippingRankSum=0.000;DP=40;ExcessHet=3.0103;FS=4.913;MLEAC=1;MLEAF=0.500;MQ=42.18;MQRankSum=-0.395;QD=22.13;ReadPosRankSum=1.292;SOR=1.296	GT:AD:DP:GQ:PL	0/1:13,25:38:99:869,0,401
chrIV	704138	.	C	T	637.77	PASS	AC=1;AF=0.500;AN=2;BaseQRankSum=-1.310;ClippingRankSum=0.000;DP=44;ExcessHet=3.0103;FS=1.154;MLEAC=1;MLEAF=0.500;MQ=41.96;MQRankSum=1.092;QD=14.49;ReadPosRankSum=1.028;SOR=0.512	GT:AD:DP:GQ:PL	0/1:21,23:44:99:666,0,623
chrIV	704165	.	C	T	641.77	PASS	AC=1;AF=0.500;AN=2;BaseQRankSum=-0.319;ClippingRankSum=0.000;DP=41;ExcessHet=3.0103;FS=1.204;MLEAC=1;MLEAF=0.500;MQ=41.95;MQRankSum=-0.927;QD=15.65;ReadPosRankSum=0.411;SOR=0.634	GT:AD:DP:GQ:PL	0/1:20,21:41:99:670,0,696
chrIV	709486	.	C	T	479.77	PASS	AC=1;AF=0.500;AN=2;BaseQRankSum=0.674;ClippingRankSum=0.000;DP=30;ExcessHet=3.0103;FS=5.649;MLEAC=1;MLEAF=0.500;MQ=42.00;MQRankSum=0.000;QD=15.99;ReadPosRankSum=-1.636;SOR=1.040	GT:AD:DP:GQ:PL	0/1:14,16:30:99:508,0,401
chrIV	732109	.	C	T	365.77	PASS	AC=1;AF=0.500;AN=2;BaseQRankSum=-0.545;ClippingRankSum=0.000;DP=35;ExcessHet=3.0103;FS=0.000;MLEAC=1;MLEAF=0.500;MQ=41.58;MQRankSum=0.875;QD=10.45;ReadPosRankSum=0.123;SOR=0.682	GT:AD:DP:GQ:PL	0/1:21,14:35:99:394,0,689
chrIV	755083	.	G	A	500.77	PASS	AC=1;AF=0.500;AN=2;BaseQRankSum=0.070;ClippingRankSum=0.000;DP=34;ExcessHet=3.0103;FS=14.900;MLEAC=1;MLEAF=0.500;MQ=40.16;MQRankSum=-0.052;QD=14.73;ReadPosRankSum=-1.219;SOR=2.680	GT:AD:DP:GQ:PL	0/1:17,17:34:99:529,0,513
chrIV	769072	.	G	A	631.77	PASS	AC=1;AF=0.500;AN=2;BaseQRankSum=-1.140;ClippingRankSum=0.000;DP=41;ExcessHet=3.0103;FS=1.202;MLEAC=1;MLEAF=0.500;MQ=41.21;MQRankSum=-1.812;QD=15.41;ReadPosRankSum=1.251;SOR=0.963	GT:AD:DP:GQ:PL	0/1:18,23:41:99:660,0,545
chrIV	777513	.	G	A	243.77	PASS	AC=1;AF=0.500;AN=2;BaseQRankSum=-0.285;ClippingRankSum=0.000;DP=25;ExcessHet=3.0103;FS=4.008;MLEAC=1;MLEAF=0.500;MQ=42.00;MQRankSum=0.000;QD=9.75;ReadPosRankSum=0.989;SOR=0.525	GT:AD:DP:GQ:PL	0/1:16,9:25:99:272,0,558
chrIV	777811	.	C	T	756.77	PASS	AC=1;AF=0.500;AN=2;BaseQRankSum=-2.087;ClippingRankSum=0.000;DP=49;ExcessHet=3.0103;FS=2.425;MLEAC=1;MLEAF=0.500;MQ=40.81;MQRankSum=0.063;QD=15.44;ReadPosRankSum=-2.414;SOR=0.832	GT:AD:DP:GQ:PL	0/1:24,25:49:99:785,0,800
chrIV	790262	.	C	T	677.77	PASS	AC=1;AF=0.500;AN=2;BaseQRankSum=-0.709;ClippingRankSum=0.000;DP=40;ExcessHet=3.0103;FS=2.919;MLEAC=1;MLEAF=0.500;MQ=42.00;MQRankSum=0.000;QD=16.94;ReadPosRankSum=-1.122;SOR=0.327	GT:AD:DP:GQ:PL	0/1:19,21:40:99:706,0,641
chrIV	798928	.	G	A	522.77	PASS	AC=1;AF=0.500;AN=2;BaseQRankSum=1.102;ClippingRankSum=0.000;DP=42;ExcessHet=3.0103;FS=4.929;MLEAC=1;MLEAF=0.500;MQ=41.66;MQRankSum=0.914;QD=12.45;ReadPosRankSum=-1.368;SOR=1.765	GT:AD:DP:GQ:PL	0/1:24,18:42:99:551,0,758
chrIV	801788	.	G	A	402.77	PASS	AC=1;AF=0.500;AN=2;BaseQRankSum=-2.060;ClippingRankSum=0.000;DP=28;ExcessHet=3.0103;FS=3.452;MLEAC=1;MLEAF=0.500;MQ=42.00;MQRankSum=0.000;QD=14.92;ReadPosRankSum=-0.383;SOR=1.473	GT:AD:DP:GQ:PL	0/1:12,15:27:99:431,0,417
chrIV	802714	.	G	A	608.77	PASS	AC=1;AF=0.500;AN=2;BaseQRankSum=0.203;ClippingRankSum=0.000;DP=46;ExcessHet=3.0103;FS=1.189;MLEAC=1;MLEAF=0.500;MQ=41.52;MQRankSum=1.001;QD=13.84;ReadPosRankSum=-0.709;SOR=0.941	GT:AD:DP:GQ:PL	0/1:23,21:44:99:637,0,689
chrIV	812040	.	C	T	713.77	PASS	AC=1;AF=0.500;AN=2;BaseQRankSum=-0.963;ClippingRankSum=0.000;DP=33;ExcessHet=3.0103;FS=3.120;MLEAC=1;MLEAF=0.500;MQ=42.00;MQRankSum=0.000;QD=21.63;ReadPosRankSum=-0.157;SOR=0.991	GT:AD:DP:GQ:PL	0/1:11,22:33:99:742,0,350
chrIV	812102	.	C	T	574.77	PASS	AC=1;AF=0.500;AN=2;BaseQRankSum=-0.356;ClippingRankSum=0.000;DP=44;ExcessHet=3.0103;FS=1.192;MLEAC=1;MLEAF=0.500;MQ=42.00;MQRankSum=0.000;QD=13.06;ReadPosRankSum=-1.155;SOR=0.446	GT:AD:DP:GQ:PL	0/1:24,20:44:99:603,0,751
chrIV	832682	.	C	T	391.77	PASS	AC=1;AF=0.500;AN=2;BaseQRankSum=-0.652;ClippingRankSum=0.000;DP=22;ExcessHet=3.0103;FS=0.000;MLEAC=1;MLEAF=0.500;MQ=41.82;MQRankSum=-1.027;QD=17.81;ReadPosRankSum=0.177;SOR=0.976	GT:AD:DP:GQ:PL	0/1:8,14:22:99:420,0,241
chrIV	861498	.	C	T	244.77	PASS	AC=1;AF=0.500;AN=2;BaseQRankSum=-2.587;ClippingRankSum=0.000;DP=22;ExcessHet=3.0103;FS=1.603;MLEAC=1;MLEAF=0.500;MQ=42.00;MQRankSum=0.000;QD=11.13;ReadPosRankSum=-2.104;SOR=1.085	GT:AD:DP:GQ:PL	0/1:12,10:22:99:273,0,439
chrIV	861754	.	C	T	232.77	PASS	AC=1;AF=0.500;AN=2;BaseQRankSum=0.427;ClippingRankSum=0.000;DP=25;ExcessHet=3.0103;FS=0.000;MLEAC=1;MLEAF=0.500;MQ=42.00;MQRankSum=0.000;QD=9.31;ReadPosRankSum=-1.021;SOR=0.892	GT:AD:DP:GQ:PL	0/1:16,9:25:99:261,0,514
chrIV	884543	.	G	A	280.77	PASS	AC=1;AF=0.500;AN=2;BaseQRankSum=-0.203;ClippingRankSum=0.000;DP=22;ExcessHet=3.0103;FS=7.168;MLEAC=1;MLEAF=0.500;MQ=42.00;MQRankSum=0.000;QD=12.76;ReadPosRankSum=0.000;SOR=1.198	GT:AD:DP:GQ:PL	0/1:13,9:22:99:309,0,490
chrIV	892431	.	G	A	479.77	PASS	AC=1;AF=0.500;AN=2;BaseQRankSum=-0.025;ClippingRankSum=0.000;DP=27;ExcessHet=3.0103;FS=3.452;MLEAC=1;MLEAF=0.500;MQ=41.86;MQRankSum=-1.236;QD=17.77;ReadPosRankSum=1.193;SOR=1.473	GT:AD:DP:GQ:PL	0/1:12,15:27:99:508,0,416
chrIV	905087	.	G	A	646.77	PASS	AC=1;AF=0.500;AN=2;BaseQRankSum=-2.223;ClippingRankSum=0.000;DP=41;ExcessHet=3.0103;FS=7.005;MLEAC=1;MLEAF=0.500;MQ=41.30;MQRankSum=-1.110;QD=15.77;ReadPosRankSum=-0.712;SOR=0.595	GT:AD:DP:GQ:PL	0/1:16,25:41:99:675,0,499
chrIV	910012	.	C	T	705.77	PASS	AC=1;AF=0.500;AN=2;BaseQRankSum=-0.589;ClippingRankSum=0.000;DP=37;ExcessHet=3.0103;FS=2.884;MLEAC=1;MLEAF=0.500;MQ=42.00;MQRankSum=0.000;QD=19.07;ReadPosRankSum=-1.578;SOR=0.846	GT:AD:DP:GQ:PL	0/1:16,21:37:99:734,0,538
chrIV	910657	.	G	A	645.77	PASS	AC=1;AF=0.500;AN=2;BaseQRankSum=-0.351;ClippingRankSum=0.000;DP=53;ExcessHet=3.0103;FS=2.345;MLEAC=1;MLEAF=0.500;MQ=42.00;MQRankSum=0.000;QD=12.18;ReadPosRankSum=-1.387;SOR=1.136	GT:AD:DP:GQ:PL	0/1:28,25:53:99:674,0,791
chrIV	911412	.	C	T	418.77	PASS	AC=1;AF=0.500;AN=2;BaseQRankSum=-0.097;ClippingRankSum=0.000;DP=27;ExcessHet=3.0103;FS=1.527;MLEAC=1;MLEAF=0.500;MQ=41.45;MQRankSum=-0.889;QD=15.51;ReadPosRankSum=-0.566;SOR=1.140	GT:AD:DP:GQ:PL	0/1:13,14:27:99:447,0,418
chrIV	915379	.	G	A	616.77	PASS	AC=1;AF=0.500;AN=2;BaseQRankSum=-0.764;ClippingRankSum=0.000;DP=31;ExcessHet=3.0103;FS=1.402;MLEAC=1;MLEAF=0.500;MQ=42.00;MQRankSum=0.000;QD=19.90;ReadPosRankSum=-0.760;SOR=1.022	GT:AD:DP:GQ:PL	0/1:12,19:31:99:645,0,395
chrIV	917316	.	C	T	694.77	PASS	AC=1;AF=0.500;AN=2;BaseQRankSum=-1.057;ClippingRankSum=0.000;DP=55;ExcessHet=3.0103;FS=7.789;MLEAC=1;MLEAF=0.500;MQ=41.93;MQRankSum=-1.277;QD=12.63;ReadPosRankSum=0.423;SOR=0.163	GT:AD:DP:GQ:PL	0/1:25,30:55:99:723,0,643
chrIV	930332	.	G	A	374.77	PASS	AC=1;AF=0.500;AN=2;BaseQRankSum=0.580;ClippingRankSum=0.000;DP=33;ExcessHet=3.0103;FS=8.786;MLEAC=1;MLEAF=0.500;MQ=41.78;MQRankSum=-1.178;QD=11.36;ReadPosRankSum=-0.397;SOR=2.494	GT:AD:DP:GQ:PL	0/1:20,13:33:99:403,0,644
chrIV	930417	.	G	A	636.77	PASS	AC=1;AF=0.500;AN=2;BaseQRankSum=-0.832;ClippingRankSum=0.000;DP=33;ExcessHet=3.0103;FS=6.034;MLEAC=1;MLEAF=0.500;MQ=41.76;MQRankSum=-1.555;QD=19.30;ReadPosRankSum=-0.836;SOR=0.118	GT:AD:DP:GQ:PL	0/1:12,21:33:99:665,0,368
chrIV	932676	.	C	T	510.77	PASS	AC=1;AF=0.500;AN=2;BaseQRankSum=-0.656;ClippingRankSum=0.000;DP=45;ExcessHet=3.0103;FS=10.170;MLEAC=1;MLEAF=0.500;MQ=42.00;MQRankSum=0.000;QD=11.35;ReadPosRankSum=0.905;SOR=2.355	GT:AD:DP:GQ:PL	0/1:28,17:45:99:539,0,1021
chrIV	933558	.	C	T	623.77	PASS	AC=1;AF=0.500;AN=2;BaseQRankSum=-0.752;ClippingRankSum=0.000;DP=64;ExcessHet=3.0103;FS=0.000;MLEAC=1;MLEAF=0.500;MQ=41.77;MQRankSum=-1.217;QD=9.75;ReadPosRankSum=0.515;SOR=0.773	GT:AD:DP:GQ:PL	0/1:39,25:64:99:652,0,1223
chrIV	948631	.	C	T	448.77	PASS	AC=1;AF=0.500;AN=2;BaseQRankSum=1.037;ClippingRankSum=0.000;DP=31;ExcessHet=3.0103;FS=1.398;MLEAC=1;MLEAF=0.500;MQ=42.00;MQRankSum=0.000;QD=14.48;ReadPosRankSum=-0.654;SOR=0.425	GT:AD:DP:GQ:PL	0/1:17,14:31:99:477,0,551
chrIV	955322	.	C	T	579.77	PASS	AC=1;AF=0.500;AN=2;BaseQRankSum=0.366;ClippingRankSum=0.000;DP=37;ExcessHet=3.0103;FS=4.925;MLEAC=1;MLEAF=0.500;MQ=42.00;MQRankSum=0.000;QD=16.10;ReadPosRankSum=1.535;SOR=0.229	GT:AD:DP:GQ:PL	0/1:17,19:36:99:608,0,527
chrIV	972161	.	G	A	368.77	PASS	AC=1;AF=0.500;AN=2;BaseQRankSum=-1.165;ClippingRankSum=0.000;DP=26;ExcessHet=3.0103;FS=0.000;MLEAC=1;MLEAF=0.500;MQ=40.90;MQRankSum=-1.388;QD=14.18;ReadPosRankSum=0.799;SOR=1.022	GT:AD:DP:GQ:PL	0/1:13,13:26:99:397,0,469
chrIV	1013701	.	G	A	890.77	PASS	AC=1;AF=0.500;AN=2;BaseQRankSum=0.079;ClippingRankSum=0.000;DP=54;ExcessHet=3.0103;FS=2.393;MLEAC=1;MLEAF=0.500;MQ=41.93;MQRankSum=-1.299;QD=16.50;ReadPosRankSum=-1.741;SOR=0.392	GT:AD:DP:GQ:PL	0/1:25,29:54:99:919,0,773
chrIV	1032400	.	C	T	425.77	PASS	AC=1;AF=0.500;AN=2;BaseQRankSum=-0.092;ClippingRankSum=0.000;DP=34;ExcessHet=3.0103;FS=1.431;MLEAC=1;MLEAF=0.500;MQ=42.00;MQRankSum=0.000;QD=12.90;ReadPosRankSum=-0.461;SOR=1.041	GT:AD:DP:GQ:PL	0/1:19,14:33:99:454,0,663
chrIV	1055481	.	G	A	689.77	PASS	AC=1;AF=0.500;AN=2;BaseQRankSum=-0.064;ClippingRankSum=0.000;DP=55;ExcessHet=3.0103;FS=1.047;MLEAC=1;MLEAF=0.500;MQ=41.48;MQRankSum=0.948;QD=13.01;ReadPosRankSum=0.104;SOR=0.518	GT:AD:DP:GQ:PL	0/1:29,24:53:99:718,0,910
chrIV	1112250	.	G	A	555.77	PASS	AC=1;AF=0.500;AN=2;BaseQRankSum=2.046;ClippingRankSum=0.000;DP=37;ExcessHet=3.0103;FS=0.000;MLEAC=1;MLEAF=0.500;MQ=42.00;MQRankSum=0.000;QD=15.02;ReadPosRankSum=0.118;SOR=0.818	GT:AD:DP:GQ:PL	0/1:19,18:37:99:584,0,523
chrIV	1112819	.	C	T	438.77	PASS	AC=1;AF=0.500;AN=2;BaseQRankSum=1.373;ClippingRankSum=0.000;DP=33;ExcessHet=3.0103;FS=0.000;MLEAC=1;MLEAF=0.500;MQ=41.88;MQRankSum=1.277;QD=13.30;ReadPosRankSum=-2.173;SOR=0.527	GT:AD:DP:GQ:PL	0/1:19,14:33:99:467,0,570
chrIV	1121020	.	G	A	665.77	PASS	AC=1;AF=0.500;AN=2;BaseQRankSum=-0.215;ClippingRankSum=0.000;DP=36;ExcessHet=3.0103;FS=1.409;MLEAC=1;MLEAF=0.500;MQ=42.00;MQRankSum=0.000;QD=18.49;ReadPosRankSum=1.035;SOR=1.230	GT:AD:DP:GQ:PL	0/1:14,22:36:99:694,0,482
chrIV	1150844	.	G	A	407.77	PASS	AC=1;AF=0.500;AN=2;BaseQRankSum=1.265;ClippingRankSum=0.000;DP=34;ExcessHet=3.0103;FS=0.000;MLEAC=1;MLEAF=0.500;MQ=41.89;MQRankSum=0.847;QD=11.99;ReadPosRankSum=0.933;SOR=0.657	GT:AD:DP:GQ:PL	0/1:21,13:34:99:436,0,689
chrIV	1153626	.	G	A	413.77	PASS	AC=1;AF=0.500;AN=2;BaseQRankSum=0.274;ClippingRankSum=0.000;DP=32;ExcessHet=3.0103;FS=10.606;MLEAC=1;MLEAF=0.500;MQ=42.00;MQRankSum=0.000;QD=12.93;ReadPosRankSum=0.547;SOR=1.839	GT:AD:DP:GQ:PL	0/1:17,15:32:99:442,0,497
chrIV	1196442	.	G	A	448.77	PASS	AC=1;AF=0.500;AN=2;BaseQRankSum=-1.116;ClippingRankSum=0.000;DP=34;ExcessHet=3.0103;FS=1.365;MLEAC=1;MLEAF=0.500;MQ=40.72;MQRankSum=-0.386;QD=13.20;ReadPosRankSum=0.302;SOR=1.179	GT:AD:DP:GQ:PL	0/1:16,18:34:99:477,0,455
chrIV	1196769	.	C	T	388.77	PASS	AC=1;AF=0.500;AN=2;BaseQRankSum=0.623;ClippingRankSum=0.000;DP=41;ExcessHet=3.0103;FS=9.923;MLEAC=1;MLEAF=0.500;MQ=42.00;MQRankSum=0.000;QD=9.48;ReadPosRankSum=-0.058;SOR=0.818	GT:AD:DP:GQ:PL	0/1:26,15:41:99:417,0,739
chrIV	1201775	.	C	T	608.77	PASS	AC=1;AF=0.500;AN=2;BaseQRankSum=-1.997;ClippingRankSum=0.000;DP=40;ExcessHet=3.0103;FS=2.931;MLEAC=1;MLEAF=0.500;MQ=41.23;MQRankSum=-1.158;QD=15.61;ReadPosRankSum=-0.449;SOR=1.426	GT:AD:DP:GQ:PL	0/1:16,23:39:99:637,0,514
chrIV	1248192	.	C	T	317.77	PASS	AC=1;AF=0.500;AN=2;BaseQRankSum=-1.115;ClippingRankSum=0.000;DP=28;ExcessHet=3.0103;FS=0.000;MLEAC=1;MLEAF=0.500;MQ=42.00;MQRankSum=0.000;QD=11.35;ReadPosRankSum=-0.309;SOR=1.148	GT:AD:DP:GQ:PL	0/1:17,11:28:99:346,0,595
chrIV	1250121	.	G	A	332.77	PASS	AC=1;AF=0.500;AN=2;BaseQRankSum=0.040;ClippingRankSum=0.000;DP=43;ExcessHet=3.0103;FS=9.830;MLEAC=1;MLEAF=0.500;MQ=41.66;MQRankSum=0.709;QD=7.74;ReadPosRankSum=-0.953;SOR=1.497	GT:AD:DP:GQ:PL	0/1:30,13:43:99:361,0,949
chrIV	1251765	.	C	T	596.77	PASS	AC=1;AF=0.500;AN=2;BaseQRankSum=0.346;ClippingRankSum=0.000;DP=42;ExcessHet=3.0103;FS=4.675;MLEAC=1;MLEAF=0.500;MQ=41.23;MQRankSum=-0.074;QD=14.21;ReadPosRankSum=1.321;SOR=1.685	GT:AD:DP:GQ:PL	0/1:21,21:42:99:625,0,617
chrIV	1270890	.	C	T	709.77	PASS	AC=1;AF=0.500;AN=2;BaseQRankSum=1.524;ClippingRankSum=0.000;DP=54;ExcessHet=3.0103;FS=7.759;MLEAC=1;MLEAF=0.500;MQ=41.93;MQRankSum=1.376;QD=13.39;ReadPosRankSum=-2.187;SOR=0.193	GT:AD:DP:GQ:PL	0/1:28,25:53:99:738,0,753
chrIV	1275296	.	G	A	631.77	PASS	AC=1;AF=0.500;AN=2;BaseQRankSum=-1.769;ClippingRankSum=0.000;DP=41;ExcessHet=3.0103;FS=6.747;MLEAC=1;MLEAF=0.500;MQ=41.30;MQRankSum=-1.296;QD=15.41;ReadPosRankSum=0.303;SOR=1.771	GT:AD:DP:GQ:PL	0/1:19,22:41:99:660,0,668
chrIV	1299756	.	G	A	480.77	PASS	AC=1;AF=0.500;AN=2;BaseQRankSum=0.040;ClippingRankSum=0.000;DP=31;ExcessHet=3.0103;FS=3.393;MLEAC=1;MLEAF=0.500;MQ=41.87;MQRankSum=-1.439;QD=15.51;ReadPosRankSum=0.198;SOR=1.545	GT:AD:DP:GQ:PL	0/1:16,15:31:99:509,0,480
chrIV	1353599	.	C	T	408.77	PASS	AC=1;AF=0.500;AN=2;BaseQRankSum=-0.872;ClippingRankSum=0.000;DP=27;ExcessHet=3.0103;FS=1.580;MLEAC=1;MLEAF=0.500;MQ=41.86;MQRankSum=-1.281;QD=15.72;ReadPosRankSum=-0.963;SOR=0.796	GT:AD:DP:GQ:PL	0/1:12,14:26:99:437,0,414
chrIV	1354592	.	G	A	359.77	PASS	AC=1;AF=0.500;AN=2;BaseQRankSum=-1.529;ClippingRankSum=0.000;DP=31;ExcessHet=3.0103;FS=3.407;MLEAC=1;MLEAF=0.500;MQ=42.00;MQRankSum=0.000;QD=11.61;ReadPosRankSum=0.279;SOR=1.402	GT:AD:DP:GQ:PL	0/1:17,14:31:99:388,0,579
chrIV	1385779	.	G	A	809.77	PASS	AC=1;AF=0.500;AN=2;BaseQRankSum=0.000;ClippingRankSum=0.000;DP=50;ExcessHet=3.0103;FS=5.931;MLEAC=1;MLEAF=0.500;MQ=41.84;MQRankSum=0.186;QD=16.20;ReadPosRankSum=2.019;SOR=1.192	GT:AD:DP:GQ:PL	0/1:23,27:50:99:838,0,694
chrIV	1416908	.	G	A	770.77	PASS	AC=1;AF=0.500;AN=2;BaseQRankSum=1.177;ClippingRankSum=0.000;DP=50;ExcessHet=3.0103;FS=6.645;MLEAC=1;MLEAF=0.500;MQ=42.00;MQRankSum=0.000;QD=15.73;ReadPosRankSum=1.583;SOR=0.190	GT:AD:DP:GQ:PL	0/1:25,24:49:99:799,0,810
chrIV	1425935	.	C	T	467.77	PASS	AC=1;AF=0.500;AN=2;BaseQRankSum=-1.124;ClippingRankSum=0.000;DP=36;ExcessHet=3.0103;FS=0.000;MLEAC=1;MLEAF=0.500;MQ=41.89;MQRankSum=1.475;QD=12.99;ReadPosRankSum=0.349;SOR=0.693	GT:AD:DP:GQ:PL	0/1:18,18:36:99:496,0,578
chrIV	1468617	.	C	T	182.77	PASS	AC=1;AF=0.500;AN=2;BaseQRankSum=1.033;ClippingRankSum=0.000;DP=27;ExcessHet=3.0103;FS=0.000;MLEAC=1;MLEAF=0.500;MQ=41.93;MQRankSum=0.676;QD=6.77;ReadPosRankSum=-1.485;SOR=0.941	GT:AD:DP:GQ:PL	0/1:20,7:27:99:211,0,635
chrIV	1489120	.	G	A	290.77	PASS	AC=1;AF=0.500;AN=2;BaseQRankSum=0.196;ClippingRankSum=0.000;DP=25;ExcessHet=3.0103;FS=6.455;MLEAC=1;MLEAF=0.500;MQ=42.00;MQRankSum=0.000;QD=11.63;ReadPosRankSum=0.302;SOR=1.502	GT:AD:DP:GQ:PL	0/1:15,10:25:99:319,0,467
chrIV	1489211	.	G	A	651.77	PASS	AC=1;AF=0.500;AN=2;BaseQRankSum=0.147;ClippingRankSum=0.000;DP=32;ExcessHet=3.0103;FS=1.475;MLEAC=1;MLEAF=0.500;MQ=42.00;MQRankSum=0.000;QD=20.37;ReadPosRankSum=-0.354;SOR=1.085	GT:AD:DP:GQ:PL	0/1:10,22:32:99:680,0,258
chrIV	1489252	.	C	T	265.77	PASS	AC=1;AF=0.500;AN=2;BaseQRankSum=-2.090;ClippingRankSum=0.000;DP=26;ExcessHet=3.0103;FS=7.887;MLEAC=1;MLEAF=0.500;MQ=42.00;MQRankSum=0.000;QD=10.22;ReadPosRankSum=-1.500;SOR=0.075	GT:AD:DP:GQ:PL	0/1:16,10:26:99:294,0,551
chrIV	1489889	.	G	A	201.77	PASS	AC=1;AF=0.500;AN=2;BaseQRankSum=0.000;ClippingRankSum=0.000;DP=18;ExcessHet=3.0103;FS=0.000;MLEAC=1;MLEAF=0.500;MQ=42.00;MQRankSum=0.000;QD=11.21;ReadPosRankSum=-1.173;SOR=0.765	GT:AD:DP:GQ:PL	0/1:10,8:18:99:230,0,287
chrIV	1495716	.	G	A	767.77	PASS	AC=1;AF=0.500;AN=2;BaseQRankSum=0.999;ClippingRankSum=0.000;DP=41;ExcessHet=3.0103;FS=16.899;MLEAC=1;MLEAF=0.500;MQ=42.00;MQRankSum=0.000;QD=19.19;ReadPosRankSum=-1.195;SOR=0.040	GT:AD:DP:GQ:PL	0/1:17,23:40:99:796,0,532
chrIV	1496578	.	G	A	741.77	PASS	AC=1;AF=0.500;AN=2;BaseQRankSum=-0.600;ClippingRankSum=0.000;DP=46;ExcessHet=3.0103;FS=4.324;MLEAC=1;MLEAF=0.500;MQ=42.00;MQRankSum=0.000;QD=16.13;ReadPosRankSum=-0.900;SOR=1.519	GT:AD:DP:GQ:PL	0/1:22,24:46:99:770,0,725
chrIV	1507894	.	C	T	417.77	PASS	AC=1;AF=0.500;AN=2;BaseQRankSum=-0.183;ClippingRankSum=0.000;DP=26;ExcessHet=3.0103;FS=1.657;MLEAC=1;MLEAF=0.500;MQ=41.28;MQRankSum=-1.623;QD=16.07;ReadPosRankSum=1.266;SOR=0.368	GT:AD:DP:GQ:PL	0/1:12,14:26:99:446,0,429
chrIV	1512013	.	C	T	223.77	PASS	AC=1;AF=0.500;AN=2;BaseQRankSum=-1.223;ClippingRankSum=0.000;DP=21;ExcessHet=3.0103;FS=0.000;MLEAC=1;MLEAF=0.500;MQ=42.00;MQRankSum=0.000;QD=10.66;ReadPosRankSum=1.096;SOR=0.665	GT:AD:DP:GQ:PL	0/1:12,9:21:99:252,0,445
chrIV	1516912	.	G	A	344.77	PASS	AC=1;AF=0.500;AN=2;BaseQRankSum=1.887;ClippingRankSum=0.000;DP=26;ExcessHet=3.0103;FS=1.598;MLEAC=1;MLEAF=0.500;MQ=42.00;MQRankSum=0.000;QD=13.26;ReadPosRankSum=0.474;SOR=0.616	GT:AD:DP:GQ:PL	0/1:15,11:26:99:373,0,469
chrV	31980	.	G	A	414.77	PASS	AC=1;AF=0.500;AN=2;BaseQRankSum=-1.860;ClippingRankSum=0.000;DP=34;ExcessHet=3.0103;FS=0.000;MLEAC=1;MLEAF=0.500;MQ=41.16;MQRankSum=-1.674;QD=12.20;ReadPosRankSum=0.128;SOR=0.583	GT:AD:DP:GQ:PL	0/1:20,14:34:99:443,0,751
chrV	33376	.	G	A	732.77	PASS	AC=1;AF=0.500;AN=2;BaseQRankSum=1.414;ClippingRankSum=0.000;DP=38;ExcessHet=3.0103;FS=0.000;MLEAC=1;MLEAF=0.500;MQ=42.00;MQRankSum=0.000;QD=19.28;ReadPosRankSum=-0.220;SOR=0.656	GT:AD:DP:GQ:PL	0/1:15,23:38:99:761,0,399
chrV	40691	.	G	A	499.77	PASS	AC=1;AF=0.500;AN=2;BaseQRankSum=0.581;ClippingRankSum=0.000;DP=39;ExcessHet=3.0103;FS=2.742;MLEAC=1;MLEAF=0.500;MQ=42.00;MQRankSum=0.000;QD=13.15;ReadPosRankSum=1.167;SOR=1.179	GT:AD:DP:GQ:PL	0/1:20,18:38:99:528,0,578
chrV	51905	.	G	A	489.77	PASS	AC=1;AF=0.500;AN=2;BaseQRankSum=0.708;ClippingRankSum=0.000;DP=39;ExcessHet=3.0103;FS=0.000;MLEAC=1;MLEAF=0.500;MQ=40.74;MQRankSum=-0.387;QD=12.56;ReadPosRankSum=-0.681;SOR=0.741	GT:AD:DP:GQ:PL	0/1:23,16:39:99:518,0,760
chrV	54326	.	G	A	800.77	PASS	AC=1;AF=0.500;AN=2;BaseQRankSum=1.290;ClippingRankSum=0.000;DP=42;ExcessHet=3.0103;FS=2.799;MLEAC=1;MLEAF=0.500;MQ=42.00;MQRankSum=0.000;QD=19.07;ReadPosRankSum=-0.441;SOR=1.264	GT:AD:DP:GQ:PL	0/1:19,23:42:99:829,0,616
chrV	61919	.	G	A	746.77	PASS	AC=2;AF=1.00;AN=2;DP=22;ExcessHet=3.0103;FS=0.000;MLEAC=2;MLEAF=1.00;MQ=41.14;QD=32.86;SOR=2.636	GT:AD:DP:GQ:PL	1/1:0,21:21:63:775,63,0
chrV	72484	.	G	A	771.77	PASS	AC=1;AF=0.500;AN=2;BaseQRankSum=0.180;ClippingRankSum=0.000;DP=41;ExcessHet=3.0103;FS=1.252;MLEAC=1;MLEAF=0.500;MQ=41.65;MQRankSum=1.214;QD=19.29;ReadPosRankSum=-0.741;SOR=0.888	GT:AD:DP:GQ:PL	0/1:17,23:40:99:800,0,553
chrV	85543	.	G	A	625.77	PASS	AC=1;AF=0.500;AN=2;BaseQRankSum=-0.100;ClippingRankSum=0.000;DP=53;ExcessHet=3.0103;FS=3.822;MLEAC=1;MLEAF=0.500;MQ=41.96;MQRankSum=0.881;QD=11.81;ReadPosRankSum=-0.878;SOR=1.241	GT:AD:DP:GQ:PL	0/1:31,22:53:99:654,0,977
chrV	101745	.	G	A	332.77	PASS	AC=1;AF=0.500;AN=2;BaseQRankSum=0.148;ClippingRankSum=0.000;DP=17;ExcessHet=3.0103;FS=4.708;MLEAC=1;MLEAF=0.500;MQ=42.00;MQRankSum=0.000;QD=19.57;ReadPosRankSum=0.795;SOR=0.148	GT:AD:DP:GQ:PL	0/1:7,10:17:99:361,0,235
chrV	118013	.	G	A	363.77	PASS	AC=1;AF=0.500;AN=2;BaseQRankSum=-0.588;ClippingRankSum=0.000;DP=46;ExcessHet=3.0103;FS=1.298;MLEAC=1;MLEAF=0.500;MQ=41.92;MQRankSum=0.980;QD=7.91;ReadPosRankSum=-0.800;SOR=0.400	GT:AD:DP:GQ:PL	0/1:32,14:46:99:392,0,1061
chrV	118024	.	G	A	347.77	PASS	AC=1;AF=0.500;AN=2;BaseQRankSum=-1.112;ClippingRankSum=0.000;DP=42;ExcessHet=3.0103;FS=0.000;MLEAC=1;MLEAF=0.500;MQ=41.91;MQRankSum=1.049;QD=8.28;ReadPosRankSum=-0.992;SOR=0.804	GT:AD:DP:GQ:PL	0/1:28,14:42:99:376,0,930
chrV	129458	.	G	A	963.77	PASS	AC=1;AF=0.500;AN=2;BaseQRankSum=-0.100;ClippingRankSum=0.000;DP=62;ExcessHet=3.0103;FS=0.000;MLEAC=1;MLEAF=0.500;MQ=41.26;MQRankSum=-1.025;QD=15.54;ReadPosRankSum=-0.312;SOR=0.700	GT:AD:DP:GQ:PL	0/1:31,31:62:99:992,0,951
chrV	131671	.	C	T	383.77	PASS	AC=1;AF=0.500;AN=2;BaseQRankSum=-0.493;ClippingRankSum=0.000;DP=40;ExcessHet=3.0103;FS=0.000;MLEAC=1;MLEAF=0.500;MQ=42.00;MQRankSum=0.000;QD=9.84;ReadPosRankSum=0.396;SOR=0.577	GT:AD:DP:GQ:PL	0/1:25,14:39:99:412,0,845
chrV	138687	.	G	A	947.77	PASS	AC=1;AF=0.500;AN=2;BaseQRankSum=-0.882;ClippingRankSum=0.000;DP=55;ExcessHet=3.0103;FS=0.000;MLEAC=1;MLEAF=0.500;MQ=41.63;MQRankSum=-0.553;QD=17.23;ReadPosRankSum=0.804;SOR=0.651	GT:AD:DP:GQ:PL	0/1:22,33:55:99:976,0,616
chrV	138764	.	G	A	453.77	PASS	AC=1;AF=0.500;AN=2;BaseQRankSum=1.625;ClippingRankSum=0.000;DP=29;ExcessHet=3.0103;FS=5.649;MLEAC=1;MLEAF=0.500;MQ=41.49;MQRankSum=1.035;QD=15.65;ReadPosRankSum=2.205;SOR=0.668	GT:AD:DP:GQ:PL	0/1:15,14:29:99:482,0,458
chrV	140366	.	G	A	421.77	PASS	AC=1;AF=0.500;AN=2;BaseQRankSum=0.172;ClippingRankSum=0.000;DP=27;ExcessHet=3.0103;FS=1.882;MLEAC=1;MLEAF=0.500;MQ=40.94;MQRankSum=-1.336;QD=15.62;ReadPosRankSum=-0.787;SOR=0.264	GT:AD:DP:GQ:PL	0/1:13,14:27:99:450,0,440
chrV	140433	.	G	A	428.77	PASS	AC=1;AF=0.500;AN=2;BaseQRankSum=-0.731;ClippingRankSum=0.000;DP=33;ExcessHet=3.0103;FS=3.329;MLEAC=1;MLEAF=0.500;MQ=41.13;MQRankSum=-1.438;QD=12.99;ReadPosRankSum=-0.930;SOR=1.521	GT:AD:DP:GQ:PL	0/1:17,16:33:99:457,0,547
chrV	148126	.	C	T	329.77	PASS	AC=1;AF=0.500;AN=2;BaseQRankSum=-0.584;ClippingRankSum=0.000;DP=20;ExcessHet=3.0103;FS=0.000;MLEAC=1;MLEAF=0.500;MQ=42.00;MQRankSum=0.000;QD=16.49;ReadPosRankSum=-1.444;SOR=0.693	GT:AD:DP:GQ:PL	0/1:10,10:20:99:358,0,345
chrV	167711	.	C	T	150.77	PASS	AC=1;AF=0.500;AN=2;BaseQRankSum=0.920;ClippingRankSum=0.000;DP=14;ExcessHet=3.0103;FS=11.228;MLEAC=1;MLEAF=0.500;MQ=42.00;MQRankSum=0.000;QD=11.60;ReadPosRankSum=-0.193;SOR=3.596	GT:AD:DP:GQ:PL	0/1:8,5:13:99:179,0,300
chrV	171829	.	G	A	468.77	PASS	AC=1;AF=0.500;AN=2;BaseQRankSum=-1.240;ClippingRankSum=0.000;DP=42;ExcessHet=3.0103;FS=1.235;MLEAC=1;MLEAF=0.500;MQ=41.95;MQRankSum=0.000;QD=12.02;ReadPosRankSum=0.400;SOR=0.465	GT:AD:DP:GQ:PL	0/1:21,18:39:99:497,0,692
chrV	177173	.	G	A	727.77	PASS	AC=1;AF=0.500;AN=2;BaseQRankSum=0.714;ClippingRankSum=0.000;DP=50;ExcessHet=3.0103;FS=6.180;MLEAC=1;MLEAF=0.500;MQ=41.96;MQRankSum=-1.043;QD=14.56;ReadPosRankSum=0.503;SOR=1.680	GT:AD:DP:GQ:PL	0/1:27,23:50:99:756,0,902
chrV	208502	.	C	T	206.77	PASS	AC=1;AF=0.500;AN=2;BaseQRankSum=1.832;ClippingRankSum=0.000;DP=19;ExcessHet=3.0103;FS=7.613;MLEAC=1;MLEAF=0.500;MQ=41.79;MQRankSum=1.191;QD=10.88;ReadPosRankSum=0.719;SOR=2.584	GT:AD:DP:GQ:PL	0/1:12,7:19:99:235,0,385
chrV	222528	.	G	A	438.77	PASS	AC=1;AF=0.500;AN=2;BaseQRankSum=-0.406;ClippingRankSum=0.000;DP=37;ExcessHet=3.0103;FS=7.143;MLEAC=1;MLEAF=0.500;MQ=41.21;MQRankSum=-0.197;QD=11.86;ReadPosRankSum=-1.978;SOR=0.876	GT:AD:DP:GQ:PL	0/1:22,15:37:99:467,0,753
chrV	225101	.	G	A	471.77	PASS	AC=1;AF=0.500;AN=2;BaseQRankSum=0.086;ClippingRankSum=0.000;DP=25;ExcessHet=3.0103;FS=1.623;MLEAC=1;MLEAF=0.500;MQ=42.00;MQRankSum=0.000;QD=18.87;ReadPosRankSum=-0.369;SOR=0.574	GT:AD:DP:GQ:PL	0/1:10,15:25:99:500,0,298
chrV	225258	.	G	A	552.77	PASS	AC=1;AF=0.500;AN=2;BaseQRankSum=-1.534;ClippingRankSum=0.000;DP=31;ExcessHet=3.0103;FS=1.477;MLEAC=1;MLEAF=0.500;MQ=41.54;MQRankSum=0.000;QD=18.43;ReadPosRankSum=-1.045;SOR=1.078	GT:AD:DP:GQ:PL	0/1:11,19:30:99:581,0,361
chrV	237078	.	G	A	191.77	PASS	AC=1;AF=0.500;AN=2;BaseQRankSum=-0.132;ClippingRankSum=0.000;DP=10;ExcessHet=3.0103;FS=2.808;MLEAC=1;MLEAF=0.500;MQ=42.00;MQRankSum=0.000;QD=19.18;ReadPosRankSum=-0.366;SOR=1.108	GT:AD:DP:GQ:PL	0/1:4,6:10:99:220,0,140
chrV	238555	.	G	A	1057.77	PASS	AC=1;AF=0.500;AN=2;BaseQRankSum=0.268;ClippingRankSum=0.000;DP=52;ExcessHet=3.0103;FS=8.021;MLEAC=1;MLEAF=0.500;MQ=41.40;MQRankSum=1.146;QD=20.74;ReadPosRankSum=-1.587;SOR=0.416	GT:AD:DP:GQ:PL	0/1:19,32:51:99:1086,0,506
chrV	258008	.	G	A	947.77	PASS	AC=1;AF=0.500;AN=2;BaseQRankSum=1.963;ClippingRankSum=0.000;DP=53;ExcessHet=3.0103;FS=10.326;MLEAC=1;MLEAF=0.500;MQ=41.96;MQRankSum=-0.924;QD=18.23;ReadPosRankSum=0.281;SOR=2.376	GT:AD:DP:GQ:PL	0/1:25,27:52:99:976,0,746
chrV	258041	.	C	T	869.77	PASS	AC=1;AF=0.500;AN=2;BaseQRankSum=2.310;ClippingRankSum=0.000;DP=52;ExcessHet=3.0103;FS=11.645;MLEAC=1;MLEAF=0.500;MQ=41.96;MQRankSum=-1.001;QD=16.73;ReadPosRankSum=-0.952;SOR=2.365	GT:AD:DP:GQ:PL	0/1:27,25:52:99:898,0,822
chrV	260393	.	G	A	432.77	PASS	AC=1;AF=0.500;AN=2;BaseQRankSum=2.232;ClippingRankSum=0.000;DP=19;ExcessHet=3.0103;FS=0.000;MLEAC=1;MLEAF=0.500;MQ=41.01;MQRankSum=1.519;QD=24.04;ReadPosRankSum=-1.497;SOR=1.179	GT:AD:DP:GQ:PL	0/1:5,13:18:99:461,0,111
chrV	265823	.	G	A	388.77	PASS	AC=1;AF=0.500;AN=2;BaseQRankSum=-1.012;ClippingRankSum=0.000;DP=34;ExcessHet=3.0103;FS=1.441;MLEAC=1;MLEAF=0.500;MQ=41.58;MQRankSum=0.948;QD=11.43;ReadPosRankSum=-0.204;SOR=0.430	GT:AD:DP:GQ:PL	0/1:19,15:34:99:417,0,625
chrV	269254	.	G	A	382.77	PASS	AC=1;AF=0.500;AN=2;BaseQRankSum=1.490;ClippingRankSum=0.000;DP=31;ExcessHet=3.0103;FS=11.812;MLEAC=1;MLEAF=0.500;MQ=41.48;MQRankSum=-0.238;QD=12.35;ReadPosRankSum=0.095;SOR=1.891	GT:AD:DP:GQ:PL	0/1:19,12:31:99:411,0,610
chrV	270178	.	G	A	536.77	PASS	AC=1;AF=0.500;AN=2;BaseQRankSum=0.870;ClippingRankSum=0.000;DP=45;ExcessHet=3.0103;FS=4.505;MLEAC=1;MLEAF=0.500;MQ=41.91;MQRankSum=-1.720;QD=11.93;ReadPosRankSum=-1.260;SOR=0.264	GT:AD:DP:GQ:PL	0/1:27,18:45:99:565,0,829
chrV	285269	.	C	T	477.77	PASS	AC=1;AF=0.500;AN=2;BaseQRankSum=-1.111;ClippingRankSum=0.000;DP=47;ExcessHet=3.0103;FS=0.000;MLEAC=1;MLEAF=0.500;MQ=41.92;MQRankSum=-1.673;QD=10.39;ReadPosRankSum=-1.363;SOR=0.549	GT:AD:DP:GQ:PL	0/1:27,19:46:99:506,0,858
chrV	289517	.	C	T	540.77	PASS	AC=1;AF=0.500;AN=2;BaseQRankSum=-0.147;ClippingRankSum=0.000;DP=34;ExcessHet=3.0103;FS=0.000;MLEAC=1;MLEAF=0.500;MQ=41.58;MQRankSum=0.000;QD=16.39;ReadPosRankSum=-0.862;SOR=0.818	GT:AD:DP:GQ:PL	0/1:17,16:33:99:569,0,567
chrV	302609	.	G	A	1207.77	PASS	AC=1;AF=0.500;AN=2;BaseQRankSum=1.485;ClippingRankSum=0.000;DP=67;ExcessHet=3.0103;FS=0.000;MLEAC=1;MLEAF=0.500;MQ=42.00;MQRankSum=0.000;QD=18.03;ReadPosRankSum=-1.112;SOR=0.670	GT:AD:DP:GQ:PL	0/1:29,38:67:99:1236,0,769
chrV	322150	.	G	A	529.77	PASS	AC=1;AF=0.500;AN=2;BaseQRankSum=1.581;ClippingRankSum=0.000;DP=33;ExcessHet=3.0103;FS=0.000;MLEAC=1;MLEAF=0.500;MQ=42.00;MQRankSum=0.000;QD=16.56;ReadPosRankSum=0.784;SOR=0.948	GT:AD:DP:GQ:PL	0/1:16,16:32:99:558,0,619
chrV	322160	.	G	A	475.77	PASS	AC=1;AF=0.500;AN=2;BaseQRankSum=-0.155;ClippingRankSum=0.000;DP=30;ExcessHet=3.0103;FS=0.000;MLEAC=1;MLEAF=0.500;MQ=42.00;MQRankSum=0.000;QD=16.41;ReadPosRankSum=0.024;SOR=0.527	GT:AD:DP:GQ:PL	0/1:14,15:29:99:504,0,584
chrV	328369	.	C	T	391.77	PASS	AC=1;AF=0.500;AN=2;BaseQRankSum=0.634;ClippingRankSum=0.000;DP=34;ExcessHet=3.0103;FS=0.000;MLEAC=1;MLEAF=0.500;MQ=41.14;MQRankSum=1.202;QD=11.87;ReadPosRankSum=1.610;SOR=0.732	GT:AD:DP:GQ:PL	0/1:20,13:33:99:420,0,676
chrV	349408	.	G	A	704.77	PASS	AC=1;AF=0.500;AN=2;BaseQRankSum=-0.905;ClippingRankSum=0.000;DP=38;ExcessHet=3.0103;FS=0.000;MLEAC=1;MLEAF=0.500;MQ=41.90;MQRankSum=0.347;QD=18.55;ReadPosRankSum=-0.877;SOR=0.675	GT:AD:DP:GQ:PL	0/1:15,23:38:99:733,0,483
chrV	353147	.	G	A	682.77	PASS	AC=1;AF=0.500;AN=2;BaseQRankSum=0.687;ClippingRankSum=0.000;DP=36;ExcessHet=3.0103;FS=13.869;MLEAC=1;MLEAF=0.500;MQ=42.00;MQRankSum=0.000;QD=18.97;ReadPosRankSum=1.666;SOR=1.834	GT:AD:DP:GQ:PL	0/1:14,22:36:99:711,0,385
chrV	374758	.	C	T	823.77	PASS	AC=1;AF=0.500;AN=2;BaseQRankSum=-2.477;ClippingRankSum=0.000;DP=48;ExcessHet=3.0103;FS=8.946;MLEAC=1;MLEAF=0.500;MQ=41.62;MQRankSum=-0.224;QD=17.16;ReadPosRankSum=0.760;SOR=0.138	GT:AD:DP:GQ:PL	0/1:20,28:48:99:852,0,686
chrV	396693	.	G	A	397.77	PASS	AC=1;AF=0.500;AN=2;BaseQRankSum=0.759;ClippingRankSum=0.000;DP=23;ExcessHet=3.0103;FS=2.197;MLEAC=1;MLEAF=0.500;MQ=42.00;MQRankSum=0.000;QD=18.94;ReadPosRankSum=-1.039;SOR=0.269	GT:AD:DP:GQ:PL	0/1:9,12:21:99:426,0,286
chrV	396727	.	C	T	227.77	PASS	AC=1;AF=0.500;AN=2;BaseQRankSum=-0.896;ClippingRankSum=0.000;DP=21;ExcessHet=3.0103;FS=5.454;MLEAC=1;MLEAF=0.500;MQ=42.00;MQRankSum=0.000;QD=11.39;ReadPosRankSum=1.387;SOR=0.096	GT:AD:DP:GQ:PL	0/1:11,9:20:99:256,0,413
chrV	402940	.	C	T	482.77	PASS	AC=1;AF=0.500;AN=2;BaseQRankSum=1.461;ClippingRankSum=0.000;DP=47;ExcessHet=3.0103;FS=1.226;MLEAC=1;MLEAF=0.500;MQ=42.00;MQRankSum=0.000;QD=10.27;ReadPosRankSum=-1.766;SOR=0.481	GT:AD:DP:GQ:PL	0/1:31,16:47:99:511,0,969
chrV	431211	.	G	A	836.77	PASS	AC=1;AF=0.500;AN=2;BaseQRankSum=0.135;ClippingRankSum=0.000;DP=38;ExcessHet=3.0103;FS=5.201;MLEAC=1;MLEAF=0.500;MQ=41.85;MQRankSum=-1.226;QD=23.24;ReadPosRankSum=-1.778;SOR=0.513	GT:AD:DP:GQ:PL	0/1:12,24:36:99:865,0,376
chrV	431234	.	G	A	967.77	PASS	AC=1;AF=0.500;AN=2;BaseQRankSum=0.597;ClippingRankSum=0.000;DP=44;ExcessHet=3.0103;FS=0.000;MLEAC=1;MLEAF=0.500;MQ=41.78;MQRankSum=-1.581;QD=23.60;ReadPosRankSum=-1.853;SOR=0.693	GT:AD:DP:GQ:PL	0/1:13,28:41:99:996,0,364
chrV	431279	.	G	A	736.77	PASS	AC=1;AF=0.500;AN=2;BaseQRankSum=-1.397;ClippingRankSum=0.000;DP=43;ExcessHet=3.0103;FS=1.302;MLEAC=1;MLEAF=0.500;MQ=41.82;MQRankSum=-1.445;QD=18.89;ReadPosRankSum=2.062;SOR=0.741	GT:AD:DP:GQ:PL	0/1:13,26:39:99:765,0,375
chrV	438695	.	C	T	571.77	PASS	AC=1;AF=0.500;AN=2;BaseQRankSum=1.683;ClippingRankSum=0.000;DP=31;ExcessHet=3.0103;FS=0.000;MLEAC=1;MLEAF=0.500;MQ=41.39;MQRankSum=1.586;QD=19.06;ReadPosRankSum=-0.372;SOR=0.693	GT:AD:DP:GQ:PL	0/1:14,16:30:99:600,0,433
chrV	487299	.	G	A	649.77	PASS	AC=1;AF=0.500;AN=2;BaseQRankSum=-0.728;ClippingRankSum=0.000;DP=35;ExcessHet=3.0103;FS=7.279;MLEAC=1;MLEAF=0.500;MQ=42.00;MQRankSum=0.000;QD=18.56;ReadPosRankSum=-0.266;SOR=1.416	GT:AD:DP:GQ:PL	0/1:14,21:35:99:678,0,446
chrV	551300	.	G	A	549.77	PASS	AC=1;AF=0.500;AN=2;BaseQRankSum=-0.098;ClippingRankSum=0.000;DP=36;ExcessHet=3.0103;FS=3.050;MLEAC=1;MLEAF=0.500;MQ=42.00;MQRankSum=0.000;QD=15.27;ReadPosRankSum=-1.001;SOR=0.269	GT:AD:DP:GQ:PL	0/1:19,17:36:99:578,0,638
chrV	565160	.	C	T	345.77	PASS	AC=1;AF=0.500;AN=2;BaseQRankSum=-0.936;ClippingRankSum=0.000;DP=30;ExcessHet=3.0103;FS=1.723;MLEAC=1;MLEAF=0.500;MQ=41.05;MQRankSum=-1.597;QD=11.53;ReadPosRankSum=0.994;SOR=1.112	GT:AD:DP:GQ:PL	0/1:17,13:30:99:374,0,573
chrVI	54932	.	C	T	465.77	PASS	AC=1;AF=0.500;AN=2;BaseQRankSum=-0.122;ClippingRankSum=0.000;DP=21;ExcessHet=3.0103;FS=2.831;MLEAC=1;MLEAF=0.500;MQ=42.00;MQRankSum=0.000;QD=23.29;ReadPosRankSum=0.469;SOR=0.223	GT:AD:DP:GQ:PL	0/1:7,13:20:99:494,0,247
chrVI	124697	.	C	T	681.77	PASS	AC=1;AF=0.500;AN=2;BaseQRankSum=0.912;ClippingRankSum=0.000;DP=39;ExcessHet=3.0103;FS=5.288;MLEAC=1;MLEAF=0.500;MQ=41.80;MQRankSum=-1.751;QD=17.94;ReadPosRankSum=0.416;SOR=0.204	GT:AD:DP:GQ:PL	0/1:16,22:38:99:710,0,441
chrVI	125649	.	C	T	483.77	PASS	AC=1;AF=0.500;AN=2;BaseQRankSum=0.916;ClippingRankSum=0.000;DP=35;ExcessHet=3.0103;FS=0.000;MLEAC=1;MLEAF=0.500;MQ=41.89;MQRankSum=1.438;QD=14.66;ReadPosRankSum=-0.123;SOR=0.593	GT:AD:DP:GQ:PL	0/1:17,16:33:99:512,0,513
chrVI	149038	.	C	T	224.77	PASS	AC=1;AF=0.500;AN=2;BaseQRankSum=0.046;ClippingRankSum=0.000;DP=19;ExcessHet=3.0103;FS=2.304;MLEAC=1;MLEAF=0.500;MQ=41.90;MQRankSum=0.000;QD=12.49;ReadPosRankSum=0.558;SOR=1.609	GT:AD:DP:GQ:PL	0/1:10,8:18:99:253,0,343
chrVI	149678	.	G	A	805.77	PASS	AC=1;AF=0.500;AN=2;BaseQRankSum=0.902;ClippingRankSum=0.000;DP=51;ExcessHet=3.0103;FS=8.060;MLEAC=1;MLEAF=0.500;MQ=41.44;MQRankSum=-1.319;QD=15.80;ReadPosRankSum=-0.052;SOR=1.802	GT:AD:DP:GQ:PL	0/1:24,27:51:99:834,0,679
chrVI	261791	.	C	T	667.77	PASS	AC=1;AF=0.500;AN=2;BaseQRankSum=1.706;ClippingRankSum=0.000;DP=50;ExcessHet=3.0103;FS=2.453;MLEAC=1;MLEAF=0.500;MQ=41.92;MQRankSum=1.295;QD=13.36;ReadPosRankSum=0.457;SOR=0.368	GT:AD:DP:GQ:PL	0/1:28,22:50:99:696,0,824
chrVII	14523	.	G	A	770.77	PASS	AC=1;AF=0.500;AN=2;BaseQRankSum=1.111;ClippingRankSum=0.000;DP=46;ExcessHet=3.0103;FS=2.555;MLEAC=1;MLEAF=0.500;MQ=41.68;MQRankSum=-0.810;QD=17.13;ReadPosRankSum=0.798;SOR=0.957	GT:AD:DP:GQ:PL	0/1:19,26:45:99:799,0,514
chrVII	17479	.	G	A	1000.77	PASS	AC=1;AF=0.500;AN=2;BaseQRankSum=-2.233;ClippingRankSum=0.000;DP=55;ExcessHet=3.0103;FS=4.425;MLEAC=1;MLEAF=0.500;MQ=41.93;MQRankSum=-1.052;QD=18.20;ReadPosRankSum=-0.952;SOR=1.426	GT:AD:DP:GQ:PL	0/1:20,35:55:99:1029,0,599
chrVII	23912	.	C	T	338.77	PASS	AC=1;AF=0.500;AN=2;BaseQRankSum=-0.029;ClippingRankSum=0.000;DP=24;ExcessHet=3.0103;FS=1.760;MLEAC=1;MLEAF=0.500;MQ=41.84;MQRankSum=-1.386;QD=14.12;ReadPosRankSum=1.277;SOR=1.508	GT:AD:DP:GQ:PL	0/1:12,12:24:99:367,0,371
chrVII	38967	.	G	A	386.77	PASS	AC=1;AF=0.500;AN=2;BaseQRankSum=0.636;ClippingRankSum=0.000;DP=32;ExcessHet=3.0103;FS=6.127;MLEAC=1;MLEAF=0.500;MQ=42.00;MQRankSum=0.000;QD=12.09;ReadPosRankSum=-0.163;SOR=0.120	GT:AD:DP:GQ:PL	0/1:19,13:32:99:415,0,617
chrVII	38999	.	C	T	684.77	PASS	AC=1;AF=0.500;AN=2;BaseQRankSum=0.808;ClippingRankSum=0.000;DP=33;ExcessHet=3.0103;FS=0.000;MLEAC=1;MLEAF=0.500;MQ=42.00;MQRankSum=0.000;QD=20.75;ReadPosRankSum=-1.373;SOR=0.928	GT:AD:DP:GQ:PL	0/1:13,20:33:99:713,0,409
chrVII	55833	.	G	A	774.77	PASS	AC=1;AF=0.500;AN=2;BaseQRankSum=-0.077;ClippingRankSum=0.000;DP=34;ExcessHet=3.0103;FS=5.685;MLEAC=1;MLEAF=0.500;MQ=42.00;MQRankSum=0.000;QD=22.79;ReadPosRankSum=-1.738;SOR=0.477	GT:AD:DP:GQ:PL	0/1:10,24:34:99:803,0,282
chrVII	64911	.	C	T	538.77	PASS	AC=1;AF=0.500;AN=2;BaseQRankSum=0.206;ClippingRankSum=0.000;DP=48;ExcessHet=3.0103;FS=4.201;MLEAC=1;MLEAF=0.500;MQ=41.61;MQRankSum=1.549;QD=11.46;ReadPosRankSum=-0.517;SOR=1.010	GT:AD:DP:GQ:PL	0/1:27,20:47:99:567,0,768
chrVII	77788	.	G	A	359.77	PASS	AC=1;AF=0.500;AN=2;BaseQRankSum=-3.210;ClippingRankSum=0.000;DP=34;ExcessHet=3.0103;FS=0.000;MLEAC=1;MLEAF=0.500;MQ=41.94;MQRankSum=-1.066;QD=10.58;ReadPosRankSum=-0.753;SOR=0.821	GT:AD:DP:GQ:PL	0/1:19,15:34:99:388,0,691
chrVII	107023	.	G	A	464.77	PASS	AC=1;AF=0.500;AN=2;BaseQRankSum=0.665;ClippingRankSum=0.000;DP=29;ExcessHet=3.0103;FS=5.649;MLEAC=1;MLEAF=0.500;MQ=41.93;MQRankSum=-0.897;QD=16.03;ReadPosRankSum=-0.100;SOR=1.378	GT:AD:DP:GQ:PL	0/1:14,15:29:99:493,0,401
chrVII	147965	.	C	T	391.77	PASS	AC=1;AF=0.500;AN=2;BaseQRankSum=-0.043;ClippingRankSum=0.000;DP=30;ExcessHet=3.0103;FS=1.688;MLEAC=1;MLEAF=0.500;MQ=42.00;MQRankSum=0.000;QD=13.06;ReadPosRankSum=-0.515;SOR=0.307	GT:AD:DP:GQ:PL	0/1:18,12:30:99:420,0,659
chrVII	178314	.	G	A	750.77	PASS	AC=1;AF=0.500;AN=2;BaseQRankSum=-1.139;ClippingRankSum=0.000;DP=35;ExcessHet=3.0103;FS=0.000;MLEAC=1;MLEAF=0.500;MQ=41.59;MQRankSum=-0.662;QD=21.45;ReadPosRankSum=-0.545;SOR=0.648	GT:AD:DP:GQ:PL	0/1:12,23:35:99:779,0,386
chrVII	200353	.	G	A	778.77	PASS	AC=1;AF=0.500;AN=2;BaseQRankSum=-1.265;ClippingRankSum=0.000;DP=35;ExcessHet=3.0103;FS=3.699;MLEAC=1;MLEAF=0.500;MQ=41.59;MQRankSum=-0.533;QD=22.90;ReadPosRankSum=-0.248;SOR=0.199	GT:AD:DP:GQ:PL	0/1:9,25:34:99:807,0,270
chrVII	221765	.	C	T	994.77	PASS	AC=1;AF=0.500;AN=2;BaseQRankSum=-1.257;ClippingRankSum=0.000;DP=52;ExcessHet=3.0103;FS=0.000;MLEAC=1;MLEAF=0.500;MQ=42.00;MQRankSum=0.000;QD=19.13;ReadPosRankSum=-0.958;SOR=0.773	GT:AD:DP:GQ:PL	0/1:19,33:52:99:1023,0,568
chrVII	226087	.	C	T	753.77	PASS	AC=1;AF=0.500;AN=2;BaseQRankSum=-2.171;ClippingRankSum=0.000;DP=46;ExcessHet=3.0103;FS=0.000;MLEAC=1;MLEAF=0.500;MQ=42.00;MQRankSum=0.000;QD=17.53;ReadPosRankSum=-0.367;SOR=0.593	GT:AD:DP:GQ:PL	0/1:17,26:43:99:782,0,564
chrVII	233260	.	G	A	661.77	PASS	AC=1;AF=0.500;AN=2;BaseQRankSum=0.597;ClippingRankSum=0.000;DP=41;ExcessHet=3.0103;FS=9.879;MLEAC=1;MLEAF=0.500;MQ=41.90;MQRankSum=-1.296;QD=16.14;ReadPosRankSum=1.973;SOR=0.093	GT:AD:DP:GQ:PL	0/1:19,22:41:99:690,0,580
chrVII	255436	.	C	T	818.77	PASS	AC=1;AF=0.500;AN=2;BaseQRankSum=-0.810;ClippingRankSum=0.000;DP=51;ExcessHet=3.0103;FS=0.000;MLEAC=1;MLEAF=0.500;MQ=41.72;MQRankSum=0.000;QD=16.71;ReadPosRankSum=0.282;SOR=0.643	GT:AD:DP:GQ:PL	0/1:22,27:49:99:847,0,733
chrVII	333645	.	C	T	709.77	PASS	AC=1;AF=0.500;AN=2;BaseQRankSum=-1.864;ClippingRankSum=0.000;DP=43;ExcessHet=3.0103;FS=1.192;MLEAC=1;MLEAF=0.500;MQ=42.00;MQRankSum=0.000;QD=16.51;ReadPosRankSum=-1.890;SOR=0.446	GT:AD:DP:GQ:PL	0/1:19,24:43:99:738,0,645
chrVII	335298	.	G	A	519.77	PASS	AC=1;AF=0.500;AN=2;BaseQRankSum=-0.571;ClippingRankSum=0.000;DP=44;ExcessHet=3.0103;FS=1.192;MLEAC=1;MLEAF=0.500;MQ=41.91;MQRankSum=1.307;QD=12.09;ReadPosRankSum=-2.584;SOR=1.022	GT:AD:DP:GQ:PL	0/1:24,19:43:99:548,0,840
chrVII	352303	.	G	A	588.77	PASS	AC=1;AF=0.500;AN=2;BaseQRankSum=0.648;ClippingRankSum=0.000;DP=35;ExcessHet=3.0103;FS=0.000;MLEAC=1;MLEAF=0.500;MQ=41.52;MQRankSum=0.123;QD=16.82;ReadPosRankSum=-0.723;SOR=0.776	GT:AD:DP:GQ:PL	0/1:17,18:35:99:617,0,513
chrVII	358578	.	C	T	811.77	PASS	AC=1;AF=0.500;AN=2;BaseQRankSum=-1.157;ClippingRankSum=0.000;DP=46;ExcessHet=3.0103;FS=4.278;MLEAC=1;MLEAF=0.500;MQ=41.21;MQRankSum=-0.477;QD=17.65;ReadPosRankSum=0.925;SOR=1.382	GT:AD:DP:GQ:PL	0/1:19,27:46:99:840,0,608
chrVII	360702	.	C	T	490.77	PASS	AC=1;AF=0.500;AN=2;BaseQRankSum=0.876;ClippingRankSum=0.000;DP=32;ExcessHet=3.0103;FS=2.991;MLEAC=1;MLEAF=0.500;MQ=42.00;MQRankSum=0.000;QD=15.34;ReadPosRankSum=-0.135;SOR=1.048	GT:AD:DP:GQ:PL	0/1:17,15:32:99:519,0,555
chrVII	364073	.	G	A	362.77	PASS	AC=1;AF=0.500;AN=2;BaseQRankSum=1.079;ClippingRankSum=0.000;DP=32;ExcessHet=3.0103;FS=5.121;MLEAC=1;MLEAF=0.500;MQ=42.00;MQRankSum=0.000;QD=11.34;ReadPosRankSum=1.321;SOR=1.238	GT:AD:DP:GQ:PL	0/1:18,14:32:99:391,0,479
chrVII	365421	.	C	T	564.77	PASS	AC=1;AF=0.500;AN=2;BaseQRankSum=-1.825;ClippingRankSum=0.000;DP=34;ExcessHet=3.0103;FS=1.352;MLEAC=1;MLEAF=0.500;MQ=42.00;MQRankSum=0.000;QD=17.11;ReadPosRankSum=-2.024;SOR=1.022	GT:AD:DP:GQ:PL	0/1:15,18:33:99:593,0,523
chrVII	365989	.	G	A	506.77	PASS	AC=1;AF=0.500;AN=2;BaseQRankSum=-1.080;ClippingRankSum=0.000;DP=40;ExcessHet=3.0103;FS=0.000;MLEAC=1;MLEAF=0.500;MQ=41.80;MQRankSum=-2.056;QD=12.67;ReadPosRankSum=0.353;SOR=0.525	GT:AD:DP:GQ:PL	0/1:20,20:40:99:535,0,582
chrVII	382985	.	G	A	688.77	PASS	AC=1;AF=0.500;AN=2;BaseQRankSum=-2.293;ClippingRankSum=0.000;DP=44;ExcessHet=3.0103;FS=4.790;MLEAC=1;MLEAF=0.500;MQ=41.68;MQRankSum=1.045;QD=15.65;ReadPosRankSum=-1.422;SOR=0.197	GT:AD:DP:GQ:PL	0/1:22,22:44:99:717,0,786
chrVII	384774	.	T	C	868.77	PASS	AC=1;AF=0.500;AN=2;BaseQRankSum=-1.583;ClippingRankSum=0.000;DP=46;ExcessHet=3.0103;FS=1.145;MLEAC=1;MLEAF=0.500;MQ=41.87;MQRankSum=-1.746;QD=18.89;ReadPosRankSum=-5.670;SOR=0.905	GT:AD:DP:GQ:PL	0/1:23,23:46:99:897,0,1657
chrVII	384775	.	G	A	868.77	PASS	AC=1;AF=0.500;AN=2;BaseQRankSum=-1.135;ClippingRankSum=0.000;DP=46;ExcessHet=3.0103;FS=1.145;MLEAC=1;MLEAF=0.500;MQ=41.87;MQRankSum=-1.746;QD=18.89;ReadPosRankSum=-5.524;SOR=0.905	GT:AD:DP:GQ:PL	0/1:23,23:46:99:897,0,1657
chrVII	395036	.	G	A	658.77	PASS	AC=1;AF=0.500;AN=2;BaseQRankSum=2.061;ClippingRankSum=0.000;DP=50;ExcessHet=3.0103;FS=0.000;MLEAC=1;MLEAF=0.500;MQ=42.00;MQRankSum=0.000;QD=13.18;ReadPosRankSum=0.336;SOR=0.764	GT:AD:DP:GQ:PL	0/1:28,22:50:99:687,0,766
chrVII	395434	.	G	A	484.77	PASS	AC=1;AF=0.500;AN=2;BaseQRankSum=-0.558;ClippingRankSum=0.000;DP=37;ExcessHet=3.0103;FS=1.257;MLEAC=1;MLEAF=0.500;MQ=42.00;MQRankSum=0.000;QD=13.10;ReadPosRankSum=-0.198;SOR=0.498	GT:AD:DP:GQ:PL	0/1:21,16:37:99:513,0,718
chrVII	400380	.	G	A	223.77	PASS	AC=1;AF=0.500;AN=2;BaseQRankSum=0.481;ClippingRankSum=0.000;DP=11;ExcessHet=3.0103;FS=0.000;MLEAC=1;MLEAF=0.500;MQ=42.00;MQRankSum=0.000;QD=20.34;ReadPosRankSum=-0.269;SOR=1.230	GT:AD:DP:GQ:PL	0/1:3,8:11:68:252,0,68
chrVII	423110	.	G	A	244.77	PASS	AC=1;AF=0.500;AN=2;BaseQRankSum=1.122;ClippingRankSum=0.000;DP=19;ExcessHet=3.0103;FS=1.871;MLEAC=1;MLEAF=0.500;MQ=41.06;MQRankSum=1.319;QD=12.88;ReadPosRankSum=-0.250;SOR=1.093	GT:AD:DP:GQ:PL	0/1:11,8:19:99:273,0,353
chrVII	427241	.	C	T	280.77	PASS	AC=1;AF=0.500;AN=2;BaseQRankSum=-1.769;ClippingRankSum=0.000;DP=28;ExcessHet=3.0103;FS=3.785;MLEAC=1;MLEAF=0.500;MQ=42.00;MQRankSum=0.000;QD=10.03;ReadPosRankSum=-2.351;SOR=0.235	GT:AD:DP:GQ:PL	0/1:16,12:28:99:309,0,536
chrVII	427999	.	G	A	665.77	PASS	AC=1;AF=0.500;AN=2;BaseQRankSum=0.358;ClippingRankSum=0.000;DP=51;ExcessHet=3.0103;FS=0.000;MLEAC=1;MLEAF=0.500;MQ=42.00;MQRankSum=0.000;QD=13.05;ReadPosRankSum=1.225;SOR=0.818	GT:AD:DP:GQ:PL	0/1:26,25:51:99:694,0,710
chrVII	433919	.	C	T	481.77	PASS	AC=1;AF=0.500;AN=2;BaseQRankSum=0.545;ClippingRankSum=0.000;DP=30;ExcessHet=3.0103;FS=1.455;MLEAC=1;MLEAF=0.500;MQ=42.00;MQRankSum=0.000;QD=16.06;ReadPosRankSum=-1.375;SOR=1.041	GT:AD:DP:GQ:PL	0/1:15,15:30:99:510,0,479
chrVII	449112	.	G	A	437.77	PASS	AC=1;AF=0.500;AN=2;BaseQRankSum=0.798;ClippingRankSum=0.000;DP=30;ExcessHet=3.0103;FS=0.000;MLEAC=1;MLEAF=0.500;MQ=41.80;MQRankSum=-1.755;QD=14.59;ReadPosRankSum=-1.259;SOR=0.474	GT:AD:DP:GQ:PL	0/1:15,15:30:99:466,0,427
chrVII	450996	.	G	A	499.77	PASS	AC=1;AF=0.500;AN=2;BaseQRankSum=-0.953;ClippingRankSum=0.000;DP=41;ExcessHet=3.0103;FS=0.000;MLEAC=1;MLEAF=0.500;MQ=41.50;MQRankSum=-0.131;QD=12.49;ReadPosRankSum=1.518;SOR=0.693	GT:AD:DP:GQ:PL	0/1:22,18:40:99:528,0,749
chrVII	465679	.	G	A	304.77	PASS	AC=1;AF=0.500;AN=2;BaseQRankSum=-0.994;ClippingRankSum=0.000;DP=26;ExcessHet=3.0103;FS=0.000;MLEAC=1;MLEAF=0.500;MQ=42.00;MQRankSum=0.000;QD=11.72;ReadPosRankSum=-1.215;SOR=0.766	GT:AD:DP:GQ:PL	0/1:15,11:26:99:333,0,521
chrVII	479291	.	G	A	608.77	PASS	AC=1;AF=0.500;AN=2;BaseQRankSum=-0.644;ClippingRankSum=0.000;DP=44;ExcessHet=3.0103;FS=4.388;MLEAC=1;MLEAF=0.500;MQ=42.00;MQRankSum=0.000;QD=13.84;ReadPosRankSum=-1.899;SOR=0.563	GT:AD:DP:GQ:PL	0/1:22,22:44:99:637,0,651
chrVII	482948	.	G	A	325.77	PASS	AC=1;AF=0.500;AN=2;BaseQRankSum=-0.036;ClippingRankSum=0.000;DP=22;ExcessHet=3.0103;FS=7.025;MLEAC=1;MLEAF=0.500;MQ=42.00;MQRankSum=0.000;QD=15.51;ReadPosRankSum=0.188;SOR=1.272	GT:AD:DP:GQ:PL	0/1:9,12:21:99:354,0,260
chrVII	534818	.	G	A	690.77	PASS	AC=1;AF=0.500;AN=2;BaseQRankSum=-0.560;ClippingRankSum=0.000;DP=52;ExcessHet=3.0103;FS=8.080;MLEAC=1;MLEAF=0.500;MQ=41.30;MQRankSum=-2.765;QD=13.28;ReadPosRankSum=-1.895;SOR=0.169	GT:AD:DP:GQ:PL	0/1:28,24:52:99:719,0,927
chrVII	560053	.	G	A	845.77	PASS	AC=1;AF=0.500;AN=2;BaseQRankSum=-0.828;ClippingRankSum=0.000;DP=52;ExcessHet=3.0103;FS=1.083;MLEAC=1;MLEAF=0.500;MQ=41.69;MQRankSum=-0.941;QD=16.58;ReadPosRankSum=-1.000;SOR=0.928	GT:AD:DP:GQ:PL	0/1:25,26:51:99:874,0,884
chrVII	584753	.	G	A	767.77	PASS	AC=1;AF=0.500;AN=2;BaseQRankSum=1.509;ClippingRankSum=0.000;DP=40;ExcessHet=3.0103;FS=0.000;MLEAC=1;MLEAF=0.500;MQ=41.95;MQRankSum=-0.738;QD=19.69;ReadPosRankSum=-0.152;SOR=0.730	GT:AD:DP:GQ:PL	0/1:15,24:39:99:796,0,404
chrVII	586526	.	C	T	442.77	PASS	AC=1;AF=0.500;AN=2;BaseQRankSum=-1.093;ClippingRankSum=0.000;DP=33;ExcessHet=3.0103;FS=1.554;MLEAC=1;MLEAF=0.500;MQ=42.00;MQRankSum=0.000;QD=13.42;ReadPosRankSum=0.560;SOR=1.078	GT:AD:DP:GQ:PL	0/1:18,15:33:99:471,0,598
chrVII	609366	.	C	T	567.77	PASS	AC=1;AF=0.500;AN=2;BaseQRankSum=1.855;ClippingRankSum=0.000;DP=39;ExcessHet=3.0103;FS=0.000;MLEAC=1;MLEAF=0.500;MQ=41.47;MQRankSum=2.004;QD=14.94;ReadPosRankSum=1.249;SOR=0.712	GT:AD:DP:GQ:PL	0/1:20,18:38:99:596,0,589
chrVII	624833	.	G	A	529.77	PASS	AC=1;AF=0.500;AN=2;BaseQRankSum=1.167;ClippingRankSum=0.000;DP=27;ExcessHet=3.0103;FS=7.328;MLEAC=1;MLEAF=0.500;MQ=42.00;MQRankSum=0.000;QD=19.62;ReadPosRankSum=0.846;SOR=2.584	GT:AD:DP:GQ:PL	0/1:12,15:27:99:558,0,388
chrVII	628017	.	G	A	504.77	PASS	AC=1;AF=0.500;AN=2;BaseQRankSum=-1.928;ClippingRankSum=0.000;DP=41;ExcessHet=3.0103;FS=0.000;MLEAC=1;MLEAF=0.500;MQ=42.00;MQRankSum=0.000;QD=12.31;ReadPosRankSum=1.229;SOR=0.601	GT:AD:DP:GQ:PL	0/1:24,17:41:99:533,0,852
chrVII	642928	.	G	A	626.77	PASS	AC=1;AF=0.500;AN=2;BaseQRankSum=0.114;ClippingRankSum=0.000;DP=36;ExcessHet=3.0103;FS=3.012;MLEAC=1;MLEAF=0.500;MQ=42.00;MQRankSum=0.000;QD=17.41;ReadPosRankSum=0.975;SOR=0.779	GT:AD:DP:GQ:PL	0/1:15,21:36:99:655,0,440
chrVII	648940	.	G	A	630.77	PASS	AC=1;AF=0.500;AN=2;BaseQRankSum=0.415;ClippingRankSum=0.000;DP=36;ExcessHet=3.0103;FS=0.000;MLEAC=1;MLEAF=0.500;MQ=42.00;MQRankSum=0.000;QD=17.52;ReadPosRankSum=-0.703;SOR=0.859	GT:AD:DP:GQ:PL	0/1:17,19:36:99:659,0,556
chrVII	678100	.	C	A	145.77	PASS	AC=1;AF=0.500;AN=2;BaseQRankSum=-0.398;ClippingRankSum=0.000;DP=17;ExcessHet=3.0103;FS=2.622;MLEAC=1;MLEAF=0.500;MQ=40.69;MQRankSum=-3.760;QD=9.11;ReadPosRankSum=-2.888;SOR=0.148	GT:AD:DP:GQ:PL	0/1:11,5:16:99:174,0,1586
chrVII	678105	.	T	G	148.77	PASS	AC=1;AF=0.500;AN=2;BaseQRankSum=-0.745;ClippingRankSum=0.000;DP=17;ExcessHet=3.0103;FS=2.622;MLEAC=1;MLEAF=0.500;MQ=40.69;MQRankSum=-3.760;QD=9.30;ReadPosRankSum=-2.627;SOR=0.148	GT:AD:DP:GQ:PL	0/1:11,5:16:99:177,0,1554
chrVII	684059	.	G	A	304.77	PASS	AC=1;AF=0.500;AN=2;BaseQRankSum=-0.541;ClippingRankSum=0.000;DP=25;ExcessHet=3.0103;FS=3.682;MLEAC=1;MLEAF=0.500;MQ=40.69;MQRankSum=-2.174;QD=12.19;ReadPosRankSum=0.428;SOR=1.388	GT:AD:DP:GQ:PL	0/1:13,12:25:99:333,0,400
chrVII	687836	.	G	A	670.77	PASS	AC=1;AF=0.500;AN=2;BaseQRankSum=-2.487;ClippingRankSum=0.000;DP=38;ExcessHet=3.0103;FS=2.879;MLEAC=1;MLEAF=0.500;MQ=41.90;MQRankSum=-1.079;QD=18.13;ReadPosRankSum=-0.745;SOR=0.352	GT:AD:DP:GQ:PL	0/1:14,23:37:99:699,0,478
chrVII	695322	.	G	A	795.77	PASS	AC=1;AF=0.500;AN=2;BaseQRankSum=-1.190;ClippingRankSum=0.000;DP=53;ExcessHet=3.0103;FS=4.292;MLEAC=1;MLEAF=0.500;MQ=41.24;MQRankSum=-1.279;QD=15.01;ReadPosRankSum=-0.923;SOR=1.442	GT:AD:DP:GQ:PL	0/1:24,29:53:99:824,0,745
chrVII	726878	.	G	A	586.77	PASS	AC=1;AF=0.500;AN=2;BaseQRankSum=0.724;ClippingRankSum=0.000;DP=36;ExcessHet=3.0103;FS=0.000;MLEAC=1;MLEAF=0.500;MQ=42.00;MQRankSum=0.000;QD=16.30;ReadPosRankSum=0.017;SOR=0.703	GT:AD:DP:GQ:PL	0/1:17,19:36:99:615,0,544
chrVII	731024	.	C	T	565.77	PASS	AC=1;AF=0.500;AN=2;BaseQRankSum=0.226;ClippingRankSum=0.000;DP=29;ExcessHet=3.0103;FS=1.447;MLEAC=1;MLEAF=0.500;MQ=41.87;MQRankSum=-1.075;QD=19.51;ReadPosRankSum=-1.320;SOR=0.460	GT:AD:DP:GQ:PL	0/1:11,18:29:99:594,0,323
chrVII	741843	.	G	A	403.77	PASS	AC=1;AF=0.500;AN=2;BaseQRankSum=3.231;ClippingRankSum=0.000;DP=30;ExcessHet=3.0103;FS=0.000;MLEAC=1;MLEAF=0.500;MQ=42.00;MQRankSum=0.000;QD=13.46;ReadPosRankSum=-0.209;SOR=0.582	GT:AD:DP:GQ:PL	0/1:18,12:30:99:432,0,547
chrVII	747602	.	G	A	886.77	PASS	AC=1;AF=0.500;AN=2;BaseQRankSum=-0.596;ClippingRankSum=0.000;DP=65;ExcessHet=3.0103;FS=0.000;MLEAC=1;MLEAF=0.500;MQ=41.94;MQRankSum=1.426;QD=13.64;ReadPosRankSum=-0.075;SOR=0.760	GT:AD:DP:GQ:PL	0/1:33,32:65:99:915,0,985
chrVII	755674	.	G	A	546.77	PASS	AC=1;AF=0.500;AN=2;BaseQRankSum=-0.299;ClippingRankSum=0.000;DP=39;ExcessHet=3.0103;FS=1.261;MLEAC=1;MLEAF=0.500;MQ=41.90;MQRankSum=-1.511;QD=14.02;ReadPosRankSum=0.621;SOR=1.061	GT:AD:DP:GQ:PL	0/1:21,18:39:99:575,0,736
chrVII	755799	.	G	A	470.77	PASS	AC=1;AF=0.500;AN=2;BaseQRankSum=1.154;ClippingRankSum=0.000;DP=32;ExcessHet=3.0103;FS=3.220;MLEAC=1;MLEAF=0.500;MQ=42.00;MQRankSum=0.000;QD=14.71;ReadPosRankSum=-0.105;SOR=0.741	GT:AD:DP:GQ:PL	0/1:18,14:32:99:499,0,567
chrVII	779670	.	C	T	526.77	PASS	AC=1;AF=0.500;AN=2;BaseQRankSum=-2.434;ClippingRankSum=0.000;DP=34;ExcessHet=3.0103;FS=1.377;MLEAC=1;MLEAF=0.500;MQ=41.83;MQRankSum=-1.460;QD=15.49;ReadPosRankSum=-0.800;SOR=0.715	GT:AD:DP:GQ:PL	0/1:14,20:34:99:555,0,464
chrVII	785141	.	G	A	565.77	PASS	AC=1;AF=0.500;AN=2;BaseQRankSum=1.161;ClippingRankSum=0.000;DP=38;ExcessHet=3.0103;FS=3.869;MLEAC=1;MLEAF=0.500;MQ=41.85;MQRankSum=1.721;QD=14.89;ReadPosRankSum=0.947;SOR=1.708	GT:AD:DP:GQ:PL	0/1:20,18:38:99:594,0,629
chrVII	801890	.	G	A	624.77	PASS	AC=1;AF=0.500;AN=2;BaseQRankSum=-3.293;ClippingRankSum=0.000;DP=39;ExcessHet=3.0103;FS=2.886;MLEAC=1;MLEAF=0.500;MQ=41.90;MQRankSum=-1.095;QD=16.02;ReadPosRankSum=-0.528;SOR=0.616	GT:AD:DP:GQ:PL	0/1:15,24:39:99:653,0,481
chrVII	802154	.	C	T	299.77	PASS	AC=1;AF=0.500;AN=2;BaseQRankSum=-1.182;ClippingRankSum=0.000;DP=29;ExcessHet=3.0103;FS=0.000;MLEAC=1;MLEAF=0.500;MQ=41.87;MQRankSum=-1.548;QD=10.34;ReadPosRankSum=-0.181;SOR=0.836	GT:AD:DP:GQ:PL	0/1:16,13:29:99:328,0,524
chrVII	828744	.	G	A	570.77	PASS	AC=1;AF=0.500;AN=2;BaseQRankSum=0.692;ClippingRankSum=0.000;DP=39;ExcessHet=3.0103;FS=7.182;MLEAC=1;MLEAF=0.500;MQ=41.79;MQRankSum=1.053;QD=15.02;ReadPosRankSum=0.576;SOR=1.518	GT:AD:DP:GQ:PL	0/1:19,19:38:99:599,0,568
chrVII	836714	.	G	A	339.77	PASS	AC=1;AF=0.500;AN=2;BaseQRankSum=1.219;ClippingRankSum=0.000;DP=21;ExcessHet=3.0103;FS=1.740;MLEAC=1;MLEAF=0.500;MQ=42.00;MQRankSum=0.000;QD=16.18;ReadPosRankSum=-0.545;SOR=0.991	GT:AD:DP:GQ:PL	0/1:11,10:21:99:368,0,361
chrVII	848412	.	G	A	936.77	PASS	AC=1;AF=0.500;AN=2;BaseQRankSum=-0.210;ClippingRankSum=0.000;DP=73;ExcessHet=3.0103;FS=3.509;MLEAC=1;MLEAF=0.500;MQ=41.81;MQRankSum=-0.837;QD=13.38;ReadPosRankSum=-1.091;SOR=1.179	GT:AD:DP:GQ:PL	0/1:30,40:70:99:965,0,672
chrVII	853489	.	C	T	424.77	PASS	AC=1;AF=0.500;AN=2;BaseQRankSum=0.437;ClippingRankSum=0.000;DP=22;ExcessHet=3.0103;FS=0.000;MLEAC=1;MLEAF=0.500;MQ=42.00;MQRankSum=0.000;QD=19.31;ReadPosRankSum=-1.360;SOR=0.551	GT:AD:DP:GQ:PL	0/1:9,13:22:99:453,0,288
chrVII	865385	.	G	A	492.77	PASS	AC=1;AF=0.500;AN=2;BaseQRankSum=0.174;ClippingRankSum=0.000;DP=55;ExcessHet=3.0103;FS=0.000;MLEAC=1;MLEAF=0.500;MQ=42.00;MQRankSum=0.000;QD=9.48;ReadPosRankSum=0.581;SOR=0.743	GT:AD:DP:GQ:PL	0/1:33,19:52:99:521,0,1039
chrVII	883824	.	G	A	677.77	PASS	AC=1;AF=0.500;AN=2;BaseQRankSum=-0.419;ClippingRankSum=0.000;DP=43;ExcessHet=3.0103;FS=8.827;MLEAC=1;MLEAF=0.500;MQ=41.09;MQRankSum=-0.496;QD=15.76;ReadPosRankSum=-1.964;SOR=1.292	GT:AD:DP:GQ:PL	0/1:20,23:43:99:706,0,640
chrVII	913865	.	C	T	770.77	PASS	AC=1;AF=0.500;AN=2;BaseQRankSum=-0.816;ClippingRankSum=0.000;DP=48;ExcessHet=3.0103;FS=0.000;MLEAC=1;MLEAF=0.500;MQ=41.65;MQRankSum=-0.850;QD=17.13;ReadPosRankSum=-2.269;SOR=0.770	GT:AD:DP:GQ:PL	0/1:20,25:45:99:799,0,668
chrVII	920501	.	C	T	545.77	PASS	AC=1;AF=0.500;AN=2;BaseQRankSum=-0.294;ClippingRankSum=0.000;DP=38;ExcessHet=3.0103;FS=2.884;MLEAC=1;MLEAF=0.500;MQ=40.80;MQRankSum=-0.546;QD=14.75;ReadPosRankSum=-1.676;SOR=0.321	GT:AD:DP:GQ:PL	0/1:19,18:37:99:574,0,590
chrVII	942407	.	G	A	166.77	PASS	AC=1;AF=0.500;AN=2;BaseQRankSum=-0.802;ClippingRankSum=0.000;DP=29;ExcessHet=3.0103;FS=3.638;MLEAC=1;MLEAF=0.500;MQ=41.44;MQRankSum=-2.276;QD=5.75;ReadPosRankSum=0.217;SOR=0.250	GT:AD:DP:GQ:PL	0/1:21,8:29:99:195,0,770
chrVII	942654	.	C	T	954.77	PASS	AC=1;AF=0.500;AN=2;BaseQRankSum=-0.406;ClippingRankSum=0.000;DP=43;ExcessHet=3.0103;FS=4.970;MLEAC=1;MLEAF=0.500;MQ=41.34;MQRankSum=-0.906;QD=22.20;ReadPosRankSum=-0.585;SOR=0.948	GT:AD:DP:GQ:PL	0/1:13,30:43:99:983,0,390
chrVII	953519	.	G	A	265.77	PASS	AC=1;AF=0.500;AN=2;BaseQRankSum=-1.262;ClippingRankSum=0.000;DP=44;ExcessHet=3.0103;FS=10.285;MLEAC=1;MLEAF=0.500;MQ=42.00;MQRankSum=0.000;QD=6.04;ReadPosRankSum=0.310;SOR=1.928	GT:AD:DP:GQ:PL	0/1:32,12:44:99:294,0,1139
chrVII	970156	.	G	A	378.77	PASS	AC=1;AF=0.500;AN=2;BaseQRankSum=0.322;ClippingRankSum=0.000;DP=30;ExcessHet=3.0103;FS=3.390;MLEAC=1;MLEAF=0.500;MQ=42.00;MQRankSum=0.000;QD=12.63;ReadPosRankSum=0.191;SOR=0.255	GT:AD:DP:GQ:PL	0/1:18,12:30:99:407,0,635
chrVII	973965	.	G	A	264.77	PASS	AC=1;AF=0.500;AN=2;BaseQRankSum=0.461;ClippingRankSum=0.000;DP=20;ExcessHet=3.0103;FS=0.000;MLEAC=1;MLEAF=0.500;MQ=41.06;MQRankSum=-0.612;QD=13.24;ReadPosRankSum=-0.460;SOR=0.722	GT:AD:DP:GQ:PL	0/1:11,9:20:99:293,0,322
chrVII	979435	.	G	A	961.77	PASS	AC=1;AF=0.500;AN=2;BaseQRankSum=-0.939;ClippingRankSum=0.000;DP=51;ExcessHet=3.0103;FS=2.552;MLEAC=1;MLEAF=0.500;MQ=40.88;MQRankSum=-1.595;QD=19.24;ReadPosRankSum=0.601;SOR=0.379	GT:AD:DP:GQ:PL	0/1:19,31:50:99:990,0,594
chrVII	1004337	.	C	T	152.77	PASS	AC=1;AF=0.500;AN=2;BaseQRankSum=-1.592;ClippingRankSum=0.000;DP=25;ExcessHet=3.0103;FS=10.458;MLEAC=1;MLEAF=0.500;MQ=41.43;MQRankSum=0.713;QD=6.11;ReadPosRankSum=-2.891;SOR=2.559	GT:AD:DP:GQ:PL	0/1:18,7:25:99:181,0,646
chrVII	1048453	.	G	A	625.77	PASS	AC=1;AF=0.500;AN=2;BaseQRankSum=0.492;ClippingRankSum=0.000;DP=46;ExcessHet=3.0103;FS=1.227;MLEAC=1;MLEAF=0.500;MQ=41.07;MQRankSum=-0.643;QD=13.60;ReadPosRankSum=1.496;SOR=0.976	GT:AD:DP:GQ:PL	0/1:24,22:46:99:654,0,701
chrVII	1054743	.	G	A	669.77	PASS	AC=1;AF=0.500;AN=2;BaseQRankSum=-2.006;ClippingRankSum=0.000;DP=60;ExcessHet=3.0103;FS=1.019;MLEAC=1;MLEAF=0.500;MQ=41.39;MQRankSum=0.226;QD=11.55;ReadPosRankSum=0.591;SOR=0.898	GT:AD:DP:GQ:PL	0/1:35,23:58:99:698,0,1238
chrVII	1057527	.	G	A	593.77	PASS	AC=1;AF=0.500;AN=2;BaseQRankSum=0.659;ClippingRankSum=0.000;DP=30;ExcessHet=3.0103;FS=5.782;MLEAC=1;MLEAF=0.500;MQ=42.00;MQRankSum=0.000;QD=19.79;ReadPosRankSum=-0.075;SOR=1.697	GT:AD:DP:GQ:PL	0/1:13,17:30:99:622,0,456
chrVII	1058392	.	G	A	572.77	PASS	AC=1;AF=0.500;AN=2;BaseQRankSum=0.845;ClippingRankSum=0.000;DP=52;ExcessHet=3.0103;FS=0.000;MLEAC=1;MLEAF=0.500;MQ=41.69;MQRankSum=1.112;QD=11.01;ReadPosRankSum=-0.256;SOR=0.620	GT:AD:DP:GQ:PL	0/1:33,19:52:99:601,0,1080
chrVII	1068958	.	C	T	1887.77	PASS	AC=1;AF=0.500;AN=2;BaseQRankSum=2.427;ClippingRankSum=0.000;DP=109;ExcessHet=3.0103;FS=1.567;MLEAC=1;MLEAF=0.500;MQ=40.43;MQRankSum=-3.520;QD=17.32;ReadPosRankSum=0.935;SOR=0.929	GT:AD:DP:GQ:PL	0/1:57,52:109:99:1916,0,1724
chrVII	1068967	.	T	A	1419.77	PASS	AC=1;AF=0.500;AN=2;BaseQRankSum=3.432;ClippingRankSum=0.000;DP=96;ExcessHet=3.0103;FS=1.698;MLEAC=1;MLEAF=0.500;MQ=40.95;MQRankSum=-3.723;QD=14.79;ReadPosRankSum=2.220;SOR=0.881	GT:AD:DP:GQ:PL	0/1:57,39:96:99:1448,0,2700
chrVII	1068968	.	G	T	1419.77	PASS	AC=1;AF=0.500;AN=2;BaseQRankSum=4.035;ClippingRankSum=0.000;DP=96;ExcessHet=3.0103;FS=1.698;MLEAC=1;MLEAF=0.500;MQ=40.95;MQRankSum=-3.723;QD=14.79;ReadPosRankSum=2.055;SOR=0.881	GT:AD:DP:GQ:PL	0/1:57,39:96:99:1448,0,2700
chrVII	1073728	.	G	A	702.77	PASS	AC=1;AF=0.500;AN=2;BaseQRankSum=-0.399;ClippingRankSum=0.000;DP=29;ExcessHet=3.0103;FS=1.657;MLEAC=1;MLEAF=0.500;MQ=41.87;MQRankSum=-0.833;QD=24.23;ReadPosRankSum=-0.518;SOR=1.230	GT:AD:DP:GQ:PL	0/1:8,21:29:99:731,0,245
chrVIII	34717	.	G	A	456.77	PASS	AC=1;AF=0.500;AN=2;BaseQRankSum=-0.114;ClippingRankSum=0.000;DP=39;ExcessHet=3.0103;FS=1.229;MLEAC=1;MLEAF=0.500;MQ=42.00;MQRankSum=0.000;QD=11.71;ReadPosRankSum=-0.776;SOR=0.489	GT:AD:DP:GQ:PL	0/1:22,17:39:99:485,0,678
chrVIII	55279	.	G	A	497.77	PASS	AC=1;AF=0.500;AN=2;BaseQRankSum=0.278;ClippingRankSum=0.000;DP=34;ExcessHet=3.0103;FS=5.287;MLEAC=1;MLEAF=0.500;MQ=42.00;MQRankSum=0.000;QD=14.64;ReadPosRankSum=-0.986;SOR=0.370	GT:AD:DP:GQ:PL	0/1:17,17:34:99:526,0,525
chrVIII	70836	.	C	T	860.77	PASS	AC=1;AF=0.500;AN=2;BaseQRankSum=1.856;ClippingRankSum=0.000;DP=54;ExcessHet=3.0103;FS=2.415;MLEAC=1;MLEAF=0.500;MQ=41.73;MQRankSum=-0.891;QD=15.94;ReadPosRankSum=0.471;SOR=1.126	GT:AD:DP:GQ:PL	0/1:25,29:54:99:889,0,660
chrVIII	97104	.	G	A	667.77	PASS	AC=1;AF=0.500;AN=2;BaseQRankSum=-0.022;ClippingRankSum=0.000;DP=31;ExcessHet=3.0103;FS=0.000;MLEAC=1;MLEAF=0.500;MQ=41.87;MQRankSum=-0.869;QD=21.54;ReadPosRankSum=0.308;SOR=0.836	GT:AD:DP:GQ:PL	0/1:9,22:31:99:696,0,235
chrVIII	116174	.	G	A	493.77	PASS	AC=1;AF=0.500;AN=2;BaseQRankSum=-0.606;ClippingRankSum=0.000;DP=35;ExcessHet=3.0103;FS=1.348;MLEAC=1;MLEAF=0.500;MQ=41.81;MQRankSum=-0.544;QD=14.11;ReadPosRankSum=-0.210;SOR=0.437	GT:AD:DP:GQ:PL	0/1:18,17:35:99:522,0,627
chrVIII	122765	.	G	A	252.77	PASS	AC=1;AF=0.500;AN=2;BaseQRankSum=-0.729;ClippingRankSum=0.000;DP=16;ExcessHet=3.0103;FS=0.000;MLEAC=1;MLEAF=0.500;MQ=41.76;MQRankSum=1.192;QD=15.80;ReadPosRankSum=-2.174;SOR=0.293	GT:AD:DP:GQ:PL	0/1:8,8:16:99:281,0,267
chrVIII	126449	.	G	A	265.77	PASS	AC=1;AF=0.500;AN=2;BaseQRankSum=0.586;ClippingRankSum=0.000;DP=11;ExcessHet=3.0103;FS=0.000;MLEAC=1;MLEAF=0.500;MQ=42.00;MQRankSum=0.000;QD=24.16;ReadPosRankSum=-0.595;SOR=0.293	GT:AD:DP:GQ:PL	0/1:3,8:11:89:294,0,89
chrVIII	136435	.	C	T	275.77	PASS	AC=1;AF=0.500;AN=2;BaseQRankSum=-0.288;ClippingRankSum=0.000;DP=26;ExcessHet=3.0103;FS=0.000;MLEAC=1;MLEAF=0.500;MQ=42.00;MQRankSum=0.000;QD=10.61;ReadPosRankSum=0.352;SOR=0.766	GT:AD:DP:GQ:PL	0/1:15,11:26:99:304,0,515
chrVIII	140137	.	C	T	508.77	PASS	AC=1;AF=0.500;AN=2;BaseQRankSum=0.724;ClippingRankSum=0.000;DP=32;ExcessHet=3.0103;FS=0.000;MLEAC=1;MLEAF=0.500;MQ=42.00;MQRankSum=0.000;QD=15.90;ReadPosRankSum=0.436;SOR=0.963	GT:AD:DP:GQ:PL	0/1:16,16:32:99:537,0,527
chrVIII	141648	.	C	T	427.77	PASS	AC=1;AF=0.500;AN=2;BaseQRankSum=0.572;ClippingRankSum=0.000;DP=24;ExcessHet=3.0103;FS=1.685;MLEAC=1;MLEAF=0.500;MQ=41.84;MQRankSum=-1.058;QD=17.82;ReadPosRankSum=-0.781;SOR=0.346	GT:AD:DP:GQ:PL	0/1:9,15:24:99:456,0,219
chrVIII	157158	.	G	A	530.77	PASS	AC=1;AF=0.500;AN=2;BaseQRankSum=2.296;ClippingRankSum=0.000;DP=29;ExcessHet=3.0103;FS=1.520;MLEAC=1;MLEAF=0.500;MQ=42.00;MQRankSum=0.000;QD=18.96;ReadPosRankSum=2.470;SOR=0.394	GT:AD:DP:GQ:PL	0/1:12,16:28:99:559,0,360
chrVIII	161570	.	G	A	550.77	PASS	AC=1;AF=0.500;AN=2;BaseQRankSum=-0.435;ClippingRankSum=0.000;DP=29;ExcessHet=3.0103;FS=1.585;MLEAC=1;MLEAF=0.500;MQ=40.87;MQRankSum=-1.613;QD=18.99;ReadPosRankSum=1.349;SOR=0.368	GT:AD:DP:GQ:PL	0/1:11,18:29:99:579,0,351
chrVIII	172646	.	C	T	645.77	PASS	AC=1;AF=0.500;AN=2;BaseQRankSum=0.760;ClippingRankSum=0.000;DP=44;ExcessHet=3.0103;FS=8.832;MLEAC=1;MLEAF=0.500;MQ=42.00;MQRankSum=0.000;QD=14.68;ReadPosRankSum=2.084;SOR=1.144	GT:AD:DP:GQ:PL	0/1:22,22:44:99:674,0,661
chrVIII	193601	.	G	A	477.77	PASS	AC=1;AF=0.500;AN=2;BaseQRankSum=-0.086;ClippingRankSum=0.000;DP=35;ExcessHet=3.0103;FS=0.000;MLEAC=1;MLEAF=0.500;MQ=41.59;MQRankSum=0.924;QD=13.65;ReadPosRankSum=1.192;SOR=0.682	GT:AD:DP:GQ:PL	0/1:20,15:35:99:506,0,668
chrVIII	210716	.	C	T	477.77	PASS	AC=1;AF=0.500;AN=2;BaseQRankSum=-0.876;ClippingRankSum=0.000;DP=34;ExcessHet=3.0103;FS=2.928;MLEAC=1;MLEAF=0.500;MQ=42.00;MQRankSum=0.000;QD=14.05;ReadPosRankSum=0.074;SOR=0.340	GT:AD:DP:GQ:PL	0/1:16,18:34:99:506,0,467
chrVIII	211054	.	G	A	203.77	PASS	AC=1;AF=0.500;AN=2;BaseQRankSum=0.625;ClippingRankSum=0.000;DP=21;ExcessHet=3.0103;FS=0.000;MLEAC=1;MLEAF=0.500;MQ=42.00;MQRankSum=0.000;QD=9.70;ReadPosRankSum=0.475;SOR=0.446	GT:AD:DP:GQ:PL	0/1:13,8:21:99:232,0,398
chrVIII	212250	.	G	A	310.77	PASS	AC=1;AF=0.500;AN=2;BaseQRankSum=0.929;ClippingRankSum=0.000;DP=25;ExcessHet=3.0103;FS=3.628;MLEAC=1;MLEAF=0.500;MQ=41.39;MQRankSum=-0.961;QD=12.43;ReadPosRankSum=-1.794;SOR=0.799	GT:AD:DP:GQ:PL	0/1:13,12:25:99:339,0,347
chrVIII	220275	.	G	A	426.77	PASS	AC=1;AF=0.500;AN=2;BaseQRankSum=0.332;ClippingRankSum=0.000;DP=29;ExcessHet=3.0103;FS=5.781;MLEAC=1;MLEAF=0.500;MQ=42.00;MQRankSum=0.000;QD=14.72;ReadPosRankSum=-0.295;SOR=1.535	GT:AD:DP:GQ:PL	0/1:16,13:29:99:455,0,514
chrVIII	226941	.	G	A	360.77	PASS	AC=1;AF=0.500;AN=2;BaseQRankSum=1.657;ClippingRankSum=0.000;DP=34;ExcessHet=3.0103;FS=0.000;MLEAC=1;MLEAF=0.500;MQ=42.00;MQRankSum=0.000;QD=10.61;ReadPosRankSum=-1.459;SOR=0.773	GT:AD:DP:GQ:PL	0/1:22,12:34:99:389,0,672
chrVIII	246347	.	G	A	717.77	PASS	AC=1;AF=0.500;AN=2;BaseQRankSum=-0.469;ClippingRankSum=0.000;DP=51;ExcessHet=3.0103;FS=0.000;MLEAC=1;MLEAF=0.500;MQ=42.00;MQRankSum=0.000;QD=14.36;ReadPosRankSum=-0.523;SOR=0.569	GT:AD:DP:GQ:PL	0/1:26,24:50:99:746,0,868
chrVIII	250801	.	C	T	270.77	PASS	AC=1;AF=0.500;AN=2;BaseQRankSum=-1.273;ClippingRankSum=0.000;DP=21;ExcessHet=3.0103;FS=1.808;MLEAC=1;MLEAF=0.500;MQ=42.00;MQRankSum=0.000;QD=12.89;ReadPosRankSum=-0.638;SOR=1.371	GT:AD:DP:GQ:PL	0/1:11,10:21:99:299,0,388
chrVIII	283331	.	G	A	771.77	PASS	AC=1;AF=0.500;AN=2;BaseQRankSum=1.650;ClippingRankSum=0.000;DP=37;ExcessHet=3.0103;FS=1.320;MLEAC=1;MLEAF=0.500;MQ=42.00;MQRankSum=0.000;QD=20.86;ReadPosRankSum=0.065;SOR=0.459	GT:AD:DP:GQ:PL	0/1:14,23:37:99:800,0,366
chrVIII	298840	.	C	T	443.77	PASS	AC=1;AF=0.500;AN=2;BaseQRankSum=-1.700;ClippingRankSum=0.000;DP=24;ExcessHet=3.0103;FS=1.756;MLEAC=1;MLEAF=0.500;MQ=41.92;MQRankSum=1.503;QD=18.49;ReadPosRankSum=-0.894;SOR=0.374	GT:AD:DP:GQ:PL	0/1:8,16:24:99:472,0,242
chrVIII	326585	.	G	A	507.77	PASS	AC=1;AF=0.500;AN=2;BaseQRankSum=0.201;ClippingRankSum=0.000;DP=31;ExcessHet=3.0103;FS=1.402;MLEAC=1;MLEAF=0.500;MQ=42.00;MQRankSum=0.000;QD=16.38;ReadPosRankSum=0.196;SOR=1.022	GT:AD:DP:GQ:PL	0/1:14,17:31:99:536,0,408
chrVIII	352672	.	C	T	495.77	PASS	AC=1;AF=0.500;AN=2;BaseQRankSum=-0.028;ClippingRankSum=0.000;DP=25;ExcessHet=3.0103;FS=1.760;MLEAC=1;MLEAF=0.500;MQ=42.00;MQRankSum=0.000;QD=19.83;ReadPosRankSum=1.066;SOR=1.371	GT:AD:DP:GQ:PL	0/1:10,15:25:99:524,0,350
chrVIII	368574	.	G	A	683.77	PASS	AC=1;AF=0.500;AN=2;BaseQRankSum=1.672;ClippingRankSum=0.000;DP=44;ExcessHet=3.0103;FS=0.000;MLEAC=1;MLEAF=0.500;MQ=42.00;MQRankSum=0.000;QD=15.54;ReadPosRankSum=-0.064;SOR=0.637	GT:AD:DP:GQ:PL	0/1:20,24:44:99:712,0,486
chrVIII	374612	.	C	T	607.77	PASS	AC=1;AF=0.500;AN=2;BaseQRankSum=0.845;ClippingRankSum=0.000;DP=45;ExcessHet=3.0103;FS=0.000;MLEAC=1;MLEAF=0.500;MQ=41.91;MQRankSum=1.255;QD=13.51;ReadPosRankSum=-1.013;SOR=0.793	GT:AD:DP:GQ:PL	0/1:26,19:45:99:636,0,873
chrVIII	381826	.	G	A	361.77	PASS	AC=1;AF=0.500;AN=2;BaseQRankSum=-0.427;ClippingRankSum=0.000;DP=32;ExcessHet=3.0103;FS=7.829;MLEAC=1;MLEAF=0.500;MQ=41.88;MQRankSum=1.313;QD=11.31;ReadPosRankSum=0.060;SOR=1.706	GT:AD:DP:GQ:PL	0/1:18,14:32:99:390,0,583
chrVIII	393316	.	G	A	731.77	PASS	AC=1;AF=0.500;AN=2;BaseQRankSum=-0.316;ClippingRankSum=0.000;DP=49;ExcessHet=3.0103;FS=5.913;MLEAC=1;MLEAF=0.500;MQ=41.92;MQRankSum=1.429;QD=14.93;ReadPosRankSum=0.531;SOR=0.535	GT:AD:DP:GQ:PL	0/1:25,24:49:99:760,0,758
chrVIII	393476	.	G	A	709.77	PASS	AC=1;AF=0.500;AN=2;BaseQRankSum=-1.473;ClippingRankSum=0.000;DP=42;ExcessHet=3.0103;FS=1.312;MLEAC=1;MLEAF=0.500;MQ=42.00;MQRankSum=0.000;QD=16.90;ReadPosRankSum=0.979;SOR=0.409	GT:AD:DP:GQ:PL	0/1:19,23:42:99:738,0,683
chrVIII	394619	.	G	A	304.77	PASS	AC=1;AF=0.500;AN=2;BaseQRankSum=-0.142;ClippingRankSum=0.000;DP=21;ExcessHet=3.0103;FS=0.000;MLEAC=1;MLEAF=0.500;MQ=42.00;MQRankSum=0.000;QD=14.51;ReadPosRankSum=0.571;SOR=0.892	GT:AD:DP:GQ:PL	0/1:11,10:21:99:333,0,406
chrVIII	417956	.	G	A	744.77	PASS	AC=1;AF=0.500;AN=2;BaseQRankSum=1.507;ClippingRankSum=0.000;DP=40;ExcessHet=3.0103;FS=4.773;MLEAC=1;MLEAF=0.500;MQ=41.76;MQRankSum=-0.025;QD=19.10;ReadPosRankSum=0.529;SOR=0.705	GT:AD:DP:GQ:PL	0/1:16,23:39:99:773,0,460
chrVIII	445580	.	C	T	475.77	PASS	AC=1;AF=0.500;AN=2;BaseQRankSum=-0.030;ClippingRankSum=0.000;DP=39;ExcessHet=3.0103;FS=1.290;MLEAC=1;MLEAF=0.500;MQ=42.00;MQRankSum=0.000;QD=12.52;ReadPosRankSum=0.210;SOR=0.412	GT:AD:DP:GQ:PL	0/1:22,16:38:99:504,0,703
chrVIII	459287	.	G	A	458.77	PASS	AC=1;AF=0.500;AN=2;BaseQRankSum=-0.441;ClippingRankSum=0.000;DP=32;ExcessHet=3.0103;FS=0.000;MLEAC=1;MLEAF=0.500;MQ=40.12;MQRankSum=-0.890;QD=14.34;ReadPosRankSum=0.543;SOR=0.681	GT:AD:DP:GQ:PL	0/1:15,17:32:99:487,0,443
chrVIII	466319	.	G	A	360.77	PASS	AC=1;AF=0.500;AN=2;BaseQRankSum=1.148;ClippingRankSum=0.000;DP=30;ExcessHet=3.0103;FS=8.659;MLEAC=1;MLEAF=0.500;MQ=41.93;MQRankSum=-1.157;QD=12.03;ReadPosRankSum=-0.681;SOR=0.674	GT:AD:DP:GQ:PL	0/1:18,12:30:99:389,0,532
chrVIII	473894	.	G	A	407.77	PASS	AC=1;AF=0.500;AN=2;BaseQRankSum=2.000;ClippingRankSum=0.000;DP=28;ExcessHet=3.0103;FS=12.411;MLEAC=1;MLEAF=0.500;MQ=42.00;MQRankSum=0.000;QD=15.10;ReadPosRankSum=1.801;SOR=1.228	GT:AD:DP:GQ:PL	0/1:15,12:27:99:436,0,510
chrVIII	486065	.	G	A	689.77	PASS	AC=1;AF=0.500;AN=2;BaseQRankSum=-1.218;ClippingRankSum=0.000;DP=57;ExcessHet=3.0103;FS=3.940;MLEAC=1;MLEAF=0.500;MQ=42.00;MQRankSum=0.000;QD=12.10;ReadPosRankSum=-0.667;SOR=0.313	GT:AD:DP:GQ:PL	0/1:32,25:57:99:718,0,1056
chrVIII	497237	.	G	A	266.77	PASS	AC=1;AF=0.500;AN=2;BaseQRankSum=2.130;ClippingRankSum=0.000;DP=23;ExcessHet=3.0103;FS=0.000;MLEAC=1;MLEAF=0.500;MQ=41.36;MQRankSum=0.000;QD=12.13;ReadPosRankSum=-0.427;SOR=0.791	GT:AD:DP:GQ:PL	0/1:13,9:22:99:295,0,356
chrVIII	517274	.	G	A	893.77	PASS	AC=1;AF=0.500;AN=2;BaseQRankSum=0.525;ClippingRankSum=0.000;DP=47;ExcessHet=3.0103;FS=6.094;MLEAC=1;MLEAF=0.500;MQ=41.92;MQRankSum=-1.147;QD=19.02;ReadPosRankSum=0.468;SOR=1.034	GT:AD:DP:GQ:PL	0/1:19,28:47:99:922,0,564
chrIX	37363	.	C	T	319.77	PASS	AC=1;AF=0.500;AN=2;BaseQRankSum=0.749;ClippingRankSum=0.000;DP=21;ExcessHet=3.0103;FS=1.971;MLEAC=1;MLEAF=0.500;MQ=42.00;MQRankSum=0.000;QD=15.23;ReadPosRankSum=0.457;SOR=1.508	GT:AD:DP:GQ:PL	0/1:11,10:21:99:348,0,383
chrIX	55045	.	G	A	827.77	PASS	AC=1;AF=0.500;AN=2;BaseQRankSum=0.604;ClippingRankSum=0.000;DP=51;ExcessHet=3.0103;FS=8.090;MLEAC=1;MLEAF=0.500;MQ=41.36;MQRankSum=-1.775;QD=16.23;ReadPosRankSum=-1.305;SOR=0.545	GT:AD:DP:GQ:PL	0/1:22,29:51:99:856,0,609
chrIX	73005	.	G	A	507.77	PASS	AC=1;AF=0.500;AN=2;BaseQRankSum=0.107;ClippingRankSum=0.000;DP=42;ExcessHet=3.0103;FS=0.000;MLEAC=1;MLEAF=0.500;MQ=41.91;MQRankSum=-1.139;QD=12.38;ReadPosRankSum=0.916;SOR=0.493	GT:AD:DP:GQ:PL	0/1:24,17:41:99:536,0,827
chrIX	96865	.	C	T	1875.77	PASS	AC=2;AF=1.00;AN=2;DP=52;ExcessHet=3.0103;FS=0.000;MLEAC=2;MLEAF=1.00;MQ=41.18;QD=31.56;SOR=1.036	GT:AD:DP:GQ:PL	1/1:0,52:52:99:1904,156,0
chrIX	98599	.	G	A	379.77	PASS	AC=1;AF=0.500;AN=2;BaseQRankSum=1.947;ClippingRankSum=0.000;DP=18;ExcessHet=3.0103;FS=0.000;MLEAC=1;MLEAF=0.500;MQ=42.00;MQRankSum=0.000;QD=21.10;ReadPosRankSum=2.370;SOR=0.818	GT:AD:DP:GQ:PL	0/1:7,11:18:99:408,0,158
chrIX	104218	.	G	A	496.77	PASS	AC=1;AF=0.500;AN=2;BaseQRankSum=-0.871;ClippingRankSum=0.000;DP=29;ExcessHet=3.0103;FS=0.000;MLEAC=1;MLEAF=0.500;MQ=41.93;MQRankSum=-0.832;QD=17.13;ReadPosRankSum=-0.818;SOR=0.527	GT:AD:DP:GQ:PL	0/1:13,16:29:99:525,0,413
chrIX	113733	.	C	T	479.77	PASS	AC=1;AF=0.500;AN=2;BaseQRankSum=1.117;ClippingRankSum=0.000;DP=34;ExcessHet=3.0103;FS=3.108;MLEAC=1;MLEAF=0.500;MQ=42.00;MQRankSum=0.000;QD=14.11;ReadPosRankSum=-0.624;SOR=0.497	GT:AD:DP:GQ:PL	0/1:19,15:34:99:508,0,593
chrIX	129930	.	C	T	1125.77	PASS	AC=1;AF=0.500;AN=2;BaseQRankSum=1.950;ClippingRankSum=0.000;DP=70;ExcessHet=3.0103;FS=4.556;MLEAC=1;MLEAF=0.500;MQ=41.74;MQRankSum=-1.643;QD=16.08;ReadPosRankSum=0.472;SOR=0.654	GT:AD:DP:GQ:PL	0/1:33,37:70:99:1154,0,876
chrIX	166717	.	C	T	573.77	PASS	AC=1;AF=0.500;AN=2;BaseQRankSum=-1.430;ClippingRankSum=0.000;DP=49;ExcessHet=3.0103;FS=1.142;MLEAC=1;MLEAF=0.500;MQ=42.00;MQRankSum=0.000;QD=11.71;ReadPosRankSum=1.195;SOR=0.466	GT:AD:DP:GQ:PL	0/1:24,25:49:99:602,0,654
chrIX	182386	.	C	T	630.77	PASS	AC=1;AF=0.500;AN=2;BaseQRankSum=0.462;ClippingRankSum=0.000;DP=42;ExcessHet=3.0103;FS=1.216;MLEAC=1;MLEAF=0.500;MQ=41.95;MQRankSum=1.048;QD=15.02;ReadPosRankSum=0.000;SOR=1.110	GT:AD:DP:GQ:PL	0/1:21,21:42:99:659,0,615
chrIX	196080	.	C	T	623.77	PASS	AC=1;AF=0.500;AN=2;BaseQRankSum=1.458;ClippingRankSum=0.000;DP=37;ExcessHet=3.0103;FS=4.887;MLEAC=1;MLEAF=0.500;MQ=41.89;MQRankSum=1.512;QD=16.86;ReadPosRankSum=-0.384;SOR=0.405	GT:AD:DP:GQ:PL	0/1:18,19:37:99:652,0,531
chrIX	216642	.	C	T	462.77	PASS	AC=1;AF=0.500;AN=2;BaseQRankSum=0.509;ClippingRankSum=0.000;DP=39;ExcessHet=3.0103;FS=1.243;MLEAC=1;MLEAF=0.500;MQ=41.14;MQRankSum=1.856;QD=11.87;ReadPosRankSum=-0.748;SOR=0.668	GT:AD:DP:GQ:PL	0/1:22,17:39:99:491,0,610
chrIX	240535	.	G	A	781.77	PASS	AC=1;AF=0.500;AN=2;BaseQRankSum=-1.932;ClippingRankSum=0.000;DP=49;ExcessHet=3.0103;FS=0.000;MLEAC=1;MLEAF=0.500;MQ=41.92;MQRankSum=-1.261;QD=15.95;ReadPosRankSum=0.396;SOR=0.705	GT:AD:DP:GQ:PL	0/1:22,27:49:99:810,0,730
chrIX	240737	.	G	A	984.77	PASS	AC=1;AF=0.500;AN=2;BaseQRankSum=0.117;ClippingRankSum=0.000;DP=44;ExcessHet=3.0103;FS=4.754;MLEAC=1;MLEAF=0.500;MQ=41.02;MQRankSum=-1.119;QD=22.38;ReadPosRankSum=-0.872;SOR=0.249	GT:AD:DP:GQ:PL	0/1:13,31:44:99:1013,0,371
chrIX	250100	.	G	A	370.77	PASS	AC=1;AF=0.500;AN=2;BaseQRankSum=1.813;ClippingRankSum=0.000;DP=40;ExcessHet=3.0103;FS=0.000;MLEAC=1;MLEAF=0.500;MQ=42.00;MQRankSum=0.000;QD=9.51;ReadPosRankSum=-0.885;SOR=0.836	GT:AD:DP:GQ:PL	0/1:26,13:39:99:399,0,763
chrIX	268548	.	G	A	588.77	PASS	AC=1;AF=0.500;AN=2;BaseQRankSum=-0.404;ClippingRankSum=0.000;DP=45;ExcessHet=3.0103;FS=4.358;MLEAC=1;MLEAF=0.500;MQ=42.00;MQRankSum=0.000;QD=13.08;ReadPosRankSum=1.190;SOR=1.367	GT:AD:DP:GQ:PL	0/1:25,20:45:99:617,0,843
chrIX	285473	.	C	T	352.77	PASS	AC=1;AF=0.500;AN=2;BaseQRankSum=-1.380;ClippingRankSum=0.000;DP=31;ExcessHet=3.0103;FS=1.489;MLEAC=1;MLEAF=0.500;MQ=41.01;MQRankSum=-2.068;QD=11.38;ReadPosRankSum=-0.319;SOR=0.321	GT:AD:DP:GQ:PL	0/1:18,13:31:99:381,0,659
chrIX	322041	.	C	T	558.77	PASS	AC=1;AF=0.500;AN=2;BaseQRankSum=1.132;ClippingRankSum=0.000;DP=37;ExcessHet=3.0103;FS=1.273;MLEAC=1;MLEAF=0.500;MQ=41.89;MQRankSum=1.512;QD=15.10;ReadPosRankSum=-0.084;SOR=0.631	GT:AD:DP:GQ:PL	0/1:18,19:37:99:587,0,484
chrIX	323741	.	G	A	483.77	PASS	AC=1;AF=0.500;AN=2;BaseQRankSum=-2.784;ClippingRankSum=0.000;DP=40;ExcessHet=3.0103;FS=1.317;MLEAC=1;MLEAF=0.500;MQ=41.55;MQRankSum=-1.935;QD=12.09;ReadPosRankSum=-0.188;SOR=0.460	GT:AD:DP:GQ:PL	0/1:22,18:40:99:512,0,795
chrIX	388566	.	A	T	550.77	PASS	AC=1;AF=0.500;AN=2;BaseQRankSum=-0.309;ClippingRankSum=0.000;DP=45;ExcessHet=3.0103;FS=1.232;MLEAC=1;MLEAF=0.500;MQ=40.56;MQRankSum=-6.541;QD=12.24;SOR=0.920	GT:AD:DP:GQ:PL	0/1:31,14:45:99:579,0,2389
chrIX	388570	.	C	T	463.77	PASS	AC=1;AF=0.500;AN=2;BaseQRankSum=1.087;ClippingRankSum=0.000;DP=44;ExcessHet=3.0103;FS=5.014;MLEAC=1;MLEAF=0.500;MQ=40.90;MQRankSum=-6.494;QD=10.54;ReadPosRankSum=-2.884;SOR=1.588	GT:AD:DP:GQ:PL	0/1:32,12:44:99:492,0,1029
chrIX	411328	.	G	A	417.77	PASS	AC=1;AF=0.500;AN=2;BaseQRankSum=0.491;ClippingRankSum=0.000;DP=29;ExcessHet=3.0103;FS=1.485;MLEAC=1;MLEAF=0.500;MQ=42.00;MQRankSum=0.000;QD=14.41;ReadPosRankSum=0.929;SOR=0.375	GT:AD:DP:GQ:PL	0/1:14,15:29:99:446,0,395
chrIX	421937	.	G	A	343.77	PASS	AC=1;AF=0.500;AN=2;BaseQRankSum=1.886;ClippingRankSum=0.000;DP=26;ExcessHet=3.0103;FS=0.000;MLEAC=1;MLEAF=0.500;MQ=41.92;MQRankSum=1.003;QD=13.22;ReadPosRankSum=-1.007;SOR=0.730	GT:AD:DP:GQ:PL	0/1:14,12:26:99:372,0,346
chrX	41974	.	G	A	658.77	PASS	AC=1;AF=0.500;AN=2;BaseQRankSum=-0.270;ClippingRankSum=0.000;DP=35;ExcessHet=3.0103;FS=5.138;MLEAC=1;MLEAF=0.500;MQ=41.94;MQRankSum=1.212;QD=18.82;ReadPosRankSum=-0.162;SOR=0.552	GT:AD:DP:GQ:PL	0/1:15,20:35:99:687,0,511
chrX	50263	.	G	A	576.77	PASS	AC=1;AF=0.500;AN=2;BaseQRankSum=2.219;ClippingRankSum=0.000;DP=42;ExcessHet=3.0103;FS=2.719;MLEAC=1;MLEAF=0.500;MQ=41.65;MQRankSum=0.957;QD=13.73;ReadPosRankSum=0.232;SOR=0.503	GT:AD:DP:GQ:PL	0/1:23,19:42:99:605,0,651
chrX	59122	.	G	A	289.77	PASS	AC=1;AF=0.500;AN=2;BaseQRankSum=0.144;ClippingRankSum=0.000;DP=21;ExcessHet=3.0103;FS=2.318;MLEAC=1;MLEAF=0.500;MQ=41.38;MQRankSum=-0.953;QD=13.80;ReadPosRankSum=-0.745;SOR=0.260	GT:AD:DP:GQ:PL	0/1:11,10:21:99:318,0,375
chrX	59205	.	G	A	600.77	PASS	AC=1;AF=0.500;AN=2;BaseQRankSum=0.232;ClippingRankSum=0.000;DP=47;ExcessHet=3.0103;FS=0.000;MLEAC=1;MLEAF=0.500;MQ=42.00;MQRankSum=0.000;QD=13.35;ReadPosRankSum=-0.766;SOR=0.628	GT:AD:DP:GQ:PL	0/1:24,21:45:99:629,0,704
chrX	71197	.	G	A	711.77	PASS	AC=1;AF=0.500;AN=2;BaseQRankSum=0.478;ClippingRankSum=0.000;DP=42;ExcessHet=3.0103;FS=6.747;MLEAC=1;MLEAF=0.500;MQ=41.32;MQRankSum=1.576;QD=17.36;ReadPosRankSum=-0.738;SOR=1.771	GT:AD:DP:GQ:PL	0/1:19,22:41:99:740,0,578
chrX	92697	.	G	A	740.77	PASS	AC=1;AF=0.500;AN=2;BaseQRankSum=-1.337;ClippingRankSum=0.000;DP=41;ExcessHet=3.0103;FS=0.000;MLEAC=1;MLEAF=0.500;MQ=41.90;MQRankSum=-1.196;QD=18.52;ReadPosRankSum=-1.480;SOR=0.838	GT:AD:DP:GQ:PL	0/1:17,23:40:99:769,0,572
chrX	116582	.	G	A	473.77	PASS	AC=1;AF=0.500;AN=2;BaseQRankSum=-0.213;ClippingRankSum=0.000;DP=36;ExcessHet=3.0103;FS=2.966;MLEAC=1;MLEAF=0.500;MQ=42.00;MQRankSum=0.000;QD=13.16;ReadPosRankSum=0.072;SOR=0.897	GT:AD:DP:GQ:PL	0/1:19,17:36:99:502,0,562
chrX	120389	.	C	T	534.77	PASS	AC=1;AF=0.500;AN=2;BaseQRankSum=0.051;ClippingRankSum=0.000;DP=35;ExcessHet=3.0103;FS=0.000;MLEAC=1;MLEAF=0.500;MQ=41.58;MQRankSum=1.086;QD=15.28;ReadPosRankSum=0.131;SOR=0.569	GT:AD:DP:GQ:PL	0/1:17,18:35:99:563,0,517
chrX	134513	.	C	T	503.77	PASS	AC=1;AF=0.500;AN=2;BaseQRankSum=1.846;ClippingRankSum=0.000;DP=37;ExcessHet=3.0103;FS=1.334;MLEAC=1;MLEAF=0.500;MQ=42.00;MQRankSum=0.000;QD=13.99;ReadPosRankSum=-0.478;SOR=0.458	GT:AD:DP:GQ:PL	0/1:21,15:36:99:532,0,694
chrX	134565	.	C	T	409.77	PASS	AC=1;AF=0.500;AN=2;BaseQRankSum=0.882;ClippingRankSum=0.000;DP=41;ExcessHet=3.0103;FS=1.345;MLEAC=1;MLEAF=0.500;MQ=42.00;MQRankSum=0.000;QD=9.99;ReadPosRankSum=-0.385;SOR=0.377	GT:AD:DP:GQ:PL	0/1:27,14:41:99:438,0,898
chrX	136137	.	G	A	417.77	PASS	AC=1;AF=0.500;AN=2;BaseQRankSum=2.001;ClippingRankSum=0.000;DP=34;ExcessHet=3.0103;FS=1.444;MLEAC=1;MLEAF=0.500;MQ=42.00;MQRankSum=0.000;QD=12.66;ReadPosRankSum=0.920;SOR=0.355	GT:AD:DP:GQ:PL	0/1:20,13:33:99:446,0,635
chrX	136795	.	G	A	486.77	PASS	AC=1;AF=0.500;AN=2;BaseQRankSum=-0.665;ClippingRankSum=0.000;DP=38;ExcessHet=3.0103;FS=7.403;MLEAC=1;MLEAF=0.500;MQ=41.51;MQRankSum=1.719;QD=12.81;ReadPosRankSum=-0.184;SOR=1.981	GT:AD:DP:GQ:PL	0/1:20,18:38:99:515,0,611
chrX	137293	.	G	A	458.77	PASS	AC=1;AF=0.500;AN=2;BaseQRankSum=-2.278;ClippingRankSum=0.000;DP=34;ExcessHet=3.0103;FS=3.093;MLEAC=1;MLEAF=0.500;MQ=41.88;MQRankSum=-1.350;QD=13.90;ReadPosRankSum=-2.281;SOR=0.494	GT:AD:DP:GQ:PL	0/1:16,17:33:99:487,0,551
chrX	138852	.	G	A	399.77	PASS	AC=1;AF=0.500;AN=2;BaseQRankSum=1.845;ClippingRankSum=0.000;DP=36;ExcessHet=3.0103;FS=5.028;MLEAC=1;MLEAF=0.500;MQ=41.59;MQRankSum=-1.197;QD=11.10;ReadPosRankSum=-0.231;SOR=0.223	GT:AD:DP:GQ:PL	0/1:22,14:36:99:428,0,635
chrX	154805	.	G	A	272.77	PASS	AC=1;AF=0.500;AN=2;BaseQRankSum=1.571;ClippingRankSum=0.000;DP=25;ExcessHet=3.0103;FS=0.000;MLEAC=1;MLEAF=0.500;MQ=41.84;MQRankSum=1.144;QD=10.91;ReadPosRankSum=-0.405;SOR=0.719	GT:AD:DP:GQ:PL	0/1:16,9:25:99:301,0,478
chrX	160458	.	C	T	890.77	PASS	AC=1;AF=0.500;AN=2;BaseQRankSum=0.668;ClippingRankSum=0.000;DP=32;ExcessHet=3.0103;FS=3.325;MLEAC=1;MLEAF=0.500;MQ=40.63;MQRankSum=-2.472;QD=27.84;ReadPosRankSum=0.029;SOR=1.149	GT:AD:DP:GQ:PL	0/1:11,21:32:99:919,0,982
chrX	160466	.	C	T	1226.77	PASS	AC=1;AF=0.500;AN=2;BaseQRankSum=-0.726;ClippingRankSum=0.000;DP=42;ExcessHet=3.0103;FS=0.000;MLEAC=1;MLEAF=0.500;MQ=40.87;MQRankSum=-2.238;QD=29.21;ReadPosRankSum=-1.352;SOR=0.604	GT:AD:DP:GQ:PL	0/1:11,31:42:99:1255,0,1056
chrX	160469	.	C	T	1229.77	PASS	AC=1;AF=0.500;AN=2;BaseQRankSum=-0.364;ClippingRankSum=0.000;DP=42;ExcessHet=3.0103;FS=0.000;MLEAC=1;MLEAF=0.500;MQ=40.87;MQRankSum=-2.238;QD=29.28;ReadPosRankSum=-1.336;SOR=0.604	GT:AD:DP:GQ:PL	0/1:11,31:42:99:1258,0,1018
chrX	176360	.	G	A	664.77	PASS	AC=1;AF=0.500;AN=2;BaseQRankSum=0.283;ClippingRankSum=0.000;DP=58;ExcessHet=3.0103;FS=5.476;MLEAC=1;MLEAF=0.500;MQ=41.68;MQRankSum=1.502;QD=11.46;ReadPosRankSum=-0.903;SOR=1.519	GT:AD:DP:GQ:PL	0/1:34,24:58:99:693,0,991
chrX	211703	.	G	A	623.77	PASS	AC=1;AF=0.500;AN=2;BaseQRankSum=1.347;ClippingRankSum=0.000;DP=34;ExcessHet=3.0103;FS=6.237;MLEAC=1;MLEAF=0.500;MQ=41.39;MQRankSum=-1.497;QD=18.90;ReadPosRankSum=-0.061;SOR=2.015	GT:AD:DP:GQ:PL	0/1:14,19:33:99:652,0,435
chrX	233942	.	G	A	391.77	PASS	AC=1;AF=0.500;AN=2;BaseQRankSum=0.570;ClippingRankSum=0.000;DP=26;ExcessHet=3.0103;FS=0.000;MLEAC=1;MLEAF=0.500;MQ=41.50;MQRankSum=-0.849;QD=15.07;ReadPosRankSum=-0.871;SOR=0.693	GT:AD:DP:GQ:PL	0/1:12,14:26:99:420,0,364
chrX	280732	.	G	A	425.77	PASS	AC=1;AF=0.500;AN=2;BaseQRankSum=0.274;ClippingRankSum=0.000;DP=32;ExcessHet=3.0103;FS=4.266;MLEAC=1;MLEAF=0.500;MQ=41.94;MQRankSum=-1.145;QD=13.31;ReadPosRankSum=-0.634;SOR=0.191	GT:AD:DP:GQ:PL	0/1:19,13:32:99:454,0,665
chrX	295187	.	G	A	580.77	PASS	AC=1;AF=0.500;AN=2;BaseQRankSum=1.298;ClippingRankSum=0.000;DP=49;ExcessHet=3.0103;FS=5.847;MLEAC=1;MLEAF=0.500;MQ=41.71;MQRankSum=-1.163;QD=11.85;ReadPosRankSum=0.914;SOR=0.609	GT:AD:DP:GQ:PL	0/1:29,20:49:99:609,0,825
chrX	298960	.	C	T	293.77	PASS	AC=1;AF=0.500;AN=2;BaseQRankSum=1.938;ClippingRankSum=0.000;DP=23;ExcessHet=3.0103;FS=1.643;MLEAC=1;MLEAF=0.500;MQ=41.92;MQRankSum=-1.052;QD=12.77;ReadPosRankSum=0.361;SOR=0.399	GT:AD:DP:GQ:PL	0/1:13,10:23:99:322,0,362
chrX	310656	.	G	A	494.77	PASS	AC=1;AF=0.500;AN=2;BaseQRankSum=-0.933;ClippingRankSum=0.000;DP=29;ExcessHet=3.0103;FS=0.000;MLEAC=1;MLEAF=0.500;MQ=41.49;MQRankSum=1.179;QD=17.06;ReadPosRankSum=-0.193;SOR=0.527	GT:AD:DP:GQ:PL	0/1:13,16:29:99:523,0,437
chrX	313918	.	G	A	217.77	PASS	AC=1;AF=0.500;AN=2;BaseQRankSum=-1.077;ClippingRankSum=0.000;DP=22;ExcessHet=3.0103;FS=0.000;MLEAC=1;MLEAF=0.500;MQ=41.64;MQRankSum=-2.546;QD=9.90;ReadPosRankSum=1.362;SOR=0.859	GT:AD:DP:GQ:PL	0/1:13,9:22:99:246,0,450
chrX	328432	.	G	A	462.77	PASS	AC=1;AF=0.500;AN=2;BaseQRankSum=0.438;ClippingRankSum=0.000;DP=35;ExcessHet=3.0103;FS=0.000;MLEAC=1;MLEAF=0.500;MQ=41.07;MQRankSum=-0.270;QD=13.22;ReadPosRankSum=0.946;SOR=0.829	GT:AD:DP:GQ:PL	0/1:19,16:35:99:491,0,584
chrX	339225	.	G	A	415.77	PASS	AC=1;AF=0.500;AN=2;BaseQRankSum=0.367;ClippingRankSum=0.000;DP=27;ExcessHet=3.0103;FS=3.891;MLEAC=1;MLEAF=0.500;MQ=40.21;MQRankSum=-0.908;QD=15.40;ReadPosRankSum=-0.744;SOR=0.223	GT:AD:DP:GQ:PL	0/1:12,15:27:99:444,0,346
chrX	368308	.	G	A	772.77	PASS	AC=1;AF=0.500;AN=2;BaseQRankSum=0.189;ClippingRankSum=0.000;DP=48;ExcessHet=3.0103;FS=0.000;MLEAC=1;MLEAF=0.500;MQ=42.00;MQRankSum=0.000;QD=16.10;ReadPosRankSum=-0.321;SOR=0.749	GT:AD:DP:GQ:PL	0/1:22,26:48:99:801,0,608
chrX	390846	.	G	A	534.77	PASS	AC=1;AF=0.500;AN=2;BaseQRankSum=2.185;ClippingRankSum=0.000;DP=48;ExcessHet=3.0103;FS=1.234;MLEAC=1;MLEAF=0.500;MQ=41.70;MQRankSum=-1.248;QD=11.14;ReadPosRankSum=0.304;SOR=1.085	GT:AD:DP:GQ:PL	0/1:30,18:48:99:563,0,888
chrX	411214	.	G	A	394.77	PASS	AC=1;AF=0.500;AN=2;BaseQRankSum=0.222;ClippingRankSum=0.000;DP=27;ExcessHet=3.0103;FS=3.771;MLEAC=1;MLEAF=0.500;MQ=41.40;MQRankSum=-0.053;QD=14.62;ReadPosRankSum=-0.700;SOR=1.718	GT:AD:DP:GQ:PL	0/1:14,13:27:99:423,0,479
chrX	424398	.	G	A	417.77	PASS	AC=1;AF=0.500;AN=2;BaseQRankSum=-1.238;ClippingRankSum=0.000;DP=26;ExcessHet=3.0103;FS=1.619;MLEAC=1;MLEAF=0.500;MQ=41.39;MQRankSum=1.209;QD=16.71;ReadPosRankSum=-0.496;SOR=0.330	GT:AD:DP:GQ:PL	0/1:11,14:25:99:446,0,371
chrX	454667	.	G	A	387.77	PASS	AC=1;AF=0.500;AN=2;BaseQRankSum=1.842;ClippingRankSum=0.000;DP=21;ExcessHet=3.0103;FS=13.088;MLEAC=1;MLEAF=0.500;MQ=41.41;MQRankSum=-0.684;QD=21.54;ReadPosRankSum=0.560;SOR=2.430	GT:AD:DP:GQ:PL	0/1:7,11:18:99:416,0,233
chrX	468659	.	G	A	510.77	PASS	AC=1;AF=0.500;AN=2;BaseQRankSum=-0.729;ClippingRankSum=0.000;DP=35;ExcessHet=3.0103;FS=1.348;MLEAC=1;MLEAF=0.500;MQ=42.00;MQRankSum=0.000;QD=14.59;ReadPosRankSum=1.025;SOR=1.038	GT:AD:DP:GQ:PL	0/1:17,18:35:99:539,0,532
chrX	472023	.	G	A	102.77	PASS	AC=1;AF=0.500;AN=2;BaseQRankSum=-0.616;ClippingRankSum=0.000;DP=10;ExcessHet=3.0103;FS=6.990;MLEAC=1;MLEAF=0.500;MQ=42.00;MQRankSum=0.000;QD=10.28;ReadPosRankSum=0.120;SOR=3.258	GT:AD:DP:GQ:PL	0/1:6,4:10:99:131,0,225
chrX	513649	.	G	A	239.77	PASS	AC=1;AF=0.500;AN=2;BaseQRankSum=-1.545;ClippingRankSum=0.000;DP=30;ExcessHet=3.0103;FS=0.000;MLEAC=1;MLEAF=0.500;MQ=41.31;MQRankSum=-0.876;QD=8.56;ReadPosRankSum=-2.102;SOR=0.732	GT:AD:DP:GQ:PL	0/1:17,11:28:99:268,0,537
chrX	515374	.	G	A	714.77	PASS	AC=1;AF=0.500;AN=2;BaseQRankSum=0.414;ClippingRankSum=0.000;DP=44;ExcessHet=3.0103;FS=0.000;MLEAC=1;MLEAF=0.500;MQ=42.00;MQRankSum=0.000;QD=16.24;ReadPosRankSum=-0.411;SOR=0.540	GT:AD:DP:GQ:PL	0/1:22,22:44:99:743,0,709
chrX	519318	.	G	A	638.77	PASS	AC=1;AF=0.500;AN=2;BaseQRankSum=-1.239;ClippingRankSum=0.000;DP=41;ExcessHet=3.0103;FS=12.687;MLEAC=1;MLEAF=0.500;MQ=41.90;MQRankSum=-1.232;QD=15.58;ReadPosRankSum=-0.661;SOR=0.549	GT:AD:DP:GQ:PL	0/1:18,23:41:99:667,0,536
chrX	523903	.	G	A	796.77	PASS	AC=1;AF=0.500;AN=2;BaseQRankSum=1.899;ClippingRankSum=0.000;DP=39;ExcessHet=3.0103;FS=4.973;MLEAC=1;MLEAF=0.500;MQ=42.53;MQRankSum=-1.169;QD=20.43;ReadPosRankSum=-1.172;SOR=1.609	GT:AD:DP:GQ:PL	0/1:15,24:39:99:825,0,405
chrX	523978	.	G	A	232.77	PASS	AC=1;AF=0.500;AN=2;BaseQRankSum=-0.624;ClippingRankSum=0.000;DP=32;ExcessHet=3.0103;FS=1.533;MLEAC=1;MLEAF=0.500;MQ=40.14;MQRankSum=-0.354;QD=7.27;ReadPosRankSum=-0.421;SOR=0.399	GT:AD:DP:GQ:PL	0/1:22,10:32:99:261,0,742
chrX	531978	.	G	A	414.77	PASS	AC=1;AF=0.500;AN=2;BaseQRankSum=-0.139;ClippingRankSum=0.000;DP=25;ExcessHet=3.0103;FS=0.000;MLEAC=1;MLEAF=0.500;MQ=42.00;MQRankSum=0.000;QD=16.59;ReadPosRankSum=-0.240;SOR=0.892	GT:AD:DP:GQ:PL	0/1:13,12:25:99:443,0,490
chrX	572317	.	G	A	728.77	PASS	AC=1;AF=0.500;AN=2;BaseQRankSum=0.807;ClippingRankSum=0.000;DP=54;ExcessHet=3.0103;FS=0.000;MLEAC=1;MLEAF=0.500;MQ=41.20;MQRankSum=-1.879;QD=13.50;ReadPosRankSum=-0.807;SOR=0.646	GT:AD:DP:GQ:PL	0/1:29,25:54:99:757,0,852
chrX	572875	.	G	A	951.77	PASS	AC=1;AF=0.500;AN=2;BaseQRankSum=0.519;ClippingRankSum=0.000;DP=56;ExcessHet=3.0103;FS=0.000;MLEAC=1;MLEAF=0.500;MQ=41.48;MQRankSum=1.558;QD=17.00;ReadPosRankSum=-0.738;SOR=0.772	GT:AD:DP:GQ:PL	0/1:26,30:56:99:980,0,764
chrX	614456	.	G	A	583.77	PASS	AC=1;AF=0.500;AN=2;BaseQRankSum=1.696;ClippingRankSum=0.000;DP=39;ExcessHet=3.0103;FS=2.780;MLEAC=1;MLEAF=0.500;MQ=41.90;MQRankSum=-1.434;QD=14.97;ReadPosRankSum=1.649;SOR=0.905	GT:AD:DP:GQ:PL	0/1:20,19:39:99:612,0,625
chrX	642829	.	G	A	694.77	PASS	AC=1;AF=0.500;AN=2;BaseQRankSum=0.370;ClippingRankSum=0.000;DP=45;ExcessHet=3.0103;FS=0.000;MLEAC=1;MLEAF=0.500;MQ=42.00;MQRankSum=0.000;QD=15.44;ReadPosRankSum=-1.011;SOR=0.770	GT:AD:DP:GQ:PL	0/1:22,23:45:99:723,0,675
chrX	644178	.	G	A	762.77	PASS	AC=1;AF=0.500;AN=2;BaseQRankSum=-0.019;ClippingRankSum=0.000;DP=52;ExcessHet=3.0103;FS=0.000;MLEAC=1;MLEAF=0.500;MQ=41.64;MQRankSum=-0.521;QD=14.67;ReadPosRankSum=1.075;SOR=0.538	GT:AD:DP:GQ:PL	0/1:26,26:52:99:791,0,776
chrX	652645	.	G	A	301.77	PASS	AC=1;AF=0.500;AN=2;BaseQRankSum=1.037;ClippingRankSum=0.000;DP=23;ExcessHet=3.0103;FS=0.000;MLEAC=1;MLEAF=0.500;MQ=42.00;MQRankSum=0.000;QD=13.72;ReadPosRankSum=1.395;SOR=0.743	GT:AD:DP:GQ:PL	0/1:12,10:22:99:330,0,335
chrX	663253	.	G	A	717.77	PASS	AC=1;AF=0.500;AN=2;BaseQRankSum=2.453;ClippingRankSum=0.000;DP=38;ExcessHet=3.0103;FS=2.932;MLEAC=1;MLEAF=0.500;MQ=41.95;MQRankSum=-0.847;QD=18.89;ReadPosRankSum=0.717;SOR=1.347	GT:AD:DP:GQ:PL	0/1:17,21:38:99:746,0,490
chrX	682632	.	G	A	837.77	PASS	AC=1;AF=0.500;AN=2;BaseQRankSum=-0.351;ClippingRankSum=0.000;DP=52;ExcessHet=3.0103;FS=0.000;MLEAC=1;MLEAF=0.500;MQ=42.00;MQRankSum=0.000;QD=16.11;ReadPosRankSum=1.141;SOR=0.631	GT:AD:DP:GQ:PL	0/1:24,28:52:99:866,0,725
chrX	689262	.	G	A	712.77	PASS	AC=1;AF=0.500;AN=2;BaseQRankSum=-0.476;ClippingRankSum=0.000;DP=45;ExcessHet=3.0103;FS=3.264;MLEAC=1;MLEAF=0.500;MQ=42.00;MQRankSum=0.000;QD=16.20;ReadPosRankSum=-0.625;SOR=1.577	GT:AD:DP:GQ:PL	0/1:20,24:44:99:741,0,632
chrX	691607	.	C	T	633.77	PASS	AC=1;AF=0.500;AN=2;BaseQRankSum=-1.039;ClippingRankSum=0.000;DP=45;ExcessHet=3.0103;FS=0.000;MLEAC=1;MLEAF=0.500;MQ=41.96;MQRankSum=-0.978;QD=14.08;ReadPosRankSum=-0.574;SOR=0.616	GT:AD:DP:GQ:PL	0/1:23,22:45:99:662,0,726
chrX	703050	.	G	A	385.77	PASS	AC=1;AF=0.500;AN=2;BaseQRankSum=1.233;ClippingRankSum=0.000;DP=26;ExcessHet=3.0103;FS=1.657;MLEAC=1;MLEAF=0.500;MQ=41.92;MQRankSum=-1.003;QD=14.84;ReadPosRankSum=-0.287;SOR=1.179	GT:AD:DP:GQ:PL	0/1:14,12:26:99:414,0,375
chrXI	5760	.	C	T	438.77	PASS	AC=1;AF=0.500;AN=2;BaseQRankSum=-2.287;ClippingRankSum=0.000;DP=40;ExcessHet=3.0103;FS=1.307;MLEAC=1;MLEAF=0.500;MQ=41.90;MQRankSum=0.931;QD=11.25;ReadPosRankSum=-0.350;SOR=0.990	GT:AD:DP:GQ:PL	0/1:22,17:39:99:467,0,831
chrXI	13657	.	G	A	361.77	PASS	AC=1;AF=0.500;AN=2;BaseQRankSum=-1.012;ClippingRankSum=0.000;DP=28;ExcessHet=3.0103;FS=6.029;MLEAC=1;MLEAF=0.500;MQ=41.49;MQRankSum=-1.083;QD=12.92;ReadPosRankSum=-1.068;SOR=0.707	GT:AD:DP:GQ:PL	0/1:16,12:28:99:390,0,592
chrXI	34462	.	G	A	529.77	PASS	AC=1;AF=0.500;AN=2;BaseQRankSum=-2.352;ClippingRankSum=0.000;DP=46;ExcessHet=3.0103;FS=0.000;MLEAC=1;MLEAF=0.500;MQ=41.69;MQRankSum=0.960;QD=11.52;ReadPosRankSum=0.808;SOR=0.796	GT:AD:DP:GQ:PL	0/1:25,21:46:99:558,0,837
chrXI	38619	.	G	A	329.77	PASS	AC=1;AF=0.500;AN=2;BaseQRankSum=-0.871;ClippingRankSum=0.000;DP=27;ExcessHet=3.0103;FS=0.000;MLEAC=1;MLEAF=0.500;MQ=42.00;MQRankSum=0.000;QD=12.21;ReadPosRankSum=-1.586;SOR=0.627	GT:AD:DP:GQ:PL	0/1:16,11:27:99:358,0,566
chrXI	55500	.	G	A	536.77	PASS	AC=1;AF=0.500;AN=2;BaseQRankSum=0.067;ClippingRankSum=0.000;DP=29;ExcessHet=3.0103;FS=8.300;MLEAC=1;MLEAF=0.500;MQ=42.00;MQRankSum=0.000;QD=18.51;ReadPosRankSum=1.696;SOR=1.660	GT:AD:DP:GQ:PL	0/1:12,17:29:99:565,0,401
chrXI	61776	.	C	T	686.77	PASS	AC=1;AF=0.500;AN=2;BaseQRankSum=-0.313;ClippingRankSum=0.000;DP=34;ExcessHet=3.0103;FS=0.000;MLEAC=1;MLEAF=0.500;MQ=42.00;MQRankSum=0.000;QD=21.46;ReadPosRankSum=-0.584;SOR=0.756	GT:AD:DP:GQ:PL	0/1:13,19:32:99:715,0,426
chrXI	69489	.	C	T	1079.77	PASS	AC=1;AF=0.500;AN=2;BaseQRankSum=-0.437;ClippingRankSum=0.000;DP=49;ExcessHet=3.0103;FS=1.180;MLEAC=1;MLEAF=0.500;MQ=41.92;MQRankSum=-0.918;QD=22.04;ReadPosRankSum=1.439;SOR=0.936	GT:AD:DP:GQ:PL	0/1:15,34:49:99:1108,0,451
chrXI	103294	.	C	T	476.77	PASS	AC=1;AF=0.500;AN=2;BaseQRankSum=-0.278;ClippingRankSum=0.000;DP=40;ExcessHet=3.0103;FS=1.258;MLEAC=1;MLEAF=0.500;MQ=42.00;MQRankSum=0.000;QD=11.92;ReadPosRankSum=-1.562;SOR=0.469	GT:AD:DP:GQ:PL	0/1:23,17:40:99:505,0,720
chrXI	107107	.	G	A	313.77	PASS	AC=1;AF=0.500;AN=2;BaseQRankSum=2.036;ClippingRankSum=0.000;DP=18;ExcessHet=3.0103;FS=0.000;MLEAC=1;MLEAF=0.500;MQ=42.00;MQRankSum=0.000;QD=17.43;ReadPosRankSum=2.042;SOR=0.693	GT:AD:DP:GQ:PL	0/1:9,9:18:99:342,0,324
chrXI	110156	.	G	A	308.77	PASS	AC=1;AF=0.500;AN=2;BaseQRankSum=1.113;ClippingRankSum=0.000;DP=22;ExcessHet=3.0103;FS=0.000;MLEAC=1;MLEAF=0.500;MQ=41.82;MQRankSum=-1.383;QD=14.03;ReadPosRankSum=-2.003;SOR=0.693	GT:AD:DP:GQ:PL	0/1:11,11:22:99:337,0,319
chrXI	141456	.	G	A	619.77	PASS	AC=1;AF=0.500;AN=2;BaseQRankSum=-0.371;ClippingRankSum=0.000;DP=29;ExcessHet=3.0103;FS=0.000;MLEAC=1;MLEAF=0.500;MQ=41.42;MQRankSum=0.574;QD=21.37;ReadPosRankSum=-1.707;SOR=0.793	GT:AD:DP:GQ:PL	0/1:10,19:29:99:648,0,299
chrXI	146056	.	A	G	874.77	PASS	AC=1;AF=0.500;AN=2;BaseQRankSum=-0.233;ClippingRankSum=0.000;DP=96;ExcessHet=3.0103;FS=19.219;MLEAC=1;MLEAF=0.500;MQ=40.27;MQRankSum=-5.053;QD=9.21;ReadPosRankSum=-3.818;SOR=2.861	GT:AD:DP:GQ:PL	0/1:71,24:95:99:903,0,2869
chrXI	146076	.	G	A	2069.77	PASS	AC=1;AF=0.500;AN=2;BaseQRankSum=-2.932;ClippingRankSum=0.000;DP=126;ExcessHet=3.0103;FS=9.666;MLEAC=1;MLEAF=0.500;MQ=40.03;MQRankSum=-5.217;QD=16.56;ReadPosRankSum=-5.337;SOR=1.605	GT:AD:DP:GQ:PL	0/1:70,55:125:99:2098,0,2726
chrXI	146077	.	T	C	2069.77	PASS	AC=1;AF=0.500;AN=2;BaseQRankSum=1.850;ClippingRankSum=0.000;DP=126;ExcessHet=3.0103;FS=9.666;MLEAC=1;MLEAF=0.500;MQ=40.03;MQRankSum=-5.217;QD=16.56;ReadPosRankSum=-4.910;SOR=1.605	GT:AD:DP:GQ:PL	0/1:70,55:125:99:2098,0,2726
chrXI	146091	.	T	C	842.77	PASS	AC=1;AF=0.500;AN=2;BaseQRankSum=-1.715;ClippingRankSum=0.000;DP=139;ExcessHet=3.0103;FS=1.734;MLEAC=1;MLEAF=0.500;MQ=40.10;MQRankSum=-5.023;QD=6.15;ReadPosRankSum=-2.925;SOR=0.900	GT:AD:DP:GQ:PL	0/1:99,38:137:99:871,0,3284
chrXI	164347	.	G	A	531.77	PASS	AC=1;AF=0.500;AN=2;BaseQRankSum=0.790;ClippingRankSum=0.000;DP=32;ExcessHet=3.0103;FS=3.307;MLEAC=1;MLEAF=0.500;MQ=42.00;MQRankSum=0.000;QD=16.62;ReadPosRankSum=0.881;SOR=1.550	GT:AD:DP:GQ:PL	0/1:15,17:32:99:560,0,442
chrXI	164607	.	C	T	837.77	PASS	AC=1;AF=0.500;AN=2;BaseQRankSum=0.590;ClippingRankSum=0.000;DP=34;ExcessHet=3.0103;FS=0.000;MLEAC=1;MLEAF=0.500;MQ=41.94;MQRankSum=-0.533;QD=24.64;ReadPosRankSum=0.619;SOR=0.735	GT:AD:DP:GQ:PL	0/1:9,25:34:99:866,0,249
chrXI	165255	.	C	T	743.77	PASS	AC=1;AF=0.500;AN=2;BaseQRankSum=1.715;ClippingRankSum=0.000;DP=42;ExcessHet=3.0103;FS=1.227;MLEAC=1;MLEAF=0.500;MQ=41.65;MQRankSum=-0.906;QD=17.71;ReadPosRankSum=-1.084;SOR=1.075	GT:AD:DP:GQ:PL	0/1:20,22:42:99:772,0,617
chrXI	188703	.	G	A	570.77	PASS	AC=1;AF=0.500;AN=2;BaseQRankSum=-1.061;ClippingRankSum=0.000;DP=45;ExcessHet=3.0103;FS=0.000;MLEAC=1;MLEAF=0.500;MQ=41.74;MQRankSum=0.888;QD=12.97;ReadPosRankSum=-2.412;SOR=0.906	GT:AD:DP:GQ:PL	0/1:22,22:44:99:599,0,668
chrXI	191706	.	C	T	666.77	PASS	AC=1;AF=0.500;AN=2;BaseQRankSum=-1.120;ClippingRankSum=0.000;DP=37;ExcessHet=3.0103;FS=3.296;MLEAC=1;MLEAF=0.500;MQ=41.79;MQRankSum=-1.738;QD=18.52;ReadPosRankSum=0.617;SOR=0.287	GT:AD:DP:GQ:PL	0/1:15,21:36:99:695,0,524
chrXI	219318	.	G	A	385.77	PASS	AC=1;AF=0.500;AN=2;BaseQRankSum=-2.014;ClippingRankSum=0.000;DP=30;ExcessHet=3.0103;FS=3.352;MLEAC=1;MLEAF=0.500;MQ=42.00;MQRankSum=0.000;QD=12.86;ReadPosRankSum=-0.355;SOR=0.447	GT:AD:DP:GQ:PL	0/1:15,15:30:99:414,0,487
chrXI	225091	.	C	T	540.77	PASS	AC=1;AF=0.500;AN=2;BaseQRankSum=-1.282;ClippingRankSum=0.000;DP=39;ExcessHet=3.0103;FS=5.041;MLEAC=1;MLEAF=0.500;MQ=42.00;MQRankSum=0.000;QD=14.23;ReadPosRankSum=-1.026;SOR=1.819	GT:AD:DP:GQ:PL	0/1:19,19:38:99:569,0,623
chrXI	246128	.	G	A	358.77	PASS	AC=1;AF=0.500;AN=2;BaseQRankSum=1.363;ClippingRankSum=0.000;DP=20;ExcessHet=3.0103;FS=1.740;MLEAC=1;MLEAF=0.500;MQ=41.29;MQRankSum=-0.714;QD=17.94;ReadPosRankSum=0.101;SOR=0.368	GT:AD:DP:GQ:PL	0/1:8,12:20:99:387,0,203
chrXI	255539	.	G	A	577.77	PASS	AC=1;AF=0.500;AN=2;BaseQRankSum=1.135;ClippingRankSum=0.000;DP=47;ExcessHet=3.0103;FS=4.889;MLEAC=1;MLEAF=0.500;MQ=42.00;MQRankSum=0.000;QD=12.29;ReadPosRankSum=0.836;SOR=0.219	GT:AD:DP:GQ:PL	0/1:28,19:47:99:606,0,864
chrXI	259206	.	C	T	454.77	PASS	AC=1;AF=0.500;AN=2;BaseQRankSum=-0.200;ClippingRankSum=0.000;DP=27;ExcessHet=3.0103;FS=0.000;MLEAC=1;MLEAF=0.500;MQ=41.86;MQRankSum=-1.336;QD=16.84;ReadPosRankSum=-1.036;SOR=0.818	GT:AD:DP:GQ:PL	0/1:13,14:27:99:483,0,705
chrXI	259230	.	C	T	344.77	PASS	AC=1;AF=0.500;AN=2;BaseQRankSum=1.089;ClippingRankSum=0.000;DP=19;ExcessHet=3.0103;FS=1.871;MLEAC=1;MLEAF=0.500;MQ=41.90;MQRankSum=-0.843;QD=18.15;ReadPosRankSum=-0.364;SOR=1.329	GT:AD:DP:GQ:PL	0/1:9,10:19:99:373,0,562
chrXI	282831	.	C	T	338.77	PASS	AC=1;AF=0.500;AN=2;BaseQRankSum=0.377;ClippingRankSum=0.000;DP=36;ExcessHet=3.0103;FS=1.427;MLEAC=1;MLEAF=0.500;MQ=42.00;MQRankSum=0.000;QD=9.41;ReadPosRankSum=0.037;SOR=0.404	GT:AD:DP:GQ:PL	0/1:24,12:36:99:367,0,841
chrXI	286351	.	G	A	740.77	PASS	AC=1;AF=0.500;AN=2;BaseQRankSum=-1.228;ClippingRankSum=0.000;DP=36;ExcessHet=3.0103;FS=0.000;MLEAC=1;MLEAF=0.500;MQ=42.00;MQRankSum=0.000;QD=20.58;ReadPosRankSum=-0.061;SOR=0.602	GT:AD:DP:GQ:PL	0/1:11,25:36:99:769,0,317
chrXI	292811	.	G	A	668.77	PASS	AC=1;AF=0.500;AN=2;BaseQRankSum=-0.020;ClippingRankSum=0.000;DP=32;ExcessHet=3.0103;FS=3.467;MLEAC=1;MLEAF=0.500;MQ=41.94;MQRankSum=1.447;QD=20.90;ReadPosRankSum=1.382;SOR=0.211	GT:AD:DP:GQ:PL	0/1:11,21:32:99:697,0,351
chrXI	325585	.	C	T	267.77	PASS	AC=1;AF=0.500;AN=2;BaseQRankSum=-1.692;ClippingRankSum=0.000;DP=31;ExcessHet=3.0103;FS=0.000;MLEAC=1;MLEAF=0.500;MQ=42.00;MQRankSum=0.000;QD=8.64;ReadPosRankSum=-0.882;SOR=0.502	GT:AD:DP:GQ:PL	0/1:20,11:31:99:296,0,692
chrXI	327734	.	G	A	673.77	PASS	AC=1;AF=0.500;AN=2;BaseQRankSum=-0.824;ClippingRankSum=0.000;DP=35;ExcessHet=3.0103;FS=7.847;MLEAC=1;MLEAF=0.500;MQ=41.58;MQRankSum=-0.662;QD=19.25;ReadPosRankSum=1.411;SOR=0.939	GT:AD:DP:GQ:PL	0/1:12,23:35:99:702,0,322
chrXI	338910	.	G	A	691.77	PASS	AC=2;AF=1.00;AN=2;DP=20;ExcessHet=3.0103;FS=0.000;MLEAC=2;MLEAF=1.00;MQ=41.80;QD=34.59;SOR=1.402	GT:AD:DP:GQ:PL	1/1:0,20:20:60:720,60,0
chrXI	364631	.	G	A	422.77	PASS	AC=1;AF=0.500;AN=2;BaseQRankSum=1.211;ClippingRankSum=0.000;DP=41;ExcessHet=3.0103;FS=4.846;MLEAC=1;MLEAF=0.500;MQ=42.00;MQRankSum=0.000;QD=11.43;ReadPosRankSum=1.017;SOR=0.741	GT:AD:DP:GQ:PL	0/1:23,14:37:99:451,0,715
chrXI	364958	.	C	T	984.77	PASS	AC=1;AF=0.500;AN=2;BaseQRankSum=3.673;ClippingRankSum=0.000;DP=53;ExcessHet=3.0103;FS=2.388;MLEAC=1;MLEAF=0.500;MQ=41.96;MQRankSum=0.000;QD=18.94;ReadPosRankSum=2.621;SOR=1.220	GT:AD:DP:GQ:PL	0/1:26,26:52:99:1013,0,1578
chrXI	364959	.	C	T	984.77	PASS	AC=1;AF=0.500;AN=2;BaseQRankSum=3.472;ClippingRankSum=0.000;DP=53;ExcessHet=3.0103;FS=2.388;MLEAC=1;MLEAF=0.500;MQ=41.96;MQRankSum=0.000;QD=18.94;ReadPosRankSum=2.577;SOR=1.220	GT:AD:DP:GQ:PL	0/1:26,26:52:99:1013,0,1578
chrXI	384987	.	G	A	429.77	PASS	AC=1;AF=0.500;AN=2;BaseQRankSum=0.336;ClippingRankSum=0.000;DP=25;ExcessHet=3.0103;FS=0.000;MLEAC=1;MLEAF=0.500;MQ=42.00;MQRankSum=0.000;QD=17.91;ReadPosRankSum=-0.033;SOR=0.673	GT:AD:DP:GQ:PL	0/1:9,15:24:99:458,0,234
chrXI	387521	.	C	T	370.77	PASS	AC=1;AF=0.500;AN=2;BaseQRankSum=0.405;ClippingRankSum=0.000;DP=25;ExcessHet=3.0103;FS=0.000;MLEAC=1;MLEAF=0.500;MQ=41.84;MQRankSum=-0.870;QD=16.12;ReadPosRankSum=-0.718;SOR=0.495	GT:AD:DP:GQ:PL	0/1:11,12:23:99:399,0,340
chrXI	407922	.	G	A	620.77	PASS	AC=1;AF=0.500;AN=2;BaseQRankSum=1.266;ClippingRankSum=0.000;DP=47;ExcessHet=3.0103;FS=8.705;MLEAC=1;MLEAF=0.500;MQ=41.69;MQRankSum=0.921;QD=13.49;ReadPosRankSum=0.643;SOR=0.509	GT:AD:DP:GQ:PL	0/1:26,20:46:99:649,0,807
chrXI	417418	.	C	T	364.77	PASS	AC=1;AF=0.500;AN=2;BaseQRankSum=-0.537;ClippingRankSum=0.000;DP=30;ExcessHet=3.0103;FS=3.362;MLEAC=1;MLEAF=0.500;MQ=41.93;MQRankSum=0.885;QD=12.16;ReadPosRankSum=-0.074;SOR=0.283	GT:AD:DP:GQ:PL	0/1:18,12:30:99:393,0,679
chrXI	429880	.	G	A	424.77	PASS	AC=1;AF=0.500;AN=2;BaseQRankSum=1.393;ClippingRankSum=0.000;DP=41;ExcessHet=3.0103;FS=0.000;MLEAC=1;MLEAF=0.500;MQ=41.90;MQRankSum=1.147;QD=10.62;ReadPosRankSum=0.723;SOR=0.593	GT:AD:DP:GQ:PL	0/1:25,15:40:99:453,0,781
chrXI	436281	.	G	A	880.77	PASS	AC=1;AF=0.500;AN=2;BaseQRankSum=-0.360;ClippingRankSum=0.000;DP=56;ExcessHet=3.0103;FS=1.048;MLEAC=1;MLEAF=0.500;MQ=41.90;MQRankSum=-1.622;QD=15.73;ReadPosRankSum=-0.039;SOR=0.941	GT:AD:DP:GQ:PL	0/1:26,30:56:99:909,0,836
chrXI	440346	.	G	A	369.77	PASS	AC=1;AF=0.500;AN=2;BaseQRankSum=2.534;ClippingRankSum=0.000;DP=23;ExcessHet=3.0103;FS=4.310;MLEAC=1;MLEAF=0.500;MQ=42.00;MQRankSum=0.000;QD=16.08;ReadPosRankSum=0.131;SOR=1.981	GT:AD:DP:GQ:PL	0/1:12,11:23:99:398,0,331
chrXI	493419	.	G	A	652.77	PASS	AC=1;AF=0.500;AN=2;BaseQRankSum=1.537;ClippingRankSum=0.000;DP=31;ExcessHet=3.0103;FS=3.256;MLEAC=1;MLEAF=0.500;MQ=42.00;MQRankSum=0.000;QD=21.06;ReadPosRankSum=-0.405;SOR=0.850	GT:AD:DP:GQ:PL	0/1:12,19:31:99:681,0,363
chrXI	511839	.	G	A	497.77	PASS	AC=1;AF=0.500;AN=2;BaseQRankSum=0.759;ClippingRankSum=0.000;DP=39;ExcessHet=3.0103;FS=2.774;MLEAC=1;MLEAF=0.500;MQ=42.00;MQRankSum=0.000;QD=12.76;ReadPosRankSum=-1.244;SOR=0.346	GT:AD:DP:GQ:PL	0/1:21,18:39:99:526,0,622
chrXI	518820	.	G	A	326.77	PASS	AC=1;AF=0.500;AN=2;BaseQRankSum=-0.222;ClippingRankSum=0.000;DP=39;ExcessHet=3.0103;FS=4.824;MLEAC=1;MLEAF=0.500;MQ=42.00;MQRankSum=0.000;QD=8.60;ReadPosRankSum=-0.096;SOR=1.516	GT:AD:DP:GQ:PL	0/1:23,15:38:99:355,0,626
chrXI	519297	.	G	A	517.77	PASS	AC=1;AF=0.500;AN=2;BaseQRankSum=0.385;ClippingRankSum=0.000;DP=24;ExcessHet=3.0103;FS=6.204;MLEAC=1;MLEAF=0.500;MQ=40.80;MQRankSum=-1.161;QD=21.57;ReadPosRankSum=-0.840;SOR=0.643	GT:AD:DP:GQ:PL	0/1:10,14:24:99:546,0,631
chrXI	519304	.	C	T	483.77	PASS	AC=1;AF=0.500;AN=2;BaseQRankSum=0.362;ClippingRankSum=0.000;DP=21;ExcessHet=3.0103;FS=0.000;MLEAC=1;MLEAF=0.500;MQ=40.63;MQRankSum=-1.187;QD=23.04;ReadPosRankSum=-0.778;SOR=0.458	GT:AD:DP:GQ:PL	0/1:9,12:21:99:512,0,602
chrXI	530847	.	C	T	603.77	PASS	AC=1;AF=0.500;AN=2;BaseQRankSum=-0.492;ClippingRankSum=0.000;DP=31;ExcessHet=3.0103;FS=0.000;MLEAC=1;MLEAF=0.500;MQ=42.00;MQRankSum=0.000;QD=19.48;ReadPosRankSum=-1.660;SOR=0.793	GT:AD:DP:GQ:PL	0/1:12,19:31:99:632,0,367
chrXI	559417	.	C	T	630.77	PASS	AC=1;AF=0.500;AN=2;BaseQRankSum=-1.316;ClippingRankSum=0.000;DP=39;ExcessHet=3.0103;FS=5.633;MLEAC=1;MLEAF=0.500;MQ=42.00;MQRankSum=0.000;QD=16.17;ReadPosRankSum=-0.972;SOR=1.802	GT:AD:DP:GQ:PL	0/1:19,20:39:99:659,0,627
chrXI	572119	.	G	A	657.77	PASS	AC=1;AF=0.500;AN=2;BaseQRankSum=2.346;ClippingRankSum=0.000;DP=42;ExcessHet=3.0103;FS=2.729;MLEAC=1;MLEAF=0.500;MQ=41.91;MQRankSum=1.399;QD=15.66;ReadPosRankSum=-0.383;SOR=0.307	GT:AD:DP:GQ:PL	0/1:22,20:42:99:686,0,624
chrXI	579449	.	C	T	675.77	PASS	AC=1;AF=0.500;AN=2;BaseQRankSum=0.214;ClippingRankSum=0.000;DP=45;ExcessHet=3.0103;FS=1.194;MLEAC=1;MLEAF=0.500;MQ=41.68;MQRankSum=-0.955;QD=15.36;ReadPosRankSum=-1.019;SOR=0.407	GT:AD:DP:GQ:PL	0/1:22,22:44:99:704,0,699
chrXI	590251	.	C	T	477.77	PASS	AC=1;AF=0.500;AN=2;BaseQRankSum=-1.505;ClippingRankSum=0.000;DP=44;ExcessHet=3.0103;FS=0.000;MLEAC=1;MLEAF=0.500;MQ=41.35;MQRankSum=-1.535;QD=10.86;ReadPosRankSum=-1.221;SOR=0.596	GT:AD:DP:GQ:PL	0/1:24,20:44:99:506,0,744
chrXII	14441	.	G	A	275.77	PASS	AC=1;AF=0.500;AN=2;BaseQRankSum=-0.165;ClippingRankSum=0.000;DP=20;ExcessHet=3.0103;FS=0.000;MLEAC=1;MLEAF=0.500;MQ=42.00;MQRankSum=0.000;QD=14.51;ReadPosRankSum=-1.784;SOR=0.941	GT:AD:DP:GQ:PL	0/1:10,9:19:99:304,0,343
chrXII	27484	.	G	A	772.77	PASS	AC=1;AF=0.500;AN=2;BaseQRankSum=-0.460;ClippingRankSum=0.000;DP=43;ExcessHet=3.0103;FS=2.758;MLEAC=1;MLEAF=0.500;MQ=41.57;MQRankSum=-0.087;QD=18.40;ReadPosRankSum=-0.542;SOR=0.368	GT:AD:DP:GQ:PL	0/1:16,26:42:99:801,0,470
chrXII	67814	.	G	A	311.77	PASS	AC=1;AF=0.500;AN=2;BaseQRankSum=-0.903;ClippingRankSum=0.000;DP=28;ExcessHet=3.0103;FS=0.000;MLEAC=1;MLEAF=0.500;MQ=40.29;MQRankSum=-0.070;QD=11.13;ReadPosRankSum=-1.389;SOR=0.743	GT:AD:DP:GQ:PL	0/1:17,11:28:99:340,0,560
chrXII	84853	.	C	T	665.77	PASS	AC=1;AF=0.500;AN=2;BaseQRankSum=-0.463;ClippingRankSum=0.000;DP=38;ExcessHet=3.0103;FS=5.019;MLEAC=1;MLEAF=0.500;MQ=42.00;MQRankSum=0.000;QD=17.99;ReadPosRankSum=-1.372;SOR=0.223	GT:AD:DP:GQ:PL	0/1:16,21:37:99:694,0,550
chrXII	88472	.	C	T	742.77	PASS	AC=1;AF=0.500;AN=2;BaseQRankSum=0.037;ClippingRankSum=0.000;DP=45;ExcessHet=3.0103;FS=2.623;MLEAC=1;MLEAF=0.500;MQ=42.00;MQRankSum=0.000;QD=17.27;ReadPosRankSum=0.688;SOR=0.839	GT:AD:DP:GQ:PL	0/1:20,23:43:99:771,0,649
chrXII	92569	.	G	A	528.77	PASS	AC=1;AF=0.500;AN=2;BaseQRankSum=1.063;ClippingRankSum=0.000;DP=38;ExcessHet=3.0103;FS=1.342;MLEAC=1;MLEAF=0.500;MQ=41.77;MQRankSum=0.953;QD=13.91;ReadPosRankSum=0.316;SOR=1.078	GT:AD:DP:GQ:PL	0/1:21,17:38:99:557,0,655
chrXII	152255	.	C	T	604.77	PASS	AC=1;AF=0.500;AN=2;BaseQRankSum=1.869;ClippingRankSum=0.000;DP=42;ExcessHet=3.0103;FS=0.000;MLEAC=1;MLEAF=0.500;MQ=41.91;MQRankSum=-1.541;QD=14.40;ReadPosRankSum=1.013;SOR=0.704	GT:AD:DP:GQ:PL	0/1:23,19:42:99:633,0,697
chrXII	156704	.	G	A	395.77	PASS	AC=1;AF=0.500;AN=2;BaseQRankSum=0.228;ClippingRankSum=0.000;DP=42;ExcessHet=3.0103;FS=2.837;MLEAC=1;MLEAF=0.500;MQ=42.00;MQRankSum=0.000;QD=9.42;ReadPosRankSum=-0.900;SOR=0.994	GT:AD:DP:GQ:PL	0/1:27,15:42:99:424,0,816
chrXII	157751	.	G	A	415.77	PASS	AC=1;AF=0.500;AN=2;BaseQRankSum=1.726;ClippingRankSum=0.000;DP=24;ExcessHet=3.0103;FS=9.108;MLEAC=1;MLEAF=0.500;MQ=41.84;MQRankSum=1.632;QD=17.32;ReadPosRankSum=-0.974;SOR=0.895	GT:AD:DP:GQ:PL	0/1:11,13:24:99:444,0,317
chrXII	158248	.	G	A	798.77	PASS	AC=1;AF=0.500;AN=2;BaseQRankSum=-1.410;ClippingRankSum=0.000;DP=60;ExcessHet=3.0103;FS=5.208;MLEAC=1;MLEAF=0.500;MQ=41.69;MQRankSum=-0.528;QD=13.31;ReadPosRankSum=0.237;SOR=0.752	GT:AD:DP:GQ:PL	0/1:30,30:60:99:827,0,915
chrXII	165659	.	C	T	611.77	PASS	AC=1;AF=0.500;AN=2;BaseQRankSum=3.122;ClippingRankSum=0.000;DP=37;ExcessHet=3.0103;FS=2.884;MLEAC=1;MLEAF=0.500;MQ=42.00;MQRankSum=0.000;QD=16.53;ReadPosRankSum=-0.035;SOR=0.321	GT:AD:DP:GQ:PL	0/1:19,18:37:99:640,0,529
chrXII	187332	.	C	T	240.77	PASS	AC=1;AF=0.500;AN=2;BaseQRankSum=1.302;ClippingRankSum=0.000;DP=35;ExcessHet=3.0103;FS=0.000;MLEAC=1;MLEAF=0.500;MQ=41.46;MQRankSum=0.910;QD=7.08;ReadPosRankSum=0.691;SOR=0.976	GT:AD:DP:GQ:PL	0/1:25,9:34:99:269,0,839
chrXII	195475	.	G	A	185.77	PASS	AC=1;AF=0.500;AN=2;BaseQRankSum=3.293;ClippingRankSum=0.000;DP=28;ExcessHet=3.0103;FS=10.779;MLEAC=1;MLEAF=0.500;MQ=42.00;MQRankSum=0.000;QD=6.63;ReadPosRankSum=1.271;SOR=2.553	GT:AD:DP:GQ:PL	0/1:21,7:28:99:214,0,536
chrXII	200085	.	G	A	458.77	PASS	AC=1;AF=0.500;AN=2;BaseQRankSum=0.653;ClippingRankSum=0.000;DP=33;ExcessHet=3.0103;FS=1.356;MLEAC=1;MLEAF=0.500;MQ=42.00;MQRankSum=0.000;QD=13.90;ReadPosRankSum=-0.613;SOR=0.660	GT:AD:DP:GQ:PL	0/1:18,15:33:99:487,0,512
chrXII	201811	.	G	A	483.77	PASS	AC=1;AF=0.500;AN=2;BaseQRankSum=1.793;ClippingRankSum=0.000;DP=37;ExcessHet=3.0103;FS=3.029;MLEAC=1;MLEAF=0.500;MQ=41.89;MQRankSum=-1.517;QD=13.07;ReadPosRankSum=-1.980;SOR=1.449	GT:AD:DP:GQ:PL	0/1:20,17:37:99:512,0,542
chrXII	202593	.	G	A	704.77	PASS	AC=1;AF=0.500;AN=2;BaseQRankSum=0.436;ClippingRankSum=0.000;DP=41;ExcessHet=3.0103;FS=0.000;MLEAC=1;MLEAF=0.500;MQ=40.83;MQRankSum=0.261;QD=17.62;ReadPosRankSum=0.567;SOR=0.770	GT:AD:DP:GQ:PL	0/1:18,22:40:99:733,0,529
chrXII	230441	.	G	A	498.77	PASS	AC=1;AF=0.500;AN=2;BaseQRankSum=-0.063;ClippingRankSum=0.000;DP=30;ExcessHet=3.0103;FS=5.792;MLEAC=1;MLEAF=0.500;MQ=42.00;MQRankSum=0.000;QD=16.63;ReadPosRankSum=0.469;SOR=1.879	GT:AD:DP:GQ:PL	0/1:15,15:30:99:527,0,518
chrXII	234083	.	G	A	255.77	PASS	AC=1;AF=0.500;AN=2;BaseQRankSum=-0.130;ClippingRankSum=0.000;DP=24;ExcessHet=3.0103;FS=1.748;MLEAC=1;MLEAF=0.500;MQ=42.00;MQRankSum=0.000;QD=10.66;ReadPosRankSum=-0.311;SOR=1.136	GT:AD:DP:GQ:PL	0/1:15,9:24:99:284,0,549
chrXII	242149	.	G	A	594.77	PASS	AC=1;AF=0.500;AN=2;BaseQRankSum=-1.628;ClippingRankSum=0.000;DP=54;ExcessHet=3.0103;FS=3.840;MLEAC=1;MLEAF=0.500;MQ=41.74;MQRankSum=-1.040;QD=11.01;ReadPosRankSum=-0.227;SOR=0.734	GT:AD:DP:GQ:PL	0/1:29,25:54:99:623,0,875
chrXII	245217	.	C	T	958.77	PASS	AC=1;AF=0.500;AN=2;BaseQRankSum=0.008;ClippingRankSum=0.000;DP=57;ExcessHet=3.0103;FS=0.000;MLEAC=1;MLEAF=0.500;MQ=41.97;MQRankSum=-0.881;QD=16.82;ReadPosRankSum=-1.535;SOR=0.613	GT:AD:DP:GQ:PL	0/1:26,31:57:99:987,0,771
chrXII	245515	.	G	A	587.77	PASS	AC=1;AF=0.500;AN=2;BaseQRankSum=2.744;ClippingRankSum=0.000;DP=33;ExcessHet=3.0103;FS=1.624;MLEAC=1;MLEAF=0.500;MQ=41.94;MQRankSum=-0.970;QD=17.81;ReadPosRankSum=1.940;SOR=1.284	GT:AD:DP:GQ:PL	0/1:17,16:33:99:616,0,541
chrXII	253452	.	G	A	286.77	PASS	AC=1;AF=0.500;AN=2;BaseQRankSum=1.805;ClippingRankSum=0.000;DP=46;ExcessHet=3.0103;FS=17.321;MLEAC=1;MLEAF=0.500;MQ=41.70;MQRankSum=-5.304;QD=6.37;ReadPosRankSum=-3.544;SOR=4.266	GT:AD:DP:GQ:PL	0/1:35,10:45:99:315,0,2199
chrXII	283939	.	G	A	660.77	PASS	AC=1;AF=0.500;AN=2;BaseQRankSum=-0.124;ClippingRankSum=0.000;DP=40;ExcessHet=3.0103;FS=1.252;MLEAC=1;MLEAF=0.500;MQ=41.85;MQRankSum=-0.300;QD=16.52;ReadPosRankSum=-1.880;SOR=0.888	GT:AD:DP:GQ:PL	0/1:17,23:40:99:689,0,471
chrXII	286726	.	C	T	733.77	PASS	AC=1;AF=0.500;AN=2;BaseQRankSum=2.184;ClippingRankSum=0.000;DP=41;ExcessHet=3.0103;FS=0.000;MLEAC=1;MLEAF=0.500;MQ=42.00;MQRankSum=0.000;QD=17.90;ReadPosRankSum=-0.250;SOR=0.602	GT:AD:DP:GQ:PL	0/1:19,22:41:99:762,0,556
chrXII	290143	.	C	T	548.77	PASS	AC=1;AF=0.500;AN=2;BaseQRankSum=-0.200;ClippingRankSum=0.000;DP=35;ExcessHet=3.0103;FS=0.000;MLEAC=1;MLEAF=0.500;MQ=41.37;MQRankSum=-0.435;QD=15.68;ReadPosRankSum=-1.615;SOR=0.582	GT:AD:DP:GQ:PL	0/1:17,18:35:99:577,0,547
chrXII	290146	.	C	T	1474.77	PASS	AC=2;AF=1.00;AN=2;DP=36;ExcessHet=3.0103;FS=0.000;MLEAC=2;MLEAF=1.00;MQ=41.39;QD=32.99;SOR=0.927	GT:AD:DP:GQ:PL	1/1:0,36:36:99:1503,108,0
chrXII	318045	.	G	A	748.77	PASS	AC=1;AF=0.500;AN=2;BaseQRankSum=-1.324;ClippingRankSum=0.000;DP=50;ExcessHet=3.0103;FS=0.000;MLEAC=1;MLEAF=0.500;MQ=41.92;MQRankSum=-1.238;QD=14.98;ReadPosRankSum=-0.718;SOR=0.765	GT:AD:DP:GQ:PL	0/1:22,28:50:99:777,0,675
chrXII	319770	.	G	A	595.77	PASS	AC=1;AF=0.500;AN=2;BaseQRankSum=2.203;ClippingRankSum=0.000;DP=38;ExcessHet=3.0103;FS=7.403;MLEAC=1;MLEAF=0.500;MQ=42.00;MQRankSum=0.000;QD=15.68;ReadPosRankSum=2.027;SOR=1.981	GT:AD:DP:GQ:PL	0/1:20,18:38:99:624,0,676
chrXII	333509	.	G	A	581.77	PASS	AC=1;AF=0.500;AN=2;BaseQRankSum=-0.837;ClippingRankSum=0.000;DP=48;ExcessHet=3.0103;FS=8.793;MLEAC=1;MLEAF=0.500;MQ=41.41;MQRankSum=-1.524;QD=12.12;ReadPosRankSum=-0.762;SOR=2.049	GT:AD:DP:GQ:PL	0/1:26,22:48:99:610,0,818
chrXII	368304	.	G	A	541.77	PASS	AC=1;AF=0.500;AN=2;BaseQRankSum=0.531;ClippingRankSum=0.000;DP=38;ExcessHet=3.0103;FS=4.846;MLEAC=1;MLEAF=0.500;MQ=42.00;MQRankSum=0.000;QD=14.26;ReadPosRankSum=-0.032;SOR=1.565	GT:AD:DP:GQ:PL	0/1:20,18:38:99:570,0,601
chrXII	369484	.	G	A	375.77	PASS	AC=1;AF=0.500;AN=2;BaseQRankSum=0.892;ClippingRankSum=0.000;DP=30;ExcessHet=3.0103;FS=3.312;MLEAC=1;MLEAF=0.500;MQ=41.51;MQRankSum=1.002;QD=12.53;ReadPosRankSum=-0.565;SOR=1.410	GT:AD:DP:GQ:PL	0/1:16,14:30:99:404,0,413
chrXII	370178	.	G	A	423.77	PASS	AC=1;AF=0.500;AN=2;BaseQRankSum=0.159;ClippingRankSum=0.000;DP=34;ExcessHet=3.0103;FS=1.445;MLEAC=1;MLEAF=0.500;MQ=42.00;MQRankSum=0.000;QD=12.46;ReadPosRankSum=-0.220;SOR=1.200	GT:AD:DP:GQ:PL	0/1:20,14:34:99:452,0,664
chrXII	371415	.	C	T	837.77	PASS	AC=1;AF=0.500;AN=2;BaseQRankSum=-0.820;ClippingRankSum=0.000;DP=37;ExcessHet=3.0103;FS=3.053;MLEAC=1;MLEAF=0.500;MQ=41.84;MQRankSum=-1.124;QD=22.64;ReadPosRankSum=-1.864;SOR=0.330	GT:AD:DP:GQ:PL	0/1:11,26:37:99:866,0,319
chrXII	388921	.	C	T	423.77	PASS	AC=1;AF=0.500;AN=2;BaseQRankSum=2.200;ClippingRankSum=0.000;DP=34;ExcessHet=3.0103;FS=1.377;MLEAC=1;MLEAF=0.500;MQ=42.00;MQRankSum=0.000;QD=12.84;ReadPosRankSum=-0.793;SOR=0.693	GT:AD:DP:GQ:PL	0/1:20,13:33:99:452,0,592
chrXII	392566	.	C	T	712.77	PASS	AC=1;AF=0.500;AN=2;BaseQRankSum=-0.125;ClippingRankSum=0.000;DP=46;ExcessHet=3.0103;FS=0.000;MLEAC=1;MLEAF=0.500;MQ=42.00;MQRankSum=0.000;QD=15.49;ReadPosRankSum=-0.225;SOR=0.680	GT:AD:DP:GQ:PL	0/1:21,25:46:99:741,0,602
chrXII	397280	.	C	T	472.77	PASS	AC=1;AF=0.500;AN=2;BaseQRankSum=-0.056;ClippingRankSum=0.000;DP=40;ExcessHet=3.0103;FS=6.928;MLEAC=1;MLEAF=0.500;MQ=41.90;MQRankSum=-1.548;QD=11.82;ReadPosRankSum=-0.440;SOR=0.959	GT:AD:DP:GQ:PL	0/1:22,18:40:99:501,0,642
chrXII	404203	.	G	A	705.77	PASS	AC=1;AF=0.500;AN=2;BaseQRankSum=-2.337;ClippingRankSum=0.000;DP=41;ExcessHet=3.0103;FS=3.227;MLEAC=1;MLEAF=0.500;MQ=41.81;MQRankSum=-1.417;QD=19.07;ReadPosRankSum=2.822;SOR=0.292	GT:AD:DP:GQ:PL	0/1:12,25:37:99:734,0,396
chrXII	409430	.	G	A	841.77	PASS	AC=1;AF=0.500;AN=2;BaseQRankSum=0.362;ClippingRankSum=0.000;DP=52;ExcessHet=3.0103;FS=3.943;MLEAC=1;MLEAF=0.500;MQ=41.72;MQRankSum=-0.887;QD=16.19;ReadPosRankSum=0.761;SOR=1.093	GT:AD:DP:GQ:PL	0/1:24,28:52:99:870,0,732
chrXII	413984	.	G	A	684.77	PASS	AC=1;AF=0.500;AN=2;BaseQRankSum=-0.708;ClippingRankSum=0.000;DP=34;ExcessHet=3.0103;FS=5.278;MLEAC=1;MLEAF=0.500;MQ=41.14;MQRankSum=1.988;QD=20.14;ReadPosRankSum=0.950;SOR=0.534	GT:AD:DP:GQ:PL	0/1:12,22:34:99:713,0,361
chrXII	418316	.	C	T	515.77	PASS	AC=1;AF=0.500;AN=2;BaseQRankSum=0.349;ClippingRankSum=0.000;DP=34;ExcessHet=3.0103;FS=3.488;MLEAC=1;MLEAF=0.500;MQ=42.00;MQRankSum=0.000;QD=15.17;ReadPosRankSum=0.070;SOR=0.248	GT:AD:DP:GQ:PL	0/1:16,18:34:99:544,0,448
chrXII	427137	.	C	T	476.77	PASS	AC=1;AF=0.500;AN=2;BaseQRankSum=-1.162;ClippingRankSum=0.000;DP=36;ExcessHet=3.0103;FS=11.523;MLEAC=1;MLEAF=0.500;MQ=41.66;MQRankSum=-1.002;QD=13.24;ReadPosRankSum=0.773;SOR=0.066	GT:AD:DP:GQ:PL	0/1:19,17:36:99:505,0,637
chrXII	439314	.	C	T	499.77	PASS	AC=1;AF=0.500;AN=2;BaseQRankSum=0.833;ClippingRankSum=0.000;DP=37;ExcessHet=3.0103;FS=1.363;MLEAC=1;MLEAF=0.500;MQ=42.00;MQRankSum=0.000;QD=13.51;ReadPosRankSum=-0.514;SOR=1.179	GT:AD:DP:GQ:PL	0/1:20,17:37:99:528,0,572
chrXII	439411	.	C	T	523.77	PASS	AC=1;AF=0.500;AN=2;BaseQRankSum=-0.789;ClippingRankSum=0.000;DP=40;ExcessHet=3.0103;FS=0.000;MLEAC=1;MLEAF=0.500;MQ=41.95;MQRankSum=0.000;QD=13.43;ReadPosRankSum=0.496;SOR=0.627	GT:AD:DP:GQ:PL	0/1:20,19:39:99:552,0,651
chrXII	440310	.	C	T	481.77	PASS	AC=1;AF=0.500;AN=2;BaseQRankSum=1.140;ClippingRankSum=0.000;DP=38;ExcessHet=3.0103;FS=4.863;MLEAC=1;MLEAF=0.500;MQ=42.00;MQRankSum=0.000;QD=12.68;ReadPosRankSum=1.462;SOR=1.598	GT:AD:DP:GQ:PL	0/1:21,17:38:99:510,0,587
chrXII	440340	.	G	A	567.77	PASS	AC=1;AF=0.500;AN=2;BaseQRankSum=-0.037;ClippingRankSum=0.000;DP=35;ExcessHet=3.0103;FS=0.000;MLEAC=1;MLEAF=0.500;MQ=41.89;MQRankSum=-0.948;QD=16.70;ReadPosRankSum=0.842;SOR=0.646	GT:AD:DP:GQ:PL	0/1:11,23:34:99:596,0,253
chrXII	498817	.	G	A	568.77	PASS	AC=1;AF=0.500;AN=2;BaseQRankSum=-1.922;ClippingRankSum=0.000;DP=30;ExcessHet=3.0103;FS=1.485;MLEAC=1;MLEAF=0.500;MQ=42.00;MQRankSum=0.000;QD=19.61;ReadPosRankSum=-0.751;SOR=0.801	GT:AD:DP:GQ:PL	0/1:11,18:29:99:597,0,387
chrXII	539778	.	G	A	543.77	PASS	AC=1;AF=0.500;AN=2;BaseQRankSum=-0.648;ClippingRankSum=0.000;DP=36;ExcessHet=3.0103;FS=1.324;MLEAC=1;MLEAF=0.500;MQ=41.21;MQRankSum=-1.202;QD=15.54;ReadPosRankSum=-0.400;SOR=0.483	GT:AD:DP:GQ:PL	0/1:15,20:35:99:572,0,426
chrXII	540694	.	G	A	521.77	PASS	AC=1;AF=0.500;AN=2;BaseQRankSum=-0.469;ClippingRankSum=0.000;DP=44;ExcessHet=3.0103;FS=0.000;MLEAC=1;MLEAF=0.500;MQ=41.02;MQRankSum=-1.916;QD=11.86;ReadPosRankSum=0.321;SOR=0.620	GT:AD:DP:GQ:PL	0/1:24,20:44:99:550,0,732
chrXII	540972	.	G	A	955.77	PASS	AC=1;AF=0.500;AN=2;BaseQRankSum=0.995;ClippingRankSum=0.000;DP=62;ExcessHet=3.0103;FS=0.000;MLEAC=1;MLEAF=0.500;MQ=41.94;MQRankSum=-1.475;QD=15.67;ReadPosRankSum=-0.190;SOR=0.818	GT:AD:DP:GQ:PL	0/1:32,29:61:99:984,0,1064
chrXII	543652	.	G	A	812.77	PASS	AC=1;AF=0.500;AN=2;BaseQRankSum=0.882;ClippingRankSum=0.000;DP=51;ExcessHet=3.0103;FS=2.527;MLEAC=1;MLEAF=0.500;MQ=42.14;MQRankSum=1.828;QD=16.26;ReadPosRankSum=-0.011;SOR=0.409	GT:AD:DP:GQ:PL	0/1:22,28:50:99:841,0,574
chrXII	552136	.	G	A	587.77	PASS	AC=1;AF=0.500;AN=2;BaseQRankSum=-1.480;ClippingRankSum=0.000;DP=45;ExcessHet=3.0103;FS=2.550;MLEAC=1;MLEAF=0.500;MQ=41.96;MQRankSum=-0.978;QD=13.06;ReadPosRankSum=-0.205;SOR=0.700	GT:AD:DP:GQ:PL	0/1:23,22:45:99:616,0,726
chrXII	592622	.	G	A	295.77	PASS	AC=1;AF=0.500;AN=2;BaseQRankSum=1.059;ClippingRankSum=0.000;DP=18;ExcessHet=3.0103;FS=8.141;MLEAC=1;MLEAF=0.500;MQ=40.15;MQRankSum=1.461;QD=16.43;ReadPosRankSum=0.032;SOR=2.007	GT:AD:DP:GQ:PL	0/1:9,9:18:99:324,0,290
chrXII	634599	.	C	T	609.77	PASS	AC=1;AF=0.500;AN=2;BaseQRankSum=1.867;ClippingRankSum=0.000;DP=38;ExcessHet=3.0103;FS=0.000;MLEAC=1;MLEAF=0.500;MQ=41.51;MQRankSum=1.811;QD=16.05;ReadPosRankSum=0.742;SOR=0.910	GT:AD:DP:GQ:PL	0/1:19,19:38:99:638,0,537
chrXII	636742	.	C	T	505.77	PASS	AC=1;AF=0.500;AN=2;BaseQRankSum=2.207;ClippingRankSum=0.000;DP=31;ExcessHet=3.0103;FS=0.000;MLEAC=1;MLEAF=0.500;MQ=41.75;MQRankSum=0.176;QD=16.86;ReadPosRankSum=-0.571;SOR=0.693	GT:AD:DP:GQ:PL	0/1:14,16:30:99:534,0,369
chrXII	636751	.	C	T	1191.77	PASS	AC=2;AF=1.00;AN=2;DP=32;ExcessHet=3.0103;FS=0.000;MLEAC=2;MLEAF=1.00;MQ=41.76;QD=28.06;SOR=0.818	GT:AD:DP:GQ:PL	1/1:0,32:32:96:1220,96,0
chrXII	642599	.	G	A	731.77	PASS	AC=1;AF=0.500;AN=2;BaseQRankSum=0.997;ClippingRankSum=0.000;DP=48;ExcessHet=3.0103;FS=0.000;MLEAC=1;MLEAF=0.500;MQ=41.65;MQRankSum=1.459;QD=15.25;ReadPosRankSum=-0.570;SOR=0.551	GT:AD:DP:GQ:PL	0/1:24,24:48:99:760,0,711
chrXII	649555	.	G	A	565.77	PASS	AC=1;AF=0.500;AN=2;BaseQRankSum=0.779;ClippingRankSum=0.000;DP=50;ExcessHet=3.0103;FS=2.541;MLEAC=1;MLEAF=0.500;MQ=41.64;MQRankSum=1.187;QD=11.79;ReadPosRankSum=-0.647;SOR=0.549	GT:AD:DP:GQ:PL	0/1:29,19:48:99:594,0,952
chrXII	665010	.	G	A	1574.77	PASS	AC=2;AF=1.00;AN=2;DP=44;ExcessHet=3.0103;FS=0.000;MLEAC=2;MLEAF=1.00;MQ=41.01;QD=23.08;SOR=0.990	GT:AD:DP:GQ:PL	1/1:0,44:44:99:1603,132,0
chrXII	673010	.	G	A	413.77	PASS	AC=1;AF=0.500;AN=2;BaseQRankSum=-2.226;ClippingRankSum=0.000;DP=19;ExcessHet=3.0103;FS=0.000;MLEAC=1;MLEAF=0.500;MQ=42.00;MQRankSum=0.000;QD=21.78;ReadPosRankSum=0.947;SOR=0.741	GT:AD:DP:GQ:PL	0/1:3,16:19:69:442,0,69
chrXII	680669	.	G	A	876.77	PASS	AC=1;AF=0.500;AN=2;BaseQRankSum=0.890;ClippingRankSum=0.000;DP=40;ExcessHet=3.0103;FS=2.784;MLEAC=1;MLEAF=0.500;MQ=42.00;MQRankSum=0.000;QD=21.92;ReadPosRankSum=-0.504;SOR=1.189	GT:AD:DP:GQ:PL	0/1:15,25:40:99:905,0,449
chrXII	687862	.	G	A	873.77	PASS	AC=1;AF=0.500;AN=2;BaseQRankSum=0.556;ClippingRankSum=0.000;DP=41;ExcessHet=3.0103;FS=4.935;MLEAC=1;MLEAF=0.500;MQ=41.16;MQRankSum=-0.707;QD=21.31;ReadPosRankSum=0.450;SOR=0.223	GT:AD:DP:GQ:PL	0/1:13,28:41:99:902,0,335
chrXII	694272	.	C	T	429.77	PASS	AC=1;AF=0.500;AN=2;BaseQRankSum=-1.000;ClippingRankSum=0.000;DP=39;ExcessHet=3.0103;FS=2.869;MLEAC=1;MLEAF=0.500;MQ=41.53;MQRankSum=1.594;QD=11.02;ReadPosRankSum=-0.194;SOR=1.371	GT:AD:DP:GQ:PL	0/1:22,17:39:99:458,0,671
chrXII	694916	.	G	A	707.77	PASS	AC=1;AF=0.500;AN=2;BaseQRankSum=0.573;ClippingRankSum=0.000;DP=31;ExcessHet=3.0103;FS=1.702;MLEAC=1;MLEAF=0.500;MQ=41.87;MQRankSum=-1.018;QD=22.83;ReadPosRankSum=0.722;SOR=0.346	GT:AD:DP:GQ:PL	0/1:11,20:31:99:736,0,354
chrXII	712254	.	G	A	265.77	PASS	AC=1;AF=0.500;AN=2;BaseQRankSum=0.310;ClippingRankSum=0.000;DP=28;ExcessHet=3.0103;FS=1.596;MLEAC=1;MLEAF=0.500;MQ=42.00;MQRankSum=0.000;QD=9.84;ReadPosRankSum=-0.347;SOR=1.115	GT:AD:DP:GQ:PL	0/1:18,9:27:99:294,0,635
chrXII	713154	.	G	A	562.77	PASS	AC=1;AF=0.500;AN=2;BaseQRankSum=3.110;ClippingRankSum=0.000;DP=43;ExcessHet=3.0103;FS=4.592;MLEAC=1;MLEAF=0.500;MQ=42.00;MQRankSum=0.000;QD=13.09;ReadPosRankSum=1.180;SOR=1.510	GT:AD:DP:GQ:PL	0/1:26,17:43:99:591,0,765
chrXII	732142	.	C	T	3957.77	PASS	AC=1;AF=0.500;AN=2;BaseQRankSum=1.158;ClippingRankSum=0.000;DP=621;ExcessHet=3.0103;FS=9.909;MLEAC=1;MLEAF=0.500;MQ=41.13;MQRankSum=-1.855;QD=6.41;ReadPosRankSum=-1.365;SOR=0.257	GT:AD:DP:GQ:PL	0/1:469,148:617:99:3986,0,16610
chrXII	757093	.	C	T	213.77	PASS	AC=1;AF=0.500;AN=2;BaseQRankSum=0.109;ClippingRankSum=0.000;DP=21;ExcessHet=3.0103;FS=1.808;MLEAC=1;MLEAF=0.500;MQ=42.00;MQRankSum=0.000;QD=10.18;ReadPosRankSum=1.120;SOR=1.104	GT:AD:DP:GQ:PL	0/1:13,8:21:99:242,0,465
chrXII	771694	.	G	A	246.77	PASS	AC=1;AF=0.500;AN=2;BaseQRankSum=0.109;ClippingRankSum=0.000;DP=27;ExcessHet=3.0103;FS=0.000;MLEAC=1;MLEAF=0.500;MQ=42.00;MQRankSum=0.000;QD=9.49;ReadPosRankSum=0.345;SOR=0.566	GT:AD:DP:GQ:PL	0/1:17,9:26:99:275,0,552
chrXII	781355	.	G	A	382.77	PASS	AC=1;AF=0.500;AN=2;BaseQRankSum=1.930;ClippingRankSum=0.000;DP=26;ExcessHet=3.0103;FS=6.329;MLEAC=1;MLEAF=0.500;MQ=42.00;MQRankSum=0.000;QD=14.72;ReadPosRankSum=-1.117;SOR=0.685	GT:AD:DP:GQ:PL	0/1:14,12:26:99:411,0,394
chrXII	782882	.	G	A	479.77	PASS	AC=1;AF=0.500;AN=2;BaseQRankSum=-0.595;ClippingRankSum=0.000;DP=41;ExcessHet=3.0103;FS=0.000;MLEAC=1;MLEAF=0.500;MQ=42.00;MQRankSum=0.000;QD=11.70;ReadPosRankSum=1.002;SOR=0.616	GT:AD:DP:GQ:PL	0/1:23,18:41:99:508,0,745
chrXII	805816	.	C	T	472.77	PASS	AC=1;AF=0.500;AN=2;BaseQRankSum=-0.559;ClippingRankSum=0.000;DP=40;ExcessHet=3.0103;FS=2.843;MLEAC=1;MLEAF=0.500;MQ=41.80;MQRankSum=-0.134;QD=12.12;ReadPosRankSum=-0.580;SOR=0.358	GT:AD:DP:GQ:PL	0/1:21,18:39:99:501,0,647
chrXII	818603	.	C	T	567.77	PASS	AC=1;AF=0.500;AN=2;BaseQRankSum=-0.261;ClippingRankSum=0.000;DP=37;ExcessHet=3.0103;FS=1.323;MLEAC=1;MLEAF=0.500;MQ=42.00;MQRankSum=0.000;QD=15.35;ReadPosRankSum=-0.410;SOR=0.446	GT:AD:DP:GQ:PL	0/1:19,18:37:99:596,0,620
chrXII	828988	.	G	A	619.77	PASS	AC=1;AF=0.500;AN=2;BaseQRankSum=-1.526;ClippingRankSum=0.000;DP=52;ExcessHet=3.0103;FS=2.388;MLEAC=1;MLEAF=0.500;MQ=41.40;MQRankSum=0.456;QD=11.92;ReadPosRankSum=-1.601;SOR=0.832	GT:AD:DP:GQ:PL	0/1:29,23:52:99:648,0,927
chrXII	834267	.	C	T	580.77	PASS	AC=1;AF=0.500;AN=2;BaseQRankSum=1.312;ClippingRankSum=0.000;DP=31;ExcessHet=3.0103;FS=0.000;MLEAC=1;MLEAF=0.500;MQ=42.00;MQRankSum=0.000;QD=18.73;ReadPosRankSum=-1.311;SOR=0.693	GT:AD:DP:GQ:PL	0/1:12,19:31:99:609,0,303
chrXII	842933	.	G	A	549.77	PASS	AC=1;AF=0.500;AN=2;BaseQRankSum=0.010;ClippingRankSum=0.000;DP=50;ExcessHet=3.0103;FS=4.287;MLEAC=1;MLEAF=0.500;MQ=42.00;MQRankSum=0.000;QD=11.22;ReadPosRankSum=-1.035;SOR=1.368	GT:AD:DP:GQ:PL	0/1:30,19:49:99:578,0,976
chrXII	849662	.	G	A	522.77	PASS	AC=1;AF=0.500;AN=2;BaseQRankSum=-0.260;ClippingRankSum=0.000;DP=40;ExcessHet=3.0103;FS=1.222;MLEAC=1;MLEAF=0.500;MQ=42.00;MQRankSum=0.000;QD=13.07;ReadPosRankSum=-0.657;SOR=0.960	GT:AD:DP:GQ:PL	0/1:22,18:40:99:551,0,718
chrXII	909362	.	G	A	441.77	PASS	AC=1;AF=0.500;AN=2;BaseQRankSum=-1.547;ClippingRankSum=0.000;DP=48;ExcessHet=3.0103;FS=0.000;MLEAC=1;MLEAF=0.500;MQ=42.00;MQRankSum=0.000;QD=9.20;ReadPosRankSum=0.884;SOR=0.656	GT:AD:DP:GQ:PL	0/1:29,19:48:99:470,0,931
chrXII	927014	.	G	A	570.77	PASS	AC=1;AF=0.500;AN=2;BaseQRankSum=-0.075;ClippingRankSum=0.000;DP=49;ExcessHet=3.0103;FS=4.200;MLEAC=1;MLEAF=0.500;MQ=41.71;MQRankSum=0.852;QD=11.89;ReadPosRankSum=-1.116;SOR=0.476	GT:AD:DP:GQ:PL	0/1:29,19:48:99:599,0,948
chrXII	931047	.	C	T	378.77	PASS	AC=1;AF=0.500;AN=2;BaseQRankSum=-0.845;ClippingRankSum=0.000;DP=33;ExcessHet=3.0103;FS=2.991;MLEAC=1;MLEAF=0.500;MQ=41.76;MQRankSum=-0.099;QD=11.84;ReadPosRankSum=0.223;SOR=1.048	GT:AD:DP:GQ:PL	0/1:17,15:32:99:407,0,498
chrXII	974140	.	G	A	829.77	PASS	AC=1;AF=0.500;AN=2;BaseQRankSum=0.726;ClippingRankSum=0.000;DP=33;ExcessHet=3.0103;FS=1.604;MLEAC=1;MLEAF=0.500;MQ=40.68;MQRankSum=-0.778;QD=25.93;ReadPosRankSum=0.626;SOR=0.368	GT:AD:DP:GQ:PL	0/1:8,24:32:99:858,0,205
chrXII	1018623	.	G	A	508.77	PASS	AC=1;AF=0.500;AN=2;BaseQRankSum=-0.982;ClippingRankSum=0.000;DP=40;ExcessHet=3.0103;FS=0.000;MLEAC=1;MLEAF=0.500;MQ=41.24;MQRankSum=-0.519;QD=12.72;ReadPosRankSum=1.721;SOR=0.718	GT:AD:DP:GQ:PL	0/1:21,19:40:99:537,0,689
chrXII	1035160	.	G	A	585.77	PASS	AC=1;AF=0.500;AN=2;BaseQRankSum=-0.529;ClippingRankSum=0.000;DP=34;ExcessHet=3.0103;FS=1.317;MLEAC=1;MLEAF=0.500;MQ=42.00;MQRankSum=0.000;QD=17.23;ReadPosRankSum=-1.517;SOR=0.473	GT:AD:DP:GQ:PL	0/1:14,20:34:99:614,0,445
chrXII	1045123	.	C	T	533.77	PASS	AC=1;AF=0.500;AN=2;BaseQRankSum=0.575;ClippingRankSum=0.000;DP=33;ExcessHet=3.0103;FS=0.000;MLEAC=1;MLEAF=0.500;MQ=42.00;MQRankSum=0.000;QD=16.17;ReadPosRankSum=1.112;SOR=0.616	GT:AD:DP:GQ:PL	0/1:17,16:33:99:562,0,558
chrXII	1045658	.	C	T	632.77	PASS	AC=1;AF=0.500;AN=2;BaseQRankSum=0.149;ClippingRankSum=0.000;DP=38;ExcessHet=3.0103;FS=1.210;MLEAC=1;MLEAF=0.500;MQ=41.95;MQRankSum=-0.896;QD=16.65;ReadPosRankSum=-2.366;SOR=0.512	GT:AD:DP:GQ:PL	0/1:18,20:38:99:661,0,541
chrXIII	10927	.	G	A	605.77	PASS	AC=1;AF=0.500;AN=2;BaseQRankSum=2.335;ClippingRankSum=0.000;DP=59;ExcessHet=3.0103;FS=0.000;MLEAC=1;MLEAF=0.500;MQ=41.76;MQRankSum=-1.216;QD=10.27;ReadPosRankSum=0.505;SOR=0.570	GT:AD:DP:GQ:PL	0/1:36,23:59:99:634,0,920
chrXIII	14188	.	G	A	252.77	PASS	AC=1;AF=0.500;AN=2;BaseQRankSum=0.818;ClippingRankSum=0.000;DP=20;ExcessHet=3.0103;FS=0.000;MLEAC=1;MLEAF=0.500;MQ=42.00;MQRankSum=0.000;QD=12.64;ReadPosRankSum=0.714;SOR=0.627	GT:AD:DP:GQ:PL	0/1:12,8:20:99:281,0,402
chrXIII	22262	.	G	A	606.77	PASS	AC=1;AF=0.500;AN=2;BaseQRankSum=0.622;ClippingRankSum=0.000;DP=40;ExcessHet=3.0103;FS=9.476;MLEAC=1;MLEAF=0.500;MQ=42.00;MQRankSum=0.000;QD=15.56;ReadPosRankSum=-1.377;SOR=1.236	GT:AD:DP:GQ:PL	0/1:19,20:39:99:635,0,577
chrXIII	22770	.	C	T	958.77	PASS	AC=1;AF=0.500;AN=2;BaseQRankSum=-0.598;ClippingRankSum=0.000;DP=52;ExcessHet=3.0103;FS=1.101;MLEAC=1;MLEAF=0.500;MQ=41.15;MQRankSum=-1.373;QD=18.44;ReadPosRankSum=-0.135;SOR=0.673	GT:AD:DP:GQ:PL	0/1:20,32:52:99:987,0,580
chrXIII	46516	.	G	A	770.77	PASS	AC=1;AF=0.500;AN=2;BaseQRankSum=0.000;ClippingRankSum=0.000;DP=47;ExcessHet=3.0103;FS=4.380;MLEAC=1;MLEAF=0.500;MQ=41.09;MQRankSum=-0.337;QD=16.76;ReadPosRankSum=-0.118;SOR=0.290	GT:AD:DP:GQ:PL	0/1:20,26:46:99:799,0,611
chrXIII	57742	.	G	A	674.77	PASS	AC=1;AF=0.500;AN=2;BaseQRankSum=0.609;ClippingRankSum=0.000;DP=45;ExcessHet=3.0103;FS=0.000;MLEAC=1;MLEAF=0.500;MQ=42.00;MQRankSum=0.000;QD=14.99;ReadPosRankSum=-0.749;SOR=0.641	GT:AD:DP:GQ:PL	0/1:23,22:45:99:703,0,699
chrXIII	64926	.	G	A	786.77	PASS	AC=1;AF=0.500;AN=2;BaseQRankSum=-0.172;ClippingRankSum=0.000;DP=46;ExcessHet=3.0103;FS=2.638;MLEAC=1;MLEAF=0.500;MQ=42.00;MQRankSum=0.000;QD=17.88;ReadPosRankSum=0.101;SOR=1.153	GT:AD:DP:GQ:PL	0/1:17,27:44:99:815,0,473
chrXIII	82795	.	G	A	551.77	PASS	AC=1;AF=0.500;AN=2;BaseQRankSum=-0.516;ClippingRankSum=0.000;DP=39;ExcessHet=3.0103;FS=2.944;MLEAC=1;MLEAF=0.500;MQ=41.59;MQRankSum=-1.395;QD=14.52;ReadPosRankSum=-1.123;SOR=0.264	GT:AD:DP:GQ:PL	0/1:19,19:38:99:580,0,609
chrXIII	95422	.	C	T	541.77	PASS	AC=1;AF=0.500;AN=2;BaseQRankSum=-0.239;ClippingRankSum=0.000;DP=38;ExcessHet=3.0103;FS=0.000;MLEAC=1;MLEAF=0.500;MQ=42.00;MQRankSum=0.000;QD=14.26;ReadPosRankSum=0.554;SOR=0.495	GT:AD:DP:GQ:PL	0/1:19,19:38:99:570,0,584
chrXIII	103801	.	G	A	295.77	PASS	AC=1;AF=0.500;AN=2;BaseQRankSum=0.077;ClippingRankSum=0.000;DP=20;ExcessHet=3.0103;FS=0.000;MLEAC=1;MLEAF=0.500;MQ=42.00;MQRankSum=0.000;QD=14.79;ReadPosRankSum=-0.305;SOR=0.777	GT:AD:DP:GQ:PL	0/1:11,9:20:99:324,0,414
chrXIII	103878	.	G	A	257.77	PASS	AC=1;AF=0.500;AN=2;BaseQRankSum=-0.380;ClippingRankSum=0.000;DP=17;ExcessHet=3.0103;FS=1.957;MLEAC=1;MLEAF=0.500;MQ=40.11;MQRankSum=-1.540;QD=15.16;ReadPosRankSum=0.755;SOR=1.402	GT:AD:DP:GQ:PL	0/1:8,9:17:99:286,0,265
chrXIII	104621	.	C	T	501.77	PASS	AC=1;AF=0.500;AN=2;BaseQRankSum=0.838;ClippingRankSum=0.000;DP=34;ExcessHet=3.0103;FS=0.000;MLEAC=1;MLEAF=0.500;MQ=41.16;MQRankSum=-1.438;QD=15.21;ReadPosRankSum=-0.641;SOR=0.593	GT:AD:DP:GQ:PL	0/1:17,16:33:99:530,0,536
chrXIII	168943	.	G	A	516.77	PASS	AC=1;AF=0.500;AN=2;BaseQRankSum=0.635;ClippingRankSum=0.000;DP=32;ExcessHet=3.0103;FS=0.000;MLEAC=1;MLEAF=0.500;MQ=40.51;MQRankSum=-0.478;QD=16.15;ReadPosRankSum=0.731;SOR=0.846	GT:AD:DP:GQ:PL	0/1:15,17:32:99:545,0,479
chrXIII	176278	.	G	A	445.77	PASS	AC=1;AF=0.500;AN=2;BaseQRankSum=0.947;ClippingRankSum=0.000;DP=29;ExcessHet=3.0103;FS=3.315;MLEAC=1;MLEAF=0.500;MQ=41.51;MQRankSum=1.035;QD=15.37;ReadPosRankSum=-0.373;SOR=0.762	GT:AD:DP:GQ:PL	0/1:15,14:29:99:474,0,452
chrXIII	216331	.	G	A	618.77	PASS	AC=1;AF=0.500;AN=2;BaseQRankSum=0.135;ClippingRankSum=0.000;DP=29;ExcessHet=3.0103;FS=5.792;MLEAC=1;MLEAF=0.500;MQ=42.00;MQRankSum=0.000;QD=21.34;ReadPosRankSum=0.874;SOR=0.788	GT:AD:DP:GQ:PL	0/1:12,17:29:99:647,0,842
chrXIII	216356	.	C	T	747.77	PASS	AC=1;AF=0.500;AN=2;BaseQRankSum=-0.151;ClippingRankSum=0.000;DP=40;ExcessHet=3.0103;FS=9.020;MLEAC=1;MLEAF=0.500;MQ=42.00;MQRankSum=0.000;QD=18.69;ReadPosRankSum=0.964;SOR=0.663	GT:AD:DP:GQ:PL	0/1:19,21:40:99:776,0,1024
chrXIII	219845	.	G	A	738.77	PASS	AC=1;AF=0.500;AN=2;BaseQRankSum=1.956;ClippingRankSum=0.000;DP=45;ExcessHet=3.0103;FS=1.145;MLEAC=1;MLEAF=0.500;MQ=41.68;MQRankSum=-0.934;QD=16.42;ReadPosRankSum=1.327;SOR=0.963	GT:AD:DP:GQ:PL	0/1:22,23:45:99:767,0,648
chrXIII	219937	.	G	A	764.77	PASS	AC=1;AF=0.500;AN=2;BaseQRankSum=0.446;ClippingRankSum=0.000;DP=48;ExcessHet=3.0103;FS=6.267;MLEAC=1;MLEAF=0.500;MQ=41.70;MQRankSum=-0.803;QD=15.93;ReadPosRankSum=-0.412;SOR=0.215	GT:AD:DP:GQ:PL	0/1:20,28:48:99:793,0,510
chrXIII	223841	.	G	A	661.77	PASS	AC=1;AF=0.500;AN=2;BaseQRankSum=-0.768;ClippingRankSum=0.000;DP=35;ExcessHet=3.0103;FS=5.865;MLEAC=1;MLEAF=0.500;MQ=41.78;MQRankSum=0.588;QD=18.91;ReadPosRankSum=2.290;SOR=0.160	GT:AD:DP:GQ:PL	0/1:13,22:35:99:690,0,400
chrXIII	241778	.	G	A	230.77	PASS	AC=1;AF=0.500;AN=2;BaseQRankSum=-0.196;ClippingRankSum=0.000;DP=23;ExcessHet=3.0103;FS=4.216;MLEAC=1;MLEAF=0.500;MQ=42.00;MQRankSum=0.000;QD=10.03;ReadPosRankSum=1.212;SOR=1.830	GT:AD:DP:GQ:PL	0/1:15,8:23:99:259,0,560
chrXIII	253185	.	G	A	637.77	PASS	AC=1;AF=0.500;AN=2;BaseQRankSum=-0.244;ClippingRankSum=0.000;DP=36;ExcessHet=3.0103;FS=2.984;MLEAC=1;MLEAF=0.500;MQ=41.21;MQRankSum=-1.061;QD=18.22;ReadPosRankSum=-1.905;SOR=1.003	GT:AD:DP:GQ:PL	0/1:13,22:35:99:666,0,356
chrXIII	279925	.	C	T	723.77	PASS	AC=1;AF=0.500;AN=2;BaseQRankSum=0.384;ClippingRankSum=0.000;DP=50;ExcessHet=3.0103;FS=6.048;MLEAC=1;MLEAF=0.500;MQ=41.96;MQRankSum=-1.001;QD=14.48;ReadPosRankSum=-0.579;SOR=0.202	GT:AD:DP:GQ:PL	0/1:26,24:50:99:752,0,764
chrXIII	286956	.	C	T	389.77	PASS	AC=1;AF=0.500;AN=2;BaseQRankSum=-0.155;ClippingRankSum=0.000;DP=33;ExcessHet=3.0103;FS=5.523;MLEAC=1;MLEAF=0.500;MQ=41.94;MQRankSum=0.000;QD=12.18;ReadPosRankSum=-0.501;SOR=0.391	GT:AD:DP:GQ:PL	0/1:17,15:32:99:418,0,565
chrXIII	321131	.	G	A	476.77	PASS	AC=1;AF=0.500;AN=2;BaseQRankSum=-0.711;ClippingRankSum=0.000;DP=38;ExcessHet=3.0103;FS=0.000;MLEAC=1;MLEAF=0.500;MQ=41.90;MQRankSum=1.475;QD=13.24;ReadPosRankSum=0.627;SOR=0.914	GT:AD:DP:GQ:PL	0/1:18,18:36:99:505,0,564
chrXIII	321163	.	G	A	495.77	PASS	AC=1;AF=0.500;AN=2;BaseQRankSum=1.946;ClippingRankSum=0.000;DP=36;ExcessHet=3.0103;FS=0.000;MLEAC=1;MLEAF=0.500;MQ=42.00;MQRankSum=0.000;QD=13.77;ReadPosRankSum=-1.202;SOR=0.693	GT:AD:DP:GQ:PL	0/1:20,16:36:99:524,0,551
chrXIII	340873	.	G	A	423.77	PASS	AC=1;AF=0.500;AN=2;BaseQRankSum=-0.597;ClippingRankSum=0.000;DP=21;ExcessHet=3.0103;FS=0.000;MLEAC=1;MLEAF=0.500;MQ=42.00;MQRankSum=0.000;QD=20.18;ReadPosRankSum=0.129;SOR=0.693	GT:AD:DP:GQ:PL	0/1:8,13:21:99:452,0,256
chrXIII	352336	.	C	T	686.77	PASS	AC=1;AF=0.500;AN=2;BaseQRankSum=0.482;ClippingRankSum=0.000;DP=46;ExcessHet=3.0103;FS=1.154;MLEAC=1;MLEAF=0.500;MQ=42.00;MQRankSum=0.000;QD=15.26;ReadPosRankSum=-0.144;SOR=0.960	GT:AD:DP:GQ:PL	0/1:22,23:45:99:715,0,683
chrXIII	364135	.	G	A	281.77	PASS	AC=1;AF=0.500;AN=2;BaseQRankSum=0.886;ClippingRankSum=0.000;DP=27;ExcessHet=3.0103;FS=8.975;MLEAC=1;MLEAF=0.500;MQ=42.00;MQRankSum=0.000;QD=10.44;ReadPosRankSum=1.223;SOR=1.210	GT:AD:DP:GQ:PL	0/1:18,9:27:99:310,0,659
chrXIII	369457	.	G	A	765.77	PASS	AC=1;AF=0.500;AN=2;BaseQRankSum=-0.160;ClippingRankSum=0.000;DP=43;ExcessHet=3.0103;FS=0.000;MLEAC=1;MLEAF=0.500;MQ=41.67;MQRankSum=1.171;QD=17.81;ReadPosRankSum=1.308;SOR=0.754	GT:AD:DP:GQ:PL	0/1:19,24:43:99:794,0,560
chrXIII	372437	.	G	A	629.77	PASS	AC=1;AF=0.500;AN=2;BaseQRankSum=0.114;ClippingRankSum=0.000;DP=38;ExcessHet=3.0103;FS=5.028;MLEAC=1;MLEAF=0.500;MQ=41.77;MQRankSum=-1.104;QD=17.49;ReadPosRankSum=0.798;SOR=1.609	GT:AD:DP:GQ:PL	0/1:14,22:36:99:658,0,396
chrXIII	397023	.	G	A	814.77	PASS	AC=1;AF=0.500;AN=2;BaseQRankSum=1.399;ClippingRankSum=0.000;DP=58;ExcessHet=3.0103;FS=7.365;MLEAC=1;MLEAF=0.500;MQ=41.68;MQRankSum=-0.713;QD=14.05;ReadPosRankSum=0.355;SOR=1.697	GT:AD:DP:GQ:PL	0/1:32,26:58:99:843,0,944
chrXIII	397865	.	G	A	835.77	PASS	AC=1;AF=0.500;AN=2;BaseQRankSum=-0.543;ClippingRankSum=0.000;DP=56;ExcessHet=3.0103;FS=1.038;MLEAC=1;MLEAF=0.500;MQ=42.00;MQRankSum=0.000;QD=15.20;ReadPosRankSum=0.018;SOR=0.515	GT:AD:DP:GQ:PL	0/1:28,27:55:99:864,0,936
chrXIII	431103	.	G	A	764.77	PASS	AC=1;AF=0.500;AN=2;BaseQRankSum=-1.517;ClippingRankSum=0.000;DP=51;ExcessHet=3.0103;FS=2.498;MLEAC=1;MLEAF=0.500;MQ=40.84;MQRankSum=1.426;QD=15.61;ReadPosRankSum=-1.162;SOR=0.346	GT:AD:DP:GQ:PL	0/1:21,28:49:99:793,0,623
chrXIII	489941	.	G	A	460.77	PASS	AC=1;AF=0.500;AN=2;BaseQRankSum=-0.490;ClippingRankSum=0.000;DP=23;ExcessHet=3.0103;FS=2.066;MLEAC=1;MLEAF=0.500;MQ=42.00;MQRankSum=0.000;QD=20.03;ReadPosRankSum=-0.914;SOR=1.739	GT:AD:DP:GQ:PL	0/1:8,15:23:99:489,0,253
chrXIII	492155	.	G	A	316.77	PASS	AC=1;AF=0.500;AN=2;BaseQRankSum=0.030;ClippingRankSum=0.000;DP=24;ExcessHet=3.0103;FS=1.685;MLEAC=1;MLEAF=0.500;MQ=42.00;MQRankSum=0.000;QD=13.20;ReadPosRankSum=-0.351;SOR=0.307	GT:AD:DP:GQ:PL	0/1:14,10:24:99:345,0,470
chrXIII	492181	.	G	A	457.77	PASS	AC=1;AF=0.500;AN=2;BaseQRankSum=-1.964;ClippingRankSum=0.000;DP=34;ExcessHet=3.0103;FS=5.278;MLEAC=1;MLEAF=0.500;MQ=42.00;MQRankSum=0.000;QD=13.46;ReadPosRankSum=-1.031;SOR=1.709	GT:AD:DP:GQ:PL	0/1:18,16:34:99:486,0,627
chrXIII	531878	.	C	T	580.77	PASS	AC=1;AF=0.500;AN=2;BaseQRankSum=1.318;ClippingRankSum=0.000;DP=28;ExcessHet=3.0103;FS=5.452;MLEAC=1;MLEAF=0.500;MQ=42.00;MQRankSum=0.000;QD=20.74;ReadPosRankSum=1.667;SOR=2.419	GT:AD:DP:GQ:PL	0/1:12,16:28:99:609,0,392
chrXIII	537579	.	C	T	411.77	PASS	AC=1;AF=0.500;AN=2;BaseQRankSum=1.293;ClippingRankSum=0.000;DP=28;ExcessHet=3.0103;FS=1.527;MLEAC=1;MLEAF=0.500;MQ=41.49;MQRankSum=-0.964;QD=15.25;ReadPosRankSum=2.080;SOR=0.385	GT:AD:DP:GQ:PL	0/1:14,13:27:99:440,0,450
chrXIII	547654	.	C	T	729.77	PASS	AC=1;AF=0.500;AN=2;BaseQRankSum=1.430;ClippingRankSum=0.000;DP=47;ExcessHet=3.0103;FS=4.246;MLEAC=1;MLEAF=0.500;MQ=41.92;MQRankSum=-1.399;QD=15.86;ReadPosRankSum=-0.445;SOR=1.053	GT:AD:DP:GQ:PL	0/1:23,23:46:99:758,0,665
chrXIII	547942	.	G	A	420.77	PASS	AC=1;AF=0.500;AN=2;BaseQRankSum=1.630;ClippingRankSum=0.000;DP=29;ExcessHet=3.0103;FS=0.000;MLEAC=1;MLEAF=0.500;MQ=41.93;MQRankSum=-1.040;QD=14.51;ReadPosRankSum=0.529;SOR=0.836	GT:AD:DP:GQ:PL	0/1:16,13:29:99:449,0,493
chrXIII	550038	.	G	A	1188.77	PASS	AC=1;AF=0.500;AN=2;BaseQRankSum=-0.269;ClippingRankSum=0.000;DP=67;ExcessHet=3.0103;FS=0.992;MLEAC=1;MLEAF=0.500;MQ=41.52;MQRankSum=0.699;QD=17.74;ReadPosRankSum=0.966;SOR=0.590	GT:AD:DP:GQ:PL	0/1:22,45:67:99:1217,0,508
chrXIII	551841	.	G	A	922.77	PASS	AC=1;AF=0.500;AN=2;BaseQRankSum=-0.384;ClippingRankSum=0.000;DP=50;ExcessHet=3.0103;FS=10.731;MLEAC=1;MLEAF=0.500;MQ=41.72;MQRankSum=-0.846;QD=18.46;ReadPosRankSum=-1.065;SOR=1.818	GT:AD:DP:GQ:PL	0/1:22,28:50:99:951,0,729
chrXIII	554441	.	G	A	518.77	PASS	AC=1;AF=0.500;AN=2;BaseQRankSum=-1.491;ClippingRankSum=0.000;DP=41;ExcessHet=3.0103;FS=1.227;MLEAC=1;MLEAF=0.500;MQ=42.00;MQRankSum=0.000;QD=12.65;ReadPosRankSum=1.625;SOR=0.507	GT:AD:DP:GQ:PL	0/1:22,19:41:99:547,0,776
chrXIII	558576	.	C	T	498.77	PASS	AC=1;AF=0.500;AN=2;BaseQRankSum=-0.115;ClippingRankSum=0.000;DP=32;ExcessHet=3.0103;FS=3.261;MLEAC=1;MLEAF=0.500;MQ=42.00;MQRankSum=0.000;QD=15.59;ReadPosRankSum=0.417;SOR=1.398	GT:AD:DP:GQ:PL	0/1:17,15:32:99:527,0,567
chrXIII	586502	.	G	A	1004.77	PASS	AC=1;AF=0.500;AN=2;BaseQRankSum=0.000;ClippingRankSum=0.000;DP=45;ExcessHet=3.0103;FS=1.322;MLEAC=1;MLEAF=0.500;MQ=41.68;MQRankSum=1.513;QD=22.84;ReadPosRankSum=-1.956;SOR=1.165	GT:AD:DP:GQ:PL	0/1:14,30:44:99:1033,0,370
chrXIII	586660	.	G	A	869.77	PASS	AC=1;AF=0.500;AN=2;BaseQRankSum=0.810;ClippingRankSum=0.000;DP=48;ExcessHet=3.0103;FS=0.000;MLEAC=1;MLEAF=0.500;MQ=40.77;MQRankSum=-2.166;QD=18.12;ReadPosRankSum=2.187;SOR=0.660	GT:AD:DP:GQ:PL	0/1:20,28:48:99:898,0,602
chrXIII	591558	.	C	T	672.77	PASS	AC=1;AF=0.500;AN=2;BaseQRankSum=-0.955;ClippingRankSum=0.000;DP=47;ExcessHet=3.0103;FS=8.333;MLEAC=1;MLEAF=0.500;MQ=41.88;MQRankSum=-0.603;QD=14.31;ReadPosRankSum=0.330;SOR=1.308	GT:AD:DP:GQ:PL	0/1:24,23:47:99:701,0,825
chrXIII	591840	.	G	A	903.77	PASS	AC=1;AF=0.500;AN=2;BaseQRankSum=-0.592;ClippingRankSum=0.000;DP=53;ExcessHet=3.0103;FS=3.958;MLEAC=1;MLEAF=0.500;MQ=41.96;MQRankSum=1.180;QD=17.05;ReadPosRankSum=0.231;SOR=0.275	GT:AD:DP:GQ:PL	0/1:23,30:53:99:932,0,698
chrXIII	599327	.	C	T	592.77	PASS	AC=1;AF=0.500;AN=2;BaseQRankSum=-1.934;ClippingRankSum=0.000;DP=43;ExcessHet=3.0103;FS=1.172;MLEAC=1;MLEAF=0.500;MQ=42.00;MQRankSum=0.000;QD=13.79;ReadPosRankSum=2.163;SOR=0.645	GT:AD:DP:GQ:PL	0/1:22,21:43:99:621,0,787
chrXIII	611446	.	G	A	567.77	PASS	AC=1;AF=0.500;AN=2;BaseQRankSum=-0.240;ClippingRankSum=0.000;DP=42;ExcessHet=3.0103;FS=0.000;MLEAC=1;MLEAF=0.500;MQ=42.00;MQRankSum=0.000;QD=13.52;ReadPosRankSum=-1.013;SOR=0.693	GT:AD:DP:GQ:PL	0/1:21,21:42:99:596,0,632
chrXIII	628927	.	C	T	664.77	PASS	AC=1;AF=0.500;AN=2;BaseQRankSum=-1.855;ClippingRankSum=0.000;DP=39;ExcessHet=3.0103;FS=18.981;MLEAC=1;MLEAF=0.500;MQ=41.24;MQRankSum=1.851;QD=17.05;ReadPosRankSum=0.725;SOR=2.898	GT:AD:DP:GQ:PL	0/1:15,24:39:99:693,0,416
chrXIII	632049	.	C	T	574.77	PASS	AC=1;AF=0.500;AN=2;BaseQRankSum=0.269;ClippingRankSum=0.000;DP=29;ExcessHet=3.0103;FS=1.657;MLEAC=1;MLEAF=0.500;MQ=40.92;MQRankSum=2.177;QD=19.82;ReadPosRankSum=-1.161;SOR=1.230	GT:AD:DP:GQ:PL	0/1:12,17:29:99:603,0,336
chrXIII	651061	.	G	A	775.77	PASS	AC=1;AF=0.500;AN=2;BaseQRankSum=1.058;ClippingRankSum=0.000;DP=53;ExcessHet=3.0103;FS=1.077;MLEAC=1;MLEAF=0.500;MQ=41.65;MQRankSum=-1.813;QD=14.92;ReadPosRankSum=1.347;SOR=0.456	GT:AD:DP:GQ:PL	0/1:27,25:52:99:804,0,844
chrXIII	652185	.	G	A	345.77	PASS	AC=1;AF=0.500;AN=2;BaseQRankSum=0.084;ClippingRankSum=0.000;DP=36;ExcessHet=3.0103;FS=0.000;MLEAC=1;MLEAF=0.500;MQ=42.00;MQRankSum=0.000;QD=9.60;ReadPosRankSum=-1.351;SOR=0.693	GT:AD:DP:GQ:PL	0/1:23,13:36:99:374,0,737
chrXIII	661646	.	G	A	314.77	PASS	AC=1;AF=0.500;AN=2;BaseQRankSum=0.916;ClippingRankSum=0.000;DP=41;ExcessHet=3.0103;FS=3.100;MLEAC=1;MLEAF=0.500;MQ=41.65;MQRankSum=0.000;QD=7.87;ReadPosRankSum=0.300;SOR=0.289	GT:AD:DP:GQ:PL	0/1:28,12:40:99:343,0,877
chrXIII	666092	.	C	T	458.77	PASS	AC=1;AF=0.500;AN=2;BaseQRankSum=-1.661;ClippingRankSum=0.000;DP=29;ExcessHet=3.0103;FS=3.453;MLEAC=1;MLEAF=0.500;MQ=41.87;MQRankSum=0.200;QD=15.82;ReadPosRankSum=1.071;SOR=0.223	GT:AD:DP:GQ:PL	0/1:13,16:29:99:487,0,456
chrXIII	698605	.	C	T	279.77	PASS	AC=1;AF=0.500;AN=2;BaseQRankSum=0.271;ClippingRankSum=0.000;DP=18;ExcessHet=3.0103;FS=1.952;MLEAC=1;MLEAF=0.500;MQ=42.00;MQRankSum=0.000;QD=15.54;ReadPosRankSum=0.163;SOR=0.307	GT:AD:DP:GQ:PL	0/1:8,10:18:99:308,0,237
chrXIII	714263	.	G	A	745.77	PASS	AC=1;AF=0.500;AN=2;BaseQRankSum=-1.520;ClippingRankSum=0.000;DP=74;ExcessHet=3.0103;FS=9.880;MLEAC=1;MLEAF=0.500;MQ=41.95;MQRankSum=-1.705;QD=10.08;ReadPosRankSum=-2.665;SOR=1.215	GT:AD:DP:GQ:PL	0/1:44,30:74:99:774,0,1414
chrXIII	726367	.	G	A	655.77	PASS	AC=1;AF=0.500;AN=2;BaseQRankSum=0.474;ClippingRankSum=0.000;DP=46;ExcessHet=3.0103;FS=1.206;MLEAC=1;MLEAF=0.500;MQ=41.68;MQRankSum=0.000;QD=14.57;ReadPosRankSum=-1.332;SOR=0.965	GT:AD:DP:GQ:PL	0/1:22,23:45:99:684,0,609
chrXIII	732342	.	C	T	434.77	PASS	AC=1;AF=0.500;AN=2;BaseQRankSum=-0.816;ClippingRankSum=0.000;DP=31;ExcessHet=3.0103;FS=3.151;MLEAC=1;MLEAF=0.500;MQ=42.00;MQRankSum=0.000;QD=14.02;ReadPosRankSum=-0.520;SOR=1.302	GT:AD:DP:GQ:PL	0/1:18,13:31:99:463,0,629
chrXIII	733251	.	C	T	592.77	PASS	AC=1;AF=0.500;AN=2;BaseQRankSum=0.725;ClippingRankSum=0.000;DP=39;ExcessHet=3.0103;FS=1.302;MLEAC=1;MLEAF=0.500;MQ=41.90;MQRankSum=-1.434;QD=15.20;ReadPosRankSum=-0.124;SOR=1.071	GT:AD:DP:GQ:PL	0/1:20,19:39:99:621,0,626
chrXIII	749707	.	G	A	390.77	PASS	AC=1;AF=0.500;AN=2;BaseQRankSum=-1.523;ClippingRankSum=0.000;DP=36;ExcessHet=3.0103;FS=2.873;MLEAC=1;MLEAF=0.500;MQ=42.00;MQRankSum=0.000;QD=10.85;ReadPosRankSum=-1.921;SOR=1.058	GT:AD:DP:GQ:PL	0/1:21,15:36:99:419,0,765
chrXIII	753037	.	G	A	281.77	PASS	AC=1;AF=0.500;AN=2;BaseQRankSum=-0.159;ClippingRankSum=0.000;DP=23;ExcessHet=3.0103;FS=0.000;MLEAC=1;MLEAF=0.500;MQ=41.83;MQRankSum=1.333;QD=12.25;ReadPosRankSum=0.324;SOR=0.425	GT:AD:DP:GQ:PL	0/1:13,10:23:99:310,0,413
chrXIII	766214	.	G	A	415.77	PASS	AC=1;AF=0.500;AN=2;BaseQRankSum=-0.789;ClippingRankSum=0.000;DP=33;ExcessHet=3.0103;FS=3.176;MLEAC=1;MLEAF=0.500;MQ=42.00;MQRankSum=0.000;QD=12.60;ReadPosRankSum=0.413;SOR=1.445	GT:AD:DP:GQ:PL	0/1:17,16:33:99:444,0,563
chrXIII	778691	.	G	A	573.77	PASS	AC=1;AF=0.500;AN=2;BaseQRankSum=1.178;ClippingRankSum=0.000;DP=47;ExcessHet=3.0103;FS=0.000;MLEAC=1;MLEAF=0.500;MQ=41.92;MQRankSum=1.316;QD=12.21;ReadPosRankSum=-0.407;SOR=0.558	GT:AD:DP:GQ:PL	0/1:26,21:47:99:602,0,692
chrXIII	789980	.	G	A	476.77	PASS	AC=1;AF=0.500;AN=2;BaseQRankSum=-0.806;ClippingRankSum=0.000;DP=38;ExcessHet=3.0103;FS=1.342;MLEAC=1;MLEAF=0.500;MQ=41.04;MQRankSum=-0.949;QD=12.55;ReadPosRankSum=0.228;SOR=0.446	GT:AD:DP:GQ:PL	0/1:21,17:38:99:505,0,750
chrXIII	808243	.	C	T	640.77	PASS	AC=1;AF=0.500;AN=2;BaseQRankSum=-1.919;ClippingRankSum=0.000;DP=36;ExcessHet=3.0103;FS=10.824;MLEAC=1;MLEAF=0.500;MQ=41.61;MQRankSum=1.174;QD=17.80;ReadPosRankSum=-1.094;SOR=0.078	GT:AD:DP:GQ:PL	0/1:16,20:36:99:669,0,542
chrXIII	833355	.	C	T	714.77	PASS	AC=1;AF=0.500;AN=2;BaseQRankSum=1.252;ClippingRankSum=0.000;DP=33;ExcessHet=3.0103;FS=4.220;MLEAC=1;MLEAF=0.500;MQ=42.00;MQRankSum=0.000;QD=21.66;ReadPosRankSum=1.175;SOR=0.178	GT:AD:DP:GQ:PL	0/1:11,22:33:99:743,0,314
chrXIII	833919	.	G	A	885.77	PASS	AC=1;AF=0.500;AN=2;BaseQRankSum=-0.136;ClippingRankSum=0.000;DP=42;ExcessHet=3.0103;FS=0.000;MLEAC=1;MLEAF=0.500;MQ=42.00;MQRankSum=0.000;QD=21.09;ReadPosRankSum=-0.145;SOR=0.593	GT:AD:DP:GQ:PL	0/1:14,28:42:99:914,0,398
chrXIII	842202	.	G	A	700.77	PASS	AC=1;AF=0.500;AN=2;BaseQRankSum=-2.156;ClippingRankSum=0.000;DP=48;ExcessHet=3.0103;FS=0.000;MLEAC=1;MLEAF=0.500;MQ=41.88;MQRankSum=-1.746;QD=14.60;ReadPosRankSum=1.183;SOR=0.489	GT:AD:DP:GQ:PL	0/1:24,24:48:99:729,0,854
chrXIII	846482	.	C	T	550.77	PASS	AC=1;AF=0.500;AN=2;BaseQRankSum=-0.068;ClippingRankSum=0.000;DP=40;ExcessHet=3.0103;FS=0.000;MLEAC=1;MLEAF=0.500;MQ=42.00;MQRankSum=0.000;QD=13.77;ReadPosRankSum=0.085;SOR=0.718	GT:AD:DP:GQ:PL	0/1:21,19:40:99:579,0,660
chrXIII	860241	.	G	A	790.77	PASS	AC=1;AF=0.500;AN=2;BaseQRankSum=-0.662;ClippingRankSum=0.000;DP=42;ExcessHet=3.0103;FS=1.204;MLEAC=1;MLEAF=0.500;MQ=41.52;MQRankSum=-2.051;QD=18.83;ReadPosRankSum=-1.115;SOR=0.578	GT:AD:DP:GQ:PL	0/1:21,21:42:99:819,0,1533
chrXIII	860242	.	G	A	790.77	PASS	AC=1;AF=0.500;AN=2;BaseQRankSum=-1.196;ClippingRankSum=0.000;DP=42;ExcessHet=3.0103;FS=1.204;MLEAC=1;MLEAF=0.500;MQ=41.52;MQRankSum=-2.051;QD=18.83;ReadPosRankSum=-0.895;SOR=0.578	GT:AD:DP:GQ:PL	0/1:21,21:42:99:819,0,1533
chrXIII	877762	.	G	A	491.77	PASS	AC=1;AF=0.500;AN=2;BaseQRankSum=-0.622;ClippingRankSum=0.000;DP=39;ExcessHet=3.0103;FS=1.210;MLEAC=1;MLEAF=0.500;MQ=41.53;MQRankSum=0.469;QD=12.94;ReadPosRankSum=-0.501;SOR=0.914	GT:AD:DP:GQ:PL	0/1:20,18:38:99:520,0,654
chrXIII	880381	.	G	A	660.77	PASS	AC=1;AF=0.500;AN=2;BaseQRankSum=0.635;ClippingRankSum=0.000;DP=43;ExcessHet=3.0103;FS=4.388;MLEAC=1;MLEAF=0.500;MQ=41.91;MQRankSum=1.498;QD=15.37;ReadPosRankSum=-0.555;SOR=1.286	GT:AD:DP:GQ:PL	0/1:21,22:43:99:689,0,615
chrXIII	886206	.	G	A	862.77	PASS	AC=1;AF=0.500;AN=2;BaseQRankSum=-1.288;ClippingRankSum=0.000;DP=54;ExcessHet=3.0103;FS=1.067;MLEAC=1;MLEAF=0.500;MQ=41.93;MQRankSum=-1.157;QD=15.98;ReadPosRankSum=-1.328;SOR=0.684	GT:AD:DP:GQ:PL	0/1:22,32:54:99:891,0,652
chrXIV	34246	.	G	A	621.77	PASS	AC=1;AF=0.500;AN=2;BaseQRankSum=0.563;ClippingRankSum=0.000;DP=40;ExcessHet=3.0103;FS=0.000;MLEAC=1;MLEAF=0.500;MQ=42.00;MQRankSum=0.000;QD=15.54;ReadPosRankSum=0.000;SOR=0.836	GT:AD:DP:GQ:PL	0/1:19,21:40:99:650,0,563
chrXIV	42185	.	C	T	829.77	PASS	AC=1;AF=0.500;AN=2;BaseQRankSum=-2.773;ClippingRankSum=0.000;DP=52;ExcessHet=3.0103;FS=2.357;MLEAC=1;MLEAF=0.500;MQ=42.00;MQRankSum=0.000;QD=15.96;ReadPosRankSum=-0.343;SOR=0.409	GT:AD:DP:GQ:PL	0/1:23,29:52:99:858,0,796
chrXIV	54551	.	G	A	315.77	PASS	AC=1;AF=0.500;AN=2;BaseQRankSum=1.300;ClippingRankSum=0.000;DP=31;ExcessHet=3.0103;FS=0.000;MLEAC=1;MLEAF=0.500;MQ=42.00;MQRankSum=0.000;QD=10.53;ReadPosRankSum=0.664;SOR=0.678	GT:AD:DP:GQ:PL	0/1:19,11:30:99:344,0,583
chrXIV	60586	.	G	A	796.77	PASS	AC=1;AF=0.500;AN=2;BaseQRankSum=1.064;ClippingRankSum=0.000;DP=44;ExcessHet=3.0103;FS=2.716;MLEAC=1;MLEAF=0.500;MQ=41.57;MQRankSum=1.882;QD=18.11;ReadPosRankSum=-1.137;SOR=0.358	GT:AD:DP:GQ:PL	0/1:21,23:44:99:825,0,616
chrXIV	89091	.	C	T	475.77	PASS	AC=1;AF=0.500;AN=2;BaseQRankSum=-0.199;ClippingRankSum=0.000;DP=29;ExcessHet=3.0103;FS=5.649;MLEAC=1;MLEAF=0.500;MQ=41.93;MQRankSum=-0.897;QD=16.41;ReadPosRankSum=0.700;SOR=1.378	GT:AD:DP:GQ:PL	0/1:14,15:29:99:504,0,486
chrXIV	91770	.	G	A	550.77	PASS	AC=1;AF=0.500;AN=2;BaseQRankSum=-2.341;ClippingRankSum=0.000;DP=39;ExcessHet=3.0103;FS=4.677;MLEAC=1;MLEAF=0.500;MQ=42.00;MQRankSum=0.000;QD=14.12;ReadPosRankSum=-0.853;SOR=0.758	GT:AD:DP:GQ:PL	0/1:18,21:39:99:579,0,604
chrXIV	102759	.	C	T	657.77	PASS	AC=1;AF=0.500;AN=2;BaseQRankSum=-1.154;ClippingRankSum=0.000;DP=41;ExcessHet=3.0103;FS=0.000;MLEAC=1;MLEAF=0.500;MQ=40.94;MQRankSum=-1.391;QD=16.04;ReadPosRankSum=0.030;SOR=0.770	GT:AD:DP:GQ:PL	0/1:16,25:41:99:686,0,453
chrXIV	104247	.	G	A	1025.77	PASS	AC=1;AF=0.500;AN=2;BaseQRankSum=0.899;ClippingRankSum=0.000;DP=61;ExcessHet=3.0103;FS=2.303;MLEAC=1;MLEAF=0.500;MQ=41.53;MQRankSum=1.553;QD=17.69;ReadPosRankSum=-1.701;SOR=1.096	GT:AD:DP:GQ:PL	0/1:27,31:58:99:1054,0,784
chrXIV	108438	.	C	T	432.77	PASS	AC=1;AF=0.500;AN=2;BaseQRankSum=-2.562;ClippingRankSum=0.000;DP=40;ExcessHet=3.0103;FS=0.000;MLEAC=1;MLEAF=0.500;MQ=41.80;MQRankSum=-2.162;QD=10.82;ReadPosRankSum=-0.190;SOR=0.540	GT:AD:DP:GQ:PL	0/1:21,19:40:99:461,0,719
chrXIV	108959	.	G	A	889.77	PASS	AC=1;AF=0.500;AN=2;BaseQRankSum=0.538;ClippingRankSum=0.000;DP=49;ExcessHet=3.0103;FS=2.575;MLEAC=1;MLEAF=0.500;MQ=41.70;MQRankSum=-0.720;QD=18.16;ReadPosRankSum=1.216;SOR=1.214	GT:AD:DP:GQ:PL	0/1:18,31:49:99:918,0,456
chrXIV	117207	.	C	T	692.77	PASS	AC=1;AF=0.500;AN=2;BaseQRankSum=1.151;ClippingRankSum=0.000;DP=60;ExcessHet=3.0103;FS=1.119;MLEAC=1;MLEAF=0.500;MQ=42.00;MQRankSum=0.000;QD=11.55;ReadPosRankSum=-0.953;SOR=0.944	GT:AD:DP:GQ:PL	0/1:36,24:60:99:721,0,1089
chrXIV	135642	.	C	T	676.77	PASS	AC=1;AF=0.500;AN=2;BaseQRankSum=-1.286;ClippingRankSum=0.000;DP=52;ExcessHet=3.0103;FS=3.775;MLEAC=1;MLEAF=0.500;MQ=41.92;MQRankSum=-1.515;QD=13.01;ReadPosRankSum=0.119;SOR=0.965	GT:AD:DP:GQ:PL	0/1:28,24:52:99:705,0,916
chrXIV	139531	.	C	A	1752.77	PASS	AC=1;AF=0.500;AN=2;BaseQRankSum=1.324;ClippingRankSum=0.000;DP=256;ExcessHet=3.0103;FS=0.000;MLEAC=1;MLEAF=0.500;MQ=40.08;MQRankSum=-0.665;QD=6.87;ReadPosRankSum=-4.023;SOR=0.678	GT:AD:DP:GQ:PL	0/1:186,69:255:99:1781,0,5622
chrXIV	145330	.	G	A	516.77	PASS	AC=1;AF=0.500;AN=2;BaseQRankSum=1.792;ClippingRankSum=0.000;DP=40;ExcessHet=3.0103;FS=0.000;MLEAC=1;MLEAF=0.500;MQ=41.53;MQRankSum=-2.037;QD=12.92;ReadPosRankSum=0.760;SOR=0.719	GT:AD:DP:GQ:PL	0/1:23,17:40:99:545,0,667
chrXIV	147980	.	G	A	835.77	PASS	AC=1;AF=0.500;AN=2;BaseQRankSum=-0.862;ClippingRankSum=0.000;DP=57;ExcessHet=3.0103;FS=1.012;MLEAC=1;MLEAF=0.500;MQ=42.00;MQRankSum=0.000;QD=14.66;ReadPosRankSum=1.232;SOR=0.510	GT:AD:DP:GQ:PL	0/1:28,29:57:99:864,0,907
chrXIV	154843	.	G	A	398.77	PASS	AC=1;AF=0.500;AN=2;BaseQRankSum=-0.493;ClippingRankSum=0.000;DP=27;ExcessHet=3.0103;FS=4.869;MLEAC=1;MLEAF=0.500;MQ=42.00;MQRankSum=0.000;QD=14.77;ReadPosRankSum=-0.267;SOR=2.275	GT:AD:DP:GQ:PL	0/1:14,13:27:99:427,0,452
chrXIV	162811	.	G	A	501.77	PASS	AC=1;AF=0.500;AN=2;BaseQRankSum=-0.146;ClippingRankSum=0.000;DP=33;ExcessHet=3.0103;FS=10.736;MLEAC=1;MLEAF=0.500;MQ=42.00;MQRankSum=0.000;QD=15.21;ReadPosRankSum=-1.341;SOR=1.629	GT:AD:DP:GQ:PL	0/1:16,17:33:99:530,0,494
chrXIV	167854	.	C	T	841.77	PASS	AC=1;AF=0.500;AN=2;BaseQRankSum=0.122;ClippingRankSum=0.000;DP=41;ExcessHet=3.0103;FS=7.005;MLEAC=1;MLEAF=0.500;MQ=42.00;MQRankSum=0.000;QD=20.53;ReadPosRankSum=0.367;SOR=0.595	GT:AD:DP:GQ:PL	0/1:16,25:41:99:870,0,523
chrXIV	174661	.	G	A	299.77	PASS	AC=1;AF=0.500;AN=2;BaseQRankSum=2.437;ClippingRankSum=0.000;DP=38;ExcessHet=3.0103;FS=0.000;MLEAC=1;MLEAF=0.500;MQ=41.52;MQRankSum=-0.207;QD=7.89;ReadPosRankSum=0.704;SOR=0.518	GT:AD:DP:GQ:PL	0/1:27,11:38:99:328,0,795
chrXIV	196182	.	G	A	178.77	PASS	AC=1;AF=0.500;AN=2;BaseQRankSum=-0.707;ClippingRankSum=0.000;DP=12;ExcessHet=3.0103;FS=0.000;MLEAC=1;MLEAF=0.500;MQ=42.00;MQRankSum=0.000;QD=14.90;ReadPosRankSum=-1.665;SOR=0.631	GT:AD:DP:GQ:PL	0/1:5,7:12:99:207,0,127
chrXIV	229632	.	G	A	814.77	PASS	AC=1;AF=0.500;AN=2;BaseQRankSum=-0.071;ClippingRankSum=0.000;DP=45;ExcessHet=3.0103;FS=1.158;MLEAC=1;MLEAF=0.500;MQ=41.91;MQRankSum=-1.191;QD=18.11;ReadPosRankSum=0.237;SOR=0.515	GT:AD:DP:GQ:PL	0/1:19,26:45:99:843,0,624
chrXIV	234279	.	G	A	249.77	PASS	AC=1;AF=0.500;AN=2;BaseQRankSum=1.649;ClippingRankSum=0.000;DP=22;ExcessHet=3.0103;FS=0.000;MLEAC=1;MLEAF=0.500;MQ=40.69;MQRankSum=-1.675;QD=11.35;ReadPosRankSum=0.000;SOR=0.743	GT:AD:DP:GQ:PL	0/1:13,9:22:99:278,0,362
chrXIV	270721	.	G	A	828.77	PASS	AC=1;AF=0.500;AN=2;BaseQRankSum=0.013;ClippingRankSum=0.000;DP=43;ExcessHet=3.0103;FS=4.651;MLEAC=1;MLEAF=0.500;MQ=42.00;MQRankSum=0.000;QD=19.27;ReadPosRankSum=-0.463;SOR=1.528	GT:AD:DP:GQ:PL	0/1:16,27:43:99:857,0,443
chrXIV	275670	.	G	A	552.77	PASS	AC=1;AF=0.500;AN=2;BaseQRankSum=0.370;ClippingRankSum=0.000;DP=39;ExcessHet=3.0103;FS=4.646;MLEAC=1;MLEAF=0.500;MQ=41.64;MQRankSum=-0.975;QD=14.17;ReadPosRankSum=0.218;SOR=0.814	GT:AD:DP:GQ:PL	0/1:20,19:39:99:581,0,654
chrXIV	318073	.	G	A	637.77	PASS	AC=1;AF=0.500;AN=2;BaseQRankSum=-0.210;ClippingRankSum=0.000;DP=41;ExcessHet=3.0103;FS=4.561;MLEAC=1;MLEAF=0.500;MQ=41.65;MQRankSum=-0.927;QD=15.56;ReadPosRankSum=1.768;SOR=0.416	GT:AD:DP:GQ:PL	0/1:20,21:41:99:666,0,667
chrXIV	321965	.	C	T	174.77	PASS	AC=1;AF=0.500;AN=2;BaseQRankSum=0.255;ClippingRankSum=0.000;DP=24;ExcessHet=3.0103;FS=11.634;MLEAC=1;MLEAF=0.500;MQ=42.00;MQRankSum=0.000;QD=7.28;ReadPosRankSum=-3.406;SOR=2.533	GT:AD:DP:GQ:PL	0/1:17,7:24:99:203,0,537
chrXIV	326070	.	C	T	343.77	PASS	AC=1;AF=0.500;AN=2;BaseQRankSum=1.742;ClippingRankSum=0.000;DP=36;ExcessHet=3.0103;FS=3.265;MLEAC=1;MLEAF=0.500;MQ=41.59;MQRankSum=0.766;QD=9.55;ReadPosRankSum=0.265;SOR=0.247	GT:AD:DP:GQ:PL	0/1:24,12:36:99:372,0,729
chrXIV	342178	.	G	A	786.77	PASS	AC=1;AF=0.500;AN=2;BaseQRankSum=-0.988;ClippingRankSum=0.000;DP=54;ExcessHet=3.0103;FS=2.386;MLEAC=1;MLEAF=0.500;MQ=41.65;MQRankSum=-1.743;QD=14.57;ReadPosRankSum=-0.289;SOR=0.350	GT:AD:DP:GQ:PL	0/1:27,27:54:99:815,0,916
chrXIV	346251	.	G	A	549.77	PASS	AC=1;AF=0.500;AN=2;BaseQRankSum=1.416;ClippingRankSum=0.000;DP=26;ExcessHet=3.0103;FS=6.306;MLEAC=1;MLEAF=0.500;MQ=42.00;MQRankSum=0.000;QD=21.14;ReadPosRankSum=0.117;SOR=2.049	GT:AD:DP:GQ:PL	0/1:10,16:26:99:578,0,339
chrXIV	371582	.	G	A	359.77	PASS	AC=1;AF=0.500;AN=2;BaseQRankSum=1.997;ClippingRankSum=0.000;DP=30;ExcessHet=3.0103;FS=8.427;MLEAC=1;MLEAF=0.500;MQ=42.00;MQRankSum=0.000;QD=12.41;ReadPosRankSum=0.438;SOR=0.916	GT:AD:DP:GQ:PL	0/1:16,13:29:99:388,0,403
chrXIV	379522	.	C	T	199.77	PASS	AC=1;AF=0.500;AN=2;BaseQRankSum=-0.076;ClippingRankSum=0.000;DP=21;ExcessHet=3.0103;FS=4.010;MLEAC=1;MLEAF=0.500;MQ=42.00;MQRankSum=0.000;QD=9.51;ReadPosRankSum=-0.083;SOR=0.654	GT:AD:DP:GQ:PL	0/1:14,7:21:99:228,0,515
chrXIV	430188	.	G	A	349.77	PASS	AC=1;AF=0.500;AN=2;BaseQRankSum=1.035;ClippingRankSum=0.000;DP=20;ExcessHet=3.0103;FS=4.269;MLEAC=1;MLEAF=0.500;MQ=42.00;MQRankSum=0.000;QD=17.49;ReadPosRankSum=-0.816;SOR=0.175	GT:AD:DP:GQ:PL	0/1:9,11:20:99:378,0,281
chrXIV	441365	.	C	T	394.77	PASS	AC=1;AF=0.500;AN=2;BaseQRankSum=0.392;ClippingRankSum=0.000;DP=38;ExcessHet=3.0103;FS=1.372;MLEAC=1;MLEAF=0.500;MQ=41.63;MQRankSum=0.906;QD=10.39;ReadPosRankSum=0.126;SOR=0.990	GT:AD:DP:GQ:PL	0/1:22,16:38:99:423,0,592
chrXIV	443088	.	C	T	445.77	PASS	AC=1;AF=0.500;AN=2;BaseQRankSum=-0.608;ClippingRankSum=0.000;DP=28;ExcessHet=3.0103;FS=5.946;MLEAC=1;MLEAF=0.500;MQ=42.00;MQRankSum=0.000;QD=15.92;ReadPosRankSum=1.330;SOR=0.155	GT:AD:DP:GQ:PL	0/1:13,15:28:99:474,0,452
chrXIV	451109	.	C	T	613.77	PASS	AC=1;AF=0.500;AN=2;BaseQRankSum=-0.101;ClippingRankSum=0.000;DP=43;ExcessHet=3.0103;FS=0.000;MLEAC=1;MLEAF=0.500;MQ=42.00;MQRankSum=0.000;QD=14.27;ReadPosRankSum=-0.778;SOR=0.776	GT:AD:DP:GQ:PL	0/1:20,23:43:99:642,0,555
chrXIV	463267	.	C	T	415.77	PASS	AC=1;AF=0.500;AN=2;BaseQRankSum=1.097;ClippingRankSum=0.000;DP=27;ExcessHet=3.0103;FS=0.000;MLEAC=1;MLEAF=0.500;MQ=41.93;MQRankSum=1.077;QD=15.99;ReadPosRankSum=0.122;SOR=0.693	GT:AD:DP:GQ:PL	0/1:13,13:26:99:444,0,426
chrXIV	463502	.	C	T	786.77	PASS	AC=1;AF=0.500;AN=2;BaseQRankSum=-1.114;ClippingRankSum=0.000;DP=30;ExcessHet=3.0103;FS=11.957;MLEAC=1;MLEAF=0.500;MQ=41.51;MQRankSum=-0.473;QD=26.23;ReadPosRankSum=-1.009;SOR=0.025	GT:AD:DP:GQ:PL	0/1:7,23:30:99:815,0,183
chrXIV	507214	.	G	A	551.77	PASS	AC=1;AF=0.500;AN=2;BaseQRankSum=0.776;ClippingRankSum=0.000;DP=27;ExcessHet=3.0103;FS=0.000;MLEAC=1;MLEAF=0.500;MQ=42.00;MQRankSum=0.000;QD=20.44;ReadPosRankSum=-0.542;SOR=0.527	GT:AD:DP:GQ:PL	0/1:9,18:27:99:580,0,223
chrXIV	518875	.	G	A	575.77	PASS	AC=1;AF=0.500;AN=2;BaseQRankSum=-0.739;ClippingRankSum=0.000;DP=46;ExcessHet=3.0103;FS=0.000;MLEAC=1;MLEAF=0.500;MQ=42.00;MQRankSum=0.000;QD=12.52;ReadPosRankSum=1.158;SOR=0.523	GT:AD:DP:GQ:PL	0/1:26,20:46:99:604,0,840
chrXIV	525481	.	G	A	769.77	PASS	AC=1;AF=0.500;AN=2;BaseQRankSum=-1.161;ClippingRankSum=0.000;DP=48;ExcessHet=3.0103;FS=0.000;MLEAC=1;MLEAF=0.500;MQ=41.69;MQRankSum=1.155;QD=16.38;ReadPosRankSum=0.150;SOR=0.617	GT:AD:DP:GQ:PL	0/1:21,26:47:99:798,0,682
chrXIV	526037	.	C	T	615.77	PASS	AC=1;AF=0.500;AN=2;BaseQRankSum=0.237;ClippingRankSum=0.000;DP=41;ExcessHet=3.0103;FS=1.216;MLEAC=1;MLEAF=0.500;MQ=41.28;MQRankSum=1.433;QD=15.02;ReadPosRankSum=-0.101;SOR=1.013	GT:AD:DP:GQ:PL	0/1:21,20:41:99:644,0,670
chrXIV	529191	.	G	A	634.77	PASS	AC=1;AF=0.500;AN=2;BaseQRankSum=0.482;ClippingRankSum=0.000;DP=39;ExcessHet=3.0103;FS=0.000;MLEAC=1;MLEAF=0.500;MQ=41.62;MQRankSum=1.026;QD=16.28;ReadPosRankSum=-0.235;SOR=0.622	GT:AD:DP:GQ:PL	0/1:20,19:39:99:663,0,652
chrXIV	531694	.	C	T	660.77	PASS	AC=1;AF=0.500;AN=2;BaseQRankSum=1.390;ClippingRankSum=0.000;DP=37;ExcessHet=3.0103;FS=0.000;MLEAC=1;MLEAF=0.500;MQ=41.23;MQRankSum=-1.145;QD=17.86;ReadPosRankSum=-1.315;SOR=0.784	GT:AD:DP:GQ:PL	0/1:15,22:37:99:689,0,404
chrXIV	556888	.	C	T	703.77	PASS	AC=1;AF=0.500;AN=2;BaseQRankSum=-0.935;ClippingRankSum=0.000;DP=39;ExcessHet=3.0103;FS=1.234;MLEAC=1;MLEAF=0.500;MQ=41.95;MQRankSum=-0.738;QD=18.05;ReadPosRankSum=0.310;SOR=0.511	GT:AD:DP:GQ:PL	0/1:15,24:39:99:732,0,454
chrXIV	559572	.	G	A	440.77	PASS	AC=1;AF=0.500;AN=2;BaseQRankSum=-2.773;ClippingRankSum=0.000;DP=26;ExcessHet=3.0103;FS=0.000;MLEAC=1;MLEAF=0.500;MQ=42.00;MQRankSum=0.000;QD=16.95;ReadPosRankSum=0.552;SOR=0.929	GT:AD:DP:GQ:PL	0/1:9,17:26:99:469,0,277
chrXIV	560707	.	G	A	483.77	PASS	AC=1;AF=0.500;AN=2;BaseQRankSum=-0.109;ClippingRankSum=0.000;DP=37;ExcessHet=3.0103;FS=1.273;MLEAC=1;MLEAF=0.500;MQ=42.00;MQRankSum=0.000;QD=13.07;ReadPosRankSum=-0.804;SOR=0.446	GT:AD:DP:GQ:PL	0/1:19,18:37:99:512,0,558
chrXIV	585431	.	G	A	417.77	PASS	AC=1;AF=0.500;AN=2;BaseQRankSum=0.970;ClippingRankSum=0.000;DP=30;ExcessHet=3.0103;FS=1.455;MLEAC=1;MLEAF=0.500;MQ=42.00;MQRankSum=0.000;QD=13.93;ReadPosRankSum=-0.141;SOR=0.830	GT:AD:DP:GQ:PL	0/1:16,14:30:99:446,0,515
chrXIV	585499	.	G	A	422.77	PASS	AC=1;AF=0.500;AN=2;BaseQRankSum=-2.295;ClippingRankSum=0.000;DP=23;ExcessHet=3.0103;FS=0.000;MLEAC=1;MLEAF=0.500;MQ=42.00;MQRankSum=0.000;QD=18.38;ReadPosRankSum=-1.463;SOR=0.948	GT:AD:DP:GQ:PL	0/1:9,14:23:99:451,0,322
chrXIV	585510	.	G	A	422.77	PASS	AC=1;AF=0.500;AN=2;BaseQRankSum=1.819;ClippingRankSum=0.000;DP=27;ExcessHet=3.0103;FS=0.000;MLEAC=1;MLEAF=0.500;MQ=42.00;MQRankSum=0.000;QD=15.66;ReadPosRankSum=0.481;SOR=0.735	GT:AD:DP:GQ:PL	0/1:15,12:27:99:451,0,586
chrXIV	585513	.	G	A	419.77	PASS	AC=1;AF=0.500;AN=2;BaseQRankSum=0.656;ClippingRankSum=0.000;DP=26;ExcessHet=3.0103;FS=0.000;MLEAC=1;MLEAF=0.500;MQ=42.00;MQRankSum=0.000;QD=16.14;ReadPosRankSum=0.758;SOR=0.719	GT:AD:DP:GQ:PL	0/1:15,11:26:99:448,0,619
chrXIV	609551	.	G	A	352.77	PASS	AC=1;AF=0.500;AN=2;BaseQRankSum=0.466;ClippingRankSum=0.000;DP=26;ExcessHet=3.0103;FS=0.000;MLEAC=1;MLEAF=0.500;MQ=42.00;MQRankSum=0.000;QD=13.57;ReadPosRankSum=1.882;SOR=0.693	GT:AD:DP:GQ:PL	0/1:14,12:26:99:381,0,451
chrXIV	625921	.	C	T	513.77	PASS	AC=1;AF=0.500;AN=2;BaseQRankSum=0.113;ClippingRankSum=0.000;DP=36;ExcessHet=3.0103;FS=1.315;MLEAC=1;MLEAF=0.500;MQ=41.89;MQRankSum=1.397;QD=14.27;ReadPosRankSum=0.048;SOR=0.586	GT:AD:DP:GQ:PL	0/1:19,17:36:99:542,0,592
chrXIV	628060	.	G	A	210.77	PASS	AC=1;AF=0.500;AN=2;BaseQRankSum=0.769;ClippingRankSum=0.000;DP=19;ExcessHet=3.0103;FS=1.871;MLEAC=1;MLEAF=0.500;MQ=42.00;MQRankSum=0.000;QD=11.09;ReadPosRankSum=-0.415;SOR=0.754	GT:AD:DP:GQ:PL	0/1:12,7:19:99:239,0,432
chrXIV	629430	.	G	A	947.77	PASS	AC=1;AF=0.500;AN=2;BaseQRankSum=1.070;ClippingRankSum=0.000;DP=55;ExcessHet=3.0103;FS=1.158;MLEAC=1;MLEAF=0.500;MQ=42.00;MQRankSum=0.000;QD=17.55;ReadPosRankSum=0.336;SOR=0.505	GT:AD:DP:GQ:PL	0/1:24,30:54:99:976,0,674
chrXIV	639025	.	C	T	495.77	PASS	AC=1;AF=0.500;AN=2;BaseQRankSum=2.129;ClippingRankSum=0.000;DP=37;ExcessHet=3.0103;FS=3.106;MLEAC=1;MLEAF=0.500;MQ=41.55;MQRankSum=-0.117;QD=13.40;ReadPosRankSum=-1.295;SOR=0.262	GT:AD:DP:GQ:PL	0/1:21,16:37:99:524,0,572
chrXIV	643702	.	G	A	608.77	PASS	AC=1;AF=0.500;AN=2;BaseQRankSum=2.922;ClippingRankSum=0.000;DP=39;ExcessHet=3.0103;FS=0.000;MLEAC=1;MLEAF=0.500;MQ=42.00;MQRankSum=0.000;QD=15.61;ReadPosRankSum=1.263;SOR=0.886	GT:AD:DP:GQ:PL	0/1:21,18:39:99:637,0,676
chrXIV	652406	.	C	T	610.77	PASS	AC=1;AF=0.500;AN=2;BaseQRankSum=0.844;ClippingRankSum=0.000;DP=45;ExcessHet=3.0103;FS=1.253;MLEAC=1;MLEAF=0.500;MQ=41.28;MQRankSum=-2.093;QD=13.57;ReadPosRankSum=1.415;SOR=1.053	GT:AD:DP:GQ:PL	0/1:23,22:45:99:639,0,681
chrXIV	664254	.	G	A	569.77	PASS	AC=1;AF=0.500;AN=2;BaseQRankSum=-0.816;ClippingRankSum=0.000;DP=44;ExcessHet=3.0103;FS=1.217;MLEAC=1;MLEAF=0.500;MQ=41.35;MQRankSum=-1.301;QD=13.25;ReadPosRankSum=-0.448;SOR=0.425	GT:AD:DP:GQ:PL	0/1:20,23:43:99:598,0,529
chrXIV	677005	.	G	A	828.77	PASS	AC=1;AF=0.500;AN=2;BaseQRankSum=0.197;ClippingRankSum=0.000;DP=63;ExcessHet=3.0103;FS=0.000;MLEAC=1;MLEAF=0.500;MQ=41.77;MQRankSum=0.955;QD=13.16;ReadPosRankSum=-0.803;SOR=0.760	GT:AD:DP:GQ:PL	0/1:34,29:63:99:857,0,999
chrXIV	677194	.	C	T	975.77	PASS	AC=1;AF=0.500;AN=2;BaseQRankSum=-0.961;ClippingRankSum=0.000;DP=50;ExcessHet=3.0103;FS=0.000;MLEAC=1;MLEAF=0.500;MQ=41.92;MQRankSum=-1.042;QD=19.52;ReadPosRankSum=-0.064;SOR=0.819	GT:AD:DP:GQ:PL	0/1:18,32:50:99:1004,0,544
chrXIV	705353	.	C	T	911.77	PASS	AC=1;AF=0.500;AN=2;BaseQRankSum=-0.814;ClippingRankSum=0.000;DP=53;ExcessHet=3.0103;FS=0.000;MLEAC=1;MLEAF=0.500;MQ=41.73;MQRankSum=-0.804;QD=17.20;ReadPosRankSum=-0.272;SOR=0.756	GT:AD:DP:GQ:PL	0/1:22,31:53:99:940,0,670
chrXIV	706100	.	G	A	827.77	PASS	AC=1;AF=0.500;AN=2;BaseQRankSum=1.695;ClippingRankSum=0.000;DP=49;ExcessHet=3.0103;FS=0.000;MLEAC=1;MLEAF=0.500;MQ=42.00;MQRankSum=0.000;QD=16.89;ReadPosRankSum=0.449;SOR=0.756	GT:AD:DP:GQ:PL	0/1:24,25:49:99:856,0,705
chrXIV	707730	.	C	T	671.77	PASS	AC=1;AF=0.500;AN=2;BaseQRankSum=0.298;ClippingRankSum=0.000;DP=52;ExcessHet=3.0103;FS=1.104;MLEAC=1;MLEAF=0.500;MQ=42.00;MQRankSum=0.000;QD=12.92;ReadPosRankSum=-0.274;SOR=0.974	GT:AD:DP:GQ:PL	0/1:29,23:52:99:700,0,905
chrXIV	716313	.	C	T	432.77	PASS	AC=1;AF=0.500;AN=2;BaseQRankSum=-0.911;ClippingRankSum=0.000;DP=26;ExcessHet=3.0103;FS=0.000;MLEAC=1;MLEAF=0.500;MQ=42.00;MQRankSum=0.000;QD=16.64;ReadPosRankSum=-1.182;SOR=0.657	GT:AD:DP:GQ:PL	0/1:9,17:26:99:461,0,240
chrXIV	726037	.	G	A	814.77	PASS	AC=1;AF=0.500;AN=2;BaseQRankSum=-0.582;ClippingRankSum=0.000;DP=36;ExcessHet=3.0103;FS=0.000;MLEAC=1;MLEAF=0.500;MQ=41.95;MQRankSum=-0.603;QD=22.63;ReadPosRankSum=1.441;SOR=0.551	GT:AD:DP:GQ:PL	0/1:11,25:36:99:843,0,358
chrXIV	726124	.	G	A	500.77	PASS	AC=1;AF=0.500;AN=2;BaseQRankSum=-0.916;ClippingRankSum=0.000;DP=27;ExcessHet=3.0103;FS=0.000;MLEAC=1;MLEAF=0.500;MQ=42.00;MQRankSum=0.000;QD=18.55;ReadPosRankSum=0.678;SOR=0.804	GT:AD:DP:GQ:PL	0/1:10,17:27:99:529,0,302
chrXIV	726166	.	G	A	448.77	PASS	AC=1;AF=0.500;AN=2;BaseQRankSum=-1.056;ClippingRankSum=0.000;DP=20;ExcessHet=3.0103;FS=0.000;MLEAC=1;MLEAF=0.500;MQ=42.00;MQRankSum=0.000;QD=22.44;ReadPosRankSum=1.170;SOR=1.009	GT:AD:DP:GQ:PL	0/1:6,14:20:99:477,0,190
chrXV	158564	.	G	A	936.77	PASS	AC=1;AF=0.500;AN=2;BaseQRankSum=-1.304;ClippingRankSum=0.000;DP=61;ExcessHet=3.0103;FS=0.983;MLEAC=1;MLEAF=0.500;MQ=41.70;MQRankSum=0.715;QD=15.36;ReadPosRankSum=0.706;SOR=0.504	GT:AD:DP:GQ:PL	0/1:28,33:61:99:965,0,886
chrXV	158905	.	G	A	570.77	PASS	AC=1;AF=0.500;AN=2;BaseQRankSum=1.702;ClippingRankSum=0.000;DP=37;ExcessHet=3.0103;FS=0.000;MLEAC=1;MLEAF=0.500;MQ=41.79;MQRankSum=2.061;QD=15.43;ReadPosRankSum=1.430;SOR=0.610	GT:AD:DP:GQ:PL	0/1:19,18:37:99:599,0,536
chrXV	230984	.	G	A	657.77	PASS	AC=1;AF=0.500;AN=2;BaseQRankSum=-2.091;ClippingRankSum=0.000;DP=51;ExcessHet=3.0103;FS=1.107;MLEAC=1;MLEAF=0.500;MQ=41.29;MQRankSum=-0.809;QD=13.16;ReadPosRankSum=0.895;SOR=1.013	GT:AD:DP:GQ:PL	0/1:24,26:50:99:686,0,735
chrXV	232696	.	C	T	380.77	PASS	AC=1;AF=0.500;AN=2;BaseQRankSum=0.511;ClippingRankSum=0.000;DP=29;ExcessHet=3.0103;FS=3.352;MLEAC=1;MLEAF=0.500;MQ=41.35;MQRankSum=0.373;QD=13.13;ReadPosRankSum=1.623;SOR=1.061	GT:AD:DP:GQ:PL	0/1:16,13:29:99:409,0,532
chrXV	233125	.	C	T	271.77	PASS	AC=1;AF=0.500;AN=2;BaseQRankSum=-1.451;ClippingRankSum=0.000;DP=28;ExcessHet=3.0103;FS=1.520;MLEAC=1;MLEAF=0.500;MQ=41.47;MQRankSum=0.878;QD=9.71;ReadPosRankSum=-0.615;SOR=1.123	GT:AD:DP:GQ:PL	0/1:17,11:28:99:300,0,560
chrXV	234534	.	G	A	871.77	PASS	AC=1;AF=0.500;AN=2;BaseQRankSum=0.259;ClippingRankSum=0.000;DP=57;ExcessHet=3.0103;FS=0.000;MLEAC=1;MLEAF=0.500;MQ=42.00;MQRankSum=0.000;QD=15.29;ReadPosRankSum=-0.948;SOR=0.720	GT:AD:DP:GQ:PL	0/1:30,27:57:99:900,0,937
chrXV	255295	.	C	T	649.77	PASS	AC=1;AF=0.500;AN=2;BaseQRankSum=0.745;ClippingRankSum=0.000;DP=48;ExcessHet=3.0103;FS=1.124;MLEAC=1;MLEAF=0.500;MQ=42.00;MQRankSum=0.000;QD=13.54;ReadPosRankSum=-0.773;SOR=0.446	GT:AD:DP:GQ:PL	0/1:26,22:48:99:678,0,801
chrXV	259775	.	C	T	596.77	PASS	AC=1;AF=0.500;AN=2;BaseQRankSum=2.237;ClippingRankSum=0.000;DP=44;ExcessHet=3.0103;FS=1.192;MLEAC=1;MLEAF=0.500;MQ=42.00;MQRankSum=0.000;QD=13.56;ReadPosRankSum=1.601;SOR=0.479	GT:AD:DP:GQ:PL	0/1:25,19:44:99:625,0,716
chrXV	262694	.	G	A	333.77	PASS	AC=1;AF=0.500;AN=2;BaseQRankSum=0.453;ClippingRankSum=0.000;DP=32;ExcessHet=3.0103;FS=0.000;MLEAC=1;MLEAF=0.500;MQ=42.00;MQRankSum=0.000;QD=10.43;ReadPosRankSum=-0.066;SOR=0.693	GT:AD:DP:GQ:PL	0/1:20,12:32:99:362,0,634
chrXV	278473	.	C	T	525.77	PASS	AC=1;AF=0.500;AN=2;BaseQRankSum=-0.916;ClippingRankSum=0.000;DP=45;ExcessHet=3.0103;FS=0.000;MLEAC=1;MLEAF=0.500;MQ=42.00;MQRankSum=0.000;QD=11.68;ReadPosRankSum=-1.577;SOR=0.527	GT:AD:DP:GQ:PL	0/1:26,19:45:99:554,0,837
chrXV	281547	.	G	A	539.77	PASS	AC=1;AF=0.500;AN=2;BaseQRankSum=-0.269;ClippingRankSum=0.000;DP=32;ExcessHet=3.0103;FS=0.000;MLEAC=1;MLEAF=0.500;MQ=42.00;MQRankSum=0.000;QD=16.87;ReadPosRankSum=-0.434;SOR=0.763	GT:AD:DP:GQ:PL	0/1:17,15:32:99:568,0,1246
chrXV	281557	.	G	A	504.77	PASS	AC=1;AF=0.500;AN=2;BaseQRankSum=-0.190;ClippingRankSum=0.000;DP=30;ExcessHet=3.0103;FS=0.000;MLEAC=1;MLEAF=0.500;MQ=42.00;MQRankSum=0.000;QD=16.83;ReadPosRankSum=-2.782;SOR=0.527	GT:AD:DP:GQ:PL	0/1:16,14:30:99:533,0,1218
chrXV	298970	.	C	T	501.77	PASS	AC=1;AF=0.500;AN=2;BaseQRankSum=0.977;ClippingRankSum=0.000;DP=40;ExcessHet=3.0103;FS=1.266;MLEAC=1;MLEAF=0.500;MQ=42.00;MQRankSum=0.000;QD=12.54;ReadPosRankSum=0.359;SOR=1.035	GT:AD:DP:GQ:PL	0/1:24,16:40:99:530,0,846
chrXV	301108	.	C	T	508.77	PASS	AC=1;AF=0.500;AN=2;BaseQRankSum=0.786;ClippingRankSum=0.000;DP=36;ExcessHet=3.0103;FS=4.943;MLEAC=1;MLEAF=0.500;MQ=41.74;MQRankSum=1.323;QD=14.13;ReadPosRankSum=-0.889;SOR=1.609	GT:AD:DP:GQ:PL	0/1:20,16:36:99:537,0,625
chrXV	308060	.	G	A	307.77	PASS	AC=1;AF=0.500;AN=2;BaseQRankSum=-0.218;ClippingRankSum=0.000;DP=23;ExcessHet=3.0103;FS=3.976;MLEAC=1;MLEAF=0.500;MQ=42.00;MQRankSum=0.000;QD=13.38;ReadPosRankSum=-0.272;SOR=0.197	GT:AD:DP:GQ:PL	0/1:12,11:23:99:336,0,382
chrXV	324356	.	G	A	391.77	PASS	AC=1;AF=0.500;AN=2;BaseQRankSum=0.506;ClippingRankSum=0.000;DP=31;ExcessHet=3.0103;FS=5.322;MLEAC=1;MLEAF=0.500;MQ=42.00;MQRankSum=0.000;QD=12.64;ReadPosRankSum=0.329;SOR=0.468	GT:AD:DP:GQ:PL	0/1:18,13:31:99:420,0,590
chrXV	324860	.	C	T	295.77	PASS	AC=1;AF=0.500;AN=2;BaseQRankSum=1.517;ClippingRankSum=0.000;DP=25;ExcessHet=3.0103;FS=1.603;MLEAC=1;MLEAF=0.500;MQ=41.84;MQRankSum=1.239;QD=11.83;ReadPosRankSum=0.240;SOR=1.085	GT:AD:DP:GQ:PL	0/1:15,10:25:99:324,0,463
chrXV	333354	.	G	A	595.77	PASS	AC=1;AF=0.500;AN=2;BaseQRankSum=-0.979;ClippingRankSum=0.000;DP=36;ExcessHet=3.0103;FS=0.000;MLEAC=1;MLEAF=0.500;MQ=41.61;MQRankSum=1.113;QD=16.55;ReadPosRankSum=-0.223;SOR=0.663	GT:AD:DP:GQ:PL	0/1:17,19:36:99:624,0,575
chrXV	336601	.	C	T	459.77	PASS	AC=1;AF=0.500;AN=2;BaseQRankSum=-1.398;ClippingRankSum=0.000;DP=29;ExcessHet=3.0103;FS=9.181;MLEAC=1;MLEAF=0.500;MQ=42.00;MQRankSum=0.000;QD=17.03;ReadPosRankSum=-2.334;SOR=0.789	GT:AD:DP:GQ:PL	0/1:12,15:27:99:488,0,395
chrXV	346227	.	G	A	4440.77	PASS	AC=1;AF=0.500;AN=2;BaseQRankSum=-1.998;ClippingRankSum=0.000;DP=229;ExcessHet=3.0103;FS=7.285;MLEAC=1;MLEAF=0.500;MQ=40.81;MQRankSum=2.815;QD=19.48;ReadPosRankSum=-8.327;SOR=1.350	GT:AD:DP:GQ:PL	0/1:95,133:228:99:4469,0,2881
chrXV	350113	.	C	T	341.77	PASS	AC=1;AF=0.500;AN=2;BaseQRankSum=0.969;ClippingRankSum=0.000;DP=30;ExcessHet=3.0103;FS=3.325;MLEAC=1;MLEAF=0.500;MQ=42.00;MQRankSum=0.000;QD=11.39;ReadPosRankSum=-1.215;SOR=1.445	GT:AD:DP:GQ:PL	0/1:18,12:30:99:370,0,540
chrXV	359723	.	C	T	582.77	PASS	AC=1;AF=0.500;AN=2;BaseQRankSum=1.469;ClippingRankSum=0.000;DP=39;ExcessHet=3.0103;FS=0.000;MLEAC=1;MLEAF=0.500;MQ=41.90;MQRankSum=-1.396;QD=15.34;ReadPosRankSum=-0.494;SOR=0.904	GT:AD:DP:GQ:PL	0/1:19,19:38:99:611,0,567
chrXV	360499	.	C	T	582.77	PASS	AC=1;AF=0.500;AN=2;BaseQRankSum=-0.441;ClippingRankSum=0.000;DP=49;ExcessHet=3.0103;FS=1.124;MLEAC=1;MLEAF=0.500;MQ=41.70;MQRankSum=0.962;QD=12.14;ReadPosRankSum=0.723;SOR=0.446	GT:AD:DP:GQ:PL	0/1:26,22:48:99:611,0,774
chrXV	370860	.	G	A	782.77	PASS	AC=1;AF=0.500;AN=2;BaseQRankSum=-1.499;ClippingRankSum=0.000;DP=41;ExcessHet=3.0103;FS=2.824;MLEAC=1;MLEAF=0.500;MQ=42.00;MQRankSum=0.000;QD=19.57;ReadPosRankSum=1.978;SOR=1.270	GT:AD:DP:GQ:PL	0/1:17,23:40:99:811,0,619
chrXV	382880	.	G	A	519.77	PASS	AC=1;AF=0.500;AN=2;BaseQRankSum=0.332;ClippingRankSum=0.000;DP=34;ExcessHet=3.0103;FS=2.928;MLEAC=1;MLEAF=0.500;MQ=41.94;MQRankSum=-1.002;QD=15.29;ReadPosRankSum=-1.138;SOR=1.244	GT:AD:DP:GQ:PL	0/1:18,16:34:99:548,0,599
chrXV	382982	.	C	T	375.77	PASS	AC=1;AF=0.500;AN=2;BaseQRankSum=-0.944;ClippingRankSum=0.000;DP=23;ExcessHet=3.0103;FS=1.643;MLEAC=1;MLEAF=0.500;MQ=42.00;MQRankSum=0.000;QD=16.34;ReadPosRankSum=-0.240;SOR=1.179	GT:AD:DP:GQ:PL	0/1:10,13:23:99:404,0,344
chrXV	408119	.	G	A	1428.77	PASS	AC=2;AF=1.00;AN=2;DP=45;ExcessHet=3.0103;FS=0.000;MLEAC=2;MLEAF=1.00;MQ=41.96;QD=32.47;SOR=0.693	GT:AD:DP:GQ:PL	1/1:0,44:44:99:1457,132,0
chrXV	408402	.	C	T	743.77	PASS	AC=1;AF=0.500;AN=2;BaseQRankSum=0.423;ClippingRankSum=0.000;DP=34;ExcessHet=3.0103;FS=3.307;MLEAC=1;MLEAF=0.500;MQ=41.94;MQRankSum=0.000;QD=23.24;ReadPosRankSum=0.572;SOR=0.974	GT:AD:DP:GQ:PL	0/1:12,20:32:99:772,0,414
chrXV	410396	.	C	T	611.77	PASS	AC=1;AF=0.500;AN=2;BaseQRankSum=2.291;ClippingRankSum=0.000;DP=32;ExcessHet=3.0103;FS=5.449;MLEAC=1;MLEAF=0.500;MQ=42.00;MQRankSum=0.000;QD=19.12;ReadPosRankSum=1.749;SOR=0.959	GT:AD:DP:GQ:PL	0/1:14,18:32:99:640,0,399
chrXV	413724	.	G	A	544.77	PASS	AC=1;AF=0.500;AN=2;BaseQRankSum=0.090;ClippingRankSum=0.000;DP=42;ExcessHet=3.0103;FS=0.000;MLEAC=1;MLEAF=0.500;MQ=42.00;MQRankSum=0.000;QD=12.97;ReadPosRankSum=1.169;SOR=0.582	GT:AD:DP:GQ:PL	0/1:22,20:42:99:573,0,636
chrXV	418794	.	G	A	512.77	PASS	AC=1;AF=0.500;AN=2;BaseQRankSum=1.228;ClippingRankSum=0.000;DP=29;ExcessHet=3.0103;FS=3.471;MLEAC=1;MLEAF=0.500;MQ=41.87;MQRankSum=1.540;QD=17.68;ReadPosRankSum=1.042;SOR=0.232	GT:AD:DP:GQ:PL	0/1:14,15:29:99:541,0,441
chrXV	431930	.	C	T	765.77	PASS	AC=1;AF=0.500;AN=2;BaseQRankSum=0.760;ClippingRankSum=0.000;DP=38;ExcessHet=3.0103;FS=5.041;MLEAC=1;MLEAF=0.500;MQ=42.00;MQRankSum=0.000;QD=20.15;ReadPosRankSum=1.194;SOR=0.797	GT:AD:DP:GQ:PL	0/1:14,24:38:99:794,0,384
chrXV	438680	.	C	T	313.77	PASS	AC=1;AF=0.500;AN=2;BaseQRankSum=0.664;ClippingRankSum=0.000;DP=27;ExcessHet=3.0103;FS=1.657;MLEAC=1;MLEAF=0.500;MQ=40.74;MQRankSum=-1.503;QD=12.07;ReadPosRankSum=-0.777;SOR=1.179	GT:AD:DP:GQ:PL	0/1:14,12:26:99:342,0,368
chrXV	444611	.	C	T	446.77	PASS	AC=1;AF=0.500;AN=2;BaseQRankSum=-0.494;ClippingRankSum=0.000;DP=34;ExcessHet=3.0103;FS=0.000;MLEAC=1;MLEAF=0.500;MQ=41.83;MQRankSum=-0.776;QD=13.14;ReadPosRankSum=-2.006;SOR=0.538	GT:AD:DP:GQ:PL	0/1:19,15:34:99:475,0,677
chrXV	447108	.	C	T	214.77	PASS	AC=1;AF=0.500;AN=2;BaseQRankSum=-0.330;ClippingRankSum=0.000;DP=25;ExcessHet=3.0103;FS=0.000;MLEAC=1;MLEAF=0.500;MQ=40.83;MQRankSum=-0.249;QD=8.95;ReadPosRankSum=-0.343;SOR=0.760	GT:AD:DP:GQ:PL	0/1:15,9:24:99:243,0,479
chrXV	463766	.	G	A	657.77	PASS	AC=1;AF=0.500;AN=2;BaseQRankSum=1.234;ClippingRankSum=0.000;DP=32;ExcessHet=3.0103;FS=9.244;MLEAC=1;MLEAF=0.500;MQ=41.11;MQRankSum=-0.921;QD=20.56;ReadPosRankSum=1.521;SOR=1.858	GT:AD:DP:GQ:PL	0/1:10,22:32:99:686,0,212
chrXV	468153	.	G	A	356.77	PASS	AC=1;AF=0.500;AN=2;BaseQRankSum=-1.316;ClippingRankSum=0.000;DP=32;ExcessHet=3.0103;FS=1.503;MLEAC=1;MLEAF=0.500;MQ=42.00;MQRankSum=0.000;QD=11.51;ReadPosRankSum=0.311;SOR=1.270	GT:AD:DP:GQ:PL	0/1:17,14:31:99:385,0,529
chrXV	471133	.	C	T	511.77	PASS	AC=1;AF=0.500;AN=2;BaseQRankSum=2.376;ClippingRankSum=0.000;DP=31;ExcessHet=3.0103;FS=5.391;MLEAC=1;MLEAF=0.500;MQ=42.00;MQRankSum=0.000;QD=16.51;ReadPosRankSum=1.949;SOR=1.085	GT:AD:DP:GQ:PL	0/1:15,16:31:99:540,0,436
chrXV	479850	.	G	A	620.77	PASS	AC=1;AF=0.500;AN=2;BaseQRankSum=0.702;ClippingRankSum=0.000;DP=37;ExcessHet=3.0103;FS=3.053;MLEAC=1;MLEAF=0.500;MQ=42.00;MQRankSum=0.000;QD=16.78;ReadPosRankSum=-0.486;SOR=0.283	GT:AD:DP:GQ:PL	0/1:18,19:37:99:649,0,585
chrXV	488972	.	G	A	479.77	PASS	AC=1;AF=0.500;AN=2;BaseQRankSum=0.342;ClippingRankSum=0.000;DP=51;ExcessHet=3.0103;FS=1.170;MLEAC=1;MLEAF=0.500;MQ=41.96;MQRankSum=0.780;QD=9.41;ReadPosRankSum=0.384;SOR=0.478	GT:AD:DP:GQ:PL	0/1:33,18:51:99:508,0,1090
chrXV	489888	.	G	A	437.77	PASS	AC=1;AF=0.500;AN=2;BaseQRankSum=-0.319;ClippingRankSum=0.000;DP=24;ExcessHet=3.0103;FS=1.680;MLEAC=1;MLEAF=0.500;MQ=42.00;MQRankSum=0.000;QD=18.24;ReadPosRankSum=0.496;SOR=0.368	GT:AD:DP:GQ:PL	0/1:8,16:24:99:466,0,210
chrXV	494753	.	C	T	885.77	PASS	AC=1;AF=0.500;AN=2;BaseQRankSum=0.058;ClippingRankSum=0.000;DP=46;ExcessHet=3.0103;FS=0.000;MLEAC=1;MLEAF=0.500;MQ=40.89;MQRankSum=-1.814;QD=19.26;ReadPosRankSum=-2.198;SOR=0.859	GT:AD:DP:GQ:PL	0/1:22,24:46:99:914,0,1332
chrXV	494757	.	G	A	885.77	PASS	AC=1;AF=0.500;AN=2;BaseQRankSum=0.225;ClippingRankSum=0.000;DP=48;ExcessHet=3.0103;FS=0.000;MLEAC=1;MLEAF=0.500;MQ=40.94;MQRankSum=-1.933;QD=18.45;ReadPosRankSum=-2.171;SOR=0.859	GT:AD:DP:GQ:PL	0/1:24,24:48:99:914,0,1332
chrXV	505765	.	C	T	705.77	PASS	AC=1;AF=0.500;AN=2;BaseQRankSum=-0.205;ClippingRankSum=0.000;DP=40;ExcessHet=3.0103;FS=0.000;MLEAC=1;MLEAF=0.500;MQ=42.00;MQRankSum=0.000;QD=17.64;ReadPosRankSum=-2.093;SOR=0.631	GT:AD:DP:GQ:PL	0/1:19,21:40:99:734,0,615
chrXV	514710	.	G	A	799.77	PASS	AC=1;AF=0.500;AN=2;BaseQRankSum=-0.591;ClippingRankSum=0.000;DP=47;ExcessHet=3.0103;FS=2.628;MLEAC=1;MLEAF=0.500;MQ=40.75;MQRankSum=0.245;QD=17.02;ReadPosRankSum=-1.940;SOR=0.363	GT:AD:DP:GQ:PL	0/1:20,27:47:99:828,0,580
chrXV	532876	.	C	T	882.77	PASS	AC=1;AF=0.500;AN=2;BaseQRankSum=-0.374;ClippingRankSum=0.000;DP=42;ExcessHet=3.0103;FS=2.867;MLEAC=1;MLEAF=0.500;MQ=41.32;MQRankSum=-1.032;QD=21.02;ReadPosRankSum=0.797;SOR=0.294	GT:AD:DP:GQ:PL	0/1:15,27:42:99:911,0,480
chrXV	541642	.	G	A	560.77	PASS	AC=1;AF=0.500;AN=2;BaseQRankSum=0.593;ClippingRankSum=0.000;DP=31;ExcessHet=3.0103;FS=0.000;MLEAC=1;MLEAF=0.500;MQ=42.00;MQRankSum=0.000;QD=18.69;ReadPosRankSum=-0.182;SOR=0.610	GT:AD:DP:GQ:PL	0/1:13,17:30:99:589,0,435
chrXV	566211	.	G	A	736.77	PASS	AC=1;AF=0.500;AN=2;BaseQRankSum=2.622;ClippingRankSum=0.000;DP=45;ExcessHet=3.0103;FS=1.174;MLEAC=1;MLEAF=0.500;MQ=41.68;MQRankSum=-0.978;QD=16.37;ReadPosRankSum=2.128;SOR=0.999	GT:AD:DP:GQ:PL	0/1:23,22:45:99:765,0,688
chrXV	582492	.	C	T	883.77	PASS	AC=1;AF=0.500;AN=2;BaseQRankSum=0.155;ClippingRankSum=0.000;DP=50;ExcessHet=3.0103;FS=2.554;MLEAC=1;MLEAF=0.500;MQ=41.70;MQRankSum=-0.789;QD=18.04;ReadPosRankSum=0.221;SOR=1.193	GT:AD:DP:GQ:PL	0/1:20,29:49:99:912,0,608
chrXV	588942	.	C	T	197.77	PASS	AC=1;AF=0.500;AN=2;BaseQRankSum=0.959;ClippingRankSum=0.000;DP=18;ExcessHet=3.0103;FS=13.088;MLEAC=1;MLEAF=0.500;MQ=42.00;MQRankSum=0.000;QD=10.99;ReadPosRankSum=-0.727;SOR=1.409	GT:AD:DP:GQ:PL	0/1:11,7:18:99:226,0,334
chrXV	619637	.	C	T	1116.77	PASS	AC=1;AF=0.500;AN=2;BaseQRankSum=-0.298;ClippingRankSum=0.000;DP=58;ExcessHet=3.0103;FS=7.811;MLEAC=1;MLEAF=0.500;MQ=42.00;MQRankSum=0.000;QD=19.25;ReadPosRankSum=-1.546;SOR=0.189	GT:AD:DP:GQ:PL	0/1:21,37:58:99:1145,0,590
chrXV	637253	.	G	A	931.77	PASS	AC=1;AF=0.500;AN=2;BaseQRankSum=1.660;ClippingRankSum=0.000;DP=64;ExcessHet=3.0103;FS=2.100;MLEAC=1;MLEAF=0.500;MQ=42.00;MQRankSum=0.000;QD=14.56;ReadPosRankSum=0.880;SOR=0.526	GT:AD:DP:GQ:PL	0/1:33,31:64:99:960,0,913
chrXV	639195	.	C	T	459.77	PASS	AC=1;AF=0.500;AN=2;BaseQRankSum=-1.476;ClippingRankSum=0.000;DP=37;ExcessHet=3.0103;FS=0.000;MLEAC=1;MLEAF=0.500;MQ=41.12;MQRankSum=-2.234;QD=12.43;ReadPosRankSum=-1.248;SOR=0.645	GT:AD:DP:GQ:PL	0/1:20,17:37:99:488,0,685
chrXV	639233	.	C	T	687.77	PASS	AC=1;AF=0.500;AN=2;BaseQRankSum=0.514;ClippingRankSum=0.000;DP=45;ExcessHet=3.0103;FS=0.000;MLEAC=1;MLEAF=0.500;MQ=41.28;MQRankSum=-2.001;QD=15.28;ReadPosRankSum=1.217;SOR=0.610	GT:AD:DP:GQ:PL	0/1:22,23:45:99:716,0,642
chrXV	659222	.	C	T	525.77	PASS	AC=1;AF=0.500;AN=2;BaseQRankSum=-0.133;ClippingRankSum=0.000;DP=29;ExcessHet=3.0103;FS=0.000;MLEAC=1;MLEAF=0.500;MQ=42.00;MQRankSum=0.000;QD=18.13;ReadPosRankSum=-1.718;SOR=0.569	GT:AD:DP:GQ:PL	0/1:13,16:29:99:554,0,421
chrXV	710239	.	C	T	830.77	PASS	AC=1;AF=0.500;AN=2;BaseQRankSum=1.071;ClippingRankSum=0.000;DP=45;ExcessHet=3.0103;FS=2.675;MLEAC=1;MLEAF=0.500;MQ=41.91;MQRankSum=-1.013;QD=19.32;ReadPosRankSum=-1.310;SOR=0.916	GT:AD:DP:GQ:PL	0/1:15,28:43:99:859,0,358
chrXV	721591	.	G	A	704.77	PASS	AC=1;AF=0.500;AN=2;BaseQRankSum=1.519;ClippingRankSum=0.000;DP=36;ExcessHet=3.0103;FS=3.014;MLEAC=1;MLEAF=0.500;MQ=42.00;MQRankSum=0.000;QD=19.58;ReadPosRankSum=0.768;SOR=1.166	GT:AD:DP:GQ:PL	0/1:15,21:36:99:733,0,445
chrXV	749060	.	C	T	219.77	PASS	AC=1;AF=0.500;AN=2;BaseQRankSum=-0.112;ClippingRankSum=0.000;DP=32;ExcessHet=3.0103;FS=0.000;MLEAC=1;MLEAF=0.500;MQ=42.00;MQRankSum=0.000;QD=6.87;ReadPosRankSum=0.467;SOR=0.399	GT:AD:DP:GQ:PL	0/1:24,8:32:99:248,0,873
chrXV	754378	.	C	T	375.77	PASS	AC=1;AF=0.500;AN=2;BaseQRankSum=1.777;ClippingRankSum=0.000;DP=32;ExcessHet=3.0103;FS=3.269;MLEAC=1;MLEAF=0.500;MQ=41.11;MQRankSum=-1.692;QD=11.74;ReadPosRankSum=-0.396;SOR=1.460	GT:AD:DP:GQ:PL	0/1:19,13:32:99:404,0,529
chrXV	760537	.	G	A	617.77	PASS	AC=1;AF=0.500;AN=2;BaseQRankSum=0.146;ClippingRankSum=0.000;DP=31;ExcessHet=3.0103;FS=0.000;MLEAC=1;MLEAF=0.500;MQ=41.81;MQRankSum=-0.040;QD=19.93;ReadPosRankSum=-0.785;SOR=0.722	GT:AD:DP:GQ:PL	0/1:11,20:31:99:646,0,305
chrXV	770962	.	C	T	670.77	PASS	AC=1;AF=0.500;AN=2;BaseQRankSum=-0.343;ClippingRankSum=0.000;DP=40;ExcessHet=3.0103;FS=0.000;MLEAC=1;MLEAF=0.500;MQ=42.00;MQRankSum=0.000;QD=16.77;ReadPosRankSum=2.027;SOR=0.838	GT:AD:DP:GQ:PL	0/1:18,22:40:99:699,0,610
chrXV	780773	.	C	T	776.77	PASS	AC=1;AF=0.500;AN=2;BaseQRankSum=1.920;ClippingRankSum=0.000;DP=44;ExcessHet=3.0103;FS=4.511;MLEAC=1;MLEAF=0.500;MQ=41.82;MQRankSum=-1.958;QD=17.65;ReadPosRankSum=-1.502;SOR=1.567	GT:AD:DP:GQ:PL	0/1:21,23:44:99:805,0,1082
chrXV	780795	.	C	T	572.77	PASS	AC=1;AF=0.500;AN=2;BaseQRankSum=0.515;ClippingRankSum=0.000;DP=33;ExcessHet=3.0103;FS=1.352;MLEAC=1;MLEAF=0.500;MQ=41.82;MQRankSum=-2.047;QD=17.36;ReadPosRankSum=0.816;SOR=0.446	GT:AD:DP:GQ:PL	0/1:19,14:33:99:601,0,1125
chrXV	802834	.	C	T	402.77	PASS	AC=1;AF=0.500;AN=2;BaseQRankSum=0.869;ClippingRankSum=0.000;DP=37;ExcessHet=3.0103;FS=5.155;MLEAC=1;MLEAF=0.500;MQ=41.60;MQRankSum=0.793;QD=10.89;ReadPosRankSum=-0.099;SOR=1.623	GT:AD:DP:GQ:PL	0/1:24,13:37:99:431,0,834
chrXV	820926	.	G	A	782.77	PASS	AC=1;AF=0.500;AN=2;BaseQRankSum=0.491;ClippingRankSum=0.000;DP=38;ExcessHet=3.0103;FS=0.000;MLEAC=1;MLEAF=0.500;MQ=41.25;MQRankSum=-1.119;QD=20.60;ReadPosRankSum=0.809;SOR=0.824	GT:AD:DP:GQ:PL	0/1:15,23:38:99:811,0,482
chrXV	832271	.	C	T	375.77	PASS	AC=1;AF=0.500;AN=2;BaseQRankSum=0.000;ClippingRankSum=0.000;DP=30;ExcessHet=3.0103;FS=0.000;MLEAC=1;MLEAF=0.500;MQ=41.93;MQRankSum=0.971;QD=12.96;ReadPosRankSum=-0.110;SOR=0.648	GT:AD:DP:GQ:PL	0/1:16,13:29:99:404,0,474
chrXV	848350	.	G	A	239.77	PASS	AC=1;AF=0.500;AN=2;BaseQRankSum=2.068;ClippingRankSum=0.000;DP=29;ExcessHet=3.0103;FS=3.744;MLEAC=1;MLEAF=0.500;MQ=41.87;MQRankSum=-2.093;QD=8.27;ReadPosRankSum=2.011;SOR=0.569	GT:AD:DP:GQ:PL	0/1:20,9:29:99:268,0,564
chrXV	855916	.	C	T	560.77	PASS	AC=1;AF=0.500;AN=2;BaseQRankSum=0.944;ClippingRankSum=0.000;DP=41;ExcessHet=3.0103;FS=2.750;MLEAC=1;MLEAF=0.500;MQ=42.00;MQRankSum=0.000;QD=13.68;ReadPosRankSum=1.041;SOR=1.132	GT:AD:DP:GQ:PL	0/1:23,18:41:99:589,0,735
chrXV	867398	.	C	T	606.77	PASS	AC=1;AF=0.500;AN=2;BaseQRankSum=-1.134;ClippingRankSum=0.000;DP=42;ExcessHet=3.0103;FS=0.000;MLEAC=1;MLEAF=0.500;MQ=42.00;MQRankSum=0.000;QD=14.45;ReadPosRankSum=0.066;SOR=0.884	GT:AD:DP:GQ:PL	0/1:21,21:42:99:635,0,701
chrXV	870550	.	G	A	584.77	PASS	AC=1;AF=0.500;AN=2;BaseQRankSum=1.019;ClippingRankSum=0.000;DP=44;ExcessHet=3.0103;FS=2.716;MLEAC=1;MLEAF=0.500;MQ=42.00;MQRankSum=0.000;QD=13.29;ReadPosRankSum=-1.146;SOR=1.270	GT:AD:DP:GQ:PL	0/1:25,19:44:99:613,0,754
chrXV	882530	.	C	T	492.77	PASS	AC=1;AF=0.500;AN=2;BaseQRankSum=-0.266;ClippingRankSum=0.000;DP=30;ExcessHet=3.0103;FS=1.449;MLEAC=1;MLEAF=0.500;MQ=40.54;MQRankSum=-0.290;QD=16.99;ReadPosRankSum=0.052;SOR=1.061	GT:AD:DP:GQ:PL	0/1:13,16:29:99:521,0,394
chrXV	901190	.	G	A	763.77	PASS	AC=1;AF=0.500;AN=2;BaseQRankSum=1.236;ClippingRankSum=0.000;DP=47;ExcessHet=3.0103;FS=0.000;MLEAC=1;MLEAF=0.500;MQ=42.00;MQRankSum=0.000;QD=16.25;ReadPosRankSum=-0.566;SOR=0.770	GT:AD:DP:GQ:PL	0/1:23,24:47:99:792,0,680
chrXV	912786	.	C	T	794.77	PASS	AC=1;AF=0.500;AN=2;BaseQRankSum=-0.502;ClippingRankSum=0.000;DP=46;ExcessHet=3.0103;FS=1.156;MLEAC=1;MLEAF=0.500;MQ=41.83;MQRankSum=-0.836;QD=17.28;ReadPosRankSum=-0.038;SOR=1.022	GT:AD:DP:GQ:PL	0/1:21,25:46:99:823,0,715
chrXV	933300	.	C	T	808.77	PASS	AC=1;AF=0.500;AN=2;BaseQRankSum=-0.850;ClippingRankSum=0.000;DP=49;ExcessHet=3.0103;FS=2.957;MLEAC=1;MLEAF=0.500;MQ=42.00;MQRankSum=0.000;QD=16.51;ReadPosRankSum=-0.574;SOR=0.330	GT:AD:DP:GQ:PL	0/1:23,26:49:99:837,0,766
chrXV	936976	.	C	T	1282.77	PASS	AC=1;AF=0.500;AN=2;BaseQRankSum=0.828;ClippingRankSum=0.000;DP=59;ExcessHet=3.0103;FS=1.022;MLEAC=1;MLEAF=0.500;MQ=41.93;MQRankSum=-1.035;QD=21.74;ReadPosRankSum=-1.910;SOR=0.544	GT:AD:DP:GQ:PL	0/1:21,38:59:99:1311,0,608
chrXV	944482	.	C	T	287.77	PASS	AC=1;AF=0.500;AN=2;BaseQRankSum=2.800;ClippingRankSum=0.000;DP=20;ExcessHet=3.0103;FS=0.000;MLEAC=1;MLEAF=0.500;MQ=41.71;MQRankSum=-0.452;QD=15.15;ReadPosRankSum=0.099;SOR=0.223	GT:AD:DP:GQ:PL	0/1:9,10:19:99:316,0,200
chrXV	952694	.	C	T	598.77	PASS	AC=1;AF=0.500;AN=2;BaseQRankSum=-0.099;ClippingRankSum=0.000;DP=36;ExcessHet=3.0103;FS=5.439;MLEAC=1;MLEAF=0.500;MQ=41.89;MQRankSum=1.840;QD=16.63;ReadPosRankSum=0.144;SOR=1.931	GT:AD:DP:GQ:PL	0/1:14,22:36:99:627,0,365
chrXV	967192	.	C	T	659.77	PASS	AC=1;AF=0.500;AN=2;BaseQRankSum=-0.676;ClippingRankSum=0.000;DP=49;ExcessHet=3.0103;FS=2.498;MLEAC=1;MLEAF=0.500;MQ=42.00;MQRankSum=0.000;QD=13.46;ReadPosRankSum=-1.186;SOR=1.230	GT:AD:DP:GQ:PL	0/1:27,22:49:99:688,0,972
chrXV	989721	.	G	A	402.77	PASS	AC=1;AF=0.500;AN=2;BaseQRankSum=0.811;ClippingRankSum=0.000;DP=19;ExcessHet=3.0103;FS=0.000;MLEAC=1;MLEAF=0.500;MQ=42.00;MQRankSum=0.000;QD=21.20;ReadPosRankSum=-0.359;SOR=0.741	GT:AD:DP:GQ:PL	0/1:7,12:19:99:431,0,226
chrXV	990022	.	C	T	289.77	PASS	AC=1;AF=0.500;AN=2;BaseQRankSum=-0.196;ClippingRankSum=0.000;DP=25;ExcessHet=3.0103;FS=17.649;MLEAC=1;MLEAF=0.500;MQ=42.00;MQRankSum=0.000;QD=11.59;ReadPosRankSum=0.698;SOR=1.644	GT:AD:DP:GQ:PL	0/1:14,11:25:99:318,0,451
chrXV	995252	.	C	T	733.77	PASS	AC=1;AF=0.500;AN=2;BaseQRankSum=1.448;ClippingRankSum=0.000;DP=37;ExcessHet=3.0103;FS=1.320;MLEAC=1;MLEAF=0.500;MQ=41.89;MQRankSum=1.776;QD=19.83;ReadPosRankSum=-0.064;SOR=0.459	GT:AD:DP:GQ:PL	0/1:15,22:37:99:762,0,418
chrXV	995330	.	C	T	606.77	PASS	AC=1;AF=0.500;AN=2;BaseQRankSum=0.751;ClippingRankSum=0.000;DP=39;ExcessHet=3.0103;FS=9.774;MLEAC=1;MLEAF=0.500;MQ=41.90;MQRankSum=1.507;QD=15.56;ReadPosRankSum=-0.584;SOR=0.470	GT:AD:DP:GQ:PL	0/1:19,20:39:99:635,0,560
chrXV	1004557	.	C	T	274.77	PASS	AC=1;AF=0.500;AN=2;BaseQRankSum=0.349;ClippingRankSum=0.000;DP=15;ExcessHet=3.0103;FS=2.158;MLEAC=1;MLEAF=0.500;MQ=42.00;MQRankSum=0.000;QD=18.32;ReadPosRankSum=-0.223;SOR=0.223	GT:AD:DP:GQ:PL	0/1:7,8:15:99:303,0,242
chrXV	1009257	.	C	T	422.77	PASS	AC=1;AF=0.500;AN=2;BaseQRankSum=-1.159;ClippingRankSum=0.000;DP=31;ExcessHet=3.0103;FS=1.451;MLEAC=1;MLEAF=0.500;MQ=42.00;MQRankSum=0.000;QD=13.64;ReadPosRankSum=0.162;SOR=1.148	GT:AD:DP:GQ:PL	0/1:16,15:31:99:451,0,529
chrXV	1017668	.	G	A	555.77	PASS	AC=1;AF=0.500;AN=2;BaseQRankSum=-0.250;ClippingRankSum=0.000;DP=38;ExcessHet=3.0103;FS=0.000;MLEAC=1;MLEAF=0.500;MQ=42.00;MQRankSum=0.000;QD=14.63;ReadPosRankSum=0.142;SOR=0.693	GT:AD:DP:GQ:PL	0/1:19,19:38:99:584,0,610
chrXV	1028937	.	C	T	616.77	PASS	AC=1;AF=0.500;AN=2;BaseQRankSum=0.633;ClippingRankSum=0.000;DP=41;ExcessHet=3.0103;FS=1.216;MLEAC=1;MLEAF=0.500;MQ=41.81;MQRankSum=-0.025;QD=15.04;ReadPosRankSum=0.479;SOR=0.467	GT:AD:DP:GQ:PL	0/1:21,20:41:99:645,0,627
chrXVI	25009	.	C	T	426.77	PASS	AC=1;AF=0.500;AN=2;BaseQRankSum=0.219;ClippingRankSum=0.000;DP=41;ExcessHet=3.0103;FS=2.837;MLEAC=1;MLEAF=0.500;MQ=41.90;MQRankSum=1.124;QD=10.41;ReadPosRankSum=-1.834;SOR=1.027	GT:AD:DP:GQ:PL	0/1:26,15:41:99:455,0,794
chrXVI	35108	.	C	T	703.77	PASS	AC=1;AF=0.500;AN=2;BaseQRankSum=0.526;ClippingRankSum=0.000;DP=38;ExcessHet=3.0103;FS=5.221;MLEAC=1;MLEAF=0.500;MQ=42.00;MQRankSum=0.000;QD=18.52;ReadPosRankSum=0.327;SOR=1.671	GT:AD:DP:GQ:PL	0/1:13,25:38:99:732,0,324
chrXVI	44355	.	G	A	634.77	PASS	AC=1;AF=0.500;AN=2;BaseQRankSum=0.478;ClippingRankSum=0.000;DP=43;ExcessHet=3.0103;FS=1.186;MLEAC=1;MLEAF=0.500;MQ=42.00;MQRankSum=0.000;QD=14.76;ReadPosRankSum=-0.869;SOR=0.507	GT:AD:DP:GQ:PL	0/1:23,20:43:99:663,0,754
chrXVI	54402	.	G	A	568.77	PASS	AC=1;AF=0.500;AN=2;BaseQRankSum=0.591;ClippingRankSum=0.000;DP=32;ExcessHet=3.0103;FS=0.000;MLEAC=1;MLEAF=0.500;MQ=42.00;MQRankSum=0.000;QD=17.77;ReadPosRankSum=-1.416;SOR=0.656	GT:AD:DP:GQ:PL	0/1:15,17:32:99:597,0,490
chrXVI	95351	.	C	T	771.77	PASS	AC=1;AF=0.500;AN=2;BaseQRankSum=0.709;ClippingRankSum=0.000;DP=53;ExcessHet=3.0103;FS=4.090;MLEAC=1;MLEAF=0.500;MQ=42.00;MQRankSum=0.000;QD=14.56;ReadPosRankSum=0.539;SOR=1.458	GT:AD:DP:GQ:PL	0/1:28,25:53:99:800,0,931
chrXVI	108588	.	C	T	1031.77	PASS	AC=1;AF=0.500;AN=2;BaseQRankSum=-0.185;ClippingRankSum=0.000;DP=51;ExcessHet=3.0103;FS=0.000;MLEAC=1;MLEAF=0.500;MQ=41.22;MQRankSum=-0.654;QD=21.06;ReadPosRankSum=0.542;SOR=0.675	GT:AD:DP:GQ:PL	0/1:22,27:49:99:1060,0,1397
chrXVI	108589	.	C	T	1031.77	PASS	AC=1;AF=0.500;AN=2;BaseQRankSum=0.308;ClippingRankSum=0.000;DP=50;ExcessHet=3.0103;FS=0.000;MLEAC=1;MLEAF=0.500;MQ=41.21;MQRankSum=-0.597;QD=21.50;ReadPosRankSum=-0.176;SOR=0.566	GT:AD:DP:GQ:PL	0/1:21,27:48:99:1060,0,1397
chrXVI	125988	.	C	T	423.77	PASS	AC=1;AF=0.500;AN=2;BaseQRankSum=1.325;ClippingRankSum=0.000;DP=38;ExcessHet=3.0103;FS=7.753;MLEAC=1;MLEAF=0.500;MQ=42.00;MQRankSum=0.000;QD=11.15;ReadPosRankSum=-0.123;SOR=0.616	GT:AD:DP:GQ:PL	0/1:24,14:38:99:452,0,752
chrXVI	135785	.	C	T	407.77	PASS	AC=1;AF=0.500;AN=2;BaseQRankSum=-0.212;ClippingRankSum=0.000;DP=34;ExcessHet=3.0103;FS=1.619;MLEAC=1;MLEAF=0.500;MQ=41.13;MQRankSum=0.096;QD=13.59;ReadPosRankSum=-0.450;SOR=0.368	GT:AD:DP:GQ:PL	0/1:14,16:30:99:436,0,410
chrXVI	139564	.	C	T	369.77	PASS	AC=1;AF=0.500;AN=2;BaseQRankSum=-1.429;ClippingRankSum=0.000;DP=30;ExcessHet=3.0103;FS=1.992;MLEAC=1;MLEAF=0.500;MQ=41.51;MQRankSum=0.971;QD=12.75;ReadPosRankSum=0.645;SOR=0.264	GT:AD:DP:GQ:PL	0/1:16,13:29:99:398,0,564
chrXVI	156255	.	G	A	436.77	PASS	AC=1;AF=0.500;AN=2;BaseQRankSum=-0.089;ClippingRankSum=0.000;DP=26;ExcessHet=3.0103;FS=0.000;MLEAC=1;MLEAF=0.500;MQ=42.00;MQRankSum=0.000;QD=18.20;ReadPosRankSum=-0.236;SOR=0.527	GT:AD:DP:GQ:PL	0/1:10,14:24:99:465,0,322
chrXVI	178196	.	G	A	425.77	PASS	AC=1;AF=0.500;AN=2;BaseQRankSum=-0.972;ClippingRankSum=0.000;DP=33;ExcessHet=3.0103;FS=0.000;MLEAC=1;MLEAF=0.500;MQ=42.00;MQRankSum=0.000;QD=12.90;ReadPosRankSum=-2.675;SOR=0.719	GT:AD:DP:GQ:PL	0/1:19,14:33:99:454,0,694
chrXVI	195546	.	G	A	675.77	PASS	AC=1;AF=0.500;AN=2;BaseQRankSum=-0.248;ClippingRankSum=0.000;DP=47;ExcessHet=3.0103;FS=0.000;MLEAC=1;MLEAF=0.500;MQ=41.21;MQRankSum=-1.598;QD=14.38;ReadPosRankSum=1.122;SOR=0.616	GT:AD:DP:GQ:PL	0/1:23,24:47:99:704,0,720
chrXVI	196022	.	C	T	770.77	PASS	AC=1;AF=0.500;AN=2;BaseQRankSum=0.403;ClippingRankSum=0.000;DP=39;ExcessHet=3.0103;FS=0.000;MLEAC=1;MLEAF=0.500;MQ=42.00;MQRankSum=0.000;QD=19.76;ReadPosRankSum=-0.731;SOR=0.582	GT:AD:DP:GQ:PL	0/1:13,26:39:99:799,0,317
chrXVI	199010	.	C	T	288.77	PASS	AC=1;AF=0.500;AN=2;BaseQRankSum=-1.795;ClippingRankSum=0.000;DP=27;ExcessHet=3.0103;FS=0.000;MLEAC=1;MLEAF=0.500;MQ=41.86;MQRankSum=-1.443;QD=10.70;ReadPosRankSum=-0.697;SOR=0.593	GT:AD:DP:GQ:PL	0/1:14,13:27:99:317,0,434
chrXVI	205147	.	C	T	689.77	PASS	AC=1;AF=0.500;AN=2;BaseQRankSum=0.787;ClippingRankSum=0.000;DP=43;ExcessHet=3.0103;FS=0.000;MLEAC=1;MLEAF=0.500;MQ=42.00;MQRankSum=0.000;QD=16.04;ReadPosRankSum=-0.350;SOR=0.593	GT:AD:DP:GQ:PL	0/1:21,22:43:99:718,0,635
chrXVI	218007	.	C	T	951.77	PASS	AC=1;AF=0.500;AN=2;BaseQRankSum=0.368;ClippingRankSum=0.000;DP=44;ExcessHet=3.0103;FS=1.238;MLEAC=1;MLEAF=0.500;MQ=41.50;MQRankSum=0.270;QD=21.63;ReadPosRankSum=-1.796;SOR=0.817	GT:AD:DP:GQ:PL	0/1:15,29:44:99:980,0,431
chrXVI	239488	.	G	A	631.77	PASS	AC=1;AF=0.500;AN=2;BaseQRankSum=0.454;ClippingRankSum=0.000;DP=34;ExcessHet=3.0103;FS=3.235;MLEAC=1;MLEAF=0.500;MQ=42.00;MQRankSum=0.000;QD=18.58;ReadPosRankSum=0.650;SOR=1.402	GT:AD:DP:GQ:PL	0/1:15,19:34:99:660,0,480
chrXVI	278553	.	C	T	513.77	PASS	AC=1;AF=0.500;AN=2;BaseQRankSum=1.092;ClippingRankSum=0.000;DP=38;ExcessHet=3.0103;FS=0.000;MLEAC=1;MLEAF=0.500;MQ=42.00;MQRankSum=0.000;QD=13.52;ReadPosRankSum=1.632;SOR=0.730	GT:AD:DP:GQ:PL	0/1:21,17:38:99:542,0,659
chrXVI	282048	.	G	A	621.77	PASS	AC=1;AF=0.500;AN=2;BaseQRankSum=0.469;ClippingRankSum=0.000;DP=40;ExcessHet=3.0103;FS=2.814;MLEAC=1;MLEAF=0.500;MQ=41.21;MQRankSum=0.074;QD=15.94;ReadPosRankSum=0.615;SOR=1.262	GT:AD:DP:GQ:PL	0/1:19,20:39:99:650,0,596
chrXVI	303063	.	C	T	585.77	PASS	AC=1;AF=0.500;AN=2;BaseQRankSum=1.087;ClippingRankSum=0.000;DP=31;ExcessHet=3.0103;FS=1.561;MLEAC=1;MLEAF=0.500;MQ=42.00;MQRankSum=0.000;QD=18.90;ReadPosRankSum=-0.741;SOR=0.420	GT:AD:DP:GQ:PL	0/1:14,17:31:99:614,0,461
chrXVI	303089	.	C	T	525.77	PASS	AC=1;AF=0.500;AN=2;BaseQRankSum=-0.495;ClippingRankSum=0.000;DP=36;ExcessHet=3.0103;FS=0.000;MLEAC=1;MLEAF=0.500;MQ=42.00;MQRankSum=0.000;QD=14.60;ReadPosRankSum=-0.244;SOR=0.693	GT:AD:DP:GQ:PL	0/1:18,18:36:99:554,0,608
chrXVI	337163	.	C	T	1054.77	PASS	AC=1;AF=0.500;AN=2;BaseQRankSum=-1.183;ClippingRankSum=0.000;DP=56;ExcessHet=3.0103;FS=2.363;MLEAC=1;MLEAF=0.500;MQ=41.75;MQRankSum=-0.738;QD=18.84;ReadPosRankSum=0.112;SOR=0.379	GT:AD:DP:GQ:PL	0/1:21,35:56:99:1083,0,640
chrXVI	339850	.	C	T	895.77	PASS	AC=1;AF=0.500;AN=2;BaseQRankSum=2.797;ClippingRankSum=0.000;DP=51;ExcessHet=3.0103;FS=2.387;MLEAC=1;MLEAF=0.500;MQ=41.92;MQRankSum=1.543;QD=17.56;ReadPosRankSum=-0.010;SOR=0.522	GT:AD:DP:GQ:PL	0/1:24,27:51:99:924,0,673
chrXVI	364647	.	C	T	724.77	PASS	AC=1;AF=0.500;AN=2;BaseQRankSum=-0.106;ClippingRankSum=0.000;DP=45;ExcessHet=3.0103;FS=0.000;MLEAC=1;MLEAF=0.500;MQ=41.91;MQRankSum=1.631;QD=16.11;ReadPosRankSum=-0.217;SOR=0.591	GT:AD:DP:GQ:PL	0/1:20,25:45:99:753,0,612
chrXVI	389759	.	C	T	617.77	PASS	AC=1;AF=0.500;AN=2;BaseQRankSum=1.830;ClippingRankSum=0.000;DP=29;ExcessHet=3.0103;FS=0.000;MLEAC=1;MLEAF=0.500;MQ=42.00;MQRankSum=0.000;QD=21.30;ReadPosRankSum=-0.215;SOR=0.741	GT:AD:DP:GQ:PL	0/1:11,18:29:99:646,0,338
chrXVI	404862	.	C	T	171.77	PASS	AC=1;AF=0.500;AN=2;BaseQRankSum=2.297;ClippingRankSum=0.000;DP=19;ExcessHet=3.0103;FS=0.000;MLEAC=1;MLEAF=0.500;MQ=42.00;MQRankSum=0.000;QD=9.04;ReadPosRankSum=-0.088;SOR=0.368	GT:AD:DP:GQ:PL	0/1:13,6:19:99:200,0,413
chrXVI	406562	.	G	A	646.77	PASS	AC=1;AF=0.500;AN=2;BaseQRankSum=-1.987;ClippingRankSum=0.000;DP=55;ExcessHet=3.0103;FS=0.000;MLEAC=1;MLEAF=0.500;MQ=42.00;MQRankSum=0.000;QD=11.98;ReadPosRankSum=-0.465;SOR=0.576	GT:AD:DP:GQ:PL	0/1:30,24:54:99:675,0,1043
chrXVI	411634	.	C	T	578.77	PASS	AC=1;AF=0.500;AN=2;BaseQRankSum=0.452;ClippingRankSum=0.000;DP=36;ExcessHet=3.0103;FS=1.608;MLEAC=1;MLEAF=0.500;MQ=41.59;MQRankSum=-0.915;QD=16.54;ReadPosRankSum=0.325;SOR=0.327	GT:AD:DP:GQ:PL	0/1:17,18:35:99:607,0,586
chrXVI	425905	.	C	T	605.77	PASS	AC=1;AF=0.500;AN=2;BaseQRankSum=-0.333;ClippingRankSum=0.000;DP=41;ExcessHet=3.0103;FS=0.000;MLEAC=1;MLEAF=0.500;MQ=41.21;MQRankSum=0.179;QD=14.77;ReadPosRankSum=-0.361;SOR=0.580	GT:AD:DP:GQ:PL	0/1:18,23:41:99:634,0,512
chrXVI	432567	.	C	T	581.77	PASS	AC=1;AF=0.500;AN=2;BaseQRankSum=0.400;ClippingRankSum=0.000;DP=53;ExcessHet=3.0103;FS=11.058;MLEAC=1;MLEAF=0.500;MQ=41.39;MQRankSum=-2.123;QD=11.19;ReadPosRankSum=-0.038;SOR=0.286	GT:AD:DP:GQ:PL	0/1:31,21:52:99:610,0,957
chrXVI	450243	.	C	T	591.77	PASS	AC=1;AF=0.500;AN=2;BaseQRankSum=0.544;ClippingRankSum=0.000;DP=29;ExcessHet=3.0103;FS=1.447;MLEAC=1;MLEAF=0.500;MQ=41.49;MQRankSum=1.350;QD=20.41;ReadPosRankSum=0.905;SOR=0.460	GT:AD:DP:GQ:PL	0/1:11,18:29:99:620,0,332
chrXVI	451553	.	C	T	834.77	PASS	AC=1;AF=0.500;AN=2;BaseQRankSum=-0.820;ClippingRankSum=0.000;DP=45;ExcessHet=3.0103;FS=1.243;MLEAC=1;MLEAF=0.500;MQ=41.70;MQRankSum=0.055;QD=18.55;ReadPosRankSum=0.545;SOR=0.941	GT:AD:DP:GQ:PL	0/1:19,26:45:99:863,0,585
chrXVI	463978	.	G	A	468.77	PASS	AC=1;AF=0.500;AN=2;BaseQRankSum=0.466;ClippingRankSum=0.000;DP=28;ExcessHet=3.0103;FS=6.805;MLEAC=1;MLEAF=0.500;MQ=42.00;MQRankSum=0.000;QD=17.36;ReadPosRankSum=1.418;SOR=0.098	GT:AD:DP:GQ:PL	0/1:13,14:27:99:497,0,413
chrXVI	479155	.	C	T	580.77	PASS	AC=1;AF=0.500;AN=2;BaseQRankSum=-1.486;ClippingRankSum=0.000;DP=42;ExcessHet=3.0103;FS=4.677;MLEAC=1;MLEAF=0.500;MQ=41.91;MQRankSum=-1.397;QD=14.52;ReadPosRankSum=-1.714;SOR=1.324	GT:AD:DP:GQ:PL	0/1:20,20:40:99:609,0,686
chrXVI	502269	.	C	T	445.77	PASS	AC=1;AF=0.500;AN=2;BaseQRankSum=0.277;ClippingRankSum=0.000;DP=25;ExcessHet=3.0103;FS=0.000;MLEAC=1;MLEAF=0.500;MQ=42.00;MQRankSum=0.000;QD=17.83;ReadPosRankSum=-0.090;SOR=0.804	GT:AD:DP:GQ:PL	0/1:12,13:25:99:474,0,426
chrXVI	565276	.	C	T	469.77	PASS	AC=1;AF=0.500;AN=2;BaseQRankSum=1.351;ClippingRankSum=0.000;DP=40;ExcessHet=3.0103;FS=2.843;MLEAC=1;MLEAF=0.500;MQ=41.95;MQRankSum=0.868;QD=11.74;ReadPosRankSum=0.404;SOR=0.742	GT:AD:DP:GQ:PL	0/1:24,16:40:99:498,0,735
chrXVI	573154	.	C	T	526.77	PASS	AC=1;AF=0.500;AN=2;BaseQRankSum=1.271;ClippingRankSum=0.000;DP=42;ExcessHet=3.0103;FS=1.226;MLEAC=1;MLEAF=0.500;MQ=41.91;MQRankSum=1.274;QD=12.54;ReadPosRankSum=-0.505;SOR=0.489	GT:AD:DP:GQ:PL	0/1:24,18:42:99:555,0,733
chrXVI	573629	.	C	T	360.77	PASS	AC=1;AF=0.500;AN=2;BaseQRankSum=-0.072;ClippingRankSum=0.000;DP=40;ExcessHet=3.0103;FS=2.928;MLEAC=1;MLEAF=0.500;MQ=41.64;MQRankSum=0.786;QD=9.02;ReadPosRankSum=-0.161;SOR=0.796	GT:AD:DP:GQ:PL	0/1:26,14:40:99:389,0,802
chrXVI	575261	.	C	T	676.77	PASS	AC=1;AF=0.500;AN=2;BaseQRankSum=-0.221;ClippingRankSum=0.000;DP=48;ExcessHet=3.0103;FS=0.000;MLEAC=1;MLEAF=0.500;MQ=40.80;MQRankSum=-1.801;QD=14.10;ReadPosRankSum=1.749;SOR=0.604	GT:AD:DP:GQ:PL	0/1:21,27:48:99:705,0,539
chrXVI	612597	.	G	A	379.77	PASS	AC=1;AF=0.500;AN=2;BaseQRankSum=-0.873;ClippingRankSum=0.000;DP=35;ExcessHet=3.0103;FS=0.000;MLEAC=1;MLEAF=0.500;MQ=42.00;MQRankSum=0.000;QD=10.85;ReadPosRankSum=2.062;SOR=0.883	GT:AD:DP:GQ:PL	0/1:20,15:35:99:408,0,627
chrXVI	615511	.	C	T	514.77	PASS	AC=1;AF=0.500;AN=2;BaseQRankSum=-0.859;ClippingRankSum=0.000;DP=35;ExcessHet=3.0103;FS=1.311;MLEAC=1;MLEAF=0.500;MQ=41.89;MQRankSum=-1.354;QD=14.71;ReadPosRankSum=0.038;SOR=0.835	GT:AD:DP:GQ:PL	0/1:17,18:35:99:543,0,556
chrXVI	619511	.	C	T	426.77	PASS	AC=1;AF=0.500;AN=2;BaseQRankSum=-0.438;ClippingRankSum=0.000;DP=28;ExcessHet=3.0103;FS=0.000;MLEAC=1;MLEAF=0.500;MQ=41.93;MQRankSum=1.071;QD=15.24;ReadPosRankSum=-0.024;SOR=0.976	GT:AD:DP:GQ:PL	0/1:14,14:28:99:455,0,469
chrXVI	624210	.	C	T	533.77	PASS	AC=1;AF=0.500;AN=2;BaseQRankSum=1.001;ClippingRankSum=0.000;DP=45;ExcessHet=3.0103;FS=0.000;MLEAC=1;MLEAF=0.500;MQ=40.96;MQRankSum=-0.843;QD=11.86;ReadPosRankSum=-1.196;SOR=0.527	GT:AD:DP:GQ:PL	0/1:26,19:45:99:562,0,746
chrXVI	629212	.	C	T	640.77	PASS	AC=1;AF=0.500;AN=2;BaseQRankSum=-0.108;ClippingRankSum=0.000;DP=34;ExcessHet=3.0103;FS=3.086;MLEAC=1;MLEAF=0.500;MQ=42.00;MQRankSum=0.000;QD=18.85;ReadPosRankSum=-0.955;SOR=1.306	GT:AD:DP:GQ:PL	0/1:13,21:34:99:669,0,391
chrXVI	641692	.	C	T	495.77	PASS	AC=1;AF=0.500;AN=2;BaseQRankSum=-0.334;ClippingRankSum=0.000;DP=30;ExcessHet=3.0103;FS=0.000;MLEAC=1;MLEAF=0.500;MQ=42.00;MQRankSum=0.000;QD=17.10;ReadPosRankSum=-0.754;SOR=0.976	GT:AD:DP:GQ:PL	0/1:12,17:29:99:524,0,375
chrXVI	686272	.	C	T	659.77	PASS	AC=1;AF=0.500;AN=2;BaseQRankSum=-0.083;ClippingRankSum=0.000;DP=32;ExcessHet=3.0103;FS=1.440;MLEAC=1;MLEAF=0.500;MQ=42.00;MQRankSum=0.000;QD=21.28;ReadPosRankSum=-0.857;SOR=0.446	GT:AD:DP:GQ:PL	0/1:11,20:31:99:688,0,337
chrXVI	689618	.	C	T	561.77	PASS	AC=1;AF=0.500;AN=2;BaseQRankSum=-1.856;ClippingRankSum=0.000;DP=32;ExcessHet=3.0103;FS=0.000;MLEAC=1;MLEAF=0.500;MQ=41.57;MQRankSum=-0.764;QD=17.56;ReadPosRankSum=-1.146;SOR=0.859	GT:AD:DP:GQ:PL	0/1:13,19:32:99:590,0,441
chrXVI	699448	.	C	T	480.77	PASS	AC=1;AF=0.500;AN=2;BaseQRankSum=-1.548;ClippingRankSum=0.000;DP=28;ExcessHet=3.0103;FS=6.513;MLEAC=1;MLEAF=0.500;MQ=41.86;MQRankSum=-1.196;QD=17.17;ReadPosRankSum=-0.290;SOR=0.110	GT:AD:DP:GQ:PL	0/1:12,16:28:99:509,0,422
chrXVI	702156	.	C	T	494.77	PASS	AC=1;AF=0.500;AN=2;BaseQRankSum=-1.402;ClippingRankSum=0.000;DP=38;ExcessHet=3.0103;FS=3.012;MLEAC=1;MLEAF=0.500;MQ=42.00;MQRankSum=0.000;QD=14.14;ReadPosRankSum=0.956;SOR=0.293	GT:AD:DP:GQ:PL	0/1:17,18:35:99:523,0,581
chrXVI	711505	.	C	T	486.77	PASS	AC=1;AF=0.500;AN=2;BaseQRankSum=1.891;ClippingRankSum=0.000;DP=29;ExcessHet=3.0103;FS=11.831;MLEAC=1;MLEAF=0.500;MQ=42.00;MQRankSum=0.000;QD=16.79;ReadPosRankSum=0.360;SOR=1.812	GT:AD:DP:GQ:PL	0/1:14,15:29:99:515,0,442
chrXVI	712762	.	C	T	806.77	PASS	AC=1;AF=0.500;AN=2;BaseQRankSum=-0.012;ClippingRankSum=0.000;DP=44;ExcessHet=3.0103;FS=0.000;MLEAC=1;MLEAF=0.500;MQ=41.91;MQRankSum=-1.158;QD=18.34;ReadPosRankSum=0.166;SOR=0.637	GT:AD:DP:GQ:PL	0/1:18,26:44:99:835,0,521
chrXVI	771280	.	C	T	461.77	PASS	AC=1;AF=0.500;AN=2;BaseQRankSum=2.052;ClippingRankSum=0.000;DP=23;ExcessHet=3.0103;FS=0.000;MLEAC=1;MLEAF=0.500;MQ=42.00;MQRankSum=0.000;QD=20.08;ReadPosRankSum=-0.790;SOR=0.446	GT:AD:DP:GQ:PL	0/1:10,13:23:99:490,0,319
chrXVI	775785	.	C	T	639.77	PASS	AC=1;AF=0.500;AN=2;BaseQRankSum=0.307;ClippingRankSum=0.000;DP=31;ExcessHet=3.0103;FS=1.451;MLEAC=1;MLEAF=0.500;MQ=41.85;MQRankSum=1.325;QD=20.64;ReadPosRankSum=0.063;SOR=0.572	GT:AD:DP:GQ:PL	0/1:12,19:31:99:668,0,369
chrXVI	779147	.	G	A	552.77	PASS	AC=1;AF=0.500;AN=2;BaseQRankSum=-1.680;ClippingRankSum=0.000;DP=36;ExcessHet=3.0103;FS=1.258;MLEAC=1;MLEAF=0.500;MQ=41.08;MQRankSum=-0.813;QD=15.35;ReadPosRankSum=-0.136;SOR=0.495	GT:AD:DP:GQ:PL	0/1:17,19:36:99:581,0,572
chrXVI	787026	.	C	T	514.77	PASS	AC=1;AF=0.500;AN=2;BaseQRankSum=0.908;ClippingRankSum=0.000;DP=34;ExcessHet=3.0103;FS=3.217;MLEAC=1;MLEAF=0.500;MQ=41.57;MQRankSum=1.002;QD=15.14;ReadPosRankSum=1.809;SOR=1.387	GT:AD:DP:GQ:PL	0/1:18,16:34:99:543,0,612
chrXVI	793589	.	G	A	291.77	PASS	AC=1;AF=0.500;AN=2;BaseQRankSum=-0.390;ClippingRankSum=0.000;DP=30;ExcessHet=3.0103;FS=1.485;MLEAC=1;MLEAF=0.500;MQ=40.94;MQRankSum=0.170;QD=10.06;ReadPosRankSum=-1.455;SOR=0.708	GT:AD:DP:GQ:PL	0/1:18,11:29:99:320,0,636
chrXVI	795193	.	C	T	286.77	PASS	AC=1;AF=0.500;AN=2;BaseQRankSum=0.809;ClippingRankSum=0.000;DP=23;ExcessHet=3.0103;FS=1.674;MLEAC=1;MLEAF=0.500;MQ=42.00;MQRankSum=0.000;QD=12.47;ReadPosRankSum=-0.358;SOR=0.715	GT:AD:DP:GQ:PL	0/1:14,9:23:99:315,0,468
chrXVI	795935	.	C	T	605.77	PASS	AC=1;AF=0.500;AN=2;BaseQRankSum=2.025;ClippingRankSum=0.000;DP=30;ExcessHet=3.0103;FS=5.782;MLEAC=1;MLEAF=0.500;MQ=42.00;MQRankSum=0.000;QD=20.19;ReadPosRankSum=1.879;SOR=1.697	GT:AD:DP:GQ:PL	0/1:13,17:30:99:634,0,349
chrXVI	810559	.	C	T	632.77	PASS	AC=1;AF=0.500;AN=2;BaseQRankSum=-0.629;ClippingRankSum=0.000;DP=38;ExcessHet=3.0103;FS=0.000;MLEAC=1;MLEAF=0.500;MQ=41.64;MQRankSum=-0.754;QD=16.65;ReadPosRankSum=0.761;SOR=0.579	GT:AD:DP:GQ:PL	0/1:15,23:38:99:661,0,445
chrXVI	810664	.	C	T	518.77	PASS	AC=1;AF=0.500;AN=2;BaseQRankSum=0.907;ClippingRankSum=0.000;DP=35;ExcessHet=3.0103;FS=0.000;MLEAC=1;MLEAF=0.500;MQ=42.00;MQRankSum=0.000;QD=15.26;ReadPosRankSum=0.959;SOR=0.929	GT:AD:DP:GQ:PL	0/1:17,17:34:99:547,0,493
chrXVI	821726	.	C	T	536.77	PASS	AC=1;AF=0.500;AN=2;BaseQRankSum=0.281;ClippingRankSum=0.000;DP=38;ExcessHet=3.0103;FS=1.303;MLEAC=1;MLEAF=0.500;MQ=42.00;MQRankSum=0.000;QD=14.13;ReadPosRankSum=-0.373;SOR=0.397	GT:AD:DP:GQ:PL	0/1:20,18:38:99:565,0,640
chrXVI	822048	.	C	T	309.77	PASS	AC=1;AF=0.500;AN=2;BaseQRankSum=-1.017;ClippingRankSum=0.000;DP=32;ExcessHet=3.0103;FS=5.523;MLEAC=1;MLEAF=0.500;MQ=42.00;MQRankSum=0.000;QD=9.68;ReadPosRankSum=1.083;SOR=0.966	GT:AD:DP:GQ:PL	0/1:19,13:32:99:338,0,612
chrXVI	829679	.	C	T	292.77	PASS	AC=1;AF=0.500;AN=2;BaseQRankSum=1.245;ClippingRankSum=0.000;DP=17;ExcessHet=3.0103;FS=2.077;MLEAC=1;MLEAF=0.500;MQ=42.00;MQRankSum=0.000;QD=17.22;ReadPosRankSum=1.259;SOR=1.426	GT:AD:DP:GQ:PL	0/1:8,9:17:99:321,0,227
chrXVI	834350	.	C	T	467.77	PASS	AC=1;AF=0.500;AN=2;BaseQRankSum=1.841;ClippingRankSum=0.000;DP=36;ExcessHet=3.0103;FS=3.014;MLEAC=1;MLEAF=0.500;MQ=41.08;MQRankSum=0.647;QD=12.99;ReadPosRankSum=-0.258;SOR=0.518	GT:AD:DP:GQ:PL	0/1:21,15:36:99:496,0,633
chrXVI	857014	.	C	T	205.77	PASS	AC=1;AF=0.500;AN=2;BaseQRankSum=0.592;ClippingRankSum=0.000;DP=19;ExcessHet=3.0103;FS=0.000;MLEAC=1;MLEAF=0.500;MQ=42.00;MQRankSum=0.000;QD=11.43;ReadPosRankSum=-0.747;SOR=0.832	GT:AD:DP:GQ:PL	0/1:11,7:18:99:234,0,365
chrXVI	872000	.	G	A	626.77	PASS	AC=1;AF=0.500;AN=2;BaseQRankSum=-1.391;ClippingRankSum=0.000;DP=36;ExcessHet=3.0103;FS=5.506;MLEAC=1;MLEAF=0.500;MQ=41.59;MQRankSum=1.212;QD=17.91;ReadPosRankSum=-0.148;SOR=0.180	GT:AD:DP:GQ:PL	0/1:15,20:35:99:655,0,480
chrXVI	882710	.	G	A	563.77	PASS	AC=1;AF=0.500;AN=2;BaseQRankSum=-3.256;ClippingRankSum=0.000;DP=42;ExcessHet=3.0103;FS=0.000;MLEAC=1;MLEAF=0.500;MQ=42.00;MQRankSum=0.000;QD=13.42;ReadPosRankSum=-0.196;SOR=0.850	GT:AD:DP:GQ:PL	0/1:19,23:42:99:592,0,667
chrXVI	883026	.	C	T	736.77	PASS	AC=1;AF=0.500;AN=2;BaseQRankSum=0.208;ClippingRankSum=0.000;DP=42;ExcessHet=3.0103;FS=0.000;MLEAC=1;MLEAF=0.500;MQ=41.95;MQRankSum=0.000;QD=18.42;ReadPosRankSum=-0.309;SOR=0.730	GT:AD:DP:GQ:PL	0/1:17,23:40:99:765,0,564
chrXVI	895897	.	C	T	466.77	PASS	AC=1;AF=0.500;AN=2;BaseQRankSum=-0.628;ClippingRankSum=0.000;DP=32;ExcessHet=3.0103;FS=8.162;MLEAC=1;MLEAF=0.500;MQ=40.62;MQRankSum=-0.300;QD=14.59;ReadPosRankSum=-1.042;SOR=1.337	GT:AD:DP:GQ:PL	0/1:14,18:32:99:495,0,394
chrXVI	903966	.	C	T	607.77	PASS	AC=1;AF=0.500;AN=2;BaseQRankSum=-0.128;ClippingRankSum=0.000;DP=35;ExcessHet=3.0103;FS=6.164;MLEAC=1;MLEAF=0.500;MQ=41.94;MQRankSum=0.000;QD=18.42;ReadPosRankSum=-1.330;SOR=0.147	GT:AD:DP:GQ:PL	0/1:15,18:33:99:636,0,520
chrXVI	914613	.	G	A	607.77	PASS	AC=1;AF=0.500;AN=2;BaseQRankSum=1.413;ClippingRankSum=0.000;DP=35;ExcessHet=3.0103;FS=0.000;MLEAC=1;MLEAF=0.500;MQ=41.59;MQRankSum=-0.915;QD=17.36;ReadPosRankSum=2.174;SOR=0.793	GT:AD:DP:GQ:PL	0/1:17,18:35:99:636,0,541
chrXVI	919310	.	C	T	479.77	PASS	AC=1;AF=0.500;AN=2;BaseQRankSum=0.278;ClippingRankSum=0.000;DP=37;ExcessHet=3.0103;FS=7.610;MLEAC=1;MLEAF=0.500;MQ=42.00;MQRankSum=0.000;QD=12.97;ReadPosRankSum=-0.367;SOR=2.179	GT:AD:DP:GQ:PL	0/1:20,17:37:99:508,0,609
chrXVI	924011	.	C	T	427.77	PASS	AC=1;AF=0.500;AN=2;BaseQRankSum=-0.860;ClippingRankSum=0.000;DP=32;ExcessHet=3.0103;FS=0.000;MLEAC=1;MLEAF=0.500;MQ=42.00;MQRankSum=0.000;QD=13.37;ReadPosRankSum=-2.086;SOR=0.706	GT:AD:DP:GQ:PL	0/1:17,15:32:99:456,0,558
