# Supplementary material for: Recombination Is Responsible for the Increased Recovery of Drug-Resistant Mutants with Hypermutated Genomes in Resting Yeast Diploids Expressing APOBEC Deaminases
Source: Front Genet. 2017 Dec 12;8:202. doi: 10.3389/fgene.2017.00202 (PMC5733079; doi:10.3389/fgene.2017.00202)
Supplement: Supplementary file 6 [file Data_Sheet_1.zip › PmCDA1_d1/N089-LAN210-Can-PmCDA1-NA-RUN7-D1_SNVs_final.vcf]

##fileformat=VCFv4.2
##FILTER=<ID=LowQual,Description="Low quality">
##FORMAT=<ID=AD,Number=R,Type=Integer,Description="Allelic depths for the ref and alt alleles in the order listed">
##FORMAT=<ID=DP,Number=1,Type=Integer,Description="Approximate read depth (reads with MQ=255 or with bad mates are filtered)">
##FORMAT=<ID=GQ,Number=1,Type=Integer,Description="Genotype Quality">
##FORMAT=<ID=GT,Number=1,Type=String,Description="Genotype">
##FORMAT=<ID=PL,Number=G,Type=Integer,Description="Normalized, Phred-scaled likelihoods for genotypes as defined in the VCF specification">
##GATKCommandLine.HaplotypeCaller=<ID=HaplotypeCaller,Version=3.8-0-ge9d806836,Date="Tue Sep 19 12:58:22 PDT 2017",Epoch=1505851102546,CommandLineOptions="analysis_type=HaplotypeCaller input_file=[N089-LAN210-Can-PmCDA1-NA-RUN7-D1_sorted_dedup_RG_realigned.bam] showFullBamList=false read_buffer_size=null read_filter=[] disable_read_filter=[] intervals=null excludeIntervals=[../../LAN210/20170903_LAN210_v0.10m_masked_v2.bed] interval_set_rule=UNION interval_merging=ALL interval_padding=0 reference_sequence=../../LAN210/LAN210_v0.10m.fasta nonDeterministicRandomSeed=false disableDithering=false maxRuntime=-1 maxRuntimeUnits=MINUTES downsampling_type=BY_SAMPLE downsample_to_fraction=null downsample_to_coverage=500 baq=OFF baqGapOpenPenalty=40.0 refactor_NDN_cigar_string=false fix_misencoded_quality_scores=false allow_potentially_misencoded_quality_scores=false useOriginalQualities=false defaultBaseQualities=-1 performanceLog=null BQSR=null quantize_quals=0 static_quantized_quals=null round_down_quantized=false disable_indel_quals=false emit_original_quals=false preserve_qscores_less_than=6 globalQScorePrior=-1.0 secondsBetweenProgressUpdates=10 validation_strictness=SILENT remove_program_records=false keep_program_records=false sample_rename_mapping_file=null unsafe=null use_jdk_deflater=false use_jdk_inflater=false disable_auto_index_creation_and_locking_when_reading_rods=false no_cmdline_in_header=false sites_only=false never_trim_vcf_format_field=false bcf=false bam_compression=null simplifyBAM=false disable_bam_indexing=false generate_md5=false num_threads=1 num_cpu_threads_per_data_thread=1 num_io_threads=0 monitorThreadEfficiency=false num_bam_file_handles=null read_group_black_list=null pedigree=[] pedigreeString=[] pedigreeValidationType=STRICT allow_intervals_with_unindexed_bam=false generateShadowBCF=false variant_index_type=DYNAMIC_SEEK variant_index_parameter=-1 reference_window_stop=0 phone_home= gatk_key=null tag=NA logging_level=INFO log_to_file=null help=false version=false out=/media/artem/artem_second/20170727_RUN8/Project_Stepchenkova/reanalyze_RUN7/N089-LAN210-Can-PmCDA1-NA-RUN7-D1/N089-LAN210-Can-PmCDA1-NA-RUN7-D1.vcf likelihoodCalculationEngine=PairHMM heterogeneousKmerSizeResolution=COMBO_MIN dbsnp=(RodBinding name= source=UNBOUND) dontTrimActiveRegions=false maxDiscARExtension=25 maxGGAARExtension=300 paddingAroundIndels=150 paddingAroundSNPs=20 comp=[] annotation=[] excludeAnnotation=[] group=[StandardAnnotation, StandardHCAnnotation] debug=false useFilteredReadsForAnnotations=false emitRefConfidence=NONE bamOutput=null bamWriterType=CALLED_HAPLOTYPES emitDroppedReads=false disableOptimizations=false annotateNDA=false useNewAFCalculator=false heterozygosity=0.001 indel_heterozygosity=1.25E-4 heterozygosity_stdev=0.01 standard_min_confidence_threshold_for_calling=10.0 standard_min_confidence_threshold_for_emitting=30.0 max_alternate_alleles=6 max_genotype_count=1024 max_num_PL_values=100 input_prior=[] sample_ploidy=2 genotyping_mode=DISCOVERY alleles=(RodBinding name= source=UNBOUND) contamination_fraction_to_filter=0.0 contamination_fraction_per_sample_file=null p_nonref_model=null exactcallslog=null output_mode=EMIT_VARIANTS_ONLY allSitePLs=false gcpHMM=10 pair_hmm_implementation=FASTEST_AVAILABLE phredScaledGlobalReadMismappingRate=45 noFpga=false nativePairHmmThreads=1 useDoublePrecision=false sample_name=null kmerSize=[10, 25] dontIncreaseKmerSizesForCycles=false allowNonUniqueKmersInRef=false numPruningSamples=1 recoverDanglingHeads=false doNotRecoverDanglingBranches=false minDanglingBranchLength=4 consensus=false maxNumHaplotypesInPopulation=128 errorCorrectKmers=false minPruning=2 debugGraphTransformations=false allowCyclesInKmerGraphToGeneratePaths=false graphOutput=null kmerLengthForReadErrorCorrection=25 minObservationsForKmerToBeSolid=20 GVCFGQBands=[1, 2, 3, 4, 5, 6, 7, 8, 9, 10, 11, 12, 13, 14, 15, 16, 17, 18, 19, 20, 21, 22, 23, 24, 25, 26, 27, 28, 29, 30, 31, 32, 33, 34, 35, 36, 37, 38, 39, 40, 41, 42, 43, 44, 45, 46, 47, 48, 49, 50, 51, 52, 53, 54, 55, 56, 57, 58, 59, 60, 70, 80, 90, 99] indelSizeToEliminateInRefModel=10 min_base_quality_score=10 includeUmappedReads=false useAllelesTrigger=false doNotRunPhysicalPhasing=true keepRG=null justDetermineActiveRegions=false dontGenotype=false dontUseSoftClippedBases=false captureAssemblyFailureBAM=false errorCorrectReads=false pcr_indel_model=CONSERVATIVE maxReadsInRegionPerSample=10000 minReadsPerAlignmentStart=10 mergeVariantsViaLD=false activityProfileOut=null activeRegionOut=null activeRegionIn=null activeRegionExtension=null forceActive=false activeRegionMaxSize=null bandPassSigma=null maxReadsInMemoryPerSample=30000 maxTotalReadsInMemory=10000000 maxProbPropagationDistance=50 activeProbabilityThreshold=0.002 min_mapping_quality_score=20 filter_reads_with_N_cigar=false filter_mismatching_base_and_quals=false filter_bases_not_stored=false">
##GATKCommandLine.SelectVariants=<ID=SelectVariants,Version=3.8-0-ge9d806836,Date="Tue Sep 19 13:14:07 PDT 2017",Epoch=1505852047650,CommandLineOptions="analysis_type=SelectVariants input_file=[] showFullBamList=false read_buffer_size=null read_filter=[] disable_read_filter=[] intervals=null excludeIntervals=null interval_set_rule=UNION interval_merging=ALL interval_padding=0 reference_sequence=../../LAN210/LAN210_v0.10m.fasta nonDeterministicRandomSeed=false disableDithering=false maxRuntime=-1 maxRuntimeUnits=MINUTES downsampling_type=BY_SAMPLE downsample_to_fraction=null downsample_to_coverage=1000 baq=OFF baqGapOpenPenalty=40.0 refactor_NDN_cigar_string=false fix_misencoded_quality_scores=false allow_potentially_misencoded_quality_scores=false useOriginalQualities=false defaultBaseQualities=-1 performanceLog=null BQSR=null quantize_quals=0 static_quantized_quals=null round_down_quantized=false disable_indel_quals=false emit_original_quals=false preserve_qscores_less_than=6 globalQScorePrior=-1.0 secondsBetweenProgressUpdates=10 validation_strictness=SILENT remove_program_records=false keep_program_records=false sample_rename_mapping_file=null unsafe=null use_jdk_deflater=false use_jdk_inflater=false disable_auto_index_creation_and_locking_when_reading_rods=false no_cmdline_in_header=false sites_only=false never_trim_vcf_format_field=false bcf=false bam_compression=null simplifyBAM=false disable_bam_indexing=false generate_md5=false num_threads=1 num_cpu_threads_per_data_thread=1 num_io_threads=0 monitorThreadEfficiency=false num_bam_file_handles=null read_group_black_list=null pedigree=[] pedigreeString=[] pedigreeValidationType=STRICT allow_intervals_with_unindexed_bam=false generateShadowBCF=false variant_index_type=DYNAMIC_SEEK variant_index_parameter=-1 reference_window_stop=0 phone_home= gatk_key=null tag=NA logging_level=INFO log_to_file=null help=false version=false variant=(RodBinding name=variant source=N089-LAN210-Can-PmCDA1-NA-RUN7-D1.vcf) discordance=(RodBinding name= source=UNBOUND) concordance=(RodBinding name= source=UNBOUND) out=/media/artem/artem_second/20170727_RUN8/Project_Stepchenkova/reanalyze_RUN7/N089-LAN210-Can-PmCDA1-NA-RUN7-D1/N089-LAN210-Can-PmCDA1-NA-RUN7-D1_SNVs.vcf sample_name=[] sample_expressions=null sample_file=null exclude_sample_name=[] exclude_sample_file=[] exclude_sample_expressions=[] selectexpressions=[] invertselect=false excludeNonVariants=false excludeFiltered=false preserveAlleles=false removeUnusedAlternates=false restrictAllelesTo=ALL keepOriginalAC=false keepOriginalDP=false mendelianViolation=false invertMendelianViolation=false mendelianViolationQualThreshold=0.0 select_random_fraction=0.0 remove_fraction_genotypes=0.0 selectTypeToInclude=[SNP] selectTypeToExclude=[] keepIDs=null excludeIDs=null fullyDecode=false justRead=false maxIndelSize=2147483647 minIndelSize=0 maxFilteredGenotypes=2147483647 minFilteredGenotypes=0 maxFractionFilteredGenotypes=1.0 minFractionFilteredGenotypes=0.0 maxNOCALLnumber=2147483647 maxNOCALLfraction=1.0 setFilteredGtToNocall=false ALLOW_NONOVERLAPPING_COMMAND_LINE_SAMPLES=false forceValidOutput=false filter_reads_with_N_cigar=false filter_mismatching_base_and_quals=false filter_bases_not_stored=false">
##INFO=<ID=AC,Number=A,Type=Integer,Description="Allele count in genotypes, for each ALT allele, in the same order as listed">
##INFO=<ID=AF,Number=A,Type=Float,Description="Allele Frequency, for each ALT allele, in the same order as listed">
##INFO=<ID=AN,Number=1,Type=Integer,Description="Total number of alleles in called genotypes">
##INFO=<ID=BaseQRankSum,Number=1,Type=Float,Description="Z-score from Wilcoxon rank sum test of Alt Vs. Ref base qualities">
##INFO=<ID=ClippingRankSum,Number=1,Type=Float,Description="Z-score From Wilcoxon rank sum test of Alt vs. Ref number of hard clipped bases">
##INFO=<ID=DP,Number=1,Type=Integer,Description="Approximate read depth; some reads may have been filtered">
##INFO=<ID=DS,Number=0,Type=Flag,Description="Were any of the samples downsampled?">
##INFO=<ID=ExcessHet,Number=1,Type=Float,Description="Phred-scaled p-value for exact test of excess heterozygosity">
##INFO=<ID=FS,Number=1,Type=Float,Description="Phred-scaled p-value using Fisher's exact test to detect strand bias">
##INFO=<ID=HaplotypeScore,Number=1,Type=Float,Description="Consistency of the site with at most two segregating haplotypes">
##INFO=<ID=InbreedingCoeff,Number=1,Type=Float,Description="Inbreeding coefficient as estimated from the genotype likelihoods per-sample when compared against the Hardy-Weinberg expectation">
##INFO=<ID=MLEAC,Number=A,Type=Integer,Description="Maximum likelihood expectation (MLE) for the allele counts (not necessarily the same as the AC), for each ALT allele, in the same order as listed">
##INFO=<ID=MLEAF,Number=A,Type=Float,Description="Maximum likelihood expectation (MLE) for the allele frequency (not necessarily the same as the AF), for each ALT allele, in the same order as listed">
##INFO=<ID=MQ,Number=1,Type=Float,Description="RMS Mapping Quality">
##INFO=<ID=MQRankSum,Number=1,Type=Float,Description="Z-score From Wilcoxon rank sum test of Alt vs. Ref read mapping qualities">
##INFO=<ID=QD,Number=1,Type=Float,Description="Variant Confidence/Quality by Depth">
##INFO=<ID=ReadPosRankSum,Number=1,Type=Float,Description="Z-score from Wilcoxon rank sum test of Alt vs. Ref read position bias">
##INFO=<ID=SOR,Number=1,Type=Float,Description="Symmetric Odds Ratio of 2x2 contingency table to detect strand bias">
##contig=<ID=chrI,length=198855>
##contig=<ID=chrII,length=810456>
##contig=<ID=chrIII,length=316501>
##contig=<ID=chrIV,length=1516959>
##contig=<ID=chrV,length=570663>
##contig=<ID=chrVI,length=270116>
##contig=<ID=chrVII,length=1084724>
##contig=<ID=chrVIII,length=557320>
##contig=<ID=chrIX,length=433988>
##contig=<ID=chrX,length=745688>
##contig=<ID=chrXI,length=666767>
##contig=<ID=chrXII,length=1065113>
##contig=<ID=chrXIII,length=917121>
##contig=<ID=chrXIV,length=784078>
##contig=<ID=chrXV,length=1078147>
##contig=<ID=chrXVI,length=943466>
##contig=<ID=mt,length=85611>
##reference=file:///media/artem/artem_second/20170727_RUN8/Project_Stepchenkova/reanalyze_RUN7/N089-LAN210-Can-PmCDA1-NA-RUN7-D1/../../LAN210/LAN210_v0.10m.fasta
##source=SelectVariants
#CHROM	POS	ID	REF	ALT	QUAL	FILTER	INFO	FORMAT	N089-LAN210-Can-PmCDA1-NA-RUN7-D1
chrI	35083	.	C	T	824.77	PASS	AC=1;AF=0.500;AN=2;BaseQRankSum=2.255;ClippingRankSum=0.000;DP=56;ExcessHet=3.0103;FS=7.470;MLEAC=1;MLEAF=0.500;MQ=42.00;MQRankSum=0.000;QD=14.73;ReadPosRankSum=-0.667;SOR=0.760	GT:AD:DP:GQ:PL	0/1:30,26:56:99:853,0,891
chrI	71645	.	C	T	1433.77	PASS	AC=1;AF=0.500;AN=2;BaseQRankSum=-2.014;ClippingRankSum=0.000;DP=95;ExcessHet=3.0103;FS=0.784;MLEAC=1;MLEAF=0.500;MQ=41.38;MQRankSum=-1.376;QD=15.09;ReadPosRankSum=-0.941;SOR=0.836	GT:AD:DP:GQ:PL	0/1:48,47:95:99:1462,0,1597
chrI	141564	.	C	T	1352.77	PASS	AC=1;AF=0.500;AN=2;BaseQRankSum=1.128;ClippingRankSum=0.000;DP=91;ExcessHet=3.0103;FS=2.710;MLEAC=1;MLEAF=0.500;MQ=41.69;MQRankSum=-1.438;QD=15.03;ReadPosRankSum=1.031;SOR=0.817	GT:AD:DP:GQ:PL	0/1:46,44:90:99:1381,0,1317
chrI	142113	.	C	T	1767.77	PASS	AC=1;AF=0.500;AN=2;BaseQRankSum=1.807;ClippingRankSum=0.000;DP=105;ExcessHet=3.0103;FS=4.879;MLEAC=1;MLEAF=0.500;MQ=41.79;MQRankSum=0.109;QD=17.16;ReadPosRankSum=0.688;SOR=1.162	GT:AD:DP:GQ:PL	0/1:49,54:103:99:1796,0,1430
chrI	192956	.	C	T	2001.77	PASS	AC=1;AF=0.500;AN=2;BaseQRankSum=-1.827;ClippingRankSum=0.000;DP=116;ExcessHet=3.0103;FS=1.507;MLEAC=1;MLEAF=0.500;MQ=41.97;MQRankSum=-1.199;QD=17.56;ReadPosRankSum=-1.424;SOR=0.558	GT:AD:DP:GQ:PL	0/1:48,66:114:99:2030,0,1502
chrII	17976	.	G	A	2175.77	PASS	AC=1;AF=0.500;AN=2;BaseQRankSum=0.342;ClippingRankSum=0.000;DP=132;ExcessHet=3.0103;FS=2.226;MLEAC=1;MLEAF=0.500;MQ=41.78;MQRankSum=0.099;QD=16.87;ReadPosRankSum=-1.847;SOR=0.898	GT:AD:DP:GQ:PL	0/1:61,68:129:99:2204,0,1863
chrII	28261	.	G	A	2131.77	PASS	AC=1;AF=0.500;AN=2;BaseQRankSum=0.399;ClippingRankSum=0.000;DP=114;ExcessHet=3.0103;FS=2.480;MLEAC=1;MLEAF=0.500;MQ=41.68;MQRankSum=-2.053;QD=18.70;ReadPosRankSum=-0.081;SOR=0.473	GT:AD:DP:GQ:PL	0/1:46,68:114:99:2160,0,1382
chrII	37581	.	G	A	1528.77	PASS	AC=1;AF=0.500;AN=2;BaseQRankSum=-0.675;ClippingRankSum=0.000;DP=71;ExcessHet=3.0103;FS=9.015;MLEAC=1;MLEAF=0.500;MQ=41.72;MQRankSum=3.005;QD=22.16;ReadPosRankSum=0.844;SOR=1.100	GT:AD:DP:GQ:PL	0/1:22,47:69:99:1557,0,623
chrII	46516	.	C	T	901.77	PASS	AC=1;AF=0.500;AN=2;BaseQRankSum=1.784;ClippingRankSum=0.000;DP=50;ExcessHet=3.0103;FS=13.682;MLEAC=1;MLEAF=0.500;MQ=42.00;MQRankSum=0.000;QD=18.04;ReadPosRankSum=0.555;SOR=2.016	GT:AD:DP:GQ:PL	0/1:23,27:50:99:930,0,682
chrII	69552	.	G	A	1818.77	PASS	AC=1;AF=0.500;AN=2;BaseQRankSum=-0.093;ClippingRankSum=0.000;DP=94;ExcessHet=3.0103;FS=1.682;MLEAC=1;MLEAF=0.500;MQ=42.00;MQRankSum=0.000;QD=19.35;ReadPosRankSum=-0.890;SOR=0.902	GT:AD:DP:GQ:PL	0/1:41,53:94:99:1847,0,1342
chrII	82429	.	G	A	2292.77	PASS	AC=1;AF=0.500;AN=2;BaseQRankSum=0.441;ClippingRankSum=0.000;DP=131;ExcessHet=3.0103;FS=1.393;MLEAC=1;MLEAF=0.500;MQ=41.78;MQRankSum=-1.272;QD=17.77;ReadPosRankSum=0.984;SOR=0.840	GT:AD:DP:GQ:PL	0/1:58,71:129:99:2321,0,1812
chrII	88321	.	C	T	1424.77	PASS	AC=1;AF=0.500;AN=2;BaseQRankSum=-0.749;ClippingRankSum=0.000;DP=100;ExcessHet=3.0103;FS=0.787;MLEAC=1;MLEAF=0.500;MQ=41.96;MQRankSum=-1.511;QD=14.39;ReadPosRankSum=-0.042;SOR=0.573	GT:AD:DP:GQ:PL	0/1:53,46:99:99:1453,0,1713
chrII	105220	.	G	A	2159.77	PASS	AC=1;AF=0.500;AN=2;BaseQRankSum=-0.925;ClippingRankSum=0.000;DP=118;ExcessHet=3.0103;FS=4.065;MLEAC=1;MLEAF=0.500;MQ=41.52;MQRankSum=-1.202;QD=18.46;ReadPosRankSum=0.971;SOR=0.387	GT:AD:DP:GQ:PL	0/1:49,68:117:99:2188,0,1584
chrII	119362	.	C	T	1679.77	PASS	AC=1;AF=0.500;AN=2;BaseQRankSum=-0.121;ClippingRankSum=0.000;DP=116;ExcessHet=3.0103;FS=0.000;MLEAC=1;MLEAF=0.500;MQ=41.83;MQRankSum=-2.166;QD=14.73;ReadPosRankSum=1.523;SOR=0.679	GT:AD:DP:GQ:PL	0/1:61,53:114:99:1708,0,2052
chrII	135731	.	C	T	1522.77	PASS	AC=1;AF=0.500;AN=2;BaseQRankSum=0.374;ClippingRankSum=0.000;DP=112;ExcessHet=3.0103;FS=3.577;MLEAC=1;MLEAF=0.500;MQ=41.98;MQRankSum=-1.137;QD=13.60;ReadPosRankSum=-0.254;SOR=0.435	GT:AD:DP:GQ:PL	0/1:64,48:112:99:1551,0,2119
chrII	136419	.	C	T	1675.77	PASS	AC=1;AF=0.500;AN=2;BaseQRankSum=-1.310;ClippingRankSum=0.000;DP=102;ExcessHet=3.0103;FS=0.000;MLEAC=1;MLEAF=0.500;MQ=42.00;MQRankSum=0.000;QD=16.43;ReadPosRankSum=-1.185;SOR=0.741	GT:AD:DP:GQ:PL	0/1:50,52:102:99:1704,0,1730
chrII	140477	.	G	A	1341.77	PASS	AC=1;AF=0.500;AN=2;BaseQRankSum=1.882;ClippingRankSum=0.000;DP=97;ExcessHet=3.0103;FS=0.000;MLEAC=1;MLEAF=0.500;MQ=41.79;MQRankSum=-0.678;QD=14.12;ReadPosRankSum=0.411;SOR=0.744	GT:AD:DP:GQ:PL	0/1:51,44:95:99:1370,0,1498
chrII	146520	.	G	A	1660.77	PASS	AC=1;AF=0.500;AN=2;BaseQRankSum=2.313;ClippingRankSum=0.000;DP=125;ExcessHet=3.0103;FS=2.336;MLEAC=1;MLEAF=0.500;MQ=41.39;MQRankSum=0.376;QD=13.39;ReadPosRankSum=0.824;SOR=0.960	GT:AD:DP:GQ:PL	0/1:73,51:124:99:1689,0,2275
chrII	151216	.	G	A	1796.77	PASS	AC=1;AF=0.500;AN=2;BaseQRankSum=1.946;ClippingRankSum=0.000;DP=107;ExcessHet=3.0103;FS=0.736;MLEAC=1;MLEAF=0.500;MQ=42.00;MQRankSum=0.000;QD=16.95;ReadPosRankSum=0.746;SOR=0.809	GT:AD:DP:GQ:PL	0/1:50,56:106:99:1825,0,1448
chrII	158529	.	G	A	1448.77	PASS	AC=1;AF=0.500;AN=2;BaseQRankSum=0.942;ClippingRankSum=0.000;DP=93;ExcessHet=3.0103;FS=9.007;MLEAC=1;MLEAF=0.500;MQ=41.49;MQRankSum=0.458;QD=16.10;ReadPosRankSum=0.778;SOR=1.641	GT:AD:DP:GQ:PL	0/1:44,46:90:99:1477,0,1342
chrII	164013	.	G	A	1573.77	PASS	AC=1;AF=0.500;AN=2;BaseQRankSum=-0.677;ClippingRankSum=0.000;DP=93;ExcessHet=3.0103;FS=7.340;MLEAC=1;MLEAF=0.500;MQ=41.84;MQRankSum=-0.383;QD=17.29;ReadPosRankSum=0.187;SOR=0.260	GT:AD:DP:GQ:PL	0/1:43,48:91:99:1602,0,1442
chrII	168358	.	G	A	1578.77	PASS	AC=1;AF=0.500;AN=2;BaseQRankSum=0.576;ClippingRankSum=0.000;DP=140;ExcessHet=3.0103;FS=1.354;MLEAC=1;MLEAF=0.500;MQ=41.78;MQRankSum=1.195;QD=11.36;ReadPosRankSum=-1.321;SOR=0.816	GT:AD:DP:GQ:PL	0/1:82,57:139:99:1607,0,2391
chrII	175008	.	G	A	1595.77	PASS	AC=1;AF=0.500;AN=2;BaseQRankSum=0.218;ClippingRankSum=0.000;DP=98;ExcessHet=3.0103;FS=3.792;MLEAC=1;MLEAF=0.500;MQ=41.86;MQRankSum=1.020;QD=16.28;ReadPosRankSum=-2.350;SOR=1.087	GT:AD:DP:GQ:PL	0/1:49,49:98:99:1624,0,1600
chrII	184643	.	G	A	1347.77	PASS	AC=1;AF=0.500;AN=2;BaseQRankSum=0.152;ClippingRankSum=0.000;DP=101;ExcessHet=3.0103;FS=2.628;MLEAC=1;MLEAF=0.500;MQ=41.78;MQRankSum=1.810;QD=13.48;ReadPosRankSum=0.603;SOR=0.615	GT:AD:DP:GQ:PL	0/1:56,44:100:99:1376,0,1828
chrII	186515	.	G	A	1479.77	PASS	AC=1;AF=0.500;AN=2;BaseQRankSum=-0.900;ClippingRankSum=0.000;DP=98;ExcessHet=3.0103;FS=0.760;MLEAC=1;MLEAF=0.500;MQ=41.81;MQRankSum=-1.703;QD=15.10;ReadPosRankSum=-1.510;SOR=0.856	GT:AD:DP:GQ:PL	0/1:48,50:98:99:1508,0,1539
chrII	191766	.	G	A	1671.77	PASS	AC=1;AF=0.500;AN=2;BaseQRankSum=-0.857;ClippingRankSum=0.000;DP=101;ExcessHet=3.0103;FS=0.751;MLEAC=1;MLEAF=0.500;MQ=42.00;MQRankSum=0.000;QD=16.72;ReadPosRankSum=-0.144;SOR=0.860	GT:AD:DP:GQ:PL	0/1:50,50:100:99:1700,0,1735
chrII	196408	.	G	A	2031.77	PASS	AC=1;AF=0.500;AN=2;BaseQRankSum=-0.344;ClippingRankSum=0.000;DP=111;ExcessHet=3.0103;FS=3.571;MLEAC=1;MLEAF=0.500;MQ=41.87;MQRankSum=1.198;QD=18.47;ReadPosRankSum=2.091;SOR=0.412	GT:AD:DP:GQ:PL	0/1:46,64:110:99:2060,0,1454
chrII	231490	.	G	A	1393.77	PASS	AC=1;AF=0.500;AN=2;BaseQRankSum=-1.595;ClippingRankSum=0.000;DP=118;ExcessHet=3.0103;FS=0.000;MLEAC=1;MLEAF=0.500;MQ=41.68;MQRankSum=-2.366;QD=11.91;ReadPosRankSum=-1.355;SOR=0.620	GT:AD:DP:GQ:PL	0/1:67,50:117:99:1422,0,2191
chrII	232514	.	G	A	1955.77	PASS	AC=1;AF=0.500;AN=2;BaseQRankSum=0.095;ClippingRankSum=0.000;DP=95;ExcessHet=3.0103;FS=1.752;MLEAC=1;MLEAF=0.500;MQ=41.81;MQRankSum=-1.140;QD=21.03;ReadPosRankSum=-0.149;SOR=0.994	GT:AD:DP:GQ:PL	0/1:37,56:93:99:1984,0,1254
chrII	239625	.	C	T	1845.77	PASS	AC=1;AF=0.500;AN=2;BaseQRankSum=-1.526;ClippingRankSum=0.000;DP=122;ExcessHet=3.0103;FS=11.629;MLEAC=1;MLEAF=0.500;MQ=41.80;MQRankSum=-1.214;QD=15.38;ReadPosRankSum=-0.370;SOR=0.539	GT:AD:DP:GQ:PL	0/1:57,63:120:99:1874,0,1803
chrII	245082	.	C	T	1963.77	PASS	AC=1;AF=0.500;AN=2;BaseQRankSum=-1.465;ClippingRankSum=0.000;DP=125;ExcessHet=3.0103;FS=1.441;MLEAC=1;MLEAF=0.500;MQ=41.74;MQRankSum=-1.786;QD=15.71;ReadPosRankSum=0.098;SOR=0.836	GT:AD:DP:GQ:PL	0/1:55,70:125:99:1992,0,1630
chrII	252266	.	G	A	1165.77	PASS	AC=1;AF=0.500;AN=2;BaseQRankSum=-0.225;ClippingRankSum=0.000;DP=87;ExcessHet=3.0103;FS=4.058;MLEAC=1;MLEAF=0.500;MQ=41.84;MQRankSum=0.946;QD=13.40;ReadPosRankSum=1.065;SOR=0.756	GT:AD:DP:GQ:PL	0/1:47,40:87:99:1194,0,1447
chrII	252460	.	G	A	1265.77	PASS	AC=1;AF=0.500;AN=2;BaseQRankSum=-1.976;ClippingRankSum=0.000;DP=79;ExcessHet=3.0103;FS=0.000;MLEAC=1;MLEAF=0.500;MQ=41.27;MQRankSum=0.066;QD=16.44;ReadPosRankSum=-1.902;SOR=0.739	GT:AD:DP:GQ:PL	0/1:38,39:77:99:1294,0,1279
chrII	255944	.	G	A	1316.77	PASS	AC=1;AF=0.500;AN=2;BaseQRankSum=-0.271;ClippingRankSum=0.000;DP=65;ExcessHet=3.0103;FS=0.000;MLEAC=1;MLEAF=0.500;MQ=42.00;MQRankSum=0.000;QD=20.26;ReadPosRankSum=1.300;SOR=0.817	GT:AD:DP:GQ:PL	0/1:25,40:65:99:1345,0,798
chrII	256287	.	C	T	824.77	PASS	AC=1;AF=0.500;AN=2;BaseQRankSum=3.445;ClippingRankSum=0.000;DP=61;ExcessHet=3.0103;FS=3.732;MLEAC=1;MLEAF=0.500;MQ=41.70;MQRankSum=0.254;QD=13.52;ReadPosRankSum=0.571;SOR=1.224	GT:AD:DP:GQ:PL	0/1:36,25:61:99:853,0,1134
chrII	266044	.	C	T	1710.77	PASS	AC=1;AF=0.500;AN=2;BaseQRankSum=0.989;ClippingRankSum=0.000;DP=112;ExcessHet=3.0103;FS=2.610;MLEAC=1;MLEAF=0.500;MQ=41.49;MQRankSum=0.852;QD=15.55;ReadPosRankSum=-0.512;SOR=0.458	GT:AD:DP:GQ:PL	0/1:60,50:110:99:1739,0,2010
chrII	271942	.	C	T	1111.77	PASS	AC=1;AF=0.500;AN=2;BaseQRankSum=-0.942;ClippingRankSum=0.000;DP=80;ExcessHet=3.0103;FS=0.000;MLEAC=1;MLEAF=0.500;MQ=41.93;MQRankSum=-1.262;QD=14.63;ReadPosRankSum=-1.789;SOR=0.767	GT:AD:DP:GQ:PL	0/1:34,42:76:99:1140,0,955
chrII	276110	.	G	A	1672.77	PASS	AC=1;AF=0.500;AN=2;BaseQRankSum=-1.113;ClippingRankSum=0.000;DP=99;ExcessHet=3.0103;FS=0.000;MLEAC=1;MLEAF=0.500;MQ=41.96;MQRankSum=1.526;QD=17.07;ReadPosRankSum=-0.355;SOR=0.760	GT:AD:DP:GQ:PL	0/1:46,52:98:99:1701,0,1522
chrII	278392	.	G	A	1698.77	PASS	AC=1;AF=0.500;AN=2;BaseQRankSum=2.491;ClippingRankSum=0.000;DP=98;ExcessHet=3.0103;FS=7.639;MLEAC=1;MLEAF=0.500;MQ=42.00;MQRankSum=0.000;QD=17.33;ReadPosRankSum=0.777;SOR=1.765	GT:AD:DP:GQ:PL	0/1:50,48:98:99:1727,0,1605
chrII	278417	.	C	T	1484.77	PASS	AC=1;AF=0.500;AN=2;BaseQRankSum=-2.108;ClippingRankSum=0.000;DP=90;ExcessHet=3.0103;FS=1.313;MLEAC=1;MLEAF=0.500;MQ=42.00;MQRankSum=0.000;QD=16.68;ReadPosRankSum=-2.533;SOR=1.118	GT:AD:DP:GQ:PL	0/1:45,44:89:99:1513,0,1584
chrII	281265	.	G	A	1534.77	PASS	AC=1;AF=0.500;AN=2;BaseQRankSum=-0.487;ClippingRankSum=0.000;DP=92;ExcessHet=3.0103;FS=8.440;MLEAC=1;MLEAF=0.500;MQ=41.92;MQRankSum=-1.936;QD=16.68;ReadPosRankSum=-0.621;SOR=0.250	GT:AD:DP:GQ:PL	0/1:44,48:92:99:1563,0,1451
chrII	315135	.	G	A	1687.77	PASS	AC=1;AF=0.500;AN=2;BaseQRankSum=-1.866;ClippingRankSum=0.000;DP=103;ExcessHet=3.0103;FS=1.589;MLEAC=1;MLEAF=0.500;MQ=42.00;MQRankSum=0.000;QD=16.39;ReadPosRankSum=1.221;SOR=0.865	GT:AD:DP:GQ:PL	0/1:49,54:103:99:1716,0,1699
chrII	316545	.	G	A	1433.77	PASS	AC=1;AF=0.500;AN=2;BaseQRankSum=1.318;ClippingRankSum=0.000;DP=124;ExcessHet=3.0103;FS=3.547;MLEAC=1;MLEAF=0.500;MQ=41.98;MQRankSum=0.000;QD=11.75;ReadPosRankSum=1.142;SOR=1.056	GT:AD:DP:GQ:PL	0/1:72,50:122:99:1462,0,2138
chrII	320765	.	C	T	2053.77	PASS	AC=1;AF=0.500;AN=2;BaseQRankSum=0.112;ClippingRankSum=0.000;DP=132;ExcessHet=3.0103;FS=0.646;MLEAC=1;MLEAF=0.500;MQ=41.83;MQRankSum=-1.311;QD=15.68;ReadPosRankSum=-0.406;SOR=0.608	GT:AD:DP:GQ:PL	0/1:65,66:131:99:2082,0,2032
chrII	365880	.	G	A	1064.77	PASS	AC=1;AF=0.500;AN=2;BaseQRankSum=-2.874;ClippingRankSum=0.000;DP=101;ExcessHet=3.0103;FS=0.765;MLEAC=1;MLEAF=0.500;MQ=41.39;MQRankSum=-1.314;QD=10.54;ReadPosRankSum=-1.041;SOR=0.830	GT:AD:DP:GQ:PL	0/1:61,40:101:99:1093,0,2165
chrII	391540	.	G	A	2116.77	PASS	AC=1;AF=0.500;AN=2;BaseQRankSum=-1.425;ClippingRankSum=0.000;DP=131;ExcessHet=3.0103;FS=2.286;MLEAC=1;MLEAF=0.500;MQ=41.86;MQRankSum=2.029;QD=16.16;ReadPosRankSum=1.078;SOR=0.963	GT:AD:DP:GQ:PL	0/1:56,75:131:99:2145,0,1635
chrII	392327	.	G	A	1187.77	PASS	AC=1;AF=0.500;AN=2;BaseQRankSum=-0.396;ClippingRankSum=0.000;DP=83;ExcessHet=3.0103;FS=1.780;MLEAC=1;MLEAF=0.500;MQ=41.81;MQRankSum=1.000;QD=14.48;ReadPosRankSum=-0.181;SOR=0.909	GT:AD:DP:GQ:PL	0/1:42,40:82:99:1216,0,1280
chrII	392936	.	C	T	462.77	PASS	AC=1;AF=0.500;AN=2;BaseQRankSum=3.185;ClippingRankSum=0.000;DP=41;ExcessHet=3.0103;FS=9.438;MLEAC=1;MLEAF=0.500;MQ=40.98;MQRankSum=-0.083;QD=11.29;ReadPosRankSum=-0.120;SOR=1.874	GT:AD:DP:GQ:PL	0/1:26,15:41:99:491,0,704
chrII	400957	.	G	A	1718.77	PASS	AC=1;AF=0.500;AN=2;BaseQRankSum=2.476;ClippingRankSum=0.000;DP=118;ExcessHet=3.0103;FS=1.484;MLEAC=1;MLEAF=0.500;MQ=41.63;MQRankSum=-0.720;QD=14.69;ReadPosRankSum=0.748;SOR=0.892	GT:AD:DP:GQ:PL	0/1:64,53:117:99:1747,0,1955
chrII	401122	.	C	T	1935.77	PASS	AC=1;AF=0.500;AN=2;BaseQRankSum=1.015;ClippingRankSum=0.000;DP=131;ExcessHet=3.0103;FS=0.705;MLEAC=1;MLEAF=0.500;MQ=41.75;MQRankSum=-1.969;QD=15.01;ReadPosRankSum=-1.566;SOR=0.838	GT:AD:DP:GQ:PL	0/1:63,66:129:99:1964,0,1750
chrII	444745	.	G	A	1441.77	PASS	AC=1;AF=0.500;AN=2;BaseQRankSum=-1.018;ClippingRankSum=0.000;DP=97;ExcessHet=3.0103;FS=0.795;MLEAC=1;MLEAF=0.500;MQ=41.96;MQRankSum=-1.452;QD=14.86;ReadPosRankSum=-0.734;SOR=0.869	GT:AD:DP:GQ:PL	0/1:50,47:97:99:1470,0,1678
chrII	444770	.	G	A	1555.77	PASS	AC=1;AF=0.500;AN=2;BaseQRankSum=-1.103;ClippingRankSum=0.000;DP=115;ExcessHet=3.0103;FS=0.000;MLEAC=1;MLEAF=0.500;MQ=41.97;MQRankSum=1.278;QD=13.77;ReadPosRankSum=-1.641;SOR=0.660	GT:AD:DP:GQ:PL	0/1:63,50:113:99:1584,0,2089
chrII	449890	.	G	A	2477.77	PASS	AC=1;AF=0.500;AN=2;BaseQRankSum=3.309;ClippingRankSum=0.000;DP=138;ExcessHet=3.0103;FS=6.550;MLEAC=1;MLEAF=0.500;MQ=41.77;MQRankSum=-1.763;QD=18.22;ReadPosRankSum=1.990;SOR=1.252	GT:AD:DP:GQ:PL	0/1:59,77:136:99:2506,0,1528
chrII	461692	.	C	T	1398.77	PASS	AC=1;AF=0.500;AN=2;BaseQRankSum=0.654;ClippingRankSum=0.000;DP=107;ExcessHet=3.0103;FS=1.581;MLEAC=1;MLEAF=0.500;MQ=42.00;MQRankSum=0.000;QD=13.07;ReadPosRankSum=0.329;SOR=0.523	GT:AD:DP:GQ:PL	0/1:60,47:107:99:1427,0,1859
chrII	471875	.	G	A	2409.77	PASS	AC=1;AF=0.500;AN=2;BaseQRankSum=-1.061;ClippingRankSum=0.000;DP=144;ExcessHet=3.0103;FS=0.648;MLEAC=1;MLEAF=0.500;MQ=41.78;MQRankSum=-1.747;QD=16.97;ReadPosRankSum=0.666;SOR=0.780	GT:AD:DP:GQ:PL	0/1:61,81:142:99:2438,0,1798
chrII	477604	.	G	A	1332.77	PASS	AC=1;AF=0.500;AN=2;BaseQRankSum=-0.702;ClippingRankSum=0.000;DP=100;ExcessHet=3.0103;FS=12.080;MLEAC=1;MLEAF=0.500;MQ=41.68;MQRankSum=-2.519;QD=14.49;ReadPosRankSum=-0.912;SOR=0.435	GT:AD:DP:GQ:PL	0/1:45,47:92:99:1361,0,1345
chrII	484715	.	G	A	1131.77	PASS	AC=1;AF=0.500;AN=2;BaseQRankSum=1.198;ClippingRankSum=0.000;DP=73;ExcessHet=3.0103;FS=0.000;MLEAC=1;MLEAF=0.500;MQ=41.95;MQRankSum=-1.464;QD=15.50;ReadPosRankSum=0.261;SOR=0.767	GT:AD:DP:GQ:PL	0/1:38,35:73:99:1160,0,1226
chrII	492908	.	C	T	1051.77	PASS	AC=1;AF=0.500;AN=2;BaseQRankSum=0.431;ClippingRankSum=0.000;DP=83;ExcessHet=3.0103;FS=9.005;MLEAC=1;MLEAF=0.500;MQ=42.00;MQRankSum=0.000;QD=12.67;ReadPosRankSum=0.225;SOR=0.773	GT:AD:DP:GQ:PL	0/1:48,35:83:99:1080,0,1553
chrII	499309	.	G	A	880.77	PASS	AC=1;AF=0.500;AN=2;BaseQRankSum=-1.678;ClippingRankSum=0.000;DP=53;ExcessHet=3.0103;FS=7.137;MLEAC=1;MLEAF=0.500;MQ=41.68;MQRankSum=0.245;QD=16.62;ReadPosRankSum=-0.343;SOR=0.162	GT:AD:DP:GQ:PL	0/1:23,30:53:99:909,0,738
chrII	504429	.	G	A	1236.77	PASS	AC=1;AF=0.500;AN=2;BaseQRankSum=-0.888;ClippingRankSum=0.000;DP=109;ExcessHet=3.0103;FS=4.823;MLEAC=1;MLEAF=0.500;MQ=42.10;MQRankSum=-0.876;QD=11.45;ReadPosRankSum=0.869;SOR=1.206	GT:AD:DP:GQ:PL	0/1:60,48:108:99:1265,0,1802
chrII	555369	.	G	T	459.77	PASS	AC=1;AF=0.500;AN=2;BaseQRankSum=1.095;ClippingRankSum=0.000;DP=92;ExcessHet=3.0103;FS=2.223;MLEAC=1;MLEAF=0.500;MQ=41.82;MQRankSum=-1.090;QD=5.11;ReadPosRankSum=-5.619;SOR=0.653	GT:AD:DP:GQ:PL	0/1:73,17:90:99:488,0,4046
chrII	566499	.	G	A	1771.77	PASS	AC=1;AF=0.500;AN=2;BaseQRankSum=-1.405;ClippingRankSum=0.000;DP=120;ExcessHet=3.0103;FS=0.689;MLEAC=1;MLEAF=0.500;MQ=41.97;MQRankSum=-1.445;QD=14.89;ReadPosRankSum=-0.236;SOR=0.813	GT:AD:DP:GQ:PL	0/1:61,58:119:99:1800,0,2032
chrII	566970	.	G	A	2007.77	PASS	AC=1;AF=0.500;AN=2;BaseQRankSum=-1.049;ClippingRankSum=0.000;DP=116;ExcessHet=3.0103;FS=0.000;MLEAC=1;MLEAF=0.500;MQ=42.00;MQRankSum=0.000;QD=17.31;ReadPosRankSum=-0.015;SOR=0.758	GT:AD:DP:GQ:PL	0/1:54,62:116:99:2036,0,1779
chrII	581683	.	C	T	2307.77	PASS	AC=1;AF=0.500;AN=2;BaseQRankSum=0.209;ClippingRankSum=0.000;DP=141;ExcessHet=3.0103;FS=2.601;MLEAC=1;MLEAF=0.500;MQ=41.72;MQRankSum=0.069;QD=16.85;ReadPosRankSum=-0.164;SOR=0.446	GT:AD:DP:GQ:PL	0/1:66,71:137:99:2336,0,2180
chrII	592594	.	G	A	1377.77	PASS	AC=1;AF=0.500;AN=2;BaseQRankSum=1.034;ClippingRankSum=0.000;DP=94;ExcessHet=3.0103;FS=1.729;MLEAC=1;MLEAF=0.500;MQ=41.92;MQRankSum=-0.099;QD=14.81;ReadPosRankSum=0.946;SOR=0.467	GT:AD:DP:GQ:PL	0/1:49,44:93:99:1406,0,1511
chrII	603842	.	C	T	1629.77	PASS	AC=1;AF=0.500;AN=2;BaseQRankSum=0.284;ClippingRankSum=0.000;DP=110;ExcessHet=3.0103;FS=14.788;MLEAC=1;MLEAF=0.500;MQ=41.84;MQRankSum=1.696;QD=14.82;ReadPosRankSum=0.177;SOR=0.385	GT:AD:DP:GQ:PL	0/1:57,53:110:99:1658,0,1786
chrII	607474	.	G	A	1366.77	PASS	AC=1;AF=0.500;AN=2;BaseQRankSum=2.386;ClippingRankSum=0.000;DP=73;ExcessHet=3.0103;FS=3.383;MLEAC=1;MLEAF=0.500;MQ=42.00;MQRankSum=0.000;QD=18.98;ReadPosRankSum=0.844;SOR=1.165	GT:AD:DP:GQ:PL	0/1:34,38:72:99:1395,0,1067
chrII	613830	.	G	A	1116.77	PASS	AC=1;AF=0.500;AN=2;BaseQRankSum=1.280;ClippingRankSum=0.000;DP=56;ExcessHet=3.0103;FS=0.000;MLEAC=1;MLEAF=0.500;MQ=41.68;MQRankSum=-1.365;QD=20.30;ReadPosRankSum=-1.983;SOR=0.770	GT:AD:DP:GQ:PL	0/1:21,34:55:99:1145,0,592
chrII	614053	.	G	A	1069.77	PASS	AC=1;AF=0.500;AN=2;BaseQRankSum=-0.092;ClippingRankSum=0.000;DP=60;ExcessHet=3.0103;FS=0.000;MLEAC=1;MLEAF=0.500;MQ=41.70;MQRankSum=-1.286;QD=18.13;ReadPosRankSum=-0.020;SOR=0.634	GT:AD:DP:GQ:PL	0/1:27,32:59:99:1098,0,939
chrII	615381	.	G	A	1094.77	PASS	AC=1;AF=0.500;AN=2;BaseQRankSum=-0.882;ClippingRankSum=0.000;DP=72;ExcessHet=3.0103;FS=2.239;MLEAC=1;MLEAF=0.500;MQ=41.57;MQRankSum=1.725;QD=15.21;ReadPosRankSum=-1.437;SOR=1.069	GT:AD:DP:GQ:PL	0/1:37,35:72:99:1123,0,1274
chrII	652913	.	C	T	1546.77	PASS	AC=1;AF=0.500;AN=2;BaseQRankSum=0.906;ClippingRankSum=0.000;DP=97;ExcessHet=3.0103;FS=6.595;MLEAC=1;MLEAF=0.500;MQ=42.00;MQRankSum=0.000;QD=15.95;ReadPosRankSum=1.116;SOR=0.294	GT:AD:DP:GQ:PL	0/1:48,49:97:99:1575,0,1449
chrII	681869	.	G	A	1490.77	PASS	AC=1;AF=0.500;AN=2;BaseQRankSum=1.698;ClippingRankSum=0.000;DP=96;ExcessHet=3.0103;FS=0.820;MLEAC=1;MLEAF=0.500;MQ=41.55;MQRankSum=-1.502;QD=15.53;ReadPosRankSum=0.159;SOR=0.818	GT:AD:DP:GQ:PL	0/1:46,50:96:99:1519,0,1278
chrII	687078	.	C	T	1710.77	PASS	AC=1;AF=0.500;AN=2;BaseQRankSum=0.493;ClippingRankSum=0.000;DP=123;ExcessHet=3.0103;FS=0.000;MLEAC=1;MLEAF=0.500;MQ=41.63;MQRankSum=-1.180;QD=13.91;ReadPosRankSum=-1.976;SOR=0.737	GT:AD:DP:GQ:PL	0/1:66,57:123:99:1739,0,2014
chrII	699027	.	G	A	1331.77	PASS	AC=1;AF=0.500;AN=2;BaseQRankSum=0.673;ClippingRankSum=0.000;DP=96;ExcessHet=3.0103;FS=5.559;MLEAC=1;MLEAF=0.500;MQ=41.96;MQRankSum=-1.499;QD=13.87;ReadPosRankSum=-1.211;SOR=1.373	GT:AD:DP:GQ:PL	0/1:51,45:96:99:1360,0,1535
chrII	700234	.	G	A	1032.77	PASS	AC=1;AF=0.500;AN=2;BaseQRankSum=-0.343;ClippingRankSum=0.000;DP=84;ExcessHet=3.0103;FS=0.000;MLEAC=1;MLEAF=0.500;MQ=41.52;MQRankSum=-2.248;QD=12.59;ReadPosRankSum=-0.110;SOR=0.733	GT:AD:DP:GQ:PL	0/1:46,36:82:99:1061,0,1400
chrII	704713	.	C	T	804.77	PASS	AC=1;AF=0.500;AN=2;BaseQRankSum=1.418;ClippingRankSum=0.000;DP=79;ExcessHet=3.0103;FS=1.906;MLEAC=1;MLEAF=0.500;MQ=41.77;MQRankSum=1.365;QD=10.32;ReadPosRankSum=2.073;SOR=0.875	GT:AD:DP:GQ:PL	0/1:49,29:78:99:833,0,1451
chrII	724376	.	G	A	808.77	PASS	AC=1;AF=0.500;AN=2;BaseQRankSum=-0.609;ClippingRankSum=0.000;DP=73;ExcessHet=3.0103;FS=0.897;MLEAC=1;MLEAF=0.500;MQ=41.81;MQRankSum=0.000;QD=11.23;ReadPosRankSum=0.172;SOR=0.581	GT:AD:DP:GQ:PL	0/1:43,29:72:99:837,0,1439
chrII	756586	.	C	T	2142.77	PASS	AC=1;AF=0.500;AN=2;BaseQRankSum=0.516;ClippingRankSum=0.000;DP=128;ExcessHet=3.0103;FS=8.107;MLEAC=1;MLEAF=0.500;MQ=41.91;MQRankSum=-2.416;QD=16.74;ReadPosRankSum=0.763;SOR=1.250	GT:AD:DP:GQ:PL	0/1:62,66:128:99:2171,0,2009
chrII	757271	.	G	A	1197.77	PASS	AC=1;AF=0.500;AN=2;BaseQRankSum=-0.934;ClippingRankSum=0.000;DP=113;ExcessHet=3.0103;FS=0.755;MLEAC=1;MLEAF=0.500;MQ=41.29;MQRankSum=1.085;QD=10.79;ReadPosRankSum=1.007;SOR=0.796	GT:AD:DP:GQ:PL	0/1:64,47:111:99:1226,0,1890
chrII	763266	.	G	A	1688.77	PASS	AC=1;AF=0.500;AN=2;BaseQRankSum=0.414;ClippingRankSum=0.000;DP=115;ExcessHet=3.0103;FS=0.699;MLEAC=1;MLEAF=0.500;MQ=41.86;MQRankSum=-1.610;QD=14.81;ReadPosRankSum=1.938;SOR=0.791	GT:AD:DP:GQ:PL	0/1:60,54:114:99:1717,0,1891
chrII	774511	.	G	A	640.77	PASS	AC=1;AF=0.500;AN=2;BaseQRankSum=1.026;ClippingRankSum=0.000;DP=45;ExcessHet=3.0103;FS=0.000;MLEAC=1;MLEAF=0.500;MQ=42.00;MQRankSum=0.000;QD=14.24;ReadPosRankSum=0.441;SOR=0.804	GT:AD:DP:GQ:PL	0/1:26,19:45:99:669,0,933
chrII	775637	.	G	A	1836.77	PASS	AC=1;AF=0.500;AN=2;BaseQRankSum=-0.125;ClippingRankSum=0.000;DP=117;ExcessHet=3.0103;FS=0.000;MLEAC=1;MLEAF=0.500;MQ=41.95;MQRankSum=0.012;QD=15.83;ReadPosRankSum=-0.783;SOR=0.693	GT:AD:DP:GQ:PL	0/1:58,58:116:99:1865,0,1905
chrII	794555	.	C	T	1754.77	PASS	AC=1;AF=0.500;AN=2;BaseQRankSum=0.220;ClippingRankSum=0.000;DP=108;ExcessHet=3.0103;FS=0.735;MLEAC=1;MLEAF=0.500;MQ=41.95;MQRankSum=0.694;QD=16.55;ReadPosRankSum=1.069;SOR=0.588	GT:AD:DP:GQ:PL	0/1:50,56:106:99:1783,0,1567
chrIII	40914	.	C	T	893.77	PASS	AC=1;AF=0.500;AN=2;BaseQRankSum=0.864;ClippingRankSum=0.000;DP=59;ExcessHet=3.0103;FS=2.242;MLEAC=1;MLEAF=0.500;MQ=40.75;MQRankSum=-0.876;QD=15.15;ReadPosRankSum=-0.539;SOR=1.122	GT:AD:DP:GQ:PL	0/1:31,28:59:99:922,0,1047
chrIII	45923	.	C	T	1446.77	PASS	AC=1;AF=0.500;AN=2;BaseQRankSum=0.210;ClippingRankSum=0.000;DP=100;ExcessHet=3.0103;FS=3.654;MLEAC=1;MLEAF=0.500;MQ=41.70;MQRankSum=-0.701;QD=14.47;ReadPosRankSum=0.364;SOR=0.837	GT:AD:DP:GQ:PL	0/1:53,47:100:99:1475,0,1745
chrIII	46933	.	G	A	1831.77	PASS	AC=1;AF=0.500;AN=2;BaseQRankSum=2.001;ClippingRankSum=0.000;DP=127;ExcessHet=3.0103;FS=8.599;MLEAC=1;MLEAF=0.500;MQ=41.86;MQRankSum=0.396;QD=14.42;ReadPosRankSum=0.181;SOR=1.516	GT:AD:DP:GQ:PL	0/1:70,57:127:99:1860,0,2083
chrIII	48569	.	C	T	616.77	PASS	AC=1;AF=0.500;AN=2;BaseQRankSum=-0.631;ClippingRankSum=0.000;DP=55;ExcessHet=3.0103;FS=2.332;MLEAC=1;MLEAF=0.500;MQ=40.58;MQRankSum=-1.808;QD=11.21;ReadPosRankSum=1.154;SOR=1.055	GT:AD:DP:GQ:PL	0/1:30,25:55:99:645,0,851
chrIII	50771	.	C	T	909.77	PASS	AC=1;AF=0.500;AN=2;BaseQRankSum=0.697;ClippingRankSum=0.000;DP=56;ExcessHet=3.0103;FS=5.563;MLEAC=1;MLEAF=0.500;MQ=41.47;MQRankSum=0.209;QD=16.54;ReadPosRankSum=-0.506;SOR=0.605	GT:AD:DP:GQ:PL	0/1:24,31:55:99:938,0,657
chrIII	51482	.	C	T	1096.77	PASS	AC=1;AF=0.500;AN=2;BaseQRankSum=-1.144;ClippingRankSum=0.000;DP=105;ExcessHet=3.0103;FS=5.328;MLEAC=1;MLEAF=0.500;MQ=41.17;MQRankSum=-2.049;QD=10.65;ReadPosRankSum=0.767;SOR=1.247	GT:AD:DP:GQ:PL	0/1:66,37:103:99:1125,0,2253
chrIII	78437	.	C	T	1218.77	PASS	AC=1;AF=0.500;AN=2;BaseQRankSum=0.208;ClippingRankSum=0.000;DP=76;ExcessHet=3.0103;FS=1.891;MLEAC=1;MLEAF=0.500;MQ=41.79;MQRankSum=-0.909;QD=16.25;ReadPosRankSum=-1.564;SOR=0.954	GT:AD:DP:GQ:PL	0/1:35,40:75:99:1247,0,1014
chrIII	127754	.	C	T	939.77	PASS	AC=1;AF=0.500;AN=2;BaseQRankSum=0.586;ClippingRankSum=0.000;DP=48;ExcessHet=3.0103;FS=0.000;MLEAC=1;MLEAF=0.500;MQ=40.88;MQRankSum=-0.638;QD=19.58;ReadPosRankSum=-0.413;SOR=0.743	GT:AD:DP:GQ:PL	0/1:19,29:48:99:968,0,571
chrIII	137718	.	C	T	857.77	PASS	AC=1;AF=0.500;AN=2;BaseQRankSum=2.246;ClippingRankSum=0.000;DP=69;ExcessHet=3.0103;FS=0.000;MLEAC=1;MLEAF=0.500;MQ=41.74;MQRankSum=1.444;QD=12.61;ReadPosRankSum=-0.080;SOR=0.763	GT:AD:DP:GQ:PL	0/1:41,27:68:99:886,0,1207
chrIII	142596	.	C	T	500.77	PASS	AC=1;AF=0.500;AN=2;BaseQRankSum=0.848;ClippingRankSum=0.000;DP=25;ExcessHet=3.0103;FS=1.706;MLEAC=1;MLEAF=0.500;MQ=42.00;MQRankSum=0.000;QD=20.87;ReadPosRankSum=0.000;SOR=1.006	GT:AD:DP:GQ:PL	0/1:9,15:24:99:529,0,288
chrIII	158164	.	G	A	1671.77	PASS	AC=1;AF=0.500;AN=2;BaseQRankSum=1.314;ClippingRankSum=0.000;DP=107;ExcessHet=3.0103;FS=0.000;MLEAC=1;MLEAF=0.500;MQ=41.51;MQRankSum=-1.935;QD=15.92;ReadPosRankSum=1.237;SOR=0.770	GT:AD:DP:GQ:PL	0/1:53,52:105:99:1700,0,1684
chrIII	163332	.	C	T	1151.77	PASS	AC=1;AF=0.500;AN=2;BaseQRankSum=0.954;ClippingRankSum=0.000;DP=59;ExcessHet=3.0103;FS=2.159;MLEAC=1;MLEAF=0.500;MQ=42.00;MQRankSum=0.000;QD=19.52;ReadPosRankSum=-0.696;SOR=0.464	GT:AD:DP:GQ:PL	0/1:26,33:59:99:1180,0,819
chrIII	178285	.	C	T	1403.77	PASS	AC=1;AF=0.500;AN=2;BaseQRankSum=-0.202;ClippingRankSum=0.000;DP=120;ExcessHet=3.0103;FS=2.410;MLEAC=1;MLEAF=0.500;MQ=41.97;MQRankSum=-1.758;QD=11.70;ReadPosRankSum=2.200;SOR=0.959	GT:AD:DP:GQ:PL	0/1:73,47:120:99:1432,0,2493
chrIII	184528	.	C	T	1655.77	PASS	AC=1;AF=0.500;AN=2;BaseQRankSum=1.250;ClippingRankSum=0.000;DP=79;ExcessHet=3.0103;FS=0.937;MLEAC=1;MLEAF=0.500;MQ=41.81;MQRankSum=1.238;QD=20.96;ReadPosRankSum=0.199;SOR=0.928	GT:AD:DP:GQ:PL	0/1:32,47:79:99:1684,0,985
chrIII	208449	.	C	T	1539.77	PASS	AC=1;AF=0.500;AN=2;BaseQRankSum=0.449;ClippingRankSum=0.000;DP=96;ExcessHet=3.0103;FS=3.889;MLEAC=1;MLEAF=0.500;MQ=41.68;MQRankSum=1.468;QD=16.38;ReadPosRankSum=-2.267;SOR=1.013	GT:AD:DP:GQ:PL	0/1:46,48:94:99:1568,0,1400
chrIII	216356	.	C	T	3098.77	PASS	AC=1;AF=0.500;AN=2;BaseQRankSum=1.043;ClippingRankSum=0.000;DP=184;ExcessHet=3.0103;FS=1.261;MLEAC=1;MLEAF=0.500;MQ=42.00;MQRankSum=0.000;QD=17.12;ReadPosRankSum=1.136;SOR=0.573	GT:AD:DP:GQ:PL	0/1:85,96:181:99:3127,0,2522
chrIII	226245	.	C	T	2245.77	PASS	AC=1;AF=0.500;AN=2;BaseQRankSum=-1.281;ClippingRankSum=0.000;DP=115;ExcessHet=3.0103;FS=0.000;MLEAC=1;MLEAF=0.500;MQ=41.59;MQRankSum=-1.579;QD=19.87;ReadPosRankSum=-1.391;SOR=0.682	GT:AD:DP:GQ:PL	0/1:43,70:113:99:2274,0,1342
chrIII	228498	.	G	A	1664.77	PASS	AC=1;AF=0.500;AN=2;BaseQRankSum=1.832;ClippingRankSum=0.000;DP=120;ExcessHet=3.0103;FS=1.534;MLEAC=1;MLEAF=0.500;MQ=41.86;MQRankSum=1.233;QD=13.87;ReadPosRankSum=-0.032;SOR=0.522	GT:AD:DP:GQ:PL	0/1:69,51:120:99:1693,0,2247
chrIII	232907	.	C	T	1617.77	PASS	AC=1;AF=0.500;AN=2;BaseQRankSum=0.706;ClippingRankSum=0.000;DP=113;ExcessHet=3.0103;FS=13.536;MLEAC=1;MLEAF=0.500;MQ=41.20;MQRankSum=-2.132;QD=14.71;ReadPosRankSum=0.293;SOR=1.828	GT:AD:DP:GQ:PL	0/1:59,51:110:99:1646,0,1871
chrIII	242722	.	C	T	2681.77	PASS	AC=1;AF=0.500;AN=2;BaseQRankSum=-0.976;ClippingRankSum=0.000;DP=162;ExcessHet=3.0103;FS=0.589;MLEAC=1;MLEAF=0.500;MQ=41.98;MQRankSum=-1.292;QD=16.55;ReadPosRankSum=0.021;SOR=0.792	GT:AD:DP:GQ:PL	0/1:74,88:162:99:2710,0,2304
chrIII	262993	.	C	T	1253.77	PASS	AC=1;AF=0.500;AN=2;BaseQRankSum=-1.702;ClippingRankSum=0.000;DP=87;ExcessHet=3.0103;FS=0.861;MLEAC=1;MLEAF=0.500;MQ=41.74;MQRankSum=-0.415;QD=14.58;ReadPosRankSum=-0.872;SOR=0.569	GT:AD:DP:GQ:PL	0/1:42,44:86:99:1282,0,1389
chrIII	278927	.	C	T	1589.77	PASS	AC=1;AF=0.500;AN=2;BaseQRankSum=-1.146;ClippingRankSum=0.000;DP=90;ExcessHet=3.0103;FS=5.476;MLEAC=1;MLEAF=0.500;MQ=42.00;MQRankSum=0.000;QD=17.86;ReadPosRankSum=-1.420;SOR=0.530	GT:AD:DP:GQ:PL	0/1:38,51:89:99:1618,0,1209
chrIV	36415	.	C	T	2534.77	PASS	AC=1;AF=0.500;AN=2;BaseQRankSum=2.123;ClippingRankSum=0.000;DP=140;ExcessHet=3.0103;FS=4.024;MLEAC=1;MLEAF=0.500;MQ=41.73;MQRankSum=-1.368;QD=18.50;ReadPosRankSum=-0.389;SOR=0.961	GT:AD:DP:GQ:PL	0/1:61,76:137:99:2563,0,1811
chrIV	38764	.	G	A	660.77	PASS	AC=1;AF=0.500;AN=2;BaseQRankSum=-1.865;ClippingRankSum=0.000;DP=56;ExcessHet=3.0103;FS=2.284;MLEAC=1;MLEAF=0.500;MQ=41.49;MQRankSum=-1.564;QD=11.80;ReadPosRankSum=-0.395;SOR=0.532	GT:AD:DP:GQ:PL	0/1:31,25:56:99:689,0,989
chrIV	69022	.	C	T	1592.77	PASS	AC=1;AF=0.500;AN=2;BaseQRankSum=1.305;ClippingRankSum=0.000;DP=107;ExcessHet=3.0103;FS=7.668;MLEAC=1;MLEAF=0.500;MQ=41.72;MQRankSum=-1.821;QD=14.89;ReadPosRankSum=0.191;SOR=1.436	GT:AD:DP:GQ:PL	0/1:56,51:107:99:1621,0,1658
chrIV	72219	.	G	A	1399.77	PASS	AC=1;AF=0.500;AN=2;BaseQRankSum=1.207;ClippingRankSum=0.000;DP=102;ExcessHet=3.0103;FS=3.704;MLEAC=1;MLEAF=0.500;MQ=41.88;MQRankSum=2.285;QD=13.72;ReadPosRankSum=0.463;SOR=0.721	GT:AD:DP:GQ:PL	0/1:56,46:102:99:1428,0,1719
chrIV	82001	.	G	A	1078.77	PASS	AC=1;AF=0.500;AN=2;BaseQRankSum=-0.212;ClippingRankSum=0.000;DP=87;ExcessHet=3.0103;FS=0.842;MLEAC=1;MLEAF=0.500;MQ=41.84;MQRankSum=0.872;QD=12.54;ReadPosRankSum=0.484;SOR=0.576	GT:AD:DP:GQ:PL	0/1:50,36:86:99:1107,0,1638
chrIV	86056	.	C	T	1074.77	PASS	AC=1;AF=0.500;AN=2;BaseQRankSum=0.558;ClippingRankSum=0.000;DP=64;ExcessHet=3.0103;FS=7.570;MLEAC=1;MLEAF=0.500;MQ=41.32;MQRankSum=-1.635;QD=16.79;ReadPosRankSum=0.656;SOR=1.688	GT:AD:DP:GQ:PL	0/1:30,34:64:99:1103,0,907
chrIV	97826	.	C	T	2164.77	PASS	AC=1;AF=0.500;AN=2;BaseQRankSum=-0.776;ClippingRankSum=0.000;DP=121;ExcessHet=3.0103;FS=7.275;MLEAC=1;MLEAF=0.500;MQ=41.73;MQRankSum=-1.662;QD=17.89;ReadPosRankSum=-0.651;SOR=0.297	GT:AD:DP:GQ:PL	0/1:49,72:121:99:2193,0,1428
chrIV	103803	.	C	T	1250.77	PASS	AC=1;AF=0.500;AN=2;BaseQRankSum=-0.172;ClippingRankSum=0.000;DP=69;ExcessHet=3.0103;FS=0.939;MLEAC=1;MLEAF=0.500;MQ=41.83;MQRankSum=-0.508;QD=18.13;ReadPosRankSum=0.508;SOR=0.907	GT:AD:DP:GQ:PL	0/1:30,39:69:99:1279,0,919
chrIV	104685	.	C	T	2377.77	PASS	AC=1;AF=0.500;AN=2;BaseQRankSum=0.156;ClippingRankSum=0.000;DP=133;ExcessHet=3.0103;FS=4.452;MLEAC=1;MLEAF=0.500;MQ=41.83;MQRankSum=0.803;QD=18.58;ReadPosRankSum=-0.905;SOR=1.226	GT:AD:DP:GQ:PL	0/1:55,73:128:99:2406,0,1667
chrIV	106873	.	G	A	1634.77	PASS	AC=1;AF=0.500;AN=2;BaseQRankSum=-0.479;ClippingRankSum=0.000;DP=94;ExcessHet=3.0103;FS=2.840;MLEAC=1;MLEAF=0.500;MQ=41.65;MQRankSum=-1.679;QD=17.58;ReadPosRankSum=-0.864;SOR=0.437	GT:AD:DP:GQ:PL	0/1:38,55:93:99:1663,0,1180
chrIV	111129	.	C	T	1477.77	PASS	AC=1;AF=0.500;AN=2;BaseQRankSum=-2.041;ClippingRankSum=0.000;DP=86;ExcessHet=3.0103;FS=1.792;MLEAC=1;MLEAF=0.500;MQ=41.46;MQRankSum=-1.134;QD=17.18;ReadPosRankSum=-1.792;SOR=0.481	GT:AD:DP:GQ:PL	0/1:39,47:86:99:1506,0,1287
chrIV	118791	.	G	A	1221.77	PASS	AC=1;AF=0.500;AN=2;BaseQRankSum=2.229;ClippingRankSum=0.000;DP=75;ExcessHet=3.0103;FS=0.863;MLEAC=1;MLEAF=0.500;MQ=42.00;MQRankSum=0.000;QD=16.51;ReadPosRankSum=0.168;SOR=0.813	GT:AD:DP:GQ:PL	0/1:39,35:74:99:1250,0,1264
chrIV	127985	.	C	T	1904.77	PASS	AC=1;AF=0.500;AN=2;BaseQRankSum=0.765;ClippingRankSum=0.000;DP=138;ExcessHet=3.0103;FS=2.172;MLEAC=1;MLEAF=0.500;MQ=41.78;MQRankSum=-1.518;QD=14.01;ReadPosRankSum=0.336;SOR=0.911	GT:AD:DP:GQ:PL	0/1:73,63:136:99:1933,0,2174
chrIV	135097	.	C	T	2526.77	PASS	AC=1;AF=0.500;AN=2;BaseQRankSum=0.308;ClippingRankSum=0.000;DP=143;ExcessHet=3.0103;FS=18.580;MLEAC=1;MLEAF=0.500;MQ=41.76;MQRankSum=-1.110;QD=17.67;ReadPosRankSum=1.003;SOR=1.897	GT:AD:DP:GQ:PL	0/1:64,79:143:99:2555,0,1923
chrIV	139407	.	C	T	1481.77	PASS	AC=1;AF=0.500;AN=2;BaseQRankSum=0.271;ClippingRankSum=0.000;DP=109;ExcessHet=3.0103;FS=0.712;MLEAC=1;MLEAF=0.500;MQ=41.72;MQRankSum=0.514;QD=13.59;ReadPosRankSum=0.703;SOR=0.607	GT:AD:DP:GQ:PL	0/1:57,52:109:99:1510,0,1669
chrIV	150167	.	C	T	2527.77	PASS	AC=1;AF=0.500;AN=2;BaseQRankSum=-2.172;ClippingRankSum=0.000;DP=172;ExcessHet=3.0103;FS=4.508;MLEAC=1;MLEAF=0.500;MQ=41.95;MQRankSum=-1.919;QD=14.87;ReadPosRankSum=-0.921;SOR=0.434	GT:AD:DP:GQ:PL	0/1:81,89:170:99:2556,0,2543
chrIV	153188	.	C	T	2243.77	PASS	AC=1;AF=0.500;AN=2;BaseQRankSum=-0.571;ClippingRankSum=0.000;DP=134;ExcessHet=3.0103;FS=0.671;MLEAC=1;MLEAF=0.500;MQ=41.89;MQRankSum=-0.919;QD=16.87;ReadPosRankSum=-0.238;SOR=0.770	GT:AD:DP:GQ:PL	0/1:62,71:133:99:2272,0,1981
chrIV	155907	.	G	A	807.77	PASS	AC=1;AF=0.500;AN=2;BaseQRankSum=-0.205;ClippingRankSum=0.000;DP=63;ExcessHet=3.0103;FS=5.174;MLEAC=1;MLEAF=0.500;MQ=41.97;MQRankSum=-1.123;QD=12.82;ReadPosRankSum=1.533;SOR=0.398	GT:AD:DP:GQ:PL	0/1:36,27:63:99:836,0,1218
chrIV	155968	.	C	T	1259.77	PASS	AC=1;AF=0.500;AN=2;BaseQRankSum=2.560;ClippingRankSum=0.000;DP=76;ExcessHet=3.0103;FS=7.019;MLEAC=1;MLEAF=0.500;MQ=41.97;MQRankSum=-1.028;QD=16.58;ReadPosRankSum=-0.667;SOR=1.675	GT:AD:DP:GQ:PL	0/1:40,36:76:99:1288,0,1268
chrIV	160980	.	C	T	1310.77	PASS	AC=1;AF=0.500;AN=2;BaseQRankSum=0.147;ClippingRankSum=0.000;DP=94;ExcessHet=3.0103;FS=1.801;MLEAC=1;MLEAF=0.500;MQ=41.88;MQRankSum=0.689;QD=13.94;ReadPosRankSum=-1.344;SOR=0.454	GT:AD:DP:GQ:PL	0/1:50,44:94:99:1339,0,1528
chrIV	179986	.	C	T	1497.77	PASS	AC=1;AF=0.500;AN=2;BaseQRankSum=-1.076;ClippingRankSum=0.000;DP=110;ExcessHet=3.0103;FS=3.903;MLEAC=1;MLEAF=0.500;MQ=41.98;MQRankSum=0.939;QD=13.74;ReadPosRankSum=-0.901;SOR=0.372	GT:AD:DP:GQ:PL	0/1:59,50:109:99:1526,0,1963
chrIV	184825	.	C	T	1994.77	PASS	AC=1;AF=0.500;AN=2;BaseQRankSum=1.630;ClippingRankSum=0.000;DP=102;ExcessHet=3.0103;FS=2.755;MLEAC=1;MLEAF=0.500;MQ=41.98;MQRankSum=-0.718;QD=19.56;ReadPosRankSum=-0.021;SOR=1.054	GT:AD:DP:GQ:PL	0/1:36,66:102:99:2023,0,835
chrIV	221874	.	C	T	1054.77	PASS	AC=1;AF=0.500;AN=2;BaseQRankSum=0.193;ClippingRankSum=0.000;DP=84;ExcessHet=3.0103;FS=3.137;MLEAC=1;MLEAF=0.500;MQ=41.66;MQRankSum=1.220;QD=12.56;ReadPosRankSum=0.699;SOR=0.371	GT:AD:DP:GQ:PL	0/1:49,35:84:99:1083,0,1564
chrIV	221905	.	C	T	1308.77	PASS	AC=1;AF=0.500;AN=2;BaseQRankSum=1.247;ClippingRankSum=0.000;DP=73;ExcessHet=3.0103;FS=0.000;MLEAC=1;MLEAF=0.500;MQ=42.00;MQRankSum=0.000;QD=18.43;ReadPosRankSum=0.145;SOR=0.722	GT:AD:DP:GQ:PL	0/1:31,40:71:99:1337,0,911
chrIV	227225	.	G	A	2271.77	PASS	AC=1;AF=0.500;AN=2;BaseQRankSum=-0.770;ClippingRankSum=0.000;DP=121;ExcessHet=3.0103;FS=3.968;MLEAC=1;MLEAF=0.500;MQ=41.94;MQRankSum=-1.824;QD=18.93;ReadPosRankSum=-0.516;SOR=0.402	GT:AD:DP:GQ:PL	0/1:54,66:120:99:2300,0,1842
chrIV	241854	.	C	T	1467.77	PASS	AC=1;AF=0.500;AN=2;BaseQRankSum=-0.839;ClippingRankSum=0.000;DP=99;ExcessHet=3.0103;FS=0.757;MLEAC=1;MLEAF=0.500;MQ=41.67;MQRankSum=-1.980;QD=14.98;ReadPosRankSum=-1.006;SOR=0.702	GT:AD:DP:GQ:PL	0/1:48,50:98:99:1496,0,1581
chrIV	242242	.	G	A	1563.77	PASS	AC=1;AF=0.500;AN=2;BaseQRankSum=-0.251;ClippingRankSum=0.000;DP=102;ExcessHet=3.0103;FS=0.000;MLEAC=1;MLEAF=0.500;MQ=42.00;MQRankSum=0.000;QD=15.33;ReadPosRankSum=-0.972;SOR=0.693	GT:AD:DP:GQ:PL	0/1:51,51:102:99:1592,0,1615
chrIV	265214	.	C	T	1556.77	PASS	AC=1;AF=0.500;AN=2;BaseQRankSum=-0.603;ClippingRankSum=0.000;DP=83;ExcessHet=3.0103;FS=16.015;MLEAC=1;MLEAF=0.500;MQ=42.00;MQRankSum=0.000;QD=18.76;ReadPosRankSum=-0.901;SOR=0.829	GT:AD:DP:GQ:PL	0/1:34,49:83:99:1585,0,1037
chrIV	268362	.	G	A	1516.77	PASS	AC=1;AF=0.500;AN=2;BaseQRankSum=0.708;ClippingRankSum=0.000;DP=120;ExcessHet=3.0103;FS=2.352;MLEAC=1;MLEAF=0.500;MQ=41.81;MQRankSum=-0.733;QD=12.64;ReadPosRankSum=1.058;SOR=0.554	GT:AD:DP:GQ:PL	0/1:67,53:120:99:1545,0,2029
chrIV	293217	.	G	A	1601.77	PASS	AC=1;AF=0.500;AN=2;BaseQRankSum=0.958;ClippingRankSum=0.000;DP=99;ExcessHet=3.0103;FS=0.856;MLEAC=1;MLEAF=0.500;MQ=41.80;MQRankSum=-0.493;QD=16.51;ReadPosRankSum=0.614;SOR=0.890	GT:AD:DP:GQ:PL	0/1:47,50:97:99:1630,0,1422
chrIV	300987	.	G	A	1398.77	PASS	AC=1;AF=0.500;AN=2;BaseQRankSum=0.856;ClippingRankSum=0.000;DP=85;ExcessHet=3.0103;FS=7.190;MLEAC=1;MLEAF=0.500;MQ=41.46;MQRankSum=0.024;QD=16.46;ReadPosRankSum=-1.928;SOR=1.455	GT:AD:DP:GQ:PL	0/1:42,43:85:99:1427,0,1334
chrIV	302948	.	C	T	1942.77	PASS	AC=1;AF=0.500;AN=2;BaseQRankSum=-0.335;ClippingRankSum=0.000;DP=114;ExcessHet=3.0103;FS=4.620;MLEAC=1;MLEAF=0.500;MQ=41.98;MQRankSum=-0.915;QD=17.04;ReadPosRankSum=-0.762;SOR=1.139	GT:AD:DP:GQ:PL	0/1:53,61:114:99:1971,0,1683
chrIV	310201	.	C	T	603.77	PASS	AC=1;AF=0.500;AN=2;BaseQRankSum=0.993;ClippingRankSum=0.000;DP=51;ExcessHet=3.0103;FS=0.000;MLEAC=1;MLEAF=0.500;MQ=42.00;MQRankSum=0.000;QD=12.08;ReadPosRankSum=0.069;SOR=0.816	GT:AD:DP:GQ:PL	0/1:30,20:50:99:632,0,966
chrIV	322197	.	C	T	1327.77	PASS	AC=1;AF=0.500;AN=2;BaseQRankSum=0.057;ClippingRankSum=0.000;DP=83;ExcessHet=3.0103;FS=4.285;MLEAC=1;MLEAF=0.500;MQ=41.56;MQRankSum=2.634;QD=16.39;ReadPosRankSum=-0.259;SOR=1.189	GT:AD:DP:GQ:PL	0/1:39,42:81:99:1356,0,1206
chrIV	323872	.	C	T	1589.77	PASS	AC=1;AF=0.500;AN=2;BaseQRankSum=0.233;ClippingRankSum=0.000;DP=111;ExcessHet=3.0103;FS=0.000;MLEAC=1;MLEAF=0.500;MQ=41.91;MQRankSum=0.526;QD=14.32;ReadPosRankSum=0.255;SOR=0.720	GT:AD:DP:GQ:PL	0/1:54,57:111:99:1618,0,1540
chrIV	330851	.	G	A	1341.77	PASS	AC=1;AF=0.500;AN=2;BaseQRankSum=2.678;ClippingRankSum=0.000;DP=85;ExcessHet=3.0103;FS=15.697;MLEAC=1;MLEAF=0.500;MQ=41.95;MQRankSum=0.141;QD=16.57;ReadPosRankSum=-0.164;SOR=1.386	GT:AD:DP:GQ:PL	0/1:37,44:81:99:1370,0,926
chrIV	345563	.	C	T	1939.77	PASS	AC=1;AF=0.500;AN=2;BaseQRankSum=1.138;ClippingRankSum=0.000;DP=117;ExcessHet=3.0103;FS=0.000;MLEAC=1;MLEAF=0.500;MQ=41.85;MQRankSum=0.664;QD=16.72;ReadPosRankSum=-0.192;SOR=0.676	GT:AD:DP:GQ:PL	0/1:55,61:116:99:1968,0,1651
chrIV	354769	.	C	T	2032.77	PASS	AC=1;AF=0.500;AN=2;BaseQRankSum=2.733;ClippingRankSum=0.000;DP=110;ExcessHet=3.0103;FS=6.578;MLEAC=1;MLEAF=0.500;MQ=41.98;MQRankSum=1.105;QD=18.65;ReadPosRankSum=1.266;SOR=1.405	GT:AD:DP:GQ:PL	0/1:50,59:109:99:2061,0,1567
chrIV	354921	.	C	T	1482.77	PASS	AC=1;AF=0.500;AN=2;BaseQRankSum=0.581;ClippingRankSum=0.000;DP=118;ExcessHet=3.0103;FS=1.506;MLEAC=1;MLEAF=0.500;MQ=41.92;MQRankSum=0.078;QD=12.57;ReadPosRankSum=0.389;SOR=0.517	GT:AD:DP:GQ:PL	0/1:69,49:118:99:1511,0,2251
chrIV	356937	.	G	A	1703.77	PASS	AC=1;AF=0.500;AN=2;BaseQRankSum=-1.576;ClippingRankSum=0.000;DP=101;ExcessHet=3.0103;FS=0.784;MLEAC=1;MLEAF=0.500;MQ=41.92;MQRankSum=-1.718;QD=17.04;ReadPosRankSum=-2.156;SOR=0.551	GT:AD:DP:GQ:PL	0/1:42,58:100:99:1732,0,1280
chrIV	368224	.	C	T	1764.77	PASS	AC=1;AF=0.500;AN=2;BaseQRankSum=-0.837;ClippingRankSum=0.000;DP=119;ExcessHet=3.0103;FS=8.553;MLEAC=1;MLEAF=0.500;MQ=41.81;MQRankSum=-2.248;QD=15.08;ReadPosRankSum=0.660;SOR=1.145	GT:AD:DP:GQ:PL	0/1:58,59:117:99:1793,0,1854
chrIV	370047	.	C	T	1588.77	PASS	AC=1;AF=0.500;AN=2;BaseQRankSum=-0.927;ClippingRankSum=0.000;DP=108;ExcessHet=3.0103;FS=11.351;MLEAC=1;MLEAF=0.500;MQ=41.14;MQRankSum=0.240;QD=14.85;ReadPosRankSum=-1.084;SOR=0.213	GT:AD:DP:GQ:PL	0/1:55,52:107:99:1617,0,1738
chrIV	371787	.	C	T	1797.77	PASS	AC=1;AF=0.500;AN=2;BaseQRankSum=1.247;ClippingRankSum=0.000;DP=118;ExcessHet=3.0103;FS=0.688;MLEAC=1;MLEAF=0.500;MQ=42.00;MQRankSum=0.000;QD=15.24;ReadPosRankSum=0.994;SOR=0.579	GT:AD:DP:GQ:PL	0/1:61,57:118:99:1826,0,1940
chrIV	397436	.	C	T	1776.77	PASS	AC=1;AF=0.500;AN=2;BaseQRankSum=-0.734;ClippingRankSum=0.000;DP=115;ExcessHet=3.0103;FS=0.715;MLEAC=1;MLEAF=0.500;MQ=41.72;MQRankSum=-1.983;QD=15.59;ReadPosRankSum=-0.279;SOR=0.828	GT:AD:DP:GQ:PL	0/1:56,58:114:99:1805,0,1744
chrIV	413633	.	C	T	1173.77	PASS	AC=1;AF=0.500;AN=2;BaseQRankSum=2.041;ClippingRankSum=0.000;DP=81;ExcessHet=3.0103;FS=0.848;MLEAC=1;MLEAF=0.500;MQ=41.82;MQRankSum=0.942;QD=14.49;ReadPosRankSum=-0.793;SOR=0.819	GT:AD:DP:GQ:PL	0/1:44,37:81:99:1202,0,1289
chrIV	422376	.	G	A	1577.77	PASS	AC=1;AF=0.500;AN=2;BaseQRankSum=1.544;ClippingRankSum=0.000;DP=122;ExcessHet=3.0103;FS=0.000;MLEAC=1;MLEAF=0.500;MQ=41.52;MQRankSum=-1.437;QD=13.04;ReadPosRankSum=-0.169;SOR=0.667	GT:AD:DP:GQ:PL	0/1:73,48:121:99:1606,0,2397
chrIV	428590	.	C	T	1871.77	PASS	AC=1;AF=0.500;AN=2;BaseQRankSum=0.546;ClippingRankSum=0.000;DP=113;ExcessHet=3.0103;FS=0.698;MLEAC=1;MLEAF=0.500;MQ=41.85;MQRankSum=0.013;QD=16.56;ReadPosRankSum=-0.803;SOR=0.597	GT:AD:DP:GQ:PL	0/1:57,56:113:99:1900,0,1883
chrIV	433541	.	C	T	1614.77	PASS	AC=1;AF=0.500;AN=2;BaseQRankSum=0.310;ClippingRankSum=0.000;DP=123;ExcessHet=3.0103;FS=0.000;MLEAC=1;MLEAF=0.500;MQ=41.95;MQRankSum=-0.762;QD=13.13;ReadPosRankSum=0.322;SOR=0.743	GT:AD:DP:GQ:PL	0/1:68,55:123:99:1643,0,2136
chrIV	434165	.	G	A	1398.77	PASS	AC=1;AF=0.500;AN=2;BaseQRankSum=-1.287;ClippingRankSum=0.000;DP=73;ExcessHet=3.0103;FS=1.972;MLEAC=1;MLEAF=0.500;MQ=41.56;MQRankSum=-1.443;QD=19.70;ReadPosRankSum=-1.747;SOR=0.841	GT:AD:DP:GQ:PL	0/1:29,42:71:99:1427,0,982
chrIV	447054	.	C	T	903.77	PASS	AC=1;AF=0.500;AN=2;BaseQRankSum=1.048;ClippingRankSum=0.000;DP=64;ExcessHet=3.0103;FS=0.953;MLEAC=1;MLEAF=0.500;MQ=42.00;MQRankSum=0.000;QD=14.12;ReadPosRankSum=-0.189;SOR=0.869	GT:AD:DP:GQ:PL	0/1:35,29:64:99:932,0,1075
chrIV	450089	.	G	A	1726.77	PASS	AC=1;AF=0.500;AN=2;BaseQRankSum=1.231;ClippingRankSum=0.000;DP=151;ExcessHet=3.0103;FS=4.143;MLEAC=1;MLEAF=0.500;MQ=41.73;MQRankSum=-2.566;QD=11.44;ReadPosRankSum=-0.833;SOR=1.095	GT:AD:DP:GQ:PL	0/1:86,65:151:99:1755,0,2369
chrIV	463296	.	C	T	1369.77	PASS	AC=1;AF=0.500;AN=2;BaseQRankSum=-2.231;ClippingRankSum=0.000;DP=113;ExcessHet=3.0103;FS=0.000;MLEAC=1;MLEAF=0.500;MQ=41.54;MQRankSum=-1.138;QD=12.23;ReadPosRankSum=-0.584;SOR=0.713	GT:AD:DP:GQ:PL	0/1:64,48:112:99:1398,0,2109
chrIV	464385	.	C	T	1642.77	PASS	AC=1;AF=0.500;AN=2;BaseQRankSum=1.137;ClippingRankSum=0.000;DP=108;ExcessHet=3.0103;FS=2.518;MLEAC=1;MLEAF=0.500;MQ=42.00;MQRankSum=0.000;QD=15.21;ReadPosRankSum=-0.297;SOR=0.479	GT:AD:DP:GQ:PL	0/1:58,50:108:99:1671,0,1897
chrIV	465576	.	C	T	1931.77	PASS	AC=1;AF=0.500;AN=2;BaseQRankSum=0.206;ClippingRankSum=0.000;DP=115;ExcessHet=3.0103;FS=8.793;MLEAC=1;MLEAF=0.500;MQ=41.34;MQRankSum=-0.829;QD=16.95;ReadPosRankSum=1.642;SOR=1.211	GT:AD:DP:GQ:PL	0/1:51,63:114:99:1960,0,1564
chrIV	471781	.	C	T	1581.77	PASS	AC=1;AF=0.500;AN=2;BaseQRankSum=1.733;ClippingRankSum=0.000;DP=73;ExcessHet=3.0103;FS=0.000;MLEAC=1;MLEAF=0.500;MQ=41.95;MQRankSum=-1.274;QD=21.67;ReadPosRankSum=1.056;SOR=0.601	GT:AD:DP:GQ:PL	0/1:33,40:73:99:1610,0,2393
chrIV	471788	.	C	T	1609.77	PASS	AC=1;AF=0.500;AN=2;BaseQRankSum=2.188;ClippingRankSum=0.000;DP=75;ExcessHet=3.0103;FS=0.874;MLEAC=1;MLEAF=0.500;MQ=41.95;MQRankSum=-1.313;QD=21.46;ReadPosRankSum=0.838;SOR=0.544	GT:AD:DP:GQ:PL	0/1:35,40:75:99:1638,0,2426
chrIV	473072	.	C	T	1112.77	PASS	AC=1;AF=0.500;AN=2;BaseQRankSum=-0.688;ClippingRankSum=0.000;DP=58;ExcessHet=3.0103;FS=0.000;MLEAC=1;MLEAF=0.500;MQ=41.71;MQRankSum=-1.090;QD=19.19;ReadPosRankSum=-0.657;SOR=0.776	GT:AD:DP:GQ:PL	0/1:22,36:58:99:1141,0,678
chrIV	473977	.	C	T	1430.77	PASS	AC=1;AF=0.500;AN=2;BaseQRankSum=1.281;ClippingRankSum=0.000;DP=108;ExcessHet=3.0103;FS=17.399;MLEAC=1;MLEAF=0.500;MQ=41.69;MQRankSum=1.771;QD=13.37;ReadPosRankSum=-1.182;SOR=0.810	GT:AD:DP:GQ:PL	0/1:61,46:107:99:1459,0,1906
chrIV	488778	.	G	A	1496.77	PASS	AC=1;AF=0.500;AN=2;BaseQRankSum=0.035;ClippingRankSum=0.000;DP=88;ExcessHet=3.0103;FS=2.968;MLEAC=1;MLEAF=0.500;MQ=41.77;MQRankSum=-1.266;QD=17.20;ReadPosRankSum=-0.583;SOR=1.047	GT:AD:DP:GQ:PL	0/1:39,48:87:99:1525,0,1220
chrIV	495612	.	G	A	1310.77	PASS	AC=1;AF=0.500;AN=2;BaseQRankSum=0.448;ClippingRankSum=0.000;DP=79;ExcessHet=3.0103;FS=5.803;MLEAC=1;MLEAF=0.500;MQ=41.93;MQRankSum=-0.548;QD=16.59;ReadPosRankSum=-0.764;SOR=0.677	GT:AD:DP:GQ:PL	0/1:39,40:79:99:1339,0,1243
chrIV	496242	.	C	T	1212.77	PASS	AC=1;AF=0.500;AN=2;BaseQRankSum=3.132;ClippingRankSum=0.000;DP=75;ExcessHet=3.0103;FS=4.468;MLEAC=1;MLEAF=0.500;MQ=41.80;MQRankSum=-1.042;QD=16.17;ReadPosRankSum=1.347;SOR=0.878	GT:AD:DP:GQ:PL	0/1:40,35:75:99:1241,0,1296
chrIV	527329	.	C	T	942.77	PASS	AC=1;AF=0.500;AN=2;BaseQRankSum=0.782;ClippingRankSum=0.000;DP=74;ExcessHet=3.0103;FS=0.000;MLEAC=1;MLEAF=0.500;MQ=42.00;MQRankSum=0.000;QD=12.74;ReadPosRankSum=-1.469;SOR=0.693	GT:AD:DP:GQ:PL	0/1:40,34:74:99:971,0,1116
chrIV	541381	.	G	A	1971.77	PASS	AC=1;AF=0.500;AN=2;BaseQRankSum=-0.090;ClippingRankSum=0.000;DP=113;ExcessHet=3.0103;FS=6.813;MLEAC=1;MLEAF=0.500;MQ=41.68;MQRankSum=-0.657;QD=17.76;ReadPosRankSum=0.604;SOR=1.403	GT:AD:DP:GQ:PL	0/1:51,60:111:99:2000,0,1575
chrIV	541808	.	G	A	2398.77	PASS	AC=1;AF=0.500;AN=2;BaseQRankSum=0.635;ClippingRankSum=0.000;DP=129;ExcessHet=3.0103;FS=1.417;MLEAC=1;MLEAF=0.500;MQ=41.73;MQRankSum=-1.920;QD=18.60;ReadPosRankSum=-0.121;SOR=0.590	GT:AD:DP:GQ:PL	0/1:54,75:129:99:2427,0,1644
chrIV	551501	.	C	T	2236.77	PASS	AC=1;AF=0.500;AN=2;BaseQRankSum=0.812;ClippingRankSum=0.000;DP=143;ExcessHet=3.0103;FS=1.334;MLEAC=1;MLEAF=0.500;MQ=41.74;MQRankSum=-0.556;QD=15.64;ReadPosRankSum=-0.965;SOR=0.830	GT:AD:DP:GQ:PL	0/1:63,80:143:99:2265,0,1651
chrIV	556477	.	G	A	642.77	PASS	AC=1;AF=0.500;AN=2;BaseQRankSum=0.872;ClippingRankSum=0.000;DP=50;ExcessHet=3.0103;FS=2.453;MLEAC=1;MLEAF=0.500;MQ=41.96;MQRankSum=-1.088;QD=12.86;ReadPosRankSum=-0.823;SOR=0.368	GT:AD:DP:GQ:PL	0/1:28,22:50:99:671,0,855
chrIV	562379	.	G	A	1853.77	PASS	AC=1;AF=0.500;AN=2;BaseQRankSum=-0.649;ClippingRankSum=0.000;DP=117;ExcessHet=3.0103;FS=1.496;MLEAC=1;MLEAF=0.500;MQ=41.93;MQRankSum=0.079;QD=15.98;ReadPosRankSum=1.182;SOR=0.898	GT:AD:DP:GQ:PL	0/1:56,60:116:99:1882,0,1795
chrIV	568900	.	C	T	1271.77	PASS	AC=1;AF=0.500;AN=2;BaseQRankSum=-0.054;ClippingRankSum=0.000;DP=84;ExcessHet=3.0103;FS=7.212;MLEAC=1;MLEAF=0.500;MQ=40.77;MQRankSum=0.037;QD=15.14;ReadPosRankSum=0.795;SOR=0.793	GT:AD:DP:GQ:PL	0/1:42,42:84:99:1300,0,1320
chrIV	575893	.	C	T	1684.77	PASS	AC=1;AF=0.500;AN=2;BaseQRankSum=-0.043;ClippingRankSum=0.000;DP=125;ExcessHet=3.0103;FS=2.496;MLEAC=1;MLEAF=0.500;MQ=41.97;MQRankSum=-1.540;QD=13.48;ReadPosRankSum=0.372;SOR=0.979	GT:AD:DP:GQ:PL	0/1:68,57:125:99:1713,0,2189
chrIV	578514	.	C	T	1156.77	PASS	AC=1;AF=0.500;AN=2;BaseQRankSum=-0.756;ClippingRankSum=0.000;DP=78;ExcessHet=3.0103;FS=3.041;MLEAC=1;MLEAF=0.500;MQ=42.00;MQRankSum=0.000;QD=14.83;ReadPosRankSum=-1.802;SOR=0.954	GT:AD:DP:GQ:PL	0/1:38,40:78:99:1185,0,1211
chrIV	592441	.	C	T	1174.77	PASS	AC=1;AF=0.500;AN=2;BaseQRankSum=0.179;ClippingRankSum=0.000;DP=80;ExcessHet=3.0103;FS=2.933;MLEAC=1;MLEAF=0.500;MQ=41.95;MQRankSum=-1.441;QD=14.68;ReadPosRankSum=0.885;SOR=1.035	GT:AD:DP:GQ:PL	0/1:41,39:80:99:1203,0,1323
chrIV	600705	.	C	T	1145.77	PASS	AC=1;AF=0.500;AN=2;BaseQRankSum=1.234;ClippingRankSum=0.000;DP=82;ExcessHet=3.0103;FS=8.923;MLEAC=1;MLEAF=0.500;MQ=41.38;MQRankSum=0.968;QD=13.97;ReadPosRankSum=0.654;SOR=1.125	GT:AD:DP:GQ:PL	0/1:43,39:82:99:1174,0,1250
chrIV	600783	.	C	T	988.77	PASS	AC=1;AF=0.500;AN=2;BaseQRankSum=-2.208;ClippingRankSum=0.000;DP=89;ExcessHet=3.0103;FS=7.653;MLEAC=1;MLEAF=0.500;MQ=41.25;MQRankSum=-1.102;QD=11.24;ReadPosRankSum=-1.542;SOR=0.232	GT:AD:DP:GQ:PL	0/1:51,37:88:99:1017,0,1710
chrIV	600960	.	C	T	1615.77	PASS	AC=1;AF=0.500;AN=2;BaseQRankSum=0.498;ClippingRankSum=0.000;DP=109;ExcessHet=3.0103;FS=0.722;MLEAC=1;MLEAF=0.500;MQ=41.19;MQRankSum=-0.744;QD=14.96;ReadPosRankSum=-0.564;SOR=0.565	GT:AD:DP:GQ:PL	0/1:55,53:108:99:1644,0,1678
chrIV	624713	.	G	A	1320.77	PASS	AC=1;AF=0.500;AN=2;BaseQRankSum=-0.670;ClippingRankSum=0.000;DP=85;ExcessHet=3.0103;FS=0.000;MLEAC=1;MLEAF=0.500;MQ=41.67;MQRankSum=-1.406;QD=15.72;ReadPosRankSum=-1.665;SOR=0.693	GT:AD:DP:GQ:PL	0/1:42,42:84:99:1349,0,1391
chrIV	634445	.	G	A	1848.77	PASS	AC=1;AF=0.500;AN=2;BaseQRankSum=-0.253;ClippingRankSum=0.000;DP=113;ExcessHet=3.0103;FS=3.433;MLEAC=1;MLEAF=0.500;MQ=41.82;MQRankSum=0.978;QD=16.36;ReadPosRankSum=-1.275;SOR=0.846	GT:AD:DP:GQ:PL	0/1:57,56:113:99:1877,0,1893
chrIV	668526	.	C	T	380.77	PASS	AC=1;AF=0.500;AN=2;BaseQRankSum=0.470;ClippingRankSum=0.000;DP=49;ExcessHet=3.0103;FS=0.000;MLEAC=1;MLEAF=0.500;MQ=41.92;MQRankSum=1.059;QD=8.10;ReadPosRankSum=-1.035;SOR=0.836	GT:AD:DP:GQ:PL	0/1:31,16:47:99:409,0,837
chrIV	673516	.	C	T	1347.77	PASS	AC=1;AF=0.500;AN=2;BaseQRankSum=-0.531;ClippingRankSum=0.000;DP=105;ExcessHet=3.0103;FS=5.432;MLEAC=1;MLEAF=0.500;MQ=41.38;MQRankSum=-2.281;QD=12.96;ReadPosRankSum=0.640;SOR=0.332	GT:AD:DP:GQ:PL	0/1:59,45:104:99:1376,0,1957
chrIV	673563	.	C	T	1611.77	PASS	AC=1;AF=0.500;AN=2;BaseQRankSum=-1.946;ClippingRankSum=0.000;DP=105;ExcessHet=3.0103;FS=0.000;MLEAC=1;MLEAF=0.500;MQ=41.56;MQRankSum=2.000;QD=15.50;ReadPosRankSum=-1.357;SOR=0.644	GT:AD:DP:GQ:PL	0/1:53,51:104:99:1640,0,1798
chrIV	675390	.	G	A	1605.77	PASS	AC=1;AF=0.500;AN=2;BaseQRankSum=0.535;ClippingRankSum=0.000;DP=96;ExcessHet=3.0103;FS=0.000;MLEAC=1;MLEAF=0.500;MQ=41.45;MQRankSum=-0.870;QD=17.65;ReadPosRankSum=0.885;SOR=0.754	GT:AD:DP:GQ:PL	0/1:42,49:91:99:1634,0,1339
chrIV	699956	.	C	T	1550.77	PASS	AC=1;AF=0.500;AN=2;BaseQRankSum=1.128;ClippingRankSum=0.000;DP=108;ExcessHet=3.0103;FS=6.309;MLEAC=1;MLEAF=0.500;MQ=41.83;MQRankSum=1.331;QD=14.63;ReadPosRankSum=0.242;SOR=1.277	GT:AD:DP:GQ:PL	0/1:57,49:106:99:1579,0,1782
chrIV	729701	.	C	T	1536.77	PASS	AC=1;AF=0.500;AN=2;BaseQRankSum=-2.054;ClippingRankSum=0.000;DP=91;ExcessHet=3.0103;FS=2.852;MLEAC=1;MLEAF=0.500;MQ=41.49;MQRankSum=-1.121;QD=16.89;ReadPosRankSum=-0.627;SOR=0.428	GT:AD:DP:GQ:PL	0/1:41,50:91:99:1565,0,1369
chrIV	740790	.	G	A	1324.77	PASS	AC=1;AF=0.500;AN=2;BaseQRankSum=0.255;ClippingRankSum=0.000;DP=116;ExcessHet=3.0103;FS=2.464;MLEAC=1;MLEAF=0.500;MQ=42.00;MQRankSum=0.000;QD=11.42;ReadPosRankSum=-1.908;SOR=1.003	GT:AD:DP:GQ:PL	0/1:71,45:116:99:1353,0,2266
chrIV	748060	.	G	A	1500.77	PASS	AC=1;AF=0.500;AN=2;BaseQRankSum=-1.362;ClippingRankSum=0.000;DP=91;ExcessHet=3.0103;FS=8.829;MLEAC=1;MLEAF=0.500;MQ=42.00;MQRankSum=0.000;QD=16.49;ReadPosRankSum=-1.066;SOR=0.219	GT:AD:DP:GQ:PL	0/1:44,47:91:99:1529,0,1525
chrIV	749322	.	G	A	923.77	PASS	AC=1;AF=0.500;AN=2;BaseQRankSum=-0.141;ClippingRankSum=0.000;DP=85;ExcessHet=3.0103;FS=0.000;MLEAC=1;MLEAF=0.500;MQ=41.83;MQRankSum=-1.291;QD=11.27;ReadPosRankSum=0.666;SOR=0.746	GT:AD:DP:GQ:PL	0/1:52,30:82:99:952,0,1821
chrIV	778988	.	C	T	1057.77	PASS	AC=1;AF=0.500;AN=2;BaseQRankSum=1.124;ClippingRankSum=0.000;DP=80;ExcessHet=3.0103;FS=2.178;MLEAC=1;MLEAF=0.500;MQ=41.64;MQRankSum=-1.725;QD=13.22;ReadPosRankSum=1.759;SOR=1.078	GT:AD:DP:GQ:PL	0/1:48,32:80:99:1086,0,1599
chrIV	780113	.	G	A	1473.77	PASS	AC=1;AF=0.500;AN=2;BaseQRankSum=0.490;ClippingRankSum=0.000;DP=118;ExcessHet=3.0103;FS=0.700;MLEAC=1;MLEAF=0.500;MQ=41.76;MQRankSum=1.283;QD=12.60;ReadPosRankSum=0.733;SOR=0.803	GT:AD:DP:GQ:PL	0/1:65,52:117:99:1502,0,1906
chrIV	784436	.	G	A	1663.77	PASS	AC=1;AF=0.500;AN=2;BaseQRankSum=-2.071;ClippingRankSum=0.000;DP=108;ExcessHet=3.0103;FS=4.739;MLEAC=1;MLEAF=0.500;MQ=41.60;MQRankSum=0.462;QD=15.41;ReadPosRankSum=-2.753;SOR=0.847	GT:AD:DP:GQ:PL	0/1:53,55:108:99:1692,0,1779
chrIV	802431	.	G	A	1473.77	PASS	AC=1;AF=0.500;AN=2;BaseQRankSum=-1.093;ClippingRankSum=0.000;DP=77;ExcessHet=3.0103;FS=0.000;MLEAC=1;MLEAF=0.500;MQ=41.41;MQRankSum=-0.611;QD=19.14;ReadPosRankSum=0.000;SOR=0.685	GT:AD:DP:GQ:PL	0/1:30,47:77:99:1502,0,970
chrIV	806484	.	C	T	1563.77	PASS	AC=1;AF=0.500;AN=2;BaseQRankSum=-0.588;ClippingRankSum=0.000;DP=93;ExcessHet=3.0103;FS=0.000;MLEAC=1;MLEAF=0.500;MQ=41.29;MQRankSum=-1.697;QD=16.81;ReadPosRankSum=-0.374;SOR=0.664	GT:AD:DP:GQ:PL	0/1:39,54:93:99:1592,0,1108
chrIV	884406	.	C	T	966.77	PASS	AC=1;AF=0.500;AN=2;BaseQRankSum=0.759;ClippingRankSum=0.000;DP=54;ExcessHet=3.0103;FS=7.653;MLEAC=1;MLEAF=0.500;MQ=40.32;MQRankSum=1.499;QD=17.90;ReadPosRankSum=-0.330;SOR=1.266	GT:AD:DP:GQ:PL	0/1:26,28:54:99:995,0,861
chrIV	890498	.	C	T	1370.77	PASS	AC=1;AF=0.500;AN=2;BaseQRankSum=-0.845;ClippingRankSum=0.000;DP=96;ExcessHet=3.0103;FS=0.802;MLEAC=1;MLEAF=0.500;MQ=41.62;MQRankSum=-0.920;QD=14.58;ReadPosRankSum=0.250;SOR=0.552	GT:AD:DP:GQ:PL	0/1:48,46:94:99:1399,0,1534
chrIV	905742	.	G	A	1228.77	PASS	AC=1;AF=0.500;AN=2;BaseQRankSum=-2.564;ClippingRankSum=0.000;DP=91;ExcessHet=3.0103;FS=0.850;MLEAC=1;MLEAF=0.500;MQ=42.00;MQRankSum=0.000;QD=13.50;ReadPosRankSum=-1.071;SOR=0.521	GT:AD:DP:GQ:PL	0/1:47,44:91:99:1257,0,1560
chrIV	915395	.	C	T	1814.77	PASS	AC=1;AF=0.500;AN=2;BaseQRankSum=0.595;ClippingRankSum=0.000;DP=111;ExcessHet=3.0103;FS=0.000;MLEAC=1;MLEAF=0.500;MQ=42.00;MQRankSum=0.000;QD=16.35;ReadPosRankSum=-0.206;SOR=0.641	GT:AD:DP:GQ:PL	0/1:54,57:111:99:1843,0,1723
chrIV	915917	.	C	T	1617.77	PASS	AC=1;AF=0.500;AN=2;BaseQRankSum=-0.608;ClippingRankSum=0.000;DP=100;ExcessHet=3.0103;FS=8.587;MLEAC=1;MLEAF=0.500;MQ=41.81;MQRankSum=-1.583;QD=16.68;ReadPosRankSum=-0.796;SOR=0.206	GT:AD:DP:GQ:PL	0/1:44,53:97:99:1646,0,1400
chrIV	927193	.	C	T	1719.77	PASS	AC=1;AF=0.500;AN=2;BaseQRankSum=-0.293;ClippingRankSum=0.000;DP=104;ExcessHet=3.0103;FS=0.000;MLEAC=1;MLEAF=0.500;MQ=41.96;MQRankSum=1.462;QD=16.54;ReadPosRankSum=-1.056;SOR=0.756	GT:AD:DP:GQ:PL	0/1:51,53:104:99:1748,0,1705
chrIV	942757	.	C	T	1120.77	PASS	AC=1;AF=0.500;AN=2;BaseQRankSum=0.630;ClippingRankSum=0.000;DP=92;ExcessHet=3.0103;FS=1.722;MLEAC=1;MLEAF=0.500;MQ=41.69;MQRankSum=-1.610;QD=12.45;ReadPosRankSum=-0.298;SOR=0.922	GT:AD:DP:GQ:PL	0/1:51,39:90:99:1149,0,1523
chrIV	946341	.	C	T	1121.77	PASS	AC=1;AF=0.500;AN=2;BaseQRankSum=0.716;ClippingRankSum=0.000;DP=72;ExcessHet=3.0103;FS=2.029;MLEAC=1;MLEAF=0.500;MQ=41.53;MQRankSum=1.050;QD=15.80;ReadPosRankSum=-1.256;SOR=1.031	GT:AD:DP:GQ:PL	0/1:36,35:71:99:1150,0,1184
chrIV	970445	.	C	T	1331.77	PASS	AC=1;AF=0.500;AN=2;BaseQRankSum=0.830;ClippingRankSum=0.000;DP=84;ExcessHet=3.0103;FS=3.025;MLEAC=1;MLEAF=0.500;MQ=41.95;MQRankSum=1.357;QD=16.05;ReadPosRankSum=0.072;SOR=0.381	GT:AD:DP:GQ:PL	0/1:44,39:83:99:1360,0,1485
chrIV	971931	.	C	T	2026.77	PASS	AC=1;AF=0.500;AN=2;BaseQRankSum=0.273;ClippingRankSum=0.000;DP=105;ExcessHet=3.0103;FS=5.113;MLEAC=1;MLEAF=0.500;MQ=41.96;MQRankSum=-1.203;QD=19.49;ReadPosRankSum=-1.076;SOR=0.332	GT:AD:DP:GQ:PL	0/1:44,60:104:99:2055,0,1408
chrIV	1002878	.	C	T	2296.77	PASS	AC=1;AF=0.500;AN=2;BaseQRankSum=-1.174;ClippingRankSum=0.000;DP=145;ExcessHet=3.0103;FS=4.085;MLEAC=1;MLEAF=0.500;MQ=41.92;MQRankSum=-2.403;QD=15.84;ReadPosRankSum=0.420;SOR=1.086	GT:AD:DP:GQ:PL	0/1:70,75:145:99:2325,0,2341
chrIV	1020382	.	G	A	1098.77	PASS	AC=1;AF=0.500;AN=2;BaseQRankSum=0.585;ClippingRankSum=0.000;DP=83;ExcessHet=3.0103;FS=0.000;MLEAC=1;MLEAF=0.500;MQ=41.98;MQRankSum=-1.122;QD=13.57;ReadPosRankSum=1.140;SOR=0.616	GT:AD:DP:GQ:PL	0/1:46,35:81:99:1127,0,1577
chrIV	1030848	.	C	T	1917.77	PASS	AC=1;AF=0.500;AN=2;BaseQRankSum=-0.193;ClippingRankSum=0.000;DP=119;ExcessHet=3.0103;FS=0.000;MLEAC=1;MLEAF=0.500;MQ=41.57;MQRankSum=-1.802;QD=16.25;ReadPosRankSum=0.411;SOR=0.752	GT:AD:DP:GQ:PL	0/1:57,61:118:99:1946,0,1800
chrIV	1032058	.	C	T	1732.77	PASS	AC=1;AF=0.500;AN=2;BaseQRankSum=0.888;ClippingRankSum=0.000;DP=98;ExcessHet=3.0103;FS=3.844;MLEAC=1;MLEAF=0.500;MQ=41.92;MQRankSum=-1.862;QD=17.68;ReadPosRankSum=0.693;SOR=1.089	GT:AD:DP:GQ:PL	0/1:45,53:98:99:1761,0,1383
chrIV	1084436	.	G	A	979.77	PASS	AC=1;AF=0.500;AN=2;BaseQRankSum=0.755;ClippingRankSum=0.000;DP=80;ExcessHet=3.0103;FS=3.055;MLEAC=1;MLEAF=0.500;MQ=42.00;MQRankSum=0.000;QD=12.25;ReadPosRankSum=-0.701;SOR=1.123	GT:AD:DP:GQ:PL	0/1:47,33:80:99:1008,0,1541
chrIV	1112929	.	C	T	1768.77	PASS	AC=1;AF=0.500;AN=2;BaseQRankSum=-1.679;ClippingRankSum=0.000;DP=110;ExcessHet=3.0103;FS=3.853;MLEAC=1;MLEAF=0.500;MQ=41.53;MQRankSum=-0.122;QD=16.23;ReadPosRankSum=-0.747;SOR=0.382	GT:AD:DP:GQ:PL	0/1:51,58:109:99:1797,0,1558
chrIV	1116237	.	G	A	1262.77	PASS	AC=1;AF=0.500;AN=2;BaseQRankSum=0.335;ClippingRankSum=0.000;DP=102;ExcessHet=3.0103;FS=4.954;MLEAC=1;MLEAF=0.500;MQ=41.98;MQRankSum=-1.152;QD=12.38;ReadPosRankSum=0.393;SOR=0.454	GT:AD:DP:GQ:PL	0/1:59,43:102:99:1291,0,1887
chrIV	1135443	.	G	A	2296.77	PASS	AC=1;AF=0.500;AN=2;BaseQRankSum=-0.365;ClippingRankSum=0.000;DP=153;ExcessHet=3.0103;FS=4.926;MLEAC=1;MLEAF=0.500;MQ=41.73;MQRankSum=-0.033;QD=15.11;ReadPosRankSum=-1.962;SOR=0.401	GT:AD:DP:GQ:PL	0/1:78,74:152:99:2325,0,2440
chrIV	1167706	.	C	T	1484.77	PASS	AC=1;AF=0.500;AN=2;BaseQRankSum=-0.446;ClippingRankSum=0.000;DP=76;ExcessHet=3.0103;FS=3.168;MLEAC=1;MLEAF=0.500;MQ=42.00;MQRankSum=0.000;QD=19.54;ReadPosRankSum=-0.563;SOR=0.384	GT:AD:DP:GQ:PL	0/1:30,46:76:99:1513,0,975
chrIV	1174989	.	C	T	1769.77	PASS	AC=1;AF=0.500;AN=2;BaseQRankSum=1.659;ClippingRankSum=0.000;DP=94;ExcessHet=3.0103;FS=2.851;MLEAC=1;MLEAF=0.500;MQ=41.80;MQRankSum=-0.378;QD=19.03;ReadPosRankSum=-1.536;SOR=1.022	GT:AD:DP:GQ:PL	0/1:42,51:93:99:1798,0,1303
chrIV	1183280	.	C	T	1821.77	PASS	AC=1;AF=0.500;AN=2;BaseQRankSum=0.163;ClippingRankSum=0.000;DP=130;ExcessHet=3.0103;FS=3.287;MLEAC=1;MLEAF=0.500;MQ=41.75;MQRankSum=-0.180;QD=14.01;ReadPosRankSum=-1.121;SOR=0.461	GT:AD:DP:GQ:PL	0/1:72,58:130:99:1850,0,2359
chrIV	1202750	.	C	T	1198.77	PASS	AC=1;AF=0.500;AN=2;BaseQRankSum=1.693;ClippingRankSum=0.000;DP=86;ExcessHet=3.0103;FS=1.771;MLEAC=1;MLEAF=0.500;MQ=41.79;MQRankSum=-1.910;QD=13.94;ReadPosRankSum=0.516;SOR=0.569	GT:AD:DP:GQ:PL	0/1:47,39:86:99:1227,0,1431
chrIV	1245360	.	T	C	113.77	PASS	AC=1;AF=0.500;AN=2;BaseQRankSum=-0.484;ClippingRankSum=0.000;DP=7;ExcessHet=3.0103;FS=3.680;MLEAC=1;MLEAF=0.500;MQ=42.00;MQRankSum=0.000;QD=16.25;ReadPosRankSum=-1.204;SOR=2.494	GT:AD:DP:GQ:PL	0/1:3,4:7:99:142,0,104
chrIV	1257032	.	G	A	887.77	PASS	AC=1;AF=0.500;AN=2;BaseQRankSum=-0.176;ClippingRankSum=0.000;DP=71;ExcessHet=3.0103;FS=0.000;MLEAC=1;MLEAF=0.500;MQ=42.00;MQRankSum=0.000;QD=12.50;ReadPosRankSum=0.626;SOR=0.711	GT:AD:DP:GQ:PL	0/1:40,31:71:99:916,0,1256
chrIV	1287696	.	C	T	1757.77	PASS	AC=1;AF=0.500;AN=2;BaseQRankSum=-0.826;ClippingRankSum=0.000;DP=126;ExcessHet=3.0103;FS=6.758;MLEAC=1;MLEAF=0.500;MQ=41.42;MQRankSum=-1.816;QD=13.95;ReadPosRankSum=-0.375;SOR=0.650	GT:AD:DP:GQ:PL	0/1:67,59:126:99:1786,0,2157
chrIV	1300974	.	G	A	957.77	PASS	AC=1;AF=0.500;AN=2;BaseQRankSum=0.703;ClippingRankSum=0.000;DP=88;ExcessHet=3.0103;FS=0.851;MLEAC=1;MLEAF=0.500;MQ=41.98;MQRankSum=0.000;QD=11.01;ReadPosRankSum=-0.186;SOR=0.854	GT:AD:DP:GQ:PL	0/1:57,30:87:99:986,0,2083
chrIV	1357828	.	C	T	1465.77	PASS	AC=1;AF=0.500;AN=2;BaseQRankSum=0.036;ClippingRankSum=0.000;DP=86;ExcessHet=3.0103;FS=1.898;MLEAC=1;MLEAF=0.500;MQ=41.83;MQRankSum=-0.907;QD=17.45;ReadPosRankSum=-0.566;SOR=0.444	GT:AD:DP:GQ:PL	0/1:39,45:84:99:1494,0,1276
chrIV	1375868	.	G	A	1801.77	PASS	AC=1;AF=0.500;AN=2;BaseQRankSum=0.720;ClippingRankSum=0.000;DP=118;ExcessHet=3.0103;FS=1.450;MLEAC=1;MLEAF=0.500;MQ=42.00;MQRankSum=0.000;QD=15.27;ReadPosRankSum=0.405;SOR=0.841	GT:AD:DP:GQ:PL	0/1:61,57:118:99:1830,0,1881
chrIV	1389907	.	C	T	780.77	PASS	AC=1;AF=0.500;AN=2;BaseQRankSum=-1.454;ClippingRankSum=0.000;DP=68;ExcessHet=3.0103;FS=0.971;MLEAC=1;MLEAF=0.500;MQ=41.25;MQRankSum=-2.082;QD=12.01;ReadPosRankSum=-0.292;SOR=0.544	GT:AD:DP:GQ:PL	0/1:38,27:65:99:809,0,1330
chrIV	1402859	.	C	T	880.77	PASS	AC=1;AF=0.500;AN=2;BaseQRankSum=0.143;ClippingRankSum=0.000;DP=84;ExcessHet=3.0103;FS=3.070;MLEAC=1;MLEAF=0.500;MQ=41.58;MQRankSum=-0.482;QD=10.87;ReadPosRankSum=0.486;SOR=0.993	GT:AD:DP:GQ:PL	0/1:50,31:81:99:909,0,1625
chrIV	1421044	.	G	A	1377.77	PASS	AC=1;AF=0.500;AN=2;BaseQRankSum=1.328;ClippingRankSum=0.000;DP=88;ExcessHet=3.0103;FS=0.842;MLEAC=1;MLEAF=0.500;MQ=42.13;MQRankSum=1.069;QD=15.66;ReadPosRankSum=0.577;SOR=0.569	GT:AD:DP:GQ:PL	0/1:46,42:88:99:1406,0,1481
chrIV	1436947	.	C	T	1799.77	PASS	AC=1;AF=0.500;AN=2;BaseQRankSum=-0.603;ClippingRankSum=0.000;DP=105;ExcessHet=3.0103;FS=2.553;MLEAC=1;MLEAF=0.500;MQ=40.67;MQRankSum=-1.352;QD=17.14;ReadPosRankSum=-1.347;SOR=1.022	GT:AD:DP:GQ:PL	0/1:58,47:105:99:1828,0,3716
chrIV	1436949	.	C	T	1799.77	PASS	AC=1;AF=0.500;AN=2;BaseQRankSum=-0.453;ClippingRankSum=0.000;DP=106;ExcessHet=3.0103;FS=3.656;MLEAC=1;MLEAF=0.500;MQ=40.68;MQRankSum=-1.352;QD=17.14;ReadPosRankSum=-0.816;SOR=1.132	GT:AD:DP:GQ:PL	0/1:58,47:105:99:1828,0,3716
chrIV	1444067	.	G	A	2076.77	PASS	AC=1;AF=0.500;AN=2;BaseQRankSum=0.184;ClippingRankSum=0.000;DP=115;ExcessHet=3.0103;FS=1.581;MLEAC=1;MLEAF=0.500;MQ=41.88;MQRankSum=1.138;QD=18.06;ReadPosRankSum=-0.551;SOR=0.904	GT:AD:DP:GQ:PL	0/1:51,64:115:99:2105,0,1593
chrIV	1447846	.	C	T	1455.77	PASS	AC=1;AF=0.500;AN=2;BaseQRankSum=0.794;ClippingRankSum=0.000;DP=100;ExcessHet=3.0103;FS=3.821;MLEAC=1;MLEAF=0.500;MQ=41.71;MQRankSum=-0.029;QD=14.85;ReadPosRankSum=0.328;SOR=1.109	GT:AD:DP:GQ:PL	0/1:51,47:98:99:1484,0,1556
chrIV	1468471	.	G	A	907.77	PASS	AC=1;AF=0.500;AN=2;BaseQRankSum=-1.554;ClippingRankSum=0.000;DP=76;ExcessHet=3.0103;FS=0.952;MLEAC=1;MLEAF=0.500;MQ=41.92;MQRankSum=-0.858;QD=11.94;ReadPosRankSum=-0.665;SOR=0.497	GT:AD:DP:GQ:PL	0/1:44,32:76:99:936,0,1384
chrIV	1489754	.	G	A	1025.77	PASS	AC=1;AF=0.500;AN=2;BaseQRankSum=0.399;ClippingRankSum=0.000;DP=78;ExcessHet=3.0103;FS=0.863;MLEAC=1;MLEAF=0.500;MQ=41.25;MQRankSum=-0.097;QD=13.86;ReadPosRankSum=0.851;SOR=0.813	GT:AD:DP:GQ:PL	0/1:39,35:74:99:1054,0,1201
chrIV	1490540	.	C	T	2139.77	PASS	AC=1;AF=0.500;AN=2;BaseQRankSum=-0.124;ClippingRankSum=0.000;DP=102;ExcessHet=3.0103;FS=2.680;MLEAC=1;MLEAF=0.500;MQ=41.66;MQRankSum=-1.675;QD=20.98;ReadPosRankSum=0.358;SOR=0.467	GT:AD:DP:GQ:PL	0/1:36,66:102:99:2168,0,1025
chrIV	1490997	.	C	T	1490.77	PASS	AC=1;AF=0.500;AN=2;BaseQRankSum=-2.109;ClippingRankSum=0.000;DP=81;ExcessHet=3.0103;FS=0.000;MLEAC=1;MLEAF=0.500;MQ=41.95;MQRankSum=-1.193;QD=18.40;ReadPosRankSum=-0.457;SOR=0.675	GT:AD:DP:GQ:PL	0/1:34,47:81:99:1519,0,1129
chrIV	1492459	.	G	A	1751.77	PASS	AC=1;AF=0.500;AN=2;BaseQRankSum=2.283;ClippingRankSum=0.000;DP=98;ExcessHet=3.0103;FS=1.685;MLEAC=1;MLEAF=0.500;MQ=41.81;MQRankSum=-0.351;QD=18.06;ReadPosRankSum=1.159;SOR=0.504	GT:AD:DP:GQ:PL	0/1:43,54:97:99:1780,0,1188
chrIV	1493407	.	C	T	1779.77	PASS	AC=1;AF=0.500;AN=2;BaseQRankSum=-1.030;ClippingRankSum=0.000;DP=117;ExcessHet=3.0103;FS=3.485;MLEAC=1;MLEAF=0.500;MQ=41.88;MQRankSum=1.000;QD=15.34;ReadPosRankSum=0.451;SOR=0.414	GT:AD:DP:GQ:PL	0/1:59,57:116:99:1808,0,1990
chrIV	1496607	.	C	T	1524.77	PASS	AC=1;AF=0.500;AN=2;BaseQRankSum=-1.502;ClippingRankSum=0.000;DP=110;ExcessHet=3.0103;FS=3.553;MLEAC=1;MLEAF=0.500;MQ=41.71;MQRankSum=-2.172;QD=13.86;ReadPosRankSum=-0.372;SOR=0.428	GT:AD:DP:GQ:PL	0/1:59,51:110:99:1553,0,2013
chrIV	1498075	.	C	T	1397.77	PASS	AC=1;AF=0.500;AN=2;BaseQRankSum=0.793;ClippingRankSum=0.000;DP=76;ExcessHet=3.0103;FS=4.498;MLEAC=1;MLEAF=0.500;MQ=41.91;MQRankSum=0.096;QD=18.64;ReadPosRankSum=-0.532;SOR=0.606	GT:AD:DP:GQ:PL	0/1:34,41:75:99:1426,0,1112
chrIV	1498168	.	C	T	998.77	PASS	AC=1;AF=0.500;AN=2;BaseQRankSum=0.946;ClippingRankSum=0.000;DP=76;ExcessHet=3.0103;FS=0.880;MLEAC=1;MLEAF=0.500;MQ=41.78;MQRankSum=-1.724;QD=13.32;ReadPosRankSum=-1.394;SOR=0.824	GT:AD:DP:GQ:PL	0/1:45,30:75:99:1027,0,1524
chrV	13402	.	C	T	1032.77	PASS	AC=1;AF=0.500;AN=2;BaseQRankSum=-0.359;ClippingRankSum=0.000;DP=96;ExcessHet=3.0103;FS=1.707;MLEAC=1;MLEAF=0.500;MQ=41.21;MQRankSum=-0.176;QD=10.87;ReadPosRankSum=0.290;SOR=0.483	GT:AD:DP:GQ:PL	0/1:57,38:95:99:1061,0,1869
chrV	15407	.	G	A	2354.77	PASS	AC=1;AF=0.500;AN=2;BaseQRankSum=-0.877;ClippingRankSum=0.000;DP=144;ExcessHet=3.0103;FS=2.138;MLEAC=1;MLEAF=0.500;MQ=41.55;MQRankSum=-2.512;QD=16.58;ReadPosRankSum=-0.497;SOR=0.526	GT:AD:DP:GQ:PL	0/1:61,81:142:99:2383,0,1778
chrV	18723	.	G	A	2058.77	PASS	AC=1;AF=0.500;AN=2;BaseQRankSum=-1.913;ClippingRankSum=0.000;DP=112;ExcessHet=3.0103;FS=0.000;MLEAC=1;MLEAF=0.500;MQ=41.58;MQRankSum=-0.912;QD=18.38;ReadPosRankSum=0.439;SOR=0.749	GT:AD:DP:GQ:PL	0/1:45,67:112:99:2087,0,1403
chrV	31834	.	G	A	1394.77	PASS	AC=1;AF=0.500;AN=2;BaseQRankSum=0.878;ClippingRankSum=0.000;DP=102;ExcessHet=3.0103;FS=0.000;MLEAC=1;MLEAF=0.500;MQ=41.96;MQRankSum=-1.557;QD=13.95;ReadPosRankSum=0.666;SOR=0.704	GT:AD:DP:GQ:PL	0/1:55,45:100:99:1423,0,1775
chrV	32253	.	G	A	1677.77	PASS	AC=1;AF=0.500;AN=2;BaseQRankSum=-0.415;ClippingRankSum=0.000;DP=103;ExcessHet=3.0103;FS=0.000;MLEAC=1;MLEAF=0.500;MQ=41.71;MQRankSum=0.070;QD=16.45;ReadPosRankSum=-1.624;SOR=0.766	GT:AD:DP:GQ:PL	0/1:49,53:102:99:1706,0,1546
chrV	68928	.	G	A	2587.77	PASS	AC=1;AF=0.500;AN=2;BaseQRankSum=1.095;ClippingRankSum=0.000;DP=150;ExcessHet=3.0103;FS=2.063;MLEAC=1;MLEAF=0.500;MQ=41.67;MQRankSum=-3.418;QD=17.25;ReadPosRankSum=0.679;SOR=0.519	GT:AD:DP:GQ:PL	0/1:68,82:150:99:2616,0,1928
chrV	75537	.	G	A	1374.77	PASS	AC=1;AF=0.500;AN=2;BaseQRankSum=-1.578;ClippingRankSum=0.000;DP=128;ExcessHet=3.0103;FS=3.218;MLEAC=1;MLEAF=0.500;MQ=41.98;MQRankSum=-1.042;QD=11.00;ReadPosRankSum=-2.063;SOR=0.464	GT:AD:DP:GQ:PL	0/1:66,59:125:99:1403,0,1739
chrV	86510	.	G	A	36.77	PASS	AC=1;AF=0.500;AN=2;BaseQRankSum=1.036;ClippingRankSum=0.000;DP=5;ExcessHet=3.0103;FS=0.000;MLEAC=1;MLEAF=0.500;MQ=42.00;MQRankSum=0.000;QD=7.35;ReadPosRankSum=-1.036;SOR=0.446	GT:AD:DP:GQ:PL	0/1:3,2:5:65:65,0,93
chrV	90036	.	C	T	1682.77	PASS	AC=1;AF=0.500;AN=2;BaseQRankSum=-0.011;ClippingRankSum=0.000;DP=95;ExcessHet=3.0103;FS=0.792;MLEAC=1;MLEAF=0.500;MQ=41.85;MQRankSum=-0.908;QD=17.71;ReadPosRankSum=-1.267;SOR=0.854	GT:AD:DP:GQ:PL	0/1:44,51:95:99:1711,0,1428
chrV	118059	.	C	T	1684.77	PASS	AC=1;AF=0.500;AN=2;BaseQRankSum=-0.445;ClippingRankSum=0.000;DP=119;ExcessHet=3.0103;FS=3.410;MLEAC=1;MLEAF=0.500;MQ=41.74;MQRankSum=-0.519;QD=14.16;ReadPosRankSum=0.763;SOR=0.415	GT:AD:DP:GQ:PL	0/1:57,62:119:99:1713,0,1631
chrV	120363	.	G	A	762.77	PASS	AC=1;AF=0.500;AN=2;BaseQRankSum=-2.337;ClippingRankSum=0.000;DP=71;ExcessHet=3.0103;FS=3.288;MLEAC=1;MLEAF=0.500;MQ=41.97;MQRankSum=0.895;QD=10.90;ReadPosRankSum=-0.012;SOR=0.848	GT:AD:DP:GQ:PL	0/1:40,30:70:99:791,0,1339
chrV	123497	.	G	A	1479.77	PASS	AC=1;AF=0.500;AN=2;BaseQRankSum=-0.669;ClippingRankSum=0.000;DP=105;ExcessHet=3.0103;FS=2.581;MLEAC=1;MLEAF=0.500;MQ=41.64;MQRankSum=-1.007;QD=14.23;ReadPosRankSum=2.473;SOR=0.461	GT:AD:DP:GQ:PL	0/1:55,49:104:99:1508,0,1755
chrV	140345	.	G	A	698.77	PASS	AC=1;AF=0.500;AN=2;BaseQRankSum=0.903;ClippingRankSum=0.000;DP=44;ExcessHet=3.0103;FS=10.024;MLEAC=1;MLEAF=0.500;MQ=42.00;MQRankSum=0.000;QD=16.25;ReadPosRankSum=-0.138;SOR=2.303	GT:AD:DP:GQ:PL	0/1:23,20:43:99:727,0,820
chrV	141924	.	G	A	1514.77	PASS	AC=1;AF=0.500;AN=2;BaseQRankSum=-0.779;ClippingRankSum=0.000;DP=102;ExcessHet=3.0103;FS=0.753;MLEAC=1;MLEAF=0.500;MQ=41.72;MQRankSum=-1.436;QD=15.15;ReadPosRankSum=-0.749;SOR=0.556	GT:AD:DP:GQ:PL	0/1:51,49:100:99:1543,0,1698
chrV	153452	.	C	T	1957.77	PASS	AC=1;AF=0.500;AN=2;BaseQRankSum=0.331;ClippingRankSum=0.000;DP=111;ExcessHet=3.0103;FS=0.722;MLEAC=1;MLEAF=0.500;MQ=41.96;MQRankSum=-1.273;QD=17.64;ReadPosRankSum=-1.945;SOR=0.808	GT:AD:DP:GQ:PL	0/1:50,61:111:99:1986,0,1532
chrV	177119	.	C	T	2162.77	PASS	AC=1;AF=0.500;AN=2;BaseQRankSum=0.987;ClippingRankSum=0.000;DP=139;ExcessHet=3.0103;FS=1.348;MLEAC=1;MLEAF=0.500;MQ=41.68;MQRankSum=-2.584;QD=15.67;ReadPosRankSum=1.015;SOR=0.869	GT:AD:DP:GQ:PL	0/1:66,72:138:99:2191,0,1883
chrV	192602	.	G	A	1656.77	PASS	AC=1;AF=0.500;AN=2;BaseQRankSum=-0.991;ClippingRankSum=0.000;DP=99;ExcessHet=3.0103;FS=7.166;MLEAC=1;MLEAF=0.500;MQ=41.35;MQRankSum=-0.942;QD=17.08;ReadPosRankSum=1.077;SOR=1.466	GT:AD:DP:GQ:PL	0/1:46,51:97:99:1685,0,1517
chrV	196120	.	C	T	1572.77	PASS	AC=1;AF=0.500;AN=2;BaseQRankSum=0.874;ClippingRankSum=0.000;DP=110;ExcessHet=3.0103;FS=0.000;MLEAC=1;MLEAF=0.500;MQ=41.79;MQRankSum=0.398;QD=14.30;ReadPosRankSum=-1.694;SOR=0.711	GT:AD:DP:GQ:PL	0/1:57,53:110:99:1601,0,1657
chrV	214803	.	C	T	1428.77	PASS	AC=1;AF=0.500;AN=2;BaseQRankSum=1.934;ClippingRankSum=0.000;DP=88;ExcessHet=3.0103;FS=0.000;MLEAC=1;MLEAF=0.500;MQ=41.96;MQRankSum=-1.308;QD=17.01;ReadPosRankSum=-0.908;SOR=0.684	GT:AD:DP:GQ:PL	0/1:39,45:84:99:1457,0,1110
chrV	223317	.	G	A	1433.77	PASS	AC=1;AF=0.500;AN=2;BaseQRankSum=-0.786;ClippingRankSum=0.000;DP=64;ExcessHet=3.0103;FS=0.999;MLEAC=1;MLEAF=0.500;MQ=41.91;MQRankSum=-1.485;QD=22.40;ReadPosRankSum=0.461;SOR=0.951	GT:AD:DP:GQ:PL	0/1:27,37:64:99:1462,0,1879
chrV	223318	.	G	A	1433.77	PASS	AC=1;AF=0.500;AN=2;BaseQRankSum=-0.459;ClippingRankSum=0.000;DP=64;ExcessHet=3.0103;FS=0.999;MLEAC=1;MLEAF=0.500;MQ=41.91;MQRankSum=-1.485;QD=22.40;ReadPosRankSum=0.430;SOR=0.951	GT:AD:DP:GQ:PL	0/1:27,37:64:99:1462,0,1879
chrV	238555	.	G	A	1739.77	PASS	AC=1;AF=0.500;AN=2;BaseQRankSum=-1.153;ClippingRankSum=0.000;DP=119;ExcessHet=3.0103;FS=6.990;MLEAC=1;MLEAF=0.500;MQ=41.98;MQRankSum=1.000;QD=14.74;ReadPosRankSum=0.611;SOR=1.278	GT:AD:DP:GQ:PL	0/1:60,58:118:99:1768,0,1930
chrV	254210	.	C	T	1552.77	PASS	AC=1;AF=0.500;AN=2;BaseQRankSum=-0.029;ClippingRankSum=0.000;DP=106;ExcessHet=3.0103;FS=11.207;MLEAC=1;MLEAF=0.500;MQ=41.98;MQRankSum=0.000;QD=14.79;ReadPosRankSum=-0.537;SOR=1.536	GT:AD:DP:GQ:PL	0/1:54,51:105:99:1581,0,1733
chrV	254650	.	G	A	1731.77	PASS	AC=1;AF=0.500;AN=2;BaseQRankSum=0.308;ClippingRankSum=0.000;DP=119;ExcessHet=3.0103;FS=0.000;MLEAC=1;MLEAF=0.500;MQ=41.76;MQRankSum=-1.445;QD=14.55;ReadPosRankSum=0.172;SOR=0.628	GT:AD:DP:GQ:PL	0/1:61,58:119:99:1760,0,1845
chrV	258856	.	G	A	1373.77	PASS	AC=1;AF=0.500;AN=2;BaseQRankSum=0.469;ClippingRankSum=0.000;DP=91;ExcessHet=3.0103;FS=3.919;MLEAC=1;MLEAF=0.500;MQ=41.37;MQRankSum=-0.057;QD=15.26;ReadPosRankSum=-0.029;SOR=1.028	GT:AD:DP:GQ:PL	0/1:47,43:90:99:1402,0,1574
chrV	260514	.	G	A	1482.77	PASS	AC=1;AF=0.500;AN=2;BaseQRankSum=1.081;ClippingRankSum=0.000;DP=82;ExcessHet=3.0103;FS=2.188;MLEAC=1;MLEAF=0.500;MQ=41.26;MQRankSum=-1.323;QD=18.31;ReadPosRankSum=-0.343;SOR=1.107	GT:AD:DP:GQ:PL	0/1:35,46:81:99:1511,0,1005
chrV	266564	.	G	C	3375.77	PASS	AC=1;AF=0.500;AN=2;BaseQRankSum=0.974;ClippingRankSum=0.000;DP=331;ExcessHet=3.0103;FS=4.844;MLEAC=1;MLEAF=0.500;MQ=40.17;MQRankSum=-1.024;QD=10.20;ReadPosRankSum=-8.544;SOR=1.025	GT:AD:DP:GQ:PL	0/1:238,93:331:99:3404,0,10789
chrV	266566	.	A	G	3415.77	PASS	AC=1;AF=0.500;AN=2;BaseQRankSum=0.296;ClippingRankSum=0.000;DP=366;ExcessHet=3.0103;FS=4.649;MLEAC=1;MLEAF=0.500;MQ=40.04;MQRankSum=-0.305;QD=9.33;ReadPosRankSum=-7.110;SOR=1.017	GT:AD:DP:GQ:PL	0/1:263,103:366:99:3444,0,10804
chrV	278109	.	T	C	1542.77	PASS	AC=1;AF=0.500;AN=2;BaseQRankSum=-0.036;ClippingRankSum=0.000;DP=202;ExcessHet=3.0103;FS=8.699;MLEAC=1;MLEAF=0.500;MQ=40.08;MQRankSum=-3.505;QD=7.64;ReadPosRankSum=-2.532;SOR=1.738	GT:AD:DP:GQ:PL	0/1:145,57:202:99:1571,0,5790
chrV	287578	.	G	A	1298.77	PASS	AC=1;AF=0.500;AN=2;BaseQRankSum=0.456;ClippingRankSum=0.000;DP=88;ExcessHet=3.0103;FS=8.803;MLEAC=1;MLEAF=0.500;MQ=41.68;MQRankSum=-0.049;QD=14.76;ReadPosRankSum=-1.879;SOR=0.406	GT:AD:DP:GQ:PL	0/1:46,42:88:99:1327,0,1443
chrV	288447	.	G	A	1509.77	PASS	AC=1;AF=0.500;AN=2;BaseQRankSum=-1.186;ClippingRankSum=0.000;DP=86;ExcessHet=3.0103;FS=7.483;MLEAC=1;MLEAF=0.500;MQ=41.80;MQRankSum=-1.116;QD=17.76;ReadPosRankSum=0.762;SOR=0.241	GT:AD:DP:GQ:PL	0/1:33,52:85:99:1538,0,968
chrV	289455	.	G	A	1232.77	PASS	AC=1;AF=0.500;AN=2;BaseQRankSum=-0.176;ClippingRankSum=0.000;DP=75;ExcessHet=3.0103;FS=1.964;MLEAC=1;MLEAF=0.500;MQ=41.95;MQRankSum=1.085;QD=17.12;ReadPosRankSum=0.006;SOR=1.040	GT:AD:DP:GQ:PL	0/1:34,38:72:99:1261,0,1138
chrV	303678	.	G	A	1299.77	PASS	AC=1;AF=0.500;AN=2;BaseQRankSum=-0.050;ClippingRankSum=0.000;DP=89;ExcessHet=3.0103;FS=0.794;MLEAC=1;MLEAF=0.500;MQ=42.00;MQRankSum=0.000;QD=14.60;ReadPosRankSum=-1.984;SOR=0.569	GT:AD:DP:GQ:PL	0/1:43,46:89:99:1328,0,1232
chrV	304854	.	G	A	1897.77	PASS	AC=1;AF=0.500;AN=2;BaseQRankSum=0.631;ClippingRankSum=0.000;DP=96;ExcessHet=3.0103;FS=1.688;MLEAC=1;MLEAF=0.500;MQ=41.66;MQRankSum=-1.670;QD=19.77;ReadPosRankSum=0.390;SOR=0.679	GT:AD:DP:GQ:PL	0/1:39,57:96:99:1926,0,1207
chrV	311308	.	G	A	1862.77	PASS	AC=1;AF=0.500;AN=2;BaseQRankSum=-2.373;ClippingRankSum=0.000;DP=126;ExcessHet=3.0103;FS=2.322;MLEAC=1;MLEAF=0.500;MQ=41.77;MQRankSum=-0.035;QD=15.27;ReadPosRankSum=-0.555;SOR=0.477	GT:AD:DP:GQ:PL	0/1:63,59:122:99:1891,0,2160
chrV	322150	.	G	A	1510.77	PASS	AC=1;AF=0.500;AN=2;BaseQRankSum=-3.509;ClippingRankSum=0.000;DP=96;ExcessHet=3.0103;FS=2.629;MLEAC=1;MLEAF=0.500;MQ=41.81;MQRankSum=-0.474;QD=15.74;ReadPosRankSum=0.217;SOR=0.473	GT:AD:DP:GQ:PL	0/1:46,50:96:99:1539,0,1634
chrV	332845	.	G	A	1612.77	PASS	AC=1;AF=0.500;AN=2;BaseQRankSum=-0.946;ClippingRankSum=0.000;DP=103;ExcessHet=3.0103;FS=0.744;MLEAC=1;MLEAF=0.500;MQ=41.54;MQRankSum=-0.367;QD=15.81;ReadPosRankSum=0.251;SOR=0.591	GT:AD:DP:GQ:PL	0/1:48,54:102:99:1641,0,1556
chrV	337384	.	G	A	1353.77	PASS	AC=1;AF=0.500;AN=2;BaseQRankSum=0.931;ClippingRankSum=0.000;DP=82;ExcessHet=3.0103;FS=3.102;MLEAC=1;MLEAF=0.500;MQ=41.98;MQRankSum=-1.000;QD=16.51;ReadPosRankSum=1.204;SOR=0.386	GT:AD:DP:GQ:PL	0/1:42,40:82:99:1382,0,1373
chrV	337639	.	G	A	1434.77	PASS	AC=1;AF=0.500;AN=2;BaseQRankSum=1.749;ClippingRankSum=0.000;DP=89;ExcessHet=3.0103;FS=2.038;MLEAC=1;MLEAF=0.500;MQ=41.87;MQRankSum=0.793;QD=16.30;ReadPosRankSum=-0.507;SOR=0.448	GT:AD:DP:GQ:PL	0/1:45,43:88:99:1463,0,1420
chrV	342064	.	G	A	1724.77	PASS	AC=1;AF=0.500;AN=2;BaseQRankSum=0.187;ClippingRankSum=0.000;DP=102;ExcessHet=3.0103;FS=0.783;MLEAC=1;MLEAF=0.500;MQ=41.72;MQRankSum=-1.274;QD=16.91;ReadPosRankSum=-0.117;SOR=0.574	GT:AD:DP:GQ:PL	0/1:46,56:102:99:1753,0,1375
chrV	361633	.	C	T	1531.77	PASS	AC=1;AF=0.500;AN=2;BaseQRankSum=0.828;ClippingRankSum=0.000;DP=93;ExcessHet=3.0103;FS=1.706;MLEAC=1;MLEAF=0.500;MQ=41.84;MQRankSum=1.022;QD=16.65;ReadPosRankSum=-0.151;SOR=0.472	GT:AD:DP:GQ:PL	0/1:46,46:92:99:1560,0,1473
chrV	367658	.	C	T	2210.77	PASS	AC=1;AF=0.500;AN=2;BaseQRankSum=0.196;ClippingRankSum=0.000;DP=173;ExcessHet=3.0103;FS=1.873;MLEAC=1;MLEAF=0.500;MQ=41.64;MQRankSum=-0.574;QD=12.78;ReadPosRankSum=0.901;SOR=0.564	GT:AD:DP:GQ:PL	0/1:91,82:173:99:2239,0,2540
chrV	380570	.	C	T	1160.77	PASS	AC=1;AF=0.500;AN=2;BaseQRankSum=-0.419;ClippingRankSum=0.000;DP=93;ExcessHet=3.0103;FS=1.764;MLEAC=1;MLEAF=0.500;MQ=41.67;MQRankSum=-0.124;QD=12.62;ReadPosRankSum=-0.465;SOR=0.472	GT:AD:DP:GQ:PL	0/1:51,41:92:99:1189,0,1537
chrV	389773	.	G	A	1480.77	PASS	AC=1;AF=0.500;AN=2;BaseQRankSum=0.679;ClippingRankSum=0.000;DP=106;ExcessHet=3.0103;FS=15.955;MLEAC=1;MLEAF=0.500;MQ=41.93;MQRankSum=-2.245;QD=14.10;ReadPosRankSum=0.112;SOR=1.997	GT:AD:DP:GQ:PL	0/1:58,47:105:99:1509,0,1893
chrV	390175	.	G	A	1558.77	PASS	AC=1;AF=0.500;AN=2;BaseQRankSum=-3.352;ClippingRankSum=0.000;DP=95;ExcessHet=3.0103;FS=1.824;MLEAC=1;MLEAF=0.500;MQ=41.51;MQRankSum=-1.198;QD=16.58;ReadPosRankSum=-1.624;SOR=0.505	GT:AD:DP:GQ:PL	0/1:44,50:94:99:1587,0,1566
chrV	396693	.	G	A	1397.77	PASS	AC=1;AF=0.500;AN=2;BaseQRankSum=-2.237;ClippingRankSum=0.000;DP=84;ExcessHet=3.0103;FS=0.000;MLEAC=1;MLEAF=0.500;MQ=41.95;MQRankSum=1.609;QD=17.26;ReadPosRankSum=-3.040;SOR=0.735	GT:AD:DP:GQ:PL	0/1:36,45:81:99:1426,0,1183
chrV	415538	.	G	A	1379.77	PASS	AC=1;AF=0.500;AN=2;BaseQRankSum=0.900;ClippingRankSum=0.000;DP=106;ExcessHet=3.0103;FS=1.588;MLEAC=1;MLEAF=0.500;MQ=41.73;MQRankSum=-0.148;QD=13.02;ReadPosRankSum=-1.037;SOR=0.922	GT:AD:DP:GQ:PL	0/1:59,47:106:99:1408,0,1730
chrV	430613	.	G	A	1414.77	PASS	AC=1;AF=0.500;AN=2;BaseQRankSum=0.699;ClippingRankSum=0.000;DP=84;ExcessHet=3.0103;FS=4.165;MLEAC=1;MLEAF=0.500;MQ=42.00;MQRankSum=0.000;QD=17.05;ReadPosRankSum=-0.956;SOR=1.074	GT:AD:DP:GQ:PL	0/1:39,44:83:99:1443,0,1209
chrV	431165	.	G	A	1316.77	PASS	AC=1;AF=0.500;AN=2;BaseQRankSum=0.379;ClippingRankSum=0.000;DP=79;ExcessHet=3.0103;FS=1.992;MLEAC=1;MLEAF=0.500;MQ=41.90;MQRankSum=0.013;QD=17.33;ReadPosRankSum=-0.219;SOR=0.420	GT:AD:DP:GQ:PL	0/1:38,38:76:99:1345,0,1287
chrV	431186	.	C	T	1303.77	PASS	AC=1;AF=0.500;AN=2;BaseQRankSum=-2.884;ClippingRankSum=0.000;DP=93;ExcessHet=3.0103;FS=3.054;MLEAC=1;MLEAF=0.500;MQ=41.83;MQRankSum=-1.433;QD=14.65;ReadPosRankSum=-2.316;SOR=0.394	GT:AD:DP:GQ:PL	0/1:44,45:89:99:1332,0,1515
chrV	431375	.	G	A	1173.77	PASS	AC=1;AF=0.500;AN=2;BaseQRankSum=0.912;ClippingRankSum=0.000;DP=100;ExcessHet=3.0103;FS=0.000;MLEAC=1;MLEAF=0.500;MQ=41.77;MQRankSum=-0.808;QD=12.23;ReadPosRankSum=-0.005;SOR=0.701	GT:AD:DP:GQ:PL	0/1:55,41:96:99:1202,0,1654
chrV	442013	.	G	A	1767.77	PASS	AC=1;AF=0.500;AN=2;BaseQRankSum=1.225;ClippingRankSum=0.000;DP=107;ExcessHet=3.0103;FS=0.729;MLEAC=1;MLEAF=0.500;MQ=41.96;MQRankSum=-1.318;QD=16.52;ReadPosRankSum=-0.772;SOR=0.563	GT:AD:DP:GQ:PL	0/1:50,57:107:99:1796,0,1479
chrV	442198	.	G	A	1198.77	PASS	AC=1;AF=0.500;AN=2;BaseQRankSum=-1.984;ClippingRankSum=0.000;DP=105;ExcessHet=3.0103;FS=0.000;MLEAC=1;MLEAF=0.500;MQ=42.00;MQRankSum=0.000;QD=11.53;ReadPosRankSum=-1.730;SOR=0.697	GT:AD:DP:GQ:PL	0/1:55,49:104:99:1227,0,1624
chrV	442435	.	C	T	1226.77	PASS	AC=1;AF=0.500;AN=2;BaseQRankSum=1.237;ClippingRankSum=0.000;DP=75;ExcessHet=3.0103;FS=0.000;MLEAC=1;MLEAF=0.500;MQ=42.00;MQRankSum=0.000;QD=16.58;ReadPosRankSum=-0.171;SOR=0.727	GT:AD:DP:GQ:PL	0/1:34,40:74:99:1255,0,928
chrV	442555	.	G	A	1727.77	PASS	AC=1;AF=0.500;AN=2;BaseQRankSum=0.325;ClippingRankSum=0.000;DP=104;ExcessHet=3.0103;FS=1.574;MLEAC=1;MLEAF=0.500;MQ=41.76;MQRankSum=0.618;QD=16.94;ReadPosRankSum=1.288;SOR=0.546	GT:AD:DP:GQ:PL	0/1:48,54:102:99:1756,0,1523
chrV	443217	.	G	A	950.77	PASS	AC=1;AF=0.500;AN=2;BaseQRankSum=-1.467;ClippingRankSum=0.000;DP=69;ExcessHet=3.0103;FS=0.969;MLEAC=1;MLEAF=0.500;MQ=41.37;MQRankSum=-1.229;QD=14.19;ReadPosRankSum=-3.884;SOR=0.911	GT:AD:DP:GQ:PL	0/1:34,33:67:99:979,0,1119
chrV	460360	.	G	A	1893.77	PASS	AC=1;AF=0.500;AN=2;BaseQRankSum=-0.192;ClippingRankSum=0.000;DP=115;ExcessHet=3.0103;FS=4.770;MLEAC=1;MLEAF=0.500;MQ=41.97;MQRankSum=-1.211;QD=16.47;ReadPosRankSum=-0.912;SOR=1.164	GT:AD:DP:GQ:PL	0/1:49,66:115:99:1922,0,1373
chrV	463859	.	G	A	1549.77	PASS	AC=1;AF=0.500;AN=2;BaseQRankSum=0.262;ClippingRankSum=0.000;DP=119;ExcessHet=3.0103;FS=1.572;MLEAC=1;MLEAF=0.500;MQ=41.29;MQRankSum=-1.345;QD=13.13;ReadPosRankSum=-0.913;SOR=0.908	GT:AD:DP:GQ:PL	0/1:68,50:118:99:1578,0,2159
chrV	469507	.	C	T	1543.77	PASS	AC=1;AF=0.500;AN=2;BaseQRankSum=0.796;ClippingRankSum=0.000;DP=99;ExcessHet=3.0103;FS=0.000;MLEAC=1;MLEAF=0.500;MQ=41.50;MQRankSum=-1.220;QD=16.08;ReadPosRankSum=-0.526;SOR=0.639	GT:AD:DP:GQ:PL	0/1:45,51:96:99:1572,0,1309
chrV	476446	.	C	T	1404.77	PASS	AC=1;AF=0.500;AN=2;BaseQRankSum=-0.602;ClippingRankSum=0.000;DP=91;ExcessHet=3.0103;FS=3.932;MLEAC=1;MLEAF=0.500;MQ=41.80;MQRankSum=-0.603;QD=15.44;ReadPosRankSum=-1.035;SOR=0.561	GT:AD:DP:GQ:PL	0/1:47,44:91:99:1433,0,1601
chrV	483552	.	G	A	1716.77	PASS	AC=1;AF=0.500;AN=2;BaseQRankSum=-0.671;ClippingRankSum=0.000;DP=134;ExcessHet=3.0103;FS=6.489;MLEAC=1;MLEAF=0.500;MQ=41.44;MQRankSum=-1.464;QD=12.81;ReadPosRankSum=0.182;SOR=0.965	GT:AD:DP:GQ:PL	0/1:77,57:134:99:1745,0,2571
chrV	484883	.	G	A	1370.77	PASS	AC=1;AF=0.500;AN=2;BaseQRankSum=0.276;ClippingRankSum=0.000;DP=103;ExcessHet=3.0103;FS=3.718;MLEAC=1;MLEAF=0.500;MQ=41.82;MQRankSum=-1.997;QD=13.44;ReadPosRankSum=0.055;SOR=0.574	GT:AD:DP:GQ:PL	0/1:58,44:102:99:1399,0,1959
chrV	500564	.	G	A	1040.77	PASS	AC=1;AF=0.500;AN=2;BaseQRankSum=-1.017;ClippingRankSum=0.000;DP=59;ExcessHet=3.0103;FS=0.000;MLEAC=1;MLEAF=0.500;MQ=41.93;MQRankSum=-1.261;QD=17.94;ReadPosRankSum=0.114;SOR=0.765	GT:AD:DP:GQ:PL	0/1:26,32:58:99:1069,0,934
chrV	538745	.	C	T	1814.77	PASS	AC=1;AF=0.500;AN=2;BaseQRankSum=0.651;ClippingRankSum=0.000;DP=108;ExcessHet=3.0103;FS=0.000;MLEAC=1;MLEAF=0.500;MQ=41.83;MQRankSum=-1.643;QD=16.80;ReadPosRankSum=-0.240;SOR=0.728	GT:AD:DP:GQ:PL	0/1:51,57:108:99:1843,0,1559
chrV	549358	.	G	A	1448.77	PASS	AC=1;AF=0.500;AN=2;BaseQRankSum=-0.542;ClippingRankSum=0.000;DP=80;ExcessHet=3.0103;FS=7.667;MLEAC=1;MLEAF=0.500;MQ=41.57;MQRankSum=0.059;QD=18.34;ReadPosRankSum=-1.380;SOR=0.406	GT:AD:DP:GQ:PL	0/1:31,48:79:99:1477,0,920
chrV	567567	.	G	A	1292.77	PASS	AC=1;AF=0.500;AN=2;BaseQRankSum=-1.119;ClippingRankSum=0.000;DP=72;ExcessHet=3.0103;FS=4.791;MLEAC=1;MLEAF=0.500;MQ=42.00;MQRankSum=0.000;QD=18.21;ReadPosRankSum=2.325;SOR=1.280	GT:AD:DP:GQ:PL	0/1:30,41:71:99:1321,0,1003
chrVI	24938	.	C	T	1512.77	PASS	AC=1;AF=0.500;AN=2;BaseQRankSum=1.582;ClippingRankSum=0.000;DP=111;ExcessHet=3.0103;FS=0.000;MLEAC=1;MLEAF=0.500;MQ=41.82;MQRankSum=-1.300;QD=13.63;ReadPosRankSum=-0.629;SOR=0.744	GT:AD:DP:GQ:PL	0/1:63,48:111:99:1541,0,1951
chrVI	26971	.	C	T	1539.77	PASS	AC=1;AF=0.500;AN=2;BaseQRankSum=-0.767;ClippingRankSum=0.000;DP=106;ExcessHet=3.0103;FS=17.357;MLEAC=1;MLEAF=0.500;MQ=40.90;MQRankSum=1.904;QD=14.53;ReadPosRankSum=-0.923;SOR=1.761	GT:AD:DP:GQ:PL	0/1:56,50:106:99:1568,0,1707
chrVI	29826	.	G	A	1114.77	PASS	AC=1;AF=0.500;AN=2;BaseQRankSum=-0.203;ClippingRankSum=0.000;DP=73;ExcessHet=3.0103;FS=4.562;MLEAC=1;MLEAF=0.500;MQ=41.95;MQRankSum=-1.310;QD=15.27;ReadPosRankSum=1.254;SOR=0.616	GT:AD:DP:GQ:PL	0/1:34,39:73:99:1143,0,1017
chrVI	51804	.	G	A	1558.77	PASS	AC=1;AF=0.500;AN=2;BaseQRankSum=2.590;ClippingRankSum=0.000;DP=92;ExcessHet=3.0103;FS=6.928;MLEAC=1;MLEAF=0.500;MQ=41.69;MQRankSum=-1.360;QD=17.13;ReadPosRankSum=-0.785;SOR=1.387	GT:AD:DP:GQ:PL	0/1:44,47:91:99:1587,0,1291
chrVI	75038	.	G	A	1493.77	PASS	AC=1;AF=0.500;AN=2;BaseQRankSum=0.815;ClippingRankSum=0.000;DP=82;ExcessHet=3.0103;FS=0.837;MLEAC=1;MLEAF=0.500;MQ=41.55;MQRankSum=-2.225;QD=18.22;ReadPosRankSum=-0.638;SOR=0.803	GT:AD:DP:GQ:PL	0/1:36,46:82:99:1522,0,1136
chrVI	83934	.	G	A	919.77	PASS	AC=1;AF=0.500;AN=2;BaseQRankSum=-0.275;ClippingRankSum=0.000;DP=81;ExcessHet=3.0103;FS=0.000;MLEAC=1;MLEAF=0.500;MQ=41.04;MQRankSum=-0.010;QD=11.50;ReadPosRankSum=0.711;SOR=0.728	GT:AD:DP:GQ:PL	0/1:47,33:80:99:948,0,1503
chrVI	95147	.	C	T	1817.77	PASS	AC=1;AF=0.500;AN=2;BaseQRankSum=2.747;ClippingRankSum=0.000;DP=102;ExcessHet=3.0103;FS=1.072;MLEAC=1;MLEAF=0.500;MQ=41.96;MQRankSum=1.380;QD=18.18;ReadPosRankSum=1.499;SOR=0.487	GT:AD:DP:GQ:PL	0/1:52,48:100:99:1846,0,3063
chrVI	95150	.	G	A	1843.77	PASS	AC=1;AF=0.500;AN=2;BaseQRankSum=3.321;ClippingRankSum=0.000;DP=103;ExcessHet=3.0103;FS=1.073;MLEAC=1;MLEAF=0.500;MQ=41.96;MQRankSum=1.368;QD=17.90;ReadPosRankSum=1.755;SOR=0.473	GT:AD:DP:GQ:PL	0/1:54,49:103:99:1872,0,3096
chrVI	103662	.	C	T	2743.77	PASS	AC=1;AF=0.500;AN=2;BaseQRankSum=0.402;ClippingRankSum=0.000;DP=149;ExcessHet=3.0103;FS=2.094;MLEAC=1;MLEAF=0.500;MQ=41.60;MQRankSum=0.278;QD=18.54;ReadPosRankSum=0.533;SOR=0.682	GT:AD:DP:GQ:PL	0/1:62,86:148:99:2772,0,1911
chrVI	107212	.	C	T	1530.77	PASS	AC=1;AF=0.500;AN=2;BaseQRankSum=1.970;ClippingRankSum=0.000;DP=92;ExcessHet=3.0103;FS=0.000;MLEAC=1;MLEAF=0.500;MQ=41.94;MQRankSum=1.764;QD=16.64;ReadPosRankSum=0.227;SOR=0.814	GT:AD:DP:GQ:PL	0/1:46,46:92:99:1559,0,1489
chrVI	110417	.	C	T	1681.77	PASS	AC=1;AF=0.500;AN=2;BaseQRankSum=-0.328;ClippingRankSum=0.000;DP=88;ExcessHet=3.0103;FS=1.756;MLEAC=1;MLEAF=0.500;MQ=41.96;MQRankSum=1.539;QD=19.11;ReadPosRankSum=0.153;SOR=0.497	GT:AD:DP:GQ:PL	0/1:41,47:88:99:1710,0,1431
chrVI	137515	.	G	A	959.77	PASS	AC=1;AF=0.500;AN=2;BaseQRankSum=1.626;ClippingRankSum=0.000;DP=60;ExcessHet=3.0103;FS=0.982;MLEAC=1;MLEAF=0.500;MQ=41.52;MQRankSum=0.018;QD=16.55;ReadPosRankSum=-0.388;SOR=0.560	GT:AD:DP:GQ:PL	0/1:28,30:58:99:988,0,858
chrVI	152359	.	C	T	1232.77	PASS	AC=1;AF=0.500;AN=2;BaseQRankSum=0.851;ClippingRankSum=0.000;DP=91;ExcessHet=3.0103;FS=4.034;MLEAC=1;MLEAF=0.500;MQ=42.00;MQRankSum=0.000;QD=13.85;ReadPosRankSum=0.134;SOR=0.779	GT:AD:DP:GQ:PL	0/1:51,38:89:99:1261,0,1651
chrVI	171728	.	C	T	1852.77	PASS	AC=1;AF=0.500;AN=2;BaseQRankSum=1.752;ClippingRankSum=0.000;DP=120;ExcessHet=3.0103;FS=0.000;MLEAC=1;MLEAF=0.500;MQ=41.88;MQRankSum=1.017;QD=15.44;ReadPosRankSum=0.779;SOR=0.760	GT:AD:DP:GQ:PL	0/1:60,60:120:99:1881,0,1738
chrVI	171822	.	G	A	1746.77	PASS	AC=1;AF=0.500;AN=2;BaseQRankSum=-0.136;ClippingRankSum=0.000;DP=91;ExcessHet=3.0103;FS=2.890;MLEAC=1;MLEAF=0.500;MQ=41.82;MQRankSum=1.680;QD=19.41;ReadPosRankSum=-0.400;SOR=1.022	GT:AD:DP:GQ:PL	0/1:38,52:90:99:1775,0,1224
chrVI	178954	.	G	A	1959.77	PASS	AC=1;AF=0.500;AN=2;BaseQRankSum=-0.183;ClippingRankSum=0.000;DP=119;ExcessHet=3.0103;FS=0.685;MLEAC=1;MLEAF=0.500;MQ=41.93;MQRankSum=0.128;QD=16.47;ReadPosRankSum=0.013;SOR=0.585	GT:AD:DP:GQ:PL	0/1:56,63:119:99:1988,0,1749
chrVI	203055	.	C	T	1365.77	PASS	AC=1;AF=0.500;AN=2;BaseQRankSum=-1.330;ClippingRankSum=0.000;DP=100;ExcessHet=3.0103;FS=13.687;MLEAC=1;MLEAF=0.500;MQ=41.98;MQRankSum=-1.042;QD=13.66;ReadPosRankSum=1.234;SOR=0.415	GT:AD:DP:GQ:PL	0/1:53,47:100:99:1394,0,1745
chrVI	211329	.	C	T	1807.77	PASS	AC=1;AF=0.500;AN=2;BaseQRankSum=1.342;ClippingRankSum=0.000;DP=129;ExcessHet=3.0103;FS=1.413;MLEAC=1;MLEAF=0.500;MQ=41.89;MQRankSum=0.912;QD=14.12;ReadPosRankSum=-0.817;SOR=0.861	GT:AD:DP:GQ:PL	0/1:71,57:128:99:1836,0,2234
chrVI	212428	.	C	T	1864.77	PASS	AC=1;AF=0.500;AN=2;BaseQRankSum=-0.018;ClippingRankSum=0.000;DP=136;ExcessHet=3.0103;FS=6.493;MLEAC=1;MLEAF=0.500;MQ=41.78;MQRankSum=1.461;QD=13.92;ReadPosRankSum=0.142;SOR=0.347	GT:AD:DP:GQ:PL	0/1:72,62:134:99:1893,0,2242
chrVI	218866	.	C	T	1392.77	PASS	AC=1;AF=0.500;AN=2;BaseQRankSum=-1.121;ClippingRankSum=0.000;DP=109;ExcessHet=3.0103;FS=19.722;MLEAC=1;MLEAF=0.500;MQ=41.73;MQRankSum=1.247;QD=13.02;ReadPosRankSum=1.396;SOR=2.103	GT:AD:DP:GQ:PL	0/1:61,46:107:99:1421,0,2047
chrVI	220086	.	C	T	1801.77	PASS	AC=1;AF=0.500;AN=2;BaseQRankSum=-0.232;ClippingRankSum=0.000;DP=139;ExcessHet=3.0103;FS=3.009;MLEAC=1;MLEAF=0.500;MQ=41.77;MQRankSum=-0.241;QD=12.96;ReadPosRankSum=-1.146;SOR=0.490	GT:AD:DP:GQ:PL	0/1:77,62:139:99:1830,0,2442
chrVI	226733	.	G	A	2160.77	PASS	AC=1;AF=0.500;AN=2;BaseQRankSum=0.910;ClippingRankSum=0.000;DP=98;ExcessHet=3.0103;FS=0.000;MLEAC=1;MLEAF=0.500;MQ=41.26;MQRankSum=-1.197;QD=22.28;ReadPosRankSum=1.178;SOR=0.780	GT:AD:DP:GQ:PL	0/1:34,63:97:99:2189,0,1039
chrVI	248900	.	G	A	1921.77	PASS	AC=1;AF=0.500;AN=2;BaseQRankSum=-1.550;ClippingRankSum=0.000;DP=116;ExcessHet=3.0103;FS=5.533;MLEAC=1;MLEAF=0.500;MQ=41.76;MQRankSum=0.110;QD=16.57;ReadPosRankSum=1.744;SOR=0.329	GT:AD:DP:GQ:PL	0/1:54,62:116:99:1950,0,1826
chrVI	253436	.	C	T	952.77	PASS	AC=1;AF=0.500;AN=2;BaseQRankSum=0.342;ClippingRankSum=0.000;DP=62;ExcessHet=3.0103;FS=0.000;MLEAC=1;MLEAF=0.500;MQ=41.43;MQRankSum=0.889;QD=15.62;ReadPosRankSum=0.855;SOR=0.713	GT:AD:DP:GQ:PL	0/1:26,35:61:99:981,0,643
chrVI	263106	.	G	A	1688.77	PASS	AC=1;AF=0.500;AN=2;BaseQRankSum=0.419;ClippingRankSum=0.000;DP=123;ExcessHet=3.0103;FS=0.670;MLEAC=1;MLEAF=0.500;MQ=41.62;MQRankSum=-1.616;QD=13.73;ReadPosRankSum=0.650;SOR=0.612	GT:AD:DP:GQ:PL	0/1:69,54:123:99:1717,0,2349
chrVI	268067	.	C	T	1484.77	PASS	AC=1;AF=0.500;AN=2;BaseQRankSum=-1.821;ClippingRankSum=0.000;DP=91;ExcessHet=3.0103;FS=4.130;MLEAC=1;MLEAF=0.500;MQ=41.91;MQRankSum=-1.872;QD=16.32;ReadPosRankSum=-1.939;SOR=1.197	GT:AD:DP:GQ:PL	0/1:42,49:91:99:1513,0,1407
chrVII	9409	.	G	A	992.77	PASS	AC=1;AF=0.500;AN=2;BaseQRankSum=0.623;ClippingRankSum=0.000;DP=97;ExcessHet=3.0103;FS=0.812;MLEAC=1;MLEAF=0.500;MQ=41.62;MQRankSum=0.189;QD=10.23;ReadPosRankSum=-0.170;SOR=0.573	GT:AD:DP:GQ:PL	0/1:62,35:97:99:1021,0,2026
chrVII	20350	.	G	A	1061.77	PASS	AC=1;AF=0.500;AN=2;BaseQRankSum=0.775;ClippingRankSum=0.000;DP=75;ExcessHet=3.0103;FS=4.650;MLEAC=1;MLEAF=0.500;MQ=42.00;MQRankSum=0.000;QD=14.54;ReadPosRankSum=-0.399;SOR=1.345	GT:AD:DP:GQ:PL	0/1:39,34:73:99:1090,0,1227
chrVII	20481	.	C	T	1618.77	PASS	AC=1;AF=0.500;AN=2;BaseQRankSum=-1.215;ClippingRankSum=0.000;DP=108;ExcessHet=3.0103;FS=2.541;MLEAC=1;MLEAF=0.500;MQ=41.87;MQRankSum=-0.981;QD=14.99;ReadPosRankSum=-3.734;SOR=1.032	GT:AD:DP:GQ:PL	0/1:54,54:108:99:1647,0,1710
chrVII	23914	.	C	T	1172.77	PASS	AC=1;AF=0.500;AN=2;BaseQRankSum=-0.267;ClippingRankSum=0.000;DP=80;ExcessHet=3.0103;FS=0.000;MLEAC=1;MLEAF=0.500;MQ=41.82;MQRankSum=0.976;QD=14.66;ReadPosRankSum=1.011;SOR=0.646	GT:AD:DP:GQ:PL	0/1:42,38:80:99:1201,0,1418
chrVII	56185	.	C	T	1305.77	PASS	AC=1;AF=0.500;AN=2;BaseQRankSum=-0.726;ClippingRankSum=0.000;DP=74;ExcessHet=3.0103;FS=8.383;MLEAC=1;MLEAF=0.500;MQ=41.72;MQRankSum=-1.212;QD=17.89;ReadPosRankSum=-0.742;SOR=0.141	GT:AD:DP:GQ:PL	0/1:34,39:73:99:1334,0,1189
chrVII	74837	.	C	T	1706.77	PASS	AC=1;AF=0.500;AN=2;BaseQRankSum=0.975;ClippingRankSum=0.000;DP=106;ExcessHet=3.0103;FS=3.595;MLEAC=1;MLEAF=0.500;MQ=41.83;MQRankSum=0.126;QD=16.25;ReadPosRankSum=0.362;SOR=0.768	GT:AD:DP:GQ:PL	0/1:50,55:105:99:1735,0,1463
chrVII	76846	.	C	T	2018.77	PASS	AC=1;AF=0.500;AN=2;BaseQRankSum=-1.585;ClippingRankSum=0.000;DP=108;ExcessHet=3.0103;FS=0.000;MLEAC=1;MLEAF=0.500;MQ=41.71;MQRankSum=-1.462;QD=19.04;ReadPosRankSum=1.712;SOR=0.682	GT:AD:DP:GQ:PL	0/1:44,62:106:99:2047,0,1488
chrVII	79287	.	C	T	1341.77	PASS	AC=1;AF=0.500;AN=2;BaseQRankSum=0.499;ClippingRankSum=0.000;DP=81;ExcessHet=3.0103;FS=0.000;MLEAC=1;MLEAF=0.500;MQ=41.95;MQRankSum=1.423;QD=16.57;ReadPosRankSum=-0.344;SOR=0.749	GT:AD:DP:GQ:PL	0/1:41,40:81:99:1370,0,1389
chrVII	80016	.	G	A	2082.77	PASS	AC=1;AF=0.500;AN=2;BaseQRankSum=-1.262;ClippingRankSum=0.000;DP=128;ExcessHet=3.0103;FS=0.657;MLEAC=1;MLEAF=0.500;MQ=41.78;MQRankSum=-1.259;QD=16.53;ReadPosRankSum=-1.729;SOR=0.627	GT:AD:DP:GQ:PL	0/1:56,70:126:99:2111,0,1709
chrVII	147956	.	G	A	974.77	PASS	AC=1;AF=0.500;AN=2;BaseQRankSum=0.257;ClippingRankSum=0.000;DP=72;ExcessHet=3.0103;FS=4.828;MLEAC=1;MLEAF=0.500;MQ=41.74;MQRankSum=1.559;QD=14.13;ReadPosRankSum=-2.591;SOR=1.304	GT:AD:DP:GQ:PL	0/1:39,30:69:99:1003,0,1297
chrVII	153574	.	C	T	1370.77	PASS	AC=1;AF=0.500;AN=2;BaseQRankSum=1.368;ClippingRankSum=0.000;DP=97;ExcessHet=3.0103;FS=2.668;MLEAC=1;MLEAF=0.500;MQ=41.96;MQRankSum=-1.514;QD=14.13;ReadPosRankSum=-0.821;SOR=1.038	GT:AD:DP:GQ:PL	0/1:52,45:97:99:1399,0,1616
chrVII	153636	.	C	T	1580.77	PASS	AC=1;AF=0.500;AN=2;BaseQRankSum=0.511;ClippingRankSum=0.000;DP=99;ExcessHet=3.0103;FS=0.754;MLEAC=1;MLEAF=0.500;MQ=42.00;MQRankSum=0.000;QD=15.97;ReadPosRankSum=-1.764;SOR=0.573	GT:AD:DP:GQ:PL	0/1:48,51:99:99:1609,0,1398
chrVII	190798	.	G	A	1151.77	PASS	AC=1;AF=0.500;AN=2;BaseQRankSum=1.252;ClippingRankSum=0.000;DP=87;ExcessHet=3.0103;FS=0.818;MLEAC=1;MLEAF=0.500;MQ=41.97;MQRankSum=1.147;QD=13.39;ReadPosRankSum=-2.315;SOR=0.546	GT:AD:DP:GQ:PL	0/1:48,38:86:99:1180,0,1363
chrVII	195304	.	C	T	2529.77	PASS	AC=1;AF=0.500;AN=2;BaseQRankSum=-0.021;ClippingRankSum=0.000;DP=143;ExcessHet=3.0103;FS=1.344;MLEAC=1;MLEAF=0.500;MQ=42.00;MQRankSum=0.000;QD=17.82;ReadPosRankSum=-0.683;SOR=0.577	GT:AD:DP:GQ:PL	0/1:65,77:142:99:2558,0,2117
chrVII	200336	.	C	T	1738.77	PASS	AC=1;AF=0.500;AN=2;BaseQRankSum=-0.812;ClippingRankSum=0.000;DP=128;ExcessHet=3.0103;FS=4.568;MLEAC=1;MLEAF=0.500;MQ=41.78;MQRankSum=-1.500;QD=13.58;ReadPosRankSum=-0.242;SOR=0.379	GT:AD:DP:GQ:PL	0/1:68,60:128:99:1767,0,2108
chrVII	217471	.	C	T	1477.77	PASS	AC=1;AF=0.500;AN=2;BaseQRankSum=-0.707;ClippingRankSum=0.000;DP=106;ExcessHet=3.0103;FS=9.273;MLEAC=1;MLEAF=0.500;MQ=41.96;MQRankSum=-1.579;QD=13.94;ReadPosRankSum=-0.432;SOR=0.497	GT:AD:DP:GQ:PL	0/1:59,47:106:99:1506,0,1973
chrVII	226356	.	C	T	1785.77	PASS	AC=1;AF=0.500;AN=2;BaseQRankSum=0.993;ClippingRankSum=0.000;DP=114;ExcessHet=3.0103;FS=10.180;MLEAC=1;MLEAF=0.500;MQ=41.72;MQRankSum=-0.098;QD=15.66;ReadPosRankSum=-0.916;SOR=1.035	GT:AD:DP:GQ:PL	0/1:59,55:114:99:1814,0,1925
chrVII	232526	.	C	T	1921.77	PASS	AC=1;AF=0.500;AN=2;BaseQRankSum=-0.704;ClippingRankSum=0.000;DP=136;ExcessHet=3.0103;FS=0.000;MLEAC=1;MLEAF=0.500;MQ=41.90;MQRankSum=-0.935;QD=14.24;ReadPosRankSum=-0.202;SOR=0.738	GT:AD:DP:GQ:PL	0/1:64,71:135:99:1950,0,1774
chrVII	241023	.	G	A	1531.77	PASS	AC=1;AF=0.500;AN=2;BaseQRankSum=-0.739;ClippingRankSum=0.000;DP=77;ExcessHet=3.0103;FS=4.840;MLEAC=1;MLEAF=0.500;MQ=41.90;MQRankSum=-1.386;QD=20.42;ReadPosRankSum=2.301;SOR=1.001	GT:AD:DP:GQ:PL	0/1:24,51:75:99:1560,0,656
chrVII	277418	.	G	A	2103.77	PASS	AC=1;AF=0.500;AN=2;BaseQRankSum=0.692;ClippingRankSum=0.000;DP=101;ExcessHet=3.0103;FS=0.000;MLEAC=1;MLEAF=0.500;MQ=41.83;MQRankSum=-2.391;QD=21.04;ReadPosRankSum=-0.871;SOR=0.670	GT:AD:DP:GQ:PL	0/1:37,63:100:99:2132,0,1062
chrVII	277446	.	C	T	2141.77	PASS	AC=1;AF=0.500;AN=2;BaseQRankSum=0.781;ClippingRankSum=0.000;DP=118;ExcessHet=3.0103;FS=0.719;MLEAC=1;MLEAF=0.500;MQ=41.53;MQRankSum=-3.368;QD=18.62;ReadPosRankSum=0.592;SOR=0.819	GT:AD:DP:GQ:PL	0/1:46,69:115:99:2170,0,1286
chrVII	277496	.	C	T	1909.77	PASS	AC=1;AF=0.500;AN=2;BaseQRankSum=-1.118;ClippingRankSum=0.000;DP=121;ExcessHet=3.0103;FS=0.000;MLEAC=1;MLEAF=0.500;MQ=41.34;MQRankSum=-2.752;QD=16.05;ReadPosRankSum=-1.014;SOR=0.690	GT:AD:DP:GQ:PL	0/1:57,62:119:99:1938,0,1783
chrVII	278502	.	C	T	1321.77	PASS	AC=1;AF=0.500;AN=2;BaseQRankSum=1.902;ClippingRankSum=0.000;DP=108;ExcessHet=3.0103;FS=2.755;MLEAC=1;MLEAF=0.500;MQ=41.83;MQRankSum=0.188;QD=12.24;ReadPosRankSum=0.923;SOR=1.072	GT:AD:DP:GQ:PL	0/1:66,42:108:99:1350,0,2093
chrVII	333332	.	C	T	2255.77	PASS	AC=1;AF=0.500;AN=2;BaseQRankSum=1.696;ClippingRankSum=0.000;DP=149;ExcessHet=3.0103;FS=2.952;MLEAC=1;MLEAF=0.500;MQ=41.80;MQRankSum=0.862;QD=15.14;ReadPosRankSum=-0.235;SOR=0.467	GT:AD:DP:GQ:PL	0/1:79,70:149:99:2284,0,2453
chrVII	366000	.	G	A	1136.77	PASS	AC=1;AF=0.500;AN=2;BaseQRankSum=-0.707;ClippingRankSum=0.000;DP=91;ExcessHet=3.0103;FS=2.802;MLEAC=1;MLEAF=0.500;MQ=41.56;MQRankSum=-2.590;QD=12.49;ReadPosRankSum=0.188;SOR=0.408	GT:AD:DP:GQ:PL	0/1:51,40:91:99:1165,0,1640
chrVII	366061	.	G	A	1171.77	PASS	AC=1;AF=0.500;AN=2;BaseQRankSum=1.281;ClippingRankSum=0.000;DP=76;ExcessHet=3.0103;FS=0.000;MLEAC=1;MLEAF=0.500;MQ=41.55;MQRankSum=-2.409;QD=15.42;ReadPosRankSum=0.962;SOR=0.637	GT:AD:DP:GQ:PL	0/1:40,36:76:99:1200,0,1247
chrVII	384774	.	T	C	2046.77	PASS	AC=1;AF=0.500;AN=2;BaseQRankSum=2.103;ClippingRankSum=0.000;DP=148;ExcessHet=3.0103;FS=12.092;MLEAC=1;MLEAF=0.500;MQ=41.78;MQRankSum=-2.555;QD=14.02;ReadPosRankSum=-8.409;SOR=1.528	GT:AD:DP:GQ:PL	0/1:90,56:146:99:2075,0,6148
chrVII	384775	.	G	A	2046.77	PASS	AC=1;AF=0.500;AN=2;BaseQRankSum=1.556;ClippingRankSum=0.000;DP=150;ExcessHet=3.0103;FS=10.626;MLEAC=1;MLEAF=0.500;MQ=41.78;MQRankSum=-2.569;QD=13.92;ReadPosRankSum=-8.084;SOR=1.495	GT:AD:DP:GQ:PL	0/1:91,56:147:99:2075,0,6148
chrVII	397142	.	C	T	2986.77	PASS	AC=1;AF=0.500;AN=2;BaseQRankSum=0.486;ClippingRankSum=0.000;DP=154;ExcessHet=3.0103;FS=3.809;MLEAC=1;MLEAF=0.500;MQ=41.76;MQRankSum=0.423;QD=19.52;ReadPosRankSum=0.032;SOR=0.763	GT:AD:DP:GQ:PL	0/1:64,89:153:99:3015,0,1934
chrVII	397728	.	C	T	955.77	PASS	AC=1;AF=0.500;AN=2;BaseQRankSum=-0.095;ClippingRankSum=0.000;DP=68;ExcessHet=3.0103;FS=12.956;MLEAC=1;MLEAF=0.500;MQ=41.73;MQRankSum=-0.128;QD=14.27;ReadPosRankSum=-0.819;SOR=1.153	GT:AD:DP:GQ:PL	0/1:37,30:67:99:984,0,1220
chrVII	405496	.	C	T	1776.77	PASS	AC=1;AF=0.500;AN=2;BaseQRankSum=1.367;ClippingRankSum=0.000;DP=158;ExcessHet=3.0103;FS=2.981;MLEAC=1;MLEAF=0.500;MQ=41.44;MQRankSum=0.820;QD=11.61;ReadPosRankSum=-1.117;SOR=0.457	GT:AD:DP:GQ:PL	0/1:92,61:153:99:1805,0,2895
chrVII	417738	.	C	T	1291.77	PASS	AC=1;AF=0.500;AN=2;BaseQRankSum=-2.025;ClippingRankSum=0.000;DP=104;ExcessHet=3.0103;FS=3.708;MLEAC=1;MLEAF=0.500;MQ=41.86;MQRankSum=0.908;QD=12.66;ReadPosRankSum=-2.014;SOR=0.488	GT:AD:DP:GQ:PL	0/1:57,45:102:99:1320,0,1920
chrVII	420663	.	G	A	1145.77	PASS	AC=1;AF=0.500;AN=2;BaseQRankSum=-1.096;ClippingRankSum=0.000;DP=108;ExcessHet=3.0103;FS=4.754;MLEAC=1;MLEAF=0.500;MQ=41.61;MQRankSum=-2.019;QD=10.61;ReadPosRankSum=0.397;SOR=0.384	GT:AD:DP:GQ:PL	0/1:62,46:108:99:1174,0,1880
chrVII	420820	.	G	A	1298.77	PASS	AC=1;AF=0.500;AN=2;BaseQRankSum=-1.047;ClippingRankSum=0.000;DP=80;ExcessHet=3.0103;FS=0.000;MLEAC=1;MLEAF=0.500;MQ=41.82;MQRankSum=-0.857;QD=16.23;ReadPosRankSum=-0.118;SOR=0.649	GT:AD:DP:GQ:PL	0/1:35,45:80:99:1327,0,1064
chrVII	423124	.	C	T	1078.77	PASS	AC=1;AF=0.500;AN=2;BaseQRankSum=0.064;ClippingRankSum=0.000;DP=71;ExcessHet=3.0103;FS=2.409;MLEAC=1;MLEAF=0.500;MQ=41.48;MQRankSum=-0.728;QD=15.19;ReadPosRankSum=-1.274;SOR=0.420	GT:AD:DP:GQ:PL	0/1:38,33:71:99:1107,0,1348
chrVII	450433	.	C	T	1778.77	PASS	AC=1;AF=0.500;AN=2;BaseQRankSum=0.851;ClippingRankSum=0.000;DP=114;ExcessHet=3.0103;FS=1.508;MLEAC=1;MLEAF=0.500;MQ=41.50;MQRankSum=-2.036;QD=15.74;ReadPosRankSum=-0.547;SOR=0.884	GT:AD:DP:GQ:PL	0/1:57,56:113:99:1807,0,1807
chrVII	454810	.	C	T	1766.77	PASS	AC=1;AF=0.500;AN=2;BaseQRankSum=1.391;ClippingRankSum=0.000;DP=85;ExcessHet=3.0103;FS=2.024;MLEAC=1;MLEAF=0.500;MQ=41.79;MQRankSum=0.000;QD=21.03;ReadPosRankSum=-1.977;SOR=1.055	GT:AD:DP:GQ:PL	0/1:29,55:84:99:1795,0,716
chrVII	482706	.	G	A	396.77	PASS	AC=1;AF=0.500;AN=2;BaseQRankSum=3.252;ClippingRankSum=0.000;DP=31;ExcessHet=3.0103;FS=1.702;MLEAC=1;MLEAF=0.500;MQ=42.00;MQRankSum=0.000;QD=12.80;ReadPosRankSum=-1.382;SOR=1.148	GT:AD:DP:GQ:PL	0/1:19,12:31:99:425,0,579
chrVII	482858	.	G	A	323.77	PASS	AC=1;AF=0.500;AN=2;BaseQRankSum=-2.454;ClippingRankSum=0.000;DP=23;ExcessHet=3.0103;FS=3.963;MLEAC=1;MLEAF=0.500;MQ=41.36;MQRankSum=1.228;QD=14.08;ReadPosRankSum=-1.289;SOR=0.442	GT:AD:DP:GQ:PL	0/1:10,13:23:99:352,0,318
chrVII	496545	.	G	A	1021.77	PASS	AC=1;AF=0.500;AN=2;BaseQRankSum=-0.303;ClippingRankSum=0.000;DP=78;ExcessHet=3.0103;FS=0.933;MLEAC=1;MLEAF=0.500;MQ=41.97;MQRankSum=-1.173;QD=13.10;ReadPosRankSum=-0.799;SOR=0.527	GT:AD:DP:GQ:PL	0/1:46,32:78:99:1050,0,1608
chrVII	529076	.	C	T	1778.77	PASS	AC=1;AF=0.500;AN=2;BaseQRankSum=0.826;ClippingRankSum=0.000;DP=112;ExcessHet=3.0103;FS=1.570;MLEAC=1;MLEAF=0.500;MQ=41.60;MQRankSum=-1.069;QD=16.17;ReadPosRankSum=-0.063;SOR=0.875	GT:AD:DP:GQ:PL	0/1:56,54:110:99:1807,0,1792
chrVII	559470	.	G	A	1916.77	PASS	AC=1;AF=0.500;AN=2;BaseQRankSum=0.524;ClippingRankSum=0.000;DP=118;ExcessHet=3.0103;FS=0.701;MLEAC=1;MLEAF=0.500;MQ=42.00;MQRankSum=0.000;QD=16.24;ReadPosRankSum=0.814;SOR=0.598	GT:AD:DP:GQ:PL	0/1:51,67:118:99:1945,0,1334
chrVII	582943	.	C	T	955.77	PASS	AC=1;AF=0.500;AN=2;BaseQRankSum=1.115;ClippingRankSum=0.000;DP=82;ExcessHet=3.0103;FS=1.867;MLEAC=1;MLEAF=0.500;MQ=41.88;MQRankSum=-0.826;QD=11.80;ReadPosRankSum=0.774;SOR=0.971	GT:AD:DP:GQ:PL	0/1:47,34:81:99:984,0,1333
chrVII	590219	.	G	A	1305.77	PASS	AC=1;AF=0.500;AN=2;BaseQRankSum=-0.350;ClippingRankSum=0.000;DP=115;ExcessHet=3.0103;FS=0.000;MLEAC=1;MLEAF=0.500;MQ=41.74;MQRankSum=1.168;QD=11.56;ReadPosRankSum=0.111;SOR=0.737	GT:AD:DP:GQ:PL	0/1:68,45:113:99:1334,0,2272
chrVII	591539	.	C	T	1695.77	PASS	AC=1;AF=0.500;AN=2;BaseQRankSum=0.324;ClippingRankSum=0.000;DP=117;ExcessHet=3.0103;FS=0.700;MLEAC=1;MLEAF=0.500;MQ=41.57;MQRankSum=0.268;QD=14.62;ReadPosRankSum=-0.388;SOR=0.575	GT:AD:DP:GQ:PL	0/1:59,57:116:99:1724,0,1812
chrVII	598935	.	C	T	1729.77	PASS	AC=1;AF=0.500;AN=2;BaseQRankSum=0.142;ClippingRankSum=0.000;DP=98;ExcessHet=3.0103;FS=5.671;MLEAC=1;MLEAF=0.500;MQ=41.83;MQRankSum=-0.483;QD=17.65;ReadPosRankSum=-1.823;SOR=0.288	GT:AD:DP:GQ:PL	0/1:41,57:98:99:1758,0,1161
chrVII	613865	.	C	T	1968.77	PASS	AC=1;AF=0.500;AN=2;BaseQRankSum=-0.946;ClippingRankSum=0.000;DP=105;ExcessHet=3.0103;FS=0.739;MLEAC=1;MLEAF=0.500;MQ=41.57;MQRankSum=-2.857;QD=18.75;ReadPosRankSum=-1.584;SOR=0.555	GT:AD:DP:GQ:PL	0/1:45,60:105:99:1997,0,1501
chrVII	616639	.	C	T	2372.77	PASS	AC=1;AF=0.500;AN=2;BaseQRankSum=-1.492;ClippingRankSum=0.000;DP=118;ExcessHet=3.0103;FS=0.000;MLEAC=1;MLEAF=0.500;MQ=41.88;MQRankSum=-0.726;QD=20.11;ReadPosRankSum=-1.365;SOR=0.627	GT:AD:DP:GQ:PL	0/1:42,76:118:99:2401,0,1280
chrVII	653357	.	C	T	1439.77	PASS	AC=1;AF=0.500;AN=2;BaseQRankSum=0.011;ClippingRankSum=0.000;DP=97;ExcessHet=3.0103;FS=0.000;MLEAC=1;MLEAF=0.500;MQ=42.00;MQRankSum=0.000;QD=14.84;ReadPosRankSum=1.695;SOR=0.730	GT:AD:DP:GQ:PL	0/1:48,49:97:99:1468,0,1422
chrVII	664315	.	G	A	1103.77	PASS	AC=1;AF=0.500;AN=2;BaseQRankSum=-0.207;ClippingRankSum=0.000;DP=77;ExcessHet=3.0103;FS=3.264;MLEAC=1;MLEAF=0.500;MQ=41.76;MQRankSum=-1.763;QD=14.33;ReadPosRankSum=1.177;SOR=1.172	GT:AD:DP:GQ:PL	0/1:39,38:77:99:1132,0,1256
chrVII	672250	.	C	T	2418.77	PASS	AC=1;AF=0.500;AN=2;BaseQRankSum=-1.435;ClippingRankSum=0.000;DP=130;ExcessHet=3.0103;FS=6.342;MLEAC=1;MLEAF=0.500;MQ=41.97;MQRankSum=-1.152;QD=19.05;ReadPosRankSum=-0.481;SOR=0.326	GT:AD:DP:GQ:PL	0/1:51,76:127:99:2447,0,1631
chrVII	673332	.	G	A	1842.77	PASS	AC=1;AF=0.500;AN=2;BaseQRankSum=0.214;ClippingRankSum=0.000;DP=112;ExcessHet=3.0103;FS=2.436;MLEAC=1;MLEAF=0.500;MQ=41.74;MQRankSum=-0.955;QD=16.60;ReadPosRankSum=1.224;SOR=0.682	GT:AD:DP:GQ:PL	0/1:54,57:111:99:1871,0,1743
chrVII	677156	.	C	T	1318.77	PASS	AC=1;AF=0.500;AN=2;BaseQRankSum=0.338;ClippingRankSum=0.000;DP=99;ExcessHet=3.0103;FS=0.760;MLEAC=1;MLEAF=0.500;MQ=42.00;MQRankSum=0.000;QD=13.32;ReadPosRankSum=0.730;SOR=0.805	GT:AD:DP:GQ:PL	0/1:56,43:99:99:1347,0,1855
chrVII	678100	.	C	A	181.77	PASS	AC=1;AF=0.500;AN=2;BaseQRankSum=0.472;ClippingRankSum=0.000;DP=34;ExcessHet=3.0103;FS=1.725;MLEAC=1;MLEAF=0.500;MQ=40.79;MQRankSum=-5.007;QD=5.35;ReadPosRankSum=-0.537;SOR=1.292	GT:AD:DP:GQ:PL	0/1:27,7:34:99:210,0,1535
chrVII	678105	.	T	G	184.77	PASS	AC=1;AF=0.500;AN=2;BaseQRankSum=1.138;ClippingRankSum=0.000;DP=34;ExcessHet=3.0103;FS=1.725;MLEAC=1;MLEAF=0.500;MQ=40.79;MQRankSum=-5.007;QD=5.43;ReadPosRankSum=-2.424;SOR=1.292	GT:AD:DP:GQ:PL	0/1:27,7:34:99:213,0,1517
chrVII	678427	.	C	T	1422.77	PASS	AC=1;AF=0.500;AN=2;BaseQRankSum=-0.806;ClippingRankSum=0.000;DP=98;ExcessHet=3.0103;FS=8.580;MLEAC=1;MLEAF=0.500;MQ=41.82;MQRankSum=1.709;QD=14.67;ReadPosRankSum=-1.433;SOR=1.508	GT:AD:DP:GQ:PL	0/1:50,47:97:99:1451,0,1578
chrVII	724158	.	C	T	2649.77	PASS	AC=1;AF=0.500;AN=2;BaseQRankSum=-0.898;ClippingRankSum=0.000;DP=134;ExcessHet=3.0103;FS=1.494;MLEAC=1;MLEAF=0.500;MQ=41.81;MQRankSum=-2.062;QD=19.92;ReadPosRankSum=-0.977;SOR=0.896	GT:AD:DP:GQ:PL	0/1:49,84:133:99:2678,0,1474
chrVII	727994	.	C	T	966.77	PASS	AC=1;AF=0.500;AN=2;BaseQRankSum=0.559;ClippingRankSum=0.000;DP=64;ExcessHet=3.0103;FS=7.439;MLEAC=1;MLEAF=0.500;MQ=41.56;MQRankSum=-1.473;QD=15.35;ReadPosRankSum=-0.265;SOR=1.802	GT:AD:DP:GQ:PL	0/1:33,30:63:99:995,0,1145
chrVII	750979	.	G	A	1273.77	PASS	AC=1;AF=0.500;AN=2;BaseQRankSum=0.899;ClippingRankSum=0.000;DP=87;ExcessHet=3.0103;FS=4.286;MLEAC=1;MLEAF=0.500;MQ=42.00;MQRankSum=0.000;QD=14.64;ReadPosRankSum=-1.448;SOR=1.233	GT:AD:DP:GQ:PL	0/1:48,39:87:99:1302,0,1638
chrVII	763721	.	C	T	1260.77	PASS	AC=1;AF=0.500;AN=2;BaseQRankSum=1.719;ClippingRankSum=0.000;DP=87;ExcessHet=3.0103;FS=7.850;MLEAC=1;MLEAF=0.500;MQ=42.00;MQRankSum=0.000;QD=14.49;ReadPosRankSum=-0.539;SOR=1.544	GT:AD:DP:GQ:PL	0/1:50,37:87:99:1289,0,1702
chrVII	771339	.	G	A	2226.77	PASS	AC=1;AF=0.500;AN=2;BaseQRankSum=-0.073;ClippingRankSum=0.000;DP=144;ExcessHet=3.0103;FS=0.000;MLEAC=1;MLEAF=0.500;MQ=41.68;MQRankSum=-1.216;QD=15.68;ReadPosRankSum=0.415;SOR=0.743	GT:AD:DP:GQ:PL	0/1:67,75:142:99:2255,0,1887
chrVII	772379	.	C	T	1267.77	PASS	AC=1;AF=0.500;AN=2;BaseQRankSum=-0.416;ClippingRankSum=0.000;DP=84;ExcessHet=3.0103;FS=11.033;MLEAC=1;MLEAF=0.500;MQ=41.69;MQRankSum=-1.831;QD=15.09;ReadPosRankSum=0.021;SOR=1.364	GT:AD:DP:GQ:PL	0/1:41,43:84:99:1296,0,1274
chrVII	774392	.	C	T	1004.77	PASS	AC=1;AF=0.500;AN=2;BaseQRankSum=2.963;ClippingRankSum=0.000;DP=82;ExcessHet=3.0103;FS=0.854;MLEAC=1;MLEAF=0.500;MQ=41.54;MQRankSum=-0.997;QD=12.25;ReadPosRankSum=0.057;SOR=0.826	GT:AD:DP:GQ:PL	0/1:50,32:82:99:1033,0,1470
chrVII	778504	.	C	T	2141.77	PASS	AC=1;AF=0.500;AN=2;BaseQRankSum=-0.017;ClippingRankSum=0.000;DP=129;ExcessHet=3.0103;FS=0.657;MLEAC=1;MLEAF=0.500;MQ=42.00;MQRankSum=0.000;QD=16.60;ReadPosRankSum=0.755;SOR=0.590	GT:AD:DP:GQ:PL	0/1:59,70:129:99:2170,0,1781
chrVII	794399	.	G	A	947.77	PASS	AC=1;AF=0.500;AN=2;BaseQRankSum=0.488;ClippingRankSum=0.000;DP=63;ExcessHet=3.0103;FS=3.466;MLEAC=1;MLEAF=0.500;MQ=41.50;MQRankSum=-0.522;QD=15.04;ReadPosRankSum=1.060;SOR=0.463	GT:AD:DP:GQ:PL	0/1:30,33:63:99:976,0,867
chrVII	798458	.	G	A	1558.77	PASS	AC=1;AF=0.500;AN=2;BaseQRankSum=0.774;ClippingRankSum=0.000;DP=98;ExcessHet=3.0103;FS=4.947;MLEAC=1;MLEAF=0.500;MQ=41.74;MQRankSum=-1.951;QD=15.91;ReadPosRankSum=0.567;SOR=1.017	GT:AD:DP:GQ:PL	0/1:50,48:98:99:1587,0,1609
chrVII	845674	.	C	T	1001.77	PASS	AC=1;AF=0.500;AN=2;BaseQRankSum=-1.200;ClippingRankSum=0.000;DP=84;ExcessHet=3.0103;FS=0.846;MLEAC=1;MLEAF=0.500;MQ=41.75;MQRankSum=0.289;QD=12.07;ReadPosRankSum=-0.212;SOR=0.542	GT:AD:DP:GQ:PL	0/1:46,37:83:99:1030,0,1442
chrVII	867531	.	G	A	1081.77	PASS	AC=1;AF=0.500;AN=2;BaseQRankSum=-0.900;ClippingRankSum=0.000;DP=60;ExcessHet=3.0103;FS=5.275;MLEAC=1;MLEAF=0.500;MQ=42.00;MQRankSum=0.000;QD=18.03;ReadPosRankSum=-1.015;SOR=0.269	GT:AD:DP:GQ:PL	0/1:26,34:60:99:1110,0,831
chrVII	879650	.	G	A	1229.77	PASS	AC=1;AF=0.500;AN=2;BaseQRankSum=-2.257;ClippingRankSum=0.000;DP=93;ExcessHet=3.0103;FS=1.745;MLEAC=1;MLEAF=0.500;MQ=41.81;MQRankSum=1.583;QD=13.37;ReadPosRankSum=-0.297;SOR=0.983	GT:AD:DP:GQ:PL	0/1:51,41:92:99:1258,0,1816
chrVII	882185	.	C	T	1192.77	PASS	AC=1;AF=0.500;AN=2;BaseQRankSum=1.327;ClippingRankSum=0.000;DP=95;ExcessHet=3.0103;FS=1.781;MLEAC=1;MLEAF=0.500;MQ=41.33;MQRankSum=-2.054;QD=12.69;ReadPosRankSum=1.783;SOR=0.484	GT:AD:DP:GQ:PL	0/1:60,34:94:99:1221,0,3351
chrVII	882186	.	C	T	1192.77	PASS	AC=1;AF=0.500;AN=2;BaseQRankSum=1.710;ClippingRankSum=0.000;DP=95;ExcessHet=3.0103;FS=1.781;MLEAC=1;MLEAF=0.500;MQ=41.33;MQRankSum=-2.054;QD=12.69;ReadPosRankSum=2.121;SOR=0.484	GT:AD:DP:GQ:PL	0/1:60,34:94:99:1221,0,3351
chrVII	883824	.	G	A	694.77	PASS	AC=1;AF=0.500;AN=2;BaseQRankSum=0.461;ClippingRankSum=0.000;DP=54;ExcessHet=3.0103;FS=10.467;MLEAC=1;MLEAF=0.500;MQ=41.59;MQRankSum=-2.496;QD=13.36;ReadPosRankSum=-0.865;SOR=0.435	GT:AD:DP:GQ:PL	0/1:28,24:52:99:723,0,851
chrVII	883885	.	G	A	689.77	PASS	AC=1;AF=0.500;AN=2;BaseQRankSum=-0.117;ClippingRankSum=0.000;DP=42;ExcessHet=3.0103;FS=4.977;MLEAC=1;MLEAF=0.500;MQ=41.32;MQRankSum=-1.223;QD=17.69;ReadPosRankSum=-0.143;SOR=0.223	GT:AD:DP:GQ:PL	0/1:17,22:39:99:718,0,525
chrVII	898121	.	C	T	2009.77	PASS	AC=1;AF=0.500;AN=2;BaseQRankSum=-0.069;ClippingRankSum=0.000;DP=121;ExcessHet=3.0103;FS=1.446;MLEAC=1;MLEAF=0.500;MQ=41.53;MQRankSum=-1.872;QD=16.61;ReadPosRankSum=-1.040;SOR=0.726	GT:AD:DP:GQ:PL	0/1:56,65:121:99:2038,0,1715
chrVII	900120	.	C	T	2416.77	PASS	AC=1;AF=0.500;AN=2;BaseQRankSum=-0.239;ClippingRankSum=0.000;DP=129;ExcessHet=3.0103;FS=0.657;MLEAC=1;MLEAF=0.500;MQ=41.89;MQRankSum=0.000;QD=18.88;ReadPosRankSum=-1.313;SOR=0.624	GT:AD:DP:GQ:PL	0/1:54,74:128:99:2445,0,1694
chrVII	907451	.	C	T	1628.77	PASS	AC=1;AF=0.500;AN=2;BaseQRankSum=1.808;ClippingRankSum=0.000;DP=145;ExcessHet=3.0103;FS=1.350;MLEAC=1;MLEAF=0.500;MQ=41.71;MQRankSum=-2.066;QD=11.63;ReadPosRankSum=-0.674;SOR=0.826	GT:AD:DP:GQ:PL	0/1:82,58:140:99:1657,0,2337
chrVII	909045	.	C	T	1173.77	PASS	AC=1;AF=0.500;AN=2;BaseQRankSum=-1.843;ClippingRankSum=0.000;DP=102;ExcessHet=3.0103;FS=6.961;MLEAC=1;MLEAF=0.500;MQ=41.76;MQRankSum=-2.752;QD=11.62;ReadPosRankSum=0.668;SOR=0.280	GT:AD:DP:GQ:PL	0/1:60,41:101:99:1202,0,2100
chrVII	909395	.	C	T	1890.77	PASS	AC=1;AF=0.500;AN=2;BaseQRankSum=-0.072;ClippingRankSum=0.000;DP=111;ExcessHet=3.0103;FS=2.477;MLEAC=1;MLEAF=0.500;MQ=41.96;MQRankSum=-1.345;QD=17.03;ReadPosRankSum=0.792;SOR=0.495	GT:AD:DP:GQ:PL	0/1:53,58:111:99:1919,0,1824
chrVII	910255	.	C	T	780.77	PASS	AC=1;AF=0.500;AN=2;BaseQRankSum=2.721;ClippingRankSum=0.000;DP=44;ExcessHet=3.0103;FS=1.192;MLEAC=1;MLEAF=0.500;MQ=41.91;MQRankSum=-1.240;QD=18.16;ReadPosRankSum=1.875;SOR=0.446	GT:AD:DP:GQ:PL	0/1:19,24:43:99:809,0,491
chrVII	916083	.	C	T	1554.77	PASS	AC=1;AF=0.500;AN=2;BaseQRankSum=0.244;ClippingRankSum=0.000;DP=95;ExcessHet=3.0103;FS=0.783;MLEAC=1;MLEAF=0.500;MQ=41.85;MQRankSum=1.053;QD=16.37;ReadPosRankSum=-0.238;SOR=0.557	GT:AD:DP:GQ:PL	0/1:46,49:95:99:1583,0,1456
chrVII	941424	.	G	A	1824.77	PASS	AC=1;AF=0.500;AN=2;BaseQRankSum=1.156;ClippingRankSum=0.000;DP=114;ExcessHet=3.0103;FS=4.648;MLEAC=1;MLEAF=0.500;MQ=41.97;MQRankSum=-1.408;QD=16.01;ReadPosRankSum=0.908;SOR=0.360	GT:AD:DP:GQ:PL	0/1:57,57:114:99:1853,0,1782
chrVII	947353	.	C	T	1825.77	PASS	AC=1;AF=0.500;AN=2;BaseQRankSum=-2.349;ClippingRankSum=0.000;DP=128;ExcessHet=3.0103;FS=0.656;MLEAC=1;MLEAF=0.500;MQ=41.66;MQRankSum=-0.011;QD=14.38;ReadPosRankSum=-1.543;SOR=0.790	GT:AD:DP:GQ:PL	0/1:64,63:127:99:1854,0,2060
chrVII	959129	.	G	A	1095.77	PASS	AC=1;AF=0.500;AN=2;BaseQRankSum=-2.636;ClippingRankSum=0.000;DP=74;ExcessHet=3.0103;FS=8.334;MLEAC=1;MLEAF=0.500;MQ=41.57;MQRankSum=-1.385;QD=15.01;ReadPosRankSum=-1.021;SOR=0.204	GT:AD:DP:GQ:PL	0/1:36,37:73:99:1124,0,1285
chrVII	974031	.	G	A	445.77	PASS	AC=1;AF=0.500;AN=2;BaseQRankSum=0.830;ClippingRankSum=0.000;DP=48;ExcessHet=3.0103;FS=1.177;MLEAC=1;MLEAF=0.500;MQ=41.92;MQRankSum=-0.474;QD=9.29;ReadPosRankSum=0.709;SOR=0.932	GT:AD:DP:GQ:PL	0/1:32,16:48:99:474,0,1009
chrVII	974170	.	G	A	539.77	PASS	AC=1;AF=0.500;AN=2;BaseQRankSum=2.117;ClippingRankSum=0.000;DP=38;ExcessHet=3.0103;FS=0.000;MLEAC=1;MLEAF=0.500;MQ=42.00;MQRankSum=0.000;QD=14.59;ReadPosRankSum=0.829;SOR=0.622	GT:AD:DP:GQ:PL	0/1:19,18:37:99:568,0,566
chrVII	1000437	.	C	T	1341.77	PASS	AC=1;AF=0.500;AN=2;BaseQRankSum=-1.648;ClippingRankSum=0.000;DP=81;ExcessHet=3.0103;FS=6.462;MLEAC=1;MLEAF=0.500;MQ=41.82;MQRankSum=1.147;QD=16.98;ReadPosRankSum=0.722;SOR=0.263	GT:AD:DP:GQ:PL	0/1:35,44:79:99:1370,0,1147
chrVII	1013606	.	G	A	2285.77	PASS	AC=1;AF=0.500;AN=2;BaseQRankSum=1.005;ClippingRankSum=0.000;DP=145;ExcessHet=3.0103;FS=5.064;MLEAC=1;MLEAF=0.500;MQ=41.64;MQRankSum=1.215;QD=15.98;ReadPosRankSum=-1.335;SOR=1.116	GT:AD:DP:GQ:PL	0/1:71,72:143:99:2314,0,2192
chrVII	1026887	.	C	T	1743.77	PASS	AC=1;AF=0.500;AN=2;BaseQRankSum=-0.965;ClippingRankSum=0.000;DP=102;ExcessHet=3.0103;FS=0.000;MLEAC=1;MLEAF=0.500;MQ=41.71;MQRankSum=-2.547;QD=17.44;ReadPosRankSum=-0.156;SOR=0.764	GT:AD:DP:GQ:PL	0/1:40,60:100:99:1772,0,1148
chrVII	1038709	.	C	T	1442.77	PASS	AC=1;AF=0.500;AN=2;BaseQRankSum=0.778;ClippingRankSum=0.000;DP=92;ExcessHet=3.0103;FS=9.112;MLEAC=1;MLEAF=0.500;MQ=41.98;MQRankSum=0.979;QD=15.68;ReadPosRankSum=0.133;SOR=1.650	GT:AD:DP:GQ:PL	0/1:48,44:92:99:1471,0,1596
chrVIII	14758	.	C	T	1930.77	PASS	AC=1;AF=0.500;AN=2;BaseQRankSum=0.298;ClippingRankSum=0.000;DP=113;ExcessHet=3.0103;FS=0.737;MLEAC=1;MLEAF=0.500;MQ=41.68;MQRankSum=-2.163;QD=17.24;ReadPosRankSum=1.466;SOR=0.559	GT:AD:DP:GQ:PL	0/1:48,64:112:99:1959,0,1470
chrVIII	29213	.	G	A	1660.77	PASS	AC=1;AF=0.500;AN=2;BaseQRankSum=0.060;ClippingRankSum=0.000;DP=107;ExcessHet=3.0103;FS=0.000;MLEAC=1;MLEAF=0.500;MQ=42.00;MQRankSum=0.000;QD=15.52;ReadPosRankSum=0.027;SOR=0.726	GT:AD:DP:GQ:PL	0/1:53,54:107:99:1689,0,1654
chrVIII	30027	.	G	A	1592.77	PASS	AC=1;AF=0.500;AN=2;BaseQRankSum=0.266;ClippingRankSum=0.000;DP=104;ExcessHet=3.0103;FS=2.554;MLEAC=1;MLEAF=0.500;MQ=41.82;MQRankSum=-0.635;QD=15.46;ReadPosRankSum=0.243;SOR=0.854	GT:AD:DP:GQ:PL	0/1:54,49:103:99:1621,0,1746
chrVIII	36076	.	G	A	997.77	PASS	AC=1;AF=0.500;AN=2;BaseQRankSum=-0.799;ClippingRankSum=0.000;DP=76;ExcessHet=3.0103;FS=1.925;MLEAC=1;MLEAF=0.500;MQ=41.90;MQRankSum=1.975;QD=13.30;ReadPosRankSum=-1.209;SOR=0.488	GT:AD:DP:GQ:PL	0/1:39,36:75:99:1026,0,1285
chrVIII	45779	.	G	A	1073.77	PASS	AC=1;AF=0.500;AN=2;BaseQRankSum=-2.104;ClippingRankSum=0.000;DP=62;ExcessHet=3.0103;FS=0.000;MLEAC=1;MLEAF=0.500;MQ=41.30;MQRankSum=-0.272;QD=17.60;ReadPosRankSum=-1.228;SOR=0.680	GT:AD:DP:GQ:PL	0/1:26,35:61:99:1102,0,911
chrVIII	55255	.	G	A	1443.77	PASS	AC=1;AF=0.500;AN=2;BaseQRankSum=3.134;ClippingRankSum=0.000;DP=91;ExcessHet=3.0103;FS=4.170;MLEAC=1;MLEAF=0.500;MQ=42.00;MQRankSum=0.000;QD=16.04;ReadPosRankSum=2.236;SOR=1.244	GT:AD:DP:GQ:PL	0/1:49,41:90:99:1472,0,1584
chrVIII	77320	.	G	A	1175.77	PASS	AC=1;AF=0.500;AN=2;BaseQRankSum=-0.593;ClippingRankSum=0.000;DP=96;ExcessHet=3.0103;FS=5.709;MLEAC=1;MLEAF=0.500;MQ=40.94;MQRankSum=-2.336;QD=12.51;ReadPosRankSum=-0.489;SOR=0.297	GT:AD:DP:GQ:PL	0/1:54,40:94:99:1204,0,1825
chrVIII	81453	.	G	A	1215.77	PASS	AC=1;AF=0.500;AN=2;BaseQRankSum=1.069;ClippingRankSum=0.000;DP=72;ExcessHet=3.0103;FS=9.744;MLEAC=1;MLEAF=0.500;MQ=41.95;MQRankSum=-1.327;QD=16.89;ReadPosRankSum=1.609;SOR=0.804	GT:AD:DP:GQ:PL	0/1:34,38:72:99:1244,0,1081
chrVIII	94636	.	G	A	1187.77	PASS	AC=1;AF=0.500;AN=2;BaseQRankSum=-1.679;ClippingRankSum=0.000;DP=71;ExcessHet=3.0103;FS=3.432;MLEAC=1;MLEAF=0.500;MQ=42.00;MQRankSum=0.000;QD=16.73;ReadPosRankSum=-2.447;SOR=0.370	GT:AD:DP:GQ:PL	0/1:36,35:71:99:1216,0,1317
chrVIII	98561	.	C	T	2018.77	PASS	AC=1;AF=0.500;AN=2;BaseQRankSum=-1.571;ClippingRankSum=0.000;DP=119;ExcessHet=3.0103;FS=10.266;MLEAC=1;MLEAF=0.500;MQ=41.70;MQRankSum=-2.176;QD=17.11;ReadPosRankSum=-1.532;SOR=0.878	GT:AD:DP:GQ:PL	0/1:51,67:118:99:2047,0,1647
chrVIII	101067	.	G	A	1219.77	PASS	AC=1;AF=0.500;AN=2;BaseQRankSum=-0.928;ClippingRankSum=0.000;DP=81;ExcessHet=3.0103;FS=0.000;MLEAC=1;MLEAF=0.500;MQ=42.00;MQRankSum=0.000;QD=15.25;ReadPosRankSum=-0.648;SOR=0.760	GT:AD:DP:GQ:PL	0/1:43,37:80:99:1248,0,1518
chrVIII	101109	.	C	T	1426.77	PASS	AC=1;AF=0.500;AN=2;BaseQRankSum=0.876;ClippingRankSum=0.000;DP=89;ExcessHet=3.0103;FS=0.000;MLEAC=1;MLEAF=0.500;MQ=41.96;MQRankSum=-1.439;QD=16.21;ReadPosRankSum=0.252;SOR=0.629	GT:AD:DP:GQ:PL	0/1:45,43:88:99:1455,0,1544
chrVIII	101581	.	G	A	2687.77	PASS	AC=1;AF=0.500;AN=2;BaseQRankSum=0.141;ClippingRankSum=0.000;DP=147;ExcessHet=3.0103;FS=3.965;MLEAC=1;MLEAF=0.500;MQ=41.63;MQRankSum=-1.831;QD=18.28;ReadPosRankSum=1.350;SOR=0.925	GT:AD:DP:GQ:PL	0/1:60,87:147:99:2716,0,1775
chrVIII	105567	.	G	A	1041.77	PASS	AC=1;AF=0.500;AN=2;BaseQRankSum=-0.276;ClippingRankSum=0.000;DP=73;ExcessHet=3.0103;FS=6.029;MLEAC=1;MLEAF=0.500;MQ=41.74;MQRankSum=1.611;QD=14.27;ReadPosRankSum=0.980;SOR=0.223	GT:AD:DP:GQ:PL	0/1:40,33:73:99:1070,0,1317
chrVIII	106723	.	G	A	1707.77	PASS	AC=1;AF=0.500;AN=2;BaseQRankSum=1.303;ClippingRankSum=0.000;DP=133;ExcessHet=3.0103;FS=0.651;MLEAC=1;MLEAF=0.500;MQ=42.00;MQRankSum=0.000;QD=12.94;ReadPosRankSum=-0.153;SOR=0.612	GT:AD:DP:GQ:PL	0/1:76,56:132:99:1736,0,2441
chrVIII	110791	.	G	A	1247.77	PASS	AC=1;AF=0.500;AN=2;BaseQRankSum=-0.197;ClippingRankSum=0.000;DP=101;ExcessHet=3.0103;FS=7.210;MLEAC=1;MLEAF=0.500;MQ=41.71;MQRankSum=-0.288;QD=12.35;ReadPosRankSum=0.804;SOR=0.259	GT:AD:DP:GQ:PL	0/1:61,40:101:99:1276,0,2162
chrVIII	113555	.	C	T	1436.77	PASS	AC=1;AF=0.500;AN=2;BaseQRankSum=1.015;ClippingRankSum=0.000;DP=100;ExcessHet=3.0103;FS=1.807;MLEAC=1;MLEAF=0.500;MQ=41.90;MQRankSum=-2.415;QD=14.37;ReadPosRankSum=-0.735;SOR=0.469	GT:AD:DP:GQ:PL	0/1:53,47:100:99:1465,0,1662
chrVIII	121590	.	G	A	1012.77	PASS	AC=1;AF=0.500;AN=2;BaseQRankSum=-0.025;ClippingRankSum=0.000;DP=93;ExcessHet=3.0103;FS=1.780;MLEAC=1;MLEAF=0.500;MQ=41.65;MQRankSum=0.626;QD=11.13;ReadPosRankSum=-0.518;SOR=0.936	GT:AD:DP:GQ:PL	0/1:54,37:91:99:1041,0,1682
chrVIII	121705	.	G	A	1285.77	PASS	AC=1;AF=0.500;AN=2;BaseQRankSum=0.080;ClippingRankSum=0.000;DP=75;ExcessHet=3.0103;FS=7.774;MLEAC=1;MLEAF=0.500;MQ=41.59;MQRankSum=1.892;QD=17.14;ReadPosRankSum=0.261;SOR=0.808	GT:AD:DP:GQ:PL	0/1:35,40:75:99:1314,0,1067
chrVIII	122630	.	G	A	1478.77	PASS	AC=1;AF=0.500;AN=2;BaseQRankSum=0.745;ClippingRankSum=0.000;DP=98;ExcessHet=3.0103;FS=2.578;MLEAC=1;MLEAF=0.500;MQ=41.90;MQRankSum=2.340;QD=15.09;ReadPosRankSum=-0.036;SOR=0.638	GT:AD:DP:GQ:PL	0/1:48,50:98:99:1507,0,1371
chrVIII	140957	.	C	T	2393.77	PASS	AC=1;AF=0.500;AN=2;BaseQRankSum=-0.845;ClippingRankSum=0.000;DP=160;ExcessHet=3.0103;FS=1.268;MLEAC=1;MLEAF=0.500;MQ=41.88;MQRankSum=0.617;QD=14.96;ReadPosRankSum=2.018;SOR=0.834	GT:AD:DP:GQ:PL	0/1:78,82:160:99:2422,0,2319
chrVIII	148734	.	C	T	885.77	PASS	AC=1;AF=0.500;AN=2;BaseQRankSum=0.920;ClippingRankSum=0.000;DP=78;ExcessHet=3.0103;FS=4.338;MLEAC=1;MLEAF=0.500;MQ=41.81;MQRankSum=0.882;QD=11.36;ReadPosRankSum=1.368;SOR=0.937	GT:AD:DP:GQ:PL	0/1:45,33:78:99:914,0,1235
chrVIII	158204	.	C	T	1805.77	PASS	AC=1;AF=0.500;AN=2;BaseQRankSum=0.644;ClippingRankSum=0.000;DP=119;ExcessHet=3.0103;FS=0.000;MLEAC=1;MLEAF=0.500;MQ=41.97;MQRankSum=1.432;QD=15.30;ReadPosRankSum=-1.874;SOR=0.629	GT:AD:DP:GQ:PL	0/1:59,59:118:99:1834,0,1778
chrVIII	168702	.	G	A	954.77	PASS	AC=1;AF=0.500;AN=2;BaseQRankSum=0.881;ClippingRankSum=0.000;DP=126;ExcessHet=3.0103;FS=0.000;MLEAC=1;MLEAF=0.500;MQ=41.82;MQRankSum=-1.237;QD=7.70;ReadPosRankSum=-1.579;SOR=0.623	GT:AD:DP:GQ:PL	0/1:83,41:124:99:983,0,2235
chrVIII	180220	.	G	A	1524.77	PASS	AC=1;AF=0.500;AN=2;BaseQRankSum=0.833;ClippingRankSum=0.000;DP=91;ExcessHet=3.0103;FS=4.339;MLEAC=1;MLEAF=0.500;MQ=41.64;MQRankSum=1.163;QD=17.73;ReadPosRankSum=-0.846;SOR=0.368	GT:AD:DP:GQ:PL	0/1:40,46:86:99:1553,0,1266
chrVIII	189931	.	G	A	1650.77	PASS	AC=1;AF=0.500;AN=2;BaseQRankSum=0.501;ClippingRankSum=0.000;DP=98;ExcessHet=3.0103;FS=8.064;MLEAC=1;MLEAF=0.500;MQ=41.65;MQRankSum=-0.345;QD=16.84;ReadPosRankSum=0.779;SOR=0.845	GT:AD:DP:GQ:PL	0/1:46,52:98:99:1679,0,1408
chrVIII	201804	.	G	A	1274.77	PASS	AC=1;AF=0.500;AN=2;BaseQRankSum=0.467;ClippingRankSum=0.000;DP=73;ExcessHet=3.0103;FS=4.733;MLEAC=1;MLEAF=0.500;MQ=41.89;MQRankSum=0.154;QD=17.46;ReadPosRankSum=-0.614;SOR=0.326	GT:AD:DP:GQ:PL	0/1:34,39:73:99:1303,0,1091
chrVIII	206430	.	C	T	1596.77	PASS	AC=1;AF=0.500;AN=2;BaseQRankSum=-0.916;ClippingRankSum=0.000;DP=109;ExcessHet=3.0103;FS=0.739;MLEAC=1;MLEAF=0.500;MQ=41.87;MQRankSum=-0.954;QD=14.65;ReadPosRankSum=-0.412;SOR=0.779	GT:AD:DP:GQ:PL	0/1:53,56:109:99:1625,0,1646
chrVIII	229306	.	C	T	930.77	PASS	AC=1;AF=0.500;AN=2;BaseQRankSum=0.208;ClippingRankSum=0.000;DP=73;ExcessHet=3.0103;FS=0.000;MLEAC=1;MLEAF=0.500;MQ=41.80;MQRankSum=-1.136;QD=12.75;ReadPosRankSum=0.231;SOR=0.693	GT:AD:DP:GQ:PL	0/1:42,31:73:99:959,0,1375
chrVIII	231673	.	G	A	1568.77	PASS	AC=1;AF=0.500;AN=2;BaseQRankSum=-0.121;ClippingRankSum=0.000;DP=101;ExcessHet=3.0103;FS=3.755;MLEAC=1;MLEAF=0.500;MQ=41.96;MQRankSum=-1.312;QD=15.53;ReadPosRankSum=-0.541;SOR=0.380	GT:AD:DP:GQ:PL	0/1:47,54:101:99:1597,0,1312
chrVIII	252454	.	C	T	927.77	PASS	AC=1;AF=0.500;AN=2;BaseQRankSum=0.468;ClippingRankSum=0.000;DP=64;ExcessHet=3.0103;FS=0.000;MLEAC=1;MLEAF=0.500;MQ=42.00;MQRankSum=0.000;QD=14.73;ReadPosRankSum=-0.427;SOR=0.760	GT:AD:DP:GQ:PL	0/1:34,29:63:99:956,0,1113
chrVIII	255818	.	G	A	998.77	PASS	AC=1;AF=0.500;AN=2;BaseQRankSum=0.371;ClippingRankSum=0.000;DP=75;ExcessHet=3.0103;FS=0.000;MLEAC=1;MLEAF=0.500;MQ=41.75;MQRankSum=-0.805;QD=13.32;ReadPosRankSum=0.351;SOR=0.806	GT:AD:DP:GQ:PL	0/1:43,32:75:99:1027,0,1452
chrVIII	286566	.	G	A	2132.77	PASS	AC=1;AF=0.500;AN=2;BaseQRankSum=-0.376;ClippingRankSum=0.000;DP=141;ExcessHet=3.0103;FS=3.177;MLEAC=1;MLEAF=0.500;MQ=41.77;MQRankSum=-0.051;QD=15.23;ReadPosRankSum=-0.113;SOR=0.448	GT:AD:DP:GQ:PL	0/1:71,69:140:99:2161,0,2345
chrVIII	300504	.	C	T	1911.77	PASS	AC=1;AF=0.500;AN=2;BaseQRankSum=-0.516;ClippingRankSum=0.000;DP=122;ExcessHet=3.0103;FS=4.503;MLEAC=1;MLEAF=0.500;MQ=41.92;MQRankSum=-1.283;QD=15.67;ReadPosRankSum=-1.199;SOR=0.393	GT:AD:DP:GQ:PL	0/1:59,63:122:99:1940,0,1864
chrVIII	322891	.	C	T	1169.77	PASS	AC=1;AF=0.500;AN=2;BaseQRankSum=0.528;ClippingRankSum=0.000;DP=86;ExcessHet=3.0103;FS=0.000;MLEAC=1;MLEAF=0.500;MQ=41.91;MQRankSum=-0.275;QD=13.60;ReadPosRankSum=-1.528;SOR=0.675	GT:AD:DP:GQ:PL	0/1:49,37:86:99:1198,0,1603
chrVIII	343516	.	G	A	1209.77	PASS	AC=1;AF=0.500;AN=2;BaseQRankSum=0.721;ClippingRankSum=0.000;DP=77;ExcessHet=3.0103;FS=0.890;MLEAC=1;MLEAF=0.500;MQ=41.79;MQRankSum=0.000;QD=16.35;ReadPosRankSum=-0.596;SOR=0.924	GT:AD:DP:GQ:PL	0/1:37,37:74:99:1238,0,1230
chrVIII	358491	.	G	A	714.77	PASS	AC=1;AF=0.500;AN=2;BaseQRankSum=0.513;ClippingRankSum=0.000;DP=65;ExcessHet=3.0103;FS=5.281;MLEAC=1;MLEAF=0.500;MQ=40.96;MQRankSum=0.253;QD=11.00;ReadPosRankSum=-0.543;SOR=1.420	GT:AD:DP:GQ:PL	0/1:39,26:65:99:743,0,1234
chrVIII	362032	.	C	T	1469.77	PASS	AC=1;AF=0.500;AN=2;BaseQRankSum=-1.573;ClippingRankSum=0.000;DP=118;ExcessHet=3.0103;FS=4.572;MLEAC=1;MLEAF=0.500;MQ=41.57;MQRankSum=-1.292;QD=12.67;ReadPosRankSum=0.437;SOR=0.377	GT:AD:DP:GQ:PL	0/1:60,56:116:99:1498,0,1818
chrVIII	382759	.	G	A	1253.77	PASS	AC=1;AF=0.500;AN=2;BaseQRankSum=0.344;ClippingRankSum=0.000;DP=99;ExcessHet=3.0103;FS=0.000;MLEAC=1;MLEAF=0.500;MQ=41.52;MQRankSum=2.051;QD=12.66;ReadPosRankSum=-0.364;SOR=0.746	GT:AD:DP:GQ:PL	0/1:55,44:99:99:1282,0,1610
chrVIII	397765	.	C	T	1867.77	PASS	AC=1;AF=0.500;AN=2;BaseQRankSum=-1.643;ClippingRankSum=0.000;DP=99;ExcessHet=3.0103;FS=3.990;MLEAC=1;MLEAF=0.500;MQ=41.96;MQRankSum=-1.166;QD=19.06;ReadPosRankSum=-1.395;SOR=0.356	GT:AD:DP:GQ:PL	0/1:40,58:98:99:1896,0,1342
chrVIII	422882	.	C	T	1066.77	PASS	AC=1;AF=0.500;AN=2;BaseQRankSum=-0.212;ClippingRankSum=0.000;DP=68;ExcessHet=3.0103;FS=3.241;MLEAC=1;MLEAF=0.500;MQ=41.73;MQRankSum=0.781;QD=15.69;ReadPosRankSum=-1.412;SOR=0.602	GT:AD:DP:GQ:PL	0/1:30,38:68:99:1095,0,852
chrVIII	447030	.	G	A	1959.77	PASS	AC=1;AF=0.500;AN=2;BaseQRankSum=1.479;ClippingRankSum=0.000;DP=107;ExcessHet=3.0103;FS=13.248;MLEAC=1;MLEAF=0.500;MQ=41.73;MQRankSum=0.219;QD=18.66;ReadPosRankSum=0.540;SOR=1.523	GT:AD:DP:GQ:PL	0/1:45,60:105:99:1988,0,1302
chrVIII	467029	.	G	A	2702.77	PASS	AC=1;AF=0.500;AN=2;BaseQRankSum=-0.483;ClippingRankSum=0.000;DP=166;ExcessHet=3.0103;FS=0.000;MLEAC=1;MLEAF=0.500;MQ=41.74;MQRankSum=0.640;QD=16.28;ReadPosRankSum=1.510;SOR=0.718	GT:AD:DP:GQ:PL	0/1:76,90:166:99:2731,0,2220
chrVIII	475746	.	G	A	1531.77	PASS	AC=1;AF=0.500;AN=2;BaseQRankSum=-0.081;ClippingRankSum=0.000;DP=94;ExcessHet=3.0103;FS=3.016;MLEAC=1;MLEAF=0.500;MQ=41.94;MQRankSum=0.748;QD=16.30;ReadPosRankSum=0.793;SOR=0.405	GT:AD:DP:GQ:PL	0/1:43,51:94:99:1560,0,1271
chrVIII	486327	.	C	T	1805.77	PASS	AC=1;AF=0.500;AN=2;BaseQRankSum=-0.411;ClippingRankSum=0.000;DP=128;ExcessHet=3.0103;FS=0.745;MLEAC=1;MLEAF=0.500;MQ=42.00;MQRankSum=0.000;QD=14.11;ReadPosRankSum=0.158;SOR=0.610	GT:AD:DP:GQ:PL	0/1:68,60:128:99:1834,0,2196
chrVIII	488244	.	G	A	1593.77	PASS	AC=1;AF=0.500;AN=2;BaseQRankSum=-0.302;ClippingRankSum=0.000;DP=86;ExcessHet=3.0103;FS=0.865;MLEAC=1;MLEAF=0.500;MQ=41.81;MQRankSum=0.167;QD=18.53;ReadPosRankSum=-0.740;SOR=0.550	GT:AD:DP:GQ:PL	0/1:38,48:86:99:1622,0,1249
chrVIII	493085	.	G	A	1006.77	PASS	AC=1;AF=0.500;AN=2;BaseQRankSum=0.127;ClippingRankSum=0.000;DP=60;ExcessHet=3.0103;FS=17.770;MLEAC=1;MLEAF=0.500;MQ=41.53;MQRankSum=-1.402;QD=17.36;ReadPosRankSum=-0.925;SOR=1.852	GT:AD:DP:GQ:PL	0/1:29,29:58:99:1035,0,1009
chrVIII	493652	.	G	A	840.77	PASS	AC=1;AF=0.500;AN=2;BaseQRankSum=1.360;ClippingRankSum=0.000;DP=54;ExcessHet=3.0103;FS=11.447;MLEAC=1;MLEAF=0.500;MQ=42.00;MQRankSum=0.000;QD=15.57;ReadPosRankSum=2.848;SOR=2.407	GT:AD:DP:GQ:PL	0/1:29,25:54:99:869,0,955
chrVIII	499753	.	C	T	1653.77	PASS	AC=1;AF=0.500;AN=2;BaseQRankSum=-0.493;ClippingRankSum=0.000;DP=110;ExcessHet=3.0103;FS=11.110;MLEAC=1;MLEAF=0.500;MQ=41.21;MQRankSum=-0.887;QD=15.46;ReadPosRankSum=-0.137;SOR=0.212	GT:AD:DP:GQ:PL	0/1:53,54:107:99:1682,0,1691
chrVIII	509387	.	C	T	1779.77	PASS	AC=1;AF=0.500;AN=2;BaseQRankSum=-0.471;ClippingRankSum=0.000;DP=108;ExcessHet=3.0103;FS=0.767;MLEAC=1;MLEAF=0.500;MQ=41.73;MQRankSum=1.502;QD=16.63;ReadPosRankSum=0.454;SOR=0.840	GT:AD:DP:GQ:PL	0/1:51,56:107:99:1808,0,1673
chrIX	66907	.	G	A	977.77	PASS	AC=1;AF=0.500;AN=2;BaseQRankSum=0.006;ClippingRankSum=0.000;DP=73;ExcessHet=3.0103;FS=3.224;MLEAC=1;MLEAF=0.500;MQ=41.60;MQRankSum=-0.218;QD=13.39;ReadPosRankSum=-0.821;SOR=0.408	GT:AD:DP:GQ:PL	0/1:43,30:73:99:1006,0,1507
chrIX	72523	.	G	A	1559.77	PASS	AC=1;AF=0.500;AN=2;BaseQRankSum=0.172;ClippingRankSum=0.000;DP=93;ExcessHet=3.0103;FS=8.483;MLEAC=1;MLEAF=0.500;MQ=41.98;MQRankSum=-0.926;QD=16.77;ReadPosRankSum=-0.301;SOR=0.312	GT:AD:DP:GQ:PL	0/1:44,49:93:99:1588,0,1433
chrIX	98214	.	G	A	1377.77	PASS	AC=1;AF=0.500;AN=2;BaseQRankSum=0.461;ClippingRankSum=0.000;DP=85;ExcessHet=3.0103;FS=1.846;MLEAC=1;MLEAF=0.500;MQ=42.00;MQRankSum=0.000;QD=16.21;ReadPosRankSum=0.469;SOR=0.489	GT:AD:DP:GQ:PL	0/1:43,42:85:99:1406,0,1349
chrIX	101232	.	G	A	1304.77	PASS	AC=1;AF=0.500;AN=2;BaseQRankSum=0.816;ClippingRankSum=0.000;DP=86;ExcessHet=3.0103;FS=1.766;MLEAC=1;MLEAF=0.500;MQ=41.95;MQRankSum=1.374;QD=15.17;ReadPosRankSum=-0.171;SOR=0.560	GT:AD:DP:GQ:PL	0/1:45,41:86:99:1333,0,1421
chrIX	107417	.	C	T	1897.77	PASS	AC=1;AF=0.500;AN=2;BaseQRankSum=-1.011;ClippingRankSum=0.000;DP=96;ExcessHet=3.0103;FS=8.289;MLEAC=1;MLEAF=0.500;MQ=41.85;MQRankSum=1.204;QD=19.77;ReadPosRankSum=-2.335;SOR=0.529	GT:AD:DP:GQ:PL	0/1:40,56:96:99:1926,0,1312
chrIX	115590	.	C	T	852.77	PASS	AC=1;AF=0.500;AN=2;BaseQRankSum=0.717;ClippingRankSum=0.000;DP=67;ExcessHet=3.0103;FS=15.338;MLEAC=1;MLEAF=0.500;MQ=42.00;MQRankSum=0.000;QD=12.73;ReadPosRankSum=-1.767;SOR=2.606	GT:AD:DP:GQ:PL	0/1:39,28:67:99:881,0,1175
chrIX	122496	.	C	T	833.77	PASS	AC=1;AF=0.500;AN=2;BaseQRankSum=-1.315;ClippingRankSum=0.000;DP=99;ExcessHet=3.0103;FS=0.819;MLEAC=1;MLEAF=0.500;MQ=41.50;MQRankSum=-1.662;QD=8.51;ReadPosRankSum=0.896;SOR=0.547	GT:AD:DP:GQ:PL	0/1:64,34:98:99:862,0,2088
chrIX	126151	.	C	T	1206.77	PASS	AC=1;AF=0.500;AN=2;BaseQRankSum=0.128;ClippingRankSum=0.000;DP=66;ExcessHet=3.0103;FS=2.058;MLEAC=1;MLEAF=0.500;MQ=41.94;MQRankSum=-1.179;QD=18.57;ReadPosRankSum=0.526;SOR=0.475	GT:AD:DP:GQ:PL	0/1:27,38:65:99:1235,0,855
chrIX	133428	.	C	T	1931.77	PASS	AC=1;AF=0.500;AN=2;BaseQRankSum=1.477;ClippingRankSum=0.000;DP=107;ExcessHet=3.0103;FS=0.000;MLEAC=1;MLEAF=0.500;MQ=41.85;MQRankSum=-1.266;QD=18.40;ReadPosRankSum=-0.848;SOR=0.653	GT:AD:DP:GQ:PL	0/1:47,58:105:99:1960,0,1473
chrIX	142552	.	C	T	1570.77	PASS	AC=1;AF=0.500;AN=2;BaseQRankSum=-0.262;ClippingRankSum=0.000;DP=126;ExcessHet=3.0103;FS=2.413;MLEAC=1;MLEAF=0.500;MQ=41.74;MQRankSum=0.678;QD=12.67;ReadPosRankSum=-4.083;SOR=0.496	GT:AD:DP:GQ:PL	0/1:72,52:124:99:1599,0,2307
chrIX	164428	.	G	A	1146.77	PASS	AC=1;AF=0.500;AN=2;BaseQRankSum=2.357;ClippingRankSum=0.000;DP=79;ExcessHet=3.0103;FS=4.508;MLEAC=1;MLEAF=0.500;MQ=42.00;MQRankSum=0.000;QD=14.52;ReadPosRankSum=-0.391;SOR=1.232	GT:AD:DP:GQ:PL	0/1:42,37:79:99:1175,0,1247
chrIX	165331	.	C	T	1290.77	PASS	AC=1;AF=0.500;AN=2;BaseQRankSum=0.941;ClippingRankSum=0.000;DP=110;ExcessHet=3.0103;FS=0.000;MLEAC=1;MLEAF=0.500;MQ=41.68;MQRankSum=-1.847;QD=11.84;ReadPosRankSum=0.498;SOR=0.709	GT:AD:DP:GQ:PL	0/1:66,43:109:99:1319,0,2110
chrIX	197580	.	G	A	1375.77	PASS	AC=1;AF=0.500;AN=2;BaseQRankSum=-0.255;ClippingRankSum=0.000;DP=79;ExcessHet=3.0103;FS=2.282;MLEAC=1;MLEAF=0.500;MQ=41.57;MQRankSum=-1.273;QD=17.64;ReadPosRankSum=-1.505;SOR=1.164	GT:AD:DP:GQ:PL	0/1:37,41:78:99:1404,0,1243
chrIX	197610	.	C	T	1710.77	PASS	AC=1;AF=0.500;AN=2;BaseQRankSum=0.205;ClippingRankSum=0.000;DP=95;ExcessHet=3.0103;FS=1.846;MLEAC=1;MLEAF=0.500;MQ=41.64;MQRankSum=-1.052;QD=18.20;ReadPosRankSum=1.434;SOR=0.941	GT:AD:DP:GQ:PL	0/1:40,54:94:99:1739,0,1583
chrIX	197615	.	C	T	1222.77	PASS	AC=1;AF=0.500;AN=2;BaseQRankSum=-0.493;ClippingRankSum=0.000;DP=95;ExcessHet=3.0103;FS=0.858;MLEAC=1;MLEAF=0.500;MQ=41.34;MQRankSum=0.008;QD=12.87;ReadPosRankSum=-0.940;SOR=0.523	GT:AD:DP:GQ:PL	0/1:54,41:95:99:1251,0,2170
chrIX	204830	.	G	A	1113.77	PASS	AC=1;AF=0.500;AN=2;BaseQRankSum=-2.202;ClippingRankSum=0.000;DP=63;ExcessHet=3.0103;FS=1.000;MLEAC=1;MLEAF=0.500;MQ=41.92;MQRankSum=-0.480;QD=17.96;ReadPosRankSum=-0.493;SOR=0.546	GT:AD:DP:GQ:PL	0/1:26,36:62:99:1142,0,894
chrIX	211858	.	G	A	1577.77	PASS	AC=1;AF=0.500;AN=2;BaseQRankSum=0.036;ClippingRankSum=0.000;DP=112;ExcessHet=3.0103;FS=0.699;MLEAC=1;MLEAF=0.500;MQ=41.75;MQRankSum=-1.486;QD=14.09;ReadPosRankSum=0.973;SOR=0.781	GT:AD:DP:GQ:PL	0/1:59,53:112:99:1606,0,1853
chrIX	212060	.	C	T	883.77	PASS	AC=1;AF=0.500;AN=2;BaseQRankSum=-0.588;ClippingRankSum=0.000;DP=79;ExcessHet=3.0103;FS=0.000;MLEAC=1;MLEAF=0.500;MQ=41.75;MQRankSum=0.277;QD=11.48;ReadPosRankSum=-0.162;SOR=0.683	GT:AD:DP:GQ:PL	0/1:45,32:77:99:912,0,1455
chrIX	214656	.	G	A	1356.77	PASS	AC=1;AF=0.500;AN=2;BaseQRankSum=0.994;ClippingRankSum=0.000;DP=66;ExcessHet=3.0103;FS=0.000;MLEAC=1;MLEAF=0.500;MQ=41.94;MQRankSum=1.927;QD=21.20;ReadPosRankSum=-0.243;SOR=0.784	GT:AD:DP:GQ:PL	0/1:23,41:64:99:1385,0,633
chrIX	217332	.	C	T	1298.77	PASS	AC=1;AF=0.500;AN=2;BaseQRankSum=0.179;ClippingRankSum=0.000;DP=96;ExcessHet=3.0103;FS=1.665;MLEAC=1;MLEAF=0.500;MQ=41.53;MQRankSum=-0.202;QD=13.53;ReadPosRankSum=-0.026;SOR=0.918	GT:AD:DP:GQ:PL	0/1:53,43:96:99:1327,0,1704
chrIX	224983	.	C	T	861.77	PASS	AC=1;AF=0.500;AN=2;BaseQRankSum=2.262;ClippingRankSum=0.000;DP=53;ExcessHet=3.0103;FS=3.981;MLEAC=1;MLEAF=0.500;MQ=41.02;MQRankSum=2.666;QD=16.26;ReadPosRankSum=-0.328;SOR=1.402	GT:AD:DP:GQ:PL	0/1:28,25:53:99:890,0,883
chrIX	225954	.	C	T	1390.77	PASS	AC=1;AF=0.500;AN=2;BaseQRankSum=-0.795;ClippingRankSum=0.000;DP=90;ExcessHet=3.0103;FS=0.000;MLEAC=1;MLEAF=0.500;MQ=41.93;MQRankSum=-1.700;QD=15.45;ReadPosRankSum=0.141;SOR=0.773	GT:AD:DP:GQ:PL	0/1:44,46:90:99:1419,0,1413
chrIX	232447	.	C	T	2396.77	PASS	AC=1;AF=0.500;AN=2;BaseQRankSum=0.159;ClippingRankSum=0.000;DP=140;ExcessHet=3.0103;FS=12.374;MLEAC=1;MLEAF=0.500;MQ=41.89;MQRankSum=-0.877;QD=17.12;ReadPosRankSum=-2.006;SOR=1.466	GT:AD:DP:GQ:PL	0/1:62,78:140:99:2425,0,1853
chrIX	248874	.	C	T	1211.77	PASS	AC=1;AF=0.500;AN=2;BaseQRankSum=0.085;ClippingRankSum=0.000;DP=89;ExcessHet=3.0103;FS=2.954;MLEAC=1;MLEAF=0.500;MQ=40.45;MQRankSum=0.712;QD=13.77;ReadPosRankSum=-0.221;SOR=1.028	GT:AD:DP:GQ:PL	0/1:47,41:88:99:1240,0,1531
chrIX	249715	.	G	A	1534.77	PASS	AC=1;AF=0.500;AN=2;BaseQRankSum=-1.400;ClippingRankSum=0.000;DP=131;ExcessHet=3.0103;FS=0.000;MLEAC=1;MLEAF=0.500;MQ=41.50;MQRankSum=-1.736;QD=11.72;ReadPosRankSum=-0.766;SOR=0.641	GT:AD:DP:GQ:PL	0/1:73,58:131:99:1563,0,2187
chrIX	274915	.	G	A	1545.77	PASS	AC=1;AF=0.500;AN=2;BaseQRankSum=0.963;ClippingRankSum=0.000;DP=76;ExcessHet=3.0103;FS=3.224;MLEAC=1;MLEAF=0.500;MQ=41.73;MQRankSum=-0.097;QD=20.61;ReadPosRankSum=0.681;SOR=0.622	GT:AD:DP:GQ:PL	0/1:28,47:75:99:1574,0,799
chrIX	289096	.	G	A	2060.77	PASS	AC=1;AF=0.500;AN=2;BaseQRankSum=-1.051;ClippingRankSum=0.000;DP=165;ExcessHet=3.0103;FS=2.718;MLEAC=1;MLEAF=0.500;MQ=42.00;MQRankSum=0.000;QD=12.49;ReadPosRankSum=0.344;SOR=0.603	GT:AD:DP:GQ:PL	0/1:85,80:165:99:2089,0,2400
chrIX	309937	.	G	A	1908.77	PASS	AC=1;AF=0.500;AN=2;BaseQRankSum=-0.104;ClippingRankSum=0.000;DP=107;ExcessHet=3.0103;FS=2.488;MLEAC=1;MLEAF=0.500;MQ=41.61;MQRankSum=-0.466;QD=17.84;ReadPosRankSum=-0.976;SOR=0.883	GT:AD:DP:GQ:PL	0/1:49,58:107:99:1937,0,1600
chrIX	324200	.	G	A	507.77	PASS	AC=1;AF=0.500;AN=2;BaseQRankSum=0.000;ClippingRankSum=0.000;DP=56;ExcessHet=3.0103;FS=0.000;MLEAC=1;MLEAF=0.500;MQ=41.40;MQRankSum=0.698;QD=11.28;ReadPosRankSum=-0.277;SOR=0.646	GT:AD:DP:GQ:PL	0/1:26,19:45:99:536,0,779
chrIX	388308	.	G	A	1010.77	PASS	AC=1;AF=0.500;AN=2;BaseQRankSum=-1.554;ClippingRankSum=0.000;DP=87;ExcessHet=3.0103;FS=5.700;MLEAC=1;MLEAF=0.500;MQ=41.60;MQRankSum=-0.743;QD=11.62;ReadPosRankSum=-0.541;SOR=1.364	GT:AD:DP:GQ:PL	0/1:49,38:87:99:1039,0,1587
chrIX	388560	.	A	G	1139.77	PASS	AC=1;AF=0.500;AN=2;BaseQRankSum=-4.564;ClippingRankSum=0.000;DP=109;ExcessHet=3.0103;FS=17.061;MLEAC=1;MLEAF=0.500;MQ=40.60;MQRankSum=-10.032;QD=10.55;ReadPosRankSum=-6.965;SOR=1.591	GT:AD:DP:GQ:PL	0/1:76,32:108:99:1168,0,5809
chrIX	388566	.	A	T	1107.77	PASS	AC=1;AF=0.500;AN=2;BaseQRankSum=1.883;ClippingRankSum=0.000;DP=115;ExcessHet=3.0103;FS=19.180;MLEAC=1;MLEAF=0.500;MQ=40.79;MQRankSum=-10.334;QD=9.72;SOR=1.586	GT:AD:DP:GQ:PL	0/1:82,32:114:99:1136,0,6001
chrIX	400695	.	G	A	1358.77	PASS	AC=1;AF=0.500;AN=2;BaseQRankSum=-0.674;ClippingRankSum=0.000;DP=67;ExcessHet=3.0103;FS=0.000;MLEAC=1;MLEAF=0.500;MQ=41.35;MQRankSum=-0.248;QD=20.28;ReadPosRankSum=-1.438;SOR=0.634	GT:AD:DP:GQ:PL	0/1:28,39:67:99:1387,0,943
chrIX	406109	.	G	A	1770.77	PASS	AC=1;AF=0.500;AN=2;BaseQRankSum=0.424;ClippingRankSum=0.000;DP=122;ExcessHet=3.0103;FS=0.000;MLEAC=1;MLEAF=0.500;MQ=41.71;MQRankSum=-1.497;QD=14.76;ReadPosRankSum=0.979;SOR=0.760	GT:AD:DP:GQ:PL	0/1:64,56:120:99:1799,0,2090
chrIX	415716	.	C	T	1491.77	PASS	AC=1;AF=0.500;AN=2;BaseQRankSum=-0.201;ClippingRankSum=0.000;DP=113;ExcessHet=3.0103;FS=0.000;MLEAC=1;MLEAF=0.500;MQ=41.44;MQRankSum=-0.721;QD=13.20;ReadPosRankSum=1.023;SOR=0.631	GT:AD:DP:GQ:PL	0/1:64,49:113:99:1520,0,2088
chrX	57270	.	G	A	1305.77	PASS	AC=1;AF=0.500;AN=2;BaseQRankSum=0.350;ClippingRankSum=0.000;DP=86;ExcessHet=3.0103;FS=0.836;MLEAC=1;MLEAF=0.500;MQ=41.84;MQRankSum=-0.954;QD=15.18;ReadPosRankSum=-0.560;SOR=0.873	GT:AD:DP:GQ:PL	0/1:42,44:86:99:1334,0,1280
chrX	73726	.	C	T	1824.77	PASS	AC=1;AF=0.500;AN=2;BaseQRankSum=-0.609;ClippingRankSum=0.000;DP=128;ExcessHet=3.0103;FS=0.658;MLEAC=1;MLEAF=0.500;MQ=41.91;MQRankSum=-2.613;QD=14.26;ReadPosRankSum=-0.334;SOR=0.591	GT:AD:DP:GQ:PL	0/1:67,61:128:99:1853,0,2116
chrX	75312	.	G	A	1119.77	PASS	AC=1;AF=0.500;AN=2;BaseQRankSum=-1.015;ClippingRankSum=0.000;DP=81;ExcessHet=3.0103;FS=3.003;MLEAC=1;MLEAF=0.500;MQ=41.82;MQRankSum=-1.066;QD=13.82;ReadPosRankSum=-0.361;SOR=1.060	GT:AD:DP:GQ:PL	0/1:44,37:81:99:1148,0,1496
chrX	79319	.	G	A	2375.77	PASS	AC=1;AF=0.500;AN=2;BaseQRankSum=-0.716;ClippingRankSum=0.000;DP=143;ExcessHet=3.0103;FS=1.360;MLEAC=1;MLEAF=0.500;MQ=41.31;MQRankSum=-3.062;QD=16.97;ReadPosRankSum=1.152;SOR=0.872	GT:AD:DP:GQ:PL	0/1:62,78:140:99:2404,0,1970
chrX	96699	.	C	T	1451.77	PASS	AC=1;AF=0.500;AN=2;BaseQRankSum=-3.186;ClippingRankSum=0.000;DP=89;ExcessHet=3.0103;FS=0.000;MLEAC=1;MLEAF=0.500;MQ=41.65;MQRankSum=2.051;QD=16.69;ReadPosRankSum=-0.394;SOR=0.774	GT:AD:DP:GQ:PL	0/1:37,50:87:99:1480,0,1158
chrX	111337	.	G	A	1423.77	PASS	AC=1;AF=0.500;AN=2;BaseQRankSum=0.455;ClippingRankSum=0.000;DP=91;ExcessHet=3.0103;FS=6.878;MLEAC=1;MLEAF=0.500;MQ=42.00;MQRankSum=0.000;QD=15.82;ReadPosRankSum=0.923;SOR=0.890	GT:AD:DP:GQ:PL	0/1:47,43:90:99:1452,0,1563
chrX	115051	.	C	T	1738.77	PASS	AC=1;AF=0.500;AN=2;BaseQRankSum=-2.537;ClippingRankSum=0.000;DP=100;ExcessHet=3.0103;FS=5.114;MLEAC=1;MLEAF=0.500;MQ=41.66;MQRankSum=-1.910;QD=17.56;ReadPosRankSum=0.184;SOR=0.601	GT:AD:DP:GQ:PL	0/1:41,58:99:99:1767,0,1368
chrX	115935	.	G	A	1785.77	PASS	AC=1;AF=0.500;AN=2;BaseQRankSum=-1.008;ClippingRankSum=0.000;DP=126;ExcessHet=3.0103;FS=0.664;MLEAC=1;MLEAF=0.500;MQ=41.34;MQRankSum=-0.625;QD=14.17;ReadPosRankSum=-2.223;SOR=0.804	GT:AD:DP:GQ:PL	0/1:59,67:126:99:1814,0,1639
chrX	120389	.	C	T	1200.77	PASS	AC=1;AF=0.500;AN=2;BaseQRankSum=0.299;ClippingRankSum=0.000;DP=80;ExcessHet=3.0103;FS=5.958;MLEAC=1;MLEAF=0.500;MQ=41.44;MQRankSum=-0.118;QD=15.39;ReadPosRankSum=-0.956;SOR=0.378	GT:AD:DP:GQ:PL	0/1:41,37:78:99:1229,0,1329
chrX	122132	.	C	T	915.77	PASS	AC=1;AF=0.500;AN=2;BaseQRankSum=-0.708;ClippingRankSum=0.000;DP=91;ExcessHet=3.0103;FS=0.864;MLEAC=1;MLEAF=0.500;MQ=40.34;MQRankSum=1.509;QD=10.06;ReadPosRankSum=2.855;SOR=0.582	GT:AD:DP:GQ:PL	0/1:58,33:91:99:944,0,1931
chrX	123030	.	C	T	1261.77	PASS	AC=1;AF=0.500;AN=2;BaseQRankSum=1.078;ClippingRankSum=0.000;DP=92;ExcessHet=3.0103;FS=1.858;MLEAC=1;MLEAF=0.500;MQ=42.00;MQRankSum=0.000;QD=13.71;ReadPosRankSum=0.145;SOR=0.966	GT:AD:DP:GQ:PL	0/1:53,39:92:99:1290,0,1716
chrX	136121	.	G	A	1340.77	PASS	AC=1;AF=0.500;AN=2;BaseQRankSum=-0.587;ClippingRankSum=0.000;DP=96;ExcessHet=3.0103;FS=0.758;MLEAC=1;MLEAF=0.500;MQ=41.55;MQRankSum=1.123;QD=14.26;ReadPosRankSum=0.547;SOR=0.780	GT:AD:DP:GQ:PL	0/1:48,46:94:99:1369,0,1455
chrX	140116	.	C	T	2412.77	PASS	AC=1;AF=0.500;AN=2;BaseQRankSum=-1.475;ClippingRankSum=0.000;DP=109;ExcessHet=3.0103;FS=1.655;MLEAC=1;MLEAF=0.500;MQ=41.53;MQRankSum=-1.943;QD=22.14;ReadPosRankSum=-0.127;SOR=0.515	GT:AD:DP:GQ:PL	0/1:37,72:109:99:2441,0,1188
chrX	151123	.	C	T	1589.77	PASS	AC=1;AF=0.500;AN=2;BaseQRankSum=-1.125;ClippingRankSum=0.000;DP=85;ExcessHet=3.0103;FS=0.850;MLEAC=1;MLEAF=0.500;MQ=41.88;MQRankSum=-1.879;QD=18.93;ReadPosRankSum=-1.359;SOR=0.836	GT:AD:DP:GQ:PL	0/1:34,50:84:99:1618,0,1095
chrX	173035	.	G	A	856.77	PASS	AC=1;AF=0.500;AN=2;BaseQRankSum=1.925;ClippingRankSum=0.000;DP=68;ExcessHet=3.0103;FS=4.976;MLEAC=1;MLEAF=0.500;MQ=40.88;MQRankSum=0.510;QD=12.98;ReadPosRankSum=-1.823;SOR=1.277	GT:AD:DP:GQ:PL	0/1:39,27:66:99:885,0,1209
chrX	173071	.	G	A	1535.77	PASS	AC=1;AF=0.500;AN=2;BaseQRankSum=-0.285;ClippingRankSum=0.000;DP=89;ExcessHet=3.0103;FS=0.000;MLEAC=1;MLEAF=0.500;MQ=41.08;MQRankSum=-0.674;QD=17.65;ReadPosRankSum=1.740;SOR=0.662	GT:AD:DP:GQ:PL	0/1:37,50:87:99:1564,0,1401
chrX	173080	.	G	A	1181.77	PASS	AC=1;AF=0.500;AN=2;BaseQRankSum=-0.074;ClippingRankSum=0.000;DP=89;ExcessHet=3.0103;FS=2.025;MLEAC=1;MLEAF=0.500;MQ=41.08;MQRankSum=0.832;QD=13.58;ReadPosRankSum=-1.407;SOR=1.017	GT:AD:DP:GQ:PL	0/1:48,39:87:99:1210,0,1897
chrX	178939	.	C	T	1761.77	PASS	AC=1;AF=0.500;AN=2;BaseQRankSum=1.623;ClippingRankSum=0.000;DP=104;ExcessHet=3.0103;FS=0.000;MLEAC=1;MLEAF=0.500;MQ=41.98;MQRankSum=-0.981;QD=16.94;ReadPosRankSum=1.660;SOR=0.773	GT:AD:DP:GQ:PL	0/1:52,52:104:99:1790,0,1640
chrX	204732	.	C	T	1277.77	PASS	AC=1;AF=0.500;AN=2;BaseQRankSum=-0.944;ClippingRankSum=0.000;DP=84;ExcessHet=3.0103;FS=0.000;MLEAC=1;MLEAF=0.500;MQ=41.15;MQRankSum=-2.122;QD=15.21;ReadPosRankSum=-1.080;SOR=0.750	GT:AD:DP:GQ:PL	0/1:39,45:84:99:1306,0,1217
chrX	236797	.	C	T	1402.77	PASS	AC=1;AF=0.500;AN=2;BaseQRankSum=-0.041;ClippingRankSum=0.000;DP=95;ExcessHet=3.0103;FS=1.674;MLEAC=1;MLEAF=0.500;MQ=41.96;MQRankSum=-1.392;QD=14.77;ReadPosRankSum=-0.578;SOR=0.914	GT:AD:DP:GQ:PL	0/1:47,48:95:99:1431,0,1419
chrX	236982	.	G	A	1408.77	PASS	AC=1;AF=0.500;AN=2;BaseQRankSum=-1.037;ClippingRankSum=0.000;DP=81;ExcessHet=3.0103;FS=0.000;MLEAC=1;MLEAF=0.500;MQ=41.82;MQRankSum=1.062;QD=17.39;ReadPosRankSum=-0.772;SOR=0.703	GT:AD:DP:GQ:PL	0/1:39,42:81:99:1437,0,1392
chrX	282028	.	G	A	1443.77	PASS	AC=1;AF=0.500;AN=2;BaseQRankSum=1.659;ClippingRankSum=0.000;DP=93;ExcessHet=3.0103;FS=4.134;MLEAC=1;MLEAF=0.500;MQ=41.85;MQRankSum=0.969;QD=15.52;ReadPosRankSum=-0.482;SOR=0.352	GT:AD:DP:GQ:PL	0/1:49,44:93:99:1472,0,1562
chrX	289419	.	G	A	1320.77	PASS	AC=1;AF=0.500;AN=2;BaseQRankSum=0.602;ClippingRankSum=0.000;DP=79;ExcessHet=3.0103;FS=0.861;MLEAC=1;MLEAF=0.500;MQ=41.45;MQRankSum=-1.674;QD=16.72;ReadPosRankSum=0.308;SOR=0.818	GT:AD:DP:GQ:PL	0/1:38,41:79:99:1349,0,1149
chrX	290900	.	G	A	1396.77	PASS	AC=1;AF=0.500;AN=2;BaseQRankSum=0.548;ClippingRankSum=0.000;DP=87;ExcessHet=3.0103;FS=0.000;MLEAC=1;MLEAF=0.500;MQ=41.83;MQRankSum=-0.899;QD=16.05;ReadPosRankSum=-0.332;SOR=0.627	GT:AD:DP:GQ:PL	0/1:40,47:87:99:1425,0,1164
chrX	294392	.	G	A	1296.77	PASS	AC=1;AF=0.500;AN=2;BaseQRankSum=-2.262;ClippingRankSum=0.000;DP=74;ExcessHet=3.0103;FS=4.605;MLEAC=1;MLEAF=0.500;MQ=40.64;MQRankSum=-1.262;QD=17.52;ReadPosRankSum=0.378;SOR=1.029	GT:AD:DP:GQ:PL	0/1:30,44:74:99:1325,0,989
chrX	308459	.	G	A	1449.77	PASS	AC=1;AF=0.500;AN=2;BaseQRankSum=0.809;ClippingRankSum=0.000;DP=105;ExcessHet=3.0103;FS=1.600;MLEAC=1;MLEAF=0.500;MQ=41.83;MQRankSum=1.585;QD=13.81;ReadPosRankSum=-0.774;SOR=0.512	GT:AD:DP:GQ:PL	0/1:58,47:105:99:1478,0,1829
chrX	333106	.	C	T	1240.77	PASS	AC=1;AF=0.500;AN=2;BaseQRankSum=-0.111;ClippingRankSum=0.000;DP=93;ExcessHet=3.0103;FS=1.673;MLEAC=1;MLEAF=0.500;MQ=42.00;MQRankSum=0.000;QD=13.49;ReadPosRankSum=-2.325;SOR=0.811	GT:AD:DP:GQ:PL	0/1:51,41:92:99:1269,0,1670
chrX	336810	.	G	A	2130.77	PASS	AC=1;AF=0.500;AN=2;BaseQRankSum=1.160;ClippingRankSum=0.000;DP=117;ExcessHet=3.0103;FS=3.409;MLEAC=1;MLEAF=0.500;MQ=41.97;MQRankSum=-1.291;QD=18.37;ReadPosRankSum=0.648;SOR=0.721	GT:AD:DP:GQ:PL	0/1:53,63:116:99:2159,0,1679
chrX	378950	.	C	T	2010.77	PASS	AC=1;AF=0.500;AN=2;BaseQRankSum=0.000;ClippingRankSum=0.000;DP=105;ExcessHet=3.0103;FS=0.835;MLEAC=1;MLEAF=0.500;MQ=41.98;MQRankSum=1.220;QD=19.15;ReadPosRankSum=-0.169;SOR=0.555	GT:AD:DP:GQ:PL	0/1:43,62:105:99:2039,0,1369
chrX	383592	.	C	T	1656.77	PASS	AC=1;AF=0.500;AN=2;BaseQRankSum=-0.721;ClippingRankSum=0.000;DP=113;ExcessHet=3.0103;FS=7.811;MLEAC=1;MLEAF=0.500;MQ=41.74;MQRankSum=-2.536;QD=14.79;ReadPosRankSum=-1.215;SOR=0.242	GT:AD:DP:GQ:PL	0/1:59,53:112:99:1685,0,1968
chrX	385508	.	C	T	1979.77	PASS	AC=1;AF=0.500;AN=2;BaseQRankSum=1.664;ClippingRankSum=0.000;DP=125;ExcessHet=3.0103;FS=4.380;MLEAC=1;MLEAF=0.500;MQ=41.43;MQRankSum=1.046;QD=16.36;ReadPosRankSum=0.761;SOR=0.591	GT:AD:DP:GQ:PL	0/1:60,61:121:99:2008,0,1893
chrX	391017	.	G	A	1727.77	PASS	AC=1;AF=0.500;AN=2;BaseQRankSum=1.857;ClippingRankSum=0.000;DP=109;ExcessHet=3.0103;FS=0.722;MLEAC=1;MLEAF=0.500;MQ=41.46;MQRankSum=0.061;QD=15.85;ReadPosRankSum=-1.284;SOR=0.585	GT:AD:DP:GQ:PL	0/1:54,55:109:99:1756,0,1530
chrX	413417	.	G	A	2228.77	PASS	AC=1;AF=0.500;AN=2;BaseQRankSum=-0.981;ClippingRankSum=0.000;DP=116;ExcessHet=3.0103;FS=0.000;MLEAC=1;MLEAF=0.500;MQ=41.68;MQRankSum=-1.858;QD=19.90;ReadPosRankSum=-0.380;SOR=0.653	GT:AD:DP:GQ:PL	0/1:45,67:112:99:2257,0,1417
chrX	414970	.	C	T	1135.77	PASS	AC=1;AF=0.500;AN=2;BaseQRankSum=1.841;ClippingRankSum=0.000;DP=72;ExcessHet=3.0103;FS=3.214;MLEAC=1;MLEAF=0.500;MQ=41.58;MQRankSum=0.993;QD=15.77;ReadPosRankSum=-0.572;SOR=1.209	GT:AD:DP:GQ:PL	0/1:36,36:72:99:1164,0,1053
chrX	429578	.	C	T	2082.77	PASS	AC=1;AF=0.500;AN=2;BaseQRankSum=-0.354;ClippingRankSum=0.000;DP=120;ExcessHet=3.0103;FS=1.580;MLEAC=1;MLEAF=0.500;MQ=41.84;MQRankSum=1.786;QD=17.36;ReadPosRankSum=-1.599;SOR=0.531	GT:AD:DP:GQ:PL	0/1:59,61:120:99:2111,0,2016
chrX	434917	.	C	T	1524.77	PASS	AC=1;AF=0.500;AN=2;BaseQRankSum=1.218;ClippingRankSum=0.000;DP=103;ExcessHet=3.0103;FS=0.786;MLEAC=1;MLEAF=0.500;MQ=41.44;MQRankSum=-0.049;QD=14.80;ReadPosRankSum=0.021;SOR=0.562	GT:AD:DP:GQ:PL	0/1:54,49:103:99:1553,0,1617
chrX	440531	.	C	T	1110.77	PASS	AC=1;AF=0.500;AN=2;BaseQRankSum=-2.025;ClippingRankSum=0.000;DP=90;ExcessHet=3.0103;FS=10.830;MLEAC=1;MLEAF=0.500;MQ=41.68;MQRankSum=-0.146;QD=12.62;ReadPosRankSum=0.891;SOR=1.725	GT:AD:DP:GQ:PL	0/1:49,39:88:99:1139,0,1683
chrX	446040	.	C	T	1313.77	PASS	AC=1;AF=0.500;AN=2;BaseQRankSum=-0.893;ClippingRankSum=0.000;DP=87;ExcessHet=3.0103;FS=4.383;MLEAC=1;MLEAF=0.500;MQ=42.00;MQRankSum=0.000;QD=15.10;ReadPosRankSum=-1.212;SOR=1.216	GT:AD:DP:GQ:PL	0/1:43,44:87:99:1342,0,1324
chrX	454681	.	G	A	922.77	PASS	AC=1;AF=0.500;AN=2;BaseQRankSum=-2.183;ClippingRankSum=0.000;DP=51;ExcessHet=3.0103;FS=2.789;MLEAC=1;MLEAF=0.500;MQ=41.96;MQRankSum=-0.653;QD=18.83;ReadPosRankSum=0.937;SOR=0.353	GT:AD:DP:GQ:PL	0/1:16,33:49:99:951,0,493
chrX	457910	.	C	T	580.77	PASS	AC=1;AF=0.500;AN=2;BaseQRankSum=0.044;ClippingRankSum=0.000;DP=40;ExcessHet=3.0103;FS=1.294;MLEAC=1;MLEAF=0.500;MQ=40.41;MQRankSum=-0.247;QD=14.89;ReadPosRankSum=0.191;SOR=1.112	GT:AD:DP:GQ:PL	0/1:21,18:39:99:609,0,731
chrX	458484	.	G	A	1309.77	PASS	AC=1;AF=0.500;AN=2;BaseQRankSum=0.732;ClippingRankSum=0.000;DP=95;ExcessHet=3.0103;FS=0.000;MLEAC=1;MLEAF=0.500;MQ=42.00;MQRankSum=0.000;QD=13.79;ReadPosRankSum=-1.184;SOR=0.714	GT:AD:DP:GQ:PL	0/1:53,42:95:99:1338,0,1706
chrX	462713	.	C	T	1645.77	PASS	AC=1;AF=0.500;AN=2;BaseQRankSum=-0.088;ClippingRankSum=0.000;DP=129;ExcessHet=3.0103;FS=4.244;MLEAC=1;MLEAF=0.500;MQ=41.97;MQRankSum=-1.651;QD=12.86;ReadPosRankSum=1.487;SOR=0.853	GT:AD:DP:GQ:PL	0/1:74,54:128:99:1674,0,2518
chrX	464192	.	G	A	780.77	PASS	AC=1;AF=0.500;AN=2;BaseQRankSum=-2.797;ClippingRankSum=0.000;DP=64;ExcessHet=3.0103;FS=6.775;MLEAC=1;MLEAF=0.500;MQ=41.52;MQRankSum=-1.426;QD=12.39;ReadPosRankSum=1.945;SOR=1.095	GT:AD:DP:GQ:PL	0/1:32,31:63:99:809,0,1051
chrX	507986	.	G	A	1974.77	PASS	AC=1;AF=0.500;AN=2;BaseQRankSum=-0.301;ClippingRankSum=0.000;DP=134;ExcessHet=3.0103;FS=3.129;MLEAC=1;MLEAF=0.500;MQ=41.75;MQRankSum=-2.076;QD=14.74;ReadPosRankSum=1.772;SOR=0.984	GT:AD:DP:GQ:PL	0/1:69,65:134:99:2003,0,2120
chrX	526108	.	G	A	1159.77	PASS	AC=1;AF=0.500;AN=2;BaseQRankSum=-2.828;ClippingRankSum=0.000;DP=113;ExcessHet=3.0103;FS=0.738;MLEAC=1;MLEAF=0.500;MQ=41.44;MQRankSum=-1.650;QD=10.45;ReadPosRankSum=0.210;SOR=0.614	GT:AD:DP:GQ:PL	0/1:64,47:111:99:1188,0,2074
chrX	526675	.	G	A	1443.77	PASS	AC=1;AF=0.500;AN=2;BaseQRankSum=0.562;ClippingRankSum=0.000;DP=98;ExcessHet=3.0103;FS=1.648;MLEAC=1;MLEAF=0.500;MQ=41.67;MQRankSum=-0.052;QD=14.88;ReadPosRankSum=-1.224;SOR=0.516	GT:AD:DP:GQ:PL	0/1:49,48:97:99:1472,0,1452
chrX	536831	.	G	A	1190.77	PASS	AC=1;AF=0.500;AN=2;BaseQRankSum=-0.699;ClippingRankSum=0.000;DP=84;ExcessHet=3.0103;FS=1.782;MLEAC=1;MLEAF=0.500;MQ=42.00;MQRankSum=0.000;QD=14.52;ReadPosRankSum=-1.559;SOR=0.914	GT:AD:DP:GQ:PL	0/1:44,38:82:99:1219,0,1453
chrX	573129	.	C	T	2221.77	PASS	AC=1;AF=0.500;AN=2;BaseQRankSum=1.355;ClippingRankSum=0.000;DP=136;ExcessHet=3.0103;FS=0.000;MLEAC=1;MLEAF=0.500;MQ=41.75;MQRankSum=1.449;QD=16.34;ReadPosRankSum=1.482;SOR=0.747	GT:AD:DP:GQ:PL	0/1:66,70:136:99:2250,0,1923
chrX	578176	.	G	A	1362.77	PASS	AC=1;AF=0.500;AN=2;BaseQRankSum=-0.244;ClippingRankSum=0.000;DP=105;ExcessHet=3.0103;FS=0.805;MLEAC=1;MLEAF=0.500;MQ=41.61;MQRankSum=-0.400;QD=13.36;ReadPosRankSum=0.210;SOR=0.855	GT:AD:DP:GQ:PL	0/1:59,43:102:99:1391,0,2025
chrX	578824	.	G	A	2410.77	PASS	AC=1;AF=0.500;AN=2;BaseQRankSum=-0.568;ClippingRankSum=0.000;DP=137;ExcessHet=3.0103;FS=2.186;MLEAC=1;MLEAF=0.500;MQ=41.80;MQRankSum=1.244;QD=17.60;ReadPosRankSum=1.902;SOR=0.528	GT:AD:DP:GQ:PL	0/1:57,80:137:99:2439,0,1653
chrX	580161	.	G	A	1409.77	PASS	AC=1;AF=0.500;AN=2;BaseQRankSum=-0.981;ClippingRankSum=0.000;DP=88;ExcessHet=3.0103;FS=0.885;MLEAC=1;MLEAF=0.500;MQ=41.33;MQRankSum=-1.201;QD=16.02;ReadPosRankSum=0.012;SOR=0.544	GT:AD:DP:GQ:PL	0/1:40,48:88:99:1438,0,1260
chrX	585414	.	G	A	1605.77	PASS	AC=1;AF=0.500;AN=2;BaseQRankSum=1.901;ClippingRankSum=0.000;DP=113;ExcessHet=3.0103;FS=2.626;MLEAC=1;MLEAF=0.500;MQ=41.84;MQRankSum=-0.102;QD=14.34;ReadPosRankSum=-1.078;SOR=1.018	GT:AD:DP:GQ:PL	0/1:61,51:112:99:1634,0,1885
chrX	607160	.	G	A	1069.77	PASS	AC=1;AF=0.500;AN=2;BaseQRankSum=-0.427;ClippingRankSum=0.000;DP=76;ExcessHet=3.0103;FS=0.000;MLEAC=1;MLEAF=0.500;MQ=41.81;MQRankSum=-1.085;QD=14.08;ReadPosRankSum=-2.076;SOR=0.735	GT:AD:DP:GQ:PL	0/1:42,34:76:99:1098,0,1436
chrX	612083	.	G	A	819.77	PASS	AC=1;AF=0.500;AN=2;BaseQRankSum=0.969;ClippingRankSum=0.000;DP=68;ExcessHet=3.0103;FS=16.411;MLEAC=1;MLEAF=0.500;MQ=41.94;MQRankSum=1.108;QD=12.06;ReadPosRankSum=-1.180;SOR=3.288	GT:AD:DP:GQ:PL	0/1:43,25:68:99:848,0,1556
chrX	613413	.	C	T	1927.77	PASS	AC=1;AF=0.500;AN=2;BaseQRankSum=-0.270;ClippingRankSum=0.000;DP=114;ExcessHet=3.0103;FS=8.176;MLEAC=1;MLEAF=0.500;MQ=41.88;MQRankSum=1.063;QD=17.06;ReadPosRankSum=-0.512;SOR=1.478	GT:AD:DP:GQ:PL	0/1:54,59:113:99:1956,0,1739
chrX	617917	.	C	T	1220.77	PASS	AC=1;AF=0.500;AN=2;BaseQRankSum=-0.492;ClippingRankSum=0.000;DP=67;ExcessHet=3.0103;FS=0.930;MLEAC=1;MLEAF=0.500;MQ=40.84;MQRankSum=-1.856;QD=18.22;ReadPosRankSum=-0.828;SOR=0.532	GT:AD:DP:GQ:PL	0/1:33,34:67:99:1249,0,2014
chrX	617935	.	C	T	1090.77	PASS	AC=1;AF=0.500;AN=2;BaseQRankSum=0.132;ClippingRankSum=0.000;DP=56;ExcessHet=3.0103;FS=1.033;MLEAC=1;MLEAF=0.500;MQ=40.59;MQRankSum=-1.993;QD=19.48;ReadPosRankSum=0.168;SOR=0.469	GT:AD:DP:GQ:PL	0/1:29,27:56:99:1119,0,1817
chrX	641835	.	C	T	1082.77	PASS	AC=1;AF=0.500;AN=2;BaseQRankSum=-0.928;ClippingRankSum=0.000;DP=68;ExcessHet=3.0103;FS=9.266;MLEAC=1;MLEAF=0.500;MQ=41.78;MQRankSum=1.175;QD=16.16;ReadPosRankSum=0.034;SOR=0.175	GT:AD:DP:GQ:PL	0/1:29,38:67:99:1111,0,877
chrX	647402	.	C	T	1898.77	PASS	AC=1;AF=0.500;AN=2;BaseQRankSum=1.357;ClippingRankSum=0.000;DP=103;ExcessHet=3.0103;FS=0.000;MLEAC=1;MLEAF=0.500;MQ=41.91;MQRankSum=-2.000;QD=18.43;ReadPosRankSum=1.698;SOR=0.718	GT:AD:DP:GQ:PL	0/1:45,58:103:99:1927,0,1333
chrX	652737	.	C	T	1560.77	PASS	AC=1;AF=0.500;AN=2;BaseQRankSum=-1.258;ClippingRankSum=0.000;DP=92;ExcessHet=3.0103;FS=4.087;MLEAC=1;MLEAF=0.500;MQ=41.48;MQRankSum=-0.161;QD=16.96;ReadPosRankSum=-1.268;SOR=0.371	GT:AD:DP:GQ:PL	0/1:39,53:92:99:1589,0,1227
chrX	676137	.	G	A	1452.77	PASS	AC=1;AF=0.500;AN=2;BaseQRankSum=-0.113;ClippingRankSum=0.000;DP=109;ExcessHet=3.0103;FS=1.636;MLEAC=1;MLEAF=0.500;MQ=41.93;MQRankSum=-2.194;QD=13.33;ReadPosRankSum=-0.807;SOR=0.874	GT:AD:DP:GQ:PL	0/1:59,50:109:99:1481,0,1838
chrX	686288	.	C	T	1545.77	PASS	AC=1;AF=0.500;AN=2;BaseQRankSum=-0.857;ClippingRankSum=0.000;DP=79;ExcessHet=3.0103;FS=8.359;MLEAC=1;MLEAF=0.500;MQ=41.81;MQRankSum=-0.756;QD=19.57;ReadPosRankSum=0.598;SOR=1.702	GT:AD:DP:GQ:PL	0/1:30,49:79:99:1574,0,955
chrX	696772	.	C	T	1376.77	PASS	AC=1;AF=0.500;AN=2;BaseQRankSum=-0.244;ClippingRankSum=0.000;DP=87;ExcessHet=3.0103;FS=7.190;MLEAC=1;MLEAF=0.500;MQ=41.46;MQRankSum=-1.320;QD=16.01;ReadPosRankSum=0.745;SOR=1.435	GT:AD:DP:GQ:PL	0/1:43,43:86:99:1405,0,1381
chrX	703090	.	G	A	1138.77	PASS	AC=1;AF=0.500;AN=2;BaseQRankSum=1.362;ClippingRankSum=0.000;DP=78;ExcessHet=3.0103;FS=1.894;MLEAC=1;MLEAF=0.500;MQ=42.00;MQRankSum=0.000;QD=14.98;ReadPosRankSum=2.462;SOR=0.838	GT:AD:DP:GQ:PL	0/1:38,38:76:99:1167,0,1100
chrXI	18621	.	G	A	959.77	PASS	AC=1;AF=0.500;AN=2;BaseQRankSum=1.291;ClippingRankSum=0.000;DP=66;ExcessHet=3.0103;FS=0.929;MLEAC=1;MLEAF=0.500;MQ=41.91;MQRankSum=-1.969;QD=14.54;ReadPosRankSum=-0.215;SOR=0.846	GT:AD:DP:GQ:PL	0/1:37,29:66:99:988,0,1242
chrXI	21308	.	C	T	1058.77	PASS	AC=1;AF=0.500;AN=2;BaseQRankSum=0.835;ClippingRankSum=0.000;DP=70;ExcessHet=3.0103;FS=0.908;MLEAC=1;MLEAF=0.500;MQ=41.71;MQRankSum=-1.943;QD=15.34;ReadPosRankSum=-0.395;SOR=0.859	GT:AD:DP:GQ:PL	0/1:33,36:69:99:1087,0,957
chrXI	80014	.	G	A	1062.77	PASS	AC=1;AF=0.500;AN=2;BaseQRankSum=-0.655;ClippingRankSum=0.000;DP=98;ExcessHet=3.0103;FS=7.569;MLEAC=1;MLEAF=0.500;MQ=41.96;MQRankSum=-1.661;QD=10.84;ReadPosRankSum=-0.211;SOR=0.243	GT:AD:DP:GQ:PL	0/1:57,41:98:99:1091,0,1756
chrXI	107189	.	C	T	1567.77	PASS	AC=1;AF=0.500;AN=2;BaseQRankSum=-1.134;ClippingRankSum=0.000;DP=74;ExcessHet=3.0103;FS=0.940;MLEAC=1;MLEAF=0.500;MQ=41.95;MQRankSum=-0.966;QD=21.19;ReadPosRankSum=-0.187;SOR=0.549	GT:AD:DP:GQ:PL	0/1:24,50:74:99:1596,0,748
chrXI	130558	.	G	A	1405.77	PASS	AC=1;AF=0.500;AN=2;BaseQRankSum=0.250;ClippingRankSum=0.000;DP=103;ExcessHet=3.0103;FS=0.735;MLEAC=1;MLEAF=0.500;MQ=42.00;MQRankSum=0.000;QD=13.65;ReadPosRankSum=1.439;SOR=0.597	GT:AD:DP:GQ:PL	0/1:57,46:103:99:1434,0,1847
chrXI	141040	.	C	T	1477.77	PASS	AC=1;AF=0.500;AN=2;BaseQRankSum=0.416;ClippingRankSum=0.000;DP=111;ExcessHet=3.0103;FS=8.806;MLEAC=1;MLEAF=0.500;MQ=41.72;MQRankSum=-1.164;QD=13.43;ReadPosRankSum=-1.790;SOR=0.962	GT:AD:DP:GQ:PL	0/1:59,51:110:99:1506,0,1762
chrXI	141104	.	G	A	1314.77	PASS	AC=1;AF=0.500;AN=2;BaseQRankSum=0.696;ClippingRankSum=0.000;DP=90;ExcessHet=3.0103;FS=0.792;MLEAC=1;MLEAF=0.500;MQ=41.73;MQRankSum=-2.411;QD=14.77;ReadPosRankSum=-0.264;SOR=0.586	GT:AD:DP:GQ:PL	0/1:47,42:89:99:1343,0,1535
chrXI	154836	.	G	A	1654.77	PASS	AC=1;AF=0.500;AN=2;BaseQRankSum=1.013;ClippingRankSum=0.000;DP=111;ExcessHet=3.0103;FS=1.540;MLEAC=1;MLEAF=0.500;MQ=41.69;MQRankSum=-2.333;QD=15.18;ReadPosRankSum=-1.267;SOR=0.897	GT:AD:DP:GQ:PL	0/1:56,53:109:99:1683,0,1709
chrXI	164477	.	G	A	807.77	PASS	AC=1;AF=0.500;AN=2;BaseQRankSum=1.305;ClippingRankSum=0.000;DP=63;ExcessHet=3.0103;FS=3.445;MLEAC=1;MLEAF=0.500;MQ=41.92;MQRankSum=0.511;QD=12.82;ReadPosRankSum=-0.601;SOR=1.149	GT:AD:DP:GQ:PL	0/1:37,26:63:99:836,0,1154
chrXI	164895	.	C	T	1354.77	PASS	AC=1;AF=0.500;AN=2;BaseQRankSum=0.503;ClippingRankSum=0.000;DP=109;ExcessHet=3.0103;FS=9.489;MLEAC=1;MLEAF=0.500;MQ=41.43;MQRankSum=0.813;QD=12.43;ReadPosRankSum=-0.802;SOR=1.883	GT:AD:DP:GQ:PL	0/1:63,46:109:99:1383,0,2478
chrXI	164912	.	C	T	2037.77	PASS	AC=1;AF=0.500;AN=2;BaseQRankSum=-1.467;ClippingRankSum=0.000;DP=125;ExcessHet=3.0103;FS=7.426;MLEAC=1;MLEAF=0.500;MQ=41.39;MQRankSum=-0.617;QD=16.30;ReadPosRankSum=1.226;SOR=0.257	GT:AD:DP:GQ:PL	0/1:56,69:125:99:2066,0,2024
chrXI	179384	.	G	A	1933.77	PASS	AC=1;AF=0.500;AN=2;BaseQRankSum=-0.054;ClippingRankSum=0.000;DP=122;ExcessHet=3.0103;FS=0.000;MLEAC=1;MLEAF=0.500;MQ=41.65;MQRankSum=-0.299;QD=15.85;ReadPosRankSum=-0.021;SOR=0.657	GT:AD:DP:GQ:PL	0/1:52,70:122:99:1962,0,1384
chrXI	186311	.	G	A	1058.77	PASS	AC=1;AF=0.500;AN=2;BaseQRankSum=-0.050;ClippingRankSum=0.000;DP=57;ExcessHet=3.0103;FS=1.091;MLEAC=1;MLEAF=0.500;MQ=42.00;MQRankSum=0.000;QD=18.57;ReadPosRankSum=0.349;SOR=1.022	GT:AD:DP:GQ:PL	0/1:23,34:57:99:1087,0,679
chrXI	191626	.	C	T	968.77	PASS	AC=1;AF=0.500;AN=2;BaseQRankSum=-0.871;ClippingRankSum=0.000;DP=67;ExcessHet=3.0103;FS=10.982;MLEAC=1;MLEAF=0.500;MQ=41.91;MQRankSum=-1.715;QD=14.46;ReadPosRankSum=-0.591;SOR=0.148	GT:AD:DP:GQ:PL	0/1:33,34:67:99:997,0,1007
chrXI	203044	.	C	T	1550.77	PASS	AC=1;AF=0.500;AN=2;BaseQRankSum=0.788;ClippingRankSum=0.000;DP=100;ExcessHet=3.0103;FS=0.761;MLEAC=1;MLEAF=0.500;MQ=41.33;MQRankSum=0.462;QD=15.82;ReadPosRankSum=-0.639;SOR=0.846	GT:AD:DP:GQ:PL	0/1:47,51:98:99:1579,0,1415
chrXI	208169	.	C	T	962.77	PASS	AC=1;AF=0.500;AN=2;BaseQRankSum=0.467;ClippingRankSum=0.000;DP=92;ExcessHet=3.0103;FS=4.180;MLEAC=1;MLEAF=0.500;MQ=41.30;MQRankSum=-1.151;QD=10.46;ReadPosRankSum=-1.199;SOR=1.210	GT:AD:DP:GQ:PL	0/1:59,33:92:99:991,0,1924
chrXI	213894	.	G	A	1315.77	PASS	AC=1;AF=0.500;AN=2;BaseQRankSum=-0.319;ClippingRankSum=0.000;DP=102;ExcessHet=3.0103;FS=11.416;MLEAC=1;MLEAF=0.500;MQ=41.86;MQRankSum=-1.106;QD=12.90;ReadPosRankSum=0.349;SOR=0.972	GT:AD:DP:GQ:PL	0/1:57,45:102:99:1344,0,1791
chrXI	224861	.	C	T	1314.77	PASS	AC=1;AF=0.500;AN=2;BaseQRankSum=-2.364;ClippingRankSum=0.000;DP=85;ExcessHet=3.0103;FS=0.000;MLEAC=1;MLEAF=0.500;MQ=41.64;MQRankSum=-0.577;QD=15.47;ReadPosRankSum=1.169;SOR=0.643	GT:AD:DP:GQ:PL	0/1:42,43:85:99:1343,0,1446
chrXI	230911	.	G	A	1525.77	PASS	AC=1;AF=0.500;AN=2;BaseQRankSum=0.915;ClippingRankSum=0.000;DP=94;ExcessHet=3.0103;FS=3.926;MLEAC=1;MLEAF=0.500;MQ=41.98;MQRankSum=1.000;QD=16.23;ReadPosRankSum=0.077;SOR=1.116	GT:AD:DP:GQ:PL	0/1:48,46:94:99:1554,0,1527
chrXI	234287	.	C	T	934.77	PASS	AC=1;AF=0.500;AN=2;BaseQRankSum=1.576;ClippingRankSum=0.000;DP=71;ExcessHet=3.0103;FS=0.000;MLEAC=1;MLEAF=0.500;MQ=41.80;MQRankSum=0.000;QD=13.55;ReadPosRankSum=0.656;SOR=0.657	GT:AD:DP:GQ:PL	0/1:35,34:69:99:963,0,965
chrXI	241535	.	C	T	1190.77	PASS	AC=1;AF=0.500;AN=2;BaseQRankSum=2.903;ClippingRankSum=0.000;DP=81;ExcessHet=3.0103;FS=3.297;MLEAC=1;MLEAF=0.500;MQ=41.77;MQRankSum=0.416;QD=15.07;ReadPosRankSum=-1.017;SOR=0.398	GT:AD:DP:GQ:PL	0/1:43,36:79:99:1219,0,1360
chrXI	248614	.	C	T	1321.77	PASS	AC=1;AF=0.500;AN=2;BaseQRankSum=1.881;ClippingRankSum=0.000;DP=96;ExcessHet=3.0103;FS=0.000;MLEAC=1;MLEAF=0.500;MQ=41.81;MQRankSum=1.589;QD=13.77;ReadPosRankSum=1.467;SOR=0.693	GT:AD:DP:GQ:PL	0/1:53,43:96:99:1350,0,1564
chrXI	259180	.	C	T	1236.77	PASS	AC=1;AF=0.500;AN=2;BaseQRankSum=0.483;ClippingRankSum=0.000;DP=89;ExcessHet=3.0103;FS=0.000;MLEAC=1;MLEAF=0.500;MQ=41.47;MQRankSum=-2.414;QD=14.22;ReadPosRankSum=-0.049;SOR=0.751	GT:AD:DP:GQ:PL	0/1:46,41:87:99:1265,0,1364
chrXI	259206	.	C	T	1322.77	PASS	AC=1;AF=0.500;AN=2;BaseQRankSum=2.630;ClippingRankSum=0.000;DP=91;ExcessHet=3.0103;FS=2.866;MLEAC=1;MLEAF=0.500;MQ=41.48;MQRankSum=-2.439;QD=15.03;ReadPosRankSum=0.561;SOR=1.061	GT:AD:DP:GQ:PL	0/1:47,41:88:99:1351,0,1375
chrXI	259233	.	C	T	1343.77	PASS	AC=1;AF=0.500;AN=2;BaseQRankSum=0.198;ClippingRankSum=0.000;DP=79;ExcessHet=3.0103;FS=0.863;MLEAC=1;MLEAF=0.500;MQ=41.43;MQRankSum=2.274;QD=17.23;ReadPosRankSum=1.115;SOR=0.856	GT:AD:DP:GQ:PL	0/1:35,43:78:99:1372,0,1087
chrXI	259602	.	G	A	245.77	PASS	AC=1;AF=0.500;AN=2;BaseQRankSum=1.056;ClippingRankSum=0.000;DP=31;ExcessHet=3.0103;FS=9.420;MLEAC=1;MLEAF=0.500;MQ=41.94;MQRankSum=0.711;QD=7.93;ReadPosRankSum=0.576;SOR=1.198	GT:AD:DP:GQ:PL	0/1:22,9:31:99:274,0,751
chrXI	280609	.	C	T	1885.77	PASS	AC=1;AF=0.500;AN=2;BaseQRankSum=-0.585;ClippingRankSum=0.000;DP=113;ExcessHet=3.0103;FS=1.585;MLEAC=1;MLEAF=0.500;MQ=41.83;MQRankSum=-0.531;QD=17.14;ReadPosRankSum=-1.101;SOR=0.499	GT:AD:DP:GQ:PL	0/1:51,59:110:99:1914,0,1639
chrXI	280673	.	C	T	2261.77	PASS	AC=1;AF=0.500;AN=2;BaseQRankSum=0.045;ClippingRankSum=0.000;DP=134;ExcessHet=3.0103;FS=0.000;MLEAC=1;MLEAF=0.500;MQ=41.71;MQRankSum=-0.620;QD=17.27;ReadPosRankSum=0.286;SOR=0.737	GT:AD:DP:GQ:PL	0/1:58,73:131:99:2290,0,1727
chrXI	282793	.	C	T	1094.77	PASS	AC=1;AF=0.500;AN=2;BaseQRankSum=0.167;ClippingRankSum=0.000;DP=74;ExcessHet=3.0103;FS=1.977;MLEAC=1;MLEAF=0.500;MQ=41.56;MQRankSum=-2.056;QD=15.00;ReadPosRankSum=-2.542;SOR=1.013	GT:AD:DP:GQ:PL	0/1:37,36:73:99:1123,0,1245
chrXI	309139	.	C	T	1706.77	PASS	AC=1;AF=0.500;AN=2;BaseQRankSum=0.748;ClippingRankSum=0.000;DP=116;ExcessHet=3.0103;FS=8.431;MLEAC=1;MLEAF=0.500;MQ=42.00;MQRankSum=0.000;QD=14.71;ReadPosRankSum=-1.408;SOR=0.908	GT:AD:DP:GQ:PL	0/1:59,57:116:99:1735,0,1692
chrXI	309849	.	G	A	1234.77	PASS	AC=1;AF=0.500;AN=2;BaseQRankSum=0.045;ClippingRankSum=0.000;DP=91;ExcessHet=3.0103;FS=7.340;MLEAC=1;MLEAF=0.500;MQ=41.16;MQRankSum=-0.187;QD=13.72;ReadPosRankSum=1.425;SOR=0.245	GT:AD:DP:GQ:PL	0/1:49,41:90:99:1263,0,1504
chrXI	313434	.	C	T	1678.77	PASS	AC=1;AF=0.500;AN=2;BaseQRankSum=-1.923;ClippingRankSum=0.000;DP=114;ExcessHet=3.0103;FS=7.260;MLEAC=1;MLEAF=0.500;MQ=40.85;MQRankSum=-0.047;QD=14.86;ReadPosRankSum=-2.327;SOR=1.022	GT:AD:DP:GQ:PL	0/1:59,54:113:99:1707,0,1971
chrXI	316172	.	C	T	918.77	PASS	AC=1;AF=0.500;AN=2;BaseQRankSum=-1.708;ClippingRankSum=0.000;DP=57;ExcessHet=3.0103;FS=0.000;MLEAC=1;MLEAF=0.500;MQ=41.67;MQRankSum=-0.462;QD=16.41;ReadPosRankSum=0.808;SOR=0.818	GT:AD:DP:GQ:PL	0/1:27,29:56:99:947,0,931
chrXI	327589	.	G	A	926.77	PASS	AC=1;AF=0.500;AN=2;BaseQRankSum=-1.207;ClippingRankSum=0.000;DP=64;ExcessHet=3.0103;FS=2.154;MLEAC=1;MLEAF=0.500;MQ=41.52;MQRankSum=-1.657;QD=15.19;ReadPosRankSum=-0.134;SOR=0.420	GT:AD:DP:GQ:PL	0/1:29,32:61:99:955,0,947
chrXI	330162	.	C	T	2572.77	PASS	AC=1;AF=0.500;AN=2;BaseQRankSum=1.794;ClippingRankSum=0.000;DP=136;ExcessHet=3.0103;FS=0.000;MLEAC=1;MLEAF=0.500;MQ=41.91;MQRankSum=-0.319;QD=18.92;ReadPosRankSum=-0.342;SOR=0.742	GT:AD:DP:GQ:PL	0/1:54,82:136:99:2601,0,1414
chrXI	334985	.	G	A	930.77	PASS	AC=1;AF=0.500;AN=2;BaseQRankSum=2.588;ClippingRankSum=0.000;DP=62;ExcessHet=3.0103;FS=0.000;MLEAC=1;MLEAF=0.500;MQ=41.94;MQRankSum=1.360;QD=15.01;ReadPosRankSum=-0.622;SOR=0.708	GT:AD:DP:GQ:PL	0/1:33,29:62:99:959,0,924
chrXI	342688	.	C	T	1017.77	PASS	AC=1;AF=0.500;AN=2;BaseQRankSum=-0.884;ClippingRankSum=0.000;DP=85;ExcessHet=3.0103;FS=10.904;MLEAC=1;MLEAF=0.500;MQ=41.83;MQRankSum=-1.201;QD=11.97;ReadPosRankSum=-1.749;SOR=0.156	GT:AD:DP:GQ:PL	0/1:51,34:85:99:1046,0,1748
chrXI	351213	.	C	T	1159.77	PASS	AC=1;AF=0.500;AN=2;BaseQRankSum=-1.434;ClippingRankSum=0.000;DP=66;ExcessHet=3.0103;FS=1.060;MLEAC=1;MLEAF=0.500;MQ=41.67;MQRankSum=-2.052;QD=18.41;ReadPosRankSum=0.859;SOR=0.553	GT:AD:DP:GQ:PL	0/1:28,35:63:99:1188,0,873
chrXI	356588	.	C	T	1622.77	PASS	AC=1;AF=0.500;AN=2;BaseQRankSum=-0.894;ClippingRankSum=0.000;DP=103;ExcessHet=3.0103;FS=2.737;MLEAC=1;MLEAF=0.500;MQ=41.86;MQRankSum=0.000;QD=15.91;ReadPosRankSum=-1.596;SOR=1.016	GT:AD:DP:GQ:PL	0/1:49,53:102:99:1651,0,1557
chrXI	358376	.	C	T	1050.77	PASS	AC=1;AF=0.500;AN=2;BaseQRankSum=-1.195;ClippingRankSum=0.000;DP=64;ExcessHet=3.0103;FS=0.000;MLEAC=1;MLEAF=0.500;MQ=42.00;MQRankSum=0.000;QD=16.68;ReadPosRankSum=0.225;SOR=0.596	GT:AD:DP:GQ:PL	0/1:27,36:63:99:1079,0,821
chrXI	362499	.	C	T	2090.77	PASS	AC=1;AF=0.500;AN=2;BaseQRankSum=0.296;ClippingRankSum=0.000;DP=108;ExcessHet=3.0103;FS=0.000;MLEAC=1;MLEAF=0.500;MQ=41.72;MQRankSum=-1.467;QD=19.36;ReadPosRankSum=-0.072;SOR=0.712	GT:AD:DP:GQ:PL	0/1:45,63:108:99:2119,0,1441
chrXI	365015	.	G	A	1386.77	PASS	AC=1;AF=0.500;AN=2;BaseQRankSum=-0.954;ClippingRankSum=0.000;DP=112;ExcessHet=3.0103;FS=1.533;MLEAC=1;MLEAF=0.500;MQ=41.87;MQRankSum=-1.038;QD=12.61;ReadPosRankSum=-1.113;SOR=0.655	GT:AD:DP:GQ:PL	0/1:58,52:110:99:1415,0,1699
chrXI	377035	.	G	A	2277.77	PASS	AC=1;AF=0.500;AN=2;BaseQRankSum=0.958;ClippingRankSum=0.000;DP=117;ExcessHet=3.0103;FS=16.345;MLEAC=1;MLEAF=0.500;MQ=41.97;MQRankSum=-1.131;QD=19.47;ReadPosRankSum=0.745;SOR=1.228	GT:AD:DP:GQ:PL	0/1:46,71:117:99:2306,0,1344
chrXI	389642	.	C	T	1727.77	PASS	AC=1;AF=0.500;AN=2;BaseQRankSum=0.450;ClippingRankSum=0.000;DP=103;ExcessHet=3.0103;FS=4.977;MLEAC=1;MLEAF=0.500;MQ=41.82;MQRankSum=-1.618;QD=17.45;ReadPosRankSum=-2.109;SOR=1.023	GT:AD:DP:GQ:PL	0/1:46,53:99:99:1756,0,1406
chrXI	397693	.	C	T	1557.77	PASS	AC=1;AF=0.500;AN=2;BaseQRankSum=-1.391;ClippingRankSum=0.000;DP=97;ExcessHet=3.0103;FS=0.780;MLEAC=1;MLEAF=0.500;MQ=41.35;MQRankSum=-2.667;QD=16.23;ReadPosRankSum=0.692;SOR=0.855	GT:AD:DP:GQ:PL	0/1:47,49:96:99:1586,0,1605
chrXI	403889	.	C	T	1847.77	PASS	AC=1;AF=0.500;AN=2;BaseQRankSum=-0.206;ClippingRankSum=0.000;DP=132;ExcessHet=3.0103;FS=1.382;MLEAC=1;MLEAF=0.500;MQ=41.79;MQRankSum=-1.498;QD=14.00;ReadPosRankSum=0.352;SOR=0.659	GT:AD:DP:GQ:PL	0/1:70,62:132:99:1876,0,2157
chrXI	418195	.	C	T	1721.77	PASS	AC=1;AF=0.500;AN=2;BaseQRankSum=-0.349;ClippingRankSum=0.000;DP=96;ExcessHet=3.0103;FS=3.851;MLEAC=1;MLEAF=0.500;MQ=41.66;MQRankSum=0.181;QD=17.94;ReadPosRankSum=-1.418;SOR=1.101	GT:AD:DP:GQ:PL	0/1:43,53:96:99:1750,0,1389
chrXI	420934	.	C	T	1662.77	PASS	AC=1;AF=0.500;AN=2;BaseQRankSum=-0.177;ClippingRankSum=0.000;DP=115;ExcessHet=3.0103;FS=6.477;MLEAC=1;MLEAF=0.500;MQ=41.95;MQRankSum=-1.460;QD=14.85;ReadPosRankSum=0.814;SOR=1.358	GT:AD:DP:GQ:PL	0/1:58,54:112:99:1691,0,1867
chrXI	431844	.	G	A	1680.77	PASS	AC=1;AF=0.500;AN=2;BaseQRankSum=1.529;ClippingRankSum=0.000;DP=86;ExcessHet=3.0103;FS=7.108;MLEAC=1;MLEAF=0.500;MQ=41.31;MQRankSum=-1.930;QD=20.01;ReadPosRankSum=0.645;SOR=0.450	GT:AD:DP:GQ:PL	0/1:40,44:84:99:1709,0,2101
chrXI	431849	.	G	A	1714.77	PASS	AC=1;AF=0.500;AN=2;BaseQRankSum=0.510;ClippingRankSum=0.000;DP=85;ExcessHet=3.0103;FS=4.205;MLEAC=1;MLEAF=0.500;MQ=41.31;MQRankSum=-1.906;QD=20.66;ReadPosRankSum=0.680;SOR=0.526	GT:AD:DP:GQ:PL	0/1:39,44:83:99:1743,0,2065
chrXI	452462	.	C	T	1396.77	PASS	AC=1;AF=0.500;AN=2;BaseQRankSum=-0.728;ClippingRankSum=0.000;DP=80;ExcessHet=3.0103;FS=6.041;MLEAC=1;MLEAF=0.500;MQ=41.77;MQRankSum=-0.367;QD=17.46;ReadPosRankSum=-2.035;SOR=0.264	GT:AD:DP:GQ:PL	0/1:36,44:80:99:1425,0,1132
chrXI	458598	.	G	A	1354.77	PASS	AC=1;AF=0.500;AN=2;BaseQRankSum=-0.169;ClippingRankSum=0.000;DP=106;ExcessHet=3.0103;FS=3.600;MLEAC=1;MLEAF=0.500;MQ=41.12;MQRankSum=0.564;QD=12.78;ReadPosRankSum=1.709;SOR=0.704	GT:AD:DP:GQ:PL	0/1:56,50:106:99:1383,0,1618
chrXI	458612	.	C	T	1374.77	PASS	AC=1;AF=0.500;AN=2;BaseQRankSum=1.201;ClippingRankSum=0.000;DP=105;ExcessHet=3.0103;FS=3.659;MLEAC=1;MLEAF=0.500;MQ=40.70;MQRankSum=0.174;QD=13.09;ReadPosRankSum=2.079;SOR=1.129	GT:AD:DP:GQ:PL	0/1:56,49:105:99:1403,0,1572
chrXI	467462	.	C	T	1598.77	PASS	AC=1;AF=0.500;AN=2;BaseQRankSum=0.143;ClippingRankSum=0.000;DP=100;ExcessHet=3.0103;FS=2.648;MLEAC=1;MLEAF=0.500;MQ=42.00;MQRankSum=0.000;QD=16.15;ReadPosRankSum=0.908;SOR=1.003	GT:AD:DP:GQ:PL	0/1:49,50:99:99:1627,0,1601
chrXI	506526	.	C	T	1566.77	PASS	AC=1;AF=0.500;AN=2;BaseQRankSum=-1.379;ClippingRankSum=0.000;DP=105;ExcessHet=3.0103;FS=7.621;MLEAC=1;MLEAF=0.500;MQ=41.71;MQRankSum=-1.754;QD=14.92;ReadPosRankSum=-0.346;SOR=0.582	GT:AD:DP:GQ:PL	0/1:53,52:105:99:1595,0,1751
chrXI	521020	.	C	T	1557.77	PASS	AC=1;AF=0.500;AN=2;BaseQRankSum=-4.539;ClippingRankSum=0.000;DP=99;ExcessHet=3.0103;FS=0.778;MLEAC=1;MLEAF=0.500;MQ=41.92;MQRankSum=-1.585;QD=16.06;ReadPosRankSum=0.528;SOR=0.713	GT:AD:DP:GQ:PL	0/1:37,60:97:99:1586,0,1234
chrXI	522504	.	G	A	2114.77	PASS	AC=1;AF=0.500;AN=2;BaseQRankSum=1.406;ClippingRankSum=0.000;DP=125;ExcessHet=3.0103;FS=0.662;MLEAC=1;MLEAF=0.500;MQ=41.87;MQRankSum=0.057;QD=16.92;ReadPosRankSum=0.536;SOR=0.602	GT:AD:DP:GQ:PL	0/1:61,64:125:99:2143,0,1996
chrXI	549557	.	C	T	1468.77	PASS	AC=1;AF=0.500;AN=2;BaseQRankSum=1.999;ClippingRankSum=0.000;DP=84;ExcessHet=3.0103;FS=4.194;MLEAC=1;MLEAF=0.500;MQ=41.95;MQRankSum=1.474;QD=17.49;ReadPosRankSum=-1.335;SOR=1.151	GT:AD:DP:GQ:PL	0/1:41,43:84:99:1497,0,1268
chrXI	565922	.	G	A	2170.77	PASS	AC=1;AF=0.500;AN=2;BaseQRankSum=0.105;ClippingRankSum=0.000;DP=117;ExcessHet=3.0103;FS=9.704;MLEAC=1;MLEAF=0.500;MQ=41.98;MQRankSum=1.116;QD=18.55;ReadPosRankSum=-1.582;SOR=1.688	GT:AD:DP:GQ:PL	0/1:53,64:117:99:2199,0,1742
chrXI	578957	.	C	T	1322.77	PASS	AC=1;AF=0.500;AN=2;BaseQRankSum=-0.094;ClippingRankSum=0.000;DP=91;ExcessHet=3.0103;FS=1.791;MLEAC=1;MLEAF=0.500;MQ=40.94;MQRankSum=0.497;QD=14.70;ReadPosRankSum=1.420;SOR=0.518	GT:AD:DP:GQ:PL	0/1:48,42:90:99:1351,0,1626
chrXI	592347	.	G	A	1466.77	PASS	AC=1;AF=0.500;AN=2;BaseQRankSum=-0.508;ClippingRankSum=0.000;DP=98;ExcessHet=3.0103;FS=5.065;MLEAC=1;MLEAF=0.500;MQ=41.43;MQRankSum=-0.305;QD=14.97;ReadPosRankSum=-1.113;SOR=1.041	GT:AD:DP:GQ:PL	0/1:49,49:98:99:1495,0,1551
chrXI	603915	.	G	A	1681.77	PASS	AC=1;AF=0.500;AN=2;BaseQRankSum=1.757;ClippingRankSum=0.000;DP=122;ExcessHet=3.0103;FS=4.711;MLEAC=1;MLEAF=0.500;MQ=41.77;MQRankSum=-0.961;QD=13.90;ReadPosRankSum=0.444;SOR=0.362	GT:AD:DP:GQ:PL	0/1:66,55:121:99:1710,0,1981
chrXI	618772	.	G	A	1622.77	PASS	AC=1;AF=0.500;AN=2;BaseQRankSum=0.116;ClippingRankSum=0.000;DP=120;ExcessHet=3.0103;FS=0.000;MLEAC=1;MLEAF=0.500;MQ=41.48;MQRankSum=0.654;QD=13.64;ReadPosRankSum=-0.811;SOR=0.668	GT:AD:DP:GQ:PL	0/1:64,55:119:99:1651,0,1982
chrXI	640601	.	G	A	1367.77	PASS	AC=1;AF=0.500;AN=2;BaseQRankSum=1.563;ClippingRankSum=0.000;DP=95;ExcessHet=3.0103;FS=1.723;MLEAC=1;MLEAF=0.500;MQ=41.96;MQRankSum=1.308;QD=14.40;ReadPosRankSum=-0.081;SOR=0.937	GT:AD:DP:GQ:PL	0/1:52,43:95:99:1396,0,1603
chrXII	42231	.	C	T	1842.77	PASS	AC=1;AF=0.500;AN=2;BaseQRankSum=-0.342;ClippingRankSum=0.000;DP=108;ExcessHet=3.0103;FS=2.466;MLEAC=1;MLEAF=0.500;MQ=42.00;MQRankSum=0.000;QD=17.06;ReadPosRankSum=-0.390;SOR=0.883	GT:AD:DP:GQ:PL	0/1:59,49:108:99:1871,0,4073
chrXII	42234	.	C	T	1839.77	PASS	AC=1;AF=0.500;AN=2;BaseQRankSum=0.408;ClippingRankSum=0.000;DP=108;ExcessHet=3.0103;FS=1.551;MLEAC=1;MLEAF=0.500;MQ=42.00;MQRankSum=0.000;QD=17.03;ReadPosRankSum=0.283;SOR=0.885	GT:AD:DP:GQ:PL	0/1:60,48:108:99:1868,0,4112
chrXII	84645	.	C	T	1467.77	PASS	AC=1;AF=0.500;AN=2;BaseQRankSum=1.475;ClippingRankSum=0.000;DP=121;ExcessHet=3.0103;FS=3.599;MLEAC=1;MLEAF=0.500;MQ=41.72;MQRankSum=-2.347;QD=12.23;ReadPosRankSum=-0.149;SOR=1.103	GT:AD:DP:GQ:PL	0/1:69,51:120:99:1496,0,2091
chrXII	87155	.	G	A	1213.77	PASS	AC=1;AF=0.500;AN=2;BaseQRankSum=-0.246;ClippingRankSum=0.000;DP=76;ExcessHet=3.0103;FS=0.000;MLEAC=1;MLEAF=0.500;MQ=41.90;MQRankSum=2.109;QD=15.97;ReadPosRankSum=0.442;SOR=0.788	GT:AD:DP:GQ:PL	0/1:37,39:76:99:1242,0,1206
chrXII	97516	.	G	A	830.77	PASS	AC=1;AF=0.500;AN=2;BaseQRankSum=-1.444;ClippingRankSum=0.000;DP=67;ExcessHet=3.0103;FS=0.941;MLEAC=1;MLEAF=0.500;MQ=41.77;MQRankSum=-0.127;QD=12.78;ReadPosRankSum=-1.530;SOR=0.551	GT:AD:DP:GQ:PL	0/1:34,31:65:99:859,0,1086
chrXII	109191	.	G	A	813.77	PASS	AC=1;AF=0.500;AN=2;BaseQRankSum=-0.701;ClippingRankSum=0.000;DP=64;ExcessHet=3.0103;FS=0.960;MLEAC=1;MLEAF=0.500;MQ=41.36;MQRankSum=-0.103;QD=13.13;ReadPosRankSum=-0.748;SOR=0.846	GT:AD:DP:GQ:PL	0/1:36,26:62:99:842,0,1216
chrXII	121823	.	C	T	1080.77	PASS	AC=1;AF=0.500;AN=2;BaseQRankSum=1.209;ClippingRankSum=0.000;DP=84;ExcessHet=3.0103;FS=0.000;MLEAC=1;MLEAF=0.500;MQ=41.37;MQRankSum=-1.885;QD=12.87;ReadPosRankSum=0.909;SOR=0.663	GT:AD:DP:GQ:PL	0/1:47,37:84:99:1109,0,1488
chrXII	129148	.	C	T	684.77	PASS	AC=1;AF=0.500;AN=2;BaseQRankSum=0.215;ClippingRankSum=0.000;DP=47;ExcessHet=3.0103;FS=1.117;MLEAC=1;MLEAF=0.500;MQ=41.92;MQRankSum=-1.430;QD=14.57;ReadPosRankSum=-0.871;SOR=0.646	GT:AD:DP:GQ:PL	0/1:24,23:47:99:713,0,698
chrXII	193462	.	G	A	1836.77	PASS	AC=1;AF=0.500;AN=2;BaseQRankSum=0.728;ClippingRankSum=0.000;DP=102;ExcessHet=3.0103;FS=6.234;MLEAC=1;MLEAF=0.500;MQ=41.68;MQRankSum=-1.942;QD=18.01;ReadPosRankSum=-0.953;SOR=0.400	GT:AD:DP:GQ:PL	0/1:49,53:102:99:1865,0,1674
chrXII	209857	.	G	A	1614.77	PASS	AC=1;AF=0.500;AN=2;BaseQRankSum=0.402;ClippingRankSum=0.000;DP=92;ExcessHet=3.0103;FS=0.794;MLEAC=1;MLEAF=0.500;MQ=41.92;MQRankSum=-1.831;QD=17.74;ReadPosRankSum=0.499;SOR=0.549	GT:AD:DP:GQ:PL	0/1:41,50:91:99:1643,0,1332
chrXII	224092	.	G	A	1930.77	PASS	AC=1;AF=0.500;AN=2;BaseQRankSum=0.677;ClippingRankSum=0.000;DP=111;ExcessHet=3.0103;FS=0.000;MLEAC=1;MLEAF=0.500;MQ=41.93;MQRankSum=0.215;QD=17.71;ReadPosRankSum=-1.259;SOR=0.719	GT:AD:DP:GQ:PL	0/1:49,60:109:99:1959,0,1548
chrXII	224195	.	C	T	1669.77	PASS	AC=1;AF=0.500;AN=2;BaseQRankSum=-0.465;ClippingRankSum=0.000;DP=92;ExcessHet=3.0103;FS=0.000;MLEAC=1;MLEAF=0.500;MQ=41.80;MQRankSum=-1.417;QD=18.55;ReadPosRankSum=-0.454;SOR=0.660	GT:AD:DP:GQ:PL	0/1:36,54:90:99:1698,0,1080
chrXII	234161	.	G	A	1015.77	PASS	AC=1;AF=0.500;AN=2;BaseQRankSum=-1.124;ClippingRankSum=0.000;DP=68;ExcessHet=3.0103;FS=0.924;MLEAC=1;MLEAF=0.500;MQ=41.03;MQRankSum=-2.149;QD=14.94;ReadPosRankSum=-1.145;SOR=0.495	GT:AD:DP:GQ:PL	0/1:34,34:68:99:1044,0,1090
chrXII	235352	.	C	T	1200.77	PASS	AC=1;AF=0.500;AN=2;BaseQRankSum=-1.320;ClippingRankSum=0.000;DP=89;ExcessHet=3.0103;FS=5.333;MLEAC=1;MLEAF=0.500;MQ=41.68;MQRankSum=-1.558;QD=13.49;ReadPosRankSum=0.122;SOR=1.236	GT:AD:DP:GQ:PL	0/1:49,40:89:99:1229,0,1674
chrXII	255334	.	C	T	1436.77	PASS	AC=1;AF=0.500;AN=2;BaseQRankSum=-1.676;ClippingRankSum=0.000;DP=104;ExcessHet=3.0103;FS=0.745;MLEAC=1;MLEAF=0.500;MQ=41.73;MQRankSum=-1.507;QD=13.95;ReadPosRankSum=-0.891;SOR=0.851	GT:AD:DP:GQ:PL	0/1:55,48:103:99:1465,0,1903
chrXII	255642	.	C	T	1976.77	PASS	AC=1;AF=0.500;AN=2;BaseQRankSum=-0.944;ClippingRankSum=0.000;DP=116;ExcessHet=3.0103;FS=2.419;MLEAC=1;MLEAF=0.500;MQ=41.90;MQRankSum=-2.229;QD=17.19;ReadPosRankSum=1.521;SOR=0.462	GT:AD:DP:GQ:PL	0/1:51,64:115:99:2005,0,1619
chrXII	257788	.	G	A	1655.77	PASS	AC=1;AF=0.500;AN=2;BaseQRankSum=0.646;ClippingRankSum=0.000;DP=95;ExcessHet=3.0103;FS=1.686;MLEAC=1;MLEAF=0.500;MQ=41.55;MQRankSum=-0.801;QD=17.61;ReadPosRankSum=-0.337;SOR=0.506	GT:AD:DP:GQ:PL	0/1:53,41:94:99:1684,0,3247
chrXII	257791	.	G	A	1652.77	PASS	AC=1;AF=0.500;AN=2;BaseQRankSum=1.044;ClippingRankSum=0.000;DP=107;ExcessHet=3.0103;FS=6.514;MLEAC=1;MLEAF=0.500;MQ=41.60;MQRankSum=-0.717;QD=16.86;ReadPosRankSum=-0.333;SOR=0.551	GT:AD:DP:GQ:PL	0/1:53,45:98:99:1681,0,3276
chrXII	259063	.	C	T	2074.77	PASS	AC=1;AF=0.500;AN=2;BaseQRankSum=-1.785;ClippingRankSum=0.000;DP=104;ExcessHet=3.0103;FS=11.778;MLEAC=1;MLEAF=0.500;MQ=42.00;MQRankSum=0.000;QD=20.14;ReadPosRankSum=-1.020;SOR=0.194	GT:AD:DP:GQ:PL	0/1:40,63:103:99:2103,0,1293
chrXII	260932	.	C	T	2045.77	PASS	AC=1;AF=0.500;AN=2;BaseQRankSum=0.175;ClippingRankSum=0.000;DP=123;ExcessHet=3.0103;FS=7.007;MLEAC=1;MLEAF=0.500;MQ=41.73;MQRankSum=-1.918;QD=17.05;ReadPosRankSum=-1.303;SOR=0.319	GT:AD:DP:GQ:PL	0/1:57,63:120:99:2074,0,1870
chrXII	266432	.	C	T	1221.77	PASS	AC=1;AF=0.500;AN=2;BaseQRankSum=-0.029;ClippingRankSum=0.000;DP=72;ExcessHet=3.0103;FS=1.998;MLEAC=1;MLEAF=0.500;MQ=42.00;MQRankSum=0.000;QD=16.97;ReadPosRankSum=0.721;SOR=0.418	GT:AD:DP:GQ:PL	0/1:36,36:72:99:1250,0,1312
chrXII	267881	.	C	T	1139.77	PASS	AC=1;AF=0.500;AN=2;BaseQRankSum=0.329;ClippingRankSum=0.000;DP=92;ExcessHet=3.0103;FS=7.548;MLEAC=1;MLEAF=0.500;MQ=42.00;MQRankSum=0.000;QD=12.52;ReadPosRankSum=1.811;SOR=0.246	GT:AD:DP:GQ:PL	0/1:51,40:91:99:1168,0,1571
chrXII	282353	.	G	A	2681.77	PASS	AC=1;AF=0.500;AN=2;BaseQRankSum=2.161;ClippingRankSum=0.000;DP=154;ExcessHet=3.0103;FS=0.619;MLEAC=1;MLEAF=0.500;MQ=41.50;MQRankSum=-1.522;QD=17.64;ReadPosRankSum=0.239;SOR=0.805	GT:AD:DP:GQ:PL	0/1:66,86:152:99:2710,0,1785
chrXII	282848	.	C	T	1721.77	PASS	AC=1;AF=0.500;AN=2;BaseQRankSum=0.696;ClippingRankSum=0.000;DP=123;ExcessHet=3.0103;FS=2.319;MLEAC=1;MLEAF=0.500;MQ=41.79;MQRankSum=0.171;QD=14.00;ReadPosRankSum=1.879;SOR=0.972	GT:AD:DP:GQ:PL	0/1:67,56:123:99:1750,0,2065
chrXII	288693	.	G	A	1448.77	PASS	AC=1;AF=0.500;AN=2;BaseQRankSum=1.337;ClippingRankSum=0.000;DP=92;ExcessHet=3.0103;FS=4.333;MLEAC=1;MLEAF=0.500;MQ=41.84;MQRankSum=0.990;QD=15.92;ReadPosRankSum=0.806;SOR=1.183	GT:AD:DP:GQ:PL	0/1:47,44:91:99:1477,0,1452
chrXII	288868	.	G	A	1304.77	PASS	AC=1;AF=0.500;AN=2;BaseQRankSum=3.562;ClippingRankSum=0.000;DP=92;ExcessHet=3.0103;FS=0.000;MLEAC=1;MLEAF=0.500;MQ=41.85;MQRankSum=-1.132;QD=14.34;ReadPosRankSum=1.515;SOR=0.620	GT:AD:DP:GQ:PL	0/1:52,39:91:99:1333,0,1575
chrXII	290143	.	C	T	1263.77	PASS	AC=1;AF=0.500;AN=2;BaseQRankSum=2.351;ClippingRankSum=0.000;DP=70;ExcessHet=3.0103;FS=6.447;MLEAC=1;MLEAF=0.500;MQ=41.08;MQRankSum=0.578;QD=18.05;ReadPosRankSum=1.671;SOR=1.493	GT:AD:DP:GQ:PL	0/1:32,38:70:99:1292,0,1288
chrXII	290146	.	C	T	992.77	PASS	AC=1;AF=0.500;AN=2;BaseQRankSum=-1.916;ClippingRankSum=0.000;DP=72;ExcessHet=3.0103;FS=4.711;MLEAC=1;MLEAF=0.500;MQ=41.11;MQRankSum=-0.550;QD=13.79;ReadPosRankSum=-2.025;SOR=0.321	GT:AD:DP:GQ:PL	0/1:39,33:72:99:1021,0,1524
chrXII	290170	.	C	T	1005.77	PASS	AC=1;AF=0.500;AN=2;BaseQRankSum=-0.517;ClippingRankSum=0.000;DP=75;ExcessHet=3.0103;FS=8.182;MLEAC=1;MLEAF=0.500;MQ=41.14;MQRankSum=0.846;QD=13.41;ReadPosRankSum=-0.256;SOR=0.222	GT:AD:DP:GQ:PL	0/1:42,33:75:99:1034,0,1353
chrXII	292254	.	C	T	1194.77	PASS	AC=1;AF=0.500;AN=2;BaseQRankSum=-1.065;ClippingRankSum=0.000;DP=103;ExcessHet=3.0103;FS=0.000;MLEAC=1;MLEAF=0.500;MQ=41.72;MQRankSum=-1.651;QD=11.71;ReadPosRankSum=0.038;SOR=0.708	GT:AD:DP:GQ:PL	0/1:59,43:102:99:1223,0,1881
chrXII	310631	.	C	T	1742.77	PASS	AC=1;AF=0.500;AN=2;BaseQRankSum=-1.958;ClippingRankSum=0.000;DP=101;ExcessHet=3.0103;FS=4.951;MLEAC=1;MLEAF=0.500;MQ=41.96;MQRankSum=1.600;QD=17.26;ReadPosRankSum=-0.508;SOR=0.773	GT:AD:DP:GQ:PL	0/1:45,56:101:99:1771,0,1524
chrXII	329273	.	C	T	1990.77	PASS	AC=1;AF=0.500;AN=2;BaseQRankSum=-0.603;ClippingRankSum=0.000;DP=112;ExcessHet=3.0103;FS=0.000;MLEAC=1;MLEAF=0.500;MQ=41.75;MQRankSum=0.195;QD=18.10;ReadPosRankSum=-0.240;SOR=0.677	GT:AD:DP:GQ:PL	0/1:48,62:110:99:2019,0,1529
chrXII	329366	.	C	T	1134.77	PASS	AC=1;AF=0.500;AN=2;BaseQRankSum=-0.195;ClippingRankSum=0.000;DP=66;ExcessHet=3.0103;FS=0.965;MLEAC=1;MLEAF=0.500;MQ=42.00;MQRankSum=0.000;QD=17.19;ReadPosRankSum=0.061;SOR=0.846	GT:AD:DP:GQ:PL	0/1:30,36:66:99:1163,0,952
chrXII	364470	.	G	A	1952.77	PASS	AC=1;AF=0.500;AN=2;BaseQRankSum=-0.895;ClippingRankSum=0.000;DP=108;ExcessHet=3.0103;FS=4.841;MLEAC=1;MLEAF=0.500;MQ=41.85;MQRankSum=-0.850;QD=18.25;ReadPosRankSum=-0.160;SOR=1.152	GT:AD:DP:GQ:PL	0/1:46,61:107:99:1981,0,1494
chrXII	366275	.	G	A	1467.77	PASS	AC=1;AF=0.500;AN=2;BaseQRankSum=1.372;ClippingRankSum=0.000;DP=103;ExcessHet=3.0103;FS=1.623;MLEAC=1;MLEAF=0.500;MQ=41.64;MQRankSum=-0.092;QD=14.68;ReadPosRankSum=1.272;SOR=0.892	GT:AD:DP:GQ:PL	0/1:52,48:100:99:1496,0,1583
chrXII	366372	.	G	A	1582.77	PASS	AC=1;AF=0.500;AN=2;BaseQRankSum=0.413;ClippingRankSum=0.000;DP=105;ExcessHet=3.0103;FS=2.656;MLEAC=1;MLEAF=0.500;MQ=41.87;MQRankSum=-1.030;QD=15.07;ReadPosRankSum=1.116;SOR=0.435	GT:AD:DP:GQ:PL	0/1:55,50:105:99:1611,0,1818
chrXII	370138	.	G	A	1447.77	PASS	AC=1;AF=0.500;AN=2;BaseQRankSum=-0.329;ClippingRankSum=0.000;DP=102;ExcessHet=3.0103;FS=1.612;MLEAC=1;MLEAF=0.500;MQ=42.00;MQRankSum=0.000;QD=14.19;ReadPosRankSum=1.753;SOR=0.524	GT:AD:DP:GQ:PL	0/1:55,47:102:99:1476,0,1847
chrXII	431017	.	C	T	1733.77	PASS	AC=1;AF=0.500;AN=2;BaseQRankSum=-1.663;ClippingRankSum=0.000;DP=129;ExcessHet=3.0103;FS=3.219;MLEAC=1;MLEAF=0.500;MQ=41.94;MQRankSum=-2.147;QD=13.55;ReadPosRankSum=-1.289;SOR=0.455	GT:AD:DP:GQ:PL	0/1:68,60:128:99:1762,0,2130
chrXII	434965	.	C	T	1586.77	PASS	AC=1;AF=0.500;AN=2;BaseQRankSum=-0.956;ClippingRankSum=0.000;DP=105;ExcessHet=3.0103;FS=2.529;MLEAC=1;MLEAF=0.500;MQ=41.96;MQRankSum=-1.341;QD=15.11;ReadPosRankSum=0.474;SOR=0.532	GT:AD:DP:GQ:PL	0/1:50,55:105:99:1615,0,1517
chrXII	441396	.	G	A	720.77	PASS	AC=1;AF=0.500;AN=2;BaseQRankSum=0.774;ClippingRankSum=0.000;DP=58;ExcessHet=3.0103;FS=0.000;MLEAC=1;MLEAF=0.500;MQ=41.23;MQRankSum=-1.359;QD=12.43;ReadPosRankSum=-0.146;SOR=0.580	GT:AD:DP:GQ:PL	0/1:33,25:58:99:749,0,1005
chrXII	443594	.	C	T	1424.77	PASS	AC=1;AF=0.500;AN=2;BaseQRankSum=0.236;ClippingRankSum=0.000;DP=127;ExcessHet=3.0103;FS=3.372;MLEAC=1;MLEAF=0.500;MQ=41.75;MQRankSum=-2.487;QD=11.31;ReadPosRankSum=0.581;SOR=0.426	GT:AD:DP:GQ:PL	0/1:76,50:126:99:1453,0,2429
chrXII	498223	.	G	A	1436.77	PASS	AC=1;AF=0.500;AN=2;BaseQRankSum=-0.682;ClippingRankSum=0.000;DP=120;ExcessHet=3.0103;FS=5.769;MLEAC=1;MLEAF=0.500;MQ=41.24;MQRankSum=-2.918;QD=12.07;ReadPosRankSum=-0.185;SOR=0.421	GT:AD:DP:GQ:PL	0/1:68,51:119:99:1465,0,2167
chrXII	499335	.	C	T	1895.77	PASS	AC=1;AF=0.500;AN=2;BaseQRankSum=-2.257;ClippingRankSum=0.000;DP=123;ExcessHet=3.0103;FS=0.000;MLEAC=1;MLEAF=0.500;MQ=41.88;MQRankSum=-0.960;QD=15.41;ReadPosRankSum=-0.658;SOR=0.760	GT:AD:DP:GQ:PL	0/1:60,63:123:99:1924,0,2027
chrXII	522037	.	G	A	1303.77	PASS	AC=1;AF=0.500;AN=2;BaseQRankSum=1.289;ClippingRankSum=0.000;DP=113;ExcessHet=3.0103;FS=9.166;MLEAC=1;MLEAF=0.500;MQ=41.84;MQRankSum=0.246;QD=11.75;ReadPosRankSum=-1.210;SOR=1.387	GT:AD:DP:GQ:PL	0/1:66,45:111:99:1332,0,1951
chrXII	526020	.	C	T	1665.77	PASS	AC=1;AF=0.500;AN=2;BaseQRankSum=0.233;ClippingRankSum=0.000;DP=117;ExcessHet=3.0103;FS=1.486;MLEAC=1;MLEAF=0.500;MQ=41.69;MQRankSum=-2.584;QD=14.36;ReadPosRankSum=-1.568;SOR=0.859	GT:AD:DP:GQ:PL	0/1:60,56:116:99:1694,0,1808
chrXII	528145	.	C	T	2480.77	PASS	AC=1;AF=0.500;AN=2;BaseQRankSum=0.742;ClippingRankSum=0.000;DP=137;ExcessHet=3.0103;FS=6.692;MLEAC=1;MLEAF=0.500;MQ=41.89;MQRankSum=-0.925;QD=18.38;ReadPosRankSum=0.226;SOR=0.342	GT:AD:DP:GQ:PL	0/1:55,80:135:99:2509,0,1559
chrXII	568708	.	C	T	1288.77	PASS	AC=1;AF=0.500;AN=2;BaseQRankSum=1.895;ClippingRankSum=0.000;DP=104;ExcessHet=3.0103;FS=2.620;MLEAC=1;MLEAF=0.500;MQ=42.00;MQRankSum=0.000;QD=12.51;ReadPosRankSum=0.312;SOR=0.446	GT:AD:DP:GQ:PL	0/1:61,42:103:99:1317,0,1933
chrXII	577266	.	G	A	1724.77	PASS	AC=1;AF=0.500;AN=2;BaseQRankSum=0.292;ClippingRankSum=0.000;DP=110;ExcessHet=3.0103;FS=0.718;MLEAC=1;MLEAF=0.500;MQ=41.58;MQRankSum=-0.497;QD=15.68;ReadPosRankSum=2.185;SOR=0.561	GT:AD:DP:GQ:PL	0/1:55,55:110:99:1753,0,1717
chrXII	592539	.	G	A	1655.77	PASS	AC=1;AF=0.500;AN=2;BaseQRankSum=1.134;ClippingRankSum=0.000;DP=84;ExcessHet=3.0103;FS=0.000;MLEAC=1;MLEAF=0.500;MQ=41.15;MQRankSum=-1.123;QD=20.19;ReadPosRankSum=-0.074;SOR=0.731	GT:AD:DP:GQ:PL	0/1:31,51:82:99:1684,0,922
chrXII	604220	.	C	T	1747.77	PASS	AC=1;AF=0.500;AN=2;BaseQRankSum=0.187;ClippingRankSum=0.000;DP=110;ExcessHet=3.0103;FS=8.286;MLEAC=1;MLEAF=0.500;MQ=41.56;MQRankSum=0.160;QD=16.18;ReadPosRankSum=-0.784;SOR=0.245	GT:AD:DP:GQ:PL	0/1:49,59:108:99:1776,0,1428
chrXII	604850	.	C	T	1541.77	PASS	AC=1;AF=0.500;AN=2;BaseQRankSum=2.581;ClippingRankSum=0.000;DP=88;ExcessHet=3.0103;FS=1.959;MLEAC=1;MLEAF=0.500;MQ=42.00;MQRankSum=0.000;QD=17.72;ReadPosRankSum=1.114;SOR=0.970	GT:AD:DP:GQ:PL	0/1:43,44:87:99:1570,0,1399
chrXII	605514	.	C	T	1689.77	PASS	AC=1;AF=0.500;AN=2;BaseQRankSum=1.002;ClippingRankSum=0.000;DP=113;ExcessHet=3.0103;FS=2.508;MLEAC=1;MLEAF=0.500;MQ=41.86;MQRankSum=-1.371;QD=14.95;ReadPosRankSum=0.689;SOR=0.453	GT:AD:DP:GQ:PL	0/1:55,58:113:99:1718,0,1543
chrXII	609825	.	C	T	2630.77	PASS	AC=1;AF=0.500;AN=2;BaseQRankSum=-0.364;ClippingRankSum=0.000;DP=156;ExcessHet=3.0103;FS=0.000;MLEAC=1;MLEAF=0.500;MQ=41.77;MQRankSum=1.087;QD=16.86;ReadPosRankSum=-1.169;SOR=0.698	GT:AD:DP:GQ:PL	0/1:69,87:156:99:2659,0,2022
chrXII	617708	.	G	A	1717.77	PASS	AC=1;AF=0.500;AN=2;BaseQRankSum=-0.655;ClippingRankSum=0.000;DP=136;ExcessHet=3.0103;FS=2.221;MLEAC=1;MLEAF=0.500;MQ=41.60;MQRankSum=-2.179;QD=12.82;ReadPosRankSum=-3.704;SOR=0.913	GT:AD:DP:GQ:PL	0/1:76,58:134:99:1746,0,2476
chrXII	624096	.	C	T	1165.77	PASS	AC=1;AF=0.500;AN=2;BaseQRankSum=-0.492;ClippingRankSum=0.000;DP=84;ExcessHet=3.0103;FS=5.612;MLEAC=1;MLEAF=0.500;MQ=41.98;MQRankSum=0.989;QD=14.05;ReadPosRankSum=-1.537;SOR=0.883	GT:AD:DP:GQ:PL	0/1:43,40:83:99:1194,0,1341
chrXII	628399	.	G	A	1115.77	PASS	AC=1;AF=0.500;AN=2;BaseQRankSum=-0.959;ClippingRankSum=0.000;DP=80;ExcessHet=3.0103;FS=5.944;MLEAC=1;MLEAF=0.500;MQ=40.98;MQRankSum=-1.477;QD=13.95;ReadPosRankSum=0.585;SOR=1.402	GT:AD:DP:GQ:PL	0/1:43,37:80:99:1144,0,1463
chrXII	631154	.	C	T	1785.77	PASS	AC=1;AF=0.500;AN=2;BaseQRankSum=-1.110;ClippingRankSum=0.000;DP=108;ExcessHet=3.0103;FS=0.723;MLEAC=1;MLEAF=0.500;MQ=41.96;MQRankSum=1.602;QD=16.53;ReadPosRankSum=0.015;SOR=0.688	GT:AD:DP:GQ:PL	0/1:48,60:108:99:1814,0,1499
chrXII	656859	.	C	T	1059.77	PASS	AC=1;AF=0.500;AN=2;BaseQRankSum=-0.184;ClippingRankSum=0.000;DP=58;ExcessHet=3.0103;FS=2.470;MLEAC=1;MLEAF=0.500;MQ=42.00;MQRankSum=0.000;QD=18.92;ReadPosRankSum=0.105;SOR=1.179	GT:AD:DP:GQ:PL	0/1:24,32:56:99:1088,0,821
chrXII	665693	.	C	T	1062.77	PASS	AC=1;AF=0.500;AN=2;BaseQRankSum=1.372;ClippingRankSum=0.000;DP=94;ExcessHet=3.0103;FS=1.854;MLEAC=1;MLEAF=0.500;MQ=41.84;MQRankSum=0.788;QD=11.55;ReadPosRankSum=-0.770;SOR=0.915	GT:AD:DP:GQ:PL	0/1:58,34:92:99:1091,0,1985
chrXII	674681	.	C	T	1020.77	PASS	AC=1;AF=0.500;AN=2;BaseQRankSum=-0.935;ClippingRankSum=0.000;DP=76;ExcessHet=3.0103;FS=6.047;MLEAC=1;MLEAF=0.500;MQ=41.79;MQRankSum=-0.113;QD=13.43;ReadPosRankSum=-0.770;SOR=0.714	GT:AD:DP:GQ:PL	0/1:42,34:76:99:1049,0,1374
chrXII	674718	.	C	T	909.77	PASS	AC=1;AF=0.500;AN=2;BaseQRankSum=1.210;ClippingRankSum=0.000;DP=65;ExcessHet=3.0103;FS=8.581;MLEAC=1;MLEAF=0.500;MQ=41.78;MQRankSum=0.928;QD=14.00;ReadPosRankSum=0.794;SOR=0.851	GT:AD:DP:GQ:PL	0/1:36,29:65:99:938,0,1126
chrXII	696045	.	C	T	848.77	PASS	AC=1;AF=0.500;AN=2;BaseQRankSum=-0.036;ClippingRankSum=0.000;DP=71;ExcessHet=3.0103;FS=2.019;MLEAC=1;MLEAF=0.500;MQ=42.00;MQRankSum=0.000;QD=11.95;ReadPosRankSum=0.433;SOR=1.002	GT:AD:DP:GQ:PL	0/1:43,28:71:99:877,0,1492
chrXII	713777	.	C	T	2230.77	PASS	AC=1;AF=0.500;AN=2;BaseQRankSum=1.124;ClippingRankSum=0.000;DP=141;ExcessHet=3.0103;FS=2.998;MLEAC=1;MLEAF=0.500;MQ=41.88;MQRankSum=1.439;QD=15.82;ReadPosRankSum=0.724;SOR=0.971	GT:AD:DP:GQ:PL	0/1:70,71:141:99:2259,0,2125
chrXII	732126	.	C	T	12008.77	PASS	AC=1;AF=0.500;AN=2;BaseQRankSum=2.202;ClippingRankSum=0.000;DP=1765;ExcessHet=3.0103;FS=18.218;MLEAC=1;MLEAF=0.500;MQ=41.36;MQRankSum=1.729;QD=6.91;ReadPosRankSum=-3.369;SOR=0.167	GT:AD:DP:GQ:PL	0/1:1290,449:1739:99:12037,0,43849
chrXII	732142	.	C	T	11193.77	PASS	AC=1;AF=0.500;AN=2;BaseQRankSum=1.771;ClippingRankSum=0.000;DP=1620;ExcessHet=3.0103;FS=0.653;MLEAC=1;MLEAF=0.500;MQ=41.34;MQRankSum=-1.557;QD=6.94;ReadPosRankSum=-2.868;SOR=0.593	GT:AD:DP:GQ:PL	0/1:1199,413:1612:99:11222,0,42168
chrXII	757150	.	G	A	1401.77	PASS	AC=1;AF=0.500;AN=2;BaseQRankSum=1.044;ClippingRankSum=0.000;DP=85;ExcessHet=3.0103;FS=4.524;MLEAC=1;MLEAF=0.500;MQ=41.83;MQRankSum=-0.988;QD=16.49;ReadPosRankSum=0.209;SOR=1.287	GT:AD:DP:GQ:PL	0/1:43,42:85:99:1430,0,1373
chrXII	758557	.	C	T	1787.77	PASS	AC=1;AF=0.500;AN=2;BaseQRankSum=0.405;ClippingRankSum=0.000;DP=107;ExcessHet=3.0103;FS=2.538;MLEAC=1;MLEAF=0.500;MQ=41.56;MQRankSum=-1.278;QD=16.71;ReadPosRankSum=1.713;SOR=0.455	GT:AD:DP:GQ:PL	0/1:52,55:107:99:1816,0,1695
chrXII	764534	.	C	T	2066.77	PASS	AC=1;AF=0.500;AN=2;BaseQRankSum=-0.518;ClippingRankSum=0.000;DP=109;ExcessHet=3.0103;FS=1.608;MLEAC=1;MLEAF=0.500;MQ=41.96;MQRankSum=-1.224;QD=18.96;ReadPosRankSum=-0.873;SOR=0.921	GT:AD:DP:GQ:PL	0/1:47,62:109:99:2095,0,1536
chrXII	767937	.	C	T	1515.77	PASS	AC=1;AF=0.500;AN=2;BaseQRankSum=-1.365;ClippingRankSum=0.000;DP=110;ExcessHet=3.0103;FS=1.596;MLEAC=1;MLEAF=0.500;MQ=41.95;MQRankSum=0.514;QD=13.91;ReadPosRankSum=1.059;SOR=0.498	GT:AD:DP:GQ:PL	0/1:57,52:109:99:1544,0,1859
chrXII	784153	.	C	T	1712.77	PASS	AC=1;AF=0.500;AN=2;BaseQRankSum=-0.777;ClippingRankSum=0.000;DP=118;ExcessHet=3.0103;FS=0.692;MLEAC=1;MLEAF=0.500;MQ=41.95;MQRankSum=-1.753;QD=14.89;ReadPosRankSum=0.177;SOR=0.665	GT:AD:DP:GQ:PL	0/1:58,57:115:99:1741,0,1828
chrXII	784320	.	C	T	1517.77	PASS	AC=1;AF=0.500;AN=2;BaseQRankSum=-0.119;ClippingRankSum=0.000;DP=84;ExcessHet=3.0103;FS=0.000;MLEAC=1;MLEAF=0.500;MQ=41.27;MQRankSum=-0.154;QD=18.07;ReadPosRankSum=-0.375;SOR=0.693	GT:AD:DP:GQ:PL	0/1:36,48:84:99:1546,0,1075
chrXII	788292	.	G	A	2070.77	PASS	AC=1;AF=0.500;AN=2;BaseQRankSum=0.463;ClippingRankSum=0.000;DP=140;ExcessHet=3.0103;FS=3.073;MLEAC=1;MLEAF=0.500;MQ=41.77;MQRankSum=-1.814;QD=15.01;ReadPosRankSum=-1.386;SOR=0.463	GT:AD:DP:GQ:PL	0/1:72,66:138:99:2099,0,2361
chrXII	792446	.	G	A	1495.77	PASS	AC=1;AF=0.500;AN=2;BaseQRankSum=-1.662;ClippingRankSum=0.000;DP=79;ExcessHet=3.0103;FS=0.000;MLEAC=1;MLEAF=0.500;MQ=41.95;MQRankSum=-1.156;QD=18.93;ReadPosRankSum=0.331;SOR=0.662	GT:AD:DP:GQ:PL	0/1:32,47:79:99:1524,0,1056
chrXII	795174	.	G	A	1195.77	PASS	AC=1;AF=0.500;AN=2;BaseQRankSum=1.155;ClippingRankSum=0.000;DP=83;ExcessHet=3.0103;FS=0.822;MLEAC=1;MLEAF=0.500;MQ=41.88;MQRankSum=-0.587;QD=14.41;ReadPosRankSum=1.119;SOR=0.584	GT:AD:DP:GQ:PL	0/1:44,39:83:99:1224,0,1327
chrXII	795212	.	C	T	1129.77	PASS	AC=1;AF=0.500;AN=2;BaseQRankSum=0.757;ClippingRankSum=0.000;DP=74;ExcessHet=3.0103;FS=1.955;MLEAC=1;MLEAF=0.500;MQ=41.92;MQRankSum=-1.741;QD=15.69;ReadPosRankSum=-0.527;SOR=0.848	GT:AD:DP:GQ:PL	0/1:36,36:72:99:1158,0,1093
chrXII	809615	.	C	T	606.77	PASS	AC=1;AF=0.500;AN=2;BaseQRankSum=0.464;ClippingRankSum=0.000;DP=38;ExcessHet=3.0103;FS=1.281;MLEAC=1;MLEAF=0.500;MQ=42.00;MQRankSum=0.000;QD=15.97;ReadPosRankSum=1.156;SOR=0.916	GT:AD:DP:GQ:PL	0/1:17,21:38:99:635,0,472
chrXII	823316	.	G	A	1069.77	PASS	AC=1;AF=0.500;AN=2;BaseQRankSum=-0.122;ClippingRankSum=0.000;DP=62;ExcessHet=3.0103;FS=13.546;MLEAC=1;MLEAF=0.500;MQ=42.00;MQRankSum=0.000;QD=17.25;ReadPosRankSum=0.454;SOR=0.793	GT:AD:DP:GQ:PL	0/1:28,34:62:99:1098,0,886
chrXII	827833	.	G	A	1803.77	PASS	AC=1;AF=0.500;AN=2;BaseQRankSum=-0.665;ClippingRankSum=0.000;DP=135;ExcessHet=3.0103;FS=2.227;MLEAC=1;MLEAF=0.500;MQ=41.94;MQRankSum=-1.868;QD=13.66;ReadPosRankSum=-0.676;SOR=0.897	GT:AD:DP:GQ:PL	0/1:61,71:132:99:1832,0,1567
chrXII	827997	.	C	T	1692.77	PASS	AC=1;AF=0.500;AN=2;BaseQRankSum=-0.696;ClippingRankSum=0.000;DP=144;ExcessHet=3.0103;FS=0.000;MLEAC=1;MLEAF=0.500;MQ=41.89;MQRankSum=1.305;QD=11.84;ReadPosRankSum=1.004;SOR=0.658	GT:AD:DP:GQ:PL	0/1:78,65:143:99:1721,0,2196
chrXII	829711	.	C	T	2184.77	PASS	AC=1;AF=0.500;AN=2;BaseQRankSum=0.313;ClippingRankSum=0.000;DP=163;ExcessHet=3.0103;FS=4.672;MLEAC=1;MLEAF=0.500;MQ=41.78;MQRankSum=-2.529;QD=13.40;ReadPosRankSum=1.798;SOR=0.431	GT:AD:DP:GQ:PL	0/1:83,80:163:99:2213,0,2322
chrXII	837280	.	G	A	1749.77	PASS	AC=1;AF=0.500;AN=2;BaseQRankSum=2.089;ClippingRankSum=0.000;DP=122;ExcessHet=3.0103;FS=3.761;MLEAC=1;MLEAF=0.500;MQ=41.97;MQRankSum=1.287;QD=14.46;ReadPosRankSum=-0.995;SOR=1.089	GT:AD:DP:GQ:PL	0/1:67,54:121:99:1778,0,2066
chrXII	847520	.	C	T	1093.77	PASS	AC=1;AF=0.500;AN=2;BaseQRankSum=-0.104;ClippingRankSum=0.000;DP=74;ExcessHet=3.0103;FS=1.383;MLEAC=1;MLEAF=0.500;MQ=41.92;MQRankSum=-1.838;QD=14.78;ReadPosRankSum=0.137;SOR=0.415	GT:AD:DP:GQ:PL	0/1:39,35:74:99:1122,0,1374
chrXII	867241	.	G	A	1428.77	PASS	AC=1;AF=0.500;AN=2;BaseQRankSum=1.411;ClippingRankSum=0.000;DP=102;ExcessHet=3.0103;FS=1.710;MLEAC=1;MLEAF=0.500;MQ=41.94;MQRankSum=-0.711;QD=14.01;ReadPosRankSum=0.194;SOR=0.490	GT:AD:DP:GQ:PL	0/1:55,47:102:99:1457,0,1577
chrXII	867301	.	G	A	1230.77	PASS	AC=1;AF=0.500;AN=2;BaseQRankSum=0.580;ClippingRankSum=0.000;DP=84;ExcessHet=3.0103;FS=0.000;MLEAC=1;MLEAF=0.500;MQ=41.74;MQRankSum=-0.634;QD=14.65;ReadPosRankSum=1.093;SOR=0.769	GT:AD:DP:GQ:PL	0/1:45,39:84:99:1259,0,1502
chrXII	871597	.	G	A	1496.77	PASS	AC=1;AF=0.500;AN=2;BaseQRankSum=-1.282;ClippingRankSum=0.000;DP=95;ExcessHet=3.0103;FS=1.658;MLEAC=1;MLEAF=0.500;MQ=41.94;MQRankSum=0.633;QD=15.92;ReadPosRankSum=0.454;SOR=0.532	GT:AD:DP:GQ:PL	0/1:46,48:94:99:1525,0,1515
chrXII	891680	.	C	T	1545.77	PASS	AC=1;AF=0.500;AN=2;BaseQRankSum=0.552;ClippingRankSum=0.000;DP=93;ExcessHet=3.0103;FS=0.776;MLEAC=1;MLEAF=0.500;MQ=41.43;MQRankSum=-2.156;QD=16.62;ReadPosRankSum=0.946;SOR=0.653	GT:AD:DP:GQ:PL	0/1:44,49:93:99:1574,0,1336
chrXII	896447	.	C	T	2003.77	PASS	AC=1;AF=0.500;AN=2;BaseQRankSum=1.285;ClippingRankSum=0.000;DP=125;ExcessHet=3.0103;FS=2.303;MLEAC=1;MLEAF=0.500;MQ=42.00;MQRankSum=0.000;QD=16.16;ReadPosRankSum=0.192;SOR=0.472	GT:AD:DP:GQ:PL	0/1:62,62:124:99:2032,0,1897
chrXII	898094	.	C	T	1516.77	PASS	AC=1;AF=0.500;AN=2;BaseQRankSum=-2.109;ClippingRankSum=0.000;DP=105;ExcessHet=3.0103;FS=0.738;MLEAC=1;MLEAF=0.500;MQ=40.94;MQRankSum=-1.718;QD=14.58;ReadPosRankSum=0.250;SOR=0.606	GT:AD:DP:GQ:PL	0/1:51,53:104:99:1545,0,1688
chrXII	903197	.	G	A	1586.77	PASS	AC=1;AF=0.500;AN=2;BaseQRankSum=2.620;ClippingRankSum=0.000;DP=105;ExcessHet=3.0103;FS=0.804;MLEAC=1;MLEAF=0.500;MQ=41.98;MQRankSum=0.972;QD=15.41;ReadPosRankSum=0.931;SOR=0.830	GT:AD:DP:GQ:PL	0/1:54,49:103:99:1615,0,1656
chrXII	904894	.	C	T	2124.77	PASS	AC=1;AF=0.500;AN=2;BaseQRankSum=0.727;ClippingRankSum=0.000;DP=124;ExcessHet=3.0103;FS=1.496;MLEAC=1;MLEAF=0.500;MQ=41.98;MQRankSum=-0.890;QD=17.42;ReadPosRankSum=0.102;SOR=0.883	GT:AD:DP:GQ:PL	0/1:55,67:122:99:2153,0,1681
chrXII	906699	.	C	T	1627.77	PASS	AC=1;AF=0.500;AN=2;BaseQRankSum=-1.823;ClippingRankSum=0.000;DP=90;ExcessHet=3.0103;FS=0.000;MLEAC=1;MLEAF=0.500;MQ=41.52;MQRankSum=-0.237;QD=18.09;ReadPosRankSum=-1.397;SOR=0.649	GT:AD:DP:GQ:PL	0/1:37,53:90:99:1656,0,1184
chrXII	924465	.	G	A	1661.77	PASS	AC=1;AF=0.500;AN=2;BaseQRankSum=0.850;ClippingRankSum=0.000;DP=99;ExcessHet=3.0103;FS=1.634;MLEAC=1;MLEAF=0.500;MQ=41.85;MQRankSum=-0.970;QD=16.79;ReadPosRankSum=-0.894;SOR=0.904	GT:AD:DP:GQ:PL	0/1:49,50:99:99:1690,0,1575
chrXII	928504	.	G	A	1319.77	PASS	AC=1;AF=0.500;AN=2;BaseQRankSum=1.179;ClippingRankSum=0.000;DP=85;ExcessHet=3.0103;FS=2.880;MLEAC=1;MLEAF=0.500;MQ=41.93;MQRankSum=1.706;QD=15.53;ReadPosRankSum=-0.709;SOR=1.075	GT:AD:DP:GQ:PL	0/1:44,41:85:99:1348,0,1337
chrXII	929260	.	G	A	1626.77	PASS	AC=1;AF=0.500;AN=2;BaseQRankSum=0.417;ClippingRankSum=0.000;DP=131;ExcessHet=3.0103;FS=0.658;MLEAC=1;MLEAF=0.500;MQ=41.61;MQRankSum=-1.600;QD=12.42;ReadPosRankSum=-1.122;SOR=0.793	GT:AD:DP:GQ:PL	0/1:75,56:131:99:1655,0,2345
chrXII	932160	.	C	T	1559.77	PASS	AC=1;AF=0.500;AN=2;BaseQRankSum=-1.054;ClippingRankSum=0.000;DP=111;ExcessHet=3.0103;FS=0.767;MLEAC=1;MLEAF=0.500;MQ=41.85;MQRankSum=0.982;QD=14.18;ReadPosRankSum=-0.443;SOR=0.839	GT:AD:DP:GQ:PL	0/1:57,53:110:99:1588,0,1756
chrXII	949264	.	G	A	2307.77	PASS	AC=1;AF=0.500;AN=2;BaseQRankSum=-0.383;ClippingRankSum=0.000;DP=132;ExcessHet=3.0103;FS=2.274;MLEAC=1;MLEAF=0.500;MQ=41.93;MQRankSum=0.369;QD=17.62;ReadPosRankSum=-0.049;SOR=0.486	GT:AD:DP:GQ:PL	0/1:54,77:131:99:2336,0,1586
chrXII	972019	.	C	T	1006.77	PASS	AC=1;AF=0.500;AN=2;BaseQRankSum=2.128;ClippingRankSum=0.000;DP=70;ExcessHet=3.0103;FS=0.000;MLEAC=1;MLEAF=0.500;MQ=41.56;MQRankSum=-0.741;QD=14.38;ReadPosRankSum=0.333;SOR=0.632	GT:AD:DP:GQ:PL	0/1:39,31:70:99:1035,0,1290
chrXII	1002265	.	C	T	697.77	PASS	AC=1;AF=0.500;AN=2;BaseQRankSum=-0.447;ClippingRankSum=0.000;DP=70;ExcessHet=3.0103;FS=2.050;MLEAC=1;MLEAF=0.500;MQ=41.53;MQRankSum=-0.533;QD=9.97;ReadPosRankSum=-0.207;SOR=0.909	GT:AD:DP:GQ:PL	0/1:45,25:70:99:726,0,1475
chrXII	1013262	.	G	A	1699.77	PASS	AC=1;AF=0.500;AN=2;BaseQRankSum=-0.337;ClippingRankSum=0.000;DP=120;ExcessHet=3.0103;FS=3.321;MLEAC=1;MLEAF=0.500;MQ=41.76;MQRankSum=-0.036;QD=14.28;ReadPosRankSum=-1.614;SOR=0.516	GT:AD:DP:GQ:PL	0/1:62,57:119:99:1728,0,1919
chrXII	1023694	.	G	A	2547.77	PASS	AC=1;AF=0.500;AN=2;BaseQRankSum=1.041;ClippingRankSum=0.000;DP=138;ExcessHet=3.0103;FS=10.851;MLEAC=1;MLEAF=0.500;MQ=41.84;MQRankSum=-1.042;QD=18.46;ReadPosRankSum=1.868;SOR=1.479	GT:AD:DP:GQ:PL	0/1:60,78:138:99:2576,0,1794
chrXII	1028911	.	C	T	2035.77	PASS	AC=1;AF=0.500;AN=2;BaseQRankSum=-0.444;ClippingRankSum=0.000;DP=123;ExcessHet=3.0103;FS=1.454;MLEAC=1;MLEAF=0.500;MQ=41.97;MQRankSum=-1.374;QD=16.55;ReadPosRankSum=-1.002;SOR=0.533	GT:AD:DP:GQ:PL	0/1:60,63:123:99:2064,0,1962
chrXII	1030783	.	C	T	1135.77	PASS	AC=1;AF=0.500;AN=2;BaseQRankSum=-0.611;ClippingRankSum=0.000;DP=94;ExcessHet=3.0103;FS=6.994;MLEAC=1;MLEAF=0.500;MQ=41.64;MQRankSum=-1.358;QD=12.35;ReadPosRankSum=-0.551;SOR=0.458	GT:AD:DP:GQ:PL	0/1:54,38:92:99:1164,0,1787
chrXIII	29845	.	G	A	1883.77	PASS	AC=1;AF=0.500;AN=2;BaseQRankSum=0.136;ClippingRankSum=0.000;DP=126;ExcessHet=3.0103;FS=1.543;MLEAC=1;MLEAF=0.500;MQ=41.58;MQRankSum=-1.255;QD=14.95;ReadPosRankSum=-0.591;SOR=0.531	GT:AD:DP:GQ:PL	0/1:59,67:126:99:1912,0,1621
chrXIII	43702	.	C	T	1777.77	PASS	AC=1;AF=0.500;AN=2;BaseQRankSum=-2.234;ClippingRankSum=0.000;DP=115;ExcessHet=3.0103;FS=0.696;MLEAC=1;MLEAF=0.500;MQ=41.74;MQRankSum=-2.770;QD=15.46;ReadPosRankSum=-1.189;SOR=0.721	GT:AD:DP:GQ:PL	0/1:51,64:115:99:1806,0,1553
chrXIII	100180	.	C	T	1446.77	PASS	AC=1;AF=0.500;AN=2;BaseQRankSum=1.052;ClippingRankSum=0.000;DP=112;ExcessHet=3.0103;FS=0.000;MLEAC=1;MLEAF=0.500;MQ=41.74;MQRankSum=1.195;QD=13.15;ReadPosRankSum=1.389;SOR=0.652	GT:AD:DP:GQ:PL	0/1:65,45:110:99:1475,0,2176
chrXIII	107643	.	C	T	1487.77	PASS	AC=1;AF=0.500;AN=2;BaseQRankSum=1.064;ClippingRankSum=0.000;DP=85;ExcessHet=3.0103;FS=0.867;MLEAC=1;MLEAF=0.500;MQ=41.95;MQRankSum=-1.340;QD=17.71;ReadPosRankSum=0.443;SOR=0.841	GT:AD:DP:GQ:PL	0/1:40,44:84:99:1516,0,1284
chrXIII	108652	.	C	T	1231.77	PASS	AC=1;AF=0.500;AN=2;BaseQRankSum=0.165;ClippingRankSum=0.000;DP=75;ExcessHet=3.0103;FS=0.000;MLEAC=1;MLEAF=0.500;MQ=41.95;MQRankSum=-1.258;QD=16.65;ReadPosRankSum=0.224;SOR=0.779	GT:AD:DP:GQ:PL	0/1:33,41:74:99:1260,0,968
chrXIII	131870	.	C	T	1054.77	PASS	AC=1;AF=0.500;AN=2;BaseQRankSum=1.388;ClippingRankSum=0.000;DP=85;ExcessHet=3.0103;FS=2.957;MLEAC=1;MLEAF=0.500;MQ=41.90;MQRankSum=-0.893;QD=12.56;ReadPosRankSum=1.259;SOR=1.085	GT:AD:DP:GQ:PL	0/1:50,34:84:99:1083,0,1668
chrXIII	131895	.	G	A	1334.77	PASS	AC=1;AF=0.500;AN=2;BaseQRankSum=0.756;ClippingRankSum=0.000;DP=99;ExcessHet=3.0103;FS=5.217;MLEAC=1;MLEAF=0.500;MQ=41.91;MQRankSum=-0.806;QD=13.62;ReadPosRankSum=-0.033;SOR=1.243	GT:AD:DP:GQ:PL	0/1:56,42:98:99:1363,0,1887
chrXIII	151787	.	G	A	1242.77	PASS	AC=1;AF=0.500;AN=2;BaseQRankSum=1.227;ClippingRankSum=0.000;DP=82;ExcessHet=3.0103;FS=4.489;MLEAC=1;MLEAF=0.500;MQ=41.73;MQRankSum=0.464;QD=15.34;ReadPosRankSum=0.760;SOR=0.328	GT:AD:DP:GQ:PL	0/1:40,41:81:99:1271,0,1220
chrXIII	160042	.	C	T	1478.77	PASS	AC=1;AF=0.500;AN=2;BaseQRankSum=0.308;ClippingRankSum=0.000;DP=95;ExcessHet=3.0103;FS=2.675;MLEAC=1;MLEAF=0.500;MQ=42.00;MQRankSum=0.000;QD=15.57;ReadPosRankSum=-1.395;SOR=0.858	GT:AD:DP:GQ:PL	0/1:48,47:95:99:1507,0,1510
chrXIII	173094	.	C	T	1521.77	PASS	AC=1;AF=0.500;AN=2;BaseQRankSum=0.074;ClippingRankSum=0.000;DP=81;ExcessHet=3.0103;FS=3.006;MLEAC=1;MLEAF=0.500;MQ=41.82;MQRankSum=1.131;QD=19.02;ReadPosRankSum=-0.229;SOR=0.729	GT:AD:DP:GQ:PL	0/1:36,44:80:99:1550,0,1225
chrXIII	195855	.	C	T	1032.77	PASS	AC=1;AF=0.500;AN=2;BaseQRankSum=-0.932;ClippingRankSum=0.000;DP=66;ExcessHet=3.0103;FS=0.983;MLEAC=1;MLEAF=0.500;MQ=41.94;MQRankSum=1.491;QD=15.65;ReadPosRankSum=-0.468;SOR=0.540	GT:AD:DP:GQ:PL	0/1:32,34:66:99:1061,0,1002
chrXIII	205584	.	C	T	1487.77	PASS	AC=1;AF=0.500;AN=2;BaseQRankSum=1.485;ClippingRankSum=0.000;DP=98;ExcessHet=3.0103;FS=5.463;MLEAC=1;MLEAF=0.500;MQ=41.98;MQRankSum=0.942;QD=15.18;ReadPosRankSum=0.550;SOR=1.284	GT:AD:DP:GQ:PL	0/1:53,45:98:99:1516,0,1663
chrXIII	209396	.	C	T	2031.77	PASS	AC=1;AF=0.500;AN=2;BaseQRankSum=2.386;ClippingRankSum=0.000;DP=140;ExcessHet=3.0103;FS=7.658;MLEAC=1;MLEAF=0.500;MQ=41.60;MQRankSum=1.067;QD=15.16;ReadPosRankSum=-1.314;SOR=0.887	GT:AD:DP:GQ:PL	0/1:71,63:134:99:2060,0,2053
chrXIII	220095	.	C	T	1807.77	PASS	AC=1;AF=0.500;AN=2;BaseQRankSum=-0.650;ClippingRankSum=0.000;DP=143;ExcessHet=3.0103;FS=4.007;MLEAC=1;MLEAF=0.500;MQ=41.77;MQRankSum=-2.193;QD=12.73;ReadPosRankSum=1.419;SOR=1.060	GT:AD:DP:GQ:PL	0/1:77,65:142:99:1836,0,2446
chrXIII	246947	.	C	T	1390.77	PASS	AC=1;AF=0.500;AN=2;BaseQRankSum=1.498;ClippingRankSum=0.000;DP=111;ExcessHet=3.0103;FS=7.634;MLEAC=1;MLEAF=0.500;MQ=41.84;MQRankSum=0.487;QD=12.64;ReadPosRankSum=0.666;SOR=0.292	GT:AD:DP:GQ:PL	0/1:65,45:110:99:1419,0,2027
chrXIII	251538	.	C	T	2103.77	PASS	AC=1;AF=0.500;AN=2;BaseQRankSum=0.759;ClippingRankSum=0.000;DP=149;ExcessHet=3.0103;FS=0.000;MLEAC=1;MLEAF=0.500;MQ=41.81;MQRankSum=0.569;QD=14.12;ReadPosRankSum=0.666;SOR=0.671	GT:AD:DP:GQ:PL	0/1:78,71:149:99:2132,0,2353
chrXIII	255674	.	G	A	1419.77	PASS	AC=1;AF=0.500;AN=2;BaseQRankSum=0.958;ClippingRankSum=0.000;DP=97;ExcessHet=3.0103;FS=0.759;MLEAC=1;MLEAF=0.500;MQ=41.77;MQRankSum=0.368;QD=14.64;ReadPosRankSum=-0.975;SOR=0.606	GT:AD:DP:GQ:PL	0/1:51,46:97:99:1448,0,1575
chrXIII	274778	.	G	A	1516.77	PASS	AC=1;AF=0.500;AN=2;BaseQRankSum=0.518;ClippingRankSum=0.000;DP=94;ExcessHet=3.0103;FS=5.298;MLEAC=1;MLEAF=0.500;MQ=41.70;MQRankSum=-1.275;QD=16.31;ReadPosRankSum=0.372;SOR=0.389	GT:AD:DP:GQ:PL	0/1:42,51:93:99:1545,0,1176
chrXIII	284761	.	C	T	959.77	PASS	AC=1;AF=0.500;AN=2;BaseQRankSum=-0.742;ClippingRankSum=0.000;DP=65;ExcessHet=3.0103;FS=0.956;MLEAC=1;MLEAF=0.500;MQ=41.94;MQRankSum=-1.403;QD=15.00;ReadPosRankSum=1.670;SOR=0.484	GT:AD:DP:GQ:PL	0/1:32,32:64:99:988,0,1021
chrXIII	297083	.	C	T	1079.77	PASS	AC=1;AF=0.500;AN=2;BaseQRankSum=0.360;ClippingRankSum=0.000;DP=72;ExcessHet=3.0103;FS=0.907;MLEAC=1;MLEAF=0.500;MQ=41.38;MQRankSum=-2.207;QD=15.00;ReadPosRankSum=-1.610;SOR=0.547	GT:AD:DP:GQ:PL	0/1:39,33:72:99:1108,0,1336
chrXIII	303448	.	C	T	1860.77	PASS	AC=1;AF=0.500;AN=2;BaseQRankSum=0.351;ClippingRankSum=0.000;DP=131;ExcessHet=3.0103;FS=3.150;MLEAC=1;MLEAF=0.500;MQ=41.89;MQRankSum=0.000;QD=14.42;ReadPosRankSum=-0.910;SOR=0.476	GT:AD:DP:GQ:PL	0/1:69,60:129:99:1889,0,2203
chrXIII	321137	.	G	A	1255.77	PASS	AC=1;AF=0.500;AN=2;BaseQRankSum=1.019;ClippingRankSum=0.000;DP=110;ExcessHet=3.0103;FS=9.367;MLEAC=1;MLEAF=0.500;MQ=41.48;MQRankSum=-0.954;QD=11.52;ReadPosRankSum=-0.285;SOR=1.495	GT:AD:DP:GQ:PL	0/1:65,44:109:99:1284,0,1866
chrXIII	352292	.	G	A	1708.77	PASS	AC=1;AF=0.500;AN=2;BaseQRankSum=3.677;ClippingRankSum=0.000;DP=88;ExcessHet=3.0103;FS=0.821;MLEAC=1;MLEAF=0.500;MQ=40.07;MQRankSum=1.599;QD=19.64;ReadPosRankSum=0.630;SOR=0.572	GT:AD:DP:GQ:PL	0/1:38,49:87:99:1737,0,1074
chrXIII	355289	.	C	T	1541.77	PASS	AC=1;AF=0.500;AN=2;BaseQRankSum=0.486;ClippingRankSum=0.000;DP=99;ExcessHet=3.0103;FS=0.778;MLEAC=1;MLEAF=0.500;MQ=41.82;MQRankSum=0.058;QD=15.73;ReadPosRankSum=-0.383;SOR=0.578	GT:AD:DP:GQ:PL	0/1:47,51:98:99:1570,0,1362
chrXIII	363072	.	C	T	1610.77	PASS	AC=1;AF=0.500;AN=2;BaseQRankSum=0.695;ClippingRankSum=0.000;DP=106;ExcessHet=3.0103;FS=0.798;MLEAC=1;MLEAF=0.500;MQ=42.00;MQRankSum=0.000;QD=15.34;ReadPosRankSum=2.312;SOR=0.797	GT:AD:DP:GQ:PL	0/1:54,51:105:99:1639,0,1702
chrXIII	395955	.	G	A	1719.77	PASS	AC=1;AF=0.500;AN=2;BaseQRankSum=-0.582;ClippingRankSum=0.000;DP=99;ExcessHet=3.0103;FS=1.651;MLEAC=1;MLEAF=0.500;MQ=41.92;MQRankSum=0.237;QD=17.37;ReadPosRankSum=-0.317;SOR=0.517	GT:AD:DP:GQ:PL	0/1:44,55:99:99:1748,0,1419
chrXIII	402157	.	C	T	2059.77	PASS	AC=1;AF=0.500;AN=2;BaseQRankSum=0.457;ClippingRankSum=0.000;DP=126;ExcessHet=3.0103;FS=3.236;MLEAC=1;MLEAF=0.500;MQ=41.31;MQRankSum=-1.516;QD=16.35;ReadPosRankSum=-0.181;SOR=1.033	GT:AD:DP:GQ:PL	0/1:60,66:126:99:2088,0,1840
chrXIII	413089	.	C	T	864.77	PASS	AC=1;AF=0.500;AN=2;BaseQRankSum=-0.005;ClippingRankSum=0.000;DP=76;ExcessHet=3.0103;FS=2.052;MLEAC=1;MLEAF=0.500;MQ=41.57;MQRankSum=0.628;QD=11.38;ReadPosRankSum=2.134;SOR=0.419	GT:AD:DP:GQ:PL	0/1:45,31:76:99:893,0,1455
chrXIII	424875	.	C	T	1085.77	PASS	AC=1;AF=0.500;AN=2;BaseQRankSum=-1.034;ClippingRankSum=0.000;DP=87;ExcessHet=3.0103;FS=0.809;MLEAC=1;MLEAF=0.500;MQ=41.96;MQRankSum=-1.456;QD=12.48;ReadPosRankSum=0.735;SOR=0.586	GT:AD:DP:GQ:PL	0/1:45,42:87:99:1114,0,1354
chrXIII	425415	.	G	A	1174.77	PASS	AC=1;AF=0.500;AN=2;BaseQRankSum=0.750;ClippingRankSum=0.000;DP=91;ExcessHet=3.0103;FS=0.805;MLEAC=1;MLEAF=0.500;MQ=41.84;MQRankSum=-1.186;QD=12.91;ReadPosRankSum=1.053;SOR=0.543	GT:AD:DP:GQ:PL	0/1:54,37:91:99:1203,0,1844
chrXIII	434200	.	C	T	4530.77	PASS	AC=2;AF=1.00;AN=2;DP=132;ExcessHet=3.0103;FS=0.000;MLEAC=2;MLEAF=1.00;MQ=41.82;QD=34.32;SOR=1.294	GT:AD:DP:GQ:PL	1/1:0,132:132:99:4559,397,0
chrXIII	452169	.	C	T	1925.77	PASS	AC=1;AF=0.500;AN=2;BaseQRankSum=1.189;ClippingRankSum=0.000;DP=123;ExcessHet=3.0103;FS=0.672;MLEAC=1;MLEAF=0.500;MQ=41.77;MQRankSum=-1.000;QD=15.78;ReadPosRankSum=-0.187;SOR=0.770	GT:AD:DP:GQ:PL	0/1:62,60:122:99:1954,0,1960
chrXIII	457326	.	C	T	1280.77	PASS	AC=1;AF=0.500;AN=2;BaseQRankSum=0.022;ClippingRankSum=0.000;DP=88;ExcessHet=3.0103;FS=2.850;MLEAC=1;MLEAF=0.500;MQ=41.12;MQRankSum=-0.754;QD=14.72;ReadPosRankSum=-0.024;SOR=1.048	GT:AD:DP:GQ:PL	0/1:43,44:87:99:1309,0,1358
chrXIII	483871	.	C	T	1841.77	PASS	AC=1;AF=0.500;AN=2;BaseQRankSum=1.121;ClippingRankSum=0.000;DP=94;ExcessHet=3.0103;FS=1.852;MLEAC=1;MLEAF=0.500;MQ=41.64;MQRankSum=-1.627;QD=19.59;ReadPosRankSum=0.921;SOR=0.927	GT:AD:DP:GQ:PL	0/1:37,57:94:99:1870,0,1083
chrXIII	490374	.	C	T	1066.77	PASS	AC=1;AF=0.500;AN=2;BaseQRankSum=-2.319;ClippingRankSum=0.000;DP=80;ExcessHet=3.0103;FS=0.000;MLEAC=1;MLEAF=0.500;MQ=41.47;MQRankSum=-3.152;QD=13.33;ReadPosRankSum=-0.975;SOR=0.593	GT:AD:DP:GQ:PL	0/1:40,40:80:99:1095,0,1332
chrXIII	490414	.	C	T	1470.77	PASS	AC=1;AF=0.500;AN=2;BaseQRankSum=-0.034;ClippingRankSum=0.000;DP=73;ExcessHet=3.0103;FS=3.760;MLEAC=1;MLEAF=0.500;MQ=41.53;MQRankSum=-1.963;QD=20.15;ReadPosRankSum=-0.920;SOR=0.345	GT:AD:DP:GQ:PL	0/1:31,42:73:99:1499,0,1062
chrXIII	504977	.	C	T	1376.77	PASS	AC=1;AF=0.500;AN=2;BaseQRankSum=-0.188;ClippingRankSum=0.000;DP=76;ExcessHet=3.0103;FS=0.914;MLEAC=1;MLEAF=0.500;MQ=40.38;MQRankSum=0.344;QD=18.60;ReadPosRankSum=1.441;SOR=0.551	GT:AD:DP:GQ:PL	0/1:28,46:74:99:1405,0,735
chrXIII	511338	.	C	T	1341.77	PASS	AC=1;AF=0.500;AN=2;BaseQRankSum=-0.684;ClippingRankSum=0.000;DP=86;ExcessHet=3.0103;FS=2.799;MLEAC=1;MLEAF=0.500;MQ=42.00;MQRankSum=0.000;QD=15.60;ReadPosRankSum=-0.886;SOR=0.540	GT:AD:DP:GQ:PL	0/1:41,45:86:99:1370,0,1282
chrXIII	534952	.	C	T	1829.77	PASS	AC=1;AF=0.500;AN=2;BaseQRankSum=0.231;ClippingRankSum=0.000;DP=109;ExcessHet=3.0103;FS=0.000;MLEAC=1;MLEAF=0.500;MQ=41.80;MQRankSum=-1.263;QD=16.79;ReadPosRankSum=0.659;SOR=0.774	GT:AD:DP:GQ:PL	0/1:53,56:109:99:1858,0,1701
chrXIII	540533	.	C	T	1113.77	PASS	AC=1;AF=0.500;AN=2;BaseQRankSum=-0.767;ClippingRankSum=0.000;DP=76;ExcessHet=3.0103;FS=0.000;MLEAC=1;MLEAF=0.500;MQ=41.95;MQRankSum=-1.405;QD=14.65;ReadPosRankSum=1.840;SOR=0.595	GT:AD:DP:GQ:PL	0/1:38,38:76:99:1142,0,1191
chrXIII	567813	.	C	T	1701.77	PASS	AC=1;AF=0.500;AN=2;BaseQRankSum=-2.214;ClippingRankSum=0.000;DP=111;ExcessHet=3.0103;FS=3.575;MLEAC=1;MLEAF=0.500;MQ=41.96;MQRankSum=-1.297;QD=15.33;ReadPosRankSum=1.404;SOR=1.088	GT:AD:DP:GQ:PL	0/1:51,60:111:99:1730,0,1647
chrXIII	572895	.	G	A	1437.77	PASS	AC=1;AF=0.500;AN=2;BaseQRankSum=-0.051;ClippingRankSum=0.000;DP=117;ExcessHet=3.0103;FS=0.695;MLEAC=1;MLEAF=0.500;MQ=41.58;MQRankSum=-1.459;QD=12.29;ReadPosRankSum=0.471;SOR=0.568	GT:AD:DP:GQ:PL	0/1:64,53:117:99:1466,0,1923
chrXIII	583729	.	C	T	1325.77	PASS	AC=1;AF=0.500;AN=2;BaseQRankSum=2.061;ClippingRankSum=0.000;DP=116;ExcessHet=3.0103;FS=8.889;MLEAC=1;MLEAF=0.500;MQ=41.71;MQRankSum=-0.464;QD=11.63;ReadPosRankSum=0.348;SOR=1.046	GT:AD:DP:GQ:PL	0/1:69,45:114:99:1354,0,2037
chrXIII	596323	.	G	A	1247.77	PASS	AC=1;AF=0.500;AN=2;BaseQRankSum=-1.991;ClippingRankSum=0.000;DP=98;ExcessHet=3.0103;FS=1.630;MLEAC=1;MLEAF=0.500;MQ=42.00;MQRankSum=0.000;QD=12.86;ReadPosRankSum=0.413;SOR=0.537	GT:AD:DP:GQ:PL	0/1:54,43:97:99:1276,0,1862
chrXIII	622100	.	C	T	1486.77	PASS	AC=1;AF=0.500;AN=2;BaseQRankSum=0.373;ClippingRankSum=0.000;DP=83;ExcessHet=3.0103;FS=1.084;MLEAC=1;MLEAF=0.500;MQ=42.04;MQRankSum=0.010;QD=17.91;ReadPosRankSum=0.672;SOR=0.525	GT:AD:DP:GQ:PL	0/1:37,46:83:99:1515,0,1141
chrXIII	632224	.	C	T	1055.77	PASS	AC=1;AF=0.500;AN=2;BaseQRankSum=-1.360;ClippingRankSum=0.000;DP=64;ExcessHet=3.0103;FS=0.000;MLEAC=1;MLEAF=0.500;MQ=41.91;MQRankSum=-0.459;QD=16.50;ReadPosRankSum=-0.829;SOR=0.741	GT:AD:DP:GQ:PL	0/1:30,34:64:99:1084,0,1017
chrXIII	652222	.	C	T	1035.77	PASS	AC=1;AF=0.500;AN=2;BaseQRankSum=-0.806;ClippingRankSum=0.000;DP=77;ExcessHet=3.0103;FS=1.928;MLEAC=1;MLEAF=0.500;MQ=41.81;MQRankSum=-1.014;QD=13.45;ReadPosRankSum=0.183;SOR=0.495	GT:AD:DP:GQ:PL	0/1:40,37:77:99:1064,0,1260
chrXIII	652437	.	C	T	990.77	PASS	AC=1;AF=0.500;AN=2;BaseQRankSum=-1.852;ClippingRankSum=0.000;DP=79;ExcessHet=3.0103;FS=3.296;MLEAC=1;MLEAF=0.500;MQ=41.30;MQRankSum=0.205;QD=12.54;ReadPosRankSum=1.228;SOR=0.348	GT:AD:DP:GQ:PL	0/1:41,38:79:99:1019,0,1286
chrXIII	664473	.	C	T	1297.77	PASS	AC=1;AF=0.500;AN=2;BaseQRankSum=-0.618;ClippingRankSum=0.000;DP=88;ExcessHet=3.0103;FS=5.985;MLEAC=1;MLEAF=0.500;MQ=41.81;MQRankSum=-1.490;QD=14.92;ReadPosRankSum=-0.473;SOR=0.280	GT:AD:DP:GQ:PL	0/1:46,41:87:99:1326,0,1488
chrXIII	677896	.	C	T	2727.77	PASS	AC=1;AF=0.500;AN=2;BaseQRankSum=1.110;ClippingRankSum=0.000;DP=181;ExcessHet=3.0103;FS=4.359;MLEAC=1;MLEAF=0.500;MQ=41.73;MQRankSum=-0.478;QD=15.32;ReadPosRankSum=-1.524;SOR=1.051	GT:AD:DP:GQ:PL	0/1:89,89:178:99:2756,0,2667
chrXIII	688961	.	C	T	960.77	PASS	AC=1;AF=0.500;AN=2;BaseQRankSum=0.414;ClippingRankSum=0.000;DP=70;ExcessHet=3.0103;FS=6.606;MLEAC=1;MLEAF=0.500;MQ=42.00;MQRankSum=0.000;QD=13.92;ReadPosRankSum=-1.753;SOR=0.260	GT:AD:DP:GQ:PL	0/1:40,29:69:99:989,0,1315
chrXIII	699989	.	C	T	2505.77	PASS	AC=1;AF=0.500;AN=2;BaseQRankSum=1.949;ClippingRankSum=0.000;DP=135;ExcessHet=3.0103;FS=3.158;MLEAC=1;MLEAF=0.500;MQ=41.87;MQRankSum=-0.309;QD=18.84;ReadPosRankSum=0.819;SOR=0.988	GT:AD:DP:GQ:PL	0/1:57,76:133:99:2534,0,1607
chrXIII	712260	.	C	T	1334.77	PASS	AC=1;AF=0.500;AN=2;BaseQRankSum=0.133;ClippingRankSum=0.000;DP=96;ExcessHet=3.0103;FS=6.620;MLEAC=1;MLEAF=0.500;MQ=41.96;MQRankSum=-0.074;QD=13.90;ReadPosRankSum=1.285;SOR=1.358	GT:AD:DP:GQ:PL	0/1:51,45:96:99:1363,0,1598
chrXIII	718425	.	C	T	1281.77	PASS	AC=1;AF=0.500;AN=2;BaseQRankSum=0.148;ClippingRankSum=0.000;DP=92;ExcessHet=3.0103;FS=0.000;MLEAC=1;MLEAF=0.500;MQ=41.65;MQRankSum=-2.068;QD=14.24;ReadPosRankSum=1.000;SOR=0.616	GT:AD:DP:GQ:PL	0/1:46,44:90:99:1310,0,1307
chrXIII	732312	.	G	A	1491.77	PASS	AC=1;AF=0.500;AN=2;BaseQRankSum=2.684;ClippingRankSum=0.000;DP=90;ExcessHet=3.0103;FS=1.718;MLEAC=1;MLEAF=0.500;MQ=41.60;MQRankSum=0.634;QD=16.76;ReadPosRankSum=0.049;SOR=0.522	GT:AD:DP:GQ:PL	0/1:47,42:89:99:1520,0,1512
chrXIII	743633	.	C	T	1584.77	PASS	AC=1;AF=0.500;AN=2;BaseQRankSum=1.258;ClippingRankSum=0.000;DP=103;ExcessHet=3.0103;FS=0.734;MLEAC=1;MLEAF=0.500;MQ=41.58;MQRankSum=-0.669;QD=15.39;ReadPosRankSum=1.627;SOR=0.667	GT:AD:DP:GQ:PL	0/1:54,49:103:99:1613,0,1789
chrXIII	747870	.	G	A	649.77	PASS	AC=1;AF=0.500;AN=2;BaseQRankSum=0.369;ClippingRankSum=0.000;DP=64;ExcessHet=3.0103;FS=0.000;MLEAC=1;MLEAF=0.500;MQ=40.66;MQRankSum=-2.035;QD=11.40;ReadPosRankSum=0.388;SOR=0.776	GT:AD:DP:GQ:PL	0/1:34,23:57:99:678,0,1058
chrXIII	748601	.	G	A	1725.77	PASS	AC=1;AF=0.500;AN=2;BaseQRankSum=-0.488;ClippingRankSum=0.000;DP=115;ExcessHet=3.0103;FS=0.000;MLEAC=1;MLEAF=0.500;MQ=41.84;MQRankSum=0.556;QD=15.55;ReadPosRankSum=-2.048;SOR=0.729	GT:AD:DP:GQ:PL	0/1:56,55:111:99:1754,0,1848
chrXIII	749251	.	C	T	1363.77	PASS	AC=1;AF=0.500;AN=2;BaseQRankSum=1.208;ClippingRankSum=0.000;DP=80;ExcessHet=3.0103;FS=0.838;MLEAC=1;MLEAF=0.500;MQ=41.79;MQRankSum=0.071;QD=17.05;ReadPosRankSum=-0.213;SOR=0.588	GT:AD:DP:GQ:PL	0/1:39,41:80:99:1392,0,1266
chrXIII	759428	.	C	T	1528.77	PASS	AC=1;AF=0.500;AN=2;BaseQRankSum=-0.636;ClippingRankSum=0.000;DP=92;ExcessHet=3.0103;FS=0.801;MLEAC=1;MLEAF=0.500;MQ=41.50;MQRankSum=0.144;QD=16.62;ReadPosRankSum=0.321;SOR=0.841	GT:AD:DP:GQ:PL	0/1:44,48:92:99:1557,0,1393
chrXIII	765369	.	C	T	1169.77	PASS	AC=1;AF=0.500;AN=2;BaseQRankSum=-1.209;ClippingRankSum=0.000;DP=79;ExcessHet=3.0103;FS=1.842;MLEAC=1;MLEAF=0.500;MQ=41.88;MQRankSum=-1.514;QD=14.81;ReadPosRankSum=-0.753;SOR=0.509	GT:AD:DP:GQ:PL	0/1:42,37:79:99:1198,0,1439
chrXIII	775016	.	G	A	1118.77	PASS	AC=1;AF=0.500;AN=2;BaseQRankSum=-1.057;ClippingRankSum=0.000;DP=66;ExcessHet=3.0103;FS=0.941;MLEAC=1;MLEAF=0.500;MQ=41.42;MQRankSum=-0.814;QD=16.95;ReadPosRankSum=-1.762;SOR=0.840	GT:AD:DP:GQ:PL	0/1:28,38:66:99:1147,0,866
chrXIII	777141	.	G	A	1273.77	PASS	AC=1;AF=0.500;AN=2;BaseQRankSum=-0.577;ClippingRankSum=0.000;DP=82;ExcessHet=3.0103;FS=1.801;MLEAC=1;MLEAF=0.500;MQ=42.00;MQRankSum=0.000;QD=15.53;ReadPosRankSum=-0.814;SOR=0.931	GT:AD:DP:GQ:PL	0/1:44,38:82:99:1302,0,1497
chrXIII	780429	.	C	T	1259.77	PASS	AC=1;AF=0.500;AN=2;BaseQRankSum=-1.242;ClippingRankSum=0.000;DP=87;ExcessHet=3.0103;FS=0.813;MLEAC=1;MLEAF=0.500;MQ=42.00;MQRankSum=0.000;QD=14.65;ReadPosRankSum=-2.813;SOR=0.713	GT:AD:DP:GQ:PL	0/1:44,42:86:99:1288,0,1453
chrXIII	788547	.	G	A	944.77	PASS	AC=1;AF=0.500;AN=2;BaseQRankSum=-0.020;ClippingRankSum=0.000;DP=66;ExcessHet=3.0103;FS=1.465;MLEAC=1;MLEAF=0.500;MQ=42.00;MQRankSum=0.000;QD=14.31;ReadPosRankSum=-1.360;SOR=0.412	GT:AD:DP:GQ:PL	0/1:38,28:66:99:973,0,1392
chrXIII	790229	.	G	A	1157.77	PASS	AC=1;AF=0.500;AN=2;BaseQRankSum=-0.293;ClippingRankSum=0.000;DP=93;ExcessHet=3.0103;FS=1.724;MLEAC=1;MLEAF=0.500;MQ=41.83;MQRankSum=0.897;QD=12.86;ReadPosRankSum=-2.263;SOR=0.890	GT:AD:DP:GQ:PL	0/1:51,39:90:99:1186,0,1668
chrXIII	796946	.	C	T	1897.77	PASS	AC=1;AF=0.500;AN=2;BaseQRankSum=-0.254;ClippingRankSum=0.000;DP=143;ExcessHet=3.0103;FS=2.220;MLEAC=1;MLEAF=0.500;MQ=41.97;MQRankSum=-1.545;QD=13.27;ReadPosRankSum=0.918;SOR=0.498	GT:AD:DP:GQ:PL	0/1:78,65:143:99:1926,0,2412
chrXIII	798293	.	C	T	908.77	PASS	AC=1;AF=0.500;AN=2;BaseQRankSum=0.557;ClippingRankSum=0.000;DP=56;ExcessHet=3.0103;FS=2.445;MLEAC=1;MLEAF=0.500;MQ=42.00;MQRankSum=0.000;QD=16.23;ReadPosRankSum=-1.060;SOR=0.370	GT:AD:DP:GQ:PL	0/1:29,27:56:99:937,0,991
chrXIII	825790	.	C	T	1323.77	PASS	AC=1;AF=0.500;AN=2;BaseQRankSum=0.765;ClippingRankSum=0.000;DP=97;ExcessHet=3.0103;FS=0.000;MLEAC=1;MLEAF=0.500;MQ=42.00;MQRankSum=0.000;QD=13.93;ReadPosRankSum=-1.017;SOR=0.693	GT:AD:DP:GQ:PL	0/1:53,42:95:99:1352,0,1709
chrXIII	828449	.	C	T	1475.77	PASS	AC=1;AF=0.500;AN=2;BaseQRankSum=0.731;ClippingRankSum=0.000;DP=102;ExcessHet=3.0103;FS=0.749;MLEAC=1;MLEAF=0.500;MQ=41.60;MQRankSum=1.219;QD=14.61;ReadPosRankSum=0.597;SOR=0.580	GT:AD:DP:GQ:PL	0/1:50,51:101:99:1504,0,1371
chrXIII	837952	.	C	T	3868.77	PASS	AC=2;AF=1.00;AN=2;DP=106;ExcessHet=3.0103;FS=0.000;MLEAC=2;MLEAF=1.00;MQ=41.19;QD=31.87;SOR=1.244	GT:AD:DP:GQ:PL	1/1:0,106:106:99:3897,318,0
chrXIII	853890	.	C	T	1026.77	PASS	AC=1;AF=0.500;AN=2;BaseQRankSum=1.051;ClippingRankSum=0.000;DP=87;ExcessHet=3.0103;FS=0.822;MLEAC=1;MLEAF=0.500;MQ=41.68;MQRankSum=-0.984;QD=12.08;ReadPosRankSum=-0.296;SOR=0.796	GT:AD:DP:GQ:PL	0/1:52,33:85:99:1055,0,1705
chrXIII	855221	.	G	A	1327.77	PASS	AC=1;AF=0.500;AN=2;BaseQRankSum=-0.369;ClippingRankSum=0.000;DP=85;ExcessHet=3.0103;FS=0.000;MLEAC=1;MLEAF=0.500;MQ=41.83;MQRankSum=-0.988;QD=15.62;ReadPosRankSum=-1.412;SOR=0.756	GT:AD:DP:GQ:PL	0/1:43,42:85:99:1356,0,1453
chrXIII	886908	.	C	T	996.77	PASS	AC=1;AF=0.500;AN=2;BaseQRankSum=2.046;ClippingRankSum=0.000;DP=51;ExcessHet=3.0103;FS=2.496;MLEAC=1;MLEAF=0.500;MQ=41.44;MQRankSum=-1.167;QD=19.54;ReadPosRankSum=0.923;SOR=1.099	GT:AD:DP:GQ:PL	0/1:21,30:51:99:1025,0,598
chrXIII	889312	.	G	A	2080.77	PASS	AC=1;AF=0.500;AN=2;BaseQRankSum=-0.062;ClippingRankSum=0.000;DP=116;ExcessHet=3.0103;FS=5.810;MLEAC=1;MLEAF=0.500;MQ=41.86;MQRankSum=0.197;QD=17.94;ReadPosRankSum=-1.549;SOR=1.007	GT:AD:DP:GQ:PL	0/1:51,65:116:99:2109,0,1542
chrXIII	892333	.	G	A	1837.77	PASS	AC=1;AF=0.500;AN=2;BaseQRankSum=0.376;ClippingRankSum=0.000;DP=120;ExcessHet=3.0103;FS=2.729;MLEAC=1;MLEAF=0.500;MQ=42.00;MQRankSum=0.000;QD=15.57;ReadPosRankSum=0.188;SOR=1.016	GT:AD:DP:GQ:PL	0/1:62,56:118:99:1866,0,2067
chrXIII	897384	.	G	A	1750.77	PASS	AC=1;AF=0.500;AN=2;BaseQRankSum=-1.245;ClippingRankSum=0.000;DP=106;ExcessHet=3.0103;FS=2.691;MLEAC=1;MLEAF=0.500;MQ=41.71;MQRankSum=-0.127;QD=16.83;ReadPosRankSum=-0.473;SOR=1.055	GT:AD:DP:GQ:PL	0/1:48,56:104:99:1779,0,1596
chrXIII	901625	.	C	T	1520.77	PASS	AC=1;AF=0.500;AN=2;BaseQRankSum=-0.750;ClippingRankSum=0.000;DP=101;ExcessHet=3.0103;FS=2.705;MLEAC=1;MLEAF=0.500;MQ=41.72;MQRankSum=-1.465;QD=15.21;ReadPosRankSum=-0.821;SOR=1.023	GT:AD:DP:GQ:PL	0/1:52,48:100:99:1549,0,1777
chrXIV	22563	.	G	A	2328.77	PASS	AC=1;AF=0.500;AN=2;BaseQRankSum=1.163;ClippingRankSum=0.000;DP=170;ExcessHet=3.0103;FS=0.000;MLEAC=1;MLEAF=0.500;MQ=41.91;MQRankSum=-0.076;QD=13.78;ReadPosRankSum=-1.612;SOR=0.710	GT:AD:DP:GQ:PL	0/1:90,79:169:99:2357,0,2700
chrXIV	46892	.	G	A	1478.77	PASS	AC=1;AF=0.500;AN=2;BaseQRankSum=-0.993;ClippingRankSum=0.000;DP=99;ExcessHet=3.0103;FS=0.000;MLEAC=1;MLEAF=0.500;MQ=41.84;MQRankSum=-0.979;QD=15.40;ReadPosRankSum=0.359;SOR=0.693	GT:AD:DP:GQ:PL	0/1:48,48:96:99:1507,0,1597
chrXIV	48477	.	G	A	1752.77	PASS	AC=1;AF=0.500;AN=2;BaseQRankSum=0.684;ClippingRankSum=0.000;DP=134;ExcessHet=3.0103;FS=1.379;MLEAC=1;MLEAF=0.500;MQ=41.87;MQRankSum=0.470;QD=13.08;ReadPosRankSum=-0.845;SOR=0.854	GT:AD:DP:GQ:PL	0/1:71,63:134:99:1781,0,2020
chrXIV	54959	.	G	A	1154.77	PASS	AC=1;AF=0.500;AN=2;BaseQRankSum=0.967;ClippingRankSum=0.000;DP=76;ExcessHet=3.0103;FS=0.000;MLEAC=1;MLEAF=0.500;MQ=42.00;MQRankSum=0.000;QD=15.40;ReadPosRankSum=0.914;SOR=0.648	GT:AD:DP:GQ:PL	0/1:38,37:75:99:1183,0,1232
chrXIV	62889	.	C	T	1178.77	PASS	AC=1;AF=0.500;AN=2;BaseQRankSum=0.465;ClippingRankSum=0.000;DP=114;ExcessHet=3.0103;FS=8.020;MLEAC=1;MLEAF=0.500;MQ=41.41;MQRankSum=-1.181;QD=10.62;ReadPosRankSum=2.418;SOR=1.483	GT:AD:DP:GQ:PL	0/1:70,41:111:99:1207,0,2307
chrXIV	62958	.	G	A	1658.77	PASS	AC=1;AF=0.500;AN=2;BaseQRankSum=0.340;ClippingRankSum=0.000;DP=113;ExcessHet=3.0103;FS=6.013;MLEAC=1;MLEAF=0.500;MQ=41.26;MQRankSum=-1.789;QD=15.08;ReadPosRankSum=-1.698;SOR=0.473	GT:AD:DP:GQ:PL	0/1:58,52:110:99:1687,0,1821
chrXIV	66396	.	C	T	1066.77	PASS	AC=1;AF=0.500;AN=2;BaseQRankSum=-1.552;ClippingRankSum=0.000;DP=69;ExcessHet=3.0103;FS=2.030;MLEAC=1;MLEAF=0.500;MQ=41.92;MQRankSum=-1.283;QD=15.69;ReadPosRankSum=-0.997;SOR=0.721	GT:AD:DP:GQ:PL	0/1:31,37:68:99:1095,0,1005
chrXIV	88937	.	C	T	1333.77	PASS	AC=1;AF=0.500;AN=2;BaseQRankSum=-1.196;ClippingRankSum=0.000;DP=89;ExcessHet=3.0103;FS=0.918;MLEAC=1;MLEAF=0.500;MQ=41.87;MQRankSum=0.766;QD=14.99;ReadPosRankSum=-1.445;SOR=0.841	GT:AD:DP:GQ:PL	0/1:46,43:89:99:1362,0,1524
chrXIV	89518	.	C	T	2053.77	PASS	AC=1;AF=0.500;AN=2;BaseQRankSum=0.994;ClippingRankSum=0.000;DP=186;ExcessHet=3.0103;FS=3.422;MLEAC=1;MLEAF=0.500;MQ=41.97;MQRankSum=1.406;QD=11.04;ReadPosRankSum=-1.872;SOR=0.644	GT:AD:DP:GQ:PL	0/1:113,73:186:99:2082,0,3321
chrXIV	95061	.	C	T	832.77	PASS	AC=1;AF=0.500;AN=2;BaseQRankSum=-0.640;ClippingRankSum=0.000;DP=85;ExcessHet=3.0103;FS=5.843;MLEAC=1;MLEAF=0.500;MQ=42.00;MQRankSum=0.000;QD=9.80;ReadPosRankSum=0.488;SOR=0.655	GT:AD:DP:GQ:PL	0/1:54,31:85:99:861,0,1769
chrXIV	104951	.	G	A	1377.77	PASS	AC=1;AF=0.500;AN=2;BaseQRankSum=1.111;ClippingRankSum=0.000;DP=98;ExcessHet=3.0103;FS=2.989;MLEAC=1;MLEAF=0.500;MQ=41.67;MQRankSum=-0.198;QD=14.06;ReadPosRankSum=0.539;SOR=1.103	GT:AD:DP:GQ:PL	0/1:53,45:98:99:1406,0,1638
chrXIV	107105	.	G	A	1595.77	PASS	AC=1;AF=0.500;AN=2;BaseQRankSum=1.740;ClippingRankSum=0.000;DP=131;ExcessHet=3.0103;FS=1.491;MLEAC=1;MLEAF=0.500;MQ=41.89;MQRankSum=-1.233;QD=12.47;ReadPosRankSum=0.211;SOR=0.533	GT:AD:DP:GQ:PL	0/1:78,50:128:99:1624,0,2623
chrXIV	111193	.	G	A	2425.77	PASS	AC=1;AF=0.500;AN=2;BaseQRankSum=-4.364;ClippingRankSum=0.000;DP=144;ExcessHet=3.0103;FS=2.158;MLEAC=1;MLEAF=0.500;MQ=41.56;MQRankSum=-3.043;QD=16.85;ReadPosRankSum=0.175;SOR=0.931	GT:AD:DP:GQ:PL	0/1:57,87:144:99:2454,0,1849
chrXIV	128300	.	C	T	1481.77	PASS	AC=1;AF=0.500;AN=2;BaseQRankSum=1.164;ClippingRankSum=0.000;DP=99;ExcessHet=3.0103;FS=0.757;MLEAC=1;MLEAF=0.500;MQ=41.50;MQRankSum=-0.147;QD=15.28;ReadPosRankSum=0.534;SOR=0.586	GT:AD:DP:GQ:PL	0/1:50,47:97:99:1510,0,1582
chrXIV	129166	.	G	A	1793.77	PASS	AC=1;AF=0.500;AN=2;BaseQRankSum=-0.536;ClippingRankSum=0.000;DP=113;ExcessHet=3.0103;FS=0.699;MLEAC=1;MLEAF=0.500;MQ=41.97;MQRankSum=1.446;QD=15.87;ReadPosRankSum=0.801;SOR=0.594	GT:AD:DP:GQ:PL	0/1:56,57:113:99:1822,0,1769
chrXIV	136799	.	T	G	4071.77	PASS	AC=1;AF=0.500;AN=2;BaseQRankSum=-2.210;ClippingRankSum=0.000;DP=535;ExcessHet=3.0103;FS=17.292;MLEAC=1;MLEAF=0.500;MQ=40.20;MQRankSum=-1.672;QD=7.71;ReadPosRankSum=-6.742;SOR=0.199	GT:AD:DP:GQ:PL	0/1:369,159:528:99:4100,0,12098
chrXIV	137673	.	G	A	2795.77	PASS	AC=1;AF=0.500;AN=2;BaseQRankSum=-0.812;ClippingRankSum=0.000;DP=188;ExcessHet=3.0103;FS=7.832;MLEAC=1;MLEAF=0.500;MQ=41.59;MQRankSum=-1.606;QD=15.03;ReadPosRankSum=-2.366;SOR=1.252	GT:AD:DP:GQ:PL	0/1:82,104:186:99:2824,0,2207
chrXIV	139258	.	G	A	4303.77	PASS	AC=1;AF=0.500;AN=2;BaseQRankSum=-0.134;ClippingRankSum=0.000;DP=227;ExcessHet=3.0103;FS=1.942;MLEAC=1;MLEAF=0.500;MQ=40.82;MQRankSum=-0.123;QD=18.96;ReadPosRankSum=1.098;SOR=0.556	GT:AD:DP:GQ:PL	0/1:101,126:227:99:4332,0,3270
chrXIV	139531	.	C	A	3623.77	PASS	AC=1;AF=0.500;AN=2;BaseQRankSum=0.312;ClippingRankSum=0.000;DP=634;ExcessHet=3.0103;FS=1.379;MLEAC=1;MLEAF=0.500;MQ=40.15;MQRankSum=0.625;QD=5.81;ReadPosRankSum=-8.796;SOR=0.848	GT:AD:DP:GQ:PL	0/1:472,152:624:99:3652,0,14746
chrXIV	155148	.	C	T	1131.77	PASS	AC=1;AF=0.500;AN=2;BaseQRankSum=0.845;ClippingRankSum=0.000;DP=72;ExcessHet=3.0103;FS=4.811;MLEAC=1;MLEAF=0.500;MQ=41.97;MQRankSum=1.028;QD=15.72;ReadPosRankSum=0.083;SOR=1.405	GT:AD:DP:GQ:PL	0/1:36,36:72:99:1160,0,1098
chrXIV	160383	.	G	A	1904.77	PASS	AC=1;AF=0.500;AN=2;BaseQRankSum=0.556;ClippingRankSum=0.000;DP=118;ExcessHet=3.0103;FS=5.730;MLEAC=1;MLEAF=0.500;MQ=41.79;MQRankSum=-2.153;QD=16.42;ReadPosRankSum=0.400;SOR=0.421	GT:AD:DP:GQ:PL	0/1:55,61:116:99:1933,0,1716
chrXIV	163279	.	G	A	1425.77	PASS	AC=1;AF=0.500;AN=2;BaseQRankSum=-2.228;ClippingRankSum=0.000;DP=89;ExcessHet=3.0103;FS=1.710;MLEAC=1;MLEAF=0.500;MQ=41.84;MQRankSum=-0.902;QD=16.02;ReadPosRankSum=-1.860;SOR=0.893	GT:AD:DP:GQ:PL	0/1:41,48:89:99:1454,0,1375
chrXIV	174652	.	C	T	1354.77	PASS	AC=1;AF=0.500;AN=2;BaseQRankSum=-0.135;ClippingRankSum=0.000;DP=111;ExcessHet=3.0103;FS=0.000;MLEAC=1;MLEAF=0.500;MQ=41.69;MQRankSum=0.994;QD=12.32;ReadPosRankSum=-1.853;SOR=0.708	GT:AD:DP:GQ:PL	0/1:65,45:110:99:1383,0,2585
chrXIV	174653	.	G	A	2143.77	PASS	AC=1;AF=0.500;AN=2;BaseQRankSum=0.266;ClippingRankSum=0.000;DP=111;ExcessHet=3.0103;FS=0.000;MLEAC=1;MLEAF=0.500;MQ=41.69;MQRankSum=-0.977;QD=19.49;ReadPosRankSum=1.707;SOR=0.683	GT:AD:DP:GQ:PL	0/1:45,65:110:99:2172,0,1694
chrXIV	186901	.	G	A	2033.77	PASS	AC=1;AF=0.500;AN=2;BaseQRankSum=-2.545;ClippingRankSum=0.000;DP=126;ExcessHet=3.0103;FS=0.000;MLEAC=1;MLEAF=0.500;MQ=41.77;MQRankSum=1.613;QD=16.27;ReadPosRankSum=-1.130;SOR=0.711	GT:AD:DP:GQ:PL	0/1:55,70:125:99:2062,0,1769
chrXIV	200158	.	C	T	1350.77	PASS	AC=1;AF=0.500;AN=2;BaseQRankSum=-2.931;ClippingRankSum=0.000;DP=81;ExcessHet=3.0103;FS=5.829;MLEAC=1;MLEAF=0.500;MQ=41.46;MQRankSum=-0.449;QD=16.68;ReadPosRankSum=0.709;SOR=0.303	GT:AD:DP:GQ:PL	0/1:37,44:81:99:1379,0,1240
chrXIV	201123	.	G	A	2227.77	PASS	AC=1;AF=0.500;AN=2;BaseQRankSum=0.018;ClippingRankSum=0.000;DP=123;ExcessHet=3.0103;FS=0.000;MLEAC=1;MLEAF=0.500;MQ=42.00;MQRankSum=0.000;QD=18.11;ReadPosRankSum=-0.610;SOR=0.749	GT:AD:DP:GQ:PL	0/1:53,70:123:99:2256,0,1661
chrXIV	217712	.	G	A	1520.77	PASS	AC=1;AF=0.500;AN=2;BaseQRankSum=1.174;ClippingRankSum=0.000;DP=102;ExcessHet=3.0103;FS=3.760;MLEAC=1;MLEAF=0.500;MQ=41.29;MQRankSum=-2.190;QD=15.21;ReadPosRankSum=-1.426;SOR=0.402	GT:AD:DP:GQ:PL	0/1:54,46:100:99:1549,0,1804
chrXIV	234196	.	C	T	905.77	PASS	AC=1;AF=0.500;AN=2;BaseQRankSum=0.656;ClippingRankSum=0.000;DP=60;ExcessHet=3.0103;FS=9.069;MLEAC=1;MLEAF=0.500;MQ=42.00;MQRankSum=0.000;QD=15.10;ReadPosRankSum=-0.700;SOR=1.667	GT:AD:DP:GQ:PL	0/1:31,29:60:99:934,0,947
chrXIV	251735	.	G	A	1670.77	PASS	AC=1;AF=0.500;AN=2;BaseQRankSum=2.163;ClippingRankSum=0.000;DP=126;ExcessHet=3.0103;FS=11.539;MLEAC=1;MLEAF=0.500;MQ=41.79;MQRankSum=-1.203;QD=13.47;ReadPosRankSum=-1.250;SOR=1.195	GT:AD:DP:GQ:PL	0/1:71,53:124:99:1699,0,2112
chrXIV	254403	.	C	T	1413.77	PASS	AC=1;AF=0.500;AN=2;BaseQRankSum=-0.013;ClippingRankSum=0.000;DP=88;ExcessHet=3.0103;FS=4.292;MLEAC=1;MLEAF=0.500;MQ=41.79;MQRankSum=-1.759;QD=16.25;ReadPosRankSum=2.060;SOR=0.358	GT:AD:DP:GQ:PL	0/1:44,43:87:99:1442,0,1514
chrXIV	261201	.	G	A	945.77	PASS	AC=1;AF=0.500;AN=2;BaseQRankSum=1.837;ClippingRankSum=0.000;DP=72;ExcessHet=3.0103;FS=1.998;MLEAC=1;MLEAF=0.500;MQ=41.95;MQRankSum=1.204;QD=13.32;ReadPosRankSum=0.489;SOR=0.836	GT:AD:DP:GQ:PL	0/1:42,29:71:99:974,0,1342
chrXIV	276354	.	C	T	1214.77	PASS	AC=1;AF=0.500;AN=2;BaseQRankSum=0.971;ClippingRankSum=0.000;DP=92;ExcessHet=3.0103;FS=0.790;MLEAC=1;MLEAF=0.500;MQ=41.89;MQRankSum=0.192;QD=13.35;ReadPosRankSum=-0.819;SOR=0.760	GT:AD:DP:GQ:PL	0/1:51,40:91:99:1243,0,1596
chrXIV	282030	.	C	T	1686.77	PASS	AC=1;AF=0.500;AN=2;BaseQRankSum=1.719;ClippingRankSum=0.000;DP=107;ExcessHet=3.0103;FS=0.000;MLEAC=1;MLEAF=0.500;MQ=41.42;MQRankSum=0.235;QD=15.76;ReadPosRankSum=-0.623;SOR=0.661	GT:AD:DP:GQ:PL	0/1:49,58:107:99:1715,0,1257
chrXIV	286191	.	C	T	987.77	PASS	AC=1;AF=0.500;AN=2;BaseQRankSum=1.545;ClippingRankSum=0.000;DP=81;ExcessHet=3.0103;FS=4.343;MLEAC=1;MLEAF=0.500;MQ=41.98;MQRankSum=0.854;QD=12.19;ReadPosRankSum=0.555;SOR=0.918	GT:AD:DP:GQ:PL	0/1:48,33:81:99:1016,0,1442
chrXIV	295711	.	G	A	1926.77	PASS	AC=1;AF=0.500;AN=2;BaseQRankSum=-0.441;ClippingRankSum=0.000;DP=116;ExcessHet=3.0103;FS=0.708;MLEAC=1;MLEAF=0.500;MQ=41.93;MQRankSum=-1.786;QD=16.61;ReadPosRankSum=-0.447;SOR=0.829	GT:AD:DP:GQ:PL	0/1:51,65:116:99:1955,0,1508
chrXIV	327762	.	C	T	1164.77	PASS	AC=1;AF=0.500;AN=2;BaseQRankSum=0.640;ClippingRankSum=0.000;DP=98;ExcessHet=3.0103;FS=1.685;MLEAC=1;MLEAF=0.500;MQ=41.66;MQRankSum=0.603;QD=11.89;ReadPosRankSum=0.126;SOR=0.475	GT:AD:DP:GQ:PL	0/1:59,39:98:99:1193,0,1933
chrXIV	364893	.	C	T	1851.77	PASS	AC=1;AF=0.500;AN=2;BaseQRankSum=0.934;ClippingRankSum=0.000;DP=102;ExcessHet=3.0103;FS=0.853;MLEAC=1;MLEAF=0.500;MQ=41.68;MQRankSum=-1.794;QD=18.15;ReadPosRankSum=-1.330;SOR=0.541	GT:AD:DP:GQ:PL	0/1:45,57:102:99:1880,0,1406
chrXIV	371405	.	C	T	1759.77	PASS	AC=1;AF=0.500;AN=2;BaseQRankSum=-0.284;ClippingRankSum=0.000;DP=84;ExcessHet=3.0103;FS=1.875;MLEAC=1;MLEAF=0.500;MQ=41.59;MQRankSum=-0.390;QD=21.46;ReadPosRankSum=-0.749;SOR=0.500	GT:AD:DP:GQ:PL	0/1:29,53:82:99:1788,0,906
chrXIV	373625	.	G	A	902.77	PASS	AC=1;AF=0.500;AN=2;BaseQRankSum=1.490;ClippingRankSum=0.000;DP=73;ExcessHet=3.0103;FS=1.062;MLEAC=1;MLEAF=0.500;MQ=41.78;MQRankSum=0.803;QD=12.54;ReadPosRankSum=-0.628;SOR=0.458	GT:AD:DP:GQ:PL	0/1:45,27:72:99:931,0,1705
chrXIV	374900	.	G	A	1070.77	PASS	AC=1;AF=0.500;AN=2;BaseQRankSum=-2.148;ClippingRankSum=0.000;DP=75;ExcessHet=3.0103;FS=1.925;MLEAC=1;MLEAF=0.500;MQ=41.72;MQRankSum=1.503;QD=14.67;ReadPosRankSum=-2.783;SOR=0.972	GT:AD:DP:GQ:PL	0/1:35,38:73:99:1099,0,1145
chrXIV	379597	.	C	T	1356.77	PASS	AC=1;AF=0.500;AN=2;BaseQRankSum=-2.021;ClippingRankSum=0.000;DP=75;ExcessHet=3.0103;FS=6.112;MLEAC=1;MLEAF=0.500;MQ=41.90;MQRankSum=-1.672;QD=18.33;ReadPosRankSum=-1.003;SOR=0.634	GT:AD:DP:GQ:PL	0/1:30,44:74:99:1385,0,987
chrXIV	383019	.	G	A	2432.77	PASS	AC=1;AF=0.500;AN=2;BaseQRankSum=0.738;ClippingRankSum=0.000;DP=146;ExcessHet=3.0103;FS=0.614;MLEAC=1;MLEAF=0.500;MQ=41.78;MQRankSum=-1.840;QD=16.78;ReadPosRankSum=2.344;SOR=0.632	GT:AD:DP:GQ:PL	0/1:66,79:145:99:2461,0,1942
chrXIV	400719	.	G	A	1366.77	PASS	AC=1;AF=0.500;AN=2;BaseQRankSum=0.075;ClippingRankSum=0.000;DP=86;ExcessHet=3.0103;FS=0.794;MLEAC=1;MLEAF=0.500;MQ=41.78;MQRankSum=-0.503;QD=15.89;ReadPosRankSum=0.745;SOR=0.606	GT:AD:DP:GQ:PL	0/1:42,44:86:99:1395,0,1369
chrXIV	426905	.	G	A	2703.77	PASS	AC=2;AF=1.00;AN=2;DP=70;ExcessHet=3.0103;FS=0.000;MLEAC=2;MLEAF=1.00;MQ=41.71;QD=31.88;SOR=0.874	GT:AD:DP:GQ:PL	1/1:0,70:70:99:2732,211,0
chrXIV	429692	.	G	A	1503.77	PASS	AC=1;AF=0.500;AN=2;BaseQRankSum=-0.839;ClippingRankSum=0.000;DP=95;ExcessHet=3.0103;FS=0.954;MLEAC=1;MLEAF=0.500;MQ=41.96;MQRankSum=1.546;QD=15.83;ReadPosRankSum=-1.474;SOR=0.892	GT:AD:DP:GQ:PL	0/1:44,51:95:99:1532,0,1346
chrXIV	429918	.	C	T	762.77	PASS	AC=1;AF=0.500;AN=2;BaseQRankSum=1.142;ClippingRankSum=0.000;DP=83;ExcessHet=3.0103;FS=0.861;MLEAC=1;MLEAF=0.500;MQ=41.95;MQRankSum=1.061;QD=9.19;ReadPosRankSum=1.189;SOR=0.695	GT:AD:DP:GQ:PL	0/1:54,29:83:99:791,0,1509
chrXIV	438476	.	C	T	1070.77	PASS	AC=1;AF=0.500;AN=2;BaseQRankSum=-1.358;ClippingRankSum=0.000;DP=92;ExcessHet=3.0103;FS=1.819;MLEAC=1;MLEAF=0.500;MQ=41.98;MQRankSum=-1.186;QD=11.77;ReadPosRankSum=-0.633;SOR=0.984	GT:AD:DP:GQ:PL	0/1:54,37:91:99:1099,0,1838
chrXIV	439356	.	C	T	2233.77	PASS	AC=1;AF=0.500;AN=2;BaseQRankSum=-0.924;ClippingRankSum=0.000;DP=124;ExcessHet=3.0103;FS=1.487;MLEAC=1;MLEAF=0.500;MQ=41.95;MQRankSum=-1.795;QD=18.31;ReadPosRankSum=0.252;SOR=0.874	GT:AD:DP:GQ:PL	0/1:63,59:122:99:2262,0,4266
chrXIV	439358	.	C	T	2233.77	PASS	AC=1;AF=0.500;AN=2;BaseQRankSum=-1.439;ClippingRankSum=0.000;DP=119;ExcessHet=3.0103;FS=2.477;MLEAC=1;MLEAF=0.500;MQ=41.95;MQRankSum=-1.783;QD=19.09;ReadPosRankSum=0.300;SOR=1.006	GT:AD:DP:GQ:PL	0/1:60,57:117:99:2262,0,4266
chrXIV	442988	.	C	T	2115.77	PASS	AC=1;AF=0.500;AN=2;BaseQRankSum=1.973;ClippingRankSum=0.000;DP=103;ExcessHet=3.0103;FS=0.000;MLEAC=1;MLEAF=0.500;MQ=41.49;MQRankSum=1.496;QD=20.54;ReadPosRankSum=-0.166;SOR=0.631	GT:AD:DP:GQ:PL	0/1:40,63:103:99:2144,0,1127
chrXIV	455463	.	C	T	1603.77	PASS	AC=1;AF=0.500;AN=2;BaseQRankSum=1.245;ClippingRankSum=0.000;DP=115;ExcessHet=3.0103;FS=9.055;MLEAC=1;MLEAF=0.500;MQ=42.00;MQRankSum=0.000;QD=14.07;ReadPosRankSum=-0.294;SOR=0.249	GT:AD:DP:GQ:PL	0/1:63,51:114:99:1632,0,2012
chrXIV	473228	.	C	T	740.77	PASS	AC=1;AF=0.500;AN=2;BaseQRankSum=-1.003;ClippingRankSum=0.000;DP=61;ExcessHet=3.0103;FS=2.121;MLEAC=1;MLEAF=0.500;MQ=41.94;MQRankSum=1.294;QD=12.14;ReadPosRankSum=-0.742;SOR=0.461	GT:AD:DP:GQ:PL	0/1:34,27:61:99:769,0,1082
chrXIV	481260	.	C	T	1315.77	PASS	AC=1;AF=0.500;AN=2;BaseQRankSum=0.711;ClippingRankSum=0.000;DP=97;ExcessHet=3.0103;FS=4.551;MLEAC=1;MLEAF=0.500;MQ=41.20;MQRankSum=-1.069;QD=13.85;ReadPosRankSum=-0.045;SOR=0.331	GT:AD:DP:GQ:PL	0/1:54,41:95:99:1344,0,1785
chrXIV	491419	.	G	A	1580.77	PASS	AC=1;AF=0.500;AN=2;BaseQRankSum=0.322;ClippingRankSum=0.000;DP=127;ExcessHet=3.0103;FS=0.000;MLEAC=1;MLEAF=0.500;MQ=41.78;MQRankSum=0.000;QD=12.75;ReadPosRankSum=2.570;SOR=0.631	GT:AD:DP:GQ:PL	0/1:70,54:124:99:1609,0,2225
chrXIV	495049	.	C	T	1706.77	PASS	AC=1;AF=0.500;AN=2;BaseQRankSum=0.154;ClippingRankSum=0.000;DP=107;ExcessHet=3.0103;FS=3.687;MLEAC=1;MLEAF=0.500;MQ=41.55;MQRankSum=1.372;QD=15.95;ReadPosRankSum=0.561;SOR=0.402	GT:AD:DP:GQ:PL	0/1:53,54:107:99:1735,0,1614
chrXIV	498734	.	G	A	1392.77	PASS	AC=1;AF=0.500;AN=2;BaseQRankSum=-1.376;ClippingRankSum=0.000;DP=100;ExcessHet=3.0103;FS=0.000;MLEAC=1;MLEAF=0.500;MQ=41.77;MQRankSum=-0.466;QD=13.93;ReadPosRankSum=0.236;SOR=0.617	GT:AD:DP:GQ:PL	0/1:50,50:100:99:1421,0,1575
chrXIV	498991	.	G	A	1724.77	PASS	AC=1;AF=0.500;AN=2;BaseQRankSum=0.593;ClippingRankSum=0.000;DP=92;ExcessHet=3.0103;FS=1.792;MLEAC=1;MLEAF=0.500;MQ=41.96;MQRankSum=-1.098;QD=18.75;ReadPosRankSum=1.179;SOR=0.925	GT:AD:DP:GQ:PL	0/1:35,57:92:99:1753,0,960
chrXIV	500911	.	C	T	1252.77	PASS	AC=1;AF=0.500;AN=2;BaseQRankSum=0.390;ClippingRankSum=0.000;DP=93;ExcessHet=3.0103;FS=0.000;MLEAC=1;MLEAF=0.500;MQ=41.72;MQRankSum=-1.241;QD=13.62;ReadPosRankSum=1.530;SOR=0.714	GT:AD:DP:GQ:PL	0/1:47,45:92:99:1281,0,1347
chrXIV	500974	.	C	T	1042.77	PASS	AC=1;AF=0.500;AN=2;BaseQRankSum=2.101;ClippingRankSum=0.000;DP=72;ExcessHet=3.0103;FS=0.980;MLEAC=1;MLEAF=0.500;MQ=41.89;MQRankSum=-2.207;QD=14.48;ReadPosRankSum=-1.460;SOR=0.488	GT:AD:DP:GQ:PL	0/1:39,33:72:99:1071,0,1183
chrXIV	502631	.	C	T	1275.77	PASS	AC=1;AF=0.500;AN=2;BaseQRankSum=0.547;ClippingRankSum=0.000;DP=73;ExcessHet=3.0103;FS=8.121;MLEAC=1;MLEAF=0.500;MQ=41.97;MQRankSum=1.098;QD=17.48;ReadPosRankSum=-0.478;SOR=0.302	GT:AD:DP:GQ:PL	0/1:34,39:73:99:1304,0,1027
chrXIV	542930	.	G	A	1968.77	PASS	AC=1;AF=0.500;AN=2;BaseQRankSum=1.553;ClippingRankSum=0.000;DP=108;ExcessHet=3.0103;FS=2.532;MLEAC=1;MLEAF=0.500;MQ=41.68;MQRankSum=-0.228;QD=18.23;ReadPosRankSum=-0.191;SOR=0.460	GT:AD:DP:GQ:PL	0/1:50,58:108:99:1997,0,1601
chrXIV	548067	.	C	T	1293.77	PASS	AC=1;AF=0.500;AN=2;BaseQRankSum=0.580;ClippingRankSum=0.000;DP=84;ExcessHet=3.0103;FS=7.297;MLEAC=1;MLEAF=0.500;MQ=41.82;MQRankSum=-0.953;QD=15.40;ReadPosRankSum=-0.858;SOR=0.266	GT:AD:DP:GQ:PL	0/1:41,43:84:99:1322,0,1234
chrXIV	559760	.	C	T	2427.77	PASS	AC=1;AF=0.500;AN=2;BaseQRankSum=-1.484;ClippingRankSum=0.000;DP=159;ExcessHet=3.0103;FS=1.998;MLEAC=1;MLEAF=0.500;MQ=41.78;MQRankSum=-2.175;QD=15.37;ReadPosRankSum=-1.373;SOR=0.536	GT:AD:DP:GQ:PL	0/1:76,82:158:99:2456,0,2382
chrXIV	560594	.	C	T	993.77	PASS	AC=1;AF=0.500;AN=2;BaseQRankSum=0.244;ClippingRankSum=0.000;DP=56;ExcessHet=3.0103;FS=5.393;MLEAC=1;MLEAF=0.500;MQ=41.79;MQRankSum=-2.129;QD=17.75;ReadPosRankSum=0.060;SOR=0.618	GT:AD:DP:GQ:PL	0/1:23,33:56:99:1022,0,721
chrXIV	592926	.	G	A	1601.77	PASS	AC=1;AF=0.500;AN=2;BaseQRankSum=2.439;ClippingRankSum=0.000;DP=108;ExcessHet=3.0103;FS=0.726;MLEAC=1;MLEAF=0.500;MQ=41.21;MQRankSum=-1.043;QD=14.97;ReadPosRankSum=1.576;SOR=0.832	GT:AD:DP:GQ:PL	0/1:58,49:107:99:1630,0,1765
chrXIV	597862	.	C	T	1977.77	PASS	AC=1;AF=0.500;AN=2;BaseQRankSum=-1.005;ClippingRankSum=0.000;DP=105;ExcessHet=3.0103;FS=0.000;MLEAC=1;MLEAF=0.500;MQ=41.82;MQRankSum=-0.204;QD=18.84;ReadPosRankSum=0.907;SOR=0.724	GT:AD:DP:GQ:PL	0/1:42,63:105:99:2006,0,1292
chrXIV	605005	.	C	T	912.77	PASS	AC=1;AF=0.500;AN=2;BaseQRankSum=0.351;ClippingRankSum=0.000;DP=69;ExcessHet=3.0103;FS=0.946;MLEAC=1;MLEAF=0.500;MQ=41.49;MQRankSum=1.884;QD=13.83;ReadPosRankSum=0.215;SOR=0.518	GT:AD:DP:GQ:PL	0/1:36,30:66:99:941,0,1106
chrXIV	613348	.	C	T	2245.77	PASS	AC=1;AF=0.500;AN=2;BaseQRankSum=1.573;ClippingRankSum=0.000;DP=172;ExcessHet=3.0103;FS=0.000;MLEAC=1;MLEAF=0.500;MQ=41.51;MQRankSum=-1.349;QD=13.21;ReadPosRankSum=-0.352;SOR=0.720	GT:AD:DP:GQ:PL	0/1:94,76:170:99:2274,0,2693
chrXIV	624809	.	C	T	1158.77	PASS	AC=1;AF=0.500;AN=2;BaseQRankSum=0.479;ClippingRankSum=0.000;DP=103;ExcessHet=3.0103;FS=0.000;MLEAC=1;MLEAF=0.500;MQ=41.72;MQRankSum=-0.587;QD=11.59;ReadPosRankSum=1.253;SOR=0.680	GT:AD:DP:GQ:PL	0/1:62,38:100:99:1187,0,1993
chrXIV	629379	.	G	A	2335.77	PASS	AC=1;AF=0.500;AN=2;BaseQRankSum=-0.967;ClippingRankSum=0.000;DP=150;ExcessHet=3.0103;FS=1.304;MLEAC=1;MLEAF=0.500;MQ=41.57;MQRankSum=-2.455;QD=15.78;ReadPosRankSum=-1.016;SOR=0.585	GT:AD:DP:GQ:PL	0/1:62,86:148:99:2364,0,1668
chrXIV	631194	.	C	T	1369.77	PASS	AC=1;AF=0.500;AN=2;BaseQRankSum=-0.446;ClippingRankSum=0.000;DP=103;ExcessHet=3.0103;FS=3.727;MLEAC=1;MLEAF=0.500;MQ=42.00;MQRankSum=0.000;QD=13.30;ReadPosRankSum=0.508;SOR=0.394	GT:AD:DP:GQ:PL	0/1:57,46:103:99:1398,0,1794
chrXIV	634009	.	G	A	1671.77	PASS	AC=1;AF=0.500;AN=2;BaseQRankSum=1.119;ClippingRankSum=0.000;DP=111;ExcessHet=3.0103;FS=6.011;MLEAC=1;MLEAF=0.500;MQ=41.96;MQRankSum=1.421;QD=15.06;ReadPosRankSum=-0.434;SOR=0.335	GT:AD:DP:GQ:PL	0/1:56,55:111:99:1700,0,1608
chrXIV	639025	.	C	T	825.77	PASS	AC=1;AF=0.500;AN=2;BaseQRankSum=-2.130;ClippingRankSum=0.000;DP=65;ExcessHet=3.0103;FS=3.526;MLEAC=1;MLEAF=0.500;MQ=41.94;MQRankSum=-1.566;QD=12.70;ReadPosRankSum=0.159;SOR=1.204	GT:AD:DP:GQ:PL	0/1:36,29:65:99:854,0,1238
chrXIV	641802	.	C	T	1751.77	PASS	AC=1;AF=0.500;AN=2;BaseQRankSum=0.076;ClippingRankSum=0.000;DP=131;ExcessHet=3.0103;FS=3.241;MLEAC=1;MLEAF=0.500;MQ=41.86;MQRankSum=-0.804;QD=13.48;ReadPosRankSum=-0.783;SOR=0.455	GT:AD:DP:GQ:PL	0/1:74,56:130:99:1780,0,2453
chrXIV	643530	.	G	A	720.77	PASS	AC=1;AF=0.500;AN=2;BaseQRankSum=-1.580;ClippingRankSum=0.000;DP=76;ExcessHet=3.0103;FS=0.900;MLEAC=1;MLEAF=0.500;MQ=41.57;MQRankSum=-0.517;QD=9.61;ReadPosRankSum=-2.704;SOR=0.864	GT:AD:DP:GQ:PL	0/1:46,29:75:99:749,0,1533
chrXIV	658114	.	C	T	2445.77	PASS	AC=1;AF=0.500;AN=2;BaseQRankSum=-1.399;ClippingRankSum=0.000;DP=145;ExcessHet=3.0103;FS=1.335;MLEAC=1;MLEAF=0.500;MQ=41.45;MQRankSum=-1.764;QD=17.10;ReadPosRankSum=-1.182;SOR=0.860	GT:AD:DP:GQ:PL	0/1:62,81:143:99:2474,0,1946
chrXIV	668588	.	C	T	1548.77	PASS	AC=1;AF=0.500;AN=2;BaseQRankSum=1.549;ClippingRankSum=0.000;DP=116;ExcessHet=3.0103;FS=7.332;MLEAC=1;MLEAF=0.500;MQ=41.84;MQRankSum=1.595;QD=13.71;ReadPosRankSum=-0.200;SOR=1.132	GT:AD:DP:GQ:PL	0/1:62,51:113:99:1577,0,1816
chrXIV	692205	.	G	A	2239.77	PASS	AC=1;AF=0.500;AN=2;BaseQRankSum=0.865;ClippingRankSum=0.000;DP=114;ExcessHet=3.0103;FS=3.567;MLEAC=1;MLEAF=0.500;MQ=41.93;MQRankSum=-1.720;QD=19.65;ReadPosRankSum=-0.138;SOR=0.433	GT:AD:DP:GQ:PL	0/1:48,66:114:99:2268,0,1506
chrXIV	716037	.	C	T	1339.77	PASS	AC=1;AF=0.500;AN=2;BaseQRankSum=0.859;ClippingRankSum=0.000;DP=73;ExcessHet=3.0103;FS=0.000;MLEAC=1;MLEAF=0.500;MQ=42.00;MQRankSum=0.000;QD=18.61;ReadPosRankSum=-0.966;SOR=0.795	GT:AD:DP:GQ:PL	0/1:32,40:72:99:1368,0,1043
chrXIV	762562	.	G	A	1414.77	PASS	AC=1;AF=0.500;AN=2;BaseQRankSum=0.979;ClippingRankSum=0.000;DP=101;ExcessHet=3.0103;FS=0.000;MLEAC=1;MLEAF=0.500;MQ=41.86;MQRankSum=-1.074;QD=14.01;ReadPosRankSum=1.014;SOR=0.684	GT:AD:DP:GQ:PL	0/1:55,46:101:99:1443,0,1737
chrXIV	770168	.	G	A	636.77	PASS	AC=1;AF=0.500;AN=2;BaseQRankSum=-0.252;ClippingRankSum=0.000;DP=50;ExcessHet=3.0103;FS=2.555;MLEAC=1;MLEAF=0.500;MQ=42.00;MQRankSum=0.000;QD=14.15;ReadPosRankSum=-0.729;SOR=0.382	GT:AD:DP:GQ:PL	0/1:24,21:45:99:665,0,813
chrXV	30671	.	G	A	1474.77	PASS	AC=1;AF=0.500;AN=2;BaseQRankSum=-2.977;ClippingRankSum=0.000;DP=110;ExcessHet=3.0103;FS=4.705;MLEAC=1;MLEAF=0.500;MQ=41.14;MQRankSum=0.890;QD=13.53;ReadPosRankSum=0.976;SOR=0.510	GT:AD:DP:GQ:PL	0/1:53,56:109:99:1503,0,1703
chrXV	142312	.	C	T	1924.77	PASS	AC=1;AF=0.500;AN=2;BaseQRankSum=2.098;ClippingRankSum=0.000;DP=117;ExcessHet=3.0103;FS=0.000;MLEAC=1;MLEAF=0.500;MQ=41.71;MQRankSum=0.416;QD=16.59;ReadPosRankSum=1.232;SOR=0.626	GT:AD:DP:GQ:PL	0/1:58,58:116:99:1953,0,1769
chrXV	212016	.	G	A	2018.77	PASS	AC=1;AF=0.500;AN=2;BaseQRankSum=-0.187;ClippingRankSum=0.000;DP=113;ExcessHet=3.0103;FS=1.528;MLEAC=1;MLEAF=0.500;MQ=41.75;MQRankSum=-1.238;QD=17.87;ReadPosRankSum=-0.378;SOR=0.542	GT:AD:DP:GQ:PL	0/1:52,61:113:99:2047,0,1736
chrXV	212685	.	G	A	1689.77	PASS	AC=1;AF=0.500;AN=2;BaseQRankSum=-0.344;ClippingRankSum=0.000;DP=101;ExcessHet=3.0103;FS=0.750;MLEAC=1;MLEAF=0.500;MQ=41.96;MQRankSum=-1.351;QD=16.90;ReadPosRankSum=-1.679;SOR=0.853	GT:AD:DP:GQ:PL	0/1:48,52:100:99:1718,0,1571
chrXV	219120	.	C	T	3013.77	PASS	AC=1;AF=0.500;AN=2;BaseQRankSum=0.991;ClippingRankSum=0.000;DP=178;ExcessHet=3.0103;FS=0.556;MLEAC=1;MLEAF=0.500;MQ=41.90;MQRankSum=-0.365;QD=17.12;ReadPosRankSum=1.278;SOR=0.755	GT:AD:DP:GQ:PL	0/1:78,98:176:99:3042,0,2277
chrXV	220674	.	C	T	1283.77	PASS	AC=1;AF=0.500;AN=2;BaseQRankSum=-0.846;ClippingRankSum=0.000;DP=85;ExcessHet=3.0103;FS=1.835;MLEAC=1;MLEAF=0.500;MQ=41.83;MQRankSum=-0.976;QD=15.28;ReadPosRankSum=0.401;SOR=1.018	GT:AD:DP:GQ:PL	0/1:42,42:84:99:1312,0,1363
chrXV	228393	.	C	T	1296.77	PASS	AC=1;AF=0.500;AN=2;BaseQRankSum=1.125;ClippingRankSum=0.000;DP=94;ExcessHet=3.0103;FS=0.776;MLEAC=1;MLEAF=0.500;MQ=40.68;MQRankSum=0.707;QD=13.80;ReadPosRankSum=-0.504;SOR=0.551	GT:AD:DP:GQ:PL	0/1:50,44:94:99:1325,0,1452
chrXV	229810	.	C	T	1537.77	PASS	AC=1;AF=0.500;AN=2;BaseQRankSum=-0.699;ClippingRankSum=0.000;DP=116;ExcessHet=3.0103;FS=0.000;MLEAC=1;MLEAF=0.500;MQ=41.74;MQRankSum=-1.967;QD=13.49;ReadPosRankSum=0.763;SOR=0.637	GT:AD:DP:GQ:PL	0/1:64,50:114:99:1566,0,2164
chrXV	232085	.	G	A	1723.77	PASS	AC=1;AF=0.500;AN=2;BaseQRankSum=1.343;ClippingRankSum=0.000;DP=104;ExcessHet=3.0103;FS=0.757;MLEAC=1;MLEAF=0.500;MQ=42.00;MQRankSum=0.000;QD=16.57;ReadPosRankSum=-0.822;SOR=0.791	GT:AD:DP:GQ:PL	0/1:49,55:104:99:1752,0,1457
chrXV	234188	.	G	A	1408.77	PASS	AC=1;AF=0.500;AN=2;BaseQRankSum=2.902;ClippingRankSum=0.000;DP=96;ExcessHet=3.0103;FS=2.983;MLEAC=1;MLEAF=0.500;MQ=41.81;MQRankSum=1.604;QD=14.83;ReadPosRankSum=0.240;SOR=1.061	GT:AD:DP:GQ:PL	0/1:52,43:95:99:1437,0,1523
chrXV	234251	.	C	T	2362.77	PASS	AC=1;AF=0.500;AN=2;BaseQRankSum=0.364;ClippingRankSum=0.000;DP=120;ExcessHet=3.0103;FS=9.580;MLEAC=1;MLEAF=0.500;MQ=41.75;MQRankSum=-1.361;QD=20.02;ReadPosRankSum=-0.510;SOR=1.532	GT:AD:DP:GQ:PL	0/1:45,73:118:99:2391,0,1271
chrXV	243183	.	C	T	1477.77	PASS	AC=1;AF=0.500;AN=2;BaseQRankSum=0.147;ClippingRankSum=0.000;DP=85;ExcessHet=3.0103;FS=4.352;MLEAC=1;MLEAF=0.500;MQ=41.95;MQRankSum=-1.325;QD=17.39;ReadPosRankSum=-1.261;SOR=1.270	GT:AD:DP:GQ:PL	0/1:40,45:85:99:1506,0,1302
chrXV	253676	.	C	T	1162.77	PASS	AC=1;AF=0.500;AN=2;BaseQRankSum=-0.778;ClippingRankSum=0.000;DP=99;ExcessHet=3.0103;FS=2.716;MLEAC=1;MLEAF=0.500;MQ=41.92;MQRankSum=-2.488;QD=11.86;ReadPosRankSum=-1.526;SOR=1.014	GT:AD:DP:GQ:PL	0/1:59,39:98:99:1191,0,2002
chrXV	259297	.	C	T	1976.77	PASS	AC=1;AF=0.500;AN=2;BaseQRankSum=1.706;ClippingRankSum=0.000;DP=96;ExcessHet=3.0103;FS=4.576;MLEAC=1;MLEAF=0.500;MQ=41.55;MQRankSum=-0.438;QD=20.59;ReadPosRankSum=-0.038;SOR=0.330	GT:AD:DP:GQ:PL	0/1:45,51:96:99:2005,0,2354
chrXV	259320	.	G	A	1978.77	PASS	AC=1;AF=0.500;AN=2;BaseQRankSum=1.924;ClippingRankSum=0.000;DP=108;ExcessHet=3.0103;FS=0.722;MLEAC=1;MLEAF=0.500;MQ=41.74;MQRankSum=-1.382;QD=18.32;ReadPosRankSum=-0.284;SOR=0.840	GT:AD:DP:GQ:PL	0/1:53,55:108:99:2007,0,2585
chrXV	264479	.	G	A	876.77	PASS	AC=1;AF=0.500;AN=2;BaseQRankSum=0.729;ClippingRankSum=0.000;DP=57;ExcessHet=3.0103;FS=0.000;MLEAC=1;MLEAF=0.500;MQ=41.20;MQRankSum=-0.588;QD=15.66;ReadPosRankSum=1.138;SOR=0.588	GT:AD:DP:GQ:PL	0/1:29,27:56:99:905,0,979
chrXV	266911	.	G	A	1370.77	PASS	AC=1;AF=0.500;AN=2;BaseQRankSum=-3.161;ClippingRankSum=0.000;DP=94;ExcessHet=3.0103;FS=2.806;MLEAC=1;MLEAF=0.500;MQ=41.69;MQRankSum=1.000;QD=14.90;ReadPosRankSum=-1.459;SOR=0.417	GT:AD:DP:GQ:PL	0/1:47,45:92:99:1399,0,1680
chrXV	267745	.	G	A	1464.77	PASS	AC=1;AF=0.500;AN=2;BaseQRankSum=1.433;ClippingRankSum=0.000;DP=110;ExcessHet=3.0103;FS=0.722;MLEAC=1;MLEAF=0.500;MQ=41.98;MQRankSum=0.915;QD=13.32;ReadPosRankSum=-0.112;SOR=0.782	GT:AD:DP:GQ:PL	0/1:61,49:110:99:1493,0,1848
chrXV	282185	.	C	T	1336.77	PASS	AC=1;AF=0.500;AN=2;BaseQRankSum=-0.630;ClippingRankSum=0.000;DP=90;ExcessHet=3.0103;FS=2.084;MLEAC=1;MLEAF=0.500;MQ=42.00;MQRankSum=0.000;QD=15.02;ReadPosRankSum=0.955;SOR=0.461	GT:AD:DP:GQ:PL	0/1:45,44:89:99:1365,0,1455
chrXV	286000	.	G	A	1376.77	PASS	AC=1;AF=0.500;AN=2;BaseQRankSum=1.349;ClippingRankSum=0.000;DP=91;ExcessHet=3.0103;FS=1.742;MLEAC=1;MLEAF=0.500;MQ=41.69;MQRankSum=-1.520;QD=15.13;ReadPosRankSum=-0.614;SOR=0.917	GT:AD:DP:GQ:PL	0/1:49,42:91:99:1405,0,1528
chrXV	286350	.	C	T	1846.77	PASS	AC=1;AF=0.500;AN=2;BaseQRankSum=1.105;ClippingRankSum=0.000;DP=133;ExcessHet=3.0103;FS=1.400;MLEAC=1;MLEAF=0.500;MQ=41.86;MQRankSum=1.602;QD=13.99;ReadPosRankSum=-0.769;SOR=0.834	GT:AD:DP:GQ:PL	0/1:72,60:132:99:1875,0,2066
chrXV	288180	.	C	T	1411.77	PASS	AC=1;AF=0.500;AN=2;BaseQRankSum=-0.043;ClippingRankSum=0.000;DP=70;ExcessHet=3.0103;FS=0.000;MLEAC=1;MLEAF=0.500;MQ=41.37;MQRankSum=1.794;QD=20.17;ReadPosRankSum=0.212;SOR=0.720	GT:AD:DP:GQ:PL	0/1:30,40:70:99:1440,0,1021
chrXV	301255	.	C	T	1571.77	PASS	AC=1;AF=0.500;AN=2;BaseQRankSum=-0.578;ClippingRankSum=0.000;DP=101;ExcessHet=3.0103;FS=4.369;MLEAC=1;MLEAF=0.500;MQ=41.51;MQRankSum=0.541;QD=16.04;ReadPosRankSum=-0.150;SOR=1.185	GT:AD:DP:GQ:PL	0/1:47,51:98:99:1600,0,1467
chrXV	304066	.	G	A	1544.77	PASS	AC=1;AF=0.500;AN=2;BaseQRankSum=0.042;ClippingRankSum=0.000;DP=106;ExcessHet=3.0103;FS=2.597;MLEAC=1;MLEAF=0.500;MQ=41.89;MQRankSum=0.726;QD=14.71;ReadPosRankSum=-1.511;SOR=1.044	GT:AD:DP:GQ:PL	0/1:55,50:105:99:1573,0,1761
chrXV	313762	.	G	A	1743.77	PASS	AC=1;AF=0.500;AN=2;BaseQRankSum=1.244;ClippingRankSum=0.000;DP=112;ExcessHet=3.0103;FS=0.000;MLEAC=1;MLEAF=0.500;MQ=41.82;MQRankSum=1.014;QD=15.71;ReadPosRankSum=-0.683;SOR=0.661	GT:AD:DP:GQ:PL	0/1:56,55:111:99:1772,0,1694
chrXV	315808	.	C	T	1733.77	PASS	AC=1;AF=0.500;AN=2;BaseQRankSum=-1.379;ClippingRankSum=0.000;DP=110;ExcessHet=3.0103;FS=17.628;MLEAC=1;MLEAF=0.500;MQ=41.93;MQRankSum=0.194;QD=15.76;ReadPosRankSum=0.076;SOR=0.084	GT:AD:DP:GQ:PL	0/1:50,60:110:99:1762,0,1554
chrXV	326294	.	G	A	1074.77	PASS	AC=1;AF=0.500;AN=2;BaseQRankSum=-1.344;ClippingRankSum=0.000;DP=104;ExcessHet=3.0103;FS=0.000;MLEAC=1;MLEAF=0.500;MQ=41.96;MQRankSum=-1.646;QD=10.33;ReadPosRankSum=-1.824;SOR=0.724	GT:AD:DP:GQ:PL	0/1:60,44:104:99:1103,0,1755
chrXV	338670	.	G	A	933.77	PASS	AC=1;AF=0.500;AN=2;BaseQRankSum=-1.061;ClippingRankSum=0.000;DP=60;ExcessHet=3.0103;FS=3.712;MLEAC=1;MLEAF=0.500;MQ=42.00;MQRankSum=0.000;QD=15.56;ReadPosRankSum=-1.809;SOR=0.330	GT:AD:DP:GQ:PL	0/1:32,28:60:99:962,0,1160
chrXV	349795	.	C	T	849.77	PASS	AC=1;AF=0.500;AN=2;BaseQRankSum=-0.157;ClippingRankSum=0.000;DP=80;ExcessHet=3.0103;FS=3.219;MLEAC=1;MLEAF=0.500;MQ=41.28;MQRankSum=0.504;QD=10.62;ReadPosRankSum=-0.942;SOR=0.379	GT:AD:DP:GQ:PL	0/1:51,29:80:99:878,0,1679
chrXV	364319	.	C	T	1702.77	PASS	AC=1;AF=0.500;AN=2;BaseQRankSum=0.192;ClippingRankSum=0.000;DP=95;ExcessHet=3.0103;FS=8.333;MLEAC=1;MLEAF=0.500;MQ=41.82;MQRankSum=1.546;QD=17.92;ReadPosRankSum=1.676;SOR=0.258	GT:AD:DP:GQ:PL	0/1:44,51:95:99:1731,0,1410
chrXV	404853	.	G	A	1957.77	PASS	AC=1;AF=0.500;AN=2;BaseQRankSum=0.621;ClippingRankSum=0.000;DP=99;ExcessHet=3.0103;FS=1.814;MLEAC=1;MLEAF=0.500;MQ=42.00;MQRankSum=0.000;QD=20.18;ReadPosRankSum=-1.906;SOR=1.015	GT:AD:DP:GQ:PL	0/1:38,59:97:99:1986,0,1170
chrXV	412694	.	C	T	1381.77	PASS	AC=1;AF=0.500;AN=2;BaseQRankSum=-1.512;ClippingRankSum=0.000;DP=86;ExcessHet=3.0103;FS=2.965;MLEAC=1;MLEAF=0.500;MQ=42.07;MQRankSum=1.006;QD=16.26;ReadPosRankSum=-0.524;SOR=0.408	GT:AD:DP:GQ:PL	0/1:36,49:85:99:1410,0,1076
chrXV	414267	.	C	T	1359.77	PASS	AC=1;AF=0.500;AN=2;BaseQRankSum=0.576;ClippingRankSum=0.000;DP=99;ExcessHet=3.0103;FS=11.589;MLEAC=1;MLEAF=0.500;MQ=41.32;MQRankSum=-0.740;QD=13.74;ReadPosRankSum=-0.222;SOR=1.150	GT:AD:DP:GQ:PL	0/1:54,45:99:99:1388,0,1670
chrXV	419539	.	G	A	1130.77	PASS	AC=1;AF=0.500;AN=2;BaseQRankSum=1.582;ClippingRankSum=0.000;DP=88;ExcessHet=3.0103;FS=4.167;MLEAC=1;MLEAF=0.500;MQ=41.83;MQRankSum=0.883;QD=13.00;ReadPosRankSum=-0.218;SOR=0.372	GT:AD:DP:GQ:PL	0/1:50,37:87:99:1159,0,1548
chrXV	422073	.	G	A	1087.77	PASS	AC=1;AF=0.500;AN=2;BaseQRankSum=0.300;ClippingRankSum=0.000;DP=84;ExcessHet=3.0103;FS=7.427;MLEAC=1;MLEAF=0.500;MQ=42.00;MQRankSum=0.000;QD=12.95;ReadPosRankSum=-0.998;SOR=1.488	GT:AD:DP:GQ:PL	0/1:49,35:84:99:1116,0,1634
chrXV	422712	.	G	A	1859.77	PASS	AC=1;AF=0.500;AN=2;BaseQRankSum=-0.125;ClippingRankSum=0.000;DP=92;ExcessHet=3.0103;FS=2.844;MLEAC=1;MLEAF=0.500;MQ=41.96;MQRankSum=1.902;QD=20.44;ReadPosRankSum=-0.815;SOR=0.446	GT:AD:DP:GQ:PL	0/1:33,58:91:99:1888,0,964
chrXV	427435	.	C	T	1282.77	PASS	AC=1;AF=0.500;AN=2;BaseQRankSum=2.078;ClippingRankSum=0.000;DP=65;ExcessHet=3.0103;FS=0.000;MLEAC=1;MLEAF=0.500;MQ=42.00;MQRankSum=0.000;QD=19.73;ReadPosRankSum=1.117;SOR=0.751	GT:AD:DP:GQ:PL	0/1:29,36:65:99:1311,0,997
chrXV	435090	.	G	A	1117.77	PASS	AC=1;AF=0.500;AN=2;BaseQRankSum=0.403;ClippingRankSum=0.000;DP=74;ExcessHet=3.0103;FS=3.137;MLEAC=1;MLEAF=0.500;MQ=41.80;MQRankSum=1.014;QD=15.31;ReadPosRankSum=0.946;SOR=0.816	GT:AD:DP:GQ:PL	0/1:37,36:73:99:1146,0,1153
chrXV	438628	.	C	T	1235.77	PASS	AC=1;AF=0.500;AN=2;BaseQRankSum=-0.615;ClippingRankSum=0.000;DP=87;ExcessHet=3.0103;FS=1.943;MLEAC=1;MLEAF=0.500;MQ=40.88;MQRankSum=0.520;QD=14.37;ReadPosRankSum=1.098;SOR=1.022	GT:AD:DP:GQ:PL	0/1:45,41:86:99:1264,0,1533
chrXV	438680	.	C	T	1176.77	PASS	AC=1;AF=0.500;AN=2;BaseQRankSum=-1.496;ClippingRankSum=0.000;DP=100;ExcessHet=3.0103;FS=1.654;MLEAC=1;MLEAF=0.500;MQ=41.09;MQRankSum=1.840;QD=11.89;ReadPosRankSum=-0.368;SOR=0.500	GT:AD:DP:GQ:PL	0/1:55,44:99:99:1205,0,1729
chrXV	444594	.	C	T	1518.77	PASS	AC=1;AF=0.500;AN=2;BaseQRankSum=-0.982;ClippingRankSum=0.000;DP=68;ExcessHet=3.0103;FS=0.000;MLEAC=1;MLEAF=0.500;MQ=41.94;MQRankSum=-1.208;QD=22.33;ReadPosRankSum=1.106;SOR=0.647	GT:AD:DP:GQ:PL	0/1:29,39:68:99:1547,0,1137
chrXV	444600	.	C	T	1587.77	PASS	AC=1;AF=0.500;AN=2;BaseQRankSum=1.138;ClippingRankSum=0.000;DP=74;ExcessHet=3.0103;FS=0.000;MLEAC=1;MLEAF=0.500;MQ=41.95;MQRankSum=-1.258;QD=21.46;ReadPosRankSum=2.069;SOR=0.683	GT:AD:DP:GQ:PL	0/1:33,41:74:99:1616,0,1230
chrXV	444676	.	C	T	1418.77	PASS	AC=1;AF=0.500;AN=2;BaseQRankSum=-0.119;ClippingRankSum=0.000;DP=90;ExcessHet=3.0103;FS=5.611;MLEAC=1;MLEAF=0.500;MQ=42.00;MQRankSum=0.000;QD=15.76;ReadPosRankSum=-0.298;SOR=1.352	GT:AD:DP:GQ:PL	0/1:44,46:90:99:1447,0,1383
chrXV	468587	.	C	T	1951.77	PASS	AC=1;AF=0.500;AN=2;BaseQRankSum=-0.232;ClippingRankSum=0.000;DP=94;ExcessHet=3.0103;FS=1.715;MLEAC=1;MLEAF=0.500;MQ=41.81;MQRankSum=-1.336;QD=20.76;ReadPosRankSum=-1.157;SOR=0.582	GT:AD:DP:GQ:PL	0/1:35,59:94:99:1980,0,1106
chrXV	474316	.	C	T	1364.77	PASS	AC=1;AF=0.500;AN=2;BaseQRankSum=0.522;ClippingRankSum=0.000;DP=111;ExcessHet=3.0103;FS=1.890;MLEAC=1;MLEAF=0.500;MQ=41.73;MQRankSum=-1.808;QD=12.30;ReadPosRankSum=0.211;SOR=0.471	GT:AD:DP:GQ:PL	0/1:69,42:111:99:1393,0,2429
chrXV	482676	.	G	A	2626.77	PASS	AC=1;AF=0.500;AN=2;BaseQRankSum=-0.592;ClippingRankSum=0.000;DP=164;ExcessHet=3.0103;FS=1.226;MLEAC=1;MLEAF=0.500;MQ=41.28;MQRankSum=-1.569;QD=16.12;ReadPosRankSum=-0.807;SOR=0.574	GT:AD:DP:GQ:PL	0/1:79,84:163:99:2655,0,2568
chrXV	487434	.	C	T	1101.77	PASS	AC=1;AF=0.500;AN=2;BaseQRankSum=-1.698;ClippingRankSum=0.000;DP=80;ExcessHet=3.0103;FS=3.066;MLEAC=1;MLEAF=0.500;MQ=41.65;MQRankSum=0.630;QD=14.13;ReadPosRankSum=-0.489;SOR=0.373	GT:AD:DP:GQ:PL	0/1:39,39:78:99:1130,0,1240
chrXV	494753	.	C	T	1733.77	PASS	AC=1;AF=0.500;AN=2;BaseQRankSum=1.280;ClippingRankSum=0.000;DP=113;ExcessHet=3.0103;FS=5.918;MLEAC=1;MLEAF=0.500;MQ=41.75;MQRankSum=-1.358;QD=15.48;ReadPosRankSum=0.863;SOR=0.345	GT:AD:DP:GQ:PL	0/1:54,58:112:99:1762,0,1511
chrXV	497216	.	C	T	627.77	PASS	AC=1;AF=0.500;AN=2;BaseQRankSum=-1.754;ClippingRankSum=0.000;DP=36;ExcessHet=3.0103;FS=5.058;MLEAC=1;MLEAF=0.500;MQ=40.79;MQRankSum=-1.336;QD=17.94;ReadPosRankSum=-1.837;SOR=0.223	GT:AD:DP:GQ:PL	0/1:13,22:35:99:656,0,415
chrXV	503126	.	G	A	1738.77	PASS	AC=1;AF=0.500;AN=2;BaseQRankSum=0.971;ClippingRankSum=0.000;DP=95;ExcessHet=3.0103;FS=0.805;MLEAC=1;MLEAF=0.500;MQ=41.30;MQRankSum=0.167;QD=18.70;ReadPosRankSum=1.003;SOR=0.820	GT:AD:DP:GQ:PL	0/1:42,51:93:99:1767,0,1306
chrXV	503172	.	G	A	1724.77	PASS	AC=1;AF=0.500;AN=2;BaseQRankSum=1.298;ClippingRankSum=0.000;DP=114;ExcessHet=3.0103;FS=0.805;MLEAC=1;MLEAF=0.500;MQ=41.66;MQRankSum=-0.790;QD=15.82;ReadPosRankSum=0.065;SOR=0.854	GT:AD:DP:GQ:PL	0/1:55,54:109:99:1753,0,1723
chrXV	509442	.	C	T	1889.77	PASS	AC=1;AF=0.500;AN=2;BaseQRankSum=-1.563;ClippingRankSum=0.000;DP=120;ExcessHet=3.0103;FS=0.000;MLEAC=1;MLEAF=0.500;MQ=41.89;MQRankSum=-1.777;QD=15.88;ReadPosRankSum=-1.467;SOR=0.709	GT:AD:DP:GQ:PL	0/1:56,63:119:99:1918,0,1789
chrXV	522983	.	C	T	1499.77	PASS	AC=1;AF=0.500;AN=2;BaseQRankSum=0.140;ClippingRankSum=0.000;DP=92;ExcessHet=3.0103;FS=0.814;MLEAC=1;MLEAF=0.500;MQ=41.76;MQRankSum=0.638;QD=16.30;ReadPosRankSum=1.281;SOR=0.796	GT:AD:DP:GQ:PL	0/1:43,49:92:99:1528,0,1284
chrXV	551018	.	G	A	1812.77	PASS	AC=1;AF=0.500;AN=2;BaseQRankSum=2.346;ClippingRankSum=0.000;DP=87;ExcessHet=3.0103;FS=1.819;MLEAC=1;MLEAF=0.500;MQ=41.93;MQRankSum=-0.289;QD=21.08;ReadPosRankSum=0.934;SOR=0.490	GT:AD:DP:GQ:PL	0/1:36,50:86:99:1841,0,1168
chrXV	565171	.	G	A	1310.77	PASS	AC=1;AF=0.500;AN=2;BaseQRankSum=0.393;ClippingRankSum=0.000;DP=93;ExcessHet=3.0103;FS=4.082;MLEAC=1;MLEAF=0.500;MQ=42.00;MQRankSum=0.000;QD=14.25;ReadPosRankSum=-0.735;SOR=1.151	GT:AD:DP:GQ:PL	0/1:51,41:92:99:1339,0,1594
chrXV	592796	.	G	A	2468.77	PASS	AC=1;AF=0.500;AN=2;BaseQRankSum=-0.617;ClippingRankSum=0.000;DP=143;ExcessHet=3.0103;FS=0.674;MLEAC=1;MLEAF=0.500;MQ=41.77;MQRankSum=0.763;QD=17.51;ReadPosRankSum=-1.044;SOR=0.616	GT:AD:DP:GQ:PL	0/1:63,78:141:99:2497,0,1974
chrXV	638831	.	C	T	1919.77	PASS	AC=1;AF=0.500;AN=2;BaseQRankSum=-0.549;ClippingRankSum=0.000;DP=127;ExcessHet=3.0103;FS=5.536;MLEAC=1;MLEAF=0.500;MQ=41.97;MQRankSum=1.513;QD=15.36;ReadPosRankSum=-1.264;SOR=0.317	GT:AD:DP:GQ:PL	0/1:59,66:125:99:1948,0,1731
chrXV	638880	.	C	T	833.77	PASS	AC=1;AF=0.500;AN=2;BaseQRankSum=-0.408;ClippingRankSum=0.000;DP=71;ExcessHet=3.0103;FS=0.000;MLEAC=1;MLEAF=0.500;MQ=42.00;MQRankSum=0.000;QD=12.44;ReadPosRankSum=-2.073;SOR=0.824	GT:AD:DP:GQ:PL	0/1:38,29:67:99:862,0,1249
chrXV	649347	.	G	A	1194.77	PASS	AC=1;AF=0.500;AN=2;BaseQRankSum=0.821;ClippingRankSum=0.000;DP=103;ExcessHet=3.0103;FS=0.000;MLEAC=1;MLEAF=0.500;MQ=42.00;MQRankSum=0.000;QD=11.71;ReadPosRankSum=-0.421;SOR=0.712	GT:AD:DP:GQ:PL	0/1:56,46:102:99:1223,0,1460
chrXV	659406	.	G	A	912.77	PASS	AC=1;AF=0.500;AN=2;BaseQRankSum=0.692;ClippingRankSum=0.000;DP=86;ExcessHet=3.0103;FS=3.074;MLEAC=1;MLEAF=0.500;MQ=41.48;MQRankSum=-1.029;QD=11.13;ReadPosRankSum=0.268;SOR=1.162	GT:AD:DP:GQ:PL	0/1:51,31:82:99:941,0,1607
chrXV	659962	.	C	T	944.77	PASS	AC=1;AF=0.500;AN=2;BaseQRankSum=0.121;ClippingRankSum=0.000;DP=57;ExcessHet=3.0103;FS=3.724;MLEAC=1;MLEAF=0.500;MQ=41.74;MQRankSum=1.053;QD=16.57;ReadPosRankSum=1.703;SOR=1.262	GT:AD:DP:GQ:PL	0/1:28,29:57:99:973,0,949
chrXV	661583	.	C	T	1948.77	PASS	AC=1;AF=0.500;AN=2;BaseQRankSum=-2.891;ClippingRankSum=0.000;DP=115;ExcessHet=3.0103;FS=0.000;MLEAC=1;MLEAF=0.500;MQ=41.87;MQRankSum=-0.891;QD=16.95;ReadPosRankSum=-2.810;SOR=0.724	GT:AD:DP:GQ:PL	0/1:52,63:115:99:1977,0,1741
chrXV	663839	.	C	T	1415.77	PASS	AC=1;AF=0.500;AN=2;BaseQRankSum=-1.171;ClippingRankSum=0.000;DP=88;ExcessHet=3.0103;FS=11.436;MLEAC=1;MLEAF=0.500;MQ=41.36;MQRankSum=0.209;QD=16.66;ReadPosRankSum=0.628;SOR=0.172	GT:AD:DP:GQ:PL	0/1:39,46:85:99:1444,0,1223
chrXV	678833	.	C	T	1675.77	PASS	AC=1;AF=0.500;AN=2;BaseQRankSum=-0.048;ClippingRankSum=0.000;DP=108;ExcessHet=3.0103;FS=0.752;MLEAC=1;MLEAF=0.500;MQ=41.77;MQRankSum=0.055;QD=15.66;ReadPosRankSum=-0.130;SOR=0.557	GT:AD:DP:GQ:PL	0/1:52,55:107:99:1704,0,1626
chrXV	680760	.	G	A	1066.77	PASS	AC=1;AF=0.500;AN=2;BaseQRankSum=-1.651;ClippingRankSum=0.000;DP=82;ExcessHet=3.0103;FS=7.717;MLEAC=1;MLEAF=0.500;MQ=41.82;MQRankSum=-1.000;QD=13.01;ReadPosRankSum=0.043;SOR=0.229	GT:AD:DP:GQ:PL	0/1:42,40:82:99:1095,0,1271
chrXV	680987	.	G	A	414.77	PASS	AC=1;AF=0.500;AN=2;BaseQRankSum=0.190;ClippingRankSum=0.000;DP=37;ExcessHet=3.0103;FS=0.000;MLEAC=1;MLEAF=0.500;MQ=42.00;MQRankSum=0.000;QD=11.21;ReadPosRankSum=-1.545;SOR=0.549	GT:AD:DP:GQ:PL	0/1:23,14:37:99:443,0,792
chrXV	683391	.	C	T	1659.77	PASS	AC=1;AF=0.500;AN=2;BaseQRankSum=0.175;ClippingRankSum=0.000;DP=119;ExcessHet=3.0103;FS=1.496;MLEAC=1;MLEAF=0.500;MQ=41.73;MQRankSum=-2.274;QD=14.07;ReadPosRankSum=-0.483;SOR=0.861	GT:AD:DP:GQ:PL	0/1:66,52:118:99:1688,0,2233
chrXV	683945	.	G	A	837.77	PASS	AC=1;AF=0.500;AN=2;BaseQRankSum=0.253;ClippingRankSum=0.000;DP=65;ExcessHet=3.0103;FS=3.634;MLEAC=1;MLEAF=0.500;MQ=41.78;MQRankSum=0.901;QD=12.89;ReadPosRankSum=-0.950;SOR=1.291	GT:AD:DP:GQ:PL	0/1:37,28:65:99:866,0,1186
chrXV	718394	.	G	A	1380.77	PASS	AC=1;AF=0.500;AN=2;BaseQRankSum=-0.097;ClippingRankSum=0.000;DP=88;ExcessHet=3.0103;FS=0.000;MLEAC=1;MLEAF=0.500;MQ=41.79;MQRankSum=-1.779;QD=15.69;ReadPosRankSum=-1.036;SOR=0.643	GT:AD:DP:GQ:PL	0/1:45,43:88:99:1409,0,1523
chrXV	751691	.	G	A	1813.77	PASS	AC=1;AF=0.500;AN=2;BaseQRankSum=0.427;ClippingRankSum=0.000;DP=128;ExcessHet=3.0103;FS=1.476;MLEAC=1;MLEAF=0.500;MQ=41.70;MQRankSum=-0.526;QD=14.28;ReadPosRankSum=-0.326;SOR=0.888	GT:AD:DP:GQ:PL	0/1:68,59:127:99:1842,0,2040
chrXV	763638	.	C	T	1697.77	PASS	AC=1;AF=0.500;AN=2;BaseQRankSum=-1.474;ClippingRankSum=0.000;DP=108;ExcessHet=3.0103;FS=8.168;MLEAC=1;MLEAF=0.500;MQ=41.29;MQRankSum=-2.318;QD=16.02;ReadPosRankSum=0.746;SOR=1.507	GT:AD:DP:GQ:PL	0/1:49,57:106:99:1726,0,1613
chrXV	780056	.	C	T	1281.77	PASS	AC=1;AF=0.500;AN=2;BaseQRankSum=-0.821;ClippingRankSum=0.000;DP=88;ExcessHet=3.0103;FS=8.523;MLEAC=1;MLEAF=0.500;MQ=41.78;MQRankSum=-3.568;QD=14.57;ReadPosRankSum=1.315;SOR=1.100	GT:AD:DP:GQ:PL	0/1:47,41:88:99:1310,0,1723
chrXV	780093	.	C	T	3469.77	PASS	AC=2;AF=1.00;AN=2;DP=93;ExcessHet=3.0103;FS=0.000;MLEAC=2;MLEAF=1.00;MQ=41.61;QD=28.65;SOR=0.804	GT:AD:DP:GQ:PL	1/1:0,93:93:99:3498,279,0
chrXV	780132	.	C	T	1106.77	PASS	AC=1;AF=0.500;AN=2;BaseQRankSum=0.947;ClippingRankSum=0.000;DP=71;ExcessHet=3.0103;FS=3.738;MLEAC=1;MLEAF=0.500;MQ=41.71;MQRankSum=-1.111;QD=15.59;ReadPosRankSum=-0.275;SOR=1.292	GT:AD:DP:GQ:PL	0/1:38,33:71:99:1135,0,1252
chrXV	780228	.	C	T	1517.77	PASS	AC=1;AF=0.500;AN=2;BaseQRankSum=-1.148;ClippingRankSum=0.000;DP=83;ExcessHet=3.0103;FS=1.927;MLEAC=1;MLEAF=0.500;MQ=41.63;MQRankSum=1.769;QD=18.29;ReadPosRankSum=-0.942;SOR=0.491	GT:AD:DP:GQ:PL	0/1:33,50:83:99:1546,0,1021
chrXV	787149	.	C	T	1672.77	PASS	AC=1;AF=0.500;AN=2;BaseQRankSum=0.650;ClippingRankSum=0.000;DP=82;ExcessHet=3.0103;FS=3.052;MLEAC=1;MLEAF=0.500;MQ=41.63;MQRankSum=-0.262;QD=20.40;ReadPosRankSum=0.940;SOR=1.145	GT:AD:DP:GQ:PL	0/1:33,49:82:99:1701,0,1042
chrXV	788523	.	G	A	815.77	PASS	AC=1;AF=0.500;AN=2;BaseQRankSum=0.573;ClippingRankSum=0.000;DP=68;ExcessHet=3.0103;FS=3.382;MLEAC=1;MLEAF=0.500;MQ=41.94;MQRankSum=1.245;QD=12.36;ReadPosRankSum=0.915;SOR=0.385	GT:AD:DP:GQ:PL	0/1:38,28:66:99:844,0,1208
chrXV	804862	.	G	A	819.77	PASS	AC=1;AF=0.500;AN=2;BaseQRankSum=-0.864;ClippingRankSum=0.000;DP=63;ExcessHet=3.0103;FS=3.505;MLEAC=1;MLEAF=0.500;MQ=41.74;MQRankSum=-0.023;QD=13.44;ReadPosRankSum=0.032;SOR=0.603	GT:AD:DP:GQ:PL	0/1:31,30:61:99:848,0,984
chrXV	837471	.	G	A	698.77	PASS	AC=1;AF=0.500;AN=2;BaseQRankSum=-0.288;ClippingRankSum=0.000;DP=57;ExcessHet=3.0103;FS=2.277;MLEAC=1;MLEAF=0.500;MQ=42.00;MQRankSum=0.000;QD=12.48;ReadPosRankSum=-0.100;SOR=1.022	GT:AD:DP:GQ:PL	0/1:34,22:56:99:727,0,1213
chrXV	843391	.	G	A	1802.77	PASS	AC=1;AF=0.500;AN=2;BaseQRankSum=-0.386;ClippingRankSum=0.000;DP=113;ExcessHet=3.0103;FS=14.653;MLEAC=1;MLEAF=0.500;MQ=41.14;MQRankSum=-2.100;QD=16.24;ReadPosRankSum=1.324;SOR=0.372	GT:AD:DP:GQ:PL	0/1:54,57:111:99:1831,0,1745
chrXV	843802	.	G	A	1877.77	PASS	AC=1;AF=0.500;AN=2;BaseQRankSum=-0.093;ClippingRankSum=0.000;DP=120;ExcessHet=3.0103;FS=0.000;MLEAC=1;MLEAF=0.500;MQ=41.51;MQRankSum=-1.038;QD=15.65;ReadPosRankSum=0.039;SOR=0.703	GT:AD:DP:GQ:PL	0/1:61,59:120:99:1906,0,1939
chrXV	849578	.	C	T	965.77	PASS	AC=1;AF=0.500;AN=2;BaseQRankSum=2.633;ClippingRankSum=0.000;DP=91;ExcessHet=3.0103;FS=0.000;MLEAC=1;MLEAF=0.500;MQ=41.64;MQRankSum=1.315;QD=10.73;ReadPosRankSum=0.163;SOR=0.785	GT:AD:DP:GQ:PL	0/1:58,32:90:99:994,0,1718
chrXV	888896	.	G	A	616.77	PASS	AC=1;AF=0.500;AN=2;BaseQRankSum=-2.005;ClippingRankSum=0.000;DP=39;ExcessHet=3.0103;FS=0.000;MLEAC=1;MLEAF=0.500;MQ=41.64;MQRankSum=0.000;QD=16.67;ReadPosRankSum=-0.196;SOR=0.941	GT:AD:DP:GQ:PL	0/1:15,22:37:99:645,0,464
chrXV	904663	.	G	A	1070.77	PASS	AC=1;AF=0.500;AN=2;BaseQRankSum=0.519;ClippingRankSum=0.000;DP=67;ExcessHet=3.0103;FS=3.334;MLEAC=1;MLEAF=0.500;MQ=41.52;MQRankSum=-2.062;QD=15.98;ReadPosRankSum=0.395;SOR=0.374	GT:AD:DP:GQ:PL	0/1:34,33:67:99:1099,0,1159
chrXV	908026	.	C	T	1492.77	PASS	AC=1;AF=0.500;AN=2;BaseQRankSum=-1.317;ClippingRankSum=0.000;DP=82;ExcessHet=3.0103;FS=7.619;MLEAC=1;MLEAF=0.500;MQ=42.00;MQRankSum=0.000;QD=18.20;ReadPosRankSum=0.137;SOR=0.303	GT:AD:DP:GQ:PL	0/1:33,49:82:99:1521,0,1074
chrXV	909157	.	G	A	1519.77	PASS	AC=1;AF=0.500;AN=2;BaseQRankSum=-1.173;ClippingRankSum=0.000;DP=93;ExcessHet=3.0103;FS=0.000;MLEAC=1;MLEAF=0.500;MQ=41.44;MQRankSum=-2.367;QD=16.34;ReadPosRankSum=1.057;SOR=0.760	GT:AD:DP:GQ:PL	0/1:40,53:93:99:1548,0,1221
chrXV	911641	.	G	A	1370.77	PASS	AC=1;AF=0.500;AN=2;BaseQRankSum=1.453;ClippingRankSum=0.000;DP=101;ExcessHet=3.0103;FS=6.303;MLEAC=1;MLEAF=0.500;MQ=41.82;MQRankSum=0.486;QD=13.57;ReadPosRankSum=0.270;SOR=0.797	GT:AD:DP:GQ:PL	0/1:53,48:101:99:1399,0,1494
chrXV	932238	.	C	T	1364.77	PASS	AC=1;AF=0.500;AN=2;BaseQRankSum=0.728;ClippingRankSum=0.000;DP=82;ExcessHet=3.0103;FS=0.870;MLEAC=1;MLEAF=0.500;MQ=41.77;MQRankSum=1.726;QD=16.64;ReadPosRankSum=-0.676;SOR=0.836	GT:AD:DP:GQ:PL	0/1:42,40:82:99:1393,0,1427
chrXV	932523	.	C	T	2147.77	PASS	AC=1;AF=0.500;AN=2;BaseQRankSum=0.020;ClippingRankSum=0.000;DP=127;ExcessHet=3.0103;FS=1.449;MLEAC=1;MLEAF=0.500;MQ=41.84;MQRankSum=-1.745;QD=17.05;ReadPosRankSum=0.322;SOR=0.875	GT:AD:DP:GQ:PL	0/1:54,72:126:99:2176,0,1573
chrXV	953815	.	G	A	1390.77	PASS	AC=1;AF=0.500;AN=2;BaseQRankSum=-0.329;ClippingRankSum=0.000;DP=73;ExcessHet=3.0103;FS=0.938;MLEAC=1;MLEAF=0.500;MQ=41.33;MQRankSum=-2.107;QD=19.05;ReadPosRankSum=-0.027;SOR=0.931	GT:AD:DP:GQ:PL	0/1:30,43:73:99:1419,0,971
chrXV	960847	.	C	T	742.77	PASS	AC=1;AF=0.500;AN=2;BaseQRankSum=0.639;ClippingRankSum=0.000;DP=49;ExcessHet=3.0103;FS=0.000;MLEAC=1;MLEAF=0.500;MQ=41.42;MQRankSum=-1.554;QD=15.16;ReadPosRankSum=-1.614;SOR=0.796	GT:AD:DP:GQ:PL	0/1:27,22:49:99:771,0,925
chrXV	978283	.	G	A	983.77	PASS	AC=1;AF=0.500;AN=2;BaseQRankSum=-0.457;ClippingRankSum=0.000;DP=63;ExcessHet=3.0103;FS=6.828;MLEAC=1;MLEAF=0.500;MQ=41.94;MQRankSum=-1.337;QD=15.62;ReadPosRankSum=0.666;SOR=0.571	GT:AD:DP:GQ:PL	0/1:30,33:63:99:1012,0,963
chrXV	980715	.	C	T	1273.77	PASS	AC=1;AF=0.500;AN=2;BaseQRankSum=-1.882;ClippingRankSum=0.000;DP=93;ExcessHet=3.0103;FS=2.883;MLEAC=1;MLEAF=0.500;MQ=41.11;MQRankSum=-2.015;QD=13.85;ReadPosRankSum=-0.613;SOR=0.429	GT:AD:DP:GQ:PL	0/1:48,44:92:99:1302,0,1575
chrXV	987119	.	G	A	2608.77	PASS	AC=1;AF=0.500;AN=2;BaseQRankSum=1.189;ClippingRankSum=0.000;DP=146;ExcessHet=3.0103;FS=7.864;MLEAC=1;MLEAF=0.500;MQ=41.78;MQRankSum=-1.740;QD=17.99;ReadPosRankSum=0.083;SOR=1.333	GT:AD:DP:GQ:PL	0/1:62,83:145:99:2637,0,1810
chrXV	1003171	.	G	A	2019.77	PASS	AC=1;AF=0.500;AN=2;BaseQRankSum=0.663;ClippingRankSum=0.000;DP=136;ExcessHet=3.0103;FS=14.552;MLEAC=1;MLEAF=0.500;MQ=42.00;MQRankSum=0.000;QD=15.07;ReadPosRankSum=2.508;SOR=1.721	GT:AD:DP:GQ:PL	0/1:70,64:134:99:2048,0,2255
chrXV	1004418	.	G	A	671.77	PASS	AC=1;AF=0.500;AN=2;BaseQRankSum=-1.043;ClippingRankSum=0.000;DP=37;ExcessHet=3.0103;FS=0.000;MLEAC=1;MLEAF=0.500;MQ=41.89;MQRankSum=-1.357;QD=18.16;ReadPosRankSum=0.395;SOR=0.784	GT:AD:DP:GQ:PL	0/1:18,19:37:99:700,0,672
chrXV	1004628	.	C	T	1374.77	PASS	AC=1;AF=0.500;AN=2;BaseQRankSum=3.034;ClippingRankSum=0.000;DP=78;ExcessHet=3.0103;FS=4.520;MLEAC=1;MLEAF=0.500;MQ=41.81;MQRankSum=-0.817;QD=17.85;ReadPosRankSum=-1.383;SOR=1.086	GT:AD:DP:GQ:PL	0/1:32,45:77:99:1403,0,748
chrXV	1028670	.	G	A	1545.77	PASS	AC=1;AF=0.500;AN=2;BaseQRankSum=-0.404;ClippingRankSum=0.000;DP=107;ExcessHet=3.0103;FS=1.620;MLEAC=1;MLEAF=0.500;MQ=41.73;MQRankSum=-0.041;QD=14.86;ReadPosRankSum=0.456;SOR=0.902	GT:AD:DP:GQ:PL	0/1:54,50:104:99:1574,0,1691
chrXV	1033516	.	G	A	1651.77	PASS	AC=1;AF=0.500;AN=2;BaseQRankSum=0.039;ClippingRankSum=0.000;DP=84;ExcessHet=3.0103;FS=6.040;MLEAC=1;MLEAF=0.500;MQ=41.91;MQRankSum=-1.576;QD=20.14;ReadPosRankSum=-0.566;SOR=0.273	GT:AD:DP:GQ:PL	0/1:31,51:82:99:1680,0,896
chrXV	1058731	.	G	A	1515.77	PASS	AC=1;AF=0.500;AN=2;BaseQRankSum=-0.492;ClippingRankSum=0.000;DP=103;ExcessHet=3.0103;FS=1.594;MLEAC=1;MLEAF=0.500;MQ=42.00;MQRankSum=0.000;QD=14.72;ReadPosRankSum=-0.903;SOR=0.534	GT:AD:DP:GQ:PL	0/1:53,50:103:99:1544,0,1738
chrXV	1060134	.	C	T	1215.77	PASS	AC=1;AF=0.500;AN=2;BaseQRankSum=0.296;ClippingRankSum=0.000;DP=65;ExcessHet=3.0103;FS=7.353;MLEAC=1;MLEAF=0.500;MQ=41.12;MQRankSum=0.368;QD=18.70;ReadPosRankSum=0.013;SOR=1.721	GT:AD:DP:GQ:PL	0/1:27,38:65:99:1244,0,838
chrXVI	39900	.	G	A	1067.77	PASS	AC=1;AF=0.500;AN=2;BaseQRankSum=-2.622;ClippingRankSum=0.000;DP=97;ExcessHet=3.0103;FS=0.774;MLEAC=1;MLEAF=0.500;MQ=41.88;MQRankSum=-1.408;QD=11.01;ReadPosRankSum=-1.016;SOR=0.601	GT:AD:DP:GQ:PL	0/1:59,38:97:99:1096,0,2123
chrXVI	45037	.	C	T	1860.77	PASS	AC=1;AF=0.500;AN=2;BaseQRankSum=1.003;ClippingRankSum=0.000;DP=91;ExcessHet=3.0103;FS=0.000;MLEAC=1;MLEAF=0.500;MQ=41.69;MQRankSum=-1.108;QD=20.45;ReadPosRankSum=0.282;SOR=0.766	GT:AD:DP:GQ:PL	0/1:35,56:91:99:1889,0,1043
chrXVI	66790	.	G	A	1245.77	PASS	AC=1;AF=0.500;AN=2;BaseQRankSum=1.703;ClippingRankSum=0.000;DP=80;ExcessHet=3.0103;FS=1.848;MLEAC=1;MLEAF=0.500;MQ=41.82;MQRankSum=1.000;QD=15.57;ReadPosRankSum=1.735;SOR=0.452	GT:AD:DP:GQ:PL	0/1:41,39:80:99:1274,0,1224
chrXVI	67593	.	C	T	937.77	PASS	AC=1;AF=0.500;AN=2;BaseQRankSum=1.648;ClippingRankSum=0.000;DP=74;ExcessHet=3.0103;FS=3.262;MLEAC=1;MLEAF=0.500;MQ=42.00;MQRankSum=0.000;QD=12.85;ReadPosRankSum=0.172;SOR=0.490	GT:AD:DP:GQ:PL	0/1:44,29:73:99:966,0,1454
chrXVI	69312	.	G	A	1429.77	PASS	AC=1;AF=0.500;AN=2;BaseQRankSum=2.233;ClippingRankSum=0.000;DP=103;ExcessHet=3.0103;FS=7.694;MLEAC=1;MLEAF=0.500;MQ=41.66;MQRankSum=1.850;QD=14.02;ReadPosRankSum=-1.063;SOR=0.963	GT:AD:DP:GQ:PL	0/1:56,46:102:99:1458,0,1552
chrXVI	78671	.	C	T	1439.77	PASS	AC=1;AF=0.500;AN=2;BaseQRankSum=-0.288;ClippingRankSum=0.000;DP=116;ExcessHet=3.0103;FS=1.507;MLEAC=1;MLEAF=0.500;MQ=41.87;MQRankSum=0.917;QD=12.63;ReadPosRankSum=-0.738;SOR=0.531	GT:AD:DP:GQ:PL	0/1:63,51:114:99:1468,0,1887
chrXVI	81496	.	G	A	2242.77	PASS	AC=1;AF=0.500;AN=2;BaseQRankSum=2.195;ClippingRankSum=0.000;DP=140;ExcessHet=3.0103;FS=4.004;MLEAC=1;MLEAF=0.500;MQ=41.79;MQRankSum=1.820;QD=16.02;ReadPosRankSum=1.683;SOR=0.850	GT:AD:DP:GQ:PL	0/1:68,72:140:99:2271,0,1973
chrXVI	88424	.	C	T	1618.77	PASS	AC=1;AF=0.500;AN=2;BaseQRankSum=0.496;ClippingRankSum=0.000;DP=82;ExcessHet=3.0103;FS=0.000;MLEAC=1;MLEAF=0.500;MQ=41.93;MQRankSum=-1.462;QD=19.74;ReadPosRankSum=0.162;SOR=0.682	GT:AD:DP:GQ:PL	0/1:34,48:82:99:1647,0,1040
chrXVI	108280	.	C	T	2054.77	PASS	AC=1;AF=0.500;AN=2;BaseQRankSum=0.558;ClippingRankSum=0.000;DP=126;ExcessHet=3.0103;FS=0.000;MLEAC=1;MLEAF=0.500;MQ=41.74;MQRankSum=-1.832;QD=16.31;ReadPosRankSum=1.296;SOR=0.734	GT:AD:DP:GQ:PL	0/1:57,69:126:99:2083,0,1624
chrXVI	124790	.	C	T	1445.77	PASS	AC=1;AF=0.500;AN=2;BaseQRankSum=-0.945;ClippingRankSum=0.000;DP=78;ExcessHet=3.0103;FS=7.912;MLEAC=1;MLEAF=0.500;MQ=41.62;MQRankSum=0.240;QD=18.54;ReadPosRankSum=-2.060;SOR=1.536	GT:AD:DP:GQ:PL	0/1:33,45:78:99:1474,0,1049
chrXVI	126041	.	C	T	1517.77	PASS	AC=1;AF=0.500;AN=2;BaseQRankSum=-1.099;ClippingRankSum=0.000;DP=100;ExcessHet=3.0103;FS=0.755;MLEAC=1;MLEAF=0.500;MQ=41.86;MQRankSum=-0.328;QD=15.18;ReadPosRankSum=-0.842;SOR=0.602	GT:AD:DP:GQ:PL	0/1:49,51:100:99:1546,0,1545
chrXVI	130786	.	C	T	1787.77	PASS	AC=1;AF=0.500;AN=2;BaseQRankSum=1.066;ClippingRankSum=0.000;DP=131;ExcessHet=3.0103;FS=3.236;MLEAC=1;MLEAF=0.500;MQ=41.67;MQRankSum=-1.892;QD=13.86;ReadPosRankSum=0.219;SOR=1.011	GT:AD:DP:GQ:PL	0/1:70,59:129:99:1816,0,2154
chrXVI	167974	.	C	T	1579.77	PASS	AC=1;AF=0.500;AN=2;BaseQRankSum=-1.642;ClippingRankSum=0.000;DP=107;ExcessHet=3.0103;FS=1.591;MLEAC=1;MLEAF=0.500;MQ=41.70;MQRankSum=0.143;QD=14.76;ReadPosRankSum=1.254;SOR=0.912	GT:AD:DP:GQ:PL	0/1:49,58:107:99:1608,0,1468
chrXVI	171144	.	G	A	1858.77	PASS	AC=1;AF=0.500;AN=2;BaseQRankSum=0.532;ClippingRankSum=0.000;DP=118;ExcessHet=3.0103;FS=0.713;MLEAC=1;MLEAF=0.500;MQ=41.81;MQRankSum=-0.366;QD=15.89;ReadPosRankSum=1.850;SOR=0.836	GT:AD:DP:GQ:PL	0/1:56,61:117:99:1887,0,1689
chrXVI	172788	.	G	A	1317.77	PASS	AC=1;AF=0.500;AN=2;BaseQRankSum=0.045;ClippingRankSum=0.000;DP=96;ExcessHet=3.0103;FS=1.623;MLEAC=1;MLEAF=0.500;MQ=41.96;MQRankSum=-1.499;QD=13.73;ReadPosRankSum=0.088;SOR=0.797	GT:AD:DP:GQ:PL	0/1:51,45:96:99:1346,0,1568
chrXVI	174959	.	G	A	1743.77	PASS	AC=1;AF=0.500;AN=2;BaseQRankSum=0.542;ClippingRankSum=0.000;DP=110;ExcessHet=3.0103;FS=9.351;MLEAC=1;MLEAF=0.500;MQ=42.00;MQRankSum=0.000;QD=16.30;ReadPosRankSum=0.829;SOR=1.502	GT:AD:DP:GQ:PL	0/1:52,55:107:99:1772,0,1581
chrXVI	192781	.	G	A	1303.77	PASS	AC=1;AF=0.500;AN=2;BaseQRankSum=0.151;ClippingRankSum=0.000;DP=82;ExcessHet=3.0103;FS=2.046;MLEAC=1;MLEAF=0.500;MQ=41.77;MQRankSum=-1.554;QD=16.10;ReadPosRankSum=1.781;SOR=0.458	GT:AD:DP:GQ:PL	0/1:36,45:81:99:1332,0,1045
chrXVI	203392	.	G	A	1717.77	PASS	AC=1;AF=0.500;AN=2;BaseQRankSum=-1.378;ClippingRankSum=0.000;DP=130;ExcessHet=3.0103;FS=0.000;MLEAC=1;MLEAF=0.500;MQ=41.97;MQRankSum=-1.523;QD=13.21;ReadPosRankSum=0.474;SOR=0.648	GT:AD:DP:GQ:PL	0/1:70,60:130:99:1746,0,2232
chrXVI	205147	.	C	T	2370.77	PASS	AC=1;AF=0.500;AN=2;BaseQRankSum=-0.415;ClippingRankSum=0.000;DP=157;ExcessHet=3.0103;FS=0.604;MLEAC=1;MLEAF=0.500;MQ=41.94;MQRankSum=0.098;QD=15.30;ReadPosRankSum=1.040;SOR=0.795	GT:AD:DP:GQ:PL	0/1:74,81:155:99:2399,0,2261
chrXVI	214093	.	G	A	1460.77	PASS	AC=1;AF=0.500;AN=2;BaseQRankSum=0.361;ClippingRankSum=0.000;DP=91;ExcessHet=3.0103;FS=0.793;MLEAC=1;MLEAF=0.500;MQ=41.48;MQRankSum=1.029;QD=16.41;ReadPosRankSum=-0.029;SOR=0.657	GT:AD:DP:GQ:PL	0/1:44,45:89:99:1489,0,1419
chrXVI	231004	.	C	T	1329.77	PASS	AC=1;AF=0.500;AN=2;BaseQRankSum=0.799;ClippingRankSum=0.000;DP=90;ExcessHet=3.0103;FS=1.688;MLEAC=1;MLEAF=0.500;MQ=41.96;MQRankSum=-1.539;QD=14.78;ReadPosRankSum=-0.292;SOR=0.810	GT:AD:DP:GQ:PL	0/1:49,41:90:99:1358,0,1594
chrXVI	244297	.	G	A	1230.77	PASS	AC=1;AF=0.500;AN=2;BaseQRankSum=-0.298;ClippingRankSum=0.000;DP=100;ExcessHet=3.0103;FS=0.803;MLEAC=1;MLEAF=0.500;MQ=41.56;MQRankSum=1.627;QD=12.31;ReadPosRankSum=-0.380;SOR=0.823	GT:AD:DP:GQ:PL	0/1:54,46:100:99:1259,0,1555
chrXVI	254318	.	G	A	920.77	PASS	AC=1;AF=0.500;AN=2;BaseQRankSum=0.586;ClippingRankSum=0.000;DP=74;ExcessHet=3.0103;FS=0.896;MLEAC=1;MLEAF=0.500;MQ=42.00;MQRankSum=0.000;QD=12.44;ReadPosRankSum=0.390;SOR=0.555	GT:AD:DP:GQ:PL	0/1:45,29:74:99:949,0,1589
chrXVI	280461	.	G	A	647.77	PASS	AC=1;AF=0.500;AN=2;BaseQRankSum=-0.463;ClippingRankSum=0.000;DP=71;ExcessHet=3.0103;FS=4.885;MLEAC=1;MLEAF=0.500;MQ=41.19;MQRankSum=-1.568;QD=9.12;ReadPosRankSum=-0.241;SOR=0.583	GT:AD:DP:GQ:PL	0/1:45,26:71:99:676,0,1380
chrXVI	281067	.	C	T	1689.77	PASS	AC=1;AF=0.500;AN=2;BaseQRankSum=-0.350;ClippingRankSum=0.000;DP=88;ExcessHet=3.0103;FS=4.196;MLEAC=1;MLEAF=0.500;MQ=41.84;MQRankSum=-0.720;QD=19.42;ReadPosRankSum=-1.202;SOR=0.793	GT:AD:DP:GQ:PL	0/1:31,56:87:99:1718,0,899
chrXVI	282095	.	C	T	1031.77	PASS	AC=1;AF=0.500;AN=2;BaseQRankSum=-0.646;ClippingRankSum=0.000;DP=77;ExcessHet=3.0103;FS=1.854;MLEAC=1;MLEAF=0.500;MQ=42.00;MQRankSum=0.000;QD=13.40;ReadPosRankSum=0.184;SOR=0.509	GT:AD:DP:GQ:PL	0/1:44,33:77:99:1060,0,1523
chrXVI	291952	.	C	T	1220.77	PASS	AC=1;AF=0.500;AN=2;BaseQRankSum=-0.160;ClippingRankSum=0.000;DP=91;ExcessHet=3.0103;FS=2.797;MLEAC=1;MLEAF=0.500;MQ=42.00;MQRankSum=0.000;QD=13.87;ReadPosRankSum=-0.415;SOR=1.022	GT:AD:DP:GQ:PL	0/1:48,40:88:99:1249,0,1643
chrXVI	297425	.	C	T	1743.77	PASS	AC=1;AF=0.500;AN=2;BaseQRankSum=0.437;ClippingRankSum=0.000;DP=112;ExcessHet=3.0103;FS=5.937;MLEAC=1;MLEAF=0.500;MQ=41.71;MQRankSum=-2.018;QD=15.57;ReadPosRankSum=-0.385;SOR=1.159	GT:AD:DP:GQ:PL	0/1:56,56:112:99:1772,0,1722
chrXVI	318878	.	G	A	2165.77	PASS	AC=1;AF=0.500;AN=2;BaseQRankSum=-1.463;ClippingRankSum=0.000;DP=125;ExcessHet=3.0103;FS=1.432;MLEAC=1;MLEAF=0.500;MQ=42.00;MQRankSum=0.000;QD=17.47;ReadPosRankSum=-1.219;SOR=0.839	GT:AD:DP:GQ:PL	0/1:54,70:124:99:2194,0,1677
chrXVI	322762	.	C	T	1258.77	PASS	AC=1;AF=0.500;AN=2;BaseQRankSum=1.289;ClippingRankSum=0.000;DP=67;ExcessHet=3.0103;FS=0.000;MLEAC=1;MLEAF=0.500;MQ=41.97;MQRankSum=-0.870;QD=18.79;ReadPosRankSum=-0.906;SOR=0.811	GT:AD:DP:GQ:PL	0/1:30,37:67:99:1287,0,937
chrXVI	337163	.	C	T	1337.77	PASS	AC=1;AF=0.500;AN=2;BaseQRankSum=0.213;ClippingRankSum=0.000;DP=107;ExcessHet=3.0103;FS=12.840;MLEAC=1;MLEAF=0.500;MQ=41.49;MQRankSum=-1.508;QD=12.62;ReadPosRankSum=-1.142;SOR=1.150	GT:AD:DP:GQ:PL	0/1:61,45:106:99:1366,0,1977
chrXVI	338853	.	G	A	1331.77	PASS	AC=1;AF=0.500;AN=2;BaseQRankSum=-0.037;ClippingRankSum=0.000;DP=107;ExcessHet=3.0103;FS=2.542;MLEAC=1;MLEAF=0.500;MQ=41.15;MQRankSum=0.477;QD=12.93;ReadPosRankSum=-1.338;SOR=0.476	GT:AD:DP:GQ:PL	0/1:55,48:103:99:1360,0,1635
chrXVI	350134	.	C	T	740.77	PASS	AC=1;AF=0.500;AN=2;BaseQRankSum=-0.820;ClippingRankSum=0.000;DP=59;ExcessHet=3.0103;FS=2.786;MLEAC=1;MLEAF=0.500;MQ=41.93;MQRankSum=1.267;QD=12.77;ReadPosRankSum=-0.276;SOR=0.302	GT:AD:DP:GQ:PL	0/1:33,25:58:99:769,0,1170
chrXVI	409030	.	G	A	1772.77	PASS	AC=1;AF=0.500;AN=2;BaseQRankSum=-0.820;ClippingRankSum=0.000;DP=121;ExcessHet=3.0103;FS=2.377;MLEAC=1;MLEAF=0.500;MQ=41.64;MQRankSum=-2.997;QD=15.28;ReadPosRankSum=-1.751;SOR=0.498	GT:AD:DP:GQ:PL	0/1:56,60:116:99:1801,0,1703
chrXVI	409074	.	C	T	1707.77	PASS	AC=1;AF=0.500;AN=2;BaseQRankSum=-1.841;ClippingRankSum=0.000;DP=117;ExcessHet=3.0103;FS=4.535;MLEAC=1;MLEAF=0.500;MQ=41.41;MQRankSum=-0.927;QD=14.60;ReadPosRankSum=0.084;SOR=0.381	GT:AD:DP:GQ:PL	0/1:57,60:117:99:1736,0,1790
chrXVI	412125	.	C	T	1632.77	PASS	AC=1;AF=0.500;AN=2;BaseQRankSum=-1.605;ClippingRankSum=0.000;DP=101;ExcessHet=3.0103;FS=5.044;MLEAC=1;MLEAF=0.500;MQ=41.83;MQRankSum=0.200;QD=16.33;ReadPosRankSum=0.932;SOR=0.346	GT:AD:DP:GQ:PL	0/1:44,56:100:99:1661,0,1358
chrXVI	412317	.	G	A	1617.77	PASS	AC=1;AF=0.500;AN=2;BaseQRankSum=0.688;ClippingRankSum=0.000;DP=114;ExcessHet=3.0103;FS=0.000;MLEAC=1;MLEAF=0.500;MQ=41.59;MQRankSum=-0.556;QD=14.32;ReadPosRankSum=0.026;SOR=0.736	GT:AD:DP:GQ:PL	0/1:58,55:113:99:1646,0,1694
chrXVI	422294	.	C	T	1361.77	PASS	AC=1;AF=0.500;AN=2;BaseQRankSum=0.423;ClippingRankSum=0.000;DP=95;ExcessHet=3.0103;FS=3.847;MLEAC=1;MLEAF=0.500;MQ=42.00;MQRankSum=0.000;QD=14.49;ReadPosRankSum=-1.356;SOR=1.030	GT:AD:DP:GQ:PL	0/1:51,43:94:99:1390,0,1652
chrXVI	422439	.	C	T	1445.77	PASS	AC=1;AF=0.500;AN=2;BaseQRankSum=-0.684;ClippingRankSum=0.000;DP=108;ExcessHet=3.0103;FS=0.000;MLEAC=1;MLEAF=0.500;MQ=42.00;MQRankSum=0.000;QD=13.39;ReadPosRankSum=0.676;SOR=0.657	GT:AD:DP:GQ:PL	0/1:61,47:108:99:1474,0,2075
chrXVI	423256	.	C	T	1414.77	PASS	AC=1;AF=0.500;AN=2;BaseQRankSum=0.352;ClippingRankSum=0.000;DP=74;ExcessHet=3.0103;FS=1.943;MLEAC=1;MLEAF=0.500;MQ=41.95;MQRankSum=-1.224;QD=19.12;ReadPosRankSum=1.437;SOR=0.462	GT:AD:DP:GQ:PL	0/1:32,42:74:99:1443,0,1063
chrXVI	432567	.	C	T	1919.77	PASS	AC=1;AF=0.500;AN=2;BaseQRankSum=-1.105;ClippingRankSum=0.000;DP=101;ExcessHet=3.0103;FS=1.669;MLEAC=1;MLEAF=0.500;MQ=41.68;MQRankSum=-1.634;QD=19.01;ReadPosRankSum=-2.133;SOR=0.515	GT:AD:DP:GQ:PL	0/1:40,61:101:99:1948,0,1256
chrXVI	434123	.	C	T	926.77	PASS	AC=1;AF=0.500;AN=2;BaseQRankSum=2.346;ClippingRankSum=0.000;DP=59;ExcessHet=3.0103;FS=2.238;MLEAC=1;MLEAF=0.500;MQ=42.00;MQRankSum=0.000;QD=16.26;ReadPosRankSum=-0.882;SOR=0.435	GT:AD:DP:GQ:PL	0/1:30,27:57:99:955,0,882
chrXVI	453216	.	G	A	1472.77	PASS	AC=1;AF=0.500;AN=2;BaseQRankSum=0.270;ClippingRankSum=0.000;DP=105;ExcessHet=3.0103;FS=1.596;MLEAC=1;MLEAF=0.500;MQ=41.82;MQRankSum=0.423;QD=14.03;ReadPosRankSum=0.426;SOR=0.500	GT:AD:DP:GQ:PL	0/1:57,48:105:99:1501,0,1775
chrXVI	453393	.	C	T	737.77	PASS	AC=1;AF=0.500;AN=2;BaseQRankSum=-1.264;ClippingRankSum=0.000;DP=57;ExcessHet=3.0103;FS=1.019;MLEAC=1;MLEAF=0.500;MQ=41.93;MQRankSum=-1.479;QD=12.94;ReadPosRankSum=0.356;SOR=0.544	GT:AD:DP:GQ:PL	0/1:30,27:57:99:766,0,961
chrXVI	455517	.	C	T	1567.77	PASS	AC=1;AF=0.500;AN=2;BaseQRankSum=1.729;ClippingRankSum=0.000;DP=71;ExcessHet=3.0103;FS=8.718;MLEAC=1;MLEAF=0.500;MQ=41.80;MQRankSum=-0.685;QD=22.08;ReadPosRankSum=0.108;SOR=1.109	GT:AD:DP:GQ:PL	0/1:24,47:71:99:1596,0,651
chrXVI	467386	.	C	T	1708.77	PASS	AC=1;AF=0.500;AN=2;BaseQRankSum=0.166;ClippingRankSum=0.000;DP=104;ExcessHet=3.0103;FS=3.622;MLEAC=1;MLEAF=0.500;MQ=41.68;MQRankSum=1.831;QD=16.75;ReadPosRankSum=-0.757;SOR=0.501	GT:AD:DP:GQ:PL	0/1:49,53:102:99:1737,0,1570
chrXVI	470431	.	G	A	1805.77	PASS	AC=1;AF=0.500;AN=2;BaseQRankSum=-0.595;ClippingRankSum=0.000;DP=109;ExcessHet=3.0103;FS=2.561;MLEAC=1;MLEAF=0.500;MQ=41.83;MQRankSum=-0.550;QD=16.72;ReadPosRankSum=0.078;SOR=0.475	GT:AD:DP:GQ:PL	0/1:53,55:108:99:1834,0,1823
chrXVI	486367	.	C	T	2242.77	PASS	AC=1;AF=0.500;AN=2;BaseQRankSum=0.217;ClippingRankSum=0.000;DP=114;ExcessHet=3.0103;FS=1.620;MLEAC=1;MLEAF=0.500;MQ=41.57;MQRankSum=-1.798;QD=19.67;ReadPosRankSum=1.070;SOR=0.918	GT:AD:DP:GQ:PL	0/1:39,75:114:99:2271,0,1027
chrXVI	575246	.	C	T	2351.77	PASS	AC=1;AF=0.500;AN=2;BaseQRankSum=1.317;ClippingRankSum=0.000;DP=159;ExcessHet=3.0103;FS=12.144;MLEAC=1;MLEAF=0.500;MQ=41.93;MQRankSum=0.962;QD=14.88;ReadPosRankSum=1.715;SOR=1.553	GT:AD:DP:GQ:PL	0/1:75,83:158:99:2380,0,1993
chrXVI	577061	.	C	T	1192.77	PASS	AC=1;AF=0.500;AN=2;BaseQRankSum=-1.300;ClippingRankSum=0.000;DP=78;ExcessHet=3.0103;FS=1.819;MLEAC=1;MLEAF=0.500;MQ=41.81;MQRankSum=-0.949;QD=15.29;ReadPosRankSum=-0.042;SOR=0.512	GT:AD:DP:GQ:PL	0/1:38,40:78:99:1221,0,1244
chrXVI	582080	.	G	A	1027.77	PASS	AC=1;AF=0.500;AN=2;BaseQRankSum=0.036;ClippingRankSum=0.000;DP=85;ExcessHet=3.0103;FS=6.506;MLEAC=1;MLEAF=0.500;MQ=41.26;MQRankSum=-1.192;QD=12.09;ReadPosRankSum=-1.143;SOR=0.245	GT:AD:DP:GQ:PL	0/1:49,36:85:99:1056,0,1539
chrXVI	600999	.	C	T	1515.77	PASS	AC=1;AF=0.500;AN=2;BaseQRankSum=2.413;ClippingRankSum=0.000;DP=105;ExcessHet=3.0103;FS=9.404;MLEAC=1;MLEAF=0.500;MQ=41.96;MQRankSum=-1.507;QD=14.72;ReadPosRankSum=0.733;SOR=1.507	GT:AD:DP:GQ:PL	0/1:55,48:103:99:1544,0,1574
chrXVI	602405	.	G	A	855.77	PASS	AC=1;AF=0.500;AN=2;BaseQRankSum=0.365;ClippingRankSum=0.000;DP=68;ExcessHet=3.0103;FS=6.339;MLEAC=1;MLEAF=0.500;MQ=41.25;MQRankSum=-0.715;QD=12.58;ReadPosRankSum=-1.450;SOR=1.032	GT:AD:DP:GQ:PL	0/1:38,30:68:99:884,0,1146
chrXVI	613308	.	C	T	1414.77	PASS	AC=1;AF=0.500;AN=2;BaseQRankSum=0.018;ClippingRankSum=0.000;DP=70;ExcessHet=3.0103;FS=3.329;MLEAC=1;MLEAF=0.500;MQ=42.00;MQRankSum=0.000;QD=20.21;ReadPosRankSum=-1.186;SOR=0.705	GT:AD:DP:GQ:PL	0/1:28,42:70:99:1443,0,898
chrXVI	637728	.	C	T	1512.77	PASS	AC=1;AF=0.500;AN=2;BaseQRankSum=0.573;ClippingRankSum=0.000;DP=115;ExcessHet=3.0103;FS=16.380;MLEAC=1;MLEAF=0.500;MQ=41.97;MQRankSum=-1.607;QD=13.15;ReadPosRankSum=0.537;SOR=0.775	GT:AD:DP:GQ:PL	0/1:65,50:115:99:1541,0,2068
chrXVI	639026	.	G	A	2029.77	PASS	AC=1;AF=0.500;AN=2;BaseQRankSum=1.259;ClippingRankSum=0.000;DP=126;ExcessHet=3.0103;FS=0.667;MLEAC=1;MLEAF=0.500;MQ=41.66;MQRankSum=-1.709;QD=16.11;ReadPosRankSum=0.340;SOR=0.817	GT:AD:DP:GQ:PL	0/1:62,64:126:99:2058,0,1926
chrXVI	641004	.	C	T	1397.77	PASS	AC=1;AF=0.500;AN=2;BaseQRankSum=-2.036;ClippingRankSum=0.000;DP=87;ExcessHet=3.0103;FS=1.840;MLEAC=1;MLEAF=0.500;MQ=42.00;MQRankSum=0.000;QD=16.25;ReadPosRankSum=-0.807;SOR=0.966	GT:AD:DP:GQ:PL	0/1:37,49:86:99:1426,0,1160
chrXVI	642026	.	G	A	1697.77	PASS	AC=1;AF=0.500;AN=2;BaseQRankSum=-1.222;ClippingRankSum=0.000;DP=114;ExcessHet=3.0103;FS=0.000;MLEAC=1;MLEAF=0.500;MQ=41.71;MQRankSum=-1.575;QD=15.02;ReadPosRankSum=0.309;SOR=0.656	GT:AD:DP:GQ:PL	0/1:51,62:113:99:1726,0,1924
chrXVI	642035	.	G	A	1426.77	PASS	AC=1;AF=0.500;AN=2;BaseQRankSum=1.287;ClippingRankSum=0.000;DP=113;ExcessHet=3.0103;FS=0.712;MLEAC=1;MLEAF=0.500;MQ=41.71;MQRankSum=1.564;QD=12.85;ReadPosRankSum=2.094;SOR=0.818	GT:AD:DP:GQ:PL	0/1:62,49:111:99:1455,0,2406
chrXVI	645866	.	C	T	4107.77	PASS	AC=2;AF=1.00;AN=2;DP=98;ExcessHet=3.0103;FS=0.000;MLEAC=2;MLEAF=1.00;MQ=41.68;QD=32.24;SOR=2.608	GT:AD:DP:GQ:PL	1/1:0,98:98:99:4136,298,0
chrXVI	645869	.	C	T	1624.77	PASS	AC=1;AF=0.500;AN=2;BaseQRankSum=0.456;ClippingRankSum=0.000;DP=102;ExcessHet=3.0103;FS=3.125;MLEAC=1;MLEAF=0.500;MQ=41.69;MQRankSum=-0.629;QD=15.93;ReadPosRankSum=0.327;SOR=1.117	GT:AD:DP:GQ:PL	0/1:52,50:102:99:1653,0,1677
chrXVI	649994	.	C	T	1242.77	PASS	AC=1;AF=0.500;AN=2;BaseQRankSum=-0.086;ClippingRankSum=0.000;DP=85;ExcessHet=3.0103;FS=0.000;MLEAC=1;MLEAF=0.500;MQ=41.95;MQRankSum=1.358;QD=14.62;ReadPosRankSum=1.077;SOR=0.671	GT:AD:DP:GQ:PL	0/1:45,40:85:99:1271,0,1389
chrXVI	665497	.	G	A	920.77	PASS	AC=1;AF=0.500;AN=2;BaseQRankSum=0.173;ClippingRankSum=0.000;DP=72;ExcessHet=3.0103;FS=2.316;MLEAC=1;MLEAF=0.500;MQ=41.75;MQRankSum=-0.841;QD=12.79;ReadPosRankSum=0.804;SOR=1.027	GT:AD:DP:GQ:PL	0/1:42,30:72:99:949,0,1372
chrXVI	681957	.	G	A	1668.77	PASS	AC=1;AF=0.500;AN=2;BaseQRankSum=0.123;ClippingRankSum=0.000;DP=111;ExcessHet=3.0103;FS=0.758;MLEAC=1;MLEAF=0.500;MQ=41.91;MQRankSum=-0.468;QD=15.03;ReadPosRankSum=0.453;SOR=0.593	GT:AD:DP:GQ:PL	0/1:56,55:111:99:1697,0,1690
chrXVI	695058	.	C	T	1238.77	PASS	AC=1;AF=0.500;AN=2;BaseQRankSum=1.692;ClippingRankSum=0.000;DP=82;ExcessHet=3.0103;FS=13.762;MLEAC=1;MLEAF=0.500;MQ=41.61;MQRankSum=-0.192;QD=15.48;ReadPosRankSum=-1.203;SOR=1.686	GT:AD:DP:GQ:PL	0/1:44,36:80:99:1267,0,1490
chrXVI	700516	.	C	T	846.77	PASS	AC=1;AF=0.500;AN=2;BaseQRankSum=0.000;ClippingRankSum=0.000;DP=53;ExcessHet=3.0103;FS=7.686;MLEAC=1;MLEAF=0.500;MQ=42.00;MQRankSum=0.000;QD=15.98;ReadPosRankSum=-0.960;SOR=1.473	GT:AD:DP:GQ:PL	0/1:26,27:53:99:875,0,853
chrXVI	700560	.	C	T	948.77	PASS	AC=1;AF=0.500;AN=2;BaseQRankSum=0.929;ClippingRankSum=0.000;DP=68;ExcessHet=3.0103;FS=0.000;MLEAC=1;MLEAF=0.500;MQ=41.35;MQRankSum=0.932;QD=14.16;ReadPosRankSum=0.963;SOR=0.759	GT:AD:DP:GQ:PL	0/1:35,32:67:99:977,0,1019
chrXVI	702109	.	C	T	1098.77	PASS	AC=1;AF=0.500;AN=2;BaseQRankSum=-0.053;ClippingRankSum=0.000;DP=99;ExcessHet=3.0103;FS=0.000;MLEAC=1;MLEAF=0.500;MQ=41.85;MQRankSum=0.866;QD=11.45;ReadPosRankSum=0.622;SOR=0.780	GT:AD:DP:GQ:PL	0/1:56,40:96:99:1127,0,1721
chrXVI	702156	.	C	T	862.77	PASS	AC=1;AF=0.500;AN=2;BaseQRankSum=0.462;ClippingRankSum=0.000;DP=76;ExcessHet=3.0103;FS=2.019;MLEAC=1;MLEAF=0.500;MQ=42.00;MQRankSum=0.000;QD=12.15;ReadPosRankSum=-1.793;SOR=0.460	GT:AD:DP:GQ:PL	0/1:42,29:71:99:891,0,1339
chrXVI	706848	.	C	T	1460.77	PASS	AC=1;AF=0.500;AN=2;BaseQRankSum=0.149;ClippingRankSum=0.000;DP=82;ExcessHet=3.0103;FS=0.000;MLEAC=1;MLEAF=0.500;MQ=41.83;MQRankSum=-0.866;QD=18.49;ReadPosRankSum=-0.848;SOR=0.727	GT:AD:DP:GQ:PL	0/1:35,44:79:99:1489,0,1138
chrXVI	713024	.	G	A	1944.77	PASS	AC=1;AF=0.500;AN=2;BaseQRankSum=1.721;ClippingRankSum=0.000;DP=128;ExcessHet=3.0103;FS=0.651;MLEAC=1;MLEAF=0.500;MQ=42.00;MQRankSum=0.000;QD=15.19;ReadPosRankSum=1.051;SOR=0.768	GT:AD:DP:GQ:PL	0/1:67,61:128:99:1973,0,1989
chrXVI	751983	.	C	T	1646.77	PASS	AC=1;AF=0.500;AN=2;BaseQRankSum=1.080;ClippingRankSum=0.000;DP=99;ExcessHet=3.0103;FS=1.616;MLEAC=1;MLEAF=0.500;MQ=41.96;MQRankSum=1.480;QD=16.63;ReadPosRankSum=1.730;SOR=0.745	GT:AD:DP:GQ:PL	0/1:48,51:99:99:1675,0,1423
chrXVI	767724	.	C	T	1256.77	PASS	AC=1;AF=0.500;AN=2;BaseQRankSum=-0.189;ClippingRankSum=0.000;DP=92;ExcessHet=3.0103;FS=4.199;MLEAC=1;MLEAF=0.500;MQ=41.45;MQRankSum=-1.340;QD=13.96;ReadPosRankSum=-1.871;SOR=1.204	GT:AD:DP:GQ:PL	0/1:47,43:90:99:1285,0,1454
chrXVI	802071	.	C	T	864.77	PASS	AC=1;AF=0.500;AN=2;BaseQRankSum=-0.366;ClippingRankSum=0.000;DP=58;ExcessHet=3.0103;FS=1.007;MLEAC=1;MLEAF=0.500;MQ=41.69;MQRankSum=1.427;QD=15.17;ReadPosRankSum=-0.291;SOR=0.782	GT:AD:DP:GQ:PL	0/1:29,28:57:99:893,0,959
chrXVI	810655	.	C	T	1336.77	PASS	AC=1;AF=0.500;AN=2;BaseQRankSum=0.428;ClippingRankSum=0.000;DP=72;ExcessHet=3.0103;FS=0.899;MLEAC=1;MLEAF=0.500;MQ=41.95;MQRankSum=-1.198;QD=18.83;ReadPosRankSum=-1.500;SOR=0.843	GT:AD:DP:GQ:PL	0/1:30,41:71:99:1365,0,929
chrXVI	810713	.	C	T	1092.77	PASS	AC=1;AF=0.500;AN=2;BaseQRankSum=0.812;ClippingRankSum=0.000;DP=77;ExcessHet=3.0103;FS=0.908;MLEAC=1;MLEAF=0.500;MQ=41.81;MQRankSum=1.069;QD=14.97;ReadPosRankSum=0.228;SOR=0.518	GT:AD:DP:GQ:PL	0/1:35,38:73:99:1121,0,986
chrXVI	812732	.	C	T	1314.77	PASS	AC=1;AF=0.500;AN=2;BaseQRankSum=-1.506;ClippingRankSum=0.000;DP=87;ExcessHet=3.0103;FS=0.919;MLEAC=1;MLEAF=0.500;MQ=41.13;MQRankSum=-1.712;QD=15.47;ReadPosRankSum=-1.004;SOR=0.501	GT:AD:DP:GQ:PL	0/1:39,46:85:99:1343,0,1207
chrXVI	814133	.	C	T	1638.77	PASS	AC=1;AF=0.500;AN=2;BaseQRankSum=0.744;ClippingRankSum=0.000;DP=97;ExcessHet=3.0103;FS=0.000;MLEAC=1;MLEAF=0.500;MQ=41.70;MQRankSum=-1.321;QD=17.07;ReadPosRankSum=-0.144;SOR=0.692	GT:AD:DP:GQ:PL	0/1:45,51:96:99:1667,0,1422
chrXVI	822413	.	C	T	2495.77	PASS	AC=1;AF=0.500;AN=2;BaseQRankSum=-0.901;ClippingRankSum=0.000;DP=155;ExcessHet=3.0103;FS=15.338;MLEAC=1;MLEAF=0.500;MQ=41.92;MQRankSum=1.595;QD=16.31;ReadPosRankSum=1.331;SOR=0.202	GT:AD:DP:GQ:PL	0/1:69,84:153:99:2524,0,2110
chrXVI	833133	.	C	T	1319.77	PASS	AC=1;AF=0.500;AN=2;BaseQRankSum=0.962;ClippingRankSum=0.000;DP=98;ExcessHet=3.0103;FS=2.639;MLEAC=1;MLEAF=0.500;MQ=41.94;MQRankSum=-1.482;QD=13.61;ReadPosRankSum=0.124;SOR=0.624	GT:AD:DP:GQ:PL	0/1:51,46:97:99:1348,0,1445
chrXVI	840066	.	G	A	1637.77	PASS	AC=1;AF=0.500;AN=2;BaseQRankSum=1.424;ClippingRankSum=0.000;DP=91;ExcessHet=3.0103;FS=0.802;MLEAC=1;MLEAF=0.500;MQ=41.69;MQRankSum=0.240;QD=18.20;ReadPosRankSum=1.081;SOR=0.853	GT:AD:DP:GQ:PL	0/1:38,52:90:99:1666,0,1076
chrXVI	857382	.	C	T	1045.77	PASS	AC=1;AF=0.500;AN=2;BaseQRankSum=-2.109;ClippingRankSum=0.000;DP=82;ExcessHet=3.0103;FS=4.366;MLEAC=1;MLEAF=0.500;MQ=42.00;MQRankSum=0.000;QD=13.07;ReadPosRankSum=0.091;SOR=0.327	GT:AD:DP:GQ:PL	0/1:41,39:80:99:1074,0,1357
chrXVI	860404	.	C	T	1782.77	PASS	AC=1;AF=0.500;AN=2;BaseQRankSum=0.189;ClippingRankSum=0.000;DP=103;ExcessHet=3.0103;FS=8.116;MLEAC=1;MLEAF=0.500;MQ=41.22;MQRankSum=1.114;QD=17.31;ReadPosRankSum=-1.614;SOR=0.265	GT:AD:DP:GQ:PL	0/1:44,59:103:99:1811,0,1252
chrXVI	866657	.	C	T	1500.77	PASS	AC=1;AF=0.500;AN=2;BaseQRankSum=-0.844;ClippingRankSum=0.000;DP=76;ExcessHet=3.0103;FS=0.971;MLEAC=1;MLEAF=0.500;MQ=42.00;MQRankSum=0.000;QD=19.75;ReadPosRankSum=-0.110;SOR=0.555	GT:AD:DP:GQ:PL	0/1:30,46:76:99:1529,0,962
chrXVI	874879	.	G	A	1588.77	PASS	AC=1;AF=0.500;AN=2;BaseQRankSum=0.432;ClippingRankSum=0.000;DP=103;ExcessHet=3.0103;FS=6.291;MLEAC=1;MLEAF=0.500;MQ=41.79;MQRankSum=1.320;QD=15.42;ReadPosRankSum=-2.585;SOR=1.314	GT:AD:DP:GQ:PL	0/1:52,51:103:99:1617,0,1605
chrXVI	875168	.	C	T	886.77	PASS	AC=1;AF=0.500;AN=2;BaseQRankSum=2.221;ClippingRankSum=0.000;DP=70;ExcessHet=3.0103;FS=0.000;MLEAC=1;MLEAF=0.500;MQ=41.80;MQRankSum=-1.233;QD=12.67;ReadPosRankSum=0.648;SOR=0.804	GT:AD:DP:GQ:PL	0/1:43,27:70:99:915,0,1423
chrXVI	875634	.	C	T	1884.77	PASS	AC=1;AF=0.500;AN=2;BaseQRankSum=1.455;ClippingRankSum=0.000;DP=126;ExcessHet=3.0103;FS=4.479;MLEAC=1;MLEAF=0.500;MQ=41.51;MQRankSum=-0.997;QD=15.08;ReadPosRankSum=-0.822;SOR=1.144	GT:AD:DP:GQ:PL	0/1:68,57:125:99:1913,0,2109
chrXVI	877257	.	G	A	1856.77	PASS	AC=1;AF=0.500;AN=2;BaseQRankSum=0.888;ClippingRankSum=0.000;DP=106;ExcessHet=3.0103;FS=2.530;MLEAC=1;MLEAF=0.500;MQ=41.86;MQRankSum=-0.881;QD=17.68;ReadPosRankSum=0.465;SOR=0.483	GT:AD:DP:GQ:PL	0/1:47,58:105:99:1885,0,1453
chrXVI	878449	.	G	A	2045.77	PASS	AC=1;AF=0.500;AN=2;BaseQRankSum=-0.840;ClippingRankSum=0.000;DP=117;ExcessHet=3.0103;FS=0.000;MLEAC=1;MLEAF=0.500;MQ=41.60;MQRankSum=-1.133;QD=17.49;ReadPosRankSum=-0.351;SOR=0.621	GT:AD:DP:GQ:PL	0/1:53,64:117:99:2074,0,1680
chrXVI	885452	.	G	A	1578.77	PASS	AC=1;AF=0.500;AN=2;BaseQRankSum=1.803;ClippingRankSum=0.000;DP=116;ExcessHet=3.0103;FS=0.000;MLEAC=1;MLEAF=0.500;MQ=41.75;MQRankSum=-0.135;QD=13.61;ReadPosRankSum=-0.640;SOR=0.639	GT:AD:DP:GQ:PL	0/1:64,52:116:99:1607,0,1892
chrXVI	891146	.	C	T	1497.77	PASS	AC=1;AF=0.500;AN=2;BaseQRankSum=0.598;ClippingRankSum=0.000;DP=115;ExcessHet=3.0103;FS=1.511;MLEAC=1;MLEAF=0.500;MQ=41.74;MQRankSum=-0.174;QD=13.02;ReadPosRankSum=-0.891;SOR=0.558	GT:AD:DP:GQ:PL	0/1:65,50:115:99:1526,0,2052
chrXVI	918581	.	C	T	2360.77	PASS	AC=1;AF=0.500;AN=2;BaseQRankSum=-0.020;ClippingRankSum=0.000;DP=168;ExcessHet=3.0103;FS=1.924;MLEAC=1;MLEAF=0.500;MQ=41.59;MQRankSum=-0.662;QD=14.14;ReadPosRankSum=1.418;SOR=0.870	GT:AD:DP:GQ:PL	0/1:83,84:167:99:2389,0,2356
