# Supplementary material for: Recombination Is Responsible for the Increased Recovery of Drug-Resistant Mutants with Hypermutated Genomes in Resting Yeast Diploids Expressing APOBEC Deaminases
Source: Front Genet. 2017 Dec 12;8:202. doi: 10.3389/fgene.2017.00202 (PMC5733079; doi:10.3389/fgene.2017.00202)
Supplement: Supplementary file 6 [file Data_Sheet_1.zip › PmCDA1_d1/N090-LAN210-Can-PmCDA1-NA-RUN7-D1_SNVs_final.vcf]

##fileformat=VCFv4.2
##FILTER=<ID=LowQual,Description="Low quality">
##FORMAT=<ID=AD,Number=R,Type=Integer,Description="Allelic depths for the ref and alt alleles in the order listed">
##FORMAT=<ID=DP,Number=1,Type=Integer,Description="Approximate read depth (reads with MQ=255 or with bad mates are filtered)">
##FORMAT=<ID=GQ,Number=1,Type=Integer,Description="Genotype Quality">
##FORMAT=<ID=GT,Number=1,Type=String,Description="Genotype">
##FORMAT=<ID=PL,Number=G,Type=Integer,Description="Normalized, Phred-scaled likelihoods for genotypes as defined in the VCF specification">
##GATKCommandLine.HaplotypeCaller=<ID=HaplotypeCaller,Version=3.8-0-ge9d806836,Date="Tue Sep 19 13:14:24 PDT 2017",Epoch=1505852064550,CommandLineOptions="analysis_type=HaplotypeCaller input_file=[N090-LAN210-Can-PmCDA1-NA-RUN7-D1_sorted_dedup_RG_realigned.bam] showFullBamList=false read_buffer_size=null read_filter=[] disable_read_filter=[] intervals=null excludeIntervals=[../../LAN210/20170903_LAN210_v0.10m_masked_v2.bed] interval_set_rule=UNION interval_merging=ALL interval_padding=0 reference_sequence=../../LAN210/LAN210_v0.10m.fasta nonDeterministicRandomSeed=false disableDithering=false maxRuntime=-1 maxRuntimeUnits=MINUTES downsampling_type=BY_SAMPLE downsample_to_fraction=null downsample_to_coverage=500 baq=OFF baqGapOpenPenalty=40.0 refactor_NDN_cigar_string=false fix_misencoded_quality_scores=false allow_potentially_misencoded_quality_scores=false useOriginalQualities=false defaultBaseQualities=-1 performanceLog=null BQSR=null quantize_quals=0 static_quantized_quals=null round_down_quantized=false disable_indel_quals=false emit_original_quals=false preserve_qscores_less_than=6 globalQScorePrior=-1.0 secondsBetweenProgressUpdates=10 validation_strictness=SILENT remove_program_records=false keep_program_records=false sample_rename_mapping_file=null unsafe=null use_jdk_deflater=false use_jdk_inflater=false disable_auto_index_creation_and_locking_when_reading_rods=false no_cmdline_in_header=false sites_only=false never_trim_vcf_format_field=false bcf=false bam_compression=null simplifyBAM=false disable_bam_indexing=false generate_md5=false num_threads=1 num_cpu_threads_per_data_thread=1 num_io_threads=0 monitorThreadEfficiency=false num_bam_file_handles=null read_group_black_list=null pedigree=[] pedigreeString=[] pedigreeValidationType=STRICT allow_intervals_with_unindexed_bam=false generateShadowBCF=false variant_index_type=DYNAMIC_SEEK variant_index_parameter=-1 reference_window_stop=0 phone_home= gatk_key=null tag=NA logging_level=INFO log_to_file=null help=false version=false out=/media/artem/artem_second/20170727_RUN8/Project_Stepchenkova/reanalyze_RUN7/N090-LAN210-Can-PmCDA1-NA-RUN7-D1/N090-LAN210-Can-PmCDA1-NA-RUN7-D1.vcf likelihoodCalculationEngine=PairHMM heterogeneousKmerSizeResolution=COMBO_MIN dbsnp=(RodBinding name= source=UNBOUND) dontTrimActiveRegions=false maxDiscARExtension=25 maxGGAARExtension=300 paddingAroundIndels=150 paddingAroundSNPs=20 comp=[] annotation=[] excludeAnnotation=[] group=[StandardAnnotation, StandardHCAnnotation] debug=false useFilteredReadsForAnnotations=false emitRefConfidence=NONE bamOutput=null bamWriterType=CALLED_HAPLOTYPES emitDroppedReads=false disableOptimizations=false annotateNDA=false useNewAFCalculator=false heterozygosity=0.001 indel_heterozygosity=1.25E-4 heterozygosity_stdev=0.01 standard_min_confidence_threshold_for_calling=10.0 standard_min_confidence_threshold_for_emitting=30.0 max_alternate_alleles=6 max_genotype_count=1024 max_num_PL_values=100 input_prior=[] sample_ploidy=2 genotyping_mode=DISCOVERY alleles=(RodBinding name= source=UNBOUND) contamination_fraction_to_filter=0.0 contamination_fraction_per_sample_file=null p_nonref_model=null exactcallslog=null output_mode=EMIT_VARIANTS_ONLY allSitePLs=false gcpHMM=10 pair_hmm_implementation=FASTEST_AVAILABLE phredScaledGlobalReadMismappingRate=45 noFpga=false nativePairHmmThreads=1 useDoublePrecision=false sample_name=null kmerSize=[10, 25] dontIncreaseKmerSizesForCycles=false allowNonUniqueKmersInRef=false numPruningSamples=1 recoverDanglingHeads=false doNotRecoverDanglingBranches=false minDanglingBranchLength=4 consensus=false maxNumHaplotypesInPopulation=128 errorCorrectKmers=false minPruning=2 debugGraphTransformations=false allowCyclesInKmerGraphToGeneratePaths=false graphOutput=null kmerLengthForReadErrorCorrection=25 minObservationsForKmerToBeSolid=20 GVCFGQBands=[1, 2, 3, 4, 5, 6, 7, 8, 9, 10, 11, 12, 13, 14, 15, 16, 17, 18, 19, 20, 21, 22, 23, 24, 25, 26, 27, 28, 29, 30, 31, 32, 33, 34, 35, 36, 37, 38, 39, 40, 41, 42, 43, 44, 45, 46, 47, 48, 49, 50, 51, 52, 53, 54, 55, 56, 57, 58, 59, 60, 70, 80, 90, 99] indelSizeToEliminateInRefModel=10 min_base_quality_score=10 includeUmappedReads=false useAllelesTrigger=false doNotRunPhysicalPhasing=true keepRG=null justDetermineActiveRegions=false dontGenotype=false dontUseSoftClippedBases=false captureAssemblyFailureBAM=false errorCorrectReads=false pcr_indel_model=CONSERVATIVE maxReadsInRegionPerSample=10000 minReadsPerAlignmentStart=10 mergeVariantsViaLD=false activityProfileOut=null activeRegionOut=null activeRegionIn=null activeRegionExtension=null forceActive=false activeRegionMaxSize=null bandPassSigma=null maxReadsInMemoryPerSample=30000 maxTotalReadsInMemory=10000000 maxProbPropagationDistance=50 activeProbabilityThreshold=0.002 min_mapping_quality_score=20 filter_reads_with_N_cigar=false filter_mismatching_base_and_quals=false filter_bases_not_stored=false">
##GATKCommandLine.SelectVariants=<ID=SelectVariants,Version=3.8-0-ge9d806836,Date="Tue Sep 19 13:20:19 PDT 2017",Epoch=1505852419062,CommandLineOptions="analysis_type=SelectVariants input_file=[] showFullBamList=false read_buffer_size=null read_filter=[] disable_read_filter=[] intervals=null excludeIntervals=null interval_set_rule=UNION interval_merging=ALL interval_padding=0 reference_sequence=../../LAN210/LAN210_v0.10m.fasta nonDeterministicRandomSeed=false disableDithering=false maxRuntime=-1 maxRuntimeUnits=MINUTES downsampling_type=BY_SAMPLE downsample_to_fraction=null downsample_to_coverage=1000 baq=OFF baqGapOpenPenalty=40.0 refactor_NDN_cigar_string=false fix_misencoded_quality_scores=false allow_potentially_misencoded_quality_scores=false useOriginalQualities=false defaultBaseQualities=-1 performanceLog=null BQSR=null quantize_quals=0 static_quantized_quals=null round_down_quantized=false disable_indel_quals=false emit_original_quals=false preserve_qscores_less_than=6 globalQScorePrior=-1.0 secondsBetweenProgressUpdates=10 validation_strictness=SILENT remove_program_records=false keep_program_records=false sample_rename_mapping_file=null unsafe=null use_jdk_deflater=false use_jdk_inflater=false disable_auto_index_creation_and_locking_when_reading_rods=false no_cmdline_in_header=false sites_only=false never_trim_vcf_format_field=false bcf=false bam_compression=null simplifyBAM=false disable_bam_indexing=false generate_md5=false num_threads=1 num_cpu_threads_per_data_thread=1 num_io_threads=0 monitorThreadEfficiency=false num_bam_file_handles=null read_group_black_list=null pedigree=[] pedigreeString=[] pedigreeValidationType=STRICT allow_intervals_with_unindexed_bam=false generateShadowBCF=false variant_index_type=DYNAMIC_SEEK variant_index_parameter=-1 reference_window_stop=0 phone_home= gatk_key=null tag=NA logging_level=INFO log_to_file=null help=false version=false variant=(RodBinding name=variant source=N090-LAN210-Can-PmCDA1-NA-RUN7-D1.vcf) discordance=(RodBinding name= source=UNBOUND) concordance=(RodBinding name= source=UNBOUND) out=/media/artem/artem_second/20170727_RUN8/Project_Stepchenkova/reanalyze_RUN7/N090-LAN210-Can-PmCDA1-NA-RUN7-D1/N090-LAN210-Can-PmCDA1-NA-RUN7-D1_SNVs.vcf sample_name=[] sample_expressions=null sample_file=null exclude_sample_name=[] exclude_sample_file=[] exclude_sample_expressions=[] selectexpressions=[] invertselect=false excludeNonVariants=false excludeFiltered=false preserveAlleles=false removeUnusedAlternates=false restrictAllelesTo=ALL keepOriginalAC=false keepOriginalDP=false mendelianViolation=false invertMendelianViolation=false mendelianViolationQualThreshold=0.0 select_random_fraction=0.0 remove_fraction_genotypes=0.0 selectTypeToInclude=[SNP] selectTypeToExclude=[] keepIDs=null excludeIDs=null fullyDecode=false justRead=false maxIndelSize=2147483647 minIndelSize=0 maxFilteredGenotypes=2147483647 minFilteredGenotypes=0 maxFractionFilteredGenotypes=1.0 minFractionFilteredGenotypes=0.0 maxNOCALLnumber=2147483647 maxNOCALLfraction=1.0 setFilteredGtToNocall=false ALLOW_NONOVERLAPPING_COMMAND_LINE_SAMPLES=false forceValidOutput=false filter_reads_with_N_cigar=false filter_mismatching_base_and_quals=false filter_bases_not_stored=false">
##INFO=<ID=AC,Number=A,Type=Integer,Description="Allele count in genotypes, for each ALT allele, in the same order as listed">
##INFO=<ID=AF,Number=A,Type=Float,Description="Allele Frequency, for each ALT allele, in the same order as listed">
##INFO=<ID=AN,Number=1,Type=Integer,Description="Total number of alleles in called genotypes">
##INFO=<ID=BaseQRankSum,Number=1,Type=Float,Description="Z-score from Wilcoxon rank sum test of Alt Vs. Ref base qualities">
##INFO=<ID=ClippingRankSum,Number=1,Type=Float,Description="Z-score From Wilcoxon rank sum test of Alt vs. Ref number of hard clipped bases">
##INFO=<ID=DP,Number=1,Type=Integer,Description="Approximate read depth; some reads may have been filtered">
##INFO=<ID=DS,Number=0,Type=Flag,Description="Were any of the samples downsampled?">
##INFO=<ID=ExcessHet,Number=1,Type=Float,Description="Phred-scaled p-value for exact test of excess heterozygosity">
##INFO=<ID=FS,Number=1,Type=Float,Description="Phred-scaled p-value using Fisher's exact test to detect strand bias">
##INFO=<ID=HaplotypeScore,Number=1,Type=Float,Description="Consistency of the site with at most two segregating haplotypes">
##INFO=<ID=InbreedingCoeff,Number=1,Type=Float,Description="Inbreeding coefficient as estimated from the genotype likelihoods per-sample when compared against the Hardy-Weinberg expectation">
##INFO=<ID=MLEAC,Number=A,Type=Integer,Description="Maximum likelihood expectation (MLE) for the allele counts (not necessarily the same as the AC), for each ALT allele, in the same order as listed">
##INFO=<ID=MLEAF,Number=A,Type=Float,Description="Maximum likelihood expectation (MLE) for the allele frequency (not necessarily the same as the AF), for each ALT allele, in the same order as listed">
##INFO=<ID=MQ,Number=1,Type=Float,Description="RMS Mapping Quality">
##INFO=<ID=MQRankSum,Number=1,Type=Float,Description="Z-score From Wilcoxon rank sum test of Alt vs. Ref read mapping qualities">
##INFO=<ID=QD,Number=1,Type=Float,Description="Variant Confidence/Quality by Depth">
##INFO=<ID=ReadPosRankSum,Number=1,Type=Float,Description="Z-score from Wilcoxon rank sum test of Alt vs. Ref read position bias">
##INFO=<ID=SOR,Number=1,Type=Float,Description="Symmetric Odds Ratio of 2x2 contingency table to detect strand bias">
##contig=<ID=chrI,length=198855>
##contig=<ID=chrII,length=810456>
##contig=<ID=chrIII,length=316501>
##contig=<ID=chrIV,length=1516959>
##contig=<ID=chrV,length=570663>
##contig=<ID=chrVI,length=270116>
##contig=<ID=chrVII,length=1084724>
##contig=<ID=chrVIII,length=557320>
##contig=<ID=chrIX,length=433988>
##contig=<ID=chrX,length=745688>
##contig=<ID=chrXI,length=666767>
##contig=<ID=chrXII,length=1065113>
##contig=<ID=chrXIII,length=917121>
##contig=<ID=chrXIV,length=784078>
##contig=<ID=chrXV,length=1078147>
##contig=<ID=chrXVI,length=943466>
##contig=<ID=mt,length=85611>
##reference=file:///media/artem/artem_second/20170727_RUN8/Project_Stepchenkova/reanalyze_RUN7/N090-LAN210-Can-PmCDA1-NA-RUN7-D1/../../LAN210/LAN210_v0.10m.fasta
##source=SelectVariants
#CHROM	POS	ID	REF	ALT	QUAL	FILTER	INFO	FORMAT	N090-LAN210-Can-PmCDA1-NA-RUN7-D1
chrI	71636	.	C	T	327.77	PASS	AC=1;AF=0.500;AN=2;BaseQRankSum=-0.335;ClippingRankSum=0.000;DP=28;ExcessHet=3.0103;FS=1.750;MLEAC=1;MLEAF=0.500;MQ=42.00;MQRankSum=0.000;QD=11.71;ReadPosRankSum=-0.542;SOR=1.214	GT:AD:DP:GQ:PL	0/1:17,11:28:99:356,0,612
chrI	75081	.	C	T	865.77	PASS	AC=1;AF=0.500;AN=2;BaseQRankSum=0.245;ClippingRankSum=0.000;DP=37;ExcessHet=3.0103;FS=3.169;MLEAC=1;MLEAF=0.500;MQ=41.95;MQRankSum=1.501;QD=23.40;ReadPosRankSum=0.342;SOR=0.985	GT:AD:DP:GQ:PL	0/1:12,25:37:99:894,0,374
chrI	89062	.	C	T	777.77	PASS	AC=1;AF=0.500;AN=2;BaseQRankSum=-2.371;ClippingRankSum=0.000;DP=69;ExcessHet=3.0103;FS=5.174;MLEAC=1;MLEAF=0.500;MQ=41.79;MQRankSum=0.000;QD=11.78;ReadPosRankSum=-2.374;SOR=0.283	GT:AD:DP:GQ:PL	0/1:39,27:66:99:806,0,1388
chrI	108716	.	C	T	892.77	PASS	AC=1;AF=0.500;AN=2;BaseQRankSum=-0.122;ClippingRankSum=0.000;DP=62;ExcessHet=3.0103;FS=5.105;MLEAC=1;MLEAF=0.500;MQ=41.94;MQRankSum=-1.314;QD=14.40;ReadPosRankSum=-2.283;SOR=0.833	GT:AD:DP:GQ:PL	0/1:29,33:62:99:921,0,760
chrII	24693	.	G	A	667.77	PASS	AC=1;AF=0.500;AN=2;BaseQRankSum=-1.511;ClippingRankSum=0.000;DP=60;ExcessHet=3.0103;FS=2.245;MLEAC=1;MLEAF=0.500;MQ=41.47;MQRankSum=1.509;QD=11.13;ReadPosRankSum=0.626;SOR=1.128	GT:AD:DP:GQ:PL	0/1:35,25:60:99:696,0,1144
chrII	46516	.	C	T	326.77	PASS	AC=1;AF=0.500;AN=2;BaseQRankSum=0.527;ClippingRankSum=0.000;DP=25;ExcessHet=3.0103;FS=0.000;MLEAC=1;MLEAF=0.500;MQ=42.00;MQRankSum=0.000;QD=13.07;ReadPosRankSum=-1.336;SOR=0.601	GT:AD:DP:GQ:PL	0/1:14,11:25:99:355,0,448
chrII	153674	.	G	A	437.77	PASS	AC=1;AF=0.500;AN=2;BaseQRankSum=0.959;ClippingRankSum=0.000;DP=18;ExcessHet=3.0103;FS=4.771;MLEAC=1;MLEAF=0.500;MQ=42.62;MQRankSum=0.825;QD=24.32;ReadPosRankSum=-0.072;SOR=2.985	GT:AD:DP:GQ:PL	0/1:6,12:18:99:466,0,192
chrII	158529	.	G	A	673.77	PASS	AC=1;AF=0.500;AN=2;BaseQRankSum=-1.435;ClippingRankSum=0.000;DP=49;ExcessHet=3.0103;FS=4.125;MLEAC=1;MLEAF=0.500;MQ=41.96;MQRankSum=1.021;QD=13.75;ReadPosRankSum=0.868;SOR=1.405	GT:AD:DP:GQ:PL	0/1:25,24:49:99:702,0,833
chrII	181446	.	G	A	1228.77	PASS	AC=1;AF=0.500;AN=2;BaseQRankSum=0.142;ClippingRankSum=0.000;DP=76;ExcessHet=3.0103;FS=3.299;MLEAC=1;MLEAF=0.500;MQ=42.00;MQRankSum=0.000;QD=16.38;ReadPosRankSum=-1.396;SOR=0.374	GT:AD:DP:GQ:PL	0/1:34,41:75:99:1257,0,989
chrII	184880	.	C	T	1208.77	PASS	AC=1;AF=0.500;AN=2;BaseQRankSum=2.077;ClippingRankSum=0.000;DP=81;ExcessHet=3.0103;FS=0.849;MLEAC=1;MLEAF=0.500;MQ=40.87;MQRankSum=0.556;QD=15.11;ReadPosRankSum=1.772;SOR=0.536	GT:AD:DP:GQ:PL	0/1:43,37:80:99:1237,0,1279
chrII	185118	.	G	A	907.77	PASS	AC=1;AF=0.500;AN=2;BaseQRankSum=-1.498;ClippingRankSum=0.000;DP=64;ExcessHet=3.0103;FS=0.000;MLEAC=1;MLEAF=0.500;MQ=41.66;MQRankSum=-2.224;QD=14.18;ReadPosRankSum=0.918;SOR=0.618	GT:AD:DP:GQ:PL	0/1:31,33:64:99:936,0,975
chrII	228572	.	G	A	557.77	PASS	AC=1;AF=0.500;AN=2;BaseQRankSum=-0.015;ClippingRankSum=0.000;DP=38;ExcessHet=3.0103;FS=1.273;MLEAC=1;MLEAF=0.500;MQ=41.90;MQRankSum=1.471;QD=14.68;ReadPosRankSum=2.143;SOR=0.572	GT:AD:DP:GQ:PL	0/1:19,19:38:99:586,0,606
chrII	276044	.	G	A	941.77	PASS	AC=1;AF=0.500;AN=2;BaseQRankSum=-0.864;ClippingRankSum=0.000;DP=56;ExcessHet=3.0103;FS=2.296;MLEAC=1;MLEAF=0.500;MQ=42.00;MQRankSum=0.000;QD=16.82;ReadPosRankSum=-1.672;SOR=0.426	GT:AD:DP:GQ:PL	0/1:27,29:56:99:970,0,919
chrII	276069	.	G	A	879.77	PASS	AC=1;AF=0.500;AN=2;BaseQRankSum=0.565;ClippingRankSum=0.000;DP=58;ExcessHet=3.0103;FS=1.016;MLEAC=1;MLEAF=0.500;MQ=42.00;MQRankSum=0.000;QD=15.17;ReadPosRankSum=-0.874;SOR=0.874	GT:AD:DP:GQ:PL	0/1:30,28:58:99:908,0,981
chrII	280817	.	C	T	874.77	PASS	AC=1;AF=0.500;AN=2;BaseQRankSum=1.351;ClippingRankSum=0.000;DP=56;ExcessHet=3.0103;FS=1.035;MLEAC=1;MLEAF=0.500;MQ=42.00;MQRankSum=0.000;QD=15.62;ReadPosRankSum=0.139;SOR=0.951	GT:AD:DP:GQ:PL	0/1:25,31:56:99:903,0,632
chrII	288840	.	G	A	580.77	PASS	AC=1;AF=0.500;AN=2;BaseQRankSum=-1.714;ClippingRankSum=0.000;DP=47;ExcessHet=3.0103;FS=0.000;MLEAC=1;MLEAF=0.500;MQ=42.00;MQRankSum=0.000;QD=12.36;ReadPosRankSum=-0.224;SOR=0.700	GT:AD:DP:GQ:PL	0/1:26,21:47:99:609,0,880
chrII	289983	.	G	A	698.77	PASS	AC=1;AF=0.500;AN=2;BaseQRankSum=0.545;ClippingRankSum=0.000;DP=59;ExcessHet=3.0103;FS=2.242;MLEAC=1;MLEAF=0.500;MQ=41.45;MQRankSum=-0.443;QD=11.84;ReadPosRankSum=2.364;SOR=1.014	GT:AD:DP:GQ:PL	0/1:35,24:59:99:727,0,1164
chrII	377063	.	G	A	951.77	PASS	AC=1;AF=0.500;AN=2;BaseQRankSum=-0.620;ClippingRankSum=0.000;DP=48;ExcessHet=3.0103;FS=4.326;MLEAC=1;MLEAF=0.500;MQ=41.61;MQRankSum=-0.076;QD=19.83;ReadPosRankSum=-0.150;SOR=0.255	GT:AD:DP:GQ:PL	0/1:18,30:48:99:980,0,545
chrII	379646	.	C	T	1118.77	PASS	AC=1;AF=0.500;AN=2;BaseQRankSum=0.010;ClippingRankSum=0.000;DP=77;ExcessHet=3.0103;FS=0.863;MLEAC=1;MLEAF=0.500;MQ=41.71;MQRankSum=-2.197;QD=14.53;ReadPosRankSum=-0.767;SOR=0.829	GT:AD:DP:GQ:PL	0/1:37,40:77:99:1147,0,1058
chrII	391543	.	G	A	700.77	PASS	AC=1;AF=0.500;AN=2;BaseQRankSum=-0.462;ClippingRankSum=0.000;DP=64;ExcessHet=3.0103;FS=5.291;MLEAC=1;MLEAF=0.500;MQ=41.97;MQRankSum=0.942;QD=10.95;ReadPosRankSum=-0.353;SOR=1.497	GT:AD:DP:GQ:PL	0/1:35,29:64:99:729,0,927
chrII	469324	.	G	A	903.77	PASS	AC=1;AF=0.500;AN=2;BaseQRankSum=-1.522;ClippingRankSum=0.000;DP=66;ExcessHet=3.0103;FS=4.782;MLEAC=1;MLEAF=0.500;MQ=42.00;MQRankSum=0.000;QD=13.69;ReadPosRankSum=0.091;SOR=1.284	GT:AD:DP:GQ:PL	0/1:34,32:66:99:932,0,1127
chrII	478931	.	C	T	234.77	PASS	AC=1;AF=0.500;AN=2;BaseQRankSum=-0.619;ClippingRankSum=0.000;DP=21;ExcessHet=3.0103;FS=1.808;MLEAC=1;MLEAF=0.500;MQ=42.00;MQRankSum=0.000;QD=11.18;ReadPosRankSum=-1.351;SOR=1.104	GT:AD:DP:GQ:PL	0/1:13,8:21:99:263,0,462
chrII	555369	.	G	T	286.77	PASS	AC=1;AF=0.500;AN=2;BaseQRankSum=0.921;ClippingRankSum=0.000;DP=45;ExcessHet=3.0103;FS=0.000;MLEAC=1;MLEAF=0.500;MQ=41.67;MQRankSum=0.597;QD=6.52;ReadPosRankSum=-3.470;SOR=0.588	GT:AD:DP:GQ:PL	0/1:34,10:44:99:315,0,3357
chrII	555371	.	T	A	280.77	PASS	AC=1;AF=0.500;AN=2;BaseQRankSum=1.951;ClippingRankSum=0.000;DP=46;ExcessHet=3.0103;FS=0.000;MLEAC=1;MLEAF=0.500;MQ=41.68;MQRankSum=0.588;QD=6.24;ReadPosRankSum=-3.098;SOR=0.641	GT:AD:DP:GQ:PL	0/1:35,10:45:99:309,0,3420
chrII	555373	.	A	C	280.77	PASS	AC=1;AF=0.500;AN=2;BaseQRankSum=2.222;ClippingRankSum=0.000;DP=46;ExcessHet=3.0103;FS=0.000;MLEAC=1;MLEAF=0.500;MQ=41.68;MQRankSum=0.588;QD=6.24;ReadPosRankSum=-3.097;SOR=0.641	GT:AD:DP:GQ:PL	0/1:35,10:45:99:309,0,3420
chrII	564600	.	G	A	542.77	PASS	AC=1;AF=0.500;AN=2;BaseQRankSum=0.066;ClippingRankSum=0.000;DP=41;ExcessHet=3.0103;FS=7.663;MLEAC=1;MLEAF=0.500;MQ=41.65;MQRankSum=0.934;QD=13.24;ReadPosRankSum=1.644;SOR=2.093	GT:AD:DP:GQ:PL	0/1:23,18:41:99:571,0,757
chrII	605650	.	C	T	791.77	PASS	AC=1;AF=0.500;AN=2;BaseQRankSum=1.430;ClippingRankSum=0.000;DP=49;ExcessHet=3.0103;FS=0.000;MLEAC=1;MLEAF=0.500;MQ=41.70;MQRankSum=0.981;QD=16.16;ReadPosRankSum=0.390;SOR=0.796	GT:AD:DP:GQ:PL	0/1:26,23:49:99:820,0,833
chrII	662045	.	G	A	1262.77	PASS	AC=1;AF=0.500;AN=2;BaseQRankSum=-0.691;ClippingRankSum=0.000;DP=84;ExcessHet=3.0103;FS=9.170;MLEAC=1;MLEAF=0.500;MQ=42.00;MQRankSum=0.000;QD=15.40;ReadPosRankSum=-0.560;SOR=1.127	GT:AD:DP:GQ:PL	0/1:40,42:82:99:1291,0,1271
chrII	673421	.	G	A	718.77	PASS	AC=1;AF=0.500;AN=2;BaseQRankSum=0.918;ClippingRankSum=0.000;DP=46;ExcessHet=3.0103;FS=4.727;MLEAC=1;MLEAF=0.500;MQ=42.00;MQRankSum=0.000;QD=15.63;ReadPosRankSum=-1.456;SOR=1.697	GT:AD:DP:GQ:PL	0/1:23,23:46:99:747,0,700
chrII	681897	.	G	A	767.77	PASS	AC=1;AF=0.500;AN=2;BaseQRankSum=-0.750;ClippingRankSum=0.000;DP=56;ExcessHet=3.0103;FS=2.282;MLEAC=1;MLEAF=0.500;MQ=41.75;MQRankSum=1.055;QD=13.96;ReadPosRankSum=-1.048;SOR=0.404	GT:AD:DP:GQ:PL	0/1:27,28:55:99:796,0,783
chrII	726669	.	C	T	638.77	PASS	AC=1;AF=0.500;AN=2;BaseQRankSum=0.107;ClippingRankSum=0.000;DP=51;ExcessHet=3.0103;FS=0.000;MLEAC=1;MLEAF=0.500;MQ=41.92;MQRankSum=1.273;QD=12.52;ReadPosRankSum=-0.658;SOR=0.610	GT:AD:DP:GQ:PL	0/1:29,22:51:99:667,0,910
chrII	757201	.	G	A	276.77	PASS	AC=1;AF=0.500;AN=2;BaseQRankSum=-1.865;ClippingRankSum=0.000;DP=26;ExcessHet=3.0103;FS=4.682;MLEAC=1;MLEAF=0.500;MQ=41.85;MQRankSum=-1.769;QD=10.64;ReadPosRankSum=-1.269;SOR=0.148	GT:AD:DP:GQ:PL	0/1:16,10:26:99:305,0,609
chrII	768218	.	G	A	1909.77	PASS	AC=1;AF=0.500;AN=2;BaseQRankSum=-0.103;ClippingRankSum=0.000;DP=77;ExcessHet=3.0103;FS=5.300;MLEAC=1;MLEAF=0.500;MQ=41.76;MQRankSum=-0.987;QD=24.80;ReadPosRankSum=-0.614;SOR=0.283	GT:AD:DP:GQ:PL	0/1:19,58:77:99:1938,0,504
chrIII	16888	.	G	A	1023.77	PASS	AC=1;AF=0.500;AN=2;BaseQRankSum=0.752;ClippingRankSum=0.000;DP=65;ExcessHet=3.0103;FS=8.781;MLEAC=1;MLEAF=0.500;MQ=41.97;MQRankSum=-0.985;QD=15.75;ReadPosRankSum=0.967;SOR=0.191	GT:AD:DP:GQ:PL	0/1:33,32:65:99:1052,0,1025
chrIII	17788	.	G	A	967.77	PASS	AC=1;AF=0.500;AN=2;BaseQRankSum=0.868;ClippingRankSum=0.000;DP=65;ExcessHet=3.0103;FS=4.848;MLEAC=1;MLEAF=0.500;MQ=41.97;MQRankSum=1.000;QD=15.12;ReadPosRankSum=-1.348;SOR=1.181	GT:AD:DP:GQ:PL	0/1:33,31:64:99:996,0,1071
chrIII	40989	.	C	T	770.77	PASS	AC=1;AF=0.500;AN=2;BaseQRankSum=0.436;ClippingRankSum=0.000;DP=60;ExcessHet=3.0103;FS=3.753;MLEAC=1;MLEAF=0.500;MQ=40.74;MQRankSum=-1.857;QD=13.29;ReadPosRankSum=1.406;SOR=0.306	GT:AD:DP:GQ:PL	0/1:30,28:58:99:799,0,980
chrIII	50805	.	C	T	550.77	PASS	AC=1;AF=0.500;AN=2;BaseQRankSum=0.973;ClippingRankSum=0.000;DP=35;ExcessHet=3.0103;FS=3.127;MLEAC=1;MLEAF=0.500;MQ=41.89;MQRankSum=1.566;QD=16.20;ReadPosRankSum=-1.605;SOR=1.493	GT:AD:DP:GQ:PL	0/1:16,18:34:99:579,0,454
chrIII	58778	.	G	A	700.77	PASS	AC=1;AF=0.500;AN=2;BaseQRankSum=0.446;ClippingRankSum=0.000;DP=56;ExcessHet=3.0103;FS=0.000;MLEAC=1;MLEAF=0.500;MQ=42.00;MQRankSum=0.000;QD=12.74;ReadPosRankSum=-1.706;SOR=0.791	GT:AD:DP:GQ:PL	0/1:31,24:55:99:729,0,935
chrIII	60870	.	C	T	1214.77	PASS	AC=1;AF=0.500;AN=2;BaseQRankSum=0.665;ClippingRankSum=0.000;DP=83;ExcessHet=3.0103;FS=3.043;MLEAC=1;MLEAF=0.500;MQ=41.54;MQRankSum=-2.639;QD=14.64;ReadPosRankSum=1.285;SOR=0.384	GT:AD:DP:GQ:PL	0/1:40,43:83:99:1243,0,1108
chrIII	64654	.	G	A	661.77	PASS	AC=1;AF=0.500;AN=2;BaseQRankSum=0.988;ClippingRankSum=0.000;DP=60;ExcessHet=3.0103;FS=3.360;MLEAC=1;MLEAF=0.500;MQ=41.57;MQRankSum=-0.659;QD=11.22;ReadPosRankSum=0.822;SOR=1.450	GT:AD:DP:GQ:PL	0/1:37,22:59:99:690,0,1138
chrIII	122387	.	G	A	1033.77	PASS	AC=1;AF=0.500;AN=2;BaseQRankSum=-0.709;ClippingRankSum=0.000;DP=62;ExcessHet=3.0103;FS=0.960;MLEAC=1;MLEAF=0.500;MQ=41.91;MQRankSum=-1.686;QD=16.67;ReadPosRankSum=-1.864;SOR=0.560	GT:AD:DP:GQ:PL	0/1:30,32:62:99:1062,0,966
chrIII	166436	.	C	T	1074.77	PASS	AC=1;AF=0.500;AN=2;BaseQRankSum=0.399;ClippingRankSum=0.000;DP=68;ExcessHet=3.0103;FS=0.978;MLEAC=1;MLEAF=0.500;MQ=41.97;MQRankSum=-0.870;QD=16.04;ReadPosRankSum=-0.052;SOR=0.892	GT:AD:DP:GQ:PL	0/1:30,37:67:99:1103,0,860
chrIII	179317	.	G	A	715.77	PASS	AC=1;AF=0.500;AN=2;BaseQRankSum=-0.523;ClippingRankSum=0.000;DP=68;ExcessHet=3.0103;FS=0.000;MLEAC=1;MLEAF=0.500;MQ=41.97;MQRankSum=-1.202;QD=10.53;ReadPosRankSum=-0.408;SOR=0.814	GT:AD:DP:GQ:PL	0/1:41,27:68:99:744,0,1256
chrIII	195229	.	G	A	1386.77	PASS	AC=1;AF=0.500;AN=2;BaseQRankSum=-1.139;ClippingRankSum=0.000;DP=63;ExcessHet=3.0103;FS=1.078;MLEAC=1;MLEAF=0.500;MQ=41.94;MQRankSum=-0.887;QD=22.37;ReadPosRankSum=-0.559;SOR=0.620	GT:AD:DP:GQ:PL	0/1:18,44:62:99:1415,0,523
chrIII	212497	.	C	T	922.77	PASS	AC=1;AF=0.500;AN=2;BaseQRankSum=-0.048;ClippingRankSum=0.000;DP=46;ExcessHet=3.0103;FS=0.000;MLEAC=1;MLEAF=0.500;MQ=41.96;MQRankSum=0.000;QD=20.51;ReadPosRankSum=-0.956;SOR=0.547	GT:AD:DP:GQ:PL	0/1:16,29:45:99:951,0,438
chrIII	216579	.	C	T	1024.77	PASS	AC=1;AF=0.500;AN=2;BaseQRankSum=1.431;ClippingRankSum=0.000;DP=50;ExcessHet=3.0103;FS=2.722;MLEAC=1;MLEAF=0.500;MQ=41.96;MQRankSum=1.216;QD=20.50;ReadPosRankSum=1.509;SOR=1.209	GT:AD:DP:GQ:PL	0/1:21,29:50:99:1053,0,674
chrIII	239890	.	C	T	691.77	PASS	AC=1;AF=0.500;AN=2;BaseQRankSum=-0.275;ClippingRankSum=0.000;DP=56;ExcessHet=3.0103;FS=0.000;MLEAC=1;MLEAF=0.500;MQ=42.00;MQRankSum=0.000;QD=12.35;ReadPosRankSum=0.473;SOR=0.765	GT:AD:DP:GQ:PL	0/1:31,25:56:99:720,0,947
chrIII	259019	.	C	T	685.77	PASS	AC=1;AF=0.500;AN=2;BaseQRankSum=1.172;ClippingRankSum=0.000;DP=44;ExcessHet=3.0103;FS=0.000;MLEAC=1;MLEAF=0.500;MQ=41.96;MQRankSum=-1.026;QD=15.95;ReadPosRankSum=-1.434;SOR=0.828	GT:AD:DP:GQ:PL	0/1:23,20:43:99:714,0,768
chrIII	277126	.	C	T	604.77	PASS	AC=1;AF=0.500;AN=2;BaseQRankSum=-0.027;ClippingRankSum=0.000;DP=55;ExcessHet=3.0103;FS=1.029;MLEAC=1;MLEAF=0.500;MQ=41.86;MQRankSum=-2.236;QD=11.00;ReadPosRankSum=-0.944;SOR=0.662	GT:AD:DP:GQ:PL	0/1:30,25:55:99:633,0,772
chrIV	34076	.	C	T	280.77	PASS	AC=1;AF=0.500;AN=2;BaseQRankSum=0.393;ClippingRankSum=0.000;DP=25;ExcessHet=3.0103;FS=3.831;MLEAC=1;MLEAF=0.500;MQ=42.00;MQRankSum=0.000;QD=11.23;ReadPosRankSum=-0.227;SOR=1.802	GT:AD:DP:GQ:PL	0/1:14,11:25:99:309,0,408
chrIV	56661	.	G	A	456.77	PASS	AC=1;AF=0.500;AN=2;BaseQRankSum=0.861;ClippingRankSum=0.000;DP=39;ExcessHet=3.0103;FS=2.747;MLEAC=1;MLEAF=0.500;MQ=42.00;MQRankSum=0.000;QD=11.71;ReadPosRankSum=-1.115;SOR=0.368	GT:AD:DP:GQ:PL	0/1:23,16:39:99:485,0,701
chrIV	57437	.	C	T	1215.77	PASS	AC=1;AF=0.500;AN=2;BaseQRankSum=0.864;ClippingRankSum=0.000;DP=73;ExcessHet=3.0103;FS=1.958;MLEAC=1;MLEAF=0.500;MQ=41.75;MQRankSum=-0.440;QD=16.89;ReadPosRankSum=0.192;SOR=0.830	GT:AD:DP:GQ:PL	0/1:34,38:72:99:1244,0,1081
chrIV	72232	.	C	T	1350.77	PASS	AC=1;AF=0.500;AN=2;BaseQRankSum=0.506;ClippingRankSum=0.000;DP=65;ExcessHet=3.0103;FS=2.074;MLEAC=1;MLEAF=0.500;MQ=42.00;MQRankSum=0.000;QD=21.11;ReadPosRankSum=-1.281;SOR=0.458	GT:AD:DP:GQ:PL	0/1:29,35:64:99:1379,0,1861
chrIV	72233	.	C	T	1350.77	PASS	AC=1;AF=0.500;AN=2;BaseQRankSum=1.275;ClippingRankSum=0.000;DP=66;ExcessHet=3.0103;FS=0.949;MLEAC=1;MLEAF=0.500;MQ=42.00;MQRankSum=0.000;QD=20.78;ReadPosRankSum=-1.303;SOR=0.515	GT:AD:DP:GQ:PL	0/1:30,35:65:99:1379,0,1861
chrIV	88094	.	C	T	342.77	PASS	AC=1;AF=0.500;AN=2;BaseQRankSum=-0.565;ClippingRankSum=0.000;DP=41;ExcessHet=3.0103;FS=4.781;MLEAC=1;MLEAF=0.500;MQ=41.81;MQRankSum=-1.342;QD=8.57;ReadPosRankSum=-0.027;SOR=1.501	GT:AD:DP:GQ:PL	0/1:23,17:40:99:371,0,755
chrIV	88154	.	C	T	434.77	PASS	AC=1;AF=0.500;AN=2;BaseQRankSum=1.430;ClippingRankSum=0.000;DP=36;ExcessHet=3.0103;FS=0.000;MLEAC=1;MLEAF=0.500;MQ=41.84;MQRankSum=-1.860;QD=12.79;ReadPosRankSum=-1.072;SOR=0.716	GT:AD:DP:GQ:PL	0/1:18,16:34:99:463,0,474
chrIV	94061	.	C	T	467.77	PASS	AC=1;AF=0.500;AN=2;BaseQRankSum=0.194;ClippingRankSum=0.000;DP=38;ExcessHet=3.0103;FS=2.920;MLEAC=1;MLEAF=0.500;MQ=41.25;MQRankSum=-1.643;QD=12.31;ReadPosRankSum=-0.438;SOR=0.330	GT:AD:DP:GQ:PL	0/1:22,16:38:99:496,0,726
chrIV	99614	.	C	T	734.77	PASS	AC=1;AF=0.500;AN=2;BaseQRankSum=-0.069;ClippingRankSum=0.000;DP=47;ExcessHet=3.0103;FS=2.561;MLEAC=1;MLEAF=0.500;MQ=41.96;MQRankSum=1.067;QD=16.33;ReadPosRankSum=0.000;SOR=0.521	GT:AD:DP:GQ:PL	0/1:22,23:45:99:763,0,746
chrIV	135097	.	C	T	1211.77	PASS	AC=1;AF=0.500;AN=2;BaseQRankSum=-1.215;ClippingRankSum=0.000;DP=82;ExcessHet=3.0103;FS=2.090;MLEAC=1;MLEAF=0.500;MQ=41.64;MQRankSum=-1.354;QD=14.96;ReadPosRankSum=0.357;SOR=1.078	GT:AD:DP:GQ:PL	0/1:39,42:81:99:1240,0,1219
chrIV	141950	.	C	T	873.77	PASS	AC=1;AF=0.500;AN=2;BaseQRankSum=1.332;ClippingRankSum=0.000;DP=66;ExcessHet=3.0103;FS=5.069;MLEAC=1;MLEAF=0.500;MQ=42.00;MQRankSum=0.000;QD=13.24;ReadPosRankSum=0.588;SOR=1.453	GT:AD:DP:GQ:PL	0/1:39,27:66:99:902,0,1243
chrIV	221796	.	G	A	618.77	PASS	AC=1;AF=0.500;AN=2;BaseQRankSum=-1.517;ClippingRankSum=0.000;DP=43;ExcessHet=3.0103;FS=2.649;MLEAC=1;MLEAF=0.500;MQ=41.63;MQRankSum=1.431;QD=14.39;ReadPosRankSum=0.139;SOR=0.357	GT:AD:DP:GQ:PL	0/1:22,21:43:99:647,0,775
chrIV	229694	.	C	T	635.77	PASS	AC=1;AF=0.500;AN=2;BaseQRankSum=0.632;ClippingRankSum=0.000;DP=55;ExcessHet=3.0103;FS=1.041;MLEAC=1;MLEAF=0.500;MQ=41.96;MQRankSum=-1.081;QD=11.77;ReadPosRankSum=0.472;SOR=0.895	GT:AD:DP:GQ:PL	0/1:30,24:54:99:664,0,845
chrIV	293439	.	G	A	752.77	PASS	AC=1;AF=0.500;AN=2;BaseQRankSum=-0.659;ClippingRankSum=0.000;DP=46;ExcessHet=3.0103;FS=1.156;MLEAC=1;MLEAF=0.500;MQ=42.00;MQRankSum=0.000;QD=16.36;ReadPosRankSum=-0.156;SOR=1.022	GT:AD:DP:GQ:PL	0/1:21,25:46:99:781,0,669
chrIV	300139	.	C	T	1195.77	PASS	AC=1;AF=0.500;AN=2;BaseQRankSum=0.100;ClippingRankSum=0.000;DP=87;ExcessHet=3.0103;FS=2.829;MLEAC=1;MLEAF=0.500;MQ=41.46;MQRankSum=-0.590;QD=13.74;ReadPosRankSum=0.421;SOR=0.440	GT:AD:DP:GQ:PL	0/1:45,42:87:99:1224,0,1338
chrIV	326191	.	G	A	731.77	PASS	AC=1;AF=0.500;AN=2;BaseQRankSum=-0.206;ClippingRankSum=0.000;DP=50;ExcessHet=3.0103;FS=5.955;MLEAC=1;MLEAF=0.500;MQ=41.92;MQRankSum=1.347;QD=14.64;ReadPosRankSum=-0.693;SOR=1.596	GT:AD:DP:GQ:PL	0/1:27,23:50:99:760,0,929
chrIV	348717	.	C	T	352.77	PASS	AC=1;AF=0.500;AN=2;BaseQRankSum=0.304;ClippingRankSum=0.000;DP=25;ExcessHet=3.0103;FS=1.569;MLEAC=1;MLEAF=0.500;MQ=42.00;MQRankSum=0.000;QD=14.11;ReadPosRankSum=0.794;SOR=0.399	GT:AD:DP:GQ:PL	0/1:14,11:25:99:381,0,479
chrIV	359610	.	C	T	375.77	PASS	AC=1;AF=0.500;AN=2;BaseQRankSum=1.769;ClippingRankSum=0.000;DP=36;ExcessHet=3.0103;FS=0.000;MLEAC=1;MLEAF=0.500;MQ=41.62;MQRankSum=-1.242;QD=10.74;ReadPosRankSum=0.630;SOR=0.765	GT:AD:DP:GQ:PL	0/1:22,13:35:99:404,0,708
chrIV	359973	.	C	T	529.77	PASS	AC=1;AF=0.500;AN=2;BaseQRankSum=-0.403;ClippingRankSum=0.000;DP=44;ExcessHet=3.0103;FS=0.000;MLEAC=1;MLEAF=0.500;MQ=41.82;MQRankSum=-2.100;QD=12.32;ReadPosRankSum=0.616;SOR=0.793	GT:AD:DP:GQ:PL	0/1:22,21:43:99:558,0,630
chrIV	397054	.	C	T	720.77	PASS	AC=1;AF=0.500;AN=2;BaseQRankSum=0.597;ClippingRankSum=0.000;DP=58;ExcessHet=3.0103;FS=1.021;MLEAC=1;MLEAF=0.500;MQ=41.36;MQRankSum=-1.800;QD=12.43;ReadPosRankSum=-1.359;SOR=0.495	GT:AD:DP:GQ:PL	0/1:31,27:58:99:749,0,867
chrIV	454150	.	G	A	407.73	PASS	AC=1;AF=0.500;AN=2;BaseQRankSum=-1.233;ClippingRankSum=0.000;DP=41;ExcessHet=3.0103;FS=5.460;MLEAC=1;MLEAF=0.500;MQ=42.00;MQRankSum=0.000;QD=11.99;ReadPosRankSum=1.574;SOR=1.546	GT:AD:DP:GQ:PL	0/1:20,14:34:99:445,0,733
chrIV	492436	.	C	T	688.77	PASS	AC=1;AF=0.500;AN=2;BaseQRankSum=1.890;ClippingRankSum=0.000;DP=57;ExcessHet=3.0103;FS=5.620;MLEAC=1;MLEAF=0.500;MQ=41.50;MQRankSum=-1.774;QD=12.08;ReadPosRankSum=-0.536;SOR=0.569	GT:AD:DP:GQ:PL	0/1:35,22:57:99:717,0,1061
chrIV	524688	.	G	A	934.77	PASS	AC=1;AF=0.500;AN=2;BaseQRankSum=-0.012;ClippingRankSum=0.000;DP=68;ExcessHet=3.0103;FS=0.977;MLEAC=1;MLEAF=0.500;MQ=41.94;MQRankSum=-1.490;QD=13.75;ReadPosRankSum=0.031;SOR=0.540	GT:AD:DP:GQ:PL	0/1:36,32:68:99:963,0,1158
chrIV	548446	.	G	A	480.77	PASS	AC=1;AF=0.500;AN=2;BaseQRankSum=0.705;ClippingRankSum=0.000;DP=34;ExcessHet=3.0103;FS=0.000;MLEAC=1;MLEAF=0.500;MQ=42.00;MQRankSum=0.000;QD=14.14;ReadPosRankSum=-0.295;SOR=0.576	GT:AD:DP:GQ:PL	0/1:20,14:34:99:509,0,728
chrIV	586140	.	G	A	1285.77	PASS	AC=1;AF=0.500;AN=2;BaseQRankSum=0.219;ClippingRankSum=0.000;DP=76;ExcessHet=3.0103;FS=4.451;MLEAC=1;MLEAF=0.500;MQ=41.63;MQRankSum=-1.349;QD=17.14;ReadPosRankSum=-0.369;SOR=1.031	GT:AD:DP:GQ:PL	0/1:36,39:75:99:1314,0,1220
chrIV	594620	.	G	A	752.77	PASS	AC=1;AF=0.500;AN=2;BaseQRankSum=0.486;ClippingRankSum=0.000;DP=42;ExcessHet=3.0103;FS=4.751;MLEAC=1;MLEAF=0.500;MQ=40.59;MQRankSum=1.241;QD=17.92;ReadPosRankSum=0.367;SOR=1.552	GT:AD:DP:GQ:PL	0/1:19,23:42:99:781,0,626
chrIV	600685	.	C	T	393.77	PASS	AC=1;AF=0.500;AN=2;BaseQRankSum=0.941;ClippingRankSum=0.000;DP=42;ExcessHet=3.0103;FS=2.906;MLEAC=1;MLEAF=0.500;MQ=41.55;MQRankSum=-1.127;QD=9.60;ReadPosRankSum=0.045;SOR=0.317	GT:AD:DP:GQ:PL	0/1:27,14:41:99:422,0,869
chrIV	636120	.	C	T	662.77	PASS	AC=1;AF=0.500;AN=2;BaseQRankSum=-1.967;ClippingRankSum=0.000;DP=59;ExcessHet=3.0103;FS=6.393;MLEAC=1;MLEAF=0.500;MQ=41.31;MQRankSum=-1.174;QD=11.23;ReadPosRankSum=1.435;SOR=0.209	GT:AD:DP:GQ:PL	0/1:34,25:59:99:691,0,1176
chrIV	667772	.	C	T	880.77	PASS	AC=1;AF=0.500;AN=2;BaseQRankSum=-0.930;ClippingRankSum=0.000;DP=58;ExcessHet=3.0103;FS=5.389;MLEAC=1;MLEAF=0.500;MQ=41.93;MQRankSum=1.529;QD=15.45;ReadPosRankSum=1.030;SOR=0.506	GT:AD:DP:GQ:PL	0/1:27,30:57:99:909,0,852
chrIV	713182	.	C	T	552.77	PASS	AC=1;AF=0.500;AN=2;BaseQRankSum=0.736;ClippingRankSum=0.000;DP=42;ExcessHet=3.0103;FS=0.000;MLEAC=1;MLEAF=0.500;MQ=42.00;MQRankSum=0.000;QD=13.16;ReadPosRankSum=0.763;SOR=0.646	GT:AD:DP:GQ:PL	0/1:24,18:42:99:581,0,823
chrIV	721559	.	C	T	758.77	PASS	AC=1;AF=0.500;AN=2;BaseQRankSum=2.021;ClippingRankSum=0.000;DP=60;ExcessHet=3.0103;FS=3.982;MLEAC=1;MLEAF=0.500;MQ=42.00;MQRankSum=0.000;QD=12.65;ReadPosRankSum=1.292;SOR=1.392	GT:AD:DP:GQ:PL	0/1:35,25:60:99:787,0,1000
chrIV	797213	.	C	T	747.77	PASS	AC=1;AF=0.500;AN=2;BaseQRankSum=0.810;ClippingRankSum=0.000;DP=63;ExcessHet=3.0103;FS=0.000;MLEAC=1;MLEAF=0.500;MQ=41.71;MQRankSum=0.209;QD=11.87;ReadPosRankSum=1.312;SOR=0.566	GT:AD:DP:GQ:PL	0/1:38,25:63:99:776,0,1272
chrIV	805967	.	G	A	864.77	PASS	AC=1;AF=0.500;AN=2;BaseQRankSum=0.103;ClippingRankSum=0.000;DP=70;ExcessHet=3.0103;FS=10.359;MLEAC=1;MLEAF=0.500;MQ=42.00;MQRankSum=0.000;QD=12.35;ReadPosRankSum=-0.101;SOR=1.465	GT:AD:DP:GQ:PL	0/1:40,30:70:99:893,0,1271
chrIV	807870	.	C	T	722.77	PASS	AC=1;AF=0.500;AN=2;BaseQRankSum=2.585;ClippingRankSum=0.000;DP=48;ExcessHet=3.0103;FS=4.156;MLEAC=1;MLEAF=0.500;MQ=42.00;MQRankSum=0.000;QD=15.06;ReadPosRankSum=-1.093;SOR=0.596	GT:AD:DP:GQ:PL	0/1:26,22:48:99:751,0,772
chrIV	848309	.	G	A	937.77	PASS	AC=1;AF=0.500;AN=2;BaseQRankSum=-0.109;ClippingRankSum=0.000;DP=78;ExcessHet=3.0103;FS=0.000;MLEAC=1;MLEAF=0.500;MQ=41.95;MQRankSum=1.270;QD=12.02;ReadPosRankSum=-0.637;SOR=0.593	GT:AD:DP:GQ:PL	0/1:44,34:78:99:966,0,1362
chrIV	856189	.	G	A	730.77	PASS	AC=1;AF=0.500;AN=2;BaseQRankSum=0.171;ClippingRankSum=0.000;DP=57;ExcessHet=3.0103;FS=2.269;MLEAC=1;MLEAF=0.500;MQ=41.93;MQRankSum=-1.589;QD=12.82;ReadPosRankSum=-2.482;SOR=1.136	GT:AD:DP:GQ:PL	0/1:32,25:57:99:759,0,1007
chrIV	892370	.	G	A	614.77	PASS	AC=1;AF=0.500;AN=2;BaseQRankSum=1.211;ClippingRankSum=0.000;DP=57;ExcessHet=3.0103;FS=1.058;MLEAC=1;MLEAF=0.500;MQ=41.97;MQRankSum=-1.273;QD=10.79;ReadPosRankSum=-0.046;SOR=0.990	GT:AD:DP:GQ:PL	0/1:36,21:57:99:643,0,1099
chrIV	915395	.	C	T	716.77	PASS	AC=1;AF=0.500;AN=2;BaseQRankSum=1.355;ClippingRankSum=0.000;DP=55;ExcessHet=3.0103;FS=2.347;MLEAC=1;MLEAF=0.500;MQ=41.93;MQRankSum=-1.631;QD=13.27;ReadPosRankSum=-0.020;SOR=0.839	GT:AD:DP:GQ:PL	0/1:31,23:54:99:745,0,979
chrIV	937837	.	C	T	376.77	PASS	AC=1;AF=0.500;AN=2;BaseQRankSum=0.782;ClippingRankSum=0.000;DP=35;ExcessHet=3.0103;FS=5.793;MLEAC=1;MLEAF=0.500;MQ=42.00;MQRankSum=0.000;QD=11.42;ReadPosRankSum=-1.752;SOR=1.828	GT:AD:DP:GQ:PL	0/1:20,13:33:99:405,0,642
chrIV	945138	.	G	A	973.77	PASS	AC=1;AF=0.500;AN=2;BaseQRankSum=-1.112;ClippingRankSum=0.000;DP=70;ExcessHet=3.0103;FS=0.898;MLEAC=1;MLEAF=0.500;MQ=41.24;MQRankSum=-1.351;QD=13.91;ReadPosRankSum=-0.631;SOR=0.576	GT:AD:DP:GQ:PL	0/1:34,36:70:99:1002,0,994
chrIV	946490	.	C	T	849.77	PASS	AC=1;AF=0.500;AN=2;BaseQRankSum=-1.946;ClippingRankSum=0.000;DP=51;ExcessHet=3.0103;FS=6.054;MLEAC=1;MLEAF=0.500;MQ=41.81;MQRankSum=0.233;QD=17.34;ReadPosRankSum=-0.985;SOR=0.229	GT:AD:DP:GQ:PL	0/1:22,27:49:99:878,0,778
chrIV	953334	.	C	T	1256.77	PASS	AC=1;AF=0.500;AN=2;BaseQRankSum=0.625;ClippingRankSum=0.000;DP=97;ExcessHet=3.0103;FS=14.296;MLEAC=1;MLEAF=0.500;MQ=41.62;MQRankSum=2.253;QD=12.96;ReadPosRankSum=0.962;SOR=1.954	GT:AD:DP:GQ:PL	0/1:54,43:97:99:1285,0,1581
chrIV	968081	.	C	T	740.77	PASS	AC=1;AF=0.500;AN=2;BaseQRankSum=0.272;ClippingRankSum=0.000;DP=55;ExcessHet=3.0103;FS=3.105;MLEAC=1;MLEAF=0.500;MQ=42.00;MQRankSum=0.000;QD=13.72;ReadPosRankSum=0.934;SOR=0.323	GT:AD:DP:GQ:PL	0/1:30,24:54:99:769,0,989
chrIV	968743	.	C	T	790.77	PASS	AC=1;AF=0.500;AN=2;BaseQRankSum=0.187;ClippingRankSum=0.000;DP=55;ExcessHet=3.0103;FS=2.266;MLEAC=1;MLEAF=0.500;MQ=41.73;MQRankSum=-1.059;QD=14.38;ReadPosRankSum=0.027;SOR=0.568	GT:AD:DP:GQ:PL	0/1:30,25:55:99:819,0,1031
chrIV	969216	.	G	A	811.77	PASS	AC=1;AF=0.500;AN=2;BaseQRankSum=1.668;ClippingRankSum=0.000;DP=55;ExcessHet=3.0103;FS=0.000;MLEAC=1;MLEAF=0.500;MQ=41.45;MQRankSum=0.524;QD=15.03;ReadPosRankSum=-0.434;SOR=0.767	GT:AD:DP:GQ:PL	0/1:29,25:54:99:840,0,942
chrIV	1037104	.	C	T	1096.77	PASS	AC=1;AF=0.500;AN=2;BaseQRankSum=0.381;ClippingRankSum=0.000;DP=84;ExcessHet=3.0103;FS=0.000;MLEAC=1;MLEAF=0.500;MQ=41.91;MQRankSum=-2.124;QD=13.06;ReadPosRankSum=1.880;SOR=0.701	GT:AD:DP:GQ:PL	0/1:44,40:84:99:1125,0,1226
chrIV	1062892	.	C	T	1118.77	PASS	AC=1;AF=0.500;AN=2;BaseQRankSum=2.935;ClippingRankSum=0.000;DP=75;ExcessHet=3.0103;FS=0.000;MLEAC=1;MLEAF=0.500;MQ=41.80;MQRankSum=-0.934;QD=14.92;ReadPosRankSum=1.252;SOR=0.638	GT:AD:DP:GQ:PL	0/1:36,39:75:99:1147,0,893
chrIV	1146275	.	C	T	712.77	PASS	AC=1;AF=0.500;AN=2;BaseQRankSum=-0.410;ClippingRankSum=0.000;DP=55;ExcessHet=3.0103;FS=0.000;MLEAC=1;MLEAF=0.500;MQ=41.93;MQRankSum=-1.596;QD=12.96;ReadPosRankSum=-0.317;SOR=0.665	GT:AD:DP:GQ:PL	0/1:31,24:55:99:741,0,1050
chrIV	1178430	.	C	T	986.77	PASS	AC=1;AF=0.500;AN=2;BaseQRankSum=1.041;ClippingRankSum=0.000;DP=62;ExcessHet=3.0103;FS=0.990;MLEAC=1;MLEAF=0.500;MQ=41.67;MQRankSum=-0.017;QD=16.45;ReadPosRankSum=0.195;SOR=0.473	GT:AD:DP:GQ:PL	0/1:30,30:60:99:1015,0,960
chrIV	1262592	.	C	T	917.77	PASS	AC=1;AF=0.500;AN=2;BaseQRankSum=1.086;ClippingRankSum=0.000;DP=57;ExcessHet=3.0103;FS=3.749;MLEAC=1;MLEAF=0.500;MQ=41.67;MQRankSum=-0.525;QD=16.39;ReadPosRankSum=1.933;SOR=1.104	GT:AD:DP:GQ:PL	0/1:28,28:56:99:946,0,962
chrIV	1377952	.	C	T	946.77	PASS	AC=1;AF=0.500;AN=2;BaseQRankSum=0.307;ClippingRankSum=0.000;DP=56;ExcessHet=3.0103;FS=0.000;MLEAC=1;MLEAF=0.500;MQ=41.74;MQRankSum=-0.964;QD=16.91;ReadPosRankSum=-0.627;SOR=0.565	GT:AD:DP:GQ:PL	0/1:28,28:56:99:975,0,938
chrIV	1403188	.	G	A	473.77	PASS	AC=1;AF=0.500;AN=2;BaseQRankSum=1.263;ClippingRankSum=0.000;DP=37;ExcessHet=3.0103;FS=3.010;MLEAC=1;MLEAF=0.500;MQ=42.00;MQRankSum=0.000;QD=12.80;ReadPosRankSum=-0.474;SOR=1.473	GT:AD:DP:GQ:PL	0/1:21,16:37:99:502,0,614
chrIV	1411981	.	C	T	1748.77	PASS	AC=1;AF=0.500;AN=2;BaseQRankSum=0.597;ClippingRankSum=0.000;DP=94;ExcessHet=3.0103;FS=0.000;MLEAC=1;MLEAF=0.500;MQ=42.00;MQRankSum=0.000;QD=18.60;ReadPosRankSum=-0.892;SOR=0.782	GT:AD:DP:GQ:PL	0/1:37,57:94:99:1777,0,993
chrIV	1445597	.	C	T	1016.77	PASS	AC=1;AF=0.500;AN=2;BaseQRankSum=1.187;ClippingRankSum=0.000;DP=64;ExcessHet=3.0103;FS=0.000;MLEAC=1;MLEAF=0.500;MQ=42.00;MQRankSum=0.000;QD=16.67;ReadPosRankSum=-0.598;SOR=0.748	GT:AD:DP:GQ:PL	0/1:29,32:61:99:1045,0,925
chrIV	1445716	.	G	A	996.77	PASS	AC=1;AF=0.500;AN=2;BaseQRankSum=-2.094;ClippingRankSum=0.000;DP=67;ExcessHet=3.0103;FS=4.978;MLEAC=1;MLEAF=0.500;MQ=41.94;MQRankSum=-1.301;QD=14.88;ReadPosRankSum=-0.740;SOR=0.269	GT:AD:DP:GQ:PL	0/1:31,36:67:99:1025,0,944
chrIV	1466572	.	G	A	519.77	PASS	AC=1;AF=0.500;AN=2;BaseQRankSum=-0.402;ClippingRankSum=0.000;DP=38;ExcessHet=3.0103;FS=3.053;MLEAC=1;MLEAF=0.500;MQ=42.00;MQRankSum=0.000;QD=13.68;ReadPosRankSum=-0.434;SOR=1.508	GT:AD:DP:GQ:PL	0/1:19,19:38:99:548,0,581
chrIV	1480493	.	C	T	1230.77	PASS	AC=1;AF=0.500;AN=2;BaseQRankSum=-1.074;ClippingRankSum=0.000;DP=74;ExcessHet=3.0103;FS=3.196;MLEAC=1;MLEAF=0.500;MQ=41.75;MQRankSum=-1.559;QD=16.63;ReadPosRankSum=-1.167;SOR=0.380	GT:AD:DP:GQ:PL	0/1:33,41:74:99:1259,0,1023
chrIV	1485370	.	G	A	723.77	PASS	AC=1;AF=0.500;AN=2;BaseQRankSum=-0.605;ClippingRankSum=0.000;DP=45;ExcessHet=3.0103;FS=1.174;MLEAC=1;MLEAF=0.500;MQ=41.67;MQRankSum=-0.771;QD=16.08;ReadPosRankSum=-0.559;SOR=0.597	GT:AD:DP:GQ:PL	0/1:18,27:45:99:752,0,522
chrV	16290	.	C	T	918.77	PASS	AC=1;AF=0.500;AN=2;BaseQRankSum=-1.195;ClippingRankSum=0.000;DP=58;ExcessHet=3.0103;FS=0.000;MLEAC=1;MLEAF=0.500;MQ=41.69;MQRankSum=-1.514;QD=15.84;ReadPosRankSum=-1.686;SOR=0.760	GT:AD:DP:GQ:PL	0/1:25,33:58:99:947,0,771
chrV	32253	.	G	A	621.77	PASS	AC=1;AF=0.500;AN=2;BaseQRankSum=0.528;ClippingRankSum=0.000;DP=46;ExcessHet=3.0103;FS=8.433;MLEAC=1;MLEAF=0.500;MQ=41.68;MQRankSum=-1.050;QD=14.13;ReadPosRankSum=1.058;SOR=1.281	GT:AD:DP:GQ:PL	0/1:24,20:44:99:650,0,805
chrV	33055	.	G	A	895.77	PASS	AC=1;AF=0.500;AN=2;BaseQRankSum=-0.866;ClippingRankSum=0.000;DP=64;ExcessHet=3.0103;FS=0.000;MLEAC=1;MLEAF=0.500;MQ=41.77;MQRankSum=-1.086;QD=14.22;ReadPosRankSum=0.848;SOR=0.665	GT:AD:DP:GQ:PL	0/1:35,28:63:99:924,0,1225
chrV	36729	.	G	A	592.77	PASS	AC=1;AF=0.500;AN=2;BaseQRankSum=2.008;ClippingRankSum=0.000;DP=53;ExcessHet=3.0103;FS=0.000;MLEAC=1;MLEAF=0.500;MQ=41.85;MQRankSum=-0.469;QD=11.40;ReadPosRankSum=-0.993;SOR=0.861	GT:AD:DP:GQ:PL	0/1:32,20:52:99:621,0,919
chrV	53682	.	C	T	934.77	PASS	AC=1;AF=0.500;AN=2;BaseQRankSum=-1.214;ClippingRankSum=0.000;DP=69;ExcessHet=3.0103;FS=0.912;MLEAC=1;MLEAF=0.500;MQ=41.89;MQRankSum=-0.194;QD=13.55;ReadPosRankSum=0.814;SOR=0.667	GT:AD:DP:GQ:PL	0/1:38,31:69:99:963,0,1258
chrV	86439	.	C	T	70.77	PASS	AC=1;AF=0.500;AN=2;BaseQRankSum=-1.537;ClippingRankSum=0.000;DP=13;ExcessHet=3.0103;FS=0.000;MLEAC=1;MLEAF=0.500;MQ=41.70;MQRankSum=-1.521;QD=5.44;ReadPosRankSum=0.221;SOR=1.329	GT:AD:DP:GQ:PL	0/1:8,5:13:99:99,0,229
chrV	117593	.	C	T	569.77	PASS	AC=1;AF=0.500;AN=2;BaseQRankSum=-0.724;ClippingRankSum=0.000;DP=42;ExcessHet=3.0103;FS=2.785;MLEAC=1;MLEAF=0.500;MQ=42.00;MQRankSum=0.000;QD=14.24;ReadPosRankSum=-0.919;SOR=1.214	GT:AD:DP:GQ:PL	0/1:21,19:40:99:598,0,710
chrV	118038	.	C	T	940.77	PASS	AC=1;AF=0.500;AN=2;BaseQRankSum=1.083;ClippingRankSum=0.000;DP=48;ExcessHet=3.0103;FS=2.635;MLEAC=1;MLEAF=0.500;MQ=41.69;MQRankSum=-0.732;QD=19.60;ReadPosRankSum=0.446;SOR=1.148	GT:AD:DP:GQ:PL	0/1:18,30:48:99:969,0,519
chrV	133635	.	G	A	1060.77	PASS	AC=1;AF=0.500;AN=2;BaseQRankSum=0.230;ClippingRankSum=0.000;DP=57;ExcessHet=3.0103;FS=9.516;MLEAC=1;MLEAF=0.500;MQ=41.93;MQRankSum=-1.148;QD=18.61;ReadPosRankSum=0.195;SOR=1.069	GT:AD:DP:GQ:PL	0/1:23,34:57:99:1089,0,674
chrV	188246	.	C	T	596.77	PASS	AC=1;AF=0.500;AN=2;BaseQRankSum=-2.195;ClippingRankSum=0.000;DP=48;ExcessHet=3.0103;FS=1.199;MLEAC=1;MLEAF=0.500;MQ=41.08;MQRankSum=-1.868;QD=13.26;ReadPosRankSum=0.167;SOR=0.902	GT:AD:DP:GQ:PL	0/1:24,21:45:99:625,0,870
chrV	238036	.	G	A	1488.77	PASS	AC=1;AF=0.500;AN=2;BaseQRankSum=-0.558;ClippingRankSum=0.000;DP=56;ExcessHet=3.0103;FS=2.699;MLEAC=1;MLEAF=0.500;MQ=42.00;MQRankSum=0.000;QD=26.59;ReadPosRankSum=-1.282;SOR=0.307	GT:AD:DP:GQ:PL	0/1:14,42:56:99:1517,0,399
chrV	278109	.	T	C	766.77	PASS	AC=1;AF=0.500;AN=2;BaseQRankSum=1.947;ClippingRankSum=0.000;DP=106;ExcessHet=3.0103;FS=9.566;MLEAC=1;MLEAF=0.500;MQ=40.87;MQRankSum=-1.777;QD=7.23;ReadPosRankSum=-2.193;SOR=2.192	GT:AD:DP:GQ:PL	0/1:79,27:106:99:795,0,3200
chrV	278115	.	T	C	1019.77	PASS	AC=1;AF=0.500;AN=2;BaseQRankSum=-0.650;ClippingRankSum=0.000;DP=94;ExcessHet=3.0103;FS=19.776;MLEAC=1;MLEAF=0.500;MQ=40.71;MQRankSum=-2.357;QD=10.85;ReadPosRankSum=-3.595;SOR=3.308	GT:AD:DP:GQ:PL	0/1:67,27:94:99:1048,0,2711
chrV	278116	.	G	T	1019.77	PASS	AC=1;AF=0.500;AN=2;BaseQRankSum=-0.219;ClippingRankSum=0.000;DP=94;ExcessHet=3.0103;FS=19.776;MLEAC=1;MLEAF=0.500;MQ=40.71;MQRankSum=-2.357;QD=10.85;ReadPosRankSum=-3.917;SOR=3.308	GT:AD:DP:GQ:PL	0/1:67,27:94:99:1048,0,2711
chrV	282675	.	G	A	1125.77	PASS	AC=1;AF=0.500;AN=2;BaseQRankSum=1.257;ClippingRankSum=0.000;DP=62;ExcessHet=3.0103;FS=1.005;MLEAC=1;MLEAF=0.500;MQ=42.00;MQRankSum=0.000;QD=18.46;ReadPosRankSum=-1.004;SOR=0.871	GT:AD:DP:GQ:PL	0/1:25,36:61:99:1154,0,659
chrV	285117	.	G	A	505.77	PASS	AC=1;AF=0.500;AN=2;BaseQRankSum=-0.955;ClippingRankSum=0.000;DP=40;ExcessHet=3.0103;FS=0.000;MLEAC=1;MLEAF=0.500;MQ=41.90;MQRankSum=1.268;QD=12.64;ReadPosRankSum=0.048;SOR=0.501	GT:AD:DP:GQ:PL	0/1:23,17:40:99:534,0,842
chrV	298874	.	C	T	986.77	PASS	AC=1;AF=0.500;AN=2;BaseQRankSum=-0.138;ClippingRankSum=0.000;DP=63;ExcessHet=3.0103;FS=0.000;MLEAC=1;MLEAF=0.500;MQ=41.55;MQRankSum=-1.252;QD=15.66;ReadPosRankSum=-1.764;SOR=0.593	GT:AD:DP:GQ:PL	0/1:28,35:63:99:1015,0,782
chrV	311559	.	G	A	635.77	PASS	AC=1;AF=0.500;AN=2;BaseQRankSum=1.333;ClippingRankSum=0.000;DP=51;ExcessHet=3.0103;FS=2.522;MLEAC=1;MLEAF=0.500;MQ=41.63;MQRankSum=0.356;QD=12.72;ReadPosRankSum=1.027;SOR=1.206	GT:AD:DP:GQ:PL	0/1:28,22:50:99:664,0,795
chrV	337881	.	C	T	1096.77	PASS	AC=1;AF=0.500;AN=2;BaseQRankSum=-1.753;ClippingRankSum=0.000;DP=64;ExcessHet=3.0103;FS=1.043;MLEAC=1;MLEAF=0.500;MQ=41.01;MQRankSum=-0.576;QD=18.28;ReadPosRankSum=0.276;SOR=0.506	GT:AD:DP:GQ:PL	0/1:24,36:60:99:1125,0,797
chrV	349960	.	C	T	897.77	PASS	AC=1;AF=0.500;AN=2;BaseQRankSum=0.020;ClippingRankSum=0.000;DP=64;ExcessHet=3.0103;FS=0.000;MLEAC=1;MLEAF=0.500;MQ=41.94;MQRankSum=1.404;QD=14.03;ReadPosRankSum=1.181;SOR=0.588	GT:AD:DP:GQ:PL	0/1:33,31:64:99:926,0,991
chrV	422104	.	C	T	629.77	PASS	AC=1;AF=0.500;AN=2;BaseQRankSum=-0.278;ClippingRankSum=0.000;DP=37;ExcessHet=3.0103;FS=1.363;MLEAC=1;MLEAF=0.500;MQ=41.89;MQRankSum=-1.283;QD=17.02;ReadPosRankSum=-1.979;SOR=0.368	GT:AD:DP:GQ:PL	0/1:17,20:37:99:658,0,543
chrV	442131	.	C	T	460.77	PASS	AC=1;AF=0.500;AN=2;BaseQRankSum=0.524;ClippingRankSum=0.000;DP=57;ExcessHet=3.0103;FS=4.192;MLEAC=1;MLEAF=0.500;MQ=42.00;MQRankSum=0.000;QD=8.08;ReadPosRankSum=-0.203;SOR=1.467	GT:AD:DP:GQ:PL	0/1:39,18:57:99:489,0,1203
chrV	452887	.	G	A	614.77	PASS	AC=1;AF=0.500;AN=2;BaseQRankSum=-1.300;ClippingRankSum=0.000;DP=43;ExcessHet=3.0103;FS=13.448;MLEAC=1;MLEAF=0.500;MQ=41.67;MQRankSum=1.070;QD=14.30;ReadPosRankSum=0.350;SOR=0.060	GT:AD:DP:GQ:PL	0/1:21,22:43:99:643,0,711
chrV	505180	.	C	T	1447.77	PASS	AC=1;AF=0.500;AN=2;BaseQRankSum=-0.800;ClippingRankSum=0.000;DP=69;ExcessHet=3.0103;FS=0.000;MLEAC=1;MLEAF=0.500;MQ=42.00;MQRankSum=0.000;QD=21.61;ReadPosRankSum=-0.500;SOR=0.616	GT:AD:DP:GQ:PL	0/1:23,44:67:99:1476,0,682
chrV	528661	.	C	T	892.77	PASS	AC=1;AF=0.500;AN=2;BaseQRankSum=0.347;ClippingRankSum=0.000;DP=48;ExcessHet=3.0103;FS=8.846;MLEAC=1;MLEAF=0.500;MQ=42.00;MQRankSum=0.000;QD=19.00;ReadPosRankSum=0.000;SOR=1.836	GT:AD:DP:GQ:PL	0/1:19,28:47:99:921,0,563
chrV	534937	.	C	T	893.77	PASS	AC=1;AF=0.500;AN=2;BaseQRankSum=-1.442;ClippingRankSum=0.000;DP=51;ExcessHet=3.0103;FS=1.091;MLEAC=1;MLEAF=0.500;MQ=41.88;MQRankSum=-0.258;QD=17.52;ReadPosRankSum=0.408;SOR=0.521	GT:AD:DP:GQ:PL	0/1:21,30:51:99:922,0,647
chrVI	34759	.	C	T	920.77	PASS	AC=1;AF=0.500;AN=2;BaseQRankSum=1.103;ClippingRankSum=0.000;DP=60;ExcessHet=3.0103;FS=2.191;MLEAC=1;MLEAF=0.500;MQ=41.62;MQRankSum=2.181;QD=15.35;ReadPosRankSum=-0.144;SOR=0.399	GT:AD:DP:GQ:PL	0/1:32,28:60:99:949,0,987
chrVI	64970	.	G	A	676.77	PASS	AC=1;AF=0.500;AN=2;BaseQRankSum=0.344;ClippingRankSum=0.000;DP=41;ExcessHet=3.0103;FS=2.814;MLEAC=1;MLEAF=0.500;MQ=42.00;MQRankSum=0.000;QD=17.35;ReadPosRankSum=-0.161;SOR=0.655	GT:AD:DP:GQ:PL	0/1:17,22:39:99:705,0,501
chrVI	137500	.	G	A	492.77	PASS	AC=1;AF=0.500;AN=2;BaseQRankSum=0.958;ClippingRankSum=0.000;DP=34;ExcessHet=3.0103;FS=0.000;MLEAC=1;MLEAF=0.500;MQ=41.27;MQRankSum=1.438;QD=14.93;ReadPosRankSum=0.247;SOR=0.818	GT:AD:DP:GQ:PL	0/1:17,16:33:99:521,0,555
chrVI	228503	.	G	A	925.77	PASS	AC=1;AF=0.500;AN=2;BaseQRankSum=-1.532;ClippingRankSum=0.000;DP=55;ExcessHet=3.0103;FS=2.345;MLEAC=1;MLEAF=0.500;MQ=41.73;MQRankSum=0.000;QD=17.47;ReadPosRankSum=0.395;SOR=0.516	GT:AD:DP:GQ:PL	0/1:24,29:53:99:954,0,832
chrVII	34431	.	C	T	1141.77	PASS	AC=1;AF=0.500;AN=2;BaseQRankSum=-1.990;ClippingRankSum=0.000;DP=65;ExcessHet=3.0103;FS=6.876;MLEAC=1;MLEAF=0.500;MQ=41.94;MQRankSum=-1.179;QD=17.57;ReadPosRankSum=-0.980;SOR=1.235	GT:AD:DP:GQ:PL	0/1:27,38:65:99:1170,0,832
chrVII	56188	.	C	T	743.77	PASS	AC=1;AF=0.500;AN=2;BaseQRankSum=1.178;ClippingRankSum=0.000;DP=59;ExcessHet=3.0103;FS=2.526;MLEAC=1;MLEAF=0.500;MQ=41.52;MQRankSum=-1.735;QD=12.82;ReadPosRankSum=-0.780;SOR=0.360	GT:AD:DP:GQ:PL	0/1:35,23:58:99:772,0,1146
chrVII	217620	.	C	T	857.77	PASS	AC=1;AF=0.500;AN=2;BaseQRankSum=1.159;ClippingRankSum=0.000;DP=59;ExcessHet=3.0103;FS=3.570;MLEAC=1;MLEAF=0.500;MQ=42.00;MQRankSum=0.000;QD=14.54;ReadPosRankSum=-2.088;SOR=0.493	GT:AD:DP:GQ:PL	0/1:32,27:59:99:886,0,1018
chrVII	245217	.	C	T	623.77	PASS	AC=1;AF=0.500;AN=2;BaseQRankSum=0.211;ClippingRankSum=0.000;DP=63;ExcessHet=3.0103;FS=0.000;MLEAC=1;MLEAF=0.500;MQ=41.97;MQRankSum=-1.286;QD=9.90;ReadPosRankSum=0.540;SOR=0.648	GT:AD:DP:GQ:PL	0/1:40,23:63:99:652,0,1278
chrVII	254529	.	G	A	382.77	PASS	AC=1;AF=0.500;AN=2;BaseQRankSum=-1.180;ClippingRankSum=0.000;DP=44;ExcessHet=3.0103;FS=2.636;MLEAC=1;MLEAF=0.500;MQ=41.91;MQRankSum=1.191;QD=8.90;ReadPosRankSum=-0.563;SOR=0.586	GT:AD:DP:GQ:PL	0/1:26,17:43:99:411,0,804
chrVII	360039	.	G	A	417.77	PASS	AC=1;AF=0.500;AN=2;BaseQRankSum=0.000;ClippingRankSum=0.000;DP=34;ExcessHet=3.0103;FS=2.017;MLEAC=1;MLEAF=0.500;MQ=42.00;MQRankSum=0.000;QD=12.66;ReadPosRankSum=-0.020;SOR=0.223	GT:AD:DP:GQ:PL	0/1:19,14:33:99:446,0,621
chrVII	366172	.	G	A	422.77	PASS	AC=1;AF=0.500;AN=2;BaseQRankSum=2.392;ClippingRankSum=0.000;DP=38;ExcessHet=3.0103;FS=1.457;MLEAC=1;MLEAF=0.500;MQ=42.00;MQRankSum=0.000;QD=11.13;ReadPosRankSum=1.344;SOR=1.022	GT:AD:DP:GQ:PL	0/1:24,14:38:99:451,0,724
chrVII	384774	.	T	C	1842.77	PASS	AC=1;AF=0.500;AN=2;BaseQRankSum=1.619;ClippingRankSum=0.000;DP=82;ExcessHet=3.0103;FS=11.573;MLEAC=1;MLEAF=0.500;MQ=41.80;MQRankSum=-1.193;QD=22.75;ReadPosRankSum=-6.537;SOR=1.620	GT:AD:DP:GQ:PL	0/1:34,47:81:99:1871,0,2181
chrVII	384775	.	G	A	1842.77	PASS	AC=1;AF=0.500;AN=2;BaseQRankSum=1.157;ClippingRankSum=0.000;DP=82;ExcessHet=3.0103;FS=11.573;MLEAC=1;MLEAF=0.500;MQ=41.80;MQRankSum=-1.193;QD=22.75;ReadPosRankSum=-6.593;SOR=1.620	GT:AD:DP:GQ:PL	0/1:34,47:81:99:1871,0,2181
chrVII	389833	.	C	T	822.77	PASS	AC=1;AF=0.500;AN=2;BaseQRankSum=0.367;ClippingRankSum=0.000;DP=65;ExcessHet=3.0103;FS=8.801;MLEAC=1;MLEAF=0.500;MQ=42.00;MQRankSum=0.000;QD=13.06;ReadPosRankSum=-0.017;SOR=0.443	GT:AD:DP:GQ:PL	0/1:33,30:63:99:851,0,949
chrVII	439825	.	C	T	567.77	PASS	AC=1;AF=0.500;AN=2;BaseQRankSum=1.381;ClippingRankSum=0.000;DP=41;ExcessHet=3.0103;FS=0.000;MLEAC=1;MLEAF=0.500;MQ=41.19;MQRankSum=-0.204;QD=13.85;ReadPosRankSum=2.005;SOR=0.693	GT:AD:DP:GQ:PL	0/1:23,18:41:99:596,0,715
chrVII	443888	.	C	T	575.77	PASS	AC=1;AF=0.500;AN=2;BaseQRankSum=-0.820;ClippingRankSum=0.000;DP=41;ExcessHet=3.0103;FS=1.189;MLEAC=1;MLEAF=0.500;MQ=42.00;MQRankSum=0.000;QD=14.39;ReadPosRankSum=-1.070;SOR=0.914	GT:AD:DP:GQ:PL	0/1:22,18:40:99:604,0,807
chrVII	448595	.	G	A	732.77	PASS	AC=1;AF=0.500;AN=2;BaseQRankSum=-0.182;ClippingRankSum=0.000;DP=50;ExcessHet=3.0103;FS=1.093;MLEAC=1;MLEAF=0.500;MQ=41.72;MQRankSum=1.021;QD=14.95;ReadPosRankSum=1.618;SOR=0.495	GT:AD:DP:GQ:PL	0/1:25,24:49:99:761,0,847
chrVII	463034	.	C	T	663.77	PASS	AC=1;AF=0.500;AN=2;BaseQRankSum=-1.738;ClippingRankSum=0.000;DP=47;ExcessHet=3.0103;FS=0.000;MLEAC=1;MLEAF=0.500;MQ=41.69;MQRankSum=1.043;QD=14.43;ReadPosRankSum=-0.585;SOR=0.545	GT:AD:DP:GQ:PL	0/1:23,23:46:99:692,0,770
chrVII	516665	.	C	T	699.77	PASS	AC=1;AF=0.500;AN=2;BaseQRankSum=-0.874;ClippingRankSum=0.000;DP=47;ExcessHet=3.0103;FS=0.000;MLEAC=1;MLEAF=0.500;MQ=41.83;MQRankSum=-1.837;QD=14.89;ReadPosRankSum=1.073;SOR=0.581	GT:AD:DP:GQ:PL	0/1:21,26:47:99:728,0,662
chrVII	516837	.	C	T	876.77	PASS	AC=1;AF=0.500;AN=2;BaseQRankSum=1.905;ClippingRankSum=0.000;DP=48;ExcessHet=3.0103;FS=0.000;MLEAC=1;MLEAF=0.500;MQ=42.00;MQRankSum=0.000;QD=18.27;ReadPosRankSum=0.641;SOR=0.880	GT:AD:DP:GQ:PL	0/1:19,29:48:99:905,0,466
chrVII	531181	.	C	T	1013.77	PASS	AC=1;AF=0.500;AN=2;BaseQRankSum=0.067;ClippingRankSum=0.000;DP=79;ExcessHet=3.0103;FS=2.080;MLEAC=1;MLEAF=0.500;MQ=41.98;MQRankSum=-1.054;QD=13.00;ReadPosRankSum=0.398;SOR=0.419	GT:AD:DP:GQ:PL	0/1:42,36:78:99:1042,0,1262
chrVII	586074	.	C	T	783.77	PASS	AC=1;AF=0.500;AN=2;BaseQRankSum=0.561;ClippingRankSum=0.000;DP=47;ExcessHet=3.0103;FS=6.227;MLEAC=1;MLEAF=0.500;MQ=42.00;MQRankSum=0.000;QD=16.68;ReadPosRankSum=0.240;SOR=0.343	GT:AD:DP:GQ:PL	0/1:22,25:47:99:812,0,712
chrVII	639592	.	G	A	380.77	PASS	AC=1;AF=0.500;AN=2;BaseQRankSum=-1.482;ClippingRankSum=0.000;DP=29;ExcessHet=3.0103;FS=3.512;MLEAC=1;MLEAF=0.500;MQ=41.42;MQRankSum=-0.859;QD=13.60;ReadPosRankSum=-0.026;SOR=1.417	GT:AD:DP:GQ:PL	0/1:13,15:28:99:409,0,412
chrVII	717290	.	C	T	635.77	PASS	AC=1;AF=0.500;AN=2;BaseQRankSum=0.552;ClippingRankSum=0.000;DP=42;ExcessHet=3.0103;FS=1.204;MLEAC=1;MLEAF=0.500;MQ=42.00;MQRankSum=0.000;QD=15.14;ReadPosRankSum=0.807;SOR=0.928	GT:AD:DP:GQ:PL	0/1:21,21:42:99:664,0,651
chrVII	720122	.	G	A	919.77	PASS	AC=1;AF=0.500;AN=2;BaseQRankSum=-0.678;ClippingRankSum=0.000;DP=66;ExcessHet=3.0103;FS=3.371;MLEAC=1;MLEAF=0.500;MQ=41.55;MQRankSum=-1.303;QD=14.37;ReadPosRankSum=-0.617;SOR=0.384	GT:AD:DP:GQ:PL	0/1:30,34:64:99:948,0,857
chrVII	739226	.	G	A	852.77	PASS	AC=1;AF=0.500;AN=2;BaseQRankSum=1.010;ClippingRankSum=0.000;DP=57;ExcessHet=3.0103;FS=7.296;MLEAC=1;MLEAF=0.500;MQ=41.93;MQRankSum=-1.427;QD=14.96;ReadPosRankSum=-0.854;SOR=1.298	GT:AD:DP:GQ:PL	0/1:29,28:57:99:881,0,885
chrVII	779665	.	C	T	864.77	PASS	AC=1;AF=0.500;AN=2;BaseQRankSum=0.717;ClippingRankSum=0.000;DP=54;ExcessHet=3.0103;FS=2.273;MLEAC=1;MLEAF=0.500;MQ=40.93;MQRankSum=-1.964;QD=16.01;ReadPosRankSum=-0.805;SOR=0.436	GT:AD:DP:GQ:PL	0/1:26,28:54:99:893,0,788
chrVII	785141	.	G	A	1674.77	PASS	AC=1;AF=0.500;AN=2;BaseQRankSum=-0.363;ClippingRankSum=0.000;DP=81;ExcessHet=3.0103;FS=2.216;MLEAC=1;MLEAF=0.500;MQ=42.00;MQRankSum=0.000;QD=20.68;ReadPosRankSum=0.010;SOR=0.416	GT:AD:DP:GQ:PL	0/1:25,56:81:99:1703,0,666
chrVII	851202	.	C	T	723.77	PASS	AC=1;AF=0.500;AN=2;BaseQRankSum=-1.934;ClippingRankSum=0.000;DP=50;ExcessHet=3.0103;FS=1.065;MLEAC=1;MLEAF=0.500;MQ=41.05;MQRankSum=-2.131;QD=14.48;ReadPosRankSum=1.134;SOR=0.536	GT:AD:DP:GQ:PL	0/1:23,27:50:99:752,0,729
chrVII	951949	.	C	T	664.77	PASS	AC=1;AF=0.500;AN=2;BaseQRankSum=0.597;ClippingRankSum=0.000;DP=42;ExcessHet=3.0103;FS=0.000;MLEAC=1;MLEAF=0.500;MQ=42.00;MQRankSum=0.000;QD=15.83;ReadPosRankSum=0.187;SOR=0.708	GT:AD:DP:GQ:PL	0/1:21,21:42:99:693,0,693
chrVII	952241	.	G	A	634.77	PASS	AC=1;AF=0.500;AN=2;BaseQRankSum=-2.583;ClippingRankSum=0.000;DP=52;ExcessHet=3.0103;FS=0.000;MLEAC=1;MLEAF=0.500;MQ=41.30;MQRankSum=-1.109;QD=12.21;ReadPosRankSum=0.547;SOR=0.602	GT:AD:DP:GQ:PL	0/1:28,24:52:99:663,0,988
chrVII	976964	.	G	A	465.77	PASS	AC=1;AF=0.500;AN=2;BaseQRankSum=-0.437;ClippingRankSum=0.000;DP=34;ExcessHet=3.0103;FS=1.320;MLEAC=1;MLEAF=0.500;MQ=41.88;MQRankSum=-1.574;QD=13.70;ReadPosRankSum=-1.993;SOR=0.988	GT:AD:DP:GQ:PL	0/1:19,15:34:99:494,0,664
chrVII	979116	.	G	A	1325.77	PASS	AC=1;AF=0.500;AN=2;BaseQRankSum=-0.778;ClippingRankSum=0.000;DP=65;ExcessHet=3.0103;FS=0.000;MLEAC=1;MLEAF=0.500;MQ=41.88;MQRankSum=-1.398;QD=20.40;ReadPosRankSum=0.428;SOR=0.610	GT:AD:DP:GQ:PL	0/1:21,44:65:99:1354,0,573
chrVII	1048654	.	C	T	329.77	PASS	AC=1;AF=0.500;AN=2;BaseQRankSum=1.026;ClippingRankSum=0.000;DP=29;ExcessHet=3.0103;FS=2.905;MLEAC=1;MLEAF=0.500;MQ=41.66;MQRankSum=-2.060;QD=11.37;ReadPosRankSum=0.200;SOR=1.702	GT:AD:DP:GQ:PL	0/1:18,11:29:99:358,0,636
chrVIII	15335	.	C	T	840.77	PASS	AC=1;AF=0.500;AN=2;BaseQRankSum=-0.104;ClippingRankSum=0.000;DP=46;ExcessHet=3.0103;FS=2.594;MLEAC=1;MLEAF=0.500;MQ=42.00;MQRankSum=0.000;QD=18.68;ReadPosRankSum=1.219;SOR=0.494	GT:AD:DP:GQ:PL	0/1:20,25:45:99:869,0,678
chrVIII	59128	.	C	T	341.77	PASS	AC=1;AF=0.500;AN=2;BaseQRankSum=-0.465;ClippingRankSum=0.000;DP=23;ExcessHet=3.0103;FS=3.834;MLEAC=1;MLEAF=0.500;MQ=42.00;MQRankSum=0.000;QD=14.86;ReadPosRankSum=-1.130;SOR=1.380	GT:AD:DP:GQ:PL	0/1:11,12:23:99:370,0,350
chrVIII	60721	.	G	A	666.77	PASS	AC=1;AF=0.500;AN=2;BaseQRankSum=0.462;ClippingRankSum=0.000;DP=51;ExcessHet=3.0103;FS=2.365;MLEAC=1;MLEAF=0.500;MQ=41.96;MQRankSum=0.946;QD=13.07;ReadPosRankSum=0.680;SOR=1.047	GT:AD:DP:GQ:PL	0/1:28,23:51:99:695,0,861
chrVIII	62785	.	C	T	755.77	PASS	AC=1;AF=0.500;AN=2;BaseQRankSum=-0.446;ClippingRankSum=0.000;DP=50;ExcessHet=3.0103;FS=1.117;MLEAC=1;MLEAF=0.500;MQ=41.92;MQRankSum=-1.400;QD=15.12;ReadPosRankSum=0.159;SOR=0.432	GT:AD:DP:GQ:PL	0/1:25,25:50:99:784,0,811
chrVIII	85316	.	G	A	890.77	PASS	AC=1;AF=0.500;AN=2;BaseQRankSum=0.514;ClippingRankSum=0.000;DP=43;ExcessHet=3.0103;FS=1.226;MLEAC=1;MLEAF=0.500;MQ=41.34;MQRankSum=-0.696;QD=21.21;ReadPosRankSum=-0.857;SOR=0.950	GT:AD:DP:GQ:PL	0/1:15,27:42:99:919,0,442
chrVIII	99104	.	G	A	1013.77	PASS	AC=1;AF=0.500;AN=2;BaseQRankSum=-1.212;ClippingRankSum=0.000;DP=61;ExcessHet=3.0103;FS=0.000;MLEAC=1;MLEAF=0.500;MQ=41.04;MQRankSum=0.223;QD=16.90;ReadPosRankSum=0.456;SOR=0.610	GT:AD:DP:GQ:PL	0/1:28,32:60:99:1042,0,915
chrVIII	111657	.	C	T	1160.77	PASS	AC=1;AF=0.500;AN=2;BaseQRankSum=0.720;ClippingRankSum=0.000;DP=68;ExcessHet=3.0103;FS=0.987;MLEAC=1;MLEAF=0.500;MQ=41.75;MQRankSum=0.218;QD=17.59;ReadPosRankSum=-1.173;SOR=0.929	GT:AD:DP:GQ:PL	0/1:28,38:66:99:1189,0,768
chrVIII	118623	.	C	T	754.77	PASS	AC=1;AF=0.500;AN=2;BaseQRankSum=1.114;ClippingRankSum=0.000;DP=75;ExcessHet=3.0103;FS=3.417;MLEAC=1;MLEAF=0.500;MQ=41.76;MQRankSum=1.295;QD=10.06;ReadPosRankSum=-1.253;SOR=0.334	GT:AD:DP:GQ:PL	0/1:49,26:75:99:783,0,1571
chrVIII	149672	.	C	T	1150.77	PASS	AC=1;AF=0.500;AN=2;BaseQRankSum=0.894;ClippingRankSum=0.000;DP=49;ExcessHet=3.0103;FS=1.186;MLEAC=1;MLEAF=0.500;MQ=42.00;MQRankSum=0.000;QD=23.49;ReadPosRankSum=1.100;SOR=0.436	GT:AD:DP:GQ:PL	0/1:17,32:49:99:1179,0,533
chrVIII	198610	.	C	T	977.77	PASS	AC=1;AF=0.500;AN=2;BaseQRankSum=0.262;ClippingRankSum=0.000;DP=66;ExcessHet=3.0103;FS=0.000;MLEAC=1;MLEAF=0.500;MQ=41.94;MQRankSum=-1.361;QD=14.81;ReadPosRankSum=0.000;SOR=0.650	GT:AD:DP:GQ:PL	0/1:32,34:66:99:1006,0,934
chrVIII	209579	.	C	T	930.77	PASS	AC=1;AF=0.500;AN=2;BaseQRankSum=0.745;ClippingRankSum=0.000;DP=50;ExcessHet=3.0103;FS=4.059;MLEAC=1;MLEAF=0.500;MQ=42.00;MQRankSum=0.000;QD=18.62;ReadPosRankSum=0.033;SOR=1.329	GT:AD:DP:GQ:PL	0/1:20,30:50:99:959,0,558
chrVIII	232071	.	C	T	791.77	PASS	AC=1;AF=0.500;AN=2;BaseQRankSum=1.255;ClippingRankSum=0.000;DP=51;ExcessHet=3.0103;FS=1.070;MLEAC=1;MLEAF=0.500;MQ=42.00;MQRankSum=0.000;QD=15.52;ReadPosRankSum=0.973;SOR=0.518	GT:AD:DP:GQ:PL	0/1:27,24:51:99:820,0,931
chrVIII	258658	.	C	T	634.77	PASS	AC=1;AF=0.500;AN=2;BaseQRankSum=2.051;ClippingRankSum=0.000;DP=49;ExcessHet=3.0103;FS=0.000;MLEAC=1;MLEAF=0.500;MQ=41.67;MQRankSum=-0.154;QD=13.51;ReadPosRankSum=-0.643;SOR=0.813	GT:AD:DP:GQ:PL	0/1:27,20:47:99:663,0,797
chrVIII	403531	.	C	T	976.77	PASS	AC=1;AF=0.500;AN=2;BaseQRankSum=-2.504;ClippingRankSum=0.000;DP=56;ExcessHet=3.0103;FS=3.794;MLEAC=1;MLEAF=0.500;MQ=41.93;MQRankSum=-1.166;QD=17.44;ReadPosRankSum=-2.180;SOR=1.132	GT:AD:DP:GQ:PL	0/1:23,33:56:99:1005,0,755
chrVIII	411047	.	C	T	641.77	PASS	AC=1;AF=0.500;AN=2;BaseQRankSum=2.064;ClippingRankSum=0.000;DP=41;ExcessHet=3.0103;FS=1.202;MLEAC=1;MLEAF=0.500;MQ=41.64;MQRankSum=0.934;QD=15.65;ReadPosRankSum=-0.380;SOR=0.481	GT:AD:DP:GQ:PL	0/1:23,18:41:99:670,0,779
chrVIII	411482	.	G	A	1013.77	PASS	AC=1;AF=0.500;AN=2;BaseQRankSum=-0.473;ClippingRankSum=0.000;DP=50;ExcessHet=3.0103;FS=0.000;MLEAC=1;MLEAF=0.500;MQ=42.00;MQRankSum=0.000;QD=20.28;ReadPosRankSum=-0.814;SOR=0.671	GT:AD:DP:GQ:PL	0/1:19,31:50:99:1042,0,586
chrVIII	422009	.	C	T	987.77	PASS	AC=1;AF=0.500;AN=2;BaseQRankSum=0.330;ClippingRankSum=0.000;DP=79;ExcessHet=3.0103;FS=7.681;MLEAC=1;MLEAF=0.500;MQ=41.95;MQRankSum=-1.619;QD=12.50;ReadPosRankSum=-0.322;SOR=1.542	GT:AD:DP:GQ:PL	0/1:45,34:79:99:1016,0,1338
chrVIII	437043	.	G	A	329.77	PASS	AC=1;AF=0.500;AN=2;BaseQRankSum=-1.521;ClippingRankSum=0.000;DP=37;ExcessHet=3.0103;FS=0.000;MLEAC=1;MLEAF=0.500;MQ=41.12;MQRankSum=-0.307;QD=10.64;ReadPosRankSum=2.200;SOR=0.593	GT:AD:DP:GQ:PL	0/1:17,14:31:99:358,0,489
chrVIII	470845	.	C	T	1392.77	PASS	AC=1;AF=0.500;AN=2;BaseQRankSum=-0.256;ClippingRankSum=0.000;DP=96;ExcessHet=3.0103;FS=0.000;MLEAC=1;MLEAF=0.500;MQ=41.90;MQRankSum=-0.353;QD=14.51;ReadPosRankSum=-0.991;SOR=0.687	GT:AD:DP:GQ:PL	0/1:46,50:96:99:1421,0,1313
chrVIII	475729	.	C	T	750.77	PASS	AC=1;AF=0.500;AN=2;BaseQRankSum=-0.909;ClippingRankSum=0.000;DP=53;ExcessHet=3.0103;FS=1.087;MLEAC=1;MLEAF=0.500;MQ=42.00;MQRankSum=0.000;QD=14.17;ReadPosRankSum=-0.858;SOR=0.482	GT:AD:DP:GQ:PL	0/1:26,27:53:99:779,0,758
chrIX	55045	.	G	A	495.77	PASS	AC=1;AF=0.500;AN=2;BaseQRankSum=-2.072;ClippingRankSum=0.000;DP=44;ExcessHet=3.0103;FS=2.743;MLEAC=1;MLEAF=0.500;MQ=41.63;MQRankSum=-0.236;QD=11.53;ReadPosRankSum=-1.396;SOR=0.297	GT:AD:DP:GQ:PL	0/1:25,18:43:99:524,0,891
chrIX	93899	.	C	T	1162.77	PASS	AC=1;AF=0.500;AN=2;BaseQRankSum=1.158;ClippingRankSum=0.000;DP=62;ExcessHet=3.0103;FS=0.000;MLEAC=1;MLEAF=0.500;MQ=42.00;MQRankSum=0.000;QD=18.75;ReadPosRankSum=0.204;SOR=0.821	GT:AD:DP:GQ:PL	0/1:27,35:62:99:1191,0,838
chrIX	112969	.	C	T	514.77	PASS	AC=1;AF=0.500;AN=2;BaseQRankSum=-0.994;ClippingRankSum=0.000;DP=53;ExcessHet=3.0103;FS=0.000;MLEAC=1;MLEAF=0.500;MQ=41.72;MQRankSum=0.757;QD=9.71;ReadPosRankSum=-0.998;SOR=0.699	GT:AD:DP:GQ:PL	0/1:35,18:53:99:543,0,1203
chrIX	122414	.	G	A	1093.77	PASS	AC=1;AF=0.500;AN=2;BaseQRankSum=1.119;ClippingRankSum=0.000;DP=66;ExcessHet=3.0103;FS=0.943;MLEAC=1;MLEAF=0.500;MQ=41.69;MQRankSum=-0.901;QD=16.57;ReadPosRankSum=-0.042;SOR=0.927	GT:AD:DP:GQ:PL	0/1:31,35:66:99:1122,0,904
chrIX	142866	.	C	T	1532.77	PASS	AC=1;AF=0.500;AN=2;BaseQRankSum=0.171;ClippingRankSum=0.000;DP=103;ExcessHet=3.0103;FS=3.743;MLEAC=1;MLEAF=0.500;MQ=41.67;MQRankSum=-0.505;QD=14.88;ReadPosRankSum=-0.151;SOR=0.406	GT:AD:DP:GQ:PL	0/1:52,51:103:99:1561,0,1586
chrIX	189028	.	G	A	783.77	PASS	AC=1;AF=0.500;AN=2;BaseQRankSum=-0.915;ClippingRankSum=0.000;DP=65;ExcessHet=3.0103;FS=2.195;MLEAC=1;MLEAF=0.500;MQ=41.88;MQRankSum=0.791;QD=12.25;ReadPosRankSum=-0.936;SOR=1.136	GT:AD:DP:GQ:PL	0/1:36,28:64:99:812,0,1167
chrIX	249670	.	C	T	749.77	PASS	AC=1;AF=0.500;AN=2;BaseQRankSum=0.205;ClippingRankSum=0.000;DP=50;ExcessHet=3.0103;FS=2.512;MLEAC=1;MLEAF=0.500;MQ=41.96;MQRankSum=1.040;QD=15.00;ReadPosRankSum=-0.267;SOR=1.270	GT:AD:DP:GQ:PL	0/1:25,25:50:99:778,0,780
chrIX	251252	.	C	T	1038.77	PASS	AC=1;AF=0.500;AN=2;BaseQRankSum=-0.089;ClippingRankSum=0.000;DP=74;ExcessHet=3.0103;FS=0.000;MLEAC=1;MLEAF=0.500;MQ=41.89;MQRankSum=1.656;QD=14.23;ReadPosRankSum=-1.799;SOR=0.646	GT:AD:DP:GQ:PL	0/1:39,34:73:99:1067,0,1199
chrIX	303963	.	G	A	865.77	PASS	AC=1;AF=0.500;AN=2;BaseQRankSum=-0.042;ClippingRankSum=0.000;DP=64;ExcessHet=3.0103;FS=5.183;MLEAC=1;MLEAF=0.500;MQ=41.48;MQRankSum=-0.806;QD=13.74;ReadPosRankSum=1.045;SOR=0.257	GT:AD:DP:GQ:PL	0/1:35,28:63:99:894,0,1164
chrIX	318067	.	C	T	796.77	PASS	AC=1;AF=0.500;AN=2;BaseQRankSum=-2.059;ClippingRankSum=0.000;DP=53;ExcessHet=3.0103;FS=1.076;MLEAC=1;MLEAF=0.500;MQ=41.85;MQRankSum=0.259;QD=15.32;ReadPosRankSum=-1.453;SOR=0.504	GT:AD:DP:GQ:PL	0/1:23,29:52:99:825,0,749
chrIX	388560	.	A	G	772.77	PASS	AC=1;AF=0.500;AN=2;BaseQRankSum=-3.941;ClippingRankSum=0.000;DP=72;ExcessHet=3.0103;FS=11.688;MLEAC=1;MLEAF=0.500;MQ=40.47;MQRankSum=-8.142;QD=11.20;ReadPosRankSum=-5.889;SOR=2.102	GT:AD:DP:GQ:PL	0/1:46,23:69:99:801,0,3292
chrIX	388566	.	A	T	750.77	PASS	AC=1;AF=0.500;AN=2;BaseQRankSum=-0.450;ClippingRankSum=0.000;DP=72;ExcessHet=3.0103;FS=11.913;MLEAC=1;MLEAF=0.500;MQ=40.68;MQRankSum=-8.167;QD=10.88;SOR=2.229	GT:AD:DP:GQ:PL	0/1:47,22:69:99:779,0,3357
chrIX	408936	.	C	T	555.77	PASS	AC=1;AF=0.500;AN=2;BaseQRankSum=0.997;ClippingRankSum=0.000;DP=54;ExcessHet=3.0103;FS=5.860;MLEAC=1;MLEAF=0.500;MQ=41.40;MQRankSum=1.364;QD=10.69;ReadPosRankSum=-1.943;SOR=1.209	GT:AD:DP:GQ:PL	0/1:33,19:52:99:584,0,1048
chrX	36765	.	C	T	785.77	PASS	AC=1;AF=0.500;AN=2;BaseQRankSum=0.514;ClippingRankSum=0.000;DP=63;ExcessHet=3.0103;FS=3.468;MLEAC=1;MLEAF=0.500;MQ=42.00;MQRankSum=0.000;QD=12.47;ReadPosRankSum=-1.845;SOR=0.889	GT:AD:DP:GQ:PL	0/1:35,28:63:99:814,0,1027
chrX	37891	.	C	T	785.77	PASS	AC=1;AF=0.500;AN=2;BaseQRankSum=1.606;ClippingRankSum=0.000;DP=50;ExcessHet=3.0103;FS=4.054;MLEAC=1;MLEAF=0.500;MQ=41.92;MQRankSum=1.373;QD=16.04;ReadPosRankSum=0.917;SOR=1.099	GT:AD:DP:GQ:PL	0/1:26,23:49:99:814,0,809
chrX	72563	.	G	A	596.77	PASS	AC=1;AF=0.500;AN=2;BaseQRankSum=0.745;ClippingRankSum=0.000;DP=55;ExcessHet=3.0103;FS=0.000;MLEAC=1;MLEAF=0.500;MQ=41.93;MQRankSum=1.149;QD=10.85;ReadPosRankSum=1.263;SOR=0.573	GT:AD:DP:GQ:PL	0/1:34,21:55:99:625,0,1071
chrX	76687	.	C	T	869.77	PASS	AC=1;AF=0.500;AN=2;BaseQRankSum=0.153;ClippingRankSum=0.000;DP=62;ExcessHet=3.0103;FS=2.276;MLEAC=1;MLEAF=0.500;MQ=41.94;MQRankSum=-1.403;QD=14.03;ReadPosRankSum=-1.785;SOR=1.174	GT:AD:DP:GQ:PL	0/1:31,31:62:99:898,0,878
chrX	141513	.	C	T	1068.77	PASS	AC=1;AF=0.500;AN=2;BaseQRankSum=0.093;ClippingRankSum=0.000;DP=79;ExcessHet=3.0103;FS=0.000;MLEAC=1;MLEAF=0.500;MQ=42.00;MQRankSum=0.000;QD=13.88;ReadPosRankSum=-0.934;SOR=0.683	GT:AD:DP:GQ:PL	0/1:41,36:77:99:1097,0,1290
chrX	150825	.	G	A	923.77	PASS	AC=1;AF=0.500;AN=2;BaseQRankSum=0.659;ClippingRankSum=0.000;DP=60;ExcessHet=3.0103;FS=0.000;MLEAC=1;MLEAF=0.500;MQ=41.87;MQRankSum=-1.903;QD=15.40;ReadPosRankSum=0.588;SOR=0.662	GT:AD:DP:GQ:PL	0/1:28,32:60:99:952,0,759
chrX	156279	.	G	A	815.77	PASS	AC=1;AF=0.500;AN=2;BaseQRankSum=-0.644;ClippingRankSum=0.000;DP=57;ExcessHet=3.0103;FS=0.000;MLEAC=1;MLEAF=0.500;MQ=41.93;MQRankSum=1.477;QD=14.31;ReadPosRankSum=-0.349;SOR=0.622	GT:AD:DP:GQ:PL	0/1:28,29:57:99:844,0,850
chrX	157271	.	G	A	672.77	PASS	AC=1;AF=0.500;AN=2;BaseQRankSum=0.158;ClippingRankSum=0.000;DP=41;ExcessHet=3.0103;FS=1.216;MLEAC=1;MLEAF=0.500;MQ=42.00;MQRankSum=0.000;QD=16.41;ReadPosRankSum=-0.420;SOR=0.451	GT:AD:DP:GQ:PL	0/1:20,21:41:99:701,0,640
chrX	173071	.	G	A	717.77	PASS	AC=1;AF=0.500;AN=2;BaseQRankSum=-1.446;ClippingRankSum=0.000;DP=44;ExcessHet=3.0103;FS=12.420;MLEAC=1;MLEAF=0.500;MQ=42.00;MQRankSum=0.000;QD=16.31;ReadPosRankSum=0.557;SOR=0.051	GT:AD:DP:GQ:PL	0/1:24,20:44:99:746,0,911
chrX	173080	.	G	A	698.77	PASS	AC=1;AF=0.500;AN=2;BaseQRankSum=-1.593;ClippingRankSum=0.000;DP=41;ExcessHet=3.0103;FS=9.642;MLEAC=1;MLEAF=0.500;MQ=42.00;MQRankSum=0.000;QD=17.04;ReadPosRankSum=-0.185;SOR=0.062	GT:AD:DP:GQ:PL	0/1:23,18:41:99:727,0,883
chrX	173374	.	G	A	1334.77	PASS	AC=1;AF=0.500;AN=2;BaseQRankSum=0.070;ClippingRankSum=0.000;DP=76;ExcessHet=3.0103;FS=4.457;MLEAC=1;MLEAF=0.500;MQ=41.90;MQRankSum=0.340;QD=17.56;ReadPosRankSum=-0.215;SOR=0.519	GT:AD:DP:GQ:PL	0/1:32,44:76:99:1363,0,939
chrX	225876	.	G	A	659.77	PASS	AC=1;AF=0.500;AN=2;BaseQRankSum=-1.312;ClippingRankSum=0.000;DP=60;ExcessHet=3.0103;FS=0.998;MLEAC=1;MLEAF=0.500;MQ=41.93;MQRankSum=1.358;QD=11.00;ReadPosRankSum=-1.115;SOR=0.495	GT:AD:DP:GQ:PL	0/1:32,28:60:99:688,0,923
chrX	228445	.	G	A	563.77	PASS	AC=1;AF=0.500;AN=2;BaseQRankSum=0.287;ClippingRankSum=0.000;DP=40;ExcessHet=3.0103;FS=0.000;MLEAC=1;MLEAF=0.500;MQ=42.00;MQRankSum=0.000;QD=14.46;ReadPosRankSum=0.470;SOR=0.859	GT:AD:DP:GQ:PL	0/1:20,19:39:99:592,0,610
chrX	236477	.	G	A	1095.77	PASS	AC=1;AF=0.500;AN=2;BaseQRankSum=1.000;ClippingRankSum=0.000;DP=68;ExcessHet=3.0103;FS=2.065;MLEAC=1;MLEAF=0.500;MQ=41.89;MQRankSum=1.090;QD=16.11;ReadPosRankSum=-1.615;SOR=1.041	GT:AD:DP:GQ:PL	0/1:32,36:68:99:1124,0,916
chrX	268280	.	G	A	441.77	PASS	AC=1;AF=0.500;AN=2;BaseQRankSum=0.399;ClippingRankSum=0.000;DP=24;ExcessHet=3.0103;FS=1.674;MLEAC=1;MLEAF=0.500;MQ=42.00;MQRankSum=0.000;QD=18.41;ReadPosRankSum=1.897;SOR=0.772	GT:AD:DP:GQ:PL	0/1:10,14:24:99:470,0,295
chrX	372494	.	G	A	765.77	PASS	AC=1;AF=0.500;AN=2;BaseQRankSum=0.292;ClippingRankSum=0.000;DP=54;ExcessHet=3.0103;FS=5.597;MLEAC=1;MLEAF=0.500;MQ=41.38;MQRankSum=-1.049;QD=14.18;ReadPosRankSum=2.070;SOR=0.799	GT:AD:DP:GQ:PL	0/1:28,26:54:99:794,0,853
chrX	398675	.	G	A	969.77	PASS	AC=1;AF=0.500;AN=2;BaseQRankSum=-0.088;ClippingRankSum=0.000;DP=63;ExcessHet=3.0103;FS=3.524;MLEAC=1;MLEAF=0.500;MQ=41.97;MQRankSum=1.017;QD=15.90;ReadPosRankSum=1.037;SOR=1.106	GT:AD:DP:GQ:PL	0/1:31,30:61:99:998,0,1044
chrX	424440	.	G	A	764.77	PASS	AC=1;AF=0.500;AN=2;BaseQRankSum=1.322;ClippingRankSum=0.000;DP=47;ExcessHet=3.0103;FS=2.612;MLEAC=1;MLEAF=0.500;MQ=41.26;MQRankSum=0.385;QD=16.63;ReadPosRankSum=1.375;SOR=1.143	GT:AD:DP:GQ:PL	0/1:20,26:46:99:793,0,495
chrX	428011	.	C	T	1011.77	PASS	AC=1;AF=0.500;AN=2;BaseQRankSum=1.218;ClippingRankSum=0.000;DP=57;ExcessHet=3.0103;FS=3.751;MLEAC=1;MLEAF=0.500;MQ=41.75;MQRankSum=1.127;QD=17.75;ReadPosRankSum=1.163;SOR=0.346	GT:AD:DP:GQ:PL	0/1:26,31:57:99:1040,0,742
chrX	445227	.	G	A	611.77	PASS	AC=1;AF=0.500;AN=2;BaseQRankSum=-0.150;ClippingRankSum=0.000;DP=56;ExcessHet=3.0103;FS=0.000;MLEAC=1;MLEAF=0.500;MQ=41.90;MQRankSum=0.325;QD=11.12;ReadPosRankSum=0.918;SOR=0.544	GT:AD:DP:GQ:PL	0/1:32,23:55:99:640,0,993
chrX	450098	.	C	T	1091.77	PASS	AC=1;AF=0.500;AN=2;BaseQRankSum=-1.527;ClippingRankSum=0.000;DP=52;ExcessHet=3.0103;FS=11.133;MLEAC=1;MLEAF=0.500;MQ=42.00;MQRankSum=0.000;QD=21.00;ReadPosRankSum=0.045;SOR=0.324	GT:AD:DP:GQ:PL	0/1:16,36:52:99:1120,0,483
chrX	486492	.	G	A	909.77	PASS	AC=1;AF=0.500;AN=2;BaseQRankSum=-0.253;ClippingRankSum=0.000;DP=62;ExcessHet=3.0103;FS=1.094;MLEAC=1;MLEAF=0.500;MQ=41.45;MQRankSum=-1.935;QD=14.91;ReadPosRankSum=0.822;SOR=0.529	GT:AD:DP:GQ:PL	0/1:29,32:61:99:938,0,878
chrX	532033	.	C	T	569.77	PASS	AC=1;AF=0.500;AN=2;BaseQRankSum=-0.622;ClippingRankSum=0.000;DP=36;ExcessHet=3.0103;FS=0.000;MLEAC=1;MLEAF=0.500;MQ=42.00;MQRankSum=0.000;QD=15.83;ReadPosRankSum=-0.744;SOR=0.527	GT:AD:DP:GQ:PL	0/1:19,17:36:99:598,0,689
chrX	574106	.	C	T	593.77	PASS	AC=1;AF=0.500;AN=2;BaseQRankSum=1.053;ClippingRankSum=0.000;DP=54;ExcessHet=3.0103;FS=0.000;MLEAC=1;MLEAF=0.500;MQ=41.16;MQRankSum=-0.985;QD=11.20;ReadPosRankSum=-0.552;SOR=0.638	GT:AD:DP:GQ:PL	0/1:33,20:53:99:622,0,1027
chrX	578210	.	G	A	935.77	PASS	AC=1;AF=0.500;AN=2;BaseQRankSum=-1.575;ClippingRankSum=0.000;DP=48;ExcessHet=3.0103;FS=2.562;MLEAC=1;MLEAF=0.500;MQ=41.76;MQRankSum=-0.204;QD=19.50;ReadPosRankSum=-1.875;SOR=0.392	GT:AD:DP:GQ:PL	0/1:18,30:48:99:964,0,581
chrX	640537	.	G	A	916.77	PASS	AC=1;AF=0.500;AN=2;BaseQRankSum=1.450;ClippingRankSum=0.000;DP=59;ExcessHet=3.0103;FS=0.000;MLEAC=1;MLEAF=0.500;MQ=42.00;MQRankSum=0.000;QD=15.81;ReadPosRankSum=0.844;SOR=0.885	GT:AD:DP:GQ:PL	0/1:29,29:58:99:945,0,889
chrX	646184	.	C	T	1023.77	PASS	AC=1;AF=0.500;AN=2;BaseQRankSum=-1.856;ClippingRankSum=0.000;DP=58;ExcessHet=3.0103;FS=14.273;MLEAC=1;MLEAF=0.500;MQ=41.51;MQRankSum=-1.236;QD=17.96;ReadPosRankSum=-0.547;SOR=0.076	GT:AD:DP:GQ:PL	0/1:25,32:57:99:1052,0,877
chrX	689290	.	G	A	886.77	PASS	AC=1;AF=0.500;AN=2;BaseQRankSum=0.749;ClippingRankSum=0.000;DP=55;ExcessHet=3.0103;FS=1.131;MLEAC=1;MLEAF=0.500;MQ=41.48;MQRankSum=-1.326;QD=16.12;ReadPosRankSum=-0.910;SOR=1.045	GT:AD:DP:GQ:PL	0/1:26,29:55:99:915,0,767
chrX	690551	.	G	A	644.77	PASS	AC=1;AF=0.500;AN=2;BaseQRankSum=-0.430;ClippingRankSum=0.000;DP=52;ExcessHet=3.0103;FS=10.159;MLEAC=1;MLEAF=0.500;MQ=42.00;MQRankSum=0.000;QD=12.40;ReadPosRankSum=-0.079;SOR=1.527	GT:AD:DP:GQ:PL	0/1:30,22:52:99:673,0,1010
chrX	691370	.	C	T	1020.77	PASS	AC=1;AF=0.500;AN=2;BaseQRankSum=-0.837;ClippingRankSum=0.000;DP=68;ExcessHet=3.0103;FS=3.334;MLEAC=1;MLEAF=0.500;MQ=41.69;MQRankSum=-1.232;QD=15.24;ReadPosRankSum=0.982;SOR=0.676	GT:AD:DP:GQ:PL	0/1:30,37:67:99:1049,0,858
chrXI	5817	.	G	A	781.77	PASS	AC=1;AF=0.500;AN=2;BaseQRankSum=-0.410;ClippingRankSum=0.000;DP=43;ExcessHet=3.0103;FS=1.167;MLEAC=1;MLEAF=0.500;MQ=42.00;MQRankSum=0.000;QD=18.18;ReadPosRankSum=0.226;SOR=0.931	GT:AD:DP:GQ:PL	0/1:19,24:43:99:810,0,629
chrXI	31828	.	G	A	911.77	PASS	AC=1;AF=0.500;AN=2;BaseQRankSum=0.964;ClippingRankSum=0.000;DP=50;ExcessHet=3.0103;FS=4.043;MLEAC=1;MLEAF=0.500;MQ=41.40;MQRankSum=-1.383;QD=18.61;ReadPosRankSum=-0.718;SOR=0.316	GT:AD:DP:GQ:PL	0/1:21,28:49:99:940,0,620
chrXI	146062	.	A	G	732.77	PASS	AC=1;AF=0.500;AN=2;BaseQRankSum=-1.004;ClippingRankSum=0.000;DP=107;ExcessHet=3.0103;FS=18.210;MLEAC=1;MLEAF=0.500;MQ=41.18;MQRankSum=-3.861;QD=6.98;ReadPosRankSum=-5.045;SOR=2.620	GT:AD:DP:GQ:PL	0/1:77,28:105:99:761,0,2773
chrXI	146076	.	G	A	2000.77	PASS	AC=1;AF=0.500;AN=2;BaseQRankSum=-1.835;ClippingRankSum=0.000;DP=146;ExcessHet=3.0103;FS=10.836;MLEAC=1;MLEAF=0.500;MQ=40.94;MQRankSum=-3.612;QD=13.80;ReadPosRankSum=-6.611;SOR=1.628	GT:AD:DP:GQ:PL	0/1:90,55:145:99:2029,0,3496
chrXI	146077	.	T	C	2000.77	PASS	AC=1;AF=0.500;AN=2;BaseQRankSum=1.602;ClippingRankSum=0.000;DP=143;ExcessHet=3.0103;FS=10.923;MLEAC=1;MLEAF=0.500;MQ=40.91;MQRankSum=-3.510;QD=14.09;ReadPosRankSum=-6.818;SOR=1.626	GT:AD:DP:GQ:PL	0/1:87,55:142:99:2029,0,3496
chrXI	146091	.	T	C	993.77	PASS	AC=1;AF=0.500;AN=2;BaseQRankSum=0.748;ClippingRankSum=0.000;DP=150;ExcessHet=3.0103;FS=6.577;MLEAC=1;MLEAF=0.500;MQ=40.74;MQRankSum=-3.583;QD=6.67;ReadPosRankSum=-3.377;SOR=1.345	GT:AD:DP:GQ:PL	0/1:110,39:149:99:1022,0,3637
chrXI	164901	.	C	T	618.77	PASS	AC=1;AF=0.500;AN=2;BaseQRankSum=2.399;ClippingRankSum=0.000;DP=53;ExcessHet=3.0103;FS=17.064;MLEAC=1;MLEAF=0.500;MQ=41.38;MQRankSum=0.541;QD=11.67;ReadPosRankSum=0.875;SOR=3.340	GT:AD:DP:GQ:PL	0/1:33,20:53:99:647,0,961
chrXI	188760	.	G	A	888.77	PASS	AC=1;AF=0.500;AN=2;BaseQRankSum=0.587;ClippingRankSum=0.000;DP=51;ExcessHet=3.0103;FS=0.000;MLEAC=1;MLEAF=0.500;MQ=41.43;MQRankSum=-0.825;QD=18.14;ReadPosRankSum=-0.789;SOR=0.610	GT:AD:DP:GQ:PL	0/1:21,28:49:99:917,0,692
chrXI	222855	.	G	A	933.77	PASS	AC=1;AF=0.500;AN=2;BaseQRankSum=0.366;ClippingRankSum=0.000;DP=60;ExcessHet=3.0103;FS=0.000;MLEAC=1;MLEAF=0.500;MQ=41.51;MQRankSum=1.450;QD=15.56;ReadPosRankSum=-0.688;SOR=0.518	GT:AD:DP:GQ:PL	0/1:30,30:60:99:962,0,897
chrXI	231008	.	G	A	832.77	PASS	AC=1;AF=0.500;AN=2;BaseQRankSum=-0.451;ClippingRankSum=0.000;DP=54;ExcessHet=3.0103;FS=4.006;MLEAC=1;MLEAF=0.500;MQ=41.47;MQRankSum=-1.176;QD=15.71;ReadPosRankSum=-1.442;SOR=1.402	GT:AD:DP:GQ:PL	0/1:22,31:53:99:861,0,599
chrXI	246214	.	C	T	792.77	PASS	AC=1;AF=0.500;AN=2;BaseQRankSum=2.484;ClippingRankSum=0.000;DP=50;ExcessHet=3.0103;FS=2.434;MLEAC=1;MLEAF=0.500;MQ=41.70;MQRankSum=-0.960;QD=15.86;ReadPosRankSum=2.349;SOR=1.091	GT:AD:DP:GQ:PL	0/1:25,25:50:99:821,0,710
chrXI	252296	.	G	A	740.77	PASS	AC=1;AF=0.500;AN=2;BaseQRankSum=-0.023;ClippingRankSum=0.000;DP=60;ExcessHet=3.0103;FS=1.083;MLEAC=1;MLEAF=0.500;MQ=42.00;MQRankSum=0.000;QD=12.35;ReadPosRankSum=-0.780;SOR=0.976	GT:AD:DP:GQ:PL	0/1:35,25:60:99:769,0,1221
chrXI	291354	.	G	A	615.77	PASS	AC=1;AF=0.500;AN=2;BaseQRankSum=1.116;ClippingRankSum=0.000;DP=47;ExcessHet=3.0103;FS=0.000;MLEAC=1;MLEAF=0.500;MQ=42.00;MQRankSum=0.000;QD=13.10;ReadPosRankSum=-0.808;SOR=0.639	GT:AD:DP:GQ:PL	0/1:26,21:47:99:644,0,761
chrXI	309839	.	G	A	1158.77	PASS	AC=1;AF=0.500;AN=2;BaseQRankSum=-0.319;ClippingRankSum=0.000;DP=74;ExcessHet=3.0103;FS=0.000;MLEAC=1;MLEAF=0.500;MQ=41.42;MQRankSum=-1.559;QD=15.66;ReadPosRankSum=-1.352;SOR=0.779	GT:AD:DP:GQ:PL	0/1:33,41:74:99:1187,0,928
chrXI	322951	.	C	T	808.77	PASS	AC=1;AF=0.500;AN=2;BaseQRankSum=1.547;ClippingRankSum=0.000;DP=63;ExcessHet=3.0103;FS=1.011;MLEAC=1;MLEAF=0.500;MQ=41.49;MQRankSum=-2.275;QD=12.84;ReadPosRankSum=-0.362;SOR=0.909	GT:AD:DP:GQ:PL	0/1:35,28:63:99:837,0,988
chrXI	329649	.	G	A	1081.77	PASS	AC=1;AF=0.500;AN=2;BaseQRankSum=-1.250;ClippingRankSum=0.000;DP=77;ExcessHet=3.0103;FS=6.188;MLEAC=1;MLEAF=0.500;MQ=41.81;MQRankSum=0.988;QD=14.05;ReadPosRankSum=-1.278;SOR=0.286	GT:AD:DP:GQ:PL	0/1:40,37:77:99:1110,0,1288
chrXI	336274	.	G	A	1198.77	PASS	AC=1;AF=0.500;AN=2;BaseQRankSum=2.471;ClippingRankSum=0.000;DP=87;ExcessHet=3.0103;FS=2.993;MLEAC=1;MLEAF=0.500;MQ=41.83;MQRankSum=0.989;QD=13.78;ReadPosRankSum=-0.328;SOR=1.136	GT:AD:DP:GQ:PL	0/1:45,42:87:99:1227,0,1188
chrXI	392266	.	C	T	1164.77	PASS	AC=1;AF=0.500;AN=2;BaseQRankSum=0.969;ClippingRankSum=0.000;DP=60;ExcessHet=3.0103;FS=0.000;MLEAC=1;MLEAF=0.500;MQ=42.00;MQRankSum=0.000;QD=19.41;ReadPosRankSum=0.813;SOR=0.673	GT:AD:DP:GQ:PL	0/1:25,35:60:99:1193,0,791
chrXI	408644	.	G	A	659.77	PASS	AC=1;AF=0.500;AN=2;BaseQRankSum=0.249;ClippingRankSum=0.000;DP=65;ExcessHet=3.0103;FS=0.000;MLEAC=1;MLEAF=0.500;MQ=41.94;MQRankSum=-1.780;QD=10.15;ReadPosRankSum=0.347;SOR=0.672	GT:AD:DP:GQ:PL	0/1:40,25:65:99:688,0,1177
chrXI	434746	.	G	A	1057.77	PASS	AC=1;AF=0.500;AN=2;BaseQRankSum=0.728;ClippingRankSum=0.000;DP=54;ExcessHet=3.0103;FS=2.329;MLEAC=1;MLEAF=0.500;MQ=42.00;MQRankSum=0.000;QD=19.59;ReadPosRankSum=0.949;SOR=0.407	GT:AD:DP:GQ:PL	0/1:23,31:54:99:1086,0,742
chrXI	440469	.	G	A	1240.77	PASS	AC=1;AF=0.500;AN=2;BaseQRankSum=1.334;ClippingRankSum=0.000;DP=80;ExcessHet=3.0103;FS=1.938;MLEAC=1;MLEAF=0.500;MQ=41.90;MQRankSum=-1.927;QD=15.51;ReadPosRankSum=-0.737;SOR=0.976	GT:AD:DP:GQ:PL	0/1:38,42:80:99:1269,0,1014
chrXI	442830	.	G	A	837.77	PASS	AC=1;AF=0.500;AN=2;BaseQRankSum=0.974;ClippingRankSum=0.000;DP=51;ExcessHet=3.0103;FS=2.477;MLEAC=1;MLEAF=0.500;MQ=41.72;MQRankSum=-0.981;QD=16.43;ReadPosRankSum=-0.087;SOR=0.388	GT:AD:DP:GQ:PL	0/1:26,25:51:99:866,0,849
chrXI	446530	.	G	A	749.77	PASS	AC=1;AF=0.500;AN=2;BaseQRankSum=1.225;ClippingRankSum=0.000;DP=41;ExcessHet=3.0103;FS=1.273;MLEAC=1;MLEAF=0.500;MQ=41.95;MQRankSum=1.125;QD=18.29;ReadPosRankSum=0.036;SOR=0.399	GT:AD:DP:GQ:PL	0/1:19,22:41:99:778,0,597
chrXI	493892	.	G	A	658.77	PASS	AC=1;AF=0.500;AN=2;BaseQRankSum=-0.408;ClippingRankSum=0.000;DP=43;ExcessHet=3.0103;FS=4.365;MLEAC=1;MLEAF=0.500;MQ=41.66;MQRankSum=1.024;QD=15.32;ReadPosRankSum=1.306;SOR=0.789	GT:AD:DP:GQ:PL	0/1:22,21:43:99:687,0,786
chrXI	526651	.	G	A	889.77	PASS	AC=1;AF=0.500;AN=2;BaseQRankSum=0.152;ClippingRankSum=0.000;DP=65;ExcessHet=3.0103;FS=2.054;MLEAC=1;MLEAF=0.500;MQ=41.78;MQRankSum=-1.049;QD=13.69;ReadPosRankSum=-2.666;SOR=0.458	GT:AD:DP:GQ:PL	0/1:35,30:65:99:918,0,1136
chrXI	532068	.	G	A	751.77	PASS	AC=1;AF=0.500;AN=2;BaseQRankSum=-0.217;ClippingRankSum=0.000;DP=68;ExcessHet=3.0103;FS=6.837;MLEAC=1;MLEAF=0.500;MQ=41.79;MQRankSum=0.817;QD=11.06;ReadPosRankSum=-1.477;SOR=0.506	GT:AD:DP:GQ:PL	0/1:42,26:68:99:780,0,1366
chrXI	558884	.	C	T	809.77	PASS	AC=1;AF=0.500;AN=2;BaseQRankSum=-1.585;ClippingRankSum=0.000;DP=49;ExcessHet=3.0103;FS=8.396;MLEAC=1;MLEAF=0.500;MQ=41.63;MQRankSum=1.869;QD=16.87;ReadPosRankSum=-1.025;SOR=0.162	GT:AD:DP:GQ:PL	0/1:23,25:48:99:838,0,791
chrXI	596352	.	G	A	354.77	PASS	AC=1;AF=0.500;AN=2;BaseQRankSum=-0.727;ClippingRankSum=0.000;DP=32;ExcessHet=3.0103;FS=1.574;MLEAC=1;MLEAF=0.500;MQ=42.00;MQRankSum=0.000;QD=11.09;ReadPosRankSum=-2.717;SOR=0.375	GT:AD:DP:GQ:PL	0/1:20,12:32:99:383,0,714
chrXII	37130	.	G	A	336.77	PASS	AC=1;AF=0.500;AN=2;BaseQRankSum=-0.559;ClippingRankSum=0.000;DP=29;ExcessHet=3.0103;FS=3.352;MLEAC=1;MLEAF=0.500;MQ=42.00;MQRankSum=0.000;QD=11.61;ReadPosRankSum=1.322;SOR=0.836	GT:AD:DP:GQ:PL	0/1:17,12:29:99:365,0,555
chrXII	66308	.	G	A	788.77	PASS	AC=1;AF=0.500;AN=2;BaseQRankSum=2.134;ClippingRankSum=0.000;DP=45;ExcessHet=3.0103;FS=1.150;MLEAC=1;MLEAF=0.500;MQ=42.00;MQRankSum=0.000;QD=17.53;ReadPosRankSum=1.013;SOR=0.922	GT:AD:DP:GQ:PL	0/1:21,24:45:99:817,0,576
chrXII	151033	.	G	A	557.77	PASS	AC=1;AF=0.500;AN=2;BaseQRankSum=0.893;ClippingRankSum=0.000;DP=29;ExcessHet=3.0103;FS=1.735;MLEAC=1;MLEAF=0.500;MQ=42.00;MQRankSum=0.000;QD=19.23;ReadPosRankSum=1.195;SOR=0.270	GT:AD:DP:GQ:PL	0/1:11,18:29:99:586,0,303
chrXII	156663	.	G	A	684.77	PASS	AC=1;AF=0.500;AN=2;BaseQRankSum=0.202;ClippingRankSum=0.000;DP=50;ExcessHet=3.0103;FS=2.430;MLEAC=1;MLEAF=0.500;MQ=41.63;MQRankSum=1.373;QD=13.97;ReadPosRankSum=0.940;SOR=0.400	GT:AD:DP:GQ:PL	0/1:26,23:49:99:713,0,788
chrXII	198059	.	G	A	292.77	PASS	AC=1;AF=0.500;AN=2;BaseQRankSum=-0.323;ClippingRankSum=0.000;DP=39;ExcessHet=3.0103;FS=5.357;MLEAC=1;MLEAF=0.500;MQ=41.95;MQRankSum=-1.444;QD=7.51;ReadPosRankSum=0.135;SOR=1.863	GT:AD:DP:GQ:PL	0/1:27,12:39:99:321,0,912
chrXII	226874	.	G	A	541.77	PASS	AC=1;AF=0.500;AN=2;BaseQRankSum=0.802;ClippingRankSum=0.000;DP=58;ExcessHet=3.0103;FS=10.626;MLEAC=1;MLEAF=0.500;MQ=42.00;MQRankSum=0.000;QD=9.34;ReadPosRankSum=-0.185;SOR=2.168	GT:AD:DP:GQ:PL	0/1:38,20:58:99:570,0,1170
chrXII	234161	.	G	A	394.77	PASS	AC=1;AF=0.500;AN=2;BaseQRankSum=-0.181;ClippingRankSum=0.000;DP=36;ExcessHet=3.0103;FS=5.077;MLEAC=1;MLEAF=0.500;MQ=40.79;MQRankSum=-2.075;QD=10.97;ReadPosRankSum=-1.005;SOR=0.898	GT:AD:DP:GQ:PL	0/1:21,15:36:99:423,0,757
chrXII	253160	.	G	A	1442.77	PASS	AC=1;AF=0.500;AN=2;BaseQRankSum=1.204;ClippingRankSum=0.000;DP=94;ExcessHet=3.0103;FS=7.069;MLEAC=1;MLEAF=0.500;MQ=42.04;MQRankSum=-1.275;QD=15.68;ReadPosRankSum=-0.490;SOR=1.405	GT:AD:DP:GQ:PL	0/1:43,49:92:99:1471,0,1124
chrXII	265288	.	G	A	761.77	PASS	AC=1;AF=0.500;AN=2;BaseQRankSum=1.015;ClippingRankSum=0.000;DP=56;ExcessHet=3.0103;FS=1.049;MLEAC=1;MLEAF=0.500;MQ=41.90;MQRankSum=0.388;QD=13.85;ReadPosRankSum=-2.117;SOR=0.973	GT:AD:DP:GQ:PL	0/1:31,24:55:99:790,0,970
chrXII	283770	.	C	T	1037.77	PASS	AC=1;AF=0.500;AN=2;BaseQRankSum=-1.406;ClippingRankSum=0.000;DP=78;ExcessHet=3.0103;FS=1.080;MLEAC=1;MLEAF=0.500;MQ=41.59;MQRankSum=-2.000;QD=13.48;ReadPosRankSum=0.036;SOR=0.470	GT:AD:DP:GQ:PL	0/1:38,39:77:99:1066,0,1132
chrXII	289339	.	G	A	544.77	PASS	AC=1;AF=0.500;AN=2;BaseQRankSum=0.318;ClippingRankSum=0.000;DP=46;ExcessHet=3.0103;FS=0.000;MLEAC=1;MLEAF=0.500;MQ=41.64;MQRankSum=-0.318;QD=11.84;ReadPosRankSum=-0.090;SOR=0.693	GT:AD:DP:GQ:PL	0/1:28,18:46:99:573,0,903
chrXII	290104	.	G	A	944.77	PASS	AC=1;AF=0.500;AN=2;BaseQRankSum=-1.178;ClippingRankSum=0.000;DP=53;ExcessHet=3.0103;FS=2.503;MLEAC=1;MLEAF=0.500;MQ=41.72;MQRankSum=1.096;QD=17.83;ReadPosRankSum=0.186;SOR=0.336	GT:AD:DP:GQ:PL	0/1:25,28:53:99:973,0,842
chrXII	371267	.	C	T	798.77	PASS	AC=1;AF=0.500;AN=2;BaseQRankSum=0.410;ClippingRankSum=0.000;DP=49;ExcessHet=3.0103;FS=1.097;MLEAC=1;MLEAF=0.500;MQ=42.00;MQRankSum=0.000;QD=16.30;ReadPosRankSum=1.922;SOR=0.535	GT:AD:DP:GQ:PL	0/1:21,28:49:99:827,0,562
chrXII	377291	.	G	A	993.77	PASS	AC=1;AF=0.500;AN=2;BaseQRankSum=-0.422;ClippingRankSum=0.000;DP=78;ExcessHet=3.0103;FS=4.468;MLEAC=1;MLEAF=0.500;MQ=42.00;MQRankSum=0.000;QD=13.08;ReadPosRankSum=0.589;SOR=0.854	GT:AD:DP:GQ:PL	0/1:41,35:76:99:1022,0,1280
chrXII	396094	.	C	T	956.77	PASS	AC=1;AF=0.500;AN=2;BaseQRankSum=-1.138;ClippingRankSum=0.000;DP=66;ExcessHet=3.0103;FS=0.942;MLEAC=1;MLEAF=0.500;MQ=41.78;MQRankSum=-0.970;QD=14.50;ReadPosRankSum=0.786;SOR=0.489	GT:AD:DP:GQ:PL	0/1:33,33:66:99:985,0,1117
chrXII	427401	.	C	T	1180.77	PASS	AC=1;AF=0.500;AN=2;BaseQRankSum=-0.516;ClippingRankSum=0.000;DP=80;ExcessHet=3.0103;FS=0.000;MLEAC=1;MLEAF=0.500;MQ=41.98;MQRankSum=-0.890;QD=14.95;ReadPosRankSum=0.106;SOR=0.722	GT:AD:DP:GQ:PL	0/1:36,43:79:99:1209,0,1014
chrXII	499115	.	C	T	585.77	PASS	AC=1;AF=0.500;AN=2;BaseQRankSum=-0.449;ClippingRankSum=0.000;DP=41;ExcessHet=3.0103;FS=2.709;MLEAC=1;MLEAF=0.500;MQ=40.33;MQRankSum=0.253;QD=14.29;ReadPosRankSum=0.173;SOR=0.914	GT:AD:DP:GQ:PL	0/1:22,19:41:99:614,0,706
chrXII	507759	.	C	T	500.77	PASS	AC=1;AF=0.500;AN=2;BaseQRankSum=1.038;ClippingRankSum=0.000;DP=46;ExcessHet=3.0103;FS=2.638;MLEAC=1;MLEAF=0.500;MQ=42.00;MQRankSum=0.000;QD=11.38;ReadPosRankSum=0.460;SOR=0.379	GT:AD:DP:GQ:PL	0/1:26,18:44:99:529,0,732
chrXII	589263	.	C	T	704.77	PASS	AC=1;AF=0.500;AN=2;BaseQRankSum=1.564;ClippingRankSum=0.000;DP=38;ExcessHet=3.0103;FS=0.000;MLEAC=1;MLEAF=0.500;MQ=42.00;MQRankSum=0.000;QD=18.55;ReadPosRankSum=1.846;SOR=0.693	GT:AD:DP:GQ:PL	0/1:16,22:38:99:733,0,463
chrXII	607467	.	C	T	539.77	PASS	AC=1;AF=0.500;AN=2;BaseQRankSum=0.448;ClippingRankSum=0.000;DP=57;ExcessHet=3.0103;FS=2.326;MLEAC=1;MLEAF=0.500;MQ=42.00;MQRankSum=0.000;QD=9.47;ReadPosRankSum=0.223;SOR=0.777	GT:AD:DP:GQ:PL	0/1:37,20:57:99:568,0,1205
chrXII	660634	.	C	T	1401.77	PASS	AC=1;AF=0.500;AN=2;BaseQRankSum=-1.792;ClippingRankSum=0.000;DP=84;ExcessHet=3.0103;FS=2.768;MLEAC=1;MLEAF=0.500;MQ=41.91;MQRankSum=0.135;QD=16.89;ReadPosRankSum=-1.585;SOR=0.361	GT:AD:DP:GQ:PL	0/1:39,44:83:99:1430,0,1311
chrXII	672482	.	C	T	620.77	PASS	AC=1;AF=0.500;AN=2;BaseQRankSum=2.199;ClippingRankSum=0.000;DP=42;ExcessHet=3.0103;FS=2.820;MLEAC=1;MLEAF=0.500;MQ=42.00;MQRankSum=0.000;QD=15.14;ReadPosRankSum=-0.771;SOR=1.352	GT:AD:DP:GQ:PL	0/1:22,19:41:99:649,0,632
chrXII	678309	.	G	A	869.77	PASS	AC=1;AF=0.500;AN=2;BaseQRankSum=-0.992;ClippingRankSum=0.000;DP=67;ExcessHet=3.0103;FS=8.790;MLEAC=1;MLEAF=0.500;MQ=41.02;MQRankSum=-0.889;QD=13.59;ReadPosRankSum=-0.015;SOR=0.784	GT:AD:DP:GQ:PL	0/1:33,31:64:99:898,0,1069
chrXII	691515	.	C	T	1588.77	PASS	AC=1;AF=0.500;AN=2;BaseQRankSum=-1.879;ClippingRankSum=0.000;DP=72;ExcessHet=3.0103;FS=6.632;MLEAC=1;MLEAF=0.500;MQ=41.19;MQRankSum=-1.429;QD=22.07;ReadPosRankSum=0.510;SOR=0.570	GT:AD:DP:GQ:PL	0/1:24,48:72:99:1617,0,773
chrXII	730572	.	C	T	1643.77	PASS	AC=2;AF=1.00;AN=2;DP=44;ExcessHet=3.0103;FS=0.000;MLEAC=2;MLEAF=1.00;MQ=42.00;QD=26.02;SOR=2.636	GT:AD:DP:GQ:PL	1/1:0,44:44:99:1672,132,0
chrXII	738945	.	G	A	722.77	PASS	AC=1;AF=0.500;AN=2;BaseQRankSum=-0.395;ClippingRankSum=0.000;DP=48;ExcessHet=3.0103;FS=6.121;MLEAC=1;MLEAF=0.500;MQ=42.00;MQRankSum=0.000;QD=15.06;ReadPosRankSum=0.529;SOR=1.459	GT:AD:DP:GQ:PL	0/1:24,24:48:99:751,0,787
chrXII	789559	.	C	T	749.77	PASS	AC=1;AF=0.500;AN=2;BaseQRankSum=-0.390;ClippingRankSum=0.000;DP=40;ExcessHet=3.0103;FS=1.249;MLEAC=1;MLEAF=0.500;MQ=40.91;MQRankSum=-0.151;QD=18.74;ReadPosRankSum=0.431;SOR=0.970	GT:AD:DP:GQ:PL	0/1:16,24:40:99:778,0,462
chrXII	795215	.	C	T	481.77	PASS	AC=1;AF=0.500;AN=2;BaseQRankSum=-1.028;ClippingRankSum=0.000;DP=46;ExcessHet=3.0103;FS=0.000;MLEAC=1;MLEAF=0.500;MQ=41.36;MQRankSum=-0.328;QD=10.71;ReadPosRankSum=-0.584;SOR=0.776	GT:AD:DP:GQ:PL	0/1:28,17:45:99:510,0,995
chrXII	818839	.	G	A	567.77	PASS	AC=1;AF=0.500;AN=2;BaseQRankSum=0.121;ClippingRankSum=0.000;DP=60;ExcessHet=3.0103;FS=0.000;MLEAC=1;MLEAF=0.500;MQ=41.93;MQRankSum=-1.894;QD=9.62;ReadPosRankSum=-0.326;SOR=0.757	GT:AD:DP:GQ:PL	0/1:38,21:59:99:596,0,1174
chrXII	829474	.	C	T	1317.77	PASS	AC=1;AF=0.500;AN=2;BaseQRankSum=-0.995;ClippingRankSum=0.000;DP=78;ExcessHet=3.0103;FS=2.228;MLEAC=1;MLEAF=0.500;MQ=42.00;MQRankSum=0.000;QD=16.89;ReadPosRankSum=-0.925;SOR=0.423	GT:AD:DP:GQ:PL	0/1:34,44:78:99:1346,0,1042
chrXII	842585	.	G	A	942.77	PASS	AC=1;AF=0.500;AN=2;BaseQRankSum=-0.289;ClippingRankSum=0.000;DP=78;ExcessHet=3.0103;FS=0.000;MLEAC=1;MLEAF=0.500;MQ=42.00;MQRankSum=0.000;QD=12.09;ReadPosRankSum=0.552;SOR=0.723	GT:AD:DP:GQ:PL	0/1:43,35:78:99:971,0,1281
chrXII	849161	.	G	A	549.77	PASS	AC=1;AF=0.500;AN=2;BaseQRankSum=-0.901;ClippingRankSum=0.000;DP=49;ExcessHet=3.0103;FS=2.450;MLEAC=1;MLEAF=0.500;MQ=42.00;MQRankSum=0.000;QD=11.22;ReadPosRankSum=-2.331;SOR=0.596	GT:AD:DP:GQ:PL	0/1:30,19:49:99:578,0,1005
chrXII	866969	.	C	T	373.77	PASS	AC=1;AF=0.500;AN=2;BaseQRankSum=0.571;ClippingRankSum=0.000;DP=35;ExcessHet=3.0103;FS=7.880;MLEAC=1;MLEAF=0.500;MQ=42.00;MQRankSum=0.000;QD=10.68;ReadPosRankSum=-0.367;SOR=2.120	GT:AD:DP:GQ:PL	0/1:20,15:35:99:402,0,535
chrXII	875383	.	C	T	637.77	PASS	AC=1;AF=0.500;AN=2;BaseQRankSum=0.025;ClippingRankSum=0.000;DP=42;ExcessHet=3.0103;FS=1.256;MLEAC=1;MLEAF=0.500;MQ=41.24;MQRankSum=1.399;QD=15.18;ReadPosRankSum=-0.695;SOR=0.420	GT:AD:DP:GQ:PL	0/1:22,20:42:99:666,0,718
chrXII	884997	.	G	A	491.77	PASS	AC=1;AF=0.500;AN=2;BaseQRankSum=-1.329;ClippingRankSum=0.000;DP=36;ExcessHet=3.0103;FS=5.447;MLEAC=1;MLEAF=0.500;MQ=42.00;MQRankSum=0.000;QD=13.66;ReadPosRankSum=-0.819;SOR=0.194	GT:AD:DP:GQ:PL	0/1:20,16:36:99:520,0,720
chrXII	932693	.	C	T	1005.77	PASS	AC=1;AF=0.500;AN=2;BaseQRankSum=-0.540;ClippingRankSum=0.000;DP=51;ExcessHet=3.0103;FS=5.752;MLEAC=1;MLEAF=0.500;MQ=41.88;MQRankSum=-0.258;QD=19.72;ReadPosRankSum=-0.655;SOR=0.250	GT:AD:DP:GQ:PL	0/1:21,30:51:99:1034,0,651
chrXII	1055014	.	C	T	653.77	PASS	AC=1;AF=0.500;AN=2;BaseQRankSum=0.514;ClippingRankSum=0.000;DP=46;ExcessHet=3.0103;FS=6.311;MLEAC=1;MLEAF=0.500;MQ=42.00;MQRankSum=0.000;QD=14.21;ReadPosRankSum=0.332;SOR=0.517	GT:AD:DP:GQ:PL	0/1:24,22:46:99:682,0,766
chrXIII	26161	.	G	A	630.77	PASS	AC=1;AF=0.500;AN=2;BaseQRankSum=-0.487;ClippingRankSum=0.000;DP=52;ExcessHet=3.0103;FS=12.625;MLEAC=1;MLEAF=0.500;MQ=41.96;MQRankSum=0.895;QD=12.13;ReadPosRankSum=-1.371;SOR=1.497	GT:AD:DP:GQ:PL	0/1:30,22:52:99:659,0,960
chrXIII	50348	.	C	T	766.77	PASS	AC=1;AF=0.500;AN=2;BaseQRankSum=0.091;ClippingRankSum=0.000;DP=54;ExcessHet=3.0103;FS=1.083;MLEAC=1;MLEAF=0.500;MQ=41.65;MQRankSum=-1.846;QD=14.47;ReadPosRankSum=-0.732;SOR=0.990	GT:AD:DP:GQ:PL	0/1:28,25:53:99:795,0,952
chrXIII	93740	.	G	A	859.77	PASS	AC=1;AF=0.500;AN=2;BaseQRankSum=1.208;ClippingRankSum=0.000;DP=59;ExcessHet=3.0103;FS=2.175;MLEAC=1;MLEAF=0.500;MQ=41.15;MQRankSum=-0.073;QD=14.57;ReadPosRankSum=-1.922;SOR=0.572	GT:AD:DP:GQ:PL	0/1:32,27:59:99:888,0,952
chrXIII	124182	.	G	A	985.77	PASS	AC=1;AF=0.500;AN=2;BaseQRankSum=-0.348;ClippingRankSum=0.000;DP=64;ExcessHet=3.0103;FS=2.145;MLEAC=1;MLEAF=0.500;MQ=41.49;MQRankSum=-1.811;QD=16.16;ReadPosRankSum=-0.744;SOR=0.460	GT:AD:DP:GQ:PL	0/1:27,34:61:99:1014,0,796
chrXIII	129164	.	G	A	699.77	PASS	AC=1;AF=0.500;AN=2;BaseQRankSum=0.633;ClippingRankSum=0.000;DP=46;ExcessHet=3.0103;FS=4.265;MLEAC=1;MLEAF=0.500;MQ=42.00;MQRankSum=0.000;QD=15.21;ReadPosRankSum=1.216;SOR=0.581	GT:AD:DP:GQ:PL	0/1:24,22:46:99:728,0,751
chrXIII	170970	.	G	A	1091.77	PASS	AC=1;AF=0.500;AN=2;BaseQRankSum=0.768;ClippingRankSum=0.000;DP=69;ExcessHet=3.0103;FS=0.000;MLEAC=1;MLEAF=0.500;MQ=41.79;MQRankSum=0.986;QD=15.82;ReadPosRankSum=0.769;SOR=0.797	GT:AD:DP:GQ:PL	0/1:36,33:69:99:1120,0,1189
chrXIII	192649	.	C	T	529.77	PASS	AC=1;AF=0.500;AN=2;BaseQRankSum=0.460;ClippingRankSum=0.000;DP=50;ExcessHet=3.0103;FS=1.248;MLEAC=1;MLEAF=0.500;MQ=41.96;MQRankSum=0.000;QD=11.04;ReadPosRankSum=0.347;SOR=1.022	GT:AD:DP:GQ:PL	0/1:28,20:48:99:558,0,777
chrXIII	204606	.	C	T	705.77	PASS	AC=1;AF=0.500;AN=2;BaseQRankSum=0.381;ClippingRankSum=0.000;DP=42;ExcessHet=3.0103;FS=2.709;MLEAC=1;MLEAF=0.500;MQ=41.65;MQRankSum=-0.880;QD=17.21;ReadPosRankSum=0.643;SOR=0.673	GT:AD:DP:GQ:PL	0/1:19,22:41:99:734,0,588
chrXIII	219920	.	G	A	1179.77	PASS	AC=1;AF=0.500;AN=2;BaseQRankSum=0.716;ClippingRankSum=0.000;DP=73;ExcessHet=3.0103;FS=0.000;MLEAC=1;MLEAF=0.500;MQ=42.00;MQRankSum=0.000;QD=16.16;ReadPosRankSum=-0.878;SOR=0.715	GT:AD:DP:GQ:PL	0/1:32,41:73:99:1208,0,841
chrXIII	268561	.	G	A	726.77	PASS	AC=1;AF=0.500;AN=2;BaseQRankSum=2.116;ClippingRankSum=0.000;DP=42;ExcessHet=3.0103;FS=2.786;MLEAC=1;MLEAF=0.500;MQ=42.00;MQRankSum=0.000;QD=17.30;ReadPosRankSum=1.117;SOR=1.329	GT:AD:DP:GQ:PL	0/1:20,22:42:99:755,0,541
chrXIII	274781	.	G	A	690.77	PASS	AC=1;AF=0.500;AN=2;BaseQRankSum=-0.652;ClippingRankSum=0.000;DP=43;ExcessHet=3.0103;FS=0.000;MLEAC=1;MLEAF=0.500;MQ=41.95;MQRankSum=1.119;QD=16.06;ReadPosRankSum=0.724;SOR=0.685	GT:AD:DP:GQ:PL	0/1:20,23:43:99:719,0,645
chrXIII	318612	.	C	T	701.77	PASS	AC=1;AF=0.500;AN=2;BaseQRankSum=1.769;ClippingRankSum=0.000;DP=58;ExcessHet=3.0103;FS=0.000;MLEAC=1;MLEAF=0.500;MQ=41.87;MQRankSum=1.709;QD=12.31;ReadPosRankSum=1.758;SOR=0.776	GT:AD:DP:GQ:PL	0/1:34,23:57:99:730,0,1025
chrXIII	343461	.	G	A	1076.77	PASS	AC=1;AF=0.500;AN=2;BaseQRankSum=1.696;ClippingRankSum=0.000;DP=55;ExcessHet=3.0103;FS=0.000;MLEAC=1;MLEAF=0.500;MQ=41.66;MQRankSum=-1.441;QD=19.94;ReadPosRankSum=0.548;SOR=0.739	GT:AD:DP:GQ:PL	0/1:22,32:54:99:1105,0,608
chrXIII	347911	.	C	T	972.77	PASS	AC=1;AF=0.500;AN=2;BaseQRankSum=-0.231;ClippingRankSum=0.000;DP=70;ExcessHet=3.0103;FS=0.927;MLEAC=1;MLEAF=0.500;MQ=42.00;MQRankSum=0.000;QD=13.90;ReadPosRankSum=1.295;SOR=0.870	GT:AD:DP:GQ:PL	0/1:37,33:70:99:1001,0,1190
chrXIII	420624	.	G	A	793.77	PASS	AC=1;AF=0.500;AN=2;BaseQRankSum=-0.332;ClippingRankSum=0.000;DP=40;ExcessHet=3.0103;FS=3.211;MLEAC=1;MLEAF=0.500;MQ=41.35;MQRankSum=-1.196;QD=19.84;ReadPosRankSum=0.169;SOR=1.484	GT:AD:DP:GQ:PL	0/1:17,23:40:99:822,0,613
chrXIII	446799	.	C	T	568.77	PASS	AC=1;AF=0.500;AN=2;BaseQRankSum=-1.120;ClippingRankSum=0.000;DP=38;ExcessHet=3.0103;FS=4.666;MLEAC=1;MLEAF=0.500;MQ=42.00;MQRankSum=0.000;QD=14.97;ReadPosRankSum=-2.535;SOR=1.329	GT:AD:DP:GQ:PL	0/1:21,17:38:99:597,0,770
chrXIII	480233	.	C	T	797.77	PASS	AC=1;AF=0.500;AN=2;BaseQRankSum=-1.353;ClippingRankSum=0.000;DP=55;ExcessHet=3.0103;FS=2.754;MLEAC=1;MLEAF=0.500;MQ=41.96;MQRankSum=1.075;QD=14.77;ReadPosRankSum=0.114;SOR=0.340	GT:AD:DP:GQ:PL	0/1:26,28:54:99:826,0,870
chrXIII	489953	.	G	A	861.77	PASS	AC=1;AF=0.500;AN=2;BaseQRankSum=0.549;ClippingRankSum=0.000;DP=51;ExcessHet=3.0103;FS=1.172;MLEAC=1;MLEAF=0.500;MQ=42.00;MQRankSum=0.000;QD=16.90;ReadPosRankSum=0.045;SOR=0.426	GT:AD:DP:GQ:PL	0/1:21,30:51:99:890,0,572
chrXIII	500700	.	G	A	765.77	PASS	AC=1;AF=0.500;AN=2;BaseQRankSum=1.852;ClippingRankSum=0.000;DP=47;ExcessHet=3.0103;FS=6.219;MLEAC=1;MLEAF=0.500;MQ=41.70;MQRankSum=-0.856;QD=16.29;ReadPosRankSum=-2.157;SOR=0.480	GT:AD:DP:GQ:PL	0/1:21,26:47:99:794,0,577
chrXIII	501505	.	G	A	967.77	PASS	AC=1;AF=0.500;AN=2;BaseQRankSum=0.076;ClippingRankSum=0.000;DP=63;ExcessHet=3.0103;FS=13.770;MLEAC=1;MLEAF=0.500;MQ=41.77;MQRankSum=-0.953;QD=15.36;ReadPosRankSum=-0.083;SOR=0.584	GT:AD:DP:GQ:PL	0/1:31,32:63:99:996,0,979
chrXIII	501917	.	C	T	548.77	PASS	AC=1;AF=0.500;AN=2;BaseQRankSum=1.570;ClippingRankSum=0.000;DP=43;ExcessHet=3.0103;FS=1.286;MLEAC=1;MLEAF=0.500;MQ=41.91;MQRankSum=1.215;QD=13.07;ReadPosRankSum=2.208;SOR=0.387	GT:AD:DP:GQ:PL	0/1:25,17:42:99:577,0,812
chrXIII	504918	.	C	T	429.77	PASS	AC=1;AF=0.500;AN=2;BaseQRankSum=-1.623;ClippingRankSum=0.000;DP=35;ExcessHet=3.0103;FS=1.344;MLEAC=1;MLEAF=0.500;MQ=40.19;MQRankSum=0.580;QD=12.28;ReadPosRankSum=-1.766;SOR=1.112	GT:AD:DP:GQ:PL	0/1:19,16:35:99:458,0,634
chrXIII	512300	.	C	T	922.77	PASS	AC=1;AF=0.500;AN=2;BaseQRankSum=-0.319;ClippingRankSum=0.000;DP=70;ExcessHet=3.0103;FS=0.000;MLEAC=1;MLEAF=0.500;MQ=41.76;MQRankSum=-0.042;QD=13.57;ReadPosRankSum=0.993;SOR=0.593	GT:AD:DP:GQ:PL	0/1:36,32:68:99:951,0,1051
chrXIII	541966	.	C	T	974.77	PASS	AC=1;AF=0.500;AN=2;BaseQRankSum=-0.686;ClippingRankSum=0.000;DP=51;ExcessHet=3.0103;FS=0.000;MLEAC=1;MLEAF=0.500;MQ=41.71;MQRankSum=-0.797;QD=19.11;ReadPosRankSum=-0.588;SOR=0.565	GT:AD:DP:GQ:PL	0/1:21,30:51:99:1003,0,710
chrXIII	547654	.	C	T	947.77	PASS	AC=1;AF=0.500;AN=2;BaseQRankSum=-0.488;ClippingRankSum=0.000;DP=73;ExcessHet=3.0103;FS=0.879;MLEAC=1;MLEAF=0.500;MQ=41.81;MQRankSum=0.922;QD=13.16;ReadPosRankSum=1.834;SOR=0.818	GT:AD:DP:GQ:PL	0/1:40,32:72:99:976,0,1296
chrXIII	554514	.	G	A	207.77	PASS	AC=1;AF=0.500;AN=2;BaseQRankSum=0.517;ClippingRankSum=0.000;DP=14;ExcessHet=3.0103;FS=0.000;MLEAC=1;MLEAF=0.500;MQ=42.00;MQRankSum=0.000;QD=14.84;ReadPosRankSum=1.201;SOR=1.179	GT:AD:DP:GQ:PL	0/1:6,8:14:99:236,0,152
chrXIII	593104	.	G	A	924.77	PASS	AC=1;AF=0.500;AN=2;BaseQRankSum=0.193;ClippingRankSum=0.000;DP=61;ExcessHet=3.0103;FS=3.505;MLEAC=1;MLEAF=0.500;MQ=42.00;MQRankSum=0.000;QD=15.16;ReadPosRankSum=2.630;SOR=0.825	GT:AD:DP:GQ:PL	0/1:29,32:61:99:953,0,821
chrXIII	603536	.	C	T	657.77	PASS	AC=1;AF=0.500;AN=2;BaseQRankSum=-0.420;ClippingRankSum=0.000;DP=48;ExcessHet=3.0103;FS=8.602;MLEAC=1;MLEAF=0.500;MQ=42.00;MQRankSum=0.000;QD=13.70;ReadPosRankSum=-0.521;SOR=0.148	GT:AD:DP:GQ:PL	0/1:26,22:48:99:686,0,897
chrXIII	605515	.	G	A	440.77	PASS	AC=1;AF=0.500;AN=2;BaseQRankSum=0.863;ClippingRankSum=0.000;DP=28;ExcessHet=3.0103;FS=8.916;MLEAC=1;MLEAF=0.500;MQ=42.00;MQRankSum=0.000;QD=15.74;ReadPosRankSum=-1.728;SOR=1.649	GT:AD:DP:GQ:PL	0/1:14,14:28:99:469,0,437
chrXIII	607524	.	C	T	1164.77	PASS	AC=1;AF=0.500;AN=2;BaseQRankSum=0.877;ClippingRankSum=0.000;DP=66;ExcessHet=3.0103;FS=0.000;MLEAC=1;MLEAF=0.500;MQ=42.00;MQRankSum=0.000;QD=17.65;ReadPosRankSum=0.482;SOR=0.763	GT:AD:DP:GQ:PL	0/1:30,36:66:99:1193,0,909
chrXIII	625290	.	C	T	312.77	PASS	AC=1;AF=0.500;AN=2;BaseQRankSum=1.472;ClippingRankSum=0.000;DP=30;ExcessHet=3.0103;FS=1.415;MLEAC=1;MLEAF=0.500;MQ=42.00;MQRankSum=0.000;QD=10.43;ReadPosRankSum=-1.110;SOR=1.022	GT:AD:DP:GQ:PL	0/1:18,12:30:99:341,0,449
chrXIII	625337	.	G	A	275.77	PASS	AC=1;AF=0.500;AN=2;BaseQRankSum=1.483;ClippingRankSum=0.000;DP=25;ExcessHet=3.0103;FS=0.000;MLEAC=1;MLEAF=0.500;MQ=42.00;MQRankSum=0.000;QD=11.03;ReadPosRankSum=0.801;SOR=0.569	GT:AD:DP:GQ:PL	0/1:16,9:25:99:304,0,502
chrXIII	626183	.	G	A	1230.77	PASS	AC=1;AF=0.500;AN=2;BaseQRankSum=2.092;ClippingRankSum=0.000;DP=68;ExcessHet=3.0103;FS=2.128;MLEAC=1;MLEAF=0.500;MQ=41.75;MQRankSum=0.298;QD=18.10;ReadPosRankSum=1.573;SOR=1.022	GT:AD:DP:GQ:PL	0/1:28,40:68:99:1259,0,683
chrXIII	654600	.	C	T	838.77	PASS	AC=1;AF=0.500;AN=2;BaseQRankSum=-0.856;ClippingRankSum=0.000;DP=50;ExcessHet=3.0103;FS=2.463;MLEAC=1;MLEAF=0.500;MQ=41.84;MQRankSum=-0.245;QD=17.12;ReadPosRankSum=-0.925;SOR=0.774	GT:AD:DP:GQ:PL	0/1:20,29:49:99:867,0,582
chrXIII	654637	.	C	T	558.77	PASS	AC=1;AF=0.500;AN=2;BaseQRankSum=1.235;ClippingRankSum=0.000;DP=47;ExcessHet=3.0103;FS=0.000;MLEAC=1;MLEAF=0.500;MQ=42.00;MQRankSum=0.000;QD=11.89;ReadPosRankSum=0.149;SOR=0.776	GT:AD:DP:GQ:PL	0/1:28,19:47:99:587,0,848
chrXIII	674880	.	G	A	150.77	PASS	AC=1;AF=0.500;AN=2;BaseQRankSum=-1.080;ClippingRankSum=0.000;DP=23;ExcessHet=3.0103;FS=3.349;MLEAC=1;MLEAF=0.500;MQ=42.30;MQRankSum=0.072;QD=6.56;ReadPosRankSum=-0.359;SOR=0.117	GT:AD:DP:GQ:PL	0/1:17,6:23:99:179,0,672
chrXIII	674920	.	G	A	282.77	PASS	AC=1;AF=0.500;AN=2;BaseQRankSum=1.412;ClippingRankSum=0.000;DP=22;ExcessHet=3.0103;FS=0.000;MLEAC=1;MLEAF=0.500;MQ=42.40;MQRankSum=1.294;QD=12.85;ReadPosRankSum=0.141;SOR=0.859	GT:AD:DP:GQ:PL	0/1:13,9:22:99:311,0,461
chrXIII	733251	.	C	T	863.77	PASS	AC=1;AF=0.500;AN=2;BaseQRankSum=-0.929;ClippingRankSum=0.000;DP=46;ExcessHet=3.0103;FS=1.216;MLEAC=1;MLEAF=0.500;MQ=42.00;MQRankSum=0.000;QD=18.78;ReadPosRankSum=-0.814;SOR=0.419	GT:AD:DP:GQ:PL	0/1:20,26:46:99:892,0,680
chrXIII	751614	.	G	A	772.77	PASS	AC=1;AF=0.500;AN=2;BaseQRankSum=0.299;ClippingRankSum=0.000;DP=45;ExcessHet=3.0103;FS=2.594;MLEAC=1;MLEAF=0.500;MQ=42.00;MQRankSum=0.000;QD=17.17;ReadPosRankSum=0.389;SOR=0.494	GT:AD:DP:GQ:PL	0/1:20,25:45:99:801,0,601
chrXIII	804744	.	G	A	583.77	PASS	AC=1;AF=0.500;AN=2;BaseQRankSum=-2.290;ClippingRankSum=0.000;DP=54;ExcessHet=3.0103;FS=1.124;MLEAC=1;MLEAF=0.500;MQ=40.86;MQRankSum=-2.857;QD=10.81;ReadPosRankSum=1.174;SOR=1.038	GT:AD:DP:GQ:PL	0/1:30,24:54:99:612,0,959
chrXIII	813650	.	G	A	1115.77	PASS	AC=1;AF=0.500;AN=2;BaseQRankSum=1.303;ClippingRankSum=0.000;DP=83;ExcessHet=3.0103;FS=7.202;MLEAC=1;MLEAF=0.500;MQ=41.78;MQRankSum=1.625;QD=13.44;ReadPosRankSum=-0.667;SOR=0.670	GT:AD:DP:GQ:PL	0/1:45,38:83:99:1144,0,1347
chrXIII	815319	.	C	T	642.77	PASS	AC=1;AF=0.500;AN=2;BaseQRankSum=-0.554;ClippingRankSum=0.000;DP=42;ExcessHet=3.0103;FS=2.807;MLEAC=1;MLEAF=0.500;MQ=41.91;MQRankSum=-1.296;QD=15.68;ReadPosRankSum=-0.394;SOR=0.368	GT:AD:DP:GQ:PL	0/1:19,22:41:99:671,0,588
chrXIII	818453	.	C	T	598.77	PASS	AC=1;AF=0.500;AN=2;BaseQRankSum=0.614;ClippingRankSum=0.000;DP=45;ExcessHet=3.0103;FS=4.388;MLEAC=1;MLEAF=0.500;MQ=41.96;MQRankSum=-0.977;QD=13.92;ReadPosRankSum=0.856;SOR=1.143	GT:AD:DP:GQ:PL	0/1:22,21:43:99:627,0,661
chrXIII	863758	.	C	T	279.77	PASS	AC=1;AF=0.500;AN=2;BaseQRankSum=-1.348;ClippingRankSum=0.000;DP=31;ExcessHet=3.0103;FS=6.181;MLEAC=1;MLEAF=0.500;MQ=42.00;MQRankSum=0.000;QD=9.02;ReadPosRankSum=0.771;SOR=2.165	GT:AD:DP:GQ:PL	0/1:20,11:31:99:308,0,696
chrXIV	28359	.	G	A	782.77	PASS	AC=1;AF=0.500;AN=2;BaseQRankSum=2.067;ClippingRankSum=0.000;DP=59;ExcessHet=3.0103;FS=5.356;MLEAC=1;MLEAF=0.500;MQ=42.00;MQRankSum=0.000;QD=13.27;ReadPosRankSum=0.471;SOR=1.436	GT:AD:DP:GQ:PL	0/1:34,25:59:99:811,0,935
chrXIV	62801	.	C	T	1044.77	PASS	AC=1;AF=0.500;AN=2;BaseQRankSum=0.648;ClippingRankSum=0.000;DP=64;ExcessHet=3.0103;FS=0.970;MLEAC=1;MLEAF=0.500;MQ=41.48;MQRankSum=-0.753;QD=16.58;ReadPosRankSum=0.287;SOR=0.502	GT:AD:DP:GQ:PL	0/1:28,35:63:99:1073,0,771
chrXIV	103008	.	G	A	556.77	PASS	AC=1;AF=0.500;AN=2;BaseQRankSum=-0.572;ClippingRankSum=0.000;DP=52;ExcessHet=3.0103;FS=2.904;MLEAC=1;MLEAF=0.500;MQ=41.92;MQRankSum=-1.661;QD=11.60;ReadPosRankSum=-0.877;SOR=1.358	GT:AD:DP:GQ:PL	0/1:28,20:48:99:585,0,885
chrXIV	157306	.	G	A	588.77	PASS	AC=1;AF=0.500;AN=2;BaseQRankSum=1.033;ClippingRankSum=0.000;DP=51;ExcessHet=3.0103;FS=1.088;MLEAC=1;MLEAF=0.500;MQ=41.71;MQRankSum=0.891;QD=11.78;ReadPosRankSum=2.073;SOR=0.910	GT:AD:DP:GQ:PL	0/1:29,21:50:99:617,0,842
chrXIV	174310	.	G	A	471.77	PASS	AC=1;AF=0.500;AN=2;BaseQRankSum=-0.896;ClippingRankSum=0.000;DP=36;ExcessHet=3.0103;FS=8.007;MLEAC=1;MLEAF=0.500;MQ=42.00;MQRankSum=0.000;QD=13.10;ReadPosRankSum=-0.540;SOR=0.114	GT:AD:DP:GQ:PL	0/1:19,17:36:99:500,0,640
chrXIV	214628	.	G	A	628.77	PASS	AC=1;AF=0.500;AN=2;BaseQRankSum=-0.022;ClippingRankSum=0.000;DP=47;ExcessHet=3.0103;FS=0.000;MLEAC=1;MLEAF=0.500;MQ=42.00;MQRankSum=0.000;QD=13.38;ReadPosRankSum=1.035;SOR=0.735	GT:AD:DP:GQ:PL	0/1:26,21:47:99:657,0,837
chrXIV	215801	.	G	A	708.77	PASS	AC=1;AF=0.500;AN=2;BaseQRankSum=-0.942;ClippingRankSum=0.000;DP=70;ExcessHet=3.0103;FS=1.049;MLEAC=1;MLEAF=0.500;MQ=41.80;MQRankSum=-1.233;QD=10.13;ReadPosRankSum=-1.655;SOR=0.503	GT:AD:DP:GQ:PL	0/1:43,27:70:99:737,0,1406
chrXIV	282030	.	C	T	962.77	PASS	AC=1;AF=0.500;AN=2;BaseQRankSum=-0.901;ClippingRankSum=0.000;DP=51;ExcessHet=3.0103;FS=4.409;MLEAC=1;MLEAF=0.500;MQ=40.91;MQRankSum=-1.285;QD=18.88;ReadPosRankSum=-1.578;SOR=0.246	GT:AD:DP:GQ:PL	0/1:16,35:51:99:991,0,385
chrXIV	282108	.	G	A	276.77	PASS	AC=1;AF=0.500;AN=2;BaseQRankSum=0.571;ClippingRankSum=0.000;DP=30;ExcessHet=3.0103;FS=3.482;MLEAC=1;MLEAF=0.500;MQ=42.00;MQRankSum=0.000;QD=9.54;ReadPosRankSum=1.355;SOR=1.479	GT:AD:DP:GQ:PL	0/1:18,11:29:99:305,0,561
chrXIV	282158	.	C	T	516.77	PASS	AC=1;AF=0.500;AN=2;BaseQRankSum=0.597;ClippingRankSum=0.000;DP=28;ExcessHet=3.0103;FS=10.544;MLEAC=1;MLEAF=0.500;MQ=42.00;MQRankSum=0.000;QD=18.46;ReadPosRankSum=0.305;SOR=0.042	GT:AD:DP:GQ:PL	0/1:12,16:28:99:545,0,388
chrXIV	302612	.	G	A	257.77	PASS	AC=1;AF=0.500;AN=2;BaseQRankSum=1.756;ClippingRankSum=0.000;DP=24;ExcessHet=3.0103;FS=1.824;MLEAC=1;MLEAF=0.500;MQ=40.78;MQRankSum=-1.803;QD=10.74;ReadPosRankSum=-0.167;SOR=1.501	GT:AD:DP:GQ:PL	0/1:15,9:24:99:286,0,520
chrXIV	371666	.	G	A	908.77	PASS	AC=1;AF=0.500;AN=2;BaseQRankSum=-0.916;ClippingRankSum=0.000;DP=59;ExcessHet=3.0103;FS=5.945;MLEAC=1;MLEAF=0.500;MQ=42.00;MQRankSum=0.000;QD=16.23;ReadPosRankSum=-2.415;SOR=0.145	GT:AD:DP:GQ:PL	0/1:27,29:56:99:937,0,937
chrXIV	420720	.	G	A	696.77	PASS	AC=1;AF=0.500;AN=2;BaseQRankSum=0.327;ClippingRankSum=0.000;DP=52;ExcessHet=3.0103;FS=2.356;MLEAC=1;MLEAF=0.500;MQ=41.69;MQRankSum=-1.515;QD=13.40;ReadPosRankSum=0.604;SOR=1.085	GT:AD:DP:GQ:PL	0/1:28,24:52:99:725,0,894
chrXIV	435789	.	G	A	1136.77	PASS	AC=1;AF=0.500;AN=2;BaseQRankSum=-0.253;ClippingRankSum=0.000;DP=68;ExcessHet=3.0103;FS=3.306;MLEAC=1;MLEAF=0.500;MQ=41.54;MQRankSum=1.912;QD=16.97;ReadPosRankSum=0.516;SOR=1.112	GT:AD:DP:GQ:PL	0/1:31,36:67:99:1165,0,1018
chrXIV	441853	.	C	T	347.77	PASS	AC=1;AF=0.500;AN=2;BaseQRankSum=-1.054;ClippingRankSum=0.000;DP=36;ExcessHet=3.0103;FS=1.334;MLEAC=1;MLEAF=0.500;MQ=42.00;MQRankSum=0.000;QD=9.66;ReadPosRankSum=-0.358;SOR=0.458	GT:AD:DP:GQ:PL	0/1:21,15:36:99:376,0,686
chrXIV	451092	.	C	T	671.77	PASS	AC=1;AF=0.500;AN=2;BaseQRankSum=2.225;ClippingRankSum=0.000;DP=51;ExcessHet=3.0103;FS=2.473;MLEAC=1;MLEAF=0.500;MQ=42.00;MQRankSum=0.000;QD=13.17;ReadPosRankSum=-0.902;SOR=1.140	GT:AD:DP:GQ:PL	0/1:31,20:51:99:700,0,953
chrXIV	452256	.	C	T	710.77	PASS	AC=1;AF=0.500;AN=2;BaseQRankSum=-1.255;ClippingRankSum=0.000;DP=61;ExcessHet=3.0103;FS=2.558;MLEAC=1;MLEAF=0.500;MQ=41.87;MQRankSum=-2.445;QD=11.65;ReadPosRankSum=0.801;SOR=0.326	GT:AD:DP:GQ:PL	0/1:36,25:61:99:739,0,1241
chrXIV	486431	.	G	A	668.77	PASS	AC=1;AF=0.500;AN=2;BaseQRankSum=1.909;ClippingRankSum=0.000;DP=40;ExcessHet=3.0103;FS=1.360;MLEAC=1;MLEAF=0.500;MQ=41.90;MQRankSum=-1.360;QD=17.15;ReadPosRankSum=-0.644;SOR=1.022	GT:AD:DP:GQ:PL	0/1:19,20:39:99:697,0,559
chrXIV	487943	.	C	T	975.77	PASS	AC=1;AF=0.500;AN=2;BaseQRankSum=1.999;ClippingRankSum=0.000;DP=60;ExcessHet=3.0103;FS=0.000;MLEAC=1;MLEAF=0.500;MQ=41.97;MQRankSum=-0.967;QD=16.26;ReadPosRankSum=1.269;SOR=0.854	GT:AD:DP:GQ:PL	0/1:30,30:60:99:1004,0,924
chrXIV	499641	.	C	T	1245.77	PASS	AC=1;AF=0.500;AN=2;BaseQRankSum=-0.749;ClippingRankSum=0.000;DP=57;ExcessHet=3.0103;FS=1.059;MLEAC=1;MLEAF=0.500;MQ=41.93;MQRankSum=-1.064;QD=21.86;ReadPosRankSum=-0.582;SOR=0.951	GT:AD:DP:GQ:PL	0/1:21,36:57:99:1274,0,681
chrXIV	500654	.	C	T	1115.77	PASS	AC=1;AF=0.500;AN=2;BaseQRankSum=-0.546;ClippingRankSum=0.000;DP=58;ExcessHet=3.0103;FS=1.058;MLEAC=1;MLEAF=0.500;MQ=41.68;MQRankSum=-1.325;QD=19.57;ReadPosRankSum=-0.063;SOR=0.465	GT:AD:DP:GQ:PL	0/1:21,36:57:99:1144,0,621
chrXIV	505132	.	G	A	1004.77	PASS	AC=1;AF=0.500;AN=2;BaseQRankSum=-2.269;ClippingRankSum=0.000;DP=72;ExcessHet=3.0103;FS=3.353;MLEAC=1;MLEAF=0.500;MQ=41.92;MQRankSum=-1.716;QD=14.15;ReadPosRankSum=-0.981;SOR=0.362	GT:AD:DP:GQ:PL	0/1:35,36:71:99:1033,0,1144
chrXIV	507166	.	G	A	375.77	PASS	AC=1;AF=0.500;AN=2;BaseQRankSum=0.529;ClippingRankSum=0.000;DP=33;ExcessHet=3.0103;FS=5.222;MLEAC=1;MLEAF=0.500;MQ=42.00;MQRankSum=0.000;QD=11.39;ReadPosRankSum=0.395;SOR=0.784	GT:AD:DP:GQ:PL	0/1:21,12:33:99:404,0,755
chrXIV	531550	.	G	A	1134.77	PASS	AC=1;AF=0.500;AN=2;BaseQRankSum=2.607;ClippingRankSum=0.000;DP=62;ExcessHet=3.0103;FS=2.504;MLEAC=1;MLEAF=0.500;MQ=42.00;MQRankSum=0.000;QD=18.30;ReadPosRankSum=0.008;SOR=0.340	GT:AD:DP:GQ:PL	0/1:29,33:62:99:1163,0,835
chrXIV	542270	.	G	A	1227.77	PASS	AC=1;AF=0.500;AN=2;BaseQRankSum=-1.607;ClippingRankSum=0.000;DP=72;ExcessHet=3.0103;FS=0.000;MLEAC=1;MLEAF=0.500;MQ=41.78;MQRankSum=-1.254;QD=17.05;ReadPosRankSum=0.424;SOR=0.604	GT:AD:DP:GQ:PL	0/1:32,40:72:99:1256,0,1068
chrXIV	544746	.	G	A	679.77	PASS	AC=1;AF=0.500;AN=2;BaseQRankSum=-0.240;ClippingRankSum=0.000;DP=61;ExcessHet=3.0103;FS=5.125;MLEAC=1;MLEAF=0.500;MQ=41.63;MQRankSum=-1.588;QD=11.14;ReadPosRankSum=-0.115;SOR=1.358	GT:AD:DP:GQ:PL	0/1:34,27:61:99:708,0,965
chrXIV	559702	.	G	A	567.77	PASS	AC=1;AF=0.500;AN=2;BaseQRankSum=2.324;ClippingRankSum=0.000;DP=53;ExcessHet=3.0103;FS=6.065;MLEAC=1;MLEAF=0.500;MQ=41.96;MQRankSum=0.757;QD=10.71;ReadPosRankSum=-0.389;SOR=1.596	GT:AD:DP:GQ:PL	0/1:35,18:53:99:596,0,1177
chrXIV	560632	.	C	T	688.77	PASS	AC=1;AF=0.500;AN=2;BaseQRankSum=-0.981;ClippingRankSum=0.000;DP=56;ExcessHet=3.0103;FS=1.064;MLEAC=1;MLEAF=0.500;MQ=41.71;MQRankSum=-1.537;QD=12.52;ReadPosRankSum=0.000;SOR=1.011	GT:AD:DP:GQ:PL	0/1:30,25:55:99:717,0,961
chrXIV	561240	.	G	A	613.77	PASS	AC=1;AF=0.500;AN=2;BaseQRankSum=-0.891;ClippingRankSum=0.000;DP=45;ExcessHet=3.0103;FS=1.174;MLEAC=1;MLEAF=0.500;MQ=42.00;MQRankSum=0.000;QD=13.64;ReadPosRankSum=-1.540;SOR=0.960	GT:AD:DP:GQ:PL	0/1:22,23:45:99:642,0,654
chrXIV	575274	.	G	A	1113.77	PASS	AC=1;AF=0.500;AN=2;BaseQRankSum=-2.027;ClippingRankSum=0.000;DP=60;ExcessHet=3.0103;FS=11.169;MLEAC=1;MLEAF=0.500;MQ=42.00;MQRankSum=0.000;QD=18.56;ReadPosRankSum=-1.340;SOR=0.109	GT:AD:DP:GQ:PL	0/1:23,37:60:99:1142,0,754
chrXIV	576688	.	C	T	346.77	PASS	AC=1;AF=0.500;AN=2;BaseQRankSum=0.204;ClippingRankSum=0.000;DP=24;ExcessHet=3.0103;FS=0.000;MLEAC=1;MLEAF=0.500;MQ=42.00;MQRankSum=0.000;QD=14.45;ReadPosRankSum=-2.495;SOR=0.976	GT:AD:DP:GQ:PL	0/1:11,13:24:99:375,0,309
chrXIV	597487	.	C	T	1509.77	PASS	AC=1;AF=0.500;AN=2;BaseQRankSum=1.099;ClippingRankSum=0.000;DP=83;ExcessHet=3.0103;FS=4.372;MLEAC=1;MLEAF=0.500;MQ=41.80;MQRankSum=-0.804;QD=18.64;ReadPosRankSum=-0.171;SOR=1.216	GT:AD:DP:GQ:PL	0/1:33,48:81:99:1538,0,903
chrXIV	609428	.	G	A	342.77	PASS	AC=1;AF=0.500;AN=2;BaseQRankSum=-0.624;ClippingRankSum=0.000;DP=36;ExcessHet=3.0103;FS=3.472;MLEAC=1;MLEAF=0.500;MQ=41.44;MQRankSum=-2.436;QD=9.79;ReadPosRankSum=1.324;SOR=1.381	GT:AD:DP:GQ:PL	0/1:23,12:35:99:371,0,824
chrXIV	629430	.	G	A	646.77	PASS	AC=1;AF=0.500;AN=2;BaseQRankSum=0.312;ClippingRankSum=0.000;DP=73;ExcessHet=3.0103;FS=2.553;MLEAC=1;MLEAF=0.500;MQ=41.95;MQRankSum=0.987;QD=8.86;ReadPosRankSum=-1.395;SOR=1.154	GT:AD:DP:GQ:PL	0/1:50,23:73:99:675,0,1663
chrXIV	681004	.	G	A	990.77	PASS	AC=1;AF=0.500;AN=2;BaseQRankSum=-0.309;ClippingRankSum=0.000;DP=69;ExcessHet=3.0103;FS=0.000;MLEAC=1;MLEAF=0.500;MQ=42.00;MQRankSum=0.000;QD=14.57;ReadPosRankSum=1.063;SOR=0.587	GT:AD:DP:GQ:PL	0/1:34,34:68:99:1019,0,1073
chrXIV	716398	.	C	T	595.77	PASS	AC=1;AF=0.500;AN=2;BaseQRankSum=1.113;ClippingRankSum=0.000;DP=32;ExcessHet=3.0103;FS=0.000;MLEAC=1;MLEAF=0.500;MQ=42.00;MQRankSum=0.000;QD=18.62;ReadPosRankSum=-0.752;SOR=0.593	GT:AD:DP:GQ:PL	0/1:14,18:32:99:624,0,464
chrXIV	747251	.	C	T	990.77	PASS	AC=1;AF=0.500;AN=2;BaseQRankSum=0.479;ClippingRankSum=0.000;DP=50;ExcessHet=3.0103;FS=2.584;MLEAC=1;MLEAF=0.500;MQ=41.72;MQRankSum=-0.742;QD=19.82;ReadPosRankSum=0.259;SOR=1.179	GT:AD:DP:GQ:PL	0/1:19,31:50:99:1019,0,528
chrXIV	762954	.	G	A	1091.77	PASS	AC=1;AF=0.500;AN=2;BaseQRankSum=-1.781;ClippingRankSum=0.000;DP=67;ExcessHet=3.0103;FS=3.493;MLEAC=1;MLEAF=0.500;MQ=41.58;MQRankSum=-1.301;QD=16.30;ReadPosRankSum=-2.617;SOR=0.368	GT:AD:DP:GQ:PL	0/1:31,36:67:99:1120,0,1086
chrXV	201898	.	C	T	363.77	PASS	AC=1;AF=0.500;AN=2;BaseQRankSum=-2.105;ClippingRankSum=0.000;DP=39;ExcessHet=3.0103;FS=1.309;MLEAC=1;MLEAF=0.500;MQ=42.00;MQRankSum=0.000;QD=9.33;ReadPosRankSum=-2.269;SOR=0.402	GT:AD:DP:GQ:PL	0/1:24,15:39:99:392,0,854
chrXV	301080	.	C	T	583.77	PASS	AC=1;AF=0.500;AN=2;BaseQRankSum=0.188;ClippingRankSum=0.000;DP=51;ExcessHet=3.0103;FS=2.460;MLEAC=1;MLEAF=0.500;MQ=41.36;MQRankSum=0.484;QD=11.91;ReadPosRankSum=0.908;SOR=1.041	GT:AD:DP:GQ:PL	0/1:27,22:49:99:612,0,773
chrXV	372046	.	C	T	738.77	PASS	AC=1;AF=0.500;AN=2;BaseQRankSum=-2.344;ClippingRankSum=0.000;DP=41;ExcessHet=3.0103;FS=3.510;MLEAC=1;MLEAF=0.500;MQ=42.00;MQRankSum=0.000;QD=18.47;ReadPosRankSum=-0.086;SOR=0.213	GT:AD:DP:GQ:PL	0/1:14,26:40:99:767,0,480
chrXV	408176	.	G	A	996.77	PASS	AC=1;AF=0.500;AN=2;BaseQRankSum=-0.521;ClippingRankSum=0.000;DP=70;ExcessHet=3.0103;FS=0.934;MLEAC=1;MLEAF=0.500;MQ=41.94;MQRankSum=-1.446;QD=14.24;ReadPosRankSum=0.352;SOR=0.511	GT:AD:DP:GQ:PL	0/1:36,34:70:99:1025,0,1099
chrXV	438668	.	C	T	666.77	PASS	AC=1;AF=0.500;AN=2;BaseQRankSum=0.291;ClippingRankSum=0.000;DP=47;ExcessHet=3.0103;FS=2.693;MLEAC=1;MLEAF=0.500;MQ=41.39;MQRankSum=1.080;QD=14.49;ReadPosRankSum=0.000;SOR=1.276	GT:AD:DP:GQ:PL	0/1:22,24:46:99:695,0,626
chrXV	447111	.	C	T	502.77	PASS	AC=1;AF=0.500;AN=2;BaseQRankSum=0.823;ClippingRankSum=0.000;DP=40;ExcessHet=3.0103;FS=0.000;MLEAC=1;MLEAF=0.500;MQ=42.00;MQRankSum=0.000;QD=12.57;ReadPosRankSum=-0.319;SOR=0.693	GT:AD:DP:GQ:PL	0/1:22,18:40:99:531,0,603
chrXV	505703	.	G	A	472.77	PASS	AC=1;AF=0.500;AN=2;BaseQRankSum=1.467;ClippingRankSum=0.000;DP=39;ExcessHet=3.0103;FS=0.000;MLEAC=1;MLEAF=0.500;MQ=42.00;MQRankSum=0.000;QD=12.12;ReadPosRankSum=-0.358;SOR=0.664	GT:AD:DP:GQ:PL	0/1:24,15:39:99:501,0,768
chrXV	551018	.	G	A	1089.77	PASS	AC=1;AF=0.500;AN=2;BaseQRankSum=0.082;ClippingRankSum=0.000;DP=58;ExcessHet=3.0103;FS=3.687;MLEAC=1;MLEAF=0.500;MQ=41.93;MQRankSum=-1.090;QD=18.79;ReadPosRankSum=0.844;SOR=1.209	GT:AD:DP:GQ:PL	0/1:22,36:58:99:1118,0,625
chrXV	580035	.	C	T	491.77	PASS	AC=1;AF=0.500;AN=2;BaseQRankSum=0.545;ClippingRankSum=0.000;DP=41;ExcessHet=3.0103;FS=0.000;MLEAC=1;MLEAF=0.500;MQ=41.51;MQRankSum=-1.262;QD=12.29;ReadPosRankSum=0.850;SOR=0.736	GT:AD:DP:GQ:PL	0/1:23,17:40:99:520,0,678
chrXV	580049	.	C	T	455.77	PASS	AC=1;AF=0.500;AN=2;BaseQRankSum=0.233;ClippingRankSum=0.000;DP=38;ExcessHet=3.0103;FS=0.000;MLEAC=1;MLEAF=0.500;MQ=41.47;MQRankSum=-1.224;QD=12.32;ReadPosRankSum=0.501;SOR=0.610	GT:AD:DP:GQ:PL	0/1:21,16:37:99:484,0,650
chrXV	594374	.	G	A	263.77	PASS	AC=1;AF=0.500;AN=2;BaseQRankSum=0.373;ClippingRankSum=0.000;DP=29;ExcessHet=3.0103;FS=9.423;MLEAC=1;MLEAF=0.500;MQ=41.01;MQRankSum=-1.933;QD=9.10;ReadPosRankSum=-1.490;SOR=0.751	GT:AD:DP:GQ:PL	0/1:19,10:29:99:292,0,600
chrXV	603159	.	C	T	731.77	PASS	AC=1;AF=0.500;AN=2;BaseQRankSum=1.915;ClippingRankSum=0.000;DP=43;ExcessHet=3.0103;FS=1.177;MLEAC=1;MLEAF=0.500;MQ=41.67;MQRankSum=-0.930;QD=17.02;ReadPosRankSum=0.674;SOR=0.465	GT:AD:DP:GQ:PL	0/1:21,22:43:99:760,0,603
chrXV	649018	.	G	A	584.77	PASS	AC=1;AF=0.500;AN=2;BaseQRankSum=1.618;ClippingRankSum=0.000;DP=52;ExcessHet=3.0103;FS=8.696;MLEAC=1;MLEAF=0.500;MQ=42.00;MQRankSum=0.000;QD=11.47;ReadPosRankSum=-0.511;SOR=1.999	GT:AD:DP:GQ:PL	0/1:33,18:51:99:613,0,1107
chrXV	681222	.	G	A	339.77	PASS	AC=1;AF=0.500;AN=2;BaseQRankSum=1.219;ClippingRankSum=0.000;DP=27;ExcessHet=3.0103;FS=1.510;MLEAC=1;MLEAF=0.500;MQ=41.93;MQRankSum=-1.043;QD=12.58;ReadPosRankSum=0.055;SOR=0.425	GT:AD:DP:GQ:PL	0/1:15,12:27:99:368,0,419
chrXV	722623	.	G	A	910.77	PASS	AC=1;AF=0.500;AN=2;BaseQRankSum=1.490;ClippingRankSum=0.000;DP=62;ExcessHet=3.0103;FS=0.000;MLEAC=1;MLEAF=0.500;MQ=41.24;MQRankSum=-0.377;QD=15.44;ReadPosRankSum=-3.583;SOR=0.739	GT:AD:DP:GQ:PL	0/1:29,30:59:99:939,0,759
chrXV	743130	.	G	A	669.77	PASS	AC=1;AF=0.500;AN=2;BaseQRankSum=2.181;ClippingRankSum=0.000;DP=45;ExcessHet=3.0103;FS=1.220;MLEAC=1;MLEAF=0.500;MQ=41.67;MQRankSum=0.939;QD=14.88;ReadPosRankSum=1.591;SOR=0.420	GT:AD:DP:GQ:PL	0/1:25,20:45:99:698,0,802
chrXV	780043	.	G	A	743.77	PASS	AC=1;AF=0.500;AN=2;BaseQRankSum=0.136;ClippingRankSum=0.000;DP=58;ExcessHet=3.0103;FS=3.614;MLEAC=1;MLEAF=0.500;MQ=42.00;MQRankSum=0.000;QD=12.82;ReadPosRankSum=-0.173;SOR=0.978	GT:AD:DP:GQ:PL	0/1:34,24:58:99:772,0,1181
chrXV	780778	.	C	T	554.77	PASS	AC=1;AF=0.500;AN=2;BaseQRankSum=-1.405;ClippingRankSum=0.000;DP=44;ExcessHet=3.0103;FS=4.185;MLEAC=1;MLEAF=0.500;MQ=41.68;MQRankSum=1.001;QD=12.61;ReadPosRankSum=-1.171;SOR=1.185	GT:AD:DP:GQ:PL	0/1:23,21:44:99:583,0,716
chrXV	784682	.	G	A	1081.77	PASS	AC=1;AF=0.500;AN=2;BaseQRankSum=-1.730;ClippingRankSum=0.000;DP=64;ExcessHet=3.0103;FS=6.230;MLEAC=1;MLEAF=0.500;MQ=41.91;MQRankSum=-1.457;QD=17.17;ReadPosRankSum=-1.217;SOR=0.215	GT:AD:DP:GQ:PL	0/1:26,37:63:99:1110,0,811
chrXV	794064	.	C	T	565.77	PASS	AC=1;AF=0.500;AN=2;BaseQRankSum=-1.093;ClippingRankSum=0.000;DP=52;ExcessHet=3.0103;FS=0.000;MLEAC=1;MLEAF=0.500;MQ=41.81;MQRankSum=-0.055;QD=10.88;ReadPosRankSum=-2.502;SOR=0.531	GT:AD:DP:GQ:PL	0/1:32,20:52:99:594,0,1071
chrXV	837336	.	G	A	667.77	PASS	AC=1;AF=0.500;AN=2;BaseQRankSum=0.645;ClippingRankSum=0.000;DP=60;ExcessHet=3.0103;FS=0.000;MLEAC=1;MLEAF=0.500;MQ=41.75;MQRankSum=-1.191;QD=11.13;ReadPosRankSum=-0.421;SOR=0.797	GT:AD:DP:GQ:PL	0/1:36,24:60:99:696,0,1081
chrXV	882662	.	C	T	489.77	PASS	AC=1;AF=0.500;AN=2;BaseQRankSum=2.252;ClippingRankSum=0.000;DP=27;ExcessHet=3.0103;FS=3.565;MLEAC=1;MLEAF=0.500;MQ=42.00;MQRankSum=0.000;QD=18.14;ReadPosRankSum=0.157;SOR=1.549	GT:AD:DP:GQ:PL	0/1:13,14:27:99:518,0,356
chrXV	898423	.	G	A	864.77	PASS	AC=1;AF=0.500;AN=2;BaseQRankSum=-0.775;ClippingRankSum=0.000;DP=38;ExcessHet=3.0103;FS=3.132;MLEAC=1;MLEAF=0.500;MQ=41.63;MQRankSum=-0.623;QD=22.76;ReadPosRankSum=-0.034;SOR=0.269	GT:AD:DP:GQ:PL	0/1:12,26:38:99:893,0,391
chrXV	901190	.	G	A	815.77	PASS	AC=1;AF=0.500;AN=2;BaseQRankSum=-1.008;ClippingRankSum=0.000;DP=74;ExcessHet=3.0103;FS=4.626;MLEAC=1;MLEAF=0.500;MQ=41.95;MQRankSum=-1.638;QD=11.17;ReadPosRankSum=-0.036;SOR=1.268	GT:AD:DP:GQ:PL	0/1:42,31:73:99:844,0,1248
chrXV	912520	.	G	A	487.77	PASS	AC=1;AF=0.500;AN=2;BaseQRankSum=-1.259;ClippingRankSum=0.000;DP=32;ExcessHet=3.0103;FS=3.102;MLEAC=1;MLEAF=0.500;MQ=42.00;MQRankSum=0.000;QD=15.24;ReadPosRankSum=0.732;SOR=0.307	GT:AD:DP:GQ:PL	0/1:14,18:32:99:516,0,473
chrXV	945121	.	C	T	861.77	PASS	AC=1;AF=0.500;AN=2;BaseQRankSum=-0.454;ClippingRankSum=0.000;DP=65;ExcessHet=3.0103;FS=0.000;MLEAC=1;MLEAF=0.500;MQ=41.85;MQRankSum=0.299;QD=13.26;ReadPosRankSum=-1.259;SOR=0.673	GT:AD:DP:GQ:PL	0/1:35,30:65:99:890,0,1109
chrXV	953971	.	G	A	133.77	PASS	AC=1;AF=0.500;AN=2;BaseQRankSum=-1.194;ClippingRankSum=0.000;DP=21;ExcessHet=3.0103;FS=1.862;MLEAC=1;MLEAF=0.500;MQ=42.00;MQRankSum=0.000;QD=6.69;ReadPosRankSum=0.468;SOR=0.330	GT:AD:DP:GQ:PL	0/1:13,7:20:99:162,0,432
chrXV	986320	.	C	T	724.77	PASS	AC=1;AF=0.500;AN=2;BaseQRankSum=-0.865;ClippingRankSum=0.000;DP=66;ExcessHet=3.0103;FS=4.043;MLEAC=1;MLEAF=0.500;MQ=42.00;MQRankSum=0.000;QD=11.15;ReadPosRankSum=-0.715;SOR=1.402	GT:AD:DP:GQ:PL	0/1:40,25:65:99:753,0,1406
chrXVI	128227	.	C	T	796.77	PASS	AC=1;AF=0.500;AN=2;BaseQRankSum=0.369;ClippingRankSum=0.000;DP=45;ExcessHet=3.0103;FS=0.000;MLEAC=1;MLEAF=0.500;MQ=41.96;MQRankSum=-0.850;QD=17.71;ReadPosRankSum=-1.239;SOR=0.770	GT:AD:DP:GQ:PL	0/1:20,25:45:99:825,0,622
chrXVI	147143	.	G	A	934.77	PASS	AC=1;AF=0.500;AN=2;BaseQRankSum=0.280;ClippingRankSum=0.000;DP=64;ExcessHet=3.0103;FS=6.611;MLEAC=1;MLEAF=0.500;MQ=42.00;MQRankSum=0.000;QD=14.61;ReadPosRankSum=-0.058;SOR=1.375	GT:AD:DP:GQ:PL	0/1:33,31:64:99:963,0,1019
chrXVI	147608	.	C	T	694.77	PASS	AC=1;AF=0.500;AN=2;BaseQRankSum=1.956;ClippingRankSum=0.000;DP=44;ExcessHet=3.0103;FS=0.000;MLEAC=1;MLEAF=0.500;MQ=41.68;MQRankSum=0.979;QD=16.16;ReadPosRankSum=0.295;SOR=0.636	GT:AD:DP:GQ:PL	0/1:23,20:43:99:723,0,723
chrXVI	173130	.	C	T	979.77	PASS	AC=1;AF=0.500;AN=2;BaseQRankSum=0.703;ClippingRankSum=0.000;DP=55;ExcessHet=3.0103;FS=3.783;MLEAC=1;MLEAF=0.500;MQ=41.66;MQRankSum=1.885;QD=17.81;ReadPosRankSum=-0.076;SOR=0.442	GT:AD:DP:GQ:PL	0/1:26,29:55:99:1008,0,844
chrXVI	198439	.	G	A	397.77	PASS	AC=1;AF=0.500;AN=2;BaseQRankSum=-0.077;ClippingRankSum=0.000;DP=32;ExcessHet=3.0103;FS=0.000;MLEAC=1;MLEAF=0.500;MQ=41.11;MQRankSum=-1.585;QD=12.43;ReadPosRankSum=0.350;SOR=0.512	GT:AD:DP:GQ:PL	0/1:18,14:32:99:426,0,616
chrXVI	227326	.	G	A	947.77	PASS	AC=1;AF=0.500;AN=2;BaseQRankSum=0.852;ClippingRankSum=0.000;DP=69;ExcessHet=3.0103;FS=2.017;MLEAC=1;MLEAF=0.500;MQ=41.83;MQRankSum=-1.023;QD=13.74;ReadPosRankSum=0.646;SOR=1.044	GT:AD:DP:GQ:PL	0/1:37,32:69:99:976,0,1124
chrXVI	242692	.	G	A	994.77	PASS	AC=1;AF=0.500;AN=2;BaseQRankSum=-2.206;ClippingRankSum=0.000;DP=63;ExcessHet=3.0103;FS=0.000;MLEAC=1;MLEAF=0.500;MQ=42.00;MQRankSum=0.000;QD=15.79;ReadPosRankSum=-0.627;SOR=0.617	GT:AD:DP:GQ:PL	0/1:30,33:63:99:1023,0,1008
chrXVI	243895	.	G	A	648.77	PASS	AC=1;AF=0.500;AN=2;BaseQRankSum=-0.172;ClippingRankSum=0.000;DP=37;ExcessHet=3.0103;FS=4.803;MLEAC=1;MLEAF=0.500;MQ=41.89;MQRankSum=-1.213;QD=17.53;ReadPosRankSum=-0.535;SOR=1.118	GT:AD:DP:GQ:PL	0/1:16,21:37:99:677,0,525
chrXVI	244307	.	C	T	1074.77	PASS	AC=1;AF=0.500;AN=2;BaseQRankSum=-1.880;ClippingRankSum=0.000;DP=68;ExcessHet=3.0103;FS=3.566;MLEAC=1;MLEAF=0.500;MQ=42.00;MQRankSum=0.000;QD=15.81;ReadPosRankSum=0.536;SOR=0.354	GT:AD:DP:GQ:PL	0/1:30,38:68:99:1103,0,929
chrXVI	313088	.	C	T	780.77	PASS	AC=1;AF=0.500;AN=2;BaseQRankSum=-1.433;ClippingRankSum=0.000;DP=48;ExcessHet=3.0103;FS=1.146;MLEAC=1;MLEAF=0.500;MQ=42.00;MQRankSum=0.000;QD=16.61;ReadPosRankSum=-1.361;SOR=0.518	GT:AD:DP:GQ:PL	0/1:21,26:47:99:809,0,689
chrXVI	316112	.	G	A	795.77	PASS	AC=1;AF=0.500;AN=2;BaseQRankSum=-1.387;ClippingRankSum=0.000;DP=39;ExcessHet=3.0103;FS=1.408;MLEAC=1;MLEAF=0.500;MQ=42.00;MQRankSum=0.000;QD=20.40;ReadPosRankSum=-1.275;SOR=1.109	GT:AD:DP:GQ:PL	0/1:14,25:39:99:824,0,479
chrXVI	331668	.	G	A	602.77	PASS	AC=1;AF=0.500;AN=2;BaseQRankSum=0.735;ClippingRankSum=0.000;DP=54;ExcessHet=3.0103;FS=0.000;MLEAC=1;MLEAF=0.500;MQ=41.40;MQRankSum=-2.424;QD=11.37;ReadPosRankSum=0.616;SOR=0.563	GT:AD:DP:GQ:PL	0/1:31,22:53:99:631,0,952
chrXVI	351553	.	G	A	889.77	PASS	AC=1;AF=0.500;AN=2;BaseQRankSum=-1.403;ClippingRankSum=0.000;DP=48;ExcessHet=3.0103;FS=2.521;MLEAC=1;MLEAF=0.500;MQ=41.69;MQRankSum=1.225;QD=18.54;ReadPosRankSum=0.091;SOR=1.179	GT:AD:DP:GQ:PL	0/1:20,28:48:99:918,0,656
chrXVI	364141	.	G	A	981.77	PASS	AC=1;AF=0.500;AN=2;BaseQRankSum=-1.353;ClippingRankSum=0.000;DP=65;ExcessHet=3.0103;FS=2.094;MLEAC=1;MLEAF=0.500;MQ=41.94;MQRankSum=1.515;QD=15.10;ReadPosRankSum=-1.717;SOR=0.424	GT:AD:DP:GQ:PL	0/1:31,34:65:99:1010,0,980
chrXVI	369728	.	G	A	1083.77	PASS	AC=1;AF=0.500;AN=2;BaseQRankSum=-0.334;ClippingRankSum=0.000;DP=81;ExcessHet=3.0103;FS=0.000;MLEAC=1;MLEAF=0.500;MQ=41.98;MQRankSum=-0.988;QD=13.38;ReadPosRankSum=-1.788;SOR=0.653	GT:AD:DP:GQ:PL	0/1:41,40:81:99:1112,0,1169
chrXVI	434245	.	C	T	254.77	PASS	AC=1;AF=0.500;AN=2;BaseQRankSum=-1.933;ClippingRankSum=0.000;DP=36;ExcessHet=3.0103;FS=3.194;MLEAC=1;MLEAF=0.500;MQ=42.00;MQRankSum=0.000;QD=7.08;ReadPosRankSum=-0.443;SOR=0.301	GT:AD:DP:GQ:PL	0/1:24,12:36:99:283,0,816
chrXVI	451429	.	G	A	537.77	PASS	AC=1;AF=0.500;AN=2;BaseQRankSum=1.001;ClippingRankSum=0.000;DP=42;ExcessHet=3.0103;FS=1.298;MLEAC=1;MLEAF=0.500;MQ=41.81;MQRankSum=-0.275;QD=12.80;ReadPosRankSum=-1.335;SOR=1.140	GT:AD:DP:GQ:PL	0/1:24,18:42:99:566,0,770
chrXVI	597398	.	C	T	1287.77	PASS	AC=1;AF=0.500;AN=2;BaseQRankSum=1.972;ClippingRankSum=0.000;DP=67;ExcessHet=3.0103;FS=0.965;MLEAC=1;MLEAF=0.500;MQ=41.94;MQRankSum=1.512;QD=19.22;ReadPosRankSum=-0.172;SOR=0.495	GT:AD:DP:GQ:PL	0/1:32,35:67:99:1316,0,1066
chrXVI	645838	.	C	T	850.77	PASS	AC=1;AF=0.500;AN=2;BaseQRankSum=3.050;ClippingRankSum=0.000;DP=57;ExcessHet=3.0103;FS=8.501;MLEAC=1;MLEAF=0.500;MQ=41.41;MQRankSum=0.763;QD=14.93;ReadPosRankSum=-0.134;SOR=1.911	GT:AD:DP:GQ:PL	0/1:32,25:57:99:879,0,969
chrXVI	645866	.	C	T	822.77	PASS	AC=1;AF=0.500;AN=2;BaseQRankSum=0.930;ClippingRankSum=0.000;DP=52;ExcessHet=3.0103;FS=7.004;MLEAC=1;MLEAF=0.500;MQ=41.64;MQRankSum=1.789;QD=15.82;ReadPosRankSum=0.303;SOR=2.019	GT:AD:DP:GQ:PL	0/1:26,26:52:99:851,0,1014
chrXVI	645869	.	C	T	723.77	PASS	AC=1;AF=0.500;AN=2;BaseQRankSum=-0.769;ClippingRankSum=0.000;DP=53;ExcessHet=3.0103;FS=6.502;MLEAC=1;MLEAF=0.500;MQ=41.65;MQRankSum=-1.777;QD=13.66;ReadPosRankSum=0.019;SOR=0.199	GT:AD:DP:GQ:PL	0/1:27,26:53:99:752,0,1035
chrXVI	666443	.	G	A	660.77	PASS	AC=1;AF=0.500;AN=2;BaseQRankSum=-2.057;ClippingRankSum=0.000;DP=62;ExcessHet=3.0103;FS=0.984;MLEAC=1;MLEAF=0.500;MQ=41.94;MQRankSum=1.253;QD=10.83;ReadPosRankSum=-1.227;SOR=0.801	GT:AD:DP:GQ:PL	0/1:35,26:61:99:689,0,1170
chrXVI	681364	.	G	A	806.77	PASS	AC=1;AF=0.500;AN=2;BaseQRankSum=0.226;ClippingRankSum=0.000;DP=67;ExcessHet=3.0103;FS=6.691;MLEAC=1;MLEAF=0.500;MQ=41.88;MQRankSum=-2.297;QD=12.22;ReadPosRankSum=0.328;SOR=0.250	GT:AD:DP:GQ:PL	0/1:37,29:66:99:835,0,1087
chrXVI	691767	.	G	A	777.77	PASS	AC=1;AF=0.500;AN=2;BaseQRankSum=0.090;ClippingRankSum=0.000;DP=47;ExcessHet=3.0103;FS=4.604;MLEAC=1;MLEAF=0.500;MQ=41.96;MQRankSum=1.135;QD=16.91;ReadPosRankSum=-0.234;SOR=0.234	GT:AD:DP:GQ:PL	0/1:21,25:46:99:806,0,666
chrXVI	694976	.	C	T	1152.77	PASS	AC=1;AF=0.500;AN=2;BaseQRankSum=0.061;ClippingRankSum=0.000;DP=73;ExcessHet=3.0103;FS=7.579;MLEAC=1;MLEAF=0.500;MQ=41.69;MQRankSum=-0.441;QD=15.79;ReadPosRankSum=-1.197;SOR=1.696	GT:AD:DP:GQ:PL	0/1:36,37:73:99:1181,0,1107
chrXVI	713033	.	G	A	643.77	PASS	AC=1;AF=0.500;AN=2;BaseQRankSum=-0.426;ClippingRankSum=0.000;DP=49;ExcessHet=3.0103;FS=2.415;MLEAC=1;MLEAF=0.500;MQ=41.71;MQRankSum=0.924;QD=13.41;ReadPosRankSum=1.090;SOR=0.940	GT:AD:DP:GQ:PL	0/1:27,21:48:99:672,0,917
chrXVI	718525	.	G	A	699.77	PASS	AC=1;AF=0.500;AN=2;BaseQRankSum=0.104;ClippingRankSum=0.000;DP=48;ExcessHet=3.0103;FS=4.047;MLEAC=1;MLEAF=0.500;MQ=42.00;MQRankSum=0.000;QD=14.58;ReadPosRankSum=0.333;SOR=1.315	GT:AD:DP:GQ:PL	0/1:25,23:48:99:728,0,862
chrXVI	762761	.	G	A	820.77	PASS	AC=1;AF=0.500;AN=2;BaseQRankSum=-0.486;ClippingRankSum=0.000;DP=43;ExcessHet=3.0103;FS=4.375;MLEAC=1;MLEAF=0.500;MQ=41.31;MQRankSum=0.270;QD=19.09;ReadPosRankSum=-0.391;SOR=1.024	GT:AD:DP:GQ:PL	0/1:18,25:43:99:849,0,592
chrXVI	834293	.	G	A	751.77	PASS	AC=1;AF=0.500;AN=2;BaseQRankSum=1.842;ClippingRankSum=0.000;DP=69;ExcessHet=3.0103;FS=0.000;MLEAC=1;MLEAF=0.500;MQ=41.70;MQRankSum=0.447;QD=10.90;ReadPosRankSum=0.754;SOR=0.655	GT:AD:DP:GQ:PL	0/1:44,25:69:99:780,0,1376
chrXVI	857001	.	C	T	528.77	PASS	AC=1;AF=0.500;AN=2;BaseQRankSum=1.285;ClippingRankSum=0.000;DP=30;ExcessHet=3.0103;FS=3.352;MLEAC=1;MLEAF=0.500;MQ=42.00;MQRankSum=0.000;QD=18.23;ReadPosRankSum=1.104;SOR=0.697	GT:AD:DP:GQ:PL	0/1:13,16:29:99:557,0,389
chrXVI	897010	.	G	A	621.77	PASS	AC=1;AF=0.500;AN=2;BaseQRankSum=0.234;ClippingRankSum=0.000;DP=60;ExcessHet=3.0103;FS=5.057;MLEAC=1;MLEAF=0.500;MQ=40.64;MQRankSum=-0.390;QD=10.36;ReadPosRankSum=0.880;SOR=0.999	GT:AD:DP:GQ:PL	0/1:33,27:60:99:650,0,839
chrXVI	931336	.	C	T	1156.77	PASS	AC=1;AF=0.500;AN=2;BaseQRankSum=1.867;ClippingRankSum=0.000;DP=87;ExcessHet=3.0103;FS=1.781;MLEAC=1;MLEAF=0.500;MQ=42.00;MQRankSum=0.000;QD=13.45;ReadPosRankSum=0.432;SOR=0.504	GT:AD:DP:GQ:PL	0/1:47,39:86:99:1185,0,1311
