# Supplementary material for: Recombination Is Responsible for the Increased Recovery of Drug-Resistant Mutants with Hypermutated Genomes in Resting Yeast Diploids Expressing APOBEC Deaminases
Source: Front Genet. 2017 Dec 12;8:202. doi: 10.3389/fgene.2017.00202 (PMC5733079; doi:10.3389/fgene.2017.00202)
Supplement: Supplementary file 6 [file Data_Sheet_1.zip › PmCDA1_d2/N126-LAN210-Can-PmCDA1-NA-RUN8-D2_Sample_d2-1_SNVs_final.vcf]

##fileformat=VCFv4.2
##FILTER=<ID=LowQual,Description="Low quality">
##FORMAT=<ID=AD,Number=R,Type=Integer,Description="Allelic depths for the ref and alt alleles in the order listed">
##FORMAT=<ID=DP,Number=1,Type=Integer,Description="Approximate read depth (reads with MQ=255 or with bad mates are filtered)">
##FORMAT=<ID=GQ,Number=1,Type=Integer,Description="Genotype Quality">
##FORMAT=<ID=GT,Number=1,Type=String,Description="Genotype">
##FORMAT=<ID=PL,Number=G,Type=Integer,Description="Normalized, Phred-scaled likelihoods for genotypes as defined in the VCF specification">
##GATKCommandLine.HaplotypeCaller=<ID=HaplotypeCaller,Version=3.8-0-ge9d806836,Date="Wed Sep 06 00:06:03 PDT 2017",Epoch=1504681563811,CommandLineOptions="analysis_type=HaplotypeCaller input_file=[N126-LAN210-Can-PmCDA1-NA-RUN8-D2_Sample_d2-1_sorted_dedup_RG_realigned.bam] showFullBamList=false read_buffer_size=null read_filter=[] disable_read_filter=[] intervals=null excludeIntervals=[../../LAN210/20170903_LAN210_v0.10m_masked_v2.bed] interval_set_rule=UNION interval_merging=ALL interval_padding=0 reference_sequence=../../LAN210/LAN210_v0.10m.fasta nonDeterministicRandomSeed=false disableDithering=false maxRuntime=-1 maxRuntimeUnits=MINUTES downsampling_type=BY_SAMPLE downsample_to_fraction=null downsample_to_coverage=500 baq=OFF baqGapOpenPenalty=40.0 refactor_NDN_cigar_string=false fix_misencoded_quality_scores=false allow_potentially_misencoded_quality_scores=false useOriginalQualities=false defaultBaseQualities=-1 performanceLog=null BQSR=null quantize_quals=0 static_quantized_quals=null round_down_quantized=false disable_indel_quals=false emit_original_quals=false preserve_qscores_less_than=6 globalQScorePrior=-1.0 secondsBetweenProgressUpdates=10 validation_strictness=SILENT remove_program_records=false keep_program_records=false sample_rename_mapping_file=null unsafe=null use_jdk_deflater=false use_jdk_inflater=false disable_auto_index_creation_and_locking_when_reading_rods=false no_cmdline_in_header=false sites_only=false never_trim_vcf_format_field=false bcf=false bam_compression=null simplifyBAM=false disable_bam_indexing=false generate_md5=false num_threads=1 num_cpu_threads_per_data_thread=1 num_io_threads=0 monitorThreadEfficiency=false num_bam_file_handles=null read_group_black_list=null pedigree=[] pedigreeString=[] pedigreeValidationType=STRICT allow_intervals_with_unindexed_bam=false generateShadowBCF=false variant_index_type=DYNAMIC_SEEK variant_index_parameter=-1 reference_window_stop=0 phone_home= gatk_key=null tag=NA logging_level=INFO log_to_file=null help=false version=false out=/media/artem/artem_second/20170727_RUN8/Project_Stepchenkova/APOBEC_ung1_dynamics/N126-LAN210-Can-PmCDA1-NA-RUN8-D2_Sample_d2-1/N126-LAN210-Can-PmCDA1-NA-RUN8-D2_Sample_d2-1.vcf likelihoodCalculationEngine=PairHMM heterogeneousKmerSizeResolution=COMBO_MIN dbsnp=(RodBinding name= source=UNBOUND) dontTrimActiveRegions=false maxDiscARExtension=25 maxGGAARExtension=300 paddingAroundIndels=150 paddingAroundSNPs=20 comp=[] annotation=[] excludeAnnotation=[] group=[StandardAnnotation, StandardHCAnnotation] debug=false useFilteredReadsForAnnotations=false emitRefConfidence=NONE bamOutput=null bamWriterType=CALLED_HAPLOTYPES emitDroppedReads=false disableOptimizations=false annotateNDA=false useNewAFCalculator=false heterozygosity=0.001 indel_heterozygosity=1.25E-4 heterozygosity_stdev=0.01 standard_min_confidence_threshold_for_calling=10.0 standard_min_confidence_threshold_for_emitting=30.0 max_alternate_alleles=6 max_genotype_count=1024 max_num_PL_values=100 input_prior=[] sample_ploidy=2 genotyping_mode=DISCOVERY alleles=(RodBinding name= source=UNBOUND) contamination_fraction_to_filter=0.0 contamination_fraction_per_sample_file=null p_nonref_model=null exactcallslog=null output_mode=EMIT_VARIANTS_ONLY allSitePLs=false gcpHMM=10 pair_hmm_implementation=FASTEST_AVAILABLE phredScaledGlobalReadMismappingRate=45 noFpga=false nativePairHmmThreads=1 useDoublePrecision=false sample_name=null kmerSize=[10, 25] dontIncreaseKmerSizesForCycles=false allowNonUniqueKmersInRef=false numPruningSamples=1 recoverDanglingHeads=false doNotRecoverDanglingBranches=false minDanglingBranchLength=4 consensus=false maxNumHaplotypesInPopulation=128 errorCorrectKmers=false minPruning=2 debugGraphTransformations=false allowCyclesInKmerGraphToGeneratePaths=false graphOutput=null kmerLengthForReadErrorCorrection=25 minObservationsForKmerToBeSolid=20 GVCFGQBands=[1, 2, 3, 4, 5, 6, 7, 8, 9, 10, 11, 12, 13, 14, 15, 16, 17, 18, 19, 20, 21, 22, 23, 24, 25, 26, 27, 28, 29, 30, 31, 32, 33, 34, 35, 36, 37, 38, 39, 40, 41, 42, 43, 44, 45, 46, 47, 48, 49, 50, 51, 52, 53, 54, 55, 56, 57, 58, 59, 60, 70, 80, 90, 99] indelSizeToEliminateInRefModel=10 min_base_quality_score=10 includeUmappedReads=false useAllelesTrigger=false doNotRunPhysicalPhasing=true keepRG=null justDetermineActiveRegions=false dontGenotype=false dontUseSoftClippedBases=false captureAssemblyFailureBAM=false errorCorrectReads=false pcr_indel_model=CONSERVATIVE maxReadsInRegionPerSample=10000 minReadsPerAlignmentStart=10 mergeVariantsViaLD=false activityProfileOut=null activeRegionOut=null activeRegionIn=null activeRegionExtension=null forceActive=false activeRegionMaxSize=null bandPassSigma=null maxReadsInMemoryPerSample=30000 maxTotalReadsInMemory=10000000 maxProbPropagationDistance=50 activeProbabilityThreshold=0.002 min_mapping_quality_score=20 filter_reads_with_N_cigar=false filter_mismatching_base_and_quals=false filter_bases_not_stored=false">
##GATKCommandLine.SelectVariants=<ID=SelectVariants,Version=3.8-0-ge9d806836,Date="Wed Sep 06 00:11:56 PDT 2017",Epoch=1504681916551,CommandLineOptions="analysis_type=SelectVariants input_file=[] showFullBamList=false read_buffer_size=null read_filter=[] disable_read_filter=[] intervals=null excludeIntervals=null interval_set_rule=UNION interval_merging=ALL interval_padding=0 reference_sequence=../../LAN210/LAN210_v0.10m.fasta nonDeterministicRandomSeed=false disableDithering=false maxRuntime=-1 maxRuntimeUnits=MINUTES downsampling_type=BY_SAMPLE downsample_to_fraction=null downsample_to_coverage=1000 baq=OFF baqGapOpenPenalty=40.0 refactor_NDN_cigar_string=false fix_misencoded_quality_scores=false allow_potentially_misencoded_quality_scores=false useOriginalQualities=false defaultBaseQualities=-1 performanceLog=null BQSR=null quantize_quals=0 static_quantized_quals=null round_down_quantized=false disable_indel_quals=false emit_original_quals=false preserve_qscores_less_than=6 globalQScorePrior=-1.0 secondsBetweenProgressUpdates=10 validation_strictness=SILENT remove_program_records=false keep_program_records=false sample_rename_mapping_file=null unsafe=null use_jdk_deflater=false use_jdk_inflater=false disable_auto_index_creation_and_locking_when_reading_rods=false no_cmdline_in_header=false sites_only=false never_trim_vcf_format_field=false bcf=false bam_compression=null simplifyBAM=false disable_bam_indexing=false generate_md5=false num_threads=1 num_cpu_threads_per_data_thread=1 num_io_threads=0 monitorThreadEfficiency=false num_bam_file_handles=null read_group_black_list=null pedigree=[] pedigreeString=[] pedigreeValidationType=STRICT allow_intervals_with_unindexed_bam=false generateShadowBCF=false variant_index_type=DYNAMIC_SEEK variant_index_parameter=-1 reference_window_stop=0 phone_home= gatk_key=null tag=NA logging_level=INFO log_to_file=null help=false version=false variant=(RodBinding name=variant source=N126-LAN210-Can-PmCDA1-NA-RUN8-D2_Sample_d2-1.vcf) discordance=(RodBinding name= source=UNBOUND) concordance=(RodBinding name= source=UNBOUND) out=/media/artem/artem_second/20170727_RUN8/Project_Stepchenkova/APOBEC_ung1_dynamics/N126-LAN210-Can-PmCDA1-NA-RUN8-D2_Sample_d2-1/N126-LAN210-Can-PmCDA1-NA-RUN8-D2_Sample_d2-1_SNVs.vcf sample_name=[] sample_expressions=null sample_file=null exclude_sample_name=[] exclude_sample_file=[] exclude_sample_expressions=[] selectexpressions=[] invertselect=false excludeNonVariants=false excludeFiltered=false preserveAlleles=false removeUnusedAlternates=false restrictAllelesTo=ALL keepOriginalAC=false keepOriginalDP=false mendelianViolation=false invertMendelianViolation=false mendelianViolationQualThreshold=0.0 select_random_fraction=0.0 remove_fraction_genotypes=0.0 selectTypeToInclude=[SNP] selectTypeToExclude=[] keepIDs=null excludeIDs=null fullyDecode=false justRead=false maxIndelSize=2147483647 minIndelSize=0 maxFilteredGenotypes=2147483647 minFilteredGenotypes=0 maxFractionFilteredGenotypes=1.0 minFractionFilteredGenotypes=0.0 maxNOCALLnumber=2147483647 maxNOCALLfraction=1.0 setFilteredGtToNocall=false ALLOW_NONOVERLAPPING_COMMAND_LINE_SAMPLES=false forceValidOutput=false filter_reads_with_N_cigar=false filter_mismatching_base_and_quals=false filter_bases_not_stored=false">
##INFO=<ID=AC,Number=A,Type=Integer,Description="Allele count in genotypes, for each ALT allele, in the same order as listed">
##INFO=<ID=AF,Number=A,Type=Float,Description="Allele Frequency, for each ALT allele, in the same order as listed">
##INFO=<ID=AN,Number=1,Type=Integer,Description="Total number of alleles in called genotypes">
##INFO=<ID=BaseQRankSum,Number=1,Type=Float,Description="Z-score from Wilcoxon rank sum test of Alt Vs. Ref base qualities">
##INFO=<ID=ClippingRankSum,Number=1,Type=Float,Description="Z-score From Wilcoxon rank sum test of Alt vs. Ref number of hard clipped bases">
##INFO=<ID=DP,Number=1,Type=Integer,Description="Approximate read depth; some reads may have been filtered">
##INFO=<ID=DS,Number=0,Type=Flag,Description="Were any of the samples downsampled?">
##INFO=<ID=ExcessHet,Number=1,Type=Float,Description="Phred-scaled p-value for exact test of excess heterozygosity">
##INFO=<ID=FS,Number=1,Type=Float,Description="Phred-scaled p-value using Fisher's exact test to detect strand bias">
##INFO=<ID=HaplotypeScore,Number=1,Type=Float,Description="Consistency of the site with at most two segregating haplotypes">
##INFO=<ID=InbreedingCoeff,Number=1,Type=Float,Description="Inbreeding coefficient as estimated from the genotype likelihoods per-sample when compared against the Hardy-Weinberg expectation">
##INFO=<ID=MLEAC,Number=A,Type=Integer,Description="Maximum likelihood expectation (MLE) for the allele counts (not necessarily the same as the AC), for each ALT allele, in the same order as listed">
##INFO=<ID=MLEAF,Number=A,Type=Float,Description="Maximum likelihood expectation (MLE) for the allele frequency (not necessarily the same as the AF), for each ALT allele, in the same order as listed">
##INFO=<ID=MQ,Number=1,Type=Float,Description="RMS Mapping Quality">
##INFO=<ID=MQRankSum,Number=1,Type=Float,Description="Z-score From Wilcoxon rank sum test of Alt vs. Ref read mapping qualities">
##INFO=<ID=QD,Number=1,Type=Float,Description="Variant Confidence/Quality by Depth">
##INFO=<ID=ReadPosRankSum,Number=1,Type=Float,Description="Z-score from Wilcoxon rank sum test of Alt vs. Ref read position bias">
##INFO=<ID=SOR,Number=1,Type=Float,Description="Symmetric Odds Ratio of 2x2 contingency table to detect strand bias">
##contig=<ID=chrI,length=198855>
##contig=<ID=chrII,length=810456>
##contig=<ID=chrIII,length=316501>
##contig=<ID=chrIV,length=1516959>
##contig=<ID=chrV,length=570663>
##contig=<ID=chrVI,length=270116>
##contig=<ID=chrVII,length=1084724>
##contig=<ID=chrVIII,length=557320>
##contig=<ID=chrIX,length=433988>
##contig=<ID=chrX,length=745688>
##contig=<ID=chrXI,length=666767>
##contig=<ID=chrXII,length=1065113>
##contig=<ID=chrXIII,length=917121>
##contig=<ID=chrXIV,length=784078>
##contig=<ID=chrXV,length=1078147>
##contig=<ID=chrXVI,length=943466>
##contig=<ID=mt,length=85611>
##reference=file:///media/artem/artem_second/20170727_RUN8/Project_Stepchenkova/APOBEC_ung1_dynamics/N126-LAN210-Can-PmCDA1-NA-RUN8-D2_Sample_d2-1/../../LAN210/LAN210_v0.10m.fasta
##source=SelectVariants
#CHROM	POS	ID	REF	ALT	QUAL	FILTER	INFO	FORMAT	N126-LAN210-Can-PmCDA1-NA-RUN8-D2_Sample_d2-1
chrI	154735	.	G	A	1870.77	PASS	AC=1;AF=0.500;AN=2;BaseQRankSum=0.000;ClippingRankSum=0.000;DP=91;ExcessHet=3.0103;FS=16.707;MLEAC=1;MLEAF=0.500;MQ=42.12;MQRankSum=-1.082;QD=20.56;ReadPosRankSum=-0.140;SOR=1.237	GT:AD:DP:GQ:PL	0/1:41,50:91:99:1899,0,1484
chrII	36430	.	G	A	1336.77	PASS	AC=1;AF=0.500;AN=2;BaseQRankSum=0.058;ClippingRankSum=0.000;DP=82;ExcessHet=3.0103;FS=4.258;MLEAC=1;MLEAF=0.500;MQ=41.78;MQRankSum=1.644;QD=16.30;ReadPosRankSum=-1.127;SOR=0.540	GT:AD:DP:GQ:PL	0/1:44,38:82:99:1365,0,1645
chrII	69539	.	G	A	1493.77	PASS	AC=1;AF=0.500;AN=2;BaseQRankSum=1.495;ClippingRankSum=0.000;DP=81;ExcessHet=3.0103;FS=19.080;MLEAC=1;MLEAF=0.500;MQ=42.00;MQRankSum=0.000;QD=18.44;ReadPosRankSum=1.901;SOR=0.454	GT:AD:DP:GQ:PL	0/1:39,42:81:99:1522,0,1417
chrII	74769	.	C	T	2058.77	PASS	AC=1;AF=0.500;AN=2;BaseQRankSum=1.992;ClippingRankSum=0.000;DP=108;ExcessHet=3.0103;FS=0.000;MLEAC=1;MLEAF=0.500;MQ=42.00;MQRankSum=0.000;QD=19.06;ReadPosRankSum=0.007;SOR=0.687	GT:AD:DP:GQ:PL	0/1:53,55:108:99:2087,0,1967
chrII	166523	.	C	T	2208.77	PASS	AC=1;AF=0.500;AN=2;BaseQRankSum=-0.889;ClippingRankSum=0.000;DP=107;ExcessHet=3.0103;FS=2.506;MLEAC=1;MLEAF=0.500;MQ=42.00;MQRankSum=0.000;QD=20.64;ReadPosRankSum=-1.827;SOR=0.664	GT:AD:DP:GQ:PL	0/1:48,59:107:99:2237,0,1745
chrII	194077	.	C	T	1381.77	PASS	AC=1;AF=0.500;AN=2;BaseQRankSum=-0.725;ClippingRankSum=0.000;DP=87;ExcessHet=3.0103;FS=4.191;MLEAC=1;MLEAF=0.500;MQ=42.00;MQRankSum=0.000;QD=15.88;ReadPosRankSum=-0.881;SOR=0.354	GT:AD:DP:GQ:PL	0/1:48,39:87:99:1410,0,1784
chrII	248575	.	C	T	1748.77	PASS	AC=1;AF=0.500;AN=2;BaseQRankSum=1.607;ClippingRankSum=0.000;DP=97;ExcessHet=3.0103;FS=8.060;MLEAC=1;MLEAF=0.500;MQ=41.98;MQRankSum=-1.011;QD=18.03;ReadPosRankSum=-1.402;SOR=0.512	GT:AD:DP:GQ:PL	0/1:50,47:97:99:1777,0,1897
chrII	266430	.	C	T	1617.77	PASS	AC=1;AF=0.500;AN=2;BaseQRankSum=-1.224;ClippingRankSum=0.000;DP=78;ExcessHet=3.0103;FS=14.006;MLEAC=1;MLEAF=0.500;MQ=42.00;MQRankSum=0.000;QD=20.74;ReadPosRankSum=1.054;SOR=1.126	GT:AD:DP:GQ:PL	0/1:35,43:78:99:1646,0,1299
chrII	274183	.	G	A	2046.77	PASS	AC=1;AF=0.500;AN=2;BaseQRankSum=0.259;ClippingRankSum=0.000;DP=108;ExcessHet=3.0103;FS=0.720;MLEAC=1;MLEAF=0.500;MQ=42.00;MQRankSum=0.000;QD=18.95;ReadPosRankSum=-1.198;SOR=0.842	GT:AD:DP:GQ:PL	0/1:53,55:108:99:2075,0,1948
chrII	275538	.	G	A	1451.77	PASS	AC=1;AF=0.500;AN=2;BaseQRankSum=-0.623;ClippingRankSum=0.000;DP=87;ExcessHet=3.0103;FS=0.000;MLEAC=1;MLEAF=0.500;MQ=42.00;MQRankSum=0.000;QD=16.69;ReadPosRankSum=-0.013;SOR=0.717	GT:AD:DP:GQ:PL	0/1:46,41:87:99:1480,0,1728
chrII	276096	.	C	T	1675.77	PASS	AC=1;AF=0.500;AN=2;BaseQRankSum=0.277;ClippingRankSum=0.000;DP=94;ExcessHet=3.0103;FS=0.000;MLEAC=1;MLEAF=0.500;MQ=42.00;MQRankSum=0.000;QD=17.83;ReadPosRankSum=1.764;SOR=0.711	GT:AD:DP:GQ:PL	0/1:48,46:94:99:1704,0,1832
chrII	278967	.	C	T	1927.77	PASS	AC=1;AF=0.500;AN=2;BaseQRankSum=0.282;ClippingRankSum=0.000;DP=103;ExcessHet=3.0103;FS=3.643;MLEAC=1;MLEAF=0.500;MQ=41.98;MQRankSum=-0.971;QD=18.72;ReadPosRankSum=-1.415;SOR=1.009	GT:AD:DP:GQ:PL	0/1:51,52:103:99:1956,0,1864
chrII	282964	.	C	T	1565.77	PASS	AC=1;AF=0.500;AN=2;BaseQRankSum=2.017;ClippingRankSum=0.000;DP=85;ExcessHet=3.0103;FS=2.881;MLEAC=1;MLEAF=0.500;MQ=42.00;MQRankSum=0.000;QD=18.42;ReadPosRankSum=0.469;SOR=0.421	GT:AD:DP:GQ:PL	0/1:42,43:85:99:1594,0,1565
chrII	286955	.	G	A	1738.77	PASS	AC=1;AF=0.500;AN=2;BaseQRankSum=-1.051;ClippingRankSum=0.000;DP=93;ExcessHet=3.0103;FS=6.662;MLEAC=1;MLEAF=0.500;MQ=42.00;MQRankSum=0.000;QD=18.70;ReadPosRankSum=-1.107;SOR=0.940	GT:AD:DP:GQ:PL	0/1:45,48:93:99:1767,0,1695
chrII	375732	.	G	A	2008.77	PASS	AC=1;AF=0.500;AN=2;BaseQRankSum=-0.372;ClippingRankSum=0.000;DP=105;ExcessHet=3.0103;FS=0.729;MLEAC=1;MLEAF=0.500;MQ=42.00;MQRankSum=0.000;QD=19.13;ReadPosRankSum=-0.857;SOR=0.582	GT:AD:DP:GQ:PL	0/1:51,54:105:99:2037,0,1899
chrII	392919	.	G	A	1235.77	PASS	AC=1;AF=0.500;AN=2;BaseQRankSum=-1.609;ClippingRankSum=0.000;DP=68;ExcessHet=3.0103;FS=0.000;MLEAC=1;MLEAF=0.500;MQ=42.73;MQRankSum=-1.236;QD=18.17;ReadPosRankSum=1.618;SOR=0.804	GT:AD:DP:GQ:PL	0/1:33,35:68:99:1264,0,1221
chrII	430414	.	G	A	1936.77	PASS	AC=1;AF=0.500;AN=2;BaseQRankSum=0.547;ClippingRankSum=0.000;DP=93;ExcessHet=3.0103;FS=0.000;MLEAC=1;MLEAF=0.500;MQ=41.52;MQRankSum=-0.762;QD=20.83;ReadPosRankSum=-0.082;SOR=0.636	GT:AD:DP:GQ:PL	0/1:40,53:93:99:1965,0,1427
chrII	450839	.	C	T	2018.77	PASS	AC=1;AF=0.500;AN=2;BaseQRankSum=0.064;ClippingRankSum=0.000;DP=103;ExcessHet=3.0103;FS=0.742;MLEAC=1;MLEAF=0.500;MQ=42.00;MQRankSum=0.000;QD=19.60;ReadPosRankSum=0.889;SOR=0.569	GT:AD:DP:GQ:PL	0/1:49,54:103:99:2047,0,1777
chrII	477604	.	G	A	1518.77	PASS	AC=1;AF=0.500;AN=2;BaseQRankSum=-0.247;ClippingRankSum=0.000;DP=115;ExcessHet=3.0103;FS=1.640;MLEAC=1;MLEAF=0.500;MQ=42.00;MQRankSum=0.000;QD=15.66;ReadPosRankSum=-1.751;SOR=0.767	GT:AD:DP:GQ:PL	0/1:52,45:97:99:1547,0,1870
chrII	479191	.	C	T	1595.77	PASS	AC=1;AF=0.500;AN=2;BaseQRankSum=1.011;ClippingRankSum=0.000;DP=83;ExcessHet=3.0103;FS=1.814;MLEAC=1;MLEAF=0.500;MQ=42.00;MQRankSum=0.000;QD=19.23;ReadPosRankSum=-0.075;SOR=0.472	GT:AD:DP:GQ:PL	0/1:40,43:83:99:1624,0,1462
chrII	536233	.	C	T	1389.77	PASS	AC=1;AF=0.500;AN=2;BaseQRankSum=1.898;ClippingRankSum=0.000;DP=84;ExcessHet=3.0103;FS=4.430;MLEAC=1;MLEAF=0.500;MQ=42.00;MQRankSum=0.000;QD=16.54;ReadPosRankSum=2.098;SOR=0.321	GT:AD:DP:GQ:PL	0/1:46,38:84:99:1418,0,1728
chrII	560028	.	C	T	1568.77	PASS	AC=1;AF=0.500;AN=2;BaseQRankSum=1.650;ClippingRankSum=0.000;DP=82;ExcessHet=3.0103;FS=1.847;MLEAC=1;MLEAF=0.500;MQ=41.82;MQRankSum=1.074;QD=19.13;ReadPosRankSum=1.132;SOR=0.979	GT:AD:DP:GQ:PL	0/1:39,43:82:99:1597,0,1371
chrII	567066	.	G	A	1516.77	PASS	AC=1;AF=0.500;AN=2;BaseQRankSum=-2.590;ClippingRankSum=0.000;DP=80;ExcessHet=3.0103;FS=0.850;MLEAC=1;MLEAF=0.500;MQ=42.00;MQRankSum=0.000;QD=18.96;ReadPosRankSum=0.408;SOR=0.883	GT:AD:DP:GQ:PL	0/1:38,42:80:99:1545,0,1415
chrII	629270	.	C	T	1437.77	PASS	AC=1;AF=0.500;AN=2;BaseQRankSum=1.373;ClippingRankSum=0.000;DP=73;ExcessHet=3.0103;FS=12.062;MLEAC=1;MLEAF=0.500;MQ=42.00;MQRankSum=0.000;QD=19.70;ReadPosRankSum=0.937;SOR=1.176	GT:AD:DP:GQ:PL	0/1:35,38:73:99:1466,0,1283
chrIII	118483	.	C	T	1859.77	PASS	AC=1;AF=0.500;AN=2;BaseQRankSum=0.396;ClippingRankSum=0.000;DP=105;ExcessHet=3.0103;FS=3.595;MLEAC=1;MLEAF=0.500;MQ=42.00;MQRankSum=0.000;QD=17.71;ReadPosRankSum=0.470;SOR=0.725	GT:AD:DP:GQ:PL	0/1:55,50:105:99:1888,0,2062
chrIII	137493	.	C	T	1994.77	PASS	AC=1;AF=0.500;AN=2;BaseQRankSum=1.961;ClippingRankSum=0.000;DP=100;ExcessHet=3.0103;FS=3.799;MLEAC=1;MLEAF=0.500;MQ=42.00;MQRankSum=0.000;QD=19.95;ReadPosRankSum=-0.490;SOR=1.110	GT:AD:DP:GQ:PL	0/1:47,53:100:99:2023,0,1715
chrIII	139305	.	C	T	1685.77	PASS	AC=1;AF=0.500;AN=2;BaseQRankSum=0.886;ClippingRankSum=0.000;DP=90;ExcessHet=3.0103;FS=2.787;MLEAC=1;MLEAF=0.500;MQ=42.00;MQRankSum=0.000;QD=18.73;ReadPosRankSum=0.826;SOR=0.493	GT:AD:DP:GQ:PL	0/1:45,45:90:99:1714,0,1698
chrIII	301799	.	C	T	1337.77	PASS	AC=1;AF=0.500;AN=2;BaseQRankSum=1.897;ClippingRankSum=0.000;DP=89;ExcessHet=3.0103;FS=0.000;MLEAC=1;MLEAF=0.500;MQ=42.00;MQRankSum=0.000;QD=15.03;ReadPosRankSum=0.207;SOR=0.653	GT:AD:DP:GQ:PL	0/1:51,38:89:99:1366,0,1948
chrIV	21098	.	C	T	1455.77	PASS	AC=1;AF=0.500;AN=2;BaseQRankSum=-0.713;ClippingRankSum=0.000;DP=84;ExcessHet=3.0103;FS=12.820;MLEAC=1;MLEAF=0.500;MQ=42.00;MQRankSum=0.000;QD=17.33;ReadPosRankSum=-2.182;SOR=1.417	GT:AD:DP:GQ:PL	0/1:43,41:84:99:1484,0,1618
chrIV	49413	.	C	T	1743.77	PASS	AC=1;AF=0.500;AN=2;BaseQRankSum=0.981;ClippingRankSum=0.000;DP=89;ExcessHet=3.0103;FS=0.824;MLEAC=1;MLEAF=0.500;MQ=42.00;MQRankSum=0.000;QD=19.59;ReadPosRankSum=-1.558;SOR=0.884	GT:AD:DP:GQ:PL	0/1:42,47:89:99:1772,0,1518
chrIV	82521	.	C	T	1810.77	PASS	AC=1;AF=0.500;AN=2;BaseQRankSum=1.500;ClippingRankSum=0.000;DP=84;ExcessHet=3.0103;FS=5.722;MLEAC=1;MLEAF=0.500;MQ=42.00;MQRankSum=0.000;QD=21.56;ReadPosRankSum=-0.947;SOR=0.293	GT:AD:DP:GQ:PL	0/1:36,48:84:99:1839,0,1271
chrIV	103352	.	G	A	1598.77	PASS	AC=1;AF=0.500;AN=2;BaseQRankSum=1.085;ClippingRankSum=0.000;DP=80;ExcessHet=3.0103;FS=0.000;MLEAC=1;MLEAF=0.500;MQ=41.98;MQRankSum=-0.903;QD=19.98;ReadPosRankSum=-1.424;SOR=0.659	GT:AD:DP:GQ:PL	0/1:37,43:80:99:1627,0,1366
chrIV	130105	.	C	T	1789.77	PASS	AC=1;AF=0.500;AN=2;BaseQRankSum=1.840;ClippingRankSum=0.000;DP=109;ExcessHet=3.0103;FS=6.027;MLEAC=1;MLEAF=0.500;MQ=42.00;MQRankSum=0.000;QD=16.42;ReadPosRankSum=-1.701;SOR=0.882	GT:AD:DP:GQ:PL	0/1:60,49:109:99:1818,0,2274
chrIV	219498	.	G	A	1572.77	PASS	AC=1;AF=0.500;AN=2;BaseQRankSum=1.351;ClippingRankSum=0.000;DP=93;ExcessHet=3.0103;FS=0.779;MLEAC=1;MLEAF=0.500;MQ=42.00;MQRankSum=0.000;QD=16.91;ReadPosRankSum=0.087;SOR=0.836	GT:AD:DP:GQ:PL	0/1:50,43:93:99:1601,0,1829
chrIV	221816	.	G	A	2218.77	PASS	AC=1;AF=0.500;AN=2;BaseQRankSum=1.343;ClippingRankSum=0.000;DP=114;ExcessHet=3.0103;FS=2.528;MLEAC=1;MLEAF=0.500;MQ=42.00;MQRankSum=0.000;QD=19.46;ReadPosRankSum=0.241;SOR=0.978	GT:AD:DP:GQ:PL	0/1:55,59:114:99:2247,0,2059
chrIV	242836	.	G	A	1521.77	PASS	AC=1;AF=0.500;AN=2;BaseQRankSum=1.755;ClippingRankSum=0.000;DP=101;ExcessHet=3.0103;FS=3.698;MLEAC=1;MLEAF=0.500;MQ=42.00;MQRankSum=0.000;QD=15.07;ReadPosRankSum=1.861;SOR=0.604	GT:AD:DP:GQ:PL	0/1:59,42:101:99:1550,0,2264
chrIV	267200	.	G	A	1861.77	PASS	AC=1;AF=0.500;AN=2;BaseQRankSum=-0.723;ClippingRankSum=0.000;DP=99;ExcessHet=3.0103;FS=2.606;MLEAC=1;MLEAF=0.500;MQ=42.00;MQRankSum=0.000;QD=18.81;ReadPosRankSum=0.250;SOR=0.838	GT:AD:DP:GQ:PL	0/1:48,51:99:99:1890,0,1784
chrIV	283365	.	C	T	1940.77	PASS	AC=1;AF=0.500;AN=2;BaseQRankSum=-1.642;ClippingRankSum=0.000;DP=87;ExcessHet=3.0103;FS=0.000;MLEAC=1;MLEAF=0.500;MQ=42.00;MQRankSum=0.000;QD=22.31;ReadPosRankSum=2.401;SOR=0.671	GT:AD:DP:GQ:PL	0/1:36,51:87:99:1969,0,1298
chrIV	287492	.	G	A	2007.77	PASS	AC=1;AF=0.500;AN=2;BaseQRankSum=-0.255;ClippingRankSum=0.000;DP=91;ExcessHet=3.0103;FS=8.454;MLEAC=1;MLEAF=0.500;MQ=41.84;MQRankSum=1.203;QD=22.06;ReadPosRankSum=-0.688;SOR=0.473	GT:AD:DP:GQ:PL	0/1:38,53:91:99:2036,0,1372
chrIV	356898	.	G	A	1580.77	PASS	AC=1;AF=0.500;AN=2;BaseQRankSum=3.755;ClippingRankSum=0.000;DP=91;ExcessHet=3.0103;FS=8.461;MLEAC=1;MLEAF=0.500;MQ=42.00;MQRankSum=0.000;QD=17.37;ReadPosRankSum=0.674;SOR=1.126	GT:AD:DP:GQ:PL	0/1:47,44:91:99:1609,0,1654
chrIV	416926	.	G	A	1645.77	PASS	AC=1;AF=0.500;AN=2;BaseQRankSum=1.502;ClippingRankSum=0.000;DP=90;ExcessHet=3.0103;FS=0.775;MLEAC=1;MLEAF=0.500;MQ=41.98;MQRankSum=1.045;QD=18.29;ReadPosRankSum=0.555;SOR=0.610	GT:AD:DP:GQ:PL	0/1:44,46:90:99:1674,0,1627
chrIV	431675	.	G	A	1448.77	PASS	AC=1;AF=0.500;AN=2;BaseQRankSum=0.859;ClippingRankSum=0.000;DP=75;ExcessHet=3.0103;FS=3.104;MLEAC=1;MLEAF=0.500;MQ=42.00;MQRankSum=0.000;QD=19.32;ReadPosRankSum=1.052;SOR=0.489	GT:AD:DP:GQ:PL	0/1:36,39:75:99:1477,0,1341
chrIV	437956	.	G	A	2171.77	PASS	AC=1;AF=0.500;AN=2;BaseQRankSum=0.407;ClippingRankSum=0.000;DP=98;ExcessHet=3.0103;FS=0.768;MLEAC=1;MLEAF=0.500;MQ=42.00;MQRankSum=0.000;QD=22.16;ReadPosRankSum=-0.746;SOR=0.759	GT:AD:DP:GQ:PL	0/1:41,57:98:99:2200,0,1494
chrIV	452709	.	G	A	1143.77	PASS	AC=1;AF=0.500;AN=2;BaseQRankSum=1.268;ClippingRankSum=0.000;DP=82;ExcessHet=3.0103;FS=7.462;MLEAC=1;MLEAF=0.500;MQ=41.98;MQRankSum=-1.194;QD=13.95;ReadPosRankSum=-1.285;SOR=1.481	GT:AD:DP:GQ:PL	0/1:49,33:82:99:1172,0,1846
chrIV	462662	.	C	T	1345.77	PASS	AC=1;AF=0.500;AN=2;BaseQRankSum=-1.052;ClippingRankSum=0.000;DP=102;ExcessHet=3.0103;FS=0.769;MLEAC=1;MLEAF=0.500;MQ=41.86;MQRankSum=-1.251;QD=13.19;ReadPosRankSum=-1.389;SOR=0.830	GT:AD:DP:GQ:PL	0/1:63,39:102:99:1374,0,2385
chrIV	562244	.	G	A	1893.77	PASS	AC=1;AF=0.500;AN=2;BaseQRankSum=-0.358;ClippingRankSum=0.000;DP=99;ExcessHet=3.0103;FS=4.984;MLEAC=1;MLEAF=0.500;MQ=42.00;MQRankSum=0.000;QD=19.13;ReadPosRankSum=0.274;SOR=1.111	GT:AD:DP:GQ:PL	0/1:47,52:99:99:1922,0,1745
chrIV	652489	.	G	A	1404.77	PASS	AC=1;AF=0.500;AN=2;BaseQRankSum=-0.147;ClippingRankSum=0.000;DP=71;ExcessHet=3.0103;FS=0.915;MLEAC=1;MLEAF=0.500;MQ=42.00;MQRankSum=0.000;QD=19.79;ReadPosRankSum=-1.583;SOR=0.509	GT:AD:DP:GQ:PL	0/1:33,38:71:99:1433,0,1225
chrIV	700613	.	C	T	749.77	PASS	AC=1;AF=0.500;AN=2;BaseQRankSum=-0.610;ClippingRankSum=0.000;DP=75;ExcessHet=3.0103;FS=4.922;MLEAC=1;MLEAF=0.500;MQ=42.00;MQRankSum=0.000;QD=10.13;ReadPosRankSum=0.638;SOR=0.473	GT:AD:DP:GQ:PL	0/1:51,23:74:99:778,0,2003
chrIV	722798	.	G	A	1615.77	PASS	AC=1;AF=0.500;AN=2;BaseQRankSum=-0.195;ClippingRankSum=0.000;DP=78;ExcessHet=3.0103;FS=3.046;MLEAC=1;MLEAF=0.500;MQ=41.97;MQRankSum=-0.853;QD=20.71;ReadPosRankSum=-0.047;SOR=0.432	GT:AD:DP:GQ:PL	0/1:34,44:78:99:1644,0,1252
chrIV	790262	.	C	T	980.77	PASS	AC=1;AF=0.500;AN=2;BaseQRankSum=1.440;ClippingRankSum=0.000;DP=73;ExcessHet=3.0103;FS=2.008;MLEAC=1;MLEAF=0.500;MQ=41.80;MQRankSum=0.817;QD=13.44;ReadPosRankSum=-1.524;SOR=0.970	GT:AD:DP:GQ:PL	0/1:45,28:73:99:1009,0,1700
chrIV	847955	.	G	A	1707.77	PASS	AC=1;AF=0.500;AN=2;BaseQRankSum=0.481;ClippingRankSum=0.000;DP=91;ExcessHet=3.0103;FS=4.073;MLEAC=1;MLEAF=0.500;MQ=42.00;MQRankSum=0.000;QD=18.77;ReadPosRankSum=-0.297;SOR=0.357	GT:AD:DP:GQ:PL	0/1:44,47:91:99:1736,0,1611
chrIV	914773	.	C	T	1286.77	PASS	AC=1;AF=0.500;AN=2;BaseQRankSum=0.725;ClippingRankSum=0.000;DP=80;ExcessHet=3.0103;FS=0.000;MLEAC=1;MLEAF=0.500;MQ=42.00;MQRankSum=0.000;QD=16.08;ReadPosRankSum=-0.547;SOR=0.712	GT:AD:DP:GQ:PL	0/1:44,36:80:99:1315,0,1662
chrIV	1057928	.	G	A	1785.77	PASS	AC=1;AF=0.500;AN=2;BaseQRankSum=-1.266;ClippingRankSum=0.000;DP=111;ExcessHet=3.0103;FS=0.715;MLEAC=1;MLEAF=0.500;MQ=42.00;MQRankSum=0.000;QD=16.23;ReadPosRankSum=-1.095;SOR=0.845	GT:AD:DP:GQ:PL	0/1:55,55:110:99:1814,0,1966
chrIV	1058968	.	G	A	1411.77	PASS	AC=1;AF=0.500;AN=2;BaseQRankSum=-0.760;ClippingRankSum=0.000;DP=79;ExcessHet=3.0103;FS=2.992;MLEAC=1;MLEAF=0.500;MQ=42.00;MQRankSum=0.000;QD=17.87;ReadPosRankSum=-0.155;SOR=0.510	GT:AD:DP:GQ:PL	0/1:40,39:79:99:1440,0,1506
chrIV	1105884	.	G	A	1284.77	PASS	AC=1;AF=0.500;AN=2;BaseQRankSum=0.166;ClippingRankSum=0.000;DP=92;ExcessHet=3.0103;FS=1.711;MLEAC=1;MLEAF=0.500;MQ=42.00;MQRankSum=0.000;QD=13.96;ReadPosRankSum=-0.843;SOR=0.669	GT:AD:DP:GQ:PL	0/1:52,40:92:99:1313,0,1719
chrIV	1173004	.	C	T	1647.77	PASS	AC=1;AF=0.500;AN=2;BaseQRankSum=-0.168;ClippingRankSum=0.000;DP=98;ExcessHet=3.0103;FS=0.000;MLEAC=1;MLEAF=0.500;MQ=42.00;MQRankSum=0.000;QD=16.81;ReadPosRankSum=2.026;SOR=0.716	GT:AD:DP:GQ:PL	0/1:53,45:98:99:1676,0,2028
chrIV	1280336	.	C	T	1415.77	PASS	AC=1;AF=0.500;AN=2;BaseQRankSum=-0.120;ClippingRankSum=0.000;DP=83;ExcessHet=3.0103;FS=4.170;MLEAC=1;MLEAF=0.500;MQ=41.83;MQRankSum=-1.038;QD=17.06;ReadPosRankSum=-0.852;SOR=0.659	GT:AD:DP:GQ:PL	0/1:44,39:83:99:1444,0,1682
chrIV	1491736	.	G	A	1819.77	PASS	AC=1;AF=0.500;AN=2;BaseQRankSum=2.036;ClippingRankSum=0.000;DP=88;ExcessHet=3.0103;FS=14.081;MLEAC=1;MLEAF=0.500;MQ=42.00;MQRankSum=0.000;QD=20.68;ReadPosRankSum=0.802;SOR=0.133	GT:AD:DP:GQ:PL	0/1:40,48:88:99:1848,0,1415
chrV	32253	.	G	A	4009.77	PASS	AC=2;AF=1.00;AN=2;DP=94;ExcessHet=3.0103;FS=0.000;MLEAC=2;MLEAF=1.00;MQ=42.00;QD=29.07;SOR=1.029	GT:AD:DP:GQ:PL	1/1:0,94:94:99:4038,282,0
chrV	68869	.	G	A	1752.77	PASS	AC=1;AF=0.500;AN=2;BaseQRankSum=-4.225;ClippingRankSum=0.000;DP=88;ExcessHet=3.0103;FS=0.000;MLEAC=1;MLEAF=0.500;MQ=42.00;MQRankSum=0.000;QD=19.92;ReadPosRankSum=0.297;SOR=0.646	GT:AD:DP:GQ:PL	0/1:39,49:88:99:1781,0,1455
chrV	101548	.	C	T	1754.77	PASS	AC=1;AF=0.500;AN=2;BaseQRankSum=0.216;ClippingRankSum=0.000;DP=93;ExcessHet=3.0103;FS=1.681;MLEAC=1;MLEAF=0.500;MQ=42.00;MQRankSum=0.000;QD=18.87;ReadPosRankSum=-0.151;SOR=0.918	GT:AD:DP:GQ:PL	0/1:46,47:93:99:1783,0,1679
chrV	130358	.	G	A	1742.77	PASS	AC=1;AF=0.500;AN=2;BaseQRankSum=0.727;ClippingRankSum=0.000;DP=74;ExcessHet=3.0103;FS=1.989;MLEAC=1;MLEAF=0.500;MQ=41.97;MQRankSum=-0.752;QD=23.55;ReadPosRankSum=-2.851;SOR=0.771	GT:AD:DP:GQ:PL	0/1:28,46:74:99:1771,0,1003
chrV	243139	.	C	T	1932.77	PASS	AC=1;AF=0.500;AN=2;BaseQRankSum=-2.270;ClippingRankSum=0.000;DP=97;ExcessHet=3.0103;FS=6.452;MLEAC=1;MLEAF=0.500;MQ=42.00;MQRankSum=0.000;QD=19.93;ReadPosRankSum=-0.073;SOR=1.220	GT:AD:DP:GQ:PL	0/1:45,52:97:99:1961,0,1679
chrV	259516	.	G	A	1630.77	PASS	AC=1;AF=0.500;AN=2;BaseQRankSum=0.116;ClippingRankSum=0.000;DP=83;ExcessHet=3.0103;FS=4.170;MLEAC=1;MLEAF=0.500;MQ=42.00;MQRankSum=0.000;QD=19.65;ReadPosRankSum=2.225;SOR=0.890	GT:AD:DP:GQ:PL	0/1:39,44:83:99:1659,0,1439
chrV	281952	.	G	A	1171.77	PASS	AC=1;AF=0.500;AN=2;BaseQRankSum=-0.439;ClippingRankSum=0.000;DP=70;ExcessHet=3.0103;FS=3.257;MLEAC=1;MLEAF=0.500;MQ=41.79;MQRankSum=-1.015;QD=16.98;ReadPosRankSum=-0.396;SOR=0.390	GT:AD:DP:GQ:PL	0/1:36,33:69:99:1200,0,1352
chrV	306291	.	C	T	2073.77	PASS	AC=1;AF=0.500;AN=2;BaseQRankSum=0.467;ClippingRankSum=0.000;DP=98;ExcessHet=3.0103;FS=2.682;MLEAC=1;MLEAF=0.500;MQ=42.00;MQRankSum=0.000;QD=21.16;ReadPosRankSum=0.097;SOR=0.437	GT:AD:DP:GQ:PL	0/1:43,55:98:99:2102,0,1528
chrV	326030	.	G	A	2189.77	PASS	AC=1;AF=0.500;AN=2;BaseQRankSum=1.802;ClippingRankSum=0.000;DP=116;ExcessHet=3.0103;FS=0.000;MLEAC=1;MLEAF=0.500;MQ=42.00;MQRankSum=0.000;QD=18.88;ReadPosRankSum=-0.575;SOR=0.758	GT:AD:DP:GQ:PL	0/1:57,59:116:99:2218,0,1998
chrV	431211	.	G	A	1042.77	PASS	AC=1;AF=0.500;AN=2;BaseQRankSum=-0.974;ClippingRankSum=0.000;DP=70;ExcessHet=3.0103;FS=3.459;MLEAC=1;MLEAF=0.500;MQ=41.79;MQRankSum=-1.017;QD=16.55;ReadPosRankSum=0.331;SOR=0.371	GT:AD:DP:GQ:PL	0/1:33,30:63:99:1071,0,1234
chrV	540797	.	G	A	1493.77	PASS	AC=1;AF=0.500;AN=2;BaseQRankSum=-1.375;ClippingRankSum=0.000;DP=92;ExcessHet=3.0103;FS=4.009;MLEAC=1;MLEAF=0.500;MQ=42.00;MQRankSum=0.000;QD=16.42;ReadPosRankSum=-0.468;SOR=1.206	GT:AD:DP:GQ:PL	0/1:50,41:91:99:1522,0,1939
chrV	569084	.	G	A	2079.77	PASS	AC=1;AF=0.500;AN=2;BaseQRankSum=-1.870;ClippingRankSum=0.000;DP=106;ExcessHet=3.0103;FS=4.837;MLEAC=1;MLEAF=0.500;MQ=42.00;MQRankSum=0.000;QD=19.62;ReadPosRankSum=-1.587;SOR=1.183	GT:AD:DP:GQ:PL	0/1:49,57:106:99:2108,0,1823
chrVI	59346	.	G	A	1910.77	PASS	AC=1;AF=0.500;AN=2;BaseQRankSum=1.285;ClippingRankSum=0.000;DP=99;ExcessHet=3.0103;FS=4.992;MLEAC=1;MLEAF=0.500;MQ=42.00;MQRankSum=0.000;QD=19.30;ReadPosRankSum=0.307;SOR=1.187	GT:AD:DP:GQ:PL	0/1:47,52:99:99:1939,0,1678
chrVI	66947	.	G	A	1144.77	PASS	AC=1;AF=0.500;AN=2;BaseQRankSum=0.081;ClippingRankSum=0.000;DP=74;ExcessHet=3.0103;FS=1.971;MLEAC=1;MLEAF=0.500;MQ=42.00;MQRankSum=0.000;QD=15.47;ReadPosRankSum=-0.297;SOR=1.034	GT:AD:DP:GQ:PL	0/1:42,32:74:99:1173,0,1604
chrVI	107203	.	C	T	1859.77	PASS	AC=1;AF=0.500;AN=2;BaseQRankSum=0.875;ClippingRankSum=0.000;DP=114;ExcessHet=3.0103;FS=7.244;MLEAC=1;MLEAF=0.500;MQ=42.00;MQRankSum=0.000;QD=16.31;ReadPosRankSum=0.387;SOR=1.210	GT:AD:DP:GQ:PL	0/1:62,52:114:99:1888,0,2295
chrVI	205001	.	G	A	1814.77	PASS	AC=1;AF=0.500;AN=2;BaseQRankSum=0.779;ClippingRankSum=0.000;DP=98;ExcessHet=3.0103;FS=3.780;MLEAC=1;MLEAF=0.500;MQ=42.00;MQRankSum=0.000;QD=18.52;ReadPosRankSum=0.661;SOR=0.927	GT:AD:DP:GQ:PL	0/1:49,49:98:99:1843,0,1836
chrVI	248908	.	G	A	1385.77	PASS	AC=1;AF=0.500;AN=2;BaseQRankSum=0.853;ClippingRankSum=0.000;DP=79;ExcessHet=3.0103;FS=0.000;MLEAC=1;MLEAF=0.500;MQ=42.00;MQRankSum=0.000;QD=17.54;ReadPosRankSum=-0.212;SOR=0.748	GT:AD:DP:GQ:PL	0/1:41,38:79:99:1414,0,1484
chrVII	145375	.	C	T	2256.77	PASS	AC=1;AF=0.500;AN=2;BaseQRankSum=-1.290;ClippingRankSum=0.000;DP=108;ExcessHet=3.0103;FS=6.008;MLEAC=1;MLEAF=0.500;MQ=41.86;MQRankSum=-0.859;QD=20.90;ReadPosRankSum=0.897;SOR=0.661	GT:AD:DP:GQ:PL	0/1:47,61:108:99:2285,0,1745
chrVII	184224	.	C	T	1680.77	PASS	AC=1;AF=0.500;AN=2;BaseQRankSum=-0.621;ClippingRankSum=0.000;DP=101;ExcessHet=3.0103;FS=3.783;MLEAC=1;MLEAF=0.500;MQ=41.86;MQRankSum=-1.052;QD=16.64;ReadPosRankSum=-1.379;SOR=0.378	GT:AD:DP:GQ:PL	0/1:54,47:101:99:1709,0,2053
chrVII	190866	.	G	A	1553.77	PASS	AC=1;AF=0.500;AN=2;BaseQRankSum=1.150;ClippingRankSum=0.000;DP=100;ExcessHet=3.0103;FS=1.606;MLEAC=1;MLEAF=0.500;MQ=42.00;MQRankSum=0.000;QD=15.54;ReadPosRankSum=0.325;SOR=0.807	GT:AD:DP:GQ:PL	0/1:57,43:100:99:1582,0,2168
chrVII	278502	.	C	T	1591.77	PASS	AC=1;AF=0.500;AN=2;BaseQRankSum=0.027;ClippingRankSum=0.000;DP=87;ExcessHet=3.0103;FS=0.000;MLEAC=1;MLEAF=0.500;MQ=41.98;MQRankSum=0.000;QD=19.18;ReadPosRankSum=0.926;SOR=0.739	GT:AD:DP:GQ:PL	0/1:40,43:83:99:1620,0,1491
chrVII	328607	.	C	T	1978.77	PASS	AC=1;AF=0.500;AN=2;BaseQRankSum=0.862;ClippingRankSum=0.000;DP=100;ExcessHet=3.0103;FS=0.752;MLEAC=1;MLEAF=0.500;MQ=42.00;MQRankSum=0.000;QD=19.79;ReadPosRankSum=-1.249;SOR=0.834	GT:AD:DP:GQ:PL	0/1:46,54:100:99:2007,0,1673
chrVII	332365	.	G	A	1843.77	PASS	AC=1;AF=0.500;AN=2;BaseQRankSum=1.147;ClippingRankSum=0.000;DP=102;ExcessHet=3.0103;FS=0.000;MLEAC=1;MLEAF=0.500;MQ=42.00;MQRankSum=0.000;QD=18.08;ReadPosRankSum=0.080;SOR=0.702	GT:AD:DP:GQ:PL	0/1:52,50:102:99:1872,0,1926
chrVII	388969	.	C	T	1833.77	PASS	AC=1;AF=0.500;AN=2;BaseQRankSum=0.678;ClippingRankSum=0.000;DP=84;ExcessHet=3.0103;FS=5.639;MLEAC=1;MLEAF=0.500;MQ=42.00;MQRankSum=0.000;QD=21.83;ReadPosRankSum=-0.779;SOR=1.194	GT:AD:DP:GQ:PL	0/1:35,49:84:99:1862,0,1276
chrVII	412789	.	G	A	1854.77	PASS	AC=1;AF=0.500;AN=2;BaseQRankSum=0.372;ClippingRankSum=0.000;DP=102;ExcessHet=3.0103;FS=2.576;MLEAC=1;MLEAF=0.500;MQ=42.00;MQRankSum=0.000;QD=18.36;ReadPosRankSum=0.653;SOR=0.688	GT:AD:DP:GQ:PL	0/1:50,51:101:99:1883,0,1861
chrVII	423110	.	G	A	1543.77	PASS	AC=1;AF=0.500;AN=2;BaseQRankSum=2.541;ClippingRankSum=0.000;DP=84;ExcessHet=3.0103;FS=9.129;MLEAC=1;MLEAF=0.500;MQ=42.00;MQRankSum=0.000;QD=18.38;ReadPosRankSum=0.169;SOR=1.520	GT:AD:DP:GQ:PL	0/1:42,42:84:99:1572,0,1522
chrVII	448764	.	C	T	1187.77	PASS	AC=1;AF=0.500;AN=2;BaseQRankSum=-1.066;ClippingRankSum=0.000;DP=72;ExcessHet=3.0103;FS=10.375;MLEAC=1;MLEAF=0.500;MQ=42.00;MQRankSum=0.000;QD=16.50;ReadPosRankSum=-0.063;SOR=0.176	GT:AD:DP:GQ:PL	0/1:39,33:72:99:1216,0,1466
chrVII	479275	.	G	A	1262.77	PASS	AC=1;AF=0.500;AN=2;BaseQRankSum=-0.011;ClippingRankSum=0.000;DP=82;ExcessHet=3.0103;FS=1.832;MLEAC=1;MLEAF=0.500;MQ=41.98;MQRankSum=-1.134;QD=15.40;ReadPosRankSum=-0.621;SOR=0.576	GT:AD:DP:GQ:PL	0/1:47,35:82:99:1291,0,1793
chrVII	489374	.	G	A	1646.77	PASS	AC=1;AF=0.500;AN=2;BaseQRankSum=-1.276;ClippingRankSum=0.000;DP=94;ExcessHet=3.0103;FS=1.689;MLEAC=1;MLEAF=0.500;MQ=42.00;MQRankSum=0.000;QD=17.52;ReadPosRankSum=-0.041;SOR=0.490	GT:AD:DP:GQ:PL	0/1:49,45:94:99:1675,0,1829
chrVII	560053	.	G	A	2065.77	PASS	AC=1;AF=0.500;AN=2;BaseQRankSum=-0.570;ClippingRankSum=0.000;DP=111;ExcessHet=3.0103;FS=0.705;MLEAC=1;MLEAF=0.500;MQ=41.87;MQRankSum=-0.973;QD=18.61;ReadPosRankSum=-0.678;SOR=0.593	GT:AD:DP:GQ:PL	0/1:55,56:111:99:2094,0,2078
chrVII	561337	.	G	A	1544.77	PASS	AC=1;AF=0.500;AN=2;BaseQRankSum=-0.412;ClippingRankSum=0.000;DP=80;ExcessHet=3.0103;FS=1.800;MLEAC=1;MLEAF=0.500;MQ=42.00;MQRankSum=0.000;QD=19.31;ReadPosRankSum=0.737;SOR=0.512	GT:AD:DP:GQ:PL	0/1:38,42:80:99:1573,0,1424
chrVII	561667	.	G	A	1028.77	PASS	AC=1;AF=0.500;AN=2;BaseQRankSum=0.000;ClippingRankSum=0.000;DP=73;ExcessHet=3.0103;FS=1.968;MLEAC=1;MLEAF=0.500;MQ=40.50;MQRankSum=-0.475;QD=14.09;ReadPosRankSum=-0.550;SOR=1.044	GT:AD:DP:GQ:PL	0/1:42,31:73:99:1057,0,1596
chrVII	622217	.	C	T	1418.77	PASS	AC=1;AF=0.500;AN=2;BaseQRankSum=-0.490;ClippingRankSum=0.000;DP=94;ExcessHet=3.0103;FS=8.349;MLEAC=1;MLEAF=0.500;MQ=42.00;MQRankSum=0.000;QD=15.09;ReadPosRankSum=1.148;SOR=0.435	GT:AD:DP:GQ:PL	0/1:52,42:94:99:1447,0,1981
chrVII	648962	.	G	A	2206.77	PASS	AC=1;AF=0.500;AN=2;BaseQRankSum=-0.964;ClippingRankSum=0.000;DP=117;ExcessHet=3.0103;FS=0.686;MLEAC=1;MLEAF=0.500;MQ=42.00;MQRankSum=0.000;QD=18.86;ReadPosRankSum=-1.894;SOR=0.597	GT:AD:DP:GQ:PL	0/1:57,60:117:99:2235,0,2048
chrVII	670341	.	C	T	1450.77	PASS	AC=1;AF=0.500;AN=2;BaseQRankSum=1.464;ClippingRankSum=0.000;DP=88;ExcessHet=3.0103;FS=0.812;MLEAC=1;MLEAF=0.500;MQ=42.00;MQRankSum=0.000;QD=16.49;ReadPosRankSum=-1.686;SOR=0.595	GT:AD:DP:GQ:PL	0/1:48,40:88:99:1479,0,1822
chrVII	688044	.	C	T	1766.77	PASS	AC=1;AF=0.500;AN=2;BaseQRankSum=-0.334;ClippingRankSum=0.000;DP=109;ExcessHet=3.0103;FS=4.700;MLEAC=1;MLEAF=0.500;MQ=41.98;MQRankSum=-1.088;QD=16.21;ReadPosRankSum=-1.432;SOR=1.135	GT:AD:DP:GQ:PL	0/1:60,49:109:99:1795,0,2292
chrVII	695348	.	G	A	1669.77	PASS	AC=1;AF=0.500;AN=2;BaseQRankSum=1.310;ClippingRankSum=0.000;DP=101;ExcessHet=3.0103;FS=3.684;MLEAC=1;MLEAF=0.500;MQ=42.00;MQRankSum=0.000;QD=16.53;ReadPosRankSum=-0.124;SOR=0.657	GT:AD:DP:GQ:PL	0/1:54,47:101:99:1698,0,2018
chrVII	750664	.	G	A	1773.77	PASS	AC=1;AF=0.500;AN=2;BaseQRankSum=0.405;ClippingRankSum=0.000;DP=100;ExcessHet=3.0103;FS=6.428;MLEAC=1;MLEAF=0.500;MQ=42.00;MQRankSum=0.000;QD=17.74;ReadPosRankSum=-0.930;SOR=0.457	GT:AD:DP:GQ:PL	0/1:52,48:100:99:1802,0,1958
chrVII	751122	.	G	A	1418.77	PASS	AC=1;AF=0.500;AN=2;BaseQRankSum=1.918;ClippingRankSum=0.000;DP=86;ExcessHet=3.0103;FS=4.077;MLEAC=1;MLEAF=0.500;MQ=42.00;MQRankSum=0.000;QD=16.50;ReadPosRankSum=-0.727;SOR=1.070	GT:AD:DP:GQ:PL	0/1:47,39:86:99:1447,0,1786
chrVII	770631	.	G	A	1559.77	PASS	AC=1;AF=0.500;AN=2;BaseQRankSum=-0.897;ClippingRankSum=0.000;DP=92;ExcessHet=3.0103;FS=0.000;MLEAC=1;MLEAF=0.500;MQ=42.00;MQRankSum=0.000;QD=16.95;ReadPosRankSum=-1.364;SOR=0.651	GT:AD:DP:GQ:PL	0/1:49,43:92:99:1588,0,1869
chrVII	807363	.	G	A	1358.77	PASS	AC=1;AF=0.500;AN=2;BaseQRankSum=0.757;ClippingRankSum=0.000;DP=84;ExcessHet=3.0103;FS=0.829;MLEAC=1;MLEAF=0.500;MQ=42.00;MQRankSum=0.000;QD=16.18;ReadPosRankSum=0.772;SOR=0.567	GT:AD:DP:GQ:PL	0/1:46,38:84:99:1387,0,1765
chrVII	810556	.	C	T	2122.77	PASS	AC=1;AF=0.500;AN=2;BaseQRankSum=-0.558;ClippingRankSum=0.000;DP=103;ExcessHet=3.0103;FS=1.572;MLEAC=1;MLEAF=0.500;MQ=41.84;MQRankSum=0.153;QD=20.61;ReadPosRankSum=-2.468;SOR=0.860	GT:AD:DP:GQ:PL	0/1:46,57:103:99:2151,0,1703
chrVII	823460	.	C	T	1610.77	PASS	AC=1;AF=0.500;AN=2;BaseQRankSum=-0.820;ClippingRankSum=0.000;DP=92;ExcessHet=3.0103;FS=3.030;MLEAC=1;MLEAF=0.500;MQ=41.90;MQRankSum=0.125;QD=20.13;ReadPosRankSum=-1.389;SOR=1.096	GT:AD:DP:GQ:PL	0/1:37,43:80:99:1639,0,1383
chrVII	857371	.	G	A	2216.77	PASS	AC=1;AF=0.500;AN=2;BaseQRankSum=-1.211;ClippingRankSum=0.000;DP=91;ExcessHet=3.0103;FS=7.210;MLEAC=1;MLEAF=0.500;MQ=42.00;MQRankSum=0.000;QD=24.36;ReadPosRankSum=0.274;SOR=0.925	GT:AD:DP:GQ:PL	0/1:33,58:91:99:2245,0,1173
chrVII	859521	.	C	T	1456.77	PASS	AC=1;AF=0.500;AN=2;BaseQRankSum=0.126;ClippingRankSum=0.000;DP=95;ExcessHet=3.0103;FS=0.000;MLEAC=1;MLEAF=0.500;MQ=42.00;MQRankSum=0.000;QD=15.33;ReadPosRankSum=-0.732;SOR=0.741	GT:AD:DP:GQ:PL	0/1:54,41:95:99:1485,0,1993
chrVII	883838	.	G	A	1643.77	PASS	AC=1;AF=0.500;AN=2;BaseQRankSum=0.693;ClippingRankSum=0.000;DP=83;ExcessHet=3.0103;FS=0.822;MLEAC=1;MLEAF=0.500;MQ=42.00;MQRankSum=0.000;QD=19.80;ReadPosRankSum=2.077;SOR=0.816	GT:AD:DP:GQ:PL	0/1:39,44:83:99:1672,0,1446
chrVII	1069495	.	C	T	2003.77	PASS	AC=1;AF=0.500;AN=2;BaseQRankSum=-0.028;ClippingRankSum=0.000;DP=90;ExcessHet=3.0103;FS=14.952;MLEAC=1;MLEAF=0.500;MQ=41.84;MQRankSum=1.219;QD=22.26;ReadPosRankSum=0.499;SOR=0.651	GT:AD:DP:GQ:PL	0/1:37,53:90:99:2032,0,1308
chrVIII	20153	.	G	A	2255.77	PASS	AC=1;AF=0.500;AN=2;BaseQRankSum=-0.611;ClippingRankSum=0.000;DP=112;ExcessHet=3.0103;FS=2.447;MLEAC=1;MLEAF=0.500;MQ=42.00;MQRankSum=0.000;QD=20.14;ReadPosRankSum=0.696;SOR=0.974	GT:AD:DP:GQ:PL	0/1:51,61:112:99:2284,0,1886
chrVIII	54363	.	G	A	2133.77	PASS	AC=1;AF=0.500;AN=2;BaseQRankSum=0.686;ClippingRankSum=0.000;DP=110;ExcessHet=3.0103;FS=4.755;MLEAC=1;MLEAF=0.500;MQ=42.00;MQRankSum=0.000;QD=19.58;ReadPosRankSum=-0.716;SOR=0.360	GT:AD:DP:GQ:PL	0/1:52,57:109:99:2162,0,1933
chrVIII	96701	.	G	A	1488.77	PASS	AC=1;AF=0.500;AN=2;BaseQRankSum=-0.688;ClippingRankSum=0.000;DP=89;ExcessHet=3.0103;FS=8.861;MLEAC=1;MLEAF=0.500;MQ=42.00;MQRankSum=0.000;QD=16.73;ReadPosRankSum=-0.832;SOR=1.563	GT:AD:DP:GQ:PL	0/1:47,42:89:99:1517,0,1748
chrVIII	108360	.	C	T	1660.77	PASS	AC=1;AF=0.500;AN=2;BaseQRankSum=-0.188;ClippingRankSum=0.000;DP=91;ExcessHet=3.0103;FS=2.745;MLEAC=1;MLEAF=0.500;MQ=42.00;MQRankSum=0.000;QD=18.25;ReadPosRankSum=-1.663;SOR=0.527	GT:AD:DP:GQ:PL	0/1:46,45:91:99:1689,0,1730
chrVIII	109792	.	G	A	1634.77	PASS	AC=1;AF=0.500;AN=2;BaseQRankSum=-0.593;ClippingRankSum=0.000;DP=90;ExcessHet=3.0103;FS=0.793;MLEAC=1;MLEAF=0.500;MQ=42.00;MQRankSum=0.000;QD=18.16;ReadPosRankSum=-0.882;SOR=0.622	GT:AD:DP:GQ:PL	0/1:45,45:90:99:1663,0,1683
chrVIII	113670	.	G	A	1141.77	PASS	AC=1;AF=0.500;AN=2;BaseQRankSum=1.512;ClippingRankSum=0.000;DP=81;ExcessHet=3.0103;FS=13.407;MLEAC=1;MLEAF=0.500;MQ=42.00;MQRankSum=0.000;QD=14.10;ReadPosRankSum=0.241;SOR=0.965	GT:AD:DP:GQ:PL	0/1:48,33:81:99:1170,0,1825
chrVIII	173848	.	C	T	2128.77	PASS	AC=1;AF=0.500;AN=2;BaseQRankSum=0.942;ClippingRankSum=0.000;DP=78;ExcessHet=3.0103;FS=6.482;MLEAC=1;MLEAF=0.500;MQ=42.00;MQRankSum=0.000;QD=27.29;ReadPosRankSum=0.924;SOR=0.543	GT:AD:DP:GQ:PL	0/1:24,54:78:99:2157,0,791
chrVIII	176839	.	C	T	1474.77	PASS	AC=1;AF=0.500;AN=2;BaseQRankSum=1.778;ClippingRankSum=0.000;DP=95;ExcessHet=3.0103;FS=3.827;MLEAC=1;MLEAF=0.500;MQ=41.98;MQRankSum=0.970;QD=15.52;ReadPosRankSum=0.198;SOR=0.652	GT:AD:DP:GQ:PL	0/1:50,45:95:99:1503,0,1710
chrVIII	200217	.	G	A	1836.77	PASS	AC=1;AF=0.500;AN=2;BaseQRankSum=1.551;ClippingRankSum=0.000;DP=99;ExcessHet=3.0103;FS=7.935;MLEAC=1;MLEAF=0.500;MQ=42.00;MQRankSum=0.000;QD=18.55;ReadPosRankSum=-1.087;SOR=0.732	GT:AD:DP:GQ:PL	0/1:49,50:99:99:1865,0,1829
chrVIII	237858	.	G	A	1793.77	PASS	AC=1;AF=0.500;AN=2;BaseQRankSum=-0.180;ClippingRankSum=0.000;DP=101;ExcessHet=3.0103;FS=0.000;MLEAC=1;MLEAF=0.500;MQ=42.00;MQRankSum=0.000;QD=17.94;ReadPosRankSum=-1.419;SOR=0.649	GT:AD:DP:GQ:PL	0/1:48,52:100:99:1822,0,1602
chrVIII	283655	.	G	A	1106.77	PASS	AC=1;AF=0.500;AN=2;BaseQRankSum=-0.011;ClippingRankSum=0.000;DP=84;ExcessHet=3.0103;FS=3.029;MLEAC=1;MLEAF=0.500;MQ=42.00;MQRankSum=0.000;QD=13.18;ReadPosRankSum=2.578;SOR=0.387	GT:AD:DP:GQ:PL	0/1:52,32:84:99:1135,0,1955
chrVIII	287732	.	G	A	1242.77	PASS	AC=1;AF=0.500;AN=2;BaseQRankSum=-0.973;ClippingRankSum=0.000;DP=100;ExcessHet=3.0103;FS=0.777;MLEAC=1;MLEAF=0.500;MQ=42.00;MQRankSum=0.000;QD=12.43;ReadPosRankSum=-0.266;SOR=0.553	GT:AD:DP:GQ:PL	0/1:62,38:100:99:1271,0,2285
chrVIII	293826	.	G	A	1290.77	PASS	AC=1;AF=0.500;AN=2;BaseQRankSum=0.461;ClippingRankSum=0.000;DP=102;ExcessHet=3.0103;FS=0.787;MLEAC=1;MLEAF=0.500;MQ=42.00;MQRankSum=0.000;QD=12.65;ReadPosRankSum=0.341;SOR=0.841	GT:AD:DP:GQ:PL	0/1:65,37:102:99:1319,0,2535
chrVIII	441951	.	G	A	2118.77	PASS	AC=1;AF=0.500;AN=2;BaseQRankSum=0.877;ClippingRankSum=0.000;DP=99;ExcessHet=3.0103;FS=0.000;MLEAC=1;MLEAF=0.500;MQ=42.00;MQRankSum=0.000;QD=21.40;ReadPosRankSum=-0.059;SOR=0.770	GT:AD:DP:GQ:PL	0/1:43,56:99:99:2147,0,1517
chrVIII	449448	.	G	A	1224.77	PASS	AC=1;AF=0.500;AN=2;BaseQRankSum=1.239;ClippingRankSum=0.000;DP=82;ExcessHet=3.0103;FS=0.841;MLEAC=1;MLEAF=0.500;MQ=41.83;MQRankSum=0.866;QD=14.94;ReadPosRankSum=0.804;SOR=0.572	GT:AD:DP:GQ:PL	0/1:48,34:82:99:1253,0,1833
chrVIII	466364	.	C	T	1849.77	PASS	AC=1;AF=0.500;AN=2;BaseQRankSum=2.315;ClippingRankSum=0.000;DP=122;ExcessHet=3.0103;FS=3.331;MLEAC=1;MLEAF=0.500;MQ=42.00;MQRankSum=0.000;QD=15.16;ReadPosRankSum=-0.065;SOR=0.974	GT:AD:DP:GQ:PL	0/1:71,51:122:99:1878,0,2694
chrIX	96009	.	G	A	919.77	PASS	AC=1;AF=0.500;AN=2;BaseQRankSum=0.131;ClippingRankSum=0.000;DP=63;ExcessHet=3.0103;FS=5.199;MLEAC=1;MLEAF=0.500;MQ=41.97;MQRankSum=0.871;QD=14.60;ReadPosRankSum=0.236;SOR=0.287	GT:AD:DP:GQ:PL	0/1:37,26:63:99:948,0,1422
chrIX	203309	.	G	A	1409.77	PASS	AC=1;AF=0.500;AN=2;BaseQRankSum=-1.164;ClippingRankSum=0.000;DP=76;ExcessHet=3.0103;FS=3.117;MLEAC=1;MLEAF=0.500;MQ=42.00;MQRankSum=0.000;QD=18.55;ReadPosRankSum=-1.343;SOR=1.164	GT:AD:DP:GQ:PL	0/1:37,39:76:99:1438,0,1403
chrX	74731	.	G	A	1594.77	PASS	AC=1;AF=0.500;AN=2;BaseQRankSum=1.616;ClippingRankSum=0.000;DP=96;ExcessHet=3.0103;FS=1.682;MLEAC=1;MLEAF=0.500;MQ=42.00;MQRankSum=0.000;QD=16.61;ReadPosRankSum=-1.224;SOR=0.936	GT:AD:DP:GQ:PL	0/1:52,44:96:99:1623,0,1943
chrX	117694	.	G	A	1689.77	PASS	AC=1;AF=0.500;AN=2;BaseQRankSum=1.830;ClippingRankSum=0.000;DP=85;ExcessHet=3.0103;FS=0.000;MLEAC=1;MLEAF=0.500;MQ=42.00;MQRankSum=0.000;QD=19.88;ReadPosRankSum=-0.823;SOR=0.622	GT:AD:DP:GQ:PL	0/1:40,45:85:99:1718,0,1455
chrX	153086	.	G	A	2024.77	PASS	AC=1;AF=0.500;AN=2;BaseQRankSum=2.097;ClippingRankSum=0.000;DP=92;ExcessHet=3.0103;FS=5.283;MLEAC=1;MLEAF=0.500;MQ=41.85;MQRankSum=-0.836;QD=22.01;ReadPosRankSum=1.114;SOR=0.557	GT:AD:DP:GQ:PL	0/1:39,53:92:99:2053,0,1390
chrX	172022	.	G	A	1999.77	PASS	AC=1;AF=0.500;AN=2;BaseQRankSum=1.285;ClippingRankSum=0.000;DP=93;ExcessHet=3.0103;FS=1.729;MLEAC=1;MLEAF=0.500;MQ=41.98;MQRankSum=-0.828;QD=21.50;ReadPosRankSum=-0.455;SOR=0.522	GT:AD:DP:GQ:PL	0/1:39,54:93:99:2028,0,1385
chrX	173065	.	G	A	1678.77	PASS	AC=1;AF=0.500;AN=2;BaseQRankSum=0.207;ClippingRankSum=0.000;DP=98;ExcessHet=3.0103;FS=0.000;MLEAC=1;MLEAF=0.500;MQ=42.00;MQRankSum=0.000;QD=17.13;ReadPosRankSum=0.769;SOR=0.725	GT:AD:DP:GQ:PL	0/1:54,44:98:99:1707,0,4259
chrX	173067	.	G	A	1678.77	PASS	AC=1;AF=0.500;AN=2;BaseQRankSum=0.736;ClippingRankSum=0.000;DP=98;ExcessHet=3.0103;FS=0.000;MLEAC=1;MLEAF=0.500;MQ=42.00;MQRankSum=0.000;QD=17.13;ReadPosRankSum=1.330;SOR=0.742	GT:AD:DP:GQ:PL	0/1:55,43:98:99:1707,0,4259
chrX	181478	.	C	T	1804.77	PASS	AC=1;AF=0.500;AN=2;BaseQRankSum=-1.712;ClippingRankSum=0.000;DP=93;ExcessHet=3.0103;FS=1.675;MLEAC=1;MLEAF=0.500;MQ=42.00;MQRankSum=0.000;QD=19.41;ReadPosRankSum=-0.775;SOR=0.822	GT:AD:DP:GQ:PL	0/1:43,50:93:99:1833,0,1600
chrX	189286	.	G	A	978.77	PASS	AC=1;AF=0.500;AN=2;BaseQRankSum=1.039;ClippingRankSum=0.000;DP=78;ExcessHet=3.0103;FS=4.655;MLEAC=1;MLEAF=0.500;MQ=42.00;MQRankSum=0.000;QD=12.71;ReadPosRankSum=-0.023;SOR=1.339	GT:AD:DP:GQ:PL	0/1:48,29:77:99:1007,0,1841
chrX	228177	.	G	A	1647.77	PASS	AC=1;AF=0.500;AN=2;BaseQRankSum=0.647;ClippingRankSum=0.000;DP=91;ExcessHet=3.0103;FS=5.277;MLEAC=1;MLEAF=0.500;MQ=42.00;MQRankSum=0.000;QD=18.11;ReadPosRankSum=0.071;SOR=0.856	GT:AD:DP:GQ:PL	0/1:47,44:91:99:1676,0,1760
chrX	313261	.	C	T	1137.77	PASS	AC=1;AF=0.500;AN=2;BaseQRankSum=-2.082;ClippingRankSum=0.000;DP=69;ExcessHet=3.0103;FS=0.000;MLEAC=1;MLEAF=0.500;MQ=42.00;MQRankSum=0.000;QD=16.49;ReadPosRankSum=0.504;SOR=0.703	GT:AD:DP:GQ:PL	0/1:37,32:69:99:1166,0,1415
chrX	330140	.	C	T	1292.77	PASS	AC=1;AF=0.500;AN=2;BaseQRankSum=-0.360;ClippingRankSum=0.000;DP=87;ExcessHet=3.0103;FS=2.837;MLEAC=1;MLEAF=0.500;MQ=42.00;MQRankSum=0.000;QD=14.86;ReadPosRankSum=1.752;SOR=1.019	GT:AD:DP:GQ:PL	0/1:50,37:87:99:1321,0,1922
chrX	387405	.	G	A	1721.77	PASS	AC=1;AF=0.500;AN=2;BaseQRankSum=1.415;ClippingRankSum=0.000;DP=102;ExcessHet=3.0103;FS=0.000;MLEAC=1;MLEAF=0.500;MQ=42.00;MQRankSum=0.000;QD=16.88;ReadPosRankSum=-2.196;SOR=0.699	GT:AD:DP:GQ:PL	0/1:55,47:102:99:1750,0,1994
chrX	414970	.	C	T	1814.77	PASS	AC=1;AF=0.500;AN=2;BaseQRankSum=-0.300;ClippingRankSum=0.000;DP=99;ExcessHet=3.0103;FS=0.750;MLEAC=1;MLEAF=0.500;MQ=42.00;MQRankSum=0.000;QD=18.33;ReadPosRankSum=-1.176;SOR=0.818	GT:AD:DP:GQ:PL	0/1:50,49:99:99:1843,0,1853
chrX	424440	.	G	A	1846.77	PASS	AC=1;AF=0.500;AN=2;BaseQRankSum=-0.195;ClippingRankSum=0.000;DP=97;ExcessHet=3.0103;FS=2.639;MLEAC=1;MLEAF=0.500;MQ=41.68;MQRankSum=0.626;QD=19.04;ReadPosRankSum=0.758;SOR=0.763	GT:AD:DP:GQ:PL	0/1:47,50:97:99:1875,0,1749
chrX	451708	.	G	A	1759.77	PASS	AC=1;AF=0.500;AN=2;BaseQRankSum=0.295;ClippingRankSum=0.000;DP=99;ExcessHet=3.0103;FS=9.622;MLEAC=1;MLEAF=0.500;MQ=42.00;MQRankSum=0.000;QD=17.78;ReadPosRankSum=-0.448;SOR=0.880	GT:AD:DP:GQ:PL	0/1:51,48:99:99:1788,0,1887
chrX	483942	.	C	T	2616.77	PASS	AC=1;AF=0.500;AN=2;BaseQRankSum=1.033;ClippingRankSum=0.000;DP=116;ExcessHet=3.0103;FS=7.354;MLEAC=1;MLEAF=0.500;MQ=41.59;MQRankSum=-0.012;QD=25.41;ReadPosRankSum=-0.040;SOR=1.532	GT:AD:DP:GQ:PL	0/1:35,68:103:99:2645,0,1177
chrX	525578	.	C	T	1205.77	PASS	AC=1;AF=0.500;AN=2;BaseQRankSum=-0.642;ClippingRankSum=0.000;DP=82;ExcessHet=3.0103;FS=0.889;MLEAC=1;MLEAF=0.500;MQ=41.82;MQRankSum=1.078;QD=15.46;ReadPosRankSum=-0.040;SOR=0.859	GT:AD:DP:GQ:PL	0/1:37,41:78:99:1234,0,1144
chrX	526259	.	C	T	1454.77	PASS	AC=1;AF=0.500;AN=2;BaseQRankSum=-0.314;ClippingRankSum=0.000;DP=76;ExcessHet=3.0103;FS=0.000;MLEAC=1;MLEAF=0.500;MQ=42.00;MQRankSum=0.000;QD=19.14;ReadPosRankSum=-0.237;SOR=0.664	GT:AD:DP:GQ:PL	0/1:37,39:76:99:1483,0,1393
chrX	579699	.	G	A	1414.77	PASS	AC=1;AF=0.500;AN=2;BaseQRankSum=-0.183;ClippingRankSum=0.000;DP=66;ExcessHet=3.0103;FS=0.000;MLEAC=1;MLEAF=0.500;MQ=42.00;MQRankSum=0.000;QD=21.44;ReadPosRankSum=0.262;SOR=0.798	GT:AD:DP:GQ:PL	0/1:28,38:66:99:1443,0,1017
chrX	614193	.	C	T	1586.77	PASS	AC=1;AF=0.500;AN=2;BaseQRankSum=1.347;ClippingRankSum=0.000;DP=82;ExcessHet=3.0103;FS=0.824;MLEAC=1;MLEAF=0.500;MQ=41.82;MQRankSum=-0.928;QD=19.35;ReadPosRankSum=-1.157;SOR=0.588	GT:AD:DP:GQ:PL	0/1:39,43:82:99:1615,0,1434
chrX	703032	.	G	A	1566.77	PASS	AC=1;AF=0.500;AN=2;BaseQRankSum=1.218;ClippingRankSum=0.000;DP=90;ExcessHet=3.0103;FS=5.589;MLEAC=1;MLEAF=0.500;MQ=42.00;MQRankSum=0.000;QD=17.41;ReadPosRankSum=1.817;SOR=1.324	GT:AD:DP:GQ:PL	0/1:47,43:90:99:1595,0,1776
chrXI	18613	.	C	T	1550.77	PASS	AC=1;AF=0.500;AN=2;BaseQRankSum=-1.359;ClippingRankSum=0.000;DP=86;ExcessHet=3.0103;FS=0.000;MLEAC=1;MLEAF=0.500;MQ=41.83;MQRankSum=-0.977;QD=18.03;ReadPosRankSum=-0.272;SOR=0.697	GT:AD:DP:GQ:PL	0/1:43,43:86:99:1579,0,1565
chrXI	226232	.	G	A	1776.77	PASS	AC=1;AF=0.500;AN=2;BaseQRankSum=-0.457;ClippingRankSum=0.000;DP=97;ExcessHet=3.0103;FS=1.636;MLEAC=1;MLEAF=0.500;MQ=42.00;MQRankSum=0.000;QD=18.32;ReadPosRankSum=-0.091;SOR=0.592	GT:AD:DP:GQ:PL	0/1:48,49:97:99:1805,0,1781
chrXI	231912	.	C	T	1355.77	PASS	AC=1;AF=0.500;AN=2;BaseQRankSum=1.691;ClippingRankSum=0.000;DP=69;ExcessHet=3.0103;FS=0.000;MLEAC=1;MLEAF=0.500;MQ=42.00;MQRankSum=0.000;QD=19.65;ReadPosRankSum=0.797;SOR=0.638	GT:AD:DP:GQ:PL	0/1:33,36:69:99:1384,0,1227
chrXI	259191	.	C	T	1555.77	PASS	AC=1;AF=0.500;AN=2;BaseQRankSum=0.545;ClippingRankSum=0.000;DP=77;ExcessHet=3.0103;FS=1.963;MLEAC=1;MLEAF=0.500;MQ=42.00;MQRankSum=0.000;QD=20.20;ReadPosRankSum=-0.651;SOR=1.007	GT:AD:DP:GQ:PL	0/1:35,42:77:99:1584,0,1293
chrXI	323539	.	G	A	1450.77	PASS	AC=1;AF=0.500;AN=2;BaseQRankSum=-0.269;ClippingRankSum=0.000;DP=72;ExcessHet=3.0103;FS=1.969;MLEAC=1;MLEAF=0.500;MQ=42.00;MQRankSum=0.000;QD=20.15;ReadPosRankSum=-0.557;SOR=1.022	GT:AD:DP:GQ:PL	0/1:33,39:72:99:1479,0,1216
chrXI	352497	.	C	T	2126.77	PASS	AC=1;AF=0.500;AN=2;BaseQRankSum=-0.712;ClippingRankSum=0.000;DP=105;ExcessHet=3.0103;FS=0.729;MLEAC=1;MLEAF=0.500;MQ=42.00;MQRankSum=0.000;QD=20.25;ReadPosRankSum=0.251;SOR=0.653	GT:AD:DP:GQ:PL	0/1:48,57:105:99:2155,0,1759
chrXI	362593	.	G	A	1630.77	PASS	AC=1;AF=0.500;AN=2;BaseQRankSum=3.310;ClippingRankSum=0.000;DP=92;ExcessHet=3.0103;FS=1.716;MLEAC=1;MLEAF=0.500;MQ=42.00;MQRankSum=0.000;QD=17.73;ReadPosRankSum=0.419;SOR=0.489	GT:AD:DP:GQ:PL	0/1:48,44:92:99:1659,0,1762
chrXI	445314	.	G	A	1333.77	PASS	AC=1;AF=0.500;AN=2;BaseQRankSum=-0.627;ClippingRankSum=0.000;DP=90;ExcessHet=3.0103;FS=6.916;MLEAC=1;MLEAF=0.500;MQ=42.00;MQRankSum=0.000;QD=14.82;ReadPosRankSum=-0.471;SOR=0.486	GT:AD:DP:GQ:PL	0/1:52,38:90:99:1362,0,2001
chrXI	549547	.	G	A	1672.77	PASS	AC=1;AF=0.500;AN=2;BaseQRankSum=0.714;ClippingRankSum=0.000;DP=86;ExcessHet=3.0103;FS=0.817;MLEAC=1;MLEAF=0.500;MQ=42.00;MQRankSum=0.000;QD=19.45;ReadPosRankSum=-1.139;SOR=0.861	GT:AD:DP:GQ:PL	0/1:40,46:86:99:1701,0,1465
chrXI	556381	.	C	T	969.77	PASS	AC=1;AF=0.500;AN=2;BaseQRankSum=2.691;ClippingRankSum=0.000;DP=80;ExcessHet=3.0103;FS=0.000;MLEAC=1;MLEAF=0.500;MQ=42.00;MQRankSum=0.000;QD=12.12;ReadPosRankSum=-0.752;SOR=0.777	GT:AD:DP:GQ:PL	0/1:51,29:80:99:998,0,1895
chrXI	562523	.	C	T	2759.77	PASS	AC=1;AF=0.500;AN=2;BaseQRankSum=-0.184;ClippingRankSum=0.000;DP=111;ExcessHet=3.0103;FS=17.666;MLEAC=1;MLEAF=0.500;MQ=41.98;MQRankSum=1.351;QD=24.86;ReadPosRankSum=0.126;SOR=0.735	GT:AD:DP:GQ:PL	0/1:40,71:111:99:2788,0,1426
chrXI	636005	.	G	A	1692.77	PASS	AC=1;AF=0.500;AN=2;BaseQRankSum=1.281;ClippingRankSum=0.000;DP=96;ExcessHet=3.0103;FS=1.660;MLEAC=1;MLEAF=0.500;MQ=41.85;MQRankSum=-1.000;QD=17.63;ReadPosRankSum=0.631;SOR=0.485	GT:AD:DP:GQ:PL	0/1:49,47:96:99:1721,0,1800
chrXII	170893	.	G	A	1705.77	PASS	AC=1;AF=0.500;AN=2;BaseQRankSum=-1.440;ClippingRankSum=0.000;DP=92;ExcessHet=3.0103;FS=0.772;MLEAC=1;MLEAF=0.500;MQ=42.00;MQRankSum=0.000;QD=18.54;ReadPosRankSum=2.350;SOR=0.603	GT:AD:DP:GQ:PL	0/1:44,48:92:99:1734,0,1626
chrXII	191394	.	G	A	1490.77	PASS	AC=1;AF=0.500;AN=2;BaseQRankSum=-0.056;ClippingRankSum=0.000;DP=101;ExcessHet=3.0103;FS=0.000;MLEAC=1;MLEAF=0.500;MQ=42.00;MQRankSum=0.000;QD=14.76;ReadPosRankSum=0.004;SOR=0.738	GT:AD:DP:GQ:PL	0/1:59,42:101:99:1519,0,2267
chrXII	214918	.	G	A	947.77	PASS	AC=1;AF=0.500;AN=2;BaseQRankSum=-0.526;ClippingRankSum=0.000;DP=90;ExcessHet=3.0103;FS=4.176;MLEAC=1;MLEAF=0.500;MQ=41.51;MQRankSum=0.000;QD=18.23;ReadPosRankSum=-0.815;SOR=1.508	GT:AD:DP:GQ:PL	0/1:26,26:52:99:976,0,982
chrXII	235300	.	C	T	1710.77	PASS	AC=1;AF=0.500;AN=2;BaseQRankSum=1.956;ClippingRankSum=0.000;DP=90;ExcessHet=3.0103;FS=1.688;MLEAC=1;MLEAF=0.500;MQ=42.00;MQRankSum=0.000;QD=19.01;ReadPosRankSum=-2.015;SOR=0.530	GT:AD:DP:GQ:PL	0/1:44,46:90:99:1739,0,1648
chrXII	279542	.	G	A	1715.77	PASS	AC=1;AF=0.500;AN=2;BaseQRankSum=0.930;ClippingRankSum=0.000;DP=90;ExcessHet=3.0103;FS=6.873;MLEAC=1;MLEAF=0.500;MQ=42.00;MQRankSum=0.000;QD=19.06;ReadPosRankSum=0.598;SOR=0.937	GT:AD:DP:GQ:PL	0/1:44,46:90:99:1744,0,1654
chrXII	292254	.	C	T	1458.77	PASS	AC=1;AF=0.500;AN=2;BaseQRankSum=1.483;ClippingRankSum=0.000;DP=78;ExcessHet=3.0103;FS=0.000;MLEAC=1;MLEAF=0.500;MQ=41.82;MQRankSum=1.026;QD=18.70;ReadPosRankSum=-1.570;SOR=0.798	GT:AD:DP:GQ:PL	0/1:39,39:78:99:1487,0,1419
chrXII	318053	.	G	A	1555.77	PASS	AC=1;AF=0.500;AN=2;BaseQRankSum=0.822;ClippingRankSum=0.000;DP=85;ExcessHet=3.0103;FS=9.014;MLEAC=1;MLEAF=0.500;MQ=42.00;MQRankSum=0.000;QD=18.30;ReadPosRankSum=-1.844;SOR=1.537	GT:AD:DP:GQ:PL	0/1:43,42:85:99:1584,0,1631
chrXII	399440	.	G	A	1704.77	PASS	AC=1;AF=0.500;AN=2;BaseQRankSum=-1.689;ClippingRankSum=0.000;DP=104;ExcessHet=3.0103;FS=6.571;MLEAC=1;MLEAF=0.500;MQ=42.00;MQRankSum=0.000;QD=16.39;ReadPosRankSum=0.948;SOR=0.284	GT:AD:DP:GQ:PL	0/1:56,48:104:99:1733,0,2117
chrXII	526759	.	C	T	1607.77	PASS	AC=1;AF=0.500;AN=2;BaseQRankSum=-0.705;ClippingRankSum=0.000;DP=92;ExcessHet=3.0103;FS=1.695;MLEAC=1;MLEAF=0.500;MQ=42.00;MQRankSum=0.000;QD=17.48;ReadPosRankSum=1.255;SOR=0.641	GT:AD:DP:GQ:PL	0/1:46,46:92:99:1636,0,1641
chrXII	537154	.	C	T	2014.77	PASS	AC=1;AF=0.500;AN=2;BaseQRankSum=2.286;ClippingRankSum=0.000;DP=105;ExcessHet=3.0103;FS=0.726;MLEAC=1;MLEAF=0.500;MQ=42.00;MQRankSum=0.000;QD=19.19;ReadPosRankSum=-0.155;SOR=0.804	GT:AD:DP:GQ:PL	0/1:51,54:105:99:2043,0,1890
chrXII	542063	.	C	T	1608.77	PASS	AC=1;AF=0.500;AN=2;BaseQRankSum=-0.312;ClippingRankSum=0.000;DP=85;ExcessHet=3.0103;FS=9.435;MLEAC=1;MLEAF=0.500;MQ=42.00;MQRankSum=0.000;QD=18.93;ReadPosRankSum=-0.901;SOR=0.193	GT:AD:DP:GQ:PL	0/1:41,44:85:99:1637,0,1506
chrXII	612349	.	C	T	1202.77	PASS	AC=1;AF=0.500;AN=2;BaseQRankSum=0.334;ClippingRankSum=0.000;DP=87;ExcessHet=3.0103;FS=2.868;MLEAC=1;MLEAF=0.500;MQ=42.00;MQRankSum=0.000;QD=13.82;ReadPosRankSum=-0.355;SOR=0.665	GT:AD:DP:GQ:PL	0/1:53,34:87:99:1231,0,2017
chrXII	708192	.	G	A	2261.77	PASS	AC=1;AF=0.500;AN=2;BaseQRankSum=0.208;ClippingRankSum=0.000;DP=107;ExcessHet=3.0103;FS=0.000;MLEAC=1;MLEAF=0.500;MQ=42.00;MQRankSum=0.000;QD=21.14;ReadPosRankSum=-1.051;SOR=0.749	GT:AD:DP:GQ:PL	0/1:47,60:107:99:2290,0,1731
chrXII	845101	.	C	T	1637.77	PASS	AC=1;AF=0.500;AN=2;BaseQRankSum=-1.287;ClippingRankSum=0.000;DP=74;ExcessHet=3.0103;FS=3.196;MLEAC=1;MLEAF=0.500;MQ=42.00;MQRankSum=0.000;QD=22.13;ReadPosRankSum=-0.231;SOR=0.380	GT:AD:DP:GQ:PL	0/1:31,43:74:99:1666,0,1141
chrXII	877658	.	G	A	1462.77	PASS	AC=1;AF=0.500;AN=2;BaseQRankSum=2.562;ClippingRankSum=0.000;DP=92;ExcessHet=3.0103;FS=3.969;MLEAC=1;MLEAF=0.500;MQ=42.00;MQRankSum=0.000;QD=15.90;ReadPosRankSum=1.060;SOR=0.566	GT:AD:DP:GQ:PL	0/1:52,40:92:99:1491,0,1960
chrXII	899152	.	C	T	1778.77	PASS	AC=1;AF=0.500;AN=2;BaseQRankSum=0.804;ClippingRankSum=0.000;DP=98;ExcessHet=3.0103;FS=3.786;MLEAC=1;MLEAF=0.500;MQ=42.00;MQRankSum=0.000;QD=18.15;ReadPosRankSum=0.083;SOR=0.537	GT:AD:DP:GQ:PL	0/1:50,48:98:99:1807,0,1872
chrXIII	46799	.	C	T	2000.77	PASS	AC=1;AF=0.500;AN=2;BaseQRankSum=1.073;ClippingRankSum=0.000;DP=101;ExcessHet=3.0103;FS=11.445;MLEAC=1;MLEAF=0.500;MQ=42.00;MQRankSum=0.000;QD=19.81;ReadPosRankSum=-0.442;SOR=0.563	GT:AD:DP:GQ:PL	0/1:48,53:101:99:2029,0,1761
chrXIII	47344	.	C	T	1635.77	PASS	AC=1;AF=0.500;AN=2;BaseQRankSum=-0.438;ClippingRankSum=0.000;DP=87;ExcessHet=3.0103;FS=0.000;MLEAC=1;MLEAF=0.500;MQ=42.00;MQRankSum=0.000;QD=19.02;ReadPosRankSum=-0.904;SOR=0.673	GT:AD:DP:GQ:PL	0/1:41,45:86:99:1664,0,1514
chrXIII	109635	.	C	T	1433.77	PASS	AC=1;AF=0.500;AN=2;BaseQRankSum=-0.587;ClippingRankSum=0.000;DP=86;ExcessHet=3.0103;FS=0.811;MLEAC=1;MLEAF=0.500;MQ=42.00;MQRankSum=0.000;QD=16.67;ReadPosRankSum=2.627;SOR=0.815	GT:AD:DP:GQ:PL	0/1:45,41:86:99:1462,0,1689
chrXIII	140164	.	C	T	2103.77	PASS	AC=1;AF=0.500;AN=2;BaseQRankSum=-0.257;ClippingRankSum=0.000;DP=85;ExcessHet=3.0103;FS=11.728;MLEAC=1;MLEAF=0.500;MQ=41.67;MQRankSum=0.455;QD=24.75;ReadPosRankSum=-0.835;SOR=0.365	GT:AD:DP:GQ:PL	0/1:30,55:85:99:2132,0,1007
chrXIII	145156	.	C	T	1514.77	PASS	AC=1;AF=0.500;AN=2;BaseQRankSum=1.088;ClippingRankSum=0.000;DP=81;ExcessHet=3.0103;FS=0.836;MLEAC=1;MLEAF=0.500;MQ=42.00;MQRankSum=0.000;QD=18.70;ReadPosRankSum=1.631;SOR=0.559	GT:AD:DP:GQ:PL	0/1:40,41:81:99:1543,0,1489
chrXIII	259084	.	C	T	1414.77	PASS	AC=1;AF=0.500;AN=2;BaseQRankSum=-0.800;ClippingRankSum=0.000;DP=91;ExcessHet=3.0103;FS=0.790;MLEAC=1;MLEAF=0.500;MQ=42.00;MQRankSum=0.000;QD=15.55;ReadPosRankSum=0.272;SOR=0.760	GT:AD:DP:GQ:PL	0/1:51,40:91:99:1443,0,1919
chrXIII	379466	.	C	T	1325.77	PASS	AC=1;AF=0.500;AN=2;BaseQRankSum=-0.584;ClippingRankSum=0.000;DP=88;ExcessHet=3.0103;FS=2.829;MLEAC=1;MLEAF=0.500;MQ=42.00;MQRankSum=0.000;QD=15.07;ReadPosRankSum=-0.363;SOR=1.040	GT:AD:DP:GQ:PL	0/1:50,38:88:99:1354,0,1926
chrXIII	504953	.	C	T	1560.77	PASS	AC=1;AF=0.500;AN=2;BaseQRankSum=0.170;ClippingRankSum=0.000;DP=74;ExcessHet=3.0103;FS=1.971;MLEAC=1;MLEAF=0.500;MQ=41.17;MQRankSum=0.294;QD=21.09;ReadPosRankSum=-0.418;SOR=0.439	GT:AD:DP:GQ:PL	0/1:31,43:74:99:1589,0,1101
chrXIII	554458	.	C	T	1670.77	PASS	AC=1;AF=0.500;AN=2;BaseQRankSum=1.718;ClippingRankSum=0.000;DP=101;ExcessHet=3.0103;FS=6.427;MLEAC=1;MLEAF=0.500;MQ=42.00;MQRankSum=0.000;QD=16.54;ReadPosRankSum=1.101;SOR=1.311	GT:AD:DP:GQ:PL	0/1:55,46:101:99:1699,0,2071
chrXIII	622608	.	C	T	1788.77	PASS	AC=1;AF=0.500;AN=2;BaseQRankSum=1.777;ClippingRankSum=0.000;DP=90;ExcessHet=3.0103;FS=0.000;MLEAC=1;MLEAF=0.500;MQ=41.98;MQRankSum=-0.892;QD=19.88;ReadPosRankSum=1.514;SOR=0.690	GT:AD:DP:GQ:PL	0/1:41,49:90:99:1817,0,1437
chrXIII	634595	.	C	T	1399.77	PASS	AC=1;AF=0.500;AN=2;BaseQRankSum=0.834;ClippingRankSum=0.000;DP=66;ExcessHet=3.0103;FS=0.000;MLEAC=1;MLEAF=0.500;MQ=42.00;MQRankSum=0.000;QD=21.53;ReadPosRankSum=0.637;SOR=0.714	GT:AD:DP:GQ:PL	0/1:28,37:65:99:1428,0,1011
chrXIII	652188	.	G	A	1722.77	PASS	AC=1;AF=0.500;AN=2;BaseQRankSum=1.242;ClippingRankSum=0.000;DP=106;ExcessHet=3.0103;FS=9.273;MLEAC=1;MLEAF=0.500;MQ=42.00;MQRankSum=0.000;QD=16.25;ReadPosRankSum=-0.579;SOR=0.497	GT:AD:DP:GQ:PL	0/1:59,47:106:99:1751,0,2266
chrXIII	654600	.	C	T	1146.77	PASS	AC=1;AF=0.500;AN=2;BaseQRankSum=2.319;ClippingRankSum=0.000;DP=90;ExcessHet=3.0103;FS=1.799;MLEAC=1;MLEAF=0.500;MQ=42.00;MQRankSum=0.000;QD=12.74;ReadPosRankSum=-0.597;SOR=0.474	GT:AD:DP:GQ:PL	0/1:57,33:90:99:1175,0,2186
chrXIII	675920	.	C	T	1709.77	PASS	AC=1;AF=0.500;AN=2;BaseQRankSum=-1.169;ClippingRankSum=0.000;DP=83;ExcessHet=3.0103;FS=0.846;MLEAC=1;MLEAF=0.500;MQ=42.00;MQRankSum=0.000;QD=20.60;ReadPosRankSum=0.805;SOR=0.872	GT:AD:DP:GQ:PL	0/1:37,46:83:99:1738,0,1370
chrXIII	696606	.	C	T	1122.77	PASS	AC=1;AF=0.500;AN=2;BaseQRankSum=-0.505;ClippingRankSum=0.000;DP=73;ExcessHet=3.0103;FS=6.156;MLEAC=1;MLEAF=0.500;MQ=41.80;MQRankSum=0.936;QD=15.38;ReadPosRankSum=0.416;SOR=1.395	GT:AD:DP:GQ:PL	0/1:40,33:73:99:1151,0,1502
chrXIII	836812	.	G	A	1565.77	PASS	AC=1;AF=0.500;AN=2;BaseQRankSum=-1.285;ClippingRankSum=0.000;DP=92;ExcessHet=3.0103;FS=5.439;MLEAC=1;MLEAF=0.500;MQ=41.98;MQRankSum=-1.046;QD=17.02;ReadPosRankSum=-0.244;SOR=1.308	GT:AD:DP:GQ:PL	0/1:49,43:92:99:1594,0,1843
chrXIII	896908	.	C	T	1876.77	PASS	AC=1;AF=0.500;AN=2;BaseQRankSum=0.474;ClippingRankSum=0.000;DP=106;ExcessHet=3.0103;FS=0.000;MLEAC=1;MLEAF=0.500;MQ=42.00;MQRankSum=0.000;QD=17.71;ReadPosRankSum=-1.103;SOR=0.637	GT:AD:DP:GQ:PL	0/1:55,51:106:99:1905,0,2048
chrXIV	87774	.	G	A	1732.77	PASS	AC=1;AF=0.500;AN=2;BaseQRankSum=-1.403;ClippingRankSum=0.000;DP=83;ExcessHet=3.0103;FS=2.953;MLEAC=1;MLEAF=0.500;MQ=41.98;MQRankSum=-0.873;QD=20.88;ReadPosRankSum=1.074;SOR=0.395	GT:AD:DP:GQ:PL	0/1:37,46:83:99:1761,0,1371
chrXIV	130353	.	C	T	1793.77	PASS	AC=1;AF=0.500;AN=2;BaseQRankSum=0.182;ClippingRankSum=0.000;DP=92;ExcessHet=3.0103;FS=2.745;MLEAC=1;MLEAF=0.500;MQ=42.00;MQRankSum=0.000;QD=19.50;ReadPosRankSum=0.568;SOR=0.734	GT:AD:DP:GQ:PL	0/1:44,48:92:99:1822,0,1624
chrXIV	153640	.	G	A	1998.77	PASS	AC=1;AF=0.500;AN=2;BaseQRankSum=-0.628;ClippingRankSum=0.000;DP=105;ExcessHet=3.0103;FS=0.742;MLEAC=1;MLEAF=0.500;MQ=42.00;MQRankSum=0.000;QD=19.04;ReadPosRankSum=-1.340;SOR=0.569	GT:AD:DP:GQ:PL	0/1:51,54:105:99:2027,0,1905
chrXIV	168303	.	G	A	1685.77	PASS	AC=1;AF=0.500;AN=2;BaseQRankSum=-0.759;ClippingRankSum=0.000;DP=106;ExcessHet=3.0103;FS=0.000;MLEAC=1;MLEAF=0.500;MQ=41.86;MQRankSum=-1.101;QD=15.90;ReadPosRankSum=-0.231;SOR=0.718	GT:AD:DP:GQ:PL	0/1:59,47:106:99:1714,0,2270
chrXIV	174599	.	G	A	1563.77	PASS	AC=1;AF=0.500;AN=2;BaseQRankSum=2.470;ClippingRankSum=0.000;DP=89;ExcessHet=3.0103;FS=3.987;MLEAC=1;MLEAF=0.500;MQ=42.00;MQRankSum=0.000;QD=17.57;ReadPosRankSum=0.190;SOR=0.648	GT:AD:DP:GQ:PL	0/1:46,43:89:99:1592,0,1705
chrXIV	209209	.	C	T	1700.77	PASS	AC=1;AF=0.500;AN=2;BaseQRankSum=1.158;ClippingRankSum=0.000;DP=92;ExcessHet=3.0103;FS=2.794;MLEAC=1;MLEAF=0.500;MQ=42.00;MQRankSum=0.000;QD=18.49;ReadPosRankSum=-1.117;SOR=1.095	GT:AD:DP:GQ:PL	0/1:46,46:92:99:1729,0,1659
chrXIV	271568	.	C	T	1501.77	PASS	AC=1;AF=0.500;AN=2;BaseQRankSum=-1.864;ClippingRankSum=0.000;DP=77;ExcessHet=3.0103;FS=5.912;MLEAC=1;MLEAF=0.500;MQ=42.00;MQRankSum=0.000;QD=19.50;ReadPosRankSum=-0.112;SOR=1.341	GT:AD:DP:GQ:PL	0/1:36,41:77:99:1530,0,1313
chrXIV	302596	.	C	T	1782.77	PASS	AC=1;AF=0.500;AN=2;BaseQRankSum=1.343;ClippingRankSum=0.000;DP=87;ExcessHet=3.0103;FS=3.013;MLEAC=1;MLEAF=0.500;MQ=42.00;MQRankSum=0.000;QD=20.49;ReadPosRankSum=0.767;SOR=0.406	GT:AD:DP:GQ:PL	0/1:40,47:87:99:1811,0,1430
chrXIV	394848	.	G	A	1367.77	PASS	AC=1;AF=0.500;AN=2;BaseQRankSum=0.952;ClippingRankSum=0.000;DP=87;ExcessHet=3.0103;FS=2.850;MLEAC=1;MLEAF=0.500;MQ=41.83;MQRankSum=0.904;QD=15.72;ReadPosRankSum=0.491;SOR=0.826	GT:AD:DP:GQ:PL	0/1:49,38:87:99:1396,0,1847
chrXIV	426923	.	G	A	1903.77	PASS	AC=1;AF=0.500;AN=2;BaseQRankSum=0.443;ClippingRankSum=0.000;DP=105;ExcessHet=3.0103;FS=1.628;MLEAC=1;MLEAF=0.500;MQ=42.00;MQRankSum=0.000;QD=18.13;ReadPosRankSum=0.554;SOR=0.509	GT:AD:DP:GQ:PL	0/1:52,53:105:99:1932,0,1868
chrXIV	465190	.	G	A	1523.77	PASS	AC=1;AF=0.500;AN=2;BaseQRankSum=0.159;ClippingRankSum=0.000;DP=93;ExcessHet=3.0103;FS=1.703;MLEAC=1;MLEAF=0.500;MQ=42.00;MQRankSum=0.000;QD=16.38;ReadPosRankSum=1.388;SOR=0.900	GT:AD:DP:GQ:PL	0/1:50,43:93:99:1552,0,1888
chrXIV	481211	.	G	A	1834.77	PASS	AC=1;AF=0.500;AN=2;BaseQRankSum=0.892;ClippingRankSum=0.000;DP=82;ExcessHet=3.0103;FS=4.329;MLEAC=1;MLEAF=0.500;MQ=42.00;MQRankSum=0.000;QD=22.38;ReadPosRankSum=0.185;SOR=0.895	GT:AD:DP:GQ:PL	0/1:33,49:82:99:1863,0,1189
chrXIV	483260	.	G	A	1508.77	PASS	AC=1;AF=0.500;AN=2;BaseQRankSum=0.402;ClippingRankSum=0.000;DP=81;ExcessHet=3.0103;FS=5.752;MLEAC=1;MLEAF=0.500;MQ=41.79;MQRankSum=-1.354;QD=18.63;ReadPosRankSum=0.638;SOR=0.476	GT:AD:DP:GQ:PL	0/1:39,42:81:99:1537,0,1376
chrXIV	543702	.	G	A	1680.77	PASS	AC=1;AF=0.500;AN=2;BaseQRankSum=0.289;ClippingRankSum=0.000;DP=103;ExcessHet=3.0103;FS=2.616;MLEAC=1;MLEAF=0.500;MQ=42.00;MQRankSum=0.000;QD=16.32;ReadPosRankSum=0.980;SOR=1.002	GT:AD:DP:GQ:PL	0/1:57,46:103:99:1709,0,2169
chrXIV	576633	.	C	T	660.77	PASS	AC=1;AF=0.500;AN=2;BaseQRankSum=1.337;ClippingRankSum=0.000;DP=86;ExcessHet=3.0103;FS=0.000;MLEAC=1;MLEAF=0.500;MQ=42.00;MQRankSum=0.000;QD=8.26;ReadPosRankSum=0.611;SOR=0.709	GT:AD:DP:GQ:PL	0/1:45,35:80:99:689,0,1419
chrXIV	586879	.	G	A	1959.77	PASS	AC=1;AF=0.500;AN=2;BaseQRankSum=1.592;ClippingRankSum=0.000;DP=87;ExcessHet=3.0103;FS=0.824;MLEAC=1;MLEAF=0.500;MQ=42.00;MQRankSum=0.000;QD=22.53;ReadPosRankSum=0.397;SOR=0.866	GT:AD:DP:GQ:PL	0/1:36,51:87:99:1988,0,1294
chrXIV	661525	.	G	A	2234.77	PASS	AC=1;AF=0.500;AN=2;BaseQRankSum=1.740;ClippingRankSum=0.000;DP=104;ExcessHet=3.0103;FS=0.000;MLEAC=1;MLEAF=0.500;MQ=41.98;MQRankSum=1.164;QD=21.49;ReadPosRankSum=1.505;SOR=0.645	GT:AD:DP:GQ:PL	0/1:45,59:104:99:2263,0,1576
chrXIV	663346	.	G	A	2363.77	PASS	AC=1;AF=0.500;AN=2;BaseQRankSum=-0.285;ClippingRankSum=0.000;DP=107;ExcessHet=3.0103;FS=5.003;MLEAC=1;MLEAF=0.500;MQ=42.00;MQRankSum=0.000;QD=22.09;ReadPosRankSum=-0.363;SOR=1.217	GT:AD:DP:GQ:PL	0/1:45,62:107:99:2392,0,1624
chrXIV	699496	.	C	T	1411.77	PASS	AC=1;AF=0.500;AN=2;BaseQRankSum=0.535;ClippingRankSum=0.000;DP=82;ExcessHet=3.0103;FS=4.159;MLEAC=1;MLEAF=0.500;MQ=42.00;MQRankSum=0.000;QD=17.22;ReadPosRankSum=-0.893;SOR=1.067	GT:AD:DP:GQ:PL	0/1:43,39:82:99:1440,0,1617
chrXV	113806	.	C	T	1658.77	PASS	AC=1;AF=0.500;AN=2;BaseQRankSum=0.935;ClippingRankSum=0.000;DP=90;ExcessHet=3.0103;FS=1.718;MLEAC=1;MLEAF=0.500;MQ=41.82;MQRankSum=0.000;QD=18.43;ReadPosRankSum=0.400;SOR=0.555	GT:AD:DP:GQ:PL	0/1:45,45:90:99:1687,0,1610
chrXV	232639	.	G	A	1562.77	PASS	AC=1;AF=0.500;AN=2;BaseQRankSum=-1.436;ClippingRankSum=0.000;DP=87;ExcessHet=3.0103;FS=1.739;MLEAC=1;MLEAF=0.500;MQ=42.00;MQRankSum=0.000;QD=17.96;ReadPosRankSum=0.263;SOR=0.847	GT:AD:DP:GQ:PL	0/1:43,44:87:99:1591,0,1595
chrXV	342889	.	C	T	1746.77	PASS	AC=1;AF=0.500;AN=2;BaseQRankSum=1.240;ClippingRankSum=0.000;DP=85;ExcessHet=3.0103;FS=13.009;MLEAC=1;MLEAF=0.500;MQ=42.00;MQRankSum=0.000;QD=20.55;ReadPosRankSum=-0.080;SOR=0.901	GT:AD:DP:GQ:PL	0/1:38,47:85:99:1775,0,1335
chrXV	370529	.	C	T	1458.77	PASS	AC=1;AF=0.500;AN=2;BaseQRankSum=0.112;ClippingRankSum=0.000;DP=89;ExcessHet=3.0103;FS=1.764;MLEAC=1;MLEAF=0.500;MQ=42.00;MQRankSum=0.000;QD=16.39;ReadPosRankSum=-0.157;SOR=0.476	GT:AD:DP:GQ:PL	0/1:49,40:89:99:1487,0,1847
chrXV	383011	.	C	T	1849.77	PASS	AC=1;AF=0.500;AN=2;BaseQRankSum=1.655;ClippingRankSum=0.000;DP=85;ExcessHet=3.0103;FS=2.905;MLEAC=1;MLEAF=0.500;MQ=42.00;MQRankSum=0.000;QD=21.76;ReadPosRankSum=1.170;SOR=0.653	GT:AD:DP:GQ:PL	0/1:36,49:85:99:1878,0,1307
chrXV	383577	.	C	T	1059.77	PASS	AC=1;AF=0.500;AN=2;BaseQRankSum=-1.509;ClippingRankSum=0.000;DP=76;ExcessHet=3.0103;FS=11.979;MLEAC=1;MLEAF=0.500;MQ=42.00;MQRankSum=0.000;QD=13.94;ReadPosRankSum=-0.040;SOR=1.826	GT:AD:DP:GQ:PL	0/1:45,31:76:99:1088,0,1745
chrXV	408343	.	C	T	1680.77	PASS	AC=1;AF=0.500;AN=2;BaseQRankSum=-0.254;ClippingRankSum=0.000;DP=80;ExcessHet=3.0103;FS=1.910;MLEAC=1;MLEAF=0.500;MQ=42.00;MQRankSum=0.000;QD=21.01;ReadPosRankSum=1.149;SOR=1.032	GT:AD:DP:GQ:PL	0/1:35,45:80:99:1709,0,1173
chrXV	427344	.	G	A	2292.77	PASS	AC=1;AF=0.500;AN=2;BaseQRankSum=0.186;ClippingRankSum=0.000;DP=111;ExcessHet=3.0103;FS=5.937;MLEAC=1;MLEAF=0.500;MQ=42.00;MQRankSum=0.000;QD=20.66;ReadPosRankSum=1.674;SOR=0.785	GT:AD:DP:GQ:PL	0/1:50,61:111:99:2321,0,1807
chrXV	438808	.	C	T	1777.77	PASS	AC=1;AF=0.500;AN=2;BaseQRankSum=0.739;ClippingRankSum=0.000;DP=98;ExcessHet=3.0103;FS=2.649;MLEAC=1;MLEAF=0.500;MQ=42.00;MQRankSum=0.000;QD=18.14;ReadPosRankSum=0.422;SOR=0.430	GT:AD:DP:GQ:PL	0/1:50,48:98:99:1806,0,1865
chrXV	462992	.	C	T	1803.77	PASS	AC=1;AF=0.500;AN=2;BaseQRankSum=1.019;ClippingRankSum=0.000;DP=86;ExcessHet=3.0103;FS=2.879;MLEAC=1;MLEAF=0.500;MQ=42.00;MQRankSum=0.000;QD=20.97;ReadPosRankSum=-0.416;SOR=1.067	GT:AD:DP:GQ:PL	0/1:38,48:86:99:1832,0,1354
chrXV	480554	.	C	T	1683.77	PASS	AC=1;AF=0.500;AN=2;BaseQRankSum=-1.082;ClippingRankSum=0.000;DP=91;ExcessHet=3.0103;FS=3.933;MLEAC=1;MLEAF=0.500;MQ=42.00;MQRankSum=0.000;QD=18.50;ReadPosRankSum=0.183;SOR=0.887	GT:AD:DP:GQ:PL	0/1:45,46:91:99:1712,0,1667
chrXV	505765	.	C	T	1750.77	PASS	AC=1;AF=0.500;AN=2;BaseQRankSum=0.723;ClippingRankSum=0.000;DP=92;ExcessHet=3.0103;FS=0.807;MLEAC=1;MLEAF=0.500;MQ=42.00;MQRankSum=0.000;QD=19.03;ReadPosRankSum=0.245;SOR=0.861	GT:AD:DP:GQ:PL	0/1:45,47:92:99:1779,0,1700
chrXV	526448	.	C	T	1850.77	PASS	AC=1;AF=0.500;AN=2;BaseQRankSum=1.224;ClippingRankSum=0.000;DP=102;ExcessHet=3.0103;FS=7.694;MLEAC=1;MLEAF=0.500;MQ=42.00;MQRankSum=0.000;QD=18.14;ReadPosRankSum=-0.770;SOR=1.230	GT:AD:DP:GQ:PL	0/1:52,50:102:99:1879,0,1941
chrXV	531545	.	C	T	1646.77	PASS	AC=1;AF=0.500;AN=2;BaseQRankSum=0.255;ClippingRankSum=0.000;DP=85;ExcessHet=3.0103;FS=2.858;MLEAC=1;MLEAF=0.500;MQ=42.00;MQRankSum=0.000;QD=19.37;ReadPosRankSum=0.077;SOR=0.776	GT:AD:DP:GQ:PL	0/1:41,44:85:99:1675,0,1535
chrXV	561871	.	G	A	1803.77	PASS	AC=1;AF=0.500;AN=2;BaseQRankSum=2.184;ClippingRankSum=0.000;DP=98;ExcessHet=3.0103;FS=5.075;MLEAC=1;MLEAF=0.500;MQ=42.00;MQRankSum=0.000;QD=18.41;ReadPosRankSum=-0.452;SOR=1.109	GT:AD:DP:GQ:PL	0/1:48,50:98:99:1832,0,1716
chrXV	605621	.	C	T	1867.77	PASS	AC=1;AF=0.500;AN=2;BaseQRankSum=-0.014;ClippingRankSum=0.000;DP=89;ExcessHet=3.0103;FS=5.439;MLEAC=1;MLEAF=0.500;MQ=42.00;MQRankSum=0.000;QD=20.99;ReadPosRankSum=0.529;SOR=0.328	GT:AD:DP:GQ:PL	0/1:38,51:89:99:1896,0,1350
chrXV	616914	.	G	A	1888.77	PASS	AC=1;AF=0.500;AN=2;BaseQRankSum=1.826;ClippingRankSum=0.000;DP=76;ExcessHet=3.0103;FS=0.893;MLEAC=1;MLEAF=0.500;MQ=42.00;MQRankSum=0.000;QD=24.85;ReadPosRankSum=-0.527;SOR=0.829	GT:AD:DP:GQ:PL	0/1:27,49:76:99:1917,0,904
chrXV	659598	.	G	A	1944.77	PASS	AC=1;AF=0.500;AN=2;BaseQRankSum=-0.811;ClippingRankSum=0.000;DP=103;ExcessHet=3.0103;FS=7.773;MLEAC=1;MLEAF=0.500;MQ=42.00;MQRankSum=0.000;QD=18.88;ReadPosRankSum=-0.145;SOR=1.402	GT:AD:DP:GQ:PL	0/1:50,53:103:99:1973,0,1841
chrXV	678833	.	C	T	1435.77	PASS	AC=1;AF=0.500;AN=2;BaseQRankSum=-0.307;ClippingRankSum=0.000;DP=79;ExcessHet=3.0103;FS=5.883;MLEAC=1;MLEAF=0.500;MQ=42.00;MQRankSum=0.000;QD=18.17;ReadPosRankSum=-0.012;SOR=1.387	GT:AD:DP:GQ:PL	0/1:40,39:79:99:1464,0,1492
chrXV	685535	.	C	T	1953.77	PASS	AC=1;AF=0.500;AN=2;BaseQRankSum=0.705;ClippingRankSum=0.000;DP=97;ExcessHet=3.0103;FS=0.000;MLEAC=1;MLEAF=0.500;MQ=42.00;MQRankSum=0.000;QD=20.14;ReadPosRankSum=0.890;SOR=0.641	GT:AD:DP:GQ:PL	0/1:45,52:97:99:1982,0,1649
chrXV	752127	.	C	T	1858.77	PASS	AC=1;AF=0.500;AN=2;BaseQRankSum=1.192;ClippingRankSum=0.000;DP=96;ExcessHet=3.0103;FS=0.774;MLEAC=1;MLEAF=0.500;MQ=42.00;MQRankSum=0.000;QD=19.36;ReadPosRankSum=-0.871;SOR=0.587	GT:AD:DP:GQ:PL	0/1:46,50:96:99:1887,0,1668
chrXV	787149	.	C	T	1722.77	PASS	AC=1;AF=0.500;AN=2;BaseQRankSum=0.847;ClippingRankSum=0.000;DP=86;ExcessHet=3.0103;FS=0.000;MLEAC=1;MLEAF=0.500;MQ=42.00;MQRankSum=0.000;QD=20.03;ReadPosRankSum=-0.541;SOR=0.681	GT:AD:DP:GQ:PL	0/1:40,46:86:99:1751,0,1466
chrXV	820913	.	G	A	1750.77	PASS	AC=1;AF=0.500;AN=2;BaseQRankSum=1.344;ClippingRankSum=0.000;DP=85;ExcessHet=3.0103;FS=0.000;MLEAC=1;MLEAF=0.500;MQ=42.00;MQRankSum=0.000;QD=20.60;ReadPosRankSum=0.998;SOR=0.728	GT:AD:DP:GQ:PL	0/1:39,46:85:99:1779,0,1443
chrXV	824563	.	C	T	1219.77	PASS	AC=1;AF=0.500;AN=2;BaseQRankSum=1.156;ClippingRankSum=0.000;DP=93;ExcessHet=3.0103;FS=0.000;MLEAC=1;MLEAF=0.500;MQ=41.84;MQRankSum=-1.236;QD=13.12;ReadPosRankSum=-1.222;SOR=0.660	GT:AD:DP:GQ:PL	0/1:57,36:93:99:1248,0,2074
chrXV	842388	.	C	T	1338.77	PASS	AC=1;AF=0.500;AN=2;BaseQRankSum=-1.638;ClippingRankSum=0.000;DP=79;ExcessHet=3.0103;FS=1.838;MLEAC=1;MLEAF=0.500;MQ=41.98;MQRankSum=-1.013;QD=16.95;ReadPosRankSum=0.582;SOR=0.682	GT:AD:DP:GQ:PL	0/1:41,38:79:99:1367,0,1555
chrXV	882655	.	C	T	1007.77	PASS	AC=1;AF=0.500;AN=2;BaseQRankSum=2.117;ClippingRankSum=0.000;DP=50;ExcessHet=3.0103;FS=2.482;MLEAC=1;MLEAF=0.500;MQ=42.09;MQRankSum=-0.394;QD=20.16;ReadPosRankSum=-1.063;SOR=1.112	GT:AD:DP:GQ:PL	0/1:22,28:50:99:1036,0,631
chrXV	956906	.	C	T	1462.77	PASS	AC=1;AF=0.500;AN=2;BaseQRankSum=2.075;ClippingRankSum=0.000;DP=87;ExcessHet=3.0103;FS=5.438;MLEAC=1;MLEAF=0.500;MQ=42.00;MQRankSum=0.000;QD=16.81;ReadPosRankSum=-0.369;SOR=0.333	GT:AD:DP:GQ:PL	0/1:46,41:87:99:1491,0,1730
chrXV	968631	.	G	A	1929.77	PASS	AC=1;AF=0.500;AN=2;BaseQRankSum=0.961;ClippingRankSum=0.000;DP=108;ExcessHet=3.0103;FS=1.650;MLEAC=1;MLEAF=0.500;MQ=42.00;MQRankSum=0.000;QD=17.87;ReadPosRankSum=-1.179;SOR=0.927	GT:AD:DP:GQ:PL	0/1:56,52:108:99:1958,0,1990
chrXV	1003938	.	C	T	1752.77	PASS	AC=1;AF=0.500;AN=2;BaseQRankSum=-0.097;ClippingRankSum=0.000;DP=95;ExcessHet=3.0103;FS=0.000;MLEAC=1;MLEAF=0.500;MQ=42.12;MQRankSum=-0.990;QD=18.45;ReadPosRankSum=0.589;SOR=0.651	GT:AD:DP:GQ:PL	0/1:47,48:95:99:1781,0,1742
chrXV	1004680	.	C	T	2151.77	PASS	AC=1;AF=0.500;AN=2;BaseQRankSum=0.450;ClippingRankSum=0.000;DP=107;ExcessHet=3.0103;FS=4.785;MLEAC=1;MLEAF=0.500;MQ=42.00;MQRankSum=0.000;QD=20.11;ReadPosRankSum=-1.554;SOR=0.382	GT:AD:DP:GQ:PL	0/1:50,57:107:99:2180,0,1876
chrXV	1010138	.	C	T	1353.77	PASS	AC=1;AF=0.500;AN=2;BaseQRankSum=1.446;ClippingRankSum=0.000;DP=80;ExcessHet=3.0103;FS=0.849;MLEAC=1;MLEAF=0.500;MQ=42.00;MQRankSum=0.000;QD=16.92;ReadPosRankSum=1.454;SOR=0.536	GT:AD:DP:GQ:PL	0/1:43,37:80:99:1382,0,1598
chrXV	1043070	.	G	A	1655.77	PASS	AC=1;AF=0.500;AN=2;BaseQRankSum=1.286;ClippingRankSum=0.000;DP=103;ExcessHet=3.0103;FS=0.747;MLEAC=1;MLEAF=0.500;MQ=42.00;MQRankSum=0.000;QD=16.08;ReadPosRankSum=0.485;SOR=0.563	GT:AD:DP:GQ:PL	0/1:57,46:103:99:1684,0,2161
chrXVI	31346	.	G	A	1407.77	PASS	AC=1;AF=0.500;AN=2;BaseQRankSum=0.238;ClippingRankSum=0.000;DP=78;ExcessHet=3.0103;FS=0.000;MLEAC=1;MLEAF=0.500;MQ=42.00;MQRankSum=0.000;QD=18.05;ReadPosRankSum=0.006;SOR=0.606	GT:AD:DP:GQ:PL	0/1:40,38:78:99:1436,0,1512
chrXVI	33022	.	G	A	1213.77	PASS	AC=1;AF=0.500;AN=2;BaseQRankSum=1.345;ClippingRankSum=0.000;DP=87;ExcessHet=3.0103;FS=9.106;MLEAC=1;MLEAF=0.500;MQ=42.00;MQRankSum=0.000;QD=13.95;ReadPosRankSum=0.899;SOR=0.877	GT:AD:DP:GQ:PL	0/1:53,34:87:99:1242,0,2053
chrXVI	72933	.	G	A	2107.77	PASS	AC=1;AF=0.500;AN=2;BaseQRankSum=0.771;ClippingRankSum=0.000;DP=105;ExcessHet=3.0103;FS=1.589;MLEAC=1;MLEAF=0.500;MQ=42.00;MQRankSum=0.000;QD=20.07;ReadPosRankSum=-1.023;SOR=0.498	GT:AD:DP:GQ:PL	0/1:49,56:105:99:2136,0,1822
chrXVI	89659	.	G	A	2300.77	PASS	AC=1;AF=0.500;AN=2;BaseQRankSum=0.874;ClippingRankSum=0.000;DP=103;ExcessHet=3.0103;FS=0.000;MLEAC=1;MLEAF=0.500;MQ=42.00;MQRankSum=0.000;QD=22.34;ReadPosRankSum=-0.980;SOR=0.643	GT:AD:DP:GQ:PL	0/1:42,61:103:99:2329,0,1493
chrXVI	101422	.	G	A	2030.77	PASS	AC=1;AF=0.500;AN=2;BaseQRankSum=0.122;ClippingRankSum=0.000;DP=122;ExcessHet=3.0103;FS=1.469;MLEAC=1;MLEAF=0.500;MQ=42.00;MQRankSum=0.000;QD=16.65;ReadPosRankSum=-1.145;SOR=0.893	GT:AD:DP:GQ:PL	0/1:66,56:122:99:2059,0,2497
chrXVI	131913	.	G	A	1283.77	PASS	AC=1;AF=0.500;AN=2;BaseQRankSum=0.673;ClippingRankSum=0.000;DP=74;ExcessHet=3.0103;FS=1.913;MLEAC=1;MLEAF=0.500;MQ=41.81;MQRankSum=0.974;QD=17.35;ReadPosRankSum=2.667;SOR=0.957	GT:AD:DP:GQ:PL	0/1:39,35:74:99:1312,0,1440
chrXVI	171888	.	G	A	1985.77	PASS	AC=1;AF=0.500;AN=2;BaseQRankSum=1.621;ClippingRankSum=0.000;DP=88;ExcessHet=3.0103;FS=5.540;MLEAC=1;MLEAF=0.500;MQ=42.00;MQRankSum=0.000;QD=22.57;ReadPosRankSum=0.474;SOR=0.905	GT:AD:DP:GQ:PL	0/1:36,52:88:99:2014,0,1264
chrXVI	242712	.	G	A	2475.77	PASS	AC=1;AF=0.500;AN=2;BaseQRankSum=0.090;ClippingRankSum=0.000;DP=113;ExcessHet=3.0103;FS=5.859;MLEAC=1;MLEAF=0.500;MQ=42.00;MQRankSum=0.000;QD=21.91;ReadPosRankSum=-0.289;SOR=0.893	GT:AD:DP:GQ:PL	0/1:48,65:113:99:2504,0,1711
chrXVI	283198	.	G	A	1335.77	PASS	AC=1;AF=0.500;AN=2;BaseQRankSum=-1.143;ClippingRankSum=0.000;DP=84;ExcessHet=3.0103;FS=0.000;MLEAC=1;MLEAF=0.500;MQ=42.00;MQRankSum=0.000;QD=16.09;ReadPosRankSum=-2.422;SOR=0.765	GT:AD:DP:GQ:PL	0/1:46,37:83:99:1364,0,1766
chrXVI	328899	.	C	T	1751.77	PASS	AC=1;AF=0.500;AN=2;BaseQRankSum=0.995;ClippingRankSum=0.000;DP=87;ExcessHet=3.0103;FS=1.752;MLEAC=1;MLEAF=0.500;MQ=42.00;MQRankSum=0.000;QD=20.14;ReadPosRankSum=1.854;SOR=0.652	GT:AD:DP:GQ:PL	0/1:39,48:87:99:1780,0,1387
chrXVI	377006	.	C	T	1722.77	PASS	AC=1;AF=0.500;AN=2;BaseQRankSum=1.944;ClippingRankSum=0.000;DP=92;ExcessHet=3.0103;FS=3.933;MLEAC=1;MLEAF=0.500;MQ=42.00;MQRankSum=0.000;QD=18.73;ReadPosRankSum=0.469;SOR=0.862	GT:AD:DP:GQ:PL	0/1:46,46:92:99:1751,0,1698
chrXVI	383082	.	C	T	1728.77	PASS	AC=1;AF=0.500;AN=2;BaseQRankSum=1.555;ClippingRankSum=0.000;DP=88;ExcessHet=3.0103;FS=8.523;MLEAC=1;MLEAF=0.500;MQ=41.83;MQRankSum=1.093;QD=19.65;ReadPosRankSum=-0.490;SOR=0.659	GT:AD:DP:GQ:PL	0/1:41,47:88:99:1757,0,1488
chrXVI	405491	.	C	T	1795.77	PASS	AC=1;AF=0.500;AN=2;BaseQRankSum=-2.983;ClippingRankSum=0.000;DP=105;ExcessHet=3.0103;FS=0.750;MLEAC=1;MLEAF=0.500;MQ=40.06;MQRankSum=0.585;QD=17.10;ReadPosRankSum=-0.224;SOR=0.807	GT:AD:DP:GQ:PL	0/1:52,53:105:99:1824,0,1900
chrXVI	572633	.	G	A	2439.77	PASS	AC=1;AF=0.500;AN=2;BaseQRankSum=0.459;ClippingRankSum=0.000;DP=102;ExcessHet=3.0103;FS=1.651;MLEAC=1;MLEAF=0.500;MQ=42.00;MQRankSum=0.000;QD=23.92;ReadPosRankSum=0.789;SOR=0.512	GT:AD:DP:GQ:PL	0/1:38,64:102:99:2468,0,1322
chrXVI	577315	.	G	A	1771.77	PASS	AC=1;AF=0.500;AN=2;BaseQRankSum=0.656;ClippingRankSum=0.000;DP=92;ExcessHet=3.0103;FS=0.000;MLEAC=1;MLEAF=0.500;MQ=42.00;MQRankSum=0.000;QD=19.26;ReadPosRankSum=0.206;SOR=0.765	GT:AD:DP:GQ:PL	0/1:45,47:92:99:1800,0,1704
chrXVI	591818	.	C	T	1203.77	PASS	AC=1;AF=0.500;AN=2;BaseQRankSum=1.769;ClippingRankSum=0.000;DP=84;ExcessHet=3.0103;FS=11.167;MLEAC=1;MLEAF=0.500;MQ=42.00;MQRankSum=0.000;QD=14.33;ReadPosRankSum=-0.349;SOR=0.943	GT:AD:DP:GQ:PL	0/1:49,35:84:99:1232,0,1859
chrXVI	646463	.	C	T	2139.77	PASS	AC=1;AF=0.500;AN=2;BaseQRankSum=1.103;ClippingRankSum=0.000;DP=107;ExcessHet=3.0103;FS=0.000;MLEAC=1;MLEAF=0.500;MQ=42.00;MQRankSum=0.000;QD=20.00;ReadPosRankSum=0.061;SOR=0.632	GT:AD:DP:GQ:PL	0/1:49,58:107:99:2168,0,1778
