# Supplementary material for: Recombination Is Responsible for the Increased Recovery of Drug-Resistant Mutants with Hypermutated Genomes in Resting Yeast Diploids Expressing APOBEC Deaminases
Source: Front Genet. 2017 Dec 12;8:202. doi: 10.3389/fgene.2017.00202 (PMC5733079; doi:10.3389/fgene.2017.00202)
Supplement: Supplementary file 6 [file Data_Sheet_1.zip › PmCDA1_d2/N127-LAN210-Can-PmCDA1-NA-RUN8-D2_Sample_d2-2_SNVs_final.vcf]

##fileformat=VCFv4.2
##FILTER=<ID=LowQual,Description="Low quality">
##FORMAT=<ID=AD,Number=R,Type=Integer,Description="Allelic depths for the ref and alt alleles in the order listed">
##FORMAT=<ID=DP,Number=1,Type=Integer,Description="Approximate read depth (reads with MQ=255 or with bad mates are filtered)">
##FORMAT=<ID=GQ,Number=1,Type=Integer,Description="Genotype Quality">
##FORMAT=<ID=GT,Number=1,Type=String,Description="Genotype">
##FORMAT=<ID=PL,Number=G,Type=Integer,Description="Normalized, Phred-scaled likelihoods for genotypes as defined in the VCF specification">
##GATKCommandLine.HaplotypeCaller=<ID=HaplotypeCaller,Version=3.8-0-ge9d806836,Date="Wed Sep 06 00:12:12 PDT 2017",Epoch=1504681932462,CommandLineOptions="analysis_type=HaplotypeCaller input_file=[N127-LAN210-Can-PmCDA1-NA-RUN8-D2_Sample_d2-2_sorted_dedup_RG_realigned.bam] showFullBamList=false read_buffer_size=null read_filter=[] disable_read_filter=[] intervals=null excludeIntervals=[../../LAN210/20170903_LAN210_v0.10m_masked_v2.bed] interval_set_rule=UNION interval_merging=ALL interval_padding=0 reference_sequence=../../LAN210/LAN210_v0.10m.fasta nonDeterministicRandomSeed=false disableDithering=false maxRuntime=-1 maxRuntimeUnits=MINUTES downsampling_type=BY_SAMPLE downsample_to_fraction=null downsample_to_coverage=500 baq=OFF baqGapOpenPenalty=40.0 refactor_NDN_cigar_string=false fix_misencoded_quality_scores=false allow_potentially_misencoded_quality_scores=false useOriginalQualities=false defaultBaseQualities=-1 performanceLog=null BQSR=null quantize_quals=0 static_quantized_quals=null round_down_quantized=false disable_indel_quals=false emit_original_quals=false preserve_qscores_less_than=6 globalQScorePrior=-1.0 secondsBetweenProgressUpdates=10 validation_strictness=SILENT remove_program_records=false keep_program_records=false sample_rename_mapping_file=null unsafe=null use_jdk_deflater=false use_jdk_inflater=false disable_auto_index_creation_and_locking_when_reading_rods=false no_cmdline_in_header=false sites_only=false never_trim_vcf_format_field=false bcf=false bam_compression=null simplifyBAM=false disable_bam_indexing=false generate_md5=false num_threads=1 num_cpu_threads_per_data_thread=1 num_io_threads=0 monitorThreadEfficiency=false num_bam_file_handles=null read_group_black_list=null pedigree=[] pedigreeString=[] pedigreeValidationType=STRICT allow_intervals_with_unindexed_bam=false generateShadowBCF=false variant_index_type=DYNAMIC_SEEK variant_index_parameter=-1 reference_window_stop=0 phone_home= gatk_key=null tag=NA logging_level=INFO log_to_file=null help=false version=false out=/media/artem/artem_second/20170727_RUN8/Project_Stepchenkova/APOBEC_ung1_dynamics/N127-LAN210-Can-PmCDA1-NA-RUN8-D2_Sample_d2-2/N127-LAN210-Can-PmCDA1-NA-RUN8-D2_Sample_d2-2.vcf likelihoodCalculationEngine=PairHMM heterogeneousKmerSizeResolution=COMBO_MIN dbsnp=(RodBinding name= source=UNBOUND) dontTrimActiveRegions=false maxDiscARExtension=25 maxGGAARExtension=300 paddingAroundIndels=150 paddingAroundSNPs=20 comp=[] annotation=[] excludeAnnotation=[] group=[StandardAnnotation, StandardHCAnnotation] debug=false useFilteredReadsForAnnotations=false emitRefConfidence=NONE bamOutput=null bamWriterType=CALLED_HAPLOTYPES emitDroppedReads=false disableOptimizations=false annotateNDA=false useNewAFCalculator=false heterozygosity=0.001 indel_heterozygosity=1.25E-4 heterozygosity_stdev=0.01 standard_min_confidence_threshold_for_calling=10.0 standard_min_confidence_threshold_for_emitting=30.0 max_alternate_alleles=6 max_genotype_count=1024 max_num_PL_values=100 input_prior=[] sample_ploidy=2 genotyping_mode=DISCOVERY alleles=(RodBinding name= source=UNBOUND) contamination_fraction_to_filter=0.0 contamination_fraction_per_sample_file=null p_nonref_model=null exactcallslog=null output_mode=EMIT_VARIANTS_ONLY allSitePLs=false gcpHMM=10 pair_hmm_implementation=FASTEST_AVAILABLE phredScaledGlobalReadMismappingRate=45 noFpga=false nativePairHmmThreads=1 useDoublePrecision=false sample_name=null kmerSize=[10, 25] dontIncreaseKmerSizesForCycles=false allowNonUniqueKmersInRef=false numPruningSamples=1 recoverDanglingHeads=false doNotRecoverDanglingBranches=false minDanglingBranchLength=4 consensus=false maxNumHaplotypesInPopulation=128 errorCorrectKmers=false minPruning=2 debugGraphTransformations=false allowCyclesInKmerGraphToGeneratePaths=false graphOutput=null kmerLengthForReadErrorCorrection=25 minObservationsForKmerToBeSolid=20 GVCFGQBands=[1, 2, 3, 4, 5, 6, 7, 8, 9, 10, 11, 12, 13, 14, 15, 16, 17, 18, 19, 20, 21, 22, 23, 24, 25, 26, 27, 28, 29, 30, 31, 32, 33, 34, 35, 36, 37, 38, 39, 40, 41, 42, 43, 44, 45, 46, 47, 48, 49, 50, 51, 52, 53, 54, 55, 56, 57, 58, 59, 60, 70, 80, 90, 99] indelSizeToEliminateInRefModel=10 min_base_quality_score=10 includeUmappedReads=false useAllelesTrigger=false doNotRunPhysicalPhasing=true keepRG=null justDetermineActiveRegions=false dontGenotype=false dontUseSoftClippedBases=false captureAssemblyFailureBAM=false errorCorrectReads=false pcr_indel_model=CONSERVATIVE maxReadsInRegionPerSample=10000 minReadsPerAlignmentStart=10 mergeVariantsViaLD=false activityProfileOut=null activeRegionOut=null activeRegionIn=null activeRegionExtension=null forceActive=false activeRegionMaxSize=null bandPassSigma=null maxReadsInMemoryPerSample=30000 maxTotalReadsInMemory=10000000 maxProbPropagationDistance=50 activeProbabilityThreshold=0.002 min_mapping_quality_score=20 filter_reads_with_N_cigar=false filter_mismatching_base_and_quals=false filter_bases_not_stored=false">
##GATKCommandLine.SelectVariants=<ID=SelectVariants,Version=3.8-0-ge9d806836,Date="Wed Sep 06 00:17:50 PDT 2017",Epoch=1504682270102,CommandLineOptions="analysis_type=SelectVariants input_file=[] showFullBamList=false read_buffer_size=null read_filter=[] disable_read_filter=[] intervals=null excludeIntervals=null interval_set_rule=UNION interval_merging=ALL interval_padding=0 reference_sequence=../../LAN210/LAN210_v0.10m.fasta nonDeterministicRandomSeed=false disableDithering=false maxRuntime=-1 maxRuntimeUnits=MINUTES downsampling_type=BY_SAMPLE downsample_to_fraction=null downsample_to_coverage=1000 baq=OFF baqGapOpenPenalty=40.0 refactor_NDN_cigar_string=false fix_misencoded_quality_scores=false allow_potentially_misencoded_quality_scores=false useOriginalQualities=false defaultBaseQualities=-1 performanceLog=null BQSR=null quantize_quals=0 static_quantized_quals=null round_down_quantized=false disable_indel_quals=false emit_original_quals=false preserve_qscores_less_than=6 globalQScorePrior=-1.0 secondsBetweenProgressUpdates=10 validation_strictness=SILENT remove_program_records=false keep_program_records=false sample_rename_mapping_file=null unsafe=null use_jdk_deflater=false use_jdk_inflater=false disable_auto_index_creation_and_locking_when_reading_rods=false no_cmdline_in_header=false sites_only=false never_trim_vcf_format_field=false bcf=false bam_compression=null simplifyBAM=false disable_bam_indexing=false generate_md5=false num_threads=1 num_cpu_threads_per_data_thread=1 num_io_threads=0 monitorThreadEfficiency=false num_bam_file_handles=null read_group_black_list=null pedigree=[] pedigreeString=[] pedigreeValidationType=STRICT allow_intervals_with_unindexed_bam=false generateShadowBCF=false variant_index_type=DYNAMIC_SEEK variant_index_parameter=-1 reference_window_stop=0 phone_home= gatk_key=null tag=NA logging_level=INFO log_to_file=null help=false version=false variant=(RodBinding name=variant source=N127-LAN210-Can-PmCDA1-NA-RUN8-D2_Sample_d2-2.vcf) discordance=(RodBinding name= source=UNBOUND) concordance=(RodBinding name= source=UNBOUND) out=/media/artem/artem_second/20170727_RUN8/Project_Stepchenkova/APOBEC_ung1_dynamics/N127-LAN210-Can-PmCDA1-NA-RUN8-D2_Sample_d2-2/N127-LAN210-Can-PmCDA1-NA-RUN8-D2_Sample_d2-2_SNVs.vcf sample_name=[] sample_expressions=null sample_file=null exclude_sample_name=[] exclude_sample_file=[] exclude_sample_expressions=[] selectexpressions=[] invertselect=false excludeNonVariants=false excludeFiltered=false preserveAlleles=false removeUnusedAlternates=false restrictAllelesTo=ALL keepOriginalAC=false keepOriginalDP=false mendelianViolation=false invertMendelianViolation=false mendelianViolationQualThreshold=0.0 select_random_fraction=0.0 remove_fraction_genotypes=0.0 selectTypeToInclude=[SNP] selectTypeToExclude=[] keepIDs=null excludeIDs=null fullyDecode=false justRead=false maxIndelSize=2147483647 minIndelSize=0 maxFilteredGenotypes=2147483647 minFilteredGenotypes=0 maxFractionFilteredGenotypes=1.0 minFractionFilteredGenotypes=0.0 maxNOCALLnumber=2147483647 maxNOCALLfraction=1.0 setFilteredGtToNocall=false ALLOW_NONOVERLAPPING_COMMAND_LINE_SAMPLES=false forceValidOutput=false filter_reads_with_N_cigar=false filter_mismatching_base_and_quals=false filter_bases_not_stored=false">
##INFO=<ID=AC,Number=A,Type=Integer,Description="Allele count in genotypes, for each ALT allele, in the same order as listed">
##INFO=<ID=AF,Number=A,Type=Float,Description="Allele Frequency, for each ALT allele, in the same order as listed">
##INFO=<ID=AN,Number=1,Type=Integer,Description="Total number of alleles in called genotypes">
##INFO=<ID=BaseQRankSum,Number=1,Type=Float,Description="Z-score from Wilcoxon rank sum test of Alt Vs. Ref base qualities">
##INFO=<ID=ClippingRankSum,Number=1,Type=Float,Description="Z-score From Wilcoxon rank sum test of Alt vs. Ref number of hard clipped bases">
##INFO=<ID=DP,Number=1,Type=Integer,Description="Approximate read depth; some reads may have been filtered">
##INFO=<ID=DS,Number=0,Type=Flag,Description="Were any of the samples downsampled?">
##INFO=<ID=ExcessHet,Number=1,Type=Float,Description="Phred-scaled p-value for exact test of excess heterozygosity">
##INFO=<ID=FS,Number=1,Type=Float,Description="Phred-scaled p-value using Fisher's exact test to detect strand bias">
##INFO=<ID=HaplotypeScore,Number=1,Type=Float,Description="Consistency of the site with at most two segregating haplotypes">
##INFO=<ID=InbreedingCoeff,Number=1,Type=Float,Description="Inbreeding coefficient as estimated from the genotype likelihoods per-sample when compared against the Hardy-Weinberg expectation">
##INFO=<ID=MLEAC,Number=A,Type=Integer,Description="Maximum likelihood expectation (MLE) for the allele counts (not necessarily the same as the AC), for each ALT allele, in the same order as listed">
##INFO=<ID=MLEAF,Number=A,Type=Float,Description="Maximum likelihood expectation (MLE) for the allele frequency (not necessarily the same as the AF), for each ALT allele, in the same order as listed">
##INFO=<ID=MQ,Number=1,Type=Float,Description="RMS Mapping Quality">
##INFO=<ID=MQRankSum,Number=1,Type=Float,Description="Z-score From Wilcoxon rank sum test of Alt vs. Ref read mapping qualities">
##INFO=<ID=QD,Number=1,Type=Float,Description="Variant Confidence/Quality by Depth">
##INFO=<ID=ReadPosRankSum,Number=1,Type=Float,Description="Z-score from Wilcoxon rank sum test of Alt vs. Ref read position bias">
##INFO=<ID=SOR,Number=1,Type=Float,Description="Symmetric Odds Ratio of 2x2 contingency table to detect strand bias">
##contig=<ID=chrI,length=198855>
##contig=<ID=chrII,length=810456>
##contig=<ID=chrIII,length=316501>
##contig=<ID=chrIV,length=1516959>
##contig=<ID=chrV,length=570663>
##contig=<ID=chrVI,length=270116>
##contig=<ID=chrVII,length=1084724>
##contig=<ID=chrVIII,length=557320>
##contig=<ID=chrIX,length=433988>
##contig=<ID=chrX,length=745688>
##contig=<ID=chrXI,length=666767>
##contig=<ID=chrXII,length=1065113>
##contig=<ID=chrXIII,length=917121>
##contig=<ID=chrXIV,length=784078>
##contig=<ID=chrXV,length=1078147>
##contig=<ID=chrXVI,length=943466>
##contig=<ID=mt,length=85611>
##reference=file:///media/artem/artem_second/20170727_RUN8/Project_Stepchenkova/APOBEC_ung1_dynamics/N127-LAN210-Can-PmCDA1-NA-RUN8-D2_Sample_d2-2/../../LAN210/LAN210_v0.10m.fasta
##source=SelectVariants
#CHROM	POS	ID	REF	ALT	QUAL	FILTER	INFO	FORMAT	N127-LAN210-Can-PmCDA1-NA-RUN8-D2_Sample_d2-2
chrI	31308	.	C	T	1672.77	PASS	AC=1;AF=0.500;AN=2;BaseQRankSum=1.634;ClippingRankSum=0.000;DP=108;ExcessHet=3.0103;FS=6.142;MLEAC=1;MLEAF=0.500;MQ=42.00;MQRankSum=0.000;QD=15.49;ReadPosRankSum=0.213;SOR=1.167	GT:AD:DP:GQ:PL	0/1:62,46:108:99:1701,0,2343
chrI	57525	.	C	T	2015.77	PASS	AC=1;AF=0.500;AN=2;BaseQRankSum=-0.504;ClippingRankSum=0.000;DP=111;ExcessHet=3.0103;FS=2.578;MLEAC=1;MLEAF=0.500;MQ=42.00;MQRankSum=0.000;QD=18.33;ReadPosRankSum=0.751;SOR=1.040	GT:AD:DP:GQ:PL	0/1:55,55:110:99:2044,0,2007
chrI	72039	.	C	T	1717.77	PASS	AC=1;AF=0.500;AN=2;BaseQRankSum=-2.606;ClippingRankSum=0.000;DP=92;ExcessHet=3.0103;FS=6.727;MLEAC=1;MLEAF=0.500;MQ=42.00;MQRankSum=0.000;QD=18.67;ReadPosRankSum=-0.390;SOR=0.299	GT:AD:DP:GQ:PL	0/1:45,47:92:99:1746,0,1701
chrI	87201	.	G	A	1931.77	PASS	AC=1;AF=0.500;AN=2;BaseQRankSum=-0.845;ClippingRankSum=0.000;DP=95;ExcessHet=3.0103;FS=2.710;MLEAC=1;MLEAF=0.500;MQ=42.00;MQRankSum=0.000;QD=20.33;ReadPosRankSum=0.458;SOR=0.428	GT:AD:DP:GQ:PL	0/1:43,52:95:99:1960,0,1534
chrI	88120	.	G	A	1224.77	PASS	AC=1;AF=0.500;AN=2;BaseQRankSum=0.832;ClippingRankSum=0.000;DP=81;ExcessHet=3.0103;FS=3.019;MLEAC=1;MLEAF=0.500;MQ=41.82;MQRankSum=0.876;QD=15.12;ReadPosRankSum=1.043;SOR=1.058	GT:AD:DP:GQ:PL	0/1:47,34:81:99:1253,0,1712
chrI	141419	.	G	A	1339.77	PASS	AC=1;AF=0.500;AN=2;BaseQRankSum=-0.730;ClippingRankSum=0.000;DP=92;ExcessHet=3.0103;FS=0.800;MLEAC=1;MLEAF=0.500;MQ=40.56;MQRankSum=0.896;QD=14.89;ReadPosRankSum=1.548;SOR=0.642	GT:AD:DP:GQ:PL	0/1:51,39:90:99:1368,0,1788
chrI	142131	.	C	T	2031.77	PASS	AC=1;AF=0.500;AN=2;BaseQRankSum=3.161;ClippingRankSum=0.000;DP=105;ExcessHet=3.0103;FS=7.639;MLEAC=1;MLEAF=0.500;MQ=42.00;MQRankSum=0.000;QD=19.35;ReadPosRankSum=1.224;SOR=0.294	GT:AD:DP:GQ:PL	0/1:49,56:105:99:2060,0,1690
chrI	166319	.	C	T	1808.77	PASS	AC=1;AF=0.500;AN=2;BaseQRankSum=-0.124;ClippingRankSum=0.000;DP=114;ExcessHet=3.0103;FS=4.673;MLEAC=1;MLEAF=0.500;MQ=42.00;MQRankSum=0.000;QD=16.30;ReadPosRankSum=-0.762;SOR=1.136	GT:AD:DP:GQ:PL	0/1:61,50:111:99:1837,0,2331
chrI	184134	.	G	A	1390.77	PASS	AC=1;AF=0.500;AN=2;BaseQRankSum=-2.405;ClippingRankSum=0.000;DP=88;ExcessHet=3.0103;FS=3.987;MLEAC=1;MLEAF=0.500;MQ=42.00;MQRankSum=0.000;QD=15.80;ReadPosRankSum=-1.313;SOR=0.885	GT:AD:DP:GQ:PL	0/1:49,39:88:99:1419,0,1870
chrII	14114	.	G	A	1601.77	PASS	AC=1;AF=0.500;AN=2;BaseQRankSum=1.721;ClippingRankSum=0.000;DP=106;ExcessHet=3.0103;FS=0.000;MLEAC=1;MLEAF=0.500;MQ=42.00;MQRankSum=0.000;QD=15.11;ReadPosRankSum=0.927;SOR=0.648	GT:AD:DP:GQ:PL	0/1:60,46:106:99:1630,0,2254
chrII	80576	.	G	A	1568.77	PASS	AC=1;AF=0.500;AN=2;BaseQRankSum=1.581;ClippingRankSum=0.000;DP=80;ExcessHet=3.0103;FS=5.876;MLEAC=1;MLEAF=0.500;MQ=41.82;MQRankSum=1.076;QD=19.61;ReadPosRankSum=1.619;SOR=1.402	GT:AD:DP:GQ:PL	0/1:38,42:80:99:1597,0,1382
chrII	86734	.	G	A	1660.77	PASS	AC=1;AF=0.500;AN=2;BaseQRankSum=1.671;ClippingRankSum=0.000;DP=90;ExcessHet=3.0103;FS=4.071;MLEAC=1;MLEAF=0.500;MQ=42.00;MQRankSum=0.000;QD=18.45;ReadPosRankSum=0.260;SOR=0.347	GT:AD:DP:GQ:PL	0/1:45,45:90:99:1689,0,1641
chrII	100525	.	G	A	1977.77	PASS	AC=1;AF=0.500;AN=2;BaseQRankSum=-1.103;ClippingRankSum=0.000;DP=88;ExcessHet=3.0103;FS=0.000;MLEAC=1;MLEAF=0.500;MQ=42.00;MQRankSum=0.000;QD=22.47;ReadPosRankSum=2.475;SOR=0.784	GT:AD:DP:GQ:PL	0/1:36,52:88:99:2006,0,1290
chrII	102585	.	C	T	1928.77	PASS	AC=1;AF=0.500;AN=2;BaseQRankSum=-0.409;ClippingRankSum=0.000;DP=88;ExcessHet=3.0103;FS=8.852;MLEAC=1;MLEAF=0.500;MQ=42.00;MQRankSum=0.000;QD=21.92;ReadPosRankSum=-1.047;SOR=0.904	GT:AD:DP:GQ:PL	0/1:37,51:88:99:1957,0,1353
chrII	136533	.	C	T	2209.77	PASS	AC=1;AF=0.500;AN=2;BaseQRankSum=-0.387;ClippingRankSum=0.000;DP=103;ExcessHet=3.0103;FS=0.000;MLEAC=1;MLEAF=0.500;MQ=42.00;MQRankSum=0.000;QD=21.45;ReadPosRankSum=-1.181;SOR=0.765	GT:AD:DP:GQ:PL	0/1:45,58:103:99:2238,0,1669
chrII	158529	.	G	A	905.77	PASS	AC=1;AF=0.500;AN=2;BaseQRankSum=0.482;ClippingRankSum=0.000;DP=89;ExcessHet=3.0103;FS=0.868;MLEAC=1;MLEAF=0.500;MQ=42.00;MQRankSum=0.000;QD=10.29;ReadPosRankSum=1.808;SOR=0.518	GT:AD:DP:GQ:PL	0/1:60,28:88:99:934,0,2298
chrII	158787	.	G	A	1567.77	PASS	AC=1;AF=0.500;AN=2;BaseQRankSum=1.170;ClippingRankSum=0.000;DP=83;ExcessHet=3.0103;FS=1.791;MLEAC=1;MLEAF=0.500;MQ=42.00;MQRankSum=0.000;QD=18.89;ReadPosRankSum=-0.474;SOR=0.487	GT:AD:DP:GQ:PL	0/1:41,42:83:99:1596,0,1530
chrII	159519	.	G	A	1686.77	PASS	AC=1;AF=0.500;AN=2;BaseQRankSum=-0.909;ClippingRankSum=0.000;DP=94;ExcessHet=3.0103;FS=0.000;MLEAC=1;MLEAF=0.500;MQ=41.82;MQRankSum=0.000;QD=17.94;ReadPosRankSum=-2.144;SOR=0.693	GT:AD:DP:GQ:PL	0/1:47,47:94:99:1715,0,1779
chrII	193867	.	G	A	1710.77	PASS	AC=1;AF=0.500;AN=2;BaseQRankSum=1.370;ClippingRankSum=0.000;DP=105;ExcessHet=3.0103;FS=1.560;MLEAC=1;MLEAF=0.500;MQ=42.00;MQRankSum=0.000;QD=16.29;ReadPosRankSum=-0.795;SOR=0.859	GT:AD:DP:GQ:PL	0/1:58,47:105:99:1739,0,2145
chrII	203498	.	G	A	1909.77	PASS	AC=1;AF=0.500;AN=2;BaseQRankSum=2.538;ClippingRankSum=0.000;DP=88;ExcessHet=3.0103;FS=0.000;MLEAC=1;MLEAF=0.500;MQ=41.83;MQRankSum=-0.829;QD=21.70;ReadPosRankSum=0.977;SOR=0.701	GT:AD:DP:GQ:PL	0/1:37,51:88:99:1938,0,1303
chrII	236389	.	G	A	1755.77	PASS	AC=1;AF=0.500;AN=2;BaseQRankSum=-0.091;ClippingRankSum=0.000;DP=90;ExcessHet=3.0103;FS=0.000;MLEAC=1;MLEAF=0.500;MQ=42.00;MQRankSum=0.000;QD=19.51;ReadPosRankSum=-0.316;SOR=0.671	GT:AD:DP:GQ:PL	0/1:42,48:90:99:1784,0,1524
chrII	255870	.	G	A	1947.77	PASS	AC=1;AF=0.500;AN=2;BaseQRankSum=-0.044;ClippingRankSum=0.000;DP=97;ExcessHet=3.0103;FS=8.020;MLEAC=1;MLEAF=0.500;MQ=42.00;MQRankSum=0.000;QD=20.08;ReadPosRankSum=1.117;SOR=1.084	GT:AD:DP:GQ:PL	0/1:44,53:97:99:1976,0,1543
chrII	275565	.	G	A	1992.77	PASS	AC=1;AF=0.500;AN=2;BaseQRankSum=-0.170;ClippingRankSum=0.000;DP=97;ExcessHet=3.0103;FS=0.000;MLEAC=1;MLEAF=0.500;MQ=42.00;MQRankSum=0.000;QD=20.54;ReadPosRankSum=0.094;SOR=0.703	GT:AD:DP:GQ:PL	0/1:43,54:97:99:2021,0,1587
chrII	277954	.	G	A	1993.77	PASS	AC=1;AF=0.500;AN=2;BaseQRankSum=1.435;ClippingRankSum=0.000;DP=89;ExcessHet=3.0103;FS=0.812;MLEAC=1;MLEAF=0.500;MQ=42.00;MQRankSum=0.000;QD=22.40;ReadPosRankSum=0.250;SOR=0.880	GT:AD:DP:GQ:PL	0/1:37,52:89:99:2022,0,1302
chrII	279425	.	C	T	1851.77	PASS	AC=1;AF=0.500;AN=2;BaseQRankSum=0.474;ClippingRankSum=0.000;DP=86;ExcessHet=3.0103;FS=2.943;MLEAC=1;MLEAF=0.500;MQ=42.00;MQRankSum=0.000;QD=21.79;ReadPosRankSum=0.173;SOR=1.080	GT:AD:DP:GQ:PL	0/1:36,49:85:99:1880,0,1306
chrII	281327	.	G	A	1999.77	PASS	AC=1;AF=0.500;AN=2;BaseQRankSum=0.028;ClippingRankSum=0.000;DP=117;ExcessHet=3.0103;FS=2.356;MLEAC=1;MLEAF=0.500;MQ=42.00;MQRankSum=0.000;QD=17.09;ReadPosRankSum=0.371;SOR=0.500	GT:AD:DP:GQ:PL	0/1:62,55:117:99:2028,0,2309
chrII	318522	.	G	A	1582.77	PASS	AC=1;AF=0.500;AN=2;BaseQRankSum=-2.102;ClippingRankSum=0.000;DP=89;ExcessHet=3.0103;FS=2.780;MLEAC=1;MLEAF=0.500;MQ=42.00;MQRankSum=0.000;QD=17.78;ReadPosRankSum=-0.222;SOR=0.785	GT:AD:DP:GQ:PL	0/1:45,44:89:99:1611,0,1649
chrII	326811	.	G	A	1675.77	PASS	AC=1;AF=0.500;AN=2;BaseQRankSum=-2.443;ClippingRankSum=0.000;DP=83;ExcessHet=3.0103;FS=0.000;MLEAC=1;MLEAF=0.500;MQ=42.00;MQRankSum=0.000;QD=20.44;ReadPosRankSum=0.162;SOR=0.632	GT:AD:DP:GQ:PL	0/1:37,45:82:99:1704,0,1381
chrII	376244	.	G	A	1604.77	PASS	AC=1;AF=0.500;AN=2;BaseQRankSum=-0.567;ClippingRankSum=0.000;DP=94;ExcessHet=3.0103;FS=12.058;MLEAC=1;MLEAF=0.500;MQ=42.00;MQRankSum=0.000;QD=17.07;ReadPosRankSum=0.181;SOR=1.057	GT:AD:DP:GQ:PL	0/1:50,44:94:99:1633,0,1876
chrII	392196	.	G	A	1976.77	PASS	AC=1;AF=0.500;AN=2;BaseQRankSum=0.138;ClippingRankSum=0.000;DP=113;ExcessHet=3.0103;FS=0.000;MLEAC=1;MLEAF=0.500;MQ=41.87;MQRankSum=0.991;QD=17.49;ReadPosRankSum=-0.358;SOR=0.665	GT:AD:DP:GQ:PL	0/1:58,55:113:99:2005,0,2123
chrII	444676	.	G	A	1704.77	PASS	AC=1;AF=0.500;AN=2;BaseQRankSum=0.253;ClippingRankSum=0.000;DP=88;ExcessHet=3.0103;FS=10.599;MLEAC=1;MLEAF=0.500;MQ=42.00;MQRankSum=0.000;QD=19.37;ReadPosRankSum=-0.676;SOR=1.033	GT:AD:DP:GQ:PL	0/1:42,46:88:99:1733,0,1534
chrII	483430	.	G	A	2223.77	PASS	AC=1;AF=0.500;AN=2;BaseQRankSum=-0.541;ClippingRankSum=0.000;DP=106;ExcessHet=3.0103;FS=11.121;MLEAC=1;MLEAF=0.500;MQ=42.00;MQRankSum=0.000;QD=20.98;ReadPosRankSum=-0.379;SOR=0.853	GT:AD:DP:GQ:PL	0/1:46,60:106:99:2252,0,1693
chrII	496926	.	G	A	1656.77	PASS	AC=1;AF=0.500;AN=2;BaseQRankSum=0.237;ClippingRankSum=0.000;DP=107;ExcessHet=3.0103;FS=1.577;MLEAC=1;MLEAF=0.500;MQ=42.00;MQRankSum=0.000;QD=15.48;ReadPosRankSum=-0.332;SOR=0.540	GT:AD:DP:GQ:PL	0/1:61,46:107:99:1685,0,2358
chrII	499535	.	C	T	1082.77	PASS	AC=1;AF=0.500;AN=2;BaseQRankSum=0.688;ClippingRankSum=0.000;DP=62;ExcessHet=3.0103;FS=4.197;MLEAC=1;MLEAF=0.500;MQ=41.84;MQRankSum=0.628;QD=17.46;ReadPosRankSum=-1.628;SOR=0.307	GT:AD:DP:GQ:PL	0/1:29,33:62:99:1111,0,990
chrII	538118	.	C	T	1637.77	PASS	AC=1;AF=0.500;AN=2;BaseQRankSum=-1.617;ClippingRankSum=0.000;DP=99;ExcessHet=3.0103;FS=9.927;MLEAC=1;MLEAF=0.500;MQ=42.00;MQRankSum=0.000;QD=16.54;ReadPosRankSum=0.251;SOR=1.659	GT:AD:DP:GQ:PL	0/1:52,47:99:99:1666,0,1954
chrII	569277	.	G	A	1443.77	PASS	AC=1;AF=0.500;AN=2;BaseQRankSum=-0.085;ClippingRankSum=0.000;DP=95;ExcessHet=3.0103;FS=1.849;MLEAC=1;MLEAF=0.500;MQ=42.00;MQRankSum=0.000;QD=15.20;ReadPosRankSum=1.311;SOR=1.015	GT:AD:DP:GQ:PL	0/1:54,41:95:99:1472,0,2030
chrII	573092	.	G	A	1661.77	PASS	AC=1;AF=0.500;AN=2;BaseQRankSum=1.099;ClippingRankSum=0.000;DP=101;ExcessHet=3.0103;FS=4.909;MLEAC=1;MLEAF=0.500;MQ=42.00;MQRankSum=0.000;QD=16.45;ReadPosRankSum=-1.141;SOR=0.452	GT:AD:DP:GQ:PL	0/1:54,47:101:99:1690,0,2013
chrII	623590	.	G	A	2283.77	PASS	AC=1;AF=0.500;AN=2;BaseQRankSum=0.351;ClippingRankSum=0.000;DP=100;ExcessHet=3.0103;FS=0.000;MLEAC=1;MLEAF=0.500;MQ=42.00;MQRankSum=0.000;QD=22.84;ReadPosRankSum=0.576;SOR=0.760	GT:AD:DP:GQ:PL	0/1:40,60:100:99:2312,0,1400
chrII	668334	.	G	A	1251.77	PASS	AC=1;AF=0.500;AN=2;BaseQRankSum=-0.353;ClippingRankSum=0.000;DP=71;ExcessHet=3.0103;FS=0.900;MLEAC=1;MLEAF=0.500;MQ=42.00;MQRankSum=0.000;QD=17.63;ReadPosRankSum=0.097;SOR=0.549	GT:AD:DP:GQ:PL	0/1:36,35:71:99:1280,0,1339
chrII	678898	.	G	A	1712.77	PASS	AC=1;AF=0.500;AN=2;BaseQRankSum=-0.859;ClippingRankSum=0.000;DP=85;ExcessHet=3.0103;FS=4.143;MLEAC=1;MLEAF=0.500;MQ=42.00;MQRankSum=0.000;QD=20.15;ReadPosRankSum=-0.294;SOR=0.378	GT:AD:DP:GQ:PL	0/1:38,47:85:99:1741,0,1408
chrII	679381	.	G	A	1394.77	PASS	AC=1;AF=0.500;AN=2;BaseQRankSum=0.922;ClippingRankSum=0.000;DP=83;ExcessHet=3.0103;FS=1.786;MLEAC=1;MLEAF=0.500;MQ=42.00;MQRankSum=0.000;QD=16.80;ReadPosRankSum=0.772;SOR=0.509	GT:AD:DP:GQ:PL	0/1:44,39:83:99:1423,0,1663
chrII	681925	.	C	T	1249.77	PASS	AC=1;AF=0.500;AN=2;BaseQRankSum=0.795;ClippingRankSum=0.000;DP=85;ExcessHet=3.0103;FS=10.925;MLEAC=1;MLEAF=0.500;MQ=41.83;MQRankSum=0.881;QD=14.70;ReadPosRankSum=-0.312;SOR=1.044	GT:AD:DP:GQ:PL	0/1:49,36:85:99:1278,0,1731
chrII	731320	.	G	A	2362.77	PASS	AC=1;AF=0.500;AN=2;BaseQRankSum=2.639;ClippingRankSum=0.000;DP=138;ExcessHet=3.0103;FS=2.118;MLEAC=1;MLEAF=0.500;MQ=41.88;MQRankSum=1.369;QD=17.12;ReadPosRankSum=0.014;SOR=0.772	GT:AD:DP:GQ:PL	0/1:72,66:138:99:2391,0,2622
chrIII	40965	.	G	A	1403.77	PASS	AC=1;AF=0.500;AN=2;BaseQRankSum=1.991;ClippingRankSum=0.000;DP=75;ExcessHet=3.0103;FS=1.948;MLEAC=1;MLEAF=0.500;MQ=43.22;MQRankSum=-0.419;QD=18.72;ReadPosRankSum=1.198;SOR=0.949	GT:AD:DP:GQ:PL	0/1:36,39:75:99:1432,0,1298
chrIII	61252	.	G	A	2138.77	PASS	AC=1;AF=0.500;AN=2;BaseQRankSum=-0.459;ClippingRankSum=0.000;DP=121;ExcessHet=3.0103;FS=4.430;MLEAC=1;MLEAF=0.500;MQ=41.88;MQRankSum=-1.009;QD=17.68;ReadPosRankSum=-1.834;SOR=0.405	GT:AD:DP:GQ:PL	0/1:62,59:121:99:2167,0,2312
chrIII	66908	.	G	A	1259.77	PASS	AC=1;AF=0.500;AN=2;BaseQRankSum=-0.323;ClippingRankSum=0.000;DP=83;ExcessHet=3.0103;FS=1.786;MLEAC=1;MLEAF=0.500;MQ=41.82;MQRankSum=0.900;QD=15.18;ReadPosRankSum=-0.461;SOR=0.908	GT:AD:DP:GQ:PL	0/1:47,36:83:99:1288,0,1760
chrIII	125650	.	C	T	2215.77	PASS	AC=1;AF=0.500;AN=2;BaseQRankSum=0.621;ClippingRankSum=0.000;DP=102;ExcessHet=3.0103;FS=7.922;MLEAC=1;MLEAF=0.500;MQ=42.00;MQRankSum=0.000;QD=21.72;ReadPosRankSum=-0.004;SOR=0.791	GT:AD:DP:GQ:PL	0/1:44,58:102:99:2244,0,1621
chrIII	164645	.	C	T	1983.77	PASS	AC=1;AF=0.500;AN=2;BaseQRankSum=0.806;ClippingRankSum=0.000;DP=98;ExcessHet=3.0103;FS=0.755;MLEAC=1;MLEAF=0.500;MQ=41.98;MQRankSum=-0.901;QD=20.24;ReadPosRankSum=0.604;SOR=0.594	GT:AD:DP:GQ:PL	0/1:45,53:98:99:2012,0,1624
chrIII	178835	.	C	T	1955.77	PASS	AC=1;AF=0.500;AN=2;BaseQRankSum=1.907;ClippingRankSum=0.000;DP=105;ExcessHet=3.0103;FS=3.707;MLEAC=1;MLEAF=0.500;MQ=41.98;MQRankSum=-0.953;QD=18.63;ReadPosRankSum=0.807;SOR=0.392	GT:AD:DP:GQ:PL	0/1:51,54:105:99:1984,0,1812
chrIII	197336	.	G	A	1290.77	PASS	AC=1;AF=0.500;AN=2;BaseQRankSum=1.706;ClippingRankSum=0.000;DP=93;ExcessHet=3.0103;FS=5.361;MLEAC=1;MLEAF=0.500;MQ=42.00;MQRankSum=0.000;QD=13.88;ReadPosRankSum=-1.459;SOR=1.270	GT:AD:DP:GQ:PL	0/1:56,37:93:99:1319,0,2045
chrIII	280122	.	C	T	1967.77	PASS	AC=1;AF=0.500;AN=2;BaseQRankSum=0.462;ClippingRankSum=0.000;DP=92;ExcessHet=3.0103;FS=1.705;MLEAC=1;MLEAF=0.500;MQ=41.98;MQRankSum=-0.855;QD=21.39;ReadPosRankSum=0.847;SOR=0.917	GT:AD:DP:GQ:PL	0/1:40,52:92:99:1996,0,1468
chrIII	295529	.	C	T	1294.77	PASS	AC=1;AF=0.500;AN=2;BaseQRankSum=-1.062;ClippingRankSum=0.000;DP=89;ExcessHet=3.0103;FS=0.826;MLEAC=1;MLEAF=0.500;MQ=41.93;MQRankSum=1.216;QD=14.55;ReadPosRankSum=-0.628;SOR=0.879	GT:AD:DP:GQ:PL	0/1:52,37:89:99:1323,0,1971
chrIII	300449	.	G	A	1321.77	PASS	AC=1;AF=0.500;AN=2;BaseQRankSum=0.066;ClippingRankSum=0.000;DP=81;ExcessHet=3.0103;FS=2.968;MLEAC=1;MLEAF=0.500;MQ=41.82;MQRankSum=0.942;QD=16.32;ReadPosRankSum=2.117;SOR=0.922	GT:AD:DP:GQ:PL	0/1:44,37:81:99:1350,0,1678
chrIV	21701	.	G	A	1672.77	PASS	AC=1;AF=0.500;AN=2;BaseQRankSum=1.488;ClippingRankSum=0.000;DP=90;ExcessHet=3.0103;FS=0.000;MLEAC=1;MLEAF=0.500;MQ=42.00;MQRankSum=0.000;QD=18.59;ReadPosRankSum=-0.449;SOR=0.608	GT:AD:DP:GQ:PL	0/1:45,45:90:99:1701,0,1682
chrIV	65840	.	C	T	1716.77	PASS	AC=1;AF=0.500;AN=2;BaseQRankSum=-2.323;ClippingRankSum=0.000;DP=98;ExcessHet=3.0103;FS=6.491;MLEAC=1;MLEAF=0.500;MQ=41.83;MQRankSum=-0.029;QD=17.52;ReadPosRankSum=-0.063;SOR=0.608	GT:AD:DP:GQ:PL	0/1:50,48:98:99:1745,0,1884
chrIV	86771	.	G	A	2069.77	PASS	AC=1;AF=0.500;AN=2;BaseQRankSum=0.166;ClippingRankSum=0.000;DP=113;ExcessHet=3.0103;FS=0.000;MLEAC=1;MLEAF=0.500;MQ=41.87;MQRankSum=1.009;QD=18.32;ReadPosRankSum=-0.508;SOR=0.729	GT:AD:DP:GQ:PL	0/1:57,56:113:99:2098,0,2087
chrIV	87452	.	C	T	1357.77	PASS	AC=1;AF=0.500;AN=2;BaseQRankSum=-1.669;ClippingRankSum=0.000;DP=94;ExcessHet=3.0103;FS=5.500;MLEAC=1;MLEAF=0.500;MQ=42.00;MQRankSum=0.000;QD=14.44;ReadPosRankSum=-0.060;SOR=1.343	GT:AD:DP:GQ:PL	0/1:55,39:94:99:1386,0,2060
chrIV	88154	.	C	T	1698.77	PASS	AC=1;AF=0.500;AN=2;BaseQRankSum=-2.255;ClippingRankSum=0.000;DP=94;ExcessHet=3.0103;FS=1.681;MLEAC=1;MLEAF=0.500;MQ=41.84;MQRankSum=-0.979;QD=18.07;ReadPosRankSum=-1.259;SOR=0.476	GT:AD:DP:GQ:PL	0/1:47,47:94:99:1727,0,1744
chrIV	100041	.	C	T	1717.77	PASS	AC=1;AF=0.500;AN=2;BaseQRankSum=-0.032;ClippingRankSum=0.000;DP=114;ExcessHet=3.0103;FS=1.494;MLEAC=1;MLEAF=0.500;MQ=42.00;MQRankSum=0.000;QD=15.07;ReadPosRankSum=0.463;SOR=0.792	GT:AD:DP:GQ:PL	0/1:65,49:114:99:1746,0,2396
chrIV	117737	.	G	A	1762.77	PASS	AC=1;AF=0.500;AN=2;BaseQRankSum=0.553;ClippingRankSum=0.000;DP=92;ExcessHet=3.0103;FS=0.000;MLEAC=1;MLEAF=0.500;MQ=42.00;MQRankSum=0.000;QD=19.16;ReadPosRankSum=0.285;SOR=0.695	GT:AD:DP:GQ:PL	0/1:45,47:92:99:1791,0,1641
chrIV	127294	.	C	T	1865.77	PASS	AC=1;AF=0.500;AN=2;BaseQRankSum=1.085;ClippingRankSum=0.000;DP=109;ExcessHet=3.0103;FS=12.623;MLEAC=1;MLEAF=0.500;MQ=42.00;MQRankSum=0.000;QD=17.12;ReadPosRankSum=2.363;SOR=1.196	GT:AD:DP:GQ:PL	0/1:58,51:109:99:1894,0,2122
chrIV	132566	.	G	A	1579.77	PASS	AC=1;AF=0.500;AN=2;BaseQRankSum=-1.488;ClippingRankSum=0.000;DP=91;ExcessHet=3.0103;FS=3.960;MLEAC=1;MLEAF=0.500;MQ=42.00;MQRankSum=0.000;QD=17.36;ReadPosRankSum=1.248;SOR=1.002	GT:AD:DP:GQ:PL	0/1:48,43:91:99:1608,0,1820
chrIV	140534	.	C	T	1793.77	PASS	AC=1;AF=0.500;AN=2;BaseQRankSum=-0.488;ClippingRankSum=0.000;DP=94;ExcessHet=3.0103;FS=2.696;MLEAC=1;MLEAF=0.500;MQ=41.84;MQRankSum=1.065;QD=19.08;ReadPosRankSum=-1.114;SOR=0.459	GT:AD:DP:GQ:PL	0/1:45,49:94:99:1822,0,1678
chrIV	144791	.	G	A	1778.77	PASS	AC=1;AF=0.500;AN=2;BaseQRankSum=0.896;ClippingRankSum=0.000;DP=103;ExcessHet=3.0103;FS=1.579;MLEAC=1;MLEAF=0.500;MQ=42.00;MQRankSum=0.000;QD=17.27;ReadPosRankSum=0.351;SOR=0.533	GT:AD:DP:GQ:PL	0/1:55,48:103:99:1807,0,2055
chrIV	218720	.	C	T	2487.77	PASS	AC=1;AF=0.500;AN=2;BaseQRankSum=1.876;ClippingRankSum=0.000;DP=121;ExcessHet=3.0103;FS=5.726;MLEAC=1;MLEAF=0.500;MQ=41.88;MQRankSum=-0.896;QD=20.56;ReadPosRankSum=-2.226;SOR=1.223	GT:AD:DP:GQ:PL	0/1:55,66:121:99:2516,0,1963
chrIV	221254	.	G	A	1485.77	PASS	AC=1;AF=0.500;AN=2;BaseQRankSum=-0.541;ClippingRankSum=0.000;DP=95;ExcessHet=3.0103;FS=18.746;MLEAC=1;MLEAF=0.500;MQ=41.85;MQRankSum=-1.102;QD=15.64;ReadPosRankSum=-0.211;SOR=1.237	GT:AD:DP:GQ:PL	0/1:53,42:95:99:1514,0,2033
chrIV	229783	.	G	A	1819.77	PASS	AC=1;AF=0.500;AN=2;BaseQRankSum=-1.163;ClippingRankSum=0.000;DP=94;ExcessHet=3.0103;FS=0.000;MLEAC=1;MLEAF=0.500;MQ=42.00;MQRankSum=0.000;QD=19.36;ReadPosRankSum=0.164;SOR=0.622	GT:AD:DP:GQ:PL	0/1:48,46:94:99:1848,0,3689
chrIV	229789	.	G	A	1786.77	PASS	AC=1;AF=0.500;AN=2;BaseQRankSum=-0.959;ClippingRankSum=0.000;DP=87;ExcessHet=3.0103;FS=1.750;MLEAC=1;MLEAF=0.500;MQ=42.00;MQRankSum=0.000;QD=20.54;ReadPosRankSum=-0.243;SOR=0.509	GT:AD:DP:GQ:PL	0/1:45,42:87:99:1815,0,3657
chrIV	235140	.	G	A	1354.77	PASS	AC=1;AF=0.500;AN=2;BaseQRankSum=1.671;ClippingRankSum=0.000;DP=72;ExcessHet=3.0103;FS=6.226;MLEAC=1;MLEAF=0.500;MQ=42.00;MQRankSum=0.000;QD=18.82;ReadPosRankSum=0.996;SOR=0.884	GT:AD:DP:GQ:PL	0/1:36,36:72:99:1383,0,1364
chrIV	292535	.	G	A	1747.77	PASS	AC=1;AF=0.500;AN=2;BaseQRankSum=2.388;ClippingRankSum=0.000;DP=86;ExcessHet=3.0103;FS=0.819;MLEAC=1;MLEAF=0.500;MQ=41.84;MQRankSum=-0.888;QD=20.32;ReadPosRankSum=-1.268;SOR=0.828	GT:AD:DP:GQ:PL	0/1:39,47:86:99:1776,0,1391
chrIV	295076	.	G	A	1331.77	PASS	AC=1;AF=0.500;AN=2;BaseQRankSum=0.412;ClippingRankSum=0.000;DP=86;ExcessHet=3.0103;FS=0.820;MLEAC=1;MLEAF=0.500;MQ=41.84;MQRankSum=0.892;QD=15.49;ReadPosRankSum=-0.389;SOR=0.843	GT:AD:DP:GQ:PL	0/1:49,37:86:99:1360,0,1855
chrIV	301948	.	G	A	2017.77	PASS	AC=1;AF=0.500;AN=2;BaseQRankSum=2.438;ClippingRankSum=0.000;DP=94;ExcessHet=3.0103;FS=0.787;MLEAC=1;MLEAF=0.500;MQ=42.00;MQRankSum=0.000;QD=21.47;ReadPosRankSum=1.878;SOR=0.558	GT:AD:DP:GQ:PL	0/1:41,53:94:99:2046,0,1464
chrIV	313526	.	G	A	1878.77	PASS	AC=1;AF=0.500;AN=2;BaseQRankSum=0.408;ClippingRankSum=0.000;DP=108;ExcessHet=3.0103;FS=4.747;MLEAC=1;MLEAF=0.500;MQ=42.00;MQRankSum=0.000;QD=17.40;ReadPosRankSum=-0.751;SOR=0.733	GT:AD:DP:GQ:PL	0/1:57,51:108:99:1907,0,2150
chrIV	323953	.	G	A	1652.77	PASS	AC=1;AF=0.500;AN=2;BaseQRankSum=1.313;ClippingRankSum=0.000;DP=93;ExcessHet=3.0103;FS=3.893;MLEAC=1;MLEAF=0.500;MQ=42.00;MQRankSum=0.000;QD=17.77;ReadPosRankSum=-0.021;SOR=0.395	GT:AD:DP:GQ:PL	0/1:48,45:93:99:1681,0,1743
chrIV	356916	.	G	A	483.77	PASS	AC=1;AF=0.500;AN=2;BaseQRankSum=2.546;ClippingRankSum=0.000;DP=76;ExcessHet=3.0103;FS=0.000;MLEAC=1;MLEAF=0.500;MQ=41.95;MQRankSum=-0.380;QD=6.54;ReadPosRankSum=0.836;SOR=0.616	GT:AD:DP:GQ:PL	0/1:47,27:74:99:512,0,1520
chrIV	428590	.	C	T	1371.77	PASS	AC=1;AF=0.500;AN=2;BaseQRankSum=0.246;ClippingRankSum=0.000;DP=75;ExcessHet=3.0103;FS=11.877;MLEAC=1;MLEAF=0.500;MQ=42.00;MQRankSum=0.000;QD=18.29;ReadPosRankSum=0.199;SOR=1.318	GT:AD:DP:GQ:PL	0/1:38,37:75:99:1400,0,1437
chrIV	436270	.	C	T	1762.77	PASS	AC=1;AF=0.500;AN=2;BaseQRankSum=1.983;ClippingRankSum=0.000;DP=83;ExcessHet=3.0103;FS=11.248;MLEAC=1;MLEAF=0.500;MQ=42.00;MQRankSum=0.000;QD=21.24;ReadPosRankSum=0.081;SOR=0.261	GT:AD:DP:GQ:PL	0/1:36,47:83:99:1791,0,1234
chrIV	458090	.	G	A	1668.77	PASS	AC=1;AF=0.500;AN=2;BaseQRankSum=1.620;ClippingRankSum=0.000;DP=95;ExcessHet=3.0103;FS=2.671;MLEAC=1;MLEAF=0.500;MQ=42.00;MQRankSum=0.000;QD=17.57;ReadPosRankSum=-1.557;SOR=0.461	GT:AD:DP:GQ:PL	0/1:50,45:95:99:1697,0,1867
chrIV	491436	.	C	T	1995.77	PASS	AC=1;AF=0.500;AN=2;BaseQRankSum=1.185;ClippingRankSum=0.000;DP=104;ExcessHet=3.0103;FS=0.737;MLEAC=1;MLEAF=0.500;MQ=42.00;MQRankSum=0.000;QD=19.19;ReadPosRankSum=1.309;SOR=0.846	GT:AD:DP:GQ:PL	0/1:51,53:104:99:2024,0,1928
chrIV	501050	.	G	A	1379.77	PASS	AC=1;AF=0.500;AN=2;BaseQRankSum=0.996;ClippingRankSum=0.000;DP=79;ExcessHet=3.0103;FS=0.000;MLEAC=1;MLEAF=0.500;MQ=42.00;MQRankSum=0.000;QD=17.47;ReadPosRankSum=0.152;SOR=0.654	GT:AD:DP:GQ:PL	0/1:41,38:79:99:1408,0,1527
chrIV	506882	.	C	T	1267.77	PASS	AC=1;AF=0.500;AN=2;BaseQRankSum=-1.255;ClippingRankSum=0.000;DP=77;ExcessHet=3.0103;FS=5.895;MLEAC=1;MLEAF=0.500;MQ=41.97;MQRankSum=-1.014;QD=16.46;ReadPosRankSum=-0.873;SOR=0.601	GT:AD:DP:GQ:PL	0/1:40,37:77:99:1296,0,1459
chrIV	507737	.	G	A	1953.77	PASS	AC=1;AF=0.500;AN=2;BaseQRankSum=0.214;ClippingRankSum=0.000;DP=116;ExcessHet=3.0103;FS=8.653;MLEAC=1;MLEAF=0.500;MQ=42.00;MQRankSum=0.000;QD=16.84;ReadPosRankSum=-1.515;SOR=1.239	GT:AD:DP:GQ:PL	0/1:63,53:116:99:1982,0,2372
chrIV	564037	.	G	A	1226.77	PASS	AC=1;AF=0.500;AN=2;BaseQRankSum=-0.378;ClippingRankSum=0.000;DP=86;ExcessHet=3.0103;FS=4.176;MLEAC=1;MLEAF=0.500;MQ=41.84;MQRankSum=0.872;QD=14.26;ReadPosRankSum=0.335;SOR=0.768	GT:AD:DP:GQ:PL	0/1:50,36:86:99:1255,0,1876
chrIV	587803	.	C	T	921.77	PASS	AC=1;AF=0.500;AN=2;BaseQRankSum=0.272;ClippingRankSum=0.000;DP=56;ExcessHet=3.0103;FS=5.473;MLEAC=1;MLEAF=0.500;MQ=41.68;MQRankSum=-0.653;QD=16.46;ReadPosRankSum=-0.839;SOR=0.809	GT:AD:DP:GQ:PL	0/1:30,26:56:99:950,0,1011
chrIV	587864	.	G	A	1212.77	PASS	AC=1;AF=0.500;AN=2;BaseQRankSum=-0.547;ClippingRankSum=0.000;DP=66;ExcessHet=3.0103;FS=0.000;MLEAC=1;MLEAF=0.500;MQ=41.97;MQRankSum=-0.882;QD=18.38;ReadPosRankSum=-0.075;SOR=0.763	GT:AD:DP:GQ:PL	0/1:30,36:66:99:1241,0,1005
chrIV	603452	.	G	A	1600.77	PASS	AC=1;AF=0.500;AN=2;BaseQRankSum=-0.068;ClippingRankSum=0.000;DP=93;ExcessHet=3.0103;FS=6.849;MLEAC=1;MLEAF=0.500;MQ=41.85;MQRankSum=-1.034;QD=17.21;ReadPosRankSum=1.198;SOR=1.447	GT:AD:DP:GQ:PL	0/1:49,44:93:99:1629,0,1869
chrIV	645080	.	C	T	1715.77	PASS	AC=1;AF=0.500;AN=2;BaseQRankSum=0.711;ClippingRankSum=0.000;DP=107;ExcessHet=3.0103;FS=0.718;MLEAC=1;MLEAF=0.500;MQ=42.00;MQRankSum=0.000;QD=16.04;ReadPosRankSum=-1.847;SOR=0.598	GT:AD:DP:GQ:PL	0/1:56,51:107:99:1744,0,1849
chrIV	654863	.	G	A	1931.77	PASS	AC=1;AF=0.500;AN=2;BaseQRankSum=-0.628;ClippingRankSum=0.000;DP=103;ExcessHet=3.0103;FS=1.594;MLEAC=1;MLEAF=0.500;MQ=42.00;MQRankSum=0.000;QD=18.76;ReadPosRankSum=-0.222;SOR=0.882	GT:AD:DP:GQ:PL	0/1:50,53:103:99:1960,0,1828
chrIV	754879	.	C	T	1554.77	PASS	AC=1;AF=0.500;AN=2;BaseQRankSum=1.740;ClippingRankSum=0.000;DP=89;ExcessHet=3.0103;FS=0.794;MLEAC=1;MLEAF=0.500;MQ=42.00;MQRankSum=0.000;QD=17.47;ReadPosRankSum=1.058;SOR=0.752	GT:AD:DP:GQ:PL	0/1:47,42:89:99:1583,0,1776
chrIV	807300	.	G	A	1459.77	PASS	AC=1;AF=0.500;AN=2;BaseQRankSum=0.527;ClippingRankSum=0.000;DP=92;ExcessHet=3.0103;FS=3.959;MLEAC=1;MLEAF=0.500;MQ=42.00;MQRankSum=0.000;QD=15.87;ReadPosRankSum=-0.688;SOR=0.387	GT:AD:DP:GQ:PL	0/1:52,40:92:99:1488,0,1969
chrIV	827463	.	G	A	1708.77	PASS	AC=1;AF=0.500;AN=2;BaseQRankSum=0.288;ClippingRankSum=0.000;DP=98;ExcessHet=3.0103;FS=0.000;MLEAC=1;MLEAF=0.500;MQ=41.86;MQRankSum=-1.021;QD=17.44;ReadPosRankSum=-0.540;SOR=0.623	GT:AD:DP:GQ:PL	0/1:51,47:98:99:1737,0,1896
chrIV	831652	.	C	T	1815.77	PASS	AC=1;AF=0.500;AN=2;BaseQRankSum=0.687;ClippingRankSum=0.000;DP=105;ExcessHet=3.0103;FS=1.583;MLEAC=1;MLEAF=0.500;MQ=41.86;MQRankSum=1.019;QD=17.46;ReadPosRankSum=-1.054;SOR=0.495	GT:AD:DP:GQ:PL	0/1:52,52:104:99:1844,0,1822
chrIV	856508	.	G	A	1763.77	PASS	AC=1;AF=0.500;AN=2;BaseQRankSum=1.834;ClippingRankSum=0.000;DP=91;ExcessHet=3.0103;FS=10.520;MLEAC=1;MLEAF=0.500;MQ=42.00;MQRankSum=0.000;QD=19.38;ReadPosRankSum=0.057;SOR=0.277	GT:AD:DP:GQ:PL	0/1:44,47:91:99:1792,0,1599
chrIV	884384	.	C	T	1301.77	PASS	AC=1;AF=0.500;AN=2;BaseQRankSum=-1.029;ClippingRankSum=0.000;DP=73;ExcessHet=3.0103;FS=0.000;MLEAC=1;MLEAF=0.500;MQ=41.92;MQRankSum=-0.972;QD=18.08;ReadPosRankSum=0.928;SOR=0.804	GT:AD:DP:GQ:PL	0/1:36,36:72:99:1330,0,1369
chrIV	887051	.	G	A	1540.77	PASS	AC=1;AF=0.500;AN=2;BaseQRankSum=1.907;ClippingRankSum=0.000;DP=94;ExcessHet=3.0103;FS=2.725;MLEAC=1;MLEAF=0.500;MQ=42.00;MQRankSum=0.000;QD=16.39;ReadPosRankSum=0.701;SOR=0.428	GT:AD:DP:GQ:PL	0/1:49,45:94:99:1569,0,1686
chrIV	897849	.	C	T	1845.77	PASS	AC=1;AF=0.500;AN=2;BaseQRankSum=4.630;ClippingRankSum=0.000;DP=98;ExcessHet=3.0103;FS=0.000;MLEAC=1;MLEAF=0.500;MQ=41.98;MQRankSum=-0.980;QD=18.83;ReadPosRankSum=-0.200;SOR=0.777	GT:AD:DP:GQ:PL	0/1:49,49:98:99:1874,0,1742
chrIV	932168	.	C	T	1319.77	PASS	AC=1;AF=0.500;AN=2;BaseQRankSum=-1.949;ClippingRankSum=0.000;DP=84;ExcessHet=3.0103;FS=0.000;MLEAC=1;MLEAF=0.500;MQ=42.00;MQRankSum=0.000;QD=15.71;ReadPosRankSum=1.505;SOR=0.644	GT:AD:DP:GQ:PL	0/1:47,37:84:99:1348,0,1804
chrIV	966824	.	G	A	1503.77	PASS	AC=1;AF=0.500;AN=2;BaseQRankSum=-0.031;ClippingRankSum=0.000;DP=83;ExcessHet=3.0103;FS=5.560;MLEAC=1;MLEAF=0.500;MQ=41.81;MQRankSum=-1.371;QD=18.34;ReadPosRankSum=-0.628;SOR=0.508	GT:AD:DP:GQ:PL	0/1:40,42:82:99:1532,0,1472
chrIV	980846	.	C	T	1466.77	PASS	AC=1;AF=0.500;AN=2;BaseQRankSum=-1.516;ClippingRankSum=0.000;DP=83;ExcessHet=3.0103;FS=5.913;MLEAC=1;MLEAF=0.500;MQ=42.00;MQRankSum=0.000;QD=18.33;ReadPosRankSum=0.756;SOR=1.426	GT:AD:DP:GQ:PL	0/1:39,41:80:99:1495,0,1379
chrIV	1001785	.	G	A	1657.77	PASS	AC=1;AF=0.500;AN=2;BaseQRankSum=1.170;ClippingRankSum=0.000;DP=92;ExcessHet=3.0103;FS=8.548;MLEAC=1;MLEAF=0.500;MQ=42.00;MQRankSum=0.000;QD=18.02;ReadPosRankSum=-1.616;SOR=1.518	GT:AD:DP:GQ:PL	0/1:47,45:92:99:1686,0,1770
chrIV	1015814	.	G	A	2085.77	PASS	AC=1;AF=0.500;AN=2;BaseQRankSum=1.990;ClippingRankSum=0.000;DP=101;ExcessHet=3.0103;FS=11.647;MLEAC=1;MLEAF=0.500;MQ=42.00;MQRankSum=0.000;QD=20.65;ReadPosRankSum=-0.201;SOR=1.478	GT:AD:DP:GQ:PL	0/1:45,56:101:99:2114,0,1625
chrIV	1039514	.	G	A	1806.77	PASS	AC=1;AF=0.500;AN=2;BaseQRankSum=-0.587;ClippingRankSum=0.000;DP=119;ExcessHet=3.0103;FS=1.482;MLEAC=1;MLEAF=0.500;MQ=41.88;MQRankSum=-1.118;QD=15.18;ReadPosRankSum=0.562;SOR=0.523	GT:AD:DP:GQ:PL	0/1:67,52:119:99:1835,0,2472
chrIV	1045124	.	G	A	1378.77	PASS	AC=1;AF=0.500;AN=2;BaseQRankSum=0.976;ClippingRankSum=0.000;DP=84;ExcessHet=3.0103;FS=11.060;MLEAC=1;MLEAF=0.500;MQ=42.00;MQRankSum=0.000;QD=16.41;ReadPosRankSum=-0.564;SOR=0.585	GT:AD:DP:GQ:PL	0/1:46,38:84:99:1407,0,1755
chrIV	1090290	.	G	A	1664.77	PASS	AC=1;AF=0.500;AN=2;BaseQRankSum=-0.487;ClippingRankSum=0.000;DP=97;ExcessHet=3.0103;FS=3.794;MLEAC=1;MLEAF=0.500;MQ=41.85;MQRankSum=0.970;QD=17.16;ReadPosRankSum=1.530;SOR=0.414	GT:AD:DP:GQ:PL	0/1:51,46:97:99:1693,0,1912
chrIV	1105500	.	G	A	1933.77	PASS	AC=1;AF=0.500;AN=2;BaseQRankSum=1.131;ClippingRankSum=0.000;DP=94;ExcessHet=3.0103;FS=8.349;MLEAC=1;MLEAF=0.500;MQ=41.98;MQRankSum=-0.858;QD=20.57;ReadPosRankSum=-1.050;SOR=1.217	GT:AD:DP:GQ:PL	0/1:41,53:94:99:1962,0,1465
chrIV	1153706	.	G	A	1756.77	PASS	AC=1;AF=0.500;AN=2;BaseQRankSum=1.232;ClippingRankSum=0.000;DP=97;ExcessHet=3.0103;FS=5.122;MLEAC=1;MLEAF=0.500;MQ=42.00;MQRankSum=0.000;QD=18.11;ReadPosRankSum=-1.100;SOR=1.242	GT:AD:DP:GQ:PL	0/1:49,48:97:99:1785,0,1800
chrIV	1387734	.	G	A	1991.77	PASS	AC=1;AF=0.500;AN=2;BaseQRankSum=-0.900;ClippingRankSum=0.000;DP=99;ExcessHet=3.0103;FS=2.616;MLEAC=1;MLEAF=0.500;MQ=42.00;MQRankSum=0.000;QD=20.12;ReadPosRankSum=-0.234;SOR=0.745	GT:AD:DP:GQ:PL	0/1:45,54:99:99:2020,0,1670
chrIV	1403059	.	C	T	2472.77	PASS	AC=1;AF=0.500;AN=2;BaseQRankSum=1.509;ClippingRankSum=0.000;DP=103;ExcessHet=3.0103;FS=5.265;MLEAC=1;MLEAF=0.500;MQ=42.00;MQRankSum=0.000;QD=24.24;ReadPosRankSum=-1.928;SOR=1.266	GT:AD:DP:GQ:PL	0/1:37,65:102:99:2501,0,1271
chrIV	1411269	.	C	T	1532.77	PASS	AC=1;AF=0.500;AN=2;BaseQRankSum=-0.108;ClippingRankSum=0.000;DP=82;ExcessHet=3.0103;FS=0.000;MLEAC=1;MLEAF=0.500;MQ=42.00;MQRankSum=0.000;QD=18.69;ReadPosRankSum=0.079;SOR=0.671	GT:AD:DP:GQ:PL	0/1:40,42:82:99:1561,0,1442
chrIV	1416569	.	G	A	1735.77	PASS	AC=1;AF=0.500;AN=2;BaseQRankSum=0.203;ClippingRankSum=0.000;DP=94;ExcessHet=3.0103;FS=12.058;MLEAC=1;MLEAF=0.500;MQ=42.00;MQRankSum=0.000;QD=18.47;ReadPosRankSum=0.091;SOR=1.261	GT:AD:DP:GQ:PL	0/1:47,47:94:99:1764,0,1764
chrIV	1433389	.	C	T	1612.77	PASS	AC=1;AF=0.500;AN=2;BaseQRankSum=0.186;ClippingRankSum=0.000;DP=105;ExcessHet=3.0103;FS=0.000;MLEAC=1;MLEAF=0.500;MQ=42.00;MQRankSum=0.000;QD=15.36;ReadPosRankSum=-1.306;SOR=0.764	GT:AD:DP:GQ:PL	0/1:59,46:105:99:1641,0,2279
chrIV	1441190	.	G	A	1594.77	PASS	AC=1;AF=0.500;AN=2;BaseQRankSum=-0.600;ClippingRankSum=0.000;DP=85;ExcessHet=3.0103;FS=5.533;MLEAC=1;MLEAF=0.500;MQ=42.00;MQRankSum=0.000;QD=18.76;ReadPosRankSum=-0.753;SOR=0.660	GT:AD:DP:GQ:PL	0/1:41,44:85:99:1623,0,1501
chrIV	1459388	.	G	A	2144.77	PASS	AC=1;AF=0.500;AN=2;BaseQRankSum=0.153;ClippingRankSum=0.000;DP=103;ExcessHet=3.0103;FS=1.614;MLEAC=1;MLEAF=0.500;MQ=42.00;MQRankSum=0.000;QD=20.82;ReadPosRankSum=-0.318;SOR=0.923	GT:AD:DP:GQ:PL	0/1:45,58:103:99:2173,0,1653
chrIV	1461769	.	G	A	2014.77	PASS	AC=1;AF=0.500;AN=2;BaseQRankSum=0.785;ClippingRankSum=0.000;DP=104;ExcessHet=3.0103;FS=0.727;MLEAC=1;MLEAF=0.500;MQ=41.92;MQRankSum=1.058;QD=19.37;ReadPosRankSum=-0.809;SOR=0.608	GT:AD:DP:GQ:PL	0/1:50,54:104:99:2043,0,1829
chrIV	1465883	.	G	A	2156.77	PASS	AC=1;AF=0.500;AN=2;BaseQRankSum=0.278;ClippingRankSum=0.000;DP=109;ExcessHet=3.0103;FS=4.781;MLEAC=1;MLEAF=0.500;MQ=42.00;MQRankSum=0.000;QD=19.79;ReadPosRankSum=-0.105;SOR=0.350	GT:AD:DP:GQ:PL	0/1:51,58:109:99:2185,0,1898
chrIV	1469676	.	G	A	1396.77	PASS	AC=1;AF=0.500;AN=2;BaseQRankSum=0.415;ClippingRankSum=0.000;DP=79;ExcessHet=3.0103;FS=4.530;MLEAC=1;MLEAF=0.500;MQ=41.98;MQRankSum=1.013;QD=17.68;ReadPosRankSum=-0.436;SOR=1.284	GT:AD:DP:GQ:PL	0/1:40,39:79:99:1425,0,1450
chrIV	1469870	.	C	T	1996.77	PASS	AC=1;AF=0.500;AN=2;BaseQRankSum=1.539;ClippingRankSum=0.000;DP=95;ExcessHet=3.0103;FS=0.000;MLEAC=1;MLEAF=0.500;MQ=41.96;MQRankSum=0.181;QD=21.02;ReadPosRankSum=0.592;SOR=0.656	GT:AD:DP:GQ:PL	0/1:42,53:95:99:2025,0,1490
chrIV	1480408	.	C	T	1892.77	PASS	AC=1;AF=0.500;AN=2;BaseQRankSum=-0.786;ClippingRankSum=0.000;DP=96;ExcessHet=3.0103;FS=0.783;MLEAC=1;MLEAF=0.500;MQ=42.00;MQRankSum=0.000;QD=19.72;ReadPosRankSum=-0.545;SOR=0.568	GT:AD:DP:GQ:PL	0/1:45,51:96:99:1921,0,1682
chrIV	1489806	.	G	A	1976.77	PASS	AC=1;AF=0.500;AN=2;BaseQRankSum=1.626;ClippingRankSum=0.000;DP=92;ExcessHet=3.0103;FS=0.791;MLEAC=1;MLEAF=0.500;MQ=41.84;MQRankSum=-0.836;QD=21.49;ReadPosRankSum=1.661;SOR=0.836	GT:AD:DP:GQ:PL	0/1:39,53:92:99:2005,0,1407
chrIV	1512044	.	C	T	1948.77	PASS	AC=1;AF=0.500;AN=2;BaseQRankSum=2.025;ClippingRankSum=0.000;DP=100;ExcessHet=3.0103;FS=0.750;MLEAC=1;MLEAF=0.500;MQ=42.00;MQRankSum=0.000;QD=19.49;ReadPosRankSum=-0.072;SOR=0.853	GT:AD:DP:GQ:PL	0/1:48,52:100:99:1977,0,1733
chrV	11282	.	G	A	1766.77	PASS	AC=1;AF=0.500;AN=2;BaseQRankSum=0.008;ClippingRankSum=0.000;DP=102;ExcessHet=3.0103;FS=3.690;MLEAC=1;MLEAF=0.500;MQ=42.00;MQRankSum=0.000;QD=17.32;ReadPosRankSum=0.235;SOR=0.707	GT:AD:DP:GQ:PL	0/1:54,48:102:99:1795,0,2055
chrV	12290	.	C	T	1738.77	PASS	AC=1;AF=0.500;AN=2;BaseQRankSum=0.815;ClippingRankSum=0.000;DP=114;ExcessHet=3.0103;FS=0.000;MLEAC=1;MLEAF=0.500;MQ=41.86;MQRankSum=-1.623;QD=15.25;ReadPosRankSum=0.450;SOR=0.705	GT:AD:DP:GQ:PL	0/1:65,49:114:99:1767,0,2480
chrV	15911	.	C	T	1850.77	PASS	AC=1;AF=0.500;AN=2;BaseQRankSum=-0.687;ClippingRankSum=0.000;DP=91;ExcessHet=3.0103;FS=0.786;MLEAC=1;MLEAF=0.500;MQ=42.00;MQRankSum=0.000;QD=20.34;ReadPosRankSum=-0.681;SOR=0.650	GT:AD:DP:GQ:PL	0/1:42,49:91:99:1879,0,1575
chrV	32076	.	C	T	1854.77	PASS	AC=1;AF=0.500;AN=2;BaseQRankSum=-0.142;ClippingRankSum=0.000;DP=101;ExcessHet=3.0103;FS=0.745;MLEAC=1;MLEAF=0.500;MQ=42.00;MQRankSum=0.000;QD=18.36;ReadPosRankSum=0.773;SOR=0.811	GT:AD:DP:GQ:PL	0/1:50,51:101:99:1883,0,1833
chrV	32811	.	G	A	1760.77	PASS	AC=1;AF=0.500;AN=2;BaseQRankSum=1.053;ClippingRankSum=0.000;DP=108;ExcessHet=3.0103;FS=2.504;MLEAC=1;MLEAF=0.500;MQ=42.00;MQRankSum=0.000;QD=16.30;ReadPosRankSum=0.252;SOR=0.485	GT:AD:DP:GQ:PL	0/1:59,49:108:99:1789,0,2229
chrV	43600	.	G	A	1884.77	PASS	AC=1;AF=0.500;AN=2;BaseQRankSum=1.430;ClippingRankSum=0.000;DP=102;ExcessHet=3.0103;FS=0.741;MLEAC=1;MLEAF=0.500;MQ=42.00;MQRankSum=0.000;QD=18.48;ReadPosRankSum=0.445;SOR=0.629	GT:AD:DP:GQ:PL	0/1:51,51:102:99:1913,0,1918
chrV	84337	.	G	A	1638.77	PASS	AC=1;AF=0.500;AN=2;BaseQRankSum=-2.437;ClippingRankSum=0.000;DP=88;ExcessHet=3.0103;FS=0.000;MLEAC=1;MLEAF=0.500;MQ=41.98;MQRankSum=-1.000;QD=18.62;ReadPosRankSum=-1.733;SOR=0.619	GT:AD:DP:GQ:PL	0/1:45,43:88:99:1667,0,2819
chrV	84338	.	G	A	1638.77	PASS	AC=1;AF=0.500;AN=2;BaseQRankSum=-0.125;ClippingRankSum=0.000;DP=89;ExcessHet=3.0103;FS=0.797;MLEAC=1;MLEAF=0.500;MQ=41.98;MQRankSum=-1.012;QD=18.41;ReadPosRankSum=-1.551;SOR=0.586	GT:AD:DP:GQ:PL	0/1:46,43:89:99:1667,0,2819
chrV	84387	.	G	A	1954.77	PASS	AC=1;AF=0.500;AN=2;BaseQRankSum=-0.379;ClippingRankSum=0.000;DP=98;ExcessHet=3.0103;FS=2.629;MLEAC=1;MLEAF=0.500;MQ=41.98;MQRankSum=-0.920;QD=19.95;ReadPosRankSum=-0.375;SOR=0.465	GT:AD:DP:GQ:PL	0/1:46,52:98:99:1983,0,1723
chrV	84593	.	G	A	2003.77	PASS	AC=1;AF=0.500;AN=2;BaseQRankSum=-1.097;ClippingRankSum=0.000;DP=113;ExcessHet=3.0103;FS=14.265;MLEAC=1;MLEAF=0.500;MQ=41.98;MQRankSum=-1.009;QD=17.73;ReadPosRankSum=-0.727;SOR=1.409	GT:AD:DP:GQ:PL	0/1:58,55:113:99:2032,0,2145
chrV	85542	.	G	A	1537.77	PASS	AC=1;AF=0.500;AN=2;BaseQRankSum=1.755;ClippingRankSum=0.000;DP=81;ExcessHet=3.0103;FS=0.000;MLEAC=1;MLEAF=0.500;MQ=42.00;MQRankSum=0.000;QD=18.98;ReadPosRankSum=0.260;SOR=0.710	GT:AD:DP:GQ:PL	0/1:39,42:81:99:1566,0,1438
chrV	86211	.	C	T	1485.77	PASS	AC=1;AF=0.500;AN=2;BaseQRankSum=1.826;ClippingRankSum=0.000;DP=94;ExcessHet=3.0103;FS=0.791;MLEAC=1;MLEAF=0.500;MQ=41.98;MQRankSum=0.000;QD=16.15;ReadPosRankSum=0.719;SOR=0.569	GT:AD:DP:GQ:PL	0/1:49,43:92:99:1514,0,1800
chrV	101832	.	C	T	1594.77	PASS	AC=1;AF=0.500;AN=2;BaseQRankSum=0.585;ClippingRankSum=0.000;DP=86;ExcessHet=3.0103;FS=0.000;MLEAC=1;MLEAF=0.500;MQ=41.83;MQRankSum=-0.977;QD=18.54;ReadPosRankSum=0.919;SOR=0.787	GT:AD:DP:GQ:PL	0/1:43,43:86:99:1623,0,1627
chrV	107689	.	C	T	1546.77	PASS	AC=1;AF=0.500;AN=2;BaseQRankSum=-1.350;ClippingRankSum=0.000;DP=89;ExcessHet=3.0103;FS=2.787;MLEAC=1;MLEAF=0.500;MQ=41.98;MQRankSum=1.011;QD=17.38;ReadPosRankSum=-0.901;SOR=0.959	GT:AD:DP:GQ:PL	0/1:45,44:89:99:1575,0,1686
chrV	117610	.	C	T	2287.77	PASS	AC=1;AF=0.500;AN=2;BaseQRankSum=-1.069;ClippingRankSum=0.000;DP=115;ExcessHet=3.0103;FS=1.482;MLEAC=1;MLEAF=0.500;MQ=42.00;MQRankSum=0.000;QD=19.89;ReadPosRankSum=-1.001;SOR=0.848	GT:AD:DP:GQ:PL	0/1:54,61:115:99:2316,0,2022
chrV	140348	.	G	A	1609.77	PASS	AC=1;AF=0.500;AN=2;BaseQRankSum=0.838;ClippingRankSum=0.000;DP=104;ExcessHet=3.0103;FS=0.000;MLEAC=1;MLEAF=0.500;MQ=42.00;MQRankSum=0.000;QD=15.48;ReadPosRankSum=0.595;SOR=0.744	GT:AD:DP:GQ:PL	0/1:59,45:104:99:1638,0,2167
chrV	140398	.	G	A	1832.77	PASS	AC=1;AF=0.500;AN=2;BaseQRankSum=1.213;ClippingRankSum=0.000;DP=103;ExcessHet=3.0103;FS=1.582;MLEAC=1;MLEAF=0.500;MQ=42.00;MQRankSum=0.000;QD=17.79;ReadPosRankSum=-1.450;SOR=0.829	GT:AD:DP:GQ:PL	0/1:53,50:103:99:1861,0,1969
chrV	143926	.	C	T	1654.77	PASS	AC=1;AF=0.500;AN=2;BaseQRankSum=0.474;ClippingRankSum=0.000;DP=115;ExcessHet=3.0103;FS=0.000;MLEAC=1;MLEAF=0.500;MQ=42.00;MQRankSum=0.000;QD=14.39;ReadPosRankSum=0.240;SOR=0.750	GT:AD:DP:GQ:PL	0/1:69,46:115:99:1683,0,2632
chrV	166720	.	G	A	2202.77	PASS	AC=1;AF=0.500;AN=2;BaseQRankSum=1.110;ClippingRankSum=0.000;DP=124;ExcessHet=3.0103;FS=2.296;MLEAC=1;MLEAF=0.500;MQ=42.00;MQRankSum=0.000;QD=17.76;ReadPosRankSum=-0.246;SOR=0.479	GT:AD:DP:GQ:PL	0/1:64,60:124:99:2231,0,2391
chrV	167062	.	G	A	2045.77	PASS	AC=1;AF=0.500;AN=2;BaseQRankSum=-1.644;ClippingRankSum=0.000;DP=107;ExcessHet=3.0103;FS=6.121;MLEAC=1;MLEAF=0.500;MQ=42.00;MQRankSum=0.000;QD=19.12;ReadPosRankSum=-1.166;SOR=0.390	GT:AD:DP:GQ:PL	0/1:52,55:107:99:2074,0,1957
chrV	203569	.	C	T	1278.77	PASS	AC=1;AF=0.500;AN=2;BaseQRankSum=1.805;ClippingRankSum=0.000;DP=89;ExcessHet=3.0103;FS=1.764;MLEAC=1;MLEAF=0.500;MQ=42.00;MQRankSum=0.000;QD=14.37;ReadPosRankSum=0.824;SOR=0.898	GT:AD:DP:GQ:PL	0/1:53,36:89:99:1307,0,1992
chrV	258309	.	C	T	1496.77	PASS	AC=1;AF=0.500;AN=2;BaseQRankSum=-0.301;ClippingRankSum=0.000;DP=87;ExcessHet=3.0103;FS=4.058;MLEAC=1;MLEAF=0.500;MQ=41.98;MQRankSum=-1.036;QD=17.20;ReadPosRankSum=-1.994;SOR=0.389	GT:AD:DP:GQ:PL	0/1:46,41:87:99:1525,0,1732
chrV	284267	.	G	A	1339.77	PASS	AC=1;AF=0.500;AN=2;BaseQRankSum=0.489;ClippingRankSum=0.000;DP=77;ExcessHet=3.0103;FS=3.417;MLEAC=1;MLEAF=0.500;MQ=42.00;MQRankSum=0.000;QD=17.40;ReadPosRankSum=1.076;SOR=0.338	GT:AD:DP:GQ:PL	0/1:40,37:77:99:1368,0,1463
chrV	286723	.	G	A	1665.77	PASS	AC=1;AF=0.500;AN=2;BaseQRankSum=-0.111;ClippingRankSum=0.000;DP=85;ExcessHet=3.0103;FS=11.152;MLEAC=1;MLEAF=0.500;MQ=42.00;MQRankSum=0.000;QD=19.60;ReadPosRankSum=-0.971;SOR=0.254	GT:AD:DP:GQ:PL	0/1:40,45:85:99:1694,0,1481
chrV	287466	.	G	A	1537.77	PASS	AC=1;AF=0.500;AN=2;BaseQRankSum=-1.474;ClippingRankSum=0.000;DP=80;ExcessHet=3.0103;FS=3.058;MLEAC=1;MLEAF=0.500;MQ=42.00;MQRankSum=0.000;QD=19.22;ReadPosRankSum=0.256;SOR=0.407	GT:AD:DP:GQ:PL	0/1:38,42:80:99:1566,0,1443
chrV	305910	.	C	T	1697.77	PASS	AC=1;AF=0.500;AN=2;BaseQRankSum=2.060;ClippingRankSum=0.000;DP=99;ExcessHet=3.0103;FS=2.606;MLEAC=1;MLEAF=0.500;MQ=41.81;MQRankSum=-0.620;QD=17.32;ReadPosRankSum=0.150;SOR=0.974	GT:AD:DP:GQ:PL	0/1:51,47:98:99:1726,0,1704
chrV	305939	.	C	T	1835.77	PASS	AC=1;AF=0.500;AN=2;BaseQRankSum=0.620;ClippingRankSum=0.000;DP=90;ExcessHet=3.0103;FS=0.783;MLEAC=1;MLEAF=0.500;MQ=41.96;MQRankSum=-1.256;QD=20.40;ReadPosRankSum=-1.182;SOR=0.602	GT:AD:DP:GQ:PL	0/1:40,50:90:99:1864,0,1373
chrV	327212	.	C	T	1569.77	PASS	AC=1;AF=0.500;AN=2;BaseQRankSum=-0.792;ClippingRankSum=0.000;DP=90;ExcessHet=3.0103;FS=1.779;MLEAC=1;MLEAF=0.500;MQ=42.00;MQRankSum=0.000;QD=17.44;ReadPosRankSum=0.555;SOR=0.492	GT:AD:DP:GQ:PL	0/1:47,43:90:99:1598,0,1789
chrV	424729	.	C	T	2082.77	PASS	AC=1;AF=0.500;AN=2;BaseQRankSum=0.207;ClippingRankSum=0.000;DP=96;ExcessHet=3.0103;FS=5.310;MLEAC=1;MLEAF=0.500;MQ=42.00;MQRankSum=0.000;QD=21.70;ReadPosRankSum=-0.504;SOR=1.271	GT:AD:DP:GQ:PL	0/1:40,56:96:99:2111,0,1457
chrV	431279	.	G	A	987.77	PASS	AC=1;AF=0.500;AN=2;BaseQRankSum=-1.275;ClippingRankSum=0.000;DP=88;ExcessHet=3.0103;FS=0.000;MLEAC=1;MLEAF=0.500;MQ=42.00;MQRankSum=0.000;QD=14.32;ReadPosRankSum=0.288;SOR=0.619	GT:AD:DP:GQ:PL	0/1:41,28:69:99:1016,0,1596
chrV	431307	.	C	T	1543.77	PASS	AC=1;AF=0.500;AN=2;BaseQRankSum=0.408;ClippingRankSum=0.000;DP=90;ExcessHet=3.0103;FS=2.229;MLEAC=1;MLEAF=0.500;MQ=42.00;MQRankSum=0.000;QD=22.05;ReadPosRankSum=0.407;SOR=1.105	GT:AD:DP:GQ:PL	0/1:29,41:70:99:1572,0,1035
chrV	491379	.	G	A	2702.77	PASS	AC=1;AF=0.500;AN=2;BaseQRankSum=0.177;ClippingRankSum=0.000;DP=137;ExcessHet=3.0103;FS=0.635;MLEAC=1;MLEAF=0.500;MQ=42.00;MQRankSum=0.000;QD=19.73;ReadPosRankSum=0.138;SOR=0.597	GT:AD:DP:GQ:PL	0/1:65,72:137:99:2731,0,2427
chrV	550440	.	C	T	1755.77	PASS	AC=1;AF=0.500;AN=2;BaseQRankSum=0.288;ClippingRankSum=0.000;DP=98;ExcessHet=3.0103;FS=2.773;MLEAC=1;MLEAF=0.500;MQ=42.00;MQRankSum=0.000;QD=17.92;ReadPosRankSum=-1.219;SOR=0.426	GT:AD:DP:GQ:PL	0/1:50,48:98:99:1784,0,1837
chrV	559654	.	C	T	1873.77	PASS	AC=1;AF=0.500;AN=2;BaseQRankSum=-1.728;ClippingRankSum=0.000;DP=89;ExcessHet=3.0103;FS=0.803;MLEAC=1;MLEAF=0.500;MQ=42.00;MQRankSum=0.000;QD=21.05;ReadPosRankSum=-0.506;SOR=0.586	GT:AD:DP:GQ:PL	0/1:39,50:89:99:1902,0,1446
chrVI	74509	.	G	A	1649.77	PASS	AC=1;AF=0.500;AN=2;BaseQRankSum=0.221;ClippingRankSum=0.000;DP=105;ExcessHet=3.0103;FS=3.605;MLEAC=1;MLEAF=0.500;MQ=42.00;MQRankSum=0.000;QD=15.71;ReadPosRankSum=-0.608;SOR=0.737	GT:AD:DP:GQ:PL	0/1:57,48:105:99:1678,0,2122
chrVI	83245	.	G	A	1941.77	PASS	AC=1;AF=0.500;AN=2;BaseQRankSum=-0.560;ClippingRankSum=0.000;DP=100;ExcessHet=3.0103;FS=0.756;MLEAC=1;MLEAF=0.500;MQ=42.00;MQRankSum=0.000;QD=19.61;ReadPosRankSum=-0.008;SOR=0.614	GT:AD:DP:GQ:PL	0/1:47,52:99:99:1970,0,1735
chrVI	150667	.	C	T	1698.77	PASS	AC=1;AF=0.500;AN=2;BaseQRankSum=-0.623;ClippingRankSum=0.000;DP=91;ExcessHet=3.0103;FS=0.000;MLEAC=1;MLEAF=0.500;MQ=42.00;MQRankSum=0.000;QD=18.67;ReadPosRankSum=-0.753;SOR=0.730	GT:AD:DP:GQ:PL	0/1:45,46:91:99:1727,0,1682
chrVI	153319	.	G	A	1680.77	PASS	AC=1;AF=0.500;AN=2;BaseQRankSum=-0.977;ClippingRankSum=0.000;DP=101;ExcessHet=3.0103;FS=3.671;MLEAC=1;MLEAF=0.500;MQ=42.00;MQRankSum=0.000;QD=16.64;ReadPosRankSum=-0.441;SOR=0.423	GT:AD:DP:GQ:PL	0/1:54,47:101:99:1709,0,2035
chrVI	190361	.	C	T	1989.77	PASS	AC=1;AF=0.500;AN=2;BaseQRankSum=-0.064;ClippingRankSum=0.000;DP=102;ExcessHet=3.0103;FS=4.944;MLEAC=1;MLEAF=0.500;MQ=42.00;MQRankSum=0.000;QD=19.51;ReadPosRankSum=0.087;SOR=1.068	GT:AD:DP:GQ:PL	0/1:48,54:102:99:2018,0,1770
chrVI	208426	.	G	A	1920.77	PASS	AC=1;AF=0.500;AN=2;BaseQRankSum=1.430;ClippingRankSum=0.000;DP=110;ExcessHet=3.0103;FS=6.013;MLEAC=1;MLEAF=0.500;MQ=42.00;MQRankSum=0.000;QD=17.46;ReadPosRankSum=-0.795;SOR=0.473	GT:AD:DP:GQ:PL	0/1:58,52:110:99:1949,0,2189
chrVI	213549	.	C	T	1709.77	PASS	AC=1;AF=0.500;AN=2;BaseQRankSum=-0.629;ClippingRankSum=0.000;DP=88;ExcessHet=3.0103;FS=0.000;MLEAC=1;MLEAF=0.500;MQ=42.00;MQRankSum=0.000;QD=19.43;ReadPosRankSum=0.728;SOR=0.772	GT:AD:DP:GQ:PL	0/1:42,46:88:99:1738,0,1577
chrVI	228925	.	C	T	1319.77	PASS	AC=1;AF=0.500;AN=2;BaseQRankSum=1.041;ClippingRankSum=0.000;DP=89;ExcessHet=3.0103;FS=0.000;MLEAC=1;MLEAF=0.500;MQ=42.00;MQRankSum=0.000;QD=14.83;ReadPosRankSum=0.062;SOR=0.681	GT:AD:DP:GQ:PL	0/1:52,37:89:99:1348,0,1910
chrVII	116979	.	C	T	1292.77	PASS	AC=1;AF=0.500;AN=2;BaseQRankSum=-0.221;ClippingRankSum=0.000;DP=78;ExcessHet=3.0103;FS=0.839;MLEAC=1;MLEAF=0.500;MQ=42.00;MQRankSum=0.000;QD=16.57;ReadPosRankSum=0.083;SOR=0.804	GT:AD:DP:GQ:PL	0/1:42,36:78:99:1321,0,1582
chrVII	159684	.	C	T	1653.77	PASS	AC=1;AF=0.500;AN=2;BaseQRankSum=0.362;ClippingRankSum=0.000;DP=82;ExcessHet=3.0103;FS=2.952;MLEAC=1;MLEAF=0.500;MQ=42.00;MQRankSum=0.000;QD=20.17;ReadPosRankSum=0.308;SOR=0.736	GT:AD:DP:GQ:PL	0/1:38,44:82:99:1682,0,1386
chrVII	160814	.	G	A	2238.77	PASS	AC=1;AF=0.500;AN=2;BaseQRankSum=0.234;ClippingRankSum=0.000;DP=110;ExcessHet=3.0103;FS=1.528;MLEAC=1;MLEAF=0.500;MQ=42.00;MQRankSum=0.000;QD=20.35;ReadPosRankSum=1.227;SOR=0.540	GT:AD:DP:GQ:PL	0/1:51,59:110:99:2267,0,1912
chrVII	171262	.	C	T	2331.77	PASS	AC=1;AF=0.500;AN=2;BaseQRankSum=0.769;ClippingRankSum=0.000;DP=116;ExcessHet=3.0103;FS=2.348;MLEAC=1;MLEAF=0.500;MQ=42.00;MQRankSum=0.000;QD=20.10;ReadPosRankSum=0.793;SOR=0.634	GT:AD:DP:GQ:PL	0/1:54,62:116:99:2360,0,2010
chrVII	179311	.	C	T	2176.77	PASS	AC=1;AF=0.500;AN=2;BaseQRankSum=-0.801;ClippingRankSum=0.000;DP=113;ExcessHet=3.0103;FS=5.839;MLEAC=1;MLEAF=0.500;MQ=42.00;MQRankSum=0.000;QD=19.26;ReadPosRankSum=0.488;SOR=0.744	GT:AD:DP:GQ:PL	0/1:55,58:113:99:2205,0,2074
chrVII	254007	.	G	A	1608.77	PASS	AC=1;AF=0.500;AN=2;BaseQRankSum=-0.792;ClippingRankSum=0.000;DP=85;ExcessHet=3.0103;FS=2.963;MLEAC=1;MLEAF=0.500;MQ=41.80;MQRankSum=1.490;QD=18.93;ReadPosRankSum=1.139;SOR=1.039	GT:AD:DP:GQ:PL	0/1:41,44:85:99:1637,0,1519
chrVII	319799	.	C	T	2069.77	PASS	AC=1;AF=0.500;AN=2;BaseQRankSum=1.384;ClippingRankSum=0.000;DP=108;ExcessHet=3.0103;FS=1.520;MLEAC=1;MLEAF=0.500;MQ=42.00;MQRankSum=0.000;QD=19.16;ReadPosRankSum=-0.136;SOR=0.557	GT:AD:DP:GQ:PL	0/1:53,55:108:99:2098,0,1989
chrVII	363978	.	G	A	1324.77	PASS	AC=1;AF=0.500;AN=2;BaseQRankSum=-0.157;ClippingRankSum=0.000;DP=85;ExcessHet=3.0103;FS=0.832;MLEAC=1;MLEAF=0.500;MQ=42.00;MQRankSum=0.000;QD=15.59;ReadPosRankSum=-2.822;SOR=0.539	GT:AD:DP:GQ:PL	0/1:48,37:85:99:1353,0,1835
chrVII	388954	.	C	T	1436.77	PASS	AC=1;AF=0.500;AN=2;BaseQRankSum=1.609;ClippingRankSum=0.000;DP=68;ExcessHet=3.0103;FS=3.334;MLEAC=1;MLEAF=0.500;MQ=42.00;MQRankSum=0.000;QD=21.13;ReadPosRankSum=0.550;SOR=0.741	GT:AD:DP:GQ:PL	0/1:30,38:68:99:1465,0,1082
chrVII	401162	.	C	T	1724.77	PASS	AC=1;AF=0.500;AN=2;BaseQRankSum=1.213;ClippingRankSum=0.000;DP=88;ExcessHet=3.0103;FS=0.799;MLEAC=1;MLEAF=0.500;MQ=41.84;MQRankSum=-0.857;QD=19.82;ReadPosRankSum=-0.484;SOR=0.794	GT:AD:DP:GQ:PL	0/1:38,49:87:99:1753,0,1348
chrVII	402646	.	C	T	1970.77	PASS	AC=1;AF=0.500;AN=2;BaseQRankSum=-1.438;ClippingRankSum=0.000;DP=91;ExcessHet=3.0103;FS=4.143;MLEAC=1;MLEAF=0.500;MQ=40.00;MQRankSum=-0.393;QD=21.90;ReadPosRankSum=-1.036;SOR=0.768	GT:AD:DP:GQ:PL	0/1:34,56:90:99:1999,0,1198
chrVII	405484	.	C	T	1756.77	PASS	AC=1;AF=0.500;AN=2;BaseQRankSum=0.596;ClippingRankSum=0.000;DP=88;ExcessHet=3.0103;FS=0.790;MLEAC=1;MLEAF=0.500;MQ=42.00;MQRankSum=0.000;QD=19.96;ReadPosRankSum=-0.445;SOR=0.599	GT:AD:DP:GQ:PL	0/1:41,47:88:99:1785,0,1514
chrVII	412294	.	G	A	1461.77	PASS	AC=1;AF=0.500;AN=2;BaseQRankSum=1.588;ClippingRankSum=0.000;DP=80;ExcessHet=3.0103;FS=0.000;MLEAC=1;MLEAF=0.500;MQ=41.82;MQRankSum=0.000;QD=18.27;ReadPosRankSum=0.272;SOR=0.601	GT:AD:DP:GQ:PL	0/1:40,40:80:99:1490,0,1497
chrVII	423071	.	C	T	1638.77	PASS	AC=1;AF=0.500;AN=2;BaseQRankSum=-0.485;ClippingRankSum=0.000;DP=92;ExcessHet=3.0103;FS=1.687;MLEAC=1;MLEAF=0.500;MQ=41.70;MQRankSum=-1.438;QD=17.81;ReadPosRankSum=-0.818;SOR=0.893	GT:AD:DP:GQ:PL	0/1:47,45:92:99:1667,0,1780
chrVII	439920	.	G	A	1510.77	PASS	AC=1;AF=0.500;AN=2;BaseQRankSum=-1.511;ClippingRankSum=0.000;DP=89;ExcessHet=3.0103;FS=0.815;MLEAC=1;MLEAF=0.500;MQ=42.00;MQRankSum=0.000;QD=16.97;ReadPosRankSum=1.378;SOR=0.883	GT:AD:DP:GQ:PL	0/1:47,42:89:99:1539,0,1784
chrVII	482891	.	G	A	2139.77	PASS	AC=1;AF=0.500;AN=2;BaseQRankSum=2.072;ClippingRankSum=0.000;DP=90;ExcessHet=3.0103;FS=0.000;MLEAC=1;MLEAF=0.500;MQ=41.98;MQRankSum=-0.738;QD=23.78;ReadPosRankSum=0.353;SOR=0.626	GT:AD:DP:GQ:PL	0/1:33,57:90:99:2168,0,1044
chrVII	507898	.	G	A	1574.77	PASS	AC=1;AF=0.500;AN=2;BaseQRankSum=-0.374;ClippingRankSum=0.000;DP=86;ExcessHet=3.0103;FS=4.067;MLEAC=1;MLEAF=0.500;MQ=42.00;MQRankSum=0.000;QD=18.31;ReadPosRankSum=-0.145;SOR=0.386	GT:AD:DP:GQ:PL	0/1:42,44:86:99:1603,0,1569
chrVII	600475	.	C	T	2415.77	PASS	AC=1;AF=0.500;AN=2;BaseQRankSum=-0.619;ClippingRankSum=0.000;DP=105;ExcessHet=3.0103;FS=0.000;MLEAC=1;MLEAF=0.500;MQ=42.00;MQRankSum=0.000;QD=23.01;ReadPosRankSum=-0.514;SOR=0.728	GT:AD:DP:GQ:PL	0/1:42,63:105:99:2444,0,1521
chrVII	609350	.	C	T	1720.77	PASS	AC=1;AF=0.500;AN=2;BaseQRankSum=1.069;ClippingRankSum=0.000;DP=90;ExcessHet=3.0103;FS=8.431;MLEAC=1;MLEAF=0.500;MQ=42.00;MQRankSum=0.000;QD=19.12;ReadPosRankSum=0.807;SOR=0.574	GT:AD:DP:GQ:PL	0/1:42,48:90:99:1749,0,1523
chrVII	664477	.	C	T	1766.77	PASS	AC=1;AF=0.500;AN=2;BaseQRankSum=-2.594;ClippingRankSum=0.000;DP=105;ExcessHet=3.0103;FS=12.846;MLEAC=1;MLEAF=0.500;MQ=42.00;MQRankSum=0.000;QD=16.83;ReadPosRankSum=-0.811;SOR=1.583	GT:AD:DP:GQ:PL	0/1:56,49:105:99:1795,0,2123
chrVII	681924	.	C	T	1564.77	PASS	AC=1;AF=0.500;AN=2;BaseQRankSum=0.203;ClippingRankSum=0.000;DP=91;ExcessHet=3.0103;FS=6.786;MLEAC=1;MLEAF=0.500;MQ=42.00;MQRankSum=0.000;QD=17.20;ReadPosRankSum=-0.450;SOR=0.297	GT:AD:DP:GQ:PL	0/1:48,43:91:99:1593,0,1761
chrVII	731188	.	C	T	1098.77	PASS	AC=1;AF=0.500;AN=2;BaseQRankSum=0.755;ClippingRankSum=0.000;DP=88;ExcessHet=3.0103;FS=0.000;MLEAC=1;MLEAF=0.500;MQ=41.97;MQRankSum=0.798;QD=12.49;ReadPosRankSum=-0.011;SOR=0.689	GT:AD:DP:GQ:PL	0/1:55,33:88:99:1127,0,2080
chrVII	766225	.	C	T	1624.77	PASS	AC=1;AF=0.500;AN=2;BaseQRankSum=1.020;ClippingRankSum=0.000;DP=82;ExcessHet=3.0103;FS=4.159;MLEAC=1;MLEAF=0.500;MQ=42.00;MQRankSum=0.000;QD=19.81;ReadPosRankSum=-0.519;SOR=0.552	GT:AD:DP:GQ:PL	0/1:38,44:82:99:1653,0,1380
chrVII	766972	.	C	T	1403.77	PASS	AC=1;AF=0.500;AN=2;BaseQRankSum=1.754;ClippingRankSum=0.000;DP=74;ExcessHet=3.0103;FS=0.881;MLEAC=1;MLEAF=0.500;MQ=41.97;MQRankSum=-0.946;QD=18.97;ReadPosRankSum=0.236;SOR=0.576	GT:AD:DP:GQ:PL	0/1:36,38:74:99:1432,0,1293
chrVII	807727	.	G	A	1410.77	PASS	AC=1;AF=0.500;AN=2;BaseQRankSum=1.912;ClippingRankSum=0.000;DP=86;ExcessHet=3.0103;FS=1.751;MLEAC=1;MLEAF=0.500;MQ=42.00;MQRankSum=0.000;QD=16.40;ReadPosRankSum=0.731;SOR=0.918	GT:AD:DP:GQ:PL	0/1:47,39:86:99:1439,0,1620
chrVII	808682	.	C	T	1999.77	PASS	AC=1;AF=0.500;AN=2;BaseQRankSum=0.284;ClippingRankSum=0.000;DP=99;ExcessHet=3.0103;FS=5.033;MLEAC=1;MLEAF=0.500;MQ=42.00;MQRankSum=0.000;QD=20.20;ReadPosRankSum=1.059;SOR=0.700	GT:AD:DP:GQ:PL	0/1:44,55:99:99:2028,0,1602
chrVII	838589	.	C	T	2442.77	PASS	AC=1;AF=0.500;AN=2;BaseQRankSum=1.078;ClippingRankSum=0.000;DP=112;ExcessHet=3.0103;FS=0.000;MLEAC=1;MLEAF=0.500;MQ=42.00;MQRankSum=0.000;QD=21.81;ReadPosRankSum=-0.628;SOR=0.685	GT:AD:DP:GQ:PL	0/1:47,65:112:99:2471,0,1681
chrVII	840393	.	G	A	1338.77	PASS	AC=1;AF=0.500;AN=2;BaseQRankSum=0.922;ClippingRankSum=0.000;DP=95;ExcessHet=3.0103;FS=0.000;MLEAC=1;MLEAF=0.500;MQ=42.00;MQRankSum=0.000;QD=14.09;ReadPosRankSum=-2.074;SOR=0.626	GT:AD:DP:GQ:PL	0/1:57,38:95:99:1367,0,2186
chrVII	842920	.	C	T	1943.77	PASS	AC=1;AF=0.500;AN=2;BaseQRankSum=0.423;ClippingRankSum=0.000;DP=97;ExcessHet=3.0103;FS=0.000;MLEAC=1;MLEAF=0.500;MQ=41.98;MQRankSum=-0.910;QD=20.04;ReadPosRankSum=0.000;SOR=0.714	GT:AD:DP:GQ:PL	0/1:45,52:97:99:1972,0,1675
chrVII	845674	.	C	T	1745.77	PASS	AC=1;AF=0.500;AN=2;BaseQRankSum=0.169;ClippingRankSum=0.000;DP=94;ExcessHet=3.0103;FS=2.743;MLEAC=1;MLEAF=0.500;MQ=42.00;MQRankSum=0.000;QD=18.57;ReadPosRankSum=1.391;SOR=0.414	GT:AD:DP:GQ:PL	0/1:47,47:94:99:1774,0,1738
chrVII	920501	.	C	T	2174.77	PASS	AC=1;AF=0.500;AN=2;BaseQRankSum=0.349;ClippingRankSum=0.000;DP=104;ExcessHet=3.0103;FS=1.580;MLEAC=1;MLEAF=0.500;MQ=41.86;MQRankSum=-0.879;QD=21.11;ReadPosRankSum=0.491;SOR=0.877	GT:AD:DP:GQ:PL	0/1:46,57:103:99:2203,0,1723
chrVII	921986	.	C	T	2333.77	PASS	AC=1;AF=0.500;AN=2;BaseQRankSum=1.127;ClippingRankSum=0.000;DP=98;ExcessHet=3.0103;FS=0.000;MLEAC=1;MLEAF=0.500;MQ=42.00;MQRankSum=0.000;QD=23.81;ReadPosRankSum=1.036;SOR=0.698	GT:AD:DP:GQ:PL	0/1:37,61:98:99:2362,0,1318
chrVII	923157	.	C	T	1551.77	PASS	AC=1;AF=0.500;AN=2;BaseQRankSum=1.155;ClippingRankSum=0.000;DP=88;ExcessHet=3.0103;FS=8.454;MLEAC=1;MLEAF=0.500;MQ=41.84;MQRankSum=0.978;QD=17.63;ReadPosRankSum=-0.112;SOR=0.990	GT:AD:DP:GQ:PL	0/1:46,42:88:99:1580,0,1703
chrVII	939216	.	G	A	1834.77	PASS	AC=1;AF=0.500;AN=2;BaseQRankSum=0.855;ClippingRankSum=0.000;DP=106;ExcessHet=3.0103;FS=0.727;MLEAC=1;MLEAF=0.500;MQ=42.00;MQRankSum=0.000;QD=17.31;ReadPosRankSum=1.136;SOR=0.565	GT:AD:DP:GQ:PL	0/1:56,50:106:99:1863,0,2027
chrVII	939714	.	G	A	2258.77	PASS	AC=1;AF=0.500;AN=2;BaseQRankSum=1.605;ClippingRankSum=0.000;DP=101;ExcessHet=3.0103;FS=5.085;MLEAC=1;MLEAF=0.500;MQ=42.00;MQRankSum=0.000;QD=22.36;ReadPosRankSum=-1.809;SOR=0.983	GT:AD:DP:GQ:PL	0/1:41,60:101:99:2287,0,1474
chrVII	962258	.	C	T	1978.77	PASS	AC=1;AF=0.500;AN=2;BaseQRankSum=0.191;ClippingRankSum=0.000;DP=98;ExcessHet=3.0103;FS=0.765;MLEAC=1;MLEAF=0.500;MQ=41.85;MQRankSum=-0.901;QD=20.19;ReadPosRankSum=0.201;SOR=0.804	GT:AD:DP:GQ:PL	0/1:45,53:98:99:2007,0,1674
chrVII	999050	.	C	T	1243.77	PASS	AC=1;AF=0.500;AN=2;BaseQRankSum=1.587;ClippingRankSum=0.000;DP=88;ExcessHet=3.0103;FS=0.000;MLEAC=1;MLEAF=0.500;MQ=42.00;MQRankSum=0.000;QD=14.13;ReadPosRankSum=1.232;SOR=0.711	GT:AD:DP:GQ:PL	0/1:53,35:88:99:1272,0,1995
chrVII	1000826	.	C	T	1971.77	PASS	AC=1;AF=0.500;AN=2;BaseQRankSum=-1.032;ClippingRankSum=0.000;DP=101;ExcessHet=3.0103;FS=8.009;MLEAC=1;MLEAF=0.500;MQ=42.00;MQRankSum=0.000;QD=19.52;ReadPosRankSum=0.489;SOR=0.272	GT:AD:DP:GQ:PL	0/1:47,54:101:99:2000,0,1746
chrVII	1002448	.	C	T	1791.77	PASS	AC=1;AF=0.500;AN=2;BaseQRankSum=0.410;ClippingRankSum=0.000;DP=104;ExcessHet=3.0103;FS=2.506;MLEAC=1;MLEAF=0.500;MQ=41.86;MQRankSum=0.963;QD=17.23;ReadPosRankSum=-0.109;SOR=0.881	GT:AD:DP:GQ:PL	0/1:55,49:104:99:1820,0,2065
chrVII	1052554	.	C	T	911.77	PASS	AC=1;AF=0.500;AN=2;BaseQRankSum=-0.659;ClippingRankSum=0.000;DP=88;ExcessHet=3.0103;FS=9.898;MLEAC=1;MLEAF=0.500;MQ=42.00;MQRankSum=0.000;QD=11.12;ReadPosRankSum=0.474;SOR=1.770	GT:AD:DP:GQ:PL	0/1:51,31:82:99:940,0,1973
chrVII	1060558	.	G	A	2083.77	PASS	AC=1;AF=0.500;AN=2;BaseQRankSum=-1.150;ClippingRankSum=0.000;DP=97;ExcessHet=3.0103;FS=2.743;MLEAC=1;MLEAF=0.500;MQ=41.85;MQRankSum=-0.817;QD=21.48;ReadPosRankSum=-1.637;SOR=0.427	GT:AD:DP:GQ:PL	0/1:40,57:97:99:2112,0,1459
chrVII	1061721	.	C	T	2544.77	PASS	AC=1;AF=0.500;AN=2;BaseQRankSum=1.315;ClippingRankSum=0.000;DP=109;ExcessHet=3.0103;FS=0.000;MLEAC=1;MLEAF=0.500;MQ=41.85;MQRankSum=0.335;QD=23.35;ReadPosRankSum=2.232;SOR=0.648	GT:AD:DP:GQ:PL	0/1:42,67:109:99:2573,0,1468
chrVIII	18694	.	C	T	2375.77	PASS	AC=1;AF=0.500;AN=2;BaseQRankSum=1.600;ClippingRankSum=0.000;DP=116;ExcessHet=3.0103;FS=0.694;MLEAC=1;MLEAF=0.500;MQ=42.00;MQRankSum=0.000;QD=20.48;ReadPosRankSum=0.627;SOR=0.757	GT:AD:DP:GQ:PL	0/1:53,63:116:99:2404,0,1947
chrVIII	26211	.	C	T	1672.77	PASS	AC=1;AF=0.500;AN=2;BaseQRankSum=0.139;ClippingRankSum=0.000;DP=109;ExcessHet=3.0103;FS=0.763;MLEAC=1;MLEAF=0.500;MQ=42.00;MQRankSum=0.000;QD=15.35;ReadPosRankSum=1.273;SOR=0.546	GT:AD:DP:GQ:PL	0/1:63,46:109:99:1701,0,2442
chrVIII	34558	.	G	A	2409.77	PASS	AC=1;AF=0.500;AN=2;BaseQRankSum=-0.151;ClippingRankSum=0.000;DP=95;ExcessHet=3.0103;FS=0.000;MLEAC=1;MLEAF=0.500;MQ=42.00;MQRankSum=0.000;QD=25.37;ReadPosRankSum=-0.081;SOR=0.709	GT:AD:DP:GQ:PL	0/1:33,62:95:99:2438,0,1158
chrVIII	43391	.	G	A	1700.77	PASS	AC=1;AF=0.500;AN=2;BaseQRankSum=-0.901;ClippingRankSum=0.000;DP=95;ExcessHet=3.0103;FS=3.853;MLEAC=1;MLEAF=0.500;MQ=42.00;MQRankSum=0.000;QD=17.90;ReadPosRankSum=0.290;SOR=0.394	GT:AD:DP:GQ:PL	0/1:48,47:95:99:1729,0,1823
chrVIII	62794	.	C	T	1507.77	PASS	AC=1;AF=0.500;AN=2;BaseQRankSum=-0.981;ClippingRankSum=0.000;DP=76;ExcessHet=3.0103;FS=4.460;MLEAC=1;MLEAF=0.500;MQ=42.00;MQRankSum=0.000;QD=19.84;ReadPosRankSum=0.609;SOR=0.341	GT:AD:DP:GQ:PL	0/1:35,41:76:99:1536,0,1261
chrVIII	94355	.	G	A	2310.77	PASS	AC=1;AF=0.500;AN=2;BaseQRankSum=-1.750;ClippingRankSum=0.000;DP=103;ExcessHet=3.0103;FS=0.752;MLEAC=1;MLEAF=0.500;MQ=42.00;MQRankSum=0.000;QD=22.43;ReadPosRankSum=2.150;SOR=0.834	GT:AD:DP:GQ:PL	0/1:42,61:103:99:2339,0,1513
chrVIII	97573	.	G	A	1965.77	PASS	AC=1;AF=0.500;AN=2;BaseQRankSum=-0.963;ClippingRankSum=0.000;DP=111;ExcessHet=3.0103;FS=1.517;MLEAC=1;MLEAF=0.500;MQ=42.00;MQRankSum=0.000;QD=17.71;ReadPosRankSum=-0.942;SOR=0.818	GT:AD:DP:GQ:PL	0/1:57,54:111:99:1994,0,2144
chrVIII	105978	.	G	A	1408.77	PASS	AC=1;AF=0.500;AN=2;BaseQRankSum=2.182;ClippingRankSum=0.000;DP=92;ExcessHet=3.0103;FS=0.000;MLEAC=1;MLEAF=0.500;MQ=41.98;MQRankSum=-1.144;QD=15.31;ReadPosRankSum=-1.078;SOR=0.709	GT:AD:DP:GQ:PL	0/1:53,39:92:99:1437,0,2010
chrVIII	121754	.	G	A	2093.77	PASS	AC=1;AF=0.500;AN=2;BaseQRankSum=2.495;ClippingRankSum=0.000;DP=112;ExcessHet=3.0103;FS=1.515;MLEAC=1;MLEAF=0.500;MQ=42.00;MQRankSum=0.000;QD=18.69;ReadPosRankSum=-1.017;SOR=0.849	GT:AD:DP:GQ:PL	0/1:55,57:112:99:2122,0,2022
chrVIII	122905	.	C	T	1373.77	PASS	AC=1;AF=0.500;AN=2;BaseQRankSum=1.938;ClippingRankSum=0.000;DP=77;ExcessHet=3.0103;FS=6.085;MLEAC=1;MLEAF=0.500;MQ=42.00;MQRankSum=0.000;QD=17.84;ReadPosRankSum=0.079;SOR=0.290	GT:AD:DP:GQ:PL	0/1:40,37:77:99:1402,0,1449
chrVIII	134600	.	C	T	1773.77	PASS	AC=1;AF=0.500;AN=2;BaseQRankSum=0.475;ClippingRankSum=0.000;DP=100;ExcessHet=3.0103;FS=1.625;MLEAC=1;MLEAF=0.500;MQ=42.00;MQRankSum=0.000;QD=17.74;ReadPosRankSum=-1.345;SOR=0.498	GT:AD:DP:GQ:PL	0/1:52,48:100:99:1802,0,1973
chrVIII	136194	.	G	A	1678.77	PASS	AC=1;AF=0.500;AN=2;BaseQRankSum=-0.675;ClippingRankSum=0.000;DP=88;ExcessHet=3.0103;FS=5.291;MLEAC=1;MLEAF=0.500;MQ=42.00;MQRankSum=0.000;QD=19.08;ReadPosRankSum=0.379;SOR=0.680	GT:AD:DP:GQ:PL	0/1:42,46:88:99:1707,0,1485
chrVIII	170735	.	C	T	1829.77	PASS	AC=1;AF=0.500;AN=2;BaseQRankSum=-0.656;ClippingRankSum=0.000;DP=110;ExcessHet=3.0103;FS=3.506;MLEAC=1;MLEAF=0.500;MQ=42.00;MQRankSum=0.000;QD=16.63;ReadPosRankSum=-0.551;SOR=1.051	GT:AD:DP:GQ:PL	0/1:59,51:110:99:1858,0,2254
chrVIII	204265	.	C	T	1984.77	PASS	AC=1;AF=0.500;AN=2;BaseQRankSum=-1.344;ClippingRankSum=0.000;DP=105;ExcessHet=3.0103;FS=0.737;MLEAC=1;MLEAF=0.500;MQ=41.98;MQRankSum=1.029;QD=18.90;ReadPosRankSum=-0.497;SOR=0.581	GT:AD:DP:GQ:PL	0/1:52,53:105:99:2013,0,1978
chrVIII	217872	.	C	T	2033.77	PASS	AC=1;AF=0.500;AN=2;BaseQRankSum=0.891;ClippingRankSum=0.000;DP=122;ExcessHet=3.0103;FS=9.930;MLEAC=1;MLEAF=0.500;MQ=42.00;MQRankSum=0.000;QD=16.67;ReadPosRankSum=-0.549;SOR=0.940	GT:AD:DP:GQ:PL	0/1:66,56:122:99:2062,0,2514
chrVIII	226618	.	G	A	1426.77	PASS	AC=1;AF=0.500;AN=2;BaseQRankSum=3.419;ClippingRankSum=0.000;DP=81;ExcessHet=3.0103;FS=0.000;MLEAC=1;MLEAF=0.500;MQ=42.00;MQRankSum=0.000;QD=17.61;ReadPosRankSum=2.836;SOR=0.766	GT:AD:DP:GQ:PL	0/1:42,39:81:99:1455,0,1543
chrVIII	240596	.	G	A	1743.77	PASS	AC=1;AF=0.500;AN=2;BaseQRankSum=0.273;ClippingRankSum=0.000;DP=91;ExcessHet=3.0103;FS=8.411;MLEAC=1;MLEAF=0.500;MQ=41.98;MQRankSum=-0.924;QD=19.16;ReadPosRankSum=-0.174;SOR=1.061	GT:AD:DP:GQ:PL	0/1:43,48:91:99:1772,0,1586
chrVIII	280816	.	C	T	1989.77	PASS	AC=1;AF=0.500;AN=2;BaseQRankSum=2.748;ClippingRankSum=0.000;DP=116;ExcessHet=3.0103;FS=3.404;MLEAC=1;MLEAF=0.500;MQ=42.00;MQRankSum=0.000;QD=17.15;ReadPosRankSum=-0.047;SOR=0.702	GT:AD:DP:GQ:PL	0/1:62,54:116:99:2018,0,2289
chrVIII	283596	.	G	A	2047.77	PASS	AC=1;AF=0.500;AN=2;BaseQRankSum=2.160;ClippingRankSum=0.000;DP=107;ExcessHet=3.0103;FS=10.831;MLEAC=1;MLEAF=0.500;MQ=41.98;MQRankSum=-0.954;QD=19.14;ReadPosRankSum=-1.465;SOR=0.860	GT:AD:DP:GQ:PL	0/1:52,55:107:99:2076,0,1926
chrVIII	295080	.	G	A	1997.77	PASS	AC=1;AF=0.500;AN=2;BaseQRankSum=1.061;ClippingRankSum=0.000;DP=110;ExcessHet=3.0103;FS=3.527;MLEAC=1;MLEAF=0.500;MQ=42.00;MQRankSum=0.000;QD=18.16;ReadPosRankSum=-0.071;SOR=0.404	GT:AD:DP:GQ:PL	0/1:56,54:110:99:2026,0,2111
chrVIII	314852	.	C	T	2021.77	PASS	AC=1;AF=0.500;AN=2;BaseQRankSum=-0.139;ClippingRankSum=0.000;DP=84;ExcessHet=3.0103;FS=0.000;MLEAC=1;MLEAF=0.500;MQ=42.00;MQRankSum=0.000;QD=24.07;ReadPosRankSum=0.882;SOR=0.668	GT:AD:DP:GQ:PL	0/1:31,53:84:99:2050,0,1099
chrVIII	328054	.	G	A	1488.77	PASS	AC=1;AF=0.500;AN=2;BaseQRankSum=-0.116;ClippingRankSum=0.000;DP=92;ExcessHet=3.0103;FS=6.668;MLEAC=1;MLEAF=0.500;MQ=42.00;MQRankSum=0.000;QD=16.18;ReadPosRankSum=0.177;SOR=1.037	GT:AD:DP:GQ:PL	0/1:50,42:92:99:1517,0,1847
chrVIII	335581	.	G	A	1273.77	PASS	AC=1;AF=0.500;AN=2;BaseQRankSum=1.348;ClippingRankSum=0.000;DP=83;ExcessHet=3.0103;FS=0.826;MLEAC=1;MLEAF=0.500;MQ=42.00;MQRankSum=0.000;QD=15.35;ReadPosRankSum=0.954;SOR=0.578	GT:AD:DP:GQ:PL	0/1:47,36:83:99:1302,0,1781
chrVIII	374425	.	G	A	1558.77	PASS	AC=1;AF=0.500;AN=2;BaseQRankSum=1.061;ClippingRankSum=0.000;DP=99;ExcessHet=3.0103;FS=1.628;MLEAC=1;MLEAF=0.500;MQ=42.00;MQRankSum=0.000;QD=15.75;ReadPosRankSum=-0.964;SOR=0.884	GT:AD:DP:GQ:PL	0/1:56,43:99:99:1587,0,2043
chrVIII	381556	.	C	T	1704.77	PASS	AC=1;AF=0.500;AN=2;BaseQRankSum=0.237;ClippingRankSum=0.000;DP=86;ExcessHet=3.0103;FS=13.128;MLEAC=1;MLEAF=0.500;MQ=42.00;MQRankSum=0.000;QD=19.82;ReadPosRankSum=-1.990;SOR=1.735	GT:AD:DP:GQ:PL	0/1:40,46:86:99:1733,0,1498
chrVIII	384976	.	G	A	1400.77	PASS	AC=1;AF=0.500;AN=2;BaseQRankSum=0.314;ClippingRankSum=0.000;DP=89;ExcessHet=3.0103;FS=0.807;MLEAC=1;MLEAF=0.500;MQ=42.00;MQRankSum=0.000;QD=15.92;ReadPosRankSum=-0.592;SOR=0.588	GT:AD:DP:GQ:PL	0/1:49,39:88:99:1429,0,1869
chrVIII	451356	.	C	T	1411.77	PASS	AC=1;AF=0.500;AN=2;BaseQRankSum=1.549;ClippingRankSum=0.000;DP=100;ExcessHet=3.0103;FS=2.689;MLEAC=1;MLEAF=0.500;MQ=40.87;MQRankSum=-1.051;QD=14.12;ReadPosRankSum=1.912;SOR=0.646	GT:AD:DP:GQ:PL	0/1:62,38:100:99:1440,0,4858
chrVIII	451357	.	C	T	1411.77	PASS	AC=1;AF=0.500;AN=2;BaseQRankSum=0.721;ClippingRankSum=0.000;DP=100;ExcessHet=3.0103;FS=2.689;MLEAC=1;MLEAF=0.500;MQ=40.87;MQRankSum=-1.051;QD=14.12;ReadPosRankSum=2.047;SOR=0.646	GT:AD:DP:GQ:PL	0/1:62,38:100:99:1440,0,4858
chrIX	24857	.	G	A	1521.77	PASS	AC=1;AF=0.500;AN=2;BaseQRankSum=-0.094;ClippingRankSum=0.000;DP=92;ExcessHet=3.0103;FS=1.691;MLEAC=1;MLEAF=0.500;MQ=42.00;MQRankSum=0.000;QD=16.54;ReadPosRankSum=0.336;SOR=0.910	GT:AD:DP:GQ:PL	0/1:50,42:92:99:1550,0,1850
chrIX	31443	.	G	A	1965.77	PASS	AC=1;AF=0.500;AN=2;BaseQRankSum=2.624;ClippingRankSum=0.000;DP=101;ExcessHet=3.0103;FS=2.646;MLEAC=1;MLEAF=0.500;MQ=42.00;MQRankSum=0.000;QD=19.46;ReadPosRankSum=0.185;SOR=0.439	GT:AD:DP:GQ:PL	0/1:49,52:101:99:1994,0,1814
chrIX	41809	.	C	T	1509.77	PASS	AC=1;AF=0.500;AN=2;BaseQRankSum=-0.051;ClippingRankSum=0.000;DP=88;ExcessHet=3.0103;FS=0.000;MLEAC=1;MLEAF=0.500;MQ=42.00;MQRankSum=0.000;QD=17.16;ReadPosRankSum=-0.451;SOR=0.613	GT:AD:DP:GQ:PL	0/1:46,42:88:99:1538,0,1721
chrIX	60824	.	G	A	2202.77	PASS	AC=1;AF=0.500;AN=2;BaseQRankSum=-0.607;ClippingRankSum=0.000;DP=106;ExcessHet=3.0103;FS=4.836;MLEAC=1;MLEAF=0.500;MQ=41.98;MQRankSum=-0.874;QD=20.78;ReadPosRankSum=-1.531;SOR=0.811	GT:AD:DP:GQ:PL	0/1:47,59:106:99:2231,0,1736
chrIX	74871	.	C	T	1769.77	PASS	AC=1;AF=0.500;AN=2;BaseQRankSum=0.455;ClippingRankSum=0.000;DP=96;ExcessHet=3.0103;FS=6.576;MLEAC=1;MLEAF=0.500;MQ=42.00;MQRankSum=0.000;QD=18.44;ReadPosRankSum=2.157;SOR=0.995	GT:AD:DP:GQ:PL	0/1:47,49:96:99:1798,0,1749
chrIX	96837	.	C	T	1522.77	PASS	AC=1;AF=0.500;AN=2;BaseQRankSum=-0.689;ClippingRankSum=0.000;DP=95;ExcessHet=3.0103;FS=2.697;MLEAC=1;MLEAF=0.500;MQ=42.00;MQRankSum=0.000;QD=16.03;ReadPosRankSum=-0.524;SOR=0.808	GT:AD:DP:GQ:PL	0/1:53,42:95:99:1551,0,2029
chrIX	96872	.	C	T	1725.77	PASS	AC=1;AF=0.500;AN=2;BaseQRankSum=0.214;ClippingRankSum=0.000;DP=94;ExcessHet=3.0103;FS=1.681;MLEAC=1;MLEAF=0.500;MQ=42.00;MQRankSum=0.000;QD=18.36;ReadPosRankSum=-1.039;SOR=0.476	GT:AD:DP:GQ:PL	0/1:47,47:94:99:1754,0,1755
chrIX	99939	.	C	T	1515.77	PASS	AC=1;AF=0.500;AN=2;BaseQRankSum=0.141;ClippingRankSum=0.000;DP=85;ExcessHet=3.0103;FS=0.814;MLEAC=1;MLEAF=0.500;MQ=42.00;MQRankSum=0.000;QD=17.83;ReadPosRankSum=0.199;SOR=0.578	GT:AD:DP:GQ:PL	0/1:44,41:85:99:1544,0,1637
chrIX	135148	.	G	A	1547.77	PASS	AC=1;AF=0.500;AN=2;BaseQRankSum=-0.087;ClippingRankSum=0.000;DP=85;ExcessHet=3.0103;FS=5.617;MLEAC=1;MLEAF=0.500;MQ=42.00;MQRankSum=0.000;QD=18.21;ReadPosRankSum=-0.570;SOR=1.336	GT:AD:DP:GQ:PL	0/1:43,42:85:99:1576,0,1621
chrIX	166499	.	G	A	2275.77	PASS	AC=1;AF=0.500;AN=2;BaseQRankSum=0.922;ClippingRankSum=0.000;DP=106;ExcessHet=3.0103;FS=6.124;MLEAC=1;MLEAF=0.500;MQ=42.00;MQRankSum=0.000;QD=21.47;ReadPosRankSum=1.146;SOR=0.591	GT:AD:DP:GQ:PL	0/1:46,60:106:99:2304,0,1682
chrIX	186255	.	G	A	1835.77	PASS	AC=1;AF=0.500;AN=2;BaseQRankSum=0.772;ClippingRankSum=0.000;DP=96;ExcessHet=3.0103;FS=3.772;MLEAC=1;MLEAF=0.500;MQ=41.85;MQRankSum=1.042;QD=19.12;ReadPosRankSum=0.340;SOR=0.415	GT:AD:DP:GQ:PL	0/1:47,49:96:99:1864,0,1727
chrIX	214656	.	G	A	1791.77	PASS	AC=1;AF=0.500;AN=2;BaseQRankSum=1.709;ClippingRankSum=0.000;DP=96;ExcessHet=3.0103;FS=0.000;MLEAC=1;MLEAF=0.500;MQ=42.00;MQRankSum=0.000;QD=18.66;ReadPosRankSum=0.865;SOR=0.779	GT:AD:DP:GQ:PL	0/1:48,48:96:99:1820,0,1782
chrIX	231772	.	G	A	1552.77	PASS	AC=1;AF=0.500;AN=2;BaseQRankSum=-0.074;ClippingRankSum=0.000;DP=75;ExcessHet=3.0103;FS=0.000;MLEAC=1;MLEAF=0.500;MQ=41.20;MQRankSum=1.963;QD=20.70;ReadPosRankSum=0.222;SOR=0.680	GT:AD:DP:GQ:PL	0/1:33,42:75:99:1581,0,1167
chrIX	244456	.	C	T	1730.77	PASS	AC=1;AF=0.500;AN=2;BaseQRankSum=-0.936;ClippingRankSum=0.000;DP=96;ExcessHet=3.0103;FS=0.754;MLEAC=1;MLEAF=0.500;MQ=42.00;MQRankSum=0.000;QD=18.03;ReadPosRankSum=-0.655;SOR=0.784	GT:AD:DP:GQ:PL	0/1:49,47:96:99:1759,0,1828
chrIX	261434	.	C	T	1880.77	PASS	AC=1;AF=0.500;AN=2;BaseQRankSum=1.395;ClippingRankSum=0.000;DP=98;ExcessHet=3.0103;FS=1.644;MLEAC=1;MLEAF=0.500;MQ=42.00;MQRankSum=0.000;QD=19.19;ReadPosRankSum=-0.200;SOR=0.950	GT:AD:DP:GQ:PL	0/1:48,50:98:99:1909,0,1752
chrIX	266269	.	C	T	1617.77	PASS	AC=1;AF=0.500;AN=2;BaseQRankSum=-0.878;ClippingRankSum=0.000;DP=98;ExcessHet=3.0103;FS=1.661;MLEAC=1;MLEAF=0.500;MQ=42.00;MQRankSum=0.000;QD=16.51;ReadPosRankSum=-0.110;SOR=0.536	GT:AD:DP:GQ:PL	0/1:53,45:98:99:1646,0,2031
chrIX	291725	.	G	A	1571.77	PASS	AC=1;AF=0.500;AN=2;BaseQRankSum=1.491;ClippingRankSum=0.000;DP=95;ExcessHet=3.0103;FS=0.000;MLEAC=1;MLEAF=0.500;MQ=42.00;MQRankSum=0.000;QD=16.54;ReadPosRankSum=0.878;SOR=0.656	GT:AD:DP:GQ:PL	0/1:51,44:95:99:1600,0,1905
chrIX	309397	.	G	A	1536.77	PASS	AC=1;AF=0.500;AN=2;BaseQRankSum=0.823;ClippingRankSum=0.000;DP=77;ExcessHet=3.0103;FS=1.902;MLEAC=1;MLEAF=0.500;MQ=41.81;MQRankSum=1.122;QD=19.96;ReadPosRankSum=-1.676;SOR=0.443	GT:AD:DP:GQ:PL	0/1:35,42:77:99:1565,0,1261
chrIX	310577	.	G	A	1281.77	PASS	AC=1;AF=0.500;AN=2;BaseQRankSum=0.790;ClippingRankSum=0.000;DP=91;ExcessHet=3.0103;FS=0.805;MLEAC=1;MLEAF=0.500;MQ=42.00;MQRankSum=0.000;QD=14.09;ReadPosRankSum=-0.097;SOR=0.543	GT:AD:DP:GQ:PL	0/1:54,37:91:99:1310,0,1997
chrIX	311169	.	C	T	2093.77	PASS	AC=1;AF=0.500;AN=2;BaseQRankSum=0.865;ClippingRankSum=0.000;DP=108;ExcessHet=3.0103;FS=9.234;MLEAC=1;MLEAF=0.500;MQ=41.83;MQRankSum=0.670;QD=19.39;ReadPosRankSum=-1.896;SOR=0.252	GT:AD:DP:GQ:PL	0/1:52,56:108:99:2122,0,1863
chrIX	313562	.	C	T	1435.77	PASS	AC=1;AF=0.500;AN=2;BaseQRankSum=1.738;ClippingRankSum=0.000;DP=90;ExcessHet=3.0103;FS=2.741;MLEAC=1;MLEAF=0.500;MQ=42.00;MQRankSum=0.000;QD=15.95;ReadPosRankSum=1.311;SOR=0.843	GT:AD:DP:GQ:PL	0/1:50,40:90:99:1464,0,1852
chrX	31845	.	C	T	1588.77	PASS	AC=1;AF=0.500;AN=2;BaseQRankSum=-2.854;ClippingRankSum=0.000;DP=96;ExcessHet=3.0103;FS=9.930;MLEAC=1;MLEAF=0.500;MQ=42.00;MQRankSum=0.000;QD=16.55;ReadPosRankSum=1.334;SOR=0.883	GT:AD:DP:GQ:PL	0/1:50,46:96:99:1617,0,1890
chrX	90702	.	C	T	1587.77	PASS	AC=1;AF=0.500;AN=2;BaseQRankSum=-0.015;ClippingRankSum=0.000;DP=108;ExcessHet=3.0103;FS=0.723;MLEAC=1;MLEAF=0.500;MQ=42.00;MQRankSum=0.000;QD=14.70;ReadPosRankSum=1.012;SOR=0.609	GT:AD:DP:GQ:PL	0/1:63,45:108:99:1616,0,2404
chrX	116001	.	G	A	1722.77	PASS	AC=1;AF=0.500;AN=2;BaseQRankSum=-1.286;ClippingRankSum=0.000;DP=93;ExcessHet=3.0103;FS=3.896;MLEAC=1;MLEAF=0.500;MQ=42.00;MQRankSum=0.000;QD=18.52;ReadPosRankSum=-2.155;SOR=0.467	GT:AD:DP:GQ:PL	0/1:46,47:93:99:1751,0,1728
chrX	120361	.	C	T	1620.77	PASS	AC=1;AF=0.500;AN=2;BaseQRankSum=-0.912;ClippingRankSum=0.000;DP=90;ExcessHet=3.0103;FS=8.302;MLEAC=1;MLEAF=0.500;MQ=42.00;MQRankSum=0.000;QD=18.01;ReadPosRankSum=-0.107;SOR=0.965	GT:AD:DP:GQ:PL	0/1:46,44:90:99:1649,0,1732
chrX	120389	.	C	T	1668.77	PASS	AC=1;AF=0.500;AN=2;BaseQRankSum=0.119;ClippingRankSum=0.000;DP=93;ExcessHet=3.0103;FS=8.311;MLEAC=1;MLEAF=0.500;MQ=42.00;MQRankSum=0.000;QD=17.94;ReadPosRankSum=0.398;SOR=0.660	GT:AD:DP:GQ:PL	0/1:46,47:93:99:1697,0,1717
chrX	123870	.	C	T	1920.77	PASS	AC=1;AF=0.500;AN=2;BaseQRankSum=-0.673;ClippingRankSum=0.000;DP=97;ExcessHet=3.0103;FS=8.449;MLEAC=1;MLEAF=0.500;MQ=42.00;MQRankSum=0.000;QD=19.80;ReadPosRankSum=-0.654;SOR=0.248	GT:AD:DP:GQ:PL	0/1:45,52:97:99:1949,0,1659
chrX	136375	.	G	A	1469.77	PASS	AC=1;AF=0.500;AN=2;BaseQRankSum=-1.745;ClippingRankSum=0.000;DP=102;ExcessHet=3.0103;FS=1.644;MLEAC=1;MLEAF=0.500;MQ=41.98;MQRankSum=-1.152;QD=14.41;ReadPosRankSum=-1.320;SOR=0.505	GT:AD:DP:GQ:PL	0/1:59,43:102:99:1498,0,2268
chrX	143706	.	C	T	1260.77	PASS	AC=1;AF=0.500;AN=2;BaseQRankSum=1.649;ClippingRankSum=0.000;DP=86;ExcessHet=3.0103;FS=0.000;MLEAC=1;MLEAF=0.500;MQ=42.00;MQRankSum=0.000;QD=14.66;ReadPosRankSum=0.081;SOR=0.779	GT:AD:DP:GQ:PL	0/1:51,35:86:99:1289,0,1980
chrX	159725	.	G	A	1890.77	PASS	AC=1;AF=0.500;AN=2;BaseQRankSum=0.223;ClippingRankSum=0.000;DP=92;ExcessHet=3.0103;FS=4.211;MLEAC=1;MLEAF=0.500;MQ=41.98;MQRankSum=1.137;QD=20.55;ReadPosRankSum=0.302;SOR=1.190	GT:AD:DP:GQ:PL	0/1:41,51:92:99:1919,0,1494
chrX	166319	.	G	A	2337.77	PASS	AC=1;AF=0.500;AN=2;BaseQRankSum=2.052;ClippingRankSum=0.000;DP=107;ExcessHet=3.0103;FS=9.342;MLEAC=1;MLEAF=0.500;MQ=42.00;MQRankSum=0.000;QD=21.85;ReadPosRankSum=0.319;SOR=1.211	GT:AD:DP:GQ:PL	0/1:46,61:107:99:2366,0,1665
chrX	173080	.	G	A	1431.77	PASS	AC=1;AF=0.500;AN=2;BaseQRankSum=1.729;ClippingRankSum=0.000;DP=83;ExcessHet=3.0103;FS=2.903;MLEAC=1;MLEAF=0.500;MQ=42.00;MQRankSum=0.000;QD=17.25;ReadPosRankSum=-0.219;SOR=0.802	GT:AD:DP:GQ:PL	0/1:43,40:83:99:1460,0,1561
chrX	173666	.	C	T	1742.77	PASS	AC=1;AF=0.500;AN=2;BaseQRankSum=-0.225;ClippingRankSum=0.000;DP=98;ExcessHet=3.0103;FS=0.000;MLEAC=1;MLEAF=0.500;MQ=42.00;MQRankSum=0.000;QD=17.78;ReadPosRankSum=0.285;SOR=0.709	GT:AD:DP:GQ:PL	0/1:51,47:98:99:1771,0,1943
chrX	190170	.	C	T	1971.77	PASS	AC=1;AF=0.500;AN=2;BaseQRankSum=1.044;ClippingRankSum=0.000;DP=96;ExcessHet=3.0103;FS=5.128;MLEAC=1;MLEAF=0.500;MQ=42.00;MQRankSum=0.000;QD=20.54;ReadPosRankSum=-0.148;SOR=0.351	GT:AD:DP:GQ:PL	0/1:46,50:96:99:2000,0,3539
chrX	190171	.	C	T	1971.77	PASS	AC=1;AF=0.500;AN=2;BaseQRankSum=1.151;ClippingRankSum=0.000;DP=96;ExcessHet=3.0103;FS=5.132;MLEAC=1;MLEAF=0.500;MQ=42.00;MQRankSum=0.000;QD=20.54;ReadPosRankSum=-0.438;SOR=0.347	GT:AD:DP:GQ:PL	0/1:45,51:96:99:2000,0,3539
chrX	319135	.	C	T	1864.77	PASS	AC=1;AF=0.500;AN=2;BaseQRankSum=-1.547;ClippingRankSum=0.000;DP=95;ExcessHet=3.0103;FS=0.000;MLEAC=1;MLEAF=0.500;MQ=41.84;MQRankSum=1.075;QD=19.63;ReadPosRankSum=-0.570;SOR=0.619	GT:AD:DP:GQ:PL	0/1:45,50:95:99:1893,0,1652
chrX	338166	.	C	T	1712.77	PASS	AC=1;AF=0.500;AN=2;BaseQRankSum=-0.317;ClippingRankSum=0.000;DP=115;ExcessHet=3.0103;FS=0.704;MLEAC=1;MLEAF=0.500;MQ=42.00;MQRankSum=0.000;QD=14.89;ReadPosRankSum=1.348;SOR=0.794	GT:AD:DP:GQ:PL	0/1:67,48:115:99:1741,0,2506
chrX	368456	.	C	T	1566.77	PASS	AC=1;AF=0.500;AN=2;BaseQRankSum=3.675;ClippingRankSum=0.000;DP=87;ExcessHet=3.0103;FS=1.743;MLEAC=1;MLEAF=0.500;MQ=42.00;MQRankSum=0.000;QD=18.01;ReadPosRankSum=1.088;SOR=0.858	GT:AD:DP:GQ:PL	0/1:45,42:87:99:1595,0,1646
chrX	381238	.	C	T	1493.77	PASS	AC=1;AF=0.500;AN=2;BaseQRankSum=1.503;ClippingRankSum=0.000;DP=94;ExcessHet=3.0103;FS=0.800;MLEAC=1;MLEAF=0.500;MQ=42.00;MQRankSum=0.000;QD=15.89;ReadPosRankSum=-0.520;SOR=0.552	GT:AD:DP:GQ:PL	0/1:53,41:94:99:1522,0,2015
chrX	421785	.	C	T	2027.77	PASS	AC=1;AF=0.500;AN=2;BaseQRankSum=1.017;ClippingRankSum=0.000;DP=89;ExcessHet=3.0103;FS=0.000;MLEAC=1;MLEAF=0.500;MQ=42.00;MQRankSum=0.000;QD=22.78;ReadPosRankSum=-0.371;SOR=0.739	GT:AD:DP:GQ:PL	0/1:36,53:89:99:2056,0,1290
chrX	517805	.	C	T	1690.77	PASS	AC=1;AF=0.500;AN=2;BaseQRankSum=-0.172;ClippingRankSum=0.000;DP=108;ExcessHet=3.0103;FS=0.729;MLEAC=1;MLEAF=0.500;MQ=41.98;MQRankSum=0.913;QD=15.66;ReadPosRankSum=-0.021;SOR=0.830	GT:AD:DP:GQ:PL	0/1:60,48:108:99:1719,0,2208
chrX	519229	.	G	A	2157.77	PASS	AC=1;AF=0.500;AN=2;BaseQRankSum=-1.067;ClippingRankSum=0.000;DP=88;ExcessHet=3.0103;FS=4.486;MLEAC=1;MLEAF=0.500;MQ=42.00;MQRankSum=0.000;QD=24.52;ReadPosRankSum=1.389;SOR=1.304	GT:AD:DP:GQ:PL	0/1:30,58:88:99:2186,0,1027
chrX	526242	.	C	T	1897.77	PASS	AC=1;AF=0.500;AN=2;BaseQRankSum=-2.271;ClippingRankSum=0.000;DP=105;ExcessHet=3.0103;FS=2.517;MLEAC=1;MLEAF=0.500;MQ=42.00;MQRankSum=0.000;QD=18.07;ReadPosRankSum=-0.227;SOR=0.687	GT:AD:DP:GQ:PL	0/1:52,53:105:99:1926,0,1964
chrX	572964	.	C	T	1706.77	PASS	AC=1;AF=0.500;AN=2;BaseQRankSum=1.006;ClippingRankSum=0.000;DP=104;ExcessHet=3.0103;FS=1.588;MLEAC=1;MLEAF=0.500;MQ=42.00;MQRankSum=0.000;QD=16.41;ReadPosRankSum=0.503;SOR=0.739	GT:AD:DP:GQ:PL	0/1:57,47:104:99:1735,0,2162
chrX	608209	.	C	T	2075.77	PASS	AC=1;AF=0.500;AN=2;BaseQRankSum=1.217;ClippingRankSum=0.000;DP=121;ExcessHet=3.0103;FS=0.000;MLEAC=1;MLEAF=0.500;MQ=41.88;MQRankSum=0.945;QD=17.16;ReadPosRankSum=-0.996;SOR=0.658	GT:AD:DP:GQ:PL	0/1:65,56:121:99:2104,0,2423
chrX	610526	.	G	A	1638.77	PASS	AC=1;AF=0.500;AN=2;BaseQRankSum=0.461;ClippingRankSum=0.000;DP=89;ExcessHet=3.0103;FS=5.438;MLEAC=1;MLEAF=0.500;MQ=42.00;MQRankSum=0.000;QD=18.41;ReadPosRankSum=0.282;SOR=1.301	GT:AD:DP:GQ:PL	0/1:45,44:89:99:1667,0,1664
chrX	618311	.	C	T	2501.77	PASS	AC=1;AF=0.500;AN=2;BaseQRankSum=1.170;ClippingRankSum=0.000;DP=118;ExcessHet=3.0103;FS=4.502;MLEAC=1;MLEAF=0.500;MQ=41.88;MQRankSum=-0.060;QD=21.20;ReadPosRankSum=1.479;SOR=0.982	GT:AD:DP:GQ:PL	0/1:52,66:118:99:2530,0,1909
chrX	640767	.	C	T	1952.77	PASS	AC=1;AF=0.500;AN=2;BaseQRankSum=0.818;ClippingRankSum=0.000;DP=105;ExcessHet=3.0103;FS=0.000;MLEAC=1;MLEAF=0.500;MQ=42.00;MQRankSum=0.000;QD=18.60;ReadPosRankSum=-0.035;SOR=0.723	GT:AD:DP:GQ:PL	0/1:52,53:105:99:1981,0,1929
chrX	649431	.	C	T	1761.77	PASS	AC=1;AF=0.500;AN=2;BaseQRankSum=0.203;ClippingRankSum=0.000;DP=107;ExcessHet=3.0103;FS=0.726;MLEAC=1;MLEAF=0.500;MQ=42.00;MQRankSum=0.000;QD=16.47;ReadPosRankSum=-0.960;SOR=0.829	GT:AD:DP:GQ:PL	0/1:59,48:107:99:1790,0,2272
chrX	669976	.	G	A	2393.77	PASS	AC=1;AF=0.500;AN=2;BaseQRankSum=0.284;ClippingRankSum=0.000;DP=104;ExcessHet=3.0103;FS=2.614;MLEAC=1;MLEAF=0.500;MQ=42.00;MQRankSum=0.000;QD=23.02;ReadPosRankSum=0.079;SOR=0.750	GT:AD:DP:GQ:PL	0/1:41,63:104:99:2422,0,1479
chrX	707046	.	C	T	1276.77	PASS	AC=1;AF=0.500;AN=2;BaseQRankSum=-0.105;ClippingRankSum=0.000;DP=79;ExcessHet=3.0103;FS=0.000;MLEAC=1;MLEAF=0.500;MQ=42.00;MQRankSum=0.000;QD=16.16;ReadPosRankSum=-0.727;SOR=0.749	GT:AD:DP:GQ:PL	0/1:44,35:79:99:1305,0,1700
chrXI	31828	.	G	A	1822.77	PASS	AC=1;AF=0.500;AN=2;BaseQRankSum=1.692;ClippingRankSum=0.000;DP=95;ExcessHet=3.0103;FS=1.657;MLEAC=1;MLEAF=0.500;MQ=42.00;MQRankSum=0.000;QD=19.19;ReadPosRankSum=0.262;SOR=0.586	GT:AD:DP:GQ:PL	0/1:46,49:95:99:1851,0,1630
chrXI	38773	.	C	T	1729.77	PASS	AC=1;AF=0.500;AN=2;BaseQRankSum=0.735;ClippingRankSum=0.000;DP=84;ExcessHet=3.0103;FS=0.000;MLEAC=1;MLEAF=0.500;MQ=42.00;MQRankSum=0.000;QD=20.59;ReadPosRankSum=-0.332;SOR=0.767	GT:AD:DP:GQ:PL	0/1:37,47:84:99:1758,0,1357
chrXI	59202	.	C	T	1761.77	PASS	AC=1;AF=0.500;AN=2;BaseQRankSum=1.490;ClippingRankSum=0.000;DP=98;ExcessHet=3.0103;FS=1.609;MLEAC=1;MLEAF=0.500;MQ=41.86;MQRankSum=-1.000;QD=17.98;ReadPosRankSum=-0.747;SOR=0.871	GT:AD:DP:GQ:PL	0/1:50,48:98:99:1790,0,1872
chrXI	59545	.	C	T	1721.77	PASS	AC=1;AF=0.500;AN=2;BaseQRankSum=-0.936;ClippingRankSum=0.000;DP=105;ExcessHet=3.0103;FS=9.224;MLEAC=1;MLEAF=0.500;MQ=42.00;MQRankSum=0.000;QD=16.40;ReadPosRankSum=-1.479;SOR=0.805	GT:AD:DP:GQ:PL	0/1:56,49:105:99:1750,0,2154
chrXI	127530	.	C	T	2152.77	PASS	AC=1;AF=0.500;AN=2;BaseQRankSum=-1.587;ClippingRankSum=0.000;DP=107;ExcessHet=3.0103;FS=2.483;MLEAC=1;MLEAF=0.500;MQ=41.60;MQRankSum=-0.405;QD=20.12;ReadPosRankSum=1.127;SOR=0.950	GT:AD:DP:GQ:PL	0/1:48,59:107:99:2181,0,1763
chrXI	128703	.	C	T	1528.77	PASS	AC=1;AF=0.500;AN=2;BaseQRankSum=-0.278;ClippingRankSum=0.000;DP=87;ExcessHet=3.0103;FS=0.810;MLEAC=1;MLEAF=0.500;MQ=42.00;MQRankSum=0.000;QD=17.57;ReadPosRankSum=-0.598;SOR=0.573	GT:AD:DP:GQ:PL	0/1:44,43:87:99:1557,0,1645
chrXI	130540	.	G	A	1823.77	PASS	AC=1;AF=0.500;AN=2;BaseQRankSum=2.021;ClippingRankSum=0.000;DP=92;ExcessHet=3.0103;FS=0.000;MLEAC=1;MLEAF=0.500;MQ=41.85;MQRankSum=-0.915;QD=19.82;ReadPosRankSum=1.436;SOR=0.667	GT:AD:DP:GQ:PL	0/1:43,49:92:99:1852,0,1551
chrXI	155370	.	C	T	1841.77	PASS	AC=1;AF=0.500;AN=2;BaseQRankSum=0.831;ClippingRankSum=0.000;DP=94;ExcessHet=3.0103;FS=6.678;MLEAC=1;MLEAF=0.500;MQ=42.00;MQRankSum=0.000;QD=19.59;ReadPosRankSum=-0.404;SOR=0.991	GT:AD:DP:GQ:PL	0/1:45,49:94:99:1870,0,1645
chrXI	164912	.	C	T	1202.77	PASS	AC=1;AF=0.500;AN=2;BaseQRankSum=-0.075;ClippingRankSum=0.000;DP=64;ExcessHet=3.0103;FS=2.107;MLEAC=1;MLEAF=0.500;MQ=41.94;MQRankSum=-1.317;QD=18.79;ReadPosRankSum=-0.546;SOR=1.085	GT:AD:DP:GQ:PL	0/1:30,34:64:99:1231,0,1101
chrXI	165005	.	C	T	1360.77	PASS	AC=1;AF=0.500;AN=2;BaseQRankSum=-2.620;ClippingRankSum=0.000;DP=67;ExcessHet=3.0103;FS=0.000;MLEAC=1;MLEAF=0.500;MQ=42.00;MQRankSum=0.000;QD=20.31;ReadPosRankSum=-1.095;SOR=0.622	GT:AD:DP:GQ:PL	0/1:30,37:67:99:1389,0,1053
chrXI	165255	.	C	T	1643.77	PASS	AC=1;AF=0.500;AN=2;BaseQRankSum=-0.380;ClippingRankSum=0.000;DP=90;ExcessHet=3.0103;FS=10.728;MLEAC=1;MLEAF=0.500;MQ=41.84;MQRankSum=0.000;QD=18.68;ReadPosRankSum=0.690;SOR=1.508	GT:AD:DP:GQ:PL	0/1:43,45:88:99:1672,0,1583
chrXI	166491	.	C	T	1860.77	PASS	AC=1;AF=0.500;AN=2;BaseQRankSum=0.436;ClippingRankSum=0.000;DP=92;ExcessHet=3.0103;FS=0.000;MLEAC=1;MLEAF=0.500;MQ=42.00;MQRankSum=0.000;QD=20.23;ReadPosRankSum=-1.412;SOR=0.769	GT:AD:DP:GQ:PL	0/1:43,49:92:99:1889,0,1618
chrXI	193312	.	G	A	2118.77	PASS	AC=1;AF=0.500;AN=2;BaseQRankSum=-0.991;ClippingRankSum=0.000;DP=96;ExcessHet=3.0103;FS=2.718;MLEAC=1;MLEAF=0.500;MQ=42.00;MQRankSum=0.000;QD=22.07;ReadPosRankSum=-0.320;SOR=0.693	GT:AD:DP:GQ:PL	0/1:40,56:96:99:2147,0,1458
chrXI	231979	.	C	T	1901.77	PASS	AC=1;AF=0.500;AN=2;BaseQRankSum=0.459;ClippingRankSum=0.000;DP=94;ExcessHet=3.0103;FS=6.715;MLEAC=1;MLEAF=0.500;MQ=42.00;MQRankSum=0.000;QD=20.23;ReadPosRankSum=0.061;SOR=1.033	GT:AD:DP:GQ:PL	0/1:42,52:94:99:1930,0,1552
chrXI	245823	.	C	T	1588.77	PASS	AC=1;AF=0.500;AN=2;BaseQRankSum=0.907;ClippingRankSum=0.000;DP=102;ExcessHet=3.0103;FS=0.746;MLEAC=1;MLEAF=0.500;MQ=41.86;MQRankSum=-1.106;QD=15.58;ReadPosRankSum=-0.601;SOR=0.574	GT:AD:DP:GQ:PL	0/1:57,45:102:99:1617,0,2168
chrXI	296041	.	G	A	1869.77	PASS	AC=1;AF=0.500;AN=2;BaseQRankSum=-0.747;ClippingRankSum=0.000;DP=97;ExcessHet=3.0103;FS=0.000;MLEAC=1;MLEAF=0.500;MQ=42.00;MQRankSum=0.000;QD=19.28;ReadPosRankSum=-0.239;SOR=0.639	GT:AD:DP:GQ:PL	0/1:47,50:97:99:1898,0,1753
chrXI	336257	.	G	A	1648.77	PASS	AC=1;AF=0.500;AN=2;BaseQRankSum=0.144;ClippingRankSum=0.000;DP=86;ExcessHet=3.0103;FS=4.030;MLEAC=1;MLEAF=0.500;MQ=42.00;MQRankSum=0.000;QD=19.17;ReadPosRankSum=0.513;SOR=0.392	GT:AD:DP:GQ:PL	0/1:42,44:86:99:1677,0,1585
chrXI	339507	.	G	A	1973.77	PASS	AC=1;AF=0.500;AN=2;BaseQRankSum=-1.082;ClippingRankSum=0.000;DP=102;ExcessHet=3.0103;FS=0.742;MLEAC=1;MLEAF=0.500;MQ=42.00;MQRankSum=0.000;QD=19.35;ReadPosRankSum=-0.400;SOR=0.696	GT:AD:DP:GQ:PL	0/1:48,54:102:99:2002,0,1793
chrXI	368302	.	C	T	2129.77	PASS	AC=1;AF=0.500;AN=2;BaseQRankSum=0.739;ClippingRankSum=0.000;DP=102;ExcessHet=3.0103;FS=0.000;MLEAC=1;MLEAF=0.500;MQ=42.00;MQRankSum=0.000;QD=20.88;ReadPosRankSum=0.505;SOR=0.685	GT:AD:DP:GQ:PL	0/1:45,57:102:99:2158,0,1604
chrXI	429589	.	C	T	1817.77	PASS	AC=1;AF=0.500;AN=2;BaseQRankSum=-0.794;ClippingRankSum=0.000;DP=95;ExcessHet=3.0103;FS=8.172;MLEAC=1;MLEAF=0.500;MQ=42.00;MQRankSum=0.000;QD=19.13;ReadPosRankSum=0.472;SOR=0.810	GT:AD:DP:GQ:PL	0/1:46,49:95:99:1846,0,1726
chrXI	451963	.	G	A	2206.77	PASS	AC=1;AF=0.500;AN=2;BaseQRankSum=0.358;ClippingRankSum=0.000;DP=119;ExcessHet=3.0103;FS=0.000;MLEAC=1;MLEAF=0.500;MQ=42.00;MQRankSum=0.000;QD=18.70;ReadPosRankSum=0.159;SOR=0.682	GT:AD:DP:GQ:PL	0/1:58,60:118:99:2235,0,2136
chrXI	463209	.	C	T	1946.77	PASS	AC=1;AF=0.500;AN=2;BaseQRankSum=1.607;ClippingRankSum=0.000;DP=95;ExcessHet=3.0103;FS=0.000;MLEAC=1;MLEAF=0.500;MQ=42.00;MQRankSum=0.000;QD=20.49;ReadPosRankSum=1.346;SOR=0.741	GT:AD:DP:GQ:PL	0/1:43,52:95:99:1975,0,1531
chrXI	559404	.	C	T	1851.77	PASS	AC=1;AF=0.500;AN=2;BaseQRankSum=-2.465;ClippingRankSum=0.000;DP=107;ExcessHet=3.0103;FS=3.550;MLEAC=1;MLEAF=0.500;MQ=42.00;MQRankSum=0.000;QD=17.31;ReadPosRankSum=-0.665;SOR=0.649	GT:AD:DP:GQ:PL	0/1:56,51:107:99:1880,0,2102
chrXI	564231	.	G	A	1488.77	PASS	AC=1;AF=0.500;AN=2;BaseQRankSum=0.638;ClippingRankSum=0.000;DP=84;ExcessHet=3.0103;FS=0.805;MLEAC=1;MLEAF=0.500;MQ=41.80;MQRankSum=0.000;QD=17.72;ReadPosRankSum=0.465;SOR=0.793	GT:AD:DP:GQ:PL	0/1:43,41:84:99:1517,0,1600
chrXI	565092	.	G	A	1739.77	PASS	AC=1;AF=0.500;AN=2;BaseQRankSum=1.911;ClippingRankSum=0.000;DP=81;ExcessHet=3.0103;FS=1.819;MLEAC=1;MLEAF=0.500;MQ=42.00;MQRankSum=0.000;QD=21.48;ReadPosRankSum=0.346;SOR=0.830	GT:AD:DP:GQ:PL	0/1:35,46:81:99:1768,0,1241
chrXI	583605	.	C	T	2141.77	PASS	AC=1;AF=0.500;AN=2;BaseQRankSum=-0.612;ClippingRankSum=0.000;DP=114;ExcessHet=3.0103;FS=0.000;MLEAC=1;MLEAF=0.500;MQ=42.00;MQRankSum=0.000;QD=18.79;ReadPosRankSum=-0.666;SOR=0.759	GT:AD:DP:GQ:PL	0/1:55,59:114:99:2170,0,2088
chrXI	589608	.	C	T	1393.77	PASS	AC=1;AF=0.500;AN=2;BaseQRankSum=-0.191;ClippingRankSum=0.000;DP=82;ExcessHet=3.0103;FS=1.814;MLEAC=1;MLEAF=0.500;MQ=42.00;MQRankSum=0.000;QD=17.00;ReadPosRankSum=0.230;SOR=0.745	GT:AD:DP:GQ:PL	0/1:43,39:82:99:1422,0,1626
chrXI	592602	.	C	T	2106.77	PASS	AC=1;AF=0.500;AN=2;BaseQRankSum=0.120;ClippingRankSum=0.000;DP=110;ExcessHet=3.0103;FS=0.000;MLEAC=1;MLEAF=0.500;MQ=41.87;MQRankSum=-0.946;QD=19.15;ReadPosRankSum=1.011;SOR=0.756	GT:AD:DP:GQ:PL	0/1:53,57:110:99:2135,0,1956
chrXI	639958	.	C	T	1363.77	PASS	AC=1;AF=0.500;AN=2;BaseQRankSum=1.133;ClippingRankSum=0.000;DP=99;ExcessHet=3.0103;FS=5.158;MLEAC=1;MLEAF=0.500;MQ=41.98;MQRankSum=-1.194;QD=13.78;ReadPosRankSum=2.231;SOR=1.245	GT:AD:DP:GQ:PL	0/1:59,40:99:99:1392,0,2163
chrXII	39608	.	G	A	1464.77	PASS	AC=1;AF=0.500;AN=2;BaseQRankSum=0.373;ClippingRankSum=0.000;DP=90;ExcessHet=3.0103;FS=0.000;MLEAC=1;MLEAF=0.500;MQ=42.00;MQRankSum=0.000;QD=16.28;ReadPosRankSum=1.702;SOR=0.764	GT:AD:DP:GQ:PL	0/1:49,41:90:99:1493,0,1851
chrXII	60096	.	C	T	1754.77	PASS	AC=1;AF=0.500;AN=2;BaseQRankSum=0.608;ClippingRankSum=0.000;DP=105;ExcessHet=3.0103;FS=1.596;MLEAC=1;MLEAF=0.500;MQ=42.00;MQRankSum=0.000;QD=16.71;ReadPosRankSum=-0.439;SOR=0.500	GT:AD:DP:GQ:PL	0/1:57,48:105:99:1783,0,2143
chrXII	88788	.	G	A	1279.77	PASS	AC=1;AF=0.500;AN=2;BaseQRankSum=-0.935;ClippingRankSum=0.000;DP=83;ExcessHet=3.0103;FS=1.786;MLEAC=1;MLEAF=0.500;MQ=42.00;MQRankSum=0.000;QD=15.42;ReadPosRankSum=0.164;SOR=0.908	GT:AD:DP:GQ:PL	0/1:47,36:83:99:1308,0,1807
chrXII	92569	.	G	A	1600.77	PASS	AC=1;AF=0.500;AN=2;BaseQRankSum=-0.203;ClippingRankSum=0.000;DP=85;ExcessHet=3.0103;FS=0.000;MLEAC=1;MLEAF=0.500;MQ=41.40;MQRankSum=-0.378;QD=18.83;ReadPosRankSum=-0.552;SOR=0.695	GT:AD:DP:GQ:PL	0/1:40,45:85:99:1629,0,1488
chrXII	109211	.	G	A	1555.77	PASS	AC=1;AF=0.500;AN=2;BaseQRankSum=0.690;ClippingRankSum=0.000;DP=84;ExcessHet=3.0103;FS=5.658;MLEAC=1;MLEAF=0.500;MQ=41.64;MQRankSum=-1.524;QD=18.52;ReadPosRankSum=0.814;SOR=1.288	GT:AD:DP:GQ:PL	0/1:41,43:84:99:1584,0,1489
chrXII	113225	.	C	T	1736.77	PASS	AC=1;AF=0.500;AN=2;BaseQRankSum=0.752;ClippingRankSum=0.000;DP=95;ExcessHet=3.0103;FS=0.000;MLEAC=1;MLEAF=0.500;MQ=41.84;MQRankSum=-0.990;QD=18.28;ReadPosRankSum=-0.829;SOR=0.657	GT:AD:DP:GQ:PL	0/1:48,47:95:99:1765,0,1785
chrXII	124934	.	G	A	1357.77	PASS	AC=1;AF=0.500;AN=2;BaseQRankSum=1.024;ClippingRankSum=0.000;DP=92;ExcessHet=3.0103;FS=6.886;MLEAC=1;MLEAF=0.500;MQ=42.00;MQRankSum=0.000;QD=14.76;ReadPosRankSum=-1.073;SOR=1.384	GT:AD:DP:GQ:PL	0/1:54,38:92:99:1386,0,2021
chrXII	143456	.	C	T	1669.77	PASS	AC=1;AF=0.500;AN=2;BaseQRankSum=1.028;ClippingRankSum=0.000;DP=102;ExcessHet=3.0103;FS=0.000;MLEAC=1;MLEAF=0.500;MQ=42.00;MQRankSum=0.000;QD=16.37;ReadPosRankSum=-0.168;SOR=0.708	GT:AD:DP:GQ:PL	0/1:56,46:102:99:1698,0,2144
chrXII	178171	.	G	A	1126.77	PASS	AC=1;AF=0.500;AN=2;BaseQRankSum=-0.513;ClippingRankSum=0.000;DP=82;ExcessHet=3.0103;FS=4.285;MLEAC=1;MLEAF=0.500;MQ=42.00;MQRankSum=0.000;QD=13.91;ReadPosRankSum=-1.184;SOR=0.707	GT:AD:DP:GQ:PL	0/1:48,33:81:99:1155,0,1813
chrXII	184916	.	G	A	2047.77	PASS	AC=1;AF=0.500;AN=2;BaseQRankSum=-1.814;ClippingRankSum=0.000;DP=107;ExcessHet=3.0103;FS=2.490;MLEAC=1;MLEAF=0.500;MQ=42.00;MQRankSum=0.000;QD=19.14;ReadPosRankSum=-0.283;SOR=0.749	GT:AD:DP:GQ:PL	0/1:51,56:107:99:2076,0,1919
chrXII	201617	.	G	A	1566.77	PASS	AC=1;AF=0.500;AN=2;BaseQRankSum=1.421;ClippingRankSum=0.000;DP=94;ExcessHet=3.0103;FS=0.000;MLEAC=1;MLEAF=0.500;MQ=42.00;MQRankSum=0.000;QD=16.67;ReadPosRankSum=1.557;SOR=0.714	GT:AD:DP:GQ:PL	0/1:51,43:94:99:1595,0,1864
chrXII	202593	.	G	A	2016.77	PASS	AC=1;AF=0.500;AN=2;BaseQRankSum=0.225;ClippingRankSum=0.000;DP=119;ExcessHet=3.0103;FS=4.466;MLEAC=1;MLEAF=0.500;MQ=41.89;MQRankSum=1.329;QD=16.95;ReadPosRankSum=0.162;SOR=1.021	GT:AD:DP:GQ:PL	0/1:64,55:119:99:2045,0,2399
chrXII	213705	.	G	A	1469.77	PASS	AC=1;AF=0.500;AN=2;BaseQRankSum=2.052;ClippingRankSum=0.000;DP=90;ExcessHet=3.0103;FS=6.909;MLEAC=1;MLEAF=0.500;MQ=42.00;MQRankSum=0.000;QD=16.33;ReadPosRankSum=0.348;SOR=0.735	GT:AD:DP:GQ:PL	0/1:49,41:90:99:1498,0,1841
chrXII	290449	.	C	T	1807.77	PASS	AC=1;AF=0.500;AN=2;BaseQRankSum=-1.083;ClippingRankSum=0.000;DP=109;ExcessHet=3.0103;FS=19.748;MLEAC=1;MLEAF=0.500;MQ=41.73;MQRankSum=1.321;QD=16.59;ReadPosRankSum=0.190;SOR=2.117	GT:AD:DP:GQ:PL	0/1:59,50:109:99:1836,0,2217
chrXII	296158	.	G	A	1734.77	PASS	AC=1;AF=0.500;AN=2;BaseQRankSum=-0.626;ClippingRankSum=0.000;DP=87;ExcessHet=3.0103;FS=6.955;MLEAC=1;MLEAF=0.500;MQ=41.84;MQRankSum=-0.899;QD=19.94;ReadPosRankSum=0.915;SOR=0.289	GT:AD:DP:GQ:PL	0/1:40,47:87:99:1763,0,1482
chrXII	300193	.	G	A	1510.77	PASS	AC=1;AF=0.500;AN=2;BaseQRankSum=1.394;ClippingRankSum=0.000;DP=91;ExcessHet=3.0103;FS=10.408;MLEAC=1;MLEAF=0.500;MQ=42.00;MQRankSum=0.000;QD=16.60;ReadPosRankSum=-0.206;SOR=1.666	GT:AD:DP:GQ:PL	0/1:50,41:91:99:1539,0,1909
chrXII	365781	.	G	A	1842.77	PASS	AC=1;AF=0.500;AN=2;BaseQRankSum=-0.257;ClippingRankSum=0.000;DP=100;ExcessHet=3.0103;FS=1.616;MLEAC=1;MLEAF=0.500;MQ=42.00;MQRankSum=0.000;QD=18.43;ReadPosRankSum=-0.691;SOR=0.642	GT:AD:DP:GQ:PL	0/1:50,50:100:99:1871,0,1839
chrXII	368842	.	G	A	1364.77	PASS	AC=1;AF=0.500;AN=2;BaseQRankSum=0.638;ClippingRankSum=0.000;DP=91;ExcessHet=3.0103;FS=2.812;MLEAC=1;MLEAF=0.500;MQ=42.00;MQRankSum=0.000;QD=15.00;ReadPosRankSum=0.064;SOR=1.015	GT:AD:DP:GQ:PL	0/1:53,38:91:99:1393,0,2025
chrXII	373110	.	G	A	1921.77	PASS	AC=1;AF=0.500;AN=2;BaseQRankSum=0.079;ClippingRankSum=0.000;DP=109;ExcessHet=3.0103;FS=0.713;MLEAC=1;MLEAF=0.500;MQ=42.00;MQRankSum=0.000;QD=17.63;ReadPosRankSum=1.369;SOR=0.808	GT:AD:DP:GQ:PL	0/1:56,53:109:99:1950,0,2058
chrXII	374768	.	C	T	1995.77	PASS	AC=1;AF=0.500;AN=2;BaseQRankSum=-0.899;ClippingRankSum=0.000;DP=113;ExcessHet=3.0103;FS=1.508;MLEAC=1;MLEAF=0.500;MQ=42.00;MQRankSum=0.000;QD=17.66;ReadPosRankSum=-1.568;SOR=0.877	GT:AD:DP:GQ:PL	0/1:56,57:113:99:2024,0,2057
chrXII	410267	.	G	A	1750.77	PASS	AC=1;AF=0.500;AN=2;BaseQRankSum=0.285;ClippingRankSum=0.000;DP=81;ExcessHet=3.0103;FS=3.070;MLEAC=1;MLEAF=0.500;MQ=42.00;MQRankSum=0.000;QD=21.61;ReadPosRankSum=0.056;SOR=0.395	GT:AD:DP:GQ:PL	0/1:35,46:81:99:1779,0,1256
chrXII	536511	.	C	T	1535.77	PASS	AC=1;AF=0.500;AN=2;BaseQRankSum=1.151;ClippingRankSum=0.000;DP=97;ExcessHet=3.0103;FS=5.075;MLEAC=1;MLEAF=0.500;MQ=42.00;MQRankSum=0.000;QD=16.00;ReadPosRankSum=1.178;SOR=0.984	GT:AD:DP:GQ:PL	0/1:53,43:96:99:1564,0,2008
chrXII	540694	.	G	A	1902.77	PASS	AC=1;AF=0.500;AN=2;BaseQRankSum=-0.155;ClippingRankSum=0.000;DP=116;ExcessHet=3.0103;FS=0.000;MLEAC=1;MLEAF=0.500;MQ=41.98;MQRankSum=-1.073;QD=16.40;ReadPosRankSum=-1.878;SOR=0.701	GT:AD:DP:GQ:PL	0/1:63,53:116:99:1931,0,2380
chrXII	571749	.	G	A	1331.77	PASS	AC=1;AF=0.500;AN=2;BaseQRankSum=-1.098;ClippingRankSum=0.000;DP=106;ExcessHet=3.0103;FS=1.617;MLEAC=1;MLEAF=0.500;MQ=41.98;MQRankSum=0.798;QD=12.56;ReadPosRankSum=-1.350;SOR=0.693	GT:AD:DP:GQ:PL	0/1:66,40:106:99:1360,0,2500
chrXII	626197	.	G	A	1240.77	PASS	AC=1;AF=0.500;AN=2;BaseQRankSum=1.143;ClippingRankSum=0.000;DP=79;ExcessHet=3.0103;FS=0.000;MLEAC=1;MLEAF=0.500;MQ=42.00;MQRankSum=0.000;QD=15.71;ReadPosRankSum=-0.911;SOR=0.661	GT:AD:DP:GQ:PL	0/1:44,35:79:99:1269,0,1645
chrXII	633036	.	G	A	1630.77	PASS	AC=1;AF=0.500;AN=2;BaseQRankSum=2.031;ClippingRankSum=0.000;DP=95;ExcessHet=3.0103;FS=6.700;MLEAC=1;MLEAF=0.500;MQ=42.00;MQRankSum=0.000;QD=17.17;ReadPosRankSum=-0.632;SOR=1.345	GT:AD:DP:GQ:PL	0/1:51,44:95:99:1659,0,1937
chrXII	638643	.	C	T	1458.77	PASS	AC=1;AF=0.500;AN=2;BaseQRankSum=0.976;ClippingRankSum=0.000;DP=78;ExcessHet=3.0103;FS=0.000;MLEAC=1;MLEAF=0.500;MQ=42.00;MQRankSum=0.000;QD=18.70;ReadPosRankSum=1.015;SOR=0.800	GT:AD:DP:GQ:PL	0/1:39,39:78:99:1487,0,1474
chrXII	643357	.	G	A	1802.77	PASS	AC=1;AF=0.500;AN=2;BaseQRankSum=-0.820;ClippingRankSum=0.000;DP=97;ExcessHet=3.0103;FS=3.792;MLEAC=1;MLEAF=0.500;MQ=42.00;MQRankSum=0.000;QD=18.59;ReadPosRankSum=0.110;SOR=0.474	GT:AD:DP:GQ:PL	0/1:48,49:97:99:1831,0,1814
chrXII	649035	.	G	A	1892.77	PASS	AC=1;AF=0.500;AN=2;BaseQRankSum=0.386;ClippingRankSum=0.000;DP=88;ExcessHet=3.0103;FS=0.808;MLEAC=1;MLEAF=0.500;MQ=42.00;MQRankSum=0.000;QD=21.51;ReadPosRankSum=0.765;SOR=0.834	GT:AD:DP:GQ:PL	0/1:38,50:88:99:1921,0,1362
chrXII	649055	.	G	A	1279.77	PASS	AC=1;AF=0.500;AN=2;BaseQRankSum=0.121;ClippingRankSum=0.000;DP=96;ExcessHet=3.0103;FS=0.783;MLEAC=1;MLEAF=0.500;MQ=42.00;MQRankSum=0.000;QD=13.33;ReadPosRankSum=-0.239;SOR=0.822	GT:AD:DP:GQ:PL	0/1:59,37:96:99:1308,0,2244
chrXII	704663	.	G	A	1173.77	PASS	AC=1;AF=0.500;AN=2;BaseQRankSum=1.706;ClippingRankSum=0.000;DP=86;ExcessHet=3.0103;FS=0.831;MLEAC=1;MLEAF=0.500;MQ=42.00;MQRankSum=0.000;QD=13.65;ReadPosRankSum=-0.386;SOR=0.838	GT:AD:DP:GQ:PL	0/1:53,33:86:99:1202,0,2027
chrXII	705111	.	G	A	1879.77	PASS	AC=1;AF=0.500;AN=2;BaseQRankSum=-0.582;ClippingRankSum=0.000;DP=103;ExcessHet=3.0103;FS=3.678;MLEAC=1;MLEAF=0.500;MQ=42.00;MQRankSum=0.000;QD=18.25;ReadPosRankSum=-0.477;SOR=1.088	GT:AD:DP:GQ:PL	0/1:51,52:103:99:1908,0,1925
chrXII	732142	.	C	T	1341.77	PASS	AC=1;AF=0.500;AN=2;BaseQRankSum=0.910;ClippingRankSum=0.000;DP=183;ExcessHet=3.0103;FS=0.649;MLEAC=1;MLEAF=0.500;MQ=41.32;MQRankSum=0.954;QD=7.58;ReadPosRankSum=-0.782;SOR=0.615	GT:AD:DP:GQ:PL	0/1:133,44:177:99:1370,0,5188
chrXII	758137	.	G	A	1694.77	PASS	AC=1;AF=0.500;AN=2;BaseQRankSum=-0.415;ClippingRankSum=0.000;DP=96;ExcessHet=3.0103;FS=8.370;MLEAC=1;MLEAF=0.500;MQ=41.98;MQRankSum=-1.000;QD=17.65;ReadPosRankSum=1.041;SOR=0.240	GT:AD:DP:GQ:PL	0/1:49,47:96:99:1723,0,1834
chrXII	765565	.	G	A	1355.77	PASS	AC=1;AF=0.500;AN=2;BaseQRankSum=2.019;ClippingRankSum=0.000;DP=97;ExcessHet=3.0103;FS=0.774;MLEAC=1;MLEAF=0.500;MQ=42.00;MQRankSum=0.000;QD=13.98;ReadPosRankSum=0.384;SOR=0.601	GT:AD:DP:GQ:PL	0/1:59,38:97:99:1384,0,2270
chrXII	780675	.	G	A	1446.77	PASS	AC=1;AF=0.500;AN=2;BaseQRankSum=1.554;ClippingRankSum=0.000;DP=90;ExcessHet=3.0103;FS=0.798;MLEAC=1;MLEAF=0.500;MQ=42.00;MQRankSum=0.000;QD=16.08;ReadPosRankSum=-1.424;SOR=0.566	GT:AD:DP:GQ:PL	0/1:50,40:90:99:1475,0,1877
chrXII	792399	.	G	A	1572.77	PASS	AC=1;AF=0.500;AN=2;BaseQRankSum=-1.150;ClippingRankSum=0.000;DP=96;ExcessHet=3.0103;FS=0.000;MLEAC=1;MLEAF=0.500;MQ=42.00;MQRankSum=0.000;QD=16.38;ReadPosRankSum=-0.381;SOR=0.701	GT:AD:DP:GQ:PL	0/1:51,45:96:99:1601,0,1880
chrXII	794107	.	G	A	1890.77	PASS	AC=1;AF=0.500;AN=2;BaseQRankSum=-0.553;ClippingRankSum=0.000;DP=97;ExcessHet=3.0103;FS=5.040;MLEAC=1;MLEAF=0.500;MQ=42.00;MQRankSum=0.000;QD=19.49;ReadPosRankSum=1.689;SOR=1.021	GT:AD:DP:GQ:PL	0/1:44,53:97:99:1919,0,1611
chrXII	811084	.	G	A	2024.77	PASS	AC=1;AF=0.500;AN=2;BaseQRankSum=-0.910;ClippingRankSum=0.000;DP=108;ExcessHet=3.0103;FS=4.739;MLEAC=1;MLEAF=0.500;MQ=41.85;MQRankSum=1.461;QD=18.75;ReadPosRankSum=-0.906;SOR=0.847	GT:AD:DP:GQ:PL	0/1:53,55:108:99:2053,0,1979
chrXII	818603	.	C	T	1541.77	PASS	AC=1;AF=0.500;AN=2;BaseQRankSum=0.762;ClippingRankSum=0.000;DP=82;ExcessHet=3.0103;FS=4.154;MLEAC=1;MLEAF=0.500;MQ=42.00;MQRankSum=0.000;QD=18.80;ReadPosRankSum=0.458;SOR=0.380	GT:AD:DP:GQ:PL	0/1:40,42:82:99:1570,0,1457
chrXII	839246	.	G	A	1999.77	PASS	AC=1;AF=0.500;AN=2;BaseQRankSum=1.623;ClippingRankSum=0.000;DP=95;ExcessHet=3.0103;FS=3.898;MLEAC=1;MLEAF=0.500;MQ=41.84;MQRankSum=1.145;QD=21.05;ReadPosRankSum=0.160;SOR=0.441	GT:AD:DP:GQ:PL	0/1:42,53:95:99:2028,0,1452
chrXII	842645	.	G	A	1226.77	PASS	AC=1;AF=0.500;AN=2;BaseQRankSum=-0.074;ClippingRankSum=0.000;DP=89;ExcessHet=3.0103;FS=0.000;MLEAC=1;MLEAF=0.500;MQ=42.00;MQRankSum=0.000;QD=13.78;ReadPosRankSum=0.514;SOR=0.719	GT:AD:DP:GQ:PL	0/1:54,35:89:99:1255,0,2097
chrXII	877982	.	G	A	1654.77	PASS	AC=1;AF=0.500;AN=2;BaseQRankSum=0.390;ClippingRankSum=0.000;DP=96;ExcessHet=3.0103;FS=14.263;MLEAC=1;MLEAF=0.500;MQ=42.00;MQRankSum=0.000;QD=17.24;ReadPosRankSum=-1.880;SOR=1.869	GT:AD:DP:GQ:PL	0/1:51,45:96:99:1683,0,1939
chrXII	909999	.	G	A	2013.77	PASS	AC=1;AF=0.500;AN=2;BaseQRankSum=1.134;ClippingRankSum=0.000;DP=98;ExcessHet=3.0103;FS=1.648;MLEAC=1;MLEAF=0.500;MQ=42.00;MQRankSum=0.000;QD=20.55;ReadPosRankSum=0.613;SOR=0.693	GT:AD:DP:GQ:PL	0/1:43,55:98:99:2042,0,1539
chrXII	963004	.	G	A	1902.77	PASS	AC=1;AF=0.500;AN=2;BaseQRankSum=-0.865;ClippingRankSum=0.000;DP=110;ExcessHet=3.0103;FS=0.000;MLEAC=1;MLEAF=0.500;MQ=42.14;MQRankSum=1.760;QD=17.30;ReadPosRankSum=0.563;SOR=0.701	GT:AD:DP:GQ:PL	0/1:57,53:110:99:1931,0,2145
chrXII	968324	.	G	A	1572.77	PASS	AC=1;AF=0.500;AN=2;BaseQRankSum=1.389;ClippingRankSum=0.000;DP=99;ExcessHet=3.0103;FS=4.992;MLEAC=1;MLEAF=0.500;MQ=42.00;MQRankSum=0.000;QD=15.89;ReadPosRankSum=0.192;SOR=0.631	GT:AD:DP:GQ:PL	0/1:56,43:99:99:1601,0,2139
chrXII	973167	.	G	A	1806.77	PASS	AC=1;AF=0.500;AN=2;BaseQRankSum=-1.433;ClippingRankSum=0.000;DP=103;ExcessHet=3.0103;FS=7.779;MLEAC=1;MLEAF=0.500;MQ=42.00;MQRankSum=0.000;QD=17.54;ReadPosRankSum=-0.946;SOR=1.213	GT:AD:DP:GQ:PL	0/1:53,50:103:99:1835,0,1996
chrXII	1002252	.	G	A	1781.77	PASS	AC=1;AF=0.500;AN=2;BaseQRankSum=0.111;ClippingRankSum=0.000;DP=97;ExcessHet=3.0103;FS=0.757;MLEAC=1;MLEAF=0.500;MQ=42.09;MQRankSum=1.010;QD=18.37;ReadPosRankSum=-0.191;SOR=0.818	GT:AD:DP:GQ:PL	0/1:48,49:97:99:1810,0,1689
chrXIII	16063	.	G	A	1761.77	PASS	AC=1;AF=0.500;AN=2;BaseQRankSum=-0.151;ClippingRankSum=0.000;DP=83;ExcessHet=3.0103;FS=2.929;MLEAC=1;MLEAF=0.500;MQ=42.00;MQRankSum=0.000;QD=21.23;ReadPosRankSum=-0.252;SOR=0.434	GT:AD:DP:GQ:PL	0/1:36,47:83:99:1790,0,1320
chrXIII	20693	.	G	A	1852.77	PASS	AC=1;AF=0.500;AN=2;BaseQRankSum=0.591;ClippingRankSum=0.000;DP=100;ExcessHet=3.0103;FS=0.759;MLEAC=1;MLEAF=0.500;MQ=41.96;MQRankSum=1.436;QD=18.53;ReadPosRankSum=-0.684;SOR=0.548	GT:AD:DP:GQ:PL	0/1:50,50:100:99:1881,0,1882
chrXIII	23633	.	G	A	2028.77	PASS	AC=1;AF=0.500;AN=2;BaseQRankSum=-0.250;ClippingRankSum=0.000;DP=109;ExcessHet=3.0103;FS=10.673;MLEAC=1;MLEAF=0.500;MQ=42.00;MQRankSum=0.000;QD=18.61;ReadPosRankSum=-1.451;SOR=1.070	GT:AD:DP:GQ:PL	0/1:53,56:109:99:2057,0,1957
chrXIII	29391	.	G	A	1580.77	PASS	AC=1;AF=0.500;AN=2;BaseQRankSum=-0.270;ClippingRankSum=0.000;DP=83;ExcessHet=3.0103;FS=4.339;MLEAC=1;MLEAF=0.500;MQ=42.00;MQRankSum=0.000;QD=19.05;ReadPosRankSum=1.786;SOR=1.184	GT:AD:DP:GQ:PL	0/1:40,43:83:99:1609,0,1475
chrXIII	41901	.	G	A	1575.77	PASS	AC=1;AF=0.500;AN=2;BaseQRankSum=1.332;ClippingRankSum=0.000;DP=91;ExcessHet=3.0103;FS=5.277;MLEAC=1;MLEAF=0.500;MQ=43.07;MQRankSum=0.066;QD=17.32;ReadPosRankSum=-1.547;SOR=0.589	GT:AD:DP:GQ:PL	0/1:46,45:91:99:1604,0,1466
chrXIII	86736	.	G	A	1167.77	PASS	AC=1;AF=0.500;AN=2;BaseQRankSum=0.759;ClippingRankSum=0.000;DP=81;ExcessHet=3.0103;FS=9.906;MLEAC=1;MLEAF=0.500;MQ=41.70;MQRankSum=-0.268;QD=14.42;ReadPosRankSum=0.863;SOR=0.187	GT:AD:DP:GQ:PL	0/1:48,33:81:99:1196,0,1843
chrXIII	137711	.	G	A	2191.77	PASS	AC=1;AF=0.500;AN=2;BaseQRankSum=-0.139;ClippingRankSum=0.000;DP=94;ExcessHet=3.0103;FS=0.787;MLEAC=1;MLEAF=0.500;MQ=41.69;MQRankSum=-1.105;QD=23.32;ReadPosRankSum=-1.026;SOR=0.593	GT:AD:DP:GQ:PL	0/1:36,58:94:99:2220,0,1244
chrXIII	160005	.	G	A	1627.77	PASS	AC=1;AF=0.500;AN=2;BaseQRankSum=0.335;ClippingRankSum=0.000;DP=82;ExcessHet=3.0103;FS=5.717;MLEAC=1;MLEAF=0.500;MQ=42.00;MQRankSum=0.000;QD=19.85;ReadPosRankSum=0.524;SOR=0.805	GT:AD:DP:GQ:PL	0/1:38,44:82:99:1656,0,1396
chrXIII	220333	.	C	T	870.77	PASS	AC=1;AF=0.500;AN=2;BaseQRankSum=-0.803;ClippingRankSum=0.000;DP=80;ExcessHet=3.0103;FS=0.000;MLEAC=1;MLEAF=0.500;MQ=42.00;MQRankSum=0.000;QD=10.88;ReadPosRankSum=-1.522;SOR=0.646	GT:AD:DP:GQ:PL	0/1:53,27:80:99:899,0,2030
chrXIII	262289	.	G	A	1285.77	PASS	AC=1;AF=0.500;AN=2;BaseQRankSum=-2.021;ClippingRankSum=0.000;DP=93;ExcessHet=3.0103;FS=0.000;MLEAC=1;MLEAF=0.500;MQ=42.00;MQRankSum=0.000;QD=13.83;ReadPosRankSum=1.773;SOR=0.718	GT:AD:DP:GQ:PL	0/1:55,38:93:99:1314,0,2122
chrXIII	276242	.	G	A	1792.77	PASS	AC=1;AF=0.500;AN=2;BaseQRankSum=0.723;ClippingRankSum=0.000;DP=90;ExcessHet=3.0103;FS=1.704;MLEAC=1;MLEAF=0.500;MQ=42.00;MQRankSum=0.000;QD=19.92;ReadPosRankSum=-1.326;SOR=0.518	GT:AD:DP:GQ:PL	0/1:41,49:90:99:1821,0,1502
chrXIII	297492	.	G	A	1777.77	PASS	AC=1;AF=0.500;AN=2;BaseQRankSum=-0.132;ClippingRankSum=0.000;DP=85;ExcessHet=3.0103;FS=7.086;MLEAC=1;MLEAF=0.500;MQ=42.00;MQRankSum=0.000;QD=20.91;ReadPosRankSum=-0.386;SOR=1.020	GT:AD:DP:GQ:PL	0/1:38,47:85:99:1806,0,1408
chrXIII	330186	.	G	A	1762.77	PASS	AC=1;AF=0.500;AN=2;BaseQRankSum=-0.514;ClippingRankSum=0.000;DP=92;ExcessHet=3.0103;FS=0.785;MLEAC=1;MLEAF=0.500;MQ=41.98;MQRankSum=1.066;QD=19.16;ReadPosRankSum=-0.605;SOR=0.589	GT:AD:DP:GQ:PL	0/1:44,48:92:99:1791,0,1611
chrXIII	388300	.	G	A	1928.77	PASS	AC=1;AF=0.500;AN=2;BaseQRankSum=0.656;ClippingRankSum=0.000;DP=119;ExcessHet=3.0103;FS=3.349;MLEAC=1;MLEAF=0.500;MQ=42.00;MQRankSum=0.000;QD=16.21;ReadPosRankSum=0.469;SOR=0.864	GT:AD:DP:GQ:PL	0/1:65,54:119:99:1957,0,2385
chrXIII	431345	.	G	A	2155.77	PASS	AC=1;AF=0.500;AN=2;BaseQRankSum=-1.264;ClippingRankSum=0.000;DP=103;ExcessHet=3.0103;FS=3.676;MLEAC=1;MLEAF=0.500;MQ=42.00;MQRankSum=0.000;QD=20.93;ReadPosRankSum=0.899;SOR=0.605	GT:AD:DP:GQ:PL	0/1:46,57:103:99:2184,0,1681
chrXIII	439700	.	G	A	1701.77	PASS	AC=1;AF=0.500;AN=2;BaseQRankSum=0.639;ClippingRankSum=0.000;DP=97;ExcessHet=3.0103;FS=1.634;MLEAC=1;MLEAF=0.500;MQ=42.00;MQRankSum=0.000;QD=17.54;ReadPosRankSum=-0.047;SOR=0.675	GT:AD:DP:GQ:PL	0/1:49,48:97:99:1730,0,1788
chrXIII	494629	.	G	A	1548.77	PASS	AC=1;AF=0.500;AN=2;BaseQRankSum=0.930;ClippingRankSum=0.000;DP=84;ExcessHet=3.0103;FS=7.354;MLEAC=1;MLEAF=0.500;MQ=42.00;MQRankSum=0.000;QD=18.44;ReadPosRankSum=-0.219;SOR=0.237	GT:AD:DP:GQ:PL	0/1:42,42:84:99:1577,0,1581
chrXIII	517312	.	C	T	1962.77	PASS	AC=1;AF=0.500;AN=2;BaseQRankSum=0.574;ClippingRankSum=0.000;DP=105;ExcessHet=3.0103;FS=11.697;MLEAC=1;MLEAF=0.500;MQ=42.00;MQRankSum=0.000;QD=18.69;ReadPosRankSum=-0.652;SOR=1.714	GT:AD:DP:GQ:PL	0/1:52,53:105:99:1991,0,1956
chrXIII	533833	.	G	A	1497.77	PASS	AC=1;AF=0.500;AN=2;BaseQRankSum=0.066;ClippingRankSum=0.000;DP=76;ExcessHet=3.0103;FS=0.864;MLEAC=1;MLEAF=0.500;MQ=42.00;MQRankSum=0.000;QD=19.71;ReadPosRankSum=0.613;SOR=0.574	GT:AD:DP:GQ:PL	0/1:36,40:76:99:1526,0,1318
chrXIII	538347	.	C	T	1554.77	PASS	AC=1;AF=0.500;AN=2;BaseQRankSum=-1.096;ClippingRankSum=0.000;DP=97;ExcessHet=3.0103;FS=2.632;MLEAC=1;MLEAF=0.500;MQ=42.00;MQRankSum=0.000;QD=16.03;ReadPosRankSum=0.694;SOR=0.470	GT:AD:DP:GQ:PL	0/1:53,44:97:99:1583,0,1987
chrXIII	541080	.	G	A	1623.77	PASS	AC=1;AF=0.500;AN=2;BaseQRankSum=0.612;ClippingRankSum=0.000;DP=94;ExcessHet=3.0103;FS=0.000;MLEAC=1;MLEAF=0.500;MQ=42.00;MQRankSum=0.000;QD=17.27;ReadPosRankSum=-1.641;SOR=0.703	GT:AD:DP:GQ:PL	0/1:48,46:94:99:1652,0,1768
chrXIII	625361	.	G	A	1198.73	PASS	AC=1;AF=0.500;AN=2;BaseQRankSum=3.503;ClippingRankSum=0.000;DP=104;ExcessHet=3.0103;FS=9.263;MLEAC=1;MLEAF=0.500;MQ=42.00;MQRankSum=0.000;QD=12.89;ReadPosRankSum=-0.031;SOR=0.219	GT:AD:DP:GQ:PL	0/1:42,51:93:99:1236,0,1191
chrXIII	626180	.	G	A	1401.77	PASS	AC=1;AF=0.500;AN=2;BaseQRankSum=2.438;ClippingRankSum=0.000;DP=84;ExcessHet=3.0103;FS=7.207;MLEAC=1;MLEAF=0.500;MQ=42.00;MQRankSum=0.000;QD=16.69;ReadPosRankSum=-0.768;SOR=1.288	GT:AD:DP:GQ:PL	0/1:46,38:84:99:1430,0,1709
chrXIII	721833	.	G	A	1421.77	PASS	AC=1;AF=0.500;AN=2;BaseQRankSum=0.812;ClippingRankSum=0.000;DP=83;ExcessHet=3.0103;FS=1.791;MLEAC=1;MLEAF=0.500;MQ=42.00;MQRankSum=0.000;QD=17.13;ReadPosRankSum=0.233;SOR=0.780	GT:AD:DP:GQ:PL	0/1:44,39:83:99:1450,0,1650
chrXIII	751664	.	G	A	1705.77	PASS	AC=1;AF=0.500;AN=2;BaseQRankSum=-0.409;ClippingRankSum=0.000;DP=98;ExcessHet=3.0103;FS=11.662;MLEAC=1;MLEAF=0.500;MQ=41.96;MQRankSum=-0.015;QD=17.41;ReadPosRankSum=0.640;SOR=0.832	GT:AD:DP:GQ:PL	0/1:50,48:98:99:1734,0,1830
chrXIII	797228	.	G	A	1433.77	PASS	AC=1;AF=0.500;AN=2;BaseQRankSum=1.736;ClippingRankSum=0.000;DP=90;ExcessHet=3.0103;FS=14.744;MLEAC=1;MLEAF=0.500;MQ=41.68;MQRankSum=-0.127;QD=15.93;ReadPosRankSum=-0.405;SOR=1.981	GT:AD:DP:GQ:PL	0/1:50,40:90:99:1462,0,1845
chrXIII	797865	.	G	A	1940.77	PASS	AC=1;AF=0.500;AN=2;BaseQRankSum=0.703;ClippingRankSum=0.000;DP=99;ExcessHet=3.0103;FS=3.882;MLEAC=1;MLEAF=0.500;MQ=41.86;MQRankSum=1.094;QD=19.60;ReadPosRankSum=-0.160;SOR=0.395	GT:AD:DP:GQ:PL	0/1:46,53:99:99:1969,0,1643
chrXIII	804266	.	G	A	1904.77	PASS	AC=1;AF=0.500;AN=2;BaseQRankSum=2.000;ClippingRankSum=0.000;DP=94;ExcessHet=3.0103;FS=9.980;MLEAC=1;MLEAF=0.500;MQ=41.85;MQRankSum=1.087;QD=20.26;ReadPosRankSum=0.764;SOR=0.533	GT:AD:DP:GQ:PL	0/1:44,50:94:99:1933,0,1598
chrXIII	819829	.	G	A	1708.77	PASS	AC=1;AF=0.500;AN=2;BaseQRankSum=0.866;ClippingRankSum=0.000;DP=97;ExcessHet=3.0103;FS=2.654;MLEAC=1;MLEAF=0.500;MQ=42.00;MQRankSum=0.000;QD=17.62;ReadPosRankSum=-0.495;SOR=0.948	GT:AD:DP:GQ:PL	0/1:51,46:97:99:1737,0,1933
chrXIII	830178	.	C	T	1586.77	PASS	AC=1;AF=0.500;AN=2;BaseQRankSum=0.337;ClippingRankSum=0.000;DP=77;ExcessHet=3.0103;FS=7.787;MLEAC=1;MLEAF=0.500;MQ=42.00;MQRankSum=0.000;QD=20.61;ReadPosRankSum=-0.185;SOR=0.486	GT:AD:DP:GQ:PL	0/1:34,43:77:99:1615,0,1222
chrXIII	837893	.	C	T	1725.77	PASS	AC=1;AF=0.500;AN=2;BaseQRankSum=1.159;ClippingRankSum=0.000;DP=91;ExcessHet=3.0103;FS=8.522;MLEAC=1;MLEAF=0.500;MQ=41.95;MQRankSum=1.033;QD=18.96;ReadPosRankSum=0.582;SOR=0.407	GT:AD:DP:GQ:PL	0/1:45,46:91:99:1754,0,1688
chrXIII	892591	.	G	A	2005.77	PASS	AC=1;AF=0.500;AN=2;BaseQRankSum=2.154;ClippingRankSum=0.000;DP=101;ExcessHet=3.0103;FS=9.452;MLEAC=1;MLEAF=0.500;MQ=41.86;MQRankSum=1.135;QD=19.86;ReadPosRankSum=0.602;SOR=1.088	GT:AD:DP:GQ:PL	0/1:45,56:101:99:2034,0,1480
chrXIV	78314	.	G	A	1469.77	PASS	AC=1;AF=0.500;AN=2;BaseQRankSum=1.369;ClippingRankSum=0.000;DP=95;ExcessHet=3.0103;FS=5.603;MLEAC=1;MLEAF=0.500;MQ=42.00;MQRankSum=0.000;QD=15.47;ReadPosRankSum=-0.064;SOR=0.301	GT:AD:DP:GQ:PL	0/1:53,42:95:99:1498,0,2007
chrXIV	89077	.	C	T	1723.77	PASS	AC=1;AF=0.500;AN=2;BaseQRankSum=2.781;ClippingRankSum=0.000;DP=91;ExcessHet=3.0103;FS=5.270;MLEAC=1;MLEAF=0.500;MQ=42.00;MQRankSum=0.000;QD=18.94;ReadPosRankSum=-1.367;SOR=0.835	GT:AD:DP:GQ:PL	0/1:45,46:91:99:1752,0,1669
chrXIV	173834	.	G	A	1970.77	PASS	AC=1;AF=0.500;AN=2;BaseQRankSum=-0.324;ClippingRankSum=0.000;DP=103;ExcessHet=3.0103;FS=4.875;MLEAC=1;MLEAF=0.500;MQ=42.00;MQRankSum=0.000;QD=19.13;ReadPosRankSum=-2.454;SOR=0.578	GT:AD:DP:GQ:PL	0/1:50,53:103:99:1999,0,1876
chrXIV	182615	.	G	A	1765.77	PASS	AC=1;AF=0.500;AN=2;BaseQRankSum=-0.667;ClippingRankSum=0.000;DP=93;ExcessHet=3.0103;FS=6.696;MLEAC=1;MLEAF=0.500;MQ=42.00;MQRankSum=0.000;QD=18.99;ReadPosRankSum=-0.130;SOR=0.609	GT:AD:DP:GQ:PL	0/1:45,48:93:99:1794,0,1615
chrXIV	206883	.	C	T	1815.77	PASS	AC=1;AF=0.500;AN=2;BaseQRankSum=-0.145;ClippingRankSum=0.000;DP=89;ExcessHet=3.0103;FS=0.798;MLEAC=1;MLEAF=0.500;MQ=42.00;MQRankSum=0.000;QD=20.40;ReadPosRankSum=-1.405;SOR=0.729	GT:AD:DP:GQ:PL	0/1:39,50:89:99:1844,0,1392
chrXIV	230655	.	G	A	2296.77	PASS	AC=1;AF=0.500;AN=2;BaseQRankSum=-0.427;ClippingRankSum=0.000;DP=112;ExcessHet=3.0103;FS=3.487;MLEAC=1;MLEAF=0.500;MQ=42.00;MQRankSum=0.000;QD=20.51;ReadPosRankSum=0.652;SOR=0.859	GT:AD:DP:GQ:PL	0/1:51,61:112:99:2325,0,1903
chrXIV	282104	.	G	A	1468.77	PASS	AC=1;AF=0.500;AN=2;BaseQRankSum=-1.673;ClippingRankSum=0.000;DP=93;ExcessHet=3.0103;FS=0.000;MLEAC=1;MLEAF=0.500;MQ=42.00;MQRankSum=0.000;QD=15.79;ReadPosRankSum=1.662;SOR=0.656	GT:AD:DP:GQ:PL	0/1:51,42:93:99:1497,0,1941
chrXIV	293688	.	G	A	1994.77	PASS	AC=1;AF=0.500;AN=2;BaseQRankSum=-1.545;ClippingRankSum=0.000;DP=94;ExcessHet=3.0103;FS=0.000;MLEAC=1;MLEAF=0.500;MQ=42.00;MQRankSum=0.000;QD=21.22;ReadPosRankSum=-0.680;SOR=0.683	GT:AD:DP:GQ:PL	0/1:41,53:94:99:2023,0,1505
chrXIV	297646	.	G	A	2154.77	PASS	AC=1;AF=0.500;AN=2;BaseQRankSum=1.927;ClippingRankSum=0.000;DP=91;ExcessHet=3.0103;FS=8.917;MLEAC=1;MLEAF=0.500;MQ=42.00;MQRankSum=0.000;QD=23.68;ReadPosRankSum=-0.072;SOR=0.970	GT:AD:DP:GQ:PL	0/1:34,57:91:99:2183,0,1162
chrXIV	335446	.	C	T	1482.77	PASS	AC=1;AF=0.500;AN=2;BaseQRankSum=1.057;ClippingRankSum=0.000;DP=91;ExcessHet=3.0103;FS=2.839;MLEAC=1;MLEAF=0.500;MQ=42.00;MQRankSum=0.000;QD=16.29;ReadPosRankSum=0.978;SOR=0.425	GT:AD:DP:GQ:PL	0/1:50,41:91:99:1511,0,1889
chrXIV	392874	.	C	T	1867.77	PASS	AC=1;AF=0.500;AN=2;BaseQRankSum=-0.402;ClippingRankSum=0.000;DP=92;ExcessHet=3.0103;FS=1.703;MLEAC=1;MLEAF=0.500;MQ=42.00;MQRankSum=0.000;QD=20.30;ReadPosRankSum=-0.079;SOR=0.952	GT:AD:DP:GQ:PL	0/1:42,50:92:99:1896,0,1548
chrXIV	396795	.	G	A	2021.77	PASS	AC=1;AF=0.500;AN=2;BaseQRankSum=-2.045;ClippingRankSum=0.000;DP=96;ExcessHet=3.0103;FS=8.250;MLEAC=1;MLEAF=0.500;MQ=42.00;MQRankSum=0.000;QD=21.06;ReadPosRankSum=0.471;SOR=0.969	GT:AD:DP:GQ:PL	0/1:42,54:96:99:2050,0,1525
chrXIV	413280	.	G	A	1351.77	PASS	AC=1;AF=0.500;AN=2;BaseQRankSum=-2.174;ClippingRankSum=0.000;DP=64;ExcessHet=3.0103;FS=7.066;MLEAC=1;MLEAF=0.500;MQ=41.97;MQRankSum=-0.850;QD=21.12;ReadPosRankSum=-0.639;SOR=0.204	GT:AD:DP:GQ:PL	0/1:28,36:64:99:1380,0,1053
chrXIV	429213	.	C	T	1868.77	PASS	AC=1;AF=0.500;AN=2;BaseQRankSum=1.360;ClippingRankSum=0.000;DP=101;ExcessHet=3.0103;FS=0.745;MLEAC=1;MLEAF=0.500;MQ=42.00;MQRankSum=0.000;QD=18.50;ReadPosRankSum=-0.690;SOR=0.811	GT:AD:DP:GQ:PL	0/1:50,51:101:99:1897,0,1829
chrXIV	437533	.	G	A	2425.77	PASS	AC=1;AF=0.500;AN=2;BaseQRankSum=-1.689;ClippingRankSum=0.000;DP=112;ExcessHet=3.0103;FS=0.000;MLEAC=1;MLEAF=0.500;MQ=42.00;MQRankSum=0.000;QD=21.66;ReadPosRankSum=1.255;SOR=0.655	GT:AD:DP:GQ:PL	0/1:48,64:112:99:2454,0,1766
chrXIV	438631	.	G	A	1897.77	PASS	AC=1;AF=0.500;AN=2;BaseQRankSum=0.489;ClippingRankSum=0.000;DP=101;ExcessHet=3.0103;FS=9.517;MLEAC=1;MLEAF=0.500;MQ=42.00;MQRankSum=0.000;QD=18.79;ReadPosRankSum=-0.790;SOR=1.303	GT:AD:DP:GQ:PL	0/1:49,52:101:99:1926,0,1797
chrXIV	470213	.	G	A	2642.77	PASS	AC=1;AF=0.500;AN=2;BaseQRankSum=-1.524;ClippingRankSum=0.000;DP=113;ExcessHet=3.0103;FS=1.547;MLEAC=1;MLEAF=0.500;MQ=42.00;MQRankSum=0.000;QD=23.39;ReadPosRankSum=1.844;SOR=0.531	GT:AD:DP:GQ:PL	0/1:44,69:113:99:2671,0,1598
chrXIV	473867	.	C	T	2203.77	PASS	AC=1;AF=0.500;AN=2;BaseQRankSum=-1.000;ClippingRankSum=0.000;DP=98;ExcessHet=3.0103;FS=0.769;MLEAC=1;MLEAF=0.500;MQ=42.00;MQRankSum=0.000;QD=22.49;ReadPosRankSum=0.992;SOR=0.576	GT:AD:DP:GQ:PL	0/1:40,58:98:99:2232,0,1466
chrXIV	503346	.	C	T	1612.77	PASS	AC=1;AF=0.500;AN=2;BaseQRankSum=-1.458;ClippingRankSum=0.000;DP=96;ExcessHet=3.0103;FS=2.679;MLEAC=1;MLEAF=0.500;MQ=42.00;MQRankSum=0.000;QD=16.80;ReadPosRankSum=-1.468;SOR=0.681	GT:AD:DP:GQ:PL	0/1:51,45:96:99:1641,0,1942
chrXIV	514773	.	G	A	1734.77	PASS	AC=1;AF=0.500;AN=2;BaseQRankSum=-0.264;ClippingRankSum=0.000;DP=86;ExcessHet=3.0103;FS=4.270;MLEAC=1;MLEAF=0.500;MQ=42.00;MQRankSum=0.000;QD=20.17;ReadPosRankSum=-0.334;SOR=1.175	GT:AD:DP:GQ:PL	0/1:40,46:86:99:1763,0,1457
chrXIV	516371	.	C	T	2422.77	PASS	AC=1;AF=0.500;AN=2;BaseQRankSum=-0.528;ClippingRankSum=0.000;DP=130;ExcessHet=3.0103;FS=3.162;MLEAC=1;MLEAF=0.500;MQ=42.00;MQRankSum=0.000;QD=18.64;ReadPosRankSum=-1.417;SOR=0.617	GT:AD:DP:GQ:PL	0/1:65,65:130:99:2451,0,2457
chrXIV	543063	.	C	T	1469.77	PASS	AC=1;AF=0.500;AN=2;BaseQRankSum=2.363;ClippingRankSum=0.000;DP=84;ExcessHet=3.0103;FS=7.242;MLEAC=1;MLEAF=0.500;MQ=42.00;MQRankSum=0.000;QD=17.50;ReadPosRankSum=0.529;SOR=0.631	GT:AD:DP:GQ:PL	0/1:44,40:84:99:1498,0,1627
chrXIV	575945	.	G	A	1734.77	PASS	AC=1;AF=0.500;AN=2;BaseQRankSum=-0.591;ClippingRankSum=0.000;DP=93;ExcessHet=3.0103;FS=16.573;MLEAC=1;MLEAF=0.500;MQ=40.65;MQRankSum=1.882;QD=18.65;ReadPosRankSum=-0.566;SOR=0.844	GT:AD:DP:GQ:PL	0/1:44,49:93:99:1763,0,1582
chrXIV	576044	.	G	A	1610.77	PASS	AC=1;AF=0.500;AN=2;BaseQRankSum=-0.687;ClippingRankSum=0.000;DP=89;ExcessHet=3.0103;FS=4.008;MLEAC=1;MLEAF=0.500;MQ=42.00;MQRankSum=0.000;QD=18.10;ReadPosRankSum=1.599;SOR=1.154	GT:AD:DP:GQ:PL	0/1:44,45:89:99:1639,0,1642
chrXIV	576688	.	C	T	1620.77	PASS	AC=1;AF=0.500;AN=2;BaseQRankSum=-0.594;ClippingRankSum=0.000;DP=99;ExcessHet=3.0103;FS=0.770;MLEAC=1;MLEAF=0.500;MQ=42.11;MQRankSum=1.116;QD=16.37;ReadPosRankSum=-0.408;SOR=0.816	GT:AD:DP:GQ:PL	0/1:54,45:99:99:1649,0,2011
chrXIV	585851	.	G	A	1597.77	PASS	AC=1;AF=0.500;AN=2;BaseQRankSum=-0.786;ClippingRankSum=0.000;DP=86;ExcessHet=3.0103;FS=1.767;MLEAC=1;MLEAF=0.500;MQ=42.00;MQRankSum=0.000;QD=18.58;ReadPosRankSum=-1.061;SOR=0.990	GT:AD:DP:GQ:PL	0/1:42,44:86:99:1626,0,1557
chrXIV	596433	.	G	A	1553.77	PASS	AC=1;AF=0.500;AN=2;BaseQRankSum=1.231;ClippingRankSum=0.000;DP=101;ExcessHet=3.0103;FS=0.744;MLEAC=1;MLEAF=0.500;MQ=42.00;MQRankSum=0.000;QD=15.38;ReadPosRankSum=0.344;SOR=0.597	GT:AD:DP:GQ:PL	0/1:57,44:101:99:1582,0,2137
chrXIV	618531	.	C	T	1996.77	PASS	AC=1;AF=0.500;AN=2;BaseQRankSum=0.088;ClippingRankSum=0.000;DP=107;ExcessHet=3.0103;FS=4.741;MLEAC=1;MLEAF=0.500;MQ=42.00;MQRankSum=0.000;QD=18.66;ReadPosRankSum=0.860;SOR=0.658	GT:AD:DP:GQ:PL	0/1:53,54:107:99:2025,0,1970
chrXIV	632691	.	G	A	1895.77	PASS	AC=1;AF=0.500;AN=2;BaseQRankSum=2.760;ClippingRankSum=0.000;DP=95;ExcessHet=3.0103;FS=0.768;MLEAC=1;MLEAF=0.500;MQ=42.00;MQRankSum=0.000;QD=19.96;ReadPosRankSum=0.860;SOR=0.573	GT:AD:DP:GQ:PL	0/1:45,50:95:99:1924,0,1591
chrXIV	633882	.	G	A	2128.77	PASS	AC=1;AF=0.500;AN=2;BaseQRankSum=0.100;ClippingRankSum=0.000;DP=106;ExcessHet=3.0103;FS=0.729;MLEAC=1;MLEAF=0.500;MQ=41.73;MQRankSum=1.546;QD=20.08;ReadPosRankSum=-0.194;SOR=0.832	GT:AD:DP:GQ:PL	0/1:49,57:106:99:2157,0,1774
chrXIV	638356	.	C	T	1376.77	PASS	AC=1;AF=0.500;AN=2;BaseQRankSum=0.005;ClippingRankSum=0.000;DP=85;ExcessHet=3.0103;FS=0.812;MLEAC=1;MLEAF=0.500;MQ=42.00;MQRankSum=0.000;QD=16.20;ReadPosRankSum=-0.244;SOR=0.582	GT:AD:DP:GQ:PL	0/1:46,39:85:99:1405,0,1742
chrXIV	670063	.	G	A	1770.77	PASS	AC=1;AF=0.500;AN=2;BaseQRankSum=2.987;ClippingRankSum=0.000;DP=93;ExcessHet=3.0103;FS=3.895;MLEAC=1;MLEAF=0.500;MQ=41.98;MQRankSum=-0.947;QD=19.04;ReadPosRankSum=-0.853;SOR=0.544	GT:AD:DP:GQ:PL	0/1:45,48:93:99:1799,0,1612
chrXIV	707580	.	C	T	1250.77	PASS	AC=1;AF=0.500;AN=2;BaseQRankSum=-0.859;ClippingRankSum=0.000;DP=96;ExcessHet=3.0103;FS=8.605;MLEAC=1;MLEAF=0.500;MQ=42.00;MQRankSum=0.000;QD=13.03;ReadPosRankSum=-0.017;SOR=0.655	GT:AD:DP:GQ:PL	0/1:60,36:96:99:1279,0,2333
chrXIV	739757	.	C	T	2049.77	PASS	AC=1;AF=0.500;AN=2;BaseQRankSum=-1.631;ClippingRankSum=0.000;DP=100;ExcessHet=3.0103;FS=0.000;MLEAC=1;MLEAF=0.500;MQ=41.85;MQRankSum=1.082;QD=20.50;ReadPosRankSum=-0.299;SOR=0.662	GT:AD:DP:GQ:PL	0/1:47,53:100:99:2078,0,3794
chrXIV	739758	.	C	T	2049.77	PASS	AC=1;AF=0.500;AN=2;BaseQRankSum=-0.751;ClippingRankSum=0.000;DP=102;ExcessHet=3.0103;FS=0.744;MLEAC=1;MLEAF=0.500;MQ=41.86;MQRankSum=1.060;QD=20.10;ReadPosRankSum=0.082;SOR=0.597	GT:AD:DP:GQ:PL	0/1:49,53:102:99:2078,0,3794
chrXIV	741370	.	G	A	1709.77	PASS	AC=1;AF=0.500;AN=2;BaseQRankSum=1.234;ClippingRankSum=0.000;DP=95;ExcessHet=3.0103;FS=1.654;MLEAC=1;MLEAF=0.500;MQ=42.00;MQRankSum=0.000;QD=18.00;ReadPosRankSum=0.273;SOR=0.679	GT:AD:DP:GQ:PL	0/1:49,46:95:99:1738,0,1817
chrXIV	772011	.	C	T	1854.77	PASS	AC=1;AF=0.500;AN=2;BaseQRankSum=0.305;ClippingRankSum=0.000;DP=118;ExcessHet=3.0103;FS=7.062;MLEAC=1;MLEAF=0.500;MQ=42.00;MQRankSum=0.000;QD=15.72;ReadPosRankSum=-0.245;SOR=1.067	GT:AD:DP:GQ:PL	0/1:66,52:118:99:1883,0,2514
chrXV	137513	.	G	A	1841.77	PASS	AC=1;AF=0.500;AN=2;BaseQRankSum=0.241;ClippingRankSum=0.000;DP=92;ExcessHet=3.0103;FS=6.668;MLEAC=1;MLEAF=0.500;MQ=42.00;MQRankSum=0.000;QD=20.02;ReadPosRankSum=-0.391;SOR=0.610	GT:AD:DP:GQ:PL	0/1:42,50:92:99:1870,0,1521
chrXV	159311	.	C	T	1399.77	PASS	AC=1;AF=0.500;AN=2;BaseQRankSum=0.583;ClippingRankSum=0.000;DP=77;ExcessHet=3.0103;FS=0.864;MLEAC=1;MLEAF=0.500;MQ=42.00;MQRankSum=0.000;QD=18.18;ReadPosRankSum=0.300;SOR=0.861	GT:AD:DP:GQ:PL	0/1:39,38:77:99:1428,0,1469
chrXV	214206	.	G	A	1801.77	PASS	AC=1;AF=0.500;AN=2;BaseQRankSum=1.825;ClippingRankSum=0.000;DP=110;ExcessHet=3.0103;FS=0.713;MLEAC=1;MLEAF=0.500;MQ=42.00;MQRankSum=0.000;QD=16.38;ReadPosRankSum=1.671;SOR=0.800	GT:AD:DP:GQ:PL	0/1:61,49:110:99:1830,0,2269
chrXV	223155	.	C	T	2003.77	PASS	AC=1;AF=0.500;AN=2;BaseQRankSum=1.456;ClippingRankSum=0.000;DP=102;ExcessHet=3.0103;FS=1.600;MLEAC=1;MLEAF=0.500;MQ=42.00;MQRankSum=0.000;QD=19.64;ReadPosRankSum=0.291;SOR=0.861	GT:AD:DP:GQ:PL	0/1:49,53:102:99:2032,0,1768
chrXV	238442	.	C	T	1561.77	PASS	AC=1;AF=0.500;AN=2;BaseQRankSum=-1.313;ClippingRankSum=0.000;DP=96;ExcessHet=3.0103;FS=3.852;MLEAC=1;MLEAF=0.500;MQ=42.00;MQRankSum=0.000;QD=16.27;ReadPosRankSum=1.102;SOR=0.476	GT:AD:DP:GQ:PL	0/1:53,43:96:99:1590,0,2047
chrXV	246953	.	C	T	1936.77	PASS	AC=1;AF=0.500;AN=2;BaseQRankSum=0.813;ClippingRankSum=0.000;DP=113;ExcessHet=3.0103;FS=2.452;MLEAC=1;MLEAF=0.500;MQ=42.00;MQRankSum=0.000;QD=17.14;ReadPosRankSum=-1.038;SOR=1.007	GT:AD:DP:GQ:PL	0/1:60,53:113:99:1965,0,2282
chrXV	254259	.	C	T	1668.77	PASS	AC=1;AF=0.500;AN=2;BaseQRankSum=-1.042;ClippingRankSum=0.000;DP=86;ExcessHet=3.0103;FS=8.878;MLEAC=1;MLEAF=0.500;MQ=42.00;MQRankSum=0.000;QD=19.40;ReadPosRankSum=1.220;SOR=1.170	GT:AD:DP:GQ:PL	0/1:41,45:86:99:1697,0,1524
chrXV	255404	.	G	A	2246.77	PASS	AC=1;AF=0.500;AN=2;BaseQRankSum=0.909;ClippingRankSum=0.000;DP=98;ExcessHet=3.0103;FS=2.711;MLEAC=1;MLEAF=0.500;MQ=42.00;MQRankSum=0.000;QD=22.93;ReadPosRankSum=0.282;SOR=0.461	GT:AD:DP:GQ:PL	0/1:37,61:98:99:2275,0,1304
chrXV	268314	.	C	T	1485.77	PASS	AC=1;AF=0.500;AN=2;BaseQRankSum=-0.601;ClippingRankSum=0.000;DP=82;ExcessHet=3.0103;FS=5.891;MLEAC=1;MLEAF=0.500;MQ=42.00;MQRankSum=0.000;QD=18.12;ReadPosRankSum=-1.230;SOR=0.269	GT:AD:DP:GQ:PL	0/1:41,41:82:99:1514,0,1528
chrXV	308987	.	G	A	2111.77	PASS	AC=1;AF=0.500;AN=2;BaseQRankSum=-0.691;ClippingRankSum=0.000;DP=115;ExcessHet=3.0103;FS=8.632;MLEAC=1;MLEAF=0.500;MQ=42.00;MQRankSum=0.000;QD=18.36;ReadPosRankSum=0.820;SOR=0.752	GT:AD:DP:GQ:PL	0/1:58,57:115:99:2140,0,2164
chrXV	416567	.	C	T	2119.77	PASS	AC=1;AF=0.500;AN=2;BaseQRankSum=1.876;ClippingRankSum=0.000;DP=106;ExcessHet=3.0103;FS=14.708;MLEAC=1;MLEAF=0.500;MQ=42.00;MQRankSum=0.000;QD=20.00;ReadPosRankSum=-0.693;SOR=0.729	GT:AD:DP:GQ:PL	0/1:50,56:106:99:2148,0,1798
chrXV	423963	.	G	A	648.73	PASS	AC=1;AF=0.500;AN=2;BaseQRankSum=3.827;ClippingRankSum=0.000;DP=108;ExcessHet=3.0103;FS=2.866;MLEAC=1;MLEAF=0.500;MQ=41.87;MQRankSum=-1.012;QD=6.69;ReadPosRankSum=-3.688;SOR=0.890	GT:AD:DP:GQ:PL	0/1:56,41:97:99:686,0,1625
chrXV	425197	.	G	A	1524.77	PASS	AC=1;AF=0.500;AN=2;BaseQRankSum=-1.704;ClippingRankSum=0.000;DP=93;ExcessHet=3.0103;FS=8.289;MLEAC=1;MLEAF=0.500;MQ=41.85;MQRankSum=-1.034;QD=16.40;ReadPosRankSum=-1.084;SOR=0.433	GT:AD:DP:GQ:PL	0/1:49,44:93:99:1553,0,1828
chrXV	475031	.	C	T	1739.77	PASS	AC=1;AF=0.500;AN=2;BaseQRankSum=-0.889;ClippingRankSum=0.000;DP=92;ExcessHet=3.0103;FS=16.763;MLEAC=1;MLEAF=0.500;MQ=42.00;MQRankSum=0.000;QD=18.91;ReadPosRankSum=-1.048;SOR=1.274	GT:AD:DP:GQ:PL	0/1:44,48:92:99:1768,0,1639
chrXV	479850	.	G	A	2337.77	PASS	AC=1;AF=0.500;AN=2;BaseQRankSum=0.354;ClippingRankSum=0.000;DP=126;ExcessHet=3.0103;FS=3.189;MLEAC=1;MLEAF=0.500;MQ=42.00;MQRankSum=0.000;QD=18.55;ReadPosRankSum=-0.619;SOR=0.471	GT:AD:DP:GQ:PL	0/1:62,64:126:99:2366,0,2267
chrXV	494696	.	C	T	1644.77	PASS	AC=1;AF=0.500;AN=2;BaseQRankSum=-0.638;ClippingRankSum=0.000;DP=87;ExcessHet=3.0103;FS=5.489;MLEAC=1;MLEAF=0.500;MQ=42.00;MQRankSum=0.000;QD=18.91;ReadPosRankSum=-0.632;SOR=1.280	GT:AD:DP:GQ:PL	0/1:42,45:87:99:1673,0,1522
chrXV	504377	.	G	A	2056.77	PASS	AC=1;AF=0.500;AN=2;BaseQRankSum=-1.628;ClippingRankSum=0.000;DP=98;ExcessHet=3.0103;FS=1.650;MLEAC=1;MLEAF=0.500;MQ=41.83;MQRankSum=-1.216;QD=20.99;ReadPosRankSum=0.677;SOR=0.922	GT:AD:DP:GQ:PL	0/1:42,56:98:99:2085,0,1459
chrXV	528095	.	C	T	1377.77	PASS	AC=1;AF=0.500;AN=2;BaseQRankSum=-0.600;ClippingRankSum=0.000;DP=88;ExcessHet=3.0103;FS=2.864;MLEAC=1;MLEAF=0.500;MQ=42.00;MQRankSum=0.000;QD=15.66;ReadPosRankSum=0.153;SOR=1.075	GT:AD:DP:GQ:PL	0/1:49,39:88:99:1406,0,1883
chrXV	529034	.	C	T	1492.77	PASS	AC=1;AF=0.500;AN=2;BaseQRankSum=0.537;ClippingRankSum=0.000;DP=93;ExcessHet=3.0103;FS=5.235;MLEAC=1;MLEAF=0.500;MQ=42.00;MQRankSum=0.000;QD=16.05;ReadPosRankSum=0.178;SOR=0.804	GT:AD:DP:GQ:PL	0/1:52,41:93:99:1521,0,1936
chrXV	537325	.	C	T	2352.77	PASS	AC=1;AF=0.500;AN=2;BaseQRankSum=2.400;ClippingRankSum=0.000;DP=102;ExcessHet=3.0103;FS=8.184;MLEAC=1;MLEAF=0.500;MQ=42.11;MQRankSum=-1.251;QD=23.07;ReadPosRankSum=1.295;SOR=1.196	GT:AD:DP:GQ:PL	0/1:39,63:102:99:2381,0,1222
chrXV	551919	.	C	T	1724.77	PASS	AC=1;AF=0.500;AN=2;BaseQRankSum=-0.539;ClippingRankSum=0.000;DP=95;ExcessHet=3.0103;FS=6.568;MLEAC=1;MLEAF=0.500;MQ=42.00;MQRankSum=0.000;QD=18.16;ReadPosRankSum=0.430;SOR=0.873	GT:AD:DP:GQ:PL	0/1:48,47:95:99:1753,0,1771
chrXV	556892	.	G	A	1731.77	PASS	AC=1;AF=0.500;AN=2;BaseQRankSum=-1.433;ClippingRankSum=0.000;DP=102;ExcessHet=3.0103;FS=0.753;MLEAC=1;MLEAF=0.500;MQ=42.00;MQRankSum=0.000;QD=16.98;ReadPosRankSum=-1.191;SOR=0.587	GT:AD:DP:GQ:PL	0/1:54,48:102:99:1760,0,2045
chrXV	578468	.	C	T	1747.77	PASS	AC=1;AF=0.500;AN=2;BaseQRankSum=0.574;ClippingRankSum=0.000;DP=109;ExcessHet=3.0103;FS=1.545;MLEAC=1;MLEAF=0.500;MQ=41.87;MQRankSum=-1.088;QD=16.03;ReadPosRankSum=1.488;SOR=0.869	GT:AD:DP:GQ:PL	0/1:60,49:109:99:1776,0,2290
chrXV	634229	.	C	T	1214.77	PASS	AC=1;AF=0.500;AN=2;BaseQRankSum=1.646;ClippingRankSum=0.000;DP=83;ExcessHet=3.0103;FS=1.828;MLEAC=1;MLEAF=0.500;MQ=41.82;MQRankSum=-1.147;QD=14.64;ReadPosRankSum=0.280;SOR=1.002	GT:AD:DP:GQ:PL	0/1:48,35:83:99:1243,0,1828
chrXV	638771	.	G	A	2747.77	PASS	AC=1;AF=0.500;AN=2;BaseQRankSum=-0.196;ClippingRankSum=0.000;DP=108;ExcessHet=3.0103;FS=3.857;MLEAC=1;MLEAF=0.500;MQ=42.00;MQRankSum=0.000;QD=25.44;ReadPosRankSum=0.216;SOR=0.379	GT:AD:DP:GQ:PL	0/1:37,71:108:99:2776,0,1276
chrXV	662795	.	C	T	1788.77	PASS	AC=1;AF=0.500;AN=2;BaseQRankSum=1.322;ClippingRankSum=0.000;DP=85;ExcessHet=3.0103;FS=1.761;MLEAC=1;MLEAF=0.500;MQ=42.00;MQRankSum=0.000;QD=21.04;ReadPosRankSum=0.636;SOR=0.919	GT:AD:DP:GQ:PL	0/1:38,47:85:99:1817,0,1397
chrXV	743322	.	G	A	2256.77	PASS	AC=1;AF=0.500;AN=2;BaseQRankSum=0.119;ClippingRankSum=0.000;DP=96;ExcessHet=3.0103;FS=1.705;MLEAC=1;MLEAF=0.500;MQ=42.00;MQRankSum=0.000;QD=23.51;ReadPosRankSum=0.974;SOR=0.493	GT:AD:DP:GQ:PL	0/1:37,59:96:99:2285,0,1336
chrXV	788052	.	C	T	1873.77	PASS	AC=1;AF=0.500;AN=2;BaseQRankSum=1.271;ClippingRankSum=0.000;DP=95;ExcessHet=3.0103;FS=5.128;MLEAC=1;MLEAF=0.500;MQ=42.00;MQRankSum=0.000;QD=19.72;ReadPosRankSum=-0.400;SOR=0.807	GT:AD:DP:GQ:PL	0/1:45,50:95:99:1902,0,1670
chrXV	815775	.	G	A	1852.77	PASS	AC=1;AF=0.500;AN=2;BaseQRankSum=-0.025;ClippingRankSum=0.000;DP=99;ExcessHet=3.0103;FS=8.009;MLEAC=1;MLEAF=0.500;MQ=42.00;MQRankSum=0.000;QD=18.71;ReadPosRankSum=-0.542;SOR=0.418	GT:AD:DP:GQ:PL	0/1:49,50:99:99:1881,0,1785
chrXV	877685	.	G	A	1647.77	PASS	AC=1;AF=0.500;AN=2;BaseQRankSum=-2.403;ClippingRankSum=0.000;DP=118;ExcessHet=3.0103;FS=4.531;MLEAC=1;MLEAF=0.500;MQ=42.00;MQRankSum=0.000;QD=13.96;ReadPosRankSum=0.251;SOR=0.557	GT:AD:DP:GQ:PL	0/1:70,48:118:99:1676,0,2691
chrXV	882955	.	C	T	1016.77	PASS	AC=1;AF=0.500;AN=2;BaseQRankSum=-0.145;ClippingRankSum=0.000;DP=83;ExcessHet=3.0103;FS=0.000;MLEAC=1;MLEAF=0.500;MQ=41.98;MQRankSum=0.777;QD=12.25;ReadPosRankSum=-0.604;SOR=0.786	GT:AD:DP:GQ:PL	0/1:53,30:83:99:1045,0,2012
chrXV	913158	.	G	A	1809.77	PASS	AC=1;AF=0.500;AN=2;BaseQRankSum=-2.417;ClippingRankSum=0.000;DP=104;ExcessHet=3.0103;FS=3.568;MLEAC=1;MLEAF=0.500;MQ=42.00;MQRankSum=0.000;QD=17.40;ReadPosRankSum=1.640;SOR=0.899	GT:AD:DP:GQ:PL	0/1:54,50:104:99:1838,0,2071
chrXV	969446	.	C	T	1791.77	PASS	AC=1;AF=0.500;AN=2;BaseQRankSum=-0.143;ClippingRankSum=0.000;DP=93;ExcessHet=3.0103;FS=0.000;MLEAC=1;MLEAF=0.500;MQ=42.00;MQRankSum=0.000;QD=19.27;ReadPosRankSum=-1.100;SOR=0.726	GT:AD:DP:GQ:PL	0/1:45,48:93:99:1820,0,1707
chrXV	977968	.	C	T	2282.77	PASS	AC=1;AF=0.500;AN=2;BaseQRankSum=0.672;ClippingRankSum=0.000;DP=106;ExcessHet=3.0103;FS=0.744;MLEAC=1;MLEAF=0.500;MQ=41.73;MQRankSum=1.636;QD=21.54;ReadPosRankSum=0.298;SOR=0.844	GT:AD:DP:GQ:PL	0/1:46,60:106:99:2311,0,1634
chrXV	1001373	.	G	A	2073.77	PASS	AC=1;AF=0.500;AN=2;BaseQRankSum=-0.262;ClippingRankSum=0.000;DP=97;ExcessHet=3.0103;FS=5.083;MLEAC=1;MLEAF=0.500;MQ=42.00;MQRankSum=0.000;QD=21.38;ReadPosRankSum=-1.053;SOR=0.847	GT:AD:DP:GQ:PL	0/1:42,55:97:99:2102,0,1540
chrXV	1012939	.	C	T	1982.77	PASS	AC=1;AF=0.500;AN=2;BaseQRankSum=-0.720;ClippingRankSum=0.000;DP=95;ExcessHet=3.0103;FS=1.645;MLEAC=1;MLEAF=0.500;MQ=41.85;MQRankSum=1.145;QD=20.87;ReadPosRankSum=-2.486;SOR=0.541	GT:AD:DP:GQ:PL	0/1:42,53:95:99:2011,0,1537
chrXV	1042526	.	G	A	1733.77	PASS	AC=1;AF=0.500;AN=2;BaseQRankSum=1.105;ClippingRankSum=0.000;DP=109;ExcessHet=3.0103;FS=1.525;MLEAC=1;MLEAF=0.500;MQ=42.00;MQRankSum=0.000;QD=15.91;ReadPosRankSum=1.204;SOR=0.850	GT:AD:DP:GQ:PL	0/1:61,48:109:99:1762,0,2261
chrXV	1050376	.	G	A	1432.77	PASS	AC=1;AF=0.500;AN=2;BaseQRankSum=1.457;ClippingRankSum=0.000;DP=105;ExcessHet=3.0103;FS=2.589;MLEAC=1;MLEAF=0.500;MQ=42.00;MQRankSum=0.000;QD=13.65;ReadPosRankSum=0.229;SOR=0.965	GT:AD:DP:GQ:PL	0/1:64,41:105:99:1461,0,2348
chrXV	1058877	.	G	A	1865.77	PASS	AC=1;AF=0.500;AN=2;BaseQRankSum=0.416;ClippingRankSum=0.000;DP=91;ExcessHet=3.0103;FS=1.716;MLEAC=1;MLEAF=0.500;MQ=42.00;MQRankSum=0.000;QD=20.50;ReadPosRankSum=0.152;SOR=0.516	GT:AD:DP:GQ:PL	0/1:40,51:91:99:1894,0,1365
chrXV	1068864	.	C	T	1430.77	PASS	AC=1;AF=0.500;AN=2;BaseQRankSum=1.697;ClippingRankSum=0.000;DP=87;ExcessHet=3.0103;FS=6.951;MLEAC=1;MLEAF=0.500;MQ=42.00;MQRankSum=0.000;QD=16.45;ReadPosRankSum=-1.536;SOR=0.580	GT:AD:DP:GQ:PL	0/1:48,39:87:99:1459,0,1790
chrXVI	29431	.	G	A	2007.77	PASS	AC=1;AF=0.500;AN=2;BaseQRankSum=-0.144;ClippingRankSum=0.000;DP=86;ExcessHet=3.0103;FS=2.934;MLEAC=1;MLEAF=0.500;MQ=41.98;MQRankSum=-0.765;QD=23.35;ReadPosRankSum=-0.113;SOR=0.493	GT:AD:DP:GQ:PL	0/1:33,53:86:99:2036,0,1181
chrXVI	36568	.	G	A	1788.77	PASS	AC=1;AF=0.500;AN=2;BaseQRankSum=-0.156;ClippingRankSum=0.000;DP=79;ExcessHet=3.0103;FS=0.863;MLEAC=1;MLEAF=0.500;MQ=41.95;MQRankSum=0.294;QD=22.64;ReadPosRankSum=-1.769;SOR=0.629	GT:AD:DP:GQ:PL	0/1:32,47:79:99:1817,0,1164
chrXVI	40186	.	G	A	1543.77	PASS	AC=1;AF=0.500;AN=2;BaseQRankSum=0.098;ClippingRankSum=0.000;DP=88;ExcessHet=3.0103;FS=1.743;MLEAC=1;MLEAF=0.500;MQ=41.98;MQRankSum=-0.977;QD=17.54;ReadPosRankSum=0.976;SOR=0.465	GT:AD:DP:GQ:PL	0/1:44,44:88:99:1572,0,1576
chrXVI	53457	.	G	A	1223.77	PASS	AC=1;AF=0.500;AN=2;BaseQRankSum=0.479;ClippingRankSum=0.000;DP=78;ExcessHet=3.0103;FS=0.864;MLEAC=1;MLEAF=0.500;MQ=42.00;MQRankSum=0.000;QD=15.69;ReadPosRankSum=0.006;SOR=0.737	GT:AD:DP:GQ:PL	0/1:44,34:78:99:1252,0,1683
chrXVI	64939	.	G	A	1686.77	PASS	AC=1;AF=0.500;AN=2;BaseQRankSum=-1.260;ClippingRankSum=0.000;DP=101;ExcessHet=3.0103;FS=0.751;MLEAC=1;MLEAF=0.500;MQ=41.85;MQRankSum=0.953;QD=16.70;ReadPosRankSum=2.194;SOR=0.848	GT:AD:DP:GQ:PL	0/1:54,47:101:99:1715,0,2054
chrXVI	84064	.	G	A	1478.77	PASS	AC=1;AF=0.500;AN=2;BaseQRankSum=-0.005;ClippingRankSum=0.000;DP=87;ExcessHet=3.0103;FS=5.538;MLEAC=1;MLEAF=0.500;MQ=41.84;MQRankSum=0.967;QD=17.00;ReadPosRankSum=-1.195;SOR=1.347	GT:AD:DP:GQ:PL	0/1:46,41:87:99:1507,0,1699
chrXVI	104796	.	C	T	2190.77	PASS	AC=1;AF=0.500;AN=2;BaseQRankSum=-0.648;ClippingRankSum=0.000;DP=108;ExcessHet=3.0103;FS=4.775;MLEAC=1;MLEAF=0.500;MQ=42.00;MQRankSum=0.000;QD=20.28;ReadPosRankSum=-0.222;SOR=0.878	GT:AD:DP:GQ:PL	0/1:48,60:108:99:2219,0,1734
chrXVI	105441	.	G	A	2274.77	PASS	AC=1;AF=0.500;AN=2;BaseQRankSum=1.571;ClippingRankSum=0.000;DP=120;ExcessHet=3.0103;FS=10.195;MLEAC=1;MLEAF=0.500;MQ=41.88;MQRankSum=-0.951;QD=18.96;ReadPosRankSum=0.066;SOR=1.536	GT:AD:DP:GQ:PL	0/1:58,62:120:99:2303,0,2128
chrXVI	112885	.	G	A	1293.77	PASS	AC=1;AF=0.500;AN=2;BaseQRankSum=-0.279;ClippingRankSum=0.000;DP=92;ExcessHet=3.0103;FS=6.966;MLEAC=1;MLEAF=0.500;MQ=42.00;MQRankSum=0.000;QD=14.22;ReadPosRankSum=-1.279;SOR=1.387	GT:AD:DP:GQ:PL	0/1:54,37:91:99:1322,0,2063
chrXVI	159984	.	G	A	1686.77	PASS	AC=1;AF=0.500;AN=2;BaseQRankSum=-0.672;ClippingRankSum=0.000;DP=106;ExcessHet=3.0103;FS=1.575;MLEAC=1;MLEAF=0.500;MQ=42.00;MQRankSum=0.000;QD=15.91;ReadPosRankSum=-1.134;SOR=0.900	GT:AD:DP:GQ:PL	0/1:59,47:106:99:1715,0,2193
chrXVI	162588	.	C	T	1310.77	PASS	AC=1;AF=0.500;AN=2;BaseQRankSum=0.574;ClippingRankSum=0.000;DP=72;ExcessHet=3.0103;FS=0.000;MLEAC=1;MLEAF=0.500;MQ=42.00;MQRankSum=0.000;QD=18.21;ReadPosRankSum=-1.079;SOR=0.592	GT:AD:DP:GQ:PL	0/1:36,36:72:99:1339,0,1299
chrXVI	163568	.	G	A	1748.77	PASS	AC=1;AF=0.500;AN=2;BaseQRankSum=1.272;ClippingRankSum=0.000;DP=93;ExcessHet=3.0103;FS=2.713;MLEAC=1;MLEAF=0.500;MQ=42.00;MQRankSum=0.000;QD=18.80;ReadPosRankSum=0.676;SOR=0.525	GT:AD:DP:GQ:PL	0/1:46,47:93:99:1777,0,1715
chrXVI	187796	.	G	A	2045.77	PASS	AC=1;AF=0.500;AN=2;BaseQRankSum=0.435;ClippingRankSum=0.000;DP=97;ExcessHet=3.0103;FS=0.000;MLEAC=1;MLEAF=0.500;MQ=42.00;MQRankSum=0.000;QD=21.09;ReadPosRankSum=-0.095;SOR=0.648	GT:AD:DP:GQ:PL	0/1:41,56:97:99:2074,0,1509
chrXVI	210184	.	G	A	1547.77	PASS	AC=1;AF=0.500;AN=2;BaseQRankSum=-0.628;ClippingRankSum=0.000;DP=101;ExcessHet=3.0103;FS=2.687;MLEAC=1;MLEAF=0.500;MQ=41.65;MQRankSum=0.897;QD=15.63;ReadPosRankSum=-0.893;SOR=1.026	GT:AD:DP:GQ:PL	0/1:56,43:99:99:1576,0,2119
chrXVI	220553	.	G	A	1441.77	PASS	AC=1;AF=0.500;AN=2;BaseQRankSum=-0.401;ClippingRankSum=0.000;DP=91;ExcessHet=3.0103;FS=0.000;MLEAC=1;MLEAF=0.500;MQ=42.00;MQRankSum=0.000;QD=15.84;ReadPosRankSum=-0.852;SOR=0.663	GT:AD:DP:GQ:PL	0/1:50,41:91:99:1470,0,1896
chrXVI	236919	.	G	A	1525.77	PASS	AC=1;AF=0.500;AN=2;BaseQRankSum=0.827;ClippingRankSum=0.000;DP=81;ExcessHet=3.0103;FS=7.345;MLEAC=1;MLEAF=0.500;MQ=42.00;MQRankSum=0.000;QD=18.84;ReadPosRankSum=-2.151;SOR=0.803	GT:AD:DP:GQ:PL	0/1:39,42:81:99:1554,0,1456
chrXVI	246886	.	G	A	2182.77	PASS	AC=1;AF=0.500;AN=2;BaseQRankSum=0.718;ClippingRankSum=0.000;DP=109;ExcessHet=3.0103;FS=7.568;MLEAC=1;MLEAF=0.500;MQ=41.87;MQRankSum=-0.902;QD=20.03;ReadPosRankSum=-0.310;SOR=1.277	GT:AD:DP:GQ:PL	0/1:50,59:109:99:2211,0,1770
chrXVI	246935	.	C	T	2173.77	PASS	AC=1;AF=0.500;AN=2;BaseQRankSum=1.915;ClippingRankSum=0.000;DP=112;ExcessHet=3.0103;FS=3.427;MLEAC=1;MLEAF=0.500;MQ=42.00;MQRankSum=0.000;QD=19.41;ReadPosRankSum=-0.373;SOR=0.511	GT:AD:DP:GQ:PL	0/1:53,59:112:99:2202,0,1887
chrXVI	276456	.	G	A	2138.77	PASS	AC=1;AF=0.500;AN=2;BaseQRankSum=1.158;ClippingRankSum=0.000;DP=110;ExcessHet=3.0103;FS=3.455;MLEAC=1;MLEAF=0.500;MQ=42.00;MQRankSum=0.000;QD=19.44;ReadPosRankSum=-0.125;SOR=0.513	GT:AD:DP:GQ:PL	0/1:53,57:110:99:2167,0,1954
chrXVI	279017	.	G	A	1866.77	PASS	AC=1;AF=0.500;AN=2;BaseQRankSum=1.517;ClippingRankSum=0.000;DP=85;ExcessHet=3.0103;FS=5.840;MLEAC=1;MLEAF=0.500;MQ=42.00;MQRankSum=0.000;QD=21.96;ReadPosRankSum=-0.636;SOR=0.273	GT:AD:DP:GQ:PL	0/1:35,50:85:99:1895,0,1242
chrXVI	288699	.	G	A	1965.77	PASS	AC=1;AF=0.500;AN=2;BaseQRankSum=0.241;ClippingRankSum=0.000;DP=112;ExcessHet=3.0103;FS=3.408;MLEAC=1;MLEAF=0.500;MQ=42.00;MQRankSum=0.000;QD=17.55;ReadPosRankSum=-0.781;SOR=0.881	GT:AD:DP:GQ:PL	0/1:58,54:112:99:1994,0,2166
chrXVI	306886	.	C	T	1343.77	PASS	AC=1;AF=0.500;AN=2;BaseQRankSum=1.599;ClippingRankSum=0.000;DP=79;ExcessHet=3.0103;FS=0.000;MLEAC=1;MLEAF=0.500;MQ=42.00;MQRankSum=0.000;QD=17.01;ReadPosRankSum=-0.239;SOR=0.598	GT:AD:DP:GQ:PL	0/1:42,37:79:99:1372,0,1546
chrXVI	338853	.	G	A	1597.77	PASS	AC=1;AF=0.500;AN=2;BaseQRankSum=-1.333;ClippingRankSum=0.000;DP=98;ExcessHet=3.0103;FS=0.000;MLEAC=1;MLEAF=0.500;MQ=41.81;MQRankSum=1.298;QD=16.30;ReadPosRankSum=0.342;SOR=0.693	GT:AD:DP:GQ:PL	0/1:54,44:98:99:1626,0,2038
chrXVI	347773	.	G	A	1271.77	PASS	AC=1;AF=0.500;AN=2;BaseQRankSum=0.051;ClippingRankSum=0.000;DP=81;ExcessHet=3.0103;FS=4.354;MLEAC=1;MLEAF=0.500;MQ=42.00;MQRankSum=0.000;QD=15.70;ReadPosRankSum=-0.413;SOR=0.326	GT:AD:DP:GQ:PL	0/1:45,36:81:99:1300,0,1699
chrXVI	354806	.	C	T	1641.77	PASS	AC=1;AF=0.500;AN=2;BaseQRankSum=0.016;ClippingRankSum=0.000;DP=98;ExcessHet=3.0103;FS=2.606;MLEAC=1;MLEAF=0.500;MQ=42.00;MQRankSum=0.000;QD=16.75;ReadPosRankSum=0.443;SOR=0.901	GT:AD:DP:GQ:PL	0/1:53,45:98:99:1670,0,2012
chrXVI	426809	.	G	A	1446.77	PASS	AC=1;AF=0.500;AN=2;BaseQRankSum=-0.826;ClippingRankSum=0.000;DP=87;ExcessHet=3.0103;FS=6.951;MLEAC=1;MLEAF=0.500;MQ=42.00;MQRankSum=0.000;QD=16.63;ReadPosRankSum=-0.320;SOR=0.477	GT:AD:DP:GQ:PL	0/1:47,40:87:99:1475,0,1765
chrXVI	481262	.	G	A	1827.77	PASS	AC=1;AF=0.500;AN=2;BaseQRankSum=0.273;ClippingRankSum=0.000;DP=91;ExcessHet=3.0103;FS=0.000;MLEAC=1;MLEAF=0.500;MQ=42.10;MQRankSum=0.016;QD=20.09;ReadPosRankSum=-1.127;SOR=0.674	GT:AD:DP:GQ:PL	0/1:39,52:91:99:1856,0,1340
chrXVI	582835	.	G	A	1788.77	PASS	AC=1;AF=0.500;AN=2;BaseQRankSum=-0.968;ClippingRankSum=0.000;DP=91;ExcessHet=3.0103;FS=2.771;MLEAC=1;MLEAF=0.500;MQ=41.69;MQRankSum=-1.269;QD=20.10;ReadPosRankSum=-0.175;SOR=0.461	GT:AD:DP:GQ:PL	0/1:40,49:89:99:1817,0,1499
chrXVI	626730	.	G	A	1512.77	PASS	AC=1;AF=0.500;AN=2;BaseQRankSum=0.905;ClippingRankSum=0.000;DP=87;ExcessHet=3.0103;FS=2.821;MLEAC=1;MLEAF=0.500;MQ=41.84;MQRankSum=-1.012;QD=17.39;ReadPosRankSum=0.656;SOR=0.795	GT:AD:DP:GQ:PL	0/1:45,42:87:99:1541,0,1650
chrXVI	664438	.	C	T	1988.77	PASS	AC=1;AF=0.500;AN=2;BaseQRankSum=0.360;ClippingRankSum=0.000;DP=108;ExcessHet=3.0103;FS=6.055;MLEAC=1;MLEAF=0.500;MQ=42.00;MQRankSum=0.000;QD=18.41;ReadPosRankSum=0.595;SOR=0.742	GT:AD:DP:GQ:PL	0/1:54,54:108:99:2017,0,2025
chrXVI	685910	.	G	A	1660.77	PASS	AC=1;AF=0.500;AN=2;BaseQRankSum=1.040;ClippingRankSum=0.000;DP=96;ExcessHet=3.0103;FS=0.755;MLEAC=1;MLEAF=0.500;MQ=42.00;MQRankSum=0.000;QD=17.30;ReadPosRankSum=0.181;SOR=0.787	GT:AD:DP:GQ:PL	0/1:50,46:96:99:1689,0,1867
chrXVI	694976	.	C	T	1461.77	PASS	AC=1;AF=0.500;AN=2;BaseQRankSum=0.964;ClippingRankSum=0.000;DP=79;ExcessHet=3.0103;FS=4.379;MLEAC=1;MLEAF=0.500;MQ=42.00;MQRankSum=0.000;QD=18.74;ReadPosRankSum=-0.181;SOR=0.895	GT:AD:DP:GQ:PL	0/1:38,40:78:99:1490,0,1377
chrXVI	699989	.	G	A	2154.77	PASS	AC=1;AF=0.500;AN=2;BaseQRankSum=0.923;ClippingRankSum=0.000;DP=107;ExcessHet=3.0103;FS=9.318;MLEAC=1;MLEAF=0.500;MQ=42.00;MQRankSum=0.000;QD=20.14;ReadPosRankSum=-1.381;SOR=0.300	GT:AD:DP:GQ:PL	0/1:50,57:107:99:2183,0,1849
chrXVI	702141	.	C	T	1603.77	PASS	AC=1;AF=0.500;AN=2;BaseQRankSum=0.041;ClippingRankSum=0.000;DP=87;ExcessHet=3.0103;FS=1.765;MLEAC=1;MLEAF=0.500;MQ=42.00;MQRankSum=0.000;QD=19.09;ReadPosRankSum=1.515;SOR=0.512	GT:AD:DP:GQ:PL	0/1:40,44:84:99:1632,0,1462
chrXVI	708868	.	G	A	2147.77	PASS	AC=1;AF=0.500;AN=2;BaseQRankSum=-0.096;ClippingRankSum=0.000;DP=102;ExcessHet=3.0103;FS=0.000;MLEAC=1;MLEAF=0.500;MQ=42.00;MQRankSum=0.000;QD=21.06;ReadPosRankSum=-2.117;SOR=0.685	GT:AD:DP:GQ:PL	0/1:45,57:102:99:2176,0,1612
chrXVI	718920	.	C	T	2054.77	PASS	AC=1;AF=0.500;AN=2;BaseQRankSum=0.844;ClippingRankSum=0.000;DP=107;ExcessHet=3.0103;FS=15.264;MLEAC=1;MLEAF=0.500;MQ=42.00;MQRankSum=0.000;QD=19.20;ReadPosRankSum=-0.888;SOR=1.896	GT:AD:DP:GQ:PL	0/1:52,55:107:99:2083,0,1881
chrXVI	724379	.	G	A	1353.77	PASS	AC=1;AF=0.500;AN=2;BaseQRankSum=1.420;ClippingRankSum=0.000;DP=95;ExcessHet=3.0103;FS=0.000;MLEAC=1;MLEAF=0.500;MQ=42.00;MQRankSum=0.000;QD=14.25;ReadPosRankSum=0.190;SOR=0.626	GT:AD:DP:GQ:PL	0/1:57,38:95:99:1382,0,2183
chrXVI	737020	.	G	A	2166.77	PASS	AC=1;AF=0.500;AN=2;BaseQRankSum=0.864;ClippingRankSum=0.000;DP=110;ExcessHet=3.0103;FS=1.534;MLEAC=1;MLEAF=0.500;MQ=42.00;MQRankSum=0.000;QD=19.70;ReadPosRankSum=0.262;SOR=0.914	GT:AD:DP:GQ:PL	0/1:52,58:110:99:2195,0,1895
chrXVI	739607	.	G	A	1401.77	PASS	AC=1;AF=0.500;AN=2;BaseQRankSum=1.096;ClippingRankSum=0.000;DP=95;ExcessHet=3.0103;FS=5.254;MLEAC=1;MLEAF=0.500;MQ=42.00;MQRankSum=0.000;QD=14.76;ReadPosRankSum=1.974;SOR=1.089	GT:AD:DP:GQ:PL	0/1:55,40:95:99:1430,0,2057
chrXVI	748238	.	C	T	1332.77	PASS	AC=1;AF=0.500;AN=2;BaseQRankSum=0.818;ClippingRankSum=0.000;DP=98;ExcessHet=3.0103;FS=1.726;MLEAC=1;MLEAF=0.500;MQ=41.86;MQRankSum=0.817;QD=13.60;ReadPosRankSum=1.204;SOR=0.493	GT:AD:DP:GQ:PL	0/1:60,38:98:99:1361,0,2301
chrXVI	757248	.	G	A	2005.77	PASS	AC=1;AF=0.500;AN=2;BaseQRankSum=0.764;ClippingRankSum=0.000;DP=89;ExcessHet=3.0103;FS=2.849;MLEAC=1;MLEAF=0.500;MQ=41.84;MQRankSum=1.265;QD=22.54;ReadPosRankSum=-0.089;SOR=0.720	GT:AD:DP:GQ:PL	0/1:35,54:89:99:2034,0,1229
chrXVI	762285	.	G	A	2176.77	PASS	AC=1;AF=0.500;AN=2;BaseQRankSum=1.131;ClippingRankSum=0.000;DP=106;ExcessHet=3.0103;FS=9.508;MLEAC=1;MLEAF=0.500;MQ=42.00;MQRankSum=0.000;QD=20.54;ReadPosRankSum=-1.022;SOR=1.515	GT:AD:DP:GQ:PL	0/1:47,59:106:99:2205,0,1720
chrXVI	794987	.	G	A	1741.77	PASS	AC=1;AF=0.500;AN=2;BaseQRankSum=1.657;ClippingRankSum=0.000;DP=101;ExcessHet=3.0103;FS=0.745;MLEAC=1;MLEAF=0.500;MQ=42.00;MQRankSum=0.000;QD=17.25;ReadPosRankSum=1.533;SOR=0.823	GT:AD:DP:GQ:PL	0/1:54,47:101:99:1770,0,2053
chrXVI	810713	.	C	T	1991.77	PASS	AC=1;AF=0.500;AN=2;BaseQRankSum=-1.719;ClippingRankSum=0.000;DP=93;ExcessHet=3.0103;FS=4.881;MLEAC=1;MLEAF=0.500;MQ=42.00;MQRankSum=0.000;QD=21.65;ReadPosRankSum=-2.401;SOR=0.299	GT:AD:DP:GQ:PL	0/1:39,53:92:99:2020,0,1420
chrXVI	829239	.	G	A	1785.77	PASS	AC=1;AF=0.500;AN=2;BaseQRankSum=0.298;ClippingRankSum=0.000;DP=95;ExcessHet=3.0103;FS=0.765;MLEAC=1;MLEAF=0.500;MQ=41.82;MQRankSum=1.452;QD=18.80;ReadPosRankSum=-0.393;SOR=0.740	GT:AD:DP:GQ:PL	0/1:47,48:95:99:1814,0,1713
chrXVI	834261	.	G	A	1646.77	PASS	AC=1;AF=0.500;AN=2;BaseQRankSum=3.039;ClippingRankSum=0.000;DP=85;ExcessHet=3.0103;FS=0.814;MLEAC=1;MLEAF=0.500;MQ=42.00;MQRankSum=0.000;QD=19.37;ReadPosRankSum=1.103;SOR=0.823	GT:AD:DP:GQ:PL	0/1:41,44:85:99:1675,0,1397
chrXVI	861150	.	C	T	1829.77	PASS	AC=1;AF=0.500;AN=2;BaseQRankSum=-0.671;ClippingRankSum=0.000;DP=95;ExcessHet=3.0103;FS=5.128;MLEAC=1;MLEAF=0.500;MQ=42.00;MQRankSum=0.000;QD=19.26;ReadPosRankSum=-1.162;SOR=0.736	GT:AD:DP:GQ:PL	0/1:46,49:95:99:1858,0,1738
chrXVI	875139	.	C	T	1493.77	PASS	AC=1;AF=0.500;AN=2;BaseQRankSum=0.123;ClippingRankSum=0.000;DP=80;ExcessHet=3.0103;FS=0.847;MLEAC=1;MLEAF=0.500;MQ=41.82;MQRankSum=1.050;QD=18.67;ReadPosRankSum=0.110;SOR=0.895	GT:AD:DP:GQ:PL	0/1:39,41:80:99:1522,0,1421
chrXVI	876179	.	C	T	1204.77	PASS	AC=1;AF=0.500;AN=2;BaseQRankSum=1.118;ClippingRankSum=0.000;DP=84;ExcessHet=3.0103;FS=15.782;MLEAC=1;MLEAF=0.500;MQ=42.13;MQRankSum=-0.800;QD=14.34;ReadPosRankSum=0.031;SOR=1.030	GT:AD:DP:GQ:PL	0/1:50,34:84:99:1233,0,1886
chrXVI	894081	.	C	T	1881.77	PASS	AC=1;AF=0.500;AN=2;BaseQRankSum=1.066;ClippingRankSum=0.000;DP=99;ExcessHet=3.0103;FS=1.689;MLEAC=1;MLEAF=0.500;MQ=42.00;MQRankSum=0.000;QD=19.01;ReadPosRankSum=1.953;SOR=0.961	GT:AD:DP:GQ:PL	0/1:47,52:99:99:1910,0,1740
chrXVI	928900	.	C	T	1513.77	PASS	AC=1;AF=0.500;AN=2;BaseQRankSum=0.028;ClippingRankSum=0.000;DP=101;ExcessHet=3.0103;FS=5.263;MLEAC=1;MLEAF=0.500;MQ=42.00;MQRankSum=0.000;QD=14.99;ReadPosRankSum=-0.146;SOR=0.338	GT:AD:DP:GQ:PL	0/1:58,43:101:99:1542,0,2186
