# Supplementary material for: Recombination Is Responsible for the Increased Recovery of Drug-Resistant Mutants with Hypermutated Genomes in Resting Yeast Diploids Expressing APOBEC Deaminases
Source: Front Genet. 2017 Dec 12;8:202. doi: 10.3389/fgene.2017.00202 (PMC5733079; doi:10.3389/fgene.2017.00202)
Supplement: Supplementary file 6 [file Data_Sheet_1.zip › PmCDA1_d2/N128-LAN210-Can-PmCDA1-NA-RUN8-D2_Sample_d2-3_SNVs_final.vcf]

##fileformat=VCFv4.2
##FILTER=<ID=LowQual,Description="Low quality">
##FORMAT=<ID=AD,Number=R,Type=Integer,Description="Allelic depths for the ref and alt alleles in the order listed">
##FORMAT=<ID=DP,Number=1,Type=Integer,Description="Approximate read depth (reads with MQ=255 or with bad mates are filtered)">
##FORMAT=<ID=GQ,Number=1,Type=Integer,Description="Genotype Quality">
##FORMAT=<ID=GT,Number=1,Type=String,Description="Genotype">
##FORMAT=<ID=PL,Number=G,Type=Integer,Description="Normalized, Phred-scaled likelihoods for genotypes as defined in the VCF specification">
##GATKCommandLine.HaplotypeCaller=<ID=HaplotypeCaller,Version=3.8-0-ge9d806836,Date="Wed Sep 06 00:18:06 PDT 2017",Epoch=1504682286266,CommandLineOptions="analysis_type=HaplotypeCaller input_file=[N128-LAN210-Can-PmCDA1-NA-RUN8-D2_Sample_d2-3_sorted_dedup_RG_realigned.bam] showFullBamList=false read_buffer_size=null read_filter=[] disable_read_filter=[] intervals=null excludeIntervals=[../../LAN210/20170903_LAN210_v0.10m_masked_v2.bed] interval_set_rule=UNION interval_merging=ALL interval_padding=0 reference_sequence=../../LAN210/LAN210_v0.10m.fasta nonDeterministicRandomSeed=false disableDithering=false maxRuntime=-1 maxRuntimeUnits=MINUTES downsampling_type=BY_SAMPLE downsample_to_fraction=null downsample_to_coverage=500 baq=OFF baqGapOpenPenalty=40.0 refactor_NDN_cigar_string=false fix_misencoded_quality_scores=false allow_potentially_misencoded_quality_scores=false useOriginalQualities=false defaultBaseQualities=-1 performanceLog=null BQSR=null quantize_quals=0 static_quantized_quals=null round_down_quantized=false disable_indel_quals=false emit_original_quals=false preserve_qscores_less_than=6 globalQScorePrior=-1.0 secondsBetweenProgressUpdates=10 validation_strictness=SILENT remove_program_records=false keep_program_records=false sample_rename_mapping_file=null unsafe=null use_jdk_deflater=false use_jdk_inflater=false disable_auto_index_creation_and_locking_when_reading_rods=false no_cmdline_in_header=false sites_only=false never_trim_vcf_format_field=false bcf=false bam_compression=null simplifyBAM=false disable_bam_indexing=false generate_md5=false num_threads=1 num_cpu_threads_per_data_thread=1 num_io_threads=0 monitorThreadEfficiency=false num_bam_file_handles=null read_group_black_list=null pedigree=[] pedigreeString=[] pedigreeValidationType=STRICT allow_intervals_with_unindexed_bam=false generateShadowBCF=false variant_index_type=DYNAMIC_SEEK variant_index_parameter=-1 reference_window_stop=0 phone_home= gatk_key=null tag=NA logging_level=INFO log_to_file=null help=false version=false out=/media/artem/artem_second/20170727_RUN8/Project_Stepchenkova/APOBEC_ung1_dynamics/N128-LAN210-Can-PmCDA1-NA-RUN8-D2_Sample_d2-3/N128-LAN210-Can-PmCDA1-NA-RUN8-D2_Sample_d2-3.vcf likelihoodCalculationEngine=PairHMM heterogeneousKmerSizeResolution=COMBO_MIN dbsnp=(RodBinding name= source=UNBOUND) dontTrimActiveRegions=false maxDiscARExtension=25 maxGGAARExtension=300 paddingAroundIndels=150 paddingAroundSNPs=20 comp=[] annotation=[] excludeAnnotation=[] group=[StandardAnnotation, StandardHCAnnotation] debug=false useFilteredReadsForAnnotations=false emitRefConfidence=NONE bamOutput=null bamWriterType=CALLED_HAPLOTYPES emitDroppedReads=false disableOptimizations=false annotateNDA=false useNewAFCalculator=false heterozygosity=0.001 indel_heterozygosity=1.25E-4 heterozygosity_stdev=0.01 standard_min_confidence_threshold_for_calling=10.0 standard_min_confidence_threshold_for_emitting=30.0 max_alternate_alleles=6 max_genotype_count=1024 max_num_PL_values=100 input_prior=[] sample_ploidy=2 genotyping_mode=DISCOVERY alleles=(RodBinding name= source=UNBOUND) contamination_fraction_to_filter=0.0 contamination_fraction_per_sample_file=null p_nonref_model=null exactcallslog=null output_mode=EMIT_VARIANTS_ONLY allSitePLs=false gcpHMM=10 pair_hmm_implementation=FASTEST_AVAILABLE phredScaledGlobalReadMismappingRate=45 noFpga=false nativePairHmmThreads=1 useDoublePrecision=false sample_name=null kmerSize=[10, 25] dontIncreaseKmerSizesForCycles=false allowNonUniqueKmersInRef=false numPruningSamples=1 recoverDanglingHeads=false doNotRecoverDanglingBranches=false minDanglingBranchLength=4 consensus=false maxNumHaplotypesInPopulation=128 errorCorrectKmers=false minPruning=2 debugGraphTransformations=false allowCyclesInKmerGraphToGeneratePaths=false graphOutput=null kmerLengthForReadErrorCorrection=25 minObservationsForKmerToBeSolid=20 GVCFGQBands=[1, 2, 3, 4, 5, 6, 7, 8, 9, 10, 11, 12, 13, 14, 15, 16, 17, 18, 19, 20, 21, 22, 23, 24, 25, 26, 27, 28, 29, 30, 31, 32, 33, 34, 35, 36, 37, 38, 39, 40, 41, 42, 43, 44, 45, 46, 47, 48, 49, 50, 51, 52, 53, 54, 55, 56, 57, 58, 59, 60, 70, 80, 90, 99] indelSizeToEliminateInRefModel=10 min_base_quality_score=10 includeUmappedReads=false useAllelesTrigger=false doNotRunPhysicalPhasing=true keepRG=null justDetermineActiveRegions=false dontGenotype=false dontUseSoftClippedBases=false captureAssemblyFailureBAM=false errorCorrectReads=false pcr_indel_model=CONSERVATIVE maxReadsInRegionPerSample=10000 minReadsPerAlignmentStart=10 mergeVariantsViaLD=false activityProfileOut=null activeRegionOut=null activeRegionIn=null activeRegionExtension=null forceActive=false activeRegionMaxSize=null bandPassSigma=null maxReadsInMemoryPerSample=30000 maxTotalReadsInMemory=10000000 maxProbPropagationDistance=50 activeProbabilityThreshold=0.002 min_mapping_quality_score=20 filter_reads_with_N_cigar=false filter_mismatching_base_and_quals=false filter_bases_not_stored=false">
##GATKCommandLine.SelectVariants=<ID=SelectVariants,Version=3.8-0-ge9d806836,Date="Wed Sep 06 00:24:20 PDT 2017",Epoch=1504682660481,CommandLineOptions="analysis_type=SelectVariants input_file=[] showFullBamList=false read_buffer_size=null read_filter=[] disable_read_filter=[] intervals=null excludeIntervals=null interval_set_rule=UNION interval_merging=ALL interval_padding=0 reference_sequence=../../LAN210/LAN210_v0.10m.fasta nonDeterministicRandomSeed=false disableDithering=false maxRuntime=-1 maxRuntimeUnits=MINUTES downsampling_type=BY_SAMPLE downsample_to_fraction=null downsample_to_coverage=1000 baq=OFF baqGapOpenPenalty=40.0 refactor_NDN_cigar_string=false fix_misencoded_quality_scores=false allow_potentially_misencoded_quality_scores=false useOriginalQualities=false defaultBaseQualities=-1 performanceLog=null BQSR=null quantize_quals=0 static_quantized_quals=null round_down_quantized=false disable_indel_quals=false emit_original_quals=false preserve_qscores_less_than=6 globalQScorePrior=-1.0 secondsBetweenProgressUpdates=10 validation_strictness=SILENT remove_program_records=false keep_program_records=false sample_rename_mapping_file=null unsafe=null use_jdk_deflater=false use_jdk_inflater=false disable_auto_index_creation_and_locking_when_reading_rods=false no_cmdline_in_header=false sites_only=false never_trim_vcf_format_field=false bcf=false bam_compression=null simplifyBAM=false disable_bam_indexing=false generate_md5=false num_threads=1 num_cpu_threads_per_data_thread=1 num_io_threads=0 monitorThreadEfficiency=false num_bam_file_handles=null read_group_black_list=null pedigree=[] pedigreeString=[] pedigreeValidationType=STRICT allow_intervals_with_unindexed_bam=false generateShadowBCF=false variant_index_type=DYNAMIC_SEEK variant_index_parameter=-1 reference_window_stop=0 phone_home= gatk_key=null tag=NA logging_level=INFO log_to_file=null help=false version=false variant=(RodBinding name=variant source=N128-LAN210-Can-PmCDA1-NA-RUN8-D2_Sample_d2-3.vcf) discordance=(RodBinding name= source=UNBOUND) concordance=(RodBinding name= source=UNBOUND) out=/media/artem/artem_second/20170727_RUN8/Project_Stepchenkova/APOBEC_ung1_dynamics/N128-LAN210-Can-PmCDA1-NA-RUN8-D2_Sample_d2-3/N128-LAN210-Can-PmCDA1-NA-RUN8-D2_Sample_d2-3_SNVs.vcf sample_name=[] sample_expressions=null sample_file=null exclude_sample_name=[] exclude_sample_file=[] exclude_sample_expressions=[] selectexpressions=[] invertselect=false excludeNonVariants=false excludeFiltered=false preserveAlleles=false removeUnusedAlternates=false restrictAllelesTo=ALL keepOriginalAC=false keepOriginalDP=false mendelianViolation=false invertMendelianViolation=false mendelianViolationQualThreshold=0.0 select_random_fraction=0.0 remove_fraction_genotypes=0.0 selectTypeToInclude=[SNP] selectTypeToExclude=[] keepIDs=null excludeIDs=null fullyDecode=false justRead=false maxIndelSize=2147483647 minIndelSize=0 maxFilteredGenotypes=2147483647 minFilteredGenotypes=0 maxFractionFilteredGenotypes=1.0 minFractionFilteredGenotypes=0.0 maxNOCALLnumber=2147483647 maxNOCALLfraction=1.0 setFilteredGtToNocall=false ALLOW_NONOVERLAPPING_COMMAND_LINE_SAMPLES=false forceValidOutput=false filter_reads_with_N_cigar=false filter_mismatching_base_and_quals=false filter_bases_not_stored=false">
##INFO=<ID=AC,Number=A,Type=Integer,Description="Allele count in genotypes, for each ALT allele, in the same order as listed">
##INFO=<ID=AF,Number=A,Type=Float,Description="Allele Frequency, for each ALT allele, in the same order as listed">
##INFO=<ID=AN,Number=1,Type=Integer,Description="Total number of alleles in called genotypes">
##INFO=<ID=BaseQRankSum,Number=1,Type=Float,Description="Z-score from Wilcoxon rank sum test of Alt Vs. Ref base qualities">
##INFO=<ID=ClippingRankSum,Number=1,Type=Float,Description="Z-score From Wilcoxon rank sum test of Alt vs. Ref number of hard clipped bases">
##INFO=<ID=DP,Number=1,Type=Integer,Description="Approximate read depth; some reads may have been filtered">
##INFO=<ID=DS,Number=0,Type=Flag,Description="Were any of the samples downsampled?">
##INFO=<ID=ExcessHet,Number=1,Type=Float,Description="Phred-scaled p-value for exact test of excess heterozygosity">
##INFO=<ID=FS,Number=1,Type=Float,Description="Phred-scaled p-value using Fisher's exact test to detect strand bias">
##INFO=<ID=HaplotypeScore,Number=1,Type=Float,Description="Consistency of the site with at most two segregating haplotypes">
##INFO=<ID=InbreedingCoeff,Number=1,Type=Float,Description="Inbreeding coefficient as estimated from the genotype likelihoods per-sample when compared against the Hardy-Weinberg expectation">
##INFO=<ID=MLEAC,Number=A,Type=Integer,Description="Maximum likelihood expectation (MLE) for the allele counts (not necessarily the same as the AC), for each ALT allele, in the same order as listed">
##INFO=<ID=MLEAF,Number=A,Type=Float,Description="Maximum likelihood expectation (MLE) for the allele frequency (not necessarily the same as the AF), for each ALT allele, in the same order as listed">
##INFO=<ID=MQ,Number=1,Type=Float,Description="RMS Mapping Quality">
##INFO=<ID=MQRankSum,Number=1,Type=Float,Description="Z-score From Wilcoxon rank sum test of Alt vs. Ref read mapping qualities">
##INFO=<ID=QD,Number=1,Type=Float,Description="Variant Confidence/Quality by Depth">
##INFO=<ID=ReadPosRankSum,Number=1,Type=Float,Description="Z-score from Wilcoxon rank sum test of Alt vs. Ref read position bias">
##INFO=<ID=SOR,Number=1,Type=Float,Description="Symmetric Odds Ratio of 2x2 contingency table to detect strand bias">
##contig=<ID=chrI,length=198855>
##contig=<ID=chrII,length=810456>
##contig=<ID=chrIII,length=316501>
##contig=<ID=chrIV,length=1516959>
##contig=<ID=chrV,length=570663>
##contig=<ID=chrVI,length=270116>
##contig=<ID=chrVII,length=1084724>
##contig=<ID=chrVIII,length=557320>
##contig=<ID=chrIX,length=433988>
##contig=<ID=chrX,length=745688>
##contig=<ID=chrXI,length=666767>
##contig=<ID=chrXII,length=1065113>
##contig=<ID=chrXIII,length=917121>
##contig=<ID=chrXIV,length=784078>
##contig=<ID=chrXV,length=1078147>
##contig=<ID=chrXVI,length=943466>
##contig=<ID=mt,length=85611>
##reference=file:///media/artem/artem_second/20170727_RUN8/Project_Stepchenkova/APOBEC_ung1_dynamics/N128-LAN210-Can-PmCDA1-NA-RUN8-D2_Sample_d2-3/../../LAN210/LAN210_v0.10m.fasta
##source=SelectVariants
#CHROM	POS	ID	REF	ALT	QUAL	FILTER	INFO	FORMAT	N128-LAN210-Can-PmCDA1-NA-RUN8-D2_Sample_d2-3
chrI	30830	.	G	A	2103.77	PASS	AC=1;AF=0.500;AN=2;BaseQRankSum=1.487;ClippingRankSum=0.000;DP=124;ExcessHet=3.0103;FS=5.605;MLEAC=1;MLEAF=0.500;MQ=42.00;MQRankSum=0.000;QD=16.97;ReadPosRankSum=-1.630;SOR=1.217	GT:AD:DP:GQ:PL	0/1:67,57:124:99:2132,0,2541
chrI	45454	.	G	A	1387.77	PASS	AC=1;AF=0.500;AN=2;BaseQRankSum=1.540;ClippingRankSum=0.000;DP=105;ExcessHet=3.0103;FS=0.000;MLEAC=1;MLEAF=0.500;MQ=41.71;MQRankSum=1.383;QD=13.22;ReadPosRankSum=-0.814;SOR=0.664	GT:AD:DP:GQ:PL	0/1:65,40:105:99:1416,0,2432
chrI	51674	.	G	A	2330.77	PASS	AC=1;AF=0.500;AN=2;BaseQRankSum=-0.591;ClippingRankSum=0.000;DP=124;ExcessHet=3.0103;FS=6.821;MLEAC=1;MLEAF=0.500;MQ=42.00;MQRankSum=0.000;QD=18.80;ReadPosRankSum=-0.639;SOR=0.996	GT:AD:DP:GQ:PL	0/1:61,63:124:99:2359,0,2299
chrI	61317	.	C	T	2139.77	PASS	AC=1;AF=0.500;AN=2;BaseQRankSum=-0.768;ClippingRankSum=0.000;DP=123;ExcessHet=3.0103;FS=3.284;MLEAC=1;MLEAF=0.500;MQ=41.88;MQRankSum=-1.025;QD=17.40;ReadPosRankSum=-1.146;SOR=0.463	GT:AD:DP:GQ:PL	0/1:64,59:123:99:2168,0,2434
chrI	71670	.	C	T	2444.77	PASS	AC=1;AF=0.500;AN=2;BaseQRankSum=1.532;ClippingRankSum=0.000;DP=132;ExcessHet=3.0103;FS=3.185;MLEAC=1;MLEAF=0.500;MQ=42.00;MQRankSum=0.000;QD=18.52;ReadPosRankSum=0.946;SOR=1.041	GT:AD:DP:GQ:PL	0/1:66,66:132:99:2473,0,2430
chrI	71736	.	C	T	2895.77	PASS	AC=1;AF=0.500;AN=2;BaseQRankSum=2.158;ClippingRankSum=0.000;DP=161;ExcessHet=3.0103;FS=1.955;MLEAC=1;MLEAF=0.500;MQ=41.98;MQRankSum=-1.455;QD=17.99;ReadPosRankSum=1.596;SOR=0.542	GT:AD:DP:GQ:PL	0/1:83,78:161:99:2924,0,3089
chrI	71784	.	C	T	2742.77	PASS	AC=1;AF=0.500;AN=2;BaseQRankSum=1.913;ClippingRankSum=0.000;DP=149;ExcessHet=3.0103;FS=0.000;MLEAC=1;MLEAF=0.500;MQ=41.97;MQRankSum=-1.400;QD=18.41;ReadPosRankSum=-0.342;SOR=0.667	GT:AD:DP:GQ:PL	0/1:74,75:149:99:2771,0,2773
chrI	87219	.	G	A	2321.77	PASS	AC=1;AF=0.500;AN=2;BaseQRankSum=-0.394;ClippingRankSum=0.000;DP=121;ExcessHet=3.0103;FS=3.648;MLEAC=1;MLEAF=0.500;MQ=42.00;MQRankSum=0.000;QD=19.19;ReadPosRankSum=0.924;SOR=1.091	GT:AD:DP:GQ:PL	0/1:58,63:121:99:2350,0,2178
chrI	130145	.	G	A	2074.77	PASS	AC=1;AF=0.500;AN=2;BaseQRankSum=-1.173;ClippingRankSum=0.000;DP=123;ExcessHet=3.0103;FS=1.477;MLEAC=1;MLEAF=0.500;MQ=42.00;MQRankSum=0.000;QD=16.87;ReadPosRankSum=0.259;SOR=0.527	GT:AD:DP:GQ:PL	0/1:65,58:123:99:2103,0,2452
chrI	141419	.	G	A	2689.77	PASS	AC=1;AF=0.500;AN=2;BaseQRankSum=0.376;ClippingRankSum=0.000;DP=118;ExcessHet=3.0103;FS=4.667;MLEAC=1;MLEAF=0.500;MQ=40.91;MQRankSum=0.963;QD=22.79;ReadPosRankSum=0.750;SOR=0.369	GT:AD:DP:GQ:PL	0/1:46,72:118:99:2718,0,1602
chrI	141548	.	G	A	2058.77	PASS	AC=1;AF=0.500;AN=2;BaseQRankSum=-0.665;ClippingRankSum=0.000;DP=101;ExcessHet=3.0103;FS=0.745;MLEAC=1;MLEAF=0.500;MQ=42.00;MQRankSum=0.000;QD=20.38;ReadPosRankSum=0.614;SOR=0.608	GT:AD:DP:GQ:PL	0/1:46,55:101:99:2087,0,1671
chrI	143557	.	C	T	2217.77	PASS	AC=1;AF=0.500;AN=2;BaseQRankSum=0.799;ClippingRankSum=0.000;DP=119;ExcessHet=3.0103;FS=4.420;MLEAC=1;MLEAF=0.500;MQ=42.00;MQRankSum=0.000;QD=18.64;ReadPosRankSum=0.660;SOR=0.845	GT:AD:DP:GQ:PL	0/1:58,61:119:99:2246,0,2007
chrI	147646	.	C	T	2174.77	PASS	AC=1;AF=0.500;AN=2;BaseQRankSum=-0.964;ClippingRankSum=0.000;DP=117;ExcessHet=3.0103;FS=2.389;MLEAC=1;MLEAF=0.500;MQ=41.86;MQRankSum=0.061;QD=18.59;ReadPosRankSum=0.601;SOR=0.939	GT:AD:DP:GQ:PL	0/1:57,60:117:99:2203,0,2134
chrI	166331	.	G	A	2504.77	PASS	AC=1;AF=0.500;AN=2;BaseQRankSum=-0.812;ClippingRankSum=0.000;DP=159;ExcessHet=3.0103;FS=3.788;MLEAC=1;MLEAF=0.500;MQ=42.00;MQRankSum=0.000;QD=16.16;ReadPosRankSum=0.803;SOR=0.492	GT:AD:DP:GQ:PL	0/1:86,69:155:99:2533,0,3310
chrI	171969	.	C	T	2634.77	PASS	AC=1;AF=0.500;AN=2;BaseQRankSum=-0.172;ClippingRankSum=0.000;DP=142;ExcessHet=3.0103;FS=2.121;MLEAC=1;MLEAF=0.500;MQ=41.98;MQRankSum=0.010;QD=18.55;ReadPosRankSum=0.407;SOR=0.523	GT:AD:DP:GQ:PL	0/1:68,74:142:99:2663,0,2439
chrI	190316	.	C	T	2528.77	PASS	AC=1;AF=0.500;AN=2;BaseQRankSum=-0.109;ClippingRankSum=0.000;DP=122;ExcessHet=3.0103;FS=6.948;MLEAC=1;MLEAF=0.500;MQ=42.00;MQRankSum=0.000;QD=20.73;ReadPosRankSum=1.398;SOR=0.887	GT:AD:DP:GQ:PL	0/1:54,68:122:99:2557,0,1880
chrI	190908	.	C	T	2366.77	PASS	AC=1;AF=0.500;AN=2;BaseQRankSum=1.447;ClippingRankSum=0.000;DP=116;ExcessHet=3.0103;FS=10.338;MLEAC=1;MLEAF=0.500;MQ=41.88;MQRankSum=-0.884;QD=20.40;ReadPosRankSum=1.727;SOR=0.970	GT:AD:DP:GQ:PL	0/1:52,64:116:99:2395,0,1856
chrII	9622	.	C	T	1869.77	PASS	AC=1;AF=0.500;AN=2;BaseQRankSum=-0.234;ClippingRankSum=0.000;DP=124;ExcessHet=3.0103;FS=11.750;MLEAC=1;MLEAF=0.500;MQ=41.84;MQRankSum=-1.144;QD=15.33;ReadPosRankSum=0.160;SOR=1.283	GT:AD:DP:GQ:PL	0/1:70,52:122:99:1898,0,2654
chrII	38938	.	C	T	2580.77	PASS	AC=1;AF=0.500;AN=2;BaseQRankSum=2.541;ClippingRankSum=0.000;DP=114;ExcessHet=3.0103;FS=0.711;MLEAC=1;MLEAF=0.500;MQ=41.98;MQRankSum=-0.805;QD=22.64;ReadPosRankSum=0.173;SOR=0.814	GT:AD:DP:GQ:PL	0/1:46,68:114:99:2609,0,1551
chrII	46516	.	C	T	2360.77	PASS	AC=1;AF=0.500;AN=2;BaseQRankSum=0.841;ClippingRankSum=0.000;DP=136;ExcessHet=3.0103;FS=9.220;MLEAC=1;MLEAF=0.500;MQ=42.00;MQRankSum=0.000;QD=17.36;ReadPosRankSum=-1.322;SOR=1.402	GT:AD:DP:GQ:PL	0/1:72,64:136:99:2389,0,2687
chrII	57394	.	G	A	2686.77	PASS	AC=1;AF=0.500;AN=2;BaseQRankSum=0.932;ClippingRankSum=0.000;DP=122;ExcessHet=3.0103;FS=3.296;MLEAC=1;MLEAF=0.500;MQ=42.00;MQRankSum=0.000;QD=22.02;ReadPosRankSum=1.412;SOR=0.623	GT:AD:DP:GQ:PL	0/1:51,71:122:99:2715,0,1856
chrII	84268	.	G	A	1580.77	PASS	AC=1;AF=0.500;AN=2;BaseQRankSum=0.971;ClippingRankSum=0.000;DP=102;ExcessHet=3.0103;FS=4.947;MLEAC=1;MLEAF=0.500;MQ=42.00;MQRankSum=0.000;QD=15.50;ReadPosRankSum=-0.415;SOR=1.063	GT:AD:DP:GQ:PL	0/1:58,44:102:99:1609,0,2140
chrII	151349	.	G	A	2478.77	PASS	AC=1;AF=0.500;AN=2;BaseQRankSum=0.002;ClippingRankSum=0.000;DP=139;ExcessHet=3.0103;FS=2.132;MLEAC=1;MLEAF=0.500;MQ=42.00;MQRankSum=0.000;QD=17.83;ReadPosRankSum=-0.118;SOR=0.691	GT:AD:DP:GQ:PL	0/1:72,67:139:99:2507,0,2685
chrII	152746	.	C	T	2132.77	PASS	AC=1;AF=0.500;AN=2;BaseQRankSum=0.462;ClippingRankSum=0.000;DP=112;ExcessHet=3.0103;FS=0.000;MLEAC=1;MLEAF=0.500;MQ=42.00;MQRankSum=0.000;QD=19.04;ReadPosRankSum=-1.597;SOR=0.762	GT:AD:DP:GQ:PL	0/1:55,57:112:99:2161,0,2045
chrII	154118	.	C	T	1587.77	PASS	AC=1;AF=0.500;AN=2;BaseQRankSum=-0.538;ClippingRankSum=0.000;DP=97;ExcessHet=3.0103;FS=3.759;MLEAC=1;MLEAF=0.500;MQ=42.00;MQRankSum=0.000;QD=16.37;ReadPosRankSum=-0.873;SOR=0.416	GT:AD:DP:GQ:PL	0/1:53,44:97:99:1616,0,2026
chrII	160477	.	C	T	2809.77	PASS	AC=1;AF=0.500;AN=2;BaseQRankSum=-0.510;ClippingRankSum=0.000;DP=139;ExcessHet=3.0103;FS=6.254;MLEAC=1;MLEAF=0.500;MQ=41.90;MQRankSum=1.097;QD=20.21;ReadPosRankSum=1.579;SOR=0.941	GT:AD:DP:GQ:PL	0/1:64,75:139:99:2838,0,2332
chrII	162668	.	G	A	1786.77	PASS	AC=1;AF=0.500;AN=2;BaseQRankSum=-0.691;ClippingRankSum=0.000;DP=116;ExcessHet=3.0103;FS=1.484;MLEAC=1;MLEAF=0.500;MQ=42.00;MQRankSum=0.000;QD=15.54;ReadPosRankSum=0.479;SOR=0.840	GT:AD:DP:GQ:PL	0/1:66,49:115:99:1815,0,2541
chrII	164474	.	C	T	2195.77	PASS	AC=1;AF=0.500;AN=2;BaseQRankSum=-0.937;ClippingRankSum=0.000;DP=116;ExcessHet=3.0103;FS=1.485;MLEAC=1;MLEAF=0.500;MQ=42.00;MQRankSum=0.000;QD=18.93;ReadPosRankSum=-1.155;SOR=0.843	GT:AD:DP:GQ:PL	0/1:57,59:116:99:2224,0,2113
chrII	169568	.	C	T	2311.77	PASS	AC=1;AF=0.500;AN=2;BaseQRankSum=-0.592;ClippingRankSum=0.000;DP=112;ExcessHet=3.0103;FS=0.000;MLEAC=1;MLEAF=0.500;MQ=41.83;MQRankSum=-1.559;QD=20.64;ReadPosRankSum=-0.581;SOR=0.698	GT:AD:DP:GQ:PL	0/1:50,62:112:99:2340,0,1853
chrII	176007	.	G	A	2006.77	PASS	AC=1;AF=0.500;AN=2;BaseQRankSum=-2.211;ClippingRankSum=0.000;DP=115;ExcessHet=3.0103;FS=0.699;MLEAC=1;MLEAF=0.500;MQ=41.74;MQRankSum=-0.012;QD=17.60;ReadPosRankSum=-0.742;SOR=0.569	GT:AD:DP:GQ:PL	0/1:58,56:114:99:2035,0,2155
chrII	186783	.	C	T	2227.77	PASS	AC=1;AF=0.500;AN=2;BaseQRankSum=2.084;ClippingRankSum=0.000;DP=130;ExcessHet=3.0103;FS=3.130;MLEAC=1;MLEAF=0.500;MQ=42.00;MQRankSum=0.000;QD=17.14;ReadPosRankSum=0.092;SOR=0.863	GT:AD:DP:GQ:PL	0/1:70,60:130:99:2256,0,2654
chrII	205709	.	C	T	1894.77	PASS	AC=1;AF=0.500;AN=2;BaseQRankSum=-0.008;ClippingRankSum=0.000;DP=100;ExcessHet=3.0103;FS=0.754;MLEAC=1;MLEAF=0.500;MQ=41.86;MQRankSum=1.051;QD=19.14;ReadPosRankSum=-0.078;SOR=0.573	GT:AD:DP:GQ:PL	0/1:48,51:99:99:1923,0,1777
chrII	245757	.	C	T	2652.77	PASS	AC=1;AF=0.500;AN=2;BaseQRankSum=0.002;ClippingRankSum=0.000;DP=142;ExcessHet=3.0103;FS=6.086;MLEAC=1;MLEAF=0.500;MQ=42.00;MQRankSum=0.000;QD=18.68;ReadPosRankSum=-0.127;SOR=0.705	GT:AD:DP:GQ:PL	0/1:70,72:142:99:2681,0,2510
chrII	275312	.	G	A	2453.77	PASS	AC=1;AF=0.500;AN=2;BaseQRankSum=-0.941;ClippingRankSum=0.000;DP=133;ExcessHet=3.0103;FS=0.640;MLEAC=1;MLEAF=0.500;MQ=41.87;MQRankSum=-1.398;QD=18.45;ReadPosRankSum=0.581;SOR=0.667	GT:AD:DP:GQ:PL	0/1:66,67:133:99:2482,0,2427
chrII	276035	.	C	T	2142.77	PASS	AC=1;AF=0.500;AN=2;BaseQRankSum=0.240;ClippingRankSum=0.000;DP=104;ExcessHet=3.0103;FS=4.887;MLEAC=1;MLEAF=0.500;MQ=42.00;MQRankSum=0.000;QD=20.60;ReadPosRankSum=-0.960;SOR=0.968	GT:AD:DP:GQ:PL	0/1:47,57:104:99:2171,0,1751
chrII	277474	.	G	A	2654.77	PASS	AC=1;AF=0.500;AN=2;BaseQRankSum=-0.443;ClippingRankSum=0.000;DP=131;ExcessHet=3.0103;FS=10.864;MLEAC=1;MLEAF=0.500;MQ=42.00;MQRankSum=0.000;QD=20.27;ReadPosRankSum=-0.851;SOR=1.162	GT:AD:DP:GQ:PL	0/1:61,70:131:99:2683,0,2261
chrII	278345	.	G	A	2808.77	PASS	AC=1;AF=0.500;AN=2;BaseQRankSum=-0.211;ClippingRankSum=0.000;DP=152;ExcessHet=3.0103;FS=4.814;MLEAC=1;MLEAF=0.500;MQ=42.00;MQRankSum=0.000;QD=18.48;ReadPosRankSum=-0.627;SOR=0.912	GT:AD:DP:GQ:PL	0/1:76,76:152:99:2837,0,2822
chrII	278967	.	C	T	2304.77	PASS	AC=1;AF=0.500;AN=2;BaseQRankSum=0.506;ClippingRankSum=0.000;DP=136;ExcessHet=3.0103;FS=0.000;MLEAC=1;MLEAF=0.500;MQ=42.00;MQRankSum=0.000;QD=16.95;ReadPosRankSum=0.149;SOR=0.645	GT:AD:DP:GQ:PL	0/1:73,63:136:99:2333,0,2750
chrII	362039	.	C	T	2263.77	PASS	AC=1;AF=0.500;AN=2;BaseQRankSum=0.520;ClippingRankSum=0.000;DP=103;ExcessHet=3.0103;FS=0.000;MLEAC=1;MLEAF=0.500;MQ=41.86;MQRankSum=-0.827;QD=21.98;ReadPosRankSum=-1.926;SOR=0.627	GT:AD:DP:GQ:PL	0/1:43,60:103:99:2292,0,1533
chrII	373503	.	C	T	2129.77	PASS	AC=1;AF=0.500;AN=2;BaseQRankSum=2.610;ClippingRankSum=0.000;DP=126;ExcessHet=3.0103;FS=0.654;MLEAC=1;MLEAF=0.500;MQ=42.00;MQRankSum=0.000;QD=16.90;ReadPosRankSum=-0.064;SOR=0.762	GT:AD:DP:GQ:PL	0/1:68,58:126:99:2158,0,2482
chrII	377699	.	C	T	2159.77	PASS	AC=1;AF=0.500;AN=2;BaseQRankSum=-0.751;ClippingRankSum=0.000;DP=115;ExcessHet=3.0103;FS=0.699;MLEAC=1;MLEAF=0.500;MQ=42.00;MQRankSum=0.000;QD=18.78;ReadPosRankSum=-0.054;SOR=0.796	GT:AD:DP:GQ:PL	0/1:57,58:115:99:2188,0,2163
chrII	398287	.	G	A	2742.77	PASS	AC=1;AF=0.500;AN=2;BaseQRankSum=0.170;ClippingRankSum=0.000;DP=124;ExcessHet=3.0103;FS=4.402;MLEAC=1;MLEAF=0.500;MQ=42.00;MQRankSum=0.000;QD=22.12;ReadPosRankSum=1.649;SOR=0.705	GT:AD:DP:GQ:PL	0/1:52,72:124:99:2771,0,1907
chrII	403813	.	G	A	1983.77	PASS	AC=1;AF=0.500;AN=2;BaseQRankSum=0.612;ClippingRankSum=0.000;DP=115;ExcessHet=3.0103;FS=2.385;MLEAC=1;MLEAF=0.500;MQ=42.00;MQRankSum=0.000;QD=17.25;ReadPosRankSum=-0.055;SOR=0.632	GT:AD:DP:GQ:PL	0/1:61,54:115:99:2012,0,2303
chrII	419216	.	G	A	2210.77	PASS	AC=1;AF=0.500;AN=2;BaseQRankSum=-1.155;ClippingRankSum=0.000;DP=115;ExcessHet=3.0103;FS=7.158;MLEAC=1;MLEAF=0.500;MQ=42.00;MQRankSum=0.000;QD=19.22;ReadPosRankSum=0.486;SOR=0.635	GT:AD:DP:GQ:PL	0/1:56,59:115:99:2239,0,2101
chrII	427391	.	G	A	2475.77	PASS	AC=1;AF=0.500;AN=2;BaseQRankSum=0.837;ClippingRankSum=0.000;DP=114;ExcessHet=3.0103;FS=2.415;MLEAC=1;MLEAF=0.500;MQ=41.88;MQRankSum=1.129;QD=21.72;ReadPosRankSum=-0.135;SOR=0.933	GT:AD:DP:GQ:PL	0/1:51,63:114:99:2504,0,3952
chrII	427392	.	G	A	2475.77	PASS	AC=1;AF=0.500;AN=2;BaseQRankSum=2.520;ClippingRankSum=0.000;DP=114;ExcessHet=3.0103;FS=2.423;MLEAC=1;MLEAF=0.500;MQ=41.88;MQRankSum=1.110;QD=21.72;ReadPosRankSum=-0.039;SOR=0.951	GT:AD:DP:GQ:PL	0/1:52,62:114:99:2504,0,3952
chrII	435734	.	G	A	1897.77	PASS	AC=1;AF=0.500;AN=2;BaseQRankSum=-0.350;ClippingRankSum=0.000;DP=123;ExcessHet=3.0103;FS=2.326;MLEAC=1;MLEAF=0.500;MQ=42.00;MQRankSum=0.000;QD=15.43;ReadPosRankSum=0.441;SOR=0.936	GT:AD:DP:GQ:PL	0/1:70,53:123:99:1926,0,2670
chrII	443783	.	G	A	2657.77	PASS	AC=1;AF=0.500;AN=2;BaseQRankSum=1.050;ClippingRankSum=0.000;DP=149;ExcessHet=3.0103;FS=2.921;MLEAC=1;MLEAF=0.500;MQ=41.81;MQRankSum=-1.458;QD=17.84;ReadPosRankSum=-0.462;SOR=0.976	GT:AD:DP:GQ:PL	0/1:77,72:149:99:2686,0,2879
chrII	452068	.	G	A	2364.77	PASS	AC=1;AF=0.500;AN=2;BaseQRankSum=-0.383;ClippingRankSum=0.000;DP=111;ExcessHet=3.0103;FS=1.518;MLEAC=1;MLEAF=0.500;MQ=42.00;MQRankSum=0.000;QD=21.30;ReadPosRankSum=-0.164;SOR=0.859	GT:AD:DP:GQ:PL	0/1:48,63:111:99:2393,0,1756
chrII	452806	.	C	T	1809.77	PASS	AC=1;AF=0.500;AN=2;BaseQRankSum=1.081;ClippingRankSum=0.000;DP=100;ExcessHet=3.0103;FS=3.762;MLEAC=1;MLEAF=0.500;MQ=41.83;MQRankSum=-1.436;QD=18.10;ReadPosRankSum=1.144;SOR=0.382	GT:AD:DP:GQ:PL	0/1:51,49:100:99:1838,0,1892
chrII	453354	.	G	A	2802.77	PASS	AC=1;AF=0.500;AN=2;BaseQRankSum=-0.872;ClippingRankSum=0.000;DP=146;ExcessHet=3.0103;FS=2.083;MLEAC=1;MLEAF=0.500;MQ=41.90;MQRankSum=1.056;QD=19.20;ReadPosRankSum=1.002;SOR=0.920	GT:AD:DP:GQ:PL	0/1:70,76:146:99:2831,0,2615
chrII	454161	.	G	A	3014.77	PASS	AC=1;AF=0.500;AN=2;BaseQRankSum=-0.365;ClippingRankSum=0.000;DP=151;ExcessHet=3.0103;FS=8.432;MLEAC=1;MLEAF=0.500;MQ=42.00;MQRankSum=0.000;QD=19.97;ReadPosRankSum=0.584;SOR=0.807	GT:AD:DP:GQ:PL	0/1:71,80:151:99:3043,0,2656
chrII	475339	.	G	A	1951.77	PASS	AC=1;AF=0.500;AN=2;BaseQRankSum=-2.815;ClippingRankSum=0.000;DP=102;ExcessHet=3.0103;FS=6.366;MLEAC=1;MLEAF=0.500;MQ=42.00;MQRankSum=0.000;QD=19.13;ReadPosRankSum=0.758;SOR=1.329	GT:AD:DP:GQ:PL	0/1:48,54:102:99:1980,0,1789
chrII	483644	.	G	A	2301.77	PASS	AC=1;AF=0.500;AN=2;BaseQRankSum=1.380;ClippingRankSum=0.000;DP=123;ExcessHet=3.0103;FS=1.455;MLEAC=1;MLEAF=0.500;MQ=42.00;MQRankSum=0.000;QD=18.71;ReadPosRankSum=1.141;SOR=0.540	GT:AD:DP:GQ:PL	0/1:61,62:123:99:2330,0,2284
chrII	496951	.	G	A	1648.77	PASS	AC=1;AF=0.500;AN=2;BaseQRankSum=0.501;ClippingRankSum=0.000;DP=102;ExcessHet=3.0103;FS=0.000;MLEAC=1;MLEAF=0.500;MQ=42.00;MQRankSum=0.000;QD=16.16;ReadPosRankSum=-0.942;SOR=0.708	GT:AD:DP:GQ:PL	0/1:56,46:102:99:1677,0,2135
chrII	520654	.	C	T	2156.77	PASS	AC=1;AF=0.500;AN=2;BaseQRankSum=0.874;ClippingRankSum=0.000;DP=108;ExcessHet=3.0103;FS=1.557;MLEAC=1;MLEAF=0.500;MQ=42.00;MQRankSum=0.000;QD=19.97;ReadPosRankSum=-0.381;SOR=0.892	GT:AD:DP:GQ:PL	0/1:50,58:108:99:2185,0,1858
chrII	522594	.	G	A	2516.77	PASS	AC=1;AF=0.500;AN=2;BaseQRankSum=-2.843;ClippingRankSum=0.000;DP=137;ExcessHet=3.0103;FS=2.190;MLEAC=1;MLEAF=0.500;MQ=41.99;MQRankSum=1.052;QD=18.37;ReadPosRankSum=1.583;SOR=0.493	GT:AD:DP:GQ:PL	0/1:66,71:137:99:2545,0,2458
chrII	530747	.	G	A	2264.77	PASS	AC=1;AF=0.500;AN=2;BaseQRankSum=1.161;ClippingRankSum=0.000;DP=114;ExcessHet=3.0103;FS=0.702;MLEAC=1;MLEAF=0.500;MQ=41.98;MQRankSum=1.072;QD=19.87;ReadPosRankSum=0.839;SOR=0.816	GT:AD:DP:GQ:PL	0/1:54,60:114:99:2293,0,2008
chrII	543248	.	C	T	1742.77	PASS	AC=1;AF=0.500;AN=2;BaseQRankSum=-0.320;ClippingRankSum=0.000;DP=103;ExcessHet=3.0103;FS=1.612;MLEAC=1;MLEAF=0.500;MQ=42.00;MQRankSum=0.000;QD=16.92;ReadPosRankSum=-0.783;SOR=0.489	GT:AD:DP:GQ:PL	0/1:55,48:103:99:1771,0,2013
chrII	547119	.	C	T	2027.77	PASS	AC=1;AF=0.500;AN=2;BaseQRankSum=1.324;ClippingRankSum=0.000;DP=109;ExcessHet=3.0103;FS=2.465;MLEAC=1;MLEAF=0.500;MQ=41.98;MQRankSum=-0.973;QD=18.60;ReadPosRankSum=0.470;SOR=0.544	GT:AD:DP:GQ:PL	0/1:54,55:109:99:2056,0,1928
chrII	567542	.	G	A	2759.77	PASS	AC=1;AF=0.500;AN=2;BaseQRankSum=2.284;ClippingRankSum=0.000;DP=134;ExcessHet=3.0103;FS=6.651;MLEAC=1;MLEAF=0.500;MQ=42.00;MQRankSum=0.000;QD=20.60;ReadPosRankSum=0.354;SOR=0.322	GT:AD:DP:GQ:PL	0/1:62,72:134:99:2788,0,2282
chrII	602946	.	C	T	2058.77	PASS	AC=1;AF=0.500;AN=2;BaseQRankSum=-0.358;ClippingRankSum=0.000;DP=142;ExcessHet=3.0103;FS=7.613;MLEAC=1;MLEAF=0.500;MQ=42.00;MQRankSum=0.000;QD=14.50;ReadPosRankSum=-0.762;SOR=0.725	GT:AD:DP:GQ:PL	0/1:84,58:142:99:2087,0,3216
chrII	607425	.	C	T	2125.77	PASS	AC=1;AF=0.500;AN=2;BaseQRankSum=0.493;ClippingRankSum=0.000;DP=125;ExcessHet=3.0103;FS=4.299;MLEAC=1;MLEAF=0.500;MQ=42.00;MQRankSum=0.000;QD=17.01;ReadPosRankSum=0.727;SOR=0.865	GT:AD:DP:GQ:PL	0/1:66,59:125:99:2154,0,2462
chrII	614084	.	G	A	2227.77	PASS	AC=1;AF=0.500;AN=2;BaseQRankSum=1.216;ClippingRankSum=0.000;DP=131;ExcessHet=3.0103;FS=0.648;MLEAC=1;MLEAF=0.500;MQ=42.00;MQRankSum=0.000;QD=17.01;ReadPosRankSum=-1.116;SOR=0.793	GT:AD:DP:GQ:PL	0/1:70,61:131:99:2256,0,2598
chrII	618530	.	G	A	2577.77	PASS	AC=1;AF=0.500;AN=2;BaseQRankSum=1.154;ClippingRankSum=0.000;DP=133;ExcessHet=3.0103;FS=10.781;MLEAC=1;MLEAF=0.500;MQ=42.00;MQRankSum=0.000;QD=19.38;ReadPosRankSum=0.107;SOR=0.929	GT:AD:DP:GQ:PL	0/1:63,70:133:99:2606,0,2261
chrII	619133	.	G	A	2198.77	PASS	AC=1;AF=0.500;AN=2;BaseQRankSum=-0.705;ClippingRankSum=0.000;DP=118;ExcessHet=3.0103;FS=10.129;MLEAC=1;MLEAF=0.500;MQ=42.00;MQRankSum=0.000;QD=18.63;ReadPosRankSum=-1.495;SOR=0.830	GT:AD:DP:GQ:PL	0/1:59,59:118:99:2227,0,2236
chrII	645357	.	C	T	2445.77	PASS	AC=1;AF=0.500;AN=2;BaseQRankSum=0.382;ClippingRankSum=0.000;DP=134;ExcessHet=3.0103;FS=1.368;MLEAC=1;MLEAF=0.500;MQ=41.89;MQRankSum=0.993;QD=18.39;ReadPosRankSum=0.059;SOR=0.736	GT:AD:DP:GQ:PL	0/1:68,65:133:99:2474,0,2559
chrII	645687	.	C	T	2067.77	PASS	AC=1;AF=0.500;AN=2;BaseQRankSum=-3.021;ClippingRankSum=0.000;DP=120;ExcessHet=3.0103;FS=0.681;MLEAC=1;MLEAF=0.500;MQ=42.00;MQRankSum=0.000;QD=17.23;ReadPosRankSum=0.347;SOR=0.579	GT:AD:DP:GQ:PL	0/1:62,58:120:99:2096,0,2336
chrII	646771	.	G	A	2451.77	PASS	AC=1;AF=0.500;AN=2;BaseQRankSum=0.422;ClippingRankSum=0.000;DP=133;ExcessHet=3.0103;FS=6.453;MLEAC=1;MLEAF=0.500;MQ=41.99;MQRankSum=1.008;QD=18.43;ReadPosRankSum=0.309;SOR=0.820	GT:AD:DP:GQ:PL	0/1:67,66:133:99:2480,0,2520
chrII	647221	.	G	A	2352.77	PASS	AC=1;AF=0.500;AN=2;BaseQRankSum=0.261;ClippingRankSum=0.000;DP=123;ExcessHet=3.0103;FS=5.564;MLEAC=1;MLEAF=0.500;MQ=41.98;MQRankSum=1.058;QD=19.13;ReadPosRankSum=-0.394;SOR=1.165	GT:AD:DP:GQ:PL	0/1:59,64:123:99:2381,0,2189
chrII	659333	.	C	T	2496.77	PASS	AC=1;AF=0.500;AN=2;BaseQRankSum=-2.131;ClippingRankSum=0.000;DP=114;ExcessHet=3.0103;FS=4.623;MLEAC=1;MLEAF=0.500;MQ=41.65;MQRankSum=1.768;QD=21.90;ReadPosRankSum=0.006;SOR=0.561	GT:AD:DP:GQ:PL	0/1:47,67:114:99:2525,0,1698
chrII	666469	.	G	A	2110.77	PASS	AC=1;AF=0.500;AN=2;BaseQRankSum=0.406;ClippingRankSum=0.000;DP=134;ExcessHet=3.0103;FS=4.103;MLEAC=1;MLEAF=0.500;MQ=42.00;MQRankSum=0.000;QD=15.75;ReadPosRankSum=-0.423;SOR=0.836	GT:AD:DP:GQ:PL	0/1:76,58:134:99:2139,0,2890
chrII	668368	.	G	A	1606.77	PASS	AC=1;AF=0.500;AN=2;BaseQRankSum=0.583;ClippingRankSum=0.000;DP=113;ExcessHet=3.0103;FS=0.712;MLEAC=1;MLEAF=0.500;MQ=41.87;MQRankSum=0.832;QD=14.22;ReadPosRankSum=0.938;SOR=0.684	GT:AD:DP:GQ:PL	0/1:68,45:113:99:1635,0,2545
chrII	676273	.	C	T	922.77	PASS	AC=1;AF=0.500;AN=2;BaseQRankSum=-0.376;ClippingRankSum=0.000;DP=122;ExcessHet=3.0103;FS=2.482;MLEAC=1;MLEAF=0.500;MQ=42.00;MQRankSum=0.000;QD=7.75;ReadPosRankSum=-0.433;SOR=0.483	GT:AD:DP:GQ:PL	0/1:74,45:119:99:951,0,2769
chrII	679286	.	C	T	1943.77	PASS	AC=1;AF=0.500;AN=2;BaseQRankSum=1.393;ClippingRankSum=0.000;DP=103;ExcessHet=3.0103;FS=2.576;MLEAC=1;MLEAF=0.500;MQ=42.00;MQRankSum=0.000;QD=19.06;ReadPosRankSum=0.229;SOR=0.733	GT:AD:DP:GQ:PL	0/1:50,52:102:99:1972,0,1843
chrII	684641	.	G	A	1986.77	PASS	AC=1;AF=0.500;AN=2;BaseQRankSum=1.085;ClippingRankSum=0.000;DP=125;ExcessHet=3.0103;FS=1.432;MLEAC=1;MLEAF=0.500;MQ=41.98;MQRankSum=-1.122;QD=16.02;ReadPosRankSum=-1.576;SOR=0.566	GT:AD:DP:GQ:PL	0/1:70,54:124:99:2015,0,2697
chrII	686684	.	C	T	2308.77	PASS	AC=1;AF=0.500;AN=2;BaseQRankSum=1.665;ClippingRankSum=0.000;DP=126;ExcessHet=3.0103;FS=1.429;MLEAC=1;MLEAF=0.500;MQ=41.88;MQRankSum=-1.000;QD=18.32;ReadPosRankSum=-0.183;SOR=0.842	GT:AD:DP:GQ:PL	0/1:64,62:126:99:2337,0,2407
chrII	711385	.	G	A	1785.77	PASS	AC=1;AF=0.500;AN=2;BaseQRankSum=0.565;ClippingRankSum=0.000;DP=117;ExcessHet=3.0103;FS=3.431;MLEAC=1;MLEAF=0.500;MQ=42.00;MQRankSum=0.000;QD=15.26;ReadPosRankSum=0.121;SOR=0.434	GT:AD:DP:GQ:PL	0/1:66,51:117:99:1814,0,2425
chrII	716746	.	C	T	2379.77	PASS	AC=1;AF=0.500;AN=2;BaseQRankSum=1.069;ClippingRankSum=0.000;DP=127;ExcessHet=3.0103;FS=0.000;MLEAC=1;MLEAF=0.500;MQ=41.89;MQRankSum=-0.976;QD=18.74;ReadPosRankSum=0.374;SOR=0.723	GT:AD:DP:GQ:PL	0/1:63,64:127:99:2408,0,2338
chrII	730993	.	G	A	2376.77	PASS	AC=1;AF=0.500;AN=2;BaseQRankSum=0.063;ClippingRankSum=0.000;DP=121;ExcessHet=3.0103;FS=4.408;MLEAC=1;MLEAF=0.500;MQ=42.00;MQRankSum=0.000;QD=19.64;ReadPosRankSum=0.718;SOR=0.453	GT:AD:DP:GQ:PL	0/1:58,63:121:99:2405,0,2155
chrII	777749	.	C	T	2272.77	PASS	AC=1;AF=0.500;AN=2;BaseQRankSum=0.325;ClippingRankSum=0.000;DP=125;ExcessHet=3.0103;FS=0.664;MLEAC=1;MLEAF=0.500;MQ=42.00;MQRankSum=0.000;QD=18.18;ReadPosRankSum=-0.417;SOR=0.788	GT:AD:DP:GQ:PL	0/1:62,63:125:99:2301,0,2247
chrII	778555	.	C	T	2371.77	PASS	AC=1;AF=0.500;AN=2;BaseQRankSum=-0.693;ClippingRankSum=0.000;DP=119;ExcessHet=3.0103;FS=4.701;MLEAC=1;MLEAF=0.500;MQ=42.00;MQRankSum=0.000;QD=19.93;ReadPosRankSum=-0.591;SOR=0.375	GT:AD:DP:GQ:PL	0/1:56,63:119:99:2400,0,2089
chrII	799254	.	G	A	2588.77	PASS	AC=1;AF=0.500;AN=2;BaseQRankSum=0.244;ClippingRankSum=0.000;DP=123;ExcessHet=3.0103;FS=3.250;MLEAC=1;MLEAF=0.500;MQ=42.00;MQRankSum=0.000;QD=21.05;ReadPosRankSum=0.445;SOR=0.922	GT:AD:DP:GQ:PL	0/1:55,68:123:99:2617,0,2014
chrII	800490	.	C	T	2150.77	PASS	AC=1;AF=0.500;AN=2;BaseQRankSum=-1.011;ClippingRankSum=0.000;DP=124;ExcessHet=3.0103;FS=2.293;MLEAC=1;MLEAF=0.500;MQ=41.88;MQRankSum=-1.000;QD=17.34;ReadPosRankSum=-0.123;SOR=0.539	GT:AD:DP:GQ:PL	0/1:63,61:124:99:2179,0,2335
chrIII	15561	.	G	A	2639.77	PASS	AC=1;AF=0.500;AN=2;BaseQRankSum=-0.139;ClippingRankSum=0.000;DP=133;ExcessHet=3.0103;FS=0.000;MLEAC=1;MLEAF=0.500;MQ=42.00;MQRankSum=0.000;QD=19.85;ReadPosRankSum=-1.436;SOR=0.755	GT:AD:DP:GQ:PL	0/1:62,71:133:99:2668,0,2254
chrIII	23390	.	G	A	1937.77	PASS	AC=1;AF=0.500;AN=2;BaseQRankSum=0.822;ClippingRankSum=0.000;DP=103;ExcessHet=3.0103;FS=0.000;MLEAC=1;MLEAF=0.500;MQ=42.00;MQRankSum=0.000;QD=18.81;ReadPosRankSum=-1.367;SOR=0.709	GT:AD:DP:GQ:PL	0/1:50,53:103:99:1966,0,1862
chrIII	46857	.	G	A	1825.77	PASS	AC=1;AF=0.500;AN=2;BaseQRankSum=-0.800;ClippingRankSum=0.000;DP=100;ExcessHet=3.0103;FS=4.931;MLEAC=1;MLEAF=0.500;MQ=42.00;MQRankSum=0.000;QD=18.26;ReadPosRankSum=-0.817;SOR=0.371	GT:AD:DP:GQ:PL	0/1:49,51:100:99:1854,0,1771
chrIII	58732	.	G	A	2918.77	PASS	AC=1;AF=0.500;AN=2;BaseQRankSum=1.094;ClippingRankSum=0.000;DP=133;ExcessHet=3.0103;FS=18.628;MLEAC=1;MLEAF=0.500;MQ=41.88;MQRankSum=0.227;QD=21.95;ReadPosRankSum=0.583;SOR=1.359	GT:AD:DP:GQ:PL	0/1:56,77:133:99:2947,0,2015
chrIII	109010	.	C	T	2656.77	PASS	AC=1;AF=0.500;AN=2;BaseQRankSum=-2.974;ClippingRankSum=0.000;DP=132;ExcessHet=3.0103;FS=2.217;MLEAC=1;MLEAF=0.500;MQ=41.89;MQRankSum=1.111;QD=20.13;ReadPosRankSum=-1.505;SOR=0.934	GT:AD:DP:GQ:PL	0/1:60,72:132:99:2685,0,2210
chrIII	122001	.	G	A	1636.77	PASS	AC=1;AF=0.500;AN=2;BaseQRankSum=1.449;ClippingRankSum=0.000;DP=92;ExcessHet=3.0103;FS=2.748;MLEAC=1;MLEAF=0.500;MQ=42.00;MQRankSum=0.000;QD=17.79;ReadPosRankSum=0.943;SOR=0.592	GT:AD:DP:GQ:PL	0/1:48,44:92:99:1665,0,1806
chrIII	122289	.	G	A	2481.77	PASS	AC=1;AF=0.500;AN=2;BaseQRankSum=-0.389;ClippingRankSum=0.000;DP=112;ExcessHet=3.0103;FS=2.473;MLEAC=1;MLEAF=0.500;MQ=41.87;MQRankSum=1.194;QD=22.16;ReadPosRankSum=0.365;SOR=0.468	GT:AD:DP:GQ:PL	0/1:47,65:112:99:2510,0,1680
chrIII	122311	.	G	A	2145.77	PASS	AC=1;AF=0.500;AN=2;BaseQRankSum=-1.409;ClippingRankSum=0.000;DP=115;ExcessHet=3.0103;FS=1.505;MLEAC=1;MLEAF=0.500;MQ=42.00;MQRankSum=0.000;QD=18.66;ReadPosRankSum=-1.430;SOR=0.532	GT:AD:DP:GQ:PL	0/1:57,58:115:99:2174,0,2149
chrIII	122387	.	G	A	2404.77	PASS	AC=1;AF=0.500;AN=2;BaseQRankSum=1.013;ClippingRankSum=0.000;DP=123;ExcessHet=3.0103;FS=5.765;MLEAC=1;MLEAF=0.500;MQ=42.00;MQRankSum=0.000;QD=19.55;ReadPosRankSum=0.697;SOR=1.259	GT:AD:DP:GQ:PL	0/1:59,64:123:99:2433,0,2168
chrIII	123734	.	G	A	2612.77	PASS	AC=1;AF=0.500;AN=2;BaseQRankSum=-1.378;ClippingRankSum=0.000;DP=145;ExcessHet=3.0103;FS=4.939;MLEAC=1;MLEAF=0.500;MQ=42.00;MQRankSum=0.000;QD=18.02;ReadPosRankSum=0.365;SOR=0.728	GT:AD:DP:GQ:PL	0/1:73,72:145:99:2641,0,2711
chrIII	125486	.	G	A	2695.77	PASS	AC=1;AF=0.500;AN=2;BaseQRankSum=1.619;ClippingRankSum=0.000;DP=143;ExcessHet=3.0103;FS=0.000;MLEAC=1;MLEAF=0.500;MQ=41.99;MQRankSum=1.035;QD=18.85;ReadPosRankSum=0.457;SOR=0.660	GT:AD:DP:GQ:PL	0/1:70,73:143:99:2724,0,2577
chrIII	127081	.	G	A	1583.77	PASS	AC=1;AF=0.500;AN=2;BaseQRankSum=1.614;ClippingRankSum=0.000;DP=126;ExcessHet=3.0103;FS=4.620;MLEAC=1;MLEAF=0.500;MQ=42.00;MQRankSum=0.000;QD=12.67;ReadPosRankSum=1.093;SOR=1.125	GT:AD:DP:GQ:PL	0/1:80,45:125:99:1612,0,3109
chrIII	142149	.	G	A	2237.77	PASS	AC=1;AF=0.500;AN=2;BaseQRankSum=0.374;ClippingRankSum=0.000;DP=106;ExcessHet=3.0103;FS=3.638;MLEAC=1;MLEAF=0.500;MQ=42.00;MQRankSum=0.000;QD=21.11;ReadPosRankSum=-1.476;SOR=0.425	GT:AD:DP:GQ:PL	0/1:45,61:106:99:2266,0,1642
chrIII	157243	.	G	A	1911.77	PASS	AC=1;AF=0.500;AN=2;BaseQRankSum=1.104;ClippingRankSum=0.000;DP=126;ExcessHet=3.0103;FS=4.274;MLEAC=1;MLEAF=0.500;MQ=42.00;MQRankSum=0.000;QD=15.17;ReadPosRankSum=-0.446;SOR=0.851	GT:AD:DP:GQ:PL	0/1:72,54:126:99:1940,0,2737
chrIII	175413	.	C	T	2870.77	PASS	AC=1;AF=0.500;AN=2;BaseQRankSum=-0.013;ClippingRankSum=0.000;DP=151;ExcessHet=3.0103;FS=5.916;MLEAC=1;MLEAF=0.500;MQ=42.00;MQRankSum=0.000;QD=19.01;ReadPosRankSum=-0.143;SOR=0.883	GT:AD:DP:GQ:PL	0/1:73,78:151:99:2899,0,2655
chrIII	176472	.	G	A	2343.77	PASS	AC=1;AF=0.500;AN=2;BaseQRankSum=-0.489;ClippingRankSum=0.000;DP=122;ExcessHet=3.0103;FS=3.228;MLEAC=1;MLEAF=0.500;MQ=42.00;MQRankSum=0.000;QD=19.21;ReadPosRankSum=0.179;SOR=0.654	GT:AD:DP:GQ:PL	0/1:59,63:122:99:2372,0,2206
chrIII	178835	.	C	T	2385.77	PASS	AC=1;AF=0.500;AN=2;BaseQRankSum=-0.083;ClippingRankSum=0.000;DP=116;ExcessHet=3.0103;FS=5.820;MLEAC=1;MLEAF=0.500;MQ=42.00;MQRankSum=0.000;QD=20.57;ReadPosRankSum=-0.329;SOR=0.876	GT:AD:DP:GQ:PL	0/1:51,65:116:99:2414,0,1846
chrIII	190088	.	C	T	2051.77	PASS	AC=1;AF=0.500;AN=2;BaseQRankSum=-0.481;ClippingRankSum=0.000;DP=125;ExcessHet=3.0103;FS=5.608;MLEAC=1;MLEAF=0.500;MQ=41.89;MQRankSum=-1.076;QD=16.41;ReadPosRankSum=-0.579;SOR=1.201	GT:AD:DP:GQ:PL	0/1:68,57:125:99:2080,0,2516
chrIII	191436	.	C	T	2106.77	PASS	AC=1;AF=0.500;AN=2;BaseQRankSum=-0.565;ClippingRankSum=0.000;DP=120;ExcessHet=3.0103;FS=7.146;MLEAC=1;MLEAF=0.500;MQ=42.00;MQRankSum=0.000;QD=17.56;ReadPosRankSum=-1.839;SOR=0.313	GT:AD:DP:GQ:PL	0/1:63,57:120:99:2135,0,2414
chrIII	220157	.	G	A	2968.77	PASS	AC=1;AF=0.500;AN=2;BaseQRankSum=-0.765;ClippingRankSum=0.000;DP=133;ExcessHet=3.0103;FS=3.132;MLEAC=1;MLEAF=0.500;MQ=42.00;MQRankSum=0.000;QD=22.32;ReadPosRankSum=0.799;SOR=0.825	GT:AD:DP:GQ:PL	0/1:54,79:133:99:2997,0,1963
chrIII	247268	.	G	A	1570.77	PASS	AC=1;AF=0.500;AN=2;BaseQRankSum=-0.762;ClippingRankSum=0.000;DP=89;ExcessHet=3.0103;FS=0.793;MLEAC=1;MLEAF=0.500;MQ=42.00;MQRankSum=0.000;QD=17.65;ReadPosRankSum=-1.469;SOR=0.662	GT:AD:DP:GQ:PL	0/1:46,43:89:99:1599,0,1758
chrIII	295529	.	C	T	2061.77	PASS	AC=1;AF=0.500;AN=2;BaseQRankSum=-1.755;ClippingRankSum=0.000;DP=113;ExcessHet=3.0103;FS=1.538;MLEAC=1;MLEAF=0.500;MQ=42.00;MQRankSum=0.000;QD=18.25;ReadPosRankSum=0.913;SOR=0.895	GT:AD:DP:GQ:PL	0/1:57,56:113:99:2090,0,2156
chrIII	297793	.	C	T	2131.77	PASS	AC=1;AF=0.500;AN=2;BaseQRankSum=1.107;ClippingRankSum=0.000;DP=114;ExcessHet=3.0103;FS=0.701;MLEAC=1;MLEAF=0.500;MQ=41.87;MQRankSum=-0.982;QD=18.70;ReadPosRankSum=-0.144;SOR=0.566	GT:AD:DP:GQ:PL	0/1:57,57:114:99:2160,0,2147
chrIV	38693	.	C	T	2191.77	PASS	AC=1;AF=0.500;AN=2;BaseQRankSum=0.594;ClippingRankSum=0.000;DP=122;ExcessHet=3.0103;FS=17.642;MLEAC=1;MLEAF=0.500;MQ=41.98;MQRankSum=-1.000;QD=17.97;ReadPosRankSum=0.089;SOR=0.538	GT:AD:DP:GQ:PL	0/1:62,60:122:99:2220,0,2263
chrIV	44029	.	C	T	2656.77	PASS	AC=1;AF=0.500;AN=2;BaseQRankSum=1.144;ClippingRankSum=0.000;DP=138;ExcessHet=3.0103;FS=1.347;MLEAC=1;MLEAF=0.500;MQ=41.64;MQRankSum=-0.724;QD=19.25;ReadPosRankSum=1.332;SOR=0.568	GT:AD:DP:GQ:PL	0/1:66,72:138:99:2685,0,2366
chrIV	52177	.	G	A	2074.77	PASS	AC=1;AF=0.500;AN=2;BaseQRankSum=0.632;ClippingRankSum=0.000;DP=133;ExcessHet=3.0103;FS=1.393;MLEAC=1;MLEAF=0.500;MQ=42.00;MQRankSum=0.000;QD=15.60;ReadPosRankSum=-2.054;SOR=0.549	GT:AD:DP:GQ:PL	0/1:76,57:133:99:2103,0,2889
chrIV	71450	.	C	T	2476.77	PASS	AC=1;AF=0.500;AN=2;BaseQRankSum=-0.399;ClippingRankSum=0.000;DP=125;ExcessHet=3.0103;FS=6.878;MLEAC=1;MLEAF=0.500;MQ=42.00;MQRankSum=0.000;QD=19.81;ReadPosRankSum=0.249;SOR=0.331	GT:AD:DP:GQ:PL	0/1:59,66:125:99:2505,0,2177
chrIV	78297	.	G	A	1872.77	PASS	AC=1;AF=0.500;AN=2;BaseQRankSum=1.279;ClippingRankSum=0.000;DP=117;ExcessHet=3.0103;FS=1.478;MLEAC=1;MLEAF=0.500;MQ=41.88;MQRankSum=0.912;QD=16.01;ReadPosRankSum=1.382;SOR=0.691	GT:AD:DP:GQ:PL	0/1:65,52:117:99:1901,0,2410
chrIV	90038	.	G	A	2015.77	PASS	AC=1;AF=0.500;AN=2;BaseQRankSum=1.291;ClippingRankSum=0.000;DP=103;ExcessHet=3.0103;FS=0.736;MLEAC=1;MLEAF=0.500;MQ=42.00;MQRankSum=0.000;QD=19.57;ReadPosRankSum=-1.426;SOR=0.582	GT:AD:DP:GQ:PL	0/1:49,54:103:99:2044,0,1808
chrIV	91700	.	G	A	2727.77	PASS	AC=1;AF=0.500;AN=2;BaseQRankSum=0.819;ClippingRankSum=0.000;DP=132;ExcessHet=3.0103;FS=2.197;MLEAC=1;MLEAF=0.500;MQ=41.78;MQRankSum=0.162;QD=20.66;ReadPosRankSum=1.125;SOR=0.574	GT:AD:DP:GQ:PL	0/1:59,73:132:99:2756,0,2168
chrIV	92321	.	G	A	2080.77	PASS	AC=1;AF=0.500;AN=2;BaseQRankSum=0.329;ClippingRankSum=0.000;DP=116;ExcessHet=3.0103;FS=0.698;MLEAC=1;MLEAF=0.500;MQ=41.98;MQRankSum=1.009;QD=18.41;ReadPosRankSum=0.065;SOR=0.734	GT:AD:DP:GQ:PL	0/1:57,56:113:99:2109,0,2069
chrIV	95056	.	C	T	2415.77	PASS	AC=1;AF=0.500;AN=2;BaseQRankSum=1.136;ClippingRankSum=0.000;DP=143;ExcessHet=3.0103;FS=2.992;MLEAC=1;MLEAF=0.500;MQ=42.00;MQRankSum=0.000;QD=17.13;ReadPosRankSum=-0.585;SOR=0.598	GT:AD:DP:GQ:PL	0/1:75,66:141:99:2444,0,2766
chrIV	121538	.	G	A	1658.77	PASS	AC=1;AF=0.500;AN=2;BaseQRankSum=-0.026;ClippingRankSum=0.000;DP=93;ExcessHet=3.0103;FS=0.000;MLEAC=1;MLEAF=0.500;MQ=42.00;MQRankSum=0.000;QD=17.84;ReadPosRankSum=0.472;SOR=0.739	GT:AD:DP:GQ:PL	0/1:47,46:93:99:1687,0,1762
chrIV	155907	.	G	A	2241.77	PASS	AC=1;AF=0.500;AN=2;BaseQRankSum=0.188;ClippingRankSum=0.000;DP=135;ExcessHet=3.0103;FS=0.000;MLEAC=1;MLEAF=0.500;MQ=42.00;MQRankSum=0.000;QD=16.61;ReadPosRankSum=-0.603;SOR=0.694	GT:AD:DP:GQ:PL	0/1:74,61:135:99:2270,0,2794
chrIV	159634	.	C	T	2437.77	PASS	AC=1;AF=0.500;AN=2;BaseQRankSum=-0.575;ClippingRankSum=0.000;DP=125;ExcessHet=3.0103;FS=1.433;MLEAC=1;MLEAF=0.500;MQ=42.00;MQRankSum=0.000;QD=19.50;ReadPosRankSum=-0.139;SOR=0.528	GT:AD:DP:GQ:PL	0/1:58,67:125:99:2466,0,2106
chrIV	159707	.	C	T	1426.77	PASS	AC=1;AF=0.500;AN=2;BaseQRankSum=-1.845;ClippingRankSum=0.000;DP=100;ExcessHet=3.0103;FS=0.000;MLEAC=1;MLEAF=0.500;MQ=42.00;MQRankSum=0.000;QD=14.27;ReadPosRankSum=0.216;SOR=0.651	GT:AD:DP:GQ:PL	0/1:58,42:100:99:1455,0,2196
chrIV	159858	.	C	T	2024.77	PASS	AC=1;AF=0.500;AN=2;BaseQRankSum=-0.842;ClippingRankSum=0.000;DP=116;ExcessHet=3.0103;FS=4.572;MLEAC=1;MLEAF=0.500;MQ=42.00;MQRankSum=0.000;QD=17.45;ReadPosRankSum=-1.266;SOR=0.377	GT:AD:DP:GQ:PL	0/1:60,56:116:99:2053,0,2276
chrIV	169676	.	G	A	2609.77	PASS	AC=1;AF=0.500;AN=2;BaseQRankSum=1.478;ClippingRankSum=0.000;DP=126;ExcessHet=3.0103;FS=5.766;MLEAC=1;MLEAF=0.500;MQ=42.00;MQRankSum=0.000;QD=20.71;ReadPosRankSum=1.334;SOR=1.265	GT:AD:DP:GQ:PL	0/1:55,71:126:99:2638,0,1809
chrIV	180237	.	C	T	2164.77	PASS	AC=1;AF=0.500;AN=2;BaseQRankSum=0.802;ClippingRankSum=0.000;DP=124;ExcessHet=3.0103;FS=3.309;MLEAC=1;MLEAF=0.500;MQ=42.00;MQRankSum=0.000;QD=17.46;ReadPosRankSum=-0.858;SOR=1.018	GT:AD:DP:GQ:PL	0/1:64,60:124:99:2193,0,2344
chrIV	221796	.	G	A	1976.77	PASS	AC=1;AF=0.500;AN=2;BaseQRankSum=-1.205;ClippingRankSum=0.000;DP=122;ExcessHet=3.0103;FS=3.312;MLEAC=1;MLEAF=0.500;MQ=42.00;MQRankSum=0.000;QD=16.20;ReadPosRankSum=-0.744;SOR=0.580	GT:AD:DP:GQ:PL	0/1:68,54:122:99:2005,0,2560
chrIV	229806	.	C	T	2364.77	PASS	AC=1;AF=0.500;AN=2;BaseQRankSum=-1.833;ClippingRankSum=0.000;DP=124;ExcessHet=3.0103;FS=0.000;MLEAC=1;MLEAF=0.500;MQ=41.98;MQRankSum=1.049;QD=19.07;ReadPosRankSum=1.503;SOR=0.689	GT:AD:DP:GQ:PL	0/1:60,64:124:99:2393,0,2349
chrIV	229809	.	G	A	2197.77	PASS	AC=1;AF=0.500;AN=2;BaseQRankSum=2.564;ClippingRankSum=0.000;DP=123;ExcessHet=3.0103;FS=0.667;MLEAC=1;MLEAF=0.500;MQ=41.98;MQRankSum=-1.025;QD=17.87;ReadPosRankSum=-1.147;SOR=0.608	GT:AD:DP:GQ:PL	0/1:64,59:123:99:2226,0,2503
chrIV	233533	.	G	A	3143.77	PASS	AC=1;AF=0.500;AN=2;BaseQRankSum=1.129;ClippingRankSum=0.000;DP=139;ExcessHet=3.0103;FS=0.000;MLEAC=1;MLEAF=0.500;MQ=42.00;MQRankSum=0.000;QD=22.62;ReadPosRankSum=1.154;SOR=0.694	GT:AD:DP:GQ:PL	0/1:57,82:139:99:3172,0,2069
chrIV	268799	.	C	T	2479.77	PASS	AC=1;AF=0.500;AN=2;BaseQRankSum=1.035;ClippingRankSum=0.000;DP=160;ExcessHet=3.0103;FS=0.588;MLEAC=1;MLEAF=0.500;MQ=41.99;MQRankSum=0.883;QD=15.50;ReadPosRankSum=-0.687;SOR=0.773	GT:AD:DP:GQ:PL	0/1:91,69:160:99:2508,0,3425
chrIV	283054	.	G	A	2234.77	PASS	AC=1;AF=0.500;AN=2;BaseQRankSum=2.186;ClippingRankSum=0.000;DP=127;ExcessHet=3.0103;FS=1.402;MLEAC=1;MLEAF=0.500;MQ=42.00;MQRankSum=0.000;QD=17.60;ReadPosRankSum=0.568;SOR=0.564	GT:AD:DP:GQ:PL	0/1:67,60:127:99:2263,0,2546
chrIV	296727	.	G	A	2190.77	PASS	AC=1;AF=0.500;AN=2;BaseQRankSum=-0.679;ClippingRankSum=0.000;DP=118;ExcessHet=3.0103;FS=12.254;MLEAC=1;MLEAF=0.500;MQ=42.00;MQRankSum=0.000;QD=18.57;ReadPosRankSum=-0.720;SOR=0.198	GT:AD:DP:GQ:PL	0/1:59,59:118:99:2219,0,2200
chrIV	302948	.	C	T	2064.77	PASS	AC=1;AF=0.500;AN=2;BaseQRankSum=-0.496;ClippingRankSum=0.000;DP=118;ExcessHet=3.0103;FS=5.707;MLEAC=1;MLEAF=0.500;MQ=41.88;MQRankSum=-1.018;QD=17.50;ReadPosRankSum=-1.651;SOR=0.677	GT:AD:DP:GQ:PL	0/1:61,57:118:99:2093,0,2315
chrIV	321363	.	G	A	1947.77	PASS	AC=1;AF=0.500;AN=2;BaseQRankSum=-0.408;ClippingRankSum=0.000;DP=103;ExcessHet=3.0103;FS=2.547;MLEAC=1;MLEAF=0.500;MQ=42.00;MQRankSum=0.000;QD=18.91;ReadPosRankSum=0.253;SOR=0.612	GT:AD:DP:GQ:PL	0/1:51,52:103:99:1976,0,1938
chrIV	325401	.	C	T	1727.77	PASS	AC=1;AF=0.500;AN=2;BaseQRankSum=0.268;ClippingRankSum=0.000;DP=114;ExcessHet=3.0103;FS=12.293;MLEAC=1;MLEAF=0.500;MQ=42.00;MQRankSum=0.000;QD=15.16;ReadPosRankSum=0.352;SOR=1.538	GT:AD:DP:GQ:PL	0/1:66,48:114:99:1756,0,2548
chrIV	328552	.	G	A	2215.77	PASS	AC=1;AF=0.500;AN=2;BaseQRankSum=0.101;ClippingRankSum=0.000;DP=114;ExcessHet=3.0103;FS=1.507;MLEAC=1;MLEAF=0.500;MQ=41.88;MQRankSum=1.053;QD=19.44;ReadPosRankSum=0.678;SOR=0.546	GT:AD:DP:GQ:PL	0/1:55,59:114:99:2244,0,2043
chrIV	351379	.	C	T	2637.77	PASS	AC=1;AF=0.500;AN=2;BaseQRankSum=0.065;ClippingRankSum=0.000;DP=132;ExcessHet=3.0103;FS=3.219;MLEAC=1;MLEAF=0.500;MQ=42.00;MQRankSum=0.000;QD=20.14;ReadPosRankSum=-0.936;SOR=0.452	GT:AD:DP:GQ:PL	0/1:60,71:131:99:2666,0,2201
chrIV	356257	.	C	T	1850.77	PASS	AC=1;AF=0.500;AN=2;BaseQRankSum=0.188;ClippingRankSum=0.000;DP=106;ExcessHet=3.0103;FS=4.772;MLEAC=1;MLEAF=0.500;MQ=42.00;MQRankSum=0.000;QD=17.46;ReadPosRankSum=0.498;SOR=1.157	GT:AD:DP:GQ:PL	0/1:56,50:106:99:1879,0,2077
chrIV	356847	.	G	A	2114.77	PASS	AC=1;AF=0.500;AN=2;BaseQRankSum=1.243;ClippingRankSum=0.000;DP=124;ExcessHet=3.0103;FS=5.471;MLEAC=1;MLEAF=0.500;MQ=42.00;MQRankSum=0.000;QD=17.05;ReadPosRankSum=-0.771;SOR=0.931	GT:AD:DP:GQ:PL	0/1:68,56:124:99:2143,0,4995
chrIV	356871	.	G	A	2371.77	PASS	AC=1;AF=0.500;AN=2;BaseQRankSum=1.414;ClippingRankSum=0.000;DP=126;ExcessHet=3.0103;FS=5.466;MLEAC=1;MLEAF=0.500;MQ=42.00;MQRankSum=0.000;QD=18.82;ReadPosRankSum=-2.262;SOR=0.614	GT:AD:DP:GQ:PL	0/1:66,60:126:99:2400,0,4894
chrIV	369506	.	G	A	1994.77	PASS	AC=1;AF=0.500;AN=2;BaseQRankSum=-0.664;ClippingRankSum=0.000;DP=111;ExcessHet=3.0103;FS=0.729;MLEAC=1;MLEAF=0.500;MQ=41.49;MQRankSum=1.048;QD=19.00;ReadPosRankSum=-0.951;SOR=0.796	GT:AD:DP:GQ:PL	0/1:51,54:105:99:2023,0,1899
chrIV	372114	.	C	T	2345.77	PASS	AC=1;AF=0.500;AN=2;BaseQRankSum=-1.642;ClippingRankSum=0.000;DP=110;ExcessHet=3.0103;FS=12.774;MLEAC=1;MLEAF=0.500;MQ=42.00;MQRankSum=0.000;QD=21.33;ReadPosRankSum=-0.665;SOR=0.438	GT:AD:DP:GQ:PL	0/1:48,62:110:99:2374,0,1772
chrIV	395663	.	G	A	1769.77	PASS	AC=1;AF=0.500;AN=2;BaseQRankSum=-2.562;ClippingRankSum=0.000;DP=124;ExcessHet=3.0103;FS=5.673;MLEAC=1;MLEAF=0.500;MQ=42.00;MQRankSum=0.000;QD=14.27;ReadPosRankSum=-0.180;SOR=0.421	GT:AD:DP:GQ:PL	0/1:73,51:124:99:1798,0,2822
chrIV	405222	.	G	A	1773.77	PASS	AC=1;AF=0.500;AN=2;BaseQRankSum=-0.506;ClippingRankSum=0.000;DP=121;ExcessHet=3.0103;FS=0.000;MLEAC=1;MLEAF=0.500;MQ=42.00;MQRankSum=0.000;QD=14.78;ReadPosRankSum=1.954;SOR=0.704	GT:AD:DP:GQ:PL	0/1:68,52:120:99:1802,0,2481
chrIV	423758	.	C	T	2594.77	PASS	AC=1;AF=0.500;AN=2;BaseQRankSum=-1.266;ClippingRankSum=0.000;DP=123;ExcessHet=3.0103;FS=8.436;MLEAC=1;MLEAF=0.500;MQ=42.00;MQRankSum=0.000;QD=21.10;ReadPosRankSum=-0.003;SOR=0.283	GT:AD:DP:GQ:PL	0/1:54,69:123:99:2623,0,1996
chrIV	433888	.	G	A	2693.77	PASS	AC=1;AF=0.500;AN=2;BaseQRankSum=-0.718;ClippingRankSum=0.000;DP=130;ExcessHet=3.0103;FS=1.412;MLEAC=1;MLEAF=0.500;MQ=42.00;MQRankSum=0.000;QD=20.72;ReadPosRankSum=-0.287;SOR=0.534	GT:AD:DP:GQ:PL	0/1:58,72:130:99:2722,0,2102
chrIV	452951	.	C	T	2862.77	PASS	AC=1;AF=0.500;AN=2;BaseQRankSum=-1.096;ClippingRankSum=0.000;DP=157;ExcessHet=3.0103;FS=2.036;MLEAC=1;MLEAF=0.500;MQ=41.98;MQRankSum=0.009;QD=18.23;ReadPosRankSum=-0.562;SOR=0.872	GT:AD:DP:GQ:PL	0/1:77,80:157:99:2891,0,2678
chrIV	458362	.	G	A	1858.77	PASS	AC=1;AF=0.500;AN=2;BaseQRankSum=0.573;ClippingRankSum=0.000;DP=112;ExcessHet=3.0103;FS=0.708;MLEAC=1;MLEAF=0.500;MQ=42.00;MQRankSum=0.000;QD=16.60;ReadPosRankSum=0.357;SOR=0.589	GT:AD:DP:GQ:PL	0/1:61,51:112:99:1887,0,2288
chrIV	471516	.	G	A	1902.77	PASS	AC=1;AF=0.500;AN=2;BaseQRankSum=0.202;ClippingRankSum=0.000;DP=115;ExcessHet=3.0103;FS=1.486;MLEAC=1;MLEAF=0.500;MQ=42.00;MQRankSum=0.000;QD=16.55;ReadPosRankSum=-1.437;SOR=0.848	GT:AD:DP:GQ:PL	0/1:63,52:115:99:1931,0,2409
chrIV	508174	.	C	T	2090.77	PASS	AC=1;AF=0.500;AN=2;BaseQRankSum=2.159;ClippingRankSum=0.000;DP=112;ExcessHet=3.0103;FS=4.660;MLEAC=1;MLEAF=0.500;MQ=42.00;MQRankSum=0.000;QD=18.67;ReadPosRankSum=-0.302;SOR=1.199	GT:AD:DP:GQ:PL	0/1:56,56:112:99:2119,0,2089
chrIV	547653	.	G	A	3211.77	PASS	AC=1;AF=0.500;AN=2;BaseQRankSum=0.310;ClippingRankSum=0.000;DP=164;ExcessHet=3.0103;FS=9.367;MLEAC=1;MLEAF=0.500;MQ=41.90;MQRankSum=0.069;QD=19.58;ReadPosRankSum=0.508;SOR=1.289	GT:AD:DP:GQ:PL	0/1:79,85:164:99:3240,0,2962
chrIV	573742	.	G	A	2453.77	PASS	AC=1;AF=0.500;AN=2;BaseQRankSum=-0.253;ClippingRankSum=0.000;DP=134;ExcessHet=3.0103;FS=2.197;MLEAC=1;MLEAF=0.500;MQ=41.88;MQRankSum=1.409;QD=18.31;ReadPosRankSum=1.218;SOR=0.490	GT:AD:DP:GQ:PL	0/1:68,66:134:99:2482,0,2545
chrIV	600852	.	C	T	2146.77	PASS	AC=1;AF=0.500;AN=2;BaseQRankSum=0.476;ClippingRankSum=0.000;DP=119;ExcessHet=3.0103;FS=0.000;MLEAC=1;MLEAF=0.500;MQ=41.02;MQRankSum=2.095;QD=18.04;ReadPosRankSum=-0.204;SOR=0.728	GT:AD:DP:GQ:PL	0/1:60,59:119:99:2175,0,2181
chrIV	602531	.	C	T	2264.77	PASS	AC=1;AF=0.500;AN=2;BaseQRankSum=-0.223;ClippingRankSum=0.000;DP=111;ExcessHet=3.0103;FS=1.533;MLEAC=1;MLEAF=0.500;MQ=42.00;MQRankSum=0.000;QD=20.40;ReadPosRankSum=0.619;SOR=0.512	GT:AD:DP:GQ:PL	0/1:51,60:111:99:2293,0,1882
chrIV	618304	.	G	A	1871.77	PASS	AC=1;AF=0.500;AN=2;BaseQRankSum=-0.782;ClippingRankSum=0.000;DP=119;ExcessHet=3.0103;FS=1.472;MLEAC=1;MLEAF=0.500;MQ=41.88;MQRankSum=-1.118;QD=15.73;ReadPosRankSum=-0.621;SOR=0.858	GT:AD:DP:GQ:PL	0/1:67,52:119:99:1900,0,2588
chrIV	622746	.	G	A	1653.77	PASS	AC=1;AF=0.500;AN=2;BaseQRankSum=1.500;ClippingRankSum=0.000;DP=114;ExcessHet=3.0103;FS=3.509;MLEAC=1;MLEAF=0.500;MQ=41.87;MQRankSum=-1.180;QD=14.77;ReadPosRankSum=1.798;SOR=0.933	GT:AD:DP:GQ:PL	0/1:66,46:112:99:1682,0,2510
chrIV	652643	.	C	T	2081.77	PASS	AC=1;AF=0.500;AN=2;BaseQRankSum=1.795;ClippingRankSum=0.000;DP=121;ExcessHet=3.0103;FS=2.305;MLEAC=1;MLEAF=0.500;MQ=42.00;MQRankSum=0.000;QD=17.20;ReadPosRankSum=-1.018;SOR=0.512	GT:AD:DP:GQ:PL	0/1:65,56:121:99:2110,0,2463
chrIV	674582	.	G	A	2502.77	PASS	AC=1;AF=0.500;AN=2;BaseQRankSum=1.382;ClippingRankSum=0.000;DP=139;ExcessHet=3.0103;FS=1.338;MLEAC=1;MLEAF=0.500;MQ=41.97;MQRankSum=-1.440;QD=18.01;ReadPosRankSum=-1.602;SOR=0.848	GT:AD:DP:GQ:PL	0/1:71,68:139:99:2531,0,2587
chrIV	690899	.	C	T	2967.77	PASS	AC=1;AF=0.500;AN=2;BaseQRankSum=0.644;ClippingRankSum=0.000;DP=143;ExcessHet=3.0103;FS=0.000;MLEAC=1;MLEAF=0.500;MQ=41.90;MQRankSum=-0.886;QD=20.75;ReadPosRankSum=1.281;SOR=0.723	GT:AD:DP:GQ:PL	0/1:64,79:143:99:2996,0,2362
chrIV	704138	.	C	T	1203.77	PASS	AC=1;AF=0.500;AN=2;BaseQRankSum=-1.200;ClippingRankSum=0.000;DP=90;ExcessHet=3.0103;FS=0.000;MLEAC=1;MLEAF=0.500;MQ=41.84;MQRankSum=0.858;QD=13.38;ReadPosRankSum=-1.401;SOR=0.665	GT:AD:DP:GQ:PL	0/1:53,37:90:99:1232,0,1914
chrIV	739994	.	G	A	2382.77	PASS	AC=1;AF=0.500;AN=2;BaseQRankSum=-2.794;ClippingRankSum=0.000;DP=121;ExcessHet=3.0103;FS=5.606;MLEAC=1;MLEAF=0.500;MQ=42.00;MQRankSum=0.000;QD=19.69;ReadPosRankSum=0.457;SOR=0.368	GT:AD:DP:GQ:PL	0/1:55,66:121:99:2411,0,1998
chrIV	750774	.	G	A	2304.77	PASS	AC=1;AF=0.500;AN=2;BaseQRankSum=1.386;ClippingRankSum=0.000;DP=126;ExcessHet=3.0103;FS=2.270;MLEAC=1;MLEAF=0.500;MQ=42.00;MQRankSum=0.000;QD=18.29;ReadPosRankSum=-1.603;SOR=0.603	GT:AD:DP:GQ:PL	0/1:64,62:126:99:2333,0,2388
chrIV	765656	.	C	T	1975.77	PASS	AC=1;AF=0.500;AN=2;BaseQRankSum=-0.443;ClippingRankSum=0.000;DP=107;ExcessHet=3.0103;FS=1.561;MLEAC=1;MLEAF=0.500;MQ=42.00;MQRankSum=0.000;QD=18.47;ReadPosRankSum=-0.936;SOR=0.888	GT:AD:DP:GQ:PL	0/1:53,54:107:99:2004,0,1981
chrIV	769066	.	G	A	2484.77	PASS	AC=1;AF=0.500;AN=2;BaseQRankSum=0.337;ClippingRankSum=0.000;DP=130;ExcessHet=3.0103;FS=5.344;MLEAC=1;MLEAF=0.500;MQ=42.00;MQRankSum=0.000;QD=19.11;ReadPosRankSum=-0.336;SOR=0.886	GT:AD:DP:GQ:PL	0/1:63,67:130:99:2513,0,2328
chrIV	781258	.	C	T	2539.77	PASS	AC=1;AF=0.500;AN=2;BaseQRankSum=1.361;ClippingRankSum=0.000;DP=131;ExcessHet=3.0103;FS=14.485;MLEAC=1;MLEAF=0.500;MQ=42.00;MQRankSum=0.000;QD=19.39;ReadPosRankSum=-0.288;SOR=1.505	GT:AD:DP:GQ:PL	0/1:63,68:131:99:2568,0,2340
chrIV	816883	.	C	T	2267.77	PASS	AC=1;AF=0.500;AN=2;BaseQRankSum=-0.149;ClippingRankSum=0.000;DP=108;ExcessHet=3.0103;FS=3.578;MLEAC=1;MLEAF=0.500;MQ=42.00;MQRankSum=0.000;QD=21.00;ReadPosRankSum=-1.241;SOR=0.789	GT:AD:DP:GQ:PL	0/1:48,60:108:99:2296,0,1768
chrIV	832575	.	G	A	2367.77	PASS	AC=1;AF=0.500;AN=2;BaseQRankSum=1.748;ClippingRankSum=0.000;DP=115;ExcessHet=3.0103;FS=0.000;MLEAC=1;MLEAF=0.500;MQ=41.87;MQRankSum=-0.891;QD=20.59;ReadPosRankSum=1.451;SOR=0.674	GT:AD:DP:GQ:PL	0/1:52,63:115:99:2396,0,1877
chrIV	851183	.	C	T	2768.77	PASS	AC=1;AF=0.500;AN=2;BaseQRankSum=0.401;ClippingRankSum=0.000;DP=133;ExcessHet=3.0103;FS=1.388;MLEAC=1;MLEAF=0.500;MQ=41.97;MQRankSum=-1.238;QD=20.82;ReadPosRankSum=0.008;SOR=0.534	GT:AD:DP:GQ:PL	0/1:58,75:133:99:2797,0,2097
chrIV	915395	.	C	T	2235.77	PASS	AC=1;AF=0.500;AN=2;BaseQRankSum=0.623;ClippingRankSum=0.000;DP=132;ExcessHet=3.0103;FS=1.415;MLEAC=1;MLEAF=0.500;MQ=42.00;MQRankSum=0.000;QD=16.94;ReadPosRankSum=-1.000;SOR=0.891	GT:AD:DP:GQ:PL	0/1:71,61:132:99:2264,0,2614
chrIV	922081	.	C	T	1911.77	PASS	AC=1;AF=0.500;AN=2;BaseQRankSum=-0.282;ClippingRankSum=0.000;DP=105;ExcessHet=3.0103;FS=4.797;MLEAC=1;MLEAF=0.500;MQ=41.98;MQRankSum=-0.991;QD=18.21;ReadPosRankSum=-0.665;SOR=0.665	GT:AD:DP:GQ:PL	0/1:53,52:105:99:1940,0,2019
chrIV	933487	.	C	T	1942.77	PASS	AC=1;AF=0.500;AN=2;BaseQRankSum=-1.225;ClippingRankSum=0.000;DP=109;ExcessHet=3.0103;FS=3.512;MLEAC=1;MLEAF=0.500;MQ=42.00;MQRankSum=0.000;QD=17.82;ReadPosRankSum=0.084;SOR=0.568	GT:AD:DP:GQ:PL	0/1:55,54:109:99:1971,0,2075
chrIV	959771	.	G	A	2206.77	PASS	AC=1;AF=0.500;AN=2;BaseQRankSum=0.890;ClippingRankSum=0.000;DP=125;ExcessHet=3.0103;FS=8.154;MLEAC=1;MLEAF=0.500;MQ=42.00;MQRankSum=0.000;QD=17.65;ReadPosRankSum=1.278;SOR=0.946	GT:AD:DP:GQ:PL	0/1:65,60:125:99:2235,0,2475
chrIV	1013271	.	G	A	1971.77	PASS	AC=1;AF=0.500;AN=2;BaseQRankSum=1.260;ClippingRankSum=0.000;DP=117;ExcessHet=3.0103;FS=3.351;MLEAC=1;MLEAF=0.500;MQ=42.00;MQRankSum=0.000;QD=17.00;ReadPosRankSum=0.128;SOR=0.884	GT:AD:DP:GQ:PL	0/1:62,54:116:99:2000,0,2288
chrIV	1013645	.	G	A	2675.77	PASS	AC=1;AF=0.500;AN=2;BaseQRankSum=2.873;ClippingRankSum=0.000;DP=138;ExcessHet=3.0103;FS=0.624;MLEAC=1;MLEAF=0.500;MQ=42.00;MQRankSum=0.000;QD=19.39;ReadPosRankSum=0.283;SOR=0.632	GT:AD:DP:GQ:PL	0/1:67,71:138:99:2704,0,2448
chrIV	1036694	.	C	T	1924.77	PASS	AC=1;AF=0.500;AN=2;BaseQRankSum=-0.147;ClippingRankSum=0.000;DP=105;ExcessHet=3.0103;FS=4.824;MLEAC=1;MLEAF=0.500;MQ=42.00;MQRankSum=0.000;QD=18.33;ReadPosRankSum=-0.676;SOR=1.179	GT:AD:DP:GQ:PL	0/1:52,53:105:99:1953,0,1883
chrIV	1060817	.	C	T	2015.77	PASS	AC=1;AF=0.500;AN=2;BaseQRankSum=0.023;ClippingRankSum=0.000;DP=105;ExcessHet=3.0103;FS=10.999;MLEAC=1;MLEAF=0.500;MQ=42.00;MQRankSum=0.000;QD=19.20;ReadPosRankSum=0.281;SOR=0.792	GT:AD:DP:GQ:PL	0/1:51,54:105:99:2044,0,1904
chrIV	1156045	.	C	T	2498.77	PASS	AC=1;AF=0.500;AN=2;BaseQRankSum=0.192;ClippingRankSum=0.000;DP=135;ExcessHet=3.0103;FS=0.636;MLEAC=1;MLEAF=0.500;MQ=41.89;MQRankSum=-0.978;QD=18.51;ReadPosRankSum=0.238;SOR=0.610	GT:AD:DP:GQ:PL	0/1:67,68:135:99:2527,0,2392
chrIV	1181442	.	C	T	2536.77	PASS	AC=1;AF=0.500;AN=2;BaseQRankSum=-0.147;ClippingRankSum=0.000;DP=133;ExcessHet=3.0103;FS=3.126;MLEAC=1;MLEAF=0.500;MQ=42.00;MQRankSum=0.000;QD=19.07;ReadPosRankSum=0.365;SOR=0.454	GT:AD:DP:GQ:PL	0/1:64,69:133:99:2565,0,2369
chrIV	1263175	.	C	T	2196.77	PASS	AC=1;AF=0.500;AN=2;BaseQRankSum=1.513;ClippingRankSum=0.000;DP=127;ExcessHet=3.0103;FS=6.659;MLEAC=1;MLEAF=0.500;MQ=42.00;MQRankSum=0.000;QD=17.30;ReadPosRankSum=0.300;SOR=0.656	GT:AD:DP:GQ:PL	0/1:66,61:127:99:2225,0,2458
chrIV	1268200	.	C	T	1750.77	PASS	AC=1;AF=0.500;AN=2;BaseQRankSum=-1.250;ClippingRankSum=0.000;DP=103;ExcessHet=3.0103;FS=6.199;MLEAC=1;MLEAF=0.500;MQ=42.00;MQRankSum=0.000;QD=17.00;ReadPosRankSum=-0.312;SOR=0.489	GT:AD:DP:GQ:PL	0/1:55,48:103:99:1779,0,2075
chrIV	1277419	.	C	T	2555.77	PASS	AC=1;AF=0.500;AN=2;BaseQRankSum=0.199;ClippingRankSum=0.000;DP=127;ExcessHet=3.0103;FS=2.274;MLEAC=1;MLEAF=0.500;MQ=42.00;MQRankSum=0.000;QD=20.12;ReadPosRankSum=-1.371;SOR=0.482	GT:AD:DP:GQ:PL	0/1:59,68:127:99:2584,0,2200
chrIV	1278276	.	C	T	2125.77	PASS	AC=1;AF=0.500;AN=2;BaseQRankSum=-0.274;ClippingRankSum=0.000;DP=117;ExcessHet=3.0103;FS=2.379;MLEAC=1;MLEAF=0.500;MQ=42.00;MQRankSum=0.000;QD=18.17;ReadPosRankSum=-0.132;SOR=0.489	GT:AD:DP:GQ:PL	0/1:59,58:117:99:2154,0,2216
chrIV	1278964	.	C	T	2499.77	PASS	AC=1;AF=0.500;AN=2;BaseQRankSum=-0.722;ClippingRankSum=0.000;DP=126;ExcessHet=3.0103;FS=8.311;MLEAC=1;MLEAF=0.500;MQ=42.00;MQRankSum=0.000;QD=19.84;ReadPosRankSum=1.140;SOR=0.281	GT:AD:DP:GQ:PL	0/1:58,68:126:99:2528,0,2082
chrIV	1288923	.	G	A	2074.77	PASS	AC=1;AF=0.500;AN=2;BaseQRankSum=0.144;ClippingRankSum=0.000;DP=128;ExcessHet=3.0103;FS=0.000;MLEAC=1;MLEAF=0.500;MQ=41.88;MQRankSum=0.926;QD=16.21;ReadPosRankSum=-1.782;SOR=0.693	GT:AD:DP:GQ:PL	0/1:70,58:128:99:2103,0,2653
chrIV	1293252	.	G	A	2236.77	PASS	AC=1;AF=0.500;AN=2;BaseQRankSum=1.305;ClippingRankSum=0.000;DP=118;ExcessHet=3.0103;FS=13.743;MLEAC=1;MLEAF=0.500;MQ=42.00;MQRankSum=0.000;QD=18.96;ReadPosRankSum=1.533;SOR=1.023	GT:AD:DP:GQ:PL	0/1:57,61:118:99:2265,0,2040
chrIV	1296888	.	G	A	1962.77	PASS	AC=1;AF=0.500;AN=2;BaseQRankSum=1.149;ClippingRankSum=0.000;DP=105;ExcessHet=3.0103;FS=0.000;MLEAC=1;MLEAF=0.500;MQ=41.86;MQRankSum=-0.971;QD=18.69;ReadPosRankSum=-0.431;SOR=0.729	GT:AD:DP:GQ:PL	0/1:52,53:105:99:1991,0,1957
chrIV	1304386	.	C	T	2490.77	PASS	AC=1;AF=0.500;AN=2;BaseQRankSum=0.243;ClippingRankSum=0.000;DP=104;ExcessHet=3.0103;FS=13.820;MLEAC=1;MLEAF=0.500;MQ=42.00;MQRankSum=0.000;QD=23.95;ReadPosRankSum=0.782;SOR=0.169	GT:AD:DP:GQ:PL	0/1:38,66:104:99:2519,0,1325
chrIV	1353548	.	G	A	2236.77	PASS	AC=1;AF=0.500;AN=2;BaseQRankSum=2.427;ClippingRankSum=0.000;DP=122;ExcessHet=3.0103;FS=0.677;MLEAC=1;MLEAF=0.500;MQ=41.88;MQRankSum=1.000;QD=18.33;ReadPosRankSum=-0.734;SOR=0.578	GT:AD:DP:GQ:PL	0/1:62,60:122:99:2265,0,2308
chrIV	1360934	.	C	T	2657.77	PASS	AC=1;AF=0.500;AN=2;BaseQRankSum=1.359;ClippingRankSum=0.000;DP=129;ExcessHet=3.0103;FS=0.000;MLEAC=1;MLEAF=0.500;MQ=42.00;MQRankSum=0.000;QD=20.60;ReadPosRankSum=-0.213;SOR=0.721	GT:AD:DP:GQ:PL	0/1:58,71:129:99:2686,0,2103
chrIV	1402864	.	C	T	2325.77	PASS	AC=1;AF=0.500;AN=2;BaseQRankSum=0.911;ClippingRankSum=0.000;DP=131;ExcessHet=3.0103;FS=7.924;MLEAC=1;MLEAF=0.500;MQ=41.99;MQRankSum=-1.024;QD=17.75;ReadPosRankSum=-1.959;SOR=1.114	GT:AD:DP:GQ:PL	0/1:68,63:131:99:2354,0,2540
chrIV	1418220	.	C	T	1922.77	PASS	AC=1;AF=0.500;AN=2;BaseQRankSum=0.185;ClippingRankSum=0.000;DP=110;ExcessHet=3.0103;FS=0.721;MLEAC=1;MLEAF=0.500;MQ=42.00;MQRankSum=0.000;QD=17.48;ReadPosRankSum=-1.764;SOR=0.592	GT:AD:DP:GQ:PL	0/1:58,52:110:99:1951,0,2184
chrIV	1419639	.	G	A	1848.77	PASS	AC=1;AF=0.500;AN=2;BaseQRankSum=-2.027;ClippingRankSum=0.000;DP=110;ExcessHet=3.0103;FS=0.000;MLEAC=1;MLEAF=0.500;MQ=42.00;MQRankSum=0.000;QD=16.81;ReadPosRankSum=1.630;SOR=0.718	GT:AD:DP:GQ:PL	0/1:59,51:110:99:1877,0,2217
chrIV	1428955	.	G	A	2165.77	PASS	AC=1;AF=0.500;AN=2;BaseQRankSum=-1.254;ClippingRankSum=0.000;DP=117;ExcessHet=3.0103;FS=0.000;MLEAC=1;MLEAF=0.500;MQ=42.00;MQRankSum=0.000;QD=18.51;ReadPosRankSum=-1.526;SOR=0.650	GT:AD:DP:GQ:PL	0/1:58,59:117:99:2194,0,2173
chrIV	1473457	.	C	T	2630.77	PASS	AC=1;AF=0.500;AN=2;BaseQRankSum=2.372;ClippingRankSum=0.000;DP=133;ExcessHet=3.0103;FS=7.754;MLEAC=1;MLEAF=0.500;MQ=42.00;MQRankSum=0.000;QD=19.78;ReadPosRankSum=2.329;SOR=1.025	GT:AD:DP:GQ:PL	0/1:60,73:133:99:2659,0,2149
chrIV	1489793	.	G	A	2357.77	PASS	AC=1;AF=0.500;AN=2;BaseQRankSum=2.497;ClippingRankSum=0.000;DP=114;ExcessHet=3.0103;FS=6.113;MLEAC=1;MLEAF=0.500;MQ=42.00;MQRankSum=0.000;QD=20.68;ReadPosRankSum=0.854;SOR=1.304	GT:AD:DP:GQ:PL	0/1:52,62:114:99:2386,0,1879
chrIV	1489826	.	G	A	2055.77	PASS	AC=1;AF=0.500;AN=2;BaseQRankSum=1.546;ClippingRankSum=0.000;DP=108;ExcessHet=3.0103;FS=2.529;MLEAC=1;MLEAF=0.500;MQ=42.00;MQRankSum=0.000;QD=19.03;ReadPosRankSum=0.775;SOR=1.014	GT:AD:DP:GQ:PL	0/1:53,55:108:99:2084,0,1955
chrIV	1489889	.	G	A	2275.77	PASS	AC=1;AF=0.500;AN=2;BaseQRankSum=0.357;ClippingRankSum=0.000;DP=112;ExcessHet=3.0103;FS=0.000;MLEAC=1;MLEAF=0.500;MQ=42.00;MQRankSum=0.000;QD=20.32;ReadPosRankSum=1.473;SOR=0.691	GT:AD:DP:GQ:PL	0/1:51,61:112:99:2304,0,1882
chrIV	1493097	.	G	A	2461.77	PASS	AC=1;AF=0.500;AN=2;BaseQRankSum=1.278;ClippingRankSum=0.000;DP=145;ExcessHet=3.0103;FS=1.315;MLEAC=1;MLEAF=0.500;MQ=42.00;MQRankSum=0.000;QD=16.98;ReadPosRankSum=-0.297;SOR=0.858	GT:AD:DP:GQ:PL	0/1:78,67:145:99:2490,0,2922
chrV	8102	.	C	T	2209.77	PASS	AC=1;AF=0.500;AN=2;BaseQRankSum=0.690;ClippingRankSum=0.000;DP=127;ExcessHet=3.0103;FS=2.246;MLEAC=1;MLEAF=0.500;MQ=42.00;MQRankSum=0.000;QD=17.40;ReadPosRankSum=-0.646;SOR=0.510	GT:AD:DP:GQ:PL	0/1:67,60:127:99:2238,0,2504
chrV	8163	.	G	A	2607.77	PASS	AC=1;AF=0.500;AN=2;BaseQRankSum=-1.626;ClippingRankSum=0.000;DP=138;ExcessHet=3.0103;FS=1.345;MLEAC=1;MLEAF=0.500;MQ=42.00;MQRankSum=0.000;QD=18.90;ReadPosRankSum=-1.285;SOR=0.578	GT:AD:DP:GQ:PL	0/1:68,70:138:99:2636,0,2566
chrV	10460	.	G	A	1964.77	PASS	AC=1;AF=0.500;AN=2;BaseQRankSum=1.139;ClippingRankSum=0.000;DP=125;ExcessHet=3.0103;FS=3.283;MLEAC=1;MLEAF=0.500;MQ=42.00;MQRankSum=0.000;QD=15.72;ReadPosRankSum=0.160;SOR=1.002	GT:AD:DP:GQ:PL	0/1:71,54:125:99:1993,0,2636
chrV	25556	.	G	A	2284.77	PASS	AC=1;AF=0.500;AN=2;BaseQRankSum=-0.489;ClippingRankSum=0.000;DP=125;ExcessHet=3.0103;FS=3.274;MLEAC=1;MLEAF=0.500;MQ=42.00;MQRankSum=0.000;QD=18.28;ReadPosRankSum=1.146;SOR=0.450	GT:AD:DP:GQ:PL	0/1:63,62:125:99:2313,0,2371
chrV	31845	.	C	T	2562.77	PASS	AC=1;AF=0.500;AN=2;BaseQRankSum=-0.090;ClippingRankSum=0.000;DP=130;ExcessHet=3.0103;FS=0.000;MLEAC=1;MLEAF=0.500;MQ=41.88;MQRankSum=-1.324;QD=19.71;ReadPosRankSum=1.925;SOR=0.747	GT:AD:DP:GQ:PL	0/1:61,69:130:99:2591,0,2270
chrV	31930	.	G	A	2692.77	PASS	AC=1;AF=0.500;AN=2;BaseQRankSum=1.035;ClippingRankSum=0.000;DP=127;ExcessHet=3.0103;FS=0.000;MLEAC=1;MLEAF=0.500;MQ=42.00;MQRankSum=0.000;QD=21.20;ReadPosRankSum=0.504;SOR=0.734	GT:AD:DP:GQ:PL	0/1:56,71:127:99:2721,0,1980
chrV	51824	.	G	A	2145.77	PASS	AC=1;AF=0.500;AN=2;BaseQRankSum=0.743;ClippingRankSum=0.000;DP=118;ExcessHet=3.0103;FS=3.294;MLEAC=1;MLEAF=0.500;MQ=42.00;MQRankSum=0.000;QD=18.18;ReadPosRankSum=0.515;SOR=0.864	GT:AD:DP:GQ:PL	0/1:60,58:118:99:2174,0,2232
chrV	86439	.	C	T	1034.77	PASS	AC=1;AF=0.500;AN=2;BaseQRankSum=-1.656;ClippingRankSum=0.000;DP=69;ExcessHet=3.0103;FS=0.939;MLEAC=1;MLEAF=0.500;MQ=42.00;MQRankSum=0.000;QD=15.00;ReadPosRankSum=-0.746;SOR=0.517	GT:AD:DP:GQ:PL	0/1:39,30:69:99:1063,0,1432
chrV	100177	.	C	T	1639.77	PASS	AC=1;AF=0.500;AN=2;BaseQRankSum=0.622;ClippingRankSum=0.000;DP=113;ExcessHet=3.0103;FS=3.661;MLEAC=1;MLEAF=0.500;MQ=41.87;MQRankSum=-0.269;QD=14.51;ReadPosRankSum=0.629;SOR=1.132	GT:AD:DP:GQ:PL	0/1:67,46:113:99:1668,0,2610
chrV	107120	.	C	T	2136.77	PASS	AC=1;AF=0.500;AN=2;BaseQRankSum=0.946;ClippingRankSum=0.000;DP=122;ExcessHet=3.0103;FS=1.520;MLEAC=1;MLEAF=0.500;MQ=41.98;MQRankSum=-1.034;QD=17.51;ReadPosRankSum=0.524;SOR=0.911	GT:AD:DP:GQ:PL	0/1:64,58:122:99:2165,0,2343
chrV	111982	.	C	T	2379.77	PASS	AC=1;AF=0.500;AN=2;BaseQRankSum=0.326;ClippingRankSum=0.000;DP=121;ExcessHet=3.0103;FS=5.575;MLEAC=1;MLEAF=0.500;MQ=42.00;MQRankSum=0.000;QD=19.67;ReadPosRankSum=-0.773;SOR=0.850	GT:AD:DP:GQ:PL	0/1:57,64:121:99:2408,0,2065
chrV	117825	.	G	A	1785.77	PASS	AC=1;AF=0.500;AN=2;BaseQRankSum=0.609;ClippingRankSum=0.000;DP=108;ExcessHet=3.0103;FS=1.539;MLEAC=1;MLEAF=0.500;MQ=42.00;MQRankSum=0.000;QD=16.53;ReadPosRankSum=-0.103;SOR=0.870	GT:AD:DP:GQ:PL	0/1:59,49:108:99:1814,0,2175
chrV	128527	.	C	T	2176.77	PASS	AC=1;AF=0.500;AN=2;BaseQRankSum=-0.302;ClippingRankSum=0.000;DP=137;ExcessHet=3.0103;FS=5.199;MLEAC=1;MLEAF=0.500;MQ=41.89;MQRankSum=0.897;QD=15.89;ReadPosRankSum=1.207;SOR=0.899	GT:AD:DP:GQ:PL	0/1:77,60:137:99:2205,0,2885
chrV	135451	.	G	A	1241.77	PASS	AC=1;AF=0.500;AN=2;BaseQRankSum=1.380;ClippingRankSum=0.000;DP=116;ExcessHet=3.0103;FS=10.550;MLEAC=1;MLEAF=0.500;MQ=40.41;MQRankSum=1.799;QD=13.35;ReadPosRankSum=0.751;SOR=1.507	GT:AD:DP:GQ:PL	0/1:57,36:93:99:1270,0,2128
chrV	141435	.	C	T	2139.77	PASS	AC=1;AF=0.500;AN=2;BaseQRankSum=0.086;ClippingRankSum=0.000;DP=109;ExcessHet=3.0103;FS=2.457;MLEAC=1;MLEAF=0.500;MQ=42.00;MQRankSum=0.000;QD=19.63;ReadPosRankSum=0.203;SOR=0.950	GT:AD:DP:GQ:PL	0/1:51,58:109:99:2168,0,1862
chrV	144322	.	G	A	2091.77	PASS	AC=1;AF=0.500;AN=2;BaseQRankSum=-0.231;ClippingRankSum=0.000;DP=113;ExcessHet=3.0103;FS=1.499;MLEAC=1;MLEAF=0.500;MQ=41.86;MQRankSum=-1.346;QD=18.51;ReadPosRankSum=-0.801;SOR=0.871	GT:AD:DP:GQ:PL	0/1:54,59:113:99:2120,0,2029
chrV	175186	.	C	T	2167.77	PASS	AC=1;AF=0.500;AN=2;BaseQRankSum=1.436;ClippingRankSum=0.000;DP=120;ExcessHet=3.0103;FS=0.688;MLEAC=1;MLEAF=0.500;MQ=42.00;MQRankSum=0.000;QD=18.06;ReadPosRankSum=0.924;SOR=0.588	GT:AD:DP:GQ:PL	0/1:62,58:120:99:2196,0,2323
chrV	176212	.	C	T	2005.77	PASS	AC=1;AF=0.500;AN=2;BaseQRankSum=0.098;ClippingRankSum=0.000;DP=106;ExcessHet=3.0103;FS=3.632;MLEAC=1;MLEAF=0.500;MQ=42.00;MQRankSum=0.000;QD=18.92;ReadPosRankSum=0.162;SOR=1.118	GT:AD:DP:GQ:PL	0/1:52,54:106:99:2034,0,1925
chrV	233800	.	C	T	2780.77	PASS	AC=1;AF=0.500;AN=2;BaseQRankSum=1.434;ClippingRankSum=0.000;DP=127;ExcessHet=3.0103;FS=2.276;MLEAC=1;MLEAF=0.500;MQ=42.00;MQRankSum=0.000;QD=21.90;ReadPosRankSum=0.633;SOR=0.510	GT:AD:DP:GQ:PL	0/1:53,74:127:99:2809,0,1920
chrV	245374	.	G	A	2055.77	PASS	AC=1;AF=0.500;AN=2;BaseQRankSum=-0.911;ClippingRankSum=0.000;DP=126;ExcessHet=3.0103;FS=4.382;MLEAC=1;MLEAF=0.500;MQ=41.88;MQRankSum=0.932;QD=16.45;ReadPosRankSum=1.395;SOR=0.394	GT:AD:DP:GQ:PL	0/1:68,57:125:99:2084,0,2602
chrV	253773	.	C	T	2903.77	PASS	AC=1;AF=0.500;AN=2;BaseQRankSum=0.996;ClippingRankSum=0.000;DP=140;ExcessHet=3.0103;FS=2.147;MLEAC=1;MLEAF=0.500;MQ=42.00;MQRankSum=0.000;QD=20.74;ReadPosRankSum=0.435;SOR=0.511	GT:AD:DP:GQ:PL	0/1:63,77:140:99:2932,0,2272
chrV	259722	.	C	T	2126.77	PASS	AC=1;AF=0.500;AN=2;BaseQRankSum=-0.369;ClippingRankSum=0.000;DP=123;ExcessHet=3.0103;FS=1.431;MLEAC=1;MLEAF=0.500;MQ=42.00;MQRankSum=0.000;QD=17.29;ReadPosRankSum=1.260;SOR=0.682	GT:AD:DP:GQ:PL	0/1:65,58:123:99:2155,0,2402
chrV	268049	.	G	A	2498.77	PASS	AC=1;AF=0.500;AN=2;BaseQRankSum=1.268;ClippingRankSum=0.000;DP=121;ExcessHet=3.0103;FS=8.459;MLEAC=1;MLEAF=0.500;MQ=42.00;MQRankSum=0.000;QD=20.65;ReadPosRankSum=0.585;SOR=0.563	GT:AD:DP:GQ:PL	0/1:54,67:121:99:2527,0,1934
chrV	306254	.	G	A	1623.77	PASS	AC=1;AF=0.500;AN=2;BaseQRankSum=-0.135;ClippingRankSum=0.000;DP=124;ExcessHet=3.0103;FS=0.000;MLEAC=1;MLEAF=0.500;MQ=42.00;MQRankSum=0.000;QD=13.09;ReadPosRankSum=0.714;SOR=0.722	GT:AD:DP:GQ:PL	0/1:76,48:124:99:1652,0,2908
chrV	316535	.	G	A	2593.77	PASS	AC=1;AF=0.500;AN=2;BaseQRankSum=2.151;ClippingRankSum=0.000;DP=130;ExcessHet=3.0103;FS=2.235;MLEAC=1;MLEAF=0.500;MQ=42.00;MQRankSum=0.000;QD=19.95;ReadPosRankSum=0.076;SOR=0.941	GT:AD:DP:GQ:PL	0/1:61,69:130:99:2622,0,2195
chrV	322195	.	C	T	2653.77	PASS	AC=1;AF=0.500;AN=2;BaseQRankSum=-0.021;ClippingRankSum=0.000;DP=148;ExcessHet=3.0103;FS=2.037;MLEAC=1;MLEAF=0.500;MQ=42.00;MQRankSum=0.000;QD=17.93;ReadPosRankSum=1.244;SOR=0.869	GT:AD:DP:GQ:PL	0/1:76,72:148:99:2682,0,2874
chrV	322234	.	C	T	2924.77	PASS	AC=1;AF=0.500;AN=2;BaseQRankSum=0.316;ClippingRankSum=0.000;DP=154;ExcessHet=3.0103;FS=2.811;MLEAC=1;MLEAF=0.500;MQ=42.00;MQRankSum=0.000;QD=18.99;ReadPosRankSum=-0.427;SOR=0.557	GT:AD:DP:GQ:PL	0/1:75,79:154:99:2953,0,2792
chrV	327400	.	C	T	1970.77	PASS	AC=1;AF=0.500;AN=2;BaseQRankSum=-0.526;ClippingRankSum=0.000;DP=107;ExcessHet=3.0103;FS=6.124;MLEAC=1;MLEAF=0.500;MQ=42.00;MQRankSum=0.000;QD=18.42;ReadPosRankSum=0.966;SOR=0.327	GT:AD:DP:GQ:PL	0/1:54,53:107:99:1999,0,2037
chrV	335374	.	C	T	2125.77	PASS	AC=1;AF=0.500;AN=2;BaseQRankSum=-0.976;ClippingRankSum=0.000;DP=130;ExcessHet=3.0103;FS=8.232;MLEAC=1;MLEAF=0.500;MQ=41.89;MQRankSum=0.927;QD=16.35;ReadPosRankSum=0.059;SOR=0.285	GT:AD:DP:GQ:PL	0/1:71,59:130:99:2154,0,2673
chrV	342064	.	G	A	1823.77	PASS	AC=1;AF=0.500;AN=2;BaseQRankSum=-1.047;ClippingRankSum=0.000;DP=101;ExcessHet=3.0103;FS=6.323;MLEAC=1;MLEAF=0.500;MQ=42.00;MQRankSum=0.000;QD=18.06;ReadPosRankSum=0.367;SOR=1.157	GT:AD:DP:GQ:PL	0/1:50,51:101:99:1852,0,1889
chrV	348664	.	G	A	2739.77	PASS	AC=1;AF=0.500;AN=2;BaseQRankSum=1.951;ClippingRankSum=0.000;DP=138;ExcessHet=3.0103;FS=6.276;MLEAC=1;MLEAF=0.500;MQ=42.00;MQRankSum=0.000;QD=19.85;ReadPosRankSum=1.826;SOR=0.524	GT:AD:DP:GQ:PL	0/1:65,73:138:99:2768,0,2394
chrV	349875	.	C	T	2461.77	PASS	AC=1;AF=0.500;AN=2;BaseQRankSum=-0.161;ClippingRankSum=0.000;DP=122;ExcessHet=3.0103;FS=5.697;MLEAC=1;MLEAF=0.500;MQ=42.00;MQRankSum=0.000;QD=20.18;ReadPosRankSum=-0.692;SOR=0.342	GT:AD:DP:GQ:PL	0/1:56,66:122:99:2490,0,2069
chrV	363829	.	C	T	2263.77	PASS	AC=1;AF=0.500;AN=2;BaseQRankSum=-3.466;ClippingRankSum=0.000;DP=126;ExcessHet=3.0103;FS=5.519;MLEAC=1;MLEAF=0.500;MQ=41.89;MQRankSum=1.016;QD=18.26;ReadPosRankSum=1.186;SOR=0.597	GT:AD:DP:GQ:PL	0/1:62,62:124:99:2292,0,2326
chrV	424686	.	C	T	2117.77	PASS	AC=1;AF=0.500;AN=2;BaseQRankSum=0.609;ClippingRankSum=0.000;DP=124;ExcessHet=3.0103;FS=4.313;MLEAC=1;MLEAF=0.500;MQ=42.00;MQRankSum=0.000;QD=17.08;ReadPosRankSum=1.143;SOR=1.083	GT:AD:DP:GQ:PL	0/1:65,59:124:99:2146,0,2352
chrV	425960	.	C	T	1701.77	PASS	AC=1;AF=0.500;AN=2;BaseQRankSum=1.346;ClippingRankSum=0.000;DP=126;ExcessHet=3.0103;FS=1.456;MLEAC=1;MLEAF=0.500;MQ=41.98;MQRankSum=0.814;QD=13.51;ReadPosRankSum=-0.171;SOR=0.879	GT:AD:DP:GQ:PL	0/1:77,49:126:99:1730,0,2935
chrV	472668	.	G	A	2192.77	PASS	AC=1;AF=0.500;AN=2;BaseQRankSum=0.557;ClippingRankSum=0.000;DP=112;ExcessHet=3.0103;FS=2.464;MLEAC=1;MLEAF=0.500;MQ=42.00;MQRankSum=0.000;QD=19.58;ReadPosRankSum=-0.374;SOR=0.975	GT:AD:DP:GQ:PL	0/1:53,59:112:99:2221,0,1882
chrV	474114	.	C	T	3006.77	PASS	AC=1;AF=0.500;AN=2;BaseQRankSum=-0.542;ClippingRankSum=0.000;DP=157;ExcessHet=3.0103;FS=1.267;MLEAC=1;MLEAF=0.500;MQ=42.00;MQRankSum=0.000;QD=19.15;ReadPosRankSum=0.306;SOR=0.558	GT:AD:DP:GQ:PL	0/1:76,81:157:99:3035,0,2825
chrV	525929	.	C	T	2592.77	PASS	AC=1;AF=0.500;AN=2;BaseQRankSum=-0.564;ClippingRankSum=0.000;DP=121;ExcessHet=3.0103;FS=2.343;MLEAC=1;MLEAF=0.500;MQ=41.88;MQRankSum=1.169;QD=21.43;ReadPosRankSum=-1.498;SOR=0.656	GT:AD:DP:GQ:PL	0/1:52,69:121:99:2621,0,1905
chrV	530872	.	C	T	1738.77	PASS	AC=1;AF=0.500;AN=2;BaseQRankSum=0.986;ClippingRankSum=0.000;DP=108;ExcessHet=3.0103;FS=6.252;MLEAC=1;MLEAF=0.500;MQ=41.85;MQRankSum=-1.575;QD=16.10;ReadPosRankSum=-2.501;SOR=0.304	GT:AD:DP:GQ:PL	0/1:60,48:108:99:1767,0,2244
chrV	549599	.	G	A	2028.77	PASS	AC=1;AF=0.500;AN=2;BaseQRankSum=1.153;ClippingRankSum=0.000;DP=117;ExcessHet=3.0103;FS=1.474;MLEAC=1;MLEAF=0.500;MQ=42.00;MQRankSum=0.000;QD=17.34;ReadPosRankSum=-0.765;SOR=0.750	GT:AD:DP:GQ:PL	0/1:62,55:117:99:2057,0,2286
chrV	562746	.	C	T	2324.77	PASS	AC=1;AF=0.500;AN=2;BaseQRankSum=0.934;ClippingRankSum=0.000;DP=142;ExcessHet=3.0103;FS=3.988;MLEAC=1;MLEAF=0.500;MQ=41.90;MQRankSum=0.920;QD=16.37;ReadPosRankSum=-0.835;SOR=0.780	GT:AD:DP:GQ:PL	0/1:78,64:142:99:2353,0,2916
chrV	563328	.	C	T	1956.77	PASS	AC=1;AF=0.500;AN=2;BaseQRankSum=2.126;ClippingRankSum=0.000;DP=112;ExcessHet=3.0103;FS=0.707;MLEAC=1;MLEAF=0.500;MQ=41.87;MQRankSum=0.966;QD=17.47;ReadPosRankSum=0.060;SOR=0.573	GT:AD:DP:GQ:PL	0/1:59,53:112:99:1985,0,2129
chrV	563431	.	C	T	1660.77	PASS	AC=1;AF=0.500;AN=2;BaseQRankSum=-1.859;ClippingRankSum=0.000;DP=122;ExcessHet=3.0103;FS=4.549;MLEAC=1;MLEAF=0.500;MQ=42.00;MQRankSum=0.000;QD=13.61;ReadPosRankSum=-1.267;SOR=1.149	GT:AD:DP:GQ:PL	0/1:74,48:122:99:1689,0,2895
chrVI	43423	.	G	A	1908.77	PASS	AC=1;AF=0.500;AN=2;BaseQRankSum=1.297;ClippingRankSum=0.000;DP=100;ExcessHet=3.0103;FS=7.913;MLEAC=1;MLEAF=0.500;MQ=42.00;MQRankSum=0.000;QD=19.09;ReadPosRankSum=-0.658;SOR=0.278	GT:AD:DP:GQ:PL	0/1:49,51:100:99:1937,0,1797
chrVI	74657	.	G	A	1990.77	PASS	AC=1;AF=0.500;AN=2;BaseQRankSum=-0.017;ClippingRankSum=0.000;DP=127;ExcessHet=3.0103;FS=0.668;MLEAC=1;MLEAF=0.500;MQ=41.88;MQRankSum=0.904;QD=15.68;ReadPosRankSum=-1.270;SOR=0.614	GT:AD:DP:GQ:PL	0/1:71,56:127:99:2019,0,2699
chrVI	85669	.	G	A	2626.77	PASS	AC=1;AF=0.500;AN=2;BaseQRankSum=-0.325;ClippingRankSum=0.000;DP=136;ExcessHet=3.0103;FS=1.342;MLEAC=1;MLEAF=0.500;MQ=42.00;MQRankSum=0.000;QD=19.31;ReadPosRankSum=-0.231;SOR=0.579	GT:AD:DP:GQ:PL	0/1:66,70:136:99:2655,0,2470
chrVI	89055	.	G	A	2066.77	PASS	AC=1;AF=0.500;AN=2;BaseQRankSum=-0.873;ClippingRankSum=0.000;DP=114;ExcessHet=3.0103;FS=0.000;MLEAC=1;MLEAF=0.500;MQ=41.81;MQRankSum=-1.366;QD=18.13;ReadPosRankSum=-0.041;SOR=0.693	GT:AD:DP:GQ:PL	0/1:57,57:114:99:2095,0,2152
chrVI	101516	.	C	T	2438.77	PASS	AC=1;AF=0.500;AN=2;BaseQRankSum=-0.245;ClippingRankSum=0.000;DP=120;ExcessHet=3.0103;FS=1.466;MLEAC=1;MLEAF=0.500;MQ=42.00;MQRankSum=0.000;QD=20.32;ReadPosRankSum=-0.175;SOR=0.850	GT:AD:DP:GQ:PL	0/1:55,65:120:99:2467,0,2022
chrVI	116314	.	G	A	2790.77	PASS	AC=1;AF=0.500;AN=2;BaseQRankSum=-0.755;ClippingRankSum=0.000;DP=129;ExcessHet=3.0103;FS=4.229;MLEAC=1;MLEAF=0.500;MQ=41.89;MQRankSum=-0.846;QD=21.63;ReadPosRankSum=0.693;SOR=0.425	GT:AD:DP:GQ:PL	0/1:55,74:129:99:2819,0,2013
chrVI	128916	.	C	T	1976.77	PASS	AC=1;AF=0.500;AN=2;BaseQRankSum=0.637;ClippingRankSum=0.000;DP=131;ExcessHet=3.0103;FS=0.657;MLEAC=1;MLEAF=0.500;MQ=42.00;MQRankSum=0.000;QD=15.09;ReadPosRankSum=-1.855;SOR=0.804	GT:AD:DP:GQ:PL	0/1:76,55:131:99:2005,0,2880
chrVI	176488	.	G	A	2910.77	PASS	AC=1;AF=0.500;AN=2;BaseQRankSum=1.371;ClippingRankSum=0.000;DP=149;ExcessHet=3.0103;FS=6.209;MLEAC=1;MLEAF=0.500;MQ=42.00;MQRankSum=0.000;QD=19.67;ReadPosRankSum=-0.680;SOR=0.353	GT:AD:DP:GQ:PL	0/1:70,78:148:99:2939,0,2501
chrVI	213515	.	C	T	1993.77	PASS	AC=1;AF=0.500;AN=2;BaseQRankSum=2.434;ClippingRankSum=0.000;DP=115;ExcessHet=3.0103;FS=3.394;MLEAC=1;MLEAF=0.500;MQ=42.00;MQRankSum=0.000;QD=17.34;ReadPosRankSum=-0.406;SOR=0.649	GT:AD:DP:GQ:PL	0/1:60,55:115:99:2022,0,2194
chrVI	213747	.	C	T	2429.77	PASS	AC=1;AF=0.500;AN=2;BaseQRankSum=-0.113;ClippingRankSum=0.000;DP=135;ExcessHet=3.0103;FS=2.191;MLEAC=1;MLEAF=0.500;MQ=42.00;MQRankSum=0.000;QD=18.13;ReadPosRankSum=-0.166;SOR=0.490	GT:AD:DP:GQ:PL	0/1:68,66:134:99:2458,0,2530
chrVI	223252	.	C	T	2333.77	PASS	AC=1;AF=0.500;AN=2;BaseQRankSum=-0.118;ClippingRankSum=0.000;DP=135;ExcessHet=3.0103;FS=1.356;MLEAC=1;MLEAF=0.500;MQ=41.90;MQRankSum=0.978;QD=17.29;ReadPosRankSum=-0.384;SOR=0.622	GT:AD:DP:GQ:PL	0/1:70,65:135:99:2362,0,2628
chrVI	223785	.	G	A	2678.77	PASS	AC=1;AF=0.500;AN=2;BaseQRankSum=-0.564;ClippingRankSum=0.000;DP=133;ExcessHet=3.0103;FS=3.126;MLEAC=1;MLEAF=0.500;MQ=42.00;MQRankSum=0.000;QD=20.14;ReadPosRankSum=-0.832;SOR=0.562	GT:AD:DP:GQ:PL	0/1:61,72:133:99:2707,0,2248
chrVI	239865	.	G	A	2213.77	PASS	AC=1;AF=0.500;AN=2;BaseQRankSum=0.354;ClippingRankSum=0.000;DP=107;ExcessHet=3.0103;FS=3.613;MLEAC=1;MLEAF=0.500;MQ=42.00;MQRankSum=0.000;QD=20.88;ReadPosRankSum=-0.593;SOR=0.797	GT:AD:DP:GQ:PL	0/1:48,58:106:99:2242,0,1761
chrVI	241462	.	G	A	2264.77	PASS	AC=1;AF=0.500;AN=2;BaseQRankSum=-1.904;ClippingRankSum=0.000;DP=119;ExcessHet=3.0103;FS=6.971;MLEAC=1;MLEAF=0.500;MQ=41.88;MQRankSum=-0.926;QD=19.03;ReadPosRankSum=-1.260;SOR=0.878	GT:AD:DP:GQ:PL	0/1:56,63:119:99:2293,0,2095
chrVI	249906	.	G	A	2013.77	PASS	AC=1;AF=0.500;AN=2;BaseQRankSum=0.431;ClippingRankSum=0.000;DP=92;ExcessHet=3.0103;FS=1.687;MLEAC=1;MLEAF=0.500;MQ=42.00;MQRankSum=0.000;QD=21.89;ReadPosRankSum=-1.125;SOR=0.600	GT:AD:DP:GQ:PL	0/1:39,53:92:99:2042,0,1431
chrVI	264074	.	G	A	2143.77	PASS	AC=1;AF=0.500;AN=2;BaseQRankSum=0.172;ClippingRankSum=0.000;DP=121;ExcessHet=3.0103;FS=2.329;MLEAC=1;MLEAF=0.500;MQ=42.00;MQRankSum=0.000;QD=17.72;ReadPosRankSum=0.613;SOR=0.959	GT:AD:DP:GQ:PL	0/1:63,58:121:99:2172,0,2332
chrVII	23734	.	C	T	2223.77	PASS	AC=1;AF=0.500;AN=2;BaseQRankSum=-0.673;ClippingRankSum=0.000;DP=111;ExcessHet=3.0103;FS=1.516;MLEAC=1;MLEAF=0.500;MQ=41.87;MQRankSum=1.083;QD=20.03;ReadPosRankSum=0.426;SOR=0.559	GT:AD:DP:GQ:PL	0/1:52,59:111:99:2252,0,1939
chrVII	25186	.	C	T	2465.77	PASS	AC=1;AF=0.500;AN=2;BaseQRankSum=2.006;ClippingRankSum=0.000;DP=121;ExcessHet=3.0103;FS=5.629;MLEAC=1;MLEAF=0.500;MQ=41.98;MQRankSum=-0.912;QD=20.38;ReadPosRankSum=-0.052;SOR=0.527	GT:AD:DP:GQ:PL	0/1:56,65:121:99:2494,0,2041
chrVII	115482	.	C	T	2760.77	PASS	AC=1;AF=0.500;AN=2;BaseQRankSum=0.603;ClippingRankSum=0.000;DP=121;ExcessHet=3.0103;FS=6.332;MLEAC=1;MLEAF=0.500;MQ=41.64;MQRankSum=-0.352;QD=23.40;ReadPosRankSum=-0.098;SOR=1.310	GT:AD:DP:GQ:PL	0/1:49,69:118:99:2789,0,3748
chrVII	115522	.	C	T	1941.77	PASS	AC=1;AF=0.500;AN=2;BaseQRankSum=0.421;ClippingRankSum=0.000;DP=91;ExcessHet=3.0103;FS=15.242;MLEAC=1;MLEAF=0.500;MQ=41.26;MQRankSum=0.734;QD=21.82;ReadPosRankSum=0.905;SOR=2.290	GT:AD:DP:GQ:PL	0/1:41,48:89:99:1970,0,4097
chrVII	115540	.	G	A	1718.77	PASS	AC=1;AF=0.500;AN=2;BaseQRankSum=0.366;ClippingRankSum=0.000;DP=88;ExcessHet=3.0103;FS=10.328;MLEAC=1;MLEAF=0.500;MQ=41.26;MQRankSum=0.419;QD=19.76;ReadPosRankSum=0.450;SOR=1.872	GT:AD:DP:GQ:PL	0/1:44,43:87:99:1747,0,3886
chrVII	122310	.	C	T	2324.77	PASS	AC=1;AF=0.500;AN=2;BaseQRankSum=0.156;ClippingRankSum=0.000;DP=119;ExcessHet=3.0103;FS=5.637;MLEAC=1;MLEAF=0.500;MQ=41.89;MQRankSum=1.060;QD=19.54;ReadPosRankSum=-1.918;SOR=1.122	GT:AD:DP:GQ:PL	0/1:57,62:119:99:2353,0,2105
chrVII	128185	.	G	A	2473.77	PASS	AC=1;AF=0.500;AN=2;BaseQRankSum=1.193;ClippingRankSum=0.000;DP=135;ExcessHet=3.0103;FS=1.360;MLEAC=1;MLEAF=0.500;MQ=42.00;MQRankSum=0.000;QD=18.32;ReadPosRankSum=1.727;SOR=0.565	GT:AD:DP:GQ:PL	0/1:69,66:135:99:2502,0,2615
chrVII	136908	.	G	A	1756.77	PASS	AC=1;AF=0.500;AN=2;BaseQRankSum=-0.452;ClippingRankSum=0.000;DP=106;ExcessHet=3.0103;FS=7.655;MLEAC=1;MLEAF=0.500;MQ=42.00;MQRankSum=0.000;QD=16.57;ReadPosRankSum=0.934;SOR=0.515	GT:AD:DP:GQ:PL	0/1:57,49:106:99:1785,0,2126
chrVII	157617	.	G	A	2567.77	PASS	AC=1;AF=0.500;AN=2;BaseQRankSum=-2.577;ClippingRankSum=0.000;DP=129;ExcessHet=3.0103;FS=8.102;MLEAC=1;MLEAF=0.500;MQ=42.00;MQRankSum=0.000;QD=19.91;ReadPosRankSum=-0.038;SOR=1.263	GT:AD:DP:GQ:PL	0/1:60,69:129:99:2596,0,2247
chrVII	173392	.	G	A	2729.77	PASS	AC=1;AF=0.500;AN=2;BaseQRankSum=1.111;ClippingRankSum=0.000;DP=133;ExcessHet=3.0103;FS=0.652;MLEAC=1;MLEAF=0.500;MQ=42.00;MQRankSum=0.000;QD=20.52;ReadPosRankSum=-0.545;SOR=0.803	GT:AD:DP:GQ:PL	0/1:61,72:133:99:2758,0,2246
chrVII	185754	.	G	A	2084.77	PASS	AC=1;AF=0.500;AN=2;BaseQRankSum=0.682;ClippingRankSum=0.000;DP=118;ExcessHet=3.0103;FS=1.471;MLEAC=1;MLEAF=0.500;MQ=41.82;MQRankSum=-0.048;QD=17.67;ReadPosRankSum=2.073;SOR=0.719	GT:AD:DP:GQ:PL	0/1:61,57:118:99:2113,0,2282
chrVII	209047	.	C	T	2363.77	PASS	AC=1;AF=0.500;AN=2;BaseQRankSum=1.342;ClippingRankSum=0.000;DP=128;ExcessHet=3.0103;FS=3.191;MLEAC=1;MLEAF=0.500;MQ=41.89;MQRankSum=1.024;QD=18.61;ReadPosRankSum=-0.638;SOR=0.698	GT:AD:DP:GQ:PL	0/1:63,64:127:99:2392,0,2293
chrVII	228380	.	C	T	2067.77	PASS	AC=1;AF=0.500;AN=2;BaseQRankSum=1.696;ClippingRankSum=0.000;DP=134;ExcessHet=3.0103;FS=2.210;MLEAC=1;MLEAF=0.500;MQ=41.89;MQRankSum=0.889;QD=15.43;ReadPosRankSum=1.488;SOR=0.752	GT:AD:DP:GQ:PL	0/1:76,58:134:99:2096,0,2865
chrVII	230632	.	C	T	1927.77	PASS	AC=1;AF=0.500;AN=2;BaseQRankSum=-0.546;ClippingRankSum=0.000;DP=104;ExcessHet=3.0103;FS=4.861;MLEAC=1;MLEAF=0.500;MQ=41.98;MQRankSum=-0.981;QD=18.54;ReadPosRankSum=-0.720;SOR=0.640	GT:AD:DP:GQ:PL	0/1:52,52:104:99:1956,0,1939
chrVII	238504	.	C	T	1787.77	PASS	AC=1;AF=0.500;AN=2;BaseQRankSum=0.056;ClippingRankSum=0.000;DP=106;ExcessHet=3.0103;FS=0.000;MLEAC=1;MLEAF=0.500;MQ=41.98;MQRankSum=-1.060;QD=16.87;ReadPosRankSum=0.198;SOR=0.652	GT:AD:DP:GQ:PL	0/1:57,49:106:99:1816,0,2165
chrVII	263029	.	G	A	2049.77	PASS	AC=1;AF=0.500;AN=2;BaseQRankSum=2.032;ClippingRankSum=0.000;DP=127;ExcessHet=3.0103;FS=0.000;MLEAC=1;MLEAF=0.500;MQ=41.88;MQRankSum=0.904;QD=16.14;ReadPosRankSum=0.159;SOR=0.694	GT:AD:DP:GQ:PL	0/1:71,56:127:99:2078,0,2663
chrVII	269131	.	G	A	2234.77	PASS	AC=1;AF=0.500;AN=2;BaseQRankSum=0.696;ClippingRankSum=0.000;DP=134;ExcessHet=3.0103;FS=2.199;MLEAC=1;MLEAF=0.500;MQ=42.00;MQRankSum=0.000;QD=16.68;ReadPosRankSum=-0.994;SOR=0.511	GT:AD:DP:GQ:PL	0/1:72,62:134:99:2263,0,2748
chrVII	355568	.	C	T	1894.77	PASS	AC=1;AF=0.500;AN=2;BaseQRankSum=-0.979;ClippingRankSum=0.000;DP=120;ExcessHet=3.0103;FS=0.000;MLEAC=1;MLEAF=0.500;MQ=42.00;MQRankSum=0.000;QD=15.79;ReadPosRankSum=-0.605;SOR=0.660	GT:AD:DP:GQ:PL	0/1:66,54:120:99:1923,0,2497
chrVII	385166	.	C	T	1950.77	PASS	AC=1;AF=0.500;AN=2;BaseQRankSum=-0.266;ClippingRankSum=0.000;DP=122;ExcessHet=3.0103;FS=9.106;MLEAC=1;MLEAF=0.500;MQ=42.00;MQRankSum=0.000;QD=15.99;ReadPosRankSum=1.420;SOR=1.538	GT:AD:DP:GQ:PL	0/1:67,55:122:99:1979,0,2543
chrVII	409926	.	C	T	1654.77	PASS	AC=1;AF=0.500;AN=2;BaseQRankSum=-0.026;ClippingRankSum=0.000;DP=113;ExcessHet=3.0103;FS=3.474;MLEAC=1;MLEAF=0.500;MQ=42.00;MQRankSum=0.000;QD=14.64;ReadPosRankSum=-1.064;SOR=0.751	GT:AD:DP:GQ:PL	0/1:65,48:113:99:1683,0,2445
chrVII	422158	.	C	T	2124.77	PASS	AC=1;AF=0.500;AN=2;BaseQRankSum=1.221;ClippingRankSum=0.000;DP=123;ExcessHet=3.0103;FS=0.675;MLEAC=1;MLEAF=0.500;MQ=41.98;MQRankSum=-1.042;QD=17.27;ReadPosRankSum=0.308;SOR=0.819	GT:AD:DP:GQ:PL	0/1:65,58:123:99:2153,0,2400
chrVII	423124	.	C	T	1767.77	PASS	AC=1;AF=0.500;AN=2;BaseQRankSum=0.346;ClippingRankSum=0.000;DP=116;ExcessHet=3.0103;FS=8.640;MLEAC=1;MLEAF=0.500;MQ=41.68;MQRankSum=1.772;QD=15.24;ReadPosRankSum=-0.743;SOR=0.438	GT:AD:DP:GQ:PL	0/1:66,50:116:99:1796,0,2468
chrVII	423513	.	C	T	2179.77	PASS	AC=1;AF=0.500;AN=2;BaseQRankSum=1.295;ClippingRankSum=0.000;DP=119;ExcessHet=3.0103;FS=0.686;MLEAC=1;MLEAF=0.500;MQ=42.00;MQRankSum=0.000;QD=18.47;ReadPosRankSum=-0.585;SOR=0.570	GT:AD:DP:GQ:PL	0/1:59,59:118:99:2208,0,2192
chrVII	482941	.	C	T	2378.77	PASS	AC=1;AF=0.500;AN=2;BaseQRankSum=-0.553;ClippingRankSum=0.000;DP=121;ExcessHet=3.0103;FS=6.951;MLEAC=1;MLEAF=0.500;MQ=42.00;MQRankSum=0.000;QD=19.66;ReadPosRankSum=-1.731;SOR=0.725	GT:AD:DP:GQ:PL	0/1:54,67:121:99:2407,0,1956
chrVII	483053	.	C	T	2541.77	PASS	AC=1;AF=0.500;AN=2;BaseQRankSum=-1.090;ClippingRankSum=0.000;DP=117;ExcessHet=3.0103;FS=0.704;MLEAC=1;MLEAF=0.500;MQ=42.08;MQRankSum=0.012;QD=21.72;ReadPosRankSum=0.771;SOR=0.709	GT:AD:DP:GQ:PL	0/1:45,72:117:99:2570,0,1562
chrVII	508293	.	C	T	2624.77	PASS	AC=1;AF=0.500;AN=2;BaseQRankSum=1.236;ClippingRankSum=0.000;DP=126;ExcessHet=3.0103;FS=0.666;MLEAC=1;MLEAF=0.500;MQ=42.00;MQRankSum=0.000;QD=20.83;ReadPosRankSum=1.534;SOR=0.601	GT:AD:DP:GQ:PL	0/1:57,69:126:99:2653,0,2084
chrVII	531617	.	C	T	1944.77	PASS	AC=1;AF=0.500;AN=2;BaseQRankSum=0.302;ClippingRankSum=0.000;DP=121;ExcessHet=3.0103;FS=1.447;MLEAC=1;MLEAF=0.500;MQ=41.79;MQRankSum=-1.558;QD=16.21;ReadPosRankSum=0.772;SOR=0.846	GT:AD:DP:GQ:PL	0/1:66,54:120:99:1973,0,2501
chrVII	531681	.	C	T	1808.77	PASS	AC=1;AF=0.500;AN=2;BaseQRankSum=1.729;ClippingRankSum=0.000;DP=112;ExcessHet=3.0103;FS=0.000;MLEAC=1;MLEAF=0.500;MQ=41.77;MQRankSum=-1.541;QD=16.15;ReadPosRankSum=-0.262;SOR=0.711	GT:AD:DP:GQ:PL	0/1:61,51:112:99:1837,0,2318
chrVII	560547	.	C	T	2833.77	PASS	AC=1;AF=0.500;AN=2;BaseQRankSum=-1.475;ClippingRankSum=0.000;DP=137;ExcessHet=3.0103;FS=10.800;MLEAC=1;MLEAF=0.500;MQ=42.00;MQRankSum=0.000;QD=20.68;ReadPosRankSum=-0.135;SOR=0.303	GT:AD:DP:GQ:PL	0/1:60,77:137:99:2862,0,2184
chrVII	584000	.	C	T	2848.77	PASS	AC=1;AF=0.500;AN=2;BaseQRankSum=-0.107;ClippingRankSum=0.000;DP=142;ExcessHet=3.0103;FS=11.735;MLEAC=1;MLEAF=0.500;MQ=42.00;MQRankSum=0.000;QD=20.06;ReadPosRankSum=1.512;SOR=0.772	GT:AD:DP:GQ:PL	0/1:66,76:142:99:2877,0,2434
chrVII	602859	.	G	A	2326.77	PASS	AC=1;AF=0.500;AN=2;BaseQRankSum=-0.475;ClippingRankSum=0.000;DP=132;ExcessHet=3.0103;FS=0.000;MLEAC=1;MLEAF=0.500;MQ=41.78;MQRankSum=-0.054;QD=17.63;ReadPosRankSum=0.432;SOR=0.706	GT:AD:DP:GQ:PL	0/1:69,63:132:99:2355,0,2572
chrVII	621247	.	C	T	2278.77	PASS	AC=1;AF=0.500;AN=2;BaseQRankSum=-0.057;ClippingRankSum=0.000;DP=107;ExcessHet=3.0103;FS=3.582;MLEAC=1;MLEAF=0.500;MQ=42.00;MQRankSum=0.000;QD=21.50;ReadPosRankSum=-0.450;SOR=0.622	GT:AD:DP:GQ:PL	0/1:45,61:106:99:2307,0,1614
chrVII	624088	.	C	T	2404.77	PASS	AC=1;AF=0.500;AN=2;BaseQRankSum=-0.244;ClippingRankSum=0.000;DP=127;ExcessHet=3.0103;FS=0.659;MLEAC=1;MLEAF=0.500;MQ=42.00;MQRankSum=0.000;QD=18.94;ReadPosRankSum=-1.561;SOR=0.787	GT:AD:DP:GQ:PL	0/1:63,64:127:99:2433,0,2383
chrVII	640813	.	C	T	1741.77	PASS	AC=1;AF=0.500;AN=2;BaseQRankSum=0.337;ClippingRankSum=0.000;DP=91;ExcessHet=3.0103;FS=6.860;MLEAC=1;MLEAF=0.500;MQ=42.00;MQRankSum=0.000;QD=19.14;ReadPosRankSum=-1.162;SOR=1.381	GT:AD:DP:GQ:PL	0/1:44,47:91:99:1770,0,1502
chrVII	657665	.	G	A	2873.77	PASS	AC=1;AF=0.500;AN=2;BaseQRankSum=0.735;ClippingRankSum=0.000;DP=146;ExcessHet=3.0103;FS=1.288;MLEAC=1;MLEAF=0.500;MQ=42.00;MQRankSum=0.000;QD=19.68;ReadPosRankSum=0.403;SOR=0.588	GT:AD:DP:GQ:PL	0/1:70,76:146:99:2902,0,2602
chrVII	678846	.	C	T	1902.77	PASS	AC=1;AF=0.500;AN=2;BaseQRankSum=-0.842;ClippingRankSum=0.000;DP=110;ExcessHet=3.0103;FS=8.813;MLEAC=1;MLEAF=0.500;MQ=41.87;MQRankSum=-1.019;QD=17.30;ReadPosRankSum=-1.880;SOR=1.086	GT:AD:DP:GQ:PL	0/1:57,53:110:99:1931,0,2172
chrVII	682366	.	C	T	1788.77	PASS	AC=1;AF=0.500;AN=2;BaseQRankSum=0.430;ClippingRankSum=0.000;DP=109;ExcessHet=3.0103;FS=10.616;MLEAC=1;MLEAF=0.500;MQ=42.00;MQRankSum=0.000;QD=16.41;ReadPosRankSum=-0.515;SOR=0.632	GT:AD:DP:GQ:PL	0/1:60,49:109:99:1817,0,2298
chrVII	726471	.	G	A	1961.77	PASS	AC=1;AF=0.500;AN=2;BaseQRankSum=0.659;ClippingRankSum=0.000;DP=120;ExcessHet=3.0103;FS=1.448;MLEAC=1;MLEAF=0.500;MQ=41.88;MQRankSum=-1.070;QD=16.35;ReadPosRankSum=1.367;SOR=0.850	GT:AD:DP:GQ:PL	0/1:65,55:120:99:1990,0,2421
chrVII	731243	.	C	T	1914.77	PASS	AC=1;AF=0.500;AN=2;BaseQRankSum=3.546;ClippingRankSum=0.000;DP=112;ExcessHet=3.0103;FS=2.462;MLEAC=1;MLEAF=0.500;MQ=42.00;MQRankSum=0.000;QD=17.10;ReadPosRankSum=-0.117;SOR=0.484	GT:AD:DP:GQ:PL	0/1:60,52:112:99:1943,0,2251
chrVII	752986	.	C	T	2240.77	PASS	AC=1;AF=0.500;AN=2;BaseQRankSum=-2.202;ClippingRankSum=0.000;DP=139;ExcessHet=3.0103;FS=7.650;MLEAC=1;MLEAF=0.500;MQ=42.00;MQRankSum=0.000;QD=16.12;ReadPosRankSum=0.598;SOR=1.120	GT:AD:DP:GQ:PL	0/1:76,63:139:99:2269,0,2877
chrVII	761106	.	G	A	2383.77	PASS	AC=1;AF=0.500;AN=2;BaseQRankSum=0.187;ClippingRankSum=0.000;DP=125;ExcessHet=3.0103;FS=0.000;MLEAC=1;MLEAF=0.500;MQ=42.00;MQRankSum=0.000;QD=19.07;ReadPosRankSum=-0.363;SOR=0.717	GT:AD:DP:GQ:PL	0/1:61,64:125:99:2412,0,2313
chrVII	762558	.	C	T	2400.77	PASS	AC=1;AF=0.500;AN=2;BaseQRankSum=-1.209;ClippingRankSum=0.000;DP=119;ExcessHet=3.0103;FS=2.330;MLEAC=1;MLEAF=0.500;MQ=42.00;MQRankSum=0.000;QD=20.17;ReadPosRankSum=0.829;SOR=0.923	GT:AD:DP:GQ:PL	0/1:55,64:119:99:2429,0,1989
chrVII	766059	.	C	T	2463.77	PASS	AC=1;AF=0.500;AN=2;BaseQRankSum=-1.149;ClippingRankSum=0.000;DP=136;ExcessHet=3.0103;FS=0.000;MLEAC=1;MLEAF=0.500;MQ=41.99;MQRankSum=0.986;QD=18.12;ReadPosRankSum=-3.020;SOR=0.645	GT:AD:DP:GQ:PL	0/1:70,66:136:99:2492,0,2682
chrVII	772391	.	C	T	1894.77	PASS	AC=1;AF=0.500;AN=2;BaseQRankSum=0.059;ClippingRankSum=0.000;DP=117;ExcessHet=3.0103;FS=5.814;MLEAC=1;MLEAF=0.500;MQ=42.00;MQRankSum=0.000;QD=16.19;ReadPosRankSum=0.602;SOR=0.480	GT:AD:DP:GQ:PL	0/1:65,52:117:99:1923,0,2470
chrVII	779629	.	C	T	2022.77	PASS	AC=1;AF=0.500;AN=2;BaseQRankSum=0.906;ClippingRankSum=0.000;DP=114;ExcessHet=3.0103;FS=8.755;MLEAC=1;MLEAF=0.500;MQ=42.00;MQRankSum=0.000;QD=17.74;ReadPosRankSum=1.645;SOR=0.752	GT:AD:DP:GQ:PL	0/1:59,55:114:99:2051,0,2127
chrVII	802240	.	C	T	2510.77	PASS	AC=1;AF=0.500;AN=2;BaseQRankSum=0.751;ClippingRankSum=0.000;DP=123;ExcessHet=3.0103;FS=1.434;MLEAC=1;MLEAF=0.500;MQ=42.00;MQRankSum=0.000;QD=20.41;ReadPosRankSum=-0.554;SOR=0.723	GT:AD:DP:GQ:PL	0/1:56,67:123:99:2539,0,2029
chrVII	809771	.	G	A	2546.77	PASS	AC=1;AF=0.500;AN=2;BaseQRankSum=-0.014;ClippingRankSum=0.000;DP=135;ExcessHet=3.0103;FS=0.000;MLEAC=1;MLEAF=0.500;MQ=41.89;MQRankSum=-0.963;QD=18.86;ReadPosRankSum=-0.117;SOR=0.655	GT:AD:DP:GQ:PL	0/1:66,69:135:99:2575,0,2468
chrVII	826534	.	G	A	1952.77	PASS	AC=1;AF=0.500;AN=2;BaseQRankSum=1.034;ClippingRankSum=0.000;DP=112;ExcessHet=3.0103;FS=2.398;MLEAC=1;MLEAF=0.500;MQ=42.00;MQRankSum=0.000;QD=17.44;ReadPosRankSum=-1.711;SOR=0.866	GT:AD:DP:GQ:PL	0/1:59,53:112:99:1981,0,2243
chrVII	827250	.	G	A	2451.77	PASS	AC=1;AF=0.500;AN=2;BaseQRankSum=1.279;ClippingRankSum=0.000;DP=140;ExcessHet=3.0103;FS=0.627;MLEAC=1;MLEAF=0.500;MQ=42.00;MQRankSum=0.000;QD=17.51;ReadPosRankSum=-0.611;SOR=0.706	GT:AD:DP:GQ:PL	0/1:74,66:140:99:2480,0,2822
chrVII	828744	.	G	A	2362.77	PASS	AC=1;AF=0.500;AN=2;BaseQRankSum=0.891;ClippingRankSum=0.000;DP=102;ExcessHet=3.0103;FS=0.769;MLEAC=1;MLEAF=0.500;MQ=41.75;MQRankSum=0.972;QD=23.16;ReadPosRankSum=-0.344;SOR=0.568	GT:AD:DP:GQ:PL	0/1:40,62:102:99:2391,0,1429
chrVII	845638	.	C	T	2035.77	PASS	AC=1;AF=0.500;AN=2;BaseQRankSum=1.557;ClippingRankSum=0.000;DP=120;ExcessHet=3.0103;FS=0.000;MLEAC=1;MLEAF=0.500;MQ=41.88;MQRankSum=-1.052;QD=16.96;ReadPosRankSum=1.382;SOR=0.719	GT:AD:DP:GQ:PL	0/1:64,56:120:99:2064,0,2379
chrVII	857367	.	G	A	2200.77	PASS	AC=1;AF=0.500;AN=2;BaseQRankSum=-1.199;ClippingRankSum=0.000;DP=135;ExcessHet=3.0103;FS=0.647;MLEAC=1;MLEAF=0.500;MQ=41.96;MQRankSum=0.936;QD=16.30;ReadPosRankSum=1.671;SOR=0.781	GT:AD:DP:GQ:PL	0/1:73,62:135:99:2229,0,2663
chrVII	858638	.	G	A	1602.77	PASS	AC=1;AF=0.500;AN=2;BaseQRankSum=-2.410;ClippingRankSum=0.000;DP=104;ExcessHet=3.0103;FS=2.520;MLEAC=1;MLEAF=0.500;MQ=41.70;MQRankSum=-0.767;QD=15.41;ReadPosRankSum=1.023;SOR=0.821	GT:AD:DP:GQ:PL	0/1:58,46:104:99:1631,0,2209
chrVII	859984	.	C	T	1820.77	PASS	AC=1;AF=0.500;AN=2;BaseQRankSum=-0.182;ClippingRankSum=0.000;DP=111;ExcessHet=3.0103;FS=0.000;MLEAC=1;MLEAF=0.500;MQ=42.00;MQRankSum=0.000;QD=16.55;ReadPosRankSum=-0.583;SOR=0.732	GT:AD:DP:GQ:PL	0/1:60,50:110:99:1849,0,2233
chrVII	883838	.	G	A	1983.77	PASS	AC=1;AF=0.500;AN=2;BaseQRankSum=0.746;ClippingRankSum=0.000;DP=124;ExcessHet=3.0103;FS=1.443;MLEAC=1;MLEAF=0.500;MQ=42.00;MQRankSum=0.000;QD=16.13;ReadPosRankSum=-0.191;SOR=0.850	GT:AD:DP:GQ:PL	0/1:68,55:123:99:2012,0,2569
chrVII	895032	.	C	T	1722.77	PASS	AC=1;AF=0.500;AN=2;BaseQRankSum=-2.182;ClippingRankSum=0.000;DP=114;ExcessHet=3.0103;FS=2.419;MLEAC=1;MLEAF=0.500;MQ=41.88;MQRankSum=-1.114;QD=15.11;ReadPosRankSum=-0.594;SOR=0.491	GT:AD:DP:GQ:PL	0/1:64,50:114:99:1751,0,2439
chrVII	906142	.	C	T	2265.77	PASS	AC=1;AF=0.500;AN=2;BaseQRankSum=0.693;ClippingRankSum=0.000;DP=112;ExcessHet=3.0103;FS=0.709;MLEAC=1;MLEAF=0.500;MQ=42.00;MQRankSum=0.000;QD=20.23;ReadPosRankSum=-1.855;SOR=0.594	GT:AD:DP:GQ:PL	0/1:52,60:112:99:2294,0,1922
chrVII	913280	.	G	A	1868.77	PASS	AC=1;AF=0.500;AN=2;BaseQRankSum=-0.984;ClippingRankSum=0.000;DP=106;ExcessHet=3.0103;FS=1.533;MLEAC=1;MLEAF=0.500;MQ=42.00;MQRankSum=0.000;QD=17.63;ReadPosRankSum=-0.047;SOR=0.782	GT:AD:DP:GQ:PL	0/1:55,51:106:99:1897,0,2081
chrVII	921661	.	C	T	1691.77	PASS	AC=1;AF=0.500;AN=2;BaseQRankSum=-0.714;ClippingRankSum=0.000;DP=106;ExcessHet=3.0103;FS=6.156;MLEAC=1;MLEAF=0.500;MQ=41.39;MQRankSum=0.662;QD=16.11;ReadPosRankSum=0.323;SOR=0.807	GT:AD:DP:GQ:PL	0/1:57,48:105:99:1720,0,2072
chrVII	923703	.	C	T	2094.77	PASS	AC=1;AF=0.500;AN=2;BaseQRankSum=1.503;ClippingRankSum=0.000;DP=114;ExcessHet=3.0103;FS=0.702;MLEAC=1;MLEAF=0.500;MQ=41.98;MQRankSum=-1.000;QD=18.38;ReadPosRankSum=0.530;SOR=0.571	GT:AD:DP:GQ:PL	0/1:58,56:114:99:2123,0,2154
chrVII	935541	.	C	T	1753.77	PASS	AC=1;AF=0.500;AN=2;BaseQRankSum=2.128;ClippingRankSum=0.000;DP=116;ExcessHet=3.0103;FS=5.764;MLEAC=1;MLEAF=0.500;MQ=41.88;MQRankSum=0.873;QD=15.12;ReadPosRankSum=-0.361;SOR=0.911	GT:AD:DP:GQ:PL	0/1:67,49:116:99:1782,0,2450
chrVII	947324	.	G	A	2254.77	PASS	AC=1;AF=0.500;AN=2;BaseQRankSum=1.190;ClippingRankSum=0.000;DP=110;ExcessHet=3.0103;FS=4.614;MLEAC=1;MLEAF=0.500;MQ=42.00;MQRankSum=0.000;QD=20.50;ReadPosRankSum=-0.229;SOR=0.654	GT:AD:DP:GQ:PL	0/1:50,60:110:99:2283,0,1834
chrVII	959857	.	C	T	2511.77	PASS	AC=1;AF=0.500;AN=2;BaseQRankSum=0.472;ClippingRankSum=0.000;DP=124;ExcessHet=3.0103;FS=0.670;MLEAC=1;MLEAF=0.500;MQ=42.00;MQRankSum=0.000;QD=20.26;ReadPosRankSum=-0.732;SOR=0.789	GT:AD:DP:GQ:PL	0/1:56,68:124:99:2540,0,2044
chrVII	973859	.	C	T	2429.77	PASS	AC=1;AF=0.500;AN=2;BaseQRankSum=2.714;ClippingRankSum=0.000;DP=125;ExcessHet=3.0103;FS=4.299;MLEAC=1;MLEAF=0.500;MQ=41.89;MQRankSum=-0.945;QD=19.44;ReadPosRankSum=1.144;SOR=0.583	GT:AD:DP:GQ:PL	0/1:60,65:125:99:2458,0,2226
chrVII	974092	.	G	A	2265.77	PASS	AC=1;AF=0.500;AN=2;BaseQRankSum=1.310;ClippingRankSum=0.000;DP=123;ExcessHet=3.0103;FS=4.327;MLEAC=1;MLEAF=0.500;MQ=42.00;MQRankSum=0.000;QD=18.42;ReadPosRankSum=0.718;SOR=0.723	GT:AD:DP:GQ:PL	0/1:62,61:123:99:2294,0,2211
chrVII	1000924	.	C	T	1466.77	PASS	AC=1;AF=0.500;AN=2;BaseQRankSum=1.755;ClippingRankSum=0.000;DP=114;ExcessHet=3.0103;FS=7.601;MLEAC=1;MLEAF=0.500;MQ=41.06;MQRankSum=-2.189;QD=12.87;ReadPosRankSum=0.264;SOR=1.422	GT:AD:DP:GQ:PL	0/1:70,44:114:99:1495,0,2696
chrVII	1040248	.	G	A	2090.77	PASS	AC=1;AF=0.500;AN=2;BaseQRankSum=0.021;ClippingRankSum=0.000;DP=120;ExcessHet=3.0103;FS=0.000;MLEAC=1;MLEAF=0.500;MQ=42.00;MQRankSum=0.000;QD=17.42;ReadPosRankSum=1.487;SOR=0.702	GT:AD:DP:GQ:PL	0/1:62,58:120:99:2119,0,2304
chrVIII	8307	.	C	T	1611.77	PASS	AC=1;AF=0.500;AN=2;BaseQRankSum=-2.684;ClippingRankSum=0.000;DP=108;ExcessHet=3.0103;FS=1.585;MLEAC=1;MLEAF=0.500;MQ=41.86;MQRankSum=0.896;QD=14.92;ReadPosRankSum=-1.491;SOR=0.502	GT:AD:DP:GQ:PL	0/1:61,47:108:99:1640,0,2297
chrVIII	12749	.	G	A	2568.77	PASS	AC=1;AF=0.500;AN=2;BaseQRankSum=0.811;ClippingRankSum=0.000;DP=131;ExcessHet=3.0103;FS=4.202;MLEAC=1;MLEAF=0.500;MQ=42.00;MQRankSum=0.000;QD=19.76;ReadPosRankSum=0.181;SOR=0.740	GT:AD:DP:GQ:PL	0/1:62,68:130:99:2597,0,2292
chrVIII	25027	.	G	A	1902.77	PASS	AC=1;AF=0.500;AN=2;BaseQRankSum=0.399;ClippingRankSum=0.000;DP=121;ExcessHet=3.0103;FS=0.000;MLEAC=1;MLEAF=0.500;MQ=42.00;MQRankSum=0.000;QD=15.73;ReadPosRankSum=-0.759;SOR=0.704	GT:AD:DP:GQ:PL	0/1:68,53:121:99:1931,0,2566
chrVIII	26593	.	C	T	1671.77	PASS	AC=1;AF=0.500;AN=2;BaseQRankSum=1.040;ClippingRankSum=0.000;DP=93;ExcessHet=3.0103;FS=0.782;MLEAC=1;MLEAF=0.500;MQ=42.00;MQRankSum=0.000;QD=17.98;ReadPosRankSum=2.289;SOR=0.593	GT:AD:DP:GQ:PL	0/1:48,45:93:99:1700,0,1755
chrVIII	46157	.	C	T	2187.77	PASS	AC=1;AF=0.500;AN=2;BaseQRankSum=-1.344;ClippingRankSum=0.000;DP=124;ExcessHet=3.0103;FS=0.659;MLEAC=1;MLEAF=0.500;MQ=42.00;MQRankSum=0.000;QD=17.64;ReadPosRankSum=-1.047;SOR=0.764	GT:AD:DP:GQ:PL	0/1:64,60:124:99:2216,0,2441
chrVIII	64225	.	G	A	2691.77	PASS	AC=1;AF=0.500;AN=2;BaseQRankSum=0.913;ClippingRankSum=0.000;DP=120;ExcessHet=3.0103;FS=3.413;MLEAC=1;MLEAF=0.500;MQ=41.97;MQRankSum=-1.176;QD=22.62;ReadPosRankSum=-0.688;SOR=0.983	GT:AD:DP:GQ:PL	0/1:49,70:119:99:2720,0,1774
chrVIII	107718	.	G	A	2516.77	PASS	AC=1;AF=0.500;AN=2;BaseQRankSum=-0.060;ClippingRankSum=0.000;DP=136;ExcessHet=3.0103;FS=0.000;MLEAC=1;MLEAF=0.500;MQ=42.00;MQRankSum=0.000;QD=18.51;ReadPosRankSum=-1.250;SOR=0.694	GT:AD:DP:GQ:PL	0/1:67,69:136:99:2545,0,2495
chrVIII	107788	.	C	T	3044.77	PASS	AC=1;AF=0.500;AN=2;BaseQRankSum=1.277;ClippingRankSum=0.000;DP=138;ExcessHet=3.0103;FS=1.345;MLEAC=1;MLEAF=0.500;MQ=42.00;MQRankSum=0.000;QD=22.06;ReadPosRankSum=0.777;SOR=0.627	GT:AD:DP:GQ:PL	0/1:59,79:138:99:3073,0,2142
chrVIII	113227	.	G	A	2134.77	PASS	AC=1;AF=0.500;AN=2;BaseQRankSum=1.126;ClippingRankSum=0.000;DP=117;ExcessHet=3.0103;FS=10.147;MLEAC=1;MLEAF=0.500;MQ=42.00;MQRankSum=0.000;QD=18.25;ReadPosRankSum=-1.046;SOR=1.058	GT:AD:DP:GQ:PL	0/1:59,58:117:99:2163,0,2145
chrVIII	195866	.	C	T	2600.77	PASS	AC=1;AF=0.500;AN=2;BaseQRankSum=1.974;ClippingRankSum=0.000;DP=136;ExcessHet=3.0103;FS=3.067;MLEAC=1;MLEAF=0.500;MQ=42.00;MQRankSum=0.000;QD=19.12;ReadPosRankSum=0.291;SOR=0.478	GT:AD:DP:GQ:PL	0/1:66,70:136:99:2629,0,2383
chrVIII	220652	.	C	T	2710.77	PASS	AC=1;AF=0.500;AN=2;BaseQRankSum=-1.346;ClippingRankSum=0.000;DP=147;ExcessHet=3.0103;FS=6.052;MLEAC=1;MLEAF=0.500;MQ=41.90;MQRankSum=1.034;QD=18.44;ReadPosRankSum=0.282;SOR=0.524	GT:AD:DP:GQ:PL	0/1:72,75:147:99:2739,0,2646
chrVIII	242114	.	C	T	2601.77	PASS	AC=1;AF=0.500;AN=2;BaseQRankSum=1.496;ClippingRankSum=0.000;DP=126;ExcessHet=3.0103;FS=3.239;MLEAC=1;MLEAF=0.500;MQ=41.89;MQRankSum=-0.893;QD=20.65;ReadPosRankSum=0.732;SOR=0.955	GT:AD:DP:GQ:PL	0/1:57,69:126:99:2630,0,2058
chrVIII	248633	.	C	T	2404.77	PASS	AC=1;AF=0.500;AN=2;BaseQRankSum=-1.640;ClippingRankSum=0.000;DP=120;ExcessHet=3.0103;FS=1.490;MLEAC=1;MLEAF=0.500;MQ=41.98;MQRankSum=-0.903;QD=20.04;ReadPosRankSum=-0.281;SOR=0.518	GT:AD:DP:GQ:PL	0/1:55,65:120:99:2433,0,2052
chrVIII	261738	.	C	T	2971.77	PASS	AC=1;AF=0.500;AN=2;BaseQRankSum=-0.830;ClippingRankSum=0.000;DP=142;ExcessHet=3.0103;FS=2.127;MLEAC=1;MLEAF=0.500;MQ=41.96;MQRankSum=-1.550;QD=20.93;ReadPosRankSum=1.227;SOR=0.856	GT:AD:DP:GQ:PL	0/1:63,79:142:99:3000,0,2293
chrVIII	266383	.	G	A	2292.77	PASS	AC=1;AF=0.500;AN=2;BaseQRankSum=0.285;ClippingRankSum=0.000;DP=127;ExcessHet=3.0103;FS=4.330;MLEAC=1;MLEAF=0.500;MQ=42.00;MQRankSum=0.000;QD=18.05;ReadPosRankSum=-1.248;SOR=0.415	GT:AD:DP:GQ:PL	0/1:65,62:127:99:2321,0,2422
chrVIII	294321	.	G	A	2481.77	PASS	AC=1;AF=0.500;AN=2;BaseQRankSum=-0.153;ClippingRankSum=0.000;DP=131;ExcessHet=3.0103;FS=5.284;MLEAC=1;MLEAF=0.500;MQ=42.00;MQRankSum=0.000;QD=18.94;ReadPosRankSum=-1.334;SOR=0.840	GT:AD:DP:GQ:PL	0/1:63,68:131:99:2510,0,2350
chrVIII	334933	.	G	A	2047.77	PASS	AC=1;AF=0.500;AN=2;BaseQRankSum=-0.576;ClippingRankSum=0.000;DP=121;ExcessHet=3.0103;FS=8.377;MLEAC=1;MLEAF=0.500;MQ=42.00;MQRankSum=0.000;QD=16.92;ReadPosRankSum=-1.038;SOR=1.037	GT:AD:DP:GQ:PL	0/1:64,57:121:99:2076,0,2393
chrVIII	383347	.	C	T	2197.77	PASS	AC=1;AF=0.500;AN=2;BaseQRankSum=-0.098;ClippingRankSum=0.000;DP=124;ExcessHet=3.0103;FS=0.657;MLEAC=1;MLEAF=0.500;MQ=42.00;MQRankSum=0.000;QD=17.72;ReadPosRankSum=-0.184;SOR=0.760	GT:AD:DP:GQ:PL	0/1:64,60:124:99:2226,0,2416
chrVIII	388943	.	G	A	2029.77	PASS	AC=1;AF=0.500;AN=2;BaseQRankSum=0.805;ClippingRankSum=0.000;DP=123;ExcessHet=3.0103;FS=1.462;MLEAC=1;MLEAF=0.500;MQ=41.43;MQRankSum=1.616;QD=16.91;ReadPosRankSum=0.306;SOR=0.596	GT:AD:DP:GQ:PL	0/1:65,55:120:99:2058,0,2423
chrVIII	401025	.	C	T	2515.77	PASS	AC=1;AF=0.500;AN=2;BaseQRankSum=1.002;ClippingRankSum=0.000;DP=132;ExcessHet=3.0103;FS=5.293;MLEAC=1;MLEAF=0.500;MQ=42.00;MQRankSum=0.000;QD=19.06;ReadPosRankSum=0.523;SOR=0.941	GT:AD:DP:GQ:PL	0/1:64,68:132:99:2544,0,2370
chrVIII	403969	.	G	A	1914.77	PASS	AC=1;AF=0.500;AN=2;BaseQRankSum=1.208;ClippingRankSum=0.000;DP=122;ExcessHet=3.0103;FS=11.958;MLEAC=1;MLEAF=0.500;MQ=42.00;MQRankSum=0.000;QD=15.69;ReadPosRankSum=-0.166;SOR=0.290	GT:AD:DP:GQ:PL	0/1:69,53:122:99:1943,0,2601
chrVIII	418074	.	G	A	2221.77	PASS	AC=1;AF=0.500;AN=2;BaseQRankSum=-1.795;ClippingRankSum=0.000;DP=114;ExcessHet=3.0103;FS=0.709;MLEAC=1;MLEAF=0.500;MQ=41.97;MQRankSum=0.126;QD=19.66;ReadPosRankSum=0.238;SOR=0.842	GT:AD:DP:GQ:PL	0/1:52,61:113:99:2250,0,1930
chrVIII	422997	.	C	T	2372.77	PASS	AC=1;AF=0.500;AN=2;BaseQRankSum=0.657;ClippingRankSum=0.000;DP=114;ExcessHet=3.0103;FS=3.425;MLEAC=1;MLEAF=0.500;MQ=42.00;MQRankSum=0.000;QD=20.81;ReadPosRankSum=-1.391;SOR=0.502	GT:AD:DP:GQ:PL	0/1:51,63:114:99:2401,0,1889
chrVIII	423622	.	C	T	2524.77	PASS	AC=1;AF=0.500;AN=2;BaseQRankSum=2.054;ClippingRankSum=0.000;DP=129;ExcessHet=3.0103;FS=8.078;MLEAC=1;MLEAF=0.500;MQ=42.00;MQRankSum=0.000;QD=19.57;ReadPosRankSum=-0.840;SOR=1.333	GT:AD:DP:GQ:PL	0/1:63,66:129:99:2553,0,4955
chrVIII	423623	.	C	T	2524.77	PASS	AC=1;AF=0.500;AN=2;BaseQRankSum=1.503;ClippingRankSum=0.000;DP=130;ExcessHet=3.0103;FS=8.115;MLEAC=1;MLEAF=0.500;MQ=42.00;MQRankSum=0.000;QD=19.42;ReadPosRankSum=-0.692;SOR=1.381	GT:AD:DP:GQ:PL	0/1:64,66:130:99:2553,0,4955
chrVIII	450626	.	G	A	1848.77	PASS	AC=1;AF=0.500;AN=2;BaseQRankSum=0.823;ClippingRankSum=0.000;DP=121;ExcessHet=3.0103;FS=2.365;MLEAC=1;MLEAF=0.500;MQ=42.00;MQRankSum=0.000;QD=15.41;ReadPosRankSum=0.012;SOR=0.959	GT:AD:DP:GQ:PL	0/1:69,51:120:99:1877,0,2558
chrVIII	461396	.	C	T	2130.77	PASS	AC=1;AF=0.500;AN=2;BaseQRankSum=2.325;ClippingRankSum=0.000;DP=103;ExcessHet=3.0103;FS=2.676;MLEAC=1;MLEAF=0.500;MQ=42.00;MQRankSum=0.000;QD=20.69;ReadPosRankSum=1.455;SOR=0.990	GT:AD:DP:GQ:PL	0/1:47,56:103:99:2159,0,1673
chrVIII	493830	.	G	A	2482.77	PASS	AC=1;AF=0.500;AN=2;BaseQRankSum=-0.239;ClippingRankSum=0.000;DP=122;ExcessHet=3.0103;FS=4.395;MLEAC=1;MLEAF=0.500;MQ=42.00;MQRankSum=0.000;QD=20.35;ReadPosRankSum=0.470;SOR=0.986	GT:AD:DP:GQ:PL	0/1:56,66:122:99:2511,0,2037
chrVIII	508948	.	G	A	1875.77	PASS	AC=1;AF=0.500;AN=2;BaseQRankSum=-0.588;ClippingRankSum=0.000;DP=110;ExcessHet=3.0103;FS=0.000;MLEAC=1;MLEAF=0.500;MQ=41.98;MQRankSum=-1.019;QD=17.05;ReadPosRankSum=0.466;SOR=0.634	GT:AD:DP:GQ:PL	0/1:57,53:110:99:1904,0,2133
chrVIII	509313	.	C	T	2779.77	PASS	AC=1;AF=0.500;AN=2;BaseQRankSum=0.171;ClippingRankSum=0.000;DP=152;ExcessHet=3.0103;FS=0.600;MLEAC=1;MLEAF=0.500;MQ=41.99;MQRankSum=-0.974;QD=18.29;ReadPosRankSum=0.254;SOR=0.798	GT:AD:DP:GQ:PL	0/1:75,77:152:99:2808,0,2683
chrIX	31322	.	C	T	2202.77	PASS	AC=1;AF=0.500;AN=2;BaseQRankSum=0.684;ClippingRankSum=0.000;DP=117;ExcessHet=3.0103;FS=15.729;MLEAC=1;MLEAF=0.500;MQ=42.00;MQRankSum=0.000;QD=18.83;ReadPosRankSum=0.084;SOR=1.091	GT:AD:DP:GQ:PL	0/1:57,60:117:99:2231,0,2126
chrIX	47656	.	G	A	1936.77	PASS	AC=1;AF=0.500;AN=2;BaseQRankSum=0.889;ClippingRankSum=0.000;DP=106;ExcessHet=3.0103;FS=0.000;MLEAC=1;MLEAF=0.500;MQ=42.00;MQRankSum=0.000;QD=18.27;ReadPosRankSum=-0.594;SOR=0.769	GT:AD:DP:GQ:PL	0/1:53,53:106:99:1965,0,1933
chrIX	53899	.	C	T	2212.77	PASS	AC=1;AF=0.500;AN=2;BaseQRankSum=-1.832;ClippingRankSum=0.000;DP=138;ExcessHet=3.0103;FS=2.162;MLEAC=1;MLEAF=0.500;MQ=42.00;MQRankSum=0.000;QD=16.03;ReadPosRankSum=-0.265;SOR=0.741	GT:AD:DP:GQ:PL	0/1:76,62:138:99:2241,0,2898
chrIX	96865	.	C	T	3206.77	PASS	AC=1;AF=0.500;AN=2;BaseQRankSum=-1.000;ClippingRankSum=0.000;DP=149;ExcessHet=3.0103;FS=0.000;MLEAC=1;MLEAF=0.500;MQ=41.99;MQRankSum=-0.854;QD=21.52;ReadPosRankSum=-0.874;SOR=0.656	GT:AD:DP:GQ:PL	0/1:64,85:149:99:3235,0,2344
chrIX	99420	.	G	A	2534.77	PASS	AC=1;AF=0.500;AN=2;BaseQRankSum=1.010;ClippingRankSum=0.000;DP=140;ExcessHet=3.0103;FS=6.355;MLEAC=1;MLEAF=0.500;MQ=42.00;MQRankSum=0.000;QD=18.11;ReadPosRankSum=-0.344;SOR=1.195	GT:AD:DP:GQ:PL	0/1:71,69:140:99:2563,0,2670
chrIX	99611	.	C	T	2092.77	PASS	AC=1;AF=0.500;AN=2;BaseQRankSum=1.655;ClippingRankSum=0.000;DP=123;ExcessHet=3.0103;FS=3.358;MLEAC=1;MLEAF=0.500;MQ=41.98;MQRankSum=0.946;QD=17.01;ReadPosRankSum=-1.789;SOR=0.435	GT:AD:DP:GQ:PL	0/1:66,57:123:99:2121,0,2494
chrIX	122313	.	G	A	2308.77	PASS	AC=1;AF=0.500;AN=2;BaseQRankSum=1.283;ClippingRankSum=0.000;DP=125;ExcessHet=3.0103;FS=1.419;MLEAC=1;MLEAF=0.500;MQ=42.00;MQRankSum=0.000;QD=18.47;ReadPosRankSum=-0.070;SOR=0.551	GT:AD:DP:GQ:PL	0/1:63,62:125:99:2337,0,2367
chrIX	140658	.	C	T	2734.77	PASS	AC=1;AF=0.500;AN=2;BaseQRankSum=-0.270;ClippingRankSum=0.000;DP=147;ExcessHet=3.0103;FS=0.000;MLEAC=1;MLEAF=0.500;MQ=42.00;MQRankSum=0.000;QD=18.60;ReadPosRankSum=-0.115;SOR=0.663	GT:AD:DP:GQ:PL	0/1:73,74:147:99:2763,0,2693
chrIX	142269	.	G	A	2406.77	PASS	AC=1;AF=0.500;AN=2;BaseQRankSum=-0.610;ClippingRankSum=0.000;DP=119;ExcessHet=3.0103;FS=0.688;MLEAC=1;MLEAF=0.500;MQ=42.00;MQRankSum=0.000;QD=20.22;ReadPosRankSum=-0.543;SOR=0.577	GT:AD:DP:GQ:PL	0/1:53,66:119:99:2435,0,1972
chrIX	163743	.	G	A	2243.77	PASS	AC=1;AF=0.500;AN=2;BaseQRankSum=1.092;ClippingRankSum=0.000;DP=137;ExcessHet=3.0103;FS=0.636;MLEAC=1;MLEAF=0.500;MQ=42.00;MQRankSum=0.000;QD=16.38;ReadPosRankSum=0.041;SOR=0.797	GT:AD:DP:GQ:PL	0/1:75,62:137:99:2272,0,2837
chrIX	166319	.	G	A	2362.77	PASS	AC=1;AF=0.500;AN=2;BaseQRankSum=1.344;ClippingRankSum=0.000;DP=131;ExcessHet=3.0103;FS=0.000;MLEAC=1;MLEAF=0.500;MQ=42.00;MQRankSum=0.000;QD=18.04;ReadPosRankSum=0.132;SOR=0.672	GT:AD:DP:GQ:PL	0/1:67,64:131:99:2391,0,2512
chrIX	175063	.	C	T	1839.77	PASS	AC=1;AF=0.500;AN=2;BaseQRankSum=2.101;ClippingRankSum=0.000;DP=120;ExcessHet=3.0103;FS=4.474;MLEAC=1;MLEAF=0.500;MQ=42.00;MQRankSum=0.000;QD=15.33;ReadPosRankSum=-1.017;SOR=0.618	GT:AD:DP:GQ:PL	0/1:69,51:120:99:1868,0,2552
chrIX	187568	.	G	A	1889.77	PASS	AC=1;AF=0.500;AN=2;BaseQRankSum=0.795;ClippingRankSum=0.000;DP=110;ExcessHet=3.0103;FS=2.584;MLEAC=1;MLEAF=0.500;MQ=41.80;MQRankSum=-0.047;QD=17.66;ReadPosRankSum=0.589;SOR=0.481	GT:AD:DP:GQ:PL	0/1:55,52:107:99:1918,0,1987
chrIX	204670	.	G	A	2144.77	PASS	AC=1;AF=0.500;AN=2;BaseQRankSum=-1.208;ClippingRankSum=0.000;DP=153;ExcessHet=3.0103;FS=18.790;MLEAC=1;MLEAF=0.500;MQ=42.00;MQRankSum=0.000;QD=14.02;ReadPosRankSum=-0.083;SOR=0.880	GT:AD:DP:GQ:PL	0/1:92,61:153:99:2173,0,3421
chrIX	215006	.	C	T	2708.77	PASS	AC=1;AF=0.500;AN=2;BaseQRankSum=0.649;ClippingRankSum=0.000;DP=120;ExcessHet=3.0103;FS=5.770;MLEAC=1;MLEAF=0.500;MQ=42.00;MQRankSum=0.000;QD=22.57;ReadPosRankSum=0.643;SOR=1.194	GT:AD:DP:GQ:PL	0/1:48,72:120:99:2737,0,1722
chrIX	217969	.	C	T	2391.77	PASS	AC=1;AF=0.500;AN=2;BaseQRankSum=-0.256;ClippingRankSum=0.000;DP=108;ExcessHet=3.0103;FS=0.000;MLEAC=1;MLEAF=0.500;MQ=42.00;MQRankSum=0.000;QD=22.15;ReadPosRankSum=-0.327;SOR=0.760	GT:AD:DP:GQ:PL	0/1:45,63:108:99:2420,0,1637
chrIX	221338	.	C	T	2138.77	PASS	AC=1;AF=0.500;AN=2;BaseQRankSum=0.666;ClippingRankSum=0.000;DP=111;ExcessHet=3.0103;FS=4.628;MLEAC=1;MLEAF=0.500;MQ=40.79;MQRankSum=1.178;QD=19.27;ReadPosRankSum=-0.466;SOR=0.845	GT:AD:DP:GQ:PL	0/1:52,59:111:99:2167,0,1890
chrIX	222545	.	G	A	2598.77	PASS	AC=1;AF=0.500;AN=2;BaseQRankSum=-0.057;ClippingRankSum=0.000;DP=135;ExcessHet=3.0103;FS=0.636;MLEAC=1;MLEAF=0.500;MQ=41.90;MQRankSum=1.045;QD=19.39;ReadPosRankSum=0.146;SOR=0.627	GT:AD:DP:GQ:PL	0/1:65,69:134:99:2627,0,2439
chrIX	240648	.	C	T	2045.77	PASS	AC=1;AF=0.500;AN=2;BaseQRankSum=1.011;ClippingRankSum=0.000;DP=117;ExcessHet=3.0103;FS=0.703;MLEAC=1;MLEAF=0.500;MQ=41.98;MQRankSum=1.000;QD=17.95;ReadPosRankSum=0.142;SOR=0.780	GT:AD:DP:GQ:PL	0/1:58,56:114:99:2074,0,2176
chrIX	268174	.	G	A	1840.77	PASS	AC=1;AF=0.500;AN=2;BaseQRankSum=0.739;ClippingRankSum=0.000;DP=139;ExcessHet=3.0103;FS=0.647;MLEAC=1;MLEAF=0.500;MQ=41.76;MQRankSum=-1.520;QD=13.24;ReadPosRankSum=0.907;SOR=0.789	GT:AD:DP:GQ:PL	0/1:86,53:139:99:1869,0,3254
chrIX	276412	.	C	T	2262.77	PASS	AC=1;AF=0.500;AN=2;BaseQRankSum=-0.540;ClippingRankSum=0.000;DP=127;ExcessHet=3.0103;FS=6.727;MLEAC=1;MLEAF=0.500;MQ=42.00;MQRankSum=0.000;QD=17.82;ReadPosRankSum=-0.976;SOR=0.338	GT:AD:DP:GQ:PL	0/1:65,62:127:99:2291,0,2405
chrIX	276507	.	C	T	1814.77	PASS	AC=1;AF=0.500;AN=2;BaseQRankSum=0.455;ClippingRankSum=0.000;DP=105;ExcessHet=3.0103;FS=19.508;MLEAC=1;MLEAF=0.500;MQ=42.00;MQRankSum=0.000;QD=17.28;ReadPosRankSum=-0.689;SOR=1.065	GT:AD:DP:GQ:PL	0/1:55,50:105:99:1843,0,2035
chrIX	316727	.	C	T	2879.77	PASS	AC=1;AF=0.500;AN=2;BaseQRankSum=0.213;ClippingRankSum=0.000;DP=156;ExcessHet=3.0103;FS=5.908;MLEAC=1;MLEAF=0.500;MQ=42.00;MQRankSum=0.000;QD=18.46;ReadPosRankSum=-1.907;SOR=1.186	GT:AD:DP:GQ:PL	0/1:78,78:156:99:2908,0,2927
chrIX	318072	.	C	T	2181.77	PASS	AC=1;AF=0.500;AN=2;BaseQRankSum=1.236;ClippingRankSum=0.000;DP=126;ExcessHet=3.0103;FS=1.404;MLEAC=1;MLEAF=0.500;MQ=42.00;MQRankSum=0.000;QD=17.32;ReadPosRankSum=-3.007;SOR=0.838	GT:AD:DP:GQ:PL	0/1:66,60:126:99:2210,0,2399
chrIX	318116	.	C	T	2515.77	PASS	AC=1;AF=0.500;AN=2;BaseQRankSum=1.043;ClippingRankSum=0.000;DP=123;ExcessHet=3.0103;FS=6.848;MLEAC=1;MLEAF=0.500;MQ=42.00;MQRankSum=0.000;QD=20.45;ReadPosRankSum=-1.562;SOR=0.333	GT:AD:DP:GQ:PL	0/1:56,67:123:99:2544,0,2016
chrIX	410111	.	C	T	2443.77	PASS	AC=1;AF=0.500;AN=2;BaseQRankSum=1.517;ClippingRankSum=0.000;DP=124;ExcessHet=3.0103;FS=1.436;MLEAC=1;MLEAF=0.500;MQ=42.00;MQRankSum=0.000;QD=19.71;ReadPosRankSum=-0.096;SOR=0.880	GT:AD:DP:GQ:PL	0/1:59,65:124:99:2472,0,2159
chrIX	422899	.	G	A	2805.77	PASS	AC=1;AF=0.500;AN=2;BaseQRankSum=0.474;ClippingRankSum=0.000;DP=132;ExcessHet=3.0103;FS=12.648;MLEAC=1;MLEAF=0.500;MQ=41.99;MQRankSum=-0.843;QD=21.26;ReadPosRankSum=-0.244;SOR=1.169	GT:AD:DP:GQ:PL	0/1:56,76:132:99:2834,0,2002
chrX	58891	.	C	T	1822.77	PASS	AC=1;AF=0.500;AN=2;BaseQRankSum=0.479;ClippingRankSum=0.000;DP=113;ExcessHet=3.0103;FS=16.147;MLEAC=1;MLEAF=0.500;MQ=41.87;MQRankSum=-1.046;QD=16.13;ReadPosRankSum=-0.796;SOR=0.826	GT:AD:DP:GQ:PL	0/1:60,53:113:99:1851,0,2180
chrX	63500	.	G	A	2429.77	PASS	AC=1;AF=0.500;AN=2;BaseQRankSum=0.247;ClippingRankSum=0.000;DP=140;ExcessHet=3.0103;FS=3.034;MLEAC=1;MLEAF=0.500;MQ=42.00;MQRankSum=0.000;QD=17.36;ReadPosRankSum=0.332;SOR=0.467	GT:AD:DP:GQ:PL	0/1:74,66:140:99:2458,0,2844
chrX	73872	.	G	A	2329.77	PASS	AC=1;AF=0.500;AN=2;BaseQRankSum=-0.404;ClippingRankSum=0.000;DP=144;ExcessHet=3.0103;FS=6.106;MLEAC=1;MLEAF=0.500;MQ=42.00;MQRankSum=0.000;QD=16.18;ReadPosRankSum=-0.293;SOR=0.915	GT:AD:DP:GQ:PL	0/1:79,65:144:99:2358,0,3005
chrX	75271	.	C	T	1760.77	PASS	AC=1;AF=0.500;AN=2;BaseQRankSum=0.118;ClippingRankSum=0.000;DP=118;ExcessHet=3.0103;FS=5.802;MLEAC=1;MLEAF=0.500;MQ=41.98;MQRankSum=0.860;QD=14.92;ReadPosRankSum=0.500;SOR=0.734	GT:AD:DP:GQ:PL	0/1:69,49:118:99:1789,0,2669
chrX	117837	.	G	A	2244.77	PASS	AC=1;AF=0.500;AN=2;BaseQRankSum=1.117;ClippingRankSum=0.000;DP=105;ExcessHet=3.0103;FS=0.763;MLEAC=1;MLEAF=0.500;MQ=42.00;MQRankSum=0.000;QD=21.38;ReadPosRankSum=0.238;SOR=0.854	GT:AD:DP:GQ:PL	0/1:46,59:105:99:2273,0,1676
chrX	123030	.	C	T	1906.77	PASS	AC=1;AF=0.500;AN=2;BaseQRankSum=0.683;ClippingRankSum=0.000;DP=96;ExcessHet=3.0103;FS=6.666;MLEAC=1;MLEAF=0.500;MQ=42.00;MQRankSum=0.000;QD=19.86;ReadPosRankSum=-0.082;SOR=1.371	GT:AD:DP:GQ:PL	0/1:45,51:96:99:1935,0,1628
chrX	145085	.	C	T	1439.77	PASS	AC=1;AF=0.500;AN=2;BaseQRankSum=2.535;ClippingRankSum=0.000;DP=110;ExcessHet=3.0103;FS=4.980;MLEAC=1;MLEAF=0.500;MQ=42.10;MQRankSum=0.000;QD=13.98;ReadPosRankSum=0.831;SOR=0.340	GT:AD:DP:GQ:PL	0/1:56,47:103:99:1468,0,2082
chrX	157335	.	C	T	2028.77	PASS	AC=1;AF=0.500;AN=2;BaseQRankSum=-0.512;ClippingRankSum=0.000;DP=112;ExcessHet=3.0103;FS=1.693;MLEAC=1;MLEAF=0.500;MQ=42.00;MQRankSum=0.000;QD=18.11;ReadPosRankSum=-0.412;SOR=0.501	GT:AD:DP:GQ:PL	0/1:57,55:112:99:2057,0,2158
chrX	159725	.	G	A	1538.77	PASS	AC=1;AF=0.500;AN=2;BaseQRankSum=-0.164;ClippingRankSum=0.000;DP=88;ExcessHet=3.0103;FS=2.824;MLEAC=1;MLEAF=0.500;MQ=41.98;MQRankSum=-1.024;QD=17.49;ReadPosRankSum=-1.645;SOR=0.590	GT:AD:DP:GQ:PL	0/1:46,42:88:99:1567,0,1748
chrX	166924	.	G	A	1966.77	PASS	AC=1;AF=0.500;AN=2;BaseQRankSum=0.751;ClippingRankSum=0.000;DP=102;ExcessHet=3.0103;FS=6.299;MLEAC=1;MLEAF=0.500;MQ=42.00;MQRankSum=0.000;QD=19.28;ReadPosRankSum=-1.642;SOR=0.319	GT:AD:DP:GQ:PL	0/1:48,54:102:99:1995,0,1732
chrX	172231	.	G	A	1982.77	PASS	AC=1;AF=0.500;AN=2;BaseQRankSum=0.922;ClippingRankSum=0.000;DP=117;ExcessHet=3.0103;FS=0.717;MLEAC=1;MLEAF=0.500;MQ=41.76;MQRankSum=-1.496;QD=16.95;ReadPosRankSum=-0.813;SOR=0.803	GT:AD:DP:GQ:PL	0/1:62,55:117:99:2011,0,2369
chrX	172665	.	G	A	2610.77	PASS	AC=1;AF=0.500;AN=2;BaseQRankSum=1.535;ClippingRankSum=0.000;DP=119;ExcessHet=3.0103;FS=0.000;MLEAC=1;MLEAF=0.500;MQ=41.88;MQRankSum=-0.834;QD=21.94;ReadPosRankSum=-0.648;SOR=0.695	GT:AD:DP:GQ:PL	0/1:50,69:119:99:2639,0,1809
chrX	173040	.	G	A	2579.77	PASS	AC=1;AF=0.500;AN=2;BaseQRankSum=1.817;ClippingRankSum=0.000;DP=131;ExcessHet=3.0103;FS=5.286;MLEAC=1;MLEAF=0.500;MQ=41.96;MQRankSum=-1.658;QD=19.84;ReadPosRankSum=-1.000;SOR=0.503	GT:AD:DP:GQ:PL	0/1:62,68:130:99:2608,0,2292
chrX	173071	.	G	A	2283.77	PASS	AC=1;AF=0.500;AN=2;BaseQRankSum=1.103;ClippingRankSum=0.000;DP=123;ExcessHet=3.0103;FS=0.000;MLEAC=1;MLEAF=0.500;MQ=41.95;MQRankSum=-1.737;QD=18.72;ReadPosRankSum=1.176;SOR=0.695	GT:AD:DP:GQ:PL	0/1:61,61:122:99:2312,0,2229
chrX	173080	.	G	A	5219.77	PASS	AC=2;AF=1.00;AN=2;DP=120;ExcessHet=3.0103;FS=0.000;MLEAC=2;MLEAF=1.00;MQ=41.95;QD=28.01;SOR=0.710	GT:AD:DP:GQ:PL	1/1:0,119:119:99:5248,358,0
chrX	220080	.	G	A	2096.77	PASS	AC=1;AF=0.500;AN=2;BaseQRankSum=-0.008;ClippingRankSum=0.000;DP=105;ExcessHet=3.0103;FS=1.559;MLEAC=1;MLEAF=0.500;MQ=42.00;MQRankSum=0.000;QD=19.97;ReadPosRankSum=-0.406;SOR=0.866	GT:AD:DP:GQ:PL	0/1:49,56:105:99:2125,0,1819
chrX	228499	.	G	A	2407.77	PASS	AC=1;AF=0.500;AN=2;BaseQRankSum=-0.843;ClippingRankSum=0.000;DP=131;ExcessHet=3.0103;FS=3.152;MLEAC=1;MLEAF=0.500;MQ=41.89;MQRankSum=1.008;QD=18.38;ReadPosRankSum=-0.222;SOR=0.461	GT:AD:DP:GQ:PL	0/1:66,65:131:99:2436,0,2472
chrX	254635	.	G	A	2184.77	PASS	AC=1;AF=0.500;AN=2;BaseQRankSum=2.705;ClippingRankSum=0.000;DP=114;ExcessHet=3.0103;FS=0.000;MLEAC=1;MLEAF=0.500;MQ=42.00;MQRankSum=0.000;QD=19.16;ReadPosRankSum=0.553;SOR=0.686	GT:AD:DP:GQ:PL	0/1:56,58:114:99:2213,0,2039
chrX	268744	.	C	T	2220.77	PASS	AC=1;AF=0.500;AN=2;BaseQRankSum=2.970;ClippingRankSum=0.000;DP=117;ExcessHet=3.0103;FS=3.416;MLEAC=1;MLEAF=0.500;MQ=41.96;MQRankSum=-0.539;QD=18.98;ReadPosRankSum=-3.159;SOR=0.446	GT:AD:DP:GQ:PL	0/1:55,62:117:99:2249,0,1565
chrX	295175	.	C	T	1735.77	PASS	AC=1;AF=0.500;AN=2;BaseQRankSum=-0.978;ClippingRankSum=0.000;DP=87;ExcessHet=3.0103;FS=0.798;MLEAC=1;MLEAF=0.500;MQ=42.00;MQRankSum=0.000;QD=19.95;ReadPosRankSum=-0.852;SOR=0.792	GT:AD:DP:GQ:PL	0/1:39,48:87:99:1764,0,1443
chrX	298561	.	G	A	1864.77	PASS	AC=1;AF=0.500;AN=2;BaseQRankSum=2.337;ClippingRankSum=0.000;DP=111;ExcessHet=3.0103;FS=7.650;MLEAC=1;MLEAF=0.500;MQ=42.00;MQRankSum=0.000;QD=16.80;ReadPosRankSum=1.426;SOR=0.286	GT:AD:DP:GQ:PL	0/1:60,51:111:99:1893,0,2263
chrX	312712	.	G	A	2140.77	PASS	AC=1;AF=0.500;AN=2;BaseQRankSum=-0.013;ClippingRankSum=0.000;DP=125;ExcessHet=3.0103;FS=9.772;MLEAC=1;MLEAF=0.500;MQ=41.98;MQRankSum=-1.059;QD=17.13;ReadPosRankSum=-1.137;SOR=1.205	GT:AD:DP:GQ:PL	0/1:67,58:125:99:2169,0,2530
chrX	317024	.	G	A	2293.77	PASS	AC=1;AF=0.500;AN=2;BaseQRankSum=-1.555;ClippingRankSum=0.000;DP=109;ExcessHet=3.0103;FS=0.000;MLEAC=1;MLEAF=0.500;MQ=41.87;MQRankSum=-0.852;QD=21.04;ReadPosRankSum=-0.124;SOR=0.741	GT:AD:DP:GQ:PL	0/1:47,62:109:99:2322,0,1735
chrX	387148	.	C	T	2900.77	PASS	AC=1;AF=0.500;AN=2;BaseQRankSum=1.521;ClippingRankSum=0.000;DP=137;ExcessHet=3.0103;FS=6.417;MLEAC=1;MLEAF=0.500;MQ=42.00;MQRankSum=0.000;QD=21.17;ReadPosRankSum=0.548;SOR=0.543	GT:AD:DP:GQ:PL	0/1:61,76:137:99:2929,0,2209
chrX	389651	.	G	A	2227.77	PASS	AC=1;AF=0.500;AN=2;BaseQRankSum=-0.131;ClippingRankSum=0.000;DP=108;ExcessHet=3.0103;FS=9.150;MLEAC=1;MLEAF=0.500;MQ=42.00;MQRankSum=0.000;QD=20.63;ReadPosRankSum=-0.287;SOR=0.974	GT:AD:DP:GQ:PL	0/1:49,59:108:99:2256,0,1816
chrX	414806	.	C	T	2589.77	PASS	AC=1;AF=0.500;AN=2;BaseQRankSum=1.485;ClippingRankSum=0.000;DP=140;ExcessHet=3.0103;FS=0.000;MLEAC=1;MLEAF=0.500;MQ=42.00;MQRankSum=0.000;QD=18.50;ReadPosRankSum=0.659;SOR=0.693	GT:AD:DP:GQ:PL	0/1:70,70:140:99:2618,0,2601
chrX	424398	.	G	A	4611.77	PASS	AC=2;AF=1.00;AN=2;DP=108;ExcessHet=3.0103;FS=0.000;MLEAC=2;MLEAF=1.00;MQ=41.73;QD=27.52;SOR=0.892	GT:AD:DP:GQ:PL	1/1:0,108:108:99:4640,325,0
chrX	454695	.	G	A	2784.77	PASS	AC=1;AF=0.500;AN=2;BaseQRankSum=1.693;ClippingRankSum=0.000;DP=154;ExcessHet=3.0103;FS=7.166;MLEAC=1;MLEAF=0.500;MQ=42.00;MQRankSum=0.000;QD=18.08;ReadPosRankSum=-0.280;SOR=0.340	GT:AD:DP:GQ:PL	0/1:79,75:154:99:2813,0,2890
chrX	471644	.	G	A	2700.77	PASS	AC=1;AF=0.500;AN=2;BaseQRankSum=-0.204;ClippingRankSum=0.000;DP=135;ExcessHet=3.0103;FS=5.213;MLEAC=1;MLEAF=0.500;MQ=42.00;MQRankSum=0.000;QD=20.01;ReadPosRankSum=0.560;SOR=0.596	GT:AD:DP:GQ:PL	0/1:63,72:135:99:2729,0,2336
chrX	489164	.	C	T	2567.77	PASS	AC=1;AF=0.500;AN=2;BaseQRankSum=2.005;ClippingRankSum=0.000;DP=124;ExcessHet=3.0103;FS=15.013;MLEAC=1;MLEAF=0.500;MQ=42.00;MQRankSum=0.000;QD=20.71;ReadPosRankSum=1.518;SOR=0.715	GT:AD:DP:GQ:PL	0/1:57,67:124:99:2596,0,2113
chrX	497397	.	C	T	2013.77	PASS	AC=1;AF=0.500;AN=2;BaseQRankSum=-0.380;ClippingRankSum=0.000;DP=125;ExcessHet=3.0103;FS=13.372;MLEAC=1;MLEAF=0.500;MQ=40.93;MQRankSum=-1.456;QD=16.24;ReadPosRankSum=0.291;SOR=0.458	GT:AD:DP:GQ:PL	0/1:64,60:124:99:2042,0,2330
chrX	525479	.	G	A	1490.77	PASS	AC=1;AF=0.500;AN=2;BaseQRankSum=1.257;ClippingRankSum=0.000;DP=90;ExcessHet=3.0103;FS=1.742;MLEAC=1;MLEAF=0.500;MQ=41.96;MQRankSum=-0.047;QD=16.56;ReadPosRankSum=-1.094;SOR=0.927	GT:AD:DP:GQ:PL	0/1:47,43:90:99:1519,0,1663
chrX	604220	.	G	A	2453.77	PASS	AC=1;AF=0.500;AN=2;BaseQRankSum=-0.070;ClippingRankSum=0.000;DP=133;ExcessHet=3.0103;FS=0.640;MLEAC=1;MLEAF=0.500;MQ=42.00;MQRankSum=0.000;QD=18.45;ReadPosRankSum=1.555;SOR=0.610	GT:AD:DP:GQ:PL	0/1:67,66:133:99:2482,0,2531
chrX	640088	.	C	T	1988.77	PASS	AC=1;AF=0.500;AN=2;BaseQRankSum=-2.106;ClippingRankSum=0.000;DP=119;ExcessHet=3.0103;FS=4.493;MLEAC=1;MLEAF=0.500;MQ=41.98;MQRankSum=0.951;QD=16.85;ReadPosRankSum=-0.072;SOR=0.456	GT:AD:DP:GQ:PL	0/1:63,55:118:99:2017,0,2400
chrX	652703	.	C	T	2463.77	PASS	AC=1;AF=0.500;AN=2;BaseQRankSum=2.072;ClippingRankSum=0.000;DP=139;ExcessHet=3.0103;FS=4.018;MLEAC=1;MLEAF=0.500;MQ=41.99;MQRankSum=0.979;QD=17.72;ReadPosRankSum=-0.547;SOR=0.951	GT:AD:DP:GQ:PL	0/1:72,67:139:99:2492,0,2682
chrX	664044	.	C	T	2128.77	PASS	AC=1;AF=0.500;AN=2;BaseQRankSum=0.896;ClippingRankSum=0.000;DP=113;ExcessHet=3.0103;FS=4.644;MLEAC=1;MLEAF=0.500;MQ=42.00;MQRankSum=0.000;QD=18.84;ReadPosRankSum=-1.035;SOR=0.373	GT:AD:DP:GQ:PL	0/1:55,58:113:99:2157,0,1989
chrX	680027	.	G	A	2477.77	PASS	AC=1;AF=0.500;AN=2;BaseQRankSum=-0.038;ClippingRankSum=0.000;DP=143;ExcessHet=3.0103;FS=0.616;MLEAC=1;MLEAF=0.500;MQ=41.99;MQRankSum=0.966;QD=17.33;ReadPosRankSum=1.348;SOR=0.623	GT:AD:DP:GQ:PL	0/1:75,68:143:99:2506,0,2852
chrX	686923	.	C	T	2480.77	PASS	AC=1;AF=0.500;AN=2;BaseQRankSum=-0.245;ClippingRankSum=0.000;DP=139;ExcessHet=3.0103;FS=1.347;MLEAC=1;MLEAF=0.500;MQ=41.99;MQRankSum=1.007;QD=17.85;ReadPosRankSum=-0.639;SOR=0.564	GT:AD:DP:GQ:PL	0/1:70,69:139:99:2509,0,2621
chrXI	49353	.	G	A	2778.77	PASS	AC=1;AF=0.500;AN=2;BaseQRankSum=-0.084;ClippingRankSum=0.000;DP=119;ExcessHet=3.0103;FS=1.498;MLEAC=1;MLEAF=0.500;MQ=42.00;MQRankSum=0.000;QD=23.35;ReadPosRankSum=-1.041;SOR=0.863	GT:AD:DP:GQ:PL	0/1:46,73:119:99:2807,0,1659
chrXI	125707	.	G	A	1998.77	PASS	AC=1;AF=0.500;AN=2;BaseQRankSum=1.027;ClippingRankSum=0.000;DP=117;ExcessHet=3.0103;FS=0.709;MLEAC=1;MLEAF=0.500;MQ=42.00;MQRankSum=0.000;QD=17.08;ReadPosRankSum=0.831;SOR=0.580	GT:AD:DP:GQ:PL	0/1:62,55:117:99:2027,0,2292
chrXI	131336	.	C	T	2503.77	PASS	AC=1;AF=0.500;AN=2;BaseQRankSum=-0.363;ClippingRankSum=0.000;DP=118;ExcessHet=3.0103;FS=7.128;MLEAC=1;MLEAF=0.500;MQ=42.00;MQRankSum=0.000;QD=21.22;ReadPosRankSum=-0.567;SOR=0.483	GT:AD:DP:GQ:PL	0/1:51,67:118:99:2532,0,1919
chrXI	131347	.	C	T	1812.77	PASS	AC=1;AF=0.500;AN=2;BaseQRankSum=1.008;ClippingRankSum=0.000;DP=112;ExcessHet=3.0103;FS=7.302;MLEAC=1;MLEAF=0.500;MQ=42.00;MQRankSum=0.000;QD=16.19;ReadPosRankSum=-0.777;SOR=1.084	GT:AD:DP:GQ:PL	0/1:62,50:112:99:1841,0,2442
chrXI	140954	.	G	A	2576.77	PASS	AC=1;AF=0.500;AN=2;BaseQRankSum=0.084;ClippingRankSum=0.000;DP=123;ExcessHet=3.0103;FS=8.302;MLEAC=1;MLEAF=0.500;MQ=42.00;MQRankSum=0.000;QD=20.95;ReadPosRankSum=0.383;SOR=0.747	GT:AD:DP:GQ:PL	0/1:55,68:123:99:2605,0,2035
chrXI	150095	.	G	A	1997.77	PASS	AC=1;AF=0.500;AN=2;BaseQRankSum=0.250;ClippingRankSum=0.000;DP=135;ExcessHet=3.0103;FS=0.649;MLEAC=1;MLEAF=0.500;MQ=42.00;MQRankSum=0.000;QD=14.80;ReadPosRankSum=-1.535;SOR=0.594	GT:AD:DP:GQ:PL	0/1:79,56:135:99:2026,0,3041
chrXI	153542	.	G	A	2112.77	PASS	AC=1;AF=0.500;AN=2;BaseQRankSum=0.850;ClippingRankSum=0.000;DP=114;ExcessHet=3.0103;FS=1.516;MLEAC=1;MLEAF=0.500;MQ=42.00;MQRankSum=0.000;QD=18.53;ReadPosRankSum=-0.231;SOR=0.507	GT:AD:DP:GQ:PL	0/1:57,57:114:99:2141,0,2116
chrXI	164970	.	C	T	1930.77	PASS	AC=1;AF=0.500;AN=2;BaseQRankSum=-1.177;ClippingRankSum=0.000;DP=109;ExcessHet=3.0103;FS=4.800;MLEAC=1;MLEAF=0.500;MQ=42.00;MQRankSum=0.000;QD=17.71;ReadPosRankSum=1.766;SOR=1.201	GT:AD:DP:GQ:PL	0/1:56,53:109:99:1959,0,2107
chrXI	166448	.	G	A	1487.77	PASS	AC=1;AF=0.500;AN=2;BaseQRankSum=0.095;ClippingRankSum=0.000;DP=103;ExcessHet=3.0103;FS=0.000;MLEAC=1;MLEAF=0.500;MQ=41.86;MQRankSum=-1.185;QD=14.44;ReadPosRankSum=-1.221;SOR=0.689	GT:AD:DP:GQ:PL	0/1:61,42:103:99:1516,0,2361
chrXI	179649	.	C	T	1967.77	PASS	AC=1;AF=0.500;AN=2;BaseQRankSum=3.070;ClippingRankSum=0.000;DP=119;ExcessHet=3.0103;FS=3.351;MLEAC=1;MLEAF=0.500;MQ=42.00;MQRankSum=0.000;QD=16.54;ReadPosRankSum=-1.092;SOR=0.802	GT:AD:DP:GQ:PL	0/1:66,53:119:99:1996,0,2488
chrXI	185685	.	C	T	2029.77	PASS	AC=1;AF=0.500;AN=2;BaseQRankSum=-2.830;ClippingRankSum=0.000;DP=116;ExcessHet=3.0103;FS=4.475;MLEAC=1;MLEAF=0.500;MQ=41.98;MQRankSum=-1.018;QD=17.50;ReadPosRankSum=-1.915;SOR=1.101	GT:AD:DP:GQ:PL	0/1:60,56:116:99:2058,0,2293
chrXI	201793	.	G	A	2390.77	PASS	AC=1;AF=0.500;AN=2;BaseQRankSum=1.812;ClippingRankSum=0.000;DP=115;ExcessHet=3.0103;FS=3.400;MLEAC=1;MLEAF=0.500;MQ=42.00;MQRankSum=0.000;QD=20.79;ReadPosRankSum=-0.959;SOR=0.450	GT:AD:DP:GQ:PL	0/1:52,63:115:99:2419,0,1814
chrXI	231905	.	G	A	2565.77	PASS	AC=1;AF=0.500;AN=2;BaseQRankSum=-0.680;ClippingRankSum=0.000;DP=129;ExcessHet=3.0103;FS=6.665;MLEAC=1;MLEAF=0.500;MQ=41.98;MQRankSum=1.071;QD=19.89;ReadPosRankSum=-0.032;SOR=0.441	GT:AD:DP:GQ:PL	0/1:61,68:129:99:2594,0,2283
chrXI	231979	.	C	T	2490.77	PASS	AC=1;AF=0.500;AN=2;BaseQRankSum=-0.908;ClippingRankSum=0.000;DP=120;ExcessHet=3.0103;FS=2.379;MLEAC=1;MLEAF=0.500;MQ=42.00;MQRankSum=0.000;QD=20.76;ReadPosRankSum=-0.423;SOR=0.466	GT:AD:DP:GQ:PL	0/1:53,67:120:99:2519,0,1955
chrXI	237770	.	C	T	2441.77	PASS	AC=1;AF=0.500;AN=2;BaseQRankSum=0.046;ClippingRankSum=0.000;DP=123;ExcessHet=3.0103;FS=2.287;MLEAC=1;MLEAF=0.500;MQ=42.00;MQRankSum=0.000;QD=19.85;ReadPosRankSum=1.808;SOR=0.917	GT:AD:DP:GQ:PL	0/1:58,65:123:99:2470,0,2129
chrXI	245863	.	G	A	2008.77	PASS	AC=1;AF=0.500;AN=2;BaseQRankSum=0.174;ClippingRankSum=0.000;DP=129;ExcessHet=3.0103;FS=4.408;MLEAC=1;MLEAF=0.500;MQ=42.00;MQRankSum=0.000;QD=15.57;ReadPosRankSum=1.218;SOR=0.399	GT:AD:DP:GQ:PL	0/1:73,56:129:99:2037,0,2742
chrXI	260724	.	C	T	2538.77	PASS	AC=1;AF=0.500;AN=2;BaseQRankSum=-0.039;ClippingRankSum=0.000;DP=127;ExcessHet=3.0103;FS=9.564;MLEAC=1;MLEAF=0.500;MQ=41.97;MQRankSum=0.112;QD=19.99;ReadPosRankSum=-0.082;SOR=0.846	GT:AD:DP:GQ:PL	0/1:59,68:127:99:2567,0,2180
chrXI	306975	.	C	T	3027.77	PASS	AC=1;AF=0.500;AN=2;BaseQRankSum=0.329;ClippingRankSum=0.000;DP=141;ExcessHet=3.0103;FS=6.295;MLEAC=1;MLEAF=0.500;MQ=41.90;MQRankSum=-0.859;QD=21.47;ReadPosRankSum=-0.859;SOR=0.360	GT:AD:DP:GQ:PL	0/1:61,80:141:99:3056,0,2236
chrXI	308174	.	G	A	1970.77	PASS	AC=1;AF=0.500;AN=2;BaseQRankSum=1.575;ClippingRankSum=0.000;DP=121;ExcessHet=3.0103;FS=0.000;MLEAC=1;MLEAF=0.500;MQ=41.96;MQRankSum=0.000;QD=16.42;ReadPosRankSum=1.463;SOR=0.719	GT:AD:DP:GQ:PL	0/1:66,54:120:99:1999,0,2359
chrXI	309215	.	C	T	2336.77	PASS	AC=1;AF=0.500;AN=2;BaseQRankSum=1.814;ClippingRankSum=0.000;DP=120;ExcessHet=3.0103;FS=4.441;MLEAC=1;MLEAF=0.500;MQ=42.00;MQRankSum=0.000;QD=19.47;ReadPosRankSum=1.205;SOR=0.403	GT:AD:DP:GQ:PL	0/1:58,62:120:99:2365,0,2121
chrXI	334248	.	C	T	1708.77	PASS	AC=1;AF=0.500;AN=2;BaseQRankSum=-0.305;ClippingRankSum=0.000;DP=113;ExcessHet=3.0103;FS=1.518;MLEAC=1;MLEAF=0.500;MQ=42.00;MQRankSum=0.000;QD=15.26;ReadPosRankSum=0.027;SOR=0.877	GT:AD:DP:GQ:PL	0/1:62,50:112:99:1737,0,2279
chrXI	360637	.	G	A	2325.77	PASS	AC=1;AF=0.500;AN=2;BaseQRankSum=-0.643;ClippingRankSum=0.000;DP=133;ExcessHet=3.0103;FS=6.674;MLEAC=1;MLEAF=0.500;MQ=42.00;MQRankSum=0.000;QD=17.49;ReadPosRankSum=1.180;SOR=1.280	GT:AD:DP:GQ:PL	0/1:68,65:133:99:2354,0,2543
chrXI	392304	.	G	A	1705.77	PASS	AC=1;AF=0.500;AN=2;BaseQRankSum=1.471;ClippingRankSum=0.000;DP=127;ExcessHet=3.0103;FS=5.650;MLEAC=1;MLEAF=0.500;MQ=42.00;MQRankSum=0.000;QD=13.43;ReadPosRankSum=-0.532;SOR=1.164	GT:AD:DP:GQ:PL	0/1:79,48:127:99:1734,0,3016
chrXI	394331	.	G	A	1855.77	PASS	AC=1;AF=0.500;AN=2;BaseQRankSum=-0.939;ClippingRankSum=0.000;DP=100;ExcessHet=3.0103;FS=18.021;MLEAC=1;MLEAF=0.500;MQ=41.98;MQRankSum=-0.970;QD=18.75;ReadPosRankSum=-0.159;SOR=0.907	GT:AD:DP:GQ:PL	0/1:49,50:99:99:1884,0,1832
chrXI	398403	.	C	T	2414.77	PASS	AC=1;AF=0.500;AN=2;BaseQRankSum=0.834;ClippingRankSum=0.000;DP=118;ExcessHet=3.0103;FS=0.000;MLEAC=1;MLEAF=0.500;MQ=41.88;MQRankSum=1.124;QD=20.46;ReadPosRankSum=2.920;SOR=0.674	GT:AD:DP:GQ:PL	0/1:53,65:118:99:2443,0,1905
chrXI	431292	.	C	T	2357.77	PASS	AC=1;AF=0.500;AN=2;BaseQRankSum=-0.414;ClippingRankSum=0.000;DP=129;ExcessHet=3.0103;FS=5.393;MLEAC=1;MLEAF=0.500;MQ=42.00;MQRankSum=0.000;QD=18.28;ReadPosRankSum=0.308;SOR=0.374	GT:AD:DP:GQ:PL	0/1:65,64:129:99:2386,0,2423
chrXI	439444	.	G	A	2090.77	PASS	AC=1;AF=0.500;AN=2;BaseQRankSum=0.762;ClippingRankSum=0.000;DP=124;ExcessHet=3.0103;FS=1.449;MLEAC=1;MLEAF=0.500;MQ=41.89;MQRankSum=0.939;QD=16.86;ReadPosRankSum=0.011;SOR=0.882	GT:AD:DP:GQ:PL	0/1:67,57:124:99:2119,0,2486
chrXI	458602	.	C	T	2528.77	PASS	AC=1;AF=0.500;AN=2;BaseQRankSum=1.077;ClippingRankSum=0.000;DP=133;ExcessHet=3.0103;FS=6.421;MLEAC=1;MLEAF=0.500;MQ=41.84;MQRankSum=1.474;QD=19.16;ReadPosRankSum=0.256;SOR=0.588	GT:AD:DP:GQ:PL	0/1:64,68:132:99:2557,0,2381
chrXI	466167	.	G	A	1803.77	PASS	AC=1;AF=0.500;AN=2;BaseQRankSum=0.765;ClippingRankSum=0.000;DP=116;ExcessHet=3.0103;FS=0.000;MLEAC=1;MLEAF=0.500;MQ=42.00;MQRankSum=0.000;QD=15.68;ReadPosRankSum=-0.357;SOR=0.734	GT:AD:DP:GQ:PL	0/1:65,50:115:99:1832,0,2409
chrXI	491667	.	C	T	2745.77	PASS	AC=1;AF=0.500;AN=2;BaseQRankSum=1.251;ClippingRankSum=0.000;DP=135;ExcessHet=3.0103;FS=9.216;MLEAC=1;MLEAF=0.500;MQ=42.00;MQRankSum=0.000;QD=20.49;ReadPosRankSum=-0.409;SOR=0.553	GT:AD:DP:GQ:PL	0/1:61,73:134:99:2774,0,2194
chrXI	493124	.	G	A	2023.77	PASS	AC=1;AF=0.500;AN=2;BaseQRankSum=0.767;ClippingRankSum=0.000;DP=113;ExcessHet=3.0103;FS=2.419;MLEAC=1;MLEAF=0.500;MQ=42.00;MQRankSum=0.000;QD=17.91;ReadPosRankSum=-1.043;SOR=0.966	GT:AD:DP:GQ:PL	0/1:57,56:113:99:2052,0,2089
chrXI	499827	.	G	A	2328.77	PASS	AC=1;AF=0.500;AN=2;BaseQRankSum=0.895;ClippingRankSum=0.000;DP=121;ExcessHet=3.0103;FS=2.324;MLEAC=1;MLEAF=0.500;MQ=42.00;MQRankSum=0.000;QD=19.25;ReadPosRankSum=0.874;SOR=0.919	GT:AD:DP:GQ:PL	0/1:58,63:121:99:2357,0,2071
chrXI	533550	.	G	A	2810.77	PASS	AC=1;AF=0.500;AN=2;BaseQRankSum=-0.181;ClippingRankSum=0.000;DP=134;ExcessHet=3.0103;FS=3.108;MLEAC=1;MLEAF=0.500;MQ=42.00;MQRankSum=0.000;QD=20.98;ReadPosRankSum=-0.169;SOR=0.521	GT:AD:DP:GQ:PL	0/1:59,75:134:99:2839,0,2100
chrXI	547140	.	C	T	2446.77	PASS	AC=1;AF=0.500;AN=2;BaseQRankSum=-2.050;ClippingRankSum=0.000;DP=135;ExcessHet=3.0103;FS=0.636;MLEAC=1;MLEAF=0.500;MQ=42.00;MQRankSum=0.000;QD=18.12;ReadPosRankSum=-0.127;SOR=0.787	GT:AD:DP:GQ:PL	0/1:69,66:135:99:2475,0,2641
chrXI	552250	.	G	A	2296.77	PASS	AC=1;AF=0.500;AN=2;BaseQRankSum=2.288;ClippingRankSum=0.000;DP=123;ExcessHet=3.0103;FS=0.673;MLEAC=1;MLEAF=0.500;MQ=41.87;MQRankSum=0.012;QD=18.67;ReadPosRankSum=-1.450;SOR=0.789	GT:AD:DP:GQ:PL	0/1:61,62:123:99:2325,0,2262
chrXI	559017	.	G	A	2342.77	PASS	AC=1;AF=0.500;AN=2;BaseQRankSum=0.778;ClippingRankSum=0.000;DP=128;ExcessHet=3.0103;FS=2.252;MLEAC=1;MLEAF=0.500;MQ=41.98;MQRankSum=1.016;QD=18.30;ReadPosRankSum=0.552;SOR=0.479	GT:AD:DP:GQ:PL	0/1:64,64:128:99:2371,0,2317
chrXI	560602	.	G	A	2844.77	PASS	AC=1;AF=0.500;AN=2;BaseQRankSum=-1.340;ClippingRankSum=0.000;DP=134;ExcessHet=3.0103;FS=0.656;MLEAC=1;MLEAF=0.500;MQ=41.89;MQRankSum=-0.859;QD=21.23;ReadPosRankSum=2.475;SOR=0.602	GT:AD:DP:GQ:PL	0/1:58,76:134:99:2873,0,2143
chrXI	610842	.	G	A	1738.77	PASS	AC=1;AF=0.500;AN=2;BaseQRankSum=0.256;ClippingRankSum=0.000;DP=110;ExcessHet=3.0103;FS=2.447;MLEAC=1;MLEAF=0.500;MQ=41.98;MQRankSum=-1.097;QD=15.81;ReadPosRankSum=1.769;SOR=0.884	GT:AD:DP:GQ:PL	0/1:61,49:110:99:1767,0,2307
chrXI	623137	.	C	T	2315.77	PASS	AC=1;AF=0.500;AN=2;BaseQRankSum=2.137;ClippingRankSum=0.000;DP=114;ExcessHet=3.0103;FS=0.700;MLEAC=1;MLEAF=0.500;MQ=42.00;MQRankSum=0.000;QD=20.31;ReadPosRankSum=0.107;SOR=0.823	GT:AD:DP:GQ:PL	0/1:53,61:114:99:2344,0,1959
chrXI	635370	.	C	T	1330.77	PASS	AC=1;AF=0.500;AN=2;BaseQRankSum=-1.506;ClippingRankSum=0.000;DP=91;ExcessHet=3.0103;FS=1.769;MLEAC=1;MLEAF=0.500;MQ=42.00;MQRankSum=0.000;QD=14.62;ReadPosRankSum=-0.533;SOR=0.976	GT:AD:DP:GQ:PL	0/1:52,39:91:99:1359,0,2010
chrXII	36551	.	G	A	1737.77	PASS	AC=1;AF=0.500;AN=2;BaseQRankSum=1.702;ClippingRankSum=0.000;DP=105;ExcessHet=3.0103;FS=0.000;MLEAC=1;MLEAF=0.500;MQ=41.87;MQRankSum=-1.030;QD=16.55;ReadPosRankSum=-0.299;SOR=0.714	GT:AD:DP:GQ:PL	0/1:55,50:105:99:1766,0,1876
chrXII	37099	.	C	T	1557.77	PASS	AC=1;AF=0.500;AN=2;BaseQRankSum=2.073;ClippingRankSum=0.000;DP=86;ExcessHet=3.0103;FS=0.000;MLEAC=1;MLEAF=0.500;MQ=42.00;MQRankSum=0.000;QD=18.11;ReadPosRankSum=2.003;SOR=0.619	GT:AD:DP:GQ:PL	0/1:44,42:86:99:1586,0,1654
chrXII	39671	.	G	A	2143.77	PASS	AC=1;AF=0.500;AN=2;BaseQRankSum=0.016;ClippingRankSum=0.000;DP=120;ExcessHet=3.0103;FS=0.685;MLEAC=1;MLEAF=0.500;MQ=42.00;MQRankSum=0.000;QD=17.86;ReadPosRankSum=-1.275;SOR=0.585	GT:AD:DP:GQ:PL	0/1:62,58:120:99:2172,0,2353
chrXII	59884	.	C	T	1989.77	PASS	AC=1;AF=0.500;AN=2;BaseQRankSum=-0.337;ClippingRankSum=0.000;DP=112;ExcessHet=3.0103;FS=10.342;MLEAC=1;MLEAF=0.500;MQ=42.00;MQRankSum=0.000;QD=17.77;ReadPosRankSum=-0.252;SOR=1.118	GT:AD:DP:GQ:PL	0/1:58,54:112:99:2018,0,2195
chrXII	84676	.	C	T	1941.77	PASS	AC=1;AF=0.500;AN=2;BaseQRankSum=1.180;ClippingRankSum=0.000;DP=111;ExcessHet=3.0103;FS=2.441;MLEAC=1;MLEAF=0.500;MQ=41.98;MQRankSum=0.974;QD=17.49;ReadPosRankSum=0.350;SOR=0.839	GT:AD:DP:GQ:PL	0/1:58,53:111:99:1970,0,2078
chrXII	88591	.	C	T	2477.77	PASS	AC=1;AF=0.500;AN=2;BaseQRankSum=1.096;ClippingRankSum=0.000;DP=143;ExcessHet=3.0103;FS=0.000;MLEAC=1;MLEAF=0.500;MQ=41.99;MQRankSum=-1.036;QD=17.33;ReadPosRankSum=0.589;SOR=0.683	GT:AD:DP:GQ:PL	0/1:75,68:143:99:2506,0,2817
chrXII	119757	.	G	A	3020.77	PASS	AC=1;AF=0.500;AN=2;BaseQRankSum=-3.087;ClippingRankSum=0.000;DP=169;ExcessHet=3.0103;FS=16.753;MLEAC=1;MLEAF=0.500;MQ=41.92;MQRankSum=0.994;QD=17.87;ReadPosRankSum=-0.954;SOR=0.828	GT:AD:DP:GQ:PL	0/1:86,83:169:99:3049,0,3205
chrXII	131694	.	G	A	2055.77	PASS	AC=1;AF=0.500;AN=2;BaseQRankSum=0.125;ClippingRankSum=0.000;DP=125;ExcessHet=3.0103;FS=3.207;MLEAC=1;MLEAF=0.500;MQ=42.00;MQRankSum=0.000;QD=16.45;ReadPosRankSum=0.584;SOR=0.471	GT:AD:DP:GQ:PL	0/1:68,57:125:99:2084,0,2491
chrXII	136019	.	C	T	1956.77	PASS	AC=1;AF=0.500;AN=2;BaseQRankSum=-1.261;ClippingRankSum=0.000;DP=108;ExcessHet=3.0103;FS=0.000;MLEAC=1;MLEAF=0.500;MQ=42.00;MQRankSum=0.000;QD=18.12;ReadPosRankSum=0.028;SOR=0.705	GT:AD:DP:GQ:PL	0/1:55,53:108:99:1985,0,2101
chrXII	168963	.	C	T	2022.77	PASS	AC=1;AF=0.500;AN=2;BaseQRankSum=-0.241;ClippingRankSum=0.000;DP=111;ExcessHet=3.0103;FS=5.906;MLEAC=1;MLEAF=0.500;MQ=42.00;MQRankSum=0.000;QD=18.22;ReadPosRankSum=-0.929;SOR=0.832	GT:AD:DP:GQ:PL	0/1:56,55:111:99:2051,0,2104
chrXII	201927	.	G	A	3184.77	PASS	AC=1;AF=0.500;AN=2;BaseQRankSum=0.913;ClippingRankSum=0.000;DP=146;ExcessHet=3.0103;FS=1.330;MLEAC=1;MLEAF=0.500;MQ=42.00;MQRankSum=0.000;QD=21.81;ReadPosRankSum=-0.999;SOR=0.584	GT:AD:DP:GQ:PL	0/1:62,84:146:99:3213,0,2222
chrXII	208716	.	G	A	2151.77	PASS	AC=1;AF=0.500;AN=2;BaseQRankSum=0.440;ClippingRankSum=0.000;DP=123;ExcessHet=3.0103;FS=2.288;MLEAC=1;MLEAF=0.500;MQ=42.00;MQRankSum=0.000;QD=17.49;ReadPosRankSum=0.792;SOR=0.505	GT:AD:DP:GQ:PL	0/1:65,58:123:99:2180,0,2373
chrXII	223137	.	G	A	1986.77	PASS	AC=1;AF=0.500;AN=2;BaseQRankSum=0.103;ClippingRankSum=0.000;DP=130;ExcessHet=3.0103;FS=0.654;MLEAC=1;MLEAF=0.500;MQ=41.78;MQRankSum=1.227;QD=15.28;ReadPosRankSum=1.715;SOR=0.776	GT:AD:DP:GQ:PL	0/1:75,55:130:99:2015,0,2823
chrXII	237903	.	G	A	2283.77	PASS	AC=1;AF=0.500;AN=2;BaseQRankSum=0.715;ClippingRankSum=0.000;DP=136;ExcessHet=3.0103;FS=0.638;MLEAC=1;MLEAF=0.500;MQ=42.01;MQRankSum=-1.777;QD=16.79;ReadPosRankSum=-2.065;SOR=0.628	GT:AD:DP:GQ:PL	0/1:74,62:136:99:2312,0,2786
chrXII	274158	.	G	A	2575.77	PASS	AC=1;AF=0.500;AN=2;BaseQRankSum=-0.206;ClippingRankSum=0.000;DP=134;ExcessHet=3.0103;FS=3.131;MLEAC=1;MLEAF=0.500;MQ=42.00;MQRankSum=0.000;QD=19.22;ReadPosRankSum=0.061;SOR=0.990	GT:AD:DP:GQ:PL	0/1:63,71:134:99:2604,0,2293
chrXII	282902	.	C	T	4220.77	PASS	AC=2;AF=1.00;AN=2;DP=98;ExcessHet=3.0103;FS=0.000;MLEAC=2;MLEAF=1.00;MQ=41.94;QD=30.66;SOR=0.914	GT:AD:DP:GQ:PL	1/1:0,98:98:99:4249,295,0
chrXII	290104	.	G	A	1985.77	PASS	AC=1;AF=0.500;AN=2;BaseQRankSum=0.126;ClippingRankSum=0.000;DP=100;ExcessHet=3.0103;FS=0.000;MLEAC=1;MLEAF=0.500;MQ=42.00;MQRankSum=0.000;QD=19.86;ReadPosRankSum=0.272;SOR=0.764	GT:AD:DP:GQ:PL	0/1:47,53:100:99:2014,0,1679
chrXII	290120	.	C	T	1965.77	PASS	AC=1;AF=0.500;AN=2;BaseQRankSum=0.691;ClippingRankSum=0.000;DP=115;ExcessHet=3.0103;FS=0.000;MLEAC=1;MLEAF=0.500;MQ=42.00;MQRankSum=0.000;QD=17.09;ReadPosRankSum=-0.044;SOR=0.670	GT:AD:DP:GQ:PL	0/1:61,54:115:99:1994,0,2300
chrXII	310559	.	C	T	2239.77	PASS	AC=1;AF=0.500;AN=2;BaseQRankSum=1.784;ClippingRankSum=0.000;DP=123;ExcessHet=3.0103;FS=0.673;MLEAC=1;MLEAF=0.500;MQ=41.88;MQRankSum=0.992;QD=18.21;ReadPosRankSum=-0.272;SOR=0.614	GT:AD:DP:GQ:PL	0/1:63,60:123:99:2268,0,2371
chrXII	323568	.	G	A	2496.77	PASS	AC=1;AF=0.500;AN=2;BaseQRankSum=-0.908;ClippingRankSum=0.000;DP=111;ExcessHet=3.0103;FS=4.664;MLEAC=1;MLEAF=0.500;MQ=42.00;MQRankSum=0.000;QD=22.49;ReadPosRankSum=0.699;SOR=0.867	GT:AD:DP:GQ:PL	0/1:45,66:111:99:2525,0,1598
chrXII	336218	.	C	T	2179.77	PASS	AC=1;AF=0.500;AN=2;BaseQRankSum=0.582;ClippingRankSum=0.000;DP=134;ExcessHet=3.0103;FS=12.325;MLEAC=1;MLEAF=0.500;MQ=41.89;MQRankSum=0.915;QD=16.27;ReadPosRankSum=1.432;SOR=1.022	GT:AD:DP:GQ:PL	0/1:74,60:134:99:2208,0,2823
chrXII	348612	.	G	A	2550.77	PASS	AC=1;AF=0.500;AN=2;BaseQRankSum=-0.501;ClippingRankSum=0.000;DP=133;ExcessHet=3.0103;FS=5.302;MLEAC=1;MLEAF=0.500;MQ=41.99;MQRankSum=-0.948;QD=19.18;ReadPosRankSum=0.488;SOR=0.369	GT:AD:DP:GQ:PL	0/1:64,69:133:99:2579,0,2357
chrXII	366356	.	C	T	2605.77	PASS	AC=1;AF=0.500;AN=2;BaseQRankSum=1.436;ClippingRankSum=0.000;DP=131;ExcessHet=3.0103;FS=0.000;MLEAC=1;MLEAF=0.500;MQ=41.99;MQRankSum=-0.904;QD=19.89;ReadPosRankSum=0.296;SOR=0.657	GT:AD:DP:GQ:PL	0/1:60,71:131:99:2634,0,2209
chrXII	367138	.	G	A	2397.77	PASS	AC=1;AF=0.500;AN=2;BaseQRankSum=1.675;ClippingRankSum=0.000;DP=133;ExcessHet=3.0103;FS=2.187;MLEAC=1;MLEAF=0.500;MQ=41.89;MQRankSum=0.993;QD=18.03;ReadPosRankSum=1.142;SOR=0.571	GT:AD:DP:GQ:PL	0/1:68,65:133:99:2426,0,2506
chrXII	383238	.	C	T	2392.77	PASS	AC=1;AF=0.500;AN=2;BaseQRankSum=-0.813;ClippingRankSum=0.000;DP=121;ExcessHet=3.0103;FS=1.450;MLEAC=1;MLEAF=0.500;MQ=41.88;MQRankSum=-0.927;QD=19.77;ReadPosRankSum=0.316;SOR=0.538	GT:AD:DP:GQ:PL	0/1:57,64:121:99:2421,0,2129
chrXII	404955	.	G	A	2419.77	PASS	AC=1;AF=0.500;AN=2;BaseQRankSum=0.194;ClippingRankSum=0.000;DP=123;ExcessHet=3.0103;FS=0.000;MLEAC=1;MLEAF=0.500;MQ=42.00;MQRankSum=0.000;QD=19.67;ReadPosRankSum=0.944;SOR=0.723	GT:AD:DP:GQ:PL	0/1:58,65:123:99:2448,0,2178
chrXII	431863	.	C	T	2557.77	PASS	AC=1;AF=0.500;AN=2;BaseQRankSum=-0.567;ClippingRankSum=0.000;DP=126;ExcessHet=3.0103;FS=3.192;MLEAC=1;MLEAF=0.500;MQ=41.87;MQRankSum=0.136;QD=20.30;ReadPosRankSum=-0.193;SOR=0.583	GT:AD:DP:GQ:PL	0/1:58,68:126:99:2586,0,2135
chrXII	434007	.	C	T	2160.77	PASS	AC=1;AF=0.500;AN=2;BaseQRankSum=1.527;ClippingRankSum=0.000;DP=119;ExcessHet=3.0103;FS=0.000;MLEAC=1;MLEAF=0.500;MQ=41.98;MQRankSum=0.992;QD=18.16;ReadPosRankSum=0.882;SOR=0.668	GT:AD:DP:GQ:PL	0/1:61,58:119:99:2189,0,2273
chrXII	448353	.	G	A	2096.77	PASS	AC=1;AF=0.500;AN=2;BaseQRankSum=-0.166;ClippingRankSum=0.000;DP=109;ExcessHet=3.0103;FS=2.465;MLEAC=1;MLEAF=0.500;MQ=42.00;MQRankSum=0.000;QD=19.24;ReadPosRankSum=0.165;SOR=0.611	GT:AD:DP:GQ:PL	0/1:53,56:109:99:2125,0,1964
chrXII	448718	.	G	A	2047.77	PASS	AC=1;AF=0.500;AN=2;BaseQRankSum=-0.434;ClippingRankSum=0.000;DP=124;ExcessHet=3.0103;FS=1.439;MLEAC=1;MLEAF=0.500;MQ=42.00;MQRankSum=0.000;QD=16.65;ReadPosRankSum=-0.942;SOR=0.816	GT:AD:DP:GQ:PL	0/1:67,56:123:99:2076,0,2513
chrXII	491603	.	C	T	2232.77	PASS	AC=1;AF=0.500;AN=2;BaseQRankSum=-0.418;ClippingRankSum=0.000;DP=118;ExcessHet=3.0103;FS=0.000;MLEAC=1;MLEAF=0.500;MQ=42.00;MQRankSum=0.000;QD=18.92;ReadPosRankSum=-1.657;SOR=0.693	GT:AD:DP:GQ:PL	0/1:57,61:118:99:2261,0,2129
chrXII	524497	.	C	T	2303.77	PASS	AC=1;AF=0.500;AN=2;BaseQRankSum=0.329;ClippingRankSum=0.000;DP=125;ExcessHet=3.0103;FS=1.436;MLEAC=1;MLEAF=0.500;MQ=41.77;MQRankSum=0.045;QD=18.43;ReadPosRankSum=-0.677;SOR=0.537	GT:AD:DP:GQ:PL	0/1:61,64:125:99:2332,0,2248
chrXII	533613	.	C	T	2146.77	PASS	AC=1;AF=0.500;AN=2;BaseQRankSum=0.118;ClippingRankSum=0.000;DP=126;ExcessHet=3.0103;FS=0.664;MLEAC=1;MLEAF=0.500;MQ=42.00;MQRankSum=0.000;QD=17.04;ReadPosRankSum=-0.552;SOR=0.710	GT:AD:DP:GQ:PL	0/1:68,58:126:99:2175,0,2617
chrXII	545991	.	G	A	1922.77	PASS	AC=1;AF=0.500;AN=2;BaseQRankSum=0.668;ClippingRankSum=0.000;DP=122;ExcessHet=3.0103;FS=0.000;MLEAC=1;MLEAF=0.500;MQ=42.00;MQRankSum=0.000;QD=15.76;ReadPosRankSum=1.491;SOR=0.712	GT:AD:DP:GQ:PL	0/1:67,55:122:99:1951,0,2411
chrXII	571188	.	G	A	1980.77	PASS	AC=1;AF=0.500;AN=2;BaseQRankSum=-1.570;ClippingRankSum=0.000;DP=114;ExcessHet=3.0103;FS=3.437;MLEAC=1;MLEAF=0.500;MQ=42.00;MQRankSum=0.000;QD=17.38;ReadPosRankSum=-1.108;SOR=0.698	GT:AD:DP:GQ:PL	0/1:60,54:114:99:2009,0,2279
chrXII	583103	.	G	A	2256.77	PASS	AC=1;AF=0.500;AN=2;BaseQRankSum=-1.715;ClippingRankSum=0.000;DP=127;ExcessHet=3.0103;FS=9.611;MLEAC=1;MLEAF=0.500;MQ=42.00;MQRankSum=0.000;QD=17.77;ReadPosRankSum=1.561;SOR=0.275	GT:AD:DP:GQ:PL	0/1:66,61:127:99:2285,0,2520
chrXII	614399	.	C	T	2085.77	PASS	AC=1;AF=0.500;AN=2;BaseQRankSum=-0.513;ClippingRankSum=0.000;DP=121;ExcessHet=3.0103;FS=5.593;MLEAC=1;MLEAF=0.500;MQ=42.00;MQRankSum=0.000;QD=17.24;ReadPosRankSum=-0.658;SOR=1.169	GT:AD:DP:GQ:PL	0/1:64,57:121:99:2114,0,2405
chrXII	628403	.	C	T	2153.77	PASS	AC=1;AF=0.500;AN=2;BaseQRankSum=0.366;ClippingRankSum=0.000;DP=124;ExcessHet=3.0103;FS=4.332;MLEAC=1;MLEAF=0.500;MQ=41.94;MQRankSum=0.984;QD=17.37;ReadPosRankSum=0.703;SOR=0.647	GT:AD:DP:GQ:PL	0/1:64,60:124:99:2182,0,2400
chrXII	642098	.	C	T	2207.77	PASS	AC=1;AF=0.500;AN=2;BaseQRankSum=-0.061;ClippingRankSum=0.000;DP=117;ExcessHet=3.0103;FS=1.471;MLEAC=1;MLEAF=0.500;MQ=42.00;MQRankSum=0.000;QD=18.87;ReadPosRankSum=-1.036;SOR=0.606	GT:AD:DP:GQ:PL	0/1:58,59:117:99:2236,0,2163
chrXII	650042	.	G	A	2227.77	PASS	AC=1;AF=0.500;AN=2;BaseQRankSum=-0.870;ClippingRankSum=0.000;DP=121;ExcessHet=3.0103;FS=0.000;MLEAC=1;MLEAF=0.500;MQ=42.00;MQRankSum=0.000;QD=18.41;ReadPosRankSum=0.820;SOR=0.664	GT:AD:DP:GQ:PL	0/1:61,60:121:99:2256,0,2315
chrXII	658017	.	G	A	2311.77	PASS	AC=1;AF=0.500;AN=2;BaseQRankSum=-1.033;ClippingRankSum=0.000;DP=106;ExcessHet=3.0103;FS=1.574;MLEAC=1;MLEAF=0.500;MQ=42.00;MQRankSum=0.000;QD=21.81;ReadPosRankSum=-1.017;SOR=0.534	GT:AD:DP:GQ:PL	0/1:44,62:106:99:2340,0,1543
chrXII	665043	.	C	T	2804.77	PASS	AC=1;AF=0.500;AN=2;BaseQRankSum=0.654;ClippingRankSum=0.000;DP=135;ExcessHet=3.0103;FS=3.093;MLEAC=1;MLEAF=0.500;MQ=42.00;MQRankSum=0.000;QD=20.78;ReadPosRankSum=0.091;SOR=0.727	GT:AD:DP:GQ:PL	0/1:60,75:135:99:2833,0,2114
chrXII	710388	.	G	A	1882.77	PASS	AC=1;AF=0.500;AN=2;BaseQRankSum=-0.659;ClippingRankSum=0.000;DP=105;ExcessHet=3.0103;FS=3.645;MLEAC=1;MLEAF=0.500;MQ=42.00;MQRankSum=0.000;QD=17.93;ReadPosRankSum=-0.942;SOR=0.414	GT:AD:DP:GQ:PL	0/1:53,52:105:99:1911,0,1945
chrXII	712093	.	G	A	2558.77	PASS	AC=1;AF=0.500;AN=2;BaseQRankSum=0.199;ClippingRankSum=0.000;DP=121;ExcessHet=3.0103;FS=0.000;MLEAC=1;MLEAF=0.500;MQ=42.00;MQRankSum=0.000;QD=21.15;ReadPosRankSum=0.565;SOR=0.758	GT:AD:DP:GQ:PL	0/1:53,68:121:99:2587,0,1908
chrXII	718975	.	G	A	2139.77	PASS	AC=1;AF=0.500;AN=2;BaseQRankSum=-0.130;ClippingRankSum=0.000;DP=121;ExcessHet=3.0103;FS=1.462;MLEAC=1;MLEAF=0.500;MQ=42.00;MQRankSum=0.000;QD=17.68;ReadPosRankSum=-1.795;SOR=0.892	GT:AD:DP:GQ:PL	0/1:63,58:121:99:2168,0,2320
chrXII	732567	.	C	T	1136.77	PASS	AC=1;AF=0.500;AN=2;BaseQRankSum=-0.658;ClippingRankSum=0.000;DP=224;ExcessHet=3.0103;FS=0.000;MLEAC=1;MLEAF=0.500;MQ=41.94;MQRankSum=0.506;QD=5.07;ReadPosRankSum=2.060;SOR=0.649	GT:AD:DP:GQ:PL	0/1:180,44:224:99:1165,0,6914
chrXII	733151	.	C	T	1942.77	PASS	AC=1;AF=0.500;AN=2;BaseQRankSum=1.909;ClippingRankSum=0.000;DP=235;ExcessHet=3.0103;FS=5.257;MLEAC=1;MLEAF=0.500;MQ=41.99;MQRankSum=0.602;QD=8.27;ReadPosRankSum=-0.691;SOR=0.612	GT:AD:DP:GQ:PL	0/1:174,61:235:99:1971,0,6873
chrXII	805761	.	G	A	2668.77	PASS	AC=1;AF=0.500;AN=2;BaseQRankSum=-1.432;ClippingRankSum=0.000;DP=146;ExcessHet=3.0103;FS=0.610;MLEAC=1;MLEAF=0.500;MQ=42.00;MQRankSum=0.000;QD=18.28;ReadPosRankSum=0.355;SOR=0.634	GT:AD:DP:GQ:PL	0/1:72,74:146:99:2697,0,2662
chrXII	817541	.	G	A	2178.77	PASS	AC=1;AF=0.500;AN=2;BaseQRankSum=0.607;ClippingRankSum=0.000;DP=109;ExcessHet=3.0103;FS=9.092;MLEAC=1;MLEAF=0.500;MQ=42.00;MQRankSum=0.000;QD=19.99;ReadPosRankSum=0.271;SOR=0.515	GT:AD:DP:GQ:PL	0/1:51,58:109:99:2207,0,1907
chrXII	818607	.	C	T	3392.77	PASS	AC=1;AF=0.500;AN=2;BaseQRankSum=1.503;ClippingRankSum=0.000;DP=158;ExcessHet=3.0103;FS=7.084;MLEAC=1;MLEAF=0.500;MQ=42.00;MQRankSum=0.000;QD=21.47;ReadPosRankSum=1.895;SOR=1.203	GT:AD:DP:GQ:PL	0/1:69,89:158:99:3421,0,2523
chrXII	842933	.	G	A	2092.77	PASS	AC=1;AF=0.500;AN=2;BaseQRankSum=2.318;ClippingRankSum=0.000;DP=109;ExcessHet=3.0103;FS=2.464;MLEAC=1;MLEAF=0.500;MQ=42.00;MQRankSum=0.000;QD=19.20;ReadPosRankSum=2.247;SOR=0.963	GT:AD:DP:GQ:PL	0/1:53,56:109:99:2121,0,1927
chrXII	861900	.	G	A	2450.77	PASS	AC=1;AF=0.500;AN=2;BaseQRankSum=1.098;ClippingRankSum=0.000;DP=113;ExcessHet=3.0103;FS=1.545;MLEAC=1;MLEAF=0.500;MQ=42.00;MQRankSum=0.000;QD=21.69;ReadPosRankSum=-1.440;SOR=0.517	GT:AD:DP:GQ:PL	0/1:49,64:113:99:2479,0,1800
chrXII	862971	.	C	T	2066.77	PASS	AC=1;AF=0.500;AN=2;BaseQRankSum=-0.334;ClippingRankSum=0.000;DP=102;ExcessHet=3.0103;FS=0.744;MLEAC=1;MLEAF=0.500;MQ=42.00;MQRankSum=0.000;QD=20.26;ReadPosRankSum=1.524;SOR=0.588	GT:AD:DP:GQ:PL	0/1:47,55:102:99:2095,0,1748
chrXII	877386	.	C	T	2032.77	PASS	AC=1;AF=0.500;AN=2;BaseQRankSum=-1.288;ClippingRankSum=0.000;DP=116;ExcessHet=3.0103;FS=5.779;MLEAC=1;MLEAF=0.500;MQ=42.00;MQRankSum=0.000;QD=17.52;ReadPosRankSum=1.714;SOR=0.610	GT:AD:DP:GQ:PL	0/1:60,56:116:99:2061,0,2217
chrXII	888774	.	C	T	2981.77	PASS	AC=1;AF=0.500;AN=2;BaseQRankSum=0.930;ClippingRankSum=0.000;DP=143;ExcessHet=3.0103;FS=2.131;MLEAC=1;MLEAF=0.500;MQ=42.00;MQRankSum=0.000;QD=20.85;ReadPosRankSum=0.059;SOR=0.519	GT:AD:DP:GQ:PL	0/1:65,78:143:99:3010,0,2437
chrXII	899317	.	G	A	1939.77	PASS	AC=1;AF=0.500;AN=2;BaseQRankSum=0.789;ClippingRankSum=0.000;DP=93;ExcessHet=3.0103;FS=5.265;MLEAC=1;MLEAF=0.500;MQ=41.98;MQRankSum=-0.886;QD=20.86;ReadPosRankSum=1.148;SOR=0.550	GT:AD:DP:GQ:PL	0/1:42,51:93:99:1968,0,1525
chrXII	905016	.	C	T	2219.77	PASS	AC=1;AF=0.500;AN=2;BaseQRankSum=-0.362;ClippingRankSum=0.000;DP=129;ExcessHet=3.0103;FS=1.398;MLEAC=1;MLEAF=0.500;MQ=42.00;MQRankSum=0.000;QD=17.21;ReadPosRankSum=-0.231;SOR=0.807	GT:AD:DP:GQ:PL	0/1:69,60:129:99:2248,0,2611
chrXII	913052	.	G	A	2695.77	PASS	AC=1;AF=0.500;AN=2;BaseQRankSum=-0.274;ClippingRankSum=0.000;DP=139;ExcessHet=3.0103;FS=5.080;MLEAC=1;MLEAF=0.500;MQ=42.00;MQRankSum=0.000;QD=19.39;ReadPosRankSum=0.199;SOR=0.829	GT:AD:DP:GQ:PL	0/1:67,72:139:99:2724,0,2528
chrXII	934257	.	G	A	2139.77	PASS	AC=1;AF=0.500;AN=2;BaseQRankSum=-0.640;ClippingRankSum=0.000;DP=120;ExcessHet=3.0103;FS=2.342;MLEAC=1;MLEAF=0.500;MQ=42.00;MQRankSum=0.000;QD=17.83;ReadPosRankSum=1.808;SOR=0.925	GT:AD:DP:GQ:PL	0/1:61,59:120:99:2168,0,2163
chrXII	953363	.	G	A	2056.77	PASS	AC=1;AF=0.500;AN=2;BaseQRankSum=1.156;ClippingRankSum=0.000;DP=119;ExcessHet=3.0103;FS=4.716;MLEAC=1;MLEAF=0.500;MQ=42.00;MQRankSum=0.000;QD=17.28;ReadPosRankSum=-1.047;SOR=0.364	GT:AD:DP:GQ:PL	0/1:62,57:119:99:2085,0,2268
chrXII	962941	.	G	A	2074.77	PASS	AC=1;AF=0.500;AN=2;BaseQRankSum=0.810;ClippingRankSum=0.000;DP=100;ExcessHet=3.0103;FS=0.000;MLEAC=1;MLEAF=0.500;MQ=41.80;MQRankSum=0.172;QD=20.75;ReadPosRankSum=-1.018;SOR=0.690	GT:AD:DP:GQ:PL	0/1:44,56:100:99:2103,0,1576
chrXII	991800	.	C	T	1849.77	PASS	AC=1;AF=0.500;AN=2;BaseQRankSum=1.640;ClippingRankSum=0.000;DP=107;ExcessHet=3.0103;FS=9.087;MLEAC=1;MLEAF=0.500;MQ=41.86;MQRankSum=-1.029;QD=17.29;ReadPosRankSum=-1.585;SOR=0.638	GT:AD:DP:GQ:PL	0/1:56,51:107:99:1878,0,2051
chrXII	1018875	.	G	A	2469.77	PASS	AC=1;AF=0.500;AN=2;BaseQRankSum=-1.126;ClippingRankSum=0.000;DP=129;ExcessHet=3.0103;FS=2.221;MLEAC=1;MLEAF=0.500;MQ=41.98;MQRankSum=-0.917;QD=19.15;ReadPosRankSum=-2.406;SOR=0.902	GT:AD:DP:GQ:PL	0/1:60,69:129:99:2498,0,2213
chrXII	1018936	.	G	A	1969.77	PASS	AC=1;AF=0.500;AN=2;BaseQRankSum=3.162;ClippingRankSum=0.000;DP=96;ExcessHet=3.0103;FS=0.000;MLEAC=1;MLEAF=0.500;MQ=42.00;MQRankSum=0.000;QD=20.52;ReadPosRankSum=-1.602;SOR=0.703	GT:AD:DP:GQ:PL	0/1:44,52:96:99:1998,0,1537
chrXIII	29583	.	G	A	2302.77	PASS	AC=1;AF=0.500;AN=2;BaseQRankSum=-0.326;ClippingRankSum=0.000;DP=127;ExcessHet=3.0103;FS=6.733;MLEAC=1;MLEAF=0.500;MQ=42.00;MQRankSum=0.000;QD=18.13;ReadPosRankSum=0.966;SOR=1.270	GT:AD:DP:GQ:PL	0/1:64,63:127:99:2331,0,2380
chrXIII	49680	.	G	A	2266.77	PASS	AC=1;AF=0.500;AN=2;BaseQRankSum=1.332;ClippingRankSum=0.000;DP=116;ExcessHet=3.0103;FS=13.660;MLEAC=1;MLEAF=0.500;MQ=42.00;MQRankSum=0.000;QD=19.54;ReadPosRankSum=0.036;SOR=0.720	GT:AD:DP:GQ:PL	0/1:56,60:116:99:2295,0,2026
chrXIII	67976	.	G	A	1744.77	PASS	AC=1;AF=0.500;AN=2;BaseQRankSum=-0.794;ClippingRankSum=0.000;DP=107;ExcessHet=3.0103;FS=1.553;MLEAC=1;MLEAF=0.500;MQ=42.00;MQRankSum=0.000;QD=16.31;ReadPosRankSum=-0.554;SOR=0.864	GT:AD:DP:GQ:PL	0/1:59,48:107:99:1773,0,2258
chrXIII	71763	.	G	A	2582.77	PASS	AC=1;AF=0.500;AN=2;BaseQRankSum=0.251;ClippingRankSum=0.000;DP=120;ExcessHet=3.0103;FS=5.702;MLEAC=1;MLEAF=0.500;MQ=42.00;MQRankSum=0.000;QD=21.52;ReadPosRankSum=1.062;SOR=0.799	GT:AD:DP:GQ:PL	0/1:52,68:120:99:2611,0,1859
chrXIII	89042	.	G	A	2189.77	PASS	AC=1;AF=0.500;AN=2;BaseQRankSum=-1.848;ClippingRankSum=0.000;DP=127;ExcessHet=3.0103;FS=13.029;MLEAC=1;MLEAF=0.500;MQ=42.00;MQRankSum=0.000;QD=17.24;ReadPosRankSum=-0.965;SOR=1.264	GT:AD:DP:GQ:PL	0/1:67,60:127:99:2218,0,2538
chrXIII	125366	.	G	A	2165.77	PASS	AC=1;AF=0.500;AN=2;BaseQRankSum=-0.170;ClippingRankSum=0.000;DP=123;ExcessHet=3.0103;FS=13.251;MLEAC=1;MLEAF=0.500;MQ=41.87;MQRankSum=1.397;QD=17.61;ReadPosRankSum=-1.273;SOR=1.125	GT:AD:DP:GQ:PL	0/1:63,60:123:99:2194,0,2309
chrXIII	127619	.	G	A	2427.77	PASS	AC=1;AF=0.500;AN=2;BaseQRankSum=0.071;ClippingRankSum=0.000;DP=131;ExcessHet=3.0103;FS=5.338;MLEAC=1;MLEAF=0.500;MQ=42.00;MQRankSum=0.000;QD=18.68;ReadPosRankSum=0.148;SOR=0.779	GT:AD:DP:GQ:PL	0/1:65,65:130:99:2456,0,2447
chrXIII	138008	.	C	T	2929.77	PASS	AC=1;AF=0.500;AN=2;BaseQRankSum=-0.434;ClippingRankSum=0.000;DP=135;ExcessHet=3.0103;FS=4.122;MLEAC=1;MLEAF=0.500;MQ=41.90;MQRankSum=1.167;QD=21.70;ReadPosRankSum=-1.111;SOR=0.430	GT:AD:DP:GQ:PL	0/1:58,77:135:99:2958,0,2118
chrXIII	140252	.	C	T	2265.77	PASS	AC=1;AF=0.500;AN=2;BaseQRankSum=-0.530;ClippingRankSum=0.000;DP=122;ExcessHet=3.0103;FS=0.685;MLEAC=1;MLEAF=0.500;MQ=42.00;MQRankSum=0.000;QD=18.57;ReadPosRankSum=-0.196;SOR=0.833	GT:AD:DP:GQ:PL	0/1:61,61:122:99:2294,0,2265
chrXIII	140280	.	C	T	2025.77	PASS	AC=1;AF=0.500;AN=2;BaseQRankSum=-0.026;ClippingRankSum=0.000;DP=124;ExcessHet=3.0103;FS=5.696;MLEAC=1;MLEAF=0.500;MQ=41.88;MQRankSum=0.931;QD=16.47;ReadPosRankSum=-1.073;SOR=0.358	GT:AD:DP:GQ:PL	0/1:67,56:123:99:2054,0,2450
chrXIII	146560	.	G	A	1920.77	PASS	AC=1;AF=0.500;AN=2;BaseQRankSum=-0.983;ClippingRankSum=0.000;DP=103;ExcessHet=3.0103;FS=0.733;MLEAC=1;MLEAF=0.500;MQ=40.40;MQRankSum=3.198;QD=18.83;ReadPosRankSum=0.232;SOR=0.609	GT:AD:DP:GQ:PL	0/1:49,53:102:99:1949,0,1788
chrXIII	159459	.	C	T	2795.77	PASS	AC=1;AF=0.500;AN=2;BaseQRankSum=0.301;ClippingRankSum=0.000;DP=138;ExcessHet=3.0103;FS=3.070;MLEAC=1;MLEAF=0.500;MQ=42.00;MQRankSum=0.000;QD=20.26;ReadPosRankSum=0.778;SOR=0.465	GT:AD:DP:GQ:PL	0/1:64,74:138:99:2824,0,2322
chrXIII	164970	.	G	A	2155.77	PASS	AC=1;AF=0.500;AN=2;BaseQRankSum=-1.443;ClippingRankSum=0.000;DP=131;ExcessHet=3.0103;FS=9.353;MLEAC=1;MLEAF=0.500;MQ=42.00;MQRankSum=0.000;QD=16.58;ReadPosRankSum=-0.761;SOR=1.013	GT:AD:DP:GQ:PL	0/1:71,59:130:99:2184,0,2731
chrXIII	171278	.	C	T	2348.77	PASS	AC=1;AF=0.500;AN=2;BaseQRankSum=-0.369;ClippingRankSum=0.000;DP=111;ExcessHet=3.0103;FS=1.550;MLEAC=1;MLEAF=0.500;MQ=41.87;MQRankSum=1.143;QD=21.16;ReadPosRankSum=-0.218;SOR=0.859	GT:AD:DP:GQ:PL	0/1:49,62:111:99:2377,0,1813
chrXIII	171583	.	C	T	1762.77	PASS	AC=1;AF=0.500;AN=2;BaseQRankSum=1.568;ClippingRankSum=0.000;DP=99;ExcessHet=3.0103;FS=0.000;MLEAC=1;MLEAF=0.500;MQ=41.85;MQRankSum=0.990;QD=17.81;ReadPosRankSum=1.280;SOR=0.741	GT:AD:DP:GQ:PL	0/1:51,48:99:99:1791,0,1882
chrXIII	226099	.	C	T	1819.77	PASS	AC=1;AF=0.500;AN=2;BaseQRankSum=-0.049;ClippingRankSum=0.000;DP=117;ExcessHet=3.0103;FS=5.771;MLEAC=1;MLEAF=0.500;MQ=42.00;MQRankSum=0.000;QD=15.55;ReadPosRankSum=2.188;SOR=0.813	GT:AD:DP:GQ:PL	0/1:67,50:117:99:1848,0,2572
chrXIII	240787	.	G	A	2401.77	PASS	AC=1;AF=0.500;AN=2;BaseQRankSum=0.794;ClippingRankSum=0.000;DP=126;ExcessHet=3.0103;FS=0.000;MLEAC=1;MLEAF=0.500;MQ=42.00;MQRankSum=0.000;QD=19.06;ReadPosRankSum=-0.573;SOR=0.685	GT:AD:DP:GQ:PL	0/1:62,64:126:99:2430,0,2297
chrXIII	241518	.	G	A	2522.77	PASS	AC=1;AF=0.500;AN=2;BaseQRankSum=1.149;ClippingRankSum=0.000;DP=133;ExcessHet=3.0103;FS=0.000;MLEAC=1;MLEAF=0.500;MQ=42.00;MQRankSum=0.000;QD=19.11;ReadPosRankSum=0.245;SOR=0.693	GT:AD:DP:GQ:PL	0/1:64,68:132:99:2551,0,2400
chrXIII	262156	.	C	T	2942.77	PASS	AC=1;AF=0.500;AN=2;BaseQRankSum=0.467;ClippingRankSum=0.000;DP=128;ExcessHet=3.0103;FS=0.676;MLEAC=1;MLEAF=0.500;MQ=42.00;MQRankSum=0.000;QD=23.17;ReadPosRankSum=-0.014;SOR=0.828	GT:AD:DP:GQ:PL	0/1:50,77:127:99:2971,0,1805
chrXIII	274543	.	G	A	2371.77	PASS	AC=1;AF=0.500;AN=2;BaseQRankSum=-0.525;ClippingRankSum=0.000;DP=121;ExcessHet=3.0103;FS=6.904;MLEAC=1;MLEAF=0.500;MQ=41.88;MQRankSum=1.059;QD=19.60;ReadPosRankSum=-0.516;SOR=1.270	GT:AD:DP:GQ:PL	0/1:58,63:121:99:2400,0,2152
chrXIII	283148	.	G	A	2034.77	PASS	AC=1;AF=0.500;AN=2;BaseQRankSum=0.304;ClippingRankSum=0.000;DP=120;ExcessHet=3.0103;FS=3.354;MLEAC=1;MLEAF=0.500;MQ=42.00;MQRankSum=0.000;QD=16.96;ReadPosRankSum=-0.298;SOR=0.443	GT:AD:DP:GQ:PL	0/1:64,56:120:99:2063,0,2430
chrXIII	296832	.	G	A	1782.77	PASS	AC=1;AF=0.500;AN=2;BaseQRankSum=1.137;ClippingRankSum=0.000;DP=114;ExcessHet=3.0103;FS=2.480;MLEAC=1;MLEAF=0.500;MQ=42.00;MQRankSum=0.000;QD=15.64;ReadPosRankSum=0.338;SOR=0.975	GT:AD:DP:GQ:PL	0/1:65,49:114:99:1811,0,2451
chrXIII	296977	.	G	A	2119.77	PASS	AC=1;AF=0.500;AN=2;BaseQRankSum=0.445;ClippingRankSum=0.000;DP=122;ExcessHet=3.0103;FS=0.684;MLEAC=1;MLEAF=0.500;MQ=41.98;MQRankSum=0.984;QD=17.38;ReadPosRankSum=-0.873;SOR=0.591	GT:AD:DP:GQ:PL	0/1:63,59:122:99:2148,0,2354
chrXIII	297124	.	C	T	2698.77	PASS	AC=1;AF=0.500;AN=2;BaseQRankSum=1.073;ClippingRankSum=0.000;DP=135;ExcessHet=3.0103;FS=1.354;MLEAC=1;MLEAF=0.500;MQ=42.00;MQRankSum=0.000;QD=19.99;ReadPosRankSum=-0.841;SOR=0.826	GT:AD:DP:GQ:PL	0/1:63,72:135:99:2727,0,2350
chrXIII	300334	.	G	A	1879.77	PASS	AC=1;AF=0.500;AN=2;BaseQRankSum=-0.457;ClippingRankSum=0.000;DP=95;ExcessHet=3.0103;FS=0.000;MLEAC=1;MLEAF=0.500;MQ=42.00;MQRankSum=0.000;QD=19.79;ReadPosRankSum=-0.013;SOR=0.635	GT:AD:DP:GQ:PL	0/1:43,52:95:99:1908,0,1591
chrXIII	302683	.	G	A	2772.77	PASS	AC=1;AF=0.500;AN=2;BaseQRankSum=-0.326;ClippingRankSum=0.000;DP=143;ExcessHet=3.0103;FS=2.967;MLEAC=1;MLEAF=0.500;MQ=41.90;MQRankSum=-0.952;QD=19.39;ReadPosRankSum=0.566;SOR=0.957	GT:AD:DP:GQ:PL	0/1:69,74:143:99:2801,0,2582
chrXIII	331290	.	C	T	1931.77	PASS	AC=1;AF=0.500;AN=2;BaseQRankSum=1.783;ClippingRankSum=0.000;DP=114;ExcessHet=3.0103;FS=0.691;MLEAC=1;MLEAF=0.500;MQ=42.00;MQRankSum=0.000;QD=16.95;ReadPosRankSum=-0.220;SOR=0.774	GT:AD:DP:GQ:PL	0/1:61,53:114:99:1960,0,2275
chrXIII	350692	.	C	T	2727.77	PASS	AC=1;AF=0.500;AN=2;BaseQRankSum=1.007;ClippingRankSum=0.000;DP=135;ExcessHet=3.0103;FS=10.778;MLEAC=1;MLEAF=0.500;MQ=42.00;MQRankSum=0.000;QD=20.21;ReadPosRankSum=0.646;SOR=0.574	GT:AD:DP:GQ:PL	0/1:63,72:135:99:2756,0,2312
chrXIII	408056	.	G	A	1688.77	PASS	AC=1;AF=0.500;AN=2;BaseQRankSum=1.423;ClippingRankSum=0.000;DP=101;ExcessHet=3.0103;FS=2.625;MLEAC=1;MLEAF=0.500;MQ=42.00;MQRankSum=0.000;QD=16.89;ReadPosRankSum=-0.204;SOR=0.454	GT:AD:DP:GQ:PL	0/1:54,46:100:99:1717,0,2010
chrXIII	424938	.	C	T	2329.77	PASS	AC=1;AF=0.500;AN=2;BaseQRankSum=0.208;ClippingRankSum=0.000;DP=103;ExcessHet=3.0103;FS=3.749;MLEAC=1;MLEAF=0.500;MQ=42.00;MQRankSum=0.000;QD=22.62;ReadPosRankSum=0.666;SOR=0.960	GT:AD:DP:GQ:PL	0/1:42,61:103:99:2358,0,1447
chrXIII	431201	.	G	A	2183.77	PASS	AC=1;AF=0.500;AN=2;BaseQRankSum=-1.086;ClippingRankSum=0.000;DP=130;ExcessHet=3.0103;FS=1.396;MLEAC=1;MLEAF=0.500;MQ=42.00;MQRankSum=0.000;QD=16.80;ReadPosRankSum=-2.147;SOR=0.540	GT:AD:DP:GQ:PL	0/1:70,60:130:99:2212,0,2679
chrXIII	457002	.	C	T	2760.77	PASS	AC=1;AF=0.500;AN=2;BaseQRankSum=-0.322;ClippingRankSum=0.000;DP=129;ExcessHet=3.0103;FS=1.410;MLEAC=1;MLEAF=0.500;MQ=42.00;MQRankSum=0.000;QD=21.40;ReadPosRankSum=-0.157;SOR=0.653	GT:AD:DP:GQ:PL	0/1:55,74:129:99:2789,0,1977
chrXIII	486160	.	G	A	2371.77	PASS	AC=1;AF=0.500;AN=2;BaseQRankSum=0.544;ClippingRankSum=0.000;DP=157;ExcessHet=3.0103;FS=2.021;MLEAC=1;MLEAF=0.500;MQ=41.91;MQRankSum=-1.161;QD=15.11;ReadPosRankSum=1.664;SOR=0.530	GT:AD:DP:GQ:PL	0/1:91,66:157:99:2400,0,3430
chrXIII	491975	.	G	A	2160.77	PASS	AC=1;AF=0.500;AN=2;BaseQRankSum=1.062;ClippingRankSum=0.000;DP=122;ExcessHet=3.0103;FS=1.419;MLEAC=1;MLEAF=0.500;MQ=42.00;MQRankSum=0.000;QD=17.71;ReadPosRankSum=-1.003;SOR=0.769	GT:AD:DP:GQ:PL	0/1:63,59:122:99:2189,0,2356
chrXIII	504908	.	C	T	2232.77	PASS	AC=1;AF=0.500;AN=2;BaseQRankSum=0.378;ClippingRankSum=0.000;DP=138;ExcessHet=3.0103;FS=6.453;MLEAC=1;MLEAF=0.500;MQ=41.14;MQRankSum=2.477;QD=16.18;ReadPosRankSum=-0.452;SOR=1.150	GT:AD:DP:GQ:PL	0/1:80,58:138:99:2261,0,4975
chrXIII	504918	.	C	T	2236.77	PASS	AC=1;AF=0.500;AN=2;BaseQRankSum=2.058;ClippingRankSum=0.000;DP=135;ExcessHet=3.0103;FS=5.214;MLEAC=1;MLEAF=0.500;MQ=41.12;MQRankSum=2.565;QD=16.57;ReadPosRankSum=-1.384;SOR=1.123	GT:AD:DP:GQ:PL	0/1:76,59:135:99:2265,0,4891
chrXIII	511797	.	C	T	2390.77	PASS	AC=1;AF=0.500;AN=2;BaseQRankSum=1.219;ClippingRankSum=0.000;DP=107;ExcessHet=3.0103;FS=0.759;MLEAC=1;MLEAF=0.500;MQ=42.00;MQRankSum=0.000;QD=22.34;ReadPosRankSum=-0.683;SOR=0.604	GT:AD:DP:GQ:PL	0/1:44,63:107:99:2419,0,1528
chrXIII	533037	.	G	A	1926.77	PASS	AC=1;AF=0.500;AN=2;BaseQRankSum=2.558;ClippingRankSum=0.000;DP=119;ExcessHet=3.0103;FS=2.359;MLEAC=1;MLEAF=0.500;MQ=41.88;MQRankSum=-1.099;QD=16.19;ReadPosRankSum=-1.227;SOR=0.845	GT:AD:DP:GQ:PL	0/1:66,53:119:99:1955,0,2509
chrXIII	554567	.	C	T	2521.77	PASS	AC=1;AF=0.500;AN=2;BaseQRankSum=0.920;ClippingRankSum=0.000;DP=134;ExcessHet=3.0103;FS=5.206;MLEAC=1;MLEAF=0.500;MQ=42.00;MQRankSum=0.000;QD=18.82;ReadPosRankSum=-0.823;SOR=0.393	GT:AD:DP:GQ:PL	0/1:65,69:134:99:2550,0,2356
chrXIII	570223	.	G	A	2259.77	PASS	AC=1;AF=0.500;AN=2;BaseQRankSum=-0.608;ClippingRankSum=0.000;DP=120;ExcessHet=3.0103;FS=0.000;MLEAC=1;MLEAF=0.500;MQ=42.00;MQRankSum=0.000;QD=18.83;ReadPosRankSum=-0.531;SOR=0.758	GT:AD:DP:GQ:PL	0/1:59,61:120:99:2288,0,2231
chrXIII	586523	.	G	A	2196.77	PASS	AC=1;AF=0.500;AN=2;BaseQRankSum=-0.041;ClippingRankSum=0.000;DP=103;ExcessHet=3.0103;FS=2.580;MLEAC=1;MLEAF=0.500;MQ=41.86;MQRankSum=-0.844;QD=21.33;ReadPosRankSum=0.972;SOR=0.472	GT:AD:DP:GQ:PL	0/1:44,59:103:99:2225,0,1629
chrXIII	605402	.	G	A	2227.77	PASS	AC=1;AF=0.500;AN=2;BaseQRankSum=-1.826;ClippingRankSum=0.000;DP=112;ExcessHet=3.0103;FS=0.000;MLEAC=1;MLEAF=0.500;MQ=42.00;MQRankSum=0.000;QD=19.89;ReadPosRankSum=0.265;SOR=0.678	GT:AD:DP:GQ:PL	0/1:49,63:112:99:2256,0,1786
chrXIII	605474	.	G	A	1900.77	PASS	AC=1;AF=0.500;AN=2;BaseQRankSum=-0.066;ClippingRankSum=0.000;DP=116;ExcessHet=3.0103;FS=8.575;MLEAC=1;MLEAF=0.500;MQ=42.00;MQRankSum=0.000;QD=16.39;ReadPosRankSum=0.112;SOR=1.093	GT:AD:DP:GQ:PL	0/1:63,53:116:99:1929,0,2380
chrXIII	616395	.	C	T	1850.77	PASS	AC=1;AF=0.500;AN=2;BaseQRankSum=-0.508;ClippingRankSum=0.000;DP=115;ExcessHet=3.0103;FS=0.000;MLEAC=1;MLEAF=0.500;MQ=42.00;MQRankSum=0.000;QD=16.09;ReadPosRankSum=-1.476;SOR=0.713	GT:AD:DP:GQ:PL	0/1:63,52:115:99:1879,0,2397
chrXIII	623920	.	G	A	2070.77	PASS	AC=1;AF=0.500;AN=2;BaseQRankSum=-0.070;ClippingRankSum=0.000;DP=114;ExcessHet=3.0103;FS=1.506;MLEAC=1;MLEAF=0.500;MQ=42.00;MQRankSum=0.000;QD=18.16;ReadPosRankSum=-1.467;SOR=0.514	GT:AD:DP:GQ:PL	0/1:58,56:114:99:2099,0,2194
chrXIII	632260	.	G	A	2753.77	PASS	AC=1;AF=0.500;AN=2;BaseQRankSum=0.955;ClippingRankSum=0.000;DP=138;ExcessHet=3.0103;FS=1.364;MLEAC=1;MLEAF=0.500;MQ=42.00;MQRankSum=0.000;QD=19.95;ReadPosRankSum=-0.125;SOR=0.553	GT:AD:DP:GQ:PL	0/1:65,73:138:99:2782,0,2382
chrXIII	650461	.	G	A	2199.77	PASS	AC=1;AF=0.500;AN=2;BaseQRankSum=-0.052;ClippingRankSum=0.000;DP=131;ExcessHet=3.0103;FS=3.173;MLEAC=1;MLEAF=0.500;MQ=42.00;MQRankSum=0.000;QD=16.79;ReadPosRankSum=0.304;SOR=1.034	GT:AD:DP:GQ:PL	0/1:70,61:131:99:2228,0,2630
chrXIII	656027	.	C	T	2307.77	PASS	AC=1;AF=0.500;AN=2;BaseQRankSum=0.253;ClippingRankSum=0.000;DP=125;ExcessHet=3.0103;FS=3.230;MLEAC=1;MLEAF=0.500;MQ=41.89;MQRankSum=1.024;QD=18.46;ReadPosRankSum=-0.425;SOR=1.010	GT:AD:DP:GQ:PL	0/1:62,63:125:99:2336,0,2304
chrXIII	665937	.	G	A	2171.77	PASS	AC=1;AF=0.500;AN=2;BaseQRankSum=0.672;ClippingRankSum=0.000;DP=114;ExcessHet=3.0103;FS=5.862;MLEAC=1;MLEAF=0.500;MQ=42.00;MQRankSum=0.000;QD=19.05;ReadPosRankSum=0.174;SOR=0.351	GT:AD:DP:GQ:PL	0/1:56,58:114:99:2200,0,2101
chrXIII	681492	.	C	T	1997.77	PASS	AC=1;AF=0.500;AN=2;BaseQRankSum=-0.054;ClippingRankSum=0.000;DP=129;ExcessHet=3.0103;FS=2.287;MLEAC=1;MLEAF=0.500;MQ=42.00;MQRankSum=0.000;QD=15.49;ReadPosRankSum=0.149;SOR=0.953	GT:AD:DP:GQ:PL	0/1:74,55:129:99:2026,0,2832
chrXIII	701110	.	G	A	2017.77	PASS	AC=1;AF=0.500;AN=2;BaseQRankSum=-1.620;ClippingRankSum=0.000;DP=123;ExcessHet=3.0103;FS=13.307;MLEAC=1;MLEAF=0.500;MQ=42.00;MQRankSum=0.000;QD=16.40;ReadPosRankSum=0.363;SOR=1.044	GT:AD:DP:GQ:PL	0/1:67,56:123:99:2046,0,2563
chrXIII	740065	.	G	A	2939.77	PASS	AC=1;AF=0.500;AN=2;BaseQRankSum=-0.641;ClippingRankSum=0.000;DP=133;ExcessHet=3.0103;FS=4.178;MLEAC=1;MLEAF=0.500;MQ=42.00;MQRankSum=0.000;QD=22.10;ReadPosRankSum=-2.071;SOR=0.478	GT:AD:DP:GQ:PL	0/1:54,79:133:99:2968,0,1924
chrXIII	743763	.	G	A	1986.77	PASS	AC=1;AF=0.500;AN=2;BaseQRankSum=0.136;ClippingRankSum=0.000;DP=118;ExcessHet=3.0103;FS=0.689;MLEAC=1;MLEAF=0.500;MQ=42.00;MQRankSum=0.000;QD=16.84;ReadPosRankSum=-0.565;SOR=0.598	GT:AD:DP:GQ:PL	0/1:64,54:118:99:2015,0,2451
chrXIII	747886	.	G	A	1729.77	PASS	AC=1;AF=0.500;AN=2;BaseQRankSum=-1.098;ClippingRankSum=0.000;DP=103;ExcessHet=3.0103;FS=14.872;MLEAC=1;MLEAF=0.500;MQ=41.09;MQRankSum=0.563;QD=19.66;ReadPosRankSum=0.781;SOR=0.553	GT:AD:DP:GQ:PL	0/1:41,47:88:99:1758,0,1533
chrXIII	751463	.	C	T	1969.77	PASS	AC=1;AF=0.500;AN=2;BaseQRankSum=-0.114;ClippingRankSum=0.000;DP=110;ExcessHet=3.0103;FS=0.722;MLEAC=1;MLEAF=0.500;MQ=42.00;MQRankSum=0.000;QD=17.91;ReadPosRankSum=-0.545;SOR=0.559	GT:AD:DP:GQ:PL	0/1:55,55:110:99:1998,0,2063
chrXIII	751562	.	C	T	2126.77	PASS	AC=1;AF=0.500;AN=2;BaseQRankSum=-0.473;ClippingRankSum=0.000;DP=117;ExcessHet=3.0103;FS=5.854;MLEAC=1;MLEAF=0.500;MQ=42.10;MQRankSum=-1.063;QD=18.18;ReadPosRankSum=-1.395;SOR=1.261	GT:AD:DP:GQ:PL	0/1:54,63:117:99:2155,0,1886
chrXIII	754225	.	G	A	2101.77	PASS	AC=1;AF=0.500;AN=2;BaseQRankSum=0.357;ClippingRankSum=0.000;DP=119;ExcessHet=3.0103;FS=1.456;MLEAC=1;MLEAF=0.500;MQ=42.00;MQRankSum=0.000;QD=17.66;ReadPosRankSum=0.293;SOR=0.551	GT:AD:DP:GQ:PL	0/1:62,57:119:99:2130,0,2299
chrXIII	759445	.	C	T	2290.77	PASS	AC=1;AF=0.500;AN=2;BaseQRankSum=-0.498;ClippingRankSum=0.000;DP=131;ExcessHet=3.0103;FS=0.647;MLEAC=1;MLEAF=0.500;MQ=42.00;MQRankSum=0.000;QD=17.49;ReadPosRankSum=-0.179;SOR=0.614	GT:AD:DP:GQ:PL	0/1:67,64:131:99:2319,0,2452
chrXIII	773832	.	C	T	1921.77	PASS	AC=1;AF=0.500;AN=2;BaseQRankSum=0.404;ClippingRankSum=0.000;DP=124;ExcessHet=3.0103;FS=0.000;MLEAC=1;MLEAF=0.500;MQ=41.98;MQRankSum=0.895;QD=15.50;ReadPosRankSum=1.515;SOR=0.631	GT:AD:DP:GQ:PL	0/1:70,54:124:99:1950,0,2608
chrXIII	779435	.	C	T	2503.77	PASS	AC=1;AF=0.500;AN=2;BaseQRankSum=1.021;ClippingRankSum=0.000;DP=121;ExcessHet=3.0103;FS=1.446;MLEAC=1;MLEAF=0.500;MQ=42.00;MQRankSum=0.000;QD=20.86;ReadPosRankSum=-0.024;SOR=0.622	GT:AD:DP:GQ:PL	0/1:53,67:120:99:2532,0,1897
chrXIII	784313	.	G	A	1953.77	PASS	AC=1;AF=0.500;AN=2;BaseQRankSum=2.217;ClippingRankSum=0.000;DP=121;ExcessHet=3.0103;FS=0.678;MLEAC=1;MLEAF=0.500;MQ=42.00;MQRankSum=0.000;QD=16.15;ReadPosRankSum=0.110;SOR=0.741	GT:AD:DP:GQ:PL	0/1:67,54:121:99:1982,0,2523
chrXIII	797908	.	G	A	2395.77	PASS	AC=1;AF=0.500;AN=2;BaseQRankSum=-0.152;ClippingRankSum=0.000;DP=132;ExcessHet=3.0103;FS=0.000;MLEAC=1;MLEAF=0.500;MQ=42.00;MQRankSum=0.000;QD=18.15;ReadPosRankSum=0.618;SOR=0.639	GT:AD:DP:GQ:PL	0/1:67,65:132:99:2424,0,2499
chrXIII	810670	.	G	A	2992.77	PASS	AC=1;AF=0.500;AN=2;BaseQRankSum=0.000;ClippingRankSum=0.000;DP=138;ExcessHet=3.0103;FS=6.407;MLEAC=1;MLEAF=0.500;MQ=42.00;MQRankSum=0.000;QD=21.69;ReadPosRankSum=0.269;SOR=0.496	GT:AD:DP:GQ:PL	0/1:59,79:138:99:3021,0,2149
chrXIII	814618	.	G	A	2114.77	PASS	AC=1;AF=0.500;AN=2;BaseQRankSum=-0.283;ClippingRankSum=0.000;DP=120;ExcessHet=3.0103;FS=0.000;MLEAC=1;MLEAF=0.500;MQ=42.00;MQRankSum=0.000;QD=17.62;ReadPosRankSum=1.481;SOR=0.636	GT:AD:DP:GQ:PL	0/1:63,57:120:99:2143,0,2395
chrXIII	853321	.	C	T	1777.77	PASS	AC=1;AF=0.500;AN=2;BaseQRankSum=0.428;ClippingRankSum=0.000;DP=102;ExcessHet=3.0103;FS=3.754;MLEAC=1;MLEAF=0.500;MQ=41.98;MQRankSum=-1.000;QD=17.43;ReadPosRankSum=-0.331;SOR=0.386	GT:AD:DP:GQ:PL	0/1:52,50:102:99:1806,0,1879
chrXIII	855404	.	C	T	2471.77	PASS	AC=1;AF=0.500;AN=2;BaseQRankSum=1.172;ClippingRankSum=0.000;DP=133;ExcessHet=3.0103;FS=0.642;MLEAC=1;MLEAF=0.500;MQ=41.97;MQRankSum=1.420;QD=18.58;ReadPosRankSum=0.973;SOR=0.611	GT:AD:DP:GQ:PL	0/1:67,66:133:99:2500,0,2474
chrXIII	912552	.	G	A	2376.77	PASS	AC=1;AF=0.500;AN=2;BaseQRankSum=0.293;ClippingRankSum=0.000;DP=114;ExcessHet=3.0103;FS=2.413;MLEAC=1;MLEAF=0.500;MQ=42.00;MQRankSum=0.000;QD=20.85;ReadPosRankSum=-0.524;SOR=0.488	GT:AD:DP:GQ:PL	0/1:50,64:114:99:2405,0,1811
chrXIII	915435	.	C	T	2614.77	PASS	AC=1;AF=0.500;AN=2;BaseQRankSum=-0.155;ClippingRankSum=0.000;DP=121;ExcessHet=3.0103;FS=1.471;MLEAC=1;MLEAF=0.500;MQ=42.00;MQRankSum=0.000;QD=21.61;ReadPosRankSum=-0.528;SOR=0.522	GT:AD:DP:GQ:PL	0/1:51,70:121:99:2643,0,1757
chrXIV	23127	.	C	T	1768.77	PASS	AC=1;AF=0.500;AN=2;BaseQRankSum=0.825;ClippingRankSum=0.000;DP=96;ExcessHet=3.0103;FS=3.853;MLEAC=1;MLEAF=0.500;MQ=42.00;MQRankSum=0.000;QD=18.42;ReadPosRankSum=0.535;SOR=0.368	GT:AD:DP:GQ:PL	0/1:48,48:96:99:1797,0,1755
chrXIV	64416	.	C	T	2761.77	PASS	AC=1;AF=0.500;AN=2;BaseQRankSum=1.239;ClippingRankSum=0.000;DP=142;ExcessHet=3.0103;FS=1.319;MLEAC=1;MLEAF=0.500;MQ=42.00;MQRankSum=0.000;QD=19.45;ReadPosRankSum=1.269;SOR=0.575	GT:AD:DP:GQ:PL	0/1:67,75:142:99:2790,0,2459
chrXIV	68686	.	G	A	2289.77	PASS	AC=1;AF=0.500;AN=2;BaseQRankSum=-0.483;ClippingRankSum=0.000;DP=120;ExcessHet=3.0103;FS=7.148;MLEAC=1;MLEAF=0.500;MQ=41.75;MQRankSum=0.059;QD=19.08;ReadPosRankSum=-1.286;SOR=1.332	GT:AD:DP:GQ:PL	0/1:58,62:120:99:2318,0,2114
chrXIV	75720	.	C	T	2590.77	PASS	AC=1;AF=0.500;AN=2;BaseQRankSum=-0.725;ClippingRankSum=0.000;DP=128;ExcessHet=3.0103;FS=5.423;MLEAC=1;MLEAF=0.500;MQ=42.00;MQRankSum=0.000;QD=20.24;ReadPosRankSum=0.156;SOR=1.110	GT:AD:DP:GQ:PL	0/1:59,69:128:99:2619,0,2185
chrXIV	80748	.	C	T	2348.77	PASS	AC=1;AF=0.500;AN=2;BaseQRankSum=-0.353;ClippingRankSum=0.000;DP=127;ExcessHet=3.0103;FS=1.404;MLEAC=1;MLEAF=0.500;MQ=42.00;MQRankSum=0.000;QD=18.49;ReadPosRankSum=0.332;SOR=0.673	GT:AD:DP:GQ:PL	0/1:63,64:127:99:2377,0,2321
chrXIV	102773	.	C	T	2947.77	PASS	AC=1;AF=0.500;AN=2;BaseQRankSum=-1.885;ClippingRankSum=0.000;DP=165;ExcessHet=3.0103;FS=9.540;MLEAC=1;MLEAF=0.500;MQ=41.75;MQRankSum=-1.000;QD=18.20;ReadPosRankSum=-0.881;SOR=0.293	GT:AD:DP:GQ:PL	0/1:82,80:162:99:2976,0,3083
chrXIV	104856	.	C	T	1972.77	PASS	AC=1;AF=0.500;AN=2;BaseQRankSum=0.308;ClippingRankSum=0.000;DP=114;ExcessHet=3.0103;FS=0.000;MLEAC=1;MLEAF=0.500;MQ=41.82;MQRankSum=-1.028;QD=17.46;ReadPosRankSum=1.021;SOR=0.678	GT:AD:DP:GQ:PL	0/1:59,54:113:99:2001,0,2307
chrXIV	104861	.	C	T	2164.77	PASS	AC=1;AF=0.500;AN=2;BaseQRankSum=-1.061;ClippingRankSum=0.000;DP=111;ExcessHet=3.0103;FS=0.713;MLEAC=1;MLEAF=0.500;MQ=41.81;MQRankSum=1.074;QD=19.68;ReadPosRankSum=-0.731;SOR=0.600	GT:AD:DP:GQ:PL	0/1:52,58:110:99:2193,0,2049
chrXIV	108411	.	C	T	2113.77	PASS	AC=1;AF=0.500;AN=2;BaseQRankSum=-0.380;ClippingRankSum=0.000;DP=117;ExcessHet=3.0103;FS=2.362;MLEAC=1;MLEAF=0.500;MQ=41.85;MQRankSum=0.558;QD=18.07;ReadPosRankSum=2.104;SOR=0.826	GT:AD:DP:GQ:PL	0/1:60,57:117:99:2142,0,2189
chrXIV	174644	.	C	T	2052.77	PASS	AC=1;AF=0.500;AN=2;BaseQRankSum=-0.745;ClippingRankSum=0.000;DP=125;ExcessHet=3.0103;FS=5.541;MLEAC=1;MLEAF=0.500;MQ=42.00;MQRankSum=0.000;QD=16.42;ReadPosRankSum=1.299;SOR=1.179	GT:AD:DP:GQ:PL	0/1:68,57:125:99:2081,0,2577
chrXIV	180322	.	C	T	2382.77	PASS	AC=1;AF=0.500;AN=2;BaseQRankSum=-0.112;ClippingRankSum=0.000;DP=124;ExcessHet=3.0103;FS=9.600;MLEAC=1;MLEAF=0.500;MQ=41.87;MQRankSum=0.046;QD=19.22;ReadPosRankSum=-0.329;SOR=0.640	GT:AD:DP:GQ:PL	0/1:60,64:124:99:2411,0,2262
chrXIV	191109	.	C	T	2099.77	PASS	AC=1;AF=0.500;AN=2;BaseQRankSum=2.175;ClippingRankSum=0.000;DP=139;ExcessHet=3.0103;FS=2.167;MLEAC=1;MLEAF=0.500;MQ=41.89;MQRankSum=0.873;QD=15.11;ReadPosRankSum=0.481;SOR=0.831	GT:AD:DP:GQ:PL	0/1:80,59:139:99:2128,0,3021
chrXIV	191160	.	C	T	2406.77	PASS	AC=1;AF=0.500;AN=2;BaseQRankSum=1.835;ClippingRankSum=0.000;DP=130;ExcessHet=3.0103;FS=2.229;MLEAC=1;MLEAF=0.500;MQ=41.89;MQRankSum=1.015;QD=18.51;ReadPosRankSum=0.987;SOR=0.542	GT:AD:DP:GQ:PL	0/1:65,65:130:99:2435,0,2362
chrXIV	197920	.	C	T	1865.77	PASS	AC=1;AF=0.500;AN=2;BaseQRankSum=2.110;ClippingRankSum=0.000;DP=133;ExcessHet=3.0103;FS=9.578;MLEAC=1;MLEAF=0.500;MQ=42.00;MQRankSum=0.000;QD=14.03;ReadPosRankSum=1.563;SOR=1.016	GT:AD:DP:GQ:PL	0/1:81,52:133:99:1894,0,3088
chrXIV	214603	.	G	A	1551.77	PASS	AC=1;AF=0.500;AN=2;BaseQRankSum=-0.338;ClippingRankSum=0.000;DP=100;ExcessHet=3.0103;FS=6.340;MLEAC=1;MLEAF=0.500;MQ=42.00;MQRankSum=0.000;QD=15.52;ReadPosRankSum=-0.887;SOR=0.950	GT:AD:DP:GQ:PL	0/1:57,43:100:99:1580,0,2200
chrXIV	230665	.	G	A	2465.77	PASS	AC=1;AF=0.500;AN=2;BaseQRankSum=0.626;ClippingRankSum=0.000;DP=113;ExcessHet=3.0103;FS=0.000;MLEAC=1;MLEAF=0.500;MQ=42.00;MQRankSum=0.000;QD=21.82;ReadPosRankSum=-0.537;SOR=0.631	GT:AD:DP:GQ:PL	0/1:47,66:113:99:2494,0,1687
chrXIV	247208	.	G	A	2243.77	PASS	AC=1;AF=0.500;AN=2;BaseQRankSum=0.565;ClippingRankSum=0.000;DP=121;ExcessHet=3.0103;FS=3.297;MLEAC=1;MLEAF=0.500;MQ=41.98;MQRankSum=-0.992;QD=18.54;ReadPosRankSum=-0.312;SOR=0.446	GT:AD:DP:GQ:PL	0/1:61,60:121:99:2272,0,2283
chrXIV	280743	.	C	T	2229.77	PASS	AC=1;AF=0.500;AN=2;BaseQRankSum=-1.213;ClippingRankSum=0.000;DP=117;ExcessHet=3.0103;FS=4.531;MLEAC=1;MLEAF=0.500;MQ=42.00;MQRankSum=0.000;QD=19.06;ReadPosRankSum=1.380;SOR=0.379	GT:AD:DP:GQ:PL	0/1:56,61:117:99:2258,0,2066
chrXIV	282030	.	C	T	1915.77	PASS	AC=1;AF=0.500;AN=2;BaseQRankSum=-0.525;ClippingRankSum=0.000;DP=136;ExcessHet=3.0103;FS=3.106;MLEAC=1;MLEAF=0.500;MQ=41.89;MQRankSum=-1.199;QD=14.09;ReadPosRankSum=0.164;SOR=0.827	GT:AD:DP:GQ:PL	0/1:81,55:136:99:1944,0,3114
chrXIV	282208	.	C	T	2557.77	PASS	AC=1;AF=0.500;AN=2;BaseQRankSum=0.779;ClippingRankSum=0.000;DP=128;ExcessHet=3.0103;FS=5.524;MLEAC=1;MLEAF=0.500;MQ=41.87;MQRankSum=-1.302;QD=19.98;ReadPosRankSum=0.736;SOR=0.352	GT:AD:DP:GQ:PL	0/1:59,69:128:99:2586,0,2160
chrXIV	301556	.	G	A	2003.77	PASS	AC=1;AF=0.500;AN=2;BaseQRankSum=-1.032;ClippingRankSum=0.000;DP=128;ExcessHet=3.0103;FS=3.222;MLEAC=1;MLEAF=0.500;MQ=42.00;MQRankSum=0.000;QD=15.65;ReadPosRankSum=1.475;SOR=0.713	GT:AD:DP:GQ:PL	0/1:72,56:128:99:2032,0,2755
chrXIV	304021	.	G	A	2057.77	PASS	AC=1;AF=0.500;AN=2;BaseQRankSum=0.487;ClippingRankSum=0.000;DP=111;ExcessHet=3.0103;FS=0.000;MLEAC=1;MLEAF=0.500;MQ=41.87;MQRankSum=-0.955;QD=18.54;ReadPosRankSum=-0.171;SOR=0.653	GT:AD:DP:GQ:PL	0/1:54,57:111:99:2086,0,1962
chrXIV	334407	.	C	T	1754.77	PASS	AC=1;AF=0.500;AN=2;BaseQRankSum=-0.616;ClippingRankSum=0.000;DP=104;ExcessHet=3.0103;FS=3.653;MLEAC=1;MLEAF=0.500;MQ=42.00;MQRankSum=0.000;QD=16.87;ReadPosRankSum=0.671;SOR=0.558	GT:AD:DP:GQ:PL	0/1:56,48:104:99:1783,0,2138
chrXIV	336502	.	C	T	2616.77	PASS	AC=1;AF=0.500;AN=2;BaseQRankSum=-0.461;ClippingRankSum=0.000;DP=141;ExcessHet=3.0103;FS=0.621;MLEAC=1;MLEAF=0.500;MQ=41.80;MQRankSum=0.020;QD=18.56;ReadPosRankSum=-0.094;SOR=0.778	GT:AD:DP:GQ:PL	0/1:70,71:141:99:2645,0,2635
chrXIV	364575	.	C	T	2464.77	PASS	AC=1;AF=0.500;AN=2;BaseQRankSum=0.072;ClippingRankSum=0.000;DP=129;ExcessHet=3.0103;FS=0.000;MLEAC=1;MLEAF=0.500;MQ=42.00;MQRankSum=0.000;QD=19.11;ReadPosRankSum=0.199;SOR=0.705	GT:AD:DP:GQ:PL	0/1:63,66:129:99:2493,0,2362
chrXIV	366612	.	C	T	1991.77	PASS	AC=1;AF=0.500;AN=2;BaseQRankSum=1.433;ClippingRankSum=0.000;DP=120;ExcessHet=3.0103;FS=1.464;MLEAC=1;MLEAF=0.500;MQ=41.88;MQRankSum=0.937;QD=16.60;ReadPosRankSum=0.247;SOR=0.550	GT:AD:DP:GQ:PL	0/1:65,55:120:99:2020,0,2395
chrXIV	393694	.	C	T	1892.77	PASS	AC=1;AF=0.500;AN=2;BaseQRankSum=0.471;ClippingRankSum=0.000;DP=115;ExcessHet=3.0103;FS=3.409;MLEAC=1;MLEAF=0.500;MQ=42.00;MQRankSum=0.000;QD=16.46;ReadPosRankSum=0.393;SOR=0.733	GT:AD:DP:GQ:PL	0/1:63,52:115:99:1921,0,2314
chrXIV	418790	.	C	T	2349.77	PASS	AC=1;AF=0.500;AN=2;BaseQRankSum=0.604;ClippingRankSum=0.000;DP=127;ExcessHet=3.0103;FS=5.402;MLEAC=1;MLEAF=0.500;MQ=42.00;MQRankSum=0.000;QD=18.50;ReadPosRankSum=-0.200;SOR=0.983	GT:AD:DP:GQ:PL	0/1:63,64:127:99:2378,0,2373
chrXIV	437412	.	C	T	2274.77	PASS	AC=1;AF=0.500;AN=2;BaseQRankSum=-2.382;ClippingRankSum=0.000;DP=127;ExcessHet=3.0103;FS=0.661;MLEAC=1;MLEAF=0.500;MQ=42.09;MQRankSum=1.040;QD=17.91;ReadPosRankSum=-1.281;SOR=0.616	GT:AD:DP:GQ:PL	0/1:65,62:127:99:2303,0,2473
chrXIV	462427	.	C	T	2508.77	PASS	AC=1;AF=0.500;AN=2;BaseQRankSum=0.226;ClippingRankSum=0.000;DP=128;ExcessHet=3.0103;FS=8.069;MLEAC=1;MLEAF=0.500;MQ=42.00;MQRankSum=0.000;QD=19.60;ReadPosRankSum=1.212;SOR=1.055	GT:AD:DP:GQ:PL	0/1:61,67:128:99:2537,0,2248
chrXIV	499571	.	C	T	2540.77	PASS	AC=1;AF=0.500;AN=2;BaseQRankSum=-0.482;ClippingRankSum=0.000;DP=140;ExcessHet=3.0103;FS=14.095;MLEAC=1;MLEAF=0.500;MQ=42.00;MQRankSum=0.000;QD=18.15;ReadPosRankSum=-0.818;SOR=0.210	GT:AD:DP:GQ:PL	0/1:68,72:140:99:2569,0,2492
chrXIV	501249	.	C	T	2612.77	PASS	AC=1;AF=0.500;AN=2;BaseQRankSum=0.509;ClippingRankSum=0.000;DP=140;ExcessHet=3.0103;FS=5.104;MLEAC=1;MLEAF=0.500;MQ=42.00;MQRankSum=0.000;QD=18.66;ReadPosRankSum=1.018;SOR=1.098	GT:AD:DP:GQ:PL	0/1:69,71:140:99:2641,0,2549
chrXIV	505849	.	C	T	2509.77	PASS	AC=1;AF=0.500;AN=2;BaseQRankSum=-1.131;ClippingRankSum=0.000;DP=129;ExcessHet=3.0103;FS=0.654;MLEAC=1;MLEAF=0.500;MQ=42.00;MQRankSum=0.000;QD=19.46;ReadPosRankSum=-1.891;SOR=0.597	GT:AD:DP:GQ:PL	0/1:62,67:129:99:2538,0,2322
chrXIV	509177	.	C	T	1905.77	PASS	AC=1;AF=0.500;AN=2;BaseQRankSum=-0.106;ClippingRankSum=0.000;DP=89;ExcessHet=3.0103;FS=6.879;MLEAC=1;MLEAF=0.500;MQ=42.00;MQRankSum=0.000;QD=21.41;ReadPosRankSum=-1.153;SOR=0.976	GT:AD:DP:GQ:PL	0/1:38,51:89:99:1934,0,1392
chrXIV	531694	.	C	T	2278.77	PASS	AC=1;AF=0.500;AN=2;BaseQRankSum=3.153;ClippingRankSum=0.000;DP=127;ExcessHet=3.0103;FS=3.192;MLEAC=1;MLEAF=0.500;MQ=41.97;MQRankSum=-0.045;QD=17.94;ReadPosRankSum=2.516;SOR=0.463	GT:AD:DP:GQ:PL	0/1:66,61:127:99:2307,0,2457
chrXIV	537222	.	C	T	1950.77	PASS	AC=1;AF=0.500;AN=2;BaseQRankSum=1.631;ClippingRankSum=0.000;DP=118;ExcessHet=3.0103;FS=1.456;MLEAC=1;MLEAF=0.500;MQ=42.00;MQRankSum=0.000;QD=16.53;ReadPosRankSum=-0.257;SOR=0.782	GT:AD:DP:GQ:PL	0/1:65,53:118:99:1979,0,2441
chrXIV	559755	.	C	T	2247.77	PASS	AC=1;AF=0.500;AN=2;BaseQRankSum=1.034;ClippingRankSum=0.000;DP=115;ExcessHet=3.0103;FS=2.408;MLEAC=1;MLEAF=0.500;MQ=42.00;MQRankSum=0.000;QD=19.55;ReadPosRankSum=-0.045;SOR=0.471	GT:AD:DP:GQ:PL	0/1:55,60:115:99:2276,0,2019
chrXIV	559981	.	C	T	2323.77	PASS	AC=1;AF=0.500;AN=2;BaseQRankSum=0.723;ClippingRankSum=0.000;DP=112;ExcessHet=3.0103;FS=3.538;MLEAC=1;MLEAF=0.500;MQ=42.00;MQRankSum=0.000;QD=20.75;ReadPosRankSum=0.625;SOR=0.407	GT:AD:DP:GQ:PL	0/1:50,62:112:99:2352,0,1797
chrXIV	576668	.	C	T	1877.77	PASS	AC=1;AF=0.500;AN=2;BaseQRankSum=-0.521;ClippingRankSum=0.000;DP=125;ExcessHet=3.0103;FS=3.219;MLEAC=1;MLEAF=0.500;MQ=41.98;MQRankSum=0.011;QD=15.02;ReadPosRankSum=0.674;SOR=0.538	GT:AD:DP:GQ:PL	0/1:70,55:125:99:1906,0,2582
chrXIV	577265	.	C	T	1760.77	PASS	AC=1;AF=0.500;AN=2;BaseQRankSum=-1.458;ClippingRankSum=0.000;DP=102;ExcessHet=3.0103;FS=2.588;MLEAC=1;MLEAF=0.500;MQ=42.00;MQRankSum=0.000;QD=17.26;ReadPosRankSum=0.192;SOR=0.990	GT:AD:DP:GQ:PL	0/1:54,48:102:99:1789,0,2032
chrXIV	585594	.	C	T	2081.77	PASS	AC=1;AF=0.500;AN=2;BaseQRankSum=-0.160;ClippingRankSum=0.000;DP=123;ExcessHet=3.0103;FS=0.000;MLEAC=1;MLEAF=0.500;MQ=41.76;MQRankSum=1.353;QD=16.92;ReadPosRankSum=-0.101;SOR=0.731	GT:AD:DP:GQ:PL	0/1:65,58:123:99:2110,0,2375
chrXIV	612505	.	C	T	2058.77	PASS	AC=1;AF=0.500;AN=2;BaseQRankSum=0.200;ClippingRankSum=0.000;DP=135;ExcessHet=3.0103;FS=12.311;MLEAC=1;MLEAF=0.500;MQ=42.00;MQRankSum=0.000;QD=15.25;ReadPosRankSum=0.437;SOR=0.776	GT:AD:DP:GQ:PL	0/1:77,58:135:99:2087,0,2925
chrXIV	614519	.	C	T	2056.77	PASS	AC=1;AF=0.500;AN=2;BaseQRankSum=2.145;ClippingRankSum=0.000;DP=128;ExcessHet=3.0103;FS=2.270;MLEAC=1;MLEAF=0.500;MQ=41.88;MQRankSum=0.898;QD=16.07;ReadPosRankSum=1.049;SOR=0.941	GT:AD:DP:GQ:PL	0/1:72,56:128:99:2085,0,2627
chrXIV	624527	.	G	A	2025.77	PASS	AC=1;AF=0.500;AN=2;BaseQRankSum=1.901;ClippingRankSum=0.000;DP=116;ExcessHet=3.0103;FS=8.570;MLEAC=1;MLEAF=0.500;MQ=42.00;MQRankSum=0.000;QD=17.46;ReadPosRankSum=-0.738;SOR=1.269	GT:AD:DP:GQ:PL	0/1:60,56:116:99:2054,0,2221
chrXIV	636921	.	C	T	2741.77	PASS	AC=1;AF=0.500;AN=2;BaseQRankSum=-0.177;ClippingRankSum=0.000;DP=135;ExcessHet=3.0103;FS=3.074;MLEAC=1;MLEAF=0.500;MQ=41.88;MQRankSum=-1.298;QD=20.31;ReadPosRankSum=0.581;SOR=0.849	GT:AD:DP:GQ:PL	0/1:62,73:135:99:2770,0,2309
chrXIV	640830	.	C	T	1755.77	PASS	AC=1;AF=0.500;AN=2;BaseQRankSum=-1.550;ClippingRankSum=0.000;DP=101;ExcessHet=3.0103;FS=6.733;MLEAC=1;MLEAF=0.500;MQ=41.86;MQRankSum=-1.010;QD=17.38;ReadPosRankSum=1.078;SOR=1.428	GT:AD:DP:GQ:PL	0/1:52,49:101:99:1784,0,1917
chrXIV	641985	.	C	T	2264.77	PASS	AC=1;AF=0.500;AN=2;BaseQRankSum=0.585;ClippingRankSum=0.000;DP=132;ExcessHet=3.0103;FS=1.453;MLEAC=1;MLEAF=0.500;MQ=41.89;MQRankSum=-1.047;QD=17.16;ReadPosRankSum=0.054;SOR=0.850	GT:AD:DP:GQ:PL	0/1:70,62:132:99:2293,0,2657
chrXIV	654449	.	C	T	2602.77	PASS	AC=1;AF=0.500;AN=2;BaseQRankSum=2.535;ClippingRankSum=0.000;DP=129;ExcessHet=3.0103;FS=1.405;MLEAC=1;MLEAF=0.500;MQ=42.00;MQRankSum=0.000;QD=20.18;ReadPosRankSum=0.939;SOR=0.571	GT:AD:DP:GQ:PL	0/1:61,68:129:99:2631,0,2224
chrXIV	663835	.	C	T	2419.77	PASS	AC=1;AF=0.500;AN=2;BaseQRankSum=0.188;ClippingRankSum=0.000;DP=116;ExcessHet=3.0103;FS=5.309;MLEAC=1;MLEAF=0.500;MQ=42.00;MQRankSum=0.000;QD=20.86;ReadPosRankSum=0.241;SOR=1.236	GT:AD:DP:GQ:PL	0/1:52,64:116:99:2448,0,1922
chrXIV	677061	.	C	T	2355.77	PASS	AC=1;AF=0.500;AN=2;BaseQRankSum=1.320;ClippingRankSum=0.000;DP=137;ExcessHet=3.0103;FS=3.103;MLEAC=1;MLEAF=0.500;MQ=42.00;MQRankSum=0.000;QD=17.20;ReadPosRankSum=0.472;SOR=0.449	GT:AD:DP:GQ:PL	0/1:73,64:137:99:2384,0,2728
chrXIV	716103	.	C	T	7371.77	PASS	AC=2;AF=1.00;AN=2;DP=168;ExcessHet=3.0103;FS=0.000;MLEAC=2;MLEAF=1.00;MQ=42.00;QD=28.56;SOR=0.928	GT:AD:DP:GQ:PL	1/1:0,168:168:99:7400,506,0
chrXIV	734305	.	C	T	1832.77	PASS	AC=1;AF=0.500;AN=2;BaseQRankSum=0.932;ClippingRankSum=0.000;DP=108;ExcessHet=3.0103;FS=0.709;MLEAC=1;MLEAF=0.500;MQ=42.00;MQRankSum=0.000;QD=16.97;ReadPosRankSum=1.077;SOR=0.773	GT:AD:DP:GQ:PL	0/1:58,50:108:99:1861,0,2181
chrXIV	735490	.	C	T	2679.77	PASS	AC=1;AF=0.500;AN=2;BaseQRankSum=-0.207;ClippingRankSum=0.000;DP=135;ExcessHet=3.0103;FS=0.644;MLEAC=1;MLEAF=0.500;MQ=42.00;MQRankSum=0.000;QD=19.85;ReadPosRankSum=-0.043;SOR=0.584	GT:AD:DP:GQ:PL	0/1:63,72:135:99:2708,0,2336
chrXIV	741134	.	G	A	2064.77	PASS	AC=1;AF=0.500;AN=2;BaseQRankSum=0.460;ClippingRankSum=0.000;DP=109;ExcessHet=3.0103;FS=16.800;MLEAC=1;MLEAF=0.500;MQ=42.00;MQRankSum=0.000;QD=18.94;ReadPosRankSum=0.178;SOR=0.643	GT:AD:DP:GQ:PL	0/1:54,55:109:99:2093,0,1996
chrXV	113806	.	C	T	5011.77	PASS	AC=2;AF=1.00;AN=2;DP=117;ExcessHet=3.0103;FS=0.000;MLEAC=2;MLEAF=1.00;MQ=41.71;QD=26.46;SOR=0.936	GT:AD:DP:GQ:PL	1/1:0,117:117:99:5040,352,0
chrXV	223065	.	C	T	2150.77	PASS	AC=1;AF=0.500;AN=2;BaseQRankSum=-0.710;ClippingRankSum=0.000;DP=128;ExcessHet=3.0103;FS=2.240;MLEAC=1;MLEAF=0.500;MQ=42.00;MQRankSum=0.000;QD=16.80;ReadPosRankSum=0.686;SOR=0.916	GT:AD:DP:GQ:PL	0/1:68,60:128:99:2179,0,2521
chrXV	247346	.	G	A	2187.77	PASS	AC=1;AF=0.500;AN=2;BaseQRankSum=1.069;ClippingRankSum=0.000;DP=119;ExcessHet=3.0103;FS=4.423;MLEAC=1;MLEAF=0.500;MQ=42.00;MQRankSum=0.000;QD=18.38;ReadPosRankSum=-0.039;SOR=0.858	GT:AD:DP:GQ:PL	0/1:60,59:119:99:2216,0,2276
chrXV	247914	.	G	A	2513.77	PASS	AC=1;AF=0.500;AN=2;BaseQRankSum=0.695;ClippingRankSum=0.000;DP=134;ExcessHet=3.0103;FS=5.230;MLEAC=1;MLEAF=0.500;MQ=42.00;MQRankSum=0.000;QD=18.76;ReadPosRankSum=1.517;SOR=0.774	GT:AD:DP:GQ:PL	0/1:67,67:134:99:2542,0,2517
chrXV	288220	.	C	T	2055.77	PASS	AC=1;AF=0.500;AN=2;BaseQRankSum=1.245;ClippingRankSum=0.000;DP=107;ExcessHet=3.0103;FS=10.994;MLEAC=1;MLEAF=0.500;MQ=41.82;MQRankSum=-0.501;QD=19.21;ReadPosRankSum=-0.326;SOR=0.425	GT:AD:DP:GQ:PL	0/1:52,55:107:99:2084,0,1911
chrXV	297184	.	C	T	2143.77	PASS	AC=1;AF=0.500;AN=2;BaseQRankSum=-1.248;ClippingRankSum=0.000;DP=120;ExcessHet=3.0103;FS=8.589;MLEAC=1;MLEAF=0.500;MQ=42.00;MQRankSum=0.000;QD=17.86;ReadPosRankSum=-1.553;SOR=1.401	GT:AD:DP:GQ:PL	0/1:61,59:120:99:2172,0,2260
chrXV	313016	.	G	A	1533.77	PASS	AC=1;AF=0.500;AN=2;BaseQRankSum=0.688;ClippingRankSum=0.000;DP=107;ExcessHet=3.0103;FS=0.000;MLEAC=1;MLEAF=0.500;MQ=42.00;MQRankSum=0.000;QD=14.33;ReadPosRankSum=1.069;SOR=0.735	GT:AD:DP:GQ:PL	0/1:64,43:107:99:1562,0,2344
chrXV	318889	.	C	T	2311.77	PASS	AC=1;AF=0.500;AN=2;BaseQRankSum=0.182;ClippingRankSum=0.000;DP=128;ExcessHet=3.0103;FS=0.000;MLEAC=1;MLEAF=0.500;MQ=42.00;MQRankSum=0.000;QD=18.06;ReadPosRankSum=0.244;SOR=0.701	GT:AD:DP:GQ:PL	0/1:66,62:128:99:2340,0,2496
chrXV	335845	.	C	T	2153.77	PASS	AC=1;AF=0.500;AN=2;BaseQRankSum=-0.338;ClippingRankSum=0.000;DP=117;ExcessHet=3.0103;FS=3.357;MLEAC=1;MLEAF=0.500;MQ=41.88;MQRankSum=1.026;QD=18.41;ReadPosRankSum=0.985;SOR=0.768	GT:AD:DP:GQ:PL	0/1:58,59:117:99:2182,0,2112
chrXV	372152	.	C	T	2513.77	PASS	AC=1;AF=0.500;AN=2;BaseQRankSum=-1.618;ClippingRankSum=0.000;DP=143;ExcessHet=3.0103;FS=7.395;MLEAC=1;MLEAF=0.500;MQ=42.08;MQRankSum=-0.965;QD=17.58;ReadPosRankSum=-1.832;SOR=0.779	GT:AD:DP:GQ:PL	0/1:73,70:143:99:2542,0,2692
chrXV	379829	.	C	T	2036.77	PASS	AC=1;AF=0.500;AN=2;BaseQRankSum=-0.303;ClippingRankSum=0.000;DP=121;ExcessHet=3.0103;FS=5.654;MLEAC=1;MLEAF=0.500;MQ=42.00;MQRankSum=0.000;QD=16.83;ReadPosRankSum=-0.433;SOR=1.181	GT:AD:DP:GQ:PL	0/1:65,56:121:99:2065,0,2466
chrXV	382982	.	C	T	1565.77	PASS	AC=1;AF=0.500;AN=2;BaseQRankSum=0.571;ClippingRankSum=0.000;DP=82;ExcessHet=3.0103;FS=2.981;MLEAC=1;MLEAF=0.500;MQ=42.00;MQRankSum=0.000;QD=19.09;ReadPosRankSum=-0.924;SOR=1.126	GT:AD:DP:GQ:PL	0/1:40,42:82:99:1594,0,1492
chrXV	388007	.	C	T	2176.77	PASS	AC=1;AF=0.500;AN=2;BaseQRankSum=1.403;ClippingRankSum=0.000;DP=135;ExcessHet=3.0103;FS=7.874;MLEAC=1;MLEAF=0.500;MQ=42.00;MQRankSum=0.000;QD=16.12;ReadPosRankSum=0.672;SOR=1.299	GT:AD:DP:GQ:PL	0/1:76,59:135:99:2205,0,2871
chrXV	407818	.	C	T	2328.77	PASS	AC=1;AF=0.500;AN=2;BaseQRankSum=1.604;ClippingRankSum=0.000;DP=119;ExcessHet=3.0103;FS=3.330;MLEAC=1;MLEAF=0.500;MQ=42.00;MQRankSum=0.000;QD=19.57;ReadPosRankSum=-0.757;SOR=1.009	GT:AD:DP:GQ:PL	0/1:57,62:119:99:2357,0,2109
chrXV	413047	.	C	T	1879.77	PASS	AC=1;AF=0.500;AN=2;BaseQRankSum=-0.109;ClippingRankSum=0.000;DP=111;ExcessHet=3.0103;FS=6.036;MLEAC=1;MLEAF=0.500;MQ=42.00;MQRankSum=0.000;QD=17.09;ReadPosRankSum=-0.100;SOR=0.327	GT:AD:DP:GQ:PL	0/1:58,52:110:99:1908,0,2193
chrXV	424947	.	G	A	1376.77	PASS	AC=1;AF=0.500;AN=2;BaseQRankSum=-0.202;ClippingRankSum=0.000;DP=103;ExcessHet=3.0103;FS=6.329;MLEAC=1;MLEAF=0.500;MQ=41.86;MQRankSum=0.817;QD=13.37;ReadPosRankSum=-0.277;SOR=1.097	GT:AD:DP:GQ:PL	0/1:63,40:103:99:1405,0,2432
chrXV	427327	.	G	A	2777.77	PASS	AC=1;AF=0.500;AN=2;BaseQRankSum=-1.168;ClippingRankSum=0.000;DP=122;ExcessHet=3.0103;FS=0.000;MLEAC=1;MLEAF=0.500;MQ=42.00;MQRankSum=0.000;QD=22.77;ReadPosRankSum=-0.398;SOR=0.656	GT:AD:DP:GQ:PL	0/1:52,70:122:99:2806,0,4042
chrXV	427334	.	G	A	2785.77	PASS	AC=1;AF=0.500;AN=2;BaseQRankSum=-0.290;ClippingRankSum=0.000;DP=122;ExcessHet=3.0103;FS=0.686;MLEAC=1;MLEAF=0.500;MQ=42.00;MQRankSum=0.000;QD=22.83;ReadPosRankSum=0.382;SOR=0.833	GT:AD:DP:GQ:PL	0/1:52,70:122:99:2814,0,4052
chrXV	438697	.	C	T	2016.77	PASS	AC=1;AF=0.500;AN=2;BaseQRankSum=0.402;ClippingRankSum=0.000;DP=112;ExcessHet=3.0103;FS=1.548;MLEAC=1;MLEAF=0.500;MQ=41.74;MQRankSum=0.000;QD=18.01;ReadPosRankSum=-1.048;SOR=0.501	GT:AD:DP:GQ:PL	0/1:56,56:112:99:2045,0,2082
chrXV	444594	.	C	T	2146.77	PASS	AC=1;AF=0.500;AN=2;BaseQRankSum=2.010;ClippingRankSum=0.000;DP=119;ExcessHet=3.0103;FS=3.326;MLEAC=1;MLEAF=0.500;MQ=42.00;MQRankSum=0.000;QD=18.04;ReadPosRankSum=0.694;SOR=0.446	GT:AD:DP:GQ:PL	0/1:61,58:119:99:2175,0,2218
chrXV	446626	.	G	A	1719.77	PASS	AC=1;AF=0.500;AN=2;BaseQRankSum=-0.907;ClippingRankSum=0.000;DP=106;ExcessHet=3.0103;FS=0.000;MLEAC=1;MLEAF=0.500;MQ=42.00;MQRankSum=0.000;QD=16.22;ReadPosRankSum=-0.116;SOR=0.701	GT:AD:DP:GQ:PL	0/1:57,49:106:99:1748,0,2159
chrXV	449045	.	C	T	2322.77	PASS	AC=1;AF=0.500;AN=2;BaseQRankSum=0.456;ClippingRankSum=0.000;DP=132;ExcessHet=3.0103;FS=4.165;MLEAC=1;MLEAF=0.500;MQ=42.00;MQRankSum=0.000;QD=17.60;ReadPosRankSum=-0.465;SOR=0.517	GT:AD:DP:GQ:PL	0/1:66,66:132:99:2351,0,2430
chrXV	477275	.	G	A	2259.77	PASS	AC=1;AF=0.500;AN=2;BaseQRankSum=0.033;ClippingRankSum=0.000;DP=129;ExcessHet=3.0103;FS=1.391;MLEAC=1;MLEAF=0.500;MQ=42.00;MQRankSum=0.000;QD=17.52;ReadPosRankSum=-0.677;SOR=0.558	GT:AD:DP:GQ:PL	0/1:67,62:129:99:2288,0,2555
chrXV	487471	.	C	T	2143.77	PASS	AC=1;AF=0.500;AN=2;BaseQRankSum=1.173;ClippingRankSum=0.000;DP=104;ExcessHet=3.0103;FS=3.657;MLEAC=1;MLEAF=0.500;MQ=41.79;MQRankSum=0.743;QD=20.61;ReadPosRankSum=0.270;SOR=0.727	GT:AD:DP:GQ:PL	0/1:47,57:104:99:2172,0,1740
chrXV	491799	.	C	T	2036.77	PASS	AC=1;AF=0.500;AN=2;BaseQRankSum=-0.256;ClippingRankSum=0.000;DP=118;ExcessHet=3.0103;FS=2.403;MLEAC=1;MLEAF=0.500;MQ=42.00;MQRankSum=0.000;QD=17.26;ReadPosRankSum=0.102;SOR=0.963	GT:AD:DP:GQ:PL	0/1:62,56:118:99:2065,0,2305
chrXV	544058	.	G	A	2443.77	PASS	AC=1;AF=0.500;AN=2;BaseQRankSum=-0.576;ClippingRankSum=0.000;DP=126;ExcessHet=3.0103;FS=12.790;MLEAC=1;MLEAF=0.500;MQ=42.00;MQRankSum=0.000;QD=19.39;ReadPosRankSum=0.589;SOR=0.818	GT:AD:DP:GQ:PL	0/1:60,66:126:99:2472,0,2201
chrXV	551018	.	G	A	2327.77	PASS	AC=1;AF=0.500;AN=2;BaseQRankSum=-0.509;ClippingRankSum=0.000;DP=142;ExcessHet=3.0103;FS=2.122;MLEAC=1;MLEAF=0.500;MQ=42.00;MQRankSum=0.000;QD=16.39;ReadPosRankSum=0.391;SOR=0.905	GT:AD:DP:GQ:PL	0/1:78,64:142:99:2356,0,2891
chrXV	557691	.	C	T	2262.77	PASS	AC=1;AF=0.500;AN=2;BaseQRankSum=0.132;ClippingRankSum=0.000;DP=121;ExcessHet=3.0103;FS=0.676;MLEAC=1;MLEAF=0.500;MQ=42.00;MQRankSum=0.000;QD=18.70;ReadPosRankSum=0.840;SOR=0.597	GT:AD:DP:GQ:PL	0/1:59,62:121:99:2291,0,2124
chrXV	558731	.	C	T	2494.77	PASS	AC=1;AF=0.500;AN=2;BaseQRankSum=-0.594;ClippingRankSum=0.000;DP=137;ExcessHet=3.0103;FS=5.140;MLEAC=1;MLEAF=0.500;MQ=42.00;MQRankSum=0.000;QD=18.21;ReadPosRankSum=1.248;SOR=0.964	GT:AD:DP:GQ:PL	0/1:69,68:137:99:2523,0,2510
chrXV	564336	.	G	A	2743.77	PASS	AC=1;AF=0.500;AN=2;BaseQRankSum=-0.005;ClippingRankSum=0.000;DP=136;ExcessHet=3.0103;FS=2.181;MLEAC=1;MLEAF=0.500;MQ=41.90;MQRankSum=-0.887;QD=20.17;ReadPosRankSum=-0.397;SOR=0.753	GT:AD:DP:GQ:PL	0/1:61,75:136:99:2772,0,2181
chrXV	571024	.	G	A	2156.77	PASS	AC=1;AF=0.500;AN=2;BaseQRankSum=1.036;ClippingRankSum=0.000;DP=122;ExcessHet=3.0103;FS=1.430;MLEAC=1;MLEAF=0.500;MQ=42.00;MQRankSum=0.000;QD=17.68;ReadPosRankSum=-1.218;SOR=0.843	GT:AD:DP:GQ:PL	0/1:64,58:122:99:2185,0,2442
chrXV	571990	.	G	A	1485.77	PASS	AC=1;AF=0.500;AN=2;BaseQRankSum=-0.629;ClippingRankSum=0.000;DP=95;ExcessHet=3.0103;FS=3.903;MLEAC=1;MLEAF=0.500;MQ=42.00;MQRankSum=0.000;QD=15.64;ReadPosRankSum=-0.017;SOR=1.028	GT:AD:DP:GQ:PL	0/1:54,41:95:99:1514,0,2059
chrXV	577784	.	C	T	2385.77	PASS	AC=1;AF=0.500;AN=2;BaseQRankSum=-2.294;ClippingRankSum=0.000;DP=135;ExcessHet=3.0103;FS=2.210;MLEAC=1;MLEAF=0.500;MQ=42.00;MQRankSum=0.000;QD=17.94;ReadPosRankSum=0.013;SOR=0.509	GT:AD:DP:GQ:PL	0/1:67,66:133:99:2414,0,2541
chrXV	642493	.	C	T	2011.77	PASS	AC=1;AF=0.500;AN=2;BaseQRankSum=1.815;ClippingRankSum=0.000;DP=122;ExcessHet=3.0103;FS=2.315;MLEAC=1;MLEAF=0.500;MQ=42.00;MQRankSum=0.000;QD=16.49;ReadPosRankSum=0.828;SOR=0.936	GT:AD:DP:GQ:PL	0/1:66,56:122:99:2040,0,2478
chrXV	663809	.	G	A	2372.77	PASS	AC=1;AF=0.500;AN=2;BaseQRankSum=1.928;ClippingRankSum=0.000;DP=109;ExcessHet=3.0103;FS=2.510;MLEAC=1;MLEAF=0.500;MQ=41.85;MQRankSum=-1.234;QD=21.97;ReadPosRankSum=-0.407;SOR=0.910	GT:AD:DP:GQ:PL	0/1:47,61:108:99:2401,0,3674
chrXV	663813	.	G	A	2380.77	PASS	AC=1;AF=0.500;AN=2;BaseQRankSum=0.287;ClippingRankSum=0.000;DP=110;ExcessHet=3.0103;FS=1.532;MLEAC=1;MLEAF=0.500;MQ=41.85;MQRankSum=-1.247;QD=21.84;ReadPosRankSum=0.260;SOR=0.865	GT:AD:DP:GQ:PL	0/1:48,61:109:99:2409,0,3749
chrXV	680665	.	G	A	2571.77	PASS	AC=1;AF=0.500;AN=2;BaseQRankSum=0.716;ClippingRankSum=0.000;DP=139;ExcessHet=3.0103;FS=4.008;MLEAC=1;MLEAF=0.500;MQ=42.00;MQRankSum=0.000;QD=18.50;ReadPosRankSum=-0.105;SOR=0.991	GT:AD:DP:GQ:PL	0/1:69,70:139:99:2600,0,2556
chrXV	722875	.	C	T	1977.77	PASS	AC=1;AF=0.500;AN=2;BaseQRankSum=-0.599;ClippingRankSum=0.000;DP=115;ExcessHet=3.0103;FS=0.695;MLEAC=1;MLEAF=0.500;MQ=42.00;MQRankSum=0.000;QD=17.20;ReadPosRankSum=-0.828;SOR=0.769	GT:AD:DP:GQ:PL	0/1:61,54:115:99:2006,0,2329
chrXV	742581	.	C	T	2194.77	PASS	AC=1;AF=0.500;AN=2;BaseQRankSum=0.760;ClippingRankSum=0.000;DP=123;ExcessHet=3.0103;FS=2.326;MLEAC=1;MLEAF=0.500;MQ=42.00;MQRankSum=0.000;QD=17.84;ReadPosRankSum=-0.594;SOR=0.496	GT:AD:DP:GQ:PL	0/1:62,61:123:99:2223,0,2276
chrXV	762438	.	G	A	2294.77	PASS	AC=1;AF=0.500;AN=2;BaseQRankSum=-1.482;ClippingRankSum=0.000;DP=136;ExcessHet=3.0103;FS=2.175;MLEAC=1;MLEAF=0.500;MQ=42.00;MQRankSum=0.000;QD=16.87;ReadPosRankSum=0.447;SOR=0.560	GT:AD:DP:GQ:PL	0/1:73,63:136:99:2323,0,2736
chrXV	776742	.	C	T	2385.77	PASS	AC=1;AF=0.500;AN=2;BaseQRankSum=1.013;ClippingRankSum=0.000;DP=116;ExcessHet=3.0103;FS=0.000;MLEAC=1;MLEAF=0.500;MQ=42.00;MQRankSum=0.000;QD=20.57;ReadPosRankSum=-1.492;SOR=0.751	GT:AD:DP:GQ:PL	0/1:53,63:116:99:2414,0,1915
chrXV	780093	.	C	T	2384.77	PASS	AC=1;AF=0.500;AN=2;BaseQRankSum=0.033;ClippingRankSum=0.000;DP=132;ExcessHet=3.0103;FS=0.000;MLEAC=1;MLEAF=0.500;MQ=42.00;MQRankSum=0.000;QD=18.07;ReadPosRankSum=0.742;SOR=0.698	GT:AD:DP:GQ:PL	0/1:67,65:132:99:2413,0,2488
chrXV	830741	.	G	A	2026.77	PASS	AC=1;AF=0.500;AN=2;BaseQRankSum=-0.230;ClippingRankSum=0.000;DP=115;ExcessHet=3.0103;FS=5.856;MLEAC=1;MLEAF=0.500;MQ=42.00;MQRankSum=0.000;QD=17.78;ReadPosRankSum=0.391;SOR=0.540	GT:AD:DP:GQ:PL	0/1:59,55:114:99:2055,0,2183
chrXV	832512	.	C	T	2250.77	PASS	AC=1;AF=0.500;AN=2;BaseQRankSum=0.564;ClippingRankSum=0.000;DP=118;ExcessHet=3.0103;FS=0.000;MLEAC=1;MLEAF=0.500;MQ=42.00;MQRankSum=0.000;QD=19.07;ReadPosRankSum=-0.467;SOR=0.760	GT:AD:DP:GQ:PL	0/1:58,60:118:99:2279,0,2189
chrXV	843766	.	C	T	2123.77	PASS	AC=1;AF=0.500;AN=2;BaseQRankSum=-0.267;ClippingRankSum=0.000;DP=120;ExcessHet=3.0103;FS=3.323;MLEAC=1;MLEAF=0.500;MQ=42.00;MQRankSum=0.000;QD=17.70;ReadPosRankSum=-0.667;SOR=0.680	GT:AD:DP:GQ:PL	0/1:60,60:120:99:2152,0,2238
chrXV	849132	.	C	T	2432.77	PASS	AC=1;AF=0.500;AN=2;BaseQRankSum=0.234;ClippingRankSum=0.000;DP=134;ExcessHet=3.0103;FS=4.062;MLEAC=1;MLEAF=0.500;MQ=41.89;MQRankSum=-1.000;QD=18.15;ReadPosRankSum=-0.683;SOR=1.033	GT:AD:DP:GQ:PL	0/1:68,66:134:99:2461,0,2561
chrXV	865773	.	C	T	1610.77	PASS	AC=1;AF=0.500;AN=2;BaseQRankSum=-0.465;ClippingRankSum=0.000;DP=109;ExcessHet=3.0103;FS=1.609;MLEAC=1;MLEAF=0.500;MQ=41.72;MQRankSum=0.282;QD=14.78;ReadPosRankSum=2.211;SOR=0.913	GT:AD:DP:GQ:PL	0/1:64,45:109:99:1639,0,2467
chrXV	880598	.	G	A	2791.77	PASS	AC=1;AF=0.500;AN=2;BaseQRankSum=1.184;ClippingRankSum=0.000;DP=154;ExcessHet=3.0103;FS=8.297;MLEAC=1;MLEAF=0.500;MQ=42.00;MQRankSum=0.000;QD=18.13;ReadPosRankSum=-0.714;SOR=1.270	GT:AD:DP:GQ:PL	0/1:78,76:154:99:2820,0,2832
chrXV	907991	.	C	T	1861.77	PASS	AC=1;AF=0.500;AN=2;BaseQRankSum=1.634;ClippingRankSum=0.000;DP=104;ExcessHet=3.0103;FS=3.760;MLEAC=1;MLEAF=0.500;MQ=42.00;MQRankSum=0.000;QD=17.90;ReadPosRankSum=1.475;SOR=0.388	GT:AD:DP:GQ:PL	0/1:53,51:104:99:1890,0,1976
chrXV	940996	.	C	T	1668.77	PASS	AC=1;AF=0.500;AN=2;BaseQRankSum=0.931;ClippingRankSum=0.000;DP=104;ExcessHet=3.0103;FS=9.292;MLEAC=1;MLEAF=0.500;MQ=42.00;MQRankSum=0.000;QD=16.05;ReadPosRankSum=-0.540;SOR=1.098	GT:AD:DP:GQ:PL	0/1:58,46:104:99:1697,0,2198
chrXV	969946	.	G	A	2103.77	PASS	AC=1;AF=0.500;AN=2;BaseQRankSum=-3.016;ClippingRankSum=0.000;DP=140;ExcessHet=3.0103;FS=0.000;MLEAC=1;MLEAF=0.500;MQ=42.00;MQRankSum=0.000;QD=15.58;ReadPosRankSum=-1.688;SOR=0.680	GT:AD:DP:GQ:PL	0/1:75,60:135:99:2132,0,2881
chrXV	978076	.	G	A	2983.77	PASS	AC=1;AF=0.500;AN=2;BaseQRankSum=1.225;ClippingRankSum=0.000;DP=139;ExcessHet=3.0103;FS=6.349;MLEAC=1;MLEAF=0.500;MQ=42.00;MQRankSum=0.000;QD=21.47;ReadPosRankSum=-2.801;SOR=0.747	GT:AD:DP:GQ:PL	0/1:59,80:139:99:3012,0,2045
chrXV	980712	.	G	A	2025.77	PASS	AC=1;AF=0.500;AN=2;BaseQRankSum=-1.150;ClippingRankSum=0.000;DP=122;ExcessHet=3.0103;FS=4.380;MLEAC=1;MLEAF=0.500;MQ=41.66;MQRankSum=0.286;QD=16.74;ReadPosRankSum=0.409;SOR=0.742	GT:AD:DP:GQ:PL	0/1:64,57:121:99:2054,0,2426
chrXV	1004479	.	C	T	1059.77	PASS	AC=1;AF=0.500;AN=2;BaseQRankSum=1.922;ClippingRankSum=0.000;DP=123;ExcessHet=3.0103;FS=0.699;MLEAC=1;MLEAF=0.500;MQ=41.77;MQRankSum=-0.182;QD=8.98;ReadPosRankSum=0.726;SOR=0.570	GT:AD:DP:GQ:PL	0/1:67,51:118:99:1088,0,2294
chrXV	1011832	.	G	A	2068.77	PASS	AC=1;AF=0.500;AN=2;BaseQRankSum=-1.856;ClippingRankSum=0.000;DP=127;ExcessHet=3.0103;FS=0.000;MLEAC=1;MLEAF=0.500;MQ=42.00;MQRankSum=0.000;QD=16.29;ReadPosRankSum=-0.828;SOR=0.728	GT:AD:DP:GQ:PL	0/1:70,57:127:99:2097,0,2699
chrXV	1014975	.	C	T	1686.77	PASS	AC=1;AF=0.500;AN=2;BaseQRankSum=-1.969;ClippingRankSum=0.000;DP=107;ExcessHet=3.0103;FS=2.520;MLEAC=1;MLEAF=0.500;MQ=42.00;MQRankSum=0.000;QD=15.76;ReadPosRankSum=-0.325;SOR=0.869	GT:AD:DP:GQ:PL	0/1:60,47:107:99:1715,0,2310
chrXV	1027981	.	G	A	2609.77	PASS	AC=1;AF=0.500;AN=2;BaseQRankSum=-0.150;ClippingRankSum=0.000;DP=132;ExcessHet=3.0103;FS=0.000;MLEAC=1;MLEAF=0.500;MQ=42.00;MQRankSum=0.000;QD=19.77;ReadPosRankSum=0.150;SOR=0.686	GT:AD:DP:GQ:PL	0/1:62,70:132:99:2638,0,2261
chrXV	1064457	.	C	T	1947.77	PASS	AC=1;AF=0.500;AN=2;BaseQRankSum=0.955;ClippingRankSum=0.000;DP=114;ExcessHet=3.0103;FS=3.441;MLEAC=1;MLEAF=0.500;MQ=42.00;MQRankSum=0.000;QD=17.09;ReadPosRankSum=0.207;SOR=0.774	GT:AD:DP:GQ:PL	0/1:61,53:114:99:1976,0,2247
chrXVI	25035	.	C	T	2103.77	PASS	AC=1;AF=0.500;AN=2;BaseQRankSum=-0.339;ClippingRankSum=0.000;DP=122;ExcessHet=3.0103;FS=0.674;MLEAC=1;MLEAF=0.500;MQ=42.00;MQRankSum=0.000;QD=17.24;ReadPosRankSum=-0.666;SOR=0.579	GT:AD:DP:GQ:PL	0/1:64,58:122:99:2132,0,2431
chrXVI	40958	.	C	T	2404.77	PASS	AC=1;AF=0.500;AN=2;BaseQRankSum=-1.393;ClippingRankSum=0.000;DP=133;ExcessHet=3.0103;FS=1.393;MLEAC=1;MLEAF=0.500;MQ=42.00;MQRankSum=0.000;QD=18.08;ReadPosRankSum=0.414;SOR=0.861	GT:AD:DP:GQ:PL	0/1:67,66:133:99:2433,0,2472
chrXVI	47379	.	C	T	3241.77	PASS	AC=1;AF=0.500;AN=2;BaseQRankSum=0.834;ClippingRankSum=0.000;DP=152;ExcessHet=3.0103;FS=2.899;MLEAC=1;MLEAF=0.500;MQ=42.00;MQRankSum=0.000;QD=21.33;ReadPosRankSum=-0.385;SOR=0.744	GT:AD:DP:GQ:PL	0/1:66,86:152:99:3270,0,2435
chrXVI	71553	.	G	A	1997.77	PASS	AC=1;AF=0.500;AN=2;BaseQRankSum=2.017;ClippingRankSum=0.000;DP=120;ExcessHet=3.0103;FS=3.300;MLEAC=1;MLEAF=0.500;MQ=42.00;MQRankSum=0.000;QD=16.65;ReadPosRankSum=1.942;SOR=0.886	GT:AD:DP:GQ:PL	0/1:66,54:120:99:2026,0,2521
chrXVI	75323	.	C	T	2562.77	PASS	AC=1;AF=0.500;AN=2;BaseQRankSum=-0.172;ClippingRankSum=0.000;DP=133;ExcessHet=3.0103;FS=1.370;MLEAC=1;MLEAF=0.500;MQ=41.99;MQRankSum=1.053;QD=19.27;ReadPosRankSum=-0.518;SOR=0.611	GT:AD:DP:GQ:PL	0/1:64,69:133:99:2591,0,2360
chrXVI	98668	.	G	A	2670.77	PASS	AC=1;AF=0.500;AN=2;BaseQRankSum=0.094;ClippingRankSum=0.000;DP=147;ExcessHet=3.0103;FS=16.771;MLEAC=1;MLEAF=0.500;MQ=42.00;MQRankSum=0.000;QD=18.17;ReadPosRankSum=-1.565;SOR=0.937	GT:AD:DP:GQ:PL	0/1:73,74:147:99:2699,0,2695
chrXVI	100443	.	C	T	2138.77	PASS	AC=1;AF=0.500;AN=2;BaseQRankSum=0.568;ClippingRankSum=0.000;DP=96;ExcessHet=3.0103;FS=0.765;MLEAC=1;MLEAF=0.500;MQ=42.00;MQRankSum=0.000;QD=22.28;ReadPosRankSum=-0.070;SOR=0.602	GT:AD:DP:GQ:PL	0/1:40,56:96:99:2167,0,1457
chrXVI	106373	.	G	A	2130.77	PASS	AC=1;AF=0.500;AN=2;BaseQRankSum=0.397;ClippingRankSum=0.000;DP=109;ExcessHet=3.0103;FS=7.422;MLEAC=1;MLEAF=0.500;MQ=41.87;MQRankSum=1.065;QD=19.55;ReadPosRankSum=-2.097;SOR=0.771	GT:AD:DP:GQ:PL	0/1:52,57:109:99:2159,0,1886
chrXVI	108563	.	C	T	2494.77	PASS	AC=1;AF=0.500;AN=2;BaseQRankSum=1.084;ClippingRankSum=0.000;DP=129;ExcessHet=3.0103;FS=0.000;MLEAC=1;MLEAF=0.500;MQ=42.00;MQRankSum=0.000;QD=19.34;ReadPosRankSum=0.443;SOR=0.704	GT:AD:DP:GQ:PL	0/1:62,67:129:99:2523,0,2261
chrXVI	125207	.	C	T	2328.77	PASS	AC=1;AF=0.500;AN=2;BaseQRankSum=0.083;ClippingRankSum=0.000;DP=127;ExcessHet=3.0103;FS=3.195;MLEAC=1;MLEAF=0.500;MQ=42.00;MQRankSum=0.000;QD=18.34;ReadPosRankSum=-0.344;SOR=0.517	GT:AD:DP:GQ:PL	0/1:64,63:127:99:2357,0,2398
chrXVI	135715	.	C	T	2329.77	PASS	AC=1;AF=0.500;AN=2;BaseQRankSum=1.065;ClippingRankSum=0.000;DP=131;ExcessHet=3.0103;FS=5.286;MLEAC=1;MLEAF=0.500;MQ=42.00;MQRankSum=0.000;QD=17.78;ReadPosRankSum=-1.337;SOR=0.447	GT:AD:DP:GQ:PL	0/1:68,63:131:99:2358,0,2531
chrXVI	172524	.	C	T	1994.77	PASS	AC=1;AF=0.500;AN=2;BaseQRankSum=0.485;ClippingRankSum=0.000;DP=109;ExcessHet=3.0103;FS=6.066;MLEAC=1;MLEAF=0.500;MQ=42.00;MQRankSum=0.000;QD=18.30;ReadPosRankSum=-0.662;SOR=1.278	GT:AD:DP:GQ:PL	0/1:55,54:109:99:2023,0,2067
chrXVI	173127	.	C	T	2456.77	PASS	AC=1;AF=0.500;AN=2;BaseQRankSum=1.141;ClippingRankSum=0.000;DP=136;ExcessHet=3.0103;FS=0.000;MLEAC=1;MLEAF=0.500;MQ=41.89;MQRankSum=1.000;QD=18.06;ReadPosRankSum=0.618;SOR=0.697	GT:AD:DP:GQ:PL	0/1:69,67:136:99:2485,0,2539
chrXVI	173145	.	C	T	2242.77	PASS	AC=1;AF=0.500;AN=2;BaseQRankSum=0.085;ClippingRankSum=0.000;DP=127;ExcessHet=3.0103;FS=1.443;MLEAC=1;MLEAF=0.500;MQ=41.88;MQRankSum=0.977;QD=17.66;ReadPosRankSum=1.670;SOR=0.900	GT:AD:DP:GQ:PL	0/1:66,61:127:99:2271,0,2430
chrXVI	173418	.	C	T	1981.77	PASS	AC=1;AF=0.500;AN=2;BaseQRankSum=-0.457;ClippingRankSum=0.000;DP=108;ExcessHet=3.0103;FS=5.912;MLEAC=1;MLEAF=0.500;MQ=42.00;MQRankSum=0.000;QD=18.35;ReadPosRankSum=-1.030;SOR=0.704	GT:AD:DP:GQ:PL	0/1:53,55:108:99:2010,0,2002
chrXVI	185673	.	C	T	2308.77	PASS	AC=1;AF=0.500;AN=2;BaseQRankSum=-1.116;ClippingRankSum=0.000;DP=133;ExcessHet=3.0103;FS=4.129;MLEAC=1;MLEAF=0.500;MQ=42.00;MQRankSum=0.000;QD=17.36;ReadPosRankSum=1.149;SOR=0.905	GT:AD:DP:GQ:PL	0/1:69,64:133:99:2337,0,2538
chrXVI	205980	.	C	T	2529.77	PASS	AC=1;AF=0.500;AN=2;BaseQRankSum=0.847;ClippingRankSum=0.000;DP=130;ExcessHet=3.0103;FS=3.168;MLEAC=1;MLEAF=0.500;MQ=42.00;MQRankSum=0.000;QD=19.46;ReadPosRankSum=-0.203;SOR=0.967	GT:AD:DP:GQ:PL	0/1:63,67:130:99:2558,0,2307
chrXVI	212116	.	C	T	1924.77	PASS	AC=1;AF=0.500;AN=2;BaseQRankSum=-1.164;ClippingRankSum=0.000;DP=134;ExcessHet=3.0103;FS=0.660;MLEAC=1;MLEAF=0.500;MQ=42.00;MQRankSum=0.000;QD=14.47;ReadPosRankSum=0.937;SOR=0.814	GT:AD:DP:GQ:PL	0/1:79,54:133:99:1953,0,3073
chrXVI	214320	.	G	A	2171.77	PASS	AC=1;AF=0.500;AN=2;BaseQRankSum=1.080;ClippingRankSum=0.000;DP=127;ExcessHet=3.0103;FS=5.506;MLEAC=1;MLEAF=0.500;MQ=41.77;MQRankSum=1.334;QD=17.10;ReadPosRankSum=0.691;SOR=0.351	GT:AD:DP:GQ:PL	0/1:68,59:127:99:2200,0,2469
chrXVI	230020	.	C	T	2680.77	PASS	AC=1;AF=0.500;AN=2;BaseQRankSum=0.274;ClippingRankSum=0.000;DP=121;ExcessHet=3.0103;FS=1.480;MLEAC=1;MLEAF=0.500;MQ=42.00;MQRankSum=0.000;QD=22.34;ReadPosRankSum=-1.002;SOR=0.532	GT:AD:DP:GQ:PL	0/1:50,70:120:99:2709,0,1821
chrXVI	244296	.	C	T	1864.77	PASS	AC=1;AF=0.500;AN=2;BaseQRankSum=-0.004;ClippingRankSum=0.000;DP=106;ExcessHet=3.0103;FS=7.445;MLEAC=1;MLEAF=0.500;MQ=42.00;MQRankSum=0.000;QD=17.59;ReadPosRankSum=0.344;SOR=1.053	GT:AD:DP:GQ:PL	0/1:54,52:106:99:1893,0,1993
chrXVI	259564	.	G	A	2048.77	PASS	AC=1;AF=0.500;AN=2;BaseQRankSum=-1.299;ClippingRankSum=0.000;DP=109;ExcessHet=3.0103;FS=3.509;MLEAC=1;MLEAF=0.500;MQ=42.00;MQRankSum=0.000;QD=18.80;ReadPosRankSum=-1.387;SOR=1.047	GT:AD:DP:GQ:PL	0/1:52,57:109:99:2077,0,1853
chrXVI	292033	.	C	T	2494.77	PASS	AC=1;AF=0.500;AN=2;BaseQRankSum=0.457;ClippingRankSum=0.000;DP=123;ExcessHet=3.0103;FS=5.555;MLEAC=1;MLEAF=0.500;MQ=42.00;MQRankSum=0.000;QD=20.28;ReadPosRankSum=0.350;SOR=0.591	GT:AD:DP:GQ:PL	0/1:57,66:123:99:2523,0,2113
chrXVI	297417	.	G	A	2616.77	PASS	AC=1;AF=0.500;AN=2;BaseQRankSum=0.071;ClippingRankSum=0.000;DP=127;ExcessHet=3.0103;FS=1.408;MLEAC=1;MLEAF=0.500;MQ=41.89;MQRankSum=1.107;QD=20.60;ReadPosRankSum=0.519;SOR=0.722	GT:AD:DP:GQ:PL	0/1:58,69:127:99:2645,0,2134
chrXVI	303014	.	G	A	1624.77	PASS	AC=1;AF=0.500;AN=2;BaseQRankSum=3.174;ClippingRankSum=0.000;DP=103;ExcessHet=3.0103;FS=1.608;MLEAC=1;MLEAF=0.500;MQ=42.00;MQRankSum=0.000;QD=15.77;ReadPosRankSum=0.576;SOR=0.879	GT:AD:DP:GQ:PL	0/1:55,48:103:99:1653,0,1686
chrXVI	328902	.	C	T	2091.77	PASS	AC=1;AF=0.500;AN=2;BaseQRankSum=0.761;ClippingRankSum=0.000;DP=137;ExcessHet=3.0103;FS=0.640;MLEAC=1;MLEAF=0.500;MQ=42.00;MQRankSum=0.000;QD=15.27;ReadPosRankSum=2.123;SOR=0.623	GT:AD:DP:GQ:PL	0/1:79,58:137:99:2120,0,2953
chrXVI	331848	.	C	T	2717.77	PASS	AC=1;AF=0.500;AN=2;BaseQRankSum=1.179;ClippingRankSum=0.000;DP=130;ExcessHet=3.0103;FS=1.401;MLEAC=1;MLEAF=0.500;MQ=42.00;MQRankSum=0.000;QD=20.91;ReadPosRankSum=-1.052;SOR=0.858	GT:AD:DP:GQ:PL	0/1:57,73:130:99:2746,0,2060
chrXVI	359950	.	G	A	2194.77	PASS	AC=1;AF=0.500;AN=2;BaseQRankSum=0.772;ClippingRankSum=0.000;DP=132;ExcessHet=3.0103;FS=3.146;MLEAC=1;MLEAF=0.500;MQ=42.00;MQRankSum=0.000;QD=16.63;ReadPosRankSum=-0.370;SOR=0.702	GT:AD:DP:GQ:PL	0/1:72,60:132:99:2223,0,2712
chrXVI	378410	.	G	A	2440.77	PASS	AC=1;AF=0.500;AN=2;BaseQRankSum=0.534;ClippingRankSum=0.000;DP=123;ExcessHet=3.0103;FS=11.420;MLEAC=1;MLEAF=0.500;MQ=42.00;MQRankSum=0.000;QD=19.84;ReadPosRankSum=-2.173;SOR=1.022	GT:AD:DP:GQ:PL	0/1:58,65:123:99:2469,0,2112
chrXVI	389209	.	C	T	2076.77	PASS	AC=1;AF=0.500;AN=2;BaseQRankSum=0.649;ClippingRankSum=0.000;DP=119;ExcessHet=3.0103;FS=1.474;MLEAC=1;MLEAF=0.500;MQ=42.00;MQRankSum=0.000;QD=17.45;ReadPosRankSum=0.770;SOR=0.886	GT:AD:DP:GQ:PL	0/1:61,58:119:99:2105,0,2250
chrXVI	426364	.	C	T	2886.77	PASS	AC=1;AF=0.500;AN=2;BaseQRankSum=1.162;ClippingRankSum=0.000;DP=138;ExcessHet=3.0103;FS=0.651;MLEAC=1;MLEAF=0.500;MQ=41.79;MQRankSum=-1.253;QD=20.92;ReadPosRankSum=-0.991;SOR=0.597	GT:AD:DP:GQ:PL	0/1:61,77:138:99:2915,0,2210
chrXVI	432541	.	C	T	2573.77	PASS	AC=1;AF=0.500;AN=2;BaseQRankSum=0.385;ClippingRankSum=0.000;DP=128;ExcessHet=3.0103;FS=2.227;MLEAC=1;MLEAF=0.500;MQ=42.00;MQRankSum=0.000;QD=20.11;ReadPosRankSum=-1.410;SOR=0.518	GT:AD:DP:GQ:PL	0/1:60,68:128:99:2602,0,2233
chrXVI	435771	.	C	T	1844.77	PASS	AC=1;AF=0.500;AN=2;BaseQRankSum=0.600;ClippingRankSum=0.000;DP=118;ExcessHet=3.0103;FS=0.000;MLEAC=1;MLEAF=0.500;MQ=42.00;MQRankSum=0.000;QD=15.77;ReadPosRankSum=-0.452;SOR=0.678	GT:AD:DP:GQ:PL	0/1:65,52:117:99:1873,0,2404
chrXVI	445275	.	G	A	2466.77	PASS	AC=1;AF=0.500;AN=2;BaseQRankSum=-2.044;ClippingRankSum=0.000;DP=126;ExcessHet=3.0103;FS=5.398;MLEAC=1;MLEAF=0.500;MQ=42.00;MQRankSum=0.000;QD=19.58;ReadPosRankSum=-0.303;SOR=0.555	GT:AD:DP:GQ:PL	0/1:59,67:126:99:2495,0,2201
chrXVI	450269	.	C	T	1913.77	PASS	AC=1;AF=0.500;AN=2;BaseQRankSum=-0.507;ClippingRankSum=0.000;DP=109;ExcessHet=3.0103;FS=2.472;MLEAC=1;MLEAF=0.500;MQ=41.98;MQRankSum=0.974;QD=17.56;ReadPosRankSum=0.334;SOR=0.915	GT:AD:DP:GQ:PL	0/1:57,52:109:99:1942,0,2173
chrXVI	451783	.	C	T	1942.77	PASS	AC=1;AF=0.500;AN=2;BaseQRankSum=1.116;ClippingRankSum=0.000;DP=136;ExcessHet=3.0103;FS=0.650;MLEAC=1;MLEAF=0.500;MQ=42.00;MQRankSum=0.000;QD=14.29;ReadPosRankSum=0.171;SOR=0.587	GT:AD:DP:GQ:PL	0/1:81,55:136:99:1971,0,2949
chrXVI	453154	.	G	A	2706.77	PASS	AC=1;AF=0.500;AN=2;BaseQRankSum=2.495;ClippingRankSum=0.000;DP=135;ExcessHet=3.0103;FS=0.000;MLEAC=1;MLEAF=0.500;MQ=42.00;MQRankSum=0.000;QD=20.20;ReadPosRankSum=-1.764;SOR=0.668	GT:AD:DP:GQ:PL	0/1:61,73:134:99:2735,0,2156
chrXVI	470895	.	C	T	3007.77	PASS	AC=1;AF=0.500;AN=2;BaseQRankSum=-0.405;ClippingRankSum=0.000;DP=140;ExcessHet=3.0103;FS=3.058;MLEAC=1;MLEAF=0.500;MQ=42.00;MQRankSum=0.000;QD=21.48;ReadPosRankSum=0.966;SOR=0.478	GT:AD:DP:GQ:PL	0/1:61,79:140:99:3036,0,2248
chrXVI	630395	.	C	T	2633.77	PASS	AC=1;AF=0.500;AN=2;BaseQRankSum=-0.395;ClippingRankSum=0.000;DP=135;ExcessHet=3.0103;FS=10.736;MLEAC=1;MLEAF=0.500;MQ=42.00;MQRankSum=0.000;QD=19.51;ReadPosRankSum=0.136;SOR=0.687	GT:AD:DP:GQ:PL	0/1:63,72:135:99:2662,0,2321
chrXVI	645869	.	C	T	2426.77	PASS	AC=1;AF=0.500;AN=2;BaseQRankSum=1.374;ClippingRankSum=0.000;DP=130;ExcessHet=3.0103;FS=4.260;MLEAC=1;MLEAF=0.500;MQ=42.00;MQRankSum=0.000;QD=18.67;ReadPosRankSum=0.368;SOR=1.114	GT:AD:DP:GQ:PL	0/1:64,66:130:99:2455,0,2338
chrXVI	675705	.	C	T	1097.77	PASS	AC=1;AF=0.500;AN=2;BaseQRankSum=2.316;ClippingRankSum=0.000;DP=126;ExcessHet=3.0103;FS=0.688;MLEAC=1;MLEAF=0.500;MQ=41.88;MQRankSum=0.898;QD=9.22;ReadPosRankSum=1.198;SOR=0.820	GT:AD:DP:GQ:PL	0/1:67,52:119:99:1126,0,2201
chrXVI	678536	.	C	T	2186.77	PASS	AC=1;AF=0.500;AN=2;BaseQRankSum=-1.216;ClippingRankSum=0.000;DP=117;ExcessHet=3.0103;FS=5.716;MLEAC=1;MLEAF=0.500;MQ=42.00;MQRankSum=0.000;QD=18.69;ReadPosRankSum=-1.550;SOR=0.607	GT:AD:DP:GQ:PL	0/1:57,60:117:99:2215,0,2141
chrXVI	681183	.	C	T	2011.77	PASS	AC=1;AF=0.500;AN=2;BaseQRankSum=-0.064;ClippingRankSum=0.000;DP=108;ExcessHet=3.0103;FS=0.000;MLEAC=1;MLEAF=0.500;MQ=41.98;MQRankSum=1.019;QD=18.63;ReadPosRankSum=0.054;SOR=0.623	GT:AD:DP:GQ:PL	0/1:54,54:108:99:2040,0,2049
chrXVI	719387	.	G	A	2062.77	PASS	AC=1;AF=0.500;AN=2;BaseQRankSum=1.359;ClippingRankSum=0.000;DP=117;ExcessHet=3.0103;FS=0.000;MLEAC=1;MLEAF=0.500;MQ=41.87;MQRankSum=0.975;QD=17.63;ReadPosRankSum=-0.680;SOR=0.749	GT:AD:DP:GQ:PL	0/1:61,56:117:99:2091,0,2252
chrXVI	741577	.	C	T	2839.77	PASS	AC=1;AF=0.500;AN=2;BaseQRankSum=-0.286;ClippingRankSum=0.000;DP=154;ExcessHet=3.0103;FS=5.881;MLEAC=1;MLEAF=0.500;MQ=41.90;MQRankSum=-1.410;QD=18.44;ReadPosRankSum=0.555;SOR=1.030	GT:AD:DP:GQ:PL	0/1:77,77:154:99:2868,0,2867
chrXVI	794945	.	C	T	2025.77	PASS	AC=1;AF=0.500;AN=2;BaseQRankSum=-1.208;ClippingRankSum=0.000;DP=126;ExcessHet=3.0103;FS=0.000;MLEAC=1;MLEAF=0.500;MQ=42.00;MQRankSum=0.000;QD=16.08;ReadPosRankSum=-0.030;SOR=0.666	GT:AD:DP:GQ:PL	0/1:69,57:126:99:2054,0,2613
chrXVI	795935	.	C	T	2653.77	PASS	AC=1;AF=0.500;AN=2;BaseQRankSum=0.179;ClippingRankSum=0.000;DP=145;ExcessHet=3.0103;FS=3.894;MLEAC=1;MLEAF=0.500;MQ=42.00;MQRankSum=0.000;QD=18.30;ReadPosRankSum=-1.636;SOR=0.607	GT:AD:DP:GQ:PL	0/1:74,71:145:99:2682,0,2749
chrXVI	821729	.	C	T	2531.77	PASS	AC=1;AF=0.500;AN=2;BaseQRankSum=-0.209;ClippingRankSum=0.000;DP=135;ExcessHet=3.0103;FS=5.196;MLEAC=1;MLEAF=0.500;MQ=42.00;MQRankSum=0.000;QD=18.75;ReadPosRankSum=0.696;SOR=1.131	GT:AD:DP:GQ:PL	0/1:66,69:135:99:2560,0,2452
chrXVI	821837	.	G	A	2763.77	PASS	AC=1;AF=0.500;AN=2;BaseQRankSum=-1.106;ClippingRankSum=0.000;DP=134;ExcessHet=3.0103;FS=1.379;MLEAC=1;MLEAF=0.500;MQ=42.00;MQRankSum=0.000;QD=20.63;ReadPosRankSum=-1.777;SOR=0.574	GT:AD:DP:GQ:PL	0/1:60,74:134:99:2792,0,2226
chrXVI	824558	.	G	A	2219.77	PASS	AC=1;AF=0.500;AN=2;BaseQRankSum=0.602;ClippingRankSum=0.000;DP=120;ExcessHet=3.0103;FS=13.597;MLEAC=1;MLEAF=0.500;MQ=42.00;MQRankSum=0.000;QD=18.50;ReadPosRankSum=0.175;SOR=1.244	GT:AD:DP:GQ:PL	0/1:60,60:120:99:2248,0,2249
chrXVI	826918	.	C	T	2355.77	PASS	AC=1;AF=0.500;AN=2;BaseQRankSum=1.387;ClippingRankSum=0.000;DP=110;ExcessHet=3.0103;FS=2.485;MLEAC=1;MLEAF=0.500;MQ=42.00;MQRankSum=0.000;QD=21.42;ReadPosRankSum=-1.634;SOR=0.698	GT:AD:DP:GQ:PL	0/1:48,62:110:99:2384,0,1763
chrXVI	868404	.	C	T	1565.77	PASS	AC=1;AF=0.500;AN=2;BaseQRankSum=2.358;ClippingRankSum=0.000;DP=114;ExcessHet=3.0103;FS=3.458;MLEAC=1;MLEAF=0.500;MQ=42.00;MQRankSum=0.000;QD=13.73;ReadPosRankSum=-1.140;SOR=0.446	GT:AD:DP:GQ:PL	0/1:68,46:114:99:1594,0,2297
chrXVI	888765	.	C	T	2888.77	PASS	AC=1;AF=0.500;AN=2;BaseQRankSum=0.952;ClippingRankSum=0.000;DP=139;ExcessHet=3.0103;FS=3.060;MLEAC=1;MLEAF=0.500;MQ=42.00;MQRankSum=0.000;QD=20.78;ReadPosRankSum=-1.826;SOR=0.557	GT:AD:DP:GQ:PL	0/1:61,78:139:99:2917,0,2157
chrXVI	912076	.	C	T	2260.77	PASS	AC=1;AF=0.500;AN=2;BaseQRankSum=-0.353;ClippingRankSum=0.000;DP=116;ExcessHet=3.0103;FS=4.700;MLEAC=1;MLEAF=0.500;MQ=41.98;MQRankSum=-0.932;QD=19.49;ReadPosRankSum=-0.139;SOR=0.368	GT:AD:DP:GQ:PL	0/1:55,61:116:99:2289,0,2050
chrXVI	919266	.	G	A	2517.77	PASS	AC=1;AF=0.500;AN=2;BaseQRankSum=-1.504;ClippingRankSum=0.000;DP=130;ExcessHet=3.0103;FS=7.964;MLEAC=1;MLEAF=0.500;MQ=42.09;MQRankSum=0.970;QD=19.37;ReadPosRankSum=-0.014;SOR=0.868	GT:AD:DP:GQ:PL	0/1:62,68:130:99:2546,0,2292
