# Supplementary material for: Recombination Is Responsible for the Increased Recovery of Drug-Resistant Mutants with Hypermutated Genomes in Resting Yeast Diploids Expressing APOBEC Deaminases
Source: Front Genet. 2017 Dec 12;8:202. doi: 10.3389/fgene.2017.00202 (PMC5733079; doi:10.3389/fgene.2017.00202)
Supplement: Supplementary file 6 [file Data_Sheet_1.zip › PmCDA1_d2/N129-LAN210-Can-PmCDA1-NA-RUN8-D2_Sample_d2-4_SNVs_final.vcf]

##fileformat=VCFv4.2
##FILTER=<ID=LowQual,Description="Low quality">
##FORMAT=<ID=AD,Number=R,Type=Integer,Description="Allelic depths for the ref and alt alleles in the order listed">
##FORMAT=<ID=DP,Number=1,Type=Integer,Description="Approximate read depth (reads with MQ=255 or with bad mates are filtered)">
##FORMAT=<ID=GQ,Number=1,Type=Integer,Description="Genotype Quality">
##FORMAT=<ID=GT,Number=1,Type=String,Description="Genotype">
##FORMAT=<ID=PL,Number=G,Type=Integer,Description="Normalized, Phred-scaled likelihoods for genotypes as defined in the VCF specification">
##GATKCommandLine.HaplotypeCaller=<ID=HaplotypeCaller,Version=3.8-0-ge9d806836,Date="Wed Sep 06 00:24:36 PDT 2017",Epoch=1504682676921,CommandLineOptions="analysis_type=HaplotypeCaller input_file=[N129-LAN210-Can-PmCDA1-NA-RUN8-D2_Sample_d2-4_sorted_dedup_RG_realigned.bam] showFullBamList=false read_buffer_size=null read_filter=[] disable_read_filter=[] intervals=null excludeIntervals=[../../LAN210/20170903_LAN210_v0.10m_masked_v2.bed] interval_set_rule=UNION interval_merging=ALL interval_padding=0 reference_sequence=../../LAN210/LAN210_v0.10m.fasta nonDeterministicRandomSeed=false disableDithering=false maxRuntime=-1 maxRuntimeUnits=MINUTES downsampling_type=BY_SAMPLE downsample_to_fraction=null downsample_to_coverage=500 baq=OFF baqGapOpenPenalty=40.0 refactor_NDN_cigar_string=false fix_misencoded_quality_scores=false allow_potentially_misencoded_quality_scores=false useOriginalQualities=false defaultBaseQualities=-1 performanceLog=null BQSR=null quantize_quals=0 static_quantized_quals=null round_down_quantized=false disable_indel_quals=false emit_original_quals=false preserve_qscores_less_than=6 globalQScorePrior=-1.0 secondsBetweenProgressUpdates=10 validation_strictness=SILENT remove_program_records=false keep_program_records=false sample_rename_mapping_file=null unsafe=null use_jdk_deflater=false use_jdk_inflater=false disable_auto_index_creation_and_locking_when_reading_rods=false no_cmdline_in_header=false sites_only=false never_trim_vcf_format_field=false bcf=false bam_compression=null simplifyBAM=false disable_bam_indexing=false generate_md5=false num_threads=1 num_cpu_threads_per_data_thread=1 num_io_threads=0 monitorThreadEfficiency=false num_bam_file_handles=null read_group_black_list=null pedigree=[] pedigreeString=[] pedigreeValidationType=STRICT allow_intervals_with_unindexed_bam=false generateShadowBCF=false variant_index_type=DYNAMIC_SEEK variant_index_parameter=-1 reference_window_stop=0 phone_home= gatk_key=null tag=NA logging_level=INFO log_to_file=null help=false version=false out=/media/artem/artem_second/20170727_RUN8/Project_Stepchenkova/APOBEC_ung1_dynamics/N129-LAN210-Can-PmCDA1-NA-RUN8-D2_Sample_d2-4/N129-LAN210-Can-PmCDA1-NA-RUN8-D2_Sample_d2-4.vcf likelihoodCalculationEngine=PairHMM heterogeneousKmerSizeResolution=COMBO_MIN dbsnp=(RodBinding name= source=UNBOUND) dontTrimActiveRegions=false maxDiscARExtension=25 maxGGAARExtension=300 paddingAroundIndels=150 paddingAroundSNPs=20 comp=[] annotation=[] excludeAnnotation=[] group=[StandardAnnotation, StandardHCAnnotation] debug=false useFilteredReadsForAnnotations=false emitRefConfidence=NONE bamOutput=null bamWriterType=CALLED_HAPLOTYPES emitDroppedReads=false disableOptimizations=false annotateNDA=false useNewAFCalculator=false heterozygosity=0.001 indel_heterozygosity=1.25E-4 heterozygosity_stdev=0.01 standard_min_confidence_threshold_for_calling=10.0 standard_min_confidence_threshold_for_emitting=30.0 max_alternate_alleles=6 max_genotype_count=1024 max_num_PL_values=100 input_prior=[] sample_ploidy=2 genotyping_mode=DISCOVERY alleles=(RodBinding name= source=UNBOUND) contamination_fraction_to_filter=0.0 contamination_fraction_per_sample_file=null p_nonref_model=null exactcallslog=null output_mode=EMIT_VARIANTS_ONLY allSitePLs=false gcpHMM=10 pair_hmm_implementation=FASTEST_AVAILABLE phredScaledGlobalReadMismappingRate=45 noFpga=false nativePairHmmThreads=1 useDoublePrecision=false sample_name=null kmerSize=[10, 25] dontIncreaseKmerSizesForCycles=false allowNonUniqueKmersInRef=false numPruningSamples=1 recoverDanglingHeads=false doNotRecoverDanglingBranches=false minDanglingBranchLength=4 consensus=false maxNumHaplotypesInPopulation=128 errorCorrectKmers=false minPruning=2 debugGraphTransformations=false allowCyclesInKmerGraphToGeneratePaths=false graphOutput=null kmerLengthForReadErrorCorrection=25 minObservationsForKmerToBeSolid=20 GVCFGQBands=[1, 2, 3, 4, 5, 6, 7, 8, 9, 10, 11, 12, 13, 14, 15, 16, 17, 18, 19, 20, 21, 22, 23, 24, 25, 26, 27, 28, 29, 30, 31, 32, 33, 34, 35, 36, 37, 38, 39, 40, 41, 42, 43, 44, 45, 46, 47, 48, 49, 50, 51, 52, 53, 54, 55, 56, 57, 58, 59, 60, 70, 80, 90, 99] indelSizeToEliminateInRefModel=10 min_base_quality_score=10 includeUmappedReads=false useAllelesTrigger=false doNotRunPhysicalPhasing=true keepRG=null justDetermineActiveRegions=false dontGenotype=false dontUseSoftClippedBases=false captureAssemblyFailureBAM=false errorCorrectReads=false pcr_indel_model=CONSERVATIVE maxReadsInRegionPerSample=10000 minReadsPerAlignmentStart=10 mergeVariantsViaLD=false activityProfileOut=null activeRegionOut=null activeRegionIn=null activeRegionExtension=null forceActive=false activeRegionMaxSize=null bandPassSigma=null maxReadsInMemoryPerSample=30000 maxTotalReadsInMemory=10000000 maxProbPropagationDistance=50 activeProbabilityThreshold=0.002 min_mapping_quality_score=20 filter_reads_with_N_cigar=false filter_mismatching_base_and_quals=false filter_bases_not_stored=false">
##GATKCommandLine.SelectVariants=<ID=SelectVariants,Version=3.8-0-ge9d806836,Date="Wed Sep 06 00:29:29 PDT 2017",Epoch=1504682969565,CommandLineOptions="analysis_type=SelectVariants input_file=[] showFullBamList=false read_buffer_size=null read_filter=[] disable_read_filter=[] intervals=null excludeIntervals=null interval_set_rule=UNION interval_merging=ALL interval_padding=0 reference_sequence=../../LAN210/LAN210_v0.10m.fasta nonDeterministicRandomSeed=false disableDithering=false maxRuntime=-1 maxRuntimeUnits=MINUTES downsampling_type=BY_SAMPLE downsample_to_fraction=null downsample_to_coverage=1000 baq=OFF baqGapOpenPenalty=40.0 refactor_NDN_cigar_string=false fix_misencoded_quality_scores=false allow_potentially_misencoded_quality_scores=false useOriginalQualities=false defaultBaseQualities=-1 performanceLog=null BQSR=null quantize_quals=0 static_quantized_quals=null round_down_quantized=false disable_indel_quals=false emit_original_quals=false preserve_qscores_less_than=6 globalQScorePrior=-1.0 secondsBetweenProgressUpdates=10 validation_strictness=SILENT remove_program_records=false keep_program_records=false sample_rename_mapping_file=null unsafe=null use_jdk_deflater=false use_jdk_inflater=false disable_auto_index_creation_and_locking_when_reading_rods=false no_cmdline_in_header=false sites_only=false never_trim_vcf_format_field=false bcf=false bam_compression=null simplifyBAM=false disable_bam_indexing=false generate_md5=false num_threads=1 num_cpu_threads_per_data_thread=1 num_io_threads=0 monitorThreadEfficiency=false num_bam_file_handles=null read_group_black_list=null pedigree=[] pedigreeString=[] pedigreeValidationType=STRICT allow_intervals_with_unindexed_bam=false generateShadowBCF=false variant_index_type=DYNAMIC_SEEK variant_index_parameter=-1 reference_window_stop=0 phone_home= gatk_key=null tag=NA logging_level=INFO log_to_file=null help=false version=false variant=(RodBinding name=variant source=N129-LAN210-Can-PmCDA1-NA-RUN8-D2_Sample_d2-4.vcf) discordance=(RodBinding name= source=UNBOUND) concordance=(RodBinding name= source=UNBOUND) out=/media/artem/artem_second/20170727_RUN8/Project_Stepchenkova/APOBEC_ung1_dynamics/N129-LAN210-Can-PmCDA1-NA-RUN8-D2_Sample_d2-4/N129-LAN210-Can-PmCDA1-NA-RUN8-D2_Sample_d2-4_SNVs.vcf sample_name=[] sample_expressions=null sample_file=null exclude_sample_name=[] exclude_sample_file=[] exclude_sample_expressions=[] selectexpressions=[] invertselect=false excludeNonVariants=false excludeFiltered=false preserveAlleles=false removeUnusedAlternates=false restrictAllelesTo=ALL keepOriginalAC=false keepOriginalDP=false mendelianViolation=false invertMendelianViolation=false mendelianViolationQualThreshold=0.0 select_random_fraction=0.0 remove_fraction_genotypes=0.0 selectTypeToInclude=[SNP] selectTypeToExclude=[] keepIDs=null excludeIDs=null fullyDecode=false justRead=false maxIndelSize=2147483647 minIndelSize=0 maxFilteredGenotypes=2147483647 minFilteredGenotypes=0 maxFractionFilteredGenotypes=1.0 minFractionFilteredGenotypes=0.0 maxNOCALLnumber=2147483647 maxNOCALLfraction=1.0 setFilteredGtToNocall=false ALLOW_NONOVERLAPPING_COMMAND_LINE_SAMPLES=false forceValidOutput=false filter_reads_with_N_cigar=false filter_mismatching_base_and_quals=false filter_bases_not_stored=false">
##INFO=<ID=AC,Number=A,Type=Integer,Description="Allele count in genotypes, for each ALT allele, in the same order as listed">
##INFO=<ID=AF,Number=A,Type=Float,Description="Allele Frequency, for each ALT allele, in the same order as listed">
##INFO=<ID=AN,Number=1,Type=Integer,Description="Total number of alleles in called genotypes">
##INFO=<ID=BaseQRankSum,Number=1,Type=Float,Description="Z-score from Wilcoxon rank sum test of Alt Vs. Ref base qualities">
##INFO=<ID=ClippingRankSum,Number=1,Type=Float,Description="Z-score From Wilcoxon rank sum test of Alt vs. Ref number of hard clipped bases">
##INFO=<ID=DP,Number=1,Type=Integer,Description="Approximate read depth; some reads may have been filtered">
##INFO=<ID=DS,Number=0,Type=Flag,Description="Were any of the samples downsampled?">
##INFO=<ID=ExcessHet,Number=1,Type=Float,Description="Phred-scaled p-value for exact test of excess heterozygosity">
##INFO=<ID=FS,Number=1,Type=Float,Description="Phred-scaled p-value using Fisher's exact test to detect strand bias">
##INFO=<ID=HaplotypeScore,Number=1,Type=Float,Description="Consistency of the site with at most two segregating haplotypes">
##INFO=<ID=InbreedingCoeff,Number=1,Type=Float,Description="Inbreeding coefficient as estimated from the genotype likelihoods per-sample when compared against the Hardy-Weinberg expectation">
##INFO=<ID=MLEAC,Number=A,Type=Integer,Description="Maximum likelihood expectation (MLE) for the allele counts (not necessarily the same as the AC), for each ALT allele, in the same order as listed">
##INFO=<ID=MLEAF,Number=A,Type=Float,Description="Maximum likelihood expectation (MLE) for the allele frequency (not necessarily the same as the AF), for each ALT allele, in the same order as listed">
##INFO=<ID=MQ,Number=1,Type=Float,Description="RMS Mapping Quality">
##INFO=<ID=MQRankSum,Number=1,Type=Float,Description="Z-score From Wilcoxon rank sum test of Alt vs. Ref read mapping qualities">
##INFO=<ID=QD,Number=1,Type=Float,Description="Variant Confidence/Quality by Depth">
##INFO=<ID=ReadPosRankSum,Number=1,Type=Float,Description="Z-score from Wilcoxon rank sum test of Alt vs. Ref read position bias">
##INFO=<ID=SOR,Number=1,Type=Float,Description="Symmetric Odds Ratio of 2x2 contingency table to detect strand bias">
##contig=<ID=chrI,length=198855>
##contig=<ID=chrII,length=810456>
##contig=<ID=chrIII,length=316501>
##contig=<ID=chrIV,length=1516959>
##contig=<ID=chrV,length=570663>
##contig=<ID=chrVI,length=270116>
##contig=<ID=chrVII,length=1084724>
##contig=<ID=chrVIII,length=557320>
##contig=<ID=chrIX,length=433988>
##contig=<ID=chrX,length=745688>
##contig=<ID=chrXI,length=666767>
##contig=<ID=chrXII,length=1065113>
##contig=<ID=chrXIII,length=917121>
##contig=<ID=chrXIV,length=784078>
##contig=<ID=chrXV,length=1078147>
##contig=<ID=chrXVI,length=943466>
##contig=<ID=mt,length=85611>
##reference=file:///media/artem/artem_second/20170727_RUN8/Project_Stepchenkova/APOBEC_ung1_dynamics/N129-LAN210-Can-PmCDA1-NA-RUN8-D2_Sample_d2-4/../../LAN210/LAN210_v0.10m.fasta
##source=SelectVariants
#CHROM	POS	ID	REF	ALT	QUAL	FILTER	INFO	FORMAT	N129-LAN210-Can-PmCDA1-NA-RUN8-D2_Sample_d2-4
chrI	143495	.	G	A	2005.77	PASS	AC=1;AF=0.500;AN=2;BaseQRankSum=0.553;ClippingRankSum=0.000;DP=110;ExcessHet=3.0103;FS=0.000;MLEAC=1;MLEAF=0.500;MQ=42.00;MQRankSum=0.000;QD=18.23;ReadPosRankSum=0.156;SOR=0.693	GT:AD:DP:GQ:PL	0/1:55,55:110:99:2034,0,2063
chrII	36751	.	C	T	2116.77	PASS	AC=1;AF=0.500;AN=2;BaseQRankSum=-0.886;ClippingRankSum=0.000;DP=120;ExcessHet=3.0103;FS=19.381;MLEAC=1;MLEAF=0.500;MQ=41.76;MQRankSum=1.409;QD=17.64;ReadPosRankSum=-0.441;SOR=1.151	GT:AD:DP:GQ:PL	0/1:61,59:120:99:2145,0,2204
chrII	45526	.	C	T	2188.77	PASS	AC=1;AF=0.500;AN=2;BaseQRankSum=1.061;ClippingRankSum=0.000;DP=117;ExcessHet=3.0103;FS=4.470;MLEAC=1;MLEAF=0.500;MQ=42.00;MQRankSum=0.000;QD=18.71;ReadPosRankSum=1.410;SOR=0.855	GT:AD:DP:GQ:PL	0/1:58,59:117:99:2217,0,2156
chrII	197501	.	C	T	1296.77	PASS	AC=1;AF=0.500;AN=2;BaseQRankSum=0.724;ClippingRankSum=0.000;DP=108;ExcessHet=3.0103;FS=1.628;MLEAC=1;MLEAF=0.500;MQ=41.43;MQRankSum=1.200;QD=21.98;ReadPosRankSum=-0.585;SOR=0.330	GT:AD:DP:GQ:PL	0/1:25,34:59:99:1325,0,879
chrII	202374	.	G	A	530.77	PASS	AC=1;AF=0.500;AN=2;BaseQRankSum=-0.127;ClippingRankSum=0.000;DP=103;ExcessHet=3.0103;FS=0.000;MLEAC=1;MLEAF=0.500;MQ=42.00;MQRankSum=0.000;QD=5.15;ReadPosRankSum=0.157;SOR=0.670	GT:AD:DP:GQ:PL	0/1:83,20:103:99:559,0,3286
chrII	235091	.	C	T	1690.77	PASS	AC=1;AF=0.500;AN=2;BaseQRankSum=-0.778;ClippingRankSum=0.000;DP=100;ExcessHet=3.0103;FS=1.609;MLEAC=1;MLEAF=0.500;MQ=42.00;MQRankSum=0.000;QD=16.91;ReadPosRankSum=-0.497;SOR=0.887	GT:AD:DP:GQ:PL	0/1:53,47:100:99:1719,0,2032
chrII	325884	.	C	T	2725.77	PASS	AC=1;AF=0.500;AN=2;BaseQRankSum=-1.839;ClippingRankSum=0.000;DP=129;ExcessHet=3.0103;FS=6.708;MLEAC=1;MLEAF=0.500;MQ=42.00;MQRankSum=0.000;QD=21.13;ReadPosRankSum=1.117;SOR=0.590	GT:AD:DP:GQ:PL	0/1:56,73:129:99:2754,0,2043
chrII	392189	.	C	T	1871.77	PASS	AC=1;AF=0.500;AN=2;BaseQRankSum=1.633;ClippingRankSum=0.000;DP=93;ExcessHet=3.0103;FS=3.922;MLEAC=1;MLEAF=0.500;MQ=42.00;MQRankSum=0.000;QD=20.35;ReadPosRankSum=-1.342;SOR=0.392	GT:AD:DP:GQ:PL	0/1:42,50:92:99:1900,0,1500
chrII	453564	.	C	T	2070.77	PASS	AC=1;AF=0.500;AN=2;BaseQRankSum=0.179;ClippingRankSum=0.000;DP=103;ExcessHet=3.0103;FS=1.588;MLEAC=1;MLEAF=0.500;MQ=42.00;MQRankSum=0.000;QD=20.10;ReadPosRankSum=0.151;SOR=0.658	GT:AD:DP:GQ:PL	0/1:47,56:103:99:2099,0,1697
chrII	493946	.	C	T	1586.77	PASS	AC=1;AF=0.500;AN=2;BaseQRankSum=1.193;ClippingRankSum=0.000;DP=88;ExcessHet=3.0103;FS=4.132;MLEAC=1;MLEAF=0.500;MQ=42.00;MQRankSum=0.000;QD=18.03;ReadPosRankSum=-0.827;SOR=0.350	GT:AD:DP:GQ:PL	0/1:45,43:88:99:1615,0,1654
chrII	495026	.	C	T	2360.77	PASS	AC=1;AF=0.500;AN=2;BaseQRankSum=-0.008;ClippingRankSum=0.000;DP=127;ExcessHet=3.0103;FS=12.889;MLEAC=1;MLEAF=0.500;MQ=42.00;MQRankSum=0.000;QD=18.59;ReadPosRankSum=1.232;SOR=1.003	GT:AD:DP:GQ:PL	0/1:62,65:127:99:2389,0,2316
chrII	612031	.	C	T	2377.77	PASS	AC=1;AF=0.500;AN=2;BaseQRankSum=1.856;ClippingRankSum=0.000;DP=123;ExcessHet=3.0103;FS=5.587;MLEAC=1;MLEAF=0.500;MQ=42.00;MQRankSum=0.000;QD=19.33;ReadPosRankSum=2.109;SOR=0.354	GT:AD:DP:GQ:PL	0/1:60,63:123:99:2406,0,2241
chrII	680131	.	C	T	1900.77	PASS	AC=1;AF=0.500;AN=2;BaseQRankSum=-3.104;ClippingRankSum=0.000;DP=111;ExcessHet=3.0103;FS=0.000;MLEAC=1;MLEAF=0.500;MQ=41.87;MQRankSum=-0.973;QD=17.12;ReadPosRankSum=-1.423;SOR=0.648	GT:AD:DP:GQ:PL	0/1:55,56:111:99:1929,0,2028
chrII	777334	.	C	T	1752.77	PASS	AC=1;AF=0.500;AN=2;BaseQRankSum=0.266;ClippingRankSum=0.000;DP=98;ExcessHet=3.0103;FS=11.371;MLEAC=1;MLEAF=0.500;MQ=42.00;MQRankSum=0.000;QD=17.89;ReadPosRankSum=0.916;SOR=1.191	GT:AD:DP:GQ:PL	0/1:50,48:98:99:1781,0,1888
chrIII	21966	.	C	T	1787.77	PASS	AC=1;AF=0.500;AN=2;BaseQRankSum=1.276;ClippingRankSum=0.000;DP=96;ExcessHet=3.0103;FS=11.844;MLEAC=1;MLEAF=0.500;MQ=42.00;MQRankSum=0.000;QD=18.62;ReadPosRankSum=-1.406;SOR=1.159	GT:AD:DP:GQ:PL	0/1:48,48:96:99:1816,0,1712
chrIII	102174	.	C	T	2072.77	PASS	AC=1;AF=0.500;AN=2;BaseQRankSum=2.699;ClippingRankSum=0.000;DP=120;ExcessHet=3.0103;FS=0.000;MLEAC=1;MLEAF=0.500;MQ=41.95;MQRankSum=-1.827;QD=17.27;ReadPosRankSum=-1.260;SOR=0.698	GT:AD:DP:GQ:PL	0/1:63,57:120:99:2101,0,2252
chrIII	186143	.	C	T	2073.77	PASS	AC=1;AF=0.500;AN=2;BaseQRankSum=1.315;ClippingRankSum=0.000;DP=113;ExcessHet=3.0103;FS=5.914;MLEAC=1;MLEAF=0.500;MQ=42.00;MQRankSum=0.000;QD=18.35;ReadPosRankSum=-2.279;SOR=1.253	GT:AD:DP:GQ:PL	0/1:57,56:113:99:2102,0,2096
chrIII	259457	.	G	A	1750.77	PASS	AC=1;AF=0.500;AN=2;BaseQRankSum=0.548;ClippingRankSum=0.000;DP=98;ExcessHet=3.0103;FS=13.321;MLEAC=1;MLEAF=0.500;MQ=41.98;MQRankSum=0.980;QD=17.86;ReadPosRankSum=-0.527;SOR=1.098	GT:AD:DP:GQ:PL	0/1:51,47:98:99:1779,0,1871
chrIII	295608	.	C	T	2088.77	PASS	AC=1;AF=0.500;AN=2;BaseQRankSum=-1.781;ClippingRankSum=0.000;DP=115;ExcessHet=3.0103;FS=3.394;MLEAC=1;MLEAF=0.500;MQ=42.00;MQRankSum=0.000;QD=18.16;ReadPosRankSum=-0.970;SOR=0.764	GT:AD:DP:GQ:PL	0/1:56,59:115:99:2117,0,2111
chrIV	51433	.	C	T	1826.77	PASS	AC=1;AF=0.500;AN=2;BaseQRankSum=-0.282;ClippingRankSum=0.000;DP=104;ExcessHet=3.0103;FS=2.551;MLEAC=1;MLEAF=0.500;MQ=42.00;MQRankSum=0.000;QD=17.57;ReadPosRankSum=-0.870;SOR=0.517	GT:AD:DP:GQ:PL	0/1:53,51:104:99:1855,0,1978
chrIV	79268	.	C	T	2285.77	PASS	AC=1;AF=0.500;AN=2;BaseQRankSum=2.697;ClippingRankSum=0.000;DP=119;ExcessHet=3.0103;FS=0.000;MLEAC=1;MLEAF=0.500;MQ=42.00;MQRankSum=0.000;QD=19.21;ReadPosRankSum=-0.365;SOR=0.656	GT:AD:DP:GQ:PL	0/1:58,61:119:99:2314,0,2069
chrIV	171764	.	C	T	2197.77	PASS	AC=1;AF=0.500;AN=2;BaseQRankSum=-0.258;ClippingRankSum=0.000;DP=112;ExcessHet=3.0103;FS=2.438;MLEAC=1;MLEAF=0.500;MQ=41.87;MQRankSum=1.073;QD=19.62;ReadPosRankSum=-0.859;SOR=0.785	GT:AD:DP:GQ:PL	0/1:53,59:112:99:2226,0,1938
chrIV	203751	.	C	T	1961.77	PASS	AC=1;AF=0.500;AN=2;BaseQRankSum=-0.149;ClippingRankSum=0.000;DP=100;ExcessHet=3.0103;FS=0.000;MLEAC=1;MLEAF=0.500;MQ=42.00;MQRankSum=0.000;QD=19.62;ReadPosRankSum=-1.469;SOR=0.692	GT:AD:DP:GQ:PL	0/1:47,53:100:99:1990,0,1722
chrIV	215912	.	G	A	1413.77	PASS	AC=1;AF=0.500;AN=2;BaseQRankSum=-1.312;ClippingRankSum=0.000;DP=98;ExcessHet=3.0103;FS=3.937;MLEAC=1;MLEAF=0.500;MQ=42.00;MQRankSum=0.000;QD=14.43;ReadPosRankSum=-1.314;SOR=1.112	GT:AD:DP:GQ:PL	0/1:58,40:98:99:1442,0,2226
chrIV	221796	.	G	A	2358.77	PASS	AC=1;AF=0.500;AN=2;BaseQRankSum=-1.093;ClippingRankSum=0.000;DP=107;ExcessHet=3.0103;FS=11.145;MLEAC=1;MLEAF=0.500;MQ=41.87;MQRankSum=1.193;QD=22.04;ReadPosRankSum=-0.610;SOR=1.093	GT:AD:DP:GQ:PL	0/1:45,62:107:99:2387,0,1650
chrIV	228855	.	C	T	2496.77	PASS	AC=1;AF=0.500;AN=2;BaseQRankSum=1.560;ClippingRankSum=0.000;DP=106;ExcessHet=3.0103;FS=3.659;MLEAC=1;MLEAF=0.500;MQ=42.00;MQRankSum=0.000;QD=23.55;ReadPosRankSum=1.127;SOR=0.600	GT:AD:DP:GQ:PL	0/1:41,65:106:99:2525,0,1378
chrIV	263948	.	G	A	2200.77	PASS	AC=1;AF=0.500;AN=2;BaseQRankSum=0.213;ClippingRankSum=0.000;DP=106;ExcessHet=3.0103;FS=0.722;MLEAC=1;MLEAF=0.500;MQ=42.00;MQRankSum=0.000;QD=20.76;ReadPosRankSum=2.009;SOR=0.607	GT:AD:DP:GQ:PL	0/1:47,59:106:99:2229,0,1713
chrIV	283365	.	C	T	2238.77	PASS	AC=1;AF=0.500;AN=2;BaseQRankSum=0.264;ClippingRankSum=0.000;DP=120;ExcessHet=3.0103;FS=0.000;MLEAC=1;MLEAF=0.500;MQ=42.00;MQRankSum=0.000;QD=18.66;ReadPosRankSum=1.331;SOR=0.629	GT:AD:DP:GQ:PL	0/1:60,60:120:99:2267,0,2225
chrIV	360807	.	C	T	2079.77	PASS	AC=1;AF=0.500;AN=2;BaseQRankSum=0.413;ClippingRankSum=0.000;DP=119;ExcessHet=3.0103;FS=1.459;MLEAC=1;MLEAF=0.500;MQ=42.00;MQRankSum=0.000;QD=17.48;ReadPosRankSum=1.084;SOR=0.558	GT:AD:DP:GQ:PL	0/1:62,57:119:99:2108,0,2291
chrIV	413260	.	C	T	2400.77	PASS	AC=1;AF=0.500;AN=2;BaseQRankSum=0.294;ClippingRankSum=0.000;DP=121;ExcessHet=3.0103;FS=11.545;MLEAC=1;MLEAF=0.500;MQ=42.00;MQRankSum=0.000;QD=19.84;ReadPosRankSum=-0.457;SOR=1.224	GT:AD:DP:GQ:PL	0/1:57,64:121:99:2429,0,2090
chrIV	491494	.	G	A	2364.77	PASS	AC=1;AF=0.500;AN=2;BaseQRankSum=-0.947;ClippingRankSum=0.000;DP=112;ExcessHet=3.0103;FS=4.616;MLEAC=1;MLEAF=0.500;MQ=42.00;MQRankSum=0.000;QD=21.30;ReadPosRankSum=1.557;SOR=0.955	GT:AD:DP:GQ:PL	0/1:48,63:111:99:2393,0,1666
chrIV	578485	.	G	A	1868.77	PASS	AC=1;AF=0.500;AN=2;BaseQRankSum=0.939;ClippingRankSum=0.000;DP=108;ExcessHet=3.0103;FS=0.000;MLEAC=1;MLEAF=0.500;MQ=42.00;MQRankSum=0.000;QD=17.30;ReadPosRankSum=0.304;SOR=0.631	GT:AD:DP:GQ:PL	0/1:57,51:108:99:1897,0,2102
chrIV	721483	.	G	A	1598.77	PASS	AC=1;AF=0.500;AN=2;BaseQRankSum=1.402;ClippingRankSum=0.000;DP=100;ExcessHet=3.0103;FS=3.789;MLEAC=1;MLEAF=0.500;MQ=42.00;MQRankSum=0.000;QD=15.99;ReadPosRankSum=0.114;SOR=1.132	GT:AD:DP:GQ:PL	0/1:55,45:100:99:1627,0,2093
chrIV	755427	.	C	T	1399.77	PASS	AC=1;AF=0.500;AN=2;BaseQRankSum=0.488;ClippingRankSum=0.000;DP=96;ExcessHet=3.0103;FS=3.904;MLEAC=1;MLEAF=0.500;MQ=42.00;MQRankSum=0.000;QD=14.58;ReadPosRankSum=-0.629;SOR=0.674	GT:AD:DP:GQ:PL	0/1:57,39:96:99:1428,0,2170
chrIV	769055	.	G	A	2027.77	PASS	AC=1;AF=0.500;AN=2;BaseQRankSum=-1.421;ClippingRankSum=0.000;DP=102;ExcessHet=3.0103;FS=0.746;MLEAC=1;MLEAF=0.500;MQ=42.00;MQRankSum=0.000;QD=19.88;ReadPosRankSum=1.288;SOR=0.813	GT:AD:DP:GQ:PL	0/1:47,55:102:99:2056,0,1745
chrIV	810537	.	C	T	1803.77	PASS	AC=1;AF=0.500;AN=2;BaseQRankSum=0.569;ClippingRankSum=0.000;DP=104;ExcessHet=3.0103;FS=6.231;MLEAC=1;MLEAF=0.500;MQ=42.00;MQRankSum=0.000;QD=17.34;ReadPosRankSum=-2.018;SOR=0.613	GT:AD:DP:GQ:PL	0/1:54,50:104:99:1832,0,2030
chrIV	810578	.	C	T	2002.77	PASS	AC=1;AF=0.500;AN=2;BaseQRankSum=1.626;ClippingRankSum=0.000;DP=102;ExcessHet=3.0103;FS=4.931;MLEAC=1;MLEAF=0.500;MQ=41.86;MQRankSum=1.080;QD=19.63;ReadPosRankSum=1.078;SOR=0.768	GT:AD:DP:GQ:PL	0/1:48,54:102:99:2031,0,1753
chrIV	843213	.	G	A	1960.77	PASS	AC=1;AF=0.500;AN=2;BaseQRankSum=-1.087;ClippingRankSum=0.000;DP=104;ExcessHet=3.0103;FS=1.581;MLEAC=1;MLEAF=0.500;MQ=41.72;MQRankSum=1.490;QD=18.85;ReadPosRankSum=1.019;SOR=0.783	GT:AD:DP:GQ:PL	0/1:50,54:104:99:1989,0,1813
chrIV	910250	.	C	T	2002.77	PASS	AC=1;AF=0.500;AN=2;BaseQRankSum=0.749;ClippingRankSum=0.000;DP=107;ExcessHet=3.0103;FS=1.571;MLEAC=1;MLEAF=0.500;MQ=42.00;MQRankSum=0.000;QD=18.72;ReadPosRankSum=-0.024;SOR=0.889	GT:AD:DP:GQ:PL	0/1:53,54:107:99:2031,0,1987
chrIV	1063061	.	C	T	2236.77	PASS	AC=1;AF=0.500;AN=2;BaseQRankSum=1.026;ClippingRankSum=0.000;DP=117;ExcessHet=3.0103;FS=0.685;MLEAC=1;MLEAF=0.500;MQ=41.63;MQRankSum=-0.508;QD=19.12;ReadPosRankSum=1.883;SOR=0.787	GT:AD:DP:GQ:PL	0/1:56,61:117:99:2265,0,2064
chrIV	1189050	.	C	T	2119.77	PASS	AC=1;AF=0.500;AN=2;BaseQRankSum=-0.564;ClippingRankSum=0.000;DP=116;ExcessHet=3.0103;FS=2.387;MLEAC=1;MLEAF=0.500;MQ=42.00;MQRankSum=0.000;QD=18.27;ReadPosRankSum=0.668;SOR=0.531	GT:AD:DP:GQ:PL	0/1:59,57:116:99:2148,0,2190
chrIV	1384938	.	C	T	1894.77	PASS	AC=1;AF=0.500;AN=2;BaseQRankSum=-1.898;ClippingRankSum=0.000;DP=107;ExcessHet=3.0103;FS=0.000;MLEAC=1;MLEAF=0.500;MQ=42.00;MQRankSum=0.000;QD=17.88;ReadPosRankSum=0.785;SOR=0.769	GT:AD:DP:GQ:PL	0/1:53,53:106:99:1923,0,1954
chrV	32272	.	G	A	4725.77	PASS	AC=2;AF=1.00;AN=2;DP=110;ExcessHet=3.0103;FS=0.000;MLEAC=2;MLEAF=1.00;MQ=42.00;QD=29.30;SOR=0.956	GT:AD:DP:GQ:PL	1/1:0,109:109:99:4754,328,0
chrV	32333	.	G	A	4245.77	PASS	AC=2;AF=1.00;AN=2;DP=99;ExcessHet=3.0103;FS=0.000;MLEAC=2;MLEAF=1.00;MQ=41.70;QD=31.04;SOR=0.866	GT:AD:DP:GQ:PL	1/1:0,98:98:99:4274,295,0
chrV	54632	.	G	A	5096.77	PASS	AC=2;AF=1.00;AN=2;DP=119;ExcessHet=3.0103;FS=0.000;MLEAC=2;MLEAF=1.00;MQ=42.00;QD=27.40;SOR=0.798	GT:AD:DP:GQ:PL	1/1:0,118:118:99:5125,355,0
chrV	61868	.	G	A	4088.77	PASS	AC=2;AF=1.00;AN=2;DP=99;ExcessHet=3.0103;FS=0.000;MLEAC=2;MLEAF=1.00;MQ=42.00;QD=30.00;SOR=1.014	GT:AD:DP:GQ:PL	1/1:0,98:98:99:4117,295,0
chrV	68675	.	G	A	4572.77	PASS	AC=2;AF=1.00;AN=2;DP=107;ExcessHet=3.0103;FS=0.000;MLEAC=2;MLEAF=1.00;MQ=42.00;QD=31.75;SOR=0.872	GT:AD:DP:GQ:PL	1/1:0,107:107:99:4601,322,0
chrV	69118	.	G	A	4563.77	PASS	AC=2;AF=1.00;AN=2;BaseQRankSum=-0.926;ClippingRankSum=0.000;DP=109;ExcessHet=3.0103;FS=3.562;MLEAC=2;MLEAF=1.00;MQ=42.00;MQRankSum=0.000;QD=28.96;ReadPosRankSum=-0.770;SOR=0.651	GT:AD:DP:GQ:PL	1/1:1,108:109:99:4592,283,0
chrV	74866	.	G	A	4821.77	PASS	AC=2;AF=1.00;AN=2;DP=114;ExcessHet=3.0103;FS=0.000;MLEAC=2;MLEAF=1.00;MQ=41.85;QD=31.77;SOR=0.802	GT:AD:DP:GQ:PL	1/1:0,114:114:99:4850,343,0
chrV	82985	.	G	A	4651.77	PASS	AC=2;AF=1.00;AN=2;DP=110;ExcessHet=3.0103;FS=0.000;MLEAC=2;MLEAF=1.00;MQ=42.00;QD=29.27;SOR=0.956	GT:AD:DP:GQ:PL	1/1:0,109:109:99:4680,327,0
chrV	272729	.	C	T	4397.77	PASS	AC=2;AF=1.00;AN=2;DP=101;ExcessHet=3.0103;FS=0.000;MLEAC=2;MLEAF=1.00;MQ=42.00;QD=29.45;SOR=0.930	GT:AD:DP:GQ:PL	1/1:0,101:101:99:4426,304,0
chrV	425182	.	C	T	4482.77	PASS	AC=2;AF=1.00;AN=2;DP=104;ExcessHet=3.0103;FS=0.000;MLEAC=2;MLEAF=1.00;MQ=42.00;QD=30.67;SOR=0.693	GT:AD:DP:GQ:PL	1/1:0,104:104:99:4511,313,0
chrV	504067	.	C	T	4180.77	PASS	AC=2;AF=1.00;AN=2;DP=97;ExcessHet=3.0103;FS=0.000;MLEAC=2;MLEAF=1.00;MQ=42.00;QD=30.20;SOR=0.799	GT:AD:DP:GQ:PL	1/1:0,97:97:99:4209,292,0
chrVI	53012	.	G	A	2187.77	PASS	AC=1;AF=0.500;AN=2;BaseQRankSum=1.220;ClippingRankSum=0.000;DP=119;ExcessHet=3.0103;FS=2.335;MLEAC=1;MLEAF=0.500;MQ=42.00;MQRankSum=0.000;QD=18.38;ReadPosRankSum=0.634;SOR=0.750	GT:AD:DP:GQ:PL	0/1:59,60:119:99:2216,0,2085
chrVI	54868	.	G	A	2221.77	PASS	AC=1;AF=0.500;AN=2;BaseQRankSum=0.980;ClippingRankSum=0.000;DP=116;ExcessHet=3.0103;FS=4.475;MLEAC=1;MLEAF=0.500;MQ=42.00;MQRankSum=0.000;QD=19.15;ReadPosRankSum=0.108;SOR=0.404	GT:AD:DP:GQ:PL	0/1:56,60:116:99:2250,0,2029
chrVI	86447	.	G	A	1779.77	PASS	AC=1;AF=0.500;AN=2;BaseQRankSum=-0.199;ClippingRankSum=0.000;DP=95;ExcessHet=3.0103;FS=1.754;MLEAC=1;MLEAF=0.500;MQ=42.00;MQRankSum=0.000;QD=18.73;ReadPosRankSum=-0.317;SOR=0.925	GT:AD:DP:GQ:PL	0/1:47,48:95:99:1808,0,1778
chrVI	160176	.	G	A	2379.77	PASS	AC=1;AF=0.500;AN=2;BaseQRankSum=2.183;ClippingRankSum=0.000;DP=108;ExcessHet=3.0103;FS=10.926;MLEAC=1;MLEAF=0.500;MQ=42.00;MQRankSum=0.000;QD=22.03;ReadPosRankSum=0.025;SOR=0.656	GT:AD:DP:GQ:PL	0/1:45,63:108:99:2408,0,1617
chrVI	160842	.	G	A	2190.77	PASS	AC=1;AF=0.500;AN=2;BaseQRankSum=1.579;ClippingRankSum=0.000;DP=104;ExcessHet=3.0103;FS=2.566;MLEAC=1;MLEAF=0.500;MQ=42.00;MQRankSum=0.000;QD=21.07;ReadPosRankSum=0.612;SOR=0.704	GT:AD:DP:GQ:PL	0/1:46,58:104:99:2219,0,1642
chrVI	248908	.	G	A	2217.77	PASS	AC=1;AF=0.500;AN=2;BaseQRankSum=0.979;ClippingRankSum=0.000;DP=118;ExcessHet=3.0103;FS=4.506;MLEAC=1;MLEAF=0.500;MQ=42.00;MQRankSum=0.000;QD=18.79;ReadPosRankSum=-1.090;SOR=0.402	GT:AD:DP:GQ:PL	0/1:58,60:118:99:2246,0,2186
chrVII	150621	.	G	A	1760.77	PASS	AC=1;AF=0.500;AN=2;BaseQRankSum=-0.324;ClippingRankSum=0.000;DP=112;ExcessHet=3.0103;FS=10.849;MLEAC=1;MLEAF=0.500;MQ=42.00;MQRankSum=0.000;QD=15.72;ReadPosRankSum=-1.948;SOR=1.598	GT:AD:DP:GQ:PL	0/1:62,50:112:99:1789,0,2350
chrVII	345839	.	C	T	2120.77	PASS	AC=1;AF=0.500;AN=2;BaseQRankSum=-0.430;ClippingRankSum=0.000;DP=110;ExcessHet=3.0103;FS=14.536;MLEAC=1;MLEAF=0.500;MQ=42.00;MQRankSum=0.000;QD=19.28;ReadPosRankSum=-0.096;SOR=0.976	GT:AD:DP:GQ:PL	0/1:52,58:110:99:2149,0,1934
chrVII	366008	.	G	A	2430.77	PASS	AC=1;AF=0.500;AN=2;BaseQRankSum=-0.370;ClippingRankSum=0.000;DP=113;ExcessHet=3.0103;FS=1.559;MLEAC=1;MLEAF=0.500;MQ=41.87;MQRankSum=1.161;QD=21.51;ReadPosRankSum=-0.066;SOR=0.935	GT:AD:DP:GQ:PL	0/1:49,64:113:99:2459,0,1745
chrVII	485429	.	C	T	1977.77	PASS	AC=1;AF=0.500;AN=2;BaseQRankSum=0.432;ClippingRankSum=0.000;DP=103;ExcessHet=3.0103;FS=3.636;MLEAC=1;MLEAF=0.500;MQ=42.00;MQRankSum=0.000;QD=19.20;ReadPosRankSum=-0.459;SOR=0.845	GT:AD:DP:GQ:PL	0/1:49,54:103:99:2006,0,1723
chrVII	528071	.	C	T	1866.77	PASS	AC=1;AF=0.500;AN=2;BaseQRankSum=0.465;ClippingRankSum=0.000;DP=99;ExcessHet=3.0103;FS=0.770;MLEAC=1;MLEAF=0.500;MQ=42.00;MQRankSum=0.000;QD=18.86;ReadPosRankSum=0.964;SOR=0.790	GT:AD:DP:GQ:PL	0/1:48,51:99:99:1895,0,1705
chrVII	624895	.	G	A	2057.77	PASS	AC=1;AF=0.500;AN=2;BaseQRankSum=0.642;ClippingRankSum=0.000;DP=115;ExcessHet=3.0103;FS=3.443;MLEAC=1;MLEAF=0.500;MQ=42.00;MQRankSum=0.000;QD=17.89;ReadPosRankSum=1.354;SOR=1.065	GT:AD:DP:GQ:PL	0/1:59,56:115:99:2086,0,2171
chrVII	653287	.	C	T	1481.77	PASS	AC=1;AF=0.500;AN=2;BaseQRankSum=3.233;ClippingRankSum=0.000;DP=91;ExcessHet=3.0103;FS=5.290;MLEAC=1;MLEAF=0.500;MQ=42.00;MQRankSum=0.000;QD=16.28;ReadPosRankSum=0.380;SOR=1.230	GT:AD:DP:GQ:PL	0/1:49,42:91:99:1510,0,1562
chrVII	682440	.	C	T	1767.77	PASS	AC=1;AF=0.500;AN=2;BaseQRankSum=-0.054;ClippingRankSum=0.000;DP=118;ExcessHet=3.0103;FS=3.429;MLEAC=1;MLEAF=0.500;MQ=41.98;MQRankSum=-1.149;QD=14.98;ReadPosRankSum=-0.248;SOR=1.080	GT:AD:DP:GQ:PL	0/1:68,50:118:99:1796,0,2597
chrVII	848424	.	G	A	1185.77	PASS	AC=1;AF=0.500;AN=2;BaseQRankSum=1.133;ClippingRankSum=0.000;DP=89;ExcessHet=3.0103;FS=9.138;MLEAC=1;MLEAF=0.500;MQ=42.00;MQRankSum=0.000;QD=13.32;ReadPosRankSum=0.592;SOR=0.212	GT:AD:DP:GQ:PL	0/1:53,36:89:99:1214,0,1663
chrVII	857400	.	G	A	1921.77	PASS	AC=1;AF=0.500;AN=2;BaseQRankSum=-0.337;ClippingRankSum=0.000;DP=119;ExcessHet=3.0103;FS=0.680;MLEAC=1;MLEAF=0.500;MQ=41.87;MQRankSum=-1.099;QD=16.15;ReadPosRankSum=0.949;SOR=0.615	GT:AD:DP:GQ:PL	0/1:66,53:119:99:1950,0,2462
chrVII	879661	.	C	T	2141.77	PASS	AC=1;AF=0.500;AN=2;BaseQRankSum=0.891;ClippingRankSum=0.000;DP=116;ExcessHet=3.0103;FS=5.766;MLEAC=1;MLEAF=0.500;MQ=41.75;MQRankSum=0.025;QD=18.62;ReadPosRankSum=0.497;SOR=0.749	GT:AD:DP:GQ:PL	0/1:57,58:115:99:2170,0,2110
chrVII	905742	.	C	T	2488.77	PASS	AC=1;AF=0.500;AN=2;BaseQRankSum=1.255;ClippingRankSum=0.000;DP=118;ExcessHet=3.0103;FS=0.699;MLEAC=1;MLEAF=0.500;MQ=41.98;MQRankSum=-0.871;QD=21.09;ReadPosRankSum=-0.284;SOR=0.836	GT:AD:DP:GQ:PL	0/1:52,66:118:99:2517,0,1879
chrVII	912777	.	G	A	2766.77	PASS	AC=1;AF=0.500;AN=2;BaseQRankSum=2.024;ClippingRankSum=0.000;DP=126;ExcessHet=3.0103;FS=0.000;MLEAC=1;MLEAF=0.500;MQ=42.00;MQRankSum=0.000;QD=21.96;ReadPosRankSum=1.870;SOR=0.751	GT:AD:DP:GQ:PL	0/1:53,73:126:99:2795,0,1912
chrVII	999705	.	G	A	1691.77	PASS	AC=1;AF=0.500;AN=2;BaseQRankSum=-0.409;ClippingRankSum=0.000;DP=94;ExcessHet=3.0103;FS=2.692;MLEAC=1;MLEAF=0.500;MQ=41.84;MQRankSum=-1.000;QD=18.00;ReadPosRankSum=0.013;SOR=0.990	GT:AD:DP:GQ:PL	0/1:48,46:94:99:1720,0,1833
chrVII	1000897	.	C	T	1989.77	PASS	AC=1;AF=0.500;AN=2;BaseQRankSum=1.079;ClippingRankSum=0.000;DP=114;ExcessHet=3.0103;FS=7.605;MLEAC=1;MLEAF=0.500;MQ=41.96;MQRankSum=-0.050;QD=17.45;ReadPosRankSum=-0.579;SOR=1.419	GT:AD:DP:GQ:PL	0/1:60,54:114:99:2018,0,2278
chrVII	1068958	.	C	T	1809.77	PASS	AC=1;AF=0.500;AN=2;BaseQRankSum=3.589;ClippingRankSum=0.000;DP=98;ExcessHet=3.0103;FS=8.054;MLEAC=1;MLEAF=0.500;MQ=41.18;MQRankSum=0.085;QD=18.47;ReadPosRankSum=0.737;SOR=0.825	GT:AD:DP:GQ:PL	0/1:51,47:98:99:1838,0,5693
chrVII	1068967	.	T	A	1833.77	PASS	AC=1;AF=0.500;AN=2;BaseQRankSum=-1.593;ClippingRankSum=0.000;DP=104;ExcessHet=3.0103;FS=11.020;MLEAC=1;MLEAF=0.500;MQ=41.37;MQRankSum=0.409;QD=17.63;ReadPosRankSum=0.119;SOR=1.201	GT:AD:DP:GQ:PL	0/1:56,48:104:99:1862,0,6218
chrVII	1068968	.	G	T	1812.77	PASS	AC=1;AF=0.500;AN=2;BaseQRankSum=-0.115;ClippingRankSum=0.000;DP=106;ExcessHet=3.0103;FS=10.914;MLEAC=1;MLEAF=0.500;MQ=41.38;MQRankSum=0.360;QD=17.10;ReadPosRankSum=0.586;SOR=1.203	GT:AD:DP:GQ:PL	0/1:58,48:106:99:1841,0,6182
chrVIII	100536	.	C	T	2294.77	PASS	AC=1;AF=0.500;AN=2;BaseQRankSum=3.676;ClippingRankSum=0.000;DP=102;ExcessHet=3.0103;FS=6.454;MLEAC=1;MLEAF=0.500;MQ=42.00;MQRankSum=0.000;QD=22.50;ReadPosRankSum=1.625;SOR=0.558	GT:AD:DP:GQ:PL	0/1:40,62:102:99:2323,0,1255
chrVIII	107661	.	C	T	2016.77	PASS	AC=1;AF=0.500;AN=2;BaseQRankSum=-1.739;ClippingRankSum=0.000;DP=118;ExcessHet=3.0103;FS=11.645;MLEAC=1;MLEAF=0.500;MQ=41.88;MQRankSum=-1.000;QD=17.09;ReadPosRankSum=0.073;SOR=1.184	GT:AD:DP:GQ:PL	0/1:60,58:118:99:2045,0,2247
chrVIII	143123	.	C	T	2046.77	PASS	AC=1;AF=0.500;AN=2;BaseQRankSum=1.005;ClippingRankSum=0.000;DP=121;ExcessHet=3.0103;FS=3.319;MLEAC=1;MLEAF=0.500;MQ=42.00;MQRankSum=0.000;QD=16.92;ReadPosRankSum=0.628;SOR=0.987	GT:AD:DP:GQ:PL	0/1:65,56:121:99:2075,0,2430
chrVIII	183960	.	C	T	1831.77	PASS	AC=1;AF=0.500;AN=2;BaseQRankSum=-0.069;ClippingRankSum=0.000;DP=96;ExcessHet=3.0103;FS=0.766;MLEAC=1;MLEAF=0.500;MQ=42.00;MQRankSum=0.000;QD=19.28;ReadPosRankSum=1.671;SOR=0.656	GT:AD:DP:GQ:PL	0/1:46,49:95:99:1860,0,1708
chrVIII	209968	.	G	A	2227.77	PASS	AC=1;AF=0.500;AN=2;BaseQRankSum=0.219;ClippingRankSum=0.000;DP=119;ExcessHet=3.0103;FS=3.337;MLEAC=1;MLEAF=0.500;MQ=42.00;MQRankSum=0.000;QD=18.72;ReadPosRankSum=0.549;SOR=0.439	GT:AD:DP:GQ:PL	0/1:59,60:119:99:2256,0,2140
chrIX	39298	.	G	A	1650.77	PASS	AC=1;AF=0.500;AN=2;BaseQRankSum=-0.595;ClippingRankSum=0.000;DP=120;ExcessHet=3.0103;FS=3.575;MLEAC=1;MLEAF=0.500;MQ=42.00;MQRankSum=0.000;QD=13.76;ReadPosRankSum=2.732;SOR=0.422	GT:AD:DP:GQ:PL	0/1:73,47:120:99:1679,0,2754
chrIX	135729	.	G	A	1885.77	PASS	AC=1;AF=0.500;AN=2;BaseQRankSum=-1.989;ClippingRankSum=0.000;DP=121;ExcessHet=3.0103;FS=0.681;MLEAC=1;MLEAF=0.500;MQ=41.88;MQRankSum=-1.116;QD=15.58;ReadPosRankSum=0.012;SOR=0.808	GT:AD:DP:GQ:PL	0/1:68,53:121:99:1914,0,2605
chrIX	143463	.	C	T	2341.77	PASS	AC=1;AF=0.500;AN=2;BaseQRankSum=2.517;ClippingRankSum=0.000;DP=131;ExcessHet=3.0103;FS=1.380;MLEAC=1;MLEAF=0.500;MQ=42.00;MQRankSum=0.000;QD=17.88;ReadPosRankSum=1.679;SOR=0.620	GT:AD:DP:GQ:PL	0/1:68,63:131:99:2370,0,2531
chrIX	285520	.	G	A	2075.77	PASS	AC=1;AF=0.500;AN=2;BaseQRankSum=-0.648;ClippingRankSum=0.000;DP=129;ExcessHet=3.0103;FS=1.408;MLEAC=1;MLEAF=0.500;MQ=42.00;MQRankSum=0.000;QD=16.09;ReadPosRankSum=-0.016;SOR=0.877	GT:AD:DP:GQ:PL	0/1:72,57:129:99:2104,0,2757
chrIX	398101	.	G	A	3017.77	PASS	AC=1;AF=0.500;AN=2;BaseQRankSum=0.263;ClippingRankSum=0.000;DP=134;ExcessHet=3.0103;FS=0.000;MLEAC=1;MLEAF=0.500;MQ=42.00;MQRankSum=0.000;QD=22.52;ReadPosRankSum=0.816;SOR=0.649	GT:AD:DP:GQ:PL	0/1:55,79:134:99:3046,0,2013
chrX	21328	.	G	A	2217.77	PASS	AC=1;AF=0.500;AN=2;BaseQRankSum=0.641;ClippingRankSum=0.000;DP=140;ExcessHet=3.0103;FS=3.081;MLEAC=1;MLEAF=0.500;MQ=42.00;MQRankSum=0.000;QD=15.84;ReadPosRankSum=-0.886;SOR=0.452	GT:AD:DP:GQ:PL	0/1:78,62:140:99:2246,0,2979
chrX	240504	.	C	T	2306.77	PASS	AC=1;AF=0.500;AN=2;BaseQRankSum=-0.391;ClippingRankSum=0.000;DP=118;ExcessHet=3.0103;FS=4.412;MLEAC=1;MLEAF=0.500;MQ=42.00;MQRankSum=0.000;QD=19.55;ReadPosRankSum=0.718;SOR=0.595	GT:AD:DP:GQ:PL	0/1:55,63:118:99:2335,0,2058
chrX	335599	.	G	A	2523.77	PASS	AC=1;AF=0.500;AN=2;BaseQRankSum=1.257;ClippingRankSum=0.000;DP=108;ExcessHet=3.0103;FS=17.679;MLEAC=1;MLEAF=0.500;MQ=42.00;MQRankSum=0.000;QD=23.37;ReadPosRankSum=-0.351;SOR=0.600	GT:AD:DP:GQ:PL	0/1:42,66:108:99:2552,0,1467
chrX	337527	.	C	T	1842.77	PASS	AC=1;AF=0.500;AN=2;BaseQRankSum=-0.563;ClippingRankSum=0.000;DP=98;ExcessHet=3.0103;FS=6.465;MLEAC=1;MLEAF=0.500;MQ=42.00;MQRankSum=0.000;QD=18.80;ReadPosRankSum=-1.816;SOR=0.314	GT:AD:DP:GQ:PL	0/1:48,50:98:99:1871,0,1795
chrX	441135	.	C	T	1884.77	PASS	AC=1;AF=0.500;AN=2;BaseQRankSum=-0.662;ClippingRankSum=0.000;DP=112;ExcessHet=3.0103;FS=10.623;MLEAC=1;MLEAF=0.500;MQ=42.00;MQRankSum=0.000;QD=16.83;ReadPosRankSum=0.377;SOR=1.393	GT:AD:DP:GQ:PL	0/1:61,51:112:99:1913,0,2329
chrX	449050	.	G	A	2876.77	PASS	AC=1;AF=0.500;AN=2;BaseQRankSum=1.974;ClippingRankSum=0.000;DP=127;ExcessHet=3.0103;FS=1.474;MLEAC=1;MLEAF=0.500;MQ=41.97;MQRankSum=-1.171;QD=22.65;ReadPosRankSum=-0.543;SOR=0.521	GT:AD:DP:GQ:PL	0/1:52,75:127:99:2905,0,1853
chrX	529740	.	G	A	2605.77	PASS	AC=1;AF=0.500;AN=2;BaseQRankSum=1.264;ClippingRankSum=0.000;DP=121;ExcessHet=3.0103;FS=4.481;MLEAC=1;MLEAF=0.500;MQ=42.00;MQRankSum=0.000;QD=21.54;ReadPosRankSum=0.141;SOR=1.060	GT:AD:DP:GQ:PL	0/1:51,70:121:99:2634,0,1805
chrX	535237	.	G	A	1911.77	PASS	AC=1;AF=0.500;AN=2;BaseQRankSum=-0.057;ClippingRankSum=0.000;DP=112;ExcessHet=3.0103;FS=1.530;MLEAC=1;MLEAF=0.500;MQ=42.00;MQRankSum=0.000;QD=17.07;ReadPosRankSum=-0.524;SOR=0.890	GT:AD:DP:GQ:PL	0/1:60,52:112:99:1940,0,2296
chrX	574922	.	G	A	2202.77	PASS	AC=1;AF=0.500;AN=2;BaseQRankSum=0.514;ClippingRankSum=0.000;DP=112;ExcessHet=3.0103;FS=4.618;MLEAC=1;MLEAF=0.500;MQ=42.00;MQRankSum=0.000;QD=19.67;ReadPosRankSum=0.987;SOR=0.388	GT:AD:DP:GQ:PL	0/1:53,59:112:99:2231,0,1983
chrX	617930	.	G	A	1849.77	PASS	AC=1;AF=0.500;AN=2;BaseQRankSum=-0.982;ClippingRankSum=0.000;DP=117;ExcessHet=3.0103;FS=5.893;MLEAC=1;MLEAF=0.500;MQ=43.22;MQRankSum=0.895;QD=15.81;ReadPosRankSum=0.951;SOR=1.230	GT:AD:DP:GQ:PL	0/1:62,55:117:99:1878,0,2140
chrX	664725	.	C	T	2241.77	PASS	AC=1;AF=0.500;AN=2;BaseQRankSum=1.774;ClippingRankSum=0.000;DP=119;ExcessHet=3.0103;FS=0.681;MLEAC=1;MLEAF=0.500;MQ=42.00;MQRankSum=0.000;QD=18.84;ReadPosRankSum=-0.097;SOR=0.598	GT:AD:DP:GQ:PL	0/1:59,60:119:99:2270,0,2165
chrX	694972	.	G	A	1951.77	PASS	AC=1;AF=0.500;AN=2;BaseQRankSum=0.527;ClippingRankSum=0.000;DP=101;ExcessHet=3.0103;FS=0.000;MLEAC=1;MLEAF=0.500;MQ=42.00;MQRankSum=0.000;QD=19.32;ReadPosRankSum=0.230;SOR=0.723	GT:AD:DP:GQ:PL	0/1:48,53:101:99:1980,0,1784
chrX	706945	.	G	A	1886.77	PASS	AC=1;AF=0.500;AN=2;BaseQRankSum=1.220;ClippingRankSum=0.000;DP=103;ExcessHet=3.0103;FS=1.583;MLEAC=1;MLEAF=0.500;MQ=42.00;MQRankSum=0.000;QD=18.32;ReadPosRankSum=-1.252;SOR=0.896	GT:AD:DP:GQ:PL	0/1:51,52:103:99:1915,0,1797
chrXI	5539	.	C	T	1420.77	PASS	AC=1;AF=0.500;AN=2;BaseQRankSum=1.402;ClippingRankSum=0.000;DP=90;ExcessHet=3.0103;FS=0.000;MLEAC=1;MLEAF=0.500;MQ=42.00;MQRankSum=0.000;QD=15.96;ReadPosRankSum=-0.014;SOR=0.743	GT:AD:DP:GQ:PL	0/1:50,39:89:99:1449,0,1860
chrXI	70301	.	G	A	1951.77	PASS	AC=1;AF=0.500;AN=2;BaseQRankSum=1.404;ClippingRankSum=0.000;DP=119;ExcessHet=3.0103;FS=0.683;MLEAC=1;MLEAF=0.500;MQ=42.00;MQRankSum=0.000;QD=16.40;ReadPosRankSum=-0.046;SOR=0.740	GT:AD:DP:GQ:PL	0/1:65,54:119:99:1980,0,2330
chrXI	162541	.	G	A	1733.77	PASS	AC=1;AF=0.500;AN=2;BaseQRankSum=0.503;ClippingRankSum=0.000;DP=103;ExcessHet=3.0103;FS=3.629;MLEAC=1;MLEAF=0.500;MQ=41.84;MQRankSum=-0.097;QD=16.83;ReadPosRankSum=0.801;SOR=0.425	GT:AD:DP:GQ:PL	0/1:55,48:103:99:1762,0,2031
chrXI	166117	.	G	A	1611.77	PASS	AC=1;AF=0.500;AN=2;BaseQRankSum=0.490;ClippingRankSum=0.000;DP=100;ExcessHet=3.0103;FS=5.018;MLEAC=1;MLEAF=0.500;MQ=41.98;MQRankSum=-1.085;QD=16.12;ReadPosRankSum=1.006;SOR=0.599	GT:AD:DP:GQ:PL	0/1:55,45:100:99:1640,0,2035
chrXI	263313	.	G	A	1717.77	PASS	AC=1;AF=0.500;AN=2;BaseQRankSum=0.136;ClippingRankSum=0.000;DP=102;ExcessHet=3.0103;FS=5.053;MLEAC=1;MLEAF=0.500;MQ=42.00;MQRankSum=0.000;QD=16.84;ReadPosRankSum=0.247;SOR=0.356	GT:AD:DP:GQ:PL	0/1:54,48:102:99:1746,0,2026
chrXI	364631	.	G	A	2715.77	PASS	AC=1;AF=0.500;AN=2;BaseQRankSum=3.665;ClippingRankSum=0.000;DP=116;ExcessHet=3.0103;FS=0.000;MLEAC=1;MLEAF=0.500;MQ=42.00;MQRankSum=0.000;QD=23.41;ReadPosRankSum=-1.155;SOR=0.691	GT:AD:DP:GQ:PL	0/1:45,71:116:99:2744,0,1584
chrXI	382853	.	G	A	1401.77	PASS	AC=1;AF=0.500;AN=2;BaseQRankSum=2.060;ClippingRankSum=0.000;DP=80;ExcessHet=3.0103;FS=3.002;MLEAC=1;MLEAF=0.500;MQ=42.00;MQRankSum=0.000;QD=17.52;ReadPosRankSum=-0.290;SOR=1.059	GT:AD:DP:GQ:PL	0/1:41,39:80:99:1430,0,1430
chrXI	439012	.	C	T	1990.77	PASS	AC=1;AF=0.500;AN=2;BaseQRankSum=-0.163;ClippingRankSum=0.000;DP=101;ExcessHet=3.0103;FS=9.478;MLEAC=1;MLEAF=0.500;MQ=42.00;MQRankSum=0.000;QD=19.71;ReadPosRankSum=1.208;SOR=1.026	GT:AD:DP:GQ:PL	0/1:46,55:101:99:2019,0,1673
chrXI	458572	.	G	A	2180.77	PASS	AC=1;AF=0.500;AN=2;BaseQRankSum=2.286;ClippingRankSum=0.000;DP=122;ExcessHet=3.0103;FS=0.674;MLEAC=1;MLEAF=0.500;MQ=41.89;MQRankSum=1.386;QD=17.88;ReadPosRankSum=0.348;SOR=0.579	GT:AD:DP:GQ:PL	0/1:63,59:122:99:2209,0,2332
chrXI	557333	.	G	A	2126.77	PASS	AC=1;AF=0.500;AN=2;BaseQRankSum=3.328;ClippingRankSum=0.000;DP=112;ExcessHet=3.0103;FS=12.356;MLEAC=1;MLEAF=0.500;MQ=41.98;MQRankSum=-0.964;QD=18.99;ReadPosRankSum=-0.177;SOR=0.278	GT:AD:DP:GQ:PL	0/1:55,57:112:99:2155,0,1920
chrXII	52469	.	C	T	2245.77	PASS	AC=1;AF=0.500;AN=2;BaseQRankSum=2.057;ClippingRankSum=0.000;DP=110;ExcessHet=3.0103;FS=1.539;MLEAC=1;MLEAF=0.500;MQ=42.00;MQRankSum=0.000;QD=20.42;ReadPosRankSum=-0.106;SOR=0.894	GT:AD:DP:GQ:PL	0/1:51,59:110:99:2274,0,1888
chrXII	121823	.	C	T	1119.77	PASS	AC=1;AF=0.500;AN=2;BaseQRankSum=-0.018;ClippingRankSum=0.000;DP=71;ExcessHet=3.0103;FS=8.431;MLEAC=1;MLEAF=0.500;MQ=41.71;MQRankSum=-0.993;QD=15.77;ReadPosRankSum=-0.332;SOR=0.200	GT:AD:DP:GQ:PL	0/1:35,36:71:99:1148,0,1190
chrXII	183436	.	C	T	2244.77	PASS	AC=1;AF=0.500;AN=2;BaseQRankSum=0.716;ClippingRankSum=0.000;DP=114;ExcessHet=3.0103;FS=3.525;MLEAC=1;MLEAF=0.500;MQ=42.00;MQRankSum=0.000;QD=19.69;ReadPosRankSum=0.425;SOR=0.418	GT:AD:DP:GQ:PL	0/1:54,60:114:99:2273,0,1949
chrXII	290143	.	C	T	2068.77	PASS	AC=1;AF=0.500;AN=2;BaseQRankSum=-0.029;ClippingRankSum=0.000;DP=110;ExcessHet=3.0103;FS=5.982;MLEAC=1;MLEAF=0.500;MQ=42.00;MQRankSum=0.000;QD=18.98;ReadPosRankSum=-1.436;SOR=0.555	GT:AD:DP:GQ:PL	0/1:56,53:109:99:2097,0,4507
chrXII	290146	.	C	T	2068.77	PASS	AC=1;AF=0.500;AN=2;BaseQRankSum=-0.022;ClippingRankSum=0.000;DP=110;ExcessHet=3.0103;FS=6.000;MLEAC=1;MLEAF=0.500;MQ=42.00;MQRankSum=0.000;QD=18.98;ReadPosRankSum=-1.769;SOR=0.477	GT:AD:DP:GQ:PL	0/1:55,54:109:99:2097,0,4507
chrXII	299434	.	G	A	1693.77	PASS	AC=1;AF=0.500;AN=2;BaseQRankSum=-0.288;ClippingRankSum=0.000;DP=93;ExcessHet=3.0103;FS=2.713;MLEAC=1;MLEAF=0.500;MQ=42.00;MQRankSum=0.000;QD=18.21;ReadPosRankSum=1.573;SOR=0.446	GT:AD:DP:GQ:PL	0/1:47,46:93:99:1722,0,1761
chrXII	369509	.	C	T	1726.77	PASS	AC=1;AF=0.500;AN=2;BaseQRankSum=0.581;ClippingRankSum=0.000;DP=113;ExcessHet=3.0103;FS=0.697;MLEAC=1;MLEAF=0.500;MQ=41.94;MQRankSum=-1.065;QD=15.28;ReadPosRankSum=-1.472;SOR=0.612	GT:AD:DP:GQ:PL	0/1:61,52:113:99:1755,0,2087
chrXII	377775	.	C	T	2444.77	PASS	AC=1;AF=0.500;AN=2;BaseQRankSum=-0.239;ClippingRankSum=0.000;DP=120;ExcessHet=3.0103;FS=4.569;MLEAC=1;MLEAF=0.500;MQ=42.00;MQRankSum=0.000;QD=20.37;ReadPosRankSum=-0.885;SOR=0.395	GT:AD:DP:GQ:PL	0/1:55,65:120:99:2473,0,2030
chrXII	378005	.	C	T	1322.77	PASS	AC=1;AF=0.500;AN=2;BaseQRankSum=-2.119;ClippingRankSum=0.000;DP=82;ExcessHet=3.0103;FS=3.026;MLEAC=1;MLEAF=0.500;MQ=42.00;MQRankSum=0.000;QD=16.13;ReadPosRankSum=0.390;SOR=1.125	GT:AD:DP:GQ:PL	0/1:45,37:82:99:1351,0,1738
chrXII	441979	.	C	T	2622.77	PASS	AC=1;AF=0.500;AN=2;BaseQRankSum=1.998;ClippingRankSum=0.000;DP=124;ExcessHet=3.0103;FS=2.342;MLEAC=1;MLEAF=0.500;MQ=42.00;MQRankSum=0.000;QD=21.15;ReadPosRankSum=1.159;SOR=0.975	GT:AD:DP:GQ:PL	0/1:54,70:124:99:2651,0,1884
chrXII	500804	.	C	T	1823.77	PASS	AC=1;AF=0.500;AN=2;BaseQRankSum=0.345;ClippingRankSum=0.000;DP=94;ExcessHet=3.0103;FS=5.175;MLEAC=1;MLEAF=0.500;MQ=42.00;MQRankSum=0.000;QD=19.40;ReadPosRankSum=-0.342;SOR=0.348	GT:AD:DP:GQ:PL	0/1:45,49:94:99:1852,0,1660
chrXII	518082	.	G	A	2127.77	PASS	AC=1;AF=0.500;AN=2;BaseQRankSum=-1.430;ClippingRankSum=0.000;DP=113;ExcessHet=3.0103;FS=0.000;MLEAC=1;MLEAF=0.500;MQ=42.00;MQRankSum=0.000;QD=18.83;ReadPosRankSum=0.494;SOR=0.659	GT:AD:DP:GQ:PL	0/1:55,58:113:99:2156,0,2064
chrXII	837756	.	G	A	1863.77	PASS	AC=1;AF=0.500;AN=2;BaseQRankSum=0.547;ClippingRankSum=0.000;DP=113;ExcessHet=3.0103;FS=5.932;MLEAC=1;MLEAF=0.500;MQ=41.98;MQRankSum=0.925;QD=16.49;ReadPosRankSum=0.855;SOR=1.165	GT:AD:DP:GQ:PL	0/1:62,51:113:99:1892,0,2321
chrXII	1049657	.	C	T	1813.77	PASS	AC=1;AF=0.500;AN=2;BaseQRankSum=1.085;ClippingRankSum=0.000;DP=92;ExcessHet=3.0103;FS=5.227;MLEAC=1;MLEAF=0.500;MQ=42.00;MQRankSum=0.000;QD=19.71;ReadPosRankSum=-0.609;SOR=0.423	GT:AD:DP:GQ:PL	0/1:43,49:92:99:1842,0,1595
chrXIII	77565	.	C	T	2165.77	PASS	AC=1;AF=0.500;AN=2;BaseQRankSum=1.938;ClippingRankSum=0.000;DP=112;ExcessHet=3.0103;FS=0.000;MLEAC=1;MLEAF=0.500;MQ=42.00;MQRankSum=0.000;QD=19.34;ReadPosRankSum=-0.183;SOR=0.752	GT:AD:DP:GQ:PL	0/1:54,58:112:99:2194,0,1933
chrXIII	183951	.	G	A	526.77	PASS	AC=1;AF=0.500;AN=2;BaseQRankSum=1.438;ClippingRankSum=0.000;DP=99;ExcessHet=3.0103;FS=3.640;MLEAC=1;MLEAF=0.500;MQ=41.91;MQRankSum=0.895;QD=5.32;ReadPosRankSum=0.341;SOR=0.307	GT:AD:DP:GQ:PL	0/1:79,20:99:99:555,0,3118
chrXIII	223860	.	G	A	2307.77	PASS	AC=1;AF=0.500;AN=2;BaseQRankSum=-0.223;ClippingRankSum=0.000;DP=131;ExcessHet=3.0103;FS=3.132;MLEAC=1;MLEAF=0.500;MQ=42.00;MQRankSum=0.000;QD=17.62;ReadPosRankSum=0.651;SOR=0.469	GT:AD:DP:GQ:PL	0/1:68,63:131:99:2336,0,2499
chrXIII	485772	.	G	A	3117.77	PASS	AC=1;AF=0.500;AN=2;BaseQRankSum=2.454;ClippingRankSum=0.000;DP=145;ExcessHet=3.0103;FS=0.000;MLEAC=1;MLEAF=0.500;MQ=42.00;MQRankSum=0.000;QD=21.50;ReadPosRankSum=-0.666;SOR=0.701	GT:AD:DP:GQ:PL	0/1:62,83:145:99:3146,0,2205
chrXIII	504904	.	G	A	1626.77	PASS	AC=1;AF=0.500;AN=2;BaseQRankSum=0.184;ClippingRankSum=0.000;DP=98;ExcessHet=3.0103;FS=3.711;MLEAC=1;MLEAF=0.500;MQ=41.06;MQRankSum=2.524;QD=16.60;ReadPosRankSum=-0.715;SOR=0.849	GT:AD:DP:GQ:PL	0/1:53,45:98:99:1655,0,1893
chrXIII	525752	.	G	A	2250.77	PASS	AC=1;AF=0.500;AN=2;BaseQRankSum=0.313;ClippingRankSum=0.000;DP=119;ExcessHet=3.0103;FS=1.474;MLEAC=1;MLEAF=0.500;MQ=42.00;MQRankSum=0.000;QD=19.07;ReadPosRankSum=0.157;SOR=0.900	GT:AD:DP:GQ:PL	0/1:57,61:118:99:2279,0,2118
chrXIII	611078	.	C	T	2172.77	PASS	AC=1;AF=0.500;AN=2;BaseQRankSum=-1.219;ClippingRankSum=0.000;DP=113;ExcessHet=3.0103;FS=1.533;MLEAC=1;MLEAF=0.500;MQ=41.98;MQRankSum=1.063;QD=19.23;ReadPosRankSum=-0.706;SOR=0.509	GT:AD:DP:GQ:PL	0/1:54,59:113:99:2201,0,1995
chrXIII	622638	.	G	A	2216.77	PASS	AC=1;AF=0.500;AN=2;BaseQRankSum=1.844;ClippingRankSum=0.000;DP=128;ExcessHet=3.0103;FS=5.301;MLEAC=1;MLEAF=0.500;MQ=41.88;MQRankSum=-1.032;QD=17.32;ReadPosRankSum=0.920;SOR=0.837	GT:AD:DP:GQ:PL	0/1:67,61:128:99:2245,0,2524
chrXIII	679573	.	G	A	1549.77	PASS	AC=1;AF=0.500;AN=2;BaseQRankSum=1.140;ClippingRankSum=0.000;DP=89;ExcessHet=3.0103;FS=0.798;MLEAC=1;MLEAF=0.500;MQ=42.00;MQRankSum=0.000;QD=17.41;ReadPosRankSum=-0.020;SOR=0.845	GT:AD:DP:GQ:PL	0/1:47,42:89:99:1578,0,1776
chrXIII	790208	.	G	A	2299.77	PASS	AC=1;AF=0.500;AN=2;BaseQRankSum=-0.857;ClippingRankSum=0.000;DP=114;ExcessHet=3.0103;FS=3.452;MLEAC=1;MLEAF=0.500;MQ=42.00;MQRankSum=0.000;QD=20.17;ReadPosRankSum=1.436;SOR=1.044	GT:AD:DP:GQ:PL	0/1:52,62:114:99:2328,0,1899
chrXIII	805115	.	G	A	1552.77	PASS	AC=1;AF=0.500;AN=2;BaseQRankSum=-1.185;ClippingRankSum=0.000;DP=110;ExcessHet=3.0103;FS=3.604;MLEAC=1;MLEAF=0.500;MQ=42.00;MQRankSum=0.000;QD=14.12;ReadPosRankSum=-0.231;SOR=1.069	GT:AD:DP:GQ:PL	0/1:66,44:110:99:1581,0,2558
chrXIII	901314	.	G	A	2070.77	PASS	AC=1;AF=0.500;AN=2;BaseQRankSum=-0.494;ClippingRankSum=0.000;DP=124;ExcessHet=3.0103;FS=1.414;MLEAC=1;MLEAF=0.500;MQ=42.00;MQRankSum=0.000;QD=16.70;ReadPosRankSum=0.592;SOR=0.837	GT:AD:DP:GQ:PL	0/1:65,59:124:99:2099,0,2411
chrXIV	112351	.	G	A	2207.77	PASS	AC=1;AF=0.500;AN=2;BaseQRankSum=-0.339;ClippingRankSum=0.000;DP=116;ExcessHet=3.0103;FS=1.461;MLEAC=1;MLEAF=0.500;MQ=41.87;MQRankSum=-0.949;QD=19.03;ReadPosRankSum=0.990;SOR=0.565	GT:AD:DP:GQ:PL	0/1:56,60:116:99:2236,0,2068
chrXIV	188032	.	G	A	1960.77	PASS	AC=1;AF=0.500;AN=2;BaseQRankSum=1.135;ClippingRankSum=0.000;DP=112;ExcessHet=3.0103;FS=0.707;MLEAC=1;MLEAF=0.500;MQ=41.97;MQRankSum=-0.064;QD=17.51;ReadPosRankSum=-0.915;SOR=0.573	GT:AD:DP:GQ:PL	0/1:59,53:112:99:1989,0,2201
chrXIV	196099	.	C	T	2364.77	PASS	AC=1;AF=0.500;AN=2;BaseQRankSum=-0.134;ClippingRankSum=0.000;DP=136;ExcessHet=3.0103;FS=9.214;MLEAC=1;MLEAF=0.500;MQ=42.08;MQRankSum=1.045;QD=17.39;ReadPosRankSum=0.583;SOR=1.388	GT:AD:DP:GQ:PL	0/1:70,66:136:99:2393,0,2440
chrXIV	240754	.	G	A	2391.77	PASS	AC=1;AF=0.500;AN=2;BaseQRankSum=0.048;ClippingRankSum=0.000;DP=113;ExcessHet=3.0103;FS=4.673;MLEAC=1;MLEAF=0.500;MQ=42.00;MQRankSum=0.000;QD=21.17;ReadPosRankSum=-1.576;SOR=1.179	GT:AD:DP:GQ:PL	0/1:50,63:113:99:2420,0,1809
chrXIV	297310	.	G	A	1926.77	PASS	AC=1;AF=0.500;AN=2;BaseQRankSum=-1.900;ClippingRankSum=0.000;DP=104;ExcessHet=3.0103;FS=11.404;MLEAC=1;MLEAF=0.500;MQ=41.98;MQRankSum=1.039;QD=18.53;ReadPosRankSum=0.338;SOR=0.209	GT:AD:DP:GQ:PL	0/1:51,53:104:99:1955,0,1901
chrXIV	325845	.	G	A	2038.77	PASS	AC=1;AF=0.500;AN=2;BaseQRankSum=-1.485;ClippingRankSum=0.000;DP=114;ExcessHet=3.0103;FS=4.542;MLEAC=1;MLEAF=0.500;MQ=42.00;MQRankSum=0.000;QD=17.88;ReadPosRankSum=-0.503;SOR=1.114	GT:AD:DP:GQ:PL	0/1:59,55:114:99:2067,0,2258
chrXIV	385682	.	G	A	1972.77	PASS	AC=1;AF=0.500;AN=2;BaseQRankSum=-0.653;ClippingRankSum=0.000;DP=118;ExcessHet=3.0103;FS=4.499;MLEAC=1;MLEAF=0.500;MQ=42.00;MQRankSum=0.000;QD=16.72;ReadPosRankSum=-0.141;SOR=0.397	GT:AD:DP:GQ:PL	0/1:64,54:118:99:2001,0,2380
chrXIV	490702	.	G	A	1899.77	PASS	AC=1;AF=0.500;AN=2;BaseQRankSum=-0.640;ClippingRankSum=0.000;DP=95;ExcessHet=3.0103;FS=6.614;MLEAC=1;MLEAF=0.500;MQ=42.00;MQRankSum=0.000;QD=20.00;ReadPosRankSum=2.029;SOR=0.671	GT:AD:DP:GQ:PL	0/1:44,51:95:99:1928,0,1634
chrXIV	531694	.	C	T	1995.77	PASS	AC=1;AF=0.500;AN=2;BaseQRankSum=-0.336;ClippingRankSum=0.000;DP=101;ExcessHet=3.0103;FS=3.817;MLEAC=1;MLEAF=0.500;MQ=42.00;MQRankSum=0.000;QD=19.76;ReadPosRankSum=-0.173;SOR=1.148	GT:AD:DP:GQ:PL	0/1:47,54:101:99:2024,0,1639
chrXIV	531739	.	C	T	1370.77	PASS	AC=1;AF=0.500;AN=2;BaseQRankSum=-2.253;ClippingRankSum=0.000;DP=92;ExcessHet=3.0103;FS=1.736;MLEAC=1;MLEAF=0.500;MQ=42.00;MQRankSum=0.000;QD=15.06;ReadPosRankSum=0.182;SOR=0.525	GT:AD:DP:GQ:PL	0/1:52,39:91:99:1399,0,1994
chrXIV	559702	.	G	A	2082.77	PASS	AC=1;AF=0.500;AN=2;BaseQRankSum=-0.501;ClippingRankSum=0.000;DP=101;ExcessHet=3.0103;FS=3.774;MLEAC=1;MLEAF=0.500;MQ=42.00;MQRankSum=0.000;QD=20.62;ReadPosRankSum=-1.325;SOR=1.145	GT:AD:DP:GQ:PL	0/1:46,55:101:99:2111,0,1672
chrXIV	575479	.	C	T	2116.77	PASS	AC=1;AF=0.500;AN=2;BaseQRankSum=-1.217;ClippingRankSum=0.000;DP=112;ExcessHet=3.0103;FS=3.470;MLEAC=1;MLEAF=0.500;MQ=42.00;MQRankSum=0.000;QD=18.90;ReadPosRankSum=-0.101;SOR=0.746	GT:AD:DP:GQ:PL	0/1:55,57:112:99:2145,0,2081
chrXIV	716583	.	G	A	1988.77	PASS	AC=1;AF=0.500;AN=2;BaseQRankSum=1.545;ClippingRankSum=0.000;DP=110;ExcessHet=3.0103;FS=2.461;MLEAC=1;MLEAF=0.500;MQ=42.00;MQRankSum=0.000;QD=18.08;ReadPosRankSum=-0.475;SOR=0.803	GT:AD:DP:GQ:PL	0/1:55,55:110:99:2017,0,1939
chrXV	128073	.	G	A	2068.77	PASS	AC=1;AF=0.500;AN=2;BaseQRankSum=0.104;ClippingRankSum=0.000;DP=116;ExcessHet=3.0103;FS=3.485;MLEAC=1;MLEAF=0.500;MQ=42.00;MQRankSum=0.000;QD=17.83;ReadPosRankSum=-2.179;SOR=0.414	GT:AD:DP:GQ:PL	0/1:59,57:116:99:2097,0,2234
chrXV	213549	.	G	A	2335.77	PASS	AC=1;AF=0.500;AN=2;BaseQRankSum=1.120;ClippingRankSum=0.000;DP=128;ExcessHet=3.0103;FS=6.532;MLEAC=1;MLEAF=0.500;MQ=41.78;MQRankSum=-1.387;QD=18.25;ReadPosRankSum=-0.581;SOR=0.653	GT:AD:DP:GQ:PL	0/1:63,65:128:99:2364,0,2350
chrXV	234215	.	G	A	1957.77	PASS	AC=1;AF=0.500;AN=2;BaseQRankSum=-0.866;ClippingRankSum=0.000;DP=100;ExcessHet=3.0103;FS=0.749;MLEAC=1;MLEAF=0.500;MQ=41.98;MQRankSum=-0.903;QD=19.58;ReadPosRankSum=-0.761;SOR=0.591	GT:AD:DP:GQ:PL	0/1:46,54:100:99:1986,0,1715
chrXV	234251	.	C	T	1426.77	PASS	AC=1;AF=0.500;AN=2;BaseQRankSum=0.952;ClippingRankSum=0.000;DP=98;ExcessHet=3.0103;FS=1.652;MLEAC=1;MLEAF=0.500;MQ=41.98;MQRankSum=0.851;QD=14.56;ReadPosRankSum=-1.860;SOR=0.902	GT:AD:DP:GQ:PL	0/1:58,40:98:99:1455,0,2185
chrXV	370839	.	C	T	1855.77	PASS	AC=1;AF=0.500;AN=2;BaseQRankSum=2.000;ClippingRankSum=0.000;DP=110;ExcessHet=3.0103;FS=1.535;MLEAC=1;MLEAF=0.500;MQ=42.00;MQRankSum=0.000;QD=16.87;ReadPosRankSum=-1.808;SOR=0.587	GT:AD:DP:GQ:PL	0/1:59,51:110:99:1884,0,2203
chrXV	444807	.	C	T	1915.77	PASS	AC=1;AF=0.500;AN=2;BaseQRankSum=-0.315;ClippingRankSum=0.000;DP=114;ExcessHet=3.0103;FS=8.772;MLEAC=1;MLEAF=0.500;MQ=41.98;MQRankSum=0.950;QD=16.80;ReadPosRankSum=-1.412;SOR=0.916	GT:AD:DP:GQ:PL	0/1:61,53:114:99:1944,0,2278
chrXV	505750	.	G	A	1950.77	PASS	AC=1;AF=0.500;AN=2;BaseQRankSum=-0.121;ClippingRankSum=0.000;DP=106;ExcessHet=3.0103;FS=7.606;MLEAC=1;MLEAF=0.500;MQ=42.00;MQRankSum=0.000;QD=18.40;ReadPosRankSum=-0.334;SOR=0.782	GT:AD:DP:GQ:PL	0/1:53,53:106:99:1979,0,1994
chrXV	517391	.	G	A	1838.77	PASS	AC=1;AF=0.500;AN=2;BaseQRankSum=1.067;ClippingRankSum=0.000;DP=102;ExcessHet=3.0103;FS=1.601;MLEAC=1;MLEAF=0.500;MQ=41.86;MQRankSum=-0.961;QD=18.03;ReadPosRankSum=-1.025;SOR=0.941	GT:AD:DP:GQ:PL	0/1:50,52:102:99:1867,0,1798
chrXV	652280	.	G	A	1793.77	PASS	AC=1;AF=0.500;AN=2;BaseQRankSum=0.552;ClippingRankSum=0.000;DP=120;ExcessHet=3.0103;FS=7.002;MLEAC=1;MLEAF=0.500;MQ=41.98;MQRankSum=0.877;QD=14.95;ReadPosRankSum=-1.213;SOR=1.008	GT:AD:DP:GQ:PL	0/1:69,51:120:99:1822,0,2568
chrXV	755202	.	G	A	2230.77	PASS	AC=1;AF=0.500;AN=2;BaseQRankSum=1.291;ClippingRankSum=0.000;DP=111;ExcessHet=3.0103;FS=8.837;MLEAC=1;MLEAF=0.500;MQ=42.00;MQRankSum=0.000;QD=20.10;ReadPosRankSum=-0.156;SOR=1.138	GT:AD:DP:GQ:PL	0/1:52,59:111:99:2259,0,1902
chrXV	812217	.	G	A	1562.77	PASS	AC=1;AF=0.500;AN=2;BaseQRankSum=0.572;ClippingRankSum=0.000;DP=85;ExcessHet=3.0103;FS=0.000;MLEAC=1;MLEAF=0.500;MQ=42.00;MQRankSum=0.000;QD=18.39;ReadPosRankSum=0.800;SOR=0.743	GT:AD:DP:GQ:PL	0/1:43,42:85:99:1591,0,1629
chrXV	930584	.	C	T	2335.77	PASS	AC=1;AF=0.500;AN=2;BaseQRankSum=2.236;ClippingRankSum=0.000;DP=116;ExcessHet=3.0103;FS=4.511;MLEAC=1;MLEAF=0.500;MQ=42.00;MQRankSum=0.000;QD=20.14;ReadPosRankSum=0.619;SOR=0.396	GT:AD:DP:GQ:PL	0/1:54,62:116:99:2364,0,1978
chrXV	944519	.	C	T	1036.77	PASS	AC=1;AF=0.500;AN=2;BaseQRankSum=2.380;ClippingRankSum=0.000;DP=54;ExcessHet=3.0103;FS=1.022;MLEAC=1;MLEAF=0.500;MQ=41.96;MQRankSum=-0.891;QD=19.20;ReadPosRankSum=0.732;SOR=0.547	GT:AD:DP:GQ:PL	0/1:25,29:54:99:1065,0,607
chrXV	976452	.	G	A	2061.77	PASS	AC=1;AF=0.500;AN=2;BaseQRankSum=0.604;ClippingRankSum=0.000;DP=104;ExcessHet=3.0103;FS=2.592;MLEAC=1;MLEAF=0.500;MQ=42.00;MQRankSum=0.000;QD=20.21;ReadPosRankSum=0.177;SOR=0.978	GT:AD:DP:GQ:PL	0/1:46,56:102:99:2090,0,1695
chrXV	993281	.	G	A	2301.77	PASS	AC=1;AF=0.500;AN=2;BaseQRankSum=-1.007;ClippingRankSum=0.000;DP=101;ExcessHet=3.0103;FS=0.000;MLEAC=1;MLEAF=0.500;MQ=41.98;MQRankSum=-0.790;QD=22.79;ReadPosRankSum=-0.729;SOR=0.693	GT:AD:DP:GQ:PL	0/1:40,61:101:99:2330,0,1415
chrXVI	40018	.	C	T	2009.77	PASS	AC=1;AF=0.500;AN=2;BaseQRankSum=0.191;ClippingRankSum=0.000;DP=103;ExcessHet=3.0103;FS=0.000;MLEAC=1;MLEAF=0.500;MQ=42.00;MQRankSum=0.000;QD=19.51;ReadPosRankSum=0.958;SOR=0.627	GT:AD:DP:GQ:PL	0/1:49,54:103:99:2038,0,1787
chrXVI	85955	.	C	T	1970.77	PASS	AC=1;AF=0.500;AN=2;BaseQRankSum=-0.905;ClippingRankSum=0.000;DP=109;ExcessHet=3.0103;FS=0.712;MLEAC=1;MLEAF=0.500;MQ=42.00;MQRankSum=0.000;QD=18.08;ReadPosRankSum=-0.226;SOR=0.735	GT:AD:DP:GQ:PL	0/1:55,54:109:99:1999,0,2085
chrXVI	103155	.	C	T	2380.77	PASS	AC=1;AF=0.500;AN=2;BaseQRankSum=-1.174;ClippingRankSum=0.000;DP=127;ExcessHet=3.0103;FS=0.663;MLEAC=1;MLEAF=0.500;MQ=42.00;MQRankSum=0.000;QD=18.89;ReadPosRankSum=-1.290;SOR=0.820	GT:AD:DP:GQ:PL	0/1:62,64:126:99:2409,0,2287
chrXVI	167143	.	C	T	2059.77	PASS	AC=1;AF=0.500;AN=2;BaseQRankSum=-1.353;ClippingRankSum=0.000;DP=105;ExcessHet=3.0103;FS=2.525;MLEAC=1;MLEAF=0.500;MQ=41.87;MQRankSum=-0.916;QD=19.62;ReadPosRankSum=0.101;SOR=0.489	GT:AD:DP:GQ:PL	0/1:49,56:105:99:2088,0,1813
chrXVI	259548	.	G	A	1789.77	PASS	AC=1;AF=0.500;AN=2;BaseQRankSum=-0.681;ClippingRankSum=0.000;DP=121;ExcessHet=3.0103;FS=2.363;MLEAC=1;MLEAF=0.500;MQ=42.00;MQRankSum=0.000;QD=14.79;ReadPosRankSum=-0.365;SOR=0.541	GT:AD:DP:GQ:PL	0/1:70,51:121:99:1818,0,2605
chrXVI	280230	.	G	A	1567.77	PASS	AC=1;AF=0.500;AN=2;BaseQRankSum=0.437;ClippingRankSum=0.000;DP=106;ExcessHet=3.0103;FS=0.000;MLEAC=1;MLEAF=0.500;MQ=42.00;MQRankSum=0.000;QD=14.79;ReadPosRankSum=-0.930;SOR=0.704	GT:AD:DP:GQ:PL	0/1:61,45:106:99:1596,0,2314
chrXVI	449483	.	C	T	1718.77	PASS	AC=1;AF=0.500;AN=2;BaseQRankSum=-0.112;ClippingRankSum=0.000;DP=103;ExcessHet=3.0103;FS=0.758;MLEAC=1;MLEAF=0.500;MQ=41.86;MQRankSum=0.972;QD=16.69;ReadPosRankSum=1.232;SOR=0.551	GT:AD:DP:GQ:PL	0/1:54,49:103:99:1747,0,2028
chrXVI	606976	.	G	A	2075.77	PASS	AC=1;AF=0.500;AN=2;BaseQRankSum=-0.088;ClippingRankSum=0.000;DP=116;ExcessHet=3.0103;FS=2.394;MLEAC=1;MLEAF=0.500;MQ=41.88;MQRankSum=1.000;QD=17.89;ReadPosRankSum=0.497;SOR=0.464	GT:AD:DP:GQ:PL	0/1:59,57:116:99:2104,0,2165
chrXVI	619924	.	C	T	1648.77	PASS	AC=1;AF=0.500;AN=2;BaseQRankSum=1.853;ClippingRankSum=0.000;DP=111;ExcessHet=3.0103;FS=1.551;MLEAC=1;MLEAF=0.500;MQ=42.00;MQRankSum=0.000;QD=14.85;ReadPosRankSum=-0.376;SOR=0.524	GT:AD:DP:GQ:PL	0/1:65,46:111:99:1677,0,2401
chrXVI	689618	.	C	T	1536.77	PASS	AC=1;AF=0.500;AN=2;BaseQRankSum=-0.433;ClippingRankSum=0.000;DP=98;ExcessHet=3.0103;FS=5.072;MLEAC=1;MLEAF=0.500;MQ=41.91;MQRankSum=0.905;QD=15.68;ReadPosRankSum=0.217;SOR=0.359	GT:AD:DP:GQ:PL	0/1:55,43:98:99:1565,0,2079
chrXVI	753232	.	C	T	1919.77	PASS	AC=1;AF=0.500;AN=2;BaseQRankSum=1.484;ClippingRankSum=0.000;DP=100;ExcessHet=3.0103;FS=2.616;MLEAC=1;MLEAF=0.500;MQ=42.00;MQRankSum=0.000;QD=19.20;ReadPosRankSum=0.273;SOR=0.952	GT:AD:DP:GQ:PL	0/1:47,53:100:99:1948,0,1619
chrXVI	828088	.	G	A	2072.77	PASS	AC=1;AF=0.500;AN=2;BaseQRankSum=1.093;ClippingRankSum=0.000;DP=99;ExcessHet=3.0103;FS=2.609;MLEAC=1;MLEAF=0.500;MQ=41.85;MQRankSum=-0.874;QD=20.94;ReadPosRankSum=0.181;SOR=0.477	GT:AD:DP:GQ:PL	0/1:44,55:99:99:2101,0,1612
chrXVI	881892	.	G	A	2214.77	PASS	AC=1;AF=0.500;AN=2;BaseQRankSum=-1.122;ClippingRankSum=0.000;DP=121;ExcessHet=3.0103;FS=0.000;MLEAC=1;MLEAF=0.500;MQ=42.00;MQRankSum=0.000;QD=18.30;ReadPosRankSum=-0.839;SOR=0.733	GT:AD:DP:GQ:PL	0/1:61,60:121:99:2243,0,2322
chrXVI	937350	.	G	A	2042.77	PASS	AC=1;AF=0.500;AN=2;BaseQRankSum=-0.432;ClippingRankSum=0.000;DP=106;ExcessHet=3.0103;FS=0.000;MLEAC=1;MLEAF=0.500;MQ=41.86;MQRankSum=-0.926;QD=19.27;ReadPosRankSum=-1.706;SOR=0.693	GT:AD:DP:GQ:PL	0/1:50,56:106:99:2071,0,1849
