# Supplementary material for: Recombination Is Responsible for the Increased Recovery of Drug-Resistant Mutants with Hypermutated Genomes in Resting Yeast Diploids Expressing APOBEC Deaminases
Source: Front Genet. 2017 Dec 12;8:202. doi: 10.3389/fgene.2017.00202 (PMC5733079; doi:10.3389/fgene.2017.00202)
Supplement: Supplementary file 6 [file Data_Sheet_1.zip › PmCDA1_d2/N130-LAN210-Can-PmCDA1-NA-RUN8-D2_Sample_d2-5_SNVs_final.vcf]

##fileformat=VCFv4.2
##FILTER=<ID=LowQual,Description="Low quality">
##FORMAT=<ID=AD,Number=R,Type=Integer,Description="Allelic depths for the ref and alt alleles in the order listed">
##FORMAT=<ID=DP,Number=1,Type=Integer,Description="Approximate read depth (reads with MQ=255 or with bad mates are filtered)">
##FORMAT=<ID=GQ,Number=1,Type=Integer,Description="Genotype Quality">
##FORMAT=<ID=GT,Number=1,Type=String,Description="Genotype">
##FORMAT=<ID=PL,Number=G,Type=Integer,Description="Normalized, Phred-scaled likelihoods for genotypes as defined in the VCF specification">
##GATKCommandLine.HaplotypeCaller=<ID=HaplotypeCaller,Version=3.8-0-ge9d806836,Date="Wed Sep 06 00:29:45 PDT 2017",Epoch=1504682985334,CommandLineOptions="analysis_type=HaplotypeCaller input_file=[N130-LAN210-Can-PmCDA1-NA-RUN8-D2_Sample_d2-5_sorted_dedup_RG_realigned.bam] showFullBamList=false read_buffer_size=null read_filter=[] disable_read_filter=[] intervals=null excludeIntervals=[../../LAN210/20170903_LAN210_v0.10m_masked_v2.bed] interval_set_rule=UNION interval_merging=ALL interval_padding=0 reference_sequence=../../LAN210/LAN210_v0.10m.fasta nonDeterministicRandomSeed=false disableDithering=false maxRuntime=-1 maxRuntimeUnits=MINUTES downsampling_type=BY_SAMPLE downsample_to_fraction=null downsample_to_coverage=500 baq=OFF baqGapOpenPenalty=40.0 refactor_NDN_cigar_string=false fix_misencoded_quality_scores=false allow_potentially_misencoded_quality_scores=false useOriginalQualities=false defaultBaseQualities=-1 performanceLog=null BQSR=null quantize_quals=0 static_quantized_quals=null round_down_quantized=false disable_indel_quals=false emit_original_quals=false preserve_qscores_less_than=6 globalQScorePrior=-1.0 secondsBetweenProgressUpdates=10 validation_strictness=SILENT remove_program_records=false keep_program_records=false sample_rename_mapping_file=null unsafe=null use_jdk_deflater=false use_jdk_inflater=false disable_auto_index_creation_and_locking_when_reading_rods=false no_cmdline_in_header=false sites_only=false never_trim_vcf_format_field=false bcf=false bam_compression=null simplifyBAM=false disable_bam_indexing=false generate_md5=false num_threads=1 num_cpu_threads_per_data_thread=1 num_io_threads=0 monitorThreadEfficiency=false num_bam_file_handles=null read_group_black_list=null pedigree=[] pedigreeString=[] pedigreeValidationType=STRICT allow_intervals_with_unindexed_bam=false generateShadowBCF=false variant_index_type=DYNAMIC_SEEK variant_index_parameter=-1 reference_window_stop=0 phone_home= gatk_key=null tag=NA logging_level=INFO log_to_file=null help=false version=false out=/media/artem/artem_second/20170727_RUN8/Project_Stepchenkova/APOBEC_ung1_dynamics/N130-LAN210-Can-PmCDA1-NA-RUN8-D2_Sample_d2-5/N130-LAN210-Can-PmCDA1-NA-RUN8-D2_Sample_d2-5.vcf likelihoodCalculationEngine=PairHMM heterogeneousKmerSizeResolution=COMBO_MIN dbsnp=(RodBinding name= source=UNBOUND) dontTrimActiveRegions=false maxDiscARExtension=25 maxGGAARExtension=300 paddingAroundIndels=150 paddingAroundSNPs=20 comp=[] annotation=[] excludeAnnotation=[] group=[StandardAnnotation, StandardHCAnnotation] debug=false useFilteredReadsForAnnotations=false emitRefConfidence=NONE bamOutput=null bamWriterType=CALLED_HAPLOTYPES emitDroppedReads=false disableOptimizations=false annotateNDA=false useNewAFCalculator=false heterozygosity=0.001 indel_heterozygosity=1.25E-4 heterozygosity_stdev=0.01 standard_min_confidence_threshold_for_calling=10.0 standard_min_confidence_threshold_for_emitting=30.0 max_alternate_alleles=6 max_genotype_count=1024 max_num_PL_values=100 input_prior=[] sample_ploidy=2 genotyping_mode=DISCOVERY alleles=(RodBinding name= source=UNBOUND) contamination_fraction_to_filter=0.0 contamination_fraction_per_sample_file=null p_nonref_model=null exactcallslog=null output_mode=EMIT_VARIANTS_ONLY allSitePLs=false gcpHMM=10 pair_hmm_implementation=FASTEST_AVAILABLE phredScaledGlobalReadMismappingRate=45 noFpga=false nativePairHmmThreads=1 useDoublePrecision=false sample_name=null kmerSize=[10, 25] dontIncreaseKmerSizesForCycles=false allowNonUniqueKmersInRef=false numPruningSamples=1 recoverDanglingHeads=false doNotRecoverDanglingBranches=false minDanglingBranchLength=4 consensus=false maxNumHaplotypesInPopulation=128 errorCorrectKmers=false minPruning=2 debugGraphTransformations=false allowCyclesInKmerGraphToGeneratePaths=false graphOutput=null kmerLengthForReadErrorCorrection=25 minObservationsForKmerToBeSolid=20 GVCFGQBands=[1, 2, 3, 4, 5, 6, 7, 8, 9, 10, 11, 12, 13, 14, 15, 16, 17, 18, 19, 20, 21, 22, 23, 24, 25, 26, 27, 28, 29, 30, 31, 32, 33, 34, 35, 36, 37, 38, 39, 40, 41, 42, 43, 44, 45, 46, 47, 48, 49, 50, 51, 52, 53, 54, 55, 56, 57, 58, 59, 60, 70, 80, 90, 99] indelSizeToEliminateInRefModel=10 min_base_quality_score=10 includeUmappedReads=false useAllelesTrigger=false doNotRunPhysicalPhasing=true keepRG=null justDetermineActiveRegions=false dontGenotype=false dontUseSoftClippedBases=false captureAssemblyFailureBAM=false errorCorrectReads=false pcr_indel_model=CONSERVATIVE maxReadsInRegionPerSample=10000 minReadsPerAlignmentStart=10 mergeVariantsViaLD=false activityProfileOut=null activeRegionOut=null activeRegionIn=null activeRegionExtension=null forceActive=false activeRegionMaxSize=null bandPassSigma=null maxReadsInMemoryPerSample=30000 maxTotalReadsInMemory=10000000 maxProbPropagationDistance=50 activeProbabilityThreshold=0.002 min_mapping_quality_score=20 filter_reads_with_N_cigar=false filter_mismatching_base_and_quals=false filter_bases_not_stored=false">
##GATKCommandLine.SelectVariants=<ID=SelectVariants,Version=3.8-0-ge9d806836,Date="Wed Sep 06 00:35:47 PDT 2017",Epoch=1504683347968,CommandLineOptions="analysis_type=SelectVariants input_file=[] showFullBamList=false read_buffer_size=null read_filter=[] disable_read_filter=[] intervals=null excludeIntervals=null interval_set_rule=UNION interval_merging=ALL interval_padding=0 reference_sequence=../../LAN210/LAN210_v0.10m.fasta nonDeterministicRandomSeed=false disableDithering=false maxRuntime=-1 maxRuntimeUnits=MINUTES downsampling_type=BY_SAMPLE downsample_to_fraction=null downsample_to_coverage=1000 baq=OFF baqGapOpenPenalty=40.0 refactor_NDN_cigar_string=false fix_misencoded_quality_scores=false allow_potentially_misencoded_quality_scores=false useOriginalQualities=false defaultBaseQualities=-1 performanceLog=null BQSR=null quantize_quals=0 static_quantized_quals=null round_down_quantized=false disable_indel_quals=false emit_original_quals=false preserve_qscores_less_than=6 globalQScorePrior=-1.0 secondsBetweenProgressUpdates=10 validation_strictness=SILENT remove_program_records=false keep_program_records=false sample_rename_mapping_file=null unsafe=null use_jdk_deflater=false use_jdk_inflater=false disable_auto_index_creation_and_locking_when_reading_rods=false no_cmdline_in_header=false sites_only=false never_trim_vcf_format_field=false bcf=false bam_compression=null simplifyBAM=false disable_bam_indexing=false generate_md5=false num_threads=1 num_cpu_threads_per_data_thread=1 num_io_threads=0 monitorThreadEfficiency=false num_bam_file_handles=null read_group_black_list=null pedigree=[] pedigreeString=[] pedigreeValidationType=STRICT allow_intervals_with_unindexed_bam=false generateShadowBCF=false variant_index_type=DYNAMIC_SEEK variant_index_parameter=-1 reference_window_stop=0 phone_home= gatk_key=null tag=NA logging_level=INFO log_to_file=null help=false version=false variant=(RodBinding name=variant source=N130-LAN210-Can-PmCDA1-NA-RUN8-D2_Sample_d2-5.vcf) discordance=(RodBinding name= source=UNBOUND) concordance=(RodBinding name= source=UNBOUND) out=/media/artem/artem_second/20170727_RUN8/Project_Stepchenkova/APOBEC_ung1_dynamics/N130-LAN210-Can-PmCDA1-NA-RUN8-D2_Sample_d2-5/N130-LAN210-Can-PmCDA1-NA-RUN8-D2_Sample_d2-5_SNVs.vcf sample_name=[] sample_expressions=null sample_file=null exclude_sample_name=[] exclude_sample_file=[] exclude_sample_expressions=[] selectexpressions=[] invertselect=false excludeNonVariants=false excludeFiltered=false preserveAlleles=false removeUnusedAlternates=false restrictAllelesTo=ALL keepOriginalAC=false keepOriginalDP=false mendelianViolation=false invertMendelianViolation=false mendelianViolationQualThreshold=0.0 select_random_fraction=0.0 remove_fraction_genotypes=0.0 selectTypeToInclude=[SNP] selectTypeToExclude=[] keepIDs=null excludeIDs=null fullyDecode=false justRead=false maxIndelSize=2147483647 minIndelSize=0 maxFilteredGenotypes=2147483647 minFilteredGenotypes=0 maxFractionFilteredGenotypes=1.0 minFractionFilteredGenotypes=0.0 maxNOCALLnumber=2147483647 maxNOCALLfraction=1.0 setFilteredGtToNocall=false ALLOW_NONOVERLAPPING_COMMAND_LINE_SAMPLES=false forceValidOutput=false filter_reads_with_N_cigar=false filter_mismatching_base_and_quals=false filter_bases_not_stored=false">
##INFO=<ID=AC,Number=A,Type=Integer,Description="Allele count in genotypes, for each ALT allele, in the same order as listed">
##INFO=<ID=AF,Number=A,Type=Float,Description="Allele Frequency, for each ALT allele, in the same order as listed">
##INFO=<ID=AN,Number=1,Type=Integer,Description="Total number of alleles in called genotypes">
##INFO=<ID=BaseQRankSum,Number=1,Type=Float,Description="Z-score from Wilcoxon rank sum test of Alt Vs. Ref base qualities">
##INFO=<ID=ClippingRankSum,Number=1,Type=Float,Description="Z-score From Wilcoxon rank sum test of Alt vs. Ref number of hard clipped bases">
##INFO=<ID=DP,Number=1,Type=Integer,Description="Approximate read depth; some reads may have been filtered">
##INFO=<ID=DS,Number=0,Type=Flag,Description="Were any of the samples downsampled?">
##INFO=<ID=ExcessHet,Number=1,Type=Float,Description="Phred-scaled p-value for exact test of excess heterozygosity">
##INFO=<ID=FS,Number=1,Type=Float,Description="Phred-scaled p-value using Fisher's exact test to detect strand bias">
##INFO=<ID=HaplotypeScore,Number=1,Type=Float,Description="Consistency of the site with at most two segregating haplotypes">
##INFO=<ID=InbreedingCoeff,Number=1,Type=Float,Description="Inbreeding coefficient as estimated from the genotype likelihoods per-sample when compared against the Hardy-Weinberg expectation">
##INFO=<ID=MLEAC,Number=A,Type=Integer,Description="Maximum likelihood expectation (MLE) for the allele counts (not necessarily the same as the AC), for each ALT allele, in the same order as listed">
##INFO=<ID=MLEAF,Number=A,Type=Float,Description="Maximum likelihood expectation (MLE) for the allele frequency (not necessarily the same as the AF), for each ALT allele, in the same order as listed">
##INFO=<ID=MQ,Number=1,Type=Float,Description="RMS Mapping Quality">
##INFO=<ID=MQRankSum,Number=1,Type=Float,Description="Z-score From Wilcoxon rank sum test of Alt vs. Ref read mapping qualities">
##INFO=<ID=QD,Number=1,Type=Float,Description="Variant Confidence/Quality by Depth">
##INFO=<ID=ReadPosRankSum,Number=1,Type=Float,Description="Z-score from Wilcoxon rank sum test of Alt vs. Ref read position bias">
##INFO=<ID=SOR,Number=1,Type=Float,Description="Symmetric Odds Ratio of 2x2 contingency table to detect strand bias">
##contig=<ID=chrI,length=198855>
##contig=<ID=chrII,length=810456>
##contig=<ID=chrIII,length=316501>
##contig=<ID=chrIV,length=1516959>
##contig=<ID=chrV,length=570663>
##contig=<ID=chrVI,length=270116>
##contig=<ID=chrVII,length=1084724>
##contig=<ID=chrVIII,length=557320>
##contig=<ID=chrIX,length=433988>
##contig=<ID=chrX,length=745688>
##contig=<ID=chrXI,length=666767>
##contig=<ID=chrXII,length=1065113>
##contig=<ID=chrXIII,length=917121>
##contig=<ID=chrXIV,length=784078>
##contig=<ID=chrXV,length=1078147>
##contig=<ID=chrXVI,length=943466>
##contig=<ID=mt,length=85611>
##reference=file:///media/artem/artem_second/20170727_RUN8/Project_Stepchenkova/APOBEC_ung1_dynamics/N130-LAN210-Can-PmCDA1-NA-RUN8-D2_Sample_d2-5/../../LAN210/LAN210_v0.10m.fasta
##source=SelectVariants
#CHROM	POS	ID	REF	ALT	QUAL	FILTER	INFO	FORMAT	N130-LAN210-Can-PmCDA1-NA-RUN8-D2_Sample_d2-5
chrI	41484	.	G	A	1107.77	PASS	AC=1;AF=0.500;AN=2;BaseQRankSum=-1.541;ClippingRankSum=0.000;DP=73;ExcessHet=3.0103;FS=11.237;MLEAC=1;MLEAF=0.500;MQ=42.00;MQRankSum=0.000;QD=15.17;ReadPosRankSum=-0.303;SOR=2.030	GT:AD:DP:GQ:PL	0/1:42,31:73:99:1136,0,1616
chrII	11035	.	G	A	1818.77	PASS	AC=1;AF=0.500;AN=2;BaseQRankSum=0.483;ClippingRankSum=0.000;DP=84;ExcessHet=3.0103;FS=7.497;MLEAC=1;MLEAF=0.500;MQ=42.00;MQRankSum=0.000;QD=21.65;ReadPosRankSum=1.255;SOR=1.449	GT:AD:DP:GQ:PL	0/1:35,49:84:99:1847,0,1255
chrII	19109	.	C	T	1479.77	PASS	AC=1;AF=0.500;AN=2;BaseQRankSum=-1.154;ClippingRankSum=0.000;DP=84;ExcessHet=3.0103;FS=0.000;MLEAC=1;MLEAF=0.500;MQ=42.00;MQRankSum=0.000;QD=17.62;ReadPosRankSum=-0.940;SOR=0.699	GT:AD:DP:GQ:PL	0/1:43,41:84:99:1508,0,1605
chrII	45611	.	C	T	1649.77	PASS	AC=1;AF=0.500;AN=2;BaseQRankSum=1.823;ClippingRankSum=0.000;DP=88;ExcessHet=3.0103;FS=0.000;MLEAC=1;MLEAF=0.500;MQ=41.82;MQRankSum=1.438;QD=18.75;ReadPosRankSum=0.517;SOR=0.693	GT:AD:DP:GQ:PL	0/1:44,44:88:99:1678,0,1640
chrII	88071	.	C	T	1825.77	PASS	AC=1;AF=0.500;AN=2;BaseQRankSum=-0.047;ClippingRankSum=0.000;DP=93;ExcessHet=3.0103;FS=12.725;MLEAC=1;MLEAF=0.500;MQ=42.00;MQRankSum=0.000;QD=19.63;ReadPosRankSum=0.285;SOR=1.882	GT:AD:DP:GQ:PL	0/1:43,50:93:99:1854,0,1547
chrII	119351	.	C	T	1456.77	PASS	AC=1;AF=0.500;AN=2;BaseQRankSum=-1.321;ClippingRankSum=0.000;DP=82;ExcessHet=3.0103;FS=1.780;MLEAC=1;MLEAF=0.500;MQ=42.00;MQRankSum=0.000;QD=17.77;ReadPosRankSum=-0.069;SOR=0.909	GT:AD:DP:GQ:PL	0/1:42,40:82:99:1485,0,1578
chrII	176989	.	C	T	1326.77	PASS	AC=1;AF=0.500;AN=2;BaseQRankSum=0.008;ClippingRankSum=0.000;DP=66;ExcessHet=3.0103;FS=3.333;MLEAC=1;MLEAF=0.500;MQ=42.00;MQRankSum=0.000;QD=20.10;ReadPosRankSum=-0.725;SOR=0.384	GT:AD:DP:GQ:PL	0/1:30,36:66:99:1355,0,1071
chrII	217435	.	C	T	1273.77	PASS	AC=1;AF=0.500;AN=2;BaseQRankSum=-1.183;ClippingRankSum=0.000;DP=100;ExcessHet=3.0103;FS=10.309;MLEAC=1;MLEAF=0.500;MQ=41.86;MQRankSum=0.000;QD=12.87;ReadPosRankSum=0.560;SOR=0.516	GT:AD:DP:GQ:PL	0/1:62,37:99:99:1302,0,2391
chrII	236466	.	C	T	1502.77	PASS	AC=1;AF=0.500;AN=2;BaseQRankSum=1.532;ClippingRankSum=0.000;DP=89;ExcessHet=3.0103;FS=0.802;MLEAC=1;MLEAF=0.500;MQ=42.00;MQRankSum=0.000;QD=16.89;ReadPosRankSum=0.853;SOR=0.800	GT:AD:DP:GQ:PL	0/1:48,41:89:99:1531,0,1805
chrII	258479	.	C	T	1375.77	PASS	AC=1;AF=0.500;AN=2;BaseQRankSum=1.239;ClippingRankSum=0.000;DP=82;ExcessHet=3.0103;FS=0.838;MLEAC=1;MLEAF=0.500;MQ=42.00;MQRankSum=0.000;QD=16.78;ReadPosRankSum=-0.010;SOR=0.544	GT:AD:DP:GQ:PL	0/1:44,38:82:99:1404,0,1632
chrII	275996	.	C	T	996.77	PASS	AC=1;AF=0.500;AN=2;BaseQRankSum=-1.497;ClippingRankSum=0.000;DP=70;ExcessHet=3.0103;FS=3.321;MLEAC=1;MLEAF=0.500;MQ=42.00;MQRankSum=0.000;QD=14.24;ReadPosRankSum=-0.898;SOR=1.189	GT:AD:DP:GQ:PL	0/1:41,29:70:99:1025,0,1559
chrII	276110	.	G	A	1289.77	PASS	AC=1;AF=0.500;AN=2;BaseQRankSum=0.857;ClippingRankSum=0.000;DP=72;ExcessHet=3.0103;FS=0.000;MLEAC=1;MLEAF=0.500;MQ=42.00;MQRankSum=0.000;QD=17.91;ReadPosRankSum=0.177;SOR=0.696	GT:AD:DP:GQ:PL	0/1:37,35:72:99:1318,0,1402
chrII	278435	.	C	T	1513.77	PASS	AC=1;AF=0.500;AN=2;BaseQRankSum=-0.560;ClippingRankSum=0.000;DP=95;ExcessHet=3.0103;FS=5.142;MLEAC=1;MLEAF=0.500;MQ=42.00;MQRankSum=0.000;QD=15.93;ReadPosRankSum=0.155;SOR=0.713	GT:AD:DP:GQ:PL	0/1:53,42:95:99:1542,0,2023
chrII	287361	.	C	T	1483.77	PASS	AC=1;AF=0.500;AN=2;BaseQRankSum=-0.299;ClippingRankSum=0.000;DP=86;ExcessHet=3.0103;FS=5.538;MLEAC=1;MLEAF=0.500;MQ=42.00;MQRankSum=0.000;QD=17.25;ReadPosRankSum=-0.444;SOR=0.578	GT:AD:DP:GQ:PL	0/1:45,41:86:99:1512,0,1653
chrII	315304	.	G	A	1615.77	PASS	AC=1;AF=0.500;AN=2;BaseQRankSum=-0.681;ClippingRankSum=0.000;DP=90;ExcessHet=3.0103;FS=6.690;MLEAC=1;MLEAF=0.500;MQ=42.00;MQRankSum=0.000;QD=17.95;ReadPosRankSum=-2.625;SOR=1.006	GT:AD:DP:GQ:PL	0/1:46,44:90:99:1644,0,1752
chrII	322130	.	G	A	1332.77	PASS	AC=1;AF=0.500;AN=2;BaseQRankSum=-1.490;ClippingRankSum=0.000;DP=80;ExcessHet=3.0103;FS=1.864;MLEAC=1;MLEAF=0.500;MQ=42.00;MQRankSum=0.000;QD=16.66;ReadPosRankSum=-0.986;SOR=0.970	GT:AD:DP:GQ:PL	0/1:43,37:80:99:1361,0,1650
chrII	325837	.	G	A	2084.77	PASS	AC=1;AF=0.500;AN=2;BaseQRankSum=0.297;ClippingRankSum=0.000;DP=96;ExcessHet=3.0103;FS=6.665;MLEAC=1;MLEAF=0.500;MQ=42.00;MQRankSum=0.000;QD=21.72;ReadPosRankSum=-0.483;SOR=0.769	GT:AD:DP:GQ:PL	0/1:41,55:96:99:2113,0,1496
chrII	435325	.	C	T	1627.77	PASS	AC=1;AF=0.500;AN=2;BaseQRankSum=1.386;ClippingRankSum=0.000;DP=101;ExcessHet=3.0103;FS=0.751;MLEAC=1;MLEAF=0.500;MQ=42.00;MQRankSum=0.000;QD=16.12;ReadPosRankSum=-0.461;SOR=0.848	GT:AD:DP:GQ:PL	0/1:56,45:101:99:1656,0,2134
chrII	490536	.	C	T	1782.77	PASS	AC=1;AF=0.500;AN=2;BaseQRankSum=1.871;ClippingRankSum=0.000;DP=86;ExcessHet=3.0103;FS=0.000;MLEAC=1;MLEAF=0.500;MQ=42.00;MQRankSum=0.000;QD=20.73;ReadPosRankSum=1.137;SOR=0.654	GT:AD:DP:GQ:PL	0/1:39,47:86:99:1811,0,1443
chrII	532285	.	C	T	2260.77	PASS	AC=1;AF=0.500;AN=2;BaseQRankSum=1.078;ClippingRankSum=0.000;DP=102;ExcessHet=3.0103;FS=2.592;MLEAC=1;MLEAF=0.500;MQ=42.00;MQRankSum=0.000;QD=22.16;ReadPosRankSum=-0.331;SOR=0.978	GT:AD:DP:GQ:PL	0/1:43,59:102:99:2289,0,1539
chrII	606234	.	G	A	2100.77	PASS	AC=1;AF=0.500;AN=2;BaseQRankSum=-1.310;ClippingRankSum=0.000;DP=97;ExcessHet=3.0103;FS=1.669;MLEAC=1;MLEAF=0.500;MQ=42.00;MQRankSum=0.000;QD=21.66;ReadPosRankSum=-0.711;SOR=0.487	GT:AD:DP:GQ:PL	0/1:41,56:97:99:2129,0,1519
chrII	606276	.	C	T	1930.77	PASS	AC=1;AF=0.500;AN=2;BaseQRankSum=0.619;ClippingRankSum=0.000;DP=107;ExcessHet=3.0103;FS=3.551;MLEAC=1;MLEAF=0.500;MQ=42.00;MQRankSum=0.000;QD=18.04;ReadPosRankSum=-0.760;SOR=0.784	GT:AD:DP:GQ:PL	0/1:54,53:107:99:1959,0,2023
chrII	614014	.	G	A	1804.77	PASS	AC=1;AF=0.500;AN=2;BaseQRankSum=0.202;ClippingRankSum=0.000;DP=86;ExcessHet=3.0103;FS=2.881;MLEAC=1;MLEAF=0.500;MQ=42.00;MQRankSum=0.000;QD=20.99;ReadPosRankSum=0.402;SOR=0.717	GT:AD:DP:GQ:PL	0/1:38,48:86:99:1833,0,1390
chrII	668608	.	C	T	1800.77	PASS	AC=1;AF=0.500;AN=2;BaseQRankSum=-1.114;ClippingRankSum=0.000;DP=80;ExcessHet=3.0103;FS=1.844;MLEAC=1;MLEAF=0.500;MQ=42.00;MQRankSum=0.000;QD=22.51;ReadPosRankSum=0.788;SOR=0.919	GT:AD:DP:GQ:PL	0/1:32,48:80:99:1829,0,1143
chrII	717773	.	G	A	1868.77	PASS	AC=1;AF=0.500;AN=2;BaseQRankSum=-0.694;ClippingRankSum=0.000;DP=108;ExcessHet=3.0103;FS=1.552;MLEAC=1;MLEAF=0.500;MQ=42.00;MQRankSum=0.000;QD=17.30;ReadPosRankSum=-0.800;SOR=0.512	GT:AD:DP:GQ:PL	0/1:57,51:108:99:1897,0,2139
chrII	718011	.	G	A	1968.77	PASS	AC=1;AF=0.500;AN=2;BaseQRankSum=-0.828;ClippingRankSum=0.000;DP=99;ExcessHet=3.0103;FS=0.758;MLEAC=1;MLEAF=0.500;MQ=41.86;MQRankSum=-0.911;QD=19.89;ReadPosRankSum=0.423;SOR=0.605	GT:AD:DP:GQ:PL	0/1:46,53:99:99:1997,0,1680
chrII	749347	.	C	T	1325.77	PASS	AC=1;AF=0.500;AN=2;BaseQRankSum=-1.476;ClippingRankSum=0.000;DP=75;ExcessHet=3.0103;FS=11.876;MLEAC=1;MLEAF=0.500;MQ=42.00;MQRankSum=0.000;QD=17.68;ReadPosRankSum=-0.435;SOR=1.236	GT:AD:DP:GQ:PL	0/1:39,36:75:99:1354,0,1459
chrIII	36728	.	G	A	1160.77	PASS	AC=1;AF=0.500;AN=2;BaseQRankSum=-1.170;ClippingRankSum=0.000;DP=85;ExcessHet=3.0103;FS=4.188;MLEAC=1;MLEAF=0.500;MQ=42.00;MQRankSum=0.000;QD=13.66;ReadPosRankSum=-2.006;SOR=0.718	GT:AD:DP:GQ:PL	0/1:52,33:85:99:1189,0,2015
chrIII	43276	.	C	T	1434.77	PASS	AC=1;AF=0.500;AN=2;BaseQRankSum=-0.633;ClippingRankSum=0.000;DP=89;ExcessHet=3.0103;FS=0.794;MLEAC=1;MLEAF=0.500;MQ=42.00;MQRankSum=0.000;QD=16.12;ReadPosRankSum=0.557;SOR=0.582	GT:AD:DP:GQ:PL	0/1:49,40:89:99:1463,0,1885
chrIII	50821	.	C	T	1327.77	PASS	AC=1;AF=0.500;AN=2;BaseQRankSum=-2.134;ClippingRankSum=0.000;DP=86;ExcessHet=3.0103;FS=0.000;MLEAC=1;MLEAF=0.500;MQ=42.00;MQRankSum=0.000;QD=15.44;ReadPosRankSum=0.337;SOR=0.653	GT:AD:DP:GQ:PL	0/1:48,38:86:99:1356,0,1837
chrIII	64557	.	G	A	964.77	PASS	AC=1;AF=0.500;AN=2;BaseQRankSum=2.533;ClippingRankSum=0.000;DP=118;ExcessHet=3.0103;FS=4.738;MLEAC=1;MLEAF=0.500;MQ=42.00;MQRankSum=0.000;QD=8.39;ReadPosRankSum=1.455;SOR=0.368	GT:AD:DP:GQ:PL	0/1:67,48:115:99:993,0,2473
chrIII	111671	.	C	T	1939.77	PASS	AC=1;AF=0.500;AN=2;BaseQRankSum=0.048;ClippingRankSum=0.000;DP=74;ExcessHet=3.0103;FS=0.000;MLEAC=1;MLEAF=0.500;MQ=42.00;MQRankSum=0.000;QD=26.21;ReadPosRankSum=-0.065;SOR=0.693	GT:AD:DP:GQ:PL	0/1:24,50:74:99:1968,0,815
chrIII	116640	.	G	A	1958.77	PASS	AC=1;AF=0.500;AN=2;BaseQRankSum=-2.190;ClippingRankSum=0.000;DP=100;ExcessHet=3.0103;FS=6.634;MLEAC=1;MLEAF=0.500;MQ=42.00;MQRankSum=0.000;QD=19.59;ReadPosRankSum=-0.867;SOR=1.338	GT:AD:DP:GQ:PL	0/1:47,53:100:99:1987,0,1735
chrIII	122311	.	G	A	1971.77	PASS	AC=1;AF=0.500;AN=2;BaseQRankSum=-0.193;ClippingRankSum=0.000;DP=93;ExcessHet=3.0103;FS=1.690;MLEAC=1;MLEAF=0.500;MQ=42.00;MQRankSum=0.000;QD=21.20;ReadPosRankSum=2.110;SOR=0.650	GT:AD:DP:GQ:PL	0/1:41,52:93:99:2000,0,1521
chrIII	122377	.	G	A	2184.77	PASS	AC=1;AF=0.500;AN=2;BaseQRankSum=-1.033;ClippingRankSum=0.000;DP=109;ExcessHet=3.0103;FS=3.608;MLEAC=1;MLEAF=0.500;MQ=42.00;MQRankSum=0.000;QD=20.04;ReadPosRankSum=-1.153;SOR=1.100	GT:AD:DP:GQ:PL	0/1:50,59:109:99:2213,0,1837
chrIII	139214	.	C	T	863.77	PASS	AC=1;AF=0.500;AN=2;BaseQRankSum=-0.255;ClippingRankSum=0.000;DP=82;ExcessHet=3.0103;FS=3.199;MLEAC=1;MLEAF=0.500;MQ=42.00;MQRankSum=0.000;QD=10.53;ReadPosRankSum=-1.709;SOR=1.125	GT:AD:DP:GQ:PL	0/1:56,26:82:99:892,0,2162
chrIII	143417	.	G	A	1619.77	PASS	AC=1;AF=0.500;AN=2;BaseQRankSum=2.025;ClippingRankSum=0.000;DP=85;ExcessHet=3.0103;FS=4.171;MLEAC=1;MLEAF=0.500;MQ=42.00;MQRankSum=0.000;QD=19.28;ReadPosRankSum=0.813;SOR=0.784	GT:AD:DP:GQ:PL	0/1:41,43:84:99:1648,0,1509
chrIII	163135	.	G	A	2122.77	PASS	AC=1;AF=0.500;AN=2;BaseQRankSum=1.345;ClippingRankSum=0.000;DP=103;ExcessHet=3.0103;FS=0.000;MLEAC=1;MLEAF=0.500;MQ=42.00;MQRankSum=0.000;QD=20.61;ReadPosRankSum=-0.013;SOR=0.769	GT:AD:DP:GQ:PL	0/1:47,56:103:99:2151,0,1726
chrIII	193392	.	G	A	1586.77	PASS	AC=1;AF=0.500;AN=2;BaseQRankSum=-0.404;ClippingRankSum=0.000;DP=92;ExcessHet=3.0103;FS=0.783;MLEAC=1;MLEAF=0.500;MQ=42.00;MQRankSum=0.000;QD=17.25;ReadPosRankSum=0.754;SOR=0.798	GT:AD:DP:GQ:PL	0/1:47,45:92:99:1615,0,1778
chrIII	231465	.	C	T	1532.77	PASS	AC=1;AF=0.500;AN=2;BaseQRankSum=0.827;ClippingRankSum=0.000;DP=79;ExcessHet=3.0103;FS=0.845;MLEAC=1;MLEAF=0.500;MQ=42.00;MQRankSum=0.000;QD=19.40;ReadPosRankSum=0.507;SOR=0.843	GT:AD:DP:GQ:PL	0/1:38,41:79:99:1561,0,1391
chrIV	19933	.	G	A	1478.77	PASS	AC=1;AF=0.500;AN=2;BaseQRankSum=2.416;ClippingRankSum=0.000;DP=99;ExcessHet=3.0103;FS=0.000;MLEAC=1;MLEAF=0.500;MQ=42.00;MQRankSum=0.000;QD=14.94;ReadPosRankSum=0.371;SOR=0.659	GT:AD:DP:GQ:PL	0/1:58,41:99:99:1507,0,2184
chrIV	27356	.	G	A	1381.77	PASS	AC=1;AF=0.500;AN=2;BaseQRankSum=-0.681;ClippingRankSum=0.000;DP=80;ExcessHet=3.0103;FS=5.803;MLEAC=1;MLEAF=0.500;MQ=42.00;MQRankSum=0.000;QD=17.27;ReadPosRankSum=-0.078;SOR=0.879	GT:AD:DP:GQ:PL	0/1:42,38:80:99:1410,0,1595
chrIV	32034	.	G	A	1526.77	PASS	AC=1;AF=0.500;AN=2;BaseQRankSum=-0.388;ClippingRankSum=0.000;DP=75;ExcessHet=3.0103;FS=1.900;MLEAC=1;MLEAF=0.500;MQ=42.00;MQRankSum=0.000;QD=20.36;ReadPosRankSum=-0.896;SOR=0.753	GT:AD:DP:GQ:PL	0/1:34,41:75:99:1555,0,1248
chrIV	105257	.	G	A	1195.77	PASS	AC=1;AF=0.500;AN=2;BaseQRankSum=0.985;ClippingRankSum=0.000;DP=75;ExcessHet=3.0103;FS=1.898;MLEAC=1;MLEAF=0.500;MQ=42.00;MQRankSum=0.000;QD=15.94;ReadPosRankSum=0.163;SOR=0.596	GT:AD:DP:GQ:PL	0/1:42,33:75:99:1224,0,1610
chrIV	130469	.	G	A	1817.77	PASS	AC=1;AF=0.500;AN=2;BaseQRankSum=-1.131;ClippingRankSum=0.000;DP=94;ExcessHet=3.0103;FS=3.886;MLEAC=1;MLEAF=0.500;MQ=42.00;MQRankSum=0.000;QD=19.34;ReadPosRankSum=0.942;SOR=0.921	GT:AD:DP:GQ:PL	0/1:45,49:94:99:1846,0,1699
chrIV	135533	.	G	A	1306.77	PASS	AC=1;AF=0.500;AN=2;BaseQRankSum=0.366;ClippingRankSum=0.000;DP=83;ExcessHet=3.0103;FS=7.215;MLEAC=1;MLEAF=0.500;MQ=42.13;MQRankSum=-0.873;QD=15.74;ReadPosRankSum=-0.060;SOR=1.432	GT:AD:DP:GQ:PL	0/1:46,37:83:99:1335,0,1731
chrIV	141960	.	C	T	1417.77	PASS	AC=1;AF=0.500;AN=2;BaseQRankSum=-0.645;ClippingRankSum=0.000;DP=87;ExcessHet=3.0103;FS=13.063;MLEAC=1;MLEAF=0.500;MQ=42.00;MQRankSum=0.000;QD=16.30;ReadPosRankSum=0.015;SOR=1.911	GT:AD:DP:GQ:PL	0/1:47,40:87:99:1446,0,1773
chrIV	172193	.	G	A	1548.77	PASS	AC=1;AF=0.500;AN=2;BaseQRankSum=1.894;ClippingRankSum=0.000;DP=90;ExcessHet=3.0103;FS=1.732;MLEAC=1;MLEAF=0.500;MQ=42.00;MQRankSum=0.000;QD=17.40;ReadPosRankSum=0.647;SOR=0.954	GT:AD:DP:GQ:PL	0/1:48,41:89:99:1577,0,3641
chrIV	172196	.	G	A	1557.77	PASS	AC=1;AF=0.500;AN=2;BaseQRankSum=0.615;ClippingRankSum=0.000;DP=86;ExcessHet=3.0103;FS=1.771;MLEAC=1;MLEAF=0.500;MQ=42.00;MQRankSum=0.000;QD=18.33;ReadPosRankSum=0.401;SOR=0.954	GT:AD:DP:GQ:PL	0/1:44,41:85:99:1586,0,3536
chrIV	219182	.	C	T	1716.77	PASS	AC=1;AF=0.500;AN=2;BaseQRankSum=0.596;ClippingRankSum=0.000;DP=103;ExcessHet=3.0103;FS=1.602;MLEAC=1;MLEAF=0.500;MQ=42.00;MQRankSum=0.000;QD=16.67;ReadPosRankSum=0.168;SOR=0.934	GT:AD:DP:GQ:PL	0/1:55,48:103:99:1745,0,2047
chrIV	297484	.	G	A	1582.77	PASS	AC=1;AF=0.500;AN=2;BaseQRankSum=-1.271;ClippingRankSum=0.000;DP=85;ExcessHet=3.0103;FS=9.394;MLEAC=1;MLEAF=0.500;MQ=42.00;MQRankSum=0.000;QD=18.84;ReadPosRankSum=0.123;SOR=0.200	GT:AD:DP:GQ:PL	0/1:39,45:84:99:1611,0,1450
chrIV	305072	.	C	T	1646.77	PASS	AC=1;AF=0.500;AN=2;BaseQRankSum=2.480;ClippingRankSum=0.000;DP=86;ExcessHet=3.0103;FS=1.776;MLEAC=1;MLEAF=0.500;MQ=42.00;MQRankSum=0.000;QD=19.15;ReadPosRankSum=-1.183;SOR=0.987	GT:AD:DP:GQ:PL	0/1:42,44:86:99:1675,0,1487
chrIV	326336	.	G	A	1724.77	PASS	AC=1;AF=0.500;AN=2;BaseQRankSum=-0.918;ClippingRankSum=0.000;DP=91;ExcessHet=3.0103;FS=5.357;MLEAC=1;MLEAF=0.500;MQ=41.98;MQRankSum=0.000;QD=19.16;ReadPosRankSum=0.328;SOR=0.980	GT:AD:DP:GQ:PL	0/1:44,46:90:99:1753,0,1661
chrIV	333807	.	C	T	1896.77	PASS	AC=1;AF=0.500;AN=2;BaseQRankSum=1.548;ClippingRankSum=0.000;DP=108;ExcessHet=3.0103;FS=2.491;MLEAC=1;MLEAF=0.500;MQ=41.86;MQRankSum=0.973;QD=17.73;ReadPosRankSum=-1.013;SOR=0.486	GT:AD:DP:GQ:PL	0/1:56,51:107:99:1925,0,2116
chrIV	368250	.	G	A	1828.77	PASS	AC=1;AF=0.500;AN=2;BaseQRankSum=0.259;ClippingRankSum=0.000;DP=84;ExcessHet=3.0103;FS=4.225;MLEAC=1;MLEAF=0.500;MQ=42.00;MQRankSum=0.000;QD=21.77;ReadPosRankSum=-1.050;SOR=0.436	GT:AD:DP:GQ:PL	0/1:35,49:84:99:1857,0,1267
chrIV	427152	.	G	A	1520.77	PASS	AC=1;AF=0.500;AN=2;BaseQRankSum=-0.427;ClippingRankSum=0.000;DP=92;ExcessHet=3.0103;FS=16.741;MLEAC=1;MLEAF=0.500;MQ=40.61;MQRankSum=2.329;QD=16.53;ReadPosRankSum=-0.044;SOR=0.967	GT:AD:DP:GQ:PL	0/1:46,46:92:99:1549,0,1468
chrIV	445798	.	C	T	1482.77	PASS	AC=1;AF=0.500;AN=2;BaseQRankSum=1.934;ClippingRankSum=0.000;DP=96;ExcessHet=3.0103;FS=1.674;MLEAC=1;MLEAF=0.500;MQ=42.00;MQRankSum=0.000;QD=15.45;ReadPosRankSum=0.329;SOR=0.757	GT:AD:DP:GQ:PL	0/1:55,41:96:99:1511,0,2031
chrIV	446037	.	G	A	1335.77	PASS	AC=1;AF=0.500;AN=2;BaseQRankSum=-0.452;ClippingRankSum=0.000;DP=83;ExcessHet=3.0103;FS=11.075;MLEAC=1;MLEAF=0.500;MQ=42.00;MQRankSum=0.000;QD=16.09;ReadPosRankSum=0.487;SOR=1.122	GT:AD:DP:GQ:PL	0/1:46,37:83:99:1364,0,1753
chrIV	563411	.	G	A	1497.77	PASS	AC=1;AF=0.500;AN=2;BaseQRankSum=-1.210;ClippingRankSum=0.000;DP=81;ExcessHet=3.0103;FS=1.821;MLEAC=1;MLEAF=0.500;MQ=42.00;MQRankSum=0.000;QD=18.49;ReadPosRankSum=-0.562;SOR=0.953	GT:AD:DP:GQ:PL	0/1:40,41:81:99:1526,0,1509
chrIV	600910	.	C	T	1179.77	PASS	AC=1;AF=0.500;AN=2;BaseQRankSum=-0.082;ClippingRankSum=0.000;DP=84;ExcessHet=3.0103;FS=0.827;MLEAC=1;MLEAF=0.500;MQ=41.02;MQRankSum=-0.010;QD=14.21;ReadPosRankSum=1.222;SOR=0.670	GT:AD:DP:GQ:PL	0/1:46,37:83:99:1208,0,1681
chrIV	612287	.	G	A	1476.77	PASS	AC=1;AF=0.500;AN=2;BaseQRankSum=0.331;ClippingRankSum=0.000;DP=88;ExcessHet=3.0103;FS=0.000;MLEAC=1;MLEAF=0.500;MQ=42.00;MQRankSum=0.000;QD=16.78;ReadPosRankSum=-1.557;SOR=0.735	GT:AD:DP:GQ:PL	0/1:47,41:88:99:1505,0,1735
chrIV	616507	.	G	A	1649.77	PASS	AC=1;AF=0.500;AN=2;BaseQRankSum=0.414;ClippingRankSum=0.000;DP=94;ExcessHet=3.0103;FS=0.776;MLEAC=1;MLEAF=0.500;MQ=42.00;MQRankSum=0.000;QD=17.55;ReadPosRankSum=0.370;SOR=0.551	GT:AD:DP:GQ:PL	0/1:49,45:94:99:1678,0,1807
chrIV	690968	.	G	A	1642.77	PASS	AC=1;AF=0.500;AN=2;BaseQRankSum=-1.258;ClippingRankSum=0.000;DP=100;ExcessHet=3.0103;FS=1.587;MLEAC=1;MLEAF=0.500;MQ=42.00;MQRankSum=0.000;QD=16.43;ReadPosRankSum=1.439;SOR=0.792	GT:AD:DP:GQ:PL	0/1:53,47:100:99:1671,0,1955
chrIV	768092	.	G	A	1809.77	PASS	AC=1;AF=0.500;AN=2;BaseQRankSum=0.186;ClippingRankSum=0.000;DP=99;ExcessHet=3.0103;FS=6.427;MLEAC=1;MLEAF=0.500;MQ=41.86;MQRankSum=-0.970;QD=18.28;ReadPosRankSum=0.306;SOR=1.248	GT:AD:DP:GQ:PL	0/1:49,50:99:99:1838,0,1835
chrIV	802391	.	G	A	1833.77	PASS	AC=1;AF=0.500;AN=2;BaseQRankSum=1.913;ClippingRankSum=0.000;DP=95;ExcessHet=3.0103;FS=0.772;MLEAC=1;MLEAF=0.500;MQ=42.00;MQRankSum=0.000;QD=19.30;ReadPosRankSum=-0.017;SOR=0.569	GT:AD:DP:GQ:PL	0/1:46,49:95:99:1862,0,1660
chrIV	814191	.	G	A	1425.77	PASS	AC=1;AF=0.500;AN=2;BaseQRankSum=0.077;ClippingRankSum=0.000;DP=76;ExcessHet=3.0103;FS=1.906;MLEAC=1;MLEAF=0.500;MQ=42.00;MQRankSum=0.000;QD=18.76;ReadPosRankSum=0.672;SOR=1.029	GT:AD:DP:GQ:PL	0/1:37,39:76:99:1454,0,1398
chrIV	814203	.	G	A	1666.77	PASS	AC=1;AF=0.500;AN=2;BaseQRankSum=0.154;ClippingRankSum=0.000;DP=86;ExcessHet=3.0103;FS=4.131;MLEAC=1;MLEAF=0.500;MQ=42.00;MQRankSum=0.000;QD=19.38;ReadPosRankSum=-0.128;SOR=1.126	GT:AD:DP:GQ:PL	0/1:41,45:86:99:1695,0,1526
chrIV	969216	.	G	A	1359.77	PASS	AC=1;AF=0.500;AN=2;BaseQRankSum=-1.363;ClippingRankSum=0.000;DP=82;ExcessHet=3.0103;FS=0.000;MLEAC=1;MLEAF=0.500;MQ=42.00;MQRankSum=0.000;QD=16.58;ReadPosRankSum=-1.478;SOR=0.670	GT:AD:DP:GQ:PL	0/1:44,38:82:99:1388,0,1683
chrIV	993052	.	C	T	1374.77	PASS	AC=1;AF=0.500;AN=2;BaseQRankSum=-0.371;ClippingRankSum=0.000;DP=88;ExcessHet=3.0103;FS=2.854;MLEAC=1;MLEAF=0.500;MQ=42.00;MQRankSum=0.000;QD=15.99;ReadPosRankSum=0.396;SOR=1.040	GT:AD:DP:GQ:PL	0/1:48,38:86:99:1403,0,1826
chrIV	1033254	.	G	A	1955.77	PASS	AC=1;AF=0.500;AN=2;BaseQRankSum=1.264;ClippingRankSum=0.000;DP=94;ExcessHet=3.0103;FS=0.779;MLEAC=1;MLEAF=0.500;MQ=42.00;MQRankSum=0.000;QD=20.81;ReadPosRankSum=-0.030;SOR=0.816	GT:AD:DP:GQ:PL	0/1:42,52:94:99:1984,0,1545
chrIV	1135446	.	G	A	1779.77	PASS	AC=1;AF=0.500;AN=2;BaseQRankSum=0.691;ClippingRankSum=0.000;DP=84;ExcessHet=3.0103;FS=7.206;MLEAC=1;MLEAF=0.500;MQ=41.82;MQRankSum=1.151;QD=21.19;ReadPosRankSum=-0.232;SOR=0.512	GT:AD:DP:GQ:PL	0/1:37,47:84:99:1808,0,1346
chrIV	1153569	.	G	A	1336.77	PASS	AC=1;AF=0.500;AN=2;BaseQRankSum=-1.800;ClippingRankSum=0.000;DP=96;ExcessHet=3.0103;FS=5.267;MLEAC=1;MLEAF=0.500;MQ=42.00;MQRankSum=0.000;QD=14.07;ReadPosRankSum=1.502;SOR=1.012	GT:AD:DP:GQ:PL	0/1:56,39:95:99:1365,0,2148
chrIV	1167368	.	G	A	2016.77	PASS	AC=1;AF=0.500;AN=2;BaseQRankSum=2.185;ClippingRankSum=0.000;DP=103;ExcessHet=3.0103;FS=1.580;MLEAC=1;MLEAF=0.500;MQ=42.00;MQRankSum=0.000;QD=19.58;ReadPosRankSum=-1.540;SOR=0.814	GT:AD:DP:GQ:PL	0/1:49,54:103:99:2045,0,1800
chrIV	1189516	.	G	A	1732.77	PASS	AC=1;AF=0.500;AN=2;BaseQRankSum=1.997;ClippingRankSum=0.000;DP=83;ExcessHet=3.0103;FS=1.820;MLEAC=1;MLEAF=0.500;MQ=42.00;MQRankSum=0.000;QD=20.88;ReadPosRankSum=2.051;SOR=0.498	GT:AD:DP:GQ:PL	0/1:37,46:83:99:1761,0,1334
chrIV	1260141	.	C	T	1543.77	PASS	AC=1;AF=0.500;AN=2;BaseQRankSum=0.299;ClippingRankSum=0.000;DP=84;ExcessHet=3.0103;FS=1.801;MLEAC=1;MLEAF=0.500;MQ=42.00;MQRankSum=0.000;QD=18.38;ReadPosRankSum=-1.134;SOR=1.008	GT:AD:DP:GQ:PL	0/1:42,42:84:99:1572,0,1554
chrIV	1270823	.	C	T	1483.77	PASS	AC=1;AF=0.500;AN=2;BaseQRankSum=0.083;ClippingRankSum=0.000;DP=87;ExcessHet=3.0103;FS=0.000;MLEAC=1;MLEAF=0.500;MQ=42.00;MQRankSum=0.000;QD=17.05;ReadPosRankSum=-1.375;SOR=0.751	GT:AD:DP:GQ:PL	0/1:46,41:87:99:1512,0,1755
chrIV	1289116	.	G	A	1653.77	PASS	AC=1;AF=0.500;AN=2;BaseQRankSum=-0.822;ClippingRankSum=0.000;DP=106;ExcessHet=3.0103;FS=0.723;MLEAC=1;MLEAF=0.500;MQ=41.84;MQRankSum=1.306;QD=15.60;ReadPosRankSum=-0.698;SOR=0.791	GT:AD:DP:GQ:PL	0/1:58,48:106:99:1682,0,2179
chrIV	1376417	.	G	A	1723.77	PASS	AC=1;AF=0.500;AN=2;BaseQRankSum=-0.542;ClippingRankSum=0.000;DP=96;ExcessHet=3.0103;FS=0.000;MLEAC=1;MLEAF=0.500;MQ=42.00;MQRankSum=0.000;QD=17.96;ReadPosRankSum=1.286;SOR=0.614	GT:AD:DP:GQ:PL	0/1:48,48:96:99:1752,0,1803
chrIV	1417444	.	G	A	1094.77	PASS	AC=1;AF=0.500;AN=2;BaseQRankSum=0.183;ClippingRankSum=0.000;DP=69;ExcessHet=3.0103;FS=3.285;MLEAC=1;MLEAF=0.500;MQ=42.00;MQRankSum=0.000;QD=15.87;ReadPosRankSum=-0.901;SOR=0.978	GT:AD:DP:GQ:PL	0/1:38,31:69:99:1123,0,1406
chrIV	1420379	.	C	T	1730.77	PASS	AC=1;AF=0.500;AN=2;BaseQRankSum=-2.103;ClippingRankSum=0.000;DP=116;ExcessHet=3.0103;FS=0.695;MLEAC=1;MLEAF=0.500;MQ=41.98;MQRankSum=0.919;QD=14.92;ReadPosRankSum=1.273;SOR=0.579	GT:AD:DP:GQ:PL	0/1:64,52:116:99:1759,0,2398
chrIV	1450786	.	G	A	1621.77	PASS	AC=1;AF=0.500;AN=2;BaseQRankSum=1.734;ClippingRankSum=0.000;DP=81;ExcessHet=3.0103;FS=0.000;MLEAC=1;MLEAF=0.500;MQ=42.00;MQRankSum=0.000;QD=20.02;ReadPosRankSum=-0.184;SOR=0.730	GT:AD:DP:GQ:PL	0/1:37,44:81:99:1650,0,1342
chrIV	1489254	.	G	A	1929.77	PASS	AC=1;AF=0.500;AN=2;BaseQRankSum=1.241;ClippingRankSum=0.000;DP=95;ExcessHet=3.0103;FS=3.834;MLEAC=1;MLEAF=0.500;MQ=41.98;MQRankSum=-0.888;QD=20.31;ReadPosRankSum=0.602;SOR=0.845	GT:AD:DP:GQ:PL	0/1:43,52:95:99:1958,0,1582
chrV	32566	.	C	T	3416.77	PASS	AC=2;AF=1.00;AN=2;DP=79;ExcessHet=3.0103;FS=0.000;MLEAC=2;MLEAF=1.00;MQ=42.00;QD=25.86;SOR=0.824	GT:AD:DP:GQ:PL	1/1:0,79:79:99:3445,238,0
chrV	51673	.	C	T	2379.77	PASS	AC=2;AF=1.00;AN=2;DP=55;ExcessHet=3.0103;FS=0.000;MLEAC=2;MLEAF=1.00;MQ=42.00;QD=32.12;SOR=1.262	GT:AD:DP:GQ:PL	1/1:0,55:55:99:2408,166,0
chrV	61067	.	G	A	3825.77	PASS	AC=2;AF=1.00;AN=2;DP=91;ExcessHet=3.0103;FS=0.000;MLEAC=2;MLEAF=1.00;MQ=41.82;QD=26.96;SOR=0.807	GT:AD:DP:GQ:PL	1/1:0,91:91:99:3854,273,0
chrV	61095	.	C	T	3531.77	PASS	AC=2;AF=1.00;AN=2;DP=82;ExcessHet=3.0103;FS=0.000;MLEAC=2;MLEAF=1.00;MQ=41.64;QD=32.37;SOR=1.022	GT:AD:DP:GQ:PL	1/1:0,82:82:99:3560,247,0
chrV	210248	.	G	A	3708.77	PASS	AC=2;AF=1.00;AN=2;DP=86;ExcessHet=3.0103;FS=0.000;MLEAC=2;MLEAF=1.00;MQ=42.00;QD=35.60;SOR=1.065	GT:AD:DP:GQ:PL	1/1:0,86:86:99:3737,259,0
chrV	225301	.	G	A	3290.77	PASS	AC=2;AF=1.00;AN=2;DP=77;ExcessHet=3.0103;FS=0.000;MLEAC=2;MLEAF=1.00;MQ=42.00;QD=26.82;SOR=0.772	GT:AD:DP:GQ:PL	1/1:0,77:77:99:3319,232,0
chrV	225427	.	C	T	3100.77	PASS	AC=2;AF=1.00;AN=2;DP=73;ExcessHet=3.0103;FS=0.000;MLEAC=2;MLEAF=1.00;MQ=41.97;QD=29.25;SOR=1.179	GT:AD:DP:GQ:PL	1/1:0,73:73:99:3129,219,0
chrV	303363	.	C	T	3079.77	PASS	AC=2;AF=1.00;AN=2;DP=71;ExcessHet=3.0103;FS=0.000;MLEAC=2;MLEAF=1.00;MQ=42.00;QD=34.42;SOR=0.971	GT:AD:DP:GQ:PL	1/1:0,71:71:99:3108,214,0
chrV	346765	.	G	A	3465.77	PASS	AC=2;AF=1.00;AN=2;DP=80;ExcessHet=3.0103;FS=0.000;MLEAC=2;MLEAF=1.00;MQ=42.00;QD=26.68;SOR=0.693	GT:AD:DP:GQ:PL	1/1:0,80:80:99:3494,241,0
chrV	409152	.	G	A	3926.77	PASS	AC=2;AF=1.00;AN=2;DP=90;ExcessHet=3.0103;FS=0.000;MLEAC=2;MLEAF=1.00;MQ=42.00;QD=30.75;SOR=1.584	GT:AD:DP:GQ:PL	1/1:0,90:90:99:3955,271,0
chrV	442097	.	G	A	3148.77	PASS	AC=2;AF=1.00;AN=2;DP=74;ExcessHet=3.0103;FS=0.000;MLEAC=2;MLEAF=1.00;MQ=42.00;QD=24.09;SOR=0.693	GT:AD:DP:GQ:PL	1/1:0,74:74:99:3177,222,0
chrV	443217	.	G	A	3047.77	PASS	AC=2;AF=1.00;AN=2;DP=74;ExcessHet=3.0103;FS=0.000;MLEAC=2;MLEAF=1.00;MQ=42.00;QD=29.78;SOR=0.721	GT:AD:DP:GQ:PL	1/1:0,71:71:99:3076,214,0
chrV	546153	.	G	A	3463.77	PASS	AC=2;AF=1.00;AN=2;DP=81;ExcessHet=3.0103;FS=0.000;MLEAC=2;MLEAF=1.00;MQ=41.83;QD=29.96;SOR=0.995	GT:AD:DP:GQ:PL	1/1:0,81:81:99:3492,243,0
chrVI	59226	.	G	A	1787.77	PASS	AC=1;AF=0.500;AN=2;BaseQRankSum=-0.627;ClippingRankSum=0.000;DP=91;ExcessHet=3.0103;FS=2.755;MLEAC=1;MLEAF=0.500;MQ=42.00;MQRankSum=0.000;QD=19.65;ReadPosRankSum=0.692;SOR=0.995	GT:AD:DP:GQ:PL	0/1:43,48:91:99:1816,0,1552
chrVI	157953	.	G	A	1390.77	PASS	AC=1;AF=0.500;AN=2;BaseQRankSum=0.515;ClippingRankSum=0.000;DP=83;ExcessHet=3.0103;FS=9.115;MLEAC=1;MLEAF=0.500;MQ=42.00;MQRankSum=0.000;QD=16.76;ReadPosRankSum=-0.861;SOR=1.233	GT:AD:DP:GQ:PL	0/1:45,38:83:99:1419,0,1719
chrVI	160415	.	G	A	1570.77	PASS	AC=1;AF=0.500;AN=2;BaseQRankSum=2.422;ClippingRankSum=0.000;DP=101;ExcessHet=3.0103;FS=0.000;MLEAC=1;MLEAF=0.500;MQ=42.00;MQRankSum=0.000;QD=15.55;ReadPosRankSum=1.000;SOR=0.671	GT:AD:DP:GQ:PL	0/1:58,43:101:99:1599,0,2210
chrVI	210129	.	G	A	1072.77	PASS	AC=1;AF=0.500;AN=2;BaseQRankSum=-0.209;ClippingRankSum=0.000;DP=58;ExcessHet=3.0103;FS=0.000;MLEAC=1;MLEAF=0.500;MQ=42.00;MQRankSum=0.000;QD=18.50;ReadPosRankSum=0.794;SOR=0.593	GT:AD:DP:GQ:PL	0/1:27,31:58:99:1101,0,998
chrVI	263165	.	G	A	1733.73	PASS	AC=1;AF=0.500;AN=2;BaseQRankSum=3.477;ClippingRankSum=0.000;DP=98;ExcessHet=3.0103;FS=4.080;MLEAC=1;MLEAF=0.500;MQ=42.23;MQRankSum=1.269;QD=19.05;ReadPosRankSum=-0.321;SOR=0.766	GT:AD:DP:GQ:PL	0/1:39,52:91:99:1771,0,1411
chrVII	20916	.	C	T	1406.77	PASS	AC=1;AF=0.500;AN=2;BaseQRankSum=1.922;ClippingRankSum=0.000;DP=76;ExcessHet=3.0103;FS=4.468;MLEAC=1;MLEAF=0.500;MQ=42.00;MQRankSum=0.000;QD=18.51;ReadPosRankSum=-0.883;SOR=1.121	GT:AD:DP:GQ:PL	0/1:38,38:76:99:1435,0,1376
chrVII	88822	.	C	T	1866.77	PASS	AC=1;AF=0.500;AN=2;BaseQRankSum=0.779;ClippingRankSum=0.000;DP=88;ExcessHet=3.0103;FS=5.481;MLEAC=1;MLEAF=0.500;MQ=41.84;MQRankSum=1.170;QD=21.21;ReadPosRankSum=-0.339;SOR=1.098	GT:AD:DP:GQ:PL	0/1:38,50:88:99:1895,0,1379
chrVII	124470	.	G	A	1408.77	PASS	AC=1;AF=0.500;AN=2;BaseQRankSum=0.576;ClippingRankSum=0.000;DP=75;ExcessHet=3.0103;FS=19.939;MLEAC=1;MLEAF=0.500;MQ=42.00;MQRankSum=0.000;QD=18.78;ReadPosRankSum=-1.141;SOR=0.770	GT:AD:DP:GQ:PL	0/1:36,39:75:99:1437,0,1354
chrVII	171797	.	C	T	1497.77	PASS	AC=1;AF=0.500;AN=2;BaseQRankSum=0.412;ClippingRankSum=0.000;DP=84;ExcessHet=3.0103;FS=0.000;MLEAC=1;MLEAF=0.500;MQ=41.98;MQRankSum=1.000;QD=17.83;ReadPosRankSum=-0.253;SOR=0.729	GT:AD:DP:GQ:PL	0/1:43,41:84:99:1526,0,1612
chrVII	173615	.	C	T	1488.77	PASS	AC=1;AF=0.500;AN=2;BaseQRankSum=-1.085;ClippingRankSum=0.000;DP=78;ExcessHet=3.0103;FS=5.818;MLEAC=1;MLEAF=0.500;MQ=42.00;MQRankSum=0.000;QD=19.09;ReadPosRankSum=0.618;SOR=0.485	GT:AD:DP:GQ:PL	0/1:36,42:78:99:1517,0,1337
chrVII	272275	.	C	T	1268.77	PASS	AC=1;AF=0.500;AN=2;BaseQRankSum=0.584;ClippingRankSum=0.000;DP=83;ExcessHet=3.0103;FS=9.111;MLEAC=1;MLEAF=0.500;MQ=42.40;MQRankSum=-0.341;QD=15.29;ReadPosRankSum=0.928;SOR=1.530	GT:AD:DP:GQ:PL	0/1:47,36:83:99:1297,0,1709
chrVII	276721	.	C	T	1496.77	PASS	AC=1;AF=0.500;AN=2;BaseQRankSum=-0.343;ClippingRankSum=0.000;DP=76;ExcessHet=3.0103;FS=0.000;MLEAC=1;MLEAF=0.500;MQ=42.00;MQRankSum=0.000;QD=19.69;ReadPosRankSum=-1.696;SOR=0.783	GT:AD:DP:GQ:PL	0/1:36,40:76:99:1525,0,1321
chrVII	277546	.	C	T	1536.77	PASS	AC=1;AF=0.500;AN=2;BaseQRankSum=-0.582;ClippingRankSum=0.000;DP=94;ExcessHet=3.0103;FS=0.000;MLEAC=1;MLEAF=0.500;MQ=42.00;MQRankSum=0.000;QD=16.35;ReadPosRankSum=-0.013;SOR=0.703	GT:AD:DP:GQ:PL	0/1:51,43:94:99:1565,0,1930
chrVII	278502	.	C	T	1611.77	PASS	AC=1;AF=0.500;AN=2;BaseQRankSum=0.256;ClippingRankSum=0.000;DP=85;ExcessHet=3.0103;FS=5.707;MLEAC=1;MLEAF=0.500;MQ=41.83;MQRankSum=1.074;QD=19.66;ReadPosRankSum=-0.187;SOR=0.910	GT:AD:DP:GQ:PL	0/1:39,43:82:99:1640,0,1404
chrVII	377789	.	C	T	1637.77	PASS	AC=1;AF=0.500;AN=2;BaseQRankSum=-2.328;ClippingRankSum=0.000;DP=94;ExcessHet=3.0103;FS=10.238;MLEAC=1;MLEAF=0.500;MQ=42.00;MQRankSum=0.000;QD=17.42;ReadPosRankSum=0.277;SOR=0.369	GT:AD:DP:GQ:PL	0/1:48,46:94:99:1666,0,1807
chrVII	388795	.	C	T	1578.77	PASS	AC=1;AF=0.500;AN=2;BaseQRankSum=0.518;ClippingRankSum=0.000;DP=87;ExcessHet=3.0103;FS=1.743;MLEAC=1;MLEAF=0.500;MQ=42.13;MQRankSum=1.035;QD=18.15;ReadPosRankSum=-0.943;SOR=0.499	GT:AD:DP:GQ:PL	0/1:44,43:87:99:1607,0,1613
chrVII	411921	.	C	T	1912.77	PASS	AC=1;AF=0.500;AN=2;BaseQRankSum=-0.047;ClippingRankSum=0.000;DP=91;ExcessHet=3.0103;FS=1.688;MLEAC=1;MLEAF=0.500;MQ=41.84;MQRankSum=-0.863;QD=21.02;ReadPosRankSum=-0.482;SOR=0.534	GT:AD:DP:GQ:PL	0/1:40,51:91:99:1941,0,1470
chrVII	423188	.	C	T	1705.77	PASS	AC=1;AF=0.500;AN=2;BaseQRankSum=-0.266;ClippingRankSum=0.000;DP=88;ExcessHet=3.0103;FS=2.771;MLEAC=1;MLEAF=0.500;MQ=42.00;MQRankSum=0.000;QD=19.38;ReadPosRankSum=4.098;SOR=0.456	GT:AD:DP:GQ:PL	0/1:42,46:88:99:1734,0,1557
chrVII	433035	.	G	A	2037.77	PASS	AC=1;AF=0.500;AN=2;BaseQRankSum=-0.386;ClippingRankSum=0.000;DP=100;ExcessHet=3.0103;FS=1.629;MLEAC=1;MLEAF=0.500;MQ=42.00;MQRankSum=0.000;QD=20.38;ReadPosRankSum=-0.734;SOR=0.769	GT:AD:DP:GQ:PL	0/1:44,56:100:99:2066,0,1610
chrVII	465898	.	G	A	1645.77	PASS	AC=1;AF=0.500;AN=2;BaseQRankSum=-0.204;ClippingRankSum=0.000;DP=83;ExcessHet=3.0103;FS=4.237;MLEAC=1;MLEAF=0.500;MQ=42.00;MQRankSum=0.000;QD=19.83;ReadPosRankSum=-0.845;SOR=0.343	GT:AD:DP:GQ:PL	0/1:39,44:83:99:1674,0,1448
chrVII	582425	.	G	A	1795.77	PASS	AC=1;AF=0.500;AN=2;BaseQRankSum=1.410;ClippingRankSum=0.000;DP=96;ExcessHet=3.0103;FS=0.000;MLEAC=1;MLEAF=0.500;MQ=41.85;MQRankSum=1.042;QD=18.71;ReadPosRankSum=0.788;SOR=0.692	GT:AD:DP:GQ:PL	0/1:47,49:96:99:1824,0,1670
chrVII	592052	.	C	T	1402.77	PASS	AC=1;AF=0.500;AN=2;BaseQRankSum=1.018;ClippingRankSum=0.000;DP=92;ExcessHet=3.0103;FS=3.975;MLEAC=1;MLEAF=0.500;MQ=42.00;MQRankSum=0.000;QD=15.25;ReadPosRankSum=-1.235;SOR=0.744	GT:AD:DP:GQ:PL	0/1:52,40:92:99:1431,0,1977
chrVII	662274	.	C	T	1387.77	PASS	AC=1;AF=0.500;AN=2;BaseQRankSum=-0.831;ClippingRankSum=0.000;DP=83;ExcessHet=3.0103;FS=0.000;MLEAC=1;MLEAF=0.500;MQ=42.00;MQRankSum=0.000;QD=16.72;ReadPosRankSum=1.137;SOR=0.695	GT:AD:DP:GQ:PL	0/1:45,38:83:99:1416,0,1726
chrVII	715140	.	C	T	1703.77	PASS	AC=1;AF=0.500;AN=2;BaseQRankSum=0.977;ClippingRankSum=0.000;DP=103;ExcessHet=3.0103;FS=0.000;MLEAC=1;MLEAF=0.500;MQ=42.00;MQRankSum=0.000;QD=16.54;ReadPosRankSum=0.889;SOR=0.735	GT:AD:DP:GQ:PL	0/1:56,47:103:99:1732,0,2061
chrVII	736331	.	C	T	1172.77	PASS	AC=1;AF=0.500;AN=2;BaseQRankSum=0.263;ClippingRankSum=0.000;DP=79;ExcessHet=3.0103;FS=3.085;MLEAC=1;MLEAF=0.500;MQ=41.39;MQRankSum=-1.196;QD=14.85;ReadPosRankSum=-0.743;SOR=0.393	GT:AD:DP:GQ:PL	0/1:45,34:79:99:1201,0,1698
chrVII	762361	.	G	A	1405.77	PASS	AC=1;AF=0.500;AN=2;BaseQRankSum=-0.303;ClippingRankSum=0.000;DP=94;ExcessHet=3.0103;FS=0.798;MLEAC=1;MLEAF=0.500;MQ=42.00;MQRankSum=0.000;QD=14.95;ReadPosRankSum=-0.536;SOR=0.829	GT:AD:DP:GQ:PL	0/1:55,39:94:99:1434,0,2143
chrVII	800222	.	C	T	2114.77	PASS	AC=1;AF=0.500;AN=2;BaseQRankSum=1.788;ClippingRankSum=0.000;DP=101;ExcessHet=3.0103;FS=7.972;MLEAC=1;MLEAF=0.500;MQ=42.00;MQRankSum=0.000;QD=20.94;ReadPosRankSum=0.736;SOR=0.598	GT:AD:DP:GQ:PL	0/1:44,57:101:99:2143,0,1463
chrVII	832618	.	G	A	2038.77	PASS	AC=1;AF=0.500;AN=2;BaseQRankSum=0.416;ClippingRankSum=0.000;DP=95;ExcessHet=3.0103;FS=0.771;MLEAC=1;MLEAF=0.500;MQ=42.00;MQRankSum=0.000;QD=21.69;ReadPosRankSum=0.348;SOR=0.602	GT:AD:DP:GQ:PL	0/1:40,54:94:99:2067,0,1447
chrVII	884458	.	G	A	1864.77	PASS	AC=1;AF=0.500;AN=2;BaseQRankSum=-0.219;ClippingRankSum=0.000;DP=89;ExcessHet=3.0103;FS=2.833;MLEAC=1;MLEAF=0.500;MQ=42.00;MQRankSum=0.000;QD=20.95;ReadPosRankSum=0.111;SOR=0.406	GT:AD:DP:GQ:PL	0/1:40,49:89:99:1893,0,1490
chrVII	899807	.	C	T	1763.77	PASS	AC=1;AF=0.500;AN=2;BaseQRankSum=2.165;ClippingRankSum=0.000;DP=100;ExcessHet=3.0103;FS=0.759;MLEAC=1;MLEAF=0.500;MQ=42.09;MQRankSum=-1.393;QD=17.64;ReadPosRankSum=0.907;SOR=0.548	GT:AD:DP:GQ:PL	0/1:50,50:100:99:1792,0,1666
chrVII	931148	.	G	A	1426.77	PASS	AC=1;AF=0.500;AN=2;BaseQRankSum=0.112;ClippingRankSum=0.000;DP=84;ExcessHet=3.0103;FS=0.000;MLEAC=1;MLEAF=0.500;MQ=41.92;MQRankSum=0.955;QD=16.99;ReadPosRankSum=0.262;SOR=0.699	GT:AD:DP:GQ:PL	0/1:45,39:84:99:1455,0,1733
chrVII	959866	.	C	T	956.77	PASS	AC=1;AF=0.500;AN=2;BaseQRankSum=-1.279;ClippingRankSum=0.000;DP=60;ExcessHet=3.0103;FS=5.265;MLEAC=1;MLEAF=0.500;MQ=42.19;MQRankSum=1.139;QD=15.95;ReadPosRankSum=-1.767;SOR=0.404	GT:AD:DP:GQ:PL	0/1:33,27:60:99:985,0,1277
chrVII	973958	.	G	A	1469.77	PASS	AC=1;AF=0.500;AN=2;BaseQRankSum=-0.560;ClippingRankSum=0.000;DP=77;ExcessHet=3.0103;FS=1.876;MLEAC=1;MLEAF=0.500;MQ=41.95;MQRankSum=0.074;QD=19.09;ReadPosRankSum=0.168;SOR=0.468	GT:AD:DP:GQ:PL	0/1:37,40:77:99:1498,0,1392
chrVIII	133081	.	C	T	1678.77	PASS	AC=1;AF=0.500;AN=2;BaseQRankSum=1.364;ClippingRankSum=0.000;DP=92;ExcessHet=3.0103;FS=5.297;MLEAC=1;MLEAF=0.500;MQ=42.00;MQRankSum=0.000;QD=18.25;ReadPosRankSum=-0.919;SOR=0.477	GT:AD:DP:GQ:PL	0/1:46,46:92:99:1707,0,1708
chrVIII	171538	.	C	T	1366.77	PASS	AC=1;AF=0.500;AN=2;BaseQRankSum=0.426;ClippingRankSum=0.000;DP=71;ExcessHet=3.0103;FS=14.789;MLEAC=1;MLEAF=0.500;MQ=42.00;MQRankSum=0.000;QD=19.25;ReadPosRankSum=0.641;SOR=1.279	GT:AD:DP:GQ:PL	0/1:34,37:71:99:1395,0,1258
chrVIII	193835	.	G	A	1685.77	PASS	AC=1;AF=0.500;AN=2;BaseQRankSum=0.556;ClippingRankSum=0.000;DP=87;ExcessHet=3.0103;FS=0.000;MLEAC=1;MLEAF=0.500;MQ=42.00;MQRankSum=0.000;QD=19.38;ReadPosRankSum=2.865;SOR=0.719	GT:AD:DP:GQ:PL	0/1:42,45:87:99:1714,0,1561
chrVIII	271955	.	G	A	1356.77	PASS	AC=1;AF=0.500;AN=2;BaseQRankSum=1.259;ClippingRankSum=0.000;DP=80;ExcessHet=3.0103;FS=0.832;MLEAC=1;MLEAF=0.500;MQ=41.63;MQRankSum=-1.478;QD=16.96;ReadPosRankSum=-0.708;SOR=0.809	GT:AD:DP:GQ:PL	0/1:42,38:80:99:1385,0,1570
chrVIII	297882	.	C	T	1310.77	PASS	AC=1;AF=0.500;AN=2;BaseQRankSum=0.064;ClippingRankSum=0.000;DP=67;ExcessHet=3.0103;FS=2.021;MLEAC=1;MLEAF=0.500;MQ=42.00;MQRankSum=0.000;QD=19.56;ReadPosRankSum=-0.124;SOR=1.002	GT:AD:DP:GQ:PL	0/1:32,35:67:99:1339,0,1195
chrVIII	317986	.	C	T	1650.77	PASS	AC=1;AF=0.500;AN=2;BaseQRankSum=-1.043;ClippingRankSum=0.000;DP=93;ExcessHet=3.0103;FS=3.942;MLEAC=1;MLEAF=0.500;MQ=42.00;MQRankSum=0.000;QD=17.75;ReadPosRankSum=1.472;SOR=0.395	GT:AD:DP:GQ:PL	0/1:48,45:93:99:1679,0,1816
chrVIII	421834	.	G	A	1658.77	PASS	AC=1;AF=0.500;AN=2;BaseQRankSum=0.201;ClippingRankSum=0.000;DP=95;ExcessHet=3.0103;FS=5.254;MLEAC=1;MLEAF=0.500;MQ=41.84;MQRankSum=0.970;QD=17.46;ReadPosRankSum=0.211;SOR=1.300	GT:AD:DP:GQ:PL	0/1:50,45:95:99:1687,0,1890
chrVIII	429761	.	G	A	2095.77	PASS	AC=1;AF=0.500;AN=2;BaseQRankSum=-0.678;ClippingRankSum=0.000;DP=101;ExcessHet=3.0103;FS=0.000;MLEAC=1;MLEAF=0.500;MQ=41.72;MQRankSum=-1.260;QD=20.75;ReadPosRankSum=1.026;SOR=0.687	GT:AD:DP:GQ:PL	0/1:45,56:101:99:2124,0,1640
chrIX	92156	.	G	A	1796.77	PASS	AC=1;AF=0.500;AN=2;BaseQRankSum=2.473;ClippingRankSum=0.000;DP=83;ExcessHet=3.0103;FS=2.903;MLEAC=1;MLEAF=0.500;MQ=41.98;MQRankSum=-0.830;QD=21.65;ReadPosRankSum=-0.836;SOR=0.923	GT:AD:DP:GQ:PL	0/1:35,48:83:99:1825,0,1252
chrIX	119751	.	C	T	1949.77	PASS	AC=1;AF=0.500;AN=2;BaseQRankSum=2.466;ClippingRankSum=0.000;DP=104;ExcessHet=3.0103;FS=0.000;MLEAC=1;MLEAF=0.500;MQ=42.00;MQRankSum=0.000;QD=18.75;ReadPosRankSum=0.142;SOR=0.693	GT:AD:DP:GQ:PL	0/1:52,52:104:99:1978,0,1915
chrIX	214802	.	C	T	1829.77	PASS	AC=1;AF=0.500;AN=2;BaseQRankSum=0.110;ClippingRankSum=0.000;DP=87;ExcessHet=3.0103;FS=0.803;MLEAC=1;MLEAF=0.500;MQ=42.00;MQRankSum=0.000;QD=21.03;ReadPosRankSum=1.073;SOR=0.801	GT:AD:DP:GQ:PL	0/1:37,50:87:99:1858,0,1337
chrIX	215098	.	G	A	1815.77	PASS	AC=1;AF=0.500;AN=2;BaseQRankSum=0.687;ClippingRankSum=0.000;DP=93;ExcessHet=3.0103;FS=1.717;MLEAC=1;MLEAF=0.500;MQ=42.00;MQRankSum=0.000;QD=19.74;ReadPosRankSum=1.722;SOR=0.931	GT:AD:DP:GQ:PL	0/1:43,49:92:99:1844,0,1516
chrIX	231338	.	G	A	1869.77	PASS	AC=1;AF=0.500;AN=2;BaseQRankSum=-0.501;ClippingRankSum=0.000;DP=96;ExcessHet=3.0103;FS=0.767;MLEAC=1;MLEAF=0.500;MQ=42.00;MQRankSum=0.000;QD=19.48;ReadPosRankSum=-0.703;SOR=0.859	GT:AD:DP:GQ:PL	0/1:46,50:96:99:1898,0,1691
chrIX	316727	.	C	T	2042.77	PASS	AC=1;AF=0.500;AN=2;BaseQRankSum=-2.061;ClippingRankSum=0.000;DP=110;ExcessHet=3.0103;FS=1.515;MLEAC=1;MLEAF=0.500;MQ=42.00;MQRankSum=0.000;QD=18.57;ReadPosRankSum=-1.550;SOR=0.555	GT:AD:DP:GQ:PL	0/1:54,56:110:99:2071,0,2044
chrIX	399779	.	C	T	1849.77	PASS	AC=1;AF=0.500;AN=2;BaseQRankSum=0.054;ClippingRankSum=0.000;DP=93;ExcessHet=3.0103;FS=0.000;MLEAC=1;MLEAF=0.500;MQ=42.00;MQRankSum=0.000;QD=19.89;ReadPosRankSum=-0.482;SOR=0.627	GT:AD:DP:GQ:PL	0/1:43,50:93:99:1878,0,1579
chrIX	424997	.	C	T	1526.77	PASS	AC=1;AF=0.500;AN=2;BaseQRankSum=0.339;ClippingRankSum=0.000;DP=97;ExcessHet=3.0103;FS=5.133;MLEAC=1;MLEAF=0.500;MQ=41.37;MQRankSum=0.306;QD=15.90;ReadPosRankSum=0.220;SOR=1.230	GT:AD:DP:GQ:PL	0/1:52,44:96:99:1555,0,1854
chrX	69854	.	C	T	1490.77	PASS	AC=1;AF=0.500;AN=2;BaseQRankSum=0.186;ClippingRankSum=0.000;DP=77;ExcessHet=3.0103;FS=3.064;MLEAC=1;MLEAF=0.500;MQ=42.00;MQRankSum=0.000;QD=19.36;ReadPosRankSum=-1.221;SOR=0.486	GT:AD:DP:GQ:PL	0/1:36,41:77:99:1519,0,1334
chrX	84004	.	C	T	1934.77	PASS	AC=1;AF=0.500;AN=2;BaseQRankSum=-1.024;ClippingRankSum=0.000;DP=100;ExcessHet=3.0103;FS=5.045;MLEAC=1;MLEAF=0.500;MQ=41.85;MQRankSum=-0.922;QD=19.35;ReadPosRankSum=-0.730;SOR=0.350	GT:AD:DP:GQ:PL	0/1:47,53:100:99:1963,0,1762
chrX	122983	.	G	A	1624.77	PASS	AC=1;AF=0.500;AN=2;BaseQRankSum=0.606;ClippingRankSum=0.000;DP=88;ExcessHet=3.0103;FS=4.047;MLEAC=1;MLEAF=0.500;MQ=42.00;MQRankSum=0.000;QD=18.46;ReadPosRankSum=0.470;SOR=0.698	GT:AD:DP:GQ:PL	0/1:44,44:88:99:1653,0,1616
chrX	133103	.	C	T	1521.77	PASS	AC=1;AF=0.500;AN=2;BaseQRankSum=-0.033;ClippingRankSum=0.000;DP=98;ExcessHet=3.0103;FS=10.178;MLEAC=1;MLEAF=0.500;MQ=42.00;MQRankSum=0.000;QD=15.53;ReadPosRankSum=-0.128;SOR=0.213	GT:AD:DP:GQ:PL	0/1:56,42:98:99:1550,0,2161
chrX	136776	.	G	A	1663.77	PASS	AC=1;AF=0.500;AN=2;BaseQRankSum=2.003;ClippingRankSum=0.000;DP=79;ExcessHet=3.0103;FS=0.860;MLEAC=1;MLEAF=0.500;MQ=42.00;MQRankSum=0.000;QD=21.06;ReadPosRankSum=0.591;SOR=0.525	GT:AD:DP:GQ:PL	0/1:35,44:79:99:1692,0,1208
chrX	197381	.	G	A	627.77	PASS	AC=1;AF=0.500;AN=2;BaseQRankSum=-1.456;ClippingRankSum=0.000;DP=72;ExcessHet=3.0103;FS=2.174;MLEAC=1;MLEAF=0.500;MQ=41.30;MQRankSum=0.000;QD=16.52;ReadPosRankSum=0.342;SOR=1.609	GT:AD:DP:GQ:PL	0/1:20,18:38:99:656,0,756
chrX	205361	.	C	T	1709.77	PASS	AC=1;AF=0.500;AN=2;BaseQRankSum=-1.345;ClippingRankSum=0.000;DP=87;ExcessHet=3.0103;FS=14.951;MLEAC=1;MLEAF=0.500;MQ=41.83;MQRankSum=1.082;QD=19.65;ReadPosRankSum=-0.948;SOR=1.722	GT:AD:DP:GQ:PL	0/1:41,46:87:99:1738,0,1510
chrX	213573	.	C	T	1498.77	PASS	AC=1;AF=0.500;AN=2;BaseQRankSum=-0.327;ClippingRankSum=0.000;DP=86;ExcessHet=3.0103;FS=1.793;MLEAC=1;MLEAF=0.500;MQ=42.00;MQRankSum=0.000;QD=17.43;ReadPosRankSum=-0.168;SOR=0.941	GT:AD:DP:GQ:PL	0/1:45,41:86:99:1527,0,1679
chrX	228421	.	C	T	2230.77	PASS	AC=1;AF=0.500;AN=2;BaseQRankSum=0.952;ClippingRankSum=0.000;DP=103;ExcessHet=3.0103;FS=7.773;MLEAC=1;MLEAF=0.500;MQ=41.98;MQRankSum=1.178;QD=21.66;ReadPosRankSum=-0.070;SOR=0.877	GT:AD:DP:GQ:PL	0/1:44,59:103:99:2259,0,1576
chrX	261111	.	G	A	1319.77	PASS	AC=1;AF=0.500;AN=2;BaseQRankSum=-0.827;ClippingRankSum=0.000;DP=75;ExcessHet=3.0103;FS=16.746;MLEAC=1;MLEAF=0.500;MQ=42.00;MQRankSum=0.000;QD=17.60;ReadPosRankSum=-0.024;SOR=0.963	GT:AD:DP:GQ:PL	0/1:39,36:75:99:1348,0,1486
chrX	309904	.	C	T	1464.77	PASS	AC=1;AF=0.500;AN=2;BaseQRankSum=1.174;ClippingRankSum=0.000;DP=92;ExcessHet=3.0103;FS=3.961;MLEAC=1;MLEAF=0.500;MQ=41.85;MQRankSum=-1.093;QD=15.92;ReadPosRankSum=-1.543;SOR=0.471	GT:AD:DP:GQ:PL	0/1:51,41:92:99:1493,0,1887
chrX	378464	.	C	T	1613.77	PASS	AC=1;AF=0.500;AN=2;BaseQRankSum=0.335;ClippingRankSum=0.000;DP=97;ExcessHet=3.0103;FS=0.000;MLEAC=1;MLEAF=0.500;MQ=42.00;MQRankSum=0.000;QD=16.64;ReadPosRankSum=-1.204;SOR=0.628	GT:AD:DP:GQ:PL	0/1:53,44:97:99:1642,0,2043
chrX	403201	.	G	A	1418.77	PASS	AC=1;AF=0.500;AN=2;BaseQRankSum=-0.770;ClippingRankSum=0.000;DP=90;ExcessHet=3.0103;FS=2.793;MLEAC=1;MLEAF=0.500;MQ=42.00;MQRankSum=0.000;QD=15.76;ReadPosRankSum=-1.912;SOR=0.692	GT:AD:DP:GQ:PL	0/1:49,41:90:99:1447,0,1842
chrX	519381	.	G	A	1817.77	PASS	AC=1;AF=0.500;AN=2;BaseQRankSum=1.204;ClippingRankSum=0.000;DP=88;ExcessHet=3.0103;FS=0.000;MLEAC=1;MLEAF=0.500;MQ=42.00;MQRankSum=0.000;QD=21.14;ReadPosRankSum=0.945;SOR=0.714	GT:AD:DP:GQ:PL	0/1:38,48:86:99:1846,0,1393
chrX	640767	.	C	T	1733.77	PASS	AC=1;AF=0.500;AN=2;BaseQRankSum=0.140;ClippingRankSum=0.000;DP=101;ExcessHet=3.0103;FS=2.576;MLEAC=1;MLEAF=0.500;MQ=42.11;MQRankSum=-0.932;QD=17.17;ReadPosRankSum=0.184;SOR=0.474	GT:AD:DP:GQ:PL	0/1:53,48:101:99:1762,0,1972
chrX	647363	.	C	T	1641.77	PASS	AC=1;AF=0.500;AN=2;BaseQRankSum=1.855;ClippingRankSum=0.000;DP=94;ExcessHet=3.0103;FS=0.775;MLEAC=1;MLEAF=0.500;MQ=42.00;MQRankSum=0.000;QD=17.47;ReadPosRankSum=-2.355;SOR=0.631	GT:AD:DP:GQ:PL	0/1:49,45:94:99:1670,0,1806
chrX	672857	.	C	T	1167.77	PASS	AC=1;AF=0.500;AN=2;BaseQRankSum=-0.893;ClippingRankSum=0.000;DP=70;ExcessHet=3.0103;FS=0.000;MLEAC=1;MLEAF=0.500;MQ=42.00;MQRankSum=0.000;QD=16.68;ReadPosRankSum=-1.682;SOR=0.723	GT:AD:DP:GQ:PL	0/1:37,33:70:99:1196,0,1382
chrXI	38945	.	C	T	1832.77	PASS	AC=1;AF=0.500;AN=2;BaseQRankSum=0.111;ClippingRankSum=0.000;DP=103;ExcessHet=3.0103;FS=2.554;MLEAC=1;MLEAF=0.500;MQ=42.00;MQRankSum=0.000;QD=17.79;ReadPosRankSum=-0.095;SOR=0.924	GT:AD:DP:GQ:PL	0/1:53,50:103:99:1861,0,2006
chrXI	157233	.	C	T	1233.77	PASS	AC=1;AF=0.500;AN=2;BaseQRankSum=-2.467;ClippingRankSum=0.000;DP=76;ExcessHet=3.0103;FS=0.000;MLEAC=1;MLEAF=0.500;MQ=41.81;MQRankSum=0.950;QD=16.23;ReadPosRankSum=-0.375;SOR=0.749	GT:AD:DP:GQ:PL	0/1:41,35:76:99:1262,0,1571
chrXI	164917	.	C	T	1219.77	PASS	AC=1;AF=0.500;AN=2;BaseQRankSum=0.109;ClippingRankSum=0.000;DP=60;ExcessHet=3.0103;FS=0.000;MLEAC=1;MLEAF=0.500;MQ=42.00;MQRankSum=0.000;QD=20.33;ReadPosRankSum=0.468;SOR=0.801	GT:AD:DP:GQ:PL	0/1:27,33:60:99:1248,0,964
chrXI	210427	.	C	T	1127.77	PASS	AC=1;AF=0.500;AN=2;BaseQRankSum=-0.842;ClippingRankSum=0.000;DP=66;ExcessHet=3.0103;FS=10.327;MLEAC=1;MLEAF=0.500;MQ=42.00;MQRankSum=0.000;QD=17.09;ReadPosRankSum=-0.678;SOR=1.138	GT:AD:DP:GQ:PL	0/1:34,32:66:99:1156,0,1296
chrXI	224861	.	C	T	1059.77	PASS	AC=1;AF=0.500;AN=2;BaseQRankSum=-1.375;ClippingRankSum=0.000;DP=70;ExcessHet=3.0103;FS=10.582;MLEAC=1;MLEAF=0.500;MQ=42.00;MQRankSum=0.000;QD=15.14;ReadPosRankSum=-0.518;SOR=1.824	GT:AD:DP:GQ:PL	0/1:39,31:70:99:1088,0,1428
chrXI	275192	.	C	T	1517.77	PASS	AC=1;AF=0.500;AN=2;BaseQRankSum=0.799;ClippingRankSum=0.000;DP=79;ExcessHet=3.0103;FS=1.838;MLEAC=1;MLEAF=0.500;MQ=42.00;MQRankSum=0.000;QD=19.21;ReadPosRankSum=-1.195;SOR=0.954	GT:AD:DP:GQ:PL	0/1:38,41:79:99:1546,0,1404
chrXI	327453	.	C	T	1792.77	PASS	AC=1;AF=0.500;AN=2;BaseQRankSum=1.077;ClippingRankSum=0.000;DP=93;ExcessHet=3.0103;FS=0.000;MLEAC=1;MLEAF=0.500;MQ=42.00;MQRankSum=0.000;QD=19.28;ReadPosRankSum=0.431;SOR=0.646	GT:AD:DP:GQ:PL	0/1:45,48:93:99:1821,0,1686
chrXI	329521	.	G	A	1927.77	PASS	AC=1;AF=0.500;AN=2;BaseQRankSum=0.819;ClippingRankSum=0.000;DP=104;ExcessHet=3.0103;FS=0.000;MLEAC=1;MLEAF=0.500;MQ=42.00;MQRankSum=0.000;QD=18.54;ReadPosRankSum=0.881;SOR=0.770	GT:AD:DP:GQ:PL	0/1:52,52:104:99:1956,0,1945
chrXI	379702	.	C	T	1582.77	PASS	AC=1;AF=0.500;AN=2;BaseQRankSum=-0.463;ClippingRankSum=0.000;DP=88;ExcessHet=3.0103;FS=5.434;MLEAC=1;MLEAF=0.500;MQ=41.83;MQRankSum=1.000;QD=17.99;ReadPosRankSum=0.450;SOR=0.747	GT:AD:DP:GQ:PL	0/1:45,43:88:99:1611,0,1626
chrXI	379725	.	C	T	1656.77	PASS	AC=1;AF=0.500;AN=2;BaseQRankSum=0.786;ClippingRankSum=0.000;DP=82;ExcessHet=3.0103;FS=2.906;MLEAC=1;MLEAF=0.500;MQ=41.81;MQRankSum=-0.882;QD=20.20;ReadPosRankSum=-1.541;SOR=0.522	GT:AD:DP:GQ:PL	0/1:37,45:82:99:1685,0,1370
chrXI	384351	.	G	A	2077.77	PASS	AC=1;AF=0.500;AN=2;BaseQRankSum=0.570;ClippingRankSum=0.000;DP=117;ExcessHet=3.0103;FS=7.154;MLEAC=1;MLEAF=0.500;MQ=42.00;MQRankSum=0.000;QD=17.76;ReadPosRankSum=1.862;SOR=1.285	GT:AD:DP:GQ:PL	0/1:61,56:117:99:2106,0,2305
chrXI	443744	.	C	T	1588.77	PASS	AC=1;AF=0.500;AN=2;BaseQRankSum=0.607;ClippingRankSum=0.000;DP=91;ExcessHet=3.0103;FS=1.708;MLEAC=1;MLEAF=0.500;MQ=42.00;MQRankSum=0.000;QD=17.46;ReadPosRankSum=0.676;SOR=0.885	GT:AD:DP:GQ:PL	0/1:48,43:91:99:1617,0,1827
chrXI	465312	.	C	T	1237.77	PASS	AC=1;AF=0.500;AN=2;BaseQRankSum=0.746;ClippingRankSum=0.000;DP=64;ExcessHet=3.0103;FS=5.020;MLEAC=1;MLEAF=0.500;MQ=42.00;MQRankSum=0.000;QD=19.34;ReadPosRankSum=0.048;SOR=1.178	GT:AD:DP:GQ:PL	0/1:30,34:64:99:1266,0,1016
chrXI	533734	.	G	A	1660.77	PASS	AC=1;AF=0.500;AN=2;BaseQRankSum=-1.815;ClippingRankSum=0.000;DP=83;ExcessHet=3.0103;FS=0.841;MLEAC=1;MLEAF=0.500;MQ=41.98;MQRankSum=1.139;QD=20.01;ReadPosRankSum=-0.390;SOR=0.892	GT:AD:DP:GQ:PL	0/1:37,46:83:99:1689,0,1361
chrXI	559414	.	G	A	1905.77	PASS	AC=1;AF=0.500;AN=2;BaseQRankSum=0.374;ClippingRankSum=0.000;DP=104;ExcessHet=3.0103;FS=7.782;MLEAC=1;MLEAF=0.500;MQ=42.00;MQRankSum=0.000;QD=18.32;ReadPosRankSum=-0.359;SOR=0.409	GT:AD:DP:GQ:PL	0/1:52,52:104:99:1934,0,1950
chrXII	68428	.	G	A	2024.77	PASS	AC=1;AF=0.500;AN=2;BaseQRankSum=-2.424;ClippingRankSum=0.000;DP=93;ExcessHet=3.0103;FS=1.722;MLEAC=1;MLEAF=0.500;MQ=42.00;MQRankSum=0.000;QD=21.77;ReadPosRankSum=1.763;SOR=0.970	GT:AD:DP:GQ:PL	0/1:38,55:93:99:2053,0,1346
chrXII	78739	.	G	A	1027.77	PASS	AC=1;AF=0.500;AN=2;BaseQRankSum=0.652;ClippingRankSum=0.000;DP=79;ExcessHet=3.0103;FS=3.074;MLEAC=1;MLEAF=0.500;MQ=42.00;MQRankSum=0.000;QD=13.18;ReadPosRankSum=1.518;SOR=0.422	GT:AD:DP:GQ:PL	0/1:48,30:78:99:1056,0,1840
chrXII	154669	.	G	A	1529.77	PASS	AC=1;AF=0.500;AN=2;BaseQRankSum=-3.018;ClippingRankSum=0.000;DP=74;ExcessHet=3.0103;FS=4.718;MLEAC=1;MLEAF=0.500;MQ=42.00;MQRankSum=0.000;QD=20.67;ReadPosRankSum=-1.597;SOR=1.364	GT:AD:DP:GQ:PL	0/1:31,43:74:99:1558,0,1141
chrXII	180740	.	G	A	1292.77	PASS	AC=1;AF=0.500;AN=2;BaseQRankSum=1.337;ClippingRankSum=0.000;DP=84;ExcessHet=3.0103;FS=1.807;MLEAC=1;MLEAF=0.500;MQ=42.00;MQRankSum=0.000;QD=15.39;ReadPosRankSum=0.644;SOR=0.673	GT:AD:DP:GQ:PL	0/1:48,36:84:99:1321,0,1817
chrXII	194336	.	G	A	1333.77	PASS	AC=1;AF=0.500;AN=2;BaseQRankSum=-1.696;ClippingRankSum=0.000;DP=85;ExcessHet=3.0103;FS=1.771;MLEAC=1;MLEAF=0.500;MQ=41.83;MQRankSum=0.923;QD=15.69;ReadPosRankSum=0.340;SOR=0.695	GT:AD:DP:GQ:PL	0/1:47,38:85:99:1362,0,1785
chrXII	242149	.	G	A	1647.77	PASS	AC=1;AF=0.500;AN=2;BaseQRankSum=3.188;ClippingRankSum=0.000;DP=84;ExcessHet=3.0103;FS=2.916;MLEAC=1;MLEAF=0.500;MQ=42.00;MQRankSum=0.000;QD=19.62;ReadPosRankSum=0.118;SOR=1.105	GT:AD:DP:GQ:PL	0/1:40,44:84:99:1676,0,1476
chrXII	290101	.	G	A	1928.77	PASS	AC=1;AF=0.500;AN=2;BaseQRankSum=0.493;ClippingRankSum=0.000;DP=94;ExcessHet=3.0103;FS=14.226;MLEAC=1;MLEAF=0.500;MQ=42.00;MQRankSum=0.000;QD=20.52;ReadPosRankSum=-0.988;SOR=1.363	GT:AD:DP:GQ:PL	0/1:45,49:94:99:1957,0,1739
chrXII	290102	.	G	A	1928.77	PASS	AC=1;AF=0.500;AN=2;BaseQRankSum=-0.058;ClippingRankSum=0.000;DP=94;ExcessHet=3.0103;FS=14.226;MLEAC=1;MLEAF=0.500;MQ=42.00;MQRankSum=0.000;QD=20.52;ReadPosRankSum=-0.915;SOR=1.363	GT:AD:DP:GQ:PL	0/1:45,49:94:99:1957,0,1739
chrXII	290143	.	C	T	1751.77	PASS	AC=1;AF=0.500;AN=2;BaseQRankSum=1.327;ClippingRankSum=0.000;DP=93;ExcessHet=3.0103;FS=2.765;MLEAC=1;MLEAF=0.500;MQ=42.00;MQRankSum=0.000;QD=18.84;ReadPosRankSum=-0.363;SOR=0.426	GT:AD:DP:GQ:PL	0/1:45,48:93:99:1780,0,1636
chrXII	306724	.	G	A	1757.77	PASS	AC=1;AF=0.500;AN=2;BaseQRankSum=-1.392;ClippingRankSum=0.000;DP=83;ExcessHet=3.0103;FS=0.837;MLEAC=1;MLEAF=0.500;MQ=42.00;MQRankSum=0.000;QD=21.18;ReadPosRankSum=-0.657;SOR=0.537	GT:AD:DP:GQ:PL	0/1:36,47:83:99:1786,0,1323
chrXII	366259	.	G	A	1621.77	PASS	AC=1;AF=0.500;AN=2;BaseQRankSum=0.157;ClippingRankSum=0.000;DP=104;ExcessHet=3.0103;FS=15.379;MLEAC=1;MLEAF=0.500;MQ=41.86;MQRankSum=0.893;QD=15.59;ReadPosRankSum=0.263;SOR=1.104	GT:AD:DP:GQ:PL	0/1:59,45:104:99:1650,0,2254
chrXII	374448	.	C	T	1499.77	PASS	AC=1;AF=0.500;AN=2;BaseQRankSum=0.921;ClippingRankSum=0.000;DP=85;ExcessHet=3.0103;FS=0.000;MLEAC=1;MLEAF=0.500;MQ=42.00;MQRankSum=0.000;QD=17.85;ReadPosRankSum=0.543;SOR=0.713	GT:AD:DP:GQ:PL	0/1:43,41:84:99:1528,0,1600
chrXII	391687	.	C	T	1328.77	PASS	AC=1;AF=0.500;AN=2;BaseQRankSum=0.416;ClippingRankSum=0.000;DP=86;ExcessHet=3.0103;FS=4.155;MLEAC=1;MLEAF=0.500;MQ=42.00;MQRankSum=0.000;QD=15.45;ReadPosRankSum=1.584;SOR=0.661	GT:AD:DP:GQ:PL	0/1:49,37:86:99:1357,0,1862
chrXII	425218	.	C	T	1421.77	PASS	AC=1;AF=0.500;AN=2;BaseQRankSum=-1.479;ClippingRankSum=0.000;DP=93;ExcessHet=3.0103;FS=2.696;MLEAC=1;MLEAF=0.500;MQ=41.98;MQRankSum=-1.129;QD=15.29;ReadPosRankSum=-1.626;SOR=0.470	GT:AD:DP:GQ:PL	0/1:53,40:93:99:1450,0,2018
chrXII	507085	.	C	T	1152.77	PASS	AC=1;AF=0.500;AN=2;BaseQRankSum=0.655;ClippingRankSum=0.000;DP=79;ExcessHet=3.0103;FS=5.883;MLEAC=1;MLEAF=0.500;MQ=42.00;MQRankSum=0.000;QD=14.59;ReadPosRankSum=0.406;SOR=0.868	GT:AD:DP:GQ:PL	0/1:46,33:79:99:1181,0,1687
chrXII	507403	.	G	A	1392.77	PASS	AC=1;AF=0.500;AN=2;BaseQRankSum=2.235;ClippingRankSum=0.000;DP=86;ExcessHet=3.0103;FS=1.786;MLEAC=1;MLEAF=0.500;MQ=41.83;MQRankSum=-1.074;QD=16.19;ReadPosRankSum=-0.139;SOR=0.514	GT:AD:DP:GQ:PL	0/1:47,39:86:99:1421,0,1759
chrXII	545689	.	G	A	1618.77	PASS	AC=1;AF=0.500;AN=2;BaseQRankSum=3.507;ClippingRankSum=0.000;DP=85;ExcessHet=3.0103;FS=0.000;MLEAC=1;MLEAF=0.500;MQ=42.00;MQRankSum=0.000;QD=19.27;ReadPosRankSum=0.324;SOR=0.687	GT:AD:DP:GQ:PL	0/1:41,43:84:99:1647,0,1458
chrXII	590574	.	G	A	1901.77	PASS	AC=1;AF=0.500;AN=2;BaseQRankSum=0.563;ClippingRankSum=0.000;DP=97;ExcessHet=3.0103;FS=3.904;MLEAC=1;MLEAF=0.500;MQ=42.00;MQRankSum=0.000;QD=19.61;ReadPosRankSum=0.105;SOR=0.364	GT:AD:DP:GQ:PL	0/1:46,51:97:99:1930,0,1724
chrXII	628414	.	C	T	1471.77	PASS	AC=1;AF=0.500;AN=2;BaseQRankSum=0.050;ClippingRankSum=0.000;DP=81;ExcessHet=3.0103;FS=0.836;MLEAC=1;MLEAF=0.500;MQ=42.00;MQRankSum=0.000;QD=18.17;ReadPosRankSum=-1.534;SOR=0.841	GT:AD:DP:GQ:PL	0/1:40,41:81:99:1500,0,1503
chrXII	635731	.	C	T	1277.77	PASS	AC=1;AF=0.500;AN=2;BaseQRankSum=0.241;ClippingRankSum=0.000;DP=92;ExcessHet=3.0103;FS=1.754;MLEAC=1;MLEAF=0.500;MQ=42.00;MQRankSum=0.000;QD=13.89;ReadPosRankSum=0.229;SOR=0.937	GT:AD:DP:GQ:PL	0/1:56,36:92:99:1306,0,2149
chrXII	636742	.	C	T	1282.77	PASS	AC=1;AF=0.500;AN=2;BaseQRankSum=0.621;ClippingRankSum=0.000;DP=70;ExcessHet=3.0103;FS=8.325;MLEAC=1;MLEAF=0.500;MQ=42.00;MQRankSum=0.000;QD=18.33;ReadPosRankSum=-0.330;SOR=0.214	GT:AD:DP:GQ:PL	0/1:34,36:70:99:1311,0,1253
chrXII	650766	.	G	A	1205.77	PASS	AC=1;AF=0.500;AN=2;BaseQRankSum=-0.021;ClippingRankSum=0.000;DP=87;ExcessHet=3.0103;FS=7.384;MLEAC=1;MLEAF=0.500;MQ=42.00;MQRankSum=0.000;QD=18.00;ReadPosRankSum=-0.279;SOR=0.196	GT:AD:DP:GQ:PL	0/1:33,34:67:99:1234,0,1228
chrXII	707304	.	G	A	1831.77	PASS	AC=1;AF=0.500;AN=2;BaseQRankSum=1.646;ClippingRankSum=0.000;DP=94;ExcessHet=3.0103;FS=1.676;MLEAC=1;MLEAF=0.500;MQ=42.00;MQRankSum=0.000;QD=19.49;ReadPosRankSum=1.034;SOR=0.713	GT:AD:DP:GQ:PL	0/1:45,49:94:99:1860,0,1667
chrXII	732173	.	C	T	1151.77	PASS	AC=1;AF=0.500;AN=2;BaseQRankSum=0.607;ClippingRankSum=0.000;DP=158;ExcessHet=3.0103;FS=4.483;MLEAC=1;MLEAF=0.500;MQ=41.37;MQRankSum=-0.163;QD=7.48;ReadPosRankSum=-1.348;SOR=0.884	GT:AD:DP:GQ:PL	0/1:115,39:154:99:1180,0,4496
chrXII	733677	.	G	A	1158.77	PASS	AC=1;AF=0.500;AN=2;BaseQRankSum=-0.114;ClippingRankSum=0.000;DP=178;ExcessHet=3.0103;FS=4.327;MLEAC=1;MLEAF=0.500;MQ=42.00;MQRankSum=0.000;QD=6.51;ReadPosRankSum=-0.885;SOR=1.113	GT:AD:DP:GQ:PL	0/1:138,40:178:99:1187,0,5446
chrXII	745431	.	G	A	1480.77	PASS	AC=1;AF=0.500;AN=2;BaseQRankSum=0.067;ClippingRankSum=0.000;DP=82;ExcessHet=3.0103;FS=0.000;MLEAC=1;MLEAF=0.500;MQ=42.00;MQRankSum=0.000;QD=18.06;ReadPosRankSum=-0.106;SOR=0.606	GT:AD:DP:GQ:PL	0/1:42,40:82:99:1509,0,1597
chrXII	762561	.	C	T	1390.77	PASS	AC=1;AF=0.500;AN=2;BaseQRankSum=1.006;ClippingRankSum=0.000;DP=74;ExcessHet=3.0103;FS=1.977;MLEAC=1;MLEAF=0.500;MQ=42.00;MQRankSum=0.000;QD=18.79;ReadPosRankSum=0.298;SOR=0.460	GT:AD:DP:GQ:PL	0/1:35,39:74:99:1419,0,1250
chrXII	781355	.	G	A	1952.77	PASS	AC=1;AF=0.500;AN=2;BaseQRankSum=-0.489;ClippingRankSum=0.000;DP=92;ExcessHet=3.0103;FS=1.726;MLEAC=1;MLEAF=0.500;MQ=42.00;MQRankSum=0.000;QD=21.23;ReadPosRankSum=-0.289;SOR=0.484	GT:AD:DP:GQ:PL	0/1:40,52:92:99:1981,0,1444
chrXII	782841	.	G	A	1218.77	PASS	AC=1;AF=0.500;AN=2;BaseQRankSum=0.583;ClippingRankSum=0.000;DP=66;ExcessHet=3.0103;FS=0.000;MLEAC=1;MLEAF=0.500;MQ=42.00;MQRankSum=0.000;QD=18.47;ReadPosRankSum=-0.618;SOR=0.818	GT:AD:DP:GQ:PL	0/1:33,33:66:99:1247,0,1215
chrXII	805761	.	G	A	949.77	PASS	AC=1;AF=0.500;AN=2;BaseQRankSum=1.468;ClippingRankSum=0.000;DP=80;ExcessHet=3.0103;FS=0.889;MLEAC=1;MLEAF=0.500;MQ=42.00;MQRankSum=0.000;QD=11.87;ReadPosRankSum=0.794;SOR=0.774	GT:AD:DP:GQ:PL	0/1:52,28:80:99:978,0,1990
chrXII	898048	.	G	A	1290.77	PASS	AC=1;AF=0.500;AN=2;BaseQRankSum=0.905;ClippingRankSum=0.000;DP=66;ExcessHet=3.0103;FS=3.389;MLEAC=1;MLEAF=0.500;MQ=42.00;MQRankSum=0.000;QD=19.56;ReadPosRankSum=-0.015;SOR=1.111	GT:AD:DP:GQ:PL	0/1:31,35:66:99:1319,0,1137
chrXII	910744	.	C	T	1800.77	PASS	AC=1;AF=0.500;AN=2;BaseQRankSum=-1.037;ClippingRankSum=0.000;DP=104;ExcessHet=3.0103;FS=7.739;MLEAC=1;MLEAF=0.500;MQ=42.00;MQRankSum=0.000;QD=17.48;ReadPosRankSum=-1.997;SOR=1.056	GT:AD:DP:GQ:PL	0/1:53,50:103:99:1829,0,2003
chrXII	965567	.	G	A	1553.77	PASS	AC=1;AF=0.500;AN=2;BaseQRankSum=-0.278;ClippingRankSum=0.000;DP=85;ExcessHet=3.0103;FS=0.000;MLEAC=1;MLEAF=0.500;MQ=41.98;MQRankSum=1.035;QD=18.28;ReadPosRankSum=0.146;SOR=0.730	GT:AD:DP:GQ:PL	0/1:42,43:85:99:1582,0,1567
chrXII	1001271	.	G	A	1450.77	PASS	AC=1;AF=0.500;AN=2;BaseQRankSum=-0.147;ClippingRankSum=0.000;DP=92;ExcessHet=3.0103;FS=0.787;MLEAC=1;MLEAF=0.500;MQ=42.00;MQRankSum=0.000;QD=15.77;ReadPosRankSum=-0.078;SOR=0.591	GT:AD:DP:GQ:PL	0/1:52,40:92:99:1479,0,1963
chrXII	1052085	.	G	A	529.77	PASS	AC=1;AF=0.500;AN=2;BaseQRankSum=0.587;ClippingRankSum=0.000;DP=86;ExcessHet=3.0103;FS=0.000;MLEAC=1;MLEAF=0.500;MQ=41.19;MQRankSum=0.729;QD=10.60;ReadPosRankSum=-0.333;SOR=0.425	GT:AD:DP:GQ:PL	0/1:34,16:50:99:558,0,1343
chrXII	1053131	.	G	A	1238.77	PASS	AC=1;AF=0.500;AN=2;BaseQRankSum=-0.810;ClippingRankSum=0.000;DP=64;ExcessHet=3.0103;FS=0.000;MLEAC=1;MLEAF=0.500;MQ=42.00;MQRankSum=0.000;QD=19.36;ReadPosRankSum=0.062;SOR=0.755	GT:AD:DP:GQ:PL	0/1:30,34:64:99:1267,0,1124
chrXII	1059355	.	C	T	563.77	PASS	AC=1;AF=0.500;AN=2;BaseQRankSum=0.117;ClippingRankSum=0.000;DP=42;ExcessHet=3.0103;FS=1.969;MLEAC=1;MLEAF=0.500;MQ=40.98;MQRankSum=0.604;QD=13.42;ReadPosRankSum=-0.658;SOR=1.159	GT:AD:DP:GQ:PL	0/1:25,17:42:99:592,0,879
chrXIII	51010	.	C	T	1166.77	PASS	AC=1;AF=0.500;AN=2;BaseQRankSum=0.979;ClippingRankSum=0.000;DP=87;ExcessHet=3.0103;FS=7.310;MLEAC=1;MLEAF=0.500;MQ=42.00;MQRankSum=0.000;QD=13.41;ReadPosRankSum=0.227;SOR=0.604	GT:AD:DP:GQ:PL	0/1:54,33:87:99:1195,0,2109
chrXIII	86791	.	G	A	1302.77	PASS	AC=1;AF=0.500;AN=2;BaseQRankSum=-0.233;ClippingRankSum=0.000;DP=79;ExcessHet=3.0103;FS=2.991;MLEAC=1;MLEAF=0.500;MQ=41.88;MQRankSum=0.940;QD=16.49;ReadPosRankSum=1.034;SOR=0.628	GT:AD:DP:GQ:PL	0/1:43,36:79:99:1331,0,1628
chrXIII	110423	.	G	A	2065.77	PASS	AC=1;AF=0.500;AN=2;BaseQRankSum=0.705;ClippingRankSum=0.000;DP=112;ExcessHet=3.0103;FS=0.000;MLEAC=1;MLEAF=0.500;MQ=41.87;MQRankSum=-0.982;QD=18.44;ReadPosRankSum=0.687;SOR=0.693	GT:AD:DP:GQ:PL	0/1:56,56:112:99:2094,0,2035
chrXIII	159305	.	C	T	1169.77	PASS	AC=1;AF=0.500;AN=2;BaseQRankSum=0.876;ClippingRankSum=0.000;DP=66;ExcessHet=3.0103;FS=3.385;MLEAC=1;MLEAF=0.500;MQ=42.00;MQRankSum=0.000;QD=17.72;ReadPosRankSum=-1.117;SOR=1.145	GT:AD:DP:GQ:PL	0/1:33,33:66:99:1198,0,1211
chrXIII	159346	.	C	T	1257.77	PASS	AC=1;AF=0.500;AN=2;BaseQRankSum=-0.483;ClippingRankSum=0.000;DP=65;ExcessHet=3.0103;FS=0.938;MLEAC=1;MLEAF=0.500;MQ=42.00;MQRankSum=0.000;QD=19.35;ReadPosRankSum=1.170;SOR=0.758	GT:AD:DP:GQ:PL	0/1:31,34:65:99:1286,0,1164
chrXIII	165063	.	C	T	1945.77	PASS	AC=1;AF=0.500;AN=2;BaseQRankSum=-0.058;ClippingRankSum=0.000;DP=103;ExcessHet=3.0103;FS=0.000;MLEAC=1;MLEAF=0.500;MQ=41.86;MQRankSum=-0.952;QD=18.89;ReadPosRankSum=0.832;SOR=0.640	GT:AD:DP:GQ:PL	0/1:50,53:103:99:1974,0,1874
chrXIII	208301	.	C	T	2006.77	PASS	AC=1;AF=0.500;AN=2;BaseQRankSum=-1.770;ClippingRankSum=0.000;DP=100;ExcessHet=3.0103;FS=1.658;MLEAC=1;MLEAF=0.500;MQ=42.00;MQRankSum=0.000;QD=20.07;ReadPosRankSum=0.061;SOR=0.495	GT:AD:DP:GQ:PL	0/1:46,54:100:99:2035,0,1718
chrXIII	220870	.	C	T	1783.77	PASS	AC=1;AF=0.500;AN=2;BaseQRankSum=1.100;ClippingRankSum=0.000;DP=92;ExcessHet=3.0103;FS=12.260;MLEAC=1;MLEAF=0.500;MQ=41.98;MQRankSum=-0.936;QD=19.39;ReadPosRankSum=0.421;SOR=0.342	GT:AD:DP:GQ:PL	0/1:44,48:92:99:1812,0,1632
chrXIII	259153	.	G	A	1364.77	PASS	AC=1;AF=0.500;AN=2;BaseQRankSum=1.465;ClippingRankSum=0.000;DP=83;ExcessHet=3.0103;FS=10.943;MLEAC=1;MLEAF=0.500;MQ=41.82;MQRankSum=-1.064;QD=16.44;ReadPosRankSum=0.869;SOR=0.796	GT:AD:DP:GQ:PL	0/1:45,38:83:99:1393,0,1705
chrXIII	265371	.	G	A	1265.77	PASS	AC=1;AF=0.500;AN=2;BaseQRankSum=-0.101;ClippingRankSum=0.000;DP=78;ExcessHet=3.0103;FS=9.590;MLEAC=1;MLEAF=0.500;MQ=41.97;MQRankSum=-1.083;QD=16.23;ReadPosRankSum=1.785;SOR=0.524	GT:AD:DP:GQ:PL	0/1:43,35:78:99:1294,0,1652
chrXIII	290856	.	C	T	1338.77	PASS	AC=1;AF=0.500;AN=2;BaseQRankSum=0.097;ClippingRankSum=0.000;DP=86;ExcessHet=3.0103;FS=0.820;MLEAC=1;MLEAF=0.500;MQ=41.84;MQRankSum=0.934;QD=15.57;ReadPosRankSum=-1.063;SOR=0.843	GT:AD:DP:GQ:PL	0/1:47,39:86:99:1367,0,1779
chrXIII	297097	.	C	T	1746.77	PASS	AC=1;AF=0.500;AN=2;BaseQRankSum=-1.451;ClippingRankSum=0.000;DP=87;ExcessHet=3.0103;FS=4.104;MLEAC=1;MLEAF=0.500;MQ=42.00;MQRankSum=0.000;QD=20.08;ReadPosRankSum=0.084;SOR=0.437	GT:AD:DP:GQ:PL	0/1:40,47:87:99:1775,0,1491
chrXIII	298675	.	C	T	1563.77	PASS	AC=1;AF=0.500;AN=2;BaseQRankSum=0.077;ClippingRankSum=0.000;DP=80;ExcessHet=3.0103;FS=0.850;MLEAC=1;MLEAF=0.500;MQ=42.00;MQRankSum=0.000;QD=19.55;ReadPosRankSum=0.259;SOR=0.563	GT:AD:DP:GQ:PL	0/1:37,43:80:99:1592,0,1376
chrXIII	370513	.	G	A	1244.77	PASS	AC=1;AF=0.500;AN=2;BaseQRankSum=-1.426;ClippingRankSum=0.000;DP=89;ExcessHet=3.0103;FS=5.546;MLEAC=1;MLEAF=0.500;MQ=42.00;MQRankSum=0.000;QD=13.99;ReadPosRankSum=-1.380;SOR=1.317	GT:AD:DP:GQ:PL	0/1:53,36:89:99:1273,0,2002
chrXIII	431103	.	G	A	2272.77	PASS	AC=1;AF=0.500;AN=2;BaseQRankSum=0.370;ClippingRankSum=0.000;DP=114;ExcessHet=3.0103;FS=2.432;MLEAC=1;MLEAF=0.500;MQ=42.00;MQRankSum=0.000;QD=19.94;ReadPosRankSum=-1.801;SOR=0.973	GT:AD:DP:GQ:PL	0/1:54,60:114:99:2301,0,1998
chrXIII	456880	.	G	A	2010.77	PASS	AC=1;AF=0.500;AN=2;BaseQRankSum=1.597;ClippingRankSum=0.000;DP=102;ExcessHet=3.0103;FS=13.336;MLEAC=1;MLEAF=0.500;MQ=42.00;MQRankSum=0.000;QD=19.71;ReadPosRankSum=0.466;SOR=1.291	GT:AD:DP:GQ:PL	0/1:49,53:102:99:2039,0,1816
chrXIII	466954	.	G	A	1631.77	PASS	AC=1;AF=0.500;AN=2;BaseQRankSum=1.380;ClippingRankSum=0.000;DP=85;ExcessHet=3.0103;FS=4.129;MLEAC=1;MLEAF=0.500;MQ=41.98;MQRankSum=-0.919;QD=19.20;ReadPosRankSum=0.010;SOR=0.617	GT:AD:DP:GQ:PL	0/1:40,45:85:99:1660,0,1417
chrXIII	530863	.	C	T	1601.77	PASS	AC=1;AF=0.500;AN=2;BaseQRankSum=0.167;ClippingRankSum=0.000;DP=95;ExcessHet=3.0103;FS=6.562;MLEAC=1;MLEAF=0.500;MQ=42.00;MQRankSum=0.000;QD=16.86;ReadPosRankSum=-0.372;SOR=0.653	GT:AD:DP:GQ:PL	0/1:51,44:95:99:1630,0,1926
chrXIII	553056	.	C	T	1412.77	PASS	AC=1;AF=0.500;AN=2;BaseQRankSum=-1.035;ClippingRankSum=0.000;DP=95;ExcessHet=3.0103;FS=0.000;MLEAC=1;MLEAF=0.500;MQ=41.84;MQRankSum=-1.126;QD=14.87;ReadPosRankSum=-1.267;SOR=0.712	GT:AD:DP:GQ:PL	0/1:54,41:95:99:1441,0,2050
chrXIII	560156	.	G	A	1857.77	PASS	AC=1;AF=0.500;AN=2;BaseQRankSum=1.298;ClippingRankSum=0.000;DP=99;ExcessHet=3.0103;FS=0.000;MLEAC=1;MLEAF=0.500;MQ=42.00;MQRankSum=0.000;QD=18.77;ReadPosRankSum=-0.011;SOR=0.726	GT:AD:DP:GQ:PL	0/1:49,50:99:99:1886,0,1792
chrXIII	562688	.	C	T	1207.77	PASS	AC=1;AF=0.500;AN=2;BaseQRankSum=1.024;ClippingRankSum=0.000;DP=76;ExcessHet=3.0103;FS=1.912;MLEAC=1;MLEAF=0.500;MQ=42.00;MQRankSum=0.000;QD=15.89;ReadPosRankSum=1.431;SOR=0.566	GT:AD:DP:GQ:PL	0/1:43,33:76:99:1236,0,1596
chrXIII	708517	.	C	T	927.77	PASS	AC=1;AF=0.500;AN=2;BaseQRankSum=0.870;ClippingRankSum=0.000;DP=82;ExcessHet=3.0103;FS=9.763;MLEAC=1;MLEAF=0.500;MQ=42.00;MQRankSum=0.000;QD=11.31;ReadPosRankSum=1.133;SOR=1.006	GT:AD:DP:GQ:PL	0/1:54,28:82:99:956,0,2101
chrXIII	708638	.	G	A	1092.77	PASS	AC=1;AF=0.500;AN=2;BaseQRankSum=0.969;ClippingRankSum=0.000;DP=82;ExcessHet=3.0103;FS=0.000;MLEAC=1;MLEAF=0.500;MQ=42.00;MQRankSum=0.000;QD=13.33;ReadPosRankSum=1.504;SOR=0.734	GT:AD:DP:GQ:PL	0/1:51,31:82:99:1121,0,1931
chrXIII	718462	.	G	A	2116.77	PASS	AC=1;AF=0.500;AN=2;BaseQRankSum=0.167;ClippingRankSum=0.000;DP=107;ExcessHet=3.0103;FS=1.586;MLEAC=1;MLEAF=0.500;MQ=42.00;MQRankSum=0.000;QD=19.78;ReadPosRankSum=0.835;SOR=0.933	GT:AD:DP:GQ:PL	0/1:50,57:107:99:2145,0,1856
chrXIII	773742	.	G	A	1823.77	PASS	AC=1;AF=0.500;AN=2;BaseQRankSum=-0.194;ClippingRankSum=0.000;DP=88;ExcessHet=3.0103;FS=0.805;MLEAC=1;MLEAF=0.500;MQ=42.00;MQRankSum=0.000;QD=20.72;ReadPosRankSum=-0.348;SOR=0.574	GT:AD:DP:GQ:PL	0/1:39,49:88:99:1852,0,1455
chrXIII	801428	.	G	A	1995.77	PASS	AC=1;AF=0.500;AN=2;BaseQRankSum=1.084;ClippingRankSum=0.000;DP=95;ExcessHet=3.0103;FS=0.785;MLEAC=1;MLEAF=0.500;MQ=42.00;MQRankSum=0.000;QD=21.01;ReadPosRankSum=-1.384;SOR=0.833	GT:AD:DP:GQ:PL	0/1:42,53:95:99:2024,0,1542
chrXIV	33285	.	G	A	1930.77	PASS	AC=1;AF=0.500;AN=2;BaseQRankSum=-0.336;ClippingRankSum=0.000;DP=97;ExcessHet=3.0103;FS=6.581;MLEAC=1;MLEAF=0.500;MQ=42.00;MQRankSum=0.000;QD=19.90;ReadPosRankSum=1.221;SOR=0.574	GT:AD:DP:GQ:PL	0/1:43,54:97:99:1959,0,1510
chrXIV	36949	.	G	A	1693.77	PASS	AC=1;AF=0.500;AN=2;BaseQRankSum=-0.275;ClippingRankSum=0.000;DP=98;ExcessHet=3.0103;FS=0.744;MLEAC=1;MLEAF=0.500;MQ=42.00;MQRankSum=0.000;QD=17.28;ReadPosRankSum=-0.549;SOR=0.782	GT:AD:DP:GQ:PL	0/1:51,47:98:99:1722,0,1934
chrXIV	53850	.	G	A	1449.77	PASS	AC=1;AF=0.500;AN=2;BaseQRankSum=1.204;ClippingRankSum=0.000;DP=70;ExcessHet=3.0103;FS=0.000;MLEAC=1;MLEAF=0.500;MQ=42.00;MQRankSum=0.000;QD=20.71;ReadPosRankSum=0.722;SOR=0.658	GT:AD:DP:GQ:PL	0/1:31,39:70:99:1478,0,1105
chrXIV	61023	.	A	G	1368.77	PASS	AC=1;AF=0.500;AN=2;BaseQRankSum=2.433;ClippingRankSum=0.000;DP=78;ExcessHet=3.0103;FS=0.000;MLEAC=1;MLEAF=0.500;MQ=42.00;MQRankSum=0.000;QD=17.55;ReadPosRankSum=1.009;SOR=0.610	GT:AD:DP:GQ:PL	0/1:40,38:78:99:1397,0,1476
chrXIV	61754	.	C	T	1452.77	PASS	AC=1;AF=0.500;AN=2;BaseQRankSum=-1.161;ClippingRankSum=0.000;DP=86;ExcessHet=3.0103;FS=4.128;MLEAC=1;MLEAF=0.500;MQ=42.00;MQRankSum=0.000;QD=16.89;ReadPosRankSum=0.540;SOR=1.174	GT:AD:DP:GQ:PL	0/1:46,40:86:99:1481,0,1745
chrXIV	110551	.	C	T	1793.77	PASS	AC=1;AF=0.500;AN=2;BaseQRankSum=-0.077;ClippingRankSum=0.000;DP=92;ExcessHet=3.0103;FS=6.828;MLEAC=1;MLEAF=0.500;MQ=42.00;MQRankSum=0.000;QD=19.50;ReadPosRankSum=1.431;SOR=0.288	GT:AD:DP:GQ:PL	0/1:44,48:92:99:1822,0,1631
chrXIV	128300	.	C	T	1514.77	PASS	AC=1;AF=0.500;AN=2;BaseQRankSum=-1.147;ClippingRankSum=0.000;DP=90;ExcessHet=3.0103;FS=5.365;MLEAC=1;MLEAF=0.500;MQ=42.00;MQRankSum=0.000;QD=16.83;ReadPosRankSum=-0.013;SOR=0.854	GT:AD:DP:GQ:PL	0/1:48,42:90:99:1543,0,1790
chrXIV	174647	.	G	A	1558.77	PASS	AC=1;AF=0.500;AN=2;BaseQRankSum=1.353;ClippingRankSum=0.000;DP=75;ExcessHet=3.0103;FS=9.842;MLEAC=1;MLEAF=0.500;MQ=42.00;MQRankSum=0.000;QD=20.78;ReadPosRankSum=-0.364;SOR=0.650	GT:AD:DP:GQ:PL	0/1:34,41:75:99:1587,0,1236
chrXIV	182633	.	G	A	1472.77	PASS	AC=1;AF=0.500;AN=2;BaseQRankSum=-1.169;ClippingRankSum=0.000;DP=95;ExcessHet=3.0103;FS=0.000;MLEAC=1;MLEAF=0.500;MQ=42.00;MQRankSum=0.000;QD=15.50;ReadPosRankSum=0.757;SOR=0.661	GT:AD:DP:GQ:PL	0/1:54,41:95:99:1501,0,2090
chrXIV	230665	.	G	A	1710.77	PASS	AC=1;AF=0.500;AN=2;BaseQRankSum=0.306;ClippingRankSum=0.000;DP=89;ExcessHet=3.0103;FS=5.345;MLEAC=1;MLEAF=0.500;MQ=42.00;MQRankSum=0.000;QD=19.22;ReadPosRankSum=0.370;SOR=1.077	GT:AD:DP:GQ:PL	0/1:42,47:89:99:1739,0,1523
chrXIV	350339	.	C	T	1740.77	PASS	AC=1;AF=0.500;AN=2;BaseQRankSum=-0.007;ClippingRankSum=0.000;DP=105;ExcessHet=3.0103;FS=1.573;MLEAC=1;MLEAF=0.500;MQ=42.00;MQRankSum=0.000;QD=16.58;ReadPosRankSum=-0.618;SOR=0.838	GT:AD:DP:GQ:PL	0/1:57,48:105:99:1769,0,2168
chrXIV	394061	.	G	A	2042.77	PASS	AC=1;AF=0.500;AN=2;BaseQRankSum=-2.248;ClippingRankSum=0.000;DP=110;ExcessHet=3.0103;FS=1.515;MLEAC=1;MLEAF=0.500;MQ=42.00;MQRankSum=0.000;QD=18.57;ReadPosRankSum=-0.591;SOR=0.555	GT:AD:DP:GQ:PL	0/1:54,56:110:99:2071,0,2032
chrXIV	405908	.	G	A	1354.77	PASS	AC=1;AF=0.500;AN=2;BaseQRankSum=-1.163;ClippingRankSum=0.000;DP=78;ExcessHet=3.0103;FS=3.055;MLEAC=1;MLEAF=0.500;MQ=42.00;MQRankSum=0.000;QD=17.37;ReadPosRankSum=-0.183;SOR=0.380	GT:AD:DP:GQ:PL	0/1:40,38:78:99:1383,0,1513
chrXIV	486675	.	C	T	1401.77	PASS	AC=1;AF=0.500;AN=2;BaseQRankSum=0.806;ClippingRankSum=0.000;DP=76;ExcessHet=3.0103;FS=3.030;MLEAC=1;MLEAF=0.500;MQ=41.97;MQRankSum=1.080;QD=18.44;ReadPosRankSum=-0.523;SOR=0.425	GT:AD:DP:GQ:PL	0/1:36,40:76:99:1430,0,1208
chrXIV	694845	.	C	T	1527.77	PASS	AC=1;AF=0.500;AN=2;BaseQRankSum=1.518;ClippingRankSum=0.000;DP=83;ExcessHet=3.0103;FS=2.915;MLEAC=1;MLEAF=0.500;MQ=42.00;MQRankSum=0.000;QD=18.41;ReadPosRankSum=0.404;SOR=0.423	GT:AD:DP:GQ:PL	0/1:42,41:83:99:1556,0,1562
chrXIV	695573	.	C	T	1688.77	PASS	AC=1;AF=0.500;AN=2;BaseQRankSum=-0.617;ClippingRankSum=0.000;DP=91;ExcessHet=3.0103;FS=4.065;MLEAC=1;MLEAF=0.500;MQ=42.00;MQRankSum=0.000;QD=18.56;ReadPosRankSum=-0.788;SOR=1.134	GT:AD:DP:GQ:PL	0/1:44,47:91:99:1717,0,1598
chrXIV	714618	.	C	T	1543.77	PASS	AC=1;AF=0.500;AN=2;BaseQRankSum=-1.664;ClippingRankSum=0.000;DP=91;ExcessHet=3.0103;FS=1.699;MLEAC=1;MLEAF=0.500;MQ=42.00;MQRankSum=0.000;QD=16.96;ReadPosRankSum=-1.044;SOR=0.769	GT:AD:DP:GQ:PL	0/1:48,43:91:99:1572,0,1798
chrXIV	715783	.	C	T	2170.77	PASS	AC=1;AF=0.500;AN=2;BaseQRankSum=0.581;ClippingRankSum=0.000;DP=97;ExcessHet=3.0103;FS=2.770;MLEAC=1;MLEAF=0.500;MQ=41.98;MQRankSum=-0.799;QD=22.38;ReadPosRankSum=-1.083;SOR=1.075	GT:AD:DP:GQ:PL	0/1:39,58:97:99:2199,0,1368
chrXV	132844	.	G	A	1348.77	PASS	AC=1;AF=0.500;AN=2;BaseQRankSum=-0.875;ClippingRankSum=0.000;DP=77;ExcessHet=3.0103;FS=1.868;MLEAC=1;MLEAF=0.500;MQ=42.00;MQRankSum=0.000;QD=17.52;ReadPosRankSum=-0.822;SOR=0.783	GT:AD:DP:GQ:PL	0/1:40,37:77:99:1377,0,1529
chrXV	139514	.	C	T	1353.77	PASS	AC=1;AF=0.500;AN=2;BaseQRankSum=1.328;ClippingRankSum=0.000;DP=97;ExcessHet=3.0103;FS=3.950;MLEAC=1;MLEAF=0.500;MQ=42.00;MQRankSum=0.000;QD=14.10;ReadPosRankSum=-0.568;SOR=1.179	GT:AD:DP:GQ:PL	0/1:58,38:96:99:1382,0,2233
chrXV	204861	.	G	A	1477.77	PASS	AC=1;AF=0.500;AN=2;BaseQRankSum=-0.748;ClippingRankSum=0.000;DP=92;ExcessHet=3.0103;FS=0.000;MLEAC=1;MLEAF=0.500;MQ=41.96;MQRankSum=-0.109;QD=16.06;ReadPosRankSum=0.567;SOR=0.707	GT:AD:DP:GQ:PL	0/1:50,42:92:99:1506,0,1832
chrXV	271203	.	G	A	1256.77	PASS	AC=1;AF=0.500;AN=2;BaseQRankSum=-1.819;ClippingRankSum=0.000;DP=73;ExcessHet=3.0103;FS=4.534;MLEAC=1;MLEAF=0.500;MQ=42.00;MQRankSum=0.000;QD=17.22;ReadPosRankSum=1.573;SOR=0.444	GT:AD:DP:GQ:PL	0/1:38,35:73:99:1285,0,1396
chrXV	296165	.	C	T	1647.77	PASS	AC=1;AF=0.500;AN=2;BaseQRankSum=-1.274;ClippingRankSum=0.000;DP=95;ExcessHet=3.0103;FS=0.766;MLEAC=1;MLEAF=0.500;MQ=42.00;MQRankSum=0.000;QD=17.34;ReadPosRankSum=-1.633;SOR=0.601	GT:AD:DP:GQ:PL	0/1:50,45:95:99:1676,0,1914
chrXV	301123	.	C	T	1658.77	PASS	AC=1;AF=0.500;AN=2;BaseQRankSum=0.722;ClippingRankSum=0.000;DP=85;ExcessHet=3.0103;FS=0.829;MLEAC=1;MLEAF=0.500;MQ=41.61;MQRankSum=-0.496;QD=19.51;ReadPosRankSum=0.135;SOR=0.536	GT:AD:DP:GQ:PL	0/1:40,45:85:99:1687,0,1471
chrXV	307777	.	G	A	1495.77	PASS	AC=1;AF=0.500;AN=2;BaseQRankSum=1.574;ClippingRankSum=0.000;DP=101;ExcessHet=3.0103;FS=9.652;MLEAC=1;MLEAF=0.500;MQ=41.86;MQRankSum=-1.165;QD=14.81;ReadPosRankSum=0.566;SOR=1.357	GT:AD:DP:GQ:PL	0/1:59,42:101:99:1524,0,2205
chrXV	370860	.	G	A	2006.77	PASS	AC=1;AF=0.500;AN=2;BaseQRankSum=0.778;ClippingRankSum=0.000;DP=101;ExcessHet=3.0103;FS=2.639;MLEAC=1;MLEAF=0.500;MQ=42.00;MQRankSum=0.000;QD=19.87;ReadPosRankSum=0.046;SOR=0.432	GT:AD:DP:GQ:PL	0/1:48,53:101:99:2035,0,1788
chrXV	380233	.	G	A	1381.77	PASS	AC=1;AF=0.500;AN=2;BaseQRankSum=0.423;ClippingRankSum=0.000;DP=79;ExcessHet=3.0103;FS=4.340;MLEAC=1;MLEAF=0.500;MQ=42.00;MQRankSum=0.000;QD=17.49;ReadPosRankSum=-0.310;SOR=0.357	GT:AD:DP:GQ:PL	0/1:41,38:79:99:1410,0,1460
chrXV	405424	.	G	A	1769.77	PASS	AC=1;AF=0.500;AN=2;BaseQRankSum=-0.623;ClippingRankSum=0.000;DP=85;ExcessHet=3.0103;FS=1.761;MLEAC=1;MLEAF=0.500;MQ=42.00;MQRankSum=0.000;QD=20.82;ReadPosRankSum=1.112;SOR=0.919	GT:AD:DP:GQ:PL	0/1:38,47:85:99:1798,0,1377
chrXV	408099	.	G	A	1373.77	PASS	AC=1;AF=0.500;AN=2;BaseQRankSum=-0.706;ClippingRankSum=0.000;DP=78;ExcessHet=3.0103;FS=0.880;MLEAC=1;MLEAF=0.500;MQ=42.00;MQRankSum=0.000;QD=18.08;ReadPosRankSum=-0.492;SOR=0.919	GT:AD:DP:GQ:PL	0/1:38,38:76:99:1402,0,1403
chrXV	413810	.	C	T	1232.77	PASS	AC=1;AF=0.500;AN=2;BaseQRankSum=-1.524;ClippingRankSum=0.000;DP=87;ExcessHet=3.0103;FS=10.757;MLEAC=1;MLEAF=0.500;MQ=41.84;MQRankSum=0.844;QD=14.17;ReadPosRankSum=0.065;SOR=0.965	GT:AD:DP:GQ:PL	0/1:52,35:87:99:1261,0,2014
chrXV	444665	.	C	T	1786.77	PASS	AC=1;AF=0.500;AN=2;BaseQRankSum=2.427;ClippingRankSum=0.000;DP=95;ExcessHet=3.0103;FS=6.584;MLEAC=1;MLEAF=0.500;MQ=41.85;MQRankSum=1.032;QD=18.81;ReadPosRankSum=-0.541;SOR=1.109	GT:AD:DP:GQ:PL	0/1:47,48:95:99:1815,0,1696
chrXV	551018	.	G	A	1244.77	PASS	AC=1;AF=0.500;AN=2;BaseQRankSum=-1.847;ClippingRankSum=0.000;DP=67;ExcessHet=3.0103;FS=2.045;MLEAC=1;MLEAF=0.500;MQ=42.00;MQRankSum=0.000;QD=18.58;ReadPosRankSum=1.243;SOR=0.436	GT:AD:DP:GQ:PL	0/1:32,35:67:99:1273,0,1208
chrXV	605181	.	G	A	1168.77	PASS	AC=1;AF=0.500;AN=2;BaseQRankSum=-0.257;ClippingRankSum=0.000;DP=95;ExcessHet=3.0103;FS=2.766;MLEAC=1;MLEAF=0.500;MQ=41.84;MQRankSum=-1.287;QD=12.30;ReadPosRankSum=0.013;SOR=0.458	GT:AD:DP:GQ:PL	0/1:60,35:95:99:1197,0,2266
chrXV	648187	.	G	A	1603.77	PASS	AC=1;AF=0.500;AN=2;BaseQRankSum=-1.353;ClippingRankSum=0.000;DP=93;ExcessHet=3.0103;FS=0.802;MLEAC=1;MLEAF=0.500;MQ=42.00;MQRankSum=0.000;QD=17.24;ReadPosRankSum=0.314;SOR=0.538	GT:AD:DP:GQ:PL	0/1:49,44:93:99:1632,0,1859
chrXV	727249	.	G	A	1772.77	PASS	AC=1;AF=0.500;AN=2;BaseQRankSum=0.666;ClippingRankSum=0.000;DP=106;ExcessHet=3.0103;FS=16.793;MLEAC=1;MLEAF=0.500;MQ=41.98;MQRankSum=0.946;QD=16.72;ReadPosRankSum=-1.006;SOR=1.196	GT:AD:DP:GQ:PL	0/1:57,49:106:99:1801,0,2140
chrXV	733720	.	C	T	1701.77	PASS	AC=1;AF=0.500;AN=2;BaseQRankSum=0.832;ClippingRankSum=0.000;DP=98;ExcessHet=3.0103;FS=1.632;MLEAC=1;MLEAF=0.500;MQ=41.98;MQRankSum=-1.000;QD=17.36;ReadPosRankSum=0.102;SOR=0.882	GT:AD:DP:GQ:PL	0/1:50,48:98:99:1730,0,1816
chrXV	762575	.	C	T	1277.77	PASS	AC=1;AF=0.500;AN=2;BaseQRankSum=0.883;ClippingRankSum=0.000;DP=68;ExcessHet=3.0103;FS=2.021;MLEAC=1;MLEAF=0.500;MQ=42.00;MQRankSum=0.000;QD=18.79;ReadPosRankSum=1.065;SOR=0.739	GT:AD:DP:GQ:PL	0/1:33,35:68:99:1306,0,1226
chrXV	780941	.	G	A	1523.77	PASS	AC=1;AF=0.500;AN=2;BaseQRankSum=-1.480;ClippingRankSum=0.000;DP=92;ExcessHet=3.0103;FS=0.000;MLEAC=1;MLEAF=0.500;MQ=42.00;MQRankSum=0.000;QD=16.56;ReadPosRankSum=-0.658;SOR=0.709	GT:AD:DP:GQ:PL	0/1:49,43:92:99:1552,0,1861
chrXV	818176	.	G	A	1662.77	PASS	AC=1;AF=0.500;AN=2;BaseQRankSum=1.643;ClippingRankSum=0.000;DP=75;ExcessHet=3.0103;FS=3.172;MLEAC=1;MLEAF=0.500;MQ=41.80;MQRankSum=-0.789;QD=22.17;ReadPosRankSum=0.077;SOR=0.640	GT:AD:DP:GQ:PL	0/1:30,45:75:99:1691,0,1061
chrXV	824800	.	G	A	1476.77	PASS	AC=1;AF=0.500;AN=2;BaseQRankSum=0.204;ClippingRankSum=0.000;DP=96;ExcessHet=3.0103;FS=0.790;MLEAC=1;MLEAF=0.500;MQ=41.98;MQRankSum=0.884;QD=15.38;ReadPosRankSum=-1.351;SOR=0.567	GT:AD:DP:GQ:PL	0/1:55,41:96:99:1505,0,2117
chrXV	883216	.	C	T	1438.77	PASS	AC=1;AF=0.500;AN=2;BaseQRankSum=0.293;ClippingRankSum=0.000;DP=81;ExcessHet=3.0103;FS=0.000;MLEAC=1;MLEAF=0.500;MQ=42.00;MQRankSum=0.000;QD=17.76;ReadPosRankSum=-0.490;SOR=0.752	GT:AD:DP:GQ:PL	0/1:41,40:81:99:1467,0,1527
chrXV	898625	.	G	A	1301.77	PASS	AC=1;AF=0.500;AN=2;BaseQRankSum=0.239;ClippingRankSum=0.000;DP=75;ExcessHet=3.0103;FS=6.112;MLEAC=1;MLEAF=0.500;MQ=42.00;MQRankSum=0.000;QD=17.59;ReadPosRankSum=-0.553;SOR=1.393	GT:AD:DP:GQ:PL	0/1:38,36:74:99:1330,0,1388
chrXV	922908	.	G	A	1593.77	PASS	AC=1;AF=0.500;AN=2;BaseQRankSum=-0.606;ClippingRankSum=0.000;DP=88;ExcessHet=3.0103;FS=0.806;MLEAC=1;MLEAF=0.500;MQ=42.00;MQRankSum=0.000;QD=18.11;ReadPosRankSum=-0.509;SOR=0.533	GT:AD:DP:GQ:PL	0/1:44,44:88:99:1622,0,1657
chrXV	943527	.	G	A	1597.77	PASS	AC=1;AF=0.500;AN=2;BaseQRankSum=-0.437;ClippingRankSum=0.000;DP=84;ExcessHet=3.0103;FS=2.901;MLEAC=1;MLEAF=0.500;MQ=42.00;MQRankSum=0.000;QD=19.02;ReadPosRankSum=-0.513;SOR=0.841	GT:AD:DP:GQ:PL	0/1:41,43:84:99:1626,0,1553
chrXV	950065	.	G	A	2078.77	PASS	AC=1;AF=0.500;AN=2;BaseQRankSum=-0.575;ClippingRankSum=0.000;DP=95;ExcessHet=3.0103;FS=0.000;MLEAC=1;MLEAF=0.500;MQ=42.00;MQRankSum=0.000;QD=21.88;ReadPosRankSum=-0.129;SOR=0.777	GT:AD:DP:GQ:PL	0/1:40,55:95:99:2107,0,1437
chrXV	967919	.	G	A	1683.77	PASS	AC=1;AF=0.500;AN=2;BaseQRankSum=1.372;ClippingRankSum=0.000;DP=76;ExcessHet=3.0103;FS=4.644;MLEAC=1;MLEAF=0.500;MQ=42.00;MQRankSum=0.000;QD=22.15;ReadPosRankSum=0.577;SOR=1.324	GT:AD:DP:GQ:PL	0/1:31,45:76:99:1712,0,1007
chrXV	1003945	.	C	T	1779.77	PASS	AC=1;AF=0.500;AN=2;BaseQRankSum=1.379;ClippingRankSum=0.000;DP=93;ExcessHet=3.0103;FS=3.947;MLEAC=1;MLEAF=0.500;MQ=42.00;MQRankSum=0.000;QD=19.14;ReadPosRankSum=-0.158;SOR=0.373	GT:AD:DP:GQ:PL	0/1:45,48:93:99:1808,0,1609
chrXVI	55872	.	G	A	1570.77	PASS	AC=1;AF=0.500;AN=2;BaseQRankSum=-0.076;ClippingRankSum=0.000;DP=78;ExcessHet=3.0103;FS=0.000;MLEAC=1;MLEAF=0.500;MQ=42.00;MQRankSum=0.000;QD=20.14;ReadPosRankSum=-0.881;SOR=0.736	GT:AD:DP:GQ:PL	0/1:35,43:78:99:1599,0,1303
chrXVI	56121	.	G	A	1711.77	PASS	AC=1;AF=0.500;AN=2;BaseQRankSum=1.922;ClippingRankSum=0.000;DP=84;ExcessHet=3.0103;FS=2.909;MLEAC=1;MLEAF=0.500;MQ=42.00;MQRankSum=0.000;QD=20.38;ReadPosRankSum=-0.614;SOR=0.824	GT:AD:DP:GQ:PL	0/1:39,45:84:99:1740,0,1429
chrXVI	82050	.	C	T	1571.77	PASS	AC=1;AF=0.500;AN=2;BaseQRankSum=1.247;ClippingRankSum=0.000;DP=92;ExcessHet=3.0103;FS=0.000;MLEAC=1;MLEAF=0.500;MQ=42.00;MQRankSum=0.000;QD=17.08;ReadPosRankSum=-1.863;SOR=0.720	GT:AD:DP:GQ:PL	0/1:49,43:92:99:1600,0,1832
chrXVI	105942	.	C	T	1442.77	PASS	AC=1;AF=0.500;AN=2;BaseQRankSum=1.253;ClippingRankSum=0.000;DP=95;ExcessHet=3.0103;FS=14.373;MLEAC=1;MLEAF=0.500;MQ=42.00;MQRankSum=0.000;QD=15.19;ReadPosRankSum=-1.365;SOR=0.620	GT:AD:DP:GQ:PL	0/1:54,41:95:99:1471,0,2008
chrXVI	134873	.	G	A	1634.77	PASS	AC=1;AF=0.500;AN=2;BaseQRankSum=0.710;ClippingRankSum=0.000;DP=81;ExcessHet=3.0103;FS=1.907;MLEAC=1;MLEAF=0.500;MQ=41.83;MQRankSum=-0.892;QD=20.18;ReadPosRankSum=1.297;SOR=0.473	GT:AD:DP:GQ:PL	0/1:37,44:81:99:1663,0,1322
chrXVI	166810	.	C	T	1477.77	PASS	AC=1;AF=0.500;AN=2;BaseQRankSum=-0.811;ClippingRankSum=0.000;DP=76;ExcessHet=3.0103;FS=0.000;MLEAC=1;MLEAF=0.500;MQ=42.00;MQRankSum=0.000;QD=19.44;ReadPosRankSum=-1.290;SOR=0.691	GT:AD:DP:GQ:PL	0/1:35,41:76:99:1506,0,1297
chrXVI	173130	.	C	T	1506.77	PASS	AC=1;AF=0.500;AN=2;BaseQRankSum=0.909;ClippingRankSum=0.000;DP=86;ExcessHet=3.0103;FS=5.538;MLEAC=1;MLEAF=0.500;MQ=42.00;MQRankSum=0.000;QD=17.52;ReadPosRankSum=-0.167;SOR=0.578	GT:AD:DP:GQ:PL	0/1:45,41:86:99:1535,0,1700
chrXVI	218381	.	C	T	1732.77	PASS	AC=1;AF=0.500;AN=2;BaseQRankSum=-0.339;ClippingRankSum=0.000;DP=98;ExcessHet=3.0103;FS=1.648;MLEAC=1;MLEAF=0.500;MQ=42.00;MQRankSum=0.000;QD=17.68;ReadPosRankSum=-1.476;SOR=0.497	GT:AD:DP:GQ:PL	0/1:51,47:98:99:1761,0,1923
chrXVI	355460	.	C	T	1968.77	PASS	AC=1;AF=0.500;AN=2;BaseQRankSum=0.093;ClippingRankSum=0.000;DP=77;ExcessHet=3.0103;FS=4.751;MLEAC=1;MLEAF=0.500;MQ=42.00;MQRankSum=0.000;QD=25.57;ReadPosRankSum=0.754;SOR=0.515	GT:AD:DP:GQ:PL	0/1:26,51:77:99:1997,0,898
chrXVI	432484	.	G	A	1614.77	PASS	AC=1;AF=0.500;AN=2;BaseQRankSum=1.075;ClippingRankSum=0.000;DP=92;ExcessHet=3.0103;FS=5.141;MLEAC=1;MLEAF=0.500;MQ=42.00;MQRankSum=0.000;QD=17.55;ReadPosRankSum=0.327;SOR=0.882	GT:AD:DP:GQ:PL	0/1:48,44:92:99:1643,0,1821
chrXVI	475706	.	G	A	1361.77	PASS	AC=1;AF=0.500;AN=2;BaseQRankSum=0.238;ClippingRankSum=0.000;DP=85;ExcessHet=3.0103;FS=1.771;MLEAC=1;MLEAF=0.500;MQ=42.00;MQRankSum=0.000;QD=16.02;ReadPosRankSum=1.645;SOR=0.695	GT:AD:DP:GQ:PL	0/1:47,38:85:99:1390,0,1797
chrXVI	581477	.	G	A	1101.77	PASS	AC=1;AF=0.500;AN=2;BaseQRankSum=-1.467;ClippingRankSum=0.000;DP=56;ExcessHet=3.0103;FS=2.258;MLEAC=1;MLEAF=0.500;MQ=42.00;MQRankSum=0.000;QD=20.03;ReadPosRankSum=-1.333;SOR=1.022	GT:AD:DP:GQ:PL	0/1:25,30:55:99:1130,0,932
chrXVI	647103	.	C	T	1337.77	PASS	AC=1;AF=0.500;AN=2;BaseQRankSum=0.911;ClippingRankSum=0.000;DP=85;ExcessHet=3.0103;FS=5.605;MLEAC=1;MLEAF=0.500;MQ=42.00;MQRankSum=0.000;QD=15.74;ReadPosRankSum=-0.052;SOR=1.109	GT:AD:DP:GQ:PL	0/1:47,38:85:99:1366,0,1745
chrXVI	676194	.	C	T	1832.77	PASS	AC=1;AF=0.500;AN=2;BaseQRankSum=0.420;ClippingRankSum=0.000;DP=97;ExcessHet=3.0103;FS=3.776;MLEAC=1;MLEAF=0.500;MQ=42.00;MQRankSum=0.000;QD=18.89;ReadPosRankSum=0.182;SOR=0.864	GT:AD:DP:GQ:PL	0/1:47,50:97:99:1861,0,1761
chrXVI	689994	.	C	T	1891.77	PASS	AC=1;AF=0.500;AN=2;BaseQRankSum=0.429;ClippingRankSum=0.000;DP=101;ExcessHet=3.0103;FS=2.576;MLEAC=1;MLEAF=0.500;MQ=41.86;MQRankSum=1.030;QD=18.73;ReadPosRankSum=0.537;SOR=0.840	GT:AD:DP:GQ:PL	0/1:50,51:101:99:1920,0,1868
chrXVI	721191	.	C	A	923.77	PASS	AC=1;AF=0.500;AN=2;BaseQRankSum=-0.796;ClippingRankSum=0.000;DP=79;ExcessHet=3.0103;FS=0.893;MLEAC=1;MLEAF=0.500;MQ=42.00;MQRankSum=0.000;QD=11.69;ReadPosRankSum=1.014;SOR=0.522	GT:AD:DP:GQ:PL	0/1:51,28:79:99:952,0,2002
chrXVI	777314	.	C	T	1631.77	PASS	AC=1;AF=0.500;AN=2;BaseQRankSum=2.050;ClippingRankSum=0.000;DP=98;ExcessHet=3.0103;FS=3.714;MLEAC=1;MLEAF=0.500;MQ=41.20;MQRankSum=0.339;QD=16.65;ReadPosRankSum=1.041;SOR=0.922	GT:AD:DP:GQ:PL	0/1:52,46:98:99:1660,0,1929
chrXVI	810713	.	C	T	1440.77	PASS	AC=1;AF=0.500;AN=2;BaseQRankSum=-1.911;ClippingRankSum=0.000;DP=79;ExcessHet=3.0103;FS=7.492;MLEAC=1;MLEAF=0.500;MQ=42.00;MQRankSum=0.000;QD=18.24;ReadPosRankSum=-1.562;SOR=1.220	GT:AD:DP:GQ:PL	0/1:39,40:79:99:1469,0,1447
chrXVI	829679	.	C	T	1226.77	PASS	AC=1;AF=0.500;AN=2;BaseQRankSum=3.338;ClippingRankSum=0.000;DP=75;ExcessHet=3.0103;FS=9.691;MLEAC=1;MLEAF=0.500;MQ=42.00;MQRankSum=0.000;QD=16.36;ReadPosRankSum=0.900;SOR=0.870	GT:AD:DP:GQ:PL	0/1:41,34:75:99:1255,0,1228
chrXVI	885039	.	C	T	2226.77	PASS	AC=1;AF=0.500;AN=2;BaseQRankSum=-1.956;ClippingRankSum=0.000;DP=109;ExcessHet=3.0103;FS=6.083;MLEAC=1;MLEAF=0.500;MQ=42.00;MQRankSum=0.000;QD=20.62;ReadPosRankSum=0.207;SOR=1.255	GT:AD:DP:GQ:PL	0/1:48,60:108:99:2255,0,1762
