# Supplementary material for: Recombination Is Responsible for the Increased Recovery of Drug-Resistant Mutants with Hypermutated Genomes in Resting Yeast Diploids Expressing APOBEC Deaminases
Source: Front Genet. 2017 Dec 12;8:202. doi: 10.3389/fgene.2017.00202 (PMC5733079; doi:10.3389/fgene.2017.00202)
Supplement: Supplementary file 6 [file Data_Sheet_1.zip › PmCDA1_d2/N131-LAN210-Can-PmCDA1-NA-RUN8-D2_Sample_d2-6_SNVs_final.vcf]

##fileformat=VCFv4.2
##FILTER=<ID=LowQual,Description="Low quality">
##FORMAT=<ID=AD,Number=R,Type=Integer,Description="Allelic depths for the ref and alt alleles in the order listed">
##FORMAT=<ID=DP,Number=1,Type=Integer,Description="Approximate read depth (reads with MQ=255 or with bad mates are filtered)">
##FORMAT=<ID=GQ,Number=1,Type=Integer,Description="Genotype Quality">
##FORMAT=<ID=GT,Number=1,Type=String,Description="Genotype">
##FORMAT=<ID=PL,Number=G,Type=Integer,Description="Normalized, Phred-scaled likelihoods for genotypes as defined in the VCF specification">
##GATKCommandLine.HaplotypeCaller=<ID=HaplotypeCaller,Version=3.8-0-ge9d806836,Date="Wed Sep 06 00:36:03 PDT 2017",Epoch=1504683363392,CommandLineOptions="analysis_type=HaplotypeCaller input_file=[N131-LAN210-Can-PmCDA1-NA-RUN8-D2_Sample_d2-6_sorted_dedup_RG_realigned.bam] showFullBamList=false read_buffer_size=null read_filter=[] disable_read_filter=[] intervals=null excludeIntervals=[../../LAN210/20170903_LAN210_v0.10m_masked_v2.bed] interval_set_rule=UNION interval_merging=ALL interval_padding=0 reference_sequence=../../LAN210/LAN210_v0.10m.fasta nonDeterministicRandomSeed=false disableDithering=false maxRuntime=-1 maxRuntimeUnits=MINUTES downsampling_type=BY_SAMPLE downsample_to_fraction=null downsample_to_coverage=500 baq=OFF baqGapOpenPenalty=40.0 refactor_NDN_cigar_string=false fix_misencoded_quality_scores=false allow_potentially_misencoded_quality_scores=false useOriginalQualities=false defaultBaseQualities=-1 performanceLog=null BQSR=null quantize_quals=0 static_quantized_quals=null round_down_quantized=false disable_indel_quals=false emit_original_quals=false preserve_qscores_less_than=6 globalQScorePrior=-1.0 secondsBetweenProgressUpdates=10 validation_strictness=SILENT remove_program_records=false keep_program_records=false sample_rename_mapping_file=null unsafe=null use_jdk_deflater=false use_jdk_inflater=false disable_auto_index_creation_and_locking_when_reading_rods=false no_cmdline_in_header=false sites_only=false never_trim_vcf_format_field=false bcf=false bam_compression=null simplifyBAM=false disable_bam_indexing=false generate_md5=false num_threads=1 num_cpu_threads_per_data_thread=1 num_io_threads=0 monitorThreadEfficiency=false num_bam_file_handles=null read_group_black_list=null pedigree=[] pedigreeString=[] pedigreeValidationType=STRICT allow_intervals_with_unindexed_bam=false generateShadowBCF=false variant_index_type=DYNAMIC_SEEK variant_index_parameter=-1 reference_window_stop=0 phone_home= gatk_key=null tag=NA logging_level=INFO log_to_file=null help=false version=false out=/media/artem/artem_second/20170727_RUN8/Project_Stepchenkova/APOBEC_ung1_dynamics/N131-LAN210-Can-PmCDA1-NA-RUN8-D2_Sample_d2-6/N131-LAN210-Can-PmCDA1-NA-RUN8-D2_Sample_d2-6.vcf likelihoodCalculationEngine=PairHMM heterogeneousKmerSizeResolution=COMBO_MIN dbsnp=(RodBinding name= source=UNBOUND) dontTrimActiveRegions=false maxDiscARExtension=25 maxGGAARExtension=300 paddingAroundIndels=150 paddingAroundSNPs=20 comp=[] annotation=[] excludeAnnotation=[] group=[StandardAnnotation, StandardHCAnnotation] debug=false useFilteredReadsForAnnotations=false emitRefConfidence=NONE bamOutput=null bamWriterType=CALLED_HAPLOTYPES emitDroppedReads=false disableOptimizations=false annotateNDA=false useNewAFCalculator=false heterozygosity=0.001 indel_heterozygosity=1.25E-4 heterozygosity_stdev=0.01 standard_min_confidence_threshold_for_calling=10.0 standard_min_confidence_threshold_for_emitting=30.0 max_alternate_alleles=6 max_genotype_count=1024 max_num_PL_values=100 input_prior=[] sample_ploidy=2 genotyping_mode=DISCOVERY alleles=(RodBinding name= source=UNBOUND) contamination_fraction_to_filter=0.0 contamination_fraction_per_sample_file=null p_nonref_model=null exactcallslog=null output_mode=EMIT_VARIANTS_ONLY allSitePLs=false gcpHMM=10 pair_hmm_implementation=FASTEST_AVAILABLE phredScaledGlobalReadMismappingRate=45 noFpga=false nativePairHmmThreads=1 useDoublePrecision=false sample_name=null kmerSize=[10, 25] dontIncreaseKmerSizesForCycles=false allowNonUniqueKmersInRef=false numPruningSamples=1 recoverDanglingHeads=false doNotRecoverDanglingBranches=false minDanglingBranchLength=4 consensus=false maxNumHaplotypesInPopulation=128 errorCorrectKmers=false minPruning=2 debugGraphTransformations=false allowCyclesInKmerGraphToGeneratePaths=false graphOutput=null kmerLengthForReadErrorCorrection=25 minObservationsForKmerToBeSolid=20 GVCFGQBands=[1, 2, 3, 4, 5, 6, 7, 8, 9, 10, 11, 12, 13, 14, 15, 16, 17, 18, 19, 20, 21, 22, 23, 24, 25, 26, 27, 28, 29, 30, 31, 32, 33, 34, 35, 36, 37, 38, 39, 40, 41, 42, 43, 44, 45, 46, 47, 48, 49, 50, 51, 52, 53, 54, 55, 56, 57, 58, 59, 60, 70, 80, 90, 99] indelSizeToEliminateInRefModel=10 min_base_quality_score=10 includeUmappedReads=false useAllelesTrigger=false doNotRunPhysicalPhasing=true keepRG=null justDetermineActiveRegions=false dontGenotype=false dontUseSoftClippedBases=false captureAssemblyFailureBAM=false errorCorrectReads=false pcr_indel_model=CONSERVATIVE maxReadsInRegionPerSample=10000 minReadsPerAlignmentStart=10 mergeVariantsViaLD=false activityProfileOut=null activeRegionOut=null activeRegionIn=null activeRegionExtension=null forceActive=false activeRegionMaxSize=null bandPassSigma=null maxReadsInMemoryPerSample=30000 maxTotalReadsInMemory=10000000 maxProbPropagationDistance=50 activeProbabilityThreshold=0.002 min_mapping_quality_score=20 filter_reads_with_N_cigar=false filter_mismatching_base_and_quals=false filter_bases_not_stored=false">
##GATKCommandLine.SelectVariants=<ID=SelectVariants,Version=3.8-0-ge9d806836,Date="Wed Sep 06 00:40:49 PDT 2017",Epoch=1504683649047,CommandLineOptions="analysis_type=SelectVariants input_file=[] showFullBamList=false read_buffer_size=null read_filter=[] disable_read_filter=[] intervals=null excludeIntervals=null interval_set_rule=UNION interval_merging=ALL interval_padding=0 reference_sequence=../../LAN210/LAN210_v0.10m.fasta nonDeterministicRandomSeed=false disableDithering=false maxRuntime=-1 maxRuntimeUnits=MINUTES downsampling_type=BY_SAMPLE downsample_to_fraction=null downsample_to_coverage=1000 baq=OFF baqGapOpenPenalty=40.0 refactor_NDN_cigar_string=false fix_misencoded_quality_scores=false allow_potentially_misencoded_quality_scores=false useOriginalQualities=false defaultBaseQualities=-1 performanceLog=null BQSR=null quantize_quals=0 static_quantized_quals=null round_down_quantized=false disable_indel_quals=false emit_original_quals=false preserve_qscores_less_than=6 globalQScorePrior=-1.0 secondsBetweenProgressUpdates=10 validation_strictness=SILENT remove_program_records=false keep_program_records=false sample_rename_mapping_file=null unsafe=null use_jdk_deflater=false use_jdk_inflater=false disable_auto_index_creation_and_locking_when_reading_rods=false no_cmdline_in_header=false sites_only=false never_trim_vcf_format_field=false bcf=false bam_compression=null simplifyBAM=false disable_bam_indexing=false generate_md5=false num_threads=1 num_cpu_threads_per_data_thread=1 num_io_threads=0 monitorThreadEfficiency=false num_bam_file_handles=null read_group_black_list=null pedigree=[] pedigreeString=[] pedigreeValidationType=STRICT allow_intervals_with_unindexed_bam=false generateShadowBCF=false variant_index_type=DYNAMIC_SEEK variant_index_parameter=-1 reference_window_stop=0 phone_home= gatk_key=null tag=NA logging_level=INFO log_to_file=null help=false version=false variant=(RodBinding name=variant source=N131-LAN210-Can-PmCDA1-NA-RUN8-D2_Sample_d2-6.vcf) discordance=(RodBinding name= source=UNBOUND) concordance=(RodBinding name= source=UNBOUND) out=/media/artem/artem_second/20170727_RUN8/Project_Stepchenkova/APOBEC_ung1_dynamics/N131-LAN210-Can-PmCDA1-NA-RUN8-D2_Sample_d2-6/N131-LAN210-Can-PmCDA1-NA-RUN8-D2_Sample_d2-6_SNVs.vcf sample_name=[] sample_expressions=null sample_file=null exclude_sample_name=[] exclude_sample_file=[] exclude_sample_expressions=[] selectexpressions=[] invertselect=false excludeNonVariants=false excludeFiltered=false preserveAlleles=false removeUnusedAlternates=false restrictAllelesTo=ALL keepOriginalAC=false keepOriginalDP=false mendelianViolation=false invertMendelianViolation=false mendelianViolationQualThreshold=0.0 select_random_fraction=0.0 remove_fraction_genotypes=0.0 selectTypeToInclude=[SNP] selectTypeToExclude=[] keepIDs=null excludeIDs=null fullyDecode=false justRead=false maxIndelSize=2147483647 minIndelSize=0 maxFilteredGenotypes=2147483647 minFilteredGenotypes=0 maxFractionFilteredGenotypes=1.0 minFractionFilteredGenotypes=0.0 maxNOCALLnumber=2147483647 maxNOCALLfraction=1.0 setFilteredGtToNocall=false ALLOW_NONOVERLAPPING_COMMAND_LINE_SAMPLES=false forceValidOutput=false filter_reads_with_N_cigar=false filter_mismatching_base_and_quals=false filter_bases_not_stored=false">
##INFO=<ID=AC,Number=A,Type=Integer,Description="Allele count in genotypes, for each ALT allele, in the same order as listed">
##INFO=<ID=AF,Number=A,Type=Float,Description="Allele Frequency, for each ALT allele, in the same order as listed">
##INFO=<ID=AN,Number=1,Type=Integer,Description="Total number of alleles in called genotypes">
##INFO=<ID=BaseQRankSum,Number=1,Type=Float,Description="Z-score from Wilcoxon rank sum test of Alt Vs. Ref base qualities">
##INFO=<ID=ClippingRankSum,Number=1,Type=Float,Description="Z-score From Wilcoxon rank sum test of Alt vs. Ref number of hard clipped bases">
##INFO=<ID=DP,Number=1,Type=Integer,Description="Approximate read depth; some reads may have been filtered">
##INFO=<ID=DS,Number=0,Type=Flag,Description="Were any of the samples downsampled?">
##INFO=<ID=ExcessHet,Number=1,Type=Float,Description="Phred-scaled p-value for exact test of excess heterozygosity">
##INFO=<ID=FS,Number=1,Type=Float,Description="Phred-scaled p-value using Fisher's exact test to detect strand bias">
##INFO=<ID=HaplotypeScore,Number=1,Type=Float,Description="Consistency of the site with at most two segregating haplotypes">
##INFO=<ID=InbreedingCoeff,Number=1,Type=Float,Description="Inbreeding coefficient as estimated from the genotype likelihoods per-sample when compared against the Hardy-Weinberg expectation">
##INFO=<ID=MLEAC,Number=A,Type=Integer,Description="Maximum likelihood expectation (MLE) for the allele counts (not necessarily the same as the AC), for each ALT allele, in the same order as listed">
##INFO=<ID=MLEAF,Number=A,Type=Float,Description="Maximum likelihood expectation (MLE) for the allele frequency (not necessarily the same as the AF), for each ALT allele, in the same order as listed">
##INFO=<ID=MQ,Number=1,Type=Float,Description="RMS Mapping Quality">
##INFO=<ID=MQRankSum,Number=1,Type=Float,Description="Z-score From Wilcoxon rank sum test of Alt vs. Ref read mapping qualities">
##INFO=<ID=QD,Number=1,Type=Float,Description="Variant Confidence/Quality by Depth">
##INFO=<ID=ReadPosRankSum,Number=1,Type=Float,Description="Z-score from Wilcoxon rank sum test of Alt vs. Ref read position bias">
##INFO=<ID=SOR,Number=1,Type=Float,Description="Symmetric Odds Ratio of 2x2 contingency table to detect strand bias">
##contig=<ID=chrI,length=198855>
##contig=<ID=chrII,length=810456>
##contig=<ID=chrIII,length=316501>
##contig=<ID=chrIV,length=1516959>
##contig=<ID=chrV,length=570663>
##contig=<ID=chrVI,length=270116>
##contig=<ID=chrVII,length=1084724>
##contig=<ID=chrVIII,length=557320>
##contig=<ID=chrIX,length=433988>
##contig=<ID=chrX,length=745688>
##contig=<ID=chrXI,length=666767>
##contig=<ID=chrXII,length=1065113>
##contig=<ID=chrXIII,length=917121>
##contig=<ID=chrXIV,length=784078>
##contig=<ID=chrXV,length=1078147>
##contig=<ID=chrXVI,length=943466>
##contig=<ID=mt,length=85611>
##reference=file:///media/artem/artem_second/20170727_RUN8/Project_Stepchenkova/APOBEC_ung1_dynamics/N131-LAN210-Can-PmCDA1-NA-RUN8-D2_Sample_d2-6/../../LAN210/LAN210_v0.10m.fasta
##source=SelectVariants
#CHROM	POS	ID	REF	ALT	QUAL	FILTER	INFO	FORMAT	N131-LAN210-Can-PmCDA1-NA-RUN8-D2_Sample_d2-6
chrI	41982	.	C	T	2191.77	PASS	AC=1;AF=0.500;AN=2;BaseQRankSum=1.345;ClippingRankSum=0.000;DP=110;ExcessHet=3.0103;FS=2.493;MLEAC=1;MLEAF=0.500;MQ=42.00;MQRankSum=0.000;QD=20.11;ReadPosRankSum=0.086;SOR=0.454	GT:AD:DP:GQ:PL	0/1:50,59:109:99:2220,0,1794
chrI	43467	.	C	T	2134.77	PASS	AC=1;AF=0.500;AN=2;BaseQRankSum=-0.988;ClippingRankSum=0.000;DP=103;ExcessHet=3.0103;FS=0.735;MLEAC=1;MLEAF=0.500;MQ=42.00;MQRankSum=0.000;QD=20.73;ReadPosRankSum=1.395;SOR=0.800	GT:AD:DP:GQ:PL	0/1:46,57:103:99:2163,0,1697
chrI	43491	.	C	T	2402.77	PASS	AC=1;AF=0.500;AN=2;BaseQRankSum=1.186;ClippingRankSum=0.000;DP=111;ExcessHet=3.0103;FS=2.449;MLEAC=1;MLEAF=0.500;MQ=42.00;MQRankSum=0.000;QD=21.65;ReadPosRankSum=-0.475;SOR=0.794	GT:AD:DP:GQ:PL	0/1:48,63:111:99:2431,0,1756
chrI	48649	.	C	T	1707.77	PASS	AC=1;AF=0.500;AN=2;BaseQRankSum=0.768;ClippingRankSum=0.000;DP=99;ExcessHet=3.0103;FS=1.624;MLEAC=1;MLEAF=0.500;MQ=42.00;MQRankSum=0.000;QD=17.25;ReadPosRankSum=0.277;SOR=0.917	GT:AD:DP:GQ:PL	0/1:51,48:99:99:1736,0,1875
chrI	51027	.	C	T	2193.77	PASS	AC=1;AF=0.500;AN=2;BaseQRankSum=1.684;ClippingRankSum=0.000;DP=118;ExcessHet=3.0103;FS=0.000;MLEAC=1;MLEAF=0.500;MQ=41.88;MQRankSum=-0.983;QD=18.59;ReadPosRankSum=-0.217;SOR=0.761	GT:AD:DP:GQ:PL	0/1:59,59:118:99:2222,0,2184
chrI	65518	.	G	A	1767.77	PASS	AC=1;AF=0.500;AN=2;BaseQRankSum=-1.810;ClippingRankSum=0.000;DP=101;ExcessHet=3.0103;FS=3.736;MLEAC=1;MLEAF=0.500;MQ=41.86;MQRankSum=-1.010;QD=17.50;ReadPosRankSum=-2.032;SOR=1.122	GT:AD:DP:GQ:PL	0/1:52,49:101:99:1796,0,1980
chrI	67923	.	G	A	1751.77	PASS	AC=1;AF=0.500;AN=2;BaseQRankSum=1.018;ClippingRankSum=0.000;DP=112;ExcessHet=3.0103;FS=3.494;MLEAC=1;MLEAF=0.500;MQ=41.86;MQRankSum=-1.569;QD=15.64;ReadPosRankSum=0.404;SOR=0.717	GT:AD:DP:GQ:PL	0/1:62,50:112:99:1780,0,2285
chrI	71635	.	C	T	2105.77	PASS	AC=1;AF=0.500;AN=2;BaseQRankSum=0.332;ClippingRankSum=0.000;DP=102;ExcessHet=3.0103;FS=9.306;MLEAC=1;MLEAF=0.500;MQ=41.98;MQRankSum=-0.942;QD=20.64;ReadPosRankSum=-1.981;SOR=0.619	GT:AD:DP:GQ:PL	0/1:49,53:102:99:2134,0,5888
chrI	71636	.	C	T	2105.77	PASS	AC=1;AF=0.500;AN=2;BaseQRankSum=1.553;ClippingRankSum=0.000;DP=101;ExcessHet=3.0103;FS=9.522;MLEAC=1;MLEAF=0.500;MQ=41.98;MQRankSum=-0.951;QD=20.85;ReadPosRankSum=-2.294;SOR=0.682	GT:AD:DP:GQ:PL	0/1:49,52:101:99:2134,0,5888
chrI	71645	.	C	T	2042.77	PASS	AC=1;AF=0.500;AN=2;BaseQRankSum=-0.099;ClippingRankSum=0.000;DP=102;ExcessHet=3.0103;FS=7.694;MLEAC=1;MLEAF=0.500;MQ=41.98;MQRankSum=-0.961;QD=20.03;ReadPosRankSum=-1.863;SOR=0.439	GT:AD:DP:GQ:PL	0/1:50,52:102:99:2071,0,5927
chrI	78940	.	C	T	2738.77	PASS	AC=1;AF=0.500;AN=2;BaseQRankSum=0.095;ClippingRankSum=0.000;DP=145;ExcessHet=3.0103;FS=2.117;MLEAC=1;MLEAF=0.500;MQ=42.00;MQRankSum=0.000;QD=18.89;ReadPosRankSum=-0.382;SOR=0.509	GT:AD:DP:GQ:PL	0/1:71,74:145:99:2767,0,2635
chrI	98849	.	G	A	1948.77	PASS	AC=1;AF=0.500;AN=2;BaseQRankSum=-0.526;ClippingRankSum=0.000;DP=114;ExcessHet=3.0103;FS=0.699;MLEAC=1;MLEAF=0.500;MQ=42.00;MQRankSum=0.000;QD=17.09;ReadPosRankSum=0.873;SOR=0.639	GT:AD:DP:GQ:PL	0/1:59,55:114:99:1977,0,2162
chrI	104701	.	C	T	1750.77	PASS	AC=1;AF=0.500;AN=2;BaseQRankSum=2.014;ClippingRankSum=0.000;DP=99;ExcessHet=3.0103;FS=2.616;MLEAC=1;MLEAF=0.500;MQ=42.00;MQRankSum=0.000;QD=17.68;ReadPosRankSum=-2.286;SOR=0.862	GT:AD:DP:GQ:PL	0/1:52,47:99:99:1779,0,1938
chrI	108721	.	G	A	1696.77	PASS	AC=1;AF=0.500;AN=2;BaseQRankSum=-0.055;ClippingRankSum=0.000;DP=98;ExcessHet=3.0103;FS=3.835;MLEAC=1;MLEAF=0.500;MQ=41.98;MQRankSum=0.980;QD=17.31;ReadPosRankSum=-2.135;SOR=0.385	GT:AD:DP:GQ:PL	0/1:51,47:98:99:1725,0,1861
chrI	119934	.	C	T	1957.77	PASS	AC=1;AF=0.500;AN=2;BaseQRankSum=-0.950;ClippingRankSum=0.000;DP=107;ExcessHet=3.0103;FS=1.546;MLEAC=1;MLEAF=0.500;MQ=42.00;MQRankSum=0.000;QD=18.30;ReadPosRankSum=-1.133;SOR=0.747	GT:AD:DP:GQ:PL	0/1:54,53:107:99:1986,0,2041
chrI	126973	.	C	T	1618.77	PASS	AC=1;AF=0.500;AN=2;BaseQRankSum=1.982;ClippingRankSum=0.000;DP=87;ExcessHet=3.0103;FS=5.538;MLEAC=1;MLEAF=0.500;MQ=42.00;MQRankSum=0.000;QD=18.61;ReadPosRankSum=0.409;SOR=1.283	GT:AD:DP:GQ:PL	0/1:42,45:87:99:1647,0,1361
chrI	129245	.	C	T	2166.77	PASS	AC=1;AF=0.500;AN=2;BaseQRankSum=-1.180;ClippingRankSum=0.000;DP=114;ExcessHet=3.0103;FS=0.699;MLEAC=1;MLEAF=0.500;MQ=41.87;MQRankSum=1.053;QD=19.01;ReadPosRankSum=-0.850;SOR=0.609	GT:AD:DP:GQ:PL	0/1:55,59:114:99:2195,0,2005
chrI	129377	.	C	T	1639.77	PASS	AC=1;AF=0.500;AN=2;BaseQRankSum=-0.249;ClippingRankSum=0.000;DP=95;ExcessHet=3.0103;FS=6.617;MLEAC=1;MLEAF=0.500;MQ=41.85;MQRankSum=-1.033;QD=17.26;ReadPosRankSum=-1.367;SOR=0.309	GT:AD:DP:GQ:PL	0/1:50,45:95:99:1668,0,1888
chrI	139209	.	G	A	1909.77	PASS	AC=1;AF=0.500;AN=2;BaseQRankSum=0.407;ClippingRankSum=0.000;DP=99;ExcessHet=3.0103;FS=0.763;MLEAC=1;MLEAF=0.500;MQ=41.94;MQRankSum=0.101;QD=19.29;ReadPosRankSum=1.772;SOR=0.556	GT:AD:DP:GQ:PL	0/1:47,52:99:99:1938,0,1699
chrI	139542	.	G	A	2324.77	PASS	AC=1;AF=0.500;AN=2;BaseQRankSum=0.039;ClippingRankSum=0.000;DP=114;ExcessHet=3.0103;FS=3.400;MLEAC=1;MLEAF=0.500;MQ=41.97;MQRankSum=1.072;QD=20.39;ReadPosRankSum=-1.019;SOR=0.446	GT:AD:DP:GQ:PL	0/1:54,60:114:99:2353,0,4196
chrI	139543	.	G	A	2324.77	PASS	AC=1;AF=0.500;AN=2;BaseQRankSum=1.516;ClippingRankSum=0.000;DP=111;ExcessHet=3.0103;FS=2.450;MLEAC=1;MLEAF=0.500;MQ=41.97;MQRankSum=1.083;QD=20.94;ReadPosRankSum=-0.369;SOR=0.535	GT:AD:DP:GQ:PL	0/1:52,59:111:99:2353,0,4196
chrI	141542	.	G	A	1650.77	PASS	AC=1;AF=0.500;AN=2;BaseQRankSum=0.102;ClippingRankSum=0.000;DP=102;ExcessHet=3.0103;FS=6.296;MLEAC=1;MLEAF=0.500;MQ=42.00;MQRankSum=0.000;QD=16.34;ReadPosRankSum=-2.120;SOR=1.278	GT:AD:DP:GQ:PL	0/1:55,46:101:99:1679,0,2033
chrI	142113	.	C	T	1647.77	PASS	AC=1;AF=0.500;AN=2;BaseQRankSum=1.775;ClippingRankSum=0.000;DP=91;ExcessHet=3.0103;FS=3.933;MLEAC=1;MLEAF=0.500;MQ=42.00;MQRankSum=0.000;QD=18.11;ReadPosRankSum=-0.810;SOR=0.717	GT:AD:DP:GQ:PL	0/1:45,46:91:99:1676,0,1530
chrI	149784	.	C	T	1724.77	PASS	AC=1;AF=0.500;AN=2;BaseQRankSum=-0.437;ClippingRankSum=0.000;DP=102;ExcessHet=3.0103;FS=0.000;MLEAC=1;MLEAF=0.500;MQ=42.00;MQRankSum=0.000;QD=16.91;ReadPosRankSum=-1.444;SOR=0.708	GT:AD:DP:GQ:PL	0/1:53,49:102:99:1753,0,1965
chrI	171794	.	G	A	2865.77	PASS	AC=1;AF=0.500;AN=2;BaseQRankSum=-0.579;ClippingRankSum=0.000;DP=145;ExcessHet=3.0103;FS=3.046;MLEAC=1;MLEAF=0.500;MQ=42.00;MQRankSum=0.000;QD=19.76;ReadPosRankSum=-1.812;SOR=0.470	GT:AD:DP:GQ:PL	0/1:68,77:145:99:2894,0,2549
chrI	180608	.	C	T	1901.77	PASS	AC=1;AF=0.500;AN=2;BaseQRankSum=-0.149;ClippingRankSum=0.000;DP=106;ExcessHet=3.0103;FS=1.628;MLEAC=1;MLEAF=0.500;MQ=41.70;MQRankSum=-0.594;QD=17.94;ReadPosRankSum=-0.751;SOR=0.954	GT:AD:DP:GQ:PL	0/1:53,53:106:99:1930,0,2008
chrI	184738	.	C	T	1950.77	PASS	AC=1;AF=0.500;AN=2;BaseQRankSum=0.448;ClippingRankSum=0.000;DP=94;ExcessHet=3.0103;FS=3.906;MLEAC=1;MLEAF=0.500;MQ=41.82;MQRankSum=0.183;QD=20.75;ReadPosRankSum=-0.013;SOR=0.814	GT:AD:DP:GQ:PL	0/1:42,52:94:99:1979,0,1510
chrII	45605	.	G	A	2009.77	PASS	AC=1;AF=0.500;AN=2;BaseQRankSum=0.445;ClippingRankSum=0.000;DP=98;ExcessHet=3.0103;FS=5.034;MLEAC=1;MLEAF=0.500;MQ=42.00;MQRankSum=0.000;QD=20.51;ReadPosRankSum=-1.785;SOR=0.429	GT:AD:DP:GQ:PL	0/1:45,53:98:99:2038,0,1664
chrII	72136	.	C	T	1799.77	PASS	AC=1;AF=0.500;AN=2;BaseQRankSum=0.653;ClippingRankSum=0.000;DP=116;ExcessHet=3.0103;FS=0.698;MLEAC=1;MLEAF=0.500;MQ=41.70;MQRankSum=0.396;QD=15.52;ReadPosRankSum=-0.417;SOR=0.582	GT:AD:DP:GQ:PL	0/1:66,50:116:99:1828,0,2424
chrII	81161	.	C	T	1773.77	PASS	AC=1;AF=0.500;AN=2;BaseQRankSum=1.250;ClippingRankSum=0.000;DP=96;ExcessHet=3.0103;FS=0.766;MLEAC=1;MLEAF=0.500;MQ=42.00;MQRankSum=0.000;QD=18.48;ReadPosRankSum=-1.723;SOR=0.546	GT:AD:DP:GQ:PL	0/1:48,48:96:99:1802,0,1765
chrII	86734	.	G	A	2211.77	PASS	AC=1;AF=0.500;AN=2;BaseQRankSum=-0.102;ClippingRankSum=0.000;DP=112;ExcessHet=3.0103;FS=8.997;MLEAC=1;MLEAF=0.500;MQ=42.00;MQRankSum=0.000;QD=19.93;ReadPosRankSum=0.213;SOR=0.447	GT:AD:DP:GQ:PL	0/1:52,59:111:99:2240,0,1921
chrII	89930	.	G	A	1818.77	PASS	AC=1;AF=0.500;AN=2;BaseQRankSum=-0.579;ClippingRankSum=0.000;DP=105;ExcessHet=3.0103;FS=4.806;MLEAC=1;MLEAF=0.500;MQ=41.98;MQRankSum=1.010;QD=17.32;ReadPosRankSum=-0.756;SOR=0.963	GT:AD:DP:GQ:PL	0/1:53,52:105:99:1847,0,1881
chrII	119352	.	C	T	2151.77	PASS	AC=1;AF=0.500;AN=2;BaseQRankSum=0.179;ClippingRankSum=0.000;DP=119;ExcessHet=3.0103;FS=1.466;MLEAC=1;MLEAF=0.500;MQ=42.00;MQRankSum=0.000;QD=18.08;ReadPosRankSum=-0.321;SOR=0.553	GT:AD:DP:GQ:PL	0/1:61,58:119:99:2180,0,2296
chrII	136657	.	C	T	1808.77	PASS	AC=1;AF=0.500;AN=2;BaseQRankSum=1.910;ClippingRankSum=0.000;DP=113;ExcessHet=3.0103;FS=0.711;MLEAC=1;MLEAF=0.500;MQ=42.00;MQRankSum=0.000;QD=16.01;ReadPosRankSum=0.423;SOR=0.576	GT:AD:DP:GQ:PL	0/1:63,50:113:99:1837,0,2342
chrII	138393	.	G	A	1739.77	PASS	AC=1;AF=0.500;AN=2;BaseQRankSum=-0.835;ClippingRankSum=0.000;DP=123;ExcessHet=3.0103;FS=0.684;MLEAC=1;MLEAF=0.500;MQ=41.98;MQRankSum=-1.192;QD=14.14;ReadPosRankSum=-0.060;SOR=0.829	GT:AD:DP:GQ:PL	0/1:73,50:123:99:1768,0,2811
chrII	146070	.	G	A	1253.77	PASS	AC=1;AF=0.500;AN=2;BaseQRankSum=-0.810;ClippingRankSum=0.000;DP=70;ExcessHet=3.0103;FS=0.928;MLEAC=1;MLEAF=0.500;MQ=42.00;MQRankSum=0.000;QD=18.17;ReadPosRankSum=-0.042;SOR=0.546	GT:AD:DP:GQ:PL	0/1:35,34:69:99:1282,0,1326
chrII	164099	.	G	A	1595.77	PASS	AC=1;AF=0.500;AN=2;BaseQRankSum=1.960;ClippingRankSum=0.000;DP=105;ExcessHet=3.0103;FS=0.741;MLEAC=1;MLEAF=0.500;MQ=42.00;MQRankSum=0.000;QD=15.20;ReadPosRankSum=-0.028;SOR=0.846	GT:AD:DP:GQ:PL	0/1:61,44:105:99:1624,0,2268
chrII	166836	.	G	A	2160.77	PASS	AC=1;AF=0.500;AN=2;BaseQRankSum=-1.121;ClippingRankSum=0.000;DP=100;ExcessHet=3.0103;FS=3.704;MLEAC=1;MLEAF=0.500;MQ=42.00;MQRankSum=0.000;QD=21.61;ReadPosRankSum=-0.519;SOR=0.624	GT:AD:DP:GQ:PL	0/1:43,57:100:99:2189,0,1586
chrII	171105	.	G	A	1881.77	PASS	AC=1;AF=0.500;AN=2;BaseQRankSum=0.331;ClippingRankSum=0.000;DP=111;ExcessHet=3.0103;FS=0.705;MLEAC=1;MLEAF=0.500;MQ=42.00;MQRankSum=0.000;QD=16.95;ReadPosRankSum=-0.215;SOR=0.606	GT:AD:DP:GQ:PL	0/1:58,53:111:99:1910,0,2199
chrII	181693	.	G	A	1868.77	PASS	AC=1;AF=0.500;AN=2;BaseQRankSum=0.625;ClippingRankSum=0.000;DP=95;ExcessHet=3.0103;FS=1.664;MLEAC=1;MLEAF=0.500;MQ=42.00;MQRankSum=0.000;QD=19.67;ReadPosRankSum=0.559;SOR=0.877	GT:AD:DP:GQ:PL	0/1:45,50:95:99:1897,0,1683
chrII	192584	.	G	A	2300.77	PASS	AC=1;AF=0.500;AN=2;BaseQRankSum=0.380;ClippingRankSum=0.000;DP=107;ExcessHet=3.0103;FS=9.119;MLEAC=1;MLEAF=0.500;MQ=42.00;MQRankSum=0.000;QD=21.50;ReadPosRankSum=-1.127;SOR=0.967	GT:AD:DP:GQ:PL	0/1:46,61:107:99:2329,0,1671
chrII	217507	.	C	T	1741.77	PASS	AC=1;AF=0.500;AN=2;BaseQRankSum=1.524;ClippingRankSum=0.000;DP=97;ExcessHet=3.0103;FS=6.472;MLEAC=1;MLEAF=0.500;MQ=42.00;MQRankSum=0.000;QD=17.96;ReadPosRankSum=-0.776;SOR=0.715	GT:AD:DP:GQ:PL	0/1:50,47:97:99:1770,0,1832
chrII	228751	.	G	A	1823.77	PASS	AC=1;AF=0.500;AN=2;BaseQRankSum=2.853;ClippingRankSum=0.000;DP=98;ExcessHet=3.0103;FS=8.044;MLEAC=1;MLEAF=0.500;MQ=42.00;MQRankSum=0.000;QD=18.61;ReadPosRankSum=0.037;SOR=0.801	GT:AD:DP:GQ:PL	0/1:49,49:98:99:1852,0,1804
chrII	255766	.	C	T	2068.77	PASS	AC=1;AF=0.500;AN=2;BaseQRankSum=0.469;ClippingRankSum=0.000;DP=121;ExcessHet=3.0103;FS=0.000;MLEAC=1;MLEAF=0.500;MQ=41.88;MQRankSum=0.960;QD=17.10;ReadPosRankSum=0.539;SOR=0.728	GT:AD:DP:GQ:PL	0/1:64,57:121:99:2097,0,2322
chrII	256419	.	C	T	1890.77	PASS	AC=1;AF=0.500;AN=2;BaseQRankSum=0.514;ClippingRankSum=0.000;DP=97;ExcessHet=3.0103;FS=0.000;MLEAC=1;MLEAF=0.500;MQ=40.17;MQRankSum=1.063;QD=19.49;ReadPosRankSum=-0.882;SOR=0.630	GT:AD:DP:GQ:PL	0/1:44,53:97:99:1919,0,1594
chrII	257569	.	G	A	1860.77	PASS	AC=1;AF=0.500;AN=2;BaseQRankSum=-0.153;ClippingRankSum=0.000;DP=103;ExcessHet=3.0103;FS=7.740;MLEAC=1;MLEAF=0.500;MQ=42.00;MQRankSum=0.000;QD=18.07;ReadPosRankSum=-0.115;SOR=0.506	GT:AD:DP:GQ:PL	0/1:52,51:103:99:1889,0,1937
chrII	265992	.	G	A	1630.77	PASS	AC=1;AF=0.500;AN=2;BaseQRankSum=1.050;ClippingRankSum=0.000;DP=91;ExcessHet=3.0103;FS=0.000;MLEAC=1;MLEAF=0.500;MQ=42.00;MQRankSum=0.000;QD=17.92;ReadPosRankSum=-0.202;SOR=0.656	GT:AD:DP:GQ:PL	0/1:46,45:91:99:1659,0,1683
chrII	273763	.	G	A	1952.77	PASS	AC=1;AF=0.500;AN=2;BaseQRankSum=1.725;ClippingRankSum=0.000;DP=106;ExcessHet=3.0103;FS=4.836;MLEAC=1;MLEAF=0.500;MQ=42.00;MQRankSum=0.000;QD=18.42;ReadPosRankSum=0.914;SOR=0.350	GT:AD:DP:GQ:PL	0/1:54,52:106:99:1981,0,2016
chrII	275589	.	C	T	2078.77	PASS	AC=1;AF=0.500;AN=2;BaseQRankSum=-0.211;ClippingRankSum=0.000;DP=106;ExcessHet=3.0103;FS=4.915;MLEAC=1;MLEAF=0.500;MQ=42.00;MQRankSum=0.000;QD=19.61;ReadPosRankSum=-0.883;SOR=0.346	GT:AD:DP:GQ:PL	0/1:48,58:106:99:2107,0,1728
chrII	276069	.	G	A	1585.77	PASS	AC=1;AF=0.500;AN=2;BaseQRankSum=1.404;ClippingRankSum=0.000;DP=99;ExcessHet=3.0103;FS=2.599;MLEAC=1;MLEAF=0.500;MQ=42.00;MQRankSum=0.000;QD=16.02;ReadPosRankSum=-0.608;SOR=0.476	GT:AD:DP:GQ:PL	0/1:55,44:99:99:1614,0,2011
chrII	276108	.	G	A	2287.77	PASS	AC=1;AF=0.500;AN=2;BaseQRankSum=-1.008;ClippingRankSum=0.000;DP=106;ExcessHet=3.0103;FS=2.585;MLEAC=1;MLEAF=0.500;MQ=42.00;MQRankSum=0.000;QD=21.58;ReadPosRankSum=0.805;SOR=1.026	GT:AD:DP:GQ:PL	0/1:45,61:106:99:2316,0,1690
chrII	276110	.	G	A	1587.77	PASS	AC=1;AF=0.500;AN=2;BaseQRankSum=2.082;ClippingRankSum=0.000;DP=105;ExcessHet=3.0103;FS=2.624;MLEAC=1;MLEAF=0.500;MQ=42.00;MQRankSum=0.000;QD=15.12;ReadPosRankSum=-0.042;SOR=0.430	GT:AD:DP:GQ:PL	0/1:62,43:105:99:1616,0,2474
chrII	276112	.	G	A	1587.77	PASS	AC=1;AF=0.500;AN=2;BaseQRankSum=2.580;ClippingRankSum=0.000;DP=103;ExcessHet=3.0103;FS=3.806;MLEAC=1;MLEAF=0.500;MQ=42.00;MQRankSum=0.000;QD=15.42;ReadPosRankSum=0.798;SOR=0.375	GT:AD:DP:GQ:PL	0/1:61,42:103:99:1616,0,2474
chrII	278392	.	G	A	2276.77	PASS	AC=1;AF=0.500;AN=2;BaseQRankSum=-0.173;ClippingRankSum=0.000;DP=117;ExcessHet=3.0103;FS=0.685;MLEAC=1;MLEAF=0.500;MQ=42.00;MQRankSum=0.000;QD=19.46;ReadPosRankSum=0.157;SOR=0.779	GT:AD:DP:GQ:PL	0/1:55,62:117:99:2305,0,2010
chrII	278919	.	C	T	1396.77	PASS	AC=1;AF=0.500;AN=2;BaseQRankSum=2.360;ClippingRankSum=0.000;DP=89;ExcessHet=3.0103;FS=1.734;MLEAC=1;MLEAF=0.500;MQ=42.00;MQRankSum=0.000;QD=15.69;ReadPosRankSum=1.085;SOR=0.788	GT:AD:DP:GQ:PL	0/1:50,39:89:99:1425,0,1746
chrII	290224	.	G	A	2096.77	PASS	AC=1;AF=0.500;AN=2;BaseQRankSum=-0.176;ClippingRankSum=0.000;DP=101;ExcessHet=3.0103;FS=0.757;MLEAC=1;MLEAF=0.500;MQ=42.00;MQRankSum=0.000;QD=20.76;ReadPosRankSum=-1.430;SOR=0.837	GT:AD:DP:GQ:PL	0/1:45,56:101:99:2125,0,1647
chrII	291989	.	G	A	2156.77	PASS	AC=1;AF=0.500;AN=2;BaseQRankSum=2.809;ClippingRankSum=0.000;DP=116;ExcessHet=3.0103;FS=1.486;MLEAC=1;MLEAF=0.500;MQ=42.00;MQRankSum=0.000;QD=18.59;ReadPosRankSum=-1.494;SOR=0.512	GT:AD:DP:GQ:PL	0/1:58,58:116:99:2185,0,2125
chrII	321692	.	G	A	1715.77	PASS	AC=1;AF=0.500;AN=2;BaseQRankSum=1.100;ClippingRankSum=0.000;DP=99;ExcessHet=3.0103;FS=0.000;MLEAC=1;MLEAF=0.500;MQ=42.00;MQRankSum=0.000;QD=17.33;ReadPosRankSum=1.236;SOR=0.737	GT:AD:DP:GQ:PL	0/1:50,49:99:99:1744,0,1856
chrII	326286	.	C	T	1931.77	PASS	AC=1;AF=0.500;AN=2;BaseQRankSum=-0.288;ClippingRankSum=0.000;DP=106;ExcessHet=3.0103;FS=4.685;MLEAC=1;MLEAF=0.500;MQ=42.00;MQRankSum=0.000;QD=18.22;ReadPosRankSum=-0.435;SOR=0.679	GT:AD:DP:GQ:PL	0/1:52,54:106:99:1960,0,1887
chrII	375732	.	G	A	1952.77	PASS	AC=1;AF=0.500;AN=2;BaseQRankSum=0.271;ClippingRankSum=0.000;DP=95;ExcessHet=3.0103;FS=0.768;MLEAC=1;MLEAF=0.500;MQ=42.00;MQRankSum=0.000;QD=20.56;ReadPosRankSum=-0.967;SOR=0.730	GT:AD:DP:GQ:PL	0/1:43,52:95:99:1981,0,1566
chrII	375759	.	C	T	2100.77	PASS	AC=1;AF=0.500;AN=2;BaseQRankSum=0.198;ClippingRankSum=0.000;DP=105;ExcessHet=3.0103;FS=1.563;MLEAC=1;MLEAF=0.500;MQ=42.00;MQRankSum=0.000;QD=20.01;ReadPosRankSum=0.200;SOR=0.808	GT:AD:DP:GQ:PL	0/1:49,56:105:99:2129,0,1797
chrII	392955	.	C	T	1931.77	PASS	AC=1;AF=0.500;AN=2;BaseQRankSum=-0.786;ClippingRankSum=0.000;DP=109;ExcessHet=3.0103;FS=3.521;MLEAC=1;MLEAF=0.500;MQ=41.91;MQRankSum=-0.255;QD=17.72;ReadPosRankSum=0.539;SOR=0.425	GT:AD:DP:GQ:PL	0/1:55,54:109:99:1960,0,2015
chrII	393318	.	G	A	2256.77	PASS	AC=1;AF=0.500;AN=2;BaseQRankSum=0.115;ClippingRankSum=0.000;DP=115;ExcessHet=3.0103;FS=1.495;MLEAC=1;MLEAF=0.500;MQ=41.87;MQRankSum=1.080;QD=19.62;ReadPosRankSum=1.943;SOR=0.527	GT:AD:DP:GQ:PL	0/1:54,61:115:99:2285,0,1888
chrII	395247	.	C	T	2092.77	PASS	AC=1;AF=0.500;AN=2;BaseQRankSum=-1.318;ClippingRankSum=0.000;DP=105;ExcessHet=3.0103;FS=0.723;MLEAC=1;MLEAF=0.500;MQ=41.87;MQRankSum=-0.899;QD=19.93;ReadPosRankSum=0.492;SOR=0.774	GT:AD:DP:GQ:PL	0/1:48,57:105:99:2121,0,1745
chrII	398457	.	G	A	1831.77	PASS	AC=1;AF=0.500;AN=2;BaseQRankSum=-0.687;ClippingRankSum=0.000;DP=91;ExcessHet=3.0103;FS=8.840;MLEAC=1;MLEAF=0.500;MQ=42.00;MQRankSum=0.000;QD=20.13;ReadPosRankSum=-0.801;SOR=1.607	GT:AD:DP:GQ:PL	0/1:42,49:91:99:1860,0,1567
chrII	419254	.	G	A	1949.77	PASS	AC=1;AF=0.500;AN=2;BaseQRankSum=-0.674;ClippingRankSum=0.000;DP=113;ExcessHet=3.0103;FS=5.906;MLEAC=1;MLEAF=0.500;MQ=41.87;MQRankSum=0.974;QD=17.25;ReadPosRankSum=1.141;SOR=1.201	GT:AD:DP:GQ:PL	0/1:59,54:113:99:1978,0,2137
chrII	420002	.	G	A	2285.77	PASS	AC=1;AF=0.500;AN=2;BaseQRankSum=-0.810;ClippingRankSum=0.000;DP=110;ExcessHet=3.0103;FS=1.537;MLEAC=1;MLEAF=0.500;MQ=42.00;MQRankSum=0.000;QD=20.78;ReadPosRankSum=-1.374;SOR=0.877	GT:AD:DP:GQ:PL	0/1:49,61:110:99:2314,0,1808
chrII	422677	.	G	A	2243.77	PASS	AC=1;AF=0.500;AN=2;BaseQRankSum=0.193;ClippingRankSum=0.000;DP=118;ExcessHet=3.0103;FS=4.499;MLEAC=1;MLEAF=0.500;MQ=42.00;MQRankSum=0.000;QD=19.01;ReadPosRankSum=-1.063;SOR=1.160	GT:AD:DP:GQ:PL	0/1:58,60:118:99:2272,0,2170
chrII	449710	.	G	A	1736.77	PASS	AC=1;AF=0.500;AN=2;BaseQRankSum=1.098;ClippingRankSum=0.000;DP=99;ExcessHet=3.0103;FS=0.000;MLEAC=1;MLEAF=0.500;MQ=42.00;MQRankSum=0.000;QD=17.54;ReadPosRankSum=-0.918;SOR=0.751	GT:AD:DP:GQ:PL	0/1:52,47:99:99:1765,0,1918
chrII	477589	.	C	T	1523.77	PASS	AC=1;AF=0.500;AN=2;BaseQRankSum=0.602;ClippingRankSum=0.000;DP=106;ExcessHet=3.0103;FS=6.885;MLEAC=1;MLEAF=0.500;MQ=42.00;MQRankSum=0.000;QD=16.93;ReadPosRankSum=0.824;SOR=0.712	GT:AD:DP:GQ:PL	0/1:47,43:90:99:1552,0,1688
chrII	479191	.	C	T	1493.77	PASS	AC=1;AF=0.500;AN=2;BaseQRankSum=1.894;ClippingRankSum=0.000;DP=111;ExcessHet=3.0103;FS=0.725;MLEAC=1;MLEAF=0.500;MQ=42.00;MQRankSum=0.000;QD=13.46;ReadPosRankSum=1.273;SOR=0.781	GT:AD:DP:GQ:PL	0/1:68,43:111:99:1522,0,2599
chrII	481620	.	C	T	2409.77	PASS	AC=1;AF=0.500;AN=2;BaseQRankSum=0.048;ClippingRankSum=0.000;DP=122;ExcessHet=3.0103;FS=1.423;MLEAC=1;MLEAF=0.500;MQ=42.00;MQRankSum=0.000;QD=19.75;ReadPosRankSum=-0.278;SOR=0.630	GT:AD:DP:GQ:PL	0/1:57,65:122:99:2438,0,2090
chrII	484471	.	G	A	2107.77	PASS	AC=1;AF=0.500;AN=2;BaseQRankSum=1.192;ClippingRankSum=0.000;DP=100;ExcessHet=3.0103;FS=0.749;MLEAC=1;MLEAF=0.500;MQ=42.00;MQRankSum=0.000;QD=21.08;ReadPosRankSum=-0.253;SOR=0.593	GT:AD:DP:GQ:PL	0/1:44,56:100:99:2136,0,1602
chrII	491269	.	C	T	1356.77	PASS	AC=1;AF=0.500;AN=2;BaseQRankSum=0.078;ClippingRankSum=0.000;DP=88;ExcessHet=3.0103;FS=0.831;MLEAC=1;MLEAF=0.500;MQ=42.13;MQRankSum=1.144;QD=15.42;ReadPosRankSum=-0.295;SOR=0.532	GT:AD:DP:GQ:PL	0/1:49,39:88:99:1385,0,1747
chrII	507505	.	C	T	1342.77	PASS	AC=1;AF=0.500;AN=2;BaseQRankSum=-0.911;ClippingRankSum=0.000;DP=99;ExcessHet=3.0103;FS=2.739;MLEAC=1;MLEAF=0.500;MQ=42.00;MQRankSum=0.000;QD=13.56;ReadPosRankSum=1.676;SOR=1.022	GT:AD:DP:GQ:PL	0/1:61,38:99:99:1371,0,2389
chrII	557106	.	C	T	2238.77	PASS	AC=1;AF=0.500;AN=2;BaseQRankSum=1.566;ClippingRankSum=0.000;DP=122;ExcessHet=3.0103;FS=2.343;MLEAC=1;MLEAF=0.500;MQ=41.76;MQRankSum=0.023;QD=18.35;ReadPosRankSum=-1.569;SOR=0.986	GT:AD:DP:GQ:PL	0/1:61,61:122:99:2267,0,2207
chrII	564877	.	G	A	2277.77	PASS	AC=1;AF=0.500;AN=2;BaseQRankSum=-0.228;ClippingRankSum=0.000;DP=98;ExcessHet=3.0103;FS=2.721;MLEAC=1;MLEAF=0.500;MQ=42.00;MQRankSum=0.000;QD=23.24;ReadPosRankSum=0.821;SOR=0.436	GT:AD:DP:GQ:PL	0/1:38,60:98:99:2306,0,1352
chrII	572099	.	G	A	1871.77	PASS	AC=1;AF=0.500;AN=2;BaseQRankSum=0.321;ClippingRankSum=0.000;DP=127;ExcessHet=3.0103;FS=8.406;MLEAC=1;MLEAF=0.500;MQ=41.87;MQRankSum=-0.285;QD=14.74;ReadPosRankSum=1.602;SOR=0.291	GT:AD:DP:GQ:PL	0/1:76,51:127:99:1900,0,5463
chrII	572107	.	G	A	1930.77	PASS	AC=1;AF=0.500;AN=2;BaseQRankSum=1.833;ClippingRankSum=0.000;DP=114;ExcessHet=3.0103;FS=4.593;MLEAC=1;MLEAF=0.500;MQ=41.85;MQRankSum=-0.176;QD=16.94;ReadPosRankSum=-0.438;SOR=0.392	GT:AD:DP:GQ:PL	0/1:64,50:114:99:1959,0,5163
chrII	578573	.	G	A	1375.77	PASS	AC=1;AF=0.500;AN=2;BaseQRankSum=1.566;ClippingRankSum=0.000;DP=100;ExcessHet=3.0103;FS=1.643;MLEAC=1;MLEAF=0.500;MQ=41.83;MQRankSum=-1.726;QD=13.76;ReadPosRankSum=-0.472;SOR=0.518	GT:AD:DP:GQ:PL	0/1:60,40:100:99:1404,0,2274
chrII	607425	.	C	T	1723.77	PASS	AC=1;AF=0.500;AN=2;BaseQRankSum=0.610;ClippingRankSum=0.000;DP=92;ExcessHet=3.0103;FS=1.741;MLEAC=1;MLEAF=0.500;MQ=42.00;MQRankSum=0.000;QD=18.74;ReadPosRankSum=0.146;SOR=0.966	GT:AD:DP:GQ:PL	0/1:45,47:92:99:1752,0,1665
chrII	612388	.	G	A	1645.77	PASS	AC=1;AF=0.500;AN=2;BaseQRankSum=-0.410;ClippingRankSum=0.000;DP=95;ExcessHet=3.0103;FS=0.000;MLEAC=1;MLEAF=0.500;MQ=42.00;MQRankSum=0.000;QD=17.32;ReadPosRankSum=-1.884;SOR=0.749	GT:AD:DP:GQ:PL	0/1:49,46:95:99:1674,0,1870
chrII	616281	.	C	T	1597.77	PASS	AC=1;AF=0.500;AN=2;BaseQRankSum=0.845;ClippingRankSum=0.000;DP=99;ExcessHet=3.0103;FS=0.000;MLEAC=1;MLEAF=0.500;MQ=42.00;MQRankSum=0.000;QD=16.14;ReadPosRankSum=-0.008;SOR=0.668	GT:AD:DP:GQ:PL	0/1:53,46:99:99:1626,0,1927
chrII	646871	.	C	T	2172.77	PASS	AC=1;AF=0.500;AN=2;BaseQRankSum=2.012;ClippingRankSum=0.000;DP=129;ExcessHet=3.0103;FS=0.651;MLEAC=1;MLEAF=0.500;MQ=42.00;MQRankSum=0.000;QD=16.84;ReadPosRankSum=0.916;SOR=0.618	GT:AD:DP:GQ:PL	0/1:70,59:129:99:2201,0,2603
chrII	662437	.	G	A	1711.77	PASS	AC=1;AF=0.500;AN=2;BaseQRankSum=-0.733;ClippingRankSum=0.000;DP=114;ExcessHet=3.0103;FS=2.415;MLEAC=1;MLEAF=0.500;MQ=41.88;MQRankSum=0.871;QD=15.02;ReadPosRankSum=0.972;SOR=0.500	GT:AD:DP:GQ:PL	0/1:66,48:114:99:1740,0,2542
chrII	664423	.	G	A	2080.77	PASS	AC=1;AF=0.500;AN=2;BaseQRankSum=1.033;ClippingRankSum=0.000;DP=110;ExcessHet=3.0103;FS=7.257;MLEAC=1;MLEAF=0.500;MQ=42.00;MQRankSum=0.000;QD=18.92;ReadPosRankSum=-1.116;SOR=0.590	GT:AD:DP:GQ:PL	0/1:54,56:110:99:2109,0,1927
chrII	664532	.	G	A	1922.77	PASS	AC=1;AF=0.500;AN=2;BaseQRankSum=2.947;ClippingRankSum=0.000;DP=102;ExcessHet=3.0103;FS=1.610;MLEAC=1;MLEAF=0.500;MQ=42.00;MQRankSum=0.000;QD=18.85;ReadPosRankSum=0.464;SOR=0.490	GT:AD:DP:GQ:PL	0/1:51,51:102:99:1951,0,1893
chrII	666469	.	G	A	2328.77	PASS	AC=1;AF=0.500;AN=2;BaseQRankSum=1.553;ClippingRankSum=0.000;DP=110;ExcessHet=3.0103;FS=3.502;MLEAC=1;MLEAF=0.500;MQ=42.00;MQRankSum=0.000;QD=21.17;ReadPosRankSum=-1.174;SOR=0.560	GT:AD:DP:GQ:PL	0/1:48,62:110:99:2357,0,1720
chrII	683315	.	C	T	2268.77	PASS	AC=1;AF=0.500;AN=2;BaseQRankSum=-0.207;ClippingRankSum=0.000;DP=94;ExcessHet=3.0103;FS=4.127;MLEAC=1;MLEAF=0.500;MQ=42.00;MQRankSum=0.000;QD=24.14;ReadPosRankSum=0.667;SOR=1.238	GT:AD:DP:GQ:PL	0/1:35,59:94:99:2297,0,1204
chrII	689805	.	G	A	2086.77	PASS	AC=1;AF=0.500;AN=2;BaseQRankSum=1.621;ClippingRankSum=0.000;DP=97;ExcessHet=3.0103;FS=13.710;MLEAC=1;MLEAF=0.500;MQ=42.00;MQRankSum=0.000;QD=21.51;ReadPosRankSum=-1.587;SOR=0.589	GT:AD:DP:GQ:PL	0/1:41,56:97:99:2115,0,1477
chrII	698017	.	G	A	2163.77	PASS	AC=1;AF=0.500;AN=2;BaseQRankSum=-0.405;ClippingRankSum=0.000;DP=100;ExcessHet=3.0103;FS=0.000;MLEAC=1;MLEAF=0.500;MQ=42.00;MQRankSum=0.000;QD=21.64;ReadPosRankSum=-1.578;SOR=0.762	GT:AD:DP:GQ:PL	0/1:42,58:100:99:2192,0,1486
chrII	714876	.	C	T	1820.77	PASS	AC=1;AF=0.500;AN=2;BaseQRankSum=0.455;ClippingRankSum=0.000;DP=106;ExcessHet=3.0103;FS=0.000;MLEAC=1;MLEAF=0.500;MQ=42.00;MQRankSum=0.000;QD=17.18;ReadPosRankSum=-0.559;SOR=0.701	GT:AD:DP:GQ:PL	0/1:56,50:106:99:1849,0,2138
chrII	718140	.	G	A	1868.77	PASS	AC=1;AF=0.500;AN=2;BaseQRankSum=-1.600;ClippingRankSum=0.000;DP=106;ExcessHet=3.0103;FS=0.732;MLEAC=1;MLEAF=0.500;MQ=41.98;MQRankSum=0.991;QD=17.80;ReadPosRankSum=0.096;SOR=0.823	GT:AD:DP:GQ:PL	0/1:54,51:105:99:1897,0,2063
chrII	720609	.	G	A	2239.77	PASS	AC=1;AF=0.500;AN=2;BaseQRankSum=0.698;ClippingRankSum=0.000;DP=109;ExcessHet=3.0103;FS=0.000;MLEAC=1;MLEAF=0.500;MQ=42.00;MQRankSum=0.000;QD=20.55;ReadPosRankSum=0.295;SOR=0.628	GT:AD:DP:GQ:PL	0/1:49,60:109:99:2268,0,1799
chrII	729175	.	C	T	1697.77	PASS	AC=1;AF=0.500;AN=2;BaseQRankSum=0.918;ClippingRankSum=0.000;DP=110;ExcessHet=3.0103;FS=12.707;MLEAC=1;MLEAF=0.500;MQ=42.00;MQRankSum=0.000;QD=15.43;ReadPosRankSum=0.331;SOR=0.935	GT:AD:DP:GQ:PL	0/1:63,47:110:99:1726,0,2365
chrII	738663	.	G	A	2134.77	PASS	AC=1;AF=0.500;AN=2;BaseQRankSum=2.020;ClippingRankSum=0.000;DP=114;ExcessHet=3.0103;FS=0.698;MLEAC=1;MLEAF=0.500;MQ=41.87;MQRankSum=1.018;QD=18.73;ReadPosRankSum=0.657;SOR=0.634	GT:AD:DP:GQ:PL	0/1:57,57:114:99:2163,0,2076
chrII	742558	.	G	A	1880.77	PASS	AC=1;AF=0.500;AN=2;BaseQRankSum=0.996;ClippingRankSum=0.000;DP=99;ExcessHet=3.0103;FS=3.847;MLEAC=1;MLEAF=0.500;MQ=42.00;MQRankSum=0.000;QD=19.00;ReadPosRankSum=0.905;SOR=1.116	GT:AD:DP:GQ:PL	0/1:49,50:99:99:1909,0,1848
chrII	776459	.	G	A	2377.77	PASS	AC=1;AF=0.500;AN=2;BaseQRankSum=1.664;ClippingRankSum=0.000;DP=115;ExcessHet=3.0103;FS=0.704;MLEAC=1;MLEAF=0.500;MQ=41.98;MQRankSum=-0.891;QD=20.68;ReadPosRankSum=0.420;SOR=0.602	GT:AD:DP:GQ:PL	0/1:52,63:115:99:2406,0,1893
chrII	782456	.	C	T	2122.77	PASS	AC=1;AF=0.500;AN=2;BaseQRankSum=-0.431;ClippingRankSum=0.000;DP=111;ExcessHet=3.0103;FS=2.450;MLEAC=1;MLEAF=0.500;MQ=42.00;MQRankSum=0.000;QD=19.12;ReadPosRankSum=-1.609;SOR=0.471	GT:AD:DP:GQ:PL	0/1:54,57:111:99:2151,0,2027
chrIII	39002	.	C	T	2215.77	PASS	AC=1;AF=0.500;AN=2;BaseQRankSum=-1.066;ClippingRankSum=0.000;DP=139;ExcessHet=3.0103;FS=0.000;MLEAC=1;MLEAF=0.500;MQ=41.88;MQRankSum=1.678;QD=15.94;ReadPosRankSum=1.022;SOR=0.692	GT:AD:DP:GQ:PL	0/1:78,61:139:99:2244,0,2955
chrIII	44217	.	C	T	1516.77	PASS	AC=1;AF=0.500;AN=2;BaseQRankSum=-0.142;ClippingRankSum=0.000;DP=88;ExcessHet=3.0103;FS=1.705;MLEAC=1;MLEAF=0.500;MQ=42.00;MQRankSum=0.000;QD=17.24;ReadPosRankSum=-2.302;SOR=0.892	GT:AD:DP:GQ:PL	0/1:46,42:88:99:1545,0,1704
chrIII	66784	.	G	A	2032.77	PASS	AC=1;AF=0.500;AN=2;BaseQRankSum=0.716;ClippingRankSum=0.000;DP=115;ExcessHet=3.0103;FS=8.778;MLEAC=1;MLEAF=0.500;MQ=42.00;MQRankSum=0.000;QD=17.68;ReadPosRankSum=-0.671;SOR=1.396	GT:AD:DP:GQ:PL	0/1:59,56:115:99:2061,0,2186
chrIII	73608	.	C	T	1980.77	PASS	AC=1;AF=0.500;AN=2;BaseQRankSum=-1.488;ClippingRankSum=0.000;DP=115;ExcessHet=3.0103;FS=4.518;MLEAC=1;MLEAF=0.500;MQ=42.00;MQRankSum=0.000;QD=17.22;ReadPosRankSum=-1.393;SOR=0.604	GT:AD:DP:GQ:PL	0/1:60,55:115:99:2009,0,2256
chrIII	91115	.	G	A	2299.77	PASS	AC=1;AF=0.500;AN=2;BaseQRankSum=0.285;ClippingRankSum=0.000;DP=110;ExcessHet=3.0103;FS=9.152;MLEAC=1;MLEAF=0.500;MQ=42.00;MQRankSum=0.000;QD=21.10;ReadPosRankSum=0.833;SOR=0.560	GT:AD:DP:GQ:PL	0/1:48,61:109:99:2328,0,1768
chrIII	106962	.	G	A	1768.77	PASS	AC=1;AF=0.500;AN=2;BaseQRankSum=0.774;ClippingRankSum=0.000;DP=106;ExcessHet=3.0103;FS=1.550;MLEAC=1;MLEAF=0.500;MQ=41.87;MQRankSum=-1.039;QD=16.69;ReadPosRankSum=-2.055;SOR=0.869	GT:AD:DP:GQ:PL	0/1:56,50:106:99:1797,0,2073
chrIII	114052	.	C	T	1863.77	PASS	AC=1;AF=0.500;AN=2;BaseQRankSum=1.046;ClippingRankSum=0.000;DP=100;ExcessHet=3.0103;FS=7.926;MLEAC=1;MLEAF=0.500;MQ=42.00;MQRankSum=0.000;QD=18.64;ReadPosRankSum=1.435;SOR=0.874	GT:AD:DP:GQ:PL	0/1:50,50:100:99:1892,0,1848
chrIII	115587	.	C	T	1912.77	PASS	AC=1;AF=0.500;AN=2;BaseQRankSum=-1.558;ClippingRankSum=0.000;DP=98;ExcessHet=3.0103;FS=13.321;MLEAC=1;MLEAF=0.500;MQ=42.00;MQRankSum=0.000;QD=19.52;ReadPosRankSum=-0.708;SOR=0.870	GT:AD:DP:GQ:PL	0/1:47,51:98:99:1941,0,1779
chrIII	116834	.	C	T	2214.77	PASS	AC=1;AF=0.500;AN=2;BaseQRankSum=-0.808;ClippingRankSum=0.000;DP=124;ExcessHet=3.0103;FS=0.659;MLEAC=1;MLEAF=0.500;MQ=42.00;MQRankSum=0.000;QD=17.86;ReadPosRankSum=-1.405;SOR=0.762	GT:AD:DP:GQ:PL	0/1:63,61:124:99:2243,0,2342
chrIII	121914	.	G	A	1603.77	PASS	AC=1;AF=0.500;AN=2;BaseQRankSum=0.211;ClippingRankSum=0.000;DP=99;ExcessHet=3.0103;FS=0.000;MLEAC=1;MLEAF=0.500;MQ=41.98;MQRankSum=-1.075;QD=16.20;ReadPosRankSum=0.050;SOR=0.622	GT:AD:DP:GQ:PL	0/1:54,45:99:99:1632,0,2059
chrIII	137700	.	C	T	1690.77	PASS	AC=1;AF=0.500;AN=2;BaseQRankSum=-0.054;ClippingRankSum=0.000;DP=102;ExcessHet=3.0103;FS=2.585;MLEAC=1;MLEAF=0.500;MQ=41.86;MQRankSum=-1.062;QD=16.58;ReadPosRankSum=0.089;SOR=0.684	GT:AD:DP:GQ:PL	0/1:55,47:102:99:1719,0,2145
chrIII	137703	.	C	T	1957.77	PASS	AC=1;AF=0.500;AN=2;BaseQRankSum=1.098;ClippingRankSum=0.000;DP=98;ExcessHet=3.0103;FS=5.069;MLEAC=1;MLEAF=0.500;MQ=41.86;MQRankSum=1.084;QD=19.98;ReadPosRankSum=-0.651;SOR=0.929	GT:AD:DP:GQ:PL	0/1:46,52:98:99:1986,0,1773
chrIII	143395	.	C	T	1421.77	PASS	AC=1;AF=0.500;AN=2;BaseQRankSum=1.177;ClippingRankSum=0.000;DP=92;ExcessHet=3.0103;FS=0.000;MLEAC=1;MLEAF=0.500;MQ=42.00;MQRankSum=0.000;QD=15.45;ReadPosRankSum=0.385;SOR=0.737	GT:AD:DP:GQ:PL	0/1:52,40:92:99:1450,0,1934
chrIII	157937	.	C	T	2162.77	PASS	AC=1;AF=0.500;AN=2;BaseQRankSum=1.872;ClippingRankSum=0.000;DP=103;ExcessHet=3.0103;FS=3.694;MLEAC=1;MLEAF=0.500;MQ=42.00;MQRankSum=0.000;QD=21.00;ReadPosRankSum=1.360;SOR=0.458	GT:AD:DP:GQ:PL	0/1:46,57:103:99:2191,0,1609
chrIII	170475	.	C	T	2518.77	PASS	AC=1;AF=0.500;AN=2;BaseQRankSum=0.436;ClippingRankSum=0.000;DP=117;ExcessHet=3.0103;FS=2.408;MLEAC=1;MLEAF=0.500;MQ=42.00;MQRankSum=0.000;QD=21.53;ReadPosRankSum=0.401;SOR=0.948	GT:AD:DP:GQ:PL	0/1:51,66:117:99:2547,0,1864
chrIII	173826	.	C	T	1943.77	PASS	AC=1;AF=0.500;AN=2;BaseQRankSum=0.130;ClippingRankSum=0.000;DP=114;ExcessHet=3.0103;FS=0.000;MLEAC=1;MLEAF=0.500;MQ=42.00;MQRankSum=0.000;QD=17.05;ReadPosRankSum=0.184;SOR=0.656	GT:AD:DP:GQ:PL	0/1:60,54:114:99:1972,0,2278
chrIII	178835	.	C	T	1951.77	PASS	AC=1;AF=0.500;AN=2;BaseQRankSum=-0.258;ClippingRankSum=0.000;DP=112;ExcessHet=3.0103;FS=0.703;MLEAC=1;MLEAF=0.500;MQ=42.00;MQRankSum=0.000;QD=17.43;ReadPosRankSum=-0.266;SOR=0.784	GT:AD:DP:GQ:PL	0/1:58,54:112:99:1980,0,2121
chrIII	203275	.	C	T	1507.77	PASS	AC=1;AF=0.500;AN=2;BaseQRankSum=2.438;ClippingRankSum=0.000;DP=108;ExcessHet=3.0103;FS=6.262;MLEAC=1;MLEAF=0.500;MQ=42.00;MQRankSum=0.000;QD=13.96;ReadPosRankSum=0.357;SOR=0.856	GT:AD:DP:GQ:PL	0/1:66,42:108:99:1536,0,2536
chrIII	213949	.	G	A	1858.77	PASS	AC=1;AF=0.500;AN=2;BaseQRankSum=1.782;ClippingRankSum=0.000;DP=103;ExcessHet=3.0103;FS=2.663;MLEAC=1;MLEAF=0.500;MQ=42.11;MQRankSum=-0.961;QD=18.22;ReadPosRankSum=-0.472;SOR=0.437	GT:AD:DP:GQ:PL	0/1:52,50:102:99:1887,0,1954
chrIII	218383	.	C	T	1766.77	PASS	AC=1;AF=0.500;AN=2;BaseQRankSum=0.242;ClippingRankSum=0.000;DP=108;ExcessHet=3.0103;FS=0.000;MLEAC=1;MLEAF=0.500;MQ=42.00;MQRankSum=0.000;QD=16.36;ReadPosRankSum=0.069;SOR=0.631	GT:AD:DP:GQ:PL	0/1:59,49:108:99:1795,0,2236
chrIII	226316	.	G	A	2607.77	PASS	AC=1;AF=0.500;AN=2;BaseQRankSum=-1.167;ClippingRankSum=0.000;DP=130;ExcessHet=3.0103;FS=0.654;MLEAC=1;MLEAF=0.500;MQ=42.00;MQRankSum=0.000;QD=20.06;ReadPosRankSum=1.841;SOR=0.782	GT:AD:DP:GQ:PL	0/1:60,70:130:99:2636,0,2183
chrIII	228261	.	C	T	2268.77	PASS	AC=1;AF=0.500;AN=2;BaseQRankSum=-0.530;ClippingRankSum=0.000;DP=118;ExcessHet=3.0103;FS=7.056;MLEAC=1;MLEAF=0.500;MQ=42.00;MQRankSum=0.000;QD=19.23;ReadPosRankSum=0.307;SOR=0.875	GT:AD:DP:GQ:PL	0/1:57,61:118:99:2297,0,2131
chrIII	239990	.	G	A	1595.77	PASS	AC=1;AF=0.500;AN=2;BaseQRankSum=-1.523;ClippingRankSum=0.000;DP=95;ExcessHet=3.0103;FS=10.767;MLEAC=1;MLEAF=0.500;MQ=42.00;MQRankSum=0.000;QD=16.80;ReadPosRankSum=-1.006;SOR=0.197	GT:AD:DP:GQ:PL	0/1:51,44:95:99:1624,0,1941
chrIII	240677	.	G	A	2015.77	PASS	AC=1;AF=0.500;AN=2;BaseQRankSum=2.163;ClippingRankSum=0.000;DP=114;ExcessHet=3.0103;FS=1.478;MLEAC=1;MLEAF=0.500;MQ=42.00;MQRankSum=0.000;QD=17.68;ReadPosRankSum=-0.463;SOR=0.846	GT:AD:DP:GQ:PL	0/1:60,54:114:99:2044,0,2288
chrIII	262715	.	G	A	2127.77	PASS	AC=1;AF=0.500;AN=2;BaseQRankSum=1.290;ClippingRankSum=0.000;DP=114;ExcessHet=3.0103;FS=0.000;MLEAC=1;MLEAF=0.500;MQ=42.00;MQRankSum=0.000;QD=18.66;ReadPosRankSum=-1.403;SOR=0.764	GT:AD:DP:GQ:PL	0/1:57,57:114:99:2156,0,2089
chrIII	287640	.	C	T	2530.77	PASS	AC=1;AF=0.500;AN=2;BaseQRankSum=0.101;ClippingRankSum=0.000;DP=119;ExcessHet=3.0103;FS=1.456;MLEAC=1;MLEAF=0.500;MQ=42.00;MQRankSum=0.000;QD=21.27;ReadPosRankSum=-0.038;SOR=0.566	GT:AD:DP:GQ:PL	0/1:52,67:119:99:2559,0,1902
chrIII	295712	.	C	T	1969.77	PASS	AC=1;AF=0.500;AN=2;BaseQRankSum=-2.276;ClippingRankSum=0.000;DP=107;ExcessHet=3.0103;FS=9.147;MLEAC=1;MLEAF=0.500;MQ=41.98;MQRankSum=1.047;QD=18.41;ReadPosRankSum=-1.880;SOR=0.602	GT:AD:DP:GQ:PL	0/1:52,55:107:99:1998,0,1968
chrIV	19930	.	G	A	1993.77	PASS	AC=1;AF=0.500;AN=2;BaseQRankSum=2.519;ClippingRankSum=0.000;DP=117;ExcessHet=3.0103;FS=1.483;MLEAC=1;MLEAF=0.500;MQ=41.86;MQRankSum=1.327;QD=17.04;ReadPosRankSum=-0.727;SOR=0.894	GT:AD:DP:GQ:PL	0/1:63,54:117:99:2022,0,2351
chrIV	26265	.	G	A	2236.77	PASS	AC=1;AF=0.500;AN=2;BaseQRankSum=1.923;ClippingRankSum=0.000;DP=114;ExcessHet=3.0103;FS=3.494;MLEAC=1;MLEAF=0.500;MQ=42.00;MQRankSum=0.000;QD=19.62;ReadPosRankSum=1.033;SOR=1.054	GT:AD:DP:GQ:PL	0/1:54,60:114:99:2265,0,1935
chrIV	65016	.	G	A	1330.77	PASS	AC=1;AF=0.500;AN=2;BaseQRankSum=-0.893;ClippingRankSum=0.000;DP=97;ExcessHet=3.0103;FS=6.711;MLEAC=1;MLEAF=0.500;MQ=42.00;MQRankSum=0.000;QD=13.72;ReadPosRankSum=-1.460;SOR=1.165	GT:AD:DP:GQ:PL	0/1:58,39:97:99:1359,0,2225
chrIV	84020	.	C	T	1920.77	PASS	AC=1;AF=0.500;AN=2;BaseQRankSum=0.091;ClippingRankSum=0.000;DP=117;ExcessHet=3.0103;FS=2.394;MLEAC=1;MLEAF=0.500;MQ=41.87;MQRankSum=0.935;QD=16.56;ReadPosRankSum=-1.722;SOR=0.545	GT:AD:DP:GQ:PL	0/1:63,53:116:99:1949,0,2353
chrIV	89239	.	C	T	1417.77	PASS	AC=1;AF=0.500;AN=2;BaseQRankSum=-1.934;ClippingRankSum=0.000;DP=93;ExcessHet=3.0103;FS=8.422;MLEAC=1;MLEAF=0.500;MQ=42.00;MQRankSum=0.000;QD=15.24;ReadPosRankSum=-0.799;SOR=1.016	GT:AD:DP:GQ:PL	0/1:53,40:93:99:1446,0,2025
chrIV	126731	.	C	T	1220.77	PASS	AC=1;AF=0.500;AN=2;BaseQRankSum=-1.461;ClippingRankSum=0.000;DP=85;ExcessHet=3.0103;FS=3.291;MLEAC=1;MLEAF=0.500;MQ=41.62;MQRankSum=-0.159;QD=15.07;ReadPosRankSum=-0.294;SOR=0.357	GT:AD:DP:GQ:PL	0/1:45,36:81:99:1249,0,1589
chrIV	129060	.	C	T	1762.77	PASS	AC=1;AF=0.500;AN=2;BaseQRankSum=-0.707;ClippingRankSum=0.000;DP=105;ExcessHet=3.0103;FS=12.846;MLEAC=1;MLEAF=0.500;MQ=41.96;MQRankSum=-0.081;QD=16.79;ReadPosRankSum=0.960;SOR=1.583	GT:AD:DP:GQ:PL	0/1:56,49:105:99:1791,0,2143
chrIV	135097	.	C	T	2003.77	PASS	AC=1;AF=0.500;AN=2;BaseQRankSum=-0.056;ClippingRankSum=0.000;DP=108;ExcessHet=3.0103;FS=5.933;MLEAC=1;MLEAF=0.500;MQ=41.74;MQRankSum=-1.382;QD=18.55;ReadPosRankSum=-0.862;SOR=0.560	GT:AD:DP:GQ:PL	0/1:53,55:108:99:2032,0,1978
chrIV	155878	.	G	A	1698.77	PASS	AC=1;AF=0.500;AN=2;BaseQRankSum=1.287;ClippingRankSum=0.000;DP=89;ExcessHet=3.0103;FS=6.951;MLEAC=1;MLEAF=0.500;MQ=42.00;MQRankSum=0.000;QD=19.09;ReadPosRankSum=-0.415;SOR=0.438	GT:AD:DP:GQ:PL	0/1:43,46:89:99:1727,0,1559
chrIV	173884	.	G	A	1958.77	PASS	AC=1;AF=0.500;AN=2;BaseQRankSum=0.533;ClippingRankSum=0.000;DP=93;ExcessHet=3.0103;FS=8.469;MLEAC=1;MLEAF=0.500;MQ=42.00;MQRankSum=0.000;QD=21.06;ReadPosRankSum=0.507;SOR=0.529	GT:AD:DP:GQ:PL	0/1:41,52:93:99:1987,0,1435
chrIV	205177	.	G	A	1754.77	PASS	AC=1;AF=0.500;AN=2;BaseQRankSum=-2.545;ClippingRankSum=0.000;DP=105;ExcessHet=3.0103;FS=14.933;MLEAC=1;MLEAF=0.500;MQ=42.00;MQRankSum=0.000;QD=16.71;ReadPosRankSum=-0.004;SOR=0.946	GT:AD:DP:GQ:PL	0/1:55,50:105:99:1783,0,2070
chrIV	221796	.	G	A	1994.77	PASS	AC=1;AF=0.500;AN=2;BaseQRankSum=-0.960;ClippingRankSum=0.000;DP=111;ExcessHet=3.0103;FS=1.514;MLEAC=1;MLEAF=0.500;MQ=42.00;MQRankSum=0.000;QD=17.97;ReadPosRankSum=1.315;SOR=0.538	GT:AD:DP:GQ:PL	0/1:57,54:111:99:2023,0,2167
chrIV	228967	.	C	T	1781.77	PASS	AC=1;AF=0.500;AN=2;BaseQRankSum=0.446;ClippingRankSum=0.000;DP=108;ExcessHet=3.0103;FS=0.000;MLEAC=1;MLEAF=0.500;MQ=41.86;MQRankSum=-1.079;QD=16.50;ReadPosRankSum=0.785;SOR=0.713	GT:AD:DP:GQ:PL	0/1:59,49:108:99:1810,0,2233
chrIV	239550	.	G	A	1641.77	PASS	AC=1;AF=0.500;AN=2;BaseQRankSum=0.681;ClippingRankSum=0.000;DP=95;ExcessHet=3.0103;FS=0.000;MLEAC=1;MLEAF=0.500;MQ=41.83;MQRankSum=-0.045;QD=17.28;ReadPosRankSum=-1.987;SOR=0.667	GT:AD:DP:GQ:PL	0/1:50,45:95:99:1670,0,1869
chrIV	245789	.	C	T	2296.77	PASS	AC=1;AF=0.500;AN=2;BaseQRankSum=0.183;ClippingRankSum=0.000;DP=116;ExcessHet=3.0103;FS=3.334;MLEAC=1;MLEAF=0.500;MQ=42.00;MQRankSum=0.000;QD=19.80;ReadPosRankSum=-0.542;SOR=0.649	GT:AD:DP:GQ:PL	0/1:55,61:116:99:2325,0,2065
chrIV	253916	.	C	T	2601.77	PASS	AC=1;AF=0.500;AN=2;BaseQRankSum=0.028;ClippingRankSum=0.000;DP=119;ExcessHet=3.0103;FS=0.000;MLEAC=1;MLEAF=0.500;MQ=41.98;MQRankSum=-0.834;QD=21.86;ReadPosRankSum=-0.930;SOR=0.722	GT:AD:DP:GQ:PL	0/1:50,69:119:99:2630,0,1806
chrIV	264123	.	C	T	2157.77	PASS	AC=1;AF=0.500;AN=2;BaseQRankSum=-0.631;ClippingRankSum=0.000;DP=105;ExcessHet=3.0103;FS=0.739;MLEAC=1;MLEAF=0.500;MQ=41.98;MQRankSum=0.000;QD=20.75;ReadPosRankSum=-0.922;SOR=0.688	GT:AD:DP:GQ:PL	0/1:46,58:104:99:2186,0,1672
chrIV	268653	.	C	T	2193.77	PASS	AC=1;AF=0.500;AN=2;BaseQRankSum=1.010;ClippingRankSum=0.000;DP=117;ExcessHet=3.0103;FS=0.688;MLEAC=1;MLEAF=0.500;MQ=42.00;MQRankSum=0.000;QD=18.75;ReadPosRankSum=-0.235;SOR=0.795	GT:AD:DP:GQ:PL	0/1:58,59:117:99:2222,0,2093
chrIV	268939	.	C	T	2366.77	PASS	AC=1;AF=0.500;AN=2;BaseQRankSum=2.586;ClippingRankSum=0.000;DP=114;ExcessHet=3.0103;FS=2.470;MLEAC=1;MLEAF=0.500;MQ=41.87;MQRankSum=-0.882;QD=20.76;ReadPosRankSum=-0.078;SOR=1.013	GT:AD:DP:GQ:PL	0/1:51,63:114:99:2395,0,1854
chrIV	309523	.	G	A	2367.77	PASS	AC=1;AF=0.500;AN=2;BaseQRankSum=2.174;ClippingRankSum=0.000;DP=130;ExcessHet=3.0103;FS=4.117;MLEAC=1;MLEAF=0.500;MQ=42.00;MQRankSum=0.000;QD=18.21;ReadPosRankSum=-0.748;SOR=0.802	GT:AD:DP:GQ:PL	0/1:66,64:130:99:2396,0,2400
chrIV	314361	.	C	T	2056.77	PASS	AC=1;AF=0.500;AN=2;BaseQRankSum=1.784;ClippingRankSum=0.000;DP=109;ExcessHet=3.0103;FS=2.522;MLEAC=1;MLEAF=0.500;MQ=42.00;MQRankSum=0.000;QD=18.87;ReadPosRankSum=-1.358;SOR=0.976	GT:AD:DP:GQ:PL	0/1:54,55:109:99:2085,0,1961
chrIV	322522	.	G	A	2220.77	PASS	AC=1;AF=0.500;AN=2;BaseQRankSum=-1.189;ClippingRankSum=0.000;DP=107;ExcessHet=3.0103;FS=2.506;MLEAC=1;MLEAF=0.500;MQ=42.00;MQRankSum=0.000;QD=20.75;ReadPosRankSum=1.246;SOR=0.731	GT:AD:DP:GQ:PL	0/1:47,60:107:99:2249,0,1705
chrIV	337832	.	C	T	1996.77	PASS	AC=1;AF=0.500;AN=2;BaseQRankSum=0.450;ClippingRankSum=0.000;DP=100;ExcessHet=3.0103;FS=1.619;MLEAC=1;MLEAF=0.500;MQ=42.00;MQRankSum=0.000;QD=19.97;ReadPosRankSum=-0.609;SOR=0.706	GT:AD:DP:GQ:PL	0/1:47,53:100:99:2025,0,1760
chrIV	355420	.	G	A	2317.77	PASS	AC=1;AF=0.500;AN=2;BaseQRankSum=1.789;ClippingRankSum=0.000;DP=120;ExcessHet=3.0103;FS=1.447;MLEAC=1;MLEAF=0.500;MQ=42.00;MQRankSum=0.000;QD=19.31;ReadPosRankSum=1.649;SOR=0.560	GT:AD:DP:GQ:PL	0/1:58,62:120:99:2346,0,2123
chrIV	382878	.	G	A	1547.77	PASS	AC=1;AF=0.500;AN=2;BaseQRankSum=1.401;ClippingRankSum=0.000;DP=99;ExcessHet=3.0103;FS=1.642;MLEAC=1;MLEAF=0.500;MQ=42.00;MQRankSum=0.000;QD=15.63;ReadPosRankSum=-1.121;SOR=0.941	GT:AD:DP:GQ:PL	0/1:56,43:99:99:1576,0,2118
chrIV	400826	.	C	T	2252.77	PASS	AC=1;AF=0.500;AN=2;BaseQRankSum=0.098;ClippingRankSum=0.000;DP=109;ExcessHet=3.0103;FS=2.494;MLEAC=1;MLEAF=0.500;MQ=42.00;MQRankSum=0.000;QD=20.67;ReadPosRankSum=1.093;SOR=0.455	GT:AD:DP:GQ:PL	0/1:49,60:109:99:2281,0,1816
chrIV	420850	.	C	T	1375.77	PASS	AC=1;AF=0.500;AN=2;BaseQRankSum=-1.307;ClippingRankSum=0.000;DP=104;ExcessHet=3.0103;FS=0.000;MLEAC=1;MLEAF=0.500;MQ=41.98;MQRankSum=0.810;QD=13.23;ReadPosRankSum=-0.349;SOR=0.616	GT:AD:DP:GQ:PL	0/1:64,40:104:99:1404,0,2496
chrIV	437956	.	G	A	2583.77	PASS	AC=1;AF=0.500;AN=2;BaseQRankSum=1.645;ClippingRankSum=0.000;DP=115;ExcessHet=3.0103;FS=2.426;MLEAC=1;MLEAF=0.500;MQ=41.87;MQRankSum=1.199;QD=22.47;ReadPosRankSum=-0.393;SOR=0.938	GT:AD:DP:GQ:PL	0/1:48,67:115:99:2612,0,1725
chrIV	440915	.	C	T	2045.77	PASS	AC=1;AF=0.500;AN=2;BaseQRankSum=1.114;ClippingRankSum=0.000;DP=115;ExcessHet=3.0103;FS=1.486;MLEAC=1;MLEAF=0.500;MQ=42.00;MQRankSum=0.000;QD=17.79;ReadPosRankSum=-2.032;SOR=0.545	GT:AD:DP:GQ:PL	0/1:59,56:115:99:2074,0,2237
chrIV	458343	.	G	A	2011.77	PASS	AC=1;AF=0.500;AN=2;BaseQRankSum=1.049;ClippingRankSum=0.000;DP=113;ExcessHet=3.0103;FS=2.461;MLEAC=1;MLEAF=0.500;MQ=42.00;MQRankSum=0.000;QD=17.80;ReadPosRankSum=0.948;SOR=0.991	GT:AD:DP:GQ:PL	0/1:58,55:113:99:2040,0,2186
chrIV	462636	.	G	A	1977.77	PASS	AC=1;AF=0.500;AN=2;BaseQRankSum=0.735;ClippingRankSum=0.000;DP=120;ExcessHet=3.0103;FS=0.000;MLEAC=1;MLEAF=0.500;MQ=42.00;MQRankSum=0.000;QD=16.48;ReadPosRankSum=0.320;SOR=0.650	GT:AD:DP:GQ:PL	0/1:65,55:120:99:2006,0,2339
chrIV	465528	.	C	T	2419.77	PASS	AC=1;AF=0.500;AN=2;BaseQRankSum=-0.175;ClippingRankSum=0.000;DP=132;ExcessHet=3.0103;FS=2.206;MLEAC=1;MLEAF=0.500;MQ=42.00;MQRankSum=0.000;QD=18.33;ReadPosRankSum=1.710;SOR=0.721	GT:AD:DP:GQ:PL	0/1:66,66:132:99:2448,0,2384
chrIV	465576	.	C	T	2245.77	PASS	AC=1;AF=0.500;AN=2;BaseQRankSum=-0.184;ClippingRankSum=0.000;DP=118;ExcessHet=3.0103;FS=5.802;MLEAC=1;MLEAF=0.500;MQ=42.00;MQRankSum=0.000;QD=19.03;ReadPosRankSum=-0.766;SOR=1.243	GT:AD:DP:GQ:PL	0/1:57,61:118:99:2274,0,2068
chrIV	471516	.	G	A	1899.77	PASS	AC=1;AF=0.500;AN=2;BaseQRankSum=-0.835;ClippingRankSum=0.000;DP=103;ExcessHet=3.0103;FS=3.643;MLEAC=1;MLEAF=0.500;MQ=41.86;MQRankSum=-0.971;QD=18.44;ReadPosRankSum=-1.143;SOR=1.009	GT:AD:DP:GQ:PL	0/1:51,52:103:99:1928,0,1926
chrIV	483819	.	G	A	2189.77	PASS	AC=1;AF=0.500;AN=2;BaseQRankSum=0.337;ClippingRankSum=0.000;DP=108;ExcessHet=3.0103;FS=0.000;MLEAC=1;MLEAF=0.500;MQ=42.00;MQRankSum=0.000;QD=20.28;ReadPosRankSum=1.244;SOR=0.674	GT:AD:DP:GQ:PL	0/1:49,59:108:99:2218,0,1768
chrIV	488778	.	G	A	1678.77	PASS	AC=1;AF=0.500;AN=2;BaseQRankSum=0.420;ClippingRankSum=0.000;DP=106;ExcessHet=3.0103;FS=0.730;MLEAC=1;MLEAF=0.500;MQ=41.87;MQRankSum=-1.101;QD=15.84;ReadPosRankSum=-1.037;SOR=0.577	GT:AD:DP:GQ:PL	0/1:59,47:106:99:1707,0,2246
chrIV	494938	.	C	T	1965.77	PASS	AC=1;AF=0.500;AN=2;BaseQRankSum=0.997;ClippingRankSum=0.000;DP=102;ExcessHet=3.0103;FS=0.000;MLEAC=1;MLEAF=0.500;MQ=42.00;MQRankSum=0.000;QD=19.27;ReadPosRankSum=-1.017;SOR=0.749	GT:AD:DP:GQ:PL	0/1:48,54:102:99:1994,0,1786
chrIV	502685	.	G	A	2143.77	PASS	AC=1;AF=0.500;AN=2;BaseQRankSum=0.997;ClippingRankSum=0.000;DP=111;ExcessHet=3.0103;FS=5.921;MLEAC=1;MLEAF=0.500;MQ=42.00;MQRankSum=0.000;QD=19.31;ReadPosRankSum=-0.076;SOR=1.226	GT:AD:DP:GQ:PL	0/1:53,58:111:99:2172,0,1946
chrIV	503247	.	G	A	1388.77	PASS	AC=1;AF=0.500;AN=2;BaseQRankSum=1.745;ClippingRankSum=0.000;DP=87;ExcessHet=3.0103;FS=0.000;MLEAC=1;MLEAF=0.500;MQ=42.00;MQRankSum=0.000;QD=15.96;ReadPosRankSum=1.770;SOR=0.683	GT:AD:DP:GQ:PL	0/1:49,38:87:99:1417,0,1864
chrIV	507742	.	C	T	2199.77	PASS	AC=1;AF=0.500;AN=2;BaseQRankSum=1.080;ClippingRankSum=0.000;DP=99;ExcessHet=3.0103;FS=0.000;MLEAC=1;MLEAF=0.500;MQ=41.86;MQRankSum=-0.820;QD=22.22;ReadPosRankSum=2.021;SOR=0.674	GT:AD:DP:GQ:PL	0/1:41,58:99:99:2228,0,1484
chrIV	507877	.	C	T	2035.77	PASS	AC=1;AF=0.500;AN=2;BaseQRankSum=2.251;ClippingRankSum=0.000;DP=108;ExcessHet=3.0103;FS=0.706;MLEAC=1;MLEAF=0.500;MQ=42.00;MQRankSum=0.000;QD=18.85;ReadPosRankSum=-0.187;SOR=0.622	GT:AD:DP:GQ:PL	0/1:52,56:108:99:2064,0,1808
chrIV	524009	.	C	T	2122.77	PASS	AC=1;AF=0.500;AN=2;BaseQRankSum=1.452;ClippingRankSum=0.000;DP=109;ExcessHet=3.0103;FS=0.725;MLEAC=1;MLEAF=0.500;MQ=42.00;MQRankSum=0.000;QD=19.47;ReadPosRankSum=-0.827;SOR=0.566	GT:AD:DP:GQ:PL	0/1:52,57:109:99:2151,0,1892
chrIV	525385	.	C	T	2328.77	PASS	AC=1;AF=0.500;AN=2;BaseQRankSum=0.792;ClippingRankSum=0.000;DP=123;ExcessHet=3.0103;FS=3.255;MLEAC=1;MLEAF=0.500;MQ=42.00;MQRankSum=0.000;QD=18.93;ReadPosRankSum=-0.592;SOR=0.816	GT:AD:DP:GQ:PL	0/1:59,64:123:99:2357,0,2054
chrIV	551367	.	C	T	2461.77	PASS	AC=1;AF=0.500;AN=2;BaseQRankSum=-0.308;ClippingRankSum=0.000;DP=121;ExcessHet=3.0103;FS=10.026;MLEAC=1;MLEAF=0.500;MQ=42.00;MQRankSum=0.000;QD=20.35;ReadPosRankSum=0.672;SOR=0.653	GT:AD:DP:GQ:PL	0/1:54,67:121:99:2490,0,1959
chrIV	556357	.	G	A	2475.77	PASS	AC=1;AF=0.500;AN=2;BaseQRankSum=0.510;ClippingRankSum=0.000;DP=114;ExcessHet=3.0103;FS=0.000;MLEAC=1;MLEAF=0.500;MQ=42.00;MQRankSum=0.000;QD=21.72;ReadPosRankSum=1.405;SOR=0.710	GT:AD:DP:GQ:PL	0/1:48,66:114:99:2504,0,1721
chrIV	556536	.	G	A	2245.77	PASS	AC=1;AF=0.500;AN=2;BaseQRankSum=1.369;ClippingRankSum=0.000;DP=107;ExcessHet=3.0103;FS=2.530;MLEAC=1;MLEAF=0.500;MQ=42.00;MQRankSum=0.000;QD=20.99;ReadPosRankSum=-1.776;SOR=0.446	GT:AD:DP:GQ:PL	0/1:47,60:107:99:2274,0,1691
chrIV	558214	.	G	A	1961.77	PASS	AC=1;AF=0.500;AN=2;BaseQRankSum=-0.824;ClippingRankSum=0.000;DP=111;ExcessHet=3.0103;FS=6.195;MLEAC=1;MLEAF=0.500;MQ=41.87;MQRankSum=0.991;QD=17.67;ReadPosRankSum=0.048;SOR=1.326	GT:AD:DP:GQ:PL	0/1:57,54:111:99:1990,0,2054
chrIV	563164	.	G	A	1965.77	PASS	AC=1;AF=0.500;AN=2;BaseQRankSum=-0.736;ClippingRankSum=0.000;DP=115;ExcessHet=3.0103;FS=4.580;MLEAC=1;MLEAF=0.500;MQ=42.00;MQRankSum=0.000;QD=17.24;ReadPosRankSum=-1.345;SOR=0.796	GT:AD:DP:GQ:PL	0/1:60,54:114:99:1994,0,2241
chrIV	568923	.	C	T	2130.77	PASS	AC=1;AF=0.500;AN=2;BaseQRankSum=0.364;ClippingRankSum=0.000;DP=92;ExcessHet=3.0103;FS=4.087;MLEAC=1;MLEAF=0.500;MQ=42.00;MQRankSum=0.000;QD=23.16;ReadPosRankSum=-1.367;SOR=0.371	GT:AD:DP:GQ:PL	0/1:36,56:92:99:2159,0,1343
chrIV	568926	.	C	T	1298.77	PASS	AC=1;AF=0.500;AN=2;BaseQRankSum=-1.417;ClippingRankSum=0.000;DP=90;ExcessHet=3.0103;FS=4.009;MLEAC=1;MLEAF=0.500;MQ=42.00;MQRankSum=0.000;QD=14.43;ReadPosRankSum=0.775;SOR=1.118	GT:AD:DP:GQ:PL	0/1:53,37:90:99:1327,0,2110
chrIV	569030	.	G	A	1952.77	PASS	AC=1;AF=0.500;AN=2;BaseQRankSum=0.404;ClippingRankSum=0.000;DP=99;ExcessHet=3.0103;FS=7.863;MLEAC=1;MLEAF=0.500;MQ=42.00;MQRankSum=0.000;QD=19.93;ReadPosRankSum=0.612;SOR=0.729	GT:AD:DP:GQ:PL	0/1:46,52:98:99:1981,0,1685
chrIV	576048	.	C	T	1575.77	PASS	AC=1;AF=0.500;AN=2;BaseQRankSum=-1.376;ClippingRankSum=0.000;DP=87;ExcessHet=3.0103;FS=6.980;MLEAC=1;MLEAF=0.500;MQ=42.00;MQRankSum=0.000;QD=18.11;ReadPosRankSum=-1.631;SOR=0.722	GT:AD:DP:GQ:PL	0/1:44,43:87:99:1604,0,1678
chrIV	579362	.	G	A	2177.77	PASS	AC=1;AF=0.500;AN=2;BaseQRankSum=-0.174;ClippingRankSum=0.000;DP=99;ExcessHet=3.0103;FS=2.648;MLEAC=1;MLEAF=0.500;MQ=42.00;MQRankSum=0.000;QD=22.00;ReadPosRankSum=-0.922;SOR=0.652	GT:AD:DP:GQ:PL	0/1:42,57:99:99:2206,0,1539
chrIV	580416	.	C	T	1947.77	PASS	AC=1;AF=0.500;AN=2;BaseQRankSum=1.468;ClippingRankSum=0.000;DP=98;ExcessHet=3.0103;FS=3.844;MLEAC=1;MLEAF=0.500;MQ=42.00;MQRankSum=0.000;QD=19.88;ReadPosRankSum=1.431;SOR=1.089	GT:AD:DP:GQ:PL	0/1:45,53:98:99:1976,0,1655
chrIV	599593	.	C	T	2147.77	PASS	AC=1;AF=0.500;AN=2;BaseQRankSum=-1.938;ClippingRankSum=0.000;DP=106;ExcessHet=3.0103;FS=0.738;MLEAC=1;MLEAF=0.500;MQ=41.86;MQRankSum=1.097;QD=20.26;ReadPosRankSum=0.597;SOR=0.778	GT:AD:DP:GQ:PL	0/1:49,57:106:99:2176,0,1831
chrIV	600745	.	C	T	2028.77	PASS	AC=1;AF=0.500;AN=2;BaseQRankSum=0.576;ClippingRankSum=0.000;DP=131;ExcessHet=3.0103;FS=3.173;MLEAC=1;MLEAF=0.500;MQ=41.18;MQRankSum=-0.712;QD=15.49;ReadPosRankSum=1.159;SOR=1.034	GT:AD:DP:GQ:PL	0/1:72,59:131:99:2057,0,2646
chrIV	602151	.	C	T	2186.77	PASS	AC=1;AF=0.500;AN=2;BaseQRankSum=1.996;ClippingRankSum=0.000;DP=113;ExcessHet=3.0103;FS=10.449;MLEAC=1;MLEAF=0.500;MQ=41.87;MQRankSum=1.045;QD=19.35;ReadPosRankSum=-1.315;SOR=0.636	GT:AD:DP:GQ:PL	0/1:55,58:113:99:2215,0,2018
chrIV	602438	.	C	T	2566.77	PASS	AC=1;AF=0.500;AN=2;BaseQRankSum=-0.441;ClippingRankSum=0.000;DP=117;ExcessHet=3.0103;FS=2.377;MLEAC=1;MLEAF=0.500;MQ=42.00;MQRankSum=0.000;QD=21.94;ReadPosRankSum=0.121;SOR=0.786	GT:AD:DP:GQ:PL	0/1:50,67:117:99:2595,0,1843
chrIV	643325	.	C	T	2032.77	PASS	AC=1;AF=0.500;AN=2;BaseQRankSum=-0.271;ClippingRankSum=0.000;DP=131;ExcessHet=3.0103;FS=2.271;MLEAC=1;MLEAF=0.500;MQ=42.00;MQRankSum=0.000;QD=15.52;ReadPosRankSum=-0.168;SOR=0.915	GT:AD:DP:GQ:PL	0/1:74,57:131:99:2061,0,2830
chrIV	644425	.	C	T	2287.77	PASS	AC=1;AF=0.500;AN=2;BaseQRankSum=-1.494;ClippingRankSum=0.000;DP=118;ExcessHet=3.0103;FS=10.125;MLEAC=1;MLEAF=0.500;MQ=42.00;MQRankSum=0.000;QD=19.55;ReadPosRankSum=0.289;SOR=0.256	GT:AD:DP:GQ:PL	0/1:55,62:117:99:2316,0,2067
chrIV	652713	.	C	T	2421.77	PASS	AC=1;AF=0.500;AN=2;BaseQRankSum=1.257;ClippingRankSum=0.000;DP=116;ExcessHet=3.0103;FS=0.000;MLEAC=1;MLEAF=0.500;MQ=42.00;MQRankSum=0.000;QD=20.88;ReadPosRankSum=0.265;SOR=0.756	GT:AD:DP:GQ:PL	0/1:52,64:116:99:2450,0,1916
chrIV	664512	.	C	T	2354.77	PASS	AC=1;AF=0.500;AN=2;BaseQRankSum=2.101;ClippingRankSum=0.000;DP=119;ExcessHet=3.0103;FS=1.456;MLEAC=1;MLEAF=0.500;MQ=42.00;MQRankSum=0.000;QD=19.79;ReadPosRankSum=0.146;SOR=0.859	GT:AD:DP:GQ:PL	0/1:56,63:119:99:2383,0,2029
chrIV	712035	.	C	T	1420.77	PASS	AC=1;AF=0.500;AN=2;BaseQRankSum=-0.577;ClippingRankSum=0.000;DP=99;ExcessHet=3.0103;FS=6.597;MLEAC=1;MLEAF=0.500;MQ=42.00;MQRankSum=0.000;QD=14.35;ReadPosRankSum=-1.259;SOR=0.489	GT:AD:DP:GQ:PL	0/1:59,40:99:99:1449,0,2261
chrIV	712730	.	C	T	1389.77	PASS	AC=1;AF=0.500;AN=2;BaseQRankSum=-1.002;ClippingRankSum=0.000;DP=108;ExcessHet=3.0103;FS=0.748;MLEAC=1;MLEAF=0.500;MQ=41.86;MQRankSum=0.786;QD=12.87;ReadPosRankSum=-0.497;SOR=0.568	GT:AD:DP:GQ:PL	0/1:68,40:108:99:1418,0,2609
chrIV	720697	.	G	A	1953.77	PASS	AC=1;AF=0.500;AN=2;BaseQRankSum=-0.087;ClippingRankSum=0.000;DP=106;ExcessHet=3.0103;FS=0.000;MLEAC=1;MLEAF=0.500;MQ=42.00;MQRankSum=0.000;QD=18.43;ReadPosRankSum=-0.449;SOR=0.769	GT:AD:DP:GQ:PL	0/1:53,53:106:99:1982,0,1952
chrIV	720938	.	C	T	2517.77	PASS	AC=1;AF=0.500;AN=2;BaseQRankSum=1.060;ClippingRankSum=0.000;DP=127;ExcessHet=3.0103;FS=1.408;MLEAC=1;MLEAF=0.500;MQ=42.00;MQRankSum=0.000;QD=19.82;ReadPosRankSum=1.921;SOR=0.605	GT:AD:DP:GQ:PL	0/1:60,67:127:99:2546,0,2205
chrIV	730484	.	G	A	1978.77	PASS	AC=1;AF=0.500;AN=2;BaseQRankSum=0.586;ClippingRankSum=0.000;DP=108;ExcessHet=3.0103;FS=2.480;MLEAC=1;MLEAF=0.500;MQ=42.00;MQRankSum=0.000;QD=18.32;ReadPosRankSum=0.626;SOR=0.949	GT:AD:DP:GQ:PL	0/1:55,53:108:99:2007,0,2047
chrIV	771141	.	C	T	2302.77	PASS	AC=1;AF=0.500;AN=2;BaseQRankSum=0.947;ClippingRankSum=0.000;DP=112;ExcessHet=3.0103;FS=0.718;MLEAC=1;MLEAF=0.500;MQ=42.00;MQRankSum=0.000;QD=20.56;ReadPosRankSum=-1.025;SOR=0.614	GT:AD:DP:GQ:PL	0/1:51,61:112:99:2331,0,1868
chrIV	795162	.	G	A	1680.77	PASS	AC=1;AF=0.500;AN=2;BaseQRankSum=2.107;ClippingRankSum=0.000;DP=100;ExcessHet=3.0103;FS=2.625;MLEAC=1;MLEAF=0.500;MQ=42.00;MQRankSum=0.000;QD=16.81;ReadPosRankSum=-0.602;SOR=0.454	GT:AD:DP:GQ:PL	0/1:54,46:100:99:1709,0,2035
chrIV	797063	.	G	A	2333.77	PASS	AC=1;AF=0.500;AN=2;BaseQRankSum=0.979;ClippingRankSum=0.000;DP=104;ExcessHet=3.0103;FS=1.614;MLEAC=1;MLEAF=0.500;MQ=42.00;MQRankSum=0.000;QD=22.44;ReadPosRankSum=-0.309;SOR=0.527	GT:AD:DP:GQ:PL	0/1:43,61:104:99:2362,0,1548
chrIV	807901	.	C	T	1911.77	PASS	AC=1;AF=0.500;AN=2;BaseQRankSum=0.351;ClippingRankSum=0.000;DP=123;ExcessHet=3.0103;FS=0.678;MLEAC=1;MLEAF=0.500;MQ=41.88;MQRankSum=0.887;QD=15.54;ReadPosRankSum=-1.246;SOR=0.828	GT:AD:DP:GQ:PL	0/1:70,53:123:99:1940,0,2618
chrIV	810522	.	C	T	1804.77	PASS	AC=1;AF=0.500;AN=2;BaseQRankSum=0.266;ClippingRankSum=0.000;DP=95;ExcessHet=3.0103;FS=1.654;MLEAC=1;MLEAF=0.500;MQ=41.96;MQRankSum=0.015;QD=19.00;ReadPosRankSum=-0.530;SOR=0.748	GT:AD:DP:GQ:PL	0/1:46,49:95:99:1833,0,1671
chrIV	812117	.	C	T	2112.77	PASS	AC=1;AF=0.500;AN=2;BaseQRankSum=1.327;ClippingRankSum=0.000;DP=117;ExcessHet=3.0103;FS=0.000;MLEAC=1;MLEAF=0.500;MQ=42.00;MQRankSum=0.000;QD=18.06;ReadPosRankSum=-0.378;SOR=0.731	GT:AD:DP:GQ:PL	0/1:60,57:117:99:2141,0,2194
chrIV	814356	.	G	A	1465.77	PASS	AC=1;AF=0.500;AN=2;BaseQRankSum=1.409;ClippingRankSum=0.000;DP=101;ExcessHet=3.0103;FS=9.636;MLEAC=1;MLEAF=0.500;MQ=41.85;MQRankSum=0.847;QD=14.51;ReadPosRankSum=0.913;SOR=1.286	GT:AD:DP:GQ:PL	0/1:60,41:101:99:1494,0,2289
chrIV	817411	.	G	A	2248.77	PASS	AC=1;AF=0.500;AN=2;BaseQRankSum=0.781;ClippingRankSum=0.000;DP=111;ExcessHet=3.0103;FS=0.000;MLEAC=1;MLEAF=0.500;MQ=42.00;MQRankSum=0.000;QD=20.26;ReadPosRankSum=0.581;SOR=0.701	GT:AD:DP:GQ:PL	0/1:49,62:111:99:2277,0,1731
chrIV	830286	.	G	A	1854.77	PASS	AC=1;AF=0.500;AN=2;BaseQRankSum=0.779;ClippingRankSum=0.000;DP=104;ExcessHet=3.0103;FS=0.734;MLEAC=1;MLEAF=0.500;MQ=42.00;MQRankSum=0.000;QD=17.83;ReadPosRankSum=-0.189;SOR=0.560	GT:AD:DP:GQ:PL	0/1:54,50:104:99:1883,0,2041
chrIV	840985	.	G	A	1693.77	PASS	AC=1;AF=0.500;AN=2;BaseQRankSum=1.016;ClippingRankSum=0.000;DP=97;ExcessHet=3.0103;FS=3.792;MLEAC=1;MLEAF=0.500;MQ=41.98;MQRankSum=-1.011;QD=17.46;ReadPosRankSum=0.094;SOR=0.969	GT:AD:DP:GQ:PL	0/1:50,47:97:99:1722,0,1866
chrIV	845847	.	C	T	2131.77	PASS	AC=1;AF=0.500;AN=2;BaseQRankSum=0.747;ClippingRankSum=0.000;DP=104;ExcessHet=3.0103;FS=0.746;MLEAC=1;MLEAF=0.500;MQ=42.00;MQRankSum=0.000;QD=20.50;ReadPosRankSum=0.203;SOR=0.573	GT:AD:DP:GQ:PL	0/1:48,56:104:99:2160,0,1781
chrIV	851200	.	C	T	1816.77	PASS	AC=1;AF=0.500;AN=2;BaseQRankSum=-0.064;ClippingRankSum=0.000;DP=105;ExcessHet=3.0103;FS=9.560;MLEAC=1;MLEAF=0.500;MQ=42.00;MQRankSum=0.000;QD=17.30;ReadPosRankSum=0.644;SOR=1.587	GT:AD:DP:GQ:PL	0/1:54,51:105:99:1845,0,2046
chrIV	867894	.	G	A	2300.77	PASS	AC=1;AF=0.500;AN=2;BaseQRankSum=1.021;ClippingRankSum=0.000;DP=110;ExcessHet=3.0103;FS=4.670;MLEAC=1;MLEAF=0.500;MQ=42.00;MQRankSum=0.000;QD=21.11;ReadPosRankSum=1.035;SOR=0.967	GT:AD:DP:GQ:PL	0/1:48,61:109:99:2329,0,1770
chrIV	884349	.	C	T	2168.77	PASS	AC=1;AF=0.500;AN=2;BaseQRankSum=0.584;ClippingRankSum=0.000;DP=116;ExcessHet=3.0103;FS=0.686;MLEAC=1;MLEAF=0.500;MQ=41.83;MQRankSum=-0.944;QD=18.70;ReadPosRankSum=-0.202;SOR=0.618	GT:AD:DP:GQ:PL	0/1:56,60:116:99:2197,0,2082
chrIV	884384	.	C	T	1762.77	PASS	AC=1;AF=0.500;AN=2;BaseQRankSum=0.731;ClippingRankSum=0.000;DP=94;ExcessHet=3.0103;FS=3.919;MLEAC=1;MLEAF=0.500;MQ=41.96;MQRankSum=0.015;QD=18.75;ReadPosRankSum=0.440;SOR=1.193	GT:AD:DP:GQ:PL	0/1:47,47:94:99:1791,0,1780
chrIV	891489	.	C	T	1621.77	PASS	AC=1;AF=0.500;AN=2;BaseQRankSum=-0.764;ClippingRankSum=0.000;DP=102;ExcessHet=3.0103;FS=3.642;MLEAC=1;MLEAF=0.500;MQ=42.00;MQRankSum=0.000;QD=15.90;ReadPosRankSum=0.461;SOR=0.854	GT:AD:DP:GQ:PL	0/1:57,45:102:99:1650,0,2180
chrIV	892431	.	G	A	1641.77	PASS	AC=1;AF=0.500;AN=2;BaseQRankSum=-0.684;ClippingRankSum=0.000;DP=109;ExcessHet=3.0103;FS=2.588;MLEAC=1;MLEAF=0.500;MQ=41.91;MQRankSum=0.873;QD=15.06;ReadPosRankSum=-2.572;SOR=0.462	GT:AD:DP:GQ:PL	0/1:63,46:109:99:1670,0,2394
chrIV	892533	.	G	A	1609.77	PASS	AC=1;AF=0.500;AN=2;BaseQRankSum=0.405;ClippingRankSum=0.000;DP=78;ExcessHet=3.0103;FS=4.549;MLEAC=1;MLEAF=0.500;MQ=42.00;MQRankSum=0.000;QD=20.64;ReadPosRankSum=-1.709;SOR=1.339	GT:AD:DP:GQ:PL	0/1:34,44:78:99:1638,0,1085
chrIV	915395	.	C	T	2673.77	PASS	AC=1;AF=0.500;AN=2;BaseQRankSum=2.999;ClippingRankSum=0.000;DP=143;ExcessHet=3.0103;FS=3.936;MLEAC=1;MLEAF=0.500;MQ=42.00;MQRankSum=0.000;QD=18.70;ReadPosRankSum=0.458;SOR=0.831	GT:AD:DP:GQ:PL	0/1:74,69:143:99:2702,0,5825
chrIV	915398	.	C	T	2645.77	PASS	AC=1;AF=0.500;AN=2;BaseQRankSum=1.280;ClippingRankSum=0.000;DP=140;ExcessHet=3.0103;FS=3.946;MLEAC=1;MLEAF=0.500;MQ=42.00;MQRankSum=0.000;QD=18.90;ReadPosRankSum=0.589;SOR=0.908	GT:AD:DP:GQ:PL	0/1:72,68:140:99:2674,0,5754
chrIV	924526	.	G	A	1812.77	PASS	AC=1;AF=0.500;AN=2;BaseQRankSum=-0.624;ClippingRankSum=0.000;DP=97;ExcessHet=3.0103;FS=0.000;MLEAC=1;MLEAF=0.500;MQ=42.00;MQRankSum=0.000;QD=18.88;ReadPosRankSum=-0.631;SOR=0.693	GT:AD:DP:GQ:PL	0/1:46,50:96:99:1841,0,1699
chrIV	929268	.	G	A	1841.77	PASS	AC=1;AF=0.500;AN=2;BaseQRankSum=1.814;ClippingRankSum=0.000;DP=107;ExcessHet=3.0103;FS=2.520;MLEAC=1;MLEAF=0.500;MQ=42.00;MQRankSum=0.000;QD=17.21;ReadPosRankSum=0.363;SOR=0.998	GT:AD:DP:GQ:PL	0/1:55,52:107:99:1870,0,1963
chrIV	942550	.	G	A	1332.77	PASS	AC=1;AF=0.500;AN=2;BaseQRankSum=-0.272;ClippingRankSum=0.000;DP=86;ExcessHet=3.0103;FS=4.141;MLEAC=1;MLEAF=0.500;MQ=42.00;MQRankSum=0.000;QD=15.50;ReadPosRankSum=0.381;SOR=0.557	GT:AD:DP:GQ:PL	0/1:48,38:86:99:1361,0,1825
chrIV	971500	.	G	A	1748.77	PASS	AC=1;AF=0.500;AN=2;BaseQRankSum=0.751;ClippingRankSum=0.000;DP=107;ExcessHet=3.0103;FS=9.342;MLEAC=1;MLEAF=0.500;MQ=42.00;MQRankSum=0.000;QD=16.34;ReadPosRankSum=-0.361;SOR=0.400	GT:AD:DP:GQ:PL	0/1:59,48:107:99:1777,0,2244
chrIV	992808	.	C	T	1529.77	PASS	AC=1;AF=0.500;AN=2;BaseQRankSum=1.720;ClippingRankSum=0.000;DP=97;ExcessHet=3.0103;FS=2.705;MLEAC=1;MLEAF=0.500;MQ=42.00;MQRankSum=0.000;QD=15.77;ReadPosRankSum=-1.101;SOR=1.020	GT:AD:DP:GQ:PL	0/1:55,42:97:99:1558,0,2100
chrIV	1058981	.	G	A	2097.77	PASS	AC=1;AF=0.500;AN=2;BaseQRankSum=0.366;ClippingRankSum=0.000;DP=116;ExcessHet=3.0103;FS=0.685;MLEAC=1;MLEAF=0.500;MQ=42.00;MQRankSum=0.000;QD=18.08;ReadPosRankSum=0.904;SOR=0.770	GT:AD:DP:GQ:PL	0/1:59,57:116:99:2126,0,2189
chrIV	1075520	.	C	T	2026.77	PASS	AC=1;AF=0.500;AN=2;BaseQRankSum=0.659;ClippingRankSum=0.000;DP=110;ExcessHet=3.0103;FS=4.681;MLEAC=1;MLEAF=0.500;MQ=42.00;MQRankSum=0.000;QD=18.43;ReadPosRankSum=-0.118;SOR=0.709	GT:AD:DP:GQ:PL	0/1:55,55:110:99:2055,0,2075
chrIV	1076287	.	C	T	1763.77	PASS	AC=1;AF=0.500;AN=2;BaseQRankSum=-0.989;ClippingRankSum=0.000;DP=113;ExcessHet=3.0103;FS=5.851;MLEAC=1;MLEAF=0.500;MQ=41.87;MQRankSum=-1.085;QD=15.61;ReadPosRankSum=-0.230;SOR=0.725	GT:AD:DP:GQ:PL	0/1:62,51:113:99:1792,0,2376
chrIV	1090168	.	G	A	2461.77	PASS	AC=1;AF=0.500;AN=2;BaseQRankSum=-0.748;ClippingRankSum=0.000;DP=114;ExcessHet=3.0103;FS=4.623;MLEAC=1;MLEAF=0.500;MQ=41.98;MQRankSum=-0.820;QD=21.59;ReadPosRankSum=-1.136;SOR=0.561	GT:AD:DP:GQ:PL	0/1:47,67:114:99:2490,0,1654
chrIV	1092197	.	C	T	1813.77	PASS	AC=1;AF=0.500;AN=2;BaseQRankSum=1.349;ClippingRankSum=0.000;DP=107;ExcessHet=3.0103;FS=2.488;MLEAC=1;MLEAF=0.500;MQ=42.00;MQRankSum=0.000;QD=16.95;ReadPosRankSum=-0.473;SOR=0.560	GT:AD:DP:GQ:PL	0/1:58,49:107:99:1842,0,2210
chrIV	1106319	.	G	A	1927.77	PASS	AC=1;AF=0.500;AN=2;BaseQRankSum=0.065;ClippingRankSum=0.000;DP=109;ExcessHet=3.0103;FS=14.506;MLEAC=1;MLEAF=0.500;MQ=42.00;MQRankSum=0.000;QD=17.69;ReadPosRankSum=-0.216;SOR=0.987	GT:AD:DP:GQ:PL	0/1:56,53:109:99:1956,0,2120
chrIV	1108138	.	G	A	2115.77	PASS	AC=1;AF=0.500;AN=2;BaseQRankSum=1.553;ClippingRankSum=0.000;DP=105;ExcessHet=3.0103;FS=0.000;MLEAC=1;MLEAF=0.500;MQ=42.00;MQRankSum=0.000;QD=20.15;ReadPosRankSum=0.478;SOR=0.655	GT:AD:DP:GQ:PL	0/1:49,56:105:99:2144,0,1764
chrIV	1125404	.	C	T	2430.77	PASS	AC=1;AF=0.500;AN=2;BaseQRankSum=-0.348;ClippingRankSum=0.000;DP=125;ExcessHet=3.0103;FS=4.314;MLEAC=1;MLEAF=0.500;MQ=41.89;MQRankSum=1.057;QD=19.45;ReadPosRankSum=-0.236;SOR=0.459	GT:AD:DP:GQ:PL	0/1:60,65:125:99:2459,0,2215
chrIV	1130473	.	C	T	1687.77	PASS	AC=1;AF=0.500;AN=2;BaseQRankSum=0.534;ClippingRankSum=0.000;DP=99;ExcessHet=3.0103;FS=0.754;MLEAC=1;MLEAF=0.500;MQ=42.00;MQRankSum=0.000;QD=17.05;ReadPosRankSum=1.710;SOR=0.832	GT:AD:DP:GQ:PL	0/1:53,46:99:99:1716,0,1994
chrIV	1133213	.	G	A	1912.77	PASS	AC=1;AF=0.500;AN=2;BaseQRankSum=-0.687;ClippingRankSum=0.000;DP=96;ExcessHet=3.0103;FS=9.772;MLEAC=1;MLEAF=0.500;MQ=42.00;MQRankSum=0.000;QD=19.92;ReadPosRankSum=-0.338;SOR=0.613	GT:AD:DP:GQ:PL	0/1:45,51:96:99:1941,0,1686
chrIV	1156045	.	C	T	2203.77	PASS	AC=1;AF=0.500;AN=2;BaseQRankSum=-1.877;ClippingRankSum=0.000;DP=113;ExcessHet=3.0103;FS=0.701;MLEAC=1;MLEAF=0.500;MQ=42.06;MQRankSum=-1.684;QD=19.50;ReadPosRankSum=0.135;SOR=0.590	GT:AD:DP:GQ:PL	0/1:53,60:113:99:2232,0,1950
chrIV	1156262	.	G	A	1663.77	PASS	AC=1;AF=0.500;AN=2;BaseQRankSum=-0.320;ClippingRankSum=0.000;DP=107;ExcessHet=3.0103;FS=1.552;MLEAC=1;MLEAF=0.500;MQ=42.00;MQRankSum=0.000;QD=15.55;ReadPosRankSum=-0.656;SOR=0.619	GT:AD:DP:GQ:PL	0/1:60,47:107:99:1692,0,2291
chrIV	1166267	.	C	T	1594.77	PASS	AC=1;AF=0.500;AN=2;BaseQRankSum=1.748;ClippingRankSum=0.000;DP=91;ExcessHet=3.0103;FS=2.812;MLEAC=1;MLEAF=0.500;MQ=42.00;MQRankSum=0.000;QD=17.52;ReadPosRankSum=0.182;SOR=1.088	GT:AD:DP:GQ:PL	0/1:48,43:91:99:1623,0,1802
chrIV	1182884	.	C	T	1811.77	PASS	AC=1;AF=0.500;AN=2;BaseQRankSum=0.987;ClippingRankSum=0.000;DP=106;ExcessHet=3.0103;FS=2.534;MLEAC=1;MLEAF=0.500;MQ=42.00;MQRankSum=0.000;QD=17.09;ReadPosRankSum=-0.257;SOR=0.458	GT:AD:DP:GQ:PL	0/1:56,50:106:99:1840,0,2089
chrIV	1183918	.	G	A	1682.77	PASS	AC=1;AF=0.500;AN=2;BaseQRankSum=0.953;ClippingRankSum=0.000;DP=92;ExcessHet=3.0103;FS=0.000;MLEAC=1;MLEAF=0.500;MQ=41.85;MQRankSum=-0.978;QD=18.29;ReadPosRankSum=0.237;SOR=0.612	GT:AD:DP:GQ:PL	0/1:46,46:92:99:1711,0,1712
chrIV	1189540	.	G	A	1937.77	PASS	AC=1;AF=0.500;AN=2;BaseQRankSum=2.053;ClippingRankSum=0.000;DP=113;ExcessHet=3.0103;FS=8.809;MLEAC=1;MLEAF=0.500;MQ=41.98;MQRankSum=0.941;QD=17.15;ReadPosRankSum=-0.082;SOR=1.014	GT:AD:DP:GQ:PL	0/1:61,52:113:99:1966,0,2288
chrIV	1196519	.	C	T	2734.77	PASS	AC=1;AF=0.500;AN=2;BaseQRankSum=2.427;ClippingRankSum=0.000;DP=129;ExcessHet=3.0103;FS=2.266;MLEAC=1;MLEAF=0.500;MQ=42.00;MQRankSum=0.000;QD=21.20;ReadPosRankSum=0.922;SOR=0.501	GT:AD:DP:GQ:PL	0/1:57,72:129:99:2763,0,2091
chrIV	1257210	.	C	T	1922.77	PASS	AC=1;AF=0.500;AN=2;BaseQRankSum=-0.188;ClippingRankSum=0.000;DP=114;ExcessHet=3.0103;FS=1.478;MLEAC=1;MLEAF=0.500;MQ=41.86;MQRankSum=-0.075;QD=16.87;ReadPosRankSum=-0.021;SOR=0.780	GT:AD:DP:GQ:PL	0/1:61,53:114:99:1951,0,2294
chrIV	1269306	.	C	T	1971.77	PASS	AC=1;AF=0.500;AN=2;BaseQRankSum=1.209;ClippingRankSum=0.000;DP=123;ExcessHet=3.0103;FS=0.000;MLEAC=1;MLEAF=0.500;MQ=41.88;MQRankSum=-1.096;QD=16.03;ReadPosRankSum=0.809;SOR=0.743	GT:AD:DP:GQ:PL	0/1:68,55:123:99:2000,0,2591
chrIV	1269680	.	C	T	2563.77	PASS	AC=1;AF=0.500;AN=2;BaseQRankSum=1.741;ClippingRankSum=0.000;DP=129;ExcessHet=3.0103;FS=0.000;MLEAC=1;MLEAF=0.500;MQ=41.94;MQRankSum=-0.917;QD=19.87;ReadPosRankSum=-0.281;SOR=0.731	GT:AD:DP:GQ:PL	0/1:60,69:129:99:2592,0,2158
chrIV	1275125	.	G	A	1975.77	PASS	AC=1;AF=0.500;AN=2;BaseQRankSum=-0.114;ClippingRankSum=0.000;DP=104;ExcessHet=3.0103;FS=1.553;MLEAC=1;MLEAF=0.500;MQ=42.00;MQRankSum=0.000;QD=19.00;ReadPosRankSum=-0.047;SOR=0.551	GT:AD:DP:GQ:PL	0/1:50,54:104:99:2004,0,1879
chrIV	1277955	.	C	T	1777.77	PASS	AC=1;AF=0.500;AN=2;BaseQRankSum=-1.353;ClippingRankSum=0.000;DP=108;ExcessHet=3.0103;FS=10.703;MLEAC=1;MLEAF=0.500;MQ=42.00;MQRankSum=0.000;QD=16.46;ReadPosRankSum=-0.813;SOR=1.110	GT:AD:DP:GQ:PL	0/1:59,49:108:99:1806,0,2267
chrIV	1292204	.	G	A	1801.77	PASS	AC=1;AF=0.500;AN=2;BaseQRankSum=-0.034;ClippingRankSum=0.000;DP=105;ExcessHet=3.0103;FS=9.215;MLEAC=1;MLEAF=0.500;MQ=41.87;MQRankSum=-1.030;QD=17.16;ReadPosRankSum=-0.952;SOR=0.563	GT:AD:DP:GQ:PL	0/1:55,50:105:99:1830,0,2071
chrIV	1297645	.	G	A	1580.77	PASS	AC=1;AF=0.500;AN=2;BaseQRankSum=-0.482;ClippingRankSum=0.000;DP=101;ExcessHet=3.0103;FS=0.000;MLEAC=1;MLEAF=0.500;MQ=41.85;MQRankSum=-1.096;QD=15.65;ReadPosRankSum=1.167;SOR=0.716	GT:AD:DP:GQ:PL	0/1:56,45:101:99:1609,0,2100
chrIV	1299873	.	G	A	2234.77	PASS	AC=1;AF=0.500;AN=2;BaseQRankSum=0.592;ClippingRankSum=0.000;DP=106;ExcessHet=3.0103;FS=12.718;MLEAC=1;MLEAF=0.500;MQ=42.00;MQRankSum=0.000;QD=21.08;ReadPosRankSum=0.677;SOR=0.794	GT:AD:DP:GQ:PL	0/1:47,59:106:99:2263,0,1728
chrIV	1302727	.	C	T	2242.77	PASS	AC=1;AF=0.500;AN=2;BaseQRankSum=1.369;ClippingRankSum=0.000;DP=132;ExcessHet=3.0103;FS=2.211;MLEAC=1;MLEAF=0.500;MQ=42.00;MQRankSum=0.000;QD=17.12;ReadPosRankSum=-1.373;SOR=0.698	GT:AD:DP:GQ:PL	0/1:70,61:131:99:2271,0,2607
chrIV	1361158	.	C	T	2237.77	PASS	AC=1;AF=0.500;AN=2;BaseQRankSum=0.262;ClippingRankSum=0.000;DP=118;ExcessHet=3.0103;FS=0.687;MLEAC=1;MLEAF=0.500;MQ=42.00;MQRankSum=0.000;QD=18.96;ReadPosRankSum=-0.178;SOR=0.829	GT:AD:DP:GQ:PL	0/1:58,60:118:99:2266,0,2165
chrIV	1364228	.	G	A	1743.77	PASS	AC=1;AF=0.500;AN=2;BaseQRankSum=0.461;ClippingRankSum=0.000;DP=98;ExcessHet=3.0103;FS=2.639;MLEAC=1;MLEAF=0.500;MQ=41.85;MQRankSum=-0.980;QD=17.79;ReadPosRankSum=0.050;SOR=0.663	GT:AD:DP:GQ:PL	0/1:49,49:98:99:1772,0,1814
chrIV	1399501	.	G	A	2047.77	PASS	AC=1;AF=0.500;AN=2;BaseQRankSum=0.959;ClippingRankSum=0.000;DP=118;ExcessHet=3.0103;FS=4.442;MLEAC=1;MLEAF=0.500;MQ=42.00;MQRankSum=0.000;QD=17.35;ReadPosRankSum=-2.428;SOR=1.101	GT:AD:DP:GQ:PL	0/1:62,56:118:99:2076,0,2311
chrIV	1401191	.	G	A	1546.77	PASS	AC=1;AF=0.500;AN=2;BaseQRankSum=1.283;ClippingRankSum=0.000;DP=93;ExcessHet=3.0103;FS=5.502;MLEAC=1;MLEAF=0.500;MQ=41.81;MQRankSum=1.602;QD=16.63;ReadPosRankSum=0.379;SOR=0.329	GT:AD:DP:GQ:PL	0/1:51,42:93:99:1575,0,1923
chrIV	1401685	.	G	A	1914.77	PASS	AC=1;AF=0.500;AN=2;BaseQRankSum=-0.742;ClippingRankSum=0.000;DP=100;ExcessHet=3.0103;FS=0.750;MLEAC=1;MLEAF=0.500;MQ=42.00;MQRankSum=0.000;QD=19.15;ReadPosRankSum=0.072;SOR=0.773	GT:AD:DP:GQ:PL	0/1:47,53:100:99:1943,0,1713
chrIV	1419009	.	C	T	2803.77	PASS	AC=1;AF=0.500;AN=2;BaseQRankSum=0.681;ClippingRankSum=0.000;DP=134;ExcessHet=3.0103;FS=3.127;MLEAC=1;MLEAF=0.500;MQ=42.00;MQRankSum=0.000;QD=20.92;ReadPosRankSum=1.011;SOR=0.816	GT:AD:DP:GQ:PL	0/1:59,75:134:99:2832,0,2147
chrIV	1450170	.	G	A	1945.77	PASS	AC=1;AF=0.500;AN=2;BaseQRankSum=0.786;ClippingRankSum=0.000;DP=101;ExcessHet=3.0103;FS=3.684;MLEAC=1;MLEAF=0.500;MQ=41.98;MQRankSum=-0.951;QD=19.27;ReadPosRankSum=0.812;SOR=1.008	GT:AD:DP:GQ:PL	0/1:49,52:101:99:1974,0,1780
chrIV	1461823	.	G	A	1478.77	PASS	AC=1;AF=0.500;AN=2;BaseQRankSum=-0.745;ClippingRankSum=0.000;DP=105;ExcessHet=3.0103;FS=6.205;MLEAC=1;MLEAF=0.500;MQ=41.88;MQRankSum=-1.181;QD=14.08;ReadPosRankSum=-0.476;SOR=1.142	GT:AD:DP:GQ:PL	0/1:62,43:105:99:1507,0,2371
chrIV	1468532	.	G	A	2315.77	PASS	AC=1;AF=0.500;AN=2;BaseQRankSum=2.896;ClippingRankSum=0.000;DP=99;ExcessHet=3.0103;FS=11.914;MLEAC=1;MLEAF=0.500;MQ=41.82;MQRankSum=-0.266;QD=23.39;ReadPosRankSum=-1.190;SOR=0.589	GT:AD:DP:GQ:PL	0/1:41,58:99:99:2344,0,1388
chrIV	1468535	.	G	A	2318.77	PASS	AC=1;AF=0.500;AN=2;BaseQRankSum=2.583;ClippingRankSum=0.000;DP=99;ExcessHet=3.0103;FS=8.218;MLEAC=1;MLEAF=0.500;MQ=41.82;MQRankSum=-0.252;QD=23.42;ReadPosRankSum=-1.830;SOR=0.570	GT:AD:DP:GQ:PL	0/1:40,59:99:99:2347,0,1374
chrIV	1489048	.	G	A	2184.77	PASS	AC=1;AF=0.500;AN=2;BaseQRankSum=2.490;ClippingRankSum=0.000;DP=101;ExcessHet=3.0103;FS=1.620;MLEAC=1;MLEAF=0.500;MQ=42.00;MQRankSum=0.000;QD=21.63;ReadPosRankSum=-0.307;SOR=0.528	GT:AD:DP:GQ:PL	0/1:44,57:101:99:2213,0,1570
chrIV	1489793	.	G	A	2120.77	PASS	AC=1;AF=0.500;AN=2;BaseQRankSum=-0.288;ClippingRankSum=0.000;DP=113;ExcessHet=3.0103;FS=4.548;MLEAC=1;MLEAF=0.500;MQ=42.00;MQRankSum=0.000;QD=18.94;ReadPosRankSum=-0.690;SOR=0.469	GT:AD:DP:GQ:PL	0/1:55,57:112:99:2149,0,2041
chrIV	1489826	.	G	A	1905.77	PASS	AC=1;AF=0.500;AN=2;BaseQRankSum=-0.280;ClippingRankSum=0.000;DP=121;ExcessHet=3.0103;FS=8.372;MLEAC=1;MLEAF=0.500;MQ=41.98;MQRankSum=-1.135;QD=15.75;ReadPosRankSum=-0.720;SOR=1.198	GT:AD:DP:GQ:PL	0/1:69,52:121:99:1934,0,2681
chrIV	1489889	.	G	A	1731.77	PASS	AC=1;AF=0.500;AN=2;BaseQRankSum=0.108;ClippingRankSum=0.000;DP=111;ExcessHet=3.0103;FS=1.537;MLEAC=1;MLEAF=0.500;MQ=41.83;MQRankSum=-0.761;QD=15.60;ReadPosRankSum=-0.246;SOR=0.876	GT:AD:DP:GQ:PL	0/1:62,49:111:99:1760,0,2480
chrIV	1489892	.	G	A	2280.77	PASS	AC=1;AF=0.500;AN=2;BaseQRankSum=0.549;ClippingRankSum=0.000;DP=110;ExcessHet=3.0103;FS=2.509;MLEAC=1;MLEAF=0.500;MQ=41.83;MQRankSum=0.767;QD=20.73;ReadPosRankSum=-0.462;SOR=0.452	GT:AD:DP:GQ:PL	0/1:49,61:110:99:2309,0,1949
chrIV	1507946	.	G	A	1795.77	PASS	AC=1;AF=0.500;AN=2;BaseQRankSum=1.033;ClippingRankSum=0.000;DP=103;ExcessHet=3.0103;FS=0.000;MLEAC=1;MLEAF=0.500;MQ=42.00;MQRankSum=0.000;QD=17.43;ReadPosRankSum=0.120;SOR=0.661	GT:AD:DP:GQ:PL	0/1:54,49:103:99:1824,0,1997
chrV	7724	.	G	A	2054.77	PASS	AC=1;AF=0.500;AN=2;BaseQRankSum=-0.807;ClippingRankSum=0.000;DP=119;ExcessHet=3.0103;FS=1.469;MLEAC=1;MLEAF=0.500;MQ=42.00;MQRankSum=0.000;QD=17.27;ReadPosRankSum=-0.859;SOR=0.844	GT:AD:DP:GQ:PL	0/1:63,56:119:99:2083,0,2349
chrV	13572	.	C	T	1700.77	PASS	AC=1;AF=0.500;AN=2;BaseQRankSum=0.318;ClippingRankSum=0.000;DP=106;ExcessHet=3.0103;FS=1.716;MLEAC=1;MLEAF=0.500;MQ=42.00;MQRankSum=0.000;QD=16.04;ReadPosRankSum=-1.205;SOR=0.911	GT:AD:DP:GQ:PL	0/1:59,47:106:99:1729,0,2236
chrV	16518	.	C	T	1689.77	PASS	AC=1;AF=0.500;AN=2;BaseQRankSum=-0.240;ClippingRankSum=0.000;DP=109;ExcessHet=3.0103;FS=0.000;MLEAC=1;MLEAF=0.500;MQ=42.00;MQRankSum=0.000;QD=15.50;ReadPosRankSum=-1.131;SOR=0.672	GT:AD:DP:GQ:PL	0/1:62,47:109:99:1718,0,2358
chrV	32292	.	G	A	2011.77	PASS	AC=1;AF=0.500;AN=2;BaseQRankSum=-0.566;ClippingRankSum=0.000;DP=107;ExcessHet=3.0103;FS=2.565;MLEAC=1;MLEAF=0.500;MQ=42.00;MQRankSum=0.000;QD=18.80;ReadPosRankSum=-0.392;SOR=0.983	GT:AD:DP:GQ:PL	0/1:53,54:107:99:2040,0,1969
chrV	32463	.	G	A	1167.77	PASS	AC=1;AF=0.500;AN=2;BaseQRankSum=0.286;ClippingRankSum=0.000;DP=78;ExcessHet=3.0103;FS=4.410;MLEAC=1;MLEAF=0.500;MQ=41.81;MQRankSum=0.905;QD=14.97;ReadPosRankSum=-0.899;SOR=0.346	GT:AD:DP:GQ:PL	0/1:44,34:78:99:1196,0,1628
chrV	49229	.	G	A	1285.77	PASS	AC=1;AF=0.500;AN=2;BaseQRankSum=0.352;ClippingRankSum=0.000;DP=90;ExcessHet=3.0103;FS=4.097;MLEAC=1;MLEAF=0.500;MQ=42.00;MQRankSum=0.000;QD=14.29;ReadPosRankSum=-1.495;SOR=1.222	GT:AD:DP:GQ:PL	0/1:52,38:90:99:1314,0,1939
chrV	56542	.	G	A	2608.77	PASS	AC=1;AF=0.500;AN=2;BaseQRankSum=0.311;ClippingRankSum=0.000;DP=145;ExcessHet=3.0103;FS=0.000;MLEAC=1;MLEAF=0.500;MQ=42.00;MQRankSum=0.000;QD=17.99;ReadPosRankSum=2.077;SOR=0.682	GT:AD:DP:GQ:PL	0/1:75,70:145:99:2637,0,2837
chrV	59349	.	C	T	1316.77	PASS	AC=1;AF=0.500;AN=2;BaseQRankSum=0.104;ClippingRankSum=0.000;DP=88;ExcessHet=3.0103;FS=2.832;MLEAC=1;MLEAF=0.500;MQ=41.84;MQRankSum=0.936;QD=14.96;ReadPosRankSum=-1.211;SOR=0.784	GT:AD:DP:GQ:PL	0/1:48,40:88:99:1345,0,1610
chrV	61869	.	G	A	1970.77	PASS	AC=1;AF=0.500;AN=2;BaseQRankSum=1.976;ClippingRankSum=0.000;DP=101;ExcessHet=3.0103;FS=7.936;MLEAC=1;MLEAF=0.500;MQ=41.66;MQRankSum=0.757;QD=19.91;ReadPosRankSum=-0.260;SOR=0.278	GT:AD:DP:GQ:PL	0/1:45,54:99:99:1999,0,1547
chrV	86453	.	C	T	526.77	PASS	AC=1;AF=0.500;AN=2;BaseQRankSum=-0.939;ClippingRankSum=0.000;DP=37;ExcessHet=3.0103;FS=1.314;MLEAC=1;MLEAF=0.500;MQ=42.00;MQRankSum=0.000;QD=14.24;ReadPosRankSum=0.532;SOR=1.123	GT:AD:DP:GQ:PL	0/1:21,16:37:99:555,0,796
chrV	86638	.	C	T	1154.77	PASS	AC=1;AF=0.500;AN=2;BaseQRankSum=1.959;ClippingRankSum=0.000;DP=64;ExcessHet=3.0103;FS=0.000;MLEAC=1;MLEAF=0.500;MQ=41.58;MQRankSum=-1.403;QD=18.04;ReadPosRankSum=-0.238;SOR=0.819	GT:AD:DP:GQ:PL	0/1:32,32:64:99:1183,0,1173
chrV	117950	.	G	A	2395.77	PASS	AC=1;AF=0.500;AN=2;BaseQRankSum=0.281;ClippingRankSum=0.000;DP=111;ExcessHet=3.0103;FS=9.059;MLEAC=1;MLEAF=0.500;MQ=42.00;MQRankSum=0.000;QD=21.58;ReadPosRankSum=0.182;SOR=0.552	GT:AD:DP:GQ:PL	0/1:48,63:111:99:2424,0,1806
chrV	117960	.	G	A	1603.77	PASS	AC=1;AF=0.500;AN=2;BaseQRankSum=-0.636;ClippingRankSum=0.000;DP=106;ExcessHet=3.0103;FS=6.230;MLEAC=1;MLEAF=0.500;MQ=42.00;MQRankSum=0.000;QD=15.13;ReadPosRankSum=-0.497;SOR=0.901	GT:AD:DP:GQ:PL	0/1:61,45:106:99:1632,0,2457
chrV	122528	.	C	T	1319.77	PASS	AC=1;AF=0.500;AN=2;BaseQRankSum=-1.076;ClippingRankSum=0.000;DP=80;ExcessHet=3.0103;FS=9.327;MLEAC=1;MLEAF=0.500;MQ=42.00;MQRankSum=0.000;QD=16.50;ReadPosRankSum=-1.528;SOR=0.884	GT:AD:DP:GQ:PL	0/1:41,39:80:99:1348,0,1442
chrV	138776	.	G	A	1798.77	PASS	AC=1;AF=0.500;AN=2;BaseQRankSum=0.980;ClippingRankSum=0.000;DP=106;ExcessHet=3.0103;FS=0.000;MLEAC=1;MLEAF=0.500;MQ=41.73;MQRankSum=-0.094;QD=16.97;ReadPosRankSum=1.752;SOR=0.698	GT:AD:DP:GQ:PL	0/1:57,49:106:99:1827,0,2146
chrV	139284	.	G	A	2024.77	PASS	AC=1;AF=0.500;AN=2;BaseQRankSum=-0.276;ClippingRankSum=0.000;DP=99;ExcessHet=3.0103;FS=9.721;MLEAC=1;MLEAF=0.500;MQ=41.86;MQRankSum=1.116;QD=20.45;ReadPosRankSum=-0.204;SOR=0.236	GT:AD:DP:GQ:PL	0/1:45,54:99:99:2053,0,1661
chrV	139796	.	G	A	2174.77	PASS	AC=1;AF=0.500;AN=2;BaseQRankSum=0.680;ClippingRankSum=0.000;DP=120;ExcessHet=3.0103;FS=0.000;MLEAC=1;MLEAF=0.500;MQ=42.00;MQRankSum=0.000;QD=18.12;ReadPosRankSum=-0.040;SOR=0.636	GT:AD:DP:GQ:PL	0/1:62,58:120:99:2203,0,2257
chrV	140412	.	G	A	2073.77	PASS	AC=1;AF=0.500;AN=2;BaseQRankSum=1.877;ClippingRankSum=0.000;DP=128;ExcessHet=3.0103;FS=0.000;MLEAC=1;MLEAF=0.500;MQ=42.00;MQRankSum=0.000;QD=16.20;ReadPosRankSum=-0.240;SOR=0.700	GT:AD:DP:GQ:PL	0/1:71,57:128:99:2102,0,2643
chrV	167577	.	G	A	1940.77	PASS	AC=1;AF=0.500;AN=2;BaseQRankSum=-2.038;ClippingRankSum=0.000;DP=102;ExcessHet=3.0103;FS=2.588;MLEAC=1;MLEAF=0.500;MQ=42.00;MQRankSum=0.000;QD=19.03;ReadPosRankSum=-1.388;SOR=0.465	GT:AD:DP:GQ:PL	0/1:48,54:102:99:1969,0,1796
chrV	191840	.	G	A	1718.77	PASS	AC=1;AF=0.500;AN=2;BaseQRankSum=0.512;ClippingRankSum=0.000;DP=101;ExcessHet=3.0103;FS=0.000;MLEAC=1;MLEAF=0.500;MQ=42.00;MQRankSum=0.000;QD=17.02;ReadPosRankSum=1.177;SOR=0.735	GT:AD:DP:GQ:PL	0/1:54,47:101:99:1747,0,2018
chrV	192931	.	C	T	2112.77	PASS	AC=1;AF=0.500;AN=2;BaseQRankSum=0.569;ClippingRankSum=0.000;DP=107;ExcessHet=3.0103;FS=1.559;MLEAC=1;MLEAF=0.500;MQ=42.00;MQRankSum=0.000;QD=19.75;ReadPosRankSum=-1.432;SOR=0.516	GT:AD:DP:GQ:PL	0/1:51,56:107:99:2141,0,1870
chrV	221479	.	G	A	1975.77	PASS	AC=1;AF=0.500;AN=2;BaseQRankSum=0.980;ClippingRankSum=0.000;DP=101;ExcessHet=3.0103;FS=5.011;MLEAC=1;MLEAF=0.500;MQ=41.98;MQRankSum=-0.932;QD=19.56;ReadPosRankSum=-1.462;SOR=0.339	GT:AD:DP:GQ:PL	0/1:48,53:101:99:2004,0,1725
chrV	225301	.	G	A	2261.77	PASS	AC=1;AF=0.500;AN=2;BaseQRankSum=0.957;ClippingRankSum=0.000;DP=111;ExcessHet=3.0103;FS=0.706;MLEAC=1;MLEAF=0.500;MQ=42.00;MQRankSum=0.000;QD=20.38;ReadPosRankSum=2.066;SOR=0.793	GT:AD:DP:GQ:PL	0/1:50,61:111:99:2290,0,1754
chrV	231662	.	C	T	2891.77	PASS	AC=1;AF=0.500;AN=2;BaseQRankSum=0.025;ClippingRankSum=0.000;DP=123;ExcessHet=3.0103;FS=0.686;MLEAC=1;MLEAF=0.500;MQ=42.00;MQRankSum=0.000;QD=23.51;ReadPosRankSum=-0.061;SOR=0.645	GT:AD:DP:GQ:PL	0/1:48,75:123:99:2920,0,1719
chrV	257987	.	G	A	2226.77	PASS	AC=1;AF=0.500;AN=2;BaseQRankSum=0.196;ClippingRankSum=0.000;DP=109;ExcessHet=3.0103;FS=5.997;MLEAC=1;MLEAF=0.500;MQ=41.87;MQRankSum=-0.885;QD=20.43;ReadPosRankSum=0.086;SOR=0.857	GT:AD:DP:GQ:PL	0/1:49,60:109:99:2255,0,1817
chrV	268767	.	C	T	2173.77	PASS	AC=1;AF=0.500;AN=2;BaseQRankSum=-0.340;ClippingRankSum=0.000;DP=117;ExcessHet=3.0103;FS=0.686;MLEAC=1;MLEAF=0.500;MQ=42.00;MQRankSum=0.000;QD=18.58;ReadPosRankSum=0.172;SOR=0.661	GT:AD:DP:GQ:PL	0/1:56,61:117:99:2202,0,2068
chrV	280841	.	G	A	1737.77	PASS	AC=1;AF=0.500;AN=2;BaseQRankSum=1.479;ClippingRankSum=0.000;DP=104;ExcessHet=3.0103;FS=9.402;MLEAC=1;MLEAF=0.500;MQ=42.00;MQRankSum=0.000;QD=16.71;ReadPosRankSum=-0.486;SOR=1.394	GT:AD:DP:GQ:PL	0/1:56,48:104:99:1766,0,2108
chrV	285109	.	G	A	1925.77	PASS	AC=1;AF=0.500;AN=2;BaseQRankSum=-0.562;ClippingRankSum=0.000;DP=115;ExcessHet=3.0103;FS=3.438;MLEAC=1;MLEAF=0.500;MQ=42.00;MQRankSum=0.000;QD=16.75;ReadPosRankSum=2.596;SOR=1.076	GT:AD:DP:GQ:PL	0/1:61,54:115:99:1954,0,2279
chrV	298115	.	G	A	2338.77	PASS	AC=1;AF=0.500;AN=2;BaseQRankSum=1.235;ClippingRankSum=0.000;DP=115;ExcessHet=3.0103;FS=0.000;MLEAC=1;MLEAF=0.500;MQ=41.85;MQRankSum=1.549;QD=20.34;ReadPosRankSum=-0.972;SOR=0.699	GT:AD:DP:GQ:PL	0/1:53,62:115:99:2367,0,1942
chrV	322041	.	G	A	2451.77	PASS	AC=1;AF=0.500;AN=2;BaseQRankSum=-0.038;ClippingRankSum=0.000;DP=123;ExcessHet=3.0103;FS=0.667;MLEAC=1;MLEAF=0.500;MQ=41.98;MQRankSum=-0.898;QD=19.93;ReadPosRankSum=-0.784;SOR=0.772	GT:AD:DP:GQ:PL	0/1:56,67:123:99:2480,0,2070
chrV	337639	.	G	A	1548.77	PASS	AC=1;AF=0.500;AN=2;BaseQRankSum=-0.997;ClippingRankSum=0.000;DP=78;ExcessHet=3.0103;FS=0.000;MLEAC=1;MLEAF=0.500;MQ=42.00;MQRankSum=0.000;QD=19.86;ReadPosRankSum=-1.337;SOR=0.606	GT:AD:DP:GQ:PL	0/1:35,43:78:99:1577,0,1280
chrV	342220	.	G	A	2401.77	PASS	AC=1;AF=0.500;AN=2;BaseQRankSum=0.661;ClippingRankSum=0.000;DP=120;ExcessHet=3.0103;FS=1.448;MLEAC=1;MLEAF=0.500;MQ=41.87;MQRankSum=0.095;QD=20.01;ReadPosRankSum=0.300;SOR=0.557	GT:AD:DP:GQ:PL	0/1:56,64:120:99:2430,0,2053
chrV	342276	.	G	A	1846.77	PASS	AC=1;AF=0.500;AN=2;BaseQRankSum=0.803;ClippingRankSum=0.000;DP=101;ExcessHet=3.0103;FS=0.754;MLEAC=1;MLEAF=0.500;MQ=41.86;MQRankSum=-0.970;QD=18.28;ReadPosRankSum=-0.547;SOR=0.577	GT:AD:DP:GQ:PL	0/1:50,51:101:99:1875,0,1880
chrV	347829	.	G	A	2229.77	PASS	AC=1;AF=0.500;AN=2;BaseQRankSum=0.584;ClippingRankSum=0.000;DP=126;ExcessHet=3.0103;FS=4.397;MLEAC=1;MLEAF=0.500;MQ=42.00;MQRankSum=0.000;QD=17.70;ReadPosRankSum=-0.888;SOR=1.119	GT:AD:DP:GQ:PL	0/1:66,60:126:99:2258,0,2349
chrV	355285	.	G	A	2097.77	PASS	AC=1;AF=0.500;AN=2;BaseQRankSum=0.146;ClippingRankSum=0.000;DP=112;ExcessHet=3.0103;FS=2.446;MLEAC=1;MLEAF=0.500;MQ=42.00;MQRankSum=0.000;QD=18.73;ReadPosRankSum=-1.928;SOR=1.002	GT:AD:DP:GQ:PL	0/1:55,57:112:99:2126,0,2068
chrV	359472	.	C	T	2418.77	PASS	AC=1;AF=0.500;AN=2;BaseQRankSum=-1.061;ClippingRankSum=0.000;DP=112;ExcessHet=3.0103;FS=10.694;MLEAC=1;MLEAF=0.500;MQ=42.00;MQRankSum=0.000;QD=21.60;ReadPosRankSum=-0.818;SOR=0.827	GT:AD:DP:GQ:PL	0/1:48,64:112:99:2447,0,1771
chrV	378815	.	G	A	2173.77	PASS	AC=1;AF=0.500;AN=2;BaseQRankSum=-0.656;ClippingRankSum=0.000;DP=111;ExcessHet=3.0103;FS=1.533;MLEAC=1;MLEAF=0.500;MQ=42.00;MQRankSum=0.000;QD=19.58;ReadPosRankSum=-1.456;SOR=0.513	GT:AD:DP:GQ:PL	0/1:52,59:111:99:2202,0,1952
chrV	389117	.	G	A	1950.77	PASS	AC=1;AF=0.500;AN=2;BaseQRankSum=-0.149;ClippingRankSum=0.000;DP=101;ExcessHet=3.0103;FS=0.000;MLEAC=1;MLEAF=0.500;MQ=41.86;MQRankSum=1.071;QD=19.31;ReadPosRankSum=1.099;SOR=0.730	GT:AD:DP:GQ:PL	0/1:48,53:101:99:1979,0,1749
chrV	396693	.	G	A	2303.77	PASS	AC=1;AF=0.500;AN=2;BaseQRankSum=0.183;ClippingRankSum=0.000;DP=119;ExcessHet=3.0103;FS=2.343;MLEAC=1;MLEAF=0.500;MQ=41.98;MQRankSum=1.060;QD=19.36;ReadPosRankSum=-0.397;SOR=0.925	GT:AD:DP:GQ:PL	0/1:57,62:119:99:2332,0,2191
chrV	396701	.	G	A	1958.77	PASS	AC=1;AF=0.500;AN=2;BaseQRankSum=0.979;ClippingRankSum=0.000;DP=114;ExcessHet=3.0103;FS=2.425;MLEAC=1;MLEAF=0.500;MQ=41.98;MQRankSum=-1.055;QD=17.18;ReadPosRankSum=0.797;SOR=0.479	GT:AD:DP:GQ:PL	0/1:61,53:114:99:1987,0,2373
chrV	399519	.	C	T	2056.77	PASS	AC=1;AF=0.500;AN=2;BaseQRankSum=0.319;ClippingRankSum=0.000;DP=112;ExcessHet=3.0103;FS=0.000;MLEAC=1;MLEAF=0.500;MQ=41.87;MQRankSum=1.018;QD=18.36;ReadPosRankSum=0.038;SOR=0.765	GT:AD:DP:GQ:PL	0/1:56,56:112:99:2085,0,2069
chrV	414295	.	C	T	1642.77	PASS	AC=1;AF=0.500;AN=2;BaseQRankSum=-1.693;ClippingRankSum=0.000;DP=81;ExcessHet=3.0103;FS=1.813;MLEAC=1;MLEAF=0.500;MQ=42.00;MQRankSum=0.000;QD=20.28;ReadPosRankSum=-0.108;SOR=0.841	GT:AD:DP:GQ:PL	0/1:37,44:81:99:1671,0,1388
chrV	416606	.	C	T	2119.77	PASS	AC=1;AF=0.500;AN=2;BaseQRankSum=1.803;ClippingRankSum=0.000;DP=110;ExcessHet=3.0103;FS=0.708;MLEAC=1;MLEAF=0.500;MQ=42.00;MQRankSum=0.000;QD=19.27;ReadPosRankSum=0.878;SOR=0.611	GT:AD:DP:GQ:PL	0/1:53,57:110:99:2148,0,1913
chrV	424680	.	C	T	2150.77	PASS	AC=1;AF=0.500;AN=2;BaseQRankSum=0.473;ClippingRankSum=0.000;DP=116;ExcessHet=3.0103;FS=4.528;MLEAC=1;MLEAF=0.500;MQ=42.00;MQRankSum=0.000;QD=18.54;ReadPosRankSum=0.227;SOR=0.966	GT:AD:DP:GQ:PL	0/1:57,59:116:99:2179,0,2085
chrV	431285	.	G	A	1597.77	PASS	AC=1;AF=0.500;AN=2;BaseQRankSum=-1.147;ClippingRankSum=0.000;DP=100;ExcessHet=3.0103;FS=0.962;MLEAC=1;MLEAF=0.500;MQ=41.88;MQRankSum=0.165;QD=20.48;ReadPosRankSum=-0.299;SOR=0.514	GT:AD:DP:GQ:PL	0/1:35,43:78:99:1626,0,1260
chrV	431299	.	G	A	1518.77	PASS	AC=1;AF=0.500;AN=2;BaseQRankSum=0.485;ClippingRankSum=0.000;DP=108;ExcessHet=3.0103;FS=5.064;MLEAC=1;MLEAF=0.500;MQ=41.89;MQRankSum=0.035;QD=18.75;ReadPosRankSum=0.193;SOR=0.277	GT:AD:DP:GQ:PL	0/1:40,41:81:99:1547,0,1503
chrV	437655	.	C	T	1746.77	PASS	AC=1;AF=0.500;AN=2;BaseQRankSum=1.641;ClippingRankSum=0.000;DP=96;ExcessHet=3.0103;FS=0.000;MLEAC=1;MLEAF=0.500;MQ=42.00;MQRankSum=0.000;QD=18.20;ReadPosRankSum=1.063;SOR=0.705	GT:AD:DP:GQ:PL	0/1:49,47:96:99:1775,0,1786
chrV	439468	.	C	T	2015.77	PASS	AC=1;AF=0.500;AN=2;BaseQRankSum=1.155;ClippingRankSum=0.000;DP=113;ExcessHet=3.0103;FS=3.470;MLEAC=1;MLEAF=0.500;MQ=41.87;MQRankSum=-1.009;QD=17.84;ReadPosRankSum=-1.488;SOR=0.438	GT:AD:DP:GQ:PL	0/1:58,55:113:99:2044,0,2081
chrV	461749	.	G	A	2469.77	PASS	AC=1;AF=0.500;AN=2;BaseQRankSum=0.502;ClippingRankSum=0.000;DP=123;ExcessHet=3.0103;FS=6.910;MLEAC=1;MLEAF=0.500;MQ=41.97;MQRankSum=0.116;QD=20.08;ReadPosRankSum=-0.479;SOR=0.427	GT:AD:DP:GQ:PL	0/1:57,66:123:99:2498,0,2099
chrV	487299	.	G	A	1692.77	PASS	AC=1;AF=0.500;AN=2;BaseQRankSum=0.709;ClippingRankSum=0.000;DP=107;ExcessHet=3.0103;FS=2.495;MLEAC=1;MLEAF=0.500;MQ=41.94;MQRankSum=0.921;QD=15.82;ReadPosRankSum=0.823;SOR=0.638	GT:AD:DP:GQ:PL	0/1:59,48:107:99:1721,0,2244
chrV	492375	.	G	A	2240.77	PASS	AC=1;AF=0.500;AN=2;BaseQRankSum=-0.870;ClippingRankSum=0.000;DP=123;ExcessHet=3.0103;FS=2.346;MLEAC=1;MLEAF=0.500;MQ=40.61;MQRankSum=0.256;QD=18.67;ReadPosRankSum=0.024;SOR=0.495	GT:AD:DP:GQ:PL	0/1:57,63:120:99:2269,0,2077
chrV	519886	.	G	A	2442.77	PASS	AC=1;AF=0.500;AN=2;BaseQRankSum=1.147;ClippingRankSum=0.000;DP=139;ExcessHet=3.0103;FS=7.624;MLEAC=1;MLEAF=0.500;MQ=42.00;MQRankSum=0.000;QD=17.57;ReadPosRankSum=0.203;SOR=1.199	GT:AD:DP:GQ:PL	0/1:72,67:139:99:2471,0,2624
chrV	522638	.	G	A	1949.77	PASS	AC=1;AF=0.500;AN=2;BaseQRankSum=1.158;ClippingRankSum=0.000;DP=108;ExcessHet=3.0103;FS=0.724;MLEAC=1;MLEAF=0.500;MQ=41.87;MQRankSum=-1.079;QD=18.05;ReadPosRankSum=1.876;SOR=0.811	GT:AD:DP:GQ:PL	0/1:59,49:108:99:1978,0,4535
chrV	522640	.	G	A	1949.77	PASS	AC=1;AF=0.500;AN=2;BaseQRankSum=2.326;ClippingRankSum=0.000;DP=108;ExcessHet=3.0103;FS=0.000;MLEAC=1;MLEAF=0.500;MQ=41.85;MQRankSum=-1.489;QD=18.05;ReadPosRankSum=0.734;SOR=0.721	GT:AD:DP:GQ:PL	0/1:57,51:108:99:1978,0,4535
chrV	561475	.	G	A	1375.77	PASS	AC=1;AF=0.500;AN=2;BaseQRankSum=0.031;ClippingRankSum=0.000;DP=88;ExcessHet=3.0103;FS=0.000;MLEAC=1;MLEAF=0.500;MQ=42.00;MQRankSum=0.000;QD=15.63;ReadPosRankSum=0.107;SOR=0.741	GT:AD:DP:GQ:PL	0/1:50,38:88:99:1404,0,1930
chrV	565136	.	G	A	1776.77	PASS	AC=1;AF=0.500;AN=2;BaseQRankSum=0.012;ClippingRankSum=0.000;DP=97;ExcessHet=3.0103;FS=5.088;MLEAC=1;MLEAF=0.500;MQ=42.00;MQRankSum=0.000;QD=18.32;ReadPosRankSum=1.128;SOR=0.348	GT:AD:DP:GQ:PL	0/1:49,48:97:99:1805,0,1814
chrVI	16536	.	G	A	2175.77	PASS	AC=1;AF=0.500;AN=2;BaseQRankSum=-0.687;ClippingRankSum=0.000;DP=125;ExcessHet=3.0103;FS=0.674;MLEAC=1;MLEAF=0.500;MQ=42.00;MQRankSum=0.000;QD=17.41;ReadPosRankSum=-2.151;SOR=0.575	GT:AD:DP:GQ:PL	0/1:66,59:125:99:2204,0,2420
chrVI	52177	.	G	A	1873.77	PASS	AC=1;AF=0.500;AN=2;BaseQRankSum=1.800;ClippingRankSum=0.000;DP=110;ExcessHet=3.0103;FS=0.000;MLEAC=1;MLEAF=0.500;MQ=42.00;MQRankSum=0.000;QD=17.03;ReadPosRankSum=-0.135;SOR=0.634	GT:AD:DP:GQ:PL	0/1:59,51:110:99:1902,0,2207
chrVI	53076	.	G	A	2521.77	PASS	AC=1;AF=0.500;AN=2;BaseQRankSum=0.378;ClippingRankSum=0.000;DP=129;ExcessHet=3.0103;FS=2.234;MLEAC=1;MLEAF=0.500;MQ=42.00;MQRankSum=0.000;QD=19.55;ReadPosRankSum=0.161;SOR=0.614	GT:AD:DP:GQ:PL	0/1:61,68:129:99:2550,0,2222
chrVI	56565	.	G	A	1868.77	PASS	AC=1;AF=0.500;AN=2;BaseQRankSum=-0.730;ClippingRankSum=0.000;DP=111;ExcessHet=3.0103;FS=7.340;MLEAC=1;MLEAF=0.500;MQ=42.00;MQRankSum=0.000;QD=16.84;ReadPosRankSum=-0.374;SOR=0.831	GT:AD:DP:GQ:PL	0/1:60,51:111:99:1897,0,2268
chrVI	61969	.	G	A	2303.77	PASS	AC=1;AF=0.500;AN=2;BaseQRankSum=-0.017;ClippingRankSum=0.000;DP=115;ExcessHet=3.0103;FS=1.518;MLEAC=1;MLEAF=0.500;MQ=41.98;MQRankSum=-0.923;QD=20.03;ReadPosRankSum=2.738;SOR=0.917	GT:AD:DP:GQ:PL	0/1:54,61:115:99:2332,0,1944
chrVI	65043	.	C	T	1906.77	PASS	AC=1;AF=0.500;AN=2;BaseQRankSum=-0.136;ClippingRankSum=0.000;DP=111;ExcessHet=3.0103;FS=0.000;MLEAC=1;MLEAF=0.500;MQ=42.00;MQRankSum=0.000;QD=17.18;ReadPosRankSum=0.248;SOR=0.629	GT:AD:DP:GQ:PL	0/1:59,52:111:99:1935,0,2206
chrVI	78742	.	C	T	1764.77	PASS	AC=1;AF=0.500;AN=2;BaseQRankSum=1.274;ClippingRankSum=0.000;DP=102;ExcessHet=3.0103;FS=0.000;MLEAC=1;MLEAF=0.500;MQ=42.00;MQRankSum=0.000;QD=17.30;ReadPosRankSum=0.043;SOR=0.702	GT:AD:DP:GQ:PL	0/1:54,48:102:99:1793,0,2025
chrVI	87397	.	G	A	2080.77	PASS	AC=1;AF=0.500;AN=2;BaseQRankSum=1.141;ClippingRankSum=0.000;DP=117;ExcessHet=3.0103;FS=0.688;MLEAC=1;MLEAF=0.500;MQ=42.00;MQRankSum=0.000;QD=17.78;ReadPosRankSum=0.521;SOR=0.608	GT:AD:DP:GQ:PL	0/1:60,57:117:99:2109,0,2212
chrVI	101465	.	C	T	1843.77	PASS	AC=1;AF=0.500;AN=2;BaseQRankSum=-1.295;ClippingRankSum=0.000;DP=104;ExcessHet=3.0103;FS=0.000;MLEAC=1;MLEAF=0.500;MQ=41.98;MQRankSum=1.019;QD=17.73;ReadPosRankSum=0.421;SOR=0.693	GT:AD:DP:GQ:PL	0/1:52,52:104:99:1872,0,1938
chrVI	123904	.	G	A	1784.77	PASS	AC=1;AF=0.500;AN=2;BaseQRankSum=-1.020;ClippingRankSum=0.000;DP=105;ExcessHet=3.0103;FS=2.540;MLEAC=1;MLEAF=0.500;MQ=41.86;MQRankSum=-1.050;QD=17.00;ReadPosRankSum=-0.025;SOR=1.007	GT:AD:DP:GQ:PL	0/1:56,49:105:99:1813,0,2115
chrVI	137444	.	G	A	2589.77	PASS	AC=1;AF=0.500;AN=2;BaseQRankSum=0.332;ClippingRankSum=0.000;DP=119;ExcessHet=3.0103;FS=1.472;MLEAC=1;MLEAF=0.500;MQ=42.00;MQRankSum=0.000;QD=21.76;ReadPosRankSum=0.557;SOR=0.553	GT:AD:DP:GQ:PL	0/1:51,68:119:99:2618,0,1838
chrVI	145378	.	C	T	2093.77	PASS	AC=1;AF=0.500;AN=2;BaseQRankSum=-0.495;ClippingRankSum=0.000;DP=132;ExcessHet=3.0103;FS=0.643;MLEAC=1;MLEAF=0.500;MQ=42.00;MQRankSum=0.000;QD=15.86;ReadPosRankSum=0.822;SOR=0.767	GT:AD:DP:GQ:PL	0/1:73,59:132:99:2122,0,2724
chrVI	146888	.	C	T	1608.77	PASS	AC=1;AF=0.500;AN=2;BaseQRankSum=1.090;ClippingRankSum=0.000;DP=99;ExcessHet=3.0103;FS=8.146;MLEAC=1;MLEAF=0.500;MQ=42.00;MQRankSum=0.000;QD=16.25;ReadPosRankSum=3.203;SOR=0.426	GT:AD:DP:GQ:PL	0/1:55,44:99:99:1637,0,2015
chrVI	152705	.	C	T	1489.77	PASS	AC=1;AF=0.500;AN=2;BaseQRankSum=-0.070;ClippingRankSum=0.000;DP=106;ExcessHet=3.0103;FS=0.734;MLEAC=1;MLEAF=0.500;MQ=42.00;MQRankSum=0.000;QD=14.05;ReadPosRankSum=-0.798;SOR=0.801	GT:AD:DP:GQ:PL	0/1:63,43:106:99:1518,0,2430
chrVI	163907	.	G	A	1644.77	PASS	AC=1;AF=0.500;AN=2;BaseQRankSum=1.584;ClippingRankSum=0.000;DP=88;ExcessHet=3.0103;FS=6.813;MLEAC=1;MLEAF=0.500;MQ=42.00;MQRankSum=0.000;QD=18.69;ReadPosRankSum=-0.014;SOR=0.551	GT:AD:DP:GQ:PL	0/1:43,45:88:99:1673,0,1599
chrVI	164944	.	C	T	1668.77	PASS	AC=1;AF=0.500;AN=2;BaseQRankSum=-1.094;ClippingRankSum=0.000;DP=119;ExcessHet=3.0103;FS=12.006;MLEAC=1;MLEAF=0.500;MQ=42.00;MQRankSum=0.000;QD=14.02;ReadPosRankSum=-1.268;SOR=1.151	GT:AD:DP:GQ:PL	0/1:69,50:119:99:1697,0,2620
chrVI	181081	.	G	A	2339.77	PASS	AC=1;AF=0.500;AN=2;BaseQRankSum=0.085;ClippingRankSum=0.000;DP=112;ExcessHet=3.0103;FS=0.000;MLEAC=1;MLEAF=0.500;MQ=41.88;MQRankSum=-0.848;QD=20.89;ReadPosRankSum=-1.656;SOR=0.655	GT:AD:DP:GQ:PL	0/1:48,64:112:99:2368,0,1715
chrVI	184402	.	G	A	1793.77	PASS	AC=1;AF=0.500;AN=2;BaseQRankSum=1.279;ClippingRankSum=0.000;DP=111;ExcessHet=3.0103;FS=0.719;MLEAC=1;MLEAF=0.500;MQ=42.00;MQRankSum=0.000;QD=16.16;ReadPosRankSum=-0.432;SOR=0.579	GT:AD:DP:GQ:PL	0/1:61,50:111:99:1822,0,2290
chrVI	204965	.	G	A	2390.77	PASS	AC=1;AF=0.500;AN=2;BaseQRankSum=0.331;ClippingRankSum=0.000;DP=99;ExcessHet=3.0103;FS=5.173;MLEAC=1;MLEAF=0.500;MQ=41.85;MQRankSum=0.371;QD=24.15;ReadPosRankSum=0.236;SOR=1.111	GT:AD:DP:GQ:PL	0/1:37,62:99:99:2419,0,1321
chrVI	213670	.	G	A	1886.77	PASS	AC=1;AF=0.500;AN=2;BaseQRankSum=0.903;ClippingRankSum=0.000;DP=116;ExcessHet=3.0103;FS=4.510;MLEAC=1;MLEAF=0.500;MQ=42.00;MQRankSum=0.000;QD=16.27;ReadPosRankSum=0.576;SOR=0.994	GT:AD:DP:GQ:PL	0/1:64,52:116:99:1915,0,2377
chrVI	221431	.	G	A	2346.77	PASS	AC=1;AF=0.500;AN=2;BaseQRankSum=1.514;ClippingRankSum=0.000;DP=106;ExcessHet=3.0103;FS=0.735;MLEAC=1;MLEAF=0.500;MQ=42.00;MQRankSum=0.000;QD=22.14;ReadPosRankSum=-0.471;SOR=0.588	GT:AD:DP:GQ:PL	0/1:44,62:106:99:2375,0,1585
chrVI	223814	.	G	A	1546.77	PASS	AC=1;AF=0.500;AN=2;BaseQRankSum=1.533;ClippingRankSum=0.000;DP=99;ExcessHet=3.0103;FS=7.939;MLEAC=1;MLEAF=0.500;MQ=42.00;MQRankSum=0.000;QD=15.62;ReadPosRankSum=0.729;SOR=0.723	GT:AD:DP:GQ:PL	0/1:56,43:99:99:1575,0,2054
chrVI	227914	.	C	T	2379.77	PASS	AC=1;AF=0.500;AN=2;BaseQRankSum=-0.103;ClippingRankSum=0.000;DP=129;ExcessHet=3.0103;FS=7.089;MLEAC=1;MLEAF=0.500;MQ=41.87;MQRankSum=0.033;QD=18.45;ReadPosRankSum=-0.145;SOR=0.324	GT:AD:DP:GQ:PL	0/1:63,66:129:99:2408,0,2320
chrVI	247047	.	C	T	1663.77	PASS	AC=1;AF=0.500;AN=2;BaseQRankSum=1.884;ClippingRankSum=0.000;DP=96;ExcessHet=3.0103;FS=8.172;MLEAC=1;MLEAF=0.500;MQ=42.00;MQRankSum=0.000;QD=17.33;ReadPosRankSum=0.454;SOR=0.915	GT:AD:DP:GQ:PL	0/1:50,46:96:99:1692,0,1848
chrVI	259430	.	C	T	1902.77	PASS	AC=1;AF=0.500;AN=2;BaseQRankSum=0.737;ClippingRankSum=0.000;DP=101;ExcessHet=3.0103;FS=0.741;MLEAC=1;MLEAF=0.500;MQ=42.00;MQRankSum=0.000;QD=18.84;ReadPosRankSum=-0.785;SOR=0.660	GT:AD:DP:GQ:PL	0/1:50,51:101:99:1931,0,1895
chrVII	10179	.	G	A	1930.77	PASS	AC=1;AF=0.500;AN=2;BaseQRankSum=0.624;ClippingRankSum=0.000;DP=96;ExcessHet=3.0103;FS=6.632;MLEAC=1;MLEAF=0.500;MQ=41.98;MQRankSum=-0.899;QD=20.11;ReadPosRankSum=-1.043;SOR=1.358	GT:AD:DP:GQ:PL	0/1:44,52:96:99:1959,0,1628
chrVII	16793	.	G	A	1641.77	PASS	AC=1;AF=0.500;AN=2;BaseQRankSum=0.648;ClippingRankSum=0.000;DP=96;ExcessHet=3.0103;FS=6.477;MLEAC=1;MLEAF=0.500;MQ=42.00;MQRankSum=0.000;QD=17.10;ReadPosRankSum=0.437;SOR=1.088	GT:AD:DP:GQ:PL	0/1:51,45:96:99:1670,0,1895
chrVII	19562	.	C	T	2414.77	PASS	AC=1;AF=0.500;AN=2;BaseQRankSum=1.123;ClippingRankSum=0.000;DP=123;ExcessHet=3.0103;FS=2.291;MLEAC=1;MLEAF=0.500;MQ=42.00;MQRankSum=0.000;QD=19.63;ReadPosRankSum=-0.283;SOR=0.740	GT:AD:DP:GQ:PL	0/1:59,64:123:99:2443,0,2155
chrVII	44454	.	C	T	1970.77	PASS	AC=1;AF=0.500;AN=2;BaseQRankSum=-1.710;ClippingRankSum=0.000;DP=105;ExcessHet=3.0103;FS=0.000;MLEAC=1;MLEAF=0.500;MQ=42.00;MQRankSum=0.000;QD=18.77;ReadPosRankSum=-0.029;SOR=0.655	GT:AD:DP:GQ:PL	0/1:52,53:105:99:1999,0,1987
chrVII	45206	.	G	A	2327.77	PASS	AC=1;AF=0.500;AN=2;BaseQRankSum=1.282;ClippingRankSum=0.000;DP=116;ExcessHet=3.0103;FS=0.000;MLEAC=1;MLEAF=0.500;MQ=42.00;MQRankSum=0.000;QD=20.07;ReadPosRankSum=0.267;SOR=0.639	GT:AD:DP:GQ:PL	0/1:54,62:116:99:2356,0,1953
chrVII	55077	.	C	T	1698.77	PASS	AC=1;AF=0.500;AN=2;BaseQRankSum=-0.428;ClippingRankSum=0.000;DP=97;ExcessHet=3.0103;FS=0.759;MLEAC=1;MLEAF=0.500;MQ=42.00;MQRankSum=0.000;QD=17.51;ReadPosRankSum=-1.778;SOR=0.746	GT:AD:DP:GQ:PL	0/1:51,46:97:99:1727,0,1945
chrVII	63139	.	C	T	2235.77	PASS	AC=1;AF=0.500;AN=2;BaseQRankSum=0.412;ClippingRankSum=0.000;DP=109;ExcessHet=3.0103;FS=0.000;MLEAC=1;MLEAF=0.500;MQ=41.98;MQRankSum=-0.902;QD=20.51;ReadPosRankSum=-1.320;SOR=0.726	GT:AD:DP:GQ:PL	0/1:50,59:109:99:2264,0,1858
chrVII	75021	.	C	T	1760.77	PASS	AC=1;AF=0.500;AN=2;BaseQRankSum=-1.753;ClippingRankSum=0.000;DP=111;ExcessHet=3.0103;FS=1.521;MLEAC=1;MLEAF=0.500;MQ=42.00;MQRankSum=0.000;QD=15.86;ReadPosRankSum=-1.171;SOR=0.690	GT:AD:DP:GQ:PL	0/1:61,50:111:99:1789,0,2300
chrVII	76578	.	C	T	1862.77	PASS	AC=1;AF=0.500;AN=2;BaseQRankSum=-1.230;ClippingRankSum=0.000;DP=107;ExcessHet=3.0103;FS=0.723;MLEAC=1;MLEAF=0.500;MQ=42.00;MQRankSum=0.000;QD=17.41;ReadPosRankSum=-0.449;SOR=0.582	GT:AD:DP:GQ:PL	0/1:52,55:107:99:1891,0,1807
chrVII	76902	.	C	T	2052.77	PASS	AC=1;AF=0.500;AN=2;BaseQRankSum=0.988;ClippingRankSum=0.000;DP=110;ExcessHet=3.0103;FS=3.472;MLEAC=1;MLEAF=0.500;MQ=41.98;MQRankSum=-0.964;QD=18.66;ReadPosRankSum=1.553;SOR=0.443	GT:AD:DP:GQ:PL	0/1:54,56:110:99:2081,0,2000
chrVII	95069	.	G	A	1924.77	PASS	AC=1;AF=0.500;AN=2;BaseQRankSum=-0.466;ClippingRankSum=0.000;DP=103;ExcessHet=3.0103;FS=0.733;MLEAC=1;MLEAF=0.500;MQ=42.00;MQRankSum=0.000;QD=18.69;ReadPosRankSum=0.190;SOR=0.736	GT:AD:DP:GQ:PL	0/1:51,52:103:99:1953,0,1935
chrVII	144730	.	C	T	1689.77	PASS	AC=1;AF=0.500;AN=2;BaseQRankSum=-1.685;ClippingRankSum=0.000;DP=108;ExcessHet=3.0103;FS=15.043;MLEAC=1;MLEAF=0.500;MQ=42.00;MQRankSum=0.000;QD=15.65;ReadPosRankSum=-0.825;SOR=1.606	GT:AD:DP:GQ:PL	0/1:61,47:108:99:1718,0,2348
chrVII	149010	.	C	T	1968.77	PASS	AC=1;AF=0.500;AN=2;BaseQRankSum=-1.826;ClippingRankSum=0.000;DP=106;ExcessHet=3.0103;FS=4.797;MLEAC=1;MLEAF=0.500;MQ=42.00;MQRankSum=0.000;QD=18.57;ReadPosRankSum=-0.227;SOR=0.713	GT:AD:DP:GQ:PL	0/1:53,53:106:99:1997,0,2029
chrVII	165120	.	G	A	2195.77	PASS	AC=1;AF=0.500;AN=2;BaseQRankSum=-1.218;ClippingRankSum=0.000;DP=104;ExcessHet=3.0103;FS=0.750;MLEAC=1;MLEAF=0.500;MQ=42.00;MQRankSum=0.000;QD=21.11;ReadPosRankSum=-0.472;SOR=0.856	GT:AD:DP:GQ:PL	0/1:45,59:104:99:2224,0,1652
chrVII	166821	.	C	T	2197.77	PASS	AC=1;AF=0.500;AN=2;BaseQRankSum=0.550;ClippingRankSum=0.000;DP=114;ExcessHet=3.0103;FS=0.704;MLEAC=1;MLEAF=0.500;MQ=42.00;MQRankSum=0.000;QD=19.28;ReadPosRankSum=0.780;SOR=0.604	GT:AD:DP:GQ:PL	0/1:55,59:114:99:2226,0,2048
chrVII	168497	.	C	T	2466.77	PASS	AC=1;AF=0.500;AN=2;BaseQRankSum=-0.395;ClippingRankSum=0.000;DP=124;ExcessHet=3.0103;FS=1.436;MLEAC=1;MLEAF=0.500;MQ=41.88;MQRankSum=-0.891;QD=19.89;ReadPosRankSum=-0.439;SOR=0.880	GT:AD:DP:GQ:PL	0/1:56,68:124:99:2495,0,2033
chrVII	174120	.	C	T	1713.77	PASS	AC=1;AF=0.500;AN=2;BaseQRankSum=1.241;ClippingRankSum=0.000;DP=116;ExcessHet=3.0103;FS=5.859;MLEAC=1;MLEAF=0.500;MQ=41.88;MQRankSum=0.858;QD=14.77;ReadPosRankSum=1.359;SOR=0.663	GT:AD:DP:GQ:PL	0/1:68,48:116:99:1742,0,2570
chrVII	203760	.	G	A	1792.77	PASS	AC=1;AF=0.500;AN=2;BaseQRankSum=0.108;ClippingRankSum=0.000;DP=106;ExcessHet=3.0103;FS=2.526;MLEAC=1;MLEAF=0.500;MQ=41.98;MQRankSum=-1.060;QD=16.91;ReadPosRankSum=1.300;SOR=0.980	GT:AD:DP:GQ:PL	0/1:57,49:106:99:1821,0,2145
chrVII	205555	.	C	T	2074.77	PASS	AC=1;AF=0.500;AN=2;BaseQRankSum=-0.788;ClippingRankSum=0.000;DP=113;ExcessHet=3.0103;FS=12.475;MLEAC=1;MLEAF=0.500;MQ=42.00;MQRankSum=0.000;QD=18.36;ReadPosRankSum=-0.567;SOR=0.203	GT:AD:DP:GQ:PL	0/1:57,56:113:99:2103,0,2146
chrVII	205636	.	C	T	2060.77	PASS	AC=1;AF=0.500;AN=2;BaseQRankSum=0.056;ClippingRankSum=0.000;DP=135;ExcessHet=3.0103;FS=6.693;MLEAC=1;MLEAF=0.500;MQ=41.90;MQRankSum=-1.137;QD=15.26;ReadPosRankSum=0.249;SOR=1.262	GT:AD:DP:GQ:PL	0/1:77,58:135:99:2089,0,2882
chrVII	212813	.	C	T	1595.77	PASS	AC=1;AF=0.500;AN=2;BaseQRankSum=-0.018;ClippingRankSum=0.000;DP=93;ExcessHet=3.0103;FS=0.774;MLEAC=1;MLEAF=0.500;MQ=42.00;MQRankSum=0.000;QD=17.16;ReadPosRankSum=0.145;SOR=0.582	GT:AD:DP:GQ:PL	0/1:49,44:93:99:1624,0,1832
chrVII	213279	.	C	T	1930.77	PASS	AC=1;AF=0.500;AN=2;BaseQRankSum=-1.185;ClippingRankSum=0.000;DP=110;ExcessHet=3.0103;FS=3.516;MLEAC=1;MLEAF=0.500;MQ=42.00;MQRankSum=0.000;QD=17.55;ReadPosRankSum=-1.058;SOR=0.547	GT:AD:DP:GQ:PL	0/1:56,54:110:99:1959,0,2122
chrVII	235102	.	C	T	2191.77	PASS	AC=1;AF=0.500;AN=2;BaseQRankSum=-0.946;ClippingRankSum=0.000;DP=117;ExcessHet=3.0103;FS=5.699;MLEAC=1;MLEAF=0.500;MQ=42.00;MQRankSum=0.000;QD=18.73;ReadPosRankSum=-0.169;SOR=0.813	GT:AD:DP:GQ:PL	0/1:58,59:117:99:2220,0,2178
chrVII	271411	.	G	A	1374.77	PASS	AC=1;AF=0.500;AN=2;BaseQRankSum=0.608;ClippingRankSum=0.000;DP=103;ExcessHet=3.0103;FS=5.084;MLEAC=1;MLEAF=0.500;MQ=42.00;MQRankSum=0.000;QD=13.35;ReadPosRankSum=0.815;SOR=1.248	GT:AD:DP:GQ:PL	0/1:63,40:103:99:1403,0,2409
chrVII	271817	.	G	A	1702.77	PASS	AC=1;AF=0.500;AN=2;BaseQRankSum=-2.263;ClippingRankSum=0.000;DP=100;ExcessHet=3.0103;FS=1.620;MLEAC=1;MLEAF=0.500;MQ=41.86;MQRankSum=0.962;QD=17.03;ReadPosRankSum=-0.776;SOR=0.576	GT:AD:DP:GQ:PL	0/1:53,47:100:99:1731,0,2028
chrVII	275014	.	C	T	1570.77	PASS	AC=1;AF=0.500;AN=2;BaseQRankSum=1.967;ClippingRankSum=0.000;DP=101;ExcessHet=3.0103;FS=1.641;MLEAC=1;MLEAF=0.500;MQ=41.36;MQRankSum=-0.432;QD=15.55;ReadPosRankSum=-1.101;SOR=0.917	GT:AD:DP:GQ:PL	0/1:57,44:101:99:1599,0,2108
chrVII	277496	.	C	T	2052.77	PASS	AC=1;AF=0.500;AN=2;BaseQRankSum=-0.543;ClippingRankSum=0.000;DP=107;ExcessHet=3.0103;FS=7.532;MLEAC=1;MLEAF=0.500;MQ=42.00;MQRankSum=0.000;QD=19.18;ReadPosRankSum=0.323;SOR=0.702	GT:AD:DP:GQ:PL	0/1:51,56:107:99:2081,0,1864
chrVII	319857	.	C	T	1935.77	PASS	AC=1;AF=0.500;AN=2;BaseQRankSum=2.476;ClippingRankSum=0.000;DP=117;ExcessHet=3.0103;FS=0.000;MLEAC=1;MLEAF=0.500;MQ=41.89;MQRankSum=-1.082;QD=16.55;ReadPosRankSum=1.255;SOR=0.730	GT:AD:DP:GQ:PL	0/1:64,53:117:99:1964,0,2414
chrVII	325178	.	C	T	1745.77	PASS	AC=1;AF=0.500;AN=2;BaseQRankSum=0.843;ClippingRankSum=0.000;DP=99;ExcessHet=3.0103;FS=0.000;MLEAC=1;MLEAF=0.500;MQ=41.71;MQRankSum=-1.422;QD=17.63;ReadPosRankSum=-0.278;SOR=0.737	GT:AD:DP:GQ:PL	0/1:50,49:99:99:1774,0,1880
chrVII	325753	.	C	T	1929.77	PASS	AC=1;AF=0.500;AN=2;BaseQRankSum=-0.245;ClippingRankSum=0.000;DP=92;ExcessHet=3.0103;FS=0.778;MLEAC=1;MLEAF=0.500;MQ=42.00;MQRankSum=0.000;QD=20.98;ReadPosRankSum=1.423;SOR=0.596	GT:AD:DP:GQ:PL	0/1:41,51:92:99:1958,0,1516
chrVII	334871	.	G	A	2130.77	PASS	AC=1;AF=0.500;AN=2;BaseQRankSum=0.491;ClippingRankSum=0.000;DP=107;ExcessHet=3.0103;FS=0.717;MLEAC=1;MLEAF=0.500;MQ=42.00;MQRankSum=0.000;QD=19.91;ReadPosRankSum=0.585;SOR=0.781	GT:AD:DP:GQ:PL	0/1:50,57:107:99:2159,0,1853
chrVII	341494	.	G	A	2014.77	PASS	AC=1;AF=0.500;AN=2;BaseQRankSum=1.266;ClippingRankSum=0.000;DP=97;ExcessHet=3.0103;FS=9.870;MLEAC=1;MLEAF=0.500;MQ=42.00;MQRankSum=0.000;QD=20.77;ReadPosRankSum=0.186;SOR=0.733	GT:AD:DP:GQ:PL	0/1:44,53:97:99:2043,0,1598
chrVII	347118	.	G	A	2036.77	PASS	AC=1;AF=0.500;AN=2;BaseQRankSum=1.130;ClippingRankSum=0.000;DP=118;ExcessHet=3.0103;FS=4.486;MLEAC=1;MLEAF=0.500;MQ=42.00;MQRankSum=0.000;QD=17.26;ReadPosRankSum=0.741;SOR=0.519	GT:AD:DP:GQ:PL	0/1:62,56:118:99:2065,0,2284
chrVII	349312	.	G	A	1953.77	PASS	AC=1;AF=0.500;AN=2;BaseQRankSum=1.823;ClippingRankSum=0.000;DP=92;ExcessHet=3.0103;FS=3.968;MLEAC=1;MLEAF=0.500;MQ=42.00;MQRankSum=0.000;QD=21.24;ReadPosRankSum=-2.111;SOR=0.379	GT:AD:DP:GQ:PL	0/1:41,51:92:99:1982,0,1492
chrVII	349404	.	G	A	1973.77	PASS	AC=1;AF=0.500;AN=2;BaseQRankSum=-0.473;ClippingRankSum=0.000;DP=117;ExcessHet=3.0103;FS=1.474;MLEAC=1;MLEAF=0.500;MQ=42.00;MQRankSum=0.000;QD=16.87;ReadPosRankSum=-0.933;SOR=0.686	GT:AD:DP:GQ:PL	0/1:63,54:117:99:2002,0,2402
chrVII	365989	.	G	A	2584.77	PASS	AC=1;AF=0.500;AN=2;BaseQRankSum=-0.528;ClippingRankSum=0.000;DP=118;ExcessHet=3.0103;FS=1.498;MLEAC=1;MLEAF=0.500;MQ=42.00;MQRankSum=0.000;QD=21.90;ReadPosRankSum=0.995;SOR=0.516	GT:AD:DP:GQ:PL	0/1:50,68:118:99:2613,0,1823
chrVII	383636	.	G	A	2405.77	PASS	AC=1;AF=0.500;AN=2;BaseQRankSum=1.172;ClippingRankSum=0.000;DP=117;ExcessHet=3.0103;FS=4.490;MLEAC=1;MLEAF=0.500;MQ=42.00;MQRankSum=0.000;QD=20.56;ReadPosRankSum=0.347;SOR=0.758	GT:AD:DP:GQ:PL	0/1:53,64:117:99:2434,0,1936
chrVII	388170	.	G	A	2085.77	PASS	AC=1;AF=0.500;AN=2;BaseQRankSum=-1.516;ClippingRankSum=0.000;DP=123;ExcessHet=3.0103;FS=0.675;MLEAC=1;MLEAF=0.500;MQ=41.98;MQRankSum=0.961;QD=16.96;ReadPosRankSum=0.079;SOR=0.770	GT:AD:DP:GQ:PL	0/1:65,58:123:99:2114,0,2443
chrVII	401111	.	C	T	1770.77	PASS	AC=1;AF=0.500;AN=2;BaseQRankSum=0.041;ClippingRankSum=0.000;DP=101;ExcessHet=3.0103;FS=1.603;MLEAC=1;MLEAF=0.500;MQ=42.00;MQRankSum=0.000;QD=17.53;ReadPosRankSum=0.431;SOR=0.836	GT:AD:DP:GQ:PL	0/1:53,48:101:99:1799,0,2023
chrVII	438470	.	C	T	2289.77	PASS	AC=1;AF=0.500;AN=2;BaseQRankSum=-2.985;ClippingRankSum=0.000;DP=122;ExcessHet=3.0103;FS=3.253;MLEAC=1;MLEAF=0.500;MQ=42.00;MQRankSum=0.000;QD=18.77;ReadPosRankSum=-0.251;SOR=0.464	GT:AD:DP:GQ:PL	0/1:60,62:122:99:2318,0,2233
chrVII	440896	.	G	A	2543.77	PASS	AC=1;AF=0.500;AN=2;BaseQRankSum=0.308;ClippingRankSum=0.000;DP=106;ExcessHet=3.0103;FS=1.608;MLEAC=1;MLEAF=0.500;MQ=41.86;MQRankSum=-0.743;QD=24.00;ReadPosRankSum=-0.571;SOR=0.591	GT:AD:DP:GQ:PL	0/1:39,67:106:99:2572,0,1391
chrVII	443107	.	C	T	2163.77	PASS	AC=1;AF=0.500;AN=2;BaseQRankSum=1.643;ClippingRankSum=0.000;DP=101;ExcessHet=3.0103;FS=1.635;MLEAC=1;MLEAF=0.500;MQ=42.00;MQRankSum=0.000;QD=21.42;ReadPosRankSum=-0.421;SOR=0.917	GT:AD:DP:GQ:PL	0/1:44,57:101:99:2192,0,1607
chrVII	484598	.	G	A	1887.77	PASS	AC=1;AF=0.500;AN=2;BaseQRankSum=-1.871;ClippingRankSum=0.000;DP=105;ExcessHet=3.0103;FS=0.726;MLEAC=1;MLEAF=0.500;MQ=42.00;MQRankSum=0.000;QD=17.98;ReadPosRankSum=0.168;SOR=0.590	GT:AD:DP:GQ:PL	0/1:53,52:105:99:1916,0,1973
chrVII	496918	.	C	T	2480.77	PASS	AC=1;AF=0.500;AN=2;BaseQRankSum=-0.553;ClippingRankSum=0.000;DP=126;ExcessHet=3.0103;FS=11.441;MLEAC=1;MLEAF=0.500;MQ=42.00;MQRankSum=0.000;QD=19.69;ReadPosRankSum=-0.412;SOR=0.399	GT:AD:DP:GQ:PL	0/1:57,69:126:99:2509,0,2087
chrVII	503093	.	G	A	2317.77	PASS	AC=1;AF=0.500;AN=2;BaseQRankSum=0.661;ClippingRankSum=0.000;DP=106;ExcessHet=3.0103;FS=3.644;MLEAC=1;MLEAF=0.500;MQ=42.00;MQRankSum=0.000;QD=21.87;ReadPosRankSum=0.336;SOR=0.914	GT:AD:DP:GQ:PL	0/1:44,62:106:99:2346,0,1557
chrVII	556136	.	G	A	1066.77	PASS	AC=1;AF=0.500;AN=2;BaseQRankSum=0.244;ClippingRankSum=0.000;DP=63;ExcessHet=3.0103;FS=2.139;MLEAC=1;MLEAF=0.500;MQ=41.97;MQRankSum=0.000;QD=17.49;ReadPosRankSum=0.225;SOR=0.932	GT:AD:DP:GQ:PL	0/1:31,30:61:99:1095,0,1126
chrVII	559316	.	C	T	2113.77	PASS	AC=1;AF=0.500;AN=2;BaseQRankSum=2.531;ClippingRankSum=0.000;DP=110;ExcessHet=3.0103;FS=6.345;MLEAC=1;MLEAF=0.500;MQ=42.08;MQRankSum=-0.953;QD=19.22;ReadPosRankSum=-1.661;SOR=0.302	GT:AD:DP:GQ:PL	0/1:51,59:110:99:2142,0,1808
chrVII	560053	.	G	A	2676.77	PASS	AC=1;AF=0.500;AN=2;BaseQRankSum=2.297;ClippingRankSum=0.000;DP=129;ExcessHet=3.0103;FS=0.655;MLEAC=1;MLEAF=0.500;MQ=41.98;MQRankSum=-0.888;QD=20.75;ReadPosRankSum=0.145;SOR=0.658	GT:AD:DP:GQ:PL	0/1:58,71:129:99:2705,0,2070
chrVII	584072	.	G	A	1713.77	PASS	AC=1;AF=0.500;AN=2;BaseQRankSum=1.546;ClippingRankSum=0.000;DP=101;ExcessHet=3.0103;FS=0.000;MLEAC=1;MLEAF=0.500;MQ=42.00;MQRankSum=0.000;QD=16.97;ReadPosRankSum=0.464;SOR=0.683	GT:AD:DP:GQ:PL	0/1:54,47:101:99:1742,0,2000
chrVII	595370	.	G	A	1995.77	PASS	AC=1;AF=0.500;AN=2;BaseQRankSum=-1.233;ClippingRankSum=0.000;DP=125;ExcessHet=3.0103;FS=6.827;MLEAC=1;MLEAF=0.500;MQ=41.88;MQRankSum=-1.112;QD=15.97;ReadPosRankSum=-1.600;SOR=0.958	GT:AD:DP:GQ:PL	0/1:70,55:125:99:2024,0,2690
chrVII	611852	.	C	T	2039.77	PASS	AC=1;AF=0.500;AN=2;BaseQRankSum=1.447;ClippingRankSum=0.000;DP=114;ExcessHet=3.0103;FS=0.000;MLEAC=1;MLEAF=0.500;MQ=41.87;MQRankSum=-1.000;QD=17.89;ReadPosRankSum=0.776;SOR=0.633	GT:AD:DP:GQ:PL	0/1:58,56:114:99:2068,0,2156
chrVII	634226	.	C	T	1754.77	PASS	AC=1;AF=0.500;AN=2;BaseQRankSum=-0.353;ClippingRankSum=0.000;DP=107;ExcessHet=3.0103;FS=9.386;MLEAC=1;MLEAF=0.500;MQ=41.86;MQRankSum=0.921;QD=16.40;ReadPosRankSum=1.691;SOR=0.243	GT:AD:DP:GQ:PL	0/1:59,48:107:99:1783,0,2246
chrVII	650755	.	C	T	2273.77	PASS	AC=1;AF=0.500;AN=2;BaseQRankSum=-2.305;ClippingRankSum=0.000;DP=117;ExcessHet=3.0103;FS=4.475;MLEAC=1;MLEAF=0.500;MQ=42.00;MQRankSum=0.000;QD=19.43;ReadPosRankSum=-0.220;SOR=0.407	GT:AD:DP:GQ:PL	0/1:53,64:117:99:2302,0,1958
chrVII	653184	.	G	A	1674.77	PASS	AC=1;AF=0.500;AN=2;BaseQRankSum=-0.531;ClippingRankSum=0.000;DP=93;ExcessHet=3.0103;FS=5.233;MLEAC=1;MLEAF=0.500;MQ=41.81;MQRankSum=-0.490;QD=18.01;ReadPosRankSum=0.243;SOR=0.491	GT:AD:DP:GQ:PL	0/1:45,48:93:99:1703,0,1535
chrVII	672150	.	G	A	2226.77	PASS	AC=1;AF=0.500;AN=2;BaseQRankSum=-0.700;ClippingRankSum=0.000;DP=117;ExcessHet=3.0103;FS=1.531;MLEAC=1;MLEAF=0.500;MQ=42.00;MQRankSum=0.000;QD=19.03;ReadPosRankSum=2.162;SOR=0.512	GT:AD:DP:GQ:PL	0/1:57,60:117:99:2255,0,2142
chrVII	681588	.	C	T	1862.77	PASS	AC=1;AF=0.500;AN=2;BaseQRankSum=1.597;ClippingRankSum=0.000;DP=107;ExcessHet=3.0103;FS=6.094;MLEAC=1;MLEAF=0.500;MQ=41.87;MQRankSum=-1.029;QD=17.41;ReadPosRankSum=1.057;SOR=0.339	GT:AD:DP:GQ:PL	0/1:56,51:107:99:1891,0,2004
chrVII	682070	.	G	A	1854.77	PASS	AC=1;AF=0.500;AN=2;BaseQRankSum=-0.156;ClippingRankSum=0.000;DP=92;ExcessHet=3.0103;FS=1.691;MLEAC=1;MLEAF=0.500;MQ=42.00;MQRankSum=0.000;QD=20.16;ReadPosRankSum=0.772;SOR=0.516	GT:AD:DP:GQ:PL	0/1:43,49:92:99:1883,0,1607
chrVII	720344	.	C	T	1651.77	PASS	AC=1;AF=0.500;AN=2;BaseQRankSum=0.366;ClippingRankSum=0.000;DP=99;ExcessHet=3.0103;FS=0.000;MLEAC=1;MLEAF=0.500;MQ=42.00;MQRankSum=0.000;QD=16.68;ReadPosRankSum=0.986;SOR=0.657	GT:AD:DP:GQ:PL	0/1:53,46:99:99:1680,0,2004
chrVII	762441	.	C	T	2226.77	PASS	AC=1;AF=0.500;AN=2;BaseQRankSum=-1.626;ClippingRankSum=0.000;DP=110;ExcessHet=3.0103;FS=18.808;MLEAC=1;MLEAF=0.500;MQ=42.00;MQRankSum=0.000;QD=20.24;ReadPosRankSum=1.501;SOR=0.787	GT:AD:DP:GQ:PL	0/1:50,60:110:99:2255,0,1843
chrVII	771337	.	G	A	1675.77	PASS	AC=1;AF=0.500;AN=2;BaseQRankSum=0.245;ClippingRankSum=0.000;DP=105;ExcessHet=3.0103;FS=1.568;MLEAC=1;MLEAF=0.500;MQ=42.00;MQRankSum=0.000;QD=15.96;ReadPosRankSum=-0.478;SOR=0.688	GT:AD:DP:GQ:PL	0/1:57,48:105:99:1704,0,2166
chrVII	790539	.	C	T	1797.77	PASS	AC=1;AF=0.500;AN=2;BaseQRankSum=-0.661;ClippingRankSum=0.000;DP=113;ExcessHet=3.0103;FS=2.414;MLEAC=1;MLEAF=0.500;MQ=42.00;MQRankSum=0.000;QD=15.91;ReadPosRankSum=1.307;SOR=0.934	GT:AD:DP:GQ:PL	0/1:63,50:113:99:1826,0,2344
chrVII	809435	.	G	A	2130.77	PASS	AC=1;AF=0.500;AN=2;BaseQRankSum=-0.885;ClippingRankSum=0.000;DP=107;ExcessHet=3.0103;FS=6.185;MLEAC=1;MLEAF=0.500;MQ=41.98;MQRankSum=-0.900;QD=19.91;ReadPosRankSum=0.589;SOR=1.256	GT:AD:DP:GQ:PL	0/1:49,58:107:99:2159,0,1810
chrVII	809487	.	G	A	2481.77	PASS	AC=1;AF=0.500;AN=2;BaseQRankSum=-1.190;ClippingRankSum=0.000;DP=112;ExcessHet=3.0103;FS=2.489;MLEAC=1;MLEAF=0.500;MQ=41.98;MQRankSum=-0.832;QD=22.16;ReadPosRankSum=-0.962;SOR=0.450	GT:AD:DP:GQ:PL	0/1:47,65:112:99:2510,0,1737
chrVII	823498	.	C	T	2022.77	PASS	AC=1;AF=0.500;AN=2;BaseQRankSum=0.724;ClippingRankSum=0.000;DP=106;ExcessHet=3.0103;FS=1.719;MLEAC=1;MLEAF=0.500;MQ=41.59;MQRankSum=1.188;QD=21.99;ReadPosRankSum=-0.322;SOR=0.521	GT:AD:DP:GQ:PL	0/1:39,53:92:99:2051,0,1419
chrVII	828744	.	G	A	2071.77	PASS	AC=1;AF=0.500;AN=2;BaseQRankSum=-1.097;ClippingRankSum=0.000;DP=110;ExcessHet=3.0103;FS=0.701;MLEAC=1;MLEAF=0.500;MQ=41.92;MQRankSum=0.078;QD=18.83;ReadPosRankSum=-1.783;SOR=0.621	GT:AD:DP:GQ:PL	0/1:53,57:110:99:2100,0,1996
chrVII	867714	.	C	T	1869.77	PASS	AC=1;AF=0.500;AN=2;BaseQRankSum=-2.496;ClippingRankSum=0.000;DP=95;ExcessHet=3.0103;FS=1.689;MLEAC=1;MLEAF=0.500;MQ=42.00;MQRankSum=0.000;QD=19.68;ReadPosRankSum=-0.469;SOR=0.961	GT:AD:DP:GQ:PL	0/1:42,53:95:99:1898,0,1482
chrVII	880160	.	G	A	1539.77	PASS	AC=1;AF=0.500;AN=2;BaseQRankSum=0.113;ClippingRankSum=0.000;DP=98;ExcessHet=3.0103;FS=0.761;MLEAC=1;MLEAF=0.500;MQ=42.00;MQRankSum=0.000;QD=15.71;ReadPosRankSum=1.072;SOR=0.560	GT:AD:DP:GQ:PL	0/1:54,44:98:99:1568,0,2064
chrVII	881091	.	C	T	2155.77	PASS	AC=1;AF=0.500;AN=2;BaseQRankSum=-0.312;ClippingRankSum=0.000;DP=101;ExcessHet=3.0103;FS=2.568;MLEAC=1;MLEAF=0.500;MQ=42.00;MQRankSum=0.000;QD=21.34;ReadPosRankSum=-0.242;SOR=0.960	GT:AD:DP:GQ:PL	0/1:44,57:101:99:2184,0,1619
chrVII	883763	.	G	A	1635.77	PASS	AC=1;AF=0.500;AN=2;BaseQRankSum=-0.443;ClippingRankSum=0.000;DP=115;ExcessHet=3.0103;FS=1.511;MLEAC=1;MLEAF=0.500;MQ=40.91;MQRankSum=1.885;QD=14.22;ReadPosRankSum=-1.573;SOR=0.909	GT:AD:DP:GQ:PL	0/1:66,49:115:99:1664,0,2449
chrVII	883838	.	G	A	2407.77	PASS	AC=1;AF=0.500;AN=2;BaseQRankSum=0.670;ClippingRankSum=0.000;DP=122;ExcessHet=3.0103;FS=0.680;MLEAC=1;MLEAF=0.500;MQ=42.00;MQRankSum=0.000;QD=19.90;ReadPosRankSum=0.806;SOR=0.582	GT:AD:DP:GQ:PL	0/1:56,65:121:99:2436,0,2048
chrVII	883885	.	G	A	2570.77	PASS	AC=1;AF=0.500;AN=2;BaseQRankSum=0.266;ClippingRankSum=0.000;DP=138;ExcessHet=3.0103;FS=0.632;MLEAC=1;MLEAF=0.500;MQ=42.00;MQRankSum=0.000;QD=18.76;ReadPosRankSum=0.610;SOR=0.607	GT:AD:DP:GQ:PL	0/1:66,71:137:99:2599,0,2389
chrVII	904675	.	G	A	2165.77	PASS	AC=1;AF=0.500;AN=2;BaseQRankSum=0.899;ClippingRankSum=0.000;DP=107;ExcessHet=3.0103;FS=0.000;MLEAC=1;MLEAF=0.500;MQ=42.00;MQRankSum=0.000;QD=20.24;ReadPosRankSum=0.516;SOR=0.635	GT:AD:DP:GQ:PL	0/1:49,58:107:99:2194,0,1764
chrVII	922441	.	G	A	1646.77	PASS	AC=1;AF=0.500;AN=2;BaseQRankSum=1.262;ClippingRankSum=0.000;DP=93;ExcessHet=3.0103;FS=2.725;MLEAC=1;MLEAF=0.500;MQ=42.00;MQRankSum=0.000;QD=17.71;ReadPosRankSum=0.211;SOR=0.446	GT:AD:DP:GQ:PL	0/1:47,46:93:99:1675,0,1744
chrVII	976888	.	G	A	1817.77	PASS	AC=1;AF=0.500;AN=2;BaseQRankSum=0.295;ClippingRankSum=0.000;DP=111;ExcessHet=3.0103;FS=0.000;MLEAC=1;MLEAF=0.500;MQ=42.00;MQRankSum=0.000;QD=16.38;ReadPosRankSum=0.384;SOR=0.661	GT:AD:DP:GQ:PL	0/1:59,52:111:99:1846,0,2137
chrVII	979435	.	G	A	1808.77	PASS	AC=1;AF=0.500;AN=2;BaseQRankSum=-0.305;ClippingRankSum=0.000;DP=104;ExcessHet=3.0103;FS=1.583;MLEAC=1;MLEAF=0.500;MQ=42.00;MQRankSum=0.000;QD=17.39;ReadPosRankSum=0.481;SOR=0.579	GT:AD:DP:GQ:PL	0/1:55,49:104:99:1837,0,2098
chrVII	989121	.	G	A	2437.77	PASS	AC=1;AF=0.500;AN=2;BaseQRankSum=1.662;ClippingRankSum=0.000;DP=126;ExcessHet=3.0103;FS=5.484;MLEAC=1;MLEAF=0.500;MQ=41.89;MQRankSum=-0.953;QD=19.35;ReadPosRankSum=0.301;SOR=1.142	GT:AD:DP:GQ:PL	0/1:61,65:126:99:2466,0,2223
chrVII	1004248	.	C	T	1604.77	PASS	AC=1;AF=0.500;AN=2;BaseQRankSum=-1.739;ClippingRankSum=0.000;DP=84;ExcessHet=3.0103;FS=7.242;MLEAC=1;MLEAF=0.500;MQ=42.00;MQRankSum=0.000;QD=19.10;ReadPosRankSum=-0.074;SOR=1.132	GT:AD:DP:GQ:PL	0/1:40,44:84:99:1633,0,1504
chrVII	1004263	.	C	T	1515.77	PASS	AC=1;AF=0.500;AN=2;BaseQRankSum=1.931;ClippingRankSum=0.000;DP=81;ExcessHet=3.0103;FS=4.261;MLEAC=1;MLEAF=0.500;MQ=42.00;MQRankSum=0.000;QD=18.71;ReadPosRankSum=-1.725;SOR=0.445	GT:AD:DP:GQ:PL	0/1:40,41:81:99:1544,0,1487
chrVII	1028601	.	C	T	2770.77	PASS	AC=1;AF=0.500;AN=2;BaseQRankSum=1.107;ClippingRankSum=0.000;DP=123;ExcessHet=3.0103;FS=17.750;MLEAC=1;MLEAF=0.500;MQ=41.88;MQRankSum=1.205;QD=22.53;ReadPosRankSum=0.580;SOR=1.141	GT:AD:DP:GQ:PL	0/1:51,72:123:99:2799,0,1845
chrVII	1036823	.	C	T	2317.77	PASS	AC=1;AF=0.500;AN=2;BaseQRankSum=0.629;ClippingRankSum=0.000;DP=116;ExcessHet=3.0103;FS=5.683;MLEAC=1;MLEAF=0.500;MQ=42.00;MQRankSum=0.000;QD=19.98;ReadPosRankSum=-0.243;SOR=0.673	GT:AD:DP:GQ:PL	0/1:53,63:116:99:2346,0,1933
chrVII	1051771	.	C	T	2093.77	PASS	AC=1;AF=0.500;AN=2;BaseQRankSum=1.042;ClippingRankSum=0.000;DP=110;ExcessHet=3.0103;FS=1.592;MLEAC=1;MLEAF=0.500;MQ=42.00;MQRankSum=0.000;QD=19.03;ReadPosRankSum=-1.041;SOR=0.520	GT:AD:DP:GQ:PL	0/1:53,57:110:99:2122,0,1766
chrVII	1058797	.	G	A	1813.77	PASS	AC=1;AF=0.500;AN=2;BaseQRankSum=0.055;ClippingRankSum=0.000;DP=95;ExcessHet=3.0103;FS=8.172;MLEAC=1;MLEAF=0.500;MQ=42.00;MQRankSum=0.000;QD=19.09;ReadPosRankSum=-0.123;SOR=0.810	GT:AD:DP:GQ:PL	0/1:46,49:95:99:1842,0,1680
chrVIII	14042	.	C	T	1893.77	PASS	AC=1;AF=0.500;AN=2;BaseQRankSum=0.387;ClippingRankSum=0.000;DP=107;ExcessHet=3.0103;FS=4.841;MLEAC=1;MLEAF=0.500;MQ=42.00;MQRankSum=0.000;QD=17.70;ReadPosRankSum=0.052;SOR=1.206	GT:AD:DP:GQ:PL	0/1:55,52:107:99:1922,0,2089
chrVIII	15874	.	C	T	2035.77	PASS	AC=1;AF=0.500;AN=2;BaseQRankSum=-1.533;ClippingRankSum=0.000;DP=111;ExcessHet=3.0103;FS=0.000;MLEAC=1;MLEAF=0.500;MQ=42.00;MQRankSum=0.000;QD=18.34;ReadPosRankSum=-0.591;SOR=0.724	GT:AD:DP:GQ:PL	0/1:55,56:111:99:2064,0,2065
chrVIII	18726	.	G	A	1942.77	PASS	AC=1;AF=0.500;AN=2;BaseQRankSum=-1.860;ClippingRankSum=0.000;DP=102;ExcessHet=3.0103;FS=0.729;MLEAC=1;MLEAF=0.500;MQ=42.00;MQRankSum=0.000;QD=19.05;ReadPosRankSum=-0.807;SOR=0.615	GT:AD:DP:GQ:PL	0/1:49,53:102:99:1971,0,1820
chrVIII	21752	.	G	A	1663.77	PASS	AC=1;AF=0.500;AN=2;BaseQRankSum=-0.742;ClippingRankSum=0.000;DP=97;ExcessHet=3.0103;FS=13.703;MLEAC=1;MLEAF=0.500;MQ=42.00;MQRankSum=0.000;QD=17.15;ReadPosRankSum=0.004;SOR=1.015	GT:AD:DP:GQ:PL	0/1:51,46:97:99:1692,0,1883
chrVIII	34984	.	G	A	1854.77	PASS	AC=1;AF=0.500;AN=2;BaseQRankSum=-0.456;ClippingRankSum=0.000;DP=108;ExcessHet=3.0103;FS=6.021;MLEAC=1;MLEAF=0.500;MQ=42.00;MQRankSum=0.000;QD=17.17;ReadPosRankSum=-0.014;SOR=1.181	GT:AD:DP:GQ:PL	0/1:57,51:108:99:1883,0,2108
chrVIII	36175	.	G	A	1320.77	PASS	AC=1;AF=0.500;AN=2;BaseQRankSum=-0.132;ClippingRankSum=0.000;DP=86;ExcessHet=3.0103;FS=0.804;MLEAC=1;MLEAF=0.500;MQ=42.13;MQRankSum=-0.909;QD=15.36;ReadPosRankSum=-0.048;SOR=0.807	GT:AD:DP:GQ:PL	0/1:46,40:86:99:1349,0,1577
chrVIII	46601	.	C	T	2019.77	PASS	AC=1;AF=0.500;AN=2;BaseQRankSum=-0.441;ClippingRankSum=0.000;DP=99;ExcessHet=3.0103;FS=5.158;MLEAC=1;MLEAF=0.500;MQ=42.00;MQRankSum=0.000;QD=20.40;ReadPosRankSum=-0.897;SOR=0.340	GT:AD:DP:GQ:PL	0/1:44,55:99:99:2048,0,1626
chrVIII	55092	.	G	A	2414.77	PASS	AC=1;AF=0.500;AN=2;BaseQRankSum=-1.169;ClippingRankSum=0.000;DP=122;ExcessHet=3.0103;FS=2.299;MLEAC=1;MLEAF=0.500;MQ=41.88;MQRankSum=-0.920;QD=19.79;ReadPosRankSum=0.207;SOR=0.506	GT:AD:DP:GQ:PL	0/1:57,65:122:99:2443,0,2104
chrVIII	75346	.	C	T	1706.77	PASS	AC=1;AF=0.500;AN=2;BaseQRankSum=3.372;ClippingRankSum=0.000;DP=100;ExcessHet=3.0103;FS=0.755;MLEAC=1;MLEAF=0.500;MQ=42.00;MQRankSum=0.000;QD=17.07;ReadPosRankSum=0.729;SOR=0.589	GT:AD:DP:GQ:PL	0/1:54,46:100:99:1735,0,2037
chrVIII	77267	.	G	A	1885.77	PASS	AC=1;AF=0.500;AN=2;BaseQRankSum=0.804;ClippingRankSum=0.000;DP=105;ExcessHet=3.0103;FS=0.000;MLEAC=1;MLEAF=0.500;MQ=42.00;MQRankSum=0.000;QD=17.96;ReadPosRankSum=-0.433;SOR=0.732	GT:AD:DP:GQ:PL	0/1:53,52:105:99:1914,0,1954
chrVIII	77844	.	C	T	1866.77	PASS	AC=1;AF=0.500;AN=2;BaseQRankSum=0.266;ClippingRankSum=0.000;DP=98;ExcessHet=3.0103;FS=2.588;MLEAC=1;MLEAF=0.500;MQ=42.00;MQRankSum=0.000;QD=19.05;ReadPosRankSum=0.851;SOR=0.481	GT:AD:DP:GQ:PL	0/1:48,50:98:99:1895,0,1728
chrVIII	78333	.	C	T	2567.77	PASS	AC=1;AF=0.500;AN=2;BaseQRankSum=2.693;ClippingRankSum=0.000;DP=125;ExcessHet=3.0103;FS=3.218;MLEAC=1;MLEAF=0.500;MQ=41.89;MQRankSum=-0.899;QD=20.54;ReadPosRankSum=1.121;SOR=0.923	GT:AD:DP:GQ:PL	0/1:57,68:125:99:2596,0,2089
chrVIII	82733	.	G	A	2274.77	PASS	AC=1;AF=0.500;AN=2;BaseQRankSum=1.093;ClippingRankSum=0.000;DP=115;ExcessHet=3.0103;FS=0.691;MLEAC=1;MLEAF=0.500;MQ=42.00;MQRankSum=0.000;QD=19.78;ReadPosRankSum=0.695;SOR=0.776	GT:AD:DP:GQ:PL	0/1:54,61:115:99:2303,0,2010
chrVIII	85027	.	C	T	1448.77	PASS	AC=1;AF=0.500;AN=2;BaseQRankSum=0.177;ClippingRankSum=0.000;DP=106;ExcessHet=3.0103;FS=4.921;MLEAC=1;MLEAF=0.500;MQ=42.00;MQRankSum=0.000;QD=13.67;ReadPosRankSum=-0.988;SOR=0.720	GT:AD:DP:GQ:PL	0/1:64,42:106:99:1477,0,2429
chrVIII	85344	.	G	A	2398.77	PASS	AC=1;AF=0.500;AN=2;BaseQRankSum=1.253;ClippingRankSum=0.000;DP=101;ExcessHet=3.0103;FS=0.766;MLEAC=1;MLEAF=0.500;MQ=42.00;MQRankSum=0.000;QD=23.75;ReadPosRankSum=0.231;SOR=0.557	GT:AD:DP:GQ:PL	0/1:39,62:101:99:2427,0,1314
chrVIII	102590	.	C	T	2169.77	PASS	AC=1;AF=0.500;AN=2;BaseQRankSum=-0.729;ClippingRankSum=0.000;DP=122;ExcessHet=3.0103;FS=2.270;MLEAC=1;MLEAF=0.500;MQ=41.98;MQRankSum=-1.000;QD=17.78;ReadPosRankSum=-0.432;SOR=0.778	GT:AD:DP:GQ:PL	0/1:62,60:122:99:2198,0,2308
chrVIII	143633	.	C	T	1915.77	PASS	AC=1;AF=0.500;AN=2;BaseQRankSum=-0.553;ClippingRankSum=0.000;DP=112;ExcessHet=3.0103;FS=2.441;MLEAC=1;MLEAF=0.500;MQ=42.00;MQRankSum=0.000;QD=17.11;ReadPosRankSum=1.030;SOR=0.750	GT:AD:DP:GQ:PL	0/1:60,52:112:99:1944,0,2277
chrVIII	151051	.	C	T	2221.77	PASS	AC=1;AF=0.500;AN=2;BaseQRankSum=1.277;ClippingRankSum=0.000;DP=108;ExcessHet=3.0103;FS=0.000;MLEAC=1;MLEAF=0.500;MQ=42.00;MQRankSum=0.000;QD=20.57;ReadPosRankSum=-0.538;SOR=0.687	GT:AD:DP:GQ:PL	0/1:49,59:108:99:2250,0,1806
chrVIII	170673	.	G	A	1932.77	PASS	AC=1;AF=0.500;AN=2;BaseQRankSum=1.859;ClippingRankSum=0.000;DP=105;ExcessHet=3.0103;FS=7.618;MLEAC=1;MLEAF=0.500;MQ=42.00;MQRankSum=0.000;QD=18.41;ReadPosRankSum=-0.693;SOR=1.159	GT:AD:DP:GQ:PL	0/1:51,54:105:99:1961,0,1798
chrVIII	210365	.	C	T	1812.77	PASS	AC=1;AF=0.500;AN=2;BaseQRankSum=0.983;ClippingRankSum=0.000;DP=103;ExcessHet=3.0103;FS=1.588;MLEAC=1;MLEAF=0.500;MQ=42.00;MQRankSum=0.000;QD=17.60;ReadPosRankSum=0.146;SOR=0.908	GT:AD:DP:GQ:PL	0/1:53,50:103:99:1841,0,1932
chrVIII	220844	.	G	A	2238.77	PASS	AC=1;AF=0.500;AN=2;BaseQRankSum=0.301;ClippingRankSum=0.000;DP=110;ExcessHet=3.0103;FS=3.541;MLEAC=1;MLEAF=0.500;MQ=42.00;MQRankSum=0.000;QD=20.35;ReadPosRankSum=-0.499;SOR=1.063	GT:AD:DP:GQ:PL	0/1:51,59:110:99:2267,0,1877
chrVIII	222585	.	G	A	2048.77	PASS	AC=1;AF=0.500;AN=2;BaseQRankSum=0.019;ClippingRankSum=0.000;DP=135;ExcessHet=3.0103;FS=0.000;MLEAC=1;MLEAF=0.500;MQ=42.00;MQRankSum=0.000;QD=15.18;ReadPosRankSum=-2.023;SOR=0.713	GT:AD:DP:GQ:PL	0/1:78,57:135:99:2077,0,2976
chrVIII	224252	.	G	A	2060.77	PASS	AC=1;AF=0.500;AN=2;BaseQRankSum=2.073;ClippingRankSum=0.000;DP=111;ExcessHet=3.0103;FS=0.707;MLEAC=1;MLEAF=0.500;MQ=42.00;MQRankSum=0.000;QD=18.57;ReadPosRankSum=-1.325;SOR=0.806	GT:AD:DP:GQ:PL	0/1:56,55:111:99:2089,0,2057
chrVIII	227181	.	C	T	2032.77	PASS	AC=1;AF=0.500;AN=2;BaseQRankSum=-1.521;ClippingRankSum=0.000;DP=99;ExcessHet=3.0103;FS=2.608;MLEAC=1;MLEAF=0.500;MQ=42.00;MQRankSum=0.000;QD=20.53;ReadPosRankSum=-0.964;SOR=0.478	GT:AD:DP:GQ:PL	0/1:43,56:99:99:2061,0,1551
chrVIII	242490	.	G	A	2104.77	PASS	AC=1;AF=0.500;AN=2;BaseQRankSum=1.496;ClippingRankSum=0.000;DP=118;ExcessHet=3.0103;FS=4.591;MLEAC=1;MLEAF=0.500;MQ=42.00;MQRankSum=0.000;QD=17.84;ReadPosRankSum=-0.856;SOR=0.373	GT:AD:DP:GQ:PL	0/1:60,58:118:99:2133,0,2193
chrVIII	320695	.	C	T	1938.77	PASS	AC=1;AF=0.500;AN=2;BaseQRankSum=-0.298;ClippingRankSum=0.000;DP=109;ExcessHet=3.0103;FS=0.713;MLEAC=1;MLEAF=0.500;MQ=42.00;MQRankSum=0.000;QD=17.79;ReadPosRankSum=1.000;SOR=0.808	GT:AD:DP:GQ:PL	0/1:56,53:109:99:1967,0,2132
chrVIII	324459	.	G	A	1806.77	PASS	AC=1;AF=0.500;AN=2;BaseQRankSum=-0.448;ClippingRankSum=0.000;DP=94;ExcessHet=3.0103;FS=2.726;MLEAC=1;MLEAF=0.500;MQ=42.00;MQRankSum=0.000;QD=19.22;ReadPosRankSum=-1.642;SOR=0.452	GT:AD:DP:GQ:PL	0/1:45,49:94:99:1835,0,1706
chrVIII	324777	.	G	A	1854.77	PASS	AC=1;AF=0.500;AN=2;BaseQRankSum=-1.080;ClippingRankSum=0.000;DP=104;ExcessHet=3.0103;FS=0.737;MLEAC=1;MLEAF=0.500;MQ=42.00;MQRankSum=0.000;QD=17.83;ReadPosRankSum=-1.081;SOR=0.561	GT:AD:DP:GQ:PL	0/1:53,51:104:99:1883,0,2009
chrVIII	342519	.	C	T	1816.77	PASS	AC=1;AF=0.500;AN=2;BaseQRankSum=-0.739;ClippingRankSum=0.000;DP=108;ExcessHet=3.0103;FS=2.496;MLEAC=1;MLEAF=0.500;MQ=42.00;MQRankSum=0.000;QD=16.82;ReadPosRankSum=-0.538;SOR=0.530	GT:AD:DP:GQ:PL	0/1:57,51:108:99:1845,0,2134
chrVIII	354549	.	C	T	2016.77	PASS	AC=1;AF=0.500;AN=2;BaseQRankSum=1.256;ClippingRankSum=0.000;DP=105;ExcessHet=3.0103;FS=1.567;MLEAC=1;MLEAF=0.500;MQ=42.00;MQRankSum=0.000;QD=19.21;ReadPosRankSum=0.033;SOR=0.522	GT:AD:DP:GQ:PL	0/1:51,54:105:99:2045,0,1851
chrVIII	369648	.	C	T	1454.77	PASS	AC=1;AF=0.500;AN=2;BaseQRankSum=0.013;ClippingRankSum=0.000;DP=94;ExcessHet=3.0103;FS=6.824;MLEAC=1;MLEAF=0.500;MQ=42.00;MQRankSum=0.000;QD=15.64;ReadPosRankSum=1.450;SOR=0.547	GT:AD:DP:GQ:PL	0/1:52,41:93:99:1483,0,1949
chrVIII	372526	.	G	A	2185.77	PASS	AC=1;AF=0.500;AN=2;BaseQRankSum=0.105;ClippingRankSum=0.000;DP=112;ExcessHet=3.0103;FS=2.398;MLEAC=1;MLEAF=0.500;MQ=42.00;MQRankSum=0.000;QD=19.52;ReadPosRankSum=0.044;SOR=0.501	GT:AD:DP:GQ:PL	0/1:54,58:112:99:2214,0,1972
chrVIII	381273	.	G	A	1630.77	PASS	AC=1;AF=0.500;AN=2;BaseQRankSum=-0.523;ClippingRankSum=0.000;DP=114;ExcessHet=3.0103;FS=10.395;MLEAC=1;MLEAF=0.500;MQ=41.98;MQRankSum=0.871;QD=14.30;ReadPosRankSum=0.216;SOR=1.055	GT:AD:DP:GQ:PL	0/1:66,48:114:99:1659,0,2524
chrVIII	381545	.	C	T	1847.77	PASS	AC=1;AF=0.500;AN=2;BaseQRankSum=-0.096;ClippingRankSum=0.000;DP=97;ExcessHet=3.0103;FS=1.636;MLEAC=1;MLEAF=0.500;MQ=42.00;MQRankSum=0.000;QD=19.05;ReadPosRankSum=-0.127;SOR=0.667	GT:AD:DP:GQ:PL	0/1:47,50:97:99:1876,0,1720
chrVIII	381830	.	G	A	1599.77	PASS	AC=1;AF=0.500;AN=2;BaseQRankSum=-0.668;ClippingRankSum=0.000;DP=99;ExcessHet=3.0103;FS=10.046;MLEAC=1;MLEAF=0.500;MQ=42.00;MQRankSum=0.000;QD=16.32;ReadPosRankSum=-0.719;SOR=1.655	GT:AD:DP:GQ:PL	0/1:53,45:98:99:1628,0,1917
chrVIII	381852	.	G	A	1797.77	PASS	AC=1;AF=0.500;AN=2;BaseQRankSum=0.994;ClippingRankSum=0.000;DP=98;ExcessHet=3.0103;FS=18.290;MLEAC=1;MLEAF=0.500;MQ=42.00;MQRankSum=0.000;QD=18.53;ReadPosRankSum=0.256;SOR=1.336	GT:AD:DP:GQ:PL	0/1:48,49:97:99:1826,0,1756
chrVIII	386809	.	C	T	1758.77	PASS	AC=1;AF=0.500;AN=2;BaseQRankSum=-0.415;ClippingRankSum=0.000;DP=94;ExcessHet=3.0103;FS=18.967;MLEAC=1;MLEAF=0.500;MQ=42.00;MQRankSum=0.000;QD=18.71;ReadPosRankSum=0.340;SOR=0.954	GT:AD:DP:GQ:PL	0/1:48,46:94:99:1787,0,3890
chrVIII	406062	.	G	A	2545.77	PASS	AC=1;AF=0.500;AN=2;BaseQRankSum=-1.580;ClippingRankSum=0.000;DP=133;ExcessHet=3.0103;FS=4.120;MLEAC=1;MLEAF=0.500;MQ=42.00;MQRankSum=0.000;QD=19.14;ReadPosRankSum=-1.882;SOR=0.649	GT:AD:DP:GQ:PL	0/1:65,68:133:99:2574,0,2474
chrVIII	410340	.	G	A	2195.77	PASS	AC=1;AF=0.500;AN=2;BaseQRankSum=1.873;ClippingRankSum=0.000;DP=120;ExcessHet=3.0103;FS=3.332;MLEAC=1;MLEAF=0.500;MQ=42.00;MQRankSum=0.000;QD=18.30;ReadPosRankSum=0.555;SOR=0.489	GT:AD:DP:GQ:PL	0/1:61,59:120:99:2224,0,2267
chrVIII	413454	.	G	A	1918.77	PASS	AC=1;AF=0.500;AN=2;BaseQRankSum=1.743;ClippingRankSum=0.000;DP=98;ExcessHet=3.0103;FS=0.000;MLEAC=1;MLEAF=0.500;MQ=42.00;MQRankSum=0.000;QD=19.58;ReadPosRankSum=-0.515;SOR=0.684	GT:AD:DP:GQ:PL	0/1:46,52:98:99:1947,0,1705
chrVIII	422457	.	C	T	1353.77	PASS	AC=1;AF=0.500;AN=2;BaseQRankSum=-1.259;ClippingRankSum=0.000;DP=95;ExcessHet=3.0103;FS=0.785;MLEAC=1;MLEAF=0.500;MQ=42.00;MQRankSum=0.000;QD=14.25;ReadPosRankSum=-0.449;SOR=0.547	GT:AD:DP:GQ:PL	0/1:56,39:95:99:1382,0,2118
chrVIII	422549	.	C	T	1781.77	PASS	AC=1;AF=0.500;AN=2;BaseQRankSum=-2.579;ClippingRankSum=0.000;DP=105;ExcessHet=3.0103;FS=9.254;MLEAC=1;MLEAF=0.500;MQ=41.87;MQRankSum=0.973;QD=16.97;ReadPosRankSum=-0.599;SOR=1.026	GT:AD:DP:GQ:PL	0/1:55,50:105:99:1810,0,2044
chrVIII	432705	.	G	A	1577.77	PASS	AC=1;AF=0.500;AN=2;BaseQRankSum=1.898;ClippingRankSum=0.000;DP=92;ExcessHet=3.0103;FS=0.000;MLEAC=1;MLEAF=0.500;MQ=42.00;MQRankSum=0.000;QD=17.15;ReadPosRankSum=0.117;SOR=0.629	GT:AD:DP:GQ:PL	0/1:48,44:92:99:1606,0,1757
chrVIII	494981	.	G	A	1847.77	PASS	AC=1;AF=0.500;AN=2;BaseQRankSum=-0.874;ClippingRankSum=0.000;DP=104;ExcessHet=3.0103;FS=4.750;MLEAC=1;MLEAF=0.500;MQ=42.00;MQRankSum=0.000;QD=17.77;ReadPosRankSum=-2.108;SOR=0.851	GT:AD:DP:GQ:PL	0/1:54,50:104:99:1876,0,2039
chrVIII	506242	.	G	A	1567.77	PASS	AC=1;AF=0.500;AN=2;BaseQRankSum=-1.094;ClippingRankSum=0.000;DP=105;ExcessHet=3.0103;FS=13.296;MLEAC=1;MLEAF=0.500;MQ=42.00;MQRankSum=0.000;QD=14.93;ReadPosRankSum=1.424;SOR=0.703	GT:AD:DP:GQ:PL	0/1:61,44:105:99:1596,0,2318
chrVIII	510708	.	C	T	1868.77	PASS	AC=1;AF=0.500;AN=2;BaseQRankSum=-1.643;ClippingRankSum=0.000;DP=107;ExcessHet=3.0103;FS=3.550;MLEAC=1;MLEAF=0.500;MQ=42.00;MQRankSum=0.000;QD=17.47;ReadPosRankSum=-0.383;SOR=0.571	GT:AD:DP:GQ:PL	0/1:55,52:107:99:1897,0,2090
chrVIII	516861	.	G	A	1710.77	PASS	AC=1;AF=0.500;AN=2;BaseQRankSum=2.415;ClippingRankSum=0.000;DP=96;ExcessHet=3.0103;FS=3.831;MLEAC=1;MLEAF=0.500;MQ=42.00;MQRankSum=0.000;QD=17.82;ReadPosRankSum=-0.606;SOR=0.706	GT:AD:DP:GQ:PL	0/1:50,46:96:99:1739,0,1842
chrVIII	522903	.	G	A	1970.77	PASS	AC=1;AF=0.500;AN=2;BaseQRankSum=-0.780;ClippingRankSum=0.000;DP=108;ExcessHet=3.0103;FS=4.747;MLEAC=1;MLEAF=0.500;MQ=42.00;MQRankSum=0.000;QD=18.25;ReadPosRankSum=0.467;SOR=0.991	GT:AD:DP:GQ:PL	0/1:53,55:108:99:1999,0,1962
chrIX	83105	.	C	T	2247.77	PASS	AC=1;AF=0.500;AN=2;BaseQRankSum=-0.978;ClippingRankSum=0.000;DP=115;ExcessHet=3.0103;FS=0.701;MLEAC=1;MLEAF=0.500;MQ=42.00;MQRankSum=0.000;QD=19.55;ReadPosRankSum=0.616;SOR=0.577	GT:AD:DP:GQ:PL	0/1:55,60:115:99:2276,0,2005
chrIX	93539	.	C	T	2374.77	PASS	AC=1;AF=0.500;AN=2;BaseQRankSum=0.100;ClippingRankSum=0.000;DP=118;ExcessHet=3.0103;FS=1.467;MLEAC=1;MLEAF=0.500;MQ=41.98;MQRankSum=-0.902;QD=20.13;ReadPosRankSum=0.352;SOR=0.551	GT:AD:DP:GQ:PL	0/1:54,64:118:99:2403,0,2010
chrIX	99420	.	G	A	2096.77	PASS	AC=1;AF=0.500;AN=2;BaseQRankSum=1.449;ClippingRankSum=0.000;DP=109;ExcessHet=3.0103;FS=8.977;MLEAC=1;MLEAF=0.500;MQ=42.00;MQRankSum=0.000;QD=19.24;ReadPosRankSum=1.154;SOR=1.102	GT:AD:DP:GQ:PL	0/1:53,56:109:99:2125,0,1981
chrIX	136037	.	G	A	2086.77	PASS	AC=1;AF=0.500;AN=2;BaseQRankSum=-0.987;ClippingRankSum=0.000;DP=123;ExcessHet=3.0103;FS=1.428;MLEAC=1;MLEAF=0.500;MQ=42.00;MQRankSum=0.000;QD=16.97;ReadPosRankSum=-1.034;SOR=0.560	GT:AD:DP:GQ:PL	0/1:66,57:123:99:2115,0,2521
chrIX	163773	.	G	A	1573.77	PASS	AC=1;AF=0.500;AN=2;BaseQRankSum=1.025;ClippingRankSum=0.000;DP=91;ExcessHet=3.0103;FS=0.000;MLEAC=1;MLEAF=0.500;MQ=42.00;MQRankSum=0.000;QD=17.29;ReadPosRankSum=1.606;SOR=0.684	GT:AD:DP:GQ:PL	0/1:48,43:91:99:1602,0,1792
chrIX	169976	.	G	A	2110.77	PASS	AC=1;AF=0.500;AN=2;BaseQRankSum=-0.121;ClippingRankSum=0.000;DP=122;ExcessHet=3.0103;FS=0.000;MLEAC=1;MLEAF=0.500;MQ=42.00;MQRankSum=0.000;QD=17.30;ReadPosRankSum=1.622;SOR=0.712	GT:AD:DP:GQ:PL	0/1:64,58:122:99:2139,0,2376
chrIX	175152	.	C	T	1976.77	PASS	AC=1;AF=0.500;AN=2;BaseQRankSum=-0.669;ClippingRankSum=0.000;DP=123;ExcessHet=3.0103;FS=4.350;MLEAC=1;MLEAF=0.500;MQ=42.00;MQRankSum=0.000;QD=16.07;ReadPosRankSum=0.990;SOR=1.082	GT:AD:DP:GQ:PL	0/1:68,55:123:99:2005,0,2603
chrIX	179336	.	G	A	1816.77	PASS	AC=1;AF=0.500;AN=2;BaseQRankSum=0.978;ClippingRankSum=0.000;DP=104;ExcessHet=3.0103;FS=6.240;MLEAC=1;MLEAF=0.500;MQ=42.00;MQRankSum=0.000;QD=17.47;ReadPosRankSum=-0.881;SOR=1.285	GT:AD:DP:GQ:PL	0/1:54,50:104:99:1845,0,2030
chrIX	187088	.	G	A	2545.77	PASS	AC=1;AF=0.500;AN=2;BaseQRankSum=-1.085;ClippingRankSum=0.000;DP=132;ExcessHet=3.0103;FS=4.196;MLEAC=1;MLEAF=0.500;MQ=41.89;MQRankSum=1.046;QD=19.29;ReadPosRankSum=0.368;SOR=0.422	GT:AD:DP:GQ:PL	0/1:64,68:132:99:2574,0,2396
chrIX	197610	.	C	T	2074.77	PASS	AC=1;AF=0.500;AN=2;BaseQRankSum=-0.254;ClippingRankSum=0.000;DP=103;ExcessHet=3.0103;FS=2.536;MLEAC=1;MLEAF=0.500;MQ=41.78;MQRankSum=-0.443;QD=20.14;ReadPosRankSum=0.212;SOR=0.958	GT:AD:DP:GQ:PL	0/1:47,56:103:99:2103,0,1736
chrIX	204662	.	G	A	2077.77	PASS	AC=1;AF=0.500;AN=2;BaseQRankSum=0.637;ClippingRankSum=0.000;DP=106;ExcessHet=3.0103;FS=6.154;MLEAC=1;MLEAF=0.500;MQ=42.00;MQRankSum=0.000;QD=19.60;ReadPosRankSum=-1.186;SOR=1.009	GT:AD:DP:GQ:PL	0/1:50,56:106:99:2106,0,1852
chrIX	210648	.	C	T	1852.77	PASS	AC=1;AF=0.500;AN=2;BaseQRankSum=-1.057;ClippingRankSum=0.000;DP=82;ExcessHet=3.0103;FS=7.505;MLEAC=1;MLEAF=0.500;MQ=41.65;MQRankSum=1.029;QD=22.59;ReadPosRankSum=-0.686;SOR=0.633	GT:AD:DP:GQ:PL	0/1:31,51:82:99:1881,0,1049
chrIX	210710	.	C	T	2257.77	PASS	AC=1;AF=0.500;AN=2;BaseQRankSum=0.717;ClippingRankSum=0.000;DP=102;ExcessHet=3.0103;FS=11.908;MLEAC=1;MLEAF=0.500;MQ=42.00;MQRankSum=0.000;QD=22.13;ReadPosRankSum=1.642;SOR=0.182	GT:AD:DP:GQ:PL	0/1:42,60:102:99:2286,0,1511
chrIX	223334	.	C	T	1927.77	PASS	AC=1;AF=0.500;AN=2;BaseQRankSum=0.937;ClippingRankSum=0.000;DP=119;ExcessHet=3.0103;FS=0.000;MLEAC=1;MLEAF=0.500;MQ=42.00;MQRankSum=0.000;QD=16.20;ReadPosRankSum=-0.587;SOR=0.639	GT:AD:DP:GQ:PL	0/1:65,54:119:99:1956,0,2399
chrIX	230082	.	G	A	2361.77	PASS	AC=1;AF=0.500;AN=2;BaseQRankSum=2.214;ClippingRankSum=0.000;DP=123;ExcessHet=3.0103;FS=3.255;MLEAC=1;MLEAF=0.500;MQ=41.88;MQRankSum=1.041;QD=19.20;ReadPosRankSum=0.683;SOR=0.758	GT:AD:DP:GQ:PL	0/1:60,63:123:99:2390,0,2218
chrIX	232406	.	G	A	2137.77	PASS	AC=1;AF=0.500;AN=2;BaseQRankSum=0.595;ClippingRankSum=0.000;DP=110;ExcessHet=3.0103;FS=1.517;MLEAC=1;MLEAF=0.500;MQ=41.87;MQRankSum=1.055;QD=19.43;ReadPosRankSum=-0.472;SOR=0.551	GT:AD:DP:GQ:PL	0/1:53,57:110:99:2166,0,1973
chrIX	237057	.	C	T	1657.77	PASS	AC=1;AF=0.500;AN=2;BaseQRankSum=-1.220;ClippingRankSum=0.000;DP=99;ExcessHet=3.0103;FS=1.615;MLEAC=1;MLEAF=0.500;MQ=41.85;MQRankSum=-1.053;QD=16.75;ReadPosRankSum=1.044;SOR=0.527	GT:AD:DP:GQ:PL	0/1:53,46:99:99:1686,0,2006
chrIX	257136	.	C	T	2367.77	PASS	AC=1;AF=0.500;AN=2;BaseQRankSum=0.642;ClippingRankSum=0.000;DP=123;ExcessHet=3.0103;FS=1.431;MLEAC=1;MLEAF=0.500;MQ=42.00;MQRankSum=0.000;QD=19.25;ReadPosRankSum=0.470;SOR=0.607	GT:AD:DP:GQ:PL	0/1:60,63:123:99:2396,0,2225
chrIX	287147	.	G	A	2249.77	PASS	AC=1;AF=0.500;AN=2;BaseQRankSum=0.993;ClippingRankSum=0.000;DP=115;ExcessHet=3.0103;FS=1.495;MLEAC=1;MLEAF=0.500;MQ=42.00;MQRankSum=0.000;QD=19.56;ReadPosRankSum=0.095;SOR=0.527	GT:AD:DP:GQ:PL	0/1:55,60:115:99:2278,0,1985
chrIX	292623	.	G	A	1579.77	PASS	AC=1;AF=0.500;AN=2;BaseQRankSum=1.102;ClippingRankSum=0.000;DP=99;ExcessHet=3.0103;FS=2.629;MLEAC=1;MLEAF=0.500;MQ=42.00;MQRankSum=0.000;QD=15.96;ReadPosRankSum=1.247;SOR=0.801	GT:AD:DP:GQ:PL	0/1:55,44:99:99:1608,0,2007
chrIX	300173	.	G	A	1736.77	PASS	AC=1;AF=0.500;AN=2;BaseQRankSum=-1.271;ClippingRankSum=0.000;DP=97;ExcessHet=3.0103;FS=1.636;MLEAC=1;MLEAF=0.500;MQ=42.00;MQRankSum=0.000;QD=17.90;ReadPosRankSum=-0.181;SOR=0.516	GT:AD:DP:GQ:PL	0/1:49,48:97:99:1765,0,1852
chrIX	304094	.	G	A	1528.77	PASS	AC=1;AF=0.500;AN=2;BaseQRankSum=-0.772;ClippingRankSum=0.000;DP=101;ExcessHet=3.0103;FS=6.287;MLEAC=1;MLEAF=0.500;MQ=41.86;MQRankSum=-1.141;QD=15.14;ReadPosRankSum=-0.370;SOR=1.139	GT:AD:DP:GQ:PL	0/1:58,43:101:99:1557,0,2254
chrIX	310920	.	C	T	1857.77	PASS	AC=1;AF=0.500;AN=2;BaseQRankSum=0.349;ClippingRankSum=0.000;DP=93;ExcessHet=3.0103;FS=1.675;MLEAC=1;MLEAF=0.500;MQ=42.00;MQRankSum=0.000;QD=19.98;ReadPosRankSum=1.311;SOR=0.822	GT:AD:DP:GQ:PL	0/1:43,50:93:99:1886,0,1586
chrIX	387828	.	G	A	2377.77	PASS	AC=1;AF=0.500;AN=2;BaseQRankSum=0.346;ClippingRankSum=0.000;DP=117;ExcessHet=3.0103;FS=0.702;MLEAC=1;MLEAF=0.500;MQ=42.00;MQRankSum=0.000;QD=20.32;ReadPosRankSum=1.280;SOR=0.818	GT:AD:DP:GQ:PL	0/1:54,63:117:99:2406,0,2019
chrIX	406009	.	G	A	2040.77	PASS	AC=1;AF=0.500;AN=2;BaseQRankSum=2.926;ClippingRankSum=0.000;DP=100;ExcessHet=3.0103;FS=3.679;MLEAC=1;MLEAF=0.500;MQ=42.00;MQRankSum=0.000;QD=20.41;ReadPosRankSum=0.689;SOR=0.565	GT:AD:DP:GQ:PL	0/1:46,54:100:99:2069,0,1640
chrX	56246	.	G	A	2320.77	PASS	AC=1;AF=0.500;AN=2;BaseQRankSum=1.315;ClippingRankSum=0.000;DP=122;ExcessHet=3.0103;FS=4.298;MLEAC=1;MLEAF=0.500;MQ=42.00;MQRankSum=0.000;QD=19.02;ReadPosRankSum=-1.528;SOR=0.606	GT:AD:DP:GQ:PL	0/1:59,63:122:99:2349,0,2208
chrX	61327	.	G	A	1759.77	PASS	AC=1;AF=0.500;AN=2;BaseQRankSum=-0.346;ClippingRankSum=0.000;DP=107;ExcessHet=3.0103;FS=7.533;MLEAC=1;MLEAF=0.500;MQ=42.00;MQRankSum=0.000;QD=16.45;ReadPosRankSum=-1.023;SOR=0.843	GT:AD:DP:GQ:PL	0/1:58,49:107:99:1788,0,2230
chrX	74598	.	G	A	2096.77	PASS	AC=1;AF=0.500;AN=2;BaseQRankSum=-2.440;ClippingRankSum=0.000;DP=115;ExcessHet=3.0103;FS=4.554;MLEAC=1;MLEAF=0.500;MQ=40.82;MQRankSum=0.383;QD=18.23;ReadPosRankSum=1.713;SOR=0.399	GT:AD:DP:GQ:PL	0/1:53,62:115:99:2125,0,1903
chrX	75922	.	C	T	1750.77	PASS	AC=1;AF=0.500;AN=2;BaseQRankSum=-1.681;ClippingRankSum=0.000;DP=103;ExcessHet=3.0103;FS=11.182;MLEAC=1;MLEAF=0.500;MQ=42.00;MQRankSum=0.000;QD=17.00;ReadPosRankSum=1.545;SOR=1.022	GT:AD:DP:GQ:PL	0/1:55,48:103:99:1779,0,2098
chrX	120389	.	C	T	2123.77	PASS	AC=1;AF=0.500;AN=2;BaseQRankSum=1.728;ClippingRankSum=0.000;DP=118;ExcessHet=3.0103;FS=0.000;MLEAC=1;MLEAF=0.500;MQ=41.98;MQRankSum=-1.053;QD=18.00;ReadPosRankSum=0.626;SOR=0.734	GT:AD:DP:GQ:PL	0/1:63,55:118:99:2152,0,4081
chrX	120408	.	C	T	2298.77	PASS	AC=1;AF=0.500;AN=2;BaseQRankSum=0.661;ClippingRankSum=0.000;DP=121;ExcessHet=3.0103;FS=1.446;MLEAC=1;MLEAF=0.500;MQ=41.98;MQRankSum=-1.009;QD=19.00;ReadPosRankSum=-1.360;SOR=0.871	GT:AD:DP:GQ:PL	0/1:62,59:121:99:2327,0,4053
chrX	120607	.	C	T	1075.77	PASS	AC=1;AF=0.500;AN=2;BaseQRankSum=1.331;ClippingRankSum=0.000;DP=72;ExcessHet=3.0103;FS=4.638;MLEAC=1;MLEAF=0.500;MQ=41.31;MQRankSum=0.716;QD=14.94;ReadPosRankSum=-0.044;SOR=0.334	GT:AD:DP:GQ:PL	0/1:41,31:72:99:1104,0,1505
chrX	122031	.	C	T	2529.77	PASS	AC=1;AF=0.500;AN=2;BaseQRankSum=-0.336;ClippingRankSum=0.000;DP=116;ExcessHet=3.0103;FS=1.517;MLEAC=1;MLEAF=0.500;MQ=42.00;MQRankSum=0.000;QD=21.81;ReadPosRankSum=-1.446;SOR=0.918	GT:AD:DP:GQ:PL	0/1:49,67:116:99:2558,0,1768
chrX	122114	.	C	T	1682.77	PASS	AC=1;AF=0.500;AN=2;BaseQRankSum=2.341;ClippingRankSum=0.000;DP=97;ExcessHet=3.0103;FS=0.000;MLEAC=1;MLEAF=0.500;MQ=42.00;MQRankSum=0.000;QD=17.35;ReadPosRankSum=0.319;SOR=0.671	GT:AD:DP:GQ:PL	0/1:53,44:97:99:1711,0,2206
chrX	122132	.	C	T	2071.77	PASS	AC=1;AF=0.500;AN=2;BaseQRankSum=4.141;ClippingRankSum=0.000;DP=113;ExcessHet=3.0103;FS=5.853;MLEAC=1;MLEAF=0.500;MQ=42.00;MQRankSum=0.000;QD=18.33;ReadPosRankSum=-0.707;SOR=0.977	GT:AD:DP:GQ:PL	0/1:58,55:113:99:2100,0,2204
chrX	122833	.	G	A	1335.77	PASS	AC=1;AF=0.500;AN=2;BaseQRankSum=-1.427;ClippingRankSum=0.000;DP=87;ExcessHet=3.0103;FS=0.815;MLEAC=1;MLEAF=0.500;MQ=42.00;MQRankSum=0.000;QD=15.35;ReadPosRankSum=-2.194;SOR=0.868	GT:AD:DP:GQ:PL	0/1:49,38:87:99:1364,0,1847
chrX	123030	.	C	T	1804.77	PASS	AC=1;AF=0.500;AN=2;BaseQRankSum=0.212;ClippingRankSum=0.000;DP=90;ExcessHet=3.0103;FS=0.846;MLEAC=1;MLEAF=0.500;MQ=42.00;MQRankSum=0.000;QD=20.05;ReadPosRankSum=-0.880;SOR=0.524	GT:AD:DP:GQ:PL	0/1:42,48:90:99:1833,0,1555
chrX	134461	.	C	T	2154.77	PASS	AC=1;AF=0.500;AN=2;BaseQRankSum=0.879;ClippingRankSum=0.000;DP=104;ExcessHet=3.0103;FS=0.000;MLEAC=1;MLEAF=0.500;MQ=42.00;MQRankSum=0.000;QD=20.72;ReadPosRankSum=-2.304;SOR=0.689	GT:AD:DP:GQ:PL	0/1:47,57:104:99:2183,0,1724
chrX	140117	.	G	A	1989.77	PASS	AC=1;AF=0.500;AN=2;BaseQRankSum=1.975;ClippingRankSum=0.000;DP=112;ExcessHet=3.0103;FS=0.703;MLEAC=1;MLEAF=0.500;MQ=42.00;MQRankSum=0.000;QD=17.77;ReadPosRankSum=1.253;SOR=0.784	GT:AD:DP:GQ:PL	0/1:58,54:112:99:2018,0,2133
chrX	145381	.	C	T	1862.77	PASS	AC=1;AF=0.500;AN=2;BaseQRankSum=-1.798;ClippingRankSum=0.000;DP=112;ExcessHet=3.0103;FS=7.184;MLEAC=1;MLEAF=0.500;MQ=42.00;MQRankSum=0.000;QD=16.63;ReadPosRankSum=1.159;SOR=0.914	GT:AD:DP:GQ:PL	0/1:60,52:112:99:1891,0,2282
chrX	146316	.	C	T	1812.77	PASS	AC=1;AF=0.500;AN=2;BaseQRankSum=-2.937;ClippingRankSum=0.000;DP=124;ExcessHet=3.0103;FS=11.608;MLEAC=1;MLEAF=0.500;MQ=42.00;MQRankSum=0.000;QD=14.62;ReadPosRankSum=0.398;SOR=0.825	GT:AD:DP:GQ:PL	0/1:72,52:124:99:1841,0,2729
chrX	161223	.	C	T	1912.77	PASS	AC=1;AF=0.500;AN=2;BaseQRankSum=0.403;ClippingRankSum=0.000;DP=111;ExcessHet=3.0103;FS=0.704;MLEAC=1;MLEAF=0.500;MQ=42.00;MQRankSum=0.000;QD=17.23;ReadPosRankSum=0.663;SOR=0.614	GT:AD:DP:GQ:PL	0/1:61,50:111:99:1941,0,4907
chrX	161226	.	C	T	1878.77	PASS	AC=1;AF=0.500;AN=2;BaseQRankSum=0.671;ClippingRankSum=0.000;DP=110;ExcessHet=3.0103;FS=0.000;MLEAC=1;MLEAF=0.500;MQ=42.00;MQRankSum=0.000;QD=17.08;ReadPosRankSum=0.929;SOR=0.667	GT:AD:DP:GQ:PL	0/1:61,49:110:99:1907,0,4907
chrX	162176	.	C	T	1687.77	PASS	AC=1;AF=0.500;AN=2;BaseQRankSum=-0.055;ClippingRankSum=0.000;DP=98;ExcessHet=3.0103;FS=0.744;MLEAC=1;MLEAF=0.500;MQ=42.00;MQRankSum=0.000;QD=17.22;ReadPosRankSum=0.942;SOR=0.780	GT:AD:DP:GQ:PL	0/1:52,46:98:99:1716,0,1979
chrX	173004	.	G	A	2087.77	PASS	AC=1;AF=0.500;AN=2;BaseQRankSum=-0.273;ClippingRankSum=0.000;DP=112;ExcessHet=3.0103;FS=1.519;MLEAC=1;MLEAF=0.500;MQ=41.82;MQRankSum=-1.982;QD=18.64;ReadPosRankSum=0.559;SOR=0.917	GT:AD:DP:GQ:PL	0/1:55,57:112:99:2116,0,2054
chrX	173055	.	G	A	2242.77	PASS	AC=1;AF=0.500;AN=2;BaseQRankSum=1.895;ClippingRankSum=0.000;DP=106;ExcessHet=3.0103;FS=0.718;MLEAC=1;MLEAF=0.500;MQ=41.81;MQRankSum=-1.872;QD=21.16;ReadPosRankSum=-0.726;SOR=0.613	GT:AD:DP:GQ:PL	0/1:49,57:106:99:2271,0,1847
chrX	173080	.	G	A	2040.77	PASS	AC=1;AF=0.500;AN=2;BaseQRankSum=0.187;ClippingRankSum=0.000;DP=101;ExcessHet=3.0103;FS=0.742;MLEAC=1;MLEAF=0.500;MQ=41.80;MQRankSum=-1.961;QD=20.21;ReadPosRankSum=-0.245;SOR=0.582	GT:AD:DP:GQ:PL	0/1:49,52:101:99:2069,0,2017
chrX	173092	.	G	A	1975.77	PASS	AC=1;AF=0.500;AN=2;BaseQRankSum=0.208;ClippingRankSum=0.000;DP=103;ExcessHet=3.0103;FS=3.637;MLEAC=1;MLEAF=0.500;MQ=41.81;MQRankSum=-2.040;QD=19.18;ReadPosRankSum=0.601;SOR=0.790	GT:AD:DP:GQ:PL	0/1:52,51:103:99:2004,0,2066
chrX	194275	.	C	T	3915.77	PASS	AC=2;AF=1.00;AN=2;DP=91;ExcessHet=3.0103;FS=0.000;MLEAC=2;MLEAF=1.00;MQ=42.00;QD=28.87;SOR=1.014	GT:AD:DP:GQ:PL	1/1:0,91:91:99:3944,274,0
chrX	205458	.	C	T	1869.77	PASS	AC=1;AF=0.500;AN=2;BaseQRankSum=0.573;ClippingRankSum=0.000;DP=110;ExcessHet=3.0103;FS=0.000;MLEAC=1;MLEAF=0.500;MQ=42.00;MQRankSum=0.000;QD=17.00;ReadPosRankSum=-0.214;SOR=0.718	GT:AD:DP:GQ:PL	0/1:59,51:110:99:1898,0,2223
chrX	212082	.	C	T	1949.77	PASS	AC=1;AF=0.500;AN=2;BaseQRankSum=-0.650;ClippingRankSum=0.000;DP=89;ExcessHet=3.0103;FS=7.051;MLEAC=1;MLEAF=0.500;MQ=42.00;MQRankSum=0.000;QD=21.91;ReadPosRankSum=-0.847;SOR=1.402	GT:AD:DP:GQ:PL	0/1:37,52:89:99:1978,0,1310
chrX	227980	.	C	T	1682.77	PASS	AC=1;AF=0.500;AN=2;BaseQRankSum=1.194;ClippingRankSum=0.000;DP=93;ExcessHet=3.0103;FS=0.777;MLEAC=1;MLEAF=0.500;MQ=41.98;MQRankSum=1.044;QD=18.29;ReadPosRankSum=0.125;SOR=0.602	GT:AD:DP:GQ:PL	0/1:45,47:92:99:1711,0,1634
chrX	267085	.	C	T	1351.77	PASS	AC=1;AF=0.500;AN=2;BaseQRankSum=-0.140;ClippingRankSum=0.000;DP=97;ExcessHet=3.0103;FS=3.826;MLEAC=1;MLEAF=0.500;MQ=42.00;MQRankSum=0.000;QD=13.94;ReadPosRankSum=-1.188;SOR=1.018	GT:AD:DP:GQ:PL	0/1:59,38:97:99:1380,0,2294
chrX	268266	.	G	A	2080.77	PASS	AC=1;AF=0.500;AN=2;BaseQRankSum=1.602;ClippingRankSum=0.000;DP=106;ExcessHet=3.0103;FS=5.995;MLEAC=1;MLEAF=0.500;MQ=42.00;MQRankSum=0.000;QD=19.63;ReadPosRankSum=2.100;SOR=0.698	GT:AD:DP:GQ:PL	0/1:51,55:106:99:2109,0,1856
chrX	271174	.	C	T	2022.77	PASS	AC=1;AF=0.500;AN=2;BaseQRankSum=-0.309;ClippingRankSum=0.000;DP=113;ExcessHet=3.0103;FS=3.472;MLEAC=1;MLEAF=0.500;MQ=42.00;MQRankSum=0.000;QD=17.90;ReadPosRankSum=-0.396;SOR=1.069	GT:AD:DP:GQ:PL	0/1:58,55:113:99:2051,0,2153
chrX	294028	.	G	A	1753.77	PASS	AC=1;AF=0.500;AN=2;BaseQRankSum=-0.189;ClippingRankSum=0.000;DP=109;ExcessHet=3.0103;FS=4.772;MLEAC=1;MLEAF=0.500;MQ=41.85;MQRankSum=-0.144;QD=16.09;ReadPosRankSum=-0.521;SOR=0.431	GT:AD:DP:GQ:PL	0/1:60,49:109:99:1782,0,2147
chrX	294897	.	C	T	1673.77	PASS	AC=1;AF=0.500;AN=2;BaseQRankSum=0.038;ClippingRankSum=0.000;DP=123;ExcessHet=3.0103;FS=5.693;MLEAC=1;MLEAF=0.500;MQ=41.85;MQRankSum=-2.136;QD=13.61;ReadPosRankSum=0.584;SOR=1.193	GT:AD:DP:GQ:PL	0/1:74,49:123:99:1702,0,2786
chrX	325935	.	G	A	2240.77	PASS	AC=1;AF=0.500;AN=2;BaseQRankSum=0.490;ClippingRankSum=0.000;DP=118;ExcessHet=3.0103;FS=2.320;MLEAC=1;MLEAF=0.500;MQ=42.00;MQRankSum=0.000;QD=18.99;ReadPosRankSum=-1.252;SOR=0.512	GT:AD:DP:GQ:PL	0/1:58,60:118:99:2269,0,2146
chrX	334396	.	G	A	1796.77	PASS	AC=1;AF=0.500;AN=2;BaseQRankSum=0.155;ClippingRankSum=0.000;DP=109;ExcessHet=3.0103;FS=2.482;MLEAC=1;MLEAF=0.500;MQ=42.00;MQRankSum=0.000;QD=16.48;ReadPosRankSum=1.018;SOR=0.927	GT:AD:DP:GQ:PL	0/1:59,50:109:99:1825,0,2247
chrX	342210	.	C	T	1229.77	PASS	AC=1;AF=0.500;AN=2;BaseQRankSum=-0.675;ClippingRankSum=0.000;DP=89;ExcessHet=3.0103;FS=1.764;MLEAC=1;MLEAF=0.500;MQ=41.96;MQRankSum=-1.709;QD=13.82;ReadPosRankSum=0.764;SOR=0.898	GT:AD:DP:GQ:PL	0/1:53,36:89:99:1258,0,2039
chrX	342282	.	G	A	1797.77	PASS	AC=1;AF=0.500;AN=2;BaseQRankSum=-1.032;ClippingRankSum=0.000;DP=85;ExcessHet=3.0103;FS=0.876;MLEAC=1;MLEAF=0.500;MQ=41.95;MQRankSum=-1.073;QD=22.19;ReadPosRankSum=1.191;SOR=0.822	GT:AD:DP:GQ:PL	0/1:30,51:81:99:1826,0,981
chrX	350182	.	G	A	1830.77	PASS	AC=1;AF=0.500;AN=2;BaseQRankSum=0.406;ClippingRankSum=0.000;DP=108;ExcessHet=3.0103;FS=1.562;MLEAC=1;MLEAF=0.500;MQ=42.00;MQRankSum=0.000;QD=16.95;ReadPosRankSum=-0.633;SOR=0.523	GT:AD:DP:GQ:PL	0/1:57,51:108:99:1859,0,2165
chrX	350615	.	G	A	1708.77	PASS	AC=1;AF=0.500;AN=2;BaseQRankSum=3.374;ClippingRankSum=0.000;DP=106;ExcessHet=3.0103;FS=4.818;MLEAC=1;MLEAF=0.500;MQ=42.00;MQRankSum=0.000;QD=16.12;ReadPosRankSum=1.311;SOR=1.112	GT:AD:DP:GQ:PL	0/1:59,47:106:99:1737,0,2227
chrX	396702	.	G	A	1549.77	PASS	AC=1;AF=0.500;AN=2;BaseQRankSum=-0.015;ClippingRankSum=0.000;DP=86;ExcessHet=3.0103;FS=0.842;MLEAC=1;MLEAF=0.500;MQ=42.00;MQRankSum=0.000;QD=18.02;ReadPosRankSum=-1.426;SOR=0.522	GT:AD:DP:GQ:PL	0/1:43,43:86:99:1578,0,1606
chrX	404506	.	C	T	1704.77	PASS	AC=1;AF=0.500;AN=2;BaseQRankSum=0.903;ClippingRankSum=0.000;DP=97;ExcessHet=3.0103;FS=1.640;MLEAC=1;MLEAF=0.500;MQ=41.85;MQRankSum=0.990;QD=17.57;ReadPosRankSum=0.445;SOR=0.919	GT:AD:DP:GQ:PL	0/1:50,47:97:99:1733,0,1867
chrX	406121	.	C	T	2160.77	PASS	AC=1;AF=0.500;AN=2;BaseQRankSum=1.099;ClippingRankSum=0.000;DP=108;ExcessHet=3.0103;FS=0.000;MLEAC=1;MLEAF=0.500;MQ=42.00;MQRankSum=0.000;QD=20.01;ReadPosRankSum=1.191;SOR=0.682	GT:AD:DP:GQ:PL	0/1:51,57:108:99:2189,0,1896
chrX	414953	.	C	T	1569.77	PASS	AC=1;AF=0.500;AN=2;BaseQRankSum=-0.652;ClippingRankSum=0.000;DP=88;ExcessHet=3.0103;FS=1.705;MLEAC=1;MLEAF=0.500;MQ=41.77;MQRankSum=-0.032;QD=17.84;ReadPosRankSum=-0.538;SOR=0.890	GT:AD:DP:GQ:PL	0/1:45,43:88:99:1598,0,1695
chrX	445775	.	C	T	1457.77	PASS	AC=1;AF=0.500;AN=2;BaseQRankSum=0.000;ClippingRankSum=0.000;DP=97;ExcessHet=3.0103;FS=5.104;MLEAC=1;MLEAF=0.500;MQ=42.00;MQRankSum=0.000;QD=15.03;ReadPosRankSum=1.188;SOR=1.206	GT:AD:DP:GQ:PL	0/1:56,41:97:99:1486,0,2121
chrX	447935	.	C	T	1974.77	PASS	AC=1;AF=0.500;AN=2;BaseQRankSum=1.710;ClippingRankSum=0.000;DP=109;ExcessHet=3.0103;FS=5.978;MLEAC=1;MLEAF=0.500;MQ=42.00;MQRankSum=0.000;QD=18.12;ReadPosRankSum=-0.145;SOR=0.700	GT:AD:DP:GQ:PL	0/1:56,53:109:99:2003,0,2085
chrX	457959	.	C	T	1960.77	PASS	AC=1;AF=0.500;AN=2;BaseQRankSum=2.007;ClippingRankSum=0.000;DP=119;ExcessHet=3.0103;FS=0.689;MLEAC=1;MLEAF=0.500;MQ=42.00;MQRankSum=0.000;QD=16.62;ReadPosRankSum=1.746;SOR=0.607	GT:AD:DP:GQ:PL	0/1:64,54:118:99:1989,0,2318
chrX	487951	.	C	T	1943.77	PASS	AC=1;AF=0.500;AN=2;BaseQRankSum=-0.793;ClippingRankSum=0.000;DP=122;ExcessHet=3.0103;FS=3.312;MLEAC=1;MLEAF=0.500;MQ=41.98;MQRankSum=0.908;QD=15.93;ReadPosRankSum=0.069;SOR=0.580	GT:AD:DP:GQ:PL	0/1:68,54:122:99:1972,0,2547
chrX	608237	.	C	T	1777.77	PASS	AC=1;AF=0.500;AN=2;BaseQRankSum=-1.349;ClippingRankSum=0.000;DP=110;ExcessHet=3.0103;FS=0.715;MLEAC=1;MLEAF=0.500;MQ=42.00;MQRankSum=0.000;QD=16.16;ReadPosRankSum=-0.917;SOR=0.716	GT:AD:DP:GQ:PL	0/1:60,50:110:99:1806,0,2401
chrX	608247	.	C	T	2489.77	PASS	AC=1;AF=0.500;AN=2;BaseQRankSum=1.015;ClippingRankSum=0.000;DP=116;ExcessHet=3.0103;FS=4.572;MLEAC=1;MLEAF=0.500;MQ=42.00;MQRankSum=0.000;QD=21.46;ReadPosRankSum=-0.087;SOR=0.850	GT:AD:DP:GQ:PL	0/1:50,66:116:99:2518,0,1909
chrX	620501	.	C	T	1574.77	PASS	AC=1;AF=0.500;AN=2;BaseQRankSum=1.600;ClippingRankSum=0.000;DP=85;ExcessHet=3.0103;FS=0.813;MLEAC=1;MLEAF=0.500;MQ=41.83;MQRankSum=-1.012;QD=18.53;ReadPosRankSum=-0.738;SOR=0.662	GT:AD:DP:GQ:PL	0/1:44,41:85:99:1603,0,2758
chrX	620519	.	C	T	1437.77	PASS	AC=1;AF=0.500;AN=2;BaseQRankSum=-0.123;ClippingRankSum=0.000;DP=87;ExcessHet=3.0103;FS=0.000;MLEAC=1;MLEAF=0.500;MQ=41.81;MQRankSum=-1.599;QD=16.53;ReadPosRankSum=-1.353;SOR=0.756	GT:AD:DP:GQ:PL	0/1:49,38:87:99:1466,0,2924
chrX	625957	.	C	T	1990.77	PASS	AC=1;AF=0.500;AN=2;BaseQRankSum=0.782;ClippingRankSum=0.000;DP=95;ExcessHet=3.0103;FS=8.320;MLEAC=1;MLEAF=0.500;MQ=41.84;MQRankSum=1.169;QD=20.96;ReadPosRankSum=0.946;SOR=0.676	GT:AD:DP:GQ:PL	0/1:41,54:95:99:2019,0,1487
chrX	640638	.	C	T	1949.77	PASS	AC=1;AF=0.500;AN=2;BaseQRankSum=0.716;ClippingRankSum=0.000;DP=112;ExcessHet=3.0103;FS=0.710;MLEAC=1;MLEAF=0.500;MQ=42.00;MQRankSum=0.000;QD=17.41;ReadPosRankSum=-0.867;SOR=0.585	GT:AD:DP:GQ:PL	0/1:59,53:112:99:1978,0,2187
chrX	647329	.	C	T	2138.77	PASS	AC=1;AF=0.500;AN=2;BaseQRankSum=0.398;ClippingRankSum=0.000;DP=106;ExcessHet=3.0103;FS=1.570;MLEAC=1;MLEAF=0.500;MQ=41.86;MQRankSum=-0.891;QD=20.18;ReadPosRankSum=-0.858;SOR=0.769	GT:AD:DP:GQ:PL	0/1:48,58:106:99:2167,0,1770
chrX	652699	.	C	T	1892.77	PASS	AC=1;AF=0.500;AN=2;BaseQRankSum=0.092;ClippingRankSum=0.000;DP=112;ExcessHet=3.0103;FS=0.000;MLEAC=1;MLEAF=0.500;MQ=42.00;MQRankSum=0.000;QD=16.90;ReadPosRankSum=0.323;SOR=0.676	GT:AD:DP:GQ:PL	0/1:60,52:112:99:1921,0,2238
chrX	656010	.	C	T	1603.77	PASS	AC=1;AF=0.500;AN=2;BaseQRankSum=-0.648;ClippingRankSum=0.000;DP=90;ExcessHet=3.0103;FS=0.796;MLEAC=1;MLEAF=0.500;MQ=42.00;MQRankSum=0.000;QD=17.82;ReadPosRankSum=-0.169;SOR=0.542	GT:AD:DP:GQ:PL	0/1:46,44:90:99:1632,0,1725
chrX	657632	.	G	A	1919.77	PASS	AC=1;AF=0.500;AN=2;BaseQRankSum=0.822;ClippingRankSum=0.000;DP=107;ExcessHet=3.0103;FS=2.496;MLEAC=1;MLEAF=0.500;MQ=42.00;MQRankSum=0.000;QD=17.94;ReadPosRankSum=-1.019;SOR=0.914	GT:AD:DP:GQ:PL	0/1:55,52:107:99:1948,0,2061
chrX	663659	.	C	T	1573.77	PASS	AC=1;AF=0.500;AN=2;BaseQRankSum=1.309;ClippingRankSum=0.000;DP=103;ExcessHet=3.0103;FS=3.719;MLEAC=1;MLEAF=0.500;MQ=41.86;MQRankSum=0.883;QD=15.28;ReadPosRankSum=0.289;SOR=0.555	GT:AD:DP:GQ:PL	0/1:59,44:103:99:1602,0,2189
chrX	663976	.	G	A	1540.77	PASS	AC=1;AF=0.500;AN=2;BaseQRankSum=1.730;ClippingRankSum=0.000;DP=98;ExcessHet=3.0103;FS=0.000;MLEAC=1;MLEAF=0.500;MQ=42.00;MQRankSum=0.000;QD=15.72;ReadPosRankSum=1.183;SOR=0.750	GT:AD:DP:GQ:PL	0/1:55,43:98:99:1569,0,1926
chrXI	11175	.	G	A	1885.77	PASS	AC=1;AF=0.500;AN=2;BaseQRankSum=0.417;ClippingRankSum=0.000;DP=91;ExcessHet=3.0103;FS=5.425;MLEAC=1;MLEAF=0.500;MQ=41.82;MQRankSum=-1.244;QD=20.72;ReadPosRankSum=0.023;SOR=1.314	GT:AD:DP:GQ:PL	0/1:40,51:91:99:1914,0,1483
chrXI	14557	.	C	T	1731.77	PASS	AC=1;AF=0.500;AN=2;BaseQRankSum=2.103;ClippingRankSum=0.000;DP=92;ExcessHet=3.0103;FS=3.911;MLEAC=1;MLEAF=0.500;MQ=42.00;MQRankSum=0.000;QD=18.82;ReadPosRankSum=0.877;SOR=0.400	GT:AD:DP:GQ:PL	0/1:45,47:92:99:1760,0,1684
chrXI	31828	.	G	A	2041.77	PASS	AC=1;AF=0.500;AN=2;BaseQRankSum=0.904;ClippingRankSum=0.000;DP=102;ExcessHet=3.0103;FS=15.155;MLEAC=1;MLEAF=0.500;MQ=42.00;MQRankSum=0.000;QD=20.02;ReadPosRankSum=0.125;SOR=0.801	GT:AD:DP:GQ:PL	0/1:47,55:102:99:2070,0,1734
chrXI	36877	.	G	A	1400.77	PASS	AC=1;AF=0.500;AN=2;BaseQRankSum=4.000;ClippingRankSum=0.000;DP=96;ExcessHet=3.0103;FS=0.000;MLEAC=1;MLEAF=0.500;MQ=41.96;MQRankSum=-0.256;QD=14.59;ReadPosRankSum=0.103;SOR=0.670	GT:AD:DP:GQ:PL	0/1:57,39:96:99:1429,0,2126
chrXI	52239	.	G	A	1860.77	PASS	AC=1;AF=0.500;AN=2;BaseQRankSum=1.123;ClippingRankSum=0.000;DP=89;ExcessHet=3.0103;FS=1.724;MLEAC=1;MLEAF=0.500;MQ=42.00;MQRankSum=0.000;QD=20.91;ReadPosRankSum=0.100;SOR=0.657	GT:AD:DP:GQ:PL	0/1:41,48:89:99:1889,0,3075
chrXI	52240	.	G	A	1860.77	PASS	AC=1;AF=0.500;AN=2;BaseQRankSum=1.189;ClippingRankSum=0.000;DP=88;ExcessHet=3.0103;FS=0.806;MLEAC=1;MLEAF=0.500;MQ=42.00;MQRankSum=0.000;QD=21.15;ReadPosRankSum=-0.096;SOR=0.693	GT:AD:DP:GQ:PL	0/1:40,48:88:99:1889,0,3075
chrXI	96015	.	G	A	1682.77	PASS	AC=1;AF=0.500;AN=2;BaseQRankSum=-0.625;ClippingRankSum=0.000;DP=97;ExcessHet=3.0103;FS=1.634;MLEAC=1;MLEAF=0.500;MQ=41.85;MQRankSum=0.970;QD=17.35;ReadPosRankSum=-0.611;SOR=0.527	GT:AD:DP:GQ:PL	0/1:51,46:97:99:1711,0,1908
chrXI	96954	.	C	T	1890.77	PASS	AC=1;AF=0.500;AN=2;BaseQRankSum=-0.237;ClippingRankSum=0.000;DP=126;ExcessHet=3.0103;FS=1.430;MLEAC=1;MLEAF=0.500;MQ=41.87;MQRankSum=-0.228;QD=15.01;ReadPosRankSum=-0.396;SOR=0.554	GT:AD:DP:GQ:PL	0/1:73,53:126:99:1919,0,2797
chrXI	118068	.	C	T	1934.77	PASS	AC=1;AF=0.500;AN=2;BaseQRankSum=1.134;ClippingRankSum=0.000;DP=110;ExcessHet=3.0103;FS=12.285;MLEAC=1;MLEAF=0.500;MQ=41.96;MQRankSum=-1.460;QD=17.59;ReadPosRankSum=-0.322;SOR=1.176	GT:AD:DP:GQ:PL	0/1:57,53:110:99:1963,0,2141
chrXI	166203	.	G	A	2343.77	PASS	AC=1;AF=0.500;AN=2;BaseQRankSum=0.319;ClippingRankSum=0.000;DP=114;ExcessHet=3.0103;FS=7.269;MLEAC=1;MLEAF=0.500;MQ=42.00;MQRankSum=0.000;QD=20.56;ReadPosRankSum=1.593;SOR=1.193	GT:AD:DP:GQ:PL	0/1:52,62:114:99:2372,0,1902
chrXI	171226	.	G	A	2213.77	PASS	AC=1;AF=0.500;AN=2;BaseQRankSum=0.887;ClippingRankSum=0.000;DP=114;ExcessHet=3.0103;FS=0.000;MLEAC=1;MLEAF=0.500;MQ=41.98;MQRankSum=-0.931;QD=19.42;ReadPosRankSum=0.926;SOR=0.753	GT:AD:DP:GQ:PL	0/1:54,60:114:99:2242,0,1894
chrXI	171266	.	G	A	1973.77	PASS	AC=1;AF=0.500;AN=2;BaseQRankSum=1.004;ClippingRankSum=0.000;DP=115;ExcessHet=3.0103;FS=8.647;MLEAC=1;MLEAF=0.500;MQ=42.00;MQRankSum=0.000;QD=17.16;ReadPosRankSum=-1.170;SOR=0.850	GT:AD:DP:GQ:PL	0/1:61,54:115:99:2002,0,2236
chrXI	203350	.	G	A	1794.77	PASS	AC=1;AF=0.500;AN=2;BaseQRankSum=1.354;ClippingRankSum=0.000;DP=110;ExcessHet=3.0103;FS=9.025;MLEAC=1;MLEAF=0.500;MQ=42.00;MQRankSum=0.000;QD=16.32;ReadPosRankSum=0.210;SOR=0.868	GT:AD:DP:GQ:PL	0/1:60,50:110:99:1823,0,2278
chrXI	205869	.	G	A	1933.77	PASS	AC=1;AF=0.500;AN=2;BaseQRankSum=-0.284;ClippingRankSum=0.000;DP=93;ExcessHet=3.0103;FS=0.787;MLEAC=1;MLEAF=0.500;MQ=42.00;MQRankSum=0.000;QD=20.79;ReadPosRankSum=-0.201;SOR=0.546	GT:AD:DP:GQ:PL	0/1:41,52:93:99:1962,0,1437
chrXI	220306	.	C	T	2623.77	PASS	AC=1;AF=0.500;AN=2;BaseQRankSum=1.606;ClippingRankSum=0.000;DP=111;ExcessHet=3.0103;FS=0.728;MLEAC=1;MLEAF=0.500;MQ=42.00;MQRankSum=0.000;QD=23.64;ReadPosRankSum=1.414;SOR=0.569	GT:AD:DP:GQ:PL	0/1:43,68:111:99:2652,0,1529
chrXI	222957	.	G	A	2147.77	PASS	AC=1;AF=0.500;AN=2;BaseQRankSum=-0.909;ClippingRankSum=0.000;DP=112;ExcessHet=3.0103;FS=2.431;MLEAC=1;MLEAF=0.500;MQ=41.74;MQRankSum=1.539;QD=19.18;ReadPosRankSum=1.019;SOR=0.486	GT:AD:DP:GQ:PL	0/1:52,60:112:99:2176,0,1861
chrXI	245901	.	G	A	1684.77	PASS	AC=1;AF=0.500;AN=2;BaseQRankSum=1.093;ClippingRankSum=0.000;DP=89;ExcessHet=3.0103;FS=2.780;MLEAC=1;MLEAF=0.500;MQ=42.00;MQRankSum=0.000;QD=18.93;ReadPosRankSum=0.119;SOR=0.864	GT:AD:DP:GQ:PL	0/1:44,45:89:99:1713,0,1582
chrXI	259759	.	C	T	1753.77	PASS	AC=1;AF=0.500;AN=2;BaseQRankSum=-1.059;ClippingRankSum=0.000;DP=106;ExcessHet=3.0103;FS=2.562;MLEAC=1;MLEAF=0.500;MQ=42.00;MQRankSum=0.000;QD=16.54;ReadPosRankSum=-0.343;SOR=0.960	GT:AD:DP:GQ:PL	0/1:58,48:106:99:1782,0,2242
chrXI	274377	.	G	A	1987.77	PASS	AC=1;AF=0.500;AN=2;BaseQRankSum=0.426;ClippingRankSum=0.000;DP=107;ExcessHet=3.0103;FS=1.553;MLEAC=1;MLEAF=0.500;MQ=41.87;MQRankSum=1.047;QD=18.58;ReadPosRankSum=-1.219;SOR=0.523	GT:AD:DP:GQ:PL	0/1:52,55:107:99:2016,0,1835
chrXI	279009	.	G	A	2727.77	PASS	AC=1;AF=0.500;AN=2;BaseQRankSum=-0.796;ClippingRankSum=0.000;DP=137;ExcessHet=3.0103;FS=1.354;MLEAC=1;MLEAF=0.500;MQ=42.00;MQRankSum=0.000;QD=19.91;ReadPosRankSum=-0.579;SOR=0.550	GT:AD:DP:GQ:PL	0/1:64,73:137:99:2756,0,2399
chrXI	280022	.	G	A	2155.77	PASS	AC=1;AF=0.500;AN=2;BaseQRankSum=1.028;ClippingRankSum=0.000;DP=103;ExcessHet=3.0103;FS=0.734;MLEAC=1;MLEAF=0.500;MQ=42.00;MQRankSum=0.000;QD=20.93;ReadPosRankSum=0.600;SOR=0.788	GT:AD:DP:GQ:PL	0/1:45,58:103:99:2184,0,1582
chrXI	286972	.	G	A	1901.77	PASS	AC=1;AF=0.500;AN=2;BaseQRankSum=-0.718;ClippingRankSum=0.000;DP=103;ExcessHet=3.0103;FS=2.576;MLEAC=1;MLEAF=0.500;MQ=42.00;MQRankSum=0.000;QD=18.64;ReadPosRankSum=2.022;SOR=0.814	GT:AD:DP:GQ:PL	0/1:51,51:102:99:1930,0,1929
chrXI	296625	.	C	T	1734.77	PASS	AC=1;AF=0.500;AN=2;BaseQRankSum=0.765;ClippingRankSum=0.000;DP=83;ExcessHet=3.0103;FS=13.322;MLEAC=1;MLEAF=0.500;MQ=42.00;MQRankSum=0.000;QD=20.90;ReadPosRankSum=0.604;SOR=0.893	GT:AD:DP:GQ:PL	0/1:36,47:83:99:1763,0,1305
chrXI	309196	.	C	T	2208.77	PASS	AC=1;AF=0.500;AN=2;BaseQRankSum=-0.727;ClippingRankSum=0.000;DP=107;ExcessHet=3.0103;FS=2.539;MLEAC=1;MLEAF=0.500;MQ=41.98;MQRankSum=1.127;QD=20.64;ReadPosRankSum=-0.836;SOR=1.018	GT:AD:DP:GQ:PL	0/1:48,59:107:99:2237,0,1776
chrXI	315023	.	G	A	2215.77	PASS	AC=1;AF=0.500;AN=2;BaseQRankSum=1.437;ClippingRankSum=0.000;DP=114;ExcessHet=3.0103;FS=3.436;MLEAC=1;MLEAF=0.500;MQ=42.00;MQRankSum=0.000;QD=19.44;ReadPosRankSum=-0.079;SOR=0.874	GT:AD:DP:GQ:PL	0/1:55,59:114:99:2244,0,2034
chrXI	323368	.	G	A	1936.77	PASS	AC=1;AF=0.500;AN=2;BaseQRankSum=0.637;ClippingRankSum=0.000;DP=107;ExcessHet=3.0103;FS=0.000;MLEAC=1;MLEAF=0.500;MQ=41.98;MQRankSum=-0.991;QD=18.10;ReadPosRankSum=0.438;SOR=0.661	GT:AD:DP:GQ:PL	0/1:54,53:107:99:1965,0,2027
chrXI	327508	.	G	A	2005.77	PASS	AC=1;AF=0.500;AN=2;BaseQRankSum=0.972;ClippingRankSum=0.000;DP=109;ExcessHet=3.0103;FS=0.000;MLEAC=1;MLEAF=0.500;MQ=41.98;MQRankSum=1.028;QD=18.40;ReadPosRankSum=-2.286;SOR=0.656	GT:AD:DP:GQ:PL	0/1:54,55:109:99:2034,0,2035
chrXI	336537	.	G	A	2213.77	PASS	AC=1;AF=0.500;AN=2;BaseQRankSum=0.188;ClippingRankSum=0.000;DP=111;ExcessHet=3.0103;FS=0.000;MLEAC=1;MLEAF=0.500;MQ=42.00;MQRankSum=0.000;QD=19.94;ReadPosRankSum=-0.737;SOR=0.726	GT:AD:DP:GQ:PL	0/1:52,59:111:99:2242,0,1929
chrXI	338942	.	G	A	1542.77	PASS	AC=1;AF=0.500;AN=2;BaseQRankSum=3.068;ClippingRankSum=0.000;DP=91;ExcessHet=3.0103;FS=1.706;MLEAC=1;MLEAF=0.500;MQ=42.00;MQRankSum=0.000;QD=16.95;ReadPosRankSum=0.255;SOR=0.861	GT:AD:DP:GQ:PL	0/1:49,42:91:99:1571,0,1545
chrXI	339431	.	G	A	2318.77	PASS	AC=1;AF=0.500;AN=2;BaseQRankSum=1.794;ClippingRankSum=0.000;DP=103;ExcessHet=3.0103;FS=18.270;MLEAC=1;MLEAF=0.500;MQ=42.00;MQRankSum=0.000;QD=22.51;ReadPosRankSum=0.372;SOR=0.187	GT:AD:DP:GQ:PL	0/1:42,61:103:99:2347,0,1462
chrXI	341181	.	G	A	1901.77	PASS	AC=1;AF=0.500;AN=2;BaseQRankSum=0.170;ClippingRankSum=0.000;DP=98;ExcessHet=3.0103;FS=0.000;MLEAC=1;MLEAF=0.500;MQ=42.00;MQRankSum=0.000;QD=19.41;ReadPosRankSum=1.317;SOR=0.756	GT:AD:DP:GQ:PL	0/1:47,51:98:99:1930,0,1755
chrXI	352872	.	G	A	1808.77	PASS	AC=1;AF=0.500;AN=2;BaseQRankSum=0.582;ClippingRankSum=0.000;DP=107;ExcessHet=3.0103;FS=1.545;MLEAC=1;MLEAF=0.500;MQ=42.00;MQRankSum=0.000;QD=16.90;ReadPosRankSum=-0.647;SOR=0.538	GT:AD:DP:GQ:PL	0/1:57,50:107:99:1837,0,2152
chrXI	362086	.	G	A	2116.77	PASS	AC=1;AF=0.500;AN=2;BaseQRankSum=1.207;ClippingRankSum=0.000;DP=107;ExcessHet=3.0103;FS=2.487;MLEAC=1;MLEAF=0.500;MQ=41.87;MQRankSum=1.067;QD=19.78;ReadPosRankSum=2.206;SOR=0.893	GT:AD:DP:GQ:PL	0/1:51,56:107:99:2145,0,1889
chrXI	366688	.	G	A	2229.77	PASS	AC=1;AF=0.500;AN=2;BaseQRankSum=1.522;ClippingRankSum=0.000;DP=102;ExcessHet=3.0103;FS=13.241;MLEAC=1;MLEAF=0.500;MQ=42.00;MQRankSum=0.000;QD=21.86;ReadPosRankSum=-1.059;SOR=0.780	GT:AD:DP:GQ:PL	0/1:43,59:102:99:2258,0,1511
chrXI	387626	.	C	T	2162.77	PASS	AC=1;AF=0.500;AN=2;BaseQRankSum=0.375;ClippingRankSum=0.000;DP=97;ExcessHet=3.0103;FS=4.080;MLEAC=1;MLEAF=0.500;MQ=42.00;MQRankSum=0.000;QD=22.30;ReadPosRankSum=0.622;SOR=0.356	GT:AD:DP:GQ:PL	0/1:40,57:97:99:2191,0,1401
chrXI	407321	.	G	A	1681.77	PASS	AC=1;AF=0.500;AN=2;BaseQRankSum=1.592;ClippingRankSum=0.000;DP=108;ExcessHet=3.0103;FS=7.492;MLEAC=1;MLEAF=0.500;MQ=41.86;MQRankSum=-1.121;QD=15.57;ReadPosRankSum=0.860;SOR=1.040	GT:AD:DP:GQ:PL	0/1:61,47:108:99:1710,0,2255
chrXI	408074	.	G	A	1528.77	PASS	AC=1;AF=0.500;AN=2;BaseQRankSum=-1.392;ClippingRankSum=0.000;DP=92;ExcessHet=3.0103;FS=8.343;MLEAC=1;MLEAF=0.500;MQ=41.64;MQRankSum=1.875;QD=16.62;ReadPosRankSum=-0.527;SOR=1.181	GT:AD:DP:GQ:PL	0/1:50,42:92:99:1557,0,1858
chrXI	429255	.	G	A	1660.77	PASS	AC=1;AF=0.500;AN=2;BaseQRankSum=0.409;ClippingRankSum=0.000;DP=119;ExcessHet=3.0103;FS=4.583;MLEAC=1;MLEAF=0.500;MQ=42.00;MQRankSum=0.000;QD=13.96;ReadPosRankSum=1.361;SOR=0.620	GT:AD:DP:GQ:PL	0/1:72,47:119:99:1689,0,2790
chrXI	431004	.	G	A	1760.77	PASS	AC=1;AF=0.500;AN=2;BaseQRankSum=-1.124;ClippingRankSum=0.000;DP=105;ExcessHet=3.0103;FS=6.215;MLEAC=1;MLEAF=0.500;MQ=42.00;MQRankSum=0.000;QD=16.77;ReadPosRankSum=-0.309;SOR=1.120	GT:AD:DP:GQ:PL	0/1:57,48:105:99:1789,0,2186
chrXI	431849	.	G	A	2473.77	PASS	AC=1;AF=0.500;AN=2;BaseQRankSum=0.995;ClippingRankSum=0.000;DP=115;ExcessHet=3.0103;FS=2.429;MLEAC=1;MLEAF=0.500;MQ=42.00;MQRankSum=0.000;QD=21.51;ReadPosRankSum=0.268;SOR=1.000	GT:AD:DP:GQ:PL	0/1:50,65:115:99:2502,0,1825
chrXI	445296	.	C	T	2020.77	PASS	AC=1;AF=0.500;AN=2;BaseQRankSum=0.347;ClippingRankSum=0.000;DP=109;ExcessHet=3.0103;FS=2.473;MLEAC=1;MLEAF=0.500;MQ=41.98;MQRankSum=-0.973;QD=18.54;ReadPosRankSum=0.443;SOR=0.970	GT:AD:DP:GQ:PL	0/1:54,55:109:99:2049,0,1979
chrXI	448457	.	G	A	1962.77	PASS	AC=1;AF=0.500;AN=2;BaseQRankSum=2.980;ClippingRankSum=0.000;DP=114;ExcessHet=3.0103;FS=1.478;MLEAC=1;MLEAF=0.500;MQ=42.00;MQRankSum=0.000;QD=17.22;ReadPosRankSum=-0.496;SOR=0.780	GT:AD:DP:GQ:PL	0/1:61,53:114:99:1991,0,2248
chrXI	518763	.	G	A	1614.77	PASS	AC=1;AF=0.500;AN=2;BaseQRankSum=-1.351;ClippingRankSum=0.000;DP=101;ExcessHet=3.0103;FS=0.755;MLEAC=1;MLEAF=0.500;MQ=41.98;MQRankSum=0.934;QD=15.99;ReadPosRankSum=-0.932;SOR=0.553	GT:AD:DP:GQ:PL	0/1:55,46:101:99:1643,0,2090
chrXI	520915	.	C	T	2098.77	PASS	AC=1;AF=0.500;AN=2;BaseQRankSum=-1.543;ClippingRankSum=0.000;DP=108;ExcessHet=3.0103;FS=7.622;MLEAC=1;MLEAF=0.500;MQ=42.00;MQRankSum=0.000;QD=19.43;ReadPosRankSum=-0.278;SOR=1.395	GT:AD:DP:GQ:PL	0/1:51,57:108:99:2127,0,1925
chrXI	520938	.	G	A	1718.77	PASS	AC=1;AF=0.500;AN=2;BaseQRankSum=0.886;ClippingRankSum=0.000;DP=93;ExcessHet=3.0103;FS=12.231;MLEAC=1;MLEAF=0.500;MQ=42.00;MQRankSum=0.000;QD=18.48;ReadPosRankSum=-1.241;SOR=0.424	GT:AD:DP:GQ:PL	0/1:46,47:93:99:1747,0,1694
chrXI	538086	.	C	T	1166.77	PASS	AC=1;AF=0.500;AN=2;BaseQRankSum=-1.597;ClippingRankSum=0.000;DP=92;ExcessHet=3.0103;FS=0.000;MLEAC=1;MLEAF=0.500;MQ=42.00;MQRankSum=0.000;QD=12.68;ReadPosRankSum=-1.282;SOR=0.629	GT:AD:DP:GQ:PL	0/1:58,34:92:99:1195,0,2250
chrXI	570504	.	G	A	2030.77	PASS	AC=1;AF=0.500;AN=2;BaseQRankSum=0.536;ClippingRankSum=0.000;DP=113;ExcessHet=3.0103;FS=2.412;MLEAC=1;MLEAF=0.500;MQ=41.86;MQRankSum=-0.013;QD=17.97;ReadPosRankSum=-1.396;SOR=0.483	GT:AD:DP:GQ:PL	0/1:57,56:113:99:2059,0,2136
chrXI	574582	.	G	A	1754.77	PASS	AC=1;AF=0.500;AN=2;BaseQRankSum=-1.519;ClippingRankSum=0.000;DP=85;ExcessHet=3.0103;FS=0.000;MLEAC=1;MLEAF=0.500;MQ=42.00;MQRankSum=0.000;QD=20.64;ReadPosRankSum=0.866;SOR=0.716	GT:AD:DP:GQ:PL	0/1:38,47:85:99:1783,0,1417
chrXI	629890	.	G	A	1783.77	PASS	AC=1;AF=0.500;AN=2;BaseQRankSum=-0.586;ClippingRankSum=0.000;DP=100;ExcessHet=3.0103;FS=5.018;MLEAC=1;MLEAF=0.500;MQ=42.00;MQRankSum=0.000;QD=17.84;ReadPosRankSum=0.159;SOR=0.414	GT:AD:DP:GQ:PL	0/1:51,49:100:99:1812,0,1901
chrXI	645841	.	C	T	1527.77	PASS	AC=1;AF=0.500;AN=2;BaseQRankSum=-0.428;ClippingRankSum=0.000;DP=99;ExcessHet=3.0103;FS=0.760;MLEAC=1;MLEAF=0.500;MQ=42.00;MQRankSum=0.000;QD=15.43;ReadPosRankSum=-1.845;SOR=0.805	GT:AD:DP:GQ:PL	0/1:56,43:99:99:1556,0,2121
chrXI	649157	.	G	A	1893.77	PASS	AC=1;AF=0.500;AN=2;BaseQRankSum=-2.587;ClippingRankSum=0.000;DP=95;ExcessHet=3.0103;FS=2.674;MLEAC=1;MLEAF=0.500;MQ=42.00;MQRankSum=0.000;QD=19.93;ReadPosRankSum=-0.167;SOR=0.472	GT:AD:DP:GQ:PL	0/1:44,51:95:99:1922,0,1641
chrXII	25524	.	G	A	2438.77	PASS	AC=1;AF=0.500;AN=2;BaseQRankSum=0.034;ClippingRankSum=0.000;DP=115;ExcessHet=3.0103;FS=3.469;MLEAC=1;MLEAF=0.500;MQ=42.00;MQRankSum=0.000;QD=21.21;ReadPosRankSum=0.625;SOR=1.058	GT:AD:DP:GQ:PL	0/1:50,65:115:99:2467,0,1849
chrXII	39608	.	G	A	1764.77	PASS	AC=1;AF=0.500;AN=2;BaseQRankSum=-0.497;ClippingRankSum=0.000;DP=97;ExcessHet=3.0103;FS=2.723;MLEAC=1;MLEAF=0.500;MQ=42.00;MQRankSum=0.000;QD=18.19;ReadPosRankSum=0.970;SOR=0.438	GT:AD:DP:GQ:PL	0/1:48,49:97:99:1793,0,1716
chrXII	55315	.	C	T	1686.77	PASS	AC=1;AF=0.500;AN=2;BaseQRankSum=-1.784;ClippingRankSum=0.000;DP=91;ExcessHet=3.0103;FS=5.297;MLEAC=1;MLEAF=0.500;MQ=42.00;MQRankSum=0.000;QD=18.54;ReadPosRankSum=-0.051;SOR=1.178	GT:AD:DP:GQ:PL	0/1:45,46:91:99:1715,0,1696
chrXII	81219	.	C	T	2240.77	PASS	AC=1;AF=0.500;AN=2;BaseQRankSum=-2.510;ClippingRankSum=0.000;DP=113;ExcessHet=3.0103;FS=3.418;MLEAC=1;MLEAF=0.500;MQ=42.00;MQRankSum=0.000;QD=19.83;ReadPosRankSum=0.150;SOR=0.452	GT:AD:DP:GQ:PL	0/1:51,62:113:99:2269,0,1879
chrXII	86977	.	C	T	1823.77	PASS	AC=1;AF=0.500;AN=2;BaseQRankSum=1.247;ClippingRankSum=0.000;DP=96;ExcessHet=3.0103;FS=14.234;MLEAC=1;MLEAF=0.500;MQ=41.98;MQRankSum=-0.959;QD=19.00;ReadPosRankSum=-0.333;SOR=0.160	GT:AD:DP:GQ:PL	0/1:47,49:96:99:1852,0,1736
chrXII	97516	.	G	A	4945.77	PASS	AC=2;AF=1.00;AN=2;DP=114;ExcessHet=3.0103;FS=0.000;MLEAC=2;MLEAF=1.00;MQ=42.00;QD=28.02;SOR=0.965	GT:AD:DP:GQ:PL	1/1:0,114:114:99:4974,343,0
chrXII	97538	.	G	A	1895.77	PASS	AC=1;AF=0.500;AN=2;BaseQRankSum=1.034;ClippingRankSum=0.000;DP=103;ExcessHet=3.0103;FS=7.716;MLEAC=1;MLEAF=0.500;MQ=42.00;MQRankSum=0.000;QD=18.41;ReadPosRankSum=0.988;SOR=0.965	GT:AD:DP:GQ:PL	0/1:52,51:103:99:1924,0,1920
chrXII	127413	.	G	A	1877.77	PASS	AC=1;AF=0.500;AN=2;BaseQRankSum=1.491;ClippingRankSum=0.000;DP=106;ExcessHet=3.0103;FS=0.714;MLEAC=1;MLEAF=0.500;MQ=42.00;MQRankSum=0.000;QD=17.71;ReadPosRankSum=0.744;SOR=0.774	GT:AD:DP:GQ:PL	0/1:55,51:106:99:1906,0,2024
chrXII	139881	.	G	A	2183.77	PASS	AC=1;AF=0.500;AN=2;BaseQRankSum=-0.665;ClippingRankSum=0.000;DP=119;ExcessHet=3.0103;FS=0.700;MLEAC=1;MLEAF=0.500;MQ=42.00;MQRankSum=0.000;QD=18.35;ReadPosRankSum=0.703;SOR=0.809	GT:AD:DP:GQ:PL	0/1:60,59:119:99:2212,0,2242
chrXII	142925	.	G	A	1562.77	PASS	AC=1;AF=0.500;AN=2;BaseQRankSum=0.681;ClippingRankSum=0.000;DP=100;ExcessHet=3.0103;FS=3.832;MLEAC=1;MLEAF=0.500;MQ=42.00;MQRankSum=0.000;QD=15.63;ReadPosRankSum=0.832;SOR=1.104	GT:AD:DP:GQ:PL	0/1:56,44:100:99:1591,0,2062
chrXII	167988	.	G	A	2403.77	PASS	AC=1;AF=0.500;AN=2;BaseQRankSum=2.095;ClippingRankSum=0.000;DP=123;ExcessHet=3.0103;FS=11.547;MLEAC=1;MLEAF=0.500;MQ=42.00;MQRankSum=0.000;QD=19.54;ReadPosRankSum=-1.034;SOR=0.235	GT:AD:DP:GQ:PL	0/1:58,65:123:99:2432,0,2123
chrXII	179705	.	C	T	2135.77	PASS	AC=1;AF=0.500;AN=2;BaseQRankSum=2.477;ClippingRankSum=0.000;DP=113;ExcessHet=3.0103;FS=0.000;MLEAC=1;MLEAF=0.500;MQ=42.06;MQRankSum=-1.712;QD=18.90;ReadPosRankSum=-1.346;SOR=0.657	GT:AD:DP:GQ:PL	0/1:56,57:113:99:2164,0,1985
chrXII	184916	.	G	A	1837.77	PASS	AC=1;AF=0.500;AN=2;BaseQRankSum=0.499;ClippingRankSum=0.000;DP=102;ExcessHet=3.0103;FS=1.606;MLEAC=1;MLEAF=0.500;MQ=42.00;MQRankSum=0.000;QD=18.02;ReadPosRankSum=1.789;SOR=0.496	GT:AD:DP:GQ:PL	0/1:52,50:102:99:1866,0,1962
chrXII	187356	.	C	T	2230.77	PASS	AC=1;AF=0.500;AN=2;BaseQRankSum=-0.949;ClippingRankSum=0.000;DP=127;ExcessHet=3.0103;FS=9.542;MLEAC=1;MLEAF=0.500;MQ=41.89;MQRankSum=-1.008;QD=17.57;ReadPosRankSum=0.672;SOR=0.648	GT:AD:DP:GQ:PL	0/1:65,62:127:99:2259,0,2440
chrXII	194278	.	C	T	1592.77	PASS	AC=1;AF=0.500;AN=2;BaseQRankSum=1.981;ClippingRankSum=0.000;DP=106;ExcessHet=3.0103;FS=1.575;MLEAC=1;MLEAF=0.500;MQ=42.00;MQRankSum=0.000;QD=15.03;ReadPosRankSum=0.471;SOR=0.891	GT:AD:DP:GQ:PL	0/1:61,45:106:99:1621,0,2312
chrXII	198786	.	C	T	2106.77	PASS	AC=1;AF=0.500;AN=2;BaseQRankSum=1.292;ClippingRankSum=0.000;DP=124;ExcessHet=3.0103;FS=13.368;MLEAC=1;MLEAF=0.500;MQ=41.98;MQRankSum=0.976;QD=17.13;ReadPosRankSum=0.167;SOR=1.345	GT:AD:DP:GQ:PL	0/1:64,59:123:99:2135,0,2319
chrXII	202606	.	G	A	1704.77	PASS	AC=1;AF=0.500;AN=2;BaseQRankSum=1.753;ClippingRankSum=0.000;DP=108;ExcessHet=3.0103;FS=0.724;MLEAC=1;MLEAF=0.500;MQ=42.00;MQRankSum=0.000;QD=15.78;ReadPosRankSum=1.612;SOR=0.582	GT:AD:DP:GQ:PL	0/1:61,47:108:99:1733,0,2291
chrXII	202679	.	G	A	1604.77	PASS	AC=1;AF=0.500;AN=2;BaseQRankSum=-0.328;ClippingRankSum=0.000;DP=85;ExcessHet=3.0103;FS=0.812;MLEAC=1;MLEAF=0.500;MQ=42.00;MQRankSum=0.000;QD=18.88;ReadPosRankSum=-0.686;SOR=0.829	GT:AD:DP:GQ:PL	0/1:41,44:85:99:1633,0,1531
chrXII	206021	.	G	A	2447.77	PASS	AC=1;AF=0.500;AN=2;BaseQRankSum=0.184;ClippingRankSum=0.000;DP=122;ExcessHet=3.0103;FS=0.670;MLEAC=1;MLEAF=0.500;MQ=42.00;MQRankSum=0.000;QD=20.06;ReadPosRankSum=-0.479;SOR=0.616	GT:AD:DP:GQ:PL	0/1:57,65:122:99:2476,0,2140
chrXII	232807	.	C	T	1778.77	PASS	AC=1;AF=0.500;AN=2;BaseQRankSum=1.606;ClippingRankSum=0.000;DP=114;ExcessHet=3.0103;FS=0.000;MLEAC=1;MLEAF=0.500;MQ=42.00;MQRankSum=0.000;QD=15.60;ReadPosRankSum=-0.900;SOR=0.640	GT:AD:DP:GQ:PL	0/1:65,49:114:99:1807,0,2452
chrXII	260529	.	C	T	1909.77	PASS	AC=1;AF=0.500;AN=2;BaseQRankSum=-0.302;ClippingRankSum=0.000;DP=102;ExcessHet=3.0103;FS=0.000;MLEAC=1;MLEAF=0.500;MQ=42.00;MQRankSum=0.000;QD=18.72;ReadPosRankSum=-0.012;SOR=0.754	GT:AD:DP:GQ:PL	0/1:49,53:102:99:1938,0,1795
chrXII	273536	.	G	A	1581.77	PASS	AC=1;AF=0.500;AN=2;BaseQRankSum=1.201;ClippingRankSum=0.000;DP=86;ExcessHet=3.0103;FS=2.866;MLEAC=1;MLEAF=0.500;MQ=41.83;MQRankSum=-0.977;QD=18.39;ReadPosRankSum=-0.321;SOR=1.025	GT:AD:DP:GQ:PL	0/1:43,43:86:99:1610,0,1607
chrXII	290104	.	G	A	2547.77	PASS	AC=1;AF=0.500;AN=2;BaseQRankSum=1.888;ClippingRankSum=0.000;DP=110;ExcessHet=3.0103;FS=0.731;MLEAC=1;MLEAF=0.500;MQ=42.00;MQRankSum=0.000;QD=23.16;ReadPosRankSum=0.880;SOR=0.822	GT:AD:DP:GQ:PL	0/1:44,66:110:99:2576,0,1531
chrXII	290143	.	C	T	1615.77	PASS	AC=1;AF=0.500;AN=2;BaseQRankSum=-0.285;ClippingRankSum=0.000;DP=108;ExcessHet=3.0103;FS=0.000;MLEAC=1;MLEAF=0.500;MQ=42.00;MQRankSum=0.000;QD=14.96;ReadPosRankSum=-1.392;SOR=0.708	GT:AD:DP:GQ:PL	0/1:63,45:108:99:1644,0,2424
chrXII	291083	.	C	T	1836.77	PASS	AC=1;AF=0.500;AN=2;BaseQRankSum=1.977;ClippingRankSum=0.000;DP=93;ExcessHet=3.0103;FS=8.289;MLEAC=1;MLEAF=0.500;MQ=42.00;MQRankSum=0.000;QD=19.75;ReadPosRankSum=1.164;SOR=1.302	GT:AD:DP:GQ:PL	0/1:44,49:93:99:1865,0,1544
chrXII	316387	.	G	A	2548.77	PASS	AC=1;AF=0.500;AN=2;BaseQRankSum=0.495;ClippingRankSum=0.000;DP=119;ExcessHet=3.0103;FS=1.481;MLEAC=1;MLEAF=0.500;MQ=42.00;MQRankSum=0.000;QD=21.42;ReadPosRankSum=-0.737;SOR=0.522	GT:AD:DP:GQ:PL	0/1:51,68:119:99:2577,0,1799
chrXII	322263	.	C	T	1311.77	PASS	AC=1;AF=0.500;AN=2;BaseQRankSum=0.464;ClippingRankSum=0.000;DP=81;ExcessHet=3.0103;FS=0.845;MLEAC=1;MLEAF=0.500;MQ=42.00;MQRankSum=0.000;QD=16.19;ReadPosRankSum=-0.098;SOR=0.876	GT:AD:DP:GQ:PL	0/1:43,38:81:99:1340,0,1546
chrXII	368690	.	G	A	2448.77	PASS	AC=1;AF=0.500;AN=2;BaseQRankSum=-0.999;ClippingRankSum=0.000;DP=113;ExcessHet=3.0103;FS=12.366;MLEAC=1;MLEAF=0.500;MQ=41.87;MQRankSum=1.182;QD=21.67;ReadPosRankSum=-0.410;SOR=0.869	GT:AD:DP:GQ:PL	0/1:48,65:113:99:2477,0,1750
chrXII	369387	.	C	T	2096.77	PASS	AC=1;AF=0.500;AN=2;BaseQRankSum=1.646;ClippingRankSum=0.000;DP=109;ExcessHet=3.0103;FS=1.539;MLEAC=1;MLEAF=0.500;MQ=42.00;MQRankSum=0.000;QD=19.41;ReadPosRankSum=-0.745;SOR=0.543	GT:AD:DP:GQ:PL	0/1:51,57:108:99:2125,0,1707
chrXII	394237	.	G	A	2195.77	PASS	AC=1;AF=0.500;AN=2;BaseQRankSum=0.487;ClippingRankSum=0.000;DP=121;ExcessHet=3.0103;FS=4.391;MLEAC=1;MLEAF=0.500;MQ=42.00;MQRankSum=0.000;QD=18.15;ReadPosRankSum=-0.571;SOR=0.991	GT:AD:DP:GQ:PL	0/1:62,59:121:99:2224,0,2312
chrXII	413123	.	C	T	2111.77	PASS	AC=1;AF=0.500;AN=2;BaseQRankSum=-0.309;ClippingRankSum=0.000;DP=112;ExcessHet=3.0103;FS=1.515;MLEAC=1;MLEAF=0.500;MQ=42.00;MQRankSum=0.000;QD=18.86;ReadPosRankSum=-0.210;SOR=0.776	GT:AD:DP:GQ:PL	0/1:54,58:112:99:2140,0,1958
chrXII	429827	.	C	T	1584.77	PASS	AC=1;AF=0.500;AN=2;BaseQRankSum=0.504;ClippingRankSum=0.000;DP=91;ExcessHet=3.0103;FS=0.795;MLEAC=1;MLEAF=0.500;MQ=42.00;MQRankSum=0.000;QD=17.42;ReadPosRankSum=0.677;SOR=0.850	GT:AD:DP:GQ:PL	0/1:47,44:91:99:1613,0,1708
chrXII	492383	.	C	T	1524.77	PASS	AC=1;AF=0.500;AN=2;BaseQRankSum=1.449;ClippingRankSum=0.000;DP=77;ExcessHet=3.0103;FS=3.064;MLEAC=1;MLEAF=0.500;MQ=41.82;MQRankSum=1.093;QD=19.80;ReadPosRankSum=-0.100;SOR=0.486	GT:AD:DP:GQ:PL	0/1:36,41:77:99:1553,0,1259
chrXII	502241	.	C	T	1958.77	PASS	AC=1;AF=0.500;AN=2;BaseQRankSum=0.657;ClippingRankSum=0.000;DP=109;ExcessHet=3.0103;FS=3.536;MLEAC=1;MLEAF=0.500;MQ=41.98;MQRankSum=-0.991;QD=17.97;ReadPosRankSum=-0.847;SOR=0.424	GT:AD:DP:GQ:PL	0/1:55,54:109:99:1987,0,2050
chrXII	504051	.	C	T	2339.77	PASS	AC=1;AF=0.500;AN=2;BaseQRankSum=-0.316;ClippingRankSum=0.000;DP=125;ExcessHet=3.0103;FS=0.000;MLEAC=1;MLEAF=0.500;MQ=41.89;MQRankSum=1.024;QD=18.72;ReadPosRankSum=-0.942;SOR=0.659	GT:AD:DP:GQ:PL	0/1:62,63:125:99:2368,0,2230
chrXII	504077	.	C	T	1848.77	PASS	AC=1;AF=0.500;AN=2;BaseQRankSum=0.575;ClippingRankSum=0.000;DP=116;ExcessHet=3.0103;FS=4.534;MLEAC=1;MLEAF=0.500;MQ=41.88;MQRankSum=0.903;QD=15.94;ReadPosRankSum=-0.384;SOR=0.400	GT:AD:DP:GQ:PL	0/1:65,51:116:99:1877,0,2405
chrXII	522066	.	G	A	1517.77	PASS	AC=1;AF=0.500;AN=2;BaseQRankSum=1.245;ClippingRankSum=0.000;DP=103;ExcessHet=3.0103;FS=0.000;MLEAC=1;MLEAF=0.500;MQ=41.72;MQRankSum=-0.224;QD=14.74;ReadPosRankSum=-0.487;SOR=0.739	GT:AD:DP:GQ:PL	0/1:60,43:103:99:1546,0,2281
chrXII	522573	.	G	A	1839.77	PASS	AC=1;AF=0.500;AN=2;BaseQRankSum=0.313;ClippingRankSum=0.000;DP=112;ExcessHet=3.0103;FS=0.715;MLEAC=1;MLEAF=0.500;MQ=42.00;MQRankSum=0.000;QD=16.43;ReadPosRankSum=1.547;SOR=0.815	GT:AD:DP:GQ:PL	0/1:60,52:112:99:1868,0,2235
chrXII	524507	.	C	T	1752.77	PASS	AC=1;AF=0.500;AN=2;BaseQRankSum=0.146;ClippingRankSum=0.000;DP=107;ExcessHet=3.0103;FS=1.567;MLEAC=1;MLEAF=0.500;MQ=41.86;MQRankSum=0.921;QD=16.38;ReadPosRankSum=0.092;SOR=0.923	GT:AD:DP:GQ:PL	0/1:59,48:107:99:1781,0,2200
chrXII	605358	.	G	A	2544.77	PASS	AC=1;AF=0.500;AN=2;BaseQRankSum=-1.605;ClippingRankSum=0.000;DP=118;ExcessHet=3.0103;FS=0.000;MLEAC=1;MLEAF=0.500;MQ=41.89;MQRankSum=0.657;QD=21.57;ReadPosRankSum=-0.680;SOR=0.667	GT:AD:DP:GQ:PL	0/1:51,67:118:99:2573,0,1873
chrXII	607354	.	G	A	1870.77	PASS	AC=1;AF=0.500;AN=2;BaseQRankSum=0.166;ClippingRankSum=0.000;DP=106;ExcessHet=3.0103;FS=2.463;MLEAC=1;MLEAF=0.500;MQ=42.00;MQRankSum=0.000;QD=17.65;ReadPosRankSum=0.169;SOR=0.794	GT:AD:DP:GQ:PL	0/1:54,52:106:99:1899,0,2004
chrXII	659781	.	G	A	1942.77	PASS	AC=1;AF=0.500;AN=2;BaseQRankSum=0.368;ClippingRankSum=0.000;DP=116;ExcessHet=3.0103;FS=1.490;MLEAC=1;MLEAF=0.500;MQ=42.00;MQRankSum=0.000;QD=16.75;ReadPosRankSum=-0.313;SOR=0.730	GT:AD:DP:GQ:PL	0/1:63,53:116:99:1971,0,2399
chrXII	665492	.	C	T	2237.77	PASS	AC=1;AF=0.500;AN=2;BaseQRankSum=-0.369;ClippingRankSum=0.000;DP=112;ExcessHet=3.0103;FS=1.521;MLEAC=1;MLEAF=0.500;MQ=42.00;MQRankSum=0.000;QD=19.98;ReadPosRankSum=-1.538;SOR=0.697	GT:AD:DP:GQ:PL	0/1:51,61:112:99:2266,0,1822
chrXII	666118	.	G	A	2134.77	PASS	AC=1;AF=0.500;AN=2;BaseQRankSum=0.408;ClippingRankSum=0.000;DP=122;ExcessHet=3.0103;FS=4.297;MLEAC=1;MLEAF=0.500;MQ=42.00;MQRankSum=0.000;QD=17.50;ReadPosRankSum=0.254;SOR=0.823	GT:AD:DP:GQ:PL	0/1:64,58:122:99:2163,0,2394
chrXII	669360	.	C	T	2009.77	PASS	AC=1;AF=0.500;AN=2;BaseQRankSum=1.894;ClippingRankSum=0.000;DP=113;ExcessHet=3.0103;FS=1.508;MLEAC=1;MLEAF=0.500;MQ=42.00;MQRankSum=0.000;QD=17.79;ReadPosRankSum=2.015;SOR=0.892	GT:AD:DP:GQ:PL	0/1:59,54:113:99:2038,0,2220
chrXII	687980	.	C	T	1852.77	PASS	AC=1;AF=0.500;AN=2;BaseQRankSum=2.442;ClippingRankSum=0.000;DP=93;ExcessHet=3.0103;FS=2.739;MLEAC=1;MLEAF=0.500;MQ=42.00;MQRankSum=0.000;QD=19.92;ReadPosRankSum=-0.409;SOR=0.429	GT:AD:DP:GQ:PL	0/1:44,49:93:99:1881,0,1543
chrXII	699867	.	G	A	1837.77	PASS	AC=1;AF=0.500;AN=2;BaseQRankSum=2.610;ClippingRankSum=0.000;DP=83;ExcessHet=3.0103;FS=3.074;MLEAC=1;MLEAF=0.500;MQ=41.98;MQRankSum=-0.764;QD=23.56;ReadPosRankSum=0.139;SOR=1.067	GT:AD:DP:GQ:PL	0/1:30,48:78:99:1866,0,1019
chrXII	708192	.	G	A	2282.77	PASS	AC=1;AF=0.500;AN=2;BaseQRankSum=-0.896;ClippingRankSum=0.000;DP=104;ExcessHet=3.0103;FS=5.013;MLEAC=1;MLEAF=0.500;MQ=42.00;MQRankSum=0.000;QD=21.95;ReadPosRankSum=-1.383;SOR=1.199	GT:AD:DP:GQ:PL	0/1:43,61:104:99:2311,0,1540
chrXII	708282	.	C	T	1658.77	PASS	AC=1;AF=0.500;AN=2;BaseQRankSum=3.782;ClippingRankSum=0.000;DP=105;ExcessHet=3.0103;FS=0.000;MLEAC=1;MLEAF=0.500;MQ=42.00;MQRankSum=0.000;QD=15.80;ReadPosRankSum=1.387;SOR=0.737	GT:AD:DP:GQ:PL	0/1:60,45:105:99:1687,0,2265
chrXII	732133	.	C	T	1436.77	PASS	AC=1;AF=0.500;AN=2;BaseQRankSum=-0.701;ClippingRankSum=0.000;DP=196;ExcessHet=3.0103;FS=3.113;MLEAC=1;MLEAF=0.500;MQ=41.09;MQRankSum=-1.485;QD=7.56;ReadPosRankSum=-2.571;SOR=0.469	GT:AD:DP:GQ:PL	0/1:142,48:190:99:1465,0,9045
chrXII	732142	.	C	T	3775.77	PASS	AC=1;AF=0.500;AN=2;BaseQRankSum=0.451;ClippingRankSum=0.000;DP=196;ExcessHet=3.0103;FS=6.357;MLEAC=1;MLEAF=0.500;MQ=40.95;MQRankSum=-0.293;QD=19.87;ReadPosRankSum=0.984;SOR=0.396	GT:AD:DP:GQ:PL	0/1:91,99:190:99:3804,0,3214
chrXII	732681	.	C	T	1813.77	PASS	AC=1;AF=0.500;AN=2;BaseQRankSum=-2.185;ClippingRankSum=0.000;DP=208;ExcessHet=3.0103;FS=2.739;MLEAC=1;MLEAF=0.500;MQ=42.00;MQRankSum=0.000;QD=8.72;ReadPosRankSum=0.133;SOR=0.581	GT:AD:DP:GQ:PL	0/1:153,55:208:99:1842,0,12354
chrXII	732682	.	C	T	1813.77	PASS	AC=1;AF=0.500;AN=2;BaseQRankSum=-0.682;ClippingRankSum=0.000;DP=209;ExcessHet=3.0103;FS=1.957;MLEAC=1;MLEAF=0.500;MQ=42.00;MQRankSum=0.000;QD=8.68;ReadPosRankSum=0.461;SOR=0.592	GT:AD:DP:GQ:PL	0/1:154,55:209:99:1842,0,12354
chrXII	768370	.	G	A	1458.77	PASS	AC=1;AF=0.500;AN=2;BaseQRankSum=0.874;ClippingRankSum=0.000;DP=90;ExcessHet=3.0103;FS=0.000;MLEAC=1;MLEAF=0.500;MQ=41.98;MQRankSum=-1.096;QD=16.21;ReadPosRankSum=-0.472;SOR=0.693	GT:AD:DP:GQ:PL	0/1:50,40:90:99:1487,0,1882
chrXII	780843	.	G	A	1879.77	PASS	AC=1;AF=0.500;AN=2;BaseQRankSum=1.348;ClippingRankSum=0.000;DP=107;ExcessHet=3.0103;FS=2.518;MLEAC=1;MLEAF=0.500;MQ=42.00;MQRankSum=0.000;QD=17.57;ReadPosRankSum=0.882;SOR=0.481	GT:AD:DP:GQ:PL	0/1:55,52:107:99:1908,0,2045
chrXII	794898	.	G	A	2146.77	PASS	AC=1;AF=0.500;AN=2;BaseQRankSum=0.876;ClippingRankSum=0.000;DP=117;ExcessHet=3.0103;FS=1.478;MLEAC=1;MLEAF=0.500;MQ=42.00;MQRankSum=0.000;QD=18.35;ReadPosRankSum=-0.603;SOR=0.543	GT:AD:DP:GQ:PL	0/1:59,58:117:99:2175,0,2219
chrXII	819182	.	G	A	2394.77	PASS	AC=1;AF=0.500;AN=2;BaseQRankSum=1.987;ClippingRankSum=0.000;DP=112;ExcessHet=3.0103;FS=2.450;MLEAC=1;MLEAF=0.500;MQ=42.00;MQRankSum=0.000;QD=21.38;ReadPosRankSum=-1.188;SOR=0.481	GT:AD:DP:GQ:PL	0/1:48,64:112:99:2423,0,1599
chrXII	819219	.	C	T	1801.77	PASS	AC=1;AF=0.500;AN=2;BaseQRankSum=-0.750;ClippingRankSum=0.000;DP=105;ExcessHet=3.0103;FS=9.254;MLEAC=1;MLEAF=0.500;MQ=42.00;MQRankSum=0.000;QD=17.16;ReadPosRankSum=-1.845;SOR=1.026	GT:AD:DP:GQ:PL	0/1:55,50:105:99:1830,0,2060
chrXII	819265	.	C	T	2008.77	PASS	AC=1;AF=0.500;AN=2;BaseQRankSum=0.245;ClippingRankSum=0.000;DP=113;ExcessHet=3.0103;FS=5.873;MLEAC=1;MLEAF=0.500;MQ=42.00;MQRankSum=0.000;QD=17.78;ReadPosRankSum=0.872;SOR=0.347	GT:AD:DP:GQ:PL	0/1:58,55:113:99:2037,0,2155
chrXII	822419	.	C	T	2085.77	PASS	AC=1;AF=0.500;AN=2;BaseQRankSum=0.040;ClippingRankSum=0.000;DP=107;ExcessHet=3.0103;FS=1.553;MLEAC=1;MLEAF=0.500;MQ=42.00;MQRankSum=0.000;QD=19.49;ReadPosRankSum=-0.421;SOR=0.522	GT:AD:DP:GQ:PL	0/1:51,56:107:99:2114,0,1911
chrXII	826284	.	G	A	1998.77	PASS	AC=1;AF=0.500;AN=2;BaseQRankSum=-0.022;ClippingRankSum=0.000;DP=100;ExcessHet=3.0103;FS=3.828;MLEAC=1;MLEAF=0.500;MQ=42.00;MQRankSum=0.000;QD=19.99;ReadPosRankSum=-0.828;SOR=1.105	GT:AD:DP:GQ:PL	0/1:47,53:100:99:2027,0,1763
chrXII	829474	.	C	T	4405.77	PASS	AC=2;AF=1.00;AN=2;DP=102;ExcessHet=3.0103;FS=0.000;MLEAC=2;MLEAF=1.00;MQ=42.00;QD=27.38;SOR=0.773	GT:AD:DP:GQ:PL	1/1:0,102:102:99:4434,307,0
chrXII	837443	.	C	T	1874.77	PASS	AC=1;AF=0.500;AN=2;BaseQRankSum=-3.028;ClippingRankSum=0.000;DP=109;ExcessHet=3.0103;FS=0.000;MLEAC=1;MLEAF=0.500;MQ=42.00;MQRankSum=0.000;QD=17.36;ReadPosRankSum=0.433;SOR=0.627	GT:AD:DP:GQ:PL	0/1:55,53:108:99:1903,0,2016
chrXII	837756	.	G	A	1714.77	PASS	AC=1;AF=0.500;AN=2;BaseQRankSum=-0.819;ClippingRankSum=0.000;DP=110;ExcessHet=3.0103;FS=4.695;MLEAC=1;MLEAF=0.500;MQ=42.00;MQRankSum=0.000;QD=15.59;ReadPosRankSum=-0.620;SOR=1.026	GT:AD:DP:GQ:PL	0/1:62,48:110:99:1743,0,2364
chrXII	839246	.	G	A	1911.77	PASS	AC=1;AF=0.500;AN=2;BaseQRankSum=0.175;ClippingRankSum=0.000;DP=88;ExcessHet=3.0103;FS=0.814;MLEAC=1;MLEAF=0.500;MQ=42.00;MQRankSum=0.000;QD=21.72;ReadPosRankSum=0.005;SOR=0.565	GT:AD:DP:GQ:PL	0/1:36,52:88:99:1940,0,1284
chrXII	862242	.	G	A	1614.77	PASS	AC=1;AF=0.500;AN=2;BaseQRankSum=0.437;ClippingRankSum=0.000;DP=102;ExcessHet=3.0103;FS=6.301;MLEAC=1;MLEAF=0.500;MQ=42.00;MQRankSum=0.000;QD=15.83;ReadPosRankSum=-0.146;SOR=1.163	GT:AD:DP:GQ:PL	0/1:56,46:102:99:1643,0,2085
chrXII	866845	.	G	A	2006.77	PASS	AC=1;AF=0.500;AN=2;BaseQRankSum=-0.471;ClippingRankSum=0.000;DP=120;ExcessHet=3.0103;FS=3.338;MLEAC=1;MLEAF=0.500;MQ=42.00;MQRankSum=0.000;QD=16.72;ReadPosRankSum=-1.124;SOR=0.504	GT:AD:DP:GQ:PL	0/1:65,55:120:99:2035,0,2492
chrXII	871627	.	C	T	1888.77	PASS	AC=1;AF=0.500;AN=2;BaseQRankSum=-2.620;ClippingRankSum=0.000;DP=109;ExcessHet=3.0103;FS=0.000;MLEAC=1;MLEAF=0.500;MQ=42.00;MQRankSum=0.000;QD=17.33;ReadPosRankSum=-0.170;SOR=0.660	GT:AD:DP:GQ:PL	0/1:57,52:109:99:1917,0,2174
chrXII	885365	.	G	A	2164.77	PASS	AC=1;AF=0.500;AN=2;BaseQRankSum=-1.408;ClippingRankSum=0.000;DP=110;ExcessHet=3.0103;FS=1.534;MLEAC=1;MLEAF=0.500;MQ=42.00;MQRankSum=0.000;QD=19.68;ReadPosRankSum=-1.146;SOR=0.914	GT:AD:DP:GQ:PL	0/1:52,58:110:99:2193,0,1931
chrXII	894166	.	C	T	1945.77	PASS	AC=1;AF=0.500;AN=2;BaseQRankSum=0.397;ClippingRankSum=0.000;DP=100;ExcessHet=3.0103;FS=7.783;MLEAC=1;MLEAF=0.500;MQ=42.00;MQRankSum=0.000;QD=19.46;ReadPosRankSum=0.331;SOR=0.582	GT:AD:DP:GQ:PL	0/1:48,52:100:99:1974,0,1715
chrXII	931902	.	G	A	1915.77	PASS	AC=1;AF=0.500;AN=2;BaseQRankSum=-0.127;ClippingRankSum=0.000;DP=108;ExcessHet=3.0103;FS=17.004;MLEAC=1;MLEAF=0.500;MQ=42.00;MQRankSum=0.000;QD=17.74;ReadPosRankSum=-0.803;SOR=0.739	GT:AD:DP:GQ:PL	0/1:56,52:108:99:1944,0,2081
chrXII	932693	.	C	T	2213.77	PASS	AC=1;AF=0.500;AN=2;BaseQRankSum=-1.590;ClippingRankSum=0.000;DP=127;ExcessHet=3.0103;FS=6.698;MLEAC=1;MLEAF=0.500;MQ=42.00;MQRankSum=0.000;QD=17.43;ReadPosRankSum=-2.530;SOR=1.035	GT:AD:DP:GQ:PL	0/1:66,61:127:99:2242,0,2509
chrXII	975961	.	G	A	2349.77	PASS	AC=1;AF=0.500;AN=2;BaseQRankSum=-1.048;ClippingRankSum=0.000;DP=112;ExcessHet=3.0103;FS=3.534;MLEAC=1;MLEAF=0.500;MQ=41.67;MQRankSum=-1.191;QD=21.36;ReadPosRankSum=1.484;SOR=0.550	GT:AD:DP:GQ:PL	0/1:46,64:110:99:2378,0,1679
chrXII	1002252	.	G	A	2249.77	PASS	AC=1;AF=0.500;AN=2;BaseQRankSum=-0.274;ClippingRankSum=0.000;DP=107;ExcessHet=3.0103;FS=2.534;MLEAC=1;MLEAF=0.500;MQ=41.98;MQRankSum=-0.850;QD=21.03;ReadPosRankSum=1.085;SOR=0.513	GT:AD:DP:GQ:PL	0/1:46,61:107:99:2278,0,1644
chrXII	1016789	.	G	A	2125.77	PASS	AC=1;AF=0.500;AN=2;BaseQRankSum=0.594;ClippingRankSum=0.000;DP=109;ExcessHet=3.0103;FS=5.976;MLEAC=1;MLEAF=0.500;MQ=42.00;MQRankSum=0.000;QD=19.50;ReadPosRankSum=1.406;SOR=0.953	GT:AD:DP:GQ:PL	0/1:52,57:109:99:2154,0,1947
chrXII	1053131	.	G	A	1383.77	PASS	AC=1;AF=0.500;AN=2;BaseQRankSum=-0.847;ClippingRankSum=0.000;DP=93;ExcessHet=3.0103;FS=0.782;MLEAC=1;MLEAF=0.500;MQ=42.00;MQRankSum=0.000;QD=14.88;ReadPosRankSum=-0.929;SOR=0.800	GT:AD:DP:GQ:PL	0/1:54,39:93:99:1412,0,2063
chrXIII	8487	.	C	T	1812.77	PASS	AC=1;AF=0.500;AN=2;BaseQRankSum=-0.024;ClippingRankSum=0.000;DP=105;ExcessHet=3.0103;FS=0.736;MLEAC=1;MLEAF=0.500;MQ=42.00;MQRankSum=0.000;QD=17.43;ReadPosRankSum=-0.170;SOR=0.565	GT:AD:DP:GQ:PL	0/1:54,50:104:99:1841,0,2024
chrXIII	10361	.	C	T	1844.77	PASS	AC=1;AF=0.500;AN=2;BaseQRankSum=2.402;ClippingRankSum=0.000;DP=98;ExcessHet=3.0103;FS=0.778;MLEAC=1;MLEAF=0.500;MQ=42.00;MQRankSum=0.000;QD=18.82;ReadPosRankSum=-1.608;SOR=0.871	GT:AD:DP:GQ:PL	0/1:49,49:98:99:1873,0,1837
chrXIII	14091	.	C	T	1757.77	PASS	AC=1;AF=0.500;AN=2;BaseQRankSum=0.444;ClippingRankSum=0.000;DP=103;ExcessHet=3.0103;FS=2.554;MLEAC=1;MLEAF=0.500;MQ=42.00;MQRankSum=0.000;QD=17.07;ReadPosRankSum=-0.118;SOR=0.783	GT:AD:DP:GQ:PL	0/1:55,48:103:99:1786,0,2063
chrXIII	31536	.	C	T	2156.77	PASS	AC=1;AF=0.500;AN=2;BaseQRankSum=0.455;ClippingRankSum=0.000;DP=109;ExcessHet=3.0103;FS=8.977;MLEAC=1;MLEAF=0.500;MQ=41.98;MQRankSum=-0.919;QD=19.79;ReadPosRankSum=0.837;SOR=0.935	GT:AD:DP:GQ:PL	0/1:51,58:109:99:2185,0,1867
chrXIII	50936	.	G	A	1947.77	PASS	AC=1;AF=0.500;AN=2;BaseQRankSum=-1.802;ClippingRankSum=0.000;DP=108;ExcessHet=3.0103;FS=1.557;MLEAC=1;MLEAF=0.500;MQ=41.87;MQRankSum=-0.963;QD=18.03;ReadPosRankSum=-0.248;SOR=0.924	GT:AD:DP:GQ:PL	0/1:53,55:108:99:1976,0,1992
chrXIII	60678	.	C	T	2165.77	PASS	AC=1;AF=0.500;AN=2;BaseQRankSum=0.388;ClippingRankSum=0.000;DP=102;ExcessHet=3.0103;FS=6.333;MLEAC=1;MLEAF=0.500;MQ=42.00;MQRankSum=0.000;QD=21.23;ReadPosRankSum=1.157;SOR=1.214	GT:AD:DP:GQ:PL	0/1:45,57:102:99:2194,0,1670
chrXIII	68002	.	G	A	1644.77	PASS	AC=1;AF=0.500;AN=2;BaseQRankSum=0.039;ClippingRankSum=0.000;DP=98;ExcessHet=3.0103;FS=0.744;MLEAC=1;MLEAF=0.500;MQ=42.00;MQRankSum=0.000;QD=16.78;ReadPosRankSum=1.789;SOR=0.782	GT:AD:DP:GQ:PL	0/1:51,47:98:99:1673,0,1839
chrXIII	76974	.	C	T	2434.77	PASS	AC=1;AF=0.500;AN=2;BaseQRankSum=-0.382;ClippingRankSum=0.000;DP=102;ExcessHet=3.0103;FS=2.639;MLEAC=1;MLEAF=0.500;MQ=41.98;MQRankSum=-0.767;QD=23.87;ReadPosRankSum=0.441;SOR=0.895	GT:AD:DP:GQ:PL	0/1:39,63:102:99:2463,0,1409
chrXIII	87326	.	C	T	1748.77	PASS	AC=1;AF=0.500;AN=2;BaseQRankSum=2.037;ClippingRankSum=0.000;DP=90;ExcessHet=3.0103;FS=8.776;MLEAC=1;MLEAF=0.500;MQ=42.00;MQRankSum=0.000;QD=19.43;ReadPosRankSum=-0.688;SOR=1.588	GT:AD:DP:GQ:PL	0/1:43,47:90:99:1777,0,1544
chrXIII	91900	.	C	T	1959.77	PASS	AC=1;AF=0.500;AN=2;BaseQRankSum=0.097;ClippingRankSum=0.000;DP=111;ExcessHet=3.0103;FS=8.956;MLEAC=1;MLEAF=0.500;MQ=42.00;MQRankSum=0.000;QD=17.66;ReadPosRankSum=-0.650;SOR=0.333	GT:AD:DP:GQ:PL	0/1:56,55:111:99:1988,0,2114
chrXIII	101592	.	C	T	2157.77	PASS	AC=1;AF=0.500;AN=2;BaseQRankSum=0.393;ClippingRankSum=0.000;DP=103;ExcessHet=3.0103;FS=7.782;MLEAC=1;MLEAF=0.500;MQ=41.72;MQRankSum=1.596;QD=20.95;ReadPosRankSum=-0.593;SOR=0.752	GT:AD:DP:GQ:PL	0/1:46,57:103:99:2186,0,1674
chrXIII	118171	.	C	T	2087.77	PASS	AC=1;AF=0.500;AN=2;BaseQRankSum=0.530;ClippingRankSum=0.000;DP=109;ExcessHet=3.0103;FS=14.586;MLEAC=1;MLEAF=0.500;MQ=41.87;MQRankSum=-0.954;QD=19.15;ReadPosRankSum=1.004;SOR=1.460	GT:AD:DP:GQ:PL	0/1:53,56:109:99:2116,0,1996
chrXIII	121332	.	G	A	2478.77	PASS	AC=1;AF=0.500;AN=2;BaseQRankSum=-3.961;ClippingRankSum=0.000;DP=132;ExcessHet=3.0103;FS=5.359;MLEAC=1;MLEAF=0.500;MQ=41.99;MQRankSum=1.094;QD=18.78;ReadPosRankSum=-0.890;SOR=0.369	GT:AD:DP:GQ:PL	0/1:61,71:132:99:2507,0,2259
chrXIII	125255	.	G	A	2329.77	PASS	AC=1;AF=0.500;AN=2;BaseQRankSum=-0.727;ClippingRankSum=0.000;DP=111;ExcessHet=3.0103;FS=0.709;MLEAC=1;MLEAF=0.500;MQ=42.00;MQRankSum=0.000;QD=20.99;ReadPosRankSum=1.341;SOR=0.790	GT:AD:DP:GQ:PL	0/1:48,63:111:99:2358,0,1751
chrXIII	129715	.	C	T	2280.77	PASS	AC=1;AF=0.500;AN=2;BaseQRankSum=0.553;ClippingRankSum=0.000;DP=115;ExcessHet=3.0103;FS=12.041;MLEAC=1;MLEAF=0.500;MQ=42.00;MQRankSum=0.000;QD=19.83;ReadPosRankSum=-0.582;SOR=0.921	GT:AD:DP:GQ:PL	0/1:54,61:115:99:2309,0,1945
chrXIII	131860	.	G	A	2175.77	PASS	AC=1;AF=0.500;AN=2;BaseQRankSum=-0.862;ClippingRankSum=0.000;DP=126;ExcessHet=3.0103;FS=0.000;MLEAC=1;MLEAF=0.500;MQ=41.98;MQRankSum=-1.033;QD=17.27;ReadPosRankSum=-2.121;SOR=0.636	GT:AD:DP:GQ:PL	0/1:66,60:126:99:2204,0,2473
chrXIII	133435	.	C	T	2362.77	PASS	AC=1;AF=0.500;AN=2;BaseQRankSum=0.249;ClippingRankSum=0.000;DP=122;ExcessHet=3.0103;FS=1.452;MLEAC=1;MLEAF=0.500;MQ=41.88;MQRankSum=1.067;QD=19.37;ReadPosRankSum=-0.185;SOR=0.880	GT:AD:DP:GQ:PL	0/1:58,64:122:99:2391,0,2142
chrXIII	146398	.	G	A	1516.77	PASS	AC=1;AF=0.500;AN=2;BaseQRankSum=0.232;ClippingRankSum=0.000;DP=97;ExcessHet=3.0103;FS=10.076;MLEAC=1;MLEAF=0.500;MQ=42.00;MQRankSum=0.000;QD=15.64;ReadPosRankSum=0.278;SOR=0.223	GT:AD:DP:GQ:PL	0/1:55,42:97:99:1545,0,2110
chrXIII	146469	.	C	T	2129.77	PASS	AC=1;AF=0.500;AN=2;BaseQRankSum=1.430;ClippingRankSum=0.000;DP=98;ExcessHet=3.0103;FS=2.623;MLEAC=1;MLEAF=0.500;MQ=41.98;MQRankSum=-0.845;QD=21.73;ReadPosRankSum=1.043;SOR=0.611	GT:AD:DP:GQ:PL	0/1:42,56:98:99:2158,0,1533
chrXIII	147360	.	C	T	2204.77	PASS	AC=1;AF=0.500;AN=2;BaseQRankSum=-0.288;ClippingRankSum=0.000;DP=113;ExcessHet=3.0103;FS=8.820;MLEAC=1;MLEAF=0.500;MQ=41.98;MQRankSum=1.063;QD=19.51;ReadPosRankSum=0.204;SOR=1.422	GT:AD:DP:GQ:PL	0/1:54,59:113:99:2233,0,2003
chrXIII	148714	.	C	T	1911.77	PASS	AC=1;AF=0.500;AN=2;BaseQRankSum=1.086;ClippingRankSum=0.000;DP=107;ExcessHet=3.0103;FS=0.719;MLEAC=1;MLEAF=0.500;MQ=41.98;MQRankSum=0.991;QD=17.87;ReadPosRankSum=-0.463;SOR=0.597	GT:AD:DP:GQ:PL	0/1:55,52:107:99:1940,0,2063
chrXIII	159348	.	C	T	2024.77	PASS	AC=1;AF=0.500;AN=2;BaseQRankSum=0.905;ClippingRankSum=0.000;DP=109;ExcessHet=3.0103;FS=0.715;MLEAC=1;MLEAF=0.500;MQ=42.00;MQRankSum=0.000;QD=18.58;ReadPosRankSum=1.270;SOR=0.589	GT:AD:DP:GQ:PL	0/1:54,55:109:99:2053,0,1962
chrXIII	164324	.	G	A	1732.77	PASS	AC=1;AF=0.500;AN=2;BaseQRankSum=0.634;ClippingRankSum=0.000;DP=86;ExcessHet=3.0103;FS=9.844;MLEAC=1;MLEAF=0.500;MQ=42.00;MQRankSum=0.000;QD=20.15;ReadPosRankSum=0.258;SOR=1.753	GT:AD:DP:GQ:PL	0/1:39,47:86:99:1761,0,1415
chrXIII	169591	.	G	A	2248.77	PASS	AC=1;AF=0.500;AN=2;BaseQRankSum=1.017;ClippingRankSum=0.000;DP=114;ExcessHet=3.0103;FS=15.992;MLEAC=1;MLEAF=0.500;MQ=41.85;MQRankSum=0.125;QD=19.73;ReadPosRankSum=-0.348;SOR=0.744	GT:AD:DP:GQ:PL	0/1:53,61:114:99:2277,0,1930
chrXIII	171539	.	C	T	2068.77	PASS	AC=1;AF=0.500;AN=2;BaseQRankSum=1.737;ClippingRankSum=0.000;DP=110;ExcessHet=3.0103;FS=3.566;MLEAC=1;MLEAF=0.500;MQ=42.00;MQRankSum=0.000;QD=18.81;ReadPosRankSum=-2.043;SOR=0.430	GT:AD:DP:GQ:PL	0/1:54,56:110:99:2097,0,1965
chrXIII	221361	.	C	T	2110.77	PASS	AC=1;AF=0.500;AN=2;BaseQRankSum=0.714;ClippingRankSum=0.000;DP=108;ExcessHet=3.0103;FS=0.000;MLEAC=1;MLEAF=0.500;MQ=42.00;MQRankSum=0.000;QD=19.54;ReadPosRankSum=0.137;SOR=0.692	GT:AD:DP:GQ:PL	0/1:51,57:108:99:2139,0,1847
chrXIII	230685	.	T	G	15.65	PASS	AC=2;AF=1.00;AN=2;DP=1;ExcessHet=3.0103;FS=0.000;MLEAC=2;MLEAF=1.00;MQ=52.00;QD=15.65;SOR=1.609	GT:AD:DP:GQ:PL	1/1:0,1:1:3:42,3,0
chrXIII	251631	.	G	A	1809.77	PASS	AC=1;AF=0.500;AN=2;BaseQRankSum=0.571;ClippingRankSum=0.000;DP=95;ExcessHet=3.0103;FS=1.707;MLEAC=1;MLEAF=0.500;MQ=41.85;MQRankSum=1.098;QD=19.05;ReadPosRankSum=0.037;SOR=0.960	GT:AD:DP:GQ:PL	0/1:44,51:95:99:1838,0,1513
chrXIII	255668	.	G	A	1653.77	PASS	AC=1;AF=0.500;AN=2;BaseQRankSum=0.225;ClippingRankSum=0.000;DP=95;ExcessHet=3.0103;FS=1.657;MLEAC=1;MLEAF=0.500;MQ=42.00;MQRankSum=0.000;QD=17.41;ReadPosRankSum=-0.848;SOR=0.765	GT:AD:DP:GQ:PL	0/1:50,45:95:99:1682,0,1908
chrXIII	269747	.	C	T	2578.77	PASS	AC=1;AF=0.500;AN=2;BaseQRankSum=1.746;ClippingRankSum=0.000;DP=127;ExcessHet=3.0103;FS=1.404;MLEAC=1;MLEAF=0.500;MQ=42.00;MQRankSum=0.000;QD=20.31;ReadPosRankSum=-0.144;SOR=0.844	GT:AD:DP:GQ:PL	0/1:58,69:127:99:2607,0,2061
chrXIII	290816	.	C	T	2001.77	PASS	AC=1;AF=0.500;AN=2;BaseQRankSum=0.627;ClippingRankSum=0.000;DP=105;ExcessHet=3.0103;FS=0.000;MLEAC=1;MLEAF=0.500;MQ=42.00;MQRankSum=0.000;QD=19.06;ReadPosRankSum=-0.301;SOR=0.652	GT:AD:DP:GQ:PL	0/1:51,54:105:99:2030,0,1915
chrXIII	296811	.	C	T	2205.77	PASS	AC=1;AF=0.500;AN=2;BaseQRankSum=1.260;ClippingRankSum=0.000;DP=113;ExcessHet=3.0103;FS=1.504;MLEAC=1;MLEAF=0.500;MQ=42.00;MQRankSum=0.000;QD=19.52;ReadPosRankSum=2.294;SOR=0.854	GT:AD:DP:GQ:PL	0/1:54,59:113:99:2234,0,1916
chrXIII	297435	.	C	T	1942.77	PASS	AC=1;AF=0.500;AN=2;BaseQRankSum=1.041;ClippingRankSum=0.000;DP=96;ExcessHet=3.0103;FS=3.852;MLEAC=1;MLEAF=0.500;MQ=42.00;MQRankSum=0.000;QD=20.24;ReadPosRankSum=-0.789;SOR=1.136	GT:AD:DP:GQ:PL	0/1:44,52:96:99:1971,0,1507
chrXIII	298675	.	C	T	1475.77	PASS	AC=1;AF=0.500;AN=2;BaseQRankSum=-0.151;ClippingRankSum=0.000;DP=82;ExcessHet=3.0103;FS=2.934;MLEAC=1;MLEAF=0.500;MQ=42.00;MQRankSum=0.000;QD=18.00;ReadPosRankSum=0.659;SOR=1.042	GT:AD:DP:GQ:PL	0/1:42,40:82:99:1504,0,1588
chrXIII	299983	.	C	T	1984.77	PASS	AC=1;AF=0.500;AN=2;BaseQRankSum=1.506;ClippingRankSum=0.000;DP=115;ExcessHet=3.0103;FS=5.927;MLEAC=1;MLEAF=0.500;MQ=42.00;MQRankSum=0.000;QD=17.26;ReadPosRankSum=0.756;SOR=1.232	GT:AD:DP:GQ:PL	0/1:61,54:115:99:2013,0,2272
chrXIII	344481	.	G	A	2176.77	PASS	AC=1;AF=0.500;AN=2;BaseQRankSum=-0.670;ClippingRankSum=0.000;DP=128;ExcessHet=3.0103;FS=0.648;MLEAC=1;MLEAF=0.500;MQ=42.00;MQRankSum=0.000;QD=17.01;ReadPosRankSum=-0.459;SOR=0.760	GT:AD:DP:GQ:PL	0/1:68,60:128:99:2205,0,2590
chrXIII	347341	.	G	A	2667.77	PASS	AC=1;AF=0.500;AN=2;BaseQRankSum=0.003;ClippingRankSum=0.000;DP=118;ExcessHet=3.0103;FS=3.467;MLEAC=1;MLEAF=0.500;MQ=41.75;MQRankSum=-1.103;QD=22.61;ReadPosRankSum=0.926;SOR=0.801	GT:AD:DP:GQ:PL	0/1:45,73:118:99:2696,0,1577
chrXIII	355173	.	C	T	2132.77	PASS	AC=1;AF=0.500;AN=2;BaseQRankSum=0.519;ClippingRankSum=0.000;DP=100;ExcessHet=3.0103;FS=5.121;MLEAC=1;MLEAF=0.500;MQ=42.00;MQRankSum=0.000;QD=21.54;ReadPosRankSum=-1.627;SOR=1.085	GT:AD:DP:GQ:PL	0/1:42,57:99:99:2161,0,1535
chrXIII	388544	.	C	T	1861.77	PASS	AC=1;AF=0.500;AN=2;BaseQRankSum=-0.347;ClippingRankSum=0.000;DP=108;ExcessHet=3.0103;FS=0.724;MLEAC=1;MLEAF=0.500;MQ=42.00;MQRankSum=0.000;QD=17.24;ReadPosRankSum=-1.492;SOR=0.803	GT:AD:DP:GQ:PL	0/1:57,51:108:99:1890,0,2174
chrXIII	402924	.	G	A	1648.77	PASS	AC=1;AF=0.500;AN=2;BaseQRankSum=-1.259;ClippingRankSum=0.000;DP=95;ExcessHet=3.0103;FS=2.695;MLEAC=1;MLEAF=0.500;MQ=42.00;MQRankSum=0.000;QD=17.36;ReadPosRankSum=-0.449;SOR=1.038	GT:AD:DP:GQ:PL	0/1:50,45:95:99:1677,0,1897
chrXIII	431316	.	C	T	2314.77	PASS	AC=1;AF=0.500;AN=2;BaseQRankSum=0.947;ClippingRankSum=0.000;DP=112;ExcessHet=3.0103;FS=0.708;MLEAC=1;MLEAF=0.500;MQ=42.00;MQRankSum=0.000;QD=20.67;ReadPosRankSum=-0.447;SOR=0.822	GT:AD:DP:GQ:PL	0/1:51,61:112:99:2343,0,1881
chrXIII	434200	.	C	T	1786.77	PASS	AC=1;AF=0.500;AN=2;BaseQRankSum=-1.688;ClippingRankSum=0.000;DP=114;ExcessHet=3.0103;FS=0.704;MLEAC=1;MLEAF=0.500;MQ=42.00;MQRankSum=0.000;QD=15.67;ReadPosRankSum=-0.029;SOR=0.811	GT:AD:DP:GQ:PL	0/1:63,51:114:99:1815,0,2361
chrXIII	441169	.	G	A	2431.77	PASS	AC=1;AF=0.500;AN=2;BaseQRankSum=1.767;ClippingRankSum=0.000;DP=118;ExcessHet=3.0103;FS=4.499;MLEAC=1;MLEAF=0.500;MQ=42.00;MQRankSum=0.000;QD=20.61;ReadPosRankSum=0.704;SOR=1.116	GT:AD:DP:GQ:PL	0/1:54,64:118:99:2460,0,1915
chrXIII	450713	.	G	A	1944.77	PASS	AC=1;AF=0.500;AN=2;BaseQRankSum=-0.897;ClippingRankSum=0.000;DP=109;ExcessHet=3.0103;FS=2.465;MLEAC=1;MLEAF=0.500;MQ=42.00;MQRankSum=0.000;QD=17.84;ReadPosRankSum=-1.687;SOR=0.904	GT:AD:DP:GQ:PL	0/1:55,54:109:99:1973,0,2077
chrXIII	492442	.	G	A	2241.77	PASS	AC=1;AF=0.500;AN=2;BaseQRankSum=-1.273;ClippingRankSum=0.000;DP=116;ExcessHet=3.0103;FS=4.523;MLEAC=1;MLEAF=0.500;MQ=42.00;MQRankSum=0.000;QD=19.33;ReadPosRankSum=0.101;SOR=0.758	GT:AD:DP:GQ:PL	0/1:56,60:116:99:2270,0,2110
chrXIII	492761	.	G	A	1828.77	PASS	AC=1;AF=0.500;AN=2;BaseQRankSum=1.619;ClippingRankSum=0.000;DP=97;ExcessHet=3.0103;FS=1.674;MLEAC=1;MLEAF=0.500;MQ=41.98;MQRankSum=1.031;QD=18.85;ReadPosRankSum=0.601;SOR=0.502	GT:AD:DP:GQ:PL	0/1:48,49:97:99:1857,0,1782
chrXIII	493711	.	C	T	1819.77	PASS	AC=1;AF=0.500;AN=2;BaseQRankSum=0.786;ClippingRankSum=0.000;DP=117;ExcessHet=3.0103;FS=12.031;MLEAC=1;MLEAF=0.500;MQ=42.00;MQRankSum=0.000;QD=15.55;ReadPosRankSum=0.430;SOR=1.056	GT:AD:DP:GQ:PL	0/1:66,51:117:99:1848,0,2529
chrXIII	493996	.	C	T	1885.77	PASS	AC=1;AF=0.500;AN=2;BaseQRankSum=-1.301;ClippingRankSum=0.000;DP=113;ExcessHet=3.0103;FS=3.431;MLEAC=1;MLEAF=0.500;MQ=41.87;MQRankSum=0.941;QD=16.69;ReadPosRankSum=-0.460;SOR=0.588	GT:AD:DP:GQ:PL	0/1:61,52:113:99:1914,0,2322
chrXIII	496100	.	C	T	2000.77	PASS	AC=1;AF=0.500;AN=2;BaseQRankSum=1.867;ClippingRankSum=0.000;DP=105;ExcessHet=3.0103;FS=6.138;MLEAC=1;MLEAF=0.500;MQ=42.00;MQRankSum=0.000;QD=19.05;ReadPosRankSum=1.669;SOR=0.688	GT:AD:DP:GQ:PL	0/1:52,53:105:99:2029,0,1931
chrXIII	504958	.	G	A	2517.77	PASS	AC=1;AF=0.500;AN=2;BaseQRankSum=-0.586;ClippingRankSum=0.000;DP=112;ExcessHet=3.0103;FS=1.542;MLEAC=1;MLEAF=0.500;MQ=41.39;MQRankSum=2.736;QD=22.48;ReadPosRankSum=1.548;SOR=0.748	GT:AD:DP:GQ:PL	0/1:46,66:112:99:2546,0,1618
chrXIII	507597	.	C	T	1691.77	PASS	AC=1;AF=0.500;AN=2;BaseQRankSum=3.267;ClippingRankSum=0.000;DP=104;ExcessHet=3.0103;FS=6.246;MLEAC=1;MLEAF=0.500;MQ=41.98;MQRankSum=-1.104;QD=16.27;ReadPosRankSum=0.645;SOR=1.165	GT:AD:DP:GQ:PL	0/1:58,46:104:99:1720,0,2176
chrXIII	509021	.	C	T	2219.77	PASS	AC=1;AF=0.500;AN=2;BaseQRankSum=-3.026;ClippingRankSum=0.000;DP=126;ExcessHet=3.0103;FS=5.574;MLEAC=1;MLEAF=0.500;MQ=42.00;MQRankSum=0.000;QD=17.62;ReadPosRankSum=-0.411;SOR=1.189	GT:AD:DP:GQ:PL	0/1:65,61:126:99:2248,0,2473
chrXIII	512166	.	C	T	1747.77	PASS	AC=1;AF=0.500;AN=2;BaseQRankSum=1.041;ClippingRankSum=0.000;DP=97;ExcessHet=3.0103;FS=0.000;MLEAC=1;MLEAF=0.500;MQ=42.00;MQRankSum=0.000;QD=18.02;ReadPosRankSum=-0.110;SOR=0.735	GT:AD:DP:GQ:PL	0/1:49,48:97:99:1776,0,1831
chrXIII	541161	.	C	T	1974.77	PASS	AC=1;AF=0.500;AN=2;BaseQRankSum=-0.877;ClippingRankSum=0.000;DP=111;ExcessHet=3.0103;FS=0.712;MLEAC=1;MLEAF=0.500;MQ=42.00;MQRankSum=0.000;QD=17.79;ReadPosRankSum=0.129;SOR=0.818	GT:AD:DP:GQ:PL	0/1:57,54:111:99:2003,0,2135
chrXIII	543208	.	C	T	1647.77	PASS	AC=1;AF=0.500;AN=2;BaseQRankSum=-0.835;ClippingRankSum=0.000;DP=99;ExcessHet=3.0103;FS=0.749;MLEAC=1;MLEAF=0.500;MQ=42.00;MQRankSum=0.000;QD=16.64;ReadPosRankSum=-2.325;SOR=0.590	GT:AD:DP:GQ:PL	0/1:53,46:99:99:1676,0,2032
chrXIII	545082	.	C	T	2006.77	PASS	AC=1;AF=0.500;AN=2;BaseQRankSum=0.316;ClippingRankSum=0.000;DP=109;ExcessHet=3.0103;FS=1.573;MLEAC=1;MLEAF=0.500;MQ=42.00;MQRankSum=0.000;QD=18.41;ReadPosRankSum=0.495;SOR=0.887	GT:AD:DP:GQ:PL	0/1:54,55:109:99:2035,0,1983
chrXIII	556695	.	C	T	2050.77	PASS	AC=1;AF=0.500;AN=2;BaseQRankSum=1.303;ClippingRankSum=0.000;DP=119;ExcessHet=3.0103;FS=15.606;MLEAC=1;MLEAF=0.500;MQ=42.00;MQRankSum=0.000;QD=17.23;ReadPosRankSum=-0.418;SOR=1.158	GT:AD:DP:GQ:PL	0/1:63,56:119:99:2079,0,2386
chrXIII	562009	.	C	T	2198.77	PASS	AC=1;AF=0.500;AN=2;BaseQRankSum=1.714;ClippingRankSum=0.000;DP=108;ExcessHet=3.0103;FS=0.000;MLEAC=1;MLEAF=0.500;MQ=42.00;MQRankSum=0.000;QD=20.36;ReadPosRankSum=1.844;SOR=0.751	GT:AD:DP:GQ:PL	0/1:50,58:108:99:2227,0,1826
chrXIII	583991	.	C	T	1772.77	PASS	AC=1;AF=0.500;AN=2;BaseQRankSum=-1.366;ClippingRankSum=0.000;DP=115;ExcessHet=3.0103;FS=10.340;MLEAC=1;MLEAF=0.500;MQ=41.88;MQRankSum=-1.103;QD=15.42;ReadPosRankSum=0.418;SOR=0.928	GT:AD:DP:GQ:PL	0/1:64,51:115:99:1801,0,2417
chrXIII	605473	.	C	T	1725.77	PASS	AC=1;AF=0.500;AN=2;BaseQRankSum=0.948;ClippingRankSum=0.000;DP=105;ExcessHet=3.0103;FS=0.000;MLEAC=1;MLEAF=0.500;MQ=42.00;MQRankSum=0.000;QD=16.44;ReadPosRankSum=0.191;SOR=0.632	GT:AD:DP:GQ:PL	0/1:58,47:105:99:1754,0,2213
chrXIII	605754	.	C	T	1088.77	PASS	AC=1;AF=0.500;AN=2;BaseQRankSum=1.173;ClippingRankSum=0.000;DP=79;ExcessHet=3.0103;FS=0.000;MLEAC=1;MLEAF=0.500;MQ=42.00;MQRankSum=0.000;QD=13.78;ReadPosRankSum=0.169;SOR=0.595	GT:AD:DP:GQ:PL	0/1:48,31:79:99:1117,0,1852
chrXIII	607524	.	C	T	1960.77	PASS	AC=1;AF=0.500;AN=2;BaseQRankSum=-1.304;ClippingRankSum=0.000;DP=100;ExcessHet=3.0103;FS=6.473;MLEAC=1;MLEAF=0.500;MQ=42.00;MQRankSum=0.000;QD=19.61;ReadPosRankSum=0.315;SOR=1.341	GT:AD:DP:GQ:PL	0/1:47,53:100:99:1989,0,1768
chrXIII	622451	.	C	T	1853.77	PASS	AC=1;AF=0.500;AN=2;BaseQRankSum=-0.208;ClippingRankSum=0.000;DP=101;ExcessHet=3.0103;FS=4.921;MLEAC=1;MLEAF=0.500;MQ=42.00;MQRankSum=0.000;QD=18.35;ReadPosRankSum=1.179;SOR=0.822	GT:AD:DP:GQ:PL	0/1:51,50:101:99:1882,0,1914
chrXIII	622614	.	G	A	2247.77	PASS	AC=1;AF=0.500;AN=2;BaseQRankSum=0.896;ClippingRankSum=0.000;DP=114;ExcessHet=3.0103;FS=4.487;MLEAC=1;MLEAF=0.500;MQ=42.00;MQRankSum=0.000;QD=19.72;ReadPosRankSum=0.183;SOR=0.665	GT:AD:DP:GQ:PL	0/1:54,60:114:99:2276,0,1962
chrXIII	623919	.	C	T	1843.77	PASS	AC=1;AF=0.500;AN=2;BaseQRankSum=-3.031;ClippingRankSum=0.000;DP=99;ExcessHet=3.0103;FS=2.609;MLEAC=1;MLEAF=0.500;MQ=42.00;MQRankSum=0.000;QD=18.62;ReadPosRankSum=-0.882;SOR=0.683	GT:AD:DP:GQ:PL	0/1:48,51:99:99:1872,0,1800
chrXIII	625996	.	C	T	1517.77	PASS	AC=1;AF=0.500;AN=2;BaseQRankSum=1.761;ClippingRankSum=0.000;DP=82;ExcessHet=3.0103;FS=2.952;MLEAC=1;MLEAF=0.500;MQ=41.83;MQRankSum=-0.976;QD=18.51;ReadPosRankSum=-0.750;SOR=1.044	GT:AD:DP:GQ:PL	0/1:41,41:82:99:1546,0,1446
chrXIII	626171	.	C	T	2095.77	PASS	AC=1;AF=0.500;AN=2;BaseQRankSum=1.083;ClippingRankSum=0.000;DP=119;ExcessHet=3.0103;FS=6.967;MLEAC=1;MLEAF=0.500;MQ=42.00;MQRankSum=0.000;QD=17.61;ReadPosRankSum=0.261;SOR=0.527	GT:AD:DP:GQ:PL	0/1:62,57:119:99:2124,0,2261
chrXIII	626183	.	G	A	2334.77	PASS	AC=1;AF=0.500;AN=2;BaseQRankSum=1.472;ClippingRankSum=0.000;DP=122;ExcessHet=3.0103;FS=3.307;MLEAC=1;MLEAF=0.500;MQ=41.88;MQRankSum=1.050;QD=19.14;ReadPosRankSum=0.614;SOR=1.049	GT:AD:DP:GQ:PL	0/1:59,63:122:99:2363,0,2159
chrXIII	632049	.	C	T	1939.77	PASS	AC=1;AF=0.500;AN=2;BaseQRankSum=0.322;ClippingRankSum=0.000;DP=103;ExcessHet=3.0103;FS=2.582;MLEAC=1;MLEAF=0.500;MQ=42.00;MQRankSum=0.000;QD=18.83;ReadPosRankSum=-0.046;SOR=0.990	GT:AD:DP:GQ:PL	0/1:51,52:103:99:1968,0,1836
chrXIII	632245	.	C	T	2124.77	PASS	AC=1;AF=0.500;AN=2;BaseQRankSum=-1.278;ClippingRankSum=0.000;DP=113;ExcessHet=3.0103;FS=1.499;MLEAC=1;MLEAF=0.500;MQ=42.00;MQRankSum=0.000;QD=18.80;ReadPosRankSum=0.292;SOR=0.740	GT:AD:DP:GQ:PL	0/1:56,57:113:99:2153,0,2125
chrXIII	667458	.	G	A	1537.77	PASS	AC=1;AF=0.500;AN=2;BaseQRankSum=-0.422;ClippingRankSum=0.000;DP=89;ExcessHet=3.0103;FS=5.365;MLEAC=1;MLEAF=0.500;MQ=41.83;MQRankSum=0.968;QD=17.28;ReadPosRankSum=0.522;SOR=0.873	GT:AD:DP:GQ:PL	0/1:47,42:89:99:1566,0,1742
chrXIII	674804	.	C	T	1411.77	PASS	AC=1;AF=0.500;AN=2;BaseQRankSum=-0.854;ClippingRankSum=0.000;DP=84;ExcessHet=3.0103;FS=0.000;MLEAC=1;MLEAF=0.500;MQ=41.92;MQRankSum=0.049;QD=16.81;ReadPosRankSum=-1.510;SOR=0.659	GT:AD:DP:GQ:PL	0/1:40,44:84:99:1440,0,1289
chrXIII	688017	.	C	T	2269.77	PASS	AC=1;AF=0.500;AN=2;BaseQRankSum=2.345;ClippingRankSum=0.000;DP=101;ExcessHet=3.0103;FS=0.758;MLEAC=1;MLEAF=0.500;MQ=42.00;MQRankSum=0.000;QD=22.47;ReadPosRankSum=-1.088;SOR=0.815	GT:AD:DP:GQ:PL	0/1:42,59:101:99:2298,0,1534
chrXIII	711761	.	G	A	1748.77	PASS	AC=1;AF=0.500;AN=2;BaseQRankSum=-0.496;ClippingRankSum=0.000;DP=96;ExcessHet=3.0103;FS=0.784;MLEAC=1;MLEAF=0.500;MQ=42.00;MQRankSum=0.000;QD=18.22;ReadPosRankSum=1.681;SOR=0.540	GT:AD:DP:GQ:PL	0/1:48,48:96:99:1777,0,1792
chrXIII	747860	.	G	A	1375.77	PASS	AC=1;AF=0.500;AN=2;BaseQRankSum=-0.130;ClippingRankSum=0.000;DP=95;ExcessHet=3.0103;FS=15.761;MLEAC=1;MLEAF=0.500;MQ=41.27;MQRankSum=0.196;QD=16.19;ReadPosRankSum=-0.452;SOR=1.992	GT:AD:DP:GQ:PL	0/1:48,37:85:99:1404,0,2840
chrXIII	747863	.	G	A	1375.77	PASS	AC=1;AF=0.500;AN=2;BaseQRankSum=-1.891;ClippingRankSum=0.000;DP=94;ExcessHet=3.0103;FS=18.972;MLEAC=1;MLEAF=0.500;MQ=41.26;MQRankSum=0.183;QD=16.98;ReadPosRankSum=-0.010;SOR=2.080	GT:AD:DP:GQ:PL	0/1:46,35:81:99:1404,0,2840
chrXIII	749707	.	G	A	1395.77	PASS	AC=1;AF=0.500;AN=2;BaseQRankSum=0.153;ClippingRankSum=0.000;DP=77;ExcessHet=3.0103;FS=1.876;MLEAC=1;MLEAF=0.500;MQ=42.00;MQRankSum=0.000;QD=18.13;ReadPosRankSum=-1.724;SOR=0.978	GT:AD:DP:GQ:PL	0/1:39,38:77:99:1424,0,1479
chrXIII	752974	.	C	T	1594.77	PASS	AC=1;AF=0.500;AN=2;BaseQRankSum=2.676;ClippingRankSum=0.000;DP=98;ExcessHet=3.0103;FS=13.718;MLEAC=1;MLEAF=0.500;MQ=42.00;MQRankSum=0.000;QD=16.27;ReadPosRankSum=0.628;SOR=1.493	GT:AD:DP:GQ:PL	0/1:53,45:98:99:1623,0,1789
chrXIII	758390	.	C	T	2165.77	PASS	AC=1;AF=0.500;AN=2;BaseQRankSum=-1.294;ClippingRankSum=0.000;DP=112;ExcessHet=3.0103;FS=0.721;MLEAC=1;MLEAF=0.500;MQ=42.00;MQRankSum=0.000;QD=19.34;ReadPosRankSum=-1.051;SOR=0.814	GT:AD:DP:GQ:PL	0/1:54,58:112:99:2194,0,2027
chrXIII	770324	.	C	T	2348.77	PASS	AC=1;AF=0.500;AN=2;BaseQRankSum=0.221;ClippingRankSum=0.000;DP=113;ExcessHet=3.0103;FS=3.448;MLEAC=1;MLEAF=0.500;MQ=42.00;MQRankSum=0.000;QD=20.97;ReadPosRankSum=0.198;SOR=0.567	GT:AD:DP:GQ:PL	0/1:50,62:112:99:2377,0,1806
chrXIII	775221	.	C	T	4346.77	PASS	AC=2;AF=1.00;AN=2;DP=102;ExcessHet=3.0103;FS=0.000;MLEAC=2;MLEAF=1.00;MQ=41.72;QD=35.82;SOR=0.815	GT:AD:DP:GQ:PL	1/1:0,102:102:99:4375,307,0
chrXIII	818759	.	C	T	2395.77	PASS	AC=1;AF=0.500;AN=2;BaseQRankSum=-0.822;ClippingRankSum=0.000;DP=112;ExcessHet=3.0103;FS=12.613;MLEAC=1;MLEAF=0.500;MQ=42.00;MQRankSum=0.000;QD=21.39;ReadPosRankSum=-0.068;SOR=0.318	GT:AD:DP:GQ:PL	0/1:46,66:112:99:2424,0,1566
chrXIII	839769	.	C	T	1826.77	PASS	AC=1;AF=0.500;AN=2;BaseQRankSum=-0.755;ClippingRankSum=0.000;DP=107;ExcessHet=3.0103;FS=3.665;MLEAC=1;MLEAF=0.500;MQ=42.00;MQRankSum=0.000;QD=17.23;ReadPosRankSum=-0.130;SOR=1.096	GT:AD:DP:GQ:PL	0/1:56,50:106:99:1855,0,2121
chrXIII	859020	.	G	A	2132.77	PASS	AC=1;AF=0.500;AN=2;BaseQRankSum=-0.235;ClippingRankSum=0.000;DP=116;ExcessHet=3.0103;FS=4.534;MLEAC=1;MLEAF=0.500;MQ=42.00;MQRankSum=0.000;QD=18.39;ReadPosRankSum=0.318;SOR=1.042	GT:AD:DP:GQ:PL	0/1:58,58:116:99:2161,0,2112
chrXIII	863647	.	C	T	2127.77	PASS	AC=1;AF=0.500;AN=2;BaseQRankSum=-1.404;ClippingRankSum=0.000;DP=108;ExcessHet=3.0103;FS=0.000;MLEAC=1;MLEAF=0.500;MQ=42.00;MQRankSum=0.000;QD=19.70;ReadPosRankSum=-1.111;SOR=0.673	GT:AD:DP:GQ:PL	0/1:50,58:108:99:2156,0,1872
chrXIII	901943	.	G	A	1920.77	PASS	AC=1;AF=0.500;AN=2;BaseQRankSum=-0.443;ClippingRankSum=0.000;DP=109;ExcessHet=3.0103;FS=0.721;MLEAC=1;MLEAF=0.500;MQ=42.00;MQRankSum=0.000;QD=17.62;ReadPosRankSum=1.369;SOR=0.823	GT:AD:DP:GQ:PL	0/1:56,53:109:99:1949,0,2075
chrXIV	31879	.	C	T	1461.77	PASS	AC=1;AF=0.500;AN=2;BaseQRankSum=1.376;ClippingRankSum=0.000;DP=100;ExcessHet=3.0103;FS=0.759;MLEAC=1;MLEAF=0.500;MQ=42.00;MQRankSum=0.000;QD=14.62;ReadPosRankSum=-0.435;SOR=0.582	GT:AD:DP:GQ:PL	0/1:59,41:100:99:1490,0,2260
chrXIV	66489	.	C	T	2266.77	PASS	AC=1;AF=0.500;AN=2;BaseQRankSum=-0.142;ClippingRankSum=0.000;DP=125;ExcessHet=3.0103;FS=0.662;MLEAC=1;MLEAF=0.500;MQ=42.00;MQRankSum=0.000;QD=18.13;ReadPosRankSum=1.542;SOR=0.669	GT:AD:DP:GQ:PL	0/1:64,61:125:99:2295,0,2427
chrXIV	104005	.	G	A	1668.77	PASS	AC=1;AF=0.500;AN=2;BaseQRankSum=-1.168;ClippingRankSum=0.000;DP=106;ExcessHet=3.0103;FS=3.622;MLEAC=1;MLEAF=0.500;MQ=42.00;MQRankSum=0.000;QD=15.74;ReadPosRankSum=-0.818;SOR=0.800	GT:AD:DP:GQ:PL	0/1:59,47:106:99:1697,0,2279
chrXIV	117201	.	C	T	2064.77	PASS	AC=1;AF=0.500;AN=2;BaseQRankSum=0.170;ClippingRankSum=0.000;DP=106;ExcessHet=3.0103;FS=2.485;MLEAC=1;MLEAF=0.500;MQ=42.00;MQRankSum=0.000;QD=19.48;ReadPosRankSum=-0.683;SOR=0.489	GT:AD:DP:GQ:PL	0/1:51,55:106:99:2093,0,1871
chrXIV	118225	.	C	T	2113.77	PASS	AC=1;AF=0.500;AN=2;BaseQRankSum=-0.332;ClippingRankSum=0.000;DP=101;ExcessHet=3.0103;FS=13.839;MLEAC=1;MLEAF=0.500;MQ=42.00;MQRankSum=0.000;QD=20.93;ReadPosRankSum=-1.361;SOR=1.847	GT:AD:DP:GQ:PL	0/1:45,56:101:99:2142,0,1663
chrXIV	157427	.	C	T	2020.77	PASS	AC=1;AF=0.500;AN=2;BaseQRankSum=1.470;ClippingRankSum=0.000;DP=107;ExcessHet=3.0103;FS=3.551;MLEAC=1;MLEAF=0.500;MQ=42.00;MQRankSum=0.000;QD=18.89;ReadPosRankSum=-1.840;SOR=0.772	GT:AD:DP:GQ:PL	0/1:52,55:107:99:2049,0,1889
chrXIV	161077	.	G	A	1956.77	PASS	AC=1;AF=0.500;AN=2;BaseQRankSum=1.305;ClippingRankSum=0.000;DP=111;ExcessHet=3.0103;FS=12.370;MLEAC=1;MLEAF=0.500;MQ=42.00;MQRankSum=0.000;QD=17.63;ReadPosRankSum=-0.426;SOR=1.015	GT:AD:DP:GQ:PL	0/1:58,53:111:99:1985,0,2140
chrXIV	165209	.	G	A	2056.77	PASS	AC=1;AF=0.500;AN=2;BaseQRankSum=-0.139;ClippingRankSum=0.000;DP=112;ExcessHet=3.0103;FS=4.688;MLEAC=1;MLEAF=0.500;MQ=42.00;MQRankSum=0.000;QD=18.36;ReadPosRankSum=0.032;SOR=1.204	GT:AD:DP:GQ:PL	0/1:56,56:112:99:2085,0,2086
chrXIV	167184	.	C	T	2061.77	PASS	AC=1;AF=0.500;AN=2;BaseQRankSum=0.538;ClippingRankSum=0.000;DP=104;ExcessHet=3.0103;FS=0.746;MLEAC=1;MLEAF=0.500;MQ=42.00;MQRankSum=0.000;QD=19.82;ReadPosRankSum=0.040;SOR=0.573	GT:AD:DP:GQ:PL	0/1:48,56:104:99:2090,0,1744
chrXIV	174599	.	G	A	1680.77	PASS	AC=1;AF=0.500;AN=2;BaseQRankSum=-1.120;ClippingRankSum=0.000;DP=95;ExcessHet=3.0103;FS=6.580;MLEAC=1;MLEAF=0.500;MQ=41.98;MQRankSum=0.990;QD=17.69;ReadPosRankSum=-0.602;SOR=0.469	GT:AD:DP:GQ:PL	0/1:49,46:95:99:1709,0,1869
chrXIV	187470	.	C	T	1847.77	PASS	AC=1;AF=0.500;AN=2;BaseQRankSum=1.105;ClippingRankSum=0.000;DP=111;ExcessHet=3.0103;FS=0.710;MLEAC=1;MLEAF=0.500;MQ=42.00;MQRankSum=0.000;QD=16.65;ReadPosRankSum=0.342;SOR=0.780	GT:AD:DP:GQ:PL	0/1:60,51:111:99:1876,0,2260
chrXIV	190515	.	G	A	1883.77	PASS	AC=1;AF=0.500;AN=2;BaseQRankSum=-1.085;ClippingRankSum=0.000;DP=102;ExcessHet=3.0103;FS=9.368;MLEAC=1;MLEAF=0.500;MQ=42.00;MQRankSum=0.000;QD=18.47;ReadPosRankSum=-0.054;SOR=0.400	GT:AD:DP:GQ:PL	0/1:50,52:102:99:1912,0,1867
chrXIV	220128	.	G	A	1892.77	PASS	AC=1;AF=0.500;AN=2;BaseQRankSum=-0.251;ClippingRankSum=0.000;DP=107;ExcessHet=3.0103;FS=0.719;MLEAC=1;MLEAF=0.500;MQ=42.00;MQRankSum=0.000;QD=17.69;ReadPosRankSum=-0.404;SOR=0.738	GT:AD:DP:GQ:PL	0/1:55,52:107:99:1921,0,2078
chrXIV	282030	.	C	T	2171.77	PASS	AC=1;AF=0.500;AN=2;BaseQRankSum=-0.089;ClippingRankSum=0.000;DP=120;ExcessHet=3.0103;FS=4.460;MLEAC=1;MLEAF=0.500;MQ=42.00;MQRankSum=0.000;QD=18.10;ReadPosRankSum=-0.401;SOR=0.380	GT:AD:DP:GQ:PL	0/1:61,59:120:99:2200,0,2283
chrXIV	287993	.	G	A	1728.77	PASS	AC=1;AF=0.500;AN=2;BaseQRankSum=-0.894;ClippingRankSum=0.000;DP=110;ExcessHet=3.0103;FS=0.000;MLEAC=1;MLEAF=0.500;MQ=42.00;MQRankSum=0.000;QD=15.72;ReadPosRankSum=-0.678;SOR=0.701	GT:AD:DP:GQ:PL	0/1:62,48:110:99:1757,0,2389
chrXIV	302665	.	C	T	1619.77	PASS	AC=1;AF=0.500;AN=2;BaseQRankSum=-0.155;ClippingRankSum=0.000;DP=105;ExcessHet=3.0103;FS=11.294;MLEAC=1;MLEAF=0.500;MQ=41.87;MQRankSum=0.885;QD=15.43;ReadPosRankSum=-0.517;SOR=0.632	GT:AD:DP:GQ:PL	0/1:60,45:105:99:1648,0,2257
chrXIV	303572	.	C	T	1874.77	PASS	AC=1;AF=0.500;AN=2;BaseQRankSum=-0.651;ClippingRankSum=0.000;DP=105;ExcessHet=3.0103;FS=7.606;MLEAC=1;MLEAF=0.500;MQ=41.87;MQRankSum=-0.991;QD=17.85;ReadPosRankSum=-1.430;SOR=0.732	GT:AD:DP:GQ:PL	0/1:53,52:105:99:1903,0,1988
chrXIV	324009	.	C	T	1627.77	PASS	AC=1;AF=0.500;AN=2;BaseQRankSum=-2.734;ClippingRankSum=0.000;DP=101;ExcessHet=3.0103;FS=1.610;MLEAC=1;MLEAF=0.500;MQ=41.86;MQRankSum=0.916;QD=16.12;ReadPosRankSum=-1.254;SOR=0.771	GT:AD:DP:GQ:PL	0/1:56,45:101:99:1656,0,2095
chrXIV	337954	.	C	T	1725.77	PASS	AC=1;AF=0.500;AN=2;BaseQRankSum=0.072;ClippingRankSum=0.000;DP=112;ExcessHet=3.0103;FS=0.706;MLEAC=1;MLEAF=0.500;MQ=42.00;MQRankSum=0.000;QD=15.41;ReadPosRankSum=-0.438;SOR=0.615	GT:AD:DP:GQ:PL	0/1:63,49:112:99:1754,0,2392
chrXIV	359047	.	G	A	2336.77	PASS	AC=1;AF=0.500;AN=2;BaseQRankSum=1.663;ClippingRankSum=0.000;DP=126;ExcessHet=3.0103;FS=5.647;MLEAC=1;MLEAF=0.500;MQ=41.85;MQRankSum=-0.496;QD=19.47;ReadPosRankSum=0.786;SOR=0.899	GT:AD:DP:GQ:PL	0/1:57,63:120:99:2365,0,2068
chrXIV	366471	.	C	T	2299.77	PASS	AC=1;AF=0.500;AN=2;BaseQRankSum=0.080;ClippingRankSum=0.000;DP=103;ExcessHet=3.0103;FS=11.314;MLEAC=1;MLEAF=0.500;MQ=42.00;MQRankSum=0.000;QD=22.33;ReadPosRankSum=-0.618;SOR=0.918	GT:AD:DP:GQ:PL	0/1:42,61:103:99:2328,0,1501
chrXIV	376872	.	C	T	1548.77	PASS	AC=1;AF=0.500;AN=2;BaseQRankSum=0.388;ClippingRankSum=0.000;DP=109;ExcessHet=3.0103;FS=0.000;MLEAC=1;MLEAF=0.500;MQ=41.86;MQRankSum=-1.197;QD=14.21;ReadPosRankSum=0.093;SOR=0.747	GT:AD:DP:GQ:PL	0/1:65,44:109:99:1577,0,2444
chrXIV	379597	.	C	T	2253.77	PASS	AC=1;AF=0.500;AN=2;BaseQRankSum=-0.793;ClippingRankSum=0.000;DP=112;ExcessHet=3.0103;FS=3.541;MLEAC=1;MLEAF=0.500;MQ=42.00;MQRankSum=0.000;QD=20.12;ReadPosRankSum=-1.302;SOR=0.409	GT:AD:DP:GQ:PL	0/1:51,61:112:99:2282,0,1870
chrXIV	392390	.	C	T	2082.77	PASS	AC=1;AF=0.500;AN=2;BaseQRankSum=0.448;ClippingRankSum=0.000;DP=113;ExcessHet=3.0103;FS=1.526;MLEAC=1;MLEAF=0.500;MQ=42.00;MQRankSum=0.000;QD=18.43;ReadPosRankSum=1.781;SOR=0.891	GT:AD:DP:GQ:PL	0/1:57,56:113:99:2111,0,2128
chrXIV	400120	.	G	A	1943.77	PASS	AC=1;AF=0.500;AN=2;BaseQRankSum=-0.118;ClippingRankSum=0.000;DP=112;ExcessHet=3.0103;FS=0.000;MLEAC=1;MLEAF=0.500;MQ=42.00;MQRankSum=0.000;QD=17.36;ReadPosRankSum=0.076;SOR=0.640	GT:AD:DP:GQ:PL	0/1:59,53:112:99:1972,0,2236
chrXIV	412521	.	G	A	2031.77	PASS	AC=1;AF=0.500;AN=2;BaseQRankSum=1.370;ClippingRankSum=0.000;DP=103;ExcessHet=3.0103;FS=9.347;MLEAC=1;MLEAF=0.500;MQ=42.00;MQRankSum=0.000;QD=19.73;ReadPosRankSum=1.490;SOR=0.969	GT:AD:DP:GQ:PL	0/1:49,54:103:99:2060,0,1817
chrXIV	427349	.	C	T	2415.77	PASS	AC=1;AF=0.500;AN=2;BaseQRankSum=-0.755;ClippingRankSum=0.000;DP=114;ExcessHet=3.0103;FS=0.699;MLEAC=1;MLEAF=0.500;MQ=41.85;MQRankSum=1.620;QD=21.19;ReadPosRankSum=0.146;SOR=0.769	GT:AD:DP:GQ:PL	0/1:50,64:114:99:2444,0,1828
chrXIV	439423	.	G	A	1707.77	PASS	AC=1;AF=0.500;AN=2;BaseQRankSum=0.751;ClippingRankSum=0.000;DP=90;ExcessHet=3.0103;FS=2.799;MLEAC=1;MLEAF=0.500;MQ=42.00;MQRankSum=0.000;QD=18.98;ReadPosRankSum=2.156;SOR=0.450	GT:AD:DP:GQ:PL	0/1:44,46:90:99:1736,0,1636
chrXIV	442470	.	C	T	1846.77	PASS	AC=1;AF=0.500;AN=2;BaseQRankSum=3.202;ClippingRankSum=0.000;DP=108;ExcessHet=3.0103;FS=0.000;MLEAC=1;MLEAF=0.500;MQ=41.98;MQRankSum=-1.069;QD=17.26;ReadPosRankSum=0.584;SOR=0.624	GT:AD:DP:GQ:PL	0/1:58,49:107:99:1875,0,4232
chrXIV	442471	.	C	T	1846.77	PASS	AC=1;AF=0.500;AN=2;BaseQRankSum=0.872;ClippingRankSum=0.000;DP=106;ExcessHet=3.0103;FS=0.000;MLEAC=1;MLEAF=0.500;MQ=41.98;MQRankSum=-1.071;QD=17.59;ReadPosRankSum=0.606;SOR=0.696	GT:AD:DP:GQ:PL	0/1:57,48:105:99:1875,0,4232
chrXIV	449479	.	C	T	1857.77	PASS	AC=1;AF=0.500;AN=2;BaseQRankSum=-0.592;ClippingRankSum=0.000;DP=109;ExcessHet=3.0103;FS=19.014;MLEAC=1;MLEAF=0.500;MQ=42.00;MQRankSum=0.000;QD=17.04;ReadPosRankSum=-2.011;SOR=1.810	GT:AD:DP:GQ:PL	0/1:58,51:109:99:1886,0,2221
chrXIV	451588	.	C	T	1560.77	PASS	AC=1;AF=0.500;AN=2;BaseQRankSum=0.892;ClippingRankSum=0.000;DP=88;ExcessHet=3.0103;FS=0.000;MLEAC=1;MLEAF=0.500;MQ=42.00;MQRankSum=0.000;QD=17.74;ReadPosRankSum=-1.284;SOR=0.699	GT:AD:DP:GQ:PL	0/1:45,43:88:99:1589,0,1684
chrXIV	473397	.	C	T	1983.77	PASS	AC=1;AF=0.500;AN=2;BaseQRankSum=-1.390;ClippingRankSum=0.000;DP=102;ExcessHet=3.0103;FS=7.650;MLEAC=1;MLEAF=0.500;MQ=42.00;MQRankSum=0.000;QD=19.45;ReadPosRankSum=1.077;SOR=0.658	GT:AD:DP:GQ:PL	0/1:49,53:102:99:2012,0,1856
chrXIV	478175	.	G	A	2116.77	PASS	AC=1;AF=0.500;AN=2;BaseQRankSum=-1.679;ClippingRankSum=0.000;DP=104;ExcessHet=3.0103;FS=1.573;MLEAC=1;MLEAF=0.500;MQ=41.86;MQRankSum=1.099;QD=20.35;ReadPosRankSum=-1.866;SOR=0.536	GT:AD:DP:GQ:PL	0/1:48,56:104:99:2145,0,1791
chrXIV	490800	.	G	A	2253.77	PASS	AC=1;AF=0.500;AN=2;BaseQRankSum=0.449;ClippingRankSum=0.000;DP=109;ExcessHet=3.0103;FS=2.473;MLEAC=1;MLEAF=0.500;MQ=42.00;MQRankSum=0.000;QD=20.68;ReadPosRankSum=-0.132;SOR=0.735	GT:AD:DP:GQ:PL	0/1:49,60:109:99:2282,0,1812
chrXIV	493242	.	G	A	2082.77	PASS	AC=1;AF=0.500;AN=2;BaseQRankSum=1.631;ClippingRankSum=0.000;DP=116;ExcessHet=3.0103;FS=5.820;MLEAC=1;MLEAF=0.500;MQ=41.98;MQRankSum=-1.018;QD=17.95;ReadPosRankSum=0.337;SOR=0.336	GT:AD:DP:GQ:PL	0/1:60,56:116:99:2111,0,2258
chrXIV	498467	.	C	T	2212.77	PASS	AC=1;AF=0.500;AN=2;BaseQRankSum=2.259;ClippingRankSum=0.000;DP=109;ExcessHet=3.0103;FS=1.546;MLEAC=1;MLEAF=0.500;MQ=41.85;MQRankSum=-1.271;QD=20.30;ReadPosRankSum=-0.666;SOR=0.516	GT:AD:DP:GQ:PL	0/1:49,60:109:99:2241,0,1729
chrXIV	500603	.	C	T	1641.77	PASS	AC=1;AF=0.500;AN=2;BaseQRankSum=0.299;ClippingRankSum=0.000;DP=88;ExcessHet=3.0103;FS=0.000;MLEAC=1;MLEAF=0.500;MQ=42.00;MQRankSum=0.000;QD=18.66;ReadPosRankSum=-0.572;SOR=0.671	GT:AD:DP:GQ:PL	0/1:43,45:88:99:1670,0,1592
chrXIV	507222	.	G	A	1996.77	PASS	AC=1;AF=0.500;AN=2;BaseQRankSum=0.950;ClippingRankSum=0.000;DP=124;ExcessHet=3.0103;FS=11.487;MLEAC=1;MLEAF=0.500;MQ=42.00;MQRankSum=0.000;QD=16.10;ReadPosRankSum=-0.843;SOR=0.511	GT:AD:DP:GQ:PL	0/1:68,56:124:99:2025,0,2551
chrXIV	511619	.	C	T	1731.77	PASS	AC=1;AF=0.500;AN=2;BaseQRankSum=1.434;ClippingRankSum=0.000;DP=113;ExcessHet=3.0103;FS=0.000;MLEAC=1;MLEAF=0.500;MQ=42.00;MQRankSum=0.000;QD=15.33;ReadPosRankSum=-0.381;SOR=0.685	GT:AD:DP:GQ:PL	0/1:65,48:113:99:1760,0,2439
chrXIV	559075	.	G	A	2198.77	PASS	AC=1;AF=0.500;AN=2;BaseQRankSum=-0.858;ClippingRankSum=0.000;DP=119;ExcessHet=3.0103;FS=4.433;MLEAC=1;MLEAF=0.500;MQ=41.88;MQRankSum=1.008;QD=18.48;ReadPosRankSum=-0.585;SOR=0.463	GT:AD:DP:GQ:PL	0/1:60,59:119:99:2227,0,2231
chrXIV	576721	.	C	T	1872.77	PASS	AC=1;AF=0.500;AN=2;BaseQRankSum=0.240;ClippingRankSum=0.000;DP=105;ExcessHet=3.0103;FS=0.000;MLEAC=1;MLEAF=0.500;MQ=40.43;MQRankSum=-0.190;QD=17.84;ReadPosRankSum=0.297;SOR=0.715	GT:AD:DP:GQ:PL	0/1:51,54:105:99:1901,0,1825
chrXIV	585524	.	C	T	1911.77	PASS	AC=1;AF=0.500;AN=2;BaseQRankSum=0.433;ClippingRankSum=0.000;DP=94;ExcessHet=3.0103;FS=0.828;MLEAC=1;MLEAF=0.500;MQ=42.00;MQRankSum=0.000;QD=20.34;ReadPosRankSum=0.174;SOR=0.861	GT:AD:DP:GQ:PL	0/1:43,51:94:99:1940,0,1514
chrXIV	585580	.	C	T	2457.77	PASS	AC=1;AF=0.500;AN=2;BaseQRankSum=1.150;ClippingRankSum=0.000;DP=119;ExcessHet=3.0103;FS=0.692;MLEAC=1;MLEAF=0.500;MQ=41.88;MQRankSum=1.114;QD=20.65;ReadPosRankSum=0.170;SOR=0.816	GT:AD:DP:GQ:PL	0/1:54,65:119:99:2486,0,1973
chrXIV	602641	.	C	T	2273.77	PASS	AC=1;AF=0.500;AN=2;BaseQRankSum=-0.427;ClippingRankSum=0.000;DP=124;ExcessHet=3.0103;FS=3.288;MLEAC=1;MLEAF=0.500;MQ=41.88;MQRankSum=1.032;QD=18.34;ReadPosRankSum=0.560;SOR=1.051	GT:AD:DP:GQ:PL	0/1:61,63:124:99:2302,0,2216
chrXIV	605301	.	G	A	2079.77	PASS	AC=1;AF=0.500;AN=2;BaseQRankSum=-0.060;ClippingRankSum=0.000;DP=114;ExcessHet=3.0103;FS=4.572;MLEAC=1;MLEAF=0.500;MQ=42.00;MQRankSum=0.000;QD=18.24;ReadPosRankSum=-1.009;SOR=0.781	GT:AD:DP:GQ:PL	0/1:58,56:114:99:2108,0,2223
chrXIV	613502	.	C	T	2389.77	PASS	AC=1;AF=0.500;AN=2;BaseQRankSum=2.859;ClippingRankSum=0.000;DP=114;ExcessHet=3.0103;FS=4.542;MLEAC=1;MLEAF=0.500;MQ=42.00;MQRankSum=0.000;QD=20.96;ReadPosRankSum=-0.965;SOR=0.583	GT:AD:DP:GQ:PL	0/1:51,63:114:99:2418,0,1856
chrXIV	627231	.	C	T	1619.77	PASS	AC=1;AF=0.500;AN=2;BaseQRankSum=0.983;ClippingRankSum=0.000;DP=97;ExcessHet=3.0103;FS=0.000;MLEAC=1;MLEAF=0.500;MQ=42.00;MQRankSum=0.000;QD=16.70;ReadPosRankSum=-0.905;SOR=0.628	GT:AD:DP:GQ:PL	0/1:53,44:97:99:1648,0,2036
chrXIV	633969	.	C	T	2005.77	PASS	AC=1;AF=0.500;AN=2;BaseQRankSum=-0.415;ClippingRankSum=0.000;DP=115;ExcessHet=3.0103;FS=1.492;MLEAC=1;MLEAF=0.500;MQ=42.00;MQRankSum=0.000;QD=17.44;ReadPosRankSum=0.346;SOR=0.558	GT:AD:DP:GQ:PL	0/1:60,55:115:99:2034,0,2223
chrXIV	640539	.	G	A	1945.77	PASS	AC=1;AF=0.500;AN=2;BaseQRankSum=-1.112;ClippingRankSum=0.000;DP=114;ExcessHet=3.0103;FS=1.503;MLEAC=1;MLEAF=0.500;MQ=42.00;MQRankSum=0.000;QD=17.07;ReadPosRankSum=-0.651;SOR=0.728	GT:AD:DP:GQ:PL	0/1:61,53:114:99:1974,0,2345
chrXIV	657625	.	C	T	1851.77	PASS	AC=1;AF=0.500;AN=2;BaseQRankSum=-1.077;ClippingRankSum=0.000;DP=100;ExcessHet=3.0103;FS=2.609;MLEAC=1;MLEAF=0.500;MQ=42.00;MQRankSum=0.000;QD=18.52;ReadPosRankSum=-0.678;SOR=0.585	GT:AD:DP:GQ:PL	0/1:50,50:100:99:1880,0,1896
chrXIV	664247	.	C	T	1964.77	PASS	AC=1;AF=0.500;AN=2;BaseQRankSum=0.933;ClippingRankSum=0.000;DP=104;ExcessHet=3.0103;FS=4.898;MLEAC=1;MLEAF=0.500;MQ=42.00;MQRankSum=0.000;QD=18.89;ReadPosRankSum=0.565;SOR=1.220	GT:AD:DP:GQ:PL	0/1:50,54:104:99:1993,0,1858
chrXIV	673524	.	C	T	2167.77	PASS	AC=1;AF=0.500;AN=2;BaseQRankSum=-0.059;ClippingRankSum=0.000;DP=121;ExcessHet=3.0103;FS=13.379;MLEAC=1;MLEAF=0.500;MQ=41.98;MQRankSum=1.008;QD=17.92;ReadPosRankSum=0.525;SOR=0.854	GT:AD:DP:GQ:PL	0/1:61,60:121:99:2196,0,2245
chrXIV	694099	.	C	T	2031.77	PASS	AC=1;AF=0.500;AN=2;BaseQRankSum=0.826;ClippingRankSum=0.000;DP=105;ExcessHet=3.0103;FS=3.595;MLEAC=1;MLEAF=0.500;MQ=42.00;MQRankSum=0.000;QD=19.35;ReadPosRankSum=-0.424;SOR=0.995	GT:AD:DP:GQ:PL	0/1:51,54:105:99:2060,0,1849
chrXIV	695326	.	G	A	1780.77	PASS	AC=1;AF=0.500;AN=2;BaseQRankSum=0.649;ClippingRankSum=0.000;DP=82;ExcessHet=3.0103;FS=0.843;MLEAC=1;MLEAF=0.500;MQ=42.00;MQRankSum=0.000;QD=21.72;ReadPosRankSum=-1.158;SOR=0.555	GT:AD:DP:GQ:PL	0/1:35,47:82:99:1809,0,1239
chrXIV	716116	.	C	T	2155.77	PASS	AC=1;AF=0.500;AN=2;BaseQRankSum=1.305;ClippingRankSum=0.000;DP=104;ExcessHet=3.0103;FS=1.600;MLEAC=1;MLEAF=0.500;MQ=42.00;MQRankSum=0.000;QD=20.73;ReadPosRankSum=-1.017;SOR=0.512	GT:AD:DP:GQ:PL	0/1:47,57:104:99:2184,0,1725
chrXIV	744630	.	C	T	1622.77	PASS	AC=1;AF=0.500;AN=2;BaseQRankSum=0.273;ClippingRankSum=0.000;DP=105;ExcessHet=3.0103;FS=0.000;MLEAC=1;MLEAF=0.500;MQ=42.00;MQRankSum=0.000;QD=15.45;ReadPosRankSum=-0.419;SOR=0.735	GT:AD:DP:GQ:PL	0/1:58,47:105:99:1651,0,2131
chrXIV	755909	.	C	T	2128.77	PASS	AC=1;AF=0.500;AN=2;BaseQRankSum=-1.177;ClippingRankSum=0.000;DP=113;ExcessHet=3.0103;FS=1.499;MLEAC=1;MLEAF=0.500;MQ=42.00;MQRankSum=0.000;QD=18.84;ReadPosRankSum=0.003;SOR=0.871	GT:AD:DP:GQ:PL	0/1:54,59:113:99:2157,0,2031
chrXIV	759247	.	G	A	2180.77	PASS	AC=1;AF=0.500;AN=2;BaseQRankSum=1.786;ClippingRankSum=0.000;DP=109;ExcessHet=3.0103;FS=0.000;MLEAC=1;MLEAF=0.500;MQ=42.00;MQRankSum=0.000;QD=20.01;ReadPosRankSum=-0.181;SOR=0.630	GT:AD:DP:GQ:PL	0/1:51,58:109:99:2209,0,1808
chrXV	124043	.	C	T	1850.77	PASS	AC=1;AF=0.500;AN=2;BaseQRankSum=0.370;ClippingRankSum=0.000;DP=94;ExcessHet=3.0103;FS=0.000;MLEAC=1;MLEAF=0.500;MQ=42.00;MQRankSum=0.000;QD=19.69;ReadPosRankSum=0.684;SOR=0.642	GT:AD:DP:GQ:PL	0/1:44,50:94:99:1879,0,1580
chrXV	150111	.	G	A	1335.77	PASS	AC=1;AF=0.500;AN=2;BaseQRankSum=-0.359;ClippingRankSum=0.000;DP=96;ExcessHet=3.0103;FS=5.268;MLEAC=1;MLEAF=0.500;MQ=42.00;MQRankSum=0.000;QD=13.91;ReadPosRankSum=-1.017;SOR=1.139	GT:AD:DP:GQ:PL	0/1:58,38:96:99:1364,0,2230
chrXV	226643	.	G	A	1623.77	PASS	AC=1;AF=0.500;AN=2;BaseQRankSum=0.741;ClippingRankSum=0.000;DP=95;ExcessHet=3.0103;FS=10.332;MLEAC=1;MLEAF=0.500;MQ=41.91;MQRankSum=1.639;QD=17.09;ReadPosRankSum=2.154;SOR=0.201	GT:AD:DP:GQ:PL	0/1:51,44:95:99:1652,0,1946
chrXV	234531	.	C	T	1575.77	PASS	AC=1;AF=0.500;AN=2;BaseQRankSum=-0.987;ClippingRankSum=0.000;DP=96;ExcessHet=3.0103;FS=9.768;MLEAC=1;MLEAF=0.500;MQ=41.98;MQRankSum=-1.066;QD=16.41;ReadPosRankSum=1.364;SOR=1.118	GT:AD:DP:GQ:PL	0/1:52,44:96:99:1604,0,1978
chrXV	252663	.	G	A	1791.77	PASS	AC=1;AF=0.500;AN=2;BaseQRankSum=1.019;ClippingRankSum=0.000;DP=99;ExcessHet=3.0103;FS=1.635;MLEAC=1;MLEAF=0.500;MQ=42.00;MQRankSum=0.000;QD=18.28;ReadPosRankSum=0.018;SOR=0.646	GT:AD:DP:GQ:PL	0/1:50,48:98:99:1820,0,1861
chrXV	252922	.	G	A	2374.77	PASS	AC=1;AF=0.500;AN=2;BaseQRankSum=1.533;ClippingRankSum=0.000;DP=105;ExcessHet=3.0103;FS=3.631;MLEAC=1;MLEAF=0.500;MQ=42.00;MQRankSum=0.000;QD=22.62;ReadPosRankSum=-1.675;SOR=0.428	GT:AD:DP:GQ:PL	0/1:43,62:105:99:2403,0,1545
chrXV	273729	.	G	A	1717.77	PASS	AC=1;AF=0.500;AN=2;BaseQRankSum=0.153;ClippingRankSum=0.000;DP=97;ExcessHet=3.0103;FS=0.757;MLEAC=1;MLEAF=0.500;MQ=41.96;MQRankSum=0.000;QD=17.71;ReadPosRankSum=-0.205;SOR=0.582	GT:AD:DP:GQ:PL	0/1:49,48:97:99:1746,0,1790
chrXV	280117	.	G	A	1879.77	PASS	AC=1;AF=0.500;AN=2;BaseQRankSum=1.532;ClippingRankSum=0.000;DP=97;ExcessHet=3.0103;FS=3.779;MLEAC=1;MLEAF=0.500;MQ=42.00;MQRankSum=0.000;QD=19.38;ReadPosRankSum=-0.376;SOR=1.023	GT:AD:DP:GQ:PL	0/1:47,50:97:99:1908,0,1735
chrXV	288997	.	C	T	1760.77	PASS	AC=1;AF=0.500;AN=2;BaseQRankSum=0.368;ClippingRankSum=0.000;DP=100;ExcessHet=3.0103;FS=6.403;MLEAC=1;MLEAF=0.500;MQ=41.98;MQRankSum=0.981;QD=17.61;ReadPosRankSum=0.510;SOR=0.616	GT:AD:DP:GQ:PL	0/1:52,48:100:99:1789,0,1912
chrXV	292385	.	C	T	2066.77	PASS	AC=1;AF=0.500;AN=2;BaseQRankSum=-0.461;ClippingRankSum=0.000;DP=103;ExcessHet=3.0103;FS=6.195;MLEAC=1;MLEAF=0.500;MQ=42.00;MQRankSum=0.000;QD=20.07;ReadPosRankSum=0.440;SOR=1.262	GT:AD:DP:GQ:PL	0/1:48,55:103:99:2095,0,1793
chrXV	294587	.	C	T	2534.77	PASS	AC=1;AF=0.500;AN=2;BaseQRankSum=-0.341;ClippingRankSum=0.000;DP=124;ExcessHet=3.0103;FS=2.324;MLEAC=1;MLEAF=0.500;MQ=42.00;MQRankSum=0.000;QD=20.44;ReadPosRankSum=1.280;SOR=0.506	GT:AD:DP:GQ:PL	0/1:55,69:124:99:2563,0,1966
chrXV	314739	.	C	T	1666.77	PASS	AC=1;AF=0.500;AN=2;BaseQRankSum=-0.412;ClippingRankSum=0.000;DP=91;ExcessHet=3.0103;FS=2.745;MLEAC=1;MLEAF=0.500;MQ=42.00;MQRankSum=0.000;QD=18.32;ReadPosRankSum=-2.162;SOR=0.867	GT:AD:DP:GQ:PL	0/1:46,45:91:99:1695,0,1711
chrXV	339952	.	G	A	1875.77	PASS	AC=1;AF=0.500;AN=2;BaseQRankSum=0.317;ClippingRankSum=0.000;DP=96;ExcessHet=3.0103;FS=0.000;MLEAC=1;MLEAF=0.500;MQ=42.00;MQRankSum=0.000;QD=19.54;ReadPosRankSum=1.136;SOR=0.674	GT:AD:DP:GQ:PL	0/1:46,50:96:99:1904,0,1682
chrXV	357351	.	C	T	2349.77	PASS	AC=1;AF=0.500;AN=2;BaseQRankSum=0.386;ClippingRankSum=0.000;DP=110;ExcessHet=3.0103;FS=1.539;MLEAC=1;MLEAF=0.500;MQ=41.96;MQRankSum=0.195;QD=21.36;ReadPosRankSum=1.764;SOR=0.879	GT:AD:DP:GQ:PL	0/1:48,62:110:99:2378,0,1757
chrXV	365829	.	C	T	1513.77	PASS	AC=1;AF=0.500;AN=2;BaseQRankSum=0.268;ClippingRankSum=0.000;DP=89;ExcessHet=3.0103;FS=5.350;MLEAC=1;MLEAF=0.500;MQ=42.00;MQRankSum=0.000;QD=17.01;ReadPosRankSum=-1.201;SOR=0.337	GT:AD:DP:GQ:PL	0/1:47,42:89:99:1542,0,1754
chrXV	400911	.	C	T	2361.77	PASS	AC=1;AF=0.500;AN=2;BaseQRankSum=-0.055;ClippingRankSum=0.000;DP=128;ExcessHet=3.0103;FS=2.236;MLEAC=1;MLEAF=0.500;MQ=42.00;MQRankSum=0.000;QD=18.45;ReadPosRankSum=0.547;SOR=0.519	GT:AD:DP:GQ:PL	0/1:63,65:128:99:2390,0,2378
chrXV	406501	.	G	A	2274.77	PASS	AC=1;AF=0.500;AN=2;BaseQRankSum=0.788;ClippingRankSum=0.000;DP=111;ExcessHet=3.0103;FS=3.625;MLEAC=1;MLEAF=0.500;MQ=42.00;MQRankSum=0.000;QD=20.49;ReadPosRankSum=0.065;SOR=1.072	GT:AD:DP:GQ:PL	0/1:51,60:111:99:2303,0,1811
chrXV	408119	.	G	A	1517.77	PASS	AC=1;AF=0.500;AN=2;BaseQRankSum=0.217;ClippingRankSum=0.000;DP=92;ExcessHet=3.0103;FS=0.771;MLEAC=1;MLEAF=0.500;MQ=42.00;MQRankSum=0.000;QD=16.50;ReadPosRankSum=-1.706;SOR=0.788	GT:AD:DP:GQ:PL	0/1:50,42:92:99:1546,0,1911
chrXV	412750	.	C	T	1938.77	PASS	AC=1;AF=0.500;AN=2;BaseQRankSum=-1.822;ClippingRankSum=0.000;DP=108;ExcessHet=3.0103;FS=15.040;MLEAC=1;MLEAF=0.500;MQ=41.87;MQRankSum=1.000;QD=17.95;ReadPosRankSum=0.203;SOR=0.376	GT:AD:DP:GQ:PL	0/1:55,53:108:99:1967,0,2050
chrXV	412833	.	C	T	1495.77	PASS	AC=1;AF=0.500;AN=2;BaseQRankSum=-0.369;ClippingRankSum=0.000;DP=98;ExcessHet=3.0103;FS=2.623;MLEAC=1;MLEAF=0.500;MQ=42.00;MQRankSum=0.000;QD=15.26;ReadPosRankSum=0.313;SOR=0.838	GT:AD:DP:GQ:PL	0/1:56,42:98:99:1524,0,2118
chrXV	422204	.	G	A	2079.77	PASS	AC=1;AF=0.500;AN=2;BaseQRankSum=2.688;ClippingRankSum=0.000;DP=117;ExcessHet=3.0103;FS=1.471;MLEAC=1;MLEAF=0.500;MQ=42.00;MQRankSum=0.000;QD=17.78;ReadPosRankSum=1.686;SOR=0.680	GT:AD:DP:GQ:PL	0/1:61,56:117:99:2108,0,2248
chrXV	424594	.	G	A	1845.77	PASS	AC=1;AF=0.500;AN=2;BaseQRankSum=0.152;ClippingRankSum=0.000;DP=99;ExcessHet=3.0103;FS=5.114;MLEAC=1;MLEAF=0.500;MQ=41.86;MQRankSum=-0.950;QD=18.64;ReadPosRankSum=-0.575;SOR=0.334	GT:AD:DP:GQ:PL	0/1:48,51:99:99:1874,0,1747
chrXV	432105	.	G	A	1806.77	PASS	AC=1;AF=0.500;AN=2;BaseQRankSum=-0.825;ClippingRankSum=0.000;DP=116;ExcessHet=3.0103;FS=0.699;MLEAC=1;MLEAF=0.500;MQ=41.98;MQRankSum=0.888;QD=15.58;ReadPosRankSum=0.996;SOR=0.720	GT:AD:DP:GQ:PL	0/1:66,50:116:99:1835,0,2523
chrXV	487553	.	C	T	1961.77	PASS	AC=1;AF=0.500;AN=2;BaseQRankSum=0.631;ClippingRankSum=0.000;DP=111;ExcessHet=3.0103;FS=4.750;MLEAC=1;MLEAF=0.500;MQ=42.00;MQRankSum=0.000;QD=17.67;ReadPosRankSum=0.466;SOR=1.207	GT:AD:DP:GQ:PL	0/1:58,53:111:99:1990,0,2112
chrXV	489918	.	C	T	1637.77	PASS	AC=1;AF=0.500;AN=2;BaseQRankSum=-1.126;ClippingRankSum=0.000;DP=115;ExcessHet=3.0103;FS=0.709;MLEAC=1;MLEAF=0.500;MQ=41.98;MQRankSum=0.849;QD=14.24;ReadPosRankSum=1.027;SOR=0.571	GT:AD:DP:GQ:PL	0/1:68,47:115:99:1666,0,2616
chrXV	490215	.	C	T	1614.77	PASS	AC=1;AF=0.500;AN=2;BaseQRankSum=-0.436;ClippingRankSum=0.000;DP=103;ExcessHet=3.0103;FS=0.000;MLEAC=1;MLEAF=0.500;MQ=41.98;MQRankSum=-1.116;QD=15.68;ReadPosRankSum=0.442;SOR=0.756	GT:AD:DP:GQ:PL	0/1:58,45:103:99:1643,0,2220
chrXV	505768	.	C	T	1732.77	PASS	AC=1;AF=0.500;AN=2;BaseQRankSum=-0.943;ClippingRankSum=0.000;DP=102;ExcessHet=3.0103;FS=4.961;MLEAC=1;MLEAF=0.500;MQ=41.86;MQRankSum=-1.041;QD=16.99;ReadPosRankSum=-0.420;SOR=0.350	GT:AD:DP:GQ:PL	0/1:54,48:102:99:1761,0,1999
chrXV	515321	.	C	T	2239.77	PASS	AC=1;AF=0.500;AN=2;BaseQRankSum=0.000;ClippingRankSum=0.000;DP=115;ExcessHet=3.0103;FS=4.549;MLEAC=1;MLEAF=0.500;MQ=42.00;MQRankSum=0.000;QD=19.48;ReadPosRankSum=-0.708;SOR=0.511	GT:AD:DP:GQ:PL	0/1:55,60:115:99:2268,0,2058
chrXV	524976	.	C	T	1540.77	PASS	AC=1;AF=0.500;AN=2;BaseQRankSum=-0.329;ClippingRankSum=0.000;DP=93;ExcessHet=3.0103;FS=1.681;MLEAC=1;MLEAF=0.500;MQ=42.00;MQRankSum=0.000;QD=16.57;ReadPosRankSum=-1.016;SOR=0.772	GT:AD:DP:GQ:PL	0/1:50,43:93:99:1569,0,1899
chrXV	536941	.	G	A	1903.77	PASS	AC=1;AF=0.500;AN=2;BaseQRankSum=0.050;ClippingRankSum=0.000;DP=95;ExcessHet=3.0103;FS=1.752;MLEAC=1;MLEAF=0.500;MQ=42.00;MQRankSum=0.000;QD=20.04;ReadPosRankSum=-0.247;SOR=0.481	GT:AD:DP:GQ:PL	0/1:43,52:95:99:1932,0,1476
chrXV	551018	.	G	A	1918.77	PASS	AC=1;AF=0.500;AN=2;BaseQRankSum=-0.706;ClippingRankSum=0.000;DP=104;ExcessHet=3.0103;FS=1.601;MLEAC=1;MLEAF=0.500;MQ=42.00;MQRankSum=0.000;QD=18.45;ReadPosRankSum=0.070;SOR=0.933	GT:AD:DP:GQ:PL	0/1:51,53:104:99:1947,0,1807
chrXV	574957	.	C	T	1832.77	PASS	AC=1;AF=0.500;AN=2;BaseQRankSum=2.123;ClippingRankSum=0.000;DP=99;ExcessHet=3.0103;FS=8.163;MLEAC=1;MLEAF=0.500;MQ=41.98;MQRankSum=1.030;QD=18.51;ReadPosRankSum=1.494;SOR=1.470	GT:AD:DP:GQ:PL	0/1:49,50:99:99:1861,0,1790
chrXV	580200	.	C	T	1779.77	PASS	AC=1;AF=0.500;AN=2;BaseQRankSum=-1.830;ClippingRankSum=0.000;DP=98;ExcessHet=3.0103;FS=1.609;MLEAC=1;MLEAF=0.500;MQ=41.98;MQRankSum=-0.959;QD=18.16;ReadPosRankSum=-0.175;SOR=0.542	GT:AD:DP:GQ:PL	0/1:48,50:98:99:1808,0,1741
chrXV	594376	.	G	A	1881.77	PASS	AC=1;AF=0.500;AN=2;BaseQRankSum=-0.075;ClippingRankSum=0.000;DP=96;ExcessHet=3.0103;FS=5.133;MLEAC=1;MLEAF=0.500;MQ=41.70;MQRankSum=0.119;QD=19.60;ReadPosRankSum=0.659;SOR=0.346	GT:AD:DP:GQ:PL	0/1:44,52:96:99:1910,0,1573
chrXV	615163	.	G	A	1428.77	PASS	AC=1;AF=0.500;AN=2;BaseQRankSum=0.815;ClippingRankSum=0.000;DP=97;ExcessHet=3.0103;FS=0.000;MLEAC=1;MLEAF=0.500;MQ=42.00;MQRankSum=0.000;QD=14.73;ReadPosRankSum=-1.991;SOR=0.702	GT:AD:DP:GQ:PL	0/1:57,40:97:99:1457,0,2180
chrXV	617090	.	G	A	1845.77	PASS	AC=1;AF=0.500;AN=2;BaseQRankSum=-0.911;ClippingRankSum=0.000;DP=102;ExcessHet=3.0103;FS=3.690;MLEAC=1;MLEAF=0.500;MQ=41.98;MQRankSum=1.000;QD=18.10;ReadPosRankSum=0.898;SOR=0.541	GT:AD:DP:GQ:PL	0/1:52,50:102:99:1874,0,1943
chrXV	618446	.	G	A	1925.77	PASS	AC=1;AF=0.500;AN=2;BaseQRankSum=1.128;ClippingRankSum=0.000;DP=110;ExcessHet=3.0103;FS=9.063;MLEAC=1;MLEAF=0.500;MQ=42.00;MQRankSum=0.000;QD=17.51;ReadPosRankSum=1.270;SOR=0.402	GT:AD:DP:GQ:PL	0/1:58,52:110:99:1954,0,2176
chrXV	649063	.	C	T	2028.77	PASS	AC=1;AF=0.500;AN=2;BaseQRankSum=-0.074;ClippingRankSum=0.000;DP=112;ExcessHet=3.0103;FS=1.489;MLEAC=1;MLEAF=0.500;MQ=42.00;MQRankSum=0.000;QD=18.11;ReadPosRankSum=-1.037;SOR=0.845	GT:AD:DP:GQ:PL	0/1:57,55:112:99:2057,0,2141
chrXV	651069	.	C	T	1815.77	PASS	AC=1;AF=0.500;AN=2;BaseQRankSum=-0.132;ClippingRankSum=0.000;DP=104;ExcessHet=3.0103;FS=0.000;MLEAC=1;MLEAF=0.500;MQ=42.00;MQRankSum=0.000;QD=17.46;ReadPosRankSum=-1.290;SOR=0.704	GT:AD:DP:GQ:PL	0/1:54,50:104:99:1844,0,2054
chrXV	680665	.	G	A	2104.77	PASS	AC=1;AF=0.500;AN=2;BaseQRankSum=1.340;ClippingRankSum=0.000;DP=113;ExcessHet=3.0103;FS=5.839;MLEAC=1;MLEAF=0.500;MQ=42.00;MQRankSum=0.000;QD=18.63;ReadPosRankSum=-1.428;SOR=0.682	GT:AD:DP:GQ:PL	0/1:56,57:113:99:2133,0,2044
chrXV	697605	.	C	T	2020.77	PASS	AC=1;AF=0.500;AN=2;BaseQRankSum=-0.968;ClippingRankSum=0.000;DP=105;ExcessHet=3.0103;FS=0.000;MLEAC=1;MLEAF=0.500;MQ=41.98;MQRankSum=-0.934;QD=19.25;ReadPosRankSum=0.248;SOR=0.646	GT:AD:DP:GQ:PL	0/1:50,55:105:99:2049,0,1843
chrXV	722840	.	G	A	1361.77	PASS	AC=1;AF=0.500;AN=2;BaseQRankSum=0.785;ClippingRankSum=0.000;DP=91;ExcessHet=3.0103;FS=2.754;MLEAC=1;MLEAF=0.500;MQ=42.00;MQRankSum=0.000;QD=14.96;ReadPosRankSum=-0.559;SOR=1.000	GT:AD:DP:GQ:PL	0/1:52,39:91:99:1390,0,1951
chrXV	737840	.	G	A	1367.77	PASS	AC=1;AF=0.500;AN=2;BaseQRankSum=1.492;ClippingRankSum=0.000;DP=80;ExcessHet=3.0103;FS=7.560;MLEAC=1;MLEAF=0.500;MQ=41.98;MQRankSum=-1.053;QD=17.10;ReadPosRankSum=0.370;SOR=0.345	GT:AD:DP:GQ:PL	0/1:43,37:80:99:1396,0,1636
chrXV	756252	.	G	A	1635.77	PASS	AC=1;AF=0.500;AN=2;BaseQRankSum=1.657;ClippingRankSum=0.000;DP=107;ExcessHet=3.0103;FS=4.807;MLEAC=1;MLEAF=0.500;MQ=42.00;MQRankSum=0.000;QD=15.29;ReadPosRankSum=-0.727;SOR=0.797	GT:AD:DP:GQ:PL	0/1:62,45:107:99:1664,0,2352
chrXV	770728	.	C	T	1796.77	PASS	AC=1;AF=0.500;AN=2;BaseQRankSum=1.625;ClippingRankSum=0.000;DP=94;ExcessHet=3.0103;FS=0.776;MLEAC=1;MLEAF=0.500;MQ=42.00;MQRankSum=0.000;QD=19.11;ReadPosRankSum=-0.440;SOR=0.859	GT:AD:DP:GQ:PL	0/1:44,50:94:99:1825,0,1553
chrXV	780056	.	C	T	1277.77	PASS	AC=1;AF=0.500;AN=2;BaseQRankSum=-0.885;ClippingRankSum=0.000;DP=94;ExcessHet=3.0103;FS=0.000;MLEAC=1;MLEAF=0.500;MQ=42.00;MQRankSum=0.000;QD=13.59;ReadPosRankSum=-0.416;SOR=0.747	GT:AD:DP:GQ:PL	0/1:57,37:94:99:1306,0,2206
chrXV	782678	.	C	T	2113.77	PASS	AC=1;AF=0.500;AN=2;BaseQRankSum=0.016;ClippingRankSum=0.000;DP=102;ExcessHet=3.0103;FS=2.589;MLEAC=1;MLEAF=0.500;MQ=42.00;MQRankSum=0.000;QD=20.72;ReadPosRankSum=0.110;SOR=0.462	GT:AD:DP:GQ:PL	0/1:45,57:102:99:2142,0,1661
chrXV	787143	.	G	A	1645.77	PASS	AC=1;AF=0.500;AN=2;BaseQRankSum=0.825;ClippingRankSum=0.000;DP=91;ExcessHet=3.0103;FS=2.745;MLEAC=1;MLEAF=0.500;MQ=42.00;MQRankSum=0.000;QD=18.09;ReadPosRankSum=-0.383;SOR=0.867	GT:AD:DP:GQ:PL	0/1:46,45:91:99:1674,0,1677
chrXV	842161	.	G	A	2030.77	PASS	AC=1;AF=0.500;AN=2;BaseQRankSum=0.204;ClippingRankSum=0.000;DP=102;ExcessHet=3.0103;FS=1.619;MLEAC=1;MLEAF=0.500;MQ=42.00;MQRankSum=0.000;QD=19.91;ReadPosRankSum=-1.089;SOR=0.906	GT:AD:DP:GQ:PL	0/1:48,54:102:99:2059,0,1776
chrXV	842388	.	C	T	1675.77	PASS	AC=1;AF=0.500;AN=2;BaseQRankSum=1.013;ClippingRankSum=0.000;DP=97;ExcessHet=3.0103;FS=1.647;MLEAC=1;MLEAF=0.500;MQ=41.85;MQRankSum=-1.032;QD=17.28;ReadPosRankSum=-0.263;SOR=0.929	GT:AD:DP:GQ:PL	0/1:51,46:97:99:1704,0,1933
chrXV	849534	.	G	A	1702.77	PASS	AC=1;AF=0.500;AN=2;BaseQRankSum=1.400;ClippingRankSum=0.000;DP=102;ExcessHet=3.0103;FS=2.528;MLEAC=1;MLEAF=0.500;MQ=42.00;MQRankSum=0.000;QD=16.69;ReadPosRankSum=-0.705;SOR=0.809	GT:AD:DP:GQ:PL	0/1:54,48:102:99:1731,0,1976
chrXV	856548	.	C	T	2124.77	PASS	AC=1;AF=0.500;AN=2;BaseQRankSum=-0.346;ClippingRankSum=0.000;DP=120;ExcessHet=3.0103;FS=2.345;MLEAC=1;MLEAF=0.500;MQ=41.88;MQRankSum=-1.017;QD=17.71;ReadPosRankSum=-1.106;SOR=0.934	GT:AD:DP:GQ:PL	0/1:62,58:120:99:2153,0,2285
chrXV	874053	.	G	A	1826.77	PASS	AC=1;AF=0.500;AN=2;BaseQRankSum=-0.980;ClippingRankSum=0.000;DP=95;ExcessHet=3.0103;FS=8.247;MLEAC=1;MLEAF=0.500;MQ=42.00;MQRankSum=0.000;QD=19.23;ReadPosRankSum=0.418;SOR=0.628	GT:AD:DP:GQ:PL	0/1:44,51:95:99:1855,0,1624
chrXV	881421	.	C	T	1717.77	PASS	AC=1;AF=0.500;AN=2;BaseQRankSum=0.199;ClippingRankSum=0.000;DP=89;ExcessHet=3.0103;FS=17.182;MLEAC=1;MLEAF=0.500;MQ=42.00;MQRankSum=0.000;QD=19.30;ReadPosRankSum=2.199;SOR=0.793	GT:AD:DP:GQ:PL	0/1:43,46:89:99:1746,0,1605
chrXV	885538	.	C	T	1824.77	PASS	AC=1;AF=0.500;AN=2;BaseQRankSum=0.402;ClippingRankSum=0.000;DP=117;ExcessHet=3.0103;FS=1.478;MLEAC=1;MLEAF=0.500;MQ=42.00;MQRankSum=0.000;QD=15.60;ReadPosRankSum=-2.319;SOR=0.691	GT:AD:DP:GQ:PL	0/1:65,52:117:99:1853,0,2493
chrXV	904666	.	G	A	2037.77	PASS	AC=1;AF=0.500;AN=2;BaseQRankSum=0.996;ClippingRankSum=0.000;DP=124;ExcessHet=3.0103;FS=0.670;MLEAC=1;MLEAF=0.500;MQ=42.00;MQRankSum=0.000;QD=16.43;ReadPosRankSum=-2.402;SOR=0.791	GT:AD:DP:GQ:PL	0/1:68,56:124:99:2066,0,2527
chrXV	913390	.	G	A	2110.77	PASS	AC=1;AF=0.500;AN=2;BaseQRankSum=-0.894;ClippingRankSum=0.000;DP=110;ExcessHet=3.0103;FS=4.685;MLEAC=1;MLEAF=0.500;MQ=42.00;MQRankSum=0.000;QD=19.19;ReadPosRankSum=0.491;SOR=0.835	GT:AD:DP:GQ:PL	0/1:53,57:110:99:2139,0,1970
chrXV	918251	.	G	A	2048.77	PASS	AC=1;AF=0.500;AN=2;BaseQRankSum=0.188;ClippingRankSum=0.000;DP=105;ExcessHet=3.0103;FS=2.515;MLEAC=1;MLEAF=0.500;MQ=42.00;MQRankSum=0.000;QD=19.51;ReadPosRankSum=-1.479;SOR=0.892	GT:AD:DP:GQ:PL	0/1:49,56:105:99:2077,0,1827
chrXV	925543	.	C	T	2065.77	PASS	AC=1;AF=0.500;AN=2;BaseQRankSum=1.594;ClippingRankSum=0.000;DP=104;ExcessHet=3.0103;FS=2.569;MLEAC=1;MLEAF=0.500;MQ=42.00;MQRankSum=0.000;QD=19.86;ReadPosRankSum=0.345;SOR=1.003	GT:AD:DP:GQ:PL	0/1:49,55:104:99:2094,0,1797
chrXV	955539	.	G	A	2179.77	PASS	AC=1;AF=0.500;AN=2;BaseQRankSum=-0.672;ClippingRankSum=0.000;DP=113;ExcessHet=3.0103;FS=10.463;MLEAC=1;MLEAF=0.500;MQ=42.00;MQRankSum=0.000;QD=19.29;ReadPosRankSum=-0.037;SOR=1.532	GT:AD:DP:GQ:PL	0/1:54,59:113:99:2208,0,1988
chrXV	959041	.	G	A	2294.77	PASS	AC=1;AF=0.500;AN=2;BaseQRankSum=0.738;ClippingRankSum=0.000;DP=102;ExcessHet=3.0103;FS=3.801;MLEAC=1;MLEAF=0.500;MQ=42.00;MQRankSum=0.000;QD=22.50;ReadPosRankSum=-1.260;SOR=1.128	GT:AD:DP:GQ:PL	0/1:42,60:102:99:2323,0,1523
chrXV	976437	.	C	T	2505.77	PASS	AC=1;AF=0.500;AN=2;BaseQRankSum=-1.127;ClippingRankSum=0.000;DP=122;ExcessHet=3.0103;FS=5.735;MLEAC=1;MLEAF=0.500;MQ=42.00;MQRankSum=0.000;QD=20.88;ReadPosRankSum=1.387;SOR=0.340	GT:AD:DP:GQ:PL	0/1:53,67:120:99:2534,0,1946
chrXV	978248	.	G	A	2619.77	PASS	AC=1;AF=0.500;AN=2;BaseQRankSum=1.976;ClippingRankSum=0.000;DP=134;ExcessHet=3.0103;FS=0.000;MLEAC=1;MLEAF=0.500;MQ=42.00;MQRankSum=0.000;QD=19.55;ReadPosRankSum=1.205;SOR=0.663	GT:AD:DP:GQ:PL	0/1:63,71:134:99:2648,0,2310
chrXV	980715	.	C	T	1890.77	PASS	AC=1;AF=0.500;AN=2;BaseQRankSum=1.056;ClippingRankSum=0.000;DP=113;ExcessHet=3.0103;FS=3.425;MLEAC=1;MLEAF=0.500;MQ=41.34;MQRankSum=-0.633;QD=16.73;ReadPosRankSum=1.214;SOR=0.450	GT:AD:DP:GQ:PL	0/1:60,53:113:99:1919,0,2240
chrXV	1005510	.	C	T	1761.77	PASS	AC=1;AF=0.500;AN=2;BaseQRankSum=0.856;ClippingRankSum=0.000;DP=99;ExcessHet=3.0103;FS=0.749;MLEAC=1;MLEAF=0.500;MQ=42.00;MQRankSum=0.000;QD=17.80;ReadPosRankSum=0.456;SOR=0.586	GT:AD:DP:GQ:PL	0/1:51,48:99:99:1790,0,1903
chrXV	1006876	.	G	A	1925.77	PASS	AC=1;AF=0.500;AN=2;BaseQRankSum=-0.544;ClippingRankSum=0.000;DP=110;ExcessHet=3.0103;FS=5.849;MLEAC=1;MLEAF=0.500;MQ=42.00;MQRankSum=0.000;QD=17.51;ReadPosRankSum=0.184;SOR=0.695	GT:AD:DP:GQ:PL	0/1:53,57:110:99:1954,0,1900
chrXV	1017510	.	G	A	2003.77	PASS	AC=1;AF=0.500;AN=2;BaseQRankSum=0.850;ClippingRankSum=0.000;DP=97;ExcessHet=3.0103;FS=0.000;MLEAC=1;MLEAF=0.500;MQ=42.00;MQRankSum=0.000;QD=20.66;ReadPosRankSum=-0.229;SOR=0.730	GT:AD:DP:GQ:PL	0/1:44,53:97:99:2032,0,1594
chrXV	1027648	.	G	A	1895.77	PASS	AC=1;AF=0.500;AN=2;BaseQRankSum=0.501;ClippingRankSum=0.000;DP=125;ExcessHet=3.0103;FS=0.669;MLEAC=1;MLEAF=0.500;MQ=42.00;MQRankSum=0.000;QD=15.17;ReadPosRankSum=0.003;SOR=0.680	GT:AD:DP:GQ:PL	0/1:72,53:125:99:1924,0,2770
chrXV	1067687	.	C	T	1723.77	PASS	AC=1;AF=0.500;AN=2;BaseQRankSum=-0.627;ClippingRankSum=0.000;DP=90;ExcessHet=3.0103;FS=0.000;MLEAC=1;MLEAF=0.500;MQ=42.00;MQRankSum=0.000;QD=19.15;ReadPosRankSum=0.503;SOR=0.693	GT:AD:DP:GQ:PL	0/1:44,46:90:99:1752,0,1644
chrXVI	44617	.	C	T	1745.77	PASS	AC=1;AF=0.500;AN=2;BaseQRankSum=-0.854;ClippingRankSum=0.000;DP=105;ExcessHet=3.0103;FS=0.729;MLEAC=1;MLEAF=0.500;MQ=41.86;MQRankSum=-1.071;QD=16.63;ReadPosRankSum=-0.954;SOR=0.746	GT:AD:DP:GQ:PL	0/1:57,48:105:99:1774,0,2154
chrXVI	87055	.	C	T	2276.77	PASS	AC=1;AF=0.500;AN=2;BaseQRankSum=0.692;ClippingRankSum=0.000;DP=108;ExcessHet=3.0103;FS=2.480;MLEAC=1;MLEAF=0.500;MQ=42.00;MQRankSum=0.000;QD=21.08;ReadPosRankSum=-1.164;SOR=0.615	GT:AD:DP:GQ:PL	0/1:46,62:108:99:2305,0,1652
chrXVI	87854	.	C	T	1806.77	PASS	AC=1;AF=0.500;AN=2;BaseQRankSum=0.907;ClippingRankSum=0.000;DP=104;ExcessHet=3.0103;FS=3.657;MLEAC=1;MLEAF=0.500;MQ=42.00;MQRankSum=0.000;QD=17.37;ReadPosRankSum=0.617;SOR=0.396	GT:AD:DP:GQ:PL	0/1:54,50:104:99:1835,0,2026
chrXVI	88480	.	C	T	1781.77	PASS	AC=1;AF=0.500;AN=2;BaseQRankSum=0.488;ClippingRankSum=0.000;DP=97;ExcessHet=3.0103;FS=2.639;MLEAC=1;MLEAF=0.500;MQ=42.00;MQRankSum=0.000;QD=18.37;ReadPosRankSum=1.579;SOR=0.774	GT:AD:DP:GQ:PL	0/1:49,48:97:99:1810,0,1830
chrXVI	108280	.	C	T	2224.77	PASS	AC=1;AF=0.500;AN=2;BaseQRankSum=1.456;ClippingRankSum=0.000;DP=122;ExcessHet=3.0103;FS=1.456;MLEAC=1;MLEAF=0.500;MQ=41.76;MQRankSum=-1.408;QD=18.24;ReadPosRankSum=-0.260;SOR=0.518	GT:AD:DP:GQ:PL	0/1:61,61:122:99:2253,0,2283
chrXVI	120028	.	G	A	2119.77	PASS	AC=1;AF=0.500;AN=2;BaseQRankSum=1.812;ClippingRankSum=0.000;DP=113;ExcessHet=3.0103;FS=3.433;MLEAC=1;MLEAF=0.500;MQ=42.00;MQRankSum=0.000;QD=18.76;ReadPosRankSum=0.000;SOR=0.909	GT:AD:DP:GQ:PL	0/1:56,57:113:99:2148,0,1987
chrXVI	125751	.	G	A	2440.77	PASS	AC=1;AF=0.500;AN=2;BaseQRankSum=0.301;ClippingRankSum=0.000;DP=111;ExcessHet=3.0103;FS=3.552;MLEAC=1;MLEAF=0.500;MQ=42.00;MQRankSum=0.000;QD=21.99;ReadPosRankSum=-0.902;SOR=0.588	GT:AD:DP:GQ:PL	0/1:46,65:111:99:2469,0,1630
chrXVI	128269	.	C	T	1809.77	PASS	AC=1;AF=0.500;AN=2;BaseQRankSum=1.863;ClippingRankSum=0.000;DP=101;ExcessHet=3.0103;FS=4.951;MLEAC=1;MLEAF=0.500;MQ=42.00;MQRankSum=0.000;QD=17.92;ReadPosRankSum=0.144;SOR=1.133	GT:AD:DP:GQ:PL	0/1:51,50:101:99:1838,0,1809
chrXVI	169498	.	C	T	1754.77	PASS	AC=1;AF=0.500;AN=2;BaseQRankSum=2.045;ClippingRankSum=0.000;DP=98;ExcessHet=3.0103;FS=8.044;MLEAC=1;MLEAF=0.500;MQ=41.86;MQRankSum=-0.980;QD=17.91;ReadPosRankSum=0.835;SOR=0.962	GT:AD:DP:GQ:PL	0/1:49,49:98:99:1783,0,1768
chrXVI	173062	.	G	A	1709.77	PASS	AC=1;AF=0.500;AN=2;BaseQRankSum=-0.204;ClippingRankSum=0.000;DP=92;ExcessHet=3.0103;FS=0.768;MLEAC=1;MLEAF=0.500;MQ=42.00;MQRankSum=0.000;QD=18.58;ReadPosRankSum=-0.142;SOR=0.610	GT:AD:DP:GQ:PL	0/1:45,47:92:99:1738,0,1694
chrXVI	190195	.	C	T	1590.77	PASS	AC=1;AF=0.500;AN=2;BaseQRankSum=-0.276;ClippingRankSum=0.000;DP=106;ExcessHet=3.0103;FS=3.707;MLEAC=1;MLEAF=0.500;MQ=42.00;MQRankSum=0.000;QD=15.01;ReadPosRankSum=-0.335;SOR=0.422	GT:AD:DP:GQ:PL	0/1:61,45:106:99:1619,0,2303
chrXVI	211285	.	C	T	2309.77	PASS	AC=1;AF=0.500;AN=2;BaseQRankSum=-1.235;ClippingRankSum=0.000;DP=102;ExcessHet=3.0103;FS=1.629;MLEAC=1;MLEAF=0.500;MQ=41.98;MQRankSum=-0.800;QD=22.64;ReadPosRankSum=0.796;SOR=0.827	GT:AD:DP:GQ:PL	0/1:41,61:102:99:2338,0,1490
chrXVI	218075	.	C	T	1937.77	PASS	AC=1;AF=0.500;AN=2;BaseQRankSum=1.044;ClippingRankSum=0.000;DP=103;ExcessHet=3.0103;FS=4.861;MLEAC=1;MLEAF=0.500;MQ=41.98;MQRankSum=-0.971;QD=18.81;ReadPosRankSum=0.195;SOR=0.659	GT:AD:DP:GQ:PL	0/1:51,52:103:99:1966,0,1899
chrXVI	228166	.	G	A	1739.77	PASS	AC=1;AF=0.500;AN=2;BaseQRankSum=0.396;ClippingRankSum=0.000;DP=101;ExcessHet=3.0103;FS=2.576;MLEAC=1;MLEAF=0.500;MQ=42.00;MQRankSum=0.000;QD=17.23;ReadPosRankSum=-0.484;SOR=0.474	GT:AD:DP:GQ:PL	0/1:53,48:101:99:1768,0,2011
chrXVI	254722	.	G	A	1683.77	PASS	AC=1;AF=0.500;AN=2;BaseQRankSum=1.037;ClippingRankSum=0.000;DP=98;ExcessHet=3.0103;FS=0.759;MLEAC=1;MLEAF=0.500;MQ=42.00;MQRankSum=0.000;QD=17.18;ReadPosRankSum=0.601;SOR=0.715	GT:AD:DP:GQ:PL	0/1:52,46:98:99:1712,0,1963
chrXVI	261204	.	G	A	1725.77	PASS	AC=1;AF=0.500;AN=2;BaseQRankSum=0.086;ClippingRankSum=0.000;DP=100;ExcessHet=3.0103;FS=0.780;MLEAC=1;MLEAF=0.500;MQ=42.00;MQRankSum=0.000;QD=17.43;ReadPosRankSum=0.640;SOR=0.800	GT:AD:DP:GQ:PL	0/1:52,47:99:99:1754,0,1941
chrXVI	264413	.	G	A	1754.77	PASS	AC=1;AF=0.500;AN=2;BaseQRankSum=-0.180;ClippingRankSum=0.000;DP=94;ExcessHet=3.0103;FS=3.809;MLEAC=1;MLEAF=0.500;MQ=42.00;MQRankSum=0.000;QD=18.67;ReadPosRankSum=-1.812;SOR=0.412	GT:AD:DP:GQ:PL	0/1:46,48:94:99:1783,0,1715
chrXVI	264913	.	G	A	2152.77	PASS	AC=1;AF=0.500;AN=2;BaseQRankSum=-0.063;ClippingRankSum=0.000;DP=111;ExcessHet=3.0103;FS=0.705;MLEAC=1;MLEAF=0.500;MQ=42.00;MQRankSum=0.000;QD=19.39;ReadPosRankSum=-0.669;SOR=0.729	GT:AD:DP:GQ:PL	0/1:53,58:111:99:2181,0,1919
chrXVI	273206	.	C	T	2128.77	PASS	AC=1;AF=0.500;AN=2;BaseQRankSum=-0.416;ClippingRankSum=0.000;DP=114;ExcessHet=3.0103;FS=4.572;MLEAC=1;MLEAF=0.500;MQ=42.00;MQRankSum=0.000;QD=18.67;ReadPosRankSum=0.271;SOR=0.706	GT:AD:DP:GQ:PL	0/1:57,57:114:99:2157,0,2154
chrXVI	278555	.	G	A	2236.77	PASS	AC=1;AF=0.500;AN=2;BaseQRankSum=-0.018;ClippingRankSum=0.000;DP=111;ExcessHet=3.0103;FS=0.000;MLEAC=1;MLEAF=0.500;MQ=42.00;MQRankSum=0.000;QD=20.15;ReadPosRankSum=-2.383;SOR=0.709	GT:AD:DP:GQ:PL	0/1:51,60:111:99:2265,0,1917
chrXVI	282046	.	G	A	1824.77	PASS	AC=1;AF=0.500;AN=2;BaseQRankSum=-0.671;ClippingRankSum=0.000;DP=108;ExcessHet=3.0103;FS=4.873;MLEAC=1;MLEAF=0.500;MQ=41.87;MQRankSum=0.964;QD=16.90;ReadPosRankSum=0.229;SOR=0.370	GT:AD:DP:GQ:PL	0/1:57,51:108:99:1853,0,2118
chrXVI	282095	.	C	T	2379.77	PASS	AC=1;AF=0.500;AN=2;BaseQRankSum=-0.282;ClippingRankSum=0.000;DP=125;ExcessHet=3.0103;FS=5.506;MLEAC=1;MLEAF=0.500;MQ=41.89;MQRankSum=1.057;QD=19.04;ReadPosRankSum=0.547;SOR=0.417	GT:AD:DP:GQ:PL	0/1:60,65:125:99:2408,0,2219
chrXVI	284787	.	G	A	1932.77	PASS	AC=1;AF=0.500;AN=2;BaseQRankSum=-1.388;ClippingRankSum=0.000;DP=108;ExcessHet=3.0103;FS=14.713;MLEAC=1;MLEAF=0.500;MQ=42.00;MQRankSum=0.000;QD=18.06;ReadPosRankSum=1.227;SOR=0.982	GT:AD:DP:GQ:PL	0/1:54,53:107:99:1961,0,2059
chrXVI	289703	.	C	T	1956.77	PASS	AC=1;AF=0.500;AN=2;BaseQRankSum=-0.184;ClippingRankSum=0.000;DP=90;ExcessHet=3.0103;FS=2.805;MLEAC=1;MLEAF=0.500;MQ=42.00;MQRankSum=0.000;QD=21.74;ReadPosRankSum=1.045;SOR=1.036	GT:AD:DP:GQ:PL	0/1:38,52:90:99:1985,0,1336
chrXVI	303016	.	C	T	2495.77	PASS	AC=1;AF=0.500;AN=2;BaseQRankSum=-0.139;ClippingRankSum=0.000;DP=119;ExcessHet=3.0103;FS=3.370;MLEAC=1;MLEAF=0.500;MQ=41.98;MQRankSum=-0.834;QD=20.97;ReadPosRankSum=-0.407;SOR=0.723	GT:AD:DP:GQ:PL	0/1:50,69:119:99:2524,0,1701
chrXVI	310147	.	C	T	1631.77	PASS	AC=1;AF=0.500;AN=2;BaseQRankSum=0.129;ClippingRankSum=0.000;DP=111;ExcessHet=3.0103;FS=7.486;MLEAC=1;MLEAF=0.500;MQ=42.00;MQRankSum=0.000;QD=14.70;ReadPosRankSum=-1.007;SOR=0.302	GT:AD:DP:GQ:PL	0/1:63,48:111:99:1660,0,2397
chrXVI	352457	.	C	T	2170.77	PASS	AC=1;AF=0.500;AN=2;BaseQRankSum=1.501;ClippingRankSum=0.000;DP=103;ExcessHet=3.0103;FS=0.000;MLEAC=1;MLEAF=0.500;MQ=42.00;MQRankSum=0.000;QD=21.08;ReadPosRankSum=0.777;SOR=0.705	GT:AD:DP:GQ:PL	0/1:44,59:103:99:2199,0,1510
chrXVI	366370	.	G	A	1661.77	PASS	AC=1;AF=0.500;AN=2;BaseQRankSum=0.918;ClippingRankSum=0.000;DP=108;ExcessHet=3.0103;FS=2.508;MLEAC=1;MLEAF=0.500;MQ=42.00;MQRankSum=0.000;QD=15.39;ReadPosRankSum=0.809;SOR=0.981	GT:AD:DP:GQ:PL	0/1:61,47:108:99:1690,0,2292
chrXVI	390782	.	C	T	2334.77	PASS	AC=1;AF=0.500;AN=2;BaseQRankSum=1.161;ClippingRankSum=0.000;DP=123;ExcessHet=3.0103;FS=0.000;MLEAC=1;MLEAF=0.500;MQ=42.00;MQRankSum=0.000;QD=18.98;ReadPosRankSum=2.295;SOR=0.718	GT:AD:DP:GQ:PL	0/1:60,63:123:99:2363,0,2216
chrXVI	404857	.	C	T	1907.77	PASS	AC=1;AF=0.500;AN=2;BaseQRankSum=1.212;ClippingRankSum=0.000;DP=104;ExcessHet=3.0103;FS=0.734;MLEAC=1;MLEAF=0.500;MQ=41.86;MQRankSum=1.039;QD=18.34;ReadPosRankSum=2.104;SOR=0.775	GT:AD:DP:GQ:PL	0/1:51,53:104:99:1936,0,1746
chrXVI	406258	.	C	T	2806.77	PASS	AC=1;AF=0.500;AN=2;BaseQRankSum=1.007;ClippingRankSum=0.000;DP=124;ExcessHet=3.0103;FS=0.000;MLEAC=1;MLEAF=0.500;MQ=42.00;MQRankSum=0.000;QD=22.64;ReadPosRankSum=-0.504;SOR=0.691	GT:AD:DP:GQ:PL	0/1:51,73:124:99:2835,0,1860
chrXVI	417987	.	C	T	1894.77	PASS	AC=1;AF=0.500;AN=2;BaseQRankSum=-0.730;ClippingRankSum=0.000;DP=113;ExcessHet=3.0103;FS=3.738;MLEAC=1;MLEAF=0.500;MQ=42.00;MQRankSum=0.000;QD=16.77;ReadPosRankSum=-0.670;SOR=1.121	GT:AD:DP:GQ:PL	0/1:60,53:113:99:1923,0,2255
chrXVI	418324	.	C	T	2298.77	PASS	AC=1;AF=0.500;AN=2;BaseQRankSum=-1.226;ClippingRankSum=0.000;DP=118;ExcessHet=3.0103;FS=8.542;MLEAC=1;MLEAF=0.500;MQ=42.00;MQRankSum=0.000;QD=19.48;ReadPosRankSum=-2.353;SOR=0.897	GT:AD:DP:GQ:PL	0/1:56,62:118:99:2327,0,2104
chrXVI	434731	.	G	A	2085.77	PASS	AC=1;AF=0.500;AN=2;BaseQRankSum=-0.402;ClippingRankSum=0.000;DP=98;ExcessHet=3.0103;FS=8.074;MLEAC=1;MLEAF=0.500;MQ=41.98;MQRankSum=-0.864;QD=21.28;ReadPosRankSum=-1.116;SOR=1.349	GT:AD:DP:GQ:PL	0/1:43,55:98:99:2114,0,1591
chrXVI	444506	.	C	T	1930.77	PASS	AC=1;AF=0.500;AN=2;BaseQRankSum=1.355;ClippingRankSum=0.000;DP=110;ExcessHet=3.0103;FS=7.600;MLEAC=1;MLEAF=0.500;MQ=42.00;MQRankSum=0.000;QD=17.55;ReadPosRankSum=2.003;SOR=0.283	GT:AD:DP:GQ:PL	0/1:57,53:110:99:1959,0,2095
chrXVI	460248	.	G	A	1778.77	PASS	AC=1;AF=0.500;AN=2;BaseQRankSum=1.730;ClippingRankSum=0.000;DP=102;ExcessHet=3.0103;FS=0.000;MLEAC=1;MLEAF=0.500;MQ=41.86;MQRankSum=0.981;QD=17.44;ReadPosRankSum=-1.454;SOR=0.631	GT:AD:DP:GQ:PL	0/1:53,49:102:99:1807,0,1993
chrXVI	572646	.	C	T	2259.77	PASS	AC=1;AF=0.500;AN=2;BaseQRankSum=-1.754;ClippingRankSum=0.000;DP=128;ExcessHet=3.0103;FS=6.808;MLEAC=1;MLEAF=0.500;MQ=42.00;MQRankSum=0.000;QD=17.65;ReadPosRankSum=-0.654;SOR=1.269	GT:AD:DP:GQ:PL	0/1:66,62:128:99:2288,0,2455
chrXVI	575234	.	C	T	1642.77	PASS	AC=1;AF=0.500;AN=2;BaseQRankSum=1.524;ClippingRankSum=0.000;DP=98;ExcessHet=3.0103;FS=5.079;MLEAC=1;MLEAF=0.500;MQ=41.85;MQRankSum=0.942;QD=16.76;ReadPosRankSum=2.288;SOR=0.592	GT:AD:DP:GQ:PL	0/1:53,45:98:99:1671,0,1928
chrXVI	576480	.	C	T	1694.77	PASS	AC=1;AF=0.500;AN=2;BaseQRankSum=-0.984;ClippingRankSum=0.000;DP=95;ExcessHet=3.0103;FS=1.675;MLEAC=1;MLEAF=0.500;MQ=42.00;MQRankSum=0.000;QD=18.03;ReadPosRankSum=-0.237;SOR=0.646	GT:AD:DP:GQ:PL	0/1:48,46:94:99:1723,0,1782
chrXVI	582224	.	C	T	2483.77	PASS	AC=1;AF=0.500;AN=2;BaseQRankSum=-3.263;ClippingRankSum=0.000;DP=131;ExcessHet=3.0103;FS=6.536;MLEAC=1;MLEAF=0.500;MQ=42.00;MQRankSum=0.000;QD=18.96;ReadPosRankSum=-1.700;SOR=0.737	GT:AD:DP:GQ:PL	0/1:62,69:131:99:2512,0,2293
chrXVI	586541	.	C	T	2144.77	PASS	AC=1;AF=0.500;AN=2;BaseQRankSum=1.100;ClippingRankSum=0.000;DP=110;ExcessHet=3.0103;FS=0.700;MLEAC=1;MLEAF=0.500;MQ=42.00;MQRankSum=0.000;QD=19.50;ReadPosRankSum=-0.455;SOR=0.622	GT:AD:DP:GQ:PL	0/1:52,58:110:99:2173,0,1883
chrXVI	586606	.	C	T	2385.77	PASS	AC=1;AF=0.500;AN=2;BaseQRankSum=1.899;ClippingRankSum=0.000;DP=131;ExcessHet=3.0103;FS=2.226;MLEAC=1;MLEAF=0.500;MQ=42.00;MQRankSum=0.000;QD=18.21;ReadPosRankSum=-0.776;SOR=0.929	GT:AD:DP:GQ:PL	0/1:66,65:131:99:2414,0,2319
chrXVI	590636	.	G	A	1944.77	PASS	AC=1;AF=0.500;AN=2;BaseQRankSum=1.389;ClippingRankSum=0.000;DP=109;ExcessHet=3.0103;FS=7.408;MLEAC=1;MLEAF=0.500;MQ=42.00;MQRankSum=0.000;QD=17.84;ReadPosRankSum=-0.646;SOR=0.662	GT:AD:DP:GQ:PL	0/1:56,53:109:99:1973,0,2082
chrXVI	591028	.	G	A	2227.77	PASS	AC=1;AF=0.500;AN=2;BaseQRankSum=0.238;ClippingRankSum=0.000;DP=95;ExcessHet=3.0103;FS=5.305;MLEAC=1;MLEAF=0.500;MQ=42.00;MQRankSum=0.000;QD=23.45;ReadPosRankSum=-0.218;SOR=1.148	GT:AD:DP:GQ:PL	0/1:37,58:95:99:2256,0,1321
chrXVI	592404	.	C	T	2062.77	PASS	AC=1;AF=0.500;AN=2;BaseQRankSum=0.558;ClippingRankSum=0.000;DP=102;ExcessHet=3.0103;FS=0.745;MLEAC=1;MLEAF=0.500;MQ=41.98;MQRankSum=1.123;QD=20.22;ReadPosRankSum=0.132;SOR=0.825	GT:AD:DP:GQ:PL	0/1:46,56:102:99:2091,0,1653
chrXVI	599598	.	C	T	1911.77	PASS	AC=1;AF=0.500;AN=2;BaseQRankSum=-0.454;ClippingRankSum=0.000;DP=115;ExcessHet=3.0103;FS=3.438;MLEAC=1;MLEAF=0.500;MQ=42.00;MQRankSum=0.000;QD=16.62;ReadPosRankSum=0.718;SOR=1.014	GT:AD:DP:GQ:PL	0/1:63,52:115:99:1940,0,2412
chrXVI	603029	.	G	A	2574.77	PASS	AC=1;AF=0.500;AN=2;BaseQRankSum=2.088;ClippingRankSum=0.000;DP=115;ExcessHet=3.0103;FS=0.710;MLEAC=1;MLEAF=0.500;MQ=41.98;MQRankSum=-0.829;QD=22.39;ReadPosRankSum=1.780;SOR=0.581	GT:AD:DP:GQ:PL	0/1:48,67:115:99:2603,0,1729
chrXVI	620646	.	G	A	2832.77	PASS	AC=1;AF=0.500;AN=2;BaseQRankSum=2.549;ClippingRankSum=0.000;DP=138;ExcessHet=3.0103;FS=1.351;MLEAC=1;MLEAF=0.500;MQ=41.99;MQRankSum=1.106;QD=20.53;ReadPosRankSum=-0.967;SOR=0.805	GT:AD:DP:GQ:PL	0/1:63,75:138:99:2861,0,2312
chrXVI	625297	.	G	A	1421.77	PASS	AC=1;AF=0.500;AN=2;BaseQRankSum=0.209;ClippingRankSum=0.000;DP=99;ExcessHet=3.0103;FS=3.875;MLEAC=1;MLEAF=0.500;MQ=42.00;MQRankSum=0.000;QD=14.36;ReadPosRankSum=-0.173;SOR=1.157	GT:AD:DP:GQ:PL	0/1:57,42:99:99:1450,0,2194
chrXVI	639998	.	C	T	2241.77	PASS	AC=1;AF=0.500;AN=2;BaseQRankSum=0.727;ClippingRankSum=0.000;DP=104;ExcessHet=3.0103;FS=2.581;MLEAC=1;MLEAF=0.500;MQ=42.00;MQRankSum=0.000;QD=21.56;ReadPosRankSum=-0.048;SOR=0.907	GT:AD:DP:GQ:PL	0/1:43,61:104:99:2270,0,1518
chrXVI	645869	.	C	T	1410.77	PASS	AC=1;AF=0.500;AN=2;BaseQRankSum=1.994;ClippingRankSum=0.000;DP=102;ExcessHet=3.0103;FS=0.000;MLEAC=1;MLEAF=0.500;MQ=41.86;MQRankSum=0.840;QD=13.83;ReadPosRankSum=0.253;SOR=0.704	GT:AD:DP:GQ:PL	0/1:61,41:102:99:1439,0,2254
chrXVI	646474	.	C	T	2067.77	PASS	AC=1;AF=0.500;AN=2;BaseQRankSum=-0.953;ClippingRankSum=0.000;DP=101;ExcessHet=3.0103;FS=1.642;MLEAC=1;MLEAF=0.500;MQ=42.00;MQRankSum=0.000;QD=20.47;ReadPosRankSum=0.750;SOR=0.514	GT:AD:DP:GQ:PL	0/1:45,56:101:99:2096,0,1603
chrXVI	653776	.	G	A	2153.77	PASS	AC=1;AF=0.500;AN=2;BaseQRankSum=-0.126;ClippingRankSum=0.000;DP=101;ExcessHet=3.0103;FS=3.777;MLEAC=1;MLEAF=0.500;MQ=42.00;MQRankSum=0.000;QD=21.32;ReadPosRankSum=-0.646;SOR=1.118	GT:AD:DP:GQ:PL	0/1:44,57:101:99:2182,0,1591
chrXVI	656410	.	G	A	2040.77	PASS	AC=1;AF=0.500;AN=2;BaseQRankSum=-1.400;ClippingRankSum=0.000;DP=108;ExcessHet=3.0103;FS=7.334;MLEAC=1;MLEAF=0.500;MQ=42.00;MQRankSum=0.000;QD=18.90;ReadPosRankSum=-0.789;SOR=0.662	GT:AD:DP:GQ:PL	0/1:53,55:108:99:2069,0,2007
chrXVI	665989	.	G	A	1897.77	PASS	AC=1;AF=0.500;AN=2;BaseQRankSum=0.455;ClippingRankSum=0.000;DP=109;ExcessHet=3.0103;FS=14.550;MLEAC=1;MLEAF=0.500;MQ=42.00;MQRankSum=0.000;QD=17.41;ReadPosRankSum=-0.858;SOR=0.475	GT:AD:DP:GQ:PL	0/1:57,52:109:99:1926,0,2142
chrXVI	689593	.	C	T	1716.77	PASS	AC=1;AF=0.500;AN=2;BaseQRankSum=1.169;ClippingRankSum=0.000;DP=94;ExcessHet=3.0103;FS=2.642;MLEAC=1;MLEAF=0.500;MQ=42.00;MQRankSum=0.000;QD=18.26;ReadPosRankSum=-0.379;SOR=0.810	GT:AD:DP:GQ:PL	0/1:48,46:94:99:1745,0,1749
chrXVI	693729	.	C	T	1406.77	PASS	AC=1;AF=0.500;AN=2;BaseQRankSum=-0.750;ClippingRankSum=0.000;DP=95;ExcessHet=3.0103;FS=16.336;MLEAC=1;MLEAF=0.500;MQ=42.00;MQRankSum=0.000;QD=14.81;ReadPosRankSum=-1.525;SOR=1.110	GT:AD:DP:GQ:PL	0/1:55,40:95:99:1435,0,2116
chrXVI	693966	.	C	T	1874.77	PASS	AC=1;AF=0.500;AN=2;BaseQRankSum=-1.646;ClippingRankSum=0.000;DP=95;ExcessHet=3.0103;FS=2.717;MLEAC=1;MLEAF=0.500;MQ=42.00;MQRankSum=0.000;QD=19.73;ReadPosRankSum=1.052;SOR=0.460	GT:AD:DP:GQ:PL	0/1:44,51:95:99:1903,0,1650
chrXVI	697159	.	C	T	2220.77	PASS	AC=1;AF=0.500;AN=2;BaseQRankSum=-0.802;ClippingRankSum=0.000;DP=116;ExcessHet=3.0103;FS=5.689;MLEAC=1;MLEAF=0.500;MQ=42.00;MQRankSum=0.000;QD=19.14;ReadPosRankSum=-0.648;SOR=0.492	GT:AD:DP:GQ:PL	0/1:56,60:116:99:2249,0,2094
chrXVI	697370	.	C	T	2080.77	PASS	AC=1;AF=0.500;AN=2;BaseQRankSum=0.288;ClippingRankSum=0.000;DP=105;ExcessHet=3.0103;FS=1.561;MLEAC=1;MLEAF=0.500;MQ=42.00;MQRankSum=0.000;QD=19.82;ReadPosRankSum=1.272;SOR=0.876	GT:AD:DP:GQ:PL	0/1:49,56:105:99:2109,0,1799
chrXVI	700556	.	C	T	1987.77	PASS	AC=1;AF=0.500;AN=2;BaseQRankSum=0.443;ClippingRankSum=0.000;DP=104;ExcessHet=3.0103;FS=7.897;MLEAC=1;MLEAF=0.500;MQ=42.00;MQRankSum=0.000;QD=19.11;ReadPosRankSum=2.661;SOR=1.431	GT:AD:DP:GQ:PL	0/1:54,50:104:99:2016,0,4034
chrXVI	700565	.	C	T	2145.77	PASS	AC=1;AF=0.500;AN=2;BaseQRankSum=0.902;ClippingRankSum=0.000;DP=104;ExcessHet=3.0103;FS=15.566;MLEAC=1;MLEAF=0.500;MQ=42.00;MQRankSum=0.000;QD=20.63;ReadPosRankSum=0.209;SOR=1.866	GT:AD:DP:GQ:PL	0/1:49,55:104:99:2174,0,3827
chrXVI	702109	.	C	T	2172.77	PASS	AC=1;AF=0.500;AN=2;BaseQRankSum=1.458;ClippingRankSum=0.000;DP=108;ExcessHet=3.0103;FS=11.035;MLEAC=1;MLEAF=0.500;MQ=42.00;MQRankSum=0.000;QD=20.12;ReadPosRankSum=0.791;SOR=1.608	GT:AD:DP:GQ:PL	0/1:50,58:108:99:2201,0,1837
chrXVI	706848	.	C	T	2124.77	PASS	AC=1;AF=0.500;AN=2;BaseQRankSum=-0.810;ClippingRankSum=0.000;DP=102;ExcessHet=3.0103;FS=0.744;MLEAC=1;MLEAF=0.500;MQ=42.00;MQRankSum=0.000;QD=20.83;ReadPosRankSum=-0.174;SOR=0.616	GT:AD:DP:GQ:PL	0/1:45,57:102:99:2153,0,1589
chrXVI	725488	.	C	T	2340.77	PASS	AC=1;AF=0.500;AN=2;BaseQRankSum=-0.831;ClippingRankSum=0.000;DP=112;ExcessHet=3.0103;FS=2.489;MLEAC=1;MLEAF=0.500;MQ=42.00;MQRankSum=0.000;QD=20.90;ReadPosRankSum=1.394;SOR=0.450	GT:AD:DP:GQ:PL	0/1:50,62:112:99:2369,0,1840
chrXVI	728811	.	C	T	1343.77	PASS	AC=1;AF=0.500;AN=2;BaseQRankSum=0.054;ClippingRankSum=0.000;DP=96;ExcessHet=3.0103;FS=1.703;MLEAC=1;MLEAF=0.500;MQ=41.69;MQRankSum=-0.288;QD=14.00;ReadPosRankSum=0.460;SOR=0.919	GT:AD:DP:GQ:PL	0/1:58,38:96:99:1372,0,2249
chrXVI	729161	.	G	A	1402.77	PASS	AC=1;AF=0.500;AN=2;BaseQRankSum=0.386;ClippingRankSum=0.000;DP=85;ExcessHet=3.0103;FS=7.385;MLEAC=1;MLEAF=0.500;MQ=42.00;MQRankSum=0.000;QD=16.50;ReadPosRankSum=0.809;SOR=0.243	GT:AD:DP:GQ:PL	0/1:46,39:85:99:1431,0,1746
chrXVI	733127	.	G	A	2252.77	PASS	AC=1;AF=0.500;AN=2;BaseQRankSum=1.250;ClippingRankSum=0.000;DP=121;ExcessHet=3.0103;FS=4.508;MLEAC=1;MLEAF=0.500;MQ=42.00;MQRankSum=0.000;QD=18.62;ReadPosRankSum=-0.668;SOR=0.395	GT:AD:DP:GQ:PL	0/1:61,60:121:99:2281,0,2308
chrXVI	769136	.	G	A	2169.77	PASS	AC=1;AF=0.500;AN=2;BaseQRankSum=-1.212;ClippingRankSum=0.000;DP=127;ExcessHet=3.0103;FS=1.418;MLEAC=1;MLEAF=0.500;MQ=42.00;MQRankSum=0.000;QD=17.08;ReadPosRankSum=0.574;SOR=0.877	GT:AD:DP:GQ:PL	0/1:66,61:127:99:2198,0,2439
chrXVI	777511	.	C	T	2101.77	PASS	AC=1;AF=0.500;AN=2;BaseQRankSum=-0.483;ClippingRankSum=0.000;DP=114;ExcessHet=3.0103;FS=0.000;MLEAC=1;MLEAF=0.500;MQ=40.87;MQRankSum=-0.396;QD=18.44;ReadPosRankSum=-1.013;SOR=0.754	GT:AD:DP:GQ:PL	0/1:55,59:114:99:2130,0,2057
chrXVI	784880	.	G	A	1781.77	PASS	AC=1;AF=0.500;AN=2;BaseQRankSum=0.371;ClippingRankSum=0.000;DP=89;ExcessHet=3.0103;FS=6.906;MLEAC=1;MLEAF=0.500;MQ=41.98;MQRankSum=-0.902;QD=20.02;ReadPosRankSum=-0.102;SOR=0.760	GT:AD:DP:GQ:PL	0/1:41,48:89:99:1810,0,1496
chrXVI	812678	.	G	A	1846.77	PASS	AC=1;AF=0.500;AN=2;BaseQRankSum=0.124;ClippingRankSum=0.000;DP=100;ExcessHet=3.0103;FS=2.552;MLEAC=1;MLEAF=0.500;MQ=41.83;MQRankSum=-1.379;QD=18.47;ReadPosRankSum=0.370;SOR=0.561	GT:AD:DP:GQ:PL	0/1:49,51:100:99:1875,0,1813
chrXVI	833301	.	C	T	2354.77	PASS	AC=1;AF=0.500;AN=2;BaseQRankSum=3.423;ClippingRankSum=0.000;DP=129;ExcessHet=3.0103;FS=4.202;MLEAC=1;MLEAF=0.500;MQ=41.98;MQRankSum=0.993;QD=18.25;ReadPosRankSum=1.025;SOR=0.846	GT:AD:DP:GQ:PL	0/1:66,63:129:99:2383,0,2391
chrXVI	838121	.	G	A	850.77	PASS	AC=1;AF=0.500;AN=2;BaseQRankSum=0.320;ClippingRankSum=0.000;DP=52;ExcessHet=3.0103;FS=0.000;MLEAC=1;MLEAF=0.500;MQ=41.70;MQRankSum=-1.042;QD=16.36;ReadPosRankSum=1.842;SOR=0.556	GT:AD:DP:GQ:PL	0/1:28,24:52:99:879,0,1073
chrXVI	857292	.	C	T	1963.77	PASS	AC=1;AF=0.500;AN=2;BaseQRankSum=0.600;ClippingRankSum=0.000;DP=97;ExcessHet=3.0103;FS=1.657;MLEAC=1;MLEAF=0.500;MQ=42.00;MQRankSum=0.000;QD=20.25;ReadPosRankSum=-0.212;SOR=0.495	GT:AD:DP:GQ:PL	0/1:43,54:97:99:1992,0,1467
chrXVI	861635	.	C	T	2028.77	PASS	AC=1;AF=0.500;AN=2;BaseQRankSum=1.367;ClippingRankSum=0.000;DP=111;ExcessHet=3.0103;FS=9.113;MLEAC=1;MLEAF=0.500;MQ=41.73;MQRankSum=-1.395;QD=18.28;ReadPosRankSum=-0.979;SOR=0.252	GT:AD:DP:GQ:PL	0/1:55,56:111:99:2057,0,2004
chrXVI	878160	.	C	T	2098.77	PASS	AC=1;AF=0.500;AN=2;BaseQRankSum=1.278;ClippingRankSum=0.000;DP=106;ExcessHet=3.0103;FS=0.729;MLEAC=1;MLEAF=0.500;MQ=41.86;MQRankSum=-0.908;QD=19.80;ReadPosRankSum=1.005;SOR=0.821	GT:AD:DP:GQ:PL	0/1:49,57:106:99:2127,0,1795
chrXVI	886265	.	G	A	1303.77	PASS	AC=1;AF=0.500;AN=2;BaseQRankSum=0.164;ClippingRankSum=0.000;DP=108;ExcessHet=3.0103;FS=3.710;MLEAC=1;MLEAF=0.500;MQ=41.85;MQRankSum=1.082;QD=12.07;ReadPosRankSum=0.244;SOR=0.700	GT:AD:DP:GQ:PL	0/1:69,39:108:99:1332,0,2651
chrXVI	899022	.	G	A	1980.77	PASS	AC=1;AF=0.500;AN=2;BaseQRankSum=2.301;ClippingRankSum=0.000;DP=94;ExcessHet=3.0103;FS=5.524;MLEAC=1;MLEAF=0.500;MQ=41.85;MQRankSum=1.134;QD=21.07;ReadPosRankSum=1.531;SOR=0.316	GT:AD:DP:GQ:PL	0/1:42,52:94:99:2009,0,1485
chrXVI	902352	.	C	T	2325.77	PASS	AC=1;AF=0.500;AN=2;BaseQRankSum=2.326;ClippingRankSum=0.000;DP=121;ExcessHet=3.0103;FS=0.673;MLEAC=1;MLEAF=0.500;MQ=42.00;MQRankSum=0.000;QD=19.22;ReadPosRankSum=0.488;SOR=0.779	GT:AD:DP:GQ:PL	0/1:58,63:121:99:2354,0,2140
chrXVI	920040	.	G	A	1572.77	PASS	AC=1;AF=0.500;AN=2;BaseQRankSum=-0.973;ClippingRankSum=0.000;DP=104;ExcessHet=3.0103;FS=0.000;MLEAC=1;MLEAF=0.500;MQ=42.00;MQRankSum=0.000;QD=15.12;ReadPosRankSum=-0.487;SOR=0.706	GT:AD:DP:GQ:PL	0/1:59,45:104:99:1601,0,2215
chrXVI	928559	.	C	T	1664.77	PASS	AC=1;AF=0.500;AN=2;BaseQRankSum=0.272;ClippingRankSum=0.000;DP=100;ExcessHet=3.0103;FS=9.692;MLEAC=1;MLEAF=0.500;MQ=42.00;MQRankSum=0.000;QD=16.65;ReadPosRankSum=-0.364;SOR=0.545	GT:AD:DP:GQ:PL	0/1:52,48:100:99:1693,0,1923
