# Supplementary material for: Recombination Is Responsible for the Increased Recovery of Drug-Resistant Mutants with Hypermutated Genomes in Resting Yeast Diploids Expressing APOBEC Deaminases
Source: Front Genet. 2017 Dec 12;8:202. doi: 10.3389/fgene.2017.00202 (PMC5733079; doi:10.3389/fgene.2017.00202)
Supplement: Supplementary file 6 [file Data_Sheet_1.zip › PmCDA1_d2/N132-LAN210-Can-PmCDA1-NA-RUN8-D2_Sample_d2-7_SNVs_final.vcf]

##fileformat=VCFv4.2
##FILTER=<ID=LowQual,Description="Low quality">
##FORMAT=<ID=AD,Number=R,Type=Integer,Description="Allelic depths for the ref and alt alleles in the order listed">
##FORMAT=<ID=DP,Number=1,Type=Integer,Description="Approximate read depth (reads with MQ=255 or with bad mates are filtered)">
##FORMAT=<ID=GQ,Number=1,Type=Integer,Description="Genotype Quality">
##FORMAT=<ID=GT,Number=1,Type=String,Description="Genotype">
##FORMAT=<ID=PL,Number=G,Type=Integer,Description="Normalized, Phred-scaled likelihoods for genotypes as defined in the VCF specification">
##GATKCommandLine.HaplotypeCaller=<ID=HaplotypeCaller,Version=3.8-0-ge9d806836,Date="Wed Sep 06 00:41:05 PDT 2017",Epoch=1504683665511,CommandLineOptions="analysis_type=HaplotypeCaller input_file=[N132-LAN210-Can-PmCDA1-NA-RUN8-D2_Sample_d2-7_sorted_dedup_RG_realigned.bam] showFullBamList=false read_buffer_size=null read_filter=[] disable_read_filter=[] intervals=null excludeIntervals=[../../LAN210/20170903_LAN210_v0.10m_masked_v2.bed] interval_set_rule=UNION interval_merging=ALL interval_padding=0 reference_sequence=../../LAN210/LAN210_v0.10m.fasta nonDeterministicRandomSeed=false disableDithering=false maxRuntime=-1 maxRuntimeUnits=MINUTES downsampling_type=BY_SAMPLE downsample_to_fraction=null downsample_to_coverage=500 baq=OFF baqGapOpenPenalty=40.0 refactor_NDN_cigar_string=false fix_misencoded_quality_scores=false allow_potentially_misencoded_quality_scores=false useOriginalQualities=false defaultBaseQualities=-1 performanceLog=null BQSR=null quantize_quals=0 static_quantized_quals=null round_down_quantized=false disable_indel_quals=false emit_original_quals=false preserve_qscores_less_than=6 globalQScorePrior=-1.0 secondsBetweenProgressUpdates=10 validation_strictness=SILENT remove_program_records=false keep_program_records=false sample_rename_mapping_file=null unsafe=null use_jdk_deflater=false use_jdk_inflater=false disable_auto_index_creation_and_locking_when_reading_rods=false no_cmdline_in_header=false sites_only=false never_trim_vcf_format_field=false bcf=false bam_compression=null simplifyBAM=false disable_bam_indexing=false generate_md5=false num_threads=1 num_cpu_threads_per_data_thread=1 num_io_threads=0 monitorThreadEfficiency=false num_bam_file_handles=null read_group_black_list=null pedigree=[] pedigreeString=[] pedigreeValidationType=STRICT allow_intervals_with_unindexed_bam=false generateShadowBCF=false variant_index_type=DYNAMIC_SEEK variant_index_parameter=-1 reference_window_stop=0 phone_home= gatk_key=null tag=NA logging_level=INFO log_to_file=null help=false version=false out=/media/artem/artem_second/20170727_RUN8/Project_Stepchenkova/APOBEC_ung1_dynamics/N132-LAN210-Can-PmCDA1-NA-RUN8-D2_Sample_d2-7/N132-LAN210-Can-PmCDA1-NA-RUN8-D2_Sample_d2-7.vcf likelihoodCalculationEngine=PairHMM heterogeneousKmerSizeResolution=COMBO_MIN dbsnp=(RodBinding name= source=UNBOUND) dontTrimActiveRegions=false maxDiscARExtension=25 maxGGAARExtension=300 paddingAroundIndels=150 paddingAroundSNPs=20 comp=[] annotation=[] excludeAnnotation=[] group=[StandardAnnotation, StandardHCAnnotation] debug=false useFilteredReadsForAnnotations=false emitRefConfidence=NONE bamOutput=null bamWriterType=CALLED_HAPLOTYPES emitDroppedReads=false disableOptimizations=false annotateNDA=false useNewAFCalculator=false heterozygosity=0.001 indel_heterozygosity=1.25E-4 heterozygosity_stdev=0.01 standard_min_confidence_threshold_for_calling=10.0 standard_min_confidence_threshold_for_emitting=30.0 max_alternate_alleles=6 max_genotype_count=1024 max_num_PL_values=100 input_prior=[] sample_ploidy=2 genotyping_mode=DISCOVERY alleles=(RodBinding name= source=UNBOUND) contamination_fraction_to_filter=0.0 contamination_fraction_per_sample_file=null p_nonref_model=null exactcallslog=null output_mode=EMIT_VARIANTS_ONLY allSitePLs=false gcpHMM=10 pair_hmm_implementation=FASTEST_AVAILABLE phredScaledGlobalReadMismappingRate=45 noFpga=false nativePairHmmThreads=1 useDoublePrecision=false sample_name=null kmerSize=[10, 25] dontIncreaseKmerSizesForCycles=false allowNonUniqueKmersInRef=false numPruningSamples=1 recoverDanglingHeads=false doNotRecoverDanglingBranches=false minDanglingBranchLength=4 consensus=false maxNumHaplotypesInPopulation=128 errorCorrectKmers=false minPruning=2 debugGraphTransformations=false allowCyclesInKmerGraphToGeneratePaths=false graphOutput=null kmerLengthForReadErrorCorrection=25 minObservationsForKmerToBeSolid=20 GVCFGQBands=[1, 2, 3, 4, 5, 6, 7, 8, 9, 10, 11, 12, 13, 14, 15, 16, 17, 18, 19, 20, 21, 22, 23, 24, 25, 26, 27, 28, 29, 30, 31, 32, 33, 34, 35, 36, 37, 38, 39, 40, 41, 42, 43, 44, 45, 46, 47, 48, 49, 50, 51, 52, 53, 54, 55, 56, 57, 58, 59, 60, 70, 80, 90, 99] indelSizeToEliminateInRefModel=10 min_base_quality_score=10 includeUmappedReads=false useAllelesTrigger=false doNotRunPhysicalPhasing=true keepRG=null justDetermineActiveRegions=false dontGenotype=false dontUseSoftClippedBases=false captureAssemblyFailureBAM=false errorCorrectReads=false pcr_indel_model=CONSERVATIVE maxReadsInRegionPerSample=10000 minReadsPerAlignmentStart=10 mergeVariantsViaLD=false activityProfileOut=null activeRegionOut=null activeRegionIn=null activeRegionExtension=null forceActive=false activeRegionMaxSize=null bandPassSigma=null maxReadsInMemoryPerSample=30000 maxTotalReadsInMemory=10000000 maxProbPropagationDistance=50 activeProbabilityThreshold=0.002 min_mapping_quality_score=20 filter_reads_with_N_cigar=false filter_mismatching_base_and_quals=false filter_bases_not_stored=false">
##GATKCommandLine.SelectVariants=<ID=SelectVariants,Version=3.8-0-ge9d806836,Date="Wed Sep 06 00:44:57 PDT 2017",Epoch=1504683897513,CommandLineOptions="analysis_type=SelectVariants input_file=[] showFullBamList=false read_buffer_size=null read_filter=[] disable_read_filter=[] intervals=null excludeIntervals=null interval_set_rule=UNION interval_merging=ALL interval_padding=0 reference_sequence=../../LAN210/LAN210_v0.10m.fasta nonDeterministicRandomSeed=false disableDithering=false maxRuntime=-1 maxRuntimeUnits=MINUTES downsampling_type=BY_SAMPLE downsample_to_fraction=null downsample_to_coverage=1000 baq=OFF baqGapOpenPenalty=40.0 refactor_NDN_cigar_string=false fix_misencoded_quality_scores=false allow_potentially_misencoded_quality_scores=false useOriginalQualities=false defaultBaseQualities=-1 performanceLog=null BQSR=null quantize_quals=0 static_quantized_quals=null round_down_quantized=false disable_indel_quals=false emit_original_quals=false preserve_qscores_less_than=6 globalQScorePrior=-1.0 secondsBetweenProgressUpdates=10 validation_strictness=SILENT remove_program_records=false keep_program_records=false sample_rename_mapping_file=null unsafe=null use_jdk_deflater=false use_jdk_inflater=false disable_auto_index_creation_and_locking_when_reading_rods=false no_cmdline_in_header=false sites_only=false never_trim_vcf_format_field=false bcf=false bam_compression=null simplifyBAM=false disable_bam_indexing=false generate_md5=false num_threads=1 num_cpu_threads_per_data_thread=1 num_io_threads=0 monitorThreadEfficiency=false num_bam_file_handles=null read_group_black_list=null pedigree=[] pedigreeString=[] pedigreeValidationType=STRICT allow_intervals_with_unindexed_bam=false generateShadowBCF=false variant_index_type=DYNAMIC_SEEK variant_index_parameter=-1 reference_window_stop=0 phone_home= gatk_key=null tag=NA logging_level=INFO log_to_file=null help=false version=false variant=(RodBinding name=variant source=N132-LAN210-Can-PmCDA1-NA-RUN8-D2_Sample_d2-7.vcf) discordance=(RodBinding name= source=UNBOUND) concordance=(RodBinding name= source=UNBOUND) out=/media/artem/artem_second/20170727_RUN8/Project_Stepchenkova/APOBEC_ung1_dynamics/N132-LAN210-Can-PmCDA1-NA-RUN8-D2_Sample_d2-7/N132-LAN210-Can-PmCDA1-NA-RUN8-D2_Sample_d2-7_SNVs.vcf sample_name=[] sample_expressions=null sample_file=null exclude_sample_name=[] exclude_sample_file=[] exclude_sample_expressions=[] selectexpressions=[] invertselect=false excludeNonVariants=false excludeFiltered=false preserveAlleles=false removeUnusedAlternates=false restrictAllelesTo=ALL keepOriginalAC=false keepOriginalDP=false mendelianViolation=false invertMendelianViolation=false mendelianViolationQualThreshold=0.0 select_random_fraction=0.0 remove_fraction_genotypes=0.0 selectTypeToInclude=[SNP] selectTypeToExclude=[] keepIDs=null excludeIDs=null fullyDecode=false justRead=false maxIndelSize=2147483647 minIndelSize=0 maxFilteredGenotypes=2147483647 minFilteredGenotypes=0 maxFractionFilteredGenotypes=1.0 minFractionFilteredGenotypes=0.0 maxNOCALLnumber=2147483647 maxNOCALLfraction=1.0 setFilteredGtToNocall=false ALLOW_NONOVERLAPPING_COMMAND_LINE_SAMPLES=false forceValidOutput=false filter_reads_with_N_cigar=false filter_mismatching_base_and_quals=false filter_bases_not_stored=false">
##INFO=<ID=AC,Number=A,Type=Integer,Description="Allele count in genotypes, for each ALT allele, in the same order as listed">
##INFO=<ID=AF,Number=A,Type=Float,Description="Allele Frequency, for each ALT allele, in the same order as listed">
##INFO=<ID=AN,Number=1,Type=Integer,Description="Total number of alleles in called genotypes">
##INFO=<ID=BaseQRankSum,Number=1,Type=Float,Description="Z-score from Wilcoxon rank sum test of Alt Vs. Ref base qualities">
##INFO=<ID=ClippingRankSum,Number=1,Type=Float,Description="Z-score From Wilcoxon rank sum test of Alt vs. Ref number of hard clipped bases">
##INFO=<ID=DP,Number=1,Type=Integer,Description="Approximate read depth; some reads may have been filtered">
##INFO=<ID=DS,Number=0,Type=Flag,Description="Were any of the samples downsampled?">
##INFO=<ID=ExcessHet,Number=1,Type=Float,Description="Phred-scaled p-value for exact test of excess heterozygosity">
##INFO=<ID=FS,Number=1,Type=Float,Description="Phred-scaled p-value using Fisher's exact test to detect strand bias">
##INFO=<ID=HaplotypeScore,Number=1,Type=Float,Description="Consistency of the site with at most two segregating haplotypes">
##INFO=<ID=InbreedingCoeff,Number=1,Type=Float,Description="Inbreeding coefficient as estimated from the genotype likelihoods per-sample when compared against the Hardy-Weinberg expectation">
##INFO=<ID=MLEAC,Number=A,Type=Integer,Description="Maximum likelihood expectation (MLE) for the allele counts (not necessarily the same as the AC), for each ALT allele, in the same order as listed">
##INFO=<ID=MLEAF,Number=A,Type=Float,Description="Maximum likelihood expectation (MLE) for the allele frequency (not necessarily the same as the AF), for each ALT allele, in the same order as listed">
##INFO=<ID=MQ,Number=1,Type=Float,Description="RMS Mapping Quality">
##INFO=<ID=MQRankSum,Number=1,Type=Float,Description="Z-score From Wilcoxon rank sum test of Alt vs. Ref read mapping qualities">
##INFO=<ID=QD,Number=1,Type=Float,Description="Variant Confidence/Quality by Depth">
##INFO=<ID=ReadPosRankSum,Number=1,Type=Float,Description="Z-score from Wilcoxon rank sum test of Alt vs. Ref read position bias">
##INFO=<ID=SOR,Number=1,Type=Float,Description="Symmetric Odds Ratio of 2x2 contingency table to detect strand bias">
##contig=<ID=chrI,length=198855>
##contig=<ID=chrII,length=810456>
##contig=<ID=chrIII,length=316501>
##contig=<ID=chrIV,length=1516959>
##contig=<ID=chrV,length=570663>
##contig=<ID=chrVI,length=270116>
##contig=<ID=chrVII,length=1084724>
##contig=<ID=chrVIII,length=557320>
##contig=<ID=chrIX,length=433988>
##contig=<ID=chrX,length=745688>
##contig=<ID=chrXI,length=666767>
##contig=<ID=chrXII,length=1065113>
##contig=<ID=chrXIII,length=917121>
##contig=<ID=chrXIV,length=784078>
##contig=<ID=chrXV,length=1078147>
##contig=<ID=chrXVI,length=943466>
##contig=<ID=mt,length=85611>
##reference=file:///media/artem/artem_second/20170727_RUN8/Project_Stepchenkova/APOBEC_ung1_dynamics/N132-LAN210-Can-PmCDA1-NA-RUN8-D2_Sample_d2-7/../../LAN210/LAN210_v0.10m.fasta
##source=SelectVariants
#CHROM	POS	ID	REF	ALT	QUAL	FILTER	INFO	FORMAT	N132-LAN210-Can-PmCDA1-NA-RUN8-D2_Sample_d2-7
chrI	35083	.	C	T	2014.77	PASS	AC=1;AF=0.500;AN=2;BaseQRankSum=2.224;ClippingRankSum=0.000;DP=113;ExcessHet=3.0103;FS=0.701;MLEAC=1;MLEAF=0.500;MQ=42.00;MQRankSum=0.000;QD=17.83;ReadPosRankSum=0.744;SOR=0.590	GT:AD:DP:GQ:PL	0/1:55,58:113:99:2043,0,1737
chrI	71757	.	C	T	1790.77	PASS	AC=1;AF=0.500;AN=2;BaseQRankSum=-0.330;ClippingRankSum=0.000;DP=96;ExcessHet=3.0103;FS=9.943;MLEAC=1;MLEAF=0.500;MQ=42.00;MQRankSum=0.000;QD=18.85;ReadPosRankSum=-0.402;SOR=0.704	GT:AD:DP:GQ:PL	0/1:47,48:95:99:1819,0,1750
chrI	73820	.	G	A	1685.77	PASS	AC=1;AF=0.500;AN=2;BaseQRankSum=0.951;ClippingRankSum=0.000;DP=93;ExcessHet=3.0103;FS=5.196;MLEAC=1;MLEAF=0.500;MQ=42.00;MQRankSum=0.000;QD=18.13;ReadPosRankSum=-0.209;SOR=0.840	GT:AD:DP:GQ:PL	0/1:47,46:93:99:1714,0,1686
chrI	76379	.	G	A	2013.77	PASS	AC=1;AF=0.500;AN=2;BaseQRankSum=1.403;ClippingRankSum=0.000;DP=101;ExcessHet=3.0103;FS=3.731;MLEAC=1;MLEAF=0.500;MQ=42.00;MQRankSum=0.000;QD=19.94;ReadPosRankSum=1.100;SOR=0.389	GT:AD:DP:GQ:PL	0/1:47,54:101:99:2042,0,1683
chrII	43485	.	C	T	1574.77	PASS	AC=1;AF=0.500;AN=2;BaseQRankSum=-1.101;ClippingRankSum=0.000;DP=89;ExcessHet=3.0103;FS=14.653;MLEAC=1;MLEAF=0.500;MQ=41.98;MQRankSum=-1.012;QD=17.69;ReadPosRankSum=1.216;SOR=1.145	GT:AD:DP:GQ:PL	0/1:46,43:89:99:1603,0,1745
chrII	45036	.	C	T	1583.77	PASS	AC=1;AF=0.500;AN=2;BaseQRankSum=-0.930;ClippingRankSum=0.000;DP=98;ExcessHet=3.0103;FS=0.000;MLEAC=1;MLEAF=0.500;MQ=42.00;MQRankSum=0.000;QD=16.16;ReadPosRankSum=0.325;SOR=0.668	GT:AD:DP:GQ:PL	0/1:54,44:98:99:1612,0,2020
chrII	45614	.	C	T	2468.77	PASS	AC=1;AF=0.500;AN=2;BaseQRankSum=1.635;ClippingRankSum=0.000;DP=121;ExcessHet=3.0103;FS=1.465;MLEAC=1;MLEAF=0.500;MQ=42.00;MQRankSum=0.000;QD=20.40;ReadPosRankSum=0.310;SOR=0.902	GT:AD:DP:GQ:PL	0/1:55,66:121:99:2497,0,2003
chrII	83857	.	C	T	1528.77	PASS	AC=1;AF=0.500;AN=2;BaseQRankSum=-1.466;ClippingRankSum=0.000;DP=90;ExcessHet=3.0103;FS=2.903;MLEAC=1;MLEAF=0.500;MQ=42.00;MQRankSum=0.000;QD=17.18;ReadPosRankSum=-0.503;SOR=0.398	GT:AD:DP:GQ:PL	0/1:47,42:89:99:1557,0,1803
chrII	148954	.	C	T	1322.77	PASS	AC=1;AF=0.500;AN=2;BaseQRankSum=-0.639;ClippingRankSum=0.000;DP=71;ExcessHet=3.0103;FS=8.049;MLEAC=1;MLEAF=0.500;MQ=42.00;MQRankSum=0.000;QD=18.63;ReadPosRankSum=-2.247;SOR=0.946	GT:AD:DP:GQ:PL	0/1:34,37:71:99:1351,0,1256
chrII	156217	.	C	T	1472.77	PASS	AC=1;AF=0.500;AN=2;BaseQRankSum=-0.453;ClippingRankSum=0.000;DP=91;ExcessHet=3.0103;FS=12.404;MLEAC=1;MLEAF=0.500;MQ=42.00;MQRankSum=0.000;QD=16.36;ReadPosRankSum=-1.199;SOR=1.425	GT:AD:DP:GQ:PL	0/1:49,41:90:99:1501,0,1871
chrII	166057	.	C	T	1623.77	PASS	AC=1;AF=0.500;AN=2;BaseQRankSum=0.122;ClippingRankSum=0.000;DP=83;ExcessHet=3.0103;FS=8.320;MLEAC=1;MLEAF=0.500;MQ=41.81;MQRankSum=-1.322;QD=19.56;ReadPosRankSum=-0.146;SOR=0.207	GT:AD:DP:GQ:PL	0/1:39,44:83:99:1652,0,1425
chrII	174669	.	G	A	1500.77	PASS	AC=1;AF=0.500;AN=2;BaseQRankSum=0.549;ClippingRankSum=0.000;DP=84;ExcessHet=3.0103;FS=0.817;MLEAC=1;MLEAF=0.500;MQ=41.96;MQRankSum=1.423;QD=18.30;ReadPosRankSum=-0.394;SOR=0.598	GT:AD:DP:GQ:PL	0/1:40,42:82:99:1529,0,1369
chrII	266435	.	C	T	1748.77	PASS	AC=1;AF=0.500;AN=2;BaseQRankSum=1.350;ClippingRankSum=0.000;DP=101;ExcessHet=3.0103;FS=2.602;MLEAC=1;MLEAF=0.500;MQ=41.89;MQRankSum=-0.070;QD=17.31;ReadPosRankSum=1.222;SOR=1.020	GT:AD:DP:GQ:PL	0/1:53,48:101:99:1777,0,1883
chrII	278949	.	C	T	1668.77	PASS	AC=1;AF=0.500;AN=2;BaseQRankSum=2.462;ClippingRankSum=0.000;DP=96;ExcessHet=3.0103;FS=0.767;MLEAC=1;MLEAF=0.500;MQ=41.98;MQRankSum=-1.044;QD=17.38;ReadPosRankSum=-1.065;SOR=0.634	GT:AD:DP:GQ:PL	0/1:51,45:96:99:1697,0,1819
chrII	284865	.	C	T	1704.77	PASS	AC=1;AF=0.500;AN=2;BaseQRankSum=0.230;ClippingRankSum=0.000;DP=88;ExcessHet=3.0103;FS=0.000;MLEAC=1;MLEAF=0.500;MQ=42.00;MQRankSum=0.000;QD=19.37;ReadPosRankSum=0.735;SOR=0.670	GT:AD:DP:GQ:PL	0/1:42,46:88:99:1733,0,1493
chrII	398347	.	C	T	1956.77	PASS	AC=1;AF=0.500;AN=2;BaseQRankSum=0.623;ClippingRankSum=0.000;DP=98;ExcessHet=3.0103;FS=0.749;MLEAC=1;MLEAF=0.500;MQ=42.00;MQRankSum=0.000;QD=19.97;ReadPosRankSum=-1.232;SOR=0.606	GT:AD:DP:GQ:PL	0/1:45,53:98:99:1985,0,1661
chrII	477482	.	G	A	1486.77	PASS	AC=1;AF=0.500;AN=2;BaseQRankSum=-1.101;ClippingRankSum=0.000;DP=94;ExcessHet=3.0103;FS=2.761;MLEAC=1;MLEAF=0.500;MQ=42.00;MQRankSum=0.000;QD=15.82;ReadPosRankSum=-0.588;SOR=1.040	GT:AD:DP:GQ:PL	0/1:50,44:94:99:1515,0,1775
chrII	511904	.	G	A	1532.77	PASS	AC=1;AF=0.500;AN=2;BaseQRankSum=-0.046;ClippingRankSum=0.000;DP=79;ExcessHet=3.0103;FS=3.140;MLEAC=1;MLEAF=0.500;MQ=42.00;MQRankSum=0.000;QD=19.65;ReadPosRankSum=2.029;SOR=0.384	GT:AD:DP:GQ:PL	0/1:36,42:78:99:1561,0,1330
chrII	515379	.	G	A	2323.77	PASS	AC=1;AF=0.500;AN=2;BaseQRankSum=-0.089;ClippingRankSum=0.000;DP=114;ExcessHet=3.0103;FS=1.507;MLEAC=1;MLEAF=0.500;MQ=41.98;MQRankSum=1.129;QD=20.38;ReadPosRankSum=0.891;SOR=0.887	GT:AD:DP:GQ:PL	0/1:51,63:114:99:2352,0,1837
chrII	549137	.	C	T	2040.77	PASS	AC=1;AF=0.500;AN=2;BaseQRankSum=-0.684;ClippingRankSum=0.000;DP=104;ExcessHet=3.0103;FS=1.586;MLEAC=1;MLEAF=0.500;MQ=42.00;MQRankSum=0.000;QD=19.62;ReadPosRankSum=0.343;SOR=0.529	GT:AD:DP:GQ:PL	0/1:49,55:104:99:2069,0,1825
chrII	577566	.	C	T	2028.77	PASS	AC=1;AF=0.500;AN=2;BaseQRankSum=-1.376;ClippingRankSum=0.000;DP=101;ExcessHet=3.0103;FS=3.680;MLEAC=1;MLEAF=0.500;MQ=42.00;MQRankSum=0.000;QD=20.09;ReadPosRankSum=0.588;SOR=0.910	GT:AD:DP:GQ:PL	0/1:46,55:101:99:2057,0,1720
chrII	646658	.	C	T	2637.77	PASS	AC=1;AF=0.500;AN=2;BaseQRankSum=0.278;ClippingRankSum=0.000;DP=118;ExcessHet=3.0103;FS=1.489;MLEAC=1;MLEAF=0.500;MQ=42.00;MQRankSum=0.000;QD=22.35;ReadPosRankSum=0.741;SOR=0.539	GT:AD:DP:GQ:PL	0/1:49,69:118:99:2666,0,1745
chrII	666186	.	G	A	2084.77	PASS	AC=1;AF=0.500;AN=2;BaseQRankSum=-0.097;ClippingRankSum=0.000;DP=109;ExcessHet=3.0103;FS=4.886;MLEAC=1;MLEAF=0.500;MQ=42.00;MQRankSum=0.000;QD=19.13;ReadPosRankSum=-2.476;SOR=1.234	GT:AD:DP:GQ:PL	0/1:52,57:109:99:2113,0,1955
chrII	676122	.	G	A	1830.77	PASS	AC=1;AF=0.500;AN=2;BaseQRankSum=1.160;ClippingRankSum=0.000;DP=103;ExcessHet=3.0103;FS=7.716;MLEAC=1;MLEAF=0.500;MQ=42.00;MQRankSum=0.000;QD=17.77;ReadPosRankSum=0.582;SOR=0.965	GT:AD:DP:GQ:PL	0/1:52,51:103:99:1859,0,1919
chrII	724008	.	C	T	1689.77	PASS	AC=1;AF=0.500;AN=2;BaseQRankSum=0.853;ClippingRankSum=0.000;DP=99;ExcessHet=3.0103;FS=1.615;MLEAC=1;MLEAF=0.500;MQ=42.00;MQRankSum=0.000;QD=17.07;ReadPosRankSum=1.269;SOR=0.527	GT:AD:DP:GQ:PL	0/1:52,47:99:99:1718,0,1935
chrII	736235	.	C	T	2190.77	PASS	AC=1;AF=0.500;AN=2;BaseQRankSum=1.643;ClippingRankSum=0.000;DP=107;ExcessHet=3.0103;FS=9.297;MLEAC=1;MLEAF=0.500;MQ=41.98;MQRankSum=1.127;QD=20.47;ReadPosRankSum=1.469;SOR=1.240	GT:AD:DP:GQ:PL	0/1:48,59:107:99:2219,0,1654
chrII	738573	.	C	T	1668.77	PASS	AC=1;AF=0.500;AN=2;BaseQRankSum=-0.878;ClippingRankSum=0.000;DP=104;ExcessHet=3.0103;FS=4.900;MLEAC=1;MLEAF=0.500;MQ=42.11;MQRankSum=1.142;QD=16.05;ReadPosRankSum=-0.593;SOR=0.843	GT:AD:DP:GQ:PL	0/1:58,46:104:99:1697,0,2227
chrII	764785	.	C	T	1597.77	PASS	AC=1;AF=0.500;AN=2;BaseQRankSum=0.007;ClippingRankSum=0.000;DP=115;ExcessHet=3.0103;FS=16.496;MLEAC=1;MLEAF=0.500;MQ=42.00;MQRankSum=0.000;QD=13.89;ReadPosRankSum=-1.325;SOR=1.480	GT:AD:DP:GQ:PL	0/1:70,45:115:99:1626,0,2734
chrII	767673	.	G	A	1989.77	PASS	AC=1;AF=0.500;AN=2;BaseQRankSum=2.737;ClippingRankSum=0.000;DP=101;ExcessHet=3.0103;FS=11.375;MLEAC=1;MLEAF=0.500;MQ=41.85;MQRankSum=-0.932;QD=19.70;ReadPosRankSum=1.827;SOR=0.715	GT:AD:DP:GQ:PL	0/1:48,53:101:99:2018,0,1717
chrIII	64722	.	C	T	1646.77	PASS	AC=1;AF=0.500;AN=2;BaseQRankSum=0.524;ClippingRankSum=0.000;DP=105;ExcessHet=3.0103;FS=2.528;MLEAC=1;MLEAF=0.500;MQ=41.87;MQRankSum=-1.113;QD=15.68;ReadPosRankSum=0.754;SOR=0.643	GT:AD:DP:GQ:PL	0/1:59,46:105:99:1675,0,2254
chrIII	68419	.	C	T	2246.77	PASS	AC=1;AF=0.500;AN=2;BaseQRankSum=-0.745;ClippingRankSum=0.000;DP=116;ExcessHet=3.0103;FS=1.486;MLEAC=1;MLEAF=0.500;MQ=41.88;MQRankSum=-0.932;QD=19.37;ReadPosRankSum=-1.168;SOR=0.703	GT:AD:DP:GQ:PL	0/1:55,61:116:99:2275,0,2070
chrIII	90889	.	C	T	1288.77	PASS	AC=1;AF=0.500;AN=2;BaseQRankSum=-1.423;ClippingRankSum=0.000;DP=81;ExcessHet=3.0103;FS=1.236;MLEAC=1;MLEAF=0.500;MQ=41.47;MQRankSum=0.000;QD=18.68;ReadPosRankSum=0.744;SOR=0.938	GT:AD:DP:GQ:PL	0/1:34,35:69:99:1317,0,1317
chrIII	90899	.	C	T	1032.77	PASS	AC=1;AF=0.500;AN=2;BaseQRankSum=-0.259;ClippingRankSum=0.000;DP=79;ExcessHet=3.0103;FS=0.000;MLEAC=1;MLEAF=0.500;MQ=41.21;MQRankSum=0.904;QD=15.41;ReadPosRankSum=1.492;SOR=0.689	GT:AD:DP:GQ:PL	0/1:38,29:67:99:1061,0,1489
chrIII	120441	.	C	T	2090.77	PASS	AC=1;AF=0.500;AN=2;BaseQRankSum=1.639;ClippingRankSum=0.000;DP=112;ExcessHet=3.0103;FS=0.000;MLEAC=1;MLEAF=0.500;MQ=42.00;MQRankSum=0.000;QD=18.67;ReadPosRankSum=-1.166;SOR=0.685	GT:AD:DP:GQ:PL	0/1:55,57:112:99:2119,0,1974
chrIII	277777	.	C	T	2256.77	PASS	AC=1;AF=0.500;AN=2;BaseQRankSum=0.352;ClippingRankSum=0.000;DP=119;ExcessHet=3.0103;FS=0.681;MLEAC=1;MLEAF=0.500;MQ=42.00;MQRankSum=0.000;QD=18.96;ReadPosRankSum=-1.598;SOR=0.597	GT:AD:DP:GQ:PL	0/1:58,61:119:99:2285,0,2092
chrIV	139342	.	C	T	1896.77	PASS	AC=1;AF=0.500;AN=2;BaseQRankSum=0.901;ClippingRankSum=0.000;DP=100;ExcessHet=3.0103;FS=8.131;MLEAC=1;MLEAF=0.500;MQ=42.00;MQRankSum=0.000;QD=18.97;ReadPosRankSum=1.110;SOR=1.460	GT:AD:DP:GQ:PL	0/1:47,53:100:99:1925,0,1685
chrIV	221428	.	G	A	1843.77	PASS	AC=1;AF=0.500;AN=2;BaseQRankSum=-1.879;ClippingRankSum=0.000;DP=92;ExcessHet=3.0103;FS=1.691;MLEAC=1;MLEAF=0.500;MQ=42.00;MQRankSum=0.000;QD=20.04;ReadPosRankSum=-2.591;SOR=0.515	GT:AD:DP:GQ:PL	0/1:42,50:92:99:1872,0,1532
chrIV	316462	.	C	T	1944.77	PASS	AC=1;AF=0.500;AN=2;BaseQRankSum=1.673;ClippingRankSum=0.000;DP=118;ExcessHet=3.0103;FS=0.686;MLEAC=1;MLEAF=0.500;MQ=42.00;MQRankSum=0.000;QD=16.48;ReadPosRankSum=0.287;SOR=0.790	GT:AD:DP:GQ:PL	0/1:65,53:118:99:1973,0,2380
chrIV	323646	.	G	A	1632.77	PASS	AC=1;AF=0.500;AN=2;BaseQRankSum=2.297;ClippingRankSum=0.000;DP=83;ExcessHet=3.0103;FS=0.824;MLEAC=1;MLEAF=0.500;MQ=41.90;MQRankSum=1.086;QD=19.67;ReadPosRankSum=0.292;SOR=0.741	GT:AD:DP:GQ:PL	0/1:39,44:83:99:1661,0,1399
chrIV	332745	.	G	A	535.77	PASS	AC=1;AF=0.500;AN=2;BaseQRankSum=2.809;ClippingRankSum=0.000;DP=102;ExcessHet=3.0103;FS=0.000;MLEAC=1;MLEAF=0.500;MQ=42.00;MQRankSum=0.000;QD=5.25;ReadPosRankSum=-0.681;SOR=0.638	GT:AD:DP:GQ:PL	0/1:82,20:102:99:564,0,3149
chrIV	356910	.	G	A	1536.77	PASS	AC=1;AF=0.500;AN=2;BaseQRankSum=1.391;ClippingRankSum=0.000;DP=111;ExcessHet=3.0103;FS=2.452;MLEAC=1;MLEAF=0.500;MQ=41.85;MQRankSum=-0.248;QD=13.84;ReadPosRankSum=0.010;SOR=0.583	GT:AD:DP:GQ:PL	0/1:66,45:111:99:1565,0,2359
chrIV	399082	.	G	A	1784.77	PASS	AC=1;AF=0.500;AN=2;BaseQRankSum=0.720;ClippingRankSum=0.000;DP=104;ExcessHet=3.0103;FS=7.634;MLEAC=1;MLEAF=0.500;MQ=42.00;MQRankSum=0.000;QD=17.16;ReadPosRankSum=1.633;SOR=1.167	GT:AD:DP:GQ:PL	0/1:55,49:104:99:1813,0,2058
chrIV	465528	.	C	T	2425.77	PASS	AC=1;AF=0.500;AN=2;BaseQRankSum=0.377;ClippingRankSum=0.000;DP=124;ExcessHet=3.0103;FS=6.893;MLEAC=1;MLEAF=0.500;MQ=42.00;MQRankSum=0.000;QD=19.56;ReadPosRankSum=-0.325;SOR=1.293	GT:AD:DP:GQ:PL	0/1:59,65:124:99:2454,0,2191
chrIV	471516	.	G	A	1754.77	PASS	AC=1;AF=0.500;AN=2;BaseQRankSum=1.263;ClippingRankSum=0.000;DP=91;ExcessHet=3.0103;FS=2.783;MLEAC=1;MLEAF=0.500;MQ=42.00;MQRankSum=0.000;QD=19.50;ReadPosRankSum=0.881;SOR=0.821	GT:AD:DP:GQ:PL	0/1:43,47:90:99:1783,0,1583
chrIV	473614	.	G	A	2448.77	PASS	AC=1;AF=0.500;AN=2;BaseQRankSum=-0.153;ClippingRankSum=0.000;DP=115;ExcessHet=3.0103;FS=2.495;MLEAC=1;MLEAF=0.500;MQ=42.00;MQRankSum=0.000;QD=21.29;ReadPosRankSum=1.645;SOR=0.474	GT:AD:DP:GQ:PL	0/1:49,66:115:99:2477,0,1781
chrIV	488131	.	C	T	928.77	PASS	AC=1;AF=0.500;AN=2;BaseQRankSum=-0.725;ClippingRankSum=0.000;DP=74;ExcessHet=3.0103;FS=0.000;MLEAC=1;MLEAF=0.500;MQ=41.81;MQRankSum=-1.254;QD=12.55;ReadPosRankSum=-0.173;SOR=0.676	GT:AD:DP:GQ:PL	0/1:46,28:74:99:957,0,1760
chrIV	525142	.	G	A	1352.77	PASS	AC=1;AF=0.500;AN=2;BaseQRankSum=-1.098;ClippingRankSum=0.000;DP=100;ExcessHet=3.0103;FS=1.657;MLEAC=1;MLEAF=0.500;MQ=41.69;MQRankSum=-2.176;QD=13.53;ReadPosRankSum=-1.547;SOR=0.535	GT:AD:DP:GQ:PL	0/1:61,39:100:99:1381,0,2396
chrIV	592779	.	C	T	1736.77	PASS	AC=1;AF=0.500;AN=2;BaseQRankSum=-0.719;ClippingRankSum=0.000;DP=103;ExcessHet=3.0103;FS=0.738;MLEAC=1;MLEAF=0.500;MQ=41.96;MQRankSum=-0.055;QD=16.86;ReadPosRankSum=-0.252;SOR=0.826	GT:AD:DP:GQ:PL	0/1:54,49:103:99:1765,0,2042
chrIV	600688	.	C	T	1439.77	PASS	AC=1;AF=0.500;AN=2;BaseQRankSum=1.158;ClippingRankSum=0.000;DP=89;ExcessHet=3.0103;FS=14.723;MLEAC=1;MLEAF=0.500;MQ=41.64;MQRankSum=0.448;QD=16.18;ReadPosRankSum=1.118;SOR=1.117	GT:AD:DP:GQ:PL	0/1:49,40:89:99:1468,0,1818
chrIV	600745	.	C	T	1666.77	PASS	AC=1;AF=0.500;AN=2;BaseQRankSum=-1.083;ClippingRankSum=0.000;DP=97;ExcessHet=3.0103;FS=13.755;MLEAC=1;MLEAF=0.500;MQ=41.57;MQRankSum=0.932;QD=17.18;ReadPosRankSum=-1.164;SOR=1.254	GT:AD:DP:GQ:PL	0/1:50,47:97:99:1695,0,1877
chrIV	600838	.	C	T	1810.77	PASS	AC=1;AF=0.500;AN=2;BaseQRankSum=-1.142;ClippingRankSum=0.000;DP=100;ExcessHet=3.0103;FS=8.076;MLEAC=1;MLEAF=0.500;MQ=40.75;MQRankSum=2.012;QD=18.11;ReadPosRankSum=-1.227;SOR=0.247	GT:AD:DP:GQ:PL	0/1:50,50:100:99:1839,0,1817
chrIV	602183	.	C	T	1214.77	PASS	AC=1;AF=0.500;AN=2;BaseQRankSum=0.220;ClippingRankSum=0.000;DP=90;ExcessHet=3.0103;FS=0.810;MLEAC=1;MLEAF=0.500;MQ=42.00;MQRankSum=0.000;QD=13.50;ReadPosRankSum=-0.788;SOR=0.743	GT:AD:DP:GQ:PL	0/1:54,36:90:99:1243,0,2051
chrIV	625078	.	C	T	1989.77	PASS	AC=1;AF=0.500;AN=2;BaseQRankSum=-0.584;ClippingRankSum=0.000;DP=100;ExcessHet=3.0103;FS=6.247;MLEAC=1;MLEAF=0.500;MQ=42.00;MQRankSum=0.000;QD=19.90;ReadPosRankSum=0.187;SOR=0.694	GT:AD:DP:GQ:PL	0/1:47,53:100:99:2018,0,1731
chrIV	645169	.	C	T	1398.77	PASS	AC=1;AF=0.500;AN=2;BaseQRankSum=-0.927;ClippingRankSum=0.000;DP=101;ExcessHet=3.0103;FS=0.000;MLEAC=1;MLEAF=0.500;MQ=41.88;MQRankSum=-1.190;QD=13.85;ReadPosRankSum=0.796;SOR=0.704	GT:AD:DP:GQ:PL	0/1:60,41:101:99:1427,0,2278
chrIV	768020	.	G	A	1960.77	PASS	AC=1;AF=0.500;AN=2;BaseQRankSum=-0.455;ClippingRankSum=0.000;DP=102;ExcessHet=3.0103;FS=0.748;MLEAC=1;MLEAF=0.500;MQ=42.00;MQRankSum=0.000;QD=19.22;ReadPosRankSum=0.212;SOR=0.836	GT:AD:DP:GQ:PL	0/1:49,53:102:99:1989,0,1793
chrIV	768996	.	G	A	2345.77	PASS	AC=1;AF=0.500;AN=2;BaseQRankSum=1.236;ClippingRankSum=0.000;DP=124;ExcessHet=3.0103;FS=0.657;MLEAC=1;MLEAF=0.500;MQ=42.00;MQRankSum=0.000;QD=18.92;ReadPosRankSum=0.169;SOR=0.631	GT:AD:DP:GQ:PL	0/1:61,63:124:99:2374,0,2253
chrIV	807870	.	C	T	1828.77	PASS	AC=1;AF=0.500;AN=2;BaseQRankSum=0.509;ClippingRankSum=0.000;DP=92;ExcessHet=3.0103;FS=0.000;MLEAC=1;MLEAF=0.500;MQ=42.00;MQRankSum=0.000;QD=19.88;ReadPosRankSum=0.460;SOR=0.691	GT:AD:DP:GQ:PL	0/1:43,49:92:99:1857,0,1534
chrIV	837786	.	G	A	1730.77	PASS	AC=1;AF=0.500;AN=2;BaseQRankSum=0.980;ClippingRankSum=0.000;DP=100;ExcessHet=3.0103;FS=5.005;MLEAC=1;MLEAF=0.500;MQ=42.00;MQRankSum=0.000;QD=17.31;ReadPosRankSum=0.607;SOR=0.585	GT:AD:DP:GQ:PL	0/1:53,47:100:99:1759,0,1972
chrIV	929334	.	C	T	1680.77	PASS	AC=1;AF=0.500;AN=2;BaseQRankSum=1.702;ClippingRankSum=0.000;DP=99;ExcessHet=3.0103;FS=2.616;MLEAC=1;MLEAF=0.500;MQ=41.96;MQRankSum=1.366;QD=16.98;ReadPosRankSum=0.008;SOR=0.862	GT:AD:DP:GQ:PL	0/1:52,47:99:99:1709,0,1890
chrIV	956445	.	G	A	1412.77	PASS	AC=1;AF=0.500;AN=2;BaseQRankSum=-1.137;ClippingRankSum=0.000;DP=82;ExcessHet=3.0103;FS=0.835;MLEAC=1;MLEAF=0.500;MQ=42.00;MQRankSum=0.000;QD=17.23;ReadPosRankSum=-0.732;SOR=0.625	GT:AD:DP:GQ:PL	0/1:43,39:82:99:1441,0,1634
chrIV	1002199	.	G	A	2334.77	PASS	AC=1;AF=0.500;AN=2;BaseQRankSum=0.698;ClippingRankSum=0.000;DP=115;ExcessHet=3.0103;FS=5.742;MLEAC=1;MLEAF=0.500;MQ=41.86;MQRankSum=0.136;QD=20.30;ReadPosRankSum=0.011;SOR=1.045	GT:AD:DP:GQ:PL	0/1:52,63:115:99:2363,0,1883
chrIV	1080236	.	G	A	1723.77	PASS	AC=1;AF=0.500;AN=2;BaseQRankSum=0.618;ClippingRankSum=0.000;DP=102;ExcessHet=3.0103;FS=0.745;MLEAC=1;MLEAF=0.500;MQ=42.00;MQRankSum=0.000;QD=16.90;ReadPosRankSum=1.585;SOR=0.577	GT:AD:DP:GQ:PL	0/1:55,47:102:99:1752,0,2091
chrIV	1170329	.	C	T	1920.77	PASS	AC=1;AF=0.500;AN=2;BaseQRankSum=1.566;ClippingRankSum=0.000;DP=96;ExcessHet=3.0103;FS=1.623;MLEAC=1;MLEAF=0.500;MQ=42.00;MQRankSum=0.000;QD=20.01;ReadPosRankSum=1.659;SOR=0.617	GT:AD:DP:GQ:PL	0/1:45,51:96:99:1949,0,1623
chrIV	1202479	.	G	A	2385.77	PASS	AC=1;AF=0.500;AN=2;BaseQRankSum=-1.628;ClippingRankSum=0.000;DP=124;ExcessHet=3.0103;FS=3.202;MLEAC=1;MLEAF=0.500;MQ=42.00;MQRankSum=0.000;QD=19.24;ReadPosRankSum=-0.163;SOR=0.592	GT:AD:DP:GQ:PL	0/1:60,64:124:99:2414,0,2266
chrIV	1255770	.	G	A	1470.77	PASS	AC=1;AF=0.500;AN=2;BaseQRankSum=0.784;ClippingRankSum=0.000;DP=90;ExcessHet=3.0103;FS=2.799;MLEAC=1;MLEAF=0.500;MQ=41.84;MQRankSum=0.917;QD=16.34;ReadPosRankSum=-1.426;SOR=0.430	GT:AD:DP:GQ:PL	0/1:50,40:90:99:1499,0,1889
chrIV	1256863	.	G	A	1871.77	PASS	AC=1;AF=0.500;AN=2;BaseQRankSum=-0.240;ClippingRankSum=0.000;DP=120;ExcessHet=3.0103;FS=3.353;MLEAC=1;MLEAF=0.500;MQ=41.98;MQRankSum=-1.127;QD=15.60;ReadPosRankSum=-0.726;SOR=1.036	GT:AD:DP:GQ:PL	0/1:68,52:120:99:1900,0,2556
chrIV	1300964	.	G	A	1801.77	PASS	AC=1;AF=0.500;AN=2;BaseQRankSum=0.496;ClippingRankSum=0.000;DP=105;ExcessHet=3.0103;FS=0.732;MLEAC=1;MLEAF=0.500;MQ=42.00;MQRankSum=0.000;QD=17.16;ReadPosRankSum=-0.945;SOR=0.829	GT:AD:DP:GQ:PL	0/1:56,49:105:99:1830,0,2129
chrIV	1377520	.	C	T	1953.77	PASS	AC=1;AF=0.500;AN=2;BaseQRankSum=-0.691;ClippingRankSum=0.000;DP=96;ExcessHet=3.0103;FS=0.769;MLEAC=1;MLEAF=0.500;MQ=42.00;MQRankSum=0.000;QD=20.35;ReadPosRankSum=-0.117;SOR=0.853	GT:AD:DP:GQ:PL	0/1:44,52:96:99:1982,0,1646
chrIV	1407703	.	C	T	1781.77	PASS	AC=1;AF=0.500;AN=2;BaseQRankSum=1.920;ClippingRankSum=0.000;DP=99;ExcessHet=3.0103;FS=3.736;MLEAC=1;MLEAF=0.500;MQ=42.00;MQRankSum=0.000;QD=18.00;ReadPosRankSum=2.061;SOR=0.883	GT:AD:DP:GQ:PL	0/1:51,48:99:99:1810,0,1865
chrIV	1411361	.	C	T	2120.77	PASS	AC=1;AF=0.500;AN=2;BaseQRankSum=-0.116;ClippingRankSum=0.000;DP=120;ExcessHet=3.0103;FS=0.000;MLEAC=1;MLEAF=0.500;MQ=41.98;MQRankSum=0.984;QD=17.67;ReadPosRankSum=-1.080;SOR=0.697	GT:AD:DP:GQ:PL	0/1:62,58:120:99:2149,0,2326
chrIV	1461780	.	G	A	2137.77	PASS	AC=1;AF=0.500;AN=2;BaseQRankSum=1.749;ClippingRankSum=0.000;DP=107;ExcessHet=3.0103;FS=4.754;MLEAC=1;MLEAF=0.500;MQ=41.69;MQRankSum=0.688;QD=19.98;ReadPosRankSum=-0.054;SOR=0.710	GT:AD:DP:GQ:PL	0/1:50,57:107:99:2166,0,1846
chrIV	1488794	.	C	T	2144.77	PASS	AC=1;AF=0.500;AN=2;BaseQRankSum=-0.301;ClippingRankSum=0.000;DP=105;ExcessHet=3.0103;FS=3.866;MLEAC=1;MLEAF=0.500;MQ=42.00;MQRankSum=0.000;QD=20.62;ReadPosRankSum=-1.178;SOR=0.382	GT:AD:DP:GQ:PL	0/1:46,58:104:99:2173,0,1698
chrV	31980	.	G	A	4501.77	PASS	AC=2;AF=1.00;AN=2;DP=105;ExcessHet=3.0103;FS=0.000;MLEAC=2;MLEAF=1.00;MQ=42.00;QD=33.00;SOR=0.791	GT:AD:DP:GQ:PL	1/1:0,105:105:99:4530,316,0
chrV	115561	.	G	A	5315.77	PASS	AC=2;AF=1.00;AN=2;DP=122;ExcessHet=3.0103;FS=0.000;MLEAC=2;MLEAF=1.00;MQ=42.00;QD=31.66;SOR=0.726	GT:AD:DP:GQ:PL	1/1:0,122:122:99:5344,367,0
chrV	138697	.	C	T	2244.77	PASS	AC=1;AF=0.500;AN=2;BaseQRankSum=1.169;ClippingRankSum=0.000;DP=119;ExcessHet=3.0103;FS=1.458;MLEAC=1;MLEAF=0.500;MQ=41.86;MQRankSum=1.444;QD=18.86;ReadPosRankSum=1.449;SOR=0.542	GT:AD:DP:GQ:PL	0/1:59,60:119:99:2273,0,2199
chrV	138776	.	G	A	2245.77	PASS	AC=1;AF=0.500;AN=2;BaseQRankSum=-0.396;ClippingRankSum=0.000;DP=109;ExcessHet=3.0103;FS=2.515;MLEAC=1;MLEAF=0.500;MQ=41.86;MQRankSum=1.167;QD=20.60;ReadPosRankSum=-0.230;SOR=1.005	GT:AD:DP:GQ:PL	0/1:47,62:109:99:2274,0,1657
chrV	167552	.	G	A	2319.77	PASS	AC=1;AF=0.500;AN=2;BaseQRankSum=1.025;ClippingRankSum=0.000;DP=114;ExcessHet=3.0103;FS=7.254;MLEAC=1;MLEAF=0.500;MQ=41.88;MQRankSum=1.090;QD=20.35;ReadPosRankSum=-1.937;SOR=1.000	GT:AD:DP:GQ:PL	0/1:53,61:114:99:2348,0,1904
chrV	251144	.	G	A	1812.77	PASS	AC=1;AF=0.500;AN=2;BaseQRankSum=0.245;ClippingRankSum=0.000;DP=96;ExcessHet=3.0103;FS=3.748;MLEAC=1;MLEAF=0.500;MQ=41.98;MQRankSum=-0.959;QD=18.88;ReadPosRankSum=0.067;SOR=0.497	GT:AD:DP:GQ:PL	0/1:47,49:96:99:1841,0,1723
chrV	266482	.	C	T	1757.77	PASS	AC=1;AF=0.500;AN=2;BaseQRankSum=1.056;ClippingRankSum=0.000;DP=95;ExcessHet=3.0103;FS=8.311;MLEAC=1;MLEAF=0.500;MQ=42.00;MQRankSum=0.000;QD=18.70;ReadPosRankSum=1.099;SOR=1.150	GT:AD:DP:GQ:PL	0/1:47,47:94:99:1786,0,1737
chrV	368953	.	C	T	2142.77	PASS	AC=1;AF=0.500;AN=2;BaseQRankSum=0.979;ClippingRankSum=0.000;DP=106;ExcessHet=3.0103;FS=9.255;MLEAC=1;MLEAF=0.500;MQ=42.00;MQRankSum=0.000;QD=20.41;ReadPosRankSum=1.908;SOR=0.865	GT:AD:DP:GQ:PL	0/1:48,57:105:99:2171,0,1732
chrV	372079	.	G	A	1950.77	PASS	AC=1;AF=0.500;AN=2;BaseQRankSum=-1.149;ClippingRankSum=0.000;DP=114;ExcessHet=3.0103;FS=3.463;MLEAC=1;MLEAF=0.500;MQ=41.88;MQRankSum=-1.000;QD=17.11;ReadPosRankSum=1.065;SOR=0.412	GT:AD:DP:GQ:PL	0/1:58,56:114:99:1979,0,2177
chrV	420036	.	C	T	1817.77	PASS	AC=1;AF=0.500;AN=2;BaseQRankSum=1.702;ClippingRankSum=0.000;DP=119;ExcessHet=3.0103;FS=1.487;MLEAC=1;MLEAF=0.500;MQ=41.98;MQRankSum=0.868;QD=15.28;ReadPosRankSum=1.177;SOR=0.515	GT:AD:DP:GQ:PL	0/1:69,50:119:99:1846,0,2621
chrV	422156	.	G	A	1685.77	PASS	AC=1;AF=0.500;AN=2;BaseQRankSum=-0.217;ClippingRankSum=0.000;DP=88;ExcessHet=3.0103;FS=4.094;MLEAC=1;MLEAF=0.500;MQ=42.00;MQRankSum=0.000;QD=19.16;ReadPosRankSum=-1.303;SOR=1.216	GT:AD:DP:GQ:PL	0/1:43,45:88:99:1714,0,1594
chrV	431285	.	G	A	1058.77	PASS	AC=1;AF=0.500;AN=2;BaseQRankSum=-1.326;ClippingRankSum=0.000;DP=96;ExcessHet=3.0103;FS=13.644;MLEAC=1;MLEAF=0.500;MQ=41.98;MQRankSum=0.000;QD=14.91;ReadPosRankSum=0.900;SOR=0.112	GT:AD:DP:GQ:PL	0/1:41,30:71:99:1087,0,1538
chrV	461762	.	G	A	1839.77	PASS	AC=1;AF=0.500;AN=2;BaseQRankSum=-1.911;ClippingRankSum=0.000;DP=109;ExcessHet=3.0103;FS=0.000;MLEAC=1;MLEAF=0.500;MQ=41.73;MQRankSum=-0.039;QD=16.88;ReadPosRankSum=0.074;SOR=0.734	GT:AD:DP:GQ:PL	0/1:57,52:109:99:1868,0,2154
chrV	469475	.	C	T	1442.77	PASS	AC=1;AF=0.500;AN=2;BaseQRankSum=0.550;ClippingRankSum=0.000;DP=91;ExcessHet=3.0103;FS=0.796;MLEAC=1;MLEAF=0.500;MQ=41.79;MQRankSum=-0.127;QD=16.03;ReadPosRankSum=0.813;SOR=0.635	GT:AD:DP:GQ:PL	0/1:49,41:90:99:1471,0,1848
chrV	490195	.	G	A	1946.77	PASS	AC=1;AF=0.500;AN=2;BaseQRankSum=0.588;ClippingRankSum=0.000;DP=114;ExcessHet=3.0103;FS=6.056;MLEAC=1;MLEAF=0.500;MQ=42.00;MQRankSum=0.000;QD=17.08;ReadPosRankSum=0.649;SOR=0.329	GT:AD:DP:GQ:PL	0/1:59,55:114:99:1975,0,2156
chrVI	29382	.	C	T	1728.77	PASS	AC=1;AF=0.500;AN=2;BaseQRankSum=1.441;ClippingRankSum=0.000;DP=102;ExcessHet=3.0103;FS=2.565;MLEAC=1;MLEAF=0.500;MQ=42.00;MQRankSum=0.000;QD=16.95;ReadPosRankSum=-0.972;SOR=0.977	GT:AD:DP:GQ:PL	0/1:55,47:102:99:1757,0,2041
chrVI	76750	.	G	A	2091.77	PASS	AC=1;AF=0.500;AN=2;BaseQRankSum=-1.965;ClippingRankSum=0.000;DP=110;ExcessHet=3.0103;FS=1.540;MLEAC=1;MLEAF=0.500;MQ=42.00;MQRankSum=0.000;QD=19.02;ReadPosRankSum=-1.704;SOR=0.911	GT:AD:DP:GQ:PL	0/1:53,57:110:99:2120,0,2000
chrVI	159053	.	G	A	1604.77	PASS	AC=1;AF=0.500;AN=2;BaseQRankSum=-0.550;ClippingRankSum=0.000;DP=105;ExcessHet=3.0103;FS=3.642;MLEAC=1;MLEAF=0.500;MQ=41.87;MQRankSum=-1.113;QD=15.28;ReadPosRankSum=1.474;SOR=0.906	GT:AD:DP:GQ:PL	0/1:59,46:105:99:1633,0,2280
chrVI	263634	.	G	A	1822.77	PASS	AC=1;AF=0.500;AN=2;BaseQRankSum=0.399;ClippingRankSum=0.000;DP=98;ExcessHet=3.0103;FS=1.634;MLEAC=1;MLEAF=0.500;MQ=41.98;MQRankSum=-0.980;QD=18.60;ReadPosRankSum=0.348;SOR=0.721	GT:AD:DP:GQ:PL	0/1:49,49:98:99:1851,0,1841
chrVII	146683	.	G	A	1361.77	PASS	AC=1;AF=0.500;AN=2;BaseQRankSum=0.482;ClippingRankSum=0.000;DP=80;ExcessHet=3.0103;FS=11.416;MLEAC=1;MLEAF=0.500;MQ=42.00;MQRankSum=0.000;QD=17.02;ReadPosRankSum=-0.756;SOR=1.100	GT:AD:DP:GQ:PL	0/1:43,37:80:99:1390,0,1636
chrVII	147905	.	G	A	1604.77	PASS	AC=1;AF=0.500;AN=2;BaseQRankSum=-1.306;ClippingRankSum=0.000;DP=95;ExcessHet=3.0103;FS=5.172;MLEAC=1;MLEAF=0.500;MQ=42.00;MQRankSum=0.000;QD=16.89;ReadPosRankSum=-1.006;SOR=1.036	GT:AD:DP:GQ:PL	0/1:51,44:95:99:1633,0,1959
chrVII	255553	.	G	A	1740.77	PASS	AC=1;AF=0.500;AN=2;BaseQRankSum=2.515;ClippingRankSum=0.000;DP=82;ExcessHet=3.0103;FS=2.902;MLEAC=1;MLEAF=0.500;MQ=42.00;MQRankSum=0.000;QD=21.23;ReadPosRankSum=0.757;SOR=0.608	GT:AD:DP:GQ:PL	0/1:36,46:82:99:1769,0,1303
chrVII	363419	.	C	T	1860.77	PASS	AC=1;AF=0.500;AN=2;BaseQRankSum=-0.072;ClippingRankSum=0.000;DP=95;ExcessHet=3.0103;FS=0.000;MLEAC=1;MLEAF=0.500;MQ=42.00;MQRankSum=0.000;QD=19.59;ReadPosRankSum=0.083;SOR=0.728	GT:AD:DP:GQ:PL	0/1:45,50:95:99:1889,0,1634
chrVII	403333	.	C	T	2247.77	PASS	AC=1;AF=0.500;AN=2;BaseQRankSum=-0.087;ClippingRankSum=0.000;DP=117;ExcessHet=3.0103;FS=0.696;MLEAC=1;MLEAF=0.500;MQ=40.70;MQRankSum=1.664;QD=19.21;ReadPosRankSum=1.247;SOR=0.571	GT:AD:DP:GQ:PL	0/1:55,62:117:99:2276,0,1991
chrVII	444422	.	C	T	2144.77	PASS	AC=1;AF=0.500;AN=2;BaseQRankSum=1.165;ClippingRankSum=0.000;DP=111;ExcessHet=3.0103;FS=10.614;MLEAC=1;MLEAF=0.500;MQ=42.00;MQRankSum=0.000;QD=19.32;ReadPosRankSum=-0.647;SOR=0.629	GT:AD:DP:GQ:PL	0/1:53,58:111:99:2173,0,1962
chrVII	498470	.	G	A	2280.77	PASS	AC=1;AF=0.500;AN=2;BaseQRankSum=-0.099;ClippingRankSum=0.000;DP=118;ExcessHet=3.0103;FS=0.000;MLEAC=1;MLEAF=0.500;MQ=41.88;MQRankSum=1.051;QD=19.33;ReadPosRankSum=2.002;SOR=0.756	GT:AD:DP:GQ:PL	0/1:57,61:118:99:2309,0,2065
chrVII	504581	.	G	A	2004.77	PASS	AC=1;AF=0.500;AN=2;BaseQRankSum=1.482;ClippingRankSum=0.000;DP=120;ExcessHet=3.0103;FS=4.433;MLEAC=1;MLEAF=0.500;MQ=42.00;MQRankSum=0.000;QD=16.71;ReadPosRankSum=-0.458;SOR=0.793	GT:AD:DP:GQ:PL	0/1:64,56:120:99:2033,0,2345
chrVII	527352	.	G	A	2155.77	PASS	AC=1;AF=0.500;AN=2;BaseQRankSum=-0.348;ClippingRankSum=0.000;DP=115;ExcessHet=3.0103;FS=0.693;MLEAC=1;MLEAF=0.500;MQ=42.00;MQRankSum=0.000;QD=18.75;ReadPosRankSum=-0.895;SOR=0.790	GT:AD:DP:GQ:PL	0/1:56,59:115:99:2184,0,2081
chrVII	534803	.	G	A	1510.77	PASS	AC=1;AF=0.500;AN=2;BaseQRankSum=0.016;ClippingRankSum=0.000;DP=108;ExcessHet=3.0103;FS=2.560;MLEAC=1;MLEAF=0.500;MQ=42.00;MQRankSum=0.000;QD=14.12;ReadPosRankSum=-0.225;SOR=0.895	GT:AD:DP:GQ:PL	0/1:64,43:107:99:1539,0,2461
chrVII	560053	.	G	A	2281.77	PASS	AC=1;AF=0.500;AN=2;BaseQRankSum=0.133;ClippingRankSum=0.000;DP=120;ExcessHet=3.0103;FS=1.457;MLEAC=1;MLEAF=0.500;MQ=42.00;MQRankSum=0.000;QD=19.01;ReadPosRankSum=0.468;SOR=0.770	GT:AD:DP:GQ:PL	0/1:58,62:120:99:2310,0,2168
chrVII	581214	.	C	T	1592.77	PASS	AC=1;AF=0.500;AN=2;BaseQRankSum=1.193;ClippingRankSum=0.000;DP=100;ExcessHet=3.0103;FS=7.994;MLEAC=1;MLEAF=0.500;MQ=42.00;MQRankSum=0.000;QD=15.93;ReadPosRankSum=-1.000;SOR=0.615	GT:AD:DP:GQ:PL	0/1:56,44:100:99:1621,0,2112
chrVII	589948	.	C	T	1709.77	PASS	AC=1;AF=0.500;AN=2;BaseQRankSum=0.641;ClippingRankSum=0.000;DP=93;ExcessHet=3.0103;FS=0.000;MLEAC=1;MLEAF=0.500;MQ=41.85;MQRankSum=-0.968;QD=18.38;ReadPosRankSum=1.058;SOR=0.646	GT:AD:DP:GQ:PL	0/1:46,47:93:99:1738,0,1707
chrVII	609378	.	C	T	1710.77	PASS	AC=1;AF=0.500;AN=2;BaseQRankSum=1.620;ClippingRankSum=0.000;DP=101;ExcessHet=3.0103;FS=0.741;MLEAC=1;MLEAF=0.500;MQ=41.85;MQRankSum=-1.031;QD=16.94;ReadPosRankSum=-1.212;SOR=0.602	GT:AD:DP:GQ:PL	0/1:53,48:101:99:1739,0,1982
chrVII	635455	.	G	A	2137.77	PASS	AC=1;AF=0.500;AN=2;BaseQRankSum=-0.038;ClippingRankSum=0.000;DP=110;ExcessHet=3.0103;FS=3.668;MLEAC=1;MLEAF=0.500;MQ=42.00;MQRankSum=0.000;QD=19.43;ReadPosRankSum=-1.783;SOR=1.060	GT:AD:DP:GQ:PL	0/1:52,58:110:99:2166,0,1911
chrVII	650755	.	C	T	1081.77	PASS	AC=1;AF=0.500;AN=2;BaseQRankSum=-0.774;ClippingRankSum=0.000;DP=84;ExcessHet=3.0103;FS=0.000;MLEAC=1;MLEAF=0.500;MQ=41.98;MQRankSum=0.809;QD=12.88;ReadPosRankSum=1.793;SOR=0.753	GT:AD:DP:GQ:PL	0/1:52,32:84:99:1110,0,1938
chrVII	737252	.	C	T	1637.77	PASS	AC=1;AF=0.500;AN=2;BaseQRankSum=1.396;ClippingRankSum=0.000;DP=91;ExcessHet=3.0103;FS=8.416;MLEAC=1;MLEAF=0.500;MQ=42.00;MQRankSum=0.000;QD=18.00;ReadPosRankSum=-0.198;SOR=0.847	GT:AD:DP:GQ:PL	0/1:46,45:91:99:1666,0,1724
chrVII	789015	.	C	T	1768.77	PASS	AC=1;AF=0.500;AN=2;BaseQRankSum=-0.348;ClippingRankSum=0.000;DP=98;ExcessHet=3.0103;FS=0.758;MLEAC=1;MLEAF=0.500;MQ=42.00;MQRankSum=0.000;QD=18.05;ReadPosRankSum=-2.713;SOR=0.551	GT:AD:DP:GQ:PL	0/1:50,48:98:99:1797,0,1899
chrVII	795847	.	G	A	1774.77	PASS	AC=1;AF=0.500;AN=2;BaseQRankSum=0.662;ClippingRankSum=0.000;DP=97;ExcessHet=3.0103;FS=0.000;MLEAC=1;MLEAF=0.500;MQ=42.00;MQRankSum=0.000;QD=18.30;ReadPosRankSum=-0.395;SOR=0.646	GT:AD:DP:GQ:PL	0/1:48,49:97:99:1803,0,1819
chrVII	854195	.	C	T	2262.77	PASS	AC=1;AF=0.500;AN=2;BaseQRankSum=1.518;ClippingRankSum=0.000;DP=118;ExcessHet=3.0103;FS=9.924;MLEAC=1;MLEAF=0.500;MQ=42.00;MQRankSum=0.000;QD=19.18;ReadPosRankSum=0.781;SOR=0.652	GT:AD:DP:GQ:PL	0/1:58,60:118:99:2291,0,2128
chrVII	871458	.	G	A	2091.77	PASS	AC=1;AF=0.500;AN=2;BaseQRankSum=1.691;ClippingRankSum=0.000;DP=121;ExcessHet=3.0103;FS=0.000;MLEAC=1;MLEAF=0.500;MQ=41.88;MQRankSum=-1.043;QD=17.29;ReadPosRankSum=0.576;SOR=0.728	GT:AD:DP:GQ:PL	0/1:64,57:121:99:2120,0,2417
chrVII	878286	.	G	A	2346.77	PASS	AC=1;AF=0.500;AN=2;BaseQRankSum=-0.210;ClippingRankSum=0.000;DP=112;ExcessHet=3.0103;FS=2.429;MLEAC=1;MLEAF=0.500;MQ=42.00;MQRankSum=0.000;QD=20.95;ReadPosRankSum=-0.139;SOR=0.553	GT:AD:DP:GQ:PL	0/1:49,63:112:99:2375,0,1781
chrVII	908949	.	C	T	1849.77	PASS	AC=1;AF=0.500;AN=2;BaseQRankSum=1.277;ClippingRankSum=0.000;DP=104;ExcessHet=3.0103;FS=11.187;MLEAC=1;MLEAF=0.500;MQ=42.00;MQRankSum=0.000;QD=17.79;ReadPosRankSum=0.815;SOR=0.668	GT:AD:DP:GQ:PL	0/1:54,50:104:99:1878,0,1954
chrVII	976493	.	G	A	2090.77	PASS	AC=1;AF=0.500;AN=2;BaseQRankSum=0.435;ClippingRankSum=0.000;DP=113;ExcessHet=3.0103;FS=1.503;MLEAC=1;MLEAF=0.500;MQ=42.00;MQRankSum=0.000;QD=18.50;ReadPosRankSum=1.401;SOR=0.869	GT:AD:DP:GQ:PL	0/1:55,58:113:99:2119,0,2017
chrVII	976807	.	G	A	1807.77	PASS	AC=1;AF=0.500;AN=2;BaseQRankSum=0.951;ClippingRankSum=0.000;DP=97;ExcessHet=3.0103;FS=2.644;MLEAC=1;MLEAF=0.500;MQ=42.00;MQRankSum=0.000;QD=18.64;ReadPosRankSum=-1.053;SOR=0.530	GT:AD:DP:GQ:PL	0/1:48,49:97:99:1836,0,1744
chrVII	991771	.	G	A	1748.77	PASS	AC=1;AF=0.500;AN=2;BaseQRankSum=-0.769;ClippingRankSum=0.000;DP=103;ExcessHet=3.0103;FS=0.732;MLEAC=1;MLEAF=0.500;MQ=42.00;MQRankSum=0.000;QD=16.98;ReadPosRankSum=0.982;SOR=0.610	GT:AD:DP:GQ:PL	0/1:55,48:103:99:1777,0,2066
chrVII	993698	.	G	A	1623.77	PASS	AC=1;AF=0.500;AN=2;BaseQRankSum=0.617;ClippingRankSum=0.000;DP=101;ExcessHet=3.0103;FS=0.000;MLEAC=1;MLEAF=0.500;MQ=42.00;MQRankSum=0.000;QD=16.08;ReadPosRankSum=0.848;SOR=0.631	GT:AD:DP:GQ:PL	0/1:56,45:101:99:1652,0,2080
chrVII	999840	.	C	T	2098.77	PASS	AC=1;AF=0.500;AN=2;BaseQRankSum=-0.180;ClippingRankSum=0.000;DP=103;ExcessHet=3.0103;FS=7.779;MLEAC=1;MLEAF=0.500;MQ=41.86;MQRankSum=1.111;QD=20.38;ReadPosRankSum=-0.690;SOR=0.688	GT:AD:DP:GQ:PL	0/1:47,56:103:99:2127,0,1732
chrVII	1022507	.	C	T	1689.77	PASS	AC=1;AF=0.500;AN=2;BaseQRankSum=0.159;ClippingRankSum=0.000;DP=89;ExcessHet=3.0103;FS=5.350;MLEAC=1;MLEAF=0.500;MQ=41.83;MQRankSum=-0.944;QD=18.99;ReadPosRankSum=0.367;SOR=1.003	GT:AD:DP:GQ:PL	0/1:43,46:89:99:1718,0,1611
chrVIII	75352	.	C	T	2261.77	PASS	AC=1;AF=0.500;AN=2;BaseQRankSum=-0.013;ClippingRankSum=0.000;DP=116;ExcessHet=3.0103;FS=0.695;MLEAC=1;MLEAF=0.500;MQ=42.00;MQRankSum=0.000;QD=19.50;ReadPosRankSum=-0.363;SOR=0.602	GT:AD:DP:GQ:PL	0/1:55,61:116:99:2290,0,2012
chrVIII	85344	.	G	A	1565.77	PASS	AC=1;AF=0.500;AN=2;BaseQRankSum=1.461;ClippingRankSum=0.000;DP=112;ExcessHet=3.0103;FS=0.721;MLEAC=1;MLEAF=0.500;MQ=41.63;MQRankSum=0.841;QD=14.36;ReadPosRankSum=-0.522;SOR=0.781	GT:AD:DP:GQ:PL	0/1:65,44:109:99:1594,0,2477
chrVIII	115343	.	G	A	1669.77	PASS	AC=1;AF=0.500;AN=2;BaseQRankSum=0.658;ClippingRankSum=0.000;DP=99;ExcessHet=3.0103;FS=11.523;MLEAC=1;MLEAF=0.500;MQ=42.00;MQRankSum=0.000;QD=16.87;ReadPosRankSum=0.046;SOR=1.046	GT:AD:DP:GQ:PL	0/1:53,46:99:99:1698,0,1968
chrVIII	152538	.	C	T	2044.77	PASS	AC=1;AF=0.500;AN=2;BaseQRankSum=2.997;ClippingRankSum=0.000;DP=107;ExcessHet=3.0103;FS=2.490;MLEAC=1;MLEAF=0.500;MQ=41.87;MQRankSum=-0.954;QD=19.11;ReadPosRankSum=-0.379;SOR=0.682	GT:AD:DP:GQ:PL	0/1:52,55:107:99:2073,0,1881
chrVIII	171897	.	C	T	2241.77	PASS	AC=1;AF=0.500;AN=2;BaseQRankSum=0.619;ClippingRankSum=0.000;DP=104;ExcessHet=3.0103;FS=2.549;MLEAC=1;MLEAF=0.500;MQ=41.86;MQRankSum=1.164;QD=21.56;ReadPosRankSum=0.425;SOR=0.958	GT:AD:DP:GQ:PL	0/1:45,59:104:99:2270,0,1629
chrVIII	180220	.	G	A	1959.77	PASS	AC=1;AF=0.500;AN=2;BaseQRankSum=0.542;ClippingRankSum=0.000;DP=94;ExcessHet=3.0103;FS=0.000;MLEAC=1;MLEAF=0.500;MQ=42.00;MQRankSum=0.000;QD=20.85;ReadPosRankSum=-0.570;SOR=0.752	GT:AD:DP:GQ:PL	0/1:42,52:94:99:1988,0,1552
chrVIII	242921	.	G	A	1714.77	PASS	AC=1;AF=0.500;AN=2;BaseQRankSum=-0.407;ClippingRankSum=0.000;DP=91;ExcessHet=3.0103;FS=0.786;MLEAC=1;MLEAF=0.500;MQ=42.00;MQRankSum=0.000;QD=18.84;ReadPosRankSum=-0.308;SOR=0.813	GT:AD:DP:GQ:PL	0/1:44,47:91:99:1743,0,1651
chrVIII	272438	.	G	A	2034.77	PASS	AC=1;AF=0.500;AN=2;BaseQRankSum=0.323;ClippingRankSum=0.000;DP=100;ExcessHet=3.0103;FS=0.763;MLEAC=1;MLEAF=0.500;MQ=41.98;MQRankSum=1.104;QD=20.35;ReadPosRankSum=-1.981;SOR=0.567	GT:AD:DP:GQ:PL	0/1:46,54:100:99:2063,0,1689
chrVIII	273740	.	G	A	2272.77	PASS	AC=1;AF=0.500;AN=2;BaseQRankSum=0.262;ClippingRankSum=0.000;DP=117;ExcessHet=3.0103;FS=5.698;MLEAC=1;MLEAF=0.500;MQ=41.76;MQRankSum=0.073;QD=19.43;ReadPosRankSum=0.130;SOR=1.063	GT:AD:DP:GQ:PL	0/1:56,61:117:99:2301,0,2054
chrVIII	356411	.	G	A	2157.77	PASS	AC=1;AF=0.500;AN=2;BaseQRankSum=-0.229;ClippingRankSum=0.000;DP=125;ExcessHet=3.0103;FS=1.423;MLEAC=1;MLEAF=0.500;MQ=41.98;MQRankSum=0.962;QD=17.26;ReadPosRankSum=0.131;SOR=0.871	GT:AD:DP:GQ:PL	0/1:66,59:125:99:2186,0,2501
chrVIII	358557	.	G	A	2241.77	PASS	AC=1;AF=0.500;AN=2;BaseQRankSum=1.472;ClippingRankSum=0.000;DP=106;ExcessHet=3.0103;FS=1.561;MLEAC=1;MLEAF=0.500;MQ=42.00;MQRankSum=0.000;QD=21.15;ReadPosRankSum=-1.337;SOR=0.540	GT:AD:DP:GQ:PL	0/1:46,60:106:99:2270,0,1643
chrVIII	411100	.	C	T	1635.77	PASS	AC=1;AF=0.500;AN=2;BaseQRankSum=2.576;ClippingRankSum=0.000;DP=91;ExcessHet=3.0103;FS=10.405;MLEAC=1;MLEAF=0.500;MQ=41.82;MQRankSum=-0.047;QD=17.98;ReadPosRankSum=0.290;SOR=1.458	GT:AD:DP:GQ:PL	0/1:47,44:91:99:1664,0,1744
chrVIII	470836	.	C	T	2058.77	PASS	AC=1;AF=0.500;AN=2;BaseQRankSum=1.148;ClippingRankSum=0.000;DP=117;ExcessHet=3.0103;FS=1.473;MLEAC=1;MLEAF=0.500;MQ=41.87;MQRankSum=-1.009;QD=17.60;ReadPosRankSum=-0.318;SOR=0.548	GT:AD:DP:GQ:PL	0/1:60,57:117:99:2087,0,2212
chrIX	26526	.	G	A	1627.77	PASS	AC=1;AF=0.500;AN=2;BaseQRankSum=-0.919;ClippingRankSum=0.000;DP=93;ExcessHet=3.0103;FS=2.765;MLEAC=1;MLEAF=0.500;MQ=41.84;MQRankSum=0.990;QD=17.50;ReadPosRankSum=-0.117;SOR=1.059	GT:AD:DP:GQ:PL	0/1:48,45:93:99:1656,0,1815
chrIX	30332	.	G	A	1937.77	PASS	AC=1;AF=0.500;AN=2;BaseQRankSum=1.861;ClippingRankSum=0.000;DP=105;ExcessHet=3.0103;FS=0.729;MLEAC=1;MLEAF=0.500;MQ=42.00;MQRankSum=0.000;QD=18.45;ReadPosRankSum=-1.238;SOR=0.591	GT:AD:DP:GQ:PL	0/1:53,52:105:99:1966,0,1968
chrIX	40657	.	G	A	1406.77	PASS	AC=1;AF=0.500;AN=2;BaseQRankSum=-0.718;ClippingRankSum=0.000;DP=75;ExcessHet=3.0103;FS=0.874;MLEAC=1;MLEAF=0.500;MQ=41.97;MQRankSum=-0.960;QD=18.76;ReadPosRankSum=0.457;SOR=0.852	GT:AD:DP:GQ:PL	0/1:37,38:75:99:1435,0,1377
chrIX	68727	.	C	T	1813.77	PASS	AC=1;AF=0.500;AN=2;BaseQRankSum=-0.191;ClippingRankSum=0.000;DP=100;ExcessHet=3.0103;FS=6.399;MLEAC=1;MLEAF=0.500;MQ=42.00;MQRankSum=0.000;QD=18.14;ReadPosRankSum=1.289;SOR=1.069	GT:AD:DP:GQ:PL	0/1:50,50:100:99:1842,0,1872
chrIX	85526	.	C	T	1931.77	PASS	AC=1;AF=0.500;AN=2;BaseQRankSum=-0.596;ClippingRankSum=0.000;DP=104;ExcessHet=3.0103;FS=0.743;MLEAC=1;MLEAF=0.500;MQ=41.86;MQRankSum=1.019;QD=18.57;ReadPosRankSum=-1.370;SOR=0.553	GT:AD:DP:GQ:PL	0/1:52,52:104:99:1960,0,1947
chrIX	101700	.	G	A	2333.77	PASS	AC=1;AF=0.500;AN=2;BaseQRankSum=0.431;ClippingRankSum=0.000;DP=117;ExcessHet=3.0103;FS=7.149;MLEAC=1;MLEAF=0.500;MQ=41.98;MQRankSum=1.079;QD=19.95;ReadPosRankSum=1.028;SOR=0.424	GT:AD:DP:GQ:PL	0/1:55,62:117:99:2362,0,1976
chrIX	246848	.	G	A	2563.77	PASS	AC=1;AF=0.500;AN=2;BaseQRankSum=-0.332;ClippingRankSum=0.000;DP=138;ExcessHet=3.0103;FS=3.070;MLEAC=1;MLEAF=0.500;MQ=42.00;MQRankSum=0.000;QD=18.71;ReadPosRankSum=-0.047;SOR=0.462	GT:AD:DP:GQ:PL	0/1:67,70:137:99:2592,0,2482
chrIX	267647	.	G	A	2163.77	PASS	AC=1;AF=0.500;AN=2;BaseQRankSum=1.655;ClippingRankSum=0.000;DP=109;ExcessHet=3.0103;FS=7.404;MLEAC=1;MLEAF=0.500;MQ=41.96;MQRankSum=0.104;QD=19.85;ReadPosRankSum=-1.027;SOR=0.973	GT:AD:DP:GQ:PL	0/1:51,58:109:99:2192,0,1723
chrIX	302719	.	G	A	1766.77	PASS	AC=1;AF=0.500;AN=2;BaseQRankSum=0.304;ClippingRankSum=0.000;DP=91;ExcessHet=3.0103;FS=2.812;MLEAC=1;MLEAF=0.500;MQ=42.00;MQRankSum=0.000;QD=19.42;ReadPosRankSum=-0.847;SOR=0.411	GT:AD:DP:GQ:PL	0/1:43,48:91:99:1795,0,1600
chrIX	316687	.	G	A	1838.77	PASS	AC=1;AF=0.500;AN=2;BaseQRankSum=0.055;ClippingRankSum=0.000;DP=120;ExcessHet=3.0103;FS=0.000;MLEAC=1;MLEAF=0.500;MQ=42.00;MQRankSum=0.000;QD=15.32;ReadPosRankSum=0.704;SOR=0.705	GT:AD:DP:GQ:PL	0/1:69,51:120:99:1867,0,2655
chrIX	410139	.	G	A	2299.77	PASS	AC=1;AF=0.500;AN=2;BaseQRankSum=1.438;ClippingRankSum=0.000;DP=101;ExcessHet=3.0103;FS=11.734;MLEAC=1;MLEAF=0.500;MQ=42.00;MQRankSum=0.000;QD=22.77;ReadPosRankSum=-1.305;SOR=1.107	GT:AD:DP:GQ:PL	0/1:41,60:101:99:2328,0,1473
chrX	70201	.	C	T	1501.77	PASS	AC=1;AF=0.500;AN=2;BaseQRankSum=0.907;ClippingRankSum=0.000;DP=95;ExcessHet=3.0103;FS=1.664;MLEAC=1;MLEAF=0.500;MQ=41.70;MQRankSum=-0.151;QD=15.81;ReadPosRankSum=-0.418;SOR=0.695	GT:AD:DP:GQ:PL	0/1:53,42:95:99:1530,0,1984
chrX	109791	.	C	T	1617.77	PASS	AC=1;AF=0.500;AN=2;BaseQRankSum=0.537;ClippingRankSum=0.000;DP=96;ExcessHet=3.0103;FS=3.936;MLEAC=1;MLEAF=0.500;MQ=42.00;MQRankSum=0.000;QD=16.85;ReadPosRankSum=0.619;SOR=0.393	GT:AD:DP:GQ:PL	0/1:51,45:96:99:1646,0,1916
chrX	122031	.	C	T	1936.77	PASS	AC=1;AF=0.500;AN=2;BaseQRankSum=1.639;ClippingRankSum=0.000;DP=110;ExcessHet=3.0103;FS=0.000;MLEAC=1;MLEAF=0.500;MQ=42.00;MQRankSum=0.000;QD=17.61;ReadPosRankSum=0.728;SOR=0.716	GT:AD:DP:GQ:PL	0/1:57,53:110:99:1965,0,2116
chrX	173067	.	G	A	2188.77	PASS	AC=1;AF=0.500;AN=2;BaseQRankSum=-0.285;ClippingRankSum=0.000;DP=108;ExcessHet=3.0103;FS=0.000;MLEAC=1;MLEAF=0.500;MQ=41.87;MQRankSum=-0.893;QD=20.27;ReadPosRankSum=-1.530;SOR=0.714	GT:AD:DP:GQ:PL	0/1:49,59:108:99:2217,0,1796
chrX	212574	.	C	T	2318.77	PASS	AC=1;AF=0.500;AN=2;BaseQRankSum=1.785;ClippingRankSum=0.000;DP=110;ExcessHet=3.0103;FS=0.716;MLEAC=1;MLEAF=0.500;MQ=42.00;MQRankSum=0.000;QD=21.08;ReadPosRankSum=0.377;SOR=0.820	GT:AD:DP:GQ:PL	0/1:49,61:110:99:2347,0,1802
chrX	227904	.	G	A	2097.77	PASS	AC=1;AF=0.500;AN=2;BaseQRankSum=-0.311;ClippingRankSum=0.000;DP=101;ExcessHet=3.0103;FS=3.693;MLEAC=1;MLEAF=0.500;MQ=41.85;MQRankSum=-0.877;QD=20.77;ReadPosRankSum=0.130;SOR=0.828	GT:AD:DP:GQ:PL	0/1:45,56:101:99:2126,0,1646
chrX	305213	.	C	T	1580.77	PASS	AC=1;AF=0.500;AN=2;BaseQRankSum=0.925;ClippingRankSum=0.000;DP=86;ExcessHet=3.0103;FS=0.000;MLEAC=1;MLEAF=0.500;MQ=42.00;MQRankSum=0.000;QD=18.38;ReadPosRankSum=0.583;SOR=0.788	GT:AD:DP:GQ:PL	0/1:43,43:86:99:1609,0,1587
chrX	310208	.	C	T	1370.77	PASS	AC=1;AF=0.500;AN=2;BaseQRankSum=2.396;ClippingRankSum=0.000;DP=86;ExcessHet=3.0103;FS=12.993;MLEAC=1;MLEAF=0.500;MQ=41.83;MQRankSum=-1.100;QD=15.94;ReadPosRankSum=-0.319;SOR=0.764	GT:AD:DP:GQ:PL	0/1:48,38:86:99:1399,0,1786
chrX	314891	.	G	A	2023.77	PASS	AC=1;AF=0.500;AN=2;BaseQRankSum=-0.915;ClippingRankSum=0.000;DP=114;ExcessHet=3.0103;FS=0.701;MLEAC=1;MLEAF=0.500;MQ=41.88;MQRankSum=-0.939;QD=17.91;ReadPosRankSum=-2.427;SOR=0.773	GT:AD:DP:GQ:PL	0/1:54,59:113:99:2052,0,1954
chrX	410471	.	G	A	1435.77	PASS	AC=1;AF=0.500;AN=2;BaseQRankSum=1.402;ClippingRankSum=0.000;DP=104;ExcessHet=3.0103;FS=9.510;MLEAC=1;MLEAF=0.500;MQ=42.00;MQRankSum=0.000;QD=13.81;ReadPosRankSum=-0.906;SOR=0.713	GT:AD:DP:GQ:PL	0/1:63,41:104:99:1464,0,2387
chrX	414964	.	C	T	1891.77	PASS	AC=1;AF=0.500;AN=2;BaseQRankSum=-2.149;ClippingRankSum=0.000;DP=103;ExcessHet=3.0103;FS=2.547;MLEAC=1;MLEAF=0.500;MQ=41.93;MQRankSum=1.449;QD=18.37;ReadPosRankSum=-1.459;SOR=0.912	GT:AD:DP:GQ:PL	0/1:51,52:103:99:1920,0,1939
chrX	433111	.	C	T	1802.77	PASS	AC=1;AF=0.500;AN=2;BaseQRankSum=0.536;ClippingRankSum=0.000;DP=106;ExcessHet=3.0103;FS=6.116;MLEAC=1;MLEAF=0.500;MQ=42.00;MQRankSum=0.000;QD=17.17;ReadPosRankSum=-0.193;SOR=0.339	GT:AD:DP:GQ:PL	0/1:56,49:105:99:1831,0,2135
chrX	441021	.	C	T	1906.77	PASS	AC=1;AF=0.500;AN=2;BaseQRankSum=-0.568;ClippingRankSum=0.000;DP=101;ExcessHet=3.0103;FS=0.759;MLEAC=1;MLEAF=0.500;MQ=41.98;MQRankSum=1.050;QD=18.88;ReadPosRankSum=0.261;SOR=0.563	GT:AD:DP:GQ:PL	0/1:49,52:101:99:1935,0,1844
chrX	461741	.	C	T	2363.77	PASS	AC=1;AF=0.500;AN=2;BaseQRankSum=0.871;ClippingRankSum=0.000;DP=110;ExcessHet=3.0103;FS=3.545;MLEAC=1;MLEAF=0.500;MQ=42.10;MQRankSum=0.898;QD=21.49;ReadPosRankSum=0.718;SOR=0.780	GT:AD:DP:GQ:PL	0/1:48,62:110:99:2392,0,1720
chrX	526108	.	G	A	1631.77	PASS	AC=1;AF=0.500;AN=2;BaseQRankSum=-1.320;ClippingRankSum=0.000;DP=94;ExcessHet=3.0103;FS=0.000;MLEAC=1;MLEAF=0.500;MQ=41.98;MQRankSum=-1.022;QD=17.36;ReadPosRankSum=-2.336;SOR=0.696	GT:AD:DP:GQ:PL	0/1:49,45:94:99:1660,0,1832
chrX	589320	.	G	A	1536.77	PASS	AC=1;AF=0.500;AN=2;BaseQRankSum=-1.257;ClippingRankSum=0.000;DP=101;ExcessHet=3.0103;FS=6.279;MLEAC=1;MLEAF=0.500;MQ=41.86;MQRankSum=-1.096;QD=15.22;ReadPosRankSum=-0.684;SOR=0.582	GT:AD:DP:GQ:PL	0/1:56,45:101:99:1565,0,2145
chrX	608247	.	C	T	2048.77	PASS	AC=1;AF=0.500;AN=2;BaseQRankSum=0.189;ClippingRankSum=0.000;DP=117;ExcessHet=3.0103;FS=0.688;MLEAC=1;MLEAF=0.500;MQ=41.86;MQRankSum=-1.470;QD=17.51;ReadPosRankSum=2.353;SOR=0.805	GT:AD:DP:GQ:PL	0/1:61,56:117:99:2077,0,2264
chrX	662866	.	C	T	2618.77	PASS	AC=1;AF=0.500;AN=2;BaseQRankSum=2.113;ClippingRankSum=0.000;DP=120;ExcessHet=3.0103;FS=10.215;MLEAC=1;MLEAF=0.500;MQ=42.00;MQRankSum=0.000;QD=21.82;ReadPosRankSum=0.980;SOR=0.792	GT:AD:DP:GQ:PL	0/1:50,70:120:99:2647,0,1772
chrX	692183	.	C	T	2220.77	PASS	AC=1;AF=0.500;AN=2;BaseQRankSum=0.635;ClippingRankSum=0.000;DP=126;ExcessHet=3.0103;FS=2.302;MLEAC=1;MLEAF=0.500;MQ=41.77;MQRankSum=-1.431;QD=17.63;ReadPosRankSum=-0.596;SOR=0.480	GT:AD:DP:GQ:PL	0/1:64,62:126:99:2249,0,2354
chrX	700613	.	C	T	1666.77	PASS	AC=1;AF=0.500;AN=2;BaseQRankSum=-1.213;ClippingRankSum=0.000;DP=104;ExcessHet=3.0103;FS=8.177;MLEAC=1;MLEAF=0.500;MQ=41.86;MQRankSum=0.910;QD=16.03;ReadPosRankSum=-0.725;SOR=1.493	GT:AD:DP:GQ:PL	0/1:58,46:104:99:1695,0,2232
chrXI	53908	.	C	T	1395.77	PASS	AC=1;AF=0.500;AN=2;BaseQRankSum=-1.421;ClippingRankSum=0.000;DP=101;ExcessHet=3.0103;FS=0.751;MLEAC=1;MLEAF=0.500;MQ=42.00;MQRankSum=0.000;QD=13.82;ReadPosRankSum=1.032;SOR=0.848	GT:AD:DP:GQ:PL	0/1:54,47:101:99:1424,0,1838
chrXI	86154	.	C	T	1862.77	PASS	AC=1;AF=0.500;AN=2;BaseQRankSum=1.721;ClippingRankSum=0.000;DP=103;ExcessHet=3.0103;FS=9.775;MLEAC=1;MLEAF=0.500;MQ=41.86;MQRankSum=0.991;QD=18.09;ReadPosRankSum=0.022;SOR=1.623	GT:AD:DP:GQ:PL	0/1:53,50:103:99:1891,0,1915
chrXI	94155	.	C	T	1786.77	PASS	AC=1;AF=0.500;AN=2;BaseQRankSum=2.120;ClippingRankSum=0.000;DP=103;ExcessHet=3.0103;FS=0.000;MLEAC=1;MLEAF=0.500;MQ=42.00;MQRankSum=0.000;QD=17.35;ReadPosRankSum=1.485;SOR=0.773	GT:AD:DP:GQ:PL	0/1:54,49:103:99:1815,0,2039
chrXI	145742	.	C	T	1482.77	PASS	AC=1;AF=0.500;AN=2;BaseQRankSum=1.672;ClippingRankSum=0.000;DP=110;ExcessHet=3.0103;FS=12.996;MLEAC=1;MLEAF=0.500;MQ=42.00;MQRankSum=0.000;QD=13.48;ReadPosRankSum=1.858;SOR=1.307	GT:AD:DP:GQ:PL	0/1:68,42:110:99:1511,0,2570
chrXI	192174	.	C	T	2176.77	PASS	AC=1;AF=0.500;AN=2;BaseQRankSum=3.058;ClippingRankSum=0.000;DP=108;ExcessHet=3.0103;FS=1.551;MLEAC=1;MLEAF=0.500;MQ=42.00;MQRankSum=0.000;QD=20.16;ReadPosRankSum=-0.362;SOR=0.531	GT:AD:DP:GQ:PL	0/1:49,59:108:99:2205,0,1727
chrXI	259759	.	C	T	1613.77	PASS	AC=1;AF=0.500;AN=2;BaseQRankSum=-2.093;ClippingRankSum=0.000;DP=106;ExcessHet=3.0103;FS=7.641;MLEAC=1;MLEAF=0.500;MQ=42.00;MQRankSum=0.000;QD=15.22;ReadPosRankSum=-1.535;SOR=1.132	GT:AD:DP:GQ:PL	0/1:60,46:106:99:1642,0,2320
chrXI	276533	.	G	A	1928.77	PASS	AC=1;AF=0.500;AN=2;BaseQRankSum=0.728;ClippingRankSum=0.000;DP=98;ExcessHet=3.0103;FS=0.744;MLEAC=1;MLEAF=0.500;MQ=41.98;MQRankSum=1.084;QD=19.68;ReadPosRankSum=2.355;SOR=0.613	GT:AD:DP:GQ:PL	0/1:46,52:98:99:1957,0,1661
chrXI	307189	.	C	T	1862.77	PASS	AC=1;AF=0.500;AN=2;BaseQRankSum=-0.089;ClippingRankSum=0.000;DP=91;ExcessHet=3.0103;FS=1.725;MLEAC=1;MLEAF=0.500;MQ=42.00;MQRankSum=0.000;QD=20.47;ReadPosRankSum=0.316;SOR=0.473	GT:AD:DP:GQ:PL	0/1:41,50:91:99:1891,0,1490
chrXI	327734	.	G	A	1527.77	PASS	AC=1;AF=0.500;AN=2;BaseQRankSum=0.265;ClippingRankSum=0.000;DP=85;ExcessHet=3.0103;FS=1.771;MLEAC=1;MLEAF=0.500;MQ=42.00;MQRankSum=0.000;QD=17.97;ReadPosRankSum=0.330;SOR=0.940	GT:AD:DP:GQ:PL	0/1:42,43:85:99:1556,0,1511
chrXI	465312	.	C	T	1743.77	PASS	AC=1;AF=0.500;AN=2;BaseQRankSum=0.695;ClippingRankSum=0.000;DP=100;ExcessHet=3.0103;FS=1.619;MLEAC=1;MLEAF=0.500;MQ=42.00;MQRankSum=0.000;QD=17.44;ReadPosRankSum=-0.121;SOR=0.488	GT:AD:DP:GQ:PL	0/1:50,50:100:99:1772,0,1790
chrXI	494662	.	C	T	2395.77	PASS	AC=1;AF=0.500;AN=2;BaseQRankSum=1.502;ClippingRankSum=0.000;DP=122;ExcessHet=3.0103;FS=0.000;MLEAC=1;MLEAF=0.500;MQ=42.00;MQRankSum=0.000;QD=19.64;ReadPosRankSum=1.039;SOR=0.731	GT:AD:DP:GQ:PL	0/1:58,64:122:99:2424,0,2062
chrXI	615189	.	C	T	2046.77	PASS	AC=1;AF=0.500;AN=2;BaseQRankSum=-0.661;ClippingRankSum=0.000;DP=111;ExcessHet=3.0103;FS=0.707;MLEAC=1;MLEAF=0.500;MQ=42.00;MQRankSum=0.000;QD=18.44;ReadPosRankSum=-1.039;SOR=0.801	GT:AD:DP:GQ:PL	0/1:55,56:111:99:2075,0,2004
chrXI	616384	.	C	T	1946.77	PASS	AC=1;AF=0.500;AN=2;BaseQRankSum=2.342;ClippingRankSum=0.000;DP=104;ExcessHet=3.0103;FS=0.000;MLEAC=1;MLEAF=0.500;MQ=42.00;MQRankSum=0.000;QD=18.72;ReadPosRankSum=-1.216;SOR=0.693	GT:AD:DP:GQ:PL	0/1:52,52:104:99:1975,0,1875
chrXII	40888	.	G	A	1236.77	PASS	AC=1;AF=0.500;AN=2;BaseQRankSum=0.709;ClippingRankSum=0.000;DP=74;ExcessHet=3.0103;FS=12.129;MLEAC=1;MLEAF=0.500;MQ=42.00;MQRankSum=0.000;QD=16.71;ReadPosRankSum=-0.509;SOR=1.047	GT:AD:DP:GQ:PL	0/1:40,34:74:99:1265,0,1528
chrXII	104971	.	C	T	1738.77	PASS	AC=1;AF=0.500;AN=2;BaseQRankSum=-0.619;ClippingRankSum=0.000;DP=111;ExcessHet=3.0103;FS=0.000;MLEAC=1;MLEAF=0.500;MQ=42.00;MQRankSum=0.000;QD=15.66;ReadPosRankSum=0.843;SOR=0.625	GT:AD:DP:GQ:PL	0/1:62,49:111:99:1767,0,2345
chrXII	114660	.	C	T	2085.77	PASS	AC=1;AF=0.500;AN=2;BaseQRankSum=-0.011;ClippingRankSum=0.000;DP=105;ExcessHet=3.0103;FS=0.000;MLEAC=1;MLEAF=0.500;MQ=42.00;MQRankSum=0.000;QD=19.86;ReadPosRankSum=0.096;SOR=0.703	GT:AD:DP:GQ:PL	0/1:48,57:105:99:2114,0,1754
chrXII	154908	.	C	T	1631.77	PASS	AC=1;AF=0.500;AN=2;BaseQRankSum=0.877;ClippingRankSum=0.000;DP=103;ExcessHet=3.0103;FS=4.986;MLEAC=1;MLEAF=0.500;MQ=41.86;MQRankSum=0.900;QD=15.84;ReadPosRankSum=-0.338;SOR=0.351	GT:AD:DP:GQ:PL	0/1:58,45:103:99:1660,0,2192
chrXII	168991	.	G	A	2082.77	PASS	AC=1;AF=0.500;AN=2;BaseQRankSum=-0.666;ClippingRankSum=0.000;DP=116;ExcessHet=3.0103;FS=2.340;MLEAC=1;MLEAF=0.500;MQ=41.98;MQRankSum=-1.000;QD=17.95;ReadPosRankSum=0.216;SOR=0.851	GT:AD:DP:GQ:PL	0/1:59,57:116:99:2111,0,2199
chrXII	224507	.	G	A	1551.77	PASS	AC=1;AF=0.500;AN=2;BaseQRankSum=-0.471;ClippingRankSum=0.000;DP=87;ExcessHet=3.0103;FS=3.008;MLEAC=1;MLEAF=0.500;MQ=42.00;MQRankSum=0.000;QD=17.84;ReadPosRankSum=-1.731;SOR=0.401	GT:AD:DP:GQ:PL	0/1:43,44:87:99:1580,0,1622
chrXII	235407	.	C	T	1564.77	PASS	AC=1;AF=0.500;AN=2;BaseQRankSum=0.828;ClippingRankSum=0.000;DP=85;ExcessHet=3.0103;FS=8.870;MLEAC=1;MLEAF=0.500;MQ=42.00;MQRankSum=0.000;QD=18.41;ReadPosRankSum=-0.183;SOR=0.593	GT:AD:DP:GQ:PL	0/1:43,42:85:99:1593,0,1635
chrXII	282902	.	C	T	1861.77	PASS	AC=1;AF=0.500;AN=2;BaseQRankSum=-0.576;ClippingRankSum=0.000;DP=112;ExcessHet=3.0103;FS=4.579;MLEAC=1;MLEAF=0.500;MQ=41.98;MQRankSum=0.932;QD=16.62;ReadPosRankSum=1.042;SOR=0.927	GT:AD:DP:GQ:PL	0/1:61,51:112:99:1890,0,2291
chrXII	286759	.	C	T	1867.77	PASS	AC=1;AF=0.500;AN=2;BaseQRankSum=-0.833;ClippingRankSum=0.000;DP=108;ExcessHet=3.0103;FS=1.545;MLEAC=1;MLEAF=0.500;MQ=42.00;MQRankSum=0.000;QD=17.46;ReadPosRankSum=-0.194;SOR=0.538	GT:AD:DP:GQ:PL	0/1:56,51:107:99:1896,0,2121
chrXII	289302	.	C	T	1775.77	PASS	AC=1;AF=0.500;AN=2;BaseQRankSum=-0.656;ClippingRankSum=0.000;DP=100;ExcessHet=3.0103;FS=0.000;MLEAC=1;MLEAF=0.500;MQ=42.00;MQRankSum=0.000;QD=17.76;ReadPosRankSum=-0.548;SOR=0.767	GT:AD:DP:GQ:PL	0/1:49,51:100:99:1804,0,1748
chrXII	290143	.	C	T	1580.77	PASS	AC=1;AF=0.500;AN=2;BaseQRankSum=-0.113;ClippingRankSum=0.000;DP=100;ExcessHet=3.0103;FS=0.747;MLEAC=1;MLEAF=0.500;MQ=41.86;MQRankSum=-1.098;QD=15.97;ReadPosRankSum=-0.026;SOR=0.608	GT:AD:DP:GQ:PL	0/1:55,44:99:99:1609,0,2090
chrXII	292251	.	C	T	1623.77	PASS	AC=1;AF=0.500;AN=2;BaseQRankSum=0.718;ClippingRankSum=0.000;DP=87;ExcessHet=3.0103;FS=0.000;MLEAC=1;MLEAF=0.500;MQ=41.98;MQRankSum=-0.966;QD=18.66;ReadPosRankSum=1.233;SOR=0.732	GT:AD:DP:GQ:PL	0/1:43,44:87:99:1652,0,1614
chrXII	348744	.	G	A	1072.77	PASS	AC=1;AF=0.500;AN=2;BaseQRankSum=2.185;ClippingRankSum=0.000;DP=79;ExcessHet=3.0103;FS=0.945;MLEAC=1;MLEAF=0.500;MQ=42.00;MQRankSum=0.000;QD=13.58;ReadPosRankSum=1.124;SOR=0.941	GT:AD:DP:GQ:PL	0/1:46,33:79:99:1101,0,1650
chrXII	370116	.	G	A	2347.77	PASS	AC=1;AF=0.500;AN=2;BaseQRankSum=1.787;ClippingRankSum=0.000;DP=128;ExcessHet=3.0103;FS=0.000;MLEAC=1;MLEAF=0.500;MQ=42.00;MQRankSum=0.000;QD=18.34;ReadPosRankSum=1.247;SOR=0.694	GT:AD:DP:GQ:PL	0/1:65,63:128:99:2376,0,2444
chrXII	415518	.	G	A	1716.77	PASS	AC=1;AF=0.500;AN=2;BaseQRankSum=2.622;ClippingRankSum=0.000;DP=88;ExcessHet=3.0103;FS=5.449;MLEAC=1;MLEAF=0.500;MQ=41.51;MQRankSum=-0.466;QD=19.51;ReadPosRankSum=-1.213;SOR=0.877	GT:AD:DP:GQ:PL	0/1:41,47:88:99:1745,0,1434
chrXII	448679	.	G	A	2101.77	PASS	AC=1;AF=0.500;AN=2;BaseQRankSum=0.382;ClippingRankSum=0.000;DP=101;ExcessHet=3.0103;FS=0.737;MLEAC=1;MLEAF=0.500;MQ=41.98;MQRankSum=-0.895;QD=20.81;ReadPosRankSum=0.518;SOR=0.776	GT:AD:DP:GQ:PL	0/1:46,55:101:99:2130,0,1715
chrXII	498837	.	C	T	2243.77	PASS	AC=1;AF=0.500;AN=2;BaseQRankSum=-0.062;ClippingRankSum=0.000;DP=108;ExcessHet=3.0103;FS=0.718;MLEAC=1;MLEAF=0.500;MQ=42.00;MQRankSum=0.000;QD=20.78;ReadPosRankSum=0.240;SOR=0.602	GT:AD:DP:GQ:PL	0/1:48,60:108:99:2272,0,1739
chrXII	660845	.	C	T	2101.77	PASS	AC=1;AF=0.500;AN=2;BaseQRankSum=-0.730;ClippingRankSum=0.000;DP=110;ExcessHet=3.0103;FS=7.677;MLEAC=1;MLEAF=0.500;MQ=42.00;MQRankSum=0.000;QD=19.11;ReadPosRankSum=1.901;SOR=1.406	GT:AD:DP:GQ:PL	0/1:53,57:110:99:2130,0,1892
chrXII	703808	.	C	T	1167.77	PASS	AC=1;AF=0.500;AN=2;BaseQRankSum=2.181;ClippingRankSum=0.000;DP=81;ExcessHet=3.0103;FS=3.022;MLEAC=1;MLEAF=0.500;MQ=41.98;MQRankSum=0.854;QD=14.42;ReadPosRankSum=0.241;SOR=0.425	GT:AD:DP:GQ:PL	0/1:48,33:81:99:1196,0,1820
chrXII	730572	.	C	T	1723.77	PASS	AC=1;AF=0.500;AN=2;BaseQRankSum=0.875;ClippingRankSum=0.000;DP=99;ExcessHet=3.0103;FS=13.478;MLEAC=1;MLEAF=0.500;MQ=42.00;MQRankSum=0.000;QD=17.41;ReadPosRankSum=-1.334;SOR=0.588	GT:AD:DP:GQ:PL	0/1:52,47:99:99:1752,0,1949
chrXII	732471	.	C	T	1557.77	PASS	AC=1;AF=0.500;AN=2;BaseQRankSum=1.182;ClippingRankSum=0.000;DP=197;ExcessHet=3.0103;FS=2.067;MLEAC=1;MLEAF=0.500;MQ=41.91;MQRankSum=1.022;QD=7.91;ReadPosRankSum=-2.699;SOR=0.508	GT:AD:DP:GQ:PL	0/1:147,50:197:99:1586,0,5764
chrXII	732996	.	G	A	2088.77	PASS	AC=1;AF=0.500;AN=2;BaseQRankSum=0.210;ClippingRankSum=0.000;DP=225;ExcessHet=3.0103;FS=1.143;MLEAC=1;MLEAF=0.500;MQ=42.00;MQRankSum=0.000;QD=9.28;ReadPosRankSum=0.971;SOR=0.810	GT:AD:DP:GQ:PL	0/1:160,65:225:99:2117,0,6248
chrXII	766813	.	C	T	1747.77	PASS	AC=1;AF=0.500;AN=2;BaseQRankSum=1.377;ClippingRankSum=0.000;DP=95;ExcessHet=3.0103;FS=0.000;MLEAC=1;MLEAF=0.500;MQ=41.98;MQRankSum=1.011;QD=18.40;ReadPosRankSum=-0.847;SOR=0.657	GT:AD:DP:GQ:PL	0/1:48,47:95:99:1776,0,1747
chrXII	771913	.	G	A	1870.77	PASS	AC=1;AF=0.500;AN=2;BaseQRankSum=-0.013;ClippingRankSum=0.000;DP=118;ExcessHet=3.0103;FS=2.373;MLEAC=1;MLEAF=0.500;MQ=42.00;MQRankSum=0.000;QD=15.85;ReadPosRankSum=-0.700;SOR=0.550	GT:AD:DP:GQ:PL	0/1:65,53:118:99:1899,0,2484
chrXII	797173	.	C	T	1827.77	PASS	AC=1;AF=0.500;AN=2;BaseQRankSum=1.223;ClippingRankSum=0.000;DP=96;ExcessHet=3.0103;FS=1.654;MLEAC=1;MLEAF=0.500;MQ=41.95;MQRankSum=0.075;QD=19.24;ReadPosRankSum=0.566;SOR=0.909	GT:AD:DP:GQ:PL	0/1:46,49:95:99:1856,0,1704
chrXII	813938	.	C	T	2091.77	PASS	AC=1;AF=0.500;AN=2;BaseQRankSum=-0.150;ClippingRankSum=0.000;DP=117;ExcessHet=3.0103;FS=8.707;MLEAC=1;MLEAF=0.500;MQ=42.00;MQRankSum=0.000;QD=17.88;ReadPosRankSum=1.275;SOR=1.442	GT:AD:DP:GQ:PL	0/1:59,58:117:99:2120,0,2145
chrXII	816015	.	C	T	1892.77	PASS	AC=1;AF=0.500;AN=2;BaseQRankSum=1.916;ClippingRankSum=0.000;DP=93;ExcessHet=3.0103;FS=0.000;MLEAC=1;MLEAF=0.500;MQ=42.00;MQRankSum=0.000;QD=20.35;ReadPosRankSum=0.514;SOR=0.650	GT:AD:DP:GQ:PL	0/1:43,50:93:99:1921,0,1540
chrXII	816027	.	G	A	2008.77	PASS	AC=1;AF=0.500;AN=2;BaseQRankSum=0.069;ClippingRankSum=0.000;DP=97;ExcessHet=3.0103;FS=0.756;MLEAC=1;MLEAF=0.500;MQ=42.00;MQRankSum=0.000;QD=20.71;ReadPosRankSum=0.103;SOR=0.793	GT:AD:DP:GQ:PL	0/1:44,53:97:99:2037,0,1637
chrXII	829474	.	C	T	2279.77	PASS	AC=1;AF=0.500;AN=2;BaseQRankSum=0.542;ClippingRankSum=0.000;DP=115;ExcessHet=3.0103;FS=18.480;MLEAC=1;MLEAF=0.500;MQ=42.00;MQRankSum=0.000;QD=19.82;ReadPosRankSum=1.653;SOR=0.636	GT:AD:DP:GQ:PL	0/1:53,62:115:99:2308,0,1970
chrXII	924901	.	C	T	2342.77	PASS	AC=1;AF=0.500;AN=2;BaseQRankSum=0.534;ClippingRankSum=0.000;DP=106;ExcessHet=3.0103;FS=2.573;MLEAC=1;MLEAF=0.500;MQ=41.86;MQRankSum=-0.823;QD=22.10;ReadPosRankSum=-0.906;SOR=0.445	GT:AD:DP:GQ:PL	0/1:44,62:106:99:2371,0,1560
chrXII	965078	.	C	T	1985.77	PASS	AC=1;AF=0.500;AN=2;BaseQRankSum=-0.490;ClippingRankSum=0.000;DP=118;ExcessHet=3.0103;FS=0.687;MLEAC=1;MLEAF=0.500;MQ=42.00;MQRankSum=0.000;QD=16.83;ReadPosRankSum=-1.385;SOR=0.581	GT:AD:DP:GQ:PL	0/1:63,55:118:99:2014,0,2375
chrXII	1002252	.	G	A	1725.77	PASS	AC=1;AF=0.500;AN=2;BaseQRankSum=-1.396;ClippingRankSum=0.000;DP=80;ExcessHet=3.0103;FS=4.755;MLEAC=1;MLEAF=0.500;MQ=42.14;MQRankSum=-1.168;QD=21.57;ReadPosRankSum=-2.446;SOR=1.329	GT:AD:DP:GQ:PL	0/1:33,47:80:99:1754,0,1154
chrXII	1028756	.	C	T	1951.77	PASS	AC=1;AF=0.500;AN=2;BaseQRankSum=1.830;ClippingRankSum=0.000;DP=107;ExcessHet=3.0103;FS=6.124;MLEAC=1;MLEAF=0.500;MQ=42.00;MQRankSum=0.000;QD=18.24;ReadPosRankSum=1.110;SOR=0.327	GT:AD:DP:GQ:PL	0/1:54,53:107:99:1980,0,1986
chrXII	1044238	.	C	T	2008.77	PASS	AC=1;AF=0.500;AN=2;BaseQRankSum=1.923;ClippingRankSum=0.000;DP=101;ExcessHet=3.0103;FS=3.695;MLEAC=1;MLEAF=0.500;MQ=42.00;MQRankSum=0.000;QD=19.89;ReadPosRankSum=-0.331;SOR=0.691	GT:AD:DP:GQ:PL	0/1:47,54:101:99:2037,0,1683
chrXIII	37523	.	G	A	1981.77	PASS	AC=1;AF=0.500;AN=2;BaseQRankSum=-0.071;ClippingRankSum=0.000;DP=91;ExcessHet=3.0103;FS=0.798;MLEAC=1;MLEAF=0.500;MQ=41.84;MQRankSum=1.230;QD=21.78;ReadPosRankSum=-1.686;SOR=0.585	GT:AD:DP:GQ:PL	0/1:37,54:91:99:2010,0,1281
chrXIII	41882	.	C	T	1612.77	PASS	AC=1;AF=0.500;AN=2;BaseQRankSum=0.170;ClippingRankSum=0.000;DP=99;ExcessHet=3.0103;FS=8.104;MLEAC=1;MLEAF=0.500;MQ=42.34;MQRankSum=0.757;QD=16.29;ReadPosRankSum=-0.025;SOR=1.382	GT:AD:DP:GQ:PL	0/1:54,45:99:99:1641,0,1961
chrXIII	110005	.	G	A	1791.77	PASS	AC=1;AF=0.500;AN=2;BaseQRankSum=-1.188;ClippingRankSum=0.000;DP=82;ExcessHet=3.0103;FS=4.343;MLEAC=1;MLEAF=0.500;MQ=41.95;MQRankSum=1.734;QD=22.12;ReadPosRankSum=-0.117;SOR=0.663	GT:AD:DP:GQ:PL	0/1:33,48:81:99:1820,0,1194
chrXIII	122091	.	G	A	1941.77	PASS	AC=1;AF=0.500;AN=2;BaseQRankSum=2.413;ClippingRankSum=0.000;DP=91;ExcessHet=3.0103;FS=6.765;MLEAC=1;MLEAF=0.500;MQ=42.00;MQRankSum=0.000;QD=21.34;ReadPosRankSum=-0.668;SOR=0.981	GT:AD:DP:GQ:PL	0/1:40,51:91:99:1970,0,1399
chrXIII	164321	.	G	A	1460.77	PASS	AC=1;AF=0.500;AN=2;BaseQRankSum=0.754;ClippingRankSum=0.000;DP=88;ExcessHet=3.0103;FS=0.000;MLEAC=1;MLEAF=0.500;MQ=42.00;MQRankSum=0.000;QD=16.60;ReadPosRankSum=-0.423;SOR=0.651	GT:AD:DP:GQ:PL	0/1:47,41:88:99:1489,0,1760
chrXIII	171557	.	C	T	2185.77	PASS	AC=1;AF=0.500;AN=2;BaseQRankSum=0.423;ClippingRankSum=0.000;DP=116;ExcessHet=3.0103;FS=4.470;MLEAC=1;MLEAF=0.500;MQ=42.00;MQRankSum=0.000;QD=18.84;ReadPosRankSum=0.721;SOR=0.407	GT:AD:DP:GQ:PL	0/1:57,59:116:99:2214,0,2096
chrXIII	183331	.	C	T	1637.77	PASS	AC=1;AF=0.500;AN=2;BaseQRankSum=0.927;ClippingRankSum=0.000;DP=100;ExcessHet=3.0103;FS=2.622;MLEAC=1;MLEAF=0.500;MQ=42.00;MQRankSum=0.000;QD=16.38;ReadPosRankSum=-0.820;SOR=0.530	GT:AD:DP:GQ:PL	0/1:55,45:100:99:1666,0,2029
chrXIII	220328	.	C	T	2297.77	PASS	AC=1;AF=0.500;AN=2;BaseQRankSum=1.483;ClippingRankSum=0.000;DP=115;ExcessHet=3.0103;FS=0.000;MLEAC=1;MLEAF=0.500;MQ=41.98;MQRankSum=1.080;QD=19.98;ReadPosRankSum=1.077;SOR=0.709	GT:AD:DP:GQ:PL	0/1:54,61:115:99:2326,0,1966
chrXIII	220873	.	C	T	1960.77	PASS	AC=1;AF=0.500;AN=2;BaseQRankSum=-1.128;ClippingRankSum=0.000;DP=106;ExcessHet=3.0103;FS=0.733;MLEAC=1;MLEAF=0.500;MQ=42.00;MQRankSum=0.000;QD=18.50;ReadPosRankSum=-0.310;SOR=0.852	GT:AD:DP:GQ:PL	0/1:53,53:106:99:1989,0,2000
chrXIII	228878	.	G	A	2008.77	PASS	AC=1;AF=0.500;AN=2;BaseQRankSum=0.712;ClippingRankSum=0.000;DP=99;ExcessHet=3.0103;FS=9.586;MLEAC=1;MLEAF=0.500;MQ=42.00;MQRankSum=0.000;QD=20.29;ReadPosRankSum=2.724;SOR=1.363	GT:AD:DP:GQ:PL	0/1:46,53:99:99:2037,0,1681
chrXIII	230685	.	T	G	57.74	PASS	AC=2;AF=1.00;AN=2;DP=2;ExcessHet=3.0103;FS=0.000;MLEAC=2;MLEAF=1.00;MQ=42.00;QD=28.87;SOR=0.693	GT:AD:DP:GQ:PL	1/1:0,2:2:6:85,6,0
chrXIII	258121	.	G	A	1820.77	PASS	AC=1;AF=0.500;AN=2;BaseQRankSum=-1.582;ClippingRankSum=0.000;DP=95;ExcessHet=3.0103;FS=0.000;MLEAC=1;MLEAF=0.500;MQ=42.00;MQRankSum=0.000;QD=19.17;ReadPosRankSum=-2.712;SOR=0.708	GT:AD:DP:GQ:PL	0/1:44,51:95:99:1849,0,1637
chrXIII	363097	.	C	T	1461.77	PASS	AC=1;AF=0.500;AN=2;BaseQRankSum=1.041;ClippingRankSum=0.000;DP=87;ExcessHet=3.0103;FS=4.170;MLEAC=1;MLEAF=0.500;MQ=41.74;MQRankSum=0.989;QD=17.61;ReadPosRankSum=1.228;SOR=0.556	GT:AD:DP:GQ:PL	0/1:43,40:83:99:1490,0,1604
chrXIII	392504	.	G	A	1972.77	PASS	AC=1;AF=0.500;AN=2;BaseQRankSum=1.854;ClippingRankSum=0.000;DP=95;ExcessHet=3.0103;FS=0.000;MLEAC=1;MLEAF=0.500;MQ=41.98;MQRankSum=1.145;QD=20.77;ReadPosRankSum=0.826;SOR=0.730	GT:AD:DP:GQ:PL	0/1:42,53:95:99:2001,0,1507
chrXIII	400292	.	G	A	1693.77	PASS	AC=1;AF=0.500;AN=2;BaseQRankSum=-0.145;ClippingRankSum=0.000;DP=101;ExcessHet=3.0103;FS=3.680;MLEAC=1;MLEAF=0.500;MQ=42.00;MQRankSum=0.000;QD=16.77;ReadPosRankSum=0.303;SOR=1.060	GT:AD:DP:GQ:PL	0/1:55,46:101:99:1722,0,2114
chrXIII	478366	.	C	T	2173.77	PASS	AC=1;AF=0.500;AN=2;BaseQRankSum=1.087;ClippingRankSum=0.000;DP=110;ExcessHet=3.0103;FS=5.972;MLEAC=1;MLEAF=0.500;MQ=42.00;MQRankSum=0.000;QD=19.76;ReadPosRankSum=-0.589;SOR=0.404	GT:AD:DP:GQ:PL	0/1:51,59:110:99:2202,0,1871
chrXIII	504904	.	G	A	1529.77	PASS	AC=1;AF=0.500;AN=2;BaseQRankSum=-0.135;ClippingRankSum=0.000;DP=96;ExcessHet=3.0103;FS=11.928;MLEAC=1;MLEAF=0.500;MQ=41.43;MQRankSum=2.067;QD=15.94;ReadPosRankSum=0.037;SOR=0.991	GT:AD:DP:GQ:PL	0/1:53,43:96:99:1558,0,1974
chrXIII	535010	.	C	T	1279.77	PASS	AC=1;AF=0.500;AN=2;BaseQRankSum=1.221;ClippingRankSum=0.000;DP=91;ExcessHet=3.0103;FS=5.479;MLEAC=1;MLEAF=0.500;MQ=42.00;MQRankSum=0.000;QD=14.22;ReadPosRankSum=-0.184;SOR=0.736	GT:AD:DP:GQ:PL	0/1:54,36:90:99:1308,0,2016
chrXIII	541069	.	C	T	1839.77	PASS	AC=1;AF=0.500;AN=2;BaseQRankSum=0.776;ClippingRankSum=0.000;DP=118;ExcessHet=3.0103;FS=4.611;MLEAC=1;MLEAF=0.500;MQ=42.00;MQRankSum=0.000;QD=15.59;ReadPosRankSum=-1.145;SOR=0.386	GT:AD:DP:GQ:PL	0/1:67,51:118:99:1868,0,2539
chrXIII	541174	.	C	T	1848.77	PASS	AC=1;AF=0.500;AN=2;BaseQRankSum=0.200;ClippingRankSum=0.000;DP=100;ExcessHet=3.0103;FS=0.000;MLEAC=1;MLEAF=0.500;MQ=42.00;MQRankSum=0.000;QD=18.49;ReadPosRankSum=0.261;SOR=0.693	GT:AD:DP:GQ:PL	0/1:50,50:100:99:1877,0,1883
chrXIII	549957	.	G	A	1601.77	PASS	AC=1;AF=0.500;AN=2;BaseQRankSum=1.022;ClippingRankSum=0.000;DP=101;ExcessHet=3.0103;FS=3.768;MLEAC=1;MLEAF=0.500;MQ=42.00;MQRankSum=0.000;QD=15.86;ReadPosRankSum=0.378;SOR=0.385	GT:AD:DP:GQ:PL	0/1:57,44:101:99:1630,0,2181
chrXIII	561988	.	C	T	1961.77	PASS	AC=1;AF=0.500;AN=2;BaseQRankSum=0.364;ClippingRankSum=0.000;DP=111;ExcessHet=3.0103;FS=2.436;MLEAC=1;MLEAF=0.500;MQ=41.98;MQRankSum=0.991;QD=17.67;ReadPosRankSum=-0.096;SOR=0.764	GT:AD:DP:GQ:PL	0/1:57,54:111:99:1990,0,2073
chrXIII	566239	.	C	T	1810.77	PASS	AC=1;AF=0.500;AN=2;BaseQRankSum=1.151;ClippingRankSum=0.000;DP=104;ExcessHet=3.0103;FS=11.013;MLEAC=1;MLEAF=0.500;MQ=41.86;MQRankSum=-1.020;QD=17.41;ReadPosRankSum=0.795;SOR=1.326	GT:AD:DP:GQ:PL	0/1:54,50:104:99:1839,0,2015
chrXIII	591609	.	G	A	2040.77	PASS	AC=1;AF=0.500;AN=2;BaseQRankSum=-0.874;ClippingRankSum=0.000;DP=110;ExcessHet=3.0103;FS=0.000;MLEAC=1;MLEAF=0.500;MQ=41.87;MQRankSum=-0.946;QD=18.55;ReadPosRankSum=0.921;SOR=0.761	GT:AD:DP:GQ:PL	0/1:53,57:110:99:2069,0,1983
chrXIII	625263	.	C	T	1842.77	PASS	AC=1;AF=0.500;AN=2;BaseQRankSum=1.174;ClippingRankSum=0.000;DP=104;ExcessHet=3.0103;FS=0.000;MLEAC=1;MLEAF=0.500;MQ=42.00;MQRankSum=0.000;QD=17.72;ReadPosRankSum=0.116;SOR=0.760	GT:AD:DP:GQ:PL	0/1:51,53:104:99:1871,0,1804
chrXIII	645573	.	C	T	1301.77	PASS	AC=1;AF=0.500;AN=2;BaseQRankSum=1.600;ClippingRankSum=0.000;DP=87;ExcessHet=3.0103;FS=0.000;MLEAC=1;MLEAF=0.500;MQ=41.83;MQRankSum=0.864;QD=14.96;ReadPosRankSum=0.748;SOR=0.640	GT:AD:DP:GQ:PL	0/1:51,36:87:99:1330,0,1869
chrXIII	660483	.	G	A	2188.77	PASS	AC=1;AF=0.500;AN=2;BaseQRankSum=-0.201;ClippingRankSum=0.000;DP=108;ExcessHet=3.0103;FS=3.556;MLEAC=1;MLEAF=0.500;MQ=41.86;MQRankSum=-0.900;QD=20.46;ReadPosRankSum=0.665;SOR=0.826	GT:AD:DP:GQ:PL	0/1:49,58:107:99:2217,0,1825
chrXIII	660922	.	G	A	2222.77	PASS	AC=1;AF=0.500;AN=2;BaseQRankSum=2.199;ClippingRankSum=0.000;DP=121;ExcessHet=3.0103;FS=13.402;MLEAC=1;MLEAF=0.500;MQ=42.00;MQRankSum=0.000;QD=18.37;ReadPosRankSum=0.772;SOR=1.068	GT:AD:DP:GQ:PL	0/1:62,59:121:99:2251,0,2348
chrXIII	730274	.	C	T	1140.77	PASS	AC=1;AF=0.500;AN=2;BaseQRankSum=0.005;ClippingRankSum=0.000;DP=92;ExcessHet=3.0103;FS=1.792;MLEAC=1;MLEAF=0.500;MQ=42.00;MQRankSum=0.000;QD=12.40;ReadPosRankSum=1.802;SOR=0.505	GT:AD:DP:GQ:PL	0/1:58,34:92:99:1169,0,2259
chrXIII	746196	.	C	T	1459.77	PASS	AC=1;AF=0.500;AN=2;BaseQRankSum=-2.314;ClippingRankSum=0.000;DP=96;ExcessHet=3.0103;FS=2.674;MLEAC=1;MLEAF=0.500;MQ=42.00;MQRankSum=0.000;QD=15.21;ReadPosRankSum=0.636;SOR=0.927	GT:AD:DP:GQ:PL	0/1:55,41:96:99:1488,0,2133
chrXIII	774666	.	C	T	1937.77	PASS	AC=1;AF=0.500;AN=2;BaseQRankSum=0.804;ClippingRankSum=0.000;DP=109;ExcessHet=3.0103;FS=4.741;MLEAC=1;MLEAF=0.500;MQ=42.00;MQRankSum=0.000;QD=17.94;ReadPosRankSum=0.713;SOR=0.639	GT:AD:DP:GQ:PL	0/1:54,54:108:99:1966,0,1920
chrXIII	777272	.	C	T	1929.77	PASS	AC=1;AF=0.500;AN=2;BaseQRankSum=1.408;ClippingRankSum=0.000;DP=108;ExcessHet=3.0103;FS=1.520;MLEAC=1;MLEAF=0.500;MQ=41.87;MQRankSum=0.982;QD=17.87;ReadPosRankSum=-1.871;SOR=0.853	GT:AD:DP:GQ:PL	0/1:56,52:108:99:1958,0,2073
chrXIII	864210	.	G	A	1534.77	PASS	AC=1;AF=0.500;AN=2;BaseQRankSum=1.370;ClippingRankSum=0.000;DP=104;ExcessHet=3.0103;FS=0.769;MLEAC=1;MLEAF=0.500;MQ=42.00;MQRankSum=0.000;QD=14.76;ReadPosRankSum=-0.884;SOR=0.808	GT:AD:DP:GQ:PL	0/1:61,43:104:99:1563,0,2254
chrXIII	882856	.	G	A	1713.77	PASS	AC=1;AF=0.500;AN=2;BaseQRankSum=-1.068;ClippingRankSum=0.000;DP=110;ExcessHet=3.0103;FS=7.581;MLEAC=1;MLEAF=0.500;MQ=42.00;MQRankSum=0.000;QD=15.58;ReadPosRankSum=-0.284;SOR=1.424	GT:AD:DP:GQ:PL	0/1:61,49:110:99:1742,0,2264
chrXIV	19434	.	G	A	2193.77	PASS	AC=1;AF=0.500;AN=2;BaseQRankSum=-1.075;ClippingRankSum=0.000;DP=114;ExcessHet=3.0103;FS=5.777;MLEAC=1;MLEAF=0.500;MQ=42.00;MQRankSum=0.000;QD=19.24;ReadPosRankSum=0.018;SOR=0.485	GT:AD:DP:GQ:PL	0/1:54,60:114:99:2222,0,1982
chrXIV	34246	.	G	A	1790.77	PASS	AC=1;AF=0.500;AN=2;BaseQRankSum=0.335;ClippingRankSum=0.000;DP=102;ExcessHet=3.0103;FS=3.714;MLEAC=1;MLEAF=0.500;MQ=41.86;MQRankSum=-0.980;QD=17.56;ReadPosRankSum=-1.255;SOR=1.148	GT:AD:DP:GQ:PL	0/1:51,51:102:99:1819,0,1861
chrXIV	51508	.	G	A	1625.77	PASS	AC=1;AF=0.500;AN=2;BaseQRankSum=0.444;ClippingRankSum=0.000;DP=94;ExcessHet=3.0103;FS=3.887;MLEAC=1;MLEAF=0.500;MQ=42.00;MQRankSum=0.000;QD=17.30;ReadPosRankSum=0.044;SOR=1.123	GT:AD:DP:GQ:PL	0/1:50,44:94:99:1654,0,1915
chrXIV	51704	.	G	A	1590.77	PASS	AC=1;AF=0.500;AN=2;BaseQRankSum=-0.271;ClippingRankSum=0.000;DP=83;ExcessHet=3.0103;FS=4.330;MLEAC=1;MLEAF=0.500;MQ=41.83;MQRankSum=-0.917;QD=19.17;ReadPosRankSum=-0.672;SOR=1.287	GT:AD:DP:GQ:PL	0/1:39,44:83:99:1619,0,1436
chrXIV	95533	.	G	A	1795.77	PASS	AC=1;AF=0.500;AN=2;BaseQRankSum=1.702;ClippingRankSum=0.000;DP=102;ExcessHet=3.0103;FS=0.000;MLEAC=1;MLEAF=0.500;MQ=41.84;MQRankSum=1.380;QD=17.61;ReadPosRankSum=1.022;SOR=0.631	GT:AD:DP:GQ:PL	0/1:53,49:102:99:1824,0,1969
chrXIV	110502	.	G	A	1988.77	PASS	AC=1;AF=0.500;AN=2;BaseQRankSum=0.463;ClippingRankSum=0.000;DP=103;ExcessHet=3.0103;FS=0.734;MLEAC=1;MLEAF=0.500;MQ=41.86;MQRankSum=-0.915;QD=19.31;ReadPosRankSum=-0.308;SOR=0.804	GT:AD:DP:GQ:PL	0/1:48,55:103:99:2017,0,1713
chrXIV	116225	.	C	T	1407.77	PASS	AC=1;AF=0.500;AN=2;BaseQRankSum=-1.254;ClippingRankSum=0.000;DP=95;ExcessHet=3.0103;FS=2.764;MLEAC=1;MLEAF=0.500;MQ=41.85;MQRankSum=0.874;QD=14.82;ReadPosRankSum=0.600;SOR=1.050	GT:AD:DP:GQ:PL	0/1:55,40:95:99:1436,0,2060
chrXIV	169530	.	G	A	2467.77	PASS	AC=1;AF=0.500;AN=2;BaseQRankSum=0.793;ClippingRankSum=0.000;DP=114;ExcessHet=3.0103;FS=0.700;MLEAC=1;MLEAF=0.500;MQ=42.00;MQRankSum=0.000;QD=21.65;ReadPosRankSum=-1.191;SOR=0.772	GT:AD:DP:GQ:PL	0/1:48,66:114:99:2496,0,1742
chrXIV	188511	.	G	A	2726.77	PASS	AC=1;AF=0.500;AN=2;BaseQRankSum=0.811;ClippingRankSum=0.000;DP=121;ExcessHet=3.0103;FS=4.524;MLEAC=1;MLEAF=0.500;MQ=42.00;MQRankSum=0.000;QD=22.54;ReadPosRankSum=0.508;SOR=0.397	GT:AD:DP:GQ:PL	0/1:49,72:121:99:2755,0,1727
chrXIV	227038	.	G	A	1821.77	PASS	AC=1;AF=0.500;AN=2;BaseQRankSum=1.084;ClippingRankSum=0.000;DP=104;ExcessHet=3.0103;FS=4.750;MLEAC=1;MLEAF=0.500;MQ=42.00;MQRankSum=0.000;QD=17.52;ReadPosRankSum=0.853;SOR=0.851	GT:AD:DP:GQ:PL	0/1:54,50:104:99:1850,0,1980
chrXIV	233572	.	G	A	1665.77	PASS	AC=1;AF=0.500;AN=2;BaseQRankSum=0.452;ClippingRankSum=0.000;DP=90;ExcessHet=3.0103;FS=0.000;MLEAC=1;MLEAF=0.500;MQ=41.52;MQRankSum=-1.700;QD=18.51;ReadPosRankSum=0.057;SOR=0.682	GT:AD:DP:GQ:PL	0/1:44,46:90:99:1694,0,1641
chrXIV	243986	.	C	T	1280.77	PASS	AC=1;AF=0.500;AN=2;BaseQRankSum=1.379;ClippingRankSum=0.000;DP=89;ExcessHet=3.0103;FS=7.131;MLEAC=1;MLEAF=0.500;MQ=42.00;MQRankSum=0.000;QD=14.39;ReadPosRankSum=-0.784;SOR=0.678	GT:AD:DP:GQ:PL	0/1:53,36:89:99:1309,0,2034
chrXIV	252052	.	C	T	1542.77	PASS	AC=1;AF=0.500;AN=2;BaseQRankSum=0.076;ClippingRankSum=0.000;DP=100;ExcessHet=3.0103;FS=8.009;MLEAC=1;MLEAF=0.500;MQ=41.47;MQRankSum=0.158;QD=15.58;ReadPosRankSum=-0.907;SOR=0.967	GT:AD:DP:GQ:PL	0/1:55,44:99:99:1571,0,2091
chrXIV	254403	.	C	T	2488.77	PASS	AC=1;AF=0.500;AN=2;BaseQRankSum=0.037;ClippingRankSum=0.000;DP=120;ExcessHet=3.0103;FS=7.349;MLEAC=1;MLEAF=0.500;MQ=42.00;MQRankSum=0.000;QD=20.74;ReadPosRankSum=0.106;SOR=0.291	GT:AD:DP:GQ:PL	0/1:53,67:120:99:2517,0,1926
chrXIV	282033	.	C	T	1592.77	PASS	AC=1;AF=0.500;AN=2;BaseQRankSum=-0.228;ClippingRankSum=0.000;DP=93;ExcessHet=3.0103;FS=6.671;MLEAC=1;MLEAF=0.500;MQ=42.00;MQRankSum=0.000;QD=17.13;ReadPosRankSum=-0.602;SOR=0.892	GT:AD:DP:GQ:PL	0/1:48,45:93:99:1621,0,1787
chrXIV	378688	.	G	A	1603.77	PASS	AC=1;AF=0.500;AN=2;BaseQRankSum=1.435;ClippingRankSum=0.000;DP=99;ExcessHet=3.0103;FS=0.000;MLEAC=1;MLEAF=0.500;MQ=41.85;MQRankSum=0.933;QD=16.20;ReadPosRankSum=-0.469;SOR=0.665	GT:AD:DP:GQ:PL	0/1:54,45:99:99:1632,0,2029
chrXIV	447074	.	C	T	1721.77	PASS	AC=1;AF=0.500;AN=2;BaseQRankSum=0.057;ClippingRankSum=0.000;DP=96;ExcessHet=3.0103;FS=1.657;MLEAC=1;MLEAF=0.500;MQ=42.00;MQRankSum=0.000;QD=17.94;ReadPosRankSum=-1.542;SOR=0.963	GT:AD:DP:GQ:PL	0/1:48,48:96:99:1750,0,1746
chrXIV	479012	.	G	A	1887.77	PASS	AC=1;AF=0.500;AN=2;BaseQRankSum=-2.128;ClippingRankSum=0.000;DP=102;ExcessHet=3.0103;FS=0.733;MLEAC=1;MLEAF=0.500;MQ=41.86;MQRankSum=-0.942;QD=18.51;ReadPosRankSum=0.026;SOR=0.609	GT:AD:DP:GQ:PL	0/1:49,53:102:99:1916,0,1819
chrXIV	481769	.	C	T	1875.77	PASS	AC=1;AF=0.500;AN=2;BaseQRankSum=-1.966;ClippingRankSum=0.000;DP=113;ExcessHet=3.0103;FS=2.462;MLEAC=1;MLEAF=0.500;MQ=42.00;MQRankSum=0.000;QD=16.60;ReadPosRankSum=-0.991;SOR=0.459	GT:AD:DP:GQ:PL	0/1:61,52:113:99:1904,0,2278
chrXIV	483264	.	C	T	1749.77	PASS	AC=1;AF=0.500;AN=2;BaseQRankSum=1.739;ClippingRankSum=0.000;DP=94;ExcessHet=3.0103;FS=0.758;MLEAC=1;MLEAF=0.500;MQ=42.00;MQRankSum=0.000;QD=18.61;ReadPosRankSum=1.391;SOR=0.613	GT:AD:DP:GQ:PL	0/1:46,48:94:99:1778,0,1694
chrXIV	499582	.	C	T	2755.77	PASS	AC=1;AF=0.500;AN=2;BaseQRankSum=-0.169;ClippingRankSum=0.000;DP=125;ExcessHet=3.0103;FS=1.447;MLEAC=1;MLEAF=0.500;MQ=42.00;MQRankSum=0.000;QD=22.05;ReadPosRankSum=-0.276;SOR=0.856	GT:AD:DP:GQ:PL	0/1:51,74:125:99:2784,0,1736
chrXIV	499641	.	C	T	4665.77	PASS	AC=2;AF=1.00;AN=2;DP=110;ExcessHet=3.0103;FS=0.000;MLEAC=2;MLEAF=1.00;MQ=42.00;QD=30.43;SOR=0.730	GT:AD:DP:GQ:PL	1/1:0,110:110:99:4694,331,0
chrXIV	507262	.	G	A	2510.77	PASS	AC=1;AF=0.500;AN=2;BaseQRankSum=0.031;ClippingRankSum=0.000;DP=108;ExcessHet=3.0103;FS=1.566;MLEAC=1;MLEAF=0.500;MQ=42.00;MQRankSum=0.000;QD=23.25;ReadPosRankSum=1.208;SOR=0.872	GT:AD:DP:GQ:PL	0/1:43,65:108:99:2539,0,1572
chrXIV	529809	.	G	A	2203.77	PASS	AC=1;AF=0.500;AN=2;BaseQRankSum=-0.422;ClippingRankSum=0.000;DP=122;ExcessHet=3.0103;FS=6.969;MLEAC=1;MLEAF=0.500;MQ=42.00;MQRankSum=0.000;QD=18.06;ReadPosRankSum=-0.855;SOR=0.307	GT:AD:DP:GQ:PL	0/1:62,60:122:99:2232,0,2305
chrXIV	559714	.	C	T	2178.77	PASS	AC=1;AF=0.500;AN=2;BaseQRankSum=0.319;ClippingRankSum=0.000;DP=98;ExcessHet=3.0103;FS=0.000;MLEAC=1;MLEAF=0.500;MQ=42.00;MQRankSum=0.000;QD=22.23;ReadPosRankSum=-1.882;SOR=0.732	GT:AD:DP:GQ:PL	0/1:40,58:98:99:2207,0,1406
chrXIV	575901	.	C	T	2213.77	PASS	AC=1;AF=0.500;AN=2;BaseQRankSum=-1.148;ClippingRankSum=0.000;DP=137;ExcessHet=3.0103;FS=4.103;MLEAC=1;MLEAF=0.500;MQ=41.32;MQRankSum=0.906;QD=16.16;ReadPosRankSum=-0.332;SOR=0.409	GT:AD:DP:GQ:PL	0/1:75,62:137:99:2242,0,2853
chrXIV	585604	.	C	T	1221.77	PASS	AC=1;AF=0.500;AN=2;BaseQRankSum=-0.053;ClippingRankSum=0.000;DP=86;ExcessHet=3.0103;FS=0.820;MLEAC=1;MLEAF=0.500;MQ=42.00;MQRankSum=0.000;QD=14.21;ReadPosRankSum=-1.069;SOR=0.826	GT:AD:DP:GQ:PL	0/1:51,35:86:99:1250,0,1939
chrXIV	586879	.	G	A	1538.77	PASS	AC=1;AF=0.500;AN=2;BaseQRankSum=0.356;ClippingRankSum=0.000;DP=107;ExcessHet=3.0103;FS=1.642;MLEAC=1;MLEAF=0.500;MQ=42.00;MQRankSum=0.000;QD=14.38;ReadPosRankSum=-0.742;SOR=0.941	GT:AD:DP:GQ:PL	0/1:63,44:107:99:1567,0,2391
chrXIV	604959	.	C	T	2358.77	PASS	AC=1;AF=0.500;AN=2;BaseQRankSum=0.423;ClippingRankSum=0.000;DP=113;ExcessHet=3.0103;FS=4.684;MLEAC=1;MLEAF=0.500;MQ=42.00;MQRankSum=0.000;QD=20.87;ReadPosRankSum=0.029;SOR=1.162	GT:AD:DP:GQ:PL	0/1:50,63:113:99:2387,0,1762
chrXIV	626044	.	G	A	1992.77	PASS	AC=1;AF=0.500;AN=2;BaseQRankSum=0.615;ClippingRankSum=0.000;DP=102;ExcessHet=3.0103;FS=1.600;MLEAC=1;MLEAF=0.500;MQ=42.00;MQRankSum=0.000;QD=19.54;ReadPosRankSum=0.455;SOR=0.861	GT:AD:DP:GQ:PL	0/1:49,53:102:99:2021,0,1841
chrXIV	642446	.	C	T	1462.77	PASS	AC=1;AF=0.500;AN=2;BaseQRankSum=0.175;ClippingRankSum=0.000;DP=96;ExcessHet=3.0103;FS=0.774;MLEAC=1;MLEAF=0.500;MQ=41.85;MQRankSum=-1.113;QD=15.24;ReadPosRankSum=-2.322;SOR=0.833	GT:AD:DP:GQ:PL	0/1:54,42:96:99:1491,0,1984
chrXIV	779400	.	G	A	1460.77	PASS	AC=1;AF=0.500;AN=2;BaseQRankSum=2.571;ClippingRankSum=0.000;DP=77;ExcessHet=3.0103;FS=0.895;MLEAC=1;MLEAF=0.500;MQ=41.63;MQRankSum=1.461;QD=18.97;ReadPosRankSum=-1.230;SOR=0.850	GT:AD:DP:GQ:PL	0/1:38,39:77:99:1489,0,1321
chrXV	193696	.	G	A	1567.77	PASS	AC=1;AF=0.500;AN=2;BaseQRankSum=1.344;ClippingRankSum=0.000;DP=85;ExcessHet=3.0103;FS=0.000;MLEAC=1;MLEAF=0.500;MQ=41.91;MQRankSum=-0.888;QD=18.44;ReadPosRankSum=-0.656;SOR=0.611	GT:AD:DP:GQ:PL	0/1:40,45:85:99:1596,0,1305
chrXV	234185	.	G	A	2120.77	PASS	AC=1;AF=0.500;AN=2;BaseQRankSum=-0.757;ClippingRankSum=0.000;DP=116;ExcessHet=3.0103;FS=0.000;MLEAC=1;MLEAF=0.500;MQ=41.84;MQRankSum=-1.707;QD=18.28;ReadPosRankSum=-0.484;SOR=0.694	GT:AD:DP:GQ:PL	0/1:57,59:116:99:2149,0,2138
chrXV	266814	.	C	T	1669.77	PASS	AC=1;AF=0.500;AN=2;BaseQRankSum=-1.337;ClippingRankSum=0.000;DP=118;ExcessHet=3.0103;FS=3.431;MLEAC=1;MLEAF=0.500;MQ=42.00;MQRankSum=0.000;QD=14.15;ReadPosRankSum=-0.192;SOR=0.739	GT:AD:DP:GQ:PL	0/1:70,48:118:99:1698,0,2662
chrXV	294114	.	C	T	1509.77	PASS	AC=1;AF=0.500;AN=2;BaseQRankSum=-0.342;ClippingRankSum=0.000;DP=90;ExcessHet=3.0103;FS=0.000;MLEAC=1;MLEAF=0.500;MQ=41.84;MQRankSum=0.958;QD=16.78;ReadPosRankSum=-2.011;SOR=0.636	GT:AD:DP:GQ:PL	0/1:48,42:90:99:1538,0,1813
chrXV	309189	.	C	T	1847.77	PASS	AC=1;AF=0.500;AN=2;BaseQRankSum=1.548;ClippingRankSum=0.000;DP=111;ExcessHet=3.0103;FS=0.000;MLEAC=1;MLEAF=0.500;MQ=42.00;MQRankSum=0.000;QD=16.65;ReadPosRankSum=-0.026;SOR=0.656	GT:AD:DP:GQ:PL	0/1:60,51:111:99:1876,0,2272
chrXV	333755	.	G	A	1256.77	PASS	AC=1;AF=0.500;AN=2;BaseQRankSum=-1.661;ClippingRankSum=0.000;DP=81;ExcessHet=3.0103;FS=0.000;MLEAC=1;MLEAF=0.500;MQ=42.00;MQRankSum=0.000;QD=15.52;ReadPosRankSum=-1.085;SOR=0.769	GT:AD:DP:GQ:PL	0/1:46,35:81:99:1285,0,1791
chrXV	354050	.	G	A	1547.77	PASS	AC=1;AF=0.500;AN=2;BaseQRankSum=1.846;ClippingRankSum=0.000;DP=93;ExcessHet=3.0103;FS=5.233;MLEAC=1;MLEAF=0.500;MQ=42.00;MQRankSum=0.000;QD=16.64;ReadPosRankSum=-0.860;SOR=0.958	GT:AD:DP:GQ:PL	0/1:50,43:93:99:1576,0,1779
chrXV	361897	.	C	T	878.77	PASS	AC=1;AF=0.500;AN=2;BaseQRankSum=-1.768;ClippingRankSum=0.000;DP=81;ExcessHet=3.0103;FS=0.000;MLEAC=1;MLEAF=0.500;MQ=42.00;MQRankSum=0.000;QD=10.85;ReadPosRankSum=-0.270;SOR=0.616	GT:AD:DP:GQ:PL	0/1:54,27:81:99:907,0,2104
chrXV	392967	.	G	A	1547.77	PASS	AC=1;AF=0.500;AN=2;BaseQRankSum=1.074;ClippingRankSum=0.000;DP=90;ExcessHet=3.0103;FS=5.357;MLEAC=1;MLEAF=0.500;MQ=42.00;MQRankSum=0.000;QD=17.20;ReadPosRankSum=-1.124;SOR=0.754	GT:AD:DP:GQ:PL	0/1:47,43:90:99:1576,0,1767
chrXV	551018	.	G	A	1829.77	PASS	AC=1;AF=0.500;AN=2;BaseQRankSum=-1.887;ClippingRankSum=0.000;DP=102;ExcessHet=3.0103;FS=0.000;MLEAC=1;MLEAF=0.500;MQ=41.86;MQRankSum=1.020;QD=17.94;ReadPosRankSum=-0.361;SOR=0.772	GT:AD:DP:GQ:PL	0/1:51,51:102:99:1858,0,1902
chrXV	562054	.	G	A	1674.77	PASS	AC=1;AF=0.500;AN=2;BaseQRankSum=0.072;ClippingRankSum=0.000;DP=102;ExcessHet=3.0103;FS=7.865;MLEAC=1;MLEAF=0.500;MQ=42.00;MQRankSum=0.000;QD=16.42;ReadPosRankSum=-0.641;SOR=1.294	GT:AD:DP:GQ:PL	0/1:56,46:102:99:1703,0,2115
chrXV	694939	.	C	T	2063.77	PASS	AC=1;AF=0.500;AN=2;BaseQRankSum=-1.560;ClippingRankSum=0.000;DP=108;ExcessHet=3.0103;FS=2.467;MLEAC=1;MLEAF=0.500;MQ=42.00;MQRankSum=0.000;QD=19.11;ReadPosRankSum=-1.009;SOR=0.488	GT:AD:DP:GQ:PL	0/1:51,57:108:99:2092,0,1863
chrXV	698359	.	C	T	2078.77	PASS	AC=1;AF=0.500;AN=2;BaseQRankSum=-0.254;ClippingRankSum=0.000;DP=107;ExcessHet=3.0103;FS=3.559;MLEAC=1;MLEAF=0.500;MQ=41.86;MQRankSum=1.067;QD=19.43;ReadPosRankSum=0.527;SOR=1.046	GT:AD:DP:GQ:PL	0/1:51,56:107:99:2107,0,1881
chrXV	768025	.	G	A	2136.77	PASS	AC=1;AF=0.500;AN=2;BaseQRankSum=2.856;ClippingRankSum=0.000;DP=107;ExcessHet=3.0103;FS=4.861;MLEAC=1;MLEAF=0.500;MQ=41.96;MQRankSum=0.106;QD=19.97;ReadPosRankSum=-0.340;SOR=1.231	GT:AD:DP:GQ:PL	0/1:50,57:107:99:2165,0,1797
chrXV	836514	.	G	A	2133.77	PASS	AC=1;AF=0.500;AN=2;BaseQRankSum=1.263;ClippingRankSum=0.000;DP=114;ExcessHet=3.0103;FS=5.854;MLEAC=1;MLEAF=0.500;MQ=42.00;MQRankSum=0.000;QD=18.72;ReadPosRankSum=1.377;SOR=0.528	GT:AD:DP:GQ:PL	0/1:57,57:114:99:2162,0,2084
chrXV	844447	.	G	A	1770.77	PASS	AC=1;AF=0.500;AN=2;BaseQRankSum=1.309;ClippingRankSum=0.000;DP=89;ExcessHet=3.0103;FS=4.007;MLEAC=1;MLEAF=0.500;MQ=42.00;MQRankSum=0.000;QD=19.90;ReadPosRankSum=-0.255;SOR=0.618	GT:AD:DP:GQ:PL	0/1:42,47:89:99:1799,0,1563
chrXV	854213	.	G	A	1654.77	PASS	AC=1;AF=0.500;AN=2;BaseQRankSum=1.067;ClippingRankSum=0.000;DP=84;ExcessHet=3.0103;FS=11.167;MLEAC=1;MLEAF=0.500;MQ=42.00;MQRankSum=0.000;QD=19.70;ReadPosRankSum=0.670;SOR=1.629	GT:AD:DP:GQ:PL	0/1:40,44:84:99:1683,0,1464
chrXV	912518	.	G	A	1582.77	PASS	AC=1;AF=0.500;AN=2;BaseQRankSum=-0.985;ClippingRankSum=0.000;DP=110;ExcessHet=3.0103;FS=0.733;MLEAC=1;MLEAF=0.500;MQ=41.87;MQRankSum=0.866;QD=14.39;ReadPosRankSum=0.304;SOR=0.818	GT:AD:DP:GQ:PL	0/1:64,46:110:99:1611,0,2428
chrXV	1018167	.	G	A	1704.77	PASS	AC=1;AF=0.500;AN=2;BaseQRankSum=0.557;ClippingRankSum=0.000;DP=107;ExcessHet=3.0103;FS=7.558;MLEAC=1;MLEAF=0.500;MQ=42.00;MQRankSum=0.000;QD=16.08;ReadPosRankSum=-0.384;SOR=1.038	GT:AD:DP:GQ:PL	0/1:59,47:106:99:1733,0,2224
chrXV	1033061	.	C	T	2149.77	PASS	AC=1;AF=0.500;AN=2;BaseQRankSum=0.215;ClippingRankSum=0.000;DP=97;ExcessHet=3.0103;FS=5.095;MLEAC=1;MLEAF=0.500;MQ=42.00;MQRankSum=0.000;QD=22.16;ReadPosRankSum=-0.725;SOR=0.427	GT:AD:DP:GQ:PL	0/1:40,57:97:99:2178,0,1380
chrXV	1038315	.	C	T	1886.77	PASS	AC=1;AF=0.500;AN=2;BaseQRankSum=1.807;ClippingRankSum=0.000;DP=107;ExcessHet=3.0103;FS=7.613;MLEAC=1;MLEAF=0.500;MQ=42.00;MQRankSum=0.000;QD=17.80;ReadPosRankSum=1.091;SOR=0.802	GT:AD:DP:GQ:PL	0/1:55,51:106:99:1915,0,2064
chrXVI	40907	.	C	T	1631.77	PASS	AC=1;AF=0.500;AN=2;BaseQRankSum=0.089;ClippingRankSum=0.000;DP=100;ExcessHet=3.0103;FS=0.000;MLEAC=1;MLEAF=0.500;MQ=42.00;MQRankSum=0.000;QD=16.32;ReadPosRankSum=0.525;SOR=0.704	GT:AD:DP:GQ:PL	0/1:55,45:100:99:1660,0,2096
chrXVI	73236	.	C	T	2376.77	PASS	AC=1;AF=0.500;AN=2;BaseQRankSum=2.697;ClippingRankSum=0.000;DP=123;ExcessHet=3.0103;FS=9.803;MLEAC=1;MLEAF=0.500;MQ=42.00;MQRankSum=0.000;QD=19.32;ReadPosRankSum=1.607;SOR=1.386	GT:AD:DP:GQ:PL	0/1:59,64:123:99:2405,0,2199
chrXVI	99447	.	G	A	754.73	PASS	AC=1;AF=0.500;AN=2;BaseQRankSum=1.352;ClippingRankSum=0.000;DP=126;ExcessHet=3.0103;FS=4.291;MLEAC=1;MLEAF=0.500;MQ=42.00;MQRankSum=0.000;QD=6.14;ReadPosRankSum=-3.003;SOR=0.361	GT:AD:DP:GQ:PL	0/1:95,28:123:99:792,0,3415
chrXVI	135724	.	G	A	2415.77	PASS	AC=1;AF=0.500;AN=2;BaseQRankSum=0.385;ClippingRankSum=0.000;DP=112;ExcessHet=3.0103;FS=6.011;MLEAC=1;MLEAF=0.500;MQ=42.00;MQRankSum=0.000;QD=21.76;ReadPosRankSum=-1.052;SOR=0.337	GT:AD:DP:GQ:PL	0/1:47,64:111:99:2444,0,1716
chrXVI	136568	.	C	T	1453.77	PASS	AC=1;AF=0.500;AN=2;BaseQRankSum=-0.676;ClippingRankSum=0.000;DP=86;ExcessHet=3.0103;FS=2.877;MLEAC=1;MLEAF=0.500;MQ=42.00;MQRankSum=0.000;QD=17.10;ReadPosRankSum=-1.347;SOR=0.436	GT:AD:DP:GQ:PL	0/1:44,41:85:99:1482,0,1637
chrXVI	147363	.	C	T	1757.77	PASS	AC=1;AF=0.500;AN=2;BaseQRankSum=-0.834;ClippingRankSum=0.000;DP=90;ExcessHet=3.0103;FS=5.333;MLEAC=1;MLEAF=0.500;MQ=42.00;MQRankSum=0.000;QD=19.53;ReadPosRankSum=-1.015;SOR=0.336	GT:AD:DP:GQ:PL	0/1:43,47:90:99:1786,0,1614
chrXVI	179161	.	C	T	1406.77	PASS	AC=1;AF=0.500;AN=2;BaseQRankSum=0.654;ClippingRankSum=0.000;DP=100;ExcessHet=3.0103;FS=2.629;MLEAC=1;MLEAF=0.500;MQ=42.00;MQRankSum=0.000;QD=14.07;ReadPosRankSum=-1.263;SOR=0.852	GT:AD:DP:GQ:PL	0/1:60,40:100:99:1435,0,2309
chrXVI	256878	.	C	T	1941.77	PASS	AC=1;AF=0.500;AN=2;BaseQRankSum=3.018;ClippingRankSum=0.000;DP=95;ExcessHet=3.0103;FS=5.129;MLEAC=1;MLEAF=0.500;MQ=41.98;MQRankSum=-0.908;QD=20.44;ReadPosRankSum=1.573;SOR=0.358	GT:AD:DP:GQ:PL	0/1:44,51:95:99:1970,0,1575
chrXVI	282469	.	C	T	1551.77	PASS	AC=1;AF=0.500;AN=2;BaseQRankSum=-0.119;ClippingRankSum=0.000;DP=97;ExcessHet=3.0103;FS=0.768;MLEAC=1;MLEAF=0.500;MQ=42.00;MQRankSum=0.000;QD=16.16;ReadPosRankSum=0.498;SOR=0.557	GT:AD:DP:GQ:PL	0/1:51,45:96:99:1580,0,1862
chrXVI	297417	.	G	A	2068.77	PASS	AC=1;AF=0.500;AN=2;BaseQRankSum=-0.031;ClippingRankSum=0.000;DP=125;ExcessHet=3.0103;FS=5.485;MLEAC=1;MLEAF=0.500;MQ=41.89;MQRankSum=-1.076;QD=16.55;ReadPosRankSum=0.601;SOR=0.842	GT:AD:DP:GQ:PL	0/1:68,57:125:99:2097,0,2556
chrXVI	301181	.	C	T	2087.77	PASS	AC=1;AF=0.500;AN=2;BaseQRankSum=0.667;ClippingRankSum=0.000;DP=101;ExcessHet=3.0103;FS=2.645;MLEAC=1;MLEAF=0.500;MQ=42.00;MQRankSum=0.000;QD=20.67;ReadPosRankSum=2.117;SOR=1.034	GT:AD:DP:GQ:PL	0/1:46,55:101:99:2116,0,1671
chrXVI	355389	.	G	A	1763.77	PASS	AC=1;AF=0.500;AN=2;BaseQRankSum=-0.296;ClippingRankSum=0.000;DP=96;ExcessHet=3.0103;FS=3.831;MLEAC=1;MLEAF=0.500;MQ=42.00;MQRankSum=0.000;QD=18.37;ReadPosRankSum=1.404;SOR=0.835	GT:AD:DP:GQ:PL	0/1:46,50:96:99:1792,0,1713
chrXVI	363538	.	C	T	2222.77	PASS	AC=1;AF=0.500;AN=2;BaseQRankSum=-1.042;ClippingRankSum=0.000;DP=108;ExcessHet=3.0103;FS=2.506;MLEAC=1;MLEAF=0.500;MQ=41.98;MQRankSum=1.137;QD=20.58;ReadPosRankSum=-1.591;SOR=0.703	GT:AD:DP:GQ:PL	0/1:48,60:108:99:2251,0,1759
chrXVI	402703	.	C	T	1204.77	PASS	AC=1;AF=0.500;AN=2;BaseQRankSum=0.922;ClippingRankSum=0.000;DP=91;ExcessHet=3.0103;FS=6.961;MLEAC=1;MLEAF=0.500;MQ=41.84;MQRankSum=0.813;QD=13.24;ReadPosRankSum=-0.057;SOR=0.397	GT:AD:DP:GQ:PL	0/1:56,35:91:99:1233,0,2099
chrXVI	406377	.	C	T	1883.77	PASS	AC=1;AF=0.500;AN=2;BaseQRankSum=0.441;ClippingRankSum=0.000;DP=106;ExcessHet=3.0103;FS=2.550;MLEAC=1;MLEAF=0.500;MQ=42.00;MQRankSum=0.000;QD=17.77;ReadPosRankSum=1.976;SOR=0.447	GT:AD:DP:GQ:PL	0/1:54,52:106:99:1912,0,2042
chrXVI	628379	.	G	A	2101.77	PASS	AC=1;AF=0.500;AN=2;BaseQRankSum=0.531;ClippingRankSum=0.000;DP=104;ExcessHet=3.0103;FS=0.000;MLEAC=1;MLEAF=0.500;MQ=42.00;MQRankSum=0.000;QD=20.21;ReadPosRankSum=0.158;SOR=0.682	GT:AD:DP:GQ:PL	0/1:48,56:104:99:2130,0,1783
chrXVI	645869	.	C	T	1782.77	PASS	AC=1;AF=0.500;AN=2;BaseQRankSum=0.701;ClippingRankSum=0.000;DP=115;ExcessHet=3.0103;FS=1.536;MLEAC=1;MLEAF=0.500;MQ=42.00;MQRankSum=0.000;QD=15.50;ReadPosRankSum=-1.441;SOR=0.865	GT:AD:DP:GQ:PL	0/1:65,50:115:99:1811,0,2445
chrXVI	744455	.	C	T	1834.77	PASS	AC=1;AF=0.500;AN=2;BaseQRankSum=1.722;ClippingRankSum=0.000;DP=103;ExcessHet=3.0103;FS=13.273;MLEAC=1;MLEAF=0.500;MQ=42.00;MQRankSum=0.000;QD=17.99;ReadPosRankSum=2.863;SOR=0.949	GT:AD:DP:GQ:PL	0/1:52,50:102:99:1863,0,1888
chrXVI	787800	.	G	A	1997.77	PASS	AC=1;AF=0.500;AN=2;BaseQRankSum=-1.879;ClippingRankSum=0.000;DP=119;ExcessHet=3.0103;FS=7.014;MLEAC=1;MLEAF=0.500;MQ=42.00;MQRankSum=0.000;QD=16.79;ReadPosRankSum=0.489;SOR=0.950	GT:AD:DP:GQ:PL	0/1:64,55:119:99:2026,0,2397
chrXVI	834350	.	C	T	1657.77	PASS	AC=1;AF=0.500;AN=2;BaseQRankSum=0.265;ClippingRankSum=0.000;DP=97;ExcessHet=3.0103;FS=6.470;MLEAC=1;MLEAF=0.500;MQ=41.85;MQRankSum=-1.032;QD=17.09;ReadPosRankSum=0.369;SOR=0.642	GT:AD:DP:GQ:PL	0/1:51,46:97:99:1686,0,1927
