# Supplementary material for: Recombination Is Responsible for the Increased Recovery of Drug-Resistant Mutants with Hypermutated Genomes in Resting Yeast Diploids Expressing APOBEC Deaminases
Source: Front Genet. 2017 Dec 12;8:202. doi: 10.3389/fgene.2017.00202 (PMC5733079; doi:10.3389/fgene.2017.00202)
Supplement: Supplementary file 6 [file Data_Sheet_1.zip › PmCDA1_d2/N133-LAN210-Can-PmCDA1-NA-RUN8-D2_Sample_d2-8_SNVs_final.vcf]

##fileformat=VCFv4.2
##FILTER=<ID=LowQual,Description="Low quality">
##FORMAT=<ID=AD,Number=R,Type=Integer,Description="Allelic depths for the ref and alt alleles in the order listed">
##FORMAT=<ID=DP,Number=1,Type=Integer,Description="Approximate read depth (reads with MQ=255 or with bad mates are filtered)">
##FORMAT=<ID=GQ,Number=1,Type=Integer,Description="Genotype Quality">
##FORMAT=<ID=GT,Number=1,Type=String,Description="Genotype">
##FORMAT=<ID=PL,Number=G,Type=Integer,Description="Normalized, Phred-scaled likelihoods for genotypes as defined in the VCF specification">
##GATKCommandLine.HaplotypeCaller=<ID=HaplotypeCaller,Version=3.8-0-ge9d806836,Date="Wed Sep 06 00:45:13 PDT 2017",Epoch=1504683913334,CommandLineOptions="analysis_type=HaplotypeCaller input_file=[N133-LAN210-Can-PmCDA1-NA-RUN8-D2_Sample_d2-8_sorted_dedup_RG_realigned.bam] showFullBamList=false read_buffer_size=null read_filter=[] disable_read_filter=[] intervals=null excludeIntervals=[../../LAN210/20170903_LAN210_v0.10m_masked_v2.bed] interval_set_rule=UNION interval_merging=ALL interval_padding=0 reference_sequence=../../LAN210/LAN210_v0.10m.fasta nonDeterministicRandomSeed=false disableDithering=false maxRuntime=-1 maxRuntimeUnits=MINUTES downsampling_type=BY_SAMPLE downsample_to_fraction=null downsample_to_coverage=500 baq=OFF baqGapOpenPenalty=40.0 refactor_NDN_cigar_string=false fix_misencoded_quality_scores=false allow_potentially_misencoded_quality_scores=false useOriginalQualities=false defaultBaseQualities=-1 performanceLog=null BQSR=null quantize_quals=0 static_quantized_quals=null round_down_quantized=false disable_indel_quals=false emit_original_quals=false preserve_qscores_less_than=6 globalQScorePrior=-1.0 secondsBetweenProgressUpdates=10 validation_strictness=SILENT remove_program_records=false keep_program_records=false sample_rename_mapping_file=null unsafe=null use_jdk_deflater=false use_jdk_inflater=false disable_auto_index_creation_and_locking_when_reading_rods=false no_cmdline_in_header=false sites_only=false never_trim_vcf_format_field=false bcf=false bam_compression=null simplifyBAM=false disable_bam_indexing=false generate_md5=false num_threads=1 num_cpu_threads_per_data_thread=1 num_io_threads=0 monitorThreadEfficiency=false num_bam_file_handles=null read_group_black_list=null pedigree=[] pedigreeString=[] pedigreeValidationType=STRICT allow_intervals_with_unindexed_bam=false generateShadowBCF=false variant_index_type=DYNAMIC_SEEK variant_index_parameter=-1 reference_window_stop=0 phone_home= gatk_key=null tag=NA logging_level=INFO log_to_file=null help=false version=false out=/media/artem/artem_second/20170727_RUN8/Project_Stepchenkova/APOBEC_ung1_dynamics/N133-LAN210-Can-PmCDA1-NA-RUN8-D2_Sample_d2-8/N133-LAN210-Can-PmCDA1-NA-RUN8-D2_Sample_d2-8.vcf likelihoodCalculationEngine=PairHMM heterogeneousKmerSizeResolution=COMBO_MIN dbsnp=(RodBinding name= source=UNBOUND) dontTrimActiveRegions=false maxDiscARExtension=25 maxGGAARExtension=300 paddingAroundIndels=150 paddingAroundSNPs=20 comp=[] annotation=[] excludeAnnotation=[] group=[StandardAnnotation, StandardHCAnnotation] debug=false useFilteredReadsForAnnotations=false emitRefConfidence=NONE bamOutput=null bamWriterType=CALLED_HAPLOTYPES emitDroppedReads=false disableOptimizations=false annotateNDA=false useNewAFCalculator=false heterozygosity=0.001 indel_heterozygosity=1.25E-4 heterozygosity_stdev=0.01 standard_min_confidence_threshold_for_calling=10.0 standard_min_confidence_threshold_for_emitting=30.0 max_alternate_alleles=6 max_genotype_count=1024 max_num_PL_values=100 input_prior=[] sample_ploidy=2 genotyping_mode=DISCOVERY alleles=(RodBinding name= source=UNBOUND) contamination_fraction_to_filter=0.0 contamination_fraction_per_sample_file=null p_nonref_model=null exactcallslog=null output_mode=EMIT_VARIANTS_ONLY allSitePLs=false gcpHMM=10 pair_hmm_implementation=FASTEST_AVAILABLE phredScaledGlobalReadMismappingRate=45 noFpga=false nativePairHmmThreads=1 useDoublePrecision=false sample_name=null kmerSize=[10, 25] dontIncreaseKmerSizesForCycles=false allowNonUniqueKmersInRef=false numPruningSamples=1 recoverDanglingHeads=false doNotRecoverDanglingBranches=false minDanglingBranchLength=4 consensus=false maxNumHaplotypesInPopulation=128 errorCorrectKmers=false minPruning=2 debugGraphTransformations=false allowCyclesInKmerGraphToGeneratePaths=false graphOutput=null kmerLengthForReadErrorCorrection=25 minObservationsForKmerToBeSolid=20 GVCFGQBands=[1, 2, 3, 4, 5, 6, 7, 8, 9, 10, 11, 12, 13, 14, 15, 16, 17, 18, 19, 20, 21, 22, 23, 24, 25, 26, 27, 28, 29, 30, 31, 32, 33, 34, 35, 36, 37, 38, 39, 40, 41, 42, 43, 44, 45, 46, 47, 48, 49, 50, 51, 52, 53, 54, 55, 56, 57, 58, 59, 60, 70, 80, 90, 99] indelSizeToEliminateInRefModel=10 min_base_quality_score=10 includeUmappedReads=false useAllelesTrigger=false doNotRunPhysicalPhasing=true keepRG=null justDetermineActiveRegions=false dontGenotype=false dontUseSoftClippedBases=false captureAssemblyFailureBAM=false errorCorrectReads=false pcr_indel_model=CONSERVATIVE maxReadsInRegionPerSample=10000 minReadsPerAlignmentStart=10 mergeVariantsViaLD=false activityProfileOut=null activeRegionOut=null activeRegionIn=null activeRegionExtension=null forceActive=false activeRegionMaxSize=null bandPassSigma=null maxReadsInMemoryPerSample=30000 maxTotalReadsInMemory=10000000 maxProbPropagationDistance=50 activeProbabilityThreshold=0.002 min_mapping_quality_score=20 filter_reads_with_N_cigar=false filter_mismatching_base_and_quals=false filter_bases_not_stored=false">
##GATKCommandLine.SelectVariants=<ID=SelectVariants,Version=3.8-0-ge9d806836,Date="Wed Sep 06 00:47:42 PDT 2017",Epoch=1504684062406,CommandLineOptions="analysis_type=SelectVariants input_file=[] showFullBamList=false read_buffer_size=null read_filter=[] disable_read_filter=[] intervals=null excludeIntervals=null interval_set_rule=UNION interval_merging=ALL interval_padding=0 reference_sequence=../../LAN210/LAN210_v0.10m.fasta nonDeterministicRandomSeed=false disableDithering=false maxRuntime=-1 maxRuntimeUnits=MINUTES downsampling_type=BY_SAMPLE downsample_to_fraction=null downsample_to_coverage=1000 baq=OFF baqGapOpenPenalty=40.0 refactor_NDN_cigar_string=false fix_misencoded_quality_scores=false allow_potentially_misencoded_quality_scores=false useOriginalQualities=false defaultBaseQualities=-1 performanceLog=null BQSR=null quantize_quals=0 static_quantized_quals=null round_down_quantized=false disable_indel_quals=false emit_original_quals=false preserve_qscores_less_than=6 globalQScorePrior=-1.0 secondsBetweenProgressUpdates=10 validation_strictness=SILENT remove_program_records=false keep_program_records=false sample_rename_mapping_file=null unsafe=null use_jdk_deflater=false use_jdk_inflater=false disable_auto_index_creation_and_locking_when_reading_rods=false no_cmdline_in_header=false sites_only=false never_trim_vcf_format_field=false bcf=false bam_compression=null simplifyBAM=false disable_bam_indexing=false generate_md5=false num_threads=1 num_cpu_threads_per_data_thread=1 num_io_threads=0 monitorThreadEfficiency=false num_bam_file_handles=null read_group_black_list=null pedigree=[] pedigreeString=[] pedigreeValidationType=STRICT allow_intervals_with_unindexed_bam=false generateShadowBCF=false variant_index_type=DYNAMIC_SEEK variant_index_parameter=-1 reference_window_stop=0 phone_home= gatk_key=null tag=NA logging_level=INFO log_to_file=null help=false version=false variant=(RodBinding name=variant source=N133-LAN210-Can-PmCDA1-NA-RUN8-D2_Sample_d2-8.vcf) discordance=(RodBinding name= source=UNBOUND) concordance=(RodBinding name= source=UNBOUND) out=/media/artem/artem_second/20170727_RUN8/Project_Stepchenkova/APOBEC_ung1_dynamics/N133-LAN210-Can-PmCDA1-NA-RUN8-D2_Sample_d2-8/N133-LAN210-Can-PmCDA1-NA-RUN8-D2_Sample_d2-8_SNVs.vcf sample_name=[] sample_expressions=null sample_file=null exclude_sample_name=[] exclude_sample_file=[] exclude_sample_expressions=[] selectexpressions=[] invertselect=false excludeNonVariants=false excludeFiltered=false preserveAlleles=false removeUnusedAlternates=false restrictAllelesTo=ALL keepOriginalAC=false keepOriginalDP=false mendelianViolation=false invertMendelianViolation=false mendelianViolationQualThreshold=0.0 select_random_fraction=0.0 remove_fraction_genotypes=0.0 selectTypeToInclude=[SNP] selectTypeToExclude=[] keepIDs=null excludeIDs=null fullyDecode=false justRead=false maxIndelSize=2147483647 minIndelSize=0 maxFilteredGenotypes=2147483647 minFilteredGenotypes=0 maxFractionFilteredGenotypes=1.0 minFractionFilteredGenotypes=0.0 maxNOCALLnumber=2147483647 maxNOCALLfraction=1.0 setFilteredGtToNocall=false ALLOW_NONOVERLAPPING_COMMAND_LINE_SAMPLES=false forceValidOutput=false filter_reads_with_N_cigar=false filter_mismatching_base_and_quals=false filter_bases_not_stored=false">
##INFO=<ID=AC,Number=A,Type=Integer,Description="Allele count in genotypes, for each ALT allele, in the same order as listed">
##INFO=<ID=AF,Number=A,Type=Float,Description="Allele Frequency, for each ALT allele, in the same order as listed">
##INFO=<ID=AN,Number=1,Type=Integer,Description="Total number of alleles in called genotypes">
##INFO=<ID=BaseQRankSum,Number=1,Type=Float,Description="Z-score from Wilcoxon rank sum test of Alt Vs. Ref base qualities">
##INFO=<ID=ClippingRankSum,Number=1,Type=Float,Description="Z-score From Wilcoxon rank sum test of Alt vs. Ref number of hard clipped bases">
##INFO=<ID=DP,Number=1,Type=Integer,Description="Approximate read depth; some reads may have been filtered">
##INFO=<ID=DS,Number=0,Type=Flag,Description="Were any of the samples downsampled?">
##INFO=<ID=ExcessHet,Number=1,Type=Float,Description="Phred-scaled p-value for exact test of excess heterozygosity">
##INFO=<ID=FS,Number=1,Type=Float,Description="Phred-scaled p-value using Fisher's exact test to detect strand bias">
##INFO=<ID=HaplotypeScore,Number=1,Type=Float,Description="Consistency of the site with at most two segregating haplotypes">
##INFO=<ID=InbreedingCoeff,Number=1,Type=Float,Description="Inbreeding coefficient as estimated from the genotype likelihoods per-sample when compared against the Hardy-Weinberg expectation">
##INFO=<ID=MLEAC,Number=A,Type=Integer,Description="Maximum likelihood expectation (MLE) for the allele counts (not necessarily the same as the AC), for each ALT allele, in the same order as listed">
##INFO=<ID=MLEAF,Number=A,Type=Float,Description="Maximum likelihood expectation (MLE) for the allele frequency (not necessarily the same as the AF), for each ALT allele, in the same order as listed">
##INFO=<ID=MQ,Number=1,Type=Float,Description="RMS Mapping Quality">
##INFO=<ID=MQRankSum,Number=1,Type=Float,Description="Z-score From Wilcoxon rank sum test of Alt vs. Ref read mapping qualities">
##INFO=<ID=QD,Number=1,Type=Float,Description="Variant Confidence/Quality by Depth">
##INFO=<ID=ReadPosRankSum,Number=1,Type=Float,Description="Z-score from Wilcoxon rank sum test of Alt vs. Ref read position bias">
##INFO=<ID=SOR,Number=1,Type=Float,Description="Symmetric Odds Ratio of 2x2 contingency table to detect strand bias">
##contig=<ID=chrI,length=198855>
##contig=<ID=chrII,length=810456>
##contig=<ID=chrIII,length=316501>
##contig=<ID=chrIV,length=1516959>
##contig=<ID=chrV,length=570663>
##contig=<ID=chrVI,length=270116>
##contig=<ID=chrVII,length=1084724>
##contig=<ID=chrVIII,length=557320>
##contig=<ID=chrIX,length=433988>
##contig=<ID=chrX,length=745688>
##contig=<ID=chrXI,length=666767>
##contig=<ID=chrXII,length=1065113>
##contig=<ID=chrXIII,length=917121>
##contig=<ID=chrXIV,length=784078>
##contig=<ID=chrXV,length=1078147>
##contig=<ID=chrXVI,length=943466>
##contig=<ID=mt,length=85611>
##reference=file:///media/artem/artem_second/20170727_RUN8/Project_Stepchenkova/APOBEC_ung1_dynamics/N133-LAN210-Can-PmCDA1-NA-RUN8-D2_Sample_d2-8/../../LAN210/LAN210_v0.10m.fasta
##source=SelectVariants
#CHROM	POS	ID	REF	ALT	QUAL	FILTER	INFO	FORMAT	N133-LAN210-Can-PmCDA1-NA-RUN8-D2_Sample_d2-8
chrI	42813	.	C	T	1176.77	PASS	AC=1;AF=0.500;AN=2;BaseQRankSum=0.178;ClippingRankSum=0.000;DP=66;ExcessHet=3.0103;FS=4.895;MLEAC=1;MLEAF=0.500;MQ=42.10;MQRankSum=0.022;QD=18.10;ReadPosRankSum=-0.281;SOR=0.745	GT:AD:DP:GQ:PL	0/1:31,34:65:99:1205,0,1068
chrI	71626	.	C	T	1034.77	PASS	AC=1;AF=0.500;AN=2;BaseQRankSum=-0.048;ClippingRankSum=0.000;DP=56;ExcessHet=3.0103;FS=1.029;MLEAC=1;MLEAF=0.500;MQ=41.44;MQRankSum=1.785;QD=18.48;ReadPosRankSum=-1.088;SOR=0.460	GT:AD:DP:GQ:PL	0/1:28,28:56:99:1063,0,1075
chrI	71645	.	C	T	921.77	PASS	AC=1;AF=0.500;AN=2;BaseQRankSum=-0.938;ClippingRankSum=0.000;DP=54;ExcessHet=3.0103;FS=0.000;MLEAC=1;MLEAF=0.500;MQ=41.42;MQRankSum=-1.743;QD=17.07;ReadPosRankSum=0.893;SOR=0.841	GT:AD:DP:GQ:PL	0/1:27,27:54:99:950,0,1087
chrI	170934	.	C	T	815.77	PASS	AC=1;AF=0.500;AN=2;BaseQRankSum=-1.385;ClippingRankSum=0.000;DP=57;ExcessHet=3.0103;FS=1.010;MLEAC=1;MLEAF=0.500;MQ=42.00;MQRankSum=0.000;QD=14.31;ReadPosRankSum=-0.583;SOR=0.536	GT:AD:DP:GQ:PL	0/1:33,24:57:99:844,0,1234
chrI	198087	.	C	T	883.77	PASS	AC=1;AF=0.500;AN=2;BaseQRankSum=0.793;ClippingRankSum=0.000;DP=61;ExcessHet=3.0103;FS=3.517;MLEAC=1;MLEAF=0.500;MQ=41.76;MQRankSum=0.895;QD=14.49;ReadPosRankSum=0.483;SOR=0.648	GT:AD:DP:GQ:PL	0/1:35,26:61:99:912,0,1277
chrII	26593	.	G	A	1452.77	PASS	AC=1;AF=0.500;AN=2;BaseQRankSum=1.171;ClippingRankSum=0.000;DP=75;ExcessHet=3.0103;FS=5.977;MLEAC=1;MLEAF=0.500;MQ=42.00;MQRankSum=0.000;QD=19.37;ReadPosRankSum=0.806;SOR=1.144	GT:AD:DP:GQ:PL	0/1:34,41:75:99:1481,0,1137
chrII	86734	.	G	A	767.77	PASS	AC=1;AF=0.500;AN=2;BaseQRankSum=0.991;ClippingRankSum=0.000;DP=44;ExcessHet=3.0103;FS=2.649;MLEAC=1;MLEAF=0.500;MQ=42.00;MQRankSum=0.000;QD=17.45;ReadPosRankSum=1.247;SOR=1.329	GT:AD:DP:GQ:PL	0/1:22,22:44:99:796,0,788
chrII	88038	.	C	T	1247.77	PASS	AC=1;AF=0.500;AN=2;BaseQRankSum=1.328;ClippingRankSum=0.000;DP=69;ExcessHet=3.0103;FS=1.990;MLEAC=1;MLEAF=0.500;MQ=41.79;MQRankSum=1.015;QD=18.08;ReadPosRankSum=0.427;SOR=0.900	GT:AD:DP:GQ:PL	0/1:35,34:69:99:1276,0,1270
chrII	117471	.	C	T	746.77	PASS	AC=1;AF=0.500;AN=2;BaseQRankSum=-0.853;ClippingRankSum=0.000;DP=48;ExcessHet=3.0103;FS=2.512;MLEAC=1;MLEAF=0.500;MQ=42.00;MQRankSum=0.000;QD=15.56;ReadPosRankSum=0.741;SOR=0.524	GT:AD:DP:GQ:PL	0/1:27,21:48:99:775,0,1035
chrII	162668	.	G	A	1316.77	PASS	AC=1;AF=0.500;AN=2;BaseQRankSum=1.513;ClippingRankSum=0.000;DP=62;ExcessHet=3.0103;FS=2.155;MLEAC=1;MLEAF=0.500;MQ=42.00;MQRankSum=0.000;QD=21.24;ReadPosRankSum=-0.501;SOR=1.056	GT:AD:DP:GQ:PL	0/1:27,35:62:99:1345,0,975
chrII	168389	.	C	T	1545.77	PASS	AC=1;AF=0.500;AN=2;BaseQRankSum=2.424;ClippingRankSum=0.000;DP=75;ExcessHet=3.0103;FS=0.000;MLEAC=1;MLEAF=0.500;MQ=41.95;MQRankSum=0.153;QD=20.61;ReadPosRankSum=-0.310;SOR=0.785	GT:AD:DP:GQ:PL	0/1:34,41:75:99:1574,0,1244
chrII	275478	.	G	A	774.77	PASS	AC=1;AF=0.500;AN=2;BaseQRankSum=1.475;ClippingRankSum=0.000;DP=59;ExcessHet=3.0103;FS=3.737;MLEAC=1;MLEAF=0.500;MQ=41.51;MQRankSum=-1.760;QD=13.13;ReadPosRankSum=0.735;SOR=1.270	GT:AD:DP:GQ:PL	0/1:36,23:59:99:803,0,1377
chrII	275568	.	G	A	1093.77	PASS	AC=1;AF=0.500;AN=2;BaseQRankSum=0.688;ClippingRankSum=0.000;DP=57;ExcessHet=3.0103;FS=1.006;MLEAC=1;MLEAF=0.500;MQ=41.75;MQRankSum=-0.914;QD=19.19;ReadPosRankSum=1.005;SOR=0.892	GT:AD:DP:GQ:PL	0/1:27,30:57:99:1122,0,959
chrII	277659	.	G	A	810.77	PASS	AC=1;AF=0.500;AN=2;BaseQRankSum=2.131;ClippingRankSum=0.000;DP=59;ExcessHet=3.0103;FS=0.000;MLEAC=1;MLEAF=0.500;MQ=42.00;MQRankSum=0.000;QD=13.74;ReadPosRankSum=0.670;SOR=0.641	GT:AD:DP:GQ:PL	0/1:35,24:59:99:839,0,1327
chrII	278138	.	G	A	1476.77	PASS	AC=1;AF=0.500;AN=2;BaseQRankSum=1.584;ClippingRankSum=0.000;DP=67;ExcessHet=3.0103;FS=2.096;MLEAC=1;MLEAF=0.500;MQ=42.00;MQRankSum=0.000;QD=22.04;ReadPosRankSum=-0.450;SOR=1.014	GT:AD:DP:GQ:PL	0/1:28,39:67:99:1505,0,993
chrII	278967	.	C	T	2801.77	PASS	AC=2;AF=1.00;AN=2;DP=65;ExcessHet=3.0103;FS=0.000;MLEAC=2;MLEAF=1.00;MQ=41.77;QD=34.24;SOR=1.249	GT:AD:DP:GQ:PL	1/1:0,65:65:99:2830,196,0
chrII	289107	.	C	T	1030.77	PASS	AC=1;AF=0.500;AN=2;BaseQRankSum=0.896;ClippingRankSum=0.000;DP=65;ExcessHet=3.0103;FS=0.957;MLEAC=1;MLEAF=0.500;MQ=42.00;MQRankSum=0.000;QD=15.86;ReadPosRankSum=0.763;SOR=0.937	GT:AD:DP:GQ:PL	0/1:36,29:65:99:1059,0,1326
chrII	402096	.	G	A	989.77	PASS	AC=1;AF=0.500;AN=2;BaseQRankSum=-0.204;ClippingRankSum=0.000;DP=57;ExcessHet=3.0103;FS=1.012;MLEAC=1;MLEAF=0.500;MQ=41.75;MQRankSum=1.018;QD=17.36;ReadPosRankSum=-1.414;SOR=0.520	GT:AD:DP:GQ:PL	0/1:29,28:57:99:1018,0,1036
chrII	444414	.	C	T	830.77	PASS	AC=1;AF=0.500;AN=2;BaseQRankSum=0.113;ClippingRankSum=0.000;DP=63;ExcessHet=3.0103;FS=9.084;MLEAC=1;MLEAF=0.500;MQ=41.97;MQRankSum=0.844;QD=13.19;ReadPosRankSum=-0.803;SOR=1.234	GT:AD:DP:GQ:PL	0/1:38,25:63:99:859,0,1457
chrII	477611	.	C	T	674.77	PASS	AC=1;AF=0.500;AN=2;BaseQRankSum=-1.264;ClippingRankSum=0.000;DP=66;ExcessHet=3.0103;FS=1.122;MLEAC=1;MLEAF=0.500;MQ=41.78;MQRankSum=-1.155;QD=13.23;ReadPosRankSum=-1.600;SOR=0.509	GT:AD:DP:GQ:PL	0/1:30,21:51:99:703,0,1128
chrII	478676	.	C	T	650.77	PASS	AC=1;AF=0.500;AN=2;BaseQRankSum=-0.403;ClippingRankSum=0.000;DP=102;ExcessHet=3.0103;FS=2.013;MLEAC=1;MLEAF=0.500;MQ=41.70;MQRankSum=-1.749;QD=6.85;ReadPosRankSum=-1.206;SOR=0.435	GT:AD:DP:GQ:PL	0/1:72,23:95:99:679,0,2859
chrII	483795	.	G	A	941.77	PASS	AC=1;AF=0.500;AN=2;BaseQRankSum=0.022;ClippingRankSum=0.000;DP=67;ExcessHet=3.0103;FS=3.410;MLEAC=1;MLEAF=0.500;MQ=42.00;MQRankSum=0.000;QD=14.06;ReadPosRankSum=1.289;SOR=0.384	GT:AD:DP:GQ:PL	0/1:40,27:67:99:970,0,1535
chrII	484388	.	G	A	922.77	PASS	AC=1;AF=0.500;AN=2;BaseQRankSum=3.774;ClippingRankSum=0.000;DP=54;ExcessHet=3.0103;FS=1.040;MLEAC=1;MLEAF=0.500;MQ=41.96;MQRankSum=0.966;QD=17.09;ReadPosRankSum=0.543;SOR=0.890	GT:AD:DP:GQ:PL	0/1:29,25:54:99:951,0,1077
chrII	681925	.	C	T	1364.77	PASS	AC=1;AF=0.500;AN=2;BaseQRankSum=0.638;ClippingRankSum=0.000;DP=76;ExcessHet=3.0103;FS=1.897;MLEAC=1;MLEAF=0.500;MQ=42.00;MQRankSum=0.000;QD=17.96;ReadPosRankSum=-1.300;SOR=0.930	GT:AD:DP:GQ:PL	0/1:37,39:76:99:1393,0,1322
chrII	686850	.	G	A	951.77	PASS	AC=1;AF=0.500;AN=2;BaseQRankSum=-0.454;ClippingRankSum=0.000;DP=48;ExcessHet=3.0103;FS=6.040;MLEAC=1;MLEAF=0.500;MQ=42.00;MQRankSum=0.000;QD=19.83;ReadPosRankSum=0.534;SOR=0.223	GT:AD:DP:GQ:PL	0/1:22,26:48:99:980,0,822
chrII	727815	.	G	A	1283.77	PASS	AC=1;AF=0.500;AN=2;BaseQRankSum=1.223;ClippingRankSum=0.000;DP=83;ExcessHet=3.0103;FS=1.801;MLEAC=1;MLEAF=0.500;MQ=41.81;MQRankSum=1.293;QD=15.47;ReadPosRankSum=-0.501;SOR=0.792	GT:AD:DP:GQ:PL	0/1:46,37:83:99:1312,0,1645
chrIII	28779	.	C	T	1144.77	PASS	AC=1;AF=0.500;AN=2;BaseQRankSum=1.805;ClippingRankSum=0.000;DP=67;ExcessHet=3.0103;FS=0.929;MLEAC=1;MLEAF=0.500;MQ=42.00;MQRankSum=0.000;QD=17.09;ReadPosRankSum=0.271;SOR=0.892	GT:AD:DP:GQ:PL	0/1:35,32:67:99:1173,0,1247
chrIII	46933	.	G	A	1033.77	PASS	AC=1;AF=0.500;AN=2;BaseQRankSum=1.831;ClippingRankSum=0.000;DP=56;ExcessHet=3.0103;FS=5.456;MLEAC=1;MLEAF=0.500;MQ=42.00;MQRankSum=0.000;QD=18.46;ReadPosRankSum=-0.555;SOR=0.768	GT:AD:DP:GQ:PL	0/1:28,28:56:99:1062,0,941
chrIII	107830	.	G	A	1193.77	PASS	AC=1;AF=0.500;AN=2;BaseQRankSum=0.648;ClippingRankSum=0.000;DP=70;ExcessHet=3.0103;FS=0.926;MLEAC=1;MLEAF=0.500;MQ=41.97;MQRankSum=0.973;QD=17.05;ReadPosRankSum=0.000;SOR=0.527	GT:AD:DP:GQ:PL	0/1:37,33:70:99:1222,0,1287
chrIII	122387	.	G	A	1241.77	PASS	AC=1;AF=0.500;AN=2;BaseQRankSum=0.133;ClippingRankSum=0.000;DP=73;ExcessHet=3.0103;FS=12.045;MLEAC=1;MLEAF=0.500;MQ=42.00;MQRankSum=0.000;QD=17.01;ReadPosRankSum=0.947;SOR=0.605	GT:AD:DP:GQ:PL	0/1:39,34:73:99:1270,0,1478
chrIII	127762	.	C	T	1033.77	PASS	AC=1;AF=0.500;AN=2;BaseQRankSum=1.374;ClippingRankSum=0.000;DP=61;ExcessHet=3.0103;FS=0.981;MLEAC=1;MLEAF=0.500;MQ=41.79;MQRankSum=-1.018;QD=16.95;ReadPosRankSum=1.344;SOR=0.551	GT:AD:DP:GQ:PL	0/1:32,29:61:99:1062,0,1148
chrIII	130390	.	C	T	1451.77	PASS	AC=1;AF=0.500;AN=2;BaseQRankSum=2.068;ClippingRankSum=0.000;DP=68;ExcessHet=3.0103;FS=12.995;MLEAC=1;MLEAF=0.500;MQ=41.79;MQRankSum=1.189;QD=21.35;ReadPosRankSum=0.225;SOR=0.620	GT:AD:DP:GQ:PL	0/1:29,39:68:99:1480,0,951
chrIII	163292	.	G	A	1142.77	PASS	AC=1;AF=0.500;AN=2;BaseQRankSum=1.046;ClippingRankSum=0.000;DP=57;ExcessHet=3.0103;FS=1.033;MLEAC=1;MLEAF=0.500;MQ=42.00;MQRankSum=0.000;QD=20.05;ReadPosRankSum=0.430;SOR=0.469	GT:AD:DP:GQ:PL	0/1:25,32:57:99:1171,0,857
chrIII	178285	.	C	T	1095.77	PASS	AC=1;AF=0.500;AN=2;BaseQRankSum=-1.340;ClippingRankSum=0.000;DP=77;ExcessHet=3.0103;FS=3.122;MLEAC=1;MLEAF=0.500;MQ=41.81;MQRankSum=0.870;QD=14.23;ReadPosRankSum=-1.005;SOR=1.085	GT:AD:DP:GQ:PL	0/1:45,32:77:99:1124,0,1731
chrIII	202027	.	C	T	1638.77	PASS	AC=1;AF=0.500;AN=2;BaseQRankSum=0.127;ClippingRankSum=0.000;DP=69;ExcessHet=3.0103;FS=0.925;MLEAC=1;MLEAF=0.500;MQ=41.79;MQRankSum=1.316;QD=23.75;ReadPosRankSum=2.519;SOR=0.836	GT:AD:DP:GQ:PL	0/1:26,43:69:99:1667,0,907
chrIII	246081	.	C	T	1031.77	PASS	AC=1;AF=0.500;AN=2;BaseQRankSum=0.113;ClippingRankSum=0.000;DP=53;ExcessHet=3.0103;FS=0.000;MLEAC=1;MLEAF=0.500;MQ=42.00;MQRankSum=0.000;QD=19.47;ReadPosRankSum=0.670;SOR=0.622	GT:AD:DP:GQ:PL	0/1:25,28:53:99:1060,0,903
chrIII	257660	.	C	T	1477.77	PASS	AC=1;AF=0.500;AN=2;BaseQRankSum=0.256;ClippingRankSum=0.000;DP=73;ExcessHet=3.0103;FS=7.899;MLEAC=1;MLEAF=0.500;MQ=42.00;MQRankSum=0.000;QD=20.24;ReadPosRankSum=-0.370;SOR=1.003	GT:AD:DP:GQ:PL	0/1:33,40:73:99:1506,0,1212
chrIII	296703	.	C	T	859.77	PASS	AC=1;AF=0.500;AN=2;BaseQRankSum=-0.498;ClippingRankSum=0.000;DP=49;ExcessHet=3.0103;FS=0.000;MLEAC=1;MLEAF=0.500;MQ=42.00;MQRankSum=0.000;QD=17.55;ReadPosRankSum=0.276;SOR=0.616	GT:AD:DP:GQ:PL	0/1:24,25:49:99:888,0,886
chrIV	114423	.	C	T	726.77	PASS	AC=1;AF=0.500;AN=2;BaseQRankSum=0.824;ClippingRankSum=0.000;DP=53;ExcessHet=3.0103;FS=2.449;MLEAC=1;MLEAF=0.500;MQ=42.00;MQRankSum=0.000;QD=13.71;ReadPosRankSum=0.950;SOR=1.160	GT:AD:DP:GQ:PL	0/1:32,21:53:99:755,0,1211
chrIV	118628	.	G	A	1042.77	PASS	AC=1;AF=0.500;AN=2;BaseQRankSum=1.642;ClippingRankSum=0.000;DP=63;ExcessHet=3.0103;FS=3.442;MLEAC=1;MLEAF=0.500;MQ=41.77;MQRankSum=0.955;QD=16.55;ReadPosRankSum=0.741;SOR=0.749	GT:AD:DP:GQ:PL	0/1:34,29:63:99:1071,0,1262
chrIV	229940	.	G	A	1320.77	PASS	AC=1;AF=0.500;AN=2;BaseQRankSum=-0.197;ClippingRankSum=0.000;DP=78;ExcessHet=3.0103;FS=5.818;MLEAC=1;MLEAF=0.500;MQ=41.97;MQRankSum=0.952;QD=16.93;ReadPosRankSum=0.502;SOR=1.158	GT:AD:DP:GQ:PL	0/1:42,36:78:99:1349,0,1598
chrIV	238734	.	C	T	991.77	PASS	AC=1;AF=0.500;AN=2;BaseQRankSum=0.009;ClippingRankSum=0.000;DP=57;ExcessHet=3.0103;FS=0.000;MLEAC=1;MLEAF=0.500;MQ=41.49;MQRankSum=0.025;QD=17.40;ReadPosRankSum=-1.171;SOR=0.631	GT:AD:DP:GQ:PL	0/1:29,28:57:99:1020,0,1066
chrIV	297581	.	G	A	1052.77	PASS	AC=1;AF=0.500;AN=2;BaseQRankSum=-0.571;ClippingRankSum=0.000;DP=76;ExcessHet=3.0103;FS=6.102;MLEAC=1;MLEAF=0.500;MQ=41.63;MQRankSum=-1.696;QD=13.85;ReadPosRankSum=1.019;SOR=0.642	GT:AD:DP:GQ:PL	0/1:45,31:76:99:1081,0,1722
chrIV	363577	.	G	A	1200.77	PASS	AC=1;AF=0.500;AN=2;BaseQRankSum=0.349;ClippingRankSum=0.000;DP=64;ExcessHet=3.0103;FS=0.968;MLEAC=1;MLEAF=0.500;MQ=42.00;MQRankSum=0.000;QD=18.76;ReadPosRankSum=0.180;SOR=0.551	GT:AD:DP:GQ:PL	0/1:31,33:64:99:1229,0,1110
chrIV	393493	.	G	A	995.77	PASS	AC=1;AF=0.500;AN=2;BaseQRankSum=1.147;ClippingRankSum=0.000;DP=65;ExcessHet=3.0103;FS=9.026;MLEAC=1;MLEAF=0.500;MQ=41.77;MQRankSum=0.901;QD=15.32;ReadPosRankSum=0.681;SOR=0.180	GT:AD:DP:GQ:PL	0/1:37,28:65:99:1024,0,1379
chrIV	422431	.	C	T	1420.77	PASS	AC=1;AF=0.500;AN=2;BaseQRankSum=-0.207;ClippingRankSum=0.000;DP=72;ExcessHet=3.0103;FS=0.897;MLEAC=1;MLEAF=0.500;MQ=42.00;MQRankSum=0.000;QD=19.73;ReadPosRankSum=0.191;SOR=0.914	GT:AD:DP:GQ:PL	0/1:34,38:72:99:1449,0,1212
chrIV	428590	.	C	T	1372.77	PASS	AC=1;AF=0.500;AN=2;BaseQRankSum=0.413;ClippingRankSum=0.000;DP=72;ExcessHet=3.0103;FS=3.376;MLEAC=1;MLEAF=0.500;MQ=42.00;MQRankSum=0.000;QD=19.07;ReadPosRankSum=0.619;SOR=0.362	GT:AD:DP:GQ:PL	0/1:34,38:72:99:1401,0,1214
chrIV	439577	.	C	T	1100.77	PASS	AC=1;AF=0.500;AN=2;BaseQRankSum=1.341;ClippingRankSum=0.000;DP=61;ExcessHet=3.0103;FS=0.975;MLEAC=1;MLEAF=0.500;MQ=42.00;MQRankSum=0.000;QD=18.05;ReadPosRankSum=1.169;SOR=0.902	GT:AD:DP:GQ:PL	0/1:31,30:61:99:1129,0,1150
chrIV	471507	.	G	A	1508.77	PASS	AC=1;AF=0.500;AN=2;BaseQRankSum=-0.937;ClippingRankSum=0.000;DP=71;ExcessHet=3.0103;FS=0.912;MLEAC=1;MLEAF=0.500;MQ=41.76;MQRankSum=0.248;QD=21.55;ReadPosRankSum=0.668;SOR=0.556	GT:AD:DP:GQ:PL	0/1:29,41:70:99:1537,0,1043
chrIV	484074	.	C	T	1772.77	PASS	AC=1;AF=0.500;AN=2;BaseQRankSum=1.710;ClippingRankSum=0.000;DP=87;ExcessHet=3.0103;FS=10.762;MLEAC=1;MLEAF=0.500;MQ=41.98;MQRankSum=1.133;QD=20.38;ReadPosRankSum=0.977;SOR=0.669	GT:AD:DP:GQ:PL	0/1:39,48:87:99:1801,0,1358
chrIV	489286	.	C	T	1294.77	PASS	AC=1;AF=0.500;AN=2;BaseQRankSum=1.137;ClippingRankSum=0.000;DP=70;ExcessHet=3.0103;FS=3.261;MLEAC=1;MLEAF=0.500;MQ=41.79;MQRankSum=1.029;QD=18.50;ReadPosRankSum=0.394;SOR=0.457	GT:AD:DP:GQ:PL	0/1:35,35:70:99:1323,0,1288
chrIV	543355	.	G	A	1418.77	PASS	AC=1;AF=0.500;AN=2;BaseQRankSum=2.578;ClippingRankSum=0.000;DP=63;ExcessHet=3.0103;FS=0.000;MLEAC=1;MLEAF=0.500;MQ=41.54;MQRankSum=1.724;QD=22.52;ReadPosRankSum=0.522;SOR=0.746	GT:AD:DP:GQ:PL	0/1:26,37:63:99:1447,0,860
chrIV	553227	.	C	T	1503.77	PASS	AC=1;AF=0.500;AN=2;BaseQRankSum=0.185;ClippingRankSum=0.000;DP=69;ExcessHet=3.0103;FS=0.937;MLEAC=1;MLEAF=0.500;MQ=42.00;MQRankSum=0.000;QD=21.79;ReadPosRankSum=0.427;SOR=0.903	GT:AD:DP:GQ:PL	0/1:29,40:69:99:1532,0,1041
chrIV	558784	.	C	T	1610.77	PASS	AC=1;AF=0.500;AN=2;BaseQRankSum=2.206;ClippingRankSum=0.000;DP=68;ExcessHet=3.0103;FS=0.962;MLEAC=1;MLEAF=0.500;MQ=42.00;MQRankSum=0.000;QD=23.69;ReadPosRankSum=-0.108;SOR=0.883	GT:AD:DP:GQ:PL	0/1:26,42:68:99:1639,0,879
chrIV	601998	.	C	T	907.77	PASS	AC=1;AF=0.500;AN=2;BaseQRankSum=1.557;ClippingRankSum=0.000;DP=67;ExcessHet=3.0103;FS=6.983;MLEAC=1;MLEAF=0.500;MQ=42.00;MQRankSum=0.000;QD=13.55;ReadPosRankSum=1.208;SOR=1.593	GT:AD:DP:GQ:PL	0/1:41,26:67:99:936,0,1545
chrIV	603375	.	G	A	983.77	PASS	AC=1;AF=0.500;AN=2;BaseQRankSum=-2.635;ClippingRankSum=0.000;DP=52;ExcessHet=3.0103;FS=5.825;MLEAC=1;MLEAF=0.500;MQ=42.00;MQRankSum=0.000;QD=18.92;ReadPosRankSum=-0.997;SOR=1.498	GT:AD:DP:GQ:PL	0/1:25,27:52:99:1012,0,945
chrIV	618236	.	G	A	1236.77	PASS	AC=1;AF=0.500;AN=2;BaseQRankSum=3.167;ClippingRankSum=0.000;DP=76;ExcessHet=3.0103;FS=4.783;MLEAC=1;MLEAF=0.500;MQ=42.00;MQRankSum=0.000;QD=16.27;ReadPosRankSum=-0.563;SOR=1.303	GT:AD:DP:GQ:PL	0/1:42,34:76:99:1265,0,1472
chrIV	687774	.	G	A	1174.77	PASS	AC=1;AF=0.500;AN=2;BaseQRankSum=-2.064;ClippingRankSum=0.000;DP=63;ExcessHet=3.0103;FS=5.014;MLEAC=1;MLEAF=0.500;MQ=41.94;MQRankSum=-1.294;QD=18.65;ReadPosRankSum=-1.066;SOR=0.734	GT:AD:DP:GQ:PL	0/1:29,34:63:99:1203,0,1080
chrIV	746419	.	G	A	1092.77	PASS	AC=1;AF=0.500;AN=2;BaseQRankSum=0.097;ClippingRankSum=0.000;DP=51;ExcessHet=3.0103;FS=0.000;MLEAC=1;MLEAF=0.500;MQ=42.00;MQRankSum=0.000;QD=21.43;ReadPosRankSum=1.469;SOR=0.765	GT:AD:DP:GQ:PL	0/1:21,30:51:99:1121,0,742
chrIV	765868	.	C	T	1475.77	PASS	AC=1;AF=0.500;AN=2;BaseQRankSum=0.128;ClippingRankSum=0.000;DP=68;ExcessHet=3.0103;FS=0.935;MLEAC=1;MLEAF=0.500;MQ=41.78;MQRankSum=-0.807;QD=21.70;ReadPosRankSum=-2.660;SOR=0.535	GT:AD:DP:GQ:PL	0/1:28,40:68:99:1504,0,1025
chrIV	768658	.	G	A	1745.77	PASS	AC=1;AF=0.500;AN=2;BaseQRankSum=1.172;ClippingRankSum=0.000;DP=75;ExcessHet=3.0103;FS=0.000;MLEAC=1;MLEAF=0.500;MQ=41.80;MQRankSum=1.287;QD=23.28;ReadPosRankSum=-0.125;SOR=0.631	GT:AD:DP:GQ:PL	0/1:29,46:75:99:1774,0,953
chrIV	780808	.	C	T	1520.77	PASS	AC=1;AF=0.500;AN=2;BaseQRankSum=-1.606;ClippingRankSum=0.000;DP=79;ExcessHet=3.0103;FS=2.971;MLEAC=1;MLEAF=0.500;MQ=42.00;MQRankSum=0.000;QD=19.25;ReadPosRankSum=-0.650;SOR=1.038	GT:AD:DP:GQ:PL	0/1:36,43:79:99:1549,0,1350
chrIV	794844	.	G	A	680.77	PASS	AC=1;AF=0.500;AN=2;BaseQRankSum=0.299;ClippingRankSum=0.000;DP=51;ExcessHet=3.0103;FS=2.365;MLEAC=1;MLEAF=0.500;MQ=41.72;MQRankSum=0.843;QD=13.35;ReadPosRankSum=1.665;SOR=1.047	GT:AD:DP:GQ:PL	0/1:31,20:51:99:709,0,1115
chrIV	837212	.	G	A	1154.77	PASS	AC=1;AF=0.500;AN=2;BaseQRankSum=-1.078;ClippingRankSum=0.000;DP=68;ExcessHet=3.0103;FS=4.853;MLEAC=1;MLEAF=0.500;MQ=42.00;MQRankSum=0.000;QD=16.98;ReadPosRankSum=-0.497;SOR=0.293	GT:AD:DP:GQ:PL	0/1:36,32:68:99:1183,0,1292
chrIV	892437	.	C	T	589.77	PASS	AC=1;AF=0.500;AN=2;BaseQRankSum=-1.814;ClippingRankSum=0.000;DP=42;ExcessHet=3.0103;FS=4.519;MLEAC=1;MLEAF=0.500;MQ=42.00;MQRankSum=0.000;QD=14.04;ReadPosRankSum=-0.822;SOR=1.483	GT:AD:DP:GQ:PL	0/1:23,19:42:99:618,0,873
chrIV	921001	.	C	T	1488.77	PASS	AC=1;AF=0.500;AN=2;BaseQRankSum=-0.435;ClippingRankSum=0.000;DP=75;ExcessHet=3.0103;FS=11.801;MLEAC=1;MLEAF=0.500;MQ=41.78;MQRankSum=-1.277;QD=19.85;ReadPosRankSum=-0.776;SOR=1.211	GT:AD:DP:GQ:PL	0/1:34,41:75:99:1517,0,1271
chrIV	921383	.	C	T	1060.77	PASS	AC=1;AF=0.500;AN=2;BaseQRankSum=2.128;ClippingRankSum=0.000;DP=63;ExcessHet=3.0103;FS=2.118;MLEAC=1;MLEAF=0.500;MQ=41.53;MQRankSum=1.382;QD=16.84;ReadPosRankSum=0.475;SOR=0.456	GT:AD:DP:GQ:PL	0/1:33,30:63:99:1089,0,1160
chrIV	923438	.	G	A	574.77	PASS	AC=1;AF=0.500;AN=2;BaseQRankSum=-0.978;ClippingRankSum=0.000;DP=45;ExcessHet=3.0103;FS=4.376;MLEAC=1;MLEAF=0.500;MQ=42.00;MQRankSum=0.000;QD=12.77;ReadPosRankSum=-0.586;SOR=0.906	GT:AD:DP:GQ:PL	0/1:28,17:45:99:603,0,1094
chrIV	935232	.	G	A	1315.77	PASS	AC=1;AF=0.500;AN=2;BaseQRankSum=0.070;ClippingRankSum=0.000;DP=73;ExcessHet=3.0103;FS=0.000;MLEAC=1;MLEAF=0.500;MQ=42.00;MQRankSum=0.000;QD=18.02;ReadPosRankSum=0.387;SOR=0.646	GT:AD:DP:GQ:PL	0/1:37,36:73:99:1344,0,1405
chrIV	955114	.	G	A	533.77	PASS	AC=1;AF=0.500;AN=2;BaseQRankSum=0.965;ClippingRankSum=0.000;DP=42;ExcessHet=3.0103;FS=1.249;MLEAC=1;MLEAF=0.500;MQ=42.00;MQRankSum=0.000;QD=12.71;ReadPosRankSum=1.075;SOR=1.049	GT:AD:DP:GQ:PL	0/1:26,16:42:99:562,0,995
chrIV	1017276	.	G	A	940.77	PASS	AC=1;AF=0.500;AN=2;BaseQRankSum=0.741;ClippingRankSum=0.000;DP=56;ExcessHet=3.0103;FS=0.000;MLEAC=1;MLEAF=0.500;MQ=41.65;MQRankSum=0.504;QD=16.80;ReadPosRankSum=0.764;SOR=0.707	GT:AD:DP:GQ:PL	0/1:29,27:56:99:969,0,1098
chrIV	1049455	.	G	A	991.77	PASS	AC=1;AF=0.500;AN=2;BaseQRankSum=0.804;ClippingRankSum=0.000;DP=61;ExcessHet=3.0103;FS=13.886;MLEAC=1;MLEAF=0.500;MQ=42.00;MQRankSum=0.000;QD=16.26;ReadPosRankSum=-1.409;SOR=1.204	GT:AD:DP:GQ:PL	0/1:33,28:61:99:1020,0,1199
chrIV	1049968	.	G	A	1103.77	PASS	AC=1;AF=0.500;AN=2;BaseQRankSum=0.403;ClippingRankSum=0.000;DP=52;ExcessHet=3.0103;FS=3.976;MLEAC=1;MLEAF=0.500;MQ=42.00;MQRankSum=0.000;QD=21.23;ReadPosRankSum=0.046;SOR=1.048	GT:AD:DP:GQ:PL	0/1:22,30:52:99:1132,0,798
chrIV	1189391	.	C	T	1317.77	PASS	AC=1;AF=0.500;AN=2;BaseQRankSum=1.894;ClippingRankSum=0.000;DP=73;ExcessHet=3.0103;FS=0.000;MLEAC=1;MLEAF=0.500;MQ=41.55;MQRankSum=-0.937;QD=18.05;ReadPosRankSum=-0.381;SOR=0.641	GT:AD:DP:GQ:PL	0/1:36,37:73:99:1346,0,1313
chrIV	1191482	.	C	T	1059.77	PASS	AC=1;AF=0.500;AN=2;BaseQRankSum=0.091;ClippingRankSum=0.000;DP=62;ExcessHet=3.0103;FS=6.836;MLEAC=1;MLEAF=0.500;MQ=42.00;MQRankSum=0.000;QD=17.09;ReadPosRankSum=-0.350;SOR=1.435	GT:AD:DP:GQ:PL	0/1:33,29:62:99:1088,0,1262
chrIV	1301591	.	C	T	1298.77	PASS	AC=1;AF=0.500;AN=2;BaseQRankSum=0.400;ClippingRankSum=0.000;DP=73;ExcessHet=3.0103;FS=0.000;MLEAC=1;MLEAF=0.500;MQ=41.81;MQRankSum=1.014;QD=17.79;ReadPosRankSum=0.628;SOR=0.765	GT:AD:DP:GQ:PL	0/1:37,36:73:99:1327,0,1358
chrIV	1366969	.	G	A	765.77	PASS	AC=1;AF=0.500;AN=2;BaseQRankSum=0.162;ClippingRankSum=0.000;DP=50;ExcessHet=3.0103;FS=4.001;MLEAC=1;MLEAF=0.500;MQ=42.00;MQRankSum=0.000;QD=15.32;ReadPosRankSum=-1.997;SOR=1.323	GT:AD:DP:GQ:PL	0/1:27,23:50:99:794,0,977
chrIV	1402859	.	C	T	1016.77	PASS	AC=1;AF=0.500;AN=2;BaseQRankSum=-0.228;ClippingRankSum=0.000;DP=75;ExcessHet=3.0103;FS=0.890;MLEAC=1;MLEAF=0.500;MQ=42.00;MQRankSum=0.000;QD=13.56;ReadPosRankSum=-0.305;SOR=0.790	GT:AD:DP:GQ:PL	0/1:45,30:75:99:1045,0,1684
chrIV	1454444	.	G	A	1000.77	PASS	AC=1;AF=0.500;AN=2;BaseQRankSum=-0.084;ClippingRankSum=0.000;DP=77;ExcessHet=3.0103;FS=1.925;MLEAC=1;MLEAF=0.500;MQ=42.00;MQRankSum=0.000;QD=13.00;ReadPosRankSum=1.477;SOR=0.935	GT:AD:DP:GQ:PL	0/1:48,29:77:99:1029,0,1793
chrIV	1459358	.	G	A	1185.77	PASS	AC=1;AF=0.500;AN=2;BaseQRankSum=1.532;ClippingRankSum=0.000;DP=55;ExcessHet=3.0103;FS=7.389;MLEAC=1;MLEAF=0.500;MQ=41.74;MQRankSum=-0.811;QD=21.56;ReadPosRankSum=0.123;SOR=1.171	GT:AD:DP:GQ:PL	0/1:23,32:55:99:1214,0,816
chrIV	1471022	.	C	T	1171.77	PASS	AC=1;AF=0.500;AN=2;BaseQRankSum=-0.871;ClippingRankSum=0.000;DP=67;ExcessHet=3.0103;FS=0.930;MLEAC=1;MLEAF=0.500;MQ=42.00;MQRankSum=0.000;QD=17.49;ReadPosRankSum=-0.085;SOR=0.542	GT:AD:DP:GQ:PL	0/1:34,33:67:99:1200,0,1237
chrIV	1495857	.	G	A	1490.77	PASS	AC=1;AF=0.500;AN=2;BaseQRankSum=-1.064;ClippingRankSum=0.000;DP=73;ExcessHet=3.0103;FS=1.994;MLEAC=1;MLEAF=0.500;MQ=42.00;MQRankSum=0.000;QD=20.42;ReadPosRankSum=-0.898;SOR=1.021	GT:AD:DP:GQ:PL	0/1:32,41:73:99:1519,0,1177
chrV	16325	.	C	T	962.77	PASS	AC=1;AF=0.500;AN=2;BaseQRankSum=0.583;ClippingRankSum=0.000;DP=59;ExcessHet=3.0103;FS=1.007;MLEAC=1;MLEAF=0.500;MQ=41.76;MQRankSum=0.953;QD=16.32;ReadPosRankSum=0.794;SOR=0.950	GT:AD:DP:GQ:PL	0/1:32,27:59:99:991,0,1189
chrV	32253	.	G	A	1207.77	PASS	AC=1;AF=0.500;AN=2;BaseQRankSum=1.759;ClippingRankSum=0.000;DP=70;ExcessHet=3.0103;FS=8.244;MLEAC=1;MLEAF=0.500;MQ=42.00;MQRankSum=0.000;QD=17.25;ReadPosRankSum=-1.078;SOR=0.774	GT:AD:DP:GQ:PL	0/1:37,33:70:99:1236,0,1324
chrV	32937	.	C	T	777.77	PASS	AC=1;AF=0.500;AN=2;BaseQRankSum=0.617;ClippingRankSum=0.000;DP=51;ExcessHet=3.0103;FS=0.000;MLEAC=1;MLEAF=0.500;MQ=41.96;MQRankSum=0.911;QD=15.25;ReadPosRankSum=0.115;SOR=0.801	GT:AD:DP:GQ:PL	0/1:29,22:51:99:806,0,1042
chrV	51116	.	G	A	710.77	PASS	AC=1;AF=0.500;AN=2;BaseQRankSum=-0.695;ClippingRankSum=0.000;DP=52;ExcessHet=3.0103;FS=4.010;MLEAC=1;MLEAF=0.500;MQ=41.96;MQRankSum=0.862;QD=13.67;ReadPosRankSum=-0.698;SOR=0.803	GT:AD:DP:GQ:PL	0/1:31,21:52:99:739,0,1182
chrV	66934	.	G	A	1287.77	PASS	AC=1;AF=0.500;AN=2;BaseQRankSum=1.035;ClippingRankSum=0.000;DP=68;ExcessHet=3.0103;FS=0.930;MLEAC=1;MLEAF=0.500;MQ=41.97;MQRankSum=-0.913;QD=18.94;ReadPosRankSum=1.928;SOR=0.914	GT:AD:DP:GQ:PL	0/1:32,36:68:99:1316,0,1108
chrV	85577	.	C	T	1388.77	PASS	AC=1;AF=0.500;AN=2;BaseQRankSum=2.694;ClippingRankSum=0.000;DP=70;ExcessHet=3.0103;FS=10.161;MLEAC=1;MLEAF=0.500;MQ=42.00;MQRankSum=0.000;QD=19.84;ReadPosRankSum=0.040;SOR=0.583	GT:AD:DP:GQ:PL	0/1:32,38:70:99:1417,0,1164
chrV	122675	.	G	A	1401.77	PASS	AC=1;AF=0.500;AN=2;BaseQRankSum=1.921;ClippingRankSum=0.000;DP=69;ExcessHet=3.0103;FS=0.000;MLEAC=1;MLEAF=0.500;MQ=41.95;MQRankSum=0.021;QD=20.32;ReadPosRankSum=-0.763;SOR=0.620	GT:AD:DP:GQ:PL	0/1:30,39:69:99:1430,0,951
chrV	130530	.	C	T	1206.77	PASS	AC=1;AF=0.500;AN=2;BaseQRankSum=1.648;ClippingRankSum=0.000;DP=66;ExcessHet=3.0103;FS=2.061;MLEAC=1;MLEAF=0.500;MQ=41.79;MQRankSum=1.030;QD=18.28;ReadPosRankSum=-0.494;SOR=0.982	GT:AD:DP:GQ:PL	0/1:33,33:66:99:1235,0,1217
chrV	138697	.	C	T	1132.77	PASS	AC=1;AF=0.500;AN=2;BaseQRankSum=-0.440;ClippingRankSum=0.000;DP=70;ExcessHet=3.0103;FS=0.899;MLEAC=1;MLEAF=0.500;MQ=41.68;MQRankSum=0.420;QD=16.18;ReadPosRankSum=0.922;SOR=0.839	GT:AD:DP:GQ:PL	0/1:38,32:70:99:1161,0,1413
chrV	138776	.	G	A	1110.77	PASS	AC=1;AF=0.500;AN=2;BaseQRankSum=0.204;ClippingRankSum=0.000;DP=74;ExcessHet=3.0103;FS=3.164;MLEAC=1;MLEAF=0.500;MQ=42.00;MQRankSum=0.000;QD=15.01;ReadPosRankSum=-1.624;SOR=0.392	GT:AD:DP:GQ:PL	0/1:42,32:74:99:1139,0,1595
chrV	140724	.	G	A	1610.77	PASS	AC=1;AF=0.500;AN=2;BaseQRankSum=2.692;ClippingRankSum=0.000;DP=70;ExcessHet=3.0103;FS=2.019;MLEAC=1;MLEAF=0.500;MQ=42.00;MQRankSum=0.000;QD=23.01;ReadPosRankSum=0.405;SOR=1.005	GT:AD:DP:GQ:PL	0/1:28,42:70:99:1639,0,975
chrV	205735	.	C	T	1206.77	PASS	AC=1;AF=0.500;AN=2;BaseQRankSum=-1.383;ClippingRankSum=0.000;DP=62;ExcessHet=3.0103;FS=2.244;MLEAC=1;MLEAF=0.500;MQ=41.76;MQRankSum=-0.905;QD=19.46;ReadPosRankSum=2.239;SOR=1.064	GT:AD:DP:GQ:PL	0/1:29,33:62:99:1235,0,1068
chrV	207374	.	C	T	1201.77	PASS	AC=1;AF=0.500;AN=2;BaseQRankSum=0.332;ClippingRankSum=0.000;DP=68;ExcessHet=3.0103;FS=0.000;MLEAC=1;MLEAF=0.500;MQ=41.74;MQRankSum=-0.042;QD=17.67;ReadPosRankSum=0.920;SOR=0.702	GT:AD:DP:GQ:PL	0/1:35,33:68:99:1230,0,1307
chrV	225262	.	G	A	1085.77	PASS	AC=1;AF=0.500;AN=2;BaseQRankSum=0.482;ClippingRankSum=0.000;DP=61;ExcessHet=3.0103;FS=2.155;MLEAC=1;MLEAF=0.500;MQ=41.97;MQRankSum=-0.984;QD=17.80;ReadPosRankSum=-0.319;SOR=1.062	GT:AD:DP:GQ:PL	0/1:31,30:61:99:1114,0,1122
chrV	225301	.	G	A	968.77	PASS	AC=1;AF=0.500;AN=2;BaseQRankSum=1.072;ClippingRankSum=0.000;DP=66;ExcessHet=3.0103;FS=0.950;MLEAC=1;MLEAF=0.500;MQ=41.97;MQRankSum=-1.134;QD=14.68;ReadPosRankSum=-0.817;SOR=0.754	GT:AD:DP:GQ:PL	0/1:38,28:66:99:997,0,1353
chrV	235508	.	G	A	1256.77	PASS	AC=1;AF=0.500;AN=2;BaseQRankSum=0.596;ClippingRankSum=0.000;DP=67;ExcessHet=3.0103;FS=0.985;MLEAC=1;MLEAF=0.500;MQ=41.78;MQRankSum=-0.926;QD=18.76;ReadPosRankSum=-0.593;SOR=0.481	GT:AD:DP:GQ:PL	0/1:32,35:67:99:1285,0,1163
chrV	322150	.	G	A	1256.77	PASS	AC=1;AF=0.500;AN=2;BaseQRankSum=1.774;ClippingRankSum=0.000;DP=66;ExcessHet=3.0103;FS=3.282;MLEAC=1;MLEAF=0.500;MQ=41.79;MQRankSum=-0.940;QD=19.04;ReadPosRankSum=0.648;SOR=0.399	GT:AD:DP:GQ:PL	0/1:32,34:66:99:1285,0,1192
chrV	335229	.	G	A	1238.77	PASS	AC=1;AF=0.500;AN=2;BaseQRankSum=0.800;ClippingRankSum=0.000;DP=53;ExcessHet=3.0103;FS=5.910;MLEAC=1;MLEAF=0.500;MQ=42.00;MQRankSum=0.000;QD=23.37;ReadPosRankSum=0.548;SOR=0.552	GT:AD:DP:GQ:PL	0/1:20,33:53:99:1267,0,695
chrV	354942	.	C	T	938.77	PASS	AC=1;AF=0.500;AN=2;BaseQRankSum=-0.283;ClippingRankSum=0.000;DP=63;ExcessHet=3.0103;FS=17.588;MLEAC=1;MLEAF=0.500;MQ=41.40;MQRankSum=-0.258;QD=15.65;ReadPosRankSum=1.032;SOR=0.491	GT:AD:DP:GQ:PL	0/1:33,27:60:99:967,0,1253
chrV	355294	.	G	A	1287.77	PASS	AC=1;AF=0.500;AN=2;BaseQRankSum=2.847;ClippingRankSum=0.000;DP=59;ExcessHet=3.0103;FS=5.470;MLEAC=1;MLEAF=0.500;MQ=42.00;MQRankSum=0.000;QD=21.83;ReadPosRankSum=0.116;SOR=1.493	GT:AD:DP:GQ:PL	0/1:25,34:59:99:1316,0,858
chrV	408195	.	C	T	1085.77	PASS	AC=1;AF=0.500;AN=2;BaseQRankSum=-0.654;ClippingRankSum=0.000;DP=64;ExcessHet=3.0103;FS=8.512;MLEAC=1;MLEAF=0.500;MQ=42.00;MQRankSum=0.000;QD=16.97;ReadPosRankSum=-0.772;SOR=1.229	GT:AD:DP:GQ:PL	0/1:34,30:64:99:1114,0,1297
chrV	460206	.	G	A	1452.77	PASS	AC=1;AF=0.500;AN=2;BaseQRankSum=-1.563;ClippingRankSum=0.000;DP=62;ExcessHet=3.0103;FS=1.017;MLEAC=1;MLEAF=0.500;MQ=42.00;MQRankSum=0.000;QD=23.43;ReadPosRankSum=-0.501;SOR=0.993	GT:AD:DP:GQ:PL	0/1:23,39:62:99:1481,0,817
chrV	466941	.	C	T	1402.77	PASS	AC=1;AF=0.500;AN=2;BaseQRankSum=0.237;ClippingRankSum=0.000;DP=76;ExcessHet=3.0103;FS=0.000;MLEAC=1;MLEAF=0.500;MQ=41.97;MQRankSum=-0.974;QD=18.46;ReadPosRankSum=-1.275;SOR=0.799	GT:AD:DP:GQ:PL	0/1:38,38:76:99:1431,0,1431
chrVI	30699	.	C	T	1066.77	PASS	AC=1;AF=0.500;AN=2;BaseQRankSum=-0.180;ClippingRankSum=0.000;DP=55;ExcessHet=3.0103;FS=9.886;MLEAC=1;MLEAF=0.500;MQ=42.00;MQRankSum=0.000;QD=19.40;ReadPosRankSum=1.938;SOR=0.530	GT:AD:DP:GQ:PL	0/1:26,29:55:99:1095,0,958
chrVI	53076	.	G	A	1092.77	PASS	AC=1;AF=0.500;AN=2;BaseQRankSum=0.734;ClippingRankSum=0.000;DP=80;ExcessHet=3.0103;FS=0.000;MLEAC=1;MLEAF=0.500;MQ=41.79;MQRankSum=-0.254;QD=13.66;ReadPosRankSum=0.830;SOR=0.728	GT:AD:DP:GQ:PL	0/1:48,32:80:99:1121,0,1735
chrVI	107203	.	C	T	1172.77	PASS	AC=1;AF=0.500;AN=2;BaseQRankSum=1.139;ClippingRankSum=0.000;DP=67;ExcessHet=3.0103;FS=12.885;MLEAC=1;MLEAF=0.500;MQ=42.00;MQRankSum=0.000;QD=17.50;ReadPosRankSum=-1.067;SOR=0.944	GT:AD:DP:GQ:PL	0/1:34,33:67:99:1201,0,1272
chrVI	167485	.	C	T	1025.77	PASS	AC=1;AF=0.500;AN=2;BaseQRankSum=1.312;ClippingRankSum=0.000;DP=65;ExcessHet=3.0103;FS=3.420;MLEAC=1;MLEAF=0.500;MQ=41.06;MQRankSum=0.486;QD=15.78;ReadPosRankSum=-0.893;SOR=1.153	GT:AD:DP:GQ:PL	0/1:36,29:65:99:1054,0,1278
chrVII	23914	.	C	T	991.77	PASS	AC=1;AF=0.500;AN=2;BaseQRankSum=0.279;ClippingRankSum=0.000;DP=66;ExcessHet=3.0103;FS=0.000;MLEAC=1;MLEAF=0.500;MQ=42.00;MQRankSum=0.000;QD=15.03;ReadPosRankSum=-1.307;SOR=0.598	GT:AD:DP:GQ:PL	0/1:38,28:66:99:1020,0,1419
chrVII	173112	.	G	A	1099.77	PASS	AC=1;AF=0.500;AN=2;BaseQRankSum=-1.788;ClippingRankSum=0.000;DP=66;ExcessHet=3.0103;FS=0.943;MLEAC=1;MLEAF=0.500;MQ=42.00;MQRankSum=0.000;QD=16.66;ReadPosRankSum=0.490;SOR=0.504	GT:AD:DP:GQ:PL	0/1:35,31:66:99:1128,0,1284
chrVII	200289	.	G	A	1524.77	PASS	AC=1;AF=0.500;AN=2;BaseQRankSum=-0.822;ClippingRankSum=0.000;DP=74;ExcessHet=3.0103;FS=0.891;MLEAC=1;MLEAF=0.500;MQ=42.00;MQRankSum=0.000;QD=20.60;ReadPosRankSum=0.995;SOR=0.818	GT:AD:DP:GQ:PL	0/1:33,41:74:99:1553,0,1220
chrVII	259974	.	G	A	1187.77	PASS	AC=1;AF=0.500;AN=2;BaseQRankSum=0.817;ClippingRankSum=0.000;DP=60;ExcessHet=3.0103;FS=2.122;MLEAC=1;MLEAF=0.500;MQ=42.00;MQRankSum=0.000;QD=19.80;ReadPosRankSum=-0.622;SOR=0.460	GT:AD:DP:GQ:PL	0/1:28,32:60:99:1216,0,1027
chrVII	264844	.	C	T	1234.77	PASS	AC=1;AF=0.500;AN=2;BaseQRankSum=-0.017;ClippingRankSum=0.000;DP=63;ExcessHet=3.0103;FS=3.442;MLEAC=1;MLEAF=0.500;MQ=42.00;MQRankSum=0.000;QD=19.60;ReadPosRankSum=0.646;SOR=0.701	GT:AD:DP:GQ:PL	0/1:30,33:63:99:1263,0,1135
chrVII	397537	.	G	A	1500.77	PASS	AC=1;AF=0.500;AN=2;BaseQRankSum=-0.119;ClippingRankSum=0.000;DP=68;ExcessHet=3.0103;FS=0.000;MLEAC=1;MLEAF=0.500;MQ=41.97;MQRankSum=-0.807;QD=22.07;ReadPosRankSum=0.831;SOR=0.693	GT:AD:DP:GQ:PL	0/1:28,40:68:99:1529,0,960
chrVII	405545	.	C	T	827.77	PASS	AC=1;AF=0.500;AN=2;BaseQRankSum=-1.638;ClippingRankSum=0.000;DP=61;ExcessHet=3.0103;FS=2.137;MLEAC=1;MLEAF=0.500;MQ=42.00;MQRankSum=0.000;QD=13.57;ReadPosRankSum=1.640;SOR=0.985	GT:AD:DP:GQ:PL	0/1:37,24:61:99:856,0,1438
chrVII	448808	.	C	T	1275.77	PASS	AC=1;AF=0.500;AN=2;BaseQRankSum=-0.549;ClippingRankSum=0.000;DP=56;ExcessHet=3.0103;FS=2.363;MLEAC=1;MLEAF=0.500;MQ=42.00;MQRankSum=0.000;QD=22.78;ReadPosRankSum=0.740;SOR=0.379	GT:AD:DP:GQ:PL	0/1:21,35:56:99:1304,0,733
chrVII	460681	.	C	T	958.77	PASS	AC=1;AF=0.500;AN=2;BaseQRankSum=1.926;ClippingRankSum=0.000;DP=53;ExcessHet=3.0103;FS=12.548;MLEAC=1;MLEAF=0.500;MQ=42.00;MQRankSum=0.000;QD=18.09;ReadPosRankSum=0.259;SOR=0.980	GT:AD:DP:GQ:PL	0/1:27,26:53:99:987,0,979
chrVII	482307	.	G	A	1401.77	PASS	AC=1;AF=0.500;AN=2;BaseQRankSum=0.017;ClippingRankSum=0.000;DP=79;ExcessHet=3.0103;FS=0.846;MLEAC=1;MLEAF=0.500;MQ=41.63;MQRankSum=-0.018;QD=17.74;ReadPosRankSum=-0.517;SOR=0.850	GT:AD:DP:GQ:PL	0/1:40,39:79:99:1430,0,1458
chrVII	498132	.	G	A	1514.77	PASS	AC=1;AF=0.500;AN=2;BaseQRankSum=0.509;ClippingRankSum=0.000;DP=72;ExcessHet=3.0103;FS=4.656;MLEAC=1;MLEAF=0.500;MQ=41.96;MQRankSum=-1.398;QD=21.04;ReadPosRankSum=-1.394;SOR=1.171	GT:AD:DP:GQ:PL	0/1:31,41:72:99:1543,0,1105
chrVII	504659	.	C	T	1371.77	PASS	AC=1;AF=0.500;AN=2;BaseQRankSum=-0.676;ClippingRankSum=0.000;DP=65;ExcessHet=3.0103;FS=5.052;MLEAC=1;MLEAF=0.500;MQ=42.00;MQRankSum=0.000;QD=21.10;ReadPosRankSum=-0.391;SOR=0.291	GT:AD:DP:GQ:PL	0/1:27,38:65:99:1400,0,969
chrVII	523303	.	C	T	954.77	PASS	AC=1;AF=0.500;AN=2;BaseQRankSum=0.924;ClippingRankSum=0.000;DP=61;ExcessHet=3.0103;FS=0.000;MLEAC=1;MLEAF=0.500;MQ=42.00;MQRankSum=0.000;QD=15.65;ReadPosRankSum=0.807;SOR=0.826	GT:AD:DP:GQ:PL	0/1:34,27:61:99:983,0,1270
chrVII	528532	.	C	T	959.77	PASS	AC=1;AF=0.500;AN=2;BaseQRankSum=-1.197;ClippingRankSum=0.000;DP=55;ExcessHet=3.0103;FS=2.310;MLEAC=1;MLEAF=0.500;MQ=41.96;MQRankSum=-0.946;QD=17.45;ReadPosRankSum=-0.181;SOR=0.397	GT:AD:DP:GQ:PL	0/1:27,28:55:99:988,0,937
chrVII	618270	.	C	T	1091.77	PASS	AC=1;AF=0.500;AN=2;BaseQRankSum=-0.189;ClippingRankSum=0.000;DP=62;ExcessHet=3.0103;FS=0.971;MLEAC=1;MLEAF=0.500;MQ=42.00;MQRankSum=0.000;QD=17.61;ReadPosRankSum=1.446;SOR=0.601	GT:AD:DP:GQ:PL	0/1:31,31:62:99:1120,0,1099
chrVII	619041	.	G	A	1274.77	PASS	AC=1;AF=0.500;AN=2;BaseQRankSum=-0.468;ClippingRankSum=0.000;DP=70;ExcessHet=3.0103;FS=4.790;MLEAC=1;MLEAF=0.500;MQ=42.00;MQRankSum=0.000;QD=18.21;ReadPosRankSum=-0.212;SOR=1.401	GT:AD:DP:GQ:PL	0/1:35,35:70:99:1303,0,1301
chrVII	799493	.	C	T	722.77	PASS	AC=1;AF=0.500;AN=2;BaseQRankSum=-1.652;ClippingRankSum=0.000;DP=55;ExcessHet=3.0103;FS=17.189;MLEAC=1;MLEAF=0.500;MQ=41.73;MQRankSum=0.823;QD=13.14;ReadPosRankSum=0.398;SOR=2.948	GT:AD:DP:GQ:PL	0/1:34,21:55:99:751,0,1305
chrVII	845674	.	C	T	891.77	PASS	AC=1;AF=0.500;AN=2;BaseQRankSum=-0.647;ClippingRankSum=0.000;DP=64;ExcessHet=3.0103;FS=7.144;MLEAC=1;MLEAF=0.500;MQ=41.22;MQRankSum=0.015;QD=13.93;ReadPosRankSum=0.347;SOR=0.208	GT:AD:DP:GQ:PL	0/1:38,26:64:99:920,0,1443
chrVII	855443	.	C	T	1541.77	PASS	AC=1;AF=0.500;AN=2;BaseQRankSum=1.125;ClippingRankSum=0.000;DP=73;ExcessHet=3.0103;FS=0.909;MLEAC=1;MLEAF=0.500;MQ=42.00;MQRankSum=0.000;QD=21.12;ReadPosRankSum=-1.246;SOR=0.899	GT:AD:DP:GQ:PL	0/1:32,41:73:99:1570,0,1146
chrVII	858225	.	C	T	911.77	PASS	AC=1;AF=0.500;AN=2;BaseQRankSum=-0.857;ClippingRankSum=0.000;DP=63;ExcessHet=3.0103;FS=0.981;MLEAC=1;MLEAF=0.500;MQ=41.77;MQRankSum=0.871;QD=14.47;ReadPosRankSum=-0.361;SOR=0.957	GT:AD:DP:GQ:PL	0/1:37,26:63:99:940,0,1392
chrVII	883838	.	G	A	991.77	PASS	AC=1;AF=0.500;AN=2;BaseQRankSum=1.793;ClippingRankSum=0.000;DP=73;ExcessHet=3.0103;FS=1.956;MLEAC=1;MLEAF=0.500;MQ=41.97;MQRankSum=0.840;QD=13.59;ReadPosRankSum=-0.519;SOR=0.960	GT:AD:DP:GQ:PL	0/1:44,29:73:99:1020,0,1674
chrVII	906650	.	C	T	1234.77	PASS	AC=1;AF=0.500;AN=2;BaseQRankSum=0.032;ClippingRankSum=0.000;DP=72;ExcessHet=3.0103;FS=0.897;MLEAC=1;MLEAF=0.500;MQ=41.97;MQRankSum=-1.029;QD=17.15;ReadPosRankSum=0.315;SOR=0.512	GT:AD:DP:GQ:PL	0/1:38,34:72:99:1263,0,1434
chrVII	907876	.	C	T	811.77	PASS	AC=1;AF=0.500;AN=2;BaseQRankSum=1.478;ClippingRankSum=0.000;DP=51;ExcessHet=3.0103;FS=2.388;MLEAC=1;MLEAF=0.500;MQ=41.68;MQRankSum=-0.141;QD=15.92;ReadPosRankSum=-0.979;SOR=0.869	GT:AD:DP:GQ:PL	0/1:28,23:51:99:840,0,1066
chrVII	920501	.	C	T	1212.77	PASS	AC=1;AF=0.500;AN=2;BaseQRankSum=0.234;ClippingRankSum=0.000;DP=75;ExcessHet=3.0103;FS=3.105;MLEAC=1;MLEAF=0.500;MQ=41.95;MQRankSum=-1.545;QD=16.17;ReadPosRankSum=-0.559;SOR=0.841	GT:AD:DP:GQ:PL	0/1:41,34:75:99:1241,0,1519
chrVII	939264	.	G	A	1122.77	PASS	AC=1;AF=0.500;AN=2;BaseQRankSum=-0.344;ClippingRankSum=0.000;DP=72;ExcessHet=3.0103;FS=10.447;MLEAC=1;MLEAF=0.500;MQ=41.77;MQRankSum=1.294;QD=15.59;ReadPosRankSum=-0.108;SOR=1.911	GT:AD:DP:GQ:PL	0/1:40,32:72:99:1151,0,1490
chrVII	966974	.	G	A	1260.77	PASS	AC=1;AF=0.500;AN=2;BaseQRankSum=-0.014;ClippingRankSum=0.000;DP=67;ExcessHet=3.0103;FS=0.000;MLEAC=1;MLEAF=0.500;MQ=42.00;MQRankSum=0.000;QD=18.82;ReadPosRankSum=-0.350;SOR=0.710	GT:AD:DP:GQ:PL	0/1:32,35:67:99:1289,0,1176
chrVII	992847	.	G	A	1230.77	PASS	AC=1;AF=0.500;AN=2;BaseQRankSum=1.924;ClippingRankSum=0.000;DP=63;ExcessHet=3.0103;FS=2.104;MLEAC=1;MLEAF=0.500;MQ=42.00;MQRankSum=0.000;QD=19.54;ReadPosRankSum=0.533;SOR=0.546	GT:AD:DP:GQ:PL	0/1:30,33:63:99:1259,0,1078
chrVII	1000836	.	C	T	1446.77	PASS	AC=1;AF=0.500;AN=2;BaseQRankSum=1.240;ClippingRankSum=0.000;DP=89;ExcessHet=3.0103;FS=2.800;MLEAC=1;MLEAF=0.500;MQ=42.00;MQRankSum=0.000;QD=16.26;ReadPosRankSum=0.230;SOR=0.813	GT:AD:DP:GQ:PL	0/1:49,40:89:99:1475,0,1844
chrVIII	16234	.	G	A	1668.77	PASS	AC=1;AF=0.500;AN=2;BaseQRankSum=1.168;ClippingRankSum=0.000;DP=79;ExcessHet=3.0103;FS=4.380;MLEAC=1;MLEAF=0.500;MQ=42.00;MQRankSum=0.000;QD=21.12;ReadPosRankSum=-0.973;SOR=0.504	GT:AD:DP:GQ:PL	0/1:35,44:79:99:1697,0,1282
chrVIII	26360	.	C	T	1076.77	PASS	AC=1;AF=0.500;AN=2;BaseQRankSum=0.450;ClippingRankSum=0.000;DP=60;ExcessHet=3.0103;FS=3.576;MLEAC=1;MLEAF=0.500;MQ=41.97;MQRankSum=-0.967;QD=17.95;ReadPosRankSum=1.069;SOR=0.814	GT:AD:DP:GQ:PL	0/1:30,30:60:99:1105,0,1104
chrVIII	107758	.	C	T	1222.77	PASS	AC=1;AF=0.500;AN=2;BaseQRankSum=1.558;ClippingRankSum=0.000;DP=72;ExcessHet=3.0103;FS=0.000;MLEAC=1;MLEAF=0.500;MQ=42.00;MQRankSum=0.000;QD=16.98;ReadPosRankSum=0.905;SOR=0.598	GT:AD:DP:GQ:PL	0/1:38,34:72:99:1251,0,1417
chrVIII	137185	.	C	T	1116.77	PASS	AC=1;AF=0.500;AN=2;BaseQRankSum=1.684;ClippingRankSum=0.000;DP=66;ExcessHet=3.0103;FS=0.950;MLEAC=1;MLEAF=0.500;MQ=42.00;MQRankSum=0.000;QD=17.18;ReadPosRankSum=-1.212;SOR=0.538	GT:AD:DP:GQ:PL	0/1:33,32:65:99:1145,0,1196
chrVIII	205169	.	C	T	1055.77	PASS	AC=1;AF=0.500;AN=2;BaseQRankSum=3.553;ClippingRankSum=0.000;DP=51;ExcessHet=3.0103;FS=1.082;MLEAC=1;MLEAF=0.500;MQ=41.96;MQRankSum=-0.867;QD=20.70;ReadPosRankSum=1.286;SOR=0.481	GT:AD:DP:GQ:PL	0/1:23,28:51:99:1084,0,806
chrVIII	216804	.	G	A	1344.77	PASS	AC=1;AF=0.500;AN=2;BaseQRankSum=0.021;ClippingRankSum=0.000;DP=68;ExcessHet=3.0103;FS=3.329;MLEAC=1;MLEAF=0.500;MQ=41.73;MQRankSum=-0.433;QD=19.78;ReadPosRankSum=0.056;SOR=1.083	GT:AD:DP:GQ:PL	0/1:31,37:68:99:1373,0,1144
chrVIII	293270	.	G	A	165.77	PASS	AC=1;AF=0.500;AN=2;BaseQRankSum=0.566;ClippingRankSum=0.000;DP=10;ExcessHet=3.0103;FS=3.332;MLEAC=1;MLEAF=0.500;MQ=42.00;MQRankSum=0.000;QD=20.72;ReadPosRankSum=-0.090;SOR=1.901	GT:AD:DP:GQ:PL	0/1:3,5:8:99:194,0,100
chrVIII	298603	.	G	A	1217.77	PASS	AC=1;AF=0.500;AN=2;BaseQRankSum=0.186;ClippingRankSum=0.000;DP=61;ExcessHet=3.0103;FS=11.239;MLEAC=1;MLEAF=0.500;MQ=41.77;MQRankSum=-0.858;QD=19.96;ReadPosRankSum=0.785;SOR=1.289	GT:AD:DP:GQ:PL	0/1:27,34:61:99:1246,0,972
chrVIII	352459	.	G	A	1407.77	PASS	AC=1;AF=0.500;AN=2;BaseQRankSum=1.342;ClippingRankSum=0.000;DP=59;ExcessHet=3.0103;FS=5.329;MLEAC=1;MLEAF=0.500;MQ=41.72;MQRankSum=-1.075;QD=23.86;ReadPosRankSum=-0.380;SOR=0.384	GT:AD:DP:GQ:PL	0/1:22,37:59:99:1436,0,783
chrVIII	451405	.	C	T	488.77	PASS	AC=1;AF=0.500;AN=2;BaseQRankSum=0.423;ClippingRankSum=0.000;DP=35;ExcessHet=3.0103;FS=1.344;MLEAC=1;MLEAF=0.500;MQ=40.43;MQRankSum=0.000;QD=13.96;ReadPosRankSum=0.912;SOR=1.112	GT:AD:DP:GQ:PL	0/1:20,15:35:99:517,0,744
chrVIII	487643	.	G	A	1396.77	PASS	AC=1;AF=0.500;AN=2;BaseQRankSum=-1.526;ClippingRankSum=0.000;DP=76;ExcessHet=3.0103;FS=0.000;MLEAC=1;MLEAF=0.500;MQ=41.97;MQRankSum=-0.948;QD=18.38;ReadPosRankSum=-0.136;SOR=0.776	GT:AD:DP:GQ:PL	0/1:37,39:76:99:1425,0,1392
chrVIII	488302	.	G	A	1144.77	PASS	AC=1;AF=0.500;AN=2;BaseQRankSum=-0.750;ClippingRankSum=0.000;DP=67;ExcessHet=3.0103;FS=0.000;MLEAC=1;MLEAF=0.500;MQ=42.00;MQRankSum=0.000;QD=17.09;ReadPosRankSum=-0.952;SOR=0.650	GT:AD:DP:GQ:PL	0/1:34,33:67:99:1173,0,1258
chrVIII	511164	.	G	A	1060.77	PASS	AC=1;AF=0.500;AN=2;BaseQRankSum=0.483;ClippingRankSum=0.000;DP=60;ExcessHet=3.0103;FS=3.460;MLEAC=1;MLEAF=0.500;MQ=42.00;MQRankSum=0.000;QD=17.68;ReadPosRankSum=-0.025;SOR=1.031	GT:AD:DP:GQ:PL	0/1:31,29:60:99:1089,0,1153
chrIX	55858	.	G	A	753.77	PASS	AC=1;AF=0.500;AN=2;BaseQRankSum=0.000;ClippingRankSum=0.000;DP=55;ExcessHet=3.0103;FS=1.064;MLEAC=1;MLEAF=0.500;MQ=42.00;MQRankSum=0.000;QD=13.70;ReadPosRankSum=0.772;SOR=1.011	GT:AD:DP:GQ:PL	0/1:33,22:55:99:782,0,1273
chrIX	87324	.	G	A	1089.77	PASS	AC=1;AF=0.500;AN=2;BaseQRankSum=0.946;ClippingRankSum=0.000;DP=66;ExcessHet=3.0103;FS=0.946;MLEAC=1;MLEAF=0.500;MQ=41.97;MQRankSum=-1.065;QD=16.51;ReadPosRankSum=0.348;SOR=0.518	GT:AD:DP:GQ:PL	0/1:36,30:66:99:1118,0,1358
chrIX	122496	.	C	T	1070.77	PASS	AC=1;AF=0.500;AN=2;BaseQRankSum=0.608;ClippingRankSum=0.000;DP=63;ExcessHet=3.0103;FS=3.506;MLEAC=1;MLEAF=0.500;MQ=42.00;MQRankSum=0.000;QD=17.00;ReadPosRankSum=-0.534;SOR=1.246	GT:AD:DP:GQ:PL	0/1:33,30:63:99:1099,0,1240
chrIX	127138	.	G	A	1284.77	PASS	AC=1;AF=0.500;AN=2;BaseQRankSum=0.801;ClippingRankSum=0.000;DP=71;ExcessHet=3.0103;FS=6.226;MLEAC=1;MLEAF=0.500;MQ=41.80;MQRankSum=1.014;QD=18.10;ReadPosRankSum=1.024;SOR=0.812	GT:AD:DP:GQ:PL	0/1:36,35:71:99:1313,0,1324
chrIX	279172	.	G	A	1446.77	PASS	AC=1;AF=0.500;AN=2;BaseQRankSum=-0.424;ClippingRankSum=0.000;DP=69;ExcessHet=3.0103;FS=0.933;MLEAC=1;MLEAF=0.500;MQ=42.00;MQRankSum=0.000;QD=20.97;ReadPosRankSum=0.015;SOR=0.941	GT:AD:DP:GQ:PL	0/1:29,40:69:99:1475,0,1057
chrIX	310278	.	G	A	767.77	PASS	AC=1;AF=0.500;AN=2;BaseQRankSum=-1.587;ClippingRankSum=0.000;DP=48;ExcessHet=3.0103;FS=1.079;MLEAC=1;MLEAF=0.500;MQ=41.34;MQRankSum=-0.615;QD=16.00;ReadPosRankSum=-0.444;SOR=0.874	GT:AD:DP:GQ:PL	0/1:25,23:48:99:796,0,918
chrX	104909	.	G	A	1288.77	PASS	AC=1;AF=0.500;AN=2;BaseQRankSum=1.701;ClippingRankSum=0.000;DP=70;ExcessHet=3.0103;FS=0.000;MLEAC=1;MLEAF=0.500;MQ=42.00;MQRankSum=0.000;QD=18.41;ReadPosRankSum=-0.319;SOR=0.813	GT:AD:DP:GQ:PL	0/1:35,35:70:99:1317,0,1288
chrX	106079	.	G	A	962.77	PASS	AC=1;AF=0.500;AN=2;BaseQRankSum=0.078;ClippingRankSum=0.000;DP=65;ExcessHet=3.0103;FS=2.117;MLEAC=1;MLEAF=0.500;MQ=41.97;MQRankSum=-1.155;QD=14.81;ReadPosRankSum=1.759;SOR=1.101	GT:AD:DP:GQ:PL	0/1:38,27:65:99:991,0,1464
chrX	116808	.	C	T	1496.77	PASS	AC=1;AF=0.500;AN=2;BaseQRankSum=-0.744;ClippingRankSum=0.000;DP=73;ExcessHet=3.0103;FS=9.804;MLEAC=1;MLEAF=0.500;MQ=42.00;MQRankSum=0.000;QD=20.50;ReadPosRankSum=0.602;SOR=1.373	GT:AD:DP:GQ:PL	0/1:33,40:73:99:1525,0,1228
chrX	139471	.	G	A	1019.77	PASS	AC=1;AF=0.500;AN=2;BaseQRankSum=-0.247;ClippingRankSum=0.000;DP=62;ExcessHet=3.0103;FS=11.282;MLEAC=1;MLEAF=0.500;MQ=41.77;MQRankSum=-1.001;QD=16.45;ReadPosRankSum=0.356;SOR=1.151	GT:AD:DP:GQ:PL	0/1:32,30:62:99:1048,0,1131
chrX	159829	.	G	A	1409.77	PASS	AC=1;AF=0.500;AN=2;BaseQRankSum=1.874;ClippingRankSum=0.000;DP=78;ExcessHet=3.0103;FS=4.669;MLEAC=1;MLEAF=0.500;MQ=42.00;MQRankSum=0.000;QD=18.07;ReadPosRankSum=0.989;SOR=0.294	GT:AD:DP:GQ:PL	0/1:39,39:78:99:1438,0,1436
chrX	161666	.	G	A	1013.77	PASS	AC=1;AF=0.500;AN=2;BaseQRankSum=0.733;ClippingRankSum=0.000;DP=60;ExcessHet=3.0103;FS=9.358;MLEAC=1;MLEAF=0.500;MQ=42.00;MQRankSum=0.000;QD=16.90;ReadPosRankSum=0.884;SOR=0.428	GT:AD:DP:GQ:PL	0/1:32,28:60:99:1042,0,1177
chrX	165619	.	C	T	1432.77	PASS	AC=1;AF=0.500;AN=2;BaseQRankSum=0.127;ClippingRankSum=0.000;DP=79;ExcessHet=3.0103;FS=0.000;MLEAC=1;MLEAF=0.500;MQ=41.98;MQRankSum=1.013;QD=18.14;ReadPosRankSum=-1.176;SOR=0.651	GT:AD:DP:GQ:PL	0/1:40,39:79:99:1461,0,1459
chrX	168449	.	G	A	1319.77	PASS	AC=1;AF=0.500;AN=2;BaseQRankSum=-0.505;ClippingRankSum=0.000;DP=75;ExcessHet=3.0103;FS=9.987;MLEAC=1;MLEAF=0.500;MQ=42.00;MQRankSum=0.000;QD=17.60;ReadPosRankSum=0.547;SOR=1.723	GT:AD:DP:GQ:PL	0/1:39,36:75:99:1348,0,1483
chrX	171780	.	G	A	978.77	PASS	AC=1;AF=0.500;AN=2;BaseQRankSum=0.663;ClippingRankSum=0.000;DP=54;ExcessHet=3.0103;FS=7.686;MLEAC=1;MLEAF=0.500;MQ=42.00;MQRankSum=0.000;QD=18.13;ReadPosRankSum=0.648;SOR=0.583	GT:AD:DP:GQ:PL	0/1:27,27:54:99:1007,0,1016
chrX	173070	.	G	A	932.77	PASS	AC=1;AF=0.500;AN=2;BaseQRankSum=0.886;ClippingRankSum=0.000;DP=58;ExcessHet=3.0103;FS=7.296;MLEAC=1;MLEAF=0.500;MQ=41.97;MQRankSum=-1.075;QD=16.08;ReadPosRankSum=-1.201;SOR=1.057	GT:AD:DP:GQ:PL	0/1:32,26:58:99:961,0,1215
chrX	173080	.	G	A	2577.77	PASS	AC=2;AF=1.00;AN=2;DP=60;ExcessHet=3.0103;FS=0.000;MLEAC=2;MLEAF=1.00;MQ=41.97;QD=23.83;SOR=0.831	GT:AD:DP:GQ:PL	1/1:0,60:60:99:2606,180,0
chrX	396664	.	C	T	947.77	PASS	AC=1;AF=0.500;AN=2;BaseQRankSum=-0.821;ClippingRankSum=0.000;DP=45;ExcessHet=3.0103;FS=2.597;MLEAC=1;MLEAF=0.500;MQ=41.71;MQRankSum=-0.810;QD=21.06;ReadPosRankSum=0.673;SOR=0.639	GT:AD:DP:GQ:PL	0/1:19,26:45:99:976,0,688
chrX	453453	.	G	A	1067.77	PASS	AC=1;AF=0.500;AN=2;BaseQRankSum=-0.007;ClippingRankSum=0.000;DP=66;ExcessHet=3.0103;FS=0.917;MLEAC=1;MLEAF=0.500;MQ=42.00;MQRankSum=0.000;QD=16.18;ReadPosRankSum=0.990;SOR=0.826	GT:AD:DP:GQ:PL	0/1:36,30:66:99:1096,0,1327
chrX	512902	.	G	A	1436.77	PASS	AC=1;AF=0.500;AN=2;BaseQRankSum=1.655;ClippingRankSum=0.000;DP=67;ExcessHet=3.0103;FS=10.491;MLEAC=1;MLEAF=0.500;MQ=42.00;MQRankSum=0.000;QD=21.44;ReadPosRankSum=0.572;SOR=1.194	GT:AD:DP:GQ:PL	0/1:29,38:67:99:1465,0,1034
chrX	581574	.	G	A	1014.77	PASS	AC=1;AF=0.500;AN=2;BaseQRankSum=-2.208;ClippingRankSum=0.000;DP=70;ExcessHet=3.0103;FS=0.000;MLEAC=1;MLEAF=0.500;MQ=42.00;MQRankSum=0.000;QD=14.50;ReadPosRankSum=-2.075;SOR=0.606	GT:AD:DP:GQ:PL	0/1:42,28:70:99:1043,0,3456
chrX	581575	.	G	A	1014.77	PASS	AC=1;AF=0.500;AN=2;BaseQRankSum=-1.442;ClippingRankSum=0.000;DP=72;ExcessHet=3.0103;FS=0.000;MLEAC=1;MLEAF=0.500;MQ=42.00;MQRankSum=0.000;QD=14.09;ReadPosRankSum=-1.403;SOR=0.610	GT:AD:DP:GQ:PL	0/1:44,28:72:99:1043,0,3456
chrX	606677	.	G	A	725.77	PASS	AC=1;AF=0.500;AN=2;BaseQRankSum=-1.849;ClippingRankSum=0.000;DP=43;ExcessHet=3.0103;FS=2.649;MLEAC=1;MLEAF=0.500;MQ=41.66;MQRankSum=-0.977;QD=16.88;ReadPosRankSum=-1.030;SOR=0.357	GT:AD:DP:GQ:PL	0/1:22,21:43:99:754,0,838
chrX	652703	.	C	T	1213.77	PASS	AC=1;AF=0.500;AN=2;BaseQRankSum=0.454;ClippingRankSum=0.000;DP=67;ExcessHet=3.0103;FS=2.046;MLEAC=1;MLEAF=0.500;MQ=42.00;MQRankSum=0.000;QD=18.12;ReadPosRankSum=1.222;SOR=0.442	GT:AD:DP:GQ:PL	0/1:33,34:67:99:1242,0,1227
chrX	690497	.	G	A	1118.77	PASS	AC=1;AF=0.500;AN=2;BaseQRankSum=-1.270;ClippingRankSum=0.000;DP=67;ExcessHet=3.0103;FS=0.000;MLEAC=1;MLEAF=0.500;MQ=41.97;MQRankSum=0.986;QD=16.70;ReadPosRankSum=-0.251;SOR=0.641	GT:AD:DP:GQ:PL	0/1:35,32:67:99:1147,0,1258
chrXI	38773	.	C	T	1140.77	PASS	AC=1;AF=0.500;AN=2;BaseQRankSum=0.922;ClippingRankSum=0.000;DP=61;ExcessHet=3.0103;FS=3.523;MLEAC=1;MLEAF=0.500;MQ=41.53;MQRankSum=-1.334;QD=18.70;ReadPosRankSum=-1.095;SOR=0.581	GT:AD:DP:GQ:PL	0/1:29,32:61:99:1169,0,991
chrXI	54898	.	G	A	543.77	PASS	AC=1;AF=0.500;AN=2;BaseQRankSum=-0.899;ClippingRankSum=0.000;DP=46;ExcessHet=3.0103;FS=1.186;MLEAC=1;MLEAF=0.500;MQ=41.05;MQRankSum=-1.090;QD=11.82;ReadPosRankSum=0.453;SOR=0.649	GT:AD:DP:GQ:PL	0/1:29,17:46:99:572,0,1108
chrXI	106527	.	C	T	1383.77	PASS	AC=1;AF=0.500;AN=2;BaseQRankSum=-0.232;ClippingRankSum=0.000;DP=60;ExcessHet=3.0103;FS=0.000;MLEAC=1;MLEAF=0.500;MQ=42.00;MQRankSum=0.000;QD=23.06;ReadPosRankSum=0.328;SOR=0.822	GT:AD:DP:GQ:PL	0/1:23,37:60:99:1412,0,812
chrXI	167677	.	C	T	917.77	PASS	AC=1;AF=0.500;AN=2;BaseQRankSum=-0.039;ClippingRankSum=0.000;DP=72;ExcessHet=3.0103;FS=4.803;MLEAC=1;MLEAF=0.500;MQ=41.80;MQRankSum=-1.225;QD=12.75;ReadPosRankSum=-0.977;SOR=1.382	GT:AD:DP:GQ:PL	0/1:44,28:72:99:946,0,1664
chrXI	174195	.	C	T	953.77	PASS	AC=1;AF=0.500;AN=2;BaseQRankSum=-0.171;ClippingRankSum=0.000;DP=73;ExcessHet=3.0103;FS=0.905;MLEAC=1;MLEAF=0.500;MQ=42.00;MQRankSum=0.000;QD=13.07;ReadPosRankSum=-0.084;SOR=0.843	GT:AD:DP:GQ:PL	0/1:45,28:73:99:982,0,1723
chrXI	220823	.	G	A	981.77	PASS	AC=1;AF=0.500;AN=2;BaseQRankSum=0.557;ClippingRankSum=0.000;DP=56;ExcessHet=3.0103;FS=2.268;MLEAC=1;MLEAF=0.500;MQ=42.00;MQRankSum=0.000;QD=17.53;ReadPosRankSum=1.566;SOR=0.637	GT:AD:DP:GQ:PL	0/1:28,28:56:99:1010,0,1032
chrXI	231991	.	C	T	1194.77	PASS	AC=1;AF=0.500;AN=2;BaseQRankSum=1.006;ClippingRankSum=0.000;DP=58;ExcessHet=3.0103;FS=5.378;MLEAC=1;MLEAF=0.500;MQ=42.00;MQRankSum=0.000;QD=20.60;ReadPosRankSum=-0.334;SOR=1.212	GT:AD:DP:GQ:PL	0/1:26,32:58:99:1223,0,948
chrXI	237143	.	C	T	1096.77	PASS	AC=1;AF=0.500;AN=2;BaseQRankSum=0.219;ClippingRankSum=0.000;DP=57;ExcessHet=3.0103;FS=5.374;MLEAC=1;MLEAF=0.500;MQ=41.75;MQRankSum=-0.914;QD=19.24;ReadPosRankSum=-0.979;SOR=1.429	GT:AD:DP:GQ:PL	0/1:27,30:57:99:1125,0,1000
chrXI	257520	.	G	A	1815.77	PASS	AC=1;AF=0.500;AN=2;BaseQRankSum=-0.765;ClippingRankSum=0.000;DP=79;ExcessHet=3.0103;FS=3.091;MLEAC=1;MLEAF=0.500;MQ=41.80;MQRankSum=0.390;QD=22.98;ReadPosRankSum=-0.714;SOR=0.410	GT:AD:DP:GQ:PL	0/1:30,49:79:99:1844,0,1058
chrXI	259759	.	C	T	1071.77	PASS	AC=1;AF=0.500;AN=2;BaseQRankSum=-0.996;ClippingRankSum=0.000;DP=49;ExcessHet=3.0103;FS=0.000;MLEAC=1;MLEAF=0.500;MQ=42.00;MQRankSum=0.000;QD=21.87;ReadPosRankSum=-1.942;SOR=0.582	GT:AD:DP:GQ:PL	0/1:20,29:49:99:1100,0,736
chrXI	339049	.	G	A	1384.77	PASS	AC=1;AF=0.500;AN=2;BaseQRankSum=-1.251;ClippingRankSum=0.000;DP=76;ExcessHet=3.0103;FS=7.802;MLEAC=1;MLEAF=0.500;MQ=42.00;MQRankSum=0.000;QD=18.22;ReadPosRankSum=1.463;SOR=1.319	GT:AD:DP:GQ:PL	0/1:37,39:76:99:1413,0,1376
chrXI	389672	.	C	T	1071.77	PASS	AC=1;AF=0.500;AN=2;BaseQRankSum=0.908;ClippingRankSum=0.000;DP=52;ExcessHet=3.0103;FS=2.391;MLEAC=1;MLEAF=0.500;MQ=42.00;MQRankSum=0.000;QD=20.61;ReadPosRankSum=-0.090;SOR=1.019	GT:AD:DP:GQ:PL	0/1:23,29:52:99:1100,0,805
chrXI	430037	.	G	A	1277.77	PASS	AC=1;AF=0.500;AN=2;BaseQRankSum=0.542;ClippingRankSum=0.000;DP=67;ExcessHet=3.0103;FS=0.000;MLEAC=1;MLEAF=0.500;MQ=41.56;MQRankSum=0.085;QD=19.07;ReadPosRankSum=0.946;SOR=0.720	GT:AD:DP:GQ:PL	0/1:32,35:67:99:1306,0,1154
chrXI	534988	.	G	A	1581.77	PASS	AC=1;AF=0.500;AN=2;BaseQRankSum=0.482;ClippingRankSum=0.000;DP=82;ExcessHet=3.0103;FS=7.377;MLEAC=1;MLEAF=0.500;MQ=41.83;MQRankSum=-0.905;QD=19.29;ReadPosRankSum=-0.502;SOR=1.128	GT:AD:DP:GQ:PL	0/1:38,44:82:99:1610,0,1361
chrXI	556381	.	C	T	762.77	PASS	AC=1;AF=0.500;AN=2;BaseQRankSum=0.440;ClippingRankSum=0.000;DP=58;ExcessHet=3.0103;FS=0.000;MLEAC=1;MLEAF=0.500;MQ=41.97;MQRankSum=0.867;QD=14.13;ReadPosRankSum=0.206;SOR=0.725	GT:AD:DP:GQ:PL	0/1:32,22:54:99:791,0,1152
chrXI	571189	.	G	A	1280.77	PASS	AC=1;AF=0.500;AN=2;BaseQRankSum=2.013;ClippingRankSum=0.000;DP=61;ExcessHet=3.0103;FS=0.000;MLEAC=1;MLEAF=0.500;MQ=41.97;MQRankSum=-0.858;QD=21.00;ReadPosRankSum=-0.167;SOR=0.576	GT:AD:DP:GQ:PL	0/1:27,34:61:99:1309,0,942
chrXI	580169	.	G	A	1134.77	PASS	AC=1;AF=0.500;AN=2;BaseQRankSum=-1.211;ClippingRankSum=0.000;DP=57;ExcessHet=3.0103;FS=3.720;MLEAC=1;MLEAF=0.500;MQ=41.97;MQRankSum=-0.849;QD=19.91;ReadPosRankSum=0.330;SOR=0.553	GT:AD:DP:GQ:PL	0/1:25,32:57:99:1163,0,899
chrXII	58136	.	G	A	945.77	PASS	AC=1;AF=0.500;AN=2;BaseQRankSum=-0.103;ClippingRankSum=0.000;DP=67;ExcessHet=3.0103;FS=0.000;MLEAC=1;MLEAF=0.500;MQ=41.32;MQRankSum=-2.399;QD=14.12;ReadPosRankSum=0.270;SOR=0.756	GT:AD:DP:GQ:PL	0/1:39,28:67:99:974,0,1489
chrXII	96817	.	G	A	740.77	PASS	AC=1;AF=0.500;AN=2;BaseQRankSum=1.143;ClippingRankSum=0.000;DP=138;ExcessHet=3.0103;FS=0.000;MLEAC=1;MLEAF=0.500;MQ=41.97;MQRankSum=-2.732;QD=5.79;ReadPosRankSum=0.818;SOR=0.744	GT:AD:DP:GQ:PL	0/1:101,27:128:99:769,0,3945
chrXII	100605	.	C	T	949.77	PASS	AC=1;AF=0.500;AN=2;BaseQRankSum=-0.264;ClippingRankSum=0.000;DP=57;ExcessHet=3.0103;FS=2.273;MLEAC=1;MLEAF=0.500;MQ=41.74;MQRankSum=0.984;QD=16.66;ReadPosRankSum=-0.150;SOR=1.126	GT:AD:DP:GQ:PL	0/1:30,27:57:99:978,0,1082
chrXII	155057	.	C	T	946.77	PASS	AC=1;AF=0.500;AN=2;BaseQRankSum=-0.749;ClippingRankSum=0.000;DP=60;ExcessHet=3.0103;FS=0.990;MLEAC=1;MLEAF=0.500;MQ=42.00;MQRankSum=0.000;QD=15.78;ReadPosRankSum=-0.521;SOR=0.740	GT:AD:DP:GQ:PL	0/1:32,28:60:99:975,0,1177
chrXII	247029	.	C	T	1009.77	PASS	AC=1;AF=0.500;AN=2;BaseQRankSum=-0.124;ClippingRankSum=0.000;DP=60;ExcessHet=3.0103;FS=0.986;MLEAC=1;MLEAF=0.500;MQ=41.97;MQRankSum=1.001;QD=16.83;ReadPosRankSum=0.062;SOR=0.859	GT:AD:DP:GQ:PL	0/1:31,29:60:99:1038,0,1149
chrXII	253688	.	C	T	1048.77	PASS	AC=1;AF=0.500;AN=2;BaseQRankSum=-0.217;ClippingRankSum=0.000;DP=59;ExcessHet=3.0103;FS=5.239;MLEAC=1;MLEAF=0.500;MQ=42.00;MQRankSum=0.000;QD=17.78;ReadPosRankSum=1.889;SOR=1.297	GT:AD:DP:GQ:PL	0/1:29,30:59:99:1077,0,1036
chrXII	290146	.	C	T	1266.77	PASS	AC=1;AF=0.500;AN=2;BaseQRankSum=-1.361;ClippingRankSum=0.000;DP=67;ExcessHet=3.0103;FS=4.843;MLEAC=1;MLEAF=0.500;MQ=41.57;MQRankSum=-1.341;QD=18.91;ReadPosRankSum=-1.481;SOR=1.306	GT:AD:DP:GQ:PL	0/1:32,35:67:99:1295,0,1199
chrXII	290411	.	G	A	1328.77	PASS	AC=1;AF=0.500;AN=2;BaseQRankSum=-0.747;ClippingRankSum=0.000;DP=63;ExcessHet=3.0103;FS=3.425;MLEAC=1;MLEAF=0.500;MQ=41.77;MQRankSum=-0.834;QD=21.09;ReadPosRankSum=1.242;SOR=1.016	GT:AD:DP:GQ:PL	0/1:27,36:63:99:1357,0,993
chrXII	313316	.	C	T	1267.77	PASS	AC=1;AF=0.500;AN=2;BaseQRankSum=-0.717;ClippingRankSum=0.000;DP=77;ExcessHet=3.0103;FS=0.000;MLEAC=1;MLEAF=0.500;MQ=42.00;MQRankSum=0.000;QD=16.46;ReadPosRankSum=-0.553;SOR=0.709	GT:AD:DP:GQ:PL	0/1:42,35:77:99:1296,0,1611
chrXII	354208	.	C	T	763.77	PASS	AC=1;AF=0.500;AN=2;BaseQRankSum=-0.412;ClippingRankSum=0.000;DP=65;ExcessHet=3.0103;FS=3.585;MLEAC=1;MLEAF=0.500;MQ=41.72;MQRankSum=0.057;QD=11.75;ReadPosRankSum=1.069;SOR=0.503	GT:AD:DP:GQ:PL	0/1:42,23:65:99:792,0,1644
chrXII	440374	.	C	T	838.77	PASS	AC=1;AF=0.500;AN=2;BaseQRankSum=-1.203;ClippingRankSum=0.000;DP=48;ExcessHet=3.0103;FS=0.000;MLEAC=1;MLEAF=0.500;MQ=41.96;MQRankSum=1.042;QD=17.47;ReadPosRankSum=-0.507;SOR=0.549	GT:AD:DP:GQ:PL	0/1:24,24:48:99:867,0,905
chrXII	499369	.	C	T	1339.77	PASS	AC=1;AF=0.500;AN=2;BaseQRankSum=1.301;ClippingRankSum=0.000;DP=61;ExcessHet=3.0103;FS=0.000;MLEAC=1;MLEAF=0.500;MQ=41.94;MQRankSum=-1.165;QD=21.96;ReadPosRankSum=1.614;SOR=0.681	GT:AD:DP:GQ:PL	0/1:25,36:61:99:1368,0,909
chrXII	506076	.	C	T	1141.77	PASS	AC=1;AF=0.500;AN=2;BaseQRankSum=1.433;ClippingRankSum=0.000;DP=61;ExcessHet=3.0103;FS=1.013;MLEAC=1;MLEAF=0.500;MQ=42.00;MQRankSum=0.000;QD=18.72;ReadPosRankSum=1.965;SOR=0.481	GT:AD:DP:GQ:PL	0/1:29,32:61:99:1170,0,951
chrXII	612288	.	C	T	1424.77	PASS	AC=1;AF=0.500;AN=2;BaseQRankSum=-1.863;ClippingRankSum=0.000;DP=61;ExcessHet=3.0103;FS=0.000;MLEAC=1;MLEAF=0.500;MQ=41.77;MQRankSum=-0.744;QD=23.36;ReadPosRankSum=-0.735;SOR=0.713	GT:AD:DP:GQ:PL	0/1:23,38:61:99:1453,0,836
chrXII	689816	.	C	T	1347.77	PASS	AC=1;AF=0.500;AN=2;BaseQRankSum=-0.242;ClippingRankSum=0.000;DP=61;ExcessHet=3.0103;FS=2.145;MLEAC=1;MLEAF=0.500;MQ=41.53;MQRankSum=0.285;QD=22.09;ReadPosRankSum=0.365;SOR=0.460	GT:AD:DP:GQ:PL	0/1:25,36:61:99:1376,0,901
chrXII	708192	.	G	A	1028.77	PASS	AC=1;AF=0.500;AN=2;BaseQRankSum=0.342;ClippingRankSum=0.000;DP=72;ExcessHet=3.0103;FS=3.432;MLEAC=1;MLEAF=0.500;MQ=41.78;MQRankSum=-1.665;QD=14.29;ReadPosRankSum=0.477;SOR=1.142	GT:AD:DP:GQ:PL	0/1:42,30:72:99:1057,0,1596
chrXII	708302	.	C	T	761.77	PASS	AC=1;AF=0.500;AN=2;BaseQRankSum=0.371;ClippingRankSum=0.000;DP=57;ExcessHet=3.0103;FS=3.769;MLEAC=1;MLEAF=0.500;MQ=42.00;MQRankSum=0.000;QD=13.36;ReadPosRankSum=0.221;SOR=1.261	GT:AD:DP:GQ:PL	0/1:34,23:57:99:790,0,1205
chrXII	721430	.	G	A	1748.77	PASS	AC=1;AF=0.500;AN=2;BaseQRankSum=1.267;ClippingRankSum=0.000;DP=86;ExcessHet=3.0103;FS=15.279;MLEAC=1;MLEAF=0.500;MQ=41.84;MQRankSum=-0.888;QD=20.33;ReadPosRankSum=0.033;SOR=1.217	GT:AD:DP:GQ:PL	0/1:39,47:86:99:1777,0,1373
chrXII	819276	.	C	T	1127.77	PASS	AC=1;AF=0.500;AN=2;BaseQRankSum=0.396;ClippingRankSum=0.000;DP=61;ExcessHet=3.0103;FS=5.223;MLEAC=1;MLEAF=0.500;MQ=41.76;MQRankSum=1.049;QD=18.49;ReadPosRankSum=-0.290;SOR=1.414	GT:AD:DP:GQ:PL	0/1:30,31:61:99:1156,0,1097
chrXII	819554	.	C	T	1035.77	PASS	AC=1;AF=0.500;AN=2;BaseQRankSum=0.268;ClippingRankSum=0.000;DP=58;ExcessHet=3.0103;FS=2.245;MLEAC=1;MLEAF=0.500;MQ=42.00;MQRankSum=0.000;QD=18.17;ReadPosRankSum=-0.326;SOR=0.409	GT:AD:DP:GQ:PL	0/1:28,29:57:99:1064,0,1056
chrXII	839290	.	G	A	1238.77	PASS	AC=1;AF=0.500;AN=2;BaseQRankSum=-0.211;ClippingRankSum=0.000;DP=69;ExcessHet=3.0103;FS=0.918;MLEAC=1;MLEAF=0.500;MQ=42.00;MQRankSum=0.000;QD=17.95;ReadPosRankSum=1.295;SOR=0.546	GT:AD:DP:GQ:PL	0/1:35,34:69:99:1267,0,1304
chrXII	844961	.	C	T	1334.77	PASS	AC=1;AF=0.500;AN=2;BaseQRankSum=-1.161;ClippingRankSum=0.000;DP=81;ExcessHet=3.0103;FS=1.833;MLEAC=1;MLEAF=0.500;MQ=42.00;MQRankSum=0.000;QD=16.48;ReadPosRankSum=0.349;SOR=0.979	GT:AD:DP:GQ:PL	0/1:42,39:81:99:1363,0,1532
chrXII	858889	.	G	A	1147.77	PASS	AC=1;AF=0.500;AN=2;BaseQRankSum=-0.463;ClippingRankSum=0.000;DP=56;ExcessHet=3.0103;FS=3.662;MLEAC=1;MLEAF=0.500;MQ=41.75;MQRankSum=-0.830;QD=20.50;ReadPosRankSum=1.040;SOR=0.590	GT:AD:DP:GQ:PL	0/1:24,32:56:99:1176,0,864
chrXII	864942	.	C	T	1000.77	PASS	AC=1;AF=0.500;AN=2;BaseQRankSum=0.529;ClippingRankSum=0.000;DP=71;ExcessHet=3.0103;FS=0.895;MLEAC=1;MLEAF=0.500;MQ=41.79;MQRankSum=-1.175;QD=14.10;ReadPosRankSum=1.005;SOR=0.582	GT:AD:DP:GQ:PL	0/1:42,29:71:99:1029,0,1545
chrXII	937297	.	C	T	1057.77	PASS	AC=1;AF=0.500;AN=2;BaseQRankSum=1.595;ClippingRankSum=0.000;DP=55;ExcessHet=3.0103;FS=0.000;MLEAC=1;MLEAF=0.500;MQ=42.00;MQRankSum=0.000;QD=19.23;ReadPosRankSum=-1.493;SOR=0.760	GT:AD:DP:GQ:PL	0/1:26,29:55:99:1086,0,916
chrXII	1053355	.	C	T	516.77	PASS	AC=1;AF=0.500;AN=2;BaseQRankSum=2.001;ClippingRankSum=0.000;DP=50;ExcessHet=3.0103;FS=2.620;MLEAC=1;MLEAF=0.500;MQ=41.72;MQRankSum=0.729;QD=10.34;ReadPosRankSum=-2.414;SOR=0.790	GT:AD:DP:GQ:PL	0/1:34,16:50:99:545,0,1138
chrXIII	78723	.	G	A	1325.77	PASS	AC=1;AF=0.500;AN=2;BaseQRankSum=0.374;ClippingRankSum=0.000;DP=66;ExcessHet=3.0103;FS=6.652;MLEAC=1;MLEAF=0.500;MQ=41.78;MQRankSum=-0.882;QD=20.09;ReadPosRankSum=-1.301;SOR=0.858	GT:AD:DP:GQ:PL	0/1:30,36:66:99:1354,0,1051
chrXIII	112311	.	C	T	852.77	PASS	AC=1;AF=0.500;AN=2;BaseQRankSum=1.342;ClippingRankSum=0.000;DP=43;ExcessHet=3.0103;FS=1.213;MLEAC=1;MLEAF=0.500;MQ=42.00;MQRankSum=0.000;QD=19.83;ReadPosRankSum=0.360;SOR=0.416	GT:AD:DP:GQ:PL	0/1:19,24:43:99:881,0,674
chrXIII	133435	.	C	T	1306.77	PASS	AC=1;AF=0.500;AN=2;BaseQRankSum=2.022;ClippingRankSum=0.000;DP=69;ExcessHet=3.0103;FS=6.373;MLEAC=1;MLEAF=0.500;MQ=41.97;MQRankSum=-0.928;QD=18.94;ReadPosRankSum=1.284;SOR=1.343	GT:AD:DP:GQ:PL	0/1:33,36:69:99:1335,0,1189
chrXIII	158352	.	G	A	420.77	PASS	AC=1;AF=0.500;AN=2;BaseQRankSum=0.501;ClippingRankSum=0.000;DP=30;ExcessHet=3.0103;FS=3.372;MLEAC=1;MLEAF=0.500;MQ=42.00;MQRankSum=0.000;QD=14.03;ReadPosRankSum=1.238;SOR=0.499	GT:AD:DP:GQ:PL	0/1:17,13:30:99:449,0,557
chrXIII	169931	.	G	A	1053.77	PASS	AC=1;AF=0.500;AN=2;BaseQRankSum=1.964;ClippingRankSum=0.000;DP=59;ExcessHet=3.0103;FS=3.731;MLEAC=1;MLEAF=0.500;MQ=40.72;MQRankSum=-0.883;QD=17.86;ReadPosRankSum=1.791;SOR=1.329	GT:AD:DP:GQ:PL	0/1:31,28:59:99:1082,0,3029
chrXIII	169932	.	G	A	1053.77	PASS	AC=1;AF=0.500;AN=2;BaseQRankSum=2.052;ClippingRankSum=0.000;DP=58;ExcessHet=3.0103;FS=3.697;MLEAC=1;MLEAF=0.500;MQ=40.70;MQRankSum=-0.839;QD=18.17;ReadPosRankSum=1.564;SOR=1.230	GT:AD:DP:GQ:PL	0/1:30,28:58:99:1082,0,3029
chrXIII	169933	.	G	A	1053.77	PASS	AC=1;AF=0.500;AN=2;BaseQRankSum=1.433;ClippingRankSum=0.000;DP=58;ExcessHet=3.0103;FS=3.697;MLEAC=1;MLEAF=0.500;MQ=40.70;MQRankSum=-0.839;QD=18.17;ReadPosRankSum=1.163;SOR=1.230	GT:AD:DP:GQ:PL	0/1:30,28:58:99:1082,0,3029
chrXIII	173033	.	C	T	1010.77	PASS	AC=1;AF=0.500;AN=2;BaseQRankSum=1.094;ClippingRankSum=0.000;DP=59;ExcessHet=3.0103;FS=3.586;MLEAC=1;MLEAF=0.500;MQ=42.00;MQRankSum=0.000;QD=17.13;ReadPosRankSum=0.768;SOR=0.877	GT:AD:DP:GQ:PL	0/1:31,28:59:99:1039,0,1115
chrXIII	216356	.	C	T	652.77	PASS	AC=1;AF=0.500;AN=2;BaseQRankSum=-0.895;ClippingRankSum=0.000;DP=65;ExcessHet=3.0103;FS=0.000;MLEAC=1;MLEAF=0.500;MQ=41.97;MQRankSum=0.724;QD=10.04;ReadPosRankSum=0.379;SOR=0.610	GT:AD:DP:GQ:PL	0/1:44,21:65:99:681,0,1709
chrXIII	238955	.	C	T	839.77	PASS	AC=1;AF=0.500;AN=2;BaseQRankSum=-0.011;ClippingRankSum=0.000;DP=50;ExcessHet=3.0103;FS=1.208;MLEAC=1;MLEAF=0.500;MQ=41.72;MQRankSum=-1.001;QD=16.80;ReadPosRankSum=-0.399;SOR=0.976	GT:AD:DP:GQ:PL	0/1:26,24:50:99:868,0,913
chrXIII	284179	.	G	A	900.77	PASS	AC=1;AF=0.500;AN=2;BaseQRankSum=-0.030;ClippingRankSum=0.000;DP=67;ExcessHet=3.0103;FS=9.662;MLEAC=1;MLEAF=0.500;MQ=42.00;MQRankSum=0.000;QD=13.44;ReadPosRankSum=0.101;SOR=0.146	GT:AD:DP:GQ:PL	0/1:41,26:67:99:929,0,1565
chrXIII	297435	.	C	T	1283.77	PASS	AC=1;AF=0.500;AN=2;BaseQRankSum=1.595;ClippingRankSum=0.000;DP=69;ExcessHet=3.0103;FS=2.050;MLEAC=1;MLEAF=0.500;MQ=42.00;MQRankSum=0.000;QD=18.61;ReadPosRankSum=-0.490;SOR=1.008	GT:AD:DP:GQ:PL	0/1:34,35:69:99:1312,0,1224
chrXIII	337727	.	C	T	1068.77	PASS	AC=1;AF=0.500;AN=2;BaseQRankSum=-1.103;ClippingRankSum=0.000;DP=56;ExcessHet=3.0103;FS=7.470;MLEAC=1;MLEAF=0.500;MQ=42.00;MQRankSum=0.000;QD=19.09;ReadPosRankSum=0.268;SOR=1.206	GT:AD:DP:GQ:PL	0/1:26,30:56:99:1097,0,954
chrXIII	347293	.	G	A	1192.77	PASS	AC=1;AF=0.500;AN=2;BaseQRankSum=1.519;ClippingRankSum=0.000;DP=62;ExcessHet=3.0103;FS=0.000;MLEAC=1;MLEAF=0.500;MQ=42.00;MQRankSum=0.000;QD=19.24;ReadPosRankSum=0.362;SOR=0.693	GT:AD:DP:GQ:PL	0/1:29,33:62:99:1221,0,1062
chrXIII	372415	.	C	T	616.77	PASS	AC=1;AF=0.500;AN=2;BaseQRankSum=-0.266;ClippingRankSum=0.000;DP=58;ExcessHet=3.0103;FS=2.505;MLEAC=1;MLEAF=0.500;MQ=40.57;MQRankSum=-1.461;QD=13.41;ReadPosRankSum=0.580;SOR=0.974	GT:AD:DP:GQ:PL	0/1:27,19:46:99:645,0,1029
chrXIII	418356	.	G	A	1154.77	PASS	AC=1;AF=0.500;AN=2;BaseQRankSum=-2.260;ClippingRankSum=0.000;DP=63;ExcessHet=3.0103;FS=0.000;MLEAC=1;MLEAF=0.500;MQ=41.77;MQRankSum=1.081;QD=18.33;ReadPosRankSum=-2.272;SOR=0.617	GT:AD:DP:GQ:PL	0/1:30,33:63:99:1183,0,1109
chrXIII	431895	.	G	A	1074.77	PASS	AC=1;AF=0.500;AN=2;BaseQRankSum=0.324;ClippingRankSum=0.000;DP=63;ExcessHet=3.0103;FS=5.067;MLEAC=1;MLEAF=0.500;MQ=41.74;MQRankSum=-0.023;QD=17.06;ReadPosRankSum=-0.433;SOR=0.290	GT:AD:DP:GQ:PL	0/1:32,31:63:99:1103,0,1172
chrXIII	492629	.	G	A	1331.77	PASS	AC=1;AF=0.500;AN=2;BaseQRankSum=2.455;ClippingRankSum=0.000;DP=72;ExcessHet=3.0103;FS=0.000;MLEAC=1;MLEAF=0.500;MQ=41.61;MQRankSum=0.040;QD=18.76;ReadPosRankSum=2.416;SOR=0.746	GT:AD:DP:GQ:PL	0/1:35,36:71:99:1360,0,1291
chrXIII	511252	.	C	T	1256.77	PASS	AC=1;AF=0.500;AN=2;BaseQRankSum=-1.153;ClippingRankSum=0.000;DP=79;ExcessHet=3.0103;FS=0.000;MLEAC=1;MLEAF=0.500;MQ=42.00;MQRankSum=0.000;QD=16.11;ReadPosRankSum=-0.462;SOR=0.671	GT:AD:DP:GQ:PL	0/1:43,35:78:99:1285,0,1628
chrXIII	547461	.	C	T	1052.77	PASS	AC=1;AF=0.500;AN=2;BaseQRankSum=0.184;ClippingRankSum=0.000;DP=64;ExcessHet=3.0103;FS=3.429;MLEAC=1;MLEAF=0.500;MQ=41.97;MQRankSum=0.971;QD=16.45;ReadPosRankSum=-0.322;SOR=1.171	GT:AD:DP:GQ:PL	0/1:34,30:64:99:1081,0,1258
chrXIII	597438	.	G	A	847.77	PASS	AC=1;AF=0.500;AN=2;BaseQRankSum=0.726;ClippingRankSum=0.000;DP=48;ExcessHet=3.0103;FS=0.000;MLEAC=1;MLEAF=0.500;MQ=42.00;MQRankSum=0.000;QD=17.66;ReadPosRankSum=-1.029;SOR=0.551	GT:AD:DP:GQ:PL	0/1:24,24:48:99:876,0,902
chrXIII	652203	.	G	A	1148.77	PASS	AC=1;AF=0.500;AN=2;BaseQRankSum=1.724;ClippingRankSum=0.000;DP=60;ExcessHet=3.0103;FS=1.017;MLEAC=1;MLEAF=0.500;MQ=42.00;MQRankSum=0.000;QD=19.15;ReadPosRankSum=-0.689;SOR=0.955	GT:AD:DP:GQ:PL	0/1:29,31:60:99:1177,0,1076
chrXIII	774675	.	C	T	758.77	PASS	AC=1;AF=0.500;AN=2;BaseQRankSum=0.948;ClippingRankSum=0.000;DP=53;ExcessHet=3.0103;FS=8.351;MLEAC=1;MLEAF=0.500;MQ=41.73;MQRankSum=-1.149;QD=14.32;ReadPosRankSum=0.668;SOR=1.981	GT:AD:DP:GQ:PL	0/1:31,22:53:99:787,0,1146
chrXIII	774784	.	C	T	996.77	PASS	AC=1;AF=0.500;AN=2;BaseQRankSum=0.037;ClippingRankSum=0.000;DP=57;ExcessHet=3.0103;FS=0.000;MLEAC=1;MLEAF=0.500;MQ=41.67;MQRankSum=-1.774;QD=17.49;ReadPosRankSum=0.641;SOR=0.770	GT:AD:DP:GQ:PL	0/1:29,28:57:99:1025,0,1087
chrXIII	808250	.	G	A	576.77	PASS	AC=1;AF=0.500;AN=2;BaseQRankSum=0.275;ClippingRankSum=0.000;DP=54;ExcessHet=3.0103;FS=11.197;MLEAC=1;MLEAF=0.500;MQ=41.74;MQRankSum=0.757;QD=10.88;ReadPosRankSum=-0.200;SOR=2.292	GT:AD:DP:GQ:PL	0/1:35,18:53:99:605,0,1331
chrXIII	857009	.	C	T	1511.77	PASS	AC=1;AF=0.500;AN=2;BaseQRankSum=-0.782;ClippingRankSum=0.000;DP=83;ExcessHet=3.0103;FS=3.005;MLEAC=1;MLEAF=0.500;MQ=41.81;MQRankSum=1.457;QD=18.21;ReadPosRankSum=-1.774;SOR=1.078	GT:AD:DP:GQ:PL	0/1:41,42:83:99:1540,0,1435
chrXIII	861672	.	C	T	1126.77	PASS	AC=1;AF=0.500;AN=2;BaseQRankSum=0.129;ClippingRankSum=0.000;DP=59;ExcessHet=3.0103;FS=2.188;MLEAC=1;MLEAF=0.500;MQ=42.00;MQRankSum=0.000;QD=19.10;ReadPosRankSum=-0.109;SOR=0.539	GT:AD:DP:GQ:PL	0/1:28,31:59:99:1155,0,1045
chrXIV	19334	.	G	A	1368.77	PASS	AC=1;AF=0.500;AN=2;BaseQRankSum=0.102;ClippingRankSum=0.000;DP=74;ExcessHet=3.0103;FS=1.923;MLEAC=1;MLEAF=0.500;MQ=42.00;MQRankSum=0.000;QD=18.50;ReadPosRankSum=-1.104;SOR=0.740	GT:AD:DP:GQ:PL	0/1:37,37:74:99:1397,0,1386
chrXIV	27272	.	G	A	1258.77	PASS	AC=1;AF=0.500;AN=2;BaseQRankSum=1.795;ClippingRankSum=0.000;DP=70;ExcessHet=3.0103;FS=1.995;MLEAC=1;MLEAF=0.500;MQ=41.80;MQRankSum=1.000;QD=17.98;ReadPosRankSum=-1.690;SOR=0.425	GT:AD:DP:GQ:PL	0/1:36,34:70:99:1287,0,1325
chrXIV	107091	.	G	A	1713.77	PASS	AC=1;AF=0.500;AN=2;BaseQRankSum=1.016;ClippingRankSum=0.000;DP=87;ExcessHet=3.0103;FS=1.773;MLEAC=1;MLEAF=0.500;MQ=41.83;MQRankSum=-0.899;QD=19.70;ReadPosRankSum=0.347;SOR=0.464	GT:AD:DP:GQ:PL	0/1:40,47:87:99:1742,0,1449
chrXIV	107149	.	G	A	1149.77	PASS	AC=1;AF=0.500;AN=2;BaseQRankSum=-0.757;ClippingRankSum=0.000;DP=64;ExcessHet=3.0103;FS=11.139;MLEAC=1;MLEAF=0.500;MQ=42.00;MQRankSum=0.000;QD=17.97;ReadPosRankSum=1.389;SOR=1.608	GT:AD:DP:GQ:PL	0/1:32,32:64:99:1178,0,1171
chrXIV	118035	.	C	T	880.77	PASS	AC=1;AF=0.500;AN=2;BaseQRankSum=0.378;ClippingRankSum=0.000;DP=54;ExcessHet=3.0103;FS=0.000;MLEAC=1;MLEAF=0.500;MQ=42.00;MQRankSum=0.000;QD=16.31;ReadPosRankSum=-0.981;SOR=0.612	GT:AD:DP:GQ:PL	0/1:29,25:54:99:909,0,1085
chrXIV	146898	.	C	T	1228.77	PASS	AC=1;AF=0.500;AN=2;BaseQRankSum=0.949;ClippingRankSum=0.000;DP=63;ExcessHet=3.0103;FS=0.000;MLEAC=1;MLEAF=0.500;MQ=42.00;MQRankSum=0.000;QD=19.50;ReadPosRankSum=0.429;SOR=0.606	GT:AD:DP:GQ:PL	0/1:30,33:63:99:1257,0,1116
chrXIV	147966	.	G	A	978.77	PASS	AC=1;AF=0.500;AN=2;BaseQRankSum=-1.877;ClippingRankSum=0.000;DP=53;ExcessHet=3.0103;FS=5.672;MLEAC=1;MLEAF=0.500;MQ=42.00;MQRankSum=0.000;QD=18.47;ReadPosRankSum=-0.799;SOR=1.528	GT:AD:DP:GQ:PL	0/1:26,27:53:99:1007,0,978
chrXIV	157506	.	C	T	1189.77	PASS	AC=1;AF=0.500;AN=2;BaseQRankSum=0.154;ClippingRankSum=0.000;DP=74;ExcessHet=3.0103;FS=1.915;MLEAC=1;MLEAF=0.500;MQ=42.00;MQRankSum=0.000;QD=16.08;ReadPosRankSum=-0.820;SOR=0.963	GT:AD:DP:GQ:PL	0/1:41,33:74:99:1218,0,1489
chrXIV	162829	.	G	A	1451.77	PASS	AC=1;AF=0.500;AN=2;BaseQRankSum=-0.290;ClippingRankSum=0.000;DP=77;ExcessHet=3.0103;FS=0.859;MLEAC=1;MLEAF=0.500;MQ=41.81;MQRankSum=1.039;QD=18.85;ReadPosRankSum=0.263;SOR=0.849	GT:AD:DP:GQ:PL	0/1:38,39:77:99:1480,0,1416
chrXIV	198781	.	C	T	773.77	PASS	AC=1;AF=0.500;AN=2;BaseQRankSum=-1.907;ClippingRankSum=0.000;DP=58;ExcessHet=3.0103;FS=5.476;MLEAC=1;MLEAF=0.500;MQ=41.75;MQRankSum=-1.198;QD=13.34;ReadPosRankSum=1.011;SOR=1.450	GT:AD:DP:GQ:PL	0/1:35,23:58:99:802,0,1358
chrXIV	200599	.	C	T	1220.77	PASS	AC=1;AF=0.500;AN=2;BaseQRankSum=0.156;ClippingRankSum=0.000;DP=61;ExcessHet=3.0103;FS=0.000;MLEAC=1;MLEAF=0.500;MQ=42.00;MQRankSum=0.000;QD=20.01;ReadPosRankSum=-0.555;SOR=0.732	GT:AD:DP:GQ:PL	0/1:28,33:61:99:1249,0,1026
chrXIV	276354	.	C	T	1220.77	PASS	AC=1;AF=0.500;AN=2;BaseQRankSum=-0.676;ClippingRankSum=0.000;DP=64;ExcessHet=3.0103;FS=0.000;MLEAC=1;MLEAF=0.500;MQ=42.00;MQRankSum=0.000;QD=19.07;ReadPosRankSum=-0.030;SOR=0.697	GT:AD:DP:GQ:PL	0/1:31,33:64:99:1249,0,1164
chrXIV	342181	.	G	A	1167.77	PASS	AC=1;AF=0.500;AN=2;BaseQRankSum=2.105;ClippingRankSum=0.000;DP=81;ExcessHet=3.0103;FS=17.147;MLEAC=1;MLEAF=0.500;MQ=42.00;MQRankSum=0.000;QD=14.42;ReadPosRankSum=0.555;SOR=2.371	GT:AD:DP:GQ:PL	0/1:48,33:81:99:1196,0,1784
chrXIV	355342	.	G	A	1178.77	PASS	AC=1;AF=0.500;AN=2;BaseQRankSum=0.115;ClippingRankSum=0.000;DP=63;ExcessHet=3.0103;FS=2.155;MLEAC=1;MLEAF=0.500;MQ=42.00;MQRankSum=0.000;QD=19.01;ReadPosRankSum=0.041;SOR=1.091	GT:AD:DP:GQ:PL	0/1:29,33:62:99:1207,0,1024
chrXIV	378717	.	C	T	1330.77	PASS	AC=1;AF=0.500;AN=2;BaseQRankSum=-0.745;ClippingRankSum=0.000;DP=66;ExcessHet=3.0103;FS=0.944;MLEAC=1;MLEAF=0.500;MQ=41.79;MQRankSum=1.126;QD=20.16;ReadPosRankSum=-0.579;SOR=0.539	GT:AD:DP:GQ:PL	0/1:30,36:66:99:1359,0,1094
chrXIV	461831	.	C	T	1457.77	PASS	AC=1;AF=0.500;AN=2;BaseQRankSum=0.594;ClippingRankSum=0.000;DP=66;ExcessHet=3.0103;FS=0.000;MLEAC=1;MLEAF=0.500;MQ=41.56;MQRankSum=1.735;QD=22.09;ReadPosRankSum=-1.863;SOR=0.673	GT:AD:DP:GQ:PL	0/1:27,39:66:99:1486,0,958
chrXIV	488415	.	C	T	735.77	PASS	AC=1;AF=0.500;AN=2;BaseQRankSum=0.884;ClippingRankSum=0.000;DP=55;ExcessHet=3.0103;FS=3.850;MLEAC=1;MLEAF=0.500;MQ=41.93;MQRankSum=-0.265;QD=13.38;ReadPosRankSum=-0.708;SOR=0.982	GT:AD:DP:GQ:PL	0/1:33,22:55:99:764,0,1256
chrXIV	518896	.	C	T	1064.77	PASS	AC=1;AF=0.500;AN=2;BaseQRankSum=0.009;ClippingRankSum=0.000;DP=66;ExcessHet=3.0103;FS=0.000;MLEAC=1;MLEAF=0.500;MQ=41.97;MQRankSum=0.000;QD=18.68;ReadPosRankSum=0.651;SOR=0.752	GT:AD:DP:GQ:PL	0/1:28,29:57:99:1093,0,1040
chrXIV	551395	.	C	T	1105.77	PASS	AC=1;AF=0.500;AN=2;BaseQRankSum=1.849;ClippingRankSum=0.000;DP=59;ExcessHet=3.0103;FS=0.000;MLEAC=1;MLEAF=0.500;MQ=42.00;MQRankSum=0.000;QD=18.74;ReadPosRankSum=-0.074;SOR=0.746	GT:AD:DP:GQ:PL	0/1:29,30:59:99:1134,0,1043
chrXIV	559054	.	G	A	1262.77	PASS	AC=1;AF=0.500;AN=2;BaseQRankSum=0.212;ClippingRankSum=0.000;DP=65;ExcessHet=3.0103;FS=2.124;MLEAC=1;MLEAF=0.500;MQ=42.00;MQRankSum=0.000;QD=19.43;ReadPosRankSum=-0.803;SOR=0.412	GT:AD:DP:GQ:PL	0/1:31,34:65:99:1291,0,1158
chrXIV	560175	.	C	T	1008.77	PASS	AC=1;AF=0.500;AN=2;BaseQRankSum=-0.231;ClippingRankSum=0.000;DP=61;ExcessHet=3.0103;FS=2.137;MLEAC=1;MLEAF=0.500;MQ=41.76;MQRankSum=0.954;QD=16.54;ReadPosRankSum=0.829;SOR=0.985	GT:AD:DP:GQ:PL	0/1:33,28:61:99:1037,0,1231
chrXIV	575396	.	G	A	1543.77	PASS	AC=1;AF=0.500;AN=2;BaseQRankSum=1.189;ClippingRankSum=0.000;DP=85;ExcessHet=3.0103;FS=10.780;MLEAC=1;MLEAF=0.500;MQ=42.00;MQRankSum=0.000;QD=18.16;ReadPosRankSum=1.110;SOR=0.742	GT:AD:DP:GQ:PL	0/1:43,42:85:99:1572,0,1559
chrXIV	576880	.	C	T	651.77	PASS	AC=1;AF=0.500;AN=2;BaseQRankSum=0.434;ClippingRankSum=0.000;DP=58;ExcessHet=3.0103;FS=8.026;MLEAC=1;MLEAF=0.500;MQ=40.58;MQRankSum=1.310;QD=11.24;ReadPosRankSum=-1.111;SOR=1.920	GT:AD:DP:GQ:PL	0/1:38,20:58:99:680,0,1426
chrXIV	619645	.	G	A	1156.77	PASS	AC=1;AF=0.500;AN=2;BaseQRankSum=-0.570;ClippingRankSum=0.000;DP=73;ExcessHet=3.0103;FS=1.950;MLEAC=1;MLEAF=0.500;MQ=41.81;MQRankSum=-1.044;QD=15.85;ReadPosRankSum=-1.285;SOR=0.944	GT:AD:DP:GQ:PL	0/1:39,34:73:99:1185,0,1452
chrXIV	641802	.	C	T	942.77	PASS	AC=1;AF=0.500;AN=2;BaseQRankSum=-0.350;ClippingRankSum=0.000;DP=61;ExcessHet=3.0103;FS=9.315;MLEAC=1;MLEAF=0.500;MQ=41.77;MQRankSum=0.924;QD=15.46;ReadPosRankSum=1.659;SOR=0.568	GT:AD:DP:GQ:PL	0/1:34,27:61:99:971,0,1285
chrXIV	669001	.	C	T	1400.77	PASS	AC=1;AF=0.500;AN=2;BaseQRankSum=-1.223;ClippingRankSum=0.000;DP=79;ExcessHet=3.0103;FS=0.849;MLEAC=1;MLEAF=0.500;MQ=41.81;MQRankSum=-0.962;QD=17.73;ReadPosRankSum=-1.349;SOR=0.844	GT:AD:DP:GQ:PL	0/1:39,40:79:99:1429,0,1437
chrXIV	716119	.	C	T	1019.77	PASS	AC=1;AF=0.500;AN=2;BaseQRankSum=1.102;ClippingRankSum=0.000;DP=70;ExcessHet=3.0103;FS=0.000;MLEAC=1;MLEAF=0.500;MQ=42.00;MQRankSum=0.000;QD=14.57;ReadPosRankSum=0.267;SOR=0.599	GT:AD:DP:GQ:PL	0/1:41,29:70:99:1048,0,1578
chrXIV	731101	.	C	T	1813.77	PASS	AC=1;AF=0.500;AN=2;BaseQRankSum=-0.762;ClippingRankSum=0.000;DP=84;ExcessHet=3.0103;FS=0.000;MLEAC=1;MLEAF=0.500;MQ=42.00;MQRankSum=0.000;QD=21.59;ReadPosRankSum=0.123;SOR=0.619	GT:AD:DP:GQ:PL	0/1:36,48:84:99:1842,0,1332
chrXIV	776692	.	C	T	1024.77	PASS	AC=1;AF=0.500;AN=2;BaseQRankSum=0.723;ClippingRankSum=0.000;DP=58;ExcessHet=3.0103;FS=2.219;MLEAC=1;MLEAF=0.500;MQ=41.97;MQRankSum=-0.966;QD=17.67;ReadPosRankSum=1.435;SOR=0.767	GT:AD:DP:GQ:PL	0/1:29,29:58:99:1053,0,1059
chrXV	231499	.	G	A	1170.77	PASS	AC=1;AF=0.500;AN=2;BaseQRankSum=0.692;ClippingRankSum=0.000;DP=53;ExcessHet=3.0103;FS=3.981;MLEAC=1;MLEAF=0.500;MQ=41.72;MQRankSum=-0.772;QD=22.09;ReadPosRankSum=0.773;SOR=0.518	GT:AD:DP:GQ:PL	0/1:21,32:53:99:1199,0,755
chrXV	234726	.	C	T	1424.77	PASS	AC=1;AF=0.500;AN=2;BaseQRankSum=0.913;ClippingRankSum=0.000;DP=67;ExcessHet=3.0103;FS=0.000;MLEAC=1;MLEAF=0.500;MQ=42.00;MQRankSum=0.000;QD=21.27;ReadPosRankSum=0.981;SOR=0.746	GT:AD:DP:GQ:PL	0/1:29,38:67:99:1453,0,1040
chrXV	249752	.	C	T	1490.77	PASS	AC=1;AF=0.500;AN=2;BaseQRankSum=0.609;ClippingRankSum=0.000;DP=73;ExcessHet=3.0103;FS=0.887;MLEAC=1;MLEAF=0.500;MQ=42.00;MQRankSum=0.000;QD=20.42;ReadPosRankSum=-2.548;SOR=0.578	GT:AD:DP:GQ:PL	0/1:32,41:73:99:1519,0,1104
chrXV	257156	.	C	T	1090.77	PASS	AC=1;AF=0.500;AN=2;BaseQRankSum=-0.719;ClippingRankSum=0.000;DP=54;ExcessHet=3.0103;FS=1.064;MLEAC=1;MLEAF=0.500;MQ=42.00;MQRankSum=0.000;QD=20.20;ReadPosRankSum=-1.310;SOR=0.914	GT:AD:DP:GQ:PL	0/1:24,30:54:99:1119,0,865
chrXV	274700	.	C	T	934.77	PASS	AC=1;AF=0.500;AN=2;BaseQRankSum=0.270;ClippingRankSum=0.000;DP=55;ExcessHet=3.0103;FS=12.387;MLEAC=1;MLEAF=0.500;MQ=41.30;MQRankSum=-0.642;QD=17.00;ReadPosRankSum=-0.110;SOR=1.709	GT:AD:DP:GQ:PL	0/1:28,27:55:99:963,0,1047
chrXV	328585	.	G	A	751.77	PASS	AC=1;AF=0.500;AN=2;BaseQRankSum=0.284;ClippingRankSum=0.000;DP=56;ExcessHet=3.0103;FS=3.850;MLEAC=1;MLEAF=0.500;MQ=42.00;MQRankSum=0.000;QD=13.42;ReadPosRankSum=1.067;SOR=0.956	GT:AD:DP:GQ:PL	0/1:34,22:56:99:780,0,1309
chrXV	392642	.	C	T	1225.77	PASS	AC=1;AF=0.500;AN=2;BaseQRankSum=-0.660;ClippingRankSum=0.000;DP=68;ExcessHet=3.0103;FS=4.857;MLEAC=1;MLEAF=0.500;MQ=41.78;MQRankSum=-0.971;QD=18.03;ReadPosRankSum=-0.305;SOR=0.277	GT:AD:DP:GQ:PL	0/1:34,34:68:99:1254,0,1248
chrXV	407810	.	G	A	739.77	PASS	AC=1;AF=0.500;AN=2;BaseQRankSum=0.123;ClippingRankSum=0.000;DP=64;ExcessHet=3.0103;FS=3.602;MLEAC=1;MLEAF=0.500;MQ=42.00;MQRankSum=0.000;QD=11.56;ReadPosRankSum=-0.420;SOR=1.199	GT:AD:DP:GQ:PL	0/1:42,22:64:99:768,0,1614
chrXV	702495	.	G	A	848.77	PASS	AC=1;AF=0.500;AN=2;BaseQRankSum=1.552;ClippingRankSum=0.000;DP=56;ExcessHet=3.0103;FS=3.773;MLEAC=1;MLEAF=0.500;MQ=41.45;MQRankSum=0.318;QD=15.16;ReadPosRankSum=-0.659;SOR=0.340	GT:AD:DP:GQ:PL	0/1:32,24:56:99:877,0,1202
chrXV	760821	.	C	T	1144.77	PASS	AC=1;AF=0.500;AN=2;BaseQRankSum=3.612;ClippingRankSum=0.000;DP=65;ExcessHet=3.0103;FS=0.000;MLEAC=1;MLEAF=0.500;MQ=42.00;MQRankSum=0.000;QD=17.61;ReadPosRankSum=1.230;SOR=0.653	GT:AD:DP:GQ:PL	0/1:34,31:65:99:1173,0,1226
chrXV	780049	.	C	T	1168.77	PASS	AC=1;AF=0.500;AN=2;BaseQRankSum=0.740;ClippingRankSum=0.000;DP=67;ExcessHet=3.0103;FS=4.857;MLEAC=1;MLEAF=0.500;MQ=41.78;MQRankSum=-0.985;QD=17.44;ReadPosRankSum=1.716;SOR=0.306	GT:AD:DP:GQ:PL	0/1:34,33:67:99:1197,0,1211
chrXV	842388	.	C	T	951.77	PASS	AC=1;AF=0.500;AN=2;BaseQRankSum=-0.336;ClippingRankSum=0.000;DP=65;ExcessHet=3.0103;FS=3.414;MLEAC=1;MLEAF=0.500;MQ=41.78;MQRankSum=-1.083;QD=14.64;ReadPosRankSum=-1.342;SOR=1.003	GT:AD:DP:GQ:PL	0/1:36,29:65:99:980,0,1376
chrXV	922990	.	C	T	1135.77	PASS	AC=1;AF=0.500;AN=2;BaseQRankSum=1.974;ClippingRankSum=0.000;DP=63;ExcessHet=3.0103;FS=3.468;MLEAC=1;MLEAF=0.500;MQ=42.00;MQRankSum=0.000;QD=18.03;ReadPosRankSum=0.115;SOR=1.214	GT:AD:DP:GQ:PL	0/1:32,31:63:99:1164,0,1147
chrXV	952183	.	C	T	1091.77	PASS	AC=1;AF=0.500;AN=2;BaseQRankSum=0.591;ClippingRankSum=0.000;DP=55;ExcessHet=3.0103;FS=2.266;MLEAC=1;MLEAF=0.500;MQ=41.73;MQRankSum=1.132;QD=19.85;ReadPosRankSum=-0.928;SOR=0.922	GT:AD:DP:GQ:PL	0/1:25,30:55:99:1120,0,894
chrXV	1017702	.	G	A	1706.77	PASS	AC=1;AF=0.500;AN=2;BaseQRankSum=1.082;ClippingRankSum=0.000;DP=80;ExcessHet=3.0103;FS=0.878;MLEAC=1;MLEAF=0.500;MQ=41.61;MQRankSum=-0.297;QD=21.33;ReadPosRankSum=1.048;SOR=0.551	GT:AD:DP:GQ:PL	0/1:33,47:80:99:1735,0,1162
chrXV	1037814	.	C	T	1173.77	PASS	AC=1;AF=0.500;AN=2;BaseQRankSum=-1.201;ClippingRankSum=0.000;DP=57;ExcessHet=3.0103;FS=5.393;MLEAC=1;MLEAF=0.500;MQ=42.00;MQRankSum=0.000;QD=20.59;ReadPosRankSum=0.226;SOR=0.275	GT:AD:DP:GQ:PL	0/1:23,34:57:99:1202,0,827
chrXVI	24960	.	C	T	919.77	PASS	AC=1;AF=0.500;AN=2;BaseQRankSum=-0.149;ClippingRankSum=0.000;DP=65;ExcessHet=3.0103;FS=0.000;MLEAC=1;MLEAF=0.500;MQ=41.77;MQRankSum=0.874;QD=14.15;ReadPosRankSum=0.714;SOR=0.784	GT:AD:DP:GQ:PL	0/1:38,27:65:99:948,0,1431
chrXVI	49658	.	C	T	1445.77	PASS	AC=1;AF=0.500;AN=2;BaseQRankSum=1.545;ClippingRankSum=0.000;DP=66;ExcessHet=3.0103;FS=0.959;MLEAC=1;MLEAF=0.500;MQ=42.00;MQRankSum=0.000;QD=21.91;ReadPosRankSum=0.204;SOR=0.509	GT:AD:DP:GQ:PL	0/1:28,38:66:99:1474,0,1010
chrXVI	111212	.	C	T	1183.77	PASS	AC=1;AF=0.500;AN=2;BaseQRankSum=0.516;ClippingRankSum=0.000;DP=59;ExcessHet=3.0103;FS=5.239;MLEAC=1;MLEAF=0.500;MQ=41.75;MQRankSum=1.123;QD=20.06;ReadPosRankSum=-0.159;SOR=0.743	GT:AD:DP:GQ:PL	0/1:27,32:59:99:1212,0,975
chrXVI	138640	.	C	T	1303.77	PASS	AC=1;AF=0.500;AN=2;BaseQRankSum=0.017;ClippingRankSum=0.000;DP=78;ExcessHet=3.0103;FS=0.000;MLEAC=1;MLEAF=0.500;MQ=42.00;MQRankSum=0.000;QD=16.71;ReadPosRankSum=-1.694;SOR=0.625	GT:AD:DP:GQ:PL	0/1:41,37:78:99:1332,0,1455
chrXVI	173062	.	G	A	1151.77	PASS	AC=1;AF=0.500;AN=2;BaseQRankSum=0.818;ClippingRankSum=0.000;DP=60;ExcessHet=3.0103;FS=0.989;MLEAC=1;MLEAF=0.500;MQ=41.75;MQRankSum=1.067;QD=19.20;ReadPosRankSum=-0.309;SOR=0.841	GT:AD:DP:GQ:PL	0/1:29,31:60:99:1180,0,1025
chrXVI	186148	.	G	A	1520.77	PASS	AC=1;AF=0.500;AN=2;BaseQRankSum=-0.247;ClippingRankSum=0.000;DP=74;ExcessHet=3.0103;FS=8.137;MLEAC=1;MLEAF=0.500;MQ=41.80;MQRankSum=-0.846;QD=20.55;ReadPosRankSum=-0.571;SOR=0.206	GT:AD:DP:GQ:PL	0/1:32,42:74:99:1549,0,1154
chrXVI	242086	.	C	T	838.77	PASS	AC=1;AF=0.500;AN=2;BaseQRankSum=0.682;ClippingRankSum=0.000;DP=58;ExcessHet=3.0103;FS=2.258;MLEAC=1;MLEAF=0.500;MQ=41.76;MQRankSum=-1.155;QD=14.46;ReadPosRankSum=0.026;SOR=0.694	GT:AD:DP:GQ:PL	0/1:34,24:58:99:867,0,1304
chrXVI	303023	.	G	A	1043.77	PASS	AC=1;AF=0.500;AN=2;BaseQRankSum=1.149;ClippingRankSum=0.000;DP=62;ExcessHet=3.0103;FS=0.948;MLEAC=1;MLEAF=0.500;MQ=42.00;MQRankSum=0.000;QD=16.83;ReadPosRankSum=-0.080;SOR=0.836	GT:AD:DP:GQ:PL	0/1:32,30:62:99:1072,0,1161
chrXVI	324029	.	G	A	1096.77	PASS	AC=1;AF=0.500;AN=2;BaseQRankSum=0.224;ClippingRankSum=0.000;DP=66;ExcessHet=3.0103;FS=0.918;MLEAC=1;MLEAF=0.500;MQ=41.75;MQRankSum=-0.087;QD=16.62;ReadPosRankSum=-0.300;SOR=0.830	GT:AD:DP:GQ:PL	0/1:35,31:66:99:1125,0,1304
chrXVI	403777	.	G	A	984.77	PASS	AC=1;AF=0.500;AN=2;BaseQRankSum=0.541;ClippingRankSum=0.000;DP=53;ExcessHet=3.0103;FS=2.347;MLEAC=1;MLEAF=0.500;MQ=42.00;MQRankSum=0.000;QD=18.58;ReadPosRankSum=-0.019;SOR=1.102	GT:AD:DP:GQ:PL	0/1:26,27:53:99:1013,0,952
chrXVI	444039	.	G	A	1371.77	PASS	AC=1;AF=0.500;AN=2;BaseQRankSum=-1.535;ClippingRankSum=0.000;DP=73;ExcessHet=3.0103;FS=1.926;MLEAC=1;MLEAF=0.500;MQ=41.60;MQRankSum=-1.347;QD=18.79;ReadPosRankSum=1.552;SOR=0.665	GT:AD:DP:GQ:PL	0/1:35,38:73:99:1400,0,1288
chrXVI	491389	.	C	T	1322.77	PASS	AC=1;AF=0.500;AN=2;BaseQRankSum=0.877;ClippingRankSum=0.000;DP=72;ExcessHet=3.0103;FS=0.000;MLEAC=1;MLEAF=0.500;MQ=42.16;MQRankSum=1.000;QD=18.37;ReadPosRankSum=1.666;SOR=0.793	GT:AD:DP:GQ:PL	0/1:35,37:72:99:1351,0,1294
chrXVI	500563	.	G	A	1340.77	PASS	AC=1;AF=0.500;AN=2;BaseQRankSum=-1.385;ClippingRankSum=0.000;DP=77;ExcessHet=3.0103;FS=0.000;MLEAC=1;MLEAF=0.500;MQ=42.00;MQRankSum=0.000;QD=17.41;ReadPosRankSum=-0.338;SOR=0.641	GT:AD:DP:GQ:PL	0/1:38,39:77:99:1369,0,1377
chrXVI	642703	.	C	T	1225.77	PASS	AC=1;AF=0.500;AN=2;BaseQRankSum=-1.256;ClippingRankSum=0.000;DP=74;ExcessHet=3.0103;FS=3.170;MLEAC=1;MLEAF=0.500;MQ=42.00;MQRankSum=0.000;QD=16.56;ReadPosRankSum=0.801;SOR=0.376	GT:AD:DP:GQ:PL	0/1:39,35:74:99:1254,0,1469
chrXVI	645869	.	C	T	936.77	PASS	AC=1;AF=0.500;AN=2;BaseQRankSum=-0.472;ClippingRankSum=0.000;DP=66;ExcessHet=3.0103;FS=0.000;MLEAC=1;MLEAF=0.500;MQ=42.00;MQRankSum=0.000;QD=14.19;ReadPosRankSum=0.706;SOR=0.637	GT:AD:DP:GQ:PL	0/1:39,27:66:99:965,0,1494
chrXVI	700565	.	C	T	1102.77	PASS	AC=1;AF=0.500;AN=2;BaseQRankSum=1.001;ClippingRankSum=0.000;DP=75;ExcessHet=3.0103;FS=1.954;MLEAC=1;MLEAF=0.500;MQ=41.68;MQRankSum=1.489;QD=14.70;ReadPosRankSum=-0.234;SOR=0.467	GT:AD:DP:GQ:PL	0/1:44,31:75:99:1131,0,1625
chrXVI	759224	.	G	A	1300.77	PASS	AC=1;AF=0.500;AN=2;BaseQRankSum=2.406;ClippingRankSum=0.000;DP=72;ExcessHet=3.0103;FS=10.085;MLEAC=1;MLEAF=0.500;MQ=41.80;MQRankSum=1.000;QD=18.07;ReadPosRankSum=1.098;SOR=0.933	GT:AD:DP:GQ:PL	0/1:37,35:72:99:1329,0,1376
chrXVI	813145	.	C	T	1404.77	PASS	AC=1;AF=0.500;AN=2;BaseQRankSum=0.332;ClippingRankSum=0.000;DP=76;ExcessHet=3.0103;FS=11.923;MLEAC=1;MLEAF=0.500;MQ=42.00;MQRankSum=0.000;QD=18.48;ReadPosRankSum=-1.600;SOR=1.462	GT:AD:DP:GQ:PL	0/1:37,39:76:99:1433,0,1390
chrXVI	819557	.	C	T	1074.77	PASS	AC=1;AF=0.500;AN=2;BaseQRankSum=-1.217;ClippingRankSum=0.000;DP=53;ExcessHet=3.0103;FS=3.809;MLEAC=1;MLEAF=0.500;MQ=41.64;MQRankSum=1.596;QD=20.28;ReadPosRankSum=0.790;SOR=1.255	GT:AD:DP:GQ:PL	0/1:24,29:53:99:1103,0,881
chrXVI	822520	.	G	A	1518.77	PASS	AC=1;AF=0.500;AN=2;BaseQRankSum=0.035;ClippingRankSum=0.000;DP=70;ExcessHet=3.0103;FS=3.260;MLEAC=1;MLEAF=0.500;MQ=42.00;MQRankSum=0.000;QD=21.70;ReadPosRankSum=-2.285;SOR=0.482	GT:AD:DP:GQ:PL	0/1:29,41:70:99:1547,0,1031
chrXVI	843211	.	C	T	577.77	PASS	AC=1;AF=0.500;AN=2;BaseQRankSum=-1.189;ClippingRankSum=0.000;DP=57;ExcessHet=3.0103;FS=0.000;MLEAC=1;MLEAF=0.500;MQ=42.00;MQRankSum=0.000;QD=10.14;ReadPosRankSum=-0.531;SOR=0.653	GT:AD:DP:GQ:PL	0/1:39,18:57:99:606,0,1508
chrXVI	877660	.	G	A	1343.77	PASS	AC=1;AF=0.500;AN=2;BaseQRankSum=0.783;ClippingRankSum=0.000;DP=77;ExcessHet=3.0103;FS=1.868;MLEAC=1;MLEAF=0.500;MQ=42.00;MQRankSum=0.000;QD=17.45;ReadPosRankSum=0.966;SOR=0.783	GT:AD:DP:GQ:PL	0/1:40,37:77:99:1372,0,1501
chrXVI	916671	.	C	T	1063.77	PASS	AC=1;AF=0.500;AN=2;BaseQRankSum=-1.144;ClippingRankSum=0.000;DP=70;ExcessHet=3.0103;FS=0.918;MLEAC=1;MLEAF=0.500;MQ=42.00;MQRankSum=0.000;QD=15.20;ReadPosRankSum=-0.889;SOR=0.747	GT:AD:DP:GQ:PL	0/1:40,30:70:99:1092,0,1540
