# Supplementary material for: Recombination Is Responsible for the Increased Recovery of Drug-Resistant Mutants with Hypermutated Genomes in Resting Yeast Diploids Expressing APOBEC Deaminases
Source: Front Genet. 2017 Dec 12;8:202. doi: 10.3389/fgene.2017.00202 (PMC5733079; doi:10.3389/fgene.2017.00202)
Supplement: Supplementary file 6 [file Data_Sheet_1.zip › PmCDA1_d2/N134-LAN210-Can-PmCDA1-NA-RUN8-D2_Sample_d2-9_SNVs_final.vcf]

##fileformat=VCFv4.2
##FILTER=<ID=LowQual,Description="Low quality">
##FORMAT=<ID=AD,Number=R,Type=Integer,Description="Allelic depths for the ref and alt alleles in the order listed">
##FORMAT=<ID=DP,Number=1,Type=Integer,Description="Approximate read depth (reads with MQ=255 or with bad mates are filtered)">
##FORMAT=<ID=GQ,Number=1,Type=Integer,Description="Genotype Quality">
##FORMAT=<ID=GT,Number=1,Type=String,Description="Genotype">
##FORMAT=<ID=PL,Number=G,Type=Integer,Description="Normalized, Phred-scaled likelihoods for genotypes as defined in the VCF specification">
##GATKCommandLine.HaplotypeCaller=<ID=HaplotypeCaller,Version=3.8-0-ge9d806836,Date="Wed Sep 06 00:47:58 PDT 2017",Epoch=1504684078130,CommandLineOptions="analysis_type=HaplotypeCaller input_file=[N134-LAN210-Can-PmCDA1-NA-RUN8-D2_Sample_d2-9_sorted_dedup_RG_realigned.bam] showFullBamList=false read_buffer_size=null read_filter=[] disable_read_filter=[] intervals=null excludeIntervals=[../../LAN210/20170903_LAN210_v0.10m_masked_v2.bed] interval_set_rule=UNION interval_merging=ALL interval_padding=0 reference_sequence=../../LAN210/LAN210_v0.10m.fasta nonDeterministicRandomSeed=false disableDithering=false maxRuntime=-1 maxRuntimeUnits=MINUTES downsampling_type=BY_SAMPLE downsample_to_fraction=null downsample_to_coverage=500 baq=OFF baqGapOpenPenalty=40.0 refactor_NDN_cigar_string=false fix_misencoded_quality_scores=false allow_potentially_misencoded_quality_scores=false useOriginalQualities=false defaultBaseQualities=-1 performanceLog=null BQSR=null quantize_quals=0 static_quantized_quals=null round_down_quantized=false disable_indel_quals=false emit_original_quals=false preserve_qscores_less_than=6 globalQScorePrior=-1.0 secondsBetweenProgressUpdates=10 validation_strictness=SILENT remove_program_records=false keep_program_records=false sample_rename_mapping_file=null unsafe=null use_jdk_deflater=false use_jdk_inflater=false disable_auto_index_creation_and_locking_when_reading_rods=false no_cmdline_in_header=false sites_only=false never_trim_vcf_format_field=false bcf=false bam_compression=null simplifyBAM=false disable_bam_indexing=false generate_md5=false num_threads=1 num_cpu_threads_per_data_thread=1 num_io_threads=0 monitorThreadEfficiency=false num_bam_file_handles=null read_group_black_list=null pedigree=[] pedigreeString=[] pedigreeValidationType=STRICT allow_intervals_with_unindexed_bam=false generateShadowBCF=false variant_index_type=DYNAMIC_SEEK variant_index_parameter=-1 reference_window_stop=0 phone_home= gatk_key=null tag=NA logging_level=INFO log_to_file=null help=false version=false out=/media/artem/artem_second/20170727_RUN8/Project_Stepchenkova/APOBEC_ung1_dynamics/N134-LAN210-Can-PmCDA1-NA-RUN8-D2_Sample_d2-9/N134-LAN210-Can-PmCDA1-NA-RUN8-D2_Sample_d2-9.vcf likelihoodCalculationEngine=PairHMM heterogeneousKmerSizeResolution=COMBO_MIN dbsnp=(RodBinding name= source=UNBOUND) dontTrimActiveRegions=false maxDiscARExtension=25 maxGGAARExtension=300 paddingAroundIndels=150 paddingAroundSNPs=20 comp=[] annotation=[] excludeAnnotation=[] group=[StandardAnnotation, StandardHCAnnotation] debug=false useFilteredReadsForAnnotations=false emitRefConfidence=NONE bamOutput=null bamWriterType=CALLED_HAPLOTYPES emitDroppedReads=false disableOptimizations=false annotateNDA=false useNewAFCalculator=false heterozygosity=0.001 indel_heterozygosity=1.25E-4 heterozygosity_stdev=0.01 standard_min_confidence_threshold_for_calling=10.0 standard_min_confidence_threshold_for_emitting=30.0 max_alternate_alleles=6 max_genotype_count=1024 max_num_PL_values=100 input_prior=[] sample_ploidy=2 genotyping_mode=DISCOVERY alleles=(RodBinding name= source=UNBOUND) contamination_fraction_to_filter=0.0 contamination_fraction_per_sample_file=null p_nonref_model=null exactcallslog=null output_mode=EMIT_VARIANTS_ONLY allSitePLs=false gcpHMM=10 pair_hmm_implementation=FASTEST_AVAILABLE phredScaledGlobalReadMismappingRate=45 noFpga=false nativePairHmmThreads=1 useDoublePrecision=false sample_name=null kmerSize=[10, 25] dontIncreaseKmerSizesForCycles=false allowNonUniqueKmersInRef=false numPruningSamples=1 recoverDanglingHeads=false doNotRecoverDanglingBranches=false minDanglingBranchLength=4 consensus=false maxNumHaplotypesInPopulation=128 errorCorrectKmers=false minPruning=2 debugGraphTransformations=false allowCyclesInKmerGraphToGeneratePaths=false graphOutput=null kmerLengthForReadErrorCorrection=25 minObservationsForKmerToBeSolid=20 GVCFGQBands=[1, 2, 3, 4, 5, 6, 7, 8, 9, 10, 11, 12, 13, 14, 15, 16, 17, 18, 19, 20, 21, 22, 23, 24, 25, 26, 27, 28, 29, 30, 31, 32, 33, 34, 35, 36, 37, 38, 39, 40, 41, 42, 43, 44, 45, 46, 47, 48, 49, 50, 51, 52, 53, 54, 55, 56, 57, 58, 59, 60, 70, 80, 90, 99] indelSizeToEliminateInRefModel=10 min_base_quality_score=10 includeUmappedReads=false useAllelesTrigger=false doNotRunPhysicalPhasing=true keepRG=null justDetermineActiveRegions=false dontGenotype=false dontUseSoftClippedBases=false captureAssemblyFailureBAM=false errorCorrectReads=false pcr_indel_model=CONSERVATIVE maxReadsInRegionPerSample=10000 minReadsPerAlignmentStart=10 mergeVariantsViaLD=false activityProfileOut=null activeRegionOut=null activeRegionIn=null activeRegionExtension=null forceActive=false activeRegionMaxSize=null bandPassSigma=null maxReadsInMemoryPerSample=30000 maxTotalReadsInMemory=10000000 maxProbPropagationDistance=50 activeProbabilityThreshold=0.002 min_mapping_quality_score=20 filter_reads_with_N_cigar=false filter_mismatching_base_and_quals=false filter_bases_not_stored=false">
##GATKCommandLine.SelectVariants=<ID=SelectVariants,Version=3.8-0-ge9d806836,Date="Wed Sep 06 00:50:49 PDT 2017",Epoch=1504684249404,CommandLineOptions="analysis_type=SelectVariants input_file=[] showFullBamList=false read_buffer_size=null read_filter=[] disable_read_filter=[] intervals=null excludeIntervals=null interval_set_rule=UNION interval_merging=ALL interval_padding=0 reference_sequence=../../LAN210/LAN210_v0.10m.fasta nonDeterministicRandomSeed=false disableDithering=false maxRuntime=-1 maxRuntimeUnits=MINUTES downsampling_type=BY_SAMPLE downsample_to_fraction=null downsample_to_coverage=1000 baq=OFF baqGapOpenPenalty=40.0 refactor_NDN_cigar_string=false fix_misencoded_quality_scores=false allow_potentially_misencoded_quality_scores=false useOriginalQualities=false defaultBaseQualities=-1 performanceLog=null BQSR=null quantize_quals=0 static_quantized_quals=null round_down_quantized=false disable_indel_quals=false emit_original_quals=false preserve_qscores_less_than=6 globalQScorePrior=-1.0 secondsBetweenProgressUpdates=10 validation_strictness=SILENT remove_program_records=false keep_program_records=false sample_rename_mapping_file=null unsafe=null use_jdk_deflater=false use_jdk_inflater=false disable_auto_index_creation_and_locking_when_reading_rods=false no_cmdline_in_header=false sites_only=false never_trim_vcf_format_field=false bcf=false bam_compression=null simplifyBAM=false disable_bam_indexing=false generate_md5=false num_threads=1 num_cpu_threads_per_data_thread=1 num_io_threads=0 monitorThreadEfficiency=false num_bam_file_handles=null read_group_black_list=null pedigree=[] pedigreeString=[] pedigreeValidationType=STRICT allow_intervals_with_unindexed_bam=false generateShadowBCF=false variant_index_type=DYNAMIC_SEEK variant_index_parameter=-1 reference_window_stop=0 phone_home= gatk_key=null tag=NA logging_level=INFO log_to_file=null help=false version=false variant=(RodBinding name=variant source=N134-LAN210-Can-PmCDA1-NA-RUN8-D2_Sample_d2-9.vcf) discordance=(RodBinding name= source=UNBOUND) concordance=(RodBinding name= source=UNBOUND) out=/media/artem/artem_second/20170727_RUN8/Project_Stepchenkova/APOBEC_ung1_dynamics/N134-LAN210-Can-PmCDA1-NA-RUN8-D2_Sample_d2-9/N134-LAN210-Can-PmCDA1-NA-RUN8-D2_Sample_d2-9_SNVs.vcf sample_name=[] sample_expressions=null sample_file=null exclude_sample_name=[] exclude_sample_file=[] exclude_sample_expressions=[] selectexpressions=[] invertselect=false excludeNonVariants=false excludeFiltered=false preserveAlleles=false removeUnusedAlternates=false restrictAllelesTo=ALL keepOriginalAC=false keepOriginalDP=false mendelianViolation=false invertMendelianViolation=false mendelianViolationQualThreshold=0.0 select_random_fraction=0.0 remove_fraction_genotypes=0.0 selectTypeToInclude=[SNP] selectTypeToExclude=[] keepIDs=null excludeIDs=null fullyDecode=false justRead=false maxIndelSize=2147483647 minIndelSize=0 maxFilteredGenotypes=2147483647 minFilteredGenotypes=0 maxFractionFilteredGenotypes=1.0 minFractionFilteredGenotypes=0.0 maxNOCALLnumber=2147483647 maxNOCALLfraction=1.0 setFilteredGtToNocall=false ALLOW_NONOVERLAPPING_COMMAND_LINE_SAMPLES=false forceValidOutput=false filter_reads_with_N_cigar=false filter_mismatching_base_and_quals=false filter_bases_not_stored=false">
##INFO=<ID=AC,Number=A,Type=Integer,Description="Allele count in genotypes, for each ALT allele, in the same order as listed">
##INFO=<ID=AF,Number=A,Type=Float,Description="Allele Frequency, for each ALT allele, in the same order as listed">
##INFO=<ID=AN,Number=1,Type=Integer,Description="Total number of alleles in called genotypes">
##INFO=<ID=BaseQRankSum,Number=1,Type=Float,Description="Z-score from Wilcoxon rank sum test of Alt Vs. Ref base qualities">
##INFO=<ID=ClippingRankSum,Number=1,Type=Float,Description="Z-score From Wilcoxon rank sum test of Alt vs. Ref number of hard clipped bases">
##INFO=<ID=DP,Number=1,Type=Integer,Description="Approximate read depth; some reads may have been filtered">
##INFO=<ID=DS,Number=0,Type=Flag,Description="Were any of the samples downsampled?">
##INFO=<ID=ExcessHet,Number=1,Type=Float,Description="Phred-scaled p-value for exact test of excess heterozygosity">
##INFO=<ID=FS,Number=1,Type=Float,Description="Phred-scaled p-value using Fisher's exact test to detect strand bias">
##INFO=<ID=HaplotypeScore,Number=1,Type=Float,Description="Consistency of the site with at most two segregating haplotypes">
##INFO=<ID=InbreedingCoeff,Number=1,Type=Float,Description="Inbreeding coefficient as estimated from the genotype likelihoods per-sample when compared against the Hardy-Weinberg expectation">
##INFO=<ID=MLEAC,Number=A,Type=Integer,Description="Maximum likelihood expectation (MLE) for the allele counts (not necessarily the same as the AC), for each ALT allele, in the same order as listed">
##INFO=<ID=MLEAF,Number=A,Type=Float,Description="Maximum likelihood expectation (MLE) for the allele frequency (not necessarily the same as the AF), for each ALT allele, in the same order as listed">
##INFO=<ID=MQ,Number=1,Type=Float,Description="RMS Mapping Quality">
##INFO=<ID=MQRankSum,Number=1,Type=Float,Description="Z-score From Wilcoxon rank sum test of Alt vs. Ref read mapping qualities">
##INFO=<ID=QD,Number=1,Type=Float,Description="Variant Confidence/Quality by Depth">
##INFO=<ID=ReadPosRankSum,Number=1,Type=Float,Description="Z-score from Wilcoxon rank sum test of Alt vs. Ref read position bias">
##INFO=<ID=SOR,Number=1,Type=Float,Description="Symmetric Odds Ratio of 2x2 contingency table to detect strand bias">
##contig=<ID=chrI,length=198855>
##contig=<ID=chrII,length=810456>
##contig=<ID=chrIII,length=316501>
##contig=<ID=chrIV,length=1516959>
##contig=<ID=chrV,length=570663>
##contig=<ID=chrVI,length=270116>
##contig=<ID=chrVII,length=1084724>
##contig=<ID=chrVIII,length=557320>
##contig=<ID=chrIX,length=433988>
##contig=<ID=chrX,length=745688>
##contig=<ID=chrXI,length=666767>
##contig=<ID=chrXII,length=1065113>
##contig=<ID=chrXIII,length=917121>
##contig=<ID=chrXIV,length=784078>
##contig=<ID=chrXV,length=1078147>
##contig=<ID=chrXVI,length=943466>
##contig=<ID=mt,length=85611>
##reference=file:///media/artem/artem_second/20170727_RUN8/Project_Stepchenkova/APOBEC_ung1_dynamics/N134-LAN210-Can-PmCDA1-NA-RUN8-D2_Sample_d2-9/../../LAN210/LAN210_v0.10m.fasta
##source=SelectVariants
#CHROM	POS	ID	REF	ALT	QUAL	FILTER	INFO	FORMAT	N134-LAN210-Can-PmCDA1-NA-RUN8-D2_Sample_d2-9
chrI	42896	.	G	A	1053.77	PASS	AC=1;AF=0.500;AN=2;BaseQRankSum=-0.606;ClippingRankSum=0.000;DP=56;ExcessHet=3.0103;FS=2.366;MLEAC=1;MLEAF=0.500;MQ=42.00;MQRankSum=0.000;QD=18.82;ReadPosRankSum=-0.608;SOR=0.411	GT:AD:DP:GQ:PL	0/1:27,29:56:99:1082,0,998
chrI	65824	.	C	T	1217.77	PASS	AC=1;AF=0.500;AN=2;BaseQRankSum=1.729;ClippingRankSum=0.000;DP=68;ExcessHet=3.0103;FS=10.541;MLEAC=1;MLEAF=0.500;MQ=41.79;MQRankSum=1.029;QD=17.91;ReadPosRankSum=1.725;SOR=0.824	GT:AD:DP:GQ:PL	0/1:34,34:68:99:1246,0,1170
chrI	67845	.	G	A	1645.77	PASS	AC=1;AF=0.500;AN=2;BaseQRankSum=0.293;ClippingRankSum=0.000;DP=83;ExcessHet=3.0103;FS=0.831;MLEAC=1;MLEAF=0.500;MQ=41.98;MQRankSum=-0.895;QD=19.83;ReadPosRankSum=1.401;SOR=0.547	GT:AD:DP:GQ:PL	0/1:38,45:83:99:1674,0,1350
chrI	73632	.	C	T	992.77	PASS	AC=1;AF=0.500;AN=2;BaseQRankSum=0.672;ClippingRankSum=0.000;DP=62;ExcessHet=3.0103;FS=0.000;MLEAC=1;MLEAF=0.500;MQ=41.76;MQRankSum=0.940;QD=16.01;ReadPosRankSum=1.673;SOR=0.627	GT:AD:DP:GQ:PL	0/1:34,28:62:99:1021,0,1214
chrI	81146	.	C	T	1012.77	PASS	AC=1;AF=0.500;AN=2;BaseQRankSum=-0.297;ClippingRankSum=0.000;DP=58;ExcessHet=3.0103;FS=7.398;MLEAC=1;MLEAF=0.500;MQ=41.76;MQRankSum=1.034;QD=17.46;ReadPosRankSum=-0.261;SOR=1.666	GT:AD:DP:GQ:PL	0/1:29,29:58:99:1041,0,1070
chrI	114677	.	C	T	1251.77	PASS	AC=1;AF=0.500;AN=2;BaseQRankSum=-0.320;ClippingRankSum=0.000;DP=65;ExcessHet=3.0103;FS=3.417;MLEAC=1;MLEAF=0.500;MQ=41.55;MQRankSum=-1.425;QD=19.26;ReadPosRankSum=-0.078;SOR=1.202	GT:AD:DP:GQ:PL	0/1:33,32:65:99:1280,0,2586
chrI	114678	.	C	T	1251.77	PASS	AC=1;AF=0.500;AN=2;BaseQRankSum=-0.362;ClippingRankSum=0.000;DP=66;ExcessHet=3.0103;FS=3.417;MLEAC=1;MLEAF=0.500;MQ=41.56;MQRankSum=-1.403;QD=18.97;ReadPosRankSum=-0.473;SOR=1.268	GT:AD:DP:GQ:PL	0/1:33,33:66:99:1280,0,2586
chrI	130428	.	C	T	1422.77	PASS	AC=1;AF=0.500;AN=2;BaseQRankSum=0.930;ClippingRankSum=0.000;DP=72;ExcessHet=3.0103;FS=1.962;MLEAC=1;MLEAF=0.500;MQ=41.97;MQRankSum=1.115;QD=19.76;ReadPosRankSum=1.143;SOR=0.718	GT:AD:DP:GQ:PL	0/1:33,39:72:99:1451,0,1181
chrI	139183	.	C	T	768.77	PASS	AC=1;AF=0.500;AN=2;BaseQRankSum=-1.120;ClippingRankSum=0.000;DP=53;ExcessHet=3.0103;FS=12.889;MLEAC=1;MLEAF=0.500;MQ=41.60;MQRankSum=1.754;QD=14.51;ReadPosRankSum=0.777;SOR=1.487	GT:AD:DP:GQ:PL	0/1:31,22:53:99:797,0,1188
chrI	142635	.	C	T	1469.77	PASS	AC=1;AF=0.500;AN=2;BaseQRankSum=0.733;ClippingRankSum=0.000;DP=75;ExcessHet=3.0103;FS=8.302;MLEAC=1;MLEAF=0.500;MQ=41.81;MQRankSum=-0.909;QD=19.60;ReadPosRankSum=-0.861;SOR=1.708	GT:AD:DP:GQ:PL	0/1:35,40:75:99:1498,0,1299
chrI	196709	.	C	T	967.77	PASS	AC=1;AF=0.500;AN=2;BaseQRankSum=-0.447;ClippingRankSum=0.000;DP=60;ExcessHet=3.0103;FS=3.570;MLEAC=1;MLEAF=0.500;MQ=41.72;MQRankSum=-0.048;QD=16.13;ReadPosRankSum=0.808;SOR=1.193	GT:AD:DP:GQ:PL	0/1:31,29:60:99:996,0,1132
chrII	9627	.	G	A	1028.77	PASS	AC=1;AF=0.500;AN=2;BaseQRankSum=-0.798;ClippingRankSum=0.000;DP=63;ExcessHet=3.0103;FS=0.000;MLEAC=1;MLEAF=0.500;MQ=41.00;MQRankSum=-0.637;QD=17.44;ReadPosRankSum=1.328;SOR=0.634	GT:AD:DP:GQ:PL	0/1:30,29:59:99:1057,0,1130
chrII	60842	.	G	A	1519.77	PASS	AC=1;AF=0.500;AN=2;BaseQRankSum=2.645;ClippingRankSum=0.000;DP=67;ExcessHet=3.0103;FS=3.400;MLEAC=1;MLEAF=0.500;MQ=42.00;MQRankSum=0.000;QD=22.68;ReadPosRankSum=0.371;SOR=0.373	GT:AD:DP:GQ:PL	0/1:27,40:67:99:1548,0,884
chrII	84296	.	G	A	1245.77	PASS	AC=1;AF=0.500;AN=2;BaseQRankSum=1.195;ClippingRankSum=0.000;DP=67;ExcessHet=3.0103;FS=2.072;MLEAC=1;MLEAF=0.500;MQ=41.97;MQRankSum=1.045;QD=18.59;ReadPosRankSum=1.019;SOR=0.435	GT:AD:DP:GQ:PL	0/1:33,34:67:99:1274,0,1195
chrII	86734	.	G	A	1043.77	PASS	AC=1;AF=0.500;AN=2;BaseQRankSum=-1.451;ClippingRankSum=0.000;DP=68;ExcessHet=3.0103;FS=4.842;MLEAC=1;MLEAF=0.500;MQ=42.00;MQRankSum=0.000;QD=15.35;ReadPosRankSum=0.099;SOR=0.317	GT:AD:DP:GQ:PL	0/1:38,30:68:99:1072,0,1430
chrII	92424	.	C	T	1438.77	PASS	AC=1;AF=0.500;AN=2;BaseQRankSum=1.602;ClippingRankSum=0.000;DP=68;ExcessHet=3.0103;FS=0.000;MLEAC=1;MLEAF=0.500;MQ=41.97;MQRankSum=1.155;QD=21.16;ReadPosRankSum=1.344;SOR=0.798	GT:AD:DP:GQ:PL	0/1:30,38:68:99:1467,0,1059
chrII	93964	.	C	T	1102.77	PASS	AC=1;AF=0.500;AN=2;BaseQRankSum=0.844;ClippingRankSum=0.000;DP=60;ExcessHet=3.0103;FS=0.000;MLEAC=1;MLEAF=0.500;MQ=41.97;MQRankSum=-0.967;QD=18.38;ReadPosRankSum=0.334;SOR=0.827	GT:AD:DP:GQ:PL	0/1:30,30:60:99:1131,0,1115
chrII	104447	.	C	T	1294.77	PASS	AC=1;AF=0.500;AN=2;BaseQRankSum=0.442;ClippingRankSum=0.000;DP=74;ExcessHet=3.0103;FS=4.398;MLEAC=1;MLEAF=0.500;MQ=41.81;MQRankSum=-1.000;QD=17.50;ReadPosRankSum=-1.991;SOR=0.997	GT:AD:DP:GQ:PL	0/1:38,36:74:99:1323,0,1356
chrII	127292	.	G	A	1211.77	PASS	AC=1;AF=0.500;AN=2;BaseQRankSum=-0.343;ClippingRankSum=0.000;DP=68;ExcessHet=3.0103;FS=6.485;MLEAC=1;MLEAF=0.500;MQ=41.54;MQRankSum=-0.483;QD=17.82;ReadPosRankSum=-1.042;SOR=0.998	GT:AD:DP:GQ:PL	0/1:33,35:68:99:1240,0,1217
chrII	138144	.	C	T	1127.77	PASS	AC=1;AF=0.500;AN=2;BaseQRankSum=0.486;ClippingRankSum=0.000;DP=81;ExcessHet=3.0103;FS=0.847;MLEAC=1;MLEAF=0.500;MQ=41.83;MQRankSum=-1.181;QD=13.92;ReadPosRankSum=-0.347;SOR=0.680	GT:AD:DP:GQ:PL	0/1:48,33:81:99:1156,0,1842
chrII	152821	.	C	T	928.77	PASS	AC=1;AF=0.500;AN=2;BaseQRankSum=-1.412;ClippingRankSum=0.000;DP=66;ExcessHet=3.0103;FS=2.076;MLEAC=1;MLEAF=0.500;MQ=42.00;MQRankSum=0.000;QD=14.07;ReadPosRankSum=0.212;SOR=0.455	GT:AD:DP:GQ:PL	0/1:39,27:66:99:957,0,1426
chrII	162680	.	G	A	1431.77	PASS	AC=1;AF=0.500;AN=2;BaseQRankSum=1.374;ClippingRankSum=0.000;DP=73;ExcessHet=3.0103;FS=0.000;MLEAC=1;MLEAF=0.500;MQ=41.97;MQRankSum=1.098;QD=19.61;ReadPosRankSum=-0.417;SOR=0.702	GT:AD:DP:GQ:PL	0/1:34,39:73:99:1460,0,1237
chrII	168389	.	C	T	1407.77	PASS	AC=1;AF=0.500;AN=2;BaseQRankSum=0.025;ClippingRankSum=0.000;DP=62;ExcessHet=3.0103;FS=6.926;MLEAC=1;MLEAF=0.500;MQ=41.87;MQRankSum=0.421;QD=22.71;ReadPosRankSum=0.961;SOR=1.399	GT:AD:DP:GQ:PL	0/1:25,37:62:99:1436,0,894
chrII	203501	.	C	T	1074.77	PASS	AC=1;AF=0.500;AN=2;BaseQRankSum=-0.379;ClippingRankSum=0.000;DP=69;ExcessHet=3.0103;FS=0.000;MLEAC=1;MLEAF=0.500;MQ=41.73;MQRankSum=1.605;QD=15.58;ReadPosRankSum=-1.120;SOR=0.779	GT:AD:DP:GQ:PL	0/1:38,31:69:99:1103,0,1388
chrII	227517	.	G	A	1309.77	PASS	AC=1;AF=0.500;AN=2;BaseQRankSum=0.018;ClippingRankSum=0.000;DP=58;ExcessHet=3.0103;FS=0.000;MLEAC=1;MLEAF=0.500;MQ=41.97;MQRankSum=1.297;QD=22.98;ReadPosRankSum=-0.536;SOR=0.573	GT:AD:DP:GQ:PL	0/1:22,35:57:99:1338,0,777
chrII	236365	.	G	A	1212.77	PASS	AC=1;AF=0.500;AN=2;BaseQRankSum=-1.035;ClippingRankSum=0.000;DP=84;ExcessHet=3.0103;FS=5.639;MLEAC=1;MLEAF=0.500;MQ=42.00;MQRankSum=0.000;QD=14.44;ReadPosRankSum=0.556;SOR=0.426	GT:AD:DP:GQ:PL	0/1:49,35:84:99:1241,0,1856
chrII	256400	.	C	T	830.77	PASS	AC=1;AF=0.500;AN=2;BaseQRankSum=-1.095;ClippingRankSum=0.000;DP=53;ExcessHet=3.0103;FS=2.380;MLEAC=1;MLEAF=0.500;MQ=40.64;MQRankSum=-1.020;QD=15.67;ReadPosRankSum=-0.868;SOR=1.167	GT:AD:DP:GQ:PL	0/1:28,25:53:99:859,0,1036
chrII	256419	.	C	T	962.77	PASS	AC=1;AF=0.500;AN=2;BaseQRankSum=0.924;ClippingRankSum=0.000;DP=53;ExcessHet=3.0103;FS=5.672;MLEAC=1;MLEAF=0.500;MQ=40.24;MQRankSum=1.557;QD=18.17;ReadPosRankSum=0.810;SOR=0.376	GT:AD:DP:GQ:PL	0/1:26,27:53:99:991,0,904
chrII	273327	.	C	T	1347.77	PASS	AC=1;AF=0.500;AN=2;BaseQRankSum=-1.411;ClippingRankSum=0.000;DP=75;ExcessHet=3.0103;FS=0.890;MLEAC=1;MLEAF=0.500;MQ=41.97;MQRankSum=1.040;QD=17.97;ReadPosRankSum=-0.305;SOR=0.852	GT:AD:DP:GQ:PL	0/1:37,38:75:99:1376,0,1408
chrII	274518	.	C	T	1077.77	PASS	AC=1;AF=0.500;AN=2;BaseQRankSum=1.385;ClippingRankSum=0.000;DP=67;ExcessHet=3.0103;FS=4.902;MLEAC=1;MLEAF=0.500;MQ=41.97;MQRankSum=-1.081;QD=16.09;ReadPosRankSum=-2.404;SOR=1.303	GT:AD:DP:GQ:PL	0/1:37,30:67:99:1106,0,1346
chrII	275028	.	C	T	1345.77	PASS	AC=1;AF=0.500;AN=2;BaseQRankSum=0.676;ClippingRankSum=0.000;DP=66;ExcessHet=3.0103;FS=0.000;MLEAC=1;MLEAF=0.500;MQ=41.97;MQRankSum=1.196;QD=20.39;ReadPosRankSum=-0.083;SOR=0.763	GT:AD:DP:GQ:PL	0/1:28,38:66:99:1374,0,980
chrII	275908	.	C	T	1432.77	PASS	AC=1;AF=0.500;AN=2;BaseQRankSum=0.945;ClippingRankSum=0.000;DP=78;ExcessHet=3.0103;FS=8.162;MLEAC=1;MLEAF=0.500;MQ=42.00;MQRankSum=0.000;QD=18.37;ReadPosRankSum=-0.931;SOR=1.715	GT:AD:DP:GQ:PL	0/1:39,39:78:99:1461,0,1382
chrII	278391	.	G	A	1022.77	PASS	AC=1;AF=0.500;AN=2;BaseQRankSum=-0.346;ClippingRankSum=0.000;DP=65;ExcessHet=3.0103;FS=11.139;MLEAC=1;MLEAF=0.500;MQ=42.00;MQRankSum=0.000;QD=15.73;ReadPosRankSum=-1.343;SOR=1.320	GT:AD:DP:GQ:PL	0/1:39,26:65:99:1051,0,3167
chrII	278395	.	G	A	1022.77	PASS	AC=1;AF=0.500;AN=2;BaseQRankSum=0.388;ClippingRankSum=0.000;DP=68;ExcessHet=3.0103;FS=6.622;MLEAC=1;MLEAF=0.500;MQ=42.00;MQRankSum=0.000;QD=15.04;ReadPosRankSum=-1.386;SOR=1.034	GT:AD:DP:GQ:PL	0/1:40,28:68:99:1051,0,3167
chrII	278967	.	C	T	823.77	PASS	AC=1;AF=0.500;AN=2;BaseQRankSum=-0.073;ClippingRankSum=0.000;DP=51;ExcessHet=3.0103;FS=19.266;MLEAC=1;MLEAF=0.500;MQ=42.00;MQRankSum=0.000;QD=16.15;ReadPosRankSum=-0.413;SOR=1.327	GT:AD:DP:GQ:PL	0/1:27,24:51:99:852,0,1015
chrII	280276	.	C	T	1255.77	PASS	AC=1;AF=0.500;AN=2;BaseQRankSum=0.213;ClippingRankSum=0.000;DP=68;ExcessHet=3.0103;FS=4.790;MLEAC=1;MLEAF=0.500;MQ=41.97;MQRankSum=-0.942;QD=18.47;ReadPosRankSum=0.118;SOR=0.826	GT:AD:DP:GQ:PL	0/1:33,35:68:99:1284,0,1190
chrII	280861	.	C	T	1354.77	PASS	AC=1;AF=0.500;AN=2;BaseQRankSum=1.414;ClippingRankSum=0.000;DP=63;ExcessHet=3.0103;FS=5.261;MLEAC=1;MLEAF=0.500;MQ=42.00;MQRankSum=0.000;QD=21.50;ReadPosRankSum=0.958;SOR=0.269	GT:AD:DP:GQ:PL	0/1:27,36:63:99:1383,0,977
chrII	284133	.	C	T	1048.77	PASS	AC=1;AF=0.500;AN=2;BaseQRankSum=0.867;ClippingRankSum=0.000;DP=67;ExcessHet=3.0103;FS=6.541;MLEAC=1;MLEAF=0.500;MQ=42.00;MQRankSum=0.000;QD=15.65;ReadPosRankSum=-0.920;SOR=1.005	GT:AD:DP:GQ:PL	0/1:37,30:67:99:1077,0,1394
chrII	289159	.	G	A	1207.77	PASS	AC=1;AF=0.500;AN=2;BaseQRankSum=-1.591;ClippingRankSum=0.000;DP=73;ExcessHet=3.0103;FS=4.650;MLEAC=1;MLEAF=0.500;MQ=42.00;MQRankSum=0.000;QD=16.54;ReadPosRankSum=1.128;SOR=1.345	GT:AD:DP:GQ:PL	0/1:39,34:73:99:1236,0,1477
chrII	326156	.	G	A	879.77	PASS	AC=1;AF=0.500;AN=2;BaseQRankSum=1.238;ClippingRankSum=0.000;DP=63;ExcessHet=3.0103;FS=2.181;MLEAC=1;MLEAF=0.500;MQ=42.00;MQRankSum=0.000;QD=13.96;ReadPosRankSum=0.935;SOR=0.416	GT:AD:DP:GQ:PL	0/1:38,25:63:99:908,0,1442
chrII	367350	.	G	A	965.77	PASS	AC=1;AF=0.500;AN=2;BaseQRankSum=1.506;ClippingRankSum=0.000;DP=47;ExcessHet=3.0103;FS=1.121;MLEAC=1;MLEAF=0.500;MQ=41.69;MQRankSum=1.155;QD=20.55;ReadPosRankSum=1.331;SOR=0.775	GT:AD:DP:GQ:PL	0/1:21,26:47:99:994,0,710
chrII	382882	.	C	T	1235.77	PASS	AC=1;AF=0.500;AN=2;BaseQRankSum=0.656;ClippingRankSum=0.000;DP=62;ExcessHet=3.0103;FS=6.963;MLEAC=1;MLEAF=0.500;MQ=41.74;MQRankSum=0.139;QD=19.93;ReadPosRankSum=-1.125;SOR=1.117	GT:AD:DP:GQ:PL	0/1:28,34:62:99:1264,0,913
chrII	394969	.	C	T	1845.77	PASS	AC=1;AF=0.500;AN=2;BaseQRankSum=1.307;ClippingRankSum=0.000;DP=80;ExcessHet=3.0103;FS=19.542;MLEAC=1;MLEAF=0.500;MQ=42.00;MQRankSum=0.000;QD=23.07;ReadPosRankSum=-0.457;SOR=1.127	GT:AD:DP:GQ:PL	0/1:31,49:80:99:1874,0,1085
chrII	417368	.	C	T	1061.77	PASS	AC=1;AF=0.500;AN=2;BaseQRankSum=0.040;ClippingRankSum=0.000;DP=71;ExcessHet=3.0103;FS=0.000;MLEAC=1;MLEAF=0.500;MQ=41.80;MQRankSum=0.884;QD=14.95;ReadPosRankSum=-0.143;SOR=0.711	GT:AD:DP:GQ:PL	0/1:41,30:71:99:1090,0,1544
chrII	435970	.	C	T	1350.77	PASS	AC=1;AF=0.500;AN=2;BaseQRankSum=0.927;ClippingRankSum=0.000;DP=81;ExcessHet=3.0103;FS=0.833;MLEAC=1;MLEAF=0.500;MQ=41.83;MQRankSum=0.942;QD=16.68;ReadPosRankSum=2.104;SOR=0.578	GT:AD:DP:GQ:PL	0/1:44,37:81:99:1379,0,1623
chrII	448899	.	C	T	1302.77	PASS	AC=1;AF=0.500;AN=2;BaseQRankSum=-0.643;ClippingRankSum=0.000;DP=64;ExcessHet=3.0103;FS=5.020;MLEAC=1;MLEAF=0.500;MQ=42.00;MQRankSum=0.000;QD=20.36;ReadPosRankSum=-1.150;SOR=1.040	GT:AD:DP:GQ:PL	0/1:29,35:64:99:1331,0,1077
chrII	453433	.	C	T	1439.77	PASS	AC=1;AF=0.500;AN=2;BaseQRankSum=-0.388;ClippingRankSum=0.000;DP=68;ExcessHet=3.0103;FS=0.000;MLEAC=1;MLEAF=0.500;MQ=42.00;MQRankSum=0.000;QD=21.17;ReadPosRankSum=-0.112;SOR=0.678	GT:AD:DP:GQ:PL	0/1:29,39:68:99:1468,0,1056
chrII	477589	.	C	T	1297.77	PASS	AC=1;AF=0.500;AN=2;BaseQRankSum=1.394;ClippingRankSum=0.000;DP=70;ExcessHet=3.0103;FS=0.000;MLEAC=1;MLEAF=0.500;MQ=42.00;MQRankSum=0.000;QD=23.60;ReadPosRankSum=-0.131;SOR=0.883	GT:AD:DP:GQ:PL	0/1:20,35:55:99:1326,0,663
chrII	477616	.	C	T	622.77	PASS	AC=1;AF=0.500;AN=2;BaseQRankSum=1.387;ClippingRankSum=0.000;DP=70;ExcessHet=3.0103;FS=1.154;MLEAC=1;MLEAF=0.500;MQ=42.00;MQRankSum=0.000;QD=12.46;ReadPosRankSum=-1.520;SOR=0.507	GT:AD:DP:GQ:PL	0/1:31,19:50:99:651,0,1116
chrII	481189	.	G	A	1184.77	PASS	AC=1;AF=0.500;AN=2;BaseQRankSum=1.930;ClippingRankSum=0.000;DP=79;ExcessHet=3.0103;FS=1.884;MLEAC=1;MLEAF=0.500;MQ=42.00;MQRankSum=0.000;QD=15.00;ReadPosRankSum=-0.738;SOR=1.022	GT:AD:DP:GQ:PL	0/1:46,33:79:99:1213,0,1758
chrII	514245	.	C	T	1485.77	PASS	AC=1;AF=0.500;AN=2;BaseQRankSum=-1.562;ClippingRankSum=0.000;DP=71;ExcessHet=3.0103;FS=8.039;MLEAC=1;MLEAF=0.500;MQ=42.00;MQRankSum=0.000;QD=20.93;ReadPosRankSum=1.320;SOR=1.080	GT:AD:DP:GQ:PL	0/1:30,41:71:99:1514,0,1061
chrII	532312	.	G	A	1247.77	PASS	AC=1;AF=0.500;AN=2;BaseQRankSum=0.538;ClippingRankSum=0.000;DP=70;ExcessHet=3.0103;FS=1.950;MLEAC=1;MLEAF=0.500;MQ=42.00;MQRankSum=0.000;QD=17.83;ReadPosRankSum=-0.757;SOR=0.951	GT:AD:DP:GQ:PL	0/1:36,34:70:99:1276,0,1353
chrII	547349	.	G	A	959.77	PASS	AC=1;AF=0.500;AN=2;BaseQRankSum=-0.158;ClippingRankSum=0.000;DP=65;ExcessHet=3.0103;FS=0.000;MLEAC=1;MLEAF=0.500;MQ=42.00;MQRankSum=0.000;QD=14.77;ReadPosRankSum=-0.317;SOR=0.700	GT:AD:DP:GQ:PL	0/1:36,29:65:99:988,0,1346
chrII	548405	.	C	T	1521.77	PASS	AC=1;AF=0.500;AN=2;BaseQRankSum=0.931;ClippingRankSum=0.000;DP=78;ExcessHet=3.0103;FS=0.840;MLEAC=1;MLEAF=0.500;MQ=42.00;MQRankSum=0.000;QD=19.51;ReadPosRankSum=0.362;SOR=0.591	GT:AD:DP:GQ:PL	0/1:37,41:78:99:1550,0,1309
chrII	567798	.	G	A	1596.77	PASS	AC=1;AF=0.500;AN=2;BaseQRankSum=1.313;ClippingRankSum=0.000;DP=81;ExcessHet=3.0103;FS=0.000;MLEAC=1;MLEAF=0.500;MQ=42.00;MQRankSum=0.000;QD=19.71;ReadPosRankSum=-0.264;SOR=0.639	GT:AD:DP:GQ:PL	0/1:38,43:81:99:1625,0,1401
chrII	569366	.	C	T	697.77	PASS	AC=1;AF=0.500;AN=2;BaseQRankSum=1.680;ClippingRankSum=0.000;DP=50;ExcessHet=3.0103;FS=6.646;MLEAC=1;MLEAF=0.500;MQ=42.00;MQRankSum=0.000;QD=13.96;ReadPosRankSum=-0.408;SOR=1.858	GT:AD:DP:GQ:PL	0/1:30,20:50:99:726,0,1127
chrII	582237	.	C	T	1049.77	PASS	AC=1;AF=0.500;AN=2;BaseQRankSum=1.641;ClippingRankSum=0.000;DP=61;ExcessHet=3.0103;FS=0.000;MLEAC=1;MLEAF=0.500;MQ=42.00;MQRankSum=0.000;QD=17.50;ReadPosRankSum=0.083;SOR=0.697	GT:AD:DP:GQ:PL	0/1:31,29:60:99:1078,0,1144
chrII	607125	.	C	T	1101.77	PASS	AC=1;AF=0.500;AN=2;BaseQRankSum=-0.352;ClippingRankSum=0.000;DP=75;ExcessHet=3.0103;FS=0.000;MLEAC=1;MLEAF=0.500;MQ=40.53;MQRankSum=0.312;QD=14.69;ReadPosRankSum=0.412;SOR=0.638	GT:AD:DP:GQ:PL	0/1:42,33:75:99:1130,0,1502
chrII	613921	.	G	A	1005.77	PASS	AC=1;AF=0.500;AN=2;BaseQRankSum=0.376;ClippingRankSum=0.000;DP=46;ExcessHet=3.0103;FS=0.000;MLEAC=1;MLEAF=0.500;MQ=41.65;MQRankSum=-1.168;QD=21.86;ReadPosRankSum=-0.993;SOR=0.616	GT:AD:DP:GQ:PL	0/1:19,27:46:99:1034,0,688
chrII	614077	.	C	T	1146.77	PASS	AC=1;AF=0.500;AN=2;BaseQRankSum=-1.417;ClippingRankSum=0.000;DP=75;ExcessHet=3.0103;FS=0.000;MLEAC=1;MLEAF=0.500;MQ=41.81;MQRankSum=-1.101;QD=15.29;ReadPosRankSum=-0.064;SOR=0.752	GT:AD:DP:GQ:PL	0/1:42,33:75:99:1175,0,1545
chrII	614585	.	C	T	1485.77	PASS	AC=1;AF=0.500;AN=2;BaseQRankSum=-1.521;ClippingRankSum=0.000;DP=69;ExcessHet=3.0103;FS=3.363;MLEAC=1;MLEAF=0.500;MQ=42.00;MQRankSum=0.000;QD=21.53;ReadPosRankSum=0.340;SOR=1.157	GT:AD:DP:GQ:PL	0/1:28,41:69:99:1514,0,1003
chrII	634015	.	C	T	958.77	PASS	AC=1;AF=0.500;AN=2;BaseQRankSum=-0.365;ClippingRankSum=0.000;DP=68;ExcessHet=3.0103;FS=6.869;MLEAC=1;MLEAF=0.500;MQ=41.97;MQRankSum=-1.165;QD=14.10;ReadPosRankSum=-1.418;SOR=0.233	GT:AD:DP:GQ:PL	0/1:40,28:68:99:987,0,1434
chrII	636300	.	C	T	1336.77	PASS	AC=1;AF=0.500;AN=2;BaseQRankSum=-0.106;ClippingRankSum=0.000;DP=73;ExcessHet=3.0103;FS=4.841;MLEAC=1;MLEAF=0.500;MQ=41.58;MQRankSum=-0.530;QD=18.31;ReadPosRankSum=0.227;SOR=0.283	GT:AD:DP:GQ:PL	0/1:35,38:73:99:1365,0,1285
chrII	653294	.	G	A	1227.77	PASS	AC=1;AF=0.500;AN=2;BaseQRankSum=1.381;ClippingRankSum=0.000;DP=65;ExcessHet=3.0103;FS=2.056;MLEAC=1;MLEAF=0.500;MQ=42.00;MQRankSum=0.000;QD=18.89;ReadPosRankSum=-0.629;SOR=0.789	GT:AD:DP:GQ:PL	0/1:32,33:65:99:1256,0,1131
chrII	663115	.	G	A	1458.77	PASS	AC=1;AF=0.500;AN=2;BaseQRankSum=-1.539;ClippingRankSum=0.000;DP=77;ExcessHet=3.0103;FS=5.912;MLEAC=1;MLEAF=0.500;MQ=42.00;MQRankSum=0.000;QD=18.95;ReadPosRankSum=-0.915;SOR=1.265	GT:AD:DP:GQ:PL	0/1:37,40:77:99:1487,0,1350
chrII	680061	.	G	A	1276.77	PASS	AC=1;AF=0.500;AN=2;BaseQRankSum=0.559;ClippingRankSum=0.000;DP=74;ExcessHet=3.0103;FS=14.537;MLEAC=1;MLEAF=0.500;MQ=41.97;MQRankSum=-1.029;QD=17.25;ReadPosRankSum=-0.301;SOR=1.846	GT:AD:DP:GQ:PL	0/1:39,35:74:99:1305,0,1465
chrII	717854	.	G	A	859.77	PASS	AC=1;AF=0.500;AN=2;BaseQRankSum=0.837;ClippingRankSum=0.000;DP=56;ExcessHet=3.0103;FS=0.000;MLEAC=1;MLEAF=0.500;MQ=41.75;MQRankSum=0.934;QD=15.35;ReadPosRankSum=0.058;SOR=0.716	GT:AD:DP:GQ:PL	0/1:31,25:56:99:888,0,1160
chrII	728846	.	C	T	1064.77	PASS	AC=1;AF=0.500;AN=2;BaseQRankSum=-0.683;ClippingRankSum=0.000;DP=59;ExcessHet=3.0103;FS=0.000;MLEAC=1;MLEAF=0.500;MQ=42.00;MQRankSum=0.000;QD=18.05;ReadPosRankSum=-0.243;SOR=0.756	GT:AD:DP:GQ:PL	0/1:29,30:59:99:1093,0,1060
chrII	733056	.	C	T	1310.77	PASS	AC=1;AF=0.500;AN=2;BaseQRankSum=-0.527;ClippingRankSum=0.000;DP=65;ExcessHet=3.0103;FS=0.942;MLEAC=1;MLEAF=0.500;MQ=42.00;MQRankSum=0.000;QD=20.17;ReadPosRankSum=0.977;SOR=0.748	GT:AD:DP:GQ:PL	0/1:29,36:65:99:1339,0,1023
chrIII	15994	.	G	A	1224.77	PASS	AC=1;AF=0.500;AN=2;BaseQRankSum=0.460;ClippingRankSum=0.000;DP=63;ExcessHet=3.0103;FS=5.136;MLEAC=1;MLEAF=0.500;MQ=41.77;MQRankSum=1.081;QD=19.44;ReadPosRankSum=-0.485;SOR=0.268	GT:AD:DP:GQ:PL	0/1:30,33:63:99:1253,0,1107
chrIII	16453	.	G	A	1609.77	PASS	AC=1;AF=0.500;AN=2;BaseQRankSum=0.500;ClippingRankSum=0.000;DP=74;ExcessHet=3.0103;FS=0.000;MLEAC=1;MLEAF=0.500;MQ=41.81;MQRankSum=-0.822;QD=21.75;ReadPosRankSum=0.866;SOR=0.614	GT:AD:DP:GQ:PL	0/1:31,43:74:99:1638,0,1111
chrIII	52283	.	G	A	716.77	PASS	AC=1;AF=0.500;AN=2;BaseQRankSum=-1.297;ClippingRankSum=0.000;DP=48;ExcessHet=3.0103;FS=0.000;MLEAC=1;MLEAF=0.500;MQ=42.00;MQRankSum=0.000;QD=14.93;ReadPosRankSum=1.325;SOR=0.580	GT:AD:DP:GQ:PL	0/1:27,21:48:99:745,0,995
chrIII	65906	.	G	A	1396.77	PASS	AC=1;AF=0.500;AN=2;BaseQRankSum=1.363;ClippingRankSum=0.000;DP=74;ExcessHet=3.0103;FS=3.136;MLEAC=1;MLEAF=0.500;MQ=42.00;MQRankSum=0.000;QD=18.88;ReadPosRankSum=0.191;SOR=0.411	GT:AD:DP:GQ:PL	0/1:36,38:74:99:1425,0,1312
chrIII	82198	.	C	T	1531.77	PASS	AC=1;AF=0.500;AN=2;BaseQRankSum=0.372;ClippingRankSum=0.000;DP=86;ExcessHet=3.0103;FS=1.764;MLEAC=1;MLEAF=0.500;MQ=42.00;MQRankSum=0.000;QD=18.02;ReadPosRankSum=-0.209;SOR=0.495	GT:AD:DP:GQ:PL	0/1:43,42:85:99:1560,0,1571
chrIII	90885	.	G	A	874.77	PASS	AC=1;AF=0.500;AN=2;BaseQRankSum=-0.158;ClippingRankSum=0.000;DP=58;ExcessHet=3.0103;FS=0.000;MLEAC=1;MLEAF=0.500;MQ=40.38;MQRankSum=1.642;QD=20.34;ReadPosRankSum=0.572;SOR=0.984	GT:AD:DP:GQ:PL	0/1:19,24:43:99:903,0,682
chrIII	90934	.	C	T	927.77	PASS	AC=1;AF=0.500;AN=2;BaseQRankSum=0.913;ClippingRankSum=0.000;DP=55;ExcessHet=3.0103;FS=4.796;MLEAC=1;MLEAF=0.500;MQ=41.11;MQRankSum=1.554;QD=19.74;ReadPosRankSum=-0.278;SOR=0.245	GT:AD:DP:GQ:PL	0/1:22,25:47:99:956,0,799
chrIII	92251	.	G	A	1180.77	PASS	AC=1;AF=0.500;AN=2;BaseQRankSum=-0.978;ClippingRankSum=0.000;DP=57;ExcessHet=3.0103;FS=2.338;MLEAC=1;MLEAF=0.500;MQ=41.97;MQRankSum=1.208;QD=20.72;ReadPosRankSum=-0.446;SOR=1.051	GT:AD:DP:GQ:PL	0/1:24,33:57:99:1209,0,871
chrIII	123519	.	G	A	1063.77	PASS	AC=1;AF=0.500;AN=2;BaseQRankSum=0.713;ClippingRankSum=0.000;DP=82;ExcessHet=3.0103;FS=5.914;MLEAC=1;MLEAF=0.500;MQ=41.82;MQRankSum=-1.257;QD=12.97;ReadPosRankSum=-0.147;SOR=0.302	GT:AD:DP:GQ:PL	0/1:51,31:82:99:1092,0,1913
chrIII	136956	.	C	T	1400.77	PASS	AC=1;AF=0.500;AN=2;BaseQRankSum=-0.309;ClippingRankSum=0.000;DP=72;ExcessHet=3.0103;FS=8.323;MLEAC=1;MLEAF=0.500;MQ=42.00;MQRankSum=0.000;QD=19.46;ReadPosRankSum=-1.283;SOR=1.637	GT:AD:DP:GQ:PL	0/1:33,39:72:99:1429,0,1209
chrIII	137703	.	C	T	1219.77	PASS	AC=1;AF=0.500;AN=2;BaseQRankSum=-0.917;ClippingRankSum=0.000;DP=68;ExcessHet=3.0103;FS=10.541;MLEAC=1;MLEAF=0.500;MQ=41.97;MQRankSum=-0.971;QD=17.94;ReadPosRankSum=-1.255;SOR=1.292	GT:AD:DP:GQ:PL	0/1:34,34:68:99:1248,0,1275
chrIII	137718	.	C	T	1386.77	PASS	AC=1;AF=0.500;AN=2;BaseQRankSum=-0.331;ClippingRankSum=0.000;DP=77;ExcessHet=3.0103;FS=3.097;MLEAC=1;MLEAF=0.500;MQ=41.97;MQRankSum=-0.987;QD=18.01;ReadPosRankSum=-0.773;SOR=1.122	GT:AD:DP:GQ:PL	0/1:39,38:77:99:1415,0,1480
chrIII	138007	.	G	A	1691.77	PASS	AC=1;AF=0.500;AN=2;BaseQRankSum=-0.212;ClippingRankSum=0.000;DP=82;ExcessHet=3.0103;FS=0.823;MLEAC=1;MLEAF=0.500;MQ=42.00;MQRankSum=0.000;QD=20.63;ReadPosRankSum=-0.873;SOR=0.593	GT:AD:DP:GQ:PL	0/1:36,46:82:99:1720,0,1289
chrIII	163101	.	G	A	1056.77	PASS	AC=1;AF=0.500;AN=2;BaseQRankSum=1.178;ClippingRankSum=0.000;DP=75;ExcessHet=3.0103;FS=6.760;MLEAC=1;MLEAF=0.500;MQ=41.97;MQRankSum=-1.198;QD=14.09;ReadPosRankSum=-0.324;SOR=1.638	GT:AD:DP:GQ:PL	0/1:45,30:75:99:1085,0,1691
chrIII	163173	.	G	A	1332.77	PASS	AC=1;AF=0.500;AN=2;BaseQRankSum=2.645;ClippingRankSum=0.000;DP=69;ExcessHet=3.0103;FS=6.432;MLEAC=1;MLEAF=0.500;MQ=42.00;MQRankSum=0.000;QD=19.32;ReadPosRankSum=-0.013;SOR=0.556	GT:AD:DP:GQ:PL	0/1:32,37:69:99:1361,0,1116
chrIII	190993	.	G	A	939.77	PASS	AC=1;AF=0.500;AN=2;BaseQRankSum=-1.771;ClippingRankSum=0.000;DP=69;ExcessHet=3.0103;FS=0.000;MLEAC=1;MLEAF=0.500;MQ=41.79;MQRankSum=0.856;QD=13.62;ReadPosRankSum=-1.029;SOR=0.598	GT:AD:DP:GQ:PL	0/1:41,28:69:99:968,0,1540
chrIII	259058	.	C	T	979.77	PASS	AC=1;AF=0.500;AN=2;BaseQRankSum=1.838;ClippingRankSum=0.000;DP=71;ExcessHet=3.0103;FS=10.251;MLEAC=1;MLEAF=0.500;MQ=42.00;MQRankSum=0.000;QD=13.80;ReadPosRankSum=0.297;SOR=0.991	GT:AD:DP:GQ:PL	0/1:43,28:71:99:1008,0,1634
chrIII	274778	.	C	T	1523.77	PASS	AC=1;AF=0.500;AN=2;BaseQRankSum=1.737;ClippingRankSum=0.000;DP=70;ExcessHet=3.0103;FS=0.938;MLEAC=1;MLEAF=0.500;MQ=41.97;MQRankSum=-0.812;QD=21.77;ReadPosRankSum=-0.929;SOR=0.950	GT:AD:DP:GQ:PL	0/1:29,41:70:99:1552,0,1027
chrIII	295614	.	C	T	1260.77	PASS	AC=1;AF=0.500;AN=2;BaseQRankSum=-0.827;ClippingRankSum=0.000;DP=68;ExcessHet=3.0103;FS=3.350;MLEAC=1;MLEAF=0.500;MQ=42.00;MQRankSum=0.000;QD=18.54;ReadPosRankSum=0.143;SOR=1.226	GT:AD:DP:GQ:PL	0/1:33,35:68:99:1289,0,1226
chrIV	40338	.	G	A	936.77	PASS	AC=1;AF=0.500;AN=2;BaseQRankSum=-0.227;ClippingRankSum=0.000;DP=75;ExcessHet=3.0103;FS=8.065;MLEAC=1;MLEAF=0.500;MQ=42.00;MQRankSum=0.000;QD=12.49;ReadPosRankSum=0.241;SOR=0.497	GT:AD:DP:GQ:PL	0/1:47,28:75:99:965,0,1815
chrIV	43775	.	G	A	1225.77	PASS	AC=1;AF=0.500;AN=2;BaseQRankSum=0.307;ClippingRankSum=0.000;DP=61;ExcessHet=3.0103;FS=6.843;MLEAC=1;MLEAF=0.500;MQ=41.77;MQRankSum=-0.858;QD=20.09;ReadPosRankSum=0.637;SOR=0.245	GT:AD:DP:GQ:PL	0/1:27,34:61:99:1254,0,964
chrIV	44029	.	C	T	773.77	PASS	AC=1;AF=0.500;AN=2;BaseQRankSum=1.189;ClippingRankSum=0.000;DP=65;ExcessHet=3.0103;FS=5.339;MLEAC=1;MLEAF=0.500;MQ=41.78;MQRankSum=-1.319;QD=11.90;ReadPosRankSum=1.012;SOR=0.406	GT:AD:DP:GQ:PL	0/1:42,23:65:99:802,0,1568
chrIV	56845	.	G	A	1281.77	PASS	AC=1;AF=0.500;AN=2;BaseQRankSum=1.210;ClippingRankSum=0.000;DP=66;ExcessHet=3.0103;FS=8.607;MLEAC=1;MLEAF=0.500;MQ=42.00;MQRankSum=0.000;QD=19.42;ReadPosRankSum=-0.781;SOR=1.176	GT:AD:DP:GQ:PL	0/1:31,35:66:99:1310,0,1033
chrIV	61650	.	G	A	1370.77	PASS	AC=1;AF=0.500;AN=2;BaseQRankSum=-1.330;ClippingRankSum=0.000;DP=68;ExcessHet=3.0103;FS=0.932;MLEAC=1;MLEAF=0.500;MQ=42.00;MQRankSum=0.000;QD=20.16;ReadPosRankSum=-0.749;SOR=0.890	GT:AD:DP:GQ:PL	0/1:31,37:68:99:1399,0,1111
chrIV	66546	.	G	A	990.77	PASS	AC=1;AF=0.500;AN=2;BaseQRankSum=-0.670;ClippingRankSum=0.000;DP=61;ExcessHet=3.0103;FS=8.994;MLEAC=1;MLEAF=0.500;MQ=41.76;MQRankSum=-1.053;QD=16.24;ReadPosRankSum=0.275;SOR=0.991	GT:AD:DP:GQ:PL	0/1:33,28:61:99:1019,0,1247
chrIV	66743	.	C	T	952.77	PASS	AC=1;AF=0.500;AN=2;BaseQRankSum=0.561;ClippingRankSum=0.000;DP=52;ExcessHet=3.0103;FS=2.371;MLEAC=1;MLEAF=0.500;MQ=42.00;MQRankSum=0.000;QD=18.32;ReadPosRankSum=1.016;SOR=0.639	GT:AD:DP:GQ:PL	0/1:26,26:52:99:981,0,981
chrIV	80295	.	G	A	1355.77	PASS	AC=1;AF=0.500;AN=2;BaseQRankSum=-1.821;ClippingRankSum=0.000;DP=79;ExcessHet=3.0103;FS=0.846;MLEAC=1;MLEAF=0.500;MQ=41.98;MQRankSum=1.013;QD=17.16;ReadPosRankSum=0.545;SOR=0.850	GT:AD:DP:GQ:PL	0/1:40,39:79:99:1384,0,1480
chrIV	98618	.	G	A	1022.77	PASS	AC=1;AF=0.500;AN=2;BaseQRankSum=-0.078;ClippingRankSum=0.000;DP=68;ExcessHet=3.0103;FS=0.000;MLEAC=1;MLEAF=0.500;MQ=41.78;MQRankSum=0.892;QD=15.04;ReadPosRankSum=-0.603;SOR=0.777	GT:AD:DP:GQ:PL	0/1:39,29:68:99:1051,0,1454
chrIV	104107	.	C	T	1308.77	PASS	AC=1;AF=0.500;AN=2;BaseQRankSum=0.534;ClippingRankSum=0.000;DP=62;ExcessHet=3.0103;FS=0.962;MLEAC=1;MLEAF=0.500;MQ=41.71;MQRankSum=-0.305;QD=21.11;ReadPosRankSum=-1.145;SOR=0.551	GT:AD:DP:GQ:PL	0/1:27,35:62:99:1337,0,975
chrIV	106224	.	G	A	1066.77	PASS	AC=1;AF=0.500;AN=2;BaseQRankSum=-2.393;ClippingRankSum=0.000;DP=72;ExcessHet=3.0103;FS=1.932;MLEAC=1;MLEAF=0.500;MQ=41.61;MQRankSum=-0.139;QD=14.82;ReadPosRankSum=1.177;SOR=0.957	GT:AD:DP:GQ:PL	0/1:40,32:72:99:1095,0,1504
chrIV	110511	.	C	T	1090.77	PASS	AC=1;AF=0.500;AN=2;BaseQRankSum=0.624;ClippingRankSum=0.000;DP=52;ExcessHet=3.0103;FS=1.050;MLEAC=1;MLEAF=0.500;MQ=42.00;MQRankSum=0.000;QD=20.98;ReadPosRankSum=0.367;SOR=0.540	GT:AD:DP:GQ:PL	0/1:22,30:52:99:1119,0,743
chrIV	112764	.	G	A	1523.77	PASS	AC=1;AF=0.500;AN=2;BaseQRankSum=0.499;ClippingRankSum=0.000;DP=73;ExcessHet=3.0103;FS=14.532;MLEAC=1;MLEAF=0.500;MQ=42.00;MQRankSum=0.000;QD=20.87;ReadPosRankSum=-0.235;SOR=1.173	GT:AD:DP:GQ:PL	0/1:32,41:73:99:1552,0,1074
chrIV	116003	.	G	A	1081.77	PASS	AC=1;AF=0.500;AN=2;BaseQRankSum=-0.803;ClippingRankSum=0.000;DP=63;ExcessHet=3.0103;FS=2.104;MLEAC=1;MLEAF=0.500;MQ=42.00;MQRankSum=0.000;QD=17.17;ReadPosRankSum=-0.173;SOR=0.934	GT:AD:DP:GQ:PL	0/1:33,30:63:99:1110,0,1257
chrIV	117731	.	C	T	1551.77	PASS	AC=1;AF=0.500;AN=2;BaseQRankSum=1.956;ClippingRankSum=0.000;DP=71;ExcessHet=3.0103;FS=3.177;MLEAC=1;MLEAF=0.500;MQ=42.00;MQRankSum=0.000;QD=21.86;ReadPosRankSum=0.824;SOR=0.415	GT:AD:DP:GQ:PL	0/1:30,41:71:99:1580,0,1073
chrIV	118549	.	G	A	1395.77	PASS	AC=1;AF=0.500;AN=2;BaseQRankSum=2.495;ClippingRankSum=0.000;DP=68;ExcessHet=3.0103;FS=0.000;MLEAC=1;MLEAF=0.500;MQ=41.78;MQRankSum=1.122;QD=20.53;ReadPosRankSum=0.128;SOR=0.690	GT:AD:DP:GQ:PL	0/1:31,37:68:99:1424,0,1071
chrIV	130469	.	G	A	1229.77	PASS	AC=1;AF=0.500;AN=2;BaseQRankSum=-0.637;ClippingRankSum=0.000;DP=70;ExcessHet=3.0103;FS=0.000;MLEAC=1;MLEAF=0.500;MQ=41.45;MQRankSum=-0.044;QD=17.57;ReadPosRankSum=-0.204;SOR=0.591	GT:AD:DP:GQ:PL	0/1:35,35:70:99:1258,0,1297
chrIV	155858	.	G	A	1098.77	PASS	AC=1;AF=0.500;AN=2;BaseQRankSum=1.451;ClippingRankSum=0.000;DP=65;ExcessHet=3.0103;FS=2.061;MLEAC=1;MLEAF=0.500;MQ=42.00;MQRankSum=0.000;QD=16.90;ReadPosRankSum=-0.844;SOR=0.697	GT:AD:DP:GQ:PL	0/1:35,30:65:99:1127,0,1314
chrIV	172193	.	G	A	1057.77	PASS	AC=1;AF=0.500;AN=2;BaseQRankSum=1.087;ClippingRankSum=0.000;DP=73;ExcessHet=3.0103;FS=6.156;MLEAC=1;MLEAF=0.500;MQ=42.00;MQRankSum=0.000;QD=14.49;ReadPosRankSum=-1.389;SOR=1.306	GT:AD:DP:GQ:PL	0/1:43,30:73:99:1086,0,1633
chrIV	174164	.	C	T	1110.77	PASS	AC=1;AF=0.500;AN=2;BaseQRankSum=1.304;ClippingRankSum=0.000;DP=60;ExcessHet=3.0103;FS=7.092;MLEAC=1;MLEAF=0.500;MQ=42.00;MQRankSum=0.000;QD=18.51;ReadPosRankSum=-0.635;SOR=1.219	GT:AD:DP:GQ:PL	0/1:30,30:60:99:1139,0,1114
chrIV	180666	.	C	T	1569.77	PASS	AC=1;AF=0.500;AN=2;BaseQRankSum=2.135;ClippingRankSum=0.000;DP=81;ExcessHet=3.0103;FS=0.834;MLEAC=1;MLEAF=0.500;MQ=41.98;MQRankSum=1.062;QD=19.38;ReadPosRankSum=-1.409;SOR=0.745	GT:AD:DP:GQ:PL	0/1:39,42:81:99:1598,0,1415
chrIV	192670	.	G	A	1331.77	PASS	AC=1;AF=0.500;AN=2;BaseQRankSum=-0.694;ClippingRankSum=0.000;DP=71;ExcessHet=3.0103;FS=0.000;MLEAC=1;MLEAF=0.500;MQ=41.79;MQRankSum=-0.878;QD=18.76;ReadPosRankSum=-0.043;SOR=0.807	GT:AD:DP:GQ:PL	0/1:32,39:71:99:1360,0,1174
chrIV	199279	.	C	T	1242.77	PASS	AC=1;AF=0.500;AN=2;BaseQRankSum=0.047;ClippingRankSum=0.000;DP=70;ExcessHet=3.0103;FS=8.156;MLEAC=1;MLEAF=0.500;MQ=41.80;MQRankSum=1.000;QD=17.75;ReadPosRankSum=-0.593;SOR=1.609	GT:AD:DP:GQ:PL	0/1:36,34:70:99:1271,0,1318
chrIV	221857	.	C	T	1365.77	PASS	AC=1;AF=0.500;AN=2;BaseQRankSum=0.802;ClippingRankSum=0.000;DP=59;ExcessHet=3.0103;FS=0.000;MLEAC=1;MLEAF=0.500;MQ=41.97;MQRankSum=-0.765;QD=23.15;ReadPosRankSum=0.637;SOR=0.664	GT:AD:DP:GQ:PL	0/1:23,36:59:99:1394,0,820
chrIV	226034	.	G	A	1153.77	PASS	AC=1;AF=0.500;AN=2;BaseQRankSum=0.064;ClippingRankSum=0.000;DP=58;ExcessHet=3.0103;FS=3.623;MLEAC=1;MLEAF=0.500;MQ=41.76;MQRankSum=1.106;QD=19.89;ReadPosRankSum=0.831;SOR=0.352	GT:AD:DP:GQ:PL	0/1:27,31:58:99:1182,0,984
chrIV	226741	.	G	A	1042.77	PASS	AC=1;AF=0.500;AN=2;BaseQRankSum=-1.639;ClippingRankSum=0.000;DP=58;ExcessHet=3.0103;FS=1.040;MLEAC=1;MLEAF=0.500;MQ=42.00;MQRankSum=0.000;QD=17.98;ReadPosRankSum=0.079;SOR=0.457	GT:AD:DP:GQ:PL	0/1:29,29:58:99:1071,0,1080
chrIV	232356	.	G	A	1334.77	PASS	AC=1;AF=0.500;AN=2;BaseQRankSum=-0.729;ClippingRankSum=0.000;DP=66;ExcessHet=3.0103;FS=2.060;MLEAC=1;MLEAF=0.500;MQ=42.00;MQRankSum=0.000;QD=20.53;ReadPosRankSum=-0.775;SOR=0.473	GT:AD:DP:GQ:PL	0/1:28,37:65:99:1363,0,985
chrIV	244945	.	G	A	573.77	PASS	AC=1;AF=0.500;AN=2;BaseQRankSum=0.749;ClippingRankSum=0.000;DP=62;ExcessHet=3.0103;FS=3.946;MLEAC=1;MLEAF=0.500;MQ=41.74;MQRankSum=0.973;QD=9.25;ReadPosRankSum=-0.264;SOR=1.402	GT:AD:DP:GQ:PL	0/1:43,19:62:99:602,0,1603
chrIV	253583	.	G	A	974.77	PASS	AC=1;AF=0.500;AN=2;BaseQRankSum=0.245;ClippingRankSum=0.000;DP=54;ExcessHet=3.0103;FS=0.000;MLEAC=1;MLEAF=0.500;MQ=42.00;MQRankSum=0.000;QD=18.05;ReadPosRankSum=-0.456;SOR=0.841	GT:AD:DP:GQ:PL	0/1:27,27:54:99:1003,0,1002
chrIV	303666	.	G	A	1041.77	PASS	AC=1;AF=0.500;AN=2;BaseQRankSum=0.132;ClippingRankSum=0.000;DP=57;ExcessHet=3.0103;FS=0.000;MLEAC=1;MLEAF=0.500;MQ=41.97;MQRankSum=-0.948;QD=18.28;ReadPosRankSum=1.883;SOR=0.756	GT:AD:DP:GQ:PL	0/1:28,29:57:99:1070,0,1024
chrIV	310686	.	G	A	1464.77	PASS	AC=1;AF=0.500;AN=2;BaseQRankSum=1.666;ClippingRankSum=0.000;DP=78;ExcessHet=3.0103;FS=0.867;MLEAC=1;MLEAF=0.500;MQ=42.00;MQRankSum=0.000;QD=18.78;ReadPosRankSum=-0.687;SOR=0.576	GT:AD:DP:GQ:PL	0/1:38,40:78:99:1493,0,1369
chrIV	316205	.	G	A	1254.77	PASS	AC=1;AF=0.500;AN=2;BaseQRankSum=-1.901;ClippingRankSum=0.000;DP=62;ExcessHet=3.0103;FS=2.154;MLEAC=1;MLEAF=0.500;MQ=41.77;MQRankSum=1.171;QD=20.24;ReadPosRankSum=0.575;SOR=0.467	GT:AD:DP:GQ:PL	0/1:27,35:62:99:1283,0,988
chrIV	330997	.	C	T	1056.77	PASS	AC=1;AF=0.500;AN=2;BaseQRankSum=0.677;ClippingRankSum=0.000;DP=59;ExcessHet=3.0103;FS=5.239;MLEAC=1;MLEAF=0.500;MQ=41.93;MQRankSum=-1.378;QD=17.91;ReadPosRankSum=0.431;SOR=1.297	GT:AD:DP:GQ:PL	0/1:29,30:59:99:1085,0,1059
chrIV	341206	.	G	A	1160.77	PASS	AC=1;AF=0.500;AN=2;BaseQRankSum=-0.374;ClippingRankSum=0.000;DP=69;ExcessHet=3.0103;FS=0.000;MLEAC=1;MLEAF=0.500;MQ=41.79;MQRankSum=0.986;QD=16.82;ReadPosRankSum=-0.804;SOR=0.654	GT:AD:DP:GQ:PL	0/1:36,33:69:99:1189,0,1334
chrIV	345427	.	G	A	1068.77	PASS	AC=1;AF=0.500;AN=2;BaseQRankSum=0.474;ClippingRankSum=0.000;DP=71;ExcessHet=3.0103;FS=0.000;MLEAC=1;MLEAF=0.500;MQ=41.97;MQRankSum=-1.141;QD=15.05;ReadPosRankSum=1.650;SOR=0.775	GT:AD:DP:GQ:PL	0/1:41,30:71:99:1097,0,1573
chrIV	366540	.	G	A	1065.77	PASS	AC=1;AF=0.500;AN=2;BaseQRankSum=0.998;ClippingRankSum=0.000;DP=72;ExcessHet=3.0103;FS=0.000;MLEAC=1;MLEAF=0.500;MQ=42.00;MQRankSum=0.000;QD=14.80;ReadPosRankSum=0.280;SOR=0.693	GT:AD:DP:GQ:PL	0/1:42,30:72:99:1094,0,1572
chrIV	371224	.	C	T	855.77	PASS	AC=1;AF=0.500;AN=2;BaseQRankSum=-0.903;ClippingRankSum=0.000;DP=55;ExcessHet=3.0103;FS=1.037;MLEAC=1;MLEAF=0.500;MQ=41.74;MQRankSum=-1.059;QD=15.56;ReadPosRankSum=1.770;SOR=0.941	GT:AD:DP:GQ:PL	0/1:30,25:55:99:884,0,1079
chrIV	371323	.	C	T	1167.77	PASS	AC=1;AF=0.500;AN=2;BaseQRankSum=-0.130;ClippingRankSum=0.000;DP=80;ExcessHet=3.0103;FS=1.863;MLEAC=1;MLEAF=0.500;MQ=42.00;MQRankSum=0.000;QD=14.60;ReadPosRankSum=1.470;SOR=0.978	GT:AD:DP:GQ:PL	0/1:46,34:80:99:1196,0,1681
chrIV	453780	.	G	A	997.77	PASS	AC=1;AF=0.500;AN=2;BaseQRankSum=1.051;ClippingRankSum=0.000;DP=60;ExcessHet=3.0103;FS=2.182;MLEAC=1;MLEAF=0.500;MQ=42.00;MQRankSum=0.000;QD=16.63;ReadPosRankSum=-0.302;SOR=0.657	GT:AD:DP:GQ:PL	0/1:32,28:60:99:1026,0,1181
chrIV	471781	.	C	T	1371.77	PASS	AC=1;AF=0.500;AN=2;BaseQRankSum=0.186;ClippingRankSum=0.000;DP=79;ExcessHet=3.0103;FS=4.338;MLEAC=1;MLEAF=0.500;MQ=42.00;MQRankSum=0.000;QD=17.59;ReadPosRankSum=-0.070;SOR=1.193	GT:AD:DP:GQ:PL	0/1:40,38:78:99:1400,0,1484
chrIV	477924	.	G	A	539.77	PASS	AC=1;AF=0.500;AN=2;BaseQRankSum=0.555;ClippingRankSum=0.000;DP=54;ExcessHet=3.0103;FS=0.000;MLEAC=1;MLEAF=0.500;MQ=41.96;MQRankSum=0.718;QD=10.00;ReadPosRankSum=-0.689;SOR=0.646	GT:AD:DP:GQ:PL	0/1:37,17:54:99:568,0,1431
chrIV	488778	.	G	A	712.77	PASS	AC=1;AF=0.500;AN=2;BaseQRankSum=1.277;ClippingRankSum=0.000;DP=56;ExcessHet=3.0103;FS=10.045;MLEAC=1;MLEAF=0.500;MQ=41.90;MQRankSum=1.132;QD=12.73;ReadPosRankSum=-0.778;SOR=1.026	GT:AD:DP:GQ:PL	0/1:35,21:56:99:741,0,1328
chrIV	491616	.	G	A	1240.77	PASS	AC=1;AF=0.500;AN=2;BaseQRankSum=-0.124;ClippingRankSum=0.000;DP=68;ExcessHet=3.0103;FS=6.269;MLEAC=1;MLEAF=0.500;MQ=42.00;MQRankSum=0.000;QD=18.25;ReadPosRankSum=0.083;SOR=0.604	GT:AD:DP:GQ:PL	0/1:33,35:68:99:1269,0,1228
chrIV	507226	.	C	T	1564.77	PASS	AC=1;AF=0.500;AN=2;BaseQRankSum=4.154;ClippingRankSum=0.000;DP=80;ExcessHet=3.0103;FS=0.847;MLEAC=1;MLEAF=0.500;MQ=41.82;MQRankSum=-0.926;QD=19.56;ReadPosRankSum=-0.115;SOR=0.892	GT:AD:DP:GQ:PL	0/1:38,42:80:99:1593,0,1391
chrIV	546588	.	C	T	1286.77	PASS	AC=1;AF=0.500;AN=2;BaseQRankSum=0.348;ClippingRankSum=0.000;DP=64;ExcessHet=3.0103;FS=0.000;MLEAC=1;MLEAF=0.500;MQ=42.00;MQRankSum=0.000;QD=20.11;ReadPosRankSum=-1.179;SOR=0.683	GT:AD:DP:GQ:PL	0/1:29,35:64:99:1315,0,1070
chrIV	546838	.	G	A	1178.77	PASS	AC=1;AF=0.500;AN=2;BaseQRankSum=-0.167;ClippingRankSum=0.000;DP=58;ExcessHet=3.0103;FS=0.000;MLEAC=1;MLEAF=0.500;MQ=42.00;MQRankSum=0.000;QD=20.32;ReadPosRankSum=-0.210;SOR=0.562	GT:AD:DP:GQ:PL	0/1:26,32:58:99:1207,0,952
chrIV	563506	.	C	T	1232.77	PASS	AC=1;AF=0.500;AN=2;BaseQRankSum=-0.960;ClippingRankSum=0.000;DP=68;ExcessHet=3.0103;FS=1.995;MLEAC=1;MLEAF=0.500;MQ=41.79;MQRankSum=-0.942;QD=18.13;ReadPosRankSum=-0.111;SOR=0.479	GT:AD:DP:GQ:PL	0/1:33,35:68:99:1261,0,1201
chrIV	563741	.	C	T	1536.77	PASS	AC=1;AF=0.500;AN=2;BaseQRankSum=2.039;ClippingRankSum=0.000;DP=71;ExcessHet=3.0103;FS=0.891;MLEAC=1;MLEAF=0.500;MQ=41.60;MQRankSum=0.244;QD=21.64;ReadPosRankSum=-0.212;SOR=0.588	GT:AD:DP:GQ:PL	0/1:30,41:71:99:1565,0,1029
chrIV	564109	.	C	T	1140.77	PASS	AC=1;AF=0.500;AN=2;BaseQRankSum=-0.234;ClippingRankSum=0.000;DP=64;ExcessHet=3.0103;FS=11.139;MLEAC=1;MLEAF=0.500;MQ=42.00;MQRankSum=0.000;QD=17.82;ReadPosRankSum=-0.702;SOR=1.608	GT:AD:DP:GQ:PL	0/1:32,32:64:99:1169,0,1185
chrIV	575800	.	G	A	1173.77	PASS	AC=1;AF=0.500;AN=2;BaseQRankSum=0.685;ClippingRankSum=0.000;DP=80;ExcessHet=3.0103;FS=0.857;MLEAC=1;MLEAF=0.500;MQ=41.45;MQRankSum=0.325;QD=14.67;ReadPosRankSum=0.236;SOR=0.815	GT:AD:DP:GQ:PL	0/1:46,34:80:99:1202,0,1748
chrIV	580810	.	C	T	1837.77	PASS	AC=1;AF=0.500;AN=2;BaseQRankSum=-0.345;ClippingRankSum=0.000;DP=83;ExcessHet=3.0103;FS=0.857;MLEAC=1;MLEAF=0.500;MQ=42.00;MQRankSum=0.000;QD=22.14;ReadPosRankSum=1.204;SOR=0.533	GT:AD:DP:GQ:PL	0/1:34,49:83:99:1866,0,1231
chrIV	584408	.	C	T	1308.77	PASS	AC=1;AF=0.500;AN=2;BaseQRankSum=0.216;ClippingRankSum=0.000;DP=78;ExcessHet=3.0103;FS=0.000;MLEAC=1;MLEAF=0.500;MQ=42.00;MQRankSum=0.000;QD=16.78;ReadPosRankSum=-1.070;SOR=0.609	GT:AD:DP:GQ:PL	0/1:41,37:78:99:1337,0,1420
chrIV	600745	.	C	T	1412.77	PASS	AC=1;AF=0.500;AN=2;BaseQRankSum=0.201;ClippingRankSum=0.000;DP=69;ExcessHet=3.0103;FS=10.205;MLEAC=1;MLEAF=0.500;MQ=41.55;MQRankSum=2.012;QD=20.47;ReadPosRankSum=-0.860;SOR=1.422	GT:AD:DP:GQ:PL	0/1:31,38:69:99:1441,0,1127
chrIV	610360	.	G	A	2197.77	PASS	AC=1;AF=0.500;AN=2;BaseQRankSum=1.463;ClippingRankSum=0.000;DP=93;ExcessHet=3.0103;FS=2.831;MLEAC=1;MLEAF=0.500;MQ=42.00;MQRankSum=0.000;QD=23.63;ReadPosRankSum=-0.103;SOR=0.958	GT:AD:DP:GQ:PL	0/1:35,58:93:99:2226,0,1201
chrIV	610457	.	G	A	1508.77	PASS	AC=1;AF=0.500;AN=2;BaseQRankSum=0.011;ClippingRankSum=0.000;DP=82;ExcessHet=3.0103;FS=0.847;MLEAC=1;MLEAF=0.500;MQ=41.98;MQRankSum=-0.976;QD=18.40;ReadPosRankSum=0.767;SOR=0.903	GT:AD:DP:GQ:PL	0/1:41,41:82:99:1537,0,1502
chrIV	652755	.	C	T	1037.77	PASS	AC=1;AF=0.500;AN=2;BaseQRankSum=-1.084;ClippingRankSum=0.000;DP=61;ExcessHet=3.0103;FS=2.177;MLEAC=1;MLEAF=0.500;MQ=41.76;MQRankSum=1.033;QD=17.30;ReadPosRankSum=0.135;SOR=0.889	GT:AD:DP:GQ:PL	0/1:30,30:60:99:1066,0,1120
chrIV	657507	.	G	A	1261.77	PASS	AC=1;AF=0.500;AN=2;BaseQRankSum=0.462;ClippingRankSum=0.000;DP=62;ExcessHet=3.0103;FS=0.000;MLEAC=1;MLEAF=0.500;MQ=42.00;MQRankSum=0.000;QD=20.35;ReadPosRankSum=-0.023;SOR=0.671	GT:AD:DP:GQ:PL	0/1:28,34:62:99:1290,0,1037
chrIV	683569	.	G	A	1234.77	PASS	AC=1;AF=0.500;AN=2;BaseQRankSum=-1.785;ClippingRankSum=0.000;DP=79;ExcessHet=3.0103;FS=2.964;MLEAC=1;MLEAF=0.500;MQ=42.00;MQRankSum=0.000;QD=15.63;ReadPosRankSum=0.070;SOR=1.032	GT:AD:DP:GQ:PL	0/1:44,35:79:99:1263,0,1688
chrIV	711690	.	G	A	874.77	PASS	AC=1;AF=0.500;AN=2;BaseQRankSum=-1.332;ClippingRankSum=0.000;DP=58;ExcessHet=3.0103;FS=3.623;MLEAC=1;MLEAF=0.500;MQ=41.75;MQRankSum=0.905;QD=15.08;ReadPosRankSum=-0.205;SOR=1.101	GT:AD:DP:GQ:PL	0/1:33,25:58:99:903,0,1196
chrIV	721538	.	G	A	711.77	PASS	AC=1;AF=0.500;AN=2;BaseQRankSum=2.053;ClippingRankSum=0.000;DP=73;ExcessHet=3.0103;FS=0.978;MLEAC=1;MLEAF=0.500;MQ=41.78;MQRankSum=0.957;QD=9.75;ReadPosRankSum=0.133;SOR=0.941	GT:AD:DP:GQ:PL	0/1:51,22:73:99:740,0,1936
chrIV	748573	.	C	T	722.77	PASS	AC=1;AF=0.500;AN=2;BaseQRankSum=0.739;ClippingRankSum=0.000;DP=65;ExcessHet=3.0103;FS=4.214;MLEAC=1;MLEAF=0.500;MQ=41.78;MQRankSum=0.748;QD=11.12;ReadPosRankSum=-0.486;SOR=1.372	GT:AD:DP:GQ:PL	0/1:43,22:65:99:751,0,1581
chrIV	769069	.	G	A	1246.77	PASS	AC=1;AF=0.500;AN=2;BaseQRankSum=-1.338;ClippingRankSum=0.000;DP=62;ExcessHet=3.0103;FS=4.994;MLEAC=1;MLEAF=0.500;MQ=42.00;MQRankSum=0.000;QD=20.11;ReadPosRankSum=-0.119;SOR=0.527	GT:AD:DP:GQ:PL	0/1:28,34:62:99:1275,0,1011
chrIV	780116	.	G	A	1338.77	PASS	AC=1;AF=0.500;AN=2;BaseQRankSum=0.507;ClippingRankSum=0.000;DP=69;ExcessHet=3.0103;FS=0.907;MLEAC=1;MLEAF=0.500;MQ=42.00;MQRankSum=0.000;QD=19.40;ReadPosRankSum=-1.188;SOR=0.843	GT:AD:DP:GQ:PL	0/1:31,38:69:99:1367,0,1101
chrIV	790105	.	G	A	957.77	PASS	AC=1;AF=0.500;AN=2;BaseQRankSum=0.324;ClippingRankSum=0.000;DP=60;ExcessHet=3.0103;FS=2.191;MLEAC=1;MLEAF=0.500;MQ=42.00;MQRankSum=0.000;QD=15.96;ReadPosRankSum=1.041;SOR=0.537	GT:AD:DP:GQ:PL	0/1:33,27:60:99:986,0,1254
chrIV	810345	.	G	A	1348.77	PASS	AC=1;AF=0.500;AN=2;BaseQRankSum=1.269;ClippingRankSum=0.000;DP=68;ExcessHet=3.0103;FS=0.000;MLEAC=1;MLEAF=0.500;MQ=42.00;MQRankSum=0.000;QD=19.83;ReadPosRankSum=-0.434;SOR=0.668	GT:AD:DP:GQ:PL	0/1:32,36:68:99:1377,0,1196
chrIV	810593	.	C	T	946.77	PASS	AC=1;AF=0.500;AN=2;BaseQRankSum=0.739;ClippingRankSum=0.000;DP=54;ExcessHet=3.0103;FS=4.362;MLEAC=1;MLEAF=0.500;MQ=42.00;MQRankSum=0.000;QD=17.53;ReadPosRankSum=-1.799;SOR=0.262	GT:AD:DP:GQ:PL	0/1:28,26:54:99:975,0,1059
chrIV	817827	.	C	T	1500.77	PASS	AC=1;AF=0.500;AN=2;BaseQRankSum=-0.171;ClippingRankSum=0.000;DP=79;ExcessHet=3.0103;FS=5.878;MLEAC=1;MLEAF=0.500;MQ=41.98;MQRankSum=-0.937;QD=19.00;ReadPosRankSum=2.047;SOR=0.377	GT:AD:DP:GQ:PL	0/1:38,41:79:99:1529,0,1403
chrIV	823584	.	C	T	1064.77	PASS	AC=1;AF=0.500;AN=2;BaseQRankSum=0.684;ClippingRankSum=0.000;DP=69;ExcessHet=3.0103;FS=0.939;MLEAC=1;MLEAF=0.500;MQ=41.79;MQRankSum=-1.111;QD=15.43;ReadPosRankSum=-0.101;SOR=0.873	GT:AD:DP:GQ:PL	0/1:39,30:69:99:1093,0,1483
chrIV	839058	.	G	A	1245.77	PASS	AC=1;AF=0.500;AN=2;BaseQRankSum=0.681;ClippingRankSum=0.000;DP=69;ExcessHet=3.0103;FS=4.707;MLEAC=1;MLEAF=0.500;MQ=42.00;MQRankSum=0.000;QD=18.05;ReadPosRankSum=1.273;SOR=0.539	GT:AD:DP:GQ:PL	0/1:35,34:69:99:1274,0,1283
chrIV	840047	.	G	A	1082.77	PASS	AC=1;AF=0.500;AN=2;BaseQRankSum=-1.039;ClippingRankSum=0.000;DP=64;ExcessHet=3.0103;FS=2.100;MLEAC=1;MLEAF=0.500;MQ=41.97;MQRankSum=-1.000;QD=16.92;ReadPosRankSum=0.030;SOR=0.526	GT:AD:DP:GQ:PL	0/1:33,31:64:99:1111,0,1245
chrIV	910999	.	G	A	1287.77	PASS	AC=1;AF=0.500;AN=2;BaseQRankSum=-1.448;ClippingRankSum=0.000;DP=66;ExcessHet=3.0103;FS=0.000;MLEAC=1;MLEAF=0.500;MQ=41.57;MQRankSum=0.108;QD=19.51;ReadPosRankSum=1.248;SOR=0.687	GT:AD:DP:GQ:PL	0/1:31,35:66:99:1316,0,1140
chrIV	913367	.	G	A	1063.77	PASS	AC=1;AF=0.500;AN=2;BaseQRankSum=-0.837;ClippingRankSum=0.000;DP=69;ExcessHet=3.0103;FS=0.000;MLEAC=1;MLEAF=0.500;MQ=41.57;MQRankSum=-1.490;QD=15.64;ReadPosRankSum=0.273;SOR=0.706	GT:AD:DP:GQ:PL	0/1:36,32:68:99:1092,0,1346
chrIV	914153	.	G	A	1533.77	PASS	AC=1;AF=0.500;AN=2;BaseQRankSum=-0.133;ClippingRankSum=0.000;DP=82;ExcessHet=3.0103;FS=0.823;MLEAC=1;MLEAF=0.500;MQ=42.00;MQRankSum=0.000;QD=18.70;ReadPosRankSum=-0.518;SOR=0.593	GT:AD:DP:GQ:PL	0/1:40,42:82:99:1562,0,1470
chrIV	932677	.	G	A	1337.77	PASS	AC=1;AF=0.500;AN=2;BaseQRankSum=0.724;ClippingRankSum=0.000;DP=71;ExcessHet=3.0103;FS=1.955;MLEAC=1;MLEAF=0.500;MQ=41.97;MQRankSum=1.042;QD=18.84;ReadPosRankSum=0.245;SOR=0.671	GT:AD:DP:GQ:PL	0/1:35,36:71:99:1366,0,1321
chrIV	942492	.	G	A	1535.77	PASS	AC=1;AF=0.500;AN=2;BaseQRankSum=1.423;ClippingRankSum=0.000;DP=86;ExcessHet=3.0103;FS=7.096;MLEAC=1;MLEAF=0.500;MQ=41.62;MQRankSum=0.012;QD=17.86;ReadPosRankSum=1.634;SOR=0.800	GT:AD:DP:GQ:PL	0/1:44,42:86:99:1564,0,1564
chrIV	997617	.	G	A	1489.77	PASS	AC=1;AF=0.500;AN=2;BaseQRankSum=-0.667;ClippingRankSum=0.000;DP=74;ExcessHet=3.0103;FS=0.000;MLEAC=1;MLEAF=0.500;MQ=42.00;MQRankSum=0.000;QD=20.13;ReadPosRankSum=0.697;SOR=0.776	GT:AD:DP:GQ:PL	0/1:34,40:74:99:1518,0,1184
chrIV	1002242	.	G	A	995.77	PASS	AC=1;AF=0.500;AN=2;BaseQRankSum=0.641;ClippingRankSum=0.000;DP=77;ExcessHet=3.0103;FS=4.540;MLEAC=1;MLEAF=0.500;MQ=42.15;MQRankSum=-0.750;QD=12.93;ReadPosRankSum=-1.600;SOR=1.223	GT:AD:DP:GQ:PL	0/1:48,29:77:99:1024,0,1846
chrIV	1055185	.	C	T	827.77	PASS	AC=1;AF=0.500;AN=2;BaseQRankSum=-0.225;ClippingRankSum=0.000;DP=49;ExcessHet=3.0103;FS=10.571;MLEAC=1;MLEAF=0.500;MQ=42.00;MQRankSum=0.000;QD=16.89;ReadPosRankSum=-0.741;SOR=1.396	GT:AD:DP:GQ:PL	0/1:25,24:49:99:856,0,911
chrIV	1056016	.	G	A	1752.77	PASS	AC=1;AF=0.500;AN=2;BaseQRankSum=-0.856;ClippingRankSum=0.000;DP=71;ExcessHet=3.0103;FS=3.493;MLEAC=1;MLEAF=0.500;MQ=42.00;MQRankSum=0.000;QD=24.69;ReadPosRankSum=-1.150;SOR=1.251	GT:AD:DP:GQ:PL	0/1:24,47:71:99:1781,0,808
chrIV	1058942	.	G	A	1779.77	PASS	AC=1;AF=0.500;AN=2;BaseQRankSum=-1.164;ClippingRankSum=0.000;DP=83;ExcessHet=3.0103;FS=7.270;MLEAC=1;MLEAF=0.500;MQ=41.80;MQRankSum=1.684;QD=21.44;ReadPosRankSum=0.083;SOR=0.911	GT:AD:DP:GQ:PL	0/1:35,48:83:99:1808,0,1265
chrIV	1072762	.	G	A	1147.77	PASS	AC=1;AF=0.500;AN=2;BaseQRankSum=-1.734;ClippingRankSum=0.000;DP=56;ExcessHet=3.0103;FS=1.098;MLEAC=1;MLEAF=0.500;MQ=41.71;MQRankSum=0.206;QD=20.50;ReadPosRankSum=-0.275;SOR=0.996	GT:AD:DP:GQ:PL	0/1:24,32:56:99:1176,0,872
chrIV	1078907	.	G	A	1604.77	PASS	AC=1;AF=0.500;AN=2;BaseQRankSum=1.507;ClippingRankSum=0.000;DP=83;ExcessHet=3.0103;FS=0.822;MLEAC=1;MLEAF=0.500;MQ=41.98;MQRankSum=1.086;QD=19.33;ReadPosRankSum=1.662;SOR=0.827	GT:AD:DP:GQ:PL	0/1:39,44:83:99:1633,0,1380
chrIV	1080340	.	C	T	1154.77	PASS	AC=1;AF=0.500;AN=2;BaseQRankSum=1.655;ClippingRankSum=0.000;DP=72;ExcessHet=3.0103;FS=0.901;MLEAC=1;MLEAF=0.500;MQ=42.00;MQRankSum=0.000;QD=16.04;ReadPosRankSum=-0.847;SOR=0.538	GT:AD:DP:GQ:PL	0/1:40,32:72:99:1183,0,1445
chrIV	1080387	.	G	A	1601.77	PASS	AC=1;AF=0.500;AN=2;BaseQRankSum=-0.392;ClippingRankSum=0.000;DP=78;ExcessHet=3.0103;FS=3.057;MLEAC=1;MLEAF=0.500;MQ=42.00;MQRankSum=0.000;QD=20.54;ReadPosRankSum=1.470;SOR=1.019	GT:AD:DP:GQ:PL	0/1:35,43:78:99:1630,0,1282
chrIV	1090258	.	G	A	979.77	PASS	AC=1;AF=0.500;AN=2;BaseQRankSum=-0.439;ClippingRankSum=0.000;DP=67;ExcessHet=3.0103;FS=0.922;MLEAC=1;MLEAF=0.500;MQ=42.00;MQRankSum=0.000;QD=14.62;ReadPosRankSum=0.526;SOR=0.822	GT:AD:DP:GQ:PL	0/1:39,28:67:99:1008,0,1495
chrIV	1111942	.	G	A	1268.77	PASS	AC=1;AF=0.500;AN=2;BaseQRankSum=1.551;ClippingRankSum=0.000;DP=77;ExcessHet=3.0103;FS=0.855;MLEAC=1;MLEAF=0.500;MQ=41.76;MQRankSum=1.660;QD=16.48;ReadPosRankSum=1.108;SOR=0.573	GT:AD:DP:GQ:PL	0/1:41,36:77:99:1297,0,1519
chrIV	1130664	.	G	A	1475.77	PASS	AC=1;AF=0.500;AN=2;BaseQRankSum=0.338;ClippingRankSum=0.000;DP=67;ExcessHet=3.0103;FS=0.928;MLEAC=1;MLEAF=0.500;MQ=41.97;MQRankSum=1.210;QD=22.03;ReadPosRankSum=0.671;SOR=0.850	GT:AD:DP:GQ:PL	0/1:28,39:67:99:1504,0,1005
chrIV	1146643	.	G	A	1792.77	PASS	AC=1;AF=0.500;AN=2;BaseQRankSum=-0.728;ClippingRankSum=0.000;DP=86;ExcessHet=3.0103;FS=11.003;MLEAC=1;MLEAF=0.500;MQ=42.00;MQRankSum=0.000;QD=20.85;ReadPosRankSum=0.841;SOR=0.340	GT:AD:DP:GQ:PL	0/1:38,48:86:99:1821,0,1379
chrIV	1151359	.	G	A	1442.77	PASS	AC=1;AF=0.500;AN=2;BaseQRankSum=-1.000;ClippingRankSum=0.000;DP=76;ExcessHet=3.0103;FS=1.897;MLEAC=1;MLEAF=0.500;MQ=41.65;MQRankSum=0.075;QD=18.98;ReadPosRankSum=-0.994;SOR=0.822	GT:AD:DP:GQ:PL	0/1:36,40:76:99:1471,0,1335
chrIV	1153653	.	G	A	1242.77	PASS	AC=1;AF=0.500;AN=2;BaseQRankSum=0.110;ClippingRankSum=0.000;DP=62;ExcessHet=3.0103;FS=0.000;MLEAC=1;MLEAF=0.500;MQ=41.77;MQRankSum=1.171;QD=20.04;ReadPosRankSum=0.496;SOR=0.649	GT:AD:DP:GQ:PL	0/1:27,35:62:99:1271,0,940
chrIV	1158706	.	C	T	1610.77	PASS	AC=1;AF=0.500;AN=2;BaseQRankSum=0.091;ClippingRankSum=0.000;DP=80;ExcessHet=3.0103;FS=1.848;MLEAC=1;MLEAF=0.500;MQ=41.82;MQRankSum=-0.879;QD=20.13;ReadPosRankSum=-0.907;SOR=0.801	GT:AD:DP:GQ:PL	0/1:36,44:80:99:1639,0,1314
chrIV	1159371	.	G	A	1115.77	PASS	AC=1;AF=0.500;AN=2;BaseQRankSum=-0.798;ClippingRankSum=0.000;DP=64;ExcessHet=3.0103;FS=0.000;MLEAC=1;MLEAF=0.500;MQ=42.00;MQRankSum=0.000;QD=17.43;ReadPosRankSum=-0.106;SOR=0.711	GT:AD:DP:GQ:PL	0/1:33,31:64:99:1144,0,1239
chrIV	1163669	.	G	A	1415.77	PASS	AC=1;AF=0.500;AN=2;BaseQRankSum=1.731;ClippingRankSum=0.000;DP=82;ExcessHet=3.0103;FS=4.241;MLEAC=1;MLEAF=0.500;MQ=41.81;MQRankSum=-0.069;QD=17.27;ReadPosRankSum=0.236;SOR=0.821	GT:AD:DP:GQ:PL	0/1:43,39:82:99:1444,0,1621
chrIV	1164609	.	G	A	1349.77	PASS	AC=1;AF=0.500;AN=2;BaseQRankSum=-1.505;ClippingRankSum=0.000;DP=71;ExcessHet=3.0103;FS=6.335;MLEAC=1;MLEAF=0.500;MQ=41.79;MQRankSum=1.101;QD=19.01;ReadPosRankSum=0.399;SOR=0.452	GT:AD:DP:GQ:PL	0/1:33,38:71:99:1378,0,1194
chrIV	1165762	.	G	A	1515.77	PASS	AC=1;AF=0.500;AN=2;BaseQRankSum=0.755;ClippingRankSum=0.000;DP=70;ExcessHet=3.0103;FS=1.975;MLEAC=1;MLEAF=0.500;MQ=42.00;MQRankSum=0.000;QD=21.65;ReadPosRankSum=0.215;SOR=0.574	GT:AD:DP:GQ:PL	0/1:29,41:70:99:1544,0,1038
chrIV	1183474	.	G	A	1139.77	PASS	AC=1;AF=0.500;AN=2;BaseQRankSum=-0.049;ClippingRankSum=0.000;DP=67;ExcessHet=3.0103;FS=2.156;MLEAC=1;MLEAF=0.500;MQ=41.97;MQRankSum=-0.985;QD=17.01;ReadPosRankSum=0.501;SOR=1.074	GT:AD:DP:GQ:PL	0/1:34,33:67:99:1168,0,1255
chrIV	1187014	.	G	A	1462.77	PASS	AC=1;AF=0.500;AN=2;BaseQRankSum=1.284;ClippingRankSum=0.000;DP=76;ExcessHet=3.0103;FS=1.911;MLEAC=1;MLEAF=0.500;MQ=42.00;MQRankSum=0.000;QD=19.50;ReadPosRankSum=0.993;SOR=0.458	GT:AD:DP:GQ:PL	0/1:35,40:75:99:1491,0,1255
chrIV	1257026	.	G	A	1955.77	PASS	AC=1;AF=0.500;AN=2;BaseQRankSum=1.473;ClippingRankSum=0.000;DP=84;ExcessHet=3.0103;FS=0.000;MLEAC=1;MLEAF=0.500;MQ=42.00;MQRankSum=0.000;QD=23.28;ReadPosRankSum=-1.419;SOR=0.678	GT:AD:DP:GQ:PL	0/1:33,51:84:99:1984,0,1173
chrIV	1259401	.	G	A	844.77	PASS	AC=1;AF=0.500;AN=2;BaseQRankSum=-1.154;ClippingRankSum=0.000;DP=53;ExcessHet=3.0103;FS=1.047;MLEAC=1;MLEAF=0.500;MQ=42.00;MQRankSum=0.000;QD=15.94;ReadPosRankSum=1.166;SOR=0.655	GT:AD:DP:GQ:PL	0/1:28,25:53:99:873,0,1058
chrIV	1259632	.	G	A	1497.77	PASS	AC=1;AF=0.500;AN=2;BaseQRankSum=0.577;ClippingRankSum=0.000;DP=72;ExcessHet=3.0103;FS=0.900;MLEAC=1;MLEAF=0.500;MQ=42.00;MQRankSum=0.000;QD=20.80;ReadPosRankSum=0.716;SOR=0.693	GT:AD:DP:GQ:PL	0/1:32,40:72:99:1526,0,1127
chrIV	1402916	.	C	T	533.77	PASS	AC=1;AF=0.500;AN=2;BaseQRankSum=2.046;ClippingRankSum=0.000;DP=69;ExcessHet=3.0103;FS=11.133;MLEAC=1;MLEAF=0.500;MQ=41.79;MQRankSum=0.955;QD=8.47;ReadPosRankSum=0.469;SOR=1.339	GT:AD:DP:GQ:PL	0/1:34,29:63:99:562,0,1891
chrIV	1402917	.	C	T	1425.77	PASS	AC=1;AF=0.500;AN=2;BaseQRankSum=0.986;ClippingRankSum=0.000;DP=70;ExcessHet=3.0103;FS=6.366;MLEAC=1;MLEAF=0.500;MQ=41.80;MQRankSum=1.087;QD=20.37;ReadPosRankSum=0.029;SOR=0.967	GT:AD:DP:GQ:PL	0/1:33,37:70:99:1454,0,1714
chrIV	1428955	.	G	A	996.77	PASS	AC=1;AF=0.500;AN=2;BaseQRankSum=-1.678;ClippingRankSum=0.000;DP=65;ExcessHet=3.0103;FS=0.000;MLEAC=1;MLEAF=0.500;MQ=42.00;MQRankSum=0.000;QD=15.33;ReadPosRankSum=-1.159;SOR=0.653	GT:AD:DP:GQ:PL	0/1:36,29:65:99:1025,0,1380
chrIV	1434723	.	G	A	1339.77	PASS	AC=1;AF=0.500;AN=2;BaseQRankSum=-1.935;ClippingRankSum=0.000;DP=72;ExcessHet=3.0103;FS=0.904;MLEAC=1;MLEAF=0.500;MQ=41.97;MQRankSum=-0.945;QD=18.61;ReadPosRankSum=-1.223;SOR=0.913	GT:AD:DP:GQ:PL	0/1:35,37:72:99:1368,0,1316
chrIV	1454855	.	G	A	928.77	PASS	AC=1;AF=0.500;AN=2;BaseQRankSum=0.625;ClippingRankSum=0.000;DP=63;ExcessHet=3.0103;FS=2.133;MLEAC=1;MLEAF=0.500;MQ=42.00;MQRankSum=0.000;QD=14.74;ReadPosRankSum=1.814;SOR=1.013	GT:AD:DP:GQ:PL	0/1:37,26:63:99:957,0,1393
chrIV	1474752	.	G	A	1126.77	PASS	AC=1;AF=0.500;AN=2;BaseQRankSum=0.017;ClippingRankSum=0.000;DP=61;ExcessHet=3.0103;FS=5.105;MLEAC=1;MLEAF=0.500;MQ=41.76;MQRankSum=1.049;QD=18.47;ReadPosRankSum=-0.186;SOR=0.646	GT:AD:DP:GQ:PL	0/1:30,31:61:99:1155,0,1024
chrIV	1475963	.	G	A	805.77	PASS	AC=1;AF=0.500;AN=2;BaseQRankSum=-1.940;ClippingRankSum=0.000;DP=62;ExcessHet=3.0103;FS=2.182;MLEAC=1;MLEAF=0.500;MQ=42.00;MQRankSum=0.000;QD=13.00;ReadPosRankSum=1.898;SOR=0.832	GT:AD:DP:GQ:PL	0/1:37,25:62:99:834,0,1417
chrIV	1478428	.	G	A	1137.77	PASS	AC=1;AF=0.500;AN=2;BaseQRankSum=0.765;ClippingRankSum=0.000;DP=70;ExcessHet=3.0103;FS=4.752;MLEAC=1;MLEAF=0.500;MQ=42.00;MQRankSum=0.000;QD=16.25;ReadPosRankSum=-1.138;SOR=0.307	GT:AD:DP:GQ:PL	0/1:38,32:70:99:1166,0,1416
chrIV	1478988	.	C	T	1450.77	PASS	AC=1;AF=0.500;AN=2;BaseQRankSum=0.042;ClippingRankSum=0.000;DP=63;ExcessHet=3.0103;FS=0.998;MLEAC=1;MLEAF=0.500;MQ=41.97;MQRankSum=1.291;QD=23.40;ReadPosRankSum=1.767;SOR=0.671	GT:AD:DP:GQ:PL	0/1:24,38:62:99:1479,0,855
chrIV	1489780	.	G	A	1657.77	PASS	AC=1;AF=0.500;AN=2;BaseQRankSum=0.868;ClippingRankSum=0.000;DP=79;ExcessHet=3.0103;FS=0.906;MLEAC=1;MLEAF=0.500;MQ=41.98;MQRankSum=-0.866;QD=20.98;ReadPosRankSum=-0.993;SOR=0.513	GT:AD:DP:GQ:PL	0/1:35,44:79:99:1686,0,1242
chrIV	1489806	.	G	A	1459.77	PASS	AC=1;AF=0.500;AN=2;BaseQRankSum=-0.347;ClippingRankSum=0.000;DP=87;ExcessHet=3.0103;FS=0.000;MLEAC=1;MLEAF=0.500;MQ=41.98;MQRankSum=0.967;QD=16.78;ReadPosRankSum=-0.226;SOR=0.635	GT:AD:DP:GQ:PL	0/1:46,41:87:99:1488,0,1735
chrIV	1489826	.	G	A	1572.77	PASS	AC=1;AF=0.500;AN=2;BaseQRankSum=2.924;ClippingRankSum=0.000;DP=82;ExcessHet=3.0103;FS=4.324;MLEAC=1;MLEAF=0.500;MQ=41.98;MQRankSum=-0.952;QD=19.18;ReadPosRankSum=-0.624;SOR=0.360	GT:AD:DP:GQ:PL	0/1:40,42:82:99:1601,0,1470
chrIV	1500593	.	G	A	1250.77	PASS	AC=1;AF=0.500;AN=2;BaseQRankSum=0.074;ClippingRankSum=0.000;DP=73;ExcessHet=3.0103;FS=4.608;MLEAC=1;MLEAF=0.500;MQ=42.00;MQRankSum=0.000;QD=17.13;ReadPosRankSum=1.298;SOR=1.295	GT:AD:DP:GQ:PL	0/1:37,36:73:99:1279,0,1321
chrIV	1508771	.	G	A	992.77	PASS	AC=1;AF=0.500;AN=2;BaseQRankSum=-2.460;ClippingRankSum=0.000;DP=49;ExcessHet=3.0103;FS=5.868;MLEAC=1;MLEAF=0.500;MQ=41.71;MQRankSum=1.149;QD=20.26;ReadPosRankSum=-0.923;SOR=1.222	GT:AD:DP:GQ:PL	0/1:22,27:49:99:1021,0,781
chrV	32566	.	C	T	1190.77	PASS	AC=1;AF=0.500;AN=2;BaseQRankSum=-0.086;ClippingRankSum=0.000;DP=66;ExcessHet=3.0103;FS=2.047;MLEAC=1;MLEAF=0.500;MQ=41.97;MQRankSum=-0.940;QD=18.04;ReadPosRankSum=0.337;SOR=0.469	GT:AD:DP:GQ:PL	0/1:32,34:66:99:1219,0,1226
chrV	32572	.	C	T	1111.77	PASS	AC=1;AF=0.500;AN=2;BaseQRankSum=0.110;ClippingRankSum=0.000;DP=64;ExcessHet=3.0103;FS=2.155;MLEAC=1;MLEAF=0.500;MQ=41.97;MQRankSum=1.016;QD=17.37;ReadPosRankSum=0.204;SOR=1.068	GT:AD:DP:GQ:PL	0/1:33,31:64:99:1140,0,1257
chrV	32638	.	C	T	1173.77	PASS	AC=1;AF=0.500;AN=2;BaseQRankSum=-2.652;ClippingRankSum=0.000;DP=63;ExcessHet=3.0103;FS=2.188;MLEAC=1;MLEAF=0.500;MQ=41.55;MQRankSum=0.091;QD=18.63;ReadPosRankSum=-1.732;SOR=0.397	GT:AD:DP:GQ:PL	0/1:30,33:63:99:1202,0,1121
chrV	47074	.	G	A	1804.77	PASS	AC=1;AF=0.500;AN=2;BaseQRankSum=0.075;ClippingRankSum=0.000;DP=85;ExcessHet=3.0103;FS=8.927;MLEAC=1;MLEAF=0.500;MQ=42.00;MQRankSum=0.000;QD=21.23;ReadPosRankSum=0.783;SOR=0.872	GT:AD:DP:GQ:PL	0/1:37,48:85:99:1833,0,1315
chrV	65455	.	C	T	1308.77	PASS	AC=1;AF=0.500;AN=2;BaseQRankSum=0.178;ClippingRankSum=0.000;DP=72;ExcessHet=3.0103;FS=0.000;MLEAC=1;MLEAF=0.500;MQ=42.00;MQRankSum=0.000;QD=18.18;ReadPosRankSum=0.944;SOR=0.793	GT:AD:DP:GQ:PL	0/1:35,37:72:99:1337,0,1276
chrV	67253	.	C	T	1208.77	PASS	AC=1;AF=0.500;AN=2;BaseQRankSum=0.119;ClippingRankSum=0.000;DP=62;ExcessHet=3.0103;FS=0.000;MLEAC=1;MLEAF=0.500;MQ=41.97;MQRankSum=-0.905;QD=19.50;ReadPosRankSum=-0.614;SOR=0.686	GT:AD:DP:GQ:PL	0/1:29,33:62:99:1237,0,1048
chrV	67720	.	C	T	1292.77	PASS	AC=1;AF=0.500;AN=2;BaseQRankSum=-0.178;ClippingRankSum=0.000;DP=64;ExcessHet=3.0103;FS=3.454;MLEAC=1;MLEAF=0.500;MQ=41.78;MQRankSum=-0.879;QD=20.20;ReadPosRankSum=1.956;SOR=0.876	GT:AD:DP:GQ:PL	0/1:29,35:64:99:1321,0,1069
chrV	68925	.	G	A	1146.77	PASS	AC=1;AF=0.500;AN=2;BaseQRankSum=-0.109;ClippingRankSum=0.000;DP=69;ExcessHet=3.0103;FS=8.285;MLEAC=1;MLEAF=0.500;MQ=41.76;MQRankSum=-0.062;QD=16.62;ReadPosRankSum=-1.380;SOR=1.258	GT:AD:DP:GQ:PL	0/1:36,33:69:99:1175,0,1327
chrV	73570	.	C	T	1303.77	PASS	AC=1;AF=0.500;AN=2;BaseQRankSum=1.259;ClippingRankSum=0.000;DP=82;ExcessHet=3.0103;FS=0.000;MLEAC=1;MLEAF=0.500;MQ=41.65;MQRankSum=-1.477;QD=15.90;ReadPosRankSum=-0.005;SOR=0.627	GT:AD:DP:GQ:PL	0/1:43,39:82:99:1332,0,1582
chrV	102447	.	C	T	828.77	PASS	AC=1;AF=0.500;AN=2;BaseQRankSum=-1.394;ClippingRankSum=0.000;DP=57;ExcessHet=3.0103;FS=0.000;MLEAC=1;MLEAF=0.500;MQ=41.97;MQRankSum=-1.096;QD=14.54;ReadPosRankSum=-0.403;SOR=0.770	GT:AD:DP:GQ:PL	0/1:32,25:57:99:857,0,1190
chrV	110191	.	C	T	1249.77	PASS	AC=1;AF=0.500;AN=2;BaseQRankSum=0.810;ClippingRankSum=0.000;DP=77;ExcessHet=3.0103;FS=0.000;MLEAC=1;MLEAF=0.500;MQ=41.97;MQRankSum=-1.069;QD=16.23;ReadPosRankSum=0.000;SOR=0.709	GT:AD:DP:GQ:PL	0/1:42,35:77:99:1278,0,1597
chrV	117950	.	G	A	2820.77	PASS	AC=2;AF=1.00;AN=2;DP=66;ExcessHet=3.0103;FS=0.000;MLEAC=2;MLEAF=1.00;MQ=42.00;QD=37.03;SOR=1.574	GT:AD:DP:GQ:PL	1/1:0,66:66:99:2849,199,0
chrV	123049	.	C	T	1192.77	PASS	AC=1;AF=0.500;AN=2;BaseQRankSum=0.060;ClippingRankSum=0.000;DP=74;ExcessHet=3.0103;FS=5.952;MLEAC=1;MLEAF=0.500;MQ=42.00;MQRankSum=0.000;QD=16.12;ReadPosRankSum=0.444;SOR=0.972	GT:AD:DP:GQ:PL	0/1:40,34:74:99:1221,0,1485
chrV	131424	.	C	T	1272.77	PASS	AC=1;AF=0.500;AN=2;BaseQRankSum=-0.470;ClippingRankSum=0.000;DP=67;ExcessHet=3.0103;FS=15.508;MLEAC=1;MLEAF=0.500;MQ=42.00;MQRankSum=0.000;QD=19.00;ReadPosRankSum=0.894;SOR=1.575	GT:AD:DP:GQ:PL	0/1:32,35:67:99:1301,0,1173
chrV	134484	.	G	A	1064.77	PASS	AC=1;AF=0.500;AN=2;BaseQRankSum=1.375;ClippingRankSum=0.000;DP=63;ExcessHet=3.0103;FS=5.207;MLEAC=1;MLEAF=0.500;MQ=42.00;MQRankSum=0.000;QD=16.90;ReadPosRankSum=0.790;SOR=0.250	GT:AD:DP:GQ:PL	0/1:34,29:63:99:1093,0,1271
chrV	138776	.	G	A	1380.77	PASS	AC=1;AF=0.500;AN=2;BaseQRankSum=0.221;ClippingRankSum=0.000;DP=76;ExcessHet=3.0103;FS=3.105;MLEAC=1;MLEAF=0.500;MQ=42.00;MQRankSum=0.000;QD=18.17;ReadPosRankSum=0.528;SOR=1.179	GT:AD:DP:GQ:PL	0/1:38,38:76:99:1409,0,1432
chrV	141503	.	C	T	845.77	PASS	AC=1;AF=0.500;AN=2;BaseQRankSum=1.244;ClippingRankSum=0.000;DP=54;ExcessHet=3.0103;FS=2.277;MLEAC=1;MLEAF=0.500;MQ=42.00;MQRankSum=0.000;QD=15.66;ReadPosRankSum=-1.549;SOR=1.051	GT:AD:DP:GQ:PL	0/1:30,24:54:99:874,0,1096
chrV	152605	.	G	A	1020.77	PASS	AC=1;AF=0.500;AN=2;BaseQRankSum=0.908;ClippingRankSum=0.000;DP=59;ExcessHet=3.0103;FS=0.000;MLEAC=1;MLEAF=0.500;MQ=42.00;MQRankSum=0.000;QD=17.60;ReadPosRankSum=1.186;SOR=0.831	GT:AD:DP:GQ:PL	0/1:29,29:58:99:1049,0,1031
chrV	153454	.	C	T	916.77	PASS	AC=1;AF=0.500;AN=2;BaseQRankSum=0.509;ClippingRankSum=0.000;DP=80;ExcessHet=3.0103;FS=0.000;MLEAC=1;MLEAF=0.500;MQ=41.98;MQRankSum=-1.375;QD=11.46;ReadPosRankSum=0.377;SOR=0.638	GT:AD:DP:GQ:PL	0/1:53,27:80:99:945,0,2001
chrV	164776	.	C	T	891.77	PASS	AC=1;AF=0.500;AN=2;BaseQRankSum=1.814;ClippingRankSum=0.000;DP=59;ExcessHet=3.0103;FS=2.230;MLEAC=1;MLEAF=0.500;MQ=42.00;MQRankSum=0.000;QD=15.11;ReadPosRankSum=1.689;SOR=1.047	GT:AD:DP:GQ:PL	0/1:34,25:59:99:920,0,1281
chrV	205221	.	C	T	1230.77	PASS	AC=1;AF=0.500;AN=2;BaseQRankSum=-2.198;ClippingRankSum=0.000;DP=68;ExcessHet=3.0103;FS=0.899;MLEAC=1;MLEAF=0.500;MQ=41.78;MQRankSum=1.059;QD=18.10;ReadPosRankSum=0.655;SOR=0.582	GT:AD:DP:GQ:PL	0/1:33,35:68:99:1259,0,1214
chrV	211730	.	G	A	1168.77	PASS	AC=1;AF=0.500;AN=2;BaseQRankSum=-1.325;ClippingRankSum=0.000;DP=51;ExcessHet=3.0103;FS=2.564;MLEAC=1;MLEAF=0.500;MQ=42.00;MQRankSum=0.000;QD=22.92;ReadPosRankSum=-1.018;SOR=0.337	GT:AD:DP:GQ:PL	0/1:19,32:51:99:1197,0,682
chrV	222623	.	C	T	925.77	PASS	AC=1;AF=0.500;AN=2;BaseQRankSum=-0.674;ClippingRankSum=0.000;DP=63;ExcessHet=3.0103;FS=5.123;MLEAC=1;MLEAF=0.500;MQ=42.00;MQRankSum=0.000;QD=14.69;ReadPosRankSum=-0.182;SOR=1.249	GT:AD:DP:GQ:PL	0/1:36,27:63:99:954,0,1376
chrV	225301	.	G	A	1262.77	PASS	AC=1;AF=0.500;AN=2;BaseQRankSum=-0.174;ClippingRankSum=0.000;DP=65;ExcessHet=3.0103;FS=3.363;MLEAC=1;MLEAF=0.500;MQ=42.00;MQRankSum=0.000;QD=19.43;ReadPosRankSum=-2.450;SOR=1.132	GT:AD:DP:GQ:PL	0/1:30,35:65:99:1291,0,1075
chrV	257987	.	G	A	1491.77	PASS	AC=1;AF=0.500;AN=2;BaseQRankSum=-0.755;ClippingRankSum=0.000;DP=79;ExcessHet=3.0103;FS=13.613;MLEAC=1;MLEAF=0.500;MQ=41.81;MQRankSum=1.064;QD=18.88;ReadPosRankSum=-0.540;SOR=1.192	GT:AD:DP:GQ:PL	0/1:38,41:79:99:1520,0,1370
chrV	268218	.	C	T	1193.77	PASS	AC=1;AF=0.500;AN=2;BaseQRankSum=-0.159;ClippingRankSum=0.000;DP=72;ExcessHet=3.0103;FS=0.934;MLEAC=1;MLEAF=0.500;MQ=42.00;MQRankSum=0.000;QD=16.58;ReadPosRankSum=-1.460;SOR=0.945	GT:AD:DP:GQ:PL	0/1:36,36:72:99:1222,0,1094
chrV	292029	.	C	T	1227.77	PASS	AC=1;AF=0.500;AN=2;BaseQRankSum=-0.377;ClippingRankSum=0.000;DP=63;ExcessHet=3.0103;FS=0.955;MLEAC=1;MLEAF=0.500;MQ=41.77;MQRankSum=1.081;QD=19.49;ReadPosRankSum=0.910;SOR=0.869	GT:AD:DP:GQ:PL	0/1:30,33:63:99:1256,0,1118
chrV	294804	.	G	A	1260.77	PASS	AC=1;AF=0.500;AN=2;BaseQRankSum=1.223;ClippingRankSum=0.000;DP=74;ExcessHet=3.0103;FS=3.148;MLEAC=1;MLEAF=0.500;MQ=42.00;MQRankSum=0.000;QD=17.04;ReadPosRankSum=-0.240;SOR=1.088	GT:AD:DP:GQ:PL	0/1:37,37:74:99:1289,0,1348
chrV	318059	.	C	T	1674.77	PASS	AC=1;AF=0.500;AN=2;BaseQRankSum=0.928;ClippingRankSum=0.000;DP=80;ExcessHet=3.0103;FS=4.307;MLEAC=1;MLEAF=0.500;MQ=41.80;MQRankSum=0.179;QD=20.93;ReadPosRankSum=0.146;SOR=0.441	GT:AD:DP:GQ:PL	0/1:35,45:80:99:1703,0,1235
chrV	322160	.	G	A	1532.77	PASS	AC=1;AF=0.500;AN=2;BaseQRankSum=0.875;ClippingRankSum=0.000;DP=80;ExcessHet=3.0103;FS=0.826;MLEAC=1;MLEAF=0.500;MQ=41.98;MQRankSum=-0.926;QD=19.16;ReadPosRankSum=-0.345;SOR=0.598	GT:AD:DP:GQ:PL	0/1:38,42:80:99:1561,0,1377
chrV	323071	.	C	T	1621.77	PASS	AC=1;AF=0.500;AN=2;BaseQRankSum=0.957;ClippingRankSum=0.000;DP=77;ExcessHet=3.0103;FS=7.589;MLEAC=1;MLEAF=0.500;MQ=42.00;MQRankSum=0.000;QD=21.06;ReadPosRankSum=1.103;SOR=1.061	GT:AD:DP:GQ:PL	0/1:34,43:77:99:1650,0,1248
chrV	342896	.	C	T	1562.77	PASS	AC=1;AF=0.500;AN=2;BaseQRankSum=-2.257;ClippingRankSum=0.000;DP=82;ExcessHet=3.0103;FS=4.247;MLEAC=1;MLEAF=0.500;MQ=41.62;MQRankSum=1.855;QD=19.06;ReadPosRankSum=-0.061;SOR=0.963	GT:AD:DP:GQ:PL	0/1:39,43:82:99:1591,0,1411
chrV	349875	.	C	T	1304.77	PASS	AC=1;AF=0.500;AN=2;BaseQRankSum=0.324;ClippingRankSum=0.000;DP=74;ExcessHet=3.0103;FS=11.791;MLEAC=1;MLEAF=0.500;MQ=41.77;MQRankSum=1.405;QD=17.63;ReadPosRankSum=0.381;SOR=1.474	GT:AD:DP:GQ:PL	0/1:38,36:74:99:1333,0,1366
chrV	360729	.	C	T	953.77	PASS	AC=1;AF=0.500;AN=2;BaseQRankSum=1.125;ClippingRankSum=0.000;DP=65;ExcessHet=3.0103;FS=6.925;MLEAC=1;MLEAF=0.500;MQ=42.00;MQRankSum=0.000;QD=14.67;ReadPosRankSum=0.941;SOR=0.223	GT:AD:DP:GQ:PL	0/1:37,28:65:99:982,0,1389
chrV	372021	.	G	A	1060.77	PASS	AC=1;AF=0.500;AN=2;BaseQRankSum=-0.495;ClippingRankSum=0.000;DP=59;ExcessHet=3.0103;FS=2.212;MLEAC=1;MLEAF=0.500;MQ=42.00;MQRankSum=0.000;QD=17.98;ReadPosRankSum=0.414;SOR=1.082	GT:AD:DP:GQ:PL	0/1:30,29:59:99:1089,0,1131
chrV	395147	.	C	T	1069.77	PASS	AC=1;AF=0.500;AN=2;BaseQRankSum=0.101;ClippingRankSum=0.000;DP=65;ExcessHet=3.0103;FS=0.938;MLEAC=1;MLEAF=0.500;MQ=41.52;MQRankSum=0.560;QD=16.46;ReadPosRankSum=0.959;SOR=0.544	GT:AD:DP:GQ:PL	0/1:34,31:65:99:1098,0,1202
chrV	397650	.	C	T	1310.77	PASS	AC=1;AF=0.500;AN=2;BaseQRankSum=-0.599;ClippingRankSum=0.000;DP=77;ExcessHet=3.0103;FS=3.089;MLEAC=1;MLEAF=0.500;MQ=42.00;MQRankSum=0.000;QD=17.25;ReadPosRankSum=-0.018;SOR=0.792	GT:AD:DP:GQ:PL	0/1:40,36:76:99:1339,0,1462
chrV	424636	.	G	A	1392.77	PASS	AC=1;AF=0.500;AN=2;BaseQRankSum=0.351;ClippingRankSum=0.000;DP=76;ExcessHet=3.0103;FS=12.409;MLEAC=1;MLEAF=0.500;MQ=41.97;MQRankSum=1.080;QD=18.33;ReadPosRankSum=0.369;SOR=0.144	GT:AD:DP:GQ:PL	0/1:36,40:76:99:1421,0,1331
chrV	424903	.	C	T	1091.77	PASS	AC=1;AF=0.500;AN=2;BaseQRankSum=0.104;ClippingRankSum=0.000;DP=56;ExcessHet=3.0103;FS=9.708;MLEAC=1;MLEAF=0.500;MQ=41.70;MQRankSum=-1.303;QD=19.50;ReadPosRankSum=0.326;SOR=1.162	GT:AD:DP:GQ:PL	0/1:26,30:56:99:1120,0,963
chrV	431208	.	G	A	702.77	PASS	AC=1;AF=0.500;AN=2;BaseQRankSum=-0.874;ClippingRankSum=0.000;DP=60;ExcessHet=3.0103;FS=2.498;MLEAC=1;MLEAF=0.500;MQ=41.75;MQRankSum=-1.113;QD=14.34;ReadPosRankSum=0.796;SOR=1.230	GT:AD:DP:GQ:PL	0/1:28,21:49:99:731,0,1047
chrV	437283	.	G	A	892.77	PASS	AC=1;AF=0.500;AN=2;BaseQRankSum=0.435;ClippingRankSum=0.000;DP=58;ExcessHet=3.0103;FS=5.342;MLEAC=1;MLEAF=0.500;MQ=41.71;MQRankSum=-0.149;QD=15.39;ReadPosRankSum=-0.176;SOR=1.330	GT:AD:DP:GQ:PL	0/1:33,25:58:99:921,0,1221
chrV	442386	.	G	A	972.77	PASS	AC=1;AF=0.500;AN=2;BaseQRankSum=1.541;ClippingRankSum=0.000;DP=68;ExcessHet=3.0103;FS=0.000;MLEAC=1;MLEAF=0.500;MQ=41.79;MQRankSum=-1.150;QD=14.52;ReadPosRankSum=1.213;SOR=0.653	GT:AD:DP:GQ:PL	0/1:39,28:67:99:1001,0,1460
chrV	442696	.	G	A	1562.77	PASS	AC=1;AF=0.500;AN=2;BaseQRankSum=0.126;ClippingRankSum=0.000;DP=73;ExcessHet=3.0103;FS=6.266;MLEAC=1;MLEAF=0.500;MQ=41.80;MQRankSum=-0.807;QD=21.41;ReadPosRankSum=-0.793;SOR=0.708	GT:AD:DP:GQ:PL	0/1:30,43:73:99:1591,0,1078
chrV	474714	.	C	T	976.77	PASS	AC=1;AF=0.500;AN=2;BaseQRankSum=-0.995;ClippingRankSum=0.000;DP=54;ExcessHet=3.0103;FS=0.000;MLEAC=1;MLEAF=0.500;MQ=41.74;MQRankSum=-0.927;QD=18.09;ReadPosRankSum=0.000;SOR=0.811	GT:AD:DP:GQ:PL	0/1:26,28:54:99:1005,0,958
chrV	487127	.	G	A	1032.77	PASS	AC=1;AF=0.500;AN=2;BaseQRankSum=-0.174;ClippingRankSum=0.000;DP=64;ExcessHet=3.0103;FS=3.371;MLEAC=1;MLEAF=0.500;MQ=42.00;MQRankSum=0.000;QD=16.14;ReadPosRankSum=-0.723;SOR=1.035	GT:AD:DP:GQ:PL	0/1:35,29:64:99:1061,0,1310
chrV	492169	.	G	A	1237.77	PASS	AC=1;AF=0.500;AN=2;BaseQRankSum=1.689;ClippingRankSum=0.000;DP=66;ExcessHet=3.0103;FS=3.468;MLEAC=1;MLEAF=0.500;MQ=41.94;MQRankSum=1.171;QD=19.96;ReadPosRankSum=-1.030;SOR=0.478	GT:AD:DP:GQ:PL	0/1:27,35:62:99:1266,0,762
chrV	555726	.	G	A	1242.77	PASS	AC=1;AF=0.500;AN=2;BaseQRankSum=1.406;ClippingRankSum=0.000;DP=69;ExcessHet=3.0103;FS=3.464;MLEAC=1;MLEAF=0.500;MQ=41.79;MQRankSum=-0.986;QD=18.01;ReadPosRankSum=-0.686;SOR=0.366	GT:AD:DP:GQ:PL	0/1:35,34:69:99:1271,0,1310
chrV	562999	.	C	T	1022.77	PASS	AC=1;AF=0.500;AN=2;BaseQRankSum=-0.262;ClippingRankSum=0.000;DP=69;ExcessHet=3.0103;FS=18.329;MLEAC=1;MLEAF=0.500;MQ=41.79;MQRankSum=-1.111;QD=14.82;ReadPosRankSum=-0.630;SOR=1.658	GT:AD:DP:GQ:PL	0/1:39,30:69:99:1051,0,1413
chrVI	61341	.	G	A	943.77	PASS	AC=1;AF=0.500;AN=2;BaseQRankSum=2.055;ClippingRankSum=0.000;DP=57;ExcessHet=3.0103;FS=0.000;MLEAC=1;MLEAF=0.500;MQ=42.00;MQRankSum=0.000;QD=16.56;ReadPosRankSum=1.977;SOR=0.779	GT:AD:DP:GQ:PL	0/1:31,26:57:99:972,0,1168
chrVI	82305	.	G	A	1458.77	PASS	AC=1;AF=0.500;AN=2;BaseQRankSum=1.754;ClippingRankSum=0.000;DP=79;ExcessHet=3.0103;FS=7.655;MLEAC=1;MLEAF=0.500;MQ=42.00;MQRankSum=0.000;QD=18.70;ReadPosRankSum=-0.723;SOR=1.322	GT:AD:DP:GQ:PL	0/1:39,39:78:99:1487,0,1463
chrVI	86628	.	C	T	1361.77	PASS	AC=1;AF=0.500;AN=2;BaseQRankSum=1.382;ClippingRankSum=0.000;DP=64;ExcessHet=3.0103;FS=3.470;MLEAC=1;MLEAF=0.500;MQ=42.00;MQRankSum=0.000;QD=21.28;ReadPosRankSum=-0.386;SOR=1.179	GT:AD:DP:GQ:PL	0/1:28,36:64:99:1390,0,1029
chrVI	94527	.	C	T	967.77	PASS	AC=1;AF=0.500;AN=2;BaseQRankSum=0.000;ClippingRankSum=0.000;DP=58;ExcessHet=3.0103;FS=2.182;MLEAC=1;MLEAF=0.500;MQ=42.00;MQRankSum=0.000;QD=16.69;ReadPosRankSum=0.274;SOR=1.022	GT:AD:DP:GQ:PL	0/1:31,27:58:99:996,0,1185
chrVI	104122	.	C	T	1222.77	PASS	AC=1;AF=0.500;AN=2;BaseQRankSum=0.372;ClippingRankSum=0.000;DP=59;ExcessHet=3.0103;FS=0.000;MLEAC=1;MLEAF=0.500;MQ=41.76;MQRankSum=0.000;QD=21.08;ReadPosRankSum=-1.022;SOR=0.685	GT:AD:DP:GQ:PL	0/1:25,33:58:99:1251,0,870
chrVI	107179	.	C	T	1670.77	PASS	AC=1;AF=0.500;AN=2;BaseQRankSum=-0.938;ClippingRankSum=0.000;DP=79;ExcessHet=3.0103;FS=0.855;MLEAC=1;MLEAF=0.500;MQ=41.79;MQRankSum=-1.187;QD=21.15;ReadPosRankSum=2.069;SOR=0.729	GT:AD:DP:GQ:PL	0/1:33,46:79:99:1699,0,1162
chrVI	107203	.	C	T	1746.77	PASS	AC=1;AF=0.500;AN=2;BaseQRankSum=-0.269;ClippingRankSum=0.000;DP=83;ExcessHet=3.0103;FS=4.278;MLEAC=1;MLEAF=0.500;MQ=41.82;MQRankSum=-0.830;QD=21.05;ReadPosRankSum=0.018;SOR=0.494	GT:AD:DP:GQ:PL	0/1:35,48:83:99:1775,0,1229
chrVI	120942	.	G	A	1329.77	PASS	AC=1;AF=0.500;AN=2;BaseQRankSum=1.799;ClippingRankSum=0.000;DP=73;ExcessHet=3.0103;FS=6.266;MLEAC=1;MLEAF=0.500;MQ=42.00;MQRankSum=0.000;QD=18.22;ReadPosRankSum=0.132;SOR=0.269	GT:AD:DP:GQ:PL	0/1:37,36:73:99:1358,0,1358
chrVI	146213	.	G	A	772.77	PASS	AC=1;AF=0.500;AN=2;BaseQRankSum=0.794;ClippingRankSum=0.000;DP=70;ExcessHet=3.0103;FS=0.000;MLEAC=1;MLEAF=0.500;MQ=42.00;MQRankSum=0.000;QD=11.04;ReadPosRankSum=-1.124;SOR=0.643	GT:AD:DP:GQ:PL	0/1:47,23:70:99:801,0,1799
chrVI	151919	.	G	A	1151.77	PASS	AC=1;AF=0.500;AN=2;BaseQRankSum=-0.763;ClippingRankSum=0.000;DP=63;ExcessHet=3.0103;FS=0.000;MLEAC=1;MLEAF=0.500;MQ=42.00;MQRankSum=0.000;QD=18.28;ReadPosRankSum=-1.535;SOR=0.749	GT:AD:DP:GQ:PL	0/1:31,32:63:99:1180,0,1147
chrVI	157937	.	G	A	1764.77	PASS	AC=1;AF=0.500;AN=2;BaseQRankSum=0.456;ClippingRankSum=0.000;DP=77;ExcessHet=3.0103;FS=3.087;MLEAC=1;MLEAF=0.500;MQ=41.35;MQRankSum=0.421;QD=22.92;ReadPosRankSum=1.073;SOR=0.826	GT:AD:DP:GQ:PL	0/1:30,47:77:99:1793,0,1070
chrVI	169066	.	C	T	1561.77	PASS	AC=1;AF=0.500;AN=2;BaseQRankSum=3.312;ClippingRankSum=0.000;DP=73;ExcessHet=3.0103;FS=6.499;MLEAC=1;MLEAF=0.500;MQ=42.00;MQRankSum=0.000;QD=21.39;ReadPosRankSum=1.716;SOR=0.241	GT:AD:DP:GQ:PL	0/1:31,42:73:99:1590,0,1093
chrVI	176472	.	G	A	1185.77	PASS	AC=1;AF=0.500;AN=2;BaseQRankSum=-1.934;ClippingRankSum=0.000;DP=92;ExcessHet=3.0103;FS=0.809;MLEAC=1;MLEAF=0.500;MQ=42.00;MQRankSum=0.000;QD=12.89;ReadPosRankSum=-0.929;SOR=0.536	GT:AD:DP:GQ:PL	0/1:56,36:92:99:1214,0,2152
chrVI	208530	.	C	T	1379.77	PASS	AC=1;AF=0.500;AN=2;BaseQRankSum=-0.421;ClippingRankSum=0.000;DP=65;ExcessHet=3.0103;FS=13.146;MLEAC=1;MLEAF=0.500;MQ=42.00;MQRankSum=0.000;QD=21.23;ReadPosRankSum=-0.675;SOR=1.290	GT:AD:DP:GQ:PL	0/1:28,37:65:99:1408,0,980
chrVI	209774	.	C	T	1215.77	PASS	AC=1;AF=0.500;AN=2;BaseQRankSum=-0.486;ClippingRankSum=0.000;DP=73;ExcessHet=3.0103;FS=0.881;MLEAC=1;MLEAF=0.500;MQ=41.97;MQRankSum=0.961;QD=16.65;ReadPosRankSum=1.705;SOR=0.557	GT:AD:DP:GQ:PL	0/1:39,34:73:99:1244,0,1465
chrVI	210627	.	C	T	623.77	PASS	AC=1;AF=0.500;AN=2;BaseQRankSum=-0.873;ClippingRankSum=0.000;DP=44;ExcessHet=3.0103;FS=2.931;MLEAC=1;MLEAF=0.500;MQ=41.41;MQRankSum=0.405;QD=14.18;ReadPosRankSum=-0.516;SOR=0.346	GT:AD:DP:GQ:PL	0/1:24,20:44:99:652,0,897
chrVI	213407	.	C	T	711.77	PASS	AC=1;AF=0.500;AN=2;BaseQRankSum=-1.610;ClippingRankSum=0.000;DP=50;ExcessHet=3.0103;FS=0.000;MLEAC=1;MLEAF=0.500;MQ=42.00;MQRankSum=0.000;QD=14.24;ReadPosRankSum=-1.007;SOR=0.632	GT:AD:DP:GQ:PL	0/1:29,21:50:99:740,0,1097
chrVI	215896	.	G	A	1168.77	PASS	AC=1;AF=0.500;AN=2;BaseQRankSum=1.072;ClippingRankSum=0.000;DP=58;ExcessHet=3.0103;FS=0.983;MLEAC=1;MLEAF=0.500;MQ=42.00;MQRankSum=0.000;QD=20.15;ReadPosRankSum=-1.019;SOR=0.557	GT:AD:DP:GQ:PL	0/1:27,31:58:99:1197,0,1002
chrVI	225054	.	G	A	1011.77	PASS	AC=1;AF=0.500;AN=2;BaseQRankSum=0.281;ClippingRankSum=0.000;DP=56;ExcessHet=3.0103;FS=2.354;MLEAC=1;MLEAF=0.500;MQ=41.48;MQRankSum=0.000;QD=18.07;ReadPosRankSum=-1.317;SOR=0.356	GT:AD:DP:GQ:PL	0/1:28,28:56:99:1040,0,1029
chrVI	225795	.	G	A	1613.77	PASS	AC=1;AF=0.500;AN=2;BaseQRankSum=-0.050;ClippingRankSum=0.000;DP=68;ExcessHet=3.0103;FS=0.000;MLEAC=1;MLEAF=0.500;MQ=41.78;MQRankSum=-0.732;QD=23.73;ReadPosRankSum=1.278;SOR=0.664	GT:AD:DP:GQ:PL	0/1:25,43:68:99:1642,0,879
chrVI	228875	.	G	A	952.77	PASS	AC=1;AF=0.500;AN=2;BaseQRankSum=0.315;ClippingRankSum=0.000;DP=47;ExcessHet=3.0103;FS=2.591;MLEAC=1;MLEAF=0.500;MQ=41.70;MQRankSum=-0.856;QD=20.27;ReadPosRankSum=-0.448;SOR=0.321	GT:AD:DP:GQ:PL	0/1:21,26:47:99:981,0,776
chrVI	249600	.	C	T	1262.77	PASS	AC=1;AF=0.500;AN=2;BaseQRankSum=-0.168;ClippingRankSum=0.000;DP=65;ExcessHet=3.0103;FS=0.000;MLEAC=1;MLEAF=0.500;MQ=42.00;MQRankSum=0.000;QD=19.43;ReadPosRankSum=-0.706;SOR=0.715	GT:AD:DP:GQ:PL	0/1:31,34:65:99:1291,0,1166
chrVI	253846	.	C	T	1210.77	PASS	AC=1;AF=0.500;AN=2;BaseQRankSum=-0.448;ClippingRankSum=0.000;DP=85;ExcessHet=3.0103;FS=0.000;MLEAC=1;MLEAF=0.500;MQ=41.83;MQRankSum=-1.143;QD=14.24;ReadPosRankSum=0.709;SOR=0.761	GT:AD:DP:GQ:PL	0/1:49,36:85:99:1239,0,1764
chrVII	14472	.	G	A	1131.77	PASS	AC=1;AF=0.500;AN=2;BaseQRankSum=0.899;ClippingRankSum=0.000;DP=54;ExcessHet=3.0103;FS=0.000;MLEAC=1;MLEAF=0.500;MQ=42.00;MQRankSum=0.000;QD=20.96;ReadPosRankSum=-1.387;SOR=0.559	GT:AD:DP:GQ:PL	0/1:23,31:54:99:1160,0,836
chrVII	63666	.	G	A	948.77	PASS	AC=1;AF=0.500;AN=2;BaseQRankSum=1.530;ClippingRankSum=0.000;DP=64;ExcessHet=3.0103;FS=0.000;MLEAC=1;MLEAF=0.500;MQ=42.00;MQRankSum=0.000;QD=14.82;ReadPosRankSum=-0.185;SOR=0.718	GT:AD:DP:GQ:PL	0/1:37,27:64:99:977,0,1338
chrVII	76288	.	G	A	1589.77	PASS	AC=1;AF=0.500;AN=2;BaseQRankSum=1.130;ClippingRankSum=0.000;DP=68;ExcessHet=3.0103;FS=0.000;MLEAC=1;MLEAF=0.500;MQ=41.58;MQRankSum=1.833;QD=23.38;ReadPosRankSum=-0.007;SOR=0.776	GT:AD:DP:GQ:PL	0/1:26,42:68:99:1618,0,857
chrVII	78980	.	C	T	913.77	PASS	AC=1;AF=0.500;AN=2;BaseQRankSum=1.274;ClippingRankSum=0.000;DP=62;ExcessHet=3.0103;FS=5.128;MLEAC=1;MLEAF=0.500;MQ=42.72;MQRankSum=-1.726;QD=14.74;ReadPosRankSum=0.076;SOR=0.293	GT:AD:DP:GQ:PL	0/1:36,26:62:99:942,0,1305
chrVII	79196	.	C	T	1270.77	PASS	AC=1;AF=0.500;AN=2;BaseQRankSum=-0.493;ClippingRankSum=0.000;DP=60;ExcessHet=3.0103;FS=5.443;MLEAC=1;MLEAF=0.500;MQ=42.00;MQRankSum=0.000;QD=21.18;ReadPosRankSum=-0.797;SOR=0.267	GT:AD:DP:GQ:PL	0/1:25,35:60:99:1299,0,886
chrVII	81763	.	G	A	1473.77	PASS	AC=1;AF=0.500;AN=2;BaseQRankSum=0.230;ClippingRankSum=0.000;DP=77;ExcessHet=3.0103;FS=1.888;MLEAC=1;MLEAF=0.500;MQ=41.60;MQRankSum=-0.426;QD=19.14;ReadPosRankSum=-1.476;SOR=0.458	GT:AD:DP:GQ:PL	0/1:36,41:77:99:1502,0,1253
chrVII	117147	.	G	A	1051.77	PASS	AC=1;AF=0.500;AN=2;BaseQRankSum=-0.958;ClippingRankSum=0.000;DP=55;ExcessHet=3.0103;FS=2.346;MLEAC=1;MLEAF=0.500;MQ=42.00;MQRankSum=0.000;QD=19.12;ReadPosRankSum=0.241;SOR=0.375	GT:AD:DP:GQ:PL	0/1:26,29:55:99:1080,0,966
chrVII	144730	.	C	T	930.77	PASS	AC=1;AF=0.500;AN=2;BaseQRankSum=-0.924;ClippingRankSum=0.000;DP=62;ExcessHet=3.0103;FS=2.318;MLEAC=1;MLEAF=0.500;MQ=41.97;MQRankSum=0.911;QD=15.01;ReadPosRankSum=0.436;SOR=0.392	GT:AD:DP:GQ:PL	0/1:35,27:62:99:959,0,1330
chrVII	156688	.	G	A	1363.77	PASS	AC=1;AF=0.500;AN=2;BaseQRankSum=-1.577;ClippingRankSum=0.000;DP=84;ExcessHet=3.0103;FS=0.827;MLEAC=1;MLEAF=0.500;MQ=41.82;MQRankSum=0.933;QD=16.24;ReadPosRankSum=-1.069;SOR=0.727	GT:AD:DP:GQ:PL	0/1:46,38:84:99:1392,0,1729
chrVII	165041	.	G	A	1051.77	PASS	AC=1;AF=0.500;AN=2;BaseQRankSum=0.257;ClippingRankSum=0.000;DP=58;ExcessHet=3.0103;FS=1.007;MLEAC=1;MLEAF=0.500;MQ=41.75;MQRankSum=1.034;QD=18.13;ReadPosRankSum=-1.431;SOR=0.597	GT:AD:DP:GQ:PL	0/1:29,29:58:99:1080,0,1036
chrVII	165389	.	G	A	1050.77	PASS	AC=1;AF=0.500;AN=2;BaseQRankSum=0.536;ClippingRankSum=0.000;DP=74;ExcessHet=3.0103;FS=8.035;MLEAC=1;MLEAF=0.500;MQ=41.80;MQRankSum=-1.184;QD=14.20;ReadPosRankSum=0.662;SOR=0.726	GT:AD:DP:GQ:PL	0/1:44,30:74:99:1079,0,1688
chrVII	180371	.	G	A	1304.77	PASS	AC=1;AF=0.500;AN=2;BaseQRankSum=-1.013;ClippingRankSum=0.000;DP=71;ExcessHet=3.0103;FS=6.326;MLEAC=1;MLEAF=0.500;MQ=41.97;MQRankSum=1.071;QD=18.38;ReadPosRankSum=-1.445;SOR=1.436	GT:AD:DP:GQ:PL	0/1:34,37:71:99:1333,0,1152
chrVII	181962	.	G	A	1328.77	PASS	AC=1;AF=0.500;AN=2;BaseQRankSum=1.224;ClippingRankSum=0.000;DP=58;ExcessHet=3.0103;FS=3.855;MLEAC=1;MLEAF=0.500;MQ=42.00;MQRankSum=0.000;QD=22.91;ReadPosRankSum=-1.313;SOR=1.362	GT:AD:DP:GQ:PL	0/1:23,35:58:99:1357,0,809
chrVII	187699	.	G	A	1074.77	PASS	AC=1;AF=0.500;AN=2;BaseQRankSum=-0.389;ClippingRankSum=0.000;DP=63;ExcessHet=3.0103;FS=0.962;MLEAC=1;MLEAF=0.500;MQ=41.97;MQRankSum=-0.984;QD=17.06;ReadPosRankSum=0.610;SOR=0.534	GT:AD:DP:GQ:PL	0/1:32,31:63:99:1103,0,1196
chrVII	229050	.	C	T	1129.77	PASS	AC=1;AF=0.500;AN=2;BaseQRankSum=-0.008;ClippingRankSum=0.000;DP=67;ExcessHet=3.0103;FS=0.000;MLEAC=1;MLEAF=0.500;MQ=42.00;MQRankSum=0.000;QD=16.86;ReadPosRankSum=1.883;SOR=0.773	GT:AD:DP:GQ:PL	0/1:36,31:67:99:1158,0,1363
chrVII	252994	.	G	A	1330.77	PASS	AC=1;AF=0.500;AN=2;BaseQRankSum=-0.447;ClippingRankSum=0.000;DP=75;ExcessHet=3.0103;FS=3.186;MLEAC=1;MLEAF=0.500;MQ=41.97;MQRankSum=-0.946;QD=17.98;ReadPosRankSum=-0.913;SOR=1.179	GT:AD:DP:GQ:PL	0/1:36,38:74:99:1359,0,1337
chrVII	321835	.	C	T	1103.77	PASS	AC=1;AF=0.500;AN=2;BaseQRankSum=-0.062;ClippingRankSum=0.000;DP=57;ExcessHet=3.0103;FS=2.212;MLEAC=1;MLEAF=0.500;MQ=41.75;MQRankSum=1.127;QD=19.36;ReadPosRankSum=-0.188;SOR=1.022	GT:AD:DP:GQ:PL	0/1:26,31:57:99:1132,0,899
chrVII	345101	.	G	A	1119.77	PASS	AC=1;AF=0.500;AN=2;BaseQRankSum=-0.372;ClippingRankSum=0.000;DP=67;ExcessHet=3.0103;FS=2.063;MLEAC=1;MLEAF=0.500;MQ=41.57;MQRankSum=-0.107;QD=16.71;ReadPosRankSum=0.398;SOR=1.074	GT:AD:DP:GQ:PL	0/1:37,30:67:99:1148,0,2893
chrVII	345105	.	G	A	1201.77	PASS	AC=1;AF=0.500;AN=2;BaseQRankSum=0.932;ClippingRankSum=0.000;DP=68;ExcessHet=3.0103;FS=1.999;MLEAC=1;MLEAF=0.500;MQ=41.57;MQRankSum=-0.042;QD=17.67;ReadPosRankSum=0.151;SOR=0.976	GT:AD:DP:GQ:PL	0/1:36,32:68:99:1230,0,2848
chrVII	346234	.	C	T	1293.77	PASS	AC=1;AF=0.500;AN=2;BaseQRankSum=2.051;ClippingRankSum=0.000;DP=63;ExcessHet=3.0103;FS=0.949;MLEAC=1;MLEAF=0.500;MQ=42.00;MQRankSum=0.000;QD=20.54;ReadPosRankSum=-1.266;SOR=0.841	GT:AD:DP:GQ:PL	0/1:28,35:63:99:1322,0,1017
chrVII	352050	.	G	A	1034.77	PASS	AC=1;AF=0.500;AN=2;BaseQRankSum=-0.084;ClippingRankSum=0.000;DP=52;ExcessHet=3.0103;FS=3.976;MLEAC=1;MLEAF=0.500;MQ=42.00;MQRankSum=0.000;QD=19.90;ReadPosRankSum=1.040;SOR=1.382	GT:AD:DP:GQ:PL	0/1:24,28:52:99:1063,0,880
chrVII	364933	.	G	A	821.77	PASS	AC=1;AF=0.500;AN=2;BaseQRankSum=-0.943;ClippingRankSum=0.000;DP=56;ExcessHet=3.0103;FS=1.041;MLEAC=1;MLEAF=0.500;MQ=40.57;MQRankSum=0.463;QD=15.22;ReadPosRankSum=-0.602;SOR=0.895	GT:AD:DP:GQ:PL	0/1:30,24:54:99:850,0,1115
chrVII	374044	.	G	A	1477.77	PASS	AC=1;AF=0.500;AN=2;BaseQRankSum=1.403;ClippingRankSum=0.000;DP=63;ExcessHet=3.0103;FS=0.988;MLEAC=1;MLEAF=0.500;MQ=41.77;MQRankSum=-0.752;QD=23.46;ReadPosRankSum=0.358;SOR=0.608	GT:AD:DP:GQ:PL	0/1:24,39:63:99:1506,0,847
chrVII	384242	.	G	A	1114.77	PASS	AC=1;AF=0.500;AN=2;BaseQRankSum=-0.636;ClippingRankSum=0.000;DP=53;ExcessHet=3.0103;FS=7.797;MLEAC=1;MLEAF=0.500;MQ=41.96;MQRankSum=1.180;QD=21.03;ReadPosRankSum=-0.549;SOR=0.678	GT:AD:DP:GQ:PL	0/1:23,30:53:99:1143,0,846
chrVII	388861	.	C	T	1212.77	PASS	AC=1;AF=0.500;AN=2;BaseQRankSum=0.086;ClippingRankSum=0.000;DP=77;ExcessHet=3.0103;FS=3.046;MLEAC=1;MLEAF=0.500;MQ=42.00;MQRankSum=0.000;QD=15.75;ReadPosRankSum=-0.214;SOR=0.732	GT:AD:DP:GQ:PL	0/1:42,35:77:99:1241,0,1455
chrVII	394823	.	G	A	1251.77	PASS	AC=1;AF=0.500;AN=2;BaseQRankSum=-0.861;ClippingRankSum=0.000;DP=70;ExcessHet=3.0103;FS=4.738;MLEAC=1;MLEAF=0.500;MQ=41.97;MQRankSum=1.029;QD=17.88;ReadPosRankSum=0.174;SOR=1.280	GT:AD:DP:GQ:PL	0/1:35,35:70:99:1280,0,1292
chrVII	397728	.	C	T	837.77	PASS	AC=1;AF=0.500;AN=2;BaseQRankSum=-0.008;ClippingRankSum=0.000;DP=64;ExcessHet=3.0103;FS=5.262;MLEAC=1;MLEAF=0.500;MQ=42.00;MQRankSum=0.000;QD=13.09;ReadPosRankSum=0.029;SOR=0.271	GT:AD:DP:GQ:PL	0/1:39,25:64:99:866,0,1433
chrVII	412120	.	G	A	1184.77	PASS	AC=1;AF=0.500;AN=2;BaseQRankSum=0.878;ClippingRankSum=0.000;DP=64;ExcessHet=3.0103;FS=2.137;MLEAC=1;MLEAF=0.500;MQ=42.00;MQRankSum=0.000;QD=18.51;ReadPosRankSum=0.816;SOR=1.095	GT:AD:DP:GQ:PL	0/1:31,33:64:99:1213,0,1123
chrVII	418598	.	G	A	1377.77	PASS	AC=1;AF=0.500;AN=2;BaseQRankSum=-0.132;ClippingRankSum=0.000;DP=68;ExcessHet=3.0103;FS=2.038;MLEAC=1;MLEAF=0.500;MQ=42.00;MQRankSum=0.000;QD=20.26;ReadPosRankSum=-0.173;SOR=1.040	GT:AD:DP:GQ:PL	0/1:30,38:68:99:1406,0,1096
chrVII	440737	.	G	A	708.77	PASS	AC=1;AF=0.500;AN=2;BaseQRankSum=0.982;ClippingRankSum=0.000;DP=54;ExcessHet=3.0103;FS=5.783;MLEAC=1;MLEAF=0.500;MQ=41.57;MQRankSum=-0.325;QD=13.13;ReadPosRankSum=1.445;SOR=1.093	GT:AD:DP:GQ:PL	0/1:33,21:54:99:737,0,1186
chrVII	458986	.	G	A	1204.77	PASS	AC=1;AF=0.500;AN=2;BaseQRankSum=1.370;ClippingRankSum=0.000;DP=77;ExcessHet=3.0103;FS=3.066;MLEAC=1;MLEAF=0.500;MQ=42.00;MQRankSum=0.000;QD=15.65;ReadPosRankSum=-1.138;SOR=0.845	GT:AD:DP:GQ:PL	0/1:43,34:77:99:1233,0,1638
chrVII	478668	.	G	A	1434.77	PASS	AC=1;AF=0.500;AN=2;BaseQRankSum=2.628;ClippingRankSum=0.000;DP=68;ExcessHet=3.0103;FS=0.000;MLEAC=1;MLEAF=0.500;MQ=41.97;MQRankSum=1.155;QD=21.10;ReadPosRankSum=-2.131;SOR=0.693	GT:AD:DP:GQ:PL	0/1:30,38:68:99:1463,0,1008
chrVII	478721	.	G	A	1657.77	PASS	AC=1;AF=0.500;AN=2;BaseQRankSum=0.370;ClippingRankSum=0.000;DP=70;ExcessHet=3.0103;FS=0.945;MLEAC=1;MLEAF=0.500;MQ=41.97;MQRankSum=1.330;QD=23.68;ReadPosRankSum=-0.066;SOR=0.859	GT:AD:DP:GQ:PL	0/1:26,44:70:99:1686,0,923
chrVII	482861	.	G	A	955.77	PASS	AC=1;AF=0.500;AN=2;BaseQRankSum=1.957;ClippingRankSum=0.000;DP=53;ExcessHet=3.0103;FS=1.047;MLEAC=1;MLEAF=0.500;MQ=41.73;MQRankSum=-0.944;QD=18.03;ReadPosRankSum=0.030;SOR=0.641	GT:AD:DP:GQ:PL	0/1:26,27:53:99:984,0,901
chrVII	482942	.	G	A	893.77	PASS	AC=1;AF=0.500;AN=2;BaseQRankSum=-0.063;ClippingRankSum=0.000;DP=62;ExcessHet=3.0103;FS=0.000;MLEAC=1;MLEAF=0.500;MQ=42.00;MQRankSum=0.000;QD=14.42;ReadPosRankSum=-2.799;SOR=0.732	GT:AD:DP:GQ:PL	0/1:36,26:62:99:922,0,1353
chrVII	492315	.	G	A	1068.77	PASS	AC=1;AF=0.500;AN=2;BaseQRankSum=0.852;ClippingRankSum=0.000;DP=68;ExcessHet=3.0103;FS=0.967;MLEAC=1;MLEAF=0.500;MQ=42.00;MQRankSum=0.000;QD=15.72;ReadPosRankSum=1.152;SOR=0.482	GT:AD:DP:GQ:PL	0/1:38,30:68:99:1097,0,1408
chrVII	494055	.	G	A	978.77	PASS	AC=1;AF=0.500;AN=2;BaseQRankSum=0.818;ClippingRankSum=0.000;DP=60;ExcessHet=3.0103;FS=0.996;MLEAC=1;MLEAF=0.500;MQ=41.97;MQRankSum=0.938;QD=16.31;ReadPosRankSum=1.188;SOR=0.498	GT:AD:DP:GQ:PL	0/1:33,27:60:99:1007,0,1231
chrVII	495343	.	C	T	1066.77	PASS	AC=1;AF=0.500;AN=2;BaseQRankSum=-1.411;ClippingRankSum=0.000;DP=68;ExcessHet=3.0103;FS=0.000;MLEAC=1;MLEAF=0.500;MQ=41.78;MQRankSum=-1.063;QD=15.69;ReadPosRankSum=-1.064;SOR=0.703	GT:AD:DP:GQ:PL	0/1:37,31:68:99:1095,0,1426
chrVII	495449	.	C	T	960.77	PASS	AC=1;AF=0.500;AN=2;BaseQRankSum=0.587;ClippingRankSum=0.000;DP=60;ExcessHet=3.0103;FS=7.141;MLEAC=1;MLEAF=0.500;MQ=41.52;MQRankSum=-0.096;QD=16.01;ReadPosRankSum=1.779;SOR=0.623	GT:AD:DP:GQ:PL	0/1:33,27:60:99:989,0,1169
chrVII	521178	.	C	T	824.77	PASS	AC=1;AF=0.500;AN=2;BaseQRankSum=-1.286;ClippingRankSum=0.000;DP=62;ExcessHet=3.0103;FS=0.999;MLEAC=1;MLEAF=0.500;MQ=42.00;MQRankSum=0.000;QD=13.30;ReadPosRankSum=-0.448;SOR=0.925	GT:AD:DP:GQ:PL	0/1:38,24:62:99:853,0,1479
chrVII	534765	.	G	A	1484.77	PASS	AC=1;AF=0.500;AN=2;BaseQRankSum=-0.293;ClippingRankSum=0.000;DP=76;ExcessHet=3.0103;FS=0.000;MLEAC=1;MLEAF=0.500;MQ=41.79;MQRankSum=0.210;QD=19.80;ReadPosRankSum=-0.327;SOR=0.704	GT:AD:DP:GQ:PL	0/1:33,42:75:99:1513,0,1198
chrVII	534803	.	G	A	1590.77	PASS	AC=1;AF=0.500;AN=2;BaseQRankSum=0.622;ClippingRankSum=0.000;DP=76;ExcessHet=3.0103;FS=1.972;MLEAC=1;MLEAF=0.500;MQ=41.78;MQRankSum=0.306;QD=22.41;ReadPosRankSum=0.228;SOR=0.841	GT:AD:DP:GQ:PL	0/1:29,42:71:99:1619,0,1024
chrVII	574951	.	G	A	1097.77	PASS	AC=1;AF=0.500;AN=2;BaseQRankSum=0.717;ClippingRankSum=0.000;DP=69;ExcessHet=3.0103;FS=4.895;MLEAC=1;MLEAF=0.500;MQ=42.00;MQRankSum=0.000;QD=16.63;ReadPosRankSum=-0.169;SOR=0.885	GT:AD:DP:GQ:PL	0/1:35,31:66:99:1126,0,1318
chrVII	591852	.	G	A	917.77	PASS	AC=1;AF=0.500;AN=2;BaseQRankSum=0.940;ClippingRankSum=0.000;DP=61;ExcessHet=3.0103;FS=0.984;MLEAC=1;MLEAF=0.500;MQ=42.00;MQRankSum=0.000;QD=15.05;ReadPosRankSum=-0.979;SOR=0.801	GT:AD:DP:GQ:PL	0/1:35,26:61:99:946,0,1328
chrVII	601577	.	G	A	1047.77	PASS	AC=1;AF=0.500;AN=2;BaseQRankSum=1.583;ClippingRankSum=0.000;DP=58;ExcessHet=3.0103;FS=3.667;MLEAC=1;MLEAF=0.500;MQ=42.00;MQRankSum=0.000;QD=18.06;ReadPosRankSum=0.382;SOR=1.065	GT:AD:DP:GQ:PL	0/1:28,30:58:99:1076,0,998
chrVII	609354	.	G	A	1049.77	PASS	AC=1;AF=0.500;AN=2;BaseQRankSum=0.197;ClippingRankSum=0.000;DP=60;ExcessHet=3.0103;FS=14.215;MLEAC=1;MLEAF=0.500;MQ=42.00;MQRankSum=0.000;QD=17.50;ReadPosRankSum=0.734;SOR=1.116	GT:AD:DP:GQ:PL	0/1:30,30:60:99:1078,0,1030
chrVII	618967	.	G	A	847.77	PASS	AC=1;AF=0.500;AN=2;BaseQRankSum=-0.612;ClippingRankSum=0.000;DP=67;ExcessHet=3.0103;FS=0.000;MLEAC=1;MLEAF=0.500;MQ=41.78;MQRankSum=0.802;QD=12.65;ReadPosRankSum=-0.022;SOR=0.591	GT:AD:DP:GQ:PL	0/1:42,25:67:99:876,0,1612
chrVII	619780	.	G	A	1252.77	PASS	AC=1;AF=0.500;AN=2;BaseQRankSum=-0.213;ClippingRankSum=0.000;DP=71;ExcessHet=3.0103;FS=4.670;MLEAC=1;MLEAF=0.500;MQ=42.00;MQRankSum=0.000;QD=17.64;ReadPosRankSum=-0.274;SOR=0.315	GT:AD:DP:GQ:PL	0/1:35,36:71:99:1281,0,1309
chrVII	621001	.	G	A	1162.77	PASS	AC=1;AF=0.500;AN=2;BaseQRankSum=-0.419;ClippingRankSum=0.000;DP=72;ExcessHet=3.0103;FS=8.085;MLEAC=1;MLEAF=0.500;MQ=41.95;MQRankSum=-0.099;QD=16.15;ReadPosRankSum=-1.660;SOR=1.012	GT:AD:DP:GQ:PL	0/1:39,33:72:99:1191,0,1452
chrVII	621780	.	G	A	1253.77	PASS	AC=1;AF=0.500;AN=2;BaseQRankSum=1.219;ClippingRankSum=0.000;DP=65;ExcessHet=3.0103;FS=2.070;MLEAC=1;MLEAF=0.500;MQ=42.00;MQRankSum=0.000;QD=19.29;ReadPosRankSum=-0.153;SOR=0.999	GT:AD:DP:GQ:PL	0/1:31,34:65:99:1282,0,1107
chrVII	625217	.	C	T	1210.77	PASS	AC=1;AF=0.500;AN=2;BaseQRankSum=-0.204;ClippingRankSum=0.000;DP=75;ExcessHet=3.0103;FS=4.468;MLEAC=1;MLEAF=0.500;MQ=42.00;MQRankSum=0.000;QD=16.14;ReadPosRankSum=-0.230;SOR=0.784	GT:AD:DP:GQ:PL	0/1:41,34:75:99:1239,0,1558
chrVII	639070	.	G	A	1363.77	PASS	AC=1;AF=0.500;AN=2;BaseQRankSum=0.704;ClippingRankSum=0.000;DP=72;ExcessHet=3.0103;FS=1.897;MLEAC=1;MLEAF=0.500;MQ=41.77;MQRankSum=1.484;QD=18.94;ReadPosRankSum=0.950;SOR=0.605	GT:AD:DP:GQ:PL	0/1:35,37:72:99:1392,0,1224
chrVII	647129	.	G	A	864.77	PASS	AC=1;AF=0.500;AN=2;BaseQRankSum=0.125;ClippingRankSum=0.000;DP=47;ExcessHet=3.0103;FS=8.333;MLEAC=1;MLEAF=0.500;MQ=41.70;MQRankSum=-0.936;QD=18.40;ReadPosRankSum=0.077;SOR=0.777	GT:AD:DP:GQ:PL	0/1:23,24:47:99:893,0,863
chrVII	666718	.	G	A	1067.77	PASS	AC=1;AF=0.500;AN=2;BaseQRankSum=-0.864;ClippingRankSum=0.000;DP=69;ExcessHet=3.0103;FS=0.918;MLEAC=1;MLEAF=0.500;MQ=41.77;MQRankSum=1.270;QD=15.47;ReadPosRankSum=0.851;SOR=0.785	GT:AD:DP:GQ:PL	0/1:39,30:69:99:1096,0,1408
chrVII	724158	.	C	T	892.77	PASS	AC=1;AF=0.500;AN=2;BaseQRankSum=0.834;ClippingRankSum=0.000;DP=51;ExcessHet=3.0103;FS=1.069;MLEAC=1;MLEAF=0.500;MQ=41.43;MQRankSum=-0.028;QD=17.51;ReadPosRankSum=-1.022;SOR=0.648	GT:AD:DP:GQ:PL	0/1:26,25:51:99:921,0,964
chrVII	731165	.	C	T	1265.77	PASS	AC=1;AF=0.500;AN=2;BaseQRankSum=-0.914;ClippingRankSum=0.000;DP=66;ExcessHet=3.0103;FS=2.064;MLEAC=1;MLEAF=0.500;MQ=41.96;MQRankSum=1.093;QD=19.18;ReadPosRankSum=-0.329;SOR=0.959	GT:AD:DP:GQ:PL	0/1:31,35:66:99:1294,0,1162
chrVII	733520	.	G	A	969.77	PASS	AC=1;AF=0.500;AN=2;BaseQRankSum=1.203;ClippingRankSum=0.000;DP=62;ExcessHet=3.0103;FS=5.148;MLEAC=1;MLEAF=0.500;MQ=41.73;MQRankSum=-0.139;QD=15.64;ReadPosRankSum=0.545;SOR=0.683	GT:AD:DP:GQ:PL	0/1:35,27:62:99:998,0,1318
chrVII	739158	.	C	T	1314.77	PASS	AC=1;AF=0.500;AN=2;BaseQRankSum=2.285;ClippingRankSum=0.000;DP=70;ExcessHet=3.0103;FS=0.910;MLEAC=1;MLEAF=0.500;MQ=41.52;MQRankSum=0.015;QD=18.78;ReadPosRankSum=-2.604;SOR=0.569	GT:AD:DP:GQ:PL	0/1:34,36:70:99:1343,0,1253
chrVII	769796	.	G	A	699.77	PASS	AC=1;AF=0.500;AN=2;BaseQRankSum=0.302;ClippingRankSum=0.000;DP=59;ExcessHet=3.0103;FS=15.349;MLEAC=1;MLEAF=0.500;MQ=42.00;MQRankSum=0.000;QD=11.86;ReadPosRankSum=-0.715;SOR=1.735	GT:AD:DP:GQ:PL	0/1:38,21:59:99:728,0,1418
chrVII	802358	.	G	A	468.77	PASS	AC=1;AF=0.500;AN=2;BaseQRankSum=-0.024;ClippingRankSum=0.000;DP=65;ExcessHet=3.0103;FS=2.176;MLEAC=1;MLEAF=0.500;MQ=42.00;MQRankSum=0.000;QD=7.44;ReadPosRankSum=1.385;SOR=0.534	GT:AD:DP:GQ:PL	0/1:38,25:63:99:497,0,1373
chrVII	836698	.	G	A	1217.77	PASS	AC=1;AF=0.500;AN=2;BaseQRankSum=-0.055;ClippingRankSum=0.000;DP=79;ExcessHet=3.0103;FS=7.930;MLEAC=1;MLEAF=0.500;MQ=42.00;MQRankSum=0.000;QD=15.41;ReadPosRankSum=-0.625;SOR=0.237	GT:AD:DP:GQ:PL	0/1:44,35:79:99:1246,0,1622
chrVII	857400	.	G	A	1211.77	PASS	AC=1;AF=0.500;AN=2;BaseQRankSum=-0.675;ClippingRankSum=0.000;DP=73;ExcessHet=3.0103;FS=7.896;MLEAC=1;MLEAF=0.500;MQ=41.56;MQRankSum=0.341;QD=16.60;ReadPosRankSum=1.327;SOR=0.238	GT:AD:DP:GQ:PL	0/1:39,34:73:99:1240,0,1450
chrVII	859754	.	G	A	1555.77	PASS	AC=1;AF=0.500;AN=2;BaseQRankSum=-1.542;ClippingRankSum=0.000;DP=77;ExcessHet=3.0103;FS=4.545;MLEAC=1;MLEAF=0.500;MQ=41.97;MQRankSum=-0.863;QD=20.20;ReadPosRankSum=-0.957;SOR=1.289	GT:AD:DP:GQ:PL	0/1:34,43:77:99:1584,0,1230
chrVII	867575	.	C	T	1069.77	PASS	AC=1;AF=0.500;AN=2;BaseQRankSum=1.219;ClippingRankSum=0.000;DP=71;ExcessHet=3.0103;FS=0.912;MLEAC=1;MLEAF=0.500;MQ=42.00;MQRankSum=0.000;QD=15.07;ReadPosRankSum=0.173;SOR=0.850	GT:AD:DP:GQ:PL	0/1:41,30:71:99:1098,0,1520
chrVII	878044	.	G	A	1037.77	PASS	AC=1;AF=0.500;AN=2;BaseQRankSum=1.580;ClippingRankSum=0.000;DP=66;ExcessHet=3.0103;FS=3.399;MLEAC=1;MLEAF=0.500;MQ=41.76;MQRankSum=-1.588;QD=15.72;ReadPosRankSum=-0.601;SOR=0.728	GT:AD:DP:GQ:PL	0/1:37,29:66:99:1066,0,1418
chrVII	878181	.	G	A	1311.77	PASS	AC=1;AF=0.500;AN=2;BaseQRankSum=0.246;ClippingRankSum=0.000;DP=65;ExcessHet=3.0103;FS=0.000;MLEAC=1;MLEAF=0.500;MQ=41.77;MQRankSum=1.130;QD=20.50;ReadPosRankSum=-0.862;SOR=0.662	GT:AD:DP:GQ:PL	0/1:29,35:64:99:1340,0,1033
chrVII	880189	.	C	T	1028.77	PASS	AC=1;AF=0.500;AN=2;BaseQRankSum=0.573;ClippingRankSum=0.000;DP=75;ExcessHet=3.0103;FS=0.880;MLEAC=1;MLEAF=0.500;MQ=41.97;MQRankSum=0.844;QD=13.72;ReadPosRankSum=0.751;SOR=0.824	GT:AD:DP:GQ:PL	0/1:45,30:75:99:1057,0,1666
chrVII	883838	.	G	A	1228.77	PASS	AC=1;AF=0.500;AN=2;BaseQRankSum=0.963;ClippingRankSum=0.000;DP=70;ExcessHet=3.0103;FS=18.677;MLEAC=1;MLEAF=0.500;MQ=42.00;MQRankSum=0.000;QD=18.07;ReadPosRankSum=-1.321;SOR=1.984	GT:AD:DP:GQ:PL	0/1:34,34:68:99:1257,0,1224
chrVII	889461	.	C	T	1197.77	PASS	AC=1;AF=0.500;AN=2;BaseQRankSum=-0.270;ClippingRankSum=0.000;DP=64;ExcessHet=3.0103;FS=11.038;MLEAC=1;MLEAF=0.500;MQ=41.78;MQRankSum=1.096;QD=18.72;ReadPosRankSum=-0.836;SOR=1.040	GT:AD:DP:GQ:PL	0/1:30,34:64:99:1226,0,1089
chrVII	911475	.	C	T	1059.77	PASS	AC=1;AF=0.500;AN=2;BaseQRankSum=0.588;ClippingRankSum=0.000;DP=64;ExcessHet=3.0103;FS=2.114;MLEAC=1;MLEAF=0.500;MQ=41.77;MQRankSum=0.942;QD=16.56;ReadPosRankSum=-0.796;SOR=0.425	GT:AD:DP:GQ:PL	0/1:35,29:64:99:1088,0,1296
chrVII	916814	.	G	A	1233.77	PASS	AC=1;AF=0.500;AN=2;BaseQRankSum=-0.179;ClippingRankSum=0.000;DP=74;ExcessHet=3.0103;FS=12.215;MLEAC=1;MLEAF=0.500;MQ=42.00;MQRankSum=0.000;QD=16.67;ReadPosRankSum=0.297;SOR=0.595	GT:AD:DP:GQ:PL	0/1:40,34:74:99:1262,0,1485
chrVII	920501	.	C	T	1726.77	PASS	AC=1;AF=0.500;AN=2;BaseQRankSum=0.512;ClippingRankSum=0.000;DP=86;ExcessHet=3.0103;FS=0.817;MLEAC=1;MLEAF=0.500;MQ=41.83;MQRankSum=-0.888;QD=20.08;ReadPosRankSum=1.146;SOR=0.861	GT:AD:DP:GQ:PL	0/1:39,47:86:99:1755,0,1409
chrVII	932039	.	C	T	561.77	PASS	AC=1;AF=0.500;AN=2;BaseQRankSum=-2.293;ClippingRankSum=0.000;DP=59;ExcessHet=3.0103;FS=7.925;MLEAC=1;MLEAF=0.500;MQ=41.97;MQRankSum=0.708;QD=9.69;ReadPosRankSum=-0.705;SOR=1.419	GT:AD:DP:GQ:PL	0/1:40,18:58:99:590,0,1586
chrVII	932194	.	C	T	667.77	PASS	AC=1;AF=0.500;AN=2;BaseQRankSum=-1.762;ClippingRankSum=0.000;DP=63;ExcessHet=3.0103;FS=0.000;MLEAC=1;MLEAF=0.500;MQ=41.77;MQRankSum=-1.184;QD=13.36;ReadPosRankSum=-0.585;SOR=0.610	GT:AD:DP:GQ:PL	0/1:30,20:50:99:696,0,1144
chrVII	940289	.	C	T	1127.77	PASS	AC=1;AF=0.500;AN=2;BaseQRankSum=0.798;ClippingRankSum=0.000;DP=65;ExcessHet=3.0103;FS=3.459;MLEAC=1;MLEAF=0.500;MQ=41.53;MQRankSum=0.560;QD=17.35;ReadPosRankSum=0.360;SOR=1.239	GT:AD:DP:GQ:PL	0/1:34,31:65:99:1156,0,1241
chrVII	944557	.	G	A	1100.77	PASS	AC=1;AF=0.500;AN=2;BaseQRankSum=-0.235;ClippingRankSum=0.000;DP=61;ExcessHet=3.0103;FS=0.984;MLEAC=1;MLEAF=0.500;MQ=41.77;MQRankSum=1.049;QD=18.05;ReadPosRankSum=0.777;SOR=0.515	GT:AD:DP:GQ:PL	0/1:30,31:61:99:1129,0,1098
chrVII	969034	.	G	A	1032.77	PASS	AC=1;AF=0.500;AN=2;BaseQRankSum=-1.109;ClippingRankSum=0.000;DP=62;ExcessHet=3.0103;FS=8.643;MLEAC=1;MLEAF=0.500;MQ=41.30;MQRankSum=-1.799;QD=16.66;ReadPosRankSum=-0.103;SOR=1.224	GT:AD:DP:GQ:PL	0/1:32,30:62:99:1061,0,1194
chrVII	970105	.	C	T	1248.77	PASS	AC=1;AF=0.500;AN=2;BaseQRankSum=-1.098;ClippingRankSum=0.000;DP=76;ExcessHet=3.0103;FS=4.473;MLEAC=1;MLEAF=0.500;MQ=42.00;MQRankSum=0.000;QD=16.43;ReadPosRankSum=1.820;SOR=0.643	GT:AD:DP:GQ:PL	0/1:41,35:76:99:1277,0,1543
chrVII	995595	.	C	T	890.77	PASS	AC=1;AF=0.500;AN=2;BaseQRankSum=-1.294;ClippingRankSum=0.000;DP=68;ExcessHet=3.0103;FS=0.933;MLEAC=1;MLEAF=0.500;MQ=41.79;MQRankSum=0.817;QD=13.10;ReadPosRankSum=-1.755;SOR=0.846	GT:AD:DP:GQ:PL	0/1:42,26:68:99:919,0,1621
chrVII	996238	.	G	A	1002.77	PASS	AC=1;AF=0.500;AN=2;BaseQRankSum=1.044;ClippingRankSum=0.000;DP=64;ExcessHet=3.0103;FS=6.833;MLEAC=1;MLEAF=0.500;MQ=42.00;MQRankSum=0.000;QD=15.67;ReadPosRankSum=1.568;SOR=0.499	GT:AD:DP:GQ:PL	0/1:36,28:64:99:1031,0,1311
chrVII	999330	.	G	A	1360.77	PASS	AC=1;AF=0.500;AN=2;BaseQRankSum=0.570;ClippingRankSum=0.000;DP=81;ExcessHet=3.0103;FS=5.750;MLEAC=1;MLEAF=0.500;MQ=42.00;MQRankSum=0.000;QD=16.80;ReadPosRankSum=-0.552;SOR=1.104	GT:AD:DP:GQ:PL	0/1:43,38:81:99:1389,0,1604
chrVII	1024385	.	C	T	1370.77	PASS	AC=1;AF=0.500;AN=2;BaseQRankSum=-0.271;ClippingRankSum=0.000;DP=72;ExcessHet=3.0103;FS=0.000;MLEAC=1;MLEAF=0.500;MQ=42.00;MQRankSum=0.000;QD=19.04;ReadPosRankSum=0.830;SOR=0.671	GT:AD:DP:GQ:PL	0/1:34,38:72:99:1399,0,1246
chrVII	1038724	.	C	T	1319.77	PASS	AC=1;AF=0.500;AN=2;BaseQRankSum=1.233;ClippingRankSum=0.000;DP=77;ExcessHet=3.0103;FS=0.859;MLEAC=1;MLEAF=0.500;MQ=41.79;MQRankSum=-0.056;QD=17.14;ReadPosRankSum=-0.245;SOR=0.859	GT:AD:DP:GQ:PL	0/1:40,37:77:99:1348,0,1470
chrVII	1043556	.	G	A	957.77	PASS	AC=1;AF=0.500;AN=2;BaseQRankSum=0.743;ClippingRankSum=0.000;DP=53;ExcessHet=3.0103;FS=0.000;MLEAC=1;MLEAF=0.500;MQ=41.96;MQRankSum=1.057;QD=18.07;ReadPosRankSum=1.044;SOR=0.765	GT:AD:DP:GQ:PL	0/1:26,27:53:99:986,0,926
chrVII	1061671	.	C	T	1138.77	PASS	AC=1;AF=0.500;AN=2;BaseQRankSum=0.036;ClippingRankSum=0.000;DP=71;ExcessHet=3.0103;FS=0.000;MLEAC=1;MLEAF=0.500;MQ=42.00;MQRankSum=0.000;QD=16.04;ReadPosRankSum=-1.235;SOR=0.646	GT:AD:DP:GQ:PL	0/1:39,32:71:99:1167,0,1479
chrVII	1063179	.	G	A	1243.77	PASS	AC=1;AF=0.500;AN=2;BaseQRankSum=-1.244;ClippingRankSum=0.000;DP=70;ExcessHet=3.0103;FS=6.407;MLEAC=1;MLEAF=0.500;MQ=42.00;MQRankSum=0.000;QD=17.77;ReadPosRankSum=-0.098;SOR=0.463	GT:AD:DP:GQ:PL	0/1:36,34:70:99:1272,0,1346
chrVIII	48022	.	G	A	1262.77	PASS	AC=1;AF=0.500;AN=2;BaseQRankSum=0.345;ClippingRankSum=0.000;DP=65;ExcessHet=3.0103;FS=0.938;MLEAC=1;MLEAF=0.500;MQ=41.97;MQRankSum=-0.895;QD=19.43;ReadPosRankSum=-1.087;SOR=0.869	GT:AD:DP:GQ:PL	0/1:30,35:65:99:1291,0,1061
chrVIII	50566	.	G	A	976.77	PASS	AC=1;AF=0.500;AN=2;BaseQRankSum=0.848;ClippingRankSum=0.000;DP=74;ExcessHet=3.0103;FS=3.290;MLEAC=1;MLEAF=0.500;MQ=42.00;MQRankSum=0.000;QD=13.20;ReadPosRankSum=-1.418;SOR=0.357	GT:AD:DP:GQ:PL	0/1:46,28:74:99:1005,0,1767
chrVIII	53439	.	C	T	1489.77	PASS	AC=1;AF=0.500;AN=2;BaseQRankSum=-0.099;ClippingRankSum=0.000;DP=65;ExcessHet=3.0103;FS=0.000;MLEAC=1;MLEAF=0.500;MQ=41.97;MQRankSum=1.256;QD=22.92;ReadPosRankSum=-0.560;SOR=0.743	GT:AD:DP:GQ:PL	0/1:26,39:65:99:1518,0,944
chrVIII	93135	.	C	T	1448.77	PASS	AC=1;AF=0.500;AN=2;BaseQRankSum=-1.768;ClippingRankSum=0.000;DP=88;ExcessHet=3.0103;FS=2.830;MLEAC=1;MLEAF=0.500;MQ=42.00;MQRankSum=0.000;QD=16.46;ReadPosRankSum=2.351;SOR=0.507	GT:AD:DP:GQ:PL	0/1:47,41:88:99:1477,0,1745
chrVIII	134406	.	G	A	1250.77	PASS	AC=1;AF=0.500;AN=2;BaseQRankSum=-0.532;ClippingRankSum=0.000;DP=64;ExcessHet=3.0103;FS=3.540;MLEAC=1;MLEAF=0.500;MQ=41.14;MQRankSum=-0.700;QD=20.17;ReadPosRankSum=-0.596;SOR=1.209	GT:AD:DP:GQ:PL	0/1:27,35:62:99:1279,0,969
chrVIII	139793	.	G	A	1149.77	PASS	AC=1;AF=0.500;AN=2;BaseQRankSum=0.244;ClippingRankSum=0.000;DP=67;ExcessHet=3.0103;FS=0.952;MLEAC=1;MLEAF=0.500;MQ=41.97;MQRankSum=-0.985;QD=17.16;ReadPosRankSum=1.029;SOR=0.542	GT:AD:DP:GQ:PL	0/1:34,33:67:99:1178,0,1252
chrVIII	170725	.	C	T	3475.77	PASS	AC=2;AF=1.00;AN=2;DP=81;ExcessHet=3.0103;FS=0.000;MLEAC=2;MLEAF=1.00;MQ=41.98;QD=32.92;SOR=0.995	GT:AD:DP:GQ:PL	1/1:0,81:81:99:3504,244,0
chrVIII	176803	.	C	T	935.77	PASS	AC=1;AF=0.500;AN=2;BaseQRankSum=-0.364;ClippingRankSum=0.000;DP=52;ExcessHet=3.0103;FS=0.000;MLEAC=1;MLEAF=0.500;MQ=42.21;MQRankSum=-1.042;QD=18.00;ReadPosRankSum=-0.259;SOR=0.693	GT:AD:DP:GQ:PL	0/1:24,28:52:99:964,0,815
chrVIII	209629	.	C	T	764.77	PASS	AC=1;AF=0.500;AN=2;BaseQRankSum=1.829;ClippingRankSum=0.000;DP=61;ExcessHet=3.0103;FS=9.733;MLEAC=1;MLEAF=0.500;MQ=42.00;MQRankSum=0.000;QD=12.54;ReadPosRankSum=-0.246;SOR=2.030	GT:AD:DP:GQ:PL	0/1:38,23:61:99:793,0,1466
chrVIII	302023	.	C	T	1510.77	PASS	AC=1;AF=0.500;AN=2;BaseQRankSum=-2.599;ClippingRankSum=0.000;DP=70;ExcessHet=3.0103;FS=3.329;MLEAC=1;MLEAF=0.500;MQ=42.00;MQRankSum=0.000;QD=21.58;ReadPosRankSum=-1.864;SOR=0.705	GT:AD:DP:GQ:PL	0/1:28,42:70:99:1539,0,1021
chrVIII	361732	.	C	T	1348.77	PASS	AC=1;AF=0.500;AN=2;BaseQRankSum=1.236;ClippingRankSum=0.000;DP=74;ExcessHet=3.0103;FS=0.000;MLEAC=1;MLEAF=0.500;MQ=42.00;MQRankSum=0.000;QD=18.23;ReadPosRankSum=-1.519;SOR=0.595	GT:AD:DP:GQ:PL	0/1:37,37:74:99:1377,0,1365
chrVIII	362109	.	C	T	1184.77	PASS	AC=1;AF=0.500;AN=2;BaseQRankSum=1.349;ClippingRankSum=0.000;DP=78;ExcessHet=3.0103;FS=0.000;MLEAC=1;MLEAF=0.500;MQ=42.00;MQRankSum=0.000;QD=15.19;ReadPosRankSum=1.467;SOR=0.718	GT:AD:DP:GQ:PL	0/1:44,34:78:99:1213,0,1620
chrVIII	371135	.	C	T	1135.77	PASS	AC=1;AF=0.500;AN=2;BaseQRankSum=-1.355;ClippingRankSum=0.000;DP=65;ExcessHet=3.0103;FS=0.942;MLEAC=1;MLEAF=0.500;MQ=41.32;MQRankSum=-0.577;QD=17.47;ReadPosRankSum=-1.994;SOR=0.888	GT:AD:DP:GQ:PL	0/1:33,32:65:99:1164,0,1245
chrVIII	375885	.	C	T	1533.77	PASS	AC=1;AF=0.500;AN=2;BaseQRankSum=0.383;ClippingRankSum=0.000;DP=79;ExcessHet=3.0103;FS=11.607;MLEAC=1;MLEAF=0.500;MQ=41.63;MQRankSum=1.534;QD=19.41;ReadPosRankSum=1.404;SOR=0.525	GT:AD:DP:GQ:PL	0/1:37,42:79:99:1562,0,1302
chrVIII	381545	.	C	T	1086.77	PASS	AC=1;AF=0.500;AN=2;BaseQRankSum=1.620;ClippingRankSum=0.000;DP=69;ExcessHet=3.0103;FS=0.912;MLEAC=1;MLEAF=0.500;MQ=42.00;MQRankSum=0.000;QD=15.75;ReadPosRankSum=0.663;SOR=0.667	GT:AD:DP:GQ:PL	0/1:38,31:69:99:1115,0,1425
chrVIII	383453	.	C	T	1476.77	PASS	AC=1;AF=0.500;AN=2;BaseQRankSum=0.189;ClippingRankSum=0.000;DP=78;ExcessHet=3.0103;FS=4.393;MLEAC=1;MLEAF=0.500;MQ=42.00;MQRankSum=0.000;QD=18.93;ReadPosRankSum=-0.483;SOR=1.092	GT:AD:DP:GQ:PL	0/1:38,40:78:99:1505,0,1416
chrVIII	384435	.	G	A	1584.77	PASS	AC=1;AF=0.500;AN=2;BaseQRankSum=-0.128;ClippingRankSum=0.000;DP=75;ExcessHet=3.0103;FS=0.000;MLEAC=1;MLEAF=0.500;MQ=42.00;MQRankSum=0.000;QD=21.13;ReadPosRankSum=0.882;SOR=0.682	GT:AD:DP:GQ:PL	0/1:32,43:75:99:1613,0,1159
chrVIII	411106	.	C	T	1296.77	PASS	AC=1;AF=0.500;AN=2;BaseQRankSum=-0.433;ClippingRankSum=0.000;DP=64;ExcessHet=3.0103;FS=3.506;MLEAC=1;MLEAF=0.500;MQ=41.77;MQRankSum=-0.834;QD=20.58;ReadPosRankSum=-1.439;SOR=0.550	GT:AD:DP:GQ:PL	0/1:27,36:63:99:1325,0,920
chrVIII	423692	.	C	T	1191.77	PASS	AC=1;AF=0.500;AN=2;BaseQRankSum=0.038;ClippingRankSum=0.000;DP=56;ExcessHet=3.0103;FS=5.699;MLEAC=1;MLEAF=0.500;MQ=42.00;MQRankSum=0.000;QD=21.28;ReadPosRankSum=-1.922;SOR=0.223	GT:AD:DP:GQ:PL	0/1:24,32:56:99:1220,0,911
chrVIII	423695	.	C	T	852.77	PASS	AC=1;AF=0.500;AN=2;BaseQRankSum=1.824;ClippingRankSum=0.000;DP=59;ExcessHet=3.0103;FS=5.547;MLEAC=1;MLEAF=0.500;MQ=42.00;MQRankSum=0.000;QD=14.45;ReadPosRankSum=1.661;SOR=1.539	GT:AD:DP:GQ:PL	0/1:35,24:59:99:881,0,1375
chrVIII	423721	.	C	T	1121.77	PASS	AC=1;AF=0.500;AN=2;BaseQRankSum=-2.694;ClippingRankSum=0.000;DP=60;ExcessHet=3.0103;FS=0.000;MLEAC=1;MLEAF=0.500;MQ=42.00;MQRankSum=0.000;QD=18.70;ReadPosRankSum=0.728;SOR=0.662	GT:AD:DP:GQ:PL	0/1:28,32:60:99:1150,0,1043
chrVIII	451301	.	C	T	1047.77	PASS	AC=1;AF=0.500;AN=2;BaseQRankSum=2.328;ClippingRankSum=0.000;DP=66;ExcessHet=3.0103;FS=4.782;MLEAC=1;MLEAF=0.500;MQ=41.79;MQRankSum=0.916;QD=15.88;ReadPosRankSum=0.139;SOR=0.975	GT:AD:DP:GQ:PL	0/1:37,29:66:99:1076,0,1364
chrVIII	461896	.	C	T	965.77	PASS	AC=1;AF=0.500;AN=2;BaseQRankSum=0.763;ClippingRankSum=0.000;DP=60;ExcessHet=3.0103;FS=2.198;MLEAC=1;MLEAF=0.500;MQ=42.00;MQRankSum=0.000;QD=16.10;ReadPosRankSum=0.432;SOR=0.412	GT:AD:DP:GQ:PL	0/1:33,27:60:99:994,0,1251
chrVIII	517505	.	C	T	1018.77	PASS	AC=1;AF=0.500;AN=2;BaseQRankSum=-0.267;ClippingRankSum=0.000;DP=72;ExcessHet=3.0103;FS=2.021;MLEAC=1;MLEAF=0.500;MQ=42.00;MQRankSum=0.000;QD=14.15;ReadPosRankSum=0.194;SOR=1.071	GT:AD:DP:GQ:PL	0/1:43,29:72:99:1047,0,1644
chrIX	25976	.	G	A	619.77	PASS	AC=1;AF=0.500;AN=2;BaseQRankSum=0.645;ClippingRankSum=0.000;DP=42;ExcessHet=3.0103;FS=1.684;MLEAC=1;MLEAF=0.500;MQ=40.50;MQRankSum=1.295;QD=14.76;ReadPosRankSum=1.816;SOR=1.358	GT:AD:DP:GQ:PL	0/1:24,18:42:99:648,0,883
chrIX	37295	.	G	A	1519.77	PASS	AC=1;AF=0.500;AN=2;BaseQRankSum=-0.118;ClippingRankSum=0.000;DP=76;ExcessHet=3.0103;FS=3.132;MLEAC=1;MLEAF=0.500;MQ=42.00;MQRankSum=0.000;QD=20.00;ReadPosRankSum=-1.830;SOR=1.118	GT:AD:DP:GQ:PL	0/1:35,41:76:99:1548,0,1230
chrIX	47043	.	G	A	860.77	PASS	AC=1;AF=0.500;AN=2;BaseQRankSum=0.268;ClippingRankSum=0.000;DP=51;ExcessHet=3.0103;FS=0.000;MLEAC=1;MLEAF=0.500;MQ=41.71;MQRankSum=-0.981;QD=16.88;ReadPosRankSum=1.732;SOR=0.784	GT:AD:DP:GQ:PL	0/1:26,25:51:99:889,0,926
chrIX	53692	.	C	T	718.77	PASS	AC=1;AF=0.500;AN=2;BaseQRankSum=0.903;ClippingRankSum=0.000;DP=50;ExcessHet=3.0103;FS=5.957;MLEAC=1;MLEAF=0.500;MQ=41.70;MQRankSum=-1.135;QD=14.38;ReadPosRankSum=-1.278;SOR=1.480	GT:AD:DP:GQ:PL	0/1:29,21:50:99:747,0,1093
chrIX	84792	.	C	T	1454.77	PASS	AC=1;AF=0.500;AN=2;BaseQRankSum=0.368;ClippingRankSum=0.000;DP=73;ExcessHet=3.0103;FS=0.884;MLEAC=1;MLEAF=0.500;MQ=41.97;MQRankSum=-0.906;QD=19.93;ReadPosRankSum=-1.208;SOR=0.643	GT:AD:DP:GQ:PL	0/1:34,39:73:99:1483,0,1220
chrIX	131186	.	C	T	1205.77	PASS	AC=1;AF=0.500;AN=2;BaseQRankSum=-0.432;ClippingRankSum=0.000;DP=71;ExcessHet=3.0103;FS=3.195;MLEAC=1;MLEAF=0.500;MQ=41.39;MQRankSum=-0.660;QD=16.98;ReadPosRankSum=2.186;SOR=0.832	GT:AD:DP:GQ:PL	0/1:37,34:71:99:1234,0,1380
chrIX	142309	.	C	T	1148.77	PASS	AC=1;AF=0.500;AN=2;BaseQRankSum=0.683;ClippingRankSum=0.000;DP=63;ExcessHet=3.0103;FS=3.442;MLEAC=1;MLEAF=0.500;MQ=41.97;MQRankSum=1.016;QD=18.23;ReadPosRankSum=1.259;SOR=0.482	GT:AD:DP:GQ:PL	0/1:32,31:63:99:1177,0,1194
chrIX	164946	.	G	A	1334.77	PASS	AC=1;AF=0.500;AN=2;BaseQRankSum=0.883;ClippingRankSum=0.000;DP=64;ExcessHet=3.0103;FS=0.000;MLEAC=1;MLEAF=0.500;MQ=42.00;MQRankSum=0.000;QD=20.86;ReadPosRankSum=-0.023;SOR=0.638	GT:AD:DP:GQ:PL	0/1:28,36:64:99:1363,0,999
chrIX	167759	.	C	T	1632.77	PASS	AC=1;AF=0.500;AN=2;BaseQRankSum=0.323;ClippingRankSum=0.000;DP=69;ExcessHet=3.0103;FS=4.964;MLEAC=1;MLEAF=0.500;MQ=41.97;MQRankSum=-0.748;QD=23.66;ReadPosRankSum=1.071;SOR=0.291	GT:AD:DP:GQ:PL	0/1:26,43:69:99:1661,0,914
chrIX	175033	.	G	A	722.77	PASS	AC=1;AF=0.500;AN=2;BaseQRankSum=0.688;ClippingRankSum=0.000;DP=57;ExcessHet=3.0103;FS=1.040;MLEAC=1;MLEAF=0.500;MQ=42.00;MQRankSum=0.000;QD=12.68;ReadPosRankSum=-1.554;SOR=0.693	GT:AD:DP:GQ:PL	0/1:36,21:57:99:751,0,1333
chrIX	175063	.	C	T	1398.77	PASS	AC=1;AF=0.500;AN=2;BaseQRankSum=-0.832;ClippingRankSum=0.000;DP=66;ExcessHet=3.0103;FS=4.872;MLEAC=1;MLEAF=0.500;MQ=41.78;MQRankSum=1.196;QD=21.19;ReadPosRankSum=-1.955;SOR=0.510	GT:AD:DP:GQ:PL	0/1:28,38:66:99:1427,0,1003
chrIX	183124	.	G	A	978.77	PASS	AC=1;AF=0.500;AN=2;BaseQRankSum=-2.457;ClippingRankSum=0.000;DP=55;ExcessHet=3.0103;FS=5.494;MLEAC=1;MLEAF=0.500;MQ=41.74;MQRankSum=1.055;QD=17.80;ReadPosRankSum=0.530;SOR=1.349	GT:AD:DP:GQ:PL	0/1:27,28:55:99:1007,0,995
chrIX	193316	.	G	A	1140.77	PASS	AC=1;AF=0.500;AN=2;BaseQRankSum=0.682;ClippingRankSum=0.000;DP=64;ExcessHet=3.0103;FS=6.730;MLEAC=1;MLEAF=0.500;MQ=42.00;MQRankSum=0.000;QD=17.82;ReadPosRankSum=0.143;SOR=1.519	GT:AD:DP:GQ:PL	0/1:33,31:64:99:1169,0,1224
chrIX	212327	.	G	A	1363.77	PASS	AC=1;AF=0.500;AN=2;BaseQRankSum=-0.522;ClippingRankSum=0.000;DP=73;ExcessHet=3.0103;FS=1.933;MLEAC=1;MLEAF=0.500;MQ=42.00;MQRankSum=0.000;QD=18.68;ReadPosRankSum=0.445;SOR=0.965	GT:AD:DP:GQ:PL	0/1:35,38:73:99:1392,0,1306
chrIX	216642	.	C	T	936.77	PASS	AC=1;AF=0.500;AN=2;BaseQRankSum=1.364;ClippingRankSum=0.000;DP=57;ExcessHet=3.0103;FS=14.585;MLEAC=1;MLEAF=0.500;MQ=42.00;MQRankSum=0.000;QD=16.43;ReadPosRankSum=0.916;SOR=1.083	GT:AD:DP:GQ:PL	0/1:30,27:57:99:965,0,1083
chrIX	226094	.	G	A	1011.77	PASS	AC=1;AF=0.500;AN=2;BaseQRankSum=0.454;ClippingRankSum=0.000;DP=77;ExcessHet=3.0103;FS=1.912;MLEAC=1;MLEAF=0.500;MQ=41.97;MQRankSum=0.826;QD=13.14;ReadPosRankSum=-0.238;SOR=0.726	GT:AD:DP:GQ:PL	0/1:47,30:77:99:1040,0,1808
chrIX	243351	.	C	T	1082.77	PASS	AC=1;AF=0.500;AN=2;BaseQRankSum=0.979;ClippingRankSum=0.000;DP=53;ExcessHet=3.0103;FS=18.762;MLEAC=1;MLEAF=0.500;MQ=42.00;MQRankSum=0.000;QD=20.43;ReadPosRankSum=0.970;SOR=0.448	GT:AD:DP:GQ:PL	0/1:24,29:53:99:1111,0,858
chrIX	249992	.	C	T	1346.77	PASS	AC=1;AF=0.500;AN=2;BaseQRankSum=0.080;ClippingRankSum=0.000;DP=72;ExcessHet=3.0103;FS=0.000;MLEAC=1;MLEAF=0.500;MQ=42.00;MQRankSum=0.000;QD=18.71;ReadPosRankSum=0.463;SOR=0.690	GT:AD:DP:GQ:PL	0/1:35,37:72:99:1375,0,1193
chrIX	255657	.	G	A	1354.77	PASS	AC=1;AF=0.500;AN=2;BaseQRankSum=2.380;ClippingRankSum=0.000;DP=72;ExcessHet=3.0103;FS=1.955;MLEAC=1;MLEAF=0.500;MQ=42.00;MQRankSum=0.000;QD=18.82;ReadPosRankSum=0.965;SOR=0.734	GT:AD:DP:GQ:PL	0/1:35,37:72:99:1383,0,1275
chrIX	256859	.	C	T	1073.77	PASS	AC=1;AF=0.500;AN=2;BaseQRankSum=1.140;ClippingRankSum=0.000;DP=69;ExcessHet=3.0103;FS=1.983;MLEAC=1;MLEAF=0.500;MQ=41.97;MQRankSum=-1.111;QD=15.56;ReadPosRankSum=0.115;SOR=0.478	GT:AD:DP:GQ:PL	0/1:39,30:69:99:1102,0,1496
chrIX	257136	.	C	T	1525.77	PASS	AC=1;AF=0.500;AN=2;BaseQRankSum=-0.082;ClippingRankSum=0.000;DP=85;ExcessHet=3.0103;FS=0.000;MLEAC=1;MLEAF=0.500;MQ=42.00;MQRankSum=0.000;QD=17.95;ReadPosRankSum=0.749;SOR=0.653	GT:AD:DP:GQ:PL	0/1:43,42:85:99:1554,0,1603
chrIX	257828	.	C	T	1576.77	PASS	AC=1;AF=0.500;AN=2;BaseQRankSum=0.898;ClippingRankSum=0.000;DP=78;ExcessHet=3.0103;FS=3.057;MLEAC=1;MLEAF=0.500;MQ=41.79;MQRankSum=0.183;QD=20.21;ReadPosRankSum=0.394;SOR=1.019	GT:AD:DP:GQ:PL	0/1:35,43:78:99:1605,0,1166
chrIX	271472	.	C	T	1646.77	PASS	AC=1;AF=0.500;AN=2;BaseQRankSum=1.510;ClippingRankSum=0.000;DP=78;ExcessHet=3.0103;FS=3.039;MLEAC=1;MLEAF=0.500;MQ=41.81;MQRankSum=1.163;QD=21.11;ReadPosRankSum=0.250;SOR=0.412	GT:AD:DP:GQ:PL	0/1:34,44:78:99:1675,0,1210
chrIX	282978	.	G	A	1377.77	PASS	AC=1;AF=0.500;AN=2;BaseQRankSum=0.991;ClippingRankSum=0.000;DP=68;ExcessHet=3.0103;FS=2.084;MLEAC=1;MLEAF=0.500;MQ=41.79;MQRankSum=1.141;QD=20.56;ReadPosRankSum=2.353;SOR=1.096	GT:AD:DP:GQ:PL	0/1:30,37:67:99:1406,0,1050
chrIX	318118	.	G	A	1434.77	PASS	AC=1;AF=0.500;AN=2;BaseQRankSum=0.797;ClippingRankSum=0.000;DP=70;ExcessHet=3.0103;FS=6.337;MLEAC=1;MLEAF=0.500;MQ=42.00;MQRankSum=0.000;QD=20.79;ReadPosRankSum=0.041;SOR=1.080	GT:AD:DP:GQ:PL	0/1:31,38:69:99:1463,0,1145
chrIX	323784	.	C	T	1418.77	PASS	AC=1;AF=0.500;AN=2;BaseQRankSum=-0.706;ClippingRankSum=0.000;DP=71;ExcessHet=3.0103;FS=2.009;MLEAC=1;MLEAF=0.500;MQ=41.94;MQRankSum=0.161;QD=19.98;ReadPosRankSum=0.024;SOR=1.075	GT:AD:DP:GQ:PL	0/1:32,39:71:99:1447,0,1174
chrIX	410691	.	C	T	1270.77	PASS	AC=1;AF=0.500;AN=2;BaseQRankSum=0.053;ClippingRankSum=0.000;DP=87;ExcessHet=3.0103;FS=4.074;MLEAC=1;MLEAF=0.500;MQ=41.84;MQRankSum=-1.139;QD=14.61;ReadPosRankSum=0.649;SOR=0.688	GT:AD:DP:GQ:PL	0/1:50,37:87:99:1299,0,1897
chrIX	423055	.	C	T	1384.77	PASS	AC=1;AF=0.500;AN=2;BaseQRankSum=1.033;ClippingRankSum=0.000;DP=75;ExcessHet=3.0103;FS=0.000;MLEAC=1;MLEAF=0.500;MQ=41.80;MQRankSum=1.040;QD=18.46;ReadPosRankSum=1.752;SOR=0.735	GT:AD:DP:GQ:PL	0/1:37,38:75:99:1413,0,1362
chrIX	429415	.	C	T	1273.77	PASS	AC=1;AF=0.500;AN=2;BaseQRankSum=0.966;ClippingRankSum=0.000;DP=72;ExcessHet=3.0103;FS=1.910;MLEAC=1;MLEAF=0.500;MQ=41.52;MQRankSum=0.409;QD=17.69;ReadPosRankSum=2.695;SOR=0.938	GT:AD:DP:GQ:PL	0/1:37,35:72:99:1302,0,1354
chrX	42131	.	G	A	1619.77	PASS	AC=1;AF=0.500;AN=2;BaseQRankSum=0.149;ClippingRankSum=0.000;DP=74;ExcessHet=3.0103;FS=4.494;MLEAC=1;MLEAF=0.500;MQ=41.80;MQRankSum=1.205;QD=21.89;ReadPosRankSum=-1.118;SOR=0.615	GT:AD:DP:GQ:PL	0/1:31,43:74:99:1648,0,1112
chrX	56080	.	G	A	980.77	PASS	AC=1;AF=0.500;AN=2;BaseQRankSum=-2.221;ClippingRankSum=0.000;DP=59;ExcessHet=3.0103;FS=5.511;MLEAC=1;MLEAF=0.500;MQ=41.76;MQRankSum=-1.018;QD=16.62;ReadPosRankSum=-0.473;SOR=1.565	GT:AD:DP:GQ:PL	0/1:31,28:59:99:1009,0,1192
chrX	74971	.	C	T	1400.77	PASS	AC=1;AF=0.500;AN=2;BaseQRankSum=-0.537;ClippingRankSum=0.000;DP=73;ExcessHet=3.0103;FS=1.916;MLEAC=1;MLEAF=0.500;MQ=40.91;MQRankSum=-2.292;QD=19.19;ReadPosRankSum=-1.059;SOR=0.950	GT:AD:DP:GQ:PL	0/1:33,40:73:99:1429,0,1201
chrX	83158	.	G	A	1155.77	PASS	AC=1;AF=0.500;AN=2;BaseQRankSum=0.239;ClippingRankSum=0.000;DP=69;ExcessHet=3.0103;FS=0.912;MLEAC=1;MLEAF=0.500;MQ=41.58;MQRankSum=-1.467;QD=16.75;ReadPosRankSum=-2.358;SOR=0.880	GT:AD:DP:GQ:PL	0/1:36,33:69:99:1184,0,1331
chrX	89074	.	C	T	1284.77	PASS	AC=1;AF=0.500;AN=2;BaseQRankSum=-0.101;ClippingRankSum=0.000;DP=65;ExcessHet=3.0103;FS=3.565;MLEAC=1;MLEAF=0.500;MQ=41.77;MQRankSum=-0.895;QD=19.77;ReadPosRankSum=-0.229;SOR=1.288	GT:AD:DP:GQ:PL	0/1:30,35:65:99:1313,0,1119
chrX	90768	.	C	T	1638.77	PASS	AC=1;AF=0.500;AN=2;BaseQRankSum=1.186;ClippingRankSum=0.000;DP=78;ExcessHet=3.0103;FS=3.333;MLEAC=1;MLEAF=0.500;MQ=41.60;MQRankSum=-0.378;QD=21.01;ReadPosRankSum=0.857;SOR=0.358	GT:AD:DP:GQ:PL	0/1:34,44:78:99:1667,0,1209
chrX	120401	.	C	T	1550.77	PASS	AC=1;AF=0.500;AN=2;BaseQRankSum=0.955;ClippingRankSum=0.000;DP=70;ExcessHet=3.0103;FS=3.321;MLEAC=1;MLEAF=0.500;MQ=41.57;MQRankSum=2.107;QD=22.15;ReadPosRankSum=0.265;SOR=0.363	GT:AD:DP:GQ:PL	0/1:29,41:70:99:1579,0,993
chrX	121584	.	C	T	1073.77	PASS	AC=1;AF=0.500;AN=2;BaseQRankSum=-0.315;ClippingRankSum=0.000;DP=49;ExcessHet=3.0103;FS=0.000;MLEAC=1;MLEAF=0.500;MQ=41.70;MQRankSum=-0.789;QD=21.91;ReadPosRankSum=1.017;SOR=0.760	GT:AD:DP:GQ:PL	0/1:20,29:49:99:1102,0,728
chrX	139211	.	C	T	717.77	PASS	AC=1;AF=0.500;AN=2;BaseQRankSum=-0.514;ClippingRankSum=0.000;DP=60;ExcessHet=3.0103;FS=17.713;MLEAC=1;MLEAF=0.500;MQ=41.73;MQRankSum=-0.395;QD=11.96;ReadPosRankSum=0.433;SOR=1.847	GT:AD:DP:GQ:PL	0/1:38,22:60:99:746,0,1494
chrX	158135	.	C	T	701.77	PASS	AC=1;AF=0.500;AN=2;BaseQRankSum=-2.446;ClippingRankSum=0.000;DP=51;ExcessHet=3.0103;FS=2.418;MLEAC=1;MLEAF=0.500;MQ=41.72;MQRankSum=0.911;QD=13.76;ReadPosRankSum=-0.650;SOR=1.043	GT:AD:DP:GQ:PL	0/1:29,22:51:99:730,0,1093
chrX	161822	.	C	T	1407.77	PASS	AC=1;AF=0.500;AN=2;BaseQRankSum=1.948;ClippingRankSum=0.000;DP=72;ExcessHet=3.0103;FS=0.898;MLEAC=1;MLEAF=0.500;MQ=42.00;MQRankSum=0.000;QD=19.55;ReadPosRankSum=-1.741;SOR=0.803	GT:AD:DP:GQ:PL	0/1:33,39:72:99:1436,0,1126
chrX	173065	.	G	A	1159.77	PASS	AC=1;AF=0.500;AN=2;BaseQRankSum=-0.841;ClippingRankSum=0.000;DP=65;ExcessHet=3.0103;FS=0.000;MLEAC=1;MLEAF=0.500;MQ=41.94;MQRankSum=-0.044;QD=17.84;ReadPosRankSum=0.191;SOR=0.663	GT:AD:DP:GQ:PL	0/1:34,31:65:99:1188,0,1327
chrX	173071	.	G	A	1175.77	PASS	AC=1;AF=0.500;AN=2;BaseQRankSum=0.213;ClippingRankSum=0.000;DP=62;ExcessHet=3.0103;FS=0.976;MLEAC=1;MLEAF=0.500;MQ=41.94;MQRankSum=-0.069;QD=18.96;ReadPosRankSum=0.014;SOR=0.495	GT:AD:DP:GQ:PL	0/1:33,29:62:99:1204,0,1290
chrX	173077	.	G	A	1256.77	PASS	AC=1;AF=0.500;AN=2;BaseQRankSum=0.740;ClippingRankSum=0.000;DP=64;ExcessHet=3.0103;FS=0.958;MLEAC=1;MLEAF=0.500;MQ=41.91;MQRankSum=0.660;QD=19.64;ReadPosRankSum=0.793;SOR=0.946	GT:AD:DP:GQ:PL	0/1:31,33:64:99:1285,0,1237
chrX	173079	.	G	A	1256.77	PASS	AC=1;AF=0.500;AN=2;BaseQRankSum=1.544;ClippingRankSum=0.000;DP=63;ExcessHet=3.0103;FS=2.124;MLEAC=1;MLEAF=0.500;MQ=41.91;MQRankSum=0.578;QD=19.95;ReadPosRankSum=1.589;SOR=1.054	GT:AD:DP:GQ:PL	0/1:32,31:63:99:1285,0,1237
chrX	173080	.	G	A	1163.77	PASS	AC=1;AF=0.500;AN=2;BaseQRankSum=-2.365;ClippingRankSum=0.000;DP=63;ExcessHet=3.0103;FS=2.124;MLEAC=1;MLEAF=0.500;MQ=41.91;MQRankSum=-0.540;QD=18.47;ReadPosRankSum=-1.541;SOR=0.428	GT:AD:DP:GQ:PL	0/1:31,32:63:99:1192,0,1290
chrX	180369	.	G	A	1303.77	PASS	AC=1;AF=0.500;AN=2;BaseQRankSum=0.915;ClippingRankSum=0.000;DP=74;ExcessHet=3.0103;FS=1.938;MLEAC=1;MLEAF=0.500;MQ=42.00;MQRankSum=0.000;QD=17.62;ReadPosRankSum=0.836;SOR=0.958	GT:AD:DP:GQ:PL	0/1:38,36:74:99:1332,0,1408
chrX	214626	.	C	T	994.77	PASS	AC=1;AF=0.500;AN=2;BaseQRankSum=1.434;ClippingRankSum=0.000;DP=57;ExcessHet=3.0103;FS=1.037;MLEAC=1;MLEAF=0.500;MQ=42.00;MQRankSum=0.000;QD=17.45;ReadPosRankSum=1.594;SOR=0.963	GT:AD:DP:GQ:PL	0/1:30,27:57:99:1023,0,1123
chrX	223633	.	G	A	1342.77	PASS	AC=1;AF=0.500;AN=2;BaseQRankSum=-1.379;ClippingRankSum=0.000;DP=72;ExcessHet=3.0103;FS=1.964;MLEAC=1;MLEAF=0.500;MQ=41.80;MQRankSum=-0.918;QD=18.65;ReadPosRankSum=0.912;SOR=1.040	GT:AD:DP:GQ:PL	0/1:34,38:72:99:1371,0,1272
chrX	227960	.	G	A	1879.77	PASS	AC=1;AF=0.500;AN=2;BaseQRankSum=0.950;ClippingRankSum=0.000;DP=94;ExcessHet=3.0103;FS=3.905;MLEAC=1;MLEAF=0.500;MQ=42.00;MQRankSum=0.000;QD=20.00;ReadPosRankSum=-2.027;SOR=1.136	GT:AD:DP:GQ:PL	0/1:42,52:94:99:1908,0,1456
chrX	228089	.	C	T	1471.77	PASS	AC=1;AF=0.500;AN=2;BaseQRankSum=0.848;ClippingRankSum=0.000;DP=71;ExcessHet=3.0103;FS=12.633;MLEAC=1;MLEAF=0.500;MQ=41.59;MQRankSum=1.593;QD=20.73;ReadPosRankSum=0.905;SOR=0.621	GT:AD:DP:GQ:PL	0/1:32,39:71:99:1500,0,1137
chrX	228448	.	G	A	1491.77	PASS	AC=1;AF=0.500;AN=2;BaseQRankSum=-0.316;ClippingRankSum=0.000;DP=70;ExcessHet=3.0103;FS=0.918;MLEAC=1;MLEAF=0.500;MQ=42.00;MQRankSum=0.000;QD=21.31;ReadPosRankSum=-0.952;SOR=0.902	GT:AD:DP:GQ:PL	0/1:30,40:70:99:1520,0,1098
chrX	261369	.	C	T	1363.77	PASS	AC=1;AF=0.500;AN=2;BaseQRankSum=-0.326;ClippingRankSum=0.000;DP=71;ExcessHet=3.0103;FS=0.906;MLEAC=1;MLEAF=0.500;MQ=41.59;MQRankSum=-1.307;QD=19.21;ReadPosRankSum=0.673;SOR=0.523	GT:AD:DP:GQ:PL	0/1:33,38:71:99:1392,0,1180
chrX	262659	.	G	A	1059.77	PASS	AC=1;AF=0.500;AN=2;BaseQRankSum=1.411;ClippingRankSum=0.000;DP=65;ExcessHet=3.0103;FS=2.073;MLEAC=1;MLEAF=0.500;MQ=42.00;MQRankSum=0.000;QD=16.30;ReadPosRankSum=0.383;SOR=0.936	GT:AD:DP:GQ:PL	0/1:35,30:65:99:1088,0,1305
chrX	264367	.	G	A	1445.77	PASS	AC=1;AF=0.500;AN=2;BaseQRankSum=0.257;ClippingRankSum=0.000;DP=76;ExcessHet=3.0103;FS=2.062;MLEAC=1;MLEAF=0.500;MQ=41.97;MQRankSum=1.053;QD=19.02;ReadPosRankSum=-1.388;SOR=0.454	GT:AD:DP:GQ:PL	0/1:37,39:76:99:1474,0,1356
chrX	290907	.	G	A	867.77	PASS	AC=1;AF=0.500;AN=2;BaseQRankSum=1.023;ClippingRankSum=0.000;DP=70;ExcessHet=3.0103;FS=0.933;MLEAC=1;MLEAF=0.500;MQ=41.79;MQRankSum=-1.312;QD=12.40;ReadPosRankSum=0.336;SOR=0.563	GT:AD:DP:GQ:PL	0/1:45,25:70:99:896,0,3097
chrX	370631	.	C	T	1602.77	PASS	AC=1;AF=0.500;AN=2;BaseQRankSum=0.034;ClippingRankSum=0.000;DP=77;ExcessHet=3.0103;FS=1.854;MLEAC=1;MLEAF=0.500;MQ=41.97;MQRankSum=1.181;QD=20.82;ReadPosRankSum=-0.896;SOR=0.919	GT:AD:DP:GQ:PL	0/1:33,44:77:99:1631,0,1137
chrX	378385	.	C	T	1194.77	PASS	AC=1;AF=0.500;AN=2;BaseQRankSum=0.728;ClippingRankSum=0.000;DP=76;ExcessHet=3.0103;FS=5.008;MLEAC=1;MLEAF=0.500;MQ=41.38;MQRankSum=0.503;QD=15.72;ReadPosRankSum=0.815;SOR=0.298	GT:AD:DP:GQ:PL	0/1:42,34:76:99:1223,0,1532
chrX	392178	.	G	A	1156.77	PASS	AC=1;AF=0.500;AN=2;BaseQRankSum=-0.210;ClippingRankSum=0.000;DP=67;ExcessHet=3.0103;FS=0.000;MLEAC=1;MLEAF=0.500;MQ=41.79;MQRankSum=-1.016;QD=17.27;ReadPosRankSum=-0.288;SOR=0.759	GT:AD:DP:GQ:PL	0/1:35,32:67:99:1185,0,1314
chrX	397380	.	G	A	1357.77	PASS	AC=1;AF=0.500;AN=2;BaseQRankSum=1.257;ClippingRankSum=0.000;DP=72;ExcessHet=3.0103;FS=17.218;MLEAC=1;MLEAF=0.500;MQ=41.77;MQRankSum=-1.365;QD=18.86;ReadPosRankSum=-1.357;SOR=0.617	GT:AD:DP:GQ:PL	0/1:35,37:72:99:1386,0,1265
chrX	401628	.	G	A	1189.77	PASS	AC=1;AF=0.500;AN=2;BaseQRankSum=-0.629;ClippingRankSum=0.000;DP=60;ExcessHet=3.0103;FS=0.000;MLEAC=1;MLEAF=0.500;MQ=42.00;MQRankSum=0.000;QD=19.83;ReadPosRankSum=-0.124;SOR=0.662	GT:AD:DP:GQ:PL	0/1:28,32:60:99:1218,0,1016
chrX	405227	.	C	T	1325.77	PASS	AC=1;AF=0.500;AN=2;BaseQRankSum=0.911;ClippingRankSum=0.000;DP=63;ExcessHet=3.0103;FS=2.164;MLEAC=1;MLEAF=0.500;MQ=41.77;MQRankSum=-0.834;QD=21.04;ReadPosRankSum=-1.579;SOR=1.115	GT:AD:DP:GQ:PL	0/1:27,36:63:99:1354,0,973
chrX	409354	.	C	T	1116.77	PASS	AC=1;AF=0.500;AN=2;BaseQRankSum=1.074;ClippingRankSum=0.000;DP=68;ExcessHet=3.0103;FS=0.000;MLEAC=1;MLEAF=0.500;MQ=42.00;MQRankSum=0.000;QD=16.42;ReadPosRankSum=-0.341;SOR=0.742	GT:AD:DP:GQ:PL	0/1:37,31:68:99:1145,0,1395
chrX	424440	.	G	A	3147.77	PASS	AC=2;AF=1.00;AN=2;DP=77;ExcessHet=3.0103;FS=0.000;MLEAC=2;MLEAF=1.00;MQ=40.86;QD=28.48;SOR=0.693	GT:AD:DP:GQ:PL	1/1:0,74:74:99:3176,223,0
chrX	432401	.	C	T	1058.77	PASS	AC=1;AF=0.500;AN=2;BaseQRankSum=1.602;ClippingRankSum=0.000;DP=60;ExcessHet=3.0103;FS=5.057;MLEAC=1;MLEAF=0.500;MQ=41.52;MQRankSum=-0.048;QD=17.65;ReadPosRankSum=-0.146;SOR=1.222	GT:AD:DP:GQ:PL	0/1:31,29:60:99:1087,0,1146
chrX	456099	.	C	T	936.77	PASS	AC=1;AF=0.500;AN=2;BaseQRankSum=1.516;ClippingRankSum=0.000;DP=71;ExcessHet=3.0103;FS=0.000;MLEAC=1;MLEAF=0.500;MQ=42.00;MQRankSum=0.000;QD=13.19;ReadPosRankSum=-1.778;SOR=0.608	GT:AD:DP:GQ:PL	0/1:43,28:71:99:965,0,1611
chrX	469111	.	C	T	1135.77	PASS	AC=1;AF=0.500;AN=2;BaseQRankSum=-1.633;ClippingRankSum=0.000;DP=75;ExcessHet=3.0103;FS=0.000;MLEAC=1;MLEAF=0.500;MQ=41.81;MQRankSum=0.913;QD=15.14;ReadPosRankSum=1.693;SOR=0.596	GT:AD:DP:GQ:PL	0/1:42,33:75:99:1164,0,1575
chrX	484523	.	C	T	1175.77	PASS	AC=1;AF=0.500;AN=2;BaseQRankSum=-1.521;ClippingRankSum=0.000;DP=68;ExcessHet=3.0103;FS=6.269;MLEAC=1;MLEAF=0.500;MQ=42.00;MQRankSum=0.000;QD=17.29;ReadPosRankSum=0.753;SOR=1.089	GT:AD:DP:GQ:PL	0/1:35,33:68:99:1204,0,1264
chrX	500535	.	G	A	948.77	PASS	AC=1;AF=0.500;AN=2;BaseQRankSum=1.677;ClippingRankSum=0.000;DP=53;ExcessHet=3.0103;FS=2.316;MLEAC=1;MLEAF=0.500;MQ=42.00;MQRankSum=0.000;QD=17.90;ReadPosRankSum=-0.243;SOR=0.689	GT:AD:DP:GQ:PL	0/1:27,26:53:99:977,0,977
chrX	515376	.	C	T	1156.77	PASS	AC=1;AF=0.500;AN=2;BaseQRankSum=0.963;ClippingRankSum=0.000;DP=69;ExcessHet=3.0103;FS=0.918;MLEAC=1;MLEAF=0.500;MQ=42.00;MQRankSum=0.000;QD=16.76;ReadPosRankSum=1.868;SOR=0.892	GT:AD:DP:GQ:PL	0/1:36,33:69:99:1185,0,1284
chrX	517533	.	G	A	1541.77	PASS	AC=1;AF=0.500;AN=2;BaseQRankSum=-1.549;ClippingRankSum=0.000;DP=71;ExcessHet=3.0103;FS=4.659;MLEAC=1;MLEAF=0.500;MQ=41.79;MQRankSum=1.198;QD=21.72;ReadPosRankSum=0.020;SOR=0.333	GT:AD:DP:GQ:PL	0/1:30,41:71:99:1570,0,1079
chrX	572050	.	G	A	257.77	PASS	AC=1;AF=0.500;AN=2;BaseQRankSum=-0.676;ClippingRankSum=0.000;DP=13;ExcessHet=3.0103;FS=2.276;MLEAC=1;MLEAF=0.500;MQ=41.85;MQRankSum=0.869;QD=19.83;ReadPosRankSum=-0.947;SOR=1.034	GT:AD:DP:GQ:PL	0/1:5,8:13:99:286,0,179
chrX	586708	.	C	T	1207.77	PASS	AC=1;AF=0.500;AN=2;BaseQRankSum=-1.397;ClippingRankSum=0.000;DP=63;ExcessHet=3.0103;FS=2.095;MLEAC=1;MLEAF=0.500;MQ=41.74;MQRankSum=0.113;QD=19.17;ReadPosRankSum=0.199;SOR=0.783	GT:AD:DP:GQ:PL	0/1:30,33:63:99:1236,0,1049
chrX	594788	.	C	T	1416.77	PASS	AC=1;AF=0.500;AN=2;BaseQRankSum=-0.092;ClippingRankSum=0.000;DP=83;ExcessHet=3.0103;FS=1.901;MLEAC=1;MLEAF=0.500;MQ=41.66;MQRankSum=1.357;QD=17.07;ReadPosRankSum=-0.118;SOR=0.452	GT:AD:DP:GQ:PL	0/1:44,39:83:99:1445,0,1610
chrX	620499	.	C	T	901.77	PASS	AC=1;AF=0.500;AN=2;BaseQRankSum=0.815;ClippingRankSum=0.000;DP=67;ExcessHet=3.0103;FS=2.041;MLEAC=1;MLEAF=0.500;MQ=41.96;MQRankSum=0.022;QD=13.46;ReadPosRankSum=1.362;SOR=0.605	GT:AD:DP:GQ:PL	0/1:40,27:67:99:930,0,1483
chrX	622600	.	G	A	1298.77	PASS	AC=1;AF=0.500;AN=2;BaseQRankSum=-1.202;ClippingRankSum=0.000;DP=62;ExcessHet=3.0103;FS=0.000;MLEAC=1;MLEAF=0.500;MQ=41.97;MQRankSum=-0.817;QD=20.95;ReadPosRankSum=-0.114;SOR=0.656	GT:AD:DP:GQ:PL	0/1:26,36:62:99:1327,0,933
chrX	641577	.	C	T	1009.77	PASS	AC=1;AF=0.500;AN=2;BaseQRankSum=-0.538;ClippingRankSum=0.000;DP=58;ExcessHet=3.0103;FS=2.392;MLEAC=1;MLEAF=0.500;MQ=41.75;MQRankSum=1.034;QD=17.41;ReadPosRankSum=0.981;SOR=1.219	GT:AD:DP:GQ:PL	0/1:29,29:58:99:1038,0,1042
chrX	649825	.	C	T	1296.77	PASS	AC=1;AF=0.500;AN=2;BaseQRankSum=0.969;ClippingRankSum=0.000;DP=69;ExcessHet=3.0103;FS=6.381;MLEAC=1;MLEAF=0.500;MQ=42.00;MQRankSum=0.000;QD=18.79;ReadPosRankSum=-1.416;SOR=1.253	GT:AD:DP:GQ:PL	0/1:34,35:69:99:1325,0,1225
chrX	662966	.	G	A	1468.77	PASS	AC=1;AF=0.500;AN=2;BaseQRankSum=0.198;ClippingRankSum=0.000;DP=63;ExcessHet=3.0103;FS=7.071;MLEAC=1;MLEAF=0.500;MQ=41.97;MQRankSum=1.352;QD=23.31;ReadPosRankSum=0.049;SOR=0.799	GT:AD:DP:GQ:PL	0/1:23,40:63:99:1497,0,768
chrX	663756	.	C	T	915.77	PASS	AC=1;AF=0.500;AN=2;BaseQRankSum=-2.062;ClippingRankSum=0.000;DP=54;ExcessHet=3.0103;FS=7.686;MLEAC=1;MLEAF=0.500;MQ=42.00;MQRankSum=0.000;QD=16.96;ReadPosRankSum=0.928;SOR=1.452	GT:AD:DP:GQ:PL	0/1:27,27:54:99:944,0,999
chrX	663773	.	C	T	894.77	PASS	AC=1;AF=0.500;AN=2;BaseQRankSum=0.847;ClippingRankSum=0.000;DP=54;ExcessHet=3.0103;FS=10.000;MLEAC=1;MLEAF=0.500;MQ=42.00;MQRankSum=0.000;QD=16.57;ReadPosRankSum=0.529;SOR=0.883	GT:AD:DP:GQ:PL	0/1:29,25:54:99:923,0,1094
chrX	682349	.	C	T	1519.77	PASS	AC=1;AF=0.500;AN=2;BaseQRankSum=1.427;ClippingRankSum=0.000;DP=77;ExcessHet=3.0103;FS=4.437;MLEAC=1;MLEAF=0.500;MQ=41.97;MQRankSum=1.093;QD=19.74;ReadPosRankSum=1.750;SOR=0.421	GT:AD:DP:GQ:PL	0/1:36,41:77:99:1548,0,1320
chrX	703032	.	G	A	1253.77	PASS	AC=1;AF=0.500;AN=2;BaseQRankSum=-0.446;ClippingRankSum=0.000;DP=75;ExcessHet=3.0103;FS=0.000;MLEAC=1;MLEAF=0.500;MQ=42.00;MQRankSum=0.000;QD=17.17;ReadPosRankSum=-0.306;SOR=0.767	GT:AD:DP:GQ:PL	0/1:38,35:73:99:1282,0,1428
chrX	708483	.	C	T	1093.77	PASS	AC=1;AF=0.500;AN=2;BaseQRankSum=0.999;ClippingRankSum=0.000;DP=63;ExcessHet=3.0103;FS=0.962;MLEAC=1;MLEAF=0.500;MQ=42.00;MQRankSum=0.000;QD=17.36;ReadPosRankSum=1.663;SOR=0.898	GT:AD:DP:GQ:PL	0/1:32,31:63:99:1122,0,1161
chrXI	21314	.	C	T	1412.77	PASS	AC=1;AF=0.500;AN=2;BaseQRankSum=0.332;ClippingRankSum=0.000;DP=76;ExcessHet=3.0103;FS=0.877;MLEAC=1;MLEAF=0.500;MQ=41.61;MQRankSum=-1.368;QD=18.59;ReadPosRankSum=-0.920;SOR=0.902	GT:AD:DP:GQ:PL	0/1:37,39:76:99:1441,0,1383
chrXI	36347	.	C	T	746.77	PASS	AC=1;AF=0.500;AN=2;BaseQRankSum=0.429;ClippingRankSum=0.000;DP=55;ExcessHet=3.0103;FS=4.255;MLEAC=1;MLEAF=0.500;MQ=41.44;MQRankSum=-0.938;QD=13.58;ReadPosRankSum=-1.352;SOR=0.287	GT:AD:DP:GQ:PL	0/1:33,22:55:99:775,0,1208
chrXI	38619	.	G	A	1599.77	PASS	AC=1;AF=0.500;AN=2;BaseQRankSum=-0.634;ClippingRankSum=0.000;DP=71;ExcessHet=3.0103;FS=0.000;MLEAC=1;MLEAF=0.500;MQ=41.80;MQRankSum=-0.778;QD=22.53;ReadPosRankSum=-0.092;SOR=0.606	GT:AD:DP:GQ:PL	0/1:28,43:71:99:1628,0,962
chrXI	42203	.	G	A	1142.77	PASS	AC=1;AF=0.500;AN=2;BaseQRankSum=-0.121;ClippingRankSum=0.000;DP=72;ExcessHet=3.0103;FS=12.448;MLEAC=1;MLEAF=0.500;MQ=41.97;MQRankSum=0.948;QD=15.87;ReadPosRankSum=-0.033;SOR=0.716	GT:AD:DP:GQ:PL	0/1:39,33:72:99:1171,0,1486
chrXI	45699	.	C	T	885.77	PASS	AC=1;AF=0.500;AN=2;BaseQRankSum=-0.960;ClippingRankSum=0.000;DP=55;ExcessHet=3.0103;FS=3.728;MLEAC=1;MLEAF=0.500;MQ=41.96;MQRankSum=-1.059;QD=16.10;ReadPosRankSum=0.220;SOR=0.487	GT:AD:DP:GQ:PL	0/1:30,25:55:99:914,0,1145
chrXI	67647	.	C	T	767.77	PASS	AC=1;AF=0.500;AN=2;BaseQRankSum=-0.721;ClippingRankSum=0.000;DP=51;ExcessHet=3.0103;FS=1.066;MLEAC=1;MLEAF=0.500;MQ=41.72;MQRankSum=0.946;QD=15.05;ReadPosRankSum=-1.478;SOR=0.523	GT:AD:DP:GQ:PL	0/1:28,23:51:99:796,0,1059
chrXI	78041	.	C	T	1114.77	PASS	AC=1;AF=0.500;AN=2;BaseQRankSum=-1.633;ClippingRankSum=0.000;DP=55;ExcessHet=3.0103;FS=3.749;MLEAC=1;MLEAF=0.500;MQ=42.00;MQRankSum=0.000;QD=20.27;ReadPosRankSum=-0.822;SOR=0.830	GT:AD:DP:GQ:PL	0/1:25,30:55:99:1143,0,939
chrXI	78278	.	C	T	857.77	PASS	AC=1;AF=0.500;AN=2;BaseQRankSum=0.222;ClippingRankSum=0.000;DP=52;ExcessHet=3.0103;FS=7.842;MLEAC=1;MLEAF=0.500;MQ=42.00;MQRankSum=0.000;QD=16.50;ReadPosRankSum=0.011;SOR=0.912	GT:AD:DP:GQ:PL	0/1:27,25:52:99:886,0,940
chrXI	80562	.	G	A	993.77	PASS	AC=1;AF=0.500;AN=2;BaseQRankSum=1.034;ClippingRankSum=0.000;DP=64;ExcessHet=3.0103;FS=0.000;MLEAC=1;MLEAF=0.500;MQ=41.94;MQRankSum=-0.157;QD=15.53;ReadPosRankSum=1.446;SOR=0.644	GT:AD:DP:GQ:PL	0/1:36,28:64:99:1022,0,1267
chrXI	104006	.	G	A	928.77	PASS	AC=1;AF=0.500;AN=2;BaseQRankSum=0.917;ClippingRankSum=0.000;DP=48;ExcessHet=3.0103;FS=6.062;MLEAC=1;MLEAF=0.500;MQ=41.96;MQRankSum=1.084;QD=19.35;ReadPosRankSum=-0.257;SOR=0.940	GT:AD:DP:GQ:PL	0/1:23,25:48:99:957,0,859
chrXI	134181	.	C	T	1272.77	PASS	AC=1;AF=0.500;AN=2;BaseQRankSum=-0.858;ClippingRankSum=0.000;DP=63;ExcessHet=3.0103;FS=3.638;MLEAC=1;MLEAF=0.500;MQ=41.77;MQRankSum=-0.862;QD=20.20;ReadPosRankSum=0.008;SOR=1.264	GT:AD:DP:GQ:PL	0/1:28,35:63:99:1301,0,1035
chrXI	141094	.	G	A	1304.77	PASS	AC=1;AF=0.500;AN=2;BaseQRankSum=0.226;ClippingRankSum=0.000;DP=74;ExcessHet=3.0103;FS=0.000;MLEAC=1;MLEAF=0.500;MQ=41.31;MQRankSum=1.033;QD=17.63;ReadPosRankSum=-0.173;SOR=0.709	GT:AD:DP:GQ:PL	0/1:38,36:74:99:1333,0,1360
chrXI	156765	.	G	A	841.77	PASS	AC=1;AF=0.500;AN=2;BaseQRankSum=-1.381;ClippingRankSum=0.000;DP=49;ExcessHet=3.0103;FS=1.093;MLEAC=1;MLEAF=0.500;MQ=41.71;MQRankSum=-0.939;QD=17.18;ReadPosRankSum=-0.095;SOR=0.941	GT:AD:DP:GQ:PL	0/1:24,25:49:99:870,0,866
chrXI	164901	.	C	T	1086.77	PASS	AC=1;AF=0.500;AN=2;BaseQRankSum=-1.910;ClippingRankSum=0.000;DP=60;ExcessHet=3.0103;FS=0.000;MLEAC=1;MLEAF=0.500;MQ=41.97;MQRankSum=-0.811;QD=18.11;ReadPosRankSum=-1.969;SOR=0.743	GT:AD:DP:GQ:PL	0/1:25,35:60:99:1115,0,867
chrXI	179414	.	C	T	1141.77	PASS	AC=1;AF=0.500;AN=2;BaseQRankSum=-0.796;ClippingRankSum=0.000;DP=70;ExcessHet=3.0103;FS=4.766;MLEAC=1;MLEAF=0.500;MQ=41.76;MQRankSum=-0.082;QD=16.31;ReadPosRankSum=0.165;SOR=1.308	GT:AD:DP:GQ:PL	0/1:37,33:70:99:1170,0,1290
chrXI	196014	.	G	A	1146.77	PASS	AC=1;AF=0.500;AN=2;BaseQRankSum=1.017;ClippingRankSum=0.000;DP=69;ExcessHet=3.0103;FS=2.039;MLEAC=1;MLEAF=0.500;MQ=41.97;MQRankSum=-1.046;QD=16.62;ReadPosRankSum=1.570;SOR=1.071	GT:AD:DP:GQ:PL	0/1:37,32:69:99:1175,0,1376
chrXI	203071	.	C	T	1163.77	PASS	AC=1;AF=0.500;AN=2;BaseQRankSum=-0.325;ClippingRankSum=0.000;DP=68;ExcessHet=3.0103;FS=0.923;MLEAC=1;MLEAF=0.500;MQ=41.58;MQRankSum=-0.630;QD=17.37;ReadPosRankSum=0.193;SOR=0.653	GT:AD:DP:GQ:PL	0/1:34,33:67:99:1192,0,1248
chrXI	212208	.	C	T	1077.77	PASS	AC=1;AF=0.500;AN=2;BaseQRankSum=-1.855;ClippingRankSum=0.000;DP=58;ExcessHet=3.0103;FS=0.000;MLEAC=1;MLEAF=0.500;MQ=42.00;MQRankSum=0.000;QD=18.58;ReadPosRankSum=0.109;SOR=0.818	GT:AD:DP:GQ:PL	0/1:28,30:58:99:1106,0,1042
chrXI	220251	.	G	A	1270.77	PASS	AC=1;AF=0.500;AN=2;BaseQRankSum=0.270;ClippingRankSum=0.000;DP=65;ExcessHet=3.0103;FS=6.617;MLEAC=1;MLEAF=0.500;MQ=42.00;MQRankSum=0.000;QD=19.55;ReadPosRankSum=0.382;SOR=0.917	GT:AD:DP:GQ:PL	0/1:31,34:65:99:1299,0,1163
chrXI	227180	.	G	A	1096.77	PASS	AC=1;AF=0.500;AN=2;BaseQRankSum=-0.556;ClippingRankSum=0.000;DP=72;ExcessHet=3.0103;FS=3.229;MLEAC=1;MLEAF=0.500;MQ=41.80;MQRankSum=0.898;QD=15.23;ReadPosRankSum=1.071;SOR=1.149	GT:AD:DP:GQ:PL	0/1:41,31:72:99:1125,0,1494
chrXI	271763	.	C	T	1699.77	PASS	AC=1;AF=0.500;AN=2;BaseQRankSum=0.782;ClippingRankSum=0.000;DP=89;ExcessHet=3.0103;FS=0.000;MLEAC=1;MLEAF=0.500;MQ=41.84;MQRankSum=-0.944;QD=19.10;ReadPosRankSum=-0.427;SOR=0.644	GT:AD:DP:GQ:PL	0/1:43,46:89:99:1728,0,1569
chrXI	278054	.	G	A	1405.77	PASS	AC=1;AF=0.500;AN=2;BaseQRankSum=-0.415;ClippingRankSum=0.000;DP=62;ExcessHet=3.0103;FS=3.539;MLEAC=1;MLEAF=0.500;MQ=41.73;MQRankSum=1.818;QD=22.67;ReadPosRankSum=-0.071;SOR=1.179	GT:AD:DP:GQ:PL	0/1:24,38:62:99:1434,0,834
chrXI	281971	.	C	T	1804.77	PASS	AC=1;AF=0.500;AN=2;BaseQRankSum=1.297;ClippingRankSum=0.000;DP=86;ExcessHet=3.0103;FS=0.000;MLEAC=1;MLEAF=0.500;MQ=41.66;MQRankSum=-1.219;QD=20.99;ReadPosRankSum=0.270;SOR=0.634	GT:AD:DP:GQ:PL	0/1:37,49:86:99:1833,0,1322
chrXI	282895	.	C	T	1571.77	PASS	AC=1;AF=0.500;AN=2;BaseQRankSum=-1.015;ClippingRankSum=0.000;DP=90;ExcessHet=3.0103;FS=0.000;MLEAC=1;MLEAF=0.500;MQ=42.00;MQRankSum=0.000;QD=17.46;ReadPosRankSum=0.503;SOR=0.700	GT:AD:DP:GQ:PL	0/1:47,43:90:99:1600,0,1700
chrXI	282941	.	C	T	1250.77	PASS	AC=1;AF=0.500;AN=2;BaseQRankSum=-1.052;ClippingRankSum=0.000;DP=68;ExcessHet=3.0103;FS=0.000;MLEAC=1;MLEAF=0.500;MQ=42.00;MQRankSum=0.000;QD=18.39;ReadPosRankSum=-0.577;SOR=0.693	GT:AD:DP:GQ:PL	0/1:34,34:68:99:1279,0,1280
chrXI	283517	.	G	A	1080.77	PASS	AC=1;AF=0.500;AN=2;BaseQRankSum=-0.898;ClippingRankSum=0.000;DP=66;ExcessHet=3.0103;FS=8.753;MLEAC=1;MLEAF=0.500;MQ=42.00;MQRankSum=0.000;QD=16.63;ReadPosRankSum=-0.007;SOR=1.474	GT:AD:DP:GQ:PL	0/1:35,30:65:99:1109,0,1323
chrXI	325616	.	G	A	1276.77	PASS	AC=1;AF=0.500;AN=2;BaseQRankSum=1.068;ClippingRankSum=0.000;DP=76;ExcessHet=3.0103;FS=4.473;MLEAC=1;MLEAF=0.500;MQ=41.81;MQRankSum=0.950;QD=16.80;ReadPosRankSum=0.423;SOR=0.643	GT:AD:DP:GQ:PL	0/1:41,35:76:99:1305,0,1535
chrXI	339576	.	C	T	1176.77	PASS	AC=1;AF=0.500;AN=2;BaseQRankSum=0.704;ClippingRankSum=0.000;DP=70;ExcessHet=3.0103;FS=8.043;MLEAC=1;MLEAF=0.500;MQ=42.00;MQRankSum=0.000;QD=16.81;ReadPosRankSum=-0.330;SOR=1.281	GT:AD:DP:GQ:PL	0/1:37,33:70:99:1205,0,1370
chrXI	341240	.	C	T	1039.77	PASS	AC=1;AF=0.500;AN=2;BaseQRankSum=-1.016;ClippingRankSum=0.000;DP=70;ExcessHet=3.0103;FS=0.000;MLEAC=1;MLEAF=0.500;MQ=42.00;MQRankSum=0.000;QD=14.85;ReadPosRankSum=0.027;SOR=0.723	GT:AD:DP:GQ:PL	0/1:40,30:70:99:1068,0,1486
chrXI	346977	.	G	A	1581.77	PASS	AC=1;AF=0.500;AN=2;BaseQRankSum=-0.021;ClippingRankSum=0.000;DP=82;ExcessHet=3.0103;FS=0.000;MLEAC=1;MLEAF=0.500;MQ=41.65;MQRankSum=0.087;QD=19.29;ReadPosRankSum=1.878;SOR=0.671	GT:AD:DP:GQ:PL	0/1:39,43:82:99:1610,0,1400
chrXI	356335	.	C	T	865.77	PASS	AC=1;AF=0.500;AN=2;BaseQRankSum=0.329;ClippingRankSum=0.000;DP=56;ExcessHet=3.0103;FS=2.284;MLEAC=1;MLEAF=0.500;MQ=41.71;MQRankSum=1.307;QD=15.46;ReadPosRankSum=-0.580;SOR=0.532	GT:AD:DP:GQ:PL	0/1:31,25:56:99:894,0,1175
chrXI	364024	.	C	T	1143.77	PASS	AC=1;AF=0.500;AN=2;BaseQRankSum=0.493;ClippingRankSum=0.000;DP=71;ExcessHet=3.0103;FS=0.000;MLEAC=1;MLEAF=0.500;MQ=41.80;MQRankSum=-1.045;QD=16.11;ReadPosRankSum=0.509;SOR=0.802	GT:AD:DP:GQ:PL	0/1:38,33:71:99:1172,0,1440
chrXI	392590	.	C	T	1008.77	PASS	AC=1;AF=0.500;AN=2;BaseQRankSum=0.946;ClippingRankSum=0.000;DP=49;ExcessHet=3.0103;FS=0.000;MLEAC=1;MLEAF=0.500;MQ=41.67;MQRankSum=-1.208;QD=20.59;ReadPosRankSum=0.071;SOR=0.573	GT:AD:DP:GQ:PL	0/1:21,28:49:99:1037,0,713
chrXI	398669	.	C	T	933.77	PASS	AC=1;AF=0.500;AN=2;BaseQRankSum=0.031;ClippingRankSum=0.000;DP=64;ExcessHet=3.0103;FS=3.486;MLEAC=1;MLEAF=0.500;MQ=42.00;MQRankSum=0.000;QD=14.59;ReadPosRankSum=-0.247;SOR=0.748	GT:AD:DP:GQ:PL	0/1:37,27:64:99:962,0,1373
chrXI	402195	.	C	T	894.77	PASS	AC=1;AF=0.500;AN=2;BaseQRankSum=0.521;ClippingRankSum=0.000;DP=61;ExcessHet=3.0103;FS=2.199;MLEAC=1;MLEAF=0.500;MQ=41.76;MQRankSum=-1.127;QD=14.67;ReadPosRankSum=-0.204;SOR=0.382	GT:AD:DP:GQ:PL	0/1:35,26:61:99:923,0,1300
chrXI	408424	.	G	A	1769.77	PASS	AC=1;AF=0.500;AN=2;BaseQRankSum=-1.705;ClippingRankSum=0.000;DP=79;ExcessHet=3.0103;FS=1.896;MLEAC=1;MLEAF=0.500;MQ=41.81;MQRankSum=1.238;QD=22.40;ReadPosRankSum=-0.047;SOR=0.979	GT:AD:DP:GQ:PL	0/1:32,47:79:99:1798,0,1147
chrXI	430586	.	C	T	1302.77	PASS	AC=1;AF=0.500;AN=2;BaseQRankSum=-0.940;ClippingRankSum=0.000;DP=62;ExcessHet=3.0103;FS=0.997;MLEAC=1;MLEAF=0.500;MQ=42.00;MQRankSum=0.000;QD=21.01;ReadPosRankSum=-1.348;SOR=0.494	GT:AD:DP:GQ:PL	0/1:26,36:62:99:1331,0,943
chrXI	431931	.	C	T	1701.77	PASS	AC=1;AF=0.500;AN=2;BaseQRankSum=-1.770;ClippingRankSum=0.000;DP=84;ExcessHet=3.0103;FS=0.836;MLEAC=1;MLEAF=0.500;MQ=41.82;MQRankSum=-0.863;QD=20.26;ReadPosRankSum=-0.710;SOR=0.547	GT:AD:DP:GQ:PL	0/1:37,47:84:99:1730,0,1376
chrXI	435544	.	C	T	1192.77	PASS	AC=1;AF=0.500;AN=2;BaseQRankSum=2.072;ClippingRankSum=0.000;DP=72;ExcessHet=3.0103;FS=4.632;MLEAC=1;MLEAF=0.500;MQ=41.80;MQRankSum=0.948;QD=16.57;ReadPosRankSum=0.838;SOR=0.871	GT:AD:DP:GQ:PL	0/1:39,33:72:99:1221,0,1447
chrXI	439465	.	G	A	985.77	PASS	AC=1;AF=0.500;AN=2;BaseQRankSum=-2.130;ClippingRankSum=0.000;DP=68;ExcessHet=3.0103;FS=4.999;MLEAC=1;MLEAF=0.500;MQ=42.00;MQRankSum=0.000;QD=14.50;ReadPosRankSum=0.689;SOR=0.267	GT:AD:DP:GQ:PL	0/1:39,29:68:99:1014,0,1505
chrXI	439487	.	G	A	1473.77	PASS	AC=1;AF=0.500;AN=2;BaseQRankSum=0.396;ClippingRankSum=0.000;DP=68;ExcessHet=3.0103;FS=0.923;MLEAC=1;MLEAF=0.500;MQ=41.79;MQRankSum=1.248;QD=22.00;ReadPosRankSum=-0.428;SOR=0.823	GT:AD:DP:GQ:PL	0/1:27,40:67:99:1502,0,959
chrXI	439770	.	G	A	907.77	PASS	AC=1;AF=0.500;AN=2;BaseQRankSum=0.332;ClippingRankSum=0.000;DP=66;ExcessHet=3.0103;FS=0.000;MLEAC=1;MLEAF=0.500;MQ=41.97;MQRankSum=-1.209;QD=13.75;ReadPosRankSum=1.686;SOR=0.646	GT:AD:DP:GQ:PL	0/1:40,26:66:99:936,0,1490
chrXI	445313	.	C	T	1234.77	PASS	AC=1;AF=0.500;AN=2;BaseQRankSum=0.848;ClippingRankSum=0.000;DP=71;ExcessHet=3.0103;FS=0.900;MLEAC=1;MLEAF=0.500;MQ=41.80;MQRankSum=0.987;QD=17.39;ReadPosRankSum=-1.893;SOR=0.880	GT:AD:DP:GQ:PL	0/1:37,34:71:99:1263,0,1300
chrXI	451890	.	C	T	892.77	PASS	AC=1;AF=0.500;AN=2;BaseQRankSum=-2.309;ClippingRankSum=0.000;DP=56;ExcessHet=3.0103;FS=2.268;MLEAC=1;MLEAF=0.500;MQ=42.00;MQRankSum=0.000;QD=16.23;ReadPosRankSum=0.298;SOR=0.698	GT:AD:DP:GQ:PL	0/1:29,26:55:99:921,0,1113
chrXI	458587	.	C	T	1183.77	PASS	AC=1;AF=0.500;AN=2;BaseQRankSum=-1.052;ClippingRankSum=0.000;DP=61;ExcessHet=3.0103;FS=0.993;MLEAC=1;MLEAF=0.500;MQ=41.60;MQRankSum=0.775;QD=19.41;ReadPosRankSum=-1.369;SOR=0.484	GT:AD:DP:GQ:PL	0/1:27,34:61:99:1212,0,999
chrXI	458602	.	C	T	1039.77	PASS	AC=1;AF=0.500;AN=2;BaseQRankSum=-1.909;ClippingRankSum=0.000;DP=58;ExcessHet=3.0103;FS=2.226;MLEAC=1;MLEAF=0.500;MQ=41.40;MQRankSum=0.598;QD=18.24;ReadPosRankSum=-0.094;SOR=1.071	GT:AD:DP:GQ:PL	0/1:28,29:57:99:1068,0,1046
chrXI	492587	.	C	T	977.77	PASS	AC=1;AF=0.500;AN=2;BaseQRankSum=-2.310;ClippingRankSum=0.000;DP=56;ExcessHet=3.0103;FS=1.029;MLEAC=1;MLEAF=0.500;MQ=42.00;MQRankSum=0.000;QD=17.46;ReadPosRankSum=0.433;SOR=0.460	GT:AD:DP:GQ:PL	0/1:28,28:56:99:1006,0,1059
chrXI	520271	.	C	T	1371.77	PASS	AC=1;AF=0.500;AN=2;BaseQRankSum=0.687;ClippingRankSum=0.000;DP=67;ExcessHet=3.0103;FS=0.944;MLEAC=1;MLEAF=0.500;MQ=42.00;MQRankSum=0.000;QD=20.47;ReadPosRankSum=-1.527;SOR=0.556	GT:AD:DP:GQ:PL	0/1:30,37:67:99:1400,0,1097
chrXI	552269	.	G	A	1249.77	PASS	AC=1;AF=0.500;AN=2;BaseQRankSum=0.634;ClippingRankSum=0.000;DP=73;ExcessHet=3.0103;FS=1.926;MLEAC=1;MLEAF=0.500;MQ=42.00;MQRankSum=0.000;QD=17.12;ReadPosRankSum=0.714;SOR=0.665	GT:AD:DP:GQ:PL	0/1:35,38:73:99:1278,0,1163
chrXI	556395	.	C	T	628.77	PASS	AC=1;AF=0.500;AN=2;BaseQRankSum=0.911;ClippingRankSum=0.000;DP=43;ExcessHet=3.0103;FS=4.756;MLEAC=1;MLEAF=0.500;MQ=42.00;MQRankSum=0.000;QD=15.72;ReadPosRankSum=0.192;SOR=0.223	GT:AD:DP:GQ:PL	0/1:22,18:40:99:657,0,802
chrXI	607044	.	G	A	868.77	PASS	AC=1;AF=0.500;AN=2;BaseQRankSum=-0.264;ClippingRankSum=0.000;DP=61;ExcessHet=3.0103;FS=14.241;MLEAC=1;MLEAF=0.500;MQ=41.76;MQRankSum=0.895;QD=14.24;ReadPosRankSum=1.407;SOR=1.594	GT:AD:DP:GQ:PL	0/1:35,26:61:99:897,0,1263
chrXI	611575	.	C	T	1388.77	PASS	AC=1;AF=0.500;AN=2;BaseQRankSum=0.146;ClippingRankSum=0.000;DP=72;ExcessHet=3.0103;FS=3.100;MLEAC=1;MLEAF=0.500;MQ=41.77;MQRankSum=0.079;QD=19.29;ReadPosRankSum=-1.181;SOR=0.621	GT:AD:DP:GQ:PL	0/1:34,38:72:99:1417,0,1237
chrXI	625228	.	C	T	1081.77	PASS	AC=1;AF=0.500;AN=2;BaseQRankSum=1.208;ClippingRankSum=0.000;DP=77;ExcessHet=3.0103;FS=3.043;MLEAC=1;MLEAF=0.500;MQ=41.62;MQRankSum=-0.245;QD=14.05;ReadPosRankSum=0.414;SOR=0.550	GT:AD:DP:GQ:PL	0/1:46,31:77:99:1110,0,1712
chrXI	625564	.	C	T	1378.77	PASS	AC=1;AF=0.500;AN=2;BaseQRankSum=-0.955;ClippingRankSum=0.000;DP=69;ExcessHet=3.0103;FS=4.779;MLEAC=1;MLEAF=0.500;MQ=41.79;MQRankSum=-0.874;QD=19.98;ReadPosRankSum=0.906;SOR=0.497	GT:AD:DP:GQ:PL	0/1:31,38:69:99:1407,0,1122
chrXI	648241	.	C	T	502.77	PASS	AC=1;AF=0.500;AN=2;BaseQRankSum=1.149;ClippingRankSum=0.000;DP=42;ExcessHet=3.0103;FS=0.000;MLEAC=1;MLEAF=0.500;MQ=40.87;MQRankSum=1.774;QD=11.97;ReadPosRankSum=0.103;SOR=0.853	GT:AD:DP:GQ:PL	0/1:27,15:42:99:531,0,1014
chrXII	17146	.	C	T	1495.77	PASS	AC=1;AF=0.500;AN=2;BaseQRankSum=-0.459;ClippingRankSum=0.000;DP=62;ExcessHet=3.0103;FS=5.458;MLEAC=1;MLEAF=0.500;MQ=41.74;MQRankSum=1.947;QD=24.13;ReadPosRankSum=0.075;SOR=1.211	GT:AD:DP:GQ:PL	0/1:22,40:62:99:1524,0,748
chrXII	18377	.	C	T	1410.77	PASS	AC=1;AF=0.500;AN=2;BaseQRankSum=1.354;ClippingRankSum=0.000;DP=72;ExcessHet=3.0103;FS=0.914;MLEAC=1;MLEAF=0.500;MQ=41.80;MQRankSum=-0.892;QD=19.59;ReadPosRankSum=0.519;SOR=0.848	GT:AD:DP:GQ:PL	0/1:33,39:72:99:1439,0,1165
chrXII	20839	.	G	A	1545.77	PASS	AC=1;AF=0.500;AN=2;BaseQRankSum=1.261;ClippingRankSum=0.000;DP=68;ExcessHet=3.0103;FS=2.062;MLEAC=1;MLEAF=0.500;MQ=41.78;MQRankSum=-0.781;QD=22.73;ReadPosRankSum=1.552;SOR=0.467	GT:AD:DP:GQ:PL	0/1:27,41:68:99:1574,0,929
chrXII	32039	.	G	A	1039.77	PASS	AC=1;AF=0.500;AN=2;BaseQRankSum=-0.682;ClippingRankSum=0.000;DP=62;ExcessHet=3.0103;FS=0.000;MLEAC=1;MLEAF=0.500;MQ=41.97;MQRankSum=0.985;QD=17.05;ReadPosRankSum=-0.276;SOR=0.801	GT:AD:DP:GQ:PL	0/1:32,29:61:99:1068,0,1210
chrXII	41134	.	G	A	905.77	PASS	AC=1;AF=0.500;AN=2;BaseQRankSum=-0.293;ClippingRankSum=0.000;DP=67;ExcessHet=3.0103;FS=6.702;MLEAC=1;MLEAF=0.500;MQ=42.00;MQRankSum=0.000;QD=13.52;ReadPosRankSum=-1.011;SOR=0.252	GT:AD:DP:GQ:PL	0/1:41,26:67:99:934,0,1590
chrXII	54986	.	G	A	1446.77	PASS	AC=1;AF=0.500;AN=2;BaseQRankSum=0.654;ClippingRankSum=0.000;DP=74;ExcessHet=3.0103;FS=10.117;MLEAC=1;MLEAF=0.500;MQ=41.92;MQRankSum=1.870;QD=19.55;ReadPosRankSum=-0.797;SOR=0.180	GT:AD:DP:GQ:PL	0/1:35,39:74:99:1475,0,1277
chrXII	67940	.	G	A	1000.77	PASS	AC=1;AF=0.500;AN=2;BaseQRankSum=-1.051;ClippingRankSum=0.000;DP=51;ExcessHet=3.0103;FS=1.072;MLEAC=1;MLEAF=0.500;MQ=42.00;MQRankSum=0.000;QD=19.62;ReadPosRankSum=-1.258;SOR=0.633	GT:AD:DP:GQ:PL	0/1:24,27:51:99:1029,0,905
chrXII	83497	.	C	T	1289.77	PASS	AC=1;AF=0.500;AN=2;BaseQRankSum=-0.212;ClippingRankSum=0.000;DP=63;ExcessHet=3.0103;FS=0.000;MLEAC=1;MLEAF=0.500;MQ=42.00;MQRankSum=0.000;QD=20.47;ReadPosRankSum=-1.307;SOR=0.671	GT:AD:DP:GQ:PL	0/1:28,35:63:99:1318,0,1003
chrXII	88436	.	C	T	1091.77	PASS	AC=1;AF=0.500;AN=2;BaseQRankSum=2.368;ClippingRankSum=0.000;DP=54;ExcessHet=3.0103;FS=0.000;MLEAC=1;MLEAF=0.500;MQ=42.00;MQRankSum=0.000;QD=20.22;ReadPosRankSum=1.272;SOR=0.795	GT:AD:DP:GQ:PL	0/1:24,30:54:99:1120,0,830
chrXII	88591	.	C	T	1323.77	PASS	AC=1;AF=0.500;AN=2;BaseQRankSum=-0.008;ClippingRankSum=0.000;DP=61;ExcessHet=3.0103;FS=0.984;MLEAC=1;MLEAF=0.500;MQ=41.77;MQRankSum=1.233;QD=21.70;ReadPosRankSum=0.040;SOR=0.740	GT:AD:DP:GQ:PL	0/1:25,36:61:99:1352,0,885
chrXII	88704	.	C	T	938.77	PASS	AC=1;AF=0.500;AN=2;BaseQRankSum=-0.602;ClippingRankSum=0.000;DP=58;ExcessHet=3.0103;FS=5.392;MLEAC=1;MLEAF=0.500;MQ=42.00;MQRankSum=0.000;QD=16.19;ReadPosRankSum=0.040;SOR=0.388	GT:AD:DP:GQ:PL	0/1:31,27:58:99:967,0,1180
chrXII	97516	.	G	A	951.77	PASS	AC=1;AF=0.500;AN=2;BaseQRankSum=-0.323;ClippingRankSum=0.000;DP=63;ExcessHet=3.0103;FS=1.013;MLEAC=1;MLEAF=0.500;MQ=41.77;MQRankSum=-1.037;QD=16.41;ReadPosRankSum=-0.147;SOR=0.484	GT:AD:DP:GQ:PL	0/1:31,27:58:99:980,0,1114
chrXII	132568	.	G	A	986.77	PASS	AC=1;AF=0.500;AN=2;BaseQRankSum=1.639;ClippingRankSum=0.000;DP=57;ExcessHet=3.0103;FS=1.010;MLEAC=1;MLEAF=0.500;MQ=41.97;MQRankSum=0.984;QD=17.31;ReadPosRankSum=0.292;SOR=0.536	GT:AD:DP:GQ:PL	0/1:30,27:57:99:1015,0,1125
chrXII	152502	.	G	A	1354.77	PASS	AC=1;AF=0.500;AN=2;BaseQRankSum=1.430;ClippingRankSum=0.000;DP=68;ExcessHet=3.0103;FS=2.000;MLEAC=1;MLEAF=0.500;MQ=41.78;MQRankSum=-0.886;QD=19.92;ReadPosRankSum=-0.084;SOR=0.471	GT:AD:DP:GQ:PL	0/1:31,37:68:99:1383,0,1087
chrXII	157971	.	C	T	1184.77	PASS	AC=1;AF=0.500;AN=2;BaseQRankSum=1.121;ClippingRankSum=0.000;DP=62;ExcessHet=3.0103;FS=1.108;MLEAC=1;MLEAF=0.500;MQ=41.97;MQRankSum=1.065;QD=19.11;ReadPosRankSum=0.959;SOR=0.495	GT:AD:DP:GQ:PL	0/1:30,32:62:99:1213,0,1128
chrXII	199575	.	G	A	1001.77	PASS	AC=1;AF=0.500;AN=2;BaseQRankSum=0.606;ClippingRankSum=0.000;DP=58;ExcessHet=3.0103;FS=7.270;MLEAC=1;MLEAF=0.500;MQ=41.75;MQRankSum=-1.001;QD=17.27;ReadPosRankSum=0.479;SOR=0.728	GT:AD:DP:GQ:PL	0/1:30,28:58:99:1030,0,1107
chrXII	202606	.	G	A	968.77	PASS	AC=1;AF=0.500;AN=2;BaseQRankSum=0.910;ClippingRankSum=0.000;DP=50;ExcessHet=3.0103;FS=1.065;MLEAC=1;MLEAF=0.500;MQ=41.70;MQRankSum=1.124;QD=19.38;ReadPosRankSum=-1.682;SOR=0.536	GT:AD:DP:GQ:PL	0/1:23,27:50:99:997,0,832
chrXII	202622	.	G	A	1042.77	PASS	AC=1;AF=0.500;AN=2;BaseQRankSum=1.665;ClippingRankSum=0.000;DP=51;ExcessHet=3.0103;FS=1.072;MLEAC=1;MLEAF=0.500;MQ=41.71;MQRankSum=1.143;QD=20.45;ReadPosRankSum=0.132;SOR=0.769	GT:AD:DP:GQ:PL	0/1:23,28:51:99:1071,0,829
chrXII	221055	.	G	A	948.77	PASS	AC=1;AF=0.500;AN=2;BaseQRankSum=1.685;ClippingRankSum=0.000;DP=52;ExcessHet=3.0103;FS=1.278;MLEAC=1;MLEAF=0.500;MQ=41.96;MQRankSum=-0.723;QD=23.72;ReadPosRankSum=-0.600;SOR=0.856	GT:AD:DP:GQ:PL	0/1:15,25:40:99:977,0,522
chrXII	228722	.	C	T	1417.77	PASS	AC=1;AF=0.500;AN=2;BaseQRankSum=-2.075;ClippingRankSum=0.000;DP=64;ExcessHet=3.0103;FS=2.183;MLEAC=1;MLEAF=0.500;MQ=41.78;MQRankSum=1.241;QD=22.15;ReadPosRankSum=-0.127;SOR=1.127	GT:AD:DP:GQ:PL	0/1:26,38:64:99:1446,0,948
chrXII	243688	.	C	T	1111.77	PASS	AC=1;AF=0.500;AN=2;BaseQRankSum=0.497;ClippingRankSum=0.000;DP=67;ExcessHet=3.0103;FS=4.901;MLEAC=1;MLEAF=0.500;MQ=41.97;MQRankSum=0.986;QD=16.59;ReadPosRankSum=0.294;SOR=0.315	GT:AD:DP:GQ:PL	0/1:35,32:67:99:1140,0,1227
chrXII	259548	.	C	T	1442.77	PASS	AC=1;AF=0.500;AN=2;BaseQRankSum=0.074;ClippingRankSum=0.000;DP=69;ExcessHet=3.0103;FS=0.000;MLEAC=1;MLEAF=0.500;MQ=41.79;MQRankSum=1.169;QD=20.91;ReadPosRankSum=1.033;SOR=0.743	GT:AD:DP:GQ:PL	0/1:30,39:69:99:1471,0,972
chrXII	267505	.	C	T	1250.77	PASS	AC=1;AF=0.500;AN=2;BaseQRankSum=0.837;ClippingRankSum=0.000;DP=71;ExcessHet=3.0103;FS=1.955;MLEAC=1;MLEAF=0.500;MQ=42.00;MQRankSum=0.000;QD=17.62;ReadPosRankSum=0.630;SOR=0.786	GT:AD:DP:GQ:PL	0/1:36,35:71:99:1279,0,1336
chrXII	271465	.	G	A	890.77	PASS	AC=1;AF=0.500;AN=2;BaseQRankSum=0.507;ClippingRankSum=0.000;DP=55;ExcessHet=3.0103;FS=3.721;MLEAC=1;MLEAF=0.500;MQ=41.96;MQRankSum=0.949;QD=16.20;ReadPosRankSum=-2.113;SOR=0.349	GT:AD:DP:GQ:PL	0/1:30,25:55:99:919,0,1135
chrXII	290104	.	G	A	1210.77	PASS	AC=1;AF=0.500;AN=2;BaseQRankSum=-0.955;ClippingRankSum=0.000;DP=60;ExcessHet=3.0103;FS=3.600;MLEAC=1;MLEAF=0.500;MQ=41.97;MQRankSum=-0.871;QD=20.18;ReadPosRankSum=0.739;SOR=0.891	GT:AD:DP:GQ:PL	0/1:27,33:60:99:1239,0,1004
chrXII	290146	.	C	T	1362.77	PASS	AC=1;AF=0.500;AN=2;BaseQRankSum=-0.576;ClippingRankSum=0.000;DP=64;ExcessHet=3.0103;FS=0.969;MLEAC=1;MLEAF=0.500;MQ=42.00;MQRankSum=0.000;QD=21.29;ReadPosRankSum=-0.893;SOR=0.518	GT:AD:DP:GQ:PL	0/1:27,37:64:99:1391,0,962
chrXII	296216	.	G	A	1392.77	PASS	AC=1;AF=0.500;AN=2;BaseQRankSum=1.407;ClippingRankSum=0.000;DP=80;ExcessHet=3.0103;FS=0.826;MLEAC=1;MLEAF=0.500;MQ=41.82;MQRankSum=-1.000;QD=17.41;ReadPosRankSum=0.234;SOR=0.798	GT:AD:DP:GQ:PL	0/1:41,39:80:99:1421,0,1531
chrXII	348294	.	G	A	1500.77	PASS	AC=1;AF=0.500;AN=2;BaseQRankSum=-0.832;ClippingRankSum=0.000;DP=65;ExcessHet=3.0103;FS=6.948;MLEAC=1;MLEAF=0.500;MQ=41.78;MQRankSum=-0.759;QD=23.09;ReadPosRankSum=-1.124;SOR=0.594	GT:AD:DP:GQ:PL	0/1:25,40:65:99:1529,0,902
chrXII	353341	.	G	A	1192.77	PASS	AC=1;AF=0.500;AN=2;BaseQRankSum=-0.346;ClippingRankSum=0.000;DP=59;ExcessHet=3.0103;FS=0.000;MLEAC=1;MLEAF=0.500;MQ=42.00;MQRankSum=0.000;QD=20.22;ReadPosRankSum=-0.307;SOR=0.743	GT:AD:DP:GQ:PL	0/1:27,32:59:99:1221,0,990
chrXII	368814	.	C	T	1161.77	PASS	AC=1;AF=0.500;AN=2;BaseQRankSum=0.029;ClippingRankSum=0.000;DP=65;ExcessHet=3.0103;FS=0.942;MLEAC=1;MLEAF=0.500;MQ=41.97;MQRankSum=-0.985;QD=17.87;ReadPosRankSum=0.530;SOR=0.538	GT:AD:DP:GQ:PL	0/1:33,32:65:99:1190,0,1223
chrXII	369533	.	G	A	1099.77	PASS	AC=1;AF=0.500;AN=2;BaseQRankSum=2.239;ClippingRankSum=0.000;DP=61;ExcessHet=3.0103;FS=8.994;MLEAC=1;MLEAF=0.500;MQ=41.94;MQRankSum=-1.379;QD=18.03;ReadPosRankSum=0.954;SOR=0.789	GT:AD:DP:GQ:PL	0/1:30,31:61:99:1128,0,1014
chrXII	370089	.	G	A	1381.77	PASS	AC=1;AF=0.500;AN=2;BaseQRankSum=-0.517;ClippingRankSum=0.000;DP=73;ExcessHet=3.0103;FS=0.000;MLEAC=1;MLEAF=0.500;MQ=41.61;MQRankSum=0.078;QD=18.93;ReadPosRankSum=0.657;SOR=0.732	GT:AD:DP:GQ:PL	0/1:35,38:73:99:1410,0,1289
chrXII	370128	.	G	A	1226.77	PASS	AC=1;AF=0.500;AN=2;BaseQRankSum=1.801;ClippingRankSum=0.000;DP=67;ExcessHet=3.0103;FS=0.930;MLEAC=1;MLEAF=0.500;MQ=41.79;MQRankSum=-0.955;QD=18.31;ReadPosRankSum=0.423;SOR=0.532	GT:AD:DP:GQ:PL	0/1:33,34:67:99:1255,0,1231
chrXII	374491	.	C	T	1277.77	PASS	AC=1;AF=0.500;AN=2;BaseQRankSum=0.238;ClippingRankSum=0.000;DP=73;ExcessHet=3.0103;FS=0.961;MLEAC=1;MLEAF=0.500;MQ=41.60;MQRankSum=1.093;QD=19.36;ReadPosRankSum=0.446;SOR=0.532	GT:AD:DP:GQ:PL	0/1:31,35:66:99:1306,0,1118
chrXII	387891	.	C	T	1052.77	PASS	AC=1;AF=0.500;AN=2;BaseQRankSum=-0.125;ClippingRankSum=0.000;DP=60;ExcessHet=3.0103;FS=0.000;MLEAC=1;MLEAF=0.500;MQ=41.76;MQRankSum=1.033;QD=17.55;ReadPosRankSum=0.241;SOR=0.576	GT:AD:DP:GQ:PL	0/1:30,30:60:99:1081,0,1107
chrXII	388685	.	G	A	1753.77	PASS	AC=1;AF=0.500;AN=2;BaseQRankSum=1.635;ClippingRankSum=0.000;DP=84;ExcessHet=3.0103;FS=4.507;MLEAC=1;MLEAF=0.500;MQ=41.66;MQRankSum=0.240;QD=20.88;ReadPosRankSum=-1.082;SOR=0.317	GT:AD:DP:GQ:PL	0/1:36,48:84:99:1782,0,1279
chrXII	447481	.	G	A	943.77	PASS	AC=1;AF=0.500;AN=2;BaseQRankSum=-1.959;ClippingRankSum=0.000;DP=63;ExcessHet=3.0103;FS=2.089;MLEAC=1;MLEAF=0.500;MQ=41.77;MQRankSum=-1.086;QD=14.98;ReadPosRankSum=-0.867;SOR=0.458	GT:AD:DP:GQ:PL	0/1:35,28:63:99:972,0,1328
chrXII	498875	.	C	T	1087.77	PASS	AC=1;AF=0.500;AN=2;BaseQRankSum=0.420;ClippingRankSum=0.000;DP=65;ExcessHet=3.0103;FS=4.895;MLEAC=1;MLEAF=0.500;MQ=42.00;MQRankSum=0.000;QD=16.73;ReadPosRankSum=-0.015;SOR=0.804	GT:AD:DP:GQ:PL	0/1:35,30:65:99:1116,0,1325
chrXII	499870	.	G	A	1049.77	PASS	AC=1;AF=0.500;AN=2;BaseQRankSum=-0.815;ClippingRankSum=0.000;DP=60;ExcessHet=3.0103;FS=2.177;MLEAC=1;MLEAF=0.500;MQ=41.93;MQRankSum=0.024;QD=17.50;ReadPosRankSum=-1.098;SOR=0.889	GT:AD:DP:GQ:PL	0/1:30,30:60:99:1078,0,1122
chrXII	548785	.	G	A	1145.77	PASS	AC=1;AF=0.500;AN=2;BaseQRankSum=-0.514;ClippingRankSum=0.000;DP=69;ExcessHet=3.0103;FS=3.240;MLEAC=1;MLEAF=0.500;MQ=42.00;MQRankSum=0.000;QD=16.61;ReadPosRankSum=0.376;SOR=0.395	GT:AD:DP:GQ:PL	0/1:37,32:69:99:1174,0,1368
chrXII	550376	.	C	T	1489.77	PASS	AC=1;AF=0.500;AN=2;BaseQRankSum=1.012;ClippingRankSum=0.000;DP=82;ExcessHet=3.0103;FS=0.000;MLEAC=1;MLEAF=0.500;MQ=41.98;MQRankSum=-0.976;QD=18.17;ReadPosRankSum=0.125;SOR=0.603	GT:AD:DP:GQ:PL	0/1:41,41:82:99:1518,0,1475
chrXII	561876	.	G	A	1125.77	PASS	AC=1;AF=0.500;AN=2;BaseQRankSum=2.559;ClippingRankSum=0.000;DP=73;ExcessHet=3.0103;FS=0.000;MLEAC=1;MLEAF=0.500;MQ=41.81;MQRankSum=0.887;QD=15.42;ReadPosRankSum=-0.422;SOR=0.662	GT:AD:DP:GQ:PL	0/1:42,31:73:99:1154,0,1531
chrXII	602625	.	G	A	1277.77	PASS	AC=1;AF=0.500;AN=2;BaseQRankSum=-0.376;ClippingRankSum=0.000;DP=69;ExcessHet=3.0103;FS=4.697;MLEAC=1;MLEAF=0.500;MQ=42.00;MQRankSum=0.000;QD=18.52;ReadPosRankSum=-0.716;SOR=0.860	GT:AD:DP:GQ:PL	0/1:34,35:69:99:1306,0,1257
chrXII	615029	.	G	A	1319.77	PASS	AC=1;AF=0.500;AN=2;BaseQRankSum=-0.937;ClippingRankSum=0.000;DP=64;ExcessHet=3.0103;FS=0.962;MLEAC=1;MLEAF=0.500;MQ=41.77;MQRankSum=-0.850;QD=20.62;ReadPosRankSum=0.407;SOR=0.895	GT:AD:DP:GQ:PL	0/1:28,36:64:99:1348,0,1033
chrXII	625219	.	C	T	840.77	PASS	AC=1;AF=0.500;AN=2;BaseQRankSum=1.958;ClippingRankSum=0.000;DP=61;ExcessHet=3.0103;FS=0.998;MLEAC=1;MLEAF=0.500;MQ=41.77;MQRankSum=0.839;QD=13.78;ReadPosRankSum=0.743;SOR=0.817	GT:AD:DP:GQ:PL	0/1:37,24:61:99:869,0,1370
chrXII	636659	.	C	T	762.77	PASS	AC=1;AF=0.500;AN=2;BaseQRankSum=0.434;ClippingRankSum=0.000;DP=53;ExcessHet=3.0103;FS=0.000;MLEAC=1;MLEAF=0.500;MQ=42.00;MQRankSum=0.000;QD=14.39;ReadPosRankSum=0.675;SOR=0.678	GT:AD:DP:GQ:PL	0/1:31,22:53:99:791,0,1131
chrXII	656876	.	C	T	1340.77	PASS	AC=1;AF=0.500;AN=2;BaseQRankSum=-1.463;ClippingRankSum=0.000;DP=79;ExcessHet=3.0103;FS=2.568;MLEAC=1;MLEAF=0.500;MQ=41.81;MQRankSum=1.315;QD=23.12;ReadPosRankSum=-1.408;SOR=0.344	GT:AD:DP:GQ:PL	0/1:22,36:58:99:1369,0,772
chrXII	658051	.	C	T	983.77	PASS	AC=1;AF=0.500;AN=2;BaseQRankSum=0.889;ClippingRankSum=0.000;DP=63;ExcessHet=3.0103;FS=0.000;MLEAC=1;MLEAF=0.500;MQ=42.00;MQRankSum=0.000;QD=15.62;ReadPosRankSum=0.966;SOR=0.716	GT:AD:DP:GQ:PL	0/1:35,28:63:99:1012,0,1264
chrXII	693126	.	G	A	981.77	PASS	AC=1;AF=0.500;AN=2;BaseQRankSum=0.562;ClippingRankSum=0.000;DP=58;ExcessHet=3.0103;FS=9.058;MLEAC=1;MLEAF=0.500;MQ=42.00;MQRankSum=0.000;QD=16.93;ReadPosRankSum=-0.627;SOR=1.170	GT:AD:DP:GQ:PL	0/1:31,27:58:99:1010,0,1167
chrXII	699832	.	G	A	1212.77	PASS	AC=1;AF=0.500;AN=2;BaseQRankSum=2.374;ClippingRankSum=0.000;DP=66;ExcessHet=3.0103;FS=0.938;MLEAC=1;MLEAF=0.500;MQ=42.00;MQRankSum=0.000;QD=18.38;ReadPosRankSum=1.570;SOR=0.713	GT:AD:DP:GQ:PL	0/1:32,34:66:99:1241,0,1083
chrXII	704289	.	C	T	1024.77	PASS	AC=1;AF=0.500;AN=2;BaseQRankSum=1.168;ClippingRankSum=0.000;DP=69;ExcessHet=3.0103;FS=0.939;MLEAC=1;MLEAF=0.500;MQ=42.00;MQRankSum=0.000;QD=14.85;ReadPosRankSum=-0.391;SOR=0.880	GT:AD:DP:GQ:PL	0/1:40,29:69:99:1053,0,1497
chrXII	724280	.	C	T	1021.77	PASS	AC=1;AF=0.500;AN=2;BaseQRankSum=-1.903;ClippingRankSum=0.000;DP=51;ExcessHet=3.0103;FS=0.000;MLEAC=1;MLEAF=0.500;MQ=42.00;MQRankSum=0.000;QD=20.03;ReadPosRankSum=-1.851;SOR=0.748	GT:AD:DP:GQ:PL	0/1:23,28:51:99:1050,0,866
chrXII	728535	.	C	T	805.77	PASS	AC=1;AF=0.500;AN=2;BaseQRankSum=-0.024;ClippingRankSum=0.000;DP=62;ExcessHet=3.0103;FS=0.973;MLEAC=1;MLEAF=0.500;MQ=41.76;MQRankSum=0.855;QD=13.00;ReadPosRankSum=0.327;SOR=0.563	GT:AD:DP:GQ:PL	0/1:37,25:62:99:834,0,1411
chrXII	733026	.	G	A	981.77	PASS	AC=1;AF=0.500;AN=2;BaseQRankSum=-2.578;ClippingRankSum=0.000;DP=140;ExcessHet=3.0103;FS=3.684;MLEAC=1;MLEAF=0.500;MQ=41.79;MQRankSum=-0.820;QD=7.06;ReadPosRankSum=-0.397;SOR=1.072	GT:AD:DP:GQ:PL	0/1:105,34:139:99:1010,0,4105
chrXII	737622	.	G	A	1033.77	PASS	AC=1;AF=0.500;AN=2;BaseQRankSum=2.734;ClippingRankSum=0.000;DP=73;ExcessHet=3.0103;FS=8.166;MLEAC=1;MLEAF=0.500;MQ=42.00;MQRankSum=0.000;QD=14.16;ReadPosRankSum=0.303;SOR=1.131	GT:AD:DP:GQ:PL	0/1:44,29:73:99:1062,0,1662
chrXII	757586	.	C	T	964.77	PASS	AC=1;AF=0.500;AN=2;BaseQRankSum=0.644;ClippingRankSum=0.000;DP=71;ExcessHet=3.0103;FS=2.015;MLEAC=1;MLEAF=0.500;MQ=41.79;MQRankSum=0.860;QD=13.59;ReadPosRankSum=-1.030;SOR=1.071	GT:AD:DP:GQ:PL	0/1:42,29:71:99:993,0,1506
chrXII	760102	.	C	T	1338.77	PASS	AC=1;AF=0.500;AN=2;BaseQRankSum=1.490;ClippingRankSum=0.000;DP=72;ExcessHet=3.0103;FS=6.349;MLEAC=1;MLEAF=0.500;MQ=42.00;MQRankSum=0.000;QD=18.59;ReadPosRankSum=-1.678;SOR=0.239	GT:AD:DP:GQ:PL	0/1:36,36:72:99:1367,0,1308
chrXII	760276	.	C	T	1617.77	PASS	AC=1;AF=0.500;AN=2;BaseQRankSum=-0.306;ClippingRankSum=0.000;DP=80;ExcessHet=3.0103;FS=1.863;MLEAC=1;MLEAF=0.500;MQ=41.82;MQRankSum=1.131;QD=20.22;ReadPosRankSum=1.152;SOR=0.472	GT:AD:DP:GQ:PL	0/1:36,44:80:99:1646,0,1305
chrXII	771863	.	G	A	916.77	PASS	AC=1;AF=0.500;AN=2;BaseQRankSum=-2.063;ClippingRankSum=0.000;DP=51;ExcessHet=3.0103;FS=4.058;MLEAC=1;MLEAF=0.500;MQ=42.00;MQRankSum=0.000;QD=17.98;ReadPosRankSum=-0.908;SOR=1.349	GT:AD:DP:GQ:PL	0/1:25,26:51:99:945,0,932
chrXII	795215	.	C	T	1463.77	PASS	AC=1;AF=0.500;AN=2;BaseQRankSum=-0.703;ClippingRankSum=0.000;DP=69;ExcessHet=3.0103;FS=2.066;MLEAC=1;MLEAF=0.500;MQ=41.79;MQRankSum=1.169;QD=21.21;ReadPosRankSum=-1.533;SOR=1.036	GT:AD:DP:GQ:PL	0/1:30,39:69:99:1492,0,1078
chrXII	797209	.	G	A	1344.77	PASS	AC=1;AF=0.500;AN=2;BaseQRankSum=0.423;ClippingRankSum=0.000;DP=78;ExcessHet=3.0103;FS=15.861;MLEAC=1;MLEAF=0.500;MQ=41.84;MQRankSum=1.308;QD=17.24;ReadPosRankSum=0.053;SOR=1.285	GT:AD:DP:GQ:PL	0/1:41,37:78:99:1373,0,1534
chrXII	808160	.	G	A	1336.77	PASS	AC=1;AF=0.500;AN=2;BaseQRankSum=-0.141;ClippingRankSum=0.000;DP=68;ExcessHet=3.0103;FS=2.032;MLEAC=1;MLEAF=0.500;MQ=41.76;MQRankSum=-1.322;QD=19.66;ReadPosRankSum=1.825;SOR=1.061	GT:AD:DP:GQ:PL	0/1:32,36:68:99:1365,0,1206
chrXII	819928	.	G	A	1023.77	PASS	AC=1;AF=0.500;AN=2;BaseQRankSum=0.429;ClippingRankSum=0.000;DP=58;ExcessHet=3.0103;FS=0.000;MLEAC=1;MLEAF=0.500;MQ=40.88;MQRankSum=0.750;QD=17.65;ReadPosRankSum=0.651;SOR=0.572	GT:AD:DP:GQ:PL	0/1:29,29:58:99:1052,0,1064
chrXII	823037	.	G	A	480.77	PASS	AC=1;AF=0.500;AN=2;BaseQRankSum=-1.135;ClippingRankSum=0.000;DP=46;ExcessHet=3.0103;FS=4.517;MLEAC=1;MLEAF=0.500;MQ=41.68;MQRankSum=0.776;QD=10.45;ReadPosRankSum=1.494;SOR=1.123	GT:AD:DP:GQ:PL	0/1:30,16:46:99:509,0,1130
chrXII	828033	.	C	T	1172.77	PASS	AC=1;AF=0.500;AN=2;BaseQRankSum=2.683;ClippingRankSum=0.000;DP=63;ExcessHet=3.0103;FS=0.972;MLEAC=1;MLEAF=0.500;MQ=42.00;MQRankSum=0.000;QD=18.62;ReadPosRankSum=0.505;SOR=0.882	GT:AD:DP:GQ:PL	0/1:31,32:63:99:1201,0,1128
chrXII	875493	.	G	A	967.77	PASS	AC=1;AF=0.500;AN=2;BaseQRankSum=-0.215;ClippingRankSum=0.000;DP=65;ExcessHet=3.0103;FS=10.998;MLEAC=1;MLEAF=0.500;MQ=41.75;MQRankSum=-0.155;QD=14.89;ReadPosRankSum=0.008;SOR=1.848	GT:AD:DP:GQ:PL	0/1:37,28:65:99:996,0,1382
chrXII	887906	.	C	T	1053.77	PASS	AC=1;AF=0.500;AN=2;BaseQRankSum=-0.080;ClippingRankSum=0.000;DP=57;ExcessHet=3.0103;FS=11.873;MLEAC=1;MLEAF=0.500;MQ=42.00;MQRankSum=0.000;QD=18.49;ReadPosRankSum=-1.047;SOR=1.045	GT:AD:DP:GQ:PL	0/1:28,29:57:99:1082,0,1015
chrXII	898625	.	C	T	1331.77	PASS	AC=1;AF=0.500;AN=2;BaseQRankSum=1.306;ClippingRankSum=0.000;DP=71;ExcessHet=3.0103;FS=4.613;MLEAC=1;MLEAF=0.500;MQ=42.00;MQRankSum=0.000;QD=18.76;ReadPosRankSum=0.481;SOR=0.961	GT:AD:DP:GQ:PL	0/1:35,36:71:99:1360,0,1296
chrXII	899435	.	C	T	1560.77	PASS	AC=1;AF=0.500;AN=2;BaseQRankSum=-1.486;ClippingRankSum=0.000;DP=75;ExcessHet=3.0103;FS=4.604;MLEAC=1;MLEAF=0.500;MQ=41.97;MQRankSum=-0.836;QD=20.81;ReadPosRankSum=-0.518;SOR=1.312	GT:AD:DP:GQ:PL	0/1:32,43:75:99:1589,0,1150
chrXII	910257	.	G	A	1332.77	PASS	AC=1;AF=0.500;AN=2;BaseQRankSum=-1.074;ClippingRankSum=0.000;DP=65;ExcessHet=3.0103;FS=6.715;MLEAC=1;MLEAF=0.500;MQ=42.00;MQRankSum=0.000;QD=20.50;ReadPosRankSum=0.201;SOR=0.655	GT:AD:DP:GQ:PL	0/1:29,36:65:99:1361,0,1045
chrXII	910304	.	G	A	848.77	PASS	AC=1;AF=0.500;AN=2;BaseQRankSum=1.274;ClippingRankSum=0.000;DP=59;ExcessHet=3.0103;FS=0.000;MLEAC=1;MLEAF=0.500;MQ=42.00;MQRankSum=0.000;QD=14.39;ReadPosRankSum=-0.295;SOR=0.685	GT:AD:DP:GQ:PL	0/1:35,24:59:99:877,0,1327
chrXII	930846	.	G	A	1036.77	PASS	AC=1;AF=0.500;AN=2;BaseQRankSum=1.074;ClippingRankSum=0.000;DP=64;ExcessHet=3.0103;FS=3.431;MLEAC=1;MLEAF=0.500;MQ=42.00;MQRankSum=0.000;QD=16.20;ReadPosRankSum=-0.531;SOR=1.179	GT:AD:DP:GQ:PL	0/1:35,29:64:99:1065,0,1320
chrXII	963027	.	G	A	1222.77	PASS	AC=1;AF=0.500;AN=2;BaseQRankSum=-1.930;ClippingRankSum=0.000;DP=65;ExcessHet=3.0103;FS=0.000;MLEAC=1;MLEAF=0.500;MQ=41.65;MQRankSum=-1.339;QD=18.81;ReadPosRankSum=1.545;SOR=0.634	GT:AD:DP:GQ:PL	0/1:31,34:65:99:1251,0,1170
chrXII	1002264	.	C	T	1559.77	PASS	AC=1;AF=0.500;AN=2;BaseQRankSum=0.486;ClippingRankSum=0.000;DP=72;ExcessHet=3.0103;FS=8.246;MLEAC=1;MLEAF=0.500;MQ=41.77;MQRankSum=-1.184;QD=21.66;ReadPosRankSum=3.012;SOR=0.388	GT:AD:DP:GQ:PL	0/1:30,42:72:99:1588,0,1083
chrXII	1021272	.	C	T	1571.77	PASS	AC=1;AF=0.500;AN=2;BaseQRankSum=-1.027;ClippingRankSum=0.000;DP=79;ExcessHet=3.0103;FS=0.859;MLEAC=1;MLEAF=0.500;MQ=41.98;MQRankSum=-0.900;QD=20.15;ReadPosRankSum=0.630;SOR=0.698	GT:AD:DP:GQ:PL	0/1:36,42:78:99:1600,0,1326
chrXII	1054850	.	C	T	1714.77	PASS	AC=1;AF=0.500;AN=2;BaseQRankSum=-1.758;ClippingRankSum=0.000;DP=79;ExcessHet=3.0103;FS=2.991;MLEAC=1;MLEAF=0.500;MQ=42.00;MQRankSum=0.000;QD=21.71;ReadPosRankSum=0.292;SOR=0.934	GT:AD:DP:GQ:PL	0/1:33,46:79:99:1743,0,1202
chrXIII	15083	.	G	A	1561.77	PASS	AC=1;AF=0.500;AN=2;BaseQRankSum=0.662;ClippingRankSum=0.000;DP=68;ExcessHet=3.0103;FS=3.340;MLEAC=1;MLEAF=0.500;MQ=41.79;MQRankSum=1.225;QD=22.97;ReadPosRankSum=1.173;SOR=1.151	GT:AD:DP:GQ:PL	0/1:28,40:68:99:1590,0,2063
chrXIII	15084	.	G	A	1561.77	PASS	AC=1;AF=0.500;AN=2;BaseQRankSum=0.523;ClippingRankSum=0.000;DP=67;ExcessHet=3.0103;FS=3.426;MLEAC=1;MLEAF=0.500;MQ=41.79;MQRankSum=1.210;QD=23.31;ReadPosRankSum=1.255;SOR=1.236	GT:AD:DP:GQ:PL	0/1:28,39:67:99:1590,0,2063
chrXIII	27790	.	G	A	818.77	PASS	AC=1;AF=0.500;AN=2;BaseQRankSum=1.336;ClippingRankSum=0.000;DP=64;ExcessHet=3.0103;FS=0.961;MLEAC=1;MLEAF=0.500;MQ=41.97;MQRankSum=0.833;QD=12.79;ReadPosRankSum=-1.030;SOR=0.831	GT:AD:DP:GQ:PL	0/1:39,25:64:99:847,0,1407
chrXIII	27885	.	G	A	1391.77	PASS	AC=1;AF=0.500;AN=2;BaseQRankSum=2.369;ClippingRankSum=0.000;DP=82;ExcessHet=3.0103;FS=4.159;MLEAC=1;MLEAF=0.500;MQ=41.98;MQRankSum=-1.052;QD=16.97;ReadPosRankSum=0.299;SOR=0.982	GT:AD:DP:GQ:PL	0/1:44,38:82:99:1420,0,1612
chrXIII	29853	.	G	A	1063.77	PASS	AC=1;AF=0.500;AN=2;BaseQRankSum=-0.281;ClippingRankSum=0.000;DP=66;ExcessHet=3.0103;FS=3.282;MLEAC=1;MLEAF=0.500;MQ=41.79;MQRankSum=0.943;QD=16.12;ReadPosRankSum=1.019;SOR=0.901	GT:AD:DP:GQ:PL	0/1:36,30:66:99:1092,0,1325
chrXIII	86918	.	G	A	1055.77	PASS	AC=1;AF=0.500;AN=2;BaseQRankSum=0.932;ClippingRankSum=0.000;DP=59;ExcessHet=3.0103;FS=1.053;MLEAC=1;MLEAF=0.500;MQ=41.76;MQRankSum=-0.949;QD=17.89;ReadPosRankSum=1.225;SOR=0.902	GT:AD:DP:GQ:PL	0/1:29,30:59:99:1084,0,1036
chrXIII	87438	.	C	T	1103.77	PASS	AC=1;AF=0.500;AN=2;BaseQRankSum=-1.357;ClippingRankSum=0.000;DP=67;ExcessHet=3.0103;FS=0.000;MLEAC=1;MLEAF=0.500;MQ=41.57;MQRankSum=-0.107;QD=16.47;ReadPosRankSum=0.129;SOR=0.649	GT:AD:DP:GQ:PL	0/1:36,31:67:99:1132,0,1353
chrXIII	92011	.	C	T	1674.77	PASS	AC=1;AF=0.500;AN=2;BaseQRankSum=1.809;ClippingRankSum=0.000;DP=94;ExcessHet=3.0103;FS=2.725;MLEAC=1;MLEAF=0.500;MQ=41.85;MQRankSum=1.011;QD=18.01;ReadPosRankSum=0.411;SOR=1.032	GT:AD:DP:GQ:PL	0/1:47,46:93:99:1703,0,1673
chrXIII	97671	.	C	T	1321.77	PASS	AC=1;AF=0.500;AN=2;BaseQRankSum=-2.014;ClippingRankSum=0.000;DP=82;ExcessHet=3.0103;FS=1.782;MLEAC=1;MLEAF=0.500;MQ=41.83;MQRankSum=0.954;QD=16.12;ReadPosRankSum=-1.675;SOR=0.914	GT:AD:DP:GQ:PL	0/1:44,38:82:99:1350,0,1648
chrXIII	101326	.	C	T	1196.77	PASS	AC=1;AF=0.500;AN=2;BaseQRankSum=-0.415;ClippingRankSum=0.000;DP=60;ExcessHet=3.0103;FS=5.265;MLEAC=1;MLEAF=0.500;MQ=41.97;MQRankSum=1.139;QD=19.95;ReadPosRankSum=-0.082;SOR=1.318	GT:AD:DP:GQ:PL	0/1:27,33:60:99:1225,0,995
chrXIII	122169	.	G	A	1095.77	PASS	AC=1;AF=0.500;AN=2;BaseQRankSum=1.159;ClippingRankSum=0.000;DP=68;ExcessHet=3.0103;FS=18.309;MLEAC=1;MLEAF=0.500;MQ=42.00;MQRankSum=0.000;QD=16.35;ReadPosRankSum=0.362;SOR=0.697	GT:AD:DP:GQ:PL	0/1:36,31:67:99:1124,0,1333
chrXIII	146469	.	C	T	1577.77	PASS	AC=1;AF=0.500;AN=2;BaseQRankSum=-1.394;ClippingRankSum=0.000;DP=66;ExcessHet=3.0103;FS=6.785;MLEAC=1;MLEAF=0.500;MQ=42.00;MQRankSum=0.000;QD=23.91;ReadPosRankSum=0.367;SOR=0.247	GT:AD:DP:GQ:PL	0/1:24,42:66:99:1606,0,858
chrXIII	158786	.	C	T	1768.77	PASS	AC=1;AF=0.500;AN=2;BaseQRankSum=-1.291;ClippingRankSum=0.000;DP=87;ExcessHet=3.0103;FS=0.852;MLEAC=1;MLEAF=0.500;MQ=41.67;MQRankSum=0.164;QD=20.33;ReadPosRankSum=0.780;SOR=0.595	GT:AD:DP:GQ:PL	0/1:39,48:87:99:1797,0,1389
chrXIII	159943	.	C	T	583.77	PASS	AC=1;AF=0.500;AN=2;BaseQRankSum=-0.249;ClippingRankSum=0.000;DP=45;ExcessHet=3.0103;FS=2.660;MLEAC=1;MLEAF=0.500;MQ=41.88;MQRankSum=0.487;QD=12.97;ReadPosRankSum=-1.712;SOR=0.977	GT:AD:DP:GQ:PL	0/1:28,17:45:99:612,0,1074
chrXIII	160355	.	C	T	720.77	PASS	AC=1;AF=0.500;AN=2;BaseQRankSum=-0.690;ClippingRankSum=0.000;DP=52;ExcessHet=3.0103;FS=1.102;MLEAC=1;MLEAF=0.500;MQ=42.00;MQRankSum=0.000;QD=13.86;ReadPosRankSum=-0.771;SOR=0.986	GT:AD:DP:GQ:PL	0/1:30,22:52:99:749,0,1152
chrXIII	213949	.	G	A	884.77	PASS	AC=1;AF=0.500;AN=2;BaseQRankSum=0.428;ClippingRankSum=0.000;DP=61;ExcessHet=3.0103;FS=0.974;MLEAC=1;MLEAF=0.500;MQ=41.73;MQRankSum=1.253;QD=14.50;ReadPosRankSum=2.078;SOR=0.544	GT:AD:DP:GQ:PL	0/1:35,26:61:99:913,0,1266
chrXIII	214060	.	C	T	1210.77	PASS	AC=1;AF=0.500;AN=2;BaseQRankSum=0.743;ClippingRankSum=0.000;DP=63;ExcessHet=3.0103;FS=0.961;MLEAC=1;MLEAF=0.500;MQ=41.77;MQRankSum=-0.892;QD=19.22;ReadPosRankSum=0.546;SOR=0.518	GT:AD:DP:GQ:PL	0/1:29,34:63:99:1239,0,1034
chrXIII	216395	.	C	T	1734.77	PASS	AC=1;AF=0.500;AN=2;BaseQRankSum=-0.973;ClippingRankSum=0.000;DP=80;ExcessHet=3.0103;FS=5.913;MLEAC=1;MLEAF=0.500;MQ=42.00;MQRankSum=0.000;QD=21.68;ReadPosRankSum=-1.070;SOR=0.850	GT:AD:DP:GQ:PL	0/1:33,47:80:99:1763,0,1206
chrXIII	220696	.	C	T	1066.77	PASS	AC=1;AF=0.500;AN=2;BaseQRankSum=-2.679;ClippingRankSum=0.000;DP=74;ExcessHet=3.0103;FS=9.915;MLEAC=1;MLEAF=0.500;MQ=42.00;MQRankSum=0.000;QD=14.42;ReadPosRankSum=0.061;SOR=1.488	GT:AD:DP:GQ:PL	0/1:41,33:74:99:1095,0,1534
chrXIII	220774	.	C	T	1201.77	PASS	AC=1;AF=0.500;AN=2;BaseQRankSum=-0.118;ClippingRankSum=0.000;DP=73;ExcessHet=3.0103;FS=4.562;MLEAC=1;MLEAF=0.500;MQ=41.61;MQRankSum=-1.506;QD=16.46;ReadPosRankSum=-0.682;SOR=0.995	GT:AD:DP:GQ:PL	0/1:39,34:73:99:1230,0,1459
chrXIII	221029	.	C	T	1129.77	PASS	AC=1;AF=0.500;AN=2;BaseQRankSum=-0.043;ClippingRankSum=0.000;DP=60;ExcessHet=3.0103;FS=11.118;MLEAC=1;MLEAF=0.500;MQ=41.97;MQRankSum=1.067;QD=18.83;ReadPosRankSum=-2.952;SOR=0.763	GT:AD:DP:GQ:PL	0/1:29,31:60:99:1158,0,1079
chrXIII	239828	.	C	T	1491.77	PASS	AC=1;AF=0.500;AN=2;BaseQRankSum=-0.517;ClippingRankSum=0.000;DP=71;ExcessHet=3.0103;FS=0.912;MLEAC=1;MLEAF=0.500;MQ=41.79;MQRankSum=-0.812;QD=21.31;ReadPosRankSum=-1.420;SOR=0.556	GT:AD:DP:GQ:PL	0/1:29,41:70:99:1520,0,1056
chrXIII	257538	.	G	A	1434.77	PASS	AC=1;AF=0.500;AN=2;BaseQRankSum=0.195;ClippingRankSum=0.000;DP=64;ExcessHet=3.0103;FS=3.573;MLEAC=1;MLEAF=0.500;MQ=41.97;MQRankSum=-0.769;QD=22.42;ReadPosRankSum=-0.170;SOR=0.323	GT:AD:DP:GQ:PL	0/1:25,39:64:99:1463,0,885
chrXIII	272190	.	C	T	1237.77	PASS	AC=1;AF=0.500;AN=2;BaseQRankSum=2.048;ClippingRankSum=0.000;DP=71;ExcessHet=3.0103;FS=12.322;MLEAC=1;MLEAF=0.500;MQ=41.97;MQRankSum=0.987;QD=17.43;ReadPosRankSum=0.410;SOR=0.821	GT:AD:DP:GQ:PL	0/1:37,34:71:99:1266,0,1304
chrXIII	272361	.	C	T	1380.77	PASS	AC=1;AF=0.500;AN=2;BaseQRankSum=1.431;ClippingRankSum=0.000;DP=59;ExcessHet=3.0103;FS=0.000;MLEAC=1;MLEAF=0.500;MQ=42.00;MQRankSum=0.000;QD=23.40;ReadPosRankSum=0.993;SOR=0.773	GT:AD:DP:GQ:PL	0/1:23,36:59:99:1409,0,824
chrXIII	297106	.	C	T	1053.77	PASS	AC=1;AF=0.500;AN=2;BaseQRankSum=-0.210;ClippingRankSum=0.000;DP=65;ExcessHet=3.0103;FS=8.753;MLEAC=1;MLEAF=0.500;MQ=41.78;MQRankSum=-1.049;QD=16.21;ReadPosRankSum=-0.924;SOR=1.474	GT:AD:DP:GQ:PL	0/1:35,30:65:99:1082,0,1319
chrXIII	297435	.	C	T	950.77	PASS	AC=1;AF=0.500;AN=2;BaseQRankSum=-0.388;ClippingRankSum=0.000;DP=54;ExcessHet=3.0103;FS=3.828;MLEAC=1;MLEAF=0.500;MQ=42.00;MQRankSum=0.000;QD=17.61;ReadPosRankSum=-0.549;SOR=0.700	GT:AD:DP:GQ:PL	0/1:27,27:54:99:979,0,979
chrXIII	298675	.	C	T	1454.77	PASS	AC=1;AF=0.500;AN=2;BaseQRankSum=-0.200;ClippingRankSum=0.000;DP=86;ExcessHet=3.0103;FS=2.797;MLEAC=1;MLEAF=0.500;MQ=41.98;MQRankSum=-1.049;QD=16.92;ReadPosRankSum=0.402;SOR=0.838	GT:AD:DP:GQ:PL	0/1:46,40:86:99:1483,0,1752
chrXIII	332667	.	C	T	1708.77	PASS	AC=1;AF=0.500;AN=2;BaseQRankSum=1.841;ClippingRankSum=0.000;DP=79;ExcessHet=3.0103;FS=7.546;MLEAC=1;MLEAF=0.500;MQ=42.00;MQRankSum=0.000;QD=21.63;ReadPosRankSum=0.914;SOR=0.768	GT:AD:DP:GQ:PL	0/1:35,44:79:99:1737,0,2473
chrXIII	332691	.	C	T	1525.77	PASS	AC=1;AF=0.500;AN=2;BaseQRankSum=-0.331;ClippingRankSum=0.000;DP=76;ExcessHet=3.0103;FS=3.114;MLEAC=1;MLEAF=0.500;MQ=42.00;MQRankSum=0.000;QD=20.08;ReadPosRankSum=-0.206;SOR=1.131	GT:AD:DP:GQ:PL	0/1:35,41:76:99:1554,0,2498
chrXIII	388578	.	C	T	724.77	PASS	AC=1;AF=0.500;AN=2;BaseQRankSum=-0.352;ClippingRankSum=0.000;DP=54;ExcessHet=3.0103;FS=2.390;MLEAC=1;MLEAF=0.500;MQ=42.00;MQRankSum=0.000;QD=13.42;ReadPosRankSum=-1.554;SOR=1.150	GT:AD:DP:GQ:PL	0/1:33,21:54:99:753,0,1264
chrXIII	417635	.	C	T	1513.77	PASS	AC=1;AF=0.500;AN=2;BaseQRankSum=-0.664;ClippingRankSum=0.000;DP=77;ExcessHet=3.0103;FS=0.863;MLEAC=1;MLEAF=0.500;MQ=41.97;MQRankSum=1.093;QD=19.66;ReadPosRankSum=-0.851;SOR=0.542	GT:AD:DP:GQ:PL	0/1:36,41:77:99:1542,0,1287
chrXIII	420580	.	G	A	1286.77	PASS	AC=1;AF=0.500;AN=2;BaseQRankSum=1.552;ClippingRankSum=0.000;DP=58;ExcessHet=3.0103;FS=3.753;MLEAC=1;MLEAF=0.500;MQ=41.50;MQRankSum=-0.248;QD=22.19;ReadPosRankSum=1.054;SOR=0.850	GT:AD:DP:GQ:PL	0/1:23,35:58:99:1315,0,711
chrXIII	426538	.	G	A	1766.77	PASS	AC=1;AF=0.500;AN=2;BaseQRankSum=0.949;ClippingRankSum=0.000;DP=87;ExcessHet=3.0103;FS=7.216;MLEAC=1;MLEAF=0.500;MQ=41.98;MQRankSum=1.107;QD=20.31;ReadPosRankSum=-2.721;SOR=1.514	GT:AD:DP:GQ:PL	0/1:40,47:87:99:1795,0,1486
chrXIII	429246	.	C	T	786.77	PASS	AC=1;AF=0.500;AN=2;BaseQRankSum=0.606;ClippingRankSum=0.000;DP=58;ExcessHet=3.0103;FS=9.451;MLEAC=1;MLEAF=0.500;MQ=42.00;MQRankSum=0.000;QD=13.56;ReadPosRankSum=-1.625;SOR=1.437	GT:AD:DP:GQ:PL	0/1:34,24:58:99:815,0,1265
chrXIII	438943	.	C	T	1150.77	PASS	AC=1;AF=0.500;AN=2;BaseQRankSum=-0.752;ClippingRankSum=0.000;DP=53;ExcessHet=3.0103;FS=1.065;MLEAC=1;MLEAF=0.500;MQ=42.00;MQRankSum=0.000;QD=21.71;ReadPosRankSum=-0.528;SOR=0.481	GT:AD:DP:GQ:PL	0/1:23,30:53:99:1179,0,1783
chrXIII	438945	.	C	T	1150.77	PASS	AC=1;AF=0.500;AN=2;BaseQRankSum=2.219;ClippingRankSum=0.000;DP=51;ExcessHet=3.0103;FS=1.083;MLEAC=1;MLEAF=0.500;MQ=42.00;MQRankSum=0.000;QD=22.56;ReadPosRankSum=-0.296;SOR=0.617	GT:AD:DP:GQ:PL	0/1:22,29:51:99:1179,0,1783
chrXIII	465366	.	C	T	916.77	PASS	AC=1;AF=0.500;AN=2;BaseQRankSum=0.824;ClippingRankSum=0.000;DP=50;ExcessHet=3.0103;FS=0.000;MLEAC=1;MLEAF=0.500;MQ=42.00;MQRankSum=0.000;QD=18.34;ReadPosRankSum=2.538;SOR=0.704	GT:AD:DP:GQ:PL	0/1:25,25:50:99:945,0,926
chrXIII	541023	.	C	T	1181.77	PASS	AC=1;AF=0.500;AN=2;BaseQRankSum=0.840;ClippingRankSum=0.000;DP=77;ExcessHet=3.0103;FS=3.020;MLEAC=1;MLEAF=0.500;MQ=41.43;MQRankSum=-0.717;QD=15.35;ReadPosRankSum=-0.614;SOR=0.428	GT:AD:DP:GQ:PL	0/1:42,35:77:99:1210,0,1521
chrXIII	541069	.	C	T	1625.77	PASS	AC=1;AF=0.500;AN=2;BaseQRankSum=2.081;ClippingRankSum=0.000;DP=76;ExcessHet=3.0103;FS=0.877;MLEAC=1;MLEAF=0.500;MQ=41.62;MQRankSum=1.644;QD=21.39;ReadPosRankSum=1.036;SOR=0.788	GT:AD:DP:GQ:PL	0/1:33,43:76:99:1654,0,1117
chrXIII	548855	.	C	T	1091.77	PASS	AC=1;AF=0.500;AN=2;BaseQRankSum=-0.338;ClippingRankSum=0.000;DP=71;ExcessHet=3.0103;FS=6.341;MLEAC=1;MLEAF=0.500;MQ=41.59;MQRankSum=1.274;QD=15.38;ReadPosRankSum=0.168;SOR=1.115	GT:AD:DP:GQ:PL	0/1:40,31:71:99:1120,0,1502
chrXIII	577398	.	C	T	1124.77	PASS	AC=1;AF=0.500;AN=2;BaseQRankSum=1.529;ClippingRankSum=0.000;DP=70;ExcessHet=3.0103;FS=0.000;MLEAC=1;MLEAF=0.500;MQ=42.00;MQRankSum=0.000;QD=16.30;ReadPosRankSum=0.663;SOR=0.779	GT:AD:DP:GQ:PL	0/1:38,31:69:99:1153,0,1366
chrXIII	592347	.	C	T	1160.77	PASS	AC=1;AF=0.500;AN=2;BaseQRankSum=0.006;ClippingRankSum=0.000;DP=73;ExcessHet=3.0103;FS=4.650;MLEAC=1;MLEAF=0.500;MQ=41.77;MQRankSum=-0.098;QD=15.90;ReadPosRankSum=-1.177;SOR=1.345	GT:AD:DP:GQ:PL	0/1:39,34:73:99:1189,0,1463
chrXIII	615922	.	G	A	1253.77	PASS	AC=1;AF=0.500;AN=2;BaseQRankSum=-0.532;ClippingRankSum=0.000;DP=74;ExcessHet=3.0103;FS=0.883;MLEAC=1;MLEAF=0.500;MQ=41.81;MQRankSum=-1.029;QD=16.94;ReadPosRankSum=-1.316;SOR=0.840	GT:AD:DP:GQ:PL	0/1:39,35:74:99:1282,0,1476
chrXIII	616583	.	C	T	1192.77	PASS	AC=1;AF=0.500;AN=2;BaseQRankSum=-1.152;ClippingRankSum=0.000;DP=68;ExcessHet=3.0103;FS=0.000;MLEAC=1;MLEAF=0.500;MQ=42.00;MQRankSum=0.000;QD=17.54;ReadPosRankSum=-1.652;SOR=0.588	GT:AD:DP:GQ:PL	0/1:34,34:68:99:1221,0,1264
chrXIII	621937	.	C	T	1054.77	PASS	AC=1;AF=0.500;AN=2;BaseQRankSum=2.406;ClippingRankSum=0.000;DP=66;ExcessHet=3.0103;FS=2.018;MLEAC=1;MLEAF=0.500;MQ=42.00;MQRankSum=0.000;QD=15.98;ReadPosRankSum=-0.437;SOR=0.866	GT:AD:DP:GQ:PL	0/1:37,29:66:99:1083,0,1409
chrXIII	622719	.	C	T	867.77	PASS	AC=1;AF=0.500;AN=2;BaseQRankSum=0.457;ClippingRankSum=0.000;DP=55;ExcessHet=3.0103;FS=2.266;MLEAC=1;MLEAF=0.500;MQ=41.73;MQRankSum=0.949;QD=15.78;ReadPosRankSum=-1.132;SOR=0.568	GT:AD:DP:GQ:PL	0/1:30,25:55:99:896,0,1093
chrXIII	625900	.	C	T	993.77	PASS	AC=1;AF=0.500;AN=2;BaseQRankSum=-0.027;ClippingRankSum=0.000;DP=56;ExcessHet=3.0103;FS=1.085;MLEAC=1;MLEAF=0.500;MQ=41.97;MQRankSum=-0.929;QD=17.75;ReadPosRankSum=-0.223;SOR=0.973	GT:AD:DP:GQ:PL	0/1:27,29:56:99:1022,0,964
chrXIII	626191	.	C	T	1447.77	PASS	AC=1;AF=0.500;AN=2;BaseQRankSum=-0.037;ClippingRankSum=0.000;DP=82;ExcessHet=3.0103;FS=2.944;MLEAC=1;MLEAF=0.500;MQ=41.80;MQRankSum=-1.406;QD=17.66;ReadPosRankSum=-1.591;SOR=0.855	GT:AD:DP:GQ:PL	0/1:41,41:82:99:1476,0,1468
chrXIII	626219	.	C	T	1482.77	PASS	AC=1;AF=0.500;AN=2;BaseQRankSum=-0.521;ClippingRankSum=0.000;DP=83;ExcessHet=3.0103;FS=4.171;MLEAC=1;MLEAF=0.500;MQ=41.81;MQRankSum=-1.423;QD=17.86;ReadPosRankSum=-0.631;SOR=0.642	GT:AD:DP:GQ:PL	0/1:42,41:83:99:1511,0,1583
chrXIII	630539	.	C	T	1401.77	PASS	AC=1;AF=0.500;AN=2;BaseQRankSum=1.452;ClippingRankSum=0.000;DP=74;ExcessHet=3.0103;FS=1.926;MLEAC=1;MLEAF=0.500;MQ=42.00;MQRankSum=0.000;QD=18.94;ReadPosRankSum=-1.114;SOR=0.724	GT:AD:DP:GQ:PL	0/1:35,39:74:99:1430,0,1279
chrXIII	632323	.	C	T	1475.77	PASS	AC=1;AF=0.500;AN=2;BaseQRankSum=-1.071;ClippingRankSum=0.000;DP=77;ExcessHet=3.0103;FS=7.808;MLEAC=1;MLEAF=0.500;MQ=41.22;MQRankSum=-0.291;QD=19.42;ReadPosRankSum=-1.584;SOR=1.273	GT:AD:DP:GQ:PL	0/1:35,41:76:99:1504,0,1286
chrXIII	638190	.	C	T	1657.77	PASS	AC=1;AF=0.500;AN=2;BaseQRankSum=0.482;ClippingRankSum=0.000;DP=80;ExcessHet=3.0103;FS=0.000;MLEAC=1;MLEAF=0.500;MQ=41.98;MQRankSum=-0.857;QD=20.72;ReadPosRankSum=-0.646;SOR=0.746	GT:AD:DP:GQ:PL	0/1:35,45:80:99:1686,0,1277
chrXIII	652196	.	C	T	1320.77	PASS	AC=1;AF=0.500;AN=2;BaseQRankSum=0.957;ClippingRankSum=0.000;DP=74;ExcessHet=3.0103;FS=4.533;MLEAC=1;MLEAF=0.500;MQ=41.97;MQRankSum=-1.000;QD=17.85;ReadPosRankSum=1.224;SOR=0.729	GT:AD:DP:GQ:PL	0/1:38,36:74:99:1349,0,1346
chrXIII	655946	.	G	A	1295.77	PASS	AC=1;AF=0.500;AN=2;BaseQRankSum=-0.057;ClippingRankSum=0.000;DP=61;ExcessHet=3.0103;FS=2.155;MLEAC=1;MLEAF=0.500;MQ=42.00;MQRankSum=0.000;QD=21.24;ReadPosRankSum=-1.246;SOR=0.759	GT:AD:DP:GQ:PL	0/1:26,35:61:99:1324,0,938
chrXIII	667365	.	C	T	1182.77	PASS	AC=1;AF=0.500;AN=2;BaseQRankSum=0.204;ClippingRankSum=0.000;DP=65;ExcessHet=3.0103;FS=0.978;MLEAC=1;MLEAF=0.500;MQ=42.00;MQRankSum=0.000;QD=18.20;ReadPosRankSum=1.179;SOR=0.879	GT:AD:DP:GQ:PL	0/1:32,33:65:99:1211,0,1141
chrXIII	674838	.	G	A	1262.77	PASS	AC=1;AF=0.500;AN=2;BaseQRankSum=2.736;ClippingRankSum=0.000;DP=68;ExcessHet=3.0103;FS=2.029;MLEAC=1;MLEAF=0.500;MQ=41.94;MQRankSum=-1.341;QD=18.85;ReadPosRankSum=-0.560;SOR=0.552	GT:AD:DP:GQ:PL	0/1:32,35:67:99:1291,0,1004
chrXIII	675277	.	C	T	1271.77	PASS	AC=1;AF=0.500;AN=2;BaseQRankSum=0.435;ClippingRankSum=0.000;DP=73;ExcessHet=3.0103;FS=0.000;MLEAC=1;MLEAF=0.500;MQ=42.00;MQRankSum=0.000;QD=17.42;ReadPosRankSum=0.945;SOR=0.656	GT:AD:DP:GQ:PL	0/1:38,35:73:99:1300,0,1351
chrXIII	701736	.	C	T	1150.77	PASS	AC=1;AF=0.500;AN=2;BaseQRankSum=-0.666;ClippingRankSum=0.000;DP=55;ExcessHet=3.0103;FS=10.090;MLEAC=1;MLEAF=0.500;MQ=42.00;MQRankSum=0.000;QD=20.92;ReadPosRankSum=0.115;SOR=0.143	GT:AD:DP:GQ:PL	0/1:24,31:55:99:1179,0,884
chrXIII	722248	.	G	A	1676.77	PASS	AC=1;AF=0.500;AN=2;BaseQRankSum=1.294;ClippingRankSum=0.000;DP=75;ExcessHet=3.0103;FS=2.002;MLEAC=1;MLEAF=0.500;MQ=41.81;MQRankSum=-0.789;QD=22.36;ReadPosRankSum=-0.599;SOR=0.467	GT:AD:DP:GQ:PL	0/1:30,45:75:99:1705,0,1045
chrXIII	732371	.	C	T	1459.77	PASS	AC=1;AF=0.500;AN=2;BaseQRankSum=-1.241;ClippingRankSum=0.000;DP=61;ExcessHet=3.0103;FS=5.496;MLEAC=1;MLEAF=0.500;MQ=41.97;MQRankSum=-0.717;QD=23.93;ReadPosRankSum=-0.108;SOR=0.243	GT:AD:DP:GQ:PL	0/1:22,39:61:99:1488,0,747
chrXIII	746196	.	C	T	1110.77	PASS	AC=1;AF=0.500;AN=2;BaseQRankSum=-0.534;ClippingRankSum=0.000;DP=78;ExcessHet=3.0103;FS=0.865;MLEAC=1;MLEAF=0.500;MQ=41.81;MQRankSum=-1.142;QD=14.24;ReadPosRankSum=-1.365;SOR=0.549	GT:AD:DP:GQ:PL	0/1:45,33:78:99:1139,0,1704
chrXIII	751697	.	C	T	1097.77	PASS	AC=1;AF=0.500;AN=2;BaseQRankSum=0.948;ClippingRankSum=0.000;DP=70;ExcessHet=3.0103;FS=0.915;MLEAC=1;MLEAF=0.500;MQ=41.96;MQRankSum=0.020;QD=15.68;ReadPosRankSum=-0.823;SOR=0.526	GT:AD:DP:GQ:PL	0/1:39,31:70:99:1126,0,1349
chrXIII	775016	.	G	A	1048.77	PASS	AC=1;AF=0.500;AN=2;BaseQRankSum=1.691;ClippingRankSum=0.000;DP=59;ExcessHet=3.0103;FS=9.379;MLEAC=1;MLEAF=0.500;MQ=42.19;MQRankSum=-0.983;QD=17.78;ReadPosRankSum=-0.023;SOR=1.744	GT:AD:DP:GQ:PL	0/1:29,30:59:99:1077,0,1007
chrXIII	775456	.	C	T	1133.77	PASS	AC=1;AF=0.500;AN=2;BaseQRankSum=0.930;ClippingRankSum=0.000;DP=62;ExcessHet=3.0103;FS=3.505;MLEAC=1;MLEAF=0.500;MQ=42.00;MQRankSum=0.000;QD=18.29;ReadPosRankSum=-1.682;SOR=0.931	GT:AD:DP:GQ:PL	0/1:31,31:62:99:1162,0,1153
chrXIII	789870	.	C	T	942.77	PASS	AC=1;AF=0.500;AN=2;BaseQRankSum=0.167;ClippingRankSum=0.000;DP=58;ExcessHet=3.0103;FS=5.136;MLEAC=1;MLEAF=0.500;MQ=42.00;MQRankSum=0.000;QD=16.25;ReadPosRankSum=0.719;SOR=0.994	GT:AD:DP:GQ:PL	0/1:31,27:58:99:971,0,1155
chrXIII	795317	.	G	A	1263.77	PASS	AC=1;AF=0.500;AN=2;BaseQRankSum=-1.887;ClippingRankSum=0.000;DP=66;ExcessHet=3.0103;FS=4.979;MLEAC=1;MLEAF=0.500;MQ=41.97;MQRankSum=-0.911;QD=19.15;ReadPosRankSum=-1.306;SOR=1.391	GT:AD:DP:GQ:PL	0/1:31,35:66:99:1292,0,1140
chrXIII	801395	.	G	A	1275.77	PASS	AC=1;AF=0.500;AN=2;BaseQRankSum=-0.611;ClippingRankSum=0.000;DP=73;ExcessHet=3.0103;FS=0.884;MLEAC=1;MLEAF=0.500;MQ=42.00;MQRankSum=0.000;QD=17.48;ReadPosRankSum=-2.304;SOR=0.857	GT:AD:DP:GQ:PL	0/1:36,37:73:99:1304,0,1310
chrXIII	808250	.	G	A	1187.77	PASS	AC=1;AF=0.500;AN=2;BaseQRankSum=-0.427;ClippingRankSum=0.000;DP=72;ExcessHet=3.0103;FS=3.312;MLEAC=1;MLEAF=0.500;MQ=41.97;MQRankSum=-0.985;QD=17.73;ReadPosRankSum=-0.014;SOR=0.947	GT:AD:DP:GQ:PL	0/1:34,33:67:99:1216,0,1242
chrXIII	822802	.	C	T	459.77	PASS	AC=1;AF=0.500;AN=2;BaseQRankSum=-0.036;ClippingRankSum=0.000;DP=36;ExcessHet=3.0103;FS=6.638;MLEAC=1;MLEAF=0.500;MQ=41.61;MQRankSum=-1.197;QD=12.77;ReadPosRankSum=0.775;SOR=0.105	GT:AD:DP:GQ:PL	0/1:22,14:36:99:488,0,752
chrXIII	837878	.	C	T	832.77	PASS	AC=1;AF=0.500;AN=2;BaseQRankSum=1.697;ClippingRankSum=0.000;DP=61;ExcessHet=3.0103;FS=7.265;MLEAC=1;MLEAF=0.500;MQ=41.79;MQRankSum=-1.208;QD=13.65;ReadPosRankSum=0.889;SOR=0.516	GT:AD:DP:GQ:PL	0/1:37,24:61:99:861,0,1420
chrXIII	842310	.	G	A	1489.77	PASS	AC=1;AF=0.500;AN=2;BaseQRankSum=1.283;ClippingRankSum=0.000;DP=72;ExcessHet=3.0103;FS=0.904;MLEAC=1;MLEAF=0.500;MQ=41.80;MQRankSum=1.178;QD=20.69;ReadPosRankSum=-0.558;SOR=0.792	GT:AD:DP:GQ:PL	0/1:31,41:72:99:1518,0,1107
chrXIII	895402	.	G	A	1065.77	PASS	AC=1;AF=0.500;AN=2;BaseQRankSum=-0.216;ClippingRankSum=0.000;DP=59;ExcessHet=3.0103;FS=7.069;MLEAC=1;MLEAF=0.500;MQ=41.76;MQRankSum=1.051;QD=18.06;ReadPosRankSum=0.276;SOR=0.977	GT:AD:DP:GQ:PL	0/1:29,30:59:99:1094,0,1040
chrXIII	904779	.	G	A	1359.77	PASS	AC=1;AF=0.500;AN=2;BaseQRankSum=1.677;ClippingRankSum=0.000;DP=63;ExcessHet=3.0103;FS=11.954;MLEAC=1;MLEAF=0.500;MQ=41.97;MQRankSum=-0.834;QD=21.58;ReadPosRankSum=-0.636;SOR=0.118	GT:AD:DP:GQ:PL	0/1:27,36:63:99:1388,0,960
chrXIV	40944	.	G	A	798.77	PASS	AC=1;AF=0.500;AN=2;BaseQRankSum=-0.509;ClippingRankSum=0.000;DP=58;ExcessHet=3.0103;FS=1.022;MLEAC=1;MLEAF=0.500;MQ=41.75;MQRankSum=0.846;QD=13.77;ReadPosRankSum=0.151;SOR=0.520	GT:AD:DP:GQ:PL	0/1:35,23:58:99:827,0,1267
chrXIV	65691	.	C	T	1661.77	PASS	AC=1;AF=0.500;AN=2;BaseQRankSum=0.262;ClippingRankSum=0.000;DP=84;ExcessHet=3.0103;FS=1.808;MLEAC=1;MLEAF=0.500;MQ=41.98;MQRankSum=-0.885;QD=19.78;ReadPosRankSum=-0.800;SOR=0.923	GT:AD:DP:GQ:PL	0/1:38,46:84:99:1690,0,1403
chrXIV	67658	.	G	A	1344.77	PASS	AC=1;AF=0.500;AN=2;BaseQRankSum=0.576;ClippingRankSum=0.000;DP=62;ExcessHet=3.0103;FS=7.038;MLEAC=1;MLEAF=0.500;MQ=41.77;MQRankSum=-0.817;QD=21.69;ReadPosRankSum=-0.278;SOR=0.837	GT:AD:DP:GQ:PL	0/1:26,36:62:99:1373,0,953
chrXIV	80653	.	C	T	1082.77	PASS	AC=1;AF=0.500;AN=2;BaseQRankSum=0.709;ClippingRankSum=0.000;DP=53;ExcessHet=3.0103;FS=1.043;MLEAC=1;MLEAF=0.500;MQ=42.00;MQRankSum=0.000;QD=20.43;ReadPosRankSum=2.170;SOR=0.879	GT:AD:DP:GQ:PL	0/1:24,29:53:99:1111,0,876
chrXIV	89091	.	C	T	1209.77	PASS	AC=1;AF=0.500;AN=2;BaseQRankSum=1.169;ClippingRankSum=0.000;DP=69;ExcessHet=3.0103;FS=0.912;MLEAC=1;MLEAF=0.500;MQ=41.97;MQRankSum=-0.986;QD=17.53;ReadPosRankSum=-0.513;SOR=0.545	GT:AD:DP:GQ:PL	0/1:35,34:69:99:1238,0,1280
chrXIV	89129	.	C	T	1114.77	PASS	AC=1;AF=0.500;AN=2;BaseQRankSum=-0.315;ClippingRankSum=0.000;DP=67;ExcessHet=3.0103;FS=0.000;MLEAC=1;MLEAF=0.500;MQ=41.97;MQRankSum=-1.048;QD=16.64;ReadPosRankSum=0.870;SOR=0.756	GT:AD:DP:GQ:PL	0/1:36,31:67:99:1143,0,1362
chrXIV	108438	.	C	T	1197.77	PASS	AC=1;AF=0.500;AN=2;BaseQRankSum=-1.115;ClippingRankSum=0.000;DP=69;ExcessHet=3.0103;FS=3.248;MLEAC=1;MLEAF=0.500;MQ=42.00;MQRankSum=0.000;QD=17.36;ReadPosRankSum=-1.179;SOR=0.604	GT:AD:DP:GQ:PL	0/1:35,34:69:99:1226,0,1322
chrXIV	117254	.	C	T	1252.77	PASS	AC=1;AF=0.500;AN=2;BaseQRankSum=-1.110;ClippingRankSum=0.000;DP=78;ExcessHet=3.0103;FS=7.913;MLEAC=1;MLEAF=0.500;MQ=41.82;MQRankSum=0.976;QD=16.06;ReadPosRankSum=0.883;SOR=0.228	GT:AD:DP:GQ:PL	0/1:41,37:78:99:1281,0,1495
chrXIV	138922	.	C	T	1355.77	PASS	AC=1;AF=0.500;AN=2;BaseQRankSum=-0.214;ClippingRankSum=0.000;DP=71;ExcessHet=3.0103;FS=1.995;MLEAC=1;MLEAF=0.500;MQ=41.94;MQRankSum=-1.345;QD=19.10;ReadPosRankSum=-0.073;SOR=0.439	GT:AD:DP:GQ:PL	0/1:34,37:71:99:1384,0,1254
chrXIV	146898	.	C	T	1166.77	PASS	AC=1;AF=0.500;AN=2;BaseQRankSum=0.462;ClippingRankSum=0.000;DP=67;ExcessHet=3.0103;FS=6.538;MLEAC=1;MLEAF=0.500;MQ=42.00;MQRankSum=0.000;QD=17.41;ReadPosRankSum=-0.956;SOR=1.204	GT:AD:DP:GQ:PL	0/1:35,32:67:99:1195,0,1285
chrXIV	161077	.	G	A	1221.77	PASS	AC=1;AF=0.500;AN=2;BaseQRankSum=-0.231;ClippingRankSum=0.000;DP=78;ExcessHet=3.0103;FS=5.941;MLEAC=1;MLEAF=0.500;MQ=42.00;MQRankSum=0.000;QD=15.66;ReadPosRankSum=0.392;SOR=0.604	GT:AD:DP:GQ:PL	0/1:43,35:78:99:1250,0,1624
chrXIV	174653	.	G	A	1059.77	PASS	AC=1;AF=0.500;AN=2;BaseQRankSum=1.426;ClippingRankSum=0.000;DP=61;ExcessHet=3.0103;FS=0.000;MLEAC=1;MLEAF=0.500;MQ=41.97;MQRankSum=-1.018;QD=17.37;ReadPosRankSum=1.494;SOR=0.786	GT:AD:DP:GQ:PL	0/1:32,29:61:99:1088,0,1183
chrXIV	186500	.	C	T	1161.77	PASS	AC=1;AF=0.500;AN=2;BaseQRankSum=-1.077;ClippingRankSum=0.000;DP=59;ExcessHet=3.0103;FS=0.000;MLEAC=1;MLEAF=0.500;MQ=42.00;MQRankSum=0.000;QD=19.69;ReadPosRankSum=0.773;SOR=0.818	GT:AD:DP:GQ:PL	0/1:26,33:59:99:1190,0,946
chrXIV	197558	.	C	T	1891.77	PASS	AC=1;AF=0.500;AN=2;BaseQRankSum=-0.788;ClippingRankSum=0.000;DP=82;ExcessHet=3.0103;FS=16.679;MLEAC=1;MLEAF=0.500;MQ=42.00;MQRankSum=0.000;QD=23.07;ReadPosRankSum=1.273;SOR=0.259	GT:AD:DP:GQ:PL	0/1:32,50:82:99:1920,0,1112
chrXIV	201457	.	C	T	1089.77	PASS	AC=1;AF=0.500;AN=2;BaseQRankSum=-0.015;ClippingRankSum=0.000;DP=65;ExcessHet=3.0103;FS=0.000;MLEAC=1;MLEAF=0.500;MQ=41.55;MQRankSum=-1.471;QD=16.77;ReadPosRankSum=1.293;SOR=0.756	GT:AD:DP:GQ:PL	0/1:34,31:65:99:1118,0,1252
chrXIV	206848	.	C	T	1171.77	PASS	AC=1;AF=0.500;AN=2;BaseQRankSum=2.504;ClippingRankSum=0.000;DP=72;ExcessHet=3.0103;FS=0.907;MLEAC=1;MLEAF=0.500;MQ=41.78;MQRankSum=-0.119;QD=16.27;ReadPosRankSum=-0.055;SOR=0.547	GT:AD:DP:GQ:PL	0/1:39,33:72:99:1200,0,1359
chrXIV	210313	.	C	T	1316.77	PASS	AC=1;AF=0.500;AN=2;BaseQRankSum=-0.491;ClippingRankSum=0.000;DP=73;ExcessHet=3.0103;FS=1.977;MLEAC=1;MLEAF=0.500;MQ=42.00;MQRankSum=0.000;QD=18.04;ReadPosRankSum=1.270;SOR=1.013	GT:AD:DP:GQ:PL	0/1:37,36:73:99:1345,0,1401
chrXIV	217274	.	C	T	1593.77	PASS	AC=1;AF=0.500;AN=2;BaseQRankSum=-1.557;ClippingRankSum=0.000;DP=71;ExcessHet=3.0103;FS=3.320;MLEAC=1;MLEAF=0.500;MQ=41.80;MQRankSum=-0.778;QD=22.45;ReadPosRankSum=0.559;SOR=0.970	GT:AD:DP:GQ:PL	0/1:28,43:71:99:1622,0,1012
chrXIV	217581	.	C	T	1034.77	PASS	AC=1;AF=0.500;AN=2;BaseQRankSum=0.766;ClippingRankSum=0.000;DP=75;ExcessHet=3.0103;FS=1.931;MLEAC=1;MLEAF=0.500;MQ=42.00;MQRankSum=0.000;QD=13.80;ReadPosRankSum=0.929;SOR=0.722	GT:AD:DP:GQ:PL	0/1:45,30:75:99:1063,0,1622
chrXIV	230721	.	G	A	1241.77	PASS	AC=1;AF=0.500;AN=2;BaseQRankSum=-1.119;ClippingRankSum=0.000;DP=74;ExcessHet=3.0103;FS=0.000;MLEAC=1;MLEAF=0.500;MQ=42.15;MQRankSum=1.083;QD=16.78;ReadPosRankSum=-1.125;SOR=0.614	GT:AD:DP:GQ:PL	0/1:39,35:74:99:1270,0,1482
chrXIV	247444	.	C	T	1057.77	PASS	AC=1;AF=0.500;AN=2;BaseQRankSum=-0.101;ClippingRankSum=0.000;DP=75;ExcessHet=3.0103;FS=0.000;MLEAC=1;MLEAF=0.500;MQ=41.62;MQRankSum=-0.231;QD=14.10;ReadPosRankSum=0.421;SOR=0.616	GT:AD:DP:GQ:PL	0/1:44,31:75:99:1086,0,1654
chrXIV	257445	.	C	T	1332.77	PASS	AC=1;AF=0.500;AN=2;BaseQRankSum=-1.386;ClippingRankSum=0.000;DP=68;ExcessHet=3.0103;FS=0.928;MLEAC=1;MLEAF=0.500;MQ=41.75;MQRankSum=-1.283;QD=19.60;ReadPosRankSum=-0.155;SOR=0.910	GT:AD:DP:GQ:PL	0/1:31,37:68:99:1361,0,1136
chrXIV	283709	.	G	A	1134.77	PASS	AC=1;AF=0.500;AN=2;BaseQRankSum=0.367;ClippingRankSum=0.000;DP=58;ExcessHet=3.0103;FS=0.000;MLEAC=1;MLEAF=0.500;MQ=41.76;MQRankSum=-0.899;QD=19.56;ReadPosRankSum=0.780;SOR=0.796	GT:AD:DP:GQ:PL	0/1:27,31:58:99:1163,0,983
chrXIV	286277	.	G	A	1870.77	PASS	AC=1;AF=0.500;AN=2;BaseQRankSum=-0.733;ClippingRankSum=0.000;DP=87;ExcessHet=3.0103;FS=8.812;MLEAC=1;MLEAF=0.500;MQ=41.98;MQRankSum=1.186;QD=21.50;ReadPosRankSum=-0.770;SOR=0.852	GT:AD:DP:GQ:PL	0/1:37,50:87:99:1899,0,1314
chrXIV	310288	.	G	A	1287.77	PASS	AC=1;AF=0.500;AN=2;BaseQRankSum=-1.202;ClippingRankSum=0.000;DP=59;ExcessHet=3.0103;FS=5.641;MLEAC=1;MLEAF=0.500;MQ=41.97;MQRankSum=-0.708;QD=21.83;ReadPosRankSum=0.511;SOR=0.251	GT:AD:DP:GQ:PL	0/1:21,38:59:99:1316,0,710
chrXIV	331270	.	C	T	1144.77	PASS	AC=1;AF=0.500;AN=2;BaseQRankSum=0.545;ClippingRankSum=0.000;DP=71;ExcessHet=3.0103;FS=8.043;MLEAC=1;MLEAF=0.500;MQ=41.80;MQRankSum=-1.061;QD=16.35;ReadPosRankSum=0.456;SOR=1.188	GT:AD:DP:GQ:PL	0/1:38,32:70:99:1173,0,1455
chrXIV	331312	.	C	T	1312.77	PASS	AC=1;AF=0.500;AN=2;BaseQRankSum=1.745;ClippingRankSum=0.000;DP=91;ExcessHet=3.0103;FS=12.286;MLEAC=1;MLEAF=0.500;MQ=42.00;MQRankSum=0.000;QD=14.43;ReadPosRankSum=0.770;SOR=1.422	GT:AD:DP:GQ:PL	0/1:53,38:91:99:1341,0,1983
chrXIV	352878	.	C	T	1588.77	PASS	AC=1;AF=0.500;AN=2;BaseQRankSum=1.289;ClippingRankSum=0.000;DP=79;ExcessHet=3.0103;FS=0.870;MLEAC=1;MLEAF=0.500;MQ=41.98;MQRankSum=1.118;QD=20.11;ReadPosRankSum=-1.687;SOR=0.569	GT:AD:DP:GQ:PL	0/1:36,43:79:99:1617,0,1311
chrXIV	378647	.	C	T	1188.77	PASS	AC=1;AF=0.500;AN=2;BaseQRankSum=-0.623;ClippingRankSum=0.000;DP=65;ExcessHet=3.0103;FS=3.370;MLEAC=1;MLEAF=0.500;MQ=42.00;MQRankSum=0.000;QD=18.29;ReadPosRankSum=0.848;SOR=0.710	GT:AD:DP:GQ:PL	0/1:32,33:65:99:1217,0,1171
chrXIV	398369	.	G	A	1037.77	PASS	AC=1;AF=0.500;AN=2;BaseQRankSum=-1.437;ClippingRankSum=0.000;DP=58;ExcessHet=3.0103;FS=5.341;MLEAC=1;MLEAF=0.500;MQ=42.00;MQRankSum=0.000;QD=17.89;ReadPosRankSum=-0.018;SOR=0.628	GT:AD:DP:GQ:PL	0/1:29,29:58:99:1066,0,1073
chrXIV	416650	.	G	A	1226.77	PASS	AC=1;AF=0.500;AN=2;BaseQRankSum=0.215;ClippingRankSum=0.000;DP=69;ExcessHet=3.0103;FS=6.350;MLEAC=1;MLEAF=0.500;MQ=42.00;MQRankSum=0.000;QD=17.78;ReadPosRankSum=-0.727;SOR=1.118	GT:AD:DP:GQ:PL	0/1:33,36:69:99:1255,0,1174
chrXIV	426961	.	G	A	1166.77	PASS	AC=1;AF=0.500;AN=2;BaseQRankSum=-1.154;ClippingRankSum=0.000;DP=63;ExcessHet=3.0103;FS=5.014;MLEAC=1;MLEAF=0.500;MQ=41.97;MQRankSum=1.048;QD=18.52;ReadPosRankSum=-0.263;SOR=0.524	GT:AD:DP:GQ:PL	0/1:31,32:63:99:1195,0,1131
chrXIV	433181	.	G	A	1107.77	PASS	AC=1;AF=0.500;AN=2;BaseQRankSum=3.246;ClippingRankSum=0.000;DP=62;ExcessHet=3.0103;FS=2.093;MLEAC=1;MLEAF=0.500;MQ=42.00;MQRankSum=0.000;QD=17.87;ReadPosRankSum=0.821;SOR=0.989	GT:AD:DP:GQ:PL	0/1:32,30:62:99:1136,0,1149
chrXIV	439413	.	G	A	1377.77	PASS	AC=1;AF=0.500;AN=2;BaseQRankSum=-1.959;ClippingRankSum=0.000;DP=71;ExcessHet=3.0103;FS=3.195;MLEAC=1;MLEAF=0.500;MQ=41.97;MQRankSum=1.101;QD=19.41;ReadPosRankSum=-0.270;SOR=0.790	GT:AD:DP:GQ:PL	0/1:33,38:71:99:1406,0,1236
chrXIV	442387	.	G	A	1524.77	PASS	AC=1;AF=0.500;AN=2;BaseQRankSum=0.997;ClippingRankSum=0.000;DP=69;ExcessHet=3.0103;FS=0.937;MLEAC=1;MLEAF=0.500;MQ=41.97;MQRankSum=1.204;QD=22.10;ReadPosRankSum=-2.133;SOR=0.903	GT:AD:DP:GQ:PL	0/1:29,40:69:99:1553,0,1057
chrXIV	443034	.	C	T	1088.77	PASS	AC=1;AF=0.500;AN=2;BaseQRankSum=-0.216;ClippingRankSum=0.000;DP=47;ExcessHet=3.0103;FS=13.960;MLEAC=1;MLEAF=0.500;MQ=41.96;MQRankSum=-0.744;QD=23.17;ReadPosRankSum=-0.709;SOR=1.280	GT:AD:DP:GQ:PL	0/1:18,29:47:99:1117,0,635
chrXIV	481221	.	G	A	971.77	PASS	AC=1;AF=0.500;AN=2;BaseQRankSum=0.122;ClippingRankSum=0.000;DP=58;ExcessHet=3.0103;FS=3.951;MLEAC=1;MLEAF=0.500;MQ=42.00;MQRankSum=0.000;QD=16.75;ReadPosRankSum=-0.105;SOR=1.364	GT:AD:DP:GQ:PL	0/1:31,27:58:99:1000,0,1150
chrXIV	485475	.	G	A	1390.77	PASS	AC=1;AF=0.500;AN=2;BaseQRankSum=-0.514;ClippingRankSum=0.000;DP=68;ExcessHet=3.0103;FS=2.039;MLEAC=1;MLEAF=0.500;MQ=41.57;MQRankSum=0.169;QD=20.45;ReadPosRankSum=-0.033;SOR=1.012	GT:AD:DP:GQ:PL	0/1:30,38:68:99:1419,0,1081
chrXIV	495046	.	C	T	1384.77	PASS	AC=1;AF=0.500;AN=2;BaseQRankSum=2.027;ClippingRankSum=0.000;DP=69;ExcessHet=3.0103;FS=4.736;MLEAC=1;MLEAF=0.500;MQ=41.79;MQRankSum=1.104;QD=20.07;ReadPosRankSum=-0.007;SOR=0.616	GT:AD:DP:GQ:PL	0/1:32,37:69:99:1413,0,1144
chrXIV	499603	.	G	A	1314.77	PASS	AC=1;AF=0.500;AN=2;BaseQRankSum=-0.356;ClippingRankSum=0.000;DP=85;ExcessHet=3.0103;FS=1.803;MLEAC=1;MLEAF=0.500;MQ=42.00;MQRankSum=0.000;QD=15.47;ReadPosRankSum=1.527;SOR=0.458	GT:AD:DP:GQ:PL	0/1:48,37:85:99:1343,0,1752
chrXIV	499641	.	C	T	1557.77	PASS	AC=1;AF=0.500;AN=2;BaseQRankSum=-0.410;ClippingRankSum=0.000;DP=77;ExcessHet=3.0103;FS=4.475;MLEAC=1;MLEAF=0.500;MQ=42.00;MQRankSum=0.000;QD=20.23;ReadPosRankSum=-0.097;SOR=0.315	GT:AD:DP:GQ:PL	0/1:35,42:77:99:1586,0,1277
chrXIV	501530	.	C	T	1109.77	PASS	AC=1;AF=0.500;AN=2;BaseQRankSum=1.277;ClippingRankSum=0.000;DP=65;ExcessHet=3.0103;FS=2.056;MLEAC=1;MLEAF=0.500;MQ=41.77;MQRankSum=-1.016;QD=17.07;ReadPosRankSum=2.362;SOR=0.570	GT:AD:DP:GQ:PL	0/1:34,31:65:99:1138,0,1274
chrXIV	502495	.	C	T	732.77	PASS	AC=1;AF=0.500;AN=2;BaseQRankSum=1.847;ClippingRankSum=0.000;DP=42;ExcessHet=3.0103;FS=2.701;MLEAC=1;MLEAF=0.500;MQ=42.00;MQRankSum=0.000;QD=17.45;ReadPosRankSum=-0.569;SOR=0.668	GT:AD:DP:GQ:PL	0/1:22,20:42:99:761,0,826
chrXIV	505554	.	C	T	1680.77	PASS	AC=1;AF=0.500;AN=2;BaseQRankSum=0.685;ClippingRankSum=0.000;DP=81;ExcessHet=3.0103;FS=0.000;MLEAC=1;MLEAF=0.500;MQ=42.00;MQRankSum=0.000;QD=20.75;ReadPosRankSum=0.036;SOR=0.708	GT:AD:DP:GQ:PL	0/1:35,46:81:99:1709,0,1252
chrXIV	531694	.	C	T	1513.77	PASS	AC=1;AF=0.500;AN=2;BaseQRankSum=-0.921;ClippingRankSum=0.000;DP=81;ExcessHet=3.0103;FS=0.835;MLEAC=1;MLEAF=0.500;MQ=42.00;MQRankSum=0.000;QD=18.69;ReadPosRankSum=0.279;SOR=0.829	GT:AD:DP:GQ:PL	0/1:39,42:81:99:1542,0,1413
chrXIV	537653	.	G	A	1389.77	PASS	AC=1;AF=0.500;AN=2;BaseQRankSum=-0.776;ClippingRankSum=0.000;DP=81;ExcessHet=3.0103;FS=1.846;MLEAC=1;MLEAF=0.500;MQ=42.00;MQRankSum=0.000;QD=17.16;ReadPosRankSum=0.027;SOR=0.501	GT:AD:DP:GQ:PL	0/1:42,39:81:99:1418,0,1569
chrXIV	553314	.	G	A	987.77	PASS	AC=1;AF=0.500;AN=2;BaseQRankSum=1.178;ClippingRankSum=0.000;DP=69;ExcessHet=3.0103;FS=0.939;MLEAC=1;MLEAF=0.500;MQ=42.00;MQRankSum=0.000;QD=14.32;ReadPosRankSum=-0.137;SOR=0.880	GT:AD:DP:GQ:PL	0/1:41,28:69:99:1016,0,1578
chrXIV	559160	.	G	A	1664.77	PASS	AC=1;AF=0.500;AN=2;BaseQRankSum=-0.507;ClippingRankSum=0.000;DP=70;ExcessHet=3.0103;FS=0.943;MLEAC=1;MLEAF=0.500;MQ=41.79;MQRankSum=-0.763;QD=23.78;ReadPosRankSum=0.026;SOR=0.855	GT:AD:DP:GQ:PL	0/1:27,43:70:99:1693,0,1806
chrXIV	559177	.	G	A	1384.77	PASS	AC=1;AF=0.500;AN=2;BaseQRankSum=0.323;ClippingRankSum=0.000;DP=65;ExcessHet=3.0103;FS=2.058;MLEAC=1;MLEAF=0.500;MQ=41.77;MQRankSum=-0.867;QD=21.30;ReadPosRankSum=-0.058;SOR=0.475	GT:AD:DP:GQ:PL	0/1:29,36:65:99:1413,0,1992
chrXIV	585575	.	C	T	702.77	PASS	AC=1;AF=0.500;AN=2;BaseQRankSum=1.621;ClippingRankSum=0.000;DP=64;ExcessHet=3.0103;FS=3.576;MLEAC=1;MLEAF=0.500;MQ=41.97;MQRankSum=0.732;QD=10.98;ReadPosRankSum=0.552;SOR=1.167	GT:AD:DP:GQ:PL	0/1:43,21:64:99:731,0,1784
chrXIV	585579	.	C	T	1671.77	PASS	AC=1;AF=0.500;AN=2;BaseQRankSum=0.228;ClippingRankSum=0.000;DP=65;ExcessHet=3.0103;FS=3.647;MLEAC=1;MLEAF=0.500;MQ=41.97;MQRankSum=-0.658;QD=25.72;ReadPosRankSum=-1.630;SOR=0.346	GT:AD:DP:GQ:PL	0/1:21,44:65:99:1700,0,748
chrXIV	619729	.	C	T	1622.77	PASS	AC=1;AF=0.500;AN=2;BaseQRankSum=-1.030;ClippingRankSum=0.000;DP=75;ExcessHet=3.0103;FS=0.869;MLEAC=1;MLEAF=0.500;MQ=42.00;MQRankSum=0.000;QD=21.64;ReadPosRankSum=0.891;SOR=0.813	GT:AD:DP:GQ:PL	0/1:31,44:75:99:1651,0,1134
chrXIV	623307	.	C	T	1438.77	PASS	AC=1;AF=0.500;AN=2;BaseQRankSum=-0.382;ClippingRankSum=0.000;DP=81;ExcessHet=3.0103;FS=1.811;MLEAC=1;MLEAF=0.500;MQ=41.98;MQRankSum=-0.988;QD=17.76;ReadPosRankSum=0.314;SOR=0.676	GT:AD:DP:GQ:PL	0/1:41,40:81:99:1467,0,1543
chrXIV	625412	.	G	A	1179.77	PASS	AC=1;AF=0.500;AN=2;BaseQRankSum=1.576;ClippingRankSum=0.000;DP=73;ExcessHet=3.0103;FS=6.156;MLEAC=1;MLEAF=0.500;MQ=41.81;MQRankSum=0.936;QD=16.16;ReadPosRankSum=-0.333;SOR=1.395	GT:AD:DP:GQ:PL	0/1:40,33:73:99:1208,0,1439
chrXIV	626006	.	G	A	1140.77	PASS	AC=1;AF=0.500;AN=2;BaseQRankSum=0.833;ClippingRankSum=0.000;DP=62;ExcessHet=3.0103;FS=0.000;MLEAC=1;MLEAF=0.500;MQ=41.97;MQRankSum=1.032;QD=18.40;ReadPosRankSum=0.262;SOR=0.576	GT:AD:DP:GQ:PL	0/1:31,31:62:99:1169,0,1161
chrXIV	634736	.	C	T	1515.77	PASS	AC=1;AF=0.500;AN=2;BaseQRankSum=0.901;ClippingRankSum=0.000;DP=79;ExcessHet=3.0103;FS=4.304;MLEAC=1;MLEAF=0.500;MQ=42.00;MQRankSum=0.000;QD=19.19;ReadPosRankSum=-0.514;SOR=1.011	GT:AD:DP:GQ:PL	0/1:38,41:79:99:1544,0,1371
chrXIV	658333	.	C	T	1190.77	PASS	AC=1;AF=0.500;AN=2;BaseQRankSum=-0.763;ClippingRankSum=0.000;DP=68;ExcessHet=3.0103;FS=2.037;MLEAC=1;MLEAF=0.500;MQ=41.78;MQRankSum=1.000;QD=17.51;ReadPosRankSum=-0.639;SOR=0.419	GT:AD:DP:GQ:PL	0/1:35,33:68:99:1219,0,1313
chrXIV	664247	.	C	T	983.77	PASS	AC=1;AF=0.500;AN=2;BaseQRankSum=0.644;ClippingRankSum=0.000;DP=68;ExcessHet=3.0103;FS=8.632;MLEAC=1;MLEAF=0.500;MQ=41.79;MQRankSum=0.878;QD=14.68;ReadPosRankSum=0.136;SOR=1.280	GT:AD:DP:GQ:PL	0/1:39,28:67:99:1012,0,1392
chrXIV	693085	.	C	T	931.77	PASS	AC=1;AF=0.500;AN=2;BaseQRankSum=1.570;ClippingRankSum=0.000;DP=49;ExcessHet=3.0103;FS=1.100;MLEAC=1;MLEAF=0.500;MQ=42.00;MQRankSum=0.000;QD=19.02;ReadPosRankSum=-0.264;SOR=0.481	GT:AD:DP:GQ:PL	0/1:23,26:49:99:960,0,805
chrXIV	720847	.	G	A	838.77	PASS	AC=1;AF=0.500;AN=2;BaseQRankSum=-0.069;ClippingRankSum=0.000;DP=60;ExcessHet=3.0103;FS=7.373;MLEAC=1;MLEAF=0.500;MQ=41.27;MQRankSum=1.479;QD=14.22;ReadPosRankSum=0.246;SOR=1.456	GT:AD:DP:GQ:PL	0/1:35,24:59:99:867,0,1273
chrXIV	763347	.	C	T	1143.77	PASS	AC=1;AF=0.500;AN=2;BaseQRankSum=0.000;ClippingRankSum=0.000;DP=65;ExcessHet=3.0103;FS=3.466;MLEAC=1;MLEAF=0.500;MQ=42.00;MQRankSum=0.000;QD=17.60;ReadPosRankSum=-2.141;SOR=0.362	GT:AD:DP:GQ:PL	0/1:33,32:65:99:1172,0,1243
chrXIV	763545	.	C	T	889.77	PASS	AC=1;AF=0.500;AN=2;BaseQRankSum=-1.081;ClippingRankSum=0.000;DP=62;ExcessHet=3.0103;FS=5.153;MLEAC=1;MLEAF=0.500;MQ=41.52;MQRankSum=-1.600;QD=14.35;ReadPosRankSum=1.736;SOR=1.352	GT:AD:DP:GQ:PL	0/1:35,27:62:99:918,0,1297
chrXV	126008	.	C	T	1180.77	PASS	AC=1;AF=0.500;AN=2;BaseQRankSum=-1.187;ClippingRankSum=0.000;DP=57;ExcessHet=3.0103;FS=2.203;MLEAC=1;MLEAF=0.500;MQ=41.74;MQRankSum=-0.849;QD=20.72;ReadPosRankSum=-0.336;SOR=1.015	GT:AD:DP:GQ:PL	0/1:25,32:57:99:1209,0,920
chrXV	204498	.	G	A	841.77	PASS	AC=1;AF=0.500;AN=2;BaseQRankSum=1.273;ClippingRankSum=0.000;DP=73;ExcessHet=3.0103;FS=8.311;MLEAC=1;MLEAF=0.500;MQ=41.81;MQRankSum=-1.277;QD=11.53;ReadPosRankSum=0.417;SOR=1.494	GT:AD:DP:GQ:PL	0/1:46,27:73:99:870,0,1684
chrXV	204712	.	C	T	1707.77	PASS	AC=1;AF=0.500;AN=2;BaseQRankSum=1.417;ClippingRankSum=0.000;DP=73;ExcessHet=3.0103;FS=0.911;MLEAC=1;MLEAF=0.500;MQ=41.97;MQRankSum=1.334;QD=23.39;ReadPosRankSum=0.334;SOR=0.719	GT:AD:DP:GQ:PL	0/1:27,46:73:99:1736,0,842
chrXV	220737	.	C	T	1268.77	PASS	AC=1;AF=0.500;AN=2;BaseQRankSum=1.742;ClippingRankSum=0.000;DP=65;ExcessHet=3.0103;FS=3.368;MLEAC=1;MLEAF=0.500;MQ=42.00;MQRankSum=0.000;QD=19.52;ReadPosRankSum=1.387;SOR=1.046	GT:AD:DP:GQ:PL	0/1:31,34:65:99:1297,0,1141
chrXV	226318	.	G	A	1349.77	PASS	AC=1;AF=0.500;AN=2;BaseQRankSum=-1.858;ClippingRankSum=0.000;DP=72;ExcessHet=3.0103;FS=1.911;MLEAC=1;MLEAF=0.500;MQ=41.80;MQRankSum=-0.918;QD=18.75;ReadPosRankSum=0.545;SOR=0.495	GT:AD:DP:GQ:PL	0/1:34,38:72:99:1378,0,1263
chrXV	228412	.	G	A	1039.77	PASS	AC=1;AF=0.500;AN=2;BaseQRankSum=-0.916;ClippingRankSum=0.000;DP=58;ExcessHet=3.0103;FS=1.007;MLEAC=1;MLEAF=0.500;MQ=41.39;MQRankSum=-0.547;QD=17.93;ReadPosRankSum=0.123;SOR=0.718	GT:AD:DP:GQ:PL	0/1:28,30:58:99:1068,0,1052
chrXV	234251	.	C	T	1771.77	PASS	AC=1;AF=0.500;AN=2;BaseQRankSum=0.174;ClippingRankSum=0.000;DP=82;ExcessHet=3.0103;FS=9.354;MLEAC=1;MLEAF=0.500;MQ=41.98;MQRankSum=1.213;QD=21.61;ReadPosRankSum=0.445;SOR=0.838	GT:AD:DP:GQ:PL	0/1:34,48:82:99:1800,0,1219
chrXV	255289	.	C	T	928.77	PASS	AC=1;AF=0.500;AN=2;BaseQRankSum=-0.455;ClippingRankSum=0.000;DP=58;ExcessHet=3.0103;FS=1.013;MLEAC=1;MLEAF=0.500;MQ=42.00;MQRankSum=0.000;QD=16.01;ReadPosRankSum=-0.254;SOR=0.484	GT:AD:DP:GQ:PL	0/1:32,26:58:99:957,0,1197
chrXV	265093	.	G	A	1021.77	PASS	AC=1;AF=0.500;AN=2;BaseQRankSum=-0.336;ClippingRankSum=0.000;DP=59;ExcessHet=3.0103;FS=5.208;MLEAC=1;MLEAF=0.500;MQ=42.00;MQRankSum=0.000;QD=17.32;ReadPosRankSum=-0.200;SOR=0.925	GT:AD:DP:GQ:PL	0/1:30,29:59:99:1050,0,1119
chrXV	269841	.	G	A	930.77	PASS	AC=1;AF=0.500;AN=2;BaseQRankSum=-1.507;ClippingRankSum=0.000;DP=62;ExcessHet=3.0103;FS=0.983;MLEAC=1;MLEAF=0.500;MQ=42.00;MQRankSum=0.000;QD=15.26;ReadPosRankSum=-0.360;SOR=0.922	GT:AD:DP:GQ:PL	0/1:34,27:61:99:959,0,1265
chrXV	298446	.	C	T	1307.77	PASS	AC=1;AF=0.500;AN=2;BaseQRankSum=-1.358;ClippingRankSum=0.000;DP=66;ExcessHet=3.0103;FS=4.980;MLEAC=1;MLEAF=0.500;MQ=42.00;MQRankSum=0.000;QD=20.12;ReadPosRankSum=-0.959;SOR=0.491	GT:AD:DP:GQ:PL	0/1:29,36:65:99:1336,0,1040
chrXV	300612	.	C	T	1368.77	PASS	AC=1;AF=0.500;AN=2;BaseQRankSum=-0.449;ClippingRankSum=0.000;DP=71;ExcessHet=3.0103;FS=0.000;MLEAC=1;MLEAF=0.500;MQ=42.00;MQRankSum=0.000;QD=19.28;ReadPosRankSum=-1.096;SOR=0.635	GT:AD:DP:GQ:PL	0/1:34,37:71:99:1397,0,1268
chrXV	313086	.	C	T	1284.77	PASS	AC=1;AF=0.500;AN=2;BaseQRankSum=0.216;ClippingRankSum=0.000;DP=66;ExcessHet=3.0103;FS=2.061;MLEAC=1;MLEAF=0.500;MQ=41.76;MQRankSum=0.130;QD=19.47;ReadPosRankSum=0.539;SOR=0.732	GT:AD:DP:GQ:PL	0/1:31,35:66:99:1313,0,1126
chrXV	316481	.	C	T	522.77	PASS	AC=1;AF=0.500;AN=2;BaseQRankSum=0.565;ClippingRankSum=0.000;DP=47;ExcessHet=3.0103;FS=6.439;MLEAC=1;MLEAF=0.500;MQ=42.00;MQRankSum=0.000;QD=11.12;ReadPosRankSum=-0.374;SOR=1.103	GT:AD:DP:GQ:PL	0/1:31,16:47:99:551,0,1190
chrXV	326410	.	G	A	1026.77	PASS	AC=1;AF=0.500;AN=2;BaseQRankSum=0.857;ClippingRankSum=0.000;DP=55;ExcessHet=3.0103;FS=3.783;MLEAC=1;MLEAF=0.500;MQ=42.00;MQRankSum=0.000;QD=18.67;ReadPosRankSum=0.074;SOR=0.442	GT:AD:DP:GQ:PL	0/1:26,29:55:99:1055,0,956
chrXV	327104	.	G	A	1404.77	PASS	AC=1;AF=0.500;AN=2;BaseQRankSum=0.871;ClippingRankSum=0.000;DP=72;ExcessHet=3.0103;FS=0.891;MLEAC=1;MLEAF=0.500;MQ=41.95;MQRankSum=0.161;QD=19.79;ReadPosRankSum=1.975;SOR=0.829	GT:AD:DP:GQ:PL	0/1:32,39:71:99:1433,0,1108
chrXV	355127	.	C	T	972.77	PASS	AC=1;AF=0.500;AN=2;BaseQRankSum=0.433;ClippingRankSum=0.000;DP=51;ExcessHet=3.0103;FS=10.159;MLEAC=1;MLEAF=0.500;MQ=41.94;MQRankSum=0.028;QD=19.07;ReadPosRankSum=1.954;SOR=1.530	GT:AD:DP:GQ:PL	0/1:23,28:51:99:1001,0,924
chrXV	373595	.	C	T	1206.77	PASS	AC=1;AF=0.500;AN=2;BaseQRankSum=-0.196;ClippingRankSum=0.000;DP=56;ExcessHet=3.0103;FS=0.000;MLEAC=1;MLEAF=0.500;MQ=41.74;MQRankSum=1.234;QD=21.55;ReadPosRankSum=0.441;SOR=0.626	GT:AD:DP:GQ:PL	0/1:23,33:56:99:1235,0,766
chrXV	380701	.	G	A	1376.77	PASS	AC=1;AF=0.500;AN=2;BaseQRankSum=0.614;ClippingRankSum=0.000;DP=78;ExcessHet=3.0103;FS=0.000;MLEAC=1;MLEAF=0.500;MQ=42.00;MQRankSum=0.000;QD=17.65;ReadPosRankSum=-1.422;SOR=0.606	GT:AD:DP:GQ:PL	0/1:40,38:78:99:1405,0,1460
chrXV	393994	.	G	A	1284.77	PASS	AC=1;AF=0.500;AN=2;BaseQRankSum=0.686;ClippingRankSum=0.000;DP=70;ExcessHet=3.0103;FS=3.261;MLEAC=1;MLEAF=0.500;MQ=41.80;MQRankSum=1.029;QD=18.35;ReadPosRankSum=0.192;SOR=0.457	GT:AD:DP:GQ:PL	0/1:35,35:70:99:1313,0,1293
chrXV	397833	.	C	T	1467.77	PASS	AC=1;AF=0.500;AN=2;BaseQRankSum=0.036;ClippingRankSum=0.000;DP=74;ExcessHet=3.0103;FS=0.000;MLEAC=1;MLEAF=0.500;MQ=41.97;MQRankSum=-0.895;QD=19.83;ReadPosRankSum=0.097;SOR=0.629	GT:AD:DP:GQ:PL	0/1:34,40:74:99:1496,0,1223
chrXV	406193	.	C	T	909.77	PASS	AC=1;AF=0.500;AN=2;BaseQRankSum=0.848;ClippingRankSum=0.000;DP=69;ExcessHet=3.0103;FS=4.801;MLEAC=1;MLEAF=0.500;MQ=41.76;MQRankSum=1.129;QD=13.19;ReadPosRankSum=-0.991;SOR=1.195	GT:AD:DP:GQ:PL	0/1:43,26:69:99:938,0,1658
chrXV	408119	.	G	A	1276.77	PASS	AC=1;AF=0.500;AN=2;BaseQRankSum=-0.381;ClippingRankSum=0.000;DP=62;ExcessHet=3.0103;FS=19.858;MLEAC=1;MLEAF=0.500;MQ=42.00;MQRankSum=0.000;QD=20.59;ReadPosRankSum=-0.505;SOR=0.831	GT:AD:DP:GQ:PL	0/1:27,35:62:99:1305,0,922
chrXV	424993	.	C	T	1235.77	PASS	AC=1;AF=0.500;AN=2;BaseQRankSum=-0.731;ClippingRankSum=0.000;DP=56;ExcessHet=3.0103;FS=18.880;MLEAC=1;MLEAF=0.500;MQ=42.00;MQRankSum=0.000;QD=22.07;ReadPosRankSum=-0.743;SOR=1.194	GT:AD:DP:GQ:PL	0/1:22,34:56:99:1264,0,792
chrXV	441229	.	C	T	924.77	PASS	AC=1;AF=0.500;AN=2;BaseQRankSum=-0.810;ClippingRankSum=0.000;DP=54;ExcessHet=3.0103;FS=5.843;MLEAC=1;MLEAF=0.500;MQ=41.96;MQRankSum=1.001;QD=17.13;ReadPosRankSum=-0.983;SOR=0.219	GT:AD:DP:GQ:PL	0/1:28,26:54:99:953,0,1032
chrXV	475022	.	C	T	1592.77	PASS	AC=1;AF=0.500;AN=2;BaseQRankSum=-0.299;ClippingRankSum=0.000;DP=83;ExcessHet=3.0103;FS=0.827;MLEAC=1;MLEAF=0.500;MQ=41.82;MQRankSum=-0.895;QD=19.19;ReadPosRankSum=-0.043;SOR=0.646	GT:AD:DP:GQ:PL	0/1:38,45:83:99:1621,0,1363
chrXV	476791	.	G	A	1382.77	PASS	AC=1;AF=0.500;AN=2;BaseQRankSum=-1.145;ClippingRankSum=0.000;DP=67;ExcessHet=3.0103;FS=0.000;MLEAC=1;MLEAF=0.500;MQ=42.00;MQRankSum=0.000;QD=20.64;ReadPosRankSum=0.262;SOR=0.729	GT:AD:DP:GQ:PL	0/1:29,38:67:99:1411,0,1076
chrXV	493412	.	C	T	1200.77	PASS	AC=1;AF=0.500;AN=2;BaseQRankSum=-0.922;ClippingRankSum=0.000;DP=69;ExcessHet=3.0103;FS=0.000;MLEAC=1;MLEAF=0.500;MQ=41.97;MQRankSum=-0.986;QD=17.40;ReadPosRankSum=-0.517;SOR=0.643	GT:AD:DP:GQ:PL	0/1:35,34:69:99:1229,0,1303
chrXV	530101	.	G	A	1452.77	PASS	AC=1;AF=0.500;AN=2;BaseQRankSum=0.084;ClippingRankSum=0.000;DP=72;ExcessHet=3.0103;FS=0.914;MLEAC=1;MLEAF=0.500;MQ=41.57;MQRankSum=1.926;QD=20.18;ReadPosRankSum=-1.312;SOR=0.848	GT:AD:DP:GQ:PL	0/1:33,39:72:99:1481,0,1172
chrXV	548772	.	C	T	1231.77	PASS	AC=1;AF=0.500;AN=2;BaseQRankSum=-0.161;ClippingRankSum=0.000;DP=58;ExcessHet=3.0103;FS=3.708;MLEAC=1;MLEAF=0.500;MQ=41.75;MQRankSum=1.184;QD=21.24;ReadPosRankSum=-0.898;SOR=0.328	GT:AD:DP:GQ:PL	0/1:25,33:58:99:1260,0,907
chrXV	570890	.	G	A	845.77	PASS	AC=1;AF=0.500;AN=2;BaseQRankSum=-1.558;ClippingRankSum=0.000;DP=64;ExcessHet=3.0103;FS=5.358;MLEAC=1;MLEAF=0.500;MQ=41.77;MQRankSum=0.833;QD=13.22;ReadPosRankSum=-2.498;SOR=1.494	GT:AD:DP:GQ:PL	0/1:39,25:64:99:874,0,1494
chrXV	578468	.	C	T	1373.77	PASS	AC=1;AF=0.500;AN=2;BaseQRankSum=2.087;ClippingRankSum=0.000;DP=64;ExcessHet=3.0103;FS=0.952;MLEAC=1;MLEAF=0.500;MQ=41.55;MQRankSum=-1.195;QD=21.47;ReadPosRankSum=0.298;SOR=0.549	GT:AD:DP:GQ:PL	0/1:27,37:64:99:1402,0,945
chrXV	591947	.	G	A	1691.77	PASS	AC=1;AF=0.500;AN=2;BaseQRankSum=-1.089;ClippingRankSum=0.000;DP=94;ExcessHet=3.0103;FS=0.000;MLEAC=1;MLEAF=0.500;MQ=42.00;MQRankSum=0.000;QD=18.00;ReadPosRankSum=0.544;SOR=0.703	GT:AD:DP:GQ:PL	0/1:48,46:94:99:1720,0,1812
chrXV	613001	.	C	T	1590.77	PASS	AC=1;AF=0.500;AN=2;BaseQRankSum=-1.299;ClippingRankSum=0.000;DP=86;ExcessHet=3.0103;FS=0.000;MLEAC=1;MLEAF=0.500;MQ=41.95;MQRankSum=0.017;QD=18.50;ReadPosRankSum=0.344;SOR=0.606	GT:AD:DP:GQ:PL	0/1:43,43:86:99:1619,0,1636
chrXV	630732	.	G	A	796.77	PASS	AC=1;AF=0.500;AN=2;BaseQRankSum=2.864;ClippingRankSum=0.000;DP=49;ExcessHet=3.0103;FS=4.189;MLEAC=1;MLEAF=0.500;MQ=41.96;MQRankSum=0.944;QD=16.26;ReadPosRankSum=1.223;SOR=1.501	GT:AD:DP:GQ:PL	0/1:27,22:49:99:825,0,968
chrXV	649230	.	G	A	947.77	PASS	AC=1;AF=0.500;AN=2;BaseQRankSum=-0.059;ClippingRankSum=0.000;DP=55;ExcessHet=3.0103;FS=7.843;MLEAC=1;MLEAF=0.500;MQ=42.00;MQRankSum=0.000;QD=17.23;ReadPosRankSum=2.476;SOR=1.871	GT:AD:DP:GQ:PL	0/1:29,26:55:99:976,0,1101
chrXV	653963	.	G	A	1253.77	PASS	AC=1;AF=0.500;AN=2;BaseQRankSum=1.835;ClippingRankSum=0.000;DP=64;ExcessHet=3.0103;FS=4.853;MLEAC=1;MLEAF=0.500;MQ=41.77;MQRankSum=-0.908;QD=19.59;ReadPosRankSum=0.532;SOR=0.541	GT:AD:DP:GQ:PL	0/1:30,34:64:99:1282,0,1112
chrXV	683646	.	G	A	1137.77	PASS	AC=1;AF=0.500;AN=2;BaseQRankSum=0.523;ClippingRankSum=0.000;DP=64;ExcessHet=3.0103;FS=2.155;MLEAC=1;MLEAF=0.500;MQ=41.97;MQRankSum=-0.969;QD=17.78;ReadPosRankSum=1.220;SOR=1.130	GT:AD:DP:GQ:PL	0/1:32,32:64:99:1166,0,1120
chrXV	702861	.	C	T	1402.77	PASS	AC=1;AF=0.500;AN=2;BaseQRankSum=1.148;ClippingRankSum=0.000;DP=80;ExcessHet=3.0103;FS=9.360;MLEAC=1;MLEAF=0.500;MQ=41.64;MQRankSum=-1.441;QD=17.53;ReadPosRankSum=-0.833;SOR=0.685	GT:AD:DP:GQ:PL	0/1:41,39:80:99:1431,0,1527
chrXV	710619	.	G	A	1371.77	PASS	AC=1;AF=0.500;AN=2;BaseQRankSum=1.324;ClippingRankSum=0.000;DP=83;ExcessHet=3.0103;FS=0.817;MLEAC=1;MLEAF=0.500;MQ=41.82;MQRankSum=0.954;QD=16.73;ReadPosRankSum=-1.421;SOR=0.798	GT:AD:DP:GQ:PL	0/1:44,38:82:99:1400,0,1581
chrXV	716687	.	G	A	1049.77	PASS	AC=1;AF=0.500;AN=2;BaseQRankSum=0.089;ClippingRankSum=0.000;DP=53;ExcessHet=3.0103;FS=7.789;MLEAC=1;MLEAF=0.500;MQ=41.72;MQRankSum=1.137;QD=19.81;ReadPosRankSum=-0.969;SOR=0.562	GT:AD:DP:GQ:PL	0/1:24,29:53:99:1078,0,859
chrXV	735443	.	C	T	1151.77	PASS	AC=1;AF=0.500;AN=2;BaseQRankSum=0.337;ClippingRankSum=0.000;DP=56;ExcessHet=3.0103;FS=1.010;MLEAC=1;MLEAF=0.500;MQ=41.97;MQRankSum=-0.862;QD=20.57;ReadPosRankSum=-0.009;SOR=0.544	GT:AD:DP:GQ:PL	0/1:25,31:56:99:1180,0,910
chrXV	738885	.	C	T	1064.77	PASS	AC=1;AF=0.500;AN=2;BaseQRankSum=-0.317;ClippingRankSum=0.000;DP=70;ExcessHet=3.0103;FS=8.347;MLEAC=1;MLEAF=0.500;MQ=41.97;MQRankSum=-1.126;QD=15.21;ReadPosRankSum=0.000;SOR=1.498	GT:AD:DP:GQ:PL	0/1:40,30:70:99:1093,0,1524
chrXV	755603	.	C	T	1481.77	PASS	AC=1;AF=0.500;AN=2;BaseQRankSum=-0.029;ClippingRankSum=0.000;DP=77;ExcessHet=3.0103;FS=3.035;MLEAC=1;MLEAF=0.500;MQ=41.97;MQRankSum=-0.936;QD=19.24;ReadPosRankSum=-0.339;SOR=0.986	GT:AD:DP:GQ:PL	0/1:37,40:77:99:1510,0,1363
chrXV	757897	.	C	T	1242.77	PASS	AC=1;AF=0.500;AN=2;BaseQRankSum=-0.765;ClippingRankSum=0.000;DP=71;ExcessHet=3.0103;FS=3.432;MLEAC=1;MLEAF=0.500;MQ=41.59;MQRankSum=-1.424;QD=17.50;ReadPosRankSum=-0.343;SOR=0.370	GT:AD:DP:GQ:PL	0/1:36,35:71:99:1271,0,1340
chrXV	759500	.	G	A	1260.77	PASS	AC=1;AF=0.500;AN=2;BaseQRankSum=-0.170;ClippingRankSum=0.000;DP=63;ExcessHet=3.0103;FS=2.105;MLEAC=1;MLEAF=0.500;MQ=42.00;MQRankSum=0.000;QD=20.01;ReadPosRankSum=-0.181;SOR=0.765	GT:AD:DP:GQ:PL	0/1:28,35:63:99:1289,0,1027
chrXV	766750	.	C	T	948.77	PASS	AC=1;AF=0.500;AN=2;BaseQRankSum=0.388;ClippingRankSum=0.000;DP=64;ExcessHet=3.0103;FS=11.173;MLEAC=1;MLEAF=0.500;MQ=41.77;MQRankSum=0.886;QD=14.82;ReadPosRankSum=1.361;SOR=0.842	GT:AD:DP:GQ:PL	0/1:37,27:64:99:977,0,1396
chrXV	805996	.	C	T	934.77	PASS	AC=1;AF=0.500;AN=2;BaseQRankSum=-0.666;ClippingRankSum=0.000;DP=60;ExcessHet=3.0103;FS=0.000;MLEAC=1;MLEAF=0.500;MQ=41.97;MQRankSum=-1.072;QD=15.58;ReadPosRankSum=0.149;SOR=0.756	GT:AD:DP:GQ:PL	0/1:33,27:60:99:963,0,1248
chrXV	812042	.	C	T	1238.77	PASS	AC=1;AF=0.500;AN=2;BaseQRankSum=-0.911;ClippingRankSum=0.000;DP=68;ExcessHet=3.0103;FS=3.425;MLEAC=1;MLEAF=0.500;MQ=41.97;MQRankSum=-0.971;QD=18.22;ReadPosRankSum=0.481;SOR=0.330	GT:AD:DP:GQ:PL	0/1:34,34:68:99:1267,0,1277
chrXV	813936	.	C	T	918.77	PASS	AC=1;AF=0.500;AN=2;BaseQRankSum=0.266;ClippingRankSum=0.000;DP=61;ExcessHet=3.0103;FS=0.000;MLEAC=1;MLEAF=0.500;MQ=42.00;MQRankSum=0.000;QD=15.06;ReadPosRankSum=0.317;SOR=0.836	GT:AD:DP:GQ:PL	0/1:35,26:61:99:947,0,1348
chrXV	832359	.	C	T	1253.77	PASS	AC=1;AF=0.500;AN=2;BaseQRankSum=-0.336;ClippingRankSum=0.000;DP=63;ExcessHet=3.0103;FS=3.429;MLEAC=1;MLEAF=0.500;MQ=42.00;MQRankSum=0.000;QD=19.90;ReadPosRankSum=-2.237;SOR=1.043	GT:AD:DP:GQ:PL	0/1:29,34:63:99:1282,0,1031
chrXV	841965	.	C	T	1363.77	PASS	AC=1;AF=0.500;AN=2;BaseQRankSum=3.627;ClippingRankSum=0.000;DP=67;ExcessHet=3.0103;FS=8.385;MLEAC=1;MLEAF=0.500;MQ=41.79;MQRankSum=1.108;QD=20.35;ReadPosRankSum=0.561;SOR=1.063	GT:AD:DP:GQ:PL	0/1:31,36:67:99:1392,0,1111
chrXV	842388	.	C	T	2312.77	PASS	AC=2;AF=1.00;AN=2;DP=54;ExcessHet=3.0103;FS=0.000;MLEAC=2;MLEAF=1.00;MQ=41.96;QD=32.01;SOR=0.931	GT:AD:DP:GQ:PL	1/1:0,54:54:99:2341,163,0
chrXV	876866	.	C	T	1379.77	PASS	AC=1;AF=0.500;AN=2;BaseQRankSum=1.472;ClippingRankSum=0.000;DP=87;ExcessHet=3.0103;FS=2.806;MLEAC=1;MLEAF=0.500;MQ=41.98;MQRankSum=-1.061;QD=15.86;ReadPosRankSum=0.975;SOR=0.455	GT:AD:DP:GQ:PL	0/1:47,40:87:99:1408,0,1595
chrXV	888039	.	C	T	1317.77	PASS	AC=1;AF=0.500;AN=2;BaseQRankSum=1.035;ClippingRankSum=0.000;DP=64;ExcessHet=3.0103;FS=0.990;MLEAC=1;MLEAF=0.500;MQ=42.00;MQRankSum=0.000;QD=20.59;ReadPosRankSum=0.111;SOR=0.501	GT:AD:DP:GQ:PL	0/1:29,35:64:99:1346,0,1051
chrXV	960234	.	G	A	1418.77	PASS	AC=1;AF=0.500;AN=2;BaseQRankSum=0.149;ClippingRankSum=0.000;DP=69;ExcessHet=3.0103;FS=2.032;MLEAC=1;MLEAF=0.500;MQ=42.00;MQRankSum=0.000;QD=20.86;ReadPosRankSum=0.758;SOR=0.452	GT:AD:DP:GQ:PL	0/1:30,38:68:99:1447,0,1098
chrXV	960310	.	C	T	1109.77	PASS	AC=1;AF=0.500;AN=2;BaseQRankSum=-1.551;ClippingRankSum=0.000;DP=76;ExcessHet=3.0103;FS=0.886;MLEAC=1;MLEAF=0.500;MQ=42.00;MQRankSum=0.000;QD=14.60;ReadPosRankSum=-1.754;SOR=0.830	GT:AD:DP:GQ:PL	0/1:44,32:76:99:1138,0,1682
chrXV	969804	.	C	T	1067.77	PASS	AC=1;AF=0.500;AN=2;BaseQRankSum=0.744;ClippingRankSum=0.000;DP=58;ExcessHet=3.0103;FS=1.029;MLEAC=1;MLEAF=0.500;MQ=42.00;MQRankSum=0.000;QD=19.41;ReadPosRankSum=1.280;SOR=0.636	GT:AD:DP:GQ:PL	0/1:26,29:55:99:1096,0,905
chrXV	976437	.	C	T	1106.77	PASS	AC=1;AF=0.500;AN=2;BaseQRankSum=0.391;ClippingRankSum=0.000;DP=71;ExcessHet=3.0103;FS=8.462;MLEAC=1;MLEAF=0.500;MQ=41.79;MQRankSum=0.000;QD=16.04;ReadPosRankSum=0.207;SOR=1.572	GT:AD:DP:GQ:PL	0/1:38,31:69:99:1135,0,1440
chrXV	978248	.	G	A	1252.77	PASS	AC=1;AF=0.500;AN=2;BaseQRankSum=2.769;ClippingRankSum=0.000;DP=69;ExcessHet=3.0103;FS=1.986;MLEAC=1;MLEAF=0.500;MQ=41.77;MQRankSum=0.021;QD=18.16;ReadPosRankSum=0.843;SOR=0.679	GT:AD:DP:GQ:PL	0/1:35,34:69:99:1281,0,1276
chrXV	986583	.	G	A	1353.77	PASS	AC=1;AF=0.500;AN=2;BaseQRankSum=-0.590;ClippingRankSum=0.000;DP=63;ExcessHet=3.0103;FS=0.979;MLEAC=1;MLEAF=0.500;MQ=41.97;MQRankSum=1.187;QD=21.49;ReadPosRankSum=-0.753;SOR=0.479	GT:AD:DP:GQ:PL	0/1:27,36:63:99:1382,0,987
chrXV	1025776	.	C	T	1428.77	PASS	AC=1;AF=0.500;AN=2;BaseQRankSum=2.055;ClippingRankSum=0.000;DP=67;ExcessHet=3.0103;FS=0.000;MLEAC=1;MLEAF=0.500;MQ=41.78;MQRankSum=1.175;QD=21.32;ReadPosRankSum=-1.145;SOR=0.700	GT:AD:DP:GQ:PL	0/1:29,38:67:99:1457,0,1032
chrXVI	30309	.	G	A	1086.77	PASS	AC=1;AF=0.500;AN=2;BaseQRankSum=-0.640;ClippingRankSum=0.000;DP=60;ExcessHet=3.0103;FS=2.177;MLEAC=1;MLEAF=0.500;MQ=42.00;MQRankSum=0.000;QD=18.11;ReadPosRankSum=-0.361;SOR=0.636	GT:AD:DP:GQ:PL	0/1:30,30:60:99:1115,0,1094
chrXVI	46729	.	C	T	1417.77	PASS	AC=1;AF=0.500;AN=2;BaseQRankSum=1.275;ClippingRankSum=0.000;DP=71;ExcessHet=3.0103;FS=4.635;MLEAC=1;MLEAF=0.500;MQ=42.00;MQRankSum=0.000;QD=19.97;ReadPosRankSum=1.625;SOR=0.341	GT:AD:DP:GQ:PL	0/1:33,38:71:99:1446,0,1175
chrXVI	46865	.	C	T	1119.77	PASS	AC=1;AF=0.500;AN=2;BaseQRankSum=1.531;ClippingRankSum=0.000;DP=67;ExcessHet=3.0103;FS=0.000;MLEAC=1;MLEAF=0.500;MQ=42.00;MQRankSum=0.000;QD=16.71;ReadPosRankSum=0.348;SOR=0.773	GT:AD:DP:GQ:PL	0/1:36,31:67:99:1148,0,1327
chrXVI	64845	.	G	A	1323.77	PASS	AC=1;AF=0.500;AN=2;BaseQRankSum=-0.371;ClippingRankSum=0.000;DP=68;ExcessHet=3.0103;FS=0.899;MLEAC=1;MLEAF=0.500;MQ=42.00;MQRankSum=0.000;QD=19.47;ReadPosRankSum=0.124;SOR=0.582	GT:AD:DP:GQ:PL	0/1:32,36:68:99:1352,0,1143
chrXVI	72296	.	G	A	1056.77	PASS	AC=1;AF=0.500;AN=2;BaseQRankSum=-0.125;ClippingRankSum=0.000;DP=58;ExcessHet=3.0103;FS=3.657;MLEAC=1;MLEAF=0.500;MQ=41.93;MQRankSum=1.451;QD=18.22;ReadPosRankSum=0.383;SOR=0.954	GT:AD:DP:GQ:PL	0/1:29,29:58:99:1085,0,1090
chrXVI	74714	.	G	A	1012.77	PASS	AC=1;AF=0.500;AN=2;BaseQRankSum=0.202;ClippingRankSum=0.000;DP=57;ExcessHet=3.0103;FS=3.897;MLEAC=1;MLEAF=0.500;MQ=42.00;MQRankSum=0.000;QD=17.77;ReadPosRankSum=-2.050;SOR=0.302	GT:AD:DP:GQ:PL	0/1:28,29:57:99:1041,0,1010
chrXVI	75252	.	G	A	1423.77	PASS	AC=1;AF=0.500;AN=2;BaseQRankSum=0.973;ClippingRankSum=0.000;DP=75;ExcessHet=3.0103;FS=0.868;MLEAC=1;MLEAF=0.500;MQ=42.00;MQRankSum=0.000;QD=18.98;ReadPosRankSum=0.904;SOR=0.850	GT:AD:DP:GQ:PL	0/1:36,39:75:99:1452,0,1283
chrXVI	75318	.	G	A	1466.77	PASS	AC=1;AF=0.500;AN=2;BaseQRankSum=0.283;ClippingRankSum=0.000;DP=81;ExcessHet=3.0103;FS=5.755;MLEAC=1;MLEAF=0.500;MQ=41.83;MQRankSum=1.037;QD=18.11;ReadPosRankSum=0.464;SOR=1.347	GT:AD:DP:GQ:PL	0/1:40,41:81:99:1495,0,1474
chrXVI	78808	.	C	T	1745.77	PASS	AC=1;AF=0.500;AN=2;BaseQRankSum=0.699;ClippingRankSum=0.000;DP=76;ExcessHet=3.0103;FS=7.986;MLEAC=1;MLEAF=0.500;MQ=42.00;MQRankSum=0.000;QD=22.97;ReadPosRankSum=-0.652;SOR=0.887	GT:AD:DP:GQ:PL	0/1:30,46:76:99:1774,0,1070
chrXVI	121542	.	C	T	936.77	PASS	AC=1;AF=0.500;AN=2;BaseQRankSum=0.293;ClippingRankSum=0.000;DP=67;ExcessHet=3.0103;FS=2.091;MLEAC=1;MLEAF=0.500;MQ=42.00;MQRankSum=0.000;QD=13.98;ReadPosRankSum=-0.021;SOR=1.101	GT:AD:DP:GQ:PL	0/1:40,27:67:99:965,0,1531
chrXVI	126625	.	C	T	1076.77	PASS	AC=1;AF=0.500;AN=2;BaseQRankSum=-1.433;ClippingRankSum=0.000;DP=60;ExcessHet=3.0103;FS=9.858;MLEAC=1;MLEAF=0.500;MQ=42.00;MQRankSum=0.000;QD=17.95;ReadPosRankSum=-1.369;SOR=2.080	GT:AD:DP:GQ:PL	0/1:30,30:60:99:1105,0,1090
chrXVI	173789	.	C	T	1272.77	PASS	AC=1;AF=0.500;AN=2;BaseQRankSum=0.932;ClippingRankSum=0.000;DP=78;ExcessHet=3.0103;FS=3.046;MLEAC=1;MLEAF=0.500;MQ=41.81;MQRankSum=0.939;QD=16.53;ReadPosRankSum=1.720;SOR=0.732	GT:AD:DP:GQ:PL	0/1:42,35:77:99:1301,0,1577
chrXVI	202747	.	G	A	1257.77	PASS	AC=1;AF=0.500;AN=2;BaseQRankSum=1.484;ClippingRankSum=0.000;DP=65;ExcessHet=3.0103;FS=4.895;MLEAC=1;MLEAF=0.500;MQ=42.00;MQRankSum=0.000;QD=19.35;ReadPosRankSum=-0.773;SOR=0.745	GT:AD:DP:GQ:PL	0/1:31,34:65:99:1286,0,1132
chrXVI	280767	.	G	A	1279.77	PASS	AC=1;AF=0.500;AN=2;BaseQRankSum=0.787;ClippingRankSum=0.000;DP=72;ExcessHet=3.0103;FS=6.389;MLEAC=1;MLEAF=0.500;MQ=42.00;MQRankSum=0.000;QD=17.77;ReadPosRankSum=-1.032;SOR=0.246	GT:AD:DP:GQ:PL	0/1:37,35:72:99:1308,0,1353
chrXVI	286363	.	G	A	1283.77	PASS	AC=1;AF=0.500;AN=2;BaseQRankSum=0.988;ClippingRankSum=0.000;DP=70;ExcessHet=3.0103;FS=1.988;MLEAC=1;MLEAF=0.500;MQ=41.80;MQRankSum=-0.943;QD=18.34;ReadPosRankSum=-0.384;SOR=0.844	GT:AD:DP:GQ:PL	0/1:34,36:70:99:1312,0,1238
chrXVI	299747	.	G	A	1519.77	PASS	AC=1;AF=0.500;AN=2;BaseQRankSum=0.864;ClippingRankSum=0.000;DP=60;ExcessHet=3.0103;FS=12.739;MLEAC=1;MLEAF=0.500;MQ=42.00;MQRankSum=0.000;QD=25.76;ReadPosRankSum=-1.001;SOR=1.286	GT:AD:DP:GQ:PL	0/1:19,40:59:99:1548,0,640
chrXVI	303092	.	C	T	929.77	PASS	AC=1;AF=0.500;AN=2;BaseQRankSum=-0.302;ClippingRankSum=0.000;DP=49;ExcessHet=3.0103;FS=5.885;MLEAC=1;MLEAF=0.500;MQ=41.66;MQRankSum=0.146;QD=18.97;ReadPosRankSum=-0.421;SOR=1.101	GT:AD:DP:GQ:PL	0/1:23,26:49:99:958,0,808
chrXVI	338866	.	C	T	1436.77	PASS	AC=1;AF=0.500;AN=2;BaseQRankSum=-0.045;ClippingRankSum=0.000;DP=72;ExcessHet=3.0103;FS=6.314;MLEAC=1;MLEAF=0.500;MQ=41.59;MQRankSum=-0.799;QD=19.96;ReadPosRankSum=1.155;SOR=0.260	GT:AD:DP:GQ:PL	0/1:32,40:72:99:1465,0,1167
chrXVI	339853	.	C	T	881.77	PASS	AC=1;AF=0.500;AN=2;BaseQRankSum=1.541;ClippingRankSum=0.000;DP=58;ExcessHet=3.0103;FS=2.325;MLEAC=1;MLEAF=0.500;MQ=41.97;MQRankSum=-1.114;QD=15.20;ReadPosRankSum=1.038;SOR=1.179	GT:AD:DP:GQ:PL	0/1:33,25:58:99:910,0,1221
chrXVI	347188	.	C	T	1121.77	PASS	AC=1;AF=0.500;AN=2;BaseQRankSum=-0.307;ClippingRankSum=0.000;DP=65;ExcessHet=3.0103;FS=2.061;MLEAC=1;MLEAF=0.500;MQ=41.78;MQRankSum=1.016;QD=17.26;ReadPosRankSum=0.014;SOR=0.915	GT:AD:DP:GQ:PL	0/1:33,32:65:99:1150,0,1221
chrXVI	348465	.	C	T	1108.77	PASS	AC=1;AF=0.500;AN=2;BaseQRankSum=1.070;ClippingRankSum=0.000;DP=60;ExcessHet=3.0103;FS=0.000;MLEAC=1;MLEAF=0.500;MQ=41.51;MQRankSum=1.450;QD=18.48;ReadPosRankSum=-0.881;SOR=0.693	GT:AD:DP:GQ:PL	0/1:30,30:60:99:1137,0,1078
chrXVI	352360	.	C	T	883.77	PASS	AC=1;AF=0.500;AN=2;BaseQRankSum=2.284;ClippingRankSum=0.000;DP=58;ExcessHet=3.0103;FS=1.019;MLEAC=1;MLEAF=0.500;MQ=41.71;MQRankSum=-1.614;QD=15.24;ReadPosRankSum=-0.867;SOR=0.916	GT:AD:DP:GQ:PL	0/1:33,25:58:99:912,0,1235
chrXVI	353919	.	G	A	957.77	PASS	AC=1;AF=0.500;AN=2;BaseQRankSum=-0.992;ClippingRankSum=0.000;DP=55;ExcessHet=3.0103;FS=0.000;MLEAC=1;MLEAF=0.500;MQ=42.00;MQRankSum=0.000;QD=17.41;ReadPosRankSum=0.021;SOR=0.584	GT:AD:DP:GQ:PL	0/1:30,25:55:99:986,0,2387
chrXVI	353920	.	G	A	957.77	PASS	AC=1;AF=0.500;AN=2;BaseQRankSum=-1.169;ClippingRankSum=0.000;DP=57;ExcessHet=3.0103;FS=0.000;MLEAC=1;MLEAF=0.500;MQ=42.00;MQRankSum=0.000;QD=16.80;ReadPosRankSum=0.352;SOR=0.577	GT:AD:DP:GQ:PL	0/1:31,26:57:99:986,0,2387
chrXVI	375369	.	C	T	1411.77	PASS	AC=1;AF=0.500;AN=2;BaseQRankSum=-0.389;ClippingRankSum=0.000;DP=72;ExcessHet=3.0103;FS=8.086;MLEAC=1;MLEAF=0.500;MQ=42.00;MQRankSum=0.000;QD=19.61;ReadPosRankSum=0.679;SOR=0.318	GT:AD:DP:GQ:PL	0/1:33,39:72:99:1440,0,1176
chrXVI	395652	.	G	A	1346.77	PASS	AC=1;AF=0.500;AN=2;BaseQRankSum=1.345;ClippingRankSum=0.000;DP=81;ExcessHet=3.0103;FS=2.952;MLEAC=1;MLEAF=0.500;MQ=41.98;MQRankSum=0.965;QD=16.63;ReadPosRankSum=-0.735;SOR=0.815	GT:AD:DP:GQ:PL	0/1:43,38:81:99:1375,0,1593
chrXVI	433703	.	C	T	965.77	PASS	AC=1;AF=0.500;AN=2;BaseQRankSum=3.260;ClippingRankSum=0.000;DP=55;ExcessHet=3.0103;FS=2.334;MLEAC=1;MLEAF=0.500;MQ=41.74;MQRankSum=0.983;QD=17.56;ReadPosRankSum=-2.417;SOR=0.433	GT:AD:DP:GQ:PL	0/1:29,26:55:99:994,0,1081
chrXVI	465854	.	C	T	1087.77	PASS	AC=1;AF=0.500;AN=2;BaseQRankSum=-0.593;ClippingRankSum=0.000;DP=61;ExcessHet=3.0103;FS=0.975;MLEAC=1;MLEAF=0.500;MQ=42.00;MQRankSum=0.000;QD=17.83;ReadPosRankSum=0.411;SOR=0.529	GT:AD:DP:GQ:PL	0/1:31,30:61:99:1116,0,1174
chrXVI	500313	.	G	A	1089.77	PASS	AC=1;AF=0.500;AN=2;BaseQRankSum=1.052;ClippingRankSum=0.000;DP=61;ExcessHet=3.0103;FS=5.148;MLEAC=1;MLEAF=0.500;MQ=41.74;MQRankSum=1.473;QD=17.87;ReadPosRankSum=0.672;SOR=1.402	GT:AD:DP:GQ:PL	0/1:30,31:61:99:1118,0,1007
chrXVI	572474	.	G	A	1317.77	PASS	AC=1;AF=0.500;AN=2;BaseQRankSum=1.261;ClippingRankSum=0.000;DP=71;ExcessHet=3.0103;FS=6.349;MLEAC=1;MLEAF=0.500;MQ=42.00;MQRankSum=0.000;QD=18.56;ReadPosRankSum=-0.222;SOR=1.463	GT:AD:DP:GQ:PL	0/1:35,36:71:99:1346,0,1255
chrXVI	577246	.	G	A	1422.77	PASS	AC=1;AF=0.500;AN=2;BaseQRankSum=0.440;ClippingRankSum=0.000;DP=75;ExcessHet=3.0103;FS=0.000;MLEAC=1;MLEAF=0.500;MQ=41.80;MQRankSum=1.068;QD=18.97;ReadPosRankSum=1.039;SOR=0.743	GT:AD:DP:GQ:PL	0/1:36,39:75:99:1451,0,1318
chrXVI	593177	.	G	A	1229.77	PASS	AC=1;AF=0.500;AN=2;BaseQRankSum=1.159;ClippingRankSum=0.000;DP=73;ExcessHet=3.0103;FS=0.880;MLEAC=1;MLEAF=0.500;MQ=42.00;MQRankSum=0.000;QD=16.85;ReadPosRankSum=-0.879;SOR=0.568	GT:AD:DP:GQ:PL	0/1:39,34:73:99:1258,0,1445
chrXVI	593904	.	C	T	691.77	PASS	AC=1;AF=0.500;AN=2;BaseQRankSum=-0.073;ClippingRankSum=0.000;DP=54;ExcessHet=3.0103;FS=0.000;MLEAC=1;MLEAF=0.500;MQ=41.46;MQRankSum=-1.735;QD=13.05;ReadPosRankSum=-1.619;SOR=0.853	GT:AD:DP:GQ:PL	0/1:32,21:53:99:720,0,1201
chrXVI	597232	.	C	T	942.77	PASS	AC=1;AF=0.500;AN=2;BaseQRankSum=0.847;ClippingRankSum=0.000;DP=63;ExcessHet=3.0103;FS=2.122;MLEAC=1;MLEAF=0.500;MQ=41.77;MQRankSum=-1.086;QD=14.96;ReadPosRankSum=-1.628;SOR=0.958	GT:AD:DP:GQ:PL	0/1:35,28:63:99:971,0,1313
chrXVI	612204	.	G	A	1132.77	PASS	AC=1;AF=0.500;AN=2;BaseQRankSum=-0.445;ClippingRankSum=0.000;DP=66;ExcessHet=3.0103;FS=0.943;MLEAC=1;MLEAF=0.500;MQ=41.78;MQRankSum=-0.911;QD=17.16;ReadPosRankSum=1.317;SOR=0.547	GT:AD:DP:GQ:PL	0/1:31,35:66:99:1161,0,1055
chrXVI	619111	.	C	T	1129.77	PASS	AC=1;AF=0.500;AN=2;BaseQRankSum=1.257;ClippingRankSum=0.000;DP=70;ExcessHet=3.0103;FS=6.381;MLEAC=1;MLEAF=0.500;MQ=42.00;MQRankSum=0.000;QD=16.14;ReadPosRankSum=-0.472;SOR=0.951	GT:AD:DP:GQ:PL	0/1:38,32:70:99:1158,0,1435
chrXVI	641274	.	C	T	1630.77	PASS	AC=1;AF=0.500;AN=2;BaseQRankSum=-0.763;ClippingRankSum=0.000;DP=77;ExcessHet=3.0103;FS=0.000;MLEAC=1;MLEAF=0.500;MQ=41.81;MQRankSum=-0.817;QD=21.18;ReadPosRankSum=-1.237;SOR=0.725	GT:AD:DP:GQ:PL	0/1:32,45:77:99:1659,0,1144
chrXVI	673315	.	G	A	966.77	PASS	AC=1;AF=0.500;AN=2;BaseQRankSum=0.586;ClippingRankSum=0.000;DP=61;ExcessHet=3.0103;FS=0.993;MLEAC=1;MLEAF=0.500;MQ=42.00;MQRankSum=0.000;QD=15.85;ReadPosRankSum=-0.400;SOR=0.958	GT:AD:DP:GQ:PL	0/1:34,27:61:99:995,0,1264
chrXVI	700507	.	G	A	1494.77	PASS	AC=1;AF=0.500;AN=2;BaseQRankSum=-0.145;ClippingRankSum=0.000;DP=80;ExcessHet=3.0103;FS=1.813;MLEAC=1;MLEAF=0.500;MQ=41.82;MQRankSum=-0.950;QD=18.68;ReadPosRankSum=-0.467;SOR=0.509	GT:AD:DP:GQ:PL	0/1:39,41:80:99:1523,0,1406
chrXVI	700560	.	C	T	1397.77	PASS	AC=1;AF=0.500;AN=2;BaseQRankSum=-0.440;ClippingRankSum=0.000;DP=77;ExcessHet=3.0103;FS=4.500;MLEAC=1;MLEAF=0.500;MQ=41.79;MQRankSum=-1.387;QD=18.15;ReadPosRankSum=0.392;SOR=0.328	GT:AD:DP:GQ:PL	0/1:38,39:77:99:1426,0,1423
chrXVI	712330	.	C	T	1198.77	PASS	AC=1;AF=0.500;AN=2;BaseQRankSum=1.877;ClippingRankSum=0.000;DP=75;ExcessHet=3.0103;FS=6.297;MLEAC=1;MLEAF=0.500;MQ=42.00;MQRankSum=0.000;QD=15.98;ReadPosRankSum=-1.835;SOR=0.256	GT:AD:DP:GQ:PL	0/1:41,34:75:99:1227,0,1533
chrXVI	718501	.	G	A	860.77	PASS	AC=1;AF=0.500;AN=2;BaseQRankSum=-1.414;ClippingRankSum=0.000;DP=61;ExcessHet=3.0103;FS=0.000;MLEAC=1;MLEAF=0.500;MQ=41.76;MQRankSum=-1.167;QD=14.11;ReadPosRankSum=0.097;SOR=0.662	GT:AD:DP:GQ:PL	0/1:36,25:61:99:889,0,1386
chrXVI	719807	.	G	A	1092.77	PASS	AC=1;AF=0.500;AN=2;BaseQRankSum=0.071;ClippingRankSum=0.000;DP=67;ExcessHet=3.0103;FS=6.810;MLEAC=1;MLEAF=0.500;MQ=42.00;MQRankSum=0.000;QD=16.31;ReadPosRankSum=0.929;SOR=0.215	GT:AD:DP:GQ:PL	0/1:36,31:67:99:1121,0,1356
chrXVI	730583	.	C	T	1136.77	PASS	AC=1;AF=0.500;AN=2;BaseQRankSum=-0.716;ClippingRankSum=0.000;DP=73;ExcessHet=3.0103;FS=6.101;MLEAC=1;MLEAF=0.500;MQ=41.81;MQRankSum=0.936;QD=15.57;ReadPosRankSum=0.516;SOR=0.627	GT:AD:DP:GQ:PL	0/1:40,33:73:99:1165,0,1444
chrXVI	737397	.	C	T	1322.77	PASS	AC=1;AF=0.500;AN=2;BaseQRankSum=-0.426;ClippingRankSum=0.000;DP=75;ExcessHet=3.0103;FS=4.452;MLEAC=1;MLEAF=0.500;MQ=41.78;MQRankSum=-1.424;QD=17.64;ReadPosRankSum=1.379;SOR=0.646	GT:AD:DP:GQ:PL	0/1:38,37:75:99:1351,0,1371
chrXVI	740250	.	G	A	1014.77	PASS	AC=1;AF=0.500;AN=2;BaseQRankSum=-0.240;ClippingRankSum=0.000;DP=66;ExcessHet=3.0103;FS=4.932;MLEAC=1;MLEAF=0.500;MQ=41.97;MQRankSum=0.916;QD=15.38;ReadPosRankSum=-0.974;SOR=0.672	GT:AD:DP:GQ:PL	0/1:37,29:66:99:1043,0,1358
chrXVI	749101	.	G	A	1170.77	PASS	AC=1;AF=0.500;AN=2;BaseQRankSum=-0.985;ClippingRankSum=0.000;DP=55;ExcessHet=3.0103;FS=2.426;MLEAC=1;MLEAF=0.500;MQ=42.00;MQRankSum=0.000;QD=21.29;ReadPosRankSum=-0.990;SOR=0.373	GT:AD:DP:GQ:PL	0/1:23,32:55:99:1199,0,830
chrXVI	797771	.	G	A	1462.77	PASS	AC=1;AF=0.500;AN=2;BaseQRankSum=-0.506;ClippingRankSum=0.000;DP=67;ExcessHet=3.0103;FS=6.622;MLEAC=1;MLEAF=0.500;MQ=41.51;MQRankSum=1.424;QD=21.83;ReadPosRankSum=-0.036;SOR=0.731	GT:AD:DP:GQ:PL	0/1:28,39:67:99:1491,0,954
chrXVI	812686	.	G	A	1348.77	PASS	AC=1;AF=0.500;AN=2;BaseQRankSum=0.781;ClippingRankSum=0.000;DP=72;ExcessHet=3.0103;FS=1.985;MLEAC=1;MLEAF=0.500;MQ=42.00;MQRankSum=0.000;QD=18.73;ReadPosRankSum=-0.198;SOR=1.047	GT:AD:DP:GQ:PL	0/1:35,37:72:99:1377,0,1289
chrXVI	821460	.	G	A	651.77	PASS	AC=1;AF=0.500;AN=2;BaseQRankSum=-0.404;ClippingRankSum=0.000;DP=46;ExcessHet=3.0103;FS=2.505;MLEAC=1;MLEAF=0.500;MQ=41.96;MQRankSum=0.883;QD=14.17;ReadPosRankSum=-0.697;SOR=0.974	GT:AD:DP:GQ:PL	0/1:27,19:46:99:680,0,1009
chrXVI	829742	.	C	T	1064.77	PASS	AC=1;AF=0.500;AN=2;BaseQRankSum=0.044;ClippingRankSum=0.000;DP=57;ExcessHet=3.0103;FS=2.226;MLEAC=1;MLEAF=0.500;MQ=42.00;MQRankSum=0.000;QD=18.68;ReadPosRankSum=-1.323;SOR=0.784	GT:AD:DP:GQ:PL	0/1:26,31:57:99:1093,0,826
chrXVI	835376	.	G	A	1579.77	PASS	AC=1;AF=0.500;AN=2;BaseQRankSum=1.084;ClippingRankSum=0.000;DP=93;ExcessHet=3.0103;FS=2.713;MLEAC=1;MLEAF=0.500;MQ=41.68;MQRankSum=-1.422;QD=16.99;ReadPosRankSum=1.128;SOR=0.446	GT:AD:DP:GQ:PL	0/1:47,46:93:99:1608,0,1709
chrXVI	864245	.	C	T	1035.77	PASS	AC=1;AF=0.500;AN=2;BaseQRankSum=1.948;ClippingRankSum=0.000;DP=69;ExcessHet=3.0103;FS=12.693;MLEAC=1;MLEAF=0.500;MQ=41.76;MQRankSum=1.234;QD=15.01;ReadPosRankSum=1.809;SOR=1.060	GT:AD:DP:GQ:PL	0/1:40,29:69:99:1064,0,1489
chrXVI	901436	.	G	A	1491.77	PASS	AC=1;AF=0.500;AN=2;BaseQRankSum=-0.019;ClippingRankSum=0.000;DP=72;ExcessHet=3.0103;FS=1.992;MLEAC=1;MLEAF=0.500;MQ=42.00;MQRankSum=0.000;QD=20.72;ReadPosRankSum=1.243;SOR=0.444	GT:AD:DP:GQ:PL	0/1:31,41:72:99:1520,0,1104
chrXVI	911008	.	G	A	1224.77	PASS	AC=1;AF=0.500;AN=2;BaseQRankSum=-1.170;ClippingRankSum=0.000;DP=66;ExcessHet=3.0103;FS=0.000;MLEAC=1;MLEAF=0.500;MQ=42.00;MQRankSum=0.000;QD=18.56;ReadPosRankSum=0.789;SOR=0.687	GT:AD:DP:GQ:PL	0/1:32,34:66:99:1253,0,1190
chrXVI	912118	.	C	T	1483.77	PASS	AC=1;AF=0.500;AN=2;BaseQRankSum=-0.343;ClippingRankSum=0.000;DP=76;ExcessHet=3.0103;FS=0.866;MLEAC=1;MLEAF=0.500;MQ=42.00;MQRankSum=0.000;QD=19.78;ReadPosRankSum=-0.245;SOR=0.823	GT:AD:DP:GQ:PL	0/1:34,41:75:99:1512,0,1234
chrXVI	931668	.	G	A	1100.77	PASS	AC=1;AF=0.500;AN=2;BaseQRankSum=1.057;ClippingRankSum=0.000;DP=69;ExcessHet=3.0103;FS=13.011;MLEAC=1;MLEAF=0.500;MQ=41.79;MQRankSum=0.932;QD=15.95;ReadPosRankSum=0.766;SOR=1.785	GT:AD:DP:GQ:PL	0/1:38,31:69:99:1129,0,1439
chrXVI	935872	.	G	A	1518.77	PASS	AC=1;AF=0.500;AN=2;BaseQRankSum=-0.269;ClippingRankSum=0.000;DP=66;ExcessHet=3.0103;FS=3.464;MLEAC=1;MLEAF=0.500;MQ=42.00;MQRankSum=0.000;QD=23.01;ReadPosRankSum=1.814;SOR=0.350	GT:AD:DP:GQ:PL	0/1:26,40:66:99:1547,0,942
chrXVI	938481	.	C	T	1271.77	PASS	AC=1;AF=0.500;AN=2;BaseQRankSum=-0.130;ClippingRankSum=0.000;DP=64;ExcessHet=3.0103;FS=0.938;MLEAC=1;MLEAF=0.500;MQ=42.00;MQRankSum=0.000;QD=19.87;ReadPosRankSum=1.693;SOR=0.563	GT:AD:DP:GQ:PL	0/1:30,34:64:99:1300,0,1112
