# Supplementary material for: Recombination Is Responsible for the Increased Recovery of Drug-Resistant Mutants with Hypermutated Genomes in Resting Yeast Diploids Expressing APOBEC Deaminases
Source: Front Genet. 2017 Dec 12;8:202. doi: 10.3389/fgene.2017.00202 (PMC5733079; doi:10.3389/fgene.2017.00202)
Supplement: Supplementary file 6 [file Data_Sheet_1.zip › PmCDA1_d4/N135-LAN210-Can-PmCDA1-NA-RUN8-D4_Sample_d4-1_SNVs_final.vcf]

##fileformat=VCFv4.2
##FILTER=<ID=LowQual,Description="Low quality">
##FORMAT=<ID=AD,Number=R,Type=Integer,Description="Allelic depths for the ref and alt alleles in the order listed">
##FORMAT=<ID=DP,Number=1,Type=Integer,Description="Approximate read depth (reads with MQ=255 or with bad mates are filtered)">
##FORMAT=<ID=GQ,Number=1,Type=Integer,Description="Genotype Quality">
##FORMAT=<ID=GT,Number=1,Type=String,Description="Genotype">
##FORMAT=<ID=PL,Number=G,Type=Integer,Description="Normalized, Phred-scaled likelihoods for genotypes as defined in the VCF specification">
##GATKCommandLine.HaplotypeCaller=<ID=HaplotypeCaller,Version=3.8-0-ge9d806836,Date="Wed Sep 06 00:51:06 PDT 2017",Epoch=1504684266624,CommandLineOptions="analysis_type=HaplotypeCaller input_file=[N135-LAN210-Can-PmCDA1-NA-RUN8-D4_Sample_d4-1_sorted_dedup_RG_realigned.bam] showFullBamList=false read_buffer_size=null read_filter=[] disable_read_filter=[] intervals=null excludeIntervals=[../../LAN210/20170903_LAN210_v0.10m_masked_v2.bed] interval_set_rule=UNION interval_merging=ALL interval_padding=0 reference_sequence=../../LAN210/LAN210_v0.10m.fasta nonDeterministicRandomSeed=false disableDithering=false maxRuntime=-1 maxRuntimeUnits=MINUTES downsampling_type=BY_SAMPLE downsample_to_fraction=null downsample_to_coverage=500 baq=OFF baqGapOpenPenalty=40.0 refactor_NDN_cigar_string=false fix_misencoded_quality_scores=false allow_potentially_misencoded_quality_scores=false useOriginalQualities=false defaultBaseQualities=-1 performanceLog=null BQSR=null quantize_quals=0 static_quantized_quals=null round_down_quantized=false disable_indel_quals=false emit_original_quals=false preserve_qscores_less_than=6 globalQScorePrior=-1.0 secondsBetweenProgressUpdates=10 validation_strictness=SILENT remove_program_records=false keep_program_records=false sample_rename_mapping_file=null unsafe=null use_jdk_deflater=false use_jdk_inflater=false disable_auto_index_creation_and_locking_when_reading_rods=false no_cmdline_in_header=false sites_only=false never_trim_vcf_format_field=false bcf=false bam_compression=null simplifyBAM=false disable_bam_indexing=false generate_md5=false num_threads=1 num_cpu_threads_per_data_thread=1 num_io_threads=0 monitorThreadEfficiency=false num_bam_file_handles=null read_group_black_list=null pedigree=[] pedigreeString=[] pedigreeValidationType=STRICT allow_intervals_with_unindexed_bam=false generateShadowBCF=false variant_index_type=DYNAMIC_SEEK variant_index_parameter=-1 reference_window_stop=0 phone_home= gatk_key=null tag=NA logging_level=INFO log_to_file=null help=false version=false out=/media/artem/artem_second/20170727_RUN8/Project_Stepchenkova/APOBEC_ung1_dynamics/N135-LAN210-Can-PmCDA1-NA-RUN8-D4_Sample_d4-1/N135-LAN210-Can-PmCDA1-NA-RUN8-D4_Sample_d4-1.vcf likelihoodCalculationEngine=PairHMM heterogeneousKmerSizeResolution=COMBO_MIN dbsnp=(RodBinding name= source=UNBOUND) dontTrimActiveRegions=false maxDiscARExtension=25 maxGGAARExtension=300 paddingAroundIndels=150 paddingAroundSNPs=20 comp=[] annotation=[] excludeAnnotation=[] group=[StandardAnnotation, StandardHCAnnotation] debug=false useFilteredReadsForAnnotations=false emitRefConfidence=NONE bamOutput=null bamWriterType=CALLED_HAPLOTYPES emitDroppedReads=false disableOptimizations=false annotateNDA=false useNewAFCalculator=false heterozygosity=0.001 indel_heterozygosity=1.25E-4 heterozygosity_stdev=0.01 standard_min_confidence_threshold_for_calling=10.0 standard_min_confidence_threshold_for_emitting=30.0 max_alternate_alleles=6 max_genotype_count=1024 max_num_PL_values=100 input_prior=[] sample_ploidy=2 genotyping_mode=DISCOVERY alleles=(RodBinding name= source=UNBOUND) contamination_fraction_to_filter=0.0 contamination_fraction_per_sample_file=null p_nonref_model=null exactcallslog=null output_mode=EMIT_VARIANTS_ONLY allSitePLs=false gcpHMM=10 pair_hmm_implementation=FASTEST_AVAILABLE phredScaledGlobalReadMismappingRate=45 noFpga=false nativePairHmmThreads=1 useDoublePrecision=false sample_name=null kmerSize=[10, 25] dontIncreaseKmerSizesForCycles=false allowNonUniqueKmersInRef=false numPruningSamples=1 recoverDanglingHeads=false doNotRecoverDanglingBranches=false minDanglingBranchLength=4 consensus=false maxNumHaplotypesInPopulation=128 errorCorrectKmers=false minPruning=2 debugGraphTransformations=false allowCyclesInKmerGraphToGeneratePaths=false graphOutput=null kmerLengthForReadErrorCorrection=25 minObservationsForKmerToBeSolid=20 GVCFGQBands=[1, 2, 3, 4, 5, 6, 7, 8, 9, 10, 11, 12, 13, 14, 15, 16, 17, 18, 19, 20, 21, 22, 23, 24, 25, 26, 27, 28, 29, 30, 31, 32, 33, 34, 35, 36, 37, 38, 39, 40, 41, 42, 43, 44, 45, 46, 47, 48, 49, 50, 51, 52, 53, 54, 55, 56, 57, 58, 59, 60, 70, 80, 90, 99] indelSizeToEliminateInRefModel=10 min_base_quality_score=10 includeUmappedReads=false useAllelesTrigger=false doNotRunPhysicalPhasing=true keepRG=null justDetermineActiveRegions=false dontGenotype=false dontUseSoftClippedBases=false captureAssemblyFailureBAM=false errorCorrectReads=false pcr_indel_model=CONSERVATIVE maxReadsInRegionPerSample=10000 minReadsPerAlignmentStart=10 mergeVariantsViaLD=false activityProfileOut=null activeRegionOut=null activeRegionIn=null activeRegionExtension=null forceActive=false activeRegionMaxSize=null bandPassSigma=null maxReadsInMemoryPerSample=30000 maxTotalReadsInMemory=10000000 maxProbPropagationDistance=50 activeProbabilityThreshold=0.002 min_mapping_quality_score=20 filter_reads_with_N_cigar=false filter_mismatching_base_and_quals=false filter_bases_not_stored=false">
##GATKCommandLine.SelectVariants=<ID=SelectVariants,Version=3.8-0-ge9d806836,Date="Wed Sep 06 00:54:23 PDT 2017",Epoch=1504684463160,CommandLineOptions="analysis_type=SelectVariants input_file=[] showFullBamList=false read_buffer_size=null read_filter=[] disable_read_filter=[] intervals=null excludeIntervals=null interval_set_rule=UNION interval_merging=ALL interval_padding=0 reference_sequence=../../LAN210/LAN210_v0.10m.fasta nonDeterministicRandomSeed=false disableDithering=false maxRuntime=-1 maxRuntimeUnits=MINUTES downsampling_type=BY_SAMPLE downsample_to_fraction=null downsample_to_coverage=1000 baq=OFF baqGapOpenPenalty=40.0 refactor_NDN_cigar_string=false fix_misencoded_quality_scores=false allow_potentially_misencoded_quality_scores=false useOriginalQualities=false defaultBaseQualities=-1 performanceLog=null BQSR=null quantize_quals=0 static_quantized_quals=null round_down_quantized=false disable_indel_quals=false emit_original_quals=false preserve_qscores_less_than=6 globalQScorePrior=-1.0 secondsBetweenProgressUpdates=10 validation_strictness=SILENT remove_program_records=false keep_program_records=false sample_rename_mapping_file=null unsafe=null use_jdk_deflater=false use_jdk_inflater=false disable_auto_index_creation_and_locking_when_reading_rods=false no_cmdline_in_header=false sites_only=false never_trim_vcf_format_field=false bcf=false bam_compression=null simplifyBAM=false disable_bam_indexing=false generate_md5=false num_threads=1 num_cpu_threads_per_data_thread=1 num_io_threads=0 monitorThreadEfficiency=false num_bam_file_handles=null read_group_black_list=null pedigree=[] pedigreeString=[] pedigreeValidationType=STRICT allow_intervals_with_unindexed_bam=false generateShadowBCF=false variant_index_type=DYNAMIC_SEEK variant_index_parameter=-1 reference_window_stop=0 phone_home= gatk_key=null tag=NA logging_level=INFO log_to_file=null help=false version=false variant=(RodBinding name=variant source=N135-LAN210-Can-PmCDA1-NA-RUN8-D4_Sample_d4-1.vcf) discordance=(RodBinding name= source=UNBOUND) concordance=(RodBinding name= source=UNBOUND) out=/media/artem/artem_second/20170727_RUN8/Project_Stepchenkova/APOBEC_ung1_dynamics/N135-LAN210-Can-PmCDA1-NA-RUN8-D4_Sample_d4-1/N135-LAN210-Can-PmCDA1-NA-RUN8-D4_Sample_d4-1_SNVs.vcf sample_name=[] sample_expressions=null sample_file=null exclude_sample_name=[] exclude_sample_file=[] exclude_sample_expressions=[] selectexpressions=[] invertselect=false excludeNonVariants=false excludeFiltered=false preserveAlleles=false removeUnusedAlternates=false restrictAllelesTo=ALL keepOriginalAC=false keepOriginalDP=false mendelianViolation=false invertMendelianViolation=false mendelianViolationQualThreshold=0.0 select_random_fraction=0.0 remove_fraction_genotypes=0.0 selectTypeToInclude=[SNP] selectTypeToExclude=[] keepIDs=null excludeIDs=null fullyDecode=false justRead=false maxIndelSize=2147483647 minIndelSize=0 maxFilteredGenotypes=2147483647 minFilteredGenotypes=0 maxFractionFilteredGenotypes=1.0 minFractionFilteredGenotypes=0.0 maxNOCALLnumber=2147483647 maxNOCALLfraction=1.0 setFilteredGtToNocall=false ALLOW_NONOVERLAPPING_COMMAND_LINE_SAMPLES=false forceValidOutput=false filter_reads_with_N_cigar=false filter_mismatching_base_and_quals=false filter_bases_not_stored=false">
##INFO=<ID=AC,Number=A,Type=Integer,Description="Allele count in genotypes, for each ALT allele, in the same order as listed">
##INFO=<ID=AF,Number=A,Type=Float,Description="Allele Frequency, for each ALT allele, in the same order as listed">
##INFO=<ID=AN,Number=1,Type=Integer,Description="Total number of alleles in called genotypes">
##INFO=<ID=BaseQRankSum,Number=1,Type=Float,Description="Z-score from Wilcoxon rank sum test of Alt Vs. Ref base qualities">
##INFO=<ID=ClippingRankSum,Number=1,Type=Float,Description="Z-score From Wilcoxon rank sum test of Alt vs. Ref number of hard clipped bases">
##INFO=<ID=DP,Number=1,Type=Integer,Description="Approximate read depth; some reads may have been filtered">
##INFO=<ID=DS,Number=0,Type=Flag,Description="Were any of the samples downsampled?">
##INFO=<ID=ExcessHet,Number=1,Type=Float,Description="Phred-scaled p-value for exact test of excess heterozygosity">
##INFO=<ID=FS,Number=1,Type=Float,Description="Phred-scaled p-value using Fisher's exact test to detect strand bias">
##INFO=<ID=HaplotypeScore,Number=1,Type=Float,Description="Consistency of the site with at most two segregating haplotypes">
##INFO=<ID=InbreedingCoeff,Number=1,Type=Float,Description="Inbreeding coefficient as estimated from the genotype likelihoods per-sample when compared against the Hardy-Weinberg expectation">
##INFO=<ID=MLEAC,Number=A,Type=Integer,Description="Maximum likelihood expectation (MLE) for the allele counts (not necessarily the same as the AC), for each ALT allele, in the same order as listed">
##INFO=<ID=MLEAF,Number=A,Type=Float,Description="Maximum likelihood expectation (MLE) for the allele frequency (not necessarily the same as the AF), for each ALT allele, in the same order as listed">
##INFO=<ID=MQ,Number=1,Type=Float,Description="RMS Mapping Quality">
##INFO=<ID=MQRankSum,Number=1,Type=Float,Description="Z-score From Wilcoxon rank sum test of Alt vs. Ref read mapping qualities">
##INFO=<ID=QD,Number=1,Type=Float,Description="Variant Confidence/Quality by Depth">
##INFO=<ID=ReadPosRankSum,Number=1,Type=Float,Description="Z-score from Wilcoxon rank sum test of Alt vs. Ref read position bias">
##INFO=<ID=SOR,Number=1,Type=Float,Description="Symmetric Odds Ratio of 2x2 contingency table to detect strand bias">
##contig=<ID=chrI,length=198855>
##contig=<ID=chrII,length=810456>
##contig=<ID=chrIII,length=316501>
##contig=<ID=chrIV,length=1516959>
##contig=<ID=chrV,length=570663>
##contig=<ID=chrVI,length=270116>
##contig=<ID=chrVII,length=1084724>
##contig=<ID=chrVIII,length=557320>
##contig=<ID=chrIX,length=433988>
##contig=<ID=chrX,length=745688>
##contig=<ID=chrXI,length=666767>
##contig=<ID=chrXII,length=1065113>
##contig=<ID=chrXIII,length=917121>
##contig=<ID=chrXIV,length=784078>
##contig=<ID=chrXV,length=1078147>
##contig=<ID=chrXVI,length=943466>
##contig=<ID=mt,length=85611>
##reference=file:///media/artem/artem_second/20170727_RUN8/Project_Stepchenkova/APOBEC_ung1_dynamics/N135-LAN210-Can-PmCDA1-NA-RUN8-D4_Sample_d4-1/../../LAN210/LAN210_v0.10m.fasta
##source=SelectVariants
#CHROM	POS	ID	REF	ALT	QUAL	FILTER	INFO	FORMAT	N135-LAN210-Can-PmCDA1-NA-RUN8-D4_Sample_d4-1
chrI	67848	.	G	A	1615.77	PASS	AC=1;AF=0.500;AN=2;BaseQRankSum=-0.568;ClippingRankSum=0.000;DP=81;ExcessHet=3.0103;FS=9.140;MLEAC=1;MLEAF=0.500;MQ=42.00;MQRankSum=0.000;QD=19.95;ReadPosRankSum=0.171;SOR=1.104	GT:AD:DP:GQ:PL	0/1:37,44:81:99:1644,0,1321
chrI	72195	.	C	T	1364.77	PASS	AC=1;AF=0.500;AN=2;BaseQRankSum=-0.499;ClippingRankSum=0.000;DP=70;ExcessHet=3.0103;FS=3.248;MLEAC=1;MLEAF=0.500;MQ=42.00;MQRankSum=0.000;QD=19.50;ReadPosRankSum=0.591;SOR=0.675	GT:AD:DP:GQ:PL	0/1:35,35:70:99:1393,0,2773
chrI	72198	.	C	T	1363.77	PASS	AC=1;AF=0.500;AN=2;BaseQRankSum=-0.284;ClippingRankSum=0.000;DP=72;ExcessHet=3.0103;FS=4.613;MLEAC=1;MLEAF=0.500;MQ=42.00;MQRankSum=0.000;QD=18.94;ReadPosRankSum=-0.170;SOR=0.720	GT:AD:DP:GQ:PL	0/1:36,36:72:99:1392,0,2773
chrI	81118	.	G	A	978.77	PASS	AC=1;AF=0.500;AN=2;BaseQRankSum=-1.290;ClippingRankSum=0.000;DP=66;ExcessHet=3.0103;FS=7.059;MLEAC=1;MLEAF=0.500;MQ=42.00;MQRankSum=0.000;QD=14.83;ReadPosRankSum=-1.101;SOR=0.215	GT:AD:DP:GQ:PL	0/1:38,28:66:99:1007,0,1439
chrI	130919	.	C	T	1665.77	PASS	AC=1;AF=0.500;AN=2;BaseQRankSum=0.154;ClippingRankSum=0.000;DP=77;ExcessHet=3.0103;FS=0.878;MLEAC=1;MLEAF=0.500;MQ=42.00;MQRankSum=0.000;QD=21.63;ReadPosRankSum=-0.564;SOR=0.821	GT:AD:DP:GQ:PL	0/1:32,45:77:99:1694,0,1160
chrI	131036	.	C	T	1095.77	PASS	AC=1;AF=0.500;AN=2;BaseQRankSum=0.947;ClippingRankSum=0.000;DP=72;ExcessHet=3.0103;FS=0.000;MLEAC=1;MLEAF=0.500;MQ=42.00;MQRankSum=0.000;QD=15.22;ReadPosRankSum=-0.790;SOR=0.617	GT:AD:DP:GQ:PL	0/1:41,31:72:99:1124,0,1547
chrI	176281	.	C	T	1392.77	PASS	AC=1;AF=0.500;AN=2;BaseQRankSum=1.641;ClippingRankSum=0.000;DP=79;ExcessHet=3.0103;FS=11.798;MLEAC=1;MLEAF=0.500;MQ=42.00;MQRankSum=0.000;QD=17.63;ReadPosRankSum=0.399;SOR=1.849	GT:AD:DP:GQ:PL	0/1:41,38:79:99:1421,0,1508
chrI	176455	.	G	A	787.77	PASS	AC=1;AF=0.500;AN=2;BaseQRankSum=-0.598;ClippingRankSum=0.000;DP=72;ExcessHet=3.0103;FS=0.957;MLEAC=1;MLEAF=0.500;MQ=42.00;MQRankSum=0.000;QD=11.10;ReadPosRankSum=0.728;SOR=0.509	GT:AD:DP:GQ:PL	0/1:47,24:71:99:816,0,1805
chrII	9622	.	C	T	1416.77	PASS	AC=1;AF=0.500;AN=2;BaseQRankSum=0.697;ClippingRankSum=0.000;DP=77;ExcessHet=3.0103;FS=3.100;MLEAC=1;MLEAF=0.500;MQ=41.10;MQRankSum=1.525;QD=19.68;ReadPosRankSum=-0.907;SOR=0.621	GT:AD:DP:GQ:PL	0/1:34,38:72:99:1445,0,1248
chrII	28363	.	G	A	1246.77	PASS	AC=1;AF=0.500;AN=2;BaseQRankSum=-0.388;ClippingRankSum=0.000;DP=68;ExcessHet=3.0103;FS=3.287;MLEAC=1;MLEAF=0.500;MQ=41.57;MQRankSum=-0.021;QD=18.33;ReadPosRankSum=0.824;SOR=1.121	GT:AD:DP:GQ:PL	0/1:35,33:68:99:1275,0,2603
chrII	28364	.	G	A	1246.77	PASS	AC=1;AF=0.500;AN=2;BaseQRankSum=-0.186;ClippingRankSum=0.000;DP=67;ExcessHet=3.0103;FS=2.068;MLEAC=1;MLEAF=0.500;MQ=41.56;MQRankSum=-0.043;QD=18.61;ReadPosRankSum=0.867;SOR=1.060	GT:AD:DP:GQ:PL	0/1:35,32:67:99:1275,0,2603
chrII	59672	.	G	A	893.77	PASS	AC=1;AF=0.500;AN=2;BaseQRankSum=-0.674;ClippingRankSum=0.000;DP=59;ExcessHet=3.0103;FS=11.721;MLEAC=1;MLEAF=0.500;MQ=42.00;MQRankSum=0.000;QD=15.15;ReadPosRankSum=0.764;SOR=1.304	GT:AD:DP:GQ:PL	0/1:33,26:59:99:922,0,1224
chrII	107352	.	G	A	1512.77	PASS	AC=1;AF=0.500;AN=2;BaseQRankSum=1.051;ClippingRankSum=0.000;DP=80;ExcessHet=3.0103;FS=5.740;MLEAC=1;MLEAF=0.500;MQ=42.00;MQRankSum=0.000;QD=18.91;ReadPosRankSum=0.360;SOR=0.311	GT:AD:DP:GQ:PL	0/1:39,41:80:99:1541,0,1442
chrII	113778	.	C	T	1080.77	PASS	AC=1;AF=0.500;AN=2;BaseQRankSum=0.833;ClippingRankSum=0.000;DP=79;ExcessHet=3.0103;FS=11.730;MLEAC=1;MLEAF=0.500;MQ=42.00;MQRankSum=0.000;QD=13.68;ReadPosRankSum=0.195;SOR=1.640	GT:AD:DP:GQ:PL	0/1:47,32:79:99:1109,0,1724
chrII	141831	.	C	T	701.77	PASS	AC=1;AF=0.500;AN=2;BaseQRankSum=-0.785;ClippingRankSum=0.000;DP=61;ExcessHet=3.0103;FS=1.018;MLEAC=1;MLEAF=0.500;MQ=42.00;MQRankSum=0.000;QD=11.50;ReadPosRankSum=-0.035;SOR=0.701	GT:AD:DP:GQ:PL	0/1:40,21:61:99:730,0,1569
chrII	146142	.	C	T	651.77	PASS	AC=1;AF=0.500;AN=2;BaseQRankSum=1.067;ClippingRankSum=0.000;DP=55;ExcessHet=3.0103;FS=1.171;MLEAC=1;MLEAF=0.500;MQ=41.96;MQRankSum=0.000;QD=13.04;ReadPosRankSum=0.640;SOR=0.990	GT:AD:DP:GQ:PL	0/1:31,19:50:99:680,0,1172
chrII	154317	.	G	A	1701.77	PASS	AC=1;AF=0.500;AN=2;BaseQRankSum=-0.325;ClippingRankSum=0.000;DP=86;ExcessHet=3.0103;FS=1.792;MLEAC=1;MLEAF=0.500;MQ=41.83;MQRankSum=-0.888;QD=19.79;ReadPosRankSum=-1.647;SOR=0.481	GT:AD:DP:GQ:PL	0/1:39,47:86:99:1730,0,1392
chrII	175799	.	C	T	1208.77	PASS	AC=1;AF=0.500;AN=2;BaseQRankSum=-0.806;ClippingRankSum=0.000;DP=69;ExcessHet=3.0103;FS=0.928;MLEAC=1;MLEAF=0.500;MQ=42.00;MQRankSum=0.000;QD=17.52;ReadPosRankSum=-0.821;SOR=0.546	GT:AD:DP:GQ:PL	0/1:35,34:69:99:1237,0,1312
chrII	245865	.	C	T	1010.77	PASS	AC=1;AF=0.500;AN=2;BaseQRankSum=1.567;ClippingRankSum=0.000;DP=74;ExcessHet=3.0103;FS=12.525;MLEAC=1;MLEAF=0.500;MQ=41.97;MQRankSum=-1.218;QD=13.66;ReadPosRankSum=0.241;SOR=1.326	GT:AD:DP:GQ:PL	0/1:45,29:74:99:1039,0,1638
chrII	248499	.	C	T	1385.77	PASS	AC=1;AF=0.500;AN=2;BaseQRankSum=1.047;ClippingRankSum=0.000;DP=68;ExcessHet=3.0103;FS=0.000;MLEAC=1;MLEAF=0.500;MQ=42.00;MQRankSum=0.000;QD=20.38;ReadPosRankSum=0.232;SOR=0.684	GT:AD:DP:GQ:PL	0/1:31,37:68:99:1414,0,1110
chrII	256265	.	C	T	944.77	PASS	AC=1;AF=0.500;AN=2;BaseQRankSum=0.904;ClippingRankSum=0.000;DP=53;ExcessHet=3.0103;FS=3.998;MLEAC=1;MLEAF=0.500;MQ=42.00;MQRankSum=0.000;QD=17.83;ReadPosRankSum=-0.596;SOR=0.307	GT:AD:DP:GQ:PL	0/1:27,26:53:99:973,0,967
chrII	258038	.	G	A	1699.77	PASS	AC=1;AF=0.500;AN=2;BaseQRankSum=-1.048;ClippingRankSum=0.000;DP=83;ExcessHet=3.0103;FS=1.801;MLEAC=1;MLEAF=0.500;MQ=42.00;MQRankSum=0.000;QD=20.48;ReadPosRankSum=0.439;SOR=0.736	GT:AD:DP:GQ:PL	0/1:36,47:83:99:1728,0,1286
chrII	271288	.	G	A	1394.77	PASS	AC=1;AF=0.500;AN=2;BaseQRankSum=-0.108;ClippingRankSum=0.000;DP=76;ExcessHet=3.0103;FS=4.552;MLEAC=1;MLEAF=0.500;MQ=41.97;MQRankSum=-0.974;QD=18.35;ReadPosRankSum=0.126;SOR=0.303	GT:AD:DP:GQ:PL	0/1:38,38:76:99:1423,0,1414
chrII	274642	.	G	A	977.77	PASS	AC=1;AF=0.500;AN=2;BaseQRankSum=0.147;ClippingRankSum=0.000;DP=71;ExcessHet=3.0103;FS=10.453;MLEAC=1;MLEAF=0.500;MQ=42.00;MQRankSum=0.000;QD=13.77;ReadPosRankSum=-0.112;SOR=0.442	GT:AD:DP:GQ:PL	0/1:43,28:71:99:1006,0,1621
chrII	274865	.	G	A	824.77	PASS	AC=1;AF=0.500;AN=2;BaseQRankSum=0.584;ClippingRankSum=0.000;DP=59;ExcessHet=3.0103;FS=0.995;MLEAC=1;MLEAF=0.500;MQ=41.75;MQRankSum=-1.173;QD=13.98;ReadPosRankSum=-0.721;SOR=0.852	GT:AD:DP:GQ:PL	0/1:35,24:59:99:853,0,1271
chrII	275096	.	G	A	1253.77	PASS	AC=1;AF=0.500;AN=2;BaseQRankSum=0.169;ClippingRankSum=0.000;DP=75;ExcessHet=3.0103;FS=0.000;MLEAC=1;MLEAF=0.500;MQ=42.00;MQRankSum=0.000;QD=16.72;ReadPosRankSum=0.611;SOR=0.793	GT:AD:DP:GQ:PL	0/1:40,35:75:99:1282,0,1507
chrII	275401	.	G	A	1318.77	PASS	AC=1;AF=0.500;AN=2;BaseQRankSum=-1.737;ClippingRankSum=0.000;DP=71;ExcessHet=3.0103;FS=3.214;MLEAC=1;MLEAF=0.500;MQ=42.00;MQRankSum=0.000;QD=18.57;ReadPosRankSum=0.327;SOR=1.135	GT:AD:DP:GQ:PL	0/1:35,36:71:99:1347,0,1321
chrII	275522	.	G	A	1519.77	PASS	AC=1;AF=0.500;AN=2;BaseQRankSum=-1.506;ClippingRankSum=0.000;DP=81;ExcessHet=3.0103;FS=2.950;MLEAC=1;MLEAF=0.500;MQ=41.98;MQRankSum=1.062;QD=18.76;ReadPosRankSum=1.907;SOR=1.062	GT:AD:DP:GQ:PL	0/1:39,42:81:99:1548,0,1428
chrII	276097	.	G	A	1145.77	PASS	AC=1;AF=0.500;AN=2;BaseQRankSum=-1.503;ClippingRankSum=0.000;DP=84;ExcessHet=3.0103;FS=0.000;MLEAC=1;MLEAF=0.500;MQ=42.00;MQRankSum=0.000;QD=13.64;ReadPosRankSum=0.260;SOR=0.678	GT:AD:DP:GQ:PL	0/1:51,33:84:99:1174,0,1951
chrII	277315	.	C	T	1540.77	PASS	AC=1;AF=0.500;AN=2;BaseQRankSum=0.641;ClippingRankSum=0.000;DP=87;ExcessHet=3.0103;FS=4.355;MLEAC=1;MLEAF=0.500;MQ=42.00;MQRankSum=0.000;QD=17.71;ReadPosRankSum=0.133;SOR=1.286	GT:AD:DP:GQ:PL	0/1:45,42:87:99:1569,0,1647
chrII	278129	.	G	A	1237.77	PASS	AC=1;AF=0.500;AN=2;BaseQRankSum=-0.484;ClippingRankSum=0.000;DP=71;ExcessHet=3.0103;FS=4.670;MLEAC=1;MLEAF=0.500;MQ=42.00;MQRankSum=0.000;QD=17.43;ReadPosRankSum=0.045;SOR=1.308	GT:AD:DP:GQ:PL	0/1:36,35:71:99:1266,0,1342
chrII	278362	.	G	A	1399.77	PASS	AC=1;AF=0.500;AN=2;BaseQRankSum=0.539;ClippingRankSum=0.000;DP=89;ExcessHet=3.0103;FS=0.807;MLEAC=1;MLEAF=0.500;MQ=41.57;MQRankSum=-0.881;QD=15.73;ReadPosRankSum=-0.144;SOR=0.875	GT:AD:DP:GQ:PL	0/1:48,41:89:99:1428,0,1756
chrII	278922	.	C	T	1411.77	PASS	AC=1;AF=0.500;AN=2;BaseQRankSum=2.091;ClippingRankSum=0.000;DP=75;ExcessHet=3.0103;FS=7.837;MLEAC=1;MLEAF=0.500;MQ=42.00;MQRankSum=0.000;QD=18.82;ReadPosRankSum=-0.405;SOR=1.471	GT:AD:DP:GQ:PL	0/1:37,38:75:99:1440,0,1364
chrII	278967	.	C	T	1191.77	PASS	AC=1;AF=0.500;AN=2;BaseQRankSum=1.352;ClippingRankSum=0.000;DP=64;ExcessHet=3.0103;FS=5.067;MLEAC=1;MLEAF=0.500;MQ=42.00;MQRankSum=0.000;QD=18.62;ReadPosRankSum=1.393;SOR=1.473	GT:AD:DP:GQ:PL	0/1:32,32:64:99:1220,0,1201
chrII	284177	.	G	A	922.77	PASS	AC=1;AF=0.500;AN=2;BaseQRankSum=0.306;ClippingRankSum=0.000;DP=62;ExcessHet=3.0103;FS=3.541;MLEAC=1;MLEAF=0.500;MQ=42.00;MQRankSum=0.000;QD=14.88;ReadPosRankSum=1.311;SOR=1.220	GT:AD:DP:GQ:PL	0/1:36,26:62:99:951,0,1378
chrII	294077	.	G	A	2044.77	PASS	AC=1;AF=0.500;AN=2;BaseQRankSum=0.194;ClippingRankSum=0.000;DP=86;ExcessHet=3.0103;FS=2.915;MLEAC=1;MLEAF=0.500;MQ=42.00;MQRankSum=0.000;QD=23.78;ReadPosRankSum=-0.693;SOR=0.440	GT:AD:DP:GQ:PL	0/1:33,53:86:99:2073,0,1146
chrII	320519	.	C	T	1416.77	PASS	AC=1;AF=0.500;AN=2;BaseQRankSum=-1.880;ClippingRankSum=0.000;DP=70;ExcessHet=3.0103;FS=0.899;MLEAC=1;MLEAF=0.500;MQ=41.80;MQRankSum=1.150;QD=20.24;ReadPosRankSum=-0.263;SOR=0.569	GT:AD:DP:GQ:PL	0/1:31,39:70:99:1445,0,1138
chrII	391516	.	G	A	1276.77	PASS	AC=1;AF=0.500;AN=2;BaseQRankSum=-0.427;ClippingRankSum=0.000;DP=69;ExcessHet=3.0103;FS=1.990;MLEAC=1;MLEAF=0.500;MQ=41.97;MQRankSum=1.073;QD=18.50;ReadPosRankSum=0.414;SOR=0.665	GT:AD:DP:GQ:PL	0/1:33,36:69:99:1305,0,1205
chrII	400912	.	G	A	1165.77	PASS	AC=1;AF=0.500;AN=2;BaseQRankSum=-0.442;ClippingRankSum=0.000;DP=67;ExcessHet=3.0103;FS=4.812;MLEAC=1;MLEAF=0.500;MQ=42.00;MQRankSum=0.000;QD=17.40;ReadPosRankSum=-0.514;SOR=1.212	GT:AD:DP:GQ:PL	0/1:33,34:67:99:1194,0,1221
chrII	450761	.	C	T	1570.77	PASS	AC=1;AF=0.500;AN=2;BaseQRankSum=0.385;ClippingRankSum=0.000;DP=72;ExcessHet=3.0103;FS=0.000;MLEAC=1;MLEAF=0.500;MQ=42.00;MQRankSum=0.000;QD=21.82;ReadPosRankSum=2.071;SOR=0.752	GT:AD:DP:GQ:PL	0/1:30,42:72:99:1599,0,1093
chrII	473718	.	C	T	1310.77	PASS	AC=1;AF=0.500;AN=2;BaseQRankSum=-0.515;ClippingRankSum=0.000;DP=65;ExcessHet=3.0103;FS=3.385;MLEAC=1;MLEAF=0.500;MQ=42.00;MQRankSum=0.000;QD=20.17;ReadPosRankSum=-0.641;SOR=0.790	GT:AD:DP:GQ:PL	0/1:29,36:65:99:1339,0,1066
chrII	474357	.	C	T	1190.77	PASS	AC=1;AF=0.500;AN=2;BaseQRankSum=0.374;ClippingRankSum=0.000;DP=58;ExcessHet=3.0103;FS=7.580;MLEAC=1;MLEAF=0.500;MQ=42.00;MQRankSum=0.000;QD=20.53;ReadPosRankSum=1.654;SOR=0.204	GT:AD:DP:GQ:PL	0/1:26,32:58:99:1219,0,927
chrII	491092	.	G	A	1652.77	PASS	AC=1;AF=0.500;AN=2;BaseQRankSum=-0.282;ClippingRankSum=0.000;DP=92;ExcessHet=3.0103;FS=17.034;MLEAC=1;MLEAF=0.500;MQ=41.68;MQRankSum=-1.376;QD=17.96;ReadPosRankSum=-0.539;SOR=1.756	GT:AD:DP:GQ:PL	0/1:45,47:92:99:1681,0,1653
chrII	564462	.	G	A	1156.77	PASS	AC=1;AF=0.500;AN=2;BaseQRankSum=0.134;ClippingRankSum=0.000;DP=67;ExcessHet=3.0103;FS=2.021;MLEAC=1;MLEAF=0.500;MQ=42.00;MQRankSum=0.000;QD=17.27;ReadPosRankSum=-0.110;SOR=0.687	GT:AD:DP:GQ:PL	0/1:35,32:67:99:1185,0,1319
chrII	568736	.	C	T	1526.77	PASS	AC=1;AF=0.500;AN=2;BaseQRankSum=-1.504;ClippingRankSum=0.000;DP=71;ExcessHet=3.0103;FS=10.515;MLEAC=1;MLEAF=0.500;MQ=42.00;MQRankSum=0.000;QD=21.50;ReadPosRankSum=-0.845;SOR=1.277	GT:AD:DP:GQ:PL	0/1:29,42:71:99:1555,0,1043
chrII	586602	.	C	T	1165.77	PASS	AC=1;AF=0.500;AN=2;BaseQRankSum=-0.513;ClippingRankSum=0.000;DP=67;ExcessHet=3.0103;FS=0.000;MLEAC=1;MLEAF=0.500;MQ=42.00;MQRankSum=0.000;QD=17.40;ReadPosRankSum=0.564;SOR=0.658	GT:AD:DP:GQ:PL	0/1:35,32:67:99:1194,0,1334
chrII	595919	.	C	T	1395.77	PASS	AC=1;AF=0.500;AN=2;BaseQRankSum=1.470;ClippingRankSum=0.000;DP=65;ExcessHet=3.0103;FS=0.972;MLEAC=1;MLEAF=0.500;MQ=41.97;MQRankSum=1.181;QD=21.47;ReadPosRankSum=-0.551;SOR=0.915	GT:AD:DP:GQ:PL	0/1:28,37:65:99:1424,0,993
chrII	596280	.	C	T	1262.77	PASS	AC=1;AF=0.500;AN=2;BaseQRankSum=0.044;ClippingRankSum=0.000;DP=68;ExcessHet=3.0103;FS=4.927;MLEAC=1;MLEAF=0.500;MQ=42.00;MQRankSum=0.000;QD=18.57;ReadPosRankSum=0.974;SOR=0.272	GT:AD:DP:GQ:PL	0/1:34,34:68:99:1291,0,1247
chrII	613052	.	G	A	1559.77	PASS	AC=1;AF=0.500;AN=2;BaseQRankSum=-0.746;ClippingRankSum=0.000;DP=68;ExcessHet=3.0103;FS=3.458;MLEAC=1;MLEAF=0.500;MQ=41.97;MQRankSum=-0.781;QD=22.94;ReadPosRankSum=-0.918;SOR=1.247	GT:AD:DP:GQ:PL	0/1:27,41:68:99:1588,0,984
chrII	613435	.	G	A	1453.77	PASS	AC=1;AF=0.500;AN=2;BaseQRankSum=-0.408;ClippingRankSum=0.000;DP=74;ExcessHet=3.0103;FS=1.929;MLEAC=1;MLEAF=0.500;MQ=41.97;MQRankSum=1.083;QD=19.65;ReadPosRankSum=0.348;SOR=0.928	GT:AD:DP:GQ:PL	0/1:35,39:74:99:1482,0,1305
chrII	629204	.	C	T	1254.77	PASS	AC=1;AF=0.500;AN=2;BaseQRankSum=-1.217;ClippingRankSum=0.000;DP=59;ExcessHet=3.0103;FS=0.000;MLEAC=1;MLEAF=0.500;MQ=41.97;MQRankSum=-0.823;QD=21.27;ReadPosRankSum=0.118;SOR=0.731	GT:AD:DP:GQ:PL	0/1:25,34:59:99:1283,0,884
chrII	635173	.	G	A	1471.77	PASS	AC=1;AF=0.500;AN=2;BaseQRankSum=-0.353;ClippingRankSum=0.000;DP=83;ExcessHet=3.0103;FS=7.354;MLEAC=1;MLEAF=0.500;MQ=42.00;MQRankSum=0.000;QD=17.73;ReadPosRankSum=-0.835;SOR=1.483	GT:AD:DP:GQ:PL	0/1:41,42:83:99:1500,0,1515
chrII	657737	.	C	T	1088.77	PASS	AC=1;AF=0.500;AN=2;BaseQRankSum=-1.422;ClippingRankSum=0.000;DP=61;ExcessHet=3.0103;FS=0.971;MLEAC=1;MLEAF=0.500;MQ=42.00;MQRankSum=0.000;QD=17.85;ReadPosRankSum=1.077;SOR=0.646	GT:AD:DP:GQ:PL	0/1:30,31:61:99:1117,0,1123
chrII	668341	.	G	A	1296.77	PASS	AC=1;AF=0.500;AN=2;BaseQRankSum=-0.612;ClippingRankSum=0.000;DP=66;ExcessHet=3.0103;FS=8.661;MLEAC=1;MLEAF=0.500;MQ=41.79;MQRankSum=1.093;QD=19.65;ReadPosRankSum=-2.640;SOR=1.412	GT:AD:DP:GQ:PL	0/1:31,35:66:99:1325,0,1147
chrII	681869	.	G	A	1319.77	PASS	AC=1;AF=0.500;AN=2;BaseQRankSum=1.775;ClippingRankSum=0.000;DP=85;ExcessHet=3.0103;FS=0.000;MLEAC=1;MLEAF=0.500;MQ=42.26;MQRankSum=0.237;QD=15.53;ReadPosRankSum=1.126;SOR=0.681	GT:AD:DP:GQ:PL	0/1:49,36:85:99:1348,0,2533
chrII	681876	.	G	A	1382.77	PASS	AC=1;AF=0.500;AN=2;BaseQRankSum=0.000;ClippingRankSum=0.000;DP=89;ExcessHet=3.0103;FS=0.000;MLEAC=1;MLEAF=0.500;MQ=42.09;MQRankSum=0.692;QD=15.54;ReadPosRankSum=0.800;SOR=0.776	GT:AD:DP:GQ:PL	0/1:52,37:89:99:1411,0,2615
chrII	682394	.	G	A	1344.77	PASS	AC=1;AF=0.500;AN=2;BaseQRankSum=-0.113;ClippingRankSum=0.000;DP=76;ExcessHet=3.0103;FS=6.045;MLEAC=1;MLEAF=0.500;MQ=42.00;MQRankSum=0.000;QD=17.93;ReadPosRankSum=-0.629;SOR=0.384	GT:AD:DP:GQ:PL	0/1:38,37:75:99:1373,0,1423
chrII	728367	.	C	T	1334.77	PASS	AC=1;AF=0.500;AN=2;BaseQRankSum=-2.667;ClippingRankSum=0.000;DP=73;ExcessHet=3.0103;FS=0.000;MLEAC=1;MLEAF=0.500;MQ=42.00;MQRankSum=0.000;QD=18.28;ReadPosRankSum=-1.421;SOR=0.616	GT:AD:DP:GQ:PL	0/1:35,38:73:99:1363,0,1314
chrII	733793	.	C	T	1352.77	PASS	AC=1;AF=0.500;AN=2;BaseQRankSum=1.255;ClippingRankSum=0.000;DP=70;ExcessHet=3.0103;FS=0.926;MLEAC=1;MLEAF=0.500;MQ=42.00;MQRankSum=0.000;QD=19.33;ReadPosRankSum=-0.402;SOR=0.892	GT:AD:DP:GQ:PL	0/1:33,37:70:99:1381,0,1230
chrII	735857	.	G	A	1407.77	PASS	AC=1;AF=0.500;AN=2;BaseQRankSum=-0.743;ClippingRankSum=0.000;DP=71;ExcessHet=3.0103;FS=8.085;MLEAC=1;MLEAF=0.500;MQ=42.00;MQRankSum=0.000;QD=19.83;ReadPosRankSum=0.405;SOR=0.822	GT:AD:DP:GQ:PL	0/1:33,38:71:99:1436,0,1232
chrII	776549	.	C	T	1588.77	PASS	AC=1;AF=0.500;AN=2;BaseQRankSum=0.924;ClippingRankSum=0.000;DP=80;ExcessHet=3.0103;FS=0.000;MLEAC=1;MLEAF=0.500;MQ=42.00;MQRankSum=0.000;QD=19.86;ReadPosRankSum=0.707;SOR=0.765	GT:AD:DP:GQ:PL	0/1:36,44:80:99:1617,0,1299
chrII	784153	.	G	A	1460.77	PASS	AC=1;AF=0.500;AN=2;BaseQRankSum=0.685;ClippingRankSum=0.000;DP=73;ExcessHet=3.0103;FS=0.880;MLEAC=1;MLEAF=0.500;MQ=42.00;MQRankSum=0.000;QD=20.01;ReadPosRankSum=0.550;SOR=0.836	GT:AD:DP:GQ:PL	0/1:34,39:73:99:1489,0,1235
chrII	800105	.	G	A	1289.77	PASS	AC=1;AF=0.500;AN=2;BaseQRankSum=1.132;ClippingRankSum=0.000;DP=78;ExcessHet=3.0103;FS=2.999;MLEAC=1;MLEAF=0.500;MQ=41.76;MQRankSum=-0.722;QD=16.54;ReadPosRankSum=-1.391;SOR=1.061	GT:AD:DP:GQ:PL	0/1:42,36:78:99:1318,0,1533
chrIII	40723	.	G	A	970.77	PASS	AC=1;AF=0.500;AN=2;BaseQRankSum=0.133;ClippingRankSum=0.000;DP=54;ExcessHet=3.0103;FS=0.000;MLEAC=1;MLEAF=0.500;MQ=41.42;MQRankSum=0.589;QD=17.98;ReadPosRankSum=-0.112;SOR=0.765	GT:AD:DP:GQ:PL	0/1:28,26:54:99:999,0,2097
chrIII	40724	.	G	A	970.77	PASS	AC=1;AF=0.500;AN=2;BaseQRankSum=-1.253;ClippingRankSum=0.000;DP=53;ExcessHet=3.0103;FS=0.000;MLEAC=1;MLEAF=0.500;MQ=41.40;MQRankSum=0.556;QD=18.32;ReadPosRankSum=0.353;SOR=0.711	GT:AD:DP:GQ:PL	0/1:28,25:53:99:999,0,2097
chrIII	49694	.	G	A	1313.77	PASS	AC=1;AF=0.500;AN=2;BaseQRankSum=-0.658;ClippingRankSum=0.000;DP=68;ExcessHet=3.0103;FS=0.937;MLEAC=1;MLEAF=0.500;MQ=42.00;MQRankSum=0.000;QD=19.32;ReadPosRankSum=-1.801;SOR=0.902	GT:AD:DP:GQ:PL	0/1:32,36:68:99:1342,0,1198
chrIII	50177	.	C	T	1361.77	PASS	AC=1;AF=0.500;AN=2;BaseQRankSum=0.006;ClippingRankSum=0.000;DP=73;ExcessHet=3.0103;FS=0.000;MLEAC=1;MLEAF=0.500;MQ=41.95;MQRankSum=-1.385;QD=18.65;ReadPosRankSum=0.244;SOR=0.737	GT:AD:DP:GQ:PL	0/1:36,37:73:99:1390,0,1349
chrIII	50574	.	G	A	1475.77	PASS	AC=1;AF=0.500;AN=2;BaseQRankSum=1.464;ClippingRankSum=0.000;DP=76;ExcessHet=3.0103;FS=7.802;MLEAC=1;MLEAF=0.500;MQ=41.97;MQRankSum=1.138;QD=19.42;ReadPosRankSum=-0.784;SOR=0.954	GT:AD:DP:GQ:PL	0/1:34,42:76:99:1504,0,1233
chrIII	50689	.	C	T	884.77	PASS	AC=1;AF=0.500;AN=2;BaseQRankSum=1.029;ClippingRankSum=0.000;DP=60;ExcessHet=3.0103;FS=1.003;MLEAC=1;MLEAF=0.500;MQ=41.73;MQRankSum=-0.193;QD=14.75;ReadPosRankSum=-0.771;SOR=0.632	GT:AD:DP:GQ:PL	0/1:35,25:60:99:913,0,1298
chrIII	51247	.	C	T	1229.77	PASS	AC=1;AF=0.500;AN=2;BaseQRankSum=-1.437;ClippingRankSum=0.000;DP=67;ExcessHet=3.0103;FS=0.000;MLEAC=1;MLEAF=0.500;MQ=41.78;MQRankSum=-0.898;QD=18.35;ReadPosRankSum=-1.126;SOR=0.706	GT:AD:DP:GQ:PL	0/1:31,36:67:99:1258,0,1144
chrIII	61056	.	C	T	1494.77	PASS	AC=1;AF=0.500;AN=2;BaseQRankSum=1.159;ClippingRankSum=0.000;DP=72;ExcessHet=3.0103;FS=3.222;MLEAC=1;MLEAF=0.500;MQ=42.00;MQRankSum=0.000;QD=20.76;ReadPosRankSum=1.451;SOR=1.127	GT:AD:DP:GQ:PL	0/1:32,40:72:99:1523,0,1173
chrIII	122387	.	G	A	2871.77	PASS	AC=2;AF=1.00;AN=2;DP=68;ExcessHet=3.0103;FS=0.000;MLEAC=2;MLEAF=1.00;MQ=42.00;QD=34.24;SOR=1.263	GT:AD:DP:GQ:PL	1/1:0,68:68:99:2900,204,0
chrIII	122436	.	G	A	1274.77	PASS	AC=1;AF=0.500;AN=2;BaseQRankSum=0.340;ClippingRankSum=0.000;DP=73;ExcessHet=3.0103;FS=0.000;MLEAC=1;MLEAF=0.500;MQ=41.60;MQRankSum=1.386;QD=17.46;ReadPosRankSum=-0.757;SOR=0.777	GT:AD:DP:GQ:PL	0/1:38,35:73:99:1303,0,1403
chrIII	124080	.	C	T	982.77	PASS	AC=1;AF=0.500;AN=2;BaseQRankSum=-0.368;ClippingRankSum=0.000;DP=57;ExcessHet=3.0103;FS=3.679;MLEAC=1;MLEAF=0.500;MQ=41.75;MQRankSum=-0.948;QD=17.24;ReadPosRankSum=0.000;SOR=0.459	GT:AD:DP:GQ:PL	0/1:28,29:57:99:1011,0,1055
chrIII	147104	.	C	T	1249.77	PASS	AC=1;AF=0.500;AN=2;BaseQRankSum=-0.425;ClippingRankSum=0.000;DP=67;ExcessHet=3.0103;FS=15.381;MLEAC=1;MLEAF=0.500;MQ=42.00;MQRankSum=0.000;QD=18.94;ReadPosRankSum=-0.499;SOR=0.876	GT:AD:DP:GQ:PL	0/1:31,35:66:99:1278,0,1135
chrIII	173328	.	C	T	1602.77	PASS	AC=1;AF=0.500;AN=2;BaseQRankSum=-0.363;ClippingRankSum=0.000;DP=85;ExcessHet=3.0103;FS=0.818;MLEAC=1;MLEAF=0.500;MQ=42.00;MQRankSum=0.000;QD=18.86;ReadPosRankSum=1.765;SOR=0.833	GT:AD:DP:GQ:PL	0/1:42,43:85:99:1631,0,1580
chrIII	205836	.	C	T	976.77	PASS	AC=1;AF=0.500;AN=2;BaseQRankSum=0.270;ClippingRankSum=0.000;DP=62;ExcessHet=3.0103;FS=6.963;MLEAC=1;MLEAF=0.500;MQ=41.77;MQRankSum=-1.070;QD=15.75;ReadPosRankSum=0.686;SOR=0.749	GT:AD:DP:GQ:PL	0/1:34,28:62:99:1005,0,1228
chrIII	252794	.	C	T	1163.77	PASS	AC=1;AF=0.500;AN=2;BaseQRankSum=-0.562;ClippingRankSum=0.000;DP=50;ExcessHet=3.0103;FS=5.930;MLEAC=1;MLEAF=0.500;MQ=41.96;MQRankSum=-0.742;QD=23.28;ReadPosRankSum=0.358;SOR=1.358	GT:AD:DP:GQ:PL	0/1:19,31:50:99:1192,0,668
chrIII	267058	.	C	T	1751.77	PASS	AC=1;AF=0.500;AN=2;BaseQRankSum=0.212;ClippingRankSum=0.000;DP=73;ExcessHet=3.0103;FS=10.604;MLEAC=1;MLEAF=0.500;MQ=41.97;MQRankSum=-0.715;QD=24.00;ReadPosRankSum=1.131;SOR=0.407	GT:AD:DP:GQ:PL	0/1:26,47:73:99:1780,0,895
chrIII	277589	.	C	T	1205.77	PASS	AC=1;AF=0.500;AN=2;BaseQRankSum=0.794;ClippingRankSum=0.000;DP=66;ExcessHet=3.0103;FS=2.061;MLEAC=1;MLEAF=0.500;MQ=41.97;MQRankSum=-0.970;QD=18.27;ReadPosRankSum=-1.119;SOR=0.521	GT:AD:DP:GQ:PL	0/1:33,33:66:99:1234,0,1220
chrIV	42638	.	C	T	1475.77	PASS	AC=1;AF=0.500;AN=2;BaseQRankSum=-0.350;ClippingRankSum=0.000;DP=77;ExcessHet=3.0103;FS=9.535;MLEAC=1;MLEAF=0.500;MQ=42.00;MQRankSum=0.000;QD=19.17;ReadPosRankSum=-1.871;SOR=0.937	GT:AD:DP:GQ:PL	0/1:35,42:77:99:1504,0,1247
chrIV	51148	.	C	T	1814.77	PASS	AC=1;AF=0.500;AN=2;BaseQRankSum=-0.095;ClippingRankSum=0.000;DP=93;ExcessHet=3.0103;FS=1.671;MLEAC=1;MLEAF=0.500;MQ=42.00;MQRankSum=0.000;QD=19.51;ReadPosRankSum=1.637;SOR=0.898	GT:AD:DP:GQ:PL	0/1:43,50:93:99:1843,0,1523
chrIV	114436	.	C	T	1196.77	PASS	AC=1;AF=0.500;AN=2;BaseQRankSum=0.040;ClippingRankSum=0.000;DP=62;ExcessHet=3.0103;FS=0.976;MLEAC=1;MLEAF=0.500;MQ=42.00;MQRankSum=0.000;QD=19.30;ReadPosRankSum=0.467;SOR=0.941	GT:AD:DP:GQ:PL	0/1:29,33:62:99:1225,0,1038
chrIV	123553	.	G	A	1464.77	PASS	AC=1;AF=0.500;AN=2;BaseQRankSum=-0.063;ClippingRankSum=0.000;DP=74;ExcessHet=3.0103;FS=9.804;MLEAC=1;MLEAF=0.500;MQ=41.80;MQRankSum=-0.881;QD=20.07;ReadPosRankSum=1.288;SOR=1.373	GT:AD:DP:GQ:PL	0/1:33,40:73:99:1493,0,1142
chrIV	130406	.	C	T	1368.77	PASS	AC=1;AF=0.500;AN=2;BaseQRankSum=0.148;ClippingRankSum=0.000;DP=70;ExcessHet=3.0103;FS=2.002;MLEAC=1;MLEAF=0.500;MQ=41.77;MQRankSum=1.878;QD=19.55;ReadPosRankSum=0.672;SOR=1.045	GT:AD:DP:GQ:PL	0/1:33,37:70:99:1397,0,1206
chrIV	130512	.	G	A	1738.77	PASS	AC=1;AF=0.500;AN=2;BaseQRankSum=2.065;ClippingRankSum=0.000;DP=85;ExcessHet=3.0103;FS=1.764;MLEAC=1;MLEAF=0.500;MQ=41.98;MQRankSum=-0.897;QD=20.46;ReadPosRankSum=-0.257;SOR=0.835	GT:AD:DP:GQ:PL	0/1:39,46:85:99:1767,0,1412
chrIV	130948	.	C	T	1166.77	PASS	AC=1;AF=0.500;AN=2;BaseQRankSum=1.644;ClippingRankSum=0.000;DP=60;ExcessHet=3.0103;FS=3.639;MLEAC=1;MLEAF=0.500;MQ=42.00;MQRankSum=0.000;QD=19.45;ReadPosRankSum=-0.530;SOR=1.306	GT:AD:DP:GQ:PL	0/1:29,31:60:99:1195,0,1085
chrIV	132380	.	C	T	1345.77	PASS	AC=1;AF=0.500;AN=2;BaseQRankSum=1.223;ClippingRankSum=0.000;DP=79;ExcessHet=3.0103;FS=0.869;MLEAC=1;MLEAF=0.500;MQ=42.00;MQRankSum=0.000;QD=17.04;ReadPosRankSum=0.208;SOR=0.908	GT:AD:DP:GQ:PL	0/1:42,37:79:99:1374,0,1526
chrIV	145871	.	C	T	1230.77	PASS	AC=1;AF=0.500;AN=2;BaseQRankSum=0.492;ClippingRankSum=0.000;DP=74;ExcessHet=3.0103;FS=0.863;MLEAC=1;MLEAF=0.500;MQ=42.00;MQRankSum=0.000;QD=16.63;ReadPosRankSum=0.722;SOR=0.813	GT:AD:DP:GQ:PL	0/1:39,35:74:99:1259,0,1464
chrIV	156441	.	C	T	1595.77	PASS	AC=1;AF=0.500;AN=2;BaseQRankSum=1.084;ClippingRankSum=0.000;DP=88;ExcessHet=3.0103;FS=2.850;MLEAC=1;MLEAF=0.500;MQ=41.98;MQRankSum=1.023;QD=18.13;ReadPosRankSum=1.328;SOR=1.110	GT:AD:DP:GQ:PL	0/1:44,44:88:99:1624,0,1643
chrIV	159806	.	C	T	1303.77	PASS	AC=1;AF=0.500;AN=2;BaseQRankSum=0.399;ClippingRankSum=0.000;DP=61;ExcessHet=3.0103;FS=3.561;MLEAC=1;MLEAF=0.500;MQ=42.00;MQRankSum=0.000;QD=21.37;ReadPosRankSum=0.905;SOR=0.666	GT:AD:DP:GQ:PL	0/1:26,35:61:99:1332,0,936
chrIV	198251	.	G	A	1118.77	PASS	AC=1;AF=0.500;AN=2;BaseQRankSum=0.702;ClippingRankSum=0.000;DP=75;ExcessHet=3.0103;FS=0.000;MLEAC=1;MLEAF=0.500;MQ=41.81;MQRankSum=-1.132;QD=14.92;ReadPosRankSum=-1.074;SOR=0.678	GT:AD:DP:GQ:PL	0/1:43,32:75:99:1147,0,1640
chrIV	213097	.	C	T	1183.77	PASS	AC=1;AF=0.500;AN=2;BaseQRankSum=-0.449;ClippingRankSum=0.000;DP=71;ExcessHet=3.0103;FS=8.046;MLEAC=1;MLEAF=0.500;MQ=41.76;MQRankSum=-1.466;QD=16.67;ReadPosRankSum=0.171;SOR=0.669	GT:AD:DP:GQ:PL	0/1:37,34:71:99:1212,0,1410
chrIV	232163	.	C	T	1507.77	PASS	AC=1;AF=0.500;AN=2;BaseQRankSum=-0.119;ClippingRankSum=0.000;DP=98;ExcessHet=3.0103;FS=0.774;MLEAC=1;MLEAF=0.500;MQ=42.00;MQRankSum=0.000;QD=15.39;ReadPosRankSum=1.199;SOR=0.864	GT:AD:DP:GQ:PL	0/1:55,43:98:99:1536,0,2095
chrIV	239891	.	G	A	1592.77	PASS	AC=1;AF=0.500;AN=2;BaseQRankSum=0.620;ClippingRankSum=0.000;DP=69;ExcessHet=3.0103;FS=2.050;MLEAC=1;MLEAF=0.500;MQ=42.00;MQRankSum=0.000;QD=23.08;ReadPosRankSum=-0.725;SOR=0.721	GT:AD:DP:GQ:PL	0/1:26,43:69:99:1621,0,904
chrIV	245854	.	C	T	1283.77	PASS	AC=1;AF=0.500;AN=2;BaseQRankSum=-0.305;ClippingRankSum=0.000;DP=71;ExcessHet=3.0103;FS=2.029;MLEAC=1;MLEAF=0.500;MQ=42.00;MQRankSum=0.000;QD=18.08;ReadPosRankSum=0.261;SOR=0.458	GT:AD:DP:GQ:PL	0/1:36,35:71:99:1312,0,1310
chrIV	248038	.	C	T	1498.77	PASS	AC=1;AF=0.500;AN=2;BaseQRankSum=0.277;ClippingRankSum=0.000;DP=82;ExcessHet=3.0103;FS=0.000;MLEAC=1;MLEAF=0.500;MQ=42.00;MQRankSum=0.000;QD=18.28;ReadPosRankSum=0.045;SOR=0.693	GT:AD:DP:GQ:PL	0/1:41,41:82:99:1527,0,1500
chrIV	368037	.	G	A	1298.77	PASS	AC=1;AF=0.500;AN=2;BaseQRankSum=-0.303;ClippingRankSum=0.000;DP=73;ExcessHet=3.0103;FS=6.138;MLEAC=1;MLEAF=0.500;MQ=42.00;MQRankSum=0.000;QD=17.79;ReadPosRankSum=-0.878;SOR=0.486	GT:AD:DP:GQ:PL	0/1:37,36:73:99:1327,0,1358
chrIV	413815	.	C	T	1056.77	PASS	AC=1;AF=0.500;AN=2;BaseQRankSum=-0.821;ClippingRankSum=0.000;DP=66;ExcessHet=3.0103;FS=8.392;MLEAC=1;MLEAF=0.500;MQ=41.94;MQRankSum=-1.493;QD=16.01;ReadPosRankSum=1.255;SOR=1.331	GT:AD:DP:GQ:PL	0/1:35,31:66:99:1085,0,1293
chrIV	414002	.	C	T	1423.77	PASS	AC=1;AF=0.500;AN=2;BaseQRankSum=-0.529;ClippingRankSum=0.000;DP=71;ExcessHet=3.0103;FS=6.203;MLEAC=1;MLEAF=0.500;MQ=42.00;MQRankSum=0.000;QD=20.05;ReadPosRankSum=-0.722;SOR=0.284	GT:AD:DP:GQ:PL	0/1:32,39:71:99:1452,0,1152
chrIV	416909	.	G	A	1337.77	PASS	AC=1;AF=0.500;AN=2;BaseQRankSum=0.403;ClippingRankSum=0.000;DP=59;ExcessHet=3.0103;FS=1.026;MLEAC=1;MLEAF=0.500;MQ=42.00;MQRankSum=0.000;QD=22.67;ReadPosRankSum=0.418;SOR=0.518	GT:AD:DP:GQ:PL	0/1:23,36:59:99:1366,0,821
chrIV	432065	.	C	T	799.77	PASS	AC=1;AF=0.500;AN=2;BaseQRankSum=-1.167;ClippingRankSum=0.000;DP=57;ExcessHet=3.0103;FS=1.001;MLEAC=1;MLEAF=0.500;MQ=41.97;MQRankSum=-1.137;QD=14.03;ReadPosRankSum=0.196;SOR=0.841	GT:AD:DP:GQ:PL	0/1:33,24:57:99:828,0,1262
chrIV	438088	.	C	T	1160.77	PASS	AC=1;AF=0.500;AN=2;BaseQRankSum=-0.479;ClippingRankSum=0.000;DP=59;ExcessHet=3.0103;FS=0.000;MLEAC=1;MLEAF=0.500;MQ=41.97;MQRankSum=-0.885;QD=19.67;ReadPosRankSum=-0.019;SOR=0.743	GT:AD:DP:GQ:PL	0/1:27,32:59:99:1189,0,983
chrIV	452519	.	C	T	1616.77	PASS	AC=1;AF=0.500;AN=2;BaseQRankSum=2.041;ClippingRankSum=0.000;DP=90;ExcessHet=3.0103;FS=1.717;MLEAC=1;MLEAF=0.500;MQ=41.68;MQRankSum=0.000;QD=17.96;ReadPosRankSum=0.321;SOR=0.645	GT:AD:DP:GQ:PL	0/1:46,44:90:99:1645,0,1712
chrIV	453467	.	C	T	1023.77	PASS	AC=1;AF=0.500;AN=2;BaseQRankSum=0.680;ClippingRankSum=0.000;DP=68;ExcessHet=3.0103;FS=0.000;MLEAC=1;MLEAF=0.500;MQ=42.00;MQRankSum=0.000;QD=15.06;ReadPosRankSum=0.220;SOR=0.636	GT:AD:DP:GQ:PL	0/1:39,29:68:99:1052,0,1484
chrIV	465377	.	C	T	1141.77	PASS	AC=1;AF=0.500;AN=2;BaseQRankSum=0.294;ClippingRankSum=0.000;DP=66;ExcessHet=3.0103;FS=2.061;MLEAC=1;MLEAF=0.500;MQ=41.76;MQRankSum=1.447;QD=17.30;ReadPosRankSum=0.942;SOR=0.521	GT:AD:DP:GQ:PL	0/1:33,33:66:99:1170,0,1197
chrIV	543435	.	G	A	1292.77	PASS	AC=1;AF=0.500;AN=2;BaseQRankSum=1.986;ClippingRankSum=0.000;DP=74;ExcessHet=3.0103;FS=0.883;MLEAC=1;MLEAF=0.500;MQ=42.00;MQRankSum=0.000;QD=17.47;ReadPosRankSum=-1.509;SOR=0.512	GT:AD:DP:GQ:PL	0/1:38,36:74:99:1321,0,1434
chrIV	546597	.	C	T	1482.77	PASS	AC=1;AF=0.500;AN=2;BaseQRankSum=-1.435;ClippingRankSum=0.000;DP=86;ExcessHet=3.0103;FS=0.000;MLEAC=1;MLEAF=0.500;MQ=41.84;MQRankSum=-0.977;QD=17.24;ReadPosRankSum=0.320;SOR=0.608	GT:AD:DP:GQ:PL	0/1:43,43:86:99:1511,0,1626
chrIV	556477	.	G	A	1195.77	PASS	AC=1;AF=0.500;AN=2;BaseQRankSum=1.352;ClippingRankSum=0.000;DP=87;ExcessHet=3.0103;FS=10.928;MLEAC=1;MLEAF=0.500;MQ=41.81;MQRankSum=1.156;QD=13.74;ReadPosRankSum=0.067;SOR=1.094	GT:AD:DP:GQ:PL	0/1:53,34:87:99:1224,0,1972
chrIV	564570	.	C	T	1031.77	PASS	AC=1;AF=0.500;AN=2;BaseQRankSum=-0.544;ClippingRankSum=0.000;DP=60;ExcessHet=3.0103;FS=0.000;MLEAC=1;MLEAF=0.500;MQ=41.76;MQRankSum=-1.001;QD=17.20;ReadPosRankSum=1.747;SOR=0.588	GT:AD:DP:GQ:PL	0/1:31,29:60:99:1060,0,1152
chrIV	569671	.	C	T	1368.77	PASS	AC=1;AF=0.500;AN=2;BaseQRankSum=0.466;ClippingRankSum=0.000;DP=84;ExcessHet=3.0103;FS=1.824;MLEAC=1;MLEAF=0.500;MQ=42.00;MQRankSum=0.000;QD=16.49;ReadPosRankSum=-0.817;SOR=1.009	GT:AD:DP:GQ:PL	0/1:45,38:83:99:1397,0,1705
chrIV	572073	.	C	T	1394.77	PASS	AC=1;AF=0.500;AN=2;BaseQRankSum=-0.182;ClippingRankSum=0.000;DP=78;ExcessHet=3.0103;FS=1.953;MLEAC=1;MLEAF=0.500;MQ=42.00;MQRankSum=0.000;QD=17.88;ReadPosRankSum=-0.513;SOR=0.446	GT:AD:DP:GQ:PL	0/1:40,38:78:99:1423,0,1524
chrIV	600741	.	C	T	1276.77	PASS	AC=1;AF=0.500;AN=2;BaseQRankSum=0.748;ClippingRankSum=0.000;DP=65;ExcessHet=3.0103;FS=0.949;MLEAC=1;MLEAF=0.500;MQ=41.37;MQRankSum=0.174;QD=19.64;ReadPosRankSum=0.859;SOR=0.515	GT:AD:DP:GQ:PL	0/1:30,35:65:99:1305,0,1037
chrIV	600783	.	C	T	1030.77	PASS	AC=1;AF=0.500;AN=2;BaseQRankSum=-3.248;ClippingRankSum=0.000;DP=56;ExcessHet=3.0103;FS=0.000;MLEAC=1;MLEAF=0.500;MQ=40.54;MQRankSum=-0.257;QD=18.41;ReadPosRankSum=-2.836;SOR=0.657	GT:AD:DP:GQ:PL	0/1:26,30:56:99:1059,0,914
chrIV	600856	.	C	T	842.77	PASS	AC=1;AF=0.500;AN=2;BaseQRankSum=0.392;ClippingRankSum=0.000;DP=57;ExcessHet=3.0103;FS=2.297;MLEAC=1;MLEAF=0.500;MQ=40.85;MQRankSum=1.673;QD=14.79;ReadPosRankSum=-0.430;SOR=0.368	GT:AD:DP:GQ:PL	0/1:33,24:57:99:871,0,1189
chrIV	601717	.	C	T	930.77	PASS	AC=1;AF=0.500;AN=2;BaseQRankSum=1.300;ClippingRankSum=0.000;DP=68;ExcessHet=3.0103;FS=0.944;MLEAC=1;MLEAF=0.500;MQ=40.89;MQRankSum=1.379;QD=13.69;ReadPosRankSum=0.752;SOR=0.644	GT:AD:DP:GQ:PL	0/1:41,27:68:99:959,0,1517
chrIV	615948	.	C	T	1165.77	PASS	AC=1;AF=0.500;AN=2;BaseQRankSum=-0.340;ClippingRankSum=0.000;DP=74;ExcessHet=3.0103;FS=1.973;MLEAC=1;MLEAF=0.500;MQ=41.78;MQRankSum=-1.568;QD=15.75;ReadPosRankSum=-0.732;SOR=1.028	GT:AD:DP:GQ:PL	0/1:41,33:74:99:1194,0,1553
chrIV	653560	.	C	T	1173.77	PASS	AC=1;AF=0.500;AN=2;BaseQRankSum=0.959;ClippingRankSum=0.000;DP=64;ExcessHet=3.0103;FS=0.000;MLEAC=1;MLEAF=0.500;MQ=42.00;MQRankSum=0.000;QD=18.34;ReadPosRankSum=0.580;SOR=0.693	GT:AD:DP:GQ:PL	0/1:32,32:64:99:1202,0,1191
chrIV	694398	.	C	T	1259.77	PASS	AC=1;AF=0.500;AN=2;BaseQRankSum=1.539;ClippingRankSum=0.000;DP=69;ExcessHet=3.0103;FS=6.352;MLEAC=1;MLEAF=0.500;MQ=42.00;MQRankSum=0.000;QD=18.26;ReadPosRankSum=0.797;SOR=0.932	GT:AD:DP:GQ:PL	0/1:35,34:69:99:1288,0,1298
chrIV	704772	.	C	T	1022.77	PASS	AC=1;AF=0.500;AN=2;BaseQRankSum=-1.342;ClippingRankSum=0.000;DP=64;ExcessHet=3.0103;FS=2.043;MLEAC=1;MLEAF=0.500;MQ=42.00;MQRankSum=0.000;QD=15.98;ReadPosRankSum=0.129;SOR=0.864	GT:AD:DP:GQ:PL	0/1:35,29:64:99:1051,0,1346
chrIV	743900	.	G	A	1074.77	PASS	AC=1;AF=0.500;AN=2;BaseQRankSum=-0.752;ClippingRankSum=0.000;DP=67;ExcessHet=3.0103;FS=3.367;MLEAC=1;MLEAF=0.500;MQ=42.00;MQRankSum=0.000;QD=16.04;ReadPosRankSum=0.587;SOR=1.006	GT:AD:DP:GQ:PL	0/1:38,29:67:99:1103,0,2909
chrIV	743902	.	G	A	1074.77	PASS	AC=1;AF=0.500;AN=2;BaseQRankSum=1.678;ClippingRankSum=0.000;DP=67;ExcessHet=3.0103;FS=3.367;MLEAC=1;MLEAF=0.500;MQ=42.00;MQRankSum=0.000;QD=16.04;ReadPosRankSum=0.875;SOR=1.006	GT:AD:DP:GQ:PL	0/1:38,29:67:99:1103,0,2909
chrIV	744645	.	C	T	1355.77	PASS	AC=1;AF=0.500;AN=2;BaseQRankSum=-1.240;ClippingRankSum=0.000;DP=71;ExcessHet=3.0103;FS=0.896;MLEAC=1;MLEAF=0.500;MQ=41.38;MQRankSum=0.761;QD=19.10;ReadPosRankSum=-0.410;SOR=0.748	GT:AD:DP:GQ:PL	0/1:33,38:71:99:1384,0,1141
chrIV	781994	.	C	T	1313.77	PASS	AC=1;AF=0.500;AN=2;BaseQRankSum=1.902;ClippingRankSum=0.000;DP=72;ExcessHet=3.0103;FS=6.310;MLEAC=1;MLEAF=0.500;MQ=42.00;MQRankSum=0.000;QD=18.25;ReadPosRankSum=0.975;SOR=1.408	GT:AD:DP:GQ:PL	0/1:35,37:72:99:1342,0,1100
chrIV	790262	.	C	T	1466.77	PASS	AC=1;AF=0.500;AN=2;BaseQRankSum=0.406;ClippingRankSum=0.000;DP=80;ExcessHet=3.0103;FS=0.846;MLEAC=1;MLEAF=0.500;MQ=41.82;MQRankSum=1.038;QD=18.57;ReadPosRankSum=0.060;SOR=0.845	GT:AD:DP:GQ:PL	0/1:39,40:79:99:1495,0,1436
chrIV	794107	.	G	A	960.77	PASS	AC=1;AF=0.500;AN=2;BaseQRankSum=-0.010;ClippingRankSum=0.000;DP=53;ExcessHet=3.0103;FS=2.386;MLEAC=1;MLEAF=0.500;MQ=41.96;MQRankSum=-0.944;QD=18.13;ReadPosRankSum=-1.073;SOR=1.109	GT:AD:DP:GQ:PL	0/1:26,27:53:99:989,0,955
chrIV	806639	.	C	T	1362.77	PASS	AC=1;AF=0.500;AN=2;BaseQRankSum=-0.660;ClippingRankSum=0.000;DP=71;ExcessHet=3.0103;FS=8.075;MLEAC=1;MLEAF=0.500;MQ=41.97;MQRankSum=1.071;QD=19.19;ReadPosRankSum=0.211;SOR=1.384	GT:AD:DP:GQ:PL	0/1:34,37:71:99:1391,0,1238
chrIV	851156	.	C	T	1202.77	PASS	AC=1;AF=0.500;AN=2;BaseQRankSum=-0.825;ClippingRankSum=0.000;DP=73;ExcessHet=3.0103;FS=4.532;MLEAC=1;MLEAF=0.500;MQ=42.00;MQRankSum=0.000;QD=16.48;ReadPosRankSum=-1.662;SOR=0.348	GT:AD:DP:GQ:PL	0/1:39,34:73:99:1231,0,1463
chrIV	856282	.	G	A	1031.77	PASS	AC=1;AF=0.500;AN=2;BaseQRankSum=1.830;ClippingRankSum=0.000;DP=61;ExcessHet=3.0103;FS=11.969;MLEAC=1;MLEAF=0.500;MQ=42.00;MQRankSum=0.000;QD=16.91;ReadPosRankSum=0.952;SOR=2.119	GT:AD:DP:GQ:PL	0/1:32,29:61:99:1060,0,1177
chrIV	864004	.	G	A	1222.77	PASS	AC=1;AF=0.500;AN=2;BaseQRankSum=0.795;ClippingRankSum=0.000;DP=77;ExcessHet=3.0103;FS=1.863;MLEAC=1;MLEAF=0.500;MQ=41.82;MQRankSum=0.915;QD=15.88;ReadPosRankSum=-0.433;SOR=0.495	GT:AD:DP:GQ:PL	0/1:43,34:77:99:1251,0,1608
chrIV	884787	.	C	T	684.77	PASS	AC=1;AF=0.500;AN=2;BaseQRankSum=0.507;ClippingRankSum=0.000;DP=37;ExcessHet=3.0103;FS=5.002;MLEAC=1;MLEAF=0.500;MQ=42.00;MQRankSum=0.000;QD=19.02;ReadPosRankSum=-0.389;SOR=1.154	GT:AD:DP:GQ:PL	0/1:17,19:36:99:713,0,583
chrIV	885039	.	C	T	1162.77	PASS	AC=1;AF=0.500;AN=2;BaseQRankSum=-0.595;ClippingRankSum=0.000;DP=64;ExcessHet=3.0103;FS=5.005;MLEAC=1;MLEAF=0.500;MQ=41.74;MQRankSum=-1.337;QD=18.46;ReadPosRankSum=-1.280;SOR=1.352	GT:AD:DP:GQ:PL	0/1:30,33:63:99:1191,0,1090
chrIV	892415	.	G	A	1037.77	PASS	AC=1;AF=0.500;AN=2;BaseQRankSum=0.741;ClippingRankSum=0.000;DP=62;ExcessHet=3.0103;FS=1.060;MLEAC=1;MLEAF=0.500;MQ=42.00;MQRankSum=0.000;QD=16.74;ReadPosRankSum=0.850;SOR=0.966	GT:AD:DP:GQ:PL	0/1:33,29:62:99:1066,0,1244
chrIV	915395	.	C	T	1287.77	PASS	AC=1;AF=0.500;AN=2;BaseQRankSum=-0.556;ClippingRankSum=0.000;DP=75;ExcessHet=3.0103;FS=0.873;MLEAC=1;MLEAF=0.500;MQ=41.97;MQRankSum=0.987;QD=17.17;ReadPosRankSum=0.507;SOR=0.569	GT:AD:DP:GQ:PL	0/1:39,36:75:99:1316,0,1434
chrIV	915429	.	G	A	1360.77	PASS	AC=1;AF=0.500;AN=2;BaseQRankSum=-0.396;ClippingRankSum=0.000;DP=73;ExcessHet=3.0103;FS=6.111;MLEAC=1;MLEAF=0.500;MQ=42.00;MQRankSum=0.000;QD=18.64;ReadPosRankSum=0.401;SOR=1.089	GT:AD:DP:GQ:PL	0/1:35,38:73:99:1389,0,1346
chrIV	915442	.	C	T	1224.77	PASS	AC=1;AF=0.500;AN=2;BaseQRankSum=0.539;ClippingRankSum=0.000;DP=72;ExcessHet=3.0103;FS=4.622;MLEAC=1;MLEAF=0.500;MQ=42.00;MQRankSum=0.000;QD=17.01;ReadPosRankSum=-0.214;SOR=0.746	GT:AD:DP:GQ:PL	0/1:38,34:72:99:1253,0,1488
chrIV	936806	.	C	T	1323.77	PASS	AC=1;AF=0.500;AN=2;BaseQRankSum=0.458;ClippingRankSum=0.000;DP=67;ExcessHet=3.0103;FS=0.929;MLEAC=1;MLEAF=0.500;MQ=42.00;MQRankSum=0.000;QD=19.76;ReadPosRankSum=0.330;SOR=0.527	GT:AD:DP:GQ:PL	0/1:31,36:67:99:1352,0,1085
chrIV	960454	.	G	A	1280.77	PASS	AC=1;AF=0.500;AN=2;BaseQRankSum=-0.700;ClippingRankSum=0.000;DP=71;ExcessHet=3.0103;FS=0.000;MLEAC=1;MLEAF=0.500;MQ=42.00;MQRankSum=0.000;QD=18.04;ReadPosRankSum=0.527;SOR=0.631	GT:AD:DP:GQ:PL	0/1:35,36:71:99:1309,0,1268
chrIV	974428	.	C	T	1174.77	PASS	AC=1;AF=0.500;AN=2;BaseQRankSum=-0.377;ClippingRankSum=0.000;DP=65;ExcessHet=3.0103;FS=0.950;MLEAC=1;MLEAF=0.500;MQ=42.00;MQRankSum=0.000;QD=18.07;ReadPosRankSum=-0.059;SOR=0.895	GT:AD:DP:GQ:PL	0/1:33,32:65:99:1203,0,1203
chrIV	974654	.	C	T	916.77	PASS	AC=1;AF=0.500;AN=2;BaseQRankSum=-1.127;ClippingRankSum=0.000;DP=63;ExcessHet=3.0103;FS=0.000;MLEAC=1;MLEAF=0.500;MQ=41.77;MQRankSum=-1.123;QD=14.55;ReadPosRankSum=-0.431;SOR=0.657	GT:AD:DP:GQ:PL	0/1:36,27:63:99:945,0,1350
chrIV	1013054	.	G	A	1244.77	PASS	AC=1;AF=0.500;AN=2;BaseQRankSum=3.282;ClippingRankSum=0.000;DP=66;ExcessHet=3.0103;FS=8.660;MLEAC=1;MLEAF=0.500;MQ=41.75;MQRankSum=0.043;QD=18.86;ReadPosRankSum=1.145;SOR=1.478	GT:AD:DP:GQ:PL	0/1:33,33:66:99:1273,0,3737
chrIV	1013056	.	G	A	1241.77	PASS	AC=1;AF=0.500;AN=2;BaseQRankSum=2.203;ClippingRankSum=0.000;DP=66;ExcessHet=3.0103;FS=8.377;MLEAC=1;MLEAF=0.500;MQ=41.75;MQRankSum=0.000;QD=18.81;ReadPosRankSum=1.712;SOR=1.426	GT:AD:DP:GQ:PL	0/1:34,32:66:99:1270,0,3777
chrIV	1013058	.	G	A	1209.77	PASS	AC=1;AF=0.500;AN=2;BaseQRankSum=3.449;ClippingRankSum=0.000;DP=66;ExcessHet=3.0103;FS=10.434;MLEAC=1;MLEAF=0.500;MQ=41.75;MQRankSum=0.000;QD=18.33;ReadPosRankSum=1.627;SOR=1.387	GT:AD:DP:GQ:PL	0/1:34,32:66:99:1238,0,3780
chrIV	1013725	.	C	T	1592.77	PASS	AC=1;AF=0.500;AN=2;BaseQRankSum=-0.687;ClippingRankSum=0.000;DP=86;ExcessHet=3.0103;FS=0.820;MLEAC=1;MLEAF=0.500;MQ=41.83;MQRankSum=1.096;QD=18.52;ReadPosRankSum=0.618;SOR=0.849	GT:AD:DP:GQ:PL	0/1:40,46:86:99:1621,0,1364
chrIV	1015846	.	G	A	1294.77	PASS	AC=1;AF=0.500;AN=2;BaseQRankSum=0.223;ClippingRankSum=0.000;DP=85;ExcessHet=3.0103;FS=1.803;MLEAC=1;MLEAF=0.500;MQ=42.00;MQRankSum=0.000;QD=15.23;ReadPosRankSum=0.411;SOR=0.458	GT:AD:DP:GQ:PL	0/1:48,37:85:99:1323,0,1812
chrIV	1016485	.	C	T	1120.77	PASS	AC=1;AF=0.500;AN=2;BaseQRankSum=0.402;ClippingRankSum=0.000;DP=61;ExcessHet=3.0103;FS=0.984;MLEAC=1;MLEAF=0.500;MQ=41.76;MQRankSum=-0.951;QD=18.37;ReadPosRankSum=-1.158;SOR=0.889	GT:AD:DP:GQ:PL	0/1:30,31:61:99:1149,0,1115
chrIV	1020676	.	C	T	1745.77	PASS	AC=1;AF=0.500;AN=2;BaseQRankSum=0.241;ClippingRankSum=0.000;DP=78;ExcessHet=3.0103;FS=4.570;MLEAC=1;MLEAF=0.500;MQ=42.00;MQRankSum=0.000;QD=22.38;ReadPosRankSum=0.423;SOR=1.289	GT:AD:DP:GQ:PL	0/1:31,47:78:99:1774,0,1075
chrIV	1030010	.	C	T	1411.77	PASS	AC=1;AF=0.500;AN=2;BaseQRankSum=-0.744;ClippingRankSum=0.000;DP=81;ExcessHet=3.0103;FS=0.834;MLEAC=1;MLEAF=0.500;MQ=42.00;MQRankSum=0.000;QD=17.43;ReadPosRankSum=-0.016;SOR=0.752	GT:AD:DP:GQ:PL	0/1:41,40:81:99:1440,0,1533
chrIV	1047595	.	C	T	966.77	PASS	AC=1;AF=0.500;AN=2;BaseQRankSum=0.781;ClippingRankSum=0.000;DP=51;ExcessHet=3.0103;FS=1.069;MLEAC=1;MLEAF=0.500;MQ=41.42;MQRankSum=1.485;QD=18.96;ReadPosRankSum=0.894;SOR=0.786	GT:AD:DP:GQ:PL	0/1:25,26:51:99:995,0,912
chrIV	1056221	.	C	T	1582.77	PASS	AC=1;AF=0.500;AN=2;BaseQRankSum=-1.188;ClippingRankSum=0.000;DP=78;ExcessHet=3.0103;FS=4.418;MLEAC=1;MLEAF=0.500;MQ=41.62;MQRankSum=-1.233;QD=20.29;ReadPosRankSum=0.469;SOR=1.037	GT:AD:DP:GQ:PL	0/1:34,44:78:99:1611,0,1247
chrIV	1075077	.	C	T	1186.77	PASS	AC=1;AF=0.500;AN=2;BaseQRankSum=0.695;ClippingRankSum=0.000;DP=64;ExcessHet=3.0103;FS=2.095;MLEAC=1;MLEAF=0.500;MQ=41.97;MQRankSum=-0.969;QD=18.54;ReadPosRankSum=1.659;SOR=0.636	GT:AD:DP:GQ:PL	0/1:32,32:64:99:1215,0,1185
chrIV	1106345	.	C	T	1380.77	PASS	AC=1;AF=0.500;AN=2;BaseQRankSum=1.580;ClippingRankSum=0.000;DP=72;ExcessHet=3.0103;FS=1.958;MLEAC=1;MLEAF=0.500;MQ=42.00;MQRankSum=0.000;QD=19.18;ReadPosRankSum=-0.514;SOR=0.945	GT:AD:DP:GQ:PL	0/1:35,37:72:99:1409,0,1257
chrIV	1126685	.	G	A	1041.77	PASS	AC=1;AF=0.500;AN=2;BaseQRankSum=-0.694;ClippingRankSum=0.000;DP=70;ExcessHet=3.0103;FS=0.000;MLEAC=1;MLEAF=0.500;MQ=41.39;MQRankSum=-0.775;QD=14.88;ReadPosRankSum=-0.156;SOR=0.705	GT:AD:DP:GQ:PL	0/1:39,31:70:99:1070,0,1464
chrIV	1145020	.	G	A	1578.77	PASS	AC=1;AF=0.500;AN=2;BaseQRankSum=0.129;ClippingRankSum=0.000;DP=88;ExcessHet=3.0103;FS=0.810;MLEAC=1;MLEAF=0.500;MQ=41.84;MQRankSum=1.023;QD=17.94;ReadPosRankSum=-1.381;SOR=0.886	GT:AD:DP:GQ:PL	0/1:44,44:88:99:1607,0,1633
chrIV	1148605	.	C	T	1510.77	PASS	AC=1;AF=0.500;AN=2;BaseQRankSum=-0.238;ClippingRankSum=0.000;DP=77;ExcessHet=3.0103;FS=3.043;MLEAC=1;MLEAF=0.500;MQ=42.00;MQRankSum=0.000;QD=19.62;ReadPosRankSum=1.343;SOR=1.053	GT:AD:DP:GQ:PL	0/1:36,41:77:99:1539,0,1301
chrIV	1149543	.	C	T	1594.77	PASS	AC=1;AF=0.500;AN=2;BaseQRankSum=2.379;ClippingRankSum=0.000;DP=86;ExcessHet=3.0103;FS=1.764;MLEAC=1;MLEAF=0.500;MQ=41.84;MQRankSum=1.023;QD=18.54;ReadPosRankSum=-0.960;SOR=0.550	GT:AD:DP:GQ:PL	0/1:43,43:86:99:1623,0,1575
chrIV	1156037	.	G	A	1483.77	PASS	AC=1;AF=0.500;AN=2;BaseQRankSum=0.005;ClippingRankSum=0.000;DP=82;ExcessHet=3.0103;FS=2.878;MLEAC=1;MLEAF=0.500;MQ=42.00;MQRankSum=0.000;QD=18.09;ReadPosRankSum=-0.432;SOR=0.446	GT:AD:DP:GQ:PL	0/1:40,42:82:99:1512,0,1387
chrIV	1166857	.	C	T	1325.77	PASS	AC=1;AF=0.500;AN=2;BaseQRankSum=-1.048;ClippingRankSum=0.000;DP=74;ExcessHet=3.0103;FS=3.148;MLEAC=1;MLEAF=0.500;MQ=41.77;MQRankSum=0.038;QD=17.92;ReadPosRankSum=0.701;SOR=1.088	GT:AD:DP:GQ:PL	0/1:37,37:74:99:1354,0,1356
chrIV	1178602	.	C	T	1385.77	PASS	AC=1;AF=0.500;AN=2;BaseQRankSum=-1.615;ClippingRankSum=0.000;DP=96;ExcessHet=3.0103;FS=0.765;MLEAC=1;MLEAF=0.500;MQ=41.98;MQRankSum=-1.162;QD=14.44;ReadPosRankSum=0.278;SOR=0.793	GT:AD:DP:GQ:PL	0/1:56,40:96:99:1414,0,2081
chrIV	1195223	.	C	T	1344.77	PASS	AC=1;AF=0.500;AN=2;BaseQRankSum=-0.924;ClippingRankSum=0.000;DP=76;ExcessHet=3.0103;FS=0.000;MLEAC=1;MLEAF=0.500;MQ=41.97;MQRankSum=-1.000;QD=17.69;ReadPosRankSum=0.833;SOR=0.602	GT:AD:DP:GQ:PL	0/1:39,37:76:99:1373,0,1455
chrIV	1246722	.	C	T	1061.77	PASS	AC=1;AF=0.500;AN=2;BaseQRankSum=2.736;ClippingRankSum=0.000;DP=62;ExcessHet=3.0103;FS=3.528;MLEAC=1;MLEAF=0.500;MQ=41.76;MQRankSum=0.970;QD=17.13;ReadPosRankSum=0.387;SOR=0.459	GT:AD:DP:GQ:PL	0/1:33,29:62:99:1090,0,1226
chrIV	1278685	.	C	T	1530.77	PASS	AC=1;AF=0.500;AN=2;BaseQRankSum=0.977;ClippingRankSum=0.000;DP=74;ExcessHet=3.0103;FS=3.098;MLEAC=1;MLEAF=0.500;MQ=41.97;MQRankSum=-0.870;QD=20.69;ReadPosRankSum=0.446;SOR=0.507	GT:AD:DP:GQ:PL	0/1:33,41:74:99:1559,0,1172
chrIV	1281968	.	G	A	1227.77	PASS	AC=1;AF=0.500;AN=2;BaseQRankSum=-0.327;ClippingRankSum=0.000;DP=57;ExcessHet=3.0103;FS=2.273;MLEAC=1;MLEAF=0.500;MQ=41.74;MQRankSum=-0.817;QD=21.54;ReadPosRankSum=0.273;SOR=0.506	GT:AD:DP:GQ:PL	0/1:24,33:57:99:1256,0,866
chrIV	1306055	.	C	T	1585.77	PASS	AC=1;AF=0.500;AN=2;BaseQRankSum=-1.092;ClippingRankSum=0.000;DP=82;ExcessHet=3.0103;FS=0.000;MLEAC=1;MLEAF=0.500;MQ=41.80;MQRankSum=0.069;QD=19.34;ReadPosRankSum=-0.920;SOR=0.662	GT:AD:DP:GQ:PL	0/1:39,43:82:99:1614,0,1470
chrIV	1402903	.	C	T	3673.77	PASS	AC=2;AF=1.00;AN=2;DP=86;ExcessHet=3.0103;FS=0.000;MLEAC=2;MLEAF=1.00;MQ=41.83;QD=30.63;SOR=0.839	GT:AD:DP:GQ:PL	1/1:0,86:86:99:3702,259,0
chrIV	1449813	.	G	A	1098.77	PASS	AC=1;AF=0.500;AN=2;BaseQRankSum=1.299;ClippingRankSum=0.000;DP=76;ExcessHet=3.0103;FS=0.000;MLEAC=1;MLEAF=0.500;MQ=42.00;MQRankSum=0.000;QD=14.46;ReadPosRankSum=1.670;SOR=0.614	GT:AD:DP:GQ:PL	0/1:45,31:76:99:1127,0,1712
chrIV	1450144	.	C	T	1461.77	PASS	AC=1;AF=0.500;AN=2;BaseQRankSum=2.085;ClippingRankSum=0.000;DP=80;ExcessHet=3.0103;FS=2.992;MLEAC=1;MLEAF=0.500;MQ=42.00;MQRankSum=0.000;QD=18.27;ReadPosRankSum=0.191;SOR=0.957	GT:AD:DP:GQ:PL	0/1:40,40:80:99:1490,0,1468
chrIV	1459418	.	C	T	1060.77	PASS	AC=1;AF=0.500;AN=2;BaseQRankSum=0.581;ClippingRankSum=0.000;DP=63;ExcessHet=3.0103;FS=0.952;MLEAC=1;MLEAF=0.500;MQ=42.00;MQRankSum=0.000;QD=16.84;ReadPosRankSum=0.826;SOR=0.547	GT:AD:DP:GQ:PL	0/1:34,29:63:99:1089,0,2516
chrIV	1459419	.	C	T	1060.77	PASS	AC=1;AF=0.500;AN=2;BaseQRankSum=0.394;ClippingRankSum=0.000;DP=63;ExcessHet=3.0103;FS=0.952;MLEAC=1;MLEAF=0.500;MQ=42.00;MQRankSum=0.000;QD=16.84;ReadPosRankSum=0.939;SOR=0.547	GT:AD:DP:GQ:PL	0/1:34,29:63:99:1089,0,2516
chrIV	1469445	.	G	A	983.77	PASS	AC=1;AF=0.500;AN=2;BaseQRankSum=-0.748;ClippingRankSum=0.000;DP=73;ExcessHet=3.0103;FS=2.077;MLEAC=1;MLEAF=0.500;MQ=42.00;MQRankSum=0.000;QD=13.48;ReadPosRankSum=0.739;SOR=1.044	GT:AD:DP:GQ:PL	0/1:45,28:73:99:1012,0,1743
chrIV	1489539	.	G	A	1605.77	PASS	AC=1;AF=0.500;AN=2;BaseQRankSum=1.127;ClippingRankSum=0.000;DP=90;ExcessHet=3.0103;FS=1.688;MLEAC=1;MLEAF=0.500;MQ=41.81;MQRankSum=0.000;QD=17.84;ReadPosRankSum=-1.668;SOR=0.888	GT:AD:DP:GQ:PL	0/1:46,44:90:99:1634,0,1686
chrIV	1489806	.	G	A	1680.77	PASS	AC=1;AF=0.500;AN=2;BaseQRankSum=1.601;ClippingRankSum=0.000;DP=79;ExcessHet=3.0103;FS=1.988;MLEAC=1;MLEAF=0.500;MQ=41.63;MQRankSum=0.218;QD=21.28;ReadPosRankSum=0.985;SOR=1.045	GT:AD:DP:GQ:PL	0/1:34,45:79:99:1709,0,1190
chrIV	1493046	.	G	A	1489.77	PASS	AC=1;AF=0.500;AN=2;BaseQRankSum=0.355;ClippingRankSum=0.000;DP=85;ExcessHet=3.0103;FS=5.674;MLEAC=1;MLEAF=0.500;MQ=41.83;MQRankSum=-1.012;QD=17.53;ReadPosRankSum=1.169;SOR=1.368	GT:AD:DP:GQ:PL	0/1:44,41:85:99:1518,0,1663
chrV	16630	.	G	A	930.77	PASS	AC=1;AF=0.500;AN=2;BaseQRankSum=0.064;ClippingRankSum=0.000;DP=68;ExcessHet=3.0103;FS=2.072;MLEAC=1;MLEAF=0.500;MQ=41.79;MQRankSum=0.842;QD=13.69;ReadPosRankSum=-1.362;SOR=0.820	GT:AD:DP:GQ:PL	0/1:41,27:68:99:959,0,1546
chrV	16832	.	C	T	2829.77	PASS	AC=2;AF=1.00;AN=2;DP=66;ExcessHet=3.0103;FS=0.000;MLEAC=2;MLEAF=1.00;MQ=42.00;QD=25.61;SOR=0.754	GT:AD:DP:GQ:PL	1/1:0,66:66:99:2858,199,0
chrV	32253	.	G	A	1369.77	PASS	AC=1;AF=0.500;AN=2;BaseQRankSum=1.226;ClippingRankSum=0.000;DP=71;ExcessHet=3.0103;FS=1.995;MLEAC=1;MLEAF=0.500;MQ=41.76;MQRankSum=-1.345;QD=19.29;ReadPosRankSum=-0.901;SOR=0.439	GT:AD:DP:GQ:PL	0/1:34,37:71:99:1398,0,1229
chrV	32840	.	C	T	1839.77	PASS	AC=1;AF=0.500;AN=2;BaseQRankSum=-2.493;ClippingRankSum=0.000;DP=82;ExcessHet=3.0103;FS=1.834;MLEAC=1;MLEAF=0.500;MQ=41.62;MQRankSum=-0.303;QD=22.44;ReadPosRankSum=-0.269;SOR=0.693	GT:AD:DP:GQ:PL	0/1:35,47:82:99:1868,0,2714
chrV	32841	.	C	T	1839.77	PASS	AC=1;AF=0.500;AN=2;BaseQRankSum=-1.797;ClippingRankSum=0.000;DP=81;ExcessHet=3.0103;FS=2.996;MLEAC=1;MLEAF=0.500;MQ=41.61;MQRankSum=-0.278;QD=22.71;ReadPosRankSum=-0.554;SOR=0.651	GT:AD:DP:GQ:PL	0/1:34,47:81:99:1868,0,2714
chrV	33696	.	C	T	1326.77	PASS	AC=1;AF=0.500;AN=2;BaseQRankSum=0.764;ClippingRankSum=0.000;DP=73;ExcessHet=3.0103;FS=10.008;MLEAC=1;MLEAF=0.500;MQ=42.00;MQRankSum=0.000;QD=18.17;ReadPosRankSum=0.104;SOR=0.490	GT:AD:DP:GQ:PL	0/1:36,37:73:99:1355,0,1334
chrV	48234	.	G	A	1347.77	PASS	AC=1;AF=0.500;AN=2;BaseQRankSum=0.656;ClippingRankSum=0.000;DP=79;ExcessHet=3.0103;FS=0.000;MLEAC=1;MLEAF=0.500;MQ=41.82;MQRankSum=-1.040;QD=17.06;ReadPosRankSum=-1.182;SOR=0.772	GT:AD:DP:GQ:PL	0/1:42,37:79:99:1376,0,1512
chrV	61067	.	G	A	1610.77	PASS	AC=1;AF=0.500;AN=2;BaseQRankSum=-0.555;ClippingRankSum=0.000;DP=80;ExcessHet=3.0103;FS=2.936;MLEAC=1;MLEAF=0.500;MQ=42.00;MQRankSum=0.000;QD=20.13;ReadPosRankSum=0.992;SOR=0.525	GT:AD:DP:GQ:PL	0/1:37,43:80:99:1639,0,1371
chrV	64687	.	C	T	1245.77	PASS	AC=1;AF=0.500;AN=2;BaseQRankSum=0.574;ClippingRankSum=0.000;DP=59;ExcessHet=3.0103;FS=0.000;MLEAC=1;MLEAF=0.500;MQ=41.75;MQRankSum=1.161;QD=21.11;ReadPosRankSum=1.399;SOR=0.722	GT:AD:DP:GQ:PL	0/1:26,33:59:99:1274,0,929
chrV	85577	.	C	T	1488.77	PASS	AC=1;AF=0.500;AN=2;BaseQRankSum=0.990;ClippingRankSum=0.000;DP=74;ExcessHet=3.0103;FS=7.946;MLEAC=1;MLEAF=0.500;MQ=41.62;MQRankSum=1.564;QD=20.12;ReadPosRankSum=-1.667;SOR=1.188	GT:AD:DP:GQ:PL	0/1:34,40:74:99:1517,0,1191
chrV	140249	.	G	A	1157.77	PASS	AC=1;AF=0.500;AN=2;BaseQRankSum=-0.009;ClippingRankSum=0.000;DP=59;ExcessHet=3.0103;FS=3.615;MLEAC=1;MLEAF=0.500;MQ=42.00;MQRankSum=0.000;QD=19.62;ReadPosRankSum=0.504;SOR=0.453	GT:AD:DP:GQ:PL	0/1:28,31:59:99:1186,0,1035
chrV	140287	.	G	A	1366.77	PASS	AC=1;AF=0.500;AN=2;BaseQRankSum=-1.813;ClippingRankSum=0.000;DP=70;ExcessHet=3.0103;FS=0.918;MLEAC=1;MLEAF=0.500;MQ=42.00;MQRankSum=0.000;QD=19.81;ReadPosRankSum=0.511;SOR=0.632	GT:AD:DP:GQ:PL	0/1:30,39:69:99:1395,0,1024
chrV	159899	.	C	T	1372.77	PASS	AC=1;AF=0.500;AN=2;BaseQRankSum=-2.390;ClippingRankSum=0.000;DP=68;ExcessHet=3.0103;FS=0.930;MLEAC=1;MLEAF=0.500;MQ=42.00;MQRankSum=0.000;QD=20.49;ReadPosRankSum=-0.514;SOR=0.742	GT:AD:DP:GQ:PL	0/1:29,38:67:99:1401,0,1051
chrV	166821	.	G	A	1407.77	PASS	AC=1;AF=0.500;AN=2;BaseQRankSum=-0.464;ClippingRankSum=0.000;DP=81;ExcessHet=3.0103;FS=4.240;MLEAC=1;MLEAF=0.500;MQ=42.00;MQRankSum=0.000;QD=17.38;ReadPosRankSum=0.255;SOR=0.459	GT:AD:DP:GQ:PL	0/1:42,39:81:99:1436,0,1548
chrV	200507	.	G	A	904.77	PASS	AC=1;AF=0.500;AN=2;BaseQRankSum=0.509;ClippingRankSum=0.000;DP=68;ExcessHet=3.0103;FS=3.429;MLEAC=1;MLEAF=0.500;MQ=42.00;MQRankSum=0.000;QD=13.31;ReadPosRankSum=0.545;SOR=1.220	GT:AD:DP:GQ:PL	0/1:42,26:68:99:933,0,1629
chrV	223041	.	C	T	970.77	PASS	AC=1;AF=0.500;AN=2;BaseQRankSum=1.758;ClippingRankSum=0.000;DP=62;ExcessHet=3.0103;FS=0.000;MLEAC=1;MLEAF=0.500;MQ=42.00;MQRankSum=0.000;QD=15.66;ReadPosRankSum=-0.318;SOR=0.716	GT:AD:DP:GQ:PL	0/1:34,28:62:99:999,0,1267
chrV	246731	.	G	A	1483.77	PASS	AC=1;AF=0.500;AN=2;BaseQRankSum=0.547;ClippingRankSum=0.000;DP=77;ExcessHet=3.0103;FS=6.211;MLEAC=1;MLEAF=0.500;MQ=41.81;MQRankSum=1.066;QD=19.27;ReadPosRankSum=-0.848;SOR=0.254	GT:AD:DP:GQ:PL	0/1:37,40:77:99:1512,0,1343
chrV	257774	.	G	A	1303.77	PASS	AC=1;AF=0.500;AN=2;BaseQRankSum=0.638;ClippingRankSum=0.000;DP=77;ExcessHet=3.0103;FS=0.000;MLEAC=1;MLEAF=0.500;MQ=41.62;MQRankSum=-0.056;QD=16.93;ReadPosRankSum=1.376;SOR=0.659	GT:AD:DP:GQ:PL	0/1:41,36:77:99:1332,0,1534
chrV	271034	.	G	A	1007.77	PASS	AC=1;AF=0.500;AN=2;BaseQRankSum=-0.106;ClippingRankSum=0.000;DP=61;ExcessHet=3.0103;FS=3.524;MLEAC=1;MLEAF=0.500;MQ=41.94;MQRankSum=-0.094;QD=16.52;ReadPosRankSum=1.340;SOR=0.883	GT:AD:DP:GQ:PL	0/1:33,28:61:99:1036,0,1219
chrV	280783	.	G	A	1039.77	PASS	AC=1;AF=0.500;AN=2;BaseQRankSum=-0.731;ClippingRankSum=0.000;DP=62;ExcessHet=3.0103;FS=0.000;MLEAC=1;MLEAF=0.500;MQ=42.00;MQRankSum=0.000;QD=16.77;ReadPosRankSum=-1.319;SOR=0.592	GT:AD:DP:GQ:PL	0/1:33,29:62:99:1068,0,1227
chrV	284890	.	G	A	1274.77	PASS	AC=1;AF=0.500;AN=2;BaseQRankSum=0.135;ClippingRankSum=0.000;DP=69;ExcessHet=3.0103;FS=0.000;MLEAC=1;MLEAF=0.500;MQ=41.79;MQRankSum=1.044;QD=18.47;ReadPosRankSum=0.138;SOR=0.749	GT:AD:DP:GQ:PL	0/1:34,35:69:99:1303,0,1210
chrV	296771	.	G	A	2040.77	PASS	AC=1;AF=0.500;AN=2;BaseQRankSum=0.627;ClippingRankSum=0.000;DP=102;ExcessHet=3.0103;FS=0.000;MLEAC=1;MLEAF=0.500;MQ=41.86;MQRankSum=-0.905;QD=20.01;ReadPosRankSum=1.472;SOR=0.690	GT:AD:DP:GQ:PL	0/1:47,55:102:99:2069,0,1668
chrV	301352	.	G	A	835.77	PASS	AC=1;AF=0.500;AN=2;BaseQRankSum=0.368;ClippingRankSum=0.000;DP=59;ExcessHet=3.0103;FS=2.242;MLEAC=1;MLEAF=0.500;MQ=42.00;MQRankSum=0.000;QD=14.17;ReadPosRankSum=-0.320;SOR=1.014	GT:AD:DP:GQ:PL	0/1:35,24:59:99:864,0,1320
chrV	322160	.	G	A	1238.77	PASS	AC=1;AF=0.500;AN=2;BaseQRankSum=1.621;ClippingRankSum=0.000;DP=85;ExcessHet=3.0103;FS=0.000;MLEAC=1;MLEAF=0.500;MQ=41.66;MQRankSum=-0.221;QD=14.57;ReadPosRankSum=0.277;SOR=0.702	GT:AD:DP:GQ:PL	0/1:50,35:85:99:1267,0,1887
chrV	334294	.	G	A	1162.77	PASS	AC=1;AF=0.500;AN=2;BaseQRankSum=0.404;ClippingRankSum=0.000;DP=77;ExcessHet=3.0103;FS=3.043;MLEAC=1;MLEAF=0.500;MQ=42.00;MQRankSum=0.000;QD=15.10;ReadPosRankSum=1.431;SOR=0.636	GT:AD:DP:GQ:PL	0/1:43,34:77:99:1191,0,1599
chrV	343780	.	G	A	1072.77	PASS	AC=1;AF=0.500;AN=2;BaseQRankSum=0.081;ClippingRankSum=0.000;DP=67;ExcessHet=3.0103;FS=4.812;MLEAC=1;MLEAF=0.500;MQ=42.00;MQRankSum=0.000;QD=16.01;ReadPosRankSum=-0.113;SOR=0.811	GT:AD:DP:GQ:PL	0/1:37,30:67:99:1101,0,1386
chrV	372021	.	G	A	1206.77	PASS	AC=1;AF=0.500;AN=2;BaseQRankSum=1.658;ClippingRankSum=0.000;DP=70;ExcessHet=3.0103;FS=6.912;MLEAC=1;MLEAF=0.500;MQ=42.00;MQRankSum=0.000;QD=17.24;ReadPosRankSum=1.235;SOR=1.617	GT:AD:DP:GQ:PL	0/1:37,33:70:99:1235,0,1394
chrV	411193	.	C	T	1213.77	PASS	AC=1;AF=0.500;AN=2;BaseQRankSum=-1.729;ClippingRankSum=0.000;DP=77;ExcessHet=3.0103;FS=0.000;MLEAC=1;MLEAF=0.500;MQ=41.81;MQRankSum=0.915;QD=15.76;ReadPosRankSum=-0.590;SOR=0.787	GT:AD:DP:GQ:PL	0/1:43,34:77:99:1242,0,1600
chrV	422997	.	G	A	1377.77	PASS	AC=1;AF=0.500;AN=2;BaseQRankSum=0.303;ClippingRankSum=0.000;DP=84;ExcessHet=3.0103;FS=1.801;MLEAC=1;MLEAF=0.500;MQ=41.98;MQRankSum=-0.988;QD=16.60;ReadPosRankSum=-0.378;SOR=0.959	GT:AD:DP:GQ:PL	0/1:42,41:83:99:1406,0,1458
chrV	425521	.	G	A	1139.77	PASS	AC=1;AF=0.500;AN=2;BaseQRankSum=0.243;ClippingRankSum=0.000;DP=65;ExcessHet=3.0103;FS=0.000;MLEAC=1;MLEAF=0.500;MQ=41.52;MQRankSum=-0.595;QD=17.53;ReadPosRankSum=-0.944;SOR=0.638	GT:AD:DP:GQ:PL	0/1:33,32:65:99:1168,0,1201
chrV	431177	.	G	A	575.77	PASS	AC=1;AF=0.500;AN=2;BaseQRankSum=0.910;ClippingRankSum=0.000;DP=57;ExcessHet=3.0103;FS=4.224;MLEAC=1;MLEAF=0.500;MQ=42.00;MQRankSum=0.000;QD=12.52;ReadPosRankSum=-0.524;SOR=1.104	GT:AD:DP:GQ:PL	0/1:28,18:46:99:604,0,1071
chrV	510257	.	G	A	1253.77	PASS	AC=1;AF=0.500;AN=2;BaseQRankSum=1.013;ClippingRankSum=0.000;DP=69;ExcessHet=3.0103;FS=2.002;MLEAC=1;MLEAF=0.500;MQ=41.97;MQRankSum=1.044;QD=18.17;ReadPosRankSum=0.600;SOR=0.450	GT:AD:DP:GQ:PL	0/1:34,35:69:99:1282,0,1227
chrV	527022	.	G	A	1522.77	PASS	AC=1;AF=0.500;AN=2;BaseQRankSum=-1.690;ClippingRankSum=0.000;DP=87;ExcessHet=3.0103;FS=1.825;MLEAC=1;MLEAF=0.500;MQ=42.00;MQRankSum=0.000;QD=17.50;ReadPosRankSum=-0.734;SOR=1.001	GT:AD:DP:GQ:PL	0/1:45,42:87:99:1551,0,1689
chrVI	36025	.	G	A	1665.77	PASS	AC=1;AF=0.500;AN=2;BaseQRankSum=-1.762;ClippingRankSum=0.000;DP=79;ExcessHet=3.0103;FS=7.678;MLEAC=1;MLEAF=0.500;MQ=42.00;MQRankSum=0.000;QD=21.09;ReadPosRankSum=-0.601;SOR=0.477	GT:AD:DP:GQ:PL	0/1:34,45:79:99:1694,0,1262
chrVI	55885	.	G	A	1538.77	PASS	AC=1;AF=0.500;AN=2;BaseQRankSum=1.111;ClippingRankSum=0.000;DP=85;ExcessHet=3.0103;FS=8.927;MLEAC=1;MLEAF=0.500;MQ=41.83;MQRankSum=1.012;QD=18.10;ReadPosRankSum=0.690;SOR=1.342	GT:AD:DP:GQ:PL	0/1:43,42:85:99:1567,0,1546
chrVI	65019	.	C	T	1202.77	PASS	AC=1;AF=0.500;AN=2;BaseQRankSum=1.565;ClippingRankSum=0.000;DP=71;ExcessHet=3.0103;FS=4.635;MLEAC=1;MLEAF=0.500;MQ=41.97;MQRankSum=0.960;QD=16.94;ReadPosRankSum=1.072;SOR=1.241	GT:AD:DP:GQ:PL	0/1:38,33:71:99:1231,0,1425
chrVI	90638	.	G	A	1594.77	PASS	AC=1;AF=0.500;AN=2;BaseQRankSum=1.898;ClippingRankSum=0.000;DP=67;ExcessHet=3.0103;FS=3.480;MLEAC=1;MLEAF=0.500;MQ=41.78;MQRankSum=1.327;QD=23.80;ReadPosRankSum=-2.069;SOR=0.514	GT:AD:DP:GQ:PL	0/1:25,42:67:99:1623,0,835
chrVI	105796	.	G	A	1360.77	PASS	AC=1;AF=0.500;AN=2;BaseQRankSum=0.882;ClippingRankSum=0.000;DP=78;ExcessHet=3.0103;FS=0.000;MLEAC=1;MLEAF=0.500;MQ=41.79;MQRankSum=-0.037;QD=17.45;ReadPosRankSum=-0.413;SOR=0.703	GT:AD:DP:GQ:PL	0/1:40,38:78:99:1389,0,1447
chrVI	106869	.	G	A	1060.77	PASS	AC=1;AF=0.500;AN=2;BaseQRankSum=1.061;ClippingRankSum=0.000;DP=76;ExcessHet=3.0103;FS=0.000;MLEAC=1;MLEAF=0.500;MQ=41.92;MQRankSum=-0.909;QD=13.96;ReadPosRankSum=-0.624;SOR=0.789	GT:AD:DP:GQ:PL	0/1:45,31:76:99:1089,0,1653
chrVI	153504	.	G	A	1729.77	PASS	AC=1;AF=0.500;AN=2;BaseQRankSum=0.529;ClippingRankSum=0.000;DP=94;ExcessHet=3.0103;FS=0.771;MLEAC=1;MLEAF=0.500;MQ=41.83;MQRankSum=1.468;QD=18.40;ReadPosRankSum=0.444;SOR=0.602	GT:AD:DP:GQ:PL	0/1:46,48:94:99:1758,0,1696
chrVI	159336	.	C	T	1135.77	PASS	AC=1;AF=0.500;AN=2;BaseQRankSum=1.403;ClippingRankSum=0.000;DP=62;ExcessHet=3.0103;FS=0.000;MLEAC=1;MLEAF=0.500;MQ=42.00;MQRankSum=0.000;QD=18.32;ReadPosRankSum=0.025;SOR=0.693	GT:AD:DP:GQ:PL	0/1:31,31:62:99:1164,0,1110
chrVI	182807	.	G	A	1359.77	PASS	AC=1;AF=0.500;AN=2;BaseQRankSum=-0.104;ClippingRankSum=0.000;DP=79;ExcessHet=3.0103;FS=1.889;MLEAC=1;MLEAF=0.500;MQ=41.81;MQRankSum=-1.013;QD=17.21;ReadPosRankSum=1.041;SOR=1.008	GT:AD:DP:GQ:PL	0/1:41,38:79:99:1388,0,1528
chrVI	183114	.	C	T	1151.77	PASS	AC=1;AF=0.500;AN=2;BaseQRankSum=0.072;ClippingRankSum=0.000;DP=61;ExcessHet=3.0103;FS=0.968;MLEAC=1;MLEAF=0.500;MQ=41.49;MQRankSum=-0.425;QD=18.88;ReadPosRankSum=-0.757;SOR=0.840	GT:AD:DP:GQ:PL	0/1:28,33:61:99:1180,0,1005
chrVI	190014	.	C	T	1113.77	PASS	AC=1;AF=0.500;AN=2;BaseQRankSum=-2.648;ClippingRankSum=0.000;DP=62;ExcessHet=3.0103;FS=0.984;MLEAC=1;MLEAF=0.500;MQ=41.74;MQRankSum=0.046;QD=17.96;ReadPosRankSum=-1.019;SOR=0.972	GT:AD:DP:GQ:PL	0/1:31,31:62:99:1142,0,1167
chrVI	204866	.	G	A	1848.77	PASS	AC=1;AF=0.500;AN=2;BaseQRankSum=0.298;ClippingRankSum=0.000;DP=96;ExcessHet=3.0103;FS=1.658;MLEAC=1;MLEAF=0.500;MQ=42.00;MQRankSum=0.000;QD=19.26;ReadPosRankSum=-0.527;SOR=0.952	GT:AD:DP:GQ:PL	0/1:46,50:96:99:1877,0,1700
chrVI	213228	.	C	T	1892.77	PASS	AC=1;AF=0.500;AN=2;BaseQRankSum=-0.744;ClippingRankSum=0.000;DP=84;ExcessHet=3.0103;FS=0.000;MLEAC=1;MLEAF=0.500;MQ=42.00;MQRankSum=0.000;QD=22.53;ReadPosRankSum=1.452;SOR=0.702	GT:AD:DP:GQ:PL	0/1:34,50:84:99:1921,0,1227
chrVI	213407	.	C	T	1152.77	PASS	AC=1;AF=0.500;AN=2;BaseQRankSum=0.467;ClippingRankSum=0.000;DP=62;ExcessHet=3.0103;FS=9.032;MLEAC=1;MLEAF=0.500;MQ=41.53;MQRankSum=0.092;QD=18.59;ReadPosRankSum=-0.512;SOR=1.378	GT:AD:DP:GQ:PL	0/1:30,32:62:99:1181,0,1081
chrVI	213765	.	C	T	987.77	PASS	AC=1;AF=0.500;AN=2;BaseQRankSum=1.494;ClippingRankSum=0.000;DP=56;ExcessHet=3.0103;FS=5.757;MLEAC=1;MLEAF=0.500;MQ=42.00;MQRankSum=0.000;QD=17.64;ReadPosRankSum=1.217;SOR=0.226	GT:AD:DP:GQ:PL	0/1:29,27:56:99:1016,0,1090
chrVI	223607	.	G	A	2054.77	PASS	AC=1;AF=0.500;AN=2;BaseQRankSum=2.236;ClippingRankSum=0.000;DP=82;ExcessHet=3.0103;FS=0.880;MLEAC=1;MLEAF=0.500;MQ=41.98;MQRankSum=1.377;QD=25.06;ReadPosRankSum=-0.778;SOR=0.572	GT:AD:DP:GQ:PL	0/1:29,53:82:99:2083,0,977
chrVI	224261	.	G	A	1656.77	PASS	AC=1;AF=0.500;AN=2;BaseQRankSum=0.959;ClippingRankSum=0.000;DP=91;ExcessHet=3.0103;FS=7.321;MLEAC=1;MLEAF=0.500;MQ=41.98;MQRankSum=1.033;QD=18.21;ReadPosRankSum=0.825;SOR=0.252	GT:AD:DP:GQ:PL	0/1:45,46:91:99:1685,0,1566
chrVI	224386	.	G	A	1244.77	PASS	AC=1;AF=0.500;AN=2;BaseQRankSum=-0.692;ClippingRankSum=0.000;DP=81;ExcessHet=3.0103;FS=0.000;MLEAC=1;MLEAF=0.500;MQ=42.00;MQRankSum=0.000;QD=15.37;ReadPosRankSum=0.190;SOR=0.714	GT:AD:DP:GQ:PL	0/1:46,35:81:99:1273,0,1766
chrVI	224900	.	G	A	1440.77	PASS	AC=1;AF=0.500;AN=2;BaseQRankSum=-0.983;ClippingRankSum=0.000;DP=87;ExcessHet=3.0103;FS=2.915;MLEAC=1;MLEAF=0.500;MQ=42.00;MQRankSum=0.000;QD=16.56;ReadPosRankSum=0.417;SOR=0.401	GT:AD:DP:GQ:PL	0/1:47,40:87:99:1469,0,1783
chrVII	20972	.	C	T	1774.77	PASS	AC=1;AF=0.500;AN=2;BaseQRankSum=2.415;ClippingRankSum=0.000;DP=79;ExcessHet=3.0103;FS=0.000;MLEAC=1;MLEAF=0.500;MQ=41.81;MQRankSum=-0.799;QD=22.47;ReadPosRankSum=0.730;SOR=0.798	GT:AD:DP:GQ:PL	0/1:32,47:79:99:1803,0,1098
chrVII	21190	.	C	T	1291.77	PASS	AC=1;AF=0.500;AN=2;BaseQRankSum=1.256;ClippingRankSum=0.000;DP=70;ExcessHet=3.0103;FS=3.261;MLEAC=1;MLEAF=0.500;MQ=42.00;MQRankSum=0.000;QD=18.45;ReadPosRankSum=-1.775;SOR=1.115	GT:AD:DP:GQ:PL	0/1:35,35:70:99:1320,0,1263
chrVII	35398	.	G	A	1081.77	PASS	AC=1;AF=0.500;AN=2;BaseQRankSum=0.978;ClippingRankSum=0.000;DP=70;ExcessHet=3.0103;FS=13.566;MLEAC=1;MLEAF=0.500;MQ=42.00;MQRankSum=0.000;QD=15.45;ReadPosRankSum=1.139;SOR=0.119	GT:AD:DP:GQ:PL	0/1:40,30:70:99:1110,0,1509
chrVII	36208	.	C	T	1209.77	PASS	AC=1;AF=0.500;AN=2;BaseQRankSum=0.983;ClippingRankSum=0.000;DP=81;ExcessHet=3.0103;FS=1.813;MLEAC=1;MLEAF=0.500;MQ=41.65;MQRankSum=1.228;QD=14.94;ReadPosRankSum=0.859;SOR=0.509	GT:AD:DP:GQ:PL	0/1:47,34:81:99:1238,0,1745
chrVII	123352	.	C	T	1241.77	PASS	AC=1;AF=0.500;AN=2;BaseQRankSum=-0.316;ClippingRankSum=0.000;DP=71;ExcessHet=3.0103;FS=6.431;MLEAC=1;MLEAF=0.500;MQ=41.97;MQRankSum=-1.015;QD=17.49;ReadPosRankSum=-0.634;SOR=1.528	GT:AD:DP:GQ:PL	0/1:37,34:71:99:1270,0,1394
chrVII	167919	.	C	T	1489.77	PASS	AC=1;AF=0.500;AN=2;BaseQRankSum=0.547;ClippingRankSum=0.000;DP=90;ExcessHet=3.0103;FS=1.754;MLEAC=1;MLEAF=0.500;MQ=41.96;MQRankSum=-0.111;QD=16.55;ReadPosRankSum=-1.776;SOR=0.896	GT:AD:DP:GQ:PL	0/1:49,41:90:99:1518,0,1814
chrVII	178670	.	G	A	1090.77	PASS	AC=1;AF=0.500;AN=2;BaseQRankSum=-0.089;ClippingRankSum=0.000;DP=72;ExcessHet=3.0103;FS=6.196;MLEAC=1;MLEAF=0.500;MQ=41.97;MQRankSum=0.898;QD=15.15;ReadPosRankSum=-1.026;SOR=1.139	GT:AD:DP:GQ:PL	0/1:41,31:72:99:1119,0,1510
chrVII	271444	.	C	T	1354.77	PASS	AC=1;AF=0.500;AN=2;BaseQRankSum=-0.393;ClippingRankSum=0.000;DP=63;ExcessHet=3.0103;FS=2.118;MLEAC=1;MLEAF=0.500;MQ=41.74;MQRankSum=0.347;QD=21.50;ReadPosRankSum=-0.504;SOR=0.857	GT:AD:DP:GQ:PL	0/1:25,38:63:99:1383,0,865
chrVII	272221	.	C	T	1318.77	PASS	AC=1;AF=0.500;AN=2;BaseQRankSum=-0.145;ClippingRankSum=0.000;DP=73;ExcessHet=3.0103;FS=4.637;MLEAC=1;MLEAF=0.500;MQ=41.80;MQRankSum=-0.918;QD=18.32;ReadPosRankSum=1.409;SOR=1.115	GT:AD:DP:GQ:PL	0/1:34,38:72:99:1347,0,1200
chrVII	272478	.	C	T	1175.77	PASS	AC=1;AF=0.500;AN=2;BaseQRankSum=-0.298;ClippingRankSum=0.000;DP=73;ExcessHet=3.0103;FS=4.511;MLEAC=1;MLEAF=0.500;MQ=41.81;MQRankSum=0.936;QD=16.11;ReadPosRankSum=0.433;SOR=0.460	GT:AD:DP:GQ:PL	0/1:40,33:73:99:1204,0,1413
chrVII	274432	.	C	T	1293.77	PASS	AC=1;AF=0.500;AN=2;BaseQRankSum=2.066;ClippingRankSum=0.000;DP=72;ExcessHet=3.0103;FS=0.000;MLEAC=1;MLEAF=0.500;MQ=40.66;MQRankSum=-0.937;QD=17.97;ReadPosRankSum=-0.956;SOR=0.784	GT:AD:DP:GQ:PL	0/1:35,37:72:99:1322,0,1192
chrVII	325111	.	G	A	1045.73	PASS	AC=1;AF=0.500;AN=2;BaseQRankSum=1.662;ClippingRankSum=0.000;DP=56;ExcessHet=3.0103;FS=0.000;MLEAC=1;MLEAF=0.500;MQ=42.00;MQRankSum=0.000;QD=20.50;ReadPosRankSum=-0.343;SOR=0.610	GT:AD:DP:GQ:PL	0/1:22,29:51:99:1083,0,758
chrVII	345977	.	C	T	1355.77	PASS	AC=1;AF=0.500;AN=2;BaseQRankSum=0.671;ClippingRankSum=0.000;DP=86;ExcessHet=3.0103;FS=7.134;MLEAC=1;MLEAF=0.500;MQ=41.81;MQRankSum=-0.133;QD=15.76;ReadPosRankSum=1.046;SOR=1.289	GT:AD:DP:GQ:PL	0/1:48,38:86:99:1384,0,1763
chrVII	346914	.	C	T	1352.77	PASS	AC=1;AF=0.500;AN=2;BaseQRankSum=-0.614;ClippingRankSum=0.000;DP=80;ExcessHet=3.0103;FS=4.381;MLEAC=1;MLEAF=0.500;MQ=41.82;MQRankSum=-1.026;QD=16.91;ReadPosRankSum=-2.048;SOR=0.336	GT:AD:DP:GQ:PL	0/1:42,38:80:99:1381,0,1539
chrVII	400331	.	C	T	972.77	PASS	AC=1;AF=0.500;AN=2;BaseQRankSum=1.309;ClippingRankSum=0.000;DP=68;ExcessHet=3.0103;FS=8.524;MLEAC=1;MLEAF=0.500;MQ=41.94;MQRankSum=1.213;QD=14.31;ReadPosRankSum=-1.464;SOR=0.737	GT:AD:DP:GQ:PL	0/1:40,28:68:99:1001,0,1423
chrVII	413730	.	C	T	1632.77	PASS	AC=1;AF=0.500;AN=2;BaseQRankSum=0.933;ClippingRankSum=0.000;DP=77;ExcessHet=3.0103;FS=0.000;MLEAC=1;MLEAF=0.500;MQ=42.00;MQRankSum=0.000;QD=21.20;ReadPosRankSum=-0.226;SOR=0.759	GT:AD:DP:GQ:PL	0/1:32,45:77:99:1661,0,1107
chrVII	423159	.	C	T	1118.77	PASS	AC=1;AF=0.500;AN=2;BaseQRankSum=0.552;ClippingRankSum=0.000;DP=66;ExcessHet=3.0103;FS=0.927;MLEAC=1;MLEAF=0.500;MQ=41.46;MQRankSum=0.962;QD=16.95;ReadPosRankSum=0.870;SOR=0.836	GT:AD:DP:GQ:PL	0/1:34,32:66:99:1147,0,1270
chrVII	527143	.	C	T	1449.77	PASS	AC=1;AF=0.500;AN=2;BaseQRankSum=-0.292;ClippingRankSum=0.000;DP=79;ExcessHet=3.0103;FS=1.871;MLEAC=1;MLEAF=0.500;MQ=42.00;MQRankSum=0.000;QD=18.35;ReadPosRankSum=0.094;SOR=0.962	GT:AD:DP:GQ:PL	0/1:39,40:79:99:1478,0,1447
chrVII	529478	.	C	T	1548.77	PASS	AC=1;AF=0.500;AN=2;BaseQRankSum=-0.197;ClippingRankSum=0.000;DP=87;ExcessHet=3.0103;FS=7.041;MLEAC=1;MLEAF=0.500;MQ=41.67;MQRankSum=-1.423;QD=17.80;ReadPosRankSum=-0.462;SOR=0.362	GT:AD:DP:GQ:PL	0/1:44,43:87:99:1577,0,1587
chrVII	559198	.	G	A	1248.77	PASS	AC=1;AF=0.500;AN=2;BaseQRankSum=-1.388;ClippingRankSum=0.000;DP=61;ExcessHet=3.0103;FS=3.601;MLEAC=1;MLEAF=0.500;MQ=41.76;MQRankSum=-0.829;QD=20.47;ReadPosRankSum=-0.139;SOR=0.427	GT:AD:DP:GQ:PL	0/1:26,35:61:99:1277,0,944
chrVII	576686	.	C	T	1014.77	PASS	AC=1;AF=0.500;AN=2;BaseQRankSum=-0.140;ClippingRankSum=0.000;DP=65;ExcessHet=3.0103;FS=2.159;MLEAC=1;MLEAF=0.500;MQ=41.55;MQRankSum=1.383;QD=15.61;ReadPosRankSum=1.702;SOR=0.990	GT:AD:DP:GQ:PL	0/1:34,31:65:99:1043,0,1176
chrVII	579160	.	C	T	1043.77	PASS	AC=1;AF=0.500;AN=2;BaseQRankSum=1.655;ClippingRankSum=0.000;DP=82;ExcessHet=3.0103;FS=5.845;MLEAC=1;MLEAF=0.500;MQ=41.83;MQRankSum=0.785;QD=12.73;ReadPosRankSum=1.743;SOR=1.329	GT:AD:DP:GQ:PL	0/1:52,30:82:99:1072,0,1978
chrVII	595845	.	C	T	1489.77	PASS	AC=1;AF=0.500;AN=2;BaseQRankSum=-0.703;ClippingRankSum=0.000;DP=79;ExcessHet=3.0103;FS=0.000;MLEAC=1;MLEAF=0.500;MQ=42.00;MQRankSum=0.000;QD=18.86;ReadPosRankSum=0.432;SOR=0.734	GT:AD:DP:GQ:PL	0/1:37,42:79:99:1518,0,1377
chrVII	640836	.	C	T	1206.77	PASS	AC=1;AF=0.500;AN=2;BaseQRankSum=0.601;ClippingRankSum=0.000;DP=64;ExcessHet=3.0103;FS=3.494;MLEAC=1;MLEAF=0.500;MQ=41.78;MQRankSum=1.063;QD=18.86;ReadPosRankSum=-0.501;SOR=0.368	GT:AD:DP:GQ:PL	0/1:31,33:64:99:1235,0,1009
chrVII	669853	.	C	T	1917.77	PASS	AC=1;AF=0.500;AN=2;BaseQRankSum=-0.872;ClippingRankSum=0.000;DP=78;ExcessHet=3.0103;FS=1.982;MLEAC=1;MLEAF=0.500;MQ=42.00;MQRankSum=0.000;QD=24.59;ReadPosRankSum=0.321;SOR=0.430	GT:AD:DP:GQ:PL	0/1:27,51:78:99:1946,0,927
chrVII	677529	.	C	T	1282.77	PASS	AC=1;AF=0.500;AN=2;BaseQRankSum=-0.109;ClippingRankSum=0.000;DP=66;ExcessHet=3.0103;FS=11.075;MLEAC=1;MLEAF=0.500;MQ=41.78;MQRankSum=-0.911;QD=19.44;ReadPosRankSum=0.904;SOR=1.868	GT:AD:DP:GQ:PL	0/1:31,35:66:99:1311,0,1122
chrVII	685806	.	G	A	1091.77	PASS	AC=1;AF=0.500;AN=2;BaseQRankSum=1.645;ClippingRankSum=0.000;DP=66;ExcessHet=3.0103;FS=3.389;MLEAC=1;MLEAF=0.500;MQ=41.79;MQRankSum=0.971;QD=16.54;ReadPosRankSum=-0.563;SOR=0.466	GT:AD:DP:GQ:PL	0/1:35,31:66:99:1120,0,1259
chrVII	766963	.	C	T	1317.77	PASS	AC=1;AF=0.500;AN=2;BaseQRankSum=0.464;ClippingRankSum=0.000;DP=71;ExcessHet=3.0103;FS=0.000;MLEAC=1;MLEAF=0.500;MQ=42.00;MQRankSum=0.000;QD=18.56;ReadPosRankSum=-0.025;SOR=0.746	GT:AD:DP:GQ:PL	0/1:35,36:71:99:1346,0,1314
chrVII	794262	.	C	T	1173.77	PASS	AC=1;AF=0.500;AN=2;BaseQRankSum=-1.335;ClippingRankSum=0.000;DP=80;ExcessHet=3.0103;FS=3.006;MLEAC=1;MLEAF=0.500;MQ=41.58;MQRankSum=-1.242;QD=14.67;ReadPosRankSum=-0.235;SOR=0.803	GT:AD:DP:GQ:PL	0/1:44,36:80:99:1202,0,1661
chrVII	876415	.	C	T	1410.77	PASS	AC=1;AF=0.500;AN=2;BaseQRankSum=-1.316;ClippingRankSum=0.000;DP=73;ExcessHet=3.0103;FS=0.000;MLEAC=1;MLEAF=0.500;MQ=40.37;MQRankSum=0.964;QD=19.33;ReadPosRankSum=0.800;SOR=0.601	GT:AD:DP:GQ:PL	0/1:33,40:73:99:1439,0,1140
chrVII	877640	.	C	T	901.77	PASS	AC=1;AF=0.500;AN=2;BaseQRankSum=0.598;ClippingRankSum=0.000;DP=55;ExcessHet=3.0103;FS=15.366;MLEAC=1;MLEAF=0.500;MQ=41.96;MQRankSum=-1.059;QD=16.40;ReadPosRankSum=0.245;SOR=1.810	GT:AD:DP:GQ:PL	0/1:30,25:55:99:930,0,1139
chrVII	878114	.	C	T	1624.77	PASS	AC=1;AF=0.500;AN=2;BaseQRankSum=-0.214;ClippingRankSum=0.000;DP=84;ExcessHet=3.0103;FS=0.000;MLEAC=1;MLEAF=0.500;MQ=41.98;MQRankSum=-0.930;QD=19.34;ReadPosRankSum=1.646;SOR=0.677	GT:AD:DP:GQ:PL	0/1:40,44:84:99:1653,0,1470
chrVII	883838	.	G	A	1227.77	PASS	AC=1;AF=0.500;AN=2;BaseQRankSum=0.668;ClippingRankSum=0.000;DP=76;ExcessHet=3.0103;FS=0.000;MLEAC=1;MLEAF=0.500;MQ=42.00;MQRankSum=0.000;QD=16.59;ReadPosRankSum=-0.127;SOR=0.698	GT:AD:DP:GQ:PL	0/1:39,35:74:99:1256,0,1406
chrVII	899426	.	C	T	986.77	PASS	AC=1;AF=0.500;AN=2;BaseQRankSum=-1.823;ClippingRankSum=0.000;DP=64;ExcessHet=3.0103;FS=0.000;MLEAC=1;MLEAF=0.500;MQ=41.78;MQRankSum=-1.102;QD=15.42;ReadPosRankSum=-0.244;SOR=0.618	GT:AD:DP:GQ:PL	0/1:36,28:64:99:1015,0,1406
chrVII	904960	.	C	T	1005.77	PASS	AC=1;AF=0.500;AN=2;BaseQRankSum=1.208;ClippingRankSum=0.000;DP=78;ExcessHet=3.0103;FS=0.876;MLEAC=1;MLEAF=0.500;MQ=42.00;MQRankSum=0.000;QD=12.89;ReadPosRankSum=-0.377;SOR=0.570	GT:AD:DP:GQ:PL	0/1:49,29:78:99:1034,0,1850
chrVII	953805	.	C	T	1185.77	PASS	AC=1;AF=0.500;AN=2;BaseQRankSum=0.211;ClippingRankSum=0.000;DP=64;ExcessHet=3.0103;FS=3.442;MLEAC=1;MLEAF=0.500;MQ=42.00;MQRankSum=0.000;QD=18.53;ReadPosRankSum=-1.283;SOR=1.041	GT:AD:DP:GQ:PL	0/1:32,32:64:99:1214,0,1175
chrVII	973958	.	G	A	1385.77	PASS	AC=1;AF=0.500;AN=2;BaseQRankSum=0.521;ClippingRankSum=0.000;DP=65;ExcessHet=3.0103;FS=3.527;MLEAC=1;MLEAF=0.500;MQ=42.00;MQRankSum=0.000;QD=21.32;ReadPosRankSum=-1.518;SOR=0.350	GT:AD:DP:GQ:PL	0/1:28,37:65:99:1414,0,958
chrVII	974859	.	C	T	1533.77	PASS	AC=1;AF=0.500;AN=2;BaseQRankSum=-1.450;ClippingRankSum=0.000;DP=82;ExcessHet=3.0103;FS=2.902;MLEAC=1;MLEAF=0.500;MQ=41.83;MQRankSum=1.049;QD=18.70;ReadPosRankSum=-0.419;SOR=0.441	GT:AD:DP:GQ:PL	0/1:40,42:82:99:1562,0,1486
chrVII	984328	.	G	A	1120.77	PASS	AC=1;AF=0.500;AN=2;BaseQRankSum=0.731;ClippingRankSum=0.000;DP=61;ExcessHet=3.0103;FS=0.975;MLEAC=1;MLEAF=0.500;MQ=41.76;MQRankSum=-0.919;QD=18.37;ReadPosRankSum=0.984;SOR=0.518	GT:AD:DP:GQ:PL	0/1:29,32:61:99:1149,0,1050
chrVII	1025892	.	G	A	1512.77	PASS	AC=1;AF=0.500;AN=2;BaseQRankSum=1.974;ClippingRankSum=0.000;DP=85;ExcessHet=3.0103;FS=1.793;MLEAC=1;MLEAF=0.500;MQ=41.98;MQRankSum=0.966;QD=17.80;ReadPosRankSum=0.041;SOR=0.984	GT:AD:DP:GQ:PL	0/1:45,40:85:99:1541,0,3476
chrVII	1025893	.	G	A	1512.77	PASS	AC=1;AF=0.500;AN=2;BaseQRankSum=0.465;ClippingRankSum=0.000;DP=84;ExcessHet=3.0103;FS=2.878;MLEAC=1;MLEAF=0.500;MQ=41.98;MQRankSum=0.977;QD=18.01;ReadPosRankSum=0.430;SOR=1.036	GT:AD:DP:GQ:PL	0/1:44,40:84:99:1541,0,3476
chrVII	1052589	.	C	T	1032.77	PASS	AC=1;AF=0.500;AN=2;BaseQRankSum=-0.506;ClippingRankSum=0.000;DP=65;ExcessHet=3.0103;FS=8.554;MLEAC=1;MLEAF=0.500;MQ=41.97;MQRankSum=-1.049;QD=15.89;ReadPosRankSum=1.264;SOR=0.705	GT:AD:DP:GQ:PL	0/1:35,30:65:99:1061,0,1322
chrVII	1058722	.	G	A	1111.77	PASS	AC=1;AF=0.500;AN=2;BaseQRankSum=1.338;ClippingRankSum=0.000;DP=71;ExcessHet=3.0103;FS=0.920;MLEAC=1;MLEAF=0.500;MQ=42.00;MQRankSum=0.000;QD=15.66;ReadPosRankSum=-0.605;SOR=0.510	GT:AD:DP:GQ:PL	0/1:40,31:71:99:1140,0,1487
chrVII	1061910	.	C	T	1095.77	PASS	AC=1;AF=0.500;AN=2;BaseQRankSum=-1.467;ClippingRankSum=0.000;DP=70;ExcessHet=3.0103;FS=10.154;MLEAC=1;MLEAF=0.500;MQ=42.00;MQRankSum=0.000;QD=15.65;ReadPosRankSum=-0.592;SOR=1.302	GT:AD:DP:GQ:PL	0/1:39,31:70:99:1124,0,1467
chrVII	1070262	.	C	T	1291.77	PASS	AC=1;AF=0.500;AN=2;BaseQRankSum=1.300;ClippingRankSum=0.000;DP=82;ExcessHet=3.0103;FS=4.251;MLEAC=1;MLEAF=0.500;MQ=42.00;MQRankSum=0.000;QD=15.75;ReadPosRankSum=-1.007;SOR=0.369	GT:AD:DP:GQ:PL	0/1:47,35:82:99:1320,0,3557
chrVII	1070263	.	C	T	1291.77	PASS	AC=1;AF=0.500;AN=2;BaseQRankSum=0.339;ClippingRankSum=0.000;DP=81;ExcessHet=3.0103;FS=3.035;MLEAC=1;MLEAF=0.500;MQ=42.00;MQRankSum=0.000;QD=15.95;ReadPosRankSum=-0.805;SOR=0.406	GT:AD:DP:GQ:PL	0/1:47,34:81:99:1320,0,3557
chrVIII	10200	.	G	A	1242.77	PASS	AC=1;AF=0.500;AN=2;BaseQRankSum=0.039;ClippingRankSum=0.000;DP=81;ExcessHet=3.0103;FS=7.439;MLEAC=1;MLEAF=0.500;MQ=42.00;MQRankSum=0.000;QD=15.34;ReadPosRankSum=-0.566;SOR=1.483	GT:AD:DP:GQ:PL	0/1:46,35:81:99:1271,0,1729
chrVIII	26468	.	C	T	1216.77	PASS	AC=1;AF=0.500;AN=2;BaseQRankSum=-1.740;ClippingRankSum=0.000;DP=60;ExcessHet=3.0103;FS=3.646;MLEAC=1;MLEAF=0.500;MQ=42.00;MQRankSum=0.000;QD=20.28;ReadPosRankSum=-2.604;SOR=0.358	GT:AD:DP:GQ:PL	0/1:25,35:60:99:1245,0,919
chrVIII	26553	.	C	T	1333.77	PASS	AC=1;AF=0.500;AN=2;BaseQRankSum=-0.367;ClippingRankSum=0.000;DP=62;ExcessHet=3.0103;FS=0.979;MLEAC=1;MLEAF=0.500;MQ=42.00;MQRankSum=0.000;QD=21.51;ReadPosRankSum=-1.944;SOR=0.527	GT:AD:DP:GQ:PL	0/1:26,36:62:99:1362,0,888
chrVIII	65694	.	G	A	1080.77	PASS	AC=1;AF=0.500;AN=2;BaseQRankSum=-0.547;ClippingRankSum=0.000;DP=78;ExcessHet=3.0103;FS=1.885;MLEAC=1;MLEAF=0.500;MQ=42.00;MQRankSum=0.000;QD=13.86;ReadPosRankSum=0.750;SOR=0.492	GT:AD:DP:GQ:PL	0/1:47,31:78:99:1109,0,1767
chrVIII	67537	.	G	A	961.77	PASS	AC=1;AF=0.500;AN=2;BaseQRankSum=-0.566;ClippingRankSum=0.000;DP=67;ExcessHet=3.0103;FS=2.095;MLEAC=1;MLEAF=0.500;MQ=42.00;MQRankSum=0.000;QD=14.35;ReadPosRankSum=-0.757;SOR=0.970	GT:AD:DP:GQ:PL	0/1:39,28:67:99:990,0,1447
chrVIII	85312	.	G	A	1333.77	PASS	AC=1;AF=0.500;AN=2;BaseQRankSum=1.376;ClippingRankSum=0.000;DP=71;ExcessHet=3.0103;FS=2.137;MLEAC=1;MLEAF=0.500;MQ=40.59;MQRankSum=-0.999;QD=20.84;ReadPosRankSum=2.192;SOR=0.809	GT:AD:DP:GQ:PL	0/1:26,38:64:99:1362,0,910
chrVIII	102390	.	G	A	1291.77	PASS	AC=1;AF=0.500;AN=2;BaseQRankSum=0.591;ClippingRankSum=0.000;DP=64;ExcessHet=3.0103;FS=2.105;MLEAC=1;MLEAF=0.500;MQ=42.00;MQRankSum=0.000;QD=20.18;ReadPosRankSum=-0.356;SOR=0.724	GT:AD:DP:GQ:PL	0/1:29,35:64:99:1320,0,1045
chrVIII	140856	.	G	A	1541.77	PASS	AC=1;AF=0.500;AN=2;BaseQRankSum=1.403;ClippingRankSum=0.000;DP=77;ExcessHet=3.0103;FS=3.046;MLEAC=1;MLEAF=0.500;MQ=41.97;MQRankSum=-0.887;QD=20.02;ReadPosRankSum=-1.002;SOR=0.771	GT:AD:DP:GQ:PL	0/1:35,42:77:99:1570,0,1257
chrVIII	149428	.	G	A	998.77	PASS	AC=1;AF=0.500;AN=2;BaseQRankSum=-1.525;ClippingRankSum=0.000;DP=71;ExcessHet=3.0103;FS=3.343;MLEAC=1;MLEAF=0.500;MQ=41.80;MQRankSum=-1.175;QD=14.07;ReadPosRankSum=0.451;SOR=1.193	GT:AD:DP:GQ:PL	0/1:42,29:71:99:1027,0,1625
chrVIII	151394	.	G	A	1229.77	PASS	AC=1;AF=0.500;AN=2;BaseQRankSum=-0.651;ClippingRankSum=0.000;DP=67;ExcessHet=3.0103;FS=10.771;MLEAC=1;MLEAF=0.500;MQ=42.00;MQRankSum=0.000;QD=18.35;ReadPosRankSum=-0.181;SOR=0.378	GT:AD:DP:GQ:PL	0/1:33,34:67:99:1258,0,1226
chrVIII	170298	.	C	T	1306.77	PASS	AC=1;AF=0.500;AN=2;BaseQRankSum=-0.759;ClippingRankSum=0.000;DP=74;ExcessHet=3.0103;FS=0.000;MLEAC=1;MLEAF=0.500;MQ=41.81;MQRankSum=-1.000;QD=17.66;ReadPosRankSum=-0.358;SOR=0.693	GT:AD:DP:GQ:PL	0/1:38,36:74:99:1335,0,1440
chrVIII	218888	.	G	A	1225.77	PASS	AC=1;AF=0.500;AN=2;BaseQRankSum=-0.012;ClippingRankSum=0.000;DP=73;ExcessHet=3.0103;FS=1.935;MLEAC=1;MLEAF=0.500;MQ=41.17;MQRankSum=-0.467;QD=16.79;ReadPosRankSum=-0.135;SOR=1.002	GT:AD:DP:GQ:PL	0/1:38,35:73:99:1254,0,1357
chrVIII	218970	.	G	A	1135.77	PASS	AC=1;AF=0.500;AN=2;BaseQRankSum=-0.015;ClippingRankSum=0.000;DP=67;ExcessHet=3.0103;FS=4.931;MLEAC=1;MLEAF=0.500;MQ=41.73;MQRankSum=-0.586;QD=17.21;ReadPosRankSum=-1.521;SOR=1.323	GT:AD:DP:GQ:PL	0/1:33,33:66:99:1164,0,1237
chrVIII	236041	.	G	A	1374.77	PASS	AC=1;AF=0.500;AN=2;BaseQRankSum=-0.709;ClippingRankSum=0.000;DP=75;ExcessHet=3.0103;FS=1.900;MLEAC=1;MLEAF=0.500;MQ=42.00;MQRankSum=0.000;QD=18.33;ReadPosRankSum=-1.967;SOR=0.975	GT:AD:DP:GQ:PL	0/1:37,38:75:99:1403,0,1374
chrVIII	289095	.	G	A	1275.77	PASS	AC=1;AF=0.500;AN=2;BaseQRankSum=-0.360;ClippingRankSum=0.000;DP=63;ExcessHet=3.0103;FS=0.955;MLEAC=1;MLEAF=0.500;MQ=42.00;MQRankSum=0.000;QD=20.25;ReadPosRankSum=-1.273;SOR=0.869	GT:AD:DP:GQ:PL	0/1:28,35:63:99:1304,0,1023
chrVIII	289850	.	G	A	1356.77	PASS	AC=1;AF=0.500;AN=2;BaseQRankSum=-0.113;ClippingRankSum=0.000;DP=83;ExcessHet=3.0103;FS=0.824;MLEAC=1;MLEAF=0.500;MQ=41.47;MQRankSum=0.480;QD=16.35;ReadPosRankSum=-1.015;SOR=0.593	GT:AD:DP:GQ:PL	0/1:44,39:83:99:1385,0,1602
chrVIII	316022	.	G	A	1297.77	PASS	AC=1;AF=0.500;AN=2;BaseQRankSum=-2.424;ClippingRankSum=0.000;DP=71;ExcessHet=3.0103;FS=4.626;MLEAC=1;MLEAF=0.500;MQ=42.00;MQRankSum=0.000;QD=18.28;ReadPosRankSum=-1.798;SOR=1.270	GT:AD:DP:GQ:PL	0/1:34,37:71:99:1326,0,1228
chrVIII	316822	.	G	A	1336.77	PASS	AC=1;AF=0.500;AN=2;BaseQRankSum=-2.114;ClippingRankSum=0.000;DP=75;ExcessHet=3.0103;FS=3.172;MLEAC=1;MLEAF=0.500;MQ=42.00;MQRankSum=0.000;QD=17.82;ReadPosRankSum=0.623;SOR=1.143	GT:AD:DP:GQ:PL	0/1:38,37:75:99:1365,0,1398
chrVIII	321020	.	G	A	1095.77	PASS	AC=1;AF=0.500;AN=2;BaseQRankSum=0.150;ClippingRankSum=0.000;DP=68;ExcessHet=3.0103;FS=11.331;MLEAC=1;MLEAF=0.500;MQ=41.78;MQRankSum=-1.063;QD=16.11;ReadPosRankSum=1.470;SOR=2.101	GT:AD:DP:GQ:PL	0/1:37,31:68:99:1124,0,1419
chrVIII	402577	.	G	A	1277.77	PASS	AC=1;AF=0.500;AN=2;BaseQRankSum=1.533;ClippingRankSum=0.000;DP=66;ExcessHet=3.0103;FS=0.000;MLEAC=1;MLEAF=0.500;MQ=41.75;MQRankSum=0.086;QD=19.36;ReadPosRankSum=0.876;SOR=0.666	GT:AD:DP:GQ:PL	0/1:32,34:66:99:1306,0,1183
chrVIII	407746	.	G	A	1109.77	PASS	AC=1;AF=0.500;AN=2;BaseQRankSum=-0.058;ClippingRankSum=0.000;DP=68;ExcessHet=3.0103;FS=3.344;MLEAC=1;MLEAF=0.500;MQ=42.00;MQRankSum=0.000;QD=16.32;ReadPosRankSum=0.490;SOR=0.365	GT:AD:DP:GQ:PL	0/1:37,31:68:99:1138,0,1421
chrVIII	411106	.	C	T	1011.77	PASS	AC=1;AF=0.500;AN=2;BaseQRankSum=-0.225;ClippingRankSum=0.000;DP=60;ExcessHet=3.0103;FS=0.000;MLEAC=1;MLEAF=0.500;MQ=41.97;MQRankSum=1.001;QD=16.86;ReadPosRankSum=-1.280;SOR=0.705	GT:AD:DP:GQ:PL	0/1:31,29:60:99:1040,0,1126
chrVIII	418074	.	G	A	1387.77	PASS	AC=1;AF=0.500;AN=2;BaseQRankSum=1.576;ClippingRankSum=0.000;DP=83;ExcessHet=3.0103;FS=0.836;MLEAC=1;MLEAF=0.500;MQ=41.98;MQRankSum=-1.064;QD=16.72;ReadPosRankSum=2.660;SOR=0.883	GT:AD:DP:GQ:PL	0/1:45,38:83:99:1416,0,1619
chrVIII	437297	.	G	A	1004.77	PASS	AC=1;AF=0.500;AN=2;BaseQRankSum=0.310;ClippingRankSum=0.000;DP=63;ExcessHet=3.0103;FS=3.433;MLEAC=1;MLEAF=0.500;MQ=41.77;MQRankSum=-1.051;QD=15.95;ReadPosRankSum=0.761;SOR=1.136	GT:AD:DP:GQ:PL	0/1:34,29:63:99:1033,0,1271
chrVIII	439405	.	G	A	1268.77	PASS	AC=1;AF=0.500;AN=2;BaseQRankSum=0.521;ClippingRankSum=0.000;DP=66;ExcessHet=3.0103;FS=8.607;MLEAC=1;MLEAF=0.500;MQ=41.97;MQRankSum=-0.911;QD=19.22;ReadPosRankSum=-0.133;SOR=1.176	GT:AD:DP:GQ:PL	0/1:31,35:66:99:1297,0,1113
chrVIII	440345	.	C	T	1537.77	PASS	AC=1;AF=0.500;AN=2;BaseQRankSum=0.387;ClippingRankSum=0.000;DP=75;ExcessHet=3.0103;FS=7.728;MLEAC=1;MLEAF=0.500;MQ=41.97;MQRankSum=-0.884;QD=20.50;ReadPosRankSum=0.884;SOR=1.092	GT:AD:DP:GQ:PL	0/1:34,41:75:99:1566,0,1254
chrVIII	469342	.	G	A	948.77	PASS	AC=1;AF=0.500;AN=2;BaseQRankSum=0.561;ClippingRankSum=0.000;DP=67;ExcessHet=3.0103;FS=0.000;MLEAC=1;MLEAF=0.500;MQ=42.00;MQRankSum=0.000;QD=14.16;ReadPosRankSum=0.345;SOR=0.710	GT:AD:DP:GQ:PL	0/1:40,27:67:99:977,0,1547
chrVIII	489906	.	G	A	829.77	PASS	AC=1;AF=0.500;AN=2;BaseQRankSum=-0.728;ClippingRankSum=0.000;DP=59;ExcessHet=3.0103;FS=2.242;MLEAC=1;MLEAF=0.500;MQ=42.00;MQRankSum=0.000;QD=14.06;ReadPosRankSum=0.892;SOR=1.014	GT:AD:DP:GQ:PL	0/1:35,24:59:99:858,0,1319
chrVIII	498626	.	G	A	1693.77	PASS	AC=1;AF=0.500;AN=2;BaseQRankSum=-0.602;ClippingRankSum=0.000;DP=81;ExcessHet=3.0103;FS=4.336;MLEAC=1;MLEAF=0.500;MQ=41.64;MQRankSum=0.267;QD=20.91;ReadPosRankSum=-0.764;SOR=0.581	GT:AD:DP:GQ:PL	0/1:34,47:81:99:1722,0,1213
chrVIII	517051	.	G	A	1367.77	PASS	AC=1;AF=0.500;AN=2;BaseQRankSum=2.658;ClippingRankSum=0.000;DP=74;ExcessHet=3.0103;FS=1.936;MLEAC=1;MLEAF=0.500;MQ=41.97;MQRankSum=-0.973;QD=18.48;ReadPosRankSum=-0.163;SOR=1.053	GT:AD:DP:GQ:PL	0/1:37,37:74:99:1396,0,1372
chrVIII	517343	.	C	T	1119.77	PASS	AC=1;AF=0.500;AN=2;BaseQRankSum=-0.095;ClippingRankSum=0.000;DP=68;ExcessHet=3.0103;FS=18.100;MLEAC=1;MLEAF=0.500;MQ=41.97;MQRankSum=-1.031;QD=16.47;ReadPosRankSum=-1.718;SOR=1.839	GT:AD:DP:GQ:PL	0/1:36,32:68:99:1148,0,1315
chrIX	37351	.	C	T	1435.77	PASS	AC=1;AF=0.500;AN=2;BaseQRankSum=1.094;ClippingRankSum=0.000;DP=76;ExcessHet=3.0103;FS=7.762;MLEAC=1;MLEAF=0.500;MQ=42.00;MQRankSum=0.000;QD=18.89;ReadPosRankSum=-0.355;SOR=0.330	GT:AD:DP:GQ:PL	0/1:35,41:76:99:1464,0,1189
chrIX	54219	.	G	A	1526.77	PASS	AC=1;AF=0.500;AN=2;BaseQRankSum=0.030;ClippingRankSum=0.000;DP=94;ExcessHet=3.0103;FS=3.902;MLEAC=1;MLEAF=0.500;MQ=41.85;MQRankSum=0.940;QD=16.24;ReadPosRankSum=1.205;SOR=0.468	GT:AD:DP:GQ:PL	0/1:51,43:94:99:1555,0,1921
chrIX	99985	.	C	T	1420.77	PASS	AC=1;AF=0.500;AN=2;BaseQRankSum=2.103;ClippingRankSum=0.000;DP=73;ExcessHet=3.0103;FS=4.528;MLEAC=1;MLEAF=0.500;MQ=41.77;MQRankSum=1.503;QD=19.46;ReadPosRankSum=-1.182;SOR=0.937	GT:AD:DP:GQ:PL	0/1:35,38:73:99:1449,0,1243
chrIX	117990	.	G	A	1017.77	PASS	AC=1;AF=0.500;AN=2;BaseQRankSum=1.819;ClippingRankSum=0.000;DP=74;ExcessHet=3.0103;FS=3.251;MLEAC=1;MLEAF=0.500;MQ=42.00;MQRankSum=0.000;QD=13.75;ReadPosRankSum=-0.064;SOR=1.195	GT:AD:DP:GQ:PL	0/1:45,29:74:99:1046,0,1715
chrIX	132360	.	G	A	884.77	PASS	AC=1;AF=0.500;AN=2;BaseQRankSum=-0.775;ClippingRankSum=0.000;DP=61;ExcessHet=3.0103;FS=6.941;MLEAC=1;MLEAF=0.500;MQ=41.97;MQRankSum=0.895;QD=14.50;ReadPosRankSum=-1.361;SOR=0.808	GT:AD:DP:GQ:PL	0/1:35,26:61:99:913,0,1296
chrIX	217616	.	G	A	1811.77	PASS	AC=1;AF=0.500;AN=2;BaseQRankSum=1.705;ClippingRankSum=0.000;DP=85;ExcessHet=3.0103;FS=0.000;MLEAC=1;MLEAF=0.500;MQ=41.98;MQRankSum=-0.833;QD=21.31;ReadPosRankSum=-0.591;SOR=0.706	GT:AD:DP:GQ:PL	0/1:36,49:85:99:1840,0,1248
chrIX	224017	.	C	T	1424.77	PASS	AC=1;AF=0.500;AN=2;BaseQRankSum=-1.324;ClippingRankSum=0.000;DP=82;ExcessHet=3.0103;FS=9.170;MLEAC=1;MLEAF=0.500;MQ=41.83;MQRankSum=0.977;QD=17.38;ReadPosRankSum=0.596;SOR=0.891	GT:AD:DP:GQ:PL	0/1:43,39:82:99:1453,0,1591
chrIX	245560	.	G	A	1421.77	PASS	AC=1;AF=0.500;AN=2;BaseQRankSum=1.621;ClippingRankSum=0.000;DP=81;ExcessHet=3.0103;FS=2.988;MLEAC=1;MLEAF=0.500;MQ=41.98;MQRankSum=-1.013;QD=17.55;ReadPosRankSum=-0.408;SOR=0.427	GT:AD:DP:GQ:PL	0/1:42,39:81:99:1450,0,1563
chrIX	250813	.	G	A	1714.77	PASS	AC=1;AF=0.500;AN=2;BaseQRankSum=-1.191;ClippingRankSum=0.000;DP=78;ExcessHet=3.0103;FS=0.864;MLEAC=1;MLEAF=0.500;MQ=41.79;MQRankSum=0.297;QD=21.98;ReadPosRankSum=0.089;SOR=0.836	GT:AD:DP:GQ:PL	0/1:32,46:78:99:1743,0,1101
chrIX	270510	.	G	A	909.77	PASS	AC=1;AF=0.500;AN=2;BaseQRankSum=-0.848;ClippingRankSum=0.000;DP=60;ExcessHet=3.0103;FS=2.156;MLEAC=1;MLEAF=0.500;MQ=42.00;MQRankSum=0.000;QD=15.16;ReadPosRankSum=-0.142;SOR=1.022	GT:AD:DP:GQ:PL	0/1:34,26:60:99:938,0,1316
chrIX	289013	.	G	A	1186.77	PASS	AC=1;AF=0.500;AN=2;BaseQRankSum=1.481;ClippingRankSum=0.000;DP=67;ExcessHet=3.0103;FS=0.924;MLEAC=1;MLEAF=0.500;MQ=42.00;MQRankSum=0.000;QD=17.71;ReadPosRankSum=-1.659;SOR=0.880	GT:AD:DP:GQ:PL	0/1:34,33:67:99:1215,0,1247
chrIX	300841	.	G	A	1435.77	PASS	AC=1;AF=0.500;AN=2;BaseQRankSum=0.318;ClippingRankSum=0.000;DP=69;ExcessHet=3.0103;FS=0.907;MLEAC=1;MLEAF=0.500;MQ=42.00;MQRankSum=0.000;QD=20.81;ReadPosRankSum=0.592;SOR=0.843	GT:AD:DP:GQ:PL	0/1:31,38:69:99:1464,0,1142
chrIX	303550	.	G	A	1490.77	PASS	AC=1;AF=0.500;AN=2;BaseQRankSum=0.728;ClippingRankSum=0.000;DP=73;ExcessHet=3.0103;FS=2.058;MLEAC=1;MLEAF=0.500;MQ=41.80;MQRankSum=-0.881;QD=20.42;ReadPosRankSum=-0.160;SOR=0.441	GT:AD:DP:GQ:PL	0/1:33,40:73:99:1519,0,1229
chrIX	316773	.	C	T	1920.77	PASS	AC=1;AF=0.500;AN=2;BaseQRankSum=1.077;ClippingRankSum=0.000;DP=93;ExcessHet=3.0103;FS=3.858;MLEAC=1;MLEAF=0.500;MQ=41.98;MQRankSum=-0.886;QD=20.65;ReadPosRankSum=0.466;SOR=1.094	GT:AD:DP:GQ:PL	0/1:42,51:93:99:1949,0,1520
chrX	31823	.	C	T	1045.77	PASS	AC=1;AF=0.500;AN=2;BaseQRankSum=0.306;ClippingRankSum=0.000;DP=67;ExcessHet=3.0103;FS=0.929;MLEAC=1;MLEAF=0.500;MQ=42.00;MQRankSum=0.000;QD=15.61;ReadPosRankSum=0.584;SOR=0.892	GT:AD:DP:GQ:PL	0/1:36,31:67:99:1074,0,1324
chrX	50150	.	C	T	1472.77	PASS	AC=1;AF=0.500;AN=2;BaseQRankSum=0.215;ClippingRankSum=0.000;DP=78;ExcessHet=3.0103;FS=0.000;MLEAC=1;MLEAF=0.500;MQ=41.81;MQRankSum=1.052;QD=18.88;ReadPosRankSum=-0.155;SOR=0.668	GT:AD:DP:GQ:PL	0/1:38,40:78:99:1501,0,1395
chrX	73843	.	C	T	1354.77	PASS	AC=1;AF=0.500;AN=2;BaseQRankSum=0.732;ClippingRankSum=0.000;DP=80;ExcessHet=3.0103;FS=5.631;MLEAC=1;MLEAF=0.500;MQ=42.00;MQRankSum=0.000;QD=16.93;ReadPosRankSum=0.810;SOR=1.011	GT:AD:DP:GQ:PL	0/1:41,39:80:99:1383,0,1484
chrX	114142	.	C	T	1554.77	PASS	AC=1;AF=0.500;AN=2;BaseQRankSum=-0.273;ClippingRankSum=0.000;DP=84;ExcessHet=3.0103;FS=2.966;MLEAC=1;MLEAF=0.500;MQ=42.00;MQRankSum=0.000;QD=18.51;ReadPosRankSum=-0.912;SOR=1.140	GT:AD:DP:GQ:PL	0/1:42,42:84:99:1583,0,1582
chrX	120599	.	C	T	1233.77	PASS	AC=1;AF=0.500;AN=2;BaseQRankSum=0.540;ClippingRankSum=0.000;DP=68;ExcessHet=3.0103;FS=8.469;MLEAC=1;MLEAF=0.500;MQ=40.32;MQRankSum=0.967;QD=18.14;ReadPosRankSum=-1.042;SOR=1.415	GT:AD:DP:GQ:PL	0/1:33,35:68:99:1262,0,1136
chrX	159730	.	C	T	1162.77	PASS	AC=1;AF=0.500;AN=2;BaseQRankSum=0.165;ClippingRankSum=0.000;DP=70;ExcessHet=3.0103;FS=1.953;MLEAC=1;MLEAF=0.500;MQ=41.94;MQRankSum=-1.488;QD=16.61;ReadPosRankSum=-1.619;SOR=0.957	GT:AD:DP:GQ:PL	0/1:37,33:70:99:1191,0,1391
chrX	173080	.	G	A	1658.77	PASS	AC=1;AF=0.500;AN=2;BaseQRankSum=-0.967;ClippingRankSum=0.000;DP=93;ExcessHet=3.0103;FS=2.713;MLEAC=1;MLEAF=0.500;MQ=42.00;MQRankSum=0.000;QD=17.84;ReadPosRankSum=-0.771;SOR=0.946	GT:AD:DP:GQ:PL	0/1:47,46:93:99:1687,0,1749
chrX	178107	.	G	A	1456.77	PASS	AC=1;AF=0.500;AN=2;BaseQRankSum=3.515;ClippingRankSum=0.000;DP=77;ExcessHet=3.0103;FS=0.857;MLEAC=1;MLEAF=0.500;MQ=41.58;MQRankSum=1.086;QD=18.92;ReadPosRankSum=-2.519;SOR=0.653	GT:AD:DP:GQ:PL	0/1:38,39:77:99:1485,0,1357
chrX	181163	.	C	T	1099.77	PASS	AC=1;AF=0.500;AN=2;BaseQRankSum=-1.808;ClippingRankSum=0.000;DP=59;ExcessHet=3.0103;FS=0.989;MLEAC=1;MLEAF=0.500;MQ=42.00;MQRankSum=0.000;QD=18.64;ReadPosRankSum=-0.204;SOR=0.880	GT:AD:DP:GQ:PL	0/1:28,31:59:99:1128,0,1012
chrX	181474	.	C	T	1135.77	PASS	AC=1;AF=0.500;AN=2;BaseQRankSum=0.821;ClippingRankSum=0.000;DP=61;ExcessHet=3.0103;FS=2.178;MLEAC=1;MLEAF=0.500;MQ=41.76;MQRankSum=-0.919;QD=18.62;ReadPosRankSum=-1.211;SOR=0.409	GT:AD:DP:GQ:PL	0/1:29,32:61:99:1164,0,1081
chrX	189380	.	C	T	1356.77	PASS	AC=1;AF=0.500;AN=2;BaseQRankSum=0.985;ClippingRankSum=0.000;DP=83;ExcessHet=3.0103;FS=0.854;MLEAC=1;MLEAF=0.500;MQ=41.83;MQRankSum=-1.038;QD=16.35;ReadPosRankSum=-2.073;SOR=0.522	GT:AD:DP:GQ:PL	0/1:44,39:83:99:1385,0,1638
chrX	208872	.	C	T	997.77	PASS	AC=1;AF=0.500;AN=2;BaseQRankSum=0.366;ClippingRankSum=0.000;DP=62;ExcessHet=3.0103;FS=0.948;MLEAC=1;MLEAF=0.500;MQ=41.97;MQRankSum=0.940;QD=16.09;ReadPosRankSum=-1.386;SOR=0.836	GT:AD:DP:GQ:PL	0/1:34,28:62:99:1026,0,1266
chrX	217358	.	G	A	1244.77	PASS	AC=1;AF=0.500;AN=2;BaseQRankSum=0.190;ClippingRankSum=0.000;DP=64;ExcessHet=3.0103;FS=2.100;MLEAC=1;MLEAF=0.500;MQ=41.77;MQRankSum=-0.908;QD=19.45;ReadPosRankSum=-0.375;SOR=0.851	GT:AD:DP:GQ:PL	0/1:30,34:64:99:1273,0,1084
chrX	219977	.	C	T	1030.77	PASS	AC=1;AF=0.500;AN=2;BaseQRankSum=-1.090;ClippingRankSum=0.000;DP=72;ExcessHet=3.0103;FS=0.000;MLEAC=1;MLEAF=0.500;MQ=41.80;MQRankSum=-1.122;QD=14.32;ReadPosRankSum=-0.635;SOR=0.767	GT:AD:DP:GQ:PL	0/1:41,31:72:99:1059,0,1510
chrX	233931	.	C	T	1031.77	PASS	AC=1;AF=0.500;AN=2;BaseQRankSum=0.043;ClippingRankSum=0.000;DP=68;ExcessHet=3.0103;FS=0.935;MLEAC=1;MLEAF=0.500;MQ=42.00;MQRankSum=0.000;QD=15.17;ReadPosRankSum=-0.799;SOR=0.888	GT:AD:DP:GQ:PL	0/1:39,29:68:99:1060,0,1500
chrX	239338	.	C	T	1110.77	PASS	AC=1;AF=0.500;AN=2;BaseQRankSum=0.285;ClippingRankSum=0.000;DP=69;ExcessHet=3.0103;FS=0.925;MLEAC=1;MLEAF=0.500;MQ=41.79;MQRankSum=0.932;QD=16.10;ReadPosRankSum=0.098;SOR=0.919	GT:AD:DP:GQ:PL	0/1:38,31:69:99:1139,0,1391
chrX	265749	.	C	T	1642.77	PASS	AC=1;AF=0.500;AN=2;BaseQRankSum=0.276;ClippingRankSum=0.000;DP=72;ExcessHet=3.0103;FS=0.897;MLEAC=1;MLEAF=0.500;MQ=42.00;MQRankSum=0.000;QD=22.82;ReadPosRankSum=0.726;SOR=0.820	GT:AD:DP:GQ:PL	0/1:29,43:72:99:1671,0,1051
chrX	407452	.	C	T	1408.77	PASS	AC=1;AF=0.500;AN=2;BaseQRankSum=1.169;ClippingRankSum=0.000;DP=80;ExcessHet=3.0103;FS=0.000;MLEAC=1;MLEAF=0.500;MQ=41.98;MQRankSum=1.000;QD=17.61;ReadPosRankSum=-1.116;SOR=0.710	GT:AD:DP:GQ:PL	0/1:41,39:80:99:1437,0,1531
chrX	410639	.	C	T	1314.77	PASS	AC=1;AF=0.500;AN=2;BaseQRankSum=0.596;ClippingRankSum=0.000;DP=68;ExcessHet=3.0103;FS=0.000;MLEAC=1;MLEAF=0.500;MQ=41.94;MQRankSum=0.105;QD=19.33;ReadPosRankSum=1.187;SOR=0.804	GT:AD:DP:GQ:PL	0/1:32,36:68:99:1343,0,1152
chrX	424443	.	C	T	1230.77	PASS	AC=1;AF=0.500;AN=2;BaseQRankSum=0.302;ClippingRankSum=0.000;DP=63;ExcessHet=3.0103;FS=0.961;MLEAC=1;MLEAF=0.500;MQ=41.77;MQRankSum=1.518;QD=19.54;ReadPosRankSum=-0.203;SOR=0.518	GT:AD:DP:GQ:PL	0/1:30,33:63:99:1259,0,1102
chrX	432074	.	C	T	1290.77	PASS	AC=1;AF=0.500;AN=2;BaseQRankSum=-0.087;ClippingRankSum=0.000;DP=70;ExcessHet=3.0103;FS=6.257;MLEAC=1;MLEAF=0.500;MQ=41.59;MQRankSum=1.405;QD=18.44;ReadPosRankSum=-0.136;SOR=1.418	GT:AD:DP:GQ:PL	0/1:36,34:70:99:1319,0,2788
chrX	432075	.	C	T	1290.77	PASS	AC=1;AF=0.500;AN=2;BaseQRankSum=2.314;ClippingRankSum=0.000;DP=70;ExcessHet=3.0103;FS=6.257;MLEAC=1;MLEAF=0.500;MQ=41.59;MQRankSum=1.405;QD=18.44;ReadPosRankSum=0.355;SOR=1.418	GT:AD:DP:GQ:PL	0/1:36,34:70:99:1319,0,2788
chrX	436052	.	C	T	1546.77	PASS	AC=1;AF=0.500;AN=2;BaseQRankSum=-0.476;ClippingRankSum=0.000;DP=84;ExcessHet=3.0103;FS=5.612;MLEAC=1;MLEAF=0.500;MQ=41.82;MQRankSum=1.024;QD=18.41;ReadPosRankSum=0.683;SOR=0.652	GT:AD:DP:GQ:PL	0/1:42,42:84:99:1575,0,1561
chrX	460457	.	C	T	922.77	PASS	AC=1;AF=0.500;AN=2;BaseQRankSum=1.267;ClippingRankSum=0.000;DP=62;ExcessHet=3.0103;FS=0.000;MLEAC=1;MLEAF=0.500;MQ=42.00;MQRankSum=0.000;QD=14.88;ReadPosRankSum=-1.423;SOR=0.772	GT:AD:DP:GQ:PL	0/1:36,26:62:99:951,0,1353
chrX	521617	.	G	A	1554.77	PASS	AC=1;AF=0.500;AN=2;BaseQRankSum=0.511;ClippingRankSum=0.000;DP=86;ExcessHet=3.0103;FS=2.862;MLEAC=1;MLEAF=0.500;MQ=41.81;MQRankSum=-0.066;QD=18.08;ReadPosRankSum=-0.177;SOR=0.681	GT:AD:DP:GQ:PL	0/1:45,41:86:99:1583,0,1804
chrX	521618	.	G	A	1554.77	PASS	AC=1;AF=0.500;AN=2;BaseQRankSum=0.340;ClippingRankSum=0.000;DP=86;ExcessHet=3.0103;FS=2.862;MLEAC=1;MLEAF=0.500;MQ=41.81;MQRankSum=-0.066;QD=18.08;ReadPosRankSum=-0.235;SOR=0.681	GT:AD:DP:GQ:PL	0/1:45,41:86:99:1583,0,1804
chrX	521621	.	C	T	1545.77	PASS	AC=1;AF=0.500;AN=2;BaseQRankSum=-0.669;ClippingRankSum=0.000;DP=85;ExcessHet=3.0103;FS=2.858;MLEAC=1;MLEAF=0.500;MQ=41.80;MQRankSum=0.050;QD=18.19;ReadPosRankSum=0.478;SOR=0.874	GT:AD:DP:GQ:PL	0/1:42,43:85:99:1574,0,1614
chrX	532287	.	C	T	1241.77	PASS	AC=1;AF=0.500;AN=2;BaseQRankSum=1.517;ClippingRankSum=0.000;DP=72;ExcessHet=3.0103;FS=0.891;MLEAC=1;MLEAF=0.500;MQ=42.00;MQRankSum=0.000;QD=17.25;ReadPosRankSum=-0.702;SOR=0.838	GT:AD:DP:GQ:PL	0/1:38,34:72:99:1270,0,1437
chrX	572306	.	C	T	640.77	PASS	AC=1;AF=0.500;AN=2;BaseQRankSum=-0.437;ClippingRankSum=0.000;DP=63;ExcessHet=3.0103;FS=3.642;MLEAC=1;MLEAF=0.500;MQ=42.00;MQRankSum=0.000;QD=10.17;ReadPosRankSum=0.389;SOR=1.099	GT:AD:DP:GQ:PL	0/1:43,20:63:99:669,0,1624
chrX	620558	.	C	T	1138.77	PASS	AC=1;AF=0.500;AN=2;BaseQRankSum=-0.426;ClippingRankSum=0.000;DP=59;ExcessHet=3.0103;FS=3.586;MLEAC=1;MLEAF=0.500;MQ=41.93;MQRankSum=-1.427;QD=19.30;ReadPosRankSum=-0.949;SOR=0.474	GT:AD:DP:GQ:PL	0/1:30,29:59:99:1167,0,1463
chrX	620559	.	C	T	1138.77	PASS	AC=1;AF=0.500;AN=2;BaseQRankSum=0.663;ClippingRankSum=0.000;DP=59;ExcessHet=3.0103;FS=3.586;MLEAC=1;MLEAF=0.500;MQ=41.93;MQRankSum=-1.427;QD=19.30;ReadPosRankSum=-1.176;SOR=0.474	GT:AD:DP:GQ:PL	0/1:30,29:59:99:1167,0,1463
chrX	620560	.	C	T	1138.77	PASS	AC=1;AF=0.500;AN=2;BaseQRankSum=-0.577;ClippingRankSum=0.000;DP=59;ExcessHet=3.0103;FS=3.586;MLEAC=1;MLEAF=0.500;MQ=41.93;MQRankSum=-1.378;QD=19.30;ReadPosRankSum=-1.590;SOR=0.591	GT:AD:DP:GQ:PL	0/1:29,30:59:99:1167,0,1463
chrX	640133	.	C	T	815.77	PASS	AC=1;AF=0.500;AN=2;BaseQRankSum=1.300;ClippingRankSum=0.000;DP=52;ExcessHet=3.0103;FS=1.077;MLEAC=1;MLEAF=0.500;MQ=42.00;MQRankSum=0.000;QD=15.69;ReadPosRankSum=-1.347;SOR=0.616	GT:AD:DP:GQ:PL	0/1:29,23:52:99:844,0,1064
chrX	640316	.	C	T	1250.77	PASS	AC=1;AF=0.500;AN=2;BaseQRankSum=-0.379;ClippingRankSum=0.000;DP=75;ExcessHet=3.0103;FS=4.468;MLEAC=1;MLEAF=0.500;MQ=41.81;MQRankSum=0.962;QD=16.68;ReadPosRankSum=-2.269;SOR=0.878	GT:AD:DP:GQ:PL	0/1:40,35:75:99:1279,0,1444
chrX	682892	.	G	A	1446.77	PASS	AC=1;AF=0.500;AN=2;BaseQRankSum=0.572;ClippingRankSum=0.000;DP=70;ExcessHet=3.0103;FS=2.003;MLEAC=1;MLEAF=0.500;MQ=42.00;MQRankSum=0.000;QD=20.67;ReadPosRankSum=-0.652;SOR=1.017	GT:AD:DP:GQ:PL	0/1:31,39:70:99:1475,0,1151
chrXI	74676	.	C	T	1233.77	PASS	AC=1;AF=0.500;AN=2;BaseQRankSum=0.897;ClippingRankSum=0.000;DP=68;ExcessHet=3.0103;FS=3.371;MLEAC=1;MLEAF=0.500;MQ=41.82;MQRankSum=-0.971;QD=18.14;ReadPosRankSum=0.472;SOR=0.336	GT:AD:DP:GQ:PL	0/1:34,34:68:99:1262,0,1243
chrXI	92772	.	C	T	1943.77	PASS	AC=1;AF=0.500;AN=2;BaseQRankSum=0.385;ClippingRankSum=0.000;DP=102;ExcessHet=3.0103;FS=3.697;MLEAC=1;MLEAF=0.500;MQ=41.86;MQRankSum=-0.942;QD=19.06;ReadPosRankSum=3.199;SOR=1.051	GT:AD:DP:GQ:PL	0/1:49,53:102:99:1972,0,1785
chrXI	110803	.	C	T	1577.77	PASS	AC=1;AF=0.500;AN=2;BaseQRankSum=-0.125;ClippingRankSum=0.000;DP=87;ExcessHet=3.0103;FS=4.113;MLEAC=1;MLEAF=0.500;MQ=41.83;MQRankSum=-0.989;QD=18.14;ReadPosRankSum=-0.939;SOR=0.371	GT:AD:DP:GQ:PL	0/1:44,43:87:99:1606,0,1654
chrXI	144993	.	C	T	797.77	PASS	AC=1;AF=0.500;AN=2;BaseQRankSum=-0.590;ClippingRankSum=0.000;DP=54;ExcessHet=3.0103;FS=2.346;MLEAC=1;MLEAF=0.500;MQ=40.99;MQRankSum=-0.269;QD=14.77;ReadPosRankSum=-1.057;SOR=0.540	GT:AD:DP:GQ:PL	0/1:31,23:54:99:826,0,1140
chrXI	151492	.	C	T	1185.77	PASS	AC=1;AF=0.500;AN=2;BaseQRankSum=0.005;ClippingRankSum=0.000;DP=80;ExcessHet=3.0103;FS=0.000;MLEAC=1;MLEAF=0.500;MQ=41.98;MQRankSum=-1.138;QD=14.82;ReadPosRankSum=0.971;SOR=0.721	GT:AD:DP:GQ:PL	0/1:46,34:80:99:1214,0,1720
chrXI	158831	.	G	A	1081.77	PASS	AC=1;AF=0.500;AN=2;BaseQRankSum=0.008;ClippingRankSum=0.000;DP=68;ExcessHet=3.0103;FS=0.000;MLEAC=1;MLEAF=0.500;MQ=41.76;MQRankSum=1.287;QD=15.91;ReadPosRankSum=-0.233;SOR=0.643	GT:AD:DP:GQ:PL	0/1:38,30:68:99:1110,0,1416
chrXI	165102	.	C	T	608.77	PASS	AC=1;AF=0.500;AN=2;BaseQRankSum=-0.200;ClippingRankSum=0.000;DP=61;ExcessHet=3.0103;FS=1.065;MLEAC=1;MLEAF=0.500;MQ=42.00;MQRankSum=0.000;QD=9.98;ReadPosRankSum=-0.998;SOR=0.644	GT:AD:DP:GQ:PL	0/1:42,19:61:99:637,0,1615
chrXI	166776	.	C	T	1411.77	PASS	AC=1;AF=0.500;AN=2;BaseQRankSum=-1.264;ClippingRankSum=0.000;DP=68;ExcessHet=3.0103;FS=8.428;MLEAC=1;MLEAF=0.500;MQ=41.78;MQRankSum=-0.807;QD=20.76;ReadPosRankSum=0.069;SOR=1.388	GT:AD:DP:GQ:PL	0/1:28,40:68:99:1440,0,1017
chrXI	179427	.	C	T	1284.77	PASS	AC=1;AF=0.500;AN=2;BaseQRankSum=-1.601;ClippingRankSum=0.000;DP=76;ExcessHet=3.0103;FS=5.824;MLEAC=1;MLEAF=0.500;MQ=41.79;MQRankSum=-0.075;QD=16.90;ReadPosRankSum=0.351;SOR=0.945	GT:AD:DP:GQ:PL	0/1:40,36:76:99:1313,0,1522
chrXI	201445	.	C	T	1002.77	PASS	AC=1;AF=0.500;AN=2;BaseQRankSum=0.074;ClippingRankSum=0.000;DP=69;ExcessHet=3.0103;FS=0.000;MLEAC=1;MLEAF=0.500;MQ=41.79;MQRankSum=-1.145;QD=14.53;ReadPosRankSum=-0.770;SOR=0.668	GT:AD:DP:GQ:PL	0/1:40,29:69:99:1031,0,1477
chrXI	224804	.	C	T	1352.77	PASS	AC=1;AF=0.500;AN=2;BaseQRankSum=0.152;ClippingRankSum=0.000;DP=70;ExcessHet=3.0103;FS=12.158;MLEAC=1;MLEAF=0.500;MQ=42.00;MQRankSum=0.000;QD=19.33;ReadPosRankSum=-0.470;SOR=0.882	GT:AD:DP:GQ:PL	0/1:33,37:70:99:1381,0,1210
chrXI	226424	.	C	T	1285.77	PASS	AC=1;AF=0.500;AN=2;BaseQRankSum=0.114;ClippingRankSum=0.000;DP=70;ExcessHet=3.0103;FS=0.000;MLEAC=1;MLEAF=0.500;MQ=42.00;MQRankSum=0.000;QD=18.37;ReadPosRankSum=0.840;SOR=0.583	GT:AD:DP:GQ:PL	0/1:35,35:70:99:1314,0,1292
chrXI	231020	.	G	A	1300.77	PASS	AC=1;AF=0.500;AN=2;BaseQRankSum=1.218;ClippingRankSum=0.000;DP=70;ExcessHet=3.0103;FS=2.010;MLEAC=1;MLEAF=0.500;MQ=42.00;MQRankSum=0.000;QD=18.58;ReadPosRankSum=-0.894;SOR=1.059	GT:AD:DP:GQ:PL	0/1:34,36:70:99:1329,0,1209
chrXI	231922	.	C	T	1437.77	PASS	AC=1;AF=0.500;AN=2;BaseQRankSum=-1.096;ClippingRankSum=0.000;DP=87;ExcessHet=3.0103;FS=8.800;MLEAC=1;MLEAF=0.500;MQ=42.00;MQRankSum=0.000;QD=16.53;ReadPosRankSum=-0.203;SOR=1.195	GT:AD:DP:GQ:PL	0/1:47,40:87:99:1466,0,1749
chrXI	256537	.	G	A	733.77	PASS	AC=1;AF=0.500;AN=2;BaseQRankSum=1.486;ClippingRankSum=0.000;DP=68;ExcessHet=3.0103;FS=11.495;MLEAC=1;MLEAF=0.500;MQ=42.00;MQRankSum=0.000;QD=10.79;ReadPosRankSum=-0.233;SOR=0.816	GT:AD:DP:GQ:PL	0/1:46,22:68:99:762,0,1789
chrXI	277899	.	G	A	1110.77	PASS	AC=1;AF=0.500;AN=2;BaseQRankSum=1.206;ClippingRankSum=0.000;DP=74;ExcessHet=3.0103;FS=0.894;MLEAC=1;MLEAF=0.500;MQ=41.95;MQRankSum=1.229;QD=15.01;ReadPosRankSum=1.150;SOR=0.639	GT:AD:DP:GQ:PL	0/1:43,31:74:99:1139,0,1633
chrXI	277947	.	G	A	1433.77	PASS	AC=1;AF=0.500;AN=2;BaseQRankSum=2.151;ClippingRankSum=0.000;DP=83;ExcessHet=3.0103;FS=7.209;MLEAC=1;MLEAF=0.500;MQ=41.78;MQRankSum=0.466;QD=17.27;ReadPosRankSum=0.469;SOR=0.369	GT:AD:DP:GQ:PL	0/1:44,39:83:99:1462,0,1651
chrXI	278470	.	C	T	755.77	PASS	AC=1;AF=0.500;AN=2;BaseQRankSum=-1.239;ClippingRankSum=0.000;DP=48;ExcessHet=3.0103;FS=1.129;MLEAC=1;MLEAF=0.500;MQ=42.00;MQRankSum=0.000;QD=15.75;ReadPosRankSum=0.771;SOR=0.941	GT:AD:DP:GQ:PL	0/1:26,22:48:99:784,0,954
chrXI	308572	.	C	T	1134.77	PASS	AC=1;AF=0.500;AN=2;BaseQRankSum=0.801;ClippingRankSum=0.000;DP=65;ExcessHet=3.0103;FS=0.000;MLEAC=1;MLEAF=0.500;MQ=42.00;MQRankSum=0.000;QD=17.46;ReadPosRankSum=-1.595;SOR=0.756	GT:AD:DP:GQ:PL	0/1:34,31:65:99:1163,0,1236
chrXI	313500	.	G	A	1387.77	PASS	AC=1;AF=0.500;AN=2;BaseQRankSum=1.329;ClippingRankSum=0.000;DP=79;ExcessHet=3.0103;FS=0.000;MLEAC=1;MLEAF=0.500;MQ=41.79;MQRankSum=-0.018;QD=17.57;ReadPosRankSum=0.579;SOR=0.743	GT:AD:DP:GQ:PL	0/1:40,39:79:99:1416,0,1459
chrXI	321389	.	G	A	838.77	PASS	AC=1;AF=0.500;AN=2;BaseQRankSum=-1.132;ClippingRankSum=0.000;DP=61;ExcessHet=3.0103;FS=0.988;MLEAC=1;MLEAF=0.500;MQ=42.00;MQRankSum=0.000;QD=13.75;ReadPosRankSum=0.000;SOR=0.861	GT:AD:DP:GQ:PL	0/1:37,24:61:99:867,0,1432
chrXI	322505	.	G	A	863.77	PASS	AC=1;AF=0.500;AN=2;BaseQRankSum=0.621;ClippingRankSum=0.000;DP=62;ExcessHet=3.0103;FS=3.561;MLEAC=1;MLEAF=0.500;MQ=41.97;MQRankSum=-1.184;QD=13.93;ReadPosRankSum=0.361;SOR=0.497	GT:AD:DP:GQ:PL	0/1:37,25:62:99:892,0,1404
chrXI	362812	.	C	T	1449.77	PASS	AC=1;AF=0.500;AN=2;BaseQRankSum=-0.301;ClippingRankSum=0.000;DP=72;ExcessHet=3.0103;FS=0.000;MLEAC=1;MLEAF=0.500;MQ=42.00;MQRankSum=0.000;QD=20.14;ReadPosRankSum=0.316;SOR=0.769	GT:AD:DP:GQ:PL	0/1:33,39:72:99:1478,0,1215
chrXI	365448	.	C	T	1098.77	PASS	AC=1;AF=0.500;AN=2;BaseQRankSum=1.127;ClippingRankSum=0.000;DP=74;ExcessHet=3.0103;FS=6.191;MLEAC=1;MLEAF=0.500;MQ=42.00;MQRankSum=0.000;QD=14.85;ReadPosRankSum=-1.259;SOR=1.402	GT:AD:DP:GQ:PL	0/1:43,31:74:99:1127,0,1605
chrXI	431927	.	C	T	1145.77	PASS	AC=1;AF=0.500;AN=2;BaseQRankSum=1.637;ClippingRankSum=0.000;DP=77;ExcessHet=3.0103;FS=6.100;MLEAC=1;MLEAF=0.500;MQ=41.94;MQRankSum=0.892;QD=14.88;ReadPosRankSum=-0.403;SOR=0.382	GT:AD:DP:GQ:PL	0/1:44,33:77:99:1174,0,1596
chrXI	442283	.	C	T	1146.77	PASS	AC=1;AF=0.500;AN=2;BaseQRankSum=-0.541;ClippingRankSum=0.000;DP=75;ExcessHet=3.0103;FS=4.448;MLEAC=1;MLEAF=0.500;MQ=42.00;MQRankSum=0.000;QD=15.29;ReadPosRankSum=1.338;SOR=0.588	GT:AD:DP:GQ:PL	0/1:43,32:75:99:1175,0,1653
chrXI	448374	.	C	T	1639.77	PASS	AC=1;AF=0.500;AN=2;BaseQRankSum=1.231;ClippingRankSum=0.000;DP=88;ExcessHet=3.0103;FS=4.113;MLEAC=1;MLEAF=0.500;MQ=41.83;MQRankSum=-0.977;QD=18.63;ReadPosRankSum=1.716;SOR=1.237	GT:AD:DP:GQ:PL	0/1:44,44:88:99:1668,0,1665
chrXI	483341	.	G	A	1550.77	PASS	AC=1;AF=0.500;AN=2;BaseQRankSum=2.761;ClippingRankSum=0.000;DP=69;ExcessHet=3.0103;FS=6.427;MLEAC=1;MLEAF=0.500;MQ=41.76;MQRankSum=0.315;QD=22.47;ReadPosRankSum=-0.066;SOR=0.360	GT:AD:DP:GQ:PL	0/1:28,41:69:99:1579,0,978
chrXI	499844	.	G	A	1680.77	PASS	AC=1;AF=0.500;AN=2;BaseQRankSum=-0.592;ClippingRankSum=0.000;DP=86;ExcessHet=3.0103;FS=0.815;MLEAC=1;MLEAF=0.500;MQ=41.81;MQRankSum=0.133;QD=19.54;ReadPosRankSum=-0.586;SOR=0.874	GT:AD:DP:GQ:PL	0/1:40,46:86:99:1709,0,1467
chrXI	519276	.	C	T	1341.77	PASS	AC=1;AF=0.500;AN=2;BaseQRankSum=2.264;ClippingRankSum=0.000;DP=65;ExcessHet=3.0103;FS=6.789;MLEAC=1;MLEAF=0.500;MQ=42.00;MQRankSum=0.000;QD=20.64;ReadPosRankSum=0.273;SOR=0.430	GT:AD:DP:GQ:PL	0/1:29,36:65:99:1370,0,964
chrXI	520897	.	G	A	1640.77	PASS	AC=1;AF=0.500;AN=2;BaseQRankSum=0.532;ClippingRankSum=0.000;DP=86;ExcessHet=3.0103;FS=0.000;MLEAC=1;MLEAF=0.500;MQ=42.00;MQRankSum=0.000;QD=19.08;ReadPosRankSum=-0.038;SOR=0.739	GT:AD:DP:GQ:PL	0/1:41,45:86:99:1669,0,1504
chrXI	525050	.	G	A	1271.77	PASS	AC=1;AF=0.500;AN=2;BaseQRankSum=0.790;ClippingRankSum=0.000;DP=68;ExcessHet=3.0103;FS=4.886;MLEAC=1;MLEAF=0.500;MQ=41.79;MQRankSum=-0.942;QD=18.70;ReadPosRankSum=-0.309;SOR=1.396	GT:AD:DP:GQ:PL	0/1:33,35:68:99:1300,0,1214
chrXI	530669	.	C	T	1438.77	PASS	AC=1;AF=0.500;AN=2;BaseQRankSum=1.376;ClippingRankSum=0.000;DP=77;ExcessHet=3.0103;FS=1.912;MLEAC=1;MLEAF=0.500;MQ=41.97;MQRankSum=1.039;QD=18.69;ReadPosRankSum=-0.379;SOR=0.971	GT:AD:DP:GQ:PL	0/1:38,39:77:99:1467,0,1399
chrXI	581951	.	G	A	1213.77	PASS	AC=1;AF=0.500;AN=2;BaseQRankSum=0.234;ClippingRankSum=0.000;DP=74;ExcessHet=3.0103;FS=4.494;MLEAC=1;MLEAF=0.500;MQ=41.80;MQRankSum=1.000;QD=16.40;ReadPosRankSum=0.411;SOR=1.225	GT:AD:DP:GQ:PL	0/1:38,36:74:99:1242,0,1278
chrXII	39272	.	G	A	1340.77	PASS	AC=1;AF=0.500;AN=2;BaseQRankSum=1.290;ClippingRankSum=0.000;DP=75;ExcessHet=3.0103;FS=7.743;MLEAC=1;MLEAF=0.500;MQ=41.80;MQRankSum=-0.987;QD=17.88;ReadPosRankSum=-1.412;SOR=0.751	GT:AD:DP:GQ:PL	0/1:38,37:75:99:1369,0,1394
chrXII	39622	.	G	A	954.77	PASS	AC=1;AF=0.500;AN=2;BaseQRankSum=-0.442;ClippingRankSum=0.000;DP=77;ExcessHet=3.0103;FS=3.181;MLEAC=1;MLEAF=0.500;MQ=42.00;MQRankSum=0.000;QD=12.40;ReadPosRankSum=1.015;SOR=0.399	GT:AD:DP:GQ:PL	0/1:49,28:77:99:983,0,1894
chrXII	73565	.	C	T	1555.77	PASS	AC=1;AF=0.500;AN=2;BaseQRankSum=-0.307;ClippingRankSum=0.000;DP=81;ExcessHet=3.0103;FS=0.836;MLEAC=1;MLEAF=0.500;MQ=41.83;MQRankSum=1.062;QD=19.21;ReadPosRankSum=1.669;SOR=0.557	GT:AD:DP:GQ:PL	0/1:39,42:81:99:1584,0,1406
chrXII	88812	.	C	T	1296.77	PASS	AC=1;AF=0.500;AN=2;BaseQRankSum=1.575;ClippingRankSum=0.000;DP=71;ExcessHet=3.0103;FS=0.908;MLEAC=1;MLEAF=0.500;MQ=42.00;MQRankSum=0.000;QD=18.26;ReadPosRankSum=0.834;SOR=0.879	GT:AD:DP:GQ:PL	0/1:36,35:71:99:1325,0,1278
chrXII	89022	.	C	T	1401.77	PASS	AC=1;AF=0.500;AN=2;BaseQRankSum=-0.586;ClippingRankSum=0.000;DP=81;ExcessHet=3.0103;FS=2.944;MLEAC=1;MLEAF=0.500;MQ=41.82;MQRankSum=-1.013;QD=17.31;ReadPosRankSum=0.595;SOR=0.711	GT:AD:DP:GQ:PL	0/1:42,39:81:99:1430,0,1486
chrXII	107702	.	G	A	1172.77	PASS	AC=1;AF=0.500;AN=2;BaseQRankSum=-1.873;ClippingRankSum=0.000;DP=79;ExcessHet=3.0103;FS=7.867;MLEAC=1;MLEAF=0.500;MQ=41.81;MQRankSum=-1.125;QD=14.85;ReadPosRankSum=0.429;SOR=1.609	GT:AD:DP:GQ:PL	0/1:45,34:79:99:1201,0,1697
chrXII	182304	.	G	A	1085.77	PASS	AC=1;AF=0.500;AN=2;BaseQRankSum=0.151;ClippingRankSum=0.000;DP=67;ExcessHet=3.0103;FS=4.902;MLEAC=1;MLEAF=0.500;MQ=41.78;MQRankSum=0.930;QD=16.21;ReadPosRankSum=0.283;SOR=1.303	GT:AD:DP:GQ:PL	0/1:37,30:67:99:1114,0,1338
chrXII	289339	.	G	A	1262.77	PASS	AC=1;AF=0.500;AN=2;BaseQRankSum=2.660;ClippingRankSum=0.000;DP=63;ExcessHet=3.0103;FS=0.000;MLEAC=1;MLEAF=0.500;MQ=42.18;MQRankSum=-1.051;QD=20.04;ReadPosRankSum=0.421;SOR=0.828	GT:AD:DP:GQ:PL	0/1:29,34:63:99:1291,0,845
chrXII	289491	.	G	A	1342.77	PASS	AC=1;AF=0.500;AN=2;BaseQRankSum=1.114;ClippingRankSum=0.000;DP=73;ExcessHet=3.0103;FS=3.148;MLEAC=1;MLEAF=0.500;MQ=41.81;MQRankSum=-0.959;QD=18.39;ReadPosRankSum=0.353;SOR=0.493	GT:AD:DP:GQ:PL	0/1:36,37:73:99:1371,0,1309
chrXII	290146	.	C	T	1475.77	PASS	AC=1;AF=0.500;AN=2;BaseQRankSum=1.506;ClippingRankSum=0.000;DP=83;ExcessHet=3.0103;FS=13.106;MLEAC=1;MLEAF=0.500;MQ=42.00;MQRankSum=0.000;QD=17.78;ReadPosRankSum=0.808;SOR=0.929	GT:AD:DP:GQ:PL	0/1:43,40:83:99:1504,0,1611
chrXII	292211	.	C	T	1345.77	PASS	AC=1;AF=0.500;AN=2;BaseQRankSum=-1.241;ClippingRankSum=0.000;DP=72;ExcessHet=3.0103;FS=6.258;MLEAC=1;MLEAF=0.500;MQ=41.97;MQRankSum=-0.945;QD=18.69;ReadPosRankSum=-1.004;SOR=1.189	GT:AD:DP:GQ:PL	0/1:35,37:72:99:1374,0,1302
chrXII	323144	.	G	A	1244.77	PASS	AC=1;AF=0.500;AN=2;BaseQRankSum=3.376;ClippingRankSum=0.000;DP=69;ExcessHet=3.0103;FS=3.248;MLEAC=1;MLEAF=0.500;MQ=41.79;MQRankSum=-0.986;QD=18.04;ReadPosRankSum=1.554;SOR=0.604	GT:AD:DP:GQ:PL	0/1:35,34:69:99:1273,0,1283
chrXII	323501	.	G	A	1374.77	PASS	AC=1;AF=0.500;AN=2;BaseQRankSum=-2.444;ClippingRankSum=0.000;DP=57;ExcessHet=3.0103;FS=0.000;MLEAC=1;MLEAF=0.500;MQ=41.97;MQRankSum=1.397;QD=24.12;ReadPosRankSum=0.700;SOR=0.571	GT:AD:DP:GQ:PL	0/1:20,37:57:99:1403,0,711
chrXII	335258	.	G	A	1295.77	PASS	AC=1;AF=0.500;AN=2;BaseQRankSum=-0.586;ClippingRankSum=0.000;DP=73;ExcessHet=3.0103;FS=3.256;MLEAC=1;MLEAF=0.500;MQ=41.77;MQRankSum=-0.020;QD=17.75;ReadPosRankSum=1.424;SOR=1.166	GT:AD:DP:GQ:PL	0/1:37,36:73:99:1324,0,1347
chrXII	341482	.	C	T	1467.77	PASS	AC=1;AF=0.500;AN=2;BaseQRankSum=0.547;ClippingRankSum=0.000;DP=80;ExcessHet=3.0103;FS=0.849;MLEAC=1;MLEAF=0.500;MQ=42.00;MQRankSum=0.000;QD=18.35;ReadPosRankSum=-0.141;SOR=0.904	GT:AD:DP:GQ:PL	0/1:40,40:80:99:1496,0,1487
chrXII	344188	.	C	T	1467.77	PASS	AC=1;AF=0.500;AN=2;BaseQRankSum=-0.007;ClippingRankSum=0.000;DP=68;ExcessHet=3.0103;FS=6.575;MLEAC=1;MLEAF=0.500;MQ=42.00;MQRankSum=0.000;QD=21.58;ReadPosRankSum=1.209;SOR=0.922	GT:AD:DP:GQ:PL	0/1:29,39:68:99:1496,0,1040
chrXII	344380	.	C	T	1269.77	PASS	AC=1;AF=0.500;AN=2;BaseQRankSum=2.061;ClippingRankSum=0.000;DP=75;ExcessHet=3.0103;FS=5.992;MLEAC=1;MLEAF=0.500;MQ=41.81;MQRankSum=0.962;QD=16.93;ReadPosRankSum=-0.283;SOR=0.401	GT:AD:DP:GQ:PL	0/1:40,35:75:99:1298,0,1489
chrXII	370058	.	G	A	1307.77	PASS	AC=1;AF=0.500;AN=2;BaseQRankSum=0.747;ClippingRankSum=0.000;DP=78;ExcessHet=3.0103;FS=11.687;MLEAC=1;MLEAF=0.500;MQ=41.79;MQRankSum=-0.037;QD=16.77;ReadPosRankSum=1.038;SOR=0.674	GT:AD:DP:GQ:PL	0/1:41,37:78:99:1336,0,1515
chrXII	370128	.	G	A	3219.77	PASS	AC=2;AF=1.00;AN=2;DP=75;ExcessHet=3.0103;FS=0.000;MLEAC=2;MLEAF=1.00;MQ=41.80;QD=27.42;SOR=0.719	GT:AD:DP:GQ:PL	1/1:0,75:75:99:3248,226,0
chrXII	381206	.	C	T	880.77	PASS	AC=1;AF=0.500;AN=2;BaseQRankSum=-2.185;ClippingRankSum=0.000;DP=64;ExcessHet=3.0103;FS=3.578;MLEAC=1;MLEAF=0.500;MQ=41.74;MQRankSum=-0.253;QD=13.98;ReadPosRankSum=-0.022;SOR=0.349	GT:AD:DP:GQ:PL	0/1:37,26:63:99:909,0,1406
chrXII	384715	.	G	A	1281.77	PASS	AC=1;AF=0.500;AN=2;BaseQRankSum=-1.358;ClippingRankSum=0.000;DP=61;ExcessHet=3.0103;FS=3.703;MLEAC=1;MLEAF=0.500;MQ=42.00;MQRankSum=0.000;QD=21.01;ReadPosRankSum=-0.673;SOR=0.327	GT:AD:DP:GQ:PL	0/1:26,35:61:99:1310,0,959
chrXII	442777	.	G	A	1252.77	PASS	AC=1;AF=0.500;AN=2;BaseQRankSum=0.327;ClippingRankSum=0.000;DP=79;ExcessHet=3.0103;FS=1.842;MLEAC=1;MLEAF=0.500;MQ=42.00;MQRankSum=0.000;QD=15.86;ReadPosRankSum=-0.171;SOR=0.599	GT:AD:DP:GQ:PL	0/1:44,35:79:99:1281,0,1623
chrXII	450254	.	G	A	1131.77	PASS	AC=1;AF=0.500;AN=2;BaseQRankSum=1.360;ClippingRankSum=0.000;DP=70;ExcessHet=3.0103;FS=8.418;MLEAC=1;MLEAF=0.500;MQ=41.80;MQRankSum=-1.046;QD=16.40;ReadPosRankSum=-1.543;SOR=1.655	GT:AD:DP:GQ:PL	0/1:37,32:69:99:1160,0,1378
chrXII	502455	.	C	T	1265.77	PASS	AC=1;AF=0.500;AN=2;BaseQRankSum=1.286;ClippingRankSum=0.000;DP=81;ExcessHet=3.0103;FS=2.993;MLEAC=1;MLEAF=0.500;MQ=42.00;MQRankSum=0.000;QD=15.63;ReadPosRankSum=0.346;SOR=0.944	GT:AD:DP:GQ:PL	0/1:46,35:81:99:1294,0,1760
chrXII	518728	.	C	T	1388.77	PASS	AC=1;AF=0.500;AN=2;BaseQRankSum=-1.754;ClippingRankSum=0.000;DP=78;ExcessHet=3.0103;FS=2.966;MLEAC=1;MLEAF=0.500;MQ=41.97;MQRankSum=1.000;QD=17.80;ReadPosRankSum=-1.470;SOR=1.040	GT:AD:DP:GQ:PL	0/1:40,38:78:99:1417,0,1479
chrXII	524497	.	C	T	1310.77	PASS	AC=1;AF=0.500;AN=2;BaseQRankSum=1.845;ClippingRankSum=0.000;DP=62;ExcessHet=3.0103;FS=0.962;MLEAC=1;MLEAF=0.500;MQ=41.97;MQRankSum=-0.846;QD=21.14;ReadPosRankSum=-0.362;SOR=0.551	GT:AD:DP:GQ:PL	0/1:27,35:62:99:1339,0,945
chrXII	534527	.	G	A	1123.77	PASS	AC=1;AF=0.500;AN=2;BaseQRankSum=1.749;ClippingRankSum=0.000;DP=64;ExcessHet=3.0103;FS=0.988;MLEAC=1;MLEAF=0.500;MQ=42.00;MQRankSum=0.000;QD=17.56;ReadPosRankSum=-1.326;SOR=0.973	GT:AD:DP:GQ:PL	0/1:32,32:64:99:1152,0,1147
chrXII	540096	.	C	T	1408.77	PASS	AC=1;AF=0.500;AN=2;BaseQRankSum=-0.735;ClippingRankSum=0.000;DP=85;ExcessHet=3.0103;FS=4.188;MLEAC=1;MLEAF=0.500;MQ=41.98;MQRankSum=-1.037;QD=16.57;ReadPosRankSum=1.214;SOR=1.231	GT:AD:DP:GQ:PL	0/1:45,40:85:99:1437,0,1698
chrXII	588811	.	C	T	1427.77	PASS	AC=1;AF=0.500;AN=2;BaseQRankSum=0.100;ClippingRankSum=0.000;DP=64;ExcessHet=3.0103;FS=2.137;MLEAC=1;MLEAF=0.500;MQ=42.00;MQRankSum=0.000;QD=22.31;ReadPosRankSum=0.142;SOR=0.809	GT:AD:DP:GQ:PL	0/1:26,38:64:99:1456,0,930
chrXII	603024	.	C	T	1062.77	PASS	AC=1;AF=0.500;AN=2;BaseQRankSum=1.796;ClippingRankSum=0.000;DP=68;ExcessHet=3.0103;FS=8.645;MLEAC=1;MLEAF=0.500;MQ=41.94;MQRankSum=-0.105;QD=15.63;ReadPosRankSum=-1.735;SOR=1.753	GT:AD:DP:GQ:PL	0/1:37,31:68:99:1091,0,1323
chrXII	626332	.	G	A	1429.77	PASS	AC=1;AF=0.500;AN=2;BaseQRankSum=0.723;ClippingRankSum=0.000;DP=65;ExcessHet=3.0103;FS=3.459;MLEAC=1;MLEAF=0.500;MQ=41.97;MQRankSum=-0.812;QD=22.00;ReadPosRankSum=0.147;SOR=0.542	GT:AD:DP:GQ:PL	0/1:27,38:65:99:1458,0,949
chrXII	633983	.	G	A	1227.77	PASS	AC=1;AF=0.500;AN=2;BaseQRankSum=0.321;ClippingRankSum=0.000;DP=65;ExcessHet=3.0103;FS=6.698;MLEAC=1;MLEAF=0.500;MQ=42.00;MQRankSum=0.000;QD=18.89;ReadPosRankSum=-2.649;SOR=1.514	GT:AD:DP:GQ:PL	0/1:31,34:65:99:1256,0,1131
chrXII	636785	.	C	T	966.77	PASS	AC=1;AF=0.500;AN=2;BaseQRankSum=-1.941;ClippingRankSum=0.000;DP=53;ExcessHet=3.0103;FS=2.323;MLEAC=1;MLEAF=0.500;MQ=41.96;MQRankSum=-0.944;QD=18.24;ReadPosRankSum=-0.087;SOR=1.101	GT:AD:DP:GQ:PL	0/1:26,27:53:99:995,0,910
chrXII	650428	.	G	A	1280.77	PASS	AC=1;AF=0.500;AN=2;BaseQRankSum=2.189;ClippingRankSum=0.000;DP=76;ExcessHet=3.0103;FS=3.081;MLEAC=1;MLEAF=0.500;MQ=42.00;MQRankSum=0.000;QD=17.08;ReadPosRankSum=1.176;SOR=0.517	GT:AD:DP:GQ:PL	0/1:40,35:75:99:1309,0,1459
chrXII	664901	.	C	T	1358.77	PASS	AC=1;AF=0.500;AN=2;BaseQRankSum=2.026;ClippingRankSum=0.000;DP=81;ExcessHet=3.0103;FS=4.285;MLEAC=1;MLEAF=0.500;MQ=41.79;MQRankSum=1.389;QD=16.77;ReadPosRankSum=-0.677;SOR=0.363	GT:AD:DP:GQ:PL	0/1:42,39:81:99:1387,0,1534
chrXII	665557	.	G	A	892.77	PASS	AC=1;AF=0.500;AN=2;BaseQRankSum=0.553;ClippingRankSum=0.000;DP=59;ExcessHet=3.0103;FS=0.000;MLEAC=1;MLEAF=0.500;MQ=42.00;MQRankSum=0.000;QD=15.39;ReadPosRankSum=0.189;SOR=0.693	GT:AD:DP:GQ:PL	0/1:32,26:58:99:921,0,1165
chrXII	713160	.	G	A	1172.77	PASS	AC=1;AF=0.500;AN=2;BaseQRankSum=0.708;ClippingRankSum=0.000;DP=70;ExcessHet=3.0103;FS=0.000;MLEAC=1;MLEAF=0.500;MQ=41.53;MQRankSum=-2.150;QD=16.75;ReadPosRankSum=-0.292;SOR=0.631	GT:AD:DP:GQ:PL	0/1:37,33:70:99:1201,0,1386
chrXII	730475	.	G	A	1619.77	PASS	AC=1;AF=0.500;AN=2;BaseQRankSum=-0.904;ClippingRankSum=0.000;DP=76;ExcessHet=3.0103;FS=3.090;MLEAC=1;MLEAF=0.500;MQ=41.78;MQRankSum=-1.195;QD=21.31;ReadPosRankSum=1.053;SOR=1.069	GT:AD:DP:GQ:PL	0/1:32,44:76:99:1648,0,1157
chrXII	732145	.	C	T	1279.77	PASS	AC=1;AF=0.500;AN=2;BaseQRankSum=1.306;ClippingRankSum=0.000;DP=119;ExcessHet=3.0103;FS=0.768;MLEAC=1;MLEAF=0.500;MQ=40.54;MQRankSum=0.867;QD=11.43;ReadPosRankSum=0.247;SOR=0.572	GT:AD:DP:GQ:PL	0/1:73,39:112:99:1308,0,2741
chrXII	732526	.	C	T	1126.77	PASS	AC=1;AF=0.500;AN=2;BaseQRankSum=-0.639;ClippingRankSum=0.000;DP=143;ExcessHet=3.0103;FS=4.681;MLEAC=1;MLEAF=0.500;MQ=42.00;MQRankSum=0.000;QD=7.88;ReadPosRankSum=-1.134;SOR=1.097	GT:AD:DP:GQ:PL	0/1:106,37:143:99:1155,0,4159
chrXII	732598	.	C	T	1008.77	PASS	AC=1;AF=0.500;AN=2;BaseQRankSum=0.685;ClippingRankSum=0.000;DP=145;ExcessHet=3.0103;FS=7.758;MLEAC=1;MLEAF=0.500;MQ=41.88;MQRankSum=-0.899;QD=6.96;ReadPosRankSum=-0.527;SOR=1.334	GT:AD:DP:GQ:PL	0/1:112,33:145:99:1037,0,5441
chrXII	732599	.	C	T	1008.77	PASS	AC=1;AF=0.500;AN=2;BaseQRankSum=-0.824;ClippingRankSum=0.000;DP=145;ExcessHet=3.0103;FS=7.758;MLEAC=1;MLEAF=0.500;MQ=41.88;MQRankSum=-0.899;QD=6.96;ReadPosRankSum=-0.916;SOR=1.334	GT:AD:DP:GQ:PL	0/1:112,33:145:99:1037,0,5441
chrXII	732728	.	G	A	1159.77	PASS	AC=1;AF=0.500;AN=2;BaseQRankSum=1.052;ClippingRankSum=0.000;DP=154;ExcessHet=3.0103;FS=12.431;MLEAC=1;MLEAF=0.500;MQ=41.91;MQRankSum=0.578;QD=7.53;ReadPosRankSum=0.788;SOR=0.926	GT:AD:DP:GQ:PL	0/1:117,37:154:99:1188,0,9057
chrXII	732732	.	G	A	1137.77	PASS	AC=1;AF=0.500;AN=2;BaseQRankSum=1.981;ClippingRankSum=0.000;DP=144;ExcessHet=3.0103;FS=7.648;MLEAC=1;MLEAF=0.500;MQ=41.90;MQRankSum=0.583;QD=7.90;ReadPosRankSum=0.779;SOR=0.816	GT:AD:DP:GQ:PL	0/1:109,35:144:99:1166,0,8879
chrXII	733122	.	G	A	1289.77	PASS	AC=1;AF=0.500;AN=2;BaseQRankSum=-1.268;ClippingRankSum=0.000;DP=160;ExcessHet=3.0103;FS=0.667;MLEAC=1;MLEAF=0.500;MQ=41.87;MQRankSum=0.072;QD=8.06;ReadPosRankSum=-0.172;SOR=0.611	GT:AD:DP:GQ:PL	0/1:118,42:160:99:1318,0,4600
chrXII	765330	.	C	T	1328.77	PASS	AC=1;AF=0.500;AN=2;BaseQRankSum=0.196;ClippingRankSum=0.000;DP=74;ExcessHet=3.0103;FS=4.608;MLEAC=1;MLEAF=0.500;MQ=41.80;MQRankSum=1.027;QD=17.96;ReadPosRankSum=-0.999;SOR=1.355	GT:AD:DP:GQ:PL	0/1:37,37:74:99:1357,0,1367
chrXII	788763	.	G	A	1262.77	PASS	AC=1;AF=0.500;AN=2;BaseQRankSum=-1.337;ClippingRankSum=0.000;DP=62;ExcessHet=3.0103;FS=5.212;MLEAC=1;MLEAF=0.500;MQ=41.56;MQRankSum=1.959;QD=20.37;ReadPosRankSum=-0.008;SOR=0.272	GT:AD:DP:GQ:PL	0/1:28,34:62:99:1291,0,1000
chrXII	795215	.	C	T	1101.77	PASS	AC=1;AF=0.500;AN=2;BaseQRankSum=-1.600;ClippingRankSum=0.000;DP=64;ExcessHet=3.0103;FS=2.113;MLEAC=1;MLEAF=0.500;MQ=41.52;MQRankSum=-0.605;QD=17.22;ReadPosRankSum=-0.332;SOR=0.407	GT:AD:DP:GQ:PL	0/1:33,31:64:99:1130,0,1237
chrXII	808733	.	G	A	1601.77	PASS	AC=1;AF=0.500;AN=2;BaseQRankSum=-0.012;ClippingRankSum=0.000;DP=74;ExcessHet=3.0103;FS=0.896;MLEAC=1;MLEAF=0.500;MQ=42.00;MQRankSum=0.000;QD=21.65;ReadPosRankSum=1.810;SOR=0.536	GT:AD:DP:GQ:PL	0/1:31,43:74:99:1630,0,1093
chrXII	810085	.	G	A	1122.77	PASS	AC=1;AF=0.500;AN=2;BaseQRankSum=-1.176;ClippingRankSum=0.000;DP=65;ExcessHet=3.0103;FS=3.368;MLEAC=1;MLEAF=0.500;MQ=41.78;MQRankSum=0.986;QD=17.27;ReadPosRankSum=-0.506;SOR=0.494	GT:AD:DP:GQ:PL	0/1:34,31:65:99:1151,0,1294
chrXII	820134	.	C	T	1488.77	PASS	AC=1;AF=0.500;AN=2;BaseQRankSum=1.184;ClippingRankSum=0.000;DP=66;ExcessHet=3.0103;FS=0.941;MLEAC=1;MLEAF=0.500;MQ=41.97;MQRankSum=-0.775;QD=22.56;ReadPosRankSum=0.686;SOR=0.560	GT:AD:DP:GQ:PL	0/1:26,40:66:99:1517,0,920
chrXII	837404	.	G	A	1498.77	PASS	AC=1;AF=0.500;AN=2;BaseQRankSum=0.827;ClippingRankSum=0.000;DP=97;ExcessHet=3.0103;FS=1.657;MLEAC=1;MLEAF=0.500;MQ=42.00;MQRankSum=0.000;QD=15.45;ReadPosRankSum=0.211;SOR=0.941	GT:AD:DP:GQ:PL	0/1:54,43:97:99:1527,0,2019
chrXII	871627	.	C	T	970.77	PASS	AC=1;AF=0.500;AN=2;BaseQRankSum=0.337;ClippingRankSum=0.000;DP=70;ExcessHet=3.0103;FS=0.917;MLEAC=1;MLEAF=0.500;MQ=42.00;MQRankSum=0.000;QD=13.87;ReadPosRankSum=-1.893;SOR=0.562	GT:AD:DP:GQ:PL	0/1:42,28:70:99:999,0,1559
chrXII	898084	.	C	T	1066.77	PASS	AC=1;AF=0.500;AN=2;BaseQRankSum=0.978;ClippingRankSum=0.000;DP=69;ExcessHet=3.0103;FS=2.057;MLEAC=1;MLEAF=0.500;MQ=41.79;MQRankSum=-1.078;QD=15.46;ReadPosRankSum=1.469;SOR=0.418	GT:AD:DP:GQ:PL	0/1:38,31:69:99:1095,0,1373
chrXII	904448	.	C	T	1450.77	PASS	AC=1;AF=0.500;AN=2;BaseQRankSum=1.855;ClippingRankSum=0.000;DP=76;ExcessHet=3.0103;FS=6.161;MLEAC=1;MLEAF=0.500;MQ=41.61;MQRankSum=0.094;QD=19.09;ReadPosRankSum=1.799;SOR=1.445	GT:AD:DP:GQ:PL	0/1:36,40:76:99:1479,0,1284
chrXII	931476	.	C	T	1203.77	PASS	AC=1;AF=0.500;AN=2;BaseQRankSum=-0.416;ClippingRankSum=0.000;DP=64;ExcessHet=3.0103;FS=0.000;MLEAC=1;MLEAF=0.500;MQ=42.00;MQRankSum=0.000;QD=18.81;ReadPosRankSum=0.151;SOR=0.811	GT:AD:DP:GQ:PL	0/1:31,33:64:99:1232,0,1154
chrXII	932693	.	C	T	1304.77	PASS	AC=1;AF=0.500;AN=2;BaseQRankSum=0.530;ClippingRankSum=0.000;DP=76;ExcessHet=3.0103;FS=4.312;MLEAC=1;MLEAF=0.500;MQ=41.81;MQRankSum=-1.000;QD=17.17;ReadPosRankSum=2.575;SOR=0.884	GT:AD:DP:GQ:PL	0/1:39,37:76:99:1333,0,1408
chrXII	932811	.	C	T	1783.77	PASS	AC=1;AF=0.500;AN=2;BaseQRankSum=1.033;ClippingRankSum=0.000;DP=76;ExcessHet=3.0103;FS=1.983;MLEAC=1;MLEAF=0.500;MQ=42.00;MQRankSum=0.000;QD=23.47;ReadPosRankSum=0.012;SOR=1.002	GT:AD:DP:GQ:PL	0/1:28,48:76:99:1812,0,977
chrXII	1012416	.	C	T	1133.77	PASS	AC=1;AF=0.500;AN=2;BaseQRankSum=0.203;ClippingRankSum=0.000;DP=65;ExcessHet=3.0103;FS=0.000;MLEAC=1;MLEAF=0.500;MQ=42.00;MQRankSum=0.000;QD=17.72;ReadPosRankSum=-1.862;SOR=0.693	GT:AD:DP:GQ:PL	0/1:32,32:64:99:1162,0,1192
chrXII	1030405	.	C	T	1431.77	PASS	AC=1;AF=0.500;AN=2;BaseQRankSum=0.131;ClippingRankSum=0.000;DP=69;ExcessHet=3.0103;FS=4.686;MLEAC=1;MLEAF=0.500;MQ=41.97;MQRankSum=-0.874;QD=20.75;ReadPosRankSum=-0.333;SOR=0.336	GT:AD:DP:GQ:PL	0/1:31,38:69:99:1460,0,1152
chrXII	1043901	.	C	T	1583.77	PASS	AC=1;AF=0.500;AN=2;BaseQRankSum=1.187;ClippingRankSum=0.000;DP=67;ExcessHet=3.0103;FS=2.163;MLEAC=1;MLEAF=0.500;MQ=42.00;MQRankSum=0.000;QD=23.64;ReadPosRankSum=0.804;SOR=1.018	GT:AD:DP:GQ:PL	0/1:25,42:67:99:1612,0,882
chrXIII	71039	.	C	T	1284.77	PASS	AC=1;AF=0.500;AN=2;BaseQRankSum=0.249;ClippingRankSum=0.000;DP=69;ExcessHet=3.0103;FS=0.928;MLEAC=1;MLEAF=0.500;MQ=42.00;MQRankSum=0.000;QD=18.62;ReadPosRankSum=-0.570;SOR=0.866	GT:AD:DP:GQ:PL	0/1:34,35:69:99:1313,0,1233
chrXIII	124693	.	C	T	1597.77	PASS	AC=1;AF=0.500;AN=2;BaseQRankSum=0.165;ClippingRankSum=0.000;DP=84;ExcessHet=3.0103;FS=0.829;MLEAC=1;MLEAF=0.500;MQ=41.98;MQRankSum=1.000;QD=19.02;ReadPosRankSum=2.210;SOR=0.534	GT:AD:DP:GQ:PL	0/1:43,41:84:99:1626,0,3252
chrXIII	124694	.	C	T	1597.77	PASS	AC=1;AF=0.500;AN=2;BaseQRankSum=-0.344;ClippingRankSum=0.000;DP=86;ExcessHet=3.0103;FS=0.816;MLEAC=1;MLEAF=0.500;MQ=41.98;MQRankSum=1.000;QD=18.58;ReadPosRankSum=1.982;SOR=0.536	GT:AD:DP:GQ:PL	0/1:44,42:86:99:1626,0,3252
chrXIII	159328	.	C	T	1436.77	PASS	AC=1;AF=0.500;AN=2;BaseQRankSum=0.213;ClippingRankSum=0.000;DP=79;ExcessHet=3.0103;FS=4.340;MLEAC=1;MLEAF=0.500;MQ=41.82;MQRankSum=-0.937;QD=18.19;ReadPosRankSum=-0.719;SOR=1.203	GT:AD:DP:GQ:PL	0/1:38,41:79:99:1465,0,1375
chrXIII	204411	.	C	T	1227.77	PASS	AC=1;AF=0.500;AN=2;BaseQRankSum=0.208;ClippingRankSum=0.000;DP=74;ExcessHet=3.0103;FS=4.605;MLEAC=1;MLEAF=0.500;MQ=42.00;MQRankSum=0.000;QD=16.59;ReadPosRankSum=0.587;SOR=0.326	GT:AD:DP:GQ:PL	0/1:40,34:74:99:1256,0,1478
chrXIII	253925	.	G	A	981.77	PASS	AC=1;AF=0.500;AN=2;BaseQRankSum=-0.319;ClippingRankSum=0.000;DP=68;ExcessHet=3.0103;FS=0.000;MLEAC=1;MLEAF=0.500;MQ=42.00;MQRankSum=0.000;QD=14.44;ReadPosRankSum=0.265;SOR=0.602	GT:AD:DP:GQ:PL	0/1:40,28:68:99:1010,0,1531
chrXIII	254164	.	G	A	1361.77	PASS	AC=1;AF=0.500;AN=2;BaseQRankSum=0.551;ClippingRankSum=0.000;DP=61;ExcessHet=3.0103;FS=1.003;MLEAC=1;MLEAF=0.500;MQ=42.00;MQRankSum=0.000;QD=22.32;ReadPosRankSum=0.657;SOR=0.967	GT:AD:DP:GQ:PL	0/1:25,36:61:99:1390,0,897
chrXIII	269518	.	C	T	1949.77	PASS	AC=1;AF=0.500;AN=2;BaseQRankSum=-0.530;ClippingRankSum=0.000;DP=93;ExcessHet=3.0103;FS=10.267;MLEAC=1;MLEAF=0.500;MQ=41.82;MQRankSum=0.200;QD=20.97;ReadPosRankSum=-2.057;SOR=0.649	GT:AD:DP:GQ:PL	0/1:41,52:93:99:1978,0,1436
chrXIII	284845	.	C	T	1464.77	PASS	AC=1;AF=0.500;AN=2;BaseQRankSum=0.545;ClippingRankSum=0.000;DP=81;ExcessHet=3.0103;FS=4.261;MLEAC=1;MLEAF=0.500;MQ=41.98;MQRankSum=-0.988;QD=18.08;ReadPosRankSum=-0.687;SOR=1.123	GT:AD:DP:GQ:PL	0/1:41,40:81:99:1493,0,1517
chrXIII	297269	.	C	T	1460.77	PASS	AC=1;AF=0.500;AN=2;BaseQRankSum=0.537;ClippingRankSum=0.000;DP=83;ExcessHet=3.0103;FS=0.000;MLEAC=1;MLEAF=0.500;MQ=41.98;MQRankSum=-1.013;QD=17.60;ReadPosRankSum=-0.122;SOR=0.650	GT:AD:DP:GQ:PL	0/1:43,40:83:99:1489,0,1580
chrXIII	404320	.	C	T	1917.77	PASS	AC=1;AF=0.500;AN=2;BaseQRankSum=0.683;ClippingRankSum=0.000;DP=81;ExcessHet=3.0103;FS=0.867;MLEAC=1;MLEAF=0.500;MQ=41.64;MQRankSum=0.382;QD=23.68;ReadPosRankSum=0.725;SOR=0.844	GT:AD:DP:GQ:PL	0/1:30,51:81:99:1946,0,1034
chrXIII	432129	.	C	T	1942.77	PASS	AC=1;AF=0.500;AN=2;BaseQRankSum=-0.869;ClippingRankSum=0.000;DP=91;ExcessHet=3.0103;FS=6.868;MLEAC=1;MLEAF=0.500;MQ=42.00;MQRankSum=0.000;QD=21.35;ReadPosRankSum=-0.616;SOR=0.361	GT:AD:DP:GQ:PL	0/1:38,53:91:99:1971,0,1318
chrXIII	433786	.	C	T	1634.77	PASS	AC=1;AF=0.500;AN=2;BaseQRankSum=-2.398;ClippingRankSum=0.000;DP=83;ExcessHet=3.0103;FS=2.994;MLEAC=1;MLEAF=0.500;MQ=41.83;MQRankSum=-0.873;QD=19.70;ReadPosRankSum=-0.622;SOR=1.112	GT:AD:DP:GQ:PL	0/1:37,46:83:99:1663,0,1336
chrXIII	453603	.	G	A	1540.77	PASS	AC=1;AF=0.500;AN=2;BaseQRankSum=0.872;ClippingRankSum=0.000;DP=73;ExcessHet=3.0103;FS=0.000;MLEAC=1;MLEAF=0.500;MQ=41.77;MQRankSum=0.216;QD=21.11;ReadPosRankSum=1.010;SOR=0.624	GT:AD:DP:GQ:PL	0/1:32,41:73:99:1569,0,1124
chrXIII	473205	.	G	A	1217.77	PASS	AC=1;AF=0.500;AN=2;BaseQRankSum=0.826;ClippingRankSum=0.000;DP=66;ExcessHet=3.0103;FS=0.938;MLEAC=1;MLEAF=0.500;MQ=42.00;MQRankSum=0.000;QD=18.45;ReadPosRankSum=-0.748;SOR=0.604	GT:AD:DP:GQ:PL	0/1:33,33:66:99:1246,0,1178
chrXIII	475830	.	C	T	2042.77	PASS	AC=1;AF=0.500;AN=2;BaseQRankSum=0.383;ClippingRankSum=0.000;DP=93;ExcessHet=3.0103;FS=1.731;MLEAC=1;MLEAF=0.500;MQ=41.98;MQRankSum=-0.828;QD=21.97;ReadPosRankSum=-0.349;SOR=0.488	GT:AD:DP:GQ:PL	0/1:39,54:93:99:2071,0,1404
chrXIII	475857	.	C	T	1087.77	PASS	AC=1;AF=0.500;AN=2;BaseQRankSum=-0.437;ClippingRankSum=0.000;DP=90;ExcessHet=3.0103;FS=4.235;MLEAC=1;MLEAF=0.500;MQ=41.98;MQRankSum=0.766;QD=12.09;ReadPosRankSum=0.209;SOR=1.179	GT:AD:DP:GQ:PL	0/1:58,32:90:99:1116,0,2232
chrXIII	484416	.	C	T	1248.77	PASS	AC=1;AF=0.500;AN=2;BaseQRankSum=1.176;ClippingRankSum=0.000;DP=74;ExcessHet=3.0103;FS=1.913;MLEAC=1;MLEAF=0.500;MQ=42.00;MQRankSum=0.000;QD=16.88;ReadPosRankSum=0.603;SOR=0.957	GT:AD:DP:GQ:PL	0/1:39,35:74:99:1277,0,1453
chrXIII	511556	.	C	T	1571.77	PASS	AC=1;AF=0.500;AN=2;BaseQRankSum=-0.194;ClippingRankSum=0.000;DP=83;ExcessHet=3.0103;FS=4.472;MLEAC=1;MLEAF=0.500;MQ=41.62;MQRankSum=-0.494;QD=18.94;ReadPosRankSum=-1.575;SOR=1.287	GT:AD:DP:GQ:PL	0/1:39,44:83:99:1600,0,1429
chrXIII	568166	.	G	A	766.77	PASS	AC=1;AF=0.500;AN=2;BaseQRankSum=0.959;ClippingRankSum=0.000;DP=66;ExcessHet=3.0103;FS=0.000;MLEAC=1;MLEAF=0.500;MQ=41.78;MQRankSum=0.763;QD=11.62;ReadPosRankSum=-1.033;SOR=0.711	GT:AD:DP:GQ:PL	0/1:43,23:66:99:795,0,1630
chrXIII	586329	.	G	A	1745.77	PASS	AC=1;AF=0.500;AN=2;BaseQRankSum=-0.011;ClippingRankSum=0.000;DP=81;ExcessHet=3.0103;FS=5.894;MLEAC=1;MLEAF=0.500;MQ=41.98;MQRankSum=-0.826;QD=21.55;ReadPosRankSum=1.681;SOR=1.378	GT:AD:DP:GQ:PL	0/1:34,47:81:99:1774,0,1197
chrXIII	623652	.	C	T	1330.77	PASS	AC=1;AF=0.500;AN=2;BaseQRankSum=0.308;ClippingRankSum=0.000;DP=71;ExcessHet=3.0103;FS=1.962;MLEAC=1;MLEAF=0.500;MQ=42.00;MQRankSum=0.000;QD=18.74;ReadPosRankSum=-0.465;SOR=0.558	GT:AD:DP:GQ:PL	0/1:34,37:71:99:1359,0,1257
chrXIII	625341	.	G	A	1568.77	PASS	AC=1;AF=0.500;AN=2;BaseQRankSum=3.058;ClippingRankSum=0.000;DP=73;ExcessHet=3.0103;FS=3.248;MLEAC=1;MLEAF=0.500;MQ=42.00;MQRankSum=0.000;QD=21.49;ReadPosRankSum=-1.039;SOR=1.179	GT:AD:DP:GQ:PL	0/1:30,43:73:99:1597,0,889
chrXIII	626219	.	C	T	946.77	PASS	AC=1;AF=0.500;AN=2;BaseQRankSum=-0.679;ClippingRankSum=0.000;DP=73;ExcessHet=3.0103;FS=8.492;MLEAC=1;MLEAF=0.500;MQ=41.97;MQRankSum=0.817;QD=12.97;ReadPosRankSum=-2.140;SOR=0.453	GT:AD:DP:GQ:PL	0/1:45,28:73:99:975,0,1710
chrXIII	693430	.	G	A	1299.77	PASS	AC=1;AF=0.500;AN=2;BaseQRankSum=-0.771;ClippingRankSum=0.000;DP=69;ExcessHet=3.0103;FS=0.000;MLEAC=1;MLEAF=0.500;MQ=42.00;MQRankSum=0.000;QD=18.84;ReadPosRankSum=0.882;SOR=0.746	GT:AD:DP:GQ:PL	0/1:34,35:69:99:1328,0,1244
chrXIII	744245	.	C	T	1361.77	PASS	AC=1;AF=0.500;AN=2;BaseQRankSum=-0.144;ClippingRankSum=0.000;DP=71;ExcessHet=3.0103;FS=4.720;MLEAC=1;MLEAF=0.500;MQ=42.00;MQRankSum=0.000;QD=19.18;ReadPosRankSum=1.156;SOR=0.303	GT:AD:DP:GQ:PL	0/1:34,37:71:99:1390,0,1234
chrXIII	750751	.	C	T	1189.77	PASS	AC=1;AF=0.500;AN=2;BaseQRankSum=0.692;ClippingRankSum=0.000;DP=67;ExcessHet=3.0103;FS=0.952;MLEAC=1;MLEAF=0.500;MQ=41.79;MQRankSum=-0.985;QD=17.76;ReadPosRankSum=-1.862;SOR=0.901	GT:AD:DP:GQ:PL	0/1:34,33:67:99:1218,0,1274
chrXIII	770477	.	G	A	1823.77	PASS	AC=1;AF=0.500;AN=2;BaseQRankSum=2.246;ClippingRankSum=0.000;DP=104;ExcessHet=3.0103;FS=2.597;MLEAC=1;MLEAF=0.500;MQ=42.00;MQRankSum=0.000;QD=17.71;ReadPosRankSum=-0.746;SOR=0.474	GT:AD:DP:GQ:PL	0/1:53,50:103:99:1852,0,1893
chrXIII	783540	.	G	A	1153.77	PASS	AC=1;AF=0.500;AN=2;BaseQRankSum=0.749;ClippingRankSum=0.000;DP=61;ExcessHet=3.0103;FS=3.548;MLEAC=1;MLEAF=0.500;MQ=41.76;MQRankSum=1.083;QD=18.91;ReadPosRankSum=2.002;SOR=1.188	GT:AD:DP:GQ:PL	0/1:29,32:61:99:1182,0,1051
chrXIII	784400	.	G	A	1208.77	PASS	AC=1;AF=0.500;AN=2;BaseQRankSum=1.153;ClippingRankSum=0.000;DP=76;ExcessHet=3.0103;FS=1.897;MLEAC=1;MLEAF=0.500;MQ=41.79;MQRankSum=-0.151;QD=15.90;ReadPosRankSum=-0.500;SOR=0.968	GT:AD:DP:GQ:PL	0/1:42,34:76:99:1237,0,1541
chrXIII	795844	.	C	T	1257.77	PASS	AC=1;AF=0.500;AN=2;BaseQRankSum=-0.522;ClippingRankSum=0.000;DP=72;ExcessHet=3.0103;FS=2.043;MLEAC=1;MLEAF=0.500;MQ=42.00;MQRankSum=0.000;QD=17.47;ReadPosRankSum=-2.274;SOR=0.430	GT:AD:DP:GQ:PL	0/1:37,35:72:99:1286,0,1392
chrXIII	798001	.	G	A	1461.77	PASS	AC=1;AF=0.500;AN=2;BaseQRankSum=-0.699;ClippingRankSum=0.000;DP=71;ExcessHet=3.0103;FS=6.889;MLEAC=1;MLEAF=0.500;MQ=42.00;MQRankSum=0.000;QD=20.59;ReadPosRankSum=1.220;SOR=1.617	GT:AD:DP:GQ:PL	0/1:30,41:71:99:1490,0,1096
chrXIII	801575	.	C	T	1113.77	PASS	AC=1;AF=0.500;AN=2;BaseQRankSum=-1.263;ClippingRankSum=0.000;DP=70;ExcessHet=3.0103;FS=10.358;MLEAC=1;MLEAF=0.500;MQ=42.00;MQRankSum=0.000;QD=15.91;ReadPosRankSum=-0.630;SOR=0.738	GT:AD:DP:GQ:PL	0/1:37,33:70:99:1142,0,1343
chrXIII	808055	.	G	A	1424.77	PASS	AC=1;AF=0.500;AN=2;BaseQRankSum=2.551;ClippingRankSum=0.000;DP=80;ExcessHet=3.0103;FS=0.846;MLEAC=1;MLEAF=0.500;MQ=42.00;MQRankSum=0.000;QD=18.04;ReadPosRankSum=-0.309;SOR=0.850	GT:AD:DP:GQ:PL	0/1:40,39:79:99:1453,0,1486
chrXIII	832846	.	G	A	1484.77	PASS	AC=1;AF=0.500;AN=2;BaseQRankSum=-0.360;ClippingRankSum=0.000;DP=79;ExcessHet=3.0103;FS=3.030;MLEAC=1;MLEAF=0.500;MQ=41.98;MQRankSum=-0.962;QD=18.79;ReadPosRankSum=0.869;SOR=1.088	GT:AD:DP:GQ:PL	0/1:39,40:79:99:1513,0,1446
chrXIII	841898	.	C	T	1656.77	PASS	AC=1;AF=0.500;AN=2;BaseQRankSum=-0.482;ClippingRankSum=0.000;DP=76;ExcessHet=3.0103;FS=0.869;MLEAC=1;MLEAF=0.500;MQ=42.00;MQRankSum=0.000;QD=22.09;ReadPosRankSum=-2.031;SOR=0.813	GT:AD:DP:GQ:PL	0/1:31,44:75:99:1685,0,1123
chrXIII	858833	.	G	A	1595.77	PASS	AC=1;AF=0.500;AN=2;BaseQRankSum=-0.350;ClippingRankSum=0.000;DP=78;ExcessHet=3.0103;FS=0.000;MLEAC=1;MLEAF=0.500;MQ=41.82;MQRankSum=1.194;QD=20.46;ReadPosRankSum=-0.682;SOR=0.650	GT:AD:DP:GQ:PL	0/1:33,45:78:99:1624,0,1137
chrXIII	861784	.	C	T	1377.77	PASS	AC=1;AF=0.500;AN=2;BaseQRankSum=0.396;ClippingRankSum=0.000;DP=77;ExcessHet=3.0103;FS=13.894;MLEAC=1;MLEAF=0.500;MQ=41.81;MQRankSum=-0.961;QD=17.89;ReadPosRankSum=-0.826;SOR=1.238	GT:AD:DP:GQ:PL	0/1:38,39:77:99:1406,0,1414
chrXIII	910635	.	C	T	1204.77	PASS	AC=1;AF=0.500;AN=2;BaseQRankSum=-0.561;ClippingRankSum=0.000;DP=80;ExcessHet=3.0103;FS=3.010;MLEAC=1;MLEAF=0.500;MQ=41.61;MQRankSum=-0.796;QD=15.06;ReadPosRankSum=-1.024;SOR=0.414	GT:AD:DP:GQ:PL	0/1:45,35:80:99:1233,0,1588
chrXIV	30464	.	G	A	1703.77	PASS	AC=1;AF=0.500;AN=2;BaseQRankSum=-1.163;ClippingRankSum=0.000;DP=84;ExcessHet=3.0103;FS=2.916;MLEAC=1;MLEAF=0.500;MQ=42.00;MQRankSum=0.000;QD=20.28;ReadPosRankSum=-0.832;SOR=0.422	GT:AD:DP:GQ:PL	0/1:38,46:84:99:1732,0,1399
chrXIV	59706	.	G	A	1216.77	PASS	AC=1;AF=0.500;AN=2;BaseQRankSum=-2.033;ClippingRankSum=0.000;DP=78;ExcessHet=3.0103;FS=0.853;MLEAC=1;MLEAF=0.500;MQ=41.97;MQRankSum=0.939;QD=15.80;ReadPosRankSum=1.683;SOR=0.587	GT:AD:DP:GQ:PL	0/1:42,35:77:99:1245,0,1600
chrXIV	95931	.	G	A	1375.77	PASS	AC=1;AF=0.500;AN=2;BaseQRankSum=1.566;ClippingRankSum=0.000;DP=73;ExcessHet=3.0103;FS=10.008;MLEAC=1;MLEAF=0.500;MQ=41.80;MQRankSum=1.041;QD=18.85;ReadPosRankSum=0.201;SOR=0.490	GT:AD:DP:GQ:PL	0/1:36,37:73:99:1404,0,1296
chrXIV	117038	.	G	A	1448.77	PASS	AC=1;AF=0.500;AN=2;BaseQRankSum=-0.465;ClippingRankSum=0.000;DP=62;ExcessHet=3.0103;FS=0.998;MLEAC=1;MLEAF=0.500;MQ=42.00;MQRankSum=0.000;QD=23.37;ReadPosRankSum=2.150;SOR=0.671	GT:AD:DP:GQ:PL	0/1:24,38:62:99:1477,0,852
chrXIV	121539	.	G	A	1060.77	PASS	AC=1;AF=0.500;AN=2;BaseQRankSum=-0.913;ClippingRankSum=0.000;DP=71;ExcessHet=3.0103;FS=0.926;MLEAC=1;MLEAF=0.500;MQ=41.80;MQRankSum=0.909;QD=14.94;ReadPosRankSum=-2.630;SOR=0.529	GT:AD:DP:GQ:PL	0/1:40,31:71:99:1089,0,1493
chrXIV	145334	.	G	A	1418.77	PASS	AC=1;AF=0.500;AN=2;BaseQRankSum=1.108;ClippingRankSum=0.000;DP=73;ExcessHet=3.0103;FS=1.951;MLEAC=1;MLEAF=0.500;MQ=41.81;MQRankSum=1.069;QD=19.44;ReadPosRankSum=-0.022;SOR=0.450	GT:AD:DP:GQ:PL	0/1:35,38:73:99:1447,0,1238
chrXIV	155192	.	C	T	1240.77	PASS	AC=1;AF=0.500;AN=2;BaseQRankSum=-0.158;ClippingRankSum=0.000;DP=67;ExcessHet=3.0103;FS=3.498;MLEAC=1;MLEAF=0.500;MQ=42.00;MQRankSum=0.000;QD=18.52;ReadPosRankSum=0.468;SOR=0.345	GT:AD:DP:GQ:PL	0/1:33,34:67:99:1269,0,1236
chrXIV	174482	.	G	A	1304.77	PASS	AC=1;AF=0.500;AN=2;BaseQRankSum=0.487;ClippingRankSum=0.000;DP=71;ExcessHet=3.0103;FS=0.896;MLEAC=1;MLEAF=0.500;MQ=42.00;MQRankSum=0.000;QD=18.38;ReadPosRankSum=-0.998;SOR=0.863	GT:AD:DP:GQ:PL	0/1:35,36:71:99:1333,0,1319
chrXIV	174585	.	G	A	1126.77	PASS	AC=1;AF=0.500;AN=2;BaseQRankSum=-1.006;ClippingRankSum=0.000;DP=53;ExcessHet=3.0103;FS=2.407;MLEAC=1;MLEAF=0.500;MQ=41.73;MQRankSum=-0.804;QD=21.26;ReadPosRankSum=-0.447;SOR=1.214	GT:AD:DP:GQ:PL	0/1:22,31:53:99:1155,0,805
chrXIV	174640	.	G	A	1731.77	PASS	AC=1;AF=0.500;AN=2;BaseQRankSum=-0.771;ClippingRankSum=0.000;DP=78;ExcessHet=3.0103;FS=0.000;MLEAC=1;MLEAF=0.500;MQ=41.82;MQRankSum=-0.764;QD=22.20;ReadPosRankSum=-0.863;SOR=0.638	GT:AD:DP:GQ:PL	0/1:30,48:78:99:1760,0,1057
chrXIV	190019	.	G	A	1251.77	PASS	AC=1;AF=0.500;AN=2;BaseQRankSum=-0.561;ClippingRankSum=0.000;DP=70;ExcessHet=3.0103;FS=6.440;MLEAC=1;MLEAF=0.500;MQ=42.00;MQRankSum=0.000;QD=17.88;ReadPosRankSum=1.227;SOR=1.460	GT:AD:DP:GQ:PL	0/1:35,35:70:99:1280,0,1317
chrXIV	196182	.	G	A	712.77	PASS	AC=1;AF=0.500;AN=2;BaseQRankSum=-1.380;ClippingRankSum=0.000;DP=66;ExcessHet=3.0103;FS=2.153;MLEAC=1;MLEAF=0.500;MQ=41.65;MQRankSum=-0.265;QD=10.80;ReadPosRankSum=1.563;SOR=0.437	GT:AD:DP:GQ:PL	0/1:40,26:66:99:741,0,1387
chrXIV	197738	.	C	T	1420.77	PASS	AC=1;AF=0.500;AN=2;BaseQRankSum=-0.109;ClippingRankSum=0.000;DP=81;ExcessHet=3.0103;FS=15.782;MLEAC=1;MLEAF=0.500;MQ=42.00;MQRankSum=0.000;QD=17.54;ReadPosRankSum=-1.545;SOR=0.974	GT:AD:DP:GQ:PL	0/1:40,41:81:99:1449,0,1387
chrXIV	201764	.	G	A	1839.77	PASS	AC=1;AF=0.500;AN=2;BaseQRankSum=-1.089;ClippingRankSum=0.000;DP=88;ExcessHet=3.0103;FS=2.837;MLEAC=1;MLEAF=0.500;MQ=41.83;MQRankSum=1.144;QD=20.91;ReadPosRankSum=1.323;SOR=1.048	GT:AD:DP:GQ:PL	0/1:39,49:88:99:1868,0,1429
chrXIV	230655	.	G	A	2097.77	PASS	AC=1;AF=0.500;AN=2;BaseQRankSum=-0.101;ClippingRankSum=0.000;DP=89;ExcessHet=3.0103;FS=2.938;MLEAC=1;MLEAF=0.500;MQ=41.67;MQRankSum=1.825;QD=23.57;ReadPosRankSum=-0.754;SOR=1.058	GT:AD:DP:GQ:PL	0/1:34,55:89:99:2126,0,1172
chrXIV	275861	.	G	A	1280.77	PASS	AC=1;AF=0.500;AN=2;BaseQRankSum=-1.467;ClippingRankSum=0.000;DP=87;ExcessHet=3.0103;FS=0.000;MLEAC=1;MLEAF=0.500;MQ=41.83;MQRankSum=0.904;QD=14.72;ReadPosRankSum=-0.233;SOR=0.756	GT:AD:DP:GQ:PL	0/1:49,38:87:99:1309,0,1832
chrXIV	280357	.	C	T	1425.77	PASS	AC=1;AF=0.500;AN=2;BaseQRankSum=-2.109;ClippingRankSum=0.000;DP=83;ExcessHet=3.0103;FS=0.838;MLEAC=1;MLEAF=0.500;MQ=42.00;MQRankSum=0.000;QD=17.18;ReadPosRankSum=-0.482;SOR=0.869	GT:AD:DP:GQ:PL	0/1:43,40:83:99:1454,0,1599
chrXIV	282030	.	C	T	1546.77	PASS	AC=1;AF=0.500;AN=2;BaseQRankSum=1.954;ClippingRankSum=0.000;DP=83;ExcessHet=3.0103;FS=1.791;MLEAC=1;MLEAF=0.500;MQ=42.00;MQRankSum=0.000;QD=18.64;ReadPosRankSum=-0.784;SOR=0.947	GT:AD:DP:GQ:PL	0/1:41,42:83:99:1575,0,1523
chrXIV	295711	.	G	A	1106.77	PASS	AC=1;AF=0.500;AN=2;BaseQRankSum=0.581;ClippingRankSum=0.000;DP=59;ExcessHet=3.0103;FS=0.990;MLEAC=1;MLEAF=0.500;MQ=41.97;MQRankSum=1.051;QD=18.76;ReadPosRankSum=-1.296;SOR=0.897	GT:AD:DP:GQ:PL	0/1:29,30:59:99:1135,0,1072
chrXIV	307622	.	G	A	1591.77	PASS	AC=1;AF=0.500;AN=2;BaseQRankSum=-1.866;ClippingRankSum=0.000;DP=84;ExcessHet=3.0103;FS=5.640;MLEAC=1;MLEAF=0.500;MQ=41.98;MQRankSum=-0.907;QD=18.95;ReadPosRankSum=-0.845;SOR=0.309	GT:AD:DP:GQ:PL	0/1:39,45:84:99:1620,0,1438
chrXIV	335479	.	C	T	1378.77	PASS	AC=1;AF=0.500;AN=2;BaseQRankSum=-0.710;ClippingRankSum=0.000;DP=76;ExcessHet=3.0103;FS=0.890;MLEAC=1;MLEAF=0.500;MQ=42.00;MQRankSum=0.000;QD=18.14;ReadPosRankSum=0.529;SOR=0.923	GT:AD:DP:GQ:PL	0/1:38,38:76:99:1407,0,1442
chrXIV	343451	.	G	A	1481.77	PASS	AC=1;AF=0.500;AN=2;BaseQRankSum=0.274;ClippingRankSum=0.000;DP=91;ExcessHet=3.0103;FS=1.699;MLEAC=1;MLEAF=0.500;MQ=41.84;MQRankSum=-1.058;QD=16.28;ReadPosRankSum=0.920;SOR=0.688	GT:AD:DP:GQ:PL	0/1:49,42:91:99:1510,0,1807
chrXIV	373548	.	G	A	1410.77	PASS	AC=1;AF=0.500;AN=2;BaseQRankSum=0.008;ClippingRankSum=0.000;DP=94;ExcessHet=3.0103;FS=8.253;MLEAC=1;MLEAF=0.500;MQ=41.85;MQRankSum=-1.116;QD=15.01;ReadPosRankSum=-0.700;SOR=1.110	GT:AD:DP:GQ:PL	0/1:53,41:94:99:1439,0,1996
chrXIV	413280	.	G	A	1155.77	PASS	AC=1;AF=0.500;AN=2;BaseQRankSum=-0.490;ClippingRankSum=0.000;DP=52;ExcessHet=3.0103;FS=0.000;MLEAC=1;MLEAF=0.500;MQ=42.00;MQRankSum=0.000;QD=22.23;ReadPosRankSum=-0.425;SOR=0.569	GT:AD:DP:GQ:PL	0/1:21,31:52:99:1184,0,768
chrXIV	462162	.	C	T	1483.77	PASS	AC=1;AF=0.500;AN=2;BaseQRankSum=-1.075;ClippingRankSum=0.000;DP=87;ExcessHet=3.0103;FS=4.047;MLEAC=1;MLEAF=0.500;MQ=41.67;MQRankSum=-1.423;QD=17.05;ReadPosRankSum=-0.005;SOR=0.641	GT:AD:DP:GQ:PL	0/1:44,43:87:99:1512,0,1636
chrXIV	464989	.	G	A	1171.77	PASS	AC=1;AF=0.500;AN=2;BaseQRankSum=2.998;ClippingRankSum=0.000;DP=73;ExcessHet=3.0103;FS=3.200;MLEAC=1;MLEAF=0.500;MQ=41.81;MQRankSum=0.000;QD=16.27;ReadPosRankSum=0.719;SOR=0.585	GT:AD:DP:GQ:PL	0/1:38,34:72:99:1200,0,1373
chrXIV	481246	.	C	T	1424.77	PASS	AC=1;AF=0.500;AN=2;BaseQRankSum=0.114;ClippingRankSum=0.000;DP=77;ExcessHet=3.0103;FS=16.670;MLEAC=1;MLEAF=0.500;MQ=42.00;MQRankSum=0.000;QD=18.50;ReadPosRankSum=-0.277;SOR=1.944	GT:AD:DP:GQ:PL	0/1:37,40:77:99:1453,0,1341
chrXIV	488230	.	G	A	927.77	PASS	AC=1;AF=0.500;AN=2;BaseQRankSum=0.319;ClippingRankSum=0.000;DP=62;ExcessHet=3.0103;FS=9.145;MLEAC=1;MLEAF=0.500;MQ=41.77;MQRankSum=0.883;QD=14.96;ReadPosRankSum=2.090;SOR=1.802	GT:AD:DP:GQ:PL	0/1:36,26:62:99:956,0,1306
chrXIV	532454	.	G	A	1822.77	PASS	AC=1;AF=0.500;AN=2;BaseQRankSum=1.055;ClippingRankSum=0.000;DP=75;ExcessHet=3.0103;FS=0.000;MLEAC=1;MLEAF=0.500;MQ=41.97;MQRankSum=-0.700;QD=24.30;ReadPosRankSum=0.531;SOR=0.629	GT:AD:DP:GQ:PL	0/1:26,49:75:99:1851,0,885
chrXIV	559703	.	G	A	1642.77	PASS	AC=1;AF=0.500;AN=2;BaseQRankSum=1.526;ClippingRankSum=0.000;DP=78;ExcessHet=3.0103;FS=4.338;MLEAC=1;MLEAF=0.500;MQ=41.97;MQRankSum=1.194;QD=21.06;ReadPosRankSum=-0.390;SOR=0.617	GT:AD:DP:GQ:PL	0/1:33,45:78:99:1671,0,1205
chrXIV	560135	.	C	T	1491.77	PASS	AC=1;AF=0.500;AN=2;BaseQRankSum=-0.259;ClippingRankSum=0.000;DP=93;ExcessHet=3.0103;FS=0.000;MLEAC=1;MLEAF=0.500;MQ=41.98;MQRankSum=-1.129;QD=16.04;ReadPosRankSum=-1.565;SOR=0.754	GT:AD:DP:GQ:PL	0/1:53,40:93:99:1520,0,4227
chrXIV	560136	.	C	T	1491.77	PASS	AC=1;AF=0.500;AN=2;BaseQRankSum=-0.633;ClippingRankSum=0.000;DP=92;ExcessHet=3.0103;FS=0.777;MLEAC=1;MLEAF=0.500;MQ=41.98;MQRankSum=-1.118;QD=16.21;ReadPosRankSum=-1.575;SOR=0.793	GT:AD:DP:GQ:PL	0/1:52,40:92:99:1520,0,4227
chrXIV	575945	.	G	A	1106.77	PASS	AC=1;AF=0.500;AN=2;BaseQRankSum=1.199;ClippingRankSum=0.000;DP=66;ExcessHet=3.0103;FS=3.370;MLEAC=1;MLEAF=0.500;MQ=40.77;MQRankSum=1.279;QD=16.77;ReadPosRankSum=0.096;SOR=0.808	GT:AD:DP:GQ:PL	0/1:34,32:66:99:1135,0,1199
chrXIV	575972	.	G	A	1314.77	PASS	AC=1;AF=0.500;AN=2;BaseQRankSum=0.561;ClippingRankSum=0.000;DP=74;ExcessHet=3.0103;FS=4.563;MLEAC=1;MLEAF=0.500;MQ=41.19;MQRankSum=0.765;QD=17.77;ReadPosRankSum=0.913;SOR=0.405	GT:AD:DP:GQ:PL	0/1:37,37:74:99:1343,0,1327
chrXIV	576988	.	G	A	1191.77	PASS	AC=1;AF=0.500;AN=2;BaseQRankSum=0.859;ClippingRankSum=0.000;DP=63;ExcessHet=3.0103;FS=3.433;MLEAC=1;MLEAF=0.500;MQ=41.04;MQRankSum=0.878;QD=18.92;ReadPosRankSum=-0.016;SOR=0.939	GT:AD:DP:GQ:PL	0/1:30,33:63:99:1220,0,1080
chrXIV	619261	.	G	A	1272.77	PASS	AC=1;AF=0.500;AN=2;BaseQRankSum=0.648;ClippingRankSum=0.000;DP=85;ExcessHet=3.0103;FS=1.782;MLEAC=1;MLEAF=0.500;MQ=41.61;MQRankSum=-1.297;QD=14.97;ReadPosRankSum=-0.337;SOR=0.705	GT:AD:DP:GQ:PL	0/1:49,36:85:99:1301,0,1847
chrXIV	619657	.	G	A	1785.77	PASS	AC=1;AF=0.500;AN=2;BaseQRankSum=0.260;ClippingRankSum=0.000;DP=91;ExcessHet=3.0103;FS=4.019;MLEAC=1;MLEAF=0.500;MQ=41.82;MQRankSum=1.536;QD=19.84;ReadPosRankSum=1.023;SOR=1.179	GT:AD:DP:GQ:PL	0/1:42,48:90:99:1814,0,1496
chrXIV	619679	.	G	A	1538.77	PASS	AC=1;AF=0.500;AN=2;BaseQRankSum=1.538;ClippingRankSum=0.000;DP=87;ExcessHet=3.0103;FS=14.897;MLEAC=1;MLEAF=0.500;MQ=41.79;MQRankSum=-1.800;QD=17.69;ReadPosRankSum=-2.435;SOR=1.067	GT:AD:DP:GQ:PL	0/1:45,42:87:99:1567,0,1675
chrXIV	629494	.	G	A	1301.77	PASS	AC=1;AF=0.500;AN=2;BaseQRankSum=1.217;ClippingRankSum=0.000;DP=77;ExcessHet=3.0103;FS=0.858;MLEAC=1;MLEAF=0.500;MQ=41.81;MQRankSum=-1.041;QD=16.91;ReadPosRankSum=0.703;SOR=0.592	GT:AD:DP:GQ:PL	0/1:41,36:77:99:1330,0,1526
chrXIV	632691	.	G	A	1366.77	PASS	AC=1;AF=0.500;AN=2;BaseQRankSum=1.130;ClippingRankSum=0.000;DP=69;ExcessHet=3.0103;FS=1.987;MLEAC=1;MLEAF=0.500;MQ=41.79;MQRankSum=-0.901;QD=19.81;ReadPosRankSum=0.988;SOR=0.954	GT:AD:DP:GQ:PL	0/1:32,37:69:99:1395,0,1135
chrXIV	633384	.	G	A	1190.77	PASS	AC=1;AF=0.500;AN=2;BaseQRankSum=-0.746;ClippingRankSum=0.000;DP=69;ExcessHet=3.0103;FS=10.345;MLEAC=1;MLEAF=0.500;MQ=42.00;MQRankSum=0.000;QD=17.26;ReadPosRankSum=1.167;SOR=1.398	GT:AD:DP:GQ:PL	0/1:34,35:69:99:1219,0,1225
chrXIV	640220	.	G	A	902.77	PASS	AC=1;AF=0.500;AN=2;BaseQRankSum=-1.644;ClippingRankSum=0.000;DP=62;ExcessHet=3.0103;FS=0.976;MLEAC=1;MLEAF=0.500;MQ=42.00;MQRankSum=0.000;QD=14.56;ReadPosRankSum=-0.435;SOR=0.495	GT:AD:DP:GQ:PL	0/1:33,29:62:99:931,0,1245
chrXIV	652326	.	G	A	1571.77	PASS	AC=1;AF=0.500;AN=2;BaseQRankSum=0.696;ClippingRankSum=0.000;DP=79;ExcessHet=3.0103;FS=0.000;MLEAC=1;MLEAF=0.500;MQ=42.00;MQRankSum=0.000;QD=19.90;ReadPosRankSum=-0.191;SOR=0.784	GT:AD:DP:GQ:PL	0/1:36,43:79:99:1600,0,1271
chrXIV	701374	.	G	A	1487.77	PASS	AC=1;AF=0.500;AN=2;BaseQRankSum=0.835;ClippingRankSum=0.000;DP=85;ExcessHet=3.0103;FS=7.101;MLEAC=1;MLEAF=0.500;MQ=41.83;MQRankSum=1.012;QD=17.50;ReadPosRankSum=1.808;SOR=1.003	GT:AD:DP:GQ:PL	0/1:43,42:85:99:1516,0,1533
chrXIV	719005	.	G	A	1179.77	PASS	AC=1;AF=0.500;AN=2;BaseQRankSum=-0.556;ClippingRankSum=0.000;DP=70;ExcessHet=3.0103;FS=15.174;MLEAC=1;MLEAF=0.500;MQ=42.00;MQRankSum=0.000;QD=16.85;ReadPosRankSum=-0.230;SOR=1.156	GT:AD:DP:GQ:PL	0/1:37,33:70:99:1208,0,1410
chrXIV	733959	.	G	A	1346.77	PASS	AC=1;AF=0.500;AN=2;BaseQRankSum=-0.710;ClippingRankSum=0.000;DP=79;ExcessHet=3.0103;FS=5.799;MLEAC=1;MLEAF=0.500;MQ=41.98;MQRankSum=0.988;QD=17.05;ReadPosRankSum=0.522;SOR=0.500	GT:AD:DP:GQ:PL	0/1:41,38:79:99:1375,0,1517
chrXIV	733973	.	G	A	1542.77	PASS	AC=1;AF=0.500;AN=2;BaseQRankSum=0.803;ClippingRankSum=0.000;DP=83;ExcessHet=3.0103;FS=4.208;MLEAC=1;MLEAF=0.500;MQ=41.98;MQRankSum=1.036;QD=18.59;ReadPosRankSum=0.147;SOR=0.356	GT:AD:DP:GQ:PL	0/1:41,42:83:99:1571,0,1435
chrXIV	734585	.	G	A	1480.77	PASS	AC=1;AF=0.500;AN=2;BaseQRankSum=-0.979;ClippingRankSum=0.000;DP=73;ExcessHet=3.0103;FS=1.936;MLEAC=1;MLEAF=0.500;MQ=41.97;MQRankSum=-0.881;QD=20.28;ReadPosRankSum=0.953;SOR=0.652	GT:AD:DP:GQ:PL	0/1:33,40:73:99:1509,0,1220
chrXIV	755076	.	G	A	981.77	PASS	AC=1;AF=0.500;AN=2;BaseQRankSum=-0.245;ClippingRankSum=0.000;DP=58;ExcessHet=3.0103;FS=1.023;MLEAC=1;MLEAF=0.500;MQ=40.45;MQRankSum=1.878;QD=16.93;ReadPosRankSum=-1.412;SOR=0.993	GT:AD:DP:GQ:PL	0/1:29,29:58:99:1010,0,1044
chrXIV	760487	.	C	T	1359.77	PASS	AC=1;AF=0.500;AN=2;BaseQRankSum=-1.346;ClippingRankSum=0.000;DP=68;ExcessHet=3.0103;FS=0.000;MLEAC=1;MLEAF=0.500;MQ=41.79;MQRankSum=-0.886;QD=20.00;ReadPosRankSum=-0.093;SOR=0.608	GT:AD:DP:GQ:PL	0/1:31,37:68:99:1388,0,1154
chrXV	243618	.	G	A	1667.77	PASS	AC=1;AF=0.500;AN=2;BaseQRankSum=1.821;ClippingRankSum=0.000;DP=74;ExcessHet=3.0103;FS=0.896;MLEAC=1;MLEAF=0.500;MQ=42.00;MQRankSum=0.000;QD=22.54;ReadPosRankSum=-0.626;SOR=0.883	GT:AD:DP:GQ:PL	0/1:30,44:74:99:1696,0,1021
chrXV	256216	.	G	A	1460.77	PASS	AC=1;AF=0.500;AN=2;BaseQRankSum=0.038;ClippingRankSum=0.000;DP=81;ExcessHet=3.0103;FS=0.000;MLEAC=1;MLEAF=0.500;MQ=42.00;MQRankSum=0.000;QD=18.03;ReadPosRankSum=-2.288;SOR=0.752	GT:AD:DP:GQ:PL	0/1:41,40:81:99:1489,0,1523
chrXV	256261	.	G	A	1459.77	PASS	AC=1;AF=0.500;AN=2;BaseQRankSum=1.005;ClippingRankSum=0.000;DP=86;ExcessHet=3.0103;FS=7.129;MLEAC=1;MLEAF=0.500;MQ=42.00;MQRankSum=0.000;QD=16.97;ReadPosRankSum=0.564;SOR=0.639	GT:AD:DP:GQ:PL	0/1:46,40:86:99:1488,0,1720
chrXV	290863	.	C	T	1411.77	PASS	AC=1;AF=0.500;AN=2;BaseQRankSum=-0.047;ClippingRankSum=0.000;DP=70;ExcessHet=3.0103;FS=10.359;MLEAC=1;MLEAF=0.500;MQ=41.97;MQRankSum=-0.889;QD=20.17;ReadPosRankSum=-0.682;SOR=0.372	GT:AD:DP:GQ:PL	0/1:32,38:70:99:1440,0,1179
chrXV	292851	.	G	A	1255.77	PASS	AC=1;AF=0.500;AN=2;BaseQRankSum=-0.623;ClippingRankSum=0.000;DP=79;ExcessHet=3.0103;FS=1.866;MLEAC=1;MLEAF=0.500;MQ=42.00;MQRankSum=0.000;QD=15.90;ReadPosRankSum=0.718;SOR=1.004	GT:AD:DP:GQ:PL	0/1:43,36:79:99:1284,0,1632
chrXV	335806	.	G	A	1521.77	PASS	AC=1;AF=0.500;AN=2;BaseQRankSum=-0.535;ClippingRankSum=0.000;DP=85;ExcessHet=3.0103;FS=0.817;MLEAC=1;MLEAF=0.500;MQ=41.66;MQRankSum=-1.340;QD=18.12;ReadPosRankSum=-1.570;SOR=0.586	GT:AD:DP:GQ:PL	0/1:40,44:84:99:1550,0,1433
chrXV	363639	.	C	T	1403.77	PASS	AC=1;AF=0.500;AN=2;BaseQRankSum=-0.125;ClippingRankSum=0.000;DP=72;ExcessHet=3.0103;FS=10.275;MLEAC=1;MLEAF=0.500;MQ=42.00;MQRankSum=0.000;QD=19.50;ReadPosRankSum=-2.829;SOR=1.710	GT:AD:DP:GQ:PL	0/1:33,39:72:99:1432,0,1191
chrXV	377702	.	G	A	1158.77	PASS	AC=1;AF=0.500;AN=2;BaseQRankSum=0.700;ClippingRankSum=0.000;DP=65;ExcessHet=3.0103;FS=0.938;MLEAC=1;MLEAF=0.500;MQ=42.00;MQRankSum=0.000;QD=17.83;ReadPosRankSum=-0.576;SOR=0.536	GT:AD:DP:GQ:PL	0/1:33,32:65:99:1187,0,1225
chrXV	386492	.	C	T	1491.77	PASS	AC=1;AF=0.500;AN=2;BaseQRankSum=-0.875;ClippingRankSum=0.000;DP=82;ExcessHet=3.0103;FS=5.812;MLEAC=1;MLEAF=0.500;MQ=41.64;MQRankSum=0.017;QD=18.19;ReadPosRankSum=0.261;SOR=0.274	GT:AD:DP:GQ:PL	0/1:41,41:82:99:1520,0,1534
chrXV	389429	.	C	T	1905.77	PASS	AC=1;AF=0.500;AN=2;BaseQRankSum=2.273;ClippingRankSum=0.000;DP=92;ExcessHet=3.0103;FS=2.781;MLEAC=1;MLEAF=0.500;MQ=41.84;MQRankSum=1.137;QD=20.71;ReadPosRankSum=0.696;SOR=0.429	GT:AD:DP:GQ:PL	0/1:41,51:92:99:1934,0,1409
chrXV	397706	.	G	A	1091.77	PASS	AC=1;AF=0.500;AN=2;BaseQRankSum=0.481;ClippingRankSum=0.000;DP=58;ExcessHet=3.0103;FS=6.937;MLEAC=1;MLEAF=0.500;MQ=42.00;MQRankSum=0.000;QD=18.82;ReadPosRankSum=-1.361;SOR=0.741	GT:AD:DP:GQ:PL	0/1:28,30:58:99:1120,0,1024
chrXV	408119	.	G	A	1188.77	PASS	AC=1;AF=0.500;AN=2;BaseQRankSum=1.304;ClippingRankSum=0.000;DP=72;ExcessHet=3.0103;FS=0.891;MLEAC=1;MLEAF=0.500;MQ=42.00;MQRankSum=0.000;QD=16.51;ReadPosRankSum=1.166;SOR=0.844	GT:AD:DP:GQ:PL	0/1:39,33:72:99:1217,0,1449
chrXV	411027	.	G	A	965.77	PASS	AC=1;AF=0.500;AN=2;BaseQRankSum=-0.762;ClippingRankSum=0.000;DP=66;ExcessHet=3.0103;FS=2.069;MLEAC=1;MLEAF=0.500;MQ=42.00;MQRankSum=0.000;QD=14.63;ReadPosRankSum=0.666;SOR=0.971	GT:AD:DP:GQ:PL	0/1:39,27:66:99:994,0,1520
chrXV	417810	.	G	A	1664.77	PASS	AC=1;AF=0.500;AN=2;BaseQRankSum=-1.809;ClippingRankSum=0.000;DP=85;ExcessHet=3.0103;FS=0.823;MLEAC=1;MLEAF=0.500;MQ=41.64;MQRankSum=-0.387;QD=19.59;ReadPosRankSum=-0.078;SOR=0.546	GT:AD:DP:GQ:PL	0/1:38,47:85:99:1693,0,1396
chrXV	427312	.	G	A	1578.77	PASS	AC=1;AF=0.500;AN=2;BaseQRankSum=0.573;ClippingRankSum=0.000;DP=84;ExcessHet=3.0103;FS=2.828;MLEAC=1;MLEAF=0.500;MQ=42.00;MQRankSum=0.000;QD=18.79;ReadPosRankSum=-0.497;SOR=0.542	GT:AD:DP:GQ:PL	0/1:41,43:84:99:1607,0,1435
chrXV	447108	.	C	T	1519.77	PASS	AC=1;AF=0.500;AN=2;BaseQRankSum=1.593;ClippingRankSum=0.000;DP=84;ExcessHet=3.0103;FS=1.801;MLEAC=1;MLEAF=0.500;MQ=41.80;MQRankSum=1.440;QD=18.09;ReadPosRankSum=-1.252;SOR=0.454	GT:AD:DP:GQ:PL	0/1:42,42:84:99:1548,0,1543
chrXV	447235	.	C	T	1404.77	PASS	AC=1;AF=0.500;AN=2;BaseQRankSum=0.302;ClippingRankSum=0.000;DP=73;ExcessHet=3.0103;FS=4.511;MLEAC=1;MLEAF=0.500;MQ=41.97;MQRankSum=1.128;QD=19.24;ReadPosRankSum=-0.108;SOR=1.117	GT:AD:DP:GQ:PL	0/1:33,40:73:99:1433,0,1201
chrXV	461369	.	G	A	1338.77	PASS	AC=1;AF=0.500;AN=2;BaseQRankSum=3.357;ClippingRankSum=0.000;DP=74;ExcessHet=3.0103;FS=0.000;MLEAC=1;MLEAF=0.500;MQ=42.00;MQRankSum=0.000;QD=18.09;ReadPosRankSum=-0.840;SOR=0.602	GT:AD:DP:GQ:PL	0/1:38,36:74:99:1367,0,1424
chrXV	462155	.	G	A	1472.77	PASS	AC=1;AF=0.500;AN=2;BaseQRankSum=-1.873;ClippingRankSum=0.000;DP=75;ExcessHet=3.0103;FS=1.943;MLEAC=1;MLEAF=0.500;MQ=42.00;MQRankSum=0.000;QD=19.64;ReadPosRankSum=-0.811;SOR=0.480	GT:AD:DP:GQ:PL	0/1:34,41:75:99:1501,0,1266
chrXV	512989	.	G	A	1106.77	PASS	AC=1;AF=0.500;AN=2;BaseQRankSum=0.237;ClippingRankSum=0.000;DP=57;ExcessHet=3.0103;FS=15.080;MLEAC=1;MLEAF=0.500;MQ=42.00;MQRankSum=0.000;QD=19.42;ReadPosRankSum=-0.793;SOR=0.587	GT:AD:DP:GQ:PL	0/1:27,30:57:99:1135,0,988
chrXV	546449	.	G	A	1228.77	PASS	AC=1;AF=0.500;AN=2;BaseQRankSum=1.042;ClippingRankSum=0.000;DP=81;ExcessHet=3.0103;FS=0.859;MLEAC=1;MLEAF=0.500;MQ=41.98;MQRankSum=-1.122;QD=15.17;ReadPosRankSum=-0.938;SOR=0.573	GT:AD:DP:GQ:PL	0/1:46,35:81:99:1257,0,1657
chrXV	551018	.	G	A	918.77	PASS	AC=1;AF=0.500;AN=2;BaseQRankSum=1.949;ClippingRankSum=0.000;DP=65;ExcessHet=3.0103;FS=0.000;MLEAC=1;MLEAF=0.500;MQ=41.75;MQRankSum=1.186;QD=14.13;ReadPosRankSum=0.494;SOR=0.596	GT:AD:DP:GQ:PL	0/1:39,26:65:99:947,0,1439
chrXV	574782	.	G	A	1347.77	PASS	AC=1;AF=0.500;AN=2;BaseQRankSum=1.255;ClippingRankSum=0.000;DP=67;ExcessHet=3.0103;FS=2.044;MLEAC=1;MLEAF=0.500;MQ=42.00;MQRankSum=0.000;QD=20.12;ReadPosRankSum=0.456;SOR=0.434	GT:AD:DP:GQ:PL	0/1:31,36:67:99:1376,0,1156
chrXV	585341	.	G	A	1486.77	PASS	AC=1;AF=0.500;AN=2;BaseQRankSum=1.368;ClippingRankSum=0.000;DP=78;ExcessHet=3.0103;FS=0.000;MLEAC=1;MLEAF=0.500;MQ=42.00;MQRankSum=0.000;QD=19.06;ReadPosRankSum=0.166;SOR=0.693	GT:AD:DP:GQ:PL	0/1:37,41:78:99:1515,0,1326
chrXV	618331	.	G	A	1396.77	PASS	AC=1;AF=0.500;AN=2;BaseQRankSum=2.182;ClippingRankSum=0.000;DP=88;ExcessHet=3.0103;FS=1.752;MLEAC=1;MLEAF=0.500;MQ=41.67;MQRankSum=-0.130;QD=15.87;ReadPosRankSum=-1.292;SOR=0.757	GT:AD:DP:GQ:PL	0/1:49,39:88:99:1425,0,1763
chrXV	633783	.	C	T	1440.77	PASS	AC=1;AF=0.500;AN=2;BaseQRankSum=-0.519;ClippingRankSum=0.000;DP=76;ExcessHet=3.0103;FS=0.854;MLEAC=1;MLEAF=0.500;MQ=42.00;MQRankSum=0.000;QD=18.96;ReadPosRankSum=-0.079;SOR=0.588	GT:AD:DP:GQ:PL	0/1:37,39:76:99:1469,0,1381
chrXV	684140	.	G	A	1474.77	PASS	AC=1;AF=0.500;AN=2;BaseQRankSum=-0.737;ClippingRankSum=0.000;DP=74;ExcessHet=3.0103;FS=4.507;MLEAC=1;MLEAF=0.500;MQ=42.00;MQRankSum=0.000;QD=19.93;ReadPosRankSum=-0.033;SOR=0.433	GT:AD:DP:GQ:PL	0/1:33,41:74:99:1503,0,1186
chrXV	767387	.	G	A	1433.77	PASS	AC=1;AF=0.500;AN=2;BaseQRankSum=0.423;ClippingRankSum=0.000;DP=78;ExcessHet=3.0103;FS=3.036;MLEAC=1;MLEAF=0.500;MQ=42.00;MQRankSum=0.000;QD=18.38;ReadPosRankSum=-1.025;SOR=0.669	GT:AD:DP:GQ:PL	0/1:39,39:78:99:1462,0,1448
chrXV	772922	.	C	T	1383.77	PASS	AC=1;AF=0.500;AN=2;BaseQRankSum=-1.032;ClippingRankSum=0.000;DP=58;ExcessHet=3.0103;FS=7.604;MLEAC=1;MLEAF=0.500;MQ=42.00;MQRankSum=0.000;QD=23.86;ReadPosRankSum=0.584;SOR=0.498	GT:AD:DP:GQ:PL	0/1:21,37:58:99:1412,0,747
chrXV	779399	.	G	A	1354.77	PASS	AC=1;AF=0.500;AN=2;BaseQRankSum=-2.173;ClippingRankSum=0.000;DP=73;ExcessHet=3.0103;FS=1.935;MLEAC=1;MLEAF=0.500;MQ=41.58;MQRankSum=0.674;QD=18.56;ReadPosRankSum=-0.491;SOR=0.458	GT:AD:DP:GQ:PL	0/1:35,38:73:99:1383,0,1294
chrXV	830730	.	G	A	1169.77	PASS	AC=1;AF=0.500;AN=2;BaseQRankSum=0.296;ClippingRankSum=0.000;DP=62;ExcessHet=3.0103;FS=3.505;MLEAC=1;MLEAF=0.500;MQ=41.48;MQRankSum=-0.910;QD=18.87;ReadPosRankSum=1.163;SOR=0.793	GT:AD:DP:GQ:PL	0/1:30,32:62:99:1198,0,1067
chrXV	832355	.	C	T	1124.77	PASS	AC=1;AF=0.500;AN=2;BaseQRankSum=-1.314;ClippingRankSum=0.000;DP=64;ExcessHet=3.0103;FS=4.987;MLEAC=1;MLEAF=0.500;MQ=41.77;MQRankSum=-0.969;QD=17.57;ReadPosRankSum=0.290;SOR=0.980	GT:AD:DP:GQ:PL	0/1:32,32:64:99:1153,0,1163
chrXV	841993	.	G	A	1095.77	PASS	AC=1;AF=0.500;AN=2;BaseQRankSum=-0.670;ClippingRankSum=0.000;DP=58;ExcessHet=3.0103;FS=14.005;MLEAC=1;MLEAF=0.500;MQ=42.00;MQRankSum=0.000;QD=18.89;ReadPosRankSum=1.036;SOR=0.870	GT:AD:DP:GQ:PL	0/1:28,30:58:99:1124,0,995
chrXV	857931	.	G	A	1957.77	PASS	AC=1;AF=0.500;AN=2;BaseQRankSum=0.764;ClippingRankSum=0.000;DP=84;ExcessHet=3.0103;FS=2.957;MLEAC=1;MLEAF=0.500;MQ=42.00;MQRankSum=0.000;QD=23.31;ReadPosRankSum=-0.711;SOR=0.495	GT:AD:DP:GQ:PL	0/1:33,51:84:99:1986,0,1193
chrXV	877417	.	G	A	2062.77	PASS	AC=1;AF=0.500;AN=2;BaseQRankSum=0.202;ClippingRankSum=0.000;DP=85;ExcessHet=3.0103;FS=0.837;MLEAC=1;MLEAF=0.500;MQ=42.00;MQRankSum=0.000;QD=24.27;ReadPosRankSum=-1.282;SOR=0.588	GT:AD:DP:GQ:PL	0/1:31,54:85:99:2091,0,1099
chrXV	877520	.	G	A	1176.77	PASS	AC=1;AF=0.500;AN=2;BaseQRankSum=-0.400;ClippingRankSum=0.000;DP=67;ExcessHet=3.0103;FS=0.952;MLEAC=1;MLEAF=0.500;MQ=41.78;MQRankSum=-0.985;QD=17.56;ReadPosRankSum=-0.094;SOR=0.901	GT:AD:DP:GQ:PL	0/1:34,33:67:99:1205,0,1250
chrXV	877740	.	G	A	1550.77	PASS	AC=1;AF=0.500;AN=2;BaseQRankSum=-1.774;ClippingRankSum=0.000;DP=85;ExcessHet=3.0103;FS=5.617;MLEAC=1;MLEAF=0.500;MQ=42.00;MQRankSum=0.000;QD=18.24;ReadPosRankSum=0.501;SOR=0.305	GT:AD:DP:GQ:PL	0/1:42,43:85:99:1579,0,1581
chrXV	882843	.	C	T	974.77	PASS	AC=1;AF=0.500;AN=2;BaseQRankSum=-0.886;ClippingRankSum=0.000;DP=58;ExcessHet=3.0103;FS=2.277;MLEAC=1;MLEAF=0.500;MQ=41.59;MQRankSum=0.025;QD=17.10;ReadPosRankSum=-1.146;SOR=0.402	GT:AD:DP:GQ:PL	0/1:28,29:57:99:1003,0,999
chrXV	924421	.	C	T	1398.77	PASS	AC=1;AF=0.500;AN=2;BaseQRankSum=-1.158;ClippingRankSum=0.000;DP=73;ExcessHet=3.0103;FS=1.951;MLEAC=1;MLEAF=0.500;MQ=42.00;MQRankSum=0.000;QD=19.16;ReadPosRankSum=-0.077;SOR=0.450	GT:AD:DP:GQ:PL	0/1:35,38:73:99:1427,0,1327
chrXV	955380	.	G	A	1507.77	PASS	AC=1;AF=0.500;AN=2;BaseQRankSum=-0.099;ClippingRankSum=0.000;DP=85;ExcessHet=3.0103;FS=0.813;MLEAC=1;MLEAF=0.500;MQ=41.81;MQRankSum=1.423;QD=17.74;ReadPosRankSum=1.077;SOR=0.749	GT:AD:DP:GQ:PL	0/1:43,42:85:99:1536,0,1597
chrXV	978248	.	G	A	1437.77	PASS	AC=1;AF=0.500;AN=2;BaseQRankSum=3.224;ClippingRankSum=0.000;DP=69;ExcessHet=3.0103;FS=4.686;MLEAC=1;MLEAF=0.500;MQ=42.00;MQRankSum=0.000;QD=20.84;ReadPosRankSum=2.194;SOR=0.336	GT:AD:DP:GQ:PL	0/1:31,38:69:99:1466,0,1089
chrXV	989763	.	C	T	1011.77	PASS	AC=1;AF=0.500;AN=2;BaseQRankSum=-1.887;ClippingRankSum=0.000;DP=90;ExcessHet=3.0103;FS=0.820;MLEAC=1;MLEAF=0.500;MQ=41.84;MQRankSum=0.802;QD=11.24;ReadPosRankSum=-0.367;SOR=0.576	GT:AD:DP:GQ:PL	0/1:56,34:90:99:1040,0,2126
chrXV	1004279	.	G	A	1048.77	PASS	AC=1;AF=0.500;AN=2;BaseQRankSum=-0.877;ClippingRankSum=0.000;DP=58;ExcessHet=3.0103;FS=5.364;MLEAC=1;MLEAF=0.500;MQ=42.00;MQRankSum=0.000;QD=18.08;ReadPosRankSum=-1.388;SOR=1.265	GT:AD:DP:GQ:PL	0/1:28,30:58:99:1077,0,1011
chrXV	1019199	.	G	A	1261.77	PASS	AC=1;AF=0.500;AN=2;BaseQRankSum=-0.983;ClippingRankSum=0.000;DP=74;ExcessHet=3.0103;FS=0.863;MLEAC=1;MLEAF=0.500;MQ=41.97;MQRankSum=0.974;QD=17.05;ReadPosRankSum=0.718;SOR=0.813	GT:AD:DP:GQ:PL	0/1:39,35:74:99:1290,0,1476
chrXVI	33898	.	G	A	1298.77	PASS	AC=1;AF=0.500;AN=2;BaseQRankSum=0.736;ClippingRankSum=0.000;DP=75;ExcessHet=3.0103;FS=0.000;MLEAC=1;MLEAF=0.500;MQ=42.00;MQRankSum=0.000;QD=17.32;ReadPosRankSum=-1.234;SOR=0.769	GT:AD:DP:GQ:PL	0/1:39,36:75:99:1327,0,1460
chrXVI	73890	.	G	A	1318.77	PASS	AC=1;AF=0.500;AN=2;BaseQRankSum=-0.516;ClippingRankSum=0.000;DP=75;ExcessHet=3.0103;FS=4.501;MLEAC=1;MLEAF=0.500;MQ=42.00;MQRankSum=0.000;QD=17.58;ReadPosRankSum=-0.759;SOR=1.270	GT:AD:DP:GQ:PL	0/1:38,37:75:99:1347,0,1412
chrXVI	74664	.	G	A	1445.77	PASS	AC=1;AF=0.500;AN=2;BaseQRankSum=2.304;ClippingRankSum=0.000;DP=72;ExcessHet=3.0103;FS=8.236;MLEAC=1;MLEAF=0.500;MQ=41.58;MQRankSum=0.734;QD=20.08;ReadPosRankSum=-1.767;SOR=1.637	GT:AD:DP:GQ:PL	0/1:33,39:72:99:1474,0,1201
chrXVI	74690	.	G	A	1312.77	PASS	AC=1;AF=0.500;AN=2;BaseQRankSum=-1.312;ClippingRankSum=0.000;DP=77;ExcessHet=3.0103;FS=6.006;MLEAC=1;MLEAF=0.500;MQ=41.61;MQRankSum=-0.623;QD=17.05;ReadPosRankSum=0.165;SOR=0.293	GT:AD:DP:GQ:PL	0/1:40,37:77:99:1341,0,1518
chrXVI	74699	.	G	A	1301.77	PASS	AC=1;AF=0.500;AN=2;BaseQRankSum=-0.480;ClippingRankSum=0.000;DP=71;ExcessHet=3.0103;FS=4.708;MLEAC=1;MLEAF=0.500;MQ=41.57;MQRankSum=0.660;QD=18.33;ReadPosRankSum=-0.533;SOR=1.270	GT:AD:DP:GQ:PL	0/1:34,37:71:99:1330,0,1354
chrXVI	90709	.	G	A	1331.77	PASS	AC=1;AF=0.500;AN=2;BaseQRankSum=-1.301;ClippingRankSum=0.000;DP=68;ExcessHet=3.0103;FS=6.339;MLEAC=1;MLEAF=0.500;MQ=41.78;MQRankSum=1.155;QD=19.58;ReadPosRankSum=-2.563;SOR=0.674	GT:AD:DP:GQ:PL	0/1:30,38:68:99:1360,0,1101
chrXVI	106100	.	C	T	1658.77	PASS	AC=1;AF=0.500;AN=2;BaseQRankSum=-0.279;ClippingRankSum=0.000;DP=75;ExcessHet=3.0103;FS=1.931;MLEAC=1;MLEAF=0.500;MQ=42.00;MQRankSum=0.000;QD=22.12;ReadPosRankSum=0.984;SOR=0.634	GT:AD:DP:GQ:PL	0/1:31,44:75:99:1687,0,1099
chrXVI	108062	.	G	A	1242.77	PASS	AC=1;AF=0.500;AN=2;BaseQRankSum=-0.306;ClippingRankSum=0.000;DP=68;ExcessHet=3.0103;FS=0.924;MLEAC=1;MLEAF=0.500;MQ=41.78;MQRankSum=1.029;QD=18.28;ReadPosRankSum=-1.014;SOR=0.495	GT:AD:DP:GQ:PL	0/1:34,34:68:99:1271,0,1225
chrXVI	108280	.	C	T	1205.77	PASS	AC=1;AF=0.500;AN=2;BaseQRankSum=0.053;ClippingRankSum=0.000;DP=64;ExcessHet=3.0103;FS=0.937;MLEAC=1;MLEAF=0.500;MQ=42.00;MQRankSum=0.000;QD=18.84;ReadPosRankSum=0.087;SOR=0.569	GT:AD:DP:GQ:PL	0/1:31,33:64:99:1234,0,1137
chrXVI	133017	.	C	T	1037.77	PASS	AC=1;AF=0.500;AN=2;BaseQRankSum=0.081;ClippingRankSum=0.000;DP=52;ExcessHet=3.0103;FS=9.880;MLEAC=1;MLEAF=0.500;MQ=42.00;MQRankSum=0.000;QD=19.96;ReadPosRankSum=-1.256;SOR=0.804	GT:AD:DP:GQ:PL	0/1:23,29:52:99:1066,0,805
chrXVI	173062	.	G	A	1112.77	PASS	AC=1;AF=0.500;AN=2;BaseQRankSum=-2.106;ClippingRankSum=0.000;DP=66;ExcessHet=3.0103;FS=0.940;MLEAC=1;MLEAF=0.500;MQ=42.00;MQRankSum=0.000;QD=16.86;ReadPosRankSum=-0.661;SOR=0.616	GT:AD:DP:GQ:PL	0/1:35,31:66:99:1141,0,1306
chrXVI	218901	.	G	A	1457.77	PASS	AC=1;AF=0.500;AN=2;BaseQRankSum=-2.051;ClippingRankSum=0.000;DP=87;ExcessHet=3.0103;FS=1.739;MLEAC=1;MLEAF=0.500;MQ=42.00;MQRankSum=0.000;QD=16.76;ReadPosRankSum=0.403;SOR=0.595	GT:AD:DP:GQ:PL	0/1:46,41:87:99:1486,0,1758
chrXVI	254099	.	G	A	1328.77	PASS	AC=1;AF=0.500;AN=2;BaseQRankSum=-1.035;ClippingRankSum=0.000;DP=69;ExcessHet=3.0103;FS=8.271;MLEAC=1;MLEAF=0.500;MQ=42.00;MQRankSum=0.000;QD=19.26;ReadPosRankSum=-0.352;SOR=1.524	GT:AD:DP:GQ:PL	0/1:33,36:69:99:1357,0,1250
chrXVI	298288	.	C	T	1143.77	PASS	AC=1;AF=0.500;AN=2;BaseQRankSum=-0.324;ClippingRankSum=0.000;DP=56;ExcessHet=3.0103;FS=0.000;MLEAC=1;MLEAF=0.500;MQ=41.97;MQRankSum=-0.929;QD=20.42;ReadPosRankSum=-0.719;SOR=0.689	GT:AD:DP:GQ:PL	0/1:27,29:56:99:1172,0,2078
chrXVI	298289	.	C	T	1143.77	PASS	AC=1;AF=0.500;AN=2;BaseQRankSum=-0.300;ClippingRankSum=0.000;DP=57;ExcessHet=3.0103;FS=0.000;MLEAC=1;MLEAF=0.500;MQ=41.97;MQRankSum=-0.914;QD=20.07;ReadPosRankSum=-1.074;SOR=0.751	GT:AD:DP:GQ:PL	0/1:27,30:57:99:1172,0,2078
chrXVI	304681	.	G	A	1731.77	PASS	AC=1;AF=0.500;AN=2;BaseQRankSum=1.777;ClippingRankSum=0.000;DP=82;ExcessHet=3.0103;FS=2.993;MLEAC=1;MLEAF=0.500;MQ=41.95;MQRankSum=1.649;QD=21.38;ReadPosRankSum=0.781;SOR=0.566	GT:AD:DP:GQ:PL	0/1:35,46:81:99:1760,0,1263
chrXVI	352922	.	C	T	1368.77	PASS	AC=1;AF=0.500;AN=2;BaseQRankSum=-0.750;ClippingRankSum=0.000;DP=65;ExcessHet=3.0103;FS=0.000;MLEAC=1;MLEAF=0.500;MQ=42.00;MQRankSum=0.000;QD=21.06;ReadPosRankSum=0.915;SOR=0.591	GT:AD:DP:GQ:PL	0/1:27,38:65:99:1397,0,975
chrXVI	375858	.	C	T	1283.77	PASS	AC=1;AF=0.500;AN=2;BaseQRankSum=-0.499;ClippingRankSum=0.000;DP=79;ExcessHet=3.0103;FS=9.563;MLEAC=1;MLEAF=0.500;MQ=41.82;MQRankSum=0.895;QD=16.25;ReadPosRankSum=-1.025;SOR=1.330	GT:AD:DP:GQ:PL	0/1:45,34:79:99:1312,0,3571
chrXVI	375859	.	C	T	1283.77	PASS	AC=1;AF=0.500;AN=2;BaseQRankSum=0.559;ClippingRankSum=0.000;DP=78;ExcessHet=3.0103;FS=11.723;MLEAC=1;MLEAF=0.500;MQ=41.82;MQRankSum=0.882;QD=16.46;ReadPosRankSum=-0.822;SOR=1.465	GT:AD:DP:GQ:PL	0/1:45,33:78:99:1312,0,3571
chrXVI	386904	.	C	T	979.77	PASS	AC=1;AF=0.500;AN=2;BaseQRankSum=-0.530;ClippingRankSum=0.000;DP=62;ExcessHet=3.0103;FS=11.316;MLEAC=1;MLEAF=0.500;MQ=41.53;MQRankSum=1.360;QD=15.80;ReadPosRankSum=0.285;SOR=1.049	GT:AD:DP:GQ:PL	0/1:33,29:62:99:1008,0,1220
chrXVI	393694	.	G	A	1201.77	PASS	AC=1;AF=0.500;AN=2;BaseQRankSum=1.966;ClippingRankSum=0.000;DP=71;ExcessHet=3.0103;FS=4.658;MLEAC=1;MLEAF=0.500;MQ=41.80;MQRankSum=-1.015;QD=16.93;ReadPosRankSum=1.869;SOR=0.331	GT:AD:DP:GQ:PL	0/1:37,34:71:99:1230,0,1346
chrXVI	425937	.	C	T	950.77	PASS	AC=1;AF=0.500;AN=2;BaseQRankSum=-1.687;ClippingRankSum=0.000;DP=72;ExcessHet=3.0103;FS=4.847;MLEAC=1;MLEAF=0.500;MQ=42.00;MQRankSum=0.000;QD=13.21;ReadPosRankSum=-0.128;SOR=1.341	GT:AD:DP:GQ:PL	0/1:44,28:72:99:979,0,1699
chrXVI	458905	.	G	A	1205.77	PASS	AC=1;AF=0.500;AN=2;BaseQRankSum=0.574;ClippingRankSum=0.000;DP=69;ExcessHet=3.0103;FS=4.853;MLEAC=1;MLEAF=0.500;MQ=42.00;MQRankSum=0.000;QD=17.47;ReadPosRankSum=1.265;SOR=1.380	GT:AD:DP:GQ:PL	0/1:36,33:69:99:1234,0,1346
chrXVI	488155	.	G	A	1243.77	PASS	AC=1;AF=0.500;AN=2;BaseQRankSum=0.448;ClippingRankSum=0.000;DP=70;ExcessHet=3.0103;FS=0.000;MLEAC=1;MLEAF=0.500;MQ=42.00;MQRankSum=0.000;QD=17.77;ReadPosRankSum=-0.285;SOR=0.598	GT:AD:DP:GQ:PL	0/1:36,34:70:99:1272,0,1313
chrXVI	489696	.	G	A	1018.77	PASS	AC=1;AF=0.500;AN=2;BaseQRankSum=-0.525;ClippingRankSum=0.000;DP=67;ExcessHet=3.0103;FS=0.000;MLEAC=1;MLEAF=0.500;MQ=41.97;MQRankSum=0.930;QD=15.21;ReadPosRankSum=-0.317;SOR=0.710	GT:AD:DP:GQ:PL	0/1:37,30:67:99:1047,0,1355
chrXVI	575047	.	G	A	1274.77	PASS	AC=1;AF=0.500;AN=2;BaseQRankSum=-2.320;ClippingRankSum=0.000;DP=69;ExcessHet=3.0103;FS=0.000;MLEAC=1;MLEAF=0.500;MQ=41.97;MQRankSum=-0.928;QD=18.47;ReadPosRankSum=-0.814;SOR=0.620	GT:AD:DP:GQ:PL	0/1:33,36:69:99:1303,0,1242
chrXVI	603820	.	C	T	1501.77	PASS	AC=1;AF=0.500;AN=2;BaseQRankSum=-1.464;ClippingRankSum=0.000;DP=68;ExcessHet=3.0103;FS=0.925;MLEAC=1;MLEAF=0.500;MQ=42.00;MQRankSum=0.000;QD=22.08;ReadPosRankSum=0.122;SOR=0.582	GT:AD:DP:GQ:PL	0/1:28,40:68:99:1530,0,1012
chrXVI	612241	.	G	A	1310.77	PASS	AC=1;AF=0.500;AN=2;BaseQRankSum=0.116;ClippingRankSum=0.000;DP=76;ExcessHet=3.0103;FS=0.000;MLEAC=1;MLEAF=0.500;MQ=42.00;MQRankSum=0.000;QD=17.25;ReadPosRankSum=1.920;SOR=0.799	GT:AD:DP:GQ:PL	0/1:38,38:76:99:1339,0,1417
chrXVI	631514	.	G	A	1033.77	PASS	AC=1;AF=0.500;AN=2;BaseQRankSum=-0.450;ClippingRankSum=0.000;DP=54;ExcessHet=3.0103;FS=9.530;MLEAC=1;MLEAF=0.500;MQ=42.00;MQRankSum=0.000;QD=19.14;ReadPosRankSum=1.205;SOR=0.817	GT:AD:DP:GQ:PL	0/1:25,29:54:99:1062,0,894
chrXVI	645866	.	C	T	3973.77	PASS	AC=2;AF=1.00;AN=2;DP=88;ExcessHet=3.0103;FS=0.000;MLEAC=2;MLEAF=1.00;MQ=41.79;QD=29.13;SOR=0.997	GT:AD:DP:GQ:PL	1/1:0,88:88:99:4002,271,0
chrXVI	645869	.	C	T	3891.77	PASS	AC=2;AF=1.00;AN=2;DP=87;ExcessHet=3.0103;FS=0.000;MLEAC=2;MLEAF=1.00;MQ=41.79;QD=30.00;SOR=0.972	GT:AD:DP:GQ:PL	1/1:0,87:87:99:3920,265,0
chrXVI	645934	.	C	T	1532.77	PASS	AC=1;AF=0.500;AN=2;BaseQRankSum=1.121;ClippingRankSum=0.000;DP=85;ExcessHet=3.0103;FS=0.871;MLEAC=1;MLEAF=0.500;MQ=41.80;MQRankSum=0.017;QD=18.03;ReadPosRankSum=0.995;SOR=0.567	GT:AD:DP:GQ:PL	0/1:43,42:85:99:1561,0,1544
chrXVI	646427	.	C	T	1357.77	PASS	AC=1;AF=0.500;AN=2;BaseQRankSum=0.059;ClippingRankSum=0.000;DP=96;ExcessHet=3.0103;FS=1.698;MLEAC=1;MLEAF=0.500;MQ=41.98;MQRankSum=-1.188;QD=14.14;ReadPosRankSum=-0.330;SOR=0.881	GT:AD:DP:GQ:PL	0/1:57,39:96:99:1386,0,2115
chrXVI	658796	.	G	A	1246.77	PASS	AC=1;AF=0.500;AN=2;BaseQRankSum=-0.328;ClippingRankSum=0.000;DP=64;ExcessHet=3.0103;FS=0.000;MLEAC=1;MLEAF=0.500;MQ=42.00;MQRankSum=0.000;QD=19.48;ReadPosRankSum=0.742;SOR=0.679	GT:AD:DP:GQ:PL	0/1:30,34:64:99:1275,0,1061
chrXVI	694821	.	G	A	903.77	PASS	AC=1;AF=0.500;AN=2;BaseQRankSum=-1.801;ClippingRankSum=0.000;DP=76;ExcessHet=3.0103;FS=1.960;MLEAC=1;MLEAF=0.500;MQ=41.81;MQRankSum=-1.282;QD=11.89;ReadPosRankSum=-0.248;SOR=0.968	GT:AD:DP:GQ:PL	0/1:48,28:76:99:932,0,1841
chrXVI	696915	.	G	A	1387.77	PASS	AC=1;AF=0.500;AN=2;BaseQRankSum=1.093;ClippingRankSum=0.000;DP=79;ExcessHet=3.0103;FS=3.030;MLEAC=1;MLEAF=0.500;MQ=41.81;MQRankSum=1.013;QD=17.57;ReadPosRankSum=-1.088;SOR=1.104	GT:AD:DP:GQ:PL	0/1:40,39:79:99:1416,0,1432
chrXVI	700528	.	C	T	1222.77	PASS	AC=1;AF=0.500;AN=2;BaseQRankSum=0.462;ClippingRankSum=0.000;DP=75;ExcessHet=3.0103;FS=4.497;MLEAC=1;MLEAF=0.500;MQ=42.00;MQRankSum=0.000;QD=16.30;ReadPosRankSum=-0.861;SOR=1.091	GT:AD:DP:GQ:PL	0/1:40,35:75:99:1251,0,1472
chrXVI	719187	.	G	A	1532.77	PASS	AC=1;AF=0.500;AN=2;BaseQRankSum=-0.497;ClippingRankSum=0.000;DP=84;ExcessHet=3.0103;FS=13.202;MLEAC=1;MLEAF=0.500;MQ=42.00;MQRankSum=0.000;QD=18.25;ReadPosRankSum=-0.144;SOR=1.462	GT:AD:DP:GQ:PL	0/1:42,42:84:99:1561,0,1572
chrXVI	720105	.	G	A	1312.77	PASS	AC=1;AF=0.500;AN=2;BaseQRankSum=0.269;ClippingRankSum=0.000;DP=79;ExcessHet=3.0103;FS=0.000;MLEAC=1;MLEAF=0.500;MQ=42.00;MQRankSum=0.000;QD=16.62;ReadPosRankSum=-0.806;SOR=0.758	GT:AD:DP:GQ:PL	0/1:42,37:79:99:1341,0,1542
chrXVI	729523	.	G	A	1218.77	PASS	AC=1;AF=0.500;AN=2;BaseQRankSum=-0.433;ClippingRankSum=0.000;DP=62;ExcessHet=3.0103;FS=5.090;MLEAC=1;MLEAF=0.500;MQ=41.76;MQRankSum=1.099;QD=19.66;ReadPosRankSum=0.873;SOR=0.292	GT:AD:DP:GQ:PL	0/1:29,33:62:99:1247,0,1056
chrXVI	730082	.	G	A	1415.77	PASS	AC=1;AF=0.500;AN=2;BaseQRankSum=-0.183;ClippingRankSum=0.000;DP=72;ExcessHet=3.0103;FS=0.897;MLEAC=1;MLEAF=0.500;MQ=42.00;MQRankSum=0.000;QD=19.66;ReadPosRankSum=1.355;SOR=0.914	GT:AD:DP:GQ:PL	0/1:34,38:72:99:1444,0,1267
chrXVI	731782	.	G	A	1283.73	PASS	AC=1;AF=0.500;AN=2;BaseQRankSum=0.579;ClippingRankSum=0.000;DP=77;ExcessHet=3.0103;FS=0.000;MLEAC=1;MLEAF=0.500;MQ=42.00;MQRankSum=0.000;QD=16.89;ReadPosRankSum=-2.114;SOR=0.760	GT:AD:DP:GQ:PL	0/1:39,37:76:99:1321,0,1362
chrXVI	744355	.	C	T	1315.77	PASS	AC=1;AF=0.500;AN=2;BaseQRankSum=-0.309;ClippingRankSum=0.000;DP=71;ExcessHet=3.0103;FS=4.670;MLEAC=1;MLEAF=0.500;MQ=42.00;MQRankSum=0.000;QD=18.53;ReadPosRankSum=1.327;SOR=1.291	GT:AD:DP:GQ:PL	0/1:35,36:71:99:1344,0,1294
chrXVI	769221	.	G	A	949.77	PASS	AC=1;AF=0.500;AN=2;BaseQRankSum=2.440;ClippingRankSum=0.000;DP=57;ExcessHet=3.0103;FS=1.037;MLEAC=1;MLEAF=0.500;MQ=41.25;MQRankSum=-0.162;QD=16.66;ReadPosRankSum=1.000;SOR=0.963	GT:AD:DP:GQ:PL	0/1:30,27:57:99:978,0,1056
chrXVI	800292	.	C	T	1123.77	PASS	AC=1;AF=0.500;AN=2;BaseQRankSum=0.765;ClippingRankSum=0.000;DP=68;ExcessHet=3.0103;FS=0.908;MLEAC=1;MLEAF=0.500;MQ=41.97;MQRankSum=0.945;QD=16.53;ReadPosRankSum=-0.451;SOR=0.833	GT:AD:DP:GQ:PL	0/1:37,31:68:99:1152,0,1402
chrXVI	818068	.	G	A	1533.77	PASS	AC=1;AF=0.500;AN=2;BaseQRankSum=-0.148;ClippingRankSum=0.000;DP=90;ExcessHet=3.0103;FS=0.000;MLEAC=1;MLEAF=0.500;MQ=41.84;MQRankSum=-1.023;QD=17.04;ReadPosRankSum=-0.518;SOR=0.631	GT:AD:DP:GQ:PL	0/1:47,43:90:99:1562,0,1738
chrXVI	821796	.	C	T	1489.77	PASS	AC=1;AF=0.500;AN=2;BaseQRankSum=-1.552;ClippingRankSum=0.000;DP=84;ExcessHet=3.0103;FS=0.823;MLEAC=1;MLEAF=0.500;MQ=41.82;MQRankSum=-0.976;QD=17.74;ReadPosRankSum=0.091;SOR=0.710	GT:AD:DP:GQ:PL	0/1:42,42:84:99:1518,0,1535
chrXVI	917432	.	C	T	1434.77	PASS	AC=1;AF=0.500;AN=2;BaseQRankSum=-1.597;ClippingRankSum=0.000;DP=86;ExcessHet=3.0103;FS=1.770;MLEAC=1;MLEAF=0.500;MQ=41.84;MQRankSum=-1.049;QD=16.68;ReadPosRankSum=1.321;SOR=0.473	GT:AD:DP:GQ:PL	0/1:46,40:86:99:1463,0,1751
