# Supplementary material for: Recombination Is Responsible for the Increased Recovery of Drug-Resistant Mutants with Hypermutated Genomes in Resting Yeast Diploids Expressing APOBEC Deaminases
Source: Front Genet. 2017 Dec 12;8:202. doi: 10.3389/fgene.2017.00202 (PMC5733079; doi:10.3389/fgene.2017.00202)
Supplement: Supplementary file 6 [file Data_Sheet_1.zip › PmCDA1_d4/N136-LAN210-Can-PmCDA1-NA-RUN8-D4_Sample_d4-2_SNVs_final.vcf]

##fileformat=VCFv4.2
##FILTER=<ID=LowQual,Description="Low quality">
##FORMAT=<ID=AD,Number=R,Type=Integer,Description="Allelic depths for the ref and alt alleles in the order listed">
##FORMAT=<ID=DP,Number=1,Type=Integer,Description="Approximate read depth (reads with MQ=255 or with bad mates are filtered)">
##FORMAT=<ID=GQ,Number=1,Type=Integer,Description="Genotype Quality">
##FORMAT=<ID=GT,Number=1,Type=String,Description="Genotype">
##FORMAT=<ID=PL,Number=G,Type=Integer,Description="Normalized, Phred-scaled likelihoods for genotypes as defined in the VCF specification">
##GATKCommandLine.HaplotypeCaller=<ID=HaplotypeCaller,Version=3.8-0-ge9d806836,Date="Tue Sep 26 00:34:26 PDT 2017",Epoch=1506411266957,CommandLineOptions="analysis_type=HaplotypeCaller input_file=[N136-LAN210-Can-PmCDA1-NA-RUN8-D4_Sample_d4-2_sorted_dedup_RG_realigned.bam] showFullBamList=false read_buffer_size=null read_filter=[] disable_read_filter=[] intervals=null excludeIntervals=[../../LAN210/20170903_LAN210_v0.10m_masked_v2.bed] interval_set_rule=UNION interval_merging=ALL interval_padding=0 reference_sequence=../../LAN210/LAN210_v0.10m.fasta nonDeterministicRandomSeed=false disableDithering=false maxRuntime=-1 maxRuntimeUnits=MINUTES downsampling_type=BY_SAMPLE downsample_to_fraction=null downsample_to_coverage=500 baq=OFF baqGapOpenPenalty=40.0 refactor_NDN_cigar_string=false fix_misencoded_quality_scores=false allow_potentially_misencoded_quality_scores=false useOriginalQualities=false defaultBaseQualities=-1 performanceLog=null BQSR=null quantize_quals=0 static_quantized_quals=null round_down_quantized=false disable_indel_quals=false emit_original_quals=false preserve_qscores_less_than=6 globalQScorePrior=-1.0 secondsBetweenProgressUpdates=10 validation_strictness=SILENT remove_program_records=false keep_program_records=false sample_rename_mapping_file=null unsafe=null use_jdk_deflater=false use_jdk_inflater=false disable_auto_index_creation_and_locking_when_reading_rods=false no_cmdline_in_header=false sites_only=false never_trim_vcf_format_field=false bcf=false bam_compression=null simplifyBAM=false disable_bam_indexing=false generate_md5=false num_threads=1 num_cpu_threads_per_data_thread=1 num_io_threads=0 monitorThreadEfficiency=false num_bam_file_handles=null read_group_black_list=null pedigree=[] pedigreeString=[] pedigreeValidationType=STRICT allow_intervals_with_unindexed_bam=false generateShadowBCF=false variant_index_type=DYNAMIC_SEEK variant_index_parameter=-1 reference_window_stop=0 phone_home= gatk_key=null tag=NA logging_level=INFO log_to_file=null help=false version=false out=/media/artem/artem_second/20170727_RUN8/Project_Stepchenkova/re_SNP_call_URA3/N136-LAN210-Can-PmCDA1-NA-RUN8-D4_Sample_d4-2/N136-LAN210-Can-PmCDA1-NA-RUN8-D4_Sample_d4-2.vcf likelihoodCalculationEngine=PairHMM heterogeneousKmerSizeResolution=COMBO_MIN dbsnp=(RodBinding name= source=UNBOUND) dontTrimActiveRegions=false maxDiscARExtension=25 maxGGAARExtension=300 paddingAroundIndels=150 paddingAroundSNPs=20 comp=[] annotation=[] excludeAnnotation=[] group=[StandardAnnotation, StandardHCAnnotation] debug=false useFilteredReadsForAnnotations=false emitRefConfidence=NONE bamOutput=null bamWriterType=CALLED_HAPLOTYPES emitDroppedReads=false disableOptimizations=false annotateNDA=false useNewAFCalculator=false heterozygosity=0.001 indel_heterozygosity=1.25E-4 heterozygosity_stdev=0.01 standard_min_confidence_threshold_for_calling=10.0 standard_min_confidence_threshold_for_emitting=30.0 max_alternate_alleles=6 max_genotype_count=1024 max_num_PL_values=100 input_prior=[] sample_ploidy=2 genotyping_mode=DISCOVERY alleles=(RodBinding name= source=UNBOUND) contamination_fraction_to_filter=0.0 contamination_fraction_per_sample_file=null p_nonref_model=null exactcallslog=null output_mode=EMIT_VARIANTS_ONLY allSitePLs=false gcpHMM=10 pair_hmm_implementation=FASTEST_AVAILABLE phredScaledGlobalReadMismappingRate=45 noFpga=false nativePairHmmThreads=1 useDoublePrecision=false sample_name=null kmerSize=[10, 25] dontIncreaseKmerSizesForCycles=false allowNonUniqueKmersInRef=false numPruningSamples=1 recoverDanglingHeads=false doNotRecoverDanglingBranches=false minDanglingBranchLength=4 consensus=false maxNumHaplotypesInPopulation=128 errorCorrectKmers=false minPruning=2 debugGraphTransformations=false allowCyclesInKmerGraphToGeneratePaths=false graphOutput=null kmerLengthForReadErrorCorrection=25 minObservationsForKmerToBeSolid=20 GVCFGQBands=[1, 2, 3, 4, 5, 6, 7, 8, 9, 10, 11, 12, 13, 14, 15, 16, 17, 18, 19, 20, 21, 22, 23, 24, 25, 26, 27, 28, 29, 30, 31, 32, 33, 34, 35, 36, 37, 38, 39, 40, 41, 42, 43, 44, 45, 46, 47, 48, 49, 50, 51, 52, 53, 54, 55, 56, 57, 58, 59, 60, 70, 80, 90, 99] indelSizeToEliminateInRefModel=10 min_base_quality_score=10 includeUmappedReads=false useAllelesTrigger=false doNotRunPhysicalPhasing=true keepRG=null justDetermineActiveRegions=false dontGenotype=false dontUseSoftClippedBases=false captureAssemblyFailureBAM=false errorCorrectReads=false pcr_indel_model=CONSERVATIVE maxReadsInRegionPerSample=10000 minReadsPerAlignmentStart=10 mergeVariantsViaLD=false activityProfileOut=null activeRegionOut=null activeRegionIn=null activeRegionExtension=null forceActive=false activeRegionMaxSize=null bandPassSigma=null maxReadsInMemoryPerSample=30000 maxTotalReadsInMemory=10000000 maxProbPropagationDistance=50 activeProbabilityThreshold=0.002 min_mapping_quality_score=20 filter_reads_with_N_cigar=false filter_mismatching_base_and_quals=false filter_bases_not_stored=false">
##GATKCommandLine.SelectVariants=<ID=SelectVariants,Version=3.8-0-ge9d806836,Date="Tue Sep 26 00:37:21 PDT 2017",Epoch=1506411441506,CommandLineOptions="analysis_type=SelectVariants input_file=[] showFullBamList=false read_buffer_size=null read_filter=[] disable_read_filter=[] intervals=null excludeIntervals=null interval_set_rule=UNION interval_merging=ALL interval_padding=0 reference_sequence=../../LAN210/LAN210_v0.10m.fasta nonDeterministicRandomSeed=false disableDithering=false maxRuntime=-1 maxRuntimeUnits=MINUTES downsampling_type=BY_SAMPLE downsample_to_fraction=null downsample_to_coverage=1000 baq=OFF baqGapOpenPenalty=40.0 refactor_NDN_cigar_string=false fix_misencoded_quality_scores=false allow_potentially_misencoded_quality_scores=false useOriginalQualities=false defaultBaseQualities=-1 performanceLog=null BQSR=null quantize_quals=0 static_quantized_quals=null round_down_quantized=false disable_indel_quals=false emit_original_quals=false preserve_qscores_less_than=6 globalQScorePrior=-1.0 secondsBetweenProgressUpdates=10 validation_strictness=SILENT remove_program_records=false keep_program_records=false sample_rename_mapping_file=null unsafe=null use_jdk_deflater=false use_jdk_inflater=false disable_auto_index_creation_and_locking_when_reading_rods=false no_cmdline_in_header=false sites_only=false never_trim_vcf_format_field=false bcf=false bam_compression=null simplifyBAM=false disable_bam_indexing=false generate_md5=false num_threads=1 num_cpu_threads_per_data_thread=1 num_io_threads=0 monitorThreadEfficiency=false num_bam_file_handles=null read_group_black_list=null pedigree=[] pedigreeString=[] pedigreeValidationType=STRICT allow_intervals_with_unindexed_bam=false generateShadowBCF=false variant_index_type=DYNAMIC_SEEK variant_index_parameter=-1 reference_window_stop=0 phone_home= gatk_key=null tag=NA logging_level=INFO log_to_file=null help=false version=false variant=(RodBinding name=variant source=N136-LAN210-Can-PmCDA1-NA-RUN8-D4_Sample_d4-2.vcf) discordance=(RodBinding name= source=UNBOUND) concordance=(RodBinding name= source=UNBOUND) out=/media/artem/artem_second/20170727_RUN8/Project_Stepchenkova/re_SNP_call_URA3/N136-LAN210-Can-PmCDA1-NA-RUN8-D4_Sample_d4-2/N136-LAN210-Can-PmCDA1-NA-RUN8-D4_Sample_d4-2_SNVs.vcf sample_name=[] sample_expressions=null sample_file=null exclude_sample_name=[] exclude_sample_file=[] exclude_sample_expressions=[] selectexpressions=[] invertselect=false excludeNonVariants=false excludeFiltered=false preserveAlleles=false removeUnusedAlternates=false restrictAllelesTo=ALL keepOriginalAC=false keepOriginalDP=false mendelianViolation=false invertMendelianViolation=false mendelianViolationQualThreshold=0.0 select_random_fraction=0.0 remove_fraction_genotypes=0.0 selectTypeToInclude=[SNP] selectTypeToExclude=[] keepIDs=null excludeIDs=null fullyDecode=false justRead=false maxIndelSize=2147483647 minIndelSize=0 maxFilteredGenotypes=2147483647 minFilteredGenotypes=0 maxFractionFilteredGenotypes=1.0 minFractionFilteredGenotypes=0.0 maxNOCALLnumber=2147483647 maxNOCALLfraction=1.0 setFilteredGtToNocall=false ALLOW_NONOVERLAPPING_COMMAND_LINE_SAMPLES=false forceValidOutput=false filter_reads_with_N_cigar=false filter_mismatching_base_and_quals=false filter_bases_not_stored=false">
##INFO=<ID=AC,Number=A,Type=Integer,Description="Allele count in genotypes, for each ALT allele, in the same order as listed">
##INFO=<ID=AF,Number=A,Type=Float,Description="Allele Frequency, for each ALT allele, in the same order as listed">
##INFO=<ID=AN,Number=1,Type=Integer,Description="Total number of alleles in called genotypes">
##INFO=<ID=BaseQRankSum,Number=1,Type=Float,Description="Z-score from Wilcoxon rank sum test of Alt Vs. Ref base qualities">
##INFO=<ID=ClippingRankSum,Number=1,Type=Float,Description="Z-score From Wilcoxon rank sum test of Alt vs. Ref number of hard clipped bases">
##INFO=<ID=DP,Number=1,Type=Integer,Description="Approximate read depth; some reads may have been filtered">
##INFO=<ID=DS,Number=0,Type=Flag,Description="Were any of the samples downsampled?">
##INFO=<ID=ExcessHet,Number=1,Type=Float,Description="Phred-scaled p-value for exact test of excess heterozygosity">
##INFO=<ID=FS,Number=1,Type=Float,Description="Phred-scaled p-value using Fisher's exact test to detect strand bias">
##INFO=<ID=HaplotypeScore,Number=1,Type=Float,Description="Consistency of the site with at most two segregating haplotypes">
##INFO=<ID=InbreedingCoeff,Number=1,Type=Float,Description="Inbreeding coefficient as estimated from the genotype likelihoods per-sample when compared against the Hardy-Weinberg expectation">
##INFO=<ID=MLEAC,Number=A,Type=Integer,Description="Maximum likelihood expectation (MLE) for the allele counts (not necessarily the same as the AC), for each ALT allele, in the same order as listed">
##INFO=<ID=MLEAF,Number=A,Type=Float,Description="Maximum likelihood expectation (MLE) for the allele frequency (not necessarily the same as the AF), for each ALT allele, in the same order as listed">
##INFO=<ID=MQ,Number=1,Type=Float,Description="RMS Mapping Quality">
##INFO=<ID=MQRankSum,Number=1,Type=Float,Description="Z-score From Wilcoxon rank sum test of Alt vs. Ref read mapping qualities">
##INFO=<ID=QD,Number=1,Type=Float,Description="Variant Confidence/Quality by Depth">
##INFO=<ID=ReadPosRankSum,Number=1,Type=Float,Description="Z-score from Wilcoxon rank sum test of Alt vs. Ref read position bias">
##INFO=<ID=SOR,Number=1,Type=Float,Description="Symmetric Odds Ratio of 2x2 contingency table to detect strand bias">
##contig=<ID=chrI,length=198855>
##contig=<ID=chrII,length=810456>
##contig=<ID=chrIII,length=316501>
##contig=<ID=chrIV,length=1516959>
##contig=<ID=chrV,length=570663>
##contig=<ID=chrVI,length=270116>
##contig=<ID=chrVII,length=1084724>
##contig=<ID=chrVIII,length=557320>
##contig=<ID=chrIX,length=433988>
##contig=<ID=chrX,length=745688>
##contig=<ID=chrXI,length=666767>
##contig=<ID=chrXII,length=1065113>
##contig=<ID=chrXIII,length=917121>
##contig=<ID=chrXIV,length=784078>
##contig=<ID=chrXV,length=1078147>
##contig=<ID=chrXVI,length=943466>
##contig=<ID=mt,length=85611>
##reference=file:///media/artem/artem_second/20170727_RUN8/Project_Stepchenkova/re_SNP_call_URA3/N136-LAN210-Can-PmCDA1-NA-RUN8-D4_Sample_d4-2/../../LAN210/LAN210_v0.10m.fasta
##source=SelectVariants
#CHROM	POS	ID	REF	ALT	QUAL	FILTER	INFO	FORMAT	N136-LAN210-Can-PmCDA1-NA-RUN8-D4_Sample_d4-2
chrI	27975	.	G	A	1387.77	PASS	AC=1;AF=0.500;AN=2;BaseQRankSum=0.357;ClippingRankSum=0.000;DP=77;ExcessHet=3.0103;FS=7.612;MLEAC=1;MLEAF=0.500;MQ=42.00;MQRankSum=0.000;QD=18.02;ReadPosRankSum=0.509;SOR=1.052	GT:AD:DP:GQ:PL	0/1:39,38:77:99:1416,0,1367
chrI	33334	.	C	T	1177.77	PASS	AC=1;AF=0.500;AN=2;BaseQRankSum=1.055;ClippingRankSum=0.000;DP=63;ExcessHet=3.0103;FS=0.000;MLEAC=1;MLEAF=0.500;MQ=41.77;MQRankSum=1.048;QD=18.69;ReadPosRankSum=0.297;SOR=0.622	GT:AD:DP:GQ:PL	0/1:31,32:63:99:1206,0,1088
chrI	71645	.	C	T	2534.77	PASS	AC=2;AF=1.00;AN=2;DP=59;ExcessHet=3.0103;FS=0.000;MLEAC=2;MLEAF=1.00;MQ=42.00;QD=34.24;SOR=0.796	GT:AD:DP:GQ:PL	1/1:0,59:59:99:2563,178,0
chrI	71784	.	C	T	1167.77	PASS	AC=1;AF=0.500;AN=2;BaseQRankSum=1.034;ClippingRankSum=0.000;DP=62;ExcessHet=3.0103;FS=3.740;MLEAC=1;MLEAF=0.500;MQ=42.00;MQRankSum=0.000;QD=18.83;ReadPosRankSum=0.867;SOR=1.251	GT:AD:DP:GQ:PL	0/1:29,33:62:99:1196,0,1065
chrI	82387	.	G	A	1285.77	PASS	AC=1;AF=0.500;AN=2;BaseQRankSum=-0.243;ClippingRankSum=0.000;DP=83;ExcessHet=3.0103;FS=2.987;MLEAC=1;MLEAF=0.500;MQ=42.00;MQRankSum=0.000;QD=15.49;ReadPosRankSum=0.933;SOR=0.402	GT:AD:DP:GQ:PL	0/1:47,36:83:99:1314,0,1801
chrI	86006	.	G	A	1609.77	PASS	AC=1;AF=0.500;AN=2;BaseQRankSum=-0.833;ClippingRankSum=0.000;DP=68;ExcessHet=3.0103;FS=0.954;MLEAC=1;MLEAF=0.500;MQ=41.78;MQRankSum=1.342;QD=23.67;ReadPosRankSum=0.522;SOR=0.553	GT:AD:DP:GQ:PL	0/1:25,43:68:99:1638,0,877
chrI	87333	.	G	A	1288.77	PASS	AC=1;AF=0.500;AN=2;BaseQRankSum=0.091;ClippingRankSum=0.000;DP=56;ExcessHet=3.0103;FS=1.071;MLEAC=1;MLEAF=0.500;MQ=42.00;MQRankSum=0.000;QD=23.01;ReadPosRankSum=0.868;SOR=1.018	GT:AD:DP:GQ:PL	0/1:22,34:56:99:1317,0,798
chrI	110783	.	C	T	1381.77	PASS	AC=1;AF=0.500;AN=2;BaseQRankSum=1.297;ClippingRankSum=0.000;DP=74;ExcessHet=3.0103;FS=5.908;MLEAC=1;MLEAF=0.500;MQ=42.00;MQRankSum=0.000;QD=18.67;ReadPosRankSum=0.875;SOR=0.704	GT:AD:DP:GQ:PL	0/1:36,38:74:99:1410,0,1313
chrI	126900	.	C	T	375.77	PASS	AC=1;AF=0.500;AN=2;BaseQRankSum=0.124;ClippingRankSum=0.000;DP=37;ExcessHet=3.0103;FS=1.321;MLEAC=1;MLEAF=0.500;MQ=41.95;MQRankSum=-1.197;QD=10.44;ReadPosRankSum=-0.066;SOR=0.467	GT:AD:DP:GQ:PL	0/1:22,14:36:99:404,0,743
chrI	171153	.	C	T	1115.77	PASS	AC=1;AF=0.500;AN=2;BaseQRankSum=0.891;ClippingRankSum=0.000;DP=60;ExcessHet=3.0103;FS=0.000;MLEAC=1;MLEAF=0.500;MQ=42.00;MQRankSum=0.000;QD=18.60;ReadPosRankSum=-0.316;SOR=0.830	GT:AD:DP:GQ:PL	0/1:30,30:60:99:1144,0,1105
chrI	177298	.	C	T	1246.77	PASS	AC=1;AF=0.500;AN=2;BaseQRankSum=0.921;ClippingRankSum=0.000;DP=67;ExcessHet=3.0103;FS=0.000;MLEAC=1;MLEAF=0.500;MQ=41.97;MQRankSum=1.045;QD=18.61;ReadPosRankSum=-0.746;SOR=0.638	GT:AD:DP:GQ:PL	0/1:33,34:67:99:1275,0,1193
chrI	180270	.	C	T	1289.77	PASS	AC=1;AF=0.500;AN=2;BaseQRankSum=0.749;ClippingRankSum=0.000;DP=67;ExcessHet=3.0103;FS=0.945;MLEAC=1;MLEAF=0.500;MQ=41.76;MQRankSum=1.631;QD=19.54;ReadPosRankSum=1.260;SOR=0.806	GT:AD:DP:GQ:PL	0/1:29,37:66:99:1318,0,1002
chrI	190464	.	C	T	1032.77	PASS	AC=1;AF=0.500;AN=2;BaseQRankSum=-0.671;ClippingRankSum=0.000;DP=62;ExcessHet=3.0103;FS=3.468;MLEAC=1;MLEAF=0.500;MQ=42.00;MQRankSum=0.000;QD=16.66;ReadPosRankSum=0.263;SOR=1.174	GT:AD:DP:GQ:PL	0/1:33,29:62:99:1061,0,1244
chrII	9648	.	C	T	1377.77	PASS	AC=1;AF=0.500;AN=2;BaseQRankSum=-0.878;ClippingRankSum=0.000;DP=76;ExcessHet=3.0103;FS=10.034;MLEAC=1;MLEAF=0.500;MQ=41.27;MQRankSum=0.128;QD=19.14;ReadPosRankSum=-0.767;SOR=0.478	GT:AD:DP:GQ:PL	0/1:33,39:72:99:1406,0,1202
chrII	28451	.	C	T	1289.77	PASS	AC=1;AF=0.500;AN=2;BaseQRankSum=0.609;ClippingRankSum=0.000;DP=72;ExcessHet=3.0103;FS=0.894;MLEAC=1;MLEAF=0.500;MQ=41.80;MQRankSum=1.028;QD=17.91;ReadPosRankSum=-0.924;SOR=0.715	GT:AD:DP:GQ:PL	0/1:36,36:72:99:1318,0,1277
chrII	72159	.	C	T	1264.77	PASS	AC=1;AF=0.500;AN=2;BaseQRankSum=1.634;ClippingRankSum=0.000;DP=70;ExcessHet=3.0103;FS=10.154;MLEAC=1;MLEAF=0.500;MQ=41.71;MQRankSum=0.161;QD=18.07;ReadPosRankSum=1.800;SOR=0.491	GT:AD:DP:GQ:PL	0/1:33,37:70:99:1293,0,1124
chrII	84347	.	C	T	1035.77	PASS	AC=1;AF=0.500;AN=2;BaseQRankSum=-1.127;ClippingRankSum=0.000;DP=65;ExcessHet=3.0103;FS=0.958;MLEAC=1;MLEAF=0.500;MQ=42.00;MQRankSum=0.000;QD=15.93;ReadPosRankSum=0.206;SOR=0.933	GT:AD:DP:GQ:PL	0/1:35,30:65:99:1064,0,1319
chrII	88424	.	G	A	1310.77	PASS	AC=1;AF=0.500;AN=2;BaseQRankSum=1.807;ClippingRankSum=0.000;DP=72;ExcessHet=3.0103;FS=0.896;MLEAC=1;MLEAF=0.500;MQ=41.80;MQRankSum=-0.958;QD=18.46;ReadPosRankSum=0.394;SOR=0.863	GT:AD:DP:GQ:PL	0/1:35,36:71:99:1339,0,1272
chrII	98347	.	C	T	1229.77	PASS	AC=1;AF=0.500;AN=2;BaseQRankSum=0.328;ClippingRankSum=0.000;DP=63;ExcessHet=3.0103;FS=4.972;MLEAC=1;MLEAF=0.500;MQ=41.73;MQRankSum=0.159;QD=19.52;ReadPosRankSum=1.452;SOR=1.208	GT:AD:DP:GQ:PL	0/1:29,34:63:99:1258,0,1055
chrII	101100	.	G	A	932.77	PASS	AC=1;AF=0.500;AN=2;BaseQRankSum=0.190;ClippingRankSum=0.000;DP=65;ExcessHet=3.0103;FS=10.735;MLEAC=1;MLEAF=0.500;MQ=41.77;MQRankSum=0.874;QD=14.35;ReadPosRankSum=0.545;SOR=0.862	GT:AD:DP:GQ:PL	0/1:38,27:65:99:961,0,1435
chrII	111266	.	C	T	1461.77	PASS	AC=1;AF=0.500;AN=2;BaseQRankSum=-2.516;ClippingRankSum=0.000;DP=73;ExcessHet=3.0103;FS=6.240;MLEAC=1;MLEAF=0.500;MQ=42.00;MQRankSum=0.000;QD=20.02;ReadPosRankSum=1.368;SOR=0.444	GT:AD:DP:GQ:PL	0/1:33,40:73:99:1490,0,1232
chrII	111655	.	C	T	1203.77	PASS	AC=1;AF=0.500;AN=2;BaseQRankSum=0.518;ClippingRankSum=0.000;DP=61;ExcessHet=3.0103;FS=0.000;MLEAC=1;MLEAF=0.500;MQ=42.00;MQRankSum=0.000;QD=19.73;ReadPosRankSum=-1.219;SOR=0.732	GT:AD:DP:GQ:PL	0/1:28,33:61:99:1232,0,970
chrII	118109	.	C	T	1085.77	PASS	AC=1;AF=0.500;AN=2;BaseQRankSum=0.473;ClippingRankSum=0.000;DP=59;ExcessHet=3.0103;FS=1.010;MLEAC=1;MLEAF=0.500;MQ=42.00;MQRankSum=0.000;QD=18.40;ReadPosRankSum=-1.435;SOR=0.896	GT:AD:DP:GQ:PL	0/1:29,30:59:99:1114,0,1072
chrII	118644	.	C	T	1257.77	PASS	AC=1;AF=0.500;AN=2;BaseQRankSum=0.482;ClippingRankSum=0.000;DP=81;ExcessHet=3.0103;FS=4.346;MLEAC=1;MLEAF=0.500;MQ=41.98;MQRankSum=0.000;QD=15.72;ReadPosRankSum=-0.569;SOR=0.659	GT:AD:DP:GQ:PL	0/1:45,35:80:99:1286,0,1695
chrII	125042	.	C	T	1201.77	PASS	AC=1;AF=0.500;AN=2;BaseQRankSum=1.501;ClippingRankSum=0.000;DP=71;ExcessHet=3.0103;FS=3.186;MLEAC=1;MLEAF=0.500;MQ=42.00;MQRankSum=0.000;QD=16.93;ReadPosRankSum=0.945;SOR=0.511	GT:AD:DP:GQ:PL	0/1:38,33:71:99:1230,0,1414
chrII	141667	.	C	T	1236.77	PASS	AC=1;AF=0.500;AN=2;BaseQRankSum=-1.119;ClippingRankSum=0.000;DP=61;ExcessHet=3.0103;FS=6.913;MLEAC=1;MLEAF=0.500;MQ=42.00;MQRankSum=0.000;QD=20.27;ReadPosRankSum=1.084;SOR=1.089	GT:AD:DP:GQ:PL	0/1:30,31:61:99:1265,0,2229
chrII	141668	.	C	T	1236.77	PASS	AC=1;AF=0.500;AN=2;BaseQRankSum=0.729;ClippingRankSum=0.000;DP=63;ExcessHet=3.0103;FS=4.987;MLEAC=1;MLEAF=0.500;MQ=42.00;MQRankSum=0.000;QD=19.63;ReadPosRankSum=0.620;SOR=0.868	GT:AD:DP:GQ:PL	0/1:30,33:63:99:1265,0,2229
chrII	151666	.	C	T	1085.77	PASS	AC=1;AF=0.500;AN=2;BaseQRankSum=0.262;ClippingRankSum=0.000;DP=57;ExcessHet=3.0103;FS=7.247;MLEAC=1;MLEAF=0.500;MQ=41.75;MQRankSum=-0.914;QD=19.05;ReadPosRankSum=-0.467;SOR=0.969	GT:AD:DP:GQ:PL	0/1:27,30:57:99:1114,0,1003
chrII	154035	.	G	A	1124.77	PASS	AC=1;AF=0.500;AN=2;BaseQRankSum=1.526;ClippingRankSum=0.000;DP=62;ExcessHet=3.0103;FS=3.524;MLEAC=1;MLEAF=0.500;MQ=42.00;MQRankSum=0.000;QD=18.14;ReadPosRankSum=-2.061;SOR=1.179	GT:AD:DP:GQ:PL	0/1:31,31:62:99:1153,0,1102
chrII	161266	.	G	A	1369.77	PASS	AC=1;AF=0.500;AN=2;BaseQRankSum=1.296;ClippingRankSum=0.000;DP=71;ExcessHet=3.0103;FS=1.975;MLEAC=1;MLEAF=0.500;MQ=41.77;MQRankSum=0.100;QD=19.29;ReadPosRankSum=1.493;SOR=0.448	GT:AD:DP:GQ:PL	0/1:34,37:71:99:1398,0,1229
chrII	182494	.	C	T	966.77	PASS	AC=1;AF=0.500;AN=2;BaseQRankSum=-0.625;ClippingRankSum=0.000;DP=55;ExcessHet=3.0103;FS=0.000;MLEAC=1;MLEAF=0.500;MQ=41.96;MQRankSum=1.037;QD=17.90;ReadPosRankSum=-0.054;SOR=0.703	GT:AD:DP:GQ:PL	0/1:27,27:54:99:995,0,1016
chrII	216645	.	C	T	1254.77	PASS	AC=1;AF=0.500;AN=2;BaseQRankSum=-1.141;ClippingRankSum=0.000;DP=69;ExcessHet=3.0103;FS=8.288;MLEAC=1;MLEAF=0.500;MQ=42.00;MQRankSum=0.000;QD=18.19;ReadPosRankSum=-0.817;SOR=0.533	GT:AD:DP:GQ:PL	0/1:34,35:69:99:1283,0,1277
chrII	217508	.	G	A	1404.77	PASS	AC=1;AF=0.500;AN=2;BaseQRankSum=0.320;ClippingRankSum=0.000;DP=65;ExcessHet=3.0103;FS=0.937;MLEAC=1;MLEAF=0.500;MQ=41.97;MQRankSum=-0.812;QD=21.61;ReadPosRankSum=-0.046;SOR=0.833	GT:AD:DP:GQ:PL	0/1:27,38:65:99:1433,0,977
chrII	232921	.	C	T	1002.77	PASS	AC=1;AF=0.500;AN=2;BaseQRankSum=-1.129;ClippingRankSum=0.000;DP=64;ExcessHet=3.0103;FS=2.113;MLEAC=1;MLEAF=0.500;MQ=42.00;MQRankSum=0.000;QD=15.67;ReadPosRankSum=-0.264;SOR=0.674	GT:AD:DP:GQ:PL	0/1:36,28:64:99:1031,0,1350
chrII	255510	.	C	T	992.77	PASS	AC=1;AF=0.500;AN=2;BaseQRankSum=-1.148;ClippingRankSum=0.000;DP=63;ExcessHet=3.0103;FS=0.000;MLEAC=1;MLEAF=0.500;MQ=40.67;MQRankSum=2.879;QD=15.76;ReadPosRankSum=1.065;SOR=0.689	GT:AD:DP:GQ:PL	0/1:35,28:63:99:1021,0,1275
chrII	266430	.	C	T	1012.77	PASS	AC=1;AF=0.500;AN=2;BaseQRankSum=0.070;ClippingRankSum=0.000;DP=52;ExcessHet=3.0103;FS=1.052;MLEAC=1;MLEAF=0.500;MQ=41.38;MQRankSum=-0.477;QD=19.48;ReadPosRankSum=0.132;SOR=0.532	GT:AD:DP:GQ:PL	0/1:24,28:52:99:1041,0,891
chrII	275272	.	G	A	1123.77	PASS	AC=1;AF=0.500;AN=2;BaseQRankSum=1.883;ClippingRankSum=0.000;DP=61;ExcessHet=3.0103;FS=11.356;MLEAC=1;MLEAF=0.500;MQ=41.76;MQRankSum=-0.951;QD=18.42;ReadPosRankSum=-0.704;SOR=1.527	GT:AD:DP:GQ:PL	0/1:30,31:61:99:1152,0,1067
chrII	275522	.	G	A	939.77	PASS	AC=1;AF=0.500;AN=2;BaseQRankSum=1.455;ClippingRankSum=0.000;DP=65;ExcessHet=3.0103;FS=0.971;MLEAC=1;MLEAF=0.500;MQ=41.77;MQRankSum=-1.155;QD=14.46;ReadPosRankSum=0.353;SOR=0.544	GT:AD:DP:GQ:PL	0/1:38,27:65:99:968,0,1393
chrII	278392	.	G	A	1084.77	PASS	AC=1;AF=0.500;AN=2;BaseQRankSum=0.249;ClippingRankSum=0.000;DP=59;ExcessHet=3.0103;FS=0.000;MLEAC=1;MLEAF=0.500;MQ=42.00;MQRankSum=0.000;QD=18.39;ReadPosRankSum=-0.194;SOR=0.746	GT:AD:DP:GQ:PL	0/1:29,30:59:99:1113,0,1050
chrII	278967	.	C	T	1042.77	PASS	AC=1;AF=0.500;AN=2;BaseQRankSum=0.081;ClippingRankSum=0.000;DP=68;ExcessHet=3.0103;FS=2.046;MLEAC=1;MLEAF=0.500;MQ=42.00;MQRankSum=0.000;QD=15.33;ReadPosRankSum=1.272;SOR=0.798	GT:AD:DP:GQ:PL	0/1:39,29:68:99:1071,0,1550
chrII	278970	.	C	T	1480.77	PASS	AC=1;AF=0.500;AN=2;BaseQRankSum=-0.452;ClippingRankSum=0.000;DP=67;ExcessHet=3.0103;FS=2.046;MLEAC=1;MLEAF=0.500;MQ=42.00;MQRankSum=0.000;QD=22.10;ReadPosRankSum=-0.674;SOR=0.745	GT:AD:DP:GQ:PL	0/1:28,39:67:99:1509,0,1098
chrII	291902	.	G	A	1172.77	PASS	AC=1;AF=0.500;AN=2;BaseQRankSum=0.948;ClippingRankSum=0.000;DP=71;ExcessHet=3.0103;FS=1.962;MLEAC=1;MLEAF=0.500;MQ=41.94;MQRankSum=-1.508;QD=16.52;ReadPosRankSum=1.242;SOR=0.801	GT:AD:DP:GQ:PL	0/1:38,33:71:99:1201,0,1390
chrII	320062	.	C	T	1435.77	PASS	AC=1;AF=0.500;AN=2;BaseQRankSum=0.395;ClippingRankSum=0.000;DP=64;ExcessHet=3.0103;FS=6.929;MLEAC=1;MLEAF=0.500;MQ=41.77;MQRankSum=-0.795;QD=22.43;ReadPosRankSum=-0.448;SOR=0.811	GT:AD:DP:GQ:PL	0/1:26,38:64:99:1464,0,949
chrII	356406	.	C	T	1582.77	PASS	AC=1;AF=0.500;AN=2;BaseQRankSum=1.086;ClippingRankSum=0.000;DP=83;ExcessHet=3.0103;FS=7.959;MLEAC=1;MLEAF=0.500;MQ=42.00;MQRankSum=0.000;QD=19.07;ReadPosRankSum=-2.813;SOR=1.615	GT:AD:DP:GQ:PL	0/1:39,44:83:99:1611,0,1356
chrII	375511	.	G	A	1231.77	PASS	AC=1;AF=0.500;AN=2;BaseQRankSum=-2.065;ClippingRankSum=0.000;DP=66;ExcessHet=3.0103;FS=5.048;MLEAC=1;MLEAF=0.500;MQ=42.00;MQRankSum=0.000;QD=18.66;ReadPosRankSum=1.724;SOR=1.390	GT:AD:DP:GQ:PL	0/1:31,35:66:99:1260,0,1158
chrII	392967	.	C	T	1021.77	PASS	AC=1;AF=0.500;AN=2;BaseQRankSum=1.028;ClippingRankSum=0.000;DP=67;ExcessHet=3.0103;FS=4.778;MLEAC=1;MLEAF=0.500;MQ=41.95;MQRankSum=0.538;QD=15.25;ReadPosRankSum=0.212;SOR=0.570	GT:AD:DP:GQ:PL	0/1:37,30:67:99:1050,0,1353
chrII	393480	.	C	T	1181.77	PASS	AC=1;AF=0.500;AN=2;BaseQRankSum=-1.470;ClippingRankSum=0.000;DP=78;ExcessHet=3.0103;FS=3.083;MLEAC=1;MLEAF=0.500;MQ=41.79;MQRankSum=-0.147;QD=15.15;ReadPosRankSum=0.063;SOR=1.123	GT:AD:DP:GQ:PL	0/1:44,34:78:99:1210,0,1673
chrII	417705	.	C	T	1231.77	PASS	AC=1;AF=0.500;AN=2;BaseQRankSum=1.023;ClippingRankSum=0.000;DP=60;ExcessHet=3.0103;FS=11.880;MLEAC=1;MLEAF=0.500;MQ=42.00;MQRankSum=0.000;QD=20.88;ReadPosRankSum=-0.598;SOR=0.694	GT:AD:DP:GQ:PL	0/1:26,33:59:99:1260,0,895
chrII	419160	.	G	A	668.77	PASS	AC=1;AF=0.500;AN=2;BaseQRankSum=-3.010;ClippingRankSum=0.000;DP=58;ExcessHet=3.0103;FS=2.303;MLEAC=1;MLEAF=0.500;MQ=42.00;MQRankSum=0.000;QD=11.53;ReadPosRankSum=-0.209;SOR=0.581	GT:AD:DP:GQ:PL	0/1:37,21:58:99:697,0,1449
chrII	419987	.	G	A	863.77	PASS	AC=1;AF=0.500;AN=2;BaseQRankSum=-0.862;ClippingRankSum=0.000;DP=54;ExcessHet=3.0103;FS=1.050;MLEAC=1;MLEAF=0.500;MQ=42.00;MQRankSum=0.000;QD=16.00;ReadPosRankSum=0.641;SOR=0.609	GT:AD:DP:GQ:PL	0/1:29,25:54:99:892,0,1096
chrII	427187	.	C	T	1486.77	PASS	AC=1;AF=0.500;AN=2;BaseQRankSum=1.006;ClippingRankSum=0.000;DP=80;ExcessHet=3.0103;FS=9.388;MLEAC=1;MLEAF=0.500;MQ=42.00;MQRankSum=0.000;QD=18.58;ReadPosRankSum=0.812;SOR=0.573	GT:AD:DP:GQ:PL	0/1:40,40:80:99:1515,0,1479
chrII	455920	.	C	T	963.77	PASS	AC=1;AF=0.500;AN=2;BaseQRankSum=1.462;ClippingRankSum=0.000;DP=61;ExcessHet=3.0103;FS=0.000;MLEAC=1;MLEAF=0.500;MQ=42.00;MQRankSum=0.000;QD=15.80;ReadPosRankSum=-1.032;SOR=0.794	GT:AD:DP:GQ:PL	0/1:34,27:61:99:992,0,1277
chrII	472826	.	C	T	1263.77	PASS	AC=1;AF=0.500;AN=2;BaseQRankSum=0.871;ClippingRankSum=0.000;DP=61;ExcessHet=3.0103;FS=0.975;MLEAC=1;MLEAF=0.500;MQ=42.00;MQRankSum=0.000;QD=20.72;ReadPosRankSum=-0.409;SOR=0.752	GT:AD:DP:GQ:PL	0/1:27,34:61:99:1292,0,908
chrII	477593	.	C	T	1024.77	PASS	AC=1;AF=0.500;AN=2;BaseQRankSum=0.321;ClippingRankSum=0.000;DP=71;ExcessHet=3.0103;FS=0.981;MLEAC=1;MLEAF=0.500;MQ=41.80;MQRankSum=-1.018;QD=16.80;ReadPosRankSum=0.824;SOR=0.551	GT:AD:DP:GQ:PL	0/1:32,29:61:99:1053,0,1177
chrII	479191	.	C	T	1642.77	PASS	AC=1;AF=0.500;AN=2;BaseQRankSum=1.209;ClippingRankSum=0.000;DP=80;ExcessHet=3.0103;FS=0.865;MLEAC=1;MLEAF=0.500;MQ=42.00;MQRankSum=0.000;QD=21.06;ReadPosRankSum=0.861;SOR=0.862	GT:AD:DP:GQ:PL	0/1:33,45:78:99:1671,0,1175
chrII	484538	.	C	T	1525.77	PASS	AC=1;AF=0.500;AN=2;BaseQRankSum=-0.585;ClippingRankSum=0.000;DP=71;ExcessHet=3.0103;FS=0.000;MLEAC=1;MLEAF=0.500;MQ=41.58;MQRankSum=0.244;QD=21.49;ReadPosRankSum=-1.589;SOR=0.618	GT:AD:DP:GQ:PL	0/1:30,41:71:99:1554,0,1080
chrII	486626	.	G	A	857.77	PASS	AC=1;AF=0.500;AN=2;BaseQRankSum=-0.265;ClippingRankSum=0.000;DP=59;ExcessHet=3.0103;FS=3.778;MLEAC=1;MLEAF=0.500;MQ=42.00;MQRankSum=0.000;QD=14.54;ReadPosRankSum=-1.980;SOR=0.343	GT:AD:DP:GQ:PL	0/1:34,25:59:99:886,0,1274
chrII	497111	.	G	A	1254.77	PASS	AC=1;AF=0.500;AN=2;BaseQRankSum=0.646;ClippingRankSum=0.000;DP=82;ExcessHet=3.0103;FS=4.265;MLEAC=1;MLEAF=0.500;MQ=41.83;MQRankSum=0.909;QD=15.30;ReadPosRankSum=0.665;SOR=1.209	GT:AD:DP:GQ:PL	0/1:46,36:82:99:1283,0,1710
chrII	504843	.	C	T	1015.77	PASS	AC=1;AF=0.500;AN=2;BaseQRankSum=-0.583;ClippingRankSum=0.000;DP=53;ExcessHet=3.0103;FS=0.000;MLEAC=1;MLEAF=0.500;MQ=41.72;MQRankSum=-0.872;QD=19.17;ReadPosRankSum=-0.267;SOR=0.760	GT:AD:DP:GQ:PL	0/1:24,29:53:99:1044,0,847
chrII	515722	.	C	T	1266.77	PASS	AC=1;AF=0.500;AN=2;BaseQRankSum=0.825;ClippingRankSum=0.000;DP=70;ExcessHet=3.0103;FS=4.707;MLEAC=1;MLEAF=0.500;MQ=41.59;MQRankSum=-1.404;QD=18.10;ReadPosRankSum=0.885;SOR=0.615	GT:AD:DP:GQ:PL	0/1:35,35:70:99:1295,0,1322
chrII	528272	.	C	T	1090.77	PASS	AC=1;AF=0.500;AN=2;BaseQRankSum=2.983;ClippingRankSum=0.000;DP=69;ExcessHet=3.0103;FS=6.373;MLEAC=1;MLEAF=0.500;MQ=42.00;MQRankSum=0.000;QD=15.81;ReadPosRankSum=0.190;SOR=0.768	GT:AD:DP:GQ:PL	0/1:39,30:69:99:1119,0,1471
chrII	539660	.	G	A	1290.77	PASS	AC=1;AF=0.500;AN=2;BaseQRankSum=-0.281;ClippingRankSum=0.000;DP=72;ExcessHet=3.0103;FS=1.910;MLEAC=1;MLEAF=0.500;MQ=42.00;MQRankSum=0.000;QD=17.93;ReadPosRankSum=-0.499;SOR=0.497	GT:AD:DP:GQ:PL	0/1:35,37:72:99:1319,0,1290
chrII	540033	.	C	T	1426.77	PASS	AC=1;AF=0.500;AN=2;BaseQRankSum=-0.066;ClippingRankSum=0.000;DP=67;ExcessHet=3.0103;FS=3.367;MLEAC=1;MLEAF=0.500;MQ=42.00;MQRankSum=0.000;QD=21.30;ReadPosRankSum=1.611;SOR=0.556	GT:AD:DP:GQ:PL	0/1:29,38:67:99:1455,0,1065
chrII	540539	.	C	T	677.77	PASS	AC=1;AF=0.500;AN=2;BaseQRankSum=-0.032;ClippingRankSum=0.000;DP=53;ExcessHet=3.0103;FS=2.432;MLEAC=1;MLEAF=0.500;MQ=41.70;MQRankSum=1.139;QD=12.79;ReadPosRankSum=0.468;SOR=1.091	GT:AD:DP:GQ:PL	0/1:33,20:53:99:706,0,1250
chrII	553262	.	G	A	1033.77	PASS	AC=1;AF=0.500;AN=2;BaseQRankSum=1.398;ClippingRankSum=0.000;DP=71;ExcessHet=3.0103;FS=6.563;MLEAC=1;MLEAF=0.500;MQ=41.77;MQRankSum=-0.224;QD=14.56;ReadPosRankSum=-0.333;SOR=1.543	GT:AD:DP:GQ:PL	0/1:42,29:71:99:1062,0,1488
chrII	553485	.	C	T	1294.77	PASS	AC=1;AF=0.500;AN=2;BaseQRankSum=-0.260;ClippingRankSum=0.000;DP=77;ExcessHet=3.0103;FS=0.000;MLEAC=1;MLEAF=0.500;MQ=42.00;MQRankSum=0.000;QD=16.82;ReadPosRankSum=0.112;SOR=0.754	GT:AD:DP:GQ:PL	0/1:40,37:77:99:1323,0,1465
chrII	556118	.	C	T	853.77	PASS	AC=1;AF=0.500;AN=2;BaseQRankSum=0.959;ClippingRankSum=0.000;DP=58;ExcessHet=3.0103;FS=0.000;MLEAC=1;MLEAF=0.500;MQ=42.00;MQRankSum=0.000;QD=14.72;ReadPosRankSum=0.349;SOR=0.711	GT:AD:DP:GQ:PL	0/1:34,24:58:99:882,0,1295
chrII	564956	.	C	T	839.77	PASS	AC=1;AF=0.500;AN=2;BaseQRankSum=-0.694;ClippingRankSum=0.000;DP=58;ExcessHet=3.0103;FS=7.364;MLEAC=1;MLEAF=0.500;MQ=41.97;MQRankSum=-1.114;QD=14.48;ReadPosRankSum=0.079;SOR=1.588	GT:AD:DP:GQ:PL	0/1:33,25:58:99:868,0,1225
chrII	569366	.	C	T	684.77	PASS	AC=1;AF=0.500;AN=2;BaseQRankSum=-0.472;ClippingRankSum=0.000;DP=49;ExcessHet=3.0103;FS=8.536;MLEAC=1;MLEAF=0.500;MQ=42.00;MQRankSum=0.000;QD=13.97;ReadPosRankSum=-1.532;SOR=0.511	GT:AD:DP:GQ:PL	0/1:29,20:49:99:713,0,1111
chrII	575533	.	C	T	1438.77	PASS	AC=1;AF=0.500;AN=2;BaseQRankSum=0.000;ClippingRankSum=0.000;DP=67;ExcessHet=3.0103;FS=3.562;MLEAC=1;MLEAF=0.500;MQ=42.00;MQRankSum=0.000;QD=21.80;ReadPosRankSum=1.705;SOR=1.197	GT:AD:DP:GQ:PL	0/1:27,39:66:99:1467,0,915
chrII	592812	.	G	A	1253.77	PASS	AC=1;AF=0.500;AN=2;BaseQRankSum=0.771;ClippingRankSum=0.000;DP=81;ExcessHet=3.0103;FS=2.946;MLEAC=1;MLEAF=0.500;MQ=42.00;MQRankSum=0.000;QD=15.48;ReadPosRankSum=0.204;SOR=1.037	GT:AD:DP:GQ:PL	0/1:45,36:81:99:1282,0,1712
chrII	607339	.	C	T	936.77	PASS	AC=1;AF=0.500;AN=2;BaseQRankSum=0.084;ClippingRankSum=0.000;DP=57;ExcessHet=3.0103;FS=5.372;MLEAC=1;MLEAF=0.500;MQ=41.97;MQRankSum=0.951;QD=16.43;ReadPosRankSum=-0.026;SOR=1.410	GT:AD:DP:GQ:PL	0/1:31,26:57:99:965,0,1178
chrII	618967	.	C	T	968.77	PASS	AC=1;AF=0.500;AN=2;BaseQRankSum=-0.112;ClippingRankSum=0.000;DP=56;ExcessHet=3.0103;FS=5.620;MLEAC=1;MLEAF=0.500;MQ=42.00;MQRankSum=0.000;QD=17.30;ReadPosRankSum=-0.069;SOR=0.231	GT:AD:DP:GQ:PL	0/1:29,27:56:99:997,0,1085
chrII	619677	.	C	T	1166.77	PASS	AC=1;AF=0.500;AN=2;BaseQRankSum=-1.442;ClippingRankSum=0.000;DP=71;ExcessHet=3.0103;FS=3.185;MLEAC=1;MLEAF=0.500;MQ=41.79;MQRankSum=0.960;QD=16.43;ReadPosRankSum=1.444;SOR=0.404	GT:AD:DP:GQ:PL	0/1:38,33:71:99:1195,0,1435
chrII	651477	.	C	T	1512.77	PASS	AC=1;AF=0.500;AN=2;BaseQRankSum=0.143;ClippingRankSum=0.000;DP=75;ExcessHet=3.0103;FS=2.175;MLEAC=1;MLEAF=0.500;MQ=41.97;MQRankSum=-0.884;QD=20.17;ReadPosRankSum=0.024;SOR=1.136	GT:AD:DP:GQ:PL	0/1:34,41:75:99:1541,0,1202
chrII	668127	.	G	A	1238.77	PASS	AC=1;AF=0.500;AN=2;BaseQRankSum=0.780;ClippingRankSum=0.000;DP=73;ExcessHet=3.0103;FS=0.000;MLEAC=1;MLEAF=0.500;MQ=41.81;MQRankSum=0.961;QD=16.97;ReadPosRankSum=-1.718;SOR=0.646	GT:AD:DP:GQ:PL	0/1:39,34:73:99:1267,0,1454
chrII	670832	.	C	T	914.77	PASS	AC=1;AF=0.500;AN=2;BaseQRankSum=2.222;ClippingRankSum=0.000;DP=51;ExcessHet=3.0103;FS=3.978;MLEAC=1;MLEAF=0.500;MQ=42.00;MQRankSum=0.000;QD=17.94;ReadPosRankSum=2.378;SOR=1.358	GT:AD:DP:GQ:PL	0/1:26,25:51:99:943,0,917
chrII	675371	.	G	A	938.77	PASS	AC=1;AF=0.500;AN=2;BaseQRankSum=0.934;ClippingRankSum=0.000;DP=59;ExcessHet=3.0103;FS=5.239;MLEAC=1;MLEAF=0.500;MQ=42.00;MQRankSum=0.000;QD=15.91;ReadPosRankSum=1.038;SOR=0.850	GT:AD:DP:GQ:PL	0/1:33,26:59:99:967,0,1250
chrII	680073	.	G	A	1572.77	PASS	AC=1;AF=0.500;AN=2;BaseQRankSum=0.425;ClippingRankSum=0.000;DP=88;ExcessHet=3.0103;FS=0.000;MLEAC=1;MLEAF=0.500;MQ=42.00;MQRankSum=0.000;QD=17.87;ReadPosRankSum=-1.305;SOR=0.695	GT:AD:DP:GQ:PL	0/1:45,43:88:99:1601,0,1704
chrII	681504	.	G	A	1444.77	PASS	AC=1;AF=0.500;AN=2;BaseQRankSum=0.921;ClippingRankSum=0.000;DP=71;ExcessHet=3.0103;FS=1.969;MLEAC=1;MLEAF=0.500;MQ=41.80;MQRankSum=1.132;QD=20.35;ReadPosRankSum=-1.576;SOR=0.486	GT:AD:DP:GQ:PL	0/1:32,39:71:99:1473,0,1150
chrII	687265	.	C	T	1190.77	PASS	AC=1;AF=0.500;AN=2;BaseQRankSum=0.203;ClippingRankSum=0.000;DP=63;ExcessHet=3.0103;FS=1.008;MLEAC=1;MLEAF=0.500;MQ=42.00;MQRankSum=0.000;QD=18.90;ReadPosRankSum=-1.124;SOR=0.887	GT:AD:DP:GQ:PL	0/1:31,32:63:99:1219,0,1158
chrII	705384	.	C	T	1475.77	PASS	AC=1;AF=0.500;AN=2;BaseQRankSum=-3.057;ClippingRankSum=0.000;DP=73;ExcessHet=3.0103;FS=0.889;MLEAC=1;MLEAF=0.500;MQ=42.00;MQRankSum=0.000;QD=20.22;ReadPosRankSum=0.089;SOR=0.536	GT:AD:DP:GQ:PL	0/1:33,40:73:99:1504,0,1235
chrII	715137	.	C	T	1197.77	PASS	AC=1;AF=0.500;AN=2;BaseQRankSum=-0.094;ClippingRankSum=0.000;DP=56;ExcessHet=3.0103;FS=0.000;MLEAC=1;MLEAF=0.500;MQ=41.70;MQRankSum=1.674;QD=21.39;ReadPosRankSum=1.942;SOR=0.839	GT:AD:DP:GQ:PL	0/1:24,32:56:99:1226,0,855
chrII	727986	.	G	A	1354.77	PASS	AC=1;AF=0.500;AN=2;BaseQRankSum=0.742;ClippingRankSum=0.000;DP=63;ExcessHet=3.0103;FS=2.124;MLEAC=1;MLEAF=0.500;MQ=42.00;MQRankSum=0.000;QD=21.50;ReadPosRankSum=1.221;SOR=0.639	GT:AD:DP:GQ:PL	0/1:27,36:63:99:1383,0,992
chrII	734133	.	G	A	1106.77	PASS	AC=1;AF=0.500;AN=2;BaseQRankSum=2.370;ClippingRankSum=0.000;DP=62;ExcessHet=3.0103;FS=0.990;MLEAC=1;MLEAF=0.500;MQ=42.00;MQRankSum=0.000;QD=17.85;ReadPosRankSum=0.826;SOR=0.491	GT:AD:DP:GQ:PL	0/1:32,30:62:99:1135,0,1194
chrII	760641	.	C	T	1266.77	PASS	AC=1;AF=0.500;AN=2;BaseQRankSum=-0.904;ClippingRankSum=0.000;DP=72;ExcessHet=3.0103;FS=6.036;MLEAC=1;MLEAF=0.500;MQ=42.00;MQRankSum=0.000;QD=17.59;ReadPosRankSum=0.164;SOR=0.602	GT:AD:DP:GQ:PL	0/1:35,37:72:99:1295,0,1266
chrII	778502	.	C	T	793.77	PASS	AC=1;AF=0.500;AN=2;BaseQRankSum=0.079;ClippingRankSum=0.000;DP=50;ExcessHet=3.0103;FS=0.000;MLEAC=1;MLEAF=0.500;MQ=41.96;MQRankSum=0.963;QD=15.88;ReadPosRankSum=0.435;SOR=0.704	GT:AD:DP:GQ:PL	0/1:27,23:50:99:822,0,1015
chrII	778555	.	C	T	1084.77	PASS	AC=1;AF=0.500;AN=2;BaseQRankSum=1.265;ClippingRankSum=0.000;DP=55;ExcessHet=3.0103;FS=2.281;MLEAC=1;MLEAF=0.500;MQ=41.93;MQRankSum=0.104;QD=19.72;ReadPosRankSum=0.154;SOR=0.531	GT:AD:DP:GQ:PL	0/1:26,29:55:99:1113,0,909
chrII	784415	.	C	T	1107.77	PASS	AC=1;AF=0.500;AN=2;BaseQRankSum=-0.277;ClippingRankSum=0.000;DP=69;ExcessHet=3.0103;FS=3.285;MLEAC=1;MLEAF=0.500;MQ=42.00;MQRankSum=0.000;QD=16.05;ReadPosRankSum=0.086;SOR=0.978	GT:AD:DP:GQ:PL	0/1:38,31:69:99:1136,0,1366
chrIII	23942	.	G	A	1749.77	PASS	AC=1;AF=0.500;AN=2;BaseQRankSum=2.228;ClippingRankSum=0.000;DP=76;ExcessHet=3.0103;FS=4.826;MLEAC=1;MLEAF=0.500;MQ=41.81;MQRankSum=-0.758;QD=23.02;ReadPosRankSum=0.878;SOR=1.357	GT:AD:DP:GQ:PL	0/1:29,47:76:99:1778,0,980
chrIII	40344	.	G	A	1215.77	PASS	AC=1;AF=0.500;AN=2;BaseQRankSum=-0.226;ClippingRankSum=0.000;DP=53;ExcessHet=3.0103;FS=5.783;MLEAC=1;MLEAF=0.500;MQ=42.00;MQRankSum=0.000;QD=22.94;ReadPosRankSum=0.552;SOR=0.814	GT:AD:DP:GQ:PL	0/1:20,33:53:99:1244,0,693
chrIII	40530	.	G	A	1244.77	PASS	AC=1;AF=0.500;AN=2;BaseQRankSum=-0.451;ClippingRankSum=0.000;DP=62;ExcessHet=3.0103;FS=0.979;MLEAC=1;MLEAF=0.500;MQ=41.74;MQRankSum=-1.229;QD=20.08;ReadPosRankSum=-0.432;SOR=0.917	GT:AD:DP:GQ:PL	0/1:27,35:62:99:1273,0,955
chrIII	50181	.	G	A	1696.77	PASS	AC=1;AF=0.500;AN=2;BaseQRankSum=-0.154;ClippingRankSum=0.000;DP=73;ExcessHet=3.0103;FS=6.327;MLEAC=1;MLEAF=0.500;MQ=42.00;MQRankSum=0.000;QD=23.24;ReadPosRankSum=-0.216;SOR=0.353	GT:AD:DP:GQ:PL	0/1:28,45:73:99:1725,0,963
chrIII	50771	.	C	T	1147.77	PASS	AC=1;AF=0.500;AN=2;BaseQRankSum=-1.267;ClippingRankSum=0.000;DP=58;ExcessHet=3.0103;FS=0.000;MLEAC=1;MLEAF=0.500;MQ=41.76;MQRankSum=-0.805;QD=19.79;ReadPosRankSum=0.028;SOR=0.765	GT:AD:DP:GQ:PL	0/1:24,34:58:99:1176,0,838
chrIII	50930	.	G	A	986.77	PASS	AC=1;AF=0.500;AN=2;BaseQRankSum=-1.220;ClippingRankSum=0.000;DP=54;ExcessHet=3.0103;FS=1.047;MLEAC=1;MLEAF=0.500;MQ=42.00;MQRankSum=0.000;QD=18.62;ReadPosRankSum=0.179;SOR=0.906	GT:AD:DP:GQ:PL	0/1:25,28:53:99:1015,0,915
chrIII	55012	.	C	T	860.77	PASS	AC=1;AF=0.500;AN=2;BaseQRankSum=1.521;ClippingRankSum=0.000;DP=64;ExcessHet=3.0103;FS=2.115;MLEAC=1;MLEAF=0.500;MQ=41.77;MQRankSum=-1.217;QD=13.45;ReadPosRankSum=0.784;SOR=0.459	GT:AD:DP:GQ:PL	0/1:39,25:64:99:889,0,1488
chrIII	77548	.	C	T	743.77	PASS	AC=1;AF=0.500;AN=2;BaseQRankSum=-1.172;ClippingRankSum=0.000;DP=41;ExcessHet=3.0103;FS=6.684;MLEAC=1;MLEAF=0.500;MQ=42.00;MQRankSum=0.000;QD=18.14;ReadPosRankSum=0.015;SOR=0.701	GT:AD:DP:GQ:PL	0/1:20,21:41:99:772,0,739
chrIII	120127	.	C	T	988.77	PASS	AC=1;AF=0.500;AN=2;BaseQRankSum=0.659;ClippingRankSum=0.000;DP=54;ExcessHet=3.0103;FS=1.047;MLEAC=1;MLEAF=0.500;MQ=42.00;MQRankSum=0.000;QD=18.66;ReadPosRankSum=-1.308;SOR=0.641	GT:AD:DP:GQ:PL	0/1:26,27:53:99:1017,0,947
chrIII	120915	.	G	A	1275.77	PASS	AC=1;AF=0.500;AN=2;BaseQRankSum=-0.554;ClippingRankSum=0.000;DP=76;ExcessHet=3.0103;FS=0.864;MLEAC=1;MLEAF=0.500;MQ=42.00;MQRankSum=0.000;QD=16.79;ReadPosRankSum=1.298;SOR=0.829	GT:AD:DP:GQ:PL	0/1:40,36:76:99:1304,0,1497
chrIII	122364	.	G	A	921.77	PASS	AC=1;AF=0.500;AN=2;BaseQRankSum=0.152;ClippingRankSum=0.000;DP=51;ExcessHet=3.0103;FS=2.422;MLEAC=1;MLEAF=0.500;MQ=41.39;MQRankSum=-1.709;QD=18.07;ReadPosRankSum=-0.040;SOR=1.123	GT:AD:DP:GQ:PL	0/1:25,26:51:99:950,0,936
chrIII	122387	.	G	A	926.77	PASS	AC=1;AF=0.500;AN=2;BaseQRankSum=-0.234;ClippingRankSum=0.000;DP=53;ExcessHet=3.0103;FS=0.000;MLEAC=1;MLEAF=0.500;MQ=41.70;MQRankSum=-1.428;QD=17.49;ReadPosRankSum=0.156;SOR=0.634	GT:AD:DP:GQ:PL	0/1:27,26:53:99:955,0,988
chrIII	127347	.	G	A	1331.77	PASS	AC=1;AF=0.500;AN=2;BaseQRankSum=-1.134;ClippingRankSum=0.000;DP=73;ExcessHet=3.0103;FS=0.000;MLEAC=1;MLEAF=0.500;MQ=41.97;MQRankSum=-0.959;QD=18.24;ReadPosRankSum=0.815;SOR=0.746	GT:AD:DP:GQ:PL	0/1:36,37:73:99:1360,0,1358
chrIII	131004	.	G	A	941.77	PASS	AC=1;AF=0.500;AN=2;BaseQRankSum=1.357;ClippingRankSum=0.000;DP=57;ExcessHet=3.0103;FS=1.004;MLEAC=1;MLEAF=0.500;MQ=41.97;MQRankSum=-1.057;QD=16.52;ReadPosRankSum=0.634;SOR=0.544	GT:AD:DP:GQ:PL	0/1:31,26:57:99:970,0,1135
chrIII	137703	.	C	T	897.77	PASS	AC=1;AF=0.500;AN=2;BaseQRankSum=0.363;ClippingRankSum=0.000;DP=55;ExcessHet=3.0103;FS=1.040;MLEAC=1;MLEAF=0.500;MQ=42.00;MQRankSum=0.000;QD=16.63;ReadPosRankSum=1.017;SOR=0.890	GT:AD:DP:GQ:PL	0/1:29,25:54:99:926,0,1095
chrIII	137834	.	G	A	1090.77	PASS	AC=1;AF=0.500;AN=2;BaseQRankSum=0.000;ClippingRankSum=0.000;DP=55;ExcessHet=3.0103;FS=5.492;MLEAC=1;MLEAF=0.500;MQ=42.00;MQRankSum=0.000;QD=19.83;ReadPosRankSum=0.102;SOR=0.638	GT:AD:DP:GQ:PL	0/1:26,29:55:99:1119,0,952
chrIII	141832	.	G	A	1616.77	PASS	AC=1;AF=0.500;AN=2;BaseQRankSum=-0.534;ClippingRankSum=0.000;DP=67;ExcessHet=3.0103;FS=8.785;MLEAC=1;MLEAF=0.500;MQ=42.00;MQRankSum=0.000;QD=24.13;ReadPosRankSum=0.427;SOR=0.461	GT:AD:DP:GQ:PL	0/1:24,43:67:99:1645,0,847
chrIII	142780	.	G	A	972.77	PASS	AC=1;AF=0.500;AN=2;BaseQRankSum=0.859;ClippingRankSum=0.000;DP=55;ExcessHet=3.0103;FS=0.000;MLEAC=1;MLEAF=0.500;MQ=41.45;MQRankSum=-0.642;QD=17.69;ReadPosRankSum=0.499;SOR=0.765	GT:AD:DP:GQ:PL	0/1:28,27:55:99:1001,0,1061
chrIII	152203	.	G	A	978.77	PASS	AC=1;AF=0.500;AN=2;BaseQRankSum=-0.474;ClippingRankSum=0.000;DP=56;ExcessHet=3.0103;FS=2.310;MLEAC=1;MLEAF=0.500;MQ=42.00;MQRankSum=0.000;QD=17.80;ReadPosRankSum=1.159;SOR=0.411	GT:AD:DP:GQ:PL	0/1:28,27:55:99:1007,0,1044
chrIII	155103	.	G	A	1216.77	PASS	AC=1;AF=0.500;AN=2;BaseQRankSum=-1.883;ClippingRankSum=0.000;DP=66;ExcessHet=3.0103;FS=0.000;MLEAC=1;MLEAF=0.500;MQ=41.79;MQRankSum=-0.940;QD=18.44;ReadPosRankSum=-1.543;SOR=0.804	GT:AD:DP:GQ:PL	0/1:32,34:66:99:1245,0,1190
chrIII	157051	.	G	A	1069.77	PASS	AC=1;AF=0.500;AN=2;BaseQRankSum=-0.093;ClippingRankSum=0.000;DP=63;ExcessHet=3.0103;FS=2.094;MLEAC=1;MLEAF=0.500;MQ=41.54;MQRankSum=1.382;QD=16.98;ReadPosRankSum=1.284;SOR=0.446	GT:AD:DP:GQ:PL	0/1:33,30:63:99:1098,0,1215
chrIII	158434	.	G	A	1576.77	PASS	AC=1;AF=0.500;AN=2;BaseQRankSum=1.426;ClippingRankSum=0.000;DP=68;ExcessHet=3.0103;FS=13.231;MLEAC=1;MLEAF=0.500;MQ=41.57;MQRankSum=0.345;QD=23.19;ReadPosRankSum=-0.303;SOR=1.247	GT:AD:DP:GQ:PL	0/1:26,42:68:99:1605,0,902
chrIII	162621	.	G	A	1276.77	PASS	AC=1;AF=0.500;AN=2;BaseQRankSum=1.191;ClippingRankSum=0.000;DP=70;ExcessHet=3.0103;FS=0.912;MLEAC=1;MLEAF=0.500;MQ=42.00;MQRankSum=0.000;QD=18.24;ReadPosRankSum=-0.775;SOR=0.935	GT:AD:DP:GQ:PL	0/1:35,35:70:99:1305,0,1286
chrIII	221374	.	G	A	1250.77	PASS	AC=1;AF=0.500;AN=2;BaseQRankSum=1.056;ClippingRankSum=0.000;DP=68;ExcessHet=3.0103;FS=2.021;MLEAC=1;MLEAF=0.500;MQ=41.97;MQRankSum=1.029;QD=18.39;ReadPosRankSum=0.901;SOR=0.860	GT:AD:DP:GQ:PL	0/1:34,34:68:99:1279,0,1226
chrIII	227594	.	G	A	1210.77	PASS	AC=1;AF=0.500;AN=2;BaseQRankSum=-0.211;ClippingRankSum=0.000;DP=71;ExcessHet=3.0103;FS=0.900;MLEAC=1;MLEAF=0.500;MQ=41.97;MQRankSum=-1.015;QD=17.05;ReadPosRankSum=-1.273;SOR=0.880	GT:AD:DP:GQ:PL	0/1:37,34:71:99:1239,0,1324
chrIII	261804	.	G	A	1346.77	PASS	AC=1;AF=0.500;AN=2;BaseQRankSum=-0.719;ClippingRankSum=0.000;DP=72;ExcessHet=3.0103;FS=0.901;MLEAC=1;MLEAF=0.500;MQ=41.61;MQRankSum=0.099;QD=18.71;ReadPosRankSum=-1.341;SOR=0.902	GT:AD:DP:GQ:PL	0/1:34,38:72:99:1375,0,1199
chrIV	36581	.	G	A	842.77	PASS	AC=1;AF=0.500;AN=2;BaseQRankSum=1.831;ClippingRankSum=0.000;DP=60;ExcessHet=3.0103;FS=1.009;MLEAC=1;MLEAF=0.500;MQ=41.76;MQRankSum=0.851;QD=14.05;ReadPosRankSum=0.540;SOR=0.919	GT:AD:DP:GQ:PL	0/1:36,24:60:99:871,0,1369
chrIV	62041	.	G	A	1066.77	PASS	AC=1;AF=0.500;AN=2;BaseQRankSum=-0.426;ClippingRankSum=0.000;DP=64;ExcessHet=3.0103;FS=0.000;MLEAC=1;MLEAF=0.500;MQ=41.78;MQRankSum=-1.033;QD=16.67;ReadPosRankSum=-0.124;SOR=0.737	GT:AD:DP:GQ:PL	0/1:34,30:64:99:1095,0,1284
chrIV	78508	.	C	T	1357.77	PASS	AC=1;AF=0.500;AN=2;BaseQRankSum=0.906;ClippingRankSum=0.000;DP=59;ExcessHet=3.0103;FS=0.000;MLEAC=1;MLEAF=0.500;MQ=41.76;MQRankSum=-0.765;QD=23.01;ReadPosRankSum=-0.967;SOR=0.616	GT:AD:DP:GQ:PL	0/1:23,36:59:99:1386,0,826
chrIV	92439	.	G	A	984.77	PASS	AC=1;AF=0.500;AN=2;BaseQRankSum=-0.181;ClippingRankSum=0.000;DP=56;ExcessHet=3.0103;FS=0.000;MLEAC=1;MLEAF=0.500;MQ=42.00;MQRankSum=0.000;QD=17.90;ReadPosRankSum=-0.376;SOR=0.859	GT:AD:DP:GQ:PL	0/1:26,29:55:99:1013,0,846
chrIV	118991	.	G	A	877.77	PASS	AC=1;AF=0.500;AN=2;BaseQRankSum=1.045;ClippingRankSum=0.000;DP=49;ExcessHet=3.0103;FS=5.913;MLEAC=1;MLEAF=0.500;MQ=42.00;MQRankSum=0.000;QD=17.91;ReadPosRankSum=-0.314;SOR=1.163	GT:AD:DP:GQ:PL	0/1:25,24:49:99:906,0,948
chrIV	125114	.	G	A	1085.77	PASS	AC=1;AF=0.500;AN=2;BaseQRankSum=1.254;ClippingRankSum=0.000;DP=64;ExcessHet=3.0103;FS=0.000;MLEAC=1;MLEAF=0.500;MQ=42.00;MQRankSum=0.000;QD=16.97;ReadPosRankSum=-2.391;SOR=0.612	GT:AD:DP:GQ:PL	0/1:34,30:64:99:1114,0,1277
chrIV	137131	.	G	A	1060.77	PASS	AC=1;AF=0.500;AN=2;BaseQRankSum=0.380;ClippingRankSum=0.000;DP=56;ExcessHet=3.0103;FS=0.000;MLEAC=1;MLEAF=0.500;MQ=41.74;MQRankSum=1.110;QD=18.94;ReadPosRankSum=0.092;SOR=0.772	GT:AD:DP:GQ:PL	0/1:26,30:56:99:1089,0,940
chrIV	148663	.	C	T	1135.77	PASS	AC=1;AF=0.500;AN=2;BaseQRankSum=-0.300;ClippingRankSum=0.000;DP=75;ExcessHet=3.0103;FS=7.736;MLEAC=1;MLEAF=0.500;MQ=42.00;MQRankSum=0.000;QD=15.14;ReadPosRankSum=-0.959;SOR=0.717	GT:AD:DP:GQ:PL	0/1:43,32:75:99:1164,0,1664
chrIV	160503	.	G	A	903.77	PASS	AC=1;AF=0.500;AN=2;BaseQRankSum=0.934;ClippingRankSum=0.000;DP=52;ExcessHet=3.0103;FS=1.070;MLEAC=1;MLEAF=0.500;MQ=42.00;MQRankSum=0.000;QD=17.38;ReadPosRankSum=0.138;SOR=0.599	GT:AD:DP:GQ:PL	0/1:27,25:52:99:932,0,1014
chrIV	165317	.	C	T	919.77	PASS	AC=1;AF=0.500;AN=2;BaseQRankSum=1.542;ClippingRankSum=0.000;DP=51;ExcessHet=3.0103;FS=0.000;MLEAC=1;MLEAF=0.500;MQ=41.96;MQRankSum=1.020;QD=18.03;ReadPosRankSum=1.231;SOR=0.776	GT:AD:DP:GQ:PL	0/1:26,25:51:99:948,0,949
chrIV	169461	.	C	T	1240.77	PASS	AC=1;AF=0.500;AN=2;BaseQRankSum=1.285;ClippingRankSum=0.000;DP=59;ExcessHet=3.0103;FS=0.000;MLEAC=1;MLEAF=0.500;MQ=41.76;MQRankSum=1.200;QD=21.03;ReadPosRankSum=0.568;SOR=0.622	GT:AD:DP:GQ:PL	0/1:25,34:59:99:1269,0,850
chrIV	186936	.	C	T	1882.77	PASS	AC=1;AF=0.500;AN=2;BaseQRankSum=-1.233;ClippingRankSum=0.000;DP=76;ExcessHet=3.0103;FS=3.360;MLEAC=1;MLEAF=0.500;MQ=42.00;MQRankSum=0.000;QD=24.77;ReadPosRankSum=-0.575;SOR=0.374	GT:AD:DP:GQ:PL	0/1:24,52:76:99:1911,0,817
chrIV	211652	.	G	A	863.77	PASS	AC=1;AF=0.500;AN=2;BaseQRankSum=1.800;ClippingRankSum=0.000;DP=56;ExcessHet=3.0103;FS=0.000;MLEAC=1;MLEAF=0.500;MQ=41.47;MQRankSum=1.307;QD=15.42;ReadPosRankSum=0.785;SOR=0.614	GT:AD:DP:GQ:PL	0/1:31,25:56:99:892,0,1068
chrIV	215804	.	G	A	1296.77	PASS	AC=1;AF=0.500;AN=2;BaseQRankSum=0.480;ClippingRankSum=0.000;DP=70;ExcessHet=3.0103;FS=1.990;MLEAC=1;MLEAF=0.500;MQ=42.00;MQRankSum=0.000;QD=18.53;ReadPosRankSum=0.079;SOR=0.963	GT:AD:DP:GQ:PL	0/1:35,35:70:99:1325,0,1293
chrIV	216324	.	G	A	985.77	PASS	AC=1;AF=0.500;AN=2;BaseQRankSum=-0.770;ClippingRankSum=0.000;DP=63;ExcessHet=3.0103;FS=2.105;MLEAC=1;MLEAF=0.500;MQ=41.77;MQRankSum=-1.086;QD=15.65;ReadPosRankSum=-0.800;SOR=0.707	GT:AD:DP:GQ:PL	0/1:35,28:63:99:1014,0,1343
chrIV	221830	.	G	A	850.77	PASS	AC=1;AF=0.500;AN=2;BaseQRankSum=0.899;ClippingRankSum=0.000;DP=58;ExcessHet=3.0103;FS=0.000;MLEAC=1;MLEAF=0.500;MQ=42.00;MQRankSum=0.000;QD=14.67;ReadPosRankSum=0.352;SOR=0.737	GT:AD:DP:GQ:PL	0/1:34,24:58:99:879,0,1299
chrIV	239302	.	G	A	610.77	PASS	AC=1;AF=0.500;AN=2;BaseQRankSum=0.917;ClippingRankSum=0.000;DP=48;ExcessHet=3.0103;FS=1.148;MLEAC=1;MLEAF=0.500;MQ=41.70;MQRankSum=0.818;QD=12.72;ReadPosRankSum=0.660;SOR=0.473	GT:AD:DP:GQ:PL	0/1:30,18:48:99:639,0,1133
chrIV	243678	.	C	T	1170.77	PASS	AC=1;AF=0.500;AN=2;BaseQRankSum=0.450;ClippingRankSum=0.000;DP=61;ExcessHet=3.0103;FS=2.178;MLEAC=1;MLEAF=0.500;MQ=41.77;MQRankSum=-0.919;QD=19.19;ReadPosRankSum=0.738;SOR=0.409	GT:AD:DP:GQ:PL	0/1:29,32:61:99:1199,0,1080
chrIV	254347	.	C	T	1035.77	PASS	AC=1;AF=0.500;AN=2;BaseQRankSum=0.825;ClippingRankSum=0.000;DP=56;ExcessHet=3.0103;FS=1.038;MLEAC=1;MLEAF=0.500;MQ=42.00;MQRankSum=0.000;QD=18.83;ReadPosRankSum=0.086;SOR=0.501	GT:AD:DP:GQ:PL	0/1:27,28:55:99:1064,0,997
chrIV	263211	.	C	T	958.77	PASS	AC=1;AF=0.500;AN=2;BaseQRankSum=0.743;ClippingRankSum=0.000;DP=62;ExcessHet=3.0103;FS=2.151;MLEAC=1;MLEAF=0.500;MQ=42.00;MQRankSum=0.000;QD=15.46;ReadPosRankSum=-1.282;SOR=0.412	GT:AD:DP:GQ:PL	0/1:34,28:62:99:987,0,1276
chrIV	300764	.	G	A	984.77	PASS	AC=1;AF=0.500;AN=2;BaseQRankSum=0.830;ClippingRankSum=0.000;DP=63;ExcessHet=3.0103;FS=5.014;MLEAC=1;MLEAF=0.500;MQ=42.00;MQRankSum=0.000;QD=15.63;ReadPosRankSum=-2.102;SOR=0.829	GT:AD:DP:GQ:PL	0/1:35,28:63:99:1013,0,1329
chrIV	324160	.	G	A	1075.77	PASS	AC=1;AF=0.500;AN=2;BaseQRankSum=-1.814;ClippingRankSum=0.000;DP=66;ExcessHet=3.0103;FS=3.385;MLEAC=1;MLEAF=0.500;MQ=41.57;MQRankSum=-0.108;QD=16.30;ReadPosRankSum=-0.345;SOR=0.837	GT:AD:DP:GQ:PL	0/1:36,30:66:99:1104,0,1381
chrIV	331383	.	G	A	998.77	PASS	AC=1;AF=0.500;AN=2;BaseQRankSum=1.809;ClippingRankSum=0.000;DP=57;ExcessHet=3.0103;FS=0.000;MLEAC=1;MLEAF=0.500;MQ=42.00;MQRankSum=0.000;QD=17.52;ReadPosRankSum=-0.405;SOR=0.833	GT:AD:DP:GQ:PL	0/1:30,27:57:99:1027,0,1141
chrIV	334815	.	C	T	1246.77	PASS	AC=1;AF=0.500;AN=2;BaseQRankSum=0.663;ClippingRankSum=0.000;DP=67;ExcessHet=3.0103;FS=0.000;MLEAC=1;MLEAF=0.500;MQ=41.97;MQRankSum=-0.955;QD=18.61;ReadPosRankSum=-0.226;SOR=0.743	GT:AD:DP:GQ:PL	0/1:33,34:67:99:1275,0,1188
chrIV	385742	.	G	A	1182.77	PASS	AC=1;AF=0.500;AN=2;BaseQRankSum=-1.297;ClippingRankSum=0.000;DP=69;ExcessHet=3.0103;FS=3.285;MLEAC=1;MLEAF=0.500;MQ=41.79;MQRankSum=-1.015;QD=17.14;ReadPosRankSum=0.376;SOR=1.179	GT:AD:DP:GQ:PL	0/1:36,33:69:99:1211,0,1376
chrIV	403622	.	G	A	1170.77	PASS	AC=1;AF=0.500;AN=2;BaseQRankSum=0.895;ClippingRankSum=0.000;DP=66;ExcessHet=3.0103;FS=0.945;MLEAC=1;MLEAF=0.500;MQ=42.00;MQRankSum=0.000;QD=17.74;ReadPosRankSum=1.671;SOR=0.498	GT:AD:DP:GQ:PL	0/1:34,32:66:99:1199,0,1194
chrIV	421639	.	G	A	1337.77	PASS	AC=1;AF=0.500;AN=2;BaseQRankSum=2.720;ClippingRankSum=0.000;DP=67;ExcessHet=3.0103;FS=18.454;MLEAC=1;MLEAF=0.500;MQ=41.97;MQRankSum=1.108;QD=19.97;ReadPosRankSum=-2.202;SOR=1.160	GT:AD:DP:GQ:PL	0/1:31,36:67:99:1366,0,1122
chrIV	426429	.	G	A	1280.77	PASS	AC=1;AF=0.500;AN=2;BaseQRankSum=0.373;ClippingRankSum=0.000;DP=58;ExcessHet=3.0103;FS=2.258;MLEAC=1;MLEAF=0.500;MQ=42.00;MQRankSum=0.000;QD=22.08;ReadPosRankSum=2.020;SOR=0.832	GT:AD:DP:GQ:PL	0/1:24,34:58:99:1309,0,871
chrIV	456904	.	C	T	1507.77	PASS	AC=1;AF=0.500;AN=2;BaseQRankSum=1.678;ClippingRankSum=0.000;DP=75;ExcessHet=3.0103;FS=5.959;MLEAC=1;MLEAF=0.500;MQ=41.78;MQRankSum=0.211;QD=20.10;ReadPosRankSum=-1.098;SOR=0.389	GT:AD:DP:GQ:PL	0/1:32,43:75:99:1536,0,1128
chrIV	465528	.	C	T	896.77	PASS	AC=1;AF=0.500;AN=2;BaseQRankSum=1.128;ClippingRankSum=0.000;DP=62;ExcessHet=3.0103;FS=14.426;MLEAC=1;MLEAF=0.500;MQ=41.77;MQRankSum=0.895;QD=14.70;ReadPosRankSum=-1.222;SOR=0.963	GT:AD:DP:GQ:PL	0/1:35,26:61:99:925,0,1287
chrIV	465576	.	C	T	783.77	PASS	AC=1;AF=0.500;AN=2;BaseQRankSum=-0.124;ClippingRankSum=0.000;DP=57;ExcessHet=3.0103;FS=5.483;MLEAC=1;MLEAF=0.500;MQ=41.74;MQRankSum=-1.225;QD=13.75;ReadPosRankSum=-0.103;SOR=0.932	GT:AD:DP:GQ:PL	0/1:35,22:57:99:812,0,2103
chrIV	465580	.	C	T	778.77	PASS	AC=1;AF=0.500;AN=2;BaseQRankSum=-0.187;ClippingRankSum=0.000;DP=56;ExcessHet=3.0103;FS=3.740;MLEAC=1;MLEAF=0.500;MQ=41.74;MQRankSum=-1.207;QD=13.91;ReadPosRankSum=-0.793;SOR=1.015	GT:AD:DP:GQ:PL	0/1:34,22:56:99:807,0,2109
chrIV	482367	.	G	A	1398.77	PASS	AC=1;AF=0.500;AN=2;BaseQRankSum=0.473;ClippingRankSum=0.000;DP=60;ExcessHet=3.0103;FS=3.658;MLEAC=1;MLEAF=0.500;MQ=42.00;MQRankSum=0.000;QD=23.31;ReadPosRankSum=-0.124;SOR=0.549	GT:AD:DP:GQ:PL	0/1:22,38:60:99:1427,0,752
chrIV	507877	.	C	T	1185.77	PASS	AC=1;AF=0.500;AN=2;BaseQRankSum=2.650;ClippingRankSum=0.000;DP=64;ExcessHet=3.0103;FS=0.000;MLEAC=1;MLEAF=0.500;MQ=42.00;MQRankSum=0.000;QD=18.53;ReadPosRankSum=1.431;SOR=0.818	GT:AD:DP:GQ:PL	0/1:32,32:64:99:1214,0,1129
chrIV	511977	.	G	A	1361.77	PASS	AC=1;AF=0.500;AN=2;BaseQRankSum=-0.934;ClippingRankSum=0.000;DP=73;ExcessHet=3.0103;FS=12.091;MLEAC=1;MLEAF=0.500;MQ=41.60;MQRankSum=1.463;QD=18.65;ReadPosRankSum=1.077;SOR=0.878	GT:AD:DP:GQ:PL	0/1:36,37:73:99:1390,0,1249
chrIV	522986	.	C	T	1348.77	PASS	AC=1;AF=0.500;AN=2;BaseQRankSum=1.048;ClippingRankSum=0.000;DP=66;ExcessHet=3.0103;FS=3.503;MLEAC=1;MLEAF=0.500;MQ=41.79;MQRankSum=1.218;QD=20.75;ReadPosRankSum=0.599;SOR=1.230	GT:AD:DP:GQ:PL	0/1:27,38:65:99:1377,0,836
chrIV	541687	.	G	A	684.77	PASS	AC=1;AF=0.500;AN=2;BaseQRankSum=1.686;ClippingRankSum=0.000;DP=41;ExcessHet=3.0103;FS=1.204;MLEAC=1;MLEAF=0.500;MQ=42.00;MQRankSum=0.000;QD=16.70;ReadPosRankSum=0.970;SOR=0.655	GT:AD:DP:GQ:PL	0/1:22,19:41:99:713,0,809
chrIV	555661	.	G	A	1178.77	PASS	AC=1;AF=0.500;AN=2;BaseQRankSum=0.579;ClippingRankSum=0.000;DP=61;ExcessHet=3.0103;FS=0.000;MLEAC=1;MLEAF=0.500;MQ=42.00;MQRankSum=0.000;QD=19.32;ReadPosRankSum=-0.904;SOR=0.608	GT:AD:DP:GQ:PL	0/1:29,32:61:99:1207,0,1035
chrIV	569618	.	G	A	1316.77	PASS	AC=1;AF=0.500;AN=2;BaseQRankSum=0.530;ClippingRankSum=0.000;DP=62;ExcessHet=3.0103;FS=1.037;MLEAC=1;MLEAF=0.500;MQ=41.77;MQRankSum=1.171;QD=21.24;ReadPosRankSum=0.096;SOR=0.525	GT:AD:DP:GQ:PL	0/1:27,35:62:99:1345,0,974
chrIV	576981	.	C	T	1046.77	PASS	AC=1;AF=0.500;AN=2;BaseQRankSum=0.214;ClippingRankSum=0.000;DP=61;ExcessHet=3.0103;FS=0.981;MLEAC=1;MLEAF=0.500;MQ=42.00;MQRankSum=0.000;QD=17.16;ReadPosRankSum=-0.066;SOR=0.551	GT:AD:DP:GQ:PL	0/1:32,29:61:99:1075,0,1208
chrIV	578485	.	G	A	715.77	PASS	AC=1;AF=0.500;AN=2;BaseQRankSum=1.362;ClippingRankSum=0.000;DP=58;ExcessHet=3.0103;FS=3.751;MLEAC=1;MLEAF=0.500;MQ=42.00;MQRankSum=0.000;QD=12.56;ReadPosRankSum=-0.327;SOR=1.230	GT:AD:DP:GQ:PL	0/1:36,21:57:99:744,0,1355
chrIV	595993	.	C	T	1177.77	PASS	AC=1;AF=0.500;AN=2;BaseQRankSum=-1.521;ClippingRankSum=0.000;DP=50;ExcessHet=3.0103;FS=1.142;MLEAC=1;MLEAF=0.500;MQ=42.00;MQRankSum=0.000;QD=23.56;ReadPosRankSum=-0.243;SOR=0.660	GT:AD:DP:GQ:PL	0/1:18,32:50:99:1206,0,639
chrIV	600859	.	C	T	1090.77	PASS	AC=1;AF=0.500;AN=2;BaseQRankSum=-0.122;ClippingRankSum=0.000;DP=63;ExcessHet=3.0103;FS=3.442;MLEAC=1;MLEAF=0.500;MQ=41.59;MQRankSum=1.697;QD=17.31;ReadPosRankSum=-1.012;SOR=0.860	GT:AD:DP:GQ:PL	0/1:33,30:63:99:1119,0,1235
chrIV	601689	.	C	T	1112.77	PASS	AC=1;AF=0.500;AN=2;BaseQRankSum=-1.057;ClippingRankSum=0.000;DP=66;ExcessHet=3.0103;FS=0.000;MLEAC=1;MLEAF=0.500;MQ=41.04;MQRankSum=1.158;QD=17.12;ReadPosRankSum=-1.347;SOR=0.756	GT:AD:DP:GQ:PL	0/1:33,32:65:99:1141,0,1188
chrIV	610759	.	G	A	718.77	PASS	AC=1;AF=0.500;AN=2;BaseQRankSum=0.759;ClippingRankSum=0.000;DP=59;ExcessHet=3.0103;FS=12.247;MLEAC=1;MLEAF=0.500;MQ=42.00;MQRankSum=0.000;QD=12.18;ReadPosRankSum=-0.411;SOR=1.376	GT:AD:DP:GQ:PL	0/1:38,21:59:99:747,0,1472
chrIV	616731	.	C	T	1180.77	PASS	AC=1;AF=0.500;AN=2;BaseQRankSum=1.329;ClippingRankSum=0.000;DP=58;ExcessHet=3.0103;FS=1.012;MLEAC=1;MLEAF=0.500;MQ=41.75;MQRankSum=-0.867;QD=20.36;ReadPosRankSum=1.443;SOR=0.701	GT:AD:DP:GQ:PL	0/1:26,32:58:99:1209,0,943
chrIV	619869	.	G	A	1753.77	PASS	AC=1;AF=0.500;AN=2;BaseQRankSum=-0.245;ClippingRankSum=0.000;DP=77;ExcessHet=3.0103;FS=4.868;MLEAC=1;MLEAF=0.500;MQ=42.00;MQRankSum=0.000;QD=22.78;ReadPosRankSum=-0.470;SOR=0.283	GT:AD:DP:GQ:PL	0/1:31,46:77:99:1782,0,1129
chrIV	628578	.	G	A	1390.77	PASS	AC=1;AF=0.500;AN=2;BaseQRankSum=-0.314;ClippingRankSum=0.000;DP=80;ExcessHet=3.0103;FS=4.177;MLEAC=1;MLEAF=0.500;MQ=42.00;MQRankSum=0.000;QD=17.38;ReadPosRankSum=-1.016;SOR=0.871	GT:AD:DP:GQ:PL	0/1:41,39:80:99:1419,0,1509
chrIV	652755	.	C	T	1202.77	PASS	AC=1;AF=0.500;AN=2;BaseQRankSum=-1.902;ClippingRankSum=0.000;DP=63;ExcessHet=3.0103;FS=6.828;MLEAC=1;MLEAF=0.500;MQ=41.77;MQRankSum=-0.892;QD=19.09;ReadPosRankSum=-1.339;SOR=0.674	GT:AD:DP:GQ:PL	0/1:29,34:63:99:1231,0,1093
chrIV	656136	.	G	A	857.77	PASS	AC=1;AF=0.500;AN=2;BaseQRankSum=1.466;ClippingRankSum=0.000;DP=56;ExcessHet=3.0103;FS=9.783;MLEAC=1;MLEAF=0.500;MQ=42.00;MQRankSum=0.000;QD=15.32;ReadPosRankSum=0.963;SOR=0.464	GT:AD:DP:GQ:PL	0/1:32,24:56:99:886,0,1205
chrIV	673073	.	G	A	1174.77	PASS	AC=1;AF=0.500;AN=2;BaseQRankSum=1.724;ClippingRankSum=0.000;DP=52;ExcessHet=3.0103;FS=4.062;MLEAC=1;MLEAF=0.500;MQ=42.00;MQRankSum=0.000;QD=22.59;ReadPosRankSum=2.594;SOR=0.278	GT:AD:DP:GQ:PL	0/1:21,31:52:99:1203,0,737
chrIV	689822	.	G	A	1027.77	PASS	AC=1;AF=0.500;AN=2;BaseQRankSum=0.368;ClippingRankSum=0.000;DP=64;ExcessHet=3.0103;FS=0.000;MLEAC=1;MLEAF=0.500;MQ=41.75;MQRankSum=-0.134;QD=16.06;ReadPosRankSum=-1.696;SOR=0.725	GT:AD:DP:GQ:PL	0/1:35,29:64:99:1056,0,1324
chrIV	693649	.	G	A	1419.77	PASS	AC=1;AF=0.500;AN=2;BaseQRankSum=-0.587;ClippingRankSum=0.000;DP=66;ExcessHet=3.0103;FS=0.959;MLEAC=1;MLEAF=0.500;MQ=41.79;MQRankSum=-0.828;QD=21.51;ReadPosRankSum=-0.277;SOR=0.509	GT:AD:DP:GQ:PL	0/1:28,38:66:99:1448,0,1034
chrIV	695439	.	G	A	1078.77	PASS	AC=1;AF=0.500;AN=2;BaseQRankSum=-1.554;ClippingRankSum=0.000;DP=65;ExcessHet=3.0103;FS=3.361;MLEAC=1;MLEAF=0.500;MQ=41.78;MQRankSum=0.957;QD=16.60;ReadPosRankSum=0.483;SOR=0.382	GT:AD:DP:GQ:PL	0/1:35,30:65:99:1107,0,1324
chrIV	709680	.	G	A	1088.77	PASS	AC=1;AF=0.500;AN=2;BaseQRankSum=-0.123;ClippingRankSum=0.000;DP=62;ExcessHet=3.0103;FS=2.139;MLEAC=1;MLEAF=0.500;MQ=41.74;MQRankSum=0.023;QD=17.85;ReadPosRankSum=0.119;SOR=0.932	GT:AD:DP:GQ:PL	0/1:31,30:61:99:1117,0,1145
chrIV	721289	.	G	A	1200.77	PASS	AC=1;AF=0.500;AN=2;BaseQRankSum=-1.362;ClippingRankSum=0.000;DP=70;ExcessHet=3.0103;FS=2.050;MLEAC=1;MLEAF=0.500;MQ=42.00;MQRankSum=0.000;QD=17.15;ReadPosRankSum=-0.950;SOR=0.994	GT:AD:DP:GQ:PL	0/1:36,34:70:99:1229,0,1340
chrIV	727931	.	G	A	1241.77	PASS	AC=1;AF=0.500;AN=2;BaseQRankSum=0.027;ClippingRankSum=0.000;DP=70;ExcessHet=3.0103;FS=1.988;MLEAC=1;MLEAF=0.500;MQ=42.00;MQRankSum=0.000;QD=17.74;ReadPosRankSum=-1.062;SOR=0.644	GT:AD:DP:GQ:PL	0/1:36,34:70:99:1270,0,1362
chrIV	741776	.	G	A	967.77	PASS	AC=1;AF=0.500;AN=2;BaseQRankSum=0.127;ClippingRankSum=0.000;DP=65;ExcessHet=3.0103;FS=2.094;MLEAC=1;MLEAF=0.500;MQ=41.29;MQRankSum=-0.207;QD=14.89;ReadPosRankSum=-1.076;SOR=0.960	GT:AD:DP:GQ:PL	0/1:37,28:65:99:996,0,1333
chrIV	776571	.	C	T	1241.77	PASS	AC=1;AF=0.500;AN=2;BaseQRankSum=0.824;ClippingRankSum=0.000;DP=76;ExcessHet=3.0103;FS=0.874;MLEAC=1;MLEAF=0.500;MQ=41.81;MQRankSum=0.926;QD=16.34;ReadPosRankSum=-0.475;SOR=0.527	GT:AD:DP:GQ:PL	0/1:42,34:76:99:1270,0,1535
chrIV	794882	.	C	T	1025.77	PASS	AC=1;AF=0.500;AN=2;BaseQRankSum=1.696;ClippingRankSum=0.000;DP=63;ExcessHet=3.0103;FS=0.000;MLEAC=1;MLEAF=0.500;MQ=42.00;MQRankSum=0.000;QD=16.28;ReadPosRankSum=-0.039;SOR=0.648	GT:AD:DP:GQ:PL	0/1:34,29:63:99:1054,0,1272
chrIV	796342	.	C	T	1076.77	PASS	AC=1;AF=0.500;AN=2;BaseQRankSum=1.652;ClippingRankSum=0.000;DP=61;ExcessHet=3.0103;FS=0.971;MLEAC=1;MLEAF=0.500;MQ=41.97;MQRankSum=-0.984;QD=17.65;ReadPosRankSum=-0.190;SOR=0.775	GT:AD:DP:GQ:PL	0/1:31,30:61:99:1105,0,1152
chrIV	806506	.	C	T	1263.77	PASS	AC=1;AF=0.500;AN=2;BaseQRankSum=0.158;ClippingRankSum=0.000;DP=79;ExcessHet=3.0103;FS=1.836;MLEAC=1;MLEAF=0.500;MQ=42.00;MQRankSum=0.000;QD=16.00;ReadPosRankSum=1.611;SOR=0.495	GT:AD:DP:GQ:PL	0/1:42,37:79:99:1292,0,1551
chrIV	807435	.	C	T	1257.77	PASS	AC=1;AF=0.500;AN=2;BaseQRankSum=0.472;ClippingRankSum=0.000;DP=75;ExcessHet=3.0103;FS=12.098;MLEAC=1;MLEAF=0.500;MQ=42.00;MQRankSum=0.000;QD=16.77;ReadPosRankSum=0.258;SOR=1.614	GT:AD:DP:GQ:PL	0/1:40,35:75:99:1286,0,1521
chrIV	816883	.	C	T	904.77	PASS	AC=1;AF=0.500;AN=2;BaseQRankSum=0.586;ClippingRankSum=0.000;DP=52;ExcessHet=3.0103;FS=3.953;MLEAC=1;MLEAF=0.500;MQ=41.96;MQRankSum=1.001;QD=17.40;ReadPosRankSum=0.082;SOR=0.427	GT:AD:DP:GQ:PL	0/1:27,25:52:99:933,0,1022
chrIV	827330	.	G	A	928.77	PASS	AC=1;AF=0.500;AN=2;BaseQRankSum=-1.029;ClippingRankSum=0.000;DP=53;ExcessHet=3.0103;FS=1.047;MLEAC=1;MLEAF=0.500;MQ=41.45;MQRankSum=1.482;QD=17.52;ReadPosRankSum=-0.388;SOR=0.922	GT:AD:DP:GQ:PL	0/1:26,27:53:99:957,0,913
chrIV	831560	.	C	T	872.77	PASS	AC=1;AF=0.500;AN=2;BaseQRankSum=-0.459;ClippingRankSum=0.000;DP=57;ExcessHet=3.0103;FS=0.000;MLEAC=1;MLEAF=0.500;MQ=41.97;MQRankSum=0.919;QD=15.31;ReadPosRankSum=-0.651;SOR=0.746	GT:AD:DP:GQ:PL	0/1:32,25:57:99:901,0,1215
chrIV	832873	.	C	T	1214.77	PASS	AC=1;AF=0.500;AN=2;BaseQRankSum=-1.544;ClippingRankSum=0.000;DP=60;ExcessHet=3.0103;FS=3.753;MLEAC=1;MLEAF=0.500;MQ=42.00;MQRankSum=0.000;QD=20.59;ReadPosRankSum=1.159;SOR=1.324	GT:AD:DP:GQ:PL	0/1:26,33:59:99:1243,0,964
chrIV	847756	.	C	T	837.77	PASS	AC=1;AF=0.500;AN=2;BaseQRankSum=2.467;ClippingRankSum=0.000;DP=66;ExcessHet=3.0103;FS=0.000;MLEAC=1;MLEAF=0.500;MQ=42.00;MQRankSum=0.000;QD=12.89;ReadPosRankSum=2.424;SOR=0.708	GT:AD:DP:GQ:PL	0/1:41,24:65:99:866,0,1534
chrIV	852319	.	G	A	1203.77	PASS	AC=1;AF=0.500;AN=2;BaseQRankSum=1.014;ClippingRankSum=0.000;DP=69;ExcessHet=3.0103;FS=3.260;MLEAC=1;MLEAF=0.500;MQ=41.77;MQRankSum=-0.021;QD=17.45;ReadPosRankSum=-0.684;SOR=0.951	GT:AD:DP:GQ:PL	0/1:36,33:69:99:1232,0,1297
chrIV	856874	.	G	A	1658.77	PASS	AC=1;AF=0.500;AN=2;BaseQRankSum=1.151;ClippingRankSum=0.000;DP=82;ExcessHet=3.0103;FS=2.962;MLEAC=1;MLEAF=0.500;MQ=42.00;MQRankSum=0.000;QD=20.23;ReadPosRankSum=0.692;SOR=1.105	GT:AD:DP:GQ:PL	0/1:38,44:82:99:1687,0,1408
chrIV	919771	.	C	T	1089.77	PASS	AC=1;AF=0.500;AN=2;BaseQRankSum=-0.718;ClippingRankSum=0.000;DP=59;ExcessHet=3.0103;FS=0.000;MLEAC=1;MLEAF=0.500;MQ=42.00;MQRankSum=0.000;QD=18.47;ReadPosRankSum=0.550;SOR=0.746	GT:AD:DP:GQ:PL	0/1:29,30:59:99:1118,0,1071
chrIV	929398	.	G	A	555.77	PASS	AC=1;AF=0.500;AN=2;BaseQRankSum=1.156;ClippingRankSum=0.000;DP=53;ExcessHet=3.0103;FS=4.259;MLEAC=1;MLEAF=0.500;MQ=42.00;MQRankSum=0.000;QD=10.49;ReadPosRankSum=-0.038;SOR=0.257	GT:AD:DP:GQ:PL	0/1:35,18:53:99:584,0,1299
chrIV	951194	.	C	T	1592.77	PASS	AC=1;AF=0.500;AN=2;BaseQRankSum=0.461;ClippingRankSum=0.000;DP=84;ExcessHet=3.0103;FS=2.914;MLEAC=1;MLEAF=0.500;MQ=41.98;MQRankSum=1.086;QD=19.19;ReadPosRankSum=-0.528;SOR=0.446	GT:AD:DP:GQ:PL	0/1:39,44:83:99:1621,0,1413
chrIV	957990	.	C	T	1206.77	PASS	AC=1;AF=0.500;AN=2;BaseQRankSum=1.989;ClippingRankSum=0.000;DP=57;ExcessHet=3.0103;FS=1.001;MLEAC=1;MLEAF=0.500;MQ=42.00;MQRankSum=0.000;QD=21.17;ReadPosRankSum=0.183;SOR=0.564	GT:AD:DP:GQ:PL	0/1:25,32:57:99:1235,0,897
chrIV	958935	.	G	A	1266.77	PASS	AC=1;AF=0.500;AN=2;BaseQRankSum=-1.200;ClippingRankSum=0.000;DP=84;ExcessHet=3.0103;FS=0.831;MLEAC=1;MLEAF=0.500;MQ=41.98;MQRankSum=0.890;QD=15.08;ReadPosRankSum=1.065;SOR=0.803	GT:AD:DP:GQ:PL	0/1:48,36:84:99:1295,0,1810
chrIV	964649	.	G	A	1353.77	PASS	AC=1;AF=0.500;AN=2;BaseQRankSum=0.387;ClippingRankSum=0.000;DP=72;ExcessHet=3.0103;FS=0.000;MLEAC=1;MLEAF=0.500;MQ=41.80;MQRankSum=1.056;QD=18.80;ReadPosRankSum=-0.881;SOR=0.798	GT:AD:DP:GQ:PL	0/1:35,37:72:99:1382,0,1244
chrIV	974290	.	C	T	990.77	PASS	AC=1;AF=0.500;AN=2;BaseQRankSum=0.389;ClippingRankSum=0.000;DP=56;ExcessHet=3.0103;FS=1.038;MLEAC=1;MLEAF=0.500;MQ=41.46;MQRankSum=-0.609;QD=17.69;ReadPosRankSum=0.792;SOR=0.458	GT:AD:DP:GQ:PL	0/1:28,28:56:99:1019,0,1016
chrIV	976470	.	C	T	1121.77	PASS	AC=1;AF=0.500;AN=2;BaseQRankSum=0.887;ClippingRankSum=0.000;DP=65;ExcessHet=3.0103;FS=3.380;MLEAC=1;MLEAF=0.500;MQ=42.00;MQRankSum=0.000;QD=17.26;ReadPosRankSum=0.554;SOR=0.376	GT:AD:DP:GQ:PL	0/1:34,31:65:99:1150,0,1211
chrIV	980699	.	C	T	1438.77	PASS	AC=1;AF=0.500;AN=2;BaseQRankSum=1.934;ClippingRankSum=0.000;DP=75;ExcessHet=3.0103;FS=0.869;MLEAC=1;MLEAF=0.500;MQ=41.80;MQRankSum=-0.934;QD=19.18;ReadPosRankSum=0.237;SOR=0.843	GT:AD:DP:GQ:PL	0/1:36,39:75:99:1467,0,1329
chrIV	1012026	.	C	T	1324.77	PASS	AC=1;AF=0.500;AN=2;BaseQRankSum=-1.107;ClippingRankSum=0.000;DP=74;ExcessHet=3.0103;FS=0.000;MLEAC=1;MLEAF=0.500;MQ=41.97;MQRankSum=1.054;QD=17.90;ReadPosRankSum=0.768;SOR=0.793	GT:AD:DP:GQ:PL	0/1:36,38:74:99:1353,0,1316
chrIV	1018890	.	C	T	1325.77	PASS	AC=1;AF=0.500;AN=2;BaseQRankSum=0.641;ClippingRankSum=0.000;DP=76;ExcessHet=3.0103;FS=4.452;MLEAC=1;MLEAF=0.500;MQ=42.00;MQRankSum=0.000;QD=17.44;ReadPosRankSum=-0.812;SOR=0.827	GT:AD:DP:GQ:PL	0/1:39,37:76:99:1354,0,1459
chrIV	1050377	.	C	T	1105.77	PASS	AC=1;AF=0.500;AN=2;BaseQRankSum=0.748;ClippingRankSum=0.000;DP=65;ExcessHet=3.0103;FS=8.884;MLEAC=1;MLEAF=0.500;MQ=42.00;MQRankSum=0.000;QD=17.01;ReadPosRankSum=0.498;SOR=0.193	GT:AD:DP:GQ:PL	0/1:34,31:65:99:1134,0,1204
chrIV	1133589	.	G	A	1242.77	PASS	AC=1;AF=0.500;AN=2;BaseQRankSum=1.325;ClippingRankSum=0.000;DP=67;ExcessHet=3.0103;FS=0.000;MLEAC=1;MLEAF=0.500;MQ=42.00;MQRankSum=0.000;QD=18.55;ReadPosRankSum=0.088;SOR=0.638	GT:AD:DP:GQ:PL	0/1:33,34:67:99:1271,0,1216
chrIV	1146047	.	G	A	1478.77	PASS	AC=1;AF=0.500;AN=2;BaseQRankSum=0.430;ClippingRankSum=0.000;DP=68;ExcessHet=3.0103;FS=3.344;MLEAC=1;MLEAF=0.500;MQ=42.00;MQRankSum=0.000;QD=21.75;ReadPosRankSum=-0.841;SOR=1.055	GT:AD:DP:GQ:PL	0/1:29,39:68:99:1507,0,1037
chrIV	1153921	.	G	A	791.77	PASS	AC=1;AF=0.500;AN=2;BaseQRankSum=0.416;ClippingRankSum=0.000;DP=59;ExcessHet=3.0103;FS=2.227;MLEAC=1;MLEAF=0.500;MQ=41.75;MQRankSum=0.834;QD=13.42;ReadPosRankSum=-1.798;SOR=1.038	GT:AD:DP:GQ:PL	0/1:36,23:59:99:820,0,1324
chrIV	1163005	.	C	T	1301.77	PASS	AC=1;AF=0.500;AN=2;BaseQRankSum=0.507;ClippingRankSum=0.000;DP=64;ExcessHet=3.0103;FS=6.801;MLEAC=1;MLEAF=0.500;MQ=41.78;MQRankSum=1.130;QD=20.34;ReadPosRankSum=0.106;SOR=0.983	GT:AD:DP:GQ:PL	0/1:29,35:64:99:1330,0,1049
chrIV	1261309	.	C	T	1648.77	PASS	AC=1;AF=0.500;AN=2;BaseQRankSum=0.185;ClippingRankSum=0.000;DP=77;ExcessHet=3.0103;FS=3.117;MLEAC=1;MLEAF=0.500;MQ=42.00;MQRankSum=0.000;QD=21.41;ReadPosRankSum=1.872;SOR=0.402	GT:AD:DP:GQ:PL	0/1:32,45:77:99:1677,0,1103
chrIV	1402714	.	C	T	1197.77	PASS	AC=1;AF=0.500;AN=2;BaseQRankSum=0.737;ClippingRankSum=0.000;DP=75;ExcessHet=3.0103;FS=0.000;MLEAC=1;MLEAF=0.500;MQ=41.78;MQRankSum=-0.095;QD=15.97;ReadPosRankSum=0.141;SOR=0.648	GT:AD:DP:GQ:PL	0/1:41,34:75:99:1226,0,1539
chrIV	1403159	.	C	T	1200.77	PASS	AC=1;AF=0.500;AN=2;BaseQRankSum=1.767;ClippingRankSum=0.000;DP=67;ExcessHet=3.0103;FS=3.498;MLEAC=1;MLEAF=0.500;MQ=42.00;MQRankSum=0.000;QD=17.92;ReadPosRankSum=0.756;SOR=0.362	GT:AD:DP:GQ:PL	0/1:34,33:67:99:1229,0,1273
chrIV	1405868	.	G	A	1002.77	PASS	AC=1;AF=0.500;AN=2;BaseQRankSum=1.024;ClippingRankSum=0.000;DP=63;ExcessHet=3.0103;FS=0.982;MLEAC=1;MLEAF=0.500;MQ=41.97;MQRankSum=0.926;QD=15.92;ReadPosRankSum=-1.236;SOR=0.870	GT:AD:DP:GQ:PL	0/1:35,28:63:99:1031,0,1339
chrIV	1415777	.	G	A	1327.77	PASS	AC=1;AF=0.500;AN=2;BaseQRankSum=0.737;ClippingRankSum=0.000;DP=74;ExcessHet=3.0103;FS=8.041;MLEAC=1;MLEAF=0.500;MQ=41.80;MQRankSum=-0.973;QD=17.94;ReadPosRankSum=-1.642;SOR=1.590	GT:AD:DP:GQ:PL	0/1:37,37:74:99:1356,0,1370
chrIV	1416852	.	G	A	1220.77	PASS	AC=1;AF=0.500;AN=2;BaseQRankSum=1.032;ClippingRankSum=0.000;DP=66;ExcessHet=3.0103;FS=8.781;MLEAC=1;MLEAF=0.500;MQ=42.00;MQRankSum=0.000;QD=18.50;ReadPosRankSum=-0.466;SOR=1.732	GT:AD:DP:GQ:PL	0/1:33,33:66:99:1249,0,1157
chrIV	1418385	.	G	A	1471.77	PASS	AC=1;AF=0.500;AN=2;BaseQRankSum=0.156;ClippingRankSum=0.000;DP=69;ExcessHet=3.0103;FS=6.436;MLEAC=1;MLEAF=0.500;MQ=41.79;MQRankSum=1.169;QD=21.33;ReadPosRankSum=-1.162;SOR=0.264	GT:AD:DP:GQ:PL	0/1:30,39:69:99:1500,0,1087
chrIV	1436522	.	G	A	921.77	PASS	AC=1;AF=0.500;AN=2;BaseQRankSum=3.595;ClippingRankSum=0.000;DP=61;ExcessHet=3.0103;FS=0.000;MLEAC=1;MLEAF=0.500;MQ=41.74;MQRankSum=1.253;QD=15.11;ReadPosRankSum=0.008;SOR=0.826	GT:AD:DP:GQ:PL	0/1:35,26:61:99:950,0,1254
chrIV	1437377	.	C	T	1002.77	PASS	AC=1;AF=0.500;AN=2;BaseQRankSum=-0.999;ClippingRankSum=0.000;DP=63;ExcessHet=3.0103;FS=0.970;MLEAC=1;MLEAF=0.500;MQ=42.00;MQRankSum=0.000;QD=15.92;ReadPosRankSum=-0.348;SOR=0.930	GT:AD:DP:GQ:PL	0/1:34,29:63:99:1031,0,1260
chrIV	1454547	.	C	T	948.77	PASS	AC=1;AF=0.500;AN=2;BaseQRankSum=0.251;ClippingRankSum=0.000;DP=58;ExcessHet=3.0103;FS=5.341;MLEAC=1;MLEAF=0.500;MQ=41.97;MQRankSum=0.968;QD=16.36;ReadPosRankSum=0.497;SOR=0.936	GT:AD:DP:GQ:PL	0/1:31,27:58:99:977,0,1138
chrIV	1459398	.	G	A	1339.77	PASS	AC=1;AF=0.500;AN=2;BaseQRankSum=-0.841;ClippingRankSum=0.000;DP=67;ExcessHet=3.0103;FS=0.924;MLEAC=1;MLEAF=0.500;MQ=42.00;MQRankSum=0.000;QD=20.00;ReadPosRankSum=-0.650;SOR=0.752	GT:AD:DP:GQ:PL	0/1:31,36:67:99:1368,0,1141
chrIV	1489416	.	C	T	1193.77	PASS	AC=1;AF=0.500;AN=2;BaseQRankSum=1.547;ClippingRankSum=0.000;DP=83;ExcessHet=3.0103;FS=0.000;MLEAC=1;MLEAF=0.500;MQ=41.78;MQRankSum=-0.916;QD=14.38;ReadPosRankSum=1.478;SOR=0.597	GT:AD:DP:GQ:PL	0/1:49,34:83:99:1222,0,1840
chrIV	1489508	.	G	A	1164.77	PASS	AC=1;AF=0.500;AN=2;BaseQRankSum=1.636;ClippingRankSum=0.000;DP=70;ExcessHet=3.0103;FS=0.913;MLEAC=1;MLEAF=0.500;MQ=41.79;MQRankSum=0.946;QD=16.64;ReadPosRankSum=0.558;SOR=0.512	GT:AD:DP:GQ:PL	0/1:38,32:70:99:1193,0,1358
chrIV	1489707	.	G	A	1425.77	PASS	AC=1;AF=0.500;AN=2;BaseQRankSum=1.535;ClippingRankSum=0.000;DP=72;ExcessHet=3.0103;FS=8.066;MLEAC=1;MLEAF=0.500;MQ=42.00;MQRankSum=0.000;QD=19.80;ReadPosRankSum=0.485;SOR=1.015	GT:AD:DP:GQ:PL	0/1:34,38:72:99:1454,0,1224
chrIV	1489793	.	G	A	1297.77	PASS	AC=1;AF=0.500;AN=2;BaseQRankSum=-0.947;ClippingRankSum=0.000;DP=71;ExcessHet=3.0103;FS=1.962;MLEAC=1;MLEAF=0.500;MQ=41.94;MQRankSum=0.040;QD=18.28;ReadPosRankSum=-1.180;SOR=0.458	GT:AD:DP:GQ:PL	0/1:35,36:71:99:1326,0,1317
chrIV	1489806	.	G	A	1458.77	PASS	AC=1;AF=0.500;AN=2;BaseQRankSum=-0.229;ClippingRankSum=0.000;DP=74;ExcessHet=3.0103;FS=0.000;MLEAC=1;MLEAF=0.500;MQ=41.95;MQRankSum=0.096;QD=19.71;ReadPosRankSum=-0.945;SOR=0.667	GT:AD:DP:GQ:PL	0/1:35,39:74:99:1487,0,1308
chrIV	1494321	.	C	T	1741.77	PASS	AC=1;AF=0.500;AN=2;BaseQRankSum=0.995;ClippingRankSum=0.000;DP=75;ExcessHet=3.0103;FS=6.159;MLEAC=1;MLEAF=0.500;MQ=42.00;MQRankSum=0.000;QD=23.22;ReadPosRankSum=-0.099;SOR=0.860	GT:AD:DP:GQ:PL	0/1:28,47:75:99:1770,0,954
chrV	7946	.	G	A	1139.77	PASS	AC=1;AF=0.500;AN=2;BaseQRankSum=0.938;ClippingRankSum=0.000;DP=72;ExcessHet=3.0103;FS=0.904;MLEAC=1;MLEAF=0.500;MQ=41.80;MQRankSum=-1.090;QD=15.83;ReadPosRankSum=0.000;SOR=0.573	GT:AD:DP:GQ:PL	0/1:40,32:72:99:1168,0,1537
chrV	9247	.	G	A	1284.77	PASS	AC=1;AF=0.500;AN=2;BaseQRankSum=0.706;ClippingRankSum=0.000;DP=64;ExcessHet=3.0103;FS=10.775;MLEAC=1;MLEAF=0.500;MQ=41.97;MQRankSum=1.130;QD=20.07;ReadPosRankSum=-0.406;SOR=0.706	GT:AD:DP:GQ:PL	0/1:29,35:64:99:1313,0,1076
chrV	14094	.	C	T	852.77	PASS	AC=1;AF=0.500;AN=2;BaseQRankSum=0.709;ClippingRankSum=0.000;DP=65;ExcessHet=3.0103;FS=5.045;MLEAC=1;MLEAF=0.500;MQ=42.00;MQRankSum=0.000;QD=13.12;ReadPosRankSum=0.231;SOR=1.358	GT:AD:DP:GQ:PL	0/1:40,25:65:99:881,0,1491
chrV	32253	.	G	A	1124.77	PASS	AC=1;AF=0.500;AN=2;BaseQRankSum=0.160;ClippingRankSum=0.000;DP=69;ExcessHet=3.0103;FS=0.911;MLEAC=1;MLEAF=0.500;MQ=42.00;MQRankSum=0.000;QD=16.30;ReadPosRankSum=-1.024;SOR=0.557	GT:AD:DP:GQ:PL	0/1:36,33:69:99:1153,0,1306
chrV	32946	.	C	T	940.77	PASS	AC=1;AF=0.500;AN=2;BaseQRankSum=0.765;ClippingRankSum=0.000;DP=50;ExcessHet=3.0103;FS=0.000;MLEAC=1;MLEAF=0.500;MQ=42.00;MQRankSum=0.000;QD=18.82;ReadPosRankSum=1.368;SOR=0.836	GT:AD:DP:GQ:PL	0/1:24,26:50:99:969,0,808
chrV	33523	.	G	A	1004.77	PASS	AC=1;AF=0.500;AN=2;BaseQRankSum=1.085;ClippingRankSum=0.000;DP=70;ExcessHet=3.0103;FS=6.618;MLEAC=1;MLEAF=0.500;MQ=42.00;MQRankSum=0.000;QD=14.35;ReadPosRankSum=-1.224;SOR=0.354	GT:AD:DP:GQ:PL	0/1:41,29:70:99:1033,0,1509
chrV	39999	.	G	A	1095.77	PASS	AC=1;AF=0.500;AN=2;BaseQRankSum=2.502;ClippingRankSum=0.000;DP=72;ExcessHet=3.0103;FS=0.000;MLEAC=1;MLEAF=0.500;MQ=41.97;MQRankSum=0.922;QD=15.22;ReadPosRankSum=-1.442;SOR=0.665	GT:AD:DP:GQ:PL	0/1:40,32:72:99:1124,0,1452
chrV	43457	.	C	T	1115.77	PASS	AC=1;AF=0.500;AN=2;BaseQRankSum=-0.970;ClippingRankSum=0.000;DP=72;ExcessHet=3.0103;FS=6.287;MLEAC=1;MLEAF=0.500;MQ=41.80;MQRankSum=0.922;QD=15.50;ReadPosRankSum=0.896;SOR=0.497	GT:AD:DP:GQ:PL	0/1:40,32:72:99:1144,0,1453
chrV	48125	.	G	A	1287.77	PASS	AC=1;AF=0.500;AN=2;BaseQRankSum=-0.073;ClippingRankSum=0.000;DP=67;ExcessHet=3.0103;FS=8.632;MLEAC=1;MLEAF=0.500;MQ=41.79;MQRankSum=-0.926;QD=19.22;ReadPosRankSum=1.469;SOR=0.295	GT:AD:DP:GQ:PL	0/1:32,35:67:99:1316,0,1162
chrV	53406	.	G	A	1135.77	PASS	AC=1;AF=0.500;AN=2;BaseQRankSum=1.391;ClippingRankSum=0.000;DP=73;ExcessHet=3.0103;FS=0.884;MLEAC=1;MLEAF=0.500;MQ=42.00;MQRankSum=0.000;QD=15.56;ReadPosRankSum=0.605;SOR=0.563	GT:AD:DP:GQ:PL	0/1:41,32:73:99:1164,0,1572
chrV	61108	.	C	T	1631.77	PASS	AC=1;AF=0.500;AN=2;BaseQRankSum=-1.631;ClippingRankSum=0.000;DP=84;ExcessHet=3.0103;FS=7.242;MLEAC=1;MLEAF=0.500;MQ=42.00;MQRankSum=0.000;QD=19.43;ReadPosRankSum=0.295;SOR=1.132	GT:AD:DP:GQ:PL	0/1:40,44:84:99:1660,0,1503
chrV	61854	.	C	T	1400.77	PASS	AC=1;AF=0.500;AN=2;BaseQRankSum=1.107;ClippingRankSum=0.000;DP=66;ExcessHet=3.0103;FS=3.747;MLEAC=1;MLEAF=0.500;MQ=41.97;MQRankSum=1.349;QD=23.35;ReadPosRankSum=-1.196;SOR=0.695	GT:AD:DP:GQ:PL	0/1:22,38:60:99:1429,0,720
chrV	66993	.	G	A	1026.77	PASS	AC=1;AF=0.500;AN=2;BaseQRankSum=1.444;ClippingRankSum=0.000;DP=73;ExcessHet=3.0103;FS=4.673;MLEAC=1;MLEAF=0.500;MQ=41.97;MQRankSum=-1.204;QD=14.07;ReadPosRankSum=-0.352;SOR=0.964	GT:AD:DP:GQ:PL	0/1:44,29:73:99:1055,0,1658
chrV	74956	.	C	T	941.77	PASS	AC=1;AF=0.500;AN=2;BaseQRankSum=0.398;ClippingRankSum=0.000;DP=53;ExcessHet=3.0103;FS=0.000;MLEAC=1;MLEAF=0.500;MQ=42.00;MQRankSum=0.000;QD=17.77;ReadPosRankSum=-0.696;SOR=0.631	GT:AD:DP:GQ:PL	0/1:27,26:53:99:970,0,971
chrV	80484	.	C	T	1144.77	PASS	AC=1;AF=0.500;AN=2;BaseQRankSum=-1.386;ClippingRankSum=0.000;DP=68;ExcessHet=3.0103;FS=0.000;MLEAC=1;MLEAF=0.500;MQ=42.00;MQRankSum=0.000;QD=16.83;ReadPosRankSum=0.244;SOR=0.702	GT:AD:DP:GQ:PL	0/1:35,33:68:99:1173,0,1230
chrV	83040	.	C	T	1466.77	PASS	AC=1;AF=0.500;AN=2;BaseQRankSum=1.885;ClippingRankSum=0.000;DP=84;ExcessHet=3.0103;FS=4.180;MLEAC=1;MLEAF=0.500;MQ=41.66;MQRankSum=1.389;QD=17.67;ReadPosRankSum=-0.659;SOR=0.368	GT:AD:DP:GQ:PL	0/1:43,40:83:99:1495,0,1511
chrV	85486	.	G	A	1266.77	PASS	AC=1;AF=0.500;AN=2;BaseQRankSum=0.799;ClippingRankSum=0.000;DP=76;ExcessHet=3.0103;FS=7.639;MLEAC=1;MLEAF=0.500;MQ=42.00;MQRankSum=0.000;QD=16.67;ReadPosRankSum=0.012;SOR=1.240	GT:AD:DP:GQ:PL	0/1:41,35:76:99:1295,0,1521
chrV	85570	.	C	T	1133.77	PASS	AC=1;AF=0.500;AN=2;BaseQRankSum=0.276;ClippingRankSum=0.000;DP=53;ExcessHet=3.0103;FS=3.983;MLEAC=1;MLEAF=0.500;MQ=41.72;MQRankSum=1.254;QD=21.80;ReadPosRankSum=0.357;SOR=1.165	GT:AD:DP:GQ:PL	0/1:21,31:52:99:1162,0,740
chrV	87718	.	G	A	1101.77	PASS	AC=1;AF=0.500;AN=2;BaseQRankSum=-1.916;ClippingRankSum=0.000;DP=68;ExcessHet=3.0103;FS=6.604;MLEAC=1;MLEAF=0.500;MQ=42.00;MQRankSum=0.000;QD=16.44;ReadPosRankSum=-0.122;SOR=1.354	GT:AD:DP:GQ:PL	0/1:36,31:67:99:1130,0,1386
chrV	107120	.	C	T	1363.77	PASS	AC=1;AF=0.500;AN=2;BaseQRankSum=-0.532;ClippingRankSum=0.000;DP=73;ExcessHet=3.0103;FS=0.884;MLEAC=1;MLEAF=0.500;MQ=42.00;MQRankSum=0.000;QD=18.68;ReadPosRankSum=0.217;SOR=0.546	GT:AD:DP:GQ:PL	0/1:36,37:73:99:1392,0,1339
chrV	108216	.	C	T	1278.77	PASS	AC=1;AF=0.500;AN=2;BaseQRankSum=1.999;ClippingRankSum=0.000;DP=73;ExcessHet=3.0103;FS=3.136;MLEAC=1;MLEAF=0.500;MQ=42.00;MQRankSum=0.000;QD=17.52;ReadPosRankSum=1.300;SOR=0.507	GT:AD:DP:GQ:PL	0/1:38,35:73:99:1307,0,1419
chrV	111108	.	G	A	1205.77	PASS	AC=1;AF=0.500;AN=2;BaseQRankSum=0.966;ClippingRankSum=0.000;DP=71;ExcessHet=3.0103;FS=0.000;MLEAC=1;MLEAF=0.500;MQ=41.60;MQRankSum=1.386;QD=16.98;ReadPosRankSum=0.555;SOR=0.675	GT:AD:DP:GQ:PL	0/1:37,34:71:99:1234,0,1332
chrV	116140	.	C	T	924.77	PASS	AC=1;AF=0.500;AN=2;BaseQRankSum=-0.194;ClippingRankSum=0.000;DP=48;ExcessHet=3.0103;FS=2.497;MLEAC=1;MLEAF=0.500;MQ=41.70;MQRankSum=1.129;QD=19.27;ReadPosRankSum=-2.081;SOR=0.914	GT:AD:DP:GQ:PL	0/1:22,26:48:99:953,0,776
chrV	117714	.	G	A	924.77	PASS	AC=1;AF=0.500;AN=2;BaseQRankSum=-1.649;ClippingRankSum=0.000;DP=56;ExcessHet=3.0103;FS=3.784;MLEAC=1;MLEAF=0.500;MQ=42.00;MQRankSum=0.000;QD=16.51;ReadPosRankSum=0.590;SOR=0.307	GT:AD:DP:GQ:PL	0/1:30,26:56:99:953,0,1137
chrV	122905	.	G	A	1102.77	PASS	AC=1;AF=0.500;AN=2;BaseQRankSum=-0.874;ClippingRankSum=0.000;DP=55;ExcessHet=3.0103;FS=0.000;MLEAC=1;MLEAF=0.500;MQ=41.78;MQRankSum=-0.857;QD=20.42;ReadPosRankSum=-1.035;SOR=0.735	GT:AD:DP:GQ:PL	0/1:24,30:54:99:1131,0,877
chrV	124694	.	C	T	949.77	PASS	AC=1;AF=0.500;AN=2;BaseQRankSum=-1.140;ClippingRankSum=0.000;DP=61;ExcessHet=3.0103;FS=0.000;MLEAC=1;MLEAF=0.500;MQ=41.97;MQRankSum=0.924;QD=15.57;ReadPosRankSum=1.149;SOR=0.765	GT:AD:DP:GQ:PL	0/1:34,27:61:99:978,0,1270
chrV	129000	.	C	T	643.77	PASS	AC=1;AF=0.500;AN=2;BaseQRankSum=0.010;ClippingRankSum=0.000;DP=58;ExcessHet=3.0103;FS=0.000;MLEAC=1;MLEAF=0.500;MQ=42.00;MQRankSum=0.000;QD=11.10;ReadPosRankSum=-1.314;SOR=0.598	GT:AD:DP:GQ:PL	0/1:38,20:58:99:672,0,1490
chrV	164721	.	G	A	1230.77	PASS	AC=1;AF=0.500;AN=2;BaseQRankSum=-0.339;ClippingRankSum=0.000;DP=65;ExcessHet=3.0103;FS=2.061;MLEAC=1;MLEAF=0.500;MQ=41.78;MQRankSum=-0.924;QD=18.93;ReadPosRankSum=1.866;SOR=0.665	GT:AD:DP:GQ:PL	0/1:31,34:65:99:1259,0,1152
chrV	167395	.	G	A	1109.77	PASS	AC=1;AF=0.500;AN=2;BaseQRankSum=0.819;ClippingRankSum=0.000;DP=71;ExcessHet=3.0103;FS=6.386;MLEAC=1;MLEAF=0.500;MQ=42.00;MQRankSum=0.000;QD=15.63;ReadPosRankSum=-0.908;SOR=1.460	GT:AD:DP:GQ:PL	0/1:40,31:71:99:1138,0,1648
chrV	167410	.	G	A	1516.77	PASS	AC=1;AF=0.500;AN=2;BaseQRankSum=0.638;ClippingRankSum=0.000;DP=71;ExcessHet=3.0103;FS=4.786;MLEAC=1;MLEAF=0.500;MQ=42.00;MQRankSum=0.000;QD=21.36;ReadPosRankSum=1.624;SOR=0.312	GT:AD:DP:GQ:PL	0/1:31,40:71:99:1545,0,1174
chrV	177090	.	G	A	973.77	PASS	AC=1;AF=0.500;AN=2;BaseQRankSum=0.974;ClippingRankSum=0.000;DP=59;ExcessHet=3.0103;FS=0.000;MLEAC=1;MLEAF=0.500;MQ=42.00;MQRankSum=0.000;QD=16.50;ReadPosRankSum=-0.809;SOR=0.586	GT:AD:DP:GQ:PL	0/1:32,27:59:99:1002,0,1206
chrV	178601	.	G	A	1452.77	PASS	AC=1;AF=0.500;AN=2;BaseQRankSum=-0.300;ClippingRankSum=0.000;DP=69;ExcessHet=3.0103;FS=4.691;MLEAC=1;MLEAF=0.500;MQ=41.58;MQRankSum=1.645;QD=21.05;ReadPosRankSum=-0.598;SOR=0.334	GT:AD:DP:GQ:PL	0/1:30,39:69:99:1481,0,1078
chrV	178882	.	C	T	953.77	PASS	AC=1;AF=0.500;AN=2;BaseQRankSum=-0.181;ClippingRankSum=0.000;DP=60;ExcessHet=3.0103;FS=2.198;MLEAC=1;MLEAF=0.500;MQ=42.00;MQRankSum=0.000;QD=15.90;ReadPosRankSum=-0.227;SOR=0.412	GT:AD:DP:GQ:PL	0/1:33,27:60:99:982,0,1200
chrV	191754	.	C	T	878.77	PASS	AC=1;AF=0.500;AN=2;BaseQRankSum=0.787;ClippingRankSum=0.000;DP=61;ExcessHet=3.0103;FS=0.000;MLEAC=1;MLEAF=0.500;MQ=42.00;MQRankSum=0.000;QD=14.41;ReadPosRankSum=1.362;SOR=0.602	GT:AD:DP:GQ:PL	0/1:36,25:61:99:907,0,1385
chrV	223073	.	G	A	1082.77	PASS	AC=1;AF=0.500;AN=2;BaseQRankSum=1.489;ClippingRankSum=0.000;DP=65;ExcessHet=3.0103;FS=4.891;MLEAC=1;MLEAF=0.500;MQ=42.00;MQRankSum=0.000;QD=16.66;ReadPosRankSum=0.843;SOR=0.428	GT:AD:DP:GQ:PL	0/1:34,31:65:99:1111,0,1229
chrV	254218	.	G	A	1087.77	PASS	AC=1;AF=0.500;AN=2;BaseQRankSum=-0.556;ClippingRankSum=0.000;DP=65;ExcessHet=3.0103;FS=0.000;MLEAC=1;MLEAF=0.500;MQ=42.00;MQRankSum=0.000;QD=16.73;ReadPosRankSum=0.745;SOR=0.690	GT:AD:DP:GQ:PL	0/1:35,30:65:99:1116,0,1345
chrV	257767	.	G	A	972.77	PASS	AC=1;AF=0.500;AN=2;BaseQRankSum=-0.968;ClippingRankSum=0.000;DP=57;ExcessHet=3.0103;FS=0.000;MLEAC=1;MLEAF=0.500;MQ=41.97;MQRankSum=0.984;QD=17.07;ReadPosRankSum=0.743;SOR=0.639	GT:AD:DP:GQ:PL	0/1:30,27:57:99:1001,0,1130
chrV	291298	.	C	T	1319.77	PASS	AC=1;AF=0.500;AN=2;BaseQRankSum=-0.340;ClippingRankSum=0.000;DP=63;ExcessHet=3.0103;FS=11.418;MLEAC=1;MLEAF=0.500;MQ=42.00;MQRankSum=0.000;QD=21.29;ReadPosRankSum=0.118;SOR=1.363	GT:AD:DP:GQ:PL	0/1:27,35:62:99:1348,0,1000
chrV	294750	.	G	A	1295.77	PASS	AC=1;AF=0.500;AN=2;BaseQRankSum=-0.692;ClippingRankSum=0.000;DP=70;ExcessHet=3.0103;FS=0.000;MLEAC=1;MLEAF=0.500;MQ=41.80;MQRankSum=1.058;QD=18.51;ReadPosRankSum=-0.750;SOR=0.788	GT:AD:DP:GQ:PL	0/1:34,36:70:99:1324,0,1205
chrV	311040	.	G	A	845.77	PASS	AC=1;AF=0.500;AN=2;BaseQRankSum=-0.884;ClippingRankSum=0.000;DP=56;ExcessHet=3.0103;FS=3.775;MLEAC=1;MLEAF=0.500;MQ=42.00;MQRankSum=0.000;QD=15.10;ReadPosRankSum=0.173;SOR=0.459	GT:AD:DP:GQ:PL	0/1:31,25:56:99:874,0,1163
chrV	316588	.	C	T	1107.77	PASS	AC=1;AF=0.500;AN=2;BaseQRankSum=0.794;ClippingRankSum=0.000;DP=61;ExcessHet=3.0103;FS=10.654;MLEAC=1;MLEAF=0.500;MQ=42.00;MQRankSum=0.000;QD=18.16;ReadPosRankSum=-0.494;SOR=0.129	GT:AD:DP:GQ:PL	0/1:31,30:61:99:1136,0,1168
chrV	420966	.	G	A	1780.77	PASS	AC=1;AF=0.500;AN=2;BaseQRankSum=-0.212;ClippingRankSum=0.000;DP=84;ExcessHet=3.0103;FS=0.831;MLEAC=1;MLEAF=0.500;MQ=41.76;MQRankSum=-0.689;QD=21.20;ReadPosRankSum=0.687;SOR=0.592	GT:AD:DP:GQ:PL	0/1:35,49:84:99:1809,0,1249
chrV	421900	.	G	A	1209.77	PASS	AC=1;AF=0.500;AN=2;BaseQRankSum=-0.022;ClippingRankSum=0.000;DP=66;ExcessHet=3.0103;FS=3.282;MLEAC=1;MLEAF=0.500;MQ=41.78;MQRankSum=-0.940;QD=18.33;ReadPosRankSum=-1.286;SOR=0.399	GT:AD:DP:GQ:PL	0/1:32,34:66:99:1238,0,1162
chrV	424720	.	C	T	1137.77	PASS	AC=1;AF=0.500;AN=2;BaseQRankSum=2.528;ClippingRankSum=0.000;DP=64;ExcessHet=3.0103;FS=6.892;MLEAC=1;MLEAF=0.500;MQ=42.00;MQRankSum=0.000;QD=17.78;ReadPosRankSum=-0.679;SOR=1.558	GT:AD:DP:GQ:PL	0/1:33,31:64:99:1166,0,1197
chrV	482582	.	G	A	921.77	PASS	AC=1;AF=0.500;AN=2;BaseQRankSum=2.041;ClippingRankSum=0.000;DP=66;ExcessHet=3.0103;FS=2.093;MLEAC=1;MLEAF=0.500;MQ=42.00;MQRankSum=0.000;QD=13.97;ReadPosRankSum=1.952;SOR=0.446	GT:AD:DP:GQ:PL	0/1:40,26:66:99:950,0,1480
chrV	492167	.	C	T	663.77	PASS	AC=1;AF=0.500;AN=2;BaseQRankSum=1.926;ClippingRankSum=0.000;DP=59;ExcessHet=3.0103;FS=3.856;MLEAC=1;MLEAF=0.500;MQ=41.62;MQRankSum=1.132;QD=11.85;ReadPosRankSum=-0.957;SOR=1.199	GT:AD:DP:GQ:PL	0/1:35,21:56:99:692,0,1147
chrV	517829	.	C	T	819.77	PASS	AC=1;AF=0.500;AN=2;BaseQRankSum=-0.602;ClippingRankSum=0.000;DP=70;ExcessHet=3.0103;FS=0.000;MLEAC=1;MLEAF=0.500;MQ=42.00;MQRankSum=0.000;QD=11.88;ReadPosRankSum=-0.926;SOR=0.598	GT:AD:DP:GQ:PL	0/1:44,25:69:99:848,0,1685
chrV	545608	.	C	T	1095.77	PASS	AC=1;AF=0.500;AN=2;BaseQRankSum=-1.713;ClippingRankSum=0.000;DP=59;ExcessHet=3.0103;FS=2.212;MLEAC=1;MLEAF=0.500;MQ=41.97;MQRankSum=-0.983;QD=18.57;ReadPosRankSum=-0.939;SOR=0.426	GT:AD:DP:GQ:PL	0/1:30,29:59:99:1124,0,2360
chrV	545609	.	C	T	1095.77	PASS	AC=1;AF=0.500;AN=2;BaseQRankSum=-1.154;ClippingRankSum=0.000;DP=59;ExcessHet=3.0103;FS=2.212;MLEAC=1;MLEAF=0.500;MQ=41.97;MQRankSum=-0.983;QD=18.57;ReadPosRankSum=-0.966;SOR=0.426	GT:AD:DP:GQ:PL	0/1:30,29:59:99:1124,0,2360
chrV	552840	.	C	T	1284.77	PASS	AC=1;AF=0.500;AN=2;BaseQRankSum=0.496;ClippingRankSum=0.000;DP=61;ExcessHet=3.0103;FS=5.310;MLEAC=1;MLEAF=0.500;MQ=41.97;MQRankSum=1.193;QD=21.06;ReadPosRankSum=1.088;SOR=0.270	GT:AD:DP:GQ:PL	0/1:26,35:61:99:1313,0,951
chrV	554347	.	G	A	1325.77	PASS	AC=1;AF=0.500;AN=2;BaseQRankSum=-1.721;ClippingRankSum=0.000;DP=58;ExcessHet=3.0103;FS=0.000;MLEAC=1;MLEAF=0.500;MQ=42.00;MQRankSum=0.000;QD=22.86;ReadPosRankSum=-0.340;SOR=0.633	GT:AD:DP:GQ:PL	0/1:22,36:58:99:1354,0,794
chrV	558466	.	C	T	1359.77	PASS	AC=1;AF=0.500;AN=2;BaseQRankSum=-0.156;ClippingRankSum=0.000;DP=67;ExcessHet=3.0103;FS=0.000;MLEAC=1;MLEAF=0.500;MQ=42.00;MQRankSum=0.000;QD=20.30;ReadPosRankSum=-0.851;SOR=0.622	GT:AD:DP:GQ:PL	0/1:30,37:67:99:1388,0,1114
chrVI	37171	.	G	A	916.77	PASS	AC=1;AF=0.500;AN=2;BaseQRankSum=0.673;ClippingRankSum=0.000;DP=49;ExcessHet=3.0103;FS=1.093;MLEAC=1;MLEAF=0.500;MQ=41.96;MQRankSum=1.061;QD=18.71;ReadPosRankSum=-1.502;SOR=0.639	GT:AD:DP:GQ:PL	0/1:24,25:49:99:945,0,892
chrVI	40197	.	G	A	1348.77	PASS	AC=1;AF=0.500;AN=2;BaseQRankSum=-1.035;ClippingRankSum=0.000;DP=80;ExcessHet=3.0103;FS=7.594;MLEAC=1;MLEAF=0.500;MQ=42.00;MQRankSum=0.000;QD=16.86;ReadPosRankSum=0.273;SOR=1.525	GT:AD:DP:GQ:PL	0/1:42,38:80:99:1377,0,1555
chrVI	47586	.	G	A	921.77	PASS	AC=1;AF=0.500;AN=2;BaseQRankSum=0.000;ClippingRankSum=0.000;DP=61;ExcessHet=3.0103;FS=0.000;MLEAC=1;MLEAF=0.500;MQ=42.00;MQRankSum=0.000;QD=15.11;ReadPosRankSum=-1.386;SOR=0.786	GT:AD:DP:GQ:PL	0/1:35,26:61:99:950,0,1306
chrVI	52808	.	G	A	1183.77	PASS	AC=1;AF=0.500;AN=2;BaseQRankSum=-0.807;ClippingRankSum=0.000;DP=67;ExcessHet=3.0103;FS=0.924;MLEAC=1;MLEAF=0.500;MQ=41.76;MQRankSum=-1.425;QD=17.67;ReadPosRankSum=0.361;SOR=0.541	GT:AD:DP:GQ:PL	0/1:34,33:67:99:1212,0,1272
chrVI	54666	.	G	A	948.77	PASS	AC=1;AF=0.500;AN=2;BaseQRankSum=0.314;ClippingRankSum=0.000;DP=53;ExcessHet=3.0103;FS=1.047;MLEAC=1;MLEAF=0.500;MQ=41.73;MQRankSum=-0.944;QD=17.90;ReadPosRankSum=-1.643;SOR=0.641	GT:AD:DP:GQ:PL	0/1:26,27:53:99:977,0,934
chrVI	64659	.	G	A	1186.77	PASS	AC=1;AF=0.500;AN=2;BaseQRankSum=-0.418;ClippingRankSum=0.000;DP=50;ExcessHet=3.0103;FS=1.209;MLEAC=1;MLEAF=0.500;MQ=42.00;MQRankSum=0.000;QD=23.74;ReadPosRankSum=0.826;SOR=0.495	GT:AD:DP:GQ:PL	0/1:19,31:50:99:1215,0,692
chrVI	82004	.	G	A	1222.77	PASS	AC=1;AF=0.500;AN=2;BaseQRankSum=-0.444;ClippingRankSum=0.000;DP=58;ExcessHet=3.0103;FS=0.000;MLEAC=1;MLEAF=0.500;MQ=41.75;MQRankSum=-0.805;QD=21.08;ReadPosRankSum=-0.382;SOR=0.610	GT:AD:DP:GQ:PL	0/1:24,34:58:99:1251,0,862
chrVI	86827	.	G	A	1114.77	PASS	AC=1;AF=0.500;AN=2;BaseQRankSum=-0.428;ClippingRankSum=0.000;DP=63;ExcessHet=3.0103;FS=0.000;MLEAC=1;MLEAF=0.500;MQ=42.00;MQRankSum=0.000;QD=17.69;ReadPosRankSum=-0.091;SOR=0.631	GT:AD:DP:GQ:PL	0/1:31,32:63:99:1143,0,1162
chrVI	90551	.	G	A	861.77	PASS	AC=1;AF=0.500;AN=2;BaseQRankSum=-0.314;ClippingRankSum=0.000;DP=43;ExcessHet=3.0103;FS=0.000;MLEAC=1;MLEAF=0.500;MQ=42.00;MQRankSum=0.000;QD=20.04;ReadPosRankSum=0.372;SOR=0.602	GT:AD:DP:GQ:PL	0/1:19,24:43:99:890,0,672
chrVI	94227	.	G	A	679.77	PASS	AC=1;AF=0.500;AN=2;BaseQRankSum=-0.351;ClippingRankSum=0.000;DP=36;ExcessHet=3.0103;FS=2.987;MLEAC=1;MLEAF=0.500;MQ=42.00;MQRankSum=0.000;QD=18.88;ReadPosRankSum=-1.738;SOR=1.239	GT:AD:DP:GQ:PL	0/1:17,19:36:99:708,0,635
chrVI	101465	.	C	T	1122.77	PASS	AC=1;AF=0.500;AN=2;BaseQRankSum=0.169;ClippingRankSum=0.000;DP=59;ExcessHet=3.0103;FS=9.192;MLEAC=1;MLEAF=0.500;MQ=41.73;MQRankSum=-0.916;QD=19.03;ReadPosRankSum=-0.481;SOR=1.034	GT:AD:DP:GQ:PL	0/1:28,31:59:99:1151,0,1016
chrVI	153866	.	G	A	1535.77	PASS	AC=1;AF=0.500;AN=2;BaseQRankSum=1.653;ClippingRankSum=0.000;DP=67;ExcessHet=3.0103;FS=0.000;MLEAC=1;MLEAF=0.500;MQ=41.76;MQRankSum=0.371;QD=22.92;ReadPosRankSum=-0.345;SOR=0.690	GT:AD:DP:GQ:PL	0/1:26,41:67:99:1564,0,878
chrVI	186730	.	G	A	1013.77	PASS	AC=1;AF=0.500;AN=2;BaseQRankSum=-0.858;ClippingRankSum=0.000;DP=49;ExcessHet=3.0103;FS=5.900;MLEAC=1;MLEAF=0.500;MQ=42.00;MQRankSum=0.000;QD=20.69;ReadPosRankSum=0.449;SOR=1.044	GT:AD:DP:GQ:PL	0/1:21,28:49:99:1042,0,773
chrVI	213300	.	C	T	984.77	PASS	AC=1;AF=0.500;AN=2;BaseQRankSum=-2.927;ClippingRankSum=0.000;DP=54;ExcessHet=3.0103;FS=0.000;MLEAC=1;MLEAF=0.500;MQ=42.00;MQRankSum=0.000;QD=18.24;ReadPosRankSum=-0.751;SOR=0.820	GT:AD:DP:GQ:PL	0/1:25,29:54:99:1013,0,929
chrVI	246261	.	G	A	873.77	PASS	AC=1;AF=0.500;AN=2;BaseQRankSum=0.369;ClippingRankSum=0.000;DP=49;ExcessHet=3.0103;FS=4.125;MLEAC=1;MLEAF=0.500;MQ=42.00;MQRankSum=0.000;QD=17.83;ReadPosRankSum=-1.495;SOR=0.293	GT:AD:DP:GQ:PL	0/1:25,24:49:99:902,0,952
chrVI	249461	.	G	A	1526.77	PASS	AC=1;AF=0.500;AN=2;BaseQRankSum=1.347;ClippingRankSum=0.000;DP=75;ExcessHet=3.0103;FS=1.911;MLEAC=1;MLEAF=0.500;MQ=42.00;MQRankSum=0.000;QD=20.36;ReadPosRankSum=-0.311;SOR=0.552	GT:AD:DP:GQ:PL	0/1:34,41:75:99:1555,0,1196
chrVI	263997	.	C	T	1077.77	PASS	AC=1;AF=0.500;AN=2;BaseQRankSum=0.533;ClippingRankSum=0.000;DP=55;ExcessHet=3.0103;FS=0.000;MLEAC=1;MLEAF=0.500;MQ=42.00;MQRankSum=0.000;QD=19.60;ReadPosRankSum=-0.183;SOR=0.746	GT:AD:DP:GQ:PL	0/1:26,29:55:99:1106,0,892
chrVII	21247	.	C	T	1744.77	PASS	AC=1;AF=0.500;AN=2;BaseQRankSum=-0.755;ClippingRankSum=0.000;DP=66;ExcessHet=3.0103;FS=5.398;MLEAC=1;MLEAF=0.500;MQ=41.79;MQRankSum=-0.651;QD=26.44;ReadPosRankSum=0.622;SOR=1.016	GT:AD:DP:GQ:PL	0/1:21,45:66:99:1773,0,694
chrVII	31920	.	G	A	1600.77	PASS	AC=1;AF=0.500;AN=2;BaseQRankSum=1.270;ClippingRankSum=0.000;DP=69;ExcessHet=3.0103;FS=3.368;MLEAC=1;MLEAF=0.500;MQ=41.79;MQRankSum=1.277;QD=23.20;ReadPosRankSum=2.304;SOR=0.392	GT:AD:DP:GQ:PL	0/1:27,42:69:99:1629,0,942
chrVII	37047	.	C	T	2236.77	PASS	AC=1;AF=0.500;AN=2;BaseQRankSum=-1.269;ClippingRankSum=0.000;DP=83;ExcessHet=3.0103;FS=3.346;MLEAC=1;MLEAF=0.500;MQ=42.00;MQRankSum=0.000;QD=26.95;ReadPosRankSum=0.716;SOR=0.368	GT:AD:DP:GQ:PL	0/1:24,59:83:99:2265,0,785
chrVII	62857	.	G	A	1516.77	PASS	AC=1;AF=0.500;AN=2;BaseQRankSum=0.748;ClippingRankSum=0.000;DP=59;ExcessHet=3.0103;FS=7.741;MLEAC=1;MLEAF=0.500;MQ=41.97;MQRankSum=-0.680;QD=25.71;ReadPosRankSum=-1.431;SOR=1.072	GT:AD:DP:GQ:PL	0/1:20,39:59:99:1545,0,702
chrVII	80511	.	C	T	515.77	PASS	AC=1;AF=0.500;AN=2;BaseQRankSum=1.507;ClippingRankSum=0.000;DP=45;ExcessHet=3.0103;FS=0.000;MLEAC=1;MLEAF=0.500;MQ=41.96;MQRankSum=-1.238;QD=11.46;ReadPosRankSum=-0.807;SOR=0.745	GT:AD:DP:GQ:PL	0/1:28,17:45:99:544,0,1007
chrVII	83281	.	C	T	1861.77	PASS	AC=1;AF=0.500;AN=2;BaseQRankSum=0.546;ClippingRankSum=0.000;DP=71;ExcessHet=3.0103;FS=6.976;MLEAC=1;MLEAF=0.500;MQ=41.80;MQRankSum=1.523;QD=26.22;ReadPosRankSum=-0.376;SOR=0.936	GT:AD:DP:GQ:PL	0/1:22,49:71:99:1890,0,736
chrVII	84620	.	C	T	1368.77	PASS	AC=1;AF=0.500;AN=2;BaseQRankSum=-0.734;ClippingRankSum=0.000;DP=54;ExcessHet=3.0103;FS=1.116;MLEAC=1;MLEAF=0.500;MQ=41.93;MQRankSum=-0.982;QD=25.35;ReadPosRankSum=-0.961;SOR=0.644	GT:AD:DP:GQ:PL	0/1:18,36:54:99:1397,0,615
chrVII	106540	.	G	A	945.77	PASS	AC=1;AF=0.500;AN=2;BaseQRankSum=-0.540;ClippingRankSum=0.000;DP=81;ExcessHet=3.0103;FS=0.000;MLEAC=1;MLEAF=0.500;MQ=41.83;MQRankSum=0.760;QD=11.82;ReadPosRankSum=-0.087;SOR=0.622	GT:AD:DP:GQ:PL	0/1:52,28:80:99:974,0,2011
chrVII	107426	.	G	A	599.77	PASS	AC=1;AF=0.500;AN=2;BaseQRankSum=1.835;ClippingRankSum=0.000;DP=70;ExcessHet=3.0103;FS=3.687;MLEAC=1;MLEAF=0.500;MQ=41.80;MQRankSum=0.642;QD=8.57;ReadPosRankSum=-0.944;SOR=0.539	GT:AD:DP:GQ:PL	0/1:51,19:70:99:628,0,1956
chrVII	139465	.	C	T	519.77	PASS	AC=1;AF=0.500;AN=2;BaseQRankSum=2.058;ClippingRankSum=0.000;DP=54;ExcessHet=3.0103;FS=6.138;MLEAC=1;MLEAF=0.500;MQ=42.00;MQRankSum=0.000;QD=9.63;ReadPosRankSum=0.938;SOR=1.609	GT:AD:DP:GQ:PL	0/1:38,16:54:99:548,0,1472
chrVII	167927	.	C	T	940.77	PASS	AC=1;AF=0.500;AN=2;BaseQRankSum=-0.212;ClippingRankSum=0.000;DP=81;ExcessHet=3.0103;FS=4.654;MLEAC=1;MLEAF=0.500;MQ=42.00;MQRankSum=0.000;QD=11.61;ReadPosRankSum=-0.161;SOR=1.329	GT:AD:DP:GQ:PL	0/1:53,28:81:99:969,0,2063
chrVII	174300	.	C	T	739.77	PASS	AC=1;AF=0.500;AN=2;BaseQRankSum=-0.427;ClippingRankSum=0.000;DP=60;ExcessHet=3.0103;FS=1.007;MLEAC=1;MLEAF=0.500;MQ=41.97;MQRankSum=0.795;QD=12.33;ReadPosRankSum=-0.096;SOR=0.874	GT:AD:DP:GQ:PL	0/1:38,22:60:99:768,0,1470
chrVII	181209	.	C	T	421.77	PASS	AC=1;AF=0.500;AN=2;BaseQRankSum=-2.522;ClippingRankSum=0.000;DP=48;ExcessHet=3.0103;FS=2.707;MLEAC=1;MLEAF=0.500;MQ=42.00;MQRankSum=0.000;QD=8.79;ReadPosRankSum=1.311;SOR=1.171	GT:AD:DP:GQ:PL	0/1:34,14:48:99:450,0,1347
chrVII	196234	.	C	T	2024.77	PASS	AC=1;AF=0.500;AN=2;BaseQRankSum=1.803;ClippingRankSum=0.000;DP=73;ExcessHet=3.0103;FS=1.010;MLEAC=1;MLEAF=0.500;MQ=41.81;MQRankSum=1.659;QD=27.74;ReadPosRankSum=1.064;SOR=0.981	GT:AD:DP:GQ:PL	0/1:20,53:73:99:2053,0,568
chrVII	205619	.	C	T	1358.77	PASS	AC=1;AF=0.500;AN=2;BaseQRankSum=-0.423;ClippingRankSum=0.000;DP=55;ExcessHet=3.0103;FS=7.892;MLEAC=1;MLEAF=0.500;MQ=41.76;MQRankSum=-0.688;QD=24.70;ReadPosRankSum=0.490;SOR=0.819	GT:AD:DP:GQ:PL	0/1:19,36:55:99:1387,0,658
chrVII	242731	.	C	T	2051.77	PASS	AC=1;AF=0.500;AN=2;BaseQRankSum=-0.174;ClippingRankSum=0.000;DP=75;ExcessHet=3.0103;FS=0.000;MLEAC=1;MLEAF=0.500;MQ=42.00;MQRankSum=0.000;QD=27.36;ReadPosRankSum=-0.542;SOR=0.829	GT:AD:DP:GQ:PL	0/1:21,54:75:99:2080,0,693
chrVII	272368	.	G	A	1221.77	PASS	AC=1;AF=0.500;AN=2;BaseQRankSum=-1.313;ClippingRankSum=0.000;DP=59;ExcessHet=3.0103;FS=0.985;MLEAC=1;MLEAF=0.500;MQ=41.47;MQRankSum=-0.302;QD=20.71;ReadPosRankSum=0.000;SOR=0.853	GT:AD:DP:GQ:PL	0/1:25,34:59:99:1250,0,881
chrVII	327028	.	C	T	1472.77	PASS	AC=1;AF=0.500;AN=2;BaseQRankSum=-1.196;ClippingRankSum=0.000;DP=70;ExcessHet=3.0103;FS=0.916;MLEAC=1;MLEAF=0.500;MQ=42.00;MQRankSum=0.000;QD=21.04;ReadPosRankSum=-0.987;SOR=0.869	GT:AD:DP:GQ:PL	0/1:31,39:70:99:1501,0,1149
chrVII	346115	.	C	T	626.77	PASS	AC=1;AF=0.500;AN=2;BaseQRankSum=-0.015;ClippingRankSum=0.000;DP=71;ExcessHet=3.0103;FS=0.000;MLEAC=1;MLEAF=0.500;MQ=41.97;MQRankSum=0.664;QD=8.95;ReadPosRankSum=0.220;SOR=0.619	GT:AD:DP:GQ:PL	0/1:50,20:70:99:655,0,1927
chrVII	362342	.	C	T	2036.77	PASS	AC=1;AF=0.500;AN=2;BaseQRankSum=0.309;ClippingRankSum=0.000;DP=75;ExcessHet=3.0103;FS=10.876;MLEAC=1;MLEAF=0.500;MQ=41.97;MQRankSum=-0.615;QD=27.16;ReadPosRankSum=-0.352;SOR=0.525	GT:AD:DP:GQ:PL	0/1:22,53:75:99:2065,0,723
chrVII	371542	.	C	T	1084.77	PASS	AC=1;AF=0.500;AN=2;BaseQRankSum=0.177;ClippingRankSum=0.000;DP=54;ExcessHet=3.0103;FS=3.900;MLEAC=1;MLEAF=0.500;MQ=41.69;MQRankSum=0.213;QD=20.09;ReadPosRankSum=-1.760;SOR=0.307	GT:AD:DP:GQ:PL	0/1:24,30:54:99:1113,0,832
chrVII	385280	.	C	T	1266.77	PASS	AC=1;AF=0.500;AN=2;BaseQRankSum=0.147;ClippingRankSum=0.000;DP=54;ExcessHet=3.0103;FS=4.180;MLEAC=1;MLEAF=0.500;MQ=41.96;MQRankSum=-0.687;QD=24.36;ReadPosRankSum=0.716;SOR=0.307	GT:AD:DP:GQ:PL	0/1:18,34:52:99:1295,0,627
chrVII	390043	.	C	T	935.77	PASS	AC=1;AF=0.500;AN=2;BaseQRankSum=1.182;ClippingRankSum=0.000;DP=77;ExcessHet=3.0103;FS=10.280;MLEAC=1;MLEAF=0.500;MQ=41.97;MQRankSum=0.770;QD=12.31;ReadPosRankSum=0.744;SOR=1.455	GT:AD:DP:GQ:PL	0/1:49,27:76:99:964,0,1911
chrVII	409131	.	C	T	2110.77	PASS	AC=1;AF=0.500;AN=2;BaseQRankSum=0.389;ClippingRankSum=0.000;DP=80;ExcessHet=3.0103;FS=8.400;MLEAC=1;MLEAF=0.500;MQ=42.00;MQRankSum=0.000;QD=26.38;ReadPosRankSum=-1.200;SOR=1.049	GT:AD:DP:GQ:PL	0/1:24,56:80:99:2139,0,787
chrVII	414317	.	G	A	965.77	PASS	AC=1;AF=0.500;AN=2;BaseQRankSum=1.781;ClippingRankSum=0.000;DP=91;ExcessHet=3.0103;FS=19.038;MLEAC=1;MLEAF=0.500;MQ=41.84;MQRankSum=0.713;QD=10.73;ReadPosRankSum=1.340;SOR=1.878	GT:AD:DP:GQ:PL	0/1:61,29:90:99:994,0,2283
chrVII	428811	.	C	T	1401.77	PASS	AC=1;AF=0.500;AN=2;BaseQRankSum=1.440;ClippingRankSum=0.000;DP=77;ExcessHet=3.0103;FS=5.896;MLEAC=1;MLEAF=0.500;MQ=42.00;MQRankSum=0.000;QD=18.20;ReadPosRankSum=0.386;SOR=0.691	GT:AD:DP:GQ:PL	0/1:39,38:77:99:1430,0,1376
chrVII	429698	.	C	T	1237.77	PASS	AC=1;AF=0.500;AN=2;BaseQRankSum=1.340;ClippingRankSum=0.000;DP=71;ExcessHet=3.0103;FS=3.209;MLEAC=1;MLEAF=0.500;MQ=42.00;MQRankSum=0.000;QD=17.43;ReadPosRankSum=-1.390;SOR=0.397	GT:AD:DP:GQ:PL	0/1:37,34:71:99:1266,0,1352
chrVII	438930	.	G	A	1561.77	PASS	AC=1;AF=0.500;AN=2;BaseQRankSum=-0.755;ClippingRankSum=0.000;DP=72;ExcessHet=3.0103;FS=4.873;MLEAC=1;MLEAF=0.500;MQ=42.00;MQRankSum=0.000;QD=21.69;ReadPosRankSum=-0.221;SOR=1.329	GT:AD:DP:GQ:PL	0/1:30,42:72:99:1590,0,1032
chrVII	440737	.	G	A	1180.77	PASS	AC=1;AF=0.500;AN=2;BaseQRankSum=0.250;ClippingRankSum=0.000;DP=62;ExcessHet=3.0103;FS=0.000;MLEAC=1;MLEAF=0.500;MQ=41.66;MQRankSum=0.092;QD=19.04;ReadPosRankSum=-0.165;SOR=0.818	GT:AD:DP:GQ:PL	0/1:30,32:62:99:1209,0,1116
chrVII	459602	.	C	T	1023.77	PASS	AC=1;AF=0.500;AN=2;BaseQRankSum=-0.022;ClippingRankSum=0.000;DP=51;ExcessHet=3.0103;FS=7.859;MLEAC=1;MLEAF=0.500;MQ=41.72;MQRankSum=-0.867;QD=20.07;ReadPosRankSum=0.037;SOR=0.991	GT:AD:DP:GQ:PL	0/1:23,28:51:99:1052,0,843
chrVII	475670	.	C	T	992.77	PASS	AC=1;AF=0.500;AN=2;BaseQRankSum=-2.071;ClippingRankSum=0.000;DP=69;ExcessHet=3.0103;FS=12.589;MLEAC=1;MLEAF=0.500;MQ=41.79;MQRankSum=-1.145;QD=14.39;ReadPosRankSum=-0.881;SOR=1.628	GT:AD:DP:GQ:PL	0/1:40,29:69:99:1021,0,1501
chrVII	482668	.	G	A	1350.77	PASS	AC=1;AF=0.500;AN=2;BaseQRankSum=0.338;ClippingRankSum=0.000;DP=77;ExcessHet=3.0103;FS=6.085;MLEAC=1;MLEAF=0.500;MQ=42.00;MQRankSum=0.000;QD=17.54;ReadPosRankSum=1.651;SOR=0.290	GT:AD:DP:GQ:PL	0/1:40,37:77:99:1379,0,1513
chrVII	482891	.	G	A	1452.77	PASS	AC=1;AF=0.500;AN=2;BaseQRankSum=2.046;ClippingRankSum=0.000;DP=70;ExcessHet=3.0103;FS=0.910;MLEAC=1;MLEAF=0.500;MQ=41.79;MQRankSum=1.087;QD=20.75;ReadPosRankSum=0.571;SOR=0.812	GT:AD:DP:GQ:PL	0/1:33,37:70:99:1481,0,2288
chrVII	482905	.	G	A	1357.77	PASS	AC=1;AF=0.500;AN=2;BaseQRankSum=2.729;ClippingRankSum=0.000;DP=68;ExcessHet=3.0103;FS=0.000;MLEAC=1;MLEAF=0.500;MQ=41.78;MQRankSum=1.090;QD=19.97;ReadPosRankSum=0.110;SOR=0.791	GT:AD:DP:GQ:PL	0/1:32,36:68:99:1386,0,2344
chrVII	531718	.	G	A	1332.77	PASS	AC=1;AF=0.500;AN=2;BaseQRankSum=-1.295;ClippingRankSum=0.000;DP=64;ExcessHet=3.0103;FS=2.113;MLEAC=1;MLEAF=0.500;MQ=42.00;MQRankSum=0.000;QD=20.82;ReadPosRankSum=1.491;SOR=0.829	GT:AD:DP:GQ:PL	0/1:28,36:64:99:1361,0,1028
chrVII	532798	.	C	T	869.77	PASS	AC=1;AF=0.500;AN=2;BaseQRankSum=0.065;ClippingRankSum=0.000;DP=66;ExcessHet=3.0103;FS=5.142;MLEAC=1;MLEAF=0.500;MQ=42.00;MQRankSum=0.000;QD=13.18;ReadPosRankSum=0.875;SOR=0.287	GT:AD:DP:GQ:PL	0/1:40,26:66:99:898,0,1520
chrVII	559207	.	C	T	945.77	PASS	AC=1;AF=0.500;AN=2;BaseQRankSum=1.335;ClippingRankSum=0.000;DP=60;ExcessHet=3.0103;FS=3.609;MLEAC=1;MLEAF=0.500;MQ=42.00;MQRankSum=0.000;QD=15.76;ReadPosRankSum=0.332;SOR=0.465	GT:AD:DP:GQ:PL	0/1:33,27:60:99:974,0,1209
chrVII	582110	.	C	T	1278.77	PASS	AC=1;AF=0.500;AN=2;BaseQRankSum=-1.300;ClippingRankSum=0.000;DP=73;ExcessHet=3.0103;FS=0.896;MLEAC=1;MLEAF=0.500;MQ=42.00;MQRankSum=0.000;QD=17.52;ReadPosRankSum=-0.991;SOR=0.573	GT:AD:DP:GQ:PL	0/1:38,35:73:99:1307,0,1418
chrVII	587249	.	C	T	1660.77	PASS	AC=1;AF=0.500;AN=2;BaseQRankSum=0.435;ClippingRankSum=0.000;DP=67;ExcessHet=3.0103;FS=3.500;MLEAC=1;MLEAF=0.500;MQ=42.00;MQRankSum=0.000;QD=24.79;ReadPosRankSum=-1.746;SOR=0.356	GT:AD:DP:GQ:PL	0/1:24,43:67:99:1689,0,836
chrVII	597059	.	C	T	1515.77	PASS	AC=1;AF=0.500;AN=2;BaseQRankSum=-0.134;ClippingRankSum=0.000;DP=79;ExcessHet=3.0103;FS=7.542;MLEAC=1;MLEAF=0.500;MQ=42.00;MQRankSum=0.000;QD=19.19;ReadPosRankSum=-2.396;SOR=0.520	GT:AD:DP:GQ:PL	0/1:38,41:79:99:1544,0,1432
chrVII	605862	.	C	T	1669.77	PASS	AC=1;AF=0.500;AN=2;BaseQRankSum=0.559;ClippingRankSum=0.000;DP=73;ExcessHet=3.0103;FS=13.048;MLEAC=1;MLEAF=0.500;MQ=41.80;MQRankSum=-0.784;QD=22.87;ReadPosRankSum=0.184;SOR=1.775	GT:AD:DP:GQ:PL	0/1:29,44:73:99:1698,0,1035
chrVII	609523	.	C	T	1169.77	PASS	AC=1;AF=0.500;AN=2;BaseQRankSum=1.883;ClippingRankSum=0.000;DP=70;ExcessHet=3.0103;FS=0.899;MLEAC=1;MLEAF=0.500;MQ=41.79;MQRankSum=-1.030;QD=16.71;ReadPosRankSum=0.158;SOR=0.836	GT:AD:DP:GQ:PL	0/1:37,33:70:99:1198,0,1372
chrVII	657509	.	C	T	870.77	PASS	AC=1;AF=0.500;AN=2;BaseQRankSum=-0.759;ClippingRankSum=0.000;DP=55;ExcessHet=3.0103;FS=1.029;MLEAC=1;MLEAF=0.500;MQ=42.00;MQRankSum=0.000;QD=15.83;ReadPosRankSum=0.467;SOR=0.662	GT:AD:DP:GQ:PL	0/1:30,25:55:99:899,0,1154
chrVII	668442	.	C	T	1407.77	PASS	AC=1;AF=0.500;AN=2;BaseQRankSum=2.850;ClippingRankSum=0.000;DP=81;ExcessHet=3.0103;FS=11.235;MLEAC=1;MLEAF=0.500;MQ=42.00;MQRankSum=0.000;QD=17.38;ReadPosRankSum=0.702;SOR=1.197	GT:AD:DP:GQ:PL	0/1:43,38:81:99:1436,0,1596
chrVII	727760	.	C	T	1224.77	PASS	AC=1;AF=0.500;AN=2;BaseQRankSum=-0.350;ClippingRankSum=0.000;DP=78;ExcessHet=3.0103;FS=3.083;MLEAC=1;MLEAF=0.500;MQ=41.82;MQRankSum=0.905;QD=15.70;ReadPosRankSum=-0.164;SOR=1.123	GT:AD:DP:GQ:PL	0/1:44,34:78:99:1253,0,1672
chrVII	741868	.	G	A	1170.77	PASS	AC=1;AF=0.500;AN=2;BaseQRankSum=-3.301;ClippingRankSum=0.000;DP=66;ExcessHet=3.0103;FS=0.978;MLEAC=1;MLEAF=0.500;MQ=41.97;MQRankSum=-0.970;QD=17.74;ReadPosRankSum=0.280;SOR=0.968	GT:AD:DP:GQ:PL	0/1:33,33:66:99:1199,0,1248
chrVII	751288	.	C	T	1275.77	PASS	AC=1;AF=0.500;AN=2;BaseQRankSum=0.979;ClippingRankSum=0.000;DP=66;ExcessHet=3.0103;FS=2.074;MLEAC=1;MLEAF=0.500;MQ=42.00;MQRankSum=0.000;QD=19.33;ReadPosRankSum=0.688;SOR=1.067	GT:AD:DP:GQ:PL	0/1:31,35:66:99:1304,0,1065
chrVII	756546	.	C	T	1627.77	PASS	AC=1;AF=0.500;AN=2;BaseQRankSum=-0.095;ClippingRankSum=0.000;DP=73;ExcessHet=3.0103;FS=0.912;MLEAC=1;MLEAF=0.500;MQ=41.97;MQRankSum=1.260;QD=22.30;ReadPosRankSum=0.375;SOR=0.910	GT:AD:DP:GQ:PL	0/1:29,44:73:99:1656,0,1010
chrVII	758014	.	C	T	1476.77	PASS	AC=1;AF=0.500;AN=2;BaseQRankSum=-1.104;ClippingRankSum=0.000;DP=71;ExcessHet=3.0103;FS=2.019;MLEAC=1;MLEAF=0.500;MQ=41.97;MQRankSum=1.232;QD=20.80;ReadPosRankSum=0.127;SOR=0.454	GT:AD:DP:GQ:PL	0/1:29,42:71:99:1505,0,1041
chrVII	763183	.	C	T	1497.77	PASS	AC=1;AF=0.500;AN=2;BaseQRankSum=0.414;ClippingRankSum=0.000;DP=84;ExcessHet=3.0103;FS=0.000;MLEAC=1;MLEAF=0.500;MQ=42.00;MQRankSum=0.000;QD=17.83;ReadPosRankSum=-0.332;SOR=0.708	GT:AD:DP:GQ:PL	0/1:43,41:84:99:1526,0,1612
chrVII	766490	.	C	T	1173.77	PASS	AC=1;AF=0.500;AN=2;BaseQRankSum=1.144;ClippingRankSum=0.000;DP=67;ExcessHet=3.0103;FS=4.790;MLEAC=1;MLEAF=0.500;MQ=42.00;MQRankSum=0.000;QD=17.52;ReadPosRankSum=1.157;SOR=0.782	GT:AD:DP:GQ:PL	0/1:35,32:67:99:1202,0,1280
chrVII	771444	.	C	T	1294.77	PASS	AC=1;AF=0.500;AN=2;BaseQRankSum=1.249;ClippingRankSum=0.000;DP=64;ExcessHet=3.0103;FS=13.083;MLEAC=1;MLEAF=0.500;MQ=42.00;MQRankSum=0.000;QD=20.23;ReadPosRankSum=0.402;SOR=0.898	GT:AD:DP:GQ:PL	0/1:29,35:64:99:1323,0,1020
chrVII	772391	.	C	T	1104.77	PASS	AC=1;AF=0.500;AN=2;BaseQRankSum=-0.008;ClippingRankSum=0.000;DP=62;ExcessHet=3.0103;FS=3.505;MLEAC=1;MLEAF=0.500;MQ=41.97;MQRankSum=-0.968;QD=17.82;ReadPosRankSum=2.287;SOR=0.685	GT:AD:DP:GQ:PL	0/1:31,31:62:99:1133,0,1157
chrVII	785931	.	C	T	1327.77	PASS	AC=1;AF=0.500;AN=2;BaseQRankSum=-0.342;ClippingRankSum=0.000;DP=73;ExcessHet=3.0103;FS=8.166;MLEAC=1;MLEAF=0.500;MQ=41.97;MQRankSum=1.014;QD=18.19;ReadPosRankSum=-0.207;SOR=1.656	GT:AD:DP:GQ:PL	0/1:37,36:73:99:1356,0,1366
chrVII	786635	.	C	T	1615.77	PASS	AC=1;AF=0.500;AN=2;BaseQRankSum=0.116;ClippingRankSum=0.000;DP=65;ExcessHet=3.0103;FS=3.812;MLEAC=1;MLEAF=0.500;MQ=41.97;MQRankSum=-0.683;QD=24.86;ReadPosRankSum=-1.410;SOR=0.323	GT:AD:DP:GQ:PL	0/1:22,43:65:99:1644,0,716
chrVII	790129	.	C	T	977.77	PASS	AC=1;AF=0.500;AN=2;BaseQRankSum=-0.220;ClippingRankSum=0.000;DP=63;ExcessHet=3.0103;FS=2.090;MLEAC=1;MLEAF=0.500;MQ=42.00;MQRankSum=0.000;QD=15.52;ReadPosRankSum=-0.481;SOR=0.468	GT:AD:DP:GQ:PL	0/1:34,29:63:99:1006,0,1277
chrVII	799805	.	C	T	1343.77	PASS	AC=1;AF=0.500;AN=2;BaseQRankSum=-0.331;ClippingRankSum=0.000;DP=80;ExcessHet=3.0103;FS=0.000;MLEAC=1;MLEAF=0.500;MQ=42.00;MQRankSum=0.000;QD=16.80;ReadPosRankSum=0.060;SOR=0.627	GT:AD:DP:GQ:PL	0/1:43,37:80:99:1372,0,1636
chrVII	848688	.	C	T	1134.77	PASS	AC=1;AF=0.500;AN=2;BaseQRankSum=0.568;ClippingRankSum=0.000;DP=72;ExcessHet=3.0103;FS=1.971;MLEAC=1;MLEAF=0.500;MQ=42.00;MQRankSum=0.000;QD=15.76;ReadPosRankSum=0.600;SOR=0.461	GT:AD:DP:GQ:PL	0/1:40,32:72:99:1163,0,1513
chrVII	849029	.	C	T	966.77	PASS	AC=1;AF=0.500;AN=2;BaseQRankSum=-1.069;ClippingRankSum=0.000;DP=70;ExcessHet=3.0103;FS=0.926;MLEAC=1;MLEAF=0.500;MQ=41.80;MQRankSum=-1.160;QD=13.81;ReadPosRankSum=-1.832;SOR=0.896	GT:AD:DP:GQ:PL	0/1:41,29:70:99:995,0,1585
chrVII	874072	.	C	T	969.77	PASS	AC=1;AF=0.500;AN=2;BaseQRankSum=-1.834;ClippingRankSum=0.000;DP=77;ExcessHet=3.0103;FS=0.000;MLEAC=1;MLEAF=0.500;MQ=41.62;MQRankSum=1.126;QD=12.59;ReadPosRankSum=0.064;SOR=0.696	GT:AD:DP:GQ:PL	0/1:48,29:77:99:998,0,1813
chrVII	874311	.	C	T	1537.77	PASS	AC=1;AF=0.500;AN=2;BaseQRankSum=0.899;ClippingRankSum=0.000;DP=78;ExcessHet=3.0103;FS=0.000;MLEAC=1;MLEAF=0.500;MQ=41.60;MQRankSum=1.862;QD=19.71;ReadPosRankSum=0.777;SOR=0.693	GT:AD:DP:GQ:PL	0/1:37,41:78:99:1566,0,1337
chrVII	878080	.	G	A	805.77	PASS	AC=1;AF=0.500;AN=2;BaseQRankSum=-0.681;ClippingRankSum=0.000;DP=65;ExcessHet=3.0103;FS=2.130;MLEAC=1;MLEAF=0.500;MQ=42.00;MQRankSum=0.000;QD=12.40;ReadPosRankSum=-1.567;SOR=0.750	GT:AD:DP:GQ:PL	0/1:41,24:65:99:834,0,1498
chrVII	883838	.	G	A	2469.77	PASS	AC=2;AF=1.00;AN=2;DP=58;ExcessHet=3.0103;FS=0.000;MLEAC=2;MLEAF=1.00;MQ=42.00;QD=27.59;SOR=0.914	GT:AD:DP:GQ:PL	1/1:0,58:58:99:2498,175,0
chrVII	884526	.	C	T	858.77	PASS	AC=1;AF=0.500;AN=2;BaseQRankSum=-0.368;ClippingRankSum=0.000;DP=54;ExcessHet=3.0103;FS=7.696;MLEAC=1;MLEAF=0.500;MQ=42.00;MQRankSum=0.000;QD=15.90;ReadPosRankSum=0.291;SOR=0.797	GT:AD:DP:GQ:PL	0/1:30,24:54:99:887,0,1084
chrVII	894853	.	C	T	1155.77	PASS	AC=1;AF=0.500;AN=2;BaseQRankSum=-2.459;ClippingRankSum=0.000;DP=69;ExcessHet=3.0103;FS=2.002;MLEAC=1;MLEAF=0.500;MQ=42.00;MQRankSum=0.000;QD=16.75;ReadPosRankSum=-1.238;SOR=0.458	GT:AD:DP:GQ:PL	0/1:35,34:69:99:1184,0,1325
chrVII	897745	.	C	T	1003.77	PASS	AC=1;AF=0.500;AN=2;BaseQRankSum=0.009;ClippingRankSum=0.000;DP=58;ExcessHet=3.0103;FS=2.234;MLEAC=1;MLEAF=0.500;MQ=41.75;MQRankSum=-1.001;QD=17.31;ReadPosRankSum=0.133;SOR=0.384	GT:AD:DP:GQ:PL	0/1:30,28:58:99:1032,0,1131
chrVII	906433	.	C	T	1086.77	PASS	AC=1;AF=0.500;AN=2;BaseQRankSum=-1.435;ClippingRankSum=0.000;DP=59;ExcessHet=3.0103;FS=2.184;MLEAC=1;MLEAF=0.500;MQ=42.00;MQRankSum=0.000;QD=18.42;ReadPosRankSum=0.479;SOR=1.034	GT:AD:DP:GQ:PL	0/1:28,31:59:99:1115,0,1035
chrVII	916623	.	C	T	754.77	PASS	AC=1;AF=0.500;AN=2;BaseQRankSum=-1.691;ClippingRankSum=0.000;DP=60;ExcessHet=3.0103;FS=7.237;MLEAC=1;MLEAF=0.500;MQ=41.76;MQRankSum=-1.234;QD=12.58;ReadPosRankSum=-0.071;SOR=1.624	GT:AD:DP:GQ:PL	0/1:37,23:60:99:783,0,1440
chrVII	939366	.	C	T	1056.77	PASS	AC=1;AF=0.500;AN=2;BaseQRankSum=-1.627;ClippingRankSum=0.000;DP=73;ExcessHet=3.0103;FS=0.896;MLEAC=1;MLEAF=0.500;MQ=42.00;MQRankSum=0.000;QD=14.48;ReadPosRankSum=-1.104;SOR=0.901	GT:AD:DP:GQ:PL	0/1:41,32:73:99:1085,0,1552
chrVII	939505	.	C	T	860.77	PASS	AC=1;AF=0.500;AN=2;BaseQRankSum=0.421;ClippingRankSum=0.000;DP=54;ExcessHet=3.0103;FS=2.393;MLEAC=1;MLEAF=0.500;MQ=41.73;MQRankSum=0.966;QD=15.94;ReadPosRankSum=-0.721;SOR=1.127	GT:AD:DP:GQ:PL	0/1:29,25:54:99:889,0,1009
chrVII	939706	.	G	A	1096.77	PASS	AC=1;AF=0.500;AN=2;BaseQRankSum=-0.716;ClippingRankSum=0.000;DP=66;ExcessHet=3.0103;FS=0.000;MLEAC=1;MLEAF=0.500;MQ=42.00;MQRankSum=0.000;QD=16.62;ReadPosRankSum=-0.707;SOR=0.700	GT:AD:DP:GQ:PL	0/1:35,31:66:99:1125,0,1315
chrVII	942098	.	C	T	1166.77	PASS	AC=1;AF=0.500;AN=2;BaseQRankSum=0.050;ClippingRankSum=0.000;DP=70;ExcessHet=3.0103;FS=0.908;MLEAC=1;MLEAF=0.500;MQ=41.80;MQRankSum=-1.015;QD=16.91;ReadPosRankSum=-1.162;SOR=0.551	GT:AD:DP:GQ:PL	0/1:36,33:69:99:1195,0,1361
chrVII	962126	.	C	T	1278.77	PASS	AC=1;AF=0.500;AN=2;BaseQRankSum=1.884;ClippingRankSum=0.000;DP=75;ExcessHet=3.0103;FS=0.908;MLEAC=1;MLEAF=0.500;MQ=41.81;MQRankSum=0.962;QD=17.05;ReadPosRankSum=-0.244;SOR=0.509	GT:AD:DP:GQ:PL	0/1:40,35:75:99:1307,0,1423
chrVII	963368	.	G	A	1282.77	PASS	AC=1;AF=0.500;AN=2;BaseQRankSum=-0.262;ClippingRankSum=0.000;DP=76;ExcessHet=3.0103;FS=0.919;MLEAC=1;MLEAF=0.500;MQ=42.00;MQRankSum=0.000;QD=17.10;ReadPosRankSum=-0.998;SOR=0.553	GT:AD:DP:GQ:PL	0/1:38,37:75:99:1311,0,1390
chrVII	968980	.	G	A	1104.77	PASS	AC=1;AF=0.500;AN=2;BaseQRankSum=0.145;ClippingRankSum=0.000;DP=61;ExcessHet=3.0103;FS=8.994;MLEAC=1;MLEAF=0.500;MQ=41.76;MQRankSum=1.083;QD=18.11;ReadPosRankSum=-0.972;SOR=0.892	GT:AD:DP:GQ:PL	0/1:29,32:61:99:1133,0,1044
chrVII	975431	.	G	A	1062.77	PASS	AC=1;AF=0.500;AN=2;BaseQRankSum=-0.085;ClippingRankSum=0.000;DP=56;ExcessHet=3.0103;FS=0.000;MLEAC=1;MLEAF=0.500;MQ=42.00;MQRankSum=0.000;QD=18.98;ReadPosRankSum=-1.353;SOR=0.667	GT:AD:DP:GQ:PL	0/1:26,30:56:99:1091,0,944
chrVII	987845	.	C	T	1005.77	PASS	AC=1;AF=0.500;AN=2;BaseQRankSum=0.622;ClippingRankSum=0.000;DP=54;ExcessHet=3.0103;FS=15.480;MLEAC=1;MLEAF=0.500;MQ=40.96;MQRankSum=-0.294;QD=18.63;ReadPosRankSum=-0.965;SOR=1.461	GT:AD:DP:GQ:PL	0/1:26,28:54:99:1034,0,955
chrVII	993698	.	G	A	1792.77	PASS	AC=1;AF=0.500;AN=2;BaseQRankSum=1.416;ClippingRankSum=0.000;DP=81;ExcessHet=3.0103;FS=0.000;MLEAC=1;MLEAF=0.500;MQ=42.00;MQRankSum=0.000;QD=22.13;ReadPosRankSum=1.818;SOR=0.705	GT:AD:DP:GQ:PL	0/1:34,47:81:99:1821,0,1196
chrVII	1000806	.	C	T	1096.77	PASS	AC=1;AF=0.500;AN=2;BaseQRankSum=0.644;ClippingRankSum=0.000;DP=63;ExcessHet=3.0103;FS=0.000;MLEAC=1;MLEAF=0.500;MQ=42.00;MQRankSum=0.000;QD=17.69;ReadPosRankSum=-0.424;SOR=0.593	GT:AD:DP:GQ:PL	0/1:32,30:62:99:1125,0,1181
chrVII	1000940	.	C	T	714.77	PASS	AC=1;AF=0.500;AN=2;BaseQRankSum=-0.928;ClippingRankSum=0.000;DP=52;ExcessHet=3.0103;FS=0.000;MLEAC=1;MLEAF=0.500;MQ=40.84;MQRankSum=-2.385;QD=13.75;ReadPosRankSum=-0.711;SOR=0.576	GT:AD:DP:GQ:PL	0/1:30,22:52:99:743,0,1122
chrVII	1004371	.	G	A	1336.77	PASS	AC=1;AF=0.500;AN=2;BaseQRankSum=-0.103;ClippingRankSum=0.000;DP=66;ExcessHet=3.0103;FS=0.000;MLEAC=1;MLEAF=0.500;MQ=42.00;MQRankSum=0.000;QD=20.25;ReadPosRankSum=-0.214;SOR=0.804	GT:AD:DP:GQ:PL	0/1:30,36:66:99:1365,0,1111
chrVII	1012193	.	C	T	1505.77	PASS	AC=1;AF=0.500;AN=2;BaseQRankSum=1.219;ClippingRankSum=0.000;DP=82;ExcessHet=3.0103;FS=1.814;MLEAC=1;MLEAF=0.500;MQ=42.00;MQRankSum=0.000;QD=18.36;ReadPosRankSum=1.230;SOR=0.919	GT:AD:DP:GQ:PL	0/1:41,41:82:99:1534,0,1512
chrVII	1043828	.	G	A	1222.77	PASS	AC=1;AF=0.500;AN=2;BaseQRankSum=1.017;ClippingRankSum=0.000;DP=64;ExcessHet=3.0103;FS=0.958;MLEAC=1;MLEAF=0.500;MQ=41.94;MQRankSum=1.588;QD=19.11;ReadPosRankSum=0.849;SOR=0.817	GT:AD:DP:GQ:PL	0/1:29,35:64:99:1251,0,988
chrVII	1048435	.	C	T	1641.77	PASS	AC=1;AF=0.500;AN=2;BaseQRankSum=2.043;ClippingRankSum=0.000;DP=82;ExcessHet=3.0103;FS=4.263;MLEAC=1;MLEAF=0.500;MQ=41.98;MQRankSum=-0.882;QD=20.02;ReadPosRankSum=-1.893;SOR=0.939	GT:AD:DP:GQ:PL	0/1:37,45:82:99:1670,0,1237
chrVII	1058215	.	G	A	1496.77	PASS	AC=1;AF=0.500;AN=2;BaseQRankSum=-0.894;ClippingRankSum=0.000;DP=59;ExcessHet=3.0103;FS=0.000;MLEAC=1;MLEAF=0.500;MQ=41.97;MQRankSum=-0.653;QD=25.37;ReadPosRankSum=0.188;SOR=0.693	GT:AD:DP:GQ:PL	0/1:19,40:59:99:1525,0,649
chrVII	1058613	.	G	A	1636.77	PASS	AC=1;AF=0.500;AN=2;BaseQRankSum=0.386;ClippingRankSum=0.000;DP=73;ExcessHet=3.0103;FS=0.906;MLEAC=1;MLEAF=0.500;MQ=42.00;MQRankSum=0.000;QD=22.42;ReadPosRankSum=0.531;SOR=0.549	GT:AD:DP:GQ:PL	0/1:30,43:73:99:1665,0,1095
chrVII	1058722	.	G	A	1013.77	PASS	AC=1;AF=0.500;AN=2;BaseQRankSum=0.155;ClippingRankSum=0.000;DP=69;ExcessHet=3.0103;FS=4.870;MLEAC=1;MLEAF=0.500;MQ=41.97;MQRankSum=0.881;QD=14.69;ReadPosRankSum=-2.151;SOR=0.416	GT:AD:DP:GQ:PL	0/1:40,29:69:99:1042,0,1429
chrVII	1060825	.	C	T	1089.77	PASS	AC=1;AF=0.500;AN=2;BaseQRankSum=-0.698;ClippingRankSum=0.000;DP=60;ExcessHet=3.0103;FS=0.998;MLEAC=1;MLEAF=0.500;MQ=42.00;MQRankSum=0.000;QD=18.16;ReadPosRankSum=-0.502;SOR=0.979	GT:AD:DP:GQ:PL	0/1:30,30:60:99:1118,0,1140
chrVII	1061889	.	C	T	1133.77	PASS	AC=1;AF=0.500;AN=2;BaseQRankSum=-0.747;ClippingRankSum=0.000;DP=54;ExcessHet=3.0103;FS=3.866;MLEAC=1;MLEAF=0.500;MQ=42.00;MQRankSum=0.000;QD=21.00;ReadPosRankSum=-1.303;SOR=1.284	GT:AD:DP:GQ:PL	0/1:23,31:54:99:1162,0,850
chrVII	1069980	.	G	A	1226.77	PASS	AC=1;AF=0.500;AN=2;BaseQRankSum=-0.257;ClippingRankSum=0.000;DP=66;ExcessHet=3.0103;FS=6.617;MLEAC=1;MLEAF=0.500;MQ=42.00;MQRankSum=0.000;QD=18.59;ReadPosRankSum=0.377;SOR=0.896	GT:AD:DP:GQ:PL	0/1:32,34:66:99:1255,0,1196
chrVIII	13764	.	C	T	1446.77	PASS	AC=1;AF=0.500;AN=2;BaseQRankSum=-0.116;ClippingRankSum=0.000;DP=73;ExcessHet=3.0103;FS=1.936;MLEAC=1;MLEAF=0.500;MQ=42.00;MQRankSum=0.000;QD=19.82;ReadPosRankSum=-0.785;SOR=0.652	GT:AD:DP:GQ:PL	0/1:33,40:73:99:1475,0,1220
chrVIII	26278	.	C	T	888.77	PASS	AC=1;AF=0.500;AN=2;BaseQRankSum=-1.154;ClippingRankSum=0.000;DP=52;ExcessHet=3.0103;FS=13.143;MLEAC=1;MLEAF=0.500;MQ=41.37;MQRankSum=0.782;QD=17.09;ReadPosRankSum=-0.045;SOR=1.116	GT:AD:DP:GQ:PL	0/1:30,22:52:99:917,0,1179
chrVIII	26282	.	C	T	925.77	PASS	AC=1;AF=0.500;AN=2;BaseQRankSum=-0.704;ClippingRankSum=0.000;DP=53;ExcessHet=3.0103;FS=9.901;MLEAC=1;MLEAF=0.500;MQ=41.38;MQRankSum=0.897;QD=17.47;ReadPosRankSum=-1.353;SOR=0.771	GT:AD:DP:GQ:PL	0/1:29,24:53:99:954,0,1220
chrVIII	26284	.	C	T	925.77	PASS	AC=1;AF=0.500;AN=2;BaseQRankSum=-2.104;ClippingRankSum=0.000;DP=56;ExcessHet=3.0103;FS=9.762;MLEAC=1;MLEAF=0.500;MQ=41.41;MQRankSum=0.867;QD=16.53;ReadPosRankSum=-0.855;SOR=0.893	GT:AD:DP:GQ:PL	0/1:31,25:56:99:954,0,1220
chrVIII	26299	.	G	A	1263.77	PASS	AC=1;AF=0.500;AN=2;BaseQRankSum=1.223;ClippingRankSum=0.000;DP=58;ExcessHet=3.0103;FS=12.113;MLEAC=1;MLEAF=0.500;MQ=41.43;MQRankSum=-0.701;QD=21.79;ReadPosRankSum=-0.338;SOR=1.259	GT:AD:DP:GQ:PL	0/1:24,34:58:99:1292,0,870
chrVIII	32763	.	G	A	1191.77	PASS	AC=1;AF=0.500;AN=2;BaseQRankSum=0.067;ClippingRankSum=0.000;DP=72;ExcessHet=3.0103;FS=3.223;MLEAC=1;MLEAF=0.500;MQ=41.80;MQRankSum=0.948;QD=16.55;ReadPosRankSum=-0.413;SOR=0.378	GT:AD:DP:GQ:PL	0/1:39,33:72:99:1220,0,1482
chrVIII	34818	.	C	T	1323.77	PASS	AC=1;AF=0.500;AN=2;BaseQRankSum=1.555;ClippingRankSum=0.000;DP=60;ExcessHet=3.0103;FS=0.000;MLEAC=1;MLEAF=0.500;MQ=41.51;MQRankSum=0.265;QD=22.06;ReadPosRankSum=0.134;SOR=0.681	GT:AD:DP:GQ:PL	0/1:25,35:60:99:1352,0,895
chrVIII	58334	.	C	T	638.77	PASS	AC=1;AF=0.500;AN=2;BaseQRankSum=2.163;ClippingRankSum=0.000;DP=46;ExcessHet=3.0103;FS=0.000;MLEAC=1;MLEAF=0.500;MQ=42.00;MQRankSum=0.000;QD=13.89;ReadPosRankSum=1.108;SOR=0.733	GT:AD:DP:GQ:PL	0/1:27,19:46:99:667,0,1018
chrVIII	65257	.	G	A	1108.77	PASS	AC=1;AF=0.500;AN=2;BaseQRankSum=0.225;ClippingRankSum=0.000;DP=59;ExcessHet=3.0103;FS=3.731;MLEAC=1;MLEAF=0.500;MQ=41.75;MQRankSum=1.086;QD=18.79;ReadPosRankSum=-0.133;SOR=0.307	GT:AD:DP:GQ:PL	0/1:28,31:59:99:1137,0,987
chrVIII	70783	.	C	T	1366.77	PASS	AC=1;AF=0.500;AN=2;BaseQRankSum=1.213;ClippingRankSum=0.000;DP=75;ExcessHet=3.0103;FS=0.874;MLEAC=1;MLEAF=0.500;MQ=41.81;MQRankSum=-0.960;QD=18.22;ReadPosRankSum=1.426;SOR=0.852	GT:AD:DP:GQ:PL	0/1:37,38:75:99:1395,0,1385
chrVIII	74575	.	G	A	707.77	PASS	AC=1;AF=0.500;AN=2;BaseQRankSum=0.633;ClippingRankSum=0.000;DP=60;ExcessHet=3.0103;FS=2.318;MLEAC=1;MLEAF=0.500;MQ=42.00;MQRankSum=0.000;QD=12.00;ReadPosRankSum=-1.861;SOR=0.552	GT:AD:DP:GQ:PL	0/1:38,21:59:99:736,0,1373
chrVIII	102254	.	C	T	1741.77	PASS	AC=1;AF=0.500;AN=2;BaseQRankSum=1.231;ClippingRankSum=0.000;DP=70;ExcessHet=3.0103;FS=0.000;MLEAC=1;MLEAF=0.500;MQ=41.79;MQRankSum=-0.669;QD=24.88;ReadPosRankSum=-1.402;SOR=0.737	GT:AD:DP:GQ:PL	0/1:23,47:70:99:1770,0,747
chrVIII	102513	.	C	T	1911.77	PASS	AC=1;AF=0.500;AN=2;BaseQRankSum=-0.005;ClippingRankSum=0.000;DP=88;ExcessHet=3.0103;FS=2.895;MLEAC=1;MLEAF=0.500;MQ=42.00;MQRankSum=0.000;QD=21.72;ReadPosRankSum=-0.223;SOR=0.399	GT:AD:DP:GQ:PL	0/1:37,51:88:99:1940,0,1348
chrVIII	103349	.	C	T	1258.77	PASS	AC=1;AF=0.500;AN=2;BaseQRankSum=-1.626;ClippingRankSum=0.000;DP=63;ExcessHet=3.0103;FS=3.442;MLEAC=1;MLEAF=0.500;MQ=42.00;MQRankSum=0.000;QD=19.98;ReadPosRankSum=-0.368;SOR=0.807	GT:AD:DP:GQ:PL	0/1:29,34:63:99:1287,0,1049
chrVIII	113542	.	C	T	1275.77	PASS	AC=1;AF=0.500;AN=2;BaseQRankSum=-0.647;ClippingRankSum=0.000;DP=70;ExcessHet=3.0103;FS=0.000;MLEAC=1;MLEAF=0.500;MQ=42.00;MQRankSum=0.000;QD=18.23;ReadPosRankSum=0.443;SOR=0.693	GT:AD:DP:GQ:PL	0/1:35,35:70:99:1304,0,1320
chrVIII	120540	.	G	A	1559.77	PASS	AC=1;AF=0.500;AN=2;BaseQRankSum=-0.037;ClippingRankSum=0.000;DP=69;ExcessHet=3.0103;FS=0.969;MLEAC=1;MLEAF=0.500;MQ=42.00;MQRankSum=0.000;QD=22.61;ReadPosRankSum=0.130;SOR=0.927	GT:AD:DP:GQ:PL	0/1:27,42:69:99:1588,0,945
chrVIII	121520	.	G	A	1209.77	PASS	AC=1;AF=0.500;AN=2;BaseQRankSum=-0.304;ClippingRankSum=0.000;DP=58;ExcessHet=3.0103;FS=5.476;MLEAC=1;MLEAF=0.500;MQ=41.76;MQRankSum=1.184;QD=20.86;ReadPosRankSum=1.867;SOR=0.247	GT:AD:DP:GQ:PL	0/1:25,33:58:99:1238,0,903
chrVIII	125780	.	C	T	1045.77	PASS	AC=1;AF=0.500;AN=2;BaseQRankSum=0.609;ClippingRankSum=0.000;DP=57;ExcessHet=3.0103;FS=0.000;MLEAC=1;MLEAF=0.500;MQ=42.00;MQRankSum=0.000;QD=18.67;ReadPosRankSum=-0.992;SOR=0.680	GT:AD:DP:GQ:PL	0/1:27,29:56:99:1074,0,982
chrVIII	130718	.	G	A	578.77	PASS	AC=1;AF=0.500;AN=2;BaseQRankSum=0.884;ClippingRankSum=0.000;DP=63;ExcessHet=3.0103;FS=2.301;MLEAC=1;MLEAF=0.500;MQ=41.50;MQRankSum=-0.124;QD=9.19;ReadPosRankSum=0.052;SOR=0.437	GT:AD:DP:GQ:PL	0/1:45,18:63:99:607,0,1694
chrVIII	137047	.	C	T	1029.77	PASS	AC=1;AF=0.500;AN=2;BaseQRankSum=-0.040;ClippingRankSum=0.000;DP=61;ExcessHet=3.0103;FS=5.091;MLEAC=1;MLEAF=0.500;MQ=42.00;MQRankSum=0.000;QD=16.88;ReadPosRankSum=-0.306;SOR=0.787	GT:AD:DP:GQ:PL	0/1:31,30:61:99:1058,0,1139
chrVIII	140794	.	G	A	643.77	PASS	AC=1;AF=0.500;AN=2;BaseQRankSum=-0.694;ClippingRankSum=0.000;DP=47;ExcessHet=3.0103;FS=6.464;MLEAC=1;MLEAF=0.500;MQ=41.96;MQRankSum=0.867;QD=13.70;ReadPosRankSum=-0.270;SOR=1.755	GT:AD:DP:GQ:PL	0/1:28,19:47:99:672,0,1013
chrVIII	149275	.	C	T	1356.77	PASS	AC=1;AF=0.500;AN=2;BaseQRankSum=0.303;ClippingRankSum=0.000;DP=71;ExcessHet=3.0103;FS=0.900;MLEAC=1;MLEAF=0.500;MQ=42.00;MQRankSum=0.000;QD=19.11;ReadPosRankSum=0.328;SOR=0.536	GT:AD:DP:GQ:PL	0/1:34,37:71:99:1385,0,1242
chrVIII	149302	.	C	T	1311.77	PASS	AC=1;AF=0.500;AN=2;BaseQRankSum=1.160;ClippingRankSum=0.000;DP=72;ExcessHet=3.0103;FS=0.000;MLEAC=1;MLEAF=0.500;MQ=41.80;MQRankSum=1.028;QD=18.22;ReadPosRankSum=0.573;SOR=0.693	GT:AD:DP:GQ:PL	0/1:36,36:72:99:1340,0,1289
chrVIII	160765	.	C	T	947.77	PASS	AC=1;AF=0.500;AN=2;BaseQRankSum=-0.546;ClippingRankSum=0.000;DP=57;ExcessHet=3.0103;FS=5.341;MLEAC=1;MLEAF=0.500;MQ=42.00;MQRankSum=0.000;QD=16.63;ReadPosRankSum=-1.238;SOR=0.960	GT:AD:DP:GQ:PL	0/1:30,27:57:99:976,0,1134
chrVIII	170673	.	G	A	1134.77	PASS	AC=1;AF=0.500;AN=2;BaseQRankSum=0.584;ClippingRankSum=0.000;DP=84;ExcessHet=3.0103;FS=2.957;MLEAC=1;MLEAF=0.500;MQ=41.94;MQRankSum=-0.684;QD=13.51;ReadPosRankSum=-1.833;SOR=0.536	GT:AD:DP:GQ:PL	0/1:51,33:84:99:1163,0,1757
chrVIII	231582	.	G	A	924.77	PASS	AC=1;AF=0.500;AN=2;BaseQRankSum=0.810;ClippingRankSum=0.000;DP=53;ExcessHet=3.0103;FS=9.971;MLEAC=1;MLEAF=0.500;MQ=41.73;MQRankSum=-0.981;QD=17.45;ReadPosRankSum=0.000;SOR=1.319	GT:AD:DP:GQ:PL	0/1:27,26:53:99:953,0,1008
chrVIII	236817	.	G	A	1079.77	PASS	AC=1;AF=0.500;AN=2;BaseQRankSum=0.790;ClippingRankSum=0.000;DP=42;ExcessHet=3.0103;FS=7.894;MLEAC=1;MLEAF=0.500;MQ=41.66;MQRankSum=-0.618;QD=25.71;ReadPosRankSum=-0.789;SOR=2.527	GT:AD:DP:GQ:PL	0/1:13,29:42:99:1108,0,394
chrVIII	239509	.	C	T	1381.77	PASS	AC=1;AF=0.500;AN=2;BaseQRankSum=1.112;ClippingRankSum=0.000;DP=69;ExcessHet=3.0103;FS=8.285;MLEAC=1;MLEAF=0.500;MQ=42.00;MQRankSum=0.000;QD=20.03;ReadPosRankSum=0.645;SOR=0.722	GT:AD:DP:GQ:PL	0/1:32,37:69:99:1410,0,1188
chrVIII	256422	.	C	T	1247.77	PASS	AC=1;AF=0.500;AN=2;BaseQRankSum=2.153;ClippingRankSum=0.000;DP=61;ExcessHet=3.0103;FS=0.000;MLEAC=1;MLEAF=0.500;MQ=42.00;MQRankSum=0.000;QD=20.46;ReadPosRankSum=1.903;SOR=0.620	GT:AD:DP:GQ:PL	0/1:28,33:61:99:1276,0,1033
chrVIII	280945	.	C	T	1194.77	PASS	AC=1;AF=0.500;AN=2;BaseQRankSum=1.381;ClippingRankSum=0.000;DP=67;ExcessHet=3.0103;FS=4.790;MLEAC=1;MLEAF=0.500;MQ=41.78;MQRankSum=-0.985;QD=17.83;ReadPosRankSum=-0.737;SOR=0.653	GT:AD:DP:GQ:PL	0/1:34,33:67:99:1223,0,1235
chrVIII	315618	.	G	A	885.77	PASS	AC=1;AF=0.500;AN=2;BaseQRankSum=0.348;ClippingRankSum=0.000;DP=56;ExcessHet=3.0103;FS=2.293;MLEAC=1;MLEAF=0.500;MQ=41.97;MQRankSum=0.934;QD=15.82;ReadPosRankSum=0.192;SOR=0.399	GT:AD:DP:GQ:PL	0/1:31,25:56:99:914,0,1123
chrVIII	352256	.	G	A	1242.77	PASS	AC=1;AF=0.500;AN=2;BaseQRankSum=1.508;ClippingRankSum=0.000;DP=70;ExcessHet=3.0103;FS=0.883;MLEAC=1;MLEAF=0.500;MQ=41.79;MQRankSum=1.000;QD=17.75;ReadPosRankSum=0.650;SOR=0.811	GT:AD:DP:GQ:PL	0/1:36,34:70:99:1271,0,1309
chrVIII	352459	.	G	A	973.77	PASS	AC=1;AF=0.500;AN=2;BaseQRankSum=-0.730;ClippingRankSum=0.000;DP=68;ExcessHet=3.0103;FS=3.340;MLEAC=1;MLEAF=0.500;MQ=41.97;MQRankSum=-1.165;QD=14.32;ReadPosRankSum=-1.172;SOR=0.380	GT:AD:DP:GQ:PL	0/1:40,28:68:99:1002,0,1511
chrVIII	354497	.	G	A	1109.77	PASS	AC=1;AF=0.500;AN=2;BaseQRankSum=-2.250;ClippingRankSum=0.000;DP=51;ExcessHet=3.0103;FS=1.064;MLEAC=1;MLEAF=0.500;MQ=41.71;MQRankSum=-0.797;QD=21.76;ReadPosRankSum=0.067;SOR=0.871	GT:AD:DP:GQ:PL	0/1:21,30:51:99:1138,0,778
chrVIII	404545	.	C	T	1326.77	PASS	AC=1;AF=0.500;AN=2;BaseQRankSum=1.970;ClippingRankSum=0.000;DP=71;ExcessHet=3.0103;FS=1.960;MLEAC=1;MLEAF=0.500;MQ=41.77;MQRankSum=-1.345;QD=18.69;ReadPosRankSum=-0.076;SOR=0.976	GT:AD:DP:GQ:PL	0/1:34,37:71:99:1355,0,1215
chrVIII	421445	.	G	A	1532.77	PASS	AC=1;AF=0.500;AN=2;BaseQRankSum=0.383;ClippingRankSum=0.000;DP=68;ExcessHet=3.0103;FS=2.026;MLEAC=1;MLEAF=0.500;MQ=42.00;MQRankSum=0.000;QD=22.54;ReadPosRankSum=-0.148;SOR=0.564	GT:AD:DP:GQ:PL	0/1:27,41:68:99:1561,0,944
chrVIII	424206	.	G	A	1018.77	PASS	AC=1;AF=0.500;AN=2;BaseQRankSum=-0.269;ClippingRankSum=0.000;DP=62;ExcessHet=3.0103;FS=0.962;MLEAC=1;MLEAF=0.500;MQ=41.77;MQRankSum=-1.034;QD=16.43;ReadPosRankSum=0.581;SOR=0.858	GT:AD:DP:GQ:PL	0/1:33,29:62:99:1047,0,1207
chrVIII	437075	.	C	T	1069.77	PASS	AC=1;AF=0.500;AN=2;BaseQRankSum=0.270;ClippingRankSum=0.000;DP=55;ExcessHet=3.0103;FS=0.000;MLEAC=1;MLEAF=0.500;MQ=42.00;MQRankSum=0.000;QD=19.45;ReadPosRankSum=-0.147;SOR=0.760	GT:AD:DP:GQ:PL	0/1:26,29:55:99:1098,0,956
chrVIII	440182	.	G	A	1065.77	PASS	AC=1;AF=0.500;AN=2;BaseQRankSum=-0.205;ClippingRankSum=0.000;DP=75;ExcessHet=3.0103;FS=7.819;MLEAC=1;MLEAF=0.500;MQ=41.95;MQRankSum=-0.231;QD=14.21;ReadPosRankSum=-0.739;SOR=0.849	GT:AD:DP:GQ:PL	0/1:44,31:75:99:1094,0,1653
chrVIII	466543	.	G	A	926.77	PASS	AC=1;AF=0.500;AN=2;BaseQRankSum=0.371;ClippingRankSum=0.000;DP=56;ExcessHet=3.0103;FS=3.751;MLEAC=1;MLEAF=0.500;MQ=41.71;MQRankSum=-0.102;QD=16.55;ReadPosRankSum=-0.153;SOR=1.259	GT:AD:DP:GQ:PL	0/1:30,26:56:99:955,0,1121
chrVIII	467299	.	C	T	1148.77	PASS	AC=1;AF=0.500;AN=2;BaseQRankSum=0.983;ClippingRankSum=0.000;DP=60;ExcessHet=3.0103;FS=0.960;MLEAC=1;MLEAF=0.500;MQ=42.00;MQRankSum=0.000;QD=19.15;ReadPosRankSum=-0.335;SOR=0.569	GT:AD:DP:GQ:PL	0/1:29,31:60:99:1177,0,1077
chrVIII	480980	.	C	T	1131.77	PASS	AC=1;AF=0.500;AN=2;BaseQRankSum=2.226;ClippingRankSum=0.000;DP=55;ExcessHet=3.0103;FS=1.024;MLEAC=1;MLEAF=0.500;MQ=42.00;MQRankSum=0.000;QD=20.58;ReadPosRankSum=0.377;SOR=0.886	GT:AD:DP:GQ:PL	0/1:25,30:55:99:1160,0,911
chrVIII	499104	.	G	A	1155.77	PASS	AC=1;AF=0.500;AN=2;BaseQRankSum=-0.059;ClippingRankSum=0.000;DP=55;ExcessHet=3.0103;FS=0.000;MLEAC=1;MLEAF=0.500;MQ=42.00;MQRankSum=0.000;QD=21.01;ReadPosRankSum=-1.199;SOR=0.573	GT:AD:DP:GQ:PL	0/1:24,31:55:99:1184,0,879
chrVIII	520146	.	C	T	652.77	PASS	AC=1;AF=0.500;AN=2;BaseQRankSum=-0.988;ClippingRankSum=0.000;DP=58;ExcessHet=3.0103;FS=1.050;MLEAC=1;MLEAF=0.500;MQ=42.00;MQRankSum=0.000;QD=11.25;ReadPosRankSum=0.371;SOR=0.512	GT:AD:DP:GQ:PL	0/1:38,20:58:99:681,0,1480
chrVIII	522138	.	G	A	922.77	PASS	AC=1;AF=0.500;AN=2;BaseQRankSum=-0.515;ClippingRankSum=0.000;DP=66;ExcessHet=3.0103;FS=4.994;MLEAC=1;MLEAF=0.500;MQ=41.97;MQRankSum=0.863;QD=13.98;ReadPosRankSum=0.212;SOR=0.963	GT:AD:DP:GQ:PL	0/1:39,27:66:99:951,0,1479
chrIX	28042	.	G	A	1241.77	PASS	AC=1;AF=0.500;AN=2;BaseQRankSum=0.956;ClippingRankSum=0.000;DP=61;ExcessHet=3.0103;FS=0.000;MLEAC=1;MLEAF=0.500;MQ=41.76;MQRankSum=1.119;QD=20.36;ReadPosRankSum=0.141;SOR=0.732	GT:AD:DP:GQ:PL	0/1:28,33:61:99:1270,0,1021
chrIX	72431	.	G	A	1350.77	PASS	AC=1;AF=0.500;AN=2;BaseQRankSum=-1.277;ClippingRankSum=0.000;DP=62;ExcessHet=3.0103;FS=5.204;MLEAC=1;MLEAF=0.500;MQ=42.00;MQRankSum=0.000;QD=21.79;ReadPosRankSum=-0.126;SOR=0.996	GT:AD:DP:GQ:PL	0/1:25,37:62:99:1379,0,919
chrIX	85303	.	C	T	1112.77	PASS	AC=1;AF=0.500;AN=2;BaseQRankSum=-0.298;ClippingRankSum=0.000;DP=72;ExcessHet=3.0103;FS=14.956;MLEAC=1;MLEAF=0.500;MQ=42.00;MQRankSum=0.000;QD=15.46;ReadPosRankSum=-1.688;SOR=0.829	GT:AD:DP:GQ:PL	0/1:40,32:72:99:1141,0,1500
chrIX	87823	.	G	A	1286.77	PASS	AC=1;AF=0.500;AN=2;BaseQRankSum=-0.302;ClippingRankSum=0.000;DP=68;ExcessHet=3.0103;FS=0.000;MLEAC=1;MLEAF=0.500;MQ=41.75;MQRankSum=-1.362;QD=18.92;ReadPosRankSum=-1.807;SOR=0.804	GT:AD:DP:GQ:PL	0/1:33,35:68:99:1315,0,1245
chrIX	100110	.	G	A	1826.77	PASS	AC=1;AF=0.500;AN=2;BaseQRankSum=-2.140;ClippingRankSum=0.000;DP=81;ExcessHet=3.0103;FS=18.868;MLEAC=1;MLEAF=0.500;MQ=41.83;MQRankSum=-0.762;QD=22.55;ReadPosRankSum=-1.593;SOR=0.717	GT:AD:DP:GQ:PL	0/1:31,50:81:99:1855,0,1092
chrIX	127144	.	G	A	1332.77	PASS	AC=1;AF=0.500;AN=2;BaseQRankSum=-1.564;ClippingRankSum=0.000;DP=66;ExcessHet=3.0103;FS=0.955;MLEAC=1;MLEAF=0.500;MQ=42.00;MQRankSum=0.000;QD=20.19;ReadPosRankSum=0.497;SOR=0.573	GT:AD:DP:GQ:PL	0/1:29,37:66:99:1361,0,1068
chrIX	129456	.	G	A	1382.77	PASS	AC=1;AF=0.500;AN=2;BaseQRankSum=0.275;ClippingRankSum=0.000;DP=57;ExcessHet=3.0103;FS=9.658;MLEAC=1;MLEAF=0.500;MQ=41.97;MQRankSum=-0.727;QD=24.26;ReadPosRankSum=0.806;SOR=1.017	GT:AD:DP:GQ:PL	0/1:21,36:57:99:1411,0,740
chrIX	129646	.	C	T	1464.77	PASS	AC=1;AF=0.500;AN=2;BaseQRankSum=1.621;ClippingRankSum=0.000;DP=77;ExcessHet=3.0103;FS=0.857;MLEAC=1;MLEAF=0.500;MQ=42.00;MQRankSum=0.000;QD=19.02;ReadPosRankSum=-0.325;SOR=0.748	GT:AD:DP:GQ:PL	0/1:37,40:77:99:1493,0,1297
chrIX	132130	.	G	A	1654.77	PASS	AC=1;AF=0.500;AN=2;BaseQRankSum=0.208;ClippingRankSum=0.000;DP=73;ExcessHet=3.0103;FS=2.128;MLEAC=1;MLEAF=0.500;MQ=42.00;MQRankSum=0.000;QD=22.67;ReadPosRankSum=0.057;SOR=1.106	GT:AD:DP:GQ:PL	0/1:28,45:73:99:1683,0,920
chrIX	132224	.	C	T	1583.77	PASS	AC=1;AF=0.500;AN=2;BaseQRankSum=2.016;ClippingRankSum=0.000;DP=73;ExcessHet=3.0103;FS=1.968;MLEAC=1;MLEAF=0.500;MQ=41.97;MQRankSum=1.192;QD=21.70;ReadPosRankSum=-0.513;SOR=0.434	GT:AD:DP:GQ:PL	0/1:31,42:73:99:1612,0,1092
chrIX	165543	.	G	A	1301.77	PASS	AC=1;AF=0.500;AN=2;BaseQRankSum=-0.784;ClippingRankSum=0.000;DP=66;ExcessHet=3.0103;FS=2.064;MLEAC=1;MLEAF=0.500;MQ=41.97;MQRankSum=-0.911;QD=19.72;ReadPosRankSum=-0.642;SOR=0.959	GT:AD:DP:GQ:PL	0/1:31,35:66:99:1330,0,1153
chrIX	171788	.	G	A	1195.77	PASS	AC=1;AF=0.500;AN=2;BaseQRankSum=-1.821;ClippingRankSum=0.000;DP=72;ExcessHet=3.0103;FS=6.336;MLEAC=1;MLEAF=0.500;MQ=42.00;MQRankSum=0.000;QD=16.61;ReadPosRankSum=-2.132;SOR=0.255	GT:AD:DP:GQ:PL	0/1:38,34:72:99:1224,0,1435
chrIX	176242	.	C	T	1535.77	PASS	AC=1;AF=0.500;AN=2;BaseQRankSum=0.956;ClippingRankSum=0.000;DP=73;ExcessHet=3.0103;FS=7.856;MLEAC=1;MLEAF=0.500;MQ=42.00;MQRankSum=0.000;QD=21.04;ReadPosRankSum=0.953;SOR=0.333	GT:AD:DP:GQ:PL	0/1:32,41:73:99:1564,0,1167
chrIX	176799	.	G	A	1189.77	PASS	AC=1;AF=0.500;AN=2;BaseQRankSum=0.387;ClippingRankSum=0.000;DP=64;ExcessHet=3.0103;FS=3.438;MLEAC=1;MLEAF=0.500;MQ=41.55;MQRankSum=0.045;QD=18.59;ReadPosRankSum=0.127;SOR=0.905	GT:AD:DP:GQ:PL	0/1:31,33:64:99:1218,0,1112
chrIX	183450	.	G	A	743.77	PASS	AC=1;AF=0.500;AN=2;BaseQRankSum=0.937;ClippingRankSum=0.000;DP=51;ExcessHet=3.0103;FS=1.070;MLEAC=1;MLEAF=0.500;MQ=41.48;MQRankSum=-0.347;QD=14.58;ReadPosRankSum=-0.789;SOR=0.518	GT:AD:DP:GQ:PL	0/1:29,22:51:99:772,0,1072
chrIX	210711	.	C	T	695.77	PASS	AC=1;AF=0.500;AN=2;BaseQRankSum=-0.303;ClippingRankSum=0.000;DP=50;ExcessHet=3.0103;FS=1.107;MLEAC=1;MLEAF=0.500;MQ=41.85;MQRankSum=1.245;QD=13.92;ReadPosRankSum=-0.236;SOR=0.625	GT:AD:DP:GQ:PL	0/1:29,21:50:99:724,0,1037
chrIX	222551	.	G	A	908.77	PASS	AC=1;AF=0.500;AN=2;BaseQRankSum=1.506;ClippingRankSum=0.000;DP=67;ExcessHet=3.0103;FS=3.306;MLEAC=1;MLEAF=0.500;MQ=41.56;MQRankSum=-1.713;QD=13.56;ReadPosRankSum=-0.034;SOR=0.537	GT:AD:DP:GQ:PL	0/1:40,27:67:99:937,0,1512
chrIX	246920	.	G	A	1357.77	PASS	AC=1;AF=0.500;AN=2;BaseQRankSum=-0.050;ClippingRankSum=0.000;DP=70;ExcessHet=3.0103;FS=10.580;MLEAC=1;MLEAF=0.500;MQ=42.00;MQRankSum=0.000;QD=19.97;ReadPosRankSum=-0.167;SOR=1.093	GT:AD:DP:GQ:PL	0/1:31,37:68:99:1386,0,1116
chrIX	247285	.	G	A	1133.77	PASS	AC=1;AF=0.500;AN=2;BaseQRankSum=-0.377;ClippingRankSum=0.000;DP=72;ExcessHet=3.0103;FS=6.105;MLEAC=1;MLEAF=0.500;MQ=42.00;MQRankSum=0.000;QD=15.75;ReadPosRankSum=-1.407;SOR=1.097	GT:AD:DP:GQ:PL	0/1:39,33:72:99:1162,0,1469
chrIX	248899	.	C	T	1262.77	PASS	AC=1;AF=0.500;AN=2;BaseQRankSum=0.965;ClippingRankSum=0.000;DP=81;ExcessHet=3.0103;FS=7.769;MLEAC=1;MLEAF=0.500;MQ=40.43;MQRankSum=0.038;QD=15.59;ReadPosRankSum=1.715;SOR=0.232	GT:AD:DP:GQ:PL	0/1:44,37:81:99:1291,0,1534
chrIX	250879	.	G	A	655.77	PASS	AC=1;AF=0.500;AN=2;BaseQRankSum=1.165;ClippingRankSum=0.000;DP=47;ExcessHet=3.0103;FS=4.283;MLEAC=1;MLEAF=0.500;MQ=42.00;MQRankSum=0.000;QD=13.95;ReadPosRankSum=-0.120;SOR=1.226	GT:AD:DP:GQ:PL	0/1:28,19:47:99:684,0,1033
chrIX	256412	.	G	A	794.77	PASS	AC=1;AF=0.500;AN=2;BaseQRankSum=-0.520;ClippingRankSum=0.000;DP=60;ExcessHet=3.0103;FS=9.576;MLEAC=1;MLEAF=0.500;MQ=40.88;MQRankSum=-0.458;QD=13.25;ReadPosRankSum=-0.388;SOR=1.981	GT:AD:DP:GQ:PL	0/1:34,26:60:99:823,0,1269
chrIX	258226	.	G	A	841.77	PASS	AC=1;AF=0.500;AN=2;BaseQRankSum=-2.422;ClippingRankSum=0.000;DP=58;ExcessHet=3.0103;FS=9.540;MLEAC=1;MLEAF=0.500;MQ=42.00;MQRankSum=0.000;QD=14.51;ReadPosRankSum=-0.806;SOR=0.607	GT:AD:DP:GQ:PL	0/1:33,25:58:99:870,0,1269
chrIX	291393	.	G	A	1079.77	PASS	AC=1;AF=0.500;AN=2;BaseQRankSum=1.540;ClippingRankSum=0.000;DP=53;ExcessHet=3.0103;FS=1.079;MLEAC=1;MLEAF=0.500;MQ=42.00;MQRankSum=0.000;QD=20.37;ReadPosRankSum=0.009;SOR=0.455	GT:AD:DP:GQ:PL	0/1:24,29:53:99:1108,0,868
chrIX	291555	.	G	A	1268.77	PASS	AC=1;AF=0.500;AN=2;BaseQRankSum=-0.270;ClippingRankSum=0.000;DP=59;ExcessHet=3.0103;FS=2.209;MLEAC=1;MLEAF=0.500;MQ=42.00;MQRankSum=0.000;QD=21.50;ReadPosRankSum=-0.285;SOR=0.407	GT:AD:DP:GQ:PL	0/1:28,31:59:99:1297,0,2204
chrIX	291558	.	G	A	1268.77	PASS	AC=1;AF=0.500;AN=2;BaseQRankSum=0.925;ClippingRankSum=0.000;DP=60;ExcessHet=3.0103;FS=5.062;MLEAC=1;MLEAF=0.500;MQ=42.00;MQRankSum=0.000;QD=21.15;ReadPosRankSum=-0.381;SOR=0.537	GT:AD:DP:GQ:PL	0/1:28,32:60:99:1297,0,2204
chrIX	300030	.	G	A	1380.77	PASS	AC=1;AF=0.500;AN=2;BaseQRankSum=0.535;ClippingRankSum=0.000;DP=69;ExcessHet=3.0103;FS=12.523;MLEAC=1;MLEAF=0.500;MQ=41.97;MQRankSum=-0.874;QD=20.01;ReadPosRankSum=-0.454;SOR=1.384	GT:AD:DP:GQ:PL	0/1:31,38:69:99:1409,0,1134
chrIX	301347	.	G	A	1185.77	PASS	AC=1;AF=0.500;AN=2;BaseQRankSum=-0.317;ClippingRankSum=0.000;DP=63;ExcessHet=3.0103;FS=2.102;MLEAC=1;MLEAF=0.500;MQ=42.00;MQRankSum=0.000;QD=18.82;ReadPosRankSum=-1.172;SOR=1.012	GT:AD:DP:GQ:PL	0/1:30,33:63:99:1214,0,1078
chrIX	312003	.	G	A	878.77	PASS	AC=1;AF=0.500;AN=2;BaseQRankSum=-0.521;ClippingRankSum=0.000;DP=60;ExcessHet=3.0103;FS=5.263;MLEAC=1;MLEAF=0.500;MQ=42.00;MQRankSum=0.000;QD=14.65;ReadPosRankSum=0.458;SOR=0.425	GT:AD:DP:GQ:PL	0/1:35,25:60:99:907,0,1358
chrIX	312071	.	G	A	1184.77	PASS	AC=1;AF=0.500;AN=2;BaseQRankSum=1.284;ClippingRankSum=0.000;DP=54;ExcessHet=3.0103;FS=12.889;MLEAC=1;MLEAF=0.500;MQ=42.00;MQRankSum=0.000;QD=22.35;ReadPosRankSum=-1.106;SOR=1.063	GT:AD:DP:GQ:PL	0/1:21,32:53:99:1213,0,726
chrIX	319785	.	G	A	773.77	PASS	AC=1;AF=0.500;AN=2;BaseQRankSum=-0.303;ClippingRankSum=0.000;DP=56;ExcessHet=3.0103;FS=3.930;MLEAC=1;MLEAF=0.500;MQ=41.75;MQRankSum=0.871;QD=13.82;ReadPosRankSum=-0.171;SOR=0.277	GT:AD:DP:GQ:PL	0/1:33,23:56:99:802,0,1255
chrIX	398774	.	C	T	1284.77	PASS	AC=1;AF=0.500;AN=2;BaseQRankSum=0.533;ClippingRankSum=0.000;DP=70;ExcessHet=3.0103;FS=0.000;MLEAC=1;MLEAF=0.500;MQ=41.79;MQRankSum=1.029;QD=18.35;ReadPosRankSum=0.228;SOR=0.693	GT:AD:DP:GQ:PL	0/1:35,35:70:99:1313,0,1234
chrIX	403343	.	G	A	862.77	PASS	AC=1;AF=0.500;AN=2;BaseQRankSum=-1.774;ClippingRankSum=0.000;DP=58;ExcessHet=3.0103;FS=14.253;MLEAC=1;MLEAF=0.500;MQ=41.97;MQRankSum=0.905;QD=14.88;ReadPosRankSum=-1.077;SOR=1.492	GT:AD:DP:GQ:PL	0/1:33,25:58:99:891,0,1241
chrIX	419965	.	G	A	1062.77	PASS	AC=1;AF=0.500;AN=2;BaseQRankSum=0.517;ClippingRankSum=0.000;DP=57;ExcessHet=3.0103;FS=1.012;MLEAC=1;MLEAF=0.500;MQ=41.97;MQRankSum=1.053;QD=18.65;ReadPosRankSum=-0.507;SOR=0.510	GT:AD:DP:GQ:PL	0/1:28,29:57:99:1091,0,1011
chrIX	425742	.	G	A	997.77	PASS	AC=1;AF=0.500;AN=2;BaseQRankSum=1.355;ClippingRankSum=0.000;DP=60;ExcessHet=3.0103;FS=4.016;MLEAC=1;MLEAF=0.500;MQ=41.75;MQRankSum=-1.072;QD=16.63;ReadPosRankSum=-1.108;SOR=0.278	GT:AD:DP:GQ:PL	0/1:33,27:60:99:1026,0,2566
chrIX	425743	.	G	A	997.77	PASS	AC=1;AF=0.500;AN=2;BaseQRankSum=2.130;ClippingRankSum=0.000;DP=58;ExcessHet=3.0103;FS=2.494;MLEAC=1;MLEAF=0.500;MQ=41.75;MQRankSum=-1.114;QD=17.20;ReadPosRankSum=-0.703;SOR=0.392	GT:AD:DP:GQ:PL	0/1:33,25:58:99:1026,0,2566
chrX	29662	.	C	T	1482.77	PASS	AC=1;AF=0.500;AN=2;BaseQRankSum=-0.384;ClippingRankSum=0.000;DP=70;ExcessHet=3.0103;FS=2.007;MLEAC=1;MLEAF=0.500;MQ=41.39;MQRankSum=0.863;QD=21.18;ReadPosRankSum=-0.679;SOR=1.022	GT:AD:DP:GQ:PL	0/1:30,40:70:99:1511,0,1048
chrX	36008	.	G	A	678.77	PASS	AC=1;AF=0.500;AN=2;BaseQRankSum=-0.490;ClippingRankSum=0.000;DP=49;ExcessHet=3.0103;FS=2.463;MLEAC=1;MLEAF=0.500;MQ=42.00;MQRankSum=0.000;QD=13.85;ReadPosRankSum=-2.319;SOR=0.751	GT:AD:DP:GQ:PL	0/1:29,20:49:99:707,0,1124
chrX	50169	.	G	A	1113.77	PASS	AC=1;AF=0.500;AN=2;BaseQRankSum=0.907;ClippingRankSum=0.000;DP=68;ExcessHet=3.0103;FS=0.000;MLEAC=1;MLEAF=0.500;MQ=41.79;MQRankSum=-1.031;QD=16.38;ReadPosRankSum=0.343;SOR=0.593	GT:AD:DP:GQ:PL	0/1:36,32:68:99:1142,0,1318
chrX	54228	.	G	A	1006.77	PASS	AC=1;AF=0.500;AN=2;BaseQRankSum=0.425;ClippingRankSum=0.000;DP=57;ExcessHet=3.0103;FS=3.724;MLEAC=1;MLEAF=0.500;MQ=42.00;MQRankSum=0.000;QD=17.66;ReadPosRankSum=-0.765;SOR=1.287	GT:AD:DP:GQ:PL	0/1:29,28:57:99:1035,0,1029
chrX	73822	.	C	T	1051.77	PASS	AC=1;AF=0.500;AN=2;BaseQRankSum=-1.373;ClippingRankSum=0.000;DP=57;ExcessHet=3.0103;FS=1.007;MLEAC=1;MLEAF=0.500;MQ=42.00;MQRankSum=0.000;QD=18.45;ReadPosRankSum=-1.637;SOR=0.518	GT:AD:DP:GQ:PL	0/1:29,28:57:99:1080,0,2328
chrX	73823	.	C	T	1051.77	PASS	AC=1;AF=0.500;AN=2;BaseQRankSum=-1.261;ClippingRankSum=0.000;DP=57;ExcessHet=3.0103;FS=1.006;MLEAC=1;MLEAF=0.500;MQ=42.00;MQRankSum=0.000;QD=18.45;ReadPosRankSum=-1.055;SOR=0.527	GT:AD:DP:GQ:PL	0/1:30,27:57:99:1080,0,2328
chrX	76218	.	G	A	1087.77	PASS	AC=1;AF=0.500;AN=2;BaseQRankSum=-1.136;ClippingRankSum=0.000;DP=60;ExcessHet=3.0103;FS=0.000;MLEAC=1;MLEAF=0.500;MQ=42.00;MQRankSum=0.000;QD=18.13;ReadPosRankSum=-0.744;SOR=0.833	GT:AD:DP:GQ:PL	0/1:30,30:60:99:1116,0,1110
chrX	82612	.	G	A	803.77	PASS	AC=1;AF=0.500;AN=2;BaseQRankSum=-0.266;ClippingRankSum=0.000;DP=54;ExcessHet=3.0103;FS=7.565;MLEAC=1;MLEAF=0.500;MQ=42.00;MQRankSum=0.000;QD=14.88;ReadPosRankSum=0.839;SOR=1.349	GT:AD:DP:GQ:PL	0/1:31,23:54:99:832,0,1199
chrX	120378	.	C	T	1490.77	PASS	AC=1;AF=0.500;AN=2;BaseQRankSum=0.337;ClippingRankSum=0.000;DP=87;ExcessHet=3.0103;FS=2.888;MLEAC=1;MLEAF=0.500;MQ=42.00;MQRankSum=0.000;QD=17.14;ReadPosRankSum=-1.069;SOR=0.396	GT:AD:DP:GQ:PL	0/1:47,40:87:99:1519,0,3714
chrX	120389	.	C	T	1418.77	PASS	AC=1;AF=0.500;AN=2;BaseQRankSum=0.270;ClippingRankSum=0.000;DP=84;ExcessHet=3.0103;FS=1.799;MLEAC=1;MLEAF=0.500;MQ=42.00;MQRankSum=0.000;QD=16.89;ReadPosRankSum=-0.695;SOR=0.484	GT:AD:DP:GQ:PL	0/1:47,37:84:99:1447,0,3680
chrX	120568	.	C	T	1130.77	PASS	AC=1;AF=0.500;AN=2;BaseQRankSum=-2.407;ClippingRankSum=0.000;DP=66;ExcessHet=3.0103;FS=6.522;MLEAC=1;MLEAF=0.500;MQ=41.18;MQRankSum=2.701;QD=17.13;ReadPosRankSum=-1.731;SOR=1.473	GT:AD:DP:GQ:PL	0/1:34,32:66:99:1159,0,1253
chrX	123947	.	C	T	865.77	PASS	AC=1;AF=0.500;AN=2;BaseQRankSum=-0.550;ClippingRankSum=0.000;DP=65;ExcessHet=3.0103;FS=5.136;MLEAC=1;MLEAF=0.500;MQ=42.00;MQRankSum=0.000;QD=13.32;ReadPosRankSum=-0.284;SOR=0.706	GT:AD:DP:GQ:PL	0/1:40,25:65:99:894,0,1551
chrX	136579	.	G	A	743.77	PASS	AC=1;AF=0.500;AN=2;BaseQRankSum=-1.223;ClippingRankSum=0.000;DP=48;ExcessHet=3.0103;FS=2.497;MLEAC=1;MLEAF=0.500;MQ=42.00;MQRankSum=0.000;QD=15.50;ReadPosRankSum=0.690;SOR=0.673	GT:AD:DP:GQ:PL	0/1:26,22:48:99:772,0,977
chrX	152219	.	G	A	765.77	PASS	AC=1;AF=0.500;AN=2;BaseQRankSum=-0.029;ClippingRankSum=0.000;DP=55;ExcessHet=3.0103;FS=7.502;MLEAC=1;MLEAF=0.500;MQ=42.00;MQRankSum=0.000;QD=13.92;ReadPosRankSum=0.570;SOR=0.877	GT:AD:DP:GQ:PL	0/1:33,22:55:99:794,0,1247
chrX	154606	.	G	A	364.77	PASS	AC=1;AF=0.500;AN=2;BaseQRankSum=1.242;ClippingRankSum=0.000;DP=35;ExcessHet=3.0103;FS=0.000;MLEAC=1;MLEAF=0.500;MQ=40.78;MQRankSum=0.346;QD=10.42;ReadPosRankSum=-0.702;SOR=0.836	GT:AD:DP:GQ:PL	0/1:23,12:35:99:393,0,837
chrX	159825	.	G	A	1154.77	PASS	AC=1;AF=0.500;AN=2;BaseQRankSum=-0.258;ClippingRankSum=0.000;DP=68;ExcessHet=3.0103;FS=6.975;MLEAC=1;MLEAF=0.500;MQ=42.00;MQRankSum=0.000;QD=16.98;ReadPosRankSum=-0.847;SOR=1.626	GT:AD:DP:GQ:PL	0/1:36,32:68:99:1183,0,1389
chrX	159829	.	G	A	1364.77	PASS	AC=1;AF=0.500;AN=2;BaseQRankSum=-0.146;ClippingRankSum=0.000;DP=71;ExcessHet=3.0103;FS=3.338;MLEAC=1;MLEAF=0.500;MQ=42.00;MQRankSum=0.000;QD=19.22;ReadPosRankSum=-0.107;SOR=0.387	GT:AD:DP:GQ:PL	0/1:33,38:71:99:1393,0,1334
chrX	161039	.	G	A	997.77	PASS	AC=1;AF=0.500;AN=2;BaseQRankSum=-1.101;ClippingRankSum=0.000;DP=63;ExcessHet=3.0103;FS=0.962;MLEAC=1;MLEAF=0.500;MQ=42.00;MQRankSum=0.000;QD=15.84;ReadPosRankSum=-0.658;SOR=0.790	GT:AD:DP:GQ:PL	0/1:35,28:63:99:1026,0,1328
chrX	161473	.	G	A	1291.77	PASS	AC=1;AF=0.500;AN=2;BaseQRankSum=-1.994;ClippingRankSum=0.000;DP=69;ExcessHet=3.0103;FS=4.689;MLEAC=1;MLEAF=0.500;MQ=41.97;MQRankSum=1.104;QD=18.72;ReadPosRankSum=-1.841;SOR=1.270	GT:AD:DP:GQ:PL	0/1:32,37:69:99:1320,0,1199
chrX	169698	.	G	A	1476.77	PASS	AC=1;AF=0.500;AN=2;BaseQRankSum=1.155;ClippingRankSum=0.000;DP=65;ExcessHet=3.0103;FS=5.043;MLEAC=1;MLEAF=0.500;MQ=42.00;MQRankSum=0.000;QD=22.72;ReadPosRankSum=1.016;SOR=1.333	GT:AD:DP:GQ:PL	0/1:26,39:65:99:1505,0,895
chrX	172665	.	G	A	760.77	PASS	AC=1;AF=0.500;AN=2;BaseQRankSum=-0.349;ClippingRankSum=0.000;DP=54;ExcessHet=3.0103;FS=0.000;MLEAC=1;MLEAF=0.500;MQ=42.00;MQRankSum=0.000;QD=14.09;ReadPosRankSum=0.103;SOR=0.693	GT:AD:DP:GQ:PL	0/1:32,22:54:99:789,0,1227
chrX	173021	.	G	A	1225.77	PASS	AC=1;AF=0.500;AN=2;BaseQRankSum=-0.202;ClippingRankSum=0.000;DP=62;ExcessHet=3.0103;FS=3.524;MLEAC=1;MLEAF=0.500;MQ=41.77;MQRankSum=1.119;QD=20.09;ReadPosRankSum=1.158;SOR=0.691	GT:AD:DP:GQ:PL	0/1:28,33:61:99:1254,0,1018
chrX	173070	.	G	A	1115.77	PASS	AC=1;AF=0.500;AN=2;BaseQRankSum=1.407;ClippingRankSum=0.000;DP=59;ExcessHet=3.0103;FS=2.188;MLEAC=1;MLEAF=0.500;MQ=42.00;MQRankSum=0.000;QD=18.91;ReadPosRankSum=-0.790;SOR=0.539	GT:AD:DP:GQ:PL	0/1:28,31:59:99:1144,0,1072
chrX	173071	.	G	A	1031.77	PASS	AC=1;AF=0.500;AN=2;BaseQRankSum=-1.125;ClippingRankSum=0.000;DP=59;ExcessHet=3.0103;FS=2.188;MLEAC=1;MLEAF=0.500;MQ=42.00;MQRankSum=0.000;QD=17.49;ReadPosRankSum=0.904;SOR=0.954	GT:AD:DP:GQ:PL	0/1:31,28:59:99:1060,0,1250
chrX	173080	.	G	A	1209.77	PASS	AC=1;AF=0.500;AN=2;BaseQRankSum=1.123;ClippingRankSum=0.000;DP=63;ExcessHet=3.0103;FS=2.105;MLEAC=1;MLEAF=0.500;MQ=42.00;MQRankSum=0.000;QD=19.20;ReadPosRankSum=0.062;SOR=1.032	GT:AD:DP:GQ:PL	0/1:31,32:63:99:1238,0,1202
chrX	173739	.	G	A	1419.77	PASS	AC=1;AF=0.500;AN=2;BaseQRankSum=-2.874;ClippingRankSum=0.000;DP=77;ExcessHet=3.0103;FS=1.891;MLEAC=1;MLEAF=0.500;MQ=42.00;MQRankSum=0.000;QD=18.44;ReadPosRankSum=-0.290;SOR=0.969	GT:AD:DP:GQ:PL	0/1:38,39:77:99:1448,0,1341
chrX	176086	.	G	A	1171.77	PASS	AC=1;AF=0.500;AN=2;BaseQRankSum=-0.241;ClippingRankSum=0.000;DP=64;ExcessHet=3.0103;FS=8.922;MLEAC=1;MLEAF=0.500;MQ=41.78;MQRankSum=1.031;QD=18.31;ReadPosRankSum=-1.005;SOR=1.641	GT:AD:DP:GQ:PL	0/1:32,32:64:99:1200,0,1195
chrX	187471	.	G	A	868.77	PASS	AC=1;AF=0.500;AN=2;BaseQRankSum=0.122;ClippingRankSum=0.000;DP=58;ExcessHet=3.0103;FS=2.178;MLEAC=1;MLEAF=0.500;MQ=42.00;MQRankSum=0.000;QD=14.98;ReadPosRankSum=0.762;SOR=0.898	GT:AD:DP:GQ:PL	0/1:33,25:58:99:897,0,1268
chrX	191437	.	G	A	1221.77	PASS	AC=1;AF=0.500;AN=2;BaseQRankSum=-1.548;ClippingRankSum=0.000;DP=70;ExcessHet=3.0103;FS=0.909;MLEAC=1;MLEAF=0.500;MQ=42.00;MQRankSum=0.000;QD=17.45;ReadPosRankSum=0.624;SOR=0.608	GT:AD:DP:GQ:PL	0/1:35,35:70:99:1250,0,1316
chrX	191790	.	G	A	776.77	PASS	AC=1;AF=0.500;AN=2;BaseQRankSum=0.488;ClippingRankSum=0.000;DP=50;ExcessHet=3.0103;FS=0.000;MLEAC=1;MLEAF=0.500;MQ=42.00;MQRankSum=0.000;QD=15.54;ReadPosRankSum=0.806;SOR=0.551	GT:AD:DP:GQ:PL	0/1:28,22:50:99:805,0,993
chrX	193382	.	G	A	1240.77	PASS	AC=1;AF=0.500;AN=2;BaseQRankSum=-0.405;ClippingRankSum=0.000;DP=67;ExcessHet=3.0103;FS=0.000;MLEAC=1;MLEAF=0.500;MQ=42.00;MQRankSum=0.000;QD=18.52;ReadPosRankSum=-0.746;SOR=0.749	GT:AD:DP:GQ:PL	0/1:33,34:67:99:1269,0,1196
chrX	204926	.	C	T	1266.77	PASS	AC=1;AF=0.500;AN=2;BaseQRankSum=1.422;ClippingRankSum=0.000;DP=68;ExcessHet=3.0103;FS=10.455;MLEAC=1;MLEAF=0.500;MQ=41.78;MQRankSum=-0.942;QD=18.63;ReadPosRankSum=-2.221;SOR=0.281	GT:AD:DP:GQ:PL	0/1:33,35:68:99:1295,0,1219
chrX	227253	.	C	T	1295.77	PASS	AC=1;AF=0.500;AN=2;BaseQRankSum=-0.840;ClippingRankSum=0.000;DP=64;ExcessHet=3.0103;FS=0.000;MLEAC=1;MLEAF=0.500;MQ=42.00;MQRankSum=0.000;QD=20.25;ReadPosRankSum=-0.248;SOR=0.796	GT:AD:DP:GQ:PL	0/1:29,35:64:99:1324,0,1071
chrX	228448	.	G	A	1449.77	PASS	AC=1;AF=0.500;AN=2;BaseQRankSum=0.210;ClippingRankSum=0.000;DP=74;ExcessHet=3.0103;FS=0.883;MLEAC=1;MLEAF=0.500;MQ=42.00;MQRankSum=0.000;QD=19.59;ReadPosRankSum=0.132;SOR=0.565	GT:AD:DP:GQ:PL	0/1:35,39:74:99:1478,0,1272
chrX	246738	.	C	T	1281.77	PASS	AC=1;AF=0.500;AN=2;BaseQRankSum=0.557;ClippingRankSum=0.000;DP=63;ExcessHet=3.0103;FS=0.961;MLEAC=1;MLEAF=0.500;MQ=42.00;MQRankSum=0.000;QD=20.35;ReadPosRankSum=1.432;SOR=0.518	GT:AD:DP:GQ:PL	0/1:29,34:63:99:1310,0,1080
chrX	254696	.	C	T	1050.77	PASS	AC=1;AF=0.500;AN=2;BaseQRankSum=3.046;ClippingRankSum=0.000;DP=70;ExcessHet=3.0103;FS=0.000;MLEAC=1;MLEAF=0.500;MQ=41.59;MQRankSum=1.254;QD=15.01;ReadPosRankSum=-0.604;SOR=0.629	GT:AD:DP:GQ:PL	0/1:40,30:70:99:1079,0,1434
chrX	255596	.	G	A	1163.77	PASS	AC=1;AF=0.500;AN=2;BaseQRankSum=-0.899;ClippingRankSum=0.000;DP=63;ExcessHet=3.0103;FS=0.954;MLEAC=1;MLEAF=0.500;MQ=42.00;MQRankSum=0.000;QD=18.47;ReadPosRankSum=0.837;SOR=0.880	GT:AD:DP:GQ:PL	0/1:30,33:63:99:1192,0,1069
chrX	260507	.	G	A	1656.77	PASS	AC=1;AF=0.500;AN=2;BaseQRankSum=-0.034;ClippingRankSum=0.000;DP=71;ExcessHet=3.0103;FS=3.421;MLEAC=1;MLEAF=0.500;MQ=41.76;MQRankSum=-1.062;QD=23.33;ReadPosRankSum=-1.120;SOR=0.335	GT:AD:DP:GQ:PL	0/1:26,45:71:99:1685,0,919
chrX	281842	.	G	A	1441.77	PASS	AC=1;AF=0.500;AN=2;BaseQRankSum=0.978;ClippingRankSum=0.000;DP=65;ExcessHet=3.0103;FS=2.118;MLEAC=1;MLEAF=0.500;MQ=41.77;MQRankSum=1.218;QD=22.18;ReadPosRankSum=0.859;SOR=0.443	GT:AD:DP:GQ:PL	0/1:27,38:65:99:1470,0,959
chrX	298150	.	G	A	1027.77	PASS	AC=1;AF=0.500;AN=2;BaseQRankSum=-1.140;ClippingRankSum=0.000;DP=53;ExcessHet=3.0103;FS=0.000;MLEAC=1;MLEAF=0.500;MQ=42.00;MQRankSum=0.000;QD=19.39;ReadPosRankSum=-0.887;SOR=0.739	GT:AD:DP:GQ:PL	0/1:25,28:53:99:1056,0,929
chrX	300260	.	G	A	1180.77	PASS	AC=1;AF=0.500;AN=2;BaseQRankSum=0.210;ClippingRankSum=0.000;DP=77;ExcessHet=3.0103;FS=9.526;MLEAC=1;MLEAF=0.500;MQ=41.82;MQRankSum=-1.098;QD=15.33;ReadPosRankSum=-0.339;SOR=0.877	GT:AD:DP:GQ:PL	0/1:43,34:77:99:1209,0,1637
chrX	335331	.	G	A	1270.77	PASS	AC=1;AF=0.500;AN=2;BaseQRankSum=-0.585;ClippingRankSum=0.000;DP=68;ExcessHet=3.0103;FS=6.515;MLEAC=1;MLEAF=0.500;MQ=42.00;MQRankSum=0.000;QD=18.69;ReadPosRankSum=0.500;SOR=1.226	GT:AD:DP:GQ:PL	0/1:33,35:68:99:1299,0,1167
chrX	340554	.	G	A	823.77	PASS	AC=1;AF=0.500;AN=2;BaseQRankSum=2.288;ClippingRankSum=0.000;DP=51;ExcessHet=3.0103;FS=3.896;MLEAC=1;MLEAF=0.500;MQ=42.00;MQRankSum=0.000;QD=16.15;ReadPosRankSum=-1.358;SOR=0.332	GT:AD:DP:GQ:PL	0/1:28,23:51:99:852,0,987
chrX	347300	.	G	A	1084.77	PASS	AC=1;AF=0.500;AN=2;BaseQRankSum=0.939;ClippingRankSum=0.000;DP=66;ExcessHet=3.0103;FS=1.031;MLEAC=1;MLEAF=0.500;MQ=42.00;MQRankSum=0.000;QD=16.44;ReadPosRankSum=-0.046;SOR=0.473	GT:AD:DP:GQ:PL	0/1:36,30:66:99:1113,0,1369
chrX	378763	.	C	T	1029.77	PASS	AC=1;AF=0.500;AN=2;BaseQRankSum=0.010;ClippingRankSum=0.000;DP=56;ExcessHet=3.0103;FS=0.000;MLEAC=1;MLEAF=0.500;MQ=42.00;MQRankSum=0.000;QD=18.39;ReadPosRankSum=-0.806;SOR=0.567	GT:AD:DP:GQ:PL	0/1:28,28:56:99:1058,0,1055
chrX	402143	.	G	A	1082.77	PASS	AC=1;AF=0.500;AN=2;BaseQRankSum=1.255;ClippingRankSum=0.000;DP=65;ExcessHet=3.0103;FS=0.947;MLEAC=1;MLEAF=0.500;MQ=41.78;MQRankSum=0.957;QD=16.66;ReadPosRankSum=-0.614;SOR=0.829	GT:AD:DP:GQ:PL	0/1:35,30:65:99:1111,0,1271
chrX	402477	.	G	A	1013.77	PASS	AC=1;AF=0.500;AN=2;BaseQRankSum=-2.669;ClippingRankSum=0.000;DP=55;ExcessHet=3.0103;FS=10.037;MLEAC=1;MLEAF=0.500;MQ=41.48;MQRankSum=-1.326;QD=18.43;ReadPosRankSum=-1.006;SOR=1.975	GT:AD:DP:GQ:PL	0/1:26,29:55:99:1042,0,952
chrX	452619	.	C	T	868.77	PASS	AC=1;AF=0.500;AN=2;BaseQRankSum=0.462;ClippingRankSum=0.000;DP=49;ExcessHet=3.0103;FS=5.887;MLEAC=1;MLEAF=0.500;MQ=41.70;MQRankSum=1.021;QD=17.73;ReadPosRankSum=2.279;SOR=0.847	GT:AD:DP:GQ:PL	0/1:25,24:49:99:897,0,919
chrX	454695	.	G	A	957.77	PASS	AC=1;AF=0.500;AN=2;BaseQRankSum=1.968;ClippingRankSum=0.000;DP=48;ExcessHet=3.0103;FS=2.597;MLEAC=1;MLEAF=0.500;MQ=42.00;MQRankSum=0.000;QD=21.28;ReadPosRankSum=0.649;SOR=0.639	GT:AD:DP:GQ:PL	0/1:19,26:45:99:986,0,680
chrX	462304	.	G	A	967.77	PASS	AC=1;AF=0.500;AN=2;BaseQRankSum=-2.046;ClippingRankSum=0.000;DP=53;ExcessHet=3.0103;FS=1.047;MLEAC=1;MLEAF=0.500;MQ=42.00;MQRankSum=0.000;QD=18.26;ReadPosRankSum=0.875;SOR=0.641	GT:AD:DP:GQ:PL	0/1:26,27:53:99:996,0,952
chrX	498144	.	G	A	1200.77	PASS	AC=1;AF=0.500;AN=2;BaseQRankSum=0.941;ClippingRankSum=0.000;DP=65;ExcessHet=3.0103;FS=2.059;MLEAC=1;MLEAF=0.500;MQ=41.77;MQRankSum=1.078;QD=18.47;ReadPosRankSum=-0.466;SOR=1.007	GT:AD:DP:GQ:PL	0/1:31,34:65:99:1229,0,1117
chrX	502367	.	G	A	927.77	PASS	AC=1;AF=0.500;AN=2;BaseQRankSum=1.046;ClippingRankSum=0.000;DP=70;ExcessHet=3.0103;FS=8.545;MLEAC=1;MLEAF=0.500;MQ=42.00;MQRankSum=0.000;QD=13.25;ReadPosRankSum=-0.529;SOR=1.476	GT:AD:DP:GQ:PL	0/1:43,27:70:99:956,0,1639
chrX	517746	.	G	A	566.77	PASS	AC=1;AF=0.500;AN=2;BaseQRankSum=-0.939;ClippingRankSum=0.000;DP=46;ExcessHet=3.0103;FS=2.736;MLEAC=1;MLEAF=0.500;MQ=42.00;MQRankSum=0.000;QD=12.32;ReadPosRankSum=-0.184;SOR=1.238	GT:AD:DP:GQ:PL	0/1:29,17:46:99:595,0,1123
chrX	520643	.	G	A	1167.77	PASS	AC=1;AF=0.500;AN=2;BaseQRankSum=-0.254;ClippingRankSum=0.000;DP=52;ExcessHet=3.0103;FS=3.983;MLEAC=1;MLEAF=0.500;MQ=42.00;MQRankSum=0.000;QD=22.46;ReadPosRankSum=-1.044;SOR=1.165	GT:AD:DP:GQ:PL	0/1:21,31:52:99:1196,0,753
chrX	520805	.	G	A	1424.77	PASS	AC=1;AF=0.500;AN=2;BaseQRankSum=-0.622;ClippingRankSum=0.000;DP=71;ExcessHet=3.0103;FS=0.906;MLEAC=1;MLEAF=0.500;MQ=41.75;MQRankSum=0.746;QD=20.07;ReadPosRankSum=-0.361;SOR=0.523	GT:AD:DP:GQ:PL	0/1:32,39:71:99:1453,0,1173
chrX	521618	.	G	A	1343.77	PASS	AC=1;AF=0.500;AN=2;BaseQRankSum=1.126;ClippingRankSum=0.000;DP=75;ExcessHet=3.0103;FS=0.000;MLEAC=1;MLEAF=0.500;MQ=41.81;MQRankSum=-0.987;QD=17.92;ReadPosRankSum=-0.018;SOR=0.749	GT:AD:DP:GQ:PL	0/1:38,37:75:99:1372,0,1370
chrX	527678	.	G	A	1467.77	PASS	AC=1;AF=0.500;AN=2;BaseQRankSum=-0.058;ClippingRankSum=0.000;DP=64;ExcessHet=3.0103;FS=2.197;MLEAC=1;MLEAF=0.500;MQ=41.78;MQRankSum=-0.769;QD=22.93;ReadPosRankSum=0.179;SOR=1.073	GT:AD:DP:GQ:PL	0/1:25,39:64:99:1496,0,907
chrX	595298	.	G	A	1646.77	PASS	AC=1;AF=0.500;AN=2;BaseQRankSum=0.683;ClippingRankSum=0.000;DP=67;ExcessHet=3.0103;FS=0.969;MLEAC=1;MLEAF=0.500;MQ=42.00;MQRankSum=0.000;QD=24.58;ReadPosRankSum=1.213;SOR=0.532	GT:AD:DP:GQ:PL	0/1:24,43:67:99:1675,0,832
chrX	608247	.	C	T	1604.77	PASS	AC=1;AF=0.500;AN=2;BaseQRankSum=1.846;ClippingRankSum=0.000;DP=88;ExcessHet=3.0103;FS=8.691;MLEAC=1;MLEAF=0.500;MQ=41.67;MQRankSum=-1.406;QD=18.24;ReadPosRankSum=0.005;SOR=0.922	GT:AD:DP:GQ:PL	0/1:44,44:88:99:1633,0,1631
chrX	621048	.	C	T	1125.77	PASS	AC=1;AF=0.500;AN=2;BaseQRankSum=0.431;ClippingRankSum=0.000;DP=62;ExcessHet=3.0103;FS=5.223;MLEAC=1;MLEAF=0.500;MQ=42.00;MQRankSum=0.000;QD=18.16;ReadPosRankSum=-0.219;SOR=0.249	GT:AD:DP:GQ:PL	0/1:31,31:62:99:1154,0,1103
chrX	647765	.	C	T	1255.77	PASS	AC=1;AF=0.500;AN=2;BaseQRankSum=-0.265;ClippingRankSum=0.000;DP=63;ExcessHet=3.0103;FS=0.952;MLEAC=1;MLEAF=0.500;MQ=42.00;MQRankSum=0.000;QD=19.93;ReadPosRankSum=1.639;SOR=0.846	GT:AD:DP:GQ:PL	0/1:29,34:63:99:1284,0,1066
chrX	649633	.	G	A	1341.77	PASS	AC=1;AF=0.500;AN=2;BaseQRankSum=0.437;ClippingRankSum=0.000;DP=62;ExcessHet=3.0103;FS=3.561;MLEAC=1;MLEAF=0.500;MQ=41.76;MQRankSum=-0.817;QD=21.64;ReadPosRankSum=0.481;SOR=0.736	GT:AD:DP:GQ:PL	0/1:26,36:62:99:1370,0,905
chrX	666231	.	G	A	1940.77	PASS	AC=1;AF=0.500;AN=2;BaseQRankSum=0.916;ClippingRankSum=0.000;DP=74;ExcessHet=3.0103;FS=0.946;MLEAC=1;MLEAF=0.500;MQ=42.00;MQRankSum=0.000;QD=26.23;ReadPosRankSum=-0.080;SOR=0.642	GT:AD:DP:GQ:PL	0/1:24,50:74:99:1969,0,811
chrX	670925	.	G	A	1384.77	PASS	AC=1;AF=0.500;AN=2;BaseQRankSum=-1.006;ClippingRankSum=0.000;DP=68;ExcessHet=3.0103;FS=0.908;MLEAC=1;MLEAF=0.500;MQ=42.00;MQRankSum=0.000;QD=20.36;ReadPosRankSum=-0.048;SOR=0.571	GT:AD:DP:GQ:PL	0/1:31,37:68:99:1413,0,1126
chrX	703040	.	G	A	1242.77	PASS	AC=1;AF=0.500;AN=2;BaseQRankSum=1.141;ClippingRankSum=0.000;DP=75;ExcessHet=3.0103;FS=6.007;MLEAC=1;MLEAF=0.500;MQ=42.00;MQRankSum=0.000;QD=16.57;ReadPosRankSum=1.922;SOR=0.733	GT:AD:DP:GQ:PL	0/1:41,34:75:99:1271,0,1524
chrXI	12955	.	G	A	1377.77	PASS	AC=1;AF=0.500;AN=2;BaseQRankSum=0.415;ClippingRankSum=0.000;DP=73;ExcessHet=3.0103;FS=0.000;MLEAC=1;MLEAF=0.500;MQ=42.00;MQRankSum=0.000;QD=18.87;ReadPosRankSum=-1.588;SOR=0.638	GT:AD:DP:GQ:PL	0/1:36,37:73:99:1406,0,1357
chrXI	33806	.	G	A	1028.77	PASS	AC=1;AF=0.500;AN=2;BaseQRankSum=-2.022;ClippingRankSum=0.000;DP=60;ExcessHet=3.0103;FS=2.226;MLEAC=1;MLEAF=0.500;MQ=41.72;MQRankSum=0.000;QD=17.15;ReadPosRankSum=0.811;SOR=0.393	GT:AD:DP:GQ:PL	0/1:31,29:60:99:1057,0,1148
chrXI	34349	.	C	T	838.77	PASS	AC=1;AF=0.500;AN=2;BaseQRankSum=0.410;ClippingRankSum=0.000;DP=57;ExcessHet=3.0103;FS=0.000;MLEAC=1;MLEAF=0.500;MQ=42.00;MQRankSum=0.000;QD=14.72;ReadPosRankSum=-1.959;SOR=0.638	GT:AD:DP:GQ:PL	0/1:33,24:57:99:867,0,1264
chrXI	38700	.	C	T	1399.77	PASS	AC=1;AF=0.500;AN=2;BaseQRankSum=-0.720;ClippingRankSum=0.000;DP=72;ExcessHet=3.0103;FS=0.872;MLEAC=1;MLEAF=0.500;MQ=41.80;MQRankSum=1.085;QD=19.44;ReadPosRankSum=-0.713;SOR=0.588	GT:AD:DP:GQ:PL	0/1:34,38:72:99:1428,0,1210
chrXI	50651	.	C	T	854.77	PASS	AC=1;AF=0.500;AN=2;BaseQRankSum=-1.166;ClippingRankSum=0.000;DP=57;ExcessHet=3.0103;FS=3.671;MLEAC=1;MLEAF=0.500;MQ=42.00;MQRankSum=0.000;QD=15.00;ReadPosRankSum=1.001;SOR=0.654	GT:AD:DP:GQ:PL	0/1:33,24:57:99:883,0,1277
chrXI	67451	.	G	A	888.77	PASS	AC=1;AF=0.500;AN=2;BaseQRankSum=1.433;ClippingRankSum=0.000;DP=51;ExcessHet=3.0103;FS=8.143;MLEAC=1;MLEAF=0.500;MQ=41.72;MQRankSum=-0.981;QD=17.43;ReadPosRankSum=-0.696;SOR=0.170	GT:AD:DP:GQ:PL	0/1:26,25:51:99:917,0,964
chrXI	69152	.	G	A	955.77	PASS	AC=1;AF=0.500;AN=2;BaseQRankSum=0.037;ClippingRankSum=0.000;DP=47;ExcessHet=3.0103;FS=0.000;MLEAC=1;MLEAF=0.500;MQ=42.00;MQRankSum=0.000;QD=20.34;ReadPosRankSum=0.139;SOR=0.586	GT:AD:DP:GQ:PL	0/1:22,25:47:99:984,0,1686
chrXI	69153	.	G	A	955.77	PASS	AC=1;AF=0.500;AN=2;BaseQRankSum=-0.548;ClippingRankSum=0.000;DP=46;ExcessHet=3.0103;FS=1.142;MLEAC=1;MLEAF=0.500;MQ=42.00;MQRankSum=0.000;QD=20.78;ReadPosRankSum=-0.939;SOR=0.498	GT:AD:DP:GQ:PL	0/1:21,25:46:99:984,0,1686
chrXI	75616	.	G	A	1379.77	PASS	AC=1;AF=0.500;AN=2;BaseQRankSum=0.893;ClippingRankSum=0.000;DP=73;ExcessHet=3.0103;FS=7.887;MLEAC=1;MLEAF=0.500;MQ=42.00;MQRankSum=0.000;QD=18.90;ReadPosRankSum=1.537;SOR=1.040	GT:AD:DP:GQ:PL	0/1:35,38:73:99:1408,0,1305
chrXI	90101	.	C	T	1157.77	PASS	AC=1;AF=0.500;AN=2;BaseQRankSum=-1.437;ClippingRankSum=0.000;DP=65;ExcessHet=3.0103;FS=3.370;MLEAC=1;MLEAF=0.500;MQ=42.00;MQRankSum=0.000;QD=17.81;ReadPosRankSum=-1.559;SOR=0.710	GT:AD:DP:GQ:PL	0/1:32,33:65:99:1186,0,1199
chrXI	92046	.	G	A	1300.77	PASS	AC=1;AF=0.500;AN=2;BaseQRankSum=0.413;ClippingRankSum=0.000;DP=70;ExcessHet=3.0103;FS=0.889;MLEAC=1;MLEAF=0.500;MQ=41.97;MQRankSum=1.058;QD=18.58;ReadPosRankSum=-1.063;SOR=0.582	GT:AD:DP:GQ:PL	0/1:34,36:70:99:1329,0,1270
chrXI	99521	.	G	A	1189.77	PASS	AC=1;AF=0.500;AN=2;BaseQRankSum=0.981;ClippingRankSum=0.000;DP=56;ExcessHet=3.0103;FS=0.000;MLEAC=1;MLEAF=0.500;MQ=42.00;MQRankSum=0.000;QD=21.25;ReadPosRankSum=-0.176;SOR=0.818	GT:AD:DP:GQ:PL	0/1:24,32:56:99:1218,0,848
chrXI	106942	.	G	A	1526.77	PASS	AC=1;AF=0.500;AN=2;BaseQRankSum=-0.734;ClippingRankSum=0.000;DP=72;ExcessHet=3.0103;FS=0.000;MLEAC=1;MLEAF=0.500;MQ=42.00;MQRankSum=0.000;QD=21.21;ReadPosRankSum=2.738;SOR=0.624	GT:AD:DP:GQ:PL	0/1:31,41:72:99:1555,0,1106
chrXI	109544	.	C	T	1001.77	PASS	AC=1;AF=0.500;AN=2;BaseQRankSum=0.074;ClippingRankSum=0.000;DP=58;ExcessHet=3.0103;FS=2.222;MLEAC=1;MLEAF=0.500;MQ=41.50;MQRankSum=0.921;QD=17.27;ReadPosRankSum=-0.744;SOR=0.648	GT:AD:DP:GQ:PL	0/1:30,28:58:99:1030,0,1134
chrXI	128109	.	C	T	947.77	PASS	AC=1;AF=0.500;AN=2;BaseQRankSum=0.678;ClippingRankSum=0.000;DP=52;ExcessHet=3.0103;FS=5.881;MLEAC=1;MLEAF=0.500;MQ=41.69;MQRankSum=0.055;QD=18.23;ReadPosRankSum=0.960;SOR=0.202	GT:AD:DP:GQ:PL	0/1:26,26:52:99:976,0,958
chrXI	129117	.	C	T	1231.77	PASS	AC=1;AF=0.500;AN=2;BaseQRankSum=2.231;ClippingRankSum=0.000;DP=48;ExcessHet=3.0103;FS=1.171;MLEAC=1;MLEAF=0.500;MQ=42.00;MQRankSum=0.000;QD=25.66;ReadPosRankSum=1.045;SOR=0.957	GT:AD:DP:GQ:PL	0/1:16,32:48:99:1260,0,511
chrXI	141456	.	G	A	906.77	PASS	AC=1;AF=0.500;AN=2;BaseQRankSum=1.631;ClippingRankSum=0.000;DP=54;ExcessHet=3.0103;FS=0.000;MLEAC=1;MLEAF=0.500;MQ=42.00;MQRankSum=0.000;QD=16.79;ReadPosRankSum=0.689;SOR=0.744	GT:AD:DP:GQ:PL	0/1:29,25:54:99:935,0,1065
chrXI	153813	.	C	T	1145.77	PASS	AC=1;AF=0.500;AN=2;BaseQRankSum=-0.380;ClippingRankSum=0.000;DP=63;ExcessHet=3.0103;FS=0.000;MLEAC=1;MLEAF=0.500;MQ=41.97;MQRankSum=-0.922;QD=18.19;ReadPosRankSum=-0.511;SOR=0.836	GT:AD:DP:GQ:PL	0/1:30,33:63:99:1174,0,1093
chrXI	164660	.	G	A	985.77	PASS	AC=1;AF=0.500;AN=2;BaseQRankSum=-1.518;ClippingRankSum=0.000;DP=47;ExcessHet=3.0103;FS=0.000;MLEAC=1;MLEAF=0.500;MQ=42.00;MQRankSum=0.000;QD=20.97;ReadPosRankSum=-0.679;SOR=0.586	GT:AD:DP:GQ:PL	0/1:20,27:47:99:1014,0,734
chrXI	164718	.	C	T	1087.77	PASS	AC=1;AF=0.500;AN=2;BaseQRankSum=1.328;ClippingRankSum=0.000;DP=56;ExcessHet=3.0103;FS=2.182;MLEAC=1;MLEAF=0.500;MQ=41.97;MQRankSum=1.072;QD=19.42;ReadPosRankSum=0.640;SOR=0.587	GT:AD:DP:GQ:PL	0/1:27,29:56:99:1116,0,1006
chrXI	164912	.	C	T	1128.77	PASS	AC=1;AF=0.500;AN=2;BaseQRankSum=-0.614;ClippingRankSum=0.000;DP=57;ExcessHet=3.0103;FS=5.678;MLEAC=1;MLEAF=0.500;MQ=42.00;MQRankSum=0.000;QD=19.80;ReadPosRankSum=0.032;SOR=1.604	GT:AD:DP:GQ:PL	0/1:26,31:57:99:1157,0,927
chrXI	164952	.	C	T	1119.77	PASS	AC=1;AF=0.500;AN=2;BaseQRankSum=-0.751;ClippingRankSum=0.000;DP=54;ExcessHet=3.0103;FS=9.734;MLEAC=1;MLEAF=0.500;MQ=42.00;MQRankSum=0.000;QD=20.74;ReadPosRankSum=-0.009;SOR=0.659	GT:AD:DP:GQ:PL	0/1:24,30:54:99:1148,0,892
chrXI	166809	.	C	T	1041.77	PASS	AC=1;AF=0.500;AN=2;BaseQRankSum=-0.682;ClippingRankSum=0.000;DP=58;ExcessHet=3.0103;FS=3.657;MLEAC=1;MLEAF=0.500;MQ=42.00;MQRankSum=0.000;QD=17.96;ReadPosRankSum=0.205;SOR=0.954	GT:AD:DP:GQ:PL	0/1:29,29:58:99:1070,0,1051
chrXI	174195	.	C	T	829.77	PASS	AC=1;AF=0.500;AN=2;BaseQRankSum=0.387;ClippingRankSum=0.000;DP=50;ExcessHet=3.0103;FS=4.022;MLEAC=1;MLEAF=0.500;MQ=41.70;MQRankSum=1.001;QD=16.60;ReadPosRankSum=-0.065;SOR=0.885	GT:AD:DP:GQ:PL	0/1:26,24:50:99:858,0,961
chrXI	178609	.	G	A	1104.77	PASS	AC=1;AF=0.500;AN=2;BaseQRankSum=0.270;ClippingRankSum=0.000;DP=62;ExcessHet=3.0103;FS=11.600;MLEAC=1;MLEAF=0.500;MQ=42.00;MQRankSum=0.000;QD=17.82;ReadPosRankSum=-0.997;SOR=0.377	GT:AD:DP:GQ:PL	0/1:32,30:62:99:1133,0,1181
chrXI	188967	.	C	T	1092.77	PASS	AC=1;AF=0.500;AN=2;BaseQRankSum=1.181;ClippingRankSum=0.000;DP=62;ExcessHet=3.0103;FS=0.948;MLEAC=1;MLEAF=0.500;MQ=41.53;MQRankSum=1.403;QD=17.63;ReadPosRankSum=1.278;SOR=0.836	GT:AD:DP:GQ:PL	0/1:32,30:62:99:1121,0,1159
chrXI	200818	.	C	T	1093.77	PASS	AC=1;AF=0.500;AN=2;BaseQRankSum=-1.685;ClippingRankSum=0.000;DP=55;ExcessHet=3.0103;FS=2.282;MLEAC=1;MLEAF=0.500;MQ=42.00;MQRankSum=0.000;QD=19.89;ReadPosRankSum=-0.330;SOR=0.655	GT:AD:DP:GQ:PL	0/1:25,30:55:99:1122,0,930
chrXI	208750	.	C	T	1626.77	PASS	AC=1;AF=0.500;AN=2;BaseQRankSum=-0.284;ClippingRankSum=0.000;DP=68;ExcessHet=3.0103;FS=0.000;MLEAC=1;MLEAF=0.500;MQ=41.79;MQRankSum=1.342;QD=23.92;ReadPosRankSum=-1.758;SOR=0.788	GT:AD:DP:GQ:PL	0/1:25,43:68:99:1655,0,866
chrXI	221136	.	C	T	1552.77	PASS	AC=1;AF=0.500;AN=2;BaseQRankSum=1.026;ClippingRankSum=0.000;DP=84;ExcessHet=3.0103;FS=5.494;MLEAC=1;MLEAF=0.500;MQ=42.00;MQRankSum=0.000;QD=18.49;ReadPosRankSum=0.466;SOR=0.419	GT:AD:DP:GQ:PL	0/1:41,43:84:99:1581,0,1518
chrXI	231690	.	G	A	1309.77	PASS	AC=1;AF=0.500;AN=2;BaseQRankSum=1.814;ClippingRankSum=0.000;DP=67;ExcessHet=3.0103;FS=6.594;MLEAC=1;MLEAF=0.500;MQ=41.97;MQRankSum=1.076;QD=19.55;ReadPosRankSum=-2.179;SOR=1.488	GT:AD:DP:GQ:PL	0/1:32,35:67:99:1338,0,1141
chrXI	237443	.	C	T	1033.77	PASS	AC=1;AF=0.500;AN=2;BaseQRankSum=0.912;ClippingRankSum=0.000;DP=65;ExcessHet=3.0103;FS=0.976;MLEAC=1;MLEAF=0.500;MQ=41.74;MQRankSum=-0.154;QD=15.90;ReadPosRankSum=0.660;SOR=0.878	GT:AD:DP:GQ:PL	0/1:36,29:65:99:1062,0,1320
chrXI	238501	.	G	A	1407.77	PASS	AC=1;AF=0.500;AN=2;BaseQRankSum=-0.223;ClippingRankSum=0.000;DP=74;ExcessHet=3.0103;FS=0.871;MLEAC=1;MLEAF=0.500;MQ=42.00;MQRankSum=0.000;QD=19.02;ReadPosRankSum=1.427;SOR=0.582	GT:AD:DP:GQ:PL	0/1:36,38:74:99:1436,0,1341
chrXI	244126	.	G	A	1397.77	PASS	AC=1;AF=0.500;AN=2;BaseQRankSum=-2.582;ClippingRankSum=0.000;DP=75;ExcessHet=3.0103;FS=0.000;MLEAC=1;MLEAF=0.500;MQ=41.95;MQRankSum=1.501;QD=18.64;ReadPosRankSum=-1.548;SOR=0.631	GT:AD:DP:GQ:PL	0/1:36,39:75:99:1426,0,1325
chrXI	245764	.	C	T	1399.77	PASS	AC=1;AF=0.500;AN=2;BaseQRankSum=0.984;ClippingRankSum=0.000;DP=75;ExcessHet=3.0103;FS=7.644;MLEAC=1;MLEAF=0.500;MQ=42.00;MQRankSum=0.000;QD=18.92;ReadPosRankSum=1.394;SOR=0.652	GT:AD:DP:GQ:PL	0/1:36,38:74:99:1428,0,1334
chrXI	245901	.	G	A	1651.77	PASS	AC=1;AF=0.500;AN=2;BaseQRankSum=0.771;ClippingRankSum=0.000;DP=68;ExcessHet=3.0103;FS=2.108;MLEAC=1;MLEAF=0.500;MQ=41.97;MQRankSum=1.342;QD=24.29;ReadPosRankSum=0.342;SOR=0.666	GT:AD:DP:GQ:PL	0/1:25,43:68:99:1680,0,888
chrXI	248854	.	G	A	1094.77	PASS	AC=1;AF=0.500;AN=2;BaseQRankSum=1.652;ClippingRankSum=0.000;DP=62;ExcessHet=3.0103;FS=0.971;MLEAC=1;MLEAF=0.500;MQ=41.54;MQRankSum=1.426;QD=17.95;ReadPosRankSum=1.250;SOR=0.775	GT:AD:DP:GQ:PL	0/1:31,30:61:99:1123,0,1123
chrXI	255181	.	G	A	1193.77	PASS	AC=1;AF=0.500;AN=2;BaseQRankSum=-1.906;ClippingRankSum=0.000;DP=54;ExcessHet=3.0103;FS=12.689;MLEAC=1;MLEAF=0.500;MQ=42.00;MQRankSum=0.000;QD=22.11;ReadPosRankSum=-0.604;SOR=1.586	GT:AD:DP:GQ:PL	0/1:22,32:54:99:1222,0,745
chrXI	262520	.	C	T	903.77	PASS	AC=1;AF=0.500;AN=2;BaseQRankSum=-0.584;ClippingRankSum=0.000;DP=59;ExcessHet=3.0103;FS=7.160;MLEAC=1;MLEAF=0.500;MQ=41.97;MQRankSum=-1.092;QD=15.32;ReadPosRankSum=0.521;SOR=1.082	GT:AD:DP:GQ:PL	0/1:33,26:59:99:932,0,1262
chrXI	262681	.	G	A	1508.77	PASS	AC=1;AF=0.500;AN=2;BaseQRankSum=0.929;ClippingRankSum=0.000;DP=79;ExcessHet=3.0103;FS=4.441;MLEAC=1;MLEAF=0.500;MQ=42.00;MQRankSum=0.000;QD=19.10;ReadPosRankSum=-0.482;SOR=0.325	GT:AD:DP:GQ:PL	0/1:38,41:79:99:1537,0,1392
chrXI	265559	.	G	A	829.77	PASS	AC=1;AF=0.500;AN=2;BaseQRankSum=-0.535;ClippingRankSum=0.000;DP=59;ExcessHet=3.0103;FS=1.020;MLEAC=1;MLEAF=0.500;MQ=41.75;MQRankSum=0.863;QD=14.06;ReadPosRankSum=-0.716;SOR=0.982	GT:AD:DP:GQ:PL	0/1:35,24:59:99:858,0,1328
chrXI	271654	.	G	A	964.77	PASS	AC=1;AF=0.500;AN=2;BaseQRankSum=0.205;ClippingRankSum=0.000;DP=62;ExcessHet=3.0103;FS=9.072;MLEAC=1;MLEAF=0.500;MQ=41.97;MQRankSum=-1.106;QD=15.56;ReadPosRankSum=-1.028;SOR=0.321	GT:AD:DP:GQ:PL	0/1:35,27:62:99:993,0,1311
chrXI	284772	.	C	T	684.77	PASS	AC=1;AF=0.500;AN=2;BaseQRankSum=0.870;ClippingRankSum=0.000;DP=48;ExcessHet=3.0103;FS=2.554;MLEAC=1;MLEAF=0.500;MQ=41.96;MQRankSum=-1.141;QD=14.27;ReadPosRankSum=-0.105;SOR=1.112	GT:AD:DP:GQ:PL	0/1:28,20:48:99:713,0,1062
chrXI	296855	.	G	A	1308.77	PASS	AC=1;AF=0.500;AN=2;BaseQRankSum=-0.719;ClippingRankSum=0.000;DP=54;ExcessHet=3.0103;FS=1.094;MLEAC=1;MLEAF=0.500;MQ=42.00;MQRankSum=0.000;QD=24.24;ReadPosRankSum=-1.547;SOR=0.512	GT:AD:DP:GQ:PL	0/1:18,36:54:99:1337,0,626
chrXI	309139	.	C	T	1257.77	PASS	AC=1;AF=0.500;AN=2;BaseQRankSum=-0.170;ClippingRankSum=0.000;DP=60;ExcessHet=3.0103;FS=0.000;MLEAC=1;MLEAF=0.500;MQ=42.00;MQRankSum=0.000;QD=20.96;ReadPosRankSum=-0.227;SOR=0.811	GT:AD:DP:GQ:PL	0/1:26,34:60:99:1286,0,945
chrXI	315552	.	C	T	1379.77	PASS	AC=1;AF=0.500;AN=2;BaseQRankSum=-0.038;ClippingRankSum=0.000;DP=73;ExcessHet=3.0103;FS=0.906;MLEAC=1;MLEAF=0.500;MQ=42.00;MQRankSum=0.000;QD=18.90;ReadPosRankSum=0.684;SOR=0.823	GT:AD:DP:GQ:PL	0/1:35,38:73:99:1408,0,1307
chrXI	317540	.	C	T	1289.77	PASS	AC=1;AF=0.500;AN=2;BaseQRankSum=0.063;ClippingRankSum=0.000;DP=67;ExcessHet=3.0103;FS=6.487;MLEAC=1;MLEAF=0.500;MQ=41.78;MQRankSum=1.076;QD=19.25;ReadPosRankSum=-0.284;SOR=1.250	GT:AD:DP:GQ:PL	0/1:32,35:67:99:1318,0,1087
chrXI	317764	.	G	A	1059.77	PASS	AC=1;AF=0.500;AN=2;BaseQRankSum=0.589;ClippingRankSum=0.000;DP=57;ExcessHet=3.0103;FS=0.000;MLEAC=1;MLEAF=0.500;MQ=41.75;MQRankSum=1.089;QD=18.59;ReadPosRankSum=0.600;SOR=0.627	GT:AD:DP:GQ:PL	0/1:27,30:57:99:1088,0,932
chrXI	325790	.	G	A	1173.77	PASS	AC=1;AF=0.500;AN=2;BaseQRankSum=2.008;ClippingRankSum=0.000;DP=64;ExcessHet=3.0103;FS=6.775;MLEAC=1;MLEAF=0.500;MQ=42.00;MQRankSum=0.000;QD=18.34;ReadPosRankSum=-0.779;SOR=1.173	GT:AD:DP:GQ:PL	0/1:32,32:64:99:1202,0,1162
chrXI	327223	.	G	A	802.77	PASS	AC=1;AF=0.500;AN=2;BaseQRankSum=-0.688;ClippingRankSum=0.000;DP=54;ExcessHet=3.0103;FS=2.334;MLEAC=1;MLEAF=0.500;MQ=42.00;MQRankSum=0.000;QD=14.87;ReadPosRankSum=-0.567;SOR=0.676	GT:AD:DP:GQ:PL	0/1:30,24:54:99:831,0,1141
chrXI	332345	.	C	T	830.77	PASS	AC=1;AF=0.500;AN=2;BaseQRankSum=-1.089;ClippingRankSum=0.000;DP=54;ExcessHet=3.0103;FS=1.058;MLEAC=1;MLEAF=0.500;MQ=41.74;MQRankSum=0.932;QD=15.38;ReadPosRankSum=0.898;SOR=0.493	GT:AD:DP:GQ:PL	0/1:30,24:54:99:859,0,1123
chrXI	334614	.	G	A	926.77	PASS	AC=1;AF=0.500;AN=2;BaseQRankSum=1.396;ClippingRankSum=0.000;DP=64;ExcessHet=3.0103;FS=2.218;MLEAC=1;MLEAF=0.500;MQ=42.00;MQRankSum=0.000;QD=14.48;ReadPosRankSum=-0.814;SOR=0.407	GT:AD:DP:GQ:PL	0/1:37,27:64:99:955,0,1390
chrXI	338856	.	G	A	1531.77	PASS	AC=1;AF=0.500;AN=2;BaseQRankSum=1.585;ClippingRankSum=0.000;DP=64;ExcessHet=3.0103;FS=11.143;MLEAC=1;MLEAF=0.500;MQ=42.00;MQRankSum=0.000;QD=23.93;ReadPosRankSum=-1.389;SOR=0.342	GT:AD:DP:GQ:PL	0/1:24,40:64:99:1560,0,841
chrXI	356579	.	C	T	785.77	PASS	AC=1;AF=0.500;AN=2;BaseQRankSum=-1.575;ClippingRankSum=0.000;DP=53;ExcessHet=3.0103;FS=7.513;MLEAC=1;MLEAF=0.500;MQ=42.00;MQRankSum=0.000;QD=15.11;ReadPosRankSum=0.561;SOR=1.146	GT:AD:DP:GQ:PL	0/1:28,24:52:99:814,0,1043
chrXI	356606	.	C	T	713.77	PASS	AC=1;AF=0.500;AN=2;BaseQRankSum=-0.432;ClippingRankSum=0.000;DP=51;ExcessHet=3.0103;FS=5.768;MLEAC=1;MLEAF=0.500;MQ=42.00;MQRankSum=0.000;QD=14.28;ReadPosRankSum=0.433;SOR=1.131	GT:AD:DP:GQ:PL	0/1:29,21:50:99:742,0,1062
chrXI	358446	.	C	T	1648.77	PASS	AC=1;AF=0.500;AN=2;BaseQRankSum=0.658;ClippingRankSum=0.000;DP=76;ExcessHet=3.0103;FS=1.927;MLEAC=1;MLEAF=0.500;MQ=41.79;MQRankSum=0.345;QD=21.69;ReadPosRankSum=-0.891;SOR=0.976	GT:AD:DP:GQ:PL	0/1:30,46:76:99:1677,0,866
chrXI	362520	.	C	T	951.77	PASS	AC=1;AF=0.500;AN=2;BaseQRankSum=-0.778;ClippingRankSum=0.000;DP=58;ExcessHet=3.0103;FS=3.558;MLEAC=1;MLEAF=0.500;MQ=41.75;MQRankSum=-1.037;QD=16.41;ReadPosRankSum=-0.044;SOR=1.062	GT:AD:DP:GQ:PL	0/1:31,27:58:99:980,0,1191
chrXI	366631	.	C	T	1233.77	PASS	AC=1;AF=0.500;AN=2;BaseQRankSum=-0.828;ClippingRankSum=0.000;DP=70;ExcessHet=3.0103;FS=17.260;MLEAC=1;MLEAF=0.500;MQ=41.97;MQRankSum=-1.000;QD=17.63;ReadPosRankSum=0.007;SOR=1.487	GT:AD:DP:GQ:PL	0/1:36,34:70:99:1262,0,1340
chrXI	419341	.	G	A	1364.77	PASS	AC=1;AF=0.500;AN=2;BaseQRankSum=0.851;ClippingRankSum=0.000;DP=66;ExcessHet=3.0103;FS=6.725;MLEAC=1;MLEAF=0.500;MQ=41.97;MQRankSum=-0.882;QD=20.68;ReadPosRankSum=-1.088;SOR=1.547	GT:AD:DP:GQ:PL	0/1:30,36:66:99:1393,0,1113
chrXI	431176	.	G	A	1385.77	PASS	AC=1;AF=0.500;AN=2;BaseQRankSum=-1.070;ClippingRankSum=0.000;DP=78;ExcessHet=3.0103;FS=9.498;MLEAC=1;MLEAF=0.500;MQ=42.00;MQRankSum=0.000;QD=17.77;ReadPosRankSum=-0.093;SOR=0.998	GT:AD:DP:GQ:PL	0/1:40,38:78:99:1414,0,1512
chrXI	435363	.	C	T	991.77	PASS	AC=1;AF=0.500;AN=2;BaseQRankSum=-0.403;ClippingRankSum=0.000;DP=63;ExcessHet=3.0103;FS=8.966;MLEAC=1;MLEAF=0.500;MQ=42.00;MQRankSum=0.000;QD=15.74;ReadPosRankSum=-1.222;SOR=1.773	GT:AD:DP:GQ:PL	0/1:35,28:63:99:1020,0,1336
chrXI	439444	.	G	A	1117.77	PASS	AC=1;AF=0.500;AN=2;BaseQRankSum=1.602;ClippingRankSum=0.000;DP=57;ExcessHet=3.0103;FS=1.007;MLEAC=1;MLEAF=0.500;MQ=41.93;MQRankSum=0.100;QD=19.61;ReadPosRankSum=1.550;SOR=0.768	GT:AD:DP:GQ:PL	0/1:27,30:57:99:1146,0,965
chrXI	451984	.	G	A	1440.77	PASS	AC=1;AF=0.500;AN=2;BaseQRankSum=-1.135;ClippingRankSum=0.000;DP=75;ExcessHet=3.0103;FS=4.595;MLEAC=1;MLEAF=0.500;MQ=42.00;MQRankSum=0.000;QD=19.21;ReadPosRankSum=-1.306;SOR=1.239	GT:AD:DP:GQ:PL	0/1:36,39:75:99:1469,0,1298
chrXI	453877	.	G	A	1452.77	PASS	AC=1;AF=0.500;AN=2;BaseQRankSum=-0.542;ClippingRankSum=0.000;DP=86;ExcessHet=3.0103;FS=2.903;MLEAC=1;MLEAF=0.500;MQ=41.81;MQRankSum=-0.099;QD=16.89;ReadPosRankSum=-0.155;SOR=0.424	GT:AD:DP:GQ:PL	0/1:46,40:86:99:1481,0,1764
chrXI	465312	.	C	T	1375.77	PASS	AC=1;AF=0.500;AN=2;BaseQRankSum=1.593;ClippingRankSum=0.000;DP=52;ExcessHet=3.0103;FS=18.180;MLEAC=1;MLEAF=0.500;MQ=42.00;MQRankSum=0.000;QD=26.46;ReadPosRankSum=-0.119;SOR=1.598	GT:AD:DP:GQ:PL	0/1:16,36:52:99:1404,0,497
chrXI	499459	.	C	T	1145.77	PASS	AC=1;AF=0.500;AN=2;BaseQRankSum=1.359;ClippingRankSum=0.000;DP=62;ExcessHet=3.0103;FS=0.000;MLEAC=1;MLEAF=0.500;MQ=42.00;MQRankSum=0.000;QD=18.48;ReadPosRankSum=0.092;SOR=0.579	GT:AD:DP:GQ:PL	0/1:31,31:62:99:1174,0,1156
chrXI	522807	.	G	A	1283.77	PASS	AC=1;AF=0.500;AN=2;BaseQRankSum=0.910;ClippingRankSum=0.000;DP=69;ExcessHet=3.0103;FS=0.000;MLEAC=1;MLEAF=0.500;MQ=41.57;MQRankSum=0.041;QD=18.61;ReadPosRankSum=1.002;SOR=0.739	GT:AD:DP:GQ:PL	0/1:34,35:69:99:1312,0,1218
chrXI	525383	.	G	A	1447.77	PASS	AC=1;AF=0.500;AN=2;BaseQRankSum=0.540;ClippingRankSum=0.000;DP=68;ExcessHet=3.0103;FS=2.099;MLEAC=1;MLEAF=0.500;MQ=42.00;MQRankSum=0.000;QD=21.29;ReadPosRankSum=1.177;SOR=1.111	GT:AD:DP:GQ:PL	0/1:29,39:68:99:1476,0,987
chrXI	559017	.	G	A	1026.77	PASS	AC=1;AF=0.500;AN=2;BaseQRankSum=0.491;ClippingRankSum=0.000;DP=53;ExcessHet=3.0103;FS=5.765;MLEAC=1;MLEAF=0.500;MQ=42.00;MQRankSum=0.000;QD=19.37;ReadPosRankSum=0.706;SOR=0.223	GT:AD:DP:GQ:PL	0/1:25,28:53:99:1055,0,935
chrXI	578022	.	C	T	1082.77	PASS	AC=1;AF=0.500;AN=2;BaseQRankSum=-0.460;ClippingRankSum=0.000;DP=73;ExcessHet=3.0103;FS=3.202;MLEAC=1;MLEAF=0.500;MQ=42.00;MQRankSum=0.000;QD=14.83;ReadPosRankSum=-0.950;SOR=0.984	GT:AD:DP:GQ:PL	0/1:42,31:73:99:1111,0,1600
chrXI	589544	.	G	A	1043.77	PASS	AC=1;AF=0.500;AN=2;BaseQRankSum=-1.153;ClippingRankSum=0.000;DP=63;ExcessHet=3.0103;FS=2.105;MLEAC=1;MLEAF=0.500;MQ=42.00;MQRankSum=0.000;QD=16.57;ReadPosRankSum=0.162;SOR=0.440	GT:AD:DP:GQ:PL	0/1:32,31:63:99:1072,0,1188
chrXI	618772	.	G	A	894.77	PASS	AC=1;AF=0.500;AN=2;BaseQRankSum=-0.906;ClippingRankSum=0.000;DP=59;ExcessHet=3.0103;FS=2.188;MLEAC=1;MLEAF=0.500;MQ=41.97;MQRankSum=0.922;QD=15.17;ReadPosRankSum=-0.607;SOR=0.713	GT:AD:DP:GQ:PL	0/1:33,26:59:99:923,0,1241
chrXII	47726	.	G	A	759.77	PASS	AC=1;AF=0.500;AN=2;BaseQRankSum=2.606;ClippingRankSum=0.000;DP=55;ExcessHet=3.0103;FS=1.053;MLEAC=1;MLEAF=0.500;MQ=41.74;MQRankSum=-1.188;QD=13.81;ReadPosRankSum=-1.337;SOR=0.828	GT:AD:DP:GQ:PL	0/1:33,22:55:99:788,0,1235
chrXII	63893	.	G	A	1068.77	PASS	AC=1;AF=0.500;AN=2;BaseQRankSum=0.578;ClippingRankSum=0.000;DP=68;ExcessHet=3.0103;FS=3.426;MLEAC=1;MLEAF=0.500;MQ=41.97;MQRankSum=0.918;QD=15.72;ReadPosRankSum=-1.044;SOR=1.148	GT:AD:DP:GQ:PL	0/1:38,30:68:99:1097,0,1323
chrXII	87419	.	G	A	866.77	PASS	AC=1;AF=0.500;AN=2;BaseQRankSum=1.449;ClippingRankSum=0.000;DP=65;ExcessHet=3.0103;FS=3.653;MLEAC=1;MLEAF=0.500;MQ=42.00;MQRankSum=0.000;QD=13.33;ReadPosRankSum=0.605;SOR=0.330	GT:AD:DP:GQ:PL	0/1:40,25:65:99:895,0,1498
chrXII	91290	.	G	A	930.77	PASS	AC=1;AF=0.500;AN=2;BaseQRankSum=0.515;ClippingRankSum=0.000;DP=54;ExcessHet=3.0103;FS=5.597;MLEAC=1;MLEAF=0.500;MQ=42.00;MQRankSum=0.000;QD=17.24;ReadPosRankSum=0.580;SOR=0.799	GT:AD:DP:GQ:PL	0/1:28,26:54:99:959,0,1057
chrXII	97516	.	G	A	2457.77	PASS	AC=2;AF=1.00;AN=2;DP=57;ExcessHet=3.0103;FS=0.000;MLEAC=2;MLEAF=1.00;MQ=42.00;QD=31.38;SOR=1.047	GT:AD:DP:GQ:PL	1/1:0,57:57:99:2486,172,0
chrXII	98711	.	G	A	780.77	PASS	AC=1;AF=0.500;AN=2;BaseQRankSum=-0.882;ClippingRankSum=0.000;DP=79;ExcessHet=3.0103;FS=0.000;MLEAC=1;MLEAF=0.500;MQ=41.82;MQRankSum=0.708;QD=9.88;ReadPosRankSum=1.774;SOR=0.696	GT:AD:DP:GQ:PL	0/1:54,25:79:99:809,0,2061
chrXII	127069	.	G	A	1082.77	PASS	AC=1;AF=0.500;AN=2;BaseQRankSum=0.916;ClippingRankSum=0.000;DP=66;ExcessHet=3.0103;FS=4.912;MLEAC=1;MLEAF=0.500;MQ=41.79;MQRankSum=-1.065;QD=16.41;ReadPosRankSum=-0.511;SOR=0.780	GT:AD:DP:GQ:PL	0/1:36,30:66:99:1111,0,1327
chrXII	143293	.	G	A	1113.77	PASS	AC=1;AF=0.500;AN=2;BaseQRankSum=1.421;ClippingRankSum=0.000;DP=69;ExcessHet=3.0103;FS=4.779;MLEAC=1;MLEAF=0.500;MQ=41.79;MQRankSum=-1.078;QD=16.14;ReadPosRankSum=0.187;SOR=1.159	GT:AD:DP:GQ:PL	0/1:38,31:69:99:1142,0,1451
chrXII	185624	.	G	A	1489.77	PASS	AC=1;AF=0.500;AN=2;BaseQRankSum=-1.134;ClippingRankSum=0.000;DP=64;ExcessHet=3.0103;FS=9.020;MLEAC=1;MLEAF=0.500;MQ=42.00;MQRankSum=0.000;QD=23.65;ReadPosRankSum=0.070;SOR=0.958	GT:AD:DP:GQ:PL	0/1:23,40:63:99:1518,0,820
chrXII	198245	.	G	A	845.77	PASS	AC=1;AF=0.500;AN=2;BaseQRankSum=-0.776;ClippingRankSum=0.000;DP=51;ExcessHet=3.0103;FS=1.070;MLEAC=1;MLEAF=0.500;MQ=41.71;MQRankSum=-1.021;QD=16.58;ReadPosRankSum=-0.547;SOR=0.518	GT:AD:DP:GQ:PL	0/1:27,24:51:99:874,0,1025
chrXII	198734	.	C	T	1475.77	PASS	AC=1;AF=0.500;AN=2;BaseQRankSum=0.215;ClippingRankSum=0.000;DP=79;ExcessHet=3.0103;FS=0.000;MLEAC=1;MLEAF=0.500;MQ=41.79;MQRankSum=0.054;QD=18.68;ReadPosRankSum=-0.294;SOR=0.737	GT:AD:DP:GQ:PL	0/1:39,40:79:99:1504,0,1367
chrXII	201756	.	G	A	1227.77	PASS	AC=1;AF=0.500;AN=2;BaseQRankSum=-2.456;ClippingRankSum=0.000;DP=62;ExcessHet=3.0103;FS=5.212;MLEAC=1;MLEAF=0.500;MQ=41.77;MQRankSum=-0.875;QD=19.80;ReadPosRankSum=1.613;SOR=0.272	GT:AD:DP:GQ:PL	0/1:28,34:62:99:1256,0,1051
chrXII	210592	.	G	A	1368.77	PASS	AC=1;AF=0.500;AN=2;BaseQRankSum=-0.804;ClippingRankSum=0.000;DP=69;ExcessHet=3.0103;FS=4.691;MLEAC=1;MLEAF=0.500;MQ=42.00;MQRankSum=0.000;QD=19.84;ReadPosRankSum=0.079;SOR=1.050	GT:AD:DP:GQ:PL	0/1:32,37:69:99:1397,0,1189
chrXII	224711	.	G	A	1749.77	PASS	AC=1;AF=0.500;AN=2;BaseQRankSum=1.274;ClippingRankSum=0.000;DP=83;ExcessHet=3.0103;FS=7.215;MLEAC=1;MLEAF=0.500;MQ=42.00;MQRankSum=0.000;QD=21.08;ReadPosRankSum=0.702;SOR=0.273	GT:AD:DP:GQ:PL	0/1:37,46:83:99:1778,0,1371
chrXII	234161	.	G	A	1493.77	PASS	AC=1;AF=0.500;AN=2;BaseQRankSum=1.675;ClippingRankSum=0.000;DP=70;ExcessHet=3.0103;FS=0.000;MLEAC=1;MLEAF=0.500;MQ=41.97;MQRankSum=1.184;QD=21.34;ReadPosRankSum=-1.049;SOR=0.635	GT:AD:DP:GQ:PL	0/1:30,40:70:99:1522,0,1134
chrXII	234180	.	C	T	1083.77	PASS	AC=1;AF=0.500;AN=2;BaseQRankSum=-1.101;ClippingRankSum=0.000;DP=62;ExcessHet=3.0103;FS=0.962;MLEAC=1;MLEAF=0.500;MQ=41.97;MQRankSum=-1.034;QD=17.48;ReadPosRankSum=0.349;SOR=0.858	GT:AD:DP:GQ:PL	0/1:33,29:62:99:1112,0,1380
chrXII	234188	.	G	A	1195.77	PASS	AC=1;AF=0.500;AN=2;BaseQRankSum=-0.781;ClippingRankSum=0.000;DP=64;ExcessHet=3.0103;FS=0.958;MLEAC=1;MLEAF=0.500;MQ=41.97;MQRankSum=-1.000;QD=18.68;ReadPosRankSum=-0.274;SOR=0.492	GT:AD:DP:GQ:PL	0/1:33,31:64:99:1224,0,1276
chrXII	251395	.	C	T	1122.77	PASS	AC=1;AF=0.500;AN=2;BaseQRankSum=-0.588;ClippingRankSum=0.000;DP=62;ExcessHet=3.0103;FS=1.018;MLEAC=1;MLEAF=0.500;MQ=41.97;MQRankSum=-0.968;QD=18.11;ReadPosRankSum=0.894;SOR=0.990	GT:AD:DP:GQ:PL	0/1:31,31:62:99:1151,0,1164
chrXII	265225	.	G	A	1050.77	PASS	AC=1;AF=0.500;AN=2;BaseQRankSum=-0.387;ClippingRankSum=0.000;DP=51;ExcessHet=3.0103;FS=5.961;MLEAC=1;MLEAF=0.500;MQ=42.00;MQRankSum=0.000;QD=20.60;ReadPosRankSum=1.086;SOR=0.328	GT:AD:DP:GQ:PL	0/1:22,29:51:99:1079,0,802
chrXII	271402	.	G	A	849.77	PASS	AC=1;AF=0.500;AN=2;BaseQRankSum=-0.256;ClippingRankSum=0.000;DP=52;ExcessHet=3.0103;FS=1.105;MLEAC=1;MLEAF=0.500;MQ=41.96;MQRankSum=-1.042;QD=16.34;ReadPosRankSum=-0.363;SOR=0.950	GT:AD:DP:GQ:PL	0/1:28,24:52:99:878,0,995
chrXII	271430	.	G	A	1018.77	PASS	AC=1;AF=0.500;AN=2;BaseQRankSum=0.297;ClippingRankSum=0.000;DP=52;ExcessHet=3.0103;FS=0.000;MLEAC=1;MLEAF=0.500;MQ=41.96;MQRankSum=-0.887;QD=19.59;ReadPosRankSum=0.527;SOR=0.652	GT:AD:DP:GQ:PL	0/1:24,28:52:99:1047,0,877
chrXII	281684	.	G	A	1045.77	PASS	AC=1;AF=0.500;AN=2;BaseQRankSum=-0.347;ClippingRankSum=0.000;DP=72;ExcessHet=3.0103;FS=4.627;MLEAC=1;MLEAF=0.500;MQ=41.80;MQRankSum=-1.155;QD=14.52;ReadPosRankSum=0.506;SOR=1.088	GT:AD:DP:GQ:PL	0/1:42,30:72:99:1074,0,1570
chrXII	282594	.	C	T	1004.77	PASS	AC=1;AF=0.500;AN=2;BaseQRankSum=-2.861;ClippingRankSum=0.000;DP=57;ExcessHet=3.0103;FS=0.000;MLEAC=1;MLEAF=0.500;MQ=42.58;MQRankSum=0.578;QD=17.63;ReadPosRankSum=0.072;SOR=0.756	GT:AD:DP:GQ:PL	0/1:28,29:57:99:1033,0,1039
chrXII	284127	.	C	T	1042.77	PASS	AC=1;AF=0.500;AN=2;BaseQRankSum=0.859;ClippingRankSum=0.000;DP=52;ExcessHet=3.0103;FS=0.000;MLEAC=1;MLEAF=0.500;MQ=42.00;MQRankSum=0.000;QD=20.05;ReadPosRankSum=-0.769;SOR=0.652	GT:AD:DP:GQ:PL	0/1:24,28:52:99:1071,0,890
chrXII	290199	.	C	T	1603.77	PASS	AC=1;AF=0.500;AN=2;BaseQRankSum=1.394;ClippingRankSum=0.000;DP=76;ExcessHet=3.0103;FS=9.798;MLEAC=1;MLEAF=0.500;MQ=41.97;MQRankSum=-0.849;QD=21.10;ReadPosRankSum=-0.726;SOR=0.456	GT:AD:DP:GQ:PL	0/1:33,43:76:99:1632,0,1197
chrXII	301856	.	G	A	1049.77	PASS	AC=1;AF=0.500;AN=2;BaseQRankSum=1.503;ClippingRankSum=0.000;DP=63;ExcessHet=3.0103;FS=0.956;MLEAC=1;MLEAF=0.500;MQ=42.00;MQRankSum=0.000;QD=16.66;ReadPosRankSum=-1.943;SOR=0.662	GT:AD:DP:GQ:PL	0/1:34,29:63:99:1078,0,1295
chrXII	319681	.	C	T	1094.77	PASS	AC=1;AF=0.500;AN=2;BaseQRankSum=0.206;ClippingRankSum=0.000;DP=57;ExcessHet=3.0103;FS=5.446;MLEAC=1;MLEAF=0.500;MQ=42.00;MQRankSum=0.000;QD=19.21;ReadPosRankSum=0.668;SOR=1.434	GT:AD:DP:GQ:PL	0/1:27,30:57:99:1123,0,991
chrXII	321525	.	C	T	1234.77	PASS	AC=1;AF=0.500;AN=2;BaseQRankSum=-0.104;ClippingRankSum=0.000;DP=71;ExcessHet=3.0103;FS=12.322;MLEAC=1;MLEAF=0.500;MQ=41.97;MQRankSum=0.987;QD=17.39;ReadPosRankSum=-0.738;SOR=0.821	GT:AD:DP:GQ:PL	0/1:37,34:71:99:1263,0,1361
chrXII	323525	.	C	T	1704.77	PASS	AC=1;AF=0.500;AN=2;BaseQRankSum=0.269;ClippingRankSum=0.000;DP=88;ExcessHet=3.0103;FS=0.797;MLEAC=1;MLEAF=0.500;MQ=41.82;MQRankSum=1.505;QD=19.37;ReadPosRankSum=-0.183;SOR=0.592	GT:AD:DP:GQ:PL	0/1:42,46:88:99:1733,0,1530
chrXII	348576	.	G	A	810.77	PASS	AC=1;AF=0.500;AN=2;BaseQRankSum=0.612;ClippingRankSum=0.000;DP=53;ExcessHet=3.0103;FS=7.625;MLEAC=1;MLEAF=0.500;MQ=42.00;MQRankSum=0.000;QD=15.30;ReadPosRankSum=1.646;SOR=1.708	GT:AD:DP:GQ:PL	0/1:30,23:53:99:839,0,1145
chrXII	369908	.	G	A	982.77	PASS	AC=1;AF=0.500;AN=2;BaseQRankSum=0.414;ClippingRankSum=0.000;DP=60;ExcessHet=3.0103;FS=0.990;MLEAC=1;MLEAF=0.500;MQ=41.79;MQRankSum=-1.036;QD=16.38;ReadPosRankSum=0.893;SOR=0.740	GT:AD:DP:GQ:PL	0/1:32,28:60:99:1011,0,1196
chrXII	372959	.	G	A	957.77	PASS	AC=1;AF=0.500;AN=2;BaseQRankSum=-0.235;ClippingRankSum=0.000;DP=60;ExcessHet=3.0103;FS=0.000;MLEAC=1;MLEAF=0.500;MQ=41.76;MQRankSum=-1.036;QD=15.96;ReadPosRankSum=-0.927;SOR=0.743	GT:AD:DP:GQ:PL	0/1:32,28:60:99:986,0,1068
chrXII	389646	.	G	A	1167.77	PASS	AC=1;AF=0.500;AN=2;BaseQRankSum=0.891;ClippingRankSum=0.000;DP=67;ExcessHet=3.0103;FS=2.029;MLEAC=1;MLEAF=0.500;MQ=41.79;MQRankSum=0.986;QD=17.43;ReadPosRankSum=-0.417;SOR=0.917	GT:AD:DP:GQ:PL	0/1:35,32:67:99:1196,0,1236
chrXII	407715	.	C	T	1266.77	PASS	AC=1;AF=0.500;AN=2;BaseQRankSum=-1.972;ClippingRankSum=0.000;DP=69;ExcessHet=3.0103;FS=8.537;MLEAC=1;MLEAF=0.500;MQ=41.79;MQRankSum=1.044;QD=18.36;ReadPosRankSum=-1.614;SOR=1.700	GT:AD:DP:GQ:PL	0/1:34,35:69:99:1295,0,1249
chrXII	415611	.	C	T	1462.77	PASS	AC=1;AF=0.500;AN=2;BaseQRankSum=2.293;ClippingRankSum=0.000;DP=71;ExcessHet=3.0103;FS=8.464;MLEAC=1;MLEAF=0.500;MQ=41.58;MQRankSum=0.202;QD=20.60;ReadPosRankSum=0.342;SOR=1.688	GT:AD:DP:GQ:PL	0/1:31,40:71:99:1491,0,940
chrXII	417910	.	C	T	994.77	PASS	AC=1;AF=0.500;AN=2;BaseQRankSum=1.414;ClippingRankSum=0.000;DP=54;ExcessHet=3.0103;FS=10.319;MLEAC=1;MLEAF=0.500;MQ=41.96;MQRankSum=-0.963;QD=18.42;ReadPosRankSum=0.943;SOR=2.049	GT:AD:DP:GQ:PL	0/1:27,27:54:99:1023,0,954
chrXII	493858	.	G	A	1788.77	PASS	AC=1;AF=0.500;AN=2;BaseQRankSum=0.740;ClippingRankSum=0.000;DP=69;ExcessHet=3.0103;FS=3.562;MLEAC=1;MLEAF=0.500;MQ=42.00;MQRankSum=0.000;QD=25.92;ReadPosRankSum=-1.067;SOR=0.581	GT:AD:DP:GQ:PL	0/1:22,47:69:99:1817,0,714
chrXII	508769	.	C	T	951.77	PASS	AC=1;AF=0.500;AN=2;BaseQRankSum=-1.000;ClippingRankSum=0.000;DP=75;ExcessHet=3.0103;FS=3.212;MLEAC=1;MLEAF=0.500;MQ=41.81;MQRankSum=0.799;QD=12.69;ReadPosRankSum=-1.022;SOR=1.123	GT:AD:DP:GQ:PL	0/1:47,28:75:99:980,0,1796
chrXII	512908	.	G	A	575.77	PASS	AC=1;AF=0.500;AN=2;BaseQRankSum=-0.070;ClippingRankSum=0.000;DP=44;ExcessHet=3.0103;FS=0.000;MLEAC=1;MLEAF=0.500;MQ=42.00;MQRankSum=0.000;QD=13.09;ReadPosRankSum=0.588;SOR=0.760	GT:AD:DP:GQ:PL	0/1:27,17:44:99:604,0,1047
chrXII	515664	.	G	A	689.77	PASS	AC=1;AF=0.500;AN=2;BaseQRankSum=-1.822;ClippingRankSum=0.000;DP=60;ExcessHet=3.0103;FS=5.503;MLEAC=1;MLEAF=0.500;MQ=41.75;MQRankSum=0.769;QD=11.50;ReadPosRankSum=-2.397;SOR=1.435	GT:AD:DP:GQ:PL	0/1:39,21:60:99:718,0,1510
chrXII	538692	.	C	T	747.77	PASS	AC=1;AF=0.500;AN=2;BaseQRankSum=-0.445;ClippingRankSum=0.000;DP=56;ExcessHet=3.0103;FS=2.337;MLEAC=1;MLEAF=0.500;MQ=42.00;MQRankSum=0.000;QD=13.35;ReadPosRankSum=-0.580;SOR=0.571	GT:AD:DP:GQ:PL	0/1:35,21:56:99:776,0,2759
chrXII	538693	.	C	T	747.77	PASS	AC=1;AF=0.500;AN=2;BaseQRankSum=-0.325;ClippingRankSum=0.000;DP=56;ExcessHet=3.0103;FS=2.337;MLEAC=1;MLEAF=0.500;MQ=42.00;MQRankSum=0.000;QD=13.35;ReadPosRankSum=-0.598;SOR=0.571	GT:AD:DP:GQ:PL	0/1:35,21:56:99:776,0,2759
chrXII	540667	.	G	A	699.77	PASS	AC=1;AF=0.500;AN=2;BaseQRankSum=-0.241;ClippingRankSum=0.000;DP=62;ExcessHet=3.0103;FS=2.235;MLEAC=1;MLEAF=0.500;MQ=41.52;MQRankSum=-0.409;QD=11.29;ReadPosRankSum=-1.519;SOR=1.085	GT:AD:DP:GQ:PL	0/1:40,22:62:99:728,0,1470
chrXII	541381	.	G	A	908.77	PASS	AC=1;AF=0.500;AN=2;BaseQRankSum=0.766;ClippingRankSum=0.000;DP=53;ExcessHet=3.0103;FS=0.000;MLEAC=1;MLEAF=0.500;MQ=42.00;MQRankSum=0.000;QD=17.15;ReadPosRankSum=1.583;SOR=0.635	GT:AD:DP:GQ:PL	0/1:28,25:53:99:937,0,1048
chrXII	554043	.	G	A	699.77	PASS	AC=1;AF=0.500;AN=2;BaseQRankSum=-0.393;ClippingRankSum=0.000;DP=54;ExcessHet=3.0103;FS=0.000;MLEAC=1;MLEAF=0.500;MQ=41.74;MQRankSum=-1.216;QD=12.96;ReadPosRankSum=1.526;SOR=0.733	GT:AD:DP:GQ:PL	0/1:33,21:54:99:728,0,1275
chrXII	588677	.	G	A	747.77	PASS	AC=1;AF=0.500;AN=2;BaseQRankSum=1.423;ClippingRankSum=0.000;DP=79;ExcessHet=3.0103;FS=0.952;MLEAC=1;MLEAF=0.500;MQ=42.00;MQRankSum=0.000;QD=9.47;ReadPosRankSum=-0.551;SOR=0.530	GT:AD:DP:GQ:PL	0/1:56,23:79:99:776,0,2166
chrXII	588973	.	G	A	595.77	PASS	AC=1;AF=0.500;AN=2;BaseQRankSum=0.319;ClippingRankSum=0.000;DP=66;ExcessHet=3.0103;FS=3.780;MLEAC=1;MLEAF=0.500;MQ=42.00;MQRankSum=0.000;QD=9.03;ReadPosRankSum=0.418;SOR=0.342	GT:AD:DP:GQ:PL	0/1:47,19:66:99:624,0,1832
chrXII	611502	.	G	A	1201.77	PASS	AC=1;AF=0.500;AN=2;BaseQRankSum=0.059;ClippingRankSum=0.000;DP=49;ExcessHet=3.0103;FS=2.612;MLEAC=1;MLEAF=0.500;MQ=41.96;MQRankSum=-0.686;QD=24.53;ReadPosRankSum=0.353;SOR=1.048	GT:AD:DP:GQ:PL	0/1:17,32:49:99:1230,0,590
chrXII	633492	.	G	A	1922.77	PASS	AC=1;AF=0.500;AN=2;BaseQRankSum=1.972;ClippingRankSum=0.000;DP=79;ExcessHet=3.0103;FS=1.953;MLEAC=1;MLEAF=0.500;MQ=42.00;MQRankSum=0.000;QD=24.34;ReadPosRankSum=1.363;SOR=0.434	GT:AD:DP:GQ:PL	0/1:29,50:79:99:1951,0,1015
chrXII	645386	.	G	A	1639.77	PASS	AC=1;AF=0.500;AN=2;BaseQRankSum=0.993;ClippingRankSum=0.000;DP=55;ExcessHet=3.0103;FS=1.321;MLEAC=1;MLEAF=0.500;MQ=42.00;MQRankSum=0.000;QD=29.81;ReadPosRankSum=0.409;SOR=1.112	GT:AD:DP:GQ:PL	0/1:13,42:55:99:1668,0,402
chrXII	650790	.	G	A	527.77	PASS	AC=1;AF=0.500;AN=2;BaseQRankSum=0.104;ClippingRankSum=0.000;DP=67;ExcessHet=3.0103;FS=0.000;MLEAC=1;MLEAF=0.500;MQ=41.75;MQRankSum=0.000;QD=13.53;ReadPosRankSum=-0.276;SOR=0.646	GT:AD:DP:GQ:PL	0/1:23,16:39:99:556,0,896
chrXII	668439	.	C	T	905.77	PASS	AC=1;AF=0.500;AN=2;BaseQRankSum=0.362;ClippingRankSum=0.000;DP=62;ExcessHet=3.0103;FS=0.997;MLEAC=1;MLEAF=0.500;MQ=42.00;MQRankSum=0.000;QD=14.61;ReadPosRankSum=0.168;SOR=0.938	GT:AD:DP:GQ:PL	0/1:37,25:62:99:934,0,2908
chrXII	668440	.	C	T	905.77	PASS	AC=1;AF=0.500;AN=2;BaseQRankSum=1.772;ClippingRankSum=0.000;DP=61;ExcessHet=3.0103;FS=0.988;MLEAC=1;MLEAF=0.500;MQ=42.00;MQRankSum=0.000;QD=14.85;ReadPosRankSum=0.584;SOR=0.861	GT:AD:DP:GQ:PL	0/1:37,24:61:99:934,0,2908
chrXII	712995	.	G	A	2067.77	PASS	AC=1;AF=0.500;AN=2;BaseQRankSum=0.175;ClippingRankSum=0.000;DP=80;ExcessHet=3.0103;FS=0.000;MLEAC=1;MLEAF=0.500;MQ=42.00;MQRankSum=0.000;QD=25.85;ReadPosRankSum=0.643;SOR=0.693	GT:AD:DP:GQ:PL	0/1:26,54:80:99:2096,0,880
chrXII	726559	.	G	A	1060.77	PASS	AC=1;AF=0.500;AN=2;BaseQRankSum=0.405;ClippingRankSum=0.000;DP=68;ExcessHet=3.0103;FS=4.821;MLEAC=1;MLEAF=0.500;MQ=41.78;MQRankSum=0.918;QD=15.60;ReadPosRankSum=0.747;SOR=1.329	GT:AD:DP:GQ:PL	0/1:38,30:68:99:1089,0,1440
chrXII	732728	.	G	A	1010.77	PASS	AC=1;AF=0.500;AN=2;BaseQRankSum=-0.763;ClippingRankSum=0.000;DP=126;ExcessHet=3.0103;FS=2.599;MLEAC=1;MLEAF=0.500;MQ=41.89;MQRankSum=0.629;QD=8.09;ReadPosRankSum=0.409;SOR=0.687	GT:AD:DP:GQ:PL	0/1:91,34:125:99:1039,0,3573
chrXII	773869	.	G	A	834.77	PASS	AC=1;AF=0.500;AN=2;BaseQRankSum=-0.158;ClippingRankSum=0.000;DP=61;ExcessHet=3.0103;FS=2.214;MLEAC=1;MLEAF=0.500;MQ=41.77;MQRankSum=0.839;QD=13.68;ReadPosRankSum=0.804;SOR=1.016	GT:AD:DP:GQ:PL	0/1:37,24:61:99:863,0,1387
chrXII	795041	.	G	A	802.77	PASS	AC=1;AF=0.500;AN=2;BaseQRankSum=0.494;ClippingRankSum=0.000;DP=60;ExcessHet=3.0103;FS=0.000;MLEAC=1;MLEAF=0.500;MQ=42.00;MQRankSum=0.000;QD=13.38;ReadPosRankSum=-0.963;SOR=0.638	GT:AD:DP:GQ:PL	0/1:36,24:60:99:831,0,1331
chrXII	797641	.	G	A	1306.77	PASS	AC=1;AF=0.500;AN=2;BaseQRankSum=0.336;ClippingRankSum=0.000;DP=63;ExcessHet=3.0103;FS=11.272;MLEAC=1;MLEAF=0.500;MQ=42.00;MQRankSum=0.000;QD=20.74;ReadPosRankSum=1.489;SOR=0.679	GT:AD:DP:GQ:PL	0/1:28,35:63:99:1335,0,1022
chrXII	839114	.	G	A	1530.77	PASS	AC=1;AF=0.500;AN=2;BaseQRankSum=-0.770;ClippingRankSum=0.000;DP=64;ExcessHet=3.0103;FS=5.227;MLEAC=1;MLEAF=0.500;MQ=42.00;MQRankSum=0.000;QD=23.92;ReadPosRankSum=0.724;SOR=1.379	GT:AD:DP:GQ:PL	0/1:23,41:64:99:1559,0,813
chrXII	873446	.	G	A	931.77	PASS	AC=1;AF=0.500;AN=2;BaseQRankSum=-0.659;ClippingRankSum=0.000;DP=57;ExcessHet=3.0103;FS=2.405;MLEAC=1;MLEAF=0.500;MQ=41.50;MQRankSum=1.332;QD=16.35;ReadPosRankSum=-0.134;SOR=0.373	GT:AD:DP:GQ:PL	0/1:31,26:57:99:960,0,1140
chrXII	873470	.	G	A	979.77	PASS	AC=1;AF=0.500;AN=2;BaseQRankSum=1.126;ClippingRankSum=0.000;DP=53;ExcessHet=3.0103;FS=3.955;MLEAC=1;MLEAF=0.500;MQ=41.46;MQRankSum=-1.322;QD=18.49;ReadPosRankSum=-0.235;SOR=1.274	GT:AD:DP:GQ:PL	0/1:25,28:53:99:1008,0,901
chrXII	898915	.	C	T	1536.77	PASS	AC=1;AF=0.500;AN=2;BaseQRankSum=-1.192;ClippingRankSum=0.000;DP=63;ExcessHet=3.0103;FS=0.000;MLEAC=1;MLEAF=0.500;MQ=42.00;MQRankSum=0.000;QD=24.39;ReadPosRankSum=0.951;SOR=0.785	GT:AD:DP:GQ:PL	0/1:22,41:63:99:1565,0,784
chrXII	899243	.	G	A	1220.77	PASS	AC=1;AF=0.500;AN=2;BaseQRankSum=0.605;ClippingRankSum=0.000;DP=64;ExcessHet=3.0103;FS=8.414;MLEAC=1;MLEAF=0.500;MQ=42.00;MQRankSum=0.000;QD=19.07;ReadPosRankSum=-0.926;SOR=0.789	GT:AD:DP:GQ:PL	0/1:31,33:64:99:1249,0,1167
chrXII	903674	.	C	T	690.77	PASS	AC=1;AF=0.500;AN=2;BaseQRankSum=1.179;ClippingRankSum=0.000;DP=52;ExcessHet=3.0103;FS=0.000;MLEAC=1;MLEAF=0.500;MQ=42.00;MQRankSum=0.000;QD=13.28;ReadPosRankSum=1.365;SOR=0.704	GT:AD:DP:GQ:PL	0/1:32,20:52:99:719,0,1218
chrXII	920930	.	G	A	878.77	PASS	AC=1;AF=0.500;AN=2;BaseQRankSum=-0.054;ClippingRankSum=0.000;DP=58;ExcessHet=3.0103;FS=1.017;MLEAC=1;MLEAF=0.500;MQ=42.00;MQRankSum=0.000;QD=15.15;ReadPosRankSum=-0.273;SOR=0.625	GT:AD:DP:GQ:PL	0/1:33,25:58:99:907,0,1226
chrXII	924881	.	G	A	735.77	PASS	AC=1;AF=0.500;AN=2;BaseQRankSum=-0.151;ClippingRankSum=0.000;DP=65;ExcessHet=3.0103;FS=2.216;MLEAC=1;MLEAF=0.500;MQ=42.00;MQRankSum=0.000;QD=11.32;ReadPosRankSum=-0.440;SOR=1.056	GT:AD:DP:GQ:PL	0/1:43,22:65:99:764,0,1620
chrXII	932693	.	C	T	641.77	PASS	AC=1;AF=0.500;AN=2;BaseQRankSum=0.256;ClippingRankSum=0.000;DP=53;ExcessHet=3.0103;FS=1.111;MLEAC=1;MLEAF=0.500;MQ=41.45;MQRankSum=1.112;QD=12.34;ReadPosRankSum=1.245;SOR=0.910	GT:AD:DP:GQ:PL	0/1:33,19:52:99:670,0,1239
chrXII	948102	.	G	A	626.77	PASS	AC=1;AF=0.500;AN=2;BaseQRankSum=-1.625;ClippingRankSum=0.000;DP=54;ExcessHet=3.0103;FS=5.843;MLEAC=1;MLEAF=0.500;MQ=42.00;MQRankSum=0.000;QD=11.61;ReadPosRankSum=0.402;SOR=0.954	GT:AD:DP:GQ:PL	0/1:34,20:54:99:655,0,1308
chrXII	952561	.	G	A	691.77	PASS	AC=1;AF=0.500;AN=2;BaseQRankSum=-1.712;ClippingRankSum=0.000;DP=53;ExcessHet=3.0103;FS=0.000;MLEAC=1;MLEAF=0.500;MQ=42.00;MQRankSum=0.000;QD=13.05;ReadPosRankSum=-1.357;SOR=0.784	GT:AD:DP:GQ:PL	0/1:32,21:53:99:720,0,1221
chrXII	954208	.	G	A	916.77	PASS	AC=1;AF=0.500;AN=2;BaseQRankSum=0.482;ClippingRankSum=0.000;DP=62;ExcessHet=3.0103;FS=5.315;MLEAC=1;MLEAF=0.500;MQ=41.74;MQRankSum=1.235;QD=14.79;ReadPosRankSum=0.155;SOR=1.528	GT:AD:DP:GQ:PL	0/1:36,26:62:99:945,0,1371
chrXII	959083	.	G	A	831.77	PASS	AC=1;AF=0.500;AN=2;BaseQRankSum=1.260;ClippingRankSum=0.000;DP=49;ExcessHet=3.0103;FS=1.109;MLEAC=1;MLEAF=0.500;MQ=42.00;MQRankSum=0.000;QD=16.97;ReadPosRankSum=1.219;SOR=0.527	GT:AD:DP:GQ:PL	0/1:26,23:49:99:860,0,976
chrXII	965567	.	G	A	1543.77	PASS	AC=1;AF=0.500;AN=2;BaseQRankSum=-0.344;ClippingRankSum=0.000;DP=62;ExcessHet=3.0103;FS=2.299;MLEAC=1;MLEAF=0.500;MQ=42.00;MQRankSum=0.000;QD=24.90;ReadPosRankSum=-1.418;SOR=0.758	GT:AD:DP:GQ:PL	0/1:20,42:62:99:1572,0,698
chrXII	965590	.	G	A	2588.77	PASS	AC=2;AF=1.00;AN=2;DP=60;ExcessHet=3.0103;FS=0.000;MLEAC=2;MLEAF=1.00;MQ=42.00;QD=31.25;SOR=0.831	GT:AD:DP:GQ:PL	1/1:0,60:60:99:2617,181,0
chrXII	1002252	.	G	A	969.77	PASS	AC=1;AF=0.500;AN=2;BaseQRankSum=-0.402;ClippingRankSum=0.000;DP=62;ExcessHet=3.0103;FS=2.146;MLEAC=1;MLEAF=0.500;MQ=41.97;MQRankSum=0.940;QD=15.64;ReadPosRankSum=-0.220;SOR=0.666	GT:AD:DP:GQ:PL	0/1:34,28:62:99:998,0,1274
chrXII	1011611	.	C	T	1668.77	PASS	AC=1;AF=0.500;AN=2;BaseQRankSum=2.532;ClippingRankSum=0.000;DP=79;ExcessHet=3.0103;FS=0.872;MLEAC=1;MLEAF=0.500;MQ=41.82;MQRankSum=-0.844;QD=21.12;ReadPosRankSum=0.591;SOR=0.816	GT:AD:DP:GQ:PL	0/1:34,45:79:99:1697,0,1148
chrXII	1014396	.	G	A	1018.77	PASS	AC=1;AF=0.500;AN=2;BaseQRankSum=0.142;ClippingRankSum=0.000;DP=73;ExcessHet=3.0103;FS=3.248;MLEAC=1;MLEAF=0.500;MQ=41.97;MQRankSum=0.863;QD=13.96;ReadPosRankSum=0.372;SOR=0.368	GT:AD:DP:GQ:PL	0/1:43,30:73:99:1047,0,1606
chrXII	1041632	.	G	A	1061.77	PASS	AC=1;AF=0.500;AN=2;BaseQRankSum=1.005;ClippingRankSum=0.000;DP=65;ExcessHet=3.0103;FS=0.973;MLEAC=1;MLEAF=0.500;MQ=41.75;MQRankSum=-0.110;QD=16.33;ReadPosRankSum=-1.487;SOR=0.855	GT:AD:DP:GQ:PL	0/1:35,30:65:99:1090,0,1278
chrXII	1052065	.	G	A	268.77	PASS	AC=1;AF=0.500;AN=2;BaseQRankSum=0.094;ClippingRankSum=0.000;DP=63;ExcessHet=3.0103;FS=0.000;MLEAC=1;MLEAF=0.500;MQ=41.28;MQRankSum=0.695;QD=8.40;ReadPosRankSum=0.630;SOR=0.368	GT:AD:DP:GQ:PL	0/1:23,9:32:99:297,0,894
chrXIII	14437	.	G	A	1148.77	PASS	AC=1;AF=0.500;AN=2;BaseQRankSum=-0.417;ClippingRankSum=0.000;DP=68;ExcessHet=3.0103;FS=3.363;MLEAC=1;MLEAF=0.500;MQ=42.00;MQRankSum=0.000;QD=16.89;ReadPosRankSum=-0.859;SOR=0.358	GT:AD:DP:GQ:PL	0/1:36,32:68:99:1177,0,1358
chrXIII	19099	.	G	A	1038.77	PASS	AC=1;AF=0.500;AN=2;BaseQRankSum=-1.343;ClippingRankSum=0.000;DP=60;ExcessHet=3.0103;FS=5.001;MLEAC=1;MLEAF=0.500;MQ=42.00;MQRankSum=0.000;QD=17.31;ReadPosRankSum=-0.812;SOR=0.960	GT:AD:DP:GQ:PL	0/1:31,29:60:99:1067,0,1176
chrXIII	20687	.	G	A	1162.77	PASS	AC=1;AF=0.500;AN=2;BaseQRankSum=2.878;ClippingRankSum=0.000;DP=55;ExcessHet=3.0103;FS=9.624;MLEAC=1;MLEAF=0.500;MQ=42.00;MQRankSum=0.000;QD=21.14;ReadPosRankSum=0.161;SOR=1.281	GT:AD:DP:GQ:PL	0/1:24,31:55:99:1191,0,852
chrXIII	21643	.	G	A	1130.77	PASS	AC=1;AF=0.500;AN=2;BaseQRankSum=0.577;ClippingRankSum=0.000;DP=63;ExcessHet=3.0103;FS=3.576;MLEAC=1;MLEAF=0.500;MQ=42.00;MQRankSum=0.000;QD=17.95;ReadPosRankSum=-1.284;SOR=0.337	GT:AD:DP:GQ:PL	0/1:31,32:63:99:1159,0,1091
chrXIII	29562	.	G	A	1098.77	PASS	AC=1;AF=0.500;AN=2;BaseQRankSum=2.162;ClippingRankSum=0.000;DP=53;ExcessHet=3.0103;FS=0.000;MLEAC=1;MLEAF=0.500;MQ=42.00;MQRankSum=0.000;QD=21.13;ReadPosRankSum=1.015;SOR=0.781	GT:AD:DP:GQ:PL	0/1:22,30:52:99:1127,0,769
chrXIII	47865	.	G	A	1222.77	PASS	AC=1;AF=0.500;AN=2;BaseQRankSum=1.049;ClippingRankSum=0.000;DP=73;ExcessHet=3.0103;FS=3.169;MLEAC=1;MLEAF=0.500;MQ=41.81;MQRankSum=-1.044;QD=16.75;ReadPosRankSum=-0.866;SOR=1.053	GT:AD:DP:GQ:PL	0/1:39,34:73:99:1251,0,1470
chrXIII	69238	.	C	T	1068.77	PASS	AC=1;AF=0.500;AN=2;BaseQRankSum=-0.976;ClippingRankSum=0.000;DP=54;ExcessHet=3.0103;FS=0.000;MLEAC=1;MLEAF=0.500;MQ=42.00;MQRankSum=0.000;QD=19.79;ReadPosRankSum=0.000;SOR=0.645	GT:AD:DP:GQ:PL	0/1:25,29:54:99:1097,0,939
chrXIII	83281	.	G	A	935.77	PASS	AC=1;AF=0.500;AN=2;BaseQRankSum=-1.099;ClippingRankSum=0.000;DP=68;ExcessHet=3.0103;FS=2.070;MLEAC=1;MLEAF=0.500;MQ=42.00;MQRankSum=0.000;QD=13.76;ReadPosRankSum=0.860;SOR=1.040	GT:AD:DP:GQ:PL	0/1:41,27:68:99:964,0,1579
chrXIII	94453	.	C	T	1168.77	PASS	AC=1;AF=0.500;AN=2;BaseQRankSum=0.125;ClippingRankSum=0.000;DP=67;ExcessHet=3.0103;FS=3.437;MLEAC=1;MLEAF=0.500;MQ=42.00;MQRankSum=0.000;QD=17.71;ReadPosRankSum=-1.534;SOR=0.340	GT:AD:DP:GQ:PL	0/1:34,32:66:99:1197,0,1283
chrXIII	94706	.	G	A	1265.77	PASS	AC=1;AF=0.500;AN=2;BaseQRankSum=-1.038;ClippingRankSum=0.000;DP=68;ExcessHet=3.0103;FS=0.924;MLEAC=1;MLEAF=0.500;MQ=41.97;MQRankSum=-0.913;QD=18.61;ReadPosRankSum=-0.836;SOR=0.705	GT:AD:DP:GQ:PL	0/1:32,36:68:99:1294,0,1200
chrXIII	95884	.	C	T	1098.77	PASS	AC=1;AF=0.500;AN=2;BaseQRankSum=-0.826;ClippingRankSum=0.000;DP=63;ExcessHet=3.0103;FS=2.124;MLEAC=1;MLEAF=0.500;MQ=42.00;MQRankSum=0.000;QD=17.44;ReadPosRankSum=-1.612;SOR=0.428	GT:AD:DP:GQ:PL	0/1:31,32:63:99:1127,0,1164
chrXIII	104219	.	G	A	1233.77	PASS	AC=1;AF=0.500;AN=2;BaseQRankSum=0.552;ClippingRankSum=0.000;DP=70;ExcessHet=3.0103;FS=0.909;MLEAC=1;MLEAF=0.500;MQ=41.79;MQRankSum=-0.971;QD=17.63;ReadPosRankSum=0.637;SOR=0.608	GT:AD:DP:GQ:PL	0/1:35,35:70:99:1262,0,1239
chrXIII	119036	.	G	A	1143.77	PASS	AC=1;AF=0.500;AN=2;BaseQRankSum=0.827;ClippingRankSum=0.000;DP=59;ExcessHet=3.0103;FS=0.000;MLEAC=1;MLEAF=0.500;MQ=42.00;MQRankSum=0.000;QD=19.39;ReadPosRankSum=1.661;SOR=0.627	GT:AD:DP:GQ:PL	0/1:27,32:59:99:1172,0,937
chrXIII	119665	.	G	A	1219.77	PASS	AC=1;AF=0.500;AN=2;BaseQRankSum=-3.319;ClippingRankSum=0.000;DP=59;ExcessHet=3.0103;FS=3.617;MLEAC=1;MLEAF=0.500;MQ=41.76;MQRankSum=-0.823;QD=20.67;ReadPosRankSum=-1.031;SOR=0.790	GT:AD:DP:GQ:PL	0/1:25,34:59:99:1248,0,919
chrXIII	158093	.	G	A	1152.77	PASS	AC=1;AF=0.500;AN=2;BaseQRankSum=2.015;ClippingRankSum=0.000;DP=54;ExcessHet=3.0103;FS=0.000;MLEAC=1;MLEAF=0.500;MQ=41.74;MQRankSum=-0.824;QD=21.35;ReadPosRankSum=-0.500;SOR=0.588	GT:AD:DP:GQ:PL	0/1:23,31:54:99:1181,0,833
chrXIII	171539	.	C	T	884.77	PASS	AC=1;AF=0.500;AN=2;BaseQRankSum=1.029;ClippingRankSum=0.000;DP=49;ExcessHet=3.0103;FS=1.117;MLEAC=1;MLEAF=0.500;MQ=42.00;MQRankSum=0.000;QD=18.06;ReadPosRankSum=-0.050;SOR=0.938	GT:AD:DP:GQ:PL	0/1:24,25:49:99:913,0,837
chrXIII	212693	.	G	A	1588.77	PASS	AC=1;AF=0.500;AN=2;BaseQRankSum=-0.070;ClippingRankSum=0.000;DP=75;ExcessHet=3.0103;FS=3.158;MLEAC=1;MLEAF=0.500;MQ=42.00;MQRankSum=0.000;QD=21.18;ReadPosRankSum=-0.381;SOR=0.459	GT:AD:DP:GQ:PL	0/1:32,43:75:99:1617,0,1173
chrXIII	225300	.	G	A	1444.77	PASS	AC=1;AF=0.500;AN=2;BaseQRankSum=1.720;ClippingRankSum=0.000;DP=75;ExcessHet=3.0103;FS=1.893;MLEAC=1;MLEAF=0.500;MQ=41.81;MQRankSum=-0.909;QD=19.26;ReadPosRankSum=1.459;SOR=0.860	GT:AD:DP:GQ:PL	0/1:35,40:75:99:1473,0,1266
chrXIII	241550	.	G	A	1378.77	PASS	AC=1;AF=0.500;AN=2;BaseQRankSum=0.007;ClippingRankSum=0.000;DP=73;ExcessHet=3.0103;FS=6.266;MLEAC=1;MLEAF=0.500;MQ=41.92;MQRankSum=-0.545;QD=18.89;ReadPosRankSum=0.280;SOR=1.445	GT:AD:DP:GQ:PL	0/1:36,37:73:99:1407,0,1364
chrXIII	242900	.	G	A	1029.77	PASS	AC=1;AF=0.500;AN=2;BaseQRankSum=-0.419;ClippingRankSum=0.000;DP=78;ExcessHet=3.0103;FS=0.866;MLEAC=1;MLEAF=0.500;MQ=42.00;MQRankSum=0.000;QD=13.20;ReadPosRankSum=1.364;SOR=0.584	GT:AD:DP:GQ:PL	0/1:48,30:78:99:1058,0,1818
chrXIII	248378	.	G	A	1136.77	PASS	AC=1;AF=0.500;AN=2;BaseQRankSum=1.516;ClippingRankSum=0.000;DP=66;ExcessHet=3.0103;FS=4.895;MLEAC=1;MLEAF=0.500;MQ=42.00;MQRankSum=0.000;QD=17.22;ReadPosRankSum=1.708;SOR=0.885	GT:AD:DP:GQ:PL	0/1:35,31:66:99:1165,0,1281
chrXIII	266398	.	G	A	798.77	PASS	AC=1;AF=0.500;AN=2;BaseQRankSum=0.897;ClippingRankSum=0.000;DP=65;ExcessHet=3.0103;FS=15.202;MLEAC=1;MLEAF=0.500;MQ=41.97;MQRankSum=-1.275;QD=12.29;ReadPosRankSum=-0.045;SOR=0.392	GT:AD:DP:GQ:PL	0/1:41,24:65:99:827,0,1575
chrXIII	273921	.	G	A	1212.77	PASS	AC=1;AF=0.500;AN=2;BaseQRankSum=0.596;ClippingRankSum=0.000;DP=66;ExcessHet=3.0103;FS=2.056;MLEAC=1;MLEAF=0.500;MQ=41.79;MQRankSum=-0.970;QD=18.38;ReadPosRankSum=-0.745;SOR=0.751	GT:AD:DP:GQ:PL	0/1:33,33:66:99:1241,0,1213
chrXIII	282354	.	G	A	1009.77	PASS	AC=1;AF=0.500;AN=2;BaseQRankSum=2.423;ClippingRankSum=0.000;DP=63;ExcessHet=3.0103;FS=0.956;MLEAC=1;MLEAF=0.500;MQ=42.00;MQRankSum=0.000;QD=16.03;ReadPosRankSum=1.211;SOR=0.836	GT:AD:DP:GQ:PL	0/1:35,28:63:99:1038,0,1274
chrXIII	282671	.	G	A	903.77	PASS	AC=1;AF=0.500;AN=2;BaseQRankSum=0.613;ClippingRankSum=0.000;DP=69;ExcessHet=3.0103;FS=2.119;MLEAC=1;MLEAF=0.500;MQ=42.00;MQRankSum=0.000;QD=13.10;ReadPosRankSum=-0.856;SOR=0.402	GT:AD:DP:GQ:PL	0/1:42,27:69:99:932,0,1606
chrXIII	295893	.	G	A	1252.77	PASS	AC=1;AF=0.500;AN=2;BaseQRankSum=0.422;ClippingRankSum=0.000;DP=67;ExcessHet=3.0103;FS=2.045;MLEAC=1;MLEAF=0.500;MQ=42.00;MQRankSum=0.000;QD=18.70;ReadPosRankSum=0.293;SOR=0.436	GT:AD:DP:GQ:PL	0/1:32,35:67:99:1281,0,1186
chrXIII	297435	.	C	T	1091.77	PASS	AC=1;AF=0.500;AN=2;BaseQRankSum=-0.339;ClippingRankSum=0.000;DP=62;ExcessHet=3.0103;FS=6.954;MLEAC=1;MLEAF=0.500;MQ=42.00;MQRankSum=0.000;QD=17.61;ReadPosRankSum=0.626;SOR=0.569	GT:AD:DP:GQ:PL	0/1:31,31:62:99:1120,0,1083
chrXIII	311851	.	G	A	1053.77	PASS	AC=1;AF=0.500;AN=2;BaseQRankSum=-0.091;ClippingRankSum=0.000;DP=57;ExcessHet=3.0103;FS=1.023;MLEAC=1;MLEAF=0.500;MQ=41.97;MQRankSum=1.053;QD=18.49;ReadPosRankSum=2.150;SOR=0.504	GT:AD:DP:GQ:PL	0/1:28,29:57:99:1082,0,1035
chrXIII	313987	.	G	A	1121.77	PASS	AC=1;AF=0.500;AN=2;BaseQRankSum=0.542;ClippingRankSum=0.000;DP=61;ExcessHet=3.0103;FS=0.000;MLEAC=1;MLEAF=0.500;MQ=41.97;MQRankSum=-0.951;QD=18.39;ReadPosRankSum=-1.284;SOR=0.749	GT:AD:DP:GQ:PL	0/1:30,31:61:99:1150,0,1087
chrXIII	324612	.	G	A	726.77	PASS	AC=1;AF=0.500;AN=2;BaseQRankSum=0.358;ClippingRankSum=0.000;DP=64;ExcessHet=3.0103;FS=2.215;MLEAC=1;MLEAF=0.500;MQ=41.77;MQRankSum=-1.349;QD=11.36;ReadPosRankSum=-0.383;SOR=1.085	GT:AD:DP:GQ:PL	0/1:42,22:64:99:755,0,1621
chrXIII	331347	.	G	A	1277.77	PASS	AC=1;AF=0.500;AN=2;BaseQRankSum=0.336;ClippingRankSum=0.000;DP=69;ExcessHet=3.0103;FS=4.738;MLEAC=1;MLEAF=0.500;MQ=42.00;MQRankSum=0.000;QD=18.52;ReadPosRankSum=-0.615;SOR=0.418	GT:AD:DP:GQ:PL	0/1:34,35:69:99:1306,0,1265
chrXIII	354988	.	G	A	1241.77	PASS	AC=1;AF=0.500;AN=2;BaseQRankSum=-0.300;ClippingRankSum=0.000;DP=73;ExcessHet=3.0103;FS=0.000;MLEAC=1;MLEAF=0.500;MQ=42.00;MQRankSum=0.000;QD=17.01;ReadPosRankSum=-0.549;SOR=0.648	GT:AD:DP:GQ:PL	0/1:38,35:73:99:1270,0,1382
chrXIII	392448	.	G	A	971.77	PASS	AC=1;AF=0.500;AN=2;BaseQRankSum=0.767;ClippingRankSum=0.000;DP=59;ExcessHet=3.0103;FS=0.000;MLEAC=1;MLEAF=0.500;MQ=42.00;MQRankSum=0.000;QD=16.47;ReadPosRankSum=-0.307;SOR=0.765	GT:AD:DP:GQ:PL	0/1:32,27:59:99:1000,0,1221
chrXIII	396313	.	C	T	1037.77	PASS	AC=1;AF=0.500;AN=2;BaseQRankSum=-0.231;ClippingRankSum=0.000;DP=62;ExcessHet=3.0103;FS=0.000;MLEAC=1;MLEAF=0.500;MQ=41.73;MQRankSum=-0.046;QD=16.74;ReadPosRankSum=-1.451;SOR=0.716	GT:AD:DP:GQ:PL	0/1:32,30:62:99:1066,0,1169
chrXIII	404224	.	G	A	1378.77	PASS	AC=1;AF=0.500;AN=2;BaseQRankSum=1.401;ClippingRankSum=0.000;DP=87;ExcessHet=3.0103;FS=0.819;MLEAC=1;MLEAF=0.500;MQ=41.98;MQRankSum=-1.086;QD=15.85;ReadPosRankSum=-1.782;SOR=0.532	GT:AD:DP:GQ:PL	0/1:48,39:87:99:1407,0,1733
chrXIII	420589	.	G	A	1117.77	PASS	AC=1;AF=0.500;AN=2;BaseQRankSum=-0.394;ClippingRankSum=0.000;DP=47;ExcessHet=3.0103;FS=0.000;MLEAC=1;MLEAF=0.500;MQ=41.54;MQRankSum=2.377;QD=23.78;ReadPosRankSum=0.778;SOR=0.546	GT:AD:DP:GQ:PL	0/1:17,30:47:99:1146,0,557
chrXIII	426550	.	G	A	967.77	PASS	AC=1;AF=0.500;AN=2;BaseQRankSum=-0.117;ClippingRankSum=0.000;DP=57;ExcessHet=3.0103;FS=1.023;MLEAC=1;MLEAF=0.500;MQ=41.46;MQRankSum=0.681;QD=16.98;ReadPosRankSum=-2.861;SOR=0.504	GT:AD:DP:GQ:PL	0/1:28,29:57:99:996,0,966
chrXIII	429276	.	G	A	1146.77	PASS	AC=1;AF=0.500;AN=2;BaseQRankSum=0.865;ClippingRankSum=0.000;DP=56;ExcessHet=3.0103;FS=2.363;MLEAC=1;MLEAF=0.500;MQ=42.00;MQRankSum=0.000;QD=20.48;ReadPosRankSum=0.137;SOR=0.379	GT:AD:DP:GQ:PL	0/1:25,31:56:99:1175,0,925
chrXIII	434200	.	C	T	868.77	PASS	AC=1;AF=0.500;AN=2;BaseQRankSum=-2.396;ClippingRankSum=0.000;DP=57;ExcessHet=3.0103;FS=7.857;MLEAC=1;MLEAF=0.500;MQ=41.75;MQRankSum=-1.057;QD=15.24;ReadPosRankSum=0.320;SOR=0.172	GT:AD:DP:GQ:PL	0/1:31,26:57:99:897,0,1127
chrXIII	449862	.	G	A	1269.77	PASS	AC=1;AF=0.500;AN=2;BaseQRankSum=0.763;ClippingRankSum=0.000;DP=76;ExcessHet=3.0103;FS=0.000;MLEAC=1;MLEAF=0.500;MQ=42.00;MQRankSum=0.000;QD=16.71;ReadPosRankSum=-1.666;SOR=0.706	GT:AD:DP:GQ:PL	0/1:41,35:76:99:1298,0,1542
chrXIII	475493	.	G	A	1447.77	PASS	AC=1;AF=0.500;AN=2;BaseQRankSum=0.083;ClippingRankSum=0.000;DP=71;ExcessHet=3.0103;FS=1.942;MLEAC=1;MLEAF=0.500;MQ=42.00;MQRankSum=0.000;QD=20.39;ReadPosRankSum=-1.322;SOR=0.946	GT:AD:DP:GQ:PL	0/1:31,40:71:99:1476,0,1086
chrXIII	475849	.	C	T	1443.77	PASS	AC=1;AF=0.500;AN=2;BaseQRankSum=-1.261;ClippingRankSum=0.000;DP=79;ExcessHet=3.0103;FS=0.846;MLEAC=1;MLEAF=0.500;MQ=42.00;MQRankSum=0.000;QD=18.28;ReadPosRankSum=0.522;SOR=0.845	GT:AD:DP:GQ:PL	0/1:39,40:79:99:1472,0,1482
chrXIII	475892	.	G	A	966.77	PASS	AC=1;AF=0.500;AN=2;BaseQRankSum=-1.041;ClippingRankSum=0.000;DP=59;ExcessHet=3.0103;FS=2.169;MLEAC=1;MLEAF=0.500;MQ=42.00;MQRankSum=0.000;QD=16.39;ReadPosRankSum=0.837;SOR=0.446	GT:AD:DP:GQ:PL	0/1:32,27:59:99:995,0,1207
chrXIII	475904	.	C	T	1340.77	PASS	AC=1;AF=0.500;AN=2;BaseQRankSum=1.335;ClippingRankSum=0.000;DP=64;ExcessHet=3.0103;FS=0.000;MLEAC=1;MLEAF=0.500;MQ=42.00;MQRankSum=0.000;QD=20.95;ReadPosRankSum=0.007;SOR=0.745	GT:AD:DP:GQ:PL	0/1:28,36:64:99:1369,0,1014
chrXIII	479212	.	C	T	1058.77	PASS	AC=1;AF=0.500;AN=2;BaseQRankSum=0.917;ClippingRankSum=0.000;DP=50;ExcessHet=3.0103;FS=0.000;MLEAC=1;MLEAF=0.500;MQ=42.00;MQRankSum=0.000;QD=21.18;ReadPosRankSum=-0.638;SOR=0.627	GT:AD:DP:GQ:PL	0/1:22,28:50:99:1087,0,816
chrXIII	480962	.	G	A	1610.77	PASS	AC=1;AF=0.500;AN=2;BaseQRankSum=-0.121;ClippingRankSum=0.000;DP=82;ExcessHet=3.0103;FS=1.820;MLEAC=1;MLEAF=0.500;MQ=41.65;MQRankSum=0.122;QD=19.64;ReadPosRankSum=0.234;SOR=0.990	GT:AD:DP:GQ:PL	0/1:38,44:82:99:1639,0,1355
chrXIII	482055	.	G	A	1305.77	PASS	AC=1;AF=0.500;AN=2;BaseQRankSum=-0.752;ClippingRankSum=0.000;DP=78;ExcessHet=3.0103;FS=3.037;MLEAC=1;MLEAF=0.500;MQ=42.00;MQRankSum=0.000;QD=16.74;ReadPosRankSum=1.517;SOR=1.077	GT:AD:DP:GQ:PL	0/1:41,37:78:99:1334,0,1493
chrXIII	482887	.	G	A	1247.77	PASS	AC=1;AF=0.500;AN=2;BaseQRankSum=0.891;ClippingRankSum=0.000;DP=62;ExcessHet=3.0103;FS=5.162;MLEAC=1;MLEAF=0.500;MQ=41.76;MQRankSum=-0.875;QD=20.13;ReadPosRankSum=0.445;SOR=1.418	GT:AD:DP:GQ:PL	0/1:28,34:62:99:1276,0,984
chrXIII	490882	.	G	A	1115.77	PASS	AC=1;AF=0.500;AN=2;BaseQRankSum=0.776;ClippingRankSum=0.000;DP=56;ExcessHet=3.0103;FS=3.775;MLEAC=1;MLEAF=0.500;MQ=42.00;MQRankSum=0.000;QD=19.92;ReadPosRankSum=1.545;SOR=1.172	GT:AD:DP:GQ:PL	0/1:25,31:56:99:1144,0,867
chrXIII	500786	.	G	A	764.77	PASS	AC=1;AF=0.500;AN=2;BaseQRankSum=0.631;ClippingRankSum=0.000;DP=62;ExcessHet=3.0103;FS=2.161;MLEAC=1;MLEAF=0.500;MQ=41.76;MQRankSum=0.828;QD=12.33;ReadPosRankSum=-0.934;SOR=0.998	GT:AD:DP:GQ:PL	0/1:38,24:62:99:793,0,1363
chrXIII	504925	.	G	A	861.77	PASS	AC=1;AF=0.500;AN=2;BaseQRankSum=-0.882;ClippingRankSum=0.000;DP=65;ExcessHet=3.0103;FS=4.975;MLEAC=1;MLEAF=0.500;MQ=40.41;MQRankSum=1.220;QD=13.68;ReadPosRankSum=0.230;SOR=0.596	GT:AD:DP:GQ:PL	0/1:37,26:63:99:890,0,1360
chrXIII	511474	.	C	T	1274.77	PASS	AC=1;AF=0.500;AN=2;BaseQRankSum=1.793;ClippingRankSum=0.000;DP=71;ExcessHet=3.0103;FS=1.955;MLEAC=1;MLEAF=0.500;MQ=41.79;MQRankSum=1.014;QD=17.95;ReadPosRankSum=0.207;SOR=0.571	GT:AD:DP:GQ:PL	0/1:36,35:71:99:1303,0,1311
chrXIII	511594	.	C	T	1495.77	PASS	AC=1;AF=0.500;AN=2;BaseQRankSum=-1.561;ClippingRankSum=0.000;DP=78;ExcessHet=3.0103;FS=0.870;MLEAC=1;MLEAF=0.500;MQ=41.63;MQRankSum=0.146;QD=19.18;ReadPosRankSum=0.399;SOR=0.848	GT:AD:DP:GQ:PL	0/1:36,42:78:99:1524,0,1308
chrXIII	514362	.	C	T	1009.77	PASS	AC=1;AF=0.500;AN=2;BaseQRankSum=-1.371;ClippingRankSum=0.000;DP=60;ExcessHet=3.0103;FS=3.600;MLEAC=1;MLEAF=0.500;MQ=42.00;MQRankSum=0.000;QD=16.83;ReadPosRankSum=-0.119;SOR=0.445	GT:AD:DP:GQ:PL	0/1:31,29:60:99:1038,0,1122
chrXIII	538677	.	G	A	619.77	PASS	AC=1;AF=0.500;AN=2;BaseQRankSum=0.105;ClippingRankSum=0.000;DP=45;ExcessHet=3.0103;FS=0.000;MLEAC=1;MLEAF=0.500;MQ=42.00;MQRankSum=0.000;QD=14.09;ReadPosRankSum=-0.250;SOR=0.869	GT:AD:DP:GQ:PL	0/1:25,19:44:99:648,0,953
chrXIII	541319	.	C	T	957.77	PASS	AC=1;AF=0.500;AN=2;BaseQRankSum=-0.045;ClippingRankSum=0.000;DP=70;ExcessHet=3.0103;FS=3.285;MLEAC=1;MLEAF=0.500;MQ=41.97;MQRankSum=-1.126;QD=13.68;ReadPosRankSum=-1.423;SOR=0.614	GT:AD:DP:GQ:PL	0/1:40,30:70:99:986,0,1434
chrXIII	545500	.	G	A	1227.77	PASS	AC=1;AF=0.500;AN=2;BaseQRankSum=-0.460;ClippingRankSum=0.000;DP=62;ExcessHet=3.0103;FS=2.143;MLEAC=1;MLEAF=0.500;MQ=42.00;MQRankSum=0.000;QD=19.80;ReadPosRankSum=-0.342;SOR=0.977	GT:AD:DP:GQ:PL	0/1:29,33:62:99:1256,0,1057
chrXIII	547654	.	C	T	1516.77	PASS	AC=1;AF=0.500;AN=2;BaseQRankSum=0.118;ClippingRankSum=0.000;DP=71;ExcessHet=3.0103;FS=0.924;MLEAC=1;MLEAF=0.500;MQ=41.97;MQRankSum=-0.827;QD=21.36;ReadPosRankSum=-0.357;SOR=0.847	GT:AD:DP:GQ:PL	0/1:30,41:71:99:1545,0,1068
chrXIII	572457	.	G	A	677.77	PASS	AC=1;AF=0.500;AN=2;BaseQRankSum=-0.482;ClippingRankSum=0.000;DP=55;ExcessHet=3.0103;FS=1.075;MLEAC=1;MLEAF=0.500;MQ=42.00;MQRankSum=0.000;QD=12.32;ReadPosRankSum=0.033;SOR=0.849	GT:AD:DP:GQ:PL	0/1:35,20:55:99:706,0,1347
chrXIII	581805	.	G	A	979.77	PASS	AC=1;AF=0.500;AN=2;BaseQRankSum=-0.508;ClippingRankSum=0.000;DP=55;ExcessHet=3.0103;FS=2.347;MLEAC=1;MLEAF=0.500;MQ=42.00;MQRankSum=0.000;QD=18.14;ReadPosRankSum=-1.597;SOR=1.204	GT:AD:DP:GQ:PL	0/1:27,27:54:99:1008,0,1015
chrXIII	601118	.	G	A	1428.77	PASS	AC=1;AF=0.500;AN=2;BaseQRankSum=0.102;ClippingRankSum=0.000;DP=66;ExcessHet=3.0103;FS=0.960;MLEAC=1;MLEAF=0.500;MQ=42.00;MQRankSum=0.000;QD=21.65;ReadPosRankSum=0.744;SOR=0.512	GT:AD:DP:GQ:PL	0/1:29,37:66:99:1457,0,2249
chrXIII	601119	.	G	A	1428.77	PASS	AC=1;AF=0.500;AN=2;BaseQRankSum=0.459;ClippingRankSum=0.000;DP=64;ExcessHet=3.0103;FS=0.970;MLEAC=1;MLEAF=0.500;MQ=42.00;MQRankSum=0.000;QD=22.32;ReadPosRankSum=1.019;SOR=0.523	GT:AD:DP:GQ:PL	0/1:29,35:64:99:1457,0,2249
chrXIII	601792	.	G	A	695.77	PASS	AC=1;AF=0.500;AN=2;BaseQRankSum=1.772;ClippingRankSum=0.000;DP=41;ExcessHet=3.0103;FS=1.345;MLEAC=1;MLEAF=0.500;MQ=40.52;MQRankSum=1.870;QD=16.97;ReadPosRankSum=-0.549;SOR=1.106	GT:AD:DP:GQ:PL	0/1:21,20:41:99:724,0,720
chrXIII	605402	.	G	A	1460.77	PASS	AC=1;AF=0.500;AN=2;BaseQRankSum=0.680;ClippingRankSum=0.000;DP=69;ExcessHet=3.0103;FS=3.288;MLEAC=1;MLEAF=0.500;MQ=42.00;MQRankSum=0.000;QD=21.17;ReadPosRankSum=-0.073;SOR=0.762	GT:AD:DP:GQ:PL	0/1:29,40:69:99:1489,0,1037
chrXIII	610879	.	C	T	1326.77	PASS	AC=1;AF=0.500;AN=2;BaseQRankSum=-1.648;ClippingRankSum=0.000;DP=78;ExcessHet=3.0103;FS=0.869;MLEAC=1;MLEAF=0.500;MQ=41.82;MQRankSum=-1.027;QD=17.01;ReadPosRankSum=-0.296;SOR=0.845	GT:AD:DP:GQ:PL	0/1:41,37:78:99:1355,0,1560
chrXIII	611018	.	C	T	1083.77	PASS	AC=1;AF=0.500;AN=2;BaseQRankSum=1.352;ClippingRankSum=0.000;DP=81;ExcessHet=3.0103;FS=1.893;MLEAC=1;MLEAF=0.500;MQ=41.64;MQRankSum=1.150;QD=13.55;ReadPosRankSum=0.091;SOR=0.994	GT:AD:DP:GQ:PL	0/1:49,31:80:99:1112,0,1805
chrXIII	618505	.	G	A	1520.77	PASS	AC=1;AF=0.500;AN=2;BaseQRankSum=1.456;ClippingRankSum=0.000;DP=83;ExcessHet=3.0103;FS=2.966;MLEAC=1;MLEAF=0.500;MQ=42.00;MQRankSum=0.000;QD=18.32;ReadPosRankSum=-0.140;SOR=0.419	GT:AD:DP:GQ:PL	0/1:42,41:83:99:1549,0,1584
chrXIII	618521	.	G	A	1523.77	PASS	AC=1;AF=0.500;AN=2;BaseQRankSum=-0.717;ClippingRankSum=0.000;DP=78;ExcessHet=3.0103;FS=1.888;MLEAC=1;MLEAF=0.500;MQ=42.00;MQRankSum=0.000;QD=19.54;ReadPosRankSum=0.514;SOR=1.000	GT:AD:DP:GQ:PL	0/1:37,41:78:99:1552,0,1372
chrXIII	630676	.	G	A	1163.77	PASS	AC=1;AF=0.500;AN=2;BaseQRankSum=2.161;ClippingRankSum=0.000;DP=69;ExcessHet=3.0103;FS=0.000;MLEAC=1;MLEAF=0.500;MQ=41.97;MQRankSum=0.959;QD=16.87;ReadPosRankSum=-0.701;SOR=0.687	GT:AD:DP:GQ:PL	0/1:37,32:69:99:1192,0,1383
chrXIII	646777	.	G	A	980.77	PASS	AC=1;AF=0.500;AN=2;BaseQRankSum=-1.908;ClippingRankSum=0.000;DP=52;ExcessHet=3.0103;FS=12.359;MLEAC=1;MLEAF=0.500;MQ=42.21;MQRankSum=-1.042;QD=18.86;ReadPosRankSum=-0.290;SOR=0.928	GT:AD:DP:GQ:PL	0/1:24,28:52:99:1009,0,887
chrXIII	647490	.	G	A	967.77	PASS	AC=1;AF=0.500;AN=2;BaseQRankSum=-0.414;ClippingRankSum=0.000;DP=46;ExcessHet=3.0103;FS=6.311;MLEAC=1;MLEAF=0.500;MQ=42.00;MQRankSum=0.000;QD=21.04;ReadPosRankSum=-0.052;SOR=1.054	GT:AD:DP:GQ:PL	0/1:20,26:46:99:996,0,707
chrXIII	654732	.	G	A	1193.77	PASS	AC=1;AF=0.500;AN=2;BaseQRankSum=-0.364;ClippingRankSum=0.000;DP=73;ExcessHet=3.0103;FS=0.877;MLEAC=1;MLEAF=0.500;MQ=41.81;MQRankSum=0.936;QD=16.35;ReadPosRankSum=-1.469;SOR=0.584	GT:AD:DP:GQ:PL	0/1:40,33:73:99:1222,0,1508
chrXIII	685137	.	G	A	1544.77	PASS	AC=1;AF=0.500;AN=2;BaseQRankSum=0.639;ClippingRankSum=0.000;DP=73;ExcessHet=3.0103;FS=14.371;MLEAC=1;MLEAF=0.500;MQ=41.92;MQRankSum=0.824;QD=21.16;ReadPosRankSum=1.743;SOR=1.380	GT:AD:DP:GQ:PL	0/1:32,41:73:99:1573,0,1164
chrXIII	698827	.	G	A	860.77	PASS	AC=1;AF=0.500;AN=2;BaseQRankSum=0.951;ClippingRankSum=0.000;DP=52;ExcessHet=3.0103;FS=0.000;MLEAC=1;MLEAF=0.500;MQ=42.00;MQRankSum=0.000;QD=16.55;ReadPosRankSum=0.048;SOR=0.708	GT:AD:DP:GQ:PL	0/1:27,25:52:99:889,0,1001
chrXIII	700649	.	G	A	1376.77	PASS	AC=1;AF=0.500;AN=2;BaseQRankSum=1.475;ClippingRankSum=0.000;DP=71;ExcessHet=3.0103;FS=12.499;MLEAC=1;MLEAF=0.500;MQ=42.00;MQRankSum=0.000;QD=19.39;ReadPosRankSum=-1.035;SOR=0.655	GT:AD:DP:GQ:PL	0/1:34,37:71:99:1405,0,1247
chrXIII	708155	.	G	A	1611.77	PASS	AC=1;AF=0.500;AN=2;BaseQRankSum=2.317;ClippingRankSum=0.000;DP=95;ExcessHet=3.0103;FS=1.672;MLEAC=1;MLEAF=0.500;MQ=41.85;MQRankSum=-1.056;QD=16.97;ReadPosRankSum=1.425;SOR=0.943	GT:AD:DP:GQ:PL	0/1:51,44:95:99:1640,0,1921
chrXIII	716300	.	G	A	1512.77	PASS	AC=1;AF=0.500;AN=2;BaseQRankSum=-0.620;ClippingRankSum=0.000;DP=80;ExcessHet=3.0103;FS=2.911;MLEAC=1;MLEAF=0.500;MQ=41.82;MQRankSum=1.050;QD=18.91;ReadPosRankSum=1.315;SOR=0.536	GT:AD:DP:GQ:PL	0/1:39,41:80:99:1541,0,1414
chrXIII	751013	.	G	A	1123.77	PASS	AC=1;AF=0.500;AN=2;BaseQRankSum=-0.133;ClippingRankSum=0.000;DP=60;ExcessHet=3.0103;FS=8.798;MLEAC=1;MLEAF=0.500;MQ=42.00;MQRankSum=0.000;QD=18.73;ReadPosRankSum=1.334;SOR=0.807	GT:AD:DP:GQ:PL	0/1:29,31:60:99:1152,0,1063
chrXIII	756039	.	G	A	1142.77	PASS	AC=1;AF=0.500;AN=2;BaseQRankSum=1.707;ClippingRankSum=0.000;DP=60;ExcessHet=3.0103;FS=2.120;MLEAC=1;MLEAF=0.500;MQ=42.00;MQRankSum=0.000;QD=19.05;ReadPosRankSum=2.364;SOR=0.463	GT:AD:DP:GQ:PL	0/1:29,31:60:99:1171,0,1044
chrXIII	760125	.	G	A	1062.77	PASS	AC=1;AF=0.500;AN=2;BaseQRankSum=2.365;ClippingRankSum=0.000;DP=67;ExcessHet=3.0103;FS=0.000;MLEAC=1;MLEAF=0.500;MQ=41.78;MQRankSum=0.930;QD=15.86;ReadPosRankSum=-1.722;SOR=0.795	GT:AD:DP:GQ:PL	0/1:37,30:67:99:1091,0,1367
chrXIII	803778	.	G	A	1180.77	PASS	AC=1;AF=0.500;AN=2;BaseQRankSum=-0.448;ClippingRankSum=0.000;DP=69;ExcessHet=3.0103;FS=3.260;MLEAC=1;MLEAF=0.500;MQ=41.59;MQRankSum=-0.041;QD=17.11;ReadPosRankSum=-0.414;SOR=0.951	GT:AD:DP:GQ:PL	0/1:36,33:69:99:1209,0,1313
chrXIII	806248	.	G	A	833.77	PASS	AC=1;AF=0.500;AN=2;BaseQRankSum=0.165;ClippingRankSum=0.000;DP=59;ExcessHet=3.0103;FS=1.020;MLEAC=1;MLEAF=0.500;MQ=42.00;MQRankSum=0.000;QD=14.13;ReadPosRankSum=0.785;SOR=0.982	GT:AD:DP:GQ:PL	0/1:35,24:59:99:862,0,1330
chrXIII	813235	.	G	A	1779.77	PASS	AC=1;AF=0.500;AN=2;BaseQRankSum=0.975;ClippingRankSum=0.000;DP=80;ExcessHet=3.0103;FS=0.850;MLEAC=1;MLEAF=0.500;MQ=42.00;MQRankSum=0.000;QD=22.25;ReadPosRankSum=-2.049;SOR=0.571	GT:AD:DP:GQ:PL	0/1:33,47:80:99:1808,0,1191
chrXIII	814263	.	G	A	1235.77	PASS	AC=1;AF=0.500;AN=2;BaseQRankSum=0.552;ClippingRankSum=0.000;DP=86;ExcessHet=3.0103;FS=0.823;MLEAC=1;MLEAF=0.500;MQ=41.83;MQRankSum=0.872;QD=14.37;ReadPosRankSum=-0.520;SOR=0.551	GT:AD:DP:GQ:PL	0/1:50,36:86:99:1264,0,1887
chrXIII	817998	.	G	A	1363.77	PASS	AC=1;AF=0.500;AN=2;BaseQRankSum=1.743;ClippingRankSum=0.000;DP=75;ExcessHet=3.0103;FS=1.912;MLEAC=1;MLEAF=0.500;MQ=42.00;MQRankSum=0.000;QD=18.18;ReadPosRankSum=-0.082;SOR=0.473	GT:AD:DP:GQ:PL	0/1:38,37:75:99:1392,0,1432
chrXIII	821548	.	G	A	1095.77	PASS	AC=1;AF=0.500;AN=2;BaseQRankSum=-0.355;ClippingRankSum=0.000;DP=59;ExcessHet=3.0103;FS=2.248;MLEAC=1;MLEAF=0.500;MQ=42.00;MQRankSum=0.000;QD=18.57;ReadPosRankSum=0.195;SOR=0.405	GT:AD:DP:GQ:PL	0/1:29,30:59:99:1124,0,1095
chrXIII	842310	.	G	A	1319.77	PASS	AC=1;AF=0.500;AN=2;BaseQRankSum=-0.719;ClippingRankSum=0.000;DP=76;ExcessHet=3.0103;FS=9.793;MLEAC=1;MLEAF=0.500;MQ=41.97;MQRankSum=-1.028;QD=17.37;ReadPosRankSum=-0.525;SOR=1.739	GT:AD:DP:GQ:PL	0/1:40,36:76:99:1348,0,1500
chrXIII	858864	.	G	A	1022.77	PASS	AC=1;AF=0.500;AN=2;BaseQRankSum=0.737;ClippingRankSum=0.000;DP=58;ExcessHet=3.0103;FS=5.212;MLEAC=1;MLEAF=0.500;MQ=42.00;MQRankSum=0.000;QD=17.63;ReadPosRankSum=1.740;SOR=1.382	GT:AD:DP:GQ:PL	0/1:30,28:58:99:1051,0,1113
chrXIII	861711	.	C	T	1105.77	PASS	AC=1;AF=0.500;AN=2;BaseQRankSum=-1.164;ClippingRankSum=0.000;DP=72;ExcessHet=3.0103;FS=4.557;MLEAC=1;MLEAF=0.500;MQ=41.80;MQRankSum=-1.059;QD=15.36;ReadPosRankSum=-1.400;SOR=1.150	GT:AD:DP:GQ:PL	0/1:39,33:72:99:1134,0,1454
chrXIII	884676	.	G	A	1091.77	PASS	AC=1;AF=0.500;AN=2;BaseQRankSum=0.918;ClippingRankSum=0.000;DP=63;ExcessHet=3.0103;FS=13.510;MLEAC=1;MLEAF=0.500;MQ=41.97;MQRankSum=-1.017;QD=17.33;ReadPosRankSum=-0.114;SOR=1.140	GT:AD:DP:GQ:PL	0/1:33,30:63:99:1120,0,1220
chrXIII	891659	.	G	A	924.77	PASS	AC=1;AF=0.500;AN=2;BaseQRankSum=-1.127;ClippingRankSum=0.000;DP=48;ExcessHet=3.0103;FS=3.965;MLEAC=1;MLEAF=0.500;MQ=42.00;MQRankSum=0.000;QD=19.27;ReadPosRankSum=0.879;SOR=0.473	GT:AD:DP:GQ:PL	0/1:23,25:48:99:953,0,861
chrXIII	897507	.	G	A	1271.77	PASS	AC=1;AF=0.500;AN=2;BaseQRankSum=-2.374;ClippingRankSum=0.000;DP=71;ExcessHet=3.0103;FS=0.908;MLEAC=1;MLEAF=0.500;MQ=42.00;MQRankSum=0.000;QD=17.91;ReadPosRankSum=0.826;SOR=0.879	GT:AD:DP:GQ:PL	0/1:36,35:71:99:1300,0,1380
chrXIII	897619	.	G	A	1037.77	PASS	AC=1;AF=0.500;AN=2;BaseQRankSum=0.563;ClippingRankSum=0.000;DP=58;ExcessHet=3.0103;FS=2.326;MLEAC=1;MLEAF=0.500;MQ=42.00;MQRankSum=0.000;QD=18.21;ReadPosRankSum=0.209;SOR=0.412	GT:AD:DP:GQ:PL	0/1:29,28:57:99:1066,0,1098
chrXIII	902227	.	G	A	1183.77	PASS	AC=1;AF=0.500;AN=2;BaseQRankSum=-0.250;ClippingRankSum=0.000;DP=58;ExcessHet=3.0103;FS=9.733;MLEAC=1;MLEAF=0.500;MQ=42.00;MQRankSum=0.000;QD=20.41;ReadPosRankSum=0.283;SOR=0.148	GT:AD:DP:GQ:PL	0/1:26,32:58:99:1212,0,925
chrXIII	911744	.	G	A	959.77	PASS	AC=1;AF=0.500;AN=2;BaseQRankSum=1.695;ClippingRankSum=0.000;DP=53;ExcessHet=3.0103;FS=5.587;MLEAC=1;MLEAF=0.500;MQ=42.00;MQRankSum=0.000;QD=18.11;ReadPosRankSum=-0.468;SOR=0.822	GT:AD:DP:GQ:PL	0/1:27,26:53:99:988,0,1019
chrXIV	34234	.	C	T	1245.77	PASS	AC=1;AF=0.500;AN=2;BaseQRankSum=1.671;ClippingRankSum=0.000;DP=73;ExcessHet=3.0103;FS=1.925;MLEAC=1;MLEAF=0.500;MQ=42.00;MQRankSum=0.000;QD=17.07;ReadPosRankSum=0.917;SOR=0.475	GT:AD:DP:GQ:PL	0/1:38,35:73:99:1274,0,1394
chrXIV	48264	.	C	T	1251.77	PASS	AC=1;AF=0.500;AN=2;BaseQRankSum=-0.814;ClippingRankSum=0.000;DP=70;ExcessHet=3.0103;FS=1.988;MLEAC=1;MLEAF=0.500;MQ=41.79;MQRankSum=1.000;QD=17.88;ReadPosRankSum=-1.281;SOR=0.644	GT:AD:DP:GQ:PL	0/1:36,34:70:99:1280,0,1281
chrXIV	48337	.	C	T	893.77	PASS	AC=1;AF=0.500;AN=2;BaseQRankSum=1.143;ClippingRankSum=0.000;DP=59;ExcessHet=3.0103;FS=1.026;MLEAC=1;MLEAF=0.500;MQ=41.75;MQRankSum=0.892;QD=15.15;ReadPosRankSum=-1.653;SOR=0.906	GT:AD:DP:GQ:PL	0/1:34,25:59:99:922,0,1285
chrXIV	77361	.	C	T	1190.77	PASS	AC=1;AF=0.500;AN=2;BaseQRankSum=-1.922;ClippingRankSum=0.000;DP=67;ExcessHet=3.0103;FS=2.021;MLEAC=1;MLEAF=0.500;MQ=42.00;MQRankSum=0.000;QD=17.77;ReadPosRankSum=-1.060;SOR=0.793	GT:AD:DP:GQ:PL	0/1:34,33:67:99:1219,0,1300
chrXIV	80653	.	C	T	985.77	PASS	AC=1;AF=0.500;AN=2;BaseQRankSum=0.676;ClippingRankSum=0.000;DP=59;ExcessHet=3.0103;FS=2.175;MLEAC=1;MLEAF=0.500;MQ=42.00;MQRankSum=0.000;QD=16.71;ReadPosRankSum=-0.294;SOR=0.434	GT:AD:DP:GQ:PL	0/1:31,28:59:99:1014,0,1157
chrXIV	81724	.	C	T	1381.77	PASS	AC=1;AF=0.500;AN=2;BaseQRankSum=0.249;ClippingRankSum=0.000;DP=70;ExcessHet=3.0103;FS=0.936;MLEAC=1;MLEAF=0.500;MQ=42.00;MQRankSum=0.000;QD=19.74;ReadPosRankSum=-0.509;SOR=0.883	GT:AD:DP:GQ:PL	0/1:33,37:70:99:1410,0,1214
chrXIV	89129	.	C	T	953.77	PASS	AC=1;AF=0.500;AN=2;BaseQRankSum=0.675;ClippingRankSum=0.000;DP=68;ExcessHet=3.0103;FS=0.000;MLEAC=1;MLEAF=0.500;MQ=42.00;MQRankSum=0.000;QD=14.03;ReadPosRankSum=0.277;SOR=0.625	GT:AD:DP:GQ:PL	0/1:41,27:68:99:982,0,1580
chrXIV	117174	.	C	T	1154.77	PASS	AC=1;AF=0.500;AN=2;BaseQRankSum=-0.812;ClippingRankSum=0.000;DP=69;ExcessHet=3.0103;FS=0.912;MLEAC=1;MLEAF=0.500;MQ=41.92;MQRankSum=0.562;QD=16.74;ReadPosRankSum=-0.501;SOR=0.774	GT:AD:DP:GQ:PL	0/1:37,32:69:99:1183,0,1375
chrXIV	117369	.	C	T	1303.77	PASS	AC=1;AF=0.500;AN=2;BaseQRankSum=1.593;ClippingRankSum=0.000;DP=67;ExcessHet=3.0103;FS=3.367;MLEAC=1;MLEAF=0.500;MQ=41.76;MQRankSum=0.106;QD=19.46;ReadPosRankSum=0.517;SOR=0.356	GT:AD:DP:GQ:PL	0/1:32,35:67:99:1332,0,1167
chrXIV	124544	.	C	T	1457.77	PASS	AC=1;AF=0.500;AN=2;BaseQRankSum=-0.212;ClippingRankSum=0.000;DP=79;ExcessHet=3.0103;FS=4.319;MLEAC=1;MLEAF=0.500;MQ=42.00;MQRankSum=0.000;QD=18.45;ReadPosRankSum=-1.259;SOR=0.538	GT:AD:DP:GQ:PL	0/1:39,40:79:99:1486,0,1430
chrXIV	139086	.	C	T	852.77	PASS	AC=1;AF=0.500;AN=2;BaseQRankSum=-0.033;ClippingRankSum=0.000;DP=51;ExcessHet=3.0103;FS=2.449;MLEAC=1;MLEAF=0.500;MQ=41.71;MQRankSum=0.982;QD=16.72;ReadPosRankSum=-0.461;SOR=0.418	GT:AD:DP:GQ:PL	0/1:27,24:51:99:881,0,1008
chrXIV	146898	.	C	T	1864.77	PASS	AC=1;AF=0.500;AN=2;BaseQRankSum=0.969;ClippingRankSum=0.000;DP=82;ExcessHet=3.0103;FS=5.931;MLEAC=1;MLEAF=0.500;MQ=41.80;MQRankSum=0.318;QD=22.74;ReadPosRankSum=-1.114;SOR=1.316	GT:AD:DP:GQ:PL	0/1:33,49:82:99:1893,0,1176
chrXIV	155159	.	C	T	929.77	PASS	AC=1;AF=0.500;AN=2;BaseQRankSum=-0.075;ClippingRankSum=0.000;DP=41;ExcessHet=3.0103;FS=4.786;MLEAC=1;MLEAF=0.500;MQ=42.00;MQRankSum=0.000;QD=22.68;ReadPosRankSum=-0.643;SOR=1.528	GT:AD:DP:GQ:PL	0/1:16,25:41:99:958,0,531
chrXIV	163961	.	C	T	1215.77	PASS	AC=1;AF=0.500;AN=2;BaseQRankSum=1.200;ClippingRankSum=0.000;DP=64;ExcessHet=3.0103;FS=6.528;MLEAC=1;MLEAF=0.500;MQ=42.00;MQRankSum=0.000;QD=19.00;ReadPosRankSum=-0.263;SOR=0.606	GT:AD:DP:GQ:PL	0/1:31,33:64:99:1244,0,1153
chrXIV	168316	.	G	A	1298.77	PASS	AC=1;AF=0.500;AN=2;BaseQRankSum=-0.685;ClippingRankSum=0.000;DP=77;ExcessHet=3.0103;FS=13.866;MLEAC=1;MLEAF=0.500;MQ=41.97;MQRankSum=0.963;QD=16.87;ReadPosRankSum=-0.761;SOR=0.778	GT:AD:DP:GQ:PL	0/1:41,36:77:99:1327,0,1533
chrXIV	170914	.	C	T	1396.77	PASS	AC=1;AF=0.500;AN=2;BaseQRankSum=1.671;ClippingRankSum=0.000;DP=67;ExcessHet=3.0103;FS=2.064;MLEAC=1;MLEAF=0.500;MQ=41.57;MQRankSum=0.193;QD=20.85;ReadPosRankSum=0.778;SOR=0.420	GT:AD:DP:GQ:PL	0/1:29,38:67:99:1425,0,1022
chrXIV	174599	.	G	A	989.77	PASS	AC=1;AF=0.500;AN=2;BaseQRankSum=1.577;ClippingRankSum=0.000;DP=54;ExcessHet=3.0103;FS=7.625;MLEAC=1;MLEAF=0.500;MQ=42.00;MQRankSum=0.000;QD=18.33;ReadPosRankSum=2.363;SOR=1.156	GT:AD:DP:GQ:PL	0/1:27,27:54:99:1018,0,994
chrXIV	175396	.	C	T	1460.77	PASS	AC=1;AF=0.500;AN=2;BaseQRankSum=-1.971;ClippingRankSum=0.000;DP=66;ExcessHet=3.0103;FS=6.725;MLEAC=1;MLEAF=0.500;MQ=41.97;MQRankSum=-0.801;QD=22.13;ReadPosRankSum=0.421;SOR=1.132	GT:AD:DP:GQ:PL	0/1:27,39:66:99:1489,0,990
chrXIV	181340	.	C	T	1366.77	PASS	AC=1;AF=0.500;AN=2;BaseQRankSum=1.646;ClippingRankSum=0.000;DP=71;ExcessHet=3.0103;FS=1.933;MLEAC=1;MLEAF=0.500;MQ=42.00;MQRankSum=0.000;QD=19.53;ReadPosRankSum=0.159;SOR=0.597	GT:AD:DP:GQ:PL	0/1:33,37:70:99:1395,0,1115
chrXIV	197264	.	G	A	1274.77	PASS	AC=1;AF=0.500;AN=2;BaseQRankSum=0.452;ClippingRankSum=0.000;DP=63;ExcessHet=3.0103;FS=0.000;MLEAC=1;MLEAF=0.500;MQ=42.00;MQRankSum=0.000;QD=20.23;ReadPosRankSum=-0.234;SOR=0.704	GT:AD:DP:GQ:PL	0/1:29,34:63:99:1303,0,1070
chrXIV	199325	.	G	A	1140.77	PASS	AC=1;AF=0.500;AN=2;BaseQRankSum=-0.362;ClippingRankSum=0.000;DP=54;ExcessHet=3.0103;FS=12.862;MLEAC=1;MLEAF=0.500;MQ=42.00;MQRankSum=0.000;QD=21.13;ReadPosRankSum=0.315;SOR=0.465	GT:AD:DP:GQ:PL	0/1:23,31:54:99:1169,0,823
chrXIV	227076	.	G	A	1068.77	PASS	AC=1;AF=0.500;AN=2;BaseQRankSum=0.954;ClippingRankSum=0.000;DP=52;ExcessHet=3.0103;FS=1.104;MLEAC=1;MLEAF=0.500;MQ=41.96;MQRankSum=-0.852;QD=20.55;ReadPosRankSum=-0.101;SOR=0.474	GT:AD:DP:GQ:PL	0/1:23,29:52:99:1097,0,835
chrXIV	229336	.	C	T	1231.77	PASS	AC=1;AF=0.500;AN=2;BaseQRankSum=-0.244;ClippingRankSum=0.000;DP=66;ExcessHet=3.0103;FS=0.000;MLEAC=1;MLEAF=0.500;MQ=42.00;MQRankSum=0.000;QD=18.66;ReadPosRankSum=-0.505;SOR=0.811	GT:AD:DP:GQ:PL	0/1:32,34:66:99:1260,0,1172
chrXIV	229757	.	G	A	1010.77	PASS	AC=1;AF=0.500;AN=2;BaseQRankSum=1.608;ClippingRankSum=0.000;DP=54;ExcessHet=3.0103;FS=0.000;MLEAC=1;MLEAF=0.500;MQ=42.00;MQRankSum=0.000;QD=19.07;ReadPosRankSum=-0.010;SOR=0.608	GT:AD:DP:GQ:PL	0/1:25,28:53:99:1039,0,898
chrXIV	230655	.	G	A	3333.77	PASS	AC=2;AF=1.00;AN=2;DP=78;ExcessHet=3.0103;FS=0.000;MLEAC=2;MLEAF=1.00;MQ=41.82;QD=32.32;SOR=1.108	GT:AD:DP:GQ:PL	1/1:0,78:78:99:3362,234,0
chrXIV	245465	.	C	T	1518.77	PASS	AC=1;AF=0.500;AN=2;BaseQRankSum=1.182;ClippingRankSum=0.000;DP=78;ExcessHet=3.0103;FS=5.816;MLEAC=1;MLEAF=0.500;MQ=42.00;MQRankSum=0.000;QD=19.47;ReadPosRankSum=-0.646;SOR=0.398	GT:AD:DP:GQ:PL	0/1:37,41:78:99:1547,0,1372
chrXIV	276991	.	C	T	1009.77	PASS	AC=1;AF=0.500;AN=2;BaseQRankSum=-0.756;ClippingRankSum=0.000;DP=55;ExcessHet=3.0103;FS=0.000;MLEAC=1;MLEAF=0.500;MQ=42.00;MQRankSum=0.000;QD=18.36;ReadPosRankSum=0.423;SOR=0.760	GT:AD:DP:GQ:PL	0/1:27,28:55:99:1038,0,1001
chrXIV	303826	.	C	T	1221.77	PASS	AC=1;AF=0.500;AN=2;BaseQRankSum=0.401;ClippingRankSum=0.000;DP=75;ExcessHet=3.0103;FS=1.901;MLEAC=1;MLEAF=0.500;MQ=42.00;MQRankSum=0.000;QD=16.29;ReadPosRankSum=-1.034;SOR=0.935	GT:AD:DP:GQ:PL	0/1:41,34:75:99:1250,0,1545
chrXIV	306818	.	G	A	1220.77	PASS	AC=1;AF=0.500;AN=2;BaseQRankSum=-0.465;ClippingRankSum=0.000;DP=71;ExcessHet=3.0103;FS=3.242;MLEAC=1;MLEAF=0.500;MQ=41.80;MQRankSum=-1.015;QD=17.19;ReadPosRankSum=1.125;SOR=1.172	GT:AD:DP:GQ:PL	0/1:37,34:71:99:1249,0,1402
chrXIV	315780	.	C	T	797.77	PASS	AC=1;AF=0.500;AN=2;BaseQRankSum=-0.633;ClippingRankSum=0.000;DP=58;ExcessHet=3.0103;FS=2.244;MLEAC=1;MLEAF=0.500;MQ=42.00;MQRankSum=0.000;QD=13.75;ReadPosRankSum=0.503;SOR=0.544	GT:AD:DP:GQ:PL	0/1:33,25:58:99:826,0,1254
chrXIV	318512	.	G	A	1093.77	PASS	AC=1;AF=0.500;AN=2;BaseQRankSum=-1.118;ClippingRankSum=0.000;DP=60;ExcessHet=3.0103;FS=0.988;MLEAC=1;MLEAF=0.500;MQ=41.76;MQRankSum=1.033;QD=18.23;ReadPosRankSum=2.147;SOR=0.724	GT:AD:DP:GQ:PL	0/1:30,30:60:99:1122,0,1122
chrXIV	326325	.	G	A	1197.77	PASS	AC=1;AF=0.500;AN=2;BaseQRankSum=1.939;ClippingRankSum=0.000;DP=65;ExcessHet=3.0103;FS=4.931;MLEAC=1;MLEAF=0.500;MQ=41.77;MQRankSum=-0.954;QD=18.43;ReadPosRankSum=-0.771;SOR=0.408	GT:AD:DP:GQ:PL	0/1:32,33:65:99:1226,0,1160
chrXIV	331605	.	C	T	1236.77	PASS	AC=1;AF=0.500;AN=2;BaseQRankSum=-0.128;ClippingRankSum=0.000;DP=62;ExcessHet=3.0103;FS=5.162;MLEAC=1;MLEAF=0.500;MQ=42.00;MQRankSum=0.000;QD=19.95;ReadPosRankSum=0.999;SOR=1.418	GT:AD:DP:GQ:PL	0/1:28,34:62:99:1265,0,1021
chrXIV	343540	.	C	T	1000.77	PASS	AC=1;AF=0.500;AN=2;BaseQRankSum=0.395;ClippingRankSum=0.000;DP=60;ExcessHet=3.0103;FS=0.000;MLEAC=1;MLEAF=0.500;MQ=42.00;MQRankSum=0.000;QD=16.68;ReadPosRankSum=-0.314;SOR=0.743	GT:AD:DP:GQ:PL	0/1:32,28:60:99:1029,0,1208
chrXIV	348682	.	G	A	1127.77	PASS	AC=1;AF=0.500;AN=2;BaseQRankSum=1.893;ClippingRankSum=0.000;DP=68;ExcessHet=3.0103;FS=2.038;MLEAC=1;MLEAF=0.500;MQ=42.00;MQRankSum=0.000;QD=16.58;ReadPosRankSum=2.238;SOR=0.436	GT:AD:DP:GQ:PL	0/1:37,31:68:99:1156,0,1391
chrXIV	350555	.	C	T	774.77	PASS	AC=1;AF=0.500;AN=2;BaseQRankSum=0.652;ClippingRankSum=0.000;DP=51;ExcessHet=3.0103;FS=1.096;MLEAC=1;MLEAF=0.500;MQ=42.00;MQRankSum=0.000;QD=15.19;ReadPosRankSum=-0.057;SOR=1.002	GT:AD:DP:GQ:PL	0/1:29,22:51:99:803,0,1099
chrXIV	403183	.	C	T	1558.77	PASS	AC=1;AF=0.500;AN=2;BaseQRankSum=1.223;ClippingRankSum=0.000;DP=62;ExcessHet=3.0103;FS=3.741;MLEAC=1;MLEAF=0.500;MQ=41.97;MQRankSum=1.431;QD=25.14;ReadPosRankSum=1.263;SOR=0.413	GT:AD:DP:GQ:PL	0/1:21,41:62:99:1587,0,705
chrXIV	403271	.	C	T	1082.77	PASS	AC=1;AF=0.500;AN=2;BaseQRankSum=-0.278;ClippingRankSum=0.000;DP=66;ExcessHet=3.0103;FS=2.021;MLEAC=1;MLEAF=0.500;MQ=42.00;MQRankSum=0.000;QD=16.41;ReadPosRankSum=1.190;SOR=0.976	GT:AD:DP:GQ:PL	0/1:35,31:66:99:1111,0,1279
chrXIV	408682	.	C	T	1036.77	PASS	AC=1;AF=0.500;AN=2;BaseQRankSum=-0.840;ClippingRankSum=0.000;DP=62;ExcessHet=3.0103;FS=0.000;MLEAC=1;MLEAF=0.500;MQ=41.97;MQRankSum=1.001;QD=16.72;ReadPosRankSum=-1.202;SOR=0.693	GT:AD:DP:GQ:PL	0/1:32,30:62:99:1065,0,1175
chrXIV	428921	.	C	T	1098.77	PASS	AC=1;AF=0.500;AN=2;BaseQRankSum=-0.482;ClippingRankSum=0.000;DP=54;ExcessHet=3.0103;FS=0.000;MLEAC=1;MLEAF=0.500;MQ=41.96;MQRankSum=-0.857;QD=20.35;ReadPosRankSum=0.307;SOR=0.765	GT:AD:DP:GQ:PL	0/1:24,30:54:99:1127,0,874
chrXIV	442371	.	G	A	930.77	PASS	AC=1;AF=0.500;AN=2;BaseQRankSum=-0.501;ClippingRankSum=0.000;DP=73;ExcessHet=3.0103;FS=0.000;MLEAC=1;MLEAF=0.500;MQ=42.00;MQRankSum=0.000;QD=12.75;ReadPosRankSum=-0.031;SOR=0.806	GT:AD:DP:GQ:PL	0/1:44,29:73:99:959,0,1591
chrXIV	466259	.	C	T	1002.77	PASS	AC=1;AF=0.500;AN=2;BaseQRankSum=0.690;ClippingRankSum=0.000;DP=66;ExcessHet=3.0103;FS=3.458;MLEAC=1;MLEAF=0.500;MQ=41.97;MQRankSum=0.889;QD=15.19;ReadPosRankSum=0.910;SOR=1.236	GT:AD:DP:GQ:PL	0/1:38,28:66:99:1031,0,1411
chrXIV	470974	.	C	T	1511.77	PASS	AC=1;AF=0.500;AN=2;BaseQRankSum=0.417;ClippingRankSum=0.000;DP=71;ExcessHet=3.0103;FS=0.950;MLEAC=1;MLEAF=0.500;MQ=42.00;MQRankSum=0.000;QD=21.29;ReadPosRankSum=-0.787;SOR=0.496	GT:AD:DP:GQ:PL	0/1:30,41:71:99:1540,0,1089
chrXIV	476972	.	C	T	969.77	PASS	AC=1;AF=0.500;AN=2;BaseQRankSum=0.121;ClippingRankSum=0.000;DP=70;ExcessHet=3.0103;FS=2.075;MLEAC=1;MLEAF=0.500;MQ=42.00;MQRankSum=0.000;QD=13.85;ReadPosRankSum=-0.723;SOR=0.444	GT:AD:DP:GQ:PL	0/1:42,28:70:99:998,0,1576
chrXIV	483621	.	C	T	1485.77	PASS	AC=1;AF=0.500;AN=2;BaseQRankSum=0.520;ClippingRankSum=0.000;DP=70;ExcessHet=3.0103;FS=0.000;MLEAC=1;MLEAF=0.500;MQ=42.00;MQRankSum=0.000;QD=21.23;ReadPosRankSum=2.251;SOR=0.761	GT:AD:DP:GQ:PL	0/1:30,40:70:99:1514,0,1057
chrXIV	487762	.	G	A	1046.77	PASS	AC=1;AF=0.500;AN=2;BaseQRankSum=-0.905;ClippingRankSum=0.000;DP=64;ExcessHet=3.0103;FS=0.957;MLEAC=1;MLEAF=0.500;MQ=41.78;MQRankSum=-1.033;QD=16.36;ReadPosRankSum=0.796;SOR=0.495	GT:AD:DP:GQ:PL	0/1:34,30:64:99:1075,0,1296
chrXIV	495046	.	C	T	848.77	PASS	AC=1;AF=0.500;AN=2;BaseQRankSum=-0.848;ClippingRankSum=0.000;DP=53;ExcessHet=3.0103;FS=3.824;MLEAC=1;MLEAF=0.500;MQ=41.46;MQRankSum=1.326;QD=16.01;ReadPosRankSum=-1.779;SOR=0.633	GT:AD:DP:GQ:PL	0/1:29,24:53:99:877,0,1078
chrXIV	499564	.	C	T	1499.77	PASS	AC=1;AF=0.500;AN=2;BaseQRankSum=1.059;ClippingRankSum=0.000;DP=82;ExcessHet=3.0103;FS=4.324;MLEAC=1;MLEAF=0.500;MQ=41.83;MQRankSum=-0.952;QD=18.29;ReadPosRankSum=-1.068;SOR=0.360	GT:AD:DP:GQ:PL	0/1:40,42:82:99:1528,0,1412
chrXIV	510101	.	G	A	1373.77	PASS	AC=1;AF=0.500;AN=2;BaseQRankSum=-0.474;ClippingRankSum=0.000;DP=67;ExcessHet=3.0103;FS=6.443;MLEAC=1;MLEAF=0.500;MQ=41.94;MQRankSum=1.604;QD=20.50;ReadPosRankSum=-0.215;SOR=1.206	GT:AD:DP:GQ:PL	0/1:30,37:67:99:1402,0,1116
chrXIV	510444	.	G	A	1404.77	PASS	AC=1;AF=0.500;AN=2;BaseQRankSum=1.164;ClippingRankSum=0.000;DP=71;ExcessHet=3.0103;FS=0.913;MLEAC=1;MLEAF=0.500;MQ=41.77;MQRankSum=0.163;QD=20.07;ReadPosRankSum=-1.319;SOR=0.914	GT:AD:DP:GQ:PL	0/1:32,38:70:99:1433,0,1102
chrXIV	515391	.	C	T	959.77	PASS	AC=1;AF=0.500;AN=2;BaseQRankSum=0.370;ClippingRankSum=0.000;DP=60;ExcessHet=3.0103;FS=0.000;MLEAC=1;MLEAF=0.500;MQ=42.00;MQRankSum=0.000;QD=16.00;ReadPosRankSum=-0.323;SOR=0.730	GT:AD:DP:GQ:PL	0/1:33,27:60:99:988,0,1247
chrXIV	515447	.	C	T	896.77	PASS	AC=1;AF=0.500;AN=2;BaseQRankSum=0.363;ClippingRankSum=0.000;DP=52;ExcessHet=3.0103;FS=1.070;MLEAC=1;MLEAF=0.500;MQ=41.73;MQRankSum=-1.001;QD=17.25;ReadPosRankSum=0.550;SOR=0.599	GT:AD:DP:GQ:PL	0/1:27,25:52:99:925,0,1026
chrXIV	532233	.	C	T	1052.77	PASS	AC=1;AF=0.500;AN=2;BaseQRankSum=0.088;ClippingRankSum=0.000;DP=65;ExcessHet=3.0103;FS=2.094;MLEAC=1;MLEAF=0.500;MQ=41.52;MQRankSum=-1.824;QD=16.20;ReadPosRankSum=0.308;SOR=1.063	GT:AD:DP:GQ:PL	0/1:34,31:65:99:1081,0,1234
chrXIV	534938	.	C	T	986.77	PASS	AC=1;AF=0.500;AN=2;BaseQRankSum=1.005;ClippingRankSum=0.000;DP=57;ExcessHet=3.0103;FS=2.219;MLEAC=1;MLEAF=0.500;MQ=42.00;MQRankSum=0.000;QD=17.31;ReadPosRankSum=0.920;SOR=0.561	GT:AD:DP:GQ:PL	0/1:30,27:57:99:1015,0,1121
chrXIV	552227	.	C	T	837.77	PASS	AC=1;AF=0.500;AN=2;BaseQRankSum=-1.018;ClippingRankSum=0.000;DP=53;ExcessHet=3.0103;FS=0.000;MLEAC=1;MLEAF=0.500;MQ=41.72;MQRankSum=-1.061;QD=15.81;ReadPosRankSum=-0.126;SOR=0.816	GT:AD:DP:GQ:PL	0/1:29,24:53:99:866,0,1102
chrXIV	559741	.	C	T	1208.77	PASS	AC=1;AF=0.500;AN=2;BaseQRankSum=0.362;ClippingRankSum=0.000;DP=68;ExcessHet=3.0103;FS=6.477;MLEAC=1;MLEAF=0.500;MQ=42.00;MQRankSum=0.000;QD=17.78;ReadPosRankSum=0.054;SOR=0.904	GT:AD:DP:GQ:PL	0/1:34,34:68:99:1237,0,1323
chrXIV	559751	.	C	T	1073.77	PASS	AC=1;AF=0.500;AN=2;BaseQRankSum=1.141;ClippingRankSum=0.000;DP=66;ExcessHet=3.0103;FS=3.333;MLEAC=1;MLEAF=0.500;MQ=42.00;MQRankSum=0.000;QD=16.27;ReadPosRankSum=1.146;SOR=1.143	GT:AD:DP:GQ:PL	0/1:36,30:66:99:1102,0,1414
chrXIV	560298	.	C	T	1145.77	PASS	AC=1;AF=0.500;AN=2;BaseQRankSum=0.349;ClippingRankSum=0.000;DP=63;ExcessHet=3.0103;FS=4.987;MLEAC=1;MLEAF=0.500;MQ=42.00;MQRankSum=0.000;QD=18.19;ReadPosRankSum=1.341;SOR=0.764	GT:AD:DP:GQ:PL	0/1:31,32:63:99:1174,0,1109
chrXIV	576120	.	C	T	1463.77	PASS	AC=1;AF=0.500;AN=2;BaseQRankSum=0.737;ClippingRankSum=0.000;DP=74;ExcessHet=3.0103;FS=0.000;MLEAC=1;MLEAF=0.500;MQ=42.00;MQRankSum=0.000;QD=19.78;ReadPosRankSum=0.956;SOR=0.693	GT:AD:DP:GQ:PL	0/1:34,40:74:99:1492,0,1192
chrXIV	576871	.	C	T	1293.77	PASS	AC=1;AF=0.500;AN=2;BaseQRankSum=0.007;ClippingRankSum=0.000;DP=69;ExcessHet=3.0103;FS=6.352;MLEAC=1;MLEAF=0.500;MQ=41.73;MQRankSum=1.466;QD=18.75;ReadPosRankSum=0.582;SOR=0.803	GT:AD:DP:GQ:PL	0/1:34,35:69:99:1322,0,1272
chrXIV	592083	.	G	A	1547.77	PASS	AC=1;AF=0.500;AN=2;BaseQRankSum=-2.579;ClippingRankSum=0.000;DP=64;ExcessHet=3.0103;FS=2.303;MLEAC=1;MLEAF=0.500;MQ=41.77;MQRankSum=-0.666;QD=24.18;ReadPosRankSum=-1.649;SOR=1.188	GT:AD:DP:GQ:PL	0/1:21,43:64:99:1576,0,724
chrXIV	625799	.	G	A	1370.77	PASS	AC=1;AF=0.500;AN=2;BaseQRankSum=0.535;ClippingRankSum=0.000;DP=64;ExcessHet=3.0103;FS=6.872;MLEAC=1;MLEAF=0.500;MQ=42.00;MQRankSum=0.000;QD=21.42;ReadPosRankSum=-0.076;SOR=0.942	GT:AD:DP:GQ:PL	0/1:27,37:64:99:1399,0,970
chrXIV	626102	.	C	T	910.77	PASS	AC=1;AF=0.500;AN=2;BaseQRankSum=1.684;ClippingRankSum=0.000;DP=80;ExcessHet=3.0103;FS=4.571;MLEAC=1;MLEAF=0.500;MQ=41.82;MQRankSum=-1.375;QD=11.38;ReadPosRankSum=-1.098;SOR=1.250	GT:AD:DP:GQ:PL	0/1:53,27:80:99:939,0,2051
chrXIV	626158	.	C	T	1461.77	PASS	AC=1;AF=0.500;AN=2;BaseQRankSum=0.767;ClippingRankSum=0.000;DP=75;ExcessHet=3.0103;FS=8.017;MLEAC=1;MLEAF=0.500;MQ=42.00;MQRankSum=0.000;QD=19.49;ReadPosRankSum=2.559;SOR=1.574	GT:AD:DP:GQ:PL	0/1:36,39:75:99:1490,0,1344
chrXIV	633788	.	C	T	902.77	PASS	AC=1;AF=0.500;AN=2;BaseQRankSum=-0.397;ClippingRankSum=0.000;DP=64;ExcessHet=3.0103;FS=0.000;MLEAC=1;MLEAF=0.500;MQ=41.75;MQRankSum=1.202;QD=14.11;ReadPosRankSum=-0.350;SOR=0.637	GT:AD:DP:GQ:PL	0/1:38,26:64:99:931,0,1446
chrXIV	634286	.	G	A	997.77	PASS	AC=1;AF=0.500;AN=2;BaseQRankSum=-0.610;ClippingRankSum=0.000;DP=59;ExcessHet=3.0103;FS=0.989;MLEAC=1;MLEAF=0.500;MQ=42.00;MQRankSum=0.000;QD=16.91;ReadPosRankSum=-0.460;SOR=0.536	GT:AD:DP:GQ:PL	0/1:31,28:59:99:1026,0,1180
chrXIV	656744	.	G	A	1365.77	PASS	AC=1;AF=0.500;AN=2;BaseQRankSum=-2.172;ClippingRankSum=0.000;DP=79;ExcessHet=3.0103;FS=0.876;MLEAC=1;MLEAF=0.500;MQ=42.00;MQRankSum=0.000;QD=17.51;ReadPosRankSum=1.303;SOR=0.527	GT:AD:DP:GQ:PL	0/1:40,38:78:99:1394,0,1520
chrXIV	660024	.	C	T	870.77	PASS	AC=1;AF=0.500;AN=2;BaseQRankSum=2.596;ClippingRankSum=0.000;DP=64;ExcessHet=3.0103;FS=5.207;MLEAC=1;MLEAF=0.500;MQ=41.77;MQRankSum=-1.200;QD=13.82;ReadPosRankSum=1.482;SOR=0.697	GT:AD:DP:GQ:PL	0/1:38,25:63:99:899,0,1454
chrXIV	661900	.	G	A	1330.77	PASS	AC=1;AF=0.500;AN=2;BaseQRankSum=-0.035;ClippingRankSum=0.000;DP=76;ExcessHet=3.0103;FS=4.452;MLEAC=1;MLEAF=0.500;MQ=41.78;MQRankSum=1.405;QD=17.51;ReadPosRankSum=-1.330;SOR=0.827	GT:AD:DP:GQ:PL	0/1:39,37:76:99:1359,0,1446
chrXIV	694315	.	C	T	1145.77	PASS	AC=1;AF=0.500;AN=2;BaseQRankSum=0.334;ClippingRankSum=0.000;DP=62;ExcessHet=3.0103;FS=2.127;MLEAC=1;MLEAF=0.500;MQ=42.00;MQRankSum=0.000;QD=18.48;ReadPosRankSum=0.535;SOR=0.456	GT:AD:DP:GQ:PL	0/1:30,32:62:99:1174,0,1082
chrXIV	694407	.	C	T	930.77	PASS	AC=1;AF=0.500;AN=2;BaseQRankSum=0.500;ClippingRankSum=0.000;DP=54;ExcessHet=3.0103;FS=7.543;MLEAC=1;MLEAF=0.500;MQ=42.00;MQRankSum=0.000;QD=17.24;ReadPosRankSum=0.380;SOR=1.697	GT:AD:DP:GQ:PL	0/1:28,26:54:99:959,0,1020
chrXIV	706173	.	C	T	1172.77	PASS	AC=1;AF=0.500;AN=2;BaseQRankSum=-0.997;ClippingRankSum=0.000;DP=67;ExcessHet=3.0103;FS=3.334;MLEAC=1;MLEAF=0.500;MQ=41.97;MQRankSum=-0.985;QD=17.50;ReadPosRankSum=0.462;SOR=0.374	GT:AD:DP:GQ:PL	0/1:34,33:67:99:1201,0,1266
chrXIV	708197	.	C	T	1209.77	PASS	AC=1;AF=0.500;AN=2;BaseQRankSum=-1.502;ClippingRankSum=0.000;DP=66;ExcessHet=3.0103;FS=4.963;MLEAC=1;MLEAF=0.500;MQ=42.00;MQRankSum=0.000;QD=18.33;ReadPosRankSum=-0.530;SOR=1.334	GT:AD:DP:GQ:PL	0/1:34,32:66:99:1238,0,2793
chrXIV	708199	.	C	T	1209.77	PASS	AC=1;AF=0.500;AN=2;BaseQRankSum=-1.286;ClippingRankSum=0.000;DP=67;ExcessHet=3.0103;FS=3.480;MLEAC=1;MLEAF=0.500;MQ=42.00;MQRankSum=0.000;QD=18.06;ReadPosRankSum=-0.049;SOR=1.264	GT:AD:DP:GQ:PL	0/1:35,32:67:99:1238,0,2793
chrXIV	708581	.	C	T	1342.77	PASS	AC=1;AF=0.500;AN=2;BaseQRankSum=-0.441;ClippingRankSum=0.000;DP=74;ExcessHet=3.0103;FS=1.936;MLEAC=1;MLEAF=0.500;MQ=41.97;MQRankSum=1.027;QD=18.15;ReadPosRankSum=0.571;SOR=0.429	GT:AD:DP:GQ:PL	0/1:37,37:74:99:1371,0,1383
chrXIV	716103	.	C	T	1482.77	PASS	AC=1;AF=0.500;AN=2;BaseQRankSum=0.329;ClippingRankSum=0.000;DP=75;ExcessHet=3.0103;FS=0.000;MLEAC=1;MLEAF=0.500;MQ=41.80;MQRankSum=1.125;QD=19.77;ReadPosRankSum=0.520;SOR=0.785	GT:AD:DP:GQ:PL	0/1:34,41:75:99:1511,0,1205
chrXIV	720771	.	C	T	1054.77	PASS	AC=1;AF=0.500;AN=2;BaseQRankSum=0.065;ClippingRankSum=0.000;DP=65;ExcessHet=3.0103;FS=4.895;MLEAC=1;MLEAF=0.500;MQ=41.97;MQRankSum=-1.049;QD=16.23;ReadPosRankSum=-0.493;SOR=0.804	GT:AD:DP:GQ:PL	0/1:35,30:65:99:1083,0,1312
chrXIV	721243	.	C	T	980.77	PASS	AC=1;AF=0.500;AN=2;BaseQRankSum=0.398;ClippingRankSum=0.000;DP=56;ExcessHet=3.0103;FS=0.000;MLEAC=1;MLEAF=0.500;MQ=42.00;MQRankSum=0.000;QD=17.51;ReadPosRankSum=-0.698;SOR=0.576	GT:AD:DP:GQ:PL	0/1:29,27:56:99:1009,0,1079
chrXIV	733525	.	G	A	1410.77	PASS	AC=1;AF=0.500;AN=2;BaseQRankSum=-0.531;ClippingRankSum=0.000;DP=72;ExcessHet=3.0103;FS=14.472;MLEAC=1;MLEAF=0.500;MQ=41.97;MQRankSum=1.115;QD=19.59;ReadPosRankSum=0.728;SOR=0.818	GT:AD:DP:GQ:PL	0/1:33,39:72:99:1439,0,1222
chrXIV	733714	.	G	A	1541.77	PASS	AC=1;AF=0.500;AN=2;BaseQRankSum=-1.141;ClippingRankSum=0.000;DP=72;ExcessHet=3.0103;FS=4.839;MLEAC=1;MLEAF=0.500;MQ=42.00;MQRankSum=0.000;QD=21.41;ReadPosRankSum=-0.759;SOR=1.364	GT:AD:DP:GQ:PL	0/1:30,42:72:99:1570,0,1088
chrXIV	754939	.	G	A	1133.77	PASS	AC=1;AF=0.500;AN=2;BaseQRankSum=-1.340;ClippingRankSum=0.000;DP=64;ExcessHet=3.0103;FS=0.000;MLEAC=1;MLEAF=0.500;MQ=41.97;MQRankSum=1.031;QD=17.72;ReadPosRankSum=-1.046;SOR=0.818	GT:AD:DP:GQ:PL	0/1:32,32:64:99:1162,0,1183
chrXIV	755090	.	G	A	826.77	PASS	AC=1;AF=0.500;AN=2;BaseQRankSum=-0.519;ClippingRankSum=0.000;DP=60;ExcessHet=3.0103;FS=7.179;MLEAC=1;MLEAF=0.500;MQ=40.69;MQRankSum=1.907;QD=13.78;ReadPosRankSum=1.153;SOR=0.659	GT:AD:DP:GQ:PL	0/1:35,25:60:99:855,0,1270
chrXV	137513	.	G	A	944.77	PASS	AC=1;AF=0.500;AN=2;BaseQRankSum=0.745;ClippingRankSum=0.000;DP=44;ExcessHet=3.0103;FS=8.957;MLEAC=1;MLEAF=0.500;MQ=42.00;MQRankSum=0.000;QD=21.47;ReadPosRankSum=-0.551;SOR=1.634	GT:AD:DP:GQ:PL	0/1:18,26:44:99:973,0,627
chrXV	139032	.	G	A	1013.77	PASS	AC=1;AF=0.500;AN=2;BaseQRankSum=1.475;ClippingRankSum=0.000;DP=58;ExcessHet=3.0103;FS=0.973;MLEAC=1;MLEAF=0.500;MQ=42.00;MQRankSum=0.000;QD=17.48;ReadPosRankSum=0.956;SOR=0.836	GT:AD:DP:GQ:PL	0/1:30,28:58:99:1042,0,1076
chrXV	157232	.	G	A	1009.77	PASS	AC=1;AF=0.500;AN=2;BaseQRankSum=0.159;ClippingRankSum=0.000;DP=71;ExcessHet=3.0103;FS=0.891;MLEAC=1;MLEAF=0.500;MQ=42.00;MQRankSum=0.000;QD=14.22;ReadPosRankSum=0.937;SOR=0.811	GT:AD:DP:GQ:PL	0/1:41,30:71:99:1038,0,1583
chrXV	206283	.	G	A	1034.77	PASS	AC=1;AF=0.500;AN=2;BaseQRankSum=0.357;ClippingRankSum=0.000;DP=63;ExcessHet=3.0103;FS=0.971;MLEAC=1;MLEAF=0.500;MQ=42.00;MQRankSum=0.000;QD=16.69;ReadPosRankSum=0.802;SOR=0.730	GT:AD:DP:GQ:PL	0/1:32,30:62:99:1063,0,1172
chrXV	211967	.	G	A	1311.77	PASS	AC=1;AF=0.500;AN=2;BaseQRankSum=1.670;ClippingRankSum=0.000;DP=68;ExcessHet=3.0103;FS=3.309;MLEAC=1;MLEAF=0.500;MQ=41.97;MQRankSum=-0.942;QD=19.29;ReadPosRankSum=1.138;SOR=0.889	GT:AD:DP:GQ:PL	0/1:33,35:68:99:1340,0,1234
chrXV	215836	.	G	A	970.77	PASS	AC=1;AF=0.500;AN=2;BaseQRankSum=1.319;ClippingRankSum=0.000;DP=55;ExcessHet=3.0103;FS=13.043;MLEAC=1;MLEAF=0.500;MQ=42.00;MQRankSum=0.000;QD=17.65;ReadPosRankSum=0.028;SOR=2.387	GT:AD:DP:GQ:PL	0/1:28,27:55:99:999,0,1034
chrXV	216153	.	G	A	696.77	PASS	AC=1;AF=0.500;AN=2;BaseQRankSum=0.232;ClippingRankSum=0.000;DP=48;ExcessHet=3.0103;FS=1.134;MLEAC=1;MLEAF=0.500;MQ=42.00;MQRankSum=0.000;QD=14.52;ReadPosRankSum=0.301;SOR=0.791	GT:AD:DP:GQ:PL	0/1:28,20:48:99:725,0,1039
chrXV	234444	.	C	T	806.77	PASS	AC=1;AF=0.500;AN=2;BaseQRankSum=-1.238;ClippingRankSum=0.000;DP=54;ExcessHet=3.0103;FS=4.073;MLEAC=1;MLEAF=0.500;MQ=42.00;MQRankSum=0.000;QD=14.94;ReadPosRankSum=-1.434;SOR=1.333	GT:AD:DP:GQ:PL	0/1:31,23:54:99:835,0,1187
chrXV	250861	.	G	A	890.77	PASS	AC=1;AF=0.500;AN=2;BaseQRankSum=-0.318;ClippingRankSum=0.000;DP=58;ExcessHet=3.0103;FS=5.212;MLEAC=1;MLEAF=0.500;MQ=41.75;MQRankSum=0.905;QD=15.36;ReadPosRankSum=-0.840;SOR=1.038	GT:AD:DP:GQ:PL	0/1:33,25:58:99:919,0,1251
chrXV	251100	.	G	A	1129.77	PASS	AC=1;AF=0.500;AN=2;BaseQRankSum=-0.026;ClippingRankSum=0.000;DP=60;ExcessHet=3.0103;FS=0.960;MLEAC=1;MLEAF=0.500;MQ=41.76;MQRankSum=-0.902;QD=18.83;ReadPosRankSum=0.942;SOR=0.569	GT:AD:DP:GQ:PL	0/1:28,32:60:99:1158,0,1041
chrXV	257308	.	G	A	823.77	PASS	AC=1;AF=0.500;AN=2;BaseQRankSum=-1.050;ClippingRankSum=0.000;DP=60;ExcessHet=3.0103;FS=3.736;MLEAC=1;MLEAF=0.500;MQ=42.00;MQRankSum=0.000;QD=13.73;ReadPosRankSum=0.236;SOR=1.358	GT:AD:DP:GQ:PL	0/1:36,24:60:99:852,0,1387
chrXV	278735	.	G	A	1154.77	PASS	AC=1;AF=0.500;AN=2;BaseQRankSum=-1.938;ClippingRankSum=0.000;DP=64;ExcessHet=3.0103;FS=3.468;MLEAC=1;MLEAF=0.500;MQ=41.97;MQRankSum=-0.953;QD=18.33;ReadPosRankSum=0.300;SOR=0.352	GT:AD:DP:GQ:PL	0/1:31,32:63:99:1183,0,1176
chrXV	309653	.	G	A	1374.77	PASS	AC=1;AF=0.500;AN=2;BaseQRankSum=-0.494;ClippingRankSum=0.000;DP=72;ExcessHet=3.0103;FS=6.240;MLEAC=1;MLEAF=0.500;MQ=42.00;MQRankSum=0.000;QD=19.09;ReadPosRankSum=0.346;SOR=0.850	GT:AD:DP:GQ:PL	0/1:34,38:72:99:1403,0,1273
chrXV	313862	.	G	A	1635.77	PASS	AC=1;AF=0.500;AN=2;BaseQRankSum=-0.013;ClippingRankSum=0.000;DP=73;ExcessHet=3.0103;FS=0.000;MLEAC=1;MLEAF=0.500;MQ=42.00;MQRankSum=0.000;QD=22.41;ReadPosRankSum=-1.644;SOR=0.616	GT:AD:DP:GQ:PL	0/1:30,43:73:99:1664,0,1082
chrXV	316218	.	G	A	1146.77	PASS	AC=1;AF=0.500;AN=2;BaseQRankSum=0.943;ClippingRankSum=0.000;DP=61;ExcessHet=3.0103;FS=0.000;MLEAC=1;MLEAF=0.500;MQ=41.97;MQRankSum=1.049;QD=18.80;ReadPosRankSum=0.512;SOR=0.756	GT:AD:DP:GQ:PL	0/1:30,31:61:99:1175,0,1119
chrXV	317297	.	G	A	858.77	PASS	AC=1;AF=0.500;AN=2;BaseQRankSum=1.476;ClippingRankSum=0.000;DP=56;ExcessHet=3.0103;FS=3.775;MLEAC=1;MLEAF=0.500;MQ=42.00;MQRankSum=0.000;QD=15.34;ReadPosRankSum=-0.186;SOR=0.459	GT:AD:DP:GQ:PL	0/1:31,25:56:99:887,0,1168
chrXV	339770	.	G	A	1196.77	PASS	AC=1;AF=0.500;AN=2;BaseQRankSum=-2.444;ClippingRankSum=0.000;DP=62;ExcessHet=3.0103;FS=14.207;MLEAC=1;MLEAF=0.500;MQ=42.00;MQRankSum=0.000;QD=19.30;ReadPosRankSum=-1.102;SOR=1.936	GT:AD:DP:GQ:PL	0/1:29,33:62:99:1225,0,1056
chrXV	363838	.	G	A	1186.77	PASS	AC=1;AF=0.500;AN=2;BaseQRankSum=0.805;ClippingRankSum=0.000;DP=62;ExcessHet=3.0103;FS=2.205;MLEAC=1;MLEAF=0.500;MQ=41.97;MQRankSum=-0.905;QD=19.14;ReadPosRankSum=-0.285;SOR=1.070	GT:AD:DP:GQ:PL	0/1:29,33:62:99:1215,0,1079
chrXV	370344	.	G	A	1588.77	PASS	AC=1;AF=0.500;AN=2;BaseQRankSum=-0.348;ClippingRankSum=0.000;DP=72;ExcessHet=3.0103;FS=0.000;MLEAC=1;MLEAF=0.500;MQ=42.00;MQRankSum=0.000;QD=22.07;ReadPosRankSum=0.412;SOR=0.594	GT:AD:DP:GQ:PL	0/1:30,42:72:99:1617,0,1097
chrXV	397351	.	C	T	1165.77	PASS	AC=1;AF=0.500;AN=2;BaseQRankSum=1.752;ClippingRankSum=0.000;DP=64;ExcessHet=3.0103;FS=3.433;MLEAC=1;MLEAF=0.500;MQ=41.78;MQRankSum=1.031;QD=18.22;ReadPosRankSum=-0.850;SOR=0.801	GT:AD:DP:GQ:PL	0/1:32,32:64:99:1194,0,1164
chrXV	398214	.	C	T	1290.77	PASS	AC=1;AF=0.500;AN=2;BaseQRankSum=-0.372;ClippingRankSum=0.000;DP=70;ExcessHet=3.0103;FS=0.000;MLEAC=1;MLEAF=0.500;MQ=41.97;MQRankSum=1.029;QD=18.44;ReadPosRankSum=-1.354;SOR=0.809	GT:AD:DP:GQ:PL	0/1:35,35:70:99:1319,0,1319
chrXV	407990	.	G	A	1161.77	PASS	AC=1;AF=0.500;AN=2;BaseQRankSum=1.454;ClippingRankSum=0.000;DP=54;ExcessHet=3.0103;FS=7.739;MLEAC=1;MLEAF=0.500;MQ=42.00;MQRankSum=0.000;QD=21.51;ReadPosRankSum=1.924;SOR=1.034	GT:AD:DP:GQ:PL	0/1:23,31:54:99:1190,0,824
chrXV	408119	.	G	A	3172.77	PASS	AC=2;AF=1.00;AN=2;DP=74;ExcessHet=3.0103;FS=0.000;MLEAC=2;MLEAF=1.00;MQ=41.61;QD=35.36;SOR=1.061	GT:AD:DP:GQ:PL	1/1:0,74:74:99:3201,222,0
chrXV	408121	.	G	A	1430.77	PASS	AC=1;AF=0.500;AN=2;BaseQRankSum=0.667;ClippingRankSum=0.000;DP=74;ExcessHet=3.0103;FS=7.994;MLEAC=1;MLEAF=0.500;MQ=41.61;MQRankSum=0.116;QD=19.33;ReadPosRankSum=-0.230;SOR=0.223	GT:AD:DP:GQ:PL	0/1:34,40:74:99:1459,0,1176
chrXV	411471	.	C	T	1272.77	PASS	AC=1;AF=0.500;AN=2;BaseQRankSum=-0.108;ClippingRankSum=0.000;DP=59;ExcessHet=3.0103;FS=2.159;MLEAC=1;MLEAF=0.500;MQ=42.00;MQRankSum=0.000;QD=21.57;ReadPosRankSum=-0.838;SOR=0.464	GT:AD:DP:GQ:PL	0/1:25,34:59:99:1301,0,909
chrXV	427312	.	G	A	1157.77	PASS	AC=1;AF=0.500;AN=2;BaseQRankSum=-0.868;ClippingRankSum=0.000;DP=69;ExcessHet=3.0103;FS=0.936;MLEAC=1;MLEAF=0.500;MQ=41.79;MQRankSum=-1.015;QD=16.78;ReadPosRankSum=-0.702;SOR=0.573	GT:AD:DP:GQ:PL	0/1:36,33:69:99:1186,0,1360
chrXV	441197	.	C	T	1314.77	PASS	AC=1;AF=0.500;AN=2;BaseQRankSum=-1.620;ClippingRankSum=0.000;DP=72;ExcessHet=3.0103;FS=3.195;MLEAC=1;MLEAF=0.500;MQ=42.00;MQRankSum=0.000;QD=18.26;ReadPosRankSum=-0.305;SOR=0.567	GT:AD:DP:GQ:PL	0/1:36,36:72:99:1343,0,1292
chrXV	467621	.	G	A	826.77	PASS	AC=1;AF=0.500;AN=2;BaseQRankSum=-0.943;ClippingRankSum=0.000;DP=59;ExcessHet=3.0103;FS=11.933;MLEAC=1;MLEAF=0.500;MQ=41.97;MQRankSum=0.863;QD=14.01;ReadPosRankSum=-0.295;SOR=1.394	GT:AD:DP:GQ:PL	0/1:35,24:59:99:855,0,1345
chrXV	470117	.	G	A	1761.77	PASS	AC=1;AF=0.500;AN=2;BaseQRankSum=-1.803;ClippingRankSum=0.000;DP=85;ExcessHet=3.0103;FS=9.042;MLEAC=1;MLEAF=0.500;MQ=42.00;MQRankSum=0.000;QD=20.73;ReadPosRankSum=0.769;SOR=0.223	GT:AD:DP:GQ:PL	0/1:37,48:85:99:1790,0,1333
chrXV	478669	.	G	A	1100.77	PASS	AC=1;AF=0.500;AN=2;BaseQRankSum=0.821;ClippingRankSum=0.000;DP=66;ExcessHet=3.0103;FS=6.652;MLEAC=1;MLEAF=0.500;MQ=41.78;MQRankSum=1.016;QD=16.93;ReadPosRankSum=-0.119;SOR=0.479	GT:AD:DP:GQ:PL	0/1:33,32:65:99:1129,0,1217
chrXV	482254	.	G	A	1266.77	PASS	AC=1;AF=0.500;AN=2;BaseQRankSum=-0.701;ClippingRankSum=0.000;DP=71;ExcessHet=3.0103;FS=0.000;MLEAC=1;MLEAF=0.500;MQ=42.00;MQRankSum=0.000;QD=17.84;ReadPosRankSum=-1.063;SOR=0.646	GT:AD:DP:GQ:PL	0/1:36,35:71:99:1295,0,1324
chrXV	496487	.	C	T	1038.77	PASS	AC=1;AF=0.500;AN=2;BaseQRankSum=-0.434;ClippingRankSum=0.000;DP=50;ExcessHet=3.0103;FS=1.088;MLEAC=1;MLEAF=0.500;MQ=41.92;MQRankSum=0.261;QD=20.78;ReadPosRankSum=-1.353;SOR=0.515	GT:AD:DP:GQ:PL	0/1:21,29:50:99:1067,0,768
chrXV	511655	.	C	T	1148.77	PASS	AC=1;AF=0.500;AN=2;BaseQRankSum=0.263;ClippingRankSum=0.000;DP=55;ExcessHet=3.0103;FS=0.000;MLEAC=1;MLEAF=0.500;MQ=41.74;MQRankSum=-0.843;QD=20.89;ReadPosRankSum=0.593;SOR=0.787	GT:AD:DP:GQ:PL	0/1:24,31:55:99:1177,0,819
chrXV	513667	.	G	A	901.77	PASS	AC=1;AF=0.500;AN=2;BaseQRankSum=1.070;ClippingRankSum=0.000;DP=66;ExcessHet=3.0103;FS=6.691;MLEAC=1;MLEAF=0.500;MQ=42.00;MQRankSum=0.000;QD=13.66;ReadPosRankSum=0.604;SOR=0.537	GT:AD:DP:GQ:PL	0/1:40,26:66:99:930,0,1493
chrXV	516779	.	G	A	1196.77	PASS	AC=1;AF=0.500;AN=2;BaseQRankSum=-1.968;ClippingRankSum=0.000;DP=55;ExcessHet=3.0103;FS=3.943;MLEAC=1;MLEAF=0.500;MQ=42.00;MQRankSum=0.000;QD=21.76;ReadPosRankSum=1.272;SOR=1.308	GT:AD:DP:GQ:PL	0/1:23,32:55:99:1225,0,854
chrXV	517391	.	G	A	1149.77	PASS	AC=1;AF=0.500;AN=2;BaseQRankSum=-1.388;ClippingRankSum=0.000;DP=57;ExcessHet=3.0103;FS=2.212;MLEAC=1;MLEAF=0.500;MQ=41.97;MQRankSum=1.127;QD=20.17;ReadPosRankSum=-0.062;SOR=1.022	GT:AD:DP:GQ:PL	0/1:26,31:57:99:1178,0,956
chrXV	550595	.	G	A	1102.77	PASS	AC=1;AF=0.500;AN=2;BaseQRankSum=0.690;ClippingRankSum=0.000;DP=51;ExcessHet=3.0103;FS=0.000;MLEAC=1;MLEAF=0.500;MQ=41.96;MQRankSum=1.235;QD=21.62;ReadPosRankSum=1.053;SOR=0.732	GT:AD:DP:GQ:PL	0/1:21,30:51:99:1131,0,741
chrXV	551018	.	G	A	1370.77	PASS	AC=1;AF=0.500;AN=2;BaseQRankSum=-0.636;ClippingRankSum=0.000;DP=70;ExcessHet=3.0103;FS=1.933;MLEAC=1;MLEAF=0.500;MQ=42.00;MQRankSum=0.000;QD=19.58;ReadPosRankSum=0.462;SOR=0.597	GT:AD:DP:GQ:PL	0/1:33,37:70:99:1399,0,1225
chrXV	551089	.	G	A	1073.77	PASS	AC=1;AF=0.500;AN=2;BaseQRankSum=-0.067;ClippingRankSum=0.000;DP=64;ExcessHet=3.0103;FS=2.043;MLEAC=1;MLEAF=0.500;MQ=42.00;MQRankSum=0.000;QD=16.78;ReadPosRankSum=-0.706;SOR=0.972	GT:AD:DP:GQ:PL	0/1:33,31:64:99:1102,0,1224
chrXV	559684	.	G	A	1236.77	PASS	AC=1;AF=0.500;AN=2;BaseQRankSum=0.870;ClippingRankSum=0.000;DP=59;ExcessHet=3.0103;FS=0.000;MLEAC=1;MLEAF=0.500;MQ=42.00;MQRankSum=0.000;QD=20.96;ReadPosRankSum=-1.091;SOR=0.664	GT:AD:DP:GQ:PL	0/1:26,33:59:99:1265,0,926
chrXV	574855	.	G	A	1369.77	PASS	AC=1;AF=0.500;AN=2;BaseQRankSum=0.555;ClippingRankSum=0.000;DP=73;ExcessHet=3.0103;FS=0.899;MLEAC=1;MLEAF=0.500;MQ=42.00;MQRankSum=0.000;QD=18.76;ReadPosRankSum=-1.447;SOR=0.538	GT:AD:DP:GQ:PL	0/1:36,37:73:99:1398,0,1323
chrXV	580075	.	C	T	638.77	PASS	AC=1;AF=0.500;AN=2;BaseQRankSum=0.798;ClippingRankSum=0.000;DP=51;ExcessHet=3.0103;FS=0.000;MLEAC=1;MLEAF=0.500;MQ=42.00;MQRankSum=0.000;QD=12.52;ReadPosRankSum=0.011;SOR=0.580	GT:AD:DP:GQ:PL	0/1:32,19:51:99:667,0,1177
chrXV	611129	.	G	A	1448.77	PASS	AC=1;AF=0.500;AN=2;BaseQRankSum=2.075;ClippingRankSum=0.000;DP=74;ExcessHet=3.0103;FS=11.809;MLEAC=1;MLEAF=0.500;MQ=42.00;MQRankSum=0.000;QD=19.58;ReadPosRankSum=-1.031;SOR=0.656	GT:AD:DP:GQ:PL	0/1:35,39:74:99:1477,0,1267
chrXV	614395	.	G	A	1388.77	PASS	AC=1;AF=0.500;AN=2;BaseQRankSum=-0.433;ClippingRankSum=0.000;DP=60;ExcessHet=3.0103;FS=1.007;MLEAC=1;MLEAF=0.500;MQ=41.52;MQRankSum=-1.060;QD=23.15;ReadPosRankSum=1.100;SOR=0.540	GT:AD:DP:GQ:PL	0/1:22,38:60:99:1417,0,746
chrXV	616816	.	G	A	1133.77	PASS	AC=1;AF=0.500;AN=2;BaseQRankSum=-0.174;ClippingRankSum=0.000;DP=60;ExcessHet=3.0103;FS=9.220;MLEAC=1;MLEAF=0.500;MQ=42.00;MQRankSum=0.000;QD=18.90;ReadPosRankSum=0.592;SOR=1.277	GT:AD:DP:GQ:PL	0/1:29,31:60:99:1162,0,1045
chrXV	643154	.	G	A	1044.77	PASS	AC=1;AF=0.500;AN=2;BaseQRankSum=-0.527;ClippingRankSum=0.000;DP=75;ExcessHet=3.0103;FS=3.172;MLEAC=1;MLEAF=0.500;MQ=41.80;MQRankSum=0.844;QD=13.93;ReadPosRankSum=0.098;SOR=0.887	GT:AD:DP:GQ:PL	0/1:45,30:75:99:1073,0,1727
chrXV	677344	.	G	A	379.77	PASS	AC=1;AF=0.500;AN=2;BaseQRankSum=-2.025;ClippingRankSum=0.000;DP=51;ExcessHet=3.0103;FS=2.735;MLEAC=1;MLEAF=0.500;MQ=41.71;MQRankSum=0.659;QD=7.45;ReadPosRankSum=0.331;SOR=1.255	GT:AD:DP:GQ:PL	0/1:37,14:51:99:408,0,1434
chrXV	678171	.	G	A	903.77	PASS	AC=1;AF=0.500;AN=2;BaseQRankSum=0.977;ClippingRankSum=0.000;DP=57;ExcessHet=3.0103;FS=2.203;MLEAC=1;MLEAF=0.500;MQ=41.62;MQRankSum=1.286;QD=15.86;ReadPosRankSum=0.895;SOR=0.450	GT:AD:DP:GQ:PL	0/1:32,25:57:99:932,0,1202
chrXV	678437	.	G	A	1191.77	PASS	AC=1;AF=0.500;AN=2;BaseQRankSum=-0.249;ClippingRankSum=0.000;DP=62;ExcessHet=3.0103;FS=0.000;MLEAC=1;MLEAF=0.500;MQ=42.00;MQRankSum=0.000;QD=19.22;ReadPosRankSum=-1.553;SOR=0.678	GT:AD:DP:GQ:PL	0/1:30,32:62:99:1220,0,1087
chrXV	678571	.	G	A	1061.77	PASS	AC=1;AF=0.500;AN=2;BaseQRankSum=-0.572;ClippingRankSum=0.000;DP=52;ExcessHet=3.0103;FS=7.927;MLEAC=1;MLEAF=0.500;MQ=41.73;MQRankSum=1.162;QD=20.42;ReadPosRankSum=0.109;SOR=1.367	GT:AD:DP:GQ:PL	0/1:23,29:52:99:1090,0,828
chrXV	690326	.	C	T	1134.77	PASS	AC=1;AF=0.500;AN=2;BaseQRankSum=-0.726;ClippingRankSum=0.000;DP=60;ExcessHet=3.0103;FS=2.120;MLEAC=1;MLEAF=0.500;MQ=42.00;MQRankSum=0.000;QD=18.91;ReadPosRankSum=1.222;SOR=0.463	GT:AD:DP:GQ:PL	0/1:29,31:60:99:1163,0,1050
chrXV	722623	.	G	A	964.77	PASS	AC=1;AF=0.500;AN=2;BaseQRankSum=1.309;ClippingRankSum=0.000;DP=61;ExcessHet=3.0103;FS=1.030;MLEAC=1;MLEAF=0.500;MQ=41.97;MQRankSum=0.924;QD=15.82;ReadPosRankSum=0.659;SOR=0.512	GT:AD:DP:GQ:PL	0/1:34,27:61:99:993,0,1275
chrXV	723206	.	C	T	1244.77	PASS	AC=1;AF=0.500;AN=2;BaseQRankSum=-0.829;ClippingRankSum=0.000;DP=56;ExcessHet=3.0103;FS=1.029;MLEAC=1;MLEAF=0.500;MQ=41.97;MQRankSum=-0.799;QD=22.23;ReadPosRankSum=-2.540;SOR=0.526	GT:AD:DP:GQ:PL	0/1:23,33:56:99:1273,0,835
chrXV	743322	.	G	A	1006.77	PASS	AC=1;AF=0.500;AN=2;BaseQRankSum=1.084;ClippingRankSum=0.000;DP=62;ExcessHet=3.0103;FS=2.151;MLEAC=1;MLEAF=0.500;MQ=41.77;MQRankSum=0.940;QD=16.24;ReadPosRankSum=0.403;SOR=0.412	GT:AD:DP:GQ:PL	0/1:34,28:62:99:1035,0,1270
chrXV	755585	.	G	A	1097.77	PASS	AC=1;AF=0.500;AN=2;BaseQRankSum=-0.269;ClippingRankSum=0.000;DP=59;ExcessHet=3.0103;FS=9.251;MLEAC=1;MLEAF=0.500;MQ=42.00;MQRankSum=0.000;QD=18.61;ReadPosRankSum=-0.580;SOR=0.778	GT:AD:DP:GQ:PL	0/1:28,31:59:99:1126,0,1016
chrXV	757998	.	C	T	1712.77	PASS	AC=1;AF=0.500;AN=2;BaseQRankSum=1.719;ClippingRankSum=0.000;DP=73;ExcessHet=3.0103;FS=0.000;MLEAC=1;MLEAF=0.500;MQ=41.77;MQRankSum=-1.071;QD=23.46;ReadPosRankSum=-0.670;SOR=0.796	GT:AD:DP:GQ:PL	0/1:27,46:73:99:1741,0,926
chrXV	780236	.	C	T	1394.77	PASS	AC=1;AF=0.500;AN=2;BaseQRankSum=0.463;ClippingRankSum=0.000;DP=67;ExcessHet=3.0103;FS=2.046;MLEAC=1;MLEAF=0.500;MQ=41.81;MQRankSum=-0.843;QD=20.82;ReadPosRankSum=-1.203;SOR=0.642	GT:AD:DP:GQ:PL	0/1:29,38:67:99:1423,0,1021
chrXV	811368	.	G	A	1000.77	PASS	AC=1;AF=0.500;AN=2;BaseQRankSum=-1.198;ClippingRankSum=0.000;DP=45;ExcessHet=3.0103;FS=8.862;MLEAC=1;MLEAF=0.500;MQ=41.96;MQRankSum=-0.771;QD=22.24;ReadPosRankSum=0.155;SOR=0.832	GT:AD:DP:GQ:PL	0/1:18,27:45:99:1029,0,651
chrXV	813661	.	C	T	981.77	PASS	AC=1;AF=0.500;AN=2;BaseQRankSum=-2.715;ClippingRankSum=0.000;DP=76;ExcessHet=3.0103;FS=0.898;MLEAC=1;MLEAF=0.500;MQ=42.00;MQRankSum=0.000;QD=12.92;ReadPosRankSum=-1.463;SOR=0.570	GT:AD:DP:GQ:PL	0/1:46,30:76:99:1010,0,1781
chrXV	816649	.	G	A	740.77	PASS	AC=1;AF=0.500;AN=2;BaseQRankSum=-0.531;ClippingRankSum=0.000;DP=57;ExcessHet=3.0103;FS=1.019;MLEAC=1;MLEAF=0.500;MQ=42.00;MQRankSum=0.000;QD=13.00;ReadPosRankSum=-0.365;SOR=0.544	GT:AD:DP:GQ:PL	0/1:35,22:57:99:769,0,1332
chrXV	817010	.	G	A	1054.77	PASS	AC=1;AF=0.500;AN=2;BaseQRankSum=0.140;ClippingRankSum=0.000;DP=59;ExcessHet=3.0103;FS=0.000;MLEAC=1;MLEAF=0.500;MQ=42.00;MQRankSum=0.000;QD=18.19;ReadPosRankSum=0.484;SOR=0.693	GT:AD:DP:GQ:PL	0/1:29,29:58:99:1083,0,1048
chrXV	821054	.	G	A	1349.77	PASS	AC=1;AF=0.500;AN=2;BaseQRankSum=0.440;ClippingRankSum=0.000;DP=75;ExcessHet=3.0103;FS=0.880;MLEAC=1;MLEAF=0.500;MQ=42.00;MQRankSum=0.000;QD=18.00;ReadPosRankSum=-0.653;SOR=0.868	GT:AD:DP:GQ:PL	0/1:38,37:75:99:1378,0,1428
chrXV	829486	.	G	A	1082.77	PASS	AC=1;AF=0.500;AN=2;BaseQRankSum=1.659;ClippingRankSum=0.000;DP=65;ExcessHet=3.0103;FS=2.110;MLEAC=1;MLEAF=0.500;MQ=42.00;MQRankSum=0.000;QD=16.92;ReadPosRankSum=0.268;SOR=1.022	GT:AD:DP:GQ:PL	0/1:34,30:64:99:1111,0,1242
chrXV	842364	.	G	A	819.77	PASS	AC=1;AF=0.500;AN=2;BaseQRankSum=-1.478;ClippingRankSum=0.000;DP=51;ExcessHet=3.0103;FS=1.072;MLEAC=1;MLEAF=0.500;MQ=41.96;MQRankSum=0.946;QD=16.07;ReadPosRankSum=-1.047;SOR=0.662	GT:AD:DP:GQ:PL	0/1:28,23:51:99:848,0,1074
chrXV	846026	.	G	A	923.77	PASS	AC=1;AF=0.500;AN=2;BaseQRankSum=-1.459;ClippingRankSum=0.000;DP=48;ExcessHet=3.0103;FS=2.488;MLEAC=1;MLEAF=0.500;MQ=42.00;MQRankSum=0.000;QD=19.25;ReadPosRankSum=-0.629;SOR=0.779	GT:AD:DP:GQ:PL	0/1:23,25:48:99:952,0,840
chrXV	849588	.	C	T	924.77	PASS	AC=1;AF=0.500;AN=2;BaseQRankSum=-0.496;ClippingRankSum=0.000;DP=56;ExcessHet=3.0103;FS=14.291;MLEAC=1;MLEAF=0.500;MQ=41.75;MQRankSum=-1.001;QD=16.51;ReadPosRankSum=-0.080;SOR=1.389	GT:AD:DP:GQ:PL	0/1:29,27:56:99:953,0,1054
chrXV	856893	.	C	T	1172.77	PASS	AC=1;AF=0.500;AN=2;BaseQRankSum=-1.789;ClippingRankSum=0.000;DP=70;ExcessHet=3.0103;FS=3.404;MLEAC=1;MLEAF=0.500;MQ=42.00;MQRankSum=0.000;QD=16.75;ReadPosRankSum=1.254;SOR=1.195	GT:AD:DP:GQ:PL	0/1:37,33:70:99:1201,0,1375
chrXV	874517	.	C	T	863.77	PASS	AC=1;AF=0.500;AN=2;BaseQRankSum=1.083;ClippingRankSum=0.000;DP=62;ExcessHet=3.0103;FS=0.000;MLEAC=1;MLEAF=0.500;MQ=41.54;MQRankSum=-0.258;QD=13.93;ReadPosRankSum=-0.372;SOR=0.765	GT:AD:DP:GQ:PL	0/1:37,25:62:99:892,0,1392
chrXV	878775	.	G	A	1406.77	PASS	AC=1;AF=0.500;AN=2;BaseQRankSum=0.939;ClippingRankSum=0.000;DP=67;ExcessHet=3.0103;FS=4.857;MLEAC=1;MLEAF=0.500;MQ=42.00;MQRankSum=0.000;QD=21.00;ReadPosRankSum=1.057;SOR=0.796	GT:AD:DP:GQ:PL	0/1:28,39:67:99:1435,0,990
chrXV	882677	.	C	T	742.77	PASS	AC=1;AF=0.500;AN=2;BaseQRankSum=1.206;ClippingRankSum=0.000;DP=48;ExcessHet=3.0103;FS=1.141;MLEAC=1;MLEAF=0.500;MQ=41.96;MQRankSum=0.924;QD=15.47;ReadPosRankSum=0.810;SOR=0.513	GT:AD:DP:GQ:PL	0/1:27,21:48:99:771,0,1004
chrXV	899687	.	G	A	1176.77	PASS	AC=1;AF=0.500;AN=2;BaseQRankSum=1.517;ClippingRankSum=0.000;DP=63;ExcessHet=3.0103;FS=2.095;MLEAC=1;MLEAF=0.500;MQ=42.00;MQRankSum=0.000;QD=18.68;ReadPosRankSum=-0.077;SOR=0.561	GT:AD:DP:GQ:PL	0/1:32,31:63:99:1205,0,2471
chrXV	899688	.	G	A	1176.77	PASS	AC=1;AF=0.500;AN=2;BaseQRankSum=0.728;ClippingRankSum=0.000;DP=61;ExcessHet=3.0103;FS=2.139;MLEAC=1;MLEAF=0.500;MQ=42.00;MQRankSum=0.000;QD=19.29;ReadPosRankSum=-0.444;SOR=0.550	GT:AD:DP:GQ:PL	0/1:30,31:61:99:1205,0,2471
chrXV	899956	.	G	A	1185.77	PASS	AC=1;AF=0.500;AN=2;BaseQRankSum=-0.670;ClippingRankSum=0.000;DP=70;ExcessHet=3.0103;FS=0.910;MLEAC=1;MLEAF=0.500;MQ=42.00;MQRankSum=0.000;QD=16.94;ReadPosRankSum=0.099;SOR=0.618	GT:AD:DP:GQ:PL	0/1:37,33:70:99:1214,0,1395
chrXV	903349	.	G	A	1378.77	PASS	AC=1;AF=0.500;AN=2;BaseQRankSum=0.398;ClippingRankSum=0.000;DP=67;ExcessHet=3.0103;FS=6.680;MLEAC=1;MLEAF=0.500;MQ=42.00;MQRankSum=0.000;QD=20.58;ReadPosRankSum=-0.802;SOR=0.248	GT:AD:DP:GQ:PL	0/1:30,37:67:99:1407,0,1107
chrXV	906863	.	C	T	1171.77	PASS	AC=1;AF=0.500;AN=2;BaseQRankSum=-0.793;ClippingRankSum=0.000;DP=68;ExcessHet=3.0103;FS=4.913;MLEAC=1;MLEAF=0.500;MQ=41.75;MQRankSum=1.404;QD=17.23;ReadPosRankSum=-2.008;SOR=1.325	GT:AD:DP:GQ:PL	0/1:35,33:68:99:1200,0,1285
chrXV	913684	.	G	A	807.77	PASS	AC=1;AF=0.500;AN=2;BaseQRankSum=-0.597;ClippingRankSum=0.000;DP=53;ExcessHet=3.0103;FS=3.904;MLEAC=1;MLEAF=0.500;MQ=42.00;MQRankSum=0.000;QD=15.24;ReadPosRankSum=0.814;SOR=1.108	GT:AD:DP:GQ:PL	0/1:30,23:53:99:836,0,1109
chrXV	925494	.	C	T	1148.77	PASS	AC=1;AF=0.500;AN=2;BaseQRankSum=1.710;ClippingRankSum=0.000;DP=68;ExcessHet=3.0103;FS=4.623;MLEAC=1;MLEAF=0.500;MQ=41.75;MQRankSum=-0.042;QD=16.89;ReadPosRankSum=0.784;SOR=0.916	GT:AD:DP:GQ:PL	0/1:35,33:68:99:1177,0,1283
chrXV	949433	.	G	A	1239.77	PASS	AC=1;AF=0.500;AN=2;BaseQRankSum=0.265;ClippingRankSum=0.000;DP=71;ExcessHet=3.0103;FS=4.794;MLEAC=1;MLEAF=0.500;MQ=41.77;MQRankSum=1.385;QD=17.46;ReadPosRankSum=1.594;SOR=1.371	GT:AD:DP:GQ:PL	0/1:37,34:71:99:1268,0,1338
chrXV	953901	.	G	A	1215.77	PASS	AC=1;AF=0.500;AN=2;BaseQRankSum=2.331;ClippingRankSum=0.000;DP=63;ExcessHet=3.0103;FS=0.000;MLEAC=1;MLEAF=0.500;MQ=41.77;MQRankSum=-0.922;QD=19.30;ReadPosRankSum=0.609;SOR=0.697	GT:AD:DP:GQ:PL	0/1:30,33:63:99:1244,0,1115
chrXV	967796	.	G	A	1240.77	PASS	AC=1;AF=0.500;AN=2;BaseQRankSum=1.425;ClippingRankSum=0.000;DP=69;ExcessHet=3.0103;FS=4.790;MLEAC=1;MLEAF=0.500;MQ=42.00;MQRankSum=0.000;QD=17.98;ReadPosRankSum=-0.876;SOR=1.337	GT:AD:DP:GQ:PL	0/1:35,34:69:99:1269,0,1276
chrXV	978255	.	G	A	1159.77	PASS	AC=1;AF=0.500;AN=2;BaseQRankSum=0.543;ClippingRankSum=0.000;DP=67;ExcessHet=3.0103;FS=8.430;MLEAC=1;MLEAF=0.500;MQ=41.94;MQRankSum=-0.043;QD=17.31;ReadPosRankSum=-0.088;SOR=1.160	GT:AD:DP:GQ:PL	0/1:35,32:67:99:1188,0,1319
chrXV	978382	.	G	A	736.77	PASS	AC=1;AF=0.500;AN=2;BaseQRankSum=0.149;ClippingRankSum=0.000;DP=58;ExcessHet=3.0103;FS=5.616;MLEAC=1;MLEAF=0.500;MQ=42.00;MQRankSum=0.000;QD=12.70;ReadPosRankSum=-0.741;SOR=1.609	GT:AD:DP:GQ:PL	0/1:36,22:58:99:765,0,1331
chrXV	1018773	.	G	A	965.77	PASS	AC=1;AF=0.500;AN=2;BaseQRankSum=0.341;ClippingRankSum=0.000;DP=58;ExcessHet=3.0103;FS=0.000;MLEAC=1;MLEAF=0.500;MQ=41.97;MQRankSum=-1.001;QD=16.65;ReadPosRankSum=0.826;SOR=0.582	GT:AD:DP:GQ:PL	0/1:30,28:58:99:994,0,1114
chrXV	1019299	.	G	A	932.77	PASS	AC=1;AF=0.500;AN=2;BaseQRankSum=0.210;ClippingRankSum=0.000;DP=64;ExcessHet=3.0103;FS=0.000;MLEAC=1;MLEAF=0.500;MQ=41.78;MQRankSum=-1.139;QD=14.57;ReadPosRankSum=0.803;SOR=0.718	GT:AD:DP:GQ:PL	0/1:37,27:64:99:961,0,1387
chrXV	1027457	.	G	A	1301.77	PASS	AC=1;AF=0.500;AN=2;BaseQRankSum=1.376;ClippingRankSum=0.000;DP=61;ExcessHet=3.0103;FS=0.000;MLEAC=1;MLEAF=0.500;MQ=41.77;MQRankSum=-0.800;QD=21.34;ReadPosRankSum=0.891;SOR=0.638	GT:AD:DP:GQ:PL	0/1:25,36:61:99:1330,0,819
chrXV	1039449	.	G	A	1850.77	PASS	AC=1;AF=0.500;AN=2;BaseQRankSum=-0.122;ClippingRankSum=0.000;DP=83;ExcessHet=3.0103;FS=4.246;MLEAC=1;MLEAF=0.500;MQ=42.00;MQRankSum=0.000;QD=22.30;ReadPosRankSum=0.231;SOR=0.752	GT:AD:DP:GQ:PL	0/1:34,49:83:99:1879,0,1227
chrXV	1044698	.	G	A	1044.77	PASS	AC=1;AF=0.500;AN=2;BaseQRankSum=0.264;ClippingRankSum=0.000;DP=64;ExcessHet=3.0103;FS=4.853;MLEAC=1;MLEAF=0.500;MQ=42.00;MQRankSum=0.000;QD=16.32;ReadPosRankSum=0.855;SOR=1.077	GT:AD:DP:GQ:PL	0/1:34,30:64:99:1073,0,1150
chrXV	1048046	.	G	A	1266.77	PASS	AC=1;AF=0.500;AN=2;BaseQRankSum=0.712;ClippingRankSum=0.000;DP=63;ExcessHet=3.0103;FS=0.000;MLEAC=1;MLEAF=0.500;MQ=42.00;MQRankSum=0.000;QD=20.11;ReadPosRankSum=-0.250;SOR=0.578	GT:AD:DP:GQ:PL	0/1:29,34:63:99:1295,0,1059
chrXV	1063950	.	G	A	1014.77	PASS	AC=1;AF=0.500;AN=2;BaseQRankSum=2.165;ClippingRankSum=0.000;DP=68;ExcessHet=3.0103;FS=0.933;MLEAC=1;MLEAF=0.500;MQ=41.52;MQRankSum=-0.350;QD=14.92;ReadPosRankSum=0.861;SOR=0.633	GT:AD:DP:GQ:PL	0/1:39,29:68:99:1043,0,1476
chrXVI	33006	.	C	T	1129.77	PASS	AC=1;AF=0.500;AN=2;BaseQRankSum=-0.439;ClippingRankSum=0.000;DP=54;ExcessHet=3.0103;FS=0.000;MLEAC=1;MLEAF=0.500;MQ=41.74;MQRankSum=-0.824;QD=20.92;ReadPosRankSum=-0.943;SOR=0.678	GT:AD:DP:GQ:PL	0/1:23,31:54:99:1158,0,849
chrXVI	44673	.	C	T	1371.77	PASS	AC=1;AF=0.500;AN=2;BaseQRankSum=0.874;ClippingRankSum=0.000;DP=70;ExcessHet=3.0103;FS=0.000;MLEAC=1;MLEAF=0.500;MQ=41.76;MQRankSum=-1.287;QD=19.60;ReadPosRankSum=-0.653;SOR=0.779	GT:AD:DP:GQ:PL	0/1:32,38:70:99:1400,0,1176
chrXVI	74437	.	G	A	835.77	PASS	AC=1;AF=0.500;AN=2;BaseQRankSum=-0.271;ClippingRankSum=0.000;DP=71;ExcessHet=3.0103;FS=0.000;MLEAC=1;MLEAF=0.500;MQ=41.72;MQRankSum=-1.702;QD=11.77;ReadPosRankSum=-0.310;SOR=0.751	GT:AD:DP:GQ:PL	0/1:46,25:71:99:864,0,1800
chrXVI	74606	.	G	A	1026.77	PASS	AC=1;AF=0.500;AN=2;BaseQRankSum=0.721;ClippingRankSum=0.000;DP=61;ExcessHet=3.0103;FS=0.974;MLEAC=1;MLEAF=0.500;MQ=42.00;MQRankSum=0.000;QD=16.83;ReadPosRankSum=-1.758;SOR=0.544	GT:AD:DP:GQ:PL	0/1:32,29:61:99:1055,0,1219
chrXVI	83848	.	G	A	1370.77	PASS	AC=1;AF=0.500;AN=2;BaseQRankSum=0.195;ClippingRankSum=0.000;DP=60;ExcessHet=3.0103;FS=3.699;MLEAC=1;MLEAF=0.500;MQ=41.53;MQRankSum=-1.100;QD=22.85;ReadPosRankSum=-1.438;SOR=0.829	GT:AD:DP:GQ:PL	0/1:23,37:60:99:1399,0,814
chrXVI	98673	.	G	A	1223.77	PASS	AC=1;AF=0.500;AN=2;BaseQRankSum=-0.104;ClippingRankSum=0.000;DP=58;ExcessHet=3.0103;FS=0.000;MLEAC=1;MLEAF=0.500;MQ=41.75;MQRankSum=-0.836;QD=21.10;ReadPosRankSum=0.034;SOR=0.676	GT:AD:DP:GQ:PL	0/1:25,33:58:99:1252,0,863
chrXVI	105942	.	C	T	971.77	PASS	AC=1;AF=0.500;AN=2;BaseQRankSum=-0.091;ClippingRankSum=0.000;DP=61;ExcessHet=3.0103;FS=0.000;MLEAC=1;MLEAF=0.500;MQ=41.52;MQRankSum=-1.525;QD=15.93;ReadPosRankSum=-0.333;SOR=0.580	GT:AD:DP:GQ:PL	0/1:33,28:61:99:1000,0,1247
chrXVI	118350	.	G	A	964.77	PASS	AC=1;AF=0.500;AN=2;BaseQRankSum=0.188;ClippingRankSum=0.000;DP=67;ExcessHet=3.0103;FS=4.988;MLEAC=1;MLEAF=0.500;MQ=41.79;MQRankSum=-1.150;QD=14.40;ReadPosRankSum=-0.635;SOR=0.301	GT:AD:DP:GQ:PL	0/1:39,28:67:99:993,0,1389
chrXVI	119891	.	G	A	1481.77	PASS	AC=1;AF=0.500;AN=2;BaseQRankSum=2.025;ClippingRankSum=0.000;DP=66;ExcessHet=3.0103;FS=0.000;MLEAC=1;MLEAF=0.500;MQ=41.79;MQRankSum=1.233;QD=22.45;ReadPosRankSum=-0.379;SOR=0.634	GT:AD:DP:GQ:PL	0/1:27,39:66:99:1510,0,914
chrXVI	130459	.	G	A	1458.77	PASS	AC=1;AF=0.500;AN=2;BaseQRankSum=0.841;ClippingRankSum=0.000;DP=65;ExcessHet=3.0103;FS=0.976;MLEAC=1;MLEAF=0.500;MQ=42.00;MQRankSum=0.000;QD=22.44;ReadPosRankSum=1.324;SOR=0.521	GT:AD:DP:GQ:PL	0/1:26,39:65:99:1487,0,895
chrXVI	132181	.	G	A	1477.77	PASS	AC=1;AF=0.500;AN=2;BaseQRankSum=-0.736;ClippingRankSum=0.000;DP=63;ExcessHet=3.0103;FS=2.202;MLEAC=1;MLEAF=0.500;MQ=42.00;MQRankSum=0.000;QD=23.46;ReadPosRankSum=-0.046;SOR=0.454	GT:AD:DP:GQ:PL	0/1:22,41:63:99:1506,0,758
chrXVI	132802	.	C	T	1026.77	PASS	AC=1;AF=0.500;AN=2;BaseQRankSum=0.009;ClippingRankSum=0.000;DP=59;ExcessHet=3.0103;FS=2.188;MLEAC=1;MLEAF=0.500;MQ=42.00;MQRankSum=0.000;QD=17.40;ReadPosRankSum=-0.377;SOR=0.954	GT:AD:DP:GQ:PL	0/1:31,28:59:99:1055,0,1172
chrXVI	134407	.	C	T	1539.77	PASS	AC=1;AF=0.500;AN=2;BaseQRankSum=0.831;ClippingRankSum=0.000;DP=67;ExcessHet=3.0103;FS=0.000;MLEAC=1;MLEAF=0.500;MQ=41.75;MQRankSum=0.327;QD=22.98;ReadPosRankSum=2.705;SOR=0.741	GT:AD:DP:GQ:PL	0/1:26,41:67:99:1568,0,913
chrXVI	153391	.	G	A	1152.77	PASS	AC=1;AF=0.500;AN=2;BaseQRankSum=0.337;ClippingRankSum=0.000;DP=57;ExcessHet=3.0103;FS=7.487;MLEAC=1;MLEAF=0.500;MQ=41.97;MQRankSum=-0.862;QD=20.59;ReadPosRankSum=0.706;SOR=1.044	GT:AD:DP:GQ:PL	0/1:25,31:56:99:1181,0,905
chrXVI	161062	.	G	A	1274.77	PASS	AC=1;AF=0.500;AN=2;BaseQRankSum=1.763;ClippingRankSum=0.000;DP=57;ExcessHet=3.0103;FS=1.064;MLEAC=1;MLEAF=0.500;MQ=41.97;MQRankSum=-0.787;QD=22.36;ReadPosRankSum=-0.045;SOR=0.483	GT:AD:DP:GQ:PL	0/1:23,34:57:99:1303,0,803
chrXVI	199118	.	G	A	705.77	PASS	AC=1;AF=0.500;AN=2;BaseQRankSum=1.097;ClippingRankSum=0.000;DP=45;ExcessHet=3.0103;FS=2.540;MLEAC=1;MLEAF=0.500;MQ=41.96;MQRankSum=0.939;QD=15.68;ReadPosRankSum=-0.310;SOR=0.387	GT:AD:DP:GQ:PL	0/1:25,20:45:99:734,0,944
chrXVI	204510	.	G	A	1562.77	PASS	AC=1;AF=0.500;AN=2;BaseQRankSum=1.618;ClippingRankSum=0.000;DP=80;ExcessHet=3.0103;FS=4.346;MLEAC=1;MLEAF=0.500;MQ=42.00;MQRankSum=0.000;QD=19.53;ReadPosRankSum=-0.418;SOR=1.259	GT:AD:DP:GQ:PL	0/1:38,42:80:99:1591,0,1363
chrXVI	206358	.	G	A	730.77	PASS	AC=1;AF=0.500;AN=2;BaseQRankSum=0.586;ClippingRankSum=0.000;DP=60;ExcessHet=3.0103;FS=2.296;MLEAC=1;MLEAF=0.500;MQ=41.53;MQRankSum=-0.370;QD=12.18;ReadPosRankSum=0.076;SOR=0.368	GT:AD:DP:GQ:PL	0/1:38,22:60:99:759,0,1420
chrXVI	215759	.	C	T	1522.77	PASS	AC=1;AF=0.500;AN=2;BaseQRankSum=0.859;ClippingRankSum=0.000;DP=74;ExcessHet=3.0103;FS=3.160;MLEAC=1;MLEAF=0.500;MQ=42.00;MQRankSum=0.000;QD=20.58;ReadPosRankSum=-1.212;SOR=1.037	GT:AD:DP:GQ:PL	0/1:33,41:74:99:1551,0,1181
chrXVI	256415	.	G	A	1213.77	PASS	AC=1;AF=0.500;AN=2;BaseQRankSum=0.264;ClippingRankSum=0.000;DP=64;ExcessHet=3.0103;FS=3.328;MLEAC=1;MLEAF=0.500;MQ=41.75;MQRankSum=0.089;QD=18.97;ReadPosRankSum=-0.378;SOR=0.617	GT:AD:DP:GQ:PL	0/1:30,34:64:99:1242,0,1105
chrXVI	264120	.	C	T	1147.77	PASS	AC=1;AF=0.500;AN=2;BaseQRankSum=-0.518;ClippingRankSum=0.000;DP=58;ExcessHet=3.0103;FS=0.983;MLEAC=1;MLEAF=0.500;MQ=42.00;MQRankSum=0.000;QD=19.79;ReadPosRankSum=-0.381;SOR=0.557	GT:AD:DP:GQ:PL	0/1:27,31:58:99:1176,0,975
chrXVI	272073	.	G	A	1114.77	PASS	AC=1;AF=0.500;AN=2;BaseQRankSum=-0.576;ClippingRankSum=0.000;DP=57;ExcessHet=3.0103;FS=11.963;MLEAC=1;MLEAF=0.500;MQ=41.72;MQRankSum=0.126;QD=19.56;ReadPosRankSum=-0.134;SOR=0.984	GT:AD:DP:GQ:PL	0/1:26,31:57:99:1143,0,971
chrXVI	281493	.	G	A	1053.77	PASS	AC=1;AF=0.500;AN=2;BaseQRankSum=-0.323;ClippingRankSum=0.000;DP=54;ExcessHet=3.0103;FS=1.050;MLEAC=1;MLEAF=0.500;MQ=41.73;MQRankSum=-0.891;QD=19.51;ReadPosRankSum=-1.400;SOR=0.849	GT:AD:DP:GQ:PL	0/1:25,29:54:99:1082,0,935
chrXVI	291115	.	G	A	1172.77	PASS	AC=1;AF=0.500;AN=2;BaseQRankSum=-0.707;ClippingRankSum=0.000;DP=69;ExcessHet=3.0103;FS=8.229;MLEAC=1;MLEAF=0.500;MQ=41.59;MQRankSum=0.000;QD=17.00;ReadPosRankSum=-0.415;SOR=0.659	GT:AD:DP:GQ:PL	0/1:35,34:69:99:1201,0,1281
chrXVI	297332	.	G	A	1178.77	PASS	AC=1;AF=0.500;AN=2;BaseQRankSum=0.893;ClippingRankSum=0.000;DP=59;ExcessHet=3.0103;FS=11.903;MLEAC=1;MLEAF=0.500;MQ=41.73;MQRankSum=-1.199;QD=19.98;ReadPosRankSum=0.131;SOR=0.793	GT:AD:DP:GQ:PL	0/1:25,34:59:99:1207,0,873
chrXVI	303349	.	C	T	966.77	PASS	AC=1;AF=0.500;AN=2;BaseQRankSum=0.077;ClippingRankSum=0.000;DP=60;ExcessHet=3.0103;FS=3.570;MLEAC=1;MLEAF=0.500;MQ=42.00;MQRankSum=0.000;QD=16.39;ReadPosRankSum=0.352;SOR=0.493	GT:AD:DP:GQ:PL	0/1:32,27:59:99:995,0,1198
chrXVI	323798	.	G	A	1022.77	PASS	AC=1;AF=0.500;AN=2;BaseQRankSum=1.187;ClippingRankSum=0.000;DP=61;ExcessHet=3.0103;FS=3.556;MLEAC=1;MLEAF=0.500;MQ=42.00;MQRankSum=0.000;QD=16.77;ReadPosRankSum=0.345;SOR=1.145	GT:AD:DP:GQ:PL	0/1:33,28:61:99:1051,0,1249
chrXVI	326316	.	G	A	1196.77	PASS	AC=1;AF=0.500;AN=2;BaseQRankSum=0.018;ClippingRankSum=0.000;DP=75;ExcessHet=3.0103;FS=0.893;MLEAC=1;MLEAF=0.500;MQ=42.00;MQRankSum=0.000;QD=15.96;ReadPosRankSum=2.360;SOR=0.512	GT:AD:DP:GQ:PL	0/1:41,34:75:99:1225,0,1569
chrXVI	329583	.	G	A	1234.77	PASS	AC=1;AF=0.500;AN=2;BaseQRankSum=-1.032;ClippingRankSum=0.000;DP=51;ExcessHet=3.0103;FS=13.995;MLEAC=1;MLEAF=0.500;MQ=41.96;MQRankSum=1.395;QD=24.21;ReadPosRankSum=0.219;SOR=0.889	GT:AD:DP:GQ:PL	0/1:18,33:51:99:1263,0,634
chrXVI	343306	.	C	T	969.77	PASS	AC=1;AF=0.500;AN=2;BaseQRankSum=-0.592;ClippingRankSum=0.000;DP=59;ExcessHet=3.0103;FS=0.000;MLEAC=1;MLEAF=0.500;MQ=42.00;MQRankSum=0.000;QD=16.44;ReadPosRankSum=-0.052;SOR=0.811	GT:AD:DP:GQ:PL	0/1:32,27:59:99:998,0,1189
chrXVI	366726	.	G	A	1329.77	PASS	AC=1;AF=0.500;AN=2;BaseQRankSum=2.091;ClippingRankSum=0.000;DP=61;ExcessHet=3.0103;FS=2.155;MLEAC=1;MLEAF=0.500;MQ=41.97;MQRankSum=-0.829;QD=21.80;ReadPosRankSum=0.356;SOR=0.759	GT:AD:DP:GQ:PL	0/1:26,35:61:99:1358,0,901
chrXVI	374963	.	G	A	1026.77	PASS	AC=1;AF=0.500;AN=2;BaseQRankSum=-1.423;ClippingRankSum=0.000;DP=74;ExcessHet=3.0103;FS=0.000;MLEAC=1;MLEAF=0.500;MQ=42.00;MQRankSum=0.000;QD=13.88;ReadPosRankSum=0.050;SOR=0.693	GT:AD:DP:GQ:PL	0/1:44,30:74:99:1055,0,1708
chrXVI	386503	.	G	A	1443.77	PASS	AC=1;AF=0.500;AN=2;BaseQRankSum=-0.827;ClippingRankSum=0.000;DP=76;ExcessHet=3.0103;FS=0.000;MLEAC=1;MLEAF=0.500;MQ=42.00;MQRankSum=0.000;QD=19.00;ReadPosRankSum=-0.402;SOR=0.671	GT:AD:DP:GQ:PL	0/1:35,41:76:99:1472,0,1245
chrXVI	398617	.	G	A	1167.77	PASS	AC=1;AF=0.500;AN=2;BaseQRankSum=0.455;ClippingRankSum=0.000;DP=68;ExcessHet=3.0103;FS=3.246;MLEAC=1;MLEAF=0.500;MQ=41.79;MQRankSum=0.972;QD=17.17;ReadPosRankSum=-1.019;SOR=1.112	GT:AD:DP:GQ:PL	0/1:36,32:68:99:1196,0,1302
chrXVI	400037	.	G	A	898.77	PASS	AC=1;AF=0.500;AN=2;BaseQRankSum=0.121;ClippingRankSum=0.000;DP=53;ExcessHet=3.0103;FS=7.662;MLEAC=1;MLEAF=0.500;MQ=42.00;MQRankSum=0.000;QD=16.96;ReadPosRankSum=1.139;SOR=0.343	GT:AD:DP:GQ:PL	0/1:28,25:53:99:927,0,1051
chrXVI	412106	.	G	A	1523.77	PASS	AC=1;AF=0.500;AN=2;BaseQRankSum=-1.223;ClippingRankSum=0.000;DP=77;ExcessHet=3.0103;FS=1.876;MLEAC=1;MLEAF=0.500;MQ=41.78;MQRankSum=-1.315;QD=19.79;ReadPosRankSum=0.725;SOR=0.561	GT:AD:DP:GQ:PL	0/1:36,41:77:99:1552,0,1331
chrXVI	413662	.	G	A	1539.77	PASS	AC=1;AF=0.500;AN=2;BaseQRankSum=0.977;ClippingRankSum=0.000;DP=81;ExcessHet=3.0103;FS=4.260;MLEAC=1;MLEAF=0.500;MQ=41.62;MQRankSum=-0.534;QD=19.01;ReadPosRankSum=-0.139;SOR=0.531	GT:AD:DP:GQ:PL	0/1:39,42:81:99:1568,0,1415
chrXVI	423778	.	C	T	1389.77	PASS	AC=1;AF=0.500;AN=2;BaseQRankSum=0.629;ClippingRankSum=0.000;DP=67;ExcessHet=3.0103;FS=0.000;MLEAC=1;MLEAF=0.500;MQ=41.56;MQRankSum=1.604;QD=20.74;ReadPosRankSum=-1.549;SOR=0.622	GT:AD:DP:GQ:PL	0/1:30,37:67:99:1418,0,1037
chrXVI	425137	.	C	T	880.77	PASS	AC=1;AF=0.500;AN=2;BaseQRankSum=0.128;ClippingRankSum=0.000;DP=51;ExcessHet=3.0103;FS=2.371;MLEAC=1;MLEAF=0.500;MQ=42.00;MQRankSum=0.000;QD=17.27;ReadPosRankSum=0.225;SOR=0.839	GT:AD:DP:GQ:PL	0/1:26,25:51:99:909,0,974
chrXVI	425773	.	G	A	1511.77	PASS	AC=1;AF=0.500;AN=2;BaseQRankSum=-0.887;ClippingRankSum=0.000;DP=78;ExcessHet=3.0103;FS=11.630;MLEAC=1;MLEAF=0.500;MQ=42.00;MQRankSum=0.000;QD=19.38;ReadPosRankSum=1.483;SOR=1.203	GT:AD:DP:GQ:PL	0/1:37,41:78:99:1540,0,1374
chrXVI	426274	.	C	T	1185.77	PASS	AC=1;AF=0.500;AN=2;BaseQRankSum=-0.051;ClippingRankSum=0.000;DP=58;ExcessHet=3.0103;FS=2.225;MLEAC=1;MLEAF=0.500;MQ=41.72;MQRankSum=1.664;QD=20.44;ReadPosRankSum=0.931;SOR=0.425	GT:AD:DP:GQ:PL	0/1:25,33:58:99:1214,0,865
chrXVI	426458	.	C	T	1355.77	PASS	AC=1;AF=0.500;AN=2;BaseQRankSum=1.560;ClippingRankSum=0.000;DP=66;ExcessHet=3.0103;FS=2.067;MLEAC=1;MLEAF=0.500;MQ=41.56;MQRankSum=0.262;QD=20.54;ReadPosRankSum=-1.458;SOR=0.478	GT:AD:DP:GQ:PL	0/1:28,38:66:99:1384,0,930
chrXVI	444665	.	G	A	1259.77	PASS	AC=1;AF=0.500;AN=2;BaseQRankSum=0.265;ClippingRankSum=0.000;DP=59;ExcessHet=3.0103;FS=2.212;MLEAC=1;MLEAF=0.500;MQ=42.00;MQRankSum=0.000;QD=21.35;ReadPosRankSum=-1.273;SOR=0.636	GT:AD:DP:GQ:PL	0/1:25,34:59:99:1288,0,914
chrXVI	445307	.	G	A	1001.77	PASS	AC=1;AF=0.500;AN=2;BaseQRankSum=0.490;ClippingRankSum=0.000;DP=53;ExcessHet=3.0103;FS=0.000;MLEAC=1;MLEAF=0.500;MQ=41.93;MQRankSum=0.054;QD=18.90;ReadPosRankSum=1.114;SOR=0.760	GT:AD:DP:GQ:PL	0/1:26,27:53:99:1030,0,952
chrXVI	454909	.	G	A	696.77	PASS	AC=1;AF=0.500;AN=2;BaseQRankSum=0.129;ClippingRankSum=0.000;DP=48;ExcessHet=3.0103;FS=1.133;MLEAC=1;MLEAF=0.500;MQ=42.00;MQRankSum=0.000;QD=14.52;ReadPosRankSum=0.231;SOR=0.460	GT:AD:DP:GQ:PL	0/1:28,20:48:99:725,0,1084
chrXVI	459098	.	C	T	1023.77	PASS	AC=1;AF=0.500;AN=2;BaseQRankSum=-0.670;ClippingRankSum=0.000;DP=71;ExcessHet=3.0103;FS=4.759;MLEAC=1;MLEAF=0.500;MQ=41.80;MQRankSum=-1.141;QD=14.42;ReadPosRankSum=0.456;SOR=0.538	GT:AD:DP:GQ:PL	0/1:41,30:71:99:1052,0,1556
chrXVI	461093	.	C	T	995.77	PASS	AC=1;AF=0.500;AN=2;BaseQRankSum=0.285;ClippingRankSum=0.000;DP=61;ExcessHet=3.0103;FS=0.975;MLEAC=1;MLEAF=0.500;MQ=41.97;MQRankSum=-1.053;QD=16.32;ReadPosRankSum=-1.234;SOR=0.788	GT:AD:DP:GQ:PL	0/1:33,28:61:99:1024,0,1217
chrXVI	464307	.	C	T	854.77	PASS	AC=1;AF=0.500;AN=2;BaseQRankSum=0.200;ClippingRankSum=0.000;DP=66;ExcessHet=3.0103;FS=6.887;MLEAC=1;MLEAF=0.500;MQ=41.78;MQRankSum=0.812;QD=12.95;ReadPosRankSum=0.432;SOR=0.969	GT:AD:DP:GQ:PL	0/1:41,25:66:99:883,0,1515
chrXVI	474903	.	G	A	878.77	PASS	AC=1;AF=0.500;AN=2;BaseQRankSum=-1.558;ClippingRankSum=0.000;DP=54;ExcessHet=3.0103;FS=0.000;MLEAC=1;MLEAF=0.500;MQ=41.69;MQRankSum=-0.053;QD=16.27;ReadPosRankSum=0.000;SOR=0.767	GT:AD:DP:GQ:PL	0/1:29,25:54:99:907,0,1022
chrXVI	481262	.	G	A	999.77	PASS	AC=1;AF=0.500;AN=2;BaseQRankSum=-0.061;ClippingRankSum=0.000;DP=63;ExcessHet=3.0103;FS=0.988;MLEAC=1;MLEAF=0.500;MQ=41.62;MQRankSum=-1.714;QD=15.87;ReadPosRankSum=-2.290;SOR=0.511	GT:AD:DP:GQ:PL	0/1:31,32:63:99:1028,0,1063
chrXVI	486216	.	C	T	975.77	PASS	AC=1;AF=0.500;AN=2;BaseQRankSum=1.296;ClippingRankSum=0.000;DP=70;ExcessHet=3.0103;FS=2.033;MLEAC=1;MLEAF=0.500;MQ=41.79;MQRankSum=-1.196;QD=13.94;ReadPosRankSum=0.462;SOR=0.693	GT:AD:DP:GQ:PL	0/1:42,28:70:99:1004,0,1602
chrXVI	493513	.	C	T	1131.77	PASS	AC=1;AF=0.500;AN=2;BaseQRankSum=1.484;ClippingRankSum=0.000;DP=57;ExcessHet=3.0103;FS=5.341;MLEAC=1;MLEAF=0.500;MQ=42.00;MQRankSum=0.000;QD=19.86;ReadPosRankSum=0.207;SOR=0.766	GT:AD:DP:GQ:PL	0/1:27,30:57:99:1160,0,984
chrXVI	564244	.	C	T	1061.77	PASS	AC=1;AF=0.500;AN=2;BaseQRankSum=0.466;ClippingRankSum=0.000;DP=62;ExcessHet=3.0103;FS=0.973;MLEAC=1;MLEAF=0.500;MQ=41.52;MQRankSum=-1.450;QD=17.13;ReadPosRankSum=-0.286;SOR=0.484	GT:AD:DP:GQ:PL	0/1:32,30:62:99:1090,0,1191
chrXVI	582818	.	G	A	1311.77	PASS	AC=1;AF=0.500;AN=2;BaseQRankSum=-1.165;ClippingRankSum=0.000;DP=58;ExcessHet=3.0103;FS=12.118;MLEAC=1;MLEAF=0.500;MQ=42.00;MQRankSum=0.000;QD=22.62;ReadPosRankSum=-1.199;SOR=1.349	GT:AD:DP:GQ:PL	0/1:23,35:58:99:1340,0,765
chrXVI	586607	.	G	A	1333.77	PASS	AC=1;AF=0.500;AN=2;BaseQRankSum=-1.096;ClippingRankSum=0.000;DP=77;ExcessHet=3.0103;FS=0.859;MLEAC=1;MLEAF=0.500;MQ=42.00;MQRankSum=0.000;QD=17.32;ReadPosRankSum=1.551;SOR=0.551	GT:AD:DP:GQ:PL	0/1:37,40:77:99:1362,0,1356
chrXVI	586765	.	C	T	1011.77	PASS	AC=1;AF=0.500;AN=2;BaseQRankSum=-0.124;ClippingRankSum=0.000;DP=64;ExcessHet=3.0103;FS=0.000;MLEAC=1;MLEAF=0.500;MQ=42.00;MQRankSum=0.000;QD=15.81;ReadPosRankSum=-0.900;SOR=0.711	GT:AD:DP:GQ:PL	0/1:35,29:64:99:1040,0,1313
chrXVI	602848	.	C	T	1192.77	PASS	AC=1;AF=0.500;AN=2;BaseQRankSum=1.359;ClippingRankSum=0.000;DP=67;ExcessHet=3.0103;FS=2.021;MLEAC=1;MLEAF=0.500;MQ=41.57;MQRankSum=-0.021;QD=17.80;ReadPosRankSum=1.045;SOR=0.566	GT:AD:DP:GQ:PL	0/1:34,33:67:99:1221,0,1235
chrXVI	623588	.	G	A	949.77	PASS	AC=1;AF=0.500;AN=2;BaseQRankSum=0.097;ClippingRankSum=0.000;DP=47;ExcessHet=3.0103;FS=0.000;MLEAC=1;MLEAF=0.500;MQ=42.00;MQRankSum=0.000;QD=20.21;ReadPosRankSum=-0.533;SOR=0.765	GT:AD:DP:GQ:PL	0/1:20,27:47:99:978,0,694
chrXVI	626498	.	G	A	843.77	PASS	AC=1;AF=0.500;AN=2;BaseQRankSum=0.009;ClippingRankSum=0.000;DP=56;ExcessHet=3.0103;FS=0.000;MLEAC=1;MLEAF=0.500;MQ=41.75;MQRankSum=-1.038;QD=15.07;ReadPosRankSum=-0.027;SOR=0.693	GT:AD:DP:GQ:PL	0/1:30,26:56:99:872,0,1125
chrXVI	642035	.	G	A	913.77	PASS	AC=1;AF=0.500;AN=2;BaseQRankSum=-0.058;ClippingRankSum=0.000;DP=56;ExcessHet=3.0103;FS=5.501;MLEAC=1;MLEAF=0.500;MQ=41.97;MQRankSum=0.967;QD=16.32;ReadPosRankSum=-0.399;SOR=0.526	GT:AD:DP:GQ:PL	0/1:30,26:56:99:942,0,1136
chrXVI	645838	.	C	T	858.77	PASS	AC=1;AF=0.500;AN=2;BaseQRankSum=-0.036;ClippingRankSum=0.000;DP=68;ExcessHet=3.0103;FS=3.549;MLEAC=1;MLEAF=0.500;MQ=41.78;MQRankSum=0.793;QD=12.63;ReadPosRankSum=0.995;SOR=1.270	GT:AD:DP:GQ:PL	0/1:43,25:68:99:887,0,1611
chrXVI	645937	.	C	T	1768.77	PASS	AC=1;AF=0.500;AN=2;BaseQRankSum=0.681;ClippingRankSum=0.000;DP=82;ExcessHet=3.0103;FS=7.920;MLEAC=1;MLEAF=0.500;MQ=41.83;MQRankSum=1.183;QD=21.57;ReadPosRankSum=-0.116;SOR=0.218	GT:AD:DP:GQ:PL	0/1:35,47:82:99:1797,0,1224
chrXVI	646090	.	C	T	1218.77	PASS	AC=1;AF=0.500;AN=2;BaseQRankSum=-0.286;ClippingRankSum=0.000;DP=63;ExcessHet=3.0103;FS=3.640;MLEAC=1;MLEAF=0.500;MQ=42.00;MQRankSum=0.000;QD=19.35;ReadPosRankSum=0.241;SOR=0.313	GT:AD:DP:GQ:PL	0/1:30,33:63:99:1247,0,1145
chrXVI	646114	.	C	T	1138.77	PASS	AC=1;AF=0.500;AN=2;BaseQRankSum=-1.118;ClippingRankSum=0.000;DP=64;ExcessHet=3.0103;FS=0.000;MLEAC=1;MLEAF=0.500;MQ=42.00;MQRankSum=0.000;QD=17.79;ReadPosRankSum=0.706;SOR=0.793	GT:AD:DP:GQ:PL	0/1:31,33:64:99:1167,0,1254
chrXVI	646163	.	C	T	1342.77	PASS	AC=1;AF=0.500;AN=2;BaseQRankSum=0.802;ClippingRankSum=0.000;DP=77;ExcessHet=3.0103;FS=3.171;MLEAC=1;MLEAF=0.500;MQ=41.82;MQRankSum=0.988;QD=17.44;ReadPosRankSum=0.434;SOR=0.415	GT:AD:DP:GQ:PL	0/1:40,37:77:99:1371,0,1417
chrXVI	646498	.	C	T	835.77	PASS	AC=1;AF=0.500;AN=2;BaseQRankSum=1.429;ClippingRankSum=0.000;DP=56;ExcessHet=3.0103;FS=0.000;MLEAC=1;MLEAF=0.500;MQ=41.74;MQRankSum=-1.119;QD=14.92;ReadPosRankSum=0.126;SOR=0.813	GT:AD:DP:GQ:PL	0/1:32,24:56:99:864,0,1199
chrXVI	683027	.	C	T	1107.77	PASS	AC=1;AF=0.500;AN=2;BaseQRankSum=0.690;ClippingRankSum=0.000;DP=56;ExcessHet=3.0103;FS=2.337;MLEAC=1;MLEAF=0.500;MQ=41.97;MQRankSum=1.110;QD=19.78;ReadPosRankSum=-1.219;SOR=1.115	GT:AD:DP:GQ:PL	0/1:26,30:56:99:1136,0,958
chrXVI	685956	.	G	A	1374.77	PASS	AC=1;AF=0.500;AN=2;BaseQRankSum=0.576;ClippingRankSum=0.000;DP=72;ExcessHet=3.0103;FS=0.000;MLEAC=1;MLEAF=0.500;MQ=41.80;MQRankSum=1.056;QD=19.09;ReadPosRankSum=0.577;SOR=0.679	GT:AD:DP:GQ:PL	0/1:35,37:72:99:1403,0,1282
chrXVI	694962	.	C	T	1043.77	PASS	AC=1;AF=0.500;AN=2;BaseQRankSum=-0.645;ClippingRankSum=0.000;DP=64;ExcessHet=3.0103;FS=2.190;MLEAC=1;MLEAF=0.500;MQ=41.97;MQRankSum=0.955;QD=16.57;ReadPosRankSum=0.182;SOR=1.025	GT:AD:DP:GQ:PL	0/1:34,29:63:99:1072,0,1284
chrXVI	697148	.	C	T	1334.77	PASS	AC=1;AF=0.500;AN=2;BaseQRankSum=-1.005;ClippingRankSum=0.000;DP=58;ExcessHet=3.0103;FS=2.315;MLEAC=1;MLEAF=0.500;MQ=42.00;MQRankSum=0.000;QD=23.42;ReadPosRankSum=-0.318;SOR=0.485	GT:AD:DP:GQ:PL	0/1:22,35:57:99:1363,0,799
chrXVI	697804	.	C	T	824.77	PASS	AC=1;AF=0.500;AN=2;BaseQRankSum=-0.635;ClippingRankSum=0.000;DP=52;ExcessHet=3.0103;FS=2.391;MLEAC=1;MLEAF=0.500;MQ=42.00;MQRankSum=0.000;QD=15.86;ReadPosRankSum=-0.628;SOR=0.368	GT:AD:DP:GQ:PL	0/1:28,24:52:99:853,0,1065
chrXVI	698071	.	C	T	1044.77	PASS	AC=1;AF=0.500;AN=2;BaseQRankSum=-1.117;ClippingRankSum=0.000;DP=63;ExcessHet=3.0103;FS=0.000;MLEAC=1;MLEAF=0.500;MQ=41.97;MQRankSum=-1.017;QD=16.58;ReadPosRankSum=-0.888;SOR=0.648	GT:AD:DP:GQ:PL	0/1:33,30:63:99:1073,0,1244
chrXVI	699292	.	G	A	810.77	PASS	AC=1;AF=0.500;AN=2;BaseQRankSum=-2.347;ClippingRankSum=0.000;DP=48;ExcessHet=3.0103;FS=2.415;MLEAC=1;MLEAF=0.500;MQ=41.66;MQRankSum=-1.460;QD=16.89;ReadPosRankSum=-1.264;SOR=1.078	GT:AD:DP:GQ:PL	0/1:25,23:48:99:839,0,955
chrXVI	700560	.	C	T	902.77	PASS	AC=1;AF=0.500;AN=2;BaseQRankSum=-0.140;ClippingRankSum=0.000;DP=68;ExcessHet=3.0103;FS=2.070;MLEAC=1;MLEAF=0.500;MQ=41.78;MQRankSum=1.178;QD=13.28;ReadPosRankSum=-0.112;SOR=1.040	GT:AD:DP:GQ:PL	0/1:41,27:68:99:931,0,1636
chrXVI	700565	.	C	T	1540.77	PASS	AC=1;AF=0.500;AN=2;BaseQRankSum=0.694;ClippingRankSum=0.000;DP=67;ExcessHet=3.0103;FS=0.000;MLEAC=1;MLEAF=0.500;MQ=41.78;MQRankSum=-1.113;QD=23.00;ReadPosRankSum=-0.424;SOR=0.690	GT:AD:DP:GQ:PL	0/1:26,41:67:99:1569,0,1006
chrXVI	702088	.	C	T	1412.77	PASS	AC=1;AF=0.500;AN=2;BaseQRankSum=-0.587;ClippingRankSum=0.000;DP=77;ExcessHet=3.0103;FS=0.891;MLEAC=1;MLEAF=0.500;MQ=42.00;MQRankSum=0.000;QD=19.90;ReadPosRankSum=-0.265;SOR=0.588	GT:AD:DP:GQ:PL	0/1:32,39:71:99:1441,0,1125
chrXVI	720102	.	G	A	1045.77	PASS	AC=1;AF=0.500;AN=2;BaseQRankSum=-1.668;ClippingRankSum=0.000;DP=63;ExcessHet=3.0103;FS=3.439;MLEAC=1;MLEAF=0.500;MQ=41.97;MQRankSum=-1.017;QD=16.60;ReadPosRankSum=-0.192;SOR=0.368	GT:AD:DP:GQ:PL	0/1:33,30:63:99:1074,0,1257
chrXVI	720432	.	G	A	1420.77	PASS	AC=1;AF=0.500;AN=2;BaseQRankSum=-1.437;ClippingRankSum=0.000;DP=68;ExcessHet=3.0103;FS=3.357;MLEAC=1;MLEAF=0.500;MQ=42.00;MQRankSum=0.000;QD=20.89;ReadPosRankSum=-1.654;SOR=0.364	GT:AD:DP:GQ:PL	0/1:29,39:68:99:1449,0,1064
chrXVI	725222	.	C	T	874.77	PASS	AC=1;AF=0.500;AN=2;BaseQRankSum=0.527;ClippingRankSum=0.000;DP=66;ExcessHet=3.0103;FS=0.000;MLEAC=1;MLEAF=0.500;MQ=41.79;MQRankSum=0.812;QD=13.25;ReadPosRankSum=-0.374;SOR=0.728	GT:AD:DP:GQ:PL	0/1:41,25:66:99:903,0,1553
chrXVI	728518	.	G	A	1370.77	PASS	AC=1;AF=0.500;AN=2;BaseQRankSum=-0.232;ClippingRankSum=0.000;DP=64;ExcessHet=3.0103;FS=2.122;MLEAC=1;MLEAF=0.500;MQ=42.00;MQRankSum=0.000;QD=21.42;ReadPosRankSum=-0.383;SOR=0.934	GT:AD:DP:GQ:PL	0/1:27,37:64:99:1399,0,989
chrXVI	735997	.	C	T	961.77	PASS	AC=1;AF=0.500;AN=2;BaseQRankSum=0.120;ClippingRankSum=0.000;DP=64;ExcessHet=3.0103;FS=5.139;MLEAC=1;MLEAF=0.500;MQ=41.97;MQRankSum=-1.139;QD=15.03;ReadPosRankSum=0.562;SOR=1.449	GT:AD:DP:GQ:PL	0/1:37,27:64:99:990,0,1414
chrXVI	739753	.	G	A	791.77	PASS	AC=1;AF=0.500;AN=2;BaseQRankSum=-1.197;ClippingRankSum=0.000;DP=52;ExcessHet=3.0103;FS=0.000;MLEAC=1;MLEAF=0.500;MQ=42.00;MQRankSum=0.000;QD=15.23;ReadPosRankSum=0.103;SOR=0.736	GT:AD:DP:GQ:PL	0/1:28,24:52:99:820,0,1028
chrXVI	761062	.	C	T	1278.77	PASS	AC=1;AF=0.500;AN=2;BaseQRankSum=1.229;ClippingRankSum=0.000;DP=56;ExcessHet=3.0103;FS=0.000;MLEAC=1;MLEAF=0.500;MQ=41.49;MQRankSum=0.339;QD=22.84;ReadPosRankSum=-0.179;SOR=0.811	GT:AD:DP:GQ:PL	0/1:22,34:56:99:1307,0,765
chrXVI	761932	.	C	T	1000.77	PASS	AC=1;AF=0.500;AN=2;BaseQRankSum=1.437;ClippingRankSum=0.000;DP=61;ExcessHet=3.0103;FS=2.130;MLEAC=1;MLEAF=0.500;MQ=41.76;MQRankSum=-1.053;QD=16.41;ReadPosRankSum=-0.756;SOR=0.446	GT:AD:DP:GQ:PL	0/1:33,28:61:99:1029,0,1249
chrXVI	762098	.	G	A	1162.77	PASS	AC=1;AF=0.500;AN=2;BaseQRankSum=0.815;ClippingRankSum=0.000;DP=68;ExcessHet=3.0103;FS=4.788;MLEAC=1;MLEAF=0.500;MQ=42.00;MQRankSum=0.000;QD=17.35;ReadPosRankSum=-0.265;SOR=0.548	GT:AD:DP:GQ:PL	0/1:35,32:67:99:1191,0,1318
chrXVI	827747	.	G	A	1137.77	PASS	AC=1;AF=0.500;AN=2;BaseQRankSum=1.675;ClippingRankSum=0.000;DP=59;ExcessHet=3.0103;FS=2.188;MLEAC=1;MLEAF=0.500;MQ=42.00;MQRankSum=0.000;QD=19.28;ReadPosRankSum=-0.635;SOR=0.539	GT:AD:DP:GQ:PL	0/1:28,31:59:99:1166,0,1007
chrXVI	834067	.	G	A	1053.77	PASS	AC=1;AF=0.500;AN=2;BaseQRankSum=1.482;ClippingRankSum=0.000;DP=58;ExcessHet=3.0103;FS=0.000;MLEAC=1;MLEAF=0.500;MQ=41.76;MQRankSum=-0.966;QD=18.17;ReadPosRankSum=0.136;SOR=0.553	GT:AD:DP:GQ:PL	0/1:29,29:58:99:1082,0,1089
chrXVI	840309	.	C	T	933.77	PASS	AC=1;AF=0.500;AN=2;BaseQRankSum=-1.116;ClippingRankSum=0.000;DP=66;ExcessHet=3.0103;FS=3.417;MLEAC=1;MLEAF=0.500;MQ=41.75;MQRankSum=1.224;QD=14.37;ReadPosRankSum=1.208;SOR=0.781	GT:AD:DP:GQ:PL	0/1:38,27:65:99:962,0,1417
chrXVI	861020	.	C	T	945.77	PASS	AC=1;AF=0.500;AN=2;BaseQRankSum=-0.619;ClippingRankSum=0.000;DP=60;ExcessHet=3.0103;FS=2.198;MLEAC=1;MLEAF=0.500;MQ=41.73;MQRankSum=-0.143;QD=15.76;ReadPosRankSum=0.558;SOR=0.412	GT:AD:DP:GQ:PL	0/1:33,27:60:99:974,0,1214
chrXVI	863988	.	G	A	1816.77	PASS	AC=1;AF=0.500;AN=2;BaseQRankSum=0.727;ClippingRankSum=0.000;DP=75;ExcessHet=3.0103;FS=0.903;MLEAC=1;MLEAF=0.500;MQ=41.61;MQRankSum=1.918;QD=24.22;ReadPosRankSum=1.290;SOR=0.715	GT:AD:DP:GQ:PL	0/1:27,48:75:99:1845,0,866
chrXVI	865390	.	C	T	1100.77	PASS	AC=1;AF=0.500;AN=2;BaseQRankSum=1.593;ClippingRankSum=0.000;DP=62;ExcessHet=3.0103;FS=0.000;MLEAC=1;MLEAF=0.500;MQ=42.00;MQRankSum=0.000;QD=17.75;ReadPosRankSum=-0.864;SOR=0.716	GT:AD:DP:GQ:PL	0/1:32,30:62:99:1129,0,1197
chrXVI	874898	.	C	T	979.77	PASS	AC=1;AF=0.500;AN=2;BaseQRankSum=0.302;ClippingRankSum=0.000;DP=62;ExcessHet=3.0103;FS=3.541;MLEAC=1;MLEAF=0.500;MQ=41.97;MQRankSum=-1.070;QD=15.80;ReadPosRankSum=0.381;SOR=1.220	GT:AD:DP:GQ:PL	0/1:34,28:62:99:1008,0,1304
chrXVI	880032	.	G	A	1330.77	PASS	AC=1;AF=0.500;AN=2;BaseQRankSum=2.152;ClippingRankSum=0.000;DP=62;ExcessHet=3.0103;FS=5.891;MLEAC=1;MLEAF=0.500;MQ=41.73;MQRankSum=-1.125;QD=21.82;ReadPosRankSum=-0.758;SOR=0.207	GT:AD:DP:GQ:PL	0/1:24,37:61:99:1359,0,763
chrXVI	880143	.	G	A	1394.77	PASS	AC=1;AF=0.500;AN=2;BaseQRankSum=-0.231;ClippingRankSum=0.000;DP=73;ExcessHet=3.0103;FS=2.087;MLEAC=1;MLEAF=0.500;MQ=41.80;MQRankSum=-0.932;QD=19.11;ReadPosRankSum=0.496;SOR=1.104	GT:AD:DP:GQ:PL	0/1:35,38:73:99:1423,0,1234
chrXVI	900667	.	C	T	844.77	PASS	AC=1;AF=0.500;AN=2;BaseQRankSum=1.074;ClippingRankSum=0.000;DP=50;ExcessHet=3.0103;FS=7.790;MLEAC=1;MLEAF=0.500;MQ=41.72;MQRankSum=1.001;QD=16.90;ReadPosRankSum=0.488;SOR=1.463	GT:AD:DP:GQ:PL	0/1:26,24:50:99:873,0,945
chrXVI	905690	.	G	A	1373.77	PASS	AC=1;AF=0.500;AN=2;BaseQRankSum=-0.255;ClippingRankSum=0.000;DP=79;ExcessHet=3.0103;FS=3.058;MLEAC=1;MLEAF=0.500;MQ=41.81;MQRankSum=-1.013;QD=17.39;ReadPosRankSum=2.772;SOR=1.132	GT:AD:DP:GQ:PL	0/1:41,38:79:99:1402,0,1512
chrXVI	933687	.	G	A	1377.77	PASS	AC=1;AF=0.500;AN=2;BaseQRankSum=2.508;ClippingRankSum=0.000;DP=76;ExcessHet=3.0103;FS=0.000;MLEAC=1;MLEAF=0.500;MQ=42.00;MQRankSum=0.000;QD=18.13;ReadPosRankSum=-0.619;SOR=0.800	GT:AD:DP:GQ:PL	0/1:38,38:76:99:1406,0,1416
