# Supplementary material for: Recombination Is Responsible for the Increased Recovery of Drug-Resistant Mutants with Hypermutated Genomes in Resting Yeast Diploids Expressing APOBEC Deaminases
Source: Front Genet. 2017 Dec 12;8:202. doi: 10.3389/fgene.2017.00202 (PMC5733079; doi:10.3389/fgene.2017.00202)
Supplement: Supplementary file 6 [file Data_Sheet_1.zip › PmCDA1_d4/N137-LAN210-Can-PmCDA1-NA-RUN8-D4_Sample_d4-3_SNVs_final.vcf]

##fileformat=VCFv4.2
##FILTER=<ID=LowQual,Description="Low quality">
##FORMAT=<ID=AD,Number=R,Type=Integer,Description="Allelic depths for the ref and alt alleles in the order listed">
##FORMAT=<ID=DP,Number=1,Type=Integer,Description="Approximate read depth (reads with MQ=255 or with bad mates are filtered)">
##FORMAT=<ID=GQ,Number=1,Type=Integer,Description="Genotype Quality">
##FORMAT=<ID=GT,Number=1,Type=String,Description="Genotype">
##FORMAT=<ID=PL,Number=G,Type=Integer,Description="Normalized, Phred-scaled likelihoods for genotypes as defined in the VCF specification">
##GATKCommandLine.HaplotypeCaller=<ID=HaplotypeCaller,Version=3.8-0-ge9d806836,Date="Wed Sep 06 00:57:46 PDT 2017",Epoch=1504684666676,CommandLineOptions="analysis_type=HaplotypeCaller input_file=[N137-LAN210-Can-PmCDA1-NA-RUN8-D4_Sample_d4-3_sorted_dedup_RG_realigned.bam] showFullBamList=false read_buffer_size=null read_filter=[] disable_read_filter=[] intervals=null excludeIntervals=[../../LAN210/20170903_LAN210_v0.10m_masked_v2.bed] interval_set_rule=UNION interval_merging=ALL interval_padding=0 reference_sequence=../../LAN210/LAN210_v0.10m.fasta nonDeterministicRandomSeed=false disableDithering=false maxRuntime=-1 maxRuntimeUnits=MINUTES downsampling_type=BY_SAMPLE downsample_to_fraction=null downsample_to_coverage=500 baq=OFF baqGapOpenPenalty=40.0 refactor_NDN_cigar_string=false fix_misencoded_quality_scores=false allow_potentially_misencoded_quality_scores=false useOriginalQualities=false defaultBaseQualities=-1 performanceLog=null BQSR=null quantize_quals=0 static_quantized_quals=null round_down_quantized=false disable_indel_quals=false emit_original_quals=false preserve_qscores_less_than=6 globalQScorePrior=-1.0 secondsBetweenProgressUpdates=10 validation_strictness=SILENT remove_program_records=false keep_program_records=false sample_rename_mapping_file=null unsafe=null use_jdk_deflater=false use_jdk_inflater=false disable_auto_index_creation_and_locking_when_reading_rods=false no_cmdline_in_header=false sites_only=false never_trim_vcf_format_field=false bcf=false bam_compression=null simplifyBAM=false disable_bam_indexing=false generate_md5=false num_threads=1 num_cpu_threads_per_data_thread=1 num_io_threads=0 monitorThreadEfficiency=false num_bam_file_handles=null read_group_black_list=null pedigree=[] pedigreeString=[] pedigreeValidationType=STRICT allow_intervals_with_unindexed_bam=false generateShadowBCF=false variant_index_type=DYNAMIC_SEEK variant_index_parameter=-1 reference_window_stop=0 phone_home= gatk_key=null tag=NA logging_level=INFO log_to_file=null help=false version=false out=/media/artem/artem_second/20170727_RUN8/Project_Stepchenkova/APOBEC_ung1_dynamics/N137-LAN210-Can-PmCDA1-NA-RUN8-D4_Sample_d4-3/N137-LAN210-Can-PmCDA1-NA-RUN8-D4_Sample_d4-3.vcf likelihoodCalculationEngine=PairHMM heterogeneousKmerSizeResolution=COMBO_MIN dbsnp=(RodBinding name= source=UNBOUND) dontTrimActiveRegions=false maxDiscARExtension=25 maxGGAARExtension=300 paddingAroundIndels=150 paddingAroundSNPs=20 comp=[] annotation=[] excludeAnnotation=[] group=[StandardAnnotation, StandardHCAnnotation] debug=false useFilteredReadsForAnnotations=false emitRefConfidence=NONE bamOutput=null bamWriterType=CALLED_HAPLOTYPES emitDroppedReads=false disableOptimizations=false annotateNDA=false useNewAFCalculator=false heterozygosity=0.001 indel_heterozygosity=1.25E-4 heterozygosity_stdev=0.01 standard_min_confidence_threshold_for_calling=10.0 standard_min_confidence_threshold_for_emitting=30.0 max_alternate_alleles=6 max_genotype_count=1024 max_num_PL_values=100 input_prior=[] sample_ploidy=2 genotyping_mode=DISCOVERY alleles=(RodBinding name= source=UNBOUND) contamination_fraction_to_filter=0.0 contamination_fraction_per_sample_file=null p_nonref_model=null exactcallslog=null output_mode=EMIT_VARIANTS_ONLY allSitePLs=false gcpHMM=10 pair_hmm_implementation=FASTEST_AVAILABLE phredScaledGlobalReadMismappingRate=45 noFpga=false nativePairHmmThreads=1 useDoublePrecision=false sample_name=null kmerSize=[10, 25] dontIncreaseKmerSizesForCycles=false allowNonUniqueKmersInRef=false numPruningSamples=1 recoverDanglingHeads=false doNotRecoverDanglingBranches=false minDanglingBranchLength=4 consensus=false maxNumHaplotypesInPopulation=128 errorCorrectKmers=false minPruning=2 debugGraphTransformations=false allowCyclesInKmerGraphToGeneratePaths=false graphOutput=null kmerLengthForReadErrorCorrection=25 minObservationsForKmerToBeSolid=20 GVCFGQBands=[1, 2, 3, 4, 5, 6, 7, 8, 9, 10, 11, 12, 13, 14, 15, 16, 17, 18, 19, 20, 21, 22, 23, 24, 25, 26, 27, 28, 29, 30, 31, 32, 33, 34, 35, 36, 37, 38, 39, 40, 41, 42, 43, 44, 45, 46, 47, 48, 49, 50, 51, 52, 53, 54, 55, 56, 57, 58, 59, 60, 70, 80, 90, 99] indelSizeToEliminateInRefModel=10 min_base_quality_score=10 includeUmappedReads=false useAllelesTrigger=false doNotRunPhysicalPhasing=true keepRG=null justDetermineActiveRegions=false dontGenotype=false dontUseSoftClippedBases=false captureAssemblyFailureBAM=false errorCorrectReads=false pcr_indel_model=CONSERVATIVE maxReadsInRegionPerSample=10000 minReadsPerAlignmentStart=10 mergeVariantsViaLD=false activityProfileOut=null activeRegionOut=null activeRegionIn=null activeRegionExtension=null forceActive=false activeRegionMaxSize=null bandPassSigma=null maxReadsInMemoryPerSample=30000 maxTotalReadsInMemory=10000000 maxProbPropagationDistance=50 activeProbabilityThreshold=0.002 min_mapping_quality_score=20 filter_reads_with_N_cigar=false filter_mismatching_base_and_quals=false filter_bases_not_stored=false">
##GATKCommandLine.SelectVariants=<ID=SelectVariants,Version=3.8-0-ge9d806836,Date="Wed Sep 06 01:01:42 PDT 2017",Epoch=1504684902201,CommandLineOptions="analysis_type=SelectVariants input_file=[] showFullBamList=false read_buffer_size=null read_filter=[] disable_read_filter=[] intervals=null excludeIntervals=null interval_set_rule=UNION interval_merging=ALL interval_padding=0 reference_sequence=../../LAN210/LAN210_v0.10m.fasta nonDeterministicRandomSeed=false disableDithering=false maxRuntime=-1 maxRuntimeUnits=MINUTES downsampling_type=BY_SAMPLE downsample_to_fraction=null downsample_to_coverage=1000 baq=OFF baqGapOpenPenalty=40.0 refactor_NDN_cigar_string=false fix_misencoded_quality_scores=false allow_potentially_misencoded_quality_scores=false useOriginalQualities=false defaultBaseQualities=-1 performanceLog=null BQSR=null quantize_quals=0 static_quantized_quals=null round_down_quantized=false disable_indel_quals=false emit_original_quals=false preserve_qscores_less_than=6 globalQScorePrior=-1.0 secondsBetweenProgressUpdates=10 validation_strictness=SILENT remove_program_records=false keep_program_records=false sample_rename_mapping_file=null unsafe=null use_jdk_deflater=false use_jdk_inflater=false disable_auto_index_creation_and_locking_when_reading_rods=false no_cmdline_in_header=false sites_only=false never_trim_vcf_format_field=false bcf=false bam_compression=null simplifyBAM=false disable_bam_indexing=false generate_md5=false num_threads=1 num_cpu_threads_per_data_thread=1 num_io_threads=0 monitorThreadEfficiency=false num_bam_file_handles=null read_group_black_list=null pedigree=[] pedigreeString=[] pedigreeValidationType=STRICT allow_intervals_with_unindexed_bam=false generateShadowBCF=false variant_index_type=DYNAMIC_SEEK variant_index_parameter=-1 reference_window_stop=0 phone_home= gatk_key=null tag=NA logging_level=INFO log_to_file=null help=false version=false variant=(RodBinding name=variant source=N137-LAN210-Can-PmCDA1-NA-RUN8-D4_Sample_d4-3.vcf) discordance=(RodBinding name= source=UNBOUND) concordance=(RodBinding name= source=UNBOUND) out=/media/artem/artem_second/20170727_RUN8/Project_Stepchenkova/APOBEC_ung1_dynamics/N137-LAN210-Can-PmCDA1-NA-RUN8-D4_Sample_d4-3/N137-LAN210-Can-PmCDA1-NA-RUN8-D4_Sample_d4-3_SNVs.vcf sample_name=[] sample_expressions=null sample_file=null exclude_sample_name=[] exclude_sample_file=[] exclude_sample_expressions=[] selectexpressions=[] invertselect=false excludeNonVariants=false excludeFiltered=false preserveAlleles=false removeUnusedAlternates=false restrictAllelesTo=ALL keepOriginalAC=false keepOriginalDP=false mendelianViolation=false invertMendelianViolation=false mendelianViolationQualThreshold=0.0 select_random_fraction=0.0 remove_fraction_genotypes=0.0 selectTypeToInclude=[SNP] selectTypeToExclude=[] keepIDs=null excludeIDs=null fullyDecode=false justRead=false maxIndelSize=2147483647 minIndelSize=0 maxFilteredGenotypes=2147483647 minFilteredGenotypes=0 maxFractionFilteredGenotypes=1.0 minFractionFilteredGenotypes=0.0 maxNOCALLnumber=2147483647 maxNOCALLfraction=1.0 setFilteredGtToNocall=false ALLOW_NONOVERLAPPING_COMMAND_LINE_SAMPLES=false forceValidOutput=false filter_reads_with_N_cigar=false filter_mismatching_base_and_quals=false filter_bases_not_stored=false">
##INFO=<ID=AC,Number=A,Type=Integer,Description="Allele count in genotypes, for each ALT allele, in the same order as listed">
##INFO=<ID=AF,Number=A,Type=Float,Description="Allele Frequency, for each ALT allele, in the same order as listed">
##INFO=<ID=AN,Number=1,Type=Integer,Description="Total number of alleles in called genotypes">
##INFO=<ID=BaseQRankSum,Number=1,Type=Float,Description="Z-score from Wilcoxon rank sum test of Alt Vs. Ref base qualities">
##INFO=<ID=ClippingRankSum,Number=1,Type=Float,Description="Z-score From Wilcoxon rank sum test of Alt vs. Ref number of hard clipped bases">
##INFO=<ID=DP,Number=1,Type=Integer,Description="Approximate read depth; some reads may have been filtered">
##INFO=<ID=DS,Number=0,Type=Flag,Description="Were any of the samples downsampled?">
##INFO=<ID=ExcessHet,Number=1,Type=Float,Description="Phred-scaled p-value for exact test of excess heterozygosity">
##INFO=<ID=FS,Number=1,Type=Float,Description="Phred-scaled p-value using Fisher's exact test to detect strand bias">
##INFO=<ID=HaplotypeScore,Number=1,Type=Float,Description="Consistency of the site with at most two segregating haplotypes">
##INFO=<ID=InbreedingCoeff,Number=1,Type=Float,Description="Inbreeding coefficient as estimated from the genotype likelihoods per-sample when compared against the Hardy-Weinberg expectation">
##INFO=<ID=MLEAC,Number=A,Type=Integer,Description="Maximum likelihood expectation (MLE) for the allele counts (not necessarily the same as the AC), for each ALT allele, in the same order as listed">
##INFO=<ID=MLEAF,Number=A,Type=Float,Description="Maximum likelihood expectation (MLE) for the allele frequency (not necessarily the same as the AF), for each ALT allele, in the same order as listed">
##INFO=<ID=MQ,Number=1,Type=Float,Description="RMS Mapping Quality">
##INFO=<ID=MQRankSum,Number=1,Type=Float,Description="Z-score From Wilcoxon rank sum test of Alt vs. Ref read mapping qualities">
##INFO=<ID=QD,Number=1,Type=Float,Description="Variant Confidence/Quality by Depth">
##INFO=<ID=ReadPosRankSum,Number=1,Type=Float,Description="Z-score from Wilcoxon rank sum test of Alt vs. Ref read position bias">
##INFO=<ID=SOR,Number=1,Type=Float,Description="Symmetric Odds Ratio of 2x2 contingency table to detect strand bias">
##contig=<ID=chrI,length=198855>
##contig=<ID=chrII,length=810456>
##contig=<ID=chrIII,length=316501>
##contig=<ID=chrIV,length=1516959>
##contig=<ID=chrV,length=570663>
##contig=<ID=chrVI,length=270116>
##contig=<ID=chrVII,length=1084724>
##contig=<ID=chrVIII,length=557320>
##contig=<ID=chrIX,length=433988>
##contig=<ID=chrX,length=745688>
##contig=<ID=chrXI,length=666767>
##contig=<ID=chrXII,length=1065113>
##contig=<ID=chrXIII,length=917121>
##contig=<ID=chrXIV,length=784078>
##contig=<ID=chrXV,length=1078147>
##contig=<ID=chrXVI,length=943466>
##contig=<ID=mt,length=85611>
##reference=file:///media/artem/artem_second/20170727_RUN8/Project_Stepchenkova/APOBEC_ung1_dynamics/N137-LAN210-Can-PmCDA1-NA-RUN8-D4_Sample_d4-3/../../LAN210/LAN210_v0.10m.fasta
##source=SelectVariants
#CHROM	POS	ID	REF	ALT	QUAL	FILTER	INFO	FORMAT	N137-LAN210-Can-PmCDA1-NA-RUN8-D4_Sample_d4-3
chrI	36256	.	C	T	1788.77	PASS	AC=1;AF=0.500;AN=2;BaseQRankSum=0.920;ClippingRankSum=0.000;DP=81;ExcessHet=3.0103;FS=7.271;MLEAC=1;MLEAF=0.500;MQ=42.00;MQRankSum=0.000;QD=22.08;ReadPosRankSum=-1.286;SOR=1.225	GT:AD:DP:GQ:PL	0/1:36,45:81:99:1817,0,2731
chrI	36257	.	C	T	1788.77	PASS	AC=1;AF=0.500;AN=2;BaseQRankSum=0.619;ClippingRankSum=0.000;DP=81;ExcessHet=3.0103;FS=5.671;MLEAC=1;MLEAF=0.500;MQ=42.00;MQRankSum=0.000;QD=22.08;ReadPosRankSum=-1.261;SOR=1.093	GT:AD:DP:GQ:PL	0/1:36,45:81:99:1817,0,2731
chrI	45806	.	C	T	1341.77	PASS	AC=1;AF=0.500;AN=2;BaseQRankSum=2.592;ClippingRankSum=0.000;DP=82;ExcessHet=3.0103;FS=1.826;MLEAC=1;MLEAF=0.500;MQ=41.82;MQRankSum=0.954;QD=16.36;ReadPosRankSum=-0.774;SOR=0.473	GT:AD:DP:GQ:PL	0/1:44,38:82:99:1370,0,1500
chrI	48397	.	C	T	1460.77	PASS	AC=1;AF=0.500;AN=2;BaseQRankSum=0.360;ClippingRankSum=0.000;DP=74;ExcessHet=3.0103;FS=14.280;MLEAC=1;MLEAF=0.500;MQ=42.00;MQRankSum=0.000;QD=19.74;ReadPosRankSum=0.755;SOR=0.707	GT:AD:DP:GQ:PL	0/1:34,40:74:99:1489,0,1185
chrI	70934	.	C	T	257.77	PASS	AC=1;AF=0.500;AN=2;BaseQRankSum=0.378;ClippingRankSum=0.000;DP=16;ExcessHet=3.0103;FS=0.000;MLEAC=1;MLEAF=0.500;MQ=41.88;MQRankSum=-0.674;QD=16.11;ReadPosRankSum=-1.135;SOR=0.368	GT:AD:DP:GQ:PL	0/1:8,8:16:99:286,0,277
chrI	71636	.	C	T	1552.77	PASS	AC=1;AF=0.500;AN=2;BaseQRankSum=-0.450;ClippingRankSum=0.000;DP=78;ExcessHet=3.0103;FS=4.444;MLEAC=1;MLEAF=0.500;MQ=42.00;MQRankSum=0.000;QD=19.91;ReadPosRankSum=0.377;SOR=1.247	GT:AD:DP:GQ:PL	0/1:36,42:78:99:1581,0,1329
chrI	71820	.	C	T	1173.77	PASS	AC=1;AF=0.500;AN=2;BaseQRankSum=0.752;ClippingRankSum=0.000;DP=76;ExcessHet=3.0103;FS=0.000;MLEAC=1;MLEAF=0.500;MQ=41.81;MQRankSum=-1.115;QD=15.44;ReadPosRankSum=-1.214;SOR=0.620	GT:AD:DP:GQ:PL	0/1:43,33:76:99:1202,0,1593
chrI	72456	.	C	T	1577.77	PASS	AC=1;AF=0.500;AN=2;BaseQRankSum=-0.674;ClippingRankSum=0.000;DP=81;ExcessHet=3.0103;FS=13.933;MLEAC=1;MLEAF=0.500;MQ=41.98;MQRankSum=-0.892;QD=19.48;ReadPosRankSum=-0.535;SOR=1.785	GT:AD:DP:GQ:PL	0/1:37,44:81:99:1606,0,1361
chrI	73242	.	C	T	1223.77	PASS	AC=1;AF=0.500;AN=2;BaseQRankSum=-0.272;ClippingRankSum=0.000;DP=78;ExcessHet=3.0103;FS=0.000;MLEAC=1;MLEAF=0.500;MQ=41.82;MQRankSum=0.928;QD=15.69;ReadPosRankSum=1.228;SOR=0.765	GT:AD:DP:GQ:PL	0/1:43,35:78:99:1252,0,1619
chrI	105983	.	G	A	1441.77	PASS	AC=1;AF=0.500;AN=2;BaseQRankSum=1.190;ClippingRankSum=0.000;DP=79;ExcessHet=3.0103;FS=0.855;MLEAC=1;MLEAF=0.500;MQ=42.00;MQRankSum=0.000;QD=18.25;ReadPosRankSum=0.289;SOR=0.562	GT:AD:DP:GQ:PL	0/1:40,39:79:99:1470,0,1490
chrI	109857	.	G	A	2133.77	PASS	AC=1;AF=0.500;AN=2;BaseQRankSum=-0.370;ClippingRankSum=0.000;DP=104;ExcessHet=3.0103;FS=6.255;MLEAC=1;MLEAF=0.500;MQ=41.86;MQRankSum=1.121;QD=20.52;ReadPosRankSum=-2.023;SOR=1.215	GT:AD:DP:GQ:PL	0/1:47,57:104:99:2162,0,1727
chrI	124840	.	G	A	1426.77	PASS	AC=1;AF=0.500;AN=2;BaseQRankSum=-0.651;ClippingRankSum=0.000;DP=92;ExcessHet=3.0103;FS=3.954;MLEAC=1;MLEAF=0.500;MQ=42.00;MQRankSum=0.000;QD=15.51;ReadPosRankSum=0.878;SOR=0.552	GT:AD:DP:GQ:PL	0/1:50,42:92:99:1455,0,1767
chrI	129050	.	G	A	1465.77	PASS	AC=1;AF=0.500;AN=2;BaseQRankSum=0.399;ClippingRankSum=0.000;DP=80;ExcessHet=3.0103;FS=3.006;MLEAC=1;MLEAF=0.500;MQ=42.00;MQRankSum=0.000;QD=18.32;ReadPosRankSum=1.552;SOR=1.151	GT:AD:DP:GQ:PL	0/1:40,40:80:99:1494,0,1499
chrI	130340	.	G	A	1789.77	PASS	AC=1;AF=0.500;AN=2;BaseQRankSum=0.795;ClippingRankSum=0.000;DP=107;ExcessHet=3.0103;FS=0.000;MLEAC=1;MLEAF=0.500;MQ=41.98;MQRankSum=-1.060;QD=16.88;ReadPosRankSum=0.748;SOR=0.633	GT:AD:DP:GQ:PL	0/1:57,49:106:99:1818,0,2095
chrI	131069	.	C	T	2150.77	PASS	AC=1;AF=0.500;AN=2;BaseQRankSum=-0.282;ClippingRankSum=0.000;DP=108;ExcessHet=3.0103;FS=9.152;MLEAC=1;MLEAF=0.500;MQ=41.86;MQRankSum=-0.910;QD=19.91;ReadPosRankSum=-2.589;SOR=1.201	GT:AD:DP:GQ:PL	0/1:50,58:108:99:2179,0,1861
chrI	141264	.	G	A	929.77	PASS	AC=1;AF=0.500;AN=2;BaseQRankSum=0.509;ClippingRankSum=0.000;DP=67;ExcessHet=3.0103;FS=5.339;MLEAC=1;MLEAF=0.500;MQ=40.87;MQRankSum=0.643;QD=14.30;ReadPosRankSum=-0.648;SOR=0.245	GT:AD:DP:GQ:PL	0/1:38,27:65:99:958,0,1398
chrI	141536	.	G	A	1403.77	PASS	AC=1;AF=0.500;AN=2;BaseQRankSum=1.581;ClippingRankSum=0.000;DP=96;ExcessHet=3.0103;FS=2.706;MLEAC=1;MLEAF=0.500;MQ=41.98;MQRankSum=0.866;QD=14.62;ReadPosRankSum=0.163;SOR=1.022	GT:AD:DP:GQ:PL	0/1:56,40:96:99:1432,0,2100
chrI	174333	.	G	A	1458.77	PASS	AC=1;AF=0.500;AN=2;BaseQRankSum=-1.793;ClippingRankSum=0.000;DP=83;ExcessHet=3.0103;FS=0.823;MLEAC=1;MLEAF=0.500;MQ=41.65;MQRankSum=1.389;QD=17.58;ReadPosRankSum=-1.040;SOR=0.573	GT:AD:DP:GQ:PL	0/1:43,40:83:99:1487,0,1577
chrI	176581	.	G	A	1725.77	PASS	AC=1;AF=0.500;AN=2;BaseQRankSum=0.313;ClippingRankSum=0.000;DP=93;ExcessHet=3.0103;FS=3.917;MLEAC=1;MLEAF=0.500;MQ=41.65;MQRankSum=-1.957;QD=18.56;ReadPosRankSum=1.758;SOR=0.379	GT:AD:DP:GQ:PL	0/1:45,48:93:99:1754,0,1546
chrI	182436	.	G	A	1622.77	PASS	AC=1;AF=0.500;AN=2;BaseQRankSum=1.129;ClippingRankSum=0.000;DP=73;ExcessHet=3.0103;FS=0.995;MLEAC=1;MLEAF=0.500;MQ=41.41;MQRankSum=-1.065;QD=23.86;ReadPosRankSum=0.321;SOR=0.937	GT:AD:DP:GQ:PL	0/1:25,43:68:99:1651,0,867
chrI	184581	.	G	A	1608.77	PASS	AC=1;AF=0.500;AN=2;BaseQRankSum=-1.099;ClippingRankSum=0.000;DP=86;ExcessHet=3.0103;FS=0.000;MLEAC=1;MLEAF=0.500;MQ=41.83;MQRankSum=1.071;QD=18.71;ReadPosRankSum=1.929;SOR=0.770	GT:AD:DP:GQ:PL	0/1:41,45:86:99:1637,0,1477
chrI	184603	.	G	A	1165.77	PASS	AC=1;AF=0.500;AN=2;BaseQRankSum=0.218;ClippingRankSum=0.000;DP=74;ExcessHet=3.0103;FS=1.915;MLEAC=1;MLEAF=0.500;MQ=41.97;MQRankSum=-1.087;QD=15.75;ReadPosRankSum=-0.491;SOR=0.963	GT:AD:DP:GQ:PL	0/1:41,33:74:99:1194,0,1524
chrI	190583	.	C	T	826.77	PASS	AC=1;AF=0.500;AN=2;BaseQRankSum=0.558;ClippingRankSum=0.000;DP=61;ExcessHet=3.0103;FS=3.548;MLEAC=1;MLEAF=0.500;MQ=41.49;MQRankSum=0.276;QD=13.55;ReadPosRankSum=-0.671;SOR=0.672	GT:AD:DP:GQ:PL	0/1:37,24:61:99:855,0,1387
chrI	190771	.	C	T	1556.77	PASS	AC=1;AF=0.500;AN=2;BaseQRankSum=-0.399;ClippingRankSum=0.000;DP=76;ExcessHet=3.0103;FS=4.461;MLEAC=1;MLEAF=0.500;MQ=42.00;MQRankSum=0.000;QD=20.48;ReadPosRankSum=-0.052;SOR=0.340	GT:AD:DP:GQ:PL	0/1:34,42:76:99:1585,0,1244
chrII	46187	.	C	T	1326.77	PASS	AC=1;AF=0.500;AN=2;BaseQRankSum=1.207;ClippingRankSum=0.000;DP=82;ExcessHet=3.0103;FS=1.850;MLEAC=1;MLEAF=0.500;MQ=42.00;MQRankSum=0.000;QD=16.58;ReadPosRankSum=-0.188;SOR=0.465	GT:AD:DP:GQ:PL	0/1:43,37:80:99:1355,0,1563
chrII	86734	.	G	A	1667.77	PASS	AC=1;AF=0.500;AN=2;BaseQRankSum=-0.115;ClippingRankSum=0.000;DP=72;ExcessHet=3.0103;FS=3.352;MLEAC=1;MLEAF=0.500;MQ=42.00;MQRankSum=0.000;QD=23.16;ReadPosRankSum=-1.007;SOR=1.182	GT:AD:DP:GQ:PL	0/1:27,45:72:99:1696,0,958
chrII	88002	.	C	T	1520.77	PASS	AC=1;AF=0.500;AN=2;BaseQRankSum=-1.681;ClippingRankSum=0.000;DP=81;ExcessHet=3.0103;FS=0.836;MLEAC=1;MLEAF=0.500;MQ=41.83;MQRankSum=-0.892;QD=18.77;ReadPosRankSum=-2.183;SOR=0.738	GT:AD:DP:GQ:PL	0/1:37,44:81:99:1549,0,1328
chrII	88348	.	G	A	952.77	PASS	AC=1;AF=0.500;AN=2;BaseQRankSum=-1.008;ClippingRankSum=0.000;DP=78;ExcessHet=3.0103;FS=4.743;MLEAC=1;MLEAF=0.500;MQ=41.97;MQRankSum=0.000;QD=12.70;ReadPosRankSum=-0.676;SOR=1.300	GT:AD:DP:GQ:PL	0/1:46,29:75:99:981,0,1739
chrII	89927	.	C	T	1424.77	PASS	AC=1;AF=0.500;AN=2;BaseQRankSum=1.064;ClippingRankSum=0.000;DP=85;ExcessHet=3.0103;FS=0.805;MLEAC=1;MLEAF=0.500;MQ=41.83;MQRankSum=-1.025;QD=16.96;ReadPosRankSum=0.578;SOR=0.793	GT:AD:DP:GQ:PL	0/1:44,40:84:99:1453,0,1615
chrII	95265	.	C	T	1382.77	PASS	AC=1;AF=0.500;AN=2;BaseQRankSum=0.606;ClippingRankSum=0.000;DP=83;ExcessHet=3.0103;FS=0.000;MLEAC=1;MLEAF=0.500;MQ=41.82;MQRankSum=0.943;QD=16.66;ReadPosRankSum=0.090;SOR=0.666	GT:AD:DP:GQ:PL	0/1:45,38:83:99:1411,0,1681
chrII	100302	.	G	A	3539.77	PASS	AC=2;AF=1.00;AN=2;DP=84;ExcessHet=3.0103;FS=0.000;MLEAC=2;MLEAF=1.00;MQ=41.66;QD=34.24;SOR=0.693	GT:AD:DP:GQ:PL	1/1:0,84:84:99:3568,252,0
chrII	100381	.	G	A	1904.77	PASS	AC=1;AF=0.500;AN=2;BaseQRankSum=0.808;ClippingRankSum=0.000;DP=97;ExcessHet=3.0103;FS=5.235;MLEAC=1;MLEAF=0.500;MQ=41.98;MQRankSum=-0.910;QD=19.64;ReadPosRankSum=1.753;SOR=1.289	GT:AD:DP:GQ:PL	0/1:45,52:97:99:1933,0,1672
chrII	100567	.	G	A	1191.77	PASS	AC=1;AF=0.500;AN=2;BaseQRankSum=-0.793;ClippingRankSum=0.000;DP=78;ExcessHet=3.0103;FS=1.854;MLEAC=1;MLEAF=0.500;MQ=42.00;MQRankSum=0.000;QD=15.28;ReadPosRankSum=-0.395;SOR=0.941	GT:AD:DP:GQ:PL	0/1:44,34:78:99:1220,0,1694
chrII	127427	.	C	T	2138.77	PASS	AC=1;AF=0.500;AN=2;BaseQRankSum=0.420;ClippingRankSum=0.000;DP=97;ExcessHet=3.0103;FS=6.783;MLEAC=1;MLEAF=0.500;MQ=41.70;MQRankSum=0.271;QD=22.28;ReadPosRankSum=1.170;SOR=0.339	GT:AD:DP:GQ:PL	0/1:39,57:96:99:2167,0,1356
chrII	134430	.	G	A	1423.77	PASS	AC=1;AF=0.500;AN=2;BaseQRankSum=-0.809;ClippingRankSum=0.000;DP=84;ExcessHet=3.0103;FS=1.801;MLEAC=1;MLEAF=0.500;MQ=41.83;MQRankSum=1.012;QD=17.15;ReadPosRankSum=0.252;SOR=0.491	GT:AD:DP:GQ:PL	0/1:42,41:83:99:1452,0,1539
chrII	136547	.	C	T	1498.77	PASS	AC=1;AF=0.500;AN=2;BaseQRankSum=0.921;ClippingRankSum=0.000;DP=78;ExcessHet=3.0103;FS=11.687;MLEAC=1;MLEAF=0.500;MQ=42.00;MQRankSum=0.000;QD=19.21;ReadPosRankSum=1.141;SOR=1.406	GT:AD:DP:GQ:PL	0/1:37,41:78:99:1527,0,1309
chrII	141568	.	C	T	989.77	PASS	AC=1;AF=0.500;AN=2;BaseQRankSum=-0.255;ClippingRankSum=0.000;DP=88;ExcessHet=3.0103;FS=4.469;MLEAC=1;MLEAF=0.500;MQ=41.81;MQRankSum=1.040;QD=11.25;ReadPosRankSum=0.795;SOR=0.346	GT:AD:DP:GQ:PL	0/1:58,30:88:99:1018,0,2253
chrII	163892	.	C	T	1563.77	PASS	AC=1;AF=0.500;AN=2;BaseQRankSum=2.630;ClippingRankSum=0.000;DP=90;ExcessHet=3.0103;FS=1.720;MLEAC=1;MLEAF=0.500;MQ=41.84;MQRankSum=-1.023;QD=17.38;ReadPosRankSum=-0.021;SOR=0.564	GT:AD:DP:GQ:PL	0/1:47,43:90:99:1592,0,1756
chrII	167874	.	G	A	1948.77	PASS	AC=1;AF=0.500;AN=2;BaseQRankSum=0.881;ClippingRankSum=0.000;DP=97;ExcessHet=3.0103;FS=18.486;MLEAC=1;MLEAF=0.500;MQ=41.69;MQRankSum=0.785;QD=20.09;ReadPosRankSum=-0.064;SOR=0.930	GT:AD:DP:GQ:PL	0/1:44,53:97:99:1977,0,1483
chrII	192733	.	G	A	1648.77	PASS	AC=1;AF=0.500;AN=2;BaseQRankSum=1.633;ClippingRankSum=0.000;DP=91;ExcessHet=3.0103;FS=3.962;MLEAC=1;MLEAF=0.500;MQ=41.82;MQRankSum=1.453;QD=18.12;ReadPosRankSum=-0.356;SOR=1.144	GT:AD:DP:GQ:PL	0/1:45,46:91:99:1677,0,1666
chrII	193774	.	G	A	1793.77	PASS	AC=1;AF=0.500;AN=2;BaseQRankSum=-0.828;ClippingRankSum=0.000;DP=91;ExcessHet=3.0103;FS=7.012;MLEAC=1;MLEAF=0.500;MQ=41.97;MQRankSum=0.016;QD=19.71;ReadPosRankSum=-1.636;SOR=1.417	GT:AD:DP:GQ:PL	0/1:40,51:91:99:1822,0,1422
chrII	198485	.	G	A	1257.77	PASS	AC=1;AF=0.500;AN=2;BaseQRankSum=-0.930;ClippingRankSum=0.000;DP=92;ExcessHet=3.0103;FS=17.027;MLEAC=1;MLEAF=0.500;MQ=42.00;MQRankSum=0.000;QD=13.67;ReadPosRankSum=-1.238;SOR=1.434	GT:AD:DP:GQ:PL	0/1:56,36:92:99:1286,0,2147
chrII	236452	.	G	A	1945.77	PASS	AC=1;AF=0.500;AN=2;BaseQRankSum=-1.373;ClippingRankSum=0.000;DP=94;ExcessHet=3.0103;FS=8.729;MLEAC=1;MLEAF=0.500;MQ=41.98;MQRankSum=-0.858;QD=20.70;ReadPosRankSum=-0.719;SOR=1.564	GT:AD:DP:GQ:PL	0/1:41,53:94:99:1974,0,1490
chrII	245958	.	C	T	1227.77	PASS	AC=1;AF=0.500;AN=2;BaseQRankSum=1.200;ClippingRankSum=0.000;DP=65;ExcessHet=3.0103;FS=4.895;MLEAC=1;MLEAF=0.500;MQ=41.53;MQRankSum=1.805;QD=18.89;ReadPosRankSum=0.838;SOR=1.112	GT:AD:DP:GQ:PL	0/1:32,33:65:99:1256,0,1167
chrII	257939	.	G	A	1318.77	PASS	AC=1;AF=0.500;AN=2;BaseQRankSum=-1.351;ClippingRankSum=0.000;DP=76;ExcessHet=3.0103;FS=3.132;MLEAC=1;MLEAF=0.500;MQ=41.97;MQRankSum=-0.974;QD=17.35;ReadPosRankSum=-1.909;SOR=1.186	GT:AD:DP:GQ:PL	0/1:38,38:76:99:1347,0,1439
chrII	274941	.	G	A	1559.77	PASS	AC=1;AF=0.500;AN=2;BaseQRankSum=0.184;ClippingRankSum=0.000;DP=86;ExcessHet=3.0103;FS=1.846;MLEAC=1;MLEAF=0.500;MQ=41.84;MQRankSum=-0.977;QD=18.14;ReadPosRankSum=0.577;SOR=1.022	GT:AD:DP:GQ:PL	0/1:43,43:86:99:1588,0,1598
chrII	274969	.	G	A	1676.77	PASS	AC=1;AF=0.500;AN=2;BaseQRankSum=-0.763;ClippingRankSum=0.000;DP=105;ExcessHet=3.0103;FS=2.515;MLEAC=1;MLEAF=0.500;MQ=41.87;MQRankSum=0.955;QD=15.97;ReadPosRankSum=1.176;SOR=0.555	GT:AD:DP:GQ:PL	0/1:56,49:105:99:1705,0,2053
chrII	275154	.	G	A	1428.77	PASS	AC=1;AF=0.500;AN=2;BaseQRankSum=-0.537;ClippingRankSum=0.000;DP=90;ExcessHet=3.0103;FS=1.703;MLEAC=1;MLEAF=0.500;MQ=41.82;MQRankSum=-0.127;QD=15.88;ReadPosRankSum=-0.018;SOR=0.902	GT:AD:DP:GQ:PL	0/1:50,40:90:99:1457,0,1905
chrII	275522	.	G	A	1485.77	PASS	AC=1;AF=0.500;AN=2;BaseQRankSum=0.785;ClippingRankSum=0.000;DP=101;ExcessHet=3.0103;FS=0.753;MLEAC=1;MLEAF=0.500;MQ=41.96;MQRankSum=-1.637;QD=14.71;ReadPosRankSum=-0.614;SOR=0.836	GT:AD:DP:GQ:PL	0/1:58,43:101:99:1514,0,2175
chrII	275534	.	G	A	1522.77	PASS	AC=1;AF=0.500;AN=2;BaseQRankSum=3.703;ClippingRankSum=0.000;DP=99;ExcessHet=3.0103;FS=0.000;MLEAC=1;MLEAF=0.500;MQ=41.96;MQRankSum=-1.641;QD=15.38;ReadPosRankSum=0.007;SOR=0.752	GT:AD:DP:GQ:PL	0/1:57,42:99:99:1551,0,2128
chrII	275568	.	G	A	1743.77	PASS	AC=1;AF=0.500;AN=2;BaseQRankSum=2.081;ClippingRankSum=0.000;DP=99;ExcessHet=3.0103;FS=0.763;MLEAC=1;MLEAF=0.500;MQ=41.96;MQRankSum=-1.481;QD=17.61;ReadPosRankSum=-0.545;SOR=0.853	GT:AD:DP:GQ:PL	0/1:52,47:99:99:1772,0,1960
chrII	276112	.	G	A	1682.77	PASS	AC=1;AF=0.500;AN=2;BaseQRankSum=2.664;ClippingRankSum=0.000;DP=92;ExcessHet=3.0103;FS=0.000;MLEAC=1;MLEAF=0.500;MQ=41.96;MQRankSum=-1.438;QD=18.29;ReadPosRankSum=-1.693;SOR=0.709	GT:AD:DP:GQ:PL	0/1:47,45:92:99:1711,0,1642
chrII	277258	.	G	A	1250.77	PASS	AC=1;AF=0.500;AN=2;BaseQRankSum=-1.666;ClippingRankSum=0.000;DP=75;ExcessHet=3.0103;FS=0.880;MLEAC=1;MLEAF=0.500;MQ=41.80;MQRankSum=-1.014;QD=16.68;ReadPosRankSum=-0.806;SOR=0.880	GT:AD:DP:GQ:PL	0/1:39,36:75:99:1279,0,1468
chrII	277607	.	G	A	1644.77	PASS	AC=1;AF=0.500;AN=2;BaseQRankSum=-1.535;ClippingRankSum=0.000;DP=90;ExcessHet=3.0103;FS=0.000;MLEAC=1;MLEAF=0.500;MQ=41.84;MQRankSum=1.022;QD=18.28;ReadPosRankSum=0.049;SOR=0.609	GT:AD:DP:GQ:PL	0/1:45,45:90:99:1673,0,1661
chrII	277836	.	G	A	1723.77	PASS	AC=1;AF=0.500;AN=2;BaseQRankSum=0.555;ClippingRankSum=0.000;DP=76;ExcessHet=3.0103;FS=1.921;MLEAC=1;MLEAF=0.500;MQ=41.81;MQRankSum=-0.758;QD=22.68;ReadPosRankSum=-0.942;SOR=0.567	GT:AD:DP:GQ:PL	0/1:29,47:76:99:1752,0,999
chrII	277951	.	G	A	1443.77	PASS	AC=1;AF=0.500;AN=2;BaseQRankSum=0.555;ClippingRankSum=0.000;DP=91;ExcessHet=3.0103;FS=6.737;MLEAC=1;MLEAF=0.500;MQ=41.66;MQRankSum=-1.921;QD=15.87;ReadPosRankSum=-0.080;SOR=1.347	GT:AD:DP:GQ:PL	0/1:50,41:91:99:1472,0,1889
chrII	278030	.	G	A	1570.77	PASS	AC=1;AF=0.500;AN=2;BaseQRankSum=-0.151;ClippingRankSum=0.000;DP=89;ExcessHet=3.0103;FS=4.005;MLEAC=1;MLEAF=0.500;MQ=41.83;MQRankSum=0.989;QD=17.65;ReadPosRankSum=0.888;SOR=0.385	GT:AD:DP:GQ:PL	0/1:46,43:89:99:1599,0,1690
chrII	278391	.	G	A	1562.77	PASS	AC=1;AF=0.500;AN=2;BaseQRankSum=1.337;ClippingRankSum=0.000;DP=105;ExcessHet=3.0103;FS=0.000;MLEAC=1;MLEAF=0.500;MQ=41.87;MQRankSum=0.893;QD=15.03;ReadPosRankSum=-0.195;SOR=0.657	GT:AD:DP:GQ:PL	0/1:59,45:104:99:1591,0,2047
chrII	279493	.	C	T	1618.77	PASS	AC=1;AF=0.500;AN=2;BaseQRankSum=0.980;ClippingRankSum=0.000;DP=94;ExcessHet=3.0103;FS=0.000;MLEAC=1;MLEAF=0.500;MQ=41.84;MQRankSum=0.980;QD=17.22;ReadPosRankSum=0.395;SOR=0.703	GT:AD:DP:GQ:PL	0/1:49,45:94:99:1647,0,1765
chrII	279813	.	C	T	1783.77	PASS	AC=1;AF=0.500;AN=2;BaseQRankSum=0.429;ClippingRankSum=0.000;DP=88;ExcessHet=3.0103;FS=2.833;MLEAC=1;MLEAF=0.500;MQ=41.83;MQRankSum=-0.890;QD=20.27;ReadPosRankSum=0.019;SOR=0.895	GT:AD:DP:GQ:PL	0/1:40,48:88:99:1812,0,1477
chrII	279829	.	C	T	1610.77	PASS	AC=1;AF=0.500;AN=2;BaseQRankSum=-0.552;ClippingRankSum=0.000;DP=93;ExcessHet=3.0103;FS=3.878;MLEAC=1;MLEAF=0.500;MQ=41.84;MQRankSum=0.990;QD=17.32;ReadPosRankSum=-0.730;SOR=0.646	GT:AD:DP:GQ:PL	0/1:48,45:93:99:1639,0,1734
chrII	367253	.	G	A	1402.77	PASS	AC=1;AF=0.500;AN=2;BaseQRankSum=0.212;ClippingRankSum=0.000;DP=79;ExcessHet=3.0103;FS=0.845;MLEAC=1;MLEAF=0.500;MQ=42.00;MQRankSum=0.000;QD=17.76;ReadPosRankSum=-0.261;SOR=0.563	GT:AD:DP:GQ:PL	0/1:41,38:79:99:1431,0,1561
chrII	373732	.	G	A	969.77	PASS	AC=1;AF=0.500;AN=2;BaseQRankSum=-0.282;ClippingRankSum=0.000;DP=68;ExcessHet=3.0103;FS=0.000;MLEAC=1;MLEAF=0.500;MQ=41.97;MQRankSum=-1.165;QD=14.26;ReadPosRankSum=-0.741;SOR=0.773	GT:AD:DP:GQ:PL	0/1:40,28:68:99:998,0,1514
chrII	377889	.	G	A	2036.77	PASS	AC=1;AF=0.500;AN=2;BaseQRankSum=0.377;ClippingRankSum=0.000;DP=96;ExcessHet=3.0103;FS=2.692;MLEAC=1;MLEAF=0.500;MQ=42.00;MQRankSum=0.000;QD=21.22;ReadPosRankSum=-0.173;SOR=1.022	GT:AD:DP:GQ:PL	0/1:42,54:96:99:2065,0,1497
chrII	380086	.	G	A	1542.77	PASS	AC=1;AF=0.500;AN=2;BaseQRankSum=-0.434;ClippingRankSum=0.000;DP=88;ExcessHet=3.0103;FS=1.705;MLEAC=1;MLEAF=0.500;MQ=41.98;MQRankSum=1.000;QD=17.53;ReadPosRankSum=-0.402;SOR=0.890	GT:AD:DP:GQ:PL	0/1:45,43:88:99:1571,0,1660
chrII	380374	.	C	T	1385.77	PASS	AC=1;AF=0.500;AN=2;BaseQRankSum=-1.757;ClippingRankSum=0.000;DP=87;ExcessHet=3.0103;FS=1.733;MLEAC=1;MLEAF=0.500;MQ=42.00;MQRankSum=0.000;QD=15.93;ReadPosRankSum=0.583;SOR=0.519	GT:AD:DP:GQ:PL	0/1:48,39:87:99:1414,0,1829
chrII	380881	.	G	A	1473.77	PASS	AC=1;AF=0.500;AN=2;BaseQRankSum=-1.411;ClippingRankSum=0.000;DP=91;ExcessHet=3.0103;FS=8.574;MLEAC=1;MLEAF=0.500;MQ=41.82;MQRankSum=-1.520;QD=16.20;ReadPosRankSum=-0.171;SOR=1.349	GT:AD:DP:GQ:PL	0/1:49,42:91:99:1502,0,1860
chrII	381974	.	C	T	1591.77	PASS	AC=1;AF=0.500;AN=2;BaseQRankSum=1.103;ClippingRankSum=0.000;DP=92;ExcessHet=3.0103;FS=0.785;MLEAC=1;MLEAF=0.500;MQ=42.00;MQRankSum=0.000;QD=17.30;ReadPosRankSum=-0.030;SOR=0.809	GT:AD:DP:GQ:PL	0/1:48,44:92:99:1620,0,1800
chrII	387460	.	C	T	1460.77	PASS	AC=1;AF=0.500;AN=2;BaseQRankSum=2.009;ClippingRankSum=0.000;DP=72;ExcessHet=3.0103;FS=6.300;MLEAC=1;MLEAF=0.500;MQ=41.80;MQRankSum=-0.892;QD=20.29;ReadPosRankSum=-0.797;SOR=1.360	GT:AD:DP:GQ:PL	0/1:33,39:72:99:1489,0,1193
chrII	391472	.	C	T	1630.77	PASS	AC=1;AF=0.500;AN=2;BaseQRankSum=-0.854;ClippingRankSum=0.000;DP=74;ExcessHet=3.0103;FS=1.941;MLEAC=1;MLEAF=0.500;MQ=41.97;MQRankSum=-0.822;QD=22.04;ReadPosRankSum=1.369;SOR=0.978	GT:AD:DP:GQ:PL	0/1:31,43:74:99:1659,0,1126
chrII	391515	.	G	A	1613.77	PASS	AC=1;AF=0.500;AN=2;BaseQRankSum=-0.006;ClippingRankSum=0.000;DP=80;ExcessHet=3.0103;FS=1.852;MLEAC=1;MLEAF=0.500;MQ=41.82;MQRankSum=1.131;QD=20.17;ReadPosRankSum=0.607;SOR=0.969	GT:AD:DP:GQ:PL	0/1:36,44:80:99:1642,0,1326
chrII	392050	.	C	T	1601.77	PASS	AC=1;AF=0.500;AN=2;BaseQRankSum=0.088;ClippingRankSum=0.000;DP=89;ExcessHet=3.0103;FS=0.000;MLEAC=1;MLEAF=0.500;MQ=42.00;MQRankSum=0.000;QD=18.00;ReadPosRankSum=0.149;SOR=0.749	GT:AD:DP:GQ:PL	0/1:45,44:89:99:1630,0,1669
chrII	399927	.	G	A	1711.77	PASS	AC=1;AF=0.500;AN=2;BaseQRankSum=-0.837;ClippingRankSum=0.000;DP=78;ExcessHet=3.0103;FS=0.883;MLEAC=1;MLEAF=0.500;MQ=41.97;MQRankSum=1.225;QD=21.95;ReadPosRankSum=0.463;SOR=0.560	GT:AD:DP:GQ:PL	0/1:32,46:78:99:1740,0,1171
chrII	415984	.	G	A	1057.77	PASS	AC=1;AF=0.500;AN=2;BaseQRankSum=0.279;ClippingRankSum=0.000;DP=54;ExcessHet=3.0103;FS=3.966;MLEAC=1;MLEAF=0.500;MQ=42.00;MQRankSum=0.000;QD=19.96;ReadPosRankSum=-1.518;SOR=0.321	GT:AD:DP:GQ:PL	0/1:24,29:53:99:1086,0,839
chrII	458625	.	G	A	1259.77	PASS	AC=1;AF=0.500;AN=2;BaseQRankSum=1.550;ClippingRankSum=0.000;DP=84;ExcessHet=3.0103;FS=1.828;MLEAC=1;MLEAF=0.500;MQ=41.82;MQRankSum=0.869;QD=15.00;ReadPosRankSum=-0.303;SOR=0.937	GT:AD:DP:GQ:PL	0/1:49,35:84:99:1288,0,1851
chrII	471780	.	G	A	1311.77	PASS	AC=1;AF=0.500;AN=2;BaseQRankSum=0.856;ClippingRankSum=0.000;DP=80;ExcessHet=3.0103;FS=2.970;MLEAC=1;MLEAF=0.500;MQ=42.00;MQRankSum=0.000;QD=16.40;ReadPosRankSum=-0.289;SOR=1.061	GT:AD:DP:GQ:PL	0/1:44,36:80:99:1340,0,1673
chrII	473121	.	G	A	1663.77	PASS	AC=1;AF=0.500;AN=2;BaseQRankSum=1.168;ClippingRankSum=0.000;DP=79;ExcessHet=3.0103;FS=1.881;MLEAC=1;MLEAF=0.500;MQ=42.00;MQRankSum=0.000;QD=21.06;ReadPosRankSum=-0.525;SOR=0.442	GT:AD:DP:GQ:PL	0/1:34,45:79:99:1692,0,1164
chrII	477589	.	C	T	1162.77	PASS	AC=1;AF=0.500;AN=2;BaseQRankSum=2.222;ClippingRankSum=0.000;DP=74;ExcessHet=3.0103;FS=8.944;MLEAC=1;MLEAF=0.500;MQ=41.97;MQRankSum=-0.936;QD=18.75;ReadPosRankSum=0.395;SOR=0.188	GT:AD:DP:GQ:PL	0/1:30,32:62:99:1191,0,1094
chrII	477616	.	C	T	1028.77	PASS	AC=1;AF=0.500;AN=2;BaseQRankSum=0.280;ClippingRankSum=0.000;DP=71;ExcessHet=3.0103;FS=3.617;MLEAC=1;MLEAF=0.500;MQ=41.97;MQRankSum=-0.983;QD=17.44;ReadPosRankSum=0.926;SOR=0.343	GT:AD:DP:GQ:PL	0/1:30,29:59:99:1057,0,1121
chrII	477659	.	C	T	942.77	PASS	AC=1;AF=0.500;AN=2;BaseQRankSum=1.302;ClippingRankSum=0.000;DP=75;ExcessHet=3.0103;FS=7.806;MLEAC=1;MLEAF=0.500;MQ=41.96;MQRankSum=0.983;QD=17.14;ReadPosRankSum=1.636;SOR=1.739	GT:AD:DP:GQ:PL	0/1:29,26:55:99:971,0,1085
chrII	478605	.	C	T	1149.77	PASS	AC=1;AF=0.500;AN=2;BaseQRankSum=0.533;ClippingRankSum=0.000;DP=113;ExcessHet=3.0103;FS=10.111;MLEAC=1;MLEAF=0.500;MQ=41.82;MQRankSum=-0.758;QD=10.75;ReadPosRankSum=-0.145;SOR=1.617	GT:AD:DP:GQ:PL	0/1:72,35:107:99:1178,0,2791
chrII	490920	.	G	A	1448.77	PASS	AC=1;AF=0.500;AN=2;BaseQRankSum=-0.856;ClippingRankSum=0.000;DP=88;ExcessHet=3.0103;FS=5.449;MLEAC=1;MLEAF=0.500;MQ=42.00;MQRankSum=0.000;QD=16.46;ReadPosRankSum=1.176;SOR=0.769	GT:AD:DP:GQ:PL	0/1:47,41:88:99:1477,0,1758
chrII	495938	.	G	A	1589.77	PASS	AC=1;AF=0.500;AN=2;BaseQRankSum=-0.332;ClippingRankSum=0.000;DP=85;ExcessHet=3.0103;FS=7.328;MLEAC=1;MLEAF=0.500;MQ=41.83;MQRankSum=1.084;QD=18.70;ReadPosRankSum=0.715;SOR=0.241	GT:AD:DP:GQ:PL	0/1:40,45:85:99:1618,0,1400
chrII	526824	.	G	A	1058.77	PASS	AC=1;AF=0.500;AN=2;BaseQRankSum=-0.193;ClippingRankSum=0.000;DP=75;ExcessHet=3.0103;FS=0.000;MLEAC=1;MLEAF=0.500;MQ=42.27;MQRankSum=1.670;QD=14.12;ReadPosRankSum=2.680;SOR=0.801	GT:AD:DP:GQ:PL	0/1:43,32:75:99:1087,0,1536
chrII	534460	.	G	A	1277.77	PASS	AC=1;AF=0.500;AN=2;BaseQRankSum=0.446;ClippingRankSum=0.000;DP=90;ExcessHet=3.0103;FS=0.000;MLEAC=1;MLEAF=0.500;MQ=42.00;MQRankSum=0.000;QD=14.36;ReadPosRankSum=0.306;SOR=0.657	GT:AD:DP:GQ:PL	0/1:53,36:89:99:1306,0,1959
chrII	539931	.	C	T	1564.77	PASS	AC=1;AF=0.500;AN=2;BaseQRankSum=-0.882;ClippingRankSum=0.000;DP=82;ExcessHet=3.0103;FS=4.241;MLEAC=1;MLEAF=0.500;MQ=41.95;MQRankSum=-1.338;QD=19.08;ReadPosRankSum=0.607;SOR=0.777	GT:AD:DP:GQ:PL	0/1:39,43:82:99:1593,0,1455
chrII	543123	.	G	A	1417.77	PASS	AC=1;AF=0.500;AN=2;BaseQRankSum=1.089;ClippingRankSum=0.000;DP=76;ExcessHet=3.0103;FS=3.089;MLEAC=1;MLEAF=0.500;MQ=42.00;MQRankSum=0.000;QD=18.65;ReadPosRankSum=0.761;SOR=0.974	GT:AD:DP:GQ:PL	0/1:38,38:76:99:1446,0,1424
chrII	550375	.	G	A	2104.77	PASS	AC=1;AF=0.500;AN=2;BaseQRankSum=1.973;ClippingRankSum=0.000;DP=90;ExcessHet=3.0103;FS=0.000;MLEAC=1;MLEAF=0.500;MQ=42.00;MQRankSum=0.000;QD=23.39;ReadPosRankSum=0.029;SOR=0.691	GT:AD:DP:GQ:PL	0/1:33,57:90:99:2133,0,1118
chrII	553409	.	G	A	1478.77	PASS	AC=1;AF=0.500;AN=2;BaseQRankSum=0.233;ClippingRankSum=0.000;DP=89;ExcessHet=3.0103;FS=0.000;MLEAC=1;MLEAF=0.500;MQ=41.98;MQRankSum=0.947;QD=16.62;ReadPosRankSum=0.110;SOR=0.686	GT:AD:DP:GQ:PL	0/1:48,41:89:99:1507,0,1796
chrII	564687	.	G	A	1598.77	PASS	AC=1;AF=0.500;AN=2;BaseQRankSum=0.661;ClippingRankSum=0.000;DP=92;ExcessHet=3.0103;FS=2.748;MLEAC=1;MLEAF=0.500;MQ=41.54;MQRankSum=0.521;QD=17.38;ReadPosRankSum=0.191;SOR=0.592	GT:AD:DP:GQ:PL	0/1:48,44:92:99:1627,0,1728
chrII	571255	.	G	A	1543.77	PASS	AC=1;AF=0.500;AN=2;BaseQRankSum=-0.222;ClippingRankSum=0.000;DP=93;ExcessHet=3.0103;FS=2.756;MLEAC=1;MLEAF=0.500;MQ=42.00;MQRankSum=0.000;QD=16.78;ReadPosRankSum=0.272;SOR=0.422	GT:AD:DP:GQ:PL	0/1:48,44:92:99:1572,0,1723
chrII	574731	.	G	A	1510.77	PASS	AC=1;AF=0.500;AN=2;BaseQRankSum=1.131;ClippingRankSum=0.000;DP=87;ExcessHet=3.0103;FS=2.845;MLEAC=1;MLEAF=0.500;MQ=42.00;MQRankSum=0.000;QD=17.37;ReadPosRankSum=0.466;SOR=0.441	GT:AD:DP:GQ:PL	0/1:45,42:87:99:1539,0,1630
chrII	575112	.	G	A	1072.77	PASS	AC=1;AF=0.500;AN=2;BaseQRankSum=0.927;ClippingRankSum=0.000;DP=69;ExcessHet=3.0103;FS=0.903;MLEAC=1;MLEAF=0.500;MQ=42.00;MQRankSum=0.000;QD=15.55;ReadPosRankSum=-0.478;SOR=0.580	GT:AD:DP:GQ:PL	0/1:38,31:69:99:1101,0,1448
chrII	579597	.	G	A	1254.77	PASS	AC=1;AF=0.500;AN=2;BaseQRankSum=0.192;ClippingRankSum=0.000;DP=61;ExcessHet=3.0103;FS=3.558;MLEAC=1;MLEAF=0.500;MQ=41.76;MQRankSum=-0.858;QD=20.57;ReadPosRankSum=2.104;SOR=0.558	GT:AD:DP:GQ:PL	0/1:27,34:61:99:1283,0,983
chrII	613599	.	G	A	1714.77	PASS	AC=1;AF=0.500;AN=2;BaseQRankSum=-0.159;ClippingRankSum=0.000;DP=88;ExcessHet=3.0103;FS=2.839;MLEAC=1;MLEAF=0.500;MQ=41.98;MQRankSum=-0.911;QD=19.49;ReadPosRankSum=0.084;SOR=1.070	GT:AD:DP:GQ:PL	0/1:41,47:88:99:1743,0,1519
chrII	615995	.	G	A	361.73	PASS	AC=1;AF=0.500;AN=2;BaseQRankSum=0.292;ClippingRankSum=0.000;DP=82;ExcessHet=3.0103;FS=0.000;MLEAC=1;MLEAF=0.500;MQ=41.98;MQRankSum=0.000;QD=5.09;ReadPosRankSum=-0.315;SOR=0.737	GT:AD:DP:GQ:PL	0/1:48,23:71:99:399,0,1591
chrII	618801	.	G	A	1440.77	PASS	AC=1;AF=0.500;AN=2;BaseQRankSum=-0.195;ClippingRankSum=0.000;DP=84;ExcessHet=3.0103;FS=1.751;MLEAC=1;MLEAF=0.500;MQ=41.83;MQRankSum=0.977;QD=17.15;ReadPosRankSum=0.034;SOR=0.902	GT:AD:DP:GQ:PL	0/1:44,40:84:99:1469,0,1531
chrII	625626	.	G	A	1164.77	PASS	AC=1;AF=0.500;AN=2;BaseQRankSum=1.575;ClippingRankSum=0.000;DP=87;ExcessHet=3.0103;FS=13.290;MLEAC=1;MLEAF=0.500;MQ=42.00;MQRankSum=0.000;QD=13.39;ReadPosRankSum=-0.364;SOR=1.048	GT:AD:DP:GQ:PL	0/1:53,34:87:99:1193,0,2015
chrII	635253	.	G	A	1630.77	PASS	AC=1;AF=0.500;AN=2;BaseQRankSum=0.513;ClippingRankSum=0.000;DP=93;ExcessHet=3.0103;FS=8.323;MLEAC=1;MLEAF=0.500;MQ=41.85;MQRankSum=1.000;QD=17.73;ReadPosRankSum=1.163;SOR=1.395	GT:AD:DP:GQ:PL	0/1:47,45:92:99:1659,0,1755
chrII	649991	.	C	T	2054.77	PASS	AC=1;AF=0.500;AN=2;BaseQRankSum=1.775;ClippingRankSum=0.000;DP=106;ExcessHet=3.0103;FS=0.000;MLEAC=1;MLEAF=0.500;MQ=41.98;MQRankSum=-0.926;QD=19.38;ReadPosRankSum=-0.542;SOR=0.756	GT:AD:DP:GQ:PL	0/1:50,56:106:99:2083,0,1811
chrII	651350	.	C	T	1564.77	PASS	AC=1;AF=0.500;AN=2;BaseQRankSum=0.293;ClippingRankSum=0.000;DP=93;ExcessHet=3.0103;FS=5.301;MLEAC=1;MLEAF=0.500;MQ=41.98;MQRankSum=0.949;QD=16.83;ReadPosRankSum=3.267;SOR=1.312	GT:AD:DP:GQ:PL	0/1:50,43:93:99:1593,0,1882
chrII	651900	.	C	T	1741.77	PASS	AC=1;AF=0.500;AN=2;BaseQRankSum=-1.445;ClippingRankSum=0.000;DP=81;ExcessHet=3.0103;FS=3.019;MLEAC=1;MLEAF=0.500;MQ=41.82;MQRankSum=-0.826;QD=21.50;ReadPosRankSum=-1.062;SOR=0.467	GT:AD:DP:GQ:PL	0/1:34,47:81:99:1770,0,1207
chrII	668258	.	G	A	961.77	PASS	AC=1;AF=0.500;AN=2;BaseQRankSum=0.369;ClippingRankSum=0.000;DP=60;ExcessHet=3.0103;FS=0.000;MLEAC=1;MLEAF=0.500;MQ=42.00;MQRankSum=0.000;QD=16.03;ReadPosRankSum=-0.878;SOR=0.582	GT:AD:DP:GQ:PL	0/1:32,28:60:99:990,0,1175
chrII	668889	.	G	A	1637.77	PASS	AC=1;AF=0.500;AN=2;BaseQRankSum=1.450;ClippingRankSum=0.000;DP=83;ExcessHet=3.0103;FS=1.823;MLEAC=1;MLEAF=0.500;MQ=42.00;MQRankSum=0.000;QD=19.97;ReadPosRankSum=0.923;SOR=0.485	GT:AD:DP:GQ:PL	0/1:37,45:82:99:1666,0,1305
chrII	670338	.	C	T	1134.77	PASS	AC=1;AF=0.500;AN=2;BaseQRankSum=0.463;ClippingRankSum=0.000;DP=82;ExcessHet=3.0103;FS=2.993;MLEAC=1;MLEAF=0.500;MQ=41.65;MQRankSum=-0.248;QD=13.84;ReadPosRankSum=-0.759;SOR=0.529	GT:AD:DP:GQ:PL	0/1:49,33:82:99:1163,0,1843
chrII	676108	.	G	A	1443.77	PASS	AC=1;AF=0.500;AN=2;BaseQRankSum=-1.327;ClippingRankSum=0.000;DP=84;ExcessHet=3.0103;FS=4.223;MLEAC=1;MLEAF=0.500;MQ=41.95;MQRankSum=-1.475;QD=17.19;ReadPosRankSum=-0.929;SOR=1.190	GT:AD:DP:GQ:PL	0/1:44,40:84:99:1472,0,1675
chrII	681861	.	G	A	1884.77	PASS	AC=1;AF=0.500;AN=2;BaseQRankSum=0.114;ClippingRankSum=0.000;DP=96;ExcessHet=3.0103;FS=0.768;MLEAC=1;MLEAF=0.500;MQ=41.85;MQRankSum=-0.899;QD=19.63;ReadPosRankSum=0.476;SOR=0.693	GT:AD:DP:GQ:PL	0/1:44,52:96:99:1913,0,1554
chrII	681910	.	G	A	1904.77	PASS	AC=1;AF=0.500;AN=2;BaseQRankSum=1.952;ClippingRankSum=0.000;DP=88;ExcessHet=3.0103;FS=2.866;MLEAC=1;MLEAF=0.500;MQ=41.83;MQRankSum=-0.809;QD=21.65;ReadPosRankSum=-0.034;SOR=0.425	GT:AD:DP:GQ:PL	0/1:36,52:88:99:1933,0,1224
chrII	686476	.	G	A	1197.77	PASS	AC=1;AF=0.500;AN=2;BaseQRankSum=-0.348;ClippingRankSum=0.000;DP=87;ExcessHet=3.0103;FS=0.000;MLEAC=1;MLEAF=0.500;MQ=42.00;MQRankSum=0.000;QD=13.77;ReadPosRankSum=-1.164;SOR=0.634	GT:AD:DP:GQ:PL	0/1:52,35:87:99:1226,0,1961
chrII	728147	.	G	A	1360.77	PASS	AC=1;AF=0.500;AN=2;BaseQRankSum=-1.022;ClippingRankSum=0.000;DP=90;ExcessHet=3.0103;FS=0.000;MLEAC=1;MLEAF=0.500;MQ=42.00;MQRankSum=0.000;QD=15.12;ReadPosRankSum=-1.013;SOR=0.704	GT:AD:DP:GQ:PL	0/1:49,41:90:99:1389,0,1850
chrII	730162	.	G	A	1334.77	PASS	AC=1;AF=0.500;AN=2;BaseQRankSum=-1.898;ClippingRankSum=0.000;DP=72;ExcessHet=3.0103;FS=3.100;MLEAC=1;MLEAF=0.500;MQ=41.80;MQRankSum=-0.918;QD=18.54;ReadPosRankSum=0.474;SOR=0.621	GT:AD:DP:GQ:PL	0/1:34,38:72:99:1363,0,1260
chrII	763981	.	G	A	1849.77	PASS	AC=1;AF=0.500;AN=2;BaseQRankSum=2.298;ClippingRankSum=0.000;DP=85;ExcessHet=3.0103;FS=0.000;MLEAC=1;MLEAF=0.500;MQ=41.95;MQRankSum=0.258;QD=22.02;ReadPosRankSum=-0.121;SOR=0.683	GT:AD:DP:GQ:PL	0/1:35,49:84:99:1878,0,1222
chrII	764239	.	G	A	1468.77	PASS	AC=1;AF=0.500;AN=2;BaseQRankSum=-0.954;ClippingRankSum=0.000;DP=66;ExcessHet=3.0103;FS=2.089;MLEAC=1;MLEAF=0.500;MQ=41.78;MQRankSum=1.297;QD=22.60;ReadPosRankSum=0.696;SOR=0.845	GT:AD:DP:GQ:PL	0/1:25,40:65:99:1497,0,865
chrII	768743	.	G	A	1290.77	PASS	AC=1;AF=0.500;AN=2;BaseQRankSum=-0.102;ClippingRankSum=0.000;DP=78;ExcessHet=3.0103;FS=1.872;MLEAC=1;MLEAF=0.500;MQ=41.63;MQRankSum=-0.073;QD=16.55;ReadPosRankSum=0.120;SOR=0.657	GT:AD:DP:GQ:PL	0/1:42,36:78:99:1319,0,1549
chrII	776546	.	C	T	1675.77	PASS	AC=1;AF=0.500;AN=2;BaseQRankSum=0.383;ClippingRankSum=0.000;DP=88;ExcessHet=3.0103;FS=0.000;MLEAC=1;MLEAF=0.500;MQ=42.00;MQRankSum=0.000;QD=19.04;ReadPosRankSum=0.667;SOR=0.780	GT:AD:DP:GQ:PL	0/1:42,46:88:99:1704,0,1517
chrII	778502	.	C	T	1289.77	PASS	AC=1;AF=0.500;AN=2;BaseQRankSum=0.370;ClippingRankSum=0.000;DP=83;ExcessHet=3.0103;FS=0.837;MLEAC=1;MLEAF=0.500;MQ=41.98;MQRankSum=0.900;QD=15.54;ReadPosRankSum=-0.489;SOR=0.878	GT:AD:DP:GQ:PL	0/1:47,36:83:99:1318,0,1750
chrII	778588	.	C	T	1394.77	PASS	AC=1;AF=0.500;AN=2;BaseQRankSum=0.159;ClippingRankSum=0.000;DP=82;ExcessHet=3.0103;FS=7.386;MLEAC=1;MLEAF=0.500;MQ=41.82;MQRankSum=-1.026;QD=17.01;ReadPosRankSum=0.213;SOR=0.536	GT:AD:DP:GQ:PL	0/1:43,39:82:99:1423,0,1591
chrIII	44983	.	G	A	1749.77	PASS	AC=1;AF=0.500;AN=2;BaseQRankSum=-0.180;ClippingRankSum=0.000;DP=95;ExcessHet=3.0103;FS=0.000;MLEAC=1;MLEAF=0.500;MQ=41.98;MQRankSum=1.032;QD=18.42;ReadPosRankSum=0.614;SOR=0.733	GT:AD:DP:GQ:PL	0/1:47,48:95:99:1778,0,1734
chrIII	48817	.	G	A	1330.77	PASS	AC=1;AF=0.500;AN=2;BaseQRankSum=0.169;ClippingRankSum=0.000;DP=83;ExcessHet=3.0103;FS=0.831;MLEAC=1;MLEAF=0.500;MQ=41.83;MQRankSum=-1.091;QD=16.03;ReadPosRankSum=-0.243;SOR=0.859	GT:AD:DP:GQ:PL	0/1:46,37:83:99:1359,0,1719
chrIII	50843	.	C	T	1471.77	PASS	AC=1;AF=0.500;AN=2;BaseQRankSum=-0.292;ClippingRankSum=0.000;DP=84;ExcessHet=3.0103;FS=4.183;MLEAC=1;MLEAF=0.500;MQ=42.00;MQRankSum=0.000;QD=17.52;ReadPosRankSum=-1.315;SOR=0.518	GT:AD:DP:GQ:PL	0/1:42,42:84:99:1500,0,1532
chrIII	51377	.	C	T	1279.77	PASS	AC=1;AF=0.500;AN=2;BaseQRankSum=-0.891;ClippingRankSum=0.000;DP=81;ExcessHet=3.0103;FS=2.950;MLEAC=1;MLEAF=0.500;MQ=42.00;MQRankSum=0.000;QD=15.80;ReadPosRankSum=0.642;SOR=0.635	GT:AD:DP:GQ:PL	0/1:45,36:81:99:1308,0,1694
chrIII	51692	.	C	T	1051.77	PASS	AC=1;AF=0.500;AN=2;BaseQRankSum=-1.364;ClippingRankSum=0.000;DP=86;ExcessHet=3.0103;FS=5.815;MLEAC=1;MLEAF=0.500;MQ=41.98;MQRankSum=0.794;QD=12.23;ReadPosRankSum=-1.166;SOR=0.521	GT:AD:DP:GQ:PL	0/1:54,32:86:99:1080,0,2096
chrIII	51783	.	C	T	1389.77	PASS	AC=1;AF=0.500;AN=2;BaseQRankSum=0.610;ClippingRankSum=0.000;DP=90;ExcessHet=3.0103;FS=1.701;MLEAC=1;MLEAF=0.500;MQ=41.84;MQRankSum=0.897;QD=15.44;ReadPosRankSum=-0.904;SOR=0.819	GT:AD:DP:GQ:PL	0/1:51,39:90:99:1418,0,1927
chrIII	65475	.	C	T	1599.77	PASS	AC=1;AF=0.500;AN=2;BaseQRankSum=-0.075;ClippingRankSum=0.000;DP=77;ExcessHet=3.0103;FS=0.859;MLEAC=1;MLEAF=0.500;MQ=41.81;MQRankSum=1.151;QD=20.78;ReadPosRankSum=-0.700;SOR=0.586	GT:AD:DP:GQ:PL	0/1:34,43:77:99:1628,0,1174
chrIII	68378	.	G	A	1794.77	PASS	AC=1;AF=0.500;AN=2;BaseQRankSum=-0.871;ClippingRankSum=0.000;DP=101;ExcessHet=3.0103;FS=4.921;MLEAC=1;MLEAF=0.500;MQ=42.00;MQRankSum=0.000;QD=17.77;ReadPosRankSum=0.699;SOR=0.667	GT:AD:DP:GQ:PL	0/1:51,50:101:99:1823,0,1889
chrIII	68637	.	C	T	1640.77	PASS	AC=1;AF=0.500;AN=2;BaseQRankSum=-0.484;ClippingRankSum=0.000;DP=81;ExcessHet=3.0103;FS=15.875;MLEAC=1;MLEAF=0.500;MQ=42.00;MQRankSum=0.000;QD=20.26;ReadPosRankSum=-1.066;SOR=1.006	GT:AD:DP:GQ:PL	0/1:37,44:81:99:1669,0,1366
chrIII	94413	.	G	A	1475.77	PASS	AC=1;AF=0.500;AN=2;BaseQRankSum=1.031;ClippingRankSum=0.000;DP=94;ExcessHet=3.0103;FS=10.166;MLEAC=1;MLEAF=0.500;MQ=41.83;MQRankSum=-1.601;QD=15.70;ReadPosRankSum=-0.923;SOR=0.682	GT:AD:DP:GQ:PL	0/1:53,41:94:99:1504,0,1989
chrIII	105326	.	G	A	1580.77	PASS	AC=1;AF=0.500;AN=2;BaseQRankSum=-1.295;ClippingRankSum=0.000;DP=83;ExcessHet=3.0103;FS=8.990;MLEAC=1;MLEAF=0.500;MQ=42.00;MQRankSum=0.000;QD=19.05;ReadPosRankSum=0.646;SOR=1.034	GT:AD:DP:GQ:PL	0/1:40,43:83:99:1609,0,1487
chrIII	107450	.	G	A	1367.77	PASS	AC=1;AF=0.500;AN=2;BaseQRankSum=-0.393;ClippingRankSum=0.000;DP=89;ExcessHet=3.0103;FS=0.816;MLEAC=1;MLEAF=0.500;MQ=42.00;MQRankSum=0.000;QD=15.37;ReadPosRankSum=-0.640;SOR=0.839	GT:AD:DP:GQ:PL	0/1:50,39:89:99:1396,0,1847
chrIII	120543	.	C	T	1662.77	PASS	AC=1;AF=0.500;AN=2;BaseQRankSum=3.255;ClippingRankSum=0.000;DP=85;ExcessHet=3.0103;FS=0.813;MLEAC=1;MLEAF=0.500;MQ=41.83;MQRankSum=1.059;QD=19.56;ReadPosRankSum=0.539;SOR=0.743	GT:AD:DP:GQ:PL	0/1:41,44:85:99:1691,0,1395
chrIII	121098	.	G	A	1757.77	PASS	AC=1;AF=0.500;AN=2;BaseQRankSum=1.033;ClippingRankSum=0.000;DP=91;ExcessHet=3.0103;FS=2.755;MLEAC=1;MLEAF=0.500;MQ=41.84;MQRankSum=-0.924;QD=19.32;ReadPosRankSum=-0.515;SOR=0.995	GT:AD:DP:GQ:PL	0/1:43,48:91:99:1786,0,1574
chrIII	122364	.	G	A	1488.77	PASS	AC=1;AF=0.500;AN=2;BaseQRankSum=-0.935;ClippingRankSum=0.000;DP=77;ExcessHet=3.0103;FS=3.036;MLEAC=1;MLEAF=0.500;MQ=41.09;MQRankSum=-6.198;QD=19.33;ReadPosRankSum=-0.472;SOR=0.806	GT:AD:DP:GQ:PL	0/1:39,38:77:99:1517,0,1562
chrIII	122366	.	G	A	1524.77	PASS	AC=1;AF=0.500;AN=2;BaseQRankSum=0.474;ClippingRankSum=0.000;DP=79;ExcessHet=3.0103;FS=2.988;MLEAC=1;MLEAF=0.500;MQ=41.11;MQRankSum=-6.156;QD=19.30;ReadPosRankSum=-0.467;SOR=0.705	GT:AD:DP:GQ:PL	0/1:40,39:79:99:1553,0,1643
chrIII	122372	.	G	A	1557.77	PASS	AC=1;AF=0.500;AN=2;BaseQRankSum=-1.124;ClippingRankSum=0.000;DP=85;ExcessHet=3.0103;FS=0.813;MLEAC=1;MLEAF=0.500;MQ=41.18;MQRankSum=-6.204;QD=18.33;ReadPosRankSum=0.115;SOR=0.662	GT:AD:DP:GQ:PL	0/1:44,41:85:99:1586,0,1765
chrIII	122377	.	G	A	1510.77	PASS	AC=1;AF=0.500;AN=2;BaseQRankSum=-1.026;ClippingRankSum=0.000;DP=86;ExcessHet=3.0103;FS=0.000;MLEAC=1;MLEAF=0.500;MQ=41.19;MQRankSum=-6.426;QD=17.57;ReadPosRankSum=1.144;SOR=0.705	GT:AD:DP:GQ:PL	0/1:46,40:86:99:1539,0,1802
chrIII	122387	.	G	A	3714.77	PASS	AC=2;AF=1.00;AN=2;DP=83;ExcessHet=3.0103;FS=0.000;MLEAC=2;MLEAF=1.00;MQ=41.16;QD=30.63;SOR=0.928	GT:AD:DP:GQ:PL	1/1:0,83:83:99:3743,256,0
chrIII	124003	.	G	A	1810.77	PASS	AC=1;AF=0.500;AN=2;BaseQRankSum=-1.097;ClippingRankSum=0.000;DP=103;ExcessHet=3.0103;FS=7.922;MLEAC=1;MLEAF=0.500;MQ=41.86;MQRankSum=-0.970;QD=17.93;ReadPosRankSum=1.372;SOR=0.344	GT:AD:DP:GQ:PL	0/1:50,51:101:99:1839,0,1866
chrIII	128038	.	G	A	1309.77	PASS	AC=1;AF=0.500;AN=2;BaseQRankSum=-2.103;ClippingRankSum=0.000;DP=93;ExcessHet=3.0103;FS=1.701;MLEAC=1;MLEAF=0.500;MQ=41.96;MQRankSum=-1.621;QD=14.08;ReadPosRankSum=0.621;SOR=0.873	GT:AD:DP:GQ:PL	0/1:53,40:93:99:1338,0,1941
chrIII	130149	.	C	T	1300.77	PASS	AC=1;AF=0.500;AN=2;BaseQRankSum=-1.540;ClippingRankSum=0.000;DP=82;ExcessHet=3.0103;FS=1.822;MLEAC=1;MLEAF=0.500;MQ=41.98;MQRankSum=0.931;QD=15.86;ReadPosRankSum=0.151;SOR=0.566	GT:AD:DP:GQ:PL	0/1:45,37:82:99:1329,0,1675
chrIII	136540	.	C	T	1007.77	PASS	AC=1;AF=0.500;AN=2;BaseQRankSum=-0.104;ClippingRankSum=0.000;DP=63;ExcessHet=3.0103;FS=8.669;MLEAC=1;MLEAF=0.500;MQ=41.97;MQRankSum=0.926;QD=16.00;ReadPosRankSum=1.255;SOR=0.470	GT:AD:DP:GQ:PL	0/1:35,28:63:99:1036,0,1332
chrIII	136568	.	C	T	1346.77	PASS	AC=1;AF=0.500;AN=2;BaseQRankSum=0.640;ClippingRankSum=0.000;DP=76;ExcessHet=3.0103;FS=1.897;MLEAC=1;MLEAF=0.500;MQ=41.97;MQRankSum=1.000;QD=17.72;ReadPosRankSum=-0.555;SOR=0.543	GT:AD:DP:GQ:PL	0/1:39,37:76:99:1375,0,1453
chrIII	136816	.	G	A	1578.77	PASS	AC=1;AF=0.500;AN=2;BaseQRankSum=-1.085;ClippingRankSum=0.000;DP=87;ExcessHet=3.0103;FS=2.845;MLEAC=1;MLEAF=0.500;MQ=41.83;MQRankSum=-0.943;QD=18.15;ReadPosRankSum=1.055;SOR=1.031	GT:AD:DP:GQ:PL	0/1:42,45:87:99:1607,0,1569
chrIII	137700	.	C	T	3570.77	PASS	AC=2;AF=1.00;AN=2;DP=80;ExcessHet=3.0103;FS=0.000;MLEAC=2;MLEAF=1.00;MQ=41.79;QD=29.09;SOR=0.718	GT:AD:DP:GQ:PL	1/1:0,79:79:99:3599,244,0
chrIII	137703	.	C	T	3461.77	PASS	AC=2;AF=1.00;AN=2;DP=77;ExcessHet=3.0103;FS=0.000;MLEAC=2;MLEAF=1.00;MQ=41.78;QD=32.93;SOR=0.746	GT:AD:DP:GQ:PL	1/1:0,76:76:99:3490,235,0
chrIII	142046	.	G	A	1700.77	PASS	AC=1;AF=0.500;AN=2;BaseQRankSum=0.431;ClippingRankSum=0.000;DP=104;ExcessHet=3.0103;FS=4.888;MLEAC=1;MLEAF=0.500;MQ=41.86;MQRankSum=-1.082;QD=16.35;ReadPosRankSum=-0.059;SOR=0.442	GT:AD:DP:GQ:PL	0/1:57,47:104:99:1729,0,2129
chrIII	142541	.	G	A	1132.77	PASS	AC=1;AF=0.500;AN=2;BaseQRankSum=0.238;ClippingRankSum=0.000;DP=83;ExcessHet=3.0103;FS=0.000;MLEAC=1;MLEAF=0.500;MQ=42.00;MQRankSum=0.000;QD=14.34;ReadPosRankSum=0.025;SOR=0.786	GT:AD:DP:GQ:PL	0/1:46,33:79:99:1161,0,1713
chrIII	157039	.	G	A	1376.77	PASS	AC=1;AF=0.500;AN=2;BaseQRankSum=-0.871;ClippingRankSum=0.000;DP=63;ExcessHet=3.0103;FS=5.048;MLEAC=1;MLEAF=0.500;MQ=42.00;MQRankSum=0.000;QD=21.85;ReadPosRankSum=-0.210;SOR=0.904	GT:AD:DP:GQ:PL	0/1:25,38:63:99:1405,0,877
chrIII	160600	.	G	A	1625.77	PASS	AC=1;AF=0.500;AN=2;BaseQRankSum=-0.542;ClippingRankSum=0.000;DP=86;ExcessHet=3.0103;FS=5.388;MLEAC=1;MLEAF=0.500;MQ=42.00;MQRankSum=0.000;QD=18.90;ReadPosRankSum=-0.792;SOR=0.512	GT:AD:DP:GQ:PL	0/1:42,44:86:99:1654,0,1580
chrIII	163092	.	G	A	1843.77	PASS	AC=1;AF=0.500;AN=2;BaseQRankSum=-1.160;ClippingRankSum=0.000;DP=83;ExcessHet=3.0103;FS=0.844;MLEAC=1;MLEAF=0.500;MQ=42.11;MQRankSum=1.462;QD=22.21;ReadPosRankSum=-1.540;SOR=0.578	GT:AD:DP:GQ:PL	0/1:32,51:83:99:1872,0,1151
chrIII	176735	.	C	T	1962.77	PASS	AC=1;AF=0.500;AN=2;BaseQRankSum=1.161;ClippingRankSum=0.000;DP=87;ExcessHet=3.0103;FS=7.191;MLEAC=1;MLEAF=0.500;MQ=42.00;MQRankSum=0.000;QD=22.56;ReadPosRankSum=2.002;SOR=0.707	GT:AD:DP:GQ:PL	0/1:35,52:87:99:1991,0,1233
chrIII	178571	.	G	A	1652.77	PASS	AC=1;AF=0.500;AN=2;BaseQRankSum=1.994;ClippingRankSum=0.000;DP=96;ExcessHet=3.0103;FS=3.836;MLEAC=1;MLEAF=0.500;MQ=42.00;MQRankSum=0.000;QD=17.22;ReadPosRankSum=-0.032;SOR=0.797	GT:AD:DP:GQ:PL	0/1:51,45:96:99:1681,0,1889
chrIII	189492	.	C	T	1591.77	PASS	AC=1;AF=0.500;AN=2;BaseQRankSum=0.569;ClippingRankSum=0.000;DP=90;ExcessHet=3.0103;FS=0.000;MLEAC=1;MLEAF=0.500;MQ=41.68;MQRankSum=1.407;QD=17.69;ReadPosRankSum=0.187;SOR=0.622	GT:AD:DP:GQ:PL	0/1:46,44:90:99:1620,0,1654
chrIII	206192	.	G	A	2002.77	PASS	AC=1;AF=0.500;AN=2;BaseQRankSum=0.009;ClippingRankSum=0.000;DP=92;ExcessHet=3.0103;FS=2.743;MLEAC=1;MLEAF=0.500;MQ=41.98;MQRankSum=-0.817;QD=21.77;ReadPosRankSum=0.038;SOR=0.601	GT:AD:DP:GQ:PL	0/1:38,54:92:99:2031,0,1364
chrIII	215390	.	G	A	1164.77	PASS	AC=1;AF=0.500;AN=2;BaseQRankSum=0.085;ClippingRankSum=0.000;DP=73;ExcessHet=3.0103;FS=6.182;MLEAC=1;MLEAF=0.500;MQ=41.81;MQRankSum=-1.044;QD=15.96;ReadPosRankSum=1.100;SOR=1.168	GT:AD:DP:GQ:PL	0/1:39,34:73:99:1193,0,1370
chrIII	217272	.	C	T	1720.77	PASS	AC=1;AF=0.500;AN=2;BaseQRankSum=0.660;ClippingRankSum=0.000;DP=90;ExcessHet=3.0103;FS=4.000;MLEAC=1;MLEAF=0.500;MQ=42.00;MQRankSum=0.000;QD=19.12;ReadPosRankSum=2.124;SOR=1.030	GT:AD:DP:GQ:PL	0/1:44,46:90:99:1749,0,1611
chrIII	221609	.	G	A	1988.77	PASS	AC=1;AF=0.500;AN=2;BaseQRankSum=-0.721;ClippingRankSum=0.000;DP=91;ExcessHet=3.0103;FS=0.000;MLEAC=1;MLEAF=0.500;MQ=42.00;MQRankSum=0.000;QD=21.85;ReadPosRankSum=-1.672;SOR=0.614	GT:AD:DP:GQ:PL	0/1:37,54:91:99:2017,0,1324
chrIII	247099	.	C	T	1458.77	PASS	AC=1;AF=0.500;AN=2;BaseQRankSum=-0.163;ClippingRankSum=0.000;DP=75;ExcessHet=3.0103;FS=0.868;MLEAC=1;MLEAF=0.500;MQ=41.80;MQRankSum=1.096;QD=19.45;ReadPosRankSum=0.259;SOR=0.826	GT:AD:DP:GQ:PL	0/1:35,40:75:99:1487,0,1235
chrIII	262624	.	G	A	1187.77	PASS	AC=1;AF=0.500;AN=2;BaseQRankSum=-0.242;ClippingRankSum=0.000;DP=89;ExcessHet=3.0103;FS=0.000;MLEAC=1;MLEAF=0.500;MQ=42.00;MQRankSum=0.000;QD=13.35;ReadPosRankSum=0.288;SOR=0.752	GT:AD:DP:GQ:PL	0/1:54,35:89:99:1216,0,2052
chrIII	295608	.	C	T	1660.77	PASS	AC=1;AF=0.500;AN=2;BaseQRankSum=-1.770;ClippingRankSum=0.000;DP=89;ExcessHet=3.0103;FS=1.748;MLEAC=1;MLEAF=0.500;MQ=42.00;MQRankSum=0.000;QD=18.66;ReadPosRankSum=-1.429;SOR=0.491	GT:AD:DP:GQ:PL	0/1:44,45:89:99:1689,0,1641
chrIV	43915	.	G	A	1365.77	PASS	AC=1;AF=0.500;AN=2;BaseQRankSum=1.525;ClippingRankSum=0.000;DP=72;ExcessHet=3.0103;FS=3.532;MLEAC=1;MLEAF=0.500;MQ=41.97;MQRankSum=1.101;QD=19.24;ReadPosRankSum=1.213;SOR=1.232	GT:AD:DP:GQ:PL	0/1:33,38:71:99:1394,0,1162
chrIV	72238	.	G	A	1835.77	PASS	AC=1;AF=0.500;AN=2;BaseQRankSum=-2.096;ClippingRankSum=0.000;DP=107;ExcessHet=3.0103;FS=3.569;MLEAC=1;MLEAF=0.500;MQ=42.00;MQRankSum=0.000;QD=17.16;ReadPosRankSum=0.484;SOR=0.416	GT:AD:DP:GQ:PL	0/1:53,54:107:99:1864,0,1957
chrIV	130488	.	G	A	1612.77	PASS	AC=1;AF=0.500;AN=2;BaseQRankSum=-0.194;ClippingRankSum=0.000;DP=82;ExcessHet=3.0103;FS=0.000;MLEAC=1;MLEAF=0.500;MQ=42.00;MQRankSum=0.000;QD=19.67;ReadPosRankSum=0.517;SOR=0.680	GT:AD:DP:GQ:PL	0/1:38,44:82:99:1641,0,1323
chrIV	135429	.	C	T	1757.77	PASS	AC=1;AF=0.500;AN=2;BaseQRankSum=1.942;ClippingRankSum=0.000;DP=85;ExcessHet=3.0103;FS=0.000;MLEAC=1;MLEAF=0.500;MQ=41.89;MQRankSum=0.157;QD=20.68;ReadPosRankSum=-0.735;SOR=0.610	GT:AD:DP:GQ:PL	0/1:37,48:85:99:1786,0,1229
chrIV	163605	.	G	A	1303.77	PASS	AC=1;AF=0.500;AN=2;BaseQRankSum=-2.386;ClippingRankSum=0.000;DP=85;ExcessHet=3.0103;FS=2.855;MLEAC=1;MLEAF=0.500;MQ=41.83;MQRankSum=-1.088;QD=15.34;ReadPosRankSum=-0.103;SOR=1.015	GT:AD:DP:GQ:PL	0/1:47,38:85:99:1332,0,1804
chrIV	175390	.	G	A	1756.77	PASS	AC=1;AF=0.500;AN=2;BaseQRankSum=-1.655;ClippingRankSum=0.000;DP=93;ExcessHet=3.0103;FS=2.721;MLEAC=1;MLEAF=0.500;MQ=42.00;MQRankSum=0.000;QD=19.10;ReadPosRankSum=-1.309;SOR=0.456	GT:AD:DP:GQ:PL	0/1:42,50:92:99:1785,0,1513
chrIV	191877	.	G	A	1558.77	PASS	AC=1;AF=0.500;AN=2;BaseQRankSum=0.862;ClippingRankSum=0.000;DP=77;ExcessHet=3.0103;FS=5.912;MLEAC=1;MLEAF=0.500;MQ=41.82;MQRankSum=1.151;QD=20.24;ReadPosRankSum=1.292;SOR=0.921	GT:AD:DP:GQ:PL	0/1:34,43:77:99:1587,0,1220
chrIV	197961	.	G	A	1436.77	PASS	AC=1;AF=0.500;AN=2;BaseQRankSum=-0.501;ClippingRankSum=0.000;DP=80;ExcessHet=3.0103;FS=0.000;MLEAC=1;MLEAF=0.500;MQ=41.82;MQRankSum=1.025;QD=17.96;ReadPosRankSum=0.069;SOR=0.796	GT:AD:DP:GQ:PL	0/1:40,40:80:99:1465,0,1463
chrIV	220730	.	G	A	1347.77	PASS	AC=1;AF=0.500;AN=2;BaseQRankSum=0.355;ClippingRankSum=0.000;DP=83;ExcessHet=3.0103;FS=2.923;MLEAC=1;MLEAF=0.500;MQ=41.81;MQRankSum=1.325;QD=16.24;ReadPosRankSum=-2.422;SOR=1.034	GT:AD:DP:GQ:PL	0/1:45,38:83:99:1376,0,1685
chrIV	221812	.	G	A	1435.77	PASS	AC=1;AF=0.500;AN=2;BaseQRankSum=-0.893;ClippingRankSum=0.000;DP=86;ExcessHet=3.0103;FS=0.804;MLEAC=1;MLEAF=0.500;MQ=41.84;MQRankSum=0.956;QD=16.69;ReadPosRankSum=0.586;SOR=0.807	GT:AD:DP:GQ:PL	0/1:46,40:86:99:1464,0,1709
chrIV	221830	.	G	A	2057.77	PASS	AC=1;AF=0.500;AN=2;BaseQRankSum=-0.268;ClippingRankSum=0.000;DP=103;ExcessHet=3.0103;FS=3.657;MLEAC=1;MLEAF=0.500;MQ=41.72;MQRankSum=-1.288;QD=19.98;ReadPosRankSum=1.273;SOR=0.684	GT:AD:DP:GQ:PL	0/1:47,56:103:99:2086,0,1751
chrIV	221849	.	C	T	2159.77	PASS	AC=1;AF=0.500;AN=2;BaseQRankSum=-1.423;ClippingRankSum=0.000;DP=98;ExcessHet=3.0103;FS=2.694;MLEAC=1;MLEAF=0.500;MQ=41.71;MQRankSum=-1.166;QD=22.04;ReadPosRankSum=0.134;SOR=0.687	GT:AD:DP:GQ:PL	0/1:40,58:98:99:2188,0,1429
chrIV	223304	.	C	T	1714.77	PASS	AC=1;AF=0.500;AN=2;BaseQRankSum=1.308;ClippingRankSum=0.000;DP=101;ExcessHet=3.0103;FS=3.733;MLEAC=1;MLEAF=0.500;MQ=41.86;MQRankSum=0.971;QD=16.98;ReadPosRankSum=-0.447;SOR=1.129	GT:AD:DP:GQ:PL	0/1:53,48:101:99:1743,0,1946
chrIV	229891	.	C	T	1846.77	PASS	AC=1;AF=0.500;AN=2;BaseQRankSum=0.772;ClippingRankSum=0.000;DP=89;ExcessHet=3.0103;FS=2.785;MLEAC=1;MLEAF=0.500;MQ=42.00;MQRankSum=0.000;QD=20.75;ReadPosRankSum=-1.519;SOR=0.837	GT:AD:DP:GQ:PL	0/1:40,49:89:99:1875,0,1466
chrIV	239706	.	G	A	928.77	PASS	AC=1;AF=0.500;AN=2;BaseQRankSum=-1.984;ClippingRankSum=0.000;DP=71;ExcessHet=3.0103;FS=10.045;MLEAC=1;MLEAF=0.500;MQ=41.77;MQRankSum=-0.223;QD=13.08;ReadPosRankSum=-0.894;SOR=1.482	GT:AD:DP:GQ:PL	0/1:41,30:71:99:957,0,1553
chrIV	240202	.	C	T	1245.77	PASS	AC=1;AF=0.500;AN=2;BaseQRankSum=0.724;ClippingRankSum=0.000;DP=71;ExcessHet=3.0103;FS=0.896;MLEAC=1;MLEAF=0.500;MQ=42.00;MQRankSum=0.000;QD=17.55;ReadPosRankSum=-1.319;SOR=0.548	GT:AD:DP:GQ:PL	0/1:36,35:71:99:1274,0,1266
chrIV	241326	.	C	T	1568.77	PASS	AC=1;AF=0.500;AN=2;BaseQRankSum=1.896;ClippingRankSum=0.000;DP=82;ExcessHet=3.0103;FS=4.159;MLEAC=1;MLEAF=0.500;MQ=42.00;MQRankSum=0.000;QD=19.13;ReadPosRankSum=1.998;SOR=0.467	GT:AD:DP:GQ:PL	0/1:39,43:82:99:1597,0,1420
chrIV	241578	.	C	T	1766.77	PASS	AC=1;AF=0.500;AN=2;BaseQRankSum=0.087;ClippingRankSum=0.000;DP=83;ExcessHet=3.0103;FS=0.000;MLEAC=1;MLEAF=0.500;MQ=42.00;MQRankSum=0.000;QD=21.29;ReadPosRankSum=1.035;SOR=0.691	GT:AD:DP:GQ:PL	0/1:35,48:83:99:1795,0,1244
chrIV	255514	.	C	T	1623.77	PASS	AC=1;AF=0.500;AN=2;BaseQRankSum=0.186;ClippingRankSum=0.000;DP=85;ExcessHet=3.0103;FS=12.876;MLEAC=1;MLEAF=0.500;MQ=42.00;MQRankSum=0.000;QD=19.10;ReadPosRankSum=0.005;SOR=1.046	GT:AD:DP:GQ:PL	0/1:41,44:85:99:1652,0,1495
chrIV	302730	.	C	T	1561.77	PASS	AC=1;AF=0.500;AN=2;BaseQRankSum=0.390;ClippingRankSum=0.000;DP=85;ExcessHet=3.0103;FS=12.876;MLEAC=1;MLEAF=0.500;MQ=42.00;MQRankSum=0.000;QD=18.37;ReadPosRankSum=0.107;SOR=1.161	GT:AD:DP:GQ:PL	0/1:42,43:85:99:1590,0,1514
chrIV	310178	.	G	A	1487.77	PASS	AC=1;AF=0.500;AN=2;BaseQRankSum=-1.031;ClippingRankSum=0.000;DP=93;ExcessHet=3.0103;FS=0.000;MLEAC=1;MLEAF=0.500;MQ=41.85;MQRankSum=0.918;QD=16.17;ReadPosRankSum=-0.019;SOR=0.679	GT:AD:DP:GQ:PL	0/1:51,41:92:99:1516,0,1931
chrIV	319134	.	G	A	1605.77	PASS	AC=1;AF=0.500;AN=2;BaseQRankSum=2.286;ClippingRankSum=0.000;DP=78;ExcessHet=3.0103;FS=1.879;MLEAC=1;MLEAF=0.500;MQ=41.76;MQRankSum=-0.407;QD=20.59;ReadPosRankSum=0.541;SOR=0.986	GT:AD:DP:GQ:PL	0/1:35,43:78:99:1634,0,1206
chrIV	321564	.	C	T	1136.77	PASS	AC=1;AF=0.500;AN=2;BaseQRankSum=0.812;ClippingRankSum=0.000;DP=73;ExcessHet=3.0103;FS=3.197;MLEAC=1;MLEAF=0.500;MQ=42.00;MQRankSum=0.000;QD=15.57;ReadPosRankSum=1.006;SOR=1.082	GT:AD:DP:GQ:PL	0/1:41,32:73:99:1165,0,1544
chrIV	341353	.	G	A	1251.77	PASS	AC=1;AF=0.500;AN=2;BaseQRankSum=0.583;ClippingRankSum=0.000;DP=68;ExcessHet=3.0103;FS=0.000;MLEAC=1;MLEAF=0.500;MQ=42.00;MQRankSum=0.000;QD=18.41;ReadPosRankSum=-0.676;SOR=0.696	GT:AD:DP:GQ:PL	0/1:33,35:68:99:1280,0,1178
chrIV	344770	.	G	A	1506.77	PASS	AC=1;AF=0.500;AN=2;BaseQRankSum=0.730;ClippingRankSum=0.000;DP=83;ExcessHet=3.0103;FS=5.639;MLEAC=1;MLEAF=0.500;MQ=42.00;MQRankSum=0.000;QD=18.15;ReadPosRankSum=-0.997;SOR=1.155	GT:AD:DP:GQ:PL	0/1:42,41:83:99:1535,0,1561
chrIV	344993	.	C	T	1731.77	PASS	AC=1;AF=0.500;AN=2;BaseQRankSum=1.002;ClippingRankSum=0.000;DP=93;ExcessHet=3.0103;FS=2.707;MLEAC=1;MLEAF=0.500;MQ=42.00;MQRankSum=0.000;QD=18.62;ReadPosRankSum=1.107;SOR=0.856	GT:AD:DP:GQ:PL	0/1:46,47:93:99:1760,0,1661
chrIV	356847	.	G	A	1412.77	PASS	AC=1;AF=0.500;AN=2;BaseQRankSum=-1.862;ClippingRankSum=0.000;DP=77;ExcessHet=3.0103;FS=3.046;MLEAC=1;MLEAF=0.500;MQ=42.00;MQRankSum=0.000;QD=18.35;ReadPosRankSum=-2.320;SOR=0.682	GT:AD:DP:GQ:PL	0/1:36,41:77:99:1441,0,1341
chrIV	361938	.	G	A	1799.77	PASS	AC=1;AF=0.500;AN=2;BaseQRankSum=-0.370;ClippingRankSum=0.000;DP=91;ExcessHet=3.0103;FS=0.790;MLEAC=1;MLEAF=0.500;MQ=41.68;MQRankSum=0.125;QD=19.78;ReadPosRankSum=0.569;SOR=0.560	GT:AD:DP:GQ:PL	0/1:42,49:91:99:1828,0,1511
chrIV	391367	.	G	A	1428.77	PASS	AC=1;AF=0.500;AN=2;BaseQRankSum=-1.063;ClippingRankSum=0.000;DP=80;ExcessHet=3.0103;FS=0.000;MLEAC=1;MLEAF=0.500;MQ=42.00;MQRankSum=0.000;QD=17.86;ReadPosRankSum=-0.495;SOR=0.693	GT:AD:DP:GQ:PL	0/1:40,40:80:99:1457,0,1464
chrIV	391815	.	C	T	1468.77	PASS	AC=1;AF=0.500;AN=2;BaseQRankSum=1.158;ClippingRankSum=0.000;DP=96;ExcessHet=3.0103;FS=1.674;MLEAC=1;MLEAF=0.500;MQ=41.55;MQRankSum=-0.851;QD=15.30;ReadPosRankSum=-0.874;SOR=0.507	GT:AD:DP:GQ:PL	0/1:56,40:96:99:1497,0,4334
chrIV	391825	.	C	T	1386.77	PASS	AC=1;AF=0.500;AN=2;BaseQRankSum=0.807;ClippingRankSum=0.000;DP=97;ExcessHet=3.0103;FS=2.738;MLEAC=1;MLEAF=0.500;MQ=41.55;MQRankSum=-0.949;QD=14.30;ReadPosRankSum=-0.716;SOR=0.616	GT:AD:DP:GQ:PL	0/1:59,38:97:99:1415,0,4450
chrIV	393222	.	C	T	1587.77	PASS	AC=1;AF=0.500;AN=2;BaseQRankSum=-0.284;ClippingRankSum=0.000;DP=93;ExcessHet=3.0103;FS=0.774;MLEAC=1;MLEAF=0.500;MQ=42.00;MQRankSum=0.000;QD=17.07;ReadPosRankSum=-1.338;SOR=0.663	GT:AD:DP:GQ:PL	0/1:48,45:93:99:1616,0,1706
chrIV	393480	.	C	T	1994.77	PASS	AC=1;AF=0.500;AN=2;BaseQRankSum=-1.541;ClippingRankSum=0.000;DP=96;ExcessHet=3.0103;FS=0.000;MLEAC=1;MLEAF=0.500;MQ=41.98;MQRankSum=1.179;QD=20.78;ReadPosRankSum=-0.873;SOR=0.682	GT:AD:DP:GQ:PL	0/1:41,55:96:99:2023,0,1489
chrIV	395027	.	G	A	1581.77	PASS	AC=1;AF=0.500;AN=2;BaseQRankSum=-1.542;ClippingRankSum=0.000;DP=94;ExcessHet=3.0103;FS=3.894;MLEAC=1;MLEAF=0.500;MQ=41.81;MQRankSum=0.498;QD=16.83;ReadPosRankSum=0.170;SOR=0.547	GT:AD:DP:GQ:PL	0/1:50,44:94:99:1610,0,1861
chrIV	396470	.	G	A	1292.77	PASS	AC=1;AF=0.500;AN=2;BaseQRankSum=2.142;ClippingRankSum=0.000;DP=88;ExcessHet=3.0103;FS=1.765;MLEAC=1;MLEAF=0.500;MQ=41.84;MQRankSum=-1.151;QD=14.69;ReadPosRankSum=0.953;SOR=0.769	GT:AD:DP:GQ:PL	0/1:51,37:88:99:1321,0,1943
chrIV	404501	.	G	A	1416.77	PASS	AC=1;AF=0.500;AN=2;BaseQRankSum=3.289;ClippingRankSum=0.000;DP=89;ExcessHet=3.0103;FS=8.907;MLEAC=1;MLEAF=0.500;MQ=41.98;MQRankSum=-1.110;QD=15.92;ReadPosRankSum=1.685;SOR=0.235	GT:AD:DP:GQ:PL	0/1:50,39:89:99:1445,0,1871
chrIV	405294	.	G	A	1398.77	PASS	AC=1;AF=0.500;AN=2;BaseQRankSum=0.841;ClippingRankSum=0.000;DP=78;ExcessHet=3.0103;FS=1.876;MLEAC=1;MLEAF=0.500;MQ=41.79;MQRankSum=-1.405;QD=17.93;ReadPosRankSum=0.040;SOR=0.440	GT:AD:DP:GQ:PL	0/1:39,39:78:99:1427,0,1398
chrIV	407026	.	G	A	1343.77	PASS	AC=1;AF=0.500;AN=2;BaseQRankSum=0.364;ClippingRankSum=0.000;DP=71;ExcessHet=3.0103;FS=1.955;MLEAC=1;MLEAF=0.500;MQ=41.79;MQRankSum=-0.930;QD=18.93;ReadPosRankSum=0.712;SOR=0.771	GT:AD:DP:GQ:PL	0/1:34,37:71:99:1372,0,1235
chrIV	407948	.	G	A	1144.77	PASS	AC=1;AF=0.500;AN=2;BaseQRankSum=-1.542;ClippingRankSum=0.000;DP=68;ExcessHet=3.0103;FS=0.923;MLEAC=1;MLEAF=0.500;MQ=41.97;MQRankSum=-1.000;QD=16.83;ReadPosRankSum=0.594;SOR=0.612	GT:AD:DP:GQ:PL	0/1:35,33:68:99:1173,0,1316
chrIV	411742	.	C	T	1762.77	PASS	AC=1;AF=0.500;AN=2;BaseQRankSum=0.558;ClippingRankSum=0.000;DP=91;ExcessHet=3.0103;FS=0.785;MLEAC=1;MLEAF=0.500;MQ=41.96;MQRankSum=0.125;QD=19.37;ReadPosRankSum=0.904;SOR=0.606	GT:AD:DP:GQ:PL	0/1:42,49:91:99:1791,0,1530
chrIV	412232	.	C	T	1301.77	PASS	AC=1;AF=0.500;AN=2;BaseQRankSum=-1.502;ClippingRankSum=0.000;DP=81;ExcessHet=3.0103;FS=2.943;MLEAC=1;MLEAF=0.500;MQ=42.00;MQRankSum=0.000;QD=16.07;ReadPosRankSum=-0.587;SOR=0.621	GT:AD:DP:GQ:PL	0/1:43,38:81:99:1330,0,1601
chrIV	413695	.	G	A	1814.77	PASS	AC=1;AF=0.500;AN=2;BaseQRankSum=1.333;ClippingRankSum=0.000;DP=88;ExcessHet=3.0103;FS=0.000;MLEAC=1;MLEAF=0.500;MQ=41.33;MQRankSum=0.292;QD=20.62;ReadPosRankSum=-1.126;SOR=0.749	GT:AD:DP:GQ:PL	0/1:38,50:88:99:1843,0,1230
chrIV	415737	.	G	A	1908.77	PASS	AC=1;AF=0.500;AN=2;BaseQRankSum=-0.747;ClippingRankSum=0.000;DP=93;ExcessHet=3.0103;FS=0.000;MLEAC=1;MLEAF=0.500;MQ=42.00;MQRankSum=0.000;QD=20.52;ReadPosRankSum=-0.989;SOR=0.780	GT:AD:DP:GQ:PL	0/1:42,51:93:99:1937,0,1568
chrIV	416311	.	G	A	1387.77	PASS	AC=1;AF=0.500;AN=2;BaseQRankSum=-1.313;ClippingRankSum=0.000;DP=76;ExcessHet=3.0103;FS=0.000;MLEAC=1;MLEAF=0.500;MQ=41.81;MQRankSum=1.053;QD=18.26;ReadPosRankSum=1.038;SOR=0.670	GT:AD:DP:GQ:PL	0/1:37,39:76:99:1416,0,1367
chrIV	416493	.	G	A	1193.77	PASS	AC=1;AF=0.500;AN=2;BaseQRankSum=-0.372;ClippingRankSum=0.000;DP=60;ExcessHet=3.0103;FS=9.625;MLEAC=1;MLEAF=0.500;MQ=42.00;MQRankSum=0.000;QD=19.90;ReadPosRankSum=-0.789;SOR=0.155	GT:AD:DP:GQ:PL	0/1:28,32:60:99:1222,0,1010
chrIV	416909	.	G	A	3799.77	PASS	AC=2;AF=1.00;AN=2;DP=90;ExcessHet=3.0103;FS=0.000;MLEAC=2;MLEAF=1.00;MQ=42.00;QD=30.83;SOR=1.080	GT:AD:DP:GQ:PL	1/1:0,89:89:99:3828,267,0
chrIV	418457	.	C	T	1745.77	PASS	AC=1;AF=0.500;AN=2;BaseQRankSum=-1.990;ClippingRankSum=0.000;DP=99;ExcessHet=3.0103;FS=6.460;MLEAC=1;MLEAF=0.500;MQ=41.85;MQRankSum=0.990;QD=17.63;ReadPosRankSum=0.350;SOR=0.312	GT:AD:DP:GQ:PL	0/1:51,48:99:99:1774,0,1911
chrIV	427312	.	G	A	1389.77	PASS	AC=1;AF=0.500;AN=2;BaseQRankSum=-0.171;ClippingRankSum=0.000;DP=86;ExcessHet=3.0103;FS=1.771;MLEAC=1;MLEAF=0.500;MQ=41.61;MQRankSum=0.808;QD=16.16;ReadPosRankSum=-1.424;SOR=0.569	GT:AD:DP:GQ:PL	0/1:47,39:86:99:1418,0,1736
chrIV	430949	.	C	T	1467.77	PASS	AC=1;AF=0.500;AN=2;BaseQRankSum=0.045;ClippingRankSum=0.000;DP=86;ExcessHet=3.0103;FS=1.775;MLEAC=1;MLEAF=0.500;MQ=42.00;MQRankSum=0.000;QD=17.07;ReadPosRankSum=0.253;SOR=0.481	GT:AD:DP:GQ:PL	0/1:46,40:86:99:1496,0,1720
chrIV	436486	.	G	A	1342.77	PASS	AC=1;AF=0.500;AN=2;BaseQRankSum=1.807;ClippingRankSum=0.000;DP=100;ExcessHet=3.0103;FS=2.702;MLEAC=1;MLEAF=0.500;MQ=41.56;MQRankSum=0.239;QD=13.43;ReadPosRankSum=-0.138;SOR=1.021	GT:AD:DP:GQ:PL	0/1:61,39:100:99:1371,0,2243
chrIV	443418	.	C	T	1719.77	PASS	AC=1;AF=0.500;AN=2;BaseQRankSum=0.214;ClippingRankSum=0.000;DP=86;ExcessHet=3.0103;FS=0.820;MLEAC=1;MLEAF=0.500;MQ=42.00;MQRankSum=0.000;QD=20.00;ReadPosRankSum=1.071;SOR=0.568	GT:AD:DP:GQ:PL	0/1:40,46:86:99:1748,0,1494
chrIV	445437	.	G	A	1599.77	PASS	AC=1;AF=0.500;AN=2;BaseQRankSum=0.392;ClippingRankSum=0.000;DP=90;ExcessHet=3.0103;FS=2.800;MLEAC=1;MLEAF=0.500;MQ=42.00;MQRankSum=0.000;QD=17.78;ReadPosRankSum=0.120;SOR=1.097	GT:AD:DP:GQ:PL	0/1:45,45:90:99:1628,0,1648
chrIV	447457	.	G	A	1129.77	PASS	AC=1;AF=0.500;AN=2;BaseQRankSum=1.470;ClippingRankSum=0.000;DP=66;ExcessHet=3.0103;FS=0.938;MLEAC=1;MLEAF=0.500;MQ=41.97;MQRankSum=0.986;QD=17.38;ReadPosRankSum=-1.431;SOR=0.657	GT:AD:DP:GQ:PL	0/1:34,31:65:99:1158,0,1257
chrIV	451922	.	G	A	1657.77	PASS	AC=1;AF=0.500;AN=2;BaseQRankSum=-1.763;ClippingRankSum=0.000;DP=79;ExcessHet=3.0103;FS=5.972;MLEAC=1;MLEAF=0.500;MQ=41.45;MQRankSum=0.867;QD=20.98;ReadPosRankSum=-0.803;SOR=1.223	GT:AD:DP:GQ:PL	0/1:34,45:79:99:1686,0,1227
chrIV	455111	.	C	T	1901.77	PASS	AC=1;AF=0.500;AN=2;BaseQRankSum=-2.798;ClippingRankSum=0.000;DP=85;ExcessHet=3.0103;FS=3.173;MLEAC=1;MLEAF=0.500;MQ=42.00;MQRankSum=0.000;QD=22.37;ReadPosRankSum=-0.475;SOR=1.152	GT:AD:DP:GQ:PL	0/1:34,51:85:99:1930,0,1226
chrIV	456111	.	C	T	1987.77	PASS	AC=1;AF=0.500;AN=2;BaseQRankSum=-0.378;ClippingRankSum=0.000;DP=99;ExcessHet=3.0103;FS=5.058;MLEAC=1;MLEAF=0.500;MQ=42.00;MQRankSum=0.000;QD=20.08;ReadPosRankSum=-0.216;SOR=0.409	GT:AD:DP:GQ:PL	0/1:46,53:99:99:2016,0,1713
chrIV	459388	.	C	T	1573.77	PASS	AC=1;AF=0.500;AN=2;BaseQRankSum=-1.037;ClippingRankSum=0.000;DP=81;ExcessHet=3.0103;FS=4.289;MLEAC=1;MLEAF=0.500;MQ=42.00;MQRankSum=0.000;QD=19.43;ReadPosRankSum=-1.673;SOR=0.430	GT:AD:DP:GQ:PL	0/1:38,43:81:99:1602,0,1397
chrIV	459631	.	C	T	1390.77	PASS	AC=1;AF=0.500;AN=2;BaseQRankSum=1.376;ClippingRankSum=0.000;DP=88;ExcessHet=3.0103;FS=0.000;MLEAC=1;MLEAF=0.500;MQ=41.83;MQRankSum=-1.073;QD=15.80;ReadPosRankSum=-0.266;SOR=0.709	GT:AD:DP:GQ:PL	0/1:48,40:88:99:1419,0,1775
chrIV	482509	.	G	A	1684.77	PASS	AC=1;AF=0.500;AN=2;BaseQRankSum=1.305;ClippingRankSum=0.000;DP=90;ExcessHet=3.0103;FS=8.776;MLEAC=1;MLEAF=0.500;MQ=41.98;MQRankSum=-0.934;QD=18.72;ReadPosRankSum=1.117;SOR=1.588	GT:AD:DP:GQ:PL	0/1:43,47:90:99:1713,0,1471
chrIV	486491	.	G	A	1347.77	PASS	AC=1;AF=0.500;AN=2;BaseQRankSum=-0.472;ClippingRankSum=0.000;DP=84;ExcessHet=3.0103;FS=9.058;MLEAC=1;MLEAF=0.500;MQ=41.66;MQRankSum=-0.136;QD=16.04;ReadPosRankSum=-0.802;SOR=1.458	GT:AD:DP:GQ:PL	0/1:46,38:84:99:1376,0,1702
chrIV	488778	.	G	A	2291.77	PASS	AC=1;AF=0.500;AN=2;BaseQRankSum=-0.440;ClippingRankSum=0.000;DP=105;ExcessHet=3.0103;FS=13.286;MLEAC=1;MLEAF=0.500;MQ=41.71;MQRankSum=-0.678;QD=21.83;ReadPosRankSum=0.354;SOR=1.340	GT:AD:DP:GQ:PL	0/1:43,62:105:99:2320,0,1555
chrIV	491417	.	G	A	1605.77	PASS	AC=1;AF=0.500;AN=2;BaseQRankSum=1.384;ClippingRankSum=0.000;DP=88;ExcessHet=3.0103;FS=2.850;MLEAC=1;MLEAF=0.500;MQ=41.66;MQRankSum=1.439;QD=18.25;ReadPosRankSum=-1.007;SOR=1.110	GT:AD:DP:GQ:PL	0/1:44,44:88:99:1634,0,1587
chrIV	496768	.	C	T	1538.77	PASS	AC=1;AF=0.500;AN=2;BaseQRankSum=-0.397;ClippingRankSum=0.000;DP=90;ExcessHet=3.0103;FS=0.791;MLEAC=1;MLEAF=0.500;MQ=42.00;MQRankSum=0.000;QD=17.10;ReadPosRankSum=-0.549;SOR=0.814	GT:AD:DP:GQ:PL	0/1:48,42:90:99:1567,0,1840
chrIV	501100	.	G	A	1134.77	PASS	AC=1;AF=0.500;AN=2;BaseQRankSum=0.845;ClippingRankSum=0.000;DP=63;ExcessHet=3.0103;FS=1.008;MLEAC=1;MLEAF=0.500;MQ=41.77;MQRankSum=1.016;QD=18.01;ReadPosRankSum=-1.132;SOR=0.929	GT:AD:DP:GQ:PL	0/1:32,31:63:99:1163,0,1183
chrIV	511540	.	G	A	1450.77	PASS	AC=1;AF=0.500;AN=2;BaseQRankSum=-2.034;ClippingRankSum=0.000;DP=84;ExcessHet=3.0103;FS=18.209;MLEAC=1;MLEAF=0.500;MQ=42.00;MQRankSum=0.000;QD=17.27;ReadPosRankSum=0.958;SOR=1.690	GT:AD:DP:GQ:PL	0/1:41,43:84:99:1479,0,1533
chrIV	512205	.	G	A	1184.77	PASS	AC=1;AF=0.500;AN=2;BaseQRankSum=2.269;ClippingRankSum=0.000;DP=67;ExcessHet=3.0103;FS=3.367;MLEAC=1;MLEAF=0.500;MQ=41.79;MQRankSum=0.986;QD=17.68;ReadPosRankSum=1.702;SOR=1.207	GT:AD:DP:GQ:PL	0/1:35,32:67:99:1213,0,1300
chrIV	525335	.	G	A	1971.77	PASS	AC=1;AF=0.500;AN=2;BaseQRankSum=0.270;ClippingRankSum=0.000;DP=87;ExcessHet=3.0103;FS=8.966;MLEAC=1;MLEAF=0.500;MQ=42.00;MQRankSum=0.000;QD=22.66;ReadPosRankSum=0.699;SOR=0.374	GT:AD:DP:GQ:PL	0/1:35,52:87:99:2000,0,2151
chrIV	525358	.	C	T	2098.77	PASS	AC=1;AF=0.500;AN=2;BaseQRankSum=2.197;ClippingRankSum=0.000;DP=88;ExcessHet=3.0103;FS=0.815;MLEAC=1;MLEAF=0.500;MQ=42.00;MQRankSum=0.000;QD=23.85;ReadPosRankSum=0.115;SOR=0.830	GT:AD:DP:GQ:PL	0/1:35,53:88:99:2127,0,2100
chrIV	526190	.	C	T	1714.77	PASS	AC=1;AF=0.500;AN=2;BaseQRankSum=0.524;ClippingRankSum=0.000;DP=92;ExcessHet=3.0103;FS=0.000;MLEAC=1;MLEAF=0.500;MQ=41.98;MQRankSum=1.044;QD=18.64;ReadPosRankSum=0.692;SOR=0.684	GT:AD:DP:GQ:PL	0/1:45,47:92:99:1743,0,1662
chrIV	546567	.	C	T	1265.77	PASS	AC=1;AF=0.500;AN=2;BaseQRankSum=0.817;ClippingRankSum=0.000;DP=93;ExcessHet=3.0103;FS=0.000;MLEAC=1;MLEAF=0.500;MQ=41.85;MQRankSum=-1.208;QD=13.61;ReadPosRankSum=0.282;SOR=0.674	GT:AD:DP:GQ:PL	0/1:56,37:93:99:1294,0,2083
chrIV	546597	.	C	T	1584.77	PASS	AC=1;AF=0.500;AN=2;BaseQRankSum=0.346;ClippingRankSum=0.000;DP=99;ExcessHet=3.0103;FS=2.648;MLEAC=1;MLEAF=0.500;MQ=42.00;MQRankSum=0.000;QD=16.01;ReadPosRankSum=-0.189;SOR=0.994	GT:AD:DP:GQ:PL	0/1:55,44:99:99:1613,0,2096
chrIV	556209	.	G	A	1342.77	PASS	AC=1;AF=0.500;AN=2;BaseQRankSum=0.000;ClippingRankSum=0.000;DP=74;ExcessHet=3.0103;FS=0.000;MLEAC=1;MLEAF=0.500;MQ=41.95;MQRankSum=-1.405;QD=18.15;ReadPosRankSum=-0.289;SOR=0.802	GT:AD:DP:GQ:PL	0/1:37,37:74:99:1371,0,1383
chrIV	556546	.	G	A	698.77	PASS	AC=1;AF=0.500;AN=2;BaseQRankSum=-0.784;ClippingRankSum=0.000;DP=93;ExcessHet=3.0103;FS=7.328;MLEAC=1;MLEAF=0.500;MQ=41.83;MQRankSum=1.207;QD=8.22;ReadPosRankSum=-0.429;SOR=1.234	GT:AD:DP:GQ:PL	0/1:50,35:85:99:727,0,1855
chrIV	562427	.	G	A	1222.77	PASS	AC=1;AF=0.500;AN=2;BaseQRankSum=2.264;ClippingRankSum=0.000;DP=77;ExcessHet=3.0103;FS=1.863;MLEAC=1;MLEAF=0.500;MQ=41.43;MQRankSum=0.382;QD=15.88;ReadPosRankSum=-1.048;SOR=0.495	GT:AD:DP:GQ:PL	0/1:43,34:77:99:1251,0,1580
chrIV	562895	.	G	A	1295.77	PASS	AC=1;AF=0.500;AN=2;BaseQRankSum=-0.189;ClippingRankSum=0.000;DP=76;ExcessHet=3.0103;FS=1.894;MLEAC=1;MLEAF=0.500;MQ=41.59;MQRankSum=-0.554;QD=17.05;ReadPosRankSum=1.670;SOR=0.838	GT:AD:DP:GQ:PL	0/1:38,38:76:99:1324,0,1312
chrIV	563490	.	C	T	1885.77	PASS	AC=1;AF=0.500;AN=2;BaseQRankSum=2.665;ClippingRankSum=0.000;DP=98;ExcessHet=3.0103;FS=3.742;MLEAC=1;MLEAF=0.500;MQ=41.84;MQRankSum=0.087;QD=19.24;ReadPosRankSum=0.046;SOR=0.414	GT:AD:DP:GQ:PL	0/1:47,51:98:99:1914,0,1606
chrIV	563923	.	C	T	1987.77	PASS	AC=1;AF=0.500;AN=2;BaseQRankSum=-0.826;ClippingRankSum=0.000;DP=102;ExcessHet=3.0103;FS=0.000;MLEAC=1;MLEAF=0.500;MQ=41.86;MQRankSum=1.080;QD=19.49;ReadPosRankSum=-0.250;SOR=0.767	GT:AD:DP:GQ:PL	0/1:48,54:102:99:2016,0,1726
chrIV	564376	.	C	T	1157.77	PASS	AC=1;AF=0.500;AN=2;BaseQRankSum=0.855;ClippingRankSum=0.000;DP=84;ExcessHet=3.0103;FS=4.215;MLEAC=1;MLEAF=0.500;MQ=42.00;MQRankSum=0.000;QD=13.78;ReadPosRankSum=0.028;SOR=0.946	GT:AD:DP:GQ:PL	0/1:51,33:84:99:1186,0,1955
chrIV	565194	.	C	T	1278.77	PASS	AC=1;AF=0.500;AN=2;BaseQRankSum=-1.268;ClippingRankSum=0.000;DP=80;ExcessHet=3.0103;FS=13.310;MLEAC=1;MLEAF=0.500;MQ=41.82;MQRankSum=-1.080;QD=15.98;ReadPosRankSum=-0.421;SOR=1.234	GT:AD:DP:GQ:PL	0/1:44,36:80:99:1307,0,1642
chrIV	568900	.	C	T	1339.77	PASS	AC=1;AF=0.500;AN=2;BaseQRankSum=-1.427;ClippingRankSum=0.000;DP=86;ExcessHet=3.0103;FS=0.859;MLEAC=1;MLEAF=0.500;MQ=41.34;MQRankSum=-0.231;QD=15.95;ReadPosRankSum=-0.461;SOR=0.517	GT:AD:DP:GQ:PL	0/1:46,38:84:99:1368,0,1768
chrIV	574161	.	C	T	1238.77	PASS	AC=1;AF=0.500;AN=2;BaseQRankSum=-1.524;ClippingRankSum=0.000;DP=79;ExcessHet=3.0103;FS=11.306;MLEAC=1;MLEAF=0.500;MQ=41.81;MQRankSum=-1.067;QD=15.68;ReadPosRankSum=-2.631;SOR=0.605	GT:AD:DP:GQ:PL	0/1:43,36:79:99:1267,0,1646
chrIV	586109	.	G	A	1380.77	PASS	AC=1;AF=0.500;AN=2;BaseQRankSum=-0.014;ClippingRankSum=0.000;DP=87;ExcessHet=3.0103;FS=0.807;MLEAC=1;MLEAF=0.500;MQ=41.67;MQRankSum=1.299;QD=15.87;ReadPosRankSum=-1.208;SOR=0.802	GT:AD:DP:GQ:PL	0/1:48,39:87:99:1409,0,1754
chrIV	587901	.	G	A	1717.77	PASS	AC=1;AF=0.500;AN=2;BaseQRankSum=2.598;ClippingRankSum=0.000;DP=83;ExcessHet=3.0103;FS=0.827;MLEAC=1;MLEAF=0.500;MQ=41.98;MQRankSum=1.139;QD=20.70;ReadPosRankSum=-0.052;SOR=0.734	GT:AD:DP:GQ:PL	0/1:37,46:83:99:1746,0,1224
chrIV	591949	.	C	T	1873.77	PASS	AC=1;AF=0.500;AN=2;BaseQRankSum=1.439;ClippingRankSum=0.000;DP=94;ExcessHet=3.0103;FS=0.000;MLEAC=1;MLEAF=0.500;MQ=42.00;MQRankSum=0.000;QD=19.93;ReadPosRankSum=0.444;SOR=0.676	GT:AD:DP:GQ:PL	0/1:42,52:94:99:1902,0,1500
chrIV	592357	.	C	T	1549.77	PASS	AC=1;AF=0.500;AN=2;BaseQRankSum=1.646;ClippingRankSum=0.000;DP=81;ExcessHet=3.0103;FS=7.778;MLEAC=1;MLEAF=0.500;MQ=41.98;MQRankSum=1.062;QD=19.13;ReadPosRankSum=1.125;SOR=0.220	GT:AD:DP:GQ:PL	0/1:39,42:81:99:1578,0,1408
chrIV	594369	.	C	T	1854.77	PASS	AC=1;AF=0.500;AN=2;BaseQRankSum=-0.289;ClippingRankSum=0.000;DP=90;ExcessHet=3.0103;FS=8.532;MLEAC=1;MLEAF=0.500;MQ=41.81;MQRankSum=-1.256;QD=20.61;ReadPosRankSum=-0.668;SOR=0.554	GT:AD:DP:GQ:PL	0/1:40,50:90:99:1883,0,1440
chrIV	595531	.	G	A	1348.77	PASS	AC=1;AF=0.500;AN=2;BaseQRankSum=0.543;ClippingRankSum=0.000;DP=76;ExcessHet=3.0103;FS=0.000;MLEAC=1;MLEAF=0.500;MQ=42.00;MQRankSum=0.000;QD=17.75;ReadPosRankSum=-1.497;SOR=0.701	GT:AD:DP:GQ:PL	0/1:39,37:76:99:1377,0,1465
chrIV	599654	.	G	A	1397.77	PASS	AC=1;AF=0.500;AN=2;BaseQRankSum=0.971;ClippingRankSum=0.000;DP=90;ExcessHet=3.0103;FS=1.734;MLEAC=1;MLEAF=0.500;MQ=42.00;MQRankSum=0.000;QD=15.53;ReadPosRankSum=0.195;SOR=0.760	GT:AD:DP:GQ:PL	0/1:51,39:90:99:1426,0,1927
chrIV	600683	.	C	T	3312.77	PASS	AC=2;AF=1.00;AN=2;DP=78;ExcessHet=3.0103;FS=0.000;MLEAC=2;MLEAF=1.00;MQ=41.63;QD=29.67;SOR=0.976	GT:AD:DP:GQ:PL	1/1:0,78:78:99:3341,235,0
chrIV	601746	.	C	T	1345.77	PASS	AC=1;AF=0.500;AN=2;BaseQRankSum=-1.420;ClippingRankSum=0.000;DP=85;ExcessHet=3.0103;FS=13.002;MLEAC=1;MLEAF=0.500;MQ=41.07;MQRankSum=-0.248;QD=15.83;ReadPosRankSum=0.638;SOR=1.257	GT:AD:DP:GQ:PL	0/1:46,39:85:99:1374,0,1709
chrIV	602141	.	C	T	1659.77	PASS	AC=1;AF=0.500;AN=2;BaseQRankSum=-0.771;ClippingRankSum=0.000;DP=90;ExcessHet=3.0103;FS=4.020;MLEAC=1;MLEAF=0.500;MQ=41.51;MQRankSum=-0.519;QD=18.44;ReadPosRankSum=-0.597;SOR=1.203	GT:AD:DP:GQ:PL	0/1:44,46:90:99:1688,0,1610
chrIV	614030	.	G	A	1663.77	PASS	AC=1;AF=0.500;AN=2;BaseQRankSum=0.995;ClippingRankSum=0.000;DP=81;ExcessHet=3.0103;FS=1.832;MLEAC=1;MLEAF=0.500;MQ=42.00;MQRankSum=0.000;QD=20.54;ReadPosRankSum=-0.296;SOR=0.468	GT:AD:DP:GQ:PL	0/1:37,44:81:99:1692,0,1371
chrIV	616799	.	G	A	1008.77	PASS	AC=1;AF=0.500;AN=2;BaseQRankSum=-0.084;ClippingRankSum=0.000;DP=78;ExcessHet=3.0103;FS=6.215;MLEAC=1;MLEAF=0.500;MQ=42.00;MQRankSum=0.000;QD=12.93;ReadPosRankSum=1.117;SOR=0.399	GT:AD:DP:GQ:PL	0/1:49,29:78:99:1037,0,1903
chrIV	620099	.	G	A	1050.77	PASS	AC=1;AF=0.500;AN=2;BaseQRankSum=-2.000;ClippingRankSum=0.000;DP=73;ExcessHet=3.0103;FS=0.888;MLEAC=1;MLEAF=0.500;MQ=41.81;MQRankSum=0.863;QD=14.39;ReadPosRankSum=0.452;SOR=0.569	GT:AD:DP:GQ:PL	0/1:43,30:73:99:1079,0,1632
chrIV	620714	.	G	A	1118.77	PASS	AC=1;AF=0.500;AN=2;BaseQRankSum=0.242;ClippingRankSum=0.000;DP=69;ExcessHet=3.0103;FS=1.990;MLEAC=1;MLEAF=0.500;MQ=41.79;MQRankSum=-1.046;QD=16.21;ReadPosRankSum=-0.410;SOR=0.693	GT:AD:DP:GQ:PL	0/1:37,32:69:99:1147,0,1409
chrIV	632418	.	C	T	1698.77	PASS	AC=1;AF=0.500;AN=2;BaseQRankSum=-1.317;ClippingRankSum=0.000;DP=89;ExcessHet=3.0103;FS=0.794;MLEAC=1;MLEAF=0.500;MQ=41.82;MQRankSum=0.112;QD=19.09;ReadPosRankSum=0.060;SOR=0.652	GT:AD:DP:GQ:PL	0/1:42,47:89:99:1727,0,1521
chrIV	665213	.	G	A	1688.77	PASS	AC=1;AF=0.500;AN=2;BaseQRankSum=2.019;ClippingRankSum=0.000;DP=82;ExcessHet=3.0103;FS=0.840;MLEAC=1;MLEAF=0.500;MQ=41.82;MQRankSum=1.155;QD=20.59;ReadPosRankSum=-0.099;SOR=0.874	GT:AD:DP:GQ:PL	0/1:36,46:82:99:1717,0,1232
chrIV	683541	.	G	A	1784.77	PASS	AC=1;AF=0.500;AN=2;BaseQRankSum=0.791;ClippingRankSum=0.000;DP=85;ExcessHet=3.0103;FS=0.825;MLEAC=1;MLEAF=0.500;MQ=42.00;MQRankSum=0.000;QD=21.00;ReadPosRankSum=1.360;SOR=0.579	GT:AD:DP:GQ:PL	0/1:37,48:85:99:1813,0,1291
chrIV	691539	.	G	A	1483.77	PASS	AC=1;AF=0.500;AN=2;BaseQRankSum=-0.931;ClippingRankSum=0.000;DP=84;ExcessHet=3.0103;FS=1.787;MLEAC=1;MLEAF=0.500;MQ=42.00;MQRankSum=0.000;QD=17.66;ReadPosRankSum=-0.705;SOR=0.736	GT:AD:DP:GQ:PL	0/1:43,41:84:99:1512,0,1581
chrIV	691698	.	C	T	1013.77	PASS	AC=1;AF=0.500;AN=2;BaseQRankSum=2.760;ClippingRankSum=0.000;DP=69;ExcessHet=3.0103;FS=6.440;MLEAC=1;MLEAF=0.500;MQ=41.76;MQRankSum=-0.188;QD=14.69;ReadPosRankSum=-0.286;SOR=0.908	GT:AD:DP:GQ:PL	0/1:40,29:69:99:1042,0,1494
chrIV	703703	.	G	A	1787.77	PASS	AC=1;AF=0.500;AN=2;BaseQRankSum=-1.418;ClippingRankSum=0.000;DP=103;ExcessHet=3.0103;FS=0.738;MLEAC=1;MLEAF=0.500;MQ=41.86;MQRankSum=-1.010;QD=17.36;ReadPosRankSum=0.534;SOR=0.600	GT:AD:DP:GQ:PL	0/1:53,50:103:99:1816,0,1966
chrIV	768435	.	G	A	1423.77	PASS	AC=1;AF=0.500;AN=2;BaseQRankSum=0.917;ClippingRankSum=0.000;DP=80;ExcessHet=3.0103;FS=4.305;MLEAC=1;MLEAF=0.500;MQ=41.98;MQRankSum=-1.000;QD=17.80;ReadPosRankSum=0.390;SOR=0.815	GT:AD:DP:GQ:PL	0/1:41,39:80:99:1452,0,1472
chrIV	772877	.	C	T	1411.77	PASS	AC=1;AF=0.500;AN=2;BaseQRankSum=-1.110;ClippingRankSum=0.000;DP=86;ExcessHet=3.0103;FS=7.316;MLEAC=1;MLEAF=0.500;MQ=42.00;MQRankSum=0.000;QD=16.42;ReadPosRankSum=-0.629;SOR=0.264	GT:AD:DP:GQ:PL	0/1:46,40:86:99:1440,0,1756
chrIV	785436	.	G	A	1495.77	PASS	AC=1;AF=0.500;AN=2;BaseQRankSum=0.298;ClippingRankSum=0.000;DP=89;ExcessHet=3.0103;FS=0.798;MLEAC=1;MLEAF=0.500;MQ=42.00;MQRankSum=0.000;QD=16.81;ReadPosRankSum=0.738;SOR=0.843	GT:AD:DP:GQ:PL	0/1:48,41:89:99:1524,0,1804
chrIV	790262	.	C	T	1833.77	PASS	AC=1;AF=0.500;AN=2;BaseQRankSum=-0.654;ClippingRankSum=0.000;DP=94;ExcessHet=3.0103;FS=1.678;MLEAC=1;MLEAF=0.500;MQ=42.00;MQRankSum=0.000;QD=19.51;ReadPosRankSum=1.871;SOR=0.513	GT:AD:DP:GQ:PL	0/1:43,51:94:99:1862,0,1520
chrIV	796753	.	G	A	1463.77	PASS	AC=1;AF=0.500;AN=2;BaseQRankSum=-0.330;ClippingRankSum=0.000;DP=79;ExcessHet=3.0103;FS=5.833;MLEAC=1;MLEAF=0.500;MQ=42.00;MQRankSum=0.000;QD=18.53;ReadPosRankSum=0.385;SOR=0.482	GT:AD:DP:GQ:PL	0/1:39,40:79:99:1492,0,1458
chrIV	797018	.	G	A	1430.77	PASS	AC=1;AF=0.500;AN=2;BaseQRankSum=1.618;ClippingRankSum=0.000;DP=79;ExcessHet=3.0103;FS=0.855;MLEAC=1;MLEAF=0.500;MQ=42.00;MQRankSum=0.000;QD=18.11;ReadPosRankSum=0.091;SOR=0.859	GT:AD:DP:GQ:PL	0/1:40,39:79:99:1459,0,1479
chrIV	806161	.	G	A	1798.77	PASS	AC=1;AF=0.500;AN=2;BaseQRankSum=0.679;ClippingRankSum=0.000;DP=97;ExcessHet=3.0103;FS=0.759;MLEAC=1;MLEAF=0.500;MQ=41.98;MQRankSum=1.031;QD=18.54;ReadPosRankSum=0.305;SOR=0.579	GT:AD:DP:GQ:PL	0/1:48,49:97:99:1827,0,1749
chrIV	830397	.	G	A	1514.77	PASS	AC=1;AF=0.500;AN=2;BaseQRankSum=-0.820;ClippingRankSum=0.000;DP=84;ExcessHet=3.0103;FS=0.000;MLEAC=1;MLEAF=0.500;MQ=41.80;MQRankSum=0.000;QD=18.03;ReadPosRankSum=0.131;SOR=0.604	GT:AD:DP:GQ:PL	0/1:42,42:84:99:1543,0,1582
chrIV	832092	.	G	A	1486.77	PASS	AC=1;AF=0.500;AN=2;BaseQRankSum=-0.364;ClippingRankSum=0.000;DP=87;ExcessHet=3.0103;FS=1.743;MLEAC=1;MLEAF=0.500;MQ=42.00;MQRankSum=0.000;QD=17.09;ReadPosRankSum=0.205;SOR=0.774	GT:AD:DP:GQ:PL	0/1:46,41:87:99:1515,0,1733
chrIV	845847	.	C	T	1406.77	PASS	AC=1;AF=0.500;AN=2;BaseQRankSum=1.378;ClippingRankSum=0.000;DP=84;ExcessHet=3.0103;FS=0.000;MLEAC=1;MLEAF=0.500;MQ=42.00;MQRankSum=0.000;QD=16.75;ReadPosRankSum=0.056;SOR=0.651	GT:AD:DP:GQ:PL	0/1:45,39:84:99:1435,0,1714
chrIV	856711	.	C	T	1385.77	PASS	AC=1;AF=0.500;AN=2;BaseQRankSum=1.336;ClippingRankSum=0.000;DP=80;ExcessHet=3.0103;FS=7.724;MLEAC=1;MLEAF=0.500;MQ=42.00;MQRankSum=0.000;QD=17.54;ReadPosRankSum=0.074;SOR=1.595	GT:AD:DP:GQ:PL	0/1:41,38:79:99:1414,0,1513
chrIV	862282	.	G	A	1186.77	PASS	AC=1;AF=0.500;AN=2;BaseQRankSum=0.594;ClippingRankSum=0.000;DP=73;ExcessHet=3.0103;FS=0.880;MLEAC=1;MLEAF=0.500;MQ=41.81;MQRankSum=0.936;QD=16.26;ReadPosRankSum=0.508;SOR=0.568	GT:AD:DP:GQ:PL	0/1:40,33:73:99:1215,0,1517
chrIV	906960	.	G	A	1635.77	PASS	AC=1;AF=0.500;AN=2;BaseQRankSum=0.651;ClippingRankSum=0.000;DP=96;ExcessHet=3.0103;FS=2.734;MLEAC=1;MLEAF=0.500;MQ=41.98;MQRankSum=0.960;QD=17.04;ReadPosRankSum=-1.266;SOR=0.451	GT:AD:DP:GQ:PL	0/1:51,45:96:99:1664,0,1914
chrIV	927188	.	C	T	1453.77	PASS	AC=1;AF=0.500;AN=2;BaseQRankSum=0.425;ClippingRankSum=0.000;DP=68;ExcessHet=3.0103;FS=6.561;MLEAC=1;MLEAF=0.500;MQ=42.00;MQRankSum=0.000;QD=21.38;ReadPosRankSum=-0.258;SOR=1.138	GT:AD:DP:GQ:PL	0/1:29,39:68:99:1482,0,1039
chrIV	935187	.	G	A	1373.77	PASS	AC=1;AF=0.500;AN=2;BaseQRankSum=1.672;ClippingRankSum=0.000;DP=82;ExcessHet=3.0103;FS=0.824;MLEAC=1;MLEAF=0.500;MQ=41.80;MQRankSum=1.372;QD=16.75;ReadPosRankSum=-3.268;SOR=0.811	GT:AD:DP:GQ:PL	0/1:43,39:82:99:1402,0,1594
chrIV	955842	.	C	T	1399.77	PASS	AC=1;AF=0.500;AN=2;BaseQRankSum=1.645;ClippingRankSum=0.000;DP=86;ExcessHet=3.0103;FS=19.902;MLEAC=1;MLEAF=0.500;MQ=42.00;MQRankSum=0.000;QD=16.28;ReadPosRankSum=-0.950;SOR=1.488	GT:AD:DP:GQ:PL	0/1:46,40:86:99:1428,0,1656
chrIV	973964	.	G	A	1200.77	PASS	AC=1;AF=0.500;AN=2;BaseQRankSum=1.286;ClippingRankSum=0.000;DP=71;ExcessHet=3.0103;FS=0.900;MLEAC=1;MLEAF=0.500;MQ=42.00;MQRankSum=0.000;QD=16.91;ReadPosRankSum=0.478;SOR=0.880	GT:AD:DP:GQ:PL	0/1:37,34:71:99:1229,0,1344
chrIV	993114	.	C	T	1156.77	PASS	AC=1;AF=0.500;AN=2;BaseQRankSum=0.794;ClippingRankSum=0.000;DP=82;ExcessHet=3.0103;FS=0.844;MLEAC=1;MLEAF=0.500;MQ=41.65;MQRankSum=-0.247;QD=14.11;ReadPosRankSum=1.028;SOR=0.846	GT:AD:DP:GQ:PL	0/1:48,34:82:99:1185,0,1798
chrIV	995851	.	G	A	1898.77	PASS	AC=1;AF=0.500;AN=2;BaseQRankSum=1.258;ClippingRankSum=0.000;DP=92;ExcessHet=3.0103;FS=0.785;MLEAC=1;MLEAF=0.500;MQ=41.98;MQRankSum=-0.836;QD=20.64;ReadPosRankSum=0.166;SOR=0.589	GT:AD:DP:GQ:PL	0/1:39,53:92:99:1927,0,1403
chrIV	1002079	.	G	A	2018.77	PASS	AC=1;AF=0.500;AN=2;BaseQRankSum=0.393;ClippingRankSum=0.000;DP=94;ExcessHet=3.0103;FS=5.271;MLEAC=1;MLEAF=0.500;MQ=42.00;MQRankSum=0.000;QD=21.48;ReadPosRankSum=0.169;SOR=0.344	GT:AD:DP:GQ:PL	0/1:40,54:94:99:2047,0,1366
chrIV	1002785	.	C	T	1470.77	PASS	AC=1;AF=0.500;AN=2;BaseQRankSum=0.063;ClippingRankSum=0.000;DP=92;ExcessHet=3.0103;FS=6.659;MLEAC=1;MLEAF=0.500;MQ=42.00;MQRankSum=0.000;QD=15.99;ReadPosRankSum=0.686;SOR=0.961	GT:AD:DP:GQ:PL	0/1:51,41:92:99:1499,0,1905
chrIV	1004444	.	C	T	1088.77	PASS	AC=1;AF=0.500;AN=2;BaseQRankSum=0.214;ClippingRankSum=0.000;DP=67;ExcessHet=3.0103;FS=0.000;MLEAC=1;MLEAF=0.500;MQ=41.79;MQRankSum=0.958;QD=16.25;ReadPosRankSum=0.283;SOR=0.756	GT:AD:DP:GQ:PL	0/1:36,31:67:99:1117,0,1349
chrIV	1009912	.	C	T	1295.77	PASS	AC=1;AF=0.500;AN=2;BaseQRankSum=1.147;ClippingRankSum=0.000;DP=80;ExcessHet=3.0103;FS=1.863;MLEAC=1;MLEAF=0.500;MQ=41.82;MQRankSum=-1.080;QD=16.20;ReadPosRankSum=-0.172;SOR=0.978	GT:AD:DP:GQ:PL	0/1:44,36:80:99:1324,0,1609
chrIV	1012516	.	C	T	1648.77	PASS	AC=1;AF=0.500;AN=2;BaseQRankSum=1.720;ClippingRankSum=0.000;DP=83;ExcessHet=3.0103;FS=2.960;MLEAC=1;MLEAF=0.500;MQ=42.00;MQRankSum=0.000;QD=20.11;ReadPosRankSum=0.194;SOR=0.819	GT:AD:DP:GQ:PL	0/1:37,45:82:99:1677,0,1342
chrIV	1013181	.	G	A	1553.77	PASS	AC=1;AF=0.500;AN=2;BaseQRankSum=0.123;ClippingRankSum=0.000;DP=89;ExcessHet=3.0103;FS=1.718;MLEAC=1;MLEAF=0.500;MQ=41.84;MQRankSum=0.968;QD=17.46;ReadPosRankSum=0.609;SOR=0.522	GT:AD:DP:GQ:PL	0/1:47,42:89:99:1582,0,1780
chrIV	1040978	.	C	T	1536.77	PASS	AC=1;AF=0.500;AN=2;BaseQRankSum=2.259;ClippingRankSum=0.000;DP=86;ExcessHet=3.0103;FS=2.866;MLEAC=1;MLEAF=0.500;MQ=41.84;MQRankSum=-0.988;QD=18.08;ReadPosRankSum=-0.976;SOR=0.973	GT:AD:DP:GQ:PL	0/1:43,42:85:99:1565,0,1589
chrIV	1043605	.	C	T	1384.77	PASS	AC=1;AF=0.500;AN=2;BaseQRankSum=1.909;ClippingRankSum=0.000;DP=83;ExcessHet=3.0103;FS=2.903;MLEAC=1;MLEAF=0.500;MQ=41.82;MQRankSum=-1.038;QD=16.68;ReadPosRankSum=-0.146;SOR=0.716	GT:AD:DP:GQ:PL	0/1:44,39:83:99:1413,0,1599
chrIV	1075174	.	G	A	1506.77	PASS	AC=1;AF=0.500;AN=2;BaseQRankSum=-0.204;ClippingRankSum=0.000;DP=87;ExcessHet=3.0103;FS=0.000;MLEAC=1;MLEAF=0.500;MQ=41.96;MQRankSum=1.329;QD=17.32;ReadPosRankSum=-1.123;SOR=0.666	GT:AD:DP:GQ:PL	0/1:47,40:87:99:1535,0,3734
chrIV	1075179	.	G	A	1539.77	PASS	AC=1;AF=0.500;AN=2;BaseQRankSum=1.893;ClippingRankSum=0.000;DP=90;ExcessHet=3.0103;FS=0.783;MLEAC=1;MLEAF=0.500;MQ=41.96;MQRankSum=1.288;QD=17.11;ReadPosRankSum=-0.505;SOR=0.793	GT:AD:DP:GQ:PL	0/1:50,40:90:99:1568,0,3815
chrIV	1075722	.	G	A	1705.77	PASS	AC=1;AF=0.500;AN=2;BaseQRankSum=-2.387;ClippingRankSum=0.000;DP=91;ExcessHet=3.0103;FS=0.786;MLEAC=1;MLEAF=0.500;MQ=41.84;MQRankSum=1.056;QD=18.74;ReadPosRankSum=-0.796;SOR=0.813	GT:AD:DP:GQ:PL	0/1:44,47:91:99:1734,0,1623
chrIV	1088442	.	G	A	1475.77	PASS	AC=1;AF=0.500;AN=2;BaseQRankSum=0.436;ClippingRankSum=0.000;DP=82;ExcessHet=3.0103;FS=2.952;MLEAC=1;MLEAF=0.500;MQ=41.55;MQRankSum=-0.599;QD=18.00;ReadPosRankSum=-0.842;SOR=1.044	GT:AD:DP:GQ:PL	0/1:41,41:82:99:1504,0,1466
chrIV	1125757	.	G	A	1340.77	PASS	AC=1;AF=0.500;AN=2;BaseQRankSum=-0.574;ClippingRankSum=0.000;DP=87;ExcessHet=3.0103;FS=2.891;MLEAC=1;MLEAF=0.500;MQ=42.00;MQRankSum=0.000;QD=15.41;ReadPosRankSum=0.905;SOR=1.056	GT:AD:DP:GQ:PL	0/1:49,38:87:99:1369,0,1860
chrIV	1139652	.	G	A	1631.77	PASS	AC=1;AF=0.500;AN=2;BaseQRankSum=1.387;ClippingRankSum=0.000;DP=87;ExcessHet=3.0103;FS=0.000;MLEAC=1;MLEAF=0.500;MQ=42.00;MQRankSum=0.000;QD=18.97;ReadPosRankSum=-0.554;SOR=0.693	GT:AD:DP:GQ:PL	0/1:42,44:86:99:1660,0,1534
chrIV	1140754	.	G	A	1290.77	PASS	AC=1;AF=0.500;AN=2;BaseQRankSum=1.872;ClippingRankSum=0.000;DP=73;ExcessHet=3.0103;FS=9.919;MLEAC=1;MLEAF=0.500;MQ=42.00;MQRankSum=0.000;QD=17.68;ReadPosRankSum=1.582;SOR=0.610	GT:AD:DP:GQ:PL	0/1:37,36:73:99:1319,0,1367
chrIV	1153992	.	G	A	1598.77	PASS	AC=1;AF=0.500;AN=2;BaseQRankSum=1.776;ClippingRankSum=0.000;DP=90;ExcessHet=3.0103;FS=5.276;MLEAC=1;MLEAF=0.500;MQ=42.00;MQRankSum=0.000;QD=17.76;ReadPosRankSum=-1.136;SOR=1.154	GT:AD:DP:GQ:PL	0/1:47,43:90:99:1627,0,1757
chrIV	1158069	.	C	T	1828.77	PASS	AC=1;AF=0.500;AN=2;BaseQRankSum=-2.010;ClippingRankSum=0.000;DP=112;ExcessHet=3.0103;FS=0.708;MLEAC=1;MLEAF=0.500;MQ=41.74;MQRankSum=-1.541;QD=16.33;ReadPosRankSum=-0.101;SOR=0.644	GT:AD:DP:GQ:PL	0/1:61,51:112:99:1857,0,2298
chrIV	1163500	.	G	A	1344.77	PASS	AC=1;AF=0.500;AN=2;BaseQRankSum=1.142;ClippingRankSum=0.000;DP=66;ExcessHet=3.0103;FS=3.331;MLEAC=1;MLEAF=0.500;MQ=41.78;MQRankSum=-0.855;QD=20.38;ReadPosRankSum=0.175;SOR=0.488	GT:AD:DP:GQ:PL	0/1:29,37:66:99:1373,0,1048
chrIV	1174558	.	C	T	2224.77	PASS	AC=1;AF=0.500;AN=2;BaseQRankSum=1.267;ClippingRankSum=0.000;DP=113;ExcessHet=3.0103;FS=2.405;MLEAC=1;MLEAF=0.500;MQ=41.59;MQRankSum=0.117;QD=19.69;ReadPosRankSum=0.051;SOR=0.941	GT:AD:DP:GQ:PL	0/1:53,60:113:99:2253,0,1931
chrIV	1178246	.	G	A	2076.77	PASS	AC=1;AF=0.500;AN=2;BaseQRankSum=-0.783;ClippingRankSum=0.000;DP=94;ExcessHet=3.0103;FS=0.000;MLEAC=1;MLEAF=0.500;MQ=41.70;MQRankSum=0.293;QD=22.09;ReadPosRankSum=-1.357;SOR=0.693	GT:AD:DP:GQ:PL	0/1:38,56:94:99:2105,0,1317
chrIV	1179236	.	C	T	1485.77	PASS	AC=1;AF=0.500;AN=2;BaseQRankSum=0.764;ClippingRankSum=0.000;DP=80;ExcessHet=3.0103;FS=0.000;MLEAC=1;MLEAF=0.500;MQ=41.82;MQRankSum=1.025;QD=18.57;ReadPosRankSum=-0.055;SOR=0.596	GT:AD:DP:GQ:PL	0/1:40,40:80:99:1514,0,1492
chrIV	1201765	.	G	A	1780.77	PASS	AC=1;AF=0.500;AN=2;BaseQRankSum=1.432;ClippingRankSum=0.000;DP=85;ExcessHet=3.0103;FS=7.237;MLEAC=1;MLEAF=0.500;MQ=41.83;MQRankSum=-0.876;QD=20.95;ReadPosRankSum=-0.462;SOR=0.493	GT:AD:DP:GQ:PL	0/1:38,47:85:99:1809,0,1409
chrIV	1247175	.	C	T	1504.77	PASS	AC=1;AF=0.500;AN=2;BaseQRankSum=2.791;ClippingRankSum=0.000;DP=86;ExcessHet=3.0103;FS=4.003;MLEAC=1;MLEAF=0.500;MQ=41.83;MQRankSum=-1.000;QD=17.50;ReadPosRankSum=2.082;SOR=0.945	GT:AD:DP:GQ:PL	0/1:44,42:86:99:1533,0,1563
chrIV	1260252	.	C	T	1530.77	PASS	AC=1;AF=0.500;AN=2;BaseQRankSum=-0.390;ClippingRankSum=0.000;DP=87;ExcessHet=3.0103;FS=0.806;MLEAC=1;MLEAF=0.500;MQ=42.00;MQRankSum=0.000;QD=17.60;ReadPosRankSum=0.347;SOR=0.839	GT:AD:DP:GQ:PL	0/1:44,43:87:99:1559,0,1660
chrIV	1260789	.	C	T	1649.77	PASS	AC=1;AF=0.500;AN=2;BaseQRankSum=-0.442;ClippingRankSum=0.000;DP=109;ExcessHet=3.0103;FS=4.781;MLEAC=1;MLEAF=0.500;MQ=42.00;MQRankSum=0.000;QD=15.14;ReadPosRankSum=1.206;SOR=1.094	GT:AD:DP:GQ:PL	0/1:62,47:109:99:1678,0,2516
chrIV	1260796	.	G	A	2123.77	PASS	AC=1;AF=0.500;AN=2;BaseQRankSum=0.610;ClippingRankSum=0.000;DP=103;ExcessHet=3.0103;FS=0.742;MLEAC=1;MLEAF=0.500;MQ=41.98;MQRankSum=1.133;QD=20.62;ReadPosRankSum=-0.122;SOR=0.600	GT:AD:DP:GQ:PL	0/1:46,57:103:99:2152,0,1828
chrIV	1264244	.	C	T	2309.77	PASS	AC=1;AF=0.500;AN=2;BaseQRankSum=-0.292;ClippingRankSum=0.000;DP=103;ExcessHet=3.0103;FS=0.000;MLEAC=1;MLEAF=0.500;MQ=41.86;MQRankSum=-0.793;QD=22.42;ReadPosRankSum=-0.015;SOR=0.648	GT:AD:DP:GQ:PL	0/1:41,62:103:99:2338,0,1483
chrIV	1266870	.	G	A	1591.77	PASS	AC=1;AF=0.500;AN=2;BaseQRankSum=-0.639;ClippingRankSum=0.000;DP=95;ExcessHet=3.0103;FS=2.696;MLEAC=1;MLEAF=0.500;MQ=42.00;MQRankSum=0.000;QD=16.76;ReadPosRankSum=0.272;SOR=1.034	GT:AD:DP:GQ:PL	0/1:49,46:95:99:1620,0,1769
chrIV	1269708	.	C	T	1695.77	PASS	AC=1;AF=0.500;AN=2;BaseQRankSum=0.445;ClippingRankSum=0.000;DP=86;ExcessHet=3.0103;FS=1.771;MLEAC=1;MLEAF=0.500;MQ=41.78;MQRankSum=-0.382;QD=19.72;ReadPosRankSum=-1.327;SOR=0.881	GT:AD:DP:GQ:PL	0/1:39,47:86:99:1724,0,1334
chrIV	1277419	.	C	T	1600.77	PASS	AC=1;AF=0.500;AN=2;BaseQRankSum=0.034;ClippingRankSum=0.000;DP=94;ExcessHet=3.0103;FS=6.678;MLEAC=1;MLEAF=0.500;MQ=42.00;MQRankSum=0.000;QD=17.03;ReadPosRankSum=-0.310;SOR=0.705	GT:AD:DP:GQ:PL	0/1:49,45:94:99:1629,0,1822
chrIV	1294403	.	G	A	1564.77	PASS	AC=1;AF=0.500;AN=2;BaseQRankSum=0.592;ClippingRankSum=0.000;DP=70;ExcessHet=3.0103;FS=6.484;MLEAC=1;MLEAF=0.500;MQ=42.00;MQRankSum=0.000;QD=22.35;ReadPosRankSum=-1.313;SOR=0.262	GT:AD:DP:GQ:PL	0/1:28,42:70:99:1593,0,1007
chrIV	1294431	.	G	A	1918.77	PASS	AC=1;AF=0.500;AN=2;BaseQRankSum=1.112;ClippingRankSum=0.000;DP=80;ExcessHet=3.0103;FS=0.882;MLEAC=1;MLEAF=0.500;MQ=42.00;MQRankSum=0.000;QD=23.98;ReadPosRankSum=1.238;SOR=0.579	GT:AD:DP:GQ:PL	0/1:30,50:80:99:1947,0,1062
chrIV	1294584	.	G	A	1890.77	PASS	AC=1;AF=0.500;AN=2;BaseQRankSum=1.404;ClippingRankSum=0.000;DP=84;ExcessHet=3.0103;FS=0.837;MLEAC=1;MLEAF=0.500;MQ=41.65;MQRankSum=0.352;QD=22.78;ReadPosRankSum=-0.186;SOR=0.813	GT:AD:DP:GQ:PL	0/1:32,51:83:99:1919,0,1087
chrIV	1402903	.	C	T	2176.77	PASS	AC=1;AF=0.500;AN=2;BaseQRankSum=1.114;ClippingRankSum=0.000;DP=90;ExcessHet=3.0103;FS=5.611;MLEAC=1;MLEAF=0.500;MQ=41.98;MQRankSum=-0.738;QD=24.19;ReadPosRankSum=0.309;SOR=0.776	GT:AD:DP:GQ:PL	0/1:33,57:90:99:2205,0,1152
chrIV	1418346	.	G	A	1509.77	PASS	AC=1;AF=0.500;AN=2;BaseQRankSum=2.419;ClippingRankSum=0.000;DP=82;ExcessHet=3.0103;FS=0.000;MLEAC=1;MLEAF=0.500;MQ=42.00;MQRankSum=0.000;QD=18.41;ReadPosRankSum=-0.582;SOR=0.791	GT:AD:DP:GQ:PL	0/1:41,41:82:99:1538,0,1523
chrIV	1420272	.	G	A	1213.77	PASS	AC=1;AF=0.500;AN=2;BaseQRankSum=1.094;ClippingRankSum=0.000;DP=89;ExcessHet=3.0103;FS=5.641;MLEAC=1;MLEAF=0.500;MQ=42.00;MQRankSum=0.000;QD=13.64;ReadPosRankSum=0.188;SOR=1.375	GT:AD:DP:GQ:PL	0/1:54,35:89:99:1242,0,2036
chrIV	1454608	.	G	A	2166.77	PASS	AC=1;AF=0.500;AN=2;BaseQRankSum=3.837;ClippingRankSum=0.000;DP=108;ExcessHet=3.0103;FS=16.628;MLEAC=1;MLEAF=0.500;MQ=42.00;MQRankSum=0.000;QD=20.06;ReadPosRankSum=0.764;SOR=0.771	GT:AD:DP:GQ:PL	0/1:51,57:108:99:2195,0,1803
chrIV	1461712	.	G	A	1427.77	PASS	AC=1;AF=0.500;AN=2;BaseQRankSum=1.780;ClippingRankSum=0.000;DP=81;ExcessHet=3.0103;FS=4.261;MLEAC=1;MLEAF=0.500;MQ=41.45;MQRankSum=1.612;QD=17.63;ReadPosRankSum=-0.244;SOR=0.356	GT:AD:DP:GQ:PL	0/1:41,40:81:99:1456,0,1460
chrIV	1462981	.	G	A	1350.77	PASS	AC=1;AF=0.500;AN=2;BaseQRankSum=-1.328;ClippingRankSum=0.000;DP=84;ExcessHet=3.0103;FS=4.294;MLEAC=1;MLEAF=0.500;MQ=41.82;MQRankSum=0.955;QD=16.08;ReadPosRankSum=-0.341;SOR=1.232	GT:AD:DP:GQ:PL	0/1:45,39:84:99:1379,0,1638
chrIV	1464291	.	G	A	1411.77	PASS	AC=1;AF=0.500;AN=2;BaseQRankSum=0.195;ClippingRankSum=0.000;DP=75;ExcessHet=3.0103;FS=0.000;MLEAC=1;MLEAF=0.500;MQ=42.00;MQRankSum=0.000;QD=18.82;ReadPosRankSum=-0.967;SOR=0.605	GT:AD:DP:GQ:PL	0/1:36,39:75:99:1440,0,1343
chrIV	1469610	.	C	T	1500.77	PASS	AC=1;AF=0.500;AN=2;BaseQRankSum=-1.083;ClippingRankSum=0.000;DP=73;ExcessHet=3.0103;FS=0.890;MLEAC=1;MLEAF=0.500;MQ=42.00;MQRankSum=0.000;QD=20.56;ReadPosRankSum=-0.235;SOR=0.635	GT:AD:DP:GQ:PL	0/1:32,41:73:99:1529,0,1151
chrIV	1473093	.	G	A	1557.77	PASS	AC=1;AF=0.500;AN=2;BaseQRankSum=0.718;ClippingRankSum=0.000;DP=82;ExcessHet=3.0103;FS=10.822;MLEAC=1;MLEAF=0.500;MQ=42.00;MQRankSum=0.000;QD=19.00;ReadPosRankSum=0.223;SOR=0.747	GT:AD:DP:GQ:PL	0/1:40,42:82:99:1586,0,1494
chrIV	1489436	.	G	A	1664.77	PASS	AC=1;AF=0.500;AN=2;BaseQRankSum=2.381;ClippingRankSum=0.000;DP=97;ExcessHet=3.0103;FS=6.625;MLEAC=1;MLEAF=0.500;MQ=41.98;MQRankSum=-1.054;QD=17.16;ReadPosRankSum=0.793;SOR=1.414	GT:AD:DP:GQ:PL	0/1:52,45:97:99:1693,0,1888
chrIV	1489647	.	G	A	1526.77	PASS	AC=1;AF=0.500;AN=2;BaseQRankSum=-0.129;ClippingRankSum=0.000;DP=79;ExcessHet=3.0103;FS=4.380;MLEAC=1;MLEAF=0.500;MQ=42.00;MQRankSum=0.000;QD=19.33;ReadPosRankSum=0.073;SOR=0.330	GT:AD:DP:GQ:PL	0/1:37,42:79:99:1555,0,1365
chrIV	1489793	.	G	A	1640.77	PASS	AC=1;AF=0.500;AN=2;BaseQRankSum=-0.787;ClippingRankSum=0.000;DP=81;ExcessHet=3.0103;FS=4.328;MLEAC=1;MLEAF=0.500;MQ=42.00;MQRankSum=0.000;QD=20.26;ReadPosRankSum=-0.381;SOR=0.499	GT:AD:DP:GQ:PL	0/1:35,46:81:99:1669,0,1326
chrIV	1489806	.	G	A	1412.77	PASS	AC=1;AF=0.500;AN=2;BaseQRankSum=0.983;ClippingRankSum=0.000;DP=83;ExcessHet=3.0103;FS=5.675;MLEAC=1;MLEAF=0.500;MQ=42.00;MQRankSum=0.000;QD=17.02;ReadPosRankSum=-0.511;SOR=1.188	GT:AD:DP:GQ:PL	0/1:44,39:83:99:1441,0,1720
chrIV	1489883	.	G	A	1893.77	PASS	AC=1;AF=0.500;AN=2;BaseQRankSum=0.354;ClippingRankSum=0.000;DP=97;ExcessHet=3.0103;FS=1.666;MLEAC=1;MLEAF=0.500;MQ=42.00;MQRankSum=0.000;QD=19.52;ReadPosRankSum=1.162;SOR=0.482	GT:AD:DP:GQ:PL	0/1:45,52:97:99:1922,0,1638
chrIV	1501141	.	G	A	1425.77	PASS	AC=1;AF=0.500;AN=2;BaseQRankSum=0.433;ClippingRankSum=0.000;DP=82;ExcessHet=3.0103;FS=1.821;MLEAC=1;MLEAF=0.500;MQ=42.00;MQRankSum=0.000;QD=17.39;ReadPosRankSum=0.499;SOR=0.450	GT:AD:DP:GQ:PL	0/1:41,41:82:99:1454,0,1526
chrIV	1502186	.	G	A	1287.77	PASS	AC=1;AF=0.500;AN=2;BaseQRankSum=0.830;ClippingRankSum=0.000;DP=69;ExcessHet=3.0103;FS=0.909;MLEAC=1;MLEAF=0.500;MQ=41.76;MQRankSum=1.466;QD=18.66;ReadPosRankSum=1.037;SOR=0.650	GT:AD:DP:GQ:PL	0/1:34,35:69:99:1316,0,1259
chrIV	1511346	.	G	A	1643.77	PASS	AC=1;AF=0.500;AN=2;BaseQRankSum=-0.439;ClippingRankSum=0.000;DP=90;ExcessHet=3.0103;FS=4.071;MLEAC=1;MLEAF=0.500;MQ=41.84;MQRankSum=1.022;QD=18.26;ReadPosRankSum=0.754;SOR=1.227	GT:AD:DP:GQ:PL	0/1:45,45:90:99:1672,0,1650
chrV	13685	.	C	T	1425.77	PASS	AC=1;AF=0.500;AN=2;BaseQRankSum=0.064;ClippingRankSum=0.000;DP=86;ExcessHet=3.0103;FS=5.538;MLEAC=1;MLEAF=0.500;MQ=41.84;MQRankSum=-1.024;QD=16.58;ReadPosRankSum=1.201;SOR=0.578	GT:AD:DP:GQ:PL	0/1:45,41:86:99:1454,0,1657
chrV	15277	.	C	T	1464.77	PASS	AC=1;AF=0.500;AN=2;BaseQRankSum=-0.712;ClippingRankSum=0.000;DP=74;ExcessHet=3.0103;FS=10.107;MLEAC=1;MLEAF=0.500;MQ=42.00;MQRankSum=0.000;QD=19.79;ReadPosRankSum=2.124;SOR=0.268	GT:AD:DP:GQ:PL	0/1:33,41:74:99:1493,0,1207
chrV	17076	.	C	T	2153.77	PASS	AC=1;AF=0.500;AN=2;BaseQRankSum=-0.859;ClippingRankSum=0.000;DP=113;ExcessHet=3.0103;FS=1.499;MLEAC=1;MLEAF=0.500;MQ=42.00;MQRankSum=0.000;QD=19.06;ReadPosRankSum=-0.100;SOR=0.865	GT:AD:DP:GQ:PL	0/1:54,59:113:99:2182,0,1980
chrV	17951	.	C	T	1905.77	PASS	AC=1;AF=0.500;AN=2;BaseQRankSum=2.239;ClippingRankSum=0.000;DP=94;ExcessHet=3.0103;FS=5.118;MLEAC=1;MLEAF=0.500;MQ=41.98;MQRankSum=-0.877;QD=20.27;ReadPosRankSum=-0.349;SOR=0.654	GT:AD:DP:GQ:PL	0/1:42,52:94:99:1934,0,1459
chrV	32253	.	G	A	656.77	PASS	AC=1;AF=0.500;AN=2;BaseQRankSum=-1.182;ClippingRankSum=0.000;DP=68;ExcessHet=3.0103;FS=5.320;MLEAC=1;MLEAF=0.500;MQ=41.75;MQRankSum=-0.544;QD=9.66;ReadPosRankSum=0.832;SOR=1.126	GT:AD:DP:GQ:PL	0/1:47,21:68:99:685,0,1796
chrV	32841	.	C	T	1832.77	PASS	AC=1;AF=0.500;AN=2;BaseQRankSum=1.062;ClippingRankSum=0.000;DP=91;ExcessHet=3.0103;FS=1.694;MLEAC=1;MLEAF=0.500;MQ=42.00;MQRankSum=0.000;QD=20.14;ReadPosRankSum=1.449;SOR=0.909	GT:AD:DP:GQ:PL	0/1:42,49:91:99:1861,0,1528
chrV	40793	.	G	A	1138.77	PASS	AC=1;AF=0.500;AN=2;BaseQRankSum=-0.172;ClippingRankSum=0.000;DP=71;ExcessHet=3.0103;FS=12.387;MLEAC=1;MLEAF=0.500;MQ=41.79;MQRankSum=0.934;QD=16.04;ReadPosRankSum=-0.006;SOR=1.105	GT:AD:DP:GQ:PL	0/1:39,32:71:99:1167,0,1428
chrV	40975	.	G	A	977.77	PASS	AC=1;AF=0.500;AN=2;BaseQRankSum=0.768;ClippingRankSum=0.000;DP=71;ExcessHet=3.0103;FS=1.962;MLEAC=1;MLEAF=0.500;MQ=41.97;MQRankSum=0.836;QD=13.77;ReadPosRankSum=1.458;SOR=0.942	GT:AD:DP:GQ:PL	0/1:43,28:71:99:1006,0,1640
chrV	41052	.	G	A	1109.77	PASS	AC=1;AF=0.500;AN=2;BaseQRankSum=1.444;ClippingRankSum=0.000;DP=68;ExcessHet=3.0103;FS=0.927;MLEAC=1;MLEAF=0.500;MQ=41.97;MQRankSum=0.945;QD=16.32;ReadPosRankSum=-0.102;SOR=0.623	GT:AD:DP:GQ:PL	0/1:37,31:68:99:1138,0,1382
chrV	41197	.	G	A	1821.77	PASS	AC=1;AF=0.500;AN=2;BaseQRankSum=-0.967;ClippingRankSum=0.000;DP=87;ExcessHet=3.0103;FS=5.476;MLEAC=1;MLEAF=0.500;MQ=42.00;MQRankSum=0.000;QD=20.94;ReadPosRankSum=-1.786;SOR=0.329	GT:AD:DP:GQ:PL	0/1:38,49:87:99:1850,0,1380
chrV	42639	.	C	T	1503.77	PASS	AC=1;AF=0.500;AN=2;BaseQRankSum=-1.989;ClippingRankSum=0.000;DP=82;ExcessHet=3.0103;FS=9.354;MLEAC=1;MLEAF=0.500;MQ=41.82;MQRankSum=1.024;QD=18.34;ReadPosRankSum=0.319;SOR=1.649	GT:AD:DP:GQ:PL	0/1:41,41:82:99:1532,0,1537
chrV	56387	.	G	A	1521.77	PASS	AC=1;AF=0.500;AN=2;BaseQRankSum=-1.609;ClippingRankSum=0.000;DP=83;ExcessHet=3.0103;FS=10.957;MLEAC=1;MLEAF=0.500;MQ=41.80;MQRankSum=1.492;QD=18.33;ReadPosRankSum=0.541;SOR=1.186	GT:AD:DP:GQ:PL	0/1:40,43:83:99:1550,0,1492
chrV	58743	.	C	T	1293.77	PASS	AC=1;AF=0.500;AN=2;BaseQRankSum=-0.822;ClippingRankSum=0.000;DP=79;ExcessHet=3.0103;FS=5.825;MLEAC=1;MLEAF=0.500;MQ=41.82;MQRankSum=-1.013;QD=16.38;ReadPosRankSum=-0.825;SOR=0.301	GT:AD:DP:GQ:PL	0/1:41,38:79:99:1322,0,1486
chrV	59318	.	G	A	1265.77	PASS	AC=1;AF=0.500;AN=2;BaseQRankSum=1.230;ClippingRankSum=0.000;DP=75;ExcessHet=3.0103;FS=3.087;MLEAC=1;MLEAF=0.500;MQ=41.61;MQRankSum=-0.019;QD=16.88;ReadPosRankSum=0.379;SOR=0.407	GT:AD:DP:GQ:PL	0/1:39,36:75:99:1294,0,1371
chrV	85547	.	C	T	1296.77	PASS	AC=1;AF=0.500;AN=2;BaseQRankSum=2.529;ClippingRankSum=0.000;DP=79;ExcessHet=3.0103;FS=0.000;MLEAC=1;MLEAF=0.500;MQ=41.82;MQRankSum=0.952;QD=16.63;ReadPosRankSum=0.415;SOR=0.632	GT:AD:DP:GQ:PL	0/1:42,36:78:99:1325,0,1489
chrV	85949	.	G	A	2129.77	PASS	AC=1;AF=0.500;AN=2;BaseQRankSum=0.336;ClippingRankSum=0.000;DP=100;ExcessHet=3.0103;FS=5.006;MLEAC=1;MLEAF=0.500;MQ=41.51;MQRankSum=-0.876;QD=21.30;ReadPosRankSum=0.416;SOR=0.762	GT:AD:DP:GQ:PL	0/1:46,54:100:99:2158,0,3609
chrV	85950	.	G	A	2129.77	PASS	AC=1;AF=0.500;AN=2;BaseQRankSum=-0.774;ClippingRankSum=0.000;DP=102;ExcessHet=3.0103;FS=6.181;MLEAC=1;MLEAF=0.500;MQ=41.52;MQRankSum=-0.878;QD=20.88;ReadPosRankSum=0.386;SOR=0.685	GT:AD:DP:GQ:PL	0/1:47,55:102:99:2158,0,3609
chrV	86811	.	G	A	1664.77	PASS	AC=1;AF=0.500;AN=2;BaseQRankSum=0.895;ClippingRankSum=0.000;DP=87;ExcessHet=3.0103;FS=0.815;MLEAC=1;MLEAF=0.500;MQ=42.00;MQRankSum=0.000;QD=19.36;ReadPosRankSum=1.018;SOR=0.874	GT:AD:DP:GQ:PL	0/1:41,45:86:99:1693,0,1447
chrV	100654	.	G	A	1405.77	PASS	AC=1;AF=0.500;AN=2;BaseQRankSum=0.577;ClippingRankSum=0.000;DP=79;ExcessHet=3.0103;FS=0.845;MLEAC=1;MLEAF=0.500;MQ=42.04;MQRankSum=-0.968;QD=17.79;ReadPosRankSum=0.952;SOR=0.657	GT:AD:DP:GQ:PL	0/1:40,39:79:99:1434,0,1457
chrV	101827	.	C	T	1332.77	PASS	AC=1;AF=0.500;AN=2;BaseQRankSum=1.108;ClippingRankSum=0.000;DP=76;ExcessHet=3.0103;FS=1.841;MLEAC=1;MLEAF=0.500;MQ=41.81;MQRankSum=1.000;QD=17.54;ReadPosRankSum=-0.144;SOR=0.819	GT:AD:DP:GQ:PL	0/1:39,37:76:99:1361,0,1430
chrV	126588	.	C	T	1173.77	PASS	AC=1;AF=0.500;AN=2;BaseQRankSum=0.580;ClippingRankSum=0.000;DP=76;ExcessHet=3.0103;FS=3.030;MLEAC=1;MLEAF=0.500;MQ=41.59;MQRankSum=-1.884;QD=15.44;ReadPosRankSum=-0.538;SOR=0.968	GT:AD:DP:GQ:PL	0/1:41,35:76:99:1202,0,1473
chrV	135468	.	G	A	973.77	PASS	AC=1;AF=0.500;AN=2;BaseQRankSum=-1.634;ClippingRankSum=0.000;DP=74;ExcessHet=3.0103;FS=4.497;MLEAC=1;MLEAF=0.500;MQ=40.65;MQRankSum=1.754;QD=17.70;ReadPosRankSum=0.069;SOR=0.269	GT:AD:DP:GQ:PL	0/1:28,27:55:99:1002,0,1032
chrV	138776	.	G	A	2021.77	PASS	AC=1;AF=0.500;AN=2;BaseQRankSum=0.585;ClippingRankSum=0.000;DP=86;ExcessHet=3.0103;FS=2.953;MLEAC=1;MLEAF=0.500;MQ=42.00;MQRankSum=0.000;QD=23.51;ReadPosRankSum=-0.991;SOR=0.765	GT:AD:DP:GQ:PL	0/1:33,53:86:99:2050,0,1147
chrV	140305	.	G	A	1567.77	PASS	AC=1;AF=0.500;AN=2;BaseQRankSum=1.549;ClippingRankSum=0.000;DP=80;ExcessHet=3.0103;FS=7.614;MLEAC=1;MLEAF=0.500;MQ=41.82;MQRankSum=1.103;QD=19.60;ReadPosRankSum=-0.032;SOR=1.528	GT:AD:DP:GQ:PL	0/1:37,43:80:99:1596,0,1326
chrV	140360	.	C	T	1832.77	PASS	AC=1;AF=0.500;AN=2;BaseQRankSum=0.171;ClippingRankSum=0.000;DP=83;ExcessHet=3.0103;FS=9.107;MLEAC=1;MLEAF=0.500;MQ=41.83;MQRankSum=1.225;QD=22.08;ReadPosRankSum=1.871;SOR=0.936	GT:AD:DP:GQ:PL	0/1:34,49:83:99:1861,0,1209
chrV	150423	.	G	A	1419.77	PASS	AC=1;AF=0.500;AN=2;BaseQRankSum=0.472;ClippingRankSum=0.000;DP=87;ExcessHet=3.0103;FS=0.000;MLEAC=1;MLEAF=0.500;MQ=42.00;MQRankSum=0.000;QD=16.32;ReadPosRankSum=1.811;SOR=0.782	GT:AD:DP:GQ:PL	0/1:48,39:87:99:1448,0,1794
chrV	161699	.	C	T	1750.77	PASS	AC=1;AF=0.500;AN=2;BaseQRankSum=-0.937;ClippingRankSum=0.000;DP=90;ExcessHet=3.0103;FS=1.690;MLEAC=1;MLEAF=0.500;MQ=41.84;MQRankSum=1.068;QD=19.45;ReadPosRankSum=-2.836;SOR=0.527	GT:AD:DP:GQ:PL	0/1:43,47:90:99:1779,0,1604
chrV	183170	.	C	T	1492.77	PASS	AC=1;AF=0.500;AN=2;BaseQRankSum=-0.385;ClippingRankSum=0.000;DP=87;ExcessHet=3.0103;FS=4.047;MLEAC=1;MLEAF=0.500;MQ=41.81;MQRankSum=-1.456;QD=17.16;ReadPosRankSum=-0.687;SOR=0.738	GT:AD:DP:GQ:PL	0/1:45,42:87:99:1521,0,1641
chrV	207062	.	G	A	1752.77	PASS	AC=1;AF=0.500;AN=2;BaseQRankSum=0.730;ClippingRankSum=0.000;DP=96;ExcessHet=3.0103;FS=13.930;MLEAC=1;MLEAF=0.500;MQ=42.00;MQRankSum=0.000;QD=18.26;ReadPosRankSum=0.249;SOR=1.198	GT:AD:DP:GQ:PL	0/1:47,49:96:99:1781,0,1715
chrV	211910	.	C	T	1642.77	PASS	AC=1;AF=0.500;AN=2;BaseQRankSum=-1.682;ClippingRankSum=0.000;DP=84;ExcessHet=3.0103;FS=0.818;MLEAC=1;MLEAF=0.500;MQ=41.81;MQRankSum=-1.307;QD=19.56;ReadPosRankSum=-0.828;SOR=0.583	GT:AD:DP:GQ:PL	0/1:39,45:84:99:1671,0,1441
chrV	223002	.	G	A	1124.77	PASS	AC=1;AF=0.500;AN=2;BaseQRankSum=-1.034;ClippingRankSum=0.000;DP=64;ExcessHet=3.0103;FS=0.956;MLEAC=1;MLEAF=0.500;MQ=42.00;MQRankSum=0.000;QD=17.57;ReadPosRankSum=0.858;SOR=0.957	GT:AD:DP:GQ:PL	0/1:32,32:64:99:1153,0,1204
chrV	234853	.	C	T	1876.77	PASS	AC=1;AF=0.500;AN=2;BaseQRankSum=1.917;ClippingRankSum=0.000;DP=88;ExcessHet=3.0103;FS=0.820;MLEAC=1;MLEAF=0.500;MQ=41.84;MQRankSum=-0.837;QD=21.57;ReadPosRankSum=2.682;SOR=0.890	GT:AD:DP:GQ:PL	0/1:37,50:87:99:1905,0,1329
chrV	238736	.	C	T	1678.77	PASS	AC=1;AF=0.500;AN=2;BaseQRankSum=-0.192;ClippingRankSum=0.000;DP=93;ExcessHet=3.0103;FS=2.713;MLEAC=1;MLEAF=0.500;MQ=41.68;MQRankSum=1.422;QD=18.05;ReadPosRankSum=-0.896;SOR=0.446	GT:AD:DP:GQ:PL	0/1:47,46:93:99:1707,0,1658
chrV	257987	.	G	A	2037.77	PASS	AC=1;AF=0.500;AN=2;BaseQRankSum=-1.357;ClippingRankSum=0.000;DP=91;ExcessHet=3.0103;FS=18.274;MLEAC=1;MLEAF=0.500;MQ=41.84;MQRankSum=1.287;QD=22.39;ReadPosRankSum=-1.276;SOR=0.098	GT:AD:DP:GQ:PL	0/1:35,56:91:99:2066,0,1204
chrV	258588	.	C	T	1449.77	PASS	AC=1;AF=0.500;AN=2;BaseQRankSum=1.226;ClippingRankSum=0.000;DP=87;ExcessHet=3.0103;FS=2.811;MLEAC=1;MLEAF=0.500;MQ=41.84;MQRankSum=-1.061;QD=16.66;ReadPosRankSum=0.738;SOR=0.446	GT:AD:DP:GQ:PL	0/1:47,40:87:99:1478,0,1741
chrV	265601	.	G	A	1342.77	PASS	AC=1;AF=0.500;AN=2;BaseQRankSum=-0.589;ClippingRankSum=0.000;DP=87;ExcessHet=3.0103;FS=2.829;MLEAC=1;MLEAF=0.500;MQ=41.98;MQRankSum=-1.112;QD=15.43;ReadPosRankSum=-0.273;SOR=0.640	GT:AD:DP:GQ:PL	0/1:49,38:87:99:1371,0,1831
chrV	270090	.	C	T	1708.77	PASS	AC=1;AF=0.500;AN=2;BaseQRankSum=1.364;ClippingRankSum=0.000;DP=97;ExcessHet=3.0103;FS=0.000;MLEAC=1;MLEAF=0.500;MQ=41.85;MQRankSum=1.010;QD=17.62;ReadPosRankSum=0.767;SOR=0.735	GT:AD:DP:GQ:PL	0/1:49,48:97:99:1737,0,1804
chrV	281577	.	G	A	1834.77	PASS	AC=1;AF=0.500;AN=2;BaseQRankSum=-0.987;ClippingRankSum=0.000;DP=87;ExcessHet=3.0103;FS=5.589;MLEAC=1;MLEAF=0.500;MQ=41.98;MQRankSum=-0.857;QD=21.09;ReadPosRankSum=-0.692;SOR=0.313	GT:AD:DP:GQ:PL	0/1:38,49:87:99:1863,0,1364
chrV	284560	.	C	T	1590.77	PASS	AC=1;AF=0.500;AN=2;BaseQRankSum=-0.839;ClippingRankSum=0.000;DP=103;ExcessHet=3.0103;FS=7.779;MLEAC=1;MLEAF=0.500;MQ=41.72;MQRankSum=-0.097;QD=15.44;ReadPosRankSum=1.341;SOR=1.016	GT:AD:DP:GQ:PL	0/1:56,47:103:99:1619,0,2080
chrV	295518	.	C	T	1084.77	PASS	AC=1;AF=0.500;AN=2;BaseQRankSum=1.020;ClippingRankSum=0.000;DP=80;ExcessHet=3.0103;FS=6.041;MLEAC=1;MLEAF=0.500;MQ=42.00;MQRankSum=0.000;QD=13.56;ReadPosRankSum=0.057;SOR=1.383	GT:AD:DP:GQ:PL	0/1:49,31:80:99:1113,0,1800
chrV	303985	.	C	T	1518.77	PASS	AC=1;AF=0.500;AN=2;BaseQRankSum=-1.000;ClippingRankSum=0.000;DP=112;ExcessHet=3.0103;FS=0.000;MLEAC=1;MLEAF=0.500;MQ=41.75;MQRankSum=-0.299;QD=13.56;ReadPosRankSum=-0.965;SOR=0.726	GT:AD:DP:GQ:PL	0/1:68,44:112:99:1547,0,2625
chrV	322195	.	C	T	1999.77	PASS	AC=1;AF=0.500;AN=2;BaseQRankSum=1.323;ClippingRankSum=0.000;DP=106;ExcessHet=3.0103;FS=3.594;MLEAC=1;MLEAF=0.500;MQ=41.87;MQRankSum=1.038;QD=18.87;ReadPosRankSum=0.556;SOR=0.825	GT:AD:DP:GQ:PL	0/1:52,54:106:99:2028,0,1916
chrV	330524	.	C	T	1515.77	PASS	AC=1;AF=0.500;AN=2;BaseQRankSum=-0.590;ClippingRankSum=0.000;DP=84;ExcessHet=3.0103;FS=0.823;MLEAC=1;MLEAF=0.500;MQ=42.00;MQRankSum=0.000;QD=18.04;ReadPosRankSum=-0.128;SOR=0.710	GT:AD:DP:GQ:PL	0/1:42,42:84:99:1544,0,1501
chrV	335224	.	G	A	1216.77	PASS	AC=1;AF=0.500;AN=2;BaseQRankSum=-0.233;ClippingRankSum=0.000;DP=70;ExcessHet=3.0103;FS=4.916;MLEAC=1;MLEAF=0.500;MQ=41.80;MQRankSum=0.973;QD=17.38;ReadPosRankSum=0.205;SOR=0.301	GT:AD:DP:GQ:PL	0/1:37,33:70:99:1245,0,1397
chrV	335539	.	G	A	1109.77	PASS	AC=1;AF=0.500;AN=2;BaseQRankSum=0.536;ClippingRankSum=0.000;DP=78;ExcessHet=3.0103;FS=0.000;MLEAC=1;MLEAF=0.500;MQ=42.00;MQRankSum=0.000;QD=14.23;ReadPosRankSum=0.025;SOR=0.662	GT:AD:DP:GQ:PL	0/1:46,32:78:99:1138,0,1771
chrV	342915	.	C	T	1091.77	PASS	AC=1;AF=0.500;AN=2;BaseQRankSum=1.722;ClippingRankSum=0.000;DP=65;ExcessHet=3.0103;FS=13.217;MLEAC=1;MLEAF=0.500;MQ=41.77;MQRankSum=0.986;QD=16.80;ReadPosRankSum=2.771;SOR=1.243	GT:AD:DP:GQ:PL	0/1:34,31:65:99:1120,0,1214
chrV	359439	.	C	T	1213.77	PASS	AC=1;AF=0.500;AN=2;BaseQRankSum=0.472;ClippingRankSum=0.000;DP=80;ExcessHet=3.0103;FS=0.854;MLEAC=1;MLEAF=0.500;MQ=42.00;MQRankSum=0.000;QD=15.17;ReadPosRankSum=-1.748;SOR=0.540	GT:AD:DP:GQ:PL	0/1:46,34:80:99:1242,0,1738
chrV	364520	.	C	T	1472.77	PASS	AC=1;AF=0.500;AN=2;BaseQRankSum=-0.602;ClippingRankSum=0.000;DP=79;ExcessHet=3.0103;FS=2.985;MLEAC=1;MLEAF=0.500;MQ=41.82;MQRankSum=-0.913;QD=18.64;ReadPosRankSum=-0.210;SOR=1.059	GT:AD:DP:GQ:PL	0/1:37,42:79:99:1501,0,1329
chrV	366785	.	C	T	1708.77	PASS	AC=1;AF=0.500;AN=2;BaseQRankSum=1.171;ClippingRankSum=0.000;DP=89;ExcessHet=3.0103;FS=6.878;MLEAC=1;MLEAF=0.500;MQ=41.83;MQRankSum=1.057;QD=19.20;ReadPosRankSum=-0.484;SOR=0.783	GT:AD:DP:GQ:PL	0/1:43,46:89:99:1737,0,1569
chrV	400115	.	G	A	1660.77	PASS	AC=1;AF=0.500;AN=2;BaseQRankSum=2.357;ClippingRankSum=0.000;DP=78;ExcessHet=3.0103;FS=10.221;MLEAC=1;MLEAF=0.500;MQ=41.63;MQRankSum=0.260;QD=21.29;ReadPosRankSum=0.603;SOR=0.166	GT:AD:DP:GQ:PL	0/1:32,46:78:99:1689,0,1026
chrV	404458	.	G	A	1061.77	PASS	AC=1;AF=0.500;AN=2;BaseQRankSum=1.227;ClippingRankSum=0.000;DP=60;ExcessHet=3.0103;FS=0.000;MLEAC=1;MLEAF=0.500;MQ=41.93;MQRankSum=0.024;QD=17.70;ReadPosRankSum=-0.565;SOR=0.693	GT:AD:DP:GQ:PL	0/1:30,30:60:99:1090,0,1069
chrV	409722	.	C	T	1503.77	PASS	AC=1;AF=0.500;AN=2;BaseQRankSum=1.106;ClippingRankSum=0.000;DP=76;ExcessHet=3.0103;FS=9.479;MLEAC=1;MLEAF=0.500;MQ=41.81;MQRankSum=-0.898;QD=19.79;ReadPosRankSum=1.048;SOR=0.676	GT:AD:DP:GQ:PL	0/1:35,41:76:99:1532,0,1230
chrV	410183	.	C	T	1665.77	PASS	AC=1;AF=0.500;AN=2;BaseQRankSum=0.867;ClippingRankSum=0.000;DP=83;ExcessHet=3.0103;FS=1.780;MLEAC=1;MLEAF=0.500;MQ=41.98;MQRankSum=1.112;QD=20.07;ReadPosRankSum=0.352;SOR=0.913	GT:AD:DP:GQ:PL	0/1:38,45:83:99:1694,0,1405
chrV	411698	.	C	T	1744.77	PASS	AC=1;AF=0.500;AN=2;BaseQRankSum=0.579;ClippingRankSum=0.000;DP=98;ExcessHet=3.0103;FS=3.812;MLEAC=1;MLEAF=0.500;MQ=41.98;MQRankSum=-0.990;QD=17.99;ReadPosRankSum=0.310;SOR=1.125	GT:AD:DP:GQ:PL	0/1:49,48:97:99:1773,0,1839
chrV	416419	.	C	T	1592.77	PASS	AC=1;AF=0.500;AN=2;BaseQRankSum=-0.507;ClippingRankSum=0.000;DP=85;ExcessHet=3.0103;FS=2.858;MLEAC=1;MLEAF=0.500;MQ=41.83;MQRankSum=-0.942;QD=18.74;ReadPosRankSum=1.151;SOR=0.956	GT:AD:DP:GQ:PL	0/1:41,44:85:99:1621,0,1537
chrV	418355	.	C	T	1285.77	PASS	AC=1;AF=0.500;AN=2;BaseQRankSum=-0.721;ClippingRankSum=0.000;DP=75;ExcessHet=3.0103;FS=14.274;MLEAC=1;MLEAF=0.500;MQ=41.75;MQRankSum=0.547;QD=17.14;ReadPosRankSum=-1.105;SOR=0.555	GT:AD:DP:GQ:PL	0/1:39,36:75:99:1314,0,1442
chrV	424632	.	C	T	1579.77	PASS	AC=1;AF=0.500;AN=2;BaseQRankSum=-0.130;ClippingRankSum=0.000;DP=82;ExcessHet=3.0103;FS=0.000;MLEAC=1;MLEAF=0.500;MQ=42.00;MQRankSum=0.000;QD=19.27;ReadPosRankSum=-0.511;SOR=0.693	GT:AD:DP:GQ:PL	0/1:39,43:82:99:1608,0,1415
chrV	424686	.	C	T	1562.77	PASS	AC=1;AF=0.500;AN=2;BaseQRankSum=3.749;ClippingRankSum=0.000;DP=87;ExcessHet=3.0103;FS=8.794;MLEAC=1;MLEAF=0.500;MQ=42.00;MQRankSum=0.000;QD=17.96;ReadPosRankSum=0.120;SOR=0.236	GT:AD:DP:GQ:PL	0/1:45,42:87:99:1591,0,1621
chrV	425960	.	C	T	1294.77	PASS	AC=1;AF=0.500;AN=2;BaseQRankSum=2.020;ClippingRankSum=0.000;DP=80;ExcessHet=3.0103;FS=0.831;MLEAC=1;MLEAF=0.500;MQ=42.00;MQRankSum=0.000;QD=16.18;ReadPosRankSum=0.290;SOR=0.804	GT:AD:DP:GQ:PL	0/1:44,36:80:99:1323,0,1652
chrV	426294	.	C	T	1229.77	PASS	AC=1;AF=0.500;AN=2;BaseQRankSum=0.470;ClippingRankSum=0.000;DP=78;ExcessHet=3.0103;FS=7.664;MLEAC=1;MLEAF=0.500;MQ=42.00;MQRankSum=0.000;QD=15.77;ReadPosRankSum=0.411;SOR=0.465	GT:AD:DP:GQ:PL	0/1:44,34:78:99:1258,0,1679
chrV	435775	.	G	A	529.77	PASS	AC=1;AF=0.500;AN=2;BaseQRankSum=-1.576;ClippingRankSum=0.000;DP=88;ExcessHet=3.0103;FS=0.000;MLEAC=1;MLEAF=0.500;MQ=40.44;MQRankSum=-0.075;QD=10.39;ReadPosRankSum=-0.432;SOR=0.776	GT:AD:DP:GQ:PL	0/1:34,17:51:99:558,0,1317
chrV	455067	.	C	T	1634.77	PASS	AC=1;AF=0.500;AN=2;BaseQRankSum=-0.140;ClippingRankSum=0.000;DP=84;ExcessHet=3.0103;FS=0.000;MLEAC=1;MLEAF=0.500;MQ=42.00;MQRankSum=0.000;QD=19.46;ReadPosRankSum=0.000;SOR=0.762	GT:AD:DP:GQ:PL	0/1:39,45:84:99:1663,0,1415
chrV	460954	.	G	A	1045.77	PASS	AC=1;AF=0.500;AN=2;BaseQRankSum=-0.294;ClippingRankSum=0.000;DP=71;ExcessHet=3.0103;FS=1.995;MLEAC=1;MLEAF=0.500;MQ=42.00;MQRankSum=0.000;QD=14.73;ReadPosRankSum=0.144;SOR=0.942	GT:AD:DP:GQ:PL	0/1:41,30:71:99:1074,0,1561
chrV	469315	.	G	A	2021.77	PASS	AC=1;AF=0.500;AN=2;BaseQRankSum=1.082;ClippingRankSum=0.000;DP=109;ExcessHet=3.0103;FS=0.713;MLEAC=1;MLEAF=0.500;MQ=41.72;MQRankSum=0.609;QD=18.55;ReadPosRankSum=-0.556;SOR=0.803	GT:AD:DP:GQ:PL	0/1:54,55:109:99:2050,0,1919
chrV	469507	.	C	T	1420.77	PASS	AC=1;AF=0.500;AN=2;BaseQRankSum=0.928;ClippingRankSum=0.000;DP=76;ExcessHet=3.0103;FS=0.903;MLEAC=1;MLEAF=0.500;MQ=41.39;MQRankSum=-0.886;QD=19.20;ReadPosRankSum=1.675;SOR=0.838	GT:AD:DP:GQ:PL	0/1:34,40:74:99:1449,0,1234
chrV	491379	.	G	A	1475.77	PASS	AC=1;AF=0.500;AN=2;BaseQRankSum=0.884;ClippingRankSum=0.000;DP=96;ExcessHet=3.0103;FS=18.497;MLEAC=1;MLEAF=0.500;MQ=41.83;MQRankSum=-0.179;QD=15.37;ReadPosRankSum=2.174;SOR=1.441	GT:AD:DP:GQ:PL	0/1:54,42:96:99:1504,0,2026
chrV	503430	.	C	T	1970.77	PASS	AC=1;AF=0.500;AN=2;BaseQRankSum=1.259;ClippingRankSum=0.000;DP=100;ExcessHet=3.0103;FS=9.712;MLEAC=1;MLEAF=0.500;MQ=41.86;MQRankSum=-0.922;QD=19.71;ReadPosRankSum=0.217;SOR=1.347	GT:AD:DP:GQ:PL	0/1:47,53:100:99:1999,0,1737
chrV	513425	.	C	T	1693.77	PASS	AC=1;AF=0.500;AN=2;BaseQRankSum=0.265;ClippingRankSum=0.000;DP=80;ExcessHet=3.0103;FS=0.000;MLEAC=1;MLEAF=0.500;MQ=41.63;MQRankSum=0.234;QD=21.17;ReadPosRankSum=0.043;SOR=0.666	GT:AD:DP:GQ:PL	0/1:34,46:80:99:1722,0,1187
chrV	527261	.	C	T	1221.77	PASS	AC=1;AF=0.500;AN=2;BaseQRankSum=1.166;ClippingRankSum=0.000;DP=88;ExcessHet=3.0103;FS=5.542;MLEAC=1;MLEAF=0.500;MQ=41.68;MQRankSum=-0.281;QD=13.88;ReadPosRankSum=0.455;SOR=0.642	GT:AD:DP:GQ:PL	0/1:53,35:88:99:1250,0,1927
chrV	542968	.	C	T	1371.77	PASS	AC=1;AF=0.500;AN=2;BaseQRankSum=-0.744;ClippingRankSum=0.000;DP=76;ExcessHet=3.0103;FS=0.000;MLEAC=1;MLEAF=0.500;MQ=41.95;MQRankSum=1.480;QD=18.05;ReadPosRankSum=-0.433;SOR=0.657	GT:AD:DP:GQ:PL	0/1:37,39:76:99:1400,0,1382
chrV	544452	.	C	T	1763.77	PASS	AC=1;AF=0.500;AN=2;BaseQRankSum=0.177;ClippingRankSum=0.000;DP=89;ExcessHet=3.0103;FS=0.000;MLEAC=1;MLEAF=0.500;MQ=41.51;MQRankSum=-0.422;QD=19.82;ReadPosRankSum=-0.259;SOR=0.782	GT:AD:DP:GQ:PL	0/1:40,49:89:99:1792,0,1422
chrV	545613	.	C	T	1216.77	PASS	AC=1;AF=0.500;AN=2;BaseQRankSum=-0.276;ClippingRankSum=0.000;DP=73;ExcessHet=3.0103;FS=14.908;MLEAC=1;MLEAF=0.500;MQ=41.89;MQRankSum=1.014;QD=16.67;ReadPosRankSum=-0.414;SOR=1.911	GT:AD:DP:GQ:PL	0/1:37,36:73:99:1245,0,1265
chrVI	53216	.	G	A	1455.77	PASS	AC=1;AF=0.500;AN=2;BaseQRankSum=0.801;ClippingRankSum=0.000;DP=65;ExcessHet=3.0103;FS=2.056;MLEAC=1;MLEAF=0.500;MQ=42.00;MQRankSum=0.000;QD=22.40;ReadPosRankSum=-0.985;SOR=0.968	GT:AD:DP:GQ:PL	0/1:26,39:65:99:1484,0,908
chrVI	54408	.	G	A	3512.77	PASS	AC=2;AF=1.00;AN=2;DP=80;ExcessHet=3.0103;FS=0.000;MLEAC=2;MLEAF=1.00;MQ=41.75;QD=30.99;SOR=0.743	GT:AD:DP:GQ:PL	1/1:0,80:80:99:3541,248,0
chrVI	54417	.	G	A	1291.77	PASS	AC=1;AF=0.500;AN=2;BaseQRankSum=-1.779;ClippingRankSum=0.000;DP=84;ExcessHet=3.0103;FS=0.825;MLEAC=1;MLEAF=0.500;MQ=41.76;MQRankSum=1.908;QD=15.38;ReadPosRankSum=-0.960;SOR=0.630	GT:AD:DP:GQ:PL	0/1:45,39:84:99:1320,0,1696
chrVI	55760	.	G	A	1400.77	PASS	AC=1;AF=0.500;AN=2;BaseQRankSum=0.011;ClippingRankSum=0.000;DP=80;ExcessHet=3.0103;FS=9.327;MLEAC=1;MLEAF=0.500;MQ=41.45;MQRankSum=0.541;QD=17.51;ReadPosRankSum=0.204;SOR=0.884	GT:AD:DP:GQ:PL	0/1:41,39:80:99:1429,0,1518
chrVI	64272	.	C	T	1856.77	PASS	AC=1;AF=0.500;AN=2;BaseQRankSum=-1.695;ClippingRankSum=0.000;DP=92;ExcessHet=3.0103;FS=3.921;MLEAC=1;MLEAF=0.500;MQ=41.66;MQRankSum=-1.557;QD=20.18;ReadPosRankSum=0.089;SOR=0.468	GT:AD:DP:GQ:PL	0/1:41,51:92:99:1885,0,1516
chrVI	74088	.	C	T	1834.77	PASS	AC=1;AF=0.500;AN=2;BaseQRankSum=-0.786;ClippingRankSum=0.000;DP=107;ExcessHet=3.0103;FS=2.490;MLEAC=1;MLEAF=0.500;MQ=41.73;MQRankSum=-1.448;QD=17.15;ReadPosRankSum=-0.422;SOR=0.768	GT:AD:DP:GQ:PL	0/1:55,52:107:99:1863,0,2032
chrVI	74662	.	G	A	1563.77	PASS	AC=1;AF=0.500;AN=2;BaseQRankSum=0.302;ClippingRankSum=0.000;DP=90;ExcessHet=3.0103;FS=1.718;MLEAC=1;MLEAF=0.500;MQ=42.00;MQRankSum=0.000;QD=17.38;ReadPosRankSum=-1.429;SOR=0.897	GT:AD:DP:GQ:PL	0/1:45,45:90:99:1592,0,1654
chrVI	75794	.	C	T	1462.77	PASS	AC=1;AF=0.500;AN=2;BaseQRankSum=-0.278;ClippingRankSum=0.000;DP=85;ExcessHet=3.0103;FS=12.873;MLEAC=1;MLEAF=0.500;MQ=41.83;MQRankSum=0.966;QD=17.21;ReadPosRankSum=0.672;SOR=0.549	GT:AD:DP:GQ:PL	0/1:45,40:85:99:1491,0,1693
chrVI	80467	.	C	T	1662.77	PASS	AC=1;AF=0.500;AN=2;BaseQRankSum=-1.395;ClippingRankSum=0.000;DP=91;ExcessHet=3.0103;FS=16.715;MLEAC=1;MLEAF=0.500;MQ=41.82;MQRankSum=1.453;QD=18.27;ReadPosRankSum=-1.280;SOR=1.152	GT:AD:DP:GQ:PL	0/1:45,46:91:99:1691,0,1674
chrVI	90762	.	C	T	1580.77	PASS	AC=1;AF=0.500;AN=2;BaseQRankSum=-0.499;ClippingRankSum=0.000;DP=87;ExcessHet=3.0103;FS=5.461;MLEAC=1;MLEAF=0.500;MQ=42.00;MQRankSum=0.000;QD=18.17;ReadPosRankSum=0.330;SOR=0.410	GT:AD:DP:GQ:PL	0/1:44,43:87:99:1609,0,1622
chrVI	93403	.	C	T	1309.77	PASS	AC=1;AF=0.500;AN=2;BaseQRankSum=-0.892;ClippingRankSum=0.000;DP=72;ExcessHet=3.0103;FS=8.118;MLEAC=1;MLEAF=0.500;MQ=41.78;MQRankSum=-1.365;QD=18.19;ReadPosRankSum=-0.954;SOR=1.364	GT:AD:DP:GQ:PL	0/1:35,37:72:99:1338,0,1317
chrVI	105874	.	G	A	1461.77	PASS	AC=1;AF=0.500;AN=2;BaseQRankSum=1.197;ClippingRankSum=0.000;DP=69;ExcessHet=3.0103;FS=12.871;MLEAC=1;MLEAF=0.500;MQ=41.97;MQRankSum=-0.848;QD=21.19;ReadPosRankSum=-0.318;SOR=0.819	GT:AD:DP:GQ:PL	0/1:30,39:69:99:1490,0,1052
chrVI	107200	.	C	T	1443.77	PASS	AC=1;AF=0.500;AN=2;BaseQRankSum=0.700;ClippingRankSum=0.000;DP=81;ExcessHet=3.0103;FS=7.383;MLEAC=1;MLEAF=0.500;MQ=41.95;MQRankSum=-1.423;QD=17.82;ReadPosRankSum=0.835;SOR=0.445	GT:AD:DP:GQ:PL	0/1:41,40:81:99:1472,0,1486
chrVI	155308	.	G	A	2152.77	PASS	AC=1;AF=0.500;AN=2;BaseQRankSum=-0.404;ClippingRankSum=0.000;DP=100;ExcessHet=3.0103;FS=1.640;MLEAC=1;MLEAF=0.500;MQ=42.00;MQRankSum=0.000;QD=21.53;ReadPosRankSum=-1.393;SOR=0.507	GT:AD:DP:GQ:PL	0/1:42,58:100:99:2181,0,1530
chrVI	163700	.	C	T	1730.77	PASS	AC=1;AF=0.500;AN=2;BaseQRankSum=-1.509;ClippingRankSum=0.000;DP=100;ExcessHet=3.0103;FS=0.000;MLEAC=1;MLEAF=0.500;MQ=41.85;MQRankSum=0.981;QD=17.31;ReadPosRankSum=-1.122;SOR=0.693	GT:AD:DP:GQ:PL	0/1:52,48:100:99:1759,0,1976
chrVI	182342	.	G	A	1198.77	PASS	AC=1;AF=0.500;AN=2;BaseQRankSum=-0.517;ClippingRankSum=0.000;DP=88;ExcessHet=3.0103;FS=11.243;MLEAC=1;MLEAF=0.500;MQ=41.96;MQRankSum=1.172;QD=13.62;ReadPosRankSum=-1.186;SOR=1.802	GT:AD:DP:GQ:PL	0/1:53,35:88:99:1227,0,2012
chrVI	183233	.	C	T	1351.77	PASS	AC=1;AF=0.500;AN=2;BaseQRankSum=-0.209;ClippingRankSum=0.000;DP=66;ExcessHet=3.0103;FS=3.325;MLEAC=1;MLEAF=0.500;MQ=41.78;MQRankSum=-0.828;QD=20.48;ReadPosRankSum=0.199;SOR=0.591	GT:AD:DP:GQ:PL	0/1:28,38:66:99:1380,0,960
chrVI	210651	.	C	T	1148.77	PASS	AC=1;AF=0.500;AN=2;BaseQRankSum=-1.831;ClippingRankSum=0.000;DP=60;ExcessHet=3.0103;FS=1.032;MLEAC=1;MLEAF=0.500;MQ=40.98;MQRankSum=-1.209;QD=19.15;ReadPosRankSum=0.764;SOR=0.484	GT:AD:DP:GQ:PL	0/1:27,33:60:99:1177,0,960
chrVI	213225	.	C	T	1324.77	PASS	AC=1;AF=0.500;AN=2;BaseQRankSum=-2.092;ClippingRankSum=0.000;DP=89;ExcessHet=3.0103;FS=0.000;MLEAC=1;MLEAF=0.500;MQ=41.66;MQRankSum=-0.844;QD=15.05;ReadPosRankSum=-0.573;SOR=0.641	GT:AD:DP:GQ:PL	0/1:50,38:88:99:1353,0,1894
chrVI	213309	.	C	T	1417.77	PASS	AC=1;AF=0.500;AN=2;BaseQRankSum=1.066;ClippingRankSum=0.000;DP=84;ExcessHet=3.0103;FS=4.183;MLEAC=1;MLEAF=0.500;MQ=41.83;MQRankSum=-1.050;QD=16.88;ReadPosRankSum=0.570;SOR=0.826	GT:AD:DP:GQ:PL	0/1:45,39:84:99:1446,0,1699
chrVI	213450	.	C	T	1877.77	PASS	AC=1;AF=0.500;AN=2;BaseQRankSum=0.922;ClippingRankSum=0.000;DP=101;ExcessHet=3.0103;FS=4.951;MLEAC=1;MLEAF=0.500;MQ=41.84;MQRankSum=-1.393;QD=18.59;ReadPosRankSum=0.687;SOR=1.201	GT:AD:DP:GQ:PL	0/1:50,51:101:99:1906,0,1824
chrVI	214336	.	C	T	1778.77	PASS	AC=1;AF=0.500;AN=2;BaseQRankSum=0.967;ClippingRankSum=0.000;DP=90;ExcessHet=3.0103;FS=5.229;MLEAC=1;MLEAF=0.500;MQ=42.00;MQRankSum=0.000;QD=19.76;ReadPosRankSum=0.037;SOR=0.671	GT:AD:DP:GQ:PL	0/1:42,48:90:99:1807,0,1507
chrVI	223814	.	G	A	1461.77	PASS	AC=1;AF=0.500;AN=2;BaseQRankSum=2.336;ClippingRankSum=0.000;DP=87;ExcessHet=3.0103;FS=0.000;MLEAC=1;MLEAF=0.500;MQ=41.98;MQRankSum=0.946;QD=16.80;ReadPosRankSum=-0.072;SOR=0.613	GT:AD:DP:GQ:PL	0/1:47,40:87:99:1490,0,1727
chrVI	225470	.	C	T	1266.77	PASS	AC=1;AF=0.500;AN=2;BaseQRankSum=0.621;ClippingRankSum=0.000;DP=73;ExcessHet=3.0103;FS=0.000;MLEAC=1;MLEAF=0.500;MQ=41.97;MQRankSum=0.987;QD=17.35;ReadPosRankSum=0.764;SOR=0.656	GT:AD:DP:GQ:PL	0/1:38,35:73:99:1295,0,1434
chrVI	225590	.	C	T	2279.77	PASS	AC=1;AF=0.500;AN=2;BaseQRankSum=-2.097;ClippingRankSum=0.000;DP=97;ExcessHet=3.0103;FS=2.751;MLEAC=1;MLEAF=0.500;MQ=42.00;MQRankSum=0.000;QD=23.50;ReadPosRankSum=0.951;SOR=0.949	GT:AD:DP:GQ:PL	0/1:37,60:97:99:2308,0,1333
chrVI	241723	.	C	T	1378.77	PASS	AC=1;AF=0.500;AN=2;BaseQRankSum=-0.786;ClippingRankSum=0.000;DP=90;ExcessHet=3.0103;FS=0.000;MLEAC=1;MLEAF=0.500;MQ=41.98;MQRankSum=0.937;QD=15.32;ReadPosRankSum=-0.191;SOR=0.715	GT:AD:DP:GQ:PL	0/1:49,41:90:99:1407,0,1834
chrVI	241747	.	G	A	1403.77	PASS	AC=1;AF=0.500;AN=2;BaseQRankSum=-1.729;ClippingRankSum=0.000;DP=75;ExcessHet=3.0103;FS=3.104;MLEAC=1;MLEAF=0.500;MQ=41.78;MQRankSum=0.057;QD=18.72;ReadPosRankSum=0.576;SOR=0.489	GT:AD:DP:GQ:PL	0/1:36,39:75:99:1432,0,1349
chrVI	244196	.	C	T	1740.77	PASS	AC=1;AF=0.500;AN=2;BaseQRankSum=0.530;ClippingRankSum=0.000;DP=102;ExcessHet=3.0103;FS=5.235;MLEAC=1;MLEAF=0.500;MQ=42.00;MQRankSum=0.000;QD=17.07;ReadPosRankSum=-1.870;SOR=1.293	GT:AD:DP:GQ:PL	0/1:54,48:102:99:1769,0,1970
chrVI	249689	.	G	A	1410.77	PASS	AC=1;AF=0.500;AN=2;BaseQRankSum=0.837;ClippingRankSum=0.000;DP=82;ExcessHet=3.0103;FS=11.284;MLEAC=1;MLEAF=0.500;MQ=41.83;MQRankSum=-1.000;QD=17.20;ReadPosRankSum=0.694;SOR=0.550	GT:AD:DP:GQ:PL	0/1:42,40:82:99:1439,0,1566
chrVI	255454	.	G	A	2190.77	PASS	AC=1;AF=0.500;AN=2;BaseQRankSum=1.414;ClippingRankSum=0.000;DP=101;ExcessHet=3.0103;FS=0.756;MLEAC=1;MLEAF=0.500;MQ=41.55;MQRankSum=1.372;QD=21.69;ReadPosRankSum=1.348;SOR=0.862	GT:AD:DP:GQ:PL	0/1:43,58:101:99:2219,0,1452
chrVI	269916	.	C	T	1036.77	PASS	AC=1;AF=0.500;AN=2;BaseQRankSum=0.207;ClippingRankSum=0.000;DP=95;ExcessHet=3.0103;FS=4.411;MLEAC=1;MLEAF=0.500;MQ=41.96;MQRankSum=-0.867;QD=20.33;ReadPosRankSum=0.513;SOR=0.173	GT:AD:DP:GQ:PL	0/1:23,28:51:99:1065,0,849
chrVII	20916	.	C	T	1535.77	PASS	AC=1;AF=0.500;AN=2;BaseQRankSum=-0.758;ClippingRankSum=0.000;DP=90;ExcessHet=3.0103;FS=0.000;MLEAC=1;MLEAF=0.500;MQ=41.98;MQRankSum=-1.023;QD=17.06;ReadPosRankSum=0.323;SOR=0.700	GT:AD:DP:GQ:PL	0/1:47,43:90:99:1564,0,1709
chrVII	21277	.	C	T	1722.77	PASS	AC=1;AF=0.500;AN=2;BaseQRankSum=0.956;ClippingRankSum=0.000;DP=91;ExcessHet=3.0103;FS=2.794;MLEAC=1;MLEAF=0.500;MQ=41.84;MQRankSum=1.033;QD=18.93;ReadPosRankSum=-0.927;SOR=0.431	GT:AD:DP:GQ:PL	0/1:45,46:91:99:1751,0,1633
chrVII	64599	.	C	T	1649.77	PASS	AC=1;AF=0.500;AN=2;BaseQRankSum=2.087;ClippingRankSum=0.000;DP=89;ExcessHet=3.0103;FS=1.734;MLEAC=1;MLEAF=0.500;MQ=41.98;MQRankSum=1.034;QD=18.54;ReadPosRankSum=-0.527;SOR=0.494	GT:AD:DP:GQ:PL	0/1:44,45:89:99:1678,0,1551
chrVII	64791	.	C	T	1738.77	PASS	AC=1;AF=0.500;AN=2;BaseQRankSum=-0.411;ClippingRankSum=0.000;DP=94;ExcessHet=3.0103;FS=3.882;MLEAC=1;MLEAF=0.500;MQ=42.00;MQRankSum=0.000;QD=18.50;ReadPosRankSum=-0.817;SOR=0.940	GT:AD:DP:GQ:PL	0/1:47,47:94:99:1767,0,1749
chrVII	74772	.	C	T	1484.77	PASS	AC=1;AF=0.500;AN=2;BaseQRankSum=0.917;ClippingRankSum=0.000;DP=93;ExcessHet=3.0103;FS=6.740;MLEAC=1;MLEAF=0.500;MQ=42.00;MQRankSum=0.000;QD=15.97;ReadPosRankSum=-0.199;SOR=0.944	GT:AD:DP:GQ:PL	0/1:52,41:93:99:1513,0,1976
chrVII	74990	.	C	T	1571.77	PASS	AC=1;AF=0.500;AN=2;BaseQRankSum=1.444;ClippingRankSum=0.000;DP=86;ExcessHet=3.0103;FS=0.824;MLEAC=1;MLEAF=0.500;MQ=41.98;MQRankSum=1.023;QD=18.28;ReadPosRankSum=-0.323;SOR=0.527	GT:AD:DP:GQ:PL	0/1:43,43:86:99:1600,0,1528
chrVII	78964	.	G	A	1234.77	PASS	AC=1;AF=0.500;AN=2;BaseQRankSum=0.930;ClippingRankSum=0.000;DP=72;ExcessHet=3.0103;FS=6.240;MLEAC=1;MLEAF=0.500;MQ=42.00;MQRankSum=0.000;QD=17.15;ReadPosRankSum=0.912;SOR=0.919	GT:AD:DP:GQ:PL	0/1:38,34:72:99:1263,0,1407
chrVII	85415	.	C	T	1306.77	PASS	AC=1;AF=0.500;AN=2;BaseQRankSum=0.322;ClippingRankSum=0.000;DP=78;ExcessHet=3.0103;FS=0.000;MLEAC=1;MLEAF=0.500;MQ=42.00;MQRankSum=0.000;QD=16.75;ReadPosRankSum=0.081;SOR=0.673	GT:AD:DP:GQ:PL	0/1:42,36:78:99:1335,0,1532
chrVII	92309	.	G	A	1643.77	PASS	AC=1;AF=0.500;AN=2;BaseQRankSum=0.026;ClippingRankSum=0.000;DP=86;ExcessHet=3.0103;FS=0.000;MLEAC=1;MLEAF=0.500;MQ=41.66;MQRankSum=1.473;QD=19.11;ReadPosRankSum=-0.714;SOR=0.784	GT:AD:DP:GQ:PL	0/1:42,44:86:99:1672,0,1552
chrVII	140242	.	G	A	891.77	PASS	AC=1;AF=0.500;AN=2;BaseQRankSum=3.457;ClippingRankSum=0.000;DP=46;ExcessHet=3.0103;FS=4.810;MLEAC=1;MLEAF=0.500;MQ=42.00;MQRankSum=0.000;QD=19.39;ReadPosRankSum=1.323;SOR=1.609	GT:AD:DP:GQ:PL	0/1:22,24:46:99:920,0,682
chrVII	141545	.	G	A	1736.77	PASS	AC=1;AF=0.500;AN=2;BaseQRankSum=1.713;ClippingRankSum=0.000;DP=91;ExcessHet=3.0103;FS=0.000;MLEAC=1;MLEAF=0.500;MQ=41.84;MQRankSum=-0.946;QD=19.09;ReadPosRankSum=0.847;SOR=0.648	GT:AD:DP:GQ:PL	0/1:44,47:91:99:1765,0,1617
chrVII	164207	.	G	A	1529.77	PASS	AC=1;AF=0.500;AN=2;BaseQRankSum=-1.631;ClippingRankSum=0.000;DP=66;ExcessHet=3.0103;FS=7.002;MLEAC=1;MLEAF=0.500;MQ=41.78;MQRankSum=1.339;QD=23.53;ReadPosRankSum=-0.182;SOR=0.232	GT:AD:DP:GQ:PL	0/1:24,41:65:99:1558,0,798
chrVII	188535	.	G	A	1263.77	PASS	AC=1;AF=0.500;AN=2;BaseQRankSum=1.032;ClippingRankSum=0.000;DP=97;ExcessHet=3.0103;FS=1.695;MLEAC=1;MLEAF=0.500;MQ=41.66;MQRankSum=-1.552;QD=13.03;ReadPosRankSum=0.312;SOR=0.506	GT:AD:DP:GQ:PL	0/1:60,37:97:99:1292,0,2311
chrVII	194738	.	G	A	1966.77	PASS	AC=1;AF=0.500;AN=2;BaseQRankSum=-0.369;ClippingRankSum=0.000;DP=94;ExcessHet=3.0103;FS=2.756;MLEAC=1;MLEAF=0.500;MQ=41.69;MQRankSum=1.632;QD=20.92;ReadPosRankSum=0.482;SOR=0.426	GT:AD:DP:GQ:PL	0/1:41,53:94:99:1995,0,1464
chrVII	202586	.	C	T	1040.77	PASS	AC=1;AF=0.500;AN=2;BaseQRankSum=0.237;ClippingRankSum=0.000;DP=67;ExcessHet=3.0103;FS=0.921;MLEAC=1;MLEAF=0.500;MQ=42.00;MQRankSum=0.000;QD=15.53;ReadPosRankSum=0.938;SOR=0.566	GT:AD:DP:GQ:PL	0/1:38,29:67:99:1069,0,1418
chrVII	226022	.	G	A	1557.77	PASS	AC=1;AF=0.500;AN=2;BaseQRankSum=-2.633;ClippingRankSum=0.000;DP=98;ExcessHet=3.0103;FS=2.679;MLEAC=1;MLEAF=0.500;MQ=42.00;MQRankSum=0.000;QD=15.90;ReadPosRankSum=-0.810;SOR=0.467	GT:AD:DP:GQ:PL	0/1:53,45:98:99:1586,0,1995
chrVII	244807	.	G	A	1490.77	PASS	AC=1;AF=0.500;AN=2;BaseQRankSum=0.550;ClippingRankSum=0.000;DP=94;ExcessHet=3.0103;FS=0.000;MLEAC=1;MLEAF=0.500;MQ=42.00;MQRankSum=0.000;QD=15.86;ReadPosRankSum=0.743;SOR=0.669	GT:AD:DP:GQ:PL	0/1:52,42:94:99:1519,0,1926
chrVII	265879	.	C	T	1363.77	PASS	AC=1;AF=0.500;AN=2;BaseQRankSum=-0.009;ClippingRankSum=0.000;DP=95;ExcessHet=3.0103;FS=10.032;MLEAC=1;MLEAF=0.500;MQ=41.84;MQRankSum=-1.177;QD=14.36;ReadPosRankSum=-0.633;SOR=1.325	GT:AD:DP:GQ:PL	0/1:56,39:95:99:1392,0,2142
chrVII	266694	.	C	T	1289.77	PASS	AC=1;AF=0.500;AN=2;BaseQRankSum=0.297;ClippingRankSum=0.000;DP=82;ExcessHet=3.0103;FS=9.303;MLEAC=1;MLEAF=0.500;MQ=41.82;MQRankSum=0.909;QD=15.73;ReadPosRankSum=0.978;SOR=1.514	GT:AD:DP:GQ:PL	0/1:46,36:82:99:1318,0,1737
chrVII	321728	.	C	T	1808.77	PASS	AC=1;AF=0.500;AN=2;BaseQRankSum=-1.362;ClippingRankSum=0.000;DP=76;ExcessHet=3.0103;FS=0.903;MLEAC=1;MLEAF=0.500;MQ=42.00;MQRankSum=0.000;QD=23.80;ReadPosRankSum=-0.236;SOR=0.662	GT:AD:DP:GQ:PL	0/1:28,48:76:99:1837,0,997
chrVII	325249	.	C	T	1496.77	PASS	AC=1;AF=0.500;AN=2;BaseQRankSum=-2.191;ClippingRankSum=0.000;DP=89;ExcessHet=3.0103;FS=4.034;MLEAC=1;MLEAF=0.500;MQ=42.00;MQRankSum=0.000;QD=16.82;ReadPosRankSum=-2.151;SOR=1.170	GT:AD:DP:GQ:PL	0/1:45,44:89:99:1525,0,1703
chrVII	329758	.	G	A	1306.77	PASS	AC=1;AF=0.500;AN=2;BaseQRankSum=0.644;ClippingRankSum=0.000;DP=78;ExcessHet=3.0103;FS=2.999;MLEAC=1;MLEAF=0.500;MQ=41.82;MQRankSum=0.952;QD=16.75;ReadPosRankSum=0.595;SOR=1.061	GT:AD:DP:GQ:PL	0/1:42,36:78:99:1335,0,1550
chrVII	330647	.	G	A	1629.77	PASS	AC=1;AF=0.500;AN=2;BaseQRankSum=-0.413;ClippingRankSum=0.000;DP=83;ExcessHet=3.0103;FS=2.897;MLEAC=1;MLEAF=0.500;MQ=42.00;MQRankSum=0.000;QD=19.64;ReadPosRankSum=-0.308;SOR=0.954	GT:AD:DP:GQ:PL	0/1:39,44:83:99:1658,0,1444
chrVII	332248	.	G	A	1736.77	PASS	AC=1;AF=0.500;AN=2;BaseQRankSum=-0.529;ClippingRankSum=0.000;DP=93;ExcessHet=3.0103;FS=8.310;MLEAC=1;MLEAF=0.500;MQ=41.98;MQRankSum=-0.947;QD=18.67;ReadPosRankSum=0.699;SOR=0.733	GT:AD:DP:GQ:PL	0/1:45,48:93:99:1765,0,1647
chrVII	356982	.	C	T	1624.77	PASS	AC=1;AF=0.500;AN=2;BaseQRankSum=1.238;ClippingRankSum=0.000;DP=76;ExcessHet=3.0103;FS=1.912;MLEAC=1;MLEAF=0.500;MQ=41.81;MQRankSum=-0.803;QD=21.38;ReadPosRankSum=0.385;SOR=0.961	GT:AD:DP:GQ:PL	0/1:31,45:76:99:1653,0,1046
chrVII	376012	.	G	A	1301.77	PASS	AC=1;AF=0.500;AN=2;BaseQRankSum=-0.869;ClippingRankSum=0.000;DP=94;ExcessHet=3.0103;FS=5.267;MLEAC=1;MLEAF=0.500;MQ=42.00;MQRankSum=0.000;QD=13.85;ReadPosRankSum=-0.685;SOR=1.230	GT:AD:DP:GQ:PL	0/1:56,38:94:99:1330,0,2125
chrVII	376175	.	C	T	1849.77	PASS	AC=1;AF=0.500;AN=2;BaseQRankSum=0.541;ClippingRankSum=0.000;DP=89;ExcessHet=3.0103;FS=1.753;MLEAC=1;MLEAF=0.500;MQ=41.98;MQRankSum=1.155;QD=20.78;ReadPosRankSum=0.766;SOR=0.988	GT:AD:DP:GQ:PL	0/1:39,50:89:99:1878,0,1428
chrVII	390218	.	C	T	1673.77	PASS	AC=1;AF=0.500;AN=2;BaseQRankSum=-0.364;ClippingRankSum=0.000;DP=84;ExcessHet=3.0103;FS=4.225;MLEAC=1;MLEAF=0.500;MQ=41.81;MQRankSum=0.102;QD=19.93;ReadPosRankSum=1.472;SOR=0.358	GT:AD:DP:GQ:PL	0/1:39,45:84:99:1702,0,1416
chrVII	394798	.	G	A	1405.77	PASS	AC=1;AF=0.500;AN=2;BaseQRankSum=1.112;ClippingRankSum=0.000;DP=86;ExcessHet=3.0103;FS=0.803;MLEAC=1;MLEAF=0.500;MQ=41.83;MQRankSum=-1.074;QD=16.35;ReadPosRankSum=0.881;SOR=0.805	GT:AD:DP:GQ:PL	0/1:47,39:86:99:1434,0,1783
chrVII	398290	.	C	T	1105.77	PASS	AC=1;AF=0.500;AN=2;BaseQRankSum=-0.494;ClippingRankSum=0.000;DP=78;ExcessHet=3.0103;FS=6.094;MLEAC=1;MLEAF=0.500;MQ=41.82;MQRankSum=-1.173;QD=14.18;ReadPosRankSum=0.724;SOR=1.473	GT:AD:DP:GQ:PL	0/1:46,32:78:99:1134,0,1729
chrVII	409223	.	G	A	1508.77	PASS	AC=1;AF=0.500;AN=2;BaseQRankSum=-0.284;ClippingRankSum=0.000;DP=97;ExcessHet=3.0103;FS=9.939;MLEAC=1;MLEAF=0.500;MQ=41.98;MQRankSum=0.913;QD=15.55;ReadPosRankSum=0.141;SOR=1.213	GT:AD:DP:GQ:PL	0/1:54,43:97:99:1537,0,2047
chrVII	429156	.	G	A	1742.77	PASS	AC=1;AF=0.500;AN=2;BaseQRankSum=1.273;ClippingRankSum=0.000;DP=98;ExcessHet=3.0103;FS=0.765;MLEAC=1;MLEAF=0.500;MQ=42.00;MQRankSum=0.000;QD=17.78;ReadPosRankSum=0.297;SOR=0.565	GT:AD:DP:GQ:PL	0/1:51,47:98:99:1771,0,1887
chrVII	460998	.	C	T	1945.77	PASS	AC=1;AF=0.500;AN=2;BaseQRankSum=1.503;ClippingRankSum=0.000;DP=91;ExcessHet=3.0103;FS=4.002;MLEAC=1;MLEAF=0.500;MQ=41.98;MQRankSum=1.166;QD=21.62;ReadPosRankSum=-0.363;SOR=0.458	GT:AD:DP:GQ:PL	0/1:39,51:90:99:1974,0,1433
chrVII	466596	.	C	T	1679.77	PASS	AC=1;AF=0.500;AN=2;BaseQRankSum=0.565;ClippingRankSum=0.000;DP=94;ExcessHet=3.0103;FS=2.642;MLEAC=1;MLEAF=0.500;MQ=42.00;MQRankSum=0.000;QD=17.87;ReadPosRankSum=-0.613;SOR=0.810	GT:AD:DP:GQ:PL	0/1:48,46:94:99:1708,0,1789
chrVII	468787	.	G	A	1459.77	PASS	AC=1;AF=0.500;AN=2;BaseQRankSum=1.711;ClippingRankSum=0.000;DP=100;ExcessHet=3.0103;FS=3.850;MLEAC=1;MLEAF=0.500;MQ=42.00;MQRankSum=0.000;QD=14.60;ReadPosRankSum=-0.325;SOR=0.395	GT:AD:DP:GQ:PL	0/1:59,41:100:99:1488,0,2197
chrVII	475618	.	C	T	1357.77	PASS	AC=1;AF=0.500;AN=2;BaseQRankSum=-1.012;ClippingRankSum=0.000;DP=82;ExcessHet=3.0103;FS=0.000;MLEAC=1;MLEAF=0.500;MQ=41.98;MQRankSum=0.965;QD=16.76;ReadPosRankSum=1.622;SOR=0.660	GT:AD:DP:GQ:PL	0/1:43,38:81:99:1386,0,1575
chrVII	482838	.	G	A	1645.77	PASS	AC=1;AF=0.500;AN=2;BaseQRankSum=2.796;ClippingRankSum=0.000;DP=83;ExcessHet=3.0103;FS=4.235;MLEAC=1;MLEAF=0.500;MQ=41.75;MQRankSum=0.209;QD=19.83;ReadPosRankSum=1.531;SOR=0.427	GT:AD:DP:GQ:PL	0/1:38,45:83:99:1674,0,1214
chrVII	482935	.	G	A	1783.77	PASS	AC=1;AF=0.500;AN=2;BaseQRankSum=0.470;ClippingRankSum=0.000;DP=92;ExcessHet=3.0103;FS=0.777;MLEAC=1;MLEAF=0.500;MQ=41.85;MQRankSum=-0.957;QD=19.39;ReadPosRankSum=-1.119;SOR=0.602	GT:AD:DP:GQ:PL	0/1:45,47:92:99:1812,0,3516
chrVII	482939	.	G	A	1746.77	PASS	AC=1;AF=0.500;AN=2;BaseQRankSum=1.515;ClippingRankSum=0.000;DP=91;ExcessHet=3.0103;FS=0.000;MLEAC=1;MLEAF=0.500;MQ=41.84;MQRankSum=-1.012;QD=19.20;ReadPosRankSum=0.683;SOR=0.668	GT:AD:DP:GQ:PL	0/1:47,44:91:99:1775,0,3523
chrVII	483046	.	C	T	1732.77	PASS	AC=1;AF=0.500;AN=2;BaseQRankSum=2.168;ClippingRankSum=0.000;DP=90;ExcessHet=3.0103;FS=0.000;MLEAC=1;MLEAF=0.500;MQ=41.98;MQRankSum=1.068;QD=19.25;ReadPosRankSum=0.206;SOR=0.690	GT:AD:DP:GQ:PL	0/1:43,47:90:99:1761,0,1425
chrVII	483960	.	G	A	1800.77	PASS	AC=1;AF=0.500;AN=2;BaseQRankSum=2.715;ClippingRankSum=0.000;DP=84;ExcessHet=3.0103;FS=1.799;MLEAC=1;MLEAF=0.500;MQ=42.00;MQRankSum=0.000;QD=21.44;ReadPosRankSum=-0.190;SOR=0.957	GT:AD:DP:GQ:PL	0/1:37,47:84:99:1829,0,1326
chrVII	485657	.	G	A	1951.77	PASS	AC=1;AF=0.500;AN=2;BaseQRankSum=1.315;ClippingRankSum=0.000;DP=97;ExcessHet=3.0103;FS=1.674;MLEAC=1;MLEAF=0.500;MQ=41.69;MQRankSum=-1.583;QD=20.12;ReadPosRankSum=0.033;SOR=0.951	GT:AD:DP:GQ:PL	0/1:44,53:97:99:1980,0,1562
chrVII	494981	.	C	T	1431.77	PASS	AC=1;AF=0.500;AN=2;BaseQRankSum=-0.720;ClippingRankSum=0.000;DP=82;ExcessHet=3.0103;FS=1.799;MLEAC=1;MLEAF=0.500;MQ=42.00;MQRankSum=0.000;QD=17.46;ReadPosRankSum=-0.188;SOR=0.927	GT:AD:DP:GQ:PL	0/1:43,39:82:99:1460,0,1635
chrVII	513006	.	C	T	1713.77	PASS	AC=1;AF=0.500;AN=2;BaseQRankSum=-2.379;ClippingRankSum=0.000;DP=97;ExcessHet=3.0103;FS=6.541;MLEAC=1;MLEAF=0.500;MQ=41.68;MQRankSum=-0.614;QD=17.67;ReadPosRankSum=1.318;SOR=0.302	GT:AD:DP:GQ:PL	0/1:49,48:97:99:1742,0,1839
chrVII	525595	.	G	A	1479.77	PASS	AC=1;AF=0.500;AN=2;BaseQRankSum=1.254;ClippingRankSum=0.000;DP=82;ExcessHet=3.0103;FS=1.814;MLEAC=1;MLEAF=0.500;MQ=42.00;MQRankSum=0.000;QD=18.05;ReadPosRankSum=0.067;SOR=0.545	GT:AD:DP:GQ:PL	0/1:41,41:82:99:1508,0,1479
chrVII	529186	.	G	A	1984.77	PASS	AC=1;AF=0.500;AN=2;BaseQRankSum=-0.468;ClippingRankSum=0.000;DP=81;ExcessHet=3.0103;FS=3.145;MLEAC=1;MLEAF=0.500;MQ=42.00;MQRankSum=0.000;QD=24.50;ReadPosRankSum=0.287;SOR=0.404	GT:AD:DP:GQ:PL	0/1:27,54:81:99:2013,0,891
chrVII	530318	.	C	T	1150.77	PASS	AC=1;AF=0.500;AN=2;BaseQRankSum=0.661;ClippingRankSum=0.000;DP=78;ExcessHet=3.0103;FS=19.336;MLEAC=1;MLEAF=0.500;MQ=40.67;MQRankSum=-2.539;QD=14.75;ReadPosRankSum=-0.804;SOR=0.857	GT:AD:DP:GQ:PL	0/1:43,35:78:99:1179,0,1591
chrVII	596663	.	C	T	1601.77	PASS	AC=1;AF=0.500;AN=2;BaseQRankSum=0.042;ClippingRankSum=0.000;DP=77;ExcessHet=3.0103;FS=4.449;MLEAC=1;MLEAF=0.500;MQ=41.82;MQRankSum=-0.840;QD=20.80;ReadPosRankSum=1.674;SOR=0.348	GT:AD:DP:GQ:PL	0/1:33,44:77:99:1630,0,1166
chrVII	609596	.	C	T	1490.77	PASS	AC=1;AF=0.500;AN=2;BaseQRankSum=0.290;ClippingRankSum=0.000;DP=84;ExcessHet=3.0103;FS=4.171;MLEAC=1;MLEAF=0.500;MQ=41.81;MQRankSum=0.000;QD=17.75;ReadPosRankSum=2.416;SOR=0.702	GT:AD:DP:GQ:PL	0/1:42,42:84:99:1519,0,1515
chrVII	615216	.	G	A	1470.77	PASS	AC=1;AF=0.500;AN=2;BaseQRankSum=0.154;ClippingRankSum=0.000;DP=86;ExcessHet=3.0103;FS=0.797;MLEAC=1;MLEAF=0.500;MQ=41.83;MQRankSum=0.956;QD=17.10;ReadPosRankSum=-1.653;SOR=0.793	GT:AD:DP:GQ:PL	0/1:46,40:86:99:1499,0,1719
chrVII	630229	.	G	A	1644.77	PASS	AC=1;AF=0.500;AN=2;BaseQRankSum=-0.173;ClippingRankSum=0.000;DP=82;ExcessHet=3.0103;FS=5.738;MLEAC=1;MLEAF=0.500;MQ=42.00;MQRankSum=0.000;QD=20.06;ReadPosRankSum=0.090;SOR=1.067	GT:AD:DP:GQ:PL	0/1:37,45:82:99:1673,0,1331
chrVII	647808	.	G	A	1664.77	PASS	AC=1;AF=0.500;AN=2;BaseQRankSum=1.648;ClippingRankSum=0.000;DP=78;ExcessHet=3.0103;FS=4.347;MLEAC=1;MLEAF=0.500;MQ=42.00;MQRankSum=0.000;QD=21.34;ReadPosRankSum=-0.821;SOR=0.531	GT:AD:DP:GQ:PL	0/1:34,44:78:99:1693,0,1198
chrVII	648913	.	G	A	2092.77	PASS	AC=1;AF=0.500;AN=2;BaseQRankSum=0.496;ClippingRankSum=0.000;DP=99;ExcessHet=3.0103;FS=2.757;MLEAC=1;MLEAF=0.500;MQ=42.00;MQRankSum=0.000;QD=21.14;ReadPosRankSum=-1.268;SOR=1.074	GT:AD:DP:GQ:PL	0/1:43,56:99:99:2121,0,1501
chrVII	666275	.	C	T	1456.77	PASS	AC=1;AF=0.500;AN=2;BaseQRankSum=0.394;ClippingRankSum=0.000;DP=73;ExcessHet=3.0103;FS=6.138;MLEAC=1;MLEAF=0.500;MQ=41.81;MQRankSum=1.098;QD=19.96;ReadPosRankSum=-1.744;SOR=0.762	GT:AD:DP:GQ:PL	0/1:34,39:73:99:1485,0,1217
chrVII	678253	.	G	A	1701.77	PASS	AC=1;AF=0.500;AN=2;BaseQRankSum=-1.422;ClippingRankSum=0.000;DP=96;ExcessHet=3.0103;FS=0.000;MLEAC=1;MLEAF=0.500;MQ=41.92;MQRankSum=-1.006;QD=17.73;ReadPosRankSum=-1.989;SOR=0.777	GT:AD:DP:GQ:PL	0/1:48,48:96:99:1730,0,1744
chrVII	678601	.	C	T	1545.77	PASS	AC=1;AF=0.500;AN=2;BaseQRankSum=1.812;ClippingRankSum=0.000;DP=98;ExcessHet=3.0103;FS=0.000;MLEAC=1;MLEAF=0.500;MQ=41.82;MQRankSum=-0.768;QD=15.77;ReadPosRankSum=1.451;SOR=0.722	GT:AD:DP:GQ:PL	0/1:55,43:98:99:1574,0,1994
chrVII	678642	.	C	T	1689.77	PASS	AC=1;AF=0.500;AN=2;BaseQRankSum=0.121;ClippingRankSum=0.000;DP=97;ExcessHet=3.0103;FS=8.044;MLEAC=1;MLEAF=0.500;MQ=41.96;MQRankSum=-1.392;QD=17.42;ReadPosRankSum=1.487;SOR=0.978	GT:AD:DP:GQ:PL	0/1:48,49:97:99:1718,0,1751
chrVII	678711	.	C	T	1324.77	PASS	AC=1;AF=0.500;AN=2;BaseQRankSum=2.028;ClippingRankSum=0.000;DP=72;ExcessHet=3.0103;FS=0.908;MLEAC=1;MLEAF=0.500;MQ=41.77;MQRankSum=-1.404;QD=18.40;ReadPosRankSum=1.857;SOR=0.932	GT:AD:DP:GQ:PL	0/1:36,36:72:99:1353,0,1304
chrVII	694308	.	G	A	938.77	PASS	AC=1;AF=0.500;AN=2;BaseQRankSum=-1.295;ClippingRankSum=0.000;DP=61;ExcessHet=3.0103;FS=11.239;MLEAC=1;MLEAF=0.500;MQ=41.77;MQRankSum=-1.089;QD=15.39;ReadPosRankSum=-0.179;SOR=0.844	GT:AD:DP:GQ:PL	0/1:34,27:61:99:967,0,1282
chrVII	695818	.	G	A	1308.77	PASS	AC=1;AF=0.500;AN=2;BaseQRankSum=-0.860;ClippingRankSum=0.000;DP=87;ExcessHet=3.0103;FS=5.547;MLEAC=1;MLEAF=0.500;MQ=41.81;MQRankSum=-0.182;QD=15.04;ReadPosRankSum=0.019;SOR=1.030	GT:AD:DP:GQ:PL	0/1:50,37:87:99:1337,0,1901
chrVII	731024	.	C	T	1252.77	PASS	AC=1;AF=0.500;AN=2;BaseQRankSum=-0.192;ClippingRankSum=0.000;DP=85;ExcessHet=3.0103;FS=2.916;MLEAC=1;MLEAF=0.500;MQ=42.00;MQRankSum=0.000;QD=14.91;ReadPosRankSum=-0.080;SOR=1.061	GT:AD:DP:GQ:PL	0/1:48,36:84:99:1281,0,1811
chrVII	739398	.	C	T	1798.77	PASS	AC=1;AF=0.500;AN=2;BaseQRankSum=1.339;ClippingRankSum=0.000;DP=91;ExcessHet=3.0103;FS=2.787;MLEAC=1;MLEAF=0.500;MQ=42.00;MQRankSum=0.000;QD=19.77;ReadPosRankSum=1.863;SOR=0.420	GT:AD:DP:GQ:PL	0/1:43,48:91:99:1827,0,1504
chrVII	752917	.	G	A	1444.77	PASS	AC=1;AF=0.500;AN=2;BaseQRankSum=-1.015;ClippingRankSum=0.000;DP=80;ExcessHet=3.0103;FS=1.880;MLEAC=1;MLEAF=0.500;MQ=42.00;MQRankSum=0.000;QD=18.06;ReadPosRankSum=-0.890;SOR=1.009	GT:AD:DP:GQ:PL	0/1:39,41:80:99:1473,0,1452
chrVII	763742	.	G	A	1582.77	PASS	AC=1;AF=0.500;AN=2;BaseQRankSum=-0.011;ClippingRankSum=0.000;DP=80;ExcessHet=3.0103;FS=1.843;MLEAC=1;MLEAF=0.500;MQ=41.82;MQRankSum=1.103;QD=19.78;ReadPosRankSum=-0.425;SOR=0.713	GT:AD:DP:GQ:PL	0/1:37,43:80:99:1611,0,1310
chrVII	784268	.	G	A	1487.77	PASS	AC=1;AF=0.500;AN=2;BaseQRankSum=1.380;ClippingRankSum=0.000;DP=76;ExcessHet=3.0103;FS=8.076;MLEAC=1;MLEAF=0.500;MQ=41.81;MQRankSum=1.109;QD=19.58;ReadPosRankSum=-0.012;SOR=0.212	GT:AD:DP:GQ:PL	0/1:35,41:76:99:1516,0,1197
chrVII	785091	.	G	A	1454.77	PASS	AC=1;AF=0.500;AN=2;BaseQRankSum=0.039;ClippingRankSum=0.000;DP=87;ExcessHet=3.0103;FS=0.000;MLEAC=1;MLEAF=0.500;MQ=42.00;MQRankSum=0.000;QD=16.72;ReadPosRankSum=-1.648;SOR=0.764	GT:AD:DP:GQ:PL	0/1:47,40:87:99:1483,0,1738
chrVII	797991	.	C	T	1469.77	PASS	AC=1;AF=0.500;AN=2;BaseQRankSum=-0.512;ClippingRankSum=0.000;DP=76;ExcessHet=3.0103;FS=0.871;MLEAC=1;MLEAF=0.500;MQ=42.00;MQRankSum=0.000;QD=19.34;ReadPosRankSum=0.655;SOR=0.902	GT:AD:DP:GQ:PL	0/1:36,40:76:99:1498,0,1305
chrVII	809479	.	G	A	1607.77	PASS	AC=1;AF=0.500;AN=2;BaseQRankSum=-1.180;ClippingRankSum=0.000;DP=87;ExcessHet=3.0103;FS=0.802;MLEAC=1;MLEAF=0.500;MQ=42.00;MQRankSum=0.000;QD=18.48;ReadPosRankSum=0.344;SOR=0.744	GT:AD:DP:GQ:PL	0/1:43,44:87:99:1636,0,1616
chrVII	830540	.	G	A	1776.77	PASS	AC=1;AF=0.500;AN=2;BaseQRankSum=0.283;ClippingRankSum=0.000;DP=92;ExcessHet=3.0103;FS=1.675;MLEAC=1;MLEAF=0.500;MQ=42.00;MQRankSum=0.000;QD=19.31;ReadPosRankSum=1.986;SOR=0.527	GT:AD:DP:GQ:PL	0/1:44,48:92:99:1805,0,1601
chrVII	834509	.	G	A	1143.77	PASS	AC=1;AF=0.500;AN=2;BaseQRankSum=-0.648;ClippingRankSum=0.000;DP=79;ExcessHet=3.0103;FS=0.000;MLEAC=1;MLEAF=0.500;MQ=42.00;MQRankSum=0.000;QD=14.48;ReadPosRankSum=-0.840;SOR=0.772	GT:AD:DP:GQ:PL	0/1:44,35:79:99:1172,0,1637
chrVII	859811	.	C	T	1881.77	PASS	AC=1;AF=0.500;AN=2;BaseQRankSum=-0.059;ClippingRankSum=0.000;DP=98;ExcessHet=3.0103;FS=11.587;MLEAC=1;MLEAF=0.500;MQ=41.83;MQRankSum=-1.350;QD=19.20;ReadPosRankSum=0.363;SOR=0.430	GT:AD:DP:GQ:PL	0/1:47,51:98:99:1910,0,1703
chrVII	883824	.	G	A	1767.77	PASS	AC=1;AF=0.500;AN=2;BaseQRankSum=0.106;ClippingRankSum=0.000;DP=84;ExcessHet=3.0103;FS=16.190;MLEAC=1;MLEAF=0.500;MQ=41.91;MQRankSum=-0.716;QD=21.56;ReadPosRankSum=2.167;SOR=0.522	GT:AD:DP:GQ:PL	0/1:35,47:82:99:1796,0,1309
chrVII	883838	.	G	A	3447.77	PASS	AC=2;AF=1.00;AN=2;DP=81;ExcessHet=3.0103;FS=0.000;MLEAC=2;MLEAF=1.00;MQ=41.90;QD=33.55;SOR=0.881	GT:AD:DP:GQ:PL	1/1:0,79:79:99:3476,238,0
chrVII	883877	.	G	A	1918.77	PASS	AC=1;AF=0.500;AN=2;BaseQRankSum=-0.222;ClippingRankSum=0.000;DP=90;ExcessHet=3.0103;FS=6.990;MLEAC=1;MLEAF=0.500;MQ=41.93;MQRankSum=-1.519;QD=21.32;ReadPosRankSum=0.050;SOR=0.344	GT:AD:DP:GQ:PL	0/1:39,51:90:99:1947,0,1394
chrVII	885653	.	G	A	1261.77	PASS	AC=1;AF=0.500;AN=2;BaseQRankSum=-0.062;ClippingRankSum=0.000;DP=95;ExcessHet=3.0103;FS=0.785;MLEAC=1;MLEAF=0.500;MQ=42.00;MQRankSum=0.000;QD=13.28;ReadPosRankSum=-0.217;SOR=0.785	GT:AD:DP:GQ:PL	0/1:59,36:95:99:1290,0,2292
chrVII	906177	.	C	T	1910.77	PASS	AC=1;AF=0.500;AN=2;BaseQRankSum=0.304;ClippingRankSum=0.000;DP=91;ExcessHet=3.0103;FS=2.802;MLEAC=1;MLEAF=0.500;MQ=41.98;MQRankSum=-0.863;QD=21.00;ReadPosRankSum=0.168;SOR=1.094	GT:AD:DP:GQ:PL	0/1:40,51:91:99:1939,0,1474
chrVII	906722	.	C	T	1117.77	PASS	AC=1;AF=0.500;AN=2;BaseQRankSum=0.732;ClippingRankSum=0.000;DP=66;ExcessHet=3.0103;FS=0.943;MLEAC=1;MLEAF=0.500;MQ=41.97;MQRankSum=-1.032;QD=16.94;ReadPosRankSum=-0.764;SOR=0.504	GT:AD:DP:GQ:PL	0/1:35,31:66:99:1146,0,1293
chrVII	908324	.	C	T	1215.77	PASS	AC=1;AF=0.500;AN=2;BaseQRankSum=-1.546;ClippingRankSum=0.000;DP=79;ExcessHet=3.0103;FS=4.610;MLEAC=1;MLEAF=0.500;MQ=42.00;MQRankSum=0.000;QD=15.39;ReadPosRankSum=-0.452;SOR=1.344	GT:AD:DP:GQ:PL	0/1:45,34:79:99:1244,0,1703
chrVII	909950	.	C	T	1555.77	PASS	AC=1;AF=0.500;AN=2;BaseQRankSum=-0.037;ClippingRankSum=0.000;DP=68;ExcessHet=3.0103;FS=0.000;MLEAC=1;MLEAF=0.500;MQ=41.15;MQRankSum=-1.164;QD=23.57;ReadPosRankSum=-0.086;SOR=0.796	GT:AD:DP:GQ:PL	0/1:27,39:66:99:1584,0,2084
chrVII	909952	.	C	T	1555.77	PASS	AC=1;AF=0.500;AN=2;BaseQRankSum=0.119;ClippingRankSum=0.000;DP=66;ExcessHet=3.0103;FS=0.000;MLEAC=1;MLEAF=0.500;MQ=41.13;MQRankSum=-1.157;QD=24.31;ReadPosRankSum=-0.654;SOR=0.772	GT:AD:DP:GQ:PL	0/1:26,38:64:99:1584,0,2084
chrVII	938407	.	G	A	1012.77	PASS	AC=1;AF=0.500;AN=2;BaseQRankSum=-1.965;ClippingRankSum=0.000;DP=70;ExcessHet=3.0103;FS=6.410;MLEAC=1;MLEAF=0.500;MQ=41.59;MQRankSum=1.290;QD=14.47;ReadPosRankSum=-0.819;SOR=0.615	GT:AD:DP:GQ:PL	0/1:39,31:70:99:1041,0,1461
chrVII	939380	.	G	A	1490.77	PASS	AC=1;AF=0.500;AN=2;BaseQRankSum=0.396;ClippingRankSum=0.000;DP=89;ExcessHet=3.0103;FS=0.827;MLEAC=1;MLEAF=0.500;MQ=42.00;MQRankSum=0.000;QD=16.75;ReadPosRankSum=1.317;SOR=0.554	GT:AD:DP:GQ:PL	0/1:48,41:89:99:1519,0,1798
chrVII	939475	.	G	A	1192.77	PASS	AC=1;AF=0.500;AN=2;BaseQRankSum=0.908;ClippingRankSum=0.000;DP=72;ExcessHet=3.0103;FS=4.637;MLEAC=1;MLEAF=0.500;MQ=42.00;MQRankSum=0.000;QD=16.57;ReadPosRankSum=-0.019;SOR=0.648	GT:AD:DP:GQ:PL	0/1:39,33:72:99:1221,0,1450
chrVII	959806	.	G	A	1965.77	PASS	AC=1;AF=0.500;AN=2;BaseQRankSum=0.454;ClippingRankSum=0.000;DP=91;ExcessHet=3.0103;FS=5.401;MLEAC=1;MLEAF=0.500;MQ=42.00;MQRankSum=0.000;QD=21.60;ReadPosRankSum=-0.405;SOR=0.327	GT:AD:DP:GQ:PL	0/1:38,53:91:99:1994,0,1331
chrVII	969038	.	G	A	1453.77	PASS	AC=1;AF=0.500;AN=2;BaseQRankSum=0.411;ClippingRankSum=0.000;DP=77;ExcessHet=3.0103;FS=0.000;MLEAC=1;MLEAF=0.500;MQ=42.00;MQRankSum=0.000;QD=18.88;ReadPosRankSum=-0.747;SOR=0.631	GT:AD:DP:GQ:PL	0/1:38,39:77:99:1482,0,1433
chrVII	973958	.	G	A	1342.77	PASS	AC=1;AF=0.500;AN=2;BaseQRankSum=1.546;ClippingRankSum=0.000;DP=73;ExcessHet=3.0103;FS=0.000;MLEAC=1;MLEAF=0.500;MQ=42.00;MQRankSum=0.000;QD=18.39;ReadPosRankSum=0.098;SOR=0.641	GT:AD:DP:GQ:PL	0/1:36,37:73:99:1371,0,1314
chrVII	974092	.	G	A	1503.77	PASS	AC=1;AF=0.500;AN=2;BaseQRankSum=-0.652;ClippingRankSum=0.000;DP=93;ExcessHet=3.0103;FS=1.671;MLEAC=1;MLEAF=0.500;MQ=41.69;MQRankSum=-0.092;QD=16.17;ReadPosRankSum=-0.090;SOR=0.523	GT:AD:DP:GQ:PL	0/1:50,43:93:99:1532,0,1806
chrVII	989543	.	G	A	1977.77	PASS	AC=1;AF=0.500;AN=2;BaseQRankSum=1.252;ClippingRankSum=0.000;DP=109;ExcessHet=3.0103;FS=4.706;MLEAC=1;MLEAF=0.500;MQ=41.73;MQRankSum=0.013;QD=18.14;ReadPosRankSum=0.808;SOR=1.096	GT:AD:DP:GQ:PL	0/1:55,54:109:99:2006,0,2046
chrVII	991941	.	G	A	1562.77	PASS	AC=1;AF=0.500;AN=2;BaseQRankSum=-0.592;ClippingRankSum=0.000;DP=88;ExcessHet=3.0103;FS=4.047;MLEAC=1;MLEAF=0.500;MQ=41.83;MQRankSum=-1.000;QD=17.76;ReadPosRankSum=-0.401;SOR=0.795	GT:AD:DP:GQ:PL	0/1:45,43:88:99:1591,0,1666
chrVII	1000886	.	C	T	1762.77	PASS	AC=1;AF=0.500;AN=2;BaseQRankSum=-0.486;ClippingRankSum=0.000;DP=85;ExcessHet=3.0103;FS=9.542;MLEAC=1;MLEAF=0.500;MQ=41.83;MQRankSum=1.167;QD=21.24;ReadPosRankSum=0.451;SOR=0.192	GT:AD:DP:GQ:PL	0/1:36,47:83:99:1791,0,1228
chrVII	1018223	.	C	T	1894.77	PASS	AC=1;AF=0.500;AN=2;BaseQRankSum=-0.020;ClippingRankSum=0.000;DP=88;ExcessHet=3.0103;FS=1.755;MLEAC=1;MLEAF=0.500;MQ=41.83;MQRankSum=1.170;QD=21.53;ReadPosRankSum=-0.783;SOR=0.952	GT:AD:DP:GQ:PL	0/1:38,50:88:99:1923,0,1321
chrVII	1048072	.	C	T	1649.77	PASS	AC=1;AF=0.500;AN=2;BaseQRankSum=3.035;ClippingRankSum=0.000;DP=89;ExcessHet=3.0103;FS=0.798;MLEAC=1;MLEAF=0.500;MQ=41.83;MQRankSum=1.034;QD=18.54;ReadPosRankSum=0.930;SOR=0.568	GT:AD:DP:GQ:PL	0/1:44,45:89:99:1678,0,1568
chrVII	1050918	.	C	T	1674.77	PASS	AC=1;AF=0.500;AN=2;BaseQRankSum=0.087;ClippingRankSum=0.000;DP=80;ExcessHet=3.0103;FS=0.851;MLEAC=1;MLEAF=0.500;MQ=41.80;MQRankSum=0.215;QD=20.93;ReadPosRankSum=-0.329;SOR=0.865	GT:AD:DP:GQ:PL	0/1:35,45:80:99:1703,0,1271
chrVII	1056471	.	G	A	1530.77	PASS	AC=1;AF=0.500;AN=2;BaseQRankSum=1.406;ClippingRankSum=0.000;DP=89;ExcessHet=3.0103;FS=2.840;MLEAC=1;MLEAF=0.500;MQ=42.00;MQRankSum=0.000;QD=17.20;ReadPosRankSum=-0.474;SOR=0.447	GT:AD:DP:GQ:PL	0/1:46,43:89:99:1559,0,1722
chrVII	1057376	.	G	A	1659.77	PASS	AC=1;AF=0.500;AN=2;BaseQRankSum=-1.612;ClippingRankSum=0.000;DP=77;ExcessHet=3.0103;FS=5.915;MLEAC=1;MLEAF=0.500;MQ=42.00;MQRankSum=0.000;QD=21.56;ReadPosRankSum=1.037;SOR=0.387	GT:AD:DP:GQ:PL	0/1:32,45:77:99:1688,0,1169
chrVII	1057576	.	G	A	1606.77	PASS	AC=1;AF=0.500;AN=2;BaseQRankSum=1.002;ClippingRankSum=0.000;DP=80;ExcessHet=3.0103;FS=0.000;MLEAC=1;MLEAF=0.500;MQ=42.00;MQRankSum=0.000;QD=20.08;ReadPosRankSum=-0.447;SOR=0.673	GT:AD:DP:GQ:PL	0/1:37,43:80:99:1635,0,1346
chrVIII	10650	.	G	A	1655.77	PASS	AC=1;AF=0.500;AN=2;BaseQRankSum=1.168;ClippingRankSum=0.000;DP=93;ExcessHet=3.0103;FS=1.676;MLEAC=1;MLEAF=0.500;MQ=41.97;MQRankSum=-1.391;QD=17.80;ReadPosRankSum=-0.972;SOR=0.509	GT:AD:DP:GQ:PL	0/1:47,46:93:99:1684,0,1658
chrVIII	10804	.	G	A	1809.77	PASS	AC=1;AF=0.500;AN=2;BaseQRankSum=-1.329;ClippingRankSum=0.000;DP=95;ExcessHet=3.0103;FS=1.664;MLEAC=1;MLEAF=0.500;MQ=41.98;MQRankSum=1.098;QD=19.05;ReadPosRankSum=1.328;SOR=0.579	GT:AD:DP:GQ:PL	0/1:44,51:95:99:1838,0,1534
chrVIII	26402	.	C	T	1053.77	PASS	AC=1;AF=0.500;AN=2;BaseQRankSum=-0.576;ClippingRankSum=0.000;DP=69;ExcessHet=3.0103;FS=2.002;MLEAC=1;MLEAF=0.500;MQ=41.57;MQRankSum=-0.125;QD=15.27;ReadPosRankSum=-0.667;SOR=0.815	GT:AD:DP:GQ:PL	0/1:38,31:69:99:1082,0,1348
chrVIII	26739	.	C	T	1417.77	PASS	AC=1;AF=0.500;AN=2;BaseQRankSum=1.020;ClippingRankSum=0.000;DP=87;ExcessHet=3.0103;FS=2.832;MLEAC=1;MLEAF=0.500;MQ=42.00;MQRankSum=0.000;QD=16.30;ReadPosRankSum=-0.381;SOR=0.726	GT:AD:DP:GQ:PL	0/1:48,39:87:99:1446,0,1690
chrVIII	32732	.	C	T	1565.77	PASS	AC=1;AF=0.500;AN=2;BaseQRankSum=-1.371;ClippingRankSum=0.000;DP=75;ExcessHet=3.0103;FS=3.130;MLEAC=1;MLEAF=0.500;MQ=41.80;MQRankSum=1.155;QD=20.88;ReadPosRankSum=0.132;SOR=0.566	GT:AD:DP:GQ:PL	0/1:33,42:75:99:1594,0,1205
chrVIII	36076	.	G	A	1647.77	PASS	AC=1;AF=0.500;AN=2;BaseQRankSum=0.854;ClippingRankSum=0.000;DP=95;ExcessHet=3.0103;FS=13.909;MLEAC=1;MLEAF=0.500;MQ=42.00;MQRankSum=0.000;QD=17.34;ReadPosRankSum=-0.995;SOR=0.838	GT:AD:DP:GQ:PL	0/1:49,46:95:99:1676,0,1739
chrVIII	38717	.	G	A	1130.77	PASS	AC=1;AF=0.500;AN=2;BaseQRankSum=-0.172;ClippingRankSum=0.000;DP=83;ExcessHet=3.0103;FS=1.786;MLEAC=1;MLEAF=0.500;MQ=41.83;MQRankSum=-1.118;QD=13.62;ReadPosRankSum=-0.942;SOR=0.908	GT:AD:DP:GQ:PL	0/1:47,36:83:99:1159,0,1602
chrVIII	45801	.	G	A	1261.77	PASS	AC=1;AF=0.500;AN=2;BaseQRankSum=0.075;ClippingRankSum=0.000;DP=77;ExcessHet=3.0103;FS=11.604;MLEAC=1;MLEAF=0.500;MQ=41.82;MQRankSum=0.963;QD=16.39;ReadPosRankSum=0.352;SOR=0.384	GT:AD:DP:GQ:PL	0/1:41,36:77:99:1290,0,1535
chrVIII	54363	.	G	A	1320.77	PASS	AC=1;AF=0.500;AN=2;BaseQRankSum=0.712;ClippingRankSum=0.000;DP=57;ExcessHet=3.0103;FS=12.585;MLEAC=1;MLEAF=0.500;MQ=42.00;MQRankSum=0.000;QD=23.17;ReadPosRankSum=0.682;SOR=1.579	GT:AD:DP:GQ:PL	0/1:22,35:57:99:1349,0,740
chrVIII	77043	.	G	A	1601.77	PASS	AC=1;AF=0.500;AN=2;BaseQRankSum=0.953;ClippingRankSum=0.000;DP=81;ExcessHet=3.0103;FS=2.943;MLEAC=1;MLEAF=0.500;MQ=42.00;MQRankSum=0.000;QD=19.77;ReadPosRankSum=-0.276;SOR=0.868	GT:AD:DP:GQ:PL	0/1:38,43:81:99:1630,0,1354
chrVIII	103599	.	C	T	1145.77	PASS	AC=1;AF=0.500;AN=2;BaseQRankSum=-1.472;ClippingRankSum=0.000;DP=78;ExcessHet=3.0103;FS=6.215;MLEAC=1;MLEAF=0.500;MQ=41.81;MQRankSum=0.882;QD=14.69;ReadPosRankSum=-0.411;SOR=0.270	GT:AD:DP:GQ:PL	0/1:45,33:78:99:1174,0,1694
chrVIII	119112	.	C	T	1786.77	PASS	AC=1;AF=0.500;AN=2;BaseQRankSum=-1.765;ClippingRankSum=0.000;DP=83;ExcessHet=3.0103;FS=7.279;MLEAC=1;MLEAF=0.500;MQ=41.80;MQRankSum=1.566;QD=21.53;ReadPosRankSum=-0.590;SOR=0.682	GT:AD:DP:GQ:PL	0/1:38,45:83:99:1815,0,2901
chrVIII	119113	.	C	T	1786.77	PASS	AC=1;AF=0.500;AN=2;BaseQRankSum=0.720;ClippingRankSum=0.000;DP=83;ExcessHet=3.0103;FS=7.282;MLEAC=1;MLEAF=0.500;MQ=41.80;MQRankSum=1.604;QD=21.53;ReadPosRankSum=-1.347;SOR=0.759	GT:AD:DP:GQ:PL	0/1:37,46:83:99:1815,0,2901
chrVIII	122271	.	G	A	1693.77	PASS	AC=1;AF=0.500;AN=2;BaseQRankSum=1.915;ClippingRankSum=0.000;DP=96;ExcessHet=3.0103;FS=6.576;MLEAC=1;MLEAF=0.500;MQ=42.00;MQRankSum=0.000;QD=17.64;ReadPosRankSum=0.671;SOR=0.691	GT:AD:DP:GQ:PL	0/1:49,47:96:99:1722,0,1796
chrVIII	126187	.	G	A	1158.77	PASS	AC=1;AF=0.500;AN=2;BaseQRankSum=1.420;ClippingRankSum=0.000;DP=90;ExcessHet=3.0103;FS=12.697;MLEAC=1;MLEAF=0.500;MQ=42.00;MQRankSum=0.000;QD=12.88;ReadPosRankSum=-0.700;SOR=1.639	GT:AD:DP:GQ:PL	0/1:55,35:90:99:1187,0,1924
chrVIII	135285	.	G	A	1102.77	PASS	AC=1;AF=0.500;AN=2;BaseQRankSum=1.494;ClippingRankSum=0.000;DP=89;ExcessHet=3.0103;FS=0.819;MLEAC=1;MLEAF=0.500;MQ=42.00;MQRankSum=0.000;QD=12.39;ReadPosRankSum=-0.624;SOR=0.689	GT:AD:DP:GQ:PL	0/1:56,33:89:99:1131,0,2118
chrVIII	140717	.	C	T	1349.77	PASS	AC=1;AF=0.500;AN=2;BaseQRankSum=0.350;ClippingRankSum=0.000;DP=83;ExcessHet=3.0103;FS=9.267;MLEAC=1;MLEAF=0.500;MQ=41.83;MQRankSum=0.921;QD=16.26;ReadPosRankSum=-0.586;SOR=0.508	GT:AD:DP:GQ:PL	0/1:46,37:83:99:1378,0,1725
chrVIII	141478	.	G	A	1612.77	PASS	AC=1;AF=0.500;AN=2;BaseQRankSum=0.466;ClippingRankSum=0.000;DP=92;ExcessHet=3.0103;FS=0.000;MLEAC=1;MLEAF=0.500;MQ=41.84;MQRankSum=-1.000;QD=17.53;ReadPosRankSum=-0.305;SOR=0.698	GT:AD:DP:GQ:PL	0/1:47,45:92:99:1641,0,1677
chrVIII	143553	.	G	A	1044.77	PASS	AC=1;AF=0.500;AN=2;BaseQRankSum=0.170;ClippingRankSum=0.000;DP=74;ExcessHet=3.0103;FS=1.963;MLEAC=1;MLEAF=0.500;MQ=42.00;MQRankSum=0.000;QD=14.12;ReadPosRankSum=-0.192;SOR=0.688	GT:AD:DP:GQ:PL	0/1:44,30:74:99:1073,0,1639
chrVIII	150596	.	C	T	1620.77	PASS	AC=1;AF=0.500;AN=2;BaseQRankSum=-0.077;ClippingRankSum=0.000;DP=90;ExcessHet=3.0103;FS=1.716;MLEAC=1;MLEAF=0.500;MQ=42.00;MQRankSum=0.000;QD=18.01;ReadPosRankSum=-0.141;SOR=0.725	GT:AD:DP:GQ:PL	0/1:45,45:90:99:1649,0,1634
chrVIII	170041	.	G	A	1261.77	PASS	AC=1;AF=0.500;AN=2;BaseQRankSum=1.454;ClippingRankSum=0.000;DP=84;ExcessHet=3.0103;FS=0.837;MLEAC=1;MLEAF=0.500;MQ=41.98;MQRankSum=0.869;QD=15.02;ReadPosRankSum=-0.547;SOR=0.859	GT:AD:DP:GQ:PL	0/1:49,35:84:99:1290,0,1876
chrVIII	170394	.	C	T	1401.77	PASS	AC=1;AF=0.500;AN=2;BaseQRankSum=0.447;ClippingRankSum=0.000;DP=76;ExcessHet=3.0103;FS=0.872;MLEAC=1;MLEAF=0.500;MQ=42.00;MQRankSum=0.000;QD=18.44;ReadPosRankSum=1.118;SOR=0.906	GT:AD:DP:GQ:PL	0/1:37,39:76:99:1430,0,1307
chrVIII	190200	.	G	A	1310.77	PASS	AC=1;AF=0.500;AN=2;BaseQRankSum=-2.206;ClippingRankSum=0.000;DP=81;ExcessHet=3.0103;FS=1.832;MLEAC=1;MLEAF=0.500;MQ=42.00;MQRankSum=0.000;QD=16.18;ReadPosRankSum=0.309;SOR=0.984	GT:AD:DP:GQ:PL	0/1:43,38:81:99:1339,0,1591
chrVIII	209548	.	G	A	1573.77	PASS	AC=1;AF=0.500;AN=2;BaseQRankSum=-0.244;ClippingRankSum=0.000;DP=82;ExcessHet=3.0103;FS=4.159;MLEAC=1;MLEAF=0.500;MQ=41.83;MQRankSum=1.101;QD=19.19;ReadPosRankSum=-0.027;SOR=0.552	GT:AD:DP:GQ:PL	0/1:38,44:82:99:1602,0,1411
chrVIII	233790	.	G	A	1958.77	PASS	AC=1;AF=0.500;AN=2;BaseQRankSum=1.172;ClippingRankSum=0.000;DP=97;ExcessHet=3.0103;FS=0.761;MLEAC=1;MLEAF=0.500;MQ=41.40;MQRankSum=0.200;QD=20.19;ReadPosRankSum=-0.748;SOR=0.650	GT:AD:DP:GQ:PL	0/1:44,53:97:99:1987,0,1601
chrVIII	234502	.	G	A	1675.77	PASS	AC=1;AF=0.500;AN=2;BaseQRankSum=1.304;ClippingRankSum=0.000;DP=105;ExcessHet=3.0103;FS=0.000;MLEAC=1;MLEAF=0.500;MQ=41.83;MQRankSum=0.392;QD=15.96;ReadPosRankSum=0.092;SOR=0.696	GT:AD:DP:GQ:PL	0/1:59,46:105:99:1704,0,2208
chrVIII	236199	.	C	T	1347.77	PASS	AC=1;AF=0.500;AN=2;BaseQRankSum=-0.360;ClippingRankSum=0.000;DP=66;ExcessHet=3.0103;FS=8.660;MLEAC=1;MLEAF=0.500;MQ=42.00;MQRankSum=0.000;QD=20.42;ReadPosRankSum=-0.405;SOR=0.902	GT:AD:DP:GQ:PL	0/1:29,37:66:99:1376,0,1059
chrVIII	236754	.	C	T	657.77	PASS	AC=1;AF=0.500;AN=2;BaseQRankSum=-1.588;ClippingRankSum=0.000;DP=44;ExcessHet=3.0103;FS=1.192;MLEAC=1;MLEAF=0.500;MQ=42.00;MQRankSum=0.000;QD=14.95;ReadPosRankSum=-0.794;SOR=0.446	GT:AD:DP:GQ:PL	0/1:24,20:44:99:686,0,884
chrVIII	256088	.	G	A	1501.77	PASS	AC=1;AF=0.500;AN=2;BaseQRankSum=-0.835;ClippingRankSum=0.000;DP=88;ExcessHet=3.0103;FS=2.752;MLEAC=1;MLEAF=0.500;MQ=41.67;MQRankSum=-1.472;QD=17.07;ReadPosRankSum=-0.256;SOR=0.827	GT:AD:DP:GQ:PL	0/1:46,42:88:99:1530,0,1728
chrVIII	265276	.	G	A	1373.77	PASS	AC=1;AF=0.500;AN=2;BaseQRankSum=1.178;ClippingRankSum=0.000;DP=82;ExcessHet=3.0103;FS=0.000;MLEAC=1;MLEAF=0.500;MQ=42.00;MQRankSum=0.000;QD=16.75;ReadPosRankSum=0.916;SOR=0.622	GT:AD:DP:GQ:PL	0/1:44,38:82:99:1402,0,1666
chrVIII	270933	.	G	A	1410.77	PASS	AC=1;AF=0.500;AN=2;BaseQRankSum=1.095;ClippingRankSum=0.000;DP=89;ExcessHet=3.0103;FS=7.084;MLEAC=1;MLEAF=0.500;MQ=42.00;MQRankSum=0.000;QD=15.85;ReadPosRankSum=-0.734;SOR=0.360	GT:AD:DP:GQ:PL	0/1:50,39:89:99:1439,0,1865
chrVIII	283367	.	C	T	1289.77	PASS	AC=1;AF=0.500;AN=2;BaseQRankSum=-0.666;ClippingRankSum=0.000;DP=89;ExcessHet=3.0103;FS=0.000;MLEAC=1;MLEAF=0.500;MQ=41.98;MQRankSum=0.866;QD=14.49;ReadPosRankSum=0.430;SOR=0.746	GT:AD:DP:GQ:PL	0/1:52,37:89:99:1318,0,2017
chrVIII	289327	.	G	A	757.77	PASS	AC=1;AF=0.500;AN=2;BaseQRankSum=-1.224;ClippingRankSum=0.000;DP=82;ExcessHet=3.0103;FS=0.000;MLEAC=1;MLEAF=0.500;MQ=42.00;MQRankSum=0.000;QD=10.24;ReadPosRankSum=1.299;SOR=0.693	GT:AD:DP:GQ:PL	0/1:37,37:74:99:786,0,1180
chrVIII	289476	.	C	T	1451.77	PASS	AC=1;AF=0.500;AN=2;BaseQRankSum=0.515;ClippingRankSum=0.000;DP=83;ExcessHet=3.0103;FS=2.899;MLEAC=1;MLEAF=0.500;MQ=41.82;MQRankSum=-1.013;QD=17.49;ReadPosRankSum=1.018;SOR=0.615	GT:AD:DP:GQ:PL	0/1:43,40:83:99:1480,0,1606
chrVIII	289882	.	C	T	1535.77	PASS	AC=1;AF=0.500;AN=2;BaseQRankSum=-1.087;ClippingRankSum=0.000;DP=79;ExcessHet=3.0103;FS=4.299;MLEAC=1;MLEAF=0.500;MQ=41.81;MQRankSum=-0.913;QD=19.44;ReadPosRankSum=0.394;SOR=1.095	GT:AD:DP:GQ:PL	0/1:37,42:79:99:1564,0,1353
chrVIII	334046	.	C	T	2125.77	PASS	AC=1;AF=0.500;AN=2;BaseQRankSum=1.406;ClippingRankSum=0.000;DP=104;ExcessHet=3.0103;FS=0.000;MLEAC=1;MLEAF=0.500;MQ=41.70;MQRankSum=-0.362;QD=20.44;ReadPosRankSum=-1.065;SOR=0.664	GT:AD:DP:GQ:PL	0/1:45,59:104:99:2154,0,1575
chrVIII	335717	.	G	A	1868.77	PASS	AC=1;AF=0.500;AN=2;BaseQRankSum=0.367;ClippingRankSum=0.000;DP=107;ExcessHet=3.0103;FS=14.707;MLEAC=1;MLEAF=0.500;MQ=42.00;MQRankSum=0.000;QD=17.47;ReadPosRankSum=-0.169;SOR=0.858	GT:AD:DP:GQ:PL	0/1:56,51:107:99:1897,0,2127
chrVIII	335927	.	G	A	1433.77	PASS	AC=1;AF=0.500;AN=2;BaseQRankSum=0.428;ClippingRankSum=0.000;DP=82;ExcessHet=3.0103;FS=7.363;MLEAC=1;MLEAF=0.500;MQ=42.00;MQRankSum=0.000;QD=17.48;ReadPosRankSum=-0.518;SOR=0.622	GT:AD:DP:GQ:PL	0/1:42,40:82:99:1462,0,1555
chrVIII	341517	.	G	A	1502.77	PASS	AC=1;AF=0.500;AN=2;BaseQRankSum=0.824;ClippingRankSum=0.000;DP=97;ExcessHet=3.0103;FS=1.637;MLEAC=1;MLEAF=0.500;MQ=42.00;MQRankSum=0.000;QD=15.49;ReadPosRankSum=-2.868;SOR=0.878	GT:AD:DP:GQ:PL	0/1:54,43:97:99:1531,0,1991
chrVIII	353302	.	G	A	1547.77	PASS	AC=1;AF=0.500;AN=2;BaseQRankSum=0.417;ClippingRankSum=0.000;DP=115;ExcessHet=3.0103;FS=4.722;MLEAC=1;MLEAF=0.500;MQ=41.88;MQRankSum=-1.220;QD=13.58;ReadPosRankSum=1.641;SOR=1.137	GT:AD:DP:GQ:PL	0/1:69,45:114:99:1576,0,2569
chrVIII	357678	.	C	T	1333.77	PASS	AC=1;AF=0.500;AN=2;BaseQRankSum=-0.787;ClippingRankSum=0.000;DP=76;ExcessHet=3.0103;FS=0.000;MLEAC=1;MLEAF=0.500;MQ=41.61;MQRankSum=0.019;QD=17.55;ReadPosRankSum=-1.375;SOR=0.693	GT:AD:DP:GQ:PL	0/1:38,38:76:99:1362,0,1388
chrVIII	368747	.	C	T	1205.77	PASS	AC=1;AF=0.500;AN=2;BaseQRankSum=0.439;ClippingRankSum=0.000;DP=80;ExcessHet=3.0103;FS=4.333;MLEAC=1;MLEAF=0.500;MQ=42.00;MQRankSum=0.000;QD=15.07;ReadPosRankSum=-0.573;SOR=0.357	GT:AD:DP:GQ:PL	0/1:46,34:80:99:1234,0,1764
chrVIII	372448	.	G	A	1341.77	PASS	AC=1;AF=0.500;AN=2;BaseQRankSum=-0.104;ClippingRankSum=0.000;DP=71;ExcessHet=3.0103;FS=1.960;MLEAC=1;MLEAF=0.500;MQ=41.80;MQRankSum=-0.930;QD=18.90;ReadPosRankSum=1.685;SOR=0.976	GT:AD:DP:GQ:PL	0/1:34,37:71:99:1370,0,1221
chrVIII	380570	.	C	T	1376.77	PASS	AC=1;AF=0.500;AN=2;BaseQRankSum=-0.429;ClippingRankSum=0.000;DP=72;ExcessHet=3.0103;FS=3.175;MLEAC=1;MLEAF=0.500;MQ=41.97;MQRankSum=1.085;QD=19.12;ReadPosRankSum=-0.334;SOR=0.402	GT:AD:DP:GQ:PL	0/1:34,38:72:99:1405,0,1264
chrVIII	381847	.	C	T	1464.77	PASS	AC=1;AF=0.500;AN=2;BaseQRankSum=-1.119;ClippingRankSum=0.000;DP=80;ExcessHet=3.0103;FS=0.000;MLEAC=1;MLEAF=0.500;MQ=41.64;MQRankSum=0.090;QD=18.54;ReadPosRankSum=-0.756;SOR=0.741	GT:AD:DP:GQ:PL	0/1:38,41:79:99:1493,0,1363
chrVIII	388867	.	G	A	1145.77	PASS	AC=1;AF=0.500;AN=2;BaseQRankSum=1.218;ClippingRankSum=0.000;DP=64;ExcessHet=3.0103;FS=7.060;MLEAC=1;MLEAF=0.500;MQ=41.97;MQRankSum=0.000;QD=19.10;ReadPosRankSum=-1.336;SOR=0.228	GT:AD:DP:GQ:PL	0/1:29,31:60:99:1174,0,1079
chrVIII	390540	.	G	A	1040.77	PASS	AC=1;AF=0.500;AN=2;BaseQRankSum=-0.415;ClippingRankSum=0.000;DP=67;ExcessHet=3.0103;FS=0.966;MLEAC=1;MLEAF=0.500;MQ=42.00;MQRankSum=0.000;QD=15.53;ReadPosRankSum=0.218;SOR=0.513	GT:AD:DP:GQ:PL	0/1:37,30:67:99:1069,0,1409
chrVIII	406089	.	G	A	1793.77	PASS	AC=1;AF=0.500;AN=2;BaseQRankSum=0.012;ClippingRankSum=0.000;DP=75;ExcessHet=3.0103;FS=0.000;MLEAC=1;MLEAF=0.500;MQ=42.00;MQRankSum=0.000;QD=23.92;ReadPosRankSum=0.191;SOR=0.802	GT:AD:DP:GQ:PL	0/1:28,47:75:99:1822,0,960
chrVIII	409655	.	C	T	1325.77	PASS	AC=1;AF=0.500;AN=2;BaseQRankSum=0.866;ClippingRankSum=0.000;DP=80;ExcessHet=3.0103;FS=5.631;MLEAC=1;MLEAF=0.500;MQ=41.82;MQRankSum=0.976;QD=16.57;ReadPosRankSum=0.771;SOR=0.926	GT:AD:DP:GQ:PL	0/1:42,38:80:99:1354,0,1559
chrVIII	421921	.	G	A	2267.77	PASS	AC=1;AF=0.500;AN=2;BaseQRankSum=1.226;ClippingRankSum=0.000;DP=97;ExcessHet=3.0103;FS=2.785;MLEAC=1;MLEAF=0.500;MQ=42.00;MQRankSum=0.000;QD=23.38;ReadPosRankSum=-0.729;SOR=1.044	GT:AD:DP:GQ:PL	0/1:37,60:97:99:2296,0,1271
chrVIII	422924	.	C	T	2020.77	PASS	AC=1;AF=0.500;AN=2;BaseQRankSum=-0.271;ClippingRankSum=0.000;DP=99;ExcessHet=3.0103;FS=8.102;MLEAC=1;MLEAF=0.500;MQ=41.96;MQRankSum=1.589;QD=20.62;ReadPosRankSum=0.678;SOR=1.286	GT:AD:DP:GQ:PL	0/1:44,54:98:99:2049,0,1603
chrVIII	423085	.	C	T	1245.77	PASS	AC=1;AF=0.500;AN=2;BaseQRankSum=-0.941;ClippingRankSum=0.000;DP=82;ExcessHet=3.0103;FS=2.902;MLEAC=1;MLEAF=0.500;MQ=42.00;MQRankSum=0.000;QD=15.19;ReadPosRankSum=0.745;SOR=0.864	GT:AD:DP:GQ:PL	0/1:46,36:82:99:1274,0,1751
chrVIII	423622	.	C	T	1512.77	PASS	AC=1;AF=0.500;AN=2;BaseQRankSum=-1.017;ClippingRankSum=0.000;DP=101;ExcessHet=3.0103;FS=0.000;MLEAC=1;MLEAF=0.500;MQ=41.85;MQRankSum=-1.118;QD=14.98;ReadPosRankSum=-0.718;SOR=0.631	GT:AD:DP:GQ:PL	0/1:57,44:101:99:1541,0,2150
chrVIII	429595	.	G	A	1933.77	PASS	AC=1;AF=0.500;AN=2;BaseQRankSum=1.264;ClippingRankSum=0.000;DP=111;ExcessHet=3.0103;FS=3.651;MLEAC=1;MLEAF=0.500;MQ=42.00;MQRankSum=0.000;QD=17.42;ReadPosRankSum=-0.090;SOR=0.395	GT:AD:DP:GQ:PL	0/1:58,53:111:99:1962,0,2165
chrVIII	432181	.	G	A	1605.77	PASS	AC=1;AF=0.500;AN=2;BaseQRankSum=-1.340;ClippingRankSum=0.000;DP=93;ExcessHet=3.0103;FS=3.880;MLEAC=1;MLEAF=0.500;MQ=42.00;MQRankSum=0.000;QD=17.45;ReadPosRankSum=0.467;SOR=1.105	GT:AD:DP:GQ:PL	0/1:48,44:92:99:1634,0,1822
chrVIII	451297	.	C	T	4237.77	PASS	AC=2;AF=1.00;AN=2;DP=98;ExcessHet=3.0103;FS=0.000;MLEAC=2;MLEAF=1.00;MQ=41.98;QD=34.04;SOR=0.866	GT:AD:DP:GQ:PL	1/1:0,98:98:99:4266,295,0
chrVIII	454498	.	G	A	2030.77	PASS	AC=1;AF=0.500;AN=2;BaseQRankSum=1.154;ClippingRankSum=0.000;DP=93;ExcessHet=3.0103;FS=2.765;MLEAC=1;MLEAF=0.500;MQ=42.00;MQRankSum=0.000;QD=21.84;ReadPosRankSum=1.214;SOR=0.569	GT:AD:DP:GQ:PL	0/1:39,54:93:99:2059,0,1372
chrVIII	464716	.	G	A	1429.77	PASS	AC=1;AF=0.500;AN=2;BaseQRankSum=-0.187;ClippingRankSum=0.000;DP=82;ExcessHet=3.0103;FS=1.769;MLEAC=1;MLEAF=0.500;MQ=42.00;MQRankSum=0.000;QD=17.44;ReadPosRankSum=-0.416;SOR=0.813	GT:AD:DP:GQ:PL	0/1:43,39:82:99:1458,0,1617
chrVIII	472685	.	G	A	1019.77	PASS	AC=1;AF=0.500;AN=2;BaseQRankSum=-0.443;ClippingRankSum=0.000;DP=67;ExcessHet=3.0103;FS=4.853;MLEAC=1;MLEAF=0.500;MQ=42.00;MQRankSum=0.000;QD=15.22;ReadPosRankSum=-0.524;SOR=1.055	GT:AD:DP:GQ:PL	0/1:37,30:67:99:1048,0,1315
chrVIII	511131	.	C	T	1847.77	PASS	AC=1;AF=0.500;AN=2;BaseQRankSum=-0.949;ClippingRankSum=0.000;DP=94;ExcessHet=3.0103;FS=5.273;MLEAC=1;MLEAF=0.500;MQ=41.98;MQRankSum=-0.917;QD=19.66;ReadPosRankSum=-0.356;SOR=1.263	GT:AD:DP:GQ:PL	0/1:44,50:94:99:1876,0,1625
chrVIII	519811	.	C	T	1487.77	PASS	AC=1;AF=0.500;AN=2;BaseQRankSum=1.559;ClippingRankSum=0.000;DP=85;ExcessHet=3.0103;FS=15.184;MLEAC=1;MLEAF=0.500;MQ=42.00;MQRankSum=0.000;QD=17.50;ReadPosRankSum=-1.172;SOR=0.795	GT:AD:DP:GQ:PL	0/1:44,41:85:99:1516,0,1642
chrIX	53757	.	G	A	1180.77	PASS	AC=1;AF=0.500;AN=2;BaseQRankSum=-0.352;ClippingRankSum=0.000;DP=69;ExcessHet=3.0103;FS=0.909;MLEAC=1;MLEAF=0.500;MQ=42.00;MQRankSum=0.000;QD=17.11;ReadPosRankSum=-1.132;SOR=0.764	GT:AD:DP:GQ:PL	0/1:35,34:69:99:1209,0,1313
chrIX	53830	.	G	A	1218.77	PASS	AC=1;AF=0.500;AN=2;BaseQRankSum=0.199;ClippingRankSum=0.000;DP=74;ExcessHet=3.0103;FS=3.100;MLEAC=1;MLEAF=0.500;MQ=42.00;MQRankSum=0.000;QD=16.47;ReadPosRankSum=-0.563;SOR=1.085	GT:AD:DP:GQ:PL	0/1:40,34:74:99:1247,0,1521
chrIX	54051	.	G	A	1169.77	PASS	AC=1;AF=0.500;AN=2;BaseQRankSum=-0.548;ClippingRankSum=0.000;DP=82;ExcessHet=3.0103;FS=0.000;MLEAC=1;MLEAF=0.500;MQ=42.00;MQRankSum=0.000;QD=14.27;ReadPosRankSum=1.888;SOR=0.743	GT:AD:DP:GQ:PL	0/1:49,33:82:99:1198,0,1869
chrIX	55507	.	G	A	1711.77	PASS	AC=1;AF=0.500;AN=2;BaseQRankSum=-0.527;ClippingRankSum=0.000;DP=97;ExcessHet=3.0103;FS=8.063;MLEAC=1;MLEAF=0.500;MQ=42.00;MQRankSum=0.000;QD=17.65;ReadPosRankSum=-1.374;SOR=1.005	GT:AD:DP:GQ:PL	0/1:50,47:97:99:1740,0,1842
chrIX	56070	.	C	T	1127.77	PASS	AC=1;AF=0.500;AN=2;BaseQRankSum=0.227;ClippingRankSum=0.000;DP=76;ExcessHet=3.0103;FS=1.920;MLEAC=1;MLEAF=0.500;MQ=42.00;MQRankSum=0.000;QD=14.84;ReadPosRankSum=-0.650;SOR=0.679	GT:AD:DP:GQ:PL	0/1:44,32:76:99:1156,0,1679
chrIX	68634	.	G	A	1686.77	PASS	AC=1;AF=0.500;AN=2;BaseQRankSum=-1.361;ClippingRankSum=0.000;DP=89;ExcessHet=3.0103;FS=0.809;MLEAC=1;MLEAF=0.500;MQ=41.79;MQRankSum=-0.525;QD=18.95;ReadPosRankSum=-1.225;SOR=0.551	GT:AD:DP:GQ:PL	0/1:43,46:89:99:1715,0,1588
chrIX	69677	.	C	T	2148.77	PASS	AC=1;AF=0.500;AN=2;BaseQRankSum=1.310;ClippingRankSum=0.000;DP=97;ExcessHet=3.0103;FS=8.241;MLEAC=1;MLEAF=0.500;MQ=42.08;MQRankSum=0.711;QD=22.15;ReadPosRankSum=0.269;SOR=1.359	GT:AD:DP:GQ:PL	0/1:39,58:97:99:2177,0,1235
chrIX	96575	.	C	T	1181.77	PASS	AC=1;AF=0.500;AN=2;BaseQRankSum=-1.735;ClippingRankSum=0.000;DP=80;ExcessHet=3.0103;FS=1.837;MLEAC=1;MLEAF=0.500;MQ=41.98;MQRankSum=0.895;QD=14.96;ReadPosRankSum=-1.363;SOR=0.502	GT:AD:DP:GQ:PL	0/1:45,34:79:99:1210,0,1738
chrIX	96883	.	C	T	1445.77	PASS	AC=1;AF=0.500;AN=2;BaseQRankSum=2.128;ClippingRankSum=0.000;DP=77;ExcessHet=3.0103;FS=7.655;MLEAC=1;MLEAF=0.500;MQ=41.79;MQRankSum=-1.387;QD=18.78;ReadPosRankSum=0.174;SOR=0.531	GT:AD:DP:GQ:PL	0/1:38,39:77:99:1474,0,1411
chrIX	97071	.	C	T	1251.77	PASS	AC=1;AF=0.500;AN=2;BaseQRankSum=1.835;ClippingRankSum=0.000;DP=64;ExcessHet=3.0103;FS=3.431;MLEAC=1;MLEAF=0.500;MQ=41.71;MQRankSum=-0.368;QD=19.56;ReadPosRankSum=-0.796;SOR=0.368	GT:AD:DP:GQ:PL	0/1:29,35:64:99:1280,0,954
chrIX	103719	.	C	T	1779.77	PASS	AC=1;AF=0.500;AN=2;BaseQRankSum=-0.904;ClippingRankSum=0.000;DP=90;ExcessHet=3.0103;FS=5.337;MLEAC=1;MLEAF=0.500;MQ=41.66;MQRankSum=0.741;QD=19.78;ReadPosRankSum=0.513;SOR=0.334	GT:AD:DP:GQ:PL	0/1:42,48:90:99:1808,0,1541
chrIX	107475	.	G	A	1500.77	PASS	AC=1;AF=0.500;AN=2;BaseQRankSum=0.246;ClippingRankSum=0.000;DP=95;ExcessHet=3.0103;FS=8.118;MLEAC=1;MLEAF=0.500;MQ=41.85;MQRankSum=-1.079;QD=15.80;ReadPosRankSum=-2.103;SOR=0.537	GT:AD:DP:GQ:PL	0/1:52,43:95:99:1529,0,1975
chrIX	109121	.	C	T	1191.77	PASS	AC=1;AF=0.500;AN=2;BaseQRankSum=0.226;ClippingRankSum=0.000;DP=66;ExcessHet=3.0103;FS=6.652;MLEAC=1;MLEAF=0.500;MQ=41.97;MQRankSum=-0.970;QD=18.06;ReadPosRankSum=-0.491;SOR=1.273	GT:AD:DP:GQ:PL	0/1:33,33:66:99:1220,0,1230
chrIX	124634	.	C	T	1954.77	PASS	AC=1;AF=0.500;AN=2;BaseQRankSum=0.349;ClippingRankSum=0.000;DP=85;ExcessHet=3.0103;FS=4.220;MLEAC=1;MLEAF=0.500;MQ=41.81;MQRankSum=-1.202;QD=23.00;ReadPosRankSum=0.137;SOR=1.048	GT:AD:DP:GQ:PL	0/1:36,49:85:99:1983,0,2903
chrIX	124635	.	C	T	1954.77	PASS	AC=1;AF=0.500;AN=2;BaseQRankSum=0.637;ClippingRankSum=0.000;DP=86;ExcessHet=3.0103;FS=4.155;MLEAC=1;MLEAF=0.500;MQ=41.81;MQRankSum=-1.219;QD=22.73;ReadPosRankSum=0.233;SOR=0.905	GT:AD:DP:GQ:PL	0/1:37,49:86:99:1983,0,2903
chrIX	132581	.	C	T	1355.77	PASS	AC=1;AF=0.500;AN=2;BaseQRankSum=0.468;ClippingRankSum=0.000;DP=73;ExcessHet=3.0103;FS=1.953;MLEAC=1;MLEAF=0.500;MQ=42.00;MQRankSum=0.000;QD=18.57;ReadPosRankSum=1.462;SOR=0.457	GT:AD:DP:GQ:PL	0/1:36,37:73:99:1384,0,1345
chrIX	138080	.	G	A	1591.77	PASS	AC=1;AF=0.500;AN=2;BaseQRankSum=1.785;ClippingRankSum=0.000;DP=88;ExcessHet=3.0103;FS=0.000;MLEAC=1;MLEAF=0.500;MQ=41.98;MQRankSum=1.000;QD=18.09;ReadPosRankSum=0.221;SOR=0.699	GT:AD:DP:GQ:PL	0/1:45,43:88:99:1620,0,1645
chrIX	144571	.	G	A	1135.77	PASS	AC=1;AF=0.500;AN=2;BaseQRankSum=-1.449;ClippingRankSum=0.000;DP=85;ExcessHet=3.0103;FS=11.149;MLEAC=1;MLEAF=0.500;MQ=41.83;MQRankSum=-1.201;QD=13.36;ReadPosRankSum=0.452;SOR=1.568	GT:AD:DP:GQ:PL	0/1:51,34:85:99:1164,0,1956
chrIX	166894	.	G	A	1277.77	PASS	AC=1;AF=0.500;AN=2;BaseQRankSum=-0.551;ClippingRankSum=0.000;DP=64;ExcessHet=3.0103;FS=6.754;MLEAC=1;MLEAF=0.500;MQ=41.77;MQRankSum=1.165;QD=19.97;ReadPosRankSum=0.530;SOR=0.451	GT:AD:DP:GQ:PL	0/1:28,36:64:99:1306,0,1004
chrIX	178419	.	C	T	1441.77	PASS	AC=1;AF=0.500;AN=2;BaseQRankSum=1.103;ClippingRankSum=0.000;DP=84;ExcessHet=3.0103;FS=17.434;MLEAC=1;MLEAF=0.500;MQ=41.81;MQRankSum=-0.034;QD=17.16;ReadPosRankSum=0.267;SOR=1.296	GT:AD:DP:GQ:PL	0/1:44,40:84:99:1470,0,1621
chrIX	181397	.	C	T	1243.77	PASS	AC=1;AF=0.500;AN=2;BaseQRankSum=-0.546;ClippingRankSum=0.000;DP=100;ExcessHet=3.0103;FS=0.000;MLEAC=1;MLEAF=0.500;MQ=41.84;MQRankSum=-0.351;QD=12.44;ReadPosRankSum=-3.469;SOR=0.706	GT:AD:DP:GQ:PL	0/1:62,38:100:99:1272,0,2398
chrIX	203079	.	G	A	1519.77	PASS	AC=1;AF=0.500;AN=2;BaseQRankSum=0.076;ClippingRankSum=0.000;DP=77;ExcessHet=3.0103;FS=0.000;MLEAC=1;MLEAF=0.500;MQ=41.82;MQRankSum=1.109;QD=20.00;ReadPosRankSum=0.898;SOR=0.736	GT:AD:DP:GQ:PL	0/1:35,41:76:99:1548,0,1237
chrIX	204670	.	G	A	1262.77	PASS	AC=1;AF=0.500;AN=2;BaseQRankSum=0.065;ClippingRankSum=0.000;DP=76;ExcessHet=3.0103;FS=0.874;MLEAC=1;MLEAF=0.500;MQ=42.00;MQRankSum=0.000;QD=16.84;ReadPosRankSum=-0.542;SOR=0.869	GT:AD:DP:GQ:PL	0/1:40,35:75:99:1291,0,1492
chrIX	246879	.	G	A	1728.77	PASS	AC=1;AF=0.500;AN=2;BaseQRankSum=-3.095;ClippingRankSum=0.000;DP=103;ExcessHet=3.0103;FS=0.000;MLEAC=1;MLEAF=0.500;MQ=41.66;MQRankSum=-1.377;QD=18.39;ReadPosRankSum=0.367;SOR=0.690	GT:AD:DP:GQ:PL	0/1:46,48:94:99:1757,0,1710
chrIX	247240	.	G	A	1278.77	PASS	AC=1;AF=0.500;AN=2;BaseQRankSum=2.071;ClippingRankSum=0.000;DP=79;ExcessHet=3.0103;FS=0.865;MLEAC=1;MLEAF=0.500;MQ=42.00;MQRankSum=0.000;QD=16.19;ReadPosRankSum=0.701;SOR=0.522	GT:AD:DP:GQ:PL	0/1:44,35:79:99:1307,0,1655
chrIX	255110	.	C	T	1820.77	PASS	AC=1;AF=0.500;AN=2;BaseQRankSum=0.094;ClippingRankSum=0.000;DP=89;ExcessHet=3.0103;FS=4.083;MLEAC=1;MLEAF=0.500;MQ=41.81;MQRankSum=0.145;QD=20.46;ReadPosRankSum=-0.270;SOR=1.225	GT:AD:DP:GQ:PL	0/1:40,49:89:99:1849,0,1446
chrIX	256005	.	G	A	1678.77	PASS	AC=1;AF=0.500;AN=2;BaseQRankSum=1.930;ClippingRankSum=0.000;DP=87;ExcessHet=3.0103;FS=1.751;MLEAC=1;MLEAF=0.500;MQ=41.98;MQRankSum=1.058;QD=19.30;ReadPosRankSum=1.861;SOR=0.488	GT:AD:DP:GQ:PL	0/1:42,45:87:99:1707,0,1504
chrIX	258462	.	C	T	1152.77	PASS	AC=1;AF=0.500;AN=2;BaseQRankSum=0.354;ClippingRankSum=0.000;DP=73;ExcessHet=3.0103;FS=1.949;MLEAC=1;MLEAF=0.500;MQ=41.81;MQRankSum=-1.073;QD=15.79;ReadPosRankSum=1.454;SOR=1.022	GT:AD:DP:GQ:PL	0/1:40,33:73:99:1181,0,1489
chrIX	261039	.	C	T	1362.77	PASS	AC=1;AF=0.500;AN=2;BaseQRankSum=-2.365;ClippingRankSum=0.000;DP=74;ExcessHet=3.0103;FS=0.000;MLEAC=1;MLEAF=0.500;MQ=42.00;MQRankSum=0.000;QD=18.42;ReadPosRankSum=0.761;SOR=0.784	GT:AD:DP:GQ:PL	0/1:36,38:74:99:1391,0,1361
chrIX	267209	.	G	A	1568.77	PASS	AC=1;AF=0.500;AN=2;BaseQRankSum=-0.972;ClippingRankSum=0.000;DP=80;ExcessHet=3.0103;FS=4.248;MLEAC=1;MLEAF=0.500;MQ=42.00;MQRankSum=0.000;QD=19.61;ReadPosRankSum=-0.921;SOR=0.368	GT:AD:DP:GQ:PL	0/1:38,42:80:99:1597,0,1428
chrIX	278045	.	G	A	1122.77	PASS	AC=1;AF=0.500;AN=2;BaseQRankSum=-0.706;ClippingRankSum=0.000;DP=81;ExcessHet=3.0103;FS=5.829;MLEAC=1;MLEAF=0.500;MQ=41.46;MQRankSum=1.432;QD=13.86;ReadPosRankSum=0.748;SOR=1.262	GT:AD:DP:GQ:PL	0/1:49,32:81:99:1151,0,1830
chrIX	285173	.	G	A	1783.77	PASS	AC=1;AF=0.500;AN=2;BaseQRankSum=-2.172;ClippingRankSum=0.000;DP=90;ExcessHet=3.0103;FS=1.860;MLEAC=1;MLEAF=0.500;MQ=42.00;MQRankSum=0.000;QD=19.82;ReadPosRankSum=1.483;SOR=1.022	GT:AD:DP:GQ:PL	0/1:42,48:90:99:1812,0,1556
chrIX	287287	.	C	T	1434.77	PASS	AC=1;AF=0.500;AN=2;BaseQRankSum=-0.621;ClippingRankSum=0.000;DP=81;ExcessHet=3.0103;FS=4.343;MLEAC=1;MLEAF=0.500;MQ=41.83;MQRankSum=1.012;QD=17.71;ReadPosRankSum=0.044;SOR=0.351	GT:AD:DP:GQ:PL	0/1:41,40:81:99:1463,0,1520
chrIX	291754	.	G	A	1453.77	PASS	AC=1;AF=0.500;AN=2;BaseQRankSum=1.856;ClippingRankSum=0.000;DP=90;ExcessHet=3.0103;FS=0.000;MLEAC=1;MLEAF=0.500;MQ=41.84;MQRankSum=0.917;QD=16.15;ReadPosRankSum=-1.074;SOR=0.619	GT:AD:DP:GQ:PL	0/1:50,40:90:99:1482,0,1931
chrIX	291774	.	G	A	1690.77	PASS	AC=1;AF=0.500;AN=2;BaseQRankSum=-1.407;ClippingRankSum=0.000;DP=89;ExcessHet=3.0103;FS=0.793;MLEAC=1;MLEAF=0.500;MQ=42.00;MQRankSum=0.000;QD=19.00;ReadPosRankSum=-0.523;SOR=0.823	GT:AD:DP:GQ:PL	0/1:42,47:89:99:1719,0,1605
chrIX	301122	.	G	A	1487.77	PASS	AC=1;AF=0.500;AN=2;BaseQRankSum=0.437;ClippingRankSum=0.000;DP=89;ExcessHet=3.0103;FS=17.895;MLEAC=1;MLEAF=0.500;MQ=41.67;MQRankSum=-0.080;QD=16.72;ReadPosRankSum=-0.647;SOR=0.388	GT:AD:DP:GQ:PL	0/1:48,41:89:99:1516,0,1810
chrIX	303717	.	C	T	1545.77	PASS	AC=1;AF=0.500;AN=2;BaseQRankSum=2.604;ClippingRankSum=0.000;DP=77;ExcessHet=3.0103;FS=1.883;MLEAC=1;MLEAF=0.500;MQ=42.00;MQRankSum=0.000;QD=20.07;ReadPosRankSum=0.460;SOR=0.505	GT:AD:DP:GQ:PL	0/1:36,41:77:99:1574,0,1309
chrIX	310388	.	G	A	1579.77	PASS	AC=1;AF=0.500;AN=2;BaseQRankSum=0.917;ClippingRankSum=0.000;DP=89;ExcessHet=3.0103;FS=2.786;MLEAC=1;MLEAF=0.500;MQ=41.98;MQRankSum=0.989;QD=17.75;ReadPosRankSum=-0.055;SOR=0.879	GT:AD:DP:GQ:PL	0/1:46,43:89:99:1608,0,1722
chrIX	310551	.	G	A	1261.77	PASS	AC=1;AF=0.500;AN=2;BaseQRankSum=-0.651;ClippingRankSum=0.000;DP=95;ExcessHet=3.0103;FS=5.296;MLEAC=1;MLEAF=0.500;MQ=41.83;MQRankSum=1.213;QD=13.42;ReadPosRankSum=0.376;SOR=0.808	GT:AD:DP:GQ:PL	0/1:55,39:94:99:1290,0,2141
chrIX	310569	.	G	A	1972.77	PASS	AC=1;AF=0.500;AN=2;BaseQRankSum=-1.057;ClippingRankSum=0.000;DP=96;ExcessHet=3.0103;FS=16.283;MLEAC=1;MLEAF=0.500;MQ=41.83;MQRankSum=-1.212;QD=20.55;ReadPosRankSum=-0.163;SOR=1.371	GT:AD:DP:GQ:PL	0/1:41,55:96:99:2001,0,1582
chrIX	310577	.	G	A	1335.77	PASS	AC=1;AF=0.500;AN=2;BaseQRankSum=0.720;ClippingRankSum=0.000;DP=91;ExcessHet=3.0103;FS=12.645;MLEAC=1;MLEAF=0.500;MQ=41.84;MQRankSum=0.888;QD=14.68;ReadPosRankSum=-0.249;SOR=0.464	GT:AD:DP:GQ:PL	0/1:52,39:91:99:1364,0,2063
chrIX	316773	.	C	T	1402.77	PASS	AC=1;AF=0.500;AN=2;BaseQRankSum=-1.517;ClippingRankSum=0.000;DP=94;ExcessHet=3.0103;FS=0.000;MLEAC=1;MLEAF=0.500;MQ=41.98;MQRankSum=-1.129;QD=15.08;ReadPosRankSum=0.085;SOR=0.754	GT:AD:DP:GQ:PL	0/1:53,40:93:99:1431,0,2054
chrIX	411683	.	G	A	1805.77	PASS	AC=1;AF=0.500;AN=2;BaseQRankSum=-1.909;ClippingRankSum=0.000;DP=91;ExcessHet=3.0103;FS=0.790;MLEAC=1;MLEAF=0.500;MQ=41.84;MQRankSum=-0.863;QD=19.84;ReadPosRankSum=-0.653;SOR=0.644	GT:AD:DP:GQ:PL	0/1:40,51:91:99:1834,0,1454
chrIX	420045	.	C	T	1667.77	PASS	AC=1;AF=0.500;AN=2;BaseQRankSum=-1.945;ClippingRankSum=0.000;DP=85;ExcessHet=3.0103;FS=1.781;MLEAC=1;MLEAF=0.500;MQ=42.00;MQRankSum=0.000;QD=19.62;ReadPosRankSum=0.005;SOR=0.562	GT:AD:DP:GQ:PL	0/1:38,47:85:99:1696,0,1404
chrIX	422970	.	C	T	1782.77	PASS	AC=1;AF=0.500;AN=2;BaseQRankSum=2.428;ClippingRankSum=0.000;DP=92;ExcessHet=3.0103;FS=0.814;MLEAC=1;MLEAF=0.500;MQ=41.98;MQRankSum=1.089;QD=19.38;ReadPosRankSum=-0.727;SOR=0.549	GT:AD:DP:GQ:PL	0/1:43,49:92:99:1811,0,1546
chrIX	424577	.	G	A	1404.77	PASS	AC=1;AF=0.500;AN=2;BaseQRankSum=0.480;ClippingRankSum=0.000;DP=86;ExcessHet=3.0103;FS=7.129;MLEAC=1;MLEAF=0.500;MQ=41.84;MQRankSum=-1.049;QD=16.33;ReadPosRankSum=-2.163;SOR=0.639	GT:AD:DP:GQ:PL	0/1:46,40:86:99:1433,0,1659
chrX	50067	.	G	A	1494.77	PASS	AC=1;AF=0.500;AN=2;BaseQRankSum=0.176;ClippingRankSum=0.000;DP=85;ExcessHet=3.0103;FS=7.101;MLEAC=1;MLEAF=0.500;MQ=41.83;MQRankSum=-1.012;QD=17.59;ReadPosRankSum=0.592;SOR=0.925	GT:AD:DP:GQ:PL	0/1:44,41:85:99:1523,0,1657
chrX	50450	.	G	A	1527.77	PASS	AC=1;AF=0.500;AN=2;BaseQRankSum=-0.697;ClippingRankSum=0.000;DP=79;ExcessHet=3.0103;FS=7.766;MLEAC=1;MLEAF=0.500;MQ=41.82;MQRankSum=-0.890;QD=19.34;ReadPosRankSum=-1.421;SOR=1.609	GT:AD:DP:GQ:PL	0/1:36,43:79:99:1556,0,1296
chrX	54049	.	G	A	1147.77	PASS	AC=1;AF=0.500;AN=2;BaseQRankSum=-0.918;ClippingRankSum=0.000;DP=82;ExcessHet=3.0103;FS=5.876;MLEAC=1;MLEAF=0.500;MQ=41.98;MQRankSum=0.846;QD=14.00;ReadPosRankSum=-0.698;SOR=1.332	GT:AD:DP:GQ:PL	0/1:49,33:82:99:1176,0,1855
chrX	58303	.	G	A	1350.77	PASS	AC=1;AF=0.500;AN=2;BaseQRankSum=1.181;ClippingRankSum=0.000;DP=79;ExcessHet=3.0103;FS=4.299;MLEAC=1;MLEAF=0.500;MQ=41.81;MQRankSum=-1.040;QD=17.10;ReadPosRankSum=-0.839;SOR=0.462	GT:AD:DP:GQ:PL	0/1:42,37:79:99:1379,0,1566
chrX	58901	.	G	A	1500.77	PASS	AC=1;AF=0.500;AN=2;BaseQRankSum=-0.320;ClippingRankSum=0.000;DP=76;ExcessHet=3.0103;FS=0.865;MLEAC=1;MLEAF=0.500;MQ=41.95;MQRankSum=-1.262;QD=19.75;ReadPosRankSum=-1.225;SOR=0.570	GT:AD:DP:GQ:PL	0/1:34,42:76:99:1529,0,1209
chrX	72066	.	C	T	1381.77	PASS	AC=1;AF=0.500;AN=2;BaseQRankSum=-1.122;ClippingRankSum=0.000;DP=73;ExcessHet=3.0103;FS=3.341;MLEAC=1;MLEAF=0.500;MQ=42.00;MQRankSum=0.000;QD=18.93;ReadPosRankSum=-0.719;SOR=1.214	GT:AD:DP:GQ:PL	0/1:34,39:73:99:1410,0,1276
chrX	75376	.	G	A	1782.77	PASS	AC=1;AF=0.500;AN=2;BaseQRankSum=-0.814;ClippingRankSum=0.000;DP=80;ExcessHet=3.0103;FS=5.884;MLEAC=1;MLEAF=0.500;MQ=41.80;MQRankSum=0.289;QD=22.28;ReadPosRankSum=-2.942;SOR=1.034	GT:AD:DP:GQ:PL	0/1:33,47:80:99:1811,0,1160
chrX	76838	.	G	A	2021.77	PASS	AC=1;AF=0.500;AN=2;BaseQRankSum=-0.878;ClippingRankSum=0.000;DP=93;ExcessHet=3.0103;FS=0.804;MLEAC=1;MLEAF=0.500;MQ=41.92;MQRankSum=-1.679;QD=21.74;ReadPosRankSum=-1.050;SOR=0.547	GT:AD:DP:GQ:PL	0/1:38,55:93:99:2050,0,1339
chrX	94895	.	G	A	1853.77	PASS	AC=1;AF=0.500;AN=2;BaseQRankSum=1.280;ClippingRankSum=0.000;DP=94;ExcessHet=3.0103;FS=3.917;MLEAC=1;MLEAF=0.500;MQ=42.00;MQRankSum=0.000;QD=19.93;ReadPosRankSum=-0.695;SOR=0.605	GT:AD:DP:GQ:PL	0/1:42,51:93:99:1882,0,1460
chrX	101463	.	C	T	1513.77	PASS	AC=1;AF=0.500;AN=2;BaseQRankSum=-2.147;ClippingRankSum=0.000;DP=81;ExcessHet=3.0103;FS=2.943;MLEAC=1;MLEAF=0.500;MQ=41.98;MQRankSum=-0.939;QD=18.69;ReadPosRankSum=-1.463;SOR=0.970	GT:AD:DP:GQ:PL	0/1:39,42:81:99:1542,0,1452
chrX	111393	.	G	A	1115.77	PASS	AC=1;AF=0.500;AN=2;BaseQRankSum=-0.122;ClippingRankSum=0.000;DP=83;ExcessHet=3.0103;FS=1.845;MLEAC=1;MLEAF=0.500;MQ=41.82;MQRankSum=0.817;QD=13.44;ReadPosRankSum=-0.176;SOR=0.493	GT:AD:DP:GQ:PL	0/1:51,32:83:99:1144,0,1940
chrX	116246	.	C	T	1305.77	PASS	AC=1;AF=0.500;AN=2;BaseQRankSum=1.144;ClippingRankSum=0.000;DP=72;ExcessHet=3.0103;FS=0.908;MLEAC=1;MLEAF=0.500;MQ=41.80;MQRankSum=-0.972;QD=18.14;ReadPosRankSum=1.524;SOR=0.500	GT:AD:DP:GQ:PL	0/1:36,36:72:99:1334,0,1343
chrX	120389	.	C	T	3800.77	PASS	AC=2;AF=1.00;AN=2;DP=87;ExcessHet=3.0103;FS=0.000;MLEAC=2;MLEAF=1.00;MQ=41.98;QD=33.77;SOR=1.153	GT:AD:DP:GQ:PL	1/1:0,87:87:99:3829,262,0
chrX	120628	.	C	T	918.77	PASS	AC=1;AF=0.500;AN=2;BaseQRankSum=1.670;ClippingRankSum=0.000;DP=46;ExcessHet=3.0103;FS=1.142;MLEAC=1;MLEAF=0.500;MQ=40.62;MQRankSum=1.673;QD=19.97;ReadPosRankSum=0.975;SOR=0.498	GT:AD:DP:GQ:PL	0/1:21,25:46:99:947,0,872
chrX	120637	.	C	T	752.77	PASS	AC=1;AF=0.500;AN=2;BaseQRankSum=-1.759;ClippingRankSum=0.000;DP=53;ExcessHet=3.0103;FS=2.345;MLEAC=1;MLEAF=0.500;MQ=40.01;MQRankSum=-1.148;QD=14.20;ReadPosRankSum=-0.125;SOR=1.007	GT:AD:DP:GQ:PL	0/1:29,24:53:99:781,0,1133
chrX	121782	.	C	T	1604.77	PASS	AC=1;AF=0.500;AN=2;BaseQRankSum=-1.768;ClippingRankSum=0.000;DP=80;ExcessHet=3.0103;FS=6.154;MLEAC=1;MLEAF=0.500;MQ=42.00;MQRankSum=0.000;QD=20.06;ReadPosRankSum=0.628;SOR=1.487	GT:AD:DP:GQ:PL	0/1:36,44:80:99:1633,0,1307
chrX	129614	.	G	A	1138.77	PASS	AC=1;AF=0.500;AN=2;BaseQRankSum=1.219;ClippingRankSum=0.000;DP=74;ExcessHet=3.0103;FS=0.000;MLEAC=1;MLEAF=0.500;MQ=42.00;MQRankSum=0.000;QD=15.39;ReadPosRankSum=-0.174;SOR=0.709	GT:AD:DP:GQ:PL	0/1:41,33:74:99:1167,0,1552
chrX	134864	.	C	T	1049.77	PASS	AC=1;AF=0.500;AN=2;BaseQRankSum=-0.805;ClippingRankSum=0.000;DP=68;ExcessHet=3.0103;FS=4.732;MLEAC=1;MLEAF=0.500;MQ=42.00;MQRankSum=0.000;QD=15.44;ReadPosRankSum=0.872;SOR=1.284	GT:AD:DP:GQ:PL	0/1:36,32:68:99:1078,0,1340
chrX	136657	.	G	A	1167.77	PASS	AC=1;AF=0.500;AN=2;BaseQRankSum=0.376;ClippingRankSum=0.000;DP=62;ExcessHet=3.0103;FS=0.949;MLEAC=1;MLEAF=0.500;MQ=42.00;MQRankSum=0.000;QD=18.83;ReadPosRankSum=0.806;SOR=0.566	GT:AD:DP:GQ:PL	0/1:29,33:62:99:1196,0,1012
chrX	140029	.	G	A	1541.77	PASS	AC=1;AF=0.500;AN=2;BaseQRankSum=0.944;ClippingRankSum=0.000;DP=75;ExcessHet=3.0103;FS=7.987;MLEAC=1;MLEAF=0.500;MQ=41.76;MQRankSum=0.784;QD=20.56;ReadPosRankSum=0.238;SOR=1.455	GT:AD:DP:GQ:PL	0/1:34,41:75:99:1570,0,1195
chrX	146864	.	C	T	1537.77	PASS	AC=1;AF=0.500;AN=2;BaseQRankSum=0.115;ClippingRankSum=0.000;DP=104;ExcessHet=3.0103;FS=4.934;MLEAC=1;MLEAF=0.500;MQ=42.00;MQRankSum=0.000;QD=14.93;ReadPosRankSum=-0.103;SOR=0.807	GT:AD:DP:GQ:PL	0/1:60,43:103:99:1566,0,2267
chrX	150436	.	G	A	1577.77	PASS	AC=1;AF=0.500;AN=2;BaseQRankSum=-1.655;ClippingRankSum=0.000;DP=89;ExcessHet=3.0103;FS=2.780;MLEAC=1;MLEAF=0.500;MQ=41.67;MQRankSum=0.016;QD=17.73;ReadPosRankSum=1.004;SOR=0.611	GT:AD:DP:GQ:PL	0/1:45,44:89:99:1606,0,1670
chrX	159665	.	G	A	1377.77	PASS	AC=1;AF=0.500;AN=2;BaseQRankSum=1.470;ClippingRankSum=0.000;DP=78;ExcessHet=3.0103;FS=13.660;MLEAC=1;MLEAF=0.500;MQ=41.97;MQRankSum=-1.000;QD=17.66;ReadPosRankSum=0.866;SOR=1.609	GT:AD:DP:GQ:PL	0/1:40,38:78:99:1406,0,1472
chrX	168852	.	G	A	1305.77	PASS	AC=1;AF=0.500;AN=2;BaseQRankSum=1.551;ClippingRankSum=0.000;DP=87;ExcessHet=3.0103;FS=0.820;MLEAC=1;MLEAF=0.500;MQ=42.00;MQRankSum=0.000;QD=15.01;ReadPosRankSum=1.378;SOR=0.529	GT:AD:DP:GQ:PL	0/1:50,37:87:99:1334,0,1904
chrX	170610	.	C	T	1482.77	PASS	AC=1;AF=0.500;AN=2;BaseQRankSum=1.884;ClippingRankSum=0.000;DP=78;ExcessHet=3.0103;FS=0.858;MLEAC=1;MLEAF=0.500;MQ=41.82;MQRankSum=1.052;QD=19.01;ReadPosRankSum=-0.666;SOR=0.902	GT:AD:DP:GQ:PL	0/1:38,40:78:99:1511,0,1319
chrX	171555	.	G	A	1997.77	PASS	AC=1;AF=0.500;AN=2;BaseQRankSum=1.884;ClippingRankSum=0.000;DP=93;ExcessHet=3.0103;FS=1.701;MLEAC=1;MLEAF=0.500;MQ=41.98;MQRankSum=-0.847;QD=21.48;ReadPosRankSum=1.373;SOR=0.564	GT:AD:DP:GQ:PL	0/1:40,53:93:99:2026,0,1439
chrX	172750	.	G	A	1365.77	PASS	AC=1;AF=0.500;AN=2;BaseQRankSum=-2.185;ClippingRankSum=0.000;DP=87;ExcessHet=3.0103;FS=1.742;MLEAC=1;MLEAF=0.500;MQ=41.77;MQRankSum=-2.356;QD=15.70;ReadPosRankSum=1.062;SOR=0.603	GT:AD:DP:GQ:PL	0/1:48,39:87:99:1394,0,1777
chrX	172996	.	G	A	1556.77	PASS	AC=1;AF=0.500;AN=2;BaseQRankSum=0.491;ClippingRankSum=0.000;DP=91;ExcessHet=3.0103;FS=0.000;MLEAC=1;MLEAF=0.500;MQ=41.91;MQRankSum=-0.101;QD=17.11;ReadPosRankSum=-0.998;SOR=0.667	GT:AD:DP:GQ:PL	0/1:48,43:91:99:1585,0,1738
chrX	173055	.	G	A	1669.77	PASS	AC=1;AF=0.500;AN=2;BaseQRankSum=0.809;ClippingRankSum=0.000;DP=88;ExcessHet=3.0103;FS=5.438;MLEAC=1;MLEAF=0.500;MQ=41.59;MQRankSum=-2.476;QD=18.97;ReadPosRankSum=-2.082;SOR=0.648	GT:AD:DP:GQ:PL	0/1:44,44:88:99:1698,0,1679
chrX	173065	.	G	A	1713.77	PASS	AC=1;AF=0.500;AN=2;BaseQRankSum=0.241;ClippingRankSum=0.000;DP=88;ExcessHet=3.0103;FS=8.698;MLEAC=1;MLEAF=0.500;MQ=41.55;MQRankSum=1.862;QD=19.47;ReadPosRankSum=0.676;SOR=0.995	GT:AD:DP:GQ:PL	0/1:43,45:88:99:1742,0,1784
chrX	173067	.	G	A	1675.77	PASS	AC=1;AF=0.500;AN=2;BaseQRankSum=-0.377;ClippingRankSum=0.000;DP=89;ExcessHet=3.0103;FS=8.554;MLEAC=1;MLEAF=0.500;MQ=41.55;MQRankSum=-1.800;QD=18.83;ReadPosRankSum=-0.774;SOR=0.766	GT:AD:DP:GQ:PL	0/1:45,44:89:99:1704,0,1752
chrX	173071	.	G	A	4241.77	PASS	AC=2;AF=1.00;AN=2;DP=92;ExcessHet=3.0103;FS=0.000;MLEAC=2;MLEAF=1.00;MQ=41.57;QD=28.51;SOR=0.693	GT:AD:DP:GQ:PL	1/1:0,92:92:99:4270,286,0
chrX	173080	.	G	A	4041.77	PASS	AC=2;AF=1.00;AN=2;DP=91;ExcessHet=3.0103;FS=0.000;MLEAC=2;MLEAF=1.00;MQ=41.59;QD=26.08;SOR=0.906	GT:AD:DP:GQ:PL	1/1:0,91:91:99:4070,274,0
chrX	181504	.	C	T	1224.77	PASS	AC=1;AF=0.500;AN=2;BaseQRankSum=1.407;ClippingRankSum=0.000;DP=65;ExcessHet=3.0103;FS=2.059;MLEAC=1;MLEAF=0.500;MQ=41.97;MQRankSum=-0.924;QD=18.84;ReadPosRankSum=-0.608;SOR=1.007	GT:AD:DP:GQ:PL	0/1:31,34:65:99:1253,0,1129
chrX	228448	.	G	A	1510.77	PASS	AC=1;AF=0.500;AN=2;BaseQRankSum=1.090;ClippingRankSum=0.000;DP=96;ExcessHet=3.0103;FS=1.664;MLEAC=1;MLEAF=0.500;MQ=42.00;MQRankSum=0.000;QD=15.74;ReadPosRankSum=-0.066;SOR=0.504	GT:AD:DP:GQ:PL	0/1:53,43:96:99:1539,0,1963
chrX	265881	.	C	T	1020.77	PASS	AC=1;AF=0.500;AN=2;BaseQRankSum=0.713;ClippingRankSum=0.000;DP=56;ExcessHet=3.0103;FS=2.250;MLEAC=1;MLEAF=0.500;MQ=41.54;MQRankSum=-0.129;QD=18.23;ReadPosRankSum=0.929;SOR=0.430	GT:AD:DP:GQ:PL	0/1:26,30:56:99:1049,0,799
chrX	266735	.	C	T	1377.77	PASS	AC=1;AF=0.500;AN=2;BaseQRankSum=-0.554;ClippingRankSum=0.000;DP=83;ExcessHet=3.0103;FS=1.780;MLEAC=1;MLEAF=0.500;MQ=41.82;MQRankSum=0.943;QD=16.60;ReadPosRankSum=0.102;SOR=0.513	GT:AD:DP:GQ:PL	0/1:45,38:83:99:1406,0,1702
chrX	266776	.	C	T	1650.77	PASS	AC=1;AF=0.500;AN=2;BaseQRankSum=1.585;ClippingRankSum=0.000;DP=81;ExcessHet=3.0103;FS=0.000;MLEAC=1;MLEAF=0.500;MQ=41.82;MQRankSum=-0.892;QD=20.38;ReadPosRankSum=-0.241;SOR=0.643	GT:AD:DP:GQ:PL	0/1:37,44:81:99:1679,0,1338
chrX	272880	.	C	T	1674.77	PASS	AC=1;AF=0.500;AN=2;BaseQRankSum=2.016;ClippingRankSum=0.000;DP=95;ExcessHet=3.0103;FS=8.526;MLEAC=1;MLEAF=0.500;MQ=41.61;MQRankSum=-0.018;QD=17.63;ReadPosRankSum=-0.487;SOR=1.574	GT:AD:DP:GQ:PL	0/1:49,46:95:99:1703,0,1775
chrX	273028	.	C	T	1594.77	PASS	AC=1;AF=0.500;AN=2;BaseQRankSum=2.465;ClippingRankSum=0.000;DP=95;ExcessHet=3.0103;FS=0.763;MLEAC=1;MLEAF=0.500;MQ=41.82;MQRankSum=-0.105;QD=16.79;ReadPosRankSum=-0.798;SOR=0.606	GT:AD:DP:GQ:PL	0/1:51,44:95:99:1623,0,1880
chrX	278609	.	C	T	1695.77	PASS	AC=1;AF=0.500;AN=2;BaseQRankSum=0.275;ClippingRankSum=0.000;DP=91;ExcessHet=3.0103;FS=1.695;MLEAC=1;MLEAF=0.500;MQ=41.84;MQRankSum=-0.924;QD=18.63;ReadPosRankSum=0.302;SOR=0.900	GT:AD:DP:GQ:PL	0/1:43,48:91:99:1724,0,1558
chrX	298796	.	C	T	1478.77	PASS	AC=1;AF=0.500;AN=2;BaseQRankSum=1.570;ClippingRankSum=0.000;DP=83;ExcessHet=3.0103;FS=1.791;MLEAC=1;MLEAF=0.500;MQ=42.00;MQRankSum=0.000;QD=17.82;ReadPosRankSum=-1.349;SOR=0.491	GT:AD:DP:GQ:PL	0/1:42,41:83:99:1507,0,1527
chrX	324006	.	C	T	1660.77	PASS	AC=1;AF=0.500;AN=2;BaseQRankSum=-0.434;ClippingRankSum=0.000;DP=87;ExcessHet=3.0103;FS=0.802;MLEAC=1;MLEAF=0.500;MQ=41.83;MQRankSum=1.082;QD=19.09;ReadPosRankSum=1.896;SOR=0.821	GT:AD:DP:GQ:PL	0/1:41,46:87:99:1689,0,1440
chrX	324269	.	C	T	1286.77	PASS	AC=1;AF=0.500;AN=2;BaseQRankSum=1.429;ClippingRankSum=0.000;DP=82;ExcessHet=3.0103;FS=9.005;MLEAC=1;MLEAF=0.500;MQ=41.82;MQRankSum=-1.106;QD=15.69;ReadPosRankSum=0.605;SOR=1.084	GT:AD:DP:GQ:PL	0/1:46,36:82:99:1315,0,1725
chrX	330191	.	C	T	1171.77	PASS	AC=1;AF=0.500;AN=2;BaseQRankSum=-2.285;ClippingRankSum=0.000;DP=84;ExcessHet=3.0103;FS=4.183;MLEAC=1;MLEAF=0.500;MQ=42.00;MQRankSum=0.000;QD=13.95;ReadPosRankSum=0.348;SOR=0.826	GT:AD:DP:GQ:PL	0/1:45,39:84:99:1200,0,1552
chrX	334353	.	C	T	1257.77	PASS	AC=1;AF=0.500;AN=2;BaseQRankSum=1.028;ClippingRankSum=0.000;DP=78;ExcessHet=3.0103;FS=14.006;MLEAC=1;MLEAF=0.500;MQ=42.00;MQRankSum=0.000;QD=16.13;ReadPosRankSum=0.000;SOR=1.121	GT:AD:DP:GQ:PL	0/1:43,35:78:99:1286,0,1607
chrX	337256	.	C	T	1178.77	PASS	AC=1;AF=0.500;AN=2;BaseQRankSum=-0.863;ClippingRankSum=0.000;DP=75;ExcessHet=3.0103;FS=0.000;MLEAC=1;MLEAF=0.500;MQ=41.97;MQRankSum=0.913;QD=15.72;ReadPosRankSum=-2.822;SOR=0.660	GT:AD:DP:GQ:PL	0/1:42,33:75:99:1207,0,1594
chrX	338166	.	C	T	1509.77	PASS	AC=1;AF=0.500;AN=2;BaseQRankSum=-1.369;ClippingRankSum=0.000;DP=98;ExcessHet=3.0103;FS=2.662;MLEAC=1;MLEAF=0.500;MQ=41.98;MQRankSum=-1.110;QD=15.41;ReadPosRankSum=0.911;SOR=0.698	GT:AD:DP:GQ:PL	0/1:55,43:98:99:1538,0,2091
chrX	339215	.	C	T	1294.77	PASS	AC=1;AF=0.500;AN=2;BaseQRankSum=0.551;ClippingRankSum=0.000;DP=79;ExcessHet=3.0103;FS=9.330;MLEAC=1;MLEAF=0.500;MQ=40.37;MQRankSum=0.686;QD=16.39;ReadPosRankSum=-1.091;SOR=0.612	GT:AD:DP:GQ:PL	0/1:41,38:79:99:1323,0,1506
chrX	354400	.	G	A	864.77	PASS	AC=1;AF=0.500;AN=2;BaseQRankSum=-0.224;ClippingRankSum=0.000;DP=70;ExcessHet=3.0103;FS=1.686;MLEAC=1;MLEAF=0.500;MQ=41.80;MQRankSum=-0.843;QD=20.11;ReadPosRankSum=-0.638;SOR=0.399	GT:AD:DP:GQ:PL	0/1:19,24:43:99:893,0,701
chrX	369768	.	C	T	1639.77	PASS	AC=1;AF=0.500;AN=2;BaseQRankSum=0.653;ClippingRankSum=0.000;DP=87;ExcessHet=3.0103;FS=0.803;MLEAC=1;MLEAF=0.500;MQ=41.81;MQRankSum=0.049;QD=18.85;ReadPosRankSum=1.130;SOR=0.654	GT:AD:DP:GQ:PL	0/1:42,45:87:99:1668,0,1503
chrX	392325	.	C	T	1413.77	PASS	AC=1;AF=0.500;AN=2;BaseQRankSum=0.252;ClippingRankSum=0.000;DP=89;ExcessHet=3.0103;FS=0.829;MLEAC=1;MLEAF=0.500;MQ=42.00;MQRankSum=0.000;QD=15.89;ReadPosRankSum=-1.840;SOR=0.854	GT:AD:DP:GQ:PL	0/1:49,40:89:99:1442,0,1833
chrX	404291	.	G	A	1420.77	PASS	AC=1;AF=0.500;AN=2;BaseQRankSum=0.005;ClippingRankSum=0.000;DP=82;ExcessHet=3.0103;FS=4.262;MLEAC=1;MLEAF=0.500;MQ=41.98;MQRankSum=-1.026;QD=17.33;ReadPosRankSum=-1.044;SOR=1.194	GT:AD:DP:GQ:PL	0/1:43,39:82:99:1449,0,1597
chrX	437070	.	C	T	1252.77	PASS	AC=1;AF=0.500;AN=2;BaseQRankSum=1.210;ClippingRankSum=0.000;DP=80;ExcessHet=3.0103;FS=1.854;MLEAC=1;MLEAF=0.500;MQ=42.00;MQRankSum=0.000;QD=15.66;ReadPosRankSum=0.769;SOR=0.769	GT:AD:DP:GQ:PL	0/1:45,35:80:99:1281,0,1665
chrX	454695	.	G	A	3731.77	PASS	AC=2;AF=1.00;AN=2;DP=92;ExcessHet=3.0103;FS=0.000;MLEAC=2;MLEAF=1.00;MQ=42.00;QD=31.40;SOR=0.997	GT:AD:DP:GQ:PL	1/1:0,88:88:99:3760,264,0
chrX	455990	.	C	T	1638.77	PASS	AC=1;AF=0.500;AN=2;BaseQRankSum=1.462;ClippingRankSum=0.000;DP=78;ExcessHet=3.0103;FS=0.000;MLEAC=1;MLEAF=0.500;MQ=41.97;MQRankSum=-0.853;QD=21.01;ReadPosRankSum=0.535;SOR=0.784	GT:AD:DP:GQ:PL	0/1:34,44:78:99:1667,0,1150
chrX	457218	.	C	T	1619.77	PASS	AC=1;AF=0.500;AN=2;BaseQRankSum=-0.429;ClippingRankSum=0.000;DP=78;ExcessHet=3.0103;FS=5.950;MLEAC=1;MLEAF=0.500;MQ=41.82;MQRankSum=1.134;QD=20.77;ReadPosRankSum=-0.468;SOR=1.284	GT:AD:DP:GQ:PL	0/1:35,43:78:99:1648,0,1259
chrX	485900	.	G	A	1226.77	PASS	AC=1;AF=0.500;AN=2;BaseQRankSum=0.617;ClippingRankSum=0.000;DP=80;ExcessHet=3.0103;FS=17.062;MLEAC=1;MLEAF=0.500;MQ=42.00;MQRankSum=0.000;QD=15.33;ReadPosRankSum=-0.515;SOR=0.327	GT:AD:DP:GQ:PL	0/1:46,34:80:99:1255,0,1737
chrX	499242	.	G	A	2134.77	PASS	AC=1;AF=0.500;AN=2;BaseQRankSum=-0.242;ClippingRankSum=0.000;DP=96;ExcessHet=3.0103;FS=2.751;MLEAC=1;MLEAF=0.500;MQ=42.00;MQRankSum=0.000;QD=22.24;ReadPosRankSum=-0.106;SOR=1.005	GT:AD:DP:GQ:PL	0/1:39,57:96:99:2163,0,1374
chrX	510970	.	G	A	1769.77	PASS	AC=1;AF=0.500;AN=2;BaseQRankSum=1.417;ClippingRankSum=0.000;DP=89;ExcessHet=3.0103;FS=6.878;MLEAC=1;MLEAF=0.500;MQ=42.00;MQRankSum=0.000;QD=19.89;ReadPosRankSum=0.246;SOR=0.857	GT:AD:DP:GQ:PL	0/1:42,47:89:99:1798,0,1550
chrX	517749	.	C	T	1559.77	PASS	AC=1;AF=0.500;AN=2;BaseQRankSum=0.752;ClippingRankSum=0.000;DP=79;ExcessHet=3.0103;FS=0.849;MLEAC=1;MLEAF=0.500;MQ=41.81;MQRankSum=-0.913;QD=19.74;ReadPosRankSum=-0.341;SOR=0.551	GT:AD:DP:GQ:PL	0/1:37,42:79:99:1588,0,1287
chrX	531846	.	G	A	1580.77	PASS	AC=1;AF=0.500;AN=2;BaseQRankSum=-0.594;ClippingRankSum=0.000;DP=86;ExcessHet=3.0103;FS=8.939;MLEAC=1;MLEAF=0.500;MQ=41.22;MQRankSum=-0.355;QD=18.38;ReadPosRankSum=-1.375;SOR=0.230	GT:AD:DP:GQ:PL	0/1:42,44:86:99:1609,0,1554
chrX	572964	.	C	T	1329.77	PASS	AC=1;AF=0.500;AN=2;BaseQRankSum=0.345;ClippingRankSum=0.000;DP=74;ExcessHet=3.0103;FS=0.000;MLEAC=1;MLEAF=0.500;MQ=41.97;MQRankSum=1.027;QD=17.97;ReadPosRankSum=-1.451;SOR=0.698	GT:AD:DP:GQ:PL	0/1:37,37:74:99:1358,0,1359
chrX	573723	.	C	T	1681.77	PASS	AC=1;AF=0.500;AN=2;BaseQRankSum=0.371;ClippingRankSum=0.000;DP=87;ExcessHet=3.0103;FS=8.855;MLEAC=1;MLEAF=0.500;MQ=42.00;MQRankSum=0.000;QD=19.56;ReadPosRankSum=0.498;SOR=0.990	GT:AD:DP:GQ:PL	0/1:41,45:86:99:1710,0,1503
chrX	624086	.	C	T	1730.77	PASS	AC=1;AF=0.500;AN=2;BaseQRankSum=0.807;ClippingRankSum=0.000;DP=90;ExcessHet=3.0103;FS=0.000;MLEAC=1;MLEAF=0.500;MQ=41.84;MQRankSum=-0.934;QD=19.23;ReadPosRankSum=-0.737;SOR=0.690	GT:AD:DP:GQ:PL	0/1:43,47:90:99:1759,0,1576
chrX	640471	.	C	T	1390.77	PASS	AC=1;AF=0.500;AN=2;BaseQRankSum=1.030;ClippingRankSum=0.000;DP=93;ExcessHet=3.0103;FS=1.717;MLEAC=1;MLEAF=0.500;MQ=42.00;MQRankSum=0.000;QD=14.95;ReadPosRankSum=0.589;SOR=0.483	GT:AD:DP:GQ:PL	0/1:54,39:93:99:1419,0,2068
chrX	647957	.	C	T	1945.77	PASS	AC=1;AF=0.500;AN=2;BaseQRankSum=2.180;ClippingRankSum=0.000;DP=85;ExcessHet=3.0103;FS=4.205;MLEAC=1;MLEAF=0.500;MQ=42.00;MQRankSum=0.000;QD=22.89;ReadPosRankSum=0.514;SOR=1.157	GT:AD:DP:GQ:PL	0/1:34,51:85:99:1974,0,1206
chrX	652703	.	C	T	1228.77	PASS	AC=1;AF=0.500;AN=2;BaseQRankSum=1.250;ClippingRankSum=0.000;DP=86;ExcessHet=3.0103;FS=1.822;MLEAC=1;MLEAF=0.500;MQ=41.83;MQRankSum=0.852;QD=14.29;ReadPosRankSum=-0.233;SOR=0.468	GT:AD:DP:GQ:PL	0/1:51,35:86:99:1257,0,1889
chrX	658254	.	C	T	1256.77	PASS	AC=1;AF=0.500;AN=2;BaseQRankSum=-2.273;ClippingRankSum=0.000;DP=90;ExcessHet=3.0103;FS=1.734;MLEAC=1;MLEAF=0.500;MQ=41.84;MQRankSum=-1.174;QD=13.96;ReadPosRankSum=2.040;SOR=0.509	GT:AD:DP:GQ:PL	0/1:53,37:90:99:1285,0,2024
chrX	681460	.	G	A	2042.77	PASS	AC=1;AF=0.500;AN=2;BaseQRankSum=0.272;ClippingRankSum=0.000;DP=93;ExcessHet=3.0103;FS=5.319;MLEAC=1;MLEAF=0.500;MQ=41.98;MQRankSum=-0.828;QD=21.97;ReadPosRankSum=-0.621;SOR=0.346	GT:AD:DP:GQ:PL	0/1:39,54:93:99:2071,0,1382
chrX	703041	.	G	A	2082.77	PASS	AC=1;AF=0.500;AN=2;BaseQRankSum=-0.408;ClippingRankSum=0.000;DP=83;ExcessHet=3.0103;FS=0.000;MLEAC=1;MLEAF=0.500;MQ=42.00;MQRankSum=0.000;QD=25.09;ReadPosRankSum=1.378;SOR=0.714	GT:AD:DP:GQ:PL	0/1:29,54:83:99:2111,0,1016
chrX	710389	.	C	T	1580.77	PASS	AC=1;AF=0.500;AN=2;BaseQRankSum=-2.359;ClippingRankSum=0.000;DP=93;ExcessHet=3.0103;FS=8.281;MLEAC=1;MLEAF=0.500;MQ=41.98;MQRankSum=0.969;QD=17.00;ReadPosRankSum=-0.983;SOR=0.606	GT:AD:DP:GQ:PL	0/1:49,44:93:99:1609,0,1856
chrXI	14245	.	G	A	1710.77	PASS	AC=1;AF=0.500;AN=2;BaseQRankSum=0.094;ClippingRankSum=0.000;DP=97;ExcessHet=3.0103;FS=15.893;MLEAC=1;MLEAF=0.500;MQ=42.00;MQRankSum=0.000;QD=17.64;ReadPosRankSum=0.605;SOR=0.890	GT:AD:DP:GQ:PL	0/1:50,47:97:99:1739,0,1902
chrXI	14446	.	G	A	1642.77	PASS	AC=1;AF=0.500;AN=2;BaseQRankSum=-0.370;ClippingRankSum=0.000;DP=83;ExcessHet=3.0103;FS=0.000;MLEAC=1;MLEAF=0.500;MQ=41.81;MQRankSum=0.155;QD=19.79;ReadPosRankSum=-0.637;SOR=0.623	GT:AD:DP:GQ:PL	0/1:38,45:83:99:1671,0,1400
chrXI	100260	.	C	T	1967.77	PASS	AC=1;AF=0.500;AN=2;BaseQRankSum=-0.790;ClippingRankSum=0.000;DP=99;ExcessHet=3.0103;FS=3.790;MLEAC=1;MLEAF=0.500;MQ=41.71;MQRankSum=0.159;QD=19.88;ReadPosRankSum=-0.061;SOR=0.379	GT:AD:DP:GQ:PL	0/1:45,54:99:99:1996,0,1610
chrXI	110382	.	C	T	1739.77	PASS	AC=1;AF=0.500;AN=2;BaseQRankSum=-1.541;ClippingRankSum=0.000;DP=100;ExcessHet=3.0103;FS=2.566;MLEAC=1;MLEAF=0.500;MQ=41.86;MQRankSum=-1.021;QD=17.40;ReadPosRankSum=-0.692;SOR=0.963	GT:AD:DP:GQ:PL	0/1:52,48:100:99:1768,0,1993
chrXI	130286	.	G	A	1534.77	PASS	AC=1;AF=0.500;AN=2;BaseQRankSum=-1.236;ClippingRankSum=0.000;DP=86;ExcessHet=3.0103;FS=2.891;MLEAC=1;MLEAF=0.500;MQ=41.95;MQRankSum=-0.017;QD=17.85;ReadPosRankSum=-0.148;SOR=0.403	GT:AD:DP:GQ:PL	0/1:44,42:86:99:1563,0,1669
chrXI	130349	.	C	T	1410.77	PASS	AC=1;AF=0.500;AN=2;BaseQRankSum=0.055;ClippingRankSum=0.000;DP=95;ExcessHet=3.0103;FS=6.914;MLEAC=1;MLEAF=0.500;MQ=41.85;MQRankSum=0.874;QD=14.85;ReadPosRankSum=-0.260;SOR=1.396	GT:AD:DP:GQ:PL	0/1:55,40:95:99:1439,0,2080
chrXI	133906	.	G	A	1750.77	PASS	AC=1;AF=0.500;AN=2;BaseQRankSum=-1.184;ClippingRankSum=0.000;DP=85;ExcessHet=3.0103;FS=1.803;MLEAC=1;MLEAF=0.500;MQ=42.00;MQRankSum=0.000;QD=20.60;ReadPosRankSum=-0.725;SOR=1.001	GT:AD:DP:GQ:PL	0/1:37,48:85:99:1779,0,1341
chrXI	141450	.	G	A	1526.77	PASS	AC=1;AF=0.500;AN=2;BaseQRankSum=0.263;ClippingRankSum=0.000;DP=78;ExcessHet=3.0103;FS=0.000;MLEAC=1;MLEAF=0.500;MQ=41.97;MQRankSum=-0.924;QD=19.57;ReadPosRankSum=0.616;SOR=0.776	GT:AD:DP:GQ:PL	0/1:37,41:78:99:1555,0,1367
chrXI	150151	.	G	A	1239.77	PASS	AC=1;AF=0.500;AN=2;BaseQRankSum=-1.771;ClippingRankSum=0.000;DP=91;ExcessHet=3.0103;FS=0.804;MLEAC=1;MLEAF=0.500;MQ=42.00;MQRankSum=0.000;QD=13.62;ReadPosRankSum=-2.652;SOR=0.773	GT:AD:DP:GQ:PL	0/1:55,36:91:99:1268,0,2138
chrXI	156495	.	G	A	1403.77	PASS	AC=1;AF=0.500;AN=2;BaseQRankSum=-0.609;ClippingRankSum=0.000;DP=80;ExcessHet=3.0103;FS=0.000;MLEAC=1;MLEAF=0.500;MQ=41.82;MQRankSum=1.000;QD=17.55;ReadPosRankSum=0.817;SOR=0.695	GT:AD:DP:GQ:PL	0/1:41,39:80:99:1432,0,1535
chrXI	159362	.	C	T	1416.77	PASS	AC=1;AF=0.500;AN=2;BaseQRankSum=3.095;ClippingRankSum=0.000;DP=87;ExcessHet=3.0103;FS=1.742;MLEAC=1;MLEAF=0.500;MQ=41.81;MQRankSum=-1.562;QD=16.28;ReadPosRankSum=-0.249;SOR=0.603	GT:AD:DP:GQ:PL	0/1:48,39:87:99:1445,0,1746
chrXI	159417	.	G	A	1653.77	PASS	AC=1;AF=0.500;AN=2;BaseQRankSum=0.847;ClippingRankSum=0.000;DP=105;ExcessHet=3.0103;FS=1.559;MLEAC=1;MLEAF=0.500;MQ=41.69;MQRankSum=-0.204;QD=15.75;ReadPosRankSum=0.547;SOR=0.546	GT:AD:DP:GQ:PL	0/1:58,47:105:99:1682,0,2139
chrXI	164077	.	G	A	1439.77	PASS	AC=1;AF=0.500;AN=2;BaseQRankSum=1.890;ClippingRankSum=0.000;DP=68;ExcessHet=3.0103;FS=13.102;MLEAC=1;MLEAF=0.500;MQ=42.00;MQRankSum=0.000;QD=21.17;ReadPosRankSum=0.595;SOR=1.009	GT:AD:DP:GQ:PL	0/1:29,39:68:99:1468,0,1047
chrXI	164957	.	C	T	1369.77	PASS	AC=1;AF=0.500;AN=2;BaseQRankSum=-0.716;ClippingRankSum=0.000;DP=76;ExcessHet=3.0103;FS=1.958;MLEAC=1;MLEAF=0.500;MQ=41.79;MQRankSum=-1.405;QD=18.02;ReadPosRankSum=-0.306;SOR=0.426	GT:AD:DP:GQ:PL	0/1:38,38:76:99:1398,0,1399
chrXI	165090	.	C	T	1405.77	PASS	AC=1;AF=0.500;AN=2;BaseQRankSum=0.149;ClippingRankSum=0.000;DP=83;ExcessHet=3.0103;FS=7.415;MLEAC=1;MLEAF=0.500;MQ=41.65;MQRankSum=-0.086;QD=16.94;ReadPosRankSum=-0.736;SOR=1.552	GT:AD:DP:GQ:PL	0/1:44,39:83:99:1434,0,1606
chrXI	166812	.	C	T	1387.77	PASS	AC=1;AF=0.500;AN=2;BaseQRankSum=0.692;ClippingRankSum=0.000;DP=66;ExcessHet=3.0103;FS=2.130;MLEAC=1;MLEAF=0.500;MQ=41.78;MQRankSum=-0.839;QD=21.35;ReadPosRankSum=-1.210;SOR=1.085	GT:AD:DP:GQ:PL	0/1:28,37:65:99:1416,0,991
chrXI	179414	.	C	T	1600.77	PASS	AC=1;AF=0.500;AN=2;BaseQRankSum=-0.471;ClippingRankSum=0.000;DP=90;ExcessHet=3.0103;FS=1.688;MLEAC=1;MLEAF=0.500;MQ=41.67;MQRankSum=1.407;QD=17.79;ReadPosRankSum=-2.057;SOR=0.888	GT:AD:DP:GQ:PL	0/1:46,44:90:99:1629,0,1682
chrXI	179631	.	C	T	1343.77	PASS	AC=1;AF=0.500;AN=2;BaseQRankSum=-1.231;ClippingRankSum=0.000;DP=73;ExcessHet=3.0103;FS=1.936;MLEAC=1;MLEAF=0.500;MQ=41.80;MQRankSum=-0.959;QD=18.41;ReadPosRankSum=-1.473;SOR=0.461	GT:AD:DP:GQ:PL	0/1:36,37:73:99:1372,0,1358
chrXI	203452	.	C	T	1418.77	PASS	AC=1;AF=0.500;AN=2;BaseQRankSum=0.127;ClippingRankSum=0.000;DP=82;ExcessHet=3.0103;FS=0.818;MLEAC=1;MLEAF=0.500;MQ=42.00;MQRankSum=0.000;QD=17.30;ReadPosRankSum=1.125;SOR=0.801	GT:AD:DP:GQ:PL	0/1:43,39:82:99:1447,0,1590
chrXI	208686	.	C	T	1180.77	PASS	AC=1;AF=0.500;AN=2;BaseQRankSum=0.893;ClippingRankSum=0.000;DP=81;ExcessHet=3.0103;FS=1.813;MLEAC=1;MLEAF=0.500;MQ=41.95;MQRankSum=1.228;QD=14.58;ReadPosRankSum=0.350;SOR=0.509	GT:AD:DP:GQ:PL	0/1:47,34:81:99:1209,0,1770
chrXI	220261	.	G	A	1157.77	PASS	AC=1;AF=0.500;AN=2;BaseQRankSum=0.171;ClippingRankSum=0.000;DP=78;ExcessHet=3.0103;FS=0.868;MLEAC=1;MLEAF=0.500;MQ=41.79;MQRankSum=-0.184;QD=14.84;ReadPosRankSum=0.892;SOR=0.868	GT:AD:DP:GQ:PL	0/1:44,34:78:99:1186,0,1598
chrXI	229606	.	C	T	2237.77	PASS	AC=1;AF=0.500;AN=2;BaseQRankSum=-0.437;ClippingRankSum=0.000;DP=111;ExcessHet=3.0103;FS=0.706;MLEAC=1;MLEAF=0.500;MQ=41.87;MQRankSum=-0.887;QD=20.16;ReadPosRankSum=-0.039;SOR=0.793	GT:AD:DP:GQ:PL	0/1:50,61:111:99:2266,0,1800
chrXI	230372	.	G	A	1811.77	PASS	AC=1;AF=0.500;AN=2;BaseQRankSum=-1.659;ClippingRankSum=0.000;DP=101;ExcessHet=3.0103;FS=1.603;MLEAC=1;MLEAF=0.500;MQ=41.69;MQRankSum=0.612;QD=17.94;ReadPosRankSum=-1.036;SOR=0.900	GT:AD:DP:GQ:PL	0/1:50,51:101:99:1840,0,1817
chrXI	233859	.	G	A	2115.77	PASS	AC=1;AF=0.500;AN=2;BaseQRankSum=-1.192;ClippingRankSum=0.000;DP=105;ExcessHet=3.0103;FS=0.000;MLEAC=1;MLEAF=0.500;MQ=41.84;MQRankSum=1.592;QD=20.15;ReadPosRankSum=-0.122;SOR=0.712	GT:AD:DP:GQ:PL	0/1:47,58:105:99:2144,0,1690
chrXI	237386	.	C	T	1548.77	PASS	AC=1;AF=0.500;AN=2;BaseQRankSum=0.758;ClippingRankSum=0.000;DP=93;ExcessHet=3.0103;FS=0.781;MLEAC=1;MLEAF=0.500;MQ=42.00;MQRankSum=0.000;QD=16.65;ReadPosRankSum=-1.652;SOR=0.793	GT:AD:DP:GQ:PL	0/1:50,43:93:99:1577,0,1867
chrXI	238685	.	C	T	1511.77	PASS	AC=1;AF=0.500;AN=2;BaseQRankSum=1.509;ClippingRankSum=0.000;DP=75;ExcessHet=3.0103;FS=5.681;MLEAC=1;MLEAF=0.500;MQ=41.81;MQRankSum=-0.884;QD=20.16;ReadPosRankSum=-0.685;SOR=1.549	GT:AD:DP:GQ:PL	0/1:34,41:75:99:1540,0,1215
chrXI	244025	.	G	A	1677.77	PASS	AC=1;AF=0.500;AN=2;BaseQRankSum=-0.036;ClippingRankSum=0.000;DP=87;ExcessHet=3.0103;FS=8.895;MLEAC=1;MLEAF=0.500;MQ=41.98;MQRankSum=1.058;QD=19.28;ReadPosRankSum=0.886;SOR=0.305	GT:AD:DP:GQ:PL	0/1:42,45:87:99:1706,0,1567
chrXI	245818	.	G	A	1551.77	PASS	AC=1;AF=0.500;AN=2;BaseQRankSum=0.097;ClippingRankSum=0.000;DP=87;ExcessHet=3.0103;FS=0.803;MLEAC=1;MLEAF=0.500;MQ=42.00;MQRankSum=0.000;QD=17.84;ReadPosRankSum=0.840;SOR=0.750	GT:AD:DP:GQ:PL	0/1:45,42:87:99:1580,0,1647
chrXI	248854	.	G	A	1539.77	PASS	AC=1;AF=0.500;AN=2;BaseQRankSum=0.652;ClippingRankSum=0.000;DP=86;ExcessHet=3.0103;FS=5.388;MLEAC=1;MLEAF=0.500;MQ=41.81;MQRankSum=1.406;QD=17.90;ReadPosRankSum=1.028;SOR=1.074	GT:AD:DP:GQ:PL	0/1:44,42:86:99:1568,0,1646
chrXI	259808	.	G	A	1312.77	PASS	AC=1;AF=0.500;AN=2;BaseQRankSum=-0.220;ClippingRankSum=0.000;DP=71;ExcessHet=3.0103;FS=3.195;MLEAC=1;MLEAF=0.500;MQ=41.80;MQRankSum=1.071;QD=18.49;ReadPosRankSum=-1.128;SOR=0.694	GT:AD:DP:GQ:PL	0/1:34,37:71:99:1341,0,1259
chrXI	262137	.	C	T	1189.77	PASS	AC=1;AF=0.500;AN=2;BaseQRankSum=0.929;ClippingRankSum=0.000;DP=83;ExcessHet=3.0103;FS=4.278;MLEAC=1;MLEAF=0.500;MQ=42.00;MQRankSum=0.000;QD=14.33;ReadPosRankSum=0.082;SOR=1.100	GT:AD:DP:GQ:PL	0/1:48,35:83:99:1218,0,1785
chrXI	269316	.	G	A	1159.77	PASS	AC=1;AF=0.500;AN=2;BaseQRankSum=0.546;ClippingRankSum=0.000;DP=82;ExcessHet=3.0103;FS=0.000;MLEAC=1;MLEAF=0.500;MQ=41.98;MQRankSum=-1.194;QD=14.14;ReadPosRankSum=1.227;SOR=0.749	GT:AD:DP:GQ:PL	0/1:49,33:82:99:1188,0,1885
chrXI	274693	.	C	T	1755.77	PASS	AC=1;AF=0.500;AN=2;BaseQRankSum=-3.230;ClippingRankSum=0.000;DP=93;ExcessHet=3.0103;FS=5.206;MLEAC=1;MLEAF=0.500;MQ=41.98;MQRankSum=-0.947;QD=18.88;ReadPosRankSum=2.050;SOR=1.153	GT:AD:DP:GQ:PL	0/1:45,48:93:99:1784,0,1706
chrXI	286207	.	G	A	1903.77	PASS	AC=1;AF=0.500;AN=2;BaseQRankSum=-1.613;ClippingRankSum=0.000;DP=92;ExcessHet=3.0103;FS=0.816;MLEAC=1;MLEAF=0.500;MQ=41.98;MQRankSum=-0.855;QD=20.69;ReadPosRankSum=0.094;SOR=0.567	GT:AD:DP:GQ:PL	0/1:40,52:92:99:1932,0,1434
chrXI	294411	.	G	A	1268.77	PASS	AC=1;AF=0.500;AN=2;BaseQRankSum=0.954;ClippingRankSum=0.000;DP=72;ExcessHet=3.0103;FS=1.985;MLEAC=1;MLEAF=0.500;MQ=42.00;MQRankSum=0.000;QD=17.62;ReadPosRankSum=0.089;SOR=0.432	GT:AD:DP:GQ:PL	0/1:37,35:72:99:1297,0,1380
chrXI	299357	.	G	A	1862.77	PASS	AC=1;AF=0.500;AN=2;BaseQRankSum=0.217;ClippingRankSum=0.000;DP=100;ExcessHet=3.0103;FS=1.581;MLEAC=1;MLEAF=0.500;MQ=42.00;MQRankSum=0.000;QD=18.63;ReadPosRankSum=0.134;SOR=0.625	GT:AD:DP:GQ:PL	0/1:49,51:100:99:1891,0,1766
chrXI	306356	.	C	T	1645.77	PASS	AC=1;AF=0.500;AN=2;BaseQRankSum=0.667;ClippingRankSum=0.000;DP=86;ExcessHet=3.0103;FS=0.000;MLEAC=1;MLEAF=0.500;MQ=41.95;MQRankSum=-1.357;QD=19.36;ReadPosRankSum=-0.591;SOR=0.716	GT:AD:DP:GQ:PL	0/1:41,44:85:99:1674,0,1535
chrXI	308008	.	G	A	1274.77	PASS	AC=1;AF=0.500;AN=2;BaseQRankSum=0.482;ClippingRankSum=0.000;DP=79;ExcessHet=3.0103;FS=0.845;MLEAC=1;MLEAF=0.500;MQ=42.00;MQRankSum=0.000;QD=16.14;ReadPosRankSum=-0.290;SOR=0.569	GT:AD:DP:GQ:PL	0/1:43,36:79:99:1303,0,1618
chrXI	309559	.	C	T	2425.77	PASS	AC=1;AF=0.500;AN=2;BaseQRankSum=1.191;ClippingRankSum=0.000;DP=104;ExcessHet=3.0103;FS=2.606;MLEAC=1;MLEAF=0.500;MQ=41.86;MQRankSum=-0.761;QD=23.55;ReadPosRankSum=-0.119;SOR=0.478	GT:AD:DP:GQ:PL	0/1:39,64:103:99:2454,0,1350
chrXI	309724	.	C	T	684.77	PASS	AC=1;AF=0.500;AN=2;BaseQRankSum=3.664;ClippingRankSum=0.000;DP=82;ExcessHet=3.0103;FS=1.950;MLEAC=1;MLEAF=0.500;MQ=42.00;MQRankSum=0.000;QD=8.45;ReadPosRankSum=0.988;SOR=0.476	GT:AD:DP:GQ:PL	0/1:55,26:81:99:713,0,1847
chrXI	314129	.	C	T	1712.77	PASS	AC=1;AF=0.500;AN=2;BaseQRankSum=0.944;ClippingRankSum=0.000;DP=82;ExcessHet=3.0103;FS=0.843;MLEAC=1;MLEAF=0.500;MQ=42.00;MQRankSum=0.000;QD=20.89;ReadPosRankSum=-1.922;SOR=0.553	GT:AD:DP:GQ:PL	0/1:36,46:82:99:1741,0,1331
chrXI	317039	.	G	A	1805.77	PASS	AC=1;AF=0.500;AN=2;BaseQRankSum=-0.552;ClippingRankSum=0.000;DP=91;ExcessHet=3.0103;FS=0.790;MLEAC=1;MLEAF=0.500;MQ=41.82;MQRankSum=1.552;QD=19.84;ReadPosRankSum=0.948;SOR=0.560	GT:AD:DP:GQ:PL	0/1:42,49:91:99:1834,0,1497
chrXI	317952	.	C	T	1689.77	PASS	AC=1;AF=0.500;AN=2;BaseQRankSum=-1.476;ClippingRankSum=0.000;DP=83;ExcessHet=3.0103;FS=2.915;MLEAC=1;MLEAF=0.500;MQ=41.83;MQRankSum=-0.873;QD=20.36;ReadPosRankSum=0.231;SOR=0.757	GT:AD:DP:GQ:PL	0/1:37,46:83:99:1718,0,1372
chrXI	326605	.	G	A	1880.77	PASS	AC=1;AF=0.500;AN=2;BaseQRankSum=-1.105;ClippingRankSum=0.000;DP=91;ExcessHet=3.0103;FS=3.933;MLEAC=1;MLEAF=0.500;MQ=42.00;MQRankSum=0.000;QD=20.67;ReadPosRankSum=0.308;SOR=0.927	GT:AD:DP:GQ:PL	0/1:40,51:91:99:1909,0,1474
chrXI	340467	.	G	A	1500.77	PASS	AC=1;AF=0.500;AN=2;BaseQRankSum=-1.864;ClippingRankSum=0.000;DP=87;ExcessHet=3.0103;FS=2.817;MLEAC=1;MLEAF=0.500;MQ=41.66;MQRankSum=-0.033;QD=17.25;ReadPosRankSum=0.290;SOR=0.616	GT:AD:DP:GQ:PL	0/1:45,42:87:99:1529,0,1674
chrXI	341004	.	C	T	1305.77	PASS	AC=1;AF=0.500;AN=2;BaseQRankSum=0.698;ClippingRankSum=0.000;DP=96;ExcessHet=3.0103;FS=3.950;MLEAC=1;MLEAF=0.500;MQ=42.00;MQRankSum=0.000;QD=13.60;ReadPosRankSum=-1.282;SOR=1.179	GT:AD:DP:GQ:PL	0/1:58,38:96:99:1334,0,2123
chrXI	341849	.	C	T	1333.77	PASS	AC=1;AF=0.500;AN=2;BaseQRankSum=-0.287;ClippingRankSum=0.000;DP=84;ExcessHet=3.0103;FS=0.000;MLEAC=1;MLEAF=0.500;MQ=41.81;MQRankSum=-0.136;QD=15.88;ReadPosRankSum=-0.836;SOR=0.613	GT:AD:DP:GQ:PL	0/1:46,38:84:99:1362,0,1741
chrXI	356650	.	C	T	1010.77	PASS	AC=1;AF=0.500;AN=2;BaseQRankSum=0.104;ClippingRankSum=0.000;DP=64;ExcessHet=3.0103;FS=2.100;MLEAC=1;MLEAF=0.500;MQ=41.75;MQRankSum=-0.089;QD=15.79;ReadPosRankSum=0.405;SOR=0.655	GT:AD:DP:GQ:PL	0/1:34,30:64:99:1039,0,1269
chrXI	356835	.	C	T	1252.77	PASS	AC=1;AF=0.500;AN=2;BaseQRankSum=-2.930;ClippingRankSum=0.000;DP=71;ExcessHet=3.0103;FS=14.791;MLEAC=1;MLEAF=0.500;MQ=42.00;MQRankSum=0.000;QD=17.64;ReadPosRankSum=-0.813;SOR=1.197	GT:AD:DP:GQ:PL	0/1:35,36:71:99:1281,0,1308
chrXI	364435	.	C	T	1657.77	PASS	AC=1;AF=0.500;AN=2;BaseQRankSum=0.747;ClippingRankSum=0.000;DP=78;ExcessHet=3.0103;FS=4.422;MLEAC=1;MLEAF=0.500;MQ=42.00;MQRankSum=0.000;QD=21.25;ReadPosRankSum=0.444;SOR=0.846	GT:AD:DP:GQ:PL	0/1:34,44:78:99:1686,0,1244
chrXI	384914	.	G	A	1041.77	PASS	AC=1;AF=0.500;AN=2;BaseQRankSum=-2.027;ClippingRankSum=0.000;DP=64;ExcessHet=3.0103;FS=2.073;MLEAC=1;MLEAF=0.500;MQ=41.75;MQRankSum=-1.495;QD=16.28;ReadPosRankSum=-0.867;SOR=0.997	GT:AD:DP:GQ:PL	0/1:34,30:64:99:1070,0,1287
chrXI	402580	.	C	T	1636.77	PASS	AC=1;AF=0.500;AN=2;BaseQRankSum=0.349;ClippingRankSum=0.000;DP=93;ExcessHet=3.0103;FS=1.675;MLEAC=1;MLEAF=0.500;MQ=42.00;MQRankSum=0.000;QD=17.60;ReadPosRankSum=0.303;SOR=0.514	GT:AD:DP:GQ:PL	0/1:48,45:93:99:1665,0,1771
chrXI	403715	.	G	A	1572.77	PASS	AC=1;AF=0.500;AN=2;BaseQRankSum=3.567;ClippingRankSum=0.000;DP=84;ExcessHet=3.0103;FS=8.991;MLEAC=1;MLEAF=0.500;MQ=42.00;MQRankSum=0.000;QD=18.72;ReadPosRankSum=1.766;SOR=0.942	GT:AD:DP:GQ:PL	0/1:42,42:84:99:1601,0,1543
chrXI	418070	.	C	T	1743.77	PASS	AC=1;AF=0.500;AN=2;BaseQRankSum=0.887;ClippingRankSum=0.000;DP=93;ExcessHet=3.0103;FS=0.000;MLEAC=1;MLEAF=0.500;MQ=42.00;MQRankSum=0.000;QD=18.75;ReadPosRankSum=0.267;SOR=0.641	GT:AD:DP:GQ:PL	0/1:45,48:93:99:1772,0,1658
chrXI	425943	.	G	A	1590.77	PASS	AC=1;AF=0.500;AN=2;BaseQRankSum=0.497;ClippingRankSum=0.000;DP=82;ExcessHet=3.0103;FS=2.878;MLEAC=1;MLEAF=0.500;MQ=42.00;MQRankSum=0.000;QD=19.40;ReadPosRankSum=-0.451;SOR=0.620	GT:AD:DP:GQ:PL	0/1:38,44:82:99:1619,0,1368
chrXI	426008	.	G	A	1296.77	PASS	AC=1;AF=0.500;AN=2;BaseQRankSum=0.692;ClippingRankSum=0.000;DP=73;ExcessHet=3.0103;FS=3.137;MLEAC=1;MLEAF=0.500;MQ=41.81;MQRankSum=-0.986;QD=17.76;ReadPosRankSum=-0.012;SOR=0.816	GT:AD:DP:GQ:PL	0/1:37,36:73:99:1325,0,1342
chrXI	429293	.	C	T	1818.77	PASS	AC=1;AF=0.500;AN=2;BaseQRankSum=0.683;ClippingRankSum=0.000;DP=102;ExcessHet=3.0103;FS=9.388;MLEAC=1;MLEAF=0.500;MQ=41.94;MQRankSum=-1.844;QD=17.83;ReadPosRankSum=-1.424;SOR=1.228	GT:AD:DP:GQ:PL	0/1:54,48:102:99:1847,0,6325
chrXI	429294	.	C	T	1818.77	PASS	AC=1;AF=0.500;AN=2;BaseQRankSum=1.982;ClippingRankSum=0.000;DP=104;ExcessHet=3.0103;FS=9.301;MLEAC=1;MLEAF=0.500;MQ=41.94;MQRankSum=-1.878;QD=17.49;ReadPosRankSum=-0.738;SOR=1.230	GT:AD:DP:GQ:PL	0/1:56,48:104:99:1847,0,6325
chrXI	429302	.	C	T	1578.77	PASS	AC=1;AF=0.500;AN=2;BaseQRankSum=-1.437;ClippingRankSum=0.000;DP=93;ExcessHet=3.0103;FS=8.464;MLEAC=1;MLEAF=0.500;MQ=41.94;MQRankSum=-1.917;QD=16.98;ReadPosRankSum=0.025;SOR=1.351	GT:AD:DP:GQ:PL	0/1:51,42:93:99:1607,0,6135
chrXI	436015	.	C	T	1326.77	PASS	AC=1;AF=0.500;AN=2;BaseQRankSum=0.706;ClippingRankSum=0.000;DP=69;ExcessHet=3.0103;FS=3.279;MLEAC=1;MLEAF=0.500;MQ=41.79;MQRankSum=-0.928;QD=19.23;ReadPosRankSum=0.410;SOR=1.126	GT:AD:DP:GQ:PL	0/1:33,36:69:99:1355,0,1220
chrXI	438941	.	G	A	1526.77	PASS	AC=1;AF=0.500;AN=2;BaseQRankSum=0.773;ClippingRankSum=0.000;DP=76;ExcessHet=3.0103;FS=12.390;MLEAC=1;MLEAF=0.500;MQ=41.75;MQRankSum=0.757;QD=20.09;ReadPosRankSum=-2.183;SOR=1.962	GT:AD:DP:GQ:PL	0/1:35,41:76:99:1555,0,1223
chrXI	451192	.	G	A	1719.77	PASS	AC=1;AF=0.500;AN=2;BaseQRankSum=0.268;ClippingRankSum=0.000;DP=112;ExcessHet=3.0103;FS=3.504;MLEAC=1;MLEAF=0.500;MQ=42.00;MQRankSum=0.000;QD=15.36;ReadPosRankSum=0.338;SOR=0.796	GT:AD:DP:GQ:PL	0/1:63,49:112:99:1748,0,2381
chrXI	451984	.	G	A	2013.77	PASS	AC=1;AF=0.500;AN=2;BaseQRankSum=0.612;ClippingRankSum=0.000;DP=101;ExcessHet=3.0103;FS=9.692;MLEAC=1;MLEAF=0.500;MQ=41.84;MQRankSum=0.143;QD=20.14;ReadPosRankSum=0.913;SOR=1.006	GT:AD:DP:GQ:PL	0/1:45,55:100:99:2042,0,1632
chrXI	519603	.	C	T	1335.77	PASS	AC=1;AF=0.500;AN=2;BaseQRankSum=0.588;ClippingRankSum=0.000;DP=79;ExcessHet=3.0103;FS=1.842;MLEAC=1;MLEAF=0.500;MQ=42.00;MQRankSum=0.000;QD=16.91;ReadPosRankSum=0.884;SOR=0.491	GT:AD:DP:GQ:PL	0/1:41,38:79:99:1364,0,1555
chrXI	524945	.	G	A	1594.77	PASS	AC=1;AF=0.500;AN=2;BaseQRankSum=-1.292;ClippingRankSum=0.000;DP=82;ExcessHet=3.0103;FS=2.962;MLEAC=1;MLEAF=0.500;MQ=42.00;MQRankSum=0.000;QD=19.45;ReadPosRankSum=0.493;SOR=1.105	GT:AD:DP:GQ:PL	0/1:38,44:82:99:1623,0,1398
chrXI	525222	.	G	A	1566.77	PASS	AC=1;AF=0.500;AN=2;BaseQRankSum=0.000;ClippingRankSum=0.000;DP=90;ExcessHet=3.0103;FS=0.793;MLEAC=1;MLEAF=0.500;MQ=42.00;MQRankSum=0.000;QD=17.41;ReadPosRankSum=-0.058;SOR=0.793	GT:AD:DP:GQ:PL	0/1:45,45:90:99:1595,0,1666
chrXI	527167	.	G	A	1307.77	PASS	AC=1;AF=0.500;AN=2;BaseQRankSum=0.444;ClippingRankSum=0.000;DP=82;ExcessHet=3.0103;FS=1.873;MLEAC=1;MLEAF=0.500;MQ=41.65;MQRankSum=-1.552;QD=15.95;ReadPosRankSum=-0.056;SOR=1.011	GT:AD:DP:GQ:PL	0/1:45,37:82:99:1336,0,1706
chrXI	530633	.	G	A	2149.77	PASS	AC=1;AF=0.500;AN=2;BaseQRankSum=0.281;ClippingRankSum=0.000;DP=107;ExcessHet=3.0103;FS=13.483;MLEAC=1;MLEAF=0.500;MQ=41.86;MQRankSum=-0.900;QD=20.09;ReadPosRankSum=0.106;SOR=0.171	GT:AD:DP:GQ:PL	0/1:49,58:107:99:2178,0,1809
chrXI	557174	.	G	A	1685.77	PASS	AC=1;AF=0.500;AN=2;BaseQRankSum=0.552;ClippingRankSum=0.000;DP=83;ExcessHet=3.0103;FS=13.298;MLEAC=1;MLEAF=0.500;MQ=41.81;MQRankSum=-1.259;QD=20.31;ReadPosRankSum=-0.418;SOR=0.321	GT:AD:DP:GQ:PL	0/1:37,46:83:99:1714,0,1293
chrXI	557232	.	G	A	1937.77	PASS	AC=1;AF=0.500;AN=2;BaseQRankSum=0.713;ClippingRankSum=0.000;DP=100;ExcessHet=3.0103;FS=0.000;MLEAC=1;MLEAF=0.500;MQ=41.98;MQRankSum=-0.922;QD=19.38;ReadPosRankSum=0.823;SOR=0.692	GT:AD:DP:GQ:PL	0/1:47,53:100:99:1966,0,1679
chrXI	559265	.	G	A	2447.77	PASS	AC=1;AF=0.500;AN=2;BaseQRankSum=2.513;ClippingRankSum=0.000;DP=118;ExcessHet=3.0103;FS=0.000;MLEAC=1;MLEAF=0.500;MQ=41.88;MQRankSum=1.124;QD=20.74;ReadPosRankSum=0.624;SOR=0.661	GT:AD:DP:GQ:PL	0/1:53,65:118:99:2476,0,1993
chrXI	559289	.	G	A	1675.77	PASS	AC=1;AF=0.500;AN=2;BaseQRankSum=-0.046;ClippingRankSum=0.000;DP=109;ExcessHet=3.0103;FS=4.793;MLEAC=1;MLEAF=0.500;MQ=41.87;MQRankSum=-1.130;QD=15.37;ReadPosRankSum=-1.249;SOR=0.440	GT:AD:DP:GQ:PL	0/1:62,47:109:99:1704,0,2472
chrXI	567084	.	G	A	1695.77	PASS	AC=1;AF=0.500;AN=2;BaseQRankSum=-0.325;ClippingRankSum=0.000;DP=90;ExcessHet=3.0103;FS=1.717;MLEAC=1;MLEAF=0.500;MQ=41.84;MQRankSum=1.045;QD=18.84;ReadPosRankSum=-0.164;SOR=0.805	GT:AD:DP:GQ:PL	0/1:44,46:90:99:1724,0,1643
chrXI	570386	.	G	A	2104.77	PASS	AC=1;AF=0.500;AN=2;BaseQRankSum=1.520;ClippingRankSum=0.000;DP=91;ExcessHet=3.0103;FS=2.971;MLEAC=1;MLEAF=0.500;MQ=41.84;MQRankSum=1.318;QD=23.13;ReadPosRankSum=1.082;SOR=1.130	GT:AD:DP:GQ:PL	0/1:34,57:91:99:2133,0,1170
chrXI	583596	.	C	T	1232.77	PASS	AC=1;AF=0.500;AN=2;BaseQRankSum=0.232;ClippingRankSum=0.000;DP=84;ExcessHet=3.0103;FS=7.291;MLEAC=1;MLEAF=0.500;MQ=41.82;MQRankSum=0.869;QD=14.68;ReadPosRankSum=-0.477;SOR=0.588	GT:AD:DP:GQ:PL	0/1:49,35:84:99:1261,0,2027
chrXI	583605	.	C	T	1957.77	PASS	AC=1;AF=0.500;AN=2;BaseQRankSum=0.400;ClippingRankSum=0.000;DP=86;ExcessHet=3.0103;FS=11.293;MLEAC=1;MLEAF=0.500;MQ=41.83;MQRankSum=-0.765;QD=22.76;ReadPosRankSum=-0.267;SOR=1.458	GT:AD:DP:GQ:PL	0/1:33,53:86:99:1986,0,1310
chrXI	610122	.	G	A	1670.77	PASS	AC=1;AF=0.500;AN=2;BaseQRankSum=-0.880;ClippingRankSum=0.000;DP=101;ExcessHet=3.0103;FS=0.000;MLEAC=1;MLEAF=0.500;MQ=41.86;MQRankSum=0.934;QD=16.54;ReadPosRankSum=-0.111;SOR=0.684	GT:AD:DP:GQ:PL	0/1:55,46:101:99:1699,0,2055
chrXI	618780	.	G	A	1594.77	PASS	AC=1;AF=0.500;AN=2;BaseQRankSum=-1.387;ClippingRankSum=0.000;DP=91;ExcessHet=3.0103;FS=5.297;MLEAC=1;MLEAF=0.500;MQ=41.98;MQRankSum=-0.989;QD=17.52;ReadPosRankSum=2.263;SOR=0.417	GT:AD:DP:GQ:PL	0/1:46,45:91:99:1623,0,1705
chrXI	625669	.	C	T	1891.77	PASS	AC=1;AF=0.500;AN=2;BaseQRankSum=-1.299;ClippingRankSum=0.000;DP=91;ExcessHet=3.0103;FS=0.795;MLEAC=1;MLEAF=0.500;MQ=41.84;MQRankSum=1.151;QD=20.79;ReadPosRankSum=-0.319;SOR=0.552	GT:AD:DP:GQ:PL	0/1:40,51:91:99:1920,0,1433
chrXI	643364	.	C	T	1399.77	PASS	AC=1;AF=0.500;AN=2;BaseQRankSum=1.676;ClippingRankSum=0.000;DP=96;ExcessHet=3.0103;FS=12.070;MLEAC=1;MLEAF=0.500;MQ=41.98;MQRankSum=0.848;QD=14.58;ReadPosRankSum=0.597;SOR=0.876	GT:AD:DP:GQ:PL	0/1:57,39:96:99:1428,0,2112
chrXI	643635	.	C	T	1316.77	PASS	AC=1;AF=0.500;AN=2;BaseQRankSum=1.773;ClippingRankSum=0.000;DP=89;ExcessHet=3.0103;FS=0.811;MLEAC=1;MLEAF=0.500;MQ=41.79;MQRankSum=-0.849;QD=14.80;ReadPosRankSum=-1.009;SOR=0.541	GT:AD:DP:GQ:PL	0/1:51,38:89:99:1345,0,1898
chrXII	21211	.	C	T	1665.77	PASS	AC=1;AF=0.500;AN=2;BaseQRankSum=-0.370;ClippingRankSum=0.000;DP=93;ExcessHet=3.0103;FS=2.707;MLEAC=1;MLEAF=0.500;MQ=41.85;MQRankSum=1.054;QD=17.91;ReadPosRankSum=-1.350;SOR=0.767	GT:AD:DP:GQ:PL	0/1:45,48:93:99:1694,0,1645
chrXII	53565	.	G	A	1594.77	PASS	AC=1;AF=0.500;AN=2;BaseQRankSum=1.042;ClippingRankSum=0.000;DP=83;ExcessHet=3.0103;FS=5.600;MLEAC=1;MLEAF=0.500;MQ=41.83;MQRankSum=-0.917;QD=19.21;ReadPosRankSum=0.519;SOR=1.017	GT:AD:DP:GQ:PL	0/1:39,44:83:99:1623,0,1416
chrXII	63914	.	G	A	1961.77	PASS	AC=1;AF=0.500;AN=2;BaseQRankSum=0.820;ClippingRankSum=0.000;DP=85;ExcessHet=3.0103;FS=5.927;MLEAC=1;MLEAF=0.500;MQ=41.79;MQRankSum=1.030;QD=23.08;ReadPosRankSum=1.827;SOR=0.284	GT:AD:DP:GQ:PL	0/1:33,52:85:99:1990,0,1120
chrXII	65305	.	G	A	3826.77	PASS	AC=2;AF=1.00;AN=2;DP=89;ExcessHet=3.0103;FS=0.000;MLEAC=2;MLEAF=1.00;MQ=41.84;QD=27.05;SOR=1.141	GT:AD:DP:GQ:PL	1/1:0,89:89:99:3855,268,0
chrXII	65794	.	G	A	1710.77	PASS	AC=1;AF=0.500;AN=2;BaseQRankSum=-1.560;ClippingRankSum=0.000;DP=76;ExcessHet=3.0103;FS=0.886;MLEAC=1;MLEAF=0.500;MQ=41.81;MQRankSum=-0.758;QD=22.51;ReadPosRankSum=1.379;SOR=0.843	GT:AD:DP:GQ:PL	0/1:29,47:76:99:1739,0,1045
chrXII	81477	.	C	T	1130.77	PASS	AC=1;AF=0.500;AN=2;BaseQRankSum=2.123;ClippingRankSum=0.000;DP=65;ExcessHet=3.0103;FS=1.028;MLEAC=1;MLEAF=0.500;MQ=42.00;MQRankSum=0.000;QD=17.40;ReadPosRankSum=1.504;SOR=0.943	GT:AD:DP:GQ:PL	0/1:33,32:65:99:1159,0,1188
chrXII	84753	.	C	T	1536.77	PASS	AC=1;AF=0.500;AN=2;BaseQRankSum=1.138;ClippingRankSum=0.000;DP=76;ExcessHet=3.0103;FS=1.852;MLEAC=1;MLEAF=0.500;MQ=41.97;MQRankSum=-0.898;QD=20.22;ReadPosRankSum=-0.396;SOR=0.599	GT:AD:DP:GQ:PL	0/1:35,41:76:99:1565,0,1285
chrXII	88628	.	C	T	1667.77	PASS	AC=1;AF=0.500;AN=2;BaseQRankSum=1.311;ClippingRankSum=0.000;DP=94;ExcessHet=3.0103;FS=0.000;MLEAC=1;MLEAF=0.500;MQ=42.00;MQRankSum=0.000;QD=17.74;ReadPosRankSum=0.735;SOR=0.719	GT:AD:DP:GQ:PL	0/1:48,46:94:99:1696,0,1745
chrXII	88698	.	C	T	1049.77	PASS	AC=1;AF=0.500;AN=2;BaseQRankSum=0.237;ClippingRankSum=0.000;DP=76;ExcessHet=3.0103;FS=3.157;MLEAC=1;MLEAF=0.500;MQ=42.00;MQRankSum=0.000;QD=13.81;ReadPosRankSum=-0.734;SOR=1.095	GT:AD:DP:GQ:PL	0/1:46,30:76:99:1078,0,1769
chrXII	89151	.	C	T	1347.77	PASS	AC=1;AF=0.500;AN=2;BaseQRankSum=-1.193;ClippingRankSum=0.000;DP=74;ExcessHet=3.0103;FS=0.000;MLEAC=1;MLEAF=0.500;MQ=42.00;MQRankSum=0.000;QD=18.21;ReadPosRankSum=1.043;SOR=0.801	GT:AD:DP:GQ:PL	0/1:37,37:74:99:1376,0,1395
chrXII	89240	.	C	T	1680.77	PASS	AC=1;AF=0.500;AN=2;BaseQRankSum=-1.940;ClippingRankSum=0.000;DP=100;ExcessHet=3.0103;FS=2.635;MLEAC=1;MLEAF=0.500;MQ=41.96;MQRankSum=-1.495;QD=16.81;ReadPosRankSum=-2.082;SOR=1.005	GT:AD:DP:GQ:PL	0/1:53,47:100:99:1709,0,1992
chrXII	89709	.	C	T	1573.77	PASS	AC=1;AF=0.500;AN=2;BaseQRankSum=-2.184;ClippingRankSum=0.000;DP=69;ExcessHet=3.0103;FS=3.773;MLEAC=1;MLEAF=0.500;MQ=42.00;MQRankSum=0.000;QD=22.81;ReadPosRankSum=0.619;SOR=0.311	GT:AD:DP:GQ:PL	0/1:26,43:69:99:1602,0,939
chrXII	90617	.	C	T	1506.77	PASS	AC=1;AF=0.500;AN=2;BaseQRankSum=0.432;ClippingRankSum=0.000;DP=85;ExcessHet=3.0103;FS=0.000;MLEAC=1;MLEAF=0.500;MQ=41.63;MQRankSum=0.564;QD=17.73;ReadPosRankSum=-1.306;SOR=0.665	GT:AD:DP:GQ:PL	0/1:44,41:85:99:1535,0,1623
chrXII	96833	.	G	A	1148.77	PASS	AC=1;AF=0.500;AN=2;BaseQRankSum=-0.118;ClippingRankSum=0.000;DP=157;ExcessHet=3.0103;FS=8.775;MLEAC=1;MLEAF=0.500;MQ=41.83;MQRankSum=-0.254;QD=7.98;ReadPosRankSum=0.861;SOR=1.361	GT:AD:DP:GQ:PL	0/1:105,39:144:99:1177,0,4077
chrXII	97516	.	G	A	1683.77	PASS	AC=1;AF=0.500;AN=2;BaseQRankSum=1.079;ClippingRankSum=0.000;DP=98;ExcessHet=3.0103;FS=3.896;MLEAC=1;MLEAF=0.500;MQ=42.00;MQRankSum=0.000;QD=18.11;ReadPosRankSum=-0.757;SOR=1.058	GT:AD:DP:GQ:PL	0/1:47,46:93:99:1712,0,1705
chrXII	97562	.	G	A	1595.77	PASS	AC=1;AF=0.500;AN=2;BaseQRankSum=1.591;ClippingRankSum=0.000;DP=101;ExcessHet=3.0103;FS=18.494;MLEAC=1;MLEAF=0.500;MQ=42.00;MQRankSum=0.000;QD=16.80;ReadPosRankSum=0.000;SOR=0.649	GT:AD:DP:GQ:PL	0/1:51,44:95:99:1624,0,1908
chrXII	99086	.	C	T	1428.77	PASS	AC=1;AF=0.500;AN=2;BaseQRankSum=-0.274;ClippingRankSum=0.000;DP=73;ExcessHet=3.0103;FS=0.000;MLEAC=1;MLEAF=0.500;MQ=42.00;MQRankSum=0.000;QD=19.57;ReadPosRankSum=-1.477;SOR=0.620	GT:AD:DP:GQ:PL	0/1:34,39:73:99:1457,0,1223
chrXII	100187	.	C	T	1561.77	PASS	AC=1;AF=0.500;AN=2;BaseQRankSum=1.224;ClippingRankSum=0.000;DP=89;ExcessHet=3.0103;FS=0.000;MLEAC=1;MLEAF=0.500;MQ=41.84;MQRankSum=-1.012;QD=17.55;ReadPosRankSum=1.165;SOR=0.739	GT:AD:DP:GQ:PL	0/1:46,43:89:99:1590,0,1720
chrXII	147864	.	C	T	1363.77	PASS	AC=1;AF=0.500;AN=2;BaseQRankSum=0.014;ClippingRankSum=0.000;DP=88;ExcessHet=3.0103;FS=1.751;MLEAC=1;MLEAF=0.500;MQ=42.00;MQRankSum=0.000;QD=15.50;ReadPosRankSum=0.483;SOR=0.491	GT:AD:DP:GQ:PL	0/1:49,39:88:99:1392,0,1774
chrXII	151075	.	C	T	1913.77	PASS	AC=1;AF=0.500;AN=2;BaseQRankSum=0.532;ClippingRankSum=0.000;DP=92;ExcessHet=3.0103;FS=0.000;MLEAC=1;MLEAF=0.500;MQ=41.82;MQRankSum=0.187;QD=20.80;ReadPosRankSum=-0.894;SOR=0.688	GT:AD:DP:GQ:PL	0/1:41,51:92:99:1942,0,1487
chrXII	170414	.	C	T	1627.77	PASS	AC=1;AF=0.500;AN=2;BaseQRankSum=-1.982;ClippingRankSum=0.000;DP=77;ExcessHet=3.0103;FS=6.122;MLEAC=1;MLEAF=0.500;MQ=42.00;MQRankSum=0.000;QD=21.14;ReadPosRankSum=-0.382;SOR=1.420	GT:AD:DP:GQ:PL	0/1:33,44:77:99:1656,0,1207
chrXII	198744	.	C	T	1822.77	PASS	AC=1;AF=0.500;AN=2;BaseQRankSum=1.818;ClippingRankSum=0.000;DP=106;ExcessHet=3.0103;FS=6.027;MLEAC=1;MLEAF=0.500;MQ=41.98;MQRankSum=-1.020;QD=17.20;ReadPosRankSum=1.423;SOR=1.028	GT:AD:DP:GQ:PL	0/1:55,51:106:99:1851,0,2057
chrXII	198786	.	C	T	1705.77	PASS	AC=1;AF=0.500;AN=2;BaseQRankSum=2.678;ClippingRankSum=0.000;DP=100;ExcessHet=3.0103;FS=6.473;MLEAC=1;MLEAF=0.500;MQ=41.98;MQRankSum=0.962;QD=17.06;ReadPosRankSum=-0.373;SOR=0.303	GT:AD:DP:GQ:PL	0/1:53,47:100:99:1734,0,1890
chrXII	199060	.	C	T	2193.77	PASS	AC=1;AF=0.500;AN=2;BaseQRankSum=0.520;ClippingRankSum=0.000;DP=101;ExcessHet=3.0103;FS=0.755;MLEAC=1;MLEAF=0.500;MQ=41.94;MQRankSum=-1.526;QD=21.72;ReadPosRankSum=-0.821;SOR=0.856	GT:AD:DP:GQ:PL	0/1:44,57:101:99:2222,0,1668
chrXII	199066	.	C	T	1623.77	PASS	AC=1;AF=0.500;AN=2;BaseQRankSum=1.186;ClippingRankSum=0.000;DP=101;ExcessHet=3.0103;FS=2.639;MLEAC=1;MLEAF=0.500;MQ=41.94;MQRankSum=1.580;QD=16.08;ReadPosRankSum=0.476;SOR=0.443	GT:AD:DP:GQ:PL	0/1:56,45:101:99:1652,0,2216
chrXII	199074	.	C	T	2054.77	PASS	AC=1;AF=0.500;AN=2;BaseQRankSum=-1.239;ClippingRankSum=0.000;DP=97;ExcessHet=3.0103;FS=2.656;MLEAC=1;MLEAF=0.500;MQ=41.94;MQRankSum=-1.650;QD=21.18;ReadPosRankSum=1.388;SOR=0.973	GT:AD:DP:GQ:PL	0/1:46,51:97:99:2083,0,1807
chrXII	202622	.	G	A	1705.77	PASS	AC=1;AF=0.500;AN=2;BaseQRankSum=-0.059;ClippingRankSum=0.000;DP=78;ExcessHet=3.0103;FS=0.904;MLEAC=1;MLEAF=0.500;MQ=42.00;MQRankSum=0.000;QD=21.87;ReadPosRankSum=0.074;SOR=0.534	GT:AD:DP:GQ:PL	0/1:33,45:78:99:1734,0,1210
chrXII	225082	.	G	A	1312.77	PASS	AC=1;AF=0.500;AN=2;BaseQRankSum=0.286;ClippingRankSum=0.000;DP=65;ExcessHet=3.0103;FS=0.000;MLEAC=1;MLEAF=0.500;MQ=41.97;MQRankSum=-0.867;QD=20.20;ReadPosRankSum=-0.708;SOR=0.631	GT:AD:DP:GQ:PL	0/1:29,36:65:99:1341,0,1055
chrXII	246355	.	C	T	1553.77	PASS	AC=1;AF=0.500;AN=2;BaseQRankSum=2.802;ClippingRankSum=0.000;DP=70;ExcessHet=3.0103;FS=0.913;MLEAC=1;MLEAF=0.500;MQ=42.00;MQRankSum=0.000;QD=22.20;ReadPosRankSum=-0.355;SOR=0.836	GT:AD:DP:GQ:PL	0/1:29,41:70:99:1582,0,1008
chrXII	280943	.	C	T	1026.77	PASS	AC=1;AF=0.500;AN=2;BaseQRankSum=-0.675;ClippingRankSum=0.000;DP=62;ExcessHet=3.0103;FS=4.921;MLEAC=1;MLEAF=0.500;MQ=42.00;MQRankSum=0.000;QD=16.56;ReadPosRankSum=1.637;SOR=0.550	GT:AD:DP:GQ:PL	0/1:30,32:62:99:1055,0,1032
chrXII	282769	.	C	T	1025.77	PASS	AC=1;AF=0.500;AN=2;BaseQRankSum=1.479;ClippingRankSum=0.000;DP=80;ExcessHet=3.0103;FS=3.109;MLEAC=1;MLEAF=0.500;MQ=42.67;MQRankSum=-0.392;QD=12.82;ReadPosRankSum=-1.263;SOR=0.870	GT:AD:DP:GQ:PL	0/1:50,30:80:99:1054,0,1848
chrXII	288830	.	C	T	1830.77	PASS	AC=1;AF=0.500;AN=2;BaseQRankSum=1.393;ClippingRankSum=0.000;DP=90;ExcessHet=3.0103;FS=0.000;MLEAC=1;MLEAF=0.500;MQ=41.98;MQRankSum=-0.872;QD=20.34;ReadPosRankSum=0.387;SOR=0.735	GT:AD:DP:GQ:PL	0/1:40,50:90:99:1859,0,1418
chrXII	290143	.	C	T	1769.77	PASS	AC=1;AF=0.500;AN=2;BaseQRankSum=0.755;ClippingRankSum=0.000;DP=87;ExcessHet=3.0103;FS=0.799;MLEAC=1;MLEAF=0.500;MQ=42.00;MQRankSum=0.000;QD=20.34;ReadPosRankSum=-0.301;SOR=0.794	GT:AD:DP:GQ:PL	0/1:40,47:87:99:1798,0,1476
chrXII	290146	.	C	T	3905.77	PASS	AC=2;AF=1.00;AN=2;DP=89;ExcessHet=3.0103;FS=0.000;MLEAC=2;MLEAF=1.00;MQ=41.98;QD=22.86;SOR=0.965	GT:AD:DP:GQ:PL	1/1:0,89:89:99:3934,268,0
chrXII	290468	.	G	A	1518.77	PASS	AC=1;AF=0.500;AN=2;BaseQRankSum=1.734;ClippingRankSum=0.000;DP=81;ExcessHet=3.0103;FS=1.821;MLEAC=1;MLEAF=0.500;MQ=41.98;MQRankSum=-0.939;QD=18.75;ReadPosRankSum=-0.568;SOR=0.478	GT:AD:DP:GQ:PL	0/1:39,42:81:99:1547,0,1388
chrXII	293499	.	G	A	1697.77	PASS	AC=1;AF=0.500;AN=2;BaseQRankSum=-3.050;ClippingRankSum=0.000;DP=90;ExcessHet=3.0103;FS=2.795;MLEAC=1;MLEAF=0.500;MQ=41.84;MQRankSum=-0.892;QD=18.86;ReadPosRankSum=-0.741;SOR=0.974	GT:AD:DP:GQ:PL	0/1:41,49:90:99:1726,0,1507
chrXII	300233	.	G	A	1679.77	PASS	AC=1;AF=0.500;AN=2;BaseQRankSum=-1.091;ClippingRankSum=0.000;DP=83;ExcessHet=3.0103;FS=1.786;MLEAC=1;MLEAF=0.500;MQ=41.98;MQRankSum=1.139;QD=20.24;ReadPosRankSum=0.883;SOR=0.516	GT:AD:DP:GQ:PL	0/1:37,46:83:99:1708,0,1359
chrXII	324134	.	C	T	831.77	PASS	AC=1;AF=0.500;AN=2;BaseQRankSum=0.923;ClippingRankSum=0.000;DP=75;ExcessHet=3.0103;FS=3.313;MLEAC=1;MLEAF=0.500;MQ=41.75;MQRankSum=1.258;QD=11.09;ReadPosRankSum=-1.618;SOR=0.529	GT:AD:DP:GQ:PL	0/1:50,25:75:99:860,0,1909
chrXII	327875	.	G	A	1168.77	PASS	AC=1;AF=0.500;AN=2;BaseQRankSum=-1.873;ClippingRankSum=0.000;DP=71;ExcessHet=3.0103;FS=0.896;MLEAC=1;MLEAF=0.500;MQ=42.00;MQRankSum=0.000;QD=16.46;ReadPosRankSum=-0.063;SOR=0.663	GT:AD:DP:GQ:PL	0/1:38,33:71:99:1197,0,1451
chrXII	366253	.	C	T	1844.77	PASS	AC=1;AF=0.500;AN=2;BaseQRankSum=-0.218;ClippingRankSum=0.000;DP=90;ExcessHet=3.0103;FS=8.532;MLEAC=1;MLEAF=0.500;MQ=41.98;MQRankSum=-0.872;QD=20.50;ReadPosRankSum=-0.057;SOR=0.554	GT:AD:DP:GQ:PL	0/1:40,50:90:99:1873,0,1425
chrXII	369225	.	C	T	1340.77	PASS	AC=1;AF=0.500;AN=2;BaseQRankSum=0.196;ClippingRankSum=0.000;DP=69;ExcessHet=3.0103;FS=3.284;MLEAC=1;MLEAF=0.500;MQ=41.79;MQRankSum=1.104;QD=19.43;ReadPosRankSum=0.873;SOR=0.469	GT:AD:DP:GQ:PL	0/1:32,37:69:99:1369,0,1159
chrXII	369269	.	C	T	1287.77	PASS	AC=1;AF=0.500;AN=2;BaseQRankSum=-0.022;ClippingRankSum=0.000;DP=79;ExcessHet=3.0103;FS=2.985;MLEAC=1;MLEAF=0.500;MQ=41.77;MQRankSum=-0.697;QD=16.30;ReadPosRankSum=-0.410;SOR=0.426	GT:AD:DP:GQ:PL	0/1:42,37:79:99:1316,0,1563
chrXII	388610	.	C	T	1466.77	PASS	AC=1;AF=0.500;AN=2;BaseQRankSum=0.348;ClippingRankSum=0.000;DP=78;ExcessHet=3.0103;FS=4.544;MLEAC=1;MLEAF=0.500;MQ=42.00;MQRankSum=0.000;QD=19.05;ReadPosRankSum=0.943;SOR=1.226	GT:AD:DP:GQ:PL	0/1:37,40:77:99:1495,0,1337
chrXII	388811	.	G	A	1444.77	PASS	AC=1;AF=0.500;AN=2;BaseQRankSum=-0.030;ClippingRankSum=0.000;DP=75;ExcessHet=3.0103;FS=3.089;MLEAC=1;MLEAF=0.500;MQ=42.00;MQRankSum=0.000;QD=19.26;ReadPosRankSum=1.343;SOR=0.691	GT:AD:DP:GQ:PL	0/1:36,39:75:99:1473,0,1339
chrXII	390533	.	C	T	1265.77	PASS	AC=1;AF=0.500;AN=2;BaseQRankSum=1.029;ClippingRankSum=0.000;DP=76;ExcessHet=3.0103;FS=0.000;MLEAC=1;MLEAF=0.500;MQ=42.00;MQRankSum=0.000;QD=16.65;ReadPosRankSum=0.482;SOR=0.652	GT:AD:DP:GQ:PL	0/1:41,35:76:99:1294,0,1542
chrXII	400709	.	C	T	1477.77	PASS	AC=1;AF=0.500;AN=2;BaseQRankSum=-0.317;ClippingRankSum=0.000;DP=78;ExcessHet=3.0103;FS=5.899;MLEAC=1;MLEAF=0.500;MQ=41.81;MQRankSum=-0.924;QD=18.95;ReadPosRankSum=0.460;SOR=0.296	GT:AD:DP:GQ:PL	0/1:37,41:78:99:1506,0,1345
chrXII	403808	.	G	A	1560.77	PASS	AC=1;AF=0.500;AN=2;BaseQRankSum=-1.929;ClippingRankSum=0.000;DP=80;ExcessHet=3.0103;FS=1.857;MLEAC=1;MLEAF=0.500;MQ=41.77;MQRankSum=1.906;QD=19.51;ReadPosRankSum=-1.108;SOR=0.976	GT:AD:DP:GQ:PL	0/1:37,43:80:99:1589,0,1365
chrXII	404567	.	G	A	1793.77	PASS	AC=1;AF=0.500;AN=2;BaseQRankSum=-0.535;ClippingRankSum=0.000;DP=96;ExcessHet=3.0103;FS=1.656;MLEAC=1;MLEAF=0.500;MQ=42.00;MQRankSum=0.000;QD=18.69;ReadPosRankSum=-0.494;SOR=0.792	GT:AD:DP:GQ:PL	0/1:46,50:96:99:1822,0,1712
chrXII	424252	.	C	T	1786.77	PASS	AC=1;AF=0.500;AN=2;BaseQRankSum=0.955;ClippingRankSum=0.000;DP=95;ExcessHet=3.0103;FS=0.000;MLEAC=1;MLEAF=0.500;MQ=41.96;MQRankSum=0.030;QD=18.81;ReadPosRankSum=-0.425;SOR=0.651	GT:AD:DP:GQ:PL	0/1:47,48:95:99:1815,0,1726
chrXII	439135	.	G	A	1364.77	PASS	AC=1;AF=0.500;AN=2;BaseQRankSum=0.673;ClippingRankSum=0.000;DP=80;ExcessHet=3.0103;FS=0.826;MLEAC=1;MLEAF=0.500;MQ=41.82;MQRankSum=-1.026;QD=17.06;ReadPosRankSum=1.605;SOR=0.798	GT:AD:DP:GQ:PL	0/1:42,38:80:99:1393,0,1550
chrXII	500278	.	G	A	1593.77	PASS	AC=1;AF=0.500;AN=2;BaseQRankSum=0.535;ClippingRankSum=0.000;DP=94;ExcessHet=3.0103;FS=3.933;MLEAC=1;MLEAF=0.500;MQ=41.85;MQRankSum=1.000;QD=16.95;ReadPosRankSum=-0.162;SOR=0.367	GT:AD:DP:GQ:PL	0/1:48,46:94:99:1622,0,1700
chrXII	500578	.	C	T	1497.77	PASS	AC=1;AF=0.500;AN=2;BaseQRankSum=0.882;ClippingRankSum=0.000;DP=80;ExcessHet=3.0103;FS=0.846;MLEAC=1;MLEAF=0.500;MQ=41.82;MQRankSum=1.076;QD=18.72;ReadPosRankSum=-0.427;SOR=0.702	GT:AD:DP:GQ:PL	0/1:38,42:80:99:1526,0,1335
chrXII	510254	.	C	T	2179.77	PASS	AC=1;AF=0.500;AN=2;BaseQRankSum=0.114;ClippingRankSum=0.000;DP=99;ExcessHet=3.0103;FS=1.673;MLEAC=1;MLEAF=0.500;MQ=42.00;MQRankSum=0.000;QD=22.02;ReadPosRankSum=-0.224;SOR=0.494	GT:AD:DP:GQ:PL	0/1:41,58:99:99:2208,0,1426
chrXII	537226	.	C	T	1968.77	PASS	AC=1;AF=0.500;AN=2;BaseQRankSum=-0.696;ClippingRankSum=0.000;DP=102;ExcessHet=3.0103;FS=15.030;MLEAC=1;MLEAF=0.500;MQ=41.86;MQRankSum=1.080;QD=19.30;ReadPosRankSum=-0.245;SOR=0.890	GT:AD:DP:GQ:PL	0/1:48,54:102:99:1997,0,1758
chrXII	539889	.	C	T	1713.77	PASS	AC=1;AF=0.500;AN=2;BaseQRankSum=0.114;ClippingRankSum=0.000;DP=105;ExcessHet=3.0103;FS=4.804;MLEAC=1;MLEAF=0.500;MQ=41.72;MQRankSum=-0.122;QD=16.32;ReadPosRankSum=1.642;SOR=0.693	GT:AD:DP:GQ:PL	0/1:57,48:105:99:1742,0,2128
chrXII	540838	.	G	A	1716.77	PASS	AC=1;AF=0.500;AN=2;BaseQRankSum=-0.104;ClippingRankSum=0.000;DP=82;ExcessHet=3.0103;FS=11.836;MLEAC=1;MLEAF=0.500;MQ=41.98;MQRankSum=1.183;QD=20.94;ReadPosRankSum=-0.258;SOR=1.888	GT:AD:DP:GQ:PL	0/1:35,47:82:99:1745,0,1256
chrXII	541574	.	G	A	1176.77	PASS	AC=1;AF=0.500;AN=2;BaseQRankSum=1.632;ClippingRankSum=0.000;DP=75;ExcessHet=3.0103;FS=4.472;MLEAC=1;MLEAF=0.500;MQ=42.00;MQRankSum=0.000;QD=15.69;ReadPosRankSum=1.819;SOR=1.214	GT:AD:DP:GQ:PL	0/1:44,31:75:99:1205,0,3293
chrXII	541575	.	G	A	1176.77	PASS	AC=1;AF=0.500;AN=2;BaseQRankSum=0.162;ClippingRankSum=0.000;DP=76;ExcessHet=3.0103;FS=3.114;MLEAC=1;MLEAF=0.500;MQ=42.00;MQRankSum=0.000;QD=15.48;ReadPosRankSum=1.656;SOR=1.112	GT:AD:DP:GQ:PL	0/1:44,32:76:99:1205,0,3293
chrXII	544173	.	G	A	1396.77	PASS	AC=1;AF=0.500;AN=2;BaseQRankSum=0.969;ClippingRankSum=0.000;DP=78;ExcessHet=3.0103;FS=3.036;MLEAC=1;MLEAF=0.500;MQ=42.00;MQRankSum=0.000;QD=17.91;ReadPosRankSum=-1.193;SOR=0.778	GT:AD:DP:GQ:PL	0/1:40,38:78:99:1425,0,1494
chrXII	548704	.	C	T	1353.77	PASS	AC=1;AF=0.500;AN=2;BaseQRankSum=-0.424;ClippingRankSum=0.000;DP=87;ExcessHet=3.0103;FS=0.834;MLEAC=1;MLEAF=0.500;MQ=41.81;MQRankSum=1.329;QD=15.56;ReadPosRankSum=-1.574;SOR=0.548	GT:AD:DP:GQ:PL	0/1:47,40:87:99:1382,0,1716
chrXII	549679	.	C	T	1201.77	PASS	AC=1;AF=0.500;AN=2;BaseQRankSum=-0.898;ClippingRankSum=0.000;DP=73;ExcessHet=3.0103;FS=0.000;MLEAC=1;MLEAF=0.500;MQ=41.58;MQRankSum=0.482;QD=16.46;ReadPosRankSum=-0.189;SOR=0.758	GT:AD:DP:GQ:PL	0/1:39,34:73:99:1230,0,1443
chrXII	572771	.	G	A	1016.77	PASS	AC=1;AF=0.500;AN=2;BaseQRankSum=-0.495;ClippingRankSum=0.000;DP=75;ExcessHet=3.0103;FS=0.896;MLEAC=1;MLEAF=0.500;MQ=42.00;MQRankSum=0.000;QD=13.56;ReadPosRankSum=0.072;SOR=0.561	GT:AD:DP:GQ:PL	0/1:46,29:75:99:1045,0,1726
chrXII	573249	.	G	A	1176.77	PASS	AC=1;AF=0.500;AN=2;BaseQRankSum=0.574;ClippingRankSum=0.000;DP=81;ExcessHet=3.0103;FS=2.965;MLEAC=1;MLEAF=0.500;MQ=42.00;MQRankSum=0.000;QD=14.53;ReadPosRankSum=-0.172;SOR=0.649	GT:AD:DP:GQ:PL	0/1:47,34:81:99:1205,0,1708
chrXII	586311	.	C	T	1240.77	PASS	AC=1;AF=0.500;AN=2;BaseQRankSum=1.831;ClippingRankSum=0.000;DP=85;ExcessHet=3.0103;FS=2.946;MLEAC=1;MLEAF=0.500;MQ=41.95;MQRankSum=-0.238;QD=14.60;ReadPosRankSum=0.508;SOR=0.502	GT:AD:DP:GQ:PL	0/1:50,35:85:99:1269,0,1895
chrXII	623332	.	C	T	1356.77	PASS	AC=1;AF=0.500;AN=2;BaseQRankSum=-3.007;ClippingRankSum=0.000;DP=84;ExcessHet=3.0103;FS=0.827;MLEAC=1;MLEAF=0.500;MQ=41.82;MQRankSum=0.933;QD=16.15;ReadPosRankSum=-0.653;SOR=0.727	GT:AD:DP:GQ:PL	0/1:46,38:84:99:1385,0,1723
chrXII	626646	.	G	A	1468.77	PASS	AC=1;AF=0.500;AN=2;BaseQRankSum=-0.228;ClippingRankSum=0.000;DP=100;ExcessHet=3.0103;FS=9.652;MLEAC=1;MLEAF=0.500;MQ=41.57;MQRankSum=0.346;QD=14.84;ReadPosRankSum=-1.210;SOR=0.789	GT:AD:DP:GQ:PL	0/1:57,42:99:99:1497,0,2096
chrXII	628419	.	C	T	748.77	PASS	AC=1;AF=0.500;AN=2;BaseQRankSum=-0.323;ClippingRankSum=0.000;DP=63;ExcessHet=3.0103;FS=11.569;MLEAC=1;MLEAF=0.500;MQ=40.80;MQRankSum=-0.813;QD=11.89;ReadPosRankSum=-2.067;SOR=1.287	GT:AD:DP:GQ:PL	0/1:40,23:63:99:777,0,1538
chrXII	628449	.	C	T	2079.77	PASS	AC=1;AF=0.500;AN=2;BaseQRankSum=-0.614;ClippingRankSum=0.000;DP=90;ExcessHet=3.0103;FS=2.890;MLEAC=1;MLEAF=0.500;MQ=41.19;MQRankSum=0.660;QD=23.11;ReadPosRankSum=0.031;SOR=1.086	GT:AD:DP:GQ:PL	0/1:35,55:90:99:2108,0,1229
chrXII	634105	.	C	T	1458.77	PASS	AC=1;AF=0.500;AN=2;BaseQRankSum=0.895;ClippingRankSum=0.000;DP=79;ExcessHet=3.0103;FS=1.922;MLEAC=1;MLEAF=0.500;MQ=42.00;MQRankSum=0.000;QD=18.70;ReadPosRankSum=-1.007;SOR=1.019	GT:AD:DP:GQ:PL	0/1:38,40:78:99:1487,0,1385
chrXII	634237	.	G	A	1547.77	PASS	AC=1;AF=0.500;AN=2;BaseQRankSum=0.273;ClippingRankSum=0.000;DP=101;ExcessHet=3.0103;FS=2.667;MLEAC=1;MLEAF=0.500;MQ=41.86;MQRankSum=0.881;QD=15.32;ReadPosRankSum=0.146;SOR=1.035	GT:AD:DP:GQ:PL	0/1:58,43:101:99:1576,0,2201
chrXII	650721	.	G	A	986.77	PASS	AC=1;AF=0.500;AN=2;BaseQRankSum=1.145;ClippingRankSum=0.000;DP=87;ExcessHet=3.0103;FS=6.944;MLEAC=1;MLEAF=0.500;MQ=42.00;MQRankSum=0.000;QD=18.62;ReadPosRankSum=0.698;SOR=1.820	GT:AD:DP:GQ:PL	0/1:26,27:53:99:1015,0,951
chrXII	666416	.	C	T	1909.77	PASS	AC=1;AF=0.500;AN=2;BaseQRankSum=-0.578;ClippingRankSum=0.000;DP=91;ExcessHet=3.0103;FS=6.863;MLEAC=1;MLEAF=0.500;MQ=42.00;MQRankSum=0.000;QD=20.99;ReadPosRankSum=1.333;SOR=0.581	GT:AD:DP:GQ:PL	0/1:41,50:91:99:1938,0,1519
chrXII	669091	.	G	A	1795.77	PASS	AC=1;AF=0.500;AN=2;BaseQRankSum=-2.194;ClippingRankSum=0.000;DP=87;ExcessHet=3.0103;FS=2.829;MLEAC=1;MLEAF=0.500;MQ=41.98;MQRankSum=-0.857;QD=20.64;ReadPosRankSum=1.593;SOR=0.833	GT:AD:DP:GQ:PL	0/1:38,49:87:99:1824,0,1385
chrXII	681106	.	C	T	1842.77	PASS	AC=1;AF=0.500;AN=2;BaseQRankSum=0.634;ClippingRankSum=0.000;DP=104;ExcessHet=3.0103;FS=2.494;MLEAC=1;MLEAF=0.500;MQ=42.00;MQRankSum=0.000;QD=17.72;ReadPosRankSum=-1.978;SOR=0.871	GT:AD:DP:GQ:PL	0/1:53,51:104:99:1871,0,1915
chrXII	683494	.	G	A	976.77	PASS	AC=1;AF=0.500;AN=2;BaseQRankSum=0.686;ClippingRankSum=0.000;DP=83;ExcessHet=3.0103;FS=3.127;MLEAC=1;MLEAF=0.500;MQ=42.00;MQRankSum=0.000;QD=11.77;ReadPosRankSum=-1.892;SOR=0.390	GT:AD:DP:GQ:PL	0/1:54,29:83:99:1005,0,2045
chrXII	692476	.	C	T	1463.77	PASS	AC=1;AF=0.500;AN=2;BaseQRankSum=1.228;ClippingRankSum=0.000;DP=83;ExcessHet=3.0103;FS=2.952;MLEAC=1;MLEAF=0.500;MQ=41.82;MQRankSum=-0.976;QD=17.85;ReadPosRankSum=1.708;SOR=1.044	GT:AD:DP:GQ:PL	0/1:41,41:82:99:1492,0,1504
chrXII	694283	.	C	T	1863.77	PASS	AC=1;AF=0.500;AN=2;BaseQRankSum=0.298;ClippingRankSum=0.000;DP=86;ExcessHet=3.0103;FS=2.969;MLEAC=1;MLEAF=0.500;MQ=42.00;MQRankSum=0.000;QD=21.67;ReadPosRankSum=-1.565;SOR=1.091	GT:AD:DP:GQ:PL	0/1:36,50:86:99:1892,0,1323
chrXII	695166	.	C	T	1277.77	PASS	AC=1;AF=0.500;AN=2;BaseQRankSum=-0.299;ClippingRankSum=0.000;DP=71;ExcessHet=3.0103;FS=1.955;MLEAC=1;MLEAF=0.500;MQ=42.00;MQRankSum=0.000;QD=18.00;ReadPosRankSum=0.864;SOR=0.571	GT:AD:DP:GQ:PL	0/1:36,35:71:99:1306,0,1332
chrXII	704400	.	C	T	1345.77	PASS	AC=1;AF=0.500;AN=2;BaseQRankSum=-1.522;ClippingRankSum=0.000;DP=83;ExcessHet=3.0103;FS=1.848;MLEAC=1;MLEAF=0.500;MQ=41.60;MQRankSum=0.934;QD=16.21;ReadPosRankSum=0.032;SOR=0.445	GT:AD:DP:GQ:PL	0/1:44,39:83:99:1374,0,1622
chrXII	706303	.	C	T	1653.77	PASS	AC=1;AF=0.500;AN=2;BaseQRankSum=0.147;ClippingRankSum=0.000;DP=83;ExcessHet=3.0103;FS=2.915;MLEAC=1;MLEAF=0.500;MQ=42.00;MQRankSum=0.000;QD=19.92;ReadPosRankSum=0.331;SOR=0.673	GT:AD:DP:GQ:PL	0/1:38,45:83:99:1682,0,1400
chrXII	712915	.	C	T	1759.77	PASS	AC=1;AF=0.500;AN=2;BaseQRankSum=-0.264;ClippingRankSum=0.000;DP=102;ExcessHet=3.0103;FS=6.308;MLEAC=1;MLEAF=0.500;MQ=41.98;MQRankSum=-1.020;QD=17.25;ReadPosRankSum=1.313;SOR=0.692	GT:AD:DP:GQ:PL	0/1:53,49:102:99:1788,0,1920
chrXII	713723	.	C	T	1797.77	PASS	AC=1;AF=0.500;AN=2;BaseQRankSum=-1.781;ClippingRankSum=0.000;DP=96;ExcessHet=3.0103;FS=0.773;MLEAC=1;MLEAF=0.500;MQ=41.83;MQRankSum=0.119;QD=18.73;ReadPosRankSum=1.195;SOR=0.831	GT:AD:DP:GQ:PL	0/1:45,51:96:99:1826,0,1634
chrXII	715023	.	C	T	1385.77	PASS	AC=1;AF=0.500;AN=2;BaseQRankSum=0.389;ClippingRankSum=0.000;DP=87;ExcessHet=3.0103;FS=2.832;MLEAC=1;MLEAF=0.500;MQ=41.84;MQRankSum=-1.086;QD=15.93;ReadPosRankSum=1.359;SOR=0.726	GT:AD:DP:GQ:PL	0/1:48,39:87:99:1414,0,1732
chrXII	732458	.	C	T	1397.77	PASS	AC=1;AF=0.500;AN=2;BaseQRankSum=1.997;ClippingRankSum=0.000;DP=173;ExcessHet=3.0103;FS=3.138;MLEAC=1;MLEAF=0.500;MQ=41.90;MQRankSum=0.607;QD=8.27;ReadPosRankSum=-0.172;SOR=0.640	GT:AD:DP:GQ:PL	0/1:125,44:169:99:1426,0,4771
chrXII	732491	.	G	A	1588.77	PASS	AC=1;AF=0.500;AN=2;BaseQRankSum=1.352;ClippingRankSum=0.000;DP=163;ExcessHet=3.0103;FS=0.000;MLEAC=1;MLEAF=0.500;MQ=41.99;MQRankSum=0.000;QD=9.87;ReadPosRankSum=-0.769;SOR=0.652	GT:AD:DP:GQ:PL	0/1:113,48:161:99:1617,0,4353
chrXII	732809	.	C	T	1545.77	PASS	AC=1;AF=0.500;AN=2;BaseQRankSum=0.192;ClippingRankSum=0.000;DP=176;ExcessHet=3.0103;FS=0.000;MLEAC=1;MLEAF=0.500;MQ=41.84;MQRankSum=-0.661;QD=8.78;ReadPosRankSum=1.661;SOR=0.740	GT:AD:DP:GQ:PL	0/1:126,50:176:99:1574,0,4817
chrXII	737643	.	C	T	1376.77	PASS	AC=1;AF=0.500;AN=2;BaseQRankSum=0.307;ClippingRankSum=0.000;DP=88;ExcessHet=3.0103;FS=4.080;MLEAC=1;MLEAF=0.500;MQ=42.00;MQRankSum=0.000;QD=15.65;ReadPosRankSum=1.054;SOR=0.836	GT:AD:DP:GQ:PL	0/1:49,39:88:99:1405,0,1853
chrXII	738277	.	C	T	1185.77	PASS	AC=1;AF=0.500;AN=2;BaseQRankSum=-1.586;ClippingRankSum=0.000;DP=58;ExcessHet=3.0103;FS=2.276;MLEAC=1;MLEAF=0.500;MQ=41.97;MQRankSum=-0.867;QD=20.44;ReadPosRankSum=1.359;SOR=0.402	GT:AD:DP:GQ:PL	0/1:26,32:58:99:1214,0,968
chrXII	781376	.	C	T	1221.77	PASS	AC=1;AF=0.500;AN=2;BaseQRankSum=-1.245;ClippingRankSum=0.000;DP=76;ExcessHet=3.0103;FS=1.906;MLEAC=1;MLEAF=0.500;MQ=41.81;MQRankSum=0.926;QD=16.08;ReadPosRankSum=-0.842;SOR=0.665	GT:AD:DP:GQ:PL	0/1:42,34:76:99:1250,0,1615
chrXII	795202	.	G	A	1356.77	PASS	AC=1;AF=0.500;AN=2;BaseQRankSum=0.055;ClippingRankSum=0.000;DP=74;ExcessHet=3.0103;FS=4.528;MLEAC=1;MLEAF=0.500;MQ=42.00;MQRankSum=0.000;QD=18.59;ReadPosRankSum=-1.043;SOR=0.937	GT:AD:DP:GQ:PL	0/1:35,38:73:99:1385,0,1249
chrXII	795438	.	G	A	1504.77	PASS	AC=1;AF=0.500;AN=2;BaseQRankSum=-0.316;ClippingRankSum=0.000;DP=70;ExcessHet=3.0103;FS=3.203;MLEAC=1;MLEAF=0.500;MQ=42.00;MQRankSum=0.000;QD=21.50;ReadPosRankSum=-1.095;SOR=0.596	GT:AD:DP:GQ:PL	0/1:30,40:70:99:1533,0,1048
chrXII	795962	.	G	A	994.77	PASS	AC=1;AF=0.500;AN=2;BaseQRankSum=0.183;ClippingRankSum=0.000;DP=80;ExcessHet=3.0103;FS=0.877;MLEAC=1;MLEAF=0.500;MQ=42.00;MQRankSum=0.000;QD=12.43;ReadPosRankSum=0.908;SOR=0.839	GT:AD:DP:GQ:PL	0/1:51,29:80:99:1023,0,1957
chrXII	797184	.	C	T	1621.77	PASS	AC=1;AF=0.500;AN=2;BaseQRankSum=2.679;ClippingRankSum=0.000;DP=94;ExcessHet=3.0103;FS=8.318;MLEAC=1;MLEAF=0.500;MQ=41.95;MQRankSum=-0.061;QD=17.25;ReadPosRankSum=0.234;SOR=0.765	GT:AD:DP:GQ:PL	0/1:50,44:94:99:1650,0,1860
chrXII	806142	.	C	T	1496.77	PASS	AC=1;AF=0.500;AN=2;BaseQRankSum=1.904;ClippingRankSum=0.000;DP=90;ExcessHet=3.0103;FS=0.000;MLEAC=1;MLEAF=0.500;MQ=41.67;MQRankSum=1.317;QD=16.63;ReadPosRankSum=2.478;SOR=0.715	GT:AD:DP:GQ:PL	0/1:49,41:90:99:1525,0,1783
chrXII	828591	.	C	T	1214.77	PASS	AC=1;AF=0.500;AN=2;BaseQRankSum=-0.630;ClippingRankSum=0.000;DP=67;ExcessHet=3.0103;FS=2.021;MLEAC=1;MLEAF=0.500;MQ=41.75;MQRankSum=1.468;QD=18.13;ReadPosRankSum=-2.424;SOR=0.672	GT:AD:DP:GQ:PL	0/1:33,34:67:99:1243,0,1186
chrXII	838289	.	G	A	1262.77	PASS	AC=1;AF=0.500;AN=2;BaseQRankSum=0.909;ClippingRankSum=0.000;DP=81;ExcessHet=3.0103;FS=0.833;MLEAC=1;MLEAF=0.500;MQ=41.98;MQRankSum=-1.122;QD=15.59;ReadPosRankSum=0.972;SOR=0.587	GT:AD:DP:GQ:PL	0/1:46,35:81:99:1291,0,1771
chrXII	838973	.	G	A	1392.77	PASS	AC=1;AF=0.500;AN=2;BaseQRankSum=-1.402;ClippingRankSum=0.000;DP=82;ExcessHet=3.0103;FS=1.821;MLEAC=1;MLEAF=0.500;MQ=41.82;MQRankSum=-1.026;QD=16.98;ReadPosRankSum=-0.884;SOR=0.941	GT:AD:DP:GQ:PL	0/1:43,39:82:99:1421,0,1638
chrXII	839192	.	G	A	1658.77	PASS	AC=1;AF=0.500;AN=2;BaseQRankSum=0.444;ClippingRankSum=0.000;DP=89;ExcessHet=3.0103;FS=1.747;MLEAC=1;MLEAF=0.500;MQ=41.82;MQRankSum=0.080;QD=18.64;ReadPosRankSum=0.045;SOR=0.523	GT:AD:DP:GQ:PL	0/1:42,47:89:99:1687,0,1511
chrXII	839246	.	G	A	1460.77	PASS	AC=1;AF=0.500;AN=2;BaseQRankSum=-0.888;ClippingRankSum=0.000;DP=84;ExcessHet=3.0103;FS=0.000;MLEAC=1;MLEAF=0.500;MQ=41.81;MQRankSum=-0.034;QD=17.39;ReadPosRankSum=-0.341;SOR=0.617	GT:AD:DP:GQ:PL	0/1:44,40:84:99:1489,0,1578
chrXII	839305	.	C	T	1838.77	PASS	AC=1;AF=0.500;AN=2;BaseQRankSum=-1.075;ClippingRankSum=0.000;DP=99;ExcessHet=3.0103;FS=3.751;MLEAC=1;MLEAF=0.500;MQ=41.98;MQRankSum=-0.970;QD=18.57;ReadPosRankSum=0.208;SOR=1.104	GT:AD:DP:GQ:PL	0/1:49,50:99:99:1867,0,1843
chrXII	856080	.	C	T	1619.77	PASS	AC=1;AF=0.500;AN=2;BaseQRankSum=-0.012;ClippingRankSum=0.000;DP=81;ExcessHet=3.0103;FS=4.260;MLEAC=1;MLEAF=0.500;MQ=41.98;MQRankSum=1.088;QD=20.00;ReadPosRankSum=1.152;SOR=0.617	GT:AD:DP:GQ:PL	0/1:38,43:81:99:1648,0,1396
chrXII	861594	.	C	T	1918.77	PASS	AC=1;AF=0.500;AN=2;BaseQRankSum=1.141;ClippingRankSum=0.000;DP=90;ExcessHet=3.0103;FS=0.807;MLEAC=1;MLEAF=0.500;MQ=41.84;MQRankSum=-0.852;QD=21.32;ReadPosRankSum=0.747;SOR=0.550	GT:AD:DP:GQ:PL	0/1:39,51:90:99:1947,0,1377
chrXII	871627	.	C	T	1891.77	PASS	AC=1;AF=0.500;AN=2;BaseQRankSum=0.127;ClippingRankSum=0.000;DP=97;ExcessHet=3.0103;FS=9.866;MLEAC=1;MLEAF=0.500;MQ=41.85;MQRankSum=-0.929;QD=19.50;ReadPosRankSum=-1.083;SOR=0.599	GT:AD:DP:GQ:PL	0/1:46,51:97:99:1920,0,1699
chrXII	879547	.	C	T	1431.77	PASS	AC=1;AF=0.500;AN=2;BaseQRankSum=-1.398;ClippingRankSum=0.000;DP=85;ExcessHet=3.0103;FS=15.154;MLEAC=1;MLEAF=0.500;MQ=41.98;MQRankSum=-1.037;QD=16.84;ReadPosRankSum=-3.044;SOR=0.715	GT:AD:DP:GQ:PL	0/1:45,40:85:99:1460,0,1714
chrXII	899152	.	C	T	4051.77	PASS	AC=2;AF=1.00;AN=2;DP=95;ExcessHet=3.0103;FS=0.000;MLEAC=2;MLEAF=1.00;MQ=41.70;QD=32.39;SOR=0.896	GT:AD:DP:GQ:PL	1/1:0,95:95:99:4080,285,0
chrXII	899404	.	C	T	1749.77	PASS	AC=1;AF=0.500;AN=2;BaseQRankSum=0.218;ClippingRankSum=0.000;DP=87;ExcessHet=3.0103;FS=0.801;MLEAC=1;MLEAF=0.500;MQ=42.00;MQRankSum=0.000;QD=20.11;ReadPosRankSum=-0.458;SOR=0.809	GT:AD:DP:GQ:PL	0/1:40,47:87:99:1778,0,1471
chrXII	902994	.	C	T	1554.77	PASS	AC=1;AF=0.500;AN=2;BaseQRankSum=1.315;ClippingRankSum=0.000;DP=85;ExcessHet=3.0103;FS=4.129;MLEAC=1;MLEAF=0.500;MQ=41.81;MQRankSum=1.456;QD=18.29;ReadPosRankSum=0.449;SOR=1.179	GT:AD:DP:GQ:PL	0/1:42,43:85:99:1583,0,1551
chrXII	925036	.	C	T	1494.77	PASS	AC=1;AF=0.500;AN=2;BaseQRankSum=0.614;ClippingRankSum=0.000;DP=70;ExcessHet=3.0103;FS=0.000;MLEAC=1;MLEAF=0.500;MQ=41.94;MQRankSum=0.226;QD=21.35;ReadPosRankSum=1.136;SOR=0.635	GT:AD:DP:GQ:PL	0/1:30,40:70:99:1523,0,1011
chrXII	925140	.	G	A	1850.77	PASS	AC=1;AF=0.500;AN=2;BaseQRankSum=-0.573;ClippingRankSum=0.000;DP=94;ExcessHet=3.0103;FS=2.720;MLEAC=1;MLEAF=0.500;MQ=42.00;MQRankSum=0.000;QD=19.69;ReadPosRankSum=0.000;SOR=0.962	GT:AD:DP:GQ:PL	0/1:43,51:94:99:1879,0,1546
chrXII	925339	.	C	T	1498.77	PASS	AC=1;AF=0.500;AN=2;BaseQRankSum=1.414;ClippingRankSum=0.000;DP=89;ExcessHet=3.0103;FS=2.777;MLEAC=1;MLEAF=0.500;MQ=42.00;MQRankSum=0.000;QD=16.84;ReadPosRankSum=-0.404;SOR=0.539	GT:AD:DP:GQ:PL	0/1:48,41:89:99:1527,0,1766
chrXII	937422	.	C	T	1139.77	PASS	AC=1;AF=0.500;AN=2;BaseQRankSum=-1.303;ClippingRankSum=0.000;DP=74;ExcessHet=3.0103;FS=1.937;MLEAC=1;MLEAF=0.500;MQ=41.80;MQRankSum=-1.087;QD=15.40;ReadPosRankSum=0.027;SOR=0.558	GT:AD:DP:GQ:PL	0/1:41,33:74:99:1168,0,1557
chrXII	953630	.	G	A	1917.77	PASS	AC=1;AF=0.500;AN=2;BaseQRankSum=-0.849;ClippingRankSum=0.000;DP=98;ExcessHet=3.0103;FS=6.484;MLEAC=1;MLEAF=0.500;MQ=42.00;MQRankSum=0.000;QD=19.57;ReadPosRankSum=-0.092;SOR=0.379	GT:AD:DP:GQ:PL	0/1:45,53:98:99:1946,0,1603
chrXII	953792	.	G	A	1606.77	PASS	AC=1;AF=0.500;AN=2;BaseQRankSum=0.744;ClippingRankSum=0.000;DP=90;ExcessHet=3.0103;FS=0.000;MLEAC=1;MLEAF=0.500;MQ=42.00;MQRankSum=0.000;QD=17.85;ReadPosRankSum=-0.155;SOR=0.782	GT:AD:DP:GQ:PL	0/1:45,45:90:99:1635,0,1625
chrXII	954264	.	G	A	1000.77	PASS	AC=1;AF=0.500;AN=2;BaseQRankSum=-1.960;ClippingRankSum=0.000;DP=85;ExcessHet=3.0103;FS=5.929;MLEAC=1;MLEAF=0.500;MQ=41.80;MQRankSum=-0.438;QD=11.77;ReadPosRankSum=-1.021;SOR=1.374	GT:AD:DP:GQ:PL	0/1:55,30:85:99:1029,0,2133
chrXII	954275	.	G	A	1867.77	PASS	AC=1;AF=0.500;AN=2;BaseQRankSum=0.954;ClippingRankSum=0.000;DP=80;ExcessHet=3.0103;FS=6.054;MLEAC=1;MLEAF=0.500;MQ=41.79;MQRankSum=0.404;QD=23.35;ReadPosRankSum=0.425;SOR=0.722	GT:AD:DP:GQ:PL	0/1:30,50:80:99:1896,0,1007
chrXII	963728	.	C	T	1334.77	PASS	AC=1;AF=0.500;AN=2;BaseQRankSum=-0.436;ClippingRankSum=0.000;DP=80;ExcessHet=3.0103;FS=5.816;MLEAC=1;MLEAF=0.500;MQ=41.95;MQRankSum=-1.516;QD=16.68;ReadPosRankSum=0.174;SOR=0.792	GT:AD:DP:GQ:PL	0/1:43,37:80:99:1363,0,1635
chrXII	973404	.	C	T	1704.77	PASS	AC=1;AF=0.500;AN=2;BaseQRankSum=-1.288;ClippingRankSum=0.000;DP=88;ExcessHet=3.0103;FS=1.718;MLEAC=1;MLEAF=0.500;MQ=41.82;MQRankSum=0.162;QD=19.37;ReadPosRankSum=-0.677;SOR=0.520	GT:AD:DP:GQ:PL	0/1:40,48:88:99:1733,0,1442
chrXII	990936	.	C	T	1739.77	PASS	AC=1;AF=0.500;AN=2;BaseQRankSum=-1.206;ClippingRankSum=0.000;DP=103;ExcessHet=3.0103;FS=0.742;MLEAC=1;MLEAF=0.500;MQ=42.00;MQRankSum=0.000;QD=16.89;ReadPosRankSum=-0.268;SOR=0.835	GT:AD:DP:GQ:PL	0/1:54,49:103:99:1768,0,2005
chrXII	1010413	.	C	T	1340.77	PASS	AC=1;AF=0.500;AN=2;BaseQRankSum=1.144;ClippingRankSum=0.000;DP=71;ExcessHet=3.0103;FS=1.962;MLEAC=1;MLEAF=0.500;MQ=42.00;MQRankSum=0.000;QD=18.88;ReadPosRankSum=-0.237;SOR=0.458	GT:AD:DP:GQ:PL	0/1:35,36:71:99:1369,0,1286
chrXII	1012925	.	C	T	1720.77	PASS	AC=1;AF=0.500;AN=2;BaseQRankSum=0.636;ClippingRankSum=0.000;DP=94;ExcessHet=3.0103;FS=0.000;MLEAC=1;MLEAF=0.500;MQ=42.00;MQRankSum=0.000;QD=18.31;ReadPosRankSum=1.239;SOR=0.776	GT:AD:DP:GQ:PL	0/1:46,48:94:99:1749,0,1693
chrXII	1018903	.	G	A	1689.77	PASS	AC=1;AF=0.500;AN=2;BaseQRankSum=0.038;ClippingRankSum=0.000;DP=87;ExcessHet=3.0103;FS=0.000;MLEAC=1;MLEAF=0.500;MQ=41.84;MQRankSum=1.082;QD=19.42;ReadPosRankSum=-0.653;SOR=0.711	GT:AD:DP:GQ:PL	0/1:41,46:87:99:1718,0,1490
chrXII	1025702	.	C	T	2122.77	PASS	AC=1;AF=0.500;AN=2;BaseQRankSum=1.597;ClippingRankSum=0.000;DP=112;ExcessHet=3.0103;FS=0.000;MLEAC=1;MLEAF=0.500;MQ=42.00;MQRankSum=0.000;QD=18.95;ReadPosRankSum=-0.228;SOR=0.762	GT:AD:DP:GQ:PL	0/1:55,57:112:99:2151,0,2007
chrXII	1025787	.	C	T	1669.77	PASS	AC=1;AF=0.500;AN=2;BaseQRankSum=-1.728;ClippingRankSum=0.000;DP=105;ExcessHet=3.0103;FS=6.152;MLEAC=1;MLEAF=0.500;MQ=41.87;MQRankSum=-1.092;QD=15.90;ReadPosRankSum=-0.435;SOR=0.738	GT:AD:DP:GQ:PL	0/1:58,47:105:99:1698,0,2241
chrXII	1035975	.	C	T	1161.77	PASS	AC=1;AF=0.500;AN=2;BaseQRankSum=-0.720;ClippingRankSum=0.000;DP=77;ExcessHet=3.0103;FS=0.000;MLEAC=1;MLEAF=0.500;MQ=42.00;MQRankSum=0.000;QD=15.09;ReadPosRankSum=-0.450;SOR=0.659	GT:AD:DP:GQ:PL	0/1:41,36:77:99:1190,0,1526
chrXIII	13100	.	G	A	2344.77	PASS	AC=1;AF=0.500;AN=2;BaseQRankSum=1.274;ClippingRankSum=0.000;DP=99;ExcessHet=3.0103;FS=6.685;MLEAC=1;MLEAF=0.500;MQ=42.00;MQRankSum=0.000;QD=23.68;ReadPosRankSum=-0.790;SOR=0.991	GT:AD:DP:GQ:PL	0/1:38,61:99:99:2373,0,1308
chrXIII	24779	.	C	T	1046.77	PASS	AC=1;AF=0.500;AN=2;BaseQRankSum=-0.029;ClippingRankSum=0.000;DP=78;ExcessHet=3.0103;FS=1.875;MLEAC=1;MLEAF=0.500;MQ=41.79;MQRankSum=-1.734;QD=13.42;ReadPosRankSum=1.592;SOR=0.859	GT:AD:DP:GQ:PL	0/1:47,31:78:99:1075,0,1757
chrXIII	33898	.	C	T	1357.77	PASS	AC=1;AF=0.500;AN=2;BaseQRankSum=0.731;ClippingRankSum=0.000;DP=83;ExcessHet=3.0103;FS=7.333;MLEAC=1;MLEAF=0.500;MQ=41.66;MQRankSum=1.325;QD=16.36;ReadPosRankSum=0.380;SOR=1.268	GT:AD:DP:GQ:PL	0/1:45,38:83:99:1386,0,1631
chrXIII	46862	.	C	T	1548.77	PASS	AC=1;AF=0.500;AN=2;BaseQRankSum=0.878;ClippingRankSum=0.000;DP=98;ExcessHet=3.0103;FS=4.978;MLEAC=1;MLEAF=0.500;MQ=42.00;MQRankSum=0.000;QD=15.80;ReadPosRankSum=-0.618;SOR=0.892	GT:AD:DP:GQ:PL	0/1:54,44:98:99:1577,0,2015
chrXIII	46970	.	C	T	1364.77	PASS	AC=1;AF=0.500;AN=2;BaseQRankSum=0.854;ClippingRankSum=0.000;DP=84;ExcessHet=3.0103;FS=0.000;MLEAC=1;MLEAF=0.500;MQ=41.83;MQRankSum=0.933;QD=16.25;ReadPosRankSum=-0.628;SOR=0.785	GT:AD:DP:GQ:PL	0/1:46,38:84:99:1393,0,1725
chrXIII	54729	.	C	T	1603.77	PASS	AC=1;AF=0.500;AN=2;BaseQRankSum=0.088;ClippingRankSum=0.000;DP=83;ExcessHet=3.0103;FS=10.956;MLEAC=1;MLEAF=0.500;MQ=41.44;MQRankSum=0.111;QD=19.32;ReadPosRankSum=-0.708;SOR=1.450	GT:AD:DP:GQ:PL	0/1:39,44:83:99:1632,0,1416
chrXIII	58756	.	G	A	1207.77	PASS	AC=1;AF=0.500;AN=2;BaseQRankSum=-0.972;ClippingRankSum=0.000;DP=81;ExcessHet=3.0103;FS=5.838;MLEAC=1;MLEAF=0.500;MQ=42.00;MQRankSum=0.000;QD=14.91;ReadPosRankSum=-2.434;SOR=1.352	GT:AD:DP:GQ:PL	0/1:45,36:81:99:1236,0,1479
chrXIII	61308	.	C	T	1281.77	PASS	AC=1;AF=0.500;AN=2;BaseQRankSum=1.626;ClippingRankSum=0.000;DP=94;ExcessHet=3.0103;FS=0.798;MLEAC=1;MLEAF=0.500;MQ=41.83;MQRankSum=1.146;QD=13.78;ReadPosRankSum=1.089;SOR=0.774	GT:AD:DP:GQ:PL	0/1:57,36:93:99:1310,0,2146
chrXIII	70564	.	C	T	1399.77	PASS	AC=1;AF=0.500;AN=2;BaseQRankSum=-0.758;ClippingRankSum=0.000;DP=94;ExcessHet=3.0103;FS=5.452;MLEAC=1;MLEAF=0.500;MQ=42.00;MQRankSum=0.000;QD=14.89;ReadPosRankSum=-0.353;SOR=0.320	GT:AD:DP:GQ:PL	0/1:53,41:94:99:1428,0,1933
chrXIII	72020	.	C	T	1444.77	PASS	AC=1;AF=0.500;AN=2;BaseQRankSum=0.581;ClippingRankSum=0.000;DP=87;ExcessHet=3.0103;FS=2.816;MLEAC=1;MLEAF=0.500;MQ=41.84;MQRankSum=0.967;QD=16.61;ReadPosRankSum=0.941;SOR=0.445	GT:AD:DP:GQ:PL	0/1:46,41:87:99:1473,0,1662
chrXIII	92436	.	C	T	1721.77	PASS	AC=1;AF=0.500;AN=2;BaseQRankSum=0.908;ClippingRankSum=0.000;DP=88;ExcessHet=3.0103;FS=0.000;MLEAC=1;MLEAF=0.500;MQ=41.83;MQRankSum=1.082;QD=19.79;ReadPosRankSum=-1.066;SOR=0.609	GT:AD:DP:GQ:PL	0/1:41,46:87:99:1750,0,1470
chrXIII	93118	.	C	T	1507.77	PASS	AC=1;AF=0.500;AN=2;BaseQRankSum=0.703;ClippingRankSum=0.000;DP=85;ExcessHet=3.0103;FS=4.129;MLEAC=1;MLEAF=0.500;MQ=42.00;MQRankSum=0.000;QD=17.74;ReadPosRankSum=-0.674;SOR=1.099	GT:AD:DP:GQ:PL	0/1:43,42:85:99:1536,0,1547
chrXIII	96416	.	C	T	1766.77	PASS	AC=1;AF=0.500;AN=2;BaseQRankSum=1.078;ClippingRankSum=0.000;DP=89;ExcessHet=3.0103;FS=0.000;MLEAC=1;MLEAF=0.500;MQ=41.83;MQRankSum=-0.902;QD=19.85;ReadPosRankSum=-0.432;SOR=0.714	GT:AD:DP:GQ:PL	0/1:41,48:89:99:1795,0,1403
chrXIII	98180	.	C	T	2150.77	PASS	AC=1;AF=0.500;AN=2;BaseQRankSum=0.596;ClippingRankSum=0.000;DP=113;ExcessHet=3.0103;FS=1.524;MLEAC=1;MLEAF=0.500;MQ=42.00;MQRankSum=0.000;QD=19.03;ReadPosRankSum=-0.053;SOR=0.521	GT:AD:DP:GQ:PL	0/1:55,58:113:99:2179,0,2030
chrXIII	98224	.	C	T	1684.77	PASS	AC=1;AF=0.500;AN=2;BaseQRankSum=0.165;ClippingRankSum=0.000;DP=89;ExcessHet=3.0103;FS=5.434;MLEAC=1;MLEAF=0.500;MQ=42.00;MQRankSum=0.000;QD=19.15;ReadPosRankSum=-1.123;SOR=0.901	GT:AD:DP:GQ:PL	0/1:43,45:88:99:1713,0,1618
chrXIII	108758	.	C	T	1923.77	PASS	AC=1;AF=0.500;AN=2;BaseQRankSum=-1.963;ClippingRankSum=0.000;DP=91;ExcessHet=3.0103;FS=4.045;MLEAC=1;MLEAF=0.500;MQ=41.68;MQRankSum=0.238;QD=21.14;ReadPosRankSum=1.921;SOR=1.013	GT:AD:DP:GQ:PL	0/1:38,53:91:99:1952,0,1374
chrXIII	111823	.	C	T	1274.77	PASS	AC=1;AF=0.500;AN=2;BaseQRankSum=-0.511;ClippingRankSum=0.000;DP=83;ExcessHet=3.0103;FS=0.000;MLEAC=1;MLEAF=0.500;MQ=41.80;MQRankSum=-1.569;QD=15.36;ReadPosRankSum=-0.408;SOR=0.700	GT:AD:DP:GQ:PL	0/1:46,37:83:99:1303,0,1723
chrXIII	115381	.	C	T	1450.77	PASS	AC=1;AF=0.500;AN=2;BaseQRankSum=-0.172;ClippingRankSum=0.000;DP=76;ExcessHet=3.0103;FS=0.874;MLEAC=1;MLEAF=0.500;MQ=42.00;MQRankSum=0.000;QD=19.09;ReadPosRankSum=1.806;SOR=0.892	GT:AD:DP:GQ:PL	0/1:36,40:76:99:1479,0,1340
chrXIII	133435	.	C	T	4274.77	PASS	AC=2;AF=1.00;AN=2;DP=99;ExcessHet=3.0103;FS=0.000;MLEAC=2;MLEAF=1.00;MQ=41.86;QD=28.96;SOR=0.985	GT:AD:DP:GQ:PL	1/1:0,99:99:99:4303,298,0
chrXIII	146411	.	G	A	1471.77	PASS	AC=1;AF=0.500;AN=2;BaseQRankSum=0.755;ClippingRankSum=0.000;DP=81;ExcessHet=3.0103;FS=2.952;MLEAC=1;MLEAF=0.500;MQ=42.00;MQRankSum=0.000;QD=18.17;ReadPosRankSum=0.121;SOR=0.418	GT:AD:DP:GQ:PL	0/1:41,40:81:99:1500,0,1510
chrXIII	146469	.	C	T	1496.77	PASS	AC=1;AF=0.500;AN=2;BaseQRankSum=0.691;ClippingRankSum=0.000;DP=91;ExcessHet=3.0103;FS=3.943;MLEAC=1;MLEAF=0.500;MQ=41.84;MQRankSum=-1.058;QD=16.45;ReadPosRankSum=1.398;SOR=0.749	GT:AD:DP:GQ:PL	0/1:49,42:91:99:1525,0,1793
chrXIII	155976	.	G	A	1519.77	PASS	AC=1;AF=0.500;AN=2;BaseQRankSum=-0.815;ClippingRankSum=0.000;DP=85;ExcessHet=3.0103;FS=5.685;MLEAC=1;MLEAF=0.500;MQ=41.79;MQRankSum=0.591;QD=17.88;ReadPosRankSum=-1.404;SOR=0.307	GT:AD:DP:GQ:PL	0/1:43,42:85:99:1548,0,1597
chrXIII	160042	.	C	T	2233.77	PASS	AC=1;AF=0.500;AN=2;BaseQRankSum=0.696;ClippingRankSum=0.000;DP=102;ExcessHet=3.0103;FS=0.000;MLEAC=1;MLEAF=0.500;MQ=41.98;MQRankSum=-0.834;QD=21.90;ReadPosRankSum=1.560;SOR=0.749	GT:AD:DP:GQ:PL	0/1:43,59:102:99:2262,0,1547
chrXIII	171865	.	G	A	1491.77	PASS	AC=1;AF=0.500;AN=2;BaseQRankSum=1.726;ClippingRankSum=0.000;DP=80;ExcessHet=3.0103;FS=3.006;MLEAC=1;MLEAF=0.500;MQ=42.00;MQRankSum=0.000;QD=18.65;ReadPosRankSum=1.036;SOR=1.151	GT:AD:DP:GQ:PL	0/1:40,40:80:99:1520,0,1498
chrXIII	219770	.	G	A	1809.77	PASS	AC=1;AF=0.500;AN=2;BaseQRankSum=-0.727;ClippingRankSum=0.000;DP=102;ExcessHet=3.0103;FS=0.000;MLEAC=1;MLEAF=0.500;MQ=42.00;MQRankSum=0.000;QD=17.74;ReadPosRankSum=1.344;SOR=0.699	GT:AD:DP:GQ:PL	0/1:52,50:102:99:1838,0,1958
chrXIII	229799	.	C	T	31.77	PASS	AC=1;AF=0.500;AN=2;BaseQRankSum=0.674;ClippingRankSum=0.000;DP=18;ExcessHet=3.0103;FS=4.771;MLEAC=1;MLEAF=0.500;MQ=42.00;MQRankSum=0.000;QD=7.94;ReadPosRankSum=0.000;SOR=2.209	GT:AD:DP:GQ:PL	0/1:2,2:4:60:60,0,74
chrXIII	253263	.	G	A	1242.77	PASS	AC=1;AF=0.500;AN=2;BaseQRankSum=0.123;ClippingRankSum=0.000;DP=73;ExcessHet=3.0103;FS=1.923;MLEAC=1;MLEAF=0.500;MQ=42.00;MQRankSum=0.000;QD=17.02;ReadPosRankSum=-1.194;SOR=0.579	GT:AD:DP:GQ:PL	0/1:38,35:73:99:1271,0,1337
chrXIII	266768	.	C	T	1528.77	PASS	AC=1;AF=0.500;AN=2;BaseQRankSum=0.395;ClippingRankSum=0.000;DP=84;ExcessHet=3.0103;FS=9.006;MLEAC=1;MLEAF=0.500;MQ=42.00;MQRankSum=0.000;QD=18.20;ReadPosRankSum=-0.712;SOR=1.131	GT:AD:DP:GQ:PL	0/1:42,42:84:99:1557,0,1566
chrXIII	267254	.	C	T	1683.77	PASS	AC=1;AF=0.500;AN=2;BaseQRankSum=1.868;ClippingRankSum=0.000;DP=96;ExcessHet=3.0103;FS=3.831;MLEAC=1;MLEAF=0.500;MQ=42.00;MQRankSum=0.000;QD=17.54;ReadPosRankSum=-1.964;SOR=0.706	GT:AD:DP:GQ:PL	0/1:50,46:96:99:1712,0,1876
chrXIII	297083	.	C	T	1488.77	PASS	AC=1;AF=0.500;AN=2;BaseQRankSum=0.291;ClippingRankSum=0.000;DP=79;ExcessHet=3.0103;FS=0.848;MLEAC=1;MLEAF=0.500;MQ=42.00;MQRankSum=0.000;QD=18.85;ReadPosRankSum=0.437;SOR=0.829	GT:AD:DP:GQ:PL	0/1:38,41:79:99:1517,0,1411
chrXIII	297463	.	C	T	1972.77	PASS	AC=1;AF=0.500;AN=2;BaseQRankSum=1.561;ClippingRankSum=0.000;DP=100;ExcessHet=3.0103;FS=6.473;MLEAC=1;MLEAF=0.500;MQ=41.86;MQRankSum=-0.922;QD=19.73;ReadPosRankSum=-0.677;SOR=1.341	GT:AD:DP:GQ:PL	0/1:47,53:100:99:2001,0,1806
chrXIII	297473	.	C	T	1502.77	PASS	AC=1;AF=0.500;AN=2;BaseQRankSum=0.843;ClippingRankSum=0.000;DP=96;ExcessHet=3.0103;FS=3.839;MLEAC=1;MLEAF=0.500;MQ=41.85;MQRankSum=0.903;QD=15.65;ReadPosRankSum=1.079;SOR=0.407	GT:AD:DP:GQ:PL	0/1:54,42:96:99:1531,0,2161
chrXIII	298738	.	C	T	1269.77	PASS	AC=1;AF=0.500;AN=2;BaseQRankSum=1.609;ClippingRankSum=0.000;DP=80;ExcessHet=3.0103;FS=5.855;MLEAC=1;MLEAF=0.500;MQ=42.00;MQRankSum=0.000;QD=15.87;ReadPosRankSum=-0.850;SOR=0.820	GT:AD:DP:GQ:PL	0/1:45,35:80:99:1298,0,1684
chrXIII	318864	.	C	T	1782.77	PASS	AC=1;AF=0.500;AN=2;BaseQRankSum=0.618;ClippingRankSum=0.000;DP=90;ExcessHet=3.0103;FS=1.722;MLEAC=1;MLEAF=0.500;MQ=41.68;MQRankSum=1.536;QD=19.81;ReadPosRankSum=1.266;SOR=0.507	GT:AD:DP:GQ:PL	0/1:42,48:90:99:1811,0,1504
chrXIII	349782	.	G	A	1498.77	PASS	AC=1;AF=0.500;AN=2;BaseQRankSum=2.737;ClippingRankSum=0.000;DP=93;ExcessHet=3.0103;FS=0.000;MLEAC=1;MLEAF=0.500;MQ=41.84;MQRankSum=0.910;QD=16.12;ReadPosRankSum=0.158;SOR=0.741	GT:AD:DP:GQ:PL	0/1:52,41:93:99:1527,0,1837
chrXIII	379204	.	G	A	1268.77	PASS	AC=1;AF=0.500;AN=2;BaseQRankSum=-1.888;ClippingRankSum=0.000;DP=75;ExcessHet=3.0103;FS=0.868;MLEAC=1;MLEAF=0.500;MQ=41.78;MQRankSum=-0.019;QD=16.92;ReadPosRankSum=-1.032;SOR=0.557	GT:AD:DP:GQ:PL	0/1:39,36:75:99:1297,0,1436
chrXIII	391055	.	C	T	1598.77	PASS	AC=1;AF=0.500;AN=2;BaseQRankSum=1.177;ClippingRankSum=0.000;DP=97;ExcessHet=3.0103;FS=0.000;MLEAC=1;MLEAF=0.500;MQ=41.85;MQRankSum=-1.011;QD=16.48;ReadPosRankSum=-1.237;SOR=0.658	GT:AD:DP:GQ:PL	0/1:50,47:97:99:1627,0,1772
chrXIII	391227	.	C	T	1705.77	PASS	AC=1;AF=0.500;AN=2;BaseQRankSum=-0.116;ClippingRankSum=0.000;DP=84;ExcessHet=3.0103;FS=0.000;MLEAC=1;MLEAF=0.500;MQ=42.00;MQRankSum=0.000;QD=20.31;ReadPosRankSum=1.122;SOR=0.677	GT:AD:DP:GQ:PL	0/1:38,46:84:99:1734,0,1393
chrXIII	397905	.	C	T	1635.77	PASS	AC=1;AF=0.500;AN=2;BaseQRankSum=-0.072;ClippingRankSum=0.000;DP=90;ExcessHet=3.0103;FS=5.229;MLEAC=1;MLEAF=0.500;MQ=42.00;MQRankSum=0.000;QD=18.18;ReadPosRankSum=0.238;SOR=0.517	GT:AD:DP:GQ:PL	0/1:44,46:90:99:1664,0,1665
chrXIII	397921	.	C	T	1409.77	PASS	AC=1;AF=0.500;AN=2;BaseQRankSum=0.247;ClippingRankSum=0.000;DP=80;ExcessHet=3.0103;FS=7.516;MLEAC=1;MLEAF=0.500;MQ=42.00;MQRankSum=0.000;QD=17.62;ReadPosRankSum=-0.627;SOR=0.526	GT:AD:DP:GQ:PL	0/1:41,39:80:99:1438,0,1563
chrXIII	434157	.	C	T	1502.77	PASS	AC=1;AF=0.500;AN=2;BaseQRankSum=0.101;ClippingRankSum=0.000;DP=83;ExcessHet=3.0103;FS=7.282;MLEAC=1;MLEAF=0.500;MQ=41.80;MQRankSum=0.017;QD=18.11;ReadPosRankSum=0.153;SOR=1.303	GT:AD:DP:GQ:PL	0/1:42,41:83:99:1531,0,1568
chrXIII	434356	.	C	T	1805.77	PASS	AC=1;AF=0.500;AN=2;BaseQRankSum=-1.402;ClippingRankSum=0.000;DP=84;ExcessHet=3.0103;FS=19.642;MLEAC=1;MLEAF=0.500;MQ=41.82;MQRankSum=1.179;QD=21.50;ReadPosRankSum=0.631;SOR=0.080	GT:AD:DP:GQ:PL	0/1:36,48:84:99:1834,0,1317
chrXIII	434673	.	C	T	1510.77	PASS	AC=1;AF=0.500;AN=2;BaseQRankSum=-0.466;ClippingRankSum=0.000;DP=82;ExcessHet=3.0103;FS=2.970;MLEAC=1;MLEAF=0.500;MQ=41.91;MQRankSum=1.024;QD=18.42;ReadPosRankSum=-0.956;SOR=0.385	GT:AD:DP:GQ:PL	0/1:41,41:82:99:1539,0,1559
chrXIII	436344	.	C	T	1771.77	PASS	AC=1;AF=0.500;AN=2;BaseQRankSum=-0.029;ClippingRankSum=0.000;DP=87;ExcessHet=3.0103;FS=8.937;MLEAC=1;MLEAF=0.500;MQ=41.81;MQRankSum=1.594;QD=20.37;ReadPosRankSum=-0.063;SOR=1.363	GT:AD:DP:GQ:PL	0/1:39,48:87:99:1800,0,1398
chrXIII	448459	.	C	T	1727.77	PASS	AC=1;AF=0.500;AN=2;BaseQRankSum=0.747;ClippingRankSum=0.000;DP=85;ExcessHet=3.0103;FS=11.042;MLEAC=1;MLEAF=0.500;MQ=42.00;MQRankSum=0.000;QD=20.57;ReadPosRankSum=1.707;SOR=1.201	GT:AD:DP:GQ:PL	0/1:38,46:84:99:1756,0,1397
chrXIII	473278	.	C	T	1083.77	PASS	AC=1;AF=0.500;AN=2;BaseQRankSum=1.243;ClippingRankSum=0.000;DP=79;ExcessHet=3.0103;FS=6.013;MLEAC=1;MLEAF=0.500;MQ=41.95;MQRankSum=-0.280;QD=13.89;ReadPosRankSum=0.847;SOR=0.650	GT:AD:DP:GQ:PL	0/1:47,31:78:99:1112,0,1770
chrXIII	475820	.	C	T	1328.77	PASS	AC=1;AF=0.500;AN=2;BaseQRankSum=-2.013;ClippingRankSum=0.000;DP=94;ExcessHet=3.0103;FS=0.782;MLEAC=1;MLEAF=0.500;MQ=41.82;MQRankSum=-0.247;QD=14.14;ReadPosRankSum=-0.346;SOR=0.591	GT:AD:DP:GQ:PL	0/1:56,38:94:99:1357,0,2124
chrXIII	497741	.	C	T	1785.77	PASS	AC=1;AF=0.500;AN=2;BaseQRankSum=1.465;ClippingRankSum=0.000;DP=88;ExcessHet=3.0103;FS=0.000;MLEAC=1;MLEAF=0.500;MQ=42.00;MQRankSum=0.000;QD=20.29;ReadPosRankSum=1.183;SOR=0.771	GT:AD:DP:GQ:PL	0/1:39,49:88:99:1814,0,1385
chrXIII	499325	.	G	A	1698.77	PASS	AC=1;AF=0.500;AN=2;BaseQRankSum=0.829;ClippingRankSum=0.000;DP=93;ExcessHet=3.0103;FS=0.784;MLEAC=1;MLEAF=0.500;MQ=41.83;MQRankSum=0.015;QD=18.27;ReadPosRankSum=0.046;SOR=0.580	GT:AD:DP:GQ:PL	0/1:47,46:93:99:1727,0,1701
chrXIII	502911	.	G	A	1607.77	PASS	AC=1;AF=0.500;AN=2;BaseQRankSum=-0.474;ClippingRankSum=0.000;DP=95;ExcessHet=3.0103;FS=1.663;MLEAC=1;MLEAF=0.500;MQ=41.69;MQRankSum=-0.060;QD=16.92;ReadPosRankSum=-0.068;SOR=0.929	GT:AD:DP:GQ:PL	0/1:50,45:95:99:1636,0,1856
chrXIII	511258	.	C	T	1332.77	PASS	AC=1;AF=0.500;AN=2;BaseQRankSum=1.854;ClippingRankSum=0.000;DP=85;ExcessHet=3.0103;FS=2.881;MLEAC=1;MLEAF=0.500;MQ=41.81;MQRankSum=-0.152;QD=15.68;ReadPosRankSum=0.270;SOR=0.736	GT:AD:DP:GQ:PL	0/1:48,37:85:99:1361,0,1745
chrXIII	511284	.	C	T	1503.77	PASS	AC=1;AF=0.500;AN=2;BaseQRankSum=0.041;ClippingRankSum=0.000;DP=82;ExcessHet=3.0103;FS=2.862;MLEAC=1;MLEAF=0.500;MQ=41.98;MQRankSum=-0.952;QD=18.34;ReadPosRankSum=-0.103;SOR=0.632	GT:AD:DP:GQ:PL	0/1:40,42:82:99:1532,0,1431
chrXIII	514729	.	C	T	1406.77	PASS	AC=1;AF=0.500;AN=2;BaseQRankSum=2.410;ClippingRankSum=0.000;DP=80;ExcessHet=3.0103;FS=5.855;MLEAC=1;MLEAF=0.500;MQ=42.00;MQRankSum=0.000;QD=17.58;ReadPosRankSum=1.414;SOR=0.374	GT:AD:DP:GQ:PL	0/1:41,39:80:99:1435,0,1498
chrXIII	531948	.	C	T	1700.77	PASS	AC=1;AF=0.500;AN=2;BaseQRankSum=1.171;ClippingRankSum=0.000;DP=85;ExcessHet=3.0103;FS=0.000;MLEAC=1;MLEAF=0.500;MQ=42.00;MQRankSum=0.000;QD=20.01;ReadPosRankSum=-0.728;SOR=0.714	GT:AD:DP:GQ:PL	0/1:39,46:85:99:1729,0,1438
chrXIII	537053	.	C	T	2159.77	PASS	AC=1;AF=0.500;AN=2;BaseQRankSum=0.932;ClippingRankSum=0.000;DP=115;ExcessHet=3.0103;FS=7.140;MLEAC=1;MLEAF=0.500;MQ=41.98;MQRankSum=-0.974;QD=18.78;ReadPosRankSum=-0.302;SOR=0.983	GT:AD:DP:GQ:PL	0/1:57,58:115:99:2188,0,2115
chrXIII	541030	.	C	T	1540.77	PASS	AC=1;AF=0.500;AN=2;BaseQRankSum=0.748;ClippingRankSum=0.000;DP=84;ExcessHet=3.0103;FS=0.000;MLEAC=1;MLEAF=0.500;MQ=42.00;MQRankSum=0.000;QD=18.34;ReadPosRankSum=0.000;SOR=0.693	GT:AD:DP:GQ:PL	0/1:42,42:84:99:1569,0,1575
chrXIII	547646	.	C	T	1833.77	PASS	AC=1;AF=0.500;AN=2;BaseQRankSum=0.961;ClippingRankSum=0.000;DP=82;ExcessHet=3.0103;FS=0.861;MLEAC=1;MLEAF=0.500;MQ=41.83;MQRankSum=1.143;QD=22.64;ReadPosRankSum=1.434;SOR=0.864	GT:AD:DP:GQ:PL	0/1:36,45:81:99:1862,0,2651
chrXIII	547654	.	C	T	1942.77	PASS	AC=1;AF=0.500;AN=2;BaseQRankSum=-0.128;ClippingRankSum=0.000;DP=88;ExcessHet=3.0103;FS=2.888;MLEAC=1;MLEAF=0.500;MQ=41.84;MQRankSum=1.186;QD=22.33;ReadPosRankSum=0.731;SOR=1.016	GT:AD:DP:GQ:PL	0/1:37,50:87:99:1971,0,2723
chrXIII	555332	.	C	T	1730.77	PASS	AC=1;AF=0.500;AN=2;BaseQRankSum=-0.006;ClippingRankSum=0.000;DP=79;ExcessHet=3.0103;FS=9.727;MLEAC=1;MLEAF=0.500;MQ=42.00;MQRankSum=0.000;QD=21.91;ReadPosRankSum=0.306;SOR=0.273	GT:AD:DP:GQ:PL	0/1:32,47:79:99:1759,0,1141
chrXIII	556636	.	G	A	1677.77	PASS	AC=1;AF=0.500;AN=2;BaseQRankSum=2.271;ClippingRankSum=0.000;DP=88;ExcessHet=3.0103;FS=2.752;MLEAC=1;MLEAF=0.500;MQ=42.00;MQRankSum=0.000;QD=19.07;ReadPosRankSum=-1.517;SOR=0.547	GT:AD:DP:GQ:PL	0/1:43,45:88:99:1706,0,1517
chrXIII	556695	.	C	T	1867.77	PASS	AC=1;AF=0.500;AN=2;BaseQRankSum=1.814;ClippingRankSum=0.000;DP=90;ExcessHet=3.0103;FS=10.535;MLEAC=1;MLEAF=0.500;MQ=41.84;MQRankSum=1.166;QD=20.75;ReadPosRankSum=-0.081;SOR=1.038	GT:AD:DP:GQ:PL	0/1:39,51:90:99:1896,0,1376
chrXIII	561022	.	C	T	1364.77	PASS	AC=1;AF=0.500;AN=2;BaseQRankSum=0.790;ClippingRankSum=0.000;DP=74;ExcessHet=3.0103;FS=3.171;MLEAC=1;MLEAF=0.500;MQ=42.00;MQRankSum=0.000;QD=18.44;ReadPosRankSum=0.897;SOR=0.360	GT:AD:DP:GQ:PL	0/1:37,37:74:99:1393,0,1325
chrXIII	562781	.	C	T	2009.77	PASS	AC=1;AF=0.500;AN=2;BaseQRankSum=-1.166;ClippingRankSum=0.000;DP=100;ExcessHet=3.0103;FS=2.730;MLEAC=1;MLEAF=0.500;MQ=42.00;MQRankSum=0.000;QD=20.10;ReadPosRankSum=-0.869;SOR=1.077	GT:AD:DP:GQ:PL	0/1:46,54:100:99:2038,0,1698
chrXIII	564353	.	C	T	1810.77	PASS	AC=1;AF=0.500;AN=2;BaseQRankSum=1.045;ClippingRankSum=0.000;DP=88;ExcessHet=3.0103;FS=5.457;MLEAC=1;MLEAF=0.500;MQ=42.00;MQRankSum=0.000;QD=20.58;ReadPosRankSum=1.600;SOR=0.400	GT:AD:DP:GQ:PL	0/1:39,49:88:99:1839,0,1408
chrXIII	565998	.	C	T	1292.77	PASS	AC=1;AF=0.500;AN=2;BaseQRankSum=-0.945;ClippingRankSum=0.000;DP=85;ExcessHet=3.0103;FS=5.687;MLEAC=1;MLEAF=0.500;MQ=42.00;MQRankSum=0.000;QD=15.21;ReadPosRankSum=-1.654;SOR=0.291	GT:AD:DP:GQ:PL	0/1:47,38:85:99:1321,0,1784
chrXIII	590593	.	C	T	1421.77	PASS	AC=1;AF=0.500;AN=2;BaseQRankSum=-0.175;ClippingRankSum=0.000;DP=73;ExcessHet=3.0103;FS=0.000;MLEAC=1;MLEAF=0.500;MQ=42.00;MQRankSum=0.000;QD=19.48;ReadPosRankSum=-0.860;SOR=0.743	GT:AD:DP:GQ:PL	0/1:34,39:73:99:1450,0,1233
chrXIII	600168	.	C	T	1331.77	PASS	AC=1;AF=0.500;AN=2;BaseQRankSum=-0.477;ClippingRankSum=0.000;DP=74;ExcessHet=3.0103;FS=4.786;MLEAC=1;MLEAF=0.500;MQ=40.92;MQRankSum=-0.070;QD=18.00;ReadPosRankSum=0.483;SOR=0.317	GT:AD:DP:GQ:PL	0/1:36,38:74:99:1360,0,1331
chrXIII	608501	.	G	A	1660.77	PASS	AC=1;AF=0.500;AN=2;BaseQRankSum=0.459;ClippingRankSum=0.000;DP=88;ExcessHet=3.0103;FS=4.145;MLEAC=1;MLEAF=0.500;MQ=41.67;MQRankSum=0.065;QD=18.87;ReadPosRankSum=1.502;SOR=0.375	GT:AD:DP:GQ:PL	0/1:43,45:88:99:1689,0,1599
chrXIII	611679	.	C	T	1215.77	PASS	AC=1;AF=0.500;AN=2;BaseQRankSum=0.378;ClippingRankSum=0.000;DP=69;ExcessHet=3.0103;FS=0.925;MLEAC=1;MLEAF=0.500;MQ=42.00;MQRankSum=0.000;QD=17.62;ReadPosRankSum=2.757;SOR=0.569	GT:AD:DP:GQ:PL	0/1:36,33:69:99:1244,0,1358
chrXIII	617548	.	C	T	1289.77	PASS	AC=1;AF=0.500;AN=2;BaseQRankSum=0.883;ClippingRankSum=0.000;DP=80;ExcessHet=3.0103;FS=4.351;MLEAC=1;MLEAF=0.500;MQ=42.00;MQRankSum=0.000;QD=16.12;ReadPosRankSum=0.788;SOR=0.354	GT:AD:DP:GQ:PL	0/1:44,36:80:99:1318,0,1654
chrXIII	624153	.	G	A	1369.77	PASS	AC=1;AF=0.500;AN=2;BaseQRankSum=-0.323;ClippingRankSum=0.000;DP=93;ExcessHet=3.0103;FS=0.000;MLEAC=1;MLEAF=0.500;MQ=41.98;MQRankSum=0.872;QD=14.73;ReadPosRankSum=1.607;SOR=0.671	GT:AD:DP:GQ:PL	0/1:54,39:93:99:1398,0,2077
chrXIII	629566	.	C	T	1433.77	PASS	AC=1;AF=0.500;AN=2;BaseQRankSum=0.233;ClippingRankSum=0.000;DP=77;ExcessHet=3.0103;FS=4.444;MLEAC=1;MLEAF=0.500;MQ=41.82;MQRankSum=-0.961;QD=18.62;ReadPosRankSum=-0.310;SOR=0.334	GT:AD:DP:GQ:PL	0/1:38,39:77:99:1462,0,1437
chrXIII	651978	.	C	T	1461.77	PASS	AC=1;AF=0.500;AN=2;BaseQRankSum=0.076;ClippingRankSum=0.000;DP=101;ExcessHet=3.0103;FS=0.000;MLEAC=1;MLEAF=0.500;MQ=42.00;MQRankSum=0.000;QD=14.47;ReadPosRankSum=1.086;SOR=0.687	GT:AD:DP:GQ:PL	0/1:57,44:101:99:1490,0,2059
chrXIII	652180	.	C	T	2007.77	PASS	AC=1;AF=0.500;AN=2;BaseQRankSum=1.877;ClippingRankSum=0.000;DP=108;ExcessHet=3.0103;FS=0.000;MLEAC=1;MLEAF=0.500;MQ=41.87;MQRankSum=-0.981;QD=18.59;ReadPosRankSum=-0.773;SOR=0.767	GT:AD:DP:GQ:PL	0/1:54,54:108:99:2036,0,2010
chrXIII	652292	.	C	T	1266.77	PASS	AC=1;AF=0.500;AN=2;BaseQRankSum=1.165;ClippingRankSum=0.000;DP=79;ExcessHet=3.0103;FS=16.265;MLEAC=1;MLEAF=0.500;MQ=41.82;MQRankSum=0.940;QD=16.04;ReadPosRankSum=0.179;SOR=1.421	GT:AD:DP:GQ:PL	0/1:43,36:79:99:1295,0,1574
chrXIII	652457	.	C	T	1979.77	PASS	AC=1;AF=0.500;AN=2;BaseQRankSum=0.310;ClippingRankSum=0.000;DP=96;ExcessHet=3.0103;FS=3.860;MLEAC=1;MLEAF=0.500;MQ=41.98;MQRankSum=-0.861;QD=20.62;ReadPosRankSum=-0.728;SOR=0.960	GT:AD:DP:GQ:PL	0/1:42,54:96:99:2008,0,1402
chrXIII	654728	.	C	T	1393.77	PASS	AC=1;AF=0.500;AN=2;BaseQRankSum=1.282;ClippingRankSum=0.000;DP=66;ExcessHet=3.0103;FS=0.974;MLEAC=1;MLEAF=0.500;MQ=42.00;MQRankSum=0.000;QD=21.12;ReadPosRankSum=0.384;SOR=0.965	GT:AD:DP:GQ:PL	0/1:28,38:66:99:1422,0,991
chrXIII	670944	.	C	T	1665.77	PASS	AC=1;AF=0.500;AN=2;BaseQRankSum=-1.696;ClippingRankSum=0.000;DP=86;ExcessHet=3.0103;FS=1.771;MLEAC=1;MLEAF=0.500;MQ=42.00;MQRankSum=0.000;QD=19.37;ReadPosRankSum=-0.465;SOR=0.705	GT:AD:DP:GQ:PL	0/1:39,47:86:99:1694,0,1405
chrXIII	674743	.	C	T	1612.77	PASS	AC=1;AF=0.500;AN=2;BaseQRankSum=-1.167;ClippingRankSum=0.000;DP=85;ExcessHet=3.0103;FS=0.000;MLEAC=1;MLEAF=0.500;MQ=42.00;MQRankSum=0.000;QD=18.97;ReadPosRankSum=-0.042;SOR=0.789	GT:AD:DP:GQ:PL	0/1:36,49:85:99:1641,0,1166
chrXIII	690899	.	C	T	1675.77	PASS	AC=1;AF=0.500;AN=2;BaseQRankSum=2.557;ClippingRankSum=0.000;DP=81;ExcessHet=3.0103;FS=5.847;MLEAC=1;MLEAF=0.500;MQ=41.82;MQRankSum=-0.847;QD=20.69;ReadPosRankSum=-1.103;SOR=0.440	GT:AD:DP:GQ:PL	0/1:35,46:81:99:1704,0,1218
chrXIII	701736	.	C	T	1297.77	PASS	AC=1;AF=0.500;AN=2;BaseQRankSum=-0.720;ClippingRankSum=0.000;DP=67;ExcessHet=3.0103;FS=3.457;MLEAC=1;MLEAF=0.500;MQ=41.78;MQRankSum=-0.898;QD=19.37;ReadPosRankSum=1.032;SOR=1.272	GT:AD:DP:GQ:PL	0/1:31,36:67:99:1326,0,1116
chrXIII	732553	.	C	T	1607.77	PASS	AC=1;AF=0.500;AN=2;BaseQRankSum=0.046;ClippingRankSum=0.000;DP=90;ExcessHet=3.0103;FS=6.878;MLEAC=1;MLEAF=0.500;MQ=42.00;MQRankSum=0.000;QD=18.06;ReadPosRankSum=-0.357;SOR=0.630	GT:AD:DP:GQ:PL	0/1:45,44:89:99:1636,0,1604
chrXIII	739874	.	G	A	1450.77	PASS	AC=1;AF=0.500;AN=2;BaseQRankSum=-0.072;ClippingRankSum=0.000;DP=96;ExcessHet=3.0103;FS=1.674;MLEAC=1;MLEAF=0.500;MQ=41.85;MQRankSum=-1.137;QD=15.11;ReadPosRankSum=0.059;SOR=0.757	GT:AD:DP:GQ:PL	0/1:55,41:96:99:1479,0,2075
chrXIII	740133	.	C	T	1384.77	PASS	AC=1;AF=0.500;AN=2;BaseQRankSum=-1.790;ClippingRankSum=0.000;DP=82;ExcessHet=3.0103;FS=11.046;MLEAC=1;MLEAF=0.500;MQ=42.00;MQRankSum=0.000;QD=16.89;ReadPosRankSum=-3.052;SOR=1.576	GT:AD:DP:GQ:PL	0/1:42,40:82:99:1413,0,1558
chrXIII	758390	.	C	T	1334.77	PASS	AC=1;AF=0.500;AN=2;BaseQRankSum=3.056;ClippingRankSum=0.000;DP=79;ExcessHet=3.0103;FS=3.123;MLEAC=1;MLEAF=0.500;MQ=41.82;MQRankSum=0.976;QD=17.11;ReadPosRankSum=0.222;SOR=0.392	GT:AD:DP:GQ:PL	0/1:41,37:78:99:1363,0,1495
chrXIII	769601	.	C	T	1693.77	PASS	AC=1;AF=0.500;AN=2;BaseQRankSum=0.005;ClippingRankSum=0.000;DP=86;ExcessHet=3.0103;FS=10.868;MLEAC=1;MLEAF=0.500;MQ=42.00;MQRankSum=0.000;QD=19.69;ReadPosRankSum=-0.305;SOR=1.388	GT:AD:DP:GQ:PL	0/1:40,46:86:99:1722,0,1443
chrXIII	777809	.	C	T	1753.77	PASS	AC=1;AF=0.500;AN=2;BaseQRankSum=-0.607;ClippingRankSum=0.000;DP=102;ExcessHet=3.0103;FS=5.108;MLEAC=1;MLEAF=0.500;MQ=42.00;MQRankSum=0.000;QD=17.36;ReadPosRankSum=-0.532;SOR=0.325	GT:AD:DP:GQ:PL	0/1:53,48:101:99:1782,0,2026
chrXIII	810442	.	C	T	1307.77	PASS	AC=1;AF=0.500;AN=2;BaseQRankSum=0.432;ClippingRankSum=0.000;DP=77;ExcessHet=3.0103;FS=0.871;MLEAC=1;MLEAF=0.500;MQ=41.78;MQRankSum=-1.462;QD=16.98;ReadPosRankSum=-1.947;SOR=0.880	GT:AD:DP:GQ:PL	0/1:40,37:77:99:1336,0,1417
chrXIII	820001	.	C	T	1307.77	PASS	AC=1;AF=0.500;AN=2;BaseQRankSum=1.912;ClippingRankSum=0.000;DP=78;ExcessHet=3.0103;FS=7.591;MLEAC=1;MLEAF=0.500;MQ=41.95;MQRankSum=-1.501;QD=16.98;ReadPosRankSum=0.547;SOR=0.670	GT:AD:DP:GQ:PL	0/1:41,36:77:99:1336,0,1529
chrXIII	867348	.	G	A	1704.77	PASS	AC=1;AF=0.500;AN=2;BaseQRankSum=-1.418;ClippingRankSum=0.000;DP=91;ExcessHet=3.0103;FS=7.141;MLEAC=1;MLEAF=0.500;MQ=41.82;MQRankSum=0.078;QD=18.73;ReadPosRankSum=0.208;SOR=0.253	GT:AD:DP:GQ:PL	0/1:44,47:91:99:1733,0,1609
chrXIII	887448	.	G	A	1459.77	PASS	AC=1;AF=0.500;AN=2;BaseQRankSum=-0.153;ClippingRankSum=0.000;DP=89;ExcessHet=3.0103;FS=5.333;MLEAC=1;MLEAF=0.500;MQ=42.00;MQRankSum=0.000;QD=16.40;ReadPosRankSum=-0.118;SOR=1.236	GT:AD:DP:GQ:PL	0/1:49,40:89:99:1488,0,1757
chrXIII	915403	.	C	T	1482.77	PASS	AC=1;AF=0.500;AN=2;BaseQRankSum=-2.077;ClippingRankSum=0.000;DP=84;ExcessHet=3.0103;FS=2.924;MLEAC=1;MLEAF=0.500;MQ=41.98;MQRankSum=-1.000;QD=17.65;ReadPosRankSum=0.867;SOR=0.397	GT:AD:DP:GQ:PL	0/1:43,41:84:99:1511,0,1603
chrXIII	915435	.	C	T	1925.77	PASS	AC=1;AF=0.500;AN=2;BaseQRankSum=2.098;ClippingRankSum=0.000;DP=99;ExcessHet=3.0103;FS=11.461;MLEAC=1;MLEAF=0.500;MQ=41.96;MQRankSum=0.086;QD=19.45;ReadPosRankSum=1.185;SOR=1.109	GT:AD:DP:GQ:PL	0/1:47,52:99:99:1954,0,1640
chrXIII	916016	.	C	T	1495.77	PASS	AC=1;AF=0.500;AN=2;BaseQRankSum=0.221;ClippingRankSum=0.000;DP=84;ExcessHet=3.0103;FS=0.816;MLEAC=1;MLEAF=0.500;MQ=41.81;MQRankSum=-0.034;QD=17.81;ReadPosRankSum=-0.055;SOR=0.804	GT:AD:DP:GQ:PL	0/1:43,41:84:99:1524,0,1626
chrXIV	17438	.	G	A	1637.77	PASS	AC=1;AF=0.500;AN=2;BaseQRankSum=-1.036;ClippingRankSum=0.000;DP=98;ExcessHet=3.0103;FS=13.403;MLEAC=1;MLEAF=0.500;MQ=41.98;MQRankSum=0.942;QD=16.71;ReadPosRankSum=-0.254;SOR=1.135	GT:AD:DP:GQ:PL	0/1:53,45:98:99:1666,0,2010
chrXIV	59824	.	G	A	1556.77	PASS	AC=1;AF=0.500;AN=2;BaseQRankSum=0.202;ClippingRankSum=0.000;DP=86;ExcessHet=3.0103;FS=8.927;MLEAC=1;MLEAF=0.500;MQ=42.00;MQRankSum=0.000;QD=18.10;ReadPosRankSum=0.135;SOR=0.477	GT:AD:DP:GQ:PL	0/1:43,43:86:99:1585,0,1581
chrXIV	61689	.	C	T	1668.77	PASS	AC=1;AF=0.500;AN=2;BaseQRankSum=-1.056;ClippingRankSum=0.000;DP=80;ExcessHet=3.0103;FS=9.250;MLEAC=1;MLEAF=0.500;MQ=42.00;MQRankSum=0.000;QD=20.86;ReadPosRankSum=0.072;SOR=0.644	GT:AD:DP:GQ:PL	0/1:35,45:80:99:1697,0,1290
chrXIV	65113	.	G	A	1757.77	PASS	AC=1;AF=0.500;AN=2;BaseQRankSum=-0.112;ClippingRankSum=0.000;DP=95;ExcessHet=3.0103;FS=2.694;MLEAC=1;MLEAF=0.500;MQ=41.85;MQRankSum=1.053;QD=18.50;ReadPosRankSum=0.191;SOR=1.001	GT:AD:DP:GQ:PL	0/1:46,49:95:99:1786,0,1680
chrXIV	68077	.	C	T	1896.77	PASS	AC=1;AF=0.500;AN=2;BaseQRankSum=1.478;ClippingRankSum=0.000;DP=91;ExcessHet=3.0103;FS=6.807;MLEAC=1;MLEAF=0.500;MQ=42.00;MQRankSum=0.000;QD=21.08;ReadPosRankSum=-0.387;SOR=0.601	GT:AD:DP:GQ:PL	0/1:40,50:90:99:1925,0,1455
chrXIV	89129	.	C	T	4122.77	PASS	AC=2;AF=1.00;AN=2;DP=95;ExcessHet=3.0103;FS=0.000;MLEAC=2;MLEAF=1.00;MQ=42.00;QD=27.61;SOR=0.947	GT:AD:DP:GQ:PL	1/1:0,95:95:99:4151,286,0
chrXIV	89295	.	C	T	1562.77	PASS	AC=1;AF=0.500;AN=2;BaseQRankSum=1.929;ClippingRankSum=0.000;DP=85;ExcessHet=3.0103;FS=1.762;MLEAC=1;MLEAF=0.500;MQ=41.98;MQRankSum=-0.988;QD=18.39;ReadPosRankSum=1.635;SOR=0.676	GT:AD:DP:GQ:PL	0/1:43,42:85:99:1591,0,1544
chrXIV	89364	.	C	T	1535.77	PASS	AC=1;AF=0.500;AN=2;BaseQRankSum=-0.209;ClippingRankSum=0.000;DP=79;ExcessHet=3.0103;FS=4.344;MLEAC=1;MLEAF=0.500;MQ=41.82;MQRankSum=1.091;QD=19.44;ReadPosRankSum=-0.638;SOR=0.521	GT:AD:DP:GQ:PL	0/1:37,42:79:99:1564,0,1304
chrXIV	105017	.	C	T	1977.77	PASS	AC=1;AF=0.500;AN=2;BaseQRankSum=-0.093;ClippingRankSum=0.000;DP=106;ExcessHet=3.0103;FS=4.805;MLEAC=1;MLEAF=0.500;MQ=41.73;MQRankSum=0.027;QD=18.66;ReadPosRankSum=0.000;SOR=0.379	GT:AD:DP:GQ:PL	0/1:52,54:106:99:2006,0,1865
chrXIV	108408	.	C	T	2078.77	PASS	AC=1;AF=0.500;AN=2;BaseQRankSum=1.031;ClippingRankSum=0.000;DP=102;ExcessHet=3.0103;FS=0.743;MLEAC=1;MLEAF=0.500;MQ=42.00;MQRankSum=0.000;QD=20.38;ReadPosRankSum=-1.540;SOR=0.768	GT:AD:DP:GQ:PL	0/1:47,55:102:99:2107,0,1707
chrXIV	108438	.	C	T	1908.77	PASS	AC=1;AF=0.500;AN=2;BaseQRankSum=-0.369;ClippingRankSum=0.000;DP=104;ExcessHet=3.0103;FS=0.000;MLEAC=1;MLEAF=0.500;MQ=42.00;MQRankSum=0.000;QD=18.35;ReadPosRankSum=0.897;SOR=0.621	GT:AD:DP:GQ:PL	0/1:52,52:104:99:1937,0,1964
chrXIV	117262	.	C	T	4589.77	PASS	AC=2;AF=1.00;AN=2;DP=110;ExcessHet=3.0103;FS=0.000;MLEAC=2;MLEAF=1.00;MQ=41.85;QD=27.11;SOR=0.767	GT:AD:DP:GQ:PL	1/1:0,110:110:99:4618,330,0
chrXIV	117452	.	C	T	1320.77	PASS	AC=1;AF=0.500;AN=2;BaseQRankSum=0.197;ClippingRankSum=0.000;DP=85;ExcessHet=3.0103;FS=0.000;MLEAC=1;MLEAF=0.500;MQ=42.00;MQRankSum=0.000;QD=15.54;ReadPosRankSum=0.423;SOR=0.710	GT:AD:DP:GQ:PL	0/1:48,37:85:99:1349,0,1771
chrXIV	117790	.	G	A	1479.77	PASS	AC=1;AF=0.500;AN=2;BaseQRankSum=0.671;ClippingRankSum=0.000;DP=78;ExcessHet=3.0103;FS=1.854;MLEAC=1;MLEAF=0.500;MQ=41.60;MQRankSum=-1.652;QD=18.97;ReadPosRankSum=0.681;SOR=0.495	GT:AD:DP:GQ:PL	0/1:37,41:78:99:1508,0,1344
chrXIV	134201	.	G	A	1314.77	PASS	AC=1;AF=0.500;AN=2;BaseQRankSum=-0.543;ClippingRankSum=0.000;DP=79;ExcessHet=3.0103;FS=7.640;MLEAC=1;MLEAF=0.500;MQ=42.00;MQRankSum=0.000;QD=16.64;ReadPosRankSum=-1.958;SOR=1.508	GT:AD:DP:GQ:PL	0/1:42,37:79:99:1343,0,1571
chrXIV	148199	.	C	T	1544.77	PASS	AC=1;AF=0.500;AN=2;BaseQRankSum=0.904;ClippingRankSum=0.000;DP=86;ExcessHet=3.0103;FS=1.771;MLEAC=1;MLEAF=0.500;MQ=41.98;MQRankSum=-0.977;QD=17.96;ReadPosRankSum=1.167;SOR=0.998	GT:AD:DP:GQ:PL	0/1:43,43:86:99:1573,0,1489
chrXIV	174113	.	G	A	1640.77	PASS	AC=1;AF=0.500;AN=2;BaseQRankSum=0.590;ClippingRankSum=0.000;DP=84;ExcessHet=3.0103;FS=2.955;MLEAC=1;MLEAF=0.500;MQ=42.00;MQRankSum=0.000;QD=19.53;ReadPosRankSum=-1.346;SOR=0.407	GT:AD:DP:GQ:PL	0/1:38,46:84:99:1669,0,1371
chrXIV	174599	.	G	A	1204.77	PASS	AC=1;AF=0.500;AN=2;BaseQRankSum=0.039;ClippingRankSum=0.000;DP=78;ExcessHet=3.0103;FS=9.514;MLEAC=1;MLEAF=0.500;MQ=42.00;MQRankSum=0.000;QD=15.45;ReadPosRankSum=0.267;SOR=1.344	GT:AD:DP:GQ:PL	0/1:44,34:78:99:1233,0,1664
chrXIV	180478	.	C	T	1555.77	PASS	AC=1;AF=0.500;AN=2;BaseQRankSum=-0.679;ClippingRankSum=0.000;DP=82;ExcessHet=3.0103;FS=0.823;MLEAC=1;MLEAF=0.500;MQ=41.82;MQRankSum=1.049;QD=18.97;ReadPosRankSum=-0.368;SOR=0.593	GT:AD:DP:GQ:PL	0/1:40,42:82:99:1584,0,1482
chrXIV	184338	.	G	A	1595.77	PASS	AC=1;AF=0.500;AN=2;BaseQRankSum=0.413;ClippingRankSum=0.000;DP=76;ExcessHet=3.0103;FS=1.951;MLEAC=1;MLEAF=0.500;MQ=41.63;MQRankSum=0.208;QD=21.00;ReadPosRankSum=0.134;SOR=0.435	GT:AD:DP:GQ:PL	0/1:33,43:76:99:1624,0,1188
chrXIV	185269	.	G	A	2039.77	PASS	AC=1;AF=0.500;AN=2;BaseQRankSum=-1.440;ClippingRankSum=0.000;DP=102;ExcessHet=3.0103;FS=3.682;MLEAC=1;MLEAF=0.500;MQ=41.86;MQRankSum=1.145;QD=20.00;ReadPosRankSum=1.378;SOR=0.482	GT:AD:DP:GQ:PL	0/1:45,57:102:99:2068,0,1611
chrXIV	187241	.	G	A	1279.77	PASS	AC=1;AF=0.500;AN=2;BaseQRankSum=-1.703;ClippingRankSum=0.000;DP=81;ExcessHet=3.0103;FS=4.261;MLEAC=1;MLEAF=0.500;MQ=41.83;MQRankSum=0.919;QD=15.80;ReadPosRankSum=0.964;SOR=0.779	GT:AD:DP:GQ:PL	0/1:45,36:81:99:1308,0,1702
chrXIV	187270	.	C	T	1576.77	PASS	AC=1;AF=0.500;AN=2;BaseQRankSum=0.869;ClippingRankSum=0.000;DP=83;ExcessHet=3.0103;FS=8.917;MLEAC=1;MLEAF=0.500;MQ=42.00;MQRankSum=0.000;QD=19.23;ReadPosRankSum=-0.569;SOR=0.758	GT:AD:DP:GQ:PL	0/1:38,44:82:99:1605,0,1383
chrXIV	188285	.	G	A	1405.77	PASS	AC=1;AF=0.500;AN=2;BaseQRankSum=-0.114;ClippingRankSum=0.000;DP=87;ExcessHet=3.0103;FS=1.765;MLEAC=1;MLEAF=0.500;MQ=42.00;MQRankSum=0.000;QD=16.16;ReadPosRankSum=0.981;SOR=0.919	GT:AD:DP:GQ:PL	0/1:48,39:87:99:1434,0,1791
chrXIV	196579	.	G	A	1554.77	PASS	AC=1;AF=0.500;AN=2;BaseQRankSum=0.580;ClippingRankSum=0.000;DP=86;ExcessHet=3.0103;FS=2.866;MLEAC=1;MLEAF=0.500;MQ=41.98;MQRankSum=-0.977;QD=18.08;ReadPosRankSum=0.434;SOR=0.487	GT:AD:DP:GQ:PL	0/1:43,43:86:99:1583,0,1516
chrXIV	197845	.	C	T	1894.77	PASS	AC=1;AF=0.500;AN=2;BaseQRankSum=1.666;ClippingRankSum=0.000;DP=99;ExcessHet=3.0103;FS=9.869;MLEAC=1;MLEAF=0.500;MQ=42.00;MQRankSum=0.000;QD=19.33;ReadPosRankSum=0.004;SOR=1.382	GT:AD:DP:GQ:PL	0/1:47,51:98:99:1923,0,1653
chrXIV	202038	.	C	T	1844.77	PASS	AC=1;AF=0.500;AN=2;BaseQRankSum=-0.123;ClippingRankSum=0.000;DP=94;ExcessHet=3.0103;FS=1.726;MLEAC=1;MLEAF=0.500;MQ=42.00;MQRankSum=0.000;QD=19.63;ReadPosRankSum=-0.821;SOR=0.906	GT:AD:DP:GQ:PL	0/1:44,50:94:99:1873,0,1592
chrXIV	205073	.	C	T	1435.77	PASS	AC=1;AF=0.500;AN=2;BaseQRankSum=0.617;ClippingRankSum=0.000;DP=80;ExcessHet=3.0103;FS=1.880;MLEAC=1;MLEAF=0.500;MQ=41.64;MQRankSum=1.406;QD=17.95;ReadPosRankSum=1.635;SOR=0.453	GT:AD:DP:GQ:PL	0/1:41,39:80:99:1464,0,1463
chrXIV	211369	.	C	T	1596.77	PASS	AC=1;AF=0.500;AN=2;BaseQRankSum=1.906;ClippingRankSum=0.000;DP=86;ExcessHet=3.0103;FS=0.813;MLEAC=1;MLEAF=0.500;MQ=41.98;MQRankSum=-0.977;QD=18.57;ReadPosRankSum=0.641;SOR=0.798	GT:AD:DP:GQ:PL	0/1:43,43:86:99:1625,0,1577
chrXIV	211626	.	C	T	1328.77	PASS	AC=1;AF=0.500;AN=2;BaseQRankSum=-0.576;ClippingRankSum=0.000;DP=71;ExcessHet=3.0103;FS=1.962;MLEAC=1;MLEAF=0.500;MQ=41.80;MQRankSum=1.042;QD=18.72;ReadPosRankSum=-0.499;SOR=0.992	GT:AD:DP:GQ:PL	0/1:35,36:71:99:1357,0,1305
chrXIV	230269	.	G	A	1361.77	PASS	AC=1;AF=0.500;AN=2;BaseQRankSum=-0.974;ClippingRankSum=0.000;DP=76;ExcessHet=3.0103;FS=0.874;MLEAC=1;MLEAF=0.500;MQ=41.62;MQRankSum=1.040;QD=18.16;ReadPosRankSum=-0.153;SOR=0.548	GT:AD:DP:GQ:PL	0/1:37,38:75:99:1390,0,1306
chrXIV	230538	.	G	A	1631.77	PASS	AC=1;AF=0.500;AN=2;BaseQRankSum=2.562;ClippingRankSum=0.000;DP=70;ExcessHet=3.0103;FS=0.000;MLEAC=1;MLEAF=0.500;MQ=41.58;MQRankSum=0.355;QD=23.31;ReadPosRankSum=0.670;SOR=0.675	GT:AD:DP:GQ:PL	0/1:27,43:70:99:1660,0,882
chrXIV	230655	.	G	A	4146.77	PASS	AC=2;AF=1.00;AN=2;DP=96;ExcessHet=3.0103;FS=0.000;MLEAC=2;MLEAF=1.00;MQ=42.00;QD=24.26;SOR=1.190	GT:AD:DP:GQ:PL	1/1:0,96:96:99:4175,289,0
chrXIV	234196	.	C	T	1946.77	PASS	AC=1;AF=0.500;AN=2;BaseQRankSum=-0.455;ClippingRankSum=0.000;DP=102;ExcessHet=3.0103;FS=4.822;MLEAC=1;MLEAF=0.500;MQ=41.84;MQRankSum=-1.353;QD=19.09;ReadPosRankSum=0.579;SOR=0.599	GT:AD:DP:GQ:PL	0/1:49,53:102:99:1975,0,1829
chrXIV	248881	.	C	T	1231.77	PASS	AC=1;AF=0.500;AN=2;BaseQRankSum=-1.854;ClippingRankSum=0.000;DP=82;ExcessHet=3.0103;FS=2.983;MLEAC=1;MLEAF=0.500;MQ=41.82;MQRankSum=-1.134;QD=15.02;ReadPosRankSum=0.037;SOR=1.093	GT:AD:DP:GQ:PL	0/1:47,35:82:99:1260,0,1748
chrXIV	249774	.	G	A	1499.77	PASS	AC=1;AF=0.500;AN=2;BaseQRankSum=0.844;ClippingRankSum=0.000;DP=84;ExcessHet=3.0103;FS=8.998;MLEAC=1;MLEAF=0.500;MQ=41.80;MQRankSum=1.406;QD=17.85;ReadPosRankSum=-0.908;SOR=0.864	GT:AD:DP:GQ:PL	0/1:43,41:84:99:1528,0,1605
chrXIV	254654	.	C	T	1577.77	PASS	AC=1;AF=0.500;AN=2;BaseQRankSum=1.797;ClippingRankSum=0.000;DP=80;ExcessHet=3.0103;FS=9.392;MLEAC=1;MLEAF=0.500;MQ=42.00;MQRankSum=0.000;QD=19.72;ReadPosRankSum=1.075;SOR=1.317	GT:AD:DP:GQ:PL	0/1:38,42:80:99:1606,0,1391
chrXIV	293081	.	G	A	1431.77	PASS	AC=1;AF=0.500;AN=2;BaseQRankSum=-1.905;ClippingRankSum=0.000;DP=94;ExcessHet=3.0103;FS=1.690;MLEAC=1;MLEAF=0.500;MQ=41.83;MQRankSum=-0.153;QD=15.23;ReadPosRankSum=-1.586;SOR=0.754	GT:AD:DP:GQ:PL	0/1:53,41:94:99:1460,0,2011
chrXIV	294923	.	G	A	1201.77	PASS	AC=1;AF=0.500;AN=2;BaseQRankSum=0.214;ClippingRankSum=0.000;DP=73;ExcessHet=3.0103;FS=6.138;MLEAC=1;MLEAF=0.500;MQ=41.97;MQRankSum=0.936;QD=16.46;ReadPosRankSum=-0.277;SOR=0.850	GT:AD:DP:GQ:PL	0/1:40,33:73:99:1230,0,1504
chrXIV	307665	.	C	T	1263.77	PASS	AC=1;AF=0.500;AN=2;BaseQRankSum=-0.779;ClippingRankSum=0.000;DP=74;ExcessHet=3.0103;FS=0.000;MLEAC=1;MLEAF=0.500;MQ=42.00;MQRankSum=0.000;QD=17.08;ReadPosRankSum=0.257;SOR=0.660	GT:AD:DP:GQ:PL	0/1:39,35:74:99:1292,0,1471
chrXIV	317712	.	G	A	1800.77	PASS	AC=1;AF=0.500;AN=2;BaseQRankSum=1.134;ClippingRankSum=0.000;DP=97;ExcessHet=3.0103;FS=0.759;MLEAC=1;MLEAF=0.500;MQ=42.00;MQRankSum=0.000;QD=18.56;ReadPosRankSum=0.802;SOR=0.817	GT:AD:DP:GQ:PL	0/1:48,49:97:99:1829,0,1726
chrXIV	335280	.	C	T	1369.77	PASS	AC=1;AF=0.500;AN=2;BaseQRankSum=-1.767;ClippingRankSum=0.000;DP=74;ExcessHet=3.0103;FS=0.887;MLEAC=1;MLEAF=0.500;MQ=41.81;MQRankSum=-0.946;QD=18.51;ReadPosRankSum=1.303;SOR=0.909	GT:AD:DP:GQ:PL	0/1:36,38:74:99:1398,0,1327
chrXIV	361573	.	G	A	1187.77	PASS	AC=1;AF=0.500;AN=2;BaseQRankSum=1.387;ClippingRankSum=0.000;DP=91;ExcessHet=3.0103;FS=0.829;MLEAC=1;MLEAF=0.500;MQ=41.67;MQRankSum=0.186;QD=13.05;ReadPosRankSum=-0.246;SOR=0.848	GT:AD:DP:GQ:PL	0/1:57,34:91:99:1216,0,2177
chrXIV	373581	.	C	T	1385.77	PASS	AC=1;AF=0.500;AN=2;BaseQRankSum=-0.732;ClippingRankSum=0.000;DP=90;ExcessHet=3.0103;FS=4.009;MLEAC=1;MLEAF=0.500;MQ=42.00;MQRankSum=0.000;QD=15.40;ReadPosRankSum=-0.697;SOR=0.396	GT:AD:DP:GQ:PL	0/1:50,40:90:99:1414,0,1876
chrXIV	373951	.	C	T	1387.77	PASS	AC=1;AF=0.500;AN=2;BaseQRankSum=-0.176;ClippingRankSum=0.000;DP=94;ExcessHet=3.0103;FS=2.692;MLEAC=1;MLEAF=0.500;MQ=42.00;MQRankSum=0.000;QD=14.76;ReadPosRankSum=-0.949;SOR=0.847	GT:AD:DP:GQ:PL	0/1:54,40:94:99:1416,0,2072
chrXIV	392889	.	C	T	1394.77	PASS	AC=1;AF=0.500;AN=2;BaseQRankSum=2.274;ClippingRankSum=0.000;DP=79;ExcessHet=3.0103;FS=7.532;MLEAC=1;MLEAF=0.500;MQ=42.00;MQRankSum=0.000;QD=17.66;ReadPosRankSum=1.127;SOR=0.252	GT:AD:DP:GQ:PL	0/1:41,38:79:99:1423,0,1498
chrXIV	409509	.	C	T	1161.77	PASS	AC=1;AF=0.500;AN=2;BaseQRankSum=0.264;ClippingRankSum=0.000;DP=65;ExcessHet=3.0103;FS=0.938;MLEAC=1;MLEAF=0.500;MQ=42.00;MQRankSum=0.000;QD=17.87;ReadPosRankSum=-0.886;SOR=0.769	GT:AD:DP:GQ:PL	0/1:33,32:65:99:1190,0,1245
chrXIV	412274	.	G	A	1556.77	PASS	AC=1;AF=0.500;AN=2;BaseQRankSum=1.281;ClippingRankSum=0.000;DP=90;ExcessHet=3.0103;FS=5.232;MLEAC=1;MLEAF=0.500;MQ=41.63;MQRankSum=-0.068;QD=17.30;ReadPosRankSum=0.768;SOR=0.976	GT:AD:DP:GQ:PL	0/1:47,43:90:99:1585,0,1721
chrXIV	424625	.	C	T	1675.77	PASS	AC=1;AF=0.500;AN=2;BaseQRankSum=1.735;ClippingRankSum=0.000;DP=82;ExcessHet=3.0103;FS=1.827;MLEAC=1;MLEAF=0.500;MQ=42.00;MQRankSum=0.000;QD=20.44;ReadPosRankSum=1.302;SOR=0.791	GT:AD:DP:GQ:PL	0/1:36,46:82:99:1704,0,1291
chrXIV	426905	.	G	A	2142.77	PASS	AC=1;AF=0.500;AN=2;BaseQRankSum=0.014;ClippingRankSum=0.000;DP=105;ExcessHet=3.0103;FS=10.979;MLEAC=1;MLEAF=0.500;MQ=41.98;MQRankSum=1.130;QD=20.41;ReadPosRankSum=-0.127;SOR=1.034	GT:AD:DP:GQ:PL	0/1:47,58:105:99:2171,0,1648
chrXIV	426961	.	G	A	1371.77	PASS	AC=1;AF=0.500;AN=2;BaseQRankSum=1.330;ClippingRankSum=0.000;DP=80;ExcessHet=3.0103;FS=1.841;MLEAC=1;MLEAF=0.500;MQ=41.98;MQRankSum=-1.026;QD=17.15;ReadPosRankSum=0.102;SOR=0.650	GT:AD:DP:GQ:PL	0/1:42,38:80:99:1400,0,1560
chrXIV	461974	.	G	A	2193.77	PASS	AC=1;AF=0.500;AN=2;BaseQRankSum=0.387;ClippingRankSum=0.000;DP=97;ExcessHet=3.0103;FS=3.904;MLEAC=1;MLEAF=0.500;MQ=41.83;MQRankSum=0.284;QD=22.62;ReadPosRankSum=0.414;SOR=0.497	GT:AD:DP:GQ:PL	0/1:39,58:97:99:2222,0,1338
chrXIV	477012	.	G	A	1465.77	PASS	AC=1;AF=0.500;AN=2;BaseQRankSum=-0.826;ClippingRankSum=0.000;DP=82;ExcessHet=3.0103;FS=11.238;MLEAC=1;MLEAF=0.500;MQ=41.98;MQRankSum=1.012;QD=18.10;ReadPosRankSum=-0.748;SOR=0.561	GT:AD:DP:GQ:PL	0/1:41,40:81:99:1494,0,1545
chrXIV	480969	.	C	T	1511.77	PASS	AC=1;AF=0.500;AN=2;BaseQRankSum=-0.069;ClippingRankSum=0.000;DP=90;ExcessHet=3.0103;FS=0.795;MLEAC=1;MLEAF=0.500;MQ=41.84;MQRankSum=0.958;QD=16.80;ReadPosRankSum=-0.151;SOR=0.546	GT:AD:DP:GQ:PL	0/1:48,42:90:99:1540,0,1745
chrXIV	481260	.	C	T	1312.77	PASS	AC=1;AF=0.500;AN=2;BaseQRankSum=-1.621;ClippingRankSum=0.000;DP=85;ExcessHet=3.0103;FS=5.566;MLEAC=1;MLEAF=0.500;MQ=41.83;MQRankSum=0.923;QD=15.44;ReadPosRankSum=-1.631;SOR=0.914	GT:AD:DP:GQ:PL	0/1:47,38:85:99:1341,0,1768
chrXIV	491452	.	G	A	1361.77	PASS	AC=1;AF=0.500;AN=2;BaseQRankSum=0.813;ClippingRankSum=0.000;DP=76;ExcessHet=3.0103;FS=5.999;MLEAC=1;MLEAF=0.500;MQ=42.00;MQRankSum=0.000;QD=18.16;ReadPosRankSum=-0.378;SOR=0.798	GT:AD:DP:GQ:PL	0/1:38,37:75:99:1390,0,1430
chrXIV	500453	.	C	T	1401.77	PASS	AC=1;AF=0.500;AN=2;BaseQRankSum=0.214;ClippingRankSum=0.000;DP=75;ExcessHet=3.0103;FS=3.084;MLEAC=1;MLEAF=0.500;MQ=42.00;MQRankSum=0.000;QD=18.69;ReadPosRankSum=0.042;SOR=0.801	GT:AD:DP:GQ:PL	0/1:37,38:75:99:1430,0,1332
chrXIV	501044	.	C	T	2001.77	PASS	AC=1;AF=0.500;AN=2;BaseQRankSum=1.125;ClippingRankSum=0.000;DP=102;ExcessHet=3.0103;FS=0.000;MLEAC=1;MLEAF=0.500;MQ=41.98;MQRankSum=-0.923;QD=19.63;ReadPosRankSum=0.661;SOR=0.767	GT:AD:DP:GQ:PL	0/1:48,54:102:99:2030,0,1748
chrXIV	508520	.	C	T	1317.77	PASS	AC=1;AF=0.500;AN=2;BaseQRankSum=1.853;ClippingRankSum=0.000;DP=78;ExcessHet=3.0103;FS=5.937;MLEAC=1;MLEAF=0.500;MQ=42.00;MQRankSum=0.000;QD=16.89;ReadPosRankSum=0.404;SOR=0.470	GT:AD:DP:GQ:PL	0/1:40,38:78:99:1346,0,1452
chrXIV	511421	.	C	T	1423.77	PASS	AC=1;AF=0.500;AN=2;BaseQRankSum=-1.110;ClippingRankSum=0.000;DP=81;ExcessHet=3.0103;FS=0.846;MLEAC=1;MLEAF=0.500;MQ=41.98;MQRankSum=0.988;QD=17.58;ReadPosRankSum=-0.313;SOR=0.869	GT:AD:DP:GQ:PL	0/1:42,39:81:99:1452,0,1586
chrXIV	518289	.	C	T	1530.77	PASS	AC=1;AF=0.500;AN=2;BaseQRankSum=0.580;ClippingRankSum=0.000;DP=82;ExcessHet=3.0103;FS=0.836;MLEAC=1;MLEAF=0.500;MQ=41.83;MQRankSum=-0.928;QD=18.67;ReadPosRankSum=-0.917;SOR=0.883	GT:AD:DP:GQ:PL	0/1:39,43:82:99:1559,0,1412
chrXIV	518875	.	G	A	1565.77	PASS	AC=1;AF=0.500;AN=2;BaseQRankSum=-2.359;ClippingRankSum=0.000;DP=80;ExcessHet=3.0103;FS=0.000;MLEAC=1;MLEAF=0.500;MQ=41.82;MQRankSum=-0.778;QD=22.05;ReadPosRankSum=-1.302;SOR=0.791	GT:AD:DP:GQ:PL	0/1:28,43:71:99:1594,0,1014
chrXIV	525266	.	G	A	1576.77	PASS	AC=1;AF=0.500;AN=2;BaseQRankSum=0.555;ClippingRankSum=0.000;DP=92;ExcessHet=3.0103;FS=2.937;MLEAC=1;MLEAF=0.500;MQ=42.00;MQRankSum=0.000;QD=18.55;ReadPosRankSum=0.139;SOR=0.412	GT:AD:DP:GQ:PL	0/1:42,43:85:99:1605,0,1571
chrXIV	552530	.	G	A	1690.77	PASS	AC=1;AF=0.500;AN=2;BaseQRankSum=-1.445;ClippingRankSum=0.000;DP=85;ExcessHet=3.0103;FS=0.828;MLEAC=1;MLEAF=0.500;MQ=42.00;MQRankSum=0.000;QD=19.89;ReadPosRankSum=1.157;SOR=0.531	GT:AD:DP:GQ:PL	0/1:39,46:85:99:1719,0,1440
chrXIV	559702	.	G	A	1816.77	PASS	AC=1;AF=0.500;AN=2;BaseQRankSum=0.731;ClippingRankSum=0.000;DP=93;ExcessHet=3.0103;FS=0.776;MLEAC=1;MLEAF=0.500;MQ=42.00;MQRankSum=0.000;QD=19.54;ReadPosRankSum=0.043;SOR=0.653	GT:AD:DP:GQ:PL	0/1:44,49:93:99:1845,0,1627
chrXIV	559720	.	C	T	1454.77	PASS	AC=1;AF=0.500;AN=2;BaseQRankSum=0.518;ClippingRankSum=0.000;DP=82;ExcessHet=3.0103;FS=1.817;MLEAC=1;MLEAF=0.500;MQ=42.00;MQRankSum=0.000;QD=17.74;ReadPosRankSum=-0.133;SOR=0.456	GT:AD:DP:GQ:PL	0/1:42,40:82:99:1483,0,1508
chrXIV	560106	.	C	T	1791.77	PASS	AC=1;AF=0.500;AN=2;BaseQRankSum=0.560;ClippingRankSum=0.000;DP=86;ExcessHet=3.0103;FS=0.000;MLEAC=1;MLEAF=0.500;MQ=42.00;MQRankSum=0.000;QD=20.83;ReadPosRankSum=0.808;SOR=0.693	GT:AD:DP:GQ:PL	0/1:38,48:86:99:1820,0,1297
chrXIV	576106	.	C	T	1808.77	PASS	AC=1;AF=0.500;AN=2;BaseQRankSum=0.613;ClippingRankSum=0.000;DP=97;ExcessHet=3.0103;FS=3.780;MLEAC=1;MLEAF=0.500;MQ=41.85;MQRankSum=1.031;QD=18.65;ReadPosRankSum=-0.517;SOR=0.633	GT:AD:DP:GQ:PL	0/1:48,49:97:99:1837,0,1749
chrXIV	576117	.	G	A	1642.77	PASS	AC=1;AF=0.500;AN=2;BaseQRankSum=1.698;ClippingRankSum=0.000;DP=94;ExcessHet=3.0103;FS=5.085;MLEAC=1;MLEAF=0.500;MQ=41.84;MQRankSum=-1.022;QD=17.48;ReadPosRankSum=1.189;SOR=0.960	GT:AD:DP:GQ:PL	0/1:49,45:94:99:1671,0,1833
chrXIV	579451	.	C	T	1963.77	PASS	AC=1;AF=0.500;AN=2;BaseQRankSum=0.328;ClippingRankSum=0.000;DP=90;ExcessHet=3.0103;FS=5.454;MLEAC=1;MLEAF=0.500;MQ=41.68;MQRankSum=-1.172;QD=21.82;ReadPosRankSum=1.210;SOR=0.329	GT:AD:DP:GQ:PL	0/1:37,53:90:99:1992,0,1289
chrXIV	585575	.	C	T	1940.77	PASS	AC=1;AF=0.500;AN=2;BaseQRankSum=0.777;ClippingRankSum=0.000;DP=95;ExcessHet=3.0103;FS=0.000;MLEAC=1;MLEAF=0.500;MQ=41.85;MQRankSum=-0.888;QD=20.43;ReadPosRankSum=0.853;SOR=0.650	GT:AD:DP:GQ:PL	0/1:43,52:95:99:1969,0,1568
chrXIV	586854	.	C	T	1588.77	PASS	AC=1;AF=0.500;AN=2;BaseQRankSum=0.157;ClippingRankSum=0.000;DP=105;ExcessHet=3.0103;FS=3.847;MLEAC=1;MLEAF=0.500;MQ=41.98;MQRankSum=0.885;QD=15.13;ReadPosRankSum=-0.588;SOR=0.410	GT:AD:DP:GQ:PL	0/1:60,45:105:99:1617,0,2175
chrXIV	603930	.	C	T	1216.77	PASS	AC=1;AF=0.500;AN=2;BaseQRankSum=-0.454;ClippingRankSum=0.000;DP=76;ExcessHet=3.0103;FS=7.834;MLEAC=1;MLEAF=0.500;MQ=41.81;MQRankSum=0.926;QD=16.01;ReadPosRankSum=0.552;SOR=0.237	GT:AD:DP:GQ:PL	0/1:42,34:76:99:1245,0,1580
chrXIV	614745	.	G	A	1713.77	PASS	AC=1;AF=0.500;AN=2;BaseQRankSum=1.126;ClippingRankSum=0.000;DP=79;ExcessHet=3.0103;FS=4.391;MLEAC=1;MLEAF=0.500;MQ=41.82;MQRankSum=1.206;QD=21.69;ReadPosRankSum=-0.126;SOR=0.673	GT:AD:DP:GQ:PL	0/1:33,46:79:99:1742,0,1128
chrXIV	629379	.	G	A	1771.77	PASS	AC=1;AF=0.500;AN=2;BaseQRankSum=0.000;ClippingRankSum=0.000;DP=81;ExcessHet=3.0103;FS=7.446;MLEAC=1;MLEAF=0.500;MQ=41.98;MQRankSum=-0.826;QD=21.87;ReadPosRankSum=-1.450;SOR=0.828	GT:AD:DP:GQ:PL	0/1:34,47:81:99:1800,0,1224
chrXIV	629656	.	G	A	1416.77	PASS	AC=1;AF=0.500;AN=2;BaseQRankSum=-0.177;ClippingRankSum=0.000;DP=74;ExcessHet=3.0103;FS=3.142;MLEAC=1;MLEAF=0.500;MQ=42.00;MQRankSum=0.000;QD=19.15;ReadPosRankSum=0.360;SOR=0.857	GT:AD:DP:GQ:PL	0/1:35,39:74:99:1445,0,1256
chrXIV	630402	.	G	A	1528.77	PASS	AC=1;AF=0.500;AN=2;BaseQRankSum=-1.386;ClippingRankSum=0.000;DP=77;ExcessHet=3.0103;FS=0.000;MLEAC=1;MLEAF=0.500;MQ=42.00;MQRankSum=0.000;QD=19.85;ReadPosRankSum=0.155;SOR=0.716	GT:AD:DP:GQ:PL	0/1:34,43:77:99:1557,0,1250
chrXIV	636815	.	G	A	1716.77	PASS	AC=1;AF=0.500;AN=2;BaseQRankSum=0.730;ClippingRankSum=0.000;DP=90;ExcessHet=3.0103;FS=0.000;MLEAC=1;MLEAF=0.500;MQ=41.81;MQRankSum=0.063;QD=19.08;ReadPosRankSum=-1.515;SOR=0.774	GT:AD:DP:GQ:PL	0/1:43,47:90:99:1745,0,1616
chrXIV	661137	.	C	T	1032.77	PASS	AC=1;AF=0.500;AN=2;BaseQRankSum=1.524;ClippingRankSum=0.000;DP=60;ExcessHet=3.0103;FS=7.080;MLEAC=1;MLEAF=0.500;MQ=42.00;MQRankSum=0.000;QD=17.21;ReadPosRankSum=0.846;SOR=0.850	GT:AD:DP:GQ:PL	0/1:31,29:60:99:1061,0,1130
chrXIV	673135	.	C	T	1172.77	PASS	AC=1;AF=0.500;AN=2;BaseQRankSum=-0.323;ClippingRankSum=0.000;DP=75;ExcessHet=3.0103;FS=1.961;MLEAC=1;MLEAF=0.500;MQ=41.59;MQRankSum=-0.705;QD=15.64;ReadPosRankSum=-1.137;SOR=0.437	GT:AD:DP:GQ:PL	0/1:41,34:75:99:1201,0,1512
chrXIV	702574	.	C	T	1174.77	PASS	AC=1;AF=0.500;AN=2;BaseQRankSum=-0.569;ClippingRankSum=0.000;DP=72;ExcessHet=3.0103;FS=0.000;MLEAC=1;MLEAF=0.500;MQ=41.80;MQRankSum=-1.059;QD=16.32;ReadPosRankSum=0.459;SOR=0.623	GT:AD:DP:GQ:PL	0/1:39,33:72:99:1203,0,1495
chrXIV	710141	.	G	A	1770.77	PASS	AC=1;AF=0.500;AN=2;BaseQRankSum=-1.705;ClippingRankSum=0.000;DP=96;ExcessHet=3.0103;FS=0.754;MLEAC=1;MLEAF=0.500;MQ=41.83;MQRankSum=1.466;QD=18.45;ReadPosRankSum=-0.194;SOR=0.610	GT:AD:DP:GQ:PL	0/1:47,49:96:99:1799,0,1739
chrXIV	716103	.	C	T	1764.77	PASS	AC=1;AF=0.500;AN=2;BaseQRankSum=2.844;ClippingRankSum=0.000;DP=87;ExcessHet=3.0103;FS=2.811;MLEAC=1;MLEAF=0.500;MQ=41.83;MQRankSum=-0.899;QD=20.28;ReadPosRankSum=0.702;SOR=1.022	GT:AD:DP:GQ:PL	0/1:40,47:87:99:1793,0,1465
chrXIV	716398	.	C	T	1398.77	PASS	AC=1;AF=0.500;AN=2;BaseQRankSum=0.356;ClippingRankSum=0.000;DP=91;ExcessHet=3.0103;FS=0.000;MLEAC=1;MLEAF=0.500;MQ=41.69;MQRankSum=-0.126;QD=15.37;ReadPosRankSum=-0.405;SOR=0.712	GT:AD:DP:GQ:PL	0/1:50,41:91:99:1427,0,1815
chrXIV	732808	.	G	A	1615.77	PASS	AC=1;AF=0.500;AN=2;BaseQRankSum=0.630;ClippingRankSum=0.000;DP=95;ExcessHet=3.0103;FS=11.844;MLEAC=1;MLEAF=0.500;MQ=42.00;MQRankSum=0.000;QD=17.01;ReadPosRankSum=0.627;SOR=0.967	GT:AD:DP:GQ:PL	0/1:50,45:95:99:1644,0,1866
chrXIV	733973	.	G	A	2123.77	PASS	AC=1;AF=0.500;AN=2;BaseQRankSum=1.101;ClippingRankSum=0.000;DP=92;ExcessHet=3.0103;FS=0.801;MLEAC=1;MLEAF=0.500;MQ=42.00;MQRankSum=0.000;QD=23.08;ReadPosRankSum=1.241;SOR=0.588	GT:AD:DP:GQ:PL	0/1:36,56:92:99:2152,0,1267
chrXIV	734068	.	G	A	1516.77	PASS	AC=1;AF=0.500;AN=2;BaseQRankSum=-0.909;ClippingRankSum=0.000;DP=86;ExcessHet=3.0103;FS=1.762;MLEAC=1;MLEAF=0.500;MQ=41.83;MQRankSum=-0.988;QD=17.84;ReadPosRankSum=0.410;SOR=0.676	GT:AD:DP:GQ:PL	0/1:43,42:85:99:1545,0,1613
chrXIV	754794	.	G	A	1072.77	PASS	AC=1;AF=0.500;AN=2;BaseQRankSum=2.354;ClippingRankSum=0.000;DP=67;ExcessHet=3.0103;FS=0.930;MLEAC=1;MLEAF=0.500;MQ=41.79;MQRankSum=-1.081;QD=16.01;ReadPosRankSum=0.320;SOR=0.783	GT:AD:DP:GQ:PL	0/1:37,30:67:99:1101,0,1369
chrXIV	754927	.	G	A	1281.77	PASS	AC=1;AF=0.500;AN=2;BaseQRankSum=-1.925;ClippingRankSum=0.000;DP=83;ExcessHet=3.0103;FS=2.980;MLEAC=1;MLEAF=0.500;MQ=42.00;MQRankSum=0.000;QD=15.63;ReadPosRankSum=-1.489;SOR=0.430	GT:AD:DP:GQ:PL	0/1:45,37:82:99:1310,0,1689
chrXIV	777865	.	C	T	1178.77	PASS	AC=1;AF=0.500;AN=2;BaseQRankSum=1.310;ClippingRankSum=0.000;DP=74;ExcessHet=3.0103;FS=4.549;MLEAC=1;MLEAF=0.500;MQ=41.78;MQRankSum=-0.116;QD=15.93;ReadPosRankSum=0.464;SOR=0.754	GT:AD:DP:GQ:PL	0/1:40,34:74:99:1207,0,1500
chrXIV	778620	.	G	A	1616.77	PASS	AC=1;AF=0.500;AN=2;BaseQRankSum=0.893;ClippingRankSum=0.000;DP=92;ExcessHet=3.0103;FS=0.000;MLEAC=1;MLEAF=0.500;MQ=42.00;MQRankSum=0.000;QD=17.57;ReadPosRankSum=-1.300;SOR=0.700	GT:AD:DP:GQ:PL	0/1:48,44:92:99:1645,0,1809
chrXV	131434	.	C	T	1516.77	PASS	AC=1;AF=0.500;AN=2;BaseQRankSum=-0.983;ClippingRankSum=0.000;DP=76;ExcessHet=3.0103;FS=11.923;MLEAC=1;MLEAF=0.500;MQ=42.00;MQRankSum=0.000;QD=19.96;ReadPosRankSum=0.482;SOR=1.074	GT:AD:DP:GQ:PL	0/1:34,42:76:99:1545,0,1251
chrXV	138590	.	G	A	1250.77	PASS	AC=1;AF=0.500;AN=2;BaseQRankSum=1.144;ClippingRankSum=0.000;DP=65;ExcessHet=3.0103;FS=0.941;MLEAC=1;MLEAF=0.500;MQ=42.00;MQRankSum=0.000;QD=19.24;ReadPosRankSum=-1.280;SOR=0.859	GT:AD:DP:GQ:PL	0/1:31,34:65:99:1279,0,1101
chrXV	147367	.	C	T	1626.77	PASS	AC=1;AF=0.500;AN=2;BaseQRankSum=-0.192;ClippingRankSum=0.000;DP=96;ExcessHet=3.0103;FS=15.709;MLEAC=1;MLEAF=0.500;MQ=41.52;MQRankSum=-0.053;QD=16.95;ReadPosRankSum=-0.987;SOR=1.240	GT:AD:DP:GQ:PL	0/1:49,47:96:99:1655,0,1779
chrXV	157000	.	G	A	1552.77	PASS	AC=1;AF=0.500;AN=2;BaseQRankSum=0.352;ClippingRankSum=0.000;DP=84;ExcessHet=3.0103;FS=1.906;MLEAC=1;MLEAF=0.500;MQ=41.98;MQRankSum=1.048;QD=18.49;ReadPosRankSum=-0.670;SOR=1.001	GT:AD:DP:GQ:PL	0/1:41,43:84:99:1581,0,1479
chrXV	160048	.	G	A	1154.77	PASS	AC=1;AF=0.500;AN=2;BaseQRankSum=-0.725;ClippingRankSum=0.000;DP=72;ExcessHet=3.0103;FS=0.000;MLEAC=1;MLEAF=0.500;MQ=41.04;MQRankSum=1.041;QD=16.04;ReadPosRankSum=1.347;SOR=0.610	GT:AD:DP:GQ:PL	0/1:37,35:72:99:1183,0,1342
chrXV	226022	.	G	A	2153.77	PASS	AC=1;AF=0.500;AN=2;BaseQRankSum=-1.747;ClippingRankSum=0.000;DP=106;ExcessHet=3.0103;FS=0.000;MLEAC=1;MLEAF=0.500;MQ=41.98;MQRankSum=-0.891;QD=20.32;ReadPosRankSum=-0.999;SOR=0.734	GT:AD:DP:GQ:PL	0/1:48,58:106:99:2182,0,1779
chrXV	234485	.	G	A	1580.77	PASS	AC=1;AF=0.500;AN=2;BaseQRankSum=2.153;ClippingRankSum=0.000;DP=84;ExcessHet=3.0103;FS=4.171;MLEAC=1;MLEAF=0.500;MQ=41.98;MQRankSum=-0.953;QD=18.82;ReadPosRankSum=0.856;SOR=0.784	GT:AD:DP:GQ:PL	0/1:41,43:84:99:1609,0,1443
chrXV	255032	.	C	T	1878.77	PASS	AC=1;AF=0.500;AN=2;BaseQRankSum=1.676;ClippingRankSum=0.000;DP=95;ExcessHet=3.0103;FS=12.180;MLEAC=1;MLEAF=0.500;MQ=42.00;MQRankSum=0.000;QD=19.78;ReadPosRankSum=1.614;SOR=0.327	GT:AD:DP:GQ:PL	0/1:45,50:95:99:1907,0,1583
chrXV	282027	.	G	A	1300.77	PASS	AC=1;AF=0.500;AN=2;BaseQRankSum=-0.207;ClippingRankSum=0.000;DP=91;ExcessHet=3.0103;FS=17.215;MLEAC=1;MLEAF=0.500;MQ=41.66;MQRankSum=1.463;QD=14.29;ReadPosRankSum=0.938;SOR=0.641	GT:AD:DP:GQ:PL	0/1:54,37:91:99:1329,0,2029
chrXV	286029	.	C	T	1428.77	PASS	AC=1;AF=0.500;AN=2;BaseQRankSum=-0.432;ClippingRankSum=0.000;DP=76;ExcessHet=3.0103;FS=1.906;MLEAC=1;MLEAF=0.500;MQ=41.81;MQRankSum=-0.948;QD=18.80;ReadPosRankSum=-1.084;SOR=1.029	GT:AD:DP:GQ:PL	0/1:37,39:76:99:1457,0,1343
chrXV	293121	.	G	A	1446.77	PASS	AC=1;AF=0.500;AN=2;BaseQRankSum=0.727;ClippingRankSum=0.000;DP=92;ExcessHet=3.0103;FS=1.708;MLEAC=1;MLEAF=0.500;MQ=41.96;MQRankSum=-0.171;QD=15.73;ReadPosRankSum=-1.680;SOR=0.929	GT:AD:DP:GQ:PL	0/1:52,40:92:99:1475,0,1939
chrXV	294784	.	G	A	1700.77	PASS	AC=1;AF=0.500;AN=2;BaseQRankSum=-0.677;ClippingRankSum=0.000;DP=91;ExcessHet=3.0103;FS=6.926;MLEAC=1;MLEAF=0.500;MQ=41.84;MQRankSum=-0.913;QD=18.90;ReadPosRankSum=0.174;SOR=1.252	GT:AD:DP:GQ:PL	0/1:42,48:90:99:1729,0,1510
chrXV	305400	.	C	T	1874.77	PASS	AC=1;AF=0.500;AN=2;BaseQRankSum=0.622;ClippingRankSum=0.000;DP=97;ExcessHet=3.0103;FS=0.757;MLEAC=1;MLEAF=0.500;MQ=41.85;MQRankSum=-0.929;QD=19.33;ReadPosRankSum=1.225;SOR=0.813	GT:AD:DP:GQ:PL	0/1:46,51:97:99:1903,0,1668
chrXV	308772	.	C	T	2099.77	PASS	AC=1;AF=0.500;AN=2;BaseQRankSum=1.845;ClippingRankSum=0.000;DP=98;ExcessHet=3.0103;FS=3.815;MLEAC=1;MLEAF=0.500;MQ=41.70;MQRankSum=-1.191;QD=21.43;ReadPosRankSum=2.042;SOR=1.016	GT:AD:DP:GQ:PL	0/1:41,57:98:99:2128,0,1405
chrXV	312502	.	G	A	1476.77	PASS	AC=1;AF=0.500;AN=2;BaseQRankSum=0.747;ClippingRankSum=0.000;DP=86;ExcessHet=3.0103;FS=1.794;MLEAC=1;MLEAF=0.500;MQ=42.00;MQRankSum=0.000;QD=17.17;ReadPosRankSum=-1.166;SOR=0.479	GT:AD:DP:GQ:PL	0/1:45,41:86:99:1505,0,1668
chrXV	315402	.	C	T	1144.77	PASS	AC=1;AF=0.500;AN=2;BaseQRankSum=0.673;ClippingRankSum=0.000;DP=59;ExcessHet=3.0103;FS=0.990;MLEAC=1;MLEAF=0.500;MQ=41.97;MQRankSum=-0.885;QD=19.40;ReadPosRankSum=0.894;SOR=0.759	GT:AD:DP:GQ:PL	0/1:27,32:59:99:1173,0,987
chrXV	336169	.	G	A	1578.77	PASS	AC=1;AF=0.500;AN=2;BaseQRankSum=-0.136;ClippingRankSum=0.000;DP=82;ExcessHet=3.0103;FS=0.000;MLEAC=1;MLEAF=0.500;MQ=41.83;MQRankSum=-0.928;QD=19.25;ReadPosRankSum=-0.165;SOR=0.680	GT:AD:DP:GQ:PL	0/1:39,43:82:99:1607,0,1358
chrXV	337164	.	G	A	1252.77	PASS	AC=1;AF=0.500;AN=2;BaseQRankSum=-2.248;ClippingRankSum=0.000;DP=75;ExcessHet=3.0103;FS=1.910;MLEAC=1;MLEAF=0.500;MQ=41.76;MQRankSum=-1.788;QD=16.93;ReadPosRankSum=-1.237;SOR=0.945	GT:AD:DP:GQ:PL	0/1:38,36:74:99:1281,0,1454
chrXV	340457	.	C	T	1459.77	PASS	AC=1;AF=0.500;AN=2;BaseQRankSum=1.838;ClippingRankSum=0.000;DP=99;ExcessHet=3.0103;FS=1.651;MLEAC=1;MLEAF=0.500;MQ=42.00;MQRankSum=0.000;QD=14.75;ReadPosRankSum=-0.608;SOR=0.907	GT:AD:DP:GQ:PL	0/1:58,41:99:99:1488,0,2173
chrXV	357573	.	C	T	2082.77	PASS	AC=1;AF=0.500;AN=2;BaseQRankSum=-0.357;ClippingRankSum=0.000;DP=91;ExcessHet=3.0103;FS=0.812;MLEAC=1;MLEAF=0.500;MQ=42.00;MQRankSum=0.000;QD=22.89;ReadPosRankSum=1.842;SOR=0.858	GT:AD:DP:GQ:PL	0/1:35,56:91:99:2111,0,1207
chrXV	364122	.	G	A	2002.77	PASS	AC=1;AF=0.500;AN=2;BaseQRankSum=-0.785;ClippingRankSum=0.000;DP=93;ExcessHet=3.0103;FS=2.714;MLEAC=1;MLEAF=0.500;MQ=41.98;MQRankSum=-0.828;QD=21.54;ReadPosRankSum=1.101;SOR=0.894	GT:AD:DP:GQ:PL	0/1:39,54:93:99:2031,0,1415
chrXV	382982	.	C	T	1414.77	PASS	AC=1;AF=0.500;AN=2;BaseQRankSum=-0.110;ClippingRankSum=0.000;DP=80;ExcessHet=3.0103;FS=13.515;MLEAC=1;MLEAF=0.500;MQ=42.00;MQRankSum=0.000;QD=17.68;ReadPosRankSum=-0.745;SOR=0.514	GT:AD:DP:GQ:PL	0/1:38,42:80:99:1443,0,1354
chrXV	395501	.	C	T	1645.77	PASS	AC=1;AF=0.500;AN=2;BaseQRankSum=-0.588;ClippingRankSum=0.000;DP=90;ExcessHet=3.0103;FS=1.742;MLEAC=1;MLEAF=0.500;MQ=41.84;MQRankSum=-0.934;QD=18.29;ReadPosRankSum=-0.468;SOR=0.504	GT:AD:DP:GQ:PL	0/1:43,47:90:99:1674,0,1609
chrXV	397668	.	G	A	1605.77	PASS	AC=1;AF=0.500;AN=2;BaseQRankSum=1.377;ClippingRankSum=0.000;DP=68;ExcessHet=3.0103;FS=0.932;MLEAC=1;MLEAF=0.500;MQ=42.00;MQRankSum=0.000;QD=23.61;ReadPosRankSum=2.233;SOR=0.833	GT:AD:DP:GQ:PL	0/1:26,42:68:99:1634,0,920
chrXV	408119	.	G	A	1407.77	PASS	AC=1;AF=0.500;AN=2;BaseQRankSum=0.384;ClippingRankSum=0.000;DP=87;ExcessHet=3.0103;FS=1.795;MLEAC=1;MLEAF=0.500;MQ=41.79;MQRankSum=0.471;QD=16.18;ReadPosRankSum=1.254;SOR=0.933	GT:AD:DP:GQ:PL	0/1:47,40:87:99:1436,0,1744
chrXV	416107	.	G	A	1254.77	PASS	AC=1;AF=0.500;AN=2;BaseQRankSum=1.450;ClippingRankSum=0.000;DP=82;ExcessHet=3.0103;FS=5.782;MLEAC=1;MLEAF=0.500;MQ=41.80;MQRankSum=-1.591;QD=15.30;ReadPosRankSum=0.650;SOR=1.371	GT:AD:DP:GQ:PL	0/1:46,36:82:99:1283,0,1682
chrXV	427257	.	G	A	1275.77	PASS	AC=1;AF=0.500;AN=2;BaseQRankSum=-0.787;ClippingRankSum=0.000;DP=71;ExcessHet=3.0103;FS=0.000;MLEAC=1;MLEAF=0.500;MQ=42.00;MQRankSum=0.000;QD=17.97;ReadPosRankSum=-0.447;SOR=0.646	GT:AD:DP:GQ:PL	0/1:36,35:71:99:1304,0,1355
chrXV	444665	.	C	T	1587.77	PASS	AC=1;AF=0.500;AN=2;BaseQRankSum=0.269;ClippingRankSum=0.000;DP=90;ExcessHet=3.0103;FS=6.868;MLEAC=1;MLEAF=0.500;MQ=41.65;MQRankSum=0.564;QD=17.84;ReadPosRankSum=-0.335;SOR=0.806	GT:AD:DP:GQ:PL	0/1:45,44:89:99:1616,0,1646
chrXV	458448	.	G	A	1379.77	PASS	AC=1;AF=0.500;AN=2;BaseQRankSum=-0.409;ClippingRankSum=0.000;DP=72;ExcessHet=3.0103;FS=15.009;MLEAC=1;MLEAF=0.500;MQ=41.97;MQRankSum=-0.945;QD=19.16;ReadPosRankSum=-1.215;SOR=0.219	GT:AD:DP:GQ:PL	0/1:35,37:72:99:1408,0,1317
chrXV	462009	.	G	A	1491.77	PASS	AC=1;AF=0.500;AN=2;BaseQRankSum=-0.079;ClippingRankSum=0.000;DP=70;ExcessHet=3.0103;FS=0.000;MLEAC=1;MLEAF=0.500;MQ=42.00;MQRankSum=0.000;QD=21.31;ReadPosRankSum=0.171;SOR=0.606	GT:AD:DP:GQ:PL	0/1:30,40:70:99:1520,0,1045
chrXV	483780	.	G	A	1469.77	PASS	AC=1;AF=0.500;AN=2;BaseQRankSum=0.536;ClippingRankSum=0.000;DP=104;ExcessHet=3.0103;FS=2.577;MLEAC=1;MLEAF=0.500;MQ=42.00;MQRankSum=0.000;QD=14.13;ReadPosRankSum=-0.357;SOR=0.965	GT:AD:DP:GQ:PL	0/1:62,42:104:99:1498,0,2381
chrXV	543024	.	G	A	1716.77	PASS	AC=1;AF=0.500;AN=2;BaseQRankSum=-0.674;ClippingRankSum=0.000;DP=88;ExcessHet=3.0103;FS=2.771;MLEAC=1;MLEAF=0.500;MQ=42.00;MQRankSum=0.000;QD=19.51;ReadPosRankSum=0.063;SOR=0.538	GT:AD:DP:GQ:PL	0/1:41,47:88:99:1745,0,1523
chrXV	544058	.	G	A	1708.77	PASS	AC=1;AF=0.500;AN=2;BaseQRankSum=-2.348;ClippingRankSum=0.000;DP=88;ExcessHet=3.0103;FS=0.000;MLEAC=1;MLEAF=0.500;MQ=41.98;MQRankSum=1.118;QD=19.42;ReadPosRankSum=-0.412;SOR=0.776	GT:AD:DP:GQ:PL	0/1:40,48:88:99:1737,0,1482
chrXV	591819	.	C	T	705.77	PASS	AC=1;AF=0.500;AN=2;BaseQRankSum=0.902;ClippingRankSum=0.000;DP=61;ExcessHet=3.0103;FS=0.000;MLEAC=1;MLEAF=0.500;MQ=42.00;MQRankSum=0.000;QD=11.57;ReadPosRankSum=0.824;SOR=0.784	GT:AD:DP:GQ:PL	0/1:40,21:61:99:734,0,1551
chrXV	593164	.	C	T	1276.77	PASS	AC=1;AF=0.500;AN=2;BaseQRankSum=1.015;ClippingRankSum=0.000;DP=78;ExcessHet=3.0103;FS=0.000;MLEAC=1;MLEAF=0.500;MQ=41.60;MQRankSum=-0.670;QD=16.58;ReadPosRankSum=1.337;SOR=0.782	GT:AD:DP:GQ:PL	0/1:41,36:77:99:1305,0,1487
chrXV	609481	.	G	A	1655.77	PASS	AC=1;AF=0.500;AN=2;BaseQRankSum=-0.062;ClippingRankSum=0.000;DP=89;ExcessHet=3.0103;FS=6.878;MLEAC=1;MLEAF=0.500;MQ=42.00;MQRankSum=0.000;QD=18.60;ReadPosRankSum=0.103;SOR=0.783	GT:AD:DP:GQ:PL	0/1:43,46:89:99:1684,0,1624
chrXV	616914	.	G	A	2218.77	PASS	AC=1;AF=0.500;AN=2;BaseQRankSum=0.397;ClippingRankSum=0.000;DP=105;ExcessHet=3.0103;FS=11.038;MLEAC=1;MLEAF=0.500;MQ=41.98;MQRankSum=-0.864;QD=21.13;ReadPosRankSum=-0.975;SOR=0.949	GT:AD:DP:GQ:PL	0/1:46,59:105:99:2247,0,1684
chrXV	621099	.	G	A	1444.77	PASS	AC=1;AF=0.500;AN=2;BaseQRankSum=1.063;ClippingRankSum=0.000;DP=78;ExcessHet=3.0103;FS=7.448;MLEAC=1;MLEAF=0.500;MQ=42.00;MQRankSum=0.000;QD=18.52;ReadPosRankSum=-0.444;SOR=0.538	GT:AD:DP:GQ:PL	0/1:37,41:78:99:1473,0,1323
chrXV	621496	.	C	T	1480.77	PASS	AC=1;AF=0.500;AN=2;BaseQRankSum=0.366;ClippingRankSum=0.000;DP=84;ExcessHet=3.0103;FS=1.787;MLEAC=1;MLEAF=0.500;MQ=42.00;MQRankSum=0.000;QD=17.63;ReadPosRankSum=-0.620;SOR=0.736	GT:AD:DP:GQ:PL	0/1:43,41:84:99:1509,0,1580
chrXV	633766	.	C	T	1768.77	PASS	AC=1;AF=0.500;AN=2;BaseQRankSum=1.055;ClippingRankSum=0.000;DP=99;ExcessHet=3.0103;FS=1.619;MLEAC=1;MLEAF=0.500;MQ=41.83;MQRankSum=-1.451;QD=17.87;ReadPosRankSum=0.603;SOR=0.835	GT:AD:DP:GQ:PL	0/1:51,48:99:99:1797,0,1856
chrXV	646324	.	C	T	1361.77	PASS	AC=1;AF=0.500;AN=2;BaseQRankSum=1.794;ClippingRankSum=0.000;DP=92;ExcessHet=3.0103;FS=6.874;MLEAC=1;MLEAF=0.500;MQ=42.00;MQRankSum=0.000;QD=14.80;ReadPosRankSum=-0.847;SOR=0.683	GT:AD:DP:GQ:PL	0/1:54,38:92:99:1390,0,2078
chrXV	648953	.	G	A	1709.77	PASS	AC=1;AF=0.500;AN=2;BaseQRankSum=1.821;ClippingRankSum=0.000;DP=83;ExcessHet=3.0103;FS=2.879;MLEAC=1;MLEAF=0.500;MQ=41.83;MQRankSum=1.139;QD=20.60;ReadPosRankSum=-1.075;SOR=1.018	GT:AD:DP:GQ:PL	0/1:37,46:83:99:1738,0,1329
chrXV	649258	.	C	T	1607.77	PASS	AC=1;AF=0.500;AN=2;BaseQRankSum=-0.861;ClippingRankSum=0.000;DP=98;ExcessHet=3.0103;FS=0.000;MLEAC=1;MLEAF=0.500;MQ=41.26;MQRankSum=1.169;QD=16.41;ReadPosRankSum=0.913;SOR=0.699	GT:AD:DP:GQ:PL	0/1:53,45:98:99:1636,0,1966
chrXV	653026	.	G	A	1714.77	PASS	AC=1;AF=0.500;AN=2;BaseQRankSum=0.221;ClippingRankSum=0.000;DP=87;ExcessHet=3.0103;FS=5.427;MLEAC=1;MLEAF=0.500;MQ=41.96;MQRankSum=0.098;QD=19.71;ReadPosRankSum=1.262;SOR=1.176	GT:AD:DP:GQ:PL	0/1:41,46:87:99:1743,0,1491
chrXV	683935	.	G	A	1853.77	PASS	AC=1;AF=0.500;AN=2;BaseQRankSum=1.371;ClippingRankSum=0.000;DP=102;ExcessHet=3.0103;FS=9.524;MLEAC=1;MLEAF=0.500;MQ=41.86;MQRankSum=1.020;QD=18.17;ReadPosRankSum=0.285;SOR=0.603	GT:AD:DP:GQ:PL	0/1:51,51:102:99:1882,0,1876
chrXV	722961	.	C	T	1787.77	PASS	AC=1;AF=0.500;AN=2;BaseQRankSum=0.458;ClippingRankSum=0.000;DP=95;ExcessHet=3.0103;FS=1.654;MLEAC=1;MLEAF=0.500;MQ=41.85;MQRankSum=-0.948;QD=18.82;ReadPosRankSum=1.328;SOR=0.748	GT:AD:DP:GQ:PL	0/1:46,49:95:99:1816,0,1707
chrXV	723490	.	C	T	1386.77	PASS	AC=1;AF=0.500;AN=2;BaseQRankSum=-0.202;ClippingRankSum=0.000;DP=77;ExcessHet=3.0103;FS=1.868;MLEAC=1;MLEAF=0.500;MQ=41.81;MQRankSum=-0.961;QD=18.01;ReadPosRankSum=0.280;SOR=0.968	GT:AD:DP:GQ:PL	0/1:38,39:77:99:1415,0,1414
chrXV	724478	.	C	T	1688.77	PASS	AC=1;AF=0.500;AN=2;BaseQRankSum=0.666;ClippingRankSum=0.000;DP=91;ExcessHet=3.0103;FS=5.331;MLEAC=1;MLEAF=0.500;MQ=42.00;MQRankSum=0.000;QD=18.56;ReadPosRankSum=-0.757;SOR=1.267	GT:AD:DP:GQ:PL	0/1:45,46:91:99:1717,0,1651
chrXV	733973	.	C	T	1489.77	PASS	AC=1;AF=0.500;AN=2;BaseQRankSum=1.284;ClippingRankSum=0.000;DP=81;ExcessHet=3.0103;FS=1.821;MLEAC=1;MLEAF=0.500;MQ=41.82;MQRankSum=-0.963;QD=18.39;ReadPosRankSum=-0.121;SOR=0.481	GT:AD:DP:GQ:PL	0/1:40,41:81:99:1518,0,1491
chrXV	735637	.	C	T	1518.77	PASS	AC=1;AF=0.500;AN=2;BaseQRankSum=-0.631;ClippingRankSum=0.000;DP=77;ExcessHet=3.0103;FS=1.868;MLEAC=1;MLEAF=0.500;MQ=42.00;MQRankSum=0.000;QD=19.72;ReadPosRankSum=0.430;SOR=0.757	GT:AD:DP:GQ:PL	0/1:36,41:77:99:1547,0,1263
chrXV	744154	.	G	A	1547.77	PASS	AC=1;AF=0.500;AN=2;BaseQRankSum=1.610;ClippingRankSum=0.000;DP=80;ExcessHet=3.0103;FS=1.953;MLEAC=1;MLEAF=0.500;MQ=42.00;MQRankSum=0.000;QD=19.59;ReadPosRankSum=2.302;SOR=0.495	GT:AD:DP:GQ:PL	0/1:38,41:79:99:1576,0,1413
chrXV	750420	.	C	T	1406.77	PASS	AC=1;AF=0.500;AN=2;BaseQRankSum=0.732;ClippingRankSum=0.000;DP=77;ExcessHet=3.0103;FS=4.375;MLEAC=1;MLEAF=0.500;MQ=42.00;MQRankSum=0.000;QD=18.27;ReadPosRankSum=-0.473;SOR=0.834	GT:AD:DP:GQ:PL	0/1:38,39:77:99:1435,0,1323
chrXV	757371	.	C	T	1486.77	PASS	AC=1;AF=0.500;AN=2;BaseQRankSum=0.405;ClippingRankSum=0.000;DP=93;ExcessHet=3.0103;FS=1.707;MLEAC=1;MLEAF=0.500;MQ=42.00;MQRankSum=0.000;QD=15.99;ReadPosRankSum=-0.486;SOR=0.473	GT:AD:DP:GQ:PL	0/1:51,42:93:99:1515,0,1919
chrXV	759414	.	G	A	1666.77	PASS	AC=1;AF=0.500;AN=2;BaseQRankSum=-1.610;ClippingRankSum=0.000;DP=77;ExcessHet=3.0103;FS=0.881;MLEAC=1;MLEAF=0.500;MQ=41.82;MQRankSum=-0.817;QD=21.65;ReadPosRankSum=-0.361;SOR=0.856	GT:AD:DP:GQ:PL	0/1:32,45:77:99:1695,0,1174
chrXV	759514	.	G	A	583.77	PASS	AC=1;AF=0.500;AN=2;BaseQRankSum=1.102;ClippingRankSum=0.000;DP=84;ExcessHet=3.0103;FS=4.986;MLEAC=1;MLEAF=0.500;MQ=41.83;MQRankSum=-1.189;QD=8.11;ReadPosRankSum=0.103;SOR=1.433	GT:AD:DP:GQ:PL	0/1:43,29:72:99:612,0,3282
chrXV	759515	.	G	A	1572.73	PASS	AC=1;AF=0.500;AN=2;BaseQRankSum=2.065;ClippingRankSum=0.000;DP=82;ExcessHet=3.0103;FS=5.048;MLEAC=1;MLEAF=0.500;MQ=41.83;MQRankSum=-1.160;QD=19.18;ReadPosRankSum=0.137;SOR=1.410	GT:AD:DP:GQ:PL	0/1:41,41:82:99:1610,0,3189
chrXV	760632	.	G	A	1684.77	PASS	AC=1;AF=0.500;AN=2;BaseQRankSum=1.114;ClippingRankSum=0.000;DP=88;ExcessHet=3.0103;FS=7.059;MLEAC=1;MLEAF=0.500;MQ=42.08;MQRankSum=-1.687;QD=19.15;ReadPosRankSum=-0.786;SOR=0.275	GT:AD:DP:GQ:PL	0/1:42,46:88:99:1713,0,1516
chrXV	762799	.	C	T	1329.77	PASS	AC=1;AF=0.500;AN=2;BaseQRankSum=0.778;ClippingRankSum=0.000;DP=80;ExcessHet=3.0103;FS=0.851;MLEAC=1;MLEAF=0.500;MQ=42.00;MQRankSum=0.000;QD=16.62;ReadPosRankSum=0.589;SOR=0.546	GT:AD:DP:GQ:PL	0/1:43,37:80:99:1358,0,1587
chrXV	780205	.	C	T	1424.77	PASS	AC=1;AF=0.500;AN=2;BaseQRankSum=-0.555;ClippingRankSum=0.000;DP=88;ExcessHet=3.0103;FS=3.958;MLEAC=1;MLEAF=0.500;MQ=42.00;MQRankSum=0.000;QD=16.19;ReadPosRankSum=0.738;SOR=0.866	GT:AD:DP:GQ:PL	0/1:47,41:88:99:1453,0,1683
chrXV	780773	.	C	T	3229.77	PASS	AC=2;AF=1.00;AN=2;DP=76;ExcessHet=3.0103;FS=0.000;MLEAC=2;MLEAF=1.00;MQ=42.00;QD=29.16;SOR=0.746	GT:AD:DP:GQ:PL	1/1:0,76:76:99:3258,228,0
chrXV	786459	.	G	A	1417.77	PASS	AC=1;AF=0.500;AN=2;BaseQRankSum=-1.441;ClippingRankSum=0.000;DP=81;ExcessHet=3.0103;FS=0.840;MLEAC=1;MLEAF=0.500;MQ=42.00;MQRankSum=0.000;QD=17.50;ReadPosRankSum=-1.180;SOR=0.565	GT:AD:DP:GQ:PL	0/1:41,40:81:99:1446,0,1501
chrXV	796972	.	C	T	1321.77	PASS	AC=1;AF=0.500;AN=2;BaseQRankSum=0.875;ClippingRankSum=0.000;DP=84;ExcessHet=3.0103;FS=0.827;MLEAC=1;MLEAF=0.500;MQ=41.83;MQRankSum=-1.103;QD=15.74;ReadPosRankSum=1.409;SOR=0.586	GT:AD:DP:GQ:PL	0/1:47,37:84:99:1350,0,1722
chrXV	810747	.	G	A	1616.77	PASS	AC=1;AF=0.500;AN=2;BaseQRankSum=0.765;ClippingRankSum=0.000;DP=88;ExcessHet=3.0103;FS=0.810;MLEAC=1;MLEAF=0.500;MQ=42.00;MQRankSum=0.000;QD=18.37;ReadPosRankSum=0.189;SOR=0.532	GT:AD:DP:GQ:PL	0/1:44,44:88:99:1645,0,1611
chrXV	817377	.	G	A	1389.77	PASS	AC=1;AF=0.500;AN=2;BaseQRankSum=-0.169;ClippingRankSum=0.000;DP=74;ExcessHet=3.0103;FS=4.580;MLEAC=1;MLEAF=0.500;MQ=41.81;MQRankSum=-0.920;QD=18.78;ReadPosRankSum=-0.945;SOR=0.332	GT:AD:DP:GQ:PL	0/1:35,39:74:99:1418,0,1262
chrXV	828473	.	C	T	1734.77	PASS	AC=1;AF=0.500;AN=2;BaseQRankSum=-0.725;ClippingRankSum=0.000;DP=70;ExcessHet=3.0103;FS=3.347;MLEAC=1;MLEAF=0.500;MQ=42.00;MQRankSum=0.000;QD=24.78;ReadPosRankSum=1.661;SOR=0.988	GT:AD:DP:GQ:PL	0/1:25,45:70:99:1763,0,850
chrXV	836779	.	G	A	1273.77	PASS	AC=1;AF=0.500;AN=2;BaseQRankSum=-1.346;ClippingRankSum=0.000;DP=75;ExcessHet=3.0103;FS=1.900;MLEAC=1;MLEAF=0.500;MQ=41.97;MQRankSum=0.987;QD=16.98;ReadPosRankSum=-0.194;SOR=0.889	GT:AD:DP:GQ:PL	0/1:39,36:75:99:1302,0,1473
chrXV	838177	.	G	A	1628.77	PASS	AC=1;AF=0.500;AN=2;BaseQRankSum=0.571;ClippingRankSum=0.000;DP=82;ExcessHet=3.0103;FS=2.962;MLEAC=1;MLEAF=0.500;MQ=41.80;MQRankSum=0.139;QD=19.86;ReadPosRankSum=1.353;SOR=1.105	GT:AD:DP:GQ:PL	0/1:38,44:82:99:1657,0,1346
chrXV	842388	.	C	T	1504.77	PASS	AC=1;AF=0.500;AN=2;BaseQRankSum=-1.158;ClippingRankSum=0.000;DP=74;ExcessHet=3.0103;FS=1.936;MLEAC=1;MLEAF=0.500;MQ=41.60;MQRankSum=1.607;QD=20.33;ReadPosRankSum=1.354;SOR=0.709	GT:AD:DP:GQ:PL	0/1:33,41:74:99:1533,0,1187
chrXV	842494	.	G	A	1645.77	PASS	AC=1;AF=0.500;AN=2;BaseQRankSum=2.116;ClippingRankSum=0.000;DP=84;ExcessHet=3.0103;FS=1.807;MLEAC=1;MLEAF=0.500;MQ=41.82;MQRankSum=1.073;QD=19.59;ReadPosRankSum=1.210;SOR=0.495	GT:AD:DP:GQ:PL	0/1:40,44:84:99:1674,0,1426
chrXV	849763	.	C	T	1335.77	PASS	AC=1;AF=0.500;AN=2;BaseQRankSum=-0.238;ClippingRankSum=0.000;DP=86;ExcessHet=3.0103;FS=2.854;MLEAC=1;MLEAF=0.500;MQ=41.83;MQRankSum=0.913;QD=15.53;ReadPosRankSum=-1.834;SOR=1.040	GT:AD:DP:GQ:PL	0/1:48,38:86:99:1364,0,1816
chrXV	849913	.	C	T	1618.77	PASS	AC=1;AF=0.500;AN=2;BaseQRankSum=-0.594;ClippingRankSum=0.000;DP=71;ExcessHet=3.0103;FS=10.251;MLEAC=1;MLEAF=0.500;MQ=42.00;MQRankSum=0.000;QD=22.80;ReadPosRankSum=-1.289;SOR=0.991	GT:AD:DP:GQ:PL	0/1:28,43:71:99:1647,0,1003
chrXV	850078	.	G	A	1885.77	PASS	AC=1;AF=0.500;AN=2;BaseQRankSum=-1.035;ClippingRankSum=0.000;DP=100;ExcessHet=3.0103;FS=3.654;MLEAC=1;MLEAF=0.500;MQ=42.00;MQRankSum=0.000;QD=18.86;ReadPosRankSum=-0.236;SOR=0.646	GT:AD:DP:GQ:PL	0/1:47,53:100:99:1914,0,1686
chrXV	854200	.	C	T	1695.77	PASS	AC=1;AF=0.500;AN=2;BaseQRankSum=0.469;ClippingRankSum=0.000;DP=89;ExcessHet=3.0103;FS=1.759;MLEAC=1;MLEAF=0.500;MQ=41.86;MQRankSum=-0.923;QD=19.05;ReadPosRankSum=0.095;SOR=0.468	GT:AD:DP:GQ:PL	0/1:42,47:89:99:1724,0,1534
chrXV	876975	.	G	A	1767.77	PASS	AC=1;AF=0.500;AN=2;BaseQRankSum=1.146;ClippingRankSum=0.000;DP=78;ExcessHet=3.0103;FS=4.429;MLEAC=1;MLEAF=0.500;MQ=41.81;MQRankSum=-0.786;QD=22.66;ReadPosRankSum=0.281;SOR=1.095	GT:AD:DP:GQ:PL	0/1:31,47:78:99:1796,0,1064
chrXV	877023	.	G	A	1716.77	PASS	AC=1;AF=0.500;AN=2;BaseQRankSum=3.096;ClippingRankSum=0.000;DP=83;ExcessHet=3.0103;FS=7.497;MLEAC=1;MLEAF=0.500;MQ=41.98;MQRankSum=-0.851;QD=20.68;ReadPosRankSum=0.965;SOR=1.492	GT:AD:DP:GQ:PL	0/1:36,47:83:99:1745,0,1190
chrXV	877125	.	G	A	1745.77	PASS	AC=1;AF=0.500;AN=2;BaseQRankSum=0.173;ClippingRankSum=0.000;DP=88;ExcessHet=3.0103;FS=8.748;MLEAC=1;MLEAF=0.500;MQ=42.00;MQRankSum=0.000;QD=19.84;ReadPosRankSum=0.733;SOR=1.034	GT:AD:DP:GQ:PL	0/1:40,48:88:99:1774,0,1402
chrXV	882313	.	G	A	1654.77	PASS	AC=1;AF=0.500;AN=2;BaseQRankSum=-0.343;ClippingRankSum=0.000;DP=95;ExcessHet=3.0103;FS=1.673;MLEAC=1;MLEAF=0.500;MQ=41.47;MQRankSum=-1.299;QD=17.42;ReadPosRankSum=0.557;SOR=0.936	GT:AD:DP:GQ:PL	0/1:49,46:95:99:1683,0,1868
chrXV	882655	.	C	T	914.77	PASS	AC=1;AF=0.500;AN=2;BaseQRankSum=1.988;ClippingRankSum=0.000;DP=46;ExcessHet=3.0103;FS=0.000;MLEAC=1;MLEAF=0.500;MQ=41.29;MQRankSum=0.385;QD=19.89;ReadPosRankSum=0.804;SOR=0.655	GT:AD:DP:GQ:PL	0/1:20,26:46:99:943,0,543
chrXV	883683	.	C	T	1622.77	PASS	AC=1;AF=0.500;AN=2;BaseQRankSum=-0.841;ClippingRankSum=0.000;DP=96;ExcessHet=3.0103;FS=0.000;MLEAC=1;MLEAF=0.500;MQ=42.00;MQRankSum=0.000;QD=16.90;ReadPosRankSum=-1.322;SOR=0.642	GT:AD:DP:GQ:PL	0/1:51,45:96:99:1651,0,1860
chrXV	884212	.	C	T	1495.77	PASS	AC=1;AF=0.500;AN=2;BaseQRankSum=2.931;ClippingRankSum=0.000;DP=77;ExcessHet=3.0103;FS=7.707;MLEAC=1;MLEAF=0.500;MQ=41.59;MQRankSum=-0.487;QD=19.43;ReadPosRankSum=1.154;SOR=1.528	GT:AD:DP:GQ:PL	0/1:37,40:77:99:1524,0,1346
chrXV	897702	.	G	A	1591.77	PASS	AC=1;AF=0.500;AN=2;BaseQRankSum=-1.115;ClippingRankSum=0.000;DP=85;ExcessHet=3.0103;FS=0.000;MLEAC=1;MLEAF=0.500;MQ=41.83;MQRankSum=1.035;QD=18.73;ReadPosRankSum=-1.165;SOR=0.646	GT:AD:DP:GQ:PL	0/1:42,43:85:99:1620,0,1586
chrXV	900224	.	C	T	1952.77	PASS	AC=1;AF=0.500;AN=2;BaseQRankSum=-0.822;ClippingRankSum=0.000;DP=96;ExcessHet=3.0103;FS=0.000;MLEAC=1;MLEAF=0.500;MQ=41.98;MQRankSum=-0.831;QD=20.56;ReadPosRankSum=-0.611;SOR=0.635	GT:AD:DP:GQ:PL	0/1:40,55:95:99:1981,0,1426
chrXV	940234	.	G	A	1666.77	PASS	AC=1;AF=0.500;AN=2;BaseQRankSum=0.251;ClippingRankSum=0.000;DP=89;ExcessHet=3.0103;FS=0.000;MLEAC=1;MLEAF=0.500;MQ=41.65;MQRankSum=0.630;QD=18.73;ReadPosRankSum=-0.927;SOR=0.627	GT:AD:DP:GQ:PL	0/1:43,46:89:99:1695,0,1551
chrXV	946254	.	C	T	1636.77	PASS	AC=1;AF=0.500;AN=2;BaseQRankSum=-0.021;ClippingRankSum=0.000;DP=95;ExcessHet=3.0103;FS=0.000;MLEAC=1;MLEAF=0.500;MQ=42.00;MQRankSum=0.000;QD=17.23;ReadPosRankSum=-0.337;SOR=0.729	GT:AD:DP:GQ:PL	0/1:50,45:95:99:1665,0,1869
chrXV	959718	.	G	A	1535.77	PASS	AC=1;AF=0.500;AN=2;BaseQRankSum=-0.092;ClippingRankSum=0.000;DP=73;ExcessHet=3.0103;FS=3.145;MLEAC=1;MLEAF=0.500;MQ=42.00;MQRankSum=0.000;QD=21.04;ReadPosRankSum=0.594;SOR=0.869	GT:AD:DP:GQ:PL	0/1:32,41:73:99:1564,0,1151
chrXV	978307	.	G	A	1549.77	PASS	AC=1;AF=0.500;AN=2;BaseQRankSum=1.122;ClippingRankSum=0.000;DP=83;ExcessHet=3.0103;FS=5.683;MLEAC=1;MLEAF=0.500;MQ=41.82;MQRankSum=-0.964;QD=18.67;ReadPosRankSum=0.873;SOR=1.332	GT:AD:DP:GQ:PL	0/1:41,42:83:99:1578,0,1462
chrXV	1004180	.	C	T	1710.77	PASS	AC=1;AF=0.500;AN=2;BaseQRankSum=2.147;ClippingRankSum=0.000;DP=92;ExcessHet=3.0103;FS=5.277;MLEAC=1;MLEAF=0.500;MQ=41.85;MQRankSum=1.022;QD=18.60;ReadPosRankSum=0.203;SOR=0.984	GT:AD:DP:GQ:PL	0/1:46,46:92:99:1739,0,1595
chrXV	1018698	.	G	A	1470.77	PASS	AC=1;AF=0.500;AN=2;BaseQRankSum=-0.402;ClippingRankSum=0.000;DP=80;ExcessHet=3.0103;FS=3.014;MLEAC=1;MLEAF=0.500;MQ=41.71;MQRankSum=-0.469;QD=18.38;ReadPosRankSum=-0.726;SOR=1.109	GT:AD:DP:GQ:PL	0/1:37,43:80:99:1499,0,1372
chrXV	1020753	.	G	A	1705.77	PASS	AC=1;AF=0.500;AN=2;BaseQRankSum=-2.650;ClippingRankSum=0.000;DP=79;ExcessHet=3.0103;FS=0.000;MLEAC=1;MLEAF=0.500;MQ=41.82;MQRankSum=1.206;QD=21.59;ReadPosRankSum=-1.108;SOR=0.776	GT:AD:DP:GQ:PL	0/1:33,46:79:99:1734,0,1205
chrXV	1028420	.	G	A	2028.77	PASS	AC=1;AF=0.500;AN=2;BaseQRankSum=-0.518;ClippingRankSum=0.000;DP=84;ExcessHet=3.0103;FS=3.066;MLEAC=1;MLEAF=0.500;MQ=42.00;MQRankSum=0.000;QD=24.15;ReadPosRankSum=-0.929;SOR=1.118	GT:AD:DP:GQ:PL	0/1:30,54:84:99:2057,0,1046
chrXV	1051067	.	C	T	1709.77	PASS	AC=1;AF=0.500;AN=2;BaseQRankSum=1.399;ClippingRankSum=0.000;DP=93;ExcessHet=3.0103;FS=0.784;MLEAC=1;MLEAF=0.500;MQ=41.85;MQRankSum=1.044;QD=18.58;ReadPosRankSum=0.538;SOR=0.787	GT:AD:DP:GQ:PL	0/1:45,47:92:99:1738,0,1662
chrXV	1063945	.	G	A	1471.77	PASS	AC=1;AF=0.500;AN=2;BaseQRankSum=0.160;ClippingRankSum=0.000;DP=79;ExcessHet=3.0103;FS=1.866;MLEAC=1;MLEAF=0.500;MQ=42.00;MQRankSum=0.000;QD=18.87;ReadPosRankSum=0.378;SOR=0.826	GT:AD:DP:GQ:PL	0/1:38,40:78:99:1500,0,1425
chrXVI	24960	.	C	T	1582.77	PASS	AC=1;AF=0.500;AN=2;BaseQRankSum=0.115;ClippingRankSum=0.000;DP=101;ExcessHet=3.0103;FS=0.000;MLEAC=1;MLEAF=0.500;MQ=41.85;MQRankSum=0.899;QD=15.67;ReadPosRankSum=0.073;SOR=0.668	GT:AD:DP:GQ:PL	0/1:57,44:101:99:1611,0,2183
chrXVI	43043	.	G	A	1958.77	PASS	AC=1;AF=0.500;AN=2;BaseQRankSum=1.550;ClippingRankSum=0.000;DP=104;ExcessHet=3.0103;FS=11.318;MLEAC=1;MLEAF=0.500;MQ=41.58;MQRankSum=0.673;QD=18.83;ReadPosRankSum=-0.680;SOR=1.537	GT:AD:DP:GQ:PL	0/1:50,54:104:99:1987,0,1827
chrXVI	44628	.	G	A	1892.77	PASS	AC=1;AF=0.500;AN=2;BaseQRankSum=-0.056;ClippingRankSum=0.000;DP=85;ExcessHet=3.0103;FS=11.016;MLEAC=1;MLEAF=0.500;MQ=42.00;MQRankSum=0.000;QD=22.53;ReadPosRankSum=0.944;SOR=1.297	GT:AD:DP:GQ:PL	0/1:34,50:84:99:1921,0,1187
chrXVI	54359	.	G	A	1449.77	PASS	AC=1;AF=0.500;AN=2;BaseQRankSum=-1.002;ClippingRankSum=0.000;DP=82;ExcessHet=3.0103;FS=0.000;MLEAC=1;MLEAF=0.500;MQ=41.83;MQRankSum=-0.976;QD=17.68;ReadPosRankSum=0.521;SOR=0.791	GT:AD:DP:GQ:PL	0/1:41,41:82:99:1478,0,1529
chrXVI	66790	.	G	A	1487.77	PASS	AC=1;AF=0.500;AN=2;BaseQRankSum=-0.689;ClippingRankSum=0.000;DP=84;ExcessHet=3.0103;FS=2.847;MLEAC=1;MLEAF=0.500;MQ=41.63;MQRankSum=-0.612;QD=17.71;ReadPosRankSum=1.529;SOR=1.017	GT:AD:DP:GQ:PL	0/1:43,41:84:99:1516,0,1621
chrXVI	74455	.	G	A	1517.77	PASS	AC=1;AF=0.500;AN=2;BaseQRankSum=-0.301;ClippingRankSum=0.000;DP=87;ExcessHet=3.0103;FS=8.620;MLEAC=1;MLEAF=0.500;MQ=41.63;MQRankSum=0.571;QD=17.65;ReadPosRankSum=-0.665;SOR=1.172	GT:AD:DP:GQ:PL	0/1:44,42:86:99:1546,0,1626
chrXVI	74702	.	G	A	1342.77	PASS	AC=1;AF=0.500;AN=2;BaseQRankSum=1.336;ClippingRankSum=0.000;DP=80;ExcessHet=3.0103;FS=1.893;MLEAC=1;MLEAF=0.500;MQ=41.82;MQRankSum=0.953;QD=16.78;ReadPosRankSum=-1.841;SOR=0.994	GT:AD:DP:GQ:PL	0/1:43,37:80:99:1371,0,1612
chrXVI	84342	.	C	T	1782.77	PASS	AC=1;AF=0.500;AN=2;BaseQRankSum=-1.313;ClippingRankSum=0.000;DP=111;ExcessHet=3.0103;FS=0.719;MLEAC=1;MLEAF=0.500;MQ=42.00;MQRankSum=0.000;QD=16.21;ReadPosRankSum=0.939;SOR=0.812	GT:AD:DP:GQ:PL	0/1:59,51:110:99:1811,0,2234
chrXVI	88839	.	C	T	1350.77	PASS	AC=1;AF=0.500;AN=2;BaseQRankSum=-0.843;ClippingRankSum=0.000;DP=70;ExcessHet=3.0103;FS=0.000;MLEAC=1;MLEAF=0.500;MQ=41.76;MQRankSum=0.082;QD=19.30;ReadPosRankSum=0.539;SOR=0.676	GT:AD:DP:GQ:PL	0/1:33,37:70:99:1379,0,1225
chrXVI	96449	.	G	A	1698.77	PASS	AC=1;AF=0.500;AN=2;BaseQRankSum=0.590;ClippingRankSum=0.000;DP=92;ExcessHet=3.0103;FS=0.790;MLEAC=1;MLEAF=0.500;MQ=41.98;MQRankSum=-0.978;QD=18.46;ReadPosRankSum=1.376;SOR=0.877	GT:AD:DP:GQ:PL	0/1:46,46:92:99:1727,0,1689
chrXVI	119693	.	C	T	1625.77	PASS	AC=1;AF=0.500;AN=2;BaseQRankSum=1.029;ClippingRankSum=0.000;DP=93;ExcessHet=3.0103;FS=0.779;MLEAC=1;MLEAF=0.500;MQ=41.85;MQRankSum=-1.011;QD=17.48;ReadPosRankSum=0.216;SOR=0.836	GT:AD:DP:GQ:PL	0/1:48,45:93:99:1654,0,1760
chrXVI	119985	.	C	T	1412.77	PASS	AC=1;AF=0.500;AN=2;BaseQRankSum=-0.342;ClippingRankSum=0.000;DP=95;ExcessHet=3.0103;FS=3.993;MLEAC=1;MLEAF=0.500;MQ=42.00;MQRankSum=0.000;QD=14.87;ReadPosRankSum=-1.006;SOR=1.188	GT:AD:DP:GQ:PL	0/1:55,40:95:99:1441,0,2110
chrXVI	125641	.	C	T	1700.77	PASS	AC=1;AF=0.500;AN=2;BaseQRankSum=-0.154;ClippingRankSum=0.000;DP=80;ExcessHet=3.0103;FS=1.834;MLEAC=1;MLEAF=0.500;MQ=41.98;MQRankSum=-0.813;QD=21.26;ReadPosRankSum=0.744;SOR=0.585	GT:AD:DP:GQ:PL	0/1:33,47:80:99:1729,0,1107
chrXVI	128940	.	G	A	1612.77	PASS	AC=1;AF=0.500;AN=2;BaseQRankSum=-1.509;ClippingRankSum=0.000;DP=90;ExcessHet=3.0103;FS=10.592;MLEAC=1;MLEAF=0.500;MQ=42.00;MQRankSum=0.000;QD=17.92;ReadPosRankSum=1.460;SOR=1.577	GT:AD:DP:GQ:PL	0/1:44,46:90:99:1641,0,1627
chrXVI	129164	.	G	A	1972.77	PASS	AC=1;AF=0.500;AN=2;BaseQRankSum=-3.466;ClippingRankSum=0.000;DP=107;ExcessHet=3.0103;FS=0.727;MLEAC=1;MLEAF=0.500;MQ=41.87;MQRankSum=1.028;QD=18.44;ReadPosRankSum=-0.445;SOR=0.804	GT:AD:DP:GQ:PL	0/1:53,54:107:99:2001,0,1986
chrXVI	152548	.	G	A	1520.77	PASS	AC=1;AF=0.500;AN=2;BaseQRankSum=-0.607;ClippingRankSum=0.000;DP=69;ExcessHet=3.0103;FS=3.329;MLEAC=1;MLEAF=0.500;MQ=41.79;MQRankSum=-0.797;QD=22.04;ReadPosRankSum=-0.110;SOR=0.646	GT:AD:DP:GQ:PL	0/1:28,41:69:99:1549,0,1011
chrXVI	165194	.	G	A	1408.77	PASS	AC=1;AF=0.500;AN=2;BaseQRankSum=0.429;ClippingRankSum=0.000;DP=74;ExcessHet=3.0103;FS=1.937;MLEAC=1;MLEAF=0.500;MQ=41.81;MQRankSum=-0.920;QD=19.04;ReadPosRankSum=-0.260;SOR=1.026	GT:AD:DP:GQ:PL	0/1:35,39:74:99:1437,0,1278
chrXVI	172798	.	G	A	1639.77	PASS	AC=1;AF=0.500;AN=2;BaseQRankSum=-1.424;ClippingRankSum=0.000;DP=87;ExcessHet=3.0103;FS=7.031;MLEAC=1;MLEAF=0.500;MQ=41.64;MQRankSum=-0.484;QD=18.85;ReadPosRankSum=1.358;SOR=1.414	GT:AD:DP:GQ:PL	0/1:42,45:87:99:1668,0,1569
chrXVI	173338	.	C	T	1266.77	PASS	AC=1;AF=0.500;AN=2;BaseQRankSum=2.139;ClippingRankSum=0.000;DP=66;ExcessHet=3.0103;FS=6.682;MLEAC=1;MLEAF=0.500;MQ=42.00;MQRankSum=0.000;QD=19.19;ReadPosRankSum=-0.214;SOR=1.366	GT:AD:DP:GQ:PL	0/1:32,34:66:99:1295,0,1186
chrXVI	174969	.	C	T	1384.77	PASS	AC=1;AF=0.500;AN=2;BaseQRankSum=0.189;ClippingRankSum=0.000;DP=85;ExcessHet=3.0103;FS=2.911;MLEAC=1;MLEAF=0.500;MQ=41.83;MQRankSum=0.976;QD=17.31;ReadPosRankSum=-0.552;SOR=0.845	GT:AD:DP:GQ:PL	0/1:42,38:80:99:1413,0,1541
chrXVI	188588	.	G	A	1555.77	PASS	AC=1;AF=0.500;AN=2;BaseQRankSum=0.758;ClippingRankSum=0.000;DP=82;ExcessHet=3.0103;FS=0.860;MLEAC=1;MLEAF=0.500;MQ=42.00;MQRankSum=0.000;QD=18.97;ReadPosRankSum=-0.448;SOR=0.882	GT:AD:DP:GQ:PL	0/1:40,42:82:99:1584,0,1457
chrXVI	195487	.	G	A	1595.77	PASS	AC=1;AF=0.500;AN=2;BaseQRankSum=-0.630;ClippingRankSum=0.000;DP=100;ExcessHet=3.0103;FS=1.639;MLEAC=1;MLEAF=0.500;MQ=41.98;MQRankSum=-1.085;QD=15.96;ReadPosRankSum=-1.201;SOR=0.927	GT:AD:DP:GQ:PL	0/1:55,45:100:99:1624,0,2089
chrXVI	197873	.	G	A	1661.77	PASS	AC=1;AF=0.500;AN=2;BaseQRankSum=0.599;ClippingRankSum=0.000;DP=94;ExcessHet=3.0103;FS=1.639;MLEAC=1;MLEAF=0.500;MQ=41.84;MQRankSum=1.000;QD=17.68;ReadPosRankSum=1.324;SOR=0.874	GT:AD:DP:GQ:PL	0/1:48,46:94:99:1690,0,1672
chrXVI	226441	.	C	T	1482.77	PASS	AC=1;AF=0.500;AN=2;BaseQRankSum=0.519;ClippingRankSum=0.000;DP=96;ExcessHet=3.0103;FS=1.659;MLEAC=1;MLEAF=0.500;MQ=42.00;MQRankSum=0.000;QD=15.45;ReadPosRankSum=0.923;SOR=0.530	GT:AD:DP:GQ:PL	0/1:54,42:96:99:1511,0,2046
chrXVI	241569	.	G	A	1062.77	PASS	AC=1;AF=0.500;AN=2;BaseQRankSum=0.368;ClippingRankSum=0.000;DP=86;ExcessHet=3.0103;FS=7.646;MLEAC=1;MLEAF=0.500;MQ=41.83;MQRankSum=-1.308;QD=12.36;ReadPosRankSum=-0.322;SOR=0.249	GT:AD:DP:GQ:PL	0/1:55,31:86:99:1091,0,2096
chrXVI	242572	.	G	A	1394.77	PASS	AC=1;AF=0.500;AN=2;BaseQRankSum=-0.409;ClippingRankSum=0.000;DP=74;ExcessHet=3.0103;FS=1.888;MLEAC=1;MLEAF=0.500;MQ=41.81;MQRankSum=1.054;QD=18.85;ReadPosRankSum=-1.764;SOR=0.498	GT:AD:DP:GQ:PL	0/1:36,38:74:99:1423,0,1324
chrXVI	260338	.	G	A	1569.77	PASS	AC=1;AF=0.500;AN=2;BaseQRankSum=0.229;ClippingRankSum=0.000;DP=79;ExcessHet=3.0103;FS=0.000;MLEAC=1;MLEAF=0.500;MQ=41.45;MQRankSum=-0.446;QD=19.87;ReadPosRankSum=0.625;SOR=0.618	GT:AD:DP:GQ:PL	0/1:36,43:79:99:1598,0,1312
chrXVI	260433	.	G	A	1609.77	PASS	AC=1;AF=0.500;AN=2;BaseQRankSum=0.469;ClippingRankSum=0.000;DP=75;ExcessHet=3.0103;FS=3.101;MLEAC=1;MLEAF=0.500;MQ=42.00;MQRankSum=0.000;QD=21.46;ReadPosRankSum=0.234;SOR=0.856	GT:AD:DP:GQ:PL	0/1:32,43:75:99:1638,0,1159
chrXVI	261037	.	G	A	1241.77	PASS	AC=1;AF=0.500;AN=2;BaseQRankSum=3.416;ClippingRankSum=0.000;DP=85;ExcessHet=3.0103;FS=0.829;MLEAC=1;MLEAF=0.500;MQ=41.83;MQRankSum=0.881;QD=14.61;ReadPosRankSum=0.259;SOR=0.880	GT:AD:DP:GQ:PL	0/1:49,36:85:99:1270,0,1768
chrXVI	282046	.	G	A	1112.77	PASS	AC=1;AF=0.500;AN=2;BaseQRankSum=1.135;ClippingRankSum=0.000;DP=75;ExcessHet=3.0103;FS=3.183;MLEAC=1;MLEAF=0.500;MQ=42.00;MQRankSum=0.000;QD=14.84;ReadPosRankSum=-0.212;SOR=0.402	GT:AD:DP:GQ:PL	0/1:44,31:75:99:1141,0,1657
chrXVI	297646	.	C	T	1430.77	PASS	AC=1;AF=0.500;AN=2;BaseQRankSum=-0.730;ClippingRankSum=0.000;DP=80;ExcessHet=3.0103;FS=4.332;MLEAC=1;MLEAF=0.500;MQ=41.82;MQRankSum=1.000;QD=17.88;ReadPosRankSum=0.430;SOR=0.425	GT:AD:DP:GQ:PL	0/1:41,39:80:99:1459,0,1532
chrXVI	298078	.	C	T	1403.77	PASS	AC=1;AF=0.500;AN=2;BaseQRankSum=1.774;ClippingRankSum=0.000;DP=90;ExcessHet=3.0103;FS=10.741;MLEAC=1;MLEAF=0.500;MQ=42.00;MQRankSum=0.000;QD=15.60;ReadPosRankSum=-0.367;SOR=1.717	GT:AD:DP:GQ:PL	0/1:51,39:90:99:1432,0,1902
chrXVI	298176	.	C	T	1341.77	PASS	AC=1;AF=0.500;AN=2;BaseQRankSum=-0.380;ClippingRankSum=0.000;DP=83;ExcessHet=3.0103;FS=0.000;MLEAC=1;MLEAF=0.500;MQ=42.00;MQRankSum=0.000;QD=16.17;ReadPosRankSum=-0.627;SOR=0.689	GT:AD:DP:GQ:PL	0/1:47,36:83:99:1370,0,1855
chrXVI	298180	.	C	T	1344.77	PASS	AC=1;AF=0.500;AN=2;BaseQRankSum=0.573;ClippingRankSum=0.000;DP=82;ExcessHet=3.0103;FS=0.000;MLEAC=1;MLEAF=0.500;MQ=42.00;MQRankSum=0.000;QD=16.40;ReadPosRankSum=-1.034;SOR=0.722	GT:AD:DP:GQ:PL	0/1:46,36:82:99:1373,0,1823
chrXVI	298212	.	C	T	1720.77	PASS	AC=1;AF=0.500;AN=2;BaseQRankSum=-0.437;ClippingRankSum=0.000;DP=88;ExcessHet=3.0103;FS=4.343;MLEAC=1;MLEAF=0.500;MQ=41.98;MQRankSum=1.118;QD=19.55;ReadPosRankSum=0.120;SOR=0.355	GT:AD:DP:GQ:PL	0/1:40,48:88:99:1749,0,1456
chrXVI	313281	.	G	A	1474.77	PASS	AC=1;AF=0.500;AN=2;BaseQRankSum=-0.672;ClippingRankSum=0.000;DP=83;ExcessHet=3.0103;FS=18.132;MLEAC=1;MLEAF=0.500;MQ=41.83;MQRankSum=-0.964;QD=17.77;ReadPosRankSum=0.258;SOR=0.841	GT:AD:DP:GQ:PL	0/1:41,42:83:99:1503,0,1488
chrXVI	317619	.	C	T	1592.77	PASS	AC=1;AF=0.500;AN=2;BaseQRankSum=-0.475;ClippingRankSum=0.000;DP=95;ExcessHet=3.0103;FS=0.771;MLEAC=1;MLEAF=0.500;MQ=42.00;MQRankSum=0.000;QD=16.77;ReadPosRankSum=-0.526;SOR=0.839	GT:AD:DP:GQ:PL	0/1:51,44:95:99:1621,0,1895
chrXVI	329320	.	C	T	1443.77	PASS	AC=1;AF=0.500;AN=2;BaseQRankSum=0.727;ClippingRankSum=0.000;DP=85;ExcessHet=3.0103;FS=5.599;MLEAC=1;MLEAF=0.500;MQ=41.83;MQRankSum=-1.037;QD=16.99;ReadPosRankSum=-1.057;SOR=1.284	GT:AD:DP:GQ:PL	0/1:45,40:85:99:1472,0,1683
chrXVI	347384	.	G	A	1795.77	PASS	AC=1;AF=0.500;AN=2;BaseQRankSum=-3.176;ClippingRankSum=0.000;DP=84;ExcessHet=3.0103;FS=1.780;MLEAC=1;MLEAF=0.500;MQ=42.00;MQRankSum=0.000;QD=21.38;ReadPosRankSum=0.157;SOR=0.590	GT:AD:DP:GQ:PL	0/1:35,49:84:99:1824,0,1260
chrXVI	377061	.	G	A	1575.77	PASS	AC=1;AF=0.500;AN=2;BaseQRankSum=-1.559;ClippingRankSum=0.000;DP=100;ExcessHet=3.0103;FS=1.657;MLEAC=1;MLEAF=0.500;MQ=42.00;MQRankSum=0.000;QD=16.59;ReadPosRankSum=0.161;SOR=0.765	GT:AD:DP:GQ:PL	0/1:50,45:95:99:1604,0,1881
chrXVI	377129	.	G	A	1612.77	PASS	AC=1;AF=0.500;AN=2;BaseQRankSum=2.039;ClippingRankSum=0.000;DP=103;ExcessHet=3.0103;FS=3.926;MLEAC=1;MLEAF=0.500;MQ=42.00;MQRankSum=0.000;QD=16.63;ReadPosRankSum=0.386;SOR=0.373	GT:AD:DP:GQ:PL	0/1:52,45:97:99:1641,0,1900
chrXVI	399645	.	G	A	1196.77	PASS	AC=1;AF=0.500;AN=2;BaseQRankSum=1.228;ClippingRankSum=0.000;DP=75;ExcessHet=3.0103;FS=5.977;MLEAC=1;MLEAF=0.500;MQ=42.00;MQRankSum=0.000;QD=15.96;ReadPosRankSum=0.102;SOR=0.517	GT:AD:DP:GQ:PL	0/1:41,34:75:99:1225,0,1507
chrXVI	401840	.	G	A	1472.77	PASS	AC=1;AF=0.500;AN=2;BaseQRankSum=-1.767;ClippingRankSum=0.000;DP=80;ExcessHet=3.0103;FS=1.866;MLEAC=1;MLEAF=0.500;MQ=41.82;MQRankSum=-0.937;QD=18.64;ReadPosRankSum=0.451;SOR=0.938	GT:AD:DP:GQ:PL	0/1:38,41:79:99:1501,0,1433
chrXVI	404348	.	G	A	1617.77	PASS	AC=1;AF=0.500;AN=2;BaseQRankSum=0.851;ClippingRankSum=0.000;DP=77;ExcessHet=3.0103;FS=1.874;MLEAC=1;MLEAF=0.500;MQ=41.76;MQRankSum=-1.505;QD=21.01;ReadPosRankSum=-1.376;SOR=0.837	GT:AD:DP:GQ:PL	0/1:33,44:77:99:1646,0,1197
chrXVI	412010	.	C	T	1902.77	PASS	AC=1;AF=0.500;AN=2;BaseQRankSum=0.417;ClippingRankSum=0.000;DP=91;ExcessHet=3.0103;FS=10.184;MLEAC=1;MLEAF=0.500;MQ=42.00;MQRankSum=0.000;QD=20.91;ReadPosRankSum=-1.032;SOR=1.126	GT:AD:DP:GQ:PL	0/1:39,52:91:99:1931,0,1410
chrXVI	412730	.	C	T	1922.77	PASS	AC=1;AF=0.500;AN=2;BaseQRankSum=0.137;ClippingRankSum=0.000;DP=103;ExcessHet=3.0103;FS=6.214;MLEAC=1;MLEAF=0.500;MQ=42.00;MQRankSum=0.000;QD=18.67;ReadPosRankSum=-0.297;SOR=0.832	GT:AD:DP:GQ:PL	0/1:50,53:103:99:1951,0,1820
chrXVI	417393	.	C	T	1265.77	PASS	AC=1;AF=0.500;AN=2;BaseQRankSum=-1.783;ClippingRankSum=0.000;DP=78;ExcessHet=3.0103;FS=7.632;MLEAC=1;MLEAF=0.500;MQ=42.00;MQRankSum=0.000;QD=16.23;ReadPosRankSum=0.918;SOR=0.863	GT:AD:DP:GQ:PL	0/1:42,36:78:99:1294,0,1582
chrXVI	425591	.	G	A	1605.77	PASS	AC=1;AF=0.500;AN=2;BaseQRankSum=-0.280;ClippingRankSum=0.000;DP=79;ExcessHet=3.0103;FS=0.000;MLEAC=1;MLEAF=0.500;MQ=42.00;MQRankSum=0.000;QD=20.33;ReadPosRankSum=-1.372;SOR=0.705	GT:AD:DP:GQ:PL	0/1:35,44:79:99:1634,0,1194
chrXVI	425773	.	G	A	1845.77	PASS	AC=1;AF=0.500;AN=2;BaseQRankSum=0.118;ClippingRankSum=0.000;DP=83;ExcessHet=3.0103;FS=9.059;MLEAC=1;MLEAF=0.500;MQ=42.00;MQRankSum=0.000;QD=22.24;ReadPosRankSum=-0.060;SOR=0.537	GT:AD:DP:GQ:PL	0/1:33,50:83:99:1874,0,1105
chrXVI	427710	.	C	T	1358.77	PASS	AC=1;AF=0.500;AN=2;BaseQRankSum=-1.019;ClippingRankSum=0.000;DP=75;ExcessHet=3.0103;FS=9.862;MLEAC=1;MLEAF=0.500;MQ=42.00;MQRankSum=0.000;QD=18.12;ReadPosRankSum=-1.583;SOR=1.652	GT:AD:DP:GQ:PL	0/1:37,38:75:99:1387,0,1386
chrXVI	432567	.	C	T	1298.77	PASS	AC=1;AF=0.500;AN=2;BaseQRankSum=0.982;ClippingRankSum=0.000;DP=80;ExcessHet=3.0103;FS=9.392;MLEAC=1;MLEAF=0.500;MQ=42.00;MQRankSum=0.000;QD=16.23;ReadPosRankSum=-0.369;SOR=0.835	GT:AD:DP:GQ:PL	0/1:44,36:80:99:1327,0,1672
chrXVI	445371	.	G	A	1610.77	PASS	AC=1;AF=0.500;AN=2;BaseQRankSum=-1.926;ClippingRankSum=0.000;DP=81;ExcessHet=3.0103;FS=0.000;MLEAC=1;MLEAF=0.500;MQ=42.00;MQRankSum=0.000;QD=19.89;ReadPosRankSum=0.686;SOR=0.695	GT:AD:DP:GQ:PL	0/1:36,45:81:99:1639,0,1270
chrXVI	468016	.	G	A	1933.77	PASS	AC=1;AF=0.500;AN=2;BaseQRankSum=-0.717;ClippingRankSum=0.000;DP=80;ExcessHet=3.0103;FS=1.966;MLEAC=1;MLEAF=0.500;MQ=41.82;MQRankSum=-0.728;QD=24.17;ReadPosRankSum=-0.178;SOR=0.982	GT:AD:DP:GQ:PL	0/1:29,51:80:99:1962,0,1005
chrXVI	494702	.	G	A	1052.77	PASS	AC=1;AF=0.500;AN=2;BaseQRankSum=1.720;ClippingRankSum=0.000;DP=73;ExcessHet=3.0103;FS=0.000;MLEAC=1;MLEAF=0.500;MQ=42.00;MQRankSum=0.000;QD=14.42;ReadPosRankSum=-0.188;SOR=0.600	GT:AD:DP:GQ:PL	0/1:43,30:73:99:1081,0,1603
chrXVI	501064	.	G	A	1942.77	PASS	AC=1;AF=0.500;AN=2;BaseQRankSum=1.046;ClippingRankSum=0.000;DP=113;ExcessHet=3.0103;FS=8.730;MLEAC=1;MLEAF=0.500;MQ=42.00;MQRankSum=0.000;QD=17.19;ReadPosRankSum=1.323;SOR=0.640	GT:AD:DP:GQ:PL	0/1:60,53:113:99:1971,0,2253
chrXVI	554737	.	C	T	1042.77	PASS	AC=1;AF=0.500;AN=2;BaseQRankSum=-0.791;ClippingRankSum=0.000;DP=68;ExcessHet=3.0103;FS=1.999;MLEAC=1;MLEAF=0.500;MQ=41.97;MQRankSum=-1.096;QD=15.33;ReadPosRankSum=-2.188;SOR=0.976	GT:AD:DP:GQ:PL	0/1:38,30:68:99:1071,0,1442
chrXVI	607376	.	C	T	1255.77	PASS	AC=1;AF=0.500;AN=2;BaseQRankSum=-0.144;ClippingRankSum=0.000;DP=68;ExcessHet=3.0103;FS=0.000;MLEAC=1;MLEAF=0.500;MQ=41.55;MQRankSum=-0.473;QD=18.74;ReadPosRankSum=0.772;SOR=0.823	GT:AD:DP:GQ:PL	0/1:32,35:67:99:1284,0,1128
chrXVI	642703	.	C	T	1246.77	PASS	AC=1;AF=0.500;AN=2;BaseQRankSum=0.884;ClippingRankSum=0.000;DP=69;ExcessHet=3.0103;FS=0.961;MLEAC=1;MLEAF=0.500;MQ=42.00;MQRankSum=0.000;QD=18.07;ReadPosRankSum=1.339;SOR=0.909	GT:AD:DP:GQ:PL	0/1:35,34:69:99:1275,0,1192
chrXVI	645100	.	G	A	1312.77	PASS	AC=1;AF=0.500;AN=2;BaseQRankSum=-1.357;ClippingRankSum=0.000;DP=83;ExcessHet=3.0103;FS=0.000;MLEAC=1;MLEAF=0.500;MQ=42.00;MQRankSum=0.000;QD=15.82;ReadPosRankSum=-0.538;SOR=0.766	GT:AD:DP:GQ:PL	0/1:46,37:83:99:1341,0,1757
chrXVI	645866	.	C	T	2521.77	PASS	AC=1;AF=0.500;AN=2;BaseQRankSum=0.518;ClippingRankSum=0.000;DP=119;ExcessHet=3.0103;FS=0.000;MLEAC=1;MLEAF=0.500;MQ=41.84;MQRankSum=-1.610;QD=21.19;ReadPosRankSum=1.277;SOR=0.639	GT:AD:DP:GQ:PL	0/1:55,64:119:99:2550,0,2097
chrXVI	645869	.	C	T	5336.77	PASS	AC=2;AF=1.00;AN=2;DP=118;ExcessHet=3.0103;FS=0.000;MLEAC=2;MLEAF=1.00;MQ=41.84;QD=31.34;SOR=1.382	GT:AD:DP:GQ:PL	1/1:0,118:118:99:5365,361,0
chrXVI	645873	.	C	T	1961.77	PASS	AC=1;AF=0.500;AN=2;BaseQRankSum=1.209;ClippingRankSum=0.000;DP=112;ExcessHet=3.0103;FS=0.000;MLEAC=1;MLEAF=0.500;MQ=41.83;MQRankSum=1.580;QD=17.52;ReadPosRankSum=0.017;SOR=0.653	GT:AD:DP:GQ:PL	0/1:62,50:112:99:1990,0,2440
chrXVI	646248	.	C	T	1593.77	PASS	AC=1;AF=0.500;AN=2;BaseQRankSum=2.112;ClippingRankSum=0.000;DP=85;ExcessHet=3.0103;FS=4.311;MLEAC=1;MLEAF=0.500;MQ=42.00;MQRankSum=0.000;QD=18.75;ReadPosRankSum=1.866;SOR=0.332	GT:AD:DP:GQ:PL	0/1:41,44:85:99:1622,0,1418
chrXVI	648909	.	C	T	1812.77	PASS	AC=1;AF=0.500;AN=2;BaseQRankSum=1.284;ClippingRankSum=0.000;DP=86;ExcessHet=3.0103;FS=0.000;MLEAC=1;MLEAF=0.500;MQ=42.00;MQRankSum=0.000;QD=21.08;ReadPosRankSum=1.431;SOR=0.755	GT:AD:DP:GQ:PL	0/1:38,48:86:99:1841,0,1373
chrXVI	652124	.	G	A	2165.77	PASS	AC=1;AF=0.500;AN=2;BaseQRankSum=1.063;ClippingRankSum=0.000;DP=103;ExcessHet=3.0103;FS=0.000;MLEAC=1;MLEAF=0.500;MQ=41.98;MQRankSum=-0.879;QD=21.03;ReadPosRankSum=1.227;SOR=0.645	GT:AD:DP:GQ:PL	0/1:46,57:103:99:2194,0,1622
chrXVI	653819	.	C	T	1321.77	PASS	AC=1;AF=0.500;AN=2;BaseQRankSum=1.396;ClippingRankSum=0.000;DP=70;ExcessHet=3.0103;FS=0.949;MLEAC=1;MLEAF=0.500;MQ=42.00;MQRankSum=0.000;QD=18.88;ReadPosRankSum=-0.283;SOR=0.915	GT:AD:DP:GQ:PL	0/1:34,36:70:99:1350,0,1230
chrXVI	688918	.	C	T	1691.77	PASS	AC=1;AF=0.500;AN=2;BaseQRankSum=0.795;ClippingRankSum=0.000;DP=97;ExcessHet=3.0103;FS=5.274;MLEAC=1;MLEAF=0.500;MQ=41.98;MQRankSum=0.970;QD=17.44;ReadPosRankSum=-1.012;SOR=1.235	GT:AD:DP:GQ:PL	0/1:51,46:97:99:1720,0,1912
chrXVI	689629	.	G	A	1426.77	PASS	AC=1;AF=0.500;AN=2;BaseQRankSum=0.329;ClippingRankSum=0.000;DP=79;ExcessHet=3.0103;FS=4.629;MLEAC=1;MLEAF=0.500;MQ=41.44;MQRankSum=-1.718;QD=18.06;ReadPosRankSum=-1.019;SOR=1.270	GT:AD:DP:GQ:PL	0/1:39,40:79:99:1455,0,1404
chrXVI	693384	.	G	A	1178.77	PASS	AC=1;AF=0.500;AN=2;BaseQRankSum=-0.408;ClippingRankSum=0.000;DP=83;ExcessHet=3.0103;FS=1.840;MLEAC=1;MLEAF=0.500;MQ=42.00;MQRankSum=0.000;QD=14.20;ReadPosRankSum=-0.566;SOR=0.455	GT:AD:DP:GQ:PL	0/1:49,34:83:99:1207,0,1813
chrXVI	702073	.	C	T	1547.77	PASS	AC=1;AF=0.500;AN=2;BaseQRankSum=1.185;ClippingRankSum=0.000;DP=93;ExcessHet=3.0103;FS=0.000;MLEAC=1;MLEAF=0.500;MQ=41.85;MQRankSum=-0.965;QD=18.21;ReadPosRankSum=0.441;SOR=0.638	GT:AD:DP:GQ:PL	0/1:42,43:85:99:1576,0,1494
chrXVI	704495	.	C	T	1706.77	PASS	AC=1;AF=0.500;AN=2;BaseQRankSum=1.448;ClippingRankSum=0.000;DP=82;ExcessHet=3.0103;FS=13.600;MLEAC=1;MLEAF=0.500;MQ=42.00;MQRankSum=0.000;QD=20.81;ReadPosRankSum=1.434;SOR=0.398	GT:AD:DP:GQ:PL	0/1:37,45:82:99:1735,0,1338
chrXVI	709004	.	C	T	1741.77	PASS	AC=1;AF=0.500;AN=2;BaseQRankSum=0.134;ClippingRankSum=0.000;DP=87;ExcessHet=3.0103;FS=1.738;MLEAC=1;MLEAF=0.500;MQ=41.98;MQRankSum=1.107;QD=20.02;ReadPosRankSum=-0.596;SOR=0.919	GT:AD:DP:GQ:PL	0/1:40,47:87:99:1770,0,1453
chrXVI	719199	.	G	A	1251.77	PASS	AC=1;AF=0.500;AN=2;BaseQRankSum=-1.135;ClippingRankSum=0.000;DP=77;ExcessHet=3.0103;FS=9.480;MLEAC=1;MLEAF=0.500;MQ=42.00;MQRankSum=0.000;QD=16.26;ReadPosRankSum=-2.283;SOR=0.630	GT:AD:DP:GQ:PL	0/1:41,36:77:99:1280,0,1491
chrXVI	719693	.	C	T	1330.77	PASS	AC=1;AF=0.500;AN=2;BaseQRankSum=0.070;ClippingRankSum=0.000;DP=76;ExcessHet=3.0103;FS=0.000;MLEAC=1;MLEAF=0.500;MQ=42.00;MQRankSum=0.000;QD=17.51;ReadPosRankSum=-0.779;SOR=0.606	GT:AD:DP:GQ:PL	0/1:39,37:76:99:1359,0,1456
chrXVI	720262	.	G	A	1527.77	PASS	AC=1;AF=0.500;AN=2;BaseQRankSum=-0.883;ClippingRankSum=0.000;DP=92;ExcessHet=3.0103;FS=2.697;MLEAC=1;MLEAF=0.500;MQ=41.44;MQRankSum=-1.258;QD=16.61;ReadPosRankSum=1.541;SOR=0.990	GT:AD:DP:GQ:PL	0/1:48,44:92:99:1556,0,1742
chrXVI	745628	.	G	A	1440.77	PASS	AC=1;AF=0.500;AN=2;BaseQRankSum=1.429;ClippingRankSum=0.000;DP=89;ExcessHet=3.0103;FS=8.625;MLEAC=1;MLEAF=0.500;MQ=41.98;MQRankSum=-1.059;QD=16.19;ReadPosRankSum=-0.079;SOR=1.084	GT:AD:DP:GQ:PL	0/1:48,41:89:99:1469,0,1729
chrXVI	753841	.	C	T	1663.77	PASS	AC=1;AF=0.500;AN=2;BaseQRankSum=-0.412;ClippingRankSum=0.000;DP=100;ExcessHet=3.0103;FS=1.597;MLEAC=1;MLEAF=0.500;MQ=41.86;MQRankSum=0.943;QD=16.64;ReadPosRankSum=-0.142;SOR=0.874	GT:AD:DP:GQ:PL	0/1:54,46:100:99:1692,0,2034
chrXVI	770008	.	C	T	1147.77	PASS	AC=1;AF=0.500;AN=2;BaseQRankSum=-0.910;ClippingRankSum=0.000;DP=80;ExcessHet=3.0103;FS=14.341;MLEAC=1;MLEAF=0.500;MQ=42.00;MQRankSum=0.000;QD=14.91;ReadPosRankSum=-0.589;SOR=0.793	GT:AD:DP:GQ:PL	0/1:43,34:77:99:1176,0,1652
chrXVI	772116	.	G	A	1515.77	PASS	AC=1;AF=0.500;AN=2;BaseQRankSum=0.873;ClippingRankSum=0.000;DP=81;ExcessHet=3.0103;FS=1.852;MLEAC=1;MLEAF=0.500;MQ=42.00;MQRankSum=0.000;QD=18.71;ReadPosRankSum=1.134;SOR=0.473	GT:AD:DP:GQ:PL	0/1:40,41:81:99:1544,0,1488
chrXVI	792657	.	G	A	1413.77	PASS	AC=1;AF=0.500;AN=2;BaseQRankSum=1.843;ClippingRankSum=0.000;DP=77;ExcessHet=3.0103;FS=1.891;MLEAC=1;MLEAF=0.500;MQ=41.95;MQRankSum=-1.387;QD=18.36;ReadPosRankSum=-1.265;SOR=0.969	GT:AD:DP:GQ:PL	0/1:38,39:77:99:1442,0,1412
chrXVI	802141	.	G	A	1370.77	PASS	AC=1;AF=0.500;AN=2;BaseQRankSum=2.257;ClippingRankSum=0.000;DP=84;ExcessHet=3.0103;FS=11.267;MLEAC=1;MLEAF=0.500;MQ=41.98;MQRankSum=0.943;QD=16.52;ReadPosRankSum=-1.054;SOR=1.627	GT:AD:DP:GQ:PL	0/1:45,38:83:99:1399,0,1599
chrXVI	810728	.	C	T	1347.77	PASS	AC=1;AF=0.500;AN=2;BaseQRankSum=0.608;ClippingRankSum=0.000;DP=93;ExcessHet=3.0103;FS=5.438;MLEAC=1;MLEAF=0.500;MQ=41.88;MQRankSum=1.768;QD=15.14;ReadPosRankSum=0.124;SOR=0.922	GT:AD:DP:GQ:PL	0/1:51,38:89:99:1376,0,1950
chrXVI	819574	.	C	T	1391.77	PASS	AC=1;AF=0.500;AN=2;BaseQRankSum=-1.079;ClippingRankSum=0.000;DP=82;ExcessHet=3.0103;FS=0.862;MLEAC=1;MLEAF=0.500;MQ=41.55;MQRankSum=-0.137;QD=16.97;ReadPosRankSum=0.440;SOR=0.556	GT:AD:DP:GQ:PL	0/1:43,39:82:99:1420,0,1590
chrXVI	828759	.	C	T	1516.77	PASS	AC=1;AF=0.500;AN=2;BaseQRankSum=-1.596;ClippingRankSum=0.000;DP=94;ExcessHet=3.0103;FS=0.000;MLEAC=1;MLEAF=0.500;MQ=41.52;MQRankSum=0.825;QD=16.14;ReadPosRankSum=-0.653;SOR=0.614	GT:AD:DP:GQ:PL	0/1:51,43:94:99:1545,0,1897
chrXVI	834276	.	G	A	1362.77	PASS	AC=1;AF=0.500;AN=2;BaseQRankSum=-0.779;ClippingRankSum=0.000;DP=81;ExcessHet=3.0103;FS=7.435;MLEAC=1;MLEAF=0.500;MQ=41.83;MQRankSum=-1.039;QD=16.82;ReadPosRankSum=1.140;SOR=1.265	GT:AD:DP:GQ:PL	0/1:43,38:81:99:1391,0,1638
chrXVI	835258	.	C	T	1955.77	PASS	AC=1;AF=0.500;AN=2;BaseQRankSum=0.511;ClippingRankSum=0.000;DP=100;ExcessHet=3.0103;FS=2.612;MLEAC=1;MLEAF=0.500;MQ=42.00;MQRankSum=0.000;QD=19.56;ReadPosRankSum=0.902;SOR=0.799	GT:AD:DP:GQ:PL	0/1:47,53:100:99:1984,0,1695
chrXVI	857309	.	C	T	1595.77	PASS	AC=1;AF=0.500;AN=2;BaseQRankSum=-1.706;ClippingRankSum=0.000;DP=77;ExcessHet=3.0103;FS=1.897;MLEAC=1;MLEAF=0.500;MQ=41.82;MQRankSum=1.168;QD=21.00;ReadPosRankSum=-0.782;SOR=0.479	GT:AD:DP:GQ:PL	0/1:33,43:76:99:1624,0,1169
chrXVI	858813	.	C	T	1530.77	PASS	AC=1;AF=0.500;AN=2;BaseQRankSum=0.671;ClippingRankSum=0.000;DP=83;ExcessHet=3.0103;FS=0.000;MLEAC=1;MLEAF=0.500;MQ=42.00;MQRankSum=0.000;QD=18.44;ReadPosRankSum=0.222;SOR=0.651	GT:AD:DP:GQ:PL	0/1:42,41:83:99:1559,0,1564
chrXVI	861968	.	C	T	1189.77	PASS	AC=1;AF=0.500;AN=2;BaseQRankSum=-2.339;ClippingRankSum=0.000;DP=72;ExcessHet=3.0103;FS=3.284;MLEAC=1;MLEAF=0.500;MQ=42.00;MQRankSum=0.000;QD=16.76;ReadPosRankSum=-0.013;SOR=1.194	GT:AD:DP:GQ:PL	0/1:37,34:71:99:1218,0,1400
chrXVI	869683	.	G	A	1512.77	PASS	AC=1;AF=0.500;AN=2;BaseQRankSum=0.135;ClippingRankSum=0.000;DP=84;ExcessHet=3.0103;FS=9.006;MLEAC=1;MLEAF=0.500;MQ=41.98;MQRankSum=1.024;QD=18.01;ReadPosRankSum=0.628;SOR=0.755	GT:AD:DP:GQ:PL	0/1:42,42:84:99:1541,0,1487
chrXVI	875196	.	C	T	1571.77	PASS	AC=1;AF=0.500;AN=2;BaseQRankSum=-0.097;ClippingRankSum=0.000;DP=100;ExcessHet=3.0103;FS=8.029;MLEAC=1;MLEAF=0.500;MQ=41.98;MQRankSum=0.907;QD=15.72;ReadPosRankSum=2.899;SOR=1.330	GT:AD:DP:GQ:PL	0/1:56,44:100:99:1600,0,2075
chrXVI	875467	.	C	T	1247.77	PASS	AC=1;AF=0.500;AN=2;BaseQRankSum=-0.674;ClippingRankSum=0.000;DP=80;ExcessHet=3.0103;FS=1.852;MLEAC=1;MLEAF=0.500;MQ=41.80;MQRankSum=-0.143;QD=15.60;ReadPosRankSum=-1.916;SOR=0.477	GT:AD:DP:GQ:PL	0/1:45,35:80:99:1276,0,1685
chrXVI	884305	.	C	T	1957.77	PASS	AC=1;AF=0.500;AN=2;BaseQRankSum=-0.005;ClippingRankSum=0.000;DP=91;ExcessHet=3.0103;FS=1.768;MLEAC=1;MLEAF=0.500;MQ=41.68;MQRankSum=0.269;QD=21.51;ReadPosRankSum=-0.584;SOR=0.470	GT:AD:DP:GQ:PL	0/1:38,53:91:99:1986,0,1351
chrXVI	885604	.	G	A	1757.77	PASS	AC=1;AF=0.500;AN=2;BaseQRankSum=-2.162;ClippingRankSum=0.000;DP=88;ExcessHet=3.0103;FS=6.965;MLEAC=1;MLEAF=0.500;MQ=42.00;MQRankSum=0.000;QD=19.97;ReadPosRankSum=-0.763;SOR=0.516	GT:AD:DP:GQ:PL	0/1:39,49:88:99:1786,0,1447
chrXVI	888481	.	C	T	1211.77	PASS	AC=1;AF=0.500;AN=2;BaseQRankSum=0.508;ClippingRankSum=0.000;DP=67;ExcessHet=3.0103;FS=0.000;MLEAC=1;MLEAF=0.500;MQ=41.57;MQRankSum=0.021;QD=18.09;ReadPosRankSum=-1.456;SOR=0.746	GT:AD:DP:GQ:PL	0/1:33,34:67:99:1240,0,1208
chrXVI	889895	.	C	T	1415.77	PASS	AC=1;AF=0.500;AN=2;BaseQRankSum=-0.677;ClippingRankSum=0.000;DP=80;ExcessHet=3.0103;FS=7.273;MLEAC=1;MLEAF=0.500;MQ=42.00;MQRankSum=0.000;QD=17.70;ReadPosRankSum=1.349;SOR=0.549	GT:AD:DP:GQ:PL	0/1:39,41:80:99:1444,0,1404
chrXVI	892256	.	C	T	1731.77	PASS	AC=1;AF=0.500;AN=2;BaseQRankSum=-0.264;ClippingRankSum=0.000;DP=95;ExcessHet=3.0103;FS=0.766;MLEAC=1;MLEAF=0.500;MQ=42.00;MQRankSum=0.000;QD=18.23;ReadPosRankSum=-1.652;SOR=0.823	GT:AD:DP:GQ:PL	0/1:48,47:95:99:1760,0,1806
chrXVI	900796	.	C	T	1631.77	PASS	AC=1;AF=0.500;AN=2;BaseQRankSum=-0.974;ClippingRankSum=0.000;DP=85;ExcessHet=3.0103;FS=4.112;MLEAC=1;MLEAF=0.500;MQ=42.00;MQRankSum=0.000;QD=19.20;ReadPosRankSum=0.224;SOR=1.146	GT:AD:DP:GQ:PL	0/1:40,45:85:99:1660,0,1455
chrXVI	914925	.	G	A	1417.77	PASS	AC=1;AF=0.500;AN=2;BaseQRankSum=-0.585;ClippingRankSum=0.000;DP=85;ExcessHet=3.0103;FS=0.000;MLEAC=1;MLEAF=0.500;MQ=41.66;MQRankSum=1.358;QD=16.68;ReadPosRankSum=-0.929;SOR=0.651	GT:AD:DP:GQ:PL	0/1:45,40:85:99:1446,0,1656
chrXVI	930534	.	C	T	2067.77	PASS	AC=1;AF=0.500;AN=2;BaseQRankSum=-0.641;ClippingRankSum=0.000;DP=104;ExcessHet=3.0103;FS=0.000;MLEAC=1;MLEAF=0.500;MQ=41.98;MQRankSum=-0.907;QD=19.88;ReadPosRankSum=1.204;SOR=0.682	GT:AD:DP:GQ:PL	0/1:48,56:104:99:2096,0,1677
