# Supplementary material for: Recombination Is Responsible for the Increased Recovery of Drug-Resistant Mutants with Hypermutated Genomes in Resting Yeast Diploids Expressing APOBEC Deaminases
Source: Front Genet. 2017 Dec 12;8:202. doi: 10.3389/fgene.2017.00202 (PMC5733079; doi:10.3389/fgene.2017.00202)
Supplement: Supplementary file 6 [file Data_Sheet_1.zip › PmCDA1_d4/N138-LAN210-Can-PmCDA1-NA-RUN8-D4_Sample_d4-4_SNVs_final.vcf]

##fileformat=VCFv4.2
##FILTER=<ID=LowQual,Description="Low quality">
##FORMAT=<ID=AD,Number=R,Type=Integer,Description="Allelic depths for the ref and alt alleles in the order listed">
##FORMAT=<ID=DP,Number=1,Type=Integer,Description="Approximate read depth (reads with MQ=255 or with bad mates are filtered)">
##FORMAT=<ID=GQ,Number=1,Type=Integer,Description="Genotype Quality">
##FORMAT=<ID=GT,Number=1,Type=String,Description="Genotype">
##FORMAT=<ID=PL,Number=G,Type=Integer,Description="Normalized, Phred-scaled likelihoods for genotypes as defined in the VCF specification">
##GATKCommandLine.HaplotypeCaller=<ID=HaplotypeCaller,Version=3.8-0-ge9d806836,Date="Wed Sep 06 01:01:58 PDT 2017",Epoch=1504684918951,CommandLineOptions="analysis_type=HaplotypeCaller input_file=[N138-LAN210-Can-PmCDA1-NA-RUN8-D4_Sample_d4-4_sorted_dedup_RG_realigned.bam] showFullBamList=false read_buffer_size=null read_filter=[] disable_read_filter=[] intervals=null excludeIntervals=[../../LAN210/20170903_LAN210_v0.10m_masked_v2.bed] interval_set_rule=UNION interval_merging=ALL interval_padding=0 reference_sequence=../../LAN210/LAN210_v0.10m.fasta nonDeterministicRandomSeed=false disableDithering=false maxRuntime=-1 maxRuntimeUnits=MINUTES downsampling_type=BY_SAMPLE downsample_to_fraction=null downsample_to_coverage=500 baq=OFF baqGapOpenPenalty=40.0 refactor_NDN_cigar_string=false fix_misencoded_quality_scores=false allow_potentially_misencoded_quality_scores=false useOriginalQualities=false defaultBaseQualities=-1 performanceLog=null BQSR=null quantize_quals=0 static_quantized_quals=null round_down_quantized=false disable_indel_quals=false emit_original_quals=false preserve_qscores_less_than=6 globalQScorePrior=-1.0 secondsBetweenProgressUpdates=10 validation_strictness=SILENT remove_program_records=false keep_program_records=false sample_rename_mapping_file=null unsafe=null use_jdk_deflater=false use_jdk_inflater=false disable_auto_index_creation_and_locking_when_reading_rods=false no_cmdline_in_header=false sites_only=false never_trim_vcf_format_field=false bcf=false bam_compression=null simplifyBAM=false disable_bam_indexing=false generate_md5=false num_threads=1 num_cpu_threads_per_data_thread=1 num_io_threads=0 monitorThreadEfficiency=false num_bam_file_handles=null read_group_black_list=null pedigree=[] pedigreeString=[] pedigreeValidationType=STRICT allow_intervals_with_unindexed_bam=false generateShadowBCF=false variant_index_type=DYNAMIC_SEEK variant_index_parameter=-1 reference_window_stop=0 phone_home= gatk_key=null tag=NA logging_level=INFO log_to_file=null help=false version=false out=/media/artem/artem_second/20170727_RUN8/Project_Stepchenkova/APOBEC_ung1_dynamics/N138-LAN210-Can-PmCDA1-NA-RUN8-D4_Sample_d4-4/N138-LAN210-Can-PmCDA1-NA-RUN8-D4_Sample_d4-4.vcf likelihoodCalculationEngine=PairHMM heterogeneousKmerSizeResolution=COMBO_MIN dbsnp=(RodBinding name= source=UNBOUND) dontTrimActiveRegions=false maxDiscARExtension=25 maxGGAARExtension=300 paddingAroundIndels=150 paddingAroundSNPs=20 comp=[] annotation=[] excludeAnnotation=[] group=[StandardAnnotation, StandardHCAnnotation] debug=false useFilteredReadsForAnnotations=false emitRefConfidence=NONE bamOutput=null bamWriterType=CALLED_HAPLOTYPES emitDroppedReads=false disableOptimizations=false annotateNDA=false useNewAFCalculator=false heterozygosity=0.001 indel_heterozygosity=1.25E-4 heterozygosity_stdev=0.01 standard_min_confidence_threshold_for_calling=10.0 standard_min_confidence_threshold_for_emitting=30.0 max_alternate_alleles=6 max_genotype_count=1024 max_num_PL_values=100 input_prior=[] sample_ploidy=2 genotyping_mode=DISCOVERY alleles=(RodBinding name= source=UNBOUND) contamination_fraction_to_filter=0.0 contamination_fraction_per_sample_file=null p_nonref_model=null exactcallslog=null output_mode=EMIT_VARIANTS_ONLY allSitePLs=false gcpHMM=10 pair_hmm_implementation=FASTEST_AVAILABLE phredScaledGlobalReadMismappingRate=45 noFpga=false nativePairHmmThreads=1 useDoublePrecision=false sample_name=null kmerSize=[10, 25] dontIncreaseKmerSizesForCycles=false allowNonUniqueKmersInRef=false numPruningSamples=1 recoverDanglingHeads=false doNotRecoverDanglingBranches=false minDanglingBranchLength=4 consensus=false maxNumHaplotypesInPopulation=128 errorCorrectKmers=false minPruning=2 debugGraphTransformations=false allowCyclesInKmerGraphToGeneratePaths=false graphOutput=null kmerLengthForReadErrorCorrection=25 minObservationsForKmerToBeSolid=20 GVCFGQBands=[1, 2, 3, 4, 5, 6, 7, 8, 9, 10, 11, 12, 13, 14, 15, 16, 17, 18, 19, 20, 21, 22, 23, 24, 25, 26, 27, 28, 29, 30, 31, 32, 33, 34, 35, 36, 37, 38, 39, 40, 41, 42, 43, 44, 45, 46, 47, 48, 49, 50, 51, 52, 53, 54, 55, 56, 57, 58, 59, 60, 70, 80, 90, 99] indelSizeToEliminateInRefModel=10 min_base_quality_score=10 includeUmappedReads=false useAllelesTrigger=false doNotRunPhysicalPhasing=true keepRG=null justDetermineActiveRegions=false dontGenotype=false dontUseSoftClippedBases=false captureAssemblyFailureBAM=false errorCorrectReads=false pcr_indel_model=CONSERVATIVE maxReadsInRegionPerSample=10000 minReadsPerAlignmentStart=10 mergeVariantsViaLD=false activityProfileOut=null activeRegionOut=null activeRegionIn=null activeRegionExtension=null forceActive=false activeRegionMaxSize=null bandPassSigma=null maxReadsInMemoryPerSample=30000 maxTotalReadsInMemory=10000000 maxProbPropagationDistance=50 activeProbabilityThreshold=0.002 min_mapping_quality_score=20 filter_reads_with_N_cigar=false filter_mismatching_base_and_quals=false filter_bases_not_stored=false">
##GATKCommandLine.SelectVariants=<ID=SelectVariants,Version=3.8-0-ge9d806836,Date="Wed Sep 06 01:05:31 PDT 2017",Epoch=1504685131454,CommandLineOptions="analysis_type=SelectVariants input_file=[] showFullBamList=false read_buffer_size=null read_filter=[] disable_read_filter=[] intervals=null excludeIntervals=null interval_set_rule=UNION interval_merging=ALL interval_padding=0 reference_sequence=../../LAN210/LAN210_v0.10m.fasta nonDeterministicRandomSeed=false disableDithering=false maxRuntime=-1 maxRuntimeUnits=MINUTES downsampling_type=BY_SAMPLE downsample_to_fraction=null downsample_to_coverage=1000 baq=OFF baqGapOpenPenalty=40.0 refactor_NDN_cigar_string=false fix_misencoded_quality_scores=false allow_potentially_misencoded_quality_scores=false useOriginalQualities=false defaultBaseQualities=-1 performanceLog=null BQSR=null quantize_quals=0 static_quantized_quals=null round_down_quantized=false disable_indel_quals=false emit_original_quals=false preserve_qscores_less_than=6 globalQScorePrior=-1.0 secondsBetweenProgressUpdates=10 validation_strictness=SILENT remove_program_records=false keep_program_records=false sample_rename_mapping_file=null unsafe=null use_jdk_deflater=false use_jdk_inflater=false disable_auto_index_creation_and_locking_when_reading_rods=false no_cmdline_in_header=false sites_only=false never_trim_vcf_format_field=false bcf=false bam_compression=null simplifyBAM=false disable_bam_indexing=false generate_md5=false num_threads=1 num_cpu_threads_per_data_thread=1 num_io_threads=0 monitorThreadEfficiency=false num_bam_file_handles=null read_group_black_list=null pedigree=[] pedigreeString=[] pedigreeValidationType=STRICT allow_intervals_with_unindexed_bam=false generateShadowBCF=false variant_index_type=DYNAMIC_SEEK variant_index_parameter=-1 reference_window_stop=0 phone_home= gatk_key=null tag=NA logging_level=INFO log_to_file=null help=false version=false variant=(RodBinding name=variant source=N138-LAN210-Can-PmCDA1-NA-RUN8-D4_Sample_d4-4.vcf) discordance=(RodBinding name= source=UNBOUND) concordance=(RodBinding name= source=UNBOUND) out=/media/artem/artem_second/20170727_RUN8/Project_Stepchenkova/APOBEC_ung1_dynamics/N138-LAN210-Can-PmCDA1-NA-RUN8-D4_Sample_d4-4/N138-LAN210-Can-PmCDA1-NA-RUN8-D4_Sample_d4-4_SNVs.vcf sample_name=[] sample_expressions=null sample_file=null exclude_sample_name=[] exclude_sample_file=[] exclude_sample_expressions=[] selectexpressions=[] invertselect=false excludeNonVariants=false excludeFiltered=false preserveAlleles=false removeUnusedAlternates=false restrictAllelesTo=ALL keepOriginalAC=false keepOriginalDP=false mendelianViolation=false invertMendelianViolation=false mendelianViolationQualThreshold=0.0 select_random_fraction=0.0 remove_fraction_genotypes=0.0 selectTypeToInclude=[SNP] selectTypeToExclude=[] keepIDs=null excludeIDs=null fullyDecode=false justRead=false maxIndelSize=2147483647 minIndelSize=0 maxFilteredGenotypes=2147483647 minFilteredGenotypes=0 maxFractionFilteredGenotypes=1.0 minFractionFilteredGenotypes=0.0 maxNOCALLnumber=2147483647 maxNOCALLfraction=1.0 setFilteredGtToNocall=false ALLOW_NONOVERLAPPING_COMMAND_LINE_SAMPLES=false forceValidOutput=false filter_reads_with_N_cigar=false filter_mismatching_base_and_quals=false filter_bases_not_stored=false">
##INFO=<ID=AC,Number=A,Type=Integer,Description="Allele count in genotypes, for each ALT allele, in the same order as listed">
##INFO=<ID=AF,Number=A,Type=Float,Description="Allele Frequency, for each ALT allele, in the same order as listed">
##INFO=<ID=AN,Number=1,Type=Integer,Description="Total number of alleles in called genotypes">
##INFO=<ID=BaseQRankSum,Number=1,Type=Float,Description="Z-score from Wilcoxon rank sum test of Alt Vs. Ref base qualities">
##INFO=<ID=ClippingRankSum,Number=1,Type=Float,Description="Z-score From Wilcoxon rank sum test of Alt vs. Ref number of hard clipped bases">
##INFO=<ID=DP,Number=1,Type=Integer,Description="Approximate read depth; some reads may have been filtered">
##INFO=<ID=DS,Number=0,Type=Flag,Description="Were any of the samples downsampled?">
##INFO=<ID=ExcessHet,Number=1,Type=Float,Description="Phred-scaled p-value for exact test of excess heterozygosity">
##INFO=<ID=FS,Number=1,Type=Float,Description="Phred-scaled p-value using Fisher's exact test to detect strand bias">
##INFO=<ID=HaplotypeScore,Number=1,Type=Float,Description="Consistency of the site with at most two segregating haplotypes">
##INFO=<ID=InbreedingCoeff,Number=1,Type=Float,Description="Inbreeding coefficient as estimated from the genotype likelihoods per-sample when compared against the Hardy-Weinberg expectation">
##INFO=<ID=MLEAC,Number=A,Type=Integer,Description="Maximum likelihood expectation (MLE) for the allele counts (not necessarily the same as the AC), for each ALT allele, in the same order as listed">
##INFO=<ID=MLEAF,Number=A,Type=Float,Description="Maximum likelihood expectation (MLE) for the allele frequency (not necessarily the same as the AF), for each ALT allele, in the same order as listed">
##INFO=<ID=MQ,Number=1,Type=Float,Description="RMS Mapping Quality">
##INFO=<ID=MQRankSum,Number=1,Type=Float,Description="Z-score From Wilcoxon rank sum test of Alt vs. Ref read mapping qualities">
##INFO=<ID=QD,Number=1,Type=Float,Description="Variant Confidence/Quality by Depth">
##INFO=<ID=ReadPosRankSum,Number=1,Type=Float,Description="Z-score from Wilcoxon rank sum test of Alt vs. Ref read position bias">
##INFO=<ID=SOR,Number=1,Type=Float,Description="Symmetric Odds Ratio of 2x2 contingency table to detect strand bias">
##contig=<ID=chrI,length=198855>
##contig=<ID=chrII,length=810456>
##contig=<ID=chrIII,length=316501>
##contig=<ID=chrIV,length=1516959>
##contig=<ID=chrV,length=570663>
##contig=<ID=chrVI,length=270116>
##contig=<ID=chrVII,length=1084724>
##contig=<ID=chrVIII,length=557320>
##contig=<ID=chrIX,length=433988>
##contig=<ID=chrX,length=745688>
##contig=<ID=chrXI,length=666767>
##contig=<ID=chrXII,length=1065113>
##contig=<ID=chrXIII,length=917121>
##contig=<ID=chrXIV,length=784078>
##contig=<ID=chrXV,length=1078147>
##contig=<ID=chrXVI,length=943466>
##contig=<ID=mt,length=85611>
##reference=file:///media/artem/artem_second/20170727_RUN8/Project_Stepchenkova/APOBEC_ung1_dynamics/N138-LAN210-Can-PmCDA1-NA-RUN8-D4_Sample_d4-4/../../LAN210/LAN210_v0.10m.fasta
##source=SelectVariants
#CHROM	POS	ID	REF	ALT	QUAL	FILTER	INFO	FORMAT	N138-LAN210-Can-PmCDA1-NA-RUN8-D4_Sample_d4-4
chrI	33587	.	C	T	1154.77	PASS	AC=1;AF=0.500;AN=2;BaseQRankSum=-0.051;ClippingRankSum=0.000;DP=73;ExcessHet=3.0103;FS=0.000;MLEAC=1;MLEAF=0.500;MQ=42.00;MQRankSum=0.000;QD=15.82;ReadPosRankSum=0.242;SOR=0.671	GT:AD:DP:GQ:PL	0/1:41,32:73:99:1183,0,1535
chrI	43774	.	C	T	1503.77	PASS	AC=1;AF=0.500;AN=2;BaseQRankSum=0.658;ClippingRankSum=0.000;DP=82;ExcessHet=3.0103;FS=2.952;MLEAC=1;MLEAF=0.500;MQ=41.82;MQRankSum=1.024;QD=18.34;ReadPosRankSum=-0.697;SOR=0.480	GT:AD:DP:GQ:PL	0/1:41,41:82:99:1532,0,1497
chrI	59624	.	C	T	1192.77	PASS	AC=1;AF=0.500;AN=2;BaseQRankSum=0.675;ClippingRankSum=0.000;DP=67;ExcessHet=3.0103;FS=6.541;MLEAC=1;MLEAF=0.500;MQ=42.00;MQRankSum=0.000;QD=17.80;ReadPosRankSum=0.763;SOR=0.365	GT:AD:DP:GQ:PL	0/1:34,33:67:99:1221,0,1257
chrI	69352	.	G	A	884.77	PASS	AC=1;AF=0.500;AN=2;BaseQRankSum=-2.216;ClippingRankSum=0.000;DP=64;ExcessHet=3.0103;FS=3.625;MLEAC=1;MLEAF=0.500;MQ=41.97;MQRankSum=-1.139;QD=13.82;ReadPosRankSum=-0.864;SOR=0.321	GT:AD:DP:GQ:PL	0/1:37,27:64:99:913,0,1407
chrI	70969	.	C	T	721.77	PASS	AC=1;AF=0.500;AN=2;BaseQRankSum=-0.432;ClippingRankSum=0.000;DP=36;ExcessHet=3.0103;FS=1.331;MLEAC=1;MLEAF=0.500;MQ=41.95;MQRankSum=-0.789;QD=20.05;ReadPosRankSum=-0.262;SOR=0.908	GT:AD:DP:GQ:PL	0/1:15,21:36:99:750,0,500
chrI	71778	.	C	T	1266.77	PASS	AC=1;AF=0.500;AN=2;BaseQRankSum=-0.792;ClippingRankSum=0.000;DP=69;ExcessHet=3.0103;FS=6.381;MLEAC=1;MLEAF=0.500;MQ=41.76;MQRankSum=0.021;QD=18.36;ReadPosRankSum=1.037;SOR=1.253	GT:AD:DP:GQ:PL	0/1:34,35:69:99:1295,0,1285
chrI	94696	.	C	T	1122.77	PASS	AC=1;AF=0.500;AN=2;BaseQRankSum=0.701;ClippingRankSum=0.000;DP=70;ExcessHet=3.0103;FS=15.307;MLEAC=1;MLEAF=0.500;MQ=42.00;MQRankSum=0.000;QD=16.04;ReadPosRankSum=1.249;SOR=0.721	GT:AD:DP:GQ:PL	0/1:39,31:70:99:1151,0,1395
chrI	128305	.	C	T	1343.77	PASS	AC=1;AF=0.500;AN=2;BaseQRankSum=1.525;ClippingRankSum=0.000;DP=65;ExcessHet=3.0103;FS=6.598;MLEAC=1;MLEAF=0.500;MQ=42.00;MQRankSum=0.000;QD=20.67;ReadPosRankSum=0.373;SOR=1.108	GT:AD:DP:GQ:PL	0/1:29,36:65:99:1372,0,1069
chrI	134993	.	C	T	1387.77	PASS	AC=1;AF=0.500;AN=2;BaseQRankSum=-1.211;ClippingRankSum=0.000;DP=65;ExcessHet=3.0103;FS=0.000;MLEAC=1;MLEAF=0.500;MQ=41.77;MQRankSum=-0.785;QD=21.35;ReadPosRankSum=-0.229;SOR=0.743	GT:AD:DP:GQ:PL	0/1:26,39:65:99:1416,0,949
chrI	137334	.	G	A	997.77	PASS	AC=1;AF=0.500;AN=2;BaseQRankSum=0.057;ClippingRankSum=0.000;DP=63;ExcessHet=3.0103;FS=0.000;MLEAC=1;MLEAF=0.500;MQ=41.77;MQRankSum=-1.086;QD=15.84;ReadPosRankSum=1.172;SOR=0.776	GT:AD:DP:GQ:PL	0/1:35,28:63:99:1026,0,1252
chrI	153358	.	C	T	1430.77	PASS	AC=1;AF=0.500;AN=2;BaseQRankSum=-1.745;ClippingRankSum=0.000;DP=84;ExcessHet=3.0103;FS=1.751;MLEAC=1;MLEAF=0.500;MQ=41.82;MQRankSum=-1.025;QD=17.03;ReadPosRankSum=-1.495;SOR=0.902	GT:AD:DP:GQ:PL	0/1:44,40:84:99:1459,0,1658
chrI	180503	.	C	T	1304.77	PASS	AC=1;AF=0.500;AN=2;BaseQRankSum=0.248;ClippingRankSum=0.000;DP=68;ExcessHet=3.0103;FS=4.788;MLEAC=1;MLEAF=0.500;MQ=41.78;MQRankSum=0.000;QD=19.47;ReadPosRankSum=0.014;SOR=1.079	GT:AD:DP:GQ:PL	0/1:32,35:67:99:1333,0,1178
chrII	19706	.	C	T	1210.77	PASS	AC=1;AF=0.500;AN=2;BaseQRankSum=-1.205;ClippingRankSum=0.000;DP=66;ExcessHet=3.0103;FS=0.927;MLEAC=1;MLEAF=0.500;MQ=41.57;MQRankSum=-1.361;QD=18.34;ReadPosRankSum=0.015;SOR=0.569	GT:AD:DP:GQ:PL	0/1:32,34:66:99:1239,0,1165
chrII	36751	.	C	T	1100.77	PASS	AC=1;AF=0.500;AN=2;BaseQRankSum=0.438;ClippingRankSum=0.000;DP=75;ExcessHet=3.0103;FS=0.000;MLEAC=1;MLEAF=0.500;MQ=41.81;MQRankSum=0.890;QD=14.68;ReadPosRankSum=-1.263;SOR=0.706	GT:AD:DP:GQ:PL	0/1:43,32:75:99:1129,0,1632
chrII	45012	.	G	A	1333.77	PASS	AC=1;AF=0.500;AN=2;BaseQRankSum=0.719;ClippingRankSum=0.000;DP=67;ExcessHet=3.0103;FS=0.922;MLEAC=1;MLEAF=0.500;MQ=41.97;MQRankSum=-0.898;QD=19.91;ReadPosRankSum=0.505;SOR=0.855	GT:AD:DP:GQ:PL	0/1:31,36:67:99:1362,0,1126
chrII	46134	.	C	T	1120.77	PASS	AC=1;AF=0.500;AN=2;BaseQRankSum=-1.787;ClippingRankSum=0.000;DP=61;ExcessHet=3.0103;FS=5.208;MLEAC=1;MLEAF=0.500;MQ=42.00;MQRankSum=0.000;QD=18.68;ReadPosRankSum=-0.417;SOR=0.860	GT:AD:DP:GQ:PL	0/1:29,31:60:99:1149,0,1098
chrII	59577	.	C	T	1529.77	PASS	AC=1;AF=0.500;AN=2;BaseQRankSum=-0.749;ClippingRankSum=0.000;DP=60;ExcessHet=3.0103;FS=7.795;MLEAC=1;MLEAF=0.500;MQ=42.00;MQRankSum=0.000;QD=25.50;ReadPosRankSum=0.922;SOR=0.187	GT:AD:DP:GQ:PL	0/1:20,40:60:99:1558,0,684
chrII	88348	.	G	A	1091.77	PASS	AC=1;AF=0.500;AN=2;BaseQRankSum=-0.104;ClippingRankSum=0.000;DP=70;ExcessHet=3.0103;FS=4.666;MLEAC=1;MLEAF=0.500;MQ=41.77;MQRankSum=-1.490;QD=16.06;ReadPosRankSum=0.684;SOR=1.048	GT:AD:DP:GQ:PL	0/1:36,32:68:99:1120,0,1285
chrII	96061	.	C	T	905.77	PASS	AC=1;AF=0.500;AN=2;BaseQRankSum=1.035;ClippingRankSum=0.000;DP=53;ExcessHet=3.0103;FS=4.124;MLEAC=1;MLEAF=0.500;MQ=42.00;MQRankSum=0.000;QD=17.09;ReadPosRankSum=3.601;SOR=1.414	GT:AD:DP:GQ:PL	0/1:27,26:53:99:934,0,928
chrII	101207	.	C	T	1354.77	PASS	AC=1;AF=0.500;AN=2;BaseQRankSum=0.012;ClippingRankSum=0.000;DP=74;ExcessHet=3.0103;FS=0.883;MLEAC=1;MLEAF=0.500;MQ=42.00;MQRankSum=0.000;QD=18.31;ReadPosRankSum=-0.213;SOR=0.914	GT:AD:DP:GQ:PL	0/1:36,38:74:99:1383,0,1330
chrII	115398	.	G	A	1035.77	PASS	AC=1;AF=0.500;AN=2;BaseQRankSum=0.548;ClippingRankSum=0.000;DP=57;ExcessHet=3.0103;FS=0.000;MLEAC=1;MLEAF=0.500;MQ=42.00;MQRankSum=0.000;QD=18.17;ReadPosRankSum=0.357;SOR=0.614	GT:AD:DP:GQ:PL	0/1:26,31:57:99:1064,0,826
chrII	136517	.	C	T	1336.77	PASS	AC=1;AF=0.500;AN=2;BaseQRankSum=0.312;ClippingRankSum=0.000;DP=78;ExcessHet=3.0103;FS=0.857;MLEAC=1;MLEAF=0.500;MQ=41.97;MQRankSum=-1.027;QD=17.14;ReadPosRankSum=0.531;SOR=0.831	GT:AD:DP:GQ:PL	0/1:41,37:78:99:1365,0,1534
chrII	136577	.	C	T	1253.77	PASS	AC=1;AF=0.500;AN=2;BaseQRankSum=-0.172;ClippingRankSum=0.000;DP=71;ExcessHet=3.0103;FS=0.000;MLEAC=1;MLEAF=0.500;MQ=42.00;MQRankSum=0.000;QD=17.66;ReadPosRankSum=0.577;SOR=0.651	GT:AD:DP:GQ:PL	0/1:37,34:71:99:1282,0,1410
chrII	164508	.	C	T	1271.77	PASS	AC=1;AF=0.500;AN=2;BaseQRankSum=0.937;ClippingRankSum=0.000;DP=61;ExcessHet=3.0103;FS=3.524;MLEAC=1;MLEAF=0.500;MQ=42.00;MQRankSum=0.000;QD=20.85;ReadPosRankSum=-1.564;SOR=0.799	GT:AD:DP:GQ:PL	0/1:27,34:61:99:1300,0,984
chrII	165507	.	C	T	1270.77	PASS	AC=1;AF=0.500;AN=2;BaseQRankSum=-0.471;ClippingRankSum=0.000;DP=83;ExcessHet=3.0103;FS=18.500;MLEAC=1;MLEAF=0.500;MQ=41.48;MQRankSum=1.566;QD=15.50;ReadPosRankSum=-0.586;SOR=0.741	GT:AD:DP:GQ:PL	0/1:46,36:82:99:1299,0,1673
chrII	170145	.	C	T	1148.77	PASS	AC=1;AF=0.500;AN=2;BaseQRankSum=1.636;ClippingRankSum=0.000;DP=73;ExcessHet=3.0103;FS=0.896;MLEAC=1;MLEAF=0.500;MQ=41.16;MQRankSum=0.593;QD=15.74;ReadPosRankSum=-1.331;SOR=0.904	GT:AD:DP:GQ:PL	0/1:40,33:73:99:1177,0,1435
chrII	193951	.	C	T	1286.77	PASS	AC=1;AF=0.500;AN=2;BaseQRankSum=-2.144;ClippingRankSum=0.000;DP=82;ExcessHet=3.0103;FS=2.902;MLEAC=1;MLEAF=0.500;MQ=42.00;MQRankSum=0.000;QD=15.69;ReadPosRankSum=1.625;SOR=0.864	GT:AD:DP:GQ:PL	0/1:46,36:82:99:1315,0,1772
chrII	197537	.	C	T	597.77	PASS	AC=1;AF=0.500;AN=2;BaseQRankSum=1.490;ClippingRankSum=0.000;DP=70;ExcessHet=3.0103;FS=1.500;MLEAC=1;MLEAF=0.500;MQ=41.06;MQRankSum=2.128;QD=17.58;ReadPosRankSum=-1.681;SOR=1.300	GT:AD:DP:GQ:PL	0/1:17,17:34:99:626,0,625
chrII	236309	.	C	T	1622.77	PASS	AC=1;AF=0.500;AN=2;BaseQRankSum=1.180;ClippingRankSum=0.000;DP=88;ExcessHet=3.0103;FS=1.741;MLEAC=1;MLEAF=0.500;MQ=42.00;MQRankSum=0.000;QD=18.44;ReadPosRankSum=0.664;SOR=0.895	GT:AD:DP:GQ:PL	0/1:43,45:88:99:1651,0,1552
chrII	236527	.	C	T	1171.77	PASS	AC=1;AF=0.500;AN=2;BaseQRankSum=1.530;ClippingRankSum=0.000;DP=78;ExcessHet=3.0103;FS=6.161;MLEAC=1;MLEAF=0.500;MQ=41.60;MQRankSum=0.364;QD=15.02;ReadPosRankSum=-1.565;SOR=0.261	GT:AD:DP:GQ:PL	0/1:45,33:78:99:1200,0,1668
chrII	237454	.	C	T	1289.77	PASS	AC=1;AF=0.500;AN=2;BaseQRankSum=-0.587;ClippingRankSum=0.000;DP=74;ExcessHet=3.0103;FS=1.924;MLEAC=1;MLEAF=0.500;MQ=41.80;MQRankSum=-1.000;QD=17.43;ReadPosRankSum=0.026;SOR=0.644	GT:AD:DP:GQ:PL	0/1:38,36:74:99:1318,0,1411
chrII	242624	.	C	T	639.77	PASS	AC=1;AF=0.500;AN=2;BaseQRankSum=-0.494;ClippingRankSum=0.000;DP=71;ExcessHet=3.0103;FS=2.131;MLEAC=1;MLEAF=0.500;MQ=42.00;MQRankSum=0.000;QD=9.01;ReadPosRankSum=0.566;SOR=0.458	GT:AD:DP:GQ:PL	0/1:49,22:71:99:668,0,1821
chrII	276072	.	G	A	1501.77	PASS	AC=1;AF=0.500;AN=2;BaseQRankSum=1.774;ClippingRankSum=0.000;DP=78;ExcessHet=3.0103;FS=5.709;MLEAC=1;MLEAF=0.500;MQ=41.95;MQRankSum=0.055;QD=19.25;ReadPosRankSum=0.796;SOR=0.699	GT:AD:DP:GQ:PL	0/1:38,40:78:99:1530,0,1377
chrII	276140	.	G	A	1465.77	PASS	AC=1;AF=0.500;AN=2;BaseQRankSum=-1.486;ClippingRankSum=0.000;DP=78;ExcessHet=3.0103;FS=1.850;MLEAC=1;MLEAF=0.500;MQ=41.77;MQRankSum=0.660;QD=18.79;ReadPosRankSum=-1.984;SOR=0.502	GT:AD:DP:GQ:PL	0/1:38,40:78:99:1494,0,1428
chrII	278967	.	C	T	2327.77	PASS	AC=2;AF=1.00;AN=2;DP=55;ExcessHet=3.0103;FS=0.000;MLEAC=2;MLEAF=1.00;MQ=42.00;QD=34.24;SOR=0.804	GT:AD:DP:GQ:PL	1/1:0,55:55:99:2356,165,0
chrII	278991	.	C	T	897.77	PASS	AC=1;AF=0.500;AN=2;BaseQRankSum=1.912;ClippingRankSum=0.000;DP=60;ExcessHet=3.0103;FS=0.000;MLEAC=1;MLEAF=0.500;MQ=42.00;MQRankSum=0.000;QD=14.96;ReadPosRankSum=0.048;SOR=0.588	GT:AD:DP:GQ:PL	0/1:34,26:60:99:926,0,1218
chrII	310285	.	C	T	1011.77	PASS	AC=1;AF=0.500;AN=2;BaseQRankSum=-1.726;ClippingRankSum=0.000;DP=60;ExcessHet=3.0103;FS=1.009;MLEAC=1;MLEAF=0.500;MQ=42.00;MQRankSum=0.000;QD=16.86;ReadPosRankSum=1.722;SOR=0.901	GT:AD:DP:GQ:PL	0/1:32,28:60:99:1040,0,1230
chrII	315103	.	C	T	1033.77	PASS	AC=1;AF=0.500;AN=2;BaseQRankSum=-1.814;ClippingRankSum=0.000;DP=55;ExcessHet=3.0103;FS=2.299;MLEAC=1;MLEAF=0.500;MQ=42.00;MQRankSum=0.000;QD=18.80;ReadPosRankSum=-1.874;SOR=1.051	GT:AD:DP:GQ:PL	0/1:26,29:55:99:1062,0,949
chrII	319264	.	C	T	842.77	PASS	AC=1;AF=0.500;AN=2;BaseQRankSum=0.430;ClippingRankSum=0.000;DP=59;ExcessHet=3.0103;FS=0.995;MLEAC=1;MLEAF=0.500;MQ=42.00;MQRankSum=0.000;QD=14.28;ReadPosRankSum=-1.280;SOR=0.544	GT:AD:DP:GQ:PL	0/1:35,24:59:99:871,0,1333
chrII	376340	.	C	T	1613.77	PASS	AC=1;AF=0.500;AN=2;BaseQRankSum=-0.472;ClippingRankSum=0.000;DP=70;ExcessHet=3.0103;FS=2.039;MLEAC=1;MLEAF=0.500;MQ=41.80;MQRankSum=1.291;QD=23.05;ReadPosRankSum=-1.357;SOR=0.889	GT:AD:DP:GQ:PL	0/1:27,43:70:99:1642,0,915
chrII	429756	.	C	T	946.77	PASS	AC=1;AF=0.500;AN=2;BaseQRankSum=0.322;ClippingRankSum=0.000;DP=54;ExcessHet=3.0103;FS=9.530;MLEAC=1;MLEAF=0.500;MQ=41.67;MQRankSum=1.402;QD=17.53;ReadPosRankSum=2.038;SOR=1.341	GT:AD:DP:GQ:PL	0/1:28,26:54:99:975,0,1042
chrII	451901	.	G	A	1231.77	PASS	AC=1;AF=0.500;AN=2;BaseQRankSum=0.272;ClippingRankSum=0.000;DP=80;ExcessHet=3.0103;FS=5.855;MLEAC=1;MLEAF=0.500;MQ=41.82;MQRankSum=0.907;QD=15.40;ReadPosRankSum=0.575;SOR=0.820	GT:AD:DP:GQ:PL	0/1:45,35:80:99:1260,0,1690
chrII	490832	.	C	T	1456.77	PASS	AC=1;AF=0.500;AN=2;BaseQRankSum=-0.828;ClippingRankSum=0.000;DP=70;ExcessHet=3.0103;FS=0.899;MLEAC=1;MLEAF=0.500;MQ=41.94;MQRankSum=-1.250;QD=20.81;ReadPosRankSum=-0.715;SOR=0.569	GT:AD:DP:GQ:PL	0/1:31,39:70:99:1485,0,1118
chrII	491092	.	G	A	1122.77	PASS	AC=1;AF=0.500;AN=2;BaseQRankSum=-1.309;ClippingRankSum=0.000;DP=60;ExcessHet=3.0103;FS=0.000;MLEAC=1;MLEAF=0.500;MQ=42.00;MQRankSum=0.000;QD=18.71;ReadPosRankSum=0.951;SOR=0.678	GT:AD:DP:GQ:PL	0/1:28,32:60:99:1151,0,1046
chrII	496762	.	G	A	1151.77	PASS	AC=1;AF=0.500;AN=2;BaseQRankSum=-2.240;ClippingRankSum=0.000;DP=55;ExcessHet=3.0103;FS=18.634;MLEAC=1;MLEAF=0.500;MQ=42.00;MQRankSum=0.000;QD=20.94;ReadPosRankSum=0.108;SOR=0.425	GT:AD:DP:GQ:PL	0/1:24,31:55:99:1180,0,897
chrII	504696	.	C	T	1291.77	PASS	AC=1;AF=0.500;AN=2;BaseQRankSum=0.079;ClippingRankSum=0.000;DP=70;ExcessHet=3.0103;FS=0.000;MLEAC=1;MLEAF=0.500;MQ=41.79;MQRankSum=-0.943;QD=18.45;ReadPosRankSum=1.106;SOR=0.784	GT:AD:DP:GQ:PL	0/1:34,36:70:99:1320,0,1247
chrII	505014	.	G	A	1103.77	PASS	AC=1;AF=0.500;AN=2;BaseQRankSum=-0.505;ClippingRankSum=0.000;DP=59;ExcessHet=3.0103;FS=5.239;MLEAC=1;MLEAF=0.500;MQ=41.97;MQRankSum=1.051;QD=18.71;ReadPosRankSum=2.050;SOR=0.521	GT:AD:DP:GQ:PL	0/1:29,30:59:99:1132,0,1099
chrII	529462	.	G	A	974.77	PASS	AC=1;AF=0.500;AN=2;BaseQRankSum=0.529;ClippingRankSum=0.000;DP=65;ExcessHet=3.0103;FS=3.482;MLEAC=1;MLEAF=0.500;MQ=41.78;MQRankSum=-1.118;QD=15.00;ReadPosRankSum=-0.938;SOR=0.330	GT:AD:DP:GQ:PL	0/1:37,28:65:99:1003,0,1376
chrII	544882	.	C	T	795.77	PASS	AC=1;AF=0.500;AN=2;BaseQRankSum=1.403;ClippingRankSum=0.000;DP=38;ExcessHet=3.0103;FS=1.237;MLEAC=1;MLEAF=0.500;MQ=41.63;MQRankSum=-0.800;QD=20.94;ReadPosRankSum=-1.488;SOR=0.495	GT:AD:DP:GQ:PL	0/1:16,22:38:99:824,0,575
chrII	547944	.	G	A	1725.77	PASS	AC=1;AF=0.500;AN=2;BaseQRankSum=0.705;ClippingRankSum=0.000;DP=84;ExcessHet=3.0103;FS=0.000;MLEAC=1;MLEAF=0.500;MQ=41.78;MQRankSum=-0.419;QD=20.54;ReadPosRankSum=-1.322;SOR=0.660	GT:AD:DP:GQ:PL	0/1:38,46:84:99:1754,0,1397
chrII	558670	.	C	T	973.77	PASS	AC=1;AF=0.500;AN=2;BaseQRankSum=-1.247;ClippingRankSum=0.000;DP=60;ExcessHet=3.0103;FS=6.817;MLEAC=1;MLEAF=0.500;MQ=42.00;MQRankSum=0.000;QD=16.23;ReadPosRankSum=-0.024;SOR=1.055	GT:AD:DP:GQ:PL	0/1:32,28:60:99:1002,0,1188
chrII	562844	.	G	A	1168.77	PASS	AC=1;AF=0.500;AN=2;BaseQRankSum=0.266;ClippingRankSum=0.000;DP=58;ExcessHet=3.0103;FS=13.492;MLEAC=1;MLEAF=0.500;MQ=41.69;MQRankSum=-0.862;QD=20.87;ReadPosRankSum=2.103;SOR=0.091	GT:AD:DP:GQ:PL	0/1:25,31:56:99:1197,0,911
chrII	575759	.	G	A	1150.77	PASS	AC=1;AF=0.500;AN=2;BaseQRankSum=1.480;ClippingRankSum=0.000;DP=76;ExcessHet=3.0103;FS=0.000;MLEAC=1;MLEAF=0.500;MQ=41.81;MQRankSum=-1.115;QD=15.14;ReadPosRankSum=0.559;SOR=0.620	GT:AD:DP:GQ:PL	0/1:43,33:76:99:1179,0,1554
chrII	609793	.	G	A	1175.77	PASS	AC=1;AF=0.500;AN=2;BaseQRankSum=-0.273;ClippingRankSum=0.000;DP=61;ExcessHet=3.0103;FS=8.938;MLEAC=1;MLEAF=0.500;MQ=42.00;MQRankSum=0.000;QD=19.27;ReadPosRankSum=0.548;SOR=1.490	GT:AD:DP:GQ:PL	0/1:28,33:61:99:1204,0,1002
chrII	613542	.	C	T	1014.77	PASS	AC=1;AF=0.500;AN=2;BaseQRankSum=1.217;ClippingRankSum=0.000;DP=65;ExcessHet=3.0103;FS=0.000;MLEAC=1;MLEAF=0.500;MQ=41.78;MQRankSum=0.913;QD=15.86;ReadPosRankSum=1.766;SOR=0.618	GT:AD:DP:GQ:PL	0/1:36,28:64:99:1043,0,1366
chrII	639147	.	C	T	1379.77	PASS	AC=1;AF=0.500;AN=2;BaseQRankSum=0.591;ClippingRankSum=0.000;DP=78;ExcessHet=3.0103;FS=0.855;MLEAC=1;MLEAF=0.500;MQ=42.00;MQRankSum=0.000;QD=17.69;ReadPosRankSum=1.991;SOR=0.818	GT:AD:DP:GQ:PL	0/1:40,38:78:99:1408,0,1463
chrII	645492	.	C	T	1326.77	PASS	AC=1;AF=0.500;AN=2;BaseQRankSum=-2.257;ClippingRankSum=0.000;DP=81;ExcessHet=3.0103;FS=0.000;MLEAC=1;MLEAF=0.500;MQ=42.00;MQRankSum=0.000;QD=16.38;ReadPosRankSum=1.119;SOR=0.750	GT:AD:DP:GQ:PL	0/1:43,38:81:99:1355,0,1639
chrII	648072	.	G	A	1156.77	PASS	AC=1;AF=0.500;AN=2;BaseQRankSum=0.015;ClippingRankSum=0.000;DP=65;ExcessHet=3.0103;FS=0.000;MLEAC=1;MLEAF=0.500;MQ=42.00;MQRankSum=0.000;QD=17.80;ReadPosRankSum=-1.482;SOR=0.770	GT:AD:DP:GQ:PL	0/1:33,32:65:99:1185,0,1233
chrII	658524	.	G	A	1065.77	PASS	AC=1;AF=0.500;AN=2;BaseQRankSum=-0.019;ClippingRankSum=0.000;DP=55;ExcessHet=3.0103;FS=9.886;MLEAC=1;MLEAF=0.500;MQ=41.96;MQRankSum=-0.910;QD=19.38;ReadPosRankSum=0.354;SOR=0.530	GT:AD:DP:GQ:PL	0/1:26,29:55:99:1094,0,970
chrII	699503	.	G	A	1021.77	PASS	AC=1;AF=0.500;AN=2;BaseQRankSum=0.461;ClippingRankSum=0.000;DP=56;ExcessHet=3.0103;FS=2.282;MLEAC=1;MLEAF=0.500;MQ=42.00;MQRankSum=0.000;QD=18.25;ReadPosRankSum=-1.179;SOR=0.368	GT:AD:DP:GQ:PL	0/1:28,28:56:99:1050,0,1003
chrII	699924	.	G	A	1037.77	PASS	AC=1;AF=0.500;AN=2;BaseQRankSum=-1.212;ClippingRankSum=0.000;DP=67;ExcessHet=3.0103;FS=0.950;MLEAC=1;MLEAF=0.500;MQ=41.58;MQRankSum=0.943;QD=15.72;ReadPosRankSum=-0.908;SOR=0.532	GT:AD:DP:GQ:PL	0/1:36,30:66:99:1066,0,1373
chrII	713849	.	C	T	1361.77	PASS	AC=1;AF=0.500;AN=2;BaseQRankSum=1.246;ClippingRankSum=0.000;DP=66;ExcessHet=3.0103;FS=2.074;MLEAC=1;MLEAF=0.500;MQ=42.00;MQRankSum=0.000;QD=20.63;ReadPosRankSum=-0.216;SOR=0.938	GT:AD:DP:GQ:PL	0/1:29,37:66:99:1390,0,1048
chrII	715008	.	C	T	1391.77	PASS	AC=1;AF=0.500;AN=2;BaseQRankSum=-0.304;ClippingRankSum=0.000;DP=60;ExcessHet=3.0103;FS=1.009;MLEAC=1;MLEAF=0.500;MQ=41.52;MQRankSum=0.391;QD=23.20;ReadPosRankSum=1.495;SOR=0.521	GT:AD:DP:GQ:PL	0/1:23,37:60:99:1420,0,803
chrII	718698	.	C	T	1548.77	PASS	AC=1;AF=0.500;AN=2;BaseQRankSum=1.132;ClippingRankSum=0.000;DP=75;ExcessHet=3.0103;FS=0.000;MLEAC=1;MLEAF=0.500;MQ=41.80;MQRankSum=-0.860;QD=20.65;ReadPosRankSum=-0.265;SOR=0.704	GT:AD:DP:GQ:PL	0/1:33,42:75:99:1577,0,1181
chrII	732121	.	C	T	1703.77	PASS	AC=1;AF=0.500;AN=2;BaseQRankSum=0.722;ClippingRankSum=0.000;DP=80;ExcessHet=3.0103;FS=0.859;MLEAC=1;MLEAF=0.500;MQ=41.82;MQRankSum=1.219;QD=21.30;ReadPosRankSum=0.767;SOR=0.775	GT:AD:DP:GQ:PL	0/1:33,47:80:99:1732,0,1159
chrII	768806	.	C	T	1281.77	PASS	AC=1;AF=0.500;AN=2;BaseQRankSum=1.757;ClippingRankSum=0.000;DP=69;ExcessHet=3.0103;FS=4.707;MLEAC=1;MLEAF=0.500;MQ=41.79;MQRankSum=-0.957;QD=18.58;ReadPosRankSum=-0.914;SOR=1.082	GT:AD:DP:GQ:PL	0/1:34,35:69:99:1310,0,1250
chrII	769016	.	G	A	1125.77	PASS	AC=1;AF=0.500;AN=2;BaseQRankSum=0.109;ClippingRankSum=0.000;DP=66;ExcessHet=3.0103;FS=0.954;MLEAC=1;MLEAF=0.500;MQ=41.56;MQRankSum=-1.447;QD=17.06;ReadPosRankSum=-0.405;SOR=0.501	GT:AD:DP:GQ:PL	0/1:34,32:66:99:1154,0,1283
chrII	771241	.	C	T	1103.77	PASS	AC=1;AF=0.500;AN=2;BaseQRankSum=-0.299;ClippingRankSum=0.000;DP=59;ExcessHet=3.0103;FS=3.582;MLEAC=1;MLEAF=0.500;MQ=41.97;MQRankSum=-0.916;QD=18.71;ReadPosRankSum=1.766;SOR=1.214	GT:AD:DP:GQ:PL	0/1:28,31:59:99:1132,0,987
chrII	776032	.	C	T	1054.77	PASS	AC=1;AF=0.500;AN=2;BaseQRankSum=-1.190;ClippingRankSum=0.000;DP=66;ExcessHet=3.0103;FS=0.000;MLEAC=1;MLEAF=0.500;MQ=41.78;MQRankSum=-1.032;QD=15.98;ReadPosRankSum=-1.103;SOR=0.608	GT:AD:DP:GQ:PL	0/1:35,31:66:99:1083,0,1296
chrII	797713	.	C	T	1444.77	PASS	AC=1;AF=0.500;AN=2;BaseQRankSum=1.396;ClippingRankSum=0.000;DP=80;ExcessHet=3.0103;FS=11.347;MLEAC=1;MLEAF=0.500;MQ=42.00;MQRankSum=0.000;QD=18.06;ReadPosRankSum=0.031;SOR=1.714	GT:AD:DP:GQ:PL	0/1:41,39:80:99:1473,0,1474
chrII	799286	.	G	A	1895.77	PASS	AC=1;AF=0.500;AN=2;BaseQRankSum=0.000;ClippingRankSum=0.000;DP=79;ExcessHet=3.0103;FS=3.148;MLEAC=1;MLEAF=0.500;MQ=42.00;MQRankSum=0.000;QD=24.00;ReadPosRankSum=-0.497;SOR=1.007	GT:AD:DP:GQ:PL	0/1:29,50:79:99:1924,0,1022
chrII	800696	.	C	T	1351.77	PASS	AC=1;AF=0.500;AN=2;BaseQRankSum=-1.868;ClippingRankSum=0.000;DP=64;ExcessHet=3.0103;FS=4.919;MLEAC=1;MLEAF=0.500;MQ=41.56;MQRankSum=0.248;QD=21.12;ReadPosRankSum=-1.054;SOR=0.620	GT:AD:DP:GQ:PL	0/1:27,37:64:99:1380,0,978
chrIII	19965	.	G	A	1668.77	PASS	AC=1;AF=0.500;AN=2;BaseQRankSum=-0.197;ClippingRankSum=0.000;DP=71;ExcessHet=3.0103;FS=8.355;MLEAC=1;MLEAF=0.500;MQ=41.97;MQRankSum=-0.754;QD=23.50;ReadPosRankSum=0.425;SOR=0.216	GT:AD:DP:GQ:PL	0/1:27,44:71:99:1697,0,932
chrIII	24055	.	G	A	1493.77	PASS	AC=1;AF=0.500;AN=2;BaseQRankSum=0.748;ClippingRankSum=0.000;DP=76;ExcessHet=3.0103;FS=0.875;MLEAC=1;MLEAF=0.500;MQ=41.97;MQRankSum=1.080;QD=19.65;ReadPosRankSum=-1.795;SOR=0.563	GT:AD:DP:GQ:PL	0/1:36,40:76:99:1522,0,1305
chrIII	38893	.	G	A	1481.77	PASS	AC=1;AF=0.500;AN=2;BaseQRankSum=0.621;ClippingRankSum=0.000;DP=80;ExcessHet=3.0103;FS=0.847;MLEAC=1;MLEAF=0.500;MQ=41.82;MQRankSum=1.050;QD=18.52;ReadPosRankSum=-1.806;SOR=0.895	GT:AD:DP:GQ:PL	0/1:39,41:80:99:1510,0,1425
chrIII	39191	.	C	T	1321.77	PASS	AC=1;AF=0.500;AN=2;BaseQRankSum=0.838;ClippingRankSum=0.000;DP=70;ExcessHet=3.0103;FS=8.331;MLEAC=1;MLEAF=0.500;MQ=41.97;MQRankSum=-0.943;QD=18.88;ReadPosRankSum=-1.374;SOR=1.504	GT:AD:DP:GQ:PL	0/1:34,36:70:99:1350,0,1254
chrIII	50424	.	G	A	1221.77	PASS	AC=1;AF=0.500;AN=2;BaseQRankSum=1.741;ClippingRankSum=0.000;DP=62;ExcessHet=3.0103;FS=3.539;MLEAC=1;MLEAF=0.500;MQ=41.74;MQRankSum=1.544;QD=19.71;ReadPosRankSum=-2.283;SOR=0.355	GT:AD:DP:GQ:PL	0/1:29,33:62:99:1250,0,1054
chrIII	51629	.	C	T	1798.77	PASS	AC=1;AF=0.500;AN=2;BaseQRankSum=-0.720;ClippingRankSum=0.000;DP=94;ExcessHet=3.0103;FS=1.696;MLEAC=1;MLEAF=0.500;MQ=42.00;MQRankSum=0.000;QD=19.14;ReadPosRankSum=0.711;SOR=0.505	GT:AD:DP:GQ:PL	0/1:44,50:94:99:1827,0,1560
chrIII	59003	.	G	A	841.77	PASS	AC=1;AF=0.500;AN=2;BaseQRankSum=0.585;ClippingRankSum=0.000;DP=67;ExcessHet=3.0103;FS=0.966;MLEAC=1;MLEAF=0.500;MQ=41.79;MQRankSum=-1.265;QD=12.56;ReadPosRankSum=-0.179;SOR=0.513	GT:AD:DP:GQ:PL	0/1:42,25:67:99:870,0,1627
chrIII	65207	.	G	A	1484.77	PASS	AC=1;AF=0.500;AN=2;BaseQRankSum=0.393;ClippingRankSum=0.000;DP=81;ExcessHet=3.0103;FS=13.514;MLEAC=1;MLEAF=0.500;MQ=42.00;MQRankSum=0.000;QD=18.33;ReadPosRankSum=-0.254;SOR=1.532	GT:AD:DP:GQ:PL	0/1:41,40:81:99:1513,0,1506
chrIII	79143	.	C	T	1057.77	PASS	AC=1;AF=0.500;AN=2;BaseQRankSum=0.922;ClippingRankSum=0.000;DP=68;ExcessHet=3.0103;FS=4.812;MLEAC=1;MLEAF=0.500;MQ=41.54;MQRankSum=-1.903;QD=15.56;ReadPosRankSum=0.439;SOR=0.892	GT:AD:DP:GQ:PL	0/1:37,31:68:99:1086,0,1368
chrIII	107814	.	G	A	1508.77	PASS	AC=1;AF=0.500;AN=2;BaseQRankSum=1.074;ClippingRankSum=0.000;DP=90;ExcessHet=3.0103;FS=3.919;MLEAC=1;MLEAF=0.500;MQ=41.84;MQRankSum=-1.047;QD=16.76;ReadPosRankSum=-1.158;SOR=0.949	GT:AD:DP:GQ:PL	0/1:48,42:90:99:1537,0,1799
chrIII	114957	.	G	A	1393.77	PASS	AC=1;AF=0.500;AN=2;BaseQRankSum=1.155;ClippingRankSum=0.000;DP=76;ExcessHet=3.0103;FS=0.000;MLEAC=1;MLEAF=0.500;MQ=41.81;MQRankSum=-0.974;QD=18.34;ReadPosRankSum=-0.512;SOR=0.597	GT:AD:DP:GQ:PL	0/1:38,38:76:99:1422,0,1374
chrIII	118984	.	C	T	1501.77	PASS	AC=1;AF=0.500;AN=2;BaseQRankSum=-1.612;ClippingRankSum=0.000;DP=80;ExcessHet=3.0103;FS=0.000;MLEAC=1;MLEAF=0.500;MQ=42.00;MQRankSum=0.000;QD=19.01;ReadPosRankSum=-1.079;SOR=0.641	GT:AD:DP:GQ:PL	0/1:38,41:79:99:1530,0,1421
chrIII	120499	.	G	A	1141.77	PASS	AC=1;AF=0.500;AN=2;BaseQRankSum=-0.316;ClippingRankSum=0.000;DP=72;ExcessHet=3.0103;FS=7.940;MLEAC=1;MLEAF=0.500;MQ=42.00;MQRankSum=0.000;QD=15.86;ReadPosRankSum=0.006;SOR=1.191	GT:AD:DP:GQ:PL	0/1:40,32:72:99:1170,0,1494
chrIII	137675	.	C	T	1074.77	PASS	AC=1;AF=0.500;AN=2;BaseQRankSum=-0.032;ClippingRankSum=0.000;DP=73;ExcessHet=3.0103;FS=0.904;MLEAC=1;MLEAF=0.500;MQ=42.00;MQRankSum=0.000;QD=14.93;ReadPosRankSum=0.340;SOR=0.634	GT:AD:DP:GQ:PL	0/1:41,31:72:99:1103,0,1530
chrIII	137703	.	C	T	1008.77	PASS	AC=1;AF=0.500;AN=2;BaseQRankSum=-1.285;ClippingRankSum=0.000;DP=71;ExcessHet=3.0103;FS=3.304;MLEAC=1;MLEAF=0.500;MQ=42.00;MQRankSum=0.000;QD=14.21;ReadPosRankSum=0.355;SOR=0.481	GT:AD:DP:GQ:PL	0/1:42,29:71:99:1037,0,1603
chrIII	161368	.	C	T	1282.77	PASS	AC=1;AF=0.500;AN=2;BaseQRankSum=2.124;ClippingRankSum=0.000;DP=64;ExcessHet=3.0103;FS=2.107;MLEAC=1;MLEAF=0.500;MQ=41.77;MQRankSum=1.096;QD=20.04;ReadPosRankSum=-0.597;SOR=1.085	GT:AD:DP:GQ:PL	0/1:30,34:64:99:1311,0,1083
chrIII	163292	.	G	A	1031.77	PASS	AC=1;AF=0.500;AN=2;BaseQRankSum=-0.049;ClippingRankSum=0.000;DP=60;ExcessHet=3.0103;FS=3.581;MLEAC=1;MLEAF=0.500;MQ=42.00;MQRankSum=0.000;QD=17.20;ReadPosRankSum=-0.169;SOR=0.702	GT:AD:DP:GQ:PL	0/1:31,29:60:99:1060,0,1152
chrIII	166715	.	G	A	372.77	PASS	AC=1;AF=0.500;AN=2;BaseQRankSum=-2.242;ClippingRankSum=0.000;DP=64;ExcessHet=3.0103;FS=1.043;MLEAC=1;MLEAF=0.500;MQ=41.49;MQRankSum=-1.685;QD=6.21;ReadPosRankSum=0.341;SOR=0.909	GT:AD:DP:GQ:PL	0/1:39,21:60:99:401,0,1496
chrIII	178835	.	C	T	1645.77	PASS	AC=1;AF=0.500;AN=2;BaseQRankSum=-1.093;ClippingRankSum=0.000;DP=76;ExcessHet=3.0103;FS=9.980;MLEAC=1;MLEAF=0.500;MQ=42.00;MQRankSum=0.000;QD=21.65;ReadPosRankSum=0.156;SOR=0.187	GT:AD:DP:GQ:PL	0/1:31,45:76:99:1674,0,1105
chrIII	193631	.	G	A	1307.77	PASS	AC=1;AF=0.500;AN=2;BaseQRankSum=-0.096;ClippingRankSum=0.000;DP=65;ExcessHet=3.0103;FS=6.734;MLEAC=1;MLEAF=0.500;MQ=41.74;MQRankSum=0.154;QD=20.12;ReadPosRankSum=-1.060;SOR=0.247	GT:AD:DP:GQ:PL	0/1:29,36:65:99:1336,0,1058
chrIII	198044	.	G	A	1270.77	PASS	AC=1;AF=0.500;AN=2;BaseQRankSum=0.254;ClippingRankSum=0.000;DP=72;ExcessHet=3.0103;FS=4.613;MLEAC=1;MLEAF=0.500;MQ=42.00;MQRankSum=0.000;QD=17.90;ReadPosRankSum=-0.982;SOR=0.961	GT:AD:DP:GQ:PL	0/1:35,36:71:99:1299,0,1278
chrIII	218364	.	G	A	1712.77	PASS	AC=1;AF=0.500;AN=2;BaseQRankSum=-0.491;ClippingRankSum=0.000;DP=71;ExcessHet=3.0103;FS=2.069;MLEAC=1;MLEAF=0.500;MQ=41.77;MQRankSum=0.441;QD=24.12;ReadPosRankSum=-0.811;SOR=0.600	GT:AD:DP:GQ:PL	0/1:25,46:71:99:1741,0,902
chrIII	218368	.	C	T	816.77	PASS	AC=1;AF=0.500;AN=2;BaseQRankSum=0.762;ClippingRankSum=0.000;DP=68;ExcessHet=3.0103;FS=3.459;MLEAC=1;MLEAF=0.500;MQ=41.76;MQRankSum=-0.395;QD=12.01;ReadPosRankSum=-0.198;SOR=0.669	GT:AD:DP:GQ:PL	0/1:44,24:68:99:845,0,1813
chrIII	250067	.	G	A	1177.77	PASS	AC=1;AF=0.500;AN=2;BaseQRankSum=-0.413;ClippingRankSum=0.000;DP=63;ExcessHet=3.0103;FS=11.705;MLEAC=1;MLEAF=0.500;MQ=42.00;MQRankSum=0.000;QD=18.69;ReadPosRankSum=-0.442;SOR=2.033	GT:AD:DP:GQ:PL	0/1:29,34:63:99:1206,0,1106
chrIII	250082	.	G	A	1041.77	PASS	AC=1;AF=0.500;AN=2;BaseQRankSum=-0.351;ClippingRankSum=0.000;DP=64;ExcessHet=3.0103;FS=3.549;MLEAC=1;MLEAF=0.500;MQ=42.00;MQRankSum=0.000;QD=16.28;ReadPosRankSum=0.237;SOR=0.346	GT:AD:DP:GQ:PL	0/1:34,30:64:99:1070,0,1319
chrIII	252752	.	G	A	1004.77	PASS	AC=1;AF=0.500;AN=2;BaseQRankSum=0.546;ClippingRankSum=0.000;DP=57;ExcessHet=3.0103;FS=1.023;MLEAC=1;MLEAF=0.500;MQ=41.17;MQRankSum=-1.318;QD=17.63;ReadPosRankSum=-0.043;SOR=0.903	GT:AD:DP:GQ:PL	0/1:28,29:57:99:1033,0,999
chrIII	260245	.	G	A	949.77	PASS	AC=1;AF=0.500;AN=2;BaseQRankSum=-1.374;ClippingRankSum=0.000;DP=54;ExcessHet=3.0103;FS=0.000;MLEAC=1;MLEAF=0.500;MQ=42.00;MQRankSum=0.000;QD=17.59;ReadPosRankSum=0.200;SOR=0.693	GT:AD:DP:GQ:PL	0/1:27,27:54:99:978,0,1004
chrIII	272934	.	C	T	1193.77	PASS	AC=1;AF=0.500;AN=2;BaseQRankSum=0.924;ClippingRankSum=0.000;DP=73;ExcessHet=3.0103;FS=6.306;MLEAC=1;MLEAF=0.500;MQ=42.00;MQRankSum=0.000;QD=16.35;ReadPosRankSum=-0.423;SOR=0.357	GT:AD:DP:GQ:PL	0/1:40,33:73:99:1222,0,1474
chrIII	302384	.	C	T	785.77	PASS	AC=1;AF=0.500;AN=2;BaseQRankSum=0.296;ClippingRankSum=0.000;DP=54;ExcessHet=3.0103;FS=3.798;MLEAC=1;MLEAF=0.500;MQ=42.00;MQRankSum=0.000;QD=14.55;ReadPosRankSum=0.899;SOR=1.143	GT:AD:DP:GQ:PL	0/1:31,23:54:99:814,0,1183
chrIV	19112	.	C	T	1313.77	PASS	AC=1;AF=0.500;AN=2;BaseQRankSum=-0.790;ClippingRankSum=0.000;DP=75;ExcessHet=3.0103;FS=0.000;MLEAC=1;MLEAF=0.500;MQ=41.81;MQRankSum=1.013;QD=17.52;ReadPosRankSum=-0.325;SOR=0.749	GT:AD:DP:GQ:PL	0/1:38,37:75:99:1342,0,1425
chrIV	32019	.	G	A	1646.77	PASS	AC=1;AF=0.500;AN=2;BaseQRankSum=-0.441;ClippingRankSum=0.000;DP=76;ExcessHet=3.0103;FS=3.114;MLEAC=1;MLEAF=0.500;MQ=42.00;MQRankSum=0.000;QD=21.67;ReadPosRankSum=0.370;SOR=1.105	GT:AD:DP:GQ:PL	0/1:32,44:76:99:1675,0,1168
chrIV	61145	.	G	A	1299.77	PASS	AC=1;AF=0.500;AN=2;BaseQRankSum=0.684;ClippingRankSum=0.000;DP=68;ExcessHet=3.0103;FS=3.350;MLEAC=1;MLEAF=0.500;MQ=42.00;MQRankSum=0.000;QD=19.11;ReadPosRankSum=0.395;SOR=1.226	GT:AD:DP:GQ:PL	0/1:33,35:68:99:1328,0,1210
chrIV	79268	.	C	T	1272.77	PASS	AC=1;AF=0.500;AN=2;BaseQRankSum=0.828;ClippingRankSum=0.000;DP=64;ExcessHet=3.0103;FS=8.667;MLEAC=1;MLEAF=0.500;MQ=42.00;MQRankSum=0.000;QD=19.89;ReadPosRankSum=-0.565;SOR=0.523	GT:AD:DP:GQ:PL	0/1:29,35:64:99:1301,0,1054
chrIV	80596	.	G	A	1249.77	PASS	AC=1;AF=0.500;AN=2;BaseQRankSum=0.880;ClippingRankSum=0.000;DP=71;ExcessHet=3.0103;FS=10.928;MLEAC=1;MLEAF=0.500;MQ=42.00;MQRankSum=0.000;QD=17.60;ReadPosRankSum=1.044;SOR=2.030	GT:AD:DP:GQ:PL	0/1:37,34:71:99:1278,0,1409
chrIV	104601	.	C	T	1103.77	PASS	AC=1;AF=0.500;AN=2;BaseQRankSum=-0.730;ClippingRankSum=0.000;DP=68;ExcessHet=3.0103;FS=2.038;MLEAC=1;MLEAF=0.500;MQ=42.00;MQRankSum=0.000;QD=16.23;ReadPosRankSum=-1.914;SOR=0.436	GT:AD:DP:GQ:PL	0/1:37,31:68:99:1132,0,1403
chrIV	107072	.	C	T	1480.77	PASS	AC=1;AF=0.500;AN=2;BaseQRankSum=0.552;ClippingRankSum=0.000;DP=80;ExcessHet=3.0103;FS=0.847;MLEAC=1;MLEAF=0.500;MQ=41.64;MQRankSum=-1.370;QD=18.51;ReadPosRankSum=-1.194;SOR=0.895	GT:AD:DP:GQ:PL	0/1:39,41:80:99:1509,0,1459
chrIV	108821	.	G	A	1519.77	PASS	AC=1;AF=0.500;AN=2;BaseQRankSum=-0.605;ClippingRankSum=0.000;DP=78;ExcessHet=3.0103;FS=6.083;MLEAC=1;MLEAF=0.500;MQ=42.00;MQRankSum=0.000;QD=19.48;ReadPosRankSum=-0.336;SOR=1.424	GT:AD:DP:GQ:PL	0/1:37,41:78:99:1548,0,1365
chrIV	115755	.	G	A	1548.77	PASS	AC=1;AF=0.500;AN=2;BaseQRankSum=-1.709;ClippingRankSum=0.000;DP=86;ExcessHet=3.0103;FS=0.813;MLEAC=1;MLEAF=0.500;MQ=41.78;MQRankSum=0.611;QD=18.01;ReadPosRankSum=1.039;SOR=0.798	GT:AD:DP:GQ:PL	0/1:43,43:86:99:1577,0,1607
chrIV	141787	.	G	A	1265.77	PASS	AC=1;AF=0.500;AN=2;BaseQRankSum=1.335;ClippingRankSum=0.000;DP=62;ExcessHet=3.0103;FS=5.137;MLEAC=1;MLEAF=0.500;MQ=41.52;MQRankSum=1.594;QD=20.42;ReadPosRankSum=0.996;SOR=1.174	GT:AD:DP:GQ:PL	0/1:28,34:62:99:1294,0,994
chrIV	148383	.	G	A	933.77	PASS	AC=1;AF=0.500;AN=2;BaseQRankSum=-0.400;ClippingRankSum=0.000;DP=57;ExcessHet=3.0103;FS=14.646;MLEAC=1;MLEAF=0.500;MQ=42.00;MQRankSum=0.000;QD=16.38;ReadPosRankSum=0.998;SOR=1.272	GT:AD:DP:GQ:PL	0/1:31,26:57:99:962,0,1167
chrIV	155907	.	G	A	1226.77	PASS	AC=1;AF=0.500;AN=2;BaseQRankSum=0.646;ClippingRankSum=0.000;DP=64;ExcessHet=3.0103;FS=2.069;MLEAC=1;MLEAF=0.500;MQ=42.00;MQRankSum=0.000;QD=19.17;ReadPosRankSum=2.379;SOR=0.467	GT:AD:DP:GQ:PL	0/1:31,33:64:99:1255,0,1157
chrIV	156800	.	C	T	1532.77	PASS	AC=1;AF=0.500;AN=2;BaseQRankSum=1.109;ClippingRankSum=0.000;DP=93;ExcessHet=3.0103;FS=0.776;MLEAC=1;MLEAF=0.500;MQ=42.00;MQRankSum=0.000;QD=16.48;ReadPosRankSum=-0.018;SOR=0.586	GT:AD:DP:GQ:PL	0/1:51,42:93:99:1561,0,1924
chrIV	172131	.	G	A	1012.77	PASS	AC=1;AF=0.500;AN=2;BaseQRankSum=1.355;ClippingRankSum=0.000;DP=58;ExcessHet=3.0103;FS=0.000;MLEAC=1;MLEAF=0.500;MQ=42.00;MQRankSum=0.000;QD=17.46;ReadPosRankSum=-0.356;SOR=0.702	GT:AD:DP:GQ:PL	0/1:30,28:58:99:1041,0,1091
chrIV	176378	.	C	T	929.77	PASS	AC=1;AF=0.500;AN=2;BaseQRankSum=-1.851;ClippingRankSum=0.000;DP=60;ExcessHet=3.0103;FS=0.000;MLEAC=1;MLEAF=0.500;MQ=42.00;MQRankSum=0.000;QD=15.50;ReadPosRankSum=2.297;SOR=0.743	GT:AD:DP:GQ:PL	0/1:32,28:60:99:958,0,1209
chrIV	190750	.	G	A	1176.77	PASS	AC=1;AF=0.500;AN=2;BaseQRankSum=-0.511;ClippingRankSum=0.000;DP=71;ExcessHet=3.0103;FS=1.960;MLEAC=1;MLEAF=0.500;MQ=42.00;MQRankSum=0.000;QD=16.57;ReadPosRankSum=0.701;SOR=0.473	GT:AD:DP:GQ:PL	0/1:37,34:71:99:1205,0,1378
chrIV	192394	.	C	T	1487.77	PASS	AC=1;AF=0.500;AN=2;BaseQRankSum=1.714;ClippingRankSum=0.000;DP=72;ExcessHet=3.0103;FS=0.900;MLEAC=1;MLEAF=0.500;MQ=41.75;MQRankSum=-0.365;QD=20.95;ReadPosRankSum=-2.056;SOR=0.638	GT:AD:DP:GQ:PL	0/1:32,39:71:99:1516,0,1146
chrIV	192447	.	C	T	1149.77	PASS	AC=1;AF=0.500;AN=2;BaseQRankSum=1.486;ClippingRankSum=0.000;DP=71;ExcessHet=3.0103;FS=3.274;MLEAC=1;MLEAF=0.500;MQ=41.93;MQRankSum=0.521;QD=16.43;ReadPosRankSum=-0.189;SOR=0.368	GT:AD:DP:GQ:PL	0/1:38,32:70:99:1178,0,1425
chrIV	192473	.	C	T	997.73	PASS	AC=1;AF=0.500;AN=2;BaseQRankSum=0.726;ClippingRankSum=0.000;DP=63;ExcessHet=3.0103;FS=3.515;MLEAC=1;MLEAF=0.500;MQ=42.15;MQRankSum=1.427;QD=16.36;ReadPosRankSum=-1.483;SOR=0.912	GT:AD:DP:GQ:PL	0/1:33,28:61:99:1035,0,1156
chrIV	211137	.	C	T	1235.77	PASS	AC=1;AF=0.500;AN=2;BaseQRankSum=1.662;ClippingRankSum=0.000;DP=56;ExcessHet=3.0103;FS=0.000;MLEAC=1;MLEAF=0.500;MQ=42.00;MQRankSum=0.000;QD=22.07;ReadPosRankSum=0.267;SOR=0.680	GT:AD:DP:GQ:PL	0/1:23,33:56:99:1264,0,791
chrIV	221845	.	C	T	1185.77	PASS	AC=1;AF=0.500;AN=2;BaseQRankSum=-1.074;ClippingRankSum=0.000;DP=76;ExcessHet=3.0103;FS=0.000;MLEAC=1;MLEAF=0.500;MQ=42.00;MQRankSum=0.000;QD=15.60;ReadPosRankSum=0.794;SOR=0.706	GT:AD:DP:GQ:PL	0/1:43,33:76:99:1214,0,1664
chrIV	272742	.	G	A	1089.77	PASS	AC=1;AF=0.500;AN=2;BaseQRankSum=0.721;ClippingRankSum=0.000;DP=65;ExcessHet=3.0103;FS=3.468;MLEAC=1;MLEAF=0.500;MQ=42.00;MQRankSum=0.000;QD=17.03;ReadPosRankSum=-0.363;SOR=0.340	GT:AD:DP:GQ:PL	0/1:34,30:64:99:1118,0,1287
chrIV	301087	.	G	A	932.77	PASS	AC=1;AF=0.500;AN=2;BaseQRankSum=-1.975;ClippingRankSum=0.000;DP=78;ExcessHet=3.0103;FS=3.160;MLEAC=1;MLEAF=0.500;MQ=41.81;MQRankSum=0.796;QD=11.96;ReadPosRankSum=-0.449;SOR=0.765	GT:AD:DP:GQ:PL	0/1:49,29:78:99:961,0,1864
chrIV	316001	.	C	T	1488.77	PASS	AC=1;AF=0.500;AN=2;BaseQRankSum=1.018;ClippingRankSum=0.000;DP=86;ExcessHet=3.0103;FS=0.000;MLEAC=1;MLEAF=0.500;MQ=41.98;MQRankSum=-1.024;QD=17.31;ReadPosRankSum=-0.720;SOR=0.615	GT:AD:DP:GQ:PL	0/1:45,41:86:99:1517,0,1638
chrIV	321317	.	G	A	1348.77	PASS	AC=1;AF=0.500;AN=2;BaseQRankSum=-0.109;ClippingRankSum=0.000;DP=69;ExcessHet=3.0103;FS=3.317;MLEAC=1;MLEAF=0.500;MQ=41.79;MQRankSum=-0.901;QD=19.55;ReadPosRankSum=0.816;SOR=0.354	GT:AD:DP:GQ:PL	0/1:32,37:69:99:1377,0,1143
chrIV	323703	.	G	A	888.77	PASS	AC=1;AF=0.500;AN=2;BaseQRankSum=2.339;ClippingRankSum=0.000;DP=70;ExcessHet=3.0103;FS=19.114;MLEAC=1;MLEAF=0.500;MQ=41.97;MQRankSum=0.798;QD=12.70;ReadPosRankSum=2.543;SOR=2.670	GT:AD:DP:GQ:PL	0/1:44,26:70:99:917,0,1610
chrIV	329559	.	G	A	893.77	PASS	AC=1;AF=0.500;AN=2;BaseQRankSum=0.154;ClippingRankSum=0.000;DP=53;ExcessHet=3.0103;FS=1.047;MLEAC=1;MLEAF=0.500;MQ=41.66;MQRankSum=-0.690;QD=16.86;ReadPosRankSum=1.756;SOR=0.518	GT:AD:DP:GQ:PL	0/1:28,25:53:99:922,0,1030
chrIV	330997	.	C	T	1139.77	PASS	AC=1;AF=0.500;AN=2;BaseQRankSum=1.590;ClippingRankSum=0.000;DP=73;ExcessHet=3.0103;FS=0.884;MLEAC=1;MLEAF=0.500;MQ=42.00;MQRankSum=0.000;QD=15.61;ReadPosRankSum=-1.510;SOR=0.667	GT:AD:DP:GQ:PL	0/1:40,33:73:99:1168,0,1516
chrIV	341521	.	G	A	1193.77	PASS	AC=1;AF=0.500;AN=2;BaseQRankSum=-0.646;ClippingRankSum=0.000;DP=65;ExcessHet=3.0103;FS=8.661;MLEAC=1;MLEAF=0.500;MQ=42.00;MQRankSum=0.000;QD=18.65;ReadPosRankSum=0.547;SOR=0.421	GT:AD:DP:GQ:PL	0/1:30,34:64:99:1222,0,1061
chrIV	344449	.	G	A	1310.77	PASS	AC=1;AF=0.500;AN=2;BaseQRankSum=1.441;ClippingRankSum=0.000;DP=72;ExcessHet=3.0103;FS=1.958;MLEAC=1;MLEAF=0.500;MQ=42.00;MQRankSum=0.000;QD=18.21;ReadPosRankSum=0.055;SOR=0.945	GT:AD:DP:GQ:PL	0/1:35,37:72:99:1339,0,1288
chrIV	360814	.	G	A	1524.77	PASS	AC=1;AF=0.500;AN=2;BaseQRankSum=-1.861;ClippingRankSum=0.000;DP=76;ExcessHet=3.0103;FS=3.069;MLEAC=1;MLEAF=0.500;MQ=42.00;MQRankSum=0.000;QD=20.06;ReadPosRankSum=1.094;SOR=0.412	GT:AD:DP:GQ:PL	0/1:34,42:76:99:1553,0,1210
chrIV	362477	.	G	A	756.77	PASS	AC=1;AF=0.500;AN=2;BaseQRankSum=-0.056;ClippingRankSum=0.000;DP=49;ExcessHet=3.0103;FS=2.498;MLEAC=1;MLEAF=0.500;MQ=41.96;MQRankSum=-1.067;QD=15.44;ReadPosRankSum=0.477;SOR=1.230	GT:AD:DP:GQ:PL	0/1:27,22:49:99:785,0,1015
chrIV	366540	.	G	A	981.77	PASS	AC=1;AF=0.500;AN=2;BaseQRankSum=-0.660;ClippingRankSum=0.000;DP=65;ExcessHet=3.0103;FS=6.979;MLEAC=1;MLEAF=0.500;MQ=41.78;MQRankSum=0.901;QD=15.10;ReadPosRankSum=-0.116;SOR=0.230	GT:AD:DP:GQ:PL	0/1:37,28:65:99:1010,0,1384
chrIV	367543	.	G	A	1054.77	PASS	AC=1;AF=0.500;AN=2;BaseQRankSum=1.081;ClippingRankSum=0.000;DP=56;ExcessHet=3.0103;FS=9.708;MLEAC=1;MLEAF=0.500;MQ=42.00;MQRankSum=0.000;QD=18.84;ReadPosRankSum=0.019;SOR=0.837	GT:AD:DP:GQ:PL	0/1:29,27:56:99:1083,0,2191
chrIV	367544	.	G	A	1054.77	PASS	AC=1;AF=0.500;AN=2;BaseQRankSum=-0.070;ClippingRankSum=0.000;DP=57;ExcessHet=3.0103;FS=11.873;MLEAC=1;MLEAF=0.500;MQ=42.00;MQRankSum=0.000;QD=18.50;ReadPosRankSum=-0.493;SOR=0.937	GT:AD:DP:GQ:PL	0/1:29,28:57:99:1083,0,2191
chrIV	372686	.	G	A	1363.77	PASS	AC=1;AF=0.500;AN=2;BaseQRankSum=-1.529;ClippingRankSum=0.000;DP=65;ExcessHet=3.0103;FS=0.951;MLEAC=1;MLEAF=0.500;MQ=42.00;MQRankSum=0.000;QD=20.98;ReadPosRankSum=1.054;SOR=0.556	GT:AD:DP:GQ:PL	0/1:28,37:65:99:1392,0,1025
chrIV	411742	.	C	T	1147.77	PASS	AC=1;AF=0.500;AN=2;BaseQRankSum=-1.229;ClippingRankSum=0.000;DP=69;ExcessHet=3.0103;FS=8.431;MLEAC=1;MLEAF=0.500;MQ=41.59;MQRankSum=0.021;QD=16.88;ReadPosRankSum=0.528;SOR=1.327	GT:AD:DP:GQ:PL	0/1:34,34:68:99:1176,0,1249
chrIV	415925	.	G	A	1522.77	PASS	AC=1;AF=0.500;AN=2;BaseQRankSum=0.495;ClippingRankSum=0.000;DP=72;ExcessHet=3.0103;FS=1.960;MLEAC=1;MLEAF=0.500;MQ=42.00;MQRankSum=0.000;QD=21.15;ReadPosRankSum=0.090;SOR=0.473	GT:AD:DP:GQ:PL	0/1:30,42:72:99:1551,0,1077
chrIV	434312	.	G	A	807.77	PASS	AC=1;AF=0.500;AN=2;BaseQRankSum=0.174;ClippingRankSum=0.000;DP=53;ExcessHet=3.0103;FS=15.735;MLEAC=1;MLEAF=0.500;MQ=41.77;MQRankSum=1.568;QD=15.24;ReadPosRankSum=0.779;SOR=1.584	GT:AD:DP:GQ:PL	0/1:30,23:53:99:836,0,1139
chrIV	438124	.	G	A	991.77	PASS	AC=1;AF=0.500;AN=2;BaseQRankSum=2.078;ClippingRankSum=0.000;DP=55;ExcessHet=3.0103;FS=2.310;MLEAC=1;MLEAF=0.500;MQ=42.00;MQRankSum=0.000;QD=18.03;ReadPosRankSum=0.597;SOR=0.411	GT:AD:DP:GQ:PL	0/1:28,27:55:99:1020,0,1036
chrIV	445705	.	G	A	1201.77	PASS	AC=1;AF=0.500;AN=2;BaseQRankSum=0.945;ClippingRankSum=0.000;DP=79;ExcessHet=3.0103;FS=0.000;MLEAC=1;MLEAF=0.500;MQ=41.98;MQRankSum=0.895;QD=15.21;ReadPosRankSum=-0.580;SOR=0.793	GT:AD:DP:GQ:PL	0/1:45,34:79:99:1230,0,1694
chrIV	458220	.	G	A	1416.77	PASS	AC=1;AF=0.500;AN=2;BaseQRankSum=-0.818;ClippingRankSum=0.000;DP=86;ExcessHet=3.0103;FS=0.000;MLEAC=1;MLEAF=0.500;MQ=41.98;MQRankSum=0.934;QD=16.47;ReadPosRankSum=-0.312;SOR=0.734	GT:AD:DP:GQ:PL	0/1:47,39:86:99:1445,0,1801
chrIV	478886	.	G	A	1178.77	PASS	AC=1;AF=0.500;AN=2;BaseQRankSum=-0.457;ClippingRankSum=0.000;DP=77;ExcessHet=3.0103;FS=0.871;MLEAC=1;MLEAF=0.500;MQ=42.00;MQRankSum=0.000;QD=15.31;ReadPosRankSum=-1.130;SOR=0.880	GT:AD:DP:GQ:PL	0/1:44,33:77:99:1207,0,1699
chrIV	488787	.	G	A	1274.77	PASS	AC=1;AF=0.500;AN=2;BaseQRankSum=0.801;ClippingRankSum=0.000;DP=66;ExcessHet=3.0103;FS=18.083;MLEAC=1;MLEAF=0.500;MQ=42.00;MQRankSum=0.000;QD=19.31;ReadPosRankSum=-0.007;SOR=1.081	GT:AD:DP:GQ:PL	0/1:31,35:66:99:1303,0,1126
chrIV	497486	.	G	A	1147.77	PASS	AC=1;AF=0.500;AN=2;BaseQRankSum=0.327;ClippingRankSum=0.000;DP=56;ExcessHet=3.0103;FS=7.533;MLEAC=1;MLEAF=0.500;MQ=41.75;MQRankSum=-0.830;QD=20.50;ReadPosRankSum=0.954;SOR=0.888	GT:AD:DP:GQ:PL	0/1:24,32:56:99:1176,0,835
chrIV	504738	.	G	A	1333.77	PASS	AC=1;AF=0.500;AN=2;BaseQRankSum=1.404;ClippingRankSum=0.000;DP=74;ExcessHet=3.0103;FS=1.926;MLEAC=1;MLEAF=0.500;MQ=41.80;MQRankSum=-0.973;QD=18.02;ReadPosRankSum=-0.487;SOR=0.534	GT:AD:DP:GQ:PL	0/1:37,37:74:99:1362,0,1341
chrIV	551526	.	C	T	1088.77	PASS	AC=1;AF=0.500;AN=2;BaseQRankSum=-1.300;ClippingRankSum=0.000;DP=68;ExcessHet=3.0103;FS=18.111;MLEAC=1;MLEAF=0.500;MQ=41.73;MQRankSum=-0.744;QD=16.01;ReadPosRankSum=-0.627;SOR=1.753	GT:AD:DP:GQ:PL	0/1:37,31:68:99:1117,0,1394
chrIV	551554	.	C	T	954.77	PASS	AC=1;AF=0.500;AN=2;BaseQRankSum=-0.630;ClippingRankSum=0.000;DP=67;ExcessHet=3.0103;FS=10.771;MLEAC=1;MLEAF=0.500;MQ=41.76;MQRankSum=-0.237;QD=14.25;ReadPosRankSum=-0.838;SOR=1.249	GT:AD:DP:GQ:PL	0/1:39,28:67:99:983,0,1477
chrIV	554281	.	G	A	1634.77	PASS	AC=1;AF=0.500;AN=2;BaseQRankSum=1.542;ClippingRankSum=0.000;DP=77;ExcessHet=3.0103;FS=3.145;MLEAC=1;MLEAF=0.500;MQ=42.00;MQRankSum=0.000;QD=21.23;ReadPosRankSum=-1.388;SOR=1.091	GT:AD:DP:GQ:PL	0/1:33,44:77:99:1663,0,1196
chrIV	569797	.	G	A	1770.77	PASS	AC=1;AF=0.500;AN=2;BaseQRankSum=0.629;ClippingRankSum=0.000;DP=83;ExcessHet=3.0103;FS=0.838;MLEAC=1;MLEAF=0.500;MQ=41.83;MQRankSum=1.195;QD=21.33;ReadPosRankSum=-0.796;SOR=0.544	GT:AD:DP:GQ:PL	0/1:35,48:83:99:1799,0,1243
chrIV	570546	.	C	T	1104.77	PASS	AC=1;AF=0.500;AN=2;BaseQRankSum=0.367;ClippingRankSum=0.000;DP=60;ExcessHet=3.0103;FS=2.177;MLEAC=1;MLEAF=0.500;MQ=42.00;MQRankSum=0.000;QD=18.41;ReadPosRankSum=-0.430;SOR=0.636	GT:AD:DP:GQ:PL	0/1:30,30:60:99:1133,0,1127
chrIV	600683	.	C	T	1302.77	PASS	AC=1;AF=0.500;AN=2;BaseQRankSum=1.427;ClippingRankSum=0.000;DP=71;ExcessHet=3.0103;FS=0.000;MLEAC=1;MLEAF=0.500;MQ=41.77;MQRankSum=0.060;QD=18.35;ReadPosRankSum=-0.598;SOR=0.739	GT:AD:DP:GQ:PL	0/1:35,36:71:99:1331,0,1427
chrIV	600692	.	C	T	1356.77	PASS	AC=1;AF=0.500;AN=2;BaseQRankSum=-0.391;ClippingRankSum=0.000;DP=72;ExcessHet=3.0103;FS=0.000;MLEAC=1;MLEAF=0.500;MQ=41.78;MQRankSum=0.079;QD=18.84;ReadPosRankSum=-0.420;SOR=0.648	GT:AD:DP:GQ:PL	0/1:34,38:72:99:1385,0,1306
chrIV	600735	.	C	T	1037.77	PASS	AC=1;AF=0.500;AN=2;BaseQRankSum=0.489;ClippingRankSum=0.000;DP=77;ExcessHet=3.0103;FS=0.875;MLEAC=1;MLEAF=0.500;MQ=41.26;MQRankSum=0.856;QD=13.48;ReadPosRankSum=0.767;SOR=0.830	GT:AD:DP:GQ:PL	0/1:47,30:77:99:1066,0,1773
chrIV	602151	.	C	T	991.77	PASS	AC=1;AF=0.500;AN=2;BaseQRankSum=-0.094;ClippingRankSum=0.000;DP=64;ExcessHet=3.0103;FS=3.500;MLEAC=1;MLEAF=0.500;MQ=41.97;MQRankSum=-1.102;QD=15.50;ReadPosRankSum=0.605;SOR=1.229	GT:AD:DP:GQ:PL	0/1:36,28:64:99:1020,0,1328
chrIV	604509	.	C	T	1364.77	PASS	AC=1;AF=0.500;AN=2;BaseQRankSum=-1.009;ClippingRankSum=0.000;DP=61;ExcessHet=3.0103;FS=0.988;MLEAC=1;MLEAF=0.500;MQ=41.97;MQRankSum=-0.772;QD=22.37;ReadPosRankSum=0.623;SOR=0.549	GT:AD:DP:GQ:PL	0/1:24,37:61:99:1393,0,832
chrIV	617096	.	C	T	1491.77	PASS	AC=1;AF=0.500;AN=2;BaseQRankSum=1.166;ClippingRankSum=0.000;DP=69;ExcessHet=3.0103;FS=13.028;MLEAC=1;MLEAF=0.500;MQ=42.00;MQRankSum=0.000;QD=21.62;ReadPosRankSum=0.713;SOR=0.320	GT:AD:DP:GQ:PL	0/1:29,40:69:99:1520,0,956
chrIV	628835	.	G	A	1540.77	PASS	AC=1;AF=0.500;AN=2;BaseQRankSum=2.809;ClippingRankSum=0.000;DP=78;ExcessHet=3.0103;FS=6.001;MLEAC=1;MLEAF=0.500;MQ=42.00;MQRankSum=0.000;QD=19.75;ReadPosRankSum=-1.892;SOR=0.278	GT:AD:DP:GQ:PL	0/1:35,43:78:99:1569,0,1209
chrIV	638672	.	C	T	923.77	PASS	AC=1;AF=0.500;AN=2;BaseQRankSum=2.295;ClippingRankSum=0.000;DP=63;ExcessHet=3.0103;FS=11.290;MLEAC=1;MLEAF=0.500;MQ=41.77;MQRankSum=0.898;QD=14.66;ReadPosRankSum=-1.850;SOR=1.420	GT:AD:DP:GQ:PL	0/1:36,27:63:99:952,0,1303
chrIV	645145	.	G	A	879.77	PASS	AC=1;AF=0.500;AN=2;BaseQRankSum=2.044;ClippingRankSum=0.000;DP=58;ExcessHet=3.0103;FS=3.772;MLEAC=1;MLEAF=0.500;MQ=41.41;MQRankSum=-0.168;QD=16.00;ReadPosRankSum=0.152;SOR=0.338	GT:AD:DP:GQ:PL	0/1:29,26:55:99:908,0,1006
chrIV	651513	.	C	T	1084.77	PASS	AC=1;AF=0.500;AN=2;BaseQRankSum=0.716;ClippingRankSum=0.000;DP=71;ExcessHet=3.0103;FS=0.978;MLEAC=1;MLEAF=0.500;MQ=41.94;MQRankSum=-0.128;QD=16.19;ReadPosRankSum=-0.111;SOR=0.527	GT:AD:DP:GQ:PL	0/1:37,30:67:99:1113,0,1401
chrIV	652958	.	C	T	1443.77	PASS	AC=1;AF=0.500;AN=2;BaseQRankSum=0.338;ClippingRankSum=0.000;DP=65;ExcessHet=3.0103;FS=8.781;MLEAC=1;MLEAF=0.500;MQ=41.55;MQRankSum=0.313;QD=22.21;ReadPosRankSum=1.105;SOR=0.880	GT:AD:DP:GQ:PL	0/1:26,39:65:99:1472,0,919
chrIV	657120	.	C	T	1390.77	PASS	AC=1;AF=0.500;AN=2;BaseQRankSum=-0.598;ClippingRankSum=0.000;DP=62;ExcessHet=3.0103;FS=5.409;MLEAC=1;MLEAF=0.500;MQ=41.76;MQRankSum=-0.789;QD=22.43;ReadPosRankSum=2.247;SOR=1.445	GT:AD:DP:GQ:PL	0/1:25,37:62:99:1419,0,901
chrIV	668816	.	G	A	1020.77	PASS	AC=1;AF=0.500;AN=2;BaseQRankSum=1.600;ClippingRankSum=0.000;DP=73;ExcessHet=3.0103;FS=5.161;MLEAC=1;MLEAF=0.500;MQ=41.97;MQRankSum=0.000;QD=15.24;ReadPosRankSum=-2.014;SOR=1.450	GT:AD:DP:GQ:PL	0/1:38,29:67:99:1049,0,1346
chrIV	690818	.	G	A	1373.77	PASS	AC=1;AF=0.500;AN=2;BaseQRankSum=1.894;ClippingRankSum=0.000;DP=76;ExcessHet=3.0103;FS=1.852;MLEAC=1;MLEAF=0.500;MQ=41.78;MQRankSum=0.000;QD=18.08;ReadPosRankSum=0.940;SOR=0.924	GT:AD:DP:GQ:PL	0/1:39,37:76:99:1402,0,1409
chrIV	694664	.	G	A	1038.77	PASS	AC=1;AF=0.500;AN=2;BaseQRankSum=-0.008;ClippingRankSum=0.000;DP=59;ExcessHet=3.0103;FS=11.599;MLEAC=1;MLEAF=0.500;MQ=42.00;MQRankSum=0.000;QD=17.61;ReadPosRankSum=-0.430;SOR=1.328	GT:AD:DP:GQ:PL	0/1:30,29:59:99:1067,0,1093
chrIV	704593	.	G	A	1355.77	PASS	AC=1;AF=0.500;AN=2;BaseQRankSum=1.233;ClippingRankSum=0.000;DP=79;ExcessHet=3.0103;FS=0.000;MLEAC=1;MLEAF=0.500;MQ=42.00;MQRankSum=0.000;QD=17.16;ReadPosRankSum=-1.365;SOR=0.746	GT:AD:DP:GQ:PL	0/1:42,37:79:99:1384,0,1583
chrIV	713399	.	C	T	1143.77	PASS	AC=1;AF=0.500;AN=2;BaseQRankSum=-2.749;ClippingRankSum=0.000;DP=65;ExcessHet=3.0103;FS=3.370;MLEAC=1;MLEAF=0.500;MQ=41.75;MQRankSum=1.425;QD=17.60;ReadPosRankSum=0.722;SOR=0.839	GT:AD:DP:GQ:PL	0/1:33,32:65:99:1172,0,1246
chrIV	765328	.	C	T	1468.77	PASS	AC=1;AF=0.500;AN=2;BaseQRankSum=0.681;ClippingRankSum=0.000;DP=66;ExcessHet=3.0103;FS=2.097;MLEAC=1;MLEAF=0.500;MQ=41.79;MQRankSum=-0.801;QD=22.25;ReadPosRankSum=1.204;SOR=0.694	GT:AD:DP:GQ:PL	0/1:27,39:66:99:1497,0,975
chrIV	768996	.	G	A	923.77	PASS	AC=1;AF=0.500;AN=2;BaseQRankSum=1.397;ClippingRankSum=0.000;DP=65;ExcessHet=3.0103;FS=5.082;MLEAC=1;MLEAF=0.500;MQ=42.00;MQRankSum=0.000;QD=14.21;ReadPosRankSum=-0.354;SOR=0.301	GT:AD:DP:GQ:PL	0/1:38,27:65:99:952,0,1433
chrIV	769069	.	G	A	1157.77	PASS	AC=1;AF=0.500;AN=2;BaseQRankSum=1.205;ClippingRankSum=0.000;DP=66;ExcessHet=3.0103;FS=3.385;MLEAC=1;MLEAF=0.500;MQ=42.00;MQRankSum=0.000;QD=17.54;ReadPosRankSum=0.376;SOR=0.448	GT:AD:DP:GQ:PL	0/1:33,33:66:99:1186,0,1203
chrIV	770087	.	C	T	1101.77	PASS	AC=1;AF=0.500;AN=2;BaseQRankSum=-1.163;ClippingRankSum=0.000;DP=62;ExcessHet=3.0103;FS=3.505;MLEAC=1;MLEAF=0.500;MQ=42.00;MQRankSum=0.000;QD=17.77;ReadPosRankSum=2.503;SOR=0.793	GT:AD:DP:GQ:PL	0/1:30,32:62:99:1130,0,1077
chrIV	770281	.	C	T	1465.77	PASS	AC=1;AF=0.500;AN=2;BaseQRankSum=1.870;ClippingRankSum=0.000;DP=89;ExcessHet=3.0103;FS=0.794;MLEAC=1;MLEAF=0.500;MQ=41.98;MQRankSum=0.947;QD=16.47;ReadPosRankSum=0.140;SOR=0.668	GT:AD:DP:GQ:PL	0/1:48,41:89:99:1494,0,1812
chrIV	811661	.	G	A	1684.77	PASS	AC=1;AF=0.500;AN=2;BaseQRankSum=0.442;ClippingRankSum=0.000;DP=83;ExcessHet=3.0103;FS=7.178;MLEAC=1;MLEAF=0.500;MQ=42.00;MQRankSum=0.000;QD=20.30;ReadPosRankSum=-0.173;SOR=1.228	GT:AD:DP:GQ:PL	0/1:38,45:83:99:1713,0,1374
chrIV	814515	.	C	T	1459.77	PASS	AC=1;AF=0.500;AN=2;BaseQRankSum=-0.675;ClippingRankSum=0.000;DP=88;ExcessHet=3.0103;FS=2.830;MLEAC=1;MLEAF=0.500;MQ=41.84;MQRankSum=-1.048;QD=16.59;ReadPosRankSum=1.074;SOR=0.507	GT:AD:DP:GQ:PL	0/1:47,41:88:99:1488,0,1775
chrIV	817606	.	G	A	1344.77	PASS	AC=1;AF=0.500;AN=2;BaseQRankSum=0.694;ClippingRankSum=0.000;DP=69;ExcessHet=3.0103;FS=0.912;MLEAC=1;MLEAF=0.500;MQ=42.00;MQRankSum=0.000;QD=19.49;ReadPosRankSum=0.832;SOR=0.536	GT:AD:DP:GQ:PL	0/1:33,36:69:99:1373,0,1229
chrIV	840275	.	C	T	998.77	PASS	AC=1;AF=0.500;AN=2;BaseQRankSum=0.315;ClippingRankSum=0.000;DP=58;ExcessHet=3.0103;FS=3.515;MLEAC=1;MLEAF=0.500;MQ=41.75;MQRankSum=1.001;QD=17.22;ReadPosRankSum=1.400;SOR=0.912	GT:AD:DP:GQ:PL	0/1:30,28:58:99:1027,0,1078
chrIV	914799	.	C	T	1252.77	PASS	AC=1;AF=0.500;AN=2;BaseQRankSum=3.394;ClippingRankSum=0.000;DP=75;ExcessHet=3.0103;FS=6.007;MLEAC=1;MLEAF=0.500;MQ=42.00;MQRankSum=0.000;QD=16.70;ReadPosRankSum=1.301;SOR=0.733	GT:AD:DP:GQ:PL	0/1:41,34:75:99:1281,0,1539
chrIV	917110	.	G	A	1426.77	PASS	AC=1;AF=0.500;AN=2;BaseQRankSum=0.012;ClippingRankSum=0.000;DP=76;ExcessHet=3.0103;FS=5.824;MLEAC=1;MLEAF=0.500;MQ=41.63;MQRankSum=0.056;QD=18.77;ReadPosRankSum=-0.124;SOR=0.601	GT:AD:DP:GQ:PL	0/1:37,39:76:99:1455,0,1360
chrIV	927188	.	C	T	996.77	PASS	AC=1;AF=0.500;AN=2;BaseQRankSum=-1.565;ClippingRankSum=0.000;DP=64;ExcessHet=3.0103;FS=0.962;MLEAC=1;MLEAF=0.500;MQ=42.00;MQRankSum=0.000;QD=15.57;ReadPosRankSum=1.160;SOR=0.525	GT:AD:DP:GQ:PL	0/1:36,28:64:99:1025,0,1386
chrIV	950778	.	G	A	1384.77	PASS	AC=1;AF=0.500;AN=2;BaseQRankSum=-0.185;ClippingRankSum=0.000;DP=75;ExcessHet=3.0103;FS=4.501;MLEAC=1;MLEAF=0.500;MQ=42.00;MQRankSum=0.000;QD=18.46;ReadPosRankSum=0.299;SOR=0.330	GT:AD:DP:GQ:PL	0/1:37,38:75:99:1413,0,1375
chrIV	959486	.	C	T	1104.77	PASS	AC=1;AF=0.500;AN=2;BaseQRankSum=-0.306;ClippingRankSum=0.000;DP=80;ExcessHet=3.0103;FS=3.257;MLEAC=1;MLEAF=0.500;MQ=42.00;MQRankSum=0.000;QD=13.81;ReadPosRankSum=-0.089;SOR=0.392	GT:AD:DP:GQ:PL	0/1:48,32:80:99:1133,0,1861
chrIV	971605	.	G	A	743.77	PASS	AC=1;AF=0.500;AN=2;BaseQRankSum=1.647;ClippingRankSum=0.000;DP=54;ExcessHet=3.0103;FS=1.064;MLEAC=1;MLEAF=0.500;MQ=41.74;MQRankSum=0.836;QD=13.77;ReadPosRankSum=1.043;SOR=0.919	GT:AD:DP:GQ:PL	0/1:33,21:54:99:772,0,1253
chrIV	972374	.	G	A	695.77	PASS	AC=1;AF=0.500;AN=2;BaseQRankSum=-1.188;ClippingRankSum=0.000;DP=59;ExcessHet=3.0103;FS=2.304;MLEAC=1;MLEAF=0.500;MQ=41.73;MQRankSum=1.086;QD=11.79;ReadPosRankSum=-1.137;SOR=1.092	GT:AD:DP:GQ:PL	0/1:38,21:59:99:724,0,1420
chrIV	1012590	.	G	A	1027.77	PASS	AC=1;AF=0.500;AN=2;BaseQRankSum=1.392;ClippingRankSum=0.000;DP=74;ExcessHet=3.0103;FS=1.938;MLEAC=1;MLEAF=0.500;MQ=42.00;MQRankSum=0.000;QD=13.89;ReadPosRankSum=-0.086;SOR=0.873	GT:AD:DP:GQ:PL	0/1:45,29:74:99:1056,0,1631
chrIV	1028351	.	C	T	820.77	PASS	AC=1;AF=0.500;AN=2;BaseQRankSum=-0.918;ClippingRankSum=0.000;DP=64;ExcessHet=3.0103;FS=0.000;MLEAC=1;MLEAF=0.500;MQ=42.00;MQRankSum=0.000;QD=12.82;ReadPosRankSum=-0.826;SOR=0.784	GT:AD:DP:GQ:PL	0/1:38,26:64:99:849,0,1448
chrIV	1037832	.	C	T	1172.77	PASS	AC=1;AF=0.500;AN=2;BaseQRankSum=1.191;ClippingRankSum=0.000;DP=79;ExcessHet=3.0103;FS=1.840;MLEAC=1;MLEAF=0.500;MQ=42.00;MQRankSum=0.000;QD=14.85;ReadPosRankSum=-1.386;SOR=0.918	GT:AD:DP:GQ:PL	0/1:46,33:79:99:1201,0,1722
chrIV	1060440	.	C	T	958.77	PASS	AC=1;AF=0.500;AN=2;BaseQRankSum=-0.835;ClippingRankSum=0.000;DP=59;ExcessHet=3.0103;FS=9.445;MLEAC=1;MLEAF=0.500;MQ=41.75;MQRankSum=0.953;QD=16.25;ReadPosRankSum=0.059;SOR=1.863	GT:AD:DP:GQ:PL	0/1:32,27:59:99:987,0,1192
chrIV	1065918	.	C	T	1243.77	PASS	AC=1;AF=0.500;AN=2;BaseQRankSum=-0.188;ClippingRankSum=0.000;DP=73;ExcessHet=3.0103;FS=0.000;MLEAC=1;MLEAF=0.500;MQ=41.60;MQRankSum=1.386;QD=17.04;ReadPosRankSum=-0.281;SOR=0.663	GT:AD:DP:GQ:PL	0/1:38,35:73:99:1272,0,1411
chrIV	1091543	.	G	A	1163.77	PASS	AC=1;AF=0.500;AN=2;BaseQRankSum=-1.074;ClippingRankSum=0.000;DP=66;ExcessHet=3.0103;FS=3.377;MLEAC=1;MLEAF=0.500;MQ=41.78;MQRankSum=1.000;QD=17.63;ReadPosRankSum=-0.663;SOR=0.574	GT:AD:DP:GQ:PL	0/1:34,32:66:99:1192,0,1267
chrIV	1093573	.	G	A	897.77	PASS	AC=1;AF=0.500;AN=2;BaseQRankSum=-0.008;ClippingRankSum=0.000;DP=65;ExcessHet=3.0103;FS=0.000;MLEAC=1;MLEAF=0.500;MQ=41.77;MQRankSum=-1.193;QD=13.81;ReadPosRankSum=-0.864;SOR=0.585	GT:AD:DP:GQ:PL	0/1:39,26:65:99:926,0,1512
chrIV	1094438	.	G	A	927.77	PASS	AC=1;AF=0.500;AN=2;BaseQRankSum=0.083;ClippingRankSum=0.000;DP=64;ExcessHet=3.0103;FS=0.952;MLEAC=1;MLEAF=0.500;MQ=42.00;MQRankSum=0.000;QD=14.50;ReadPosRankSum=-0.993;SOR=0.862	GT:AD:DP:GQ:PL	0/1:37,27:64:99:956,0,1370
chrIV	1105994	.	C	T	1202.77	PASS	AC=1;AF=0.500;AN=2;BaseQRankSum=1.124;ClippingRankSum=0.000;DP=81;ExcessHet=3.0103;FS=0.833;MLEAC=1;MLEAF=0.500;MQ=42.00;MQRankSum=0.000;QD=14.85;ReadPosRankSum=-0.668;SOR=0.799	GT:AD:DP:GQ:PL	0/1:47,34:81:99:1231,0,1704
chrIV	1106391	.	C	T	1244.77	PASS	AC=1;AF=0.500;AN=2;BaseQRankSum=-1.448;ClippingRankSum=0.000;DP=64;ExcessHet=3.0103;FS=2.107;MLEAC=1;MLEAF=0.500;MQ=41.97;MQRankSum=1.096;QD=19.45;ReadPosRankSum=-0.086;SOR=1.085	GT:AD:DP:GQ:PL	0/1:30,34:64:99:1273,0,1126
chrIV	1125223	.	G	A	936.77	PASS	AC=1;AF=0.500;AN=2;BaseQRankSum=3.089;ClippingRankSum=0.000;DP=60;ExcessHet=3.0103;FS=7.085;MLEAC=1;MLEAF=0.500;MQ=42.00;MQRankSum=0.000;QD=15.61;ReadPosRankSum=-0.207;SOR=1.396	GT:AD:DP:GQ:PL	0/1:34,26:60:99:965,0,1234
chrIV	1127797	.	C	T	1560.77	PASS	AC=1;AF=0.500;AN=2;BaseQRankSum=-0.162;ClippingRankSum=0.000;DP=89;ExcessHet=3.0103;FS=0.804;MLEAC=1;MLEAF=0.500;MQ=41.98;MQRankSum=-1.000;QD=17.74;ReadPosRankSum=0.591;SOR=0.538	GT:AD:DP:GQ:PL	0/1:45,43:88:99:1589,0,1678
chrIV	1158061	.	G	A	1316.77	PASS	AC=1;AF=0.500;AN=2;BaseQRankSum=0.397;ClippingRankSum=0.000;DP=74;ExcessHet=3.0103;FS=4.549;MLEAC=1;MLEAF=0.500;MQ=41.81;MQRankSum=-1.000;QD=17.79;ReadPosRankSum=-0.321;SOR=0.518	GT:AD:DP:GQ:PL	0/1:38,36:74:99:1345,0,1441
chrIV	1177139	.	C	T	1130.77	PASS	AC=1;AF=0.500;AN=2;BaseQRankSum=-0.297;ClippingRankSum=0.000;DP=69;ExcessHet=3.0103;FS=4.736;MLEAC=1;MLEAF=0.500;MQ=41.97;MQRankSum=0.959;QD=16.39;ReadPosRankSum=1.383;SOR=1.021	GT:AD:DP:GQ:PL	0/1:37,32:69:99:1159,0,1370
chrIV	1195147	.	G	A	971.77	PASS	AC=1;AF=0.500;AN=2;BaseQRankSum=1.754;ClippingRankSum=0.000;DP=63;ExcessHet=3.0103;FS=5.062;MLEAC=1;MLEAF=0.500;MQ=41.54;MQRankSum=-1.571;QD=15.42;ReadPosRankSum=-0.798;SOR=1.089	GT:AD:DP:GQ:PL	0/1:35,28:63:99:1000,0,1331
chrIV	1260262	.	G	A	1363.77	PASS	AC=1;AF=0.500;AN=2;BaseQRankSum=1.188;ClippingRankSum=0.000;DP=81;ExcessHet=3.0103;FS=2.952;MLEAC=1;MLEAF=0.500;MQ=41.64;MQRankSum=-1.496;QD=16.84;ReadPosRankSum=-0.904;SOR=0.815	GT:AD:DP:GQ:PL	0/1:43,38:81:99:1392,0,1616
chrIV	1292289	.	G	A	1194.77	PASS	AC=1;AF=0.500;AN=2;BaseQRankSum=0.298;ClippingRankSum=0.000;DP=71;ExcessHet=3.0103;FS=8.046;MLEAC=1;MLEAF=0.500;MQ=41.59;MQRankSum=1.347;QD=16.83;ReadPosRankSum=-3.114;SOR=0.799	GT:AD:DP:GQ:PL	0/1:38,33:71:99:1223,0,1392
chrIV	1295278	.	G	A	1344.77	PASS	AC=1;AF=0.500;AN=2;BaseQRankSum=0.720;ClippingRankSum=0.000;DP=72;ExcessHet=3.0103;FS=4.708;MLEAC=1;MLEAF=0.500;MQ=41.95;MQRankSum=1.484;QD=18.68;ReadPosRankSum=1.886;SOR=0.326	GT:AD:DP:GQ:PL	0/1:35,37:72:99:1373,0,1274
chrIV	1306456	.	G	A	1305.77	PASS	AC=1;AF=0.500;AN=2;BaseQRankSum=-0.644;ClippingRankSum=0.000;DP=72;ExcessHet=3.0103;FS=0.000;MLEAC=1;MLEAF=0.500;MQ=42.00;MQRankSum=0.000;QD=18.14;ReadPosRankSum=0.334;SOR=0.685	GT:AD:DP:GQ:PL	0/1:35,37:72:99:1334,0,1225
chrIV	1369627	.	G	A	1275.77	PASS	AC=1;AF=0.500;AN=2;BaseQRankSum=1.324;ClippingRankSum=0.000;DP=69;ExcessHet=3.0103;FS=0.912;MLEAC=1;MLEAF=0.500;MQ=42.00;MQRankSum=0.000;QD=18.49;ReadPosRankSum=0.310;SOR=0.538	GT:AD:DP:GQ:PL	0/1:34,35:69:99:1304,0,1248
chrIV	1383906	.	G	A	1136.77	PASS	AC=1;AF=0.500;AN=2;BaseQRankSum=-0.360;ClippingRankSum=0.000;DP=73;ExcessHet=3.0103;FS=0.000;MLEAC=1;MLEAF=0.500;MQ=41.58;MQRankSum=-0.773;QD=15.57;ReadPosRankSum=0.181;SOR=0.656	GT:AD:DP:GQ:PL	0/1:40,33:73:99:1165,0,1510
chrIV	1419227	.	C	T	1149.77	PASS	AC=1;AF=0.500;AN=2;BaseQRankSum=1.148;ClippingRankSum=0.000;DP=57;ExcessHet=3.0103;FS=0.000;MLEAC=1;MLEAF=0.500;MQ=42.00;MQRankSum=0.000;QD=20.17;ReadPosRankSum=-0.569;SOR=0.593	GT:AD:DP:GQ:PL	0/1:26,31:57:99:1178,0,956
chrIV	1421328	.	G	A	1286.77	PASS	AC=1;AF=0.500;AN=2;BaseQRankSum=0.506;ClippingRankSum=0.000;DP=84;ExcessHet=3.0103;FS=8.918;MLEAC=1;MLEAF=0.500;MQ=41.66;MQRankSum=-1.586;QD=15.32;ReadPosRankSum=-1.352;SOR=1.171	GT:AD:DP:GQ:PL	0/1:47,37:84:99:1315,0,1807
chrIV	1445576	.	C	T	899.77	PASS	AC=1;AF=0.500;AN=2;BaseQRankSum=1.004;ClippingRankSum=0.000;DP=70;ExcessHet=3.0103;FS=0.000;MLEAC=1;MLEAF=0.500;MQ=41.97;MQRankSum=0.798;QD=12.85;ReadPosRankSum=0.508;SOR=0.610	GT:AD:DP:GQ:PL	0/1:44,26:70:99:928,0,1652
chrIV	1447477	.	G	A	1282.77	PASS	AC=1;AF=0.500;AN=2;BaseQRankSum=1.013;ClippingRankSum=0.000;DP=84;ExcessHet=3.0103;FS=1.801;MLEAC=1;MLEAF=0.500;MQ=42.00;MQRankSum=0.000;QD=15.27;ReadPosRankSum=-1.939;SOR=0.763	GT:AD:DP:GQ:PL	0/1:47,37:84:99:1311,0,1660
chrIV	1476503	.	G	A	1237.77	PASS	AC=1;AF=0.500;AN=2;BaseQRankSum=-3.645;ClippingRankSum=0.000;DP=68;ExcessHet=3.0103;FS=1.958;MLEAC=1;MLEAF=0.500;MQ=41.94;MQRankSum=-1.363;QD=18.20;ReadPosRankSum=-0.221;SOR=0.601	GT:AD:DP:GQ:PL	0/1:33,35:68:99:1266,0,1253
chrIV	1480807	.	C	T	1284.77	PASS	AC=1;AF=0.500;AN=2;BaseQRankSum=-2.021;ClippingRankSum=0.000;DP=66;ExcessHet=3.0103;FS=8.377;MLEAC=1;MLEAF=0.500;MQ=41.79;MQRankSum=-0.855;QD=19.47;ReadPosRankSum=-0.950;SOR=0.729	GT:AD:DP:GQ:PL	0/1:29,37:66:99:1313,0,1080
chrIV	1484295	.	C	T	1522.77	PASS	AC=1;AF=0.500;AN=2;BaseQRankSum=-0.766;ClippingRankSum=0.000;DP=69;ExcessHet=3.0103;FS=2.058;MLEAC=1;MLEAF=0.500;MQ=41.79;MQRankSum=1.240;QD=22.07;ReadPosRankSum=-1.783;SOR=1.026	GT:AD:DP:GQ:PL	0/1:28,41:69:99:1551,0,997
chrIV	1489793	.	G	A	1492.77	PASS	AC=1;AF=0.500;AN=2;BaseQRankSum=0.263;ClippingRankSum=0.000;DP=75;ExcessHet=3.0103;FS=2.004;MLEAC=1;MLEAF=0.500;MQ=41.80;MQRankSum=1.096;QD=19.90;ReadPosRankSum=2.004;SOR=1.051	GT:AD:DP:GQ:PL	0/1:35,40:75:99:1521,0,1277
chrIV	1489826	.	G	A	1263.77	PASS	AC=1;AF=0.500;AN=2;BaseQRankSum=0.497;ClippingRankSum=0.000;DP=80;ExcessHet=3.0103;FS=11.971;MLEAC=1;MLEAF=0.500;MQ=42.00;MQRankSum=0.000;QD=15.80;ReadPosRankSum=0.192;SOR=0.258	GT:AD:DP:GQ:PL	0/1:45,35:80:99:1292,0,1712
chrIV	1492753	.	G	A	1461.77	PASS	AC=1;AF=0.500;AN=2;BaseQRankSum=-0.285;ClippingRankSum=0.000;DP=85;ExcessHet=3.0103;FS=5.516;MLEAC=1;MLEAF=0.500;MQ=41.83;MQRankSum=-1.012;QD=17.20;ReadPosRankSum=-2.220;SOR=0.598	GT:AD:DP:GQ:PL	0/1:44,41:85:99:1490,0,1682
chrIV	1502208	.	G	A	1274.77	PASS	AC=1;AF=0.500;AN=2;BaseQRankSum=-0.655;ClippingRankSum=0.000;DP=73;ExcessHet=3.0103;FS=3.214;MLEAC=1;MLEAF=0.500;MQ=41.97;MQRankSum=1.028;QD=17.71;ReadPosRankSum=-0.246;SOR=1.209	GT:AD:DP:GQ:PL	0/1:36,36:72:99:1303,0,1361
chrV	16379	.	C	T	1220.77	PASS	AC=1;AF=0.500;AN=2;BaseQRankSum=2.240;ClippingRankSum=0.000;DP=69;ExcessHet=3.0103;FS=1.990;MLEAC=1;MLEAF=0.500;MQ=42.00;MQRankSum=0.000;QD=17.69;ReadPosRankSum=0.141;SOR=0.900	GT:AD:DP:GQ:PL	0/1:35,34:69:99:1249,0,1271
chrV	32883	.	C	T	1014.77	PASS	AC=1;AF=0.500;AN=2;BaseQRankSum=-1.978;ClippingRankSum=0.000;DP=64;ExcessHet=3.0103;FS=3.585;MLEAC=1;MLEAF=0.500;MQ=42.00;MQRankSum=0.000;QD=15.86;ReadPosRankSum=1.640;SOR=1.270	GT:AD:DP:GQ:PL	0/1:35,29:64:99:1043,0,1331
chrV	33015	.	G	A	1244.77	PASS	AC=1;AF=0.500;AN=2;BaseQRankSum=-0.833;ClippingRankSum=0.000;DP=64;ExcessHet=3.0103;FS=2.076;MLEAC=1;MLEAF=0.500;MQ=42.00;MQRankSum=0.000;QD=19.76;ReadPosRankSum=-1.524;SOR=0.973	GT:AD:DP:GQ:PL	0/1:28,35:63:99:1273,0,1047
chrV	48076	.	C	T	1160.77	PASS	AC=1;AF=0.500;AN=2;BaseQRankSum=-0.959;ClippingRankSum=0.000;DP=67;ExcessHet=3.0103;FS=2.029;MLEAC=1;MLEAF=0.500;MQ=42.00;MQRankSum=0.000;QD=17.32;ReadPosRankSum=1.380;SOR=0.917	GT:AD:DP:GQ:PL	0/1:35,32:67:99:1189,0,1297
chrV	63574	.	C	T	1303.77	PASS	AC=1;AF=0.500;AN=2;BaseQRankSum=-0.928;ClippingRankSum=0.000;DP=60;ExcessHet=3.0103;FS=2.261;MLEAC=1;MLEAF=0.500;MQ=42.00;MQRankSum=0.000;QD=22.10;ReadPosRankSum=-0.210;SOR=1.148	GT:AD:DP:GQ:PL	0/1:24,35:59:99:1332,0,875
chrV	65282	.	C	T	1060.77	PASS	AC=1;AF=0.500;AN=2;BaseQRankSum=-0.098;ClippingRankSum=0.000;DP=64;ExcessHet=3.0103;FS=3.371;MLEAC=1;MLEAF=0.500;MQ=42.17;MQRankSum=0.971;QD=16.57;ReadPosRankSum=0.558;SOR=0.384	GT:AD:DP:GQ:PL	0/1:30,34:64:99:1089,0,945
chrV	77887	.	G	A	1094.77	PASS	AC=1;AF=0.500;AN=2;BaseQRankSum=-0.807;ClippingRankSum=0.000;DP=55;ExcessHet=3.0103;FS=1.024;MLEAC=1;MLEAF=0.500;MQ=42.00;MQRankSum=0.000;QD=19.90;ReadPosRankSum=-0.010;SOR=0.886	GT:AD:DP:GQ:PL	0/1:25,30:55:99:1123,0,923
chrV	85041	.	C	T	1457.77	PASS	AC=1;AF=0.500;AN=2;BaseQRankSum=0.670;ClippingRankSum=0.000;DP=71;ExcessHet=3.0103;FS=4.817;MLEAC=1;MLEAF=0.500;MQ=41.97;MQRankSum=-0.878;QD=20.53;ReadPosRankSum=-0.568;SOR=1.371	GT:AD:DP:GQ:PL	0/1:32,39:71:99:1486,0,1182
chrV	92763	.	C	T	1544.77	PASS	AC=1;AF=0.500;AN=2;BaseQRankSum=1.219;ClippingRankSum=0.000;DP=73;ExcessHet=3.0103;FS=1.994;MLEAC=1;MLEAF=0.500;MQ=41.80;MQRankSum=1.160;QD=21.16;ReadPosRankSum=0.430;SOR=1.021	GT:AD:DP:GQ:PL	0/1:32,41:73:99:1573,0,1145
chrV	100160	.	C	T	1279.77	PASS	AC=1;AF=0.500;AN=2;BaseQRankSum=2.430;ClippingRankSum=0.000;DP=71;ExcessHet=3.0103;FS=1.955;MLEAC=1;MLEAF=0.500;MQ=41.71;MQRankSum=1.701;QD=18.02;ReadPosRankSum=1.609;SOR=0.685	GT:AD:DP:GQ:PL	0/1:37,34:71:99:1308,0,2567
chrV	100182	.	C	T	1347.77	PASS	AC=1;AF=0.500;AN=2;BaseQRankSum=0.516;ClippingRankSum=0.000;DP=73;ExcessHet=3.0103;FS=3.165;MLEAC=1;MLEAF=0.500;MQ=41.72;MQRankSum=1.702;QD=18.46;ReadPosRankSum=-0.616;SOR=0.404	GT:AD:DP:GQ:PL	0/1:38,35:73:99:1376,0,2613
chrV	101832	.	C	T	1159.77	PASS	AC=1;AF=0.500;AN=2;BaseQRankSum=-2.247;ClippingRankSum=0.000;DP=70;ExcessHet=3.0103;FS=0.000;MLEAC=1;MLEAF=0.500;MQ=41.59;MQRankSum=-0.082;QD=16.57;ReadPosRankSum=-1.152;SOR=0.711	GT:AD:DP:GQ:PL	0/1:37,33:70:99:1188,0,1399
chrV	107120	.	C	T	1512.77	PASS	AC=1;AF=0.500;AN=2;BaseQRankSum=-0.734;ClippingRankSum=0.000;DP=73;ExcessHet=3.0103;FS=0.877;MLEAC=1;MLEAF=0.500;MQ=41.78;MQRankSum=-1.238;QD=20.72;ReadPosRankSum=-1.027;SOR=0.816	GT:AD:DP:GQ:PL	0/1:32,41:73:99:1541,0,1138
chrV	117591	.	C	T	1474.77	PASS	AC=1;AF=0.500;AN=2;BaseQRankSum=1.545;ClippingRankSum=0.000;DP=81;ExcessHet=3.0103;FS=0.000;MLEAC=1;MLEAF=0.500;MQ=41.64;MQRankSum=0.018;QD=18.21;ReadPosRankSum=2.043;SOR=0.752	GT:AD:DP:GQ:PL	0/1:41,40:81:99:1503,0,1459
chrV	121451	.	C	T	1154.77	PASS	AC=1;AF=0.500;AN=2;BaseQRankSum=-0.183;ClippingRankSum=0.000;DP=70;ExcessHet=3.0103;FS=1.933;MLEAC=1;MLEAF=0.500;MQ=41.79;MQRankSum=-1.030;QD=16.50;ReadPosRankSum=0.425;SOR=0.838	GT:AD:DP:GQ:PL	0/1:37,33:70:99:1183,0,1340
chrV	133100	.	C	T	1224.77	PASS	AC=1;AF=0.500;AN=2;BaseQRankSum=0.560;ClippingRankSum=0.000;DP=73;ExcessHet=3.0103;FS=3.136;MLEAC=1;MLEAF=0.500;MQ=42.00;MQRankSum=0.000;QD=16.78;ReadPosRankSum=0.744;SOR=0.621	GT:AD:DP:GQ:PL	0/1:39,34:73:99:1253,0,1471
chrV	138776	.	G	A	1552.77	PASS	AC=1;AF=0.500;AN=2;BaseQRankSum=-1.071;ClippingRankSum=0.000;DP=84;ExcessHet=3.0103;FS=1.791;MLEAC=1;MLEAF=0.500;MQ=42.00;MQRankSum=0.000;QD=18.71;ReadPosRankSum=-1.179;SOR=0.947	GT:AD:DP:GQ:PL	0/1:41,42:83:99:1581,0,1554
chrV	142676	.	C	T	1402.77	PASS	AC=1;AF=0.500;AN=2;BaseQRankSum=2.135;ClippingRankSum=0.000;DP=80;ExcessHet=3.0103;FS=5.631;MLEAC=1;MLEAF=0.500;MQ=41.98;MQRankSum=-1.026;QD=17.53;ReadPosRankSum=-0.073;SOR=0.926	GT:AD:DP:GQ:PL	0/1:42,38:80:99:1431,0,1581
chrV	159375	.	C	T	1129.77	PASS	AC=1;AF=0.500;AN=2;BaseQRankSum=0.116;ClippingRankSum=0.000;DP=77;ExcessHet=3.0103;FS=0.000;MLEAC=1;MLEAF=0.500;MQ=41.95;MQRankSum=-0.225;QD=14.67;ReadPosRankSum=-2.044;SOR=0.651	GT:AD:DP:GQ:PL	0/1:45,32:77:99:1158,0,1747
chrV	162696	.	C	T	847.77	PASS	AC=1;AF=0.500;AN=2;BaseQRankSum=0.179;ClippingRankSum=0.000;DP=56;ExcessHet=3.0103;FS=3.784;MLEAC=1;MLEAF=0.500;MQ=41.74;MQRankSum=0.902;QD=15.14;ReadPosRankSum=-1.018;SOR=0.616	GT:AD:DP:GQ:PL	0/1:32,24:56:99:876,0,1179
chrV	167360	.	G	A	1340.77	PASS	AC=1;AF=0.500;AN=2;BaseQRankSum=0.901;ClippingRankSum=0.000;DP=67;ExcessHet=3.0103;FS=8.506;MLEAC=1;MLEAF=0.500;MQ=41.78;MQRankSum=-0.898;QD=20.01;ReadPosRankSum=-0.988;SOR=0.617	GT:AD:DP:GQ:PL	0/1:31,36:67:99:1369,0,1143
chrV	191901	.	C	T	1404.77	PASS	AC=1;AF=0.500;AN=2;BaseQRankSum=-0.243;ClippingRankSum=0.000;DP=85;ExcessHet=3.0103;FS=1.764;MLEAC=1;MLEAF=0.500;MQ=41.98;MQRankSum=0.966;QD=16.53;ReadPosRankSum=-0.503;SOR=0.516	GT:AD:DP:GQ:PL	0/1:45,40:85:99:1433,0,1712
chrV	194878	.	C	T	1054.77	PASS	AC=1;AF=0.500;AN=2;BaseQRankSum=1.518;ClippingRankSum=0.000;DP=56;ExcessHet=3.0103;FS=0.000;MLEAC=1;MLEAF=0.500;MQ=42.00;MQRankSum=0.000;QD=18.84;ReadPosRankSum=1.081;SOR=0.698	GT:AD:DP:GQ:PL	0/1:27,29:56:99:1083,0,1001
chrV	232324	.	C	T	847.77	PASS	AC=1;AF=0.500;AN=2;BaseQRankSum=0.425;ClippingRankSum=0.000;DP=59;ExcessHet=3.0103;FS=0.000;MLEAC=1;MLEAF=0.500;MQ=41.97;MQRankSum=0.922;QD=14.37;ReadPosRankSum=1.741;SOR=0.665	GT:AD:DP:GQ:PL	0/1:33,26:59:99:876,0,1188
chrV	256027	.	C	T	1233.77	PASS	AC=1;AF=0.500;AN=2;BaseQRankSum=1.204;ClippingRankSum=0.000;DP=63;ExcessHet=3.0103;FS=0.985;MLEAC=1;MLEAF=0.500;MQ=42.00;MQRankSum=0.000;QD=19.58;ReadPosRankSum=0.415;SOR=0.495	GT:AD:DP:GQ:PL	0/1:30,33:63:99:1262,0,1113
chrV	279692	.	G	A	1408.77	PASS	AC=1;AF=0.500;AN=2;BaseQRankSum=-0.489;ClippingRankSum=0.000;DP=86;ExcessHet=3.0103;FS=0.820;MLEAC=1;MLEAF=0.500;MQ=41.98;MQRankSum=-1.049;QD=16.38;ReadPosRankSum=-1.109;SOR=0.558	GT:AD:DP:GQ:PL	0/1:46,40:86:99:1437,0,1740
chrV	303954	.	C	T	1291.77	PASS	AC=1;AF=0.500;AN=2;BaseQRankSum=1.055;ClippingRankSum=0.000;DP=77;ExcessHet=3.0103;FS=0.856;MLEAC=1;MLEAF=0.500;MQ=42.00;MQRankSum=0.000;QD=16.78;ReadPosRankSum=-1.185;SOR=0.563	GT:AD:DP:GQ:PL	0/1:41,36:77:99:1320,0,1503
chrV	316529	.	G	A	1327.77	PASS	AC=1;AF=0.500;AN=2;BaseQRankSum=0.425;ClippingRankSum=0.000;DP=68;ExcessHet=3.0103;FS=3.301;MLEAC=1;MLEAF=0.500;MQ=42.00;MQRankSum=0.000;QD=19.82;ReadPosRankSum=0.265;SOR=1.021	GT:AD:DP:GQ:PL	0/1:31,36:67:99:1356,0,1138
chrV	335178	.	G	A	1398.77	PASS	AC=1;AF=0.500;AN=2;BaseQRankSum=-0.011;ClippingRankSum=0.000;DP=78;ExcessHet=3.0103;FS=6.119;MLEAC=1;MLEAF=0.500;MQ=41.82;MQRankSum=1.026;QD=17.93;ReadPosRankSum=0.402;SOR=0.254	GT:AD:DP:GQ:PL	0/1:39,39:78:99:1427,0,1419
chrV	359055	.	G	A	987.77	PASS	AC=1;AF=0.500;AN=2;BaseQRankSum=1.785;ClippingRankSum=0.000;DP=56;ExcessHet=3.0103;FS=2.268;MLEAC=1;MLEAF=0.500;MQ=42.00;MQRankSum=0.000;QD=17.64;ReadPosRankSum=0.326;SOR=0.785	GT:AD:DP:GQ:PL	0/1:29,27:56:99:1016,0,1086
chrV	404452	.	G	A	932.77	PASS	AC=1;AF=0.500;AN=2;BaseQRankSum=2.598;ClippingRankSum=0.000;DP=58;ExcessHet=3.0103;FS=1.074;MLEAC=1;MLEAF=0.500;MQ=42.19;MQRankSum=1.070;QD=16.08;ReadPosRankSum=0.953;SOR=0.480	GT:AD:DP:GQ:PL	0/1:30,28:58:99:961,0,1015
chrV	424686	.	C	T	3085.77	PASS	AC=2;AF=1.00;AN=2;DP=72;ExcessHet=3.0103;FS=0.000;MLEAC=2;MLEAF=1.00;MQ=41.80;QD=30.63;SOR=0.807	GT:AD:DP:GQ:PL	1/1:0,72:72:99:3114,216,0
chrV	424699	.	C	T	1334.77	PASS	AC=1;AF=0.500;AN=2;BaseQRankSum=0.870;ClippingRankSum=0.000;DP=68;ExcessHet=3.0103;FS=3.329;MLEAC=1;MLEAF=0.500;MQ=41.78;MQRankSum=-0.886;QD=19.63;ReadPosRankSum=0.526;SOR=1.083	GT:AD:DP:GQ:PL	0/1:31,37:68:99:1363,0,1136
chrV	424748	.	C	T	1261.77	PASS	AC=1;AF=0.500;AN=2;BaseQRankSum=0.213;ClippingRankSum=0.000;DP=76;ExcessHet=3.0103;FS=9.375;MLEAC=1;MLEAF=0.500;MQ=41.81;MQRankSum=0.975;QD=16.60;ReadPosRankSum=0.845;SOR=1.069	GT:AD:DP:GQ:PL	0/1:40,36:76:99:1290,0,1446
chrV	431281	.	G	A	760.77	PASS	AC=1;AF=0.500;AN=2;BaseQRankSum=0.084;ClippingRankSum=0.000;DP=63;ExcessHet=3.0103;FS=2.835;MLEAC=1;MLEAF=0.500;MQ=41.97;MQRankSum=-1.001;QD=17.29;ReadPosRankSum=-0.190;SOR=0.312	GT:AD:DP:GQ:PL	0/1:23,21:44:99:789,0,879
chrV	435561	.	C	T	1392.77	PASS	AC=1;AF=0.500;AN=2;BaseQRankSum=0.994;ClippingRankSum=0.000;DP=78;ExcessHet=3.0103;FS=1.900;MLEAC=1;MLEAF=0.500;MQ=42.00;MQRankSum=0.000;QD=18.57;ReadPosRankSum=1.148;SOR=0.975	GT:AD:DP:GQ:PL	0/1:37,38:75:99:1421,0,1365
chrV	442123	.	C	T	1349.77	PASS	AC=1;AF=0.500;AN=2;BaseQRankSum=-0.712;ClippingRankSum=0.000;DP=72;ExcessHet=3.0103;FS=3.210;MLEAC=1;MLEAF=0.500;MQ=41.80;MQRankSum=-0.892;QD=18.75;ReadPosRankSum=-1.675;SOR=1.060	GT:AD:DP:GQ:PL	0/1:33,39:72:99:1378,0,1210
chrV	460285	.	C	T	1669.77	PASS	AC=1;AF=0.500;AN=2;BaseQRankSum=-0.872;ClippingRankSum=0.000;DP=99;ExcessHet=3.0103;FS=15.930;MLEAC=1;MLEAF=0.500;MQ=41.85;MQRankSum=-1.032;QD=16.87;ReadPosRankSum=-0.303;SOR=1.588	GT:AD:DP:GQ:PL	0/1:52,47:99:99:1698,0,1913
chrV	472312	.	G	A	1127.77	PASS	AC=1;AF=0.500;AN=2;BaseQRankSum=-0.229;ClippingRankSum=0.000;DP=63;ExcessHet=3.0103;FS=16.747;MLEAC=1;MLEAF=0.500;MQ=41.77;MQRankSum=1.016;QD=17.90;ReadPosRankSum=1.741;SOR=0.451	GT:AD:DP:GQ:PL	0/1:32,31:63:99:1156,0,1196
chrV	505211	.	C	T	1410.77	PASS	AC=1;AF=0.500;AN=2;BaseQRankSum=0.116;ClippingRankSum=0.000;DP=75;ExcessHet=3.0103;FS=14.204;MLEAC=1;MLEAF=0.500;MQ=42.00;MQRankSum=0.000;QD=18.81;ReadPosRankSum=0.506;SOR=0.941	GT:AD:DP:GQ:PL	0/1:37,38:75:99:1439,0,1394
chrV	540421	.	C	T	839.77	PASS	AC=1;AF=0.500;AN=2;BaseQRankSum=-1.231;ClippingRankSum=0.000;DP=58;ExcessHet=3.0103;FS=9.206;MLEAC=1;MLEAF=0.500;MQ=42.00;MQRankSum=0.000;QD=14.48;ReadPosRankSum=-0.602;SOR=1.239	GT:AD:DP:GQ:PL	0/1:33,25:58:99:868,0,1265
chrVI	30871	.	G	A	965.77	PASS	AC=1;AF=0.500;AN=2;BaseQRankSum=0.562;ClippingRankSum=0.000;DP=53;ExcessHet=3.0103;FS=1.047;MLEAC=1;MLEAF=0.500;MQ=41.44;MQRankSum=0.054;QD=18.22;ReadPosRankSum=-0.970;SOR=0.641	GT:AD:DP:GQ:PL	0/1:26,27:53:99:994,0,935
chrVI	63562	.	C	T	800.77	PASS	AC=1;AF=0.500;AN=2;BaseQRankSum=-0.278;ClippingRankSum=0.000;DP=53;ExcessHet=3.0103;FS=1.065;MLEAC=1;MLEAF=0.500;MQ=42.00;MQRankSum=0.000;QD=15.11;ReadPosRankSum=1.140;SOR=0.963	GT:AD:DP:GQ:PL	0/1:30,23:53:99:829,0,1141
chrVI	65448	.	G	A	1425.77	PASS	AC=1;AF=0.500;AN=2;BaseQRankSum=1.228;ClippingRankSum=0.000;DP=78;ExcessHet=3.0103;FS=9.498;MLEAC=1;MLEAF=0.500;MQ=41.97;MQRankSum=1.026;QD=18.28;ReadPosRankSum=-0.681;SOR=1.079	GT:AD:DP:GQ:PL	0/1:39,39:78:99:1454,0,1446
chrVI	74936	.	C	T	1024.77	PASS	AC=1;AF=0.500;AN=2;BaseQRankSum=-0.730;ClippingRankSum=0.000;DP=62;ExcessHet=3.0103;FS=0.993;MLEAC=1;MLEAF=0.500;MQ=41.31;MQRankSum=-0.683;QD=16.53;ReadPosRankSum=0.997;SOR=0.512	GT:AD:DP:GQ:PL	0/1:33,29:62:99:1053,0,1250
chrVI	75111	.	C	T	759.77	PASS	AC=1;AF=0.500;AN=2;BaseQRankSum=0.501;ClippingRankSum=0.000;DP=66;ExcessHet=3.0103;FS=0.000;MLEAC=1;MLEAF=0.500;MQ=41.78;MQRankSum=-1.291;QD=11.51;ReadPosRankSum=0.482;SOR=0.606	GT:AD:DP:GQ:PL	0/1:42,24:66:99:788,0,1546
chrVI	76660	.	C	T	798.77	PASS	AC=1;AF=0.500;AN=2;BaseQRankSum=-0.209;ClippingRankSum=0.000;DP=56;ExcessHet=3.0103;FS=2.353;MLEAC=1;MLEAF=0.500;MQ=42.00;MQRankSum=0.000;QD=14.26;ReadPosRankSum=0.773;SOR=1.176	GT:AD:DP:GQ:PL	0/1:33,23:56:99:827,0,1270
chrVI	101432	.	C	T	774.77	PASS	AC=1;AF=0.500;AN=2;BaseQRankSum=-0.565;ClippingRankSum=0.000;DP=53;ExcessHet=3.0103;FS=5.672;MLEAC=1;MLEAF=0.500;MQ=41.85;MQRankSum=0.881;QD=14.62;ReadPosRankSum=0.630;SOR=0.917	GT:AD:DP:GQ:PL	0/1:31,22:53:99:803,0,1185
chrVI	101503	.	C	T	989.77	PASS	AC=1;AF=0.500;AN=2;BaseQRankSum=0.514;ClippingRankSum=0.000;DP=68;ExcessHet=3.0103;FS=4.999;MLEAC=1;MLEAF=0.500;MQ=42.00;MQRankSum=0.000;QD=14.56;ReadPosRankSum=0.546;SOR=0.267	GT:AD:DP:GQ:PL	0/1:39,29:68:99:1018,0,1436
chrVI	103155	.	G	A	1417.77	PASS	AC=1;AF=0.500;AN=2;BaseQRankSum=-1.010;ClippingRankSum=0.000;DP=65;ExcessHet=3.0103;FS=3.420;MLEAC=1;MLEAF=0.500;MQ=41.97;MQRankSum=-0.785;QD=21.81;ReadPosRankSum=-1.187;SOR=0.380	GT:AD:DP:GQ:PL	0/1:26,39:65:99:1446,0,926
chrVI	125007	.	G	A	1286.77	PASS	AC=1;AF=0.500;AN=2;BaseQRankSum=-3.059;ClippingRankSum=0.000;DP=79;ExcessHet=3.0103;FS=0.849;MLEAC=1;MLEAF=0.500;MQ=42.00;MQRankSum=0.000;QD=16.29;ReadPosRankSum=1.168;SOR=0.765	GT:AD:DP:GQ:PL	0/1:43,36:79:99:1315,0,1651
chrVI	135953	.	G	A	1143.77	PASS	AC=1;AF=0.500;AN=2;BaseQRankSum=-0.545;ClippingRankSum=0.000;DP=58;ExcessHet=3.0103;FS=0.000;MLEAC=1;MLEAF=0.500;MQ=42.00;MQRankSum=0.000;QD=19.72;ReadPosRankSum=-1.200;SOR=0.791	GT:AD:DP:GQ:PL	0/1:26,32:58:99:1172,0,904
chrVI	155904	.	C	T	1389.77	PASS	AC=1;AF=0.500;AN=2;BaseQRankSum=-1.218;ClippingRankSum=0.000;DP=84;ExcessHet=3.0103;FS=11.134;MLEAC=1;MLEAF=0.500;MQ=42.00;MQRankSum=0.000;QD=16.54;ReadPosRankSum=1.729;SOR=1.715	GT:AD:DP:GQ:PL	0/1:45,39:84:99:1418,0,1621
chrVI	191574	.	G	A	1168.77	PASS	AC=1;AF=0.500;AN=2;BaseQRankSum=0.028;ClippingRankSum=0.000;DP=69;ExcessHet=3.0103;FS=1.990;MLEAC=1;MLEAF=0.500;MQ=41.61;MQRankSum=-0.074;QD=16.94;ReadPosRankSum=0.076;SOR=0.798	GT:AD:DP:GQ:PL	0/1:36,33:69:99:1197,0,1362
chrVI	200159	.	C	T	1041.77	PASS	AC=1;AF=0.500;AN=2;BaseQRankSum=-0.863;ClippingRankSum=0.000;DP=78;ExcessHet=3.0103;FS=3.085;MLEAC=1;MLEAF=0.500;MQ=42.00;MQRankSum=0.000;QD=13.36;ReadPosRankSum=0.470;SOR=1.016	GT:AD:DP:GQ:PL	0/1:47,31:78:99:1070,0,1805
chrVI	204933	.	G	A	1154.77	PASS	AC=1;AF=0.500;AN=2;BaseQRankSum=-0.149;ClippingRankSum=0.000;DP=62;ExcessHet=3.0103;FS=0.991;MLEAC=1;MLEAF=0.500;MQ=41.57;MQRankSum=0.742;QD=18.63;ReadPosRankSum=-1.570;SOR=0.872	GT:AD:DP:GQ:PL	0/1:28,34:62:99:1183,0,1016
chrVI	213997	.	G	A	1262.77	PASS	AC=1;AF=0.500;AN=2;BaseQRankSum=-0.883;ClippingRankSum=0.000;DP=76;ExcessHet=3.0103;FS=1.872;MLEAC=1;MLEAF=0.500;MQ=41.81;MQRankSum=0.975;QD=16.62;ReadPosRankSum=1.098;SOR=0.941	GT:AD:DP:GQ:PL	0/1:40,36:76:99:1291,0,1485
chrVI	249718	.	C	T	1204.77	PASS	AC=1;AF=0.500;AN=2;BaseQRankSum=0.752;ClippingRankSum=0.000;DP=65;ExcessHet=3.0103;FS=0.942;MLEAC=1;MLEAF=0.500;MQ=41.55;MQRankSum=0.022;QD=18.53;ReadPosRankSum=1.920;SOR=0.877	GT:AD:DP:GQ:PL	0/1:32,33:65:99:1233,0,1184
chrVI	253616	.	C	T	1207.77	PASS	AC=1;AF=0.500;AN=2;BaseQRankSum=1.920;ClippingRankSum=0.000;DP=56;ExcessHet=3.0103;FS=2.381;MLEAC=1;MLEAF=0.500;MQ=42.00;MQRankSum=0.000;QD=21.57;ReadPosRankSum=0.854;SOR=0.416	GT:AD:DP:GQ:PL	0/1:24,32:56:99:1236,0,870
chrVI	255172	.	C	T	1093.77	PASS	AC=1;AF=0.500;AN=2;BaseQRankSum=-0.671;ClippingRankSum=0.000;DP=76;ExcessHet=3.0103;FS=0.880;MLEAC=1;MLEAF=0.500;MQ=41.81;MQRankSum=-1.146;QD=14.39;ReadPosRankSum=1.380;SOR=0.745	GT:AD:DP:GQ:PL	0/1:44,32:76:99:1122,0,1643
chrVI	263140	.	G	A	1462.77	PASS	AC=1;AF=0.500;AN=2;BaseQRankSum=0.480;ClippingRankSum=0.000;DP=82;ExcessHet=3.0103;FS=0.836;MLEAC=1;MLEAF=0.500;MQ=42.00;MQRankSum=0.000;QD=17.84;ReadPosRankSum=1.108;SOR=0.523	GT:AD:DP:GQ:PL	0/1:41,41:82:99:1491,0,1465
chrVII	17811	.	G	A	1113.77	PASS	AC=1;AF=0.500;AN=2;BaseQRankSum=1.600;ClippingRankSum=0.000;DP=73;ExcessHet=3.0103;FS=4.642;MLEAC=1;MLEAF=0.500;MQ=42.00;MQRankSum=0.000;QD=15.26;ReadPosRankSum=1.489;SOR=1.259	GT:AD:DP:GQ:PL	0/1:41,32:73:99:1142,0,1549
chrVII	35171	.	C	T	1353.77	PASS	AC=1;AF=0.500;AN=2;BaseQRankSum=-0.178;ClippingRankSum=0.000;DP=78;ExcessHet=3.0103;FS=11.347;MLEAC=1;MLEAF=0.500;MQ=41.97;MQRankSum=0.976;QD=17.36;ReadPosRankSum=-0.713;SOR=1.339	GT:AD:DP:GQ:PL	0/1:41,37:78:99:1382,0,1557
chrVII	41244	.	C	T	1242.77	PASS	AC=1;AF=0.500;AN=2;BaseQRankSum=-1.530;ClippingRankSum=0.000;DP=71;ExcessHet=3.0103;FS=1.976;MLEAC=1;MLEAF=0.500;MQ=41.80;MQRankSum=1.014;QD=17.50;ReadPosRankSum=-1.200;SOR=0.463	GT:AD:DP:GQ:PL	0/1:36,35:71:99:1271,0,1344
chrVII	41271	.	C	T	1317.77	PASS	AC=1;AF=0.500;AN=2;BaseQRankSum=-2.808;ClippingRankSum=0.000;DP=71;ExcessHet=3.0103;FS=0.000;MLEAC=1;MLEAF=0.500;MQ=41.80;MQRankSum=1.101;QD=18.56;ReadPosRankSum=1.685;SOR=0.790	GT:AD:DP:GQ:PL	0/1:33,38:71:99:1346,0,1214
chrVII	53673	.	G	A	882.77	PASS	AC=1;AF=0.500;AN=2;BaseQRankSum=0.669;ClippingRankSum=0.000;DP=58;ExcessHet=3.0103;FS=1.040;MLEAC=1;MLEAF=0.500;MQ=41.97;MQRankSum=0.905;QD=15.22;ReadPosRankSum=-0.612;SOR=0.965	GT:AD:DP:GQ:PL	0/1:33,25:58:99:911,0,1262
chrVII	77610	.	G	A	1489.77	PASS	AC=1;AF=0.500;AN=2;BaseQRankSum=-0.581;ClippingRankSum=0.000;DP=73;ExcessHet=3.0103;FS=0.912;MLEAC=1;MLEAF=0.500;MQ=42.00;MQRankSum=0.000;QD=20.41;ReadPosRankSum=-1.660;SOR=0.910	GT:AD:DP:GQ:PL	0/1:33,40:73:99:1518,0,1177
chrVII	78939	.	G	A	1402.77	PASS	AC=1;AF=0.500;AN=2;BaseQRankSum=1.582;ClippingRankSum=0.000;DP=56;ExcessHet=3.0103;FS=4.169;MLEAC=1;MLEAF=0.500;MQ=41.47;MQRankSum=0.511;QD=25.05;ReadPosRankSum=-0.282;SOR=1.460	GT:AD:DP:GQ:PL	0/1:19,37:56:99:1431,0,632
chrVII	84271	.	G	A	862.77	PASS	AC=1;AF=0.500;AN=2;BaseQRankSum=0.496;ClippingRankSum=0.000;DP=58;ExcessHet=3.0103;FS=5.393;MLEAC=1;MLEAF=0.500;MQ=41.75;MQRankSum=-1.114;QD=14.88;ReadPosRankSum=0.680;SOR=0.985	GT:AD:DP:GQ:PL	0/1:33,25:58:99:891,0,1199
chrVII	84590	.	G	A	1276.77	PASS	AC=1;AF=0.500;AN=2;BaseQRankSum=0.880;ClippingRankSum=0.000;DP=56;ExcessHet=3.0103;FS=0.000;MLEAC=1;MLEAF=0.500;MQ=41.67;MQRankSum=-1.397;QD=22.80;ReadPosRankSum=0.850;SOR=0.751	GT:AD:DP:GQ:PL	0/1:22,34:56:99:1305,0,784
chrVII	92512	.	C	T	1393.77	PASS	AC=1;AF=0.500;AN=2;BaseQRankSum=-0.150;ClippingRankSum=0.000;DP=89;ExcessHet=3.0103;FS=2.833;MLEAC=1;MLEAF=0.500;MQ=42.00;MQRankSum=0.000;QD=15.66;ReadPosRankSum=0.541;SOR=1.098	GT:AD:DP:GQ:PL	0/1:49,40:89:99:1422,0,1812
chrVII	115408	.	C	T	163.77	PASS	AC=1;AF=0.500;AN=2;BaseQRankSum=-1.169;ClippingRankSum=0.000;DP=16;ExcessHet=3.0103;FS=0.000;MLEAC=1;MLEAF=0.500;MQ=40.73;MQRankSum=0.000;QD=13.65;ReadPosRankSum=0.000;SOR=0.693	GT:AD:DP:GQ:PL	0/1:6,6:12:99:192,0,229
chrVII	122213	.	C	T	1102.77	PASS	AC=1;AF=0.500;AN=2;BaseQRankSum=0.707;ClippingRankSum=0.000;DP=66;ExcessHet=3.0103;FS=6.633;MLEAC=1;MLEAF=0.500;MQ=41.53;MQRankSum=0.463;QD=16.71;ReadPosRankSum=0.410;SOR=0.836	GT:AD:DP:GQ:PL	0/1:35,31:66:99:1131,0,1300
chrVII	147752	.	G	A	1615.77	PASS	AC=1;AF=0.500;AN=2;BaseQRankSum=0.989;ClippingRankSum=0.000;DP=80;ExcessHet=3.0103;FS=0.000;MLEAC=1;MLEAF=0.500;MQ=42.00;MQRankSum=0.000;QD=20.20;ReadPosRankSum=1.090;SOR=0.784	GT:AD:DP:GQ:PL	0/1:36,44:80:99:1644,0,1293
chrVII	154057	.	G	A	1300.77	PASS	AC=1;AF=0.500;AN=2;BaseQRankSum=-0.641;ClippingRankSum=0.000;DP=69;ExcessHet=3.0103;FS=0.909;MLEAC=1;MLEAF=0.500;MQ=41.97;MQRankSum=-0.957;QD=18.85;ReadPosRankSum=-1.129;SOR=0.869	GT:AD:DP:GQ:PL	0/1:34,35:69:99:1329,0,1222
chrVII	156659	.	C	T	1240.77	PASS	AC=1;AF=0.500;AN=2;BaseQRankSum=1.537;ClippingRankSum=0.000;DP=84;ExcessHet=3.0103;FS=5.639;MLEAC=1;MLEAF=0.500;MQ=41.78;MQRankSum=-0.847;QD=14.77;ReadPosRankSum=-0.184;SOR=0.426	GT:AD:DP:GQ:PL	0/1:49,35:84:99:1269,0,1837
chrVII	166386	.	C	T	812.77	PASS	AC=1;AF=0.500;AN=2;BaseQRankSum=-0.673;ClippingRankSum=0.000;DP=59;ExcessHet=3.0103;FS=3.734;MLEAC=1;MLEAF=0.500;MQ=42.00;MQRankSum=0.000;QD=13.78;ReadPosRankSum=0.000;SOR=0.336	GT:AD:DP:GQ:PL	0/1:35,24:59:99:841,0,1349
chrVII	167465	.	C	T	1274.77	PASS	AC=1;AF=0.500;AN=2;BaseQRankSum=0.992;ClippingRankSum=0.000;DP=66;ExcessHet=3.0103;FS=4.912;MLEAC=1;MLEAF=0.500;MQ=41.97;MQRankSum=1.126;QD=19.31;ReadPosRankSum=-0.267;SOR=0.915	GT:AD:DP:GQ:PL	0/1:30,36:66:99:1303,0,1057
chrVII	172595	.	C	T	1179.77	PASS	AC=1;AF=0.500;AN=2;BaseQRankSum=1.637;ClippingRankSum=0.000;DP=65;ExcessHet=3.0103;FS=4.994;MLEAC=1;MLEAF=0.500;MQ=42.00;MQRankSum=0.000;QD=18.15;ReadPosRankSum=0.104;SOR=0.296	GT:AD:DP:GQ:PL	0/1:33,32:65:99:1208,0,1177
chrVII	204081	.	G	A	1448.77	PASS	AC=1;AF=0.500;AN=2;BaseQRankSum=-0.684;ClippingRankSum=0.000;DP=66;ExcessHet=3.0103;FS=2.092;MLEAC=1;MLEAF=0.500;MQ=42.00;MQRankSum=0.000;QD=21.95;ReadPosRankSum=-0.363;SOR=0.918	GT:AD:DP:GQ:PL	0/1:27,39:66:99:1477,0,941
chrVII	205583	.	C	T	1351.77	PASS	AC=1;AF=0.500;AN=2;BaseQRankSum=1.895;ClippingRankSum=0.000;DP=65;ExcessHet=3.0103;FS=10.821;MLEAC=1;MLEAF=0.500;MQ=42.00;MQRankSum=0.000;QD=20.80;ReadPosRankSum=2.475;SOR=1.012	GT:AD:DP:GQ:PL	0/1:29,36:65:99:1380,0,1036
chrVII	211531	.	G	A	1531.77	PASS	AC=1;AF=0.500;AN=2;BaseQRankSum=-3.231;ClippingRankSum=0.000;DP=75;ExcessHet=3.0103;FS=0.886;MLEAC=1;MLEAF=0.500;MQ=42.00;MQRankSum=0.000;QD=20.42;ReadPosRankSum=0.108;SOR=0.516	GT:AD:DP:GQ:PL	0/1:33,42:75:99:1560,0,1233
chrVII	214001	.	G	A	1544.77	PASS	AC=1;AF=0.500;AN=2;BaseQRankSum=0.263;ClippingRankSum=0.000;DP=91;ExcessHet=3.0103;FS=0.786;MLEAC=1;MLEAF=0.500;MQ=41.84;MQRankSum=0.968;QD=16.98;ReadPosRankSum=-0.578;SOR=0.836	GT:AD:DP:GQ:PL	0/1:48,43:91:99:1573,0,1762
chrVII	227752	.	C	T	1224.77	PASS	AC=1;AF=0.500;AN=2;BaseQRankSum=0.356;ClippingRankSum=0.000;DP=69;ExcessHet=3.0103;FS=6.531;MLEAC=1;MLEAF=0.500;MQ=41.68;MQRankSum=-0.021;QD=17.75;ReadPosRankSum=-0.430;SOR=0.253	GT:AD:DP:GQ:PL	0/1:35,34:69:99:1253,0,1236
chrVII	253831	.	G	A	1384.77	PASS	AC=1;AF=0.500;AN=2;BaseQRankSum=-0.140;ClippingRankSum=0.000;DP=89;ExcessHet=3.0103;FS=2.851;MLEAC=1;MLEAF=0.500;MQ=42.00;MQRankSum=0.000;QD=15.56;ReadPosRankSum=-0.362;SOR=0.408	GT:AD:DP:GQ:PL	0/1:49,40:89:99:1413,0,1876
chrVII	254520	.	G	A	1034.77	PASS	AC=1;AF=0.500;AN=2;BaseQRankSum=2.405;ClippingRankSum=0.000;DP=58;ExcessHet=3.0103;FS=3.679;MLEAC=1;MLEAF=0.500;MQ=42.00;MQRankSum=0.000;QD=18.15;ReadPosRankSum=0.961;SOR=1.141	GT:AD:DP:GQ:PL	0/1:29,28:57:99:1063,0,1091
chrVII	255436	.	C	T	1186.77	PASS	AC=1;AF=0.500;AN=2;BaseQRankSum=-1.694;ClippingRankSum=0.000;DP=69;ExcessHet=3.0103;FS=1.973;MLEAC=1;MLEAF=0.500;MQ=42.00;MQRankSum=0.000;QD=17.45;ReadPosRankSum=-0.568;SOR=0.954	GT:AD:DP:GQ:PL	0/1:35,33:68:99:1215,0,1328
chrVII	262476	.	G	A	1105.77	PASS	AC=1;AF=0.500;AN=2;BaseQRankSum=-0.737;ClippingRankSum=0.000;DP=61;ExcessHet=3.0103;FS=3.570;MLEAC=1;MLEAF=0.500;MQ=41.97;MQRankSum=-0.934;QD=18.43;ReadPosRankSum=0.600;SOR=0.362	GT:AD:DP:GQ:PL	0/1:29,31:60:99:1134,0,1096
chrVII	272798	.	G	A	1182.77	PASS	AC=1;AF=0.500;AN=2;BaseQRankSum=0.625;ClippingRankSum=0.000;DP=57;ExcessHet=3.0103;FS=5.393;MLEAC=1;MLEAF=0.500;MQ=41.97;MQRankSum=-0.849;QD=20.75;ReadPosRankSum=-0.789;SOR=0.275	GT:AD:DP:GQ:PL	0/1:25,32:57:99:1211,0,880
chrVII	277456	.	G	A	1240.77	PASS	AC=1;AF=0.500;AN=2;BaseQRankSum=1.578;ClippingRankSum=0.000;DP=72;ExcessHet=3.0103;FS=6.336;MLEAC=1;MLEAF=0.500;MQ=42.00;MQRankSum=0.000;QD=17.23;ReadPosRankSum=1.160;SOR=0.255	GT:AD:DP:GQ:PL	0/1:38,34:72:99:1269,0,1410
chrVII	277506	.	C	T	1625.77	PASS	AC=1;AF=0.500;AN=2;BaseQRankSum=0.128;ClippingRankSum=0.000;DP=90;ExcessHet=3.0103;FS=7.025;MLEAC=1;MLEAF=0.500;MQ=42.00;MQRankSum=0.000;QD=18.27;ReadPosRankSum=1.710;SOR=0.275	GT:AD:DP:GQ:PL	0/1:45,44:89:99:1654,0,1668
chrVII	321445	.	C	T	1273.77	PASS	AC=1;AF=0.500;AN=2;BaseQRankSum=1.005;ClippingRankSum=0.000;DP=69;ExcessHet=3.0103;FS=3.261;MLEAC=1;MLEAF=0.500;MQ=42.00;MQRankSum=0.000;QD=18.46;ReadPosRankSum=-0.098;SOR=0.485	GT:AD:DP:GQ:PL	0/1:34,35:69:99:1302,0,1257
chrVII	321701	.	C	T	1431.77	PASS	AC=1;AF=0.500;AN=2;BaseQRankSum=-0.080;ClippingRankSum=0.000;DP=68;ExcessHet=3.0103;FS=3.340;MLEAC=1;MLEAF=0.500;MQ=42.00;MQRankSum=0.000;QD=21.06;ReadPosRankSum=0.267;SOR=1.151	GT:AD:DP:GQ:PL	0/1:30,38:68:99:1460,0,1077
chrVII	334962	.	C	T	1338.77	PASS	AC=1;AF=0.500;AN=2;BaseQRankSum=-0.932;ClippingRankSum=0.000;DP=66;ExcessHet=3.0103;FS=6.687;MLEAC=1;MLEAF=0.500;MQ=42.00;MQRankSum=0.000;QD=20.28;ReadPosRankSum=-0.616;SOR=1.403	GT:AD:DP:GQ:PL	0/1:29,37:66:99:1367,0,1051
chrVII	377685	.	G	A	1043.77	PASS	AC=1;AF=0.500;AN=2;BaseQRankSum=0.578;ClippingRankSum=0.000;DP=48;ExcessHet=3.0103;FS=2.552;MLEAC=1;MLEAF=0.500;MQ=42.00;MQRankSum=0.000;QD=22.21;ReadPosRankSum=0.920;SOR=0.625	GT:AD:DP:GQ:PL	0/1:19,28:47:99:1072,0,685
chrVII	401316	.	G	A	1318.77	PASS	AC=1;AF=0.500;AN=2;BaseQRankSum=2.418;ClippingRankSum=0.000;DP=79;ExcessHet=3.0103;FS=0.887;MLEAC=1;MLEAF=0.500;MQ=42.00;MQRankSum=0.000;QD=17.82;ReadPosRankSum=0.238;SOR=0.515	GT:AD:DP:GQ:PL	0/1:38,36:74:99:1347,0,1375
chrVII	409078	.	G	A	1493.77	PASS	AC=1;AF=0.500;AN=2;BaseQRankSum=-2.061;ClippingRankSum=0.000;DP=77;ExcessHet=3.0103;FS=3.043;MLEAC=1;MLEAF=0.500;MQ=41.97;MQRankSum=-0.911;QD=19.40;ReadPosRankSum=0.423;SOR=1.053	GT:AD:DP:GQ:PL	0/1:36,41:77:99:1522,0,1327
chrVII	412364	.	G	A	965.77	PASS	AC=1;AF=0.500;AN=2;BaseQRankSum=0.247;ClippingRankSum=0.000;DP=51;ExcessHet=3.0103;FS=2.371;MLEAC=1;MLEAF=0.500;MQ=41.29;MQRankSum=0.061;QD=18.94;ReadPosRankSum=-0.957;SOR=0.811	GT:AD:DP:GQ:PL	0/1:24,27:51:99:994,0,882
chrVII	423080	.	G	A	1018.77	PASS	AC=1;AF=0.500;AN=2;BaseQRankSum=0.662;ClippingRankSum=0.000;DP=62;ExcessHet=3.0103;FS=0.000;MLEAC=1;MLEAF=0.500;MQ=40.91;MQRankSum=1.270;QD=16.43;ReadPosRankSum=1.468;SOR=0.602	GT:AD:DP:GQ:PL	0/1:32,30:62:99:1047,0,1156
chrVII	428952	.	C	T	1217.77	PASS	AC=1;AF=0.500;AN=2;BaseQRankSum=-0.861;ClippingRankSum=0.000;DP=72;ExcessHet=3.0103;FS=3.132;MLEAC=1;MLEAF=0.500;MQ=41.97;MQRankSum=0.974;QD=16.91;ReadPosRankSum=-0.896;SOR=1.085	GT:AD:DP:GQ:PL	0/1:38,34:72:99:1246,0,1434
chrVII	452382	.	C	T	1021.77	PASS	AC=1;AF=0.500;AN=2;BaseQRankSum=1.420;ClippingRankSum=0.000;DP=68;ExcessHet=3.0103;FS=8.518;MLEAC=1;MLEAF=0.500;MQ=42.00;MQRankSum=0.000;QD=15.25;ReadPosRankSum=-0.521;SOR=1.116	GT:AD:DP:GQ:PL	0/1:38,29:67:99:1050,0,1404
chrVII	478747	.	C	T	1565.77	PASS	AC=1;AF=0.500;AN=2;BaseQRankSum=-0.379;ClippingRankSum=0.000;DP=66;ExcessHet=3.0103;FS=5.027;MLEAC=1;MLEAF=0.500;MQ=42.00;MQRankSum=0.000;QD=23.72;ReadPosRankSum=-1.475;SOR=1.037	GT:AD:DP:GQ:PL	0/1:24,42:66:99:1594,0,852
chrVII	482942	.	G	A	1671.77	PASS	AC=1;AF=0.500;AN=2;BaseQRankSum=0.313;ClippingRankSum=0.000;DP=70;ExcessHet=3.0103;FS=0.000;MLEAC=1;MLEAF=0.500;MQ=41.79;MQRankSum=1.330;QD=23.88;ReadPosRankSum=0.388;SOR=0.693	GT:AD:DP:GQ:PL	0/1:26,44:70:99:1700,0,902
chrVII	492189	.	G	A	1354.77	PASS	AC=1;AF=0.500;AN=2;BaseQRankSum=-1.638;ClippingRankSum=0.000;DP=63;ExcessHet=3.0103;FS=0.981;MLEAC=1;MLEAF=0.500;MQ=42.00;MQRankSum=0.000;QD=21.50;ReadPosRankSum=0.414;SOR=0.484	GT:AD:DP:GQ:PL	0/1:26,37:63:99:1383,0,917
chrVII	517187	.	C	T	1300.77	PASS	AC=1;AF=0.500;AN=2;BaseQRankSum=0.558;ClippingRankSum=0.000;DP=67;ExcessHet=3.0103;FS=3.306;MLEAC=1;MLEAF=0.500;MQ=42.00;MQRankSum=0.000;QD=19.41;ReadPosRankSum=-0.919;SOR=1.112	GT:AD:DP:GQ:PL	0/1:31,36:67:99:1329,0,1133
chrVII	526108	.	C	T	1272.77	PASS	AC=1;AF=0.500;AN=2;BaseQRankSum=1.270;ClippingRankSum=0.000;DP=76;ExcessHet=3.0103;FS=1.852;MLEAC=1;MLEAF=0.500;MQ=41.79;MQRankSum=-0.113;QD=16.75;ReadPosRankSum=1.458;SOR=0.831	GT:AD:DP:GQ:PL	0/1:41,35:76:99:1301,0,1496
chrVII	531262	.	G	A	852.77	PASS	AC=1;AF=0.500;AN=2;BaseQRankSum=1.136;ClippingRankSum=0.000;DP=58;ExcessHet=3.0103;FS=7.398;MLEAC=1;MLEAF=0.500;MQ=42.00;MQRankSum=0.000;QD=14.70;ReadPosRankSum=-0.179;SOR=1.122	GT:AD:DP:GQ:PL	0/1:34,24:58:99:881,0,1319
chrVII	534765	.	G	A	1581.77	PASS	AC=1;AF=0.500;AN=2;BaseQRankSum=0.276;ClippingRankSum=0.000;DP=87;ExcessHet=3.0103;FS=2.866;MLEAC=1;MLEAF=0.500;MQ=41.84;MQRankSum=1.035;QD=18.61;ReadPosRankSum=-1.448;SOR=0.513	GT:AD:DP:GQ:PL	0/1:42,43:85:99:1610,0,1493
chrVII	560589	.	C	T	1421.77	PASS	AC=1;AF=0.500;AN=2;BaseQRankSum=-0.100;ClippingRankSum=0.000;DP=75;ExcessHet=3.0103;FS=0.870;MLEAC=1;MLEAF=0.500;MQ=41.97;MQRankSum=1.068;QD=18.96;ReadPosRankSum=-1.611;SOR=0.648	GT:AD:DP:GQ:PL	0/1:36,39:75:99:1450,0,1272
chrVII	584725	.	G	A	1375.77	PASS	AC=1;AF=0.500;AN=2;BaseQRankSum=1.212;ClippingRankSum=0.000;DP=67;ExcessHet=3.0103;FS=2.030;MLEAC=1;MLEAF=0.500;MQ=41.97;MQRankSum=-0.870;QD=20.53;ReadPosRankSum=1.140;SOR=0.761	GT:AD:DP:GQ:PL	0/1:30,37:67:99:1404,0,1087
chrVII	605574	.	C	T	1390.77	PASS	AC=1;AF=0.500;AN=2;BaseQRankSum=0.937;ClippingRankSum=0.000;DP=78;ExcessHet=3.0103;FS=2.993;MLEAC=1;MLEAF=0.500;MQ=42.00;MQRankSum=0.000;QD=17.83;ReadPosRankSum=-0.115;SOR=1.051	GT:AD:DP:GQ:PL	0/1:40,38:78:99:1419,0,1467
chrVII	618612	.	G	A	1412.77	PASS	AC=1;AF=0.500;AN=2;BaseQRankSum=-3.579;ClippingRankSum=0.000;DP=69;ExcessHet=3.0103;FS=9.174;MLEAC=1;MLEAF=0.500;MQ=41.97;MQRankSum=-0.822;QD=20.47;ReadPosRankSum=0.343;SOR=1.854	GT:AD:DP:GQ:PL	0/1:29,40:69:99:1441,0,1065
chrVII	620683	.	C	T	992.77	PASS	AC=1;AF=0.500;AN=2;BaseQRankSum=0.411;ClippingRankSum=0.000;DP=63;ExcessHet=3.0103;FS=0.956;MLEAC=1;MLEAF=0.500;MQ=41.77;MQRankSum=0.926;QD=15.76;ReadPosRankSum=1.014;SOR=0.836	GT:AD:DP:GQ:PL	0/1:35,28:63:99:1021,0,1316
chrVII	625905	.	C	T	1318.77	PASS	AC=1;AF=0.500;AN=2;BaseQRankSum=0.212;ClippingRankSum=0.000;DP=61;ExcessHet=3.0103;FS=11.662;MLEAC=1;MLEAF=0.500;MQ=41.97;MQRankSum=1.193;QD=21.62;ReadPosRankSum=0.450;SOR=0.666	GT:AD:DP:GQ:PL	0/1:26,35:61:99:1347,0,948
chrVII	646904	.	G	A	1237.77	PASS	AC=1;AF=0.500;AN=2;BaseQRankSum=0.312;ClippingRankSum=0.000;DP=62;ExcessHet=3.0103;FS=0.000;MLEAC=1;MLEAF=0.500;MQ=42.00;MQRankSum=0.000;QD=19.96;ReadPosRankSum=2.066;SOR=0.764	GT:AD:DP:GQ:PL	0/1:28,34:62:99:1266,0,1026
chrVII	650727	.	C	T	1305.77	PASS	AC=1;AF=0.500;AN=2;BaseQRankSum=-0.346;ClippingRankSum=0.000;DP=82;ExcessHet=3.0103;FS=0.833;MLEAC=1;MLEAF=0.500;MQ=42.00;MQRankSum=0.000;QD=15.92;ReadPosRankSum=-0.574;SOR=0.832	GT:AD:DP:GQ:PL	0/1:45,37:82:99:1334,0,1570
chrVII	672324	.	G	A	1595.77	PASS	AC=1;AF=0.500;AN=2;BaseQRankSum=-0.718;ClippingRankSum=0.000;DP=66;ExcessHet=3.0103;FS=0.978;MLEAC=1;MLEAF=0.500;MQ=42.00;MQRankSum=0.000;QD=24.18;ReadPosRankSum=-1.393;SOR=0.660	GT:AD:DP:GQ:PL	0/1:24,42:66:99:1624,0,800
chrVII	678586	.	C	T	1357.77	PASS	AC=1;AF=0.500;AN=2;BaseQRankSum=2.154;ClippingRankSum=0.000;DP=61;ExcessHet=3.0103;FS=0.984;MLEAC=1;MLEAF=0.500;MQ=41.52;MQRankSum=0.309;QD=22.26;ReadPosRankSum=-0.043;SOR=0.740	GT:AD:DP:GQ:PL	0/1:25,36:61:99:1386,0,880
chrVII	694944	.	G	A	1753.77	PASS	AC=1;AF=0.500;AN=2;BaseQRankSum=0.543;ClippingRankSum=0.000;DP=88;ExcessHet=3.0103;FS=0.825;MLEAC=1;MLEAF=0.500;MQ=42.00;MQRankSum=0.000;QD=19.93;ReadPosRankSum=-0.818;SOR=0.553	GT:AD:DP:GQ:PL	0/1:41,47:88:99:1782,0,1478
chrVII	695108	.	G	A	1213.77	PASS	AC=1;AF=0.500;AN=2;BaseQRankSum=-1.033;ClippingRankSum=0.000;DP=64;ExcessHet=3.0103;FS=2.095;MLEAC=1;MLEAF=0.500;MQ=42.00;MQRankSum=0.000;QD=19.27;ReadPosRankSum=1.860;SOR=0.783	GT:AD:DP:GQ:PL	0/1:30,33:63:99:1242,0,1091
chrVII	731243	.	C	T	1293.77	PASS	AC=1;AF=0.500;AN=2;BaseQRankSum=-0.451;ClippingRankSum=0.000;DP=66;ExcessHet=3.0103;FS=0.970;MLEAC=1;MLEAF=0.500;MQ=41.97;MQRankSum=-0.911;QD=19.60;ReadPosRankSum=0.851;SOR=0.892	GT:AD:DP:GQ:PL	0/1:31,35:66:99:1322,0,1134
chrVII	732850	.	C	T	1085.77	PASS	AC=1;AF=0.500;AN=2;BaseQRankSum=-1.227;ClippingRankSum=0.000;DP=70;ExcessHet=3.0103;FS=8.030;MLEAC=1;MLEAF=0.500;MQ=41.79;MQRankSum=-1.093;QD=15.51;ReadPosRankSum=0.613;SOR=1.092	GT:AD:DP:GQ:PL	0/1:39,31:70:99:1114,0,1471
chrVII	733942	.	C	T	1417.77	PASS	AC=1;AF=0.500;AN=2;BaseQRankSum=-0.215;ClippingRankSum=0.000;DP=80;ExcessHet=3.0103;FS=4.305;MLEAC=1;MLEAF=0.500;MQ=41.79;MQRankSum=0.000;QD=17.72;ReadPosRankSum=0.016;SOR=0.815	GT:AD:DP:GQ:PL	0/1:41,39:80:99:1446,0,1514
chrVII	739793	.	G	A	1684.77	PASS	AC=1;AF=0.500;AN=2;BaseQRankSum=0.769;ClippingRankSum=0.000;DP=84;ExcessHet=3.0103;FS=2.916;MLEAC=1;MLEAF=0.500;MQ=42.00;MQRankSum=0.000;QD=20.06;ReadPosRankSum=2.173;SOR=0.425	GT:AD:DP:GQ:PL	0/1:39,45:84:99:1713,0,1377
chrVII	762361	.	G	A	1665.77	PASS	AC=1;AF=0.500;AN=2;BaseQRankSum=1.916;ClippingRankSum=0.000;DP=88;ExcessHet=3.0103;FS=5.434;MLEAC=1;MLEAF=0.500;MQ=42.00;MQRankSum=0.000;QD=18.93;ReadPosRankSum=-0.368;SOR=0.901	GT:AD:DP:GQ:PL	0/1:43,45:88:99:1694,0,1603
chrVII	772391	.	C	T	980.77	PASS	AC=1;AF=0.500;AN=2;BaseQRankSum=2.051;ClippingRankSum=0.000;DP=71;ExcessHet=3.0103;FS=4.795;MLEAC=1;MLEAF=0.500;MQ=42.00;MQRankSum=0.000;QD=13.81;ReadPosRankSum=0.731;SOR=0.314	GT:AD:DP:GQ:PL	0/1:43,28:71:99:1009,0,1645
chrVII	785931	.	C	T	1368.77	PASS	AC=1;AF=0.500;AN=2;BaseQRankSum=0.535;ClippingRankSum=0.000;DP=75;ExcessHet=3.0103;FS=5.999;MLEAC=1;MLEAF=0.500;MQ=42.00;MQRankSum=0.000;QD=18.25;ReadPosRankSum=2.509;SOR=0.798	GT:AD:DP:GQ:PL	0/1:38,37:75:99:1397,0,1403
chrVII	788968	.	C	T	1061.77	PASS	AC=1;AF=0.500;AN=2;BaseQRankSum=1.602;ClippingRankSum=0.000;DP=64;ExcessHet=3.0103;FS=1.110;MLEAC=1;MLEAF=0.500;MQ=42.00;MQRankSum=0.000;QD=16.59;ReadPosRankSum=-0.652;SOR=0.481	GT:AD:DP:GQ:PL	0/1:35,29:64:99:1090,0,1330
chrVII	793191	.	C	T	1423.77	PASS	AC=1;AF=0.500;AN=2;BaseQRankSum=1.963;ClippingRankSum=0.000;DP=73;ExcessHet=3.0103;FS=0.000;MLEAC=1;MLEAF=0.500;MQ=41.97;MQRankSum=-0.932;QD=19.50;ReadPosRankSum=0.594;SOR=0.740	GT:AD:DP:GQ:PL	0/1:35,38:73:99:1452,0,1286
chrVII	809525	.	G	A	1925.77	PASS	AC=1;AF=0.500;AN=2;BaseQRankSum=0.696;ClippingRankSum=0.000;DP=101;ExcessHet=3.0103;FS=2.611;MLEAC=1;MLEAF=0.500;MQ=41.86;MQRankSum=0.000;QD=19.26;ReadPosRankSum=1.421;SOR=0.882	GT:AD:DP:GQ:PL	0/1:48,52:100:99:1954,0,1718
chrVII	823703	.	G	A	1251.77	PASS	AC=1;AF=0.500;AN=2;BaseQRankSum=0.581;ClippingRankSum=0.000;DP=72;ExcessHet=3.0103;FS=10.450;MLEAC=1;MLEAF=0.500;MQ=42.00;MQRankSum=0.000;QD=18.14;ReadPosRankSum=-0.589;SOR=0.392	GT:AD:DP:GQ:PL	0/1:35,34:69:99:1280,0,1294
chrVII	848439	.	G	A	1066.77	PASS	AC=1;AF=0.500;AN=2;BaseQRankSum=2.957;ClippingRankSum=0.000;DP=62;ExcessHet=3.0103;FS=2.222;MLEAC=1;MLEAF=0.500;MQ=42.00;MQRankSum=0.000;QD=17.49;ReadPosRankSum=1.287;SOR=0.428	GT:AD:DP:GQ:PL	0/1:31,30:61:99:1095,0,902
chrVII	851339	.	G	A	1356.77	PASS	AC=1;AF=0.500;AN=2;BaseQRankSum=-0.676;ClippingRankSum=0.000;DP=66;ExcessHet=3.0103;FS=18.343;MLEAC=1;MLEAF=0.500;MQ=42.00;MQRankSum=0.000;QD=20.56;ReadPosRankSum=-0.216;SOR=1.025	GT:AD:DP:GQ:PL	0/1:29,37:66:99:1385,0,1030
chrVII	857400	.	G	A	1828.77	PASS	AC=1;AF=0.500;AN=2;BaseQRankSum=2.057;ClippingRankSum=0.000;DP=79;ExcessHet=3.0103;FS=1.954;MLEAC=1;MLEAF=0.500;MQ=41.32;MQRankSum=-0.572;QD=23.15;ReadPosRankSum=2.738;SOR=0.999	GT:AD:DP:GQ:PL	0/1:30,49:79:99:1857,0,1058
chrVII	858562	.	C	T	1404.77	PASS	AC=1;AF=0.500;AN=2;BaseQRankSum=0.762;ClippingRankSum=0.000;DP=61;ExcessHet=3.0103;FS=0.000;MLEAC=1;MLEAF=0.500;MQ=42.00;MQRankSum=0.000;QD=23.03;ReadPosRankSum=1.466;SOR=0.638	GT:AD:DP:GQ:PL	0/1:25,36:61:99:1433,0,1960
chrVII	858563	.	C	T	1404.77	PASS	AC=1;AF=0.500;AN=2;BaseQRankSum=0.000;ClippingRankSum=0.000;DP=62;ExcessHet=3.0103;FS=0.000;MLEAC=1;MLEAF=0.500;MQ=42.00;MQRankSum=0.000;QD=22.66;ReadPosRankSum=1.485;SOR=0.724	GT:AD:DP:GQ:PL	0/1:26,36:62:99:1433,0,1960
chrVII	859528	.	G	A	943.77	PASS	AC=1;AF=0.500;AN=2;BaseQRankSum=0.722;ClippingRankSum=0.000;DP=67;ExcessHet=3.0103;FS=0.949;MLEAC=1;MLEAF=0.500;MQ=41.57;MQRankSum=-0.282;QD=14.09;ReadPosRankSum=0.686;SOR=0.922	GT:AD:DP:GQ:PL	0/1:40,27:67:99:972,0,1527
chrVII	859903	.	G	A	1470.77	PASS	AC=1;AF=0.500;AN=2;BaseQRankSum=0.189;ClippingRankSum=0.000;DP=90;ExcessHet=3.0103;FS=2.817;MLEAC=1;MLEAF=0.500;MQ=42.00;MQRankSum=0.000;QD=16.34;ReadPosRankSum=-0.047;SOR=0.421	GT:AD:DP:GQ:PL	0/1:47,43:90:99:1499,0,1751
chrVII	867577	.	G	A	1317.77	PASS	AC=1;AF=0.500;AN=2;BaseQRankSum=-0.437;ClippingRankSum=0.000;DP=60;ExcessHet=3.0103;FS=1.043;MLEAC=1;MLEAF=0.500;MQ=41.51;MQRankSum=-1.100;QD=21.96;ReadPosRankSum=-0.817;SOR=0.503	GT:AD:DP:GQ:PL	0/1:23,37:60:99:1346,0,819
chrVII	876495	.	G	A	1566.77	PASS	AC=1;AF=0.500;AN=2;BaseQRankSum=0.292;ClippingRankSum=0.000;DP=75;ExcessHet=3.0103;FS=0.886;MLEAC=1;MLEAF=0.500;MQ=42.00;MQRankSum=0.000;QD=20.89;ReadPosRankSum=0.531;SOR=0.516	GT:AD:DP:GQ:PL	0/1:33,42:75:99:1595,0,1181
chrVII	883824	.	G	A	948.77	PASS	AC=1;AF=0.500;AN=2;BaseQRankSum=-0.450;ClippingRankSum=0.000;DP=67;ExcessHet=3.0103;FS=3.306;MLEAC=1;MLEAF=0.500;MQ=41.79;MQRankSum=0.852;QD=14.16;ReadPosRankSum=1.151;SOR=0.537	GT:AD:DP:GQ:PL	0/1:40,27:67:99:977,0,1521
chrVII	883838	.	G	A	1334.77	PASS	AC=1;AF=0.500;AN=2;BaseQRankSum=-0.371;ClippingRankSum=0.000;DP=65;ExcessHet=3.0103;FS=2.052;MLEAC=1;MLEAF=0.500;MQ=41.78;MQRankSum=-0.839;QD=20.53;ReadPosRankSum=-0.027;SOR=0.984	GT:AD:DP:GQ:PL	0/1:28,37:65:99:1363,0,1008
chrVII	899418	.	G	A	1197.77	PASS	AC=1;AF=0.500;AN=2;BaseQRankSum=2.530;ClippingRankSum=0.000;DP=75;ExcessHet=3.0103;FS=5.959;MLEAC=1;MLEAF=0.500;MQ=42.00;MQRankSum=0.000;QD=15.97;ReadPosRankSum=0.492;SOR=1.349	GT:AD:DP:GQ:PL	0/1:41,34:75:99:1226,0,1483
chrVII	906038	.	C	T	836.77	PASS	AC=1;AF=0.500;AN=2;BaseQRankSum=1.279;ClippingRankSum=0.000;DP=65;ExcessHet=3.0103;FS=0.976;MLEAC=1;MLEAF=0.500;MQ=42.00;MQRankSum=0.000;QD=12.87;ReadPosRankSum=1.040;SOR=0.878	GT:AD:DP:GQ:PL	0/1:41,24:65:99:865,0,1564
chrVII	908991	.	C	T	1712.77	PASS	AC=1;AF=0.500;AN=2;BaseQRankSum=0.202;ClippingRankSum=0.000;DP=75;ExcessHet=3.0103;FS=0.000;MLEAC=1;MLEAF=0.500;MQ=41.81;MQRankSum=1.287;QD=22.84;ReadPosRankSum=-0.913;SOR=0.712	GT:AD:DP:GQ:PL	0/1:29,46:75:99:1741,0,977
chrVII	915105	.	G	A	991.77	PASS	AC=1;AF=0.500;AN=2;BaseQRankSum=-0.410;ClippingRankSum=0.000;DP=65;ExcessHet=3.0103;FS=0.000;MLEAC=1;MLEAF=0.500;MQ=42.00;MQRankSum=0.000;QD=15.26;ReadPosRankSum=0.243;SOR=0.814	GT:AD:DP:GQ:PL	0/1:37,28:65:99:1020,0,1425
chrVII	939279	.	G	A	1392.77	PASS	AC=1;AF=0.500;AN=2;BaseQRankSum=-2.104;ClippingRankSum=0.000;DP=79;ExcessHet=3.0103;FS=0.000;MLEAC=1;MLEAF=0.500;MQ=41.98;MQRankSum=-0.987;QD=17.63;ReadPosRankSum=0.059;SOR=0.743	GT:AD:DP:GQ:PL	0/1:40,39:79:99:1421,0,1501
chrVII	951148	.	G	A	1091.77	PASS	AC=1;AF=0.500;AN=2;BaseQRankSum=2.048;ClippingRankSum=0.000;DP=61;ExcessHet=3.0103;FS=3.561;MLEAC=1;MLEAF=0.500;MQ=42.00;MQRankSum=0.000;QD=17.90;ReadPosRankSum=0.599;SOR=0.350	GT:AD:DP:GQ:PL	0/1:31,30:61:99:1120,0,1139
chrVII	961840	.	C	T	1731.77	PASS	AC=1;AF=0.500;AN=2;BaseQRankSum=0.873;ClippingRankSum=0.000;DP=80;ExcessHet=3.0103;FS=5.876;MLEAC=1;MLEAF=0.500;MQ=41.95;MQRankSum=0.234;QD=21.65;ReadPosRankSum=-2.271;SOR=0.956	GT:AD:DP:GQ:PL	0/1:34,46:80:99:1760,0,1238
chrVII	965598	.	G	A	927.77	PASS	AC=1;AF=0.500;AN=2;BaseQRankSum=0.000;ClippingRankSum=0.000;DP=63;ExcessHet=3.0103;FS=0.000;MLEAC=1;MLEAF=0.500;MQ=42.00;MQRankSum=0.000;QD=14.73;ReadPosRankSum=0.740;SOR=0.648	GT:AD:DP:GQ:PL	0/1:36,27:63:99:956,0,1357
chrVII	967651	.	G	A	979.77	PASS	AC=1;AF=0.500;AN=2;BaseQRankSum=-0.765;ClippingRankSum=0.000;DP=46;ExcessHet=3.0103;FS=0.000;MLEAC=1;MLEAF=0.500;MQ=42.00;MQRankSum=0.000;QD=21.30;ReadPosRankSum=-0.037;SOR=0.565	GT:AD:DP:GQ:PL	0/1:19,27:46:99:1008,0,700
chrVII	976786	.	G	A	1046.77	PASS	AC=1;AF=0.500;AN=2;BaseQRankSum=1.282;ClippingRankSum=0.000;DP=60;ExcessHet=3.0103;FS=2.177;MLEAC=1;MLEAF=0.500;MQ=42.00;MQRankSum=0.000;QD=17.45;ReadPosRankSum=-1.078;SOR=0.774	GT:AD:DP:GQ:PL	0/1:31,29:60:99:1075,0,1167
chrVII	1000916	.	C	T	1365.77	PASS	AC=1;AF=0.500;AN=2;BaseQRankSum=1.009;ClippingRankSum=0.000;DP=71;ExcessHet=3.0103;FS=0.932;MLEAC=1;MLEAF=0.500;MQ=41.21;MQRankSum=-0.740;QD=19.24;ReadPosRankSum=-1.026;SOR=0.534	GT:AD:DP:GQ:PL	0/1:31,40:71:99:1394,0,1035
chrVII	1012466	.	C	T	1262.77	PASS	AC=1;AF=0.500;AN=2;BaseQRankSum=1.799;ClippingRankSum=0.000;DP=67;ExcessHet=3.0103;FS=0.000;MLEAC=1;MLEAF=0.500;MQ=42.00;MQRankSum=0.000;QD=18.85;ReadPosRankSum=-0.885;SOR=0.601	GT:AD:DP:GQ:PL	0/1:32,35:67:99:1291,0,1152
chrVII	1019392	.	C	T	1142.77	PASS	AC=1;AF=0.500;AN=2;BaseQRankSum=0.369;ClippingRankSum=0.000;DP=61;ExcessHet=3.0103;FS=2.155;MLEAC=1;MLEAF=0.500;MQ=42.00;MQRankSum=0.000;QD=18.73;ReadPosRankSum=-2.014;SOR=0.424	GT:AD:DP:GQ:PL	0/1:30,31:61:99:1171,0,1133
chrVII	1045521	.	G	A	1004.77	PASS	AC=1;AF=0.500;AN=2;BaseQRankSum=2.052;ClippingRankSum=0.000;DP=53;ExcessHet=3.0103;FS=0.000;MLEAC=1;MLEAF=0.500;MQ=42.00;MQRankSum=0.000;QD=18.96;ReadPosRankSum=0.657;SOR=0.760	GT:AD:DP:GQ:PL	0/1:26,27:53:99:1033,0,970
chrVII	1057376	.	G	A	1170.77	PASS	AC=1;AF=0.500;AN=2;BaseQRankSum=-0.324;ClippingRankSum=0.000;DP=69;ExcessHet=3.0103;FS=3.260;MLEAC=1;MLEAF=0.500;MQ=42.00;MQRankSum=0.000;QD=16.97;ReadPosRankSum=1.239;SOR=0.951	GT:AD:DP:GQ:PL	0/1:36,33:69:99:1199,0,1363
chrVII	1060253	.	C	T	1261.77	PASS	AC=1;AF=0.500;AN=2;BaseQRankSum=-1.584;ClippingRankSum=0.000;DP=62;ExcessHet=3.0103;FS=2.134;MLEAC=1;MLEAF=0.500;MQ=41.77;MQRankSum=-0.875;QD=20.35;ReadPosRankSum=0.286;SOR=0.442	GT:AD:DP:GQ:PL	0/1:28,34:62:99:1290,0,1042
chrVII	1064989	.	C	T	1686.77	PASS	AC=1;AF=0.500;AN=2;BaseQRankSum=-0.139;ClippingRankSum=0.000;DP=85;ExcessHet=3.0103;FS=7.134;MLEAC=1;MLEAF=0.500;MQ=41.81;MQRankSum=0.151;QD=19.84;ReadPosRankSum=-0.486;SOR=0.768	GT:AD:DP:GQ:PL	0/1:39,46:85:99:1715,0,1392
chrVII	1076062	.	C	T	1636.77	PASS	AC=1;AF=0.500;AN=2;BaseQRankSum=0.998;ClippingRankSum=0.000;DP=83;ExcessHet=3.0103;FS=1.812;MLEAC=1;MLEAF=0.500;MQ=41.81;MQRankSum=-1.322;QD=19.72;ReadPosRankSum=0.594;SOR=0.468	GT:AD:DP:GQ:PL	0/1:39,44:83:99:1665,0,1423
chrVIII	34496	.	G	A	1133.77	PASS	AC=1;AF=0.500;AN=2;BaseQRankSum=0.254;ClippingRankSum=0.000;DP=62;ExcessHet=3.0103;FS=0.000;MLEAC=1;MLEAF=0.500;MQ=41.52;MQRankSum=1.449;QD=18.29;ReadPosRankSum=-0.289;SOR=0.824	GT:AD:DP:GQ:PL	0/1:31,31:62:99:1162,0,1098
chrVIII	36019	.	G	A	1071.77	PASS	AC=1;AF=0.500;AN=2;BaseQRankSum=-0.764;ClippingRankSum=0.000;DP=66;ExcessHet=3.0103;FS=2.051;MLEAC=1;MLEAF=0.500;MQ=41.19;MQRankSum=1.755;QD=16.24;ReadPosRankSum=1.327;SOR=0.997	GT:AD:DP:GQ:PL	0/1:35,31:66:99:1100,0,1251
chrVIII	75395	.	C	T	1335.77	PASS	AC=1;AF=0.500;AN=2;BaseQRankSum=-1.039;ClippingRankSum=0.000;DP=75;ExcessHet=3.0103;FS=0.000;MLEAC=1;MLEAF=0.500;MQ=41.80;MQRankSum=-0.987;QD=17.81;ReadPosRankSum=1.080;SOR=0.756	GT:AD:DP:GQ:PL	0/1:38,37:75:99:1364,0,1437
chrVIII	85312	.	G	A	1034.77	PASS	AC=1;AF=0.500;AN=2;BaseQRankSum=-1.237;ClippingRankSum=0.000;DP=66;ExcessHet=3.0103;FS=3.429;MLEAC=1;MLEAF=0.500;MQ=41.51;MQRankSum=-0.089;QD=16.17;ReadPosRankSum=0.319;SOR=1.171	GT:AD:DP:GQ:PL	0/1:34,30:64:99:1063,0,1241
chrVIII	104485	.	C	T	991.77	PASS	AC=1;AF=0.500;AN=2;BaseQRankSum=1.757;ClippingRankSum=0.000;DP=52;ExcessHet=3.0103;FS=3.775;MLEAC=1;MLEAF=0.500;MQ=41.96;MQRankSum=-0.924;QD=19.07;ReadPosRankSum=-0.340;SOR=0.483	GT:AD:DP:GQ:PL	0/1:25,27:52:99:1020,0,883
chrVIII	106157	.	C	T	1243.77	PASS	AC=1;AF=0.500;AN=2;BaseQRankSum=-0.190;ClippingRankSum=0.000;DP=71;ExcessHet=3.0103;FS=1.955;MLEAC=1;MLEAF=0.500;MQ=42.00;MQRankSum=0.000;QD=17.52;ReadPosRankSum=1.087;SOR=0.786	GT:AD:DP:GQ:PL	0/1:36,35:71:99:1272,0,1343
chrVIII	132800	.	C	T	1266.77	PASS	AC=1;AF=0.500;AN=2;BaseQRankSum=-1.360;ClippingRankSum=0.000;DP=70;ExcessHet=3.0103;FS=0.000;MLEAC=1;MLEAF=0.500;MQ=41.80;MQRankSum=1.029;QD=18.10;ReadPosRankSum=-0.197;SOR=0.813	GT:AD:DP:GQ:PL	0/1:35,35:70:99:1295,0,1304
chrVIII	157474	.	G	A	1073.77	PASS	AC=1;AF=0.500;AN=2;BaseQRankSum=0.747;ClippingRankSum=0.000;DP=69;ExcessHet=3.0103;FS=1.983;MLEAC=1;MLEAF=0.500;MQ=41.79;MQRankSum=0.906;QD=15.56;ReadPosRankSum=0.505;SOR=0.953	GT:AD:DP:GQ:PL	0/1:39,30:69:99:1102,0,1464
chrVIII	170281	.	C	T	1220.77	PASS	AC=1;AF=0.500;AN=2;BaseQRankSum=0.318;ClippingRankSum=0.000;DP=66;ExcessHet=3.0103;FS=4.958;MLEAC=1;MLEAF=0.500;MQ=41.97;MQRankSum=1.061;QD=18.50;ReadPosRankSum=-0.057;SOR=1.418	GT:AD:DP:GQ:PL	0/1:32,34:66:99:1249,0,1197
chrVIII	176839	.	C	T	814.77	PASS	AC=1;AF=0.500;AN=2;BaseQRankSum=0.175;ClippingRankSum=0.000;DP=61;ExcessHet=3.0103;FS=0.000;MLEAC=1;MLEAF=0.500;MQ=42.00;MQRankSum=0.000;QD=13.36;ReadPosRankSum=-0.674;SOR=0.641	GT:AD:DP:GQ:PL	0/1:35,26:61:99:843,0,1229
chrVIII	176872	.	G	A	1215.77	PASS	AC=1;AF=0.500;AN=2;BaseQRankSum=-0.949;ClippingRankSum=0.000;DP=64;ExcessHet=3.0103;FS=2.107;MLEAC=1;MLEAF=0.500;MQ=42.14;MQRankSum=-1.387;QD=19.00;ReadPosRankSum=0.287;SOR=0.956	GT:AD:DP:GQ:PL	0/1:29,35:64:99:1244,0,904
chrVIII	180045	.	G	A	1417.77	PASS	AC=1;AF=0.500;AN=2;BaseQRankSum=0.229;ClippingRankSum=0.000;DP=68;ExcessHet=3.0103;FS=0.000;MLEAC=1;MLEAF=0.500;MQ=41.79;MQRankSum=-0.833;QD=20.85;ReadPosRankSum=-0.603;SOR=0.678	GT:AD:DP:GQ:PL	0/1:29,39:68:99:1446,0,1045
chrVIII	198610	.	C	T	888.77	PASS	AC=1;AF=0.500;AN=2;BaseQRankSum=-0.510;ClippingRankSum=0.000;DP=52;ExcessHet=3.0103;FS=0.000;MLEAC=1;MLEAF=0.500;MQ=42.00;MQRankSum=0.000;QD=17.09;ReadPosRankSum=-1.725;SOR=0.698	GT:AD:DP:GQ:PL	0/1:27,25:52:99:917,0,1017
chrVIII	209629	.	C	T	1527.77	PASS	AC=1;AF=0.500;AN=2;BaseQRankSum=0.385;ClippingRankSum=0.000;DP=74;ExcessHet=3.0103;FS=1.943;MLEAC=1;MLEAF=0.500;MQ=41.80;MQRankSum=-0.870;QD=20.65;ReadPosRankSum=0.138;SOR=0.462	GT:AD:DP:GQ:PL	0/1:33,41:74:99:1556,0,1219
chrVIII	231020	.	C	T	1543.77	PASS	AC=1;AF=0.500;AN=2;BaseQRankSum=0.556;ClippingRankSum=0.000;DP=62;ExcessHet=3.0103;FS=12.156;MLEAC=1;MLEAF=0.500;MQ=42.00;MQRankSum=0.000;QD=24.90;ReadPosRankSum=0.044;SOR=0.492	GT:AD:DP:GQ:PL	0/1:22,40:62:99:1572,0,765
chrVIII	254995	.	C	T	1125.77	PASS	AC=1;AF=0.500;AN=2;BaseQRankSum=-0.264;ClippingRankSum=0.000;DP=63;ExcessHet=3.0103;FS=5.014;MLEAC=1;MLEAF=0.500;MQ=42.00;MQRankSum=0.000;QD=17.87;ReadPosRankSum=0.066;SOR=1.150	GT:AD:DP:GQ:PL	0/1:32,31:63:99:1154,0,1219
chrVIII	255933	.	C	T	939.77	PASS	AC=1;AF=0.500;AN=2;BaseQRankSum=-1.296;ClippingRankSum=0.000;DP=61;ExcessHet=3.0103;FS=11.453;MLEAC=1;MLEAF=0.500;MQ=42.00;MQRankSum=0.000;QD=15.41;ReadPosRankSum=1.192;SOR=0.271	GT:AD:DP:GQ:PL	0/1:32,29:61:99:968,0,1143
chrVIII	267043	.	C	T	1219.77	PASS	AC=1;AF=0.500;AN=2;BaseQRankSum=-0.944;ClippingRankSum=0.000;DP=73;ExcessHet=3.0103;FS=3.148;MLEAC=1;MLEAF=0.500;MQ=42.00;MQRankSum=0.000;QD=16.71;ReadPosRankSum=0.984;SOR=1.027	GT:AD:DP:GQ:PL	0/1:37,36:73:99:1248,0,1371
chrVIII	276594	.	G	A	1339.77	PASS	AC=1;AF=0.500;AN=2;BaseQRankSum=0.329;ClippingRankSum=0.000;DP=68;ExcessHet=3.0103;FS=12.505;MLEAC=1;MLEAF=0.500;MQ=42.00;MQRankSum=0.000;QD=19.70;ReadPosRankSum=0.859;SOR=0.783	GT:AD:DP:GQ:PL	0/1:32,36:68:99:1368,0,1178
chrVIII	281282	.	C	T	900.77	PASS	AC=1;AF=0.500;AN=2;BaseQRankSum=1.176;ClippingRankSum=0.000;DP=67;ExcessHet=3.0103;FS=6.810;MLEAC=1;MLEAF=0.500;MQ=42.00;MQRankSum=0.000;QD=13.44;ReadPosRankSum=0.661;SOR=0.791	GT:AD:DP:GQ:PL	0/1:41,26:67:99:929,0,1569
chrVIII	283331	.	G	A	1082.77	PASS	AC=1;AF=0.500;AN=2;BaseQRankSum=-0.047;ClippingRankSum=0.000;DP=62;ExcessHet=3.0103;FS=0.977;MLEAC=1;MLEAF=0.500;MQ=42.00;MQRankSum=0.000;QD=17.46;ReadPosRankSum=-1.795;SOR=0.859	GT:AD:DP:GQ:PL	0/1:32,30:62:99:1111,0,1152
chrVIII	291192	.	C	T	1231.77	PASS	AC=1;AF=0.500;AN=2;BaseQRankSum=-2.401;ClippingRankSum=0.000;DP=77;ExcessHet=3.0103;FS=1.863;MLEAC=1;MLEAF=0.500;MQ=41.64;MQRankSum=-1.501;QD=16.00;ReadPosRankSum=-0.875;SOR=0.495	GT:AD:DP:GQ:PL	0/1:41,36:77:99:1260,0,1532
chrVIII	294797	.	C	T	1416.77	PASS	AC=1;AF=0.500;AN=2;BaseQRankSum=1.303;ClippingRankSum=0.000;DP=67;ExcessHet=3.0103;FS=0.930;MLEAC=1;MLEAF=0.500;MQ=42.00;MQRankSum=0.000;QD=21.15;ReadPosRankSum=-0.702;SOR=0.742	GT:AD:DP:GQ:PL	0/1:29,38:67:99:1445,0,1033
chrVIII	310120	.	G	A	858.77	PASS	AC=1;AF=0.500;AN=2;BaseQRankSum=-0.890;ClippingRankSum=0.000;DP=63;ExcessHet=3.0103;FS=0.000;MLEAC=1;MLEAF=0.500;MQ=41.97;MQRankSum=-1.200;QD=13.63;ReadPosRankSum=-0.397;SOR=0.768	GT:AD:DP:GQ:PL	0/1:38,25:63:99:887,0,1471
chrVIII	314774	.	G	A	1098.77	PASS	AC=1;AF=0.500;AN=2;BaseQRankSum=1.651;ClippingRankSum=0.000;DP=64;ExcessHet=3.0103;FS=6.611;MLEAC=1;MLEAF=0.500;MQ=42.00;MQRankSum=0.000;QD=17.17;ReadPosRankSum=0.255;SOR=1.375	GT:AD:DP:GQ:PL	0/1:33,31:64:99:1127,0,1117
chrVIII	342956	.	C	T	894.77	PASS	AC=1;AF=0.500;AN=2;BaseQRankSum=-0.610;ClippingRankSum=0.000;DP=52;ExcessHet=3.0103;FS=3.841;MLEAC=1;MLEAF=0.500;MQ=42.00;MQRankSum=0.000;QD=17.21;ReadPosRankSum=-0.931;SOR=1.258	GT:AD:DP:GQ:PL	0/1:27,25:52:99:923,0,1012
chrVIII	369974	.	G	A	1263.77	PASS	AC=1;AF=0.500;AN=2;BaseQRankSum=0.239;ClippingRankSum=0.000;DP=61;ExcessHet=3.0103;FS=2.199;MLEAC=1;MLEAF=0.500;MQ=42.00;MQRankSum=0.000;QD=20.72;ReadPosRankSum=-0.798;SOR=1.148	GT:AD:DP:GQ:PL	0/1:27,34:61:99:1292,0,966
chrVIII	381519	.	G	A	1270.77	PASS	AC=1;AF=0.500;AN=2;BaseQRankSum=-0.102;ClippingRankSum=0.000;DP=72;ExcessHet=3.0103;FS=6.036;MLEAC=1;MLEAF=0.500;MQ=41.20;MQRankSum=2.001;QD=17.65;ReadPosRankSum=-1.202;SOR=1.060	GT:AD:DP:GQ:PL	0/1:37,35:72:99:1299,0,1300
chrVIII	387013	.	G	A	1217.77	PASS	AC=1;AF=0.500;AN=2;BaseQRankSum=0.166;ClippingRankSum=0.000;DP=79;ExcessHet=3.0103;FS=0.000;MLEAC=1;MLEAF=0.500;MQ=42.00;MQRankSum=0.000;QD=15.61;ReadPosRankSum=0.057;SOR=0.614	GT:AD:DP:GQ:PL	0/1:44,34:78:99:1246,0,1570
chrVIII	387143	.	C	T	1190.77	PASS	AC=1;AF=0.500;AN=2;BaseQRankSum=1.146;ClippingRankSum=0.000;DP=59;ExcessHet=3.0103;FS=2.233;MLEAC=1;MLEAF=0.500;MQ=41.88;MQRankSum=1.161;QD=20.18;ReadPosRankSum=-1.668;SOR=0.385	GT:AD:DP:GQ:PL	0/1:26,33:59:99:1219,0,894
chrVIII	387836	.	G	A	882.77	PASS	AC=1;AF=0.500;AN=2;BaseQRankSum=-0.467;ClippingRankSum=0.000;DP=64;ExcessHet=3.0103;FS=0.978;MLEAC=1;MLEAF=0.500;MQ=41.97;MQRankSum=0.833;QD=13.79;ReadPosRankSum=0.524;SOR=0.645	GT:AD:DP:GQ:PL	0/1:39,25:64:99:911,0,1516
chrVIII	391988	.	G	A	1130.77	PASS	AC=1;AF=0.500;AN=2;BaseQRankSum=-0.094;ClippingRankSum=0.000;DP=70;ExcessHet=3.0103;FS=1.953;MLEAC=1;MLEAF=0.500;MQ=41.79;MQRankSum=-1.061;QD=16.15;ReadPosRankSum=-0.559;SOR=0.957	GT:AD:DP:GQ:PL	0/1:38,32:70:99:1159,0,1444
chrVIII	423625	.	C	T	1236.77	PASS	AC=1;AF=0.500;AN=2;BaseQRankSum=-1.753;ClippingRankSum=0.000;DP=76;ExcessHet=3.0103;FS=4.460;MLEAC=1;MLEAF=0.500;MQ=42.00;MQRankSum=0.000;QD=16.27;ReadPosRankSum=-1.424;SOR=1.241	GT:AD:DP:GQ:PL	0/1:41,35:76:99:1265,0,1534
chrVIII	433900	.	C	T	1032.77	PASS	AC=1;AF=0.500;AN=2;BaseQRankSum=-1.619;ClippingRankSum=0.000;DP=68;ExcessHet=3.0103;FS=2.068;MLEAC=1;MLEAF=0.500;MQ=42.00;MQRankSum=0.000;QD=15.19;ReadPosRankSum=-1.286;SOR=1.051	GT:AD:DP:GQ:PL	0/1:38,30:68:99:1061,0,1468
chrVIII	436608	.	C	G	1334.77	PASS	AC=1;AF=0.500;AN=2;BaseQRankSum=-0.125;ClippingRankSum=0.000;DP=77;ExcessHet=3.0103;FS=1.886;MLEAC=1;MLEAF=0.500;MQ=42.00;MQRankSum=0.000;QD=17.33;ReadPosRankSum=0.724;SOR=0.491	GT:AD:DP:GQ:PL	0/1:40,37:77:99:1363,0,1470
chrVIII	440065	.	G	A	1195.77	PASS	AC=1;AF=0.500;AN=2;BaseQRankSum=-0.742;ClippingRankSum=0.000;DP=62;ExcessHet=3.0103;FS=7.190;MLEAC=1;MLEAF=0.500;MQ=42.00;MQRankSum=0.000;QD=19.29;ReadPosRankSum=0.035;SOR=0.212	GT:AD:DP:GQ:PL	0/1:29,33:62:99:1224,0,1057
chrVIII	440280	.	C	T	1330.77	PASS	AC=1;AF=0.500;AN=2;BaseQRankSum=-0.655;ClippingRankSum=0.000;DP=64;ExcessHet=3.0103;FS=0.962;MLEAC=1;MLEAF=0.500;MQ=42.00;MQRankSum=0.000;QD=20.79;ReadPosRankSum=-1.294;SOR=0.895	GT:AD:DP:GQ:PL	0/1:28,36:64:99:1359,0,1039
chrVIII	475757	.	G	A	1022.77	PASS	AC=1;AF=0.500;AN=2;BaseQRankSum=0.822;ClippingRankSum=0.000;DP=64;ExcessHet=3.0103;FS=2.074;MLEAC=1;MLEAF=0.500;MQ=41.73;MQRankSum=-0.134;QD=15.98;ReadPosRankSum=-1.024;SOR=1.001	GT:AD:DP:GQ:PL	0/1:35,29:64:99:1051,0,1278
chrVIII	499444	.	G	A	1477.77	PASS	AC=1;AF=0.500;AN=2;BaseQRankSum=-1.406;ClippingRankSum=0.000;DP=73;ExcessHet=3.0103;FS=8.311;MLEAC=1;MLEAF=0.500;MQ=42.00;MQRankSum=0.000;QD=20.24;ReadPosRankSum=0.550;SOR=0.211	GT:AD:DP:GQ:PL	0/1:33,40:73:99:1506,0,1225
chrIX	26566	.	C	T	1558.77	PASS	AC=1;AF=0.500;AN=2;BaseQRankSum=-0.268;ClippingRankSum=0.000;DP=91;ExcessHet=3.0103;FS=0.790;MLEAC=1;MLEAF=0.500;MQ=41.98;MQRankSum=0.990;QD=17.13;ReadPosRankSum=-0.369;SOR=0.843	GT:AD:DP:GQ:PL	0/1:47,44:91:99:1587,0,1739
chrIX	68002	.	G	A	1430.77	PASS	AC=1;AF=0.500;AN=2;BaseQRankSum=-0.284;ClippingRankSum=0.000;DP=77;ExcessHet=3.0103;FS=9.498;MLEAC=1;MLEAF=0.500;MQ=42.00;MQRankSum=0.000;QD=18.58;ReadPosRankSum=-0.546;SOR=1.095	GT:AD:DP:GQ:PL	0/1:38,39:77:99:1459,0,1394
chrIX	71783	.	G	A	1339.77	PASS	AC=1;AF=0.500;AN=2;BaseQRankSum=0.328;ClippingRankSum=0.000;DP=77;ExcessHet=3.0103;FS=0.859;MLEAC=1;MLEAF=0.500;MQ=41.81;MQRankSum=-1.014;QD=17.40;ReadPosRankSum=1.943;SOR=0.859	GT:AD:DP:GQ:PL	0/1:40,37:77:99:1368,0,1468
chrIX	96865	.	C	T	1393.77	PASS	AC=1;AF=0.500;AN=2;BaseQRankSum=0.775;ClippingRankSum=0.000;DP=83;ExcessHet=3.0103;FS=13.301;MLEAC=1;MLEAF=0.500;MQ=41.98;MQRankSum=0.943;QD=16.79;ReadPosRankSum=-1.349;SOR=1.386	GT:AD:DP:GQ:PL	0/1:45,38:83:99:1422,0,1713
chrIX	129543	.	G	A	1418.77	PASS	AC=1;AF=0.500;AN=2;BaseQRankSum=0.142;ClippingRankSum=0.000;DP=67;ExcessHet=3.0103;FS=0.937;MLEAC=1;MLEAF=0.500;MQ=41.97;MQRankSum=-0.843;QD=21.18;ReadPosRankSum=0.332;SOR=0.518	GT:AD:DP:GQ:PL	0/1:29,38:67:99:1447,0,1037
chrIX	131899	.	C	T	1714.77	PASS	AC=1;AF=0.500;AN=2;BaseQRankSum=0.814;ClippingRankSum=0.000;DP=74;ExcessHet=3.0103;FS=16.367;MLEAC=1;MLEAF=0.500;MQ=42.00;MQRankSum=0.000;QD=23.17;ReadPosRankSum=-0.199;SOR=0.084	GT:AD:DP:GQ:PL	0/1:28,46:74:99:1743,0,950
chrIX	136242	.	C	T	1012.77	PASS	AC=1;AF=0.500;AN=2;BaseQRankSum=1.369;ClippingRankSum=0.000;DP=64;ExcessHet=3.0103;FS=0.962;MLEAC=1;MLEAF=0.500;MQ=42.00;MQRankSum=0.000;QD=15.82;ReadPosRankSum=-0.072;SOR=0.547	GT:AD:DP:GQ:PL	0/1:36,28:64:99:1041,0,1385
chrIX	139554	.	C	T	1802.77	PASS	AC=1;AF=0.500;AN=2;BaseQRankSum=-0.670;ClippingRankSum=0.000;DP=88;ExcessHet=3.0103;FS=17.417;MLEAC=1;MLEAF=0.500;MQ=42.00;MQRankSum=0.000;QD=20.49;ReadPosRankSum=1.328;SOR=1.566	GT:AD:DP:GQ:PL	0/1:38,50:88:99:1831,0,1332
chrIX	139633	.	C	T	1866.77	PASS	AC=1;AF=0.500;AN=2;BaseQRankSum=-0.630;ClippingRankSum=0.000;DP=97;ExcessHet=3.0103;FS=3.792;MLEAC=1;MLEAF=0.500;MQ=42.00;MQRankSum=0.000;QD=19.25;ReadPosRankSum=-0.470;SOR=0.547	GT:AD:DP:GQ:PL	0/1:47,50:97:99:1895,0,1737
chrIX	141676	.	G	A	1436.77	PASS	AC=1;AF=0.500;AN=2;BaseQRankSum=0.697;ClippingRankSum=0.000;DP=75;ExcessHet=3.0103;FS=0.000;MLEAC=1;MLEAF=0.500;MQ=42.00;MQRankSum=0.000;QD=19.16;ReadPosRankSum=-0.019;SOR=0.631	GT:AD:DP:GQ:PL	0/1:36,39:75:99:1465,0,1286
chrIX	166509	.	C	T	1416.77	PASS	AC=1;AF=0.500;AN=2;BaseQRankSum=-0.461;ClippingRankSum=0.000;DP=61;ExcessHet=3.0103;FS=2.211;MLEAC=1;MLEAF=0.500;MQ=42.00;MQRankSum=0.000;QD=23.23;ReadPosRankSum=0.220;SOR=0.434	GT:AD:DP:GQ:PL	0/1:23,38:61:99:1445,0,796
chrIX	183587	.	C	T	860.77	PASS	AC=1;AF=0.500;AN=2;BaseQRankSum=0.642;ClippingRankSum=0.000;DP=75;ExcessHet=3.0103;FS=18.023;MLEAC=1;MLEAF=0.500;MQ=41.81;MQRankSum=-1.345;QD=11.48;ReadPosRankSum=0.330;SOR=1.921	GT:AD:DP:GQ:PL	0/1:49,26:75:99:889,0,1806
chrIX	189297	.	G	A	1622.77	PASS	AC=1;AF=0.500;AN=2;BaseQRankSum=0.343;ClippingRankSum=0.000;DP=83;ExcessHet=3.0103;FS=0.824;MLEAC=1;MLEAF=0.500;MQ=41.82;MQRankSum=1.086;QD=19.55;ReadPosRankSum=-2.070;SOR=0.741	GT:AD:DP:GQ:PL	0/1:39,44:83:99:1651,0,1409
chrIX	216598	.	G	A	1670.77	PASS	AC=1;AF=0.500;AN=2;BaseQRankSum=-1.437;ClippingRankSum=0.000;DP=71;ExcessHet=3.0103;FS=3.346;MLEAC=1;MLEAF=0.500;MQ=42.00;MQRankSum=0.000;QD=23.53;ReadPosRankSum=0.271;SOR=1.061	GT:AD:DP:GQ:PL	0/1:27,44:71:99:1699,0,969
chrIX	227832	.	G	A	957.77	PASS	AC=1;AF=0.500;AN=2;BaseQRankSum=-0.019;ClippingRankSum=0.000;DP=57;ExcessHet=3.0103;FS=2.223;MLEAC=1;MLEAF=0.500;MQ=41.49;MQRankSum=-1.479;QD=16.80;ReadPosRankSum=-1.617;SOR=0.430	GT:AD:DP:GQ:PL	0/1:30,27:57:99:986,0,1146
chrIX	250878	.	C	T	1096.77	PASS	AC=1;AF=0.500;AN=2;BaseQRankSum=1.735;ClippingRankSum=0.000;DP=61;ExcessHet=3.0103;FS=2.139;MLEAC=1;MLEAF=0.500;MQ=42.00;MQRankSum=0.000;QD=17.98;ReadPosRankSum=0.949;SOR=0.434	GT:AD:DP:GQ:PL	0/1:31,30:61:99:1125,0,1154
chrIX	251003	.	C	T	929.77	PASS	AC=1;AF=0.500;AN=2;BaseQRankSum=-0.407;ClippingRankSum=0.000;DP=55;ExcessHet=3.0103;FS=7.421;MLEAC=1;MLEAF=0.500;MQ=42.00;MQRankSum=0.000;QD=16.90;ReadPosRankSum=-0.890;SOR=0.778	GT:AD:DP:GQ:PL	0/1:29,26:55:99:958,0,1109
chrIX	262862	.	C	T	1301.77	PASS	AC=1;AF=0.500;AN=2;BaseQRankSum=1.205;ClippingRankSum=0.000;DP=66;ExcessHet=3.0103;FS=1.998;MLEAC=1;MLEAF=0.500;MQ=42.00;MQRankSum=0.000;QD=19.72;ReadPosRankSum=0.656;SOR=0.593	GT:AD:DP:GQ:PL	0/1:31,35:66:99:1330,0,1140
chrIX	295442	.	G	A	1709.77	PASS	AC=1;AF=0.500;AN=2;BaseQRankSum=0.857;ClippingRankSum=0.000;DP=86;ExcessHet=3.0103;FS=1.767;MLEAC=1;MLEAF=0.500;MQ=41.98;MQRankSum=-0.909;QD=19.88;ReadPosRankSum=-2.743;SOR=0.799	GT:AD:DP:GQ:PL	0/1:40,46:86:99:1738,0,1462
chrIX	301965	.	G	A	949.77	PASS	AC=1;AF=0.500;AN=2;BaseQRankSum=-0.648;ClippingRankSum=0.000;DP=50;ExcessHet=3.0103;FS=2.430;MLEAC=1;MLEAF=0.500;MQ=42.00;MQRankSum=0.000;QD=19.38;ReadPosRankSum=-0.265;SOR=1.110	GT:AD:DP:GQ:PL	0/1:23,26:49:99:978,0,854
chrIX	312838	.	C	T	1092.77	PASS	AC=1;AF=0.500;AN=2;BaseQRankSum=-0.146;ClippingRankSum=0.000;DP=58;ExcessHet=3.0103;FS=5.332;MLEAC=1;MLEAF=0.500;MQ=42.00;MQRankSum=0.000;QD=18.84;ReadPosRankSum=0.018;SOR=1.001	GT:AD:DP:GQ:PL	0/1:28,30:58:99:1121,0,1057
chrIX	316727	.	C	T	1145.77	PASS	AC=1;AF=0.500;AN=2;BaseQRankSum=-0.133;ClippingRankSum=0.000;DP=77;ExcessHet=3.0103;FS=1.928;MLEAC=1;MLEAF=0.500;MQ=42.00;MQRankSum=0.000;QD=14.88;ReadPosRankSum=-1.808;SOR=0.495	GT:AD:DP:GQ:PL	0/1:44,33:77:99:1174,0,1674
chrIX	431110	.	C	T	1032.77	PASS	AC=1;AF=0.500;AN=2;BaseQRankSum=-0.312;ClippingRankSum=0.000;DP=61;ExcessHet=3.0103;FS=6.913;MLEAC=1;MLEAF=0.500;MQ=42.00;MQRankSum=0.000;QD=16.93;ReadPosRankSum=1.083;SOR=0.878	GT:AD:DP:GQ:PL	0/1:32,29:61:99:1061,0,1206
chrX	54235	.	C	T	1300.77	PASS	AC=1;AF=0.500;AN=2;BaseQRankSum=-1.462;ClippingRankSum=0.000;DP=66;ExcessHet=3.0103;FS=0.000;MLEAC=1;MLEAF=0.500;MQ=41.57;MQRankSum=0.108;QD=19.71;ReadPosRankSum=0.377;SOR=0.787	GT:AD:DP:GQ:PL	0/1:31,35:66:99:1329,0,1128
chrX	57115	.	C	T	1159.77	PASS	AC=1;AF=0.500;AN=2;BaseQRankSum=1.270;ClippingRankSum=0.000;DP=70;ExcessHet=3.0103;FS=1.980;MLEAC=1;MLEAF=0.500;MQ=42.00;MQRankSum=0.000;QD=16.57;ReadPosRankSum=-0.902;SOR=0.982	GT:AD:DP:GQ:PL	0/1:38,32:70:99:1188,0,1439
chrX	58298	.	C	T	1046.77	PASS	AC=1;AF=0.500;AN=2;BaseQRankSum=-1.642;ClippingRankSum=0.000;DP=67;ExcessHet=3.0103;FS=2.017;MLEAC=1;MLEAF=0.500;MQ=42.00;MQRankSum=0.000;QD=15.62;ReadPosRankSum=-0.904;SOR=0.468	GT:AD:DP:GQ:PL	0/1:37,30:67:99:1075,0,1394
chrX	64222	.	G	A	1078.77	PASS	AC=1;AF=0.500;AN=2;BaseQRankSum=-0.716;ClippingRankSum=0.000;DP=67;ExcessHet=3.0103;FS=17.500;MLEAC=1;MLEAF=0.500;MQ=42.00;MQRankSum=0.000;QD=16.10;ReadPosRankSum=0.797;SOR=2.694	GT:AD:DP:GQ:PL	0/1:37,30:67:99:1107,0,1392
chrX	80076	.	G	A	1458.77	PASS	AC=1;AF=0.500;AN=2;BaseQRankSum=0.317;ClippingRankSum=0.000;DP=64;ExcessHet=3.0103;FS=0.000;MLEAC=1;MLEAF=0.500;MQ=42.00;MQRankSum=0.000;QD=22.79;ReadPosRankSum=0.456;SOR=0.731	GT:AD:DP:GQ:PL	0/1:24,40:64:99:1487,0,806
chrX	81027	.	G	A	1014.77	PASS	AC=1;AF=0.500;AN=2;BaseQRankSum=-0.108;ClippingRankSum=0.000;DP=69;ExcessHet=3.0103;FS=0.927;MLEAC=1;MLEAF=0.500;MQ=41.79;MQRankSum=0.881;QD=14.71;ReadPosRankSum=0.079;SOR=0.906	GT:AD:DP:GQ:PL	0/1:40,29:69:99:1043,0,1443
chrX	90674	.	G	A	1524.77	PASS	AC=1;AF=0.500;AN=2;BaseQRankSum=-0.451;ClippingRankSum=0.000;DP=76;ExcessHet=3.0103;FS=9.725;MLEAC=1;MLEAF=0.500;MQ=41.97;MQRankSum=1.109;QD=20.06;ReadPosRankSum=-2.037;SOR=1.031	GT:AD:DP:GQ:PL	0/1:35,41:76:99:1553,0,1316
chrX	100740	.	G	A	997.77	PASS	AC=1;AF=0.500;AN=2;BaseQRankSum=-1.196;ClippingRankSum=0.000;DP=64;ExcessHet=3.0103;FS=6.832;MLEAC=1;MLEAF=0.500;MQ=41.78;MQRankSum=0.913;QD=15.59;ReadPosRankSum=-0.808;SOR=1.022	GT:AD:DP:GQ:PL	0/1:36,28:64:99:1026,0,1377
chrX	102508	.	G	A	1124.77	PASS	AC=1;AF=0.500;AN=2;BaseQRankSum=0.254;ClippingRankSum=0.000;DP=64;ExcessHet=3.0103;FS=0.000;MLEAC=1;MLEAF=0.500;MQ=41.74;MQRankSum=0.000;QD=17.57;ReadPosRankSum=0.927;SOR=0.697	GT:AD:DP:GQ:PL	0/1:33,31:64:99:1153,0,1199
chrX	108273	.	G	A	1276.77	PASS	AC=1;AF=0.500;AN=2;BaseQRankSum=1.463;ClippingRankSum=0.000;DP=68;ExcessHet=3.0103;FS=6.269;MLEAC=1;MLEAF=0.500;MQ=42.00;MQRankSum=0.000;QD=18.78;ReadPosRankSum=0.740;SOR=0.604	GT:AD:DP:GQ:PL	0/1:33,35:68:99:1305,0,1208
chrX	110261	.	G	A	768.77	PASS	AC=1;AF=0.500;AN=2;BaseQRankSum=1.981;ClippingRankSum=0.000;DP=73;ExcessHet=3.0103;FS=0.966;MLEAC=1;MLEAF=0.500;MQ=42.00;MQRankSum=0.000;QD=10.68;ReadPosRankSum=0.934;SOR=0.516	GT:AD:DP:GQ:PL	0/1:49,23:72:99:797,0,1895
chrX	113357	.	G	A	1495.77	PASS	AC=1;AF=0.500;AN=2;BaseQRankSum=0.379;ClippingRankSum=0.000;DP=76;ExcessHet=3.0103;FS=7.834;MLEAC=1;MLEAF=0.500;MQ=41.79;MQRankSum=0.188;QD=19.68;ReadPosRankSum=0.099;SOR=1.556	GT:AD:DP:GQ:PL	0/1:34,42:76:99:1524,0,1195
chrX	120389	.	C	T	1536.77	PASS	AC=1;AF=0.500;AN=2;BaseQRankSum=1.558;ClippingRankSum=0.000;DP=82;ExcessHet=3.0103;FS=2.952;MLEAC=1;MLEAF=0.500;MQ=42.00;MQRankSum=0.000;QD=18.74;ReadPosRankSum=-0.188;SOR=0.480	GT:AD:DP:GQ:PL	0/1:41,41:82:99:1565,0,1498
chrX	122959	.	G	A	1253.77	PASS	AC=1;AF=0.500;AN=2;BaseQRankSum=-0.155;ClippingRankSum=0.000;DP=81;ExcessHet=3.0103;FS=7.509;MLEAC=1;MLEAF=0.500;MQ=42.00;MQRankSum=0.000;QD=15.48;ReadPosRankSum=0.375;SOR=1.228	GT:AD:DP:GQ:PL	0/1:46,35:81:99:1282,0,1759
chrX	128748	.	G	A	1355.77	PASS	AC=1;AF=0.500;AN=2;BaseQRankSum=1.009;ClippingRankSum=0.000;DP=72;ExcessHet=3.0103;FS=6.105;MLEAC=1;MLEAF=0.500;MQ=41.78;MQRankSum=-1.327;QD=18.83;ReadPosRankSum=-1.010;SOR=0.486	GT:AD:DP:GQ:PL	0/1:34,38:72:99:1384,0,1260
chrX	136497	.	G	A	1416.77	PASS	AC=1;AF=0.500;AN=2;BaseQRankSum=1.535;ClippingRankSum=0.000;DP=68;ExcessHet=3.0103;FS=4.732;MLEAC=1;MLEAF=0.500;MQ=42.00;MQRankSum=0.000;QD=20.83;ReadPosRankSum=1.366;SOR=0.525	GT:AD:DP:GQ:PL	0/1:30,38:68:99:1445,0,1082
chrX	136776	.	G	A	872.77	PASS	AC=1;AF=0.500;AN=2;BaseQRankSum=-0.193;ClippingRankSum=0.000;DP=58;ExcessHet=3.0103;FS=0.000;MLEAC=1;MLEAF=0.500;MQ=42.00;MQRankSum=0.000;QD=15.05;ReadPosRankSum=-0.360;SOR=0.627	GT:AD:DP:GQ:PL	0/1:32,26:58:99:901,0,1144
chrX	154805	.	G	A	1163.77	PASS	AC=1;AF=0.500;AN=2;BaseQRankSum=0.419;ClippingRankSum=0.000;DP=72;ExcessHet=3.0103;FS=2.072;MLEAC=1;MLEAF=0.500;MQ=41.80;MQRankSum=0.000;QD=17.37;ReadPosRankSum=1.774;SOR=1.041	GT:AD:DP:GQ:PL	0/1:34,33:67:99:1192,0,1209
chrX	160510	.	G	A	1481.77	PASS	AC=1;AF=0.500;AN=2;BaseQRankSum=-0.499;ClippingRankSum=0.000;DP=93;ExcessHet=3.0103;FS=0.000;MLEAC=1;MLEAF=0.500;MQ=42.00;MQRankSum=0.000;QD=15.93;ReadPosRankSum=1.582;SOR=0.613	GT:AD:DP:GQ:PL	0/1:51,42:93:99:1510,0,1829
chrX	160976	.	G	A	880.77	PASS	AC=1;AF=0.500;AN=2;BaseQRankSum=-0.518;ClippingRankSum=0.000;DP=57;ExcessHet=3.0103;FS=5.460;MLEAC=1;MLEAF=0.500;MQ=41.97;MQRankSum=0.919;QD=15.45;ReadPosRankSum=-0.748;SOR=1.303	GT:AD:DP:GQ:PL	0/1:32,25:57:99:909,0,1220
chrX	163822	.	C	T	1523.77	PASS	AC=1;AF=0.500;AN=2;BaseQRankSum=-0.723;ClippingRankSum=0.000;DP=75;ExcessHet=3.0103;FS=4.708;MLEAC=1;MLEAF=0.500;MQ=41.97;MQRankSum=-0.860;QD=20.32;ReadPosRankSum=0.592;SOR=0.310	GT:AD:DP:GQ:PL	0/1:33,42:75:99:1552,0,1209
chrX	171025	.	G	A	1187.77	PASS	AC=1;AF=0.500;AN=2;BaseQRankSum=1.319;ClippingRankSum=0.000;DP=63;ExcessHet=3.0103;FS=3.459;MLEAC=1;MLEAF=0.500;MQ=42.00;MQRankSum=0.000;QD=18.85;ReadPosRankSum=0.817;SOR=1.172	GT:AD:DP:GQ:PL	0/1:30,33:63:99:1216,0,1051
chrX	172858	.	G	A	952.77	PASS	AC=1;AF=0.500;AN=2;BaseQRankSum=-1.346;ClippingRankSum=0.000;DP=82;ExcessHet=3.0103;FS=1.908;MLEAC=1;MLEAF=0.500;MQ=41.98;MQRankSum=0.765;QD=11.62;ReadPosRankSum=-1.459;SOR=0.823	GT:AD:DP:GQ:PL	0/1:53,29:82:99:981,0,2047
chrX	173102	.	G	A	1553.77	PASS	AC=1;AF=0.500;AN=2;BaseQRankSum=0.375;ClippingRankSum=0.000;DP=78;ExcessHet=3.0103;FS=3.579;MLEAC=1;MLEAF=0.500;MQ=42.00;MQRankSum=0.000;QD=19.92;ReadPosRankSum=0.211;SOR=1.242	GT:AD:DP:GQ:PL	0/1:36,42:78:99:1582,0,1298
chrX	189170	.	G	A	1873.77	PASS	AC=1;AF=0.500;AN=2;BaseQRankSum=1.051;ClippingRankSum=0.000;DP=85;ExcessHet=3.0103;FS=15.818;MLEAC=1;MLEAF=0.500;MQ=41.83;MQRankSum=-0.792;QD=22.04;ReadPosRankSum=-0.585;SOR=0.804	GT:AD:DP:GQ:PL	0/1:34,51:85:99:1902,0,1129
chrX	207776	.	G	A	1430.77	PASS	AC=1;AF=0.500;AN=2;BaseQRankSum=0.323;ClippingRankSum=0.000;DP=73;ExcessHet=3.0103;FS=1.999;MLEAC=1;MLEAF=0.500;MQ=41.80;MQRankSum=-0.906;QD=19.60;ReadPosRankSum=-0.434;SOR=0.476	GT:AD:DP:GQ:PL	0/1:34,39:73:99:1459,0,1225
chrX	220080	.	G	A	1498.77	PASS	AC=1;AF=0.500;AN=2;BaseQRankSum=-0.956;ClippingRankSum=0.000;DP=77;ExcessHet=3.0103;FS=9.480;MLEAC=1;MLEAF=0.500;MQ=42.00;MQRankSum=0.000;QD=19.46;ReadPosRankSum=0.635;SOR=1.132	GT:AD:DP:GQ:PL	0/1:35,42:77:99:1527,0,1287
chrX	227114	.	G	A	1037.77	PASS	AC=1;AF=0.500;AN=2;BaseQRankSum=-0.021;ClippingRankSum=0.000;DP=68;ExcessHet=3.0103;FS=2.052;MLEAC=1;MLEAF=0.500;MQ=42.00;MQRankSum=0.000;QD=15.26;ReadPosRankSum=-0.159;SOR=0.963	GT:AD:DP:GQ:PL	0/1:38,30:68:99:1066,0,1411
chrX	228407	.	G	A	1278.77	PASS	AC=1;AF=0.500;AN=2;BaseQRankSum=0.521;ClippingRankSum=0.000;DP=74;ExcessHet=3.0103;FS=0.000;MLEAC=1;MLEAF=0.500;MQ=42.00;MQRankSum=0.000;QD=17.28;ReadPosRankSum=-1.752;SOR=0.693	GT:AD:DP:GQ:PL	0/1:37,37:74:99:1307,0,1381
chrX	234599	.	G	A	1509.77	PASS	AC=1;AF=0.500;AN=2;BaseQRankSum=0.795;ClippingRankSum=0.000;DP=73;ExcessHet=3.0103;FS=1.969;MLEAC=1;MLEAF=0.500;MQ=42.00;MQRankSum=0.000;QD=20.97;ReadPosRankSum=0.741;SOR=1.022	GT:AD:DP:GQ:PL	0/1:32,40:72:99:1538,0,1174
chrX	253603	.	G	A	1112.77	PASS	AC=1;AF=0.500;AN=2;BaseQRankSum=1.351;ClippingRankSum=0.000;DP=71;ExcessHet=3.0103;FS=0.892;MLEAC=1;MLEAF=0.500;MQ=41.97;MQRankSum=0.909;QD=15.67;ReadPosRankSum=-0.392;SOR=0.814	GT:AD:DP:GQ:PL	0/1:40,31:71:99:1141,0,1495
chrX	282487	.	G	A	963.77	PASS	AC=1;AF=0.500;AN=2;BaseQRankSum=-0.810;ClippingRankSum=0.000;DP=57;ExcessHet=3.0103;FS=1.006;MLEAC=1;MLEAF=0.500;MQ=42.00;MQRankSum=0.000;QD=16.91;ReadPosRankSum=-0.276;SOR=0.527	GT:AD:DP:GQ:PL	0/1:30,27:57:99:992,0,1139
chrX	305891	.	C	T	1515.77	PASS	AC=1;AF=0.500;AN=2;BaseQRankSum=2.820;ClippingRankSum=0.000;DP=76;ExcessHet=3.0103;FS=1.906;MLEAC=1;MLEAF=0.500;MQ=41.62;MQRankSum=1.601;QD=19.94;ReadPosRankSum=0.343;SOR=0.807	GT:AD:DP:GQ:PL	0/1:34,42:76:99:1544,0,1155
chrX	305985	.	G	A	770.77	PASS	AC=1;AF=0.500;AN=2;BaseQRankSum=0.958;ClippingRankSum=0.000;DP=59;ExcessHet=3.0103;FS=0.000;MLEAC=1;MLEAF=0.500;MQ=41.97;MQRankSum=0.834;QD=13.06;ReadPosRankSum=1.087;SOR=0.570	GT:AD:DP:GQ:PL	0/1:36,23:59:99:799,0,1349
chrX	380597	.	C	T	1206.77	PASS	AC=1;AF=0.500;AN=2;BaseQRankSum=0.012;ClippingRankSum=0.000;DP=77;ExcessHet=3.0103;FS=1.863;MLEAC=1;MLEAF=0.500;MQ=41.78;MQRankSum=-0.168;QD=15.67;ReadPosRankSum=0.108;SOR=0.495	GT:AD:DP:GQ:PL	0/1:43,34:77:99:1235,0,1637
chrX	404866	.	G	A	801.77	PASS	AC=1;AF=0.500;AN=2;BaseQRankSum=-0.928;ClippingRankSum=0.000;DP=57;ExcessHet=3.0103;FS=2.304;MLEAC=1;MLEAF=0.500;MQ=41.97;MQRankSum=-1.180;QD=14.07;ReadPosRankSum=0.549;SOR=1.179	GT:AD:DP:GQ:PL	0/1:34,23:57:99:830,0,1308
chrX	405985	.	G	A	1157.77	PASS	AC=1;AF=0.500;AN=2;BaseQRankSum=0.780;ClippingRankSum=0.000;DP=68;ExcessHet=3.0103;FS=0.899;MLEAC=1;MLEAF=0.500;MQ=41.79;MQRankSum=0.972;QD=17.03;ReadPosRankSum=-0.356;SOR=0.818	GT:AD:DP:GQ:PL	0/1:36,32:68:99:1186,0,1349
chrX	409168	.	G	A	1165.77	PASS	AC=1;AF=0.500;AN=2;BaseQRankSum=0.625;ClippingRankSum=0.000;DP=68;ExcessHet=3.0103;FS=10.152;MLEAC=1;MLEAF=0.500;MQ=41.79;MQRankSum=-1.000;QD=17.14;ReadPosRankSum=0.920;SOR=1.237	GT:AD:DP:GQ:PL	0/1:35,33:68:99:1194,0,1310
chrX	415168	.	C	T	1375.77	PASS	AC=1;AF=0.500;AN=2;BaseQRankSum=0.824;ClippingRankSum=0.000;DP=71;ExcessHet=3.0103;FS=12.322;MLEAC=1;MLEAF=0.500;MQ=41.97;MQRankSum=-0.904;QD=19.38;ReadPosRankSum=-1.556;SOR=1.170	GT:AD:DP:GQ:PL	0/1:33,38:71:99:1404,0,1210
chrX	424369	.	G	A	1087.77	PASS	AC=1;AF=0.500;AN=2;BaseQRankSum=-0.666;ClippingRankSum=0.000;DP=61;ExcessHet=3.0103;FS=0.000;MLEAC=1;MLEAF=0.500;MQ=41.97;MQRankSum=-1.018;QD=17.83;ReadPosRankSum=0.450;SOR=0.760	GT:AD:DP:GQ:PL	0/1:32,29:61:99:1116,0,1294
chrX	424379	.	G	A	1086.77	PASS	AC=1;AF=0.500;AN=2;BaseQRankSum=1.961;ClippingRankSum=0.000;DP=61;ExcessHet=3.0103;FS=3.505;MLEAC=1;MLEAF=0.500;MQ=41.97;MQRankSum=-1.018;QD=17.82;ReadPosRankSum=-0.573;SOR=0.741	GT:AD:DP:GQ:PL	0/1:32,29:61:99:1115,0,1335
chrX	424405	.	G	A	1240.77	PASS	AC=1;AF=0.500;AN=2;BaseQRankSum=-0.647;ClippingRankSum=0.000;DP=54;ExcessHet=3.0103;FS=2.347;MLEAC=1;MLEAF=0.500;MQ=41.86;MQRankSum=0.903;QD=22.98;ReadPosRankSum=-1.127;SOR=0.721	GT:AD:DP:GQ:PL	0/1:23,31:54:99:1269,0,909
chrX	424407	.	G	A	1240.77	PASS	AC=1;AF=0.500;AN=2;BaseQRankSum=0.057;ClippingRankSum=0.000;DP=56;ExcessHet=3.0103;FS=1.038;MLEAC=1;MLEAF=0.500;MQ=41.86;MQRankSum=0.891;QD=22.16;ReadPosRankSum=-1.692;SOR=0.693	GT:AD:DP:GQ:PL	0/1:24,32:56:99:1269,0,909
chrX	427776	.	G	A	1170.77	PASS	AC=1;AF=0.500;AN=2;BaseQRankSum=1.235;ClippingRankSum=0.000;DP=68;ExcessHet=3.0103;FS=8.280;MLEAC=1;MLEAF=0.500;MQ=42.00;MQRankSum=0.000;QD=17.22;ReadPosRankSum=0.406;SOR=1.428	GT:AD:DP:GQ:PL	0/1:36,32:68:99:1199,0,1364
chrX	437055	.	G	A	1268.77	PASS	AC=1;AF=0.500;AN=2;BaseQRankSum=1.604;ClippingRankSum=0.000;DP=64;ExcessHet=3.0103;FS=0.928;MLEAC=1;MLEAF=0.500;MQ=41.54;MQRankSum=1.540;QD=19.82;ReadPosRankSum=0.572;SOR=0.576	GT:AD:DP:GQ:PL	0/1:30,34:64:99:1297,0,1065
chrX	456678	.	G	A	1098.77	PASS	AC=1;AF=0.500;AN=2;BaseQRankSum=0.387;ClippingRankSum=0.000;DP=70;ExcessHet=3.0103;FS=0.000;MLEAC=1;MLEAF=0.500;MQ=42.00;MQRankSum=0.000;QD=15.70;ReadPosRankSum=-0.435;SOR=0.755	GT:AD:DP:GQ:PL	0/1:39,31:70:99:1127,0,1482
chrX	464553	.	G	A	1082.77	PASS	AC=1;AF=0.500;AN=2;BaseQRankSum=1.375;ClippingRankSum=0.000;DP=62;ExcessHet=3.0103;FS=6.709;MLEAC=1;MLEAF=0.500;MQ=42.00;MQRankSum=0.000;QD=17.46;ReadPosRankSum=0.366;SOR=1.272	GT:AD:DP:GQ:PL	0/1:32,30:62:99:1111,0,1186
chrX	486044	.	C	T	1266.77	PASS	AC=1;AF=0.500;AN=2;BaseQRankSum=0.271;ClippingRankSum=0.000;DP=62;ExcessHet=3.0103;FS=9.397;MLEAC=1;MLEAF=0.500;MQ=42.00;MQRankSum=0.000;QD=20.77;ReadPosRankSum=1.462;SOR=0.167	GT:AD:DP:GQ:PL	0/1:27,34:61:99:1295,0,991
chrX	515878	.	G	A	1534.77	PASS	AC=1;AF=0.500;AN=2;BaseQRankSum=0.513;ClippingRankSum=0.000;DP=77;ExcessHet=3.0103;FS=3.046;MLEAC=1;MLEAF=0.500;MQ=41.97;MQRankSum=1.093;QD=19.93;ReadPosRankSum=1.161;SOR=0.682	GT:AD:DP:GQ:PL	0/1:36,41:77:99:1563,0,1328
chrX	517488	.	G	A	1816.77	PASS	AC=1;AF=0.500;AN=2;BaseQRankSum=-0.189;ClippingRankSum=0.000;DP=82;ExcessHet=3.0103;FS=0.844;MLEAC=1;MLEAF=0.500;MQ=41.98;MQRankSum=1.213;QD=22.16;ReadPosRankSum=-0.504;SOR=0.560	GT:AD:DP:GQ:PL	0/1:34,48:82:99:1845,0,1237
chrX	518442	.	G	A	1809.77	PASS	AC=1;AF=0.500;AN=2;BaseQRankSum=0.782;ClippingRankSum=0.000;DP=84;ExcessHet=3.0103;FS=1.828;MLEAC=1;MLEAF=0.500;MQ=42.00;MQRankSum=0.000;QD=21.54;ReadPosRankSum=-0.237;SOR=0.461	GT:AD:DP:GQ:PL	0/1:36,48:84:99:1838,0,1282
chrX	520298	.	G	A	1102.77	PASS	AC=1;AF=0.500;AN=2;BaseQRankSum=-0.964;ClippingRankSum=0.000;DP=64;ExcessHet=3.0103;FS=2.100;MLEAC=1;MLEAF=0.500;MQ=41.77;MQRankSum=-1.000;QD=17.23;ReadPosRankSum=-0.257;SOR=0.526	GT:AD:DP:GQ:PL	0/1:33,31:64:99:1131,0,1217
chrX	528643	.	G	A	641.77	PASS	AC=1;AF=0.500;AN=2;BaseQRankSum=-0.941;ClippingRankSum=0.000;DP=58;ExcessHet=3.0103;FS=1.069;MLEAC=1;MLEAF=0.500;MQ=42.00;MQRankSum=0.000;QD=11.06;ReadPosRankSum=1.154;SOR=0.996	GT:AD:DP:GQ:PL	0/1:38,20:58:99:670,0,1485
chrX	530110	.	G	A	1109.77	PASS	AC=1;AF=0.500;AN=2;BaseQRankSum=0.127;ClippingRankSum=0.000;DP=67;ExcessHet=3.0103;FS=2.030;MLEAC=1;MLEAF=0.500;MQ=42.00;MQRankSum=0.000;QD=16.56;ReadPosRankSum=0.455;SOR=0.811	GT:AD:DP:GQ:PL	0/1:36,31:67:99:1138,0,1311
chrX	577950	.	C	T	1520.77	PASS	AC=1;AF=0.500;AN=2;BaseQRankSum=0.897;ClippingRankSum=0.000;DP=75;ExcessHet=3.0103;FS=0.000;MLEAC=1;MLEAF=0.500;MQ=42.00;MQRankSum=0.000;QD=20.28;ReadPosRankSum=-0.653;SOR=0.596	GT:AD:DP:GQ:PL	0/1:34,41:75:99:1549,0,1240
chrX	609660	.	G	A	980.77	PASS	AC=1;AF=0.500;AN=2;BaseQRankSum=0.527;ClippingRankSum=0.000;DP=59;ExcessHet=3.0103;FS=0.990;MLEAC=1;MLEAF=0.500;MQ=41.97;MQRankSum=0.953;QD=16.62;ReadPosRankSum=2.667;SOR=0.662	GT:AD:DP:GQ:PL	0/1:32,27:59:99:1009,0,1227
chrX	612890	.	G	A	1701.77	PASS	AC=1;AF=0.500;AN=2;BaseQRankSum=-0.952;ClippingRankSum=0.000;DP=82;ExcessHet=3.0103;FS=0.000;MLEAC=1;MLEAF=0.500;MQ=41.83;MQRankSum=1.183;QD=20.75;ReadPosRankSum=-0.054;SOR=0.680	GT:AD:DP:GQ:PL	0/1:35,47:82:99:1730,0,1250
chrX	620544	.	C	T	1032.77	PASS	AC=1;AF=0.500;AN=2;BaseQRankSum=0.917;ClippingRankSum=0.000;DP=61;ExcessHet=3.0103;FS=3.505;MLEAC=1;MLEAF=0.500;MQ=42.00;MQRankSum=0.000;QD=16.93;ReadPosRankSum=-3.254;SOR=0.715	GT:AD:DP:GQ:PL	0/1:30,31:61:99:1061,0,1052
chrX	650578	.	G	A	886.77	PASS	AC=1;AF=0.500;AN=2;BaseQRankSum=-0.111;ClippingRankSum=0.000;DP=59;ExcessHet=3.0103;FS=14.532;MLEAC=1;MLEAF=0.500;MQ=42.00;MQRankSum=0.000;QD=15.03;ReadPosRankSum=-0.225;SOR=1.483	GT:AD:DP:GQ:PL	0/1:34,25:59:99:915,0,1257
chrX	663447	.	G	A	1332.77	PASS	AC=1;AF=0.500;AN=2;BaseQRankSum=1.552;ClippingRankSum=0.000;DP=61;ExcessHet=3.0103;FS=1.018;MLEAC=1;MLEAF=0.500;MQ=42.00;MQRankSum=0.000;QD=21.85;ReadPosRankSum=-0.274;SOR=0.509	GT:AD:DP:GQ:PL	0/1:26,35:61:99:1361,0,948
chrX	679751	.	G	A	1330.77	PASS	AC=1;AF=0.500;AN=2;BaseQRankSum=-2.076;ClippingRankSum=0.000;DP=74;ExcessHet=3.0103;FS=0.000;MLEAC=1;MLEAF=0.500;MQ=41.95;MQRankSum=-1.405;QD=17.98;ReadPosRankSum=0.395;SOR=0.698	GT:AD:DP:GQ:PL	0/1:37,37:74:99:1359,0,1382
chrX	699414	.	G	A	1138.77	PASS	AC=1;AF=0.500;AN=2;BaseQRankSum=-0.142;ClippingRankSum=0.000;DP=70;ExcessHet=3.0103;FS=2.007;MLEAC=1;MLEAF=0.500;MQ=41.79;MQRankSum=-1.061;QD=16.27;ReadPosRankSum=0.059;SOR=0.446	GT:AD:DP:GQ:PL	0/1:38,32:70:99:1167,0,1417
chrX	699639	.	C	T	1442.77	PASS	AC=1;AF=0.500;AN=2;BaseQRankSum=-0.203;ClippingRankSum=0.000;DP=71;ExcessHet=3.0103;FS=0.000;MLEAC=1;MLEAF=0.500;MQ=41.97;MQRankSum=1.132;QD=20.32;ReadPosRankSum=-0.793;SOR=0.722	GT:AD:DP:GQ:PL	0/1:32,39:71:99:1471,0,1176
chrX	701829	.	G	A	1086.77	PASS	AC=1;AF=0.500;AN=2;BaseQRankSum=-0.124;ClippingRankSum=0.000;DP=60;ExcessHet=3.0103;FS=2.177;MLEAC=1;MLEAF=0.500;MQ=42.00;MQRankSum=0.000;QD=18.11;ReadPosRankSum=1.436;SOR=0.889	GT:AD:DP:GQ:PL	0/1:30,30:60:99:1115,0,1109
chrX	710491	.	G	A	1354.77	PASS	AC=1;AF=0.500;AN=2;BaseQRankSum=2.482;ClippingRankSum=0.000;DP=68;ExcessHet=3.0103;FS=8.508;MLEAC=1;MLEAF=0.500;MQ=42.00;MQRankSum=0.000;QD=19.92;ReadPosRankSum=0.702;SOR=1.501	GT:AD:DP:GQ:PL	0/1:32,36:68:99:1383,0,1145
chrXI	33709	.	G	A	1313.77	PASS	AC=1;AF=0.500;AN=2;BaseQRankSum=-3.048;ClippingRankSum=0.000;DP=60;ExcessHet=3.0103;FS=1.004;MLEAC=1;MLEAF=0.500;MQ=41.97;MQRankSum=-0.811;QD=21.90;ReadPosRankSum=-1.265;SOR=0.556	GT:AD:DP:GQ:PL	0/1:25,35:60:99:1342,0,929
chrXI	37444	.	G	A	1761.77	PASS	AC=1;AF=0.500;AN=2;BaseQRankSum=0.043;ClippingRankSum=0.000;DP=82;ExcessHet=3.0103;FS=4.265;MLEAC=1;MLEAF=0.500;MQ=41.98;MQRankSum=-0.838;QD=21.48;ReadPosRankSum=0.588;SOR=0.438	GT:AD:DP:GQ:PL	0/1:35,47:82:99:1790,0,1243
chrXI	38129	.	G	A	1610.77	PASS	AC=1;AF=0.500;AN=2;BaseQRankSum=0.395;ClippingRankSum=0.000;DP=95;ExcessHet=3.0103;FS=1.664;MLEAC=1;MLEAF=0.500;MQ=41.83;MQRankSum=1.336;QD=16.96;ReadPosRankSum=-0.405;SOR=0.852	GT:AD:DP:GQ:PL	0/1:51,44:95:99:1639,0,1877
chrXI	38220	.	C	T	1725.77	PASS	AC=1;AF=0.500;AN=2;BaseQRankSum=1.263;ClippingRankSum=0.000;DP=85;ExcessHet=3.0103;FS=0.814;MLEAC=1;MLEAF=0.500;MQ=42.00;MQRankSum=0.000;QD=20.30;ReadPosRankSum=-1.164;SOR=0.736	GT:AD:DP:GQ:PL	0/1:39,46:85:99:1754,0,1407
chrXI	38619	.	G	A	1546.77	PASS	AC=1;AF=0.500;AN=2;BaseQRankSum=-0.406;ClippingRankSum=0.000;DP=78;ExcessHet=3.0103;FS=0.000;MLEAC=1;MLEAF=0.500;MQ=41.82;MQRankSum=-0.900;QD=19.83;ReadPosRankSum=-1.065;SOR=0.773	GT:AD:DP:GQ:PL	0/1:36,42:78:99:1575,0,1340
chrXI	85072	.	G	A	1199.77	PASS	AC=1;AF=0.500;AN=2;BaseQRankSum=-0.908;ClippingRankSum=0.000;DP=63;ExcessHet=3.0103;FS=0.000;MLEAC=1;MLEAF=0.500;MQ=42.00;MQRankSum=0.000;QD=19.04;ReadPosRankSum=1.003;SOR=0.730	GT:AD:DP:GQ:PL	0/1:30,33:63:99:1228,0,1118
chrXI	86105	.	G	A	1262.77	PASS	AC=1;AF=0.500;AN=2;BaseQRankSum=-0.616;ClippingRankSum=0.000;DP=74;ExcessHet=3.0103;FS=1.942;MLEAC=1;MLEAF=0.500;MQ=41.81;MQRankSum=0.974;QD=17.06;ReadPosRankSum=0.284;SOR=0.976	GT:AD:DP:GQ:PL	0/1:39,35:74:99:1291,0,1467
chrXI	93558	.	G	A	1370.77	PASS	AC=1;AF=0.500;AN=2;BaseQRankSum=0.037;ClippingRankSum=0.000;DP=74;ExcessHet=3.0103;FS=6.173;MLEAC=1;MLEAF=0.500;MQ=42.00;MQRankSum=0.000;QD=18.78;ReadPosRankSum=-0.383;SOR=1.410	GT:AD:DP:GQ:PL	0/1:35,38:73:99:1399,0,1286
chrXI	94737	.	C	T	1425.77	PASS	AC=1;AF=0.500;AN=2;BaseQRankSum=0.398;ClippingRankSum=0.000;DP=68;ExcessHet=3.0103;FS=3.297;MLEAC=1;MLEAF=0.500;MQ=41.79;MQRankSum=1.155;QD=20.97;ReadPosRankSum=-0.205;SOR=0.384	GT:AD:DP:GQ:PL	0/1:30,38:68:99:1454,0,1081
chrXI	96089	.	G	A	1335.77	PASS	AC=1;AF=0.500;AN=2;BaseQRankSum=-1.691;ClippingRankSum=0.000;DP=78;ExcessHet=3.0103;FS=1.834;MLEAC=1;MLEAF=0.500;MQ=41.60;MQRankSum=-0.661;QD=17.13;ReadPosRankSum=0.921;SOR=0.927	GT:AD:DP:GQ:PL	0/1:41,37:78:99:1364,0,1554
chrXI	118325	.	G	A	1149.77	PASS	AC=1;AF=0.500;AN=2;BaseQRankSum=0.626;ClippingRankSum=0.000;DP=63;ExcessHet=3.0103;FS=2.124;MLEAC=1;MLEAF=0.500;MQ=41.77;MQRankSum=1.048;QD=18.25;ReadPosRankSum=0.252;SOR=0.428	GT:AD:DP:GQ:PL	0/1:31,32:63:99:1178,0,1044
chrXI	148978	.	C	T	1094.77	PASS	AC=1;AF=0.500;AN=2;BaseQRankSum=-0.214;ClippingRankSum=0.000;DP=67;ExcessHet=3.0103;FS=2.051;MLEAC=1;MLEAF=0.500;MQ=41.79;MQRankSum=-1.032;QD=16.59;ReadPosRankSum=0.115;SOR=0.997	GT:AD:DP:GQ:PL	0/1:35,31:66:99:1123,0,1267
chrXI	166909	.	G	A	941.77	PASS	AC=1;AF=0.500;AN=2;BaseQRankSum=-1.584;ClippingRankSum=0.000;DP=62;ExcessHet=3.0103;FS=0.979;MLEAC=1;MLEAF=0.500;MQ=42.00;MQRankSum=0.000;QD=15.19;ReadPosRankSum=-1.184;SOR=0.896	GT:AD:DP:GQ:PL	0/1:35,27:62:99:970,0,1334
chrXI	180537	.	C	T	1189.77	PASS	AC=1;AF=0.500;AN=2;BaseQRankSum=-2.002;ClippingRankSum=0.000;DP=66;ExcessHet=3.0103;FS=3.466;MLEAC=1;MLEAF=0.500;MQ=41.97;MQRankSum=-0.970;QD=18.03;ReadPosRankSum=-0.162;SOR=0.325	GT:AD:DP:GQ:PL	0/1:33,33:66:99:1218,0,1239
chrXI	184211	.	G	A	959.77	PASS	AC=1;AF=0.500;AN=2;BaseQRankSum=0.403;ClippingRankSum=0.000;DP=70;ExcessHet=3.0103;FS=10.975;MLEAC=1;MLEAF=0.500;MQ=41.80;MQRankSum=-1.196;QD=13.71;ReadPosRankSum=0.383;SOR=1.988	GT:AD:DP:GQ:PL	0/1:42,28:70:99:988,0,1617
chrXI	189937	.	G	A	1360.77	PASS	AC=1;AF=0.500;AN=2;BaseQRankSum=0.243;ClippingRankSum=0.000;DP=70;ExcessHet=3.0103;FS=1.979;MLEAC=1;MLEAF=0.500;MQ=42.00;MQRankSum=0.000;QD=19.44;ReadPosRankSum=0.972;SOR=0.473	GT:AD:DP:GQ:PL	0/1:33,37:70:99:1389,0,1203
chrXI	200266	.	G	A	1036.77	PASS	AC=1;AF=0.500;AN=2;BaseQRankSum=-0.404;ClippingRankSum=0.000;DP=68;ExcessHet=3.0103;FS=4.820;MLEAC=1;MLEAF=0.500;MQ=42.00;MQRankSum=0.000;QD=15.25;ReadPosRankSum=1.220;SOR=1.228	GT:AD:DP:GQ:PL	0/1:39,29:68:99:1065,0,1517
chrXI	205096	.	G	A	1800.77	PASS	AC=1;AF=0.500;AN=2;BaseQRankSum=-1.557;ClippingRankSum=0.000;DP=84;ExcessHet=3.0103;FS=0.000;MLEAC=1;MLEAF=0.500;MQ=42.00;MQRankSum=0.000;QD=21.44;ReadPosRankSum=-0.039;SOR=0.773	GT:AD:DP:GQ:PL	0/1:34,50:84:99:1829,0,1231
chrXI	205454	.	C	T	1040.77	PASS	AC=1;AF=0.500;AN=2;BaseQRankSum=0.630;ClippingRankSum=0.000;DP=63;ExcessHet=3.0103;FS=0.952;MLEAC=1;MLEAF=0.500;MQ=42.00;MQRankSum=0.000;QD=16.52;ReadPosRankSum=-0.201;SOR=0.561	GT:AD:DP:GQ:PL	0/1:34,29:63:99:1069,0,1250
chrXI	230958	.	G	A	1166.77	PASS	AC=1;AF=0.500;AN=2;BaseQRankSum=-1.126;ClippingRankSum=0.000;DP=63;ExcessHet=3.0103;FS=3.442;MLEAC=1;MLEAF=0.500;MQ=41.97;MQRankSum=1.048;QD=18.52;ReadPosRankSum=-0.117;SOR=1.074	GT:AD:DP:GQ:PL	0/1:31,32:63:99:1195,0,1158
chrXI	231960	.	C	T	3410.77	PASS	AC=2;AF=1.00;AN=2;DP=81;ExcessHet=3.0103;FS=0.000;MLEAC=2;MLEAF=1.00;MQ=42.00;QD=29.44;SOR=0.718	GT:AD:DP:GQ:PL	1/1:0,81:81:99:3439,243,0
chrXI	242997	.	G	A	1557.77	PASS	AC=1;AF=0.500;AN=2;BaseQRankSum=0.432;ClippingRankSum=0.000;DP=76;ExcessHet=3.0103;FS=1.906;MLEAC=1;MLEAF=0.500;MQ=41.97;MQRankSum=-0.873;QD=20.50;ReadPosRankSum=-0.195;SOR=0.807	GT:AD:DP:GQ:PL	0/1:34,42:76:99:1586,0,1236
chrXI	245410	.	G	A	1354.77	PASS	AC=1;AF=0.500;AN=2;BaseQRankSum=1.147;ClippingRankSum=0.000;DP=79;ExcessHet=3.0103;FS=0.864;MLEAC=1;MLEAF=0.500;MQ=42.00;MQRankSum=0.000;QD=17.37;ReadPosRankSum=0.298;SOR=0.534	GT:AD:DP:GQ:PL	0/1:41,37:78:99:1383,0,1543
chrXI	259206	.	C	T	1285.77	PASS	AC=1;AF=0.500;AN=2;BaseQRankSum=0.235;ClippingRankSum=0.000;DP=73;ExcessHet=3.0103;FS=0.000;MLEAC=1;MLEAF=0.500;MQ=42.00;MQRankSum=0.000;QD=17.86;ReadPosRankSum=-0.556;SOR=0.593	GT:AD:DP:GQ:PL	0/1:36,36:72:99:1314,0,1290
chrXI	261568	.	G	A	915.77	PASS	AC=1;AF=0.500;AN=2;BaseQRankSum=-1.098;ClippingRankSum=0.000;DP=59;ExcessHet=3.0103;FS=0.000;MLEAC=1;MLEAF=0.500;MQ=42.00;MQRankSum=0.000;QD=15.52;ReadPosRankSum=-1.405;SOR=0.783	GT:AD:DP:GQ:PL	0/1:33,26:59:99:944,0,1258
chrXI	280304	.	C	T	963.77	PASS	AC=1;AF=0.500;AN=2;BaseQRankSum=-0.658;ClippingRankSum=0.000;DP=66;ExcessHet=3.0103;FS=0.000;MLEAC=1;MLEAF=0.500;MQ=42.00;MQRankSum=0.000;QD=14.60;ReadPosRankSum=1.415;SOR=0.713	GT:AD:DP:GQ:PL	0/1:37,29:66:99:992,0,1416
chrXI	286592	.	C	T	1321.77	PASS	AC=1;AF=0.500;AN=2;BaseQRankSum=0.037;ClippingRankSum=0.000;DP=76;ExcessHet=3.0103;FS=11.877;MLEAC=1;MLEAF=0.500;MQ=41.95;MQRankSum=0.000;QD=17.62;ReadPosRankSum=1.245;SOR=1.318	GT:AD:DP:GQ:PL	0/1:38,37:75:99:1350,0,1398
chrXI	302149	.	G	A	1359.77	PASS	AC=1;AF=0.500;AN=2;BaseQRankSum=-0.163;ClippingRankSum=0.000;DP=73;ExcessHet=3.0103;FS=0.884;MLEAC=1;MLEAF=0.500;MQ=42.00;MQRankSum=0.000;QD=18.63;ReadPosRankSum=0.668;SOR=0.857	GT:AD:DP:GQ:PL	0/1:36,37:73:99:1388,0,1303
chrXI	313460	.	G	A	2675.77	PASS	AC=2;AF=1.00;AN=2;DP=63;ExcessHet=3.0103;FS=0.000;MLEAC=2;MLEAF=1.00;MQ=41.68;QD=34.87;SOR=0.859	GT:AD:DP:GQ:PL	1/1:0,63:63:99:2704,190,0
chrXI	314642	.	C	T	1028.77	PASS	AC=1;AF=0.500;AN=2;BaseQRankSum=0.209;ClippingRankSum=0.000;DP=66;ExcessHet=3.0103;FS=2.074;MLEAC=1;MLEAF=0.500;MQ=41.79;MQRankSum=-1.099;QD=15.59;ReadPosRankSum=-2.026;SOR=0.551	GT:AD:DP:GQ:PL	0/1:37,29:66:99:1057,0,1360
chrXI	314730	.	C	T	1202.77	PASS	AC=1;AF=0.500;AN=2;BaseQRankSum=-0.766;ClippingRankSum=0.000;DP=60;ExcessHet=3.0103;FS=5.057;MLEAC=1;MLEAF=0.500;MQ=41.76;MQRankSum=-0.871;QD=20.05;ReadPosRankSum=-0.596;SOR=0.646	GT:AD:DP:GQ:PL	0/1:27,33:60:99:1231,0,1001
chrXI	325988	.	C	T	1526.77	PASS	AC=1;AF=0.500;AN=2;BaseQRankSum=0.404;ClippingRankSum=0.000;DP=76;ExcessHet=3.0103;FS=1.897;MLEAC=1;MLEAF=0.500;MQ=41.81;MQRankSum=-0.873;QD=20.09;ReadPosRankSum=0.122;SOR=0.477	GT:AD:DP:GQ:PL	0/1:34,42:76:99:1555,0,1229
chrXI	334042	.	G	A	1372.77	PASS	AC=1;AF=0.500;AN=2;BaseQRankSum=-1.319;ClippingRankSum=0.000;DP=70;ExcessHet=3.0103;FS=2.012;MLEAC=1;MLEAF=0.500;MQ=42.00;MQRankSum=0.000;QD=19.61;ReadPosRankSum=-0.261;SOR=0.460	GT:AD:DP:GQ:PL	0/1:33,37:70:99:1401,0,1240
chrXI	338844	.	G	A	1437.77	PASS	AC=1;AF=0.500;AN=2;BaseQRankSum=0.498;ClippingRankSum=0.000;DP=103;ExcessHet=3.0103;FS=0.000;MLEAC=1;MLEAF=0.500;MQ=42.00;MQRankSum=0.000;QD=13.96;ReadPosRankSum=-0.721;SOR=0.708	GT:AD:DP:GQ:PL	0/1:62,41:103:99:1466,0,2376
chrXI	338910	.	G	A	1598.77	PASS	AC=1;AF=0.500;AN=2;BaseQRankSum=2.339;ClippingRankSum=0.000;DP=89;ExcessHet=3.0103;FS=8.573;MLEAC=1;MLEAF=0.500;MQ=42.00;MQRankSum=0.000;QD=17.96;ReadPosRankSum=0.803;SOR=0.510	GT:AD:DP:GQ:PL	0/1:46,43:89:99:1627,0,1706
chrXI	364631	.	G	A	1191.77	PASS	AC=1;AF=0.500;AN=2;BaseQRankSum=-0.431;ClippingRankSum=0.000;DP=61;ExcessHet=3.0103;FS=0.983;MLEAC=1;MLEAF=0.500;MQ=42.00;MQRankSum=0.000;QD=19.54;ReadPosRankSum=0.933;SOR=0.504	GT:AD:DP:GQ:PL	0/1:28,33:61:99:1220,0,991
chrXI	381069	.	G	A	888.77	PASS	AC=1;AF=0.500;AN=2;BaseQRankSum=-1.506;ClippingRankSum=0.000;DP=68;ExcessHet=3.0103;FS=8.840;MLEAC=1;MLEAF=0.500;MQ=42.00;MQRankSum=0.000;QD=13.27;ReadPosRankSum=-0.875;SOR=0.756	GT:AD:DP:GQ:PL	0/1:41,26:67:99:917,0,1592
chrXI	414379	.	G	A	1480.77	PASS	AC=1;AF=0.500;AN=2;BaseQRankSum=1.645;ClippingRankSum=0.000;DP=83;ExcessHet=3.0103;FS=1.791;MLEAC=1;MLEAF=0.500;MQ=42.00;MQRankSum=0.000;QD=17.84;ReadPosRankSum=-0.702;SOR=0.867	GT:AD:DP:GQ:PL	0/1:43,40:83:99:1509,0,1598
chrXI	449565	.	G	A	1184.77	PASS	AC=1;AF=0.500;AN=2;BaseQRankSum=-0.829;ClippingRankSum=0.000;DP=77;ExcessHet=3.0103;FS=9.540;MLEAC=1;MLEAF=0.500;MQ=41.62;MQRankSum=-0.130;QD=15.39;ReadPosRankSum=-1.950;SOR=1.675	GT:AD:DP:GQ:PL	0/1:42,35:77:99:1213,0,1548
chrXI	458676	.	C	T	1142.77	PASS	AC=1;AF=0.500;AN=2;BaseQRankSum=-0.815;ClippingRankSum=0.000;DP=81;ExcessHet=3.0103;FS=8.014;MLEAC=1;MLEAF=0.500;MQ=41.59;MQRankSum=0.285;QD=14.47;ReadPosRankSum=-0.196;SOR=0.208	GT:AD:DP:GQ:PL	0/1:46,33:79:99:1171,0,1750
chrXI	466375	.	G	A	1097.77	PASS	AC=1;AF=0.500;AN=2;BaseQRankSum=-0.105;ClippingRankSum=0.000;DP=64;ExcessHet=3.0103;FS=0.928;MLEAC=1;MLEAF=0.500;MQ=42.00;MQRankSum=0.000;QD=17.15;ReadPosRankSum=0.819;SOR=0.826	GT:AD:DP:GQ:PL	0/1:34,30:64:99:1126,0,1302
chrXI	469450	.	G	A	900.77	PASS	AC=1;AF=0.500;AN=2;BaseQRankSum=3.387;ClippingRankSum=0.000;DP=58;ExcessHet=3.0103;FS=1.019;MLEAC=1;MLEAF=0.500;MQ=42.00;MQRankSum=0.000;QD=15.53;ReadPosRankSum=1.923;SOR=0.916	GT:AD:DP:GQ:PL	0/1:33,25:58:99:929,0,1207
chrXI	471367	.	G	A	1474.77	PASS	AC=1;AF=0.500;AN=2;BaseQRankSum=0.413;ClippingRankSum=0.000;DP=69;ExcessHet=3.0103;FS=6.518;MLEAC=1;MLEAF=0.500;MQ=42.00;MQRankSum=0.000;QD=21.37;ReadPosRankSum=-0.112;SOR=0.623	GT:AD:DP:GQ:PL	0/1:29,40:69:99:1503,0,1024
chrXI	495132	.	C	T	1243.77	PASS	AC=1;AF=0.500;AN=2;BaseQRankSum=-0.202;ClippingRankSum=0.000;DP=69;ExcessHet=3.0103;FS=6.440;MLEAC=1;MLEAF=0.500;MQ=42.00;MQRankSum=0.000;QD=18.03;ReadPosRankSum=-0.636;SOR=0.257	GT:AD:DP:GQ:PL	0/1:35,34:69:99:1272,0,1326
chrXI	497662	.	C	T	1181.77	PASS	AC=1;AF=0.500;AN=2;BaseQRankSum=0.109;ClippingRankSum=0.000;DP=81;ExcessHet=3.0103;FS=5.714;MLEAC=1;MLEAF=0.500;MQ=42.00;MQRankSum=0.000;QD=14.59;ReadPosRankSum=-0.363;SOR=0.660	GT:AD:DP:GQ:PL	0/1:48,33:81:99:1210,0,1864
chrXI	519297	.	G	A	757.77	PASS	AC=1;AF=0.500;AN=2;BaseQRankSum=-0.872;ClippingRankSum=0.000;DP=63;ExcessHet=3.0103;FS=5.085;MLEAC=1;MLEAF=0.500;MQ=42.00;MQRankSum=0.000;QD=12.03;ReadPosRankSum=-1.315;SOR=1.358	GT:AD:DP:GQ:PL	0/1:38,25:63:99:786,0,1377
chrXI	522369	.	G	A	1078.77	PASS	AC=1;AF=0.500;AN=2;BaseQRankSum=0.084;ClippingRankSum=0.000;DP=67;ExcessHet=3.0103;FS=0.937;MLEAC=1;MLEAF=0.500;MQ=42.00;MQRankSum=0.000;QD=16.10;ReadPosRankSum=0.435;SOR=0.913	GT:AD:DP:GQ:PL	0/1:36,31:67:99:1107,0,1327
chrXI	580207	.	G	A	1024.77	PASS	AC=1;AF=0.500;AN=2;BaseQRankSum=0.988;ClippingRankSum=0.000;DP=72;ExcessHet=3.0103;FS=1.974;MLEAC=1;MLEAF=0.500;MQ=42.00;MQRankSum=0.000;QD=14.23;ReadPosRankSum=-1.314;SOR=0.475	GT:AD:DP:GQ:PL	0/1:43,29:72:99:1053,0,1616
chrXI	613531	.	C	T	1397.77	PASS	AC=1;AF=0.500;AN=2;BaseQRankSum=-0.522;ClippingRankSum=0.000;DP=71;ExcessHet=3.0103;FS=0.891;MLEAC=1;MLEAF=0.500;MQ=41.38;MQRankSum=-0.261;QD=19.69;ReadPosRankSum=-1.047;SOR=0.829	GT:AD:DP:GQ:PL	0/1:32,39:71:99:1426,0,1142
chrXI	640108	.	C	T	994.77	PASS	AC=1;AF=0.500;AN=2;BaseQRankSum=-1.463;ClippingRankSum=0.000;DP=74;ExcessHet=3.0103;FS=14.582;MLEAC=1;MLEAF=0.500;MQ=41.80;MQRankSum=0.840;QD=13.63;ReadPosRankSum=-1.276;SOR=1.610	GT:AD:DP:GQ:PL	0/1:44,29:73:99:1023,0,1687
chrXI	643461	.	G	A	1516.77	PASS	AC=1;AF=0.500;AN=2;BaseQRankSum=-0.535;ClippingRankSum=0.000;DP=73;ExcessHet=3.0103;FS=0.881;MLEAC=1;MLEAF=0.500;MQ=42.00;MQRankSum=0.000;QD=20.78;ReadPosRankSum=-0.303;SOR=0.822	GT:AD:DP:GQ:PL	0/1:31,42:73:99:1545,0,1120
chrXII	17952	.	C	T	888.77	PASS	AC=1;AF=0.500;AN=2;BaseQRankSum=1.960;ClippingRankSum=0.000;DP=63;ExcessHet=3.0103;FS=0.000;MLEAC=1;MLEAF=0.500;MQ=41.77;MQRankSum=0.871;QD=14.11;ReadPosRankSum=0.869;SOR=0.789	GT:AD:DP:GQ:PL	0/1:37,26:63:99:917,0,1395
chrXII	38673	.	G	A	1376.77	PASS	AC=1;AF=0.500;AN=2;BaseQRankSum=-0.236;ClippingRankSum=0.000;DP=69;ExcessHet=3.0103;FS=0.917;MLEAC=1;MLEAF=0.500;MQ=42.00;MQRankSum=0.000;QD=19.95;ReadPosRankSum=-0.515;SOR=0.568	GT:AD:DP:GQ:PL	0/1:30,39:69:99:1405,0,1082
chrXII	39053	.	G	A	1158.77	PASS	AC=1;AF=0.500;AN=2;BaseQRankSum=0.558;ClippingRankSum=0.000;DP=66;ExcessHet=3.0103;FS=3.437;MLEAC=1;MLEAF=0.500;MQ=42.00;MQRankSum=0.000;QD=17.56;ReadPosRankSum=-0.108;SOR=0.340	GT:AD:DP:GQ:PL	0/1:34,32:66:99:1187,0,1267
chrXII	87332	.	C	T	1211.77	PASS	AC=1;AF=0.500;AN=2;BaseQRankSum=0.651;ClippingRankSum=0.000;DP=70;ExcessHet=3.0103;FS=14.533;MLEAC=1;MLEAF=0.500;MQ=41.80;MQRankSum=1.000;QD=17.31;ReadPosRankSum=1.289;SOR=1.268	GT:AD:DP:GQ:PL	0/1:36,34:70:99:1240,0,1302
chrXII	88392	.	C	T	914.77	PASS	AC=1;AF=0.500;AN=2;BaseQRankSum=1.120;ClippingRankSum=0.000;DP=63;ExcessHet=3.0103;FS=0.981;MLEAC=1;MLEAF=0.500;MQ=42.00;MQRankSum=0.000;QD=14.52;ReadPosRankSum=-0.453;SOR=0.957	GT:AD:DP:GQ:PL	0/1:37,26:63:99:943,0,1382
chrXII	125832	.	G	A	1347.77	PASS	AC=1;AF=0.500;AN=2;BaseQRankSum=-1.190;ClippingRankSum=0.000;DP=75;ExcessHet=3.0103;FS=6.373;MLEAC=1;MLEAF=0.500;MQ=41.97;MQRankSum=1.027;QD=18.21;ReadPosRankSum=-1.898;SOR=0.238	GT:AD:DP:GQ:PL	0/1:37,37:74:99:1376,0,1356
chrXII	187356	.	C	T	1727.77	PASS	AC=1;AF=0.500;AN=2;BaseQRankSum=0.642;ClippingRankSum=0.000;DP=86;ExcessHet=3.0103;FS=4.077;MLEAC=1;MLEAF=0.500;MQ=41.83;MQRankSum=-0.888;QD=20.09;ReadPosRankSum=0.813;SOR=0.462	GT:AD:DP:GQ:PL	0/1:39,47:86:99:1756,0,1364
chrXII	194593	.	C	T	1205.77	PASS	AC=1;AF=0.500;AN=2;BaseQRankSum=0.182;ClippingRankSum=0.000;DP=69;ExcessHet=3.0103;FS=6.350;MLEAC=1;MLEAF=0.500;MQ=42.00;MQRankSum=0.000;QD=17.47;ReadPosRankSum=-0.759;SOR=0.607	GT:AD:DP:GQ:PL	0/1:36,33:69:99:1234,0,1368
chrXII	198786	.	C	T	1377.77	PASS	AC=1;AF=0.500;AN=2;BaseQRankSum=0.919;ClippingRankSum=0.000;DP=69;ExcessHet=3.0103;FS=0.903;MLEAC=1;MLEAF=0.500;MQ=42.00;MQRankSum=0.000;QD=19.97;ReadPosRankSum=1.129;SOR=0.820	GT:AD:DP:GQ:PL	0/1:31,38:69:99:1406,0,1080
chrXII	201811	.	G	A	1163.77	PASS	AC=1;AF=0.500;AN=2;BaseQRankSum=0.974;ClippingRankSum=0.000;DP=66;ExcessHet=3.0103;FS=8.377;MLEAC=1;MLEAF=0.500;MQ=42.00;MQRankSum=0.000;QD=17.63;ReadPosRankSum=-0.083;SOR=1.426	GT:AD:DP:GQ:PL	0/1:34,32:66:99:1192,0,1265
chrXII	202827	.	C	T	1066.77	PASS	AC=1;AF=0.500;AN=2;BaseQRankSum=2.221;ClippingRankSum=0.000;DP=61;ExcessHet=3.0103;FS=0.000;MLEAC=1;MLEAF=0.500;MQ=41.77;MQRankSum=0.000;QD=17.78;ReadPosRankSum=-1.120;SOR=0.588	GT:AD:DP:GQ:PL	0/1:31,29:60:99:1095,0,1159
chrXII	204717	.	G	A	1389.77	PASS	AC=1;AF=0.500;AN=2;BaseQRankSum=1.673;ClippingRankSum=0.000;DP=82;ExcessHet=3.0103;FS=0.000;MLEAC=1;MLEAF=0.500;MQ=42.00;MQRankSum=0.000;QD=16.95;ReadPosRankSum=-0.808;SOR=0.612	GT:AD:DP:GQ:PL	0/1:43,39:82:99:1418,0,1593
chrXII	237620	.	C	T	1175.77	PASS	AC=1;AF=0.500;AN=2;BaseQRankSum=0.838;ClippingRankSum=0.000;DP=64;ExcessHet=3.0103;FS=0.000;MLEAC=1;MLEAF=0.500;MQ=42.00;MQRankSum=0.000;QD=18.37;ReadPosRankSum=-0.124;SOR=0.693	GT:AD:DP:GQ:PL	0/1:32,32:64:99:1204,0,1197
chrXII	242107	.	G	A	1296.77	PASS	AC=1;AF=0.500;AN=2;BaseQRankSum=-0.731;ClippingRankSum=0.000;DP=68;ExcessHet=3.0103;FS=2.032;MLEAC=1;MLEAF=0.500;MQ=41.97;MQRankSum=-0.913;QD=19.07;ReadPosRankSum=-0.530;SOR=1.061	GT:AD:DP:GQ:PL	0/1:32,36:68:99:1325,0,1144
chrXII	259566	.	G	A	1018.77	PASS	AC=1;AF=0.500;AN=2;BaseQRankSum=-0.460;ClippingRankSum=0.000;DP=53;ExcessHet=3.0103;FS=15.485;MLEAC=1;MLEAF=0.500;MQ=42.00;MQRankSum=0.000;QD=19.22;ReadPosRankSum=0.057;SOR=1.778	GT:AD:DP:GQ:PL	0/1:25,28:53:99:1047,0,922
chrXII	260932	.	C	T	1288.77	PASS	AC=1;AF=0.500;AN=2;BaseQRankSum=0.173;ClippingRankSum=0.000;DP=68;ExcessHet=3.0103;FS=4.790;MLEAC=1;MLEAF=0.500;MQ=41.78;MQRankSum=-0.942;QD=18.95;ReadPosRankSum=0.582;SOR=0.826	GT:AD:DP:GQ:PL	0/1:33,35:68:99:1317,0,1242
chrXII	275177	.	G	A	1209.77	PASS	AC=1;AF=0.500;AN=2;BaseQRankSum=-0.726;ClippingRankSum=0.000;DP=67;ExcessHet=3.0103;FS=0.924;MLEAC=1;MLEAF=0.500;MQ=42.00;MQRankSum=0.000;QD=18.06;ReadPosRankSum=-1.413;SOR=0.873	GT:AD:DP:GQ:PL	0/1:33,34:67:99:1238,0,1211
chrXII	282848	.	C	T	1121.77	PASS	AC=1;AF=0.500;AN=2;BaseQRankSum=-0.243;ClippingRankSum=0.000;DP=62;ExcessHet=3.0103;FS=2.166;MLEAC=1;MLEAF=0.500;MQ=41.97;MQRankSum=1.065;QD=18.09;ReadPosRankSum=0.086;SOR=1.109	GT:AD:DP:GQ:PL	0/1:30,32:62:99:1150,0,1114
chrXII	282935	.	C	T	1131.77	PASS	AC=1;AF=0.500;AN=2;BaseQRankSum=1.989;ClippingRankSum=0.000;DP=66;ExcessHet=3.0103;FS=3.370;MLEAC=1;MLEAF=0.500;MQ=41.97;MQRankSum=-0.970;QD=17.15;ReadPosRankSum=0.210;SOR=0.911	GT:AD:DP:GQ:PL	0/1:33,33:66:99:1160,0,1189
chrXII	290143	.	C	T	1556.77	PASS	AC=1;AF=0.500;AN=2;BaseQRankSum=-1.163;ClippingRankSum=0.000;DP=80;ExcessHet=3.0103;FS=4.248;MLEAC=1;MLEAF=0.500;MQ=42.00;MQRankSum=0.000;QD=19.46;ReadPosRankSum=1.420;SOR=0.368	GT:AD:DP:GQ:PL	0/1:38,42:80:99:1585,0,1412
chrXII	292254	.	C	T	1210.77	PASS	AC=1;AF=0.500;AN=2;BaseQRankSum=2.334;ClippingRankSum=0.000;DP=58;ExcessHet=3.0103;FS=2.225;MLEAC=1;MLEAF=0.500;MQ=42.00;MQRankSum=0.000;QD=20.88;ReadPosRankSum=1.354;SOR=0.425	GT:AD:DP:GQ:PL	0/1:25,33:58:99:1239,0,885
chrXII	292961	.	C	T	994.77	PASS	AC=1;AF=0.500;AN=2;BaseQRankSum=0.126;ClippingRankSum=0.000;DP=60;ExcessHet=3.0103;FS=3.594;MLEAC=1;MLEAF=0.500;MQ=42.00;MQRankSum=0.000;QD=16.58;ReadPosRankSum=0.820;SOR=0.586	GT:AD:DP:GQ:PL	0/1:32,28:60:99:1023,0,1184
chrXII	300379	.	G	A	1209.77	PASS	AC=1;AF=0.500;AN=2;BaseQRankSum=-1.746;ClippingRankSum=0.000;DP=65;ExcessHet=3.0103;FS=0.000;MLEAC=1;MLEAF=0.500;MQ=42.00;MQRankSum=0.000;QD=18.61;ReadPosRankSum=0.316;SOR=0.634	GT:AD:DP:GQ:PL	0/1:31,34:65:99:1238,0,1123
chrXII	302027	.	G	A	1658.77	PASS	AC=1;AF=0.500;AN=2;BaseQRankSum=1.242;ClippingRankSum=0.000;DP=82;ExcessHet=3.0103;FS=0.000;MLEAC=1;MLEAF=0.500;MQ=41.98;MQRankSum=1.101;QD=20.23;ReadPosRankSum=0.283;SOR=0.757	GT:AD:DP:GQ:PL	0/1:38,44:82:99:1687,0,1388
chrXII	364477	.	G	A	1383.77	PASS	AC=1;AF=0.500;AN=2;BaseQRankSum=0.318;ClippingRankSum=0.000;DP=65;ExcessHet=3.0103;FS=8.638;MLEAC=1;MLEAF=0.500;MQ=41.74;MQRankSum=0.245;QD=21.29;ReadPosRankSum=-0.060;SOR=1.011	GT:AD:DP:GQ:PL	0/1:27,38:65:99:1412,0,935
chrXII	365490	.	G	A	1705.77	PASS	AC=1;AF=0.500;AN=2;BaseQRankSum=0.788;ClippingRankSum=0.000;DP=90;ExcessHet=3.0103;FS=6.891;MLEAC=1;MLEAF=0.500;MQ=41.84;MQRankSum=1.045;QD=18.95;ReadPosRankSum=-0.156;SOR=1.110	GT:AD:DP:GQ:PL	0/1:44,46:90:99:1734,0,1608
chrXII	366259	.	G	A	1236.77	PASS	AC=1;AF=0.500;AN=2;BaseQRankSum=-0.162;ClippingRankSum=0.000;DP=61;ExcessHet=3.0103;FS=3.511;MLEAC=1;MLEAF=0.500;MQ=41.77;MQRankSum=1.139;QD=20.61;ReadPosRankSum=0.882;SOR=0.482	GT:AD:DP:GQ:PL	0/1:27,33:60:99:1265,0,980
chrXII	374396	.	C	T	1348.77	PASS	AC=1;AF=0.500;AN=2;BaseQRankSum=-1.027;ClippingRankSum=0.000;DP=75;ExcessHet=3.0103;FS=4.706;MLEAC=1;MLEAF=0.500;MQ=41.07;MQRankSum=2.487;QD=18.23;ReadPosRankSum=0.745;SOR=1.342	GT:AD:DP:GQ:PL	0/1:36,38:74:99:1377,0,1282
chrXII	382231	.	G	A	1518.77	PASS	AC=1;AF=0.500;AN=2;BaseQRankSum=0.489;ClippingRankSum=0.000;DP=81;ExcessHet=3.0103;FS=1.828;MLEAC=1;MLEAF=0.500;MQ=41.80;MQRankSum=0.123;QD=18.75;ReadPosRankSum=0.531;SOR=0.507	GT:AD:DP:GQ:PL	0/1:37,44:81:99:1547,0,1297
chrXII	385268	.	C	T	1030.77	PASS	AC=1;AF=0.500;AN=2;BaseQRankSum=-0.575;ClippingRankSum=0.000;DP=62;ExcessHet=3.0103;FS=7.122;MLEAC=1;MLEAF=0.500;MQ=42.00;MQRankSum=0.000;QD=16.63;ReadPosRankSum=0.268;SOR=0.214	GT:AD:DP:GQ:PL	0/1:33,29:62:99:1059,0,1228
chrXII	388579	.	G	A	1477.77	PASS	AC=1;AF=0.500;AN=2;BaseQRankSum=-2.211;ClippingRankSum=0.000;DP=80;ExcessHet=3.0103;FS=11.203;MLEAC=1;MLEAF=0.500;MQ=41.82;MQRankSum=-0.926;QD=18.47;ReadPosRankSum=-0.749;SOR=0.548	GT:AD:DP:GQ:PL	0/1:38,42:80:99:1506,0,1370
chrXII	413152	.	C	T	1275.77	PASS	AC=1;AF=0.500;AN=2;BaseQRankSum=-1.023;ClippingRankSum=0.000;DP=68;ExcessHet=3.0103;FS=0.000;MLEAC=1;MLEAF=0.500;MQ=41.78;MQRankSum=1.059;QD=18.76;ReadPosRankSum=-2.206;SOR=0.696	GT:AD:DP:GQ:PL	0/1:33,35:68:99:1304,0,1234
chrXII	427356	.	C	T	1019.77	PASS	AC=1;AF=0.500;AN=2;BaseQRankSum=-1.426;ClippingRankSum=0.000;DP=66;ExcessHet=3.0103;FS=6.817;MLEAC=1;MLEAF=0.500;MQ=41.78;MQRankSum=0.916;QD=15.45;ReadPosRankSum=-1.583;SOR=1.605	GT:AD:DP:GQ:PL	0/1:37,29:66:99:1048,0,1410
chrXII	440305	.	G	A	1325.77	PASS	AC=1;AF=0.500;AN=2;BaseQRankSum=-1.277;ClippingRankSum=0.000;DP=76;ExcessHet=3.0103;FS=9.375;MLEAC=1;MLEAF=0.500;MQ=42.00;MQRankSum=0.000;QD=17.44;ReadPosRankSum=-0.299;SOR=1.155	GT:AD:DP:GQ:PL	0/1:39,37:76:99:1354,0,1425
chrXII	447324	.	C	T	1365.77	PASS	AC=1;AF=0.500;AN=2;BaseQRankSum=-1.378;ClippingRankSum=0.000;DP=67;ExcessHet=3.0103;FS=0.000;MLEAC=1;MLEAF=0.500;MQ=42.00;MQRankSum=0.000;QD=20.38;ReadPosRankSum=-1.530;SOR=0.811	GT:AD:DP:GQ:PL	0/1:30,37:67:99:1394,0,1086
chrXII	500278	.	G	A	1260.77	PASS	AC=1;AF=0.500;AN=2;BaseQRankSum=-1.081;ClippingRankSum=0.000;DP=63;ExcessHet=3.0103;FS=1.002;MLEAC=1;MLEAF=0.500;MQ=41.74;MQRankSum=-1.252;QD=20.01;ReadPosRankSum=1.833;SOR=0.922	GT:AD:DP:GQ:PL	0/1:28,35:63:99:1289,0,1000
chrXII	503731	.	C	T	1147.77	PASS	AC=1;AF=0.500;AN=2;BaseQRankSum=0.578;ClippingRankSum=0.000;DP=59;ExcessHet=3.0103;FS=0.000;MLEAC=1;MLEAF=0.500;MQ=41.76;MQRankSum=1.086;QD=19.45;ReadPosRankSum=-1.091;SOR=0.623	GT:AD:DP:GQ:PL	0/1:28,31:59:99:1176,0,1005
chrXII	543492	.	C	T	1122.77	PASS	AC=1;AF=0.500;AN=2;BaseQRankSum=1.194;ClippingRankSum=0.000;DP=60;ExcessHet=3.0103;FS=0.989;MLEAC=1;MLEAF=0.500;MQ=41.75;MQRankSum=-0.934;QD=18.71;ReadPosRankSum=-0.230;SOR=0.841	GT:AD:DP:GQ:PL	0/1:29,31:60:99:1151,0,1039
chrXII	543852	.	G	A	1275.77	PASS	AC=1;AF=0.500;AN=2;BaseQRankSum=2.892;ClippingRankSum=0.000;DP=75;ExcessHet=3.0103;FS=0.000;MLEAC=1;MLEAF=0.500;MQ=42.00;MQRankSum=0.000;QD=17.01;ReadPosRankSum=-0.057;SOR=0.760	GT:AD:DP:GQ:PL	0/1:39,36:75:99:1304,0,1452
chrXII	545114	.	C	T	1118.77	PASS	AC=1;AF=0.500;AN=2;BaseQRankSum=-1.433;ClippingRankSum=0.000;DP=69;ExcessHet=3.0103;FS=15.129;MLEAC=1;MLEAF=0.500;MQ=42.00;MQRankSum=0.000;QD=16.21;ReadPosRankSum=0.475;SOR=1.073	GT:AD:DP:GQ:PL	0/1:37,32:69:99:1147,0,1391
chrXII	557902	.	G	A	1346.77	PASS	AC=1;AF=0.500;AN=2;BaseQRankSum=-2.278;ClippingRankSum=0.000;DP=84;ExcessHet=3.0103;FS=18.028;MLEAC=1;MLEAF=0.500;MQ=42.00;MQRankSum=0.000;QD=16.03;ReadPosRankSum=0.290;SOR=1.276	GT:AD:DP:GQ:PL	0/1:44,40:84:99:1375,0,1643
chrXII	562450	.	C	T	1670.77	PASS	AC=1;AF=0.500;AN=2;BaseQRankSum=-1.408;ClippingRankSum=0.000;DP=76;ExcessHet=3.0103;FS=9.726;MLEAC=1;MLEAF=0.500;MQ=41.37;MQRankSum=-0.922;QD=21.98;ReadPosRankSum=-1.767;SOR=1.337	GT:AD:DP:GQ:PL	0/1:31,45:76:99:1699,0,1092
chrXII	566720	.	C	T	1535.77	PASS	AC=1;AF=0.500;AN=2;BaseQRankSum=1.698;ClippingRankSum=0.000;DP=80;ExcessHet=3.0103;FS=11.183;MLEAC=1;MLEAF=0.500;MQ=42.00;MQRankSum=0.000;QD=19.20;ReadPosRankSum=0.217;SOR=0.465	GT:AD:DP:GQ:PL	0/1:39,41:80:99:1564,0,1424
chrXII	571961	.	G	A	1400.77	PASS	AC=1;AF=0.500;AN=2;BaseQRankSum=-2.150;ClippingRankSum=0.000;DP=75;ExcessHet=3.0103;FS=0.897;MLEAC=1;MLEAF=0.500;MQ=41.78;MQRankSum=1.541;QD=18.68;ReadPosRankSum=-1.217;SOR=0.574	GT:AD:DP:GQ:PL	0/1:35,40:75:99:1429,0,1294
chrXII	572660	.	G	A	1349.77	PASS	AC=1;AF=0.500;AN=2;BaseQRankSum=-0.204;ClippingRankSum=0.000;DP=75;ExcessHet=3.0103;FS=12.365;MLEAC=1;MLEAF=0.500;MQ=42.00;MQRankSum=0.000;QD=18.00;ReadPosRankSum=-0.027;SOR=2.012	GT:AD:DP:GQ:PL	0/1:38,37:75:99:1378,0,1422
chrXII	578089	.	G	A	766.77	PASS	AC=1;AF=0.500;AN=2;BaseQRankSum=-0.115;ClippingRankSum=0.000;DP=59;ExcessHet=3.0103;FS=2.274;MLEAC=1;MLEAF=0.500;MQ=42.00;MQRankSum=0.000;QD=13.22;ReadPosRankSum=-0.789;SOR=1.115	GT:AD:DP:GQ:PL	0/1:34,24:58:99:795,0,1218
chrXII	600815	.	C	T	1025.77	PASS	AC=1;AF=0.500;AN=2;BaseQRankSum=-0.337;ClippingRankSum=0.000;DP=72;ExcessHet=3.0103;FS=3.444;MLEAC=1;MLEAF=0.500;MQ=42.00;MQRankSum=0.000;QD=14.25;ReadPosRankSum=-0.631;SOR=1.164	GT:AD:DP:GQ:PL	0/1:43,29:72:99:1054,0,1630
chrXII	611442	.	C	T	731.77	PASS	AC=1;AF=0.500;AN=2;BaseQRankSum=-0.516;ClippingRankSum=0.000;DP=64;ExcessHet=3.0103;FS=0.995;MLEAC=1;MLEAF=0.500;MQ=42.00;MQRankSum=0.000;QD=11.43;ReadPosRankSum=-1.108;SOR=0.657	GT:AD:DP:GQ:PL	0/1:41,23:64:99:760,0,1564
chrXII	636659	.	C	T	1493.77	PASS	AC=1;AF=0.500;AN=2;BaseQRankSum=-0.226;ClippingRankSum=0.000;DP=64;ExcessHet=3.0103;FS=2.195;MLEAC=1;MLEAF=0.500;MQ=42.00;MQRankSum=0.000;QD=23.34;ReadPosRankSum=-0.211;SOR=0.387	GT:AD:DP:GQ:PL	0/1:24,40:64:99:1522,0,815
chrXII	636742	.	C	T	978.77	PASS	AC=1;AF=0.500;AN=2;BaseQRankSum=-0.264;ClippingRankSum=0.000;DP=63;ExcessHet=3.0103;FS=0.956;MLEAC=1;MLEAF=0.500;MQ=42.00;MQRankSum=0.000;QD=15.54;ReadPosRankSum=1.131;SOR=0.836	GT:AD:DP:GQ:PL	0/1:35,28:63:99:1007,0,1332
chrXII	640258	.	C	T	1443.77	PASS	AC=1;AF=0.500;AN=2;BaseQRankSum=0.911;ClippingRankSum=0.000;DP=65;ExcessHet=3.0103;FS=3.425;MLEAC=1;MLEAF=0.500;MQ=41.97;MQRankSum=1.218;QD=22.21;ReadPosRankSum=0.338;SOR=0.376	GT:AD:DP:GQ:PL	0/1:27,38:65:99:1472,0,973
chrXII	673099	.	C	T	1044.77	PASS	AC=1;AF=0.500;AN=2;BaseQRankSum=-0.760;ClippingRankSum=0.000;DP=62;ExcessHet=3.0103;FS=5.148;MLEAC=1;MLEAF=0.500;MQ=42.00;MQRankSum=0.000;QD=16.85;ReadPosRankSum=0.426;SOR=0.397	GT:AD:DP:GQ:PL	0/1:33,29:62:99:1073,0,1262
chrXII	680710	.	C	T	1171.77	PASS	AC=1;AF=0.500;AN=2;BaseQRankSum=0.483;ClippingRankSum=0.000;DP=66;ExcessHet=3.0103;FS=2.084;MLEAC=1;MLEAF=0.500;MQ=41.97;MQRankSum=-1.000;QD=17.75;ReadPosRankSum=1.750;SOR=0.414	GT:AD:DP:GQ:PL	0/1:34,32:66:99:1200,0,1263
chrXII	706552	.	C	T	1260.77	PASS	AC=1;AF=0.500;AN=2;BaseQRankSum=0.563;ClippingRankSum=0.000;DP=65;ExcessHet=3.0103;FS=3.370;MLEAC=1;MLEAF=0.500;MQ=42.00;MQRankSum=0.000;QD=19.40;ReadPosRankSum=1.016;SOR=0.710	GT:AD:DP:GQ:PL	0/1:32,33:65:99:1289,0,2410
chrXII	706555	.	C	T	1289.77	PASS	AC=1;AF=0.500;AN=2;BaseQRankSum=0.245;ClippingRankSum=0.000;DP=66;ExcessHet=3.0103;FS=6.368;MLEAC=1;MLEAF=0.500;MQ=42.00;MQRankSum=0.000;QD=19.54;ReadPosRankSum=-0.161;SOR=0.719	GT:AD:DP:GQ:PL	0/1:32,34:66:99:1318,0,2469
chrXII	721502	.	C	T	1301.77	PASS	AC=1;AF=0.500;AN=2;BaseQRankSum=-0.935;ClippingRankSum=0.000;DP=57;ExcessHet=3.0103;FS=1.032;MLEAC=1;MLEAF=0.500;MQ=42.00;MQRankSum=0.000;QD=22.84;ReadPosRankSum=-1.024;SOR=0.534	GT:AD:DP:GQ:PL	0/1:22,35:57:99:1330,0,792
chrXII	722384	.	G	A	1221.77	PASS	AC=1;AF=0.500;AN=2;BaseQRankSum=-0.746;ClippingRankSum=0.000;DP=71;ExcessHet=3.0103;FS=0.000;MLEAC=1;MLEAF=0.500;MQ=41.97;MQRankSum=1.014;QD=17.21;ReadPosRankSum=1.669;SOR=0.646	GT:AD:DP:GQ:PL	0/1:36,35:71:99:1250,0,1354
chrXII	726155	.	C	T	1262.77	PASS	AC=1;AF=0.500;AN=2;BaseQRankSum=1.363;ClippingRankSum=0.000;DP=70;ExcessHet=3.0103;FS=1.950;MLEAC=1;MLEAF=0.500;MQ=41.97;MQRankSum=-1.000;QD=18.04;ReadPosRankSum=-1.976;SOR=0.951	GT:AD:DP:GQ:PL	0/1:36,34:70:99:1291,0,1332
chrXII	727293	.	C	T	775.77	PASS	AC=1;AF=0.500;AN=2;BaseQRankSum=0.163;ClippingRankSum=0.000;DP=54;ExcessHet=3.0103;FS=0.000;MLEAC=1;MLEAF=0.500;MQ=41.66;MQRankSum=1.568;QD=14.64;ReadPosRankSum=-0.011;SOR=0.624	GT:AD:DP:GQ:PL	0/1:30,23:53:99:804,0,1090
chrXII	728172	.	C	T	1378.77	PASS	AC=1;AF=0.500;AN=2;BaseQRankSum=-0.476;ClippingRankSum=0.000;DP=61;ExcessHet=3.0103;FS=3.620;MLEAC=1;MLEAF=0.500;MQ=42.00;MQRankSum=0.000;QD=22.60;ReadPosRankSum=-0.064;SOR=0.641	GT:AD:DP:GQ:PL	0/1:24,37:61:99:1407,0,865
chrXII	732173	.	C	T	1136.77	PASS	AC=1;AF=0.500;AN=2;BaseQRankSum=-0.820;ClippingRankSum=0.000;DP=113;ExcessHet=3.0103;FS=2.663;MLEAC=1;MLEAF=0.500;MQ=41.07;MQRankSum=1.122;QD=10.43;ReadPosRankSum=-1.785;SOR=1.027	GT:AD:DP:GQ:PL	0/1:73,36:109:99:1165,0,2709
chrXII	732440	.	G	A	1121.77	PASS	AC=1;AF=0.500;AN=2;BaseQRankSum=1.885;ClippingRankSum=0.000;DP=140;ExcessHet=3.0103;FS=0.718;MLEAC=1;MLEAF=0.500;MQ=42.00;MQRankSum=0.000;QD=8.01;ReadPosRankSum=0.860;SOR=0.804	GT:AD:DP:GQ:PL	0/1:104,36:140:99:1150,0,4076
chrXII	737515	.	G	A	1138.77	PASS	AC=1;AF=0.500;AN=2;BaseQRankSum=-0.259;ClippingRankSum=0.000;DP=85;ExcessHet=3.0103;FS=1.853;MLEAC=1;MLEAF=0.500;MQ=42.00;MQRankSum=0.000;QD=13.40;ReadPosRankSum=1.909;SOR=0.911	GT:AD:DP:GQ:PL	0/1:52,33:85:99:1167,0,2006
chrXII	737611	.	C	T	1176.77	PASS	AC=1;AF=0.500;AN=2;BaseQRankSum=-0.077;ClippingRankSum=0.000;DP=71;ExcessHet=3.0103;FS=0.894;MLEAC=1;MLEAF=0.500;MQ=41.97;MQRankSum=0.960;QD=16.57;ReadPosRankSum=-0.331;SOR=0.560	GT:AD:DP:GQ:PL	0/1:38,33:71:99:1205,0,1340
chrXII	738811	.	G	A	611.77	PASS	AC=1;AF=0.500;AN=2;BaseQRankSum=0.882;ClippingRankSum=0.000;DP=61;ExcessHet=3.0103;FS=1.044;MLEAC=1;MLEAF=0.500;MQ=42.00;MQRankSum=0.000;QD=10.03;ReadPosRankSum=0.394;SOR=0.715	GT:AD:DP:GQ:PL	0/1:42,19:61:99:640,0,1593
chrXII	758483	.	C	T	1161.77	PASS	AC=1;AF=0.500;AN=2;BaseQRankSum=0.258;ClippingRankSum=0.000;DP=81;ExcessHet=3.0103;FS=1.870;MLEAC=1;MLEAF=0.500;MQ=41.80;MQRankSum=-0.195;QD=14.34;ReadPosRankSum=0.779;SOR=0.483	GT:AD:DP:GQ:PL	0/1:46,35:81:99:1190,0,1718
chrXII	784404	.	C	T	1425.77	PASS	AC=1;AF=0.500;AN=2;BaseQRankSum=1.368;ClippingRankSum=0.000;DP=70;ExcessHet=3.0103;FS=0.000;MLEAC=1;MLEAF=0.500;MQ=41.83;MQRankSum=1.618;QD=20.37;ReadPosRankSum=-0.085;SOR=0.684	GT:AD:DP:GQ:PL	0/1:31,39:70:99:1454,0,1077
chrXII	797173	.	C	T	1030.77	PASS	AC=1;AF=0.500;AN=2;BaseQRankSum=1.682;ClippingRankSum=0.000;DP=68;ExcessHet=3.0103;FS=10.687;MLEAC=1;MLEAF=0.500;MQ=42.00;MQRankSum=0.000;QD=15.16;ReadPosRankSum=0.051;SOR=1.070	GT:AD:DP:GQ:PL	0/1:39,29:68:99:1059,0,1455
chrXII	818612	.	G	A	1165.77	PASS	AC=1;AF=0.500;AN=2;BaseQRankSum=-0.072;ClippingRankSum=0.000;DP=57;ExcessHet=3.0103;FS=3.770;MLEAC=1;MLEAF=0.500;MQ=42.00;MQRankSum=0.000;QD=20.45;ReadPosRankSum=-0.713;SOR=0.299	GT:AD:DP:GQ:PL	0/1:26,31:57:99:1194,0,962
chrXII	829474	.	C	T	1351.77	PASS	AC=1;AF=0.500;AN=2;BaseQRankSum=0.372;ClippingRankSum=0.000;DP=83;ExcessHet=3.0103;FS=2.953;MLEAC=1;MLEAF=0.500;MQ=41.65;MQRankSum=-0.120;QD=16.29;ReadPosRankSum=0.226;SOR=1.121	GT:AD:DP:GQ:PL	0/1:45,38:83:99:1380,0,1643
chrXII	830913	.	C	T	1256.77	PASS	AC=1;AF=0.500;AN=2;BaseQRankSum=0.933;ClippingRankSum=0.000;DP=69;ExcessHet=3.0103;FS=6.381;MLEAC=1;MLEAF=0.500;MQ=42.00;MQRankSum=0.000;QD=18.21;ReadPosRankSum=0.910;SOR=1.161	GT:AD:DP:GQ:PL	0/1:35,34:69:99:1285,0,1270
chrXII	853208	.	C	T	1174.77	PASS	AC=1;AF=0.500;AN=2;BaseQRankSum=0.756;ClippingRankSum=0.000;DP=77;ExcessHet=3.0103;FS=1.854;MLEAC=1;MLEAF=0.500;MQ=41.78;MQRankSum=-0.168;QD=15.26;ReadPosRankSum=0.510;SOR=0.509	GT:AD:DP:GQ:PL	0/1:44,33:77:99:1203,0,1613
chrXII	854635	.	C	T	1021.77	PASS	AC=1;AF=0.500;AN=2;BaseQRankSum=-0.376;ClippingRankSum=0.000;DP=71;ExcessHet=3.0103;FS=4.774;MLEAC=1;MLEAF=0.500;MQ=42.00;MQRankSum=0.000;QD=14.39;ReadPosRankSum=-0.333;SOR=1.206	GT:AD:DP:GQ:PL	0/1:42,29:71:99:1050,0,1580
chrXII	854776	.	C	T	1268.77	PASS	AC=1;AF=0.500;AN=2;BaseQRankSum=2.191;ClippingRankSum=0.000;DP=71;ExcessHet=3.0103;FS=0.908;MLEAC=1;MLEAF=0.500;MQ=42.00;MQRankSum=0.000;QD=17.87;ReadPosRankSum=0.576;SOR=0.550	GT:AD:DP:GQ:PL	0/1:36,35:71:99:1297,0,1291
chrXII	858634	.	C	T	1397.77	PASS	AC=1;AF=0.500;AN=2;BaseQRankSum=-0.503;ClippingRankSum=0.000;DP=87;ExcessHet=3.0103;FS=0.806;MLEAC=1;MLEAF=0.500;MQ=42.00;MQRankSum=0.000;QD=16.07;ReadPosRankSum=1.617;SOR=0.670	GT:AD:DP:GQ:PL	0/1:48,39:87:99:1426,0,1787
chrXII	861485	.	G	A	1037.77	PASS	AC=1;AF=0.500;AN=2;BaseQRankSum=2.854;ClippingRankSum=0.000;DP=87;ExcessHet=3.0103;FS=1.946;MLEAC=1;MLEAF=0.500;MQ=42.00;MQRankSum=0.000;QD=11.93;ReadPosRankSum=-1.690;SOR=0.446	GT:AD:DP:GQ:PL	0/1:57,30:87:99:1066,0,2109
chrXII	865036	.	C	T	713.77	PASS	AC=1;AF=0.500;AN=2;BaseQRankSum=-0.852;ClippingRankSum=0.000;DP=60;ExcessHet=3.0103;FS=1.001;MLEAC=1;MLEAF=0.500;MQ=41.75;MQRankSum=-1.280;QD=11.90;ReadPosRankSum=-1.067;SOR=0.838	GT:AD:DP:GQ:PL	0/1:38,22:60:99:742,0,1430
chrXII	878739	.	C	T	1422.77	PASS	AC=1;AF=0.500;AN=2;BaseQRankSum=-1.211;ClippingRankSum=0.000;DP=78;ExcessHet=3.0103;FS=1.868;MLEAC=1;MLEAF=0.500;MQ=42.00;MQRankSum=0.000;QD=18.24;ReadPosRankSum=0.405;SOR=0.721	GT:AD:DP:GQ:PL	0/1:37,41:78:99:1451,0,1301
chrXII	899753	.	G	A	1257.77	PASS	AC=1;AF=0.500;AN=2;BaseQRankSum=0.720;ClippingRankSum=0.000;DP=78;ExcessHet=3.0103;FS=9.366;MLEAC=1;MLEAF=0.500;MQ=41.61;MQRankSum=-0.692;QD=16.13;ReadPosRankSum=0.194;SOR=1.290	GT:AD:DP:GQ:PL	0/1:42,36:78:99:1286,0,1572
chrXII	906445	.	G	A	1071.77	PASS	AC=1;AF=0.500;AN=2;BaseQRankSum=1.034;ClippingRankSum=0.000;DP=68;ExcessHet=3.0103;FS=2.037;MLEAC=1;MLEAF=0.500;MQ=42.00;MQRankSum=0.000;QD=15.76;ReadPosRankSum=0.260;SOR=0.670	GT:AD:DP:GQ:PL	0/1:38,30:68:99:1100,0,1429
chrXII	954280	.	C	T	951.77	PASS	AC=1;AF=0.500;AN=2;BaseQRankSum=-2.217;ClippingRankSum=0.000;DP=61;ExcessHet=3.0103;FS=11.662;MLEAC=1;MLEAF=0.500;MQ=41.76;MQRankSum=-1.053;QD=15.60;ReadPosRankSum=-0.025;SOR=1.817	GT:AD:DP:GQ:PL	0/1:33,28:61:99:980,0,1262
chrXII	959867	.	C	T	1339.77	PASS	AC=1;AF=0.500;AN=2;BaseQRankSum=-1.855;ClippingRankSum=0.000;DP=85;ExcessHet=3.0103;FS=0.000;MLEAC=1;MLEAF=0.500;MQ=41.64;MQRankSum=0.415;QD=15.76;ReadPosRankSum=-1.768;SOR=0.728	GT:AD:DP:GQ:PL	0/1:47,38:85:99:1368,0,1785
chrXII	965749	.	C	T	1645.77	PASS	AC=1;AF=0.500;AN=2;BaseQRankSum=1.388;ClippingRankSum=0.000;DP=81;ExcessHet=3.0103;FS=4.261;MLEAC=1;MLEAF=0.500;MQ=41.98;MQRankSum=-0.892;QD=20.32;ReadPosRankSum=1.209;SOR=0.700	GT:AD:DP:GQ:PL	0/1:37,44:81:99:1674,0,1311
chrXII	981862	.	C	T	785.77	PASS	AC=1;AF=0.500;AN=2;BaseQRankSum=-2.127;ClippingRankSum=0.000;DP=76;ExcessHet=3.0103;FS=4.612;MLEAC=1;MLEAF=0.500;MQ=42.00;MQRankSum=0.000;QD=17.08;ReadPosRankSum=-0.487;SOR=1.508	GT:AD:DP:GQ:PL	0/1:24,22:46:99:814,0,905
chrXII	990434	.	C	T	1375.77	PASS	AC=1;AF=0.500;AN=2;BaseQRankSum=-0.668;ClippingRankSum=0.000;DP=64;ExcessHet=3.0103;FS=14.321;MLEAC=1;MLEAF=0.500;MQ=42.00;MQRankSum=0.000;QD=21.50;ReadPosRankSum=1.285;SOR=1.966	GT:AD:DP:GQ:PL	0/1:27,37:64:99:1404,0,955
chrXII	993078	.	G	A	1477.77	PASS	AC=1;AF=0.500;AN=2;BaseQRankSum=-0.310;ClippingRankSum=0.000;DP=83;ExcessHet=3.0103;FS=2.915;MLEAC=1;MLEAF=0.500;MQ=41.81;MQRankSum=1.423;QD=17.80;ReadPosRankSum=-0.797;SOR=0.423	GT:AD:DP:GQ:PL	0/1:42,41:83:99:1506,0,1562
chrXII	995230	.	C	T	839.77	PASS	AC=1;AF=0.500;AN=2;BaseQRankSum=0.367;ClippingRankSum=0.000;DP=67;ExcessHet=3.0103;FS=4.901;MLEAC=1;MLEAF=0.500;MQ=42.00;MQRankSum=0.000;QD=12.53;ReadPosRankSum=-0.545;SOR=0.761	GT:AD:DP:GQ:PL	0/1:42,25:67:99:868,0,1591
chrXII	1022582	.	C	T	1045.77	PASS	AC=1;AF=0.500;AN=2;BaseQRankSum=1.624;ClippingRankSum=0.000;DP=67;ExcessHet=3.0103;FS=6.680;MLEAC=1;MLEAF=0.500;MQ=42.00;MQRankSum=0.000;QD=15.61;ReadPosRankSum=1.245;SOR=1.516	GT:AD:DP:GQ:PL	0/1:37,30:67:99:1074,0,1315
chrXII	1043542	.	C	T	1294.77	PASS	AC=1;AF=0.500;AN=2;BaseQRankSum=1.600;ClippingRankSum=0.000;DP=65;ExcessHet=3.0103;FS=0.000;MLEAC=1;MLEAF=0.500;MQ=42.00;MQRankSum=0.000;QD=19.92;ReadPosRankSum=-0.336;SOR=0.614	GT:AD:DP:GQ:PL	0/1:31,34:65:99:1323,0,2444
chrXII	1043550	.	C	T	1328.77	PASS	AC=1;AF=0.500;AN=2;BaseQRankSum=0.231;ClippingRankSum=0.000;DP=69;ExcessHet=3.0103;FS=0.000;MLEAC=1;MLEAF=0.500;MQ=42.00;MQRankSum=0.000;QD=19.26;ReadPosRankSum=-0.258;SOR=0.743	GT:AD:DP:GQ:PL	0/1:34,35:69:99:1357,0,2556
chrXII	1055099	.	G	A	1148.77	PASS	AC=1;AF=0.500;AN=2;BaseQRankSum=-1.621;ClippingRankSum=0.000;DP=73;ExcessHet=3.0103;FS=0.884;MLEAC=1;MLEAF=0.500;MQ=42.00;MQRankSum=0.000;QD=15.74;ReadPosRankSum=-0.745;SOR=0.667	GT:AD:DP:GQ:PL	0/1:40,33:73:99:1177,0,1525
chrXIII	30236	.	G	A	1331.77	PASS	AC=1;AF=0.500;AN=2;BaseQRankSum=-0.437;ClippingRankSum=0.000;DP=67;ExcessHet=3.0103;FS=0.946;MLEAC=1;MLEAF=0.500;MQ=41.97;MQRankSum=-0.898;QD=19.88;ReadPosRankSum=-1.676;SOR=0.498	GT:AD:DP:GQ:PL	0/1:31,36:67:99:1360,0,1156
chrXIII	32059	.	C	T	1207.77	PASS	AC=1;AF=0.500;AN=2;BaseQRankSum=0.343;ClippingRankSum=0.000;DP=68;ExcessHet=3.0103;FS=1.995;MLEAC=1;MLEAF=0.500;MQ=42.00;MQRankSum=0.000;QD=17.76;ReadPosRankSum=0.523;SOR=0.965	GT:AD:DP:GQ:PL	0/1:35,33:68:99:1236,0,1276
chrXIII	44650	.	C	T	1323.77	PASS	AC=1;AF=0.500;AN=2;BaseQRankSum=-0.622;ClippingRankSum=0.000;DP=76;ExcessHet=3.0103;FS=0.000;MLEAC=1;MLEAF=0.500;MQ=41.81;MQRankSum=-1.000;QD=17.42;ReadPosRankSum=0.547;SOR=0.602	GT:AD:DP:GQ:PL	0/1:39,37:76:99:1352,0,1464
chrXIII	45165	.	C	T	1226.77	PASS	AC=1;AF=0.500;AN=2;BaseQRankSum=0.958;ClippingRankSum=0.000;DP=62;ExcessHet=3.0103;FS=5.284;MLEAC=1;MLEAF=0.500;MQ=42.00;MQRankSum=0.000;QD=19.79;ReadPosRankSum=0.382;SOR=1.442	GT:AD:DP:GQ:PL	0/1:29,33:62:99:1255,0,1080
chrXIII	46851	.	G	A	1277.77	PASS	AC=1;AF=0.500;AN=2;BaseQRankSum=0.890;ClippingRankSum=0.000;DP=74;ExcessHet=3.0103;FS=6.160;MLEAC=1;MLEAF=0.500;MQ=41.80;MQRankSum=-1.000;QD=17.27;ReadPosRankSum=-2.638;SOR=0.467	GT:AD:DP:GQ:PL	0/1:38,36:74:99:1306,0,1401
chrXIII	48588	.	C	T	1043.77	PASS	AC=1;AF=0.500;AN=2;BaseQRankSum=-0.630;ClippingRankSum=0.000;DP=60;ExcessHet=3.0103;FS=2.120;MLEAC=1;MLEAF=0.500;MQ=42.00;MQRankSum=0.000;QD=17.40;ReadPosRankSum=-0.685;SOR=0.993	GT:AD:DP:GQ:PL	0/1:31,29:60:99:1072,0,1179
chrXIII	56481	.	C	T	1259.77	PASS	AC=1;AF=0.500;AN=2;BaseQRankSum=-0.171;ClippingRankSum=0.000;DP=73;ExcessHet=3.0103;FS=12.062;MLEAC=1;MLEAF=0.500;MQ=41.77;MQRankSum=-0.020;QD=17.26;ReadPosRankSum=1.116;SOR=0.921	GT:AD:DP:GQ:PL	0/1:38,35:73:99:1288,0,1383
chrXIII	64190	.	C	T	1240.77	PASS	AC=1;AF=0.500;AN=2;BaseQRankSum=-0.459;ClippingRankSum=0.000;DP=68;ExcessHet=3.0103;FS=0.927;MLEAC=1;MLEAF=0.500;MQ=41.78;MQRankSum=-0.942;QD=18.25;ReadPosRankSum=-0.126;SOR=0.931	GT:AD:DP:GQ:PL	0/1:33,35:68:99:1269,0,1241
chrXIII	69198	.	G	A	844.77	PASS	AC=1;AF=0.500;AN=2;BaseQRankSum=-2.141;ClippingRankSum=0.000;DP=63;ExcessHet=3.0103;FS=1.021;MLEAC=1;MLEAF=0.500;MQ=42.00;MQRankSum=0.000;QD=13.41;ReadPosRankSum=-0.585;SOR=0.874	GT:AD:DP:GQ:PL	0/1:37,26:63:99:873,0,1436
chrXIII	88154	.	C	T	1436.77	PASS	AC=1;AF=0.500;AN=2;BaseQRankSum=1.674;ClippingRankSum=0.000;DP=65;ExcessHet=3.0103;FS=8.781;MLEAC=1;MLEAF=0.500;MQ=42.00;MQRankSum=0.000;QD=22.10;ReadPosRankSum=-0.381;SOR=0.790	GT:AD:DP:GQ:PL	0/1:27,38:65:99:1465,0,967
chrXIII	104553	.	C	T	569.77	PASS	AC=1;AF=0.500;AN=2;BaseQRankSum=1.288;ClippingRankSum=0.000;DP=73;ExcessHet=3.0103;FS=2.045;MLEAC=1;MLEAF=0.500;MQ=42.31;MQRankSum=1.745;QD=8.26;ReadPosRankSum=0.538;SOR=0.964	GT:AD:DP:GQ:PL	0/1:41,28:69:99:598,0,1541
chrXIII	131860	.	G	A	1506.77	PASS	AC=1;AF=0.500;AN=2;BaseQRankSum=-0.187;ClippingRankSum=0.000;DP=74;ExcessHet=3.0103;FS=9.959;MLEAC=1;MLEAF=0.500;MQ=41.50;MQRankSum=0.180;QD=20.36;ReadPosRankSum=2.236;SOR=1.024	GT:AD:DP:GQ:PL	0/1:33,41:74:99:1535,0,1217
chrXIII	136036	.	G	A	1322.77	PASS	AC=1;AF=0.500;AN=2;BaseQRankSum=1.928;ClippingRankSum=0.000;DP=68;ExcessHet=3.0103;FS=0.000;MLEAC=1;MLEAF=0.500;MQ=42.00;MQRankSum=0.000;QD=19.45;ReadPosRankSum=-0.313;SOR=0.684	GT:AD:DP:GQ:PL	0/1:31,37:68:99:1351,0,1060
chrXIII	149975	.	C	T	1443.77	PASS	AC=1;AF=0.500;AN=2;BaseQRankSum=-0.012;ClippingRankSum=0.000;DP=75;ExcessHet=3.0103;FS=1.893;MLEAC=1;MLEAF=0.500;MQ=41.97;MQRankSum=1.068;QD=19.25;ReadPosRankSum=-1.607;SOR=0.968	GT:AD:DP:GQ:PL	0/1:36,39:75:99:1472,0,1315
chrXIII	159826	.	C	T	1453.77	PASS	AC=1;AF=0.500;AN=2;BaseQRankSum=-1.921;ClippingRankSum=0.000;DP=71;ExcessHet=3.0103;FS=0.923;MLEAC=1;MLEAF=0.500;MQ=41.89;MQRankSum=-0.802;QD=20.48;ReadPosRankSum=0.679;SOR=0.882	GT:AD:DP:GQ:PL	0/1:29,42:71:99:1482,0,1033
chrXIII	171539	.	C	T	1374.77	PASS	AC=1;AF=0.500;AN=2;BaseQRankSum=0.095;ClippingRankSum=0.000;DP=59;ExcessHet=3.0103;FS=3.866;MLEAC=1;MLEAF=0.500;MQ=42.00;MQRankSum=0.000;QD=23.30;ReadPosRankSum=0.000;SOR=0.298	GT:AD:DP:GQ:PL	0/1:21,38:59:99:1403,0,714
chrXIII	173168	.	C	T	955.77	PASS	AC=1;AF=0.500;AN=2;BaseQRankSum=1.636;ClippingRankSum=0.000;DP=63;ExcessHet=3.0103;FS=5.123;MLEAC=1;MLEAF=0.500;MQ=41.97;MQRankSum=0.898;QD=15.17;ReadPosRankSum=1.535;SOR=1.249	GT:AD:DP:GQ:PL	0/1:36,27:63:99:984,0,1334
chrXIII	217245	.	C	T	889.77	PASS	AC=1;AF=0.500;AN=2;BaseQRankSum=0.596;ClippingRankSum=0.000;DP=59;ExcessHet=3.0103;FS=1.018;MLEAC=1;MLEAF=0.500;MQ=41.73;MQRankSum=-0.171;QD=15.08;ReadPosRankSum=0.357;SOR=0.465	GT:AD:DP:GQ:PL	0/1:34,25:59:99:918,0,1282
chrXIII	253230	.	G	A	1634.77	PASS	AC=1;AF=0.500;AN=2;BaseQRankSum=1.197;ClippingRankSum=0.000;DP=83;ExcessHet=3.0103;FS=2.987;MLEAC=1;MLEAF=0.500;MQ=42.00;MQRankSum=0.000;QD=19.70;ReadPosRankSum=1.057;SOR=0.386	GT:AD:DP:GQ:PL	0/1:39,44:83:99:1663,0,1381
chrXIII	271531	.	C	T	936.77	PASS	AC=1;AF=0.500;AN=2;BaseQRankSum=1.114;ClippingRankSum=0.000;DP=60;ExcessHet=3.0103;FS=3.617;MLEAC=1;MLEAF=0.500;MQ=42.00;MQRankSum=0.000;QD=15.61;ReadPosRankSum=0.438;SOR=0.883	GT:AD:DP:GQ:PL	0/1:34,26:60:99:965,0,1288
chrXIII	290892	.	C	T	1090.77	PASS	AC=1;AF=0.500;AN=2;BaseQRankSum=0.458;ClippingRankSum=0.000;DP=74;ExcessHet=3.0103;FS=0.894;MLEAC=1;MLEAF=0.500;MQ=42.00;MQRankSum=0.000;QD=14.74;ReadPosRankSum=-0.899;SOR=0.639	GT:AD:DP:GQ:PL	0/1:43,31:74:99:1119,0,1622
chrXIII	327412	.	C	T	1065.77	PASS	AC=1;AF=0.500;AN=2;BaseQRankSum=0.559;ClippingRankSum=0.000;DP=64;ExcessHet=3.0103;FS=19.056;MLEAC=1;MLEAF=0.500;MQ=41.97;MQRankSum=0.971;QD=16.65;ReadPosRankSum=-0.745;SOR=1.952	GT:AD:DP:GQ:PL	0/1:34,30:64:99:1094,0,1261
chrXIII	329758	.	G	A	768.77	PASS	AC=1;AF=0.500;AN=2;BaseQRankSum=1.652;ClippingRankSum=0.000;DP=54;ExcessHet=3.0103;FS=2.328;MLEAC=1;MLEAF=0.500;MQ=42.00;MQRankSum=0.000;QD=14.24;ReadPosRankSum=-0.031;SOR=1.085	GT:AD:DP:GQ:PL	0/1:32,22:54:99:797,0,1220
chrXIII	350765	.	G	A	1030.77	PASS	AC=1;AF=0.500;AN=2;BaseQRankSum=0.593;ClippingRankSum=0.000;DP=59;ExcessHet=3.0103;FS=0.990;MLEAC=1;MLEAF=0.500;MQ=42.00;MQRankSum=0.000;QD=17.47;ReadPosRankSum=-0.353;SOR=0.897	GT:AD:DP:GQ:PL	0/1:29,30:59:99:1059,0,1069
chrXIII	396106	.	C	T	865.77	PASS	AC=1;AF=0.500;AN=2;BaseQRankSum=-0.009;ClippingRankSum=0.000;DP=56;ExcessHet=3.0103;FS=2.207;MLEAC=1;MLEAF=0.500;MQ=41.48;MQRankSum=-1.563;QD=15.46;ReadPosRankSum=0.457;SOR=0.895	GT:AD:DP:GQ:PL	0/1:31,25:56:99:894,0,1171
chrXIII	396342	.	G	A	1280.77	PASS	AC=1;AF=0.500;AN=2;BaseQRankSum=-1.350;ClippingRankSum=0.000;DP=70;ExcessHet=3.0103;FS=2.021;MLEAC=1;MLEAF=0.500;MQ=42.00;MQRankSum=0.000;QD=18.30;ReadPosRankSum=0.178;SOR=1.082	GT:AD:DP:GQ:PL	0/1:35,35:70:99:1309,0,1328
chrXIII	401765	.	C	T	1008.77	PASS	AC=1;AF=0.500;AN=2;BaseQRankSum=-0.345;ClippingRankSum=0.000;DP=74;ExcessHet=3.0103;FS=0.896;MLEAC=1;MLEAF=0.500;MQ=41.77;MQRankSum=1.163;QD=13.63;ReadPosRankSum=0.883;SOR=0.555	GT:AD:DP:GQ:PL	0/1:45,29:74:99:1037,0,1722
chrXIII	420612	.	G	A	797.77	PASS	AC=1;AF=0.500;AN=2;BaseQRankSum=-1.106;ClippingRankSum=0.000;DP=55;ExcessHet=3.0103;FS=3.885;MLEAC=1;MLEAF=0.500;MQ=41.93;MQRankSum=0.885;QD=14.50;ReadPosRankSum=-0.286;SOR=0.443	GT:AD:DP:GQ:PL	0/1:32,23:55:99:826,0,1247
chrXIII	429080	.	G	A	1136.77	PASS	AC=1;AF=0.500;AN=2;BaseQRankSum=-0.311;ClippingRankSum=0.000;DP=65;ExcessHet=3.0103;FS=8.660;MLEAC=1;MLEAF=0.500;MQ=41.77;MQRankSum=-0.954;QD=17.49;ReadPosRankSum=0.292;SOR=0.535	GT:AD:DP:GQ:PL	0/1:32,33:65:99:1165,0,1166
chrXIII	431103	.	G	A	1022.77	PASS	AC=1;AF=0.500;AN=2;BaseQRankSum=1.238;ClippingRankSum=0.000;DP=60;ExcessHet=3.0103;FS=3.460;MLEAC=1;MLEAF=0.500;MQ=41.75;MQRankSum=1.001;QD=17.05;ReadPosRankSum=0.031;SOR=1.031	GT:AD:DP:GQ:PL	0/1:31,29:60:99:1051,0,1137
chrXIII	441142	.	C	T	836.77	PASS	AC=1;AF=0.500;AN=2;BaseQRankSum=0.188;ClippingRankSum=0.000;DP=64;ExcessHet=3.0103;FS=3.501;MLEAC=1;MLEAF=0.500;MQ=42.00;MQRankSum=0.000;QD=13.07;ReadPosRankSum=0.079;SOR=0.508	GT:AD:DP:GQ:PL	0/1:39,25:64:99:865,0,1495
chrXIII	453855	.	C	T	882.77	PASS	AC=1;AF=0.500;AN=2;BaseQRankSum=0.197;ClippingRankSum=0.000;DP=56;ExcessHet=3.0103;FS=7.465;MLEAC=1;MLEAF=0.500;MQ=42.00;MQRankSum=0.000;QD=15.76;ReadPosRankSum=1.442;SOR=1.586	GT:AD:DP:GQ:PL	0/1:31,25:56:99:911,0,1184
chrXIII	457986	.	G	A	785.77	PASS	AC=1;AF=0.500;AN=2;BaseQRankSum=-0.916;ClippingRankSum=0.000;DP=60;ExcessHet=3.0103;FS=3.600;MLEAC=1;MLEAF=0.500;MQ=42.00;MQRankSum=0.000;QD=13.10;ReadPosRankSum=-0.969;SOR=0.357	GT:AD:DP:GQ:PL	0/1:35,25:60:99:814,0,1261
chrXIII	479133	.	C	T	1610.77	PASS	AC=1;AF=0.500;AN=2;BaseQRankSum=-0.313;ClippingRankSum=0.000;DP=66;ExcessHet=3.0103;FS=8.843;MLEAC=1;MLEAF=0.500;MQ=42.00;MQRankSum=0.000;QD=24.41;ReadPosRankSum=0.364;SOR=1.119	GT:AD:DP:GQ:PL	0/1:24,42:66:99:1639,0,857
chrXIII	480671	.	G	A	1000.77	PASS	AC=1;AF=0.500;AN=2;BaseQRankSum=-3.056;ClippingRankSum=0.000;DP=77;ExcessHet=3.0103;FS=11.769;MLEAC=1;MLEAF=0.500;MQ=41.69;MQRankSum=0.232;QD=13.00;ReadPosRankSum=-1.115;SOR=1.028	GT:AD:DP:GQ:PL	0/1:46,31:77:99:1029,0,1752
chrXIII	483876	.	C	T	1107.77	PASS	AC=1;AF=0.500;AN=2;BaseQRankSum=1.007;ClippingRankSum=0.000;DP=49;ExcessHet=3.0103;FS=0.000;MLEAC=1;MLEAF=0.500;MQ=41.92;MQRankSum=-1.157;QD=22.61;ReadPosRankSum=-0.586;SOR=0.582	GT:AD:DP:GQ:PL	0/1:20,29:49:99:1136,0,717
chrXIII	490343	.	C	T	1290.77	PASS	AC=1;AF=0.500;AN=2;BaseQRankSum=0.366;ClippingRankSum=0.000;DP=74;ExcessHet=3.0103;FS=14.878;MLEAC=1;MLEAF=0.500;MQ=41.81;MQRankSum=0.987;QD=17.68;ReadPosRankSum=1.250;SOR=1.834	GT:AD:DP:GQ:PL	0/1:38,35:73:99:1319,0,1415
chrXIII	495564	.	G	A	1374.77	PASS	AC=1;AF=0.500;AN=2;BaseQRankSum=-0.202;ClippingRankSum=0.000;DP=67;ExcessHet=3.0103;FS=2.045;MLEAC=1;MLEAF=0.500;MQ=42.00;MQRankSum=0.000;QD=20.52;ReadPosRankSum=0.008;SOR=0.538	GT:AD:DP:GQ:PL	0/1:30,37:67:99:1403,0,1097
chrXIII	511608	.	G	A	1451.77	PASS	AC=1;AF=0.500;AN=2;BaseQRankSum=0.641;ClippingRankSum=0.000;DP=74;ExcessHet=3.0103;FS=7.958;MLEAC=1;MLEAF=0.500;MQ=41.97;MQRankSum=-0.920;QD=19.62;ReadPosRankSum=-0.076;SOR=1.316	GT:AD:DP:GQ:PL	0/1:35,39:74:99:1480,0,1304
chrXIII	512175	.	C	T	1433.77	PASS	AC=1;AF=0.500;AN=2;BaseQRankSum=1.351;ClippingRankSum=0.000;DP=72;ExcessHet=3.0103;FS=17.619;MLEAC=1;MLEAF=0.500;MQ=41.80;MQRankSum=-0.892;QD=19.91;ReadPosRankSum=0.820;SOR=1.403	GT:AD:DP:GQ:PL	0/1:33,39:72:99:1462,0,1199
chrXIII	514451	.	C	T	1662.77	PASS	AC=1;AF=0.500;AN=2;BaseQRankSum=-1.272;ClippingRankSum=0.000;DP=71;ExcessHet=3.0103;FS=2.044;MLEAC=1;MLEAF=0.500;MQ=41.94;MQRankSum=-1.095;QD=23.42;ReadPosRankSum=-1.317;SOR=0.940	GT:AD:DP:GQ:PL	0/1:27,44:71:99:1691,0,973
chrXIII	516945	.	G	A	1173.77	PASS	AC=1;AF=0.500;AN=2;BaseQRankSum=0.358;ClippingRankSum=0.000;DP=67;ExcessHet=3.0103;FS=15.480;MLEAC=1;MLEAF=0.500;MQ=42.00;MQRankSum=0.000;QD=17.52;ReadPosRankSum=0.096;SOR=1.158	GT:AD:DP:GQ:PL	0/1:34,33:67:99:1202,0,1281
chrXIII	517312	.	C	T	1279.77	PASS	AC=1;AF=0.500;AN=2;BaseQRankSum=0.153;ClippingRankSum=0.000;DP=70;ExcessHet=3.0103;FS=12.722;MLEAC=1;MLEAF=0.500;MQ=42.00;MQRankSum=0.000;QD=18.28;ReadPosRankSum=1.536;SOR=1.593	GT:AD:DP:GQ:PL	0/1:35,35:70:99:1308,0,1324
chrXIII	524752	.	G	A	1623.77	PASS	AC=1;AF=0.500;AN=2;BaseQRankSum=1.080;ClippingRankSum=0.000;DP=71;ExcessHet=3.0103;FS=0.000;MLEAC=1;MLEAF=0.500;MQ=41.80;MQRankSum=-0.778;QD=22.87;ReadPosRankSum=0.641;SOR=0.740	GT:AD:DP:GQ:PL	0/1:28,43:71:99:1652,0,1003
chrXIII	537806	.	C	T	1393.77	PASS	AC=1;AF=0.500;AN=2;BaseQRankSum=1.955;ClippingRankSum=0.000;DP=73;ExcessHet=3.0103;FS=0.884;MLEAC=1;MLEAF=0.500;MQ=42.00;MQRankSum=0.000;QD=19.09;ReadPosRankSum=-0.491;SOR=0.544	GT:AD:DP:GQ:PL	0/1:35,38:73:99:1422,0,1289
chrXIII	555991	.	G	A	1287.77	PASS	AC=1;AF=0.500;AN=2;BaseQRankSum=-1.300;ClippingRankSum=0.000;DP=67;ExcessHet=3.0103;FS=0.000;MLEAC=1;MLEAF=0.500;MQ=42.00;MQRankSum=0.000;QD=19.22;ReadPosRankSum=-0.188;SOR=0.729	GT:AD:DP:GQ:PL	0/1:32,35:67:99:1316,0,1201
chrXIII	556165	.	G	A	1015.77	PASS	AC=1;AF=0.500;AN=2;BaseQRankSum=-1.048;ClippingRankSum=0.000;DP=53;ExcessHet=3.0103;FS=0.000;MLEAC=1;MLEAF=0.500;MQ=42.00;MQRankSum=0.000;QD=19.17;ReadPosRankSum=0.867;SOR=0.709	GT:AD:DP:GQ:PL	0/1:25,28:53:99:1044,0,916
chrXIII	561958	.	C	T	998.77	PASS	AC=1;AF=0.500;AN=2;BaseQRankSum=0.490;ClippingRankSum=0.000;DP=51;ExcessHet=3.0103;FS=4.001;MLEAC=1;MLEAF=0.500;MQ=41.92;MQRankSum=0.143;QD=19.98;ReadPosRankSum=0.385;SOR=0.310	GT:AD:DP:GQ:PL	0/1:23,27:50:99:1027,0,820
chrXIII	571378	.	C	T	1365.77	PASS	AC=1;AF=0.500;AN=2;BaseQRankSum=-0.940;ClippingRankSum=0.000;DP=63;ExcessHet=3.0103;FS=14.114;MLEAC=1;MLEAF=0.500;MQ=42.00;MQRankSum=0.000;QD=21.68;ReadPosRankSum=0.033;SOR=1.647	GT:AD:DP:GQ:PL	0/1:27,36:63:99:1394,0,998
chrXIII	585562	.	C	T	1030.77	PASS	AC=1;AF=0.500;AN=2;BaseQRankSum=0.186;ClippingRankSum=0.000;DP=59;ExcessHet=3.0103;FS=1.005;MLEAC=1;MLEAF=0.500;MQ=42.00;MQRankSum=0.000;QD=17.47;ReadPosRankSum=-0.633;SOR=0.551	GT:AD:DP:GQ:PL	0/1:31,28:59:99:1059,0,1125
chrXIII	626166	.	C	T	998.77	PASS	AC=1;AF=0.500;AN=2;BaseQRankSum=0.958;ClippingRankSum=0.000;DP=58;ExcessHet=3.0103;FS=11.485;MLEAC=1;MLEAF=0.500;MQ=41.97;MQRankSum=-1.001;QD=17.22;ReadPosRankSum=-1.956;SOR=1.527	GT:AD:DP:GQ:PL	0/1:30,28:58:99:1027,0,1118
chrXIII	626202	.	G	A	1174.77	PASS	AC=1;AF=0.500;AN=2;BaseQRankSum=2.330;ClippingRankSum=0.000;DP=63;ExcessHet=3.0103;FS=6.757;MLEAC=1;MLEAF=0.500;MQ=41.97;MQRankSum=1.048;QD=18.65;ReadPosRankSum=-0.007;SOR=0.949	GT:AD:DP:GQ:PL	0/1:31,32:63:99:1203,0,1015
chrXIII	626219	.	C	T	1103.77	PASS	AC=1;AF=0.500;AN=2;BaseQRankSum=1.318;ClippingRankSum=0.000;DP=61;ExcessHet=3.0103;FS=2.139;MLEAC=1;MLEAF=0.500;MQ=41.97;MQRankSum=-0.984;QD=18.09;ReadPosRankSum=2.013;SOR=0.434	GT:AD:DP:GQ:PL	0/1:31,30:61:99:1132,0,1117
chrXIII	696734	.	C	T	1214.77	PASS	AC=1;AF=0.500;AN=2;BaseQRankSum=1.063;ClippingRankSum=0.000;DP=80;ExcessHet=3.0103;FS=3.015;MLEAC=1;MLEAF=0.500;MQ=41.98;MQRankSum=-1.138;QD=15.18;ReadPosRankSum=-0.337;SOR=0.412	GT:AD:DP:GQ:PL	0/1:46,34:80:99:1243,0,1744
chrXIII	712273	.	C	T	1347.77	PASS	AC=1;AF=0.500;AN=2;BaseQRankSum=-0.761;ClippingRankSum=0.000;DP=71;ExcessHet=3.0103;FS=0.899;MLEAC=1;MLEAF=0.500;MQ=41.77;MQRankSum=0.060;QD=18.98;ReadPosRankSum=0.513;SOR=0.843	GT:AD:DP:GQ:PL	0/1:34,37:71:99:1376,0,1230
chrXIII	756164	.	G	A	1458.77	PASS	AC=1;AF=0.500;AN=2;BaseQRankSum=-0.096;ClippingRankSum=0.000;DP=74;ExcessHet=3.0103;FS=3.064;MLEAC=1;MLEAF=0.500;MQ=42.00;MQRankSum=0.000;QD=19.71;ReadPosRankSum=-0.747;SOR=0.521	GT:AD:DP:GQ:PL	0/1:35,39:74:99:1487,0,1312
chrXIII	782440	.	G	A	898.77	PASS	AC=1;AF=0.500;AN=2;BaseQRankSum=-1.036;ClippingRankSum=0.000;DP=60;ExcessHet=3.0103;FS=8.904;MLEAC=1;MLEAF=0.500;MQ=41.76;MQRankSum=-1.072;QD=14.98;ReadPosRankSum=1.021;SOR=1.176	GT:AD:DP:GQ:PL	0/1:33,27:60:99:927,0,1224
chrXIII	784650	.	C	T	1241.77	PASS	AC=1;AF=0.500;AN=2;BaseQRankSum=-0.526;ClippingRankSum=0.000;DP=59;ExcessHet=3.0103;FS=3.551;MLEAC=1;MLEAF=0.500;MQ=42.00;MQRankSum=0.000;QD=21.05;ReadPosRankSum=2.097;SOR=1.179	GT:AD:DP:GQ:PL	0/1:26,33:59:99:1270,0,965
chrXIII	796920	.	C	T	1061.77	PASS	AC=1;AF=0.500;AN=2;BaseQRankSum=0.236;ClippingRankSum=0.000;DP=74;ExcessHet=3.0103;FS=3.136;MLEAC=1;MLEAF=0.500;MQ=41.80;MQRankSum=0.853;QD=14.35;ReadPosRankSum=1.737;SOR=0.914	GT:AD:DP:GQ:PL	0/1:44,30:74:99:1090,0,1677
chrXIII	801761	.	C	T	1447.77	PASS	AC=1;AF=0.500;AN=2;BaseQRankSum=0.251;ClippingRankSum=0.000;DP=91;ExcessHet=3.0103;FS=5.328;MLEAC=1;MLEAF=0.500;MQ=41.69;MQRankSum=-0.126;QD=15.91;ReadPosRankSum=-0.347;SOR=0.980	GT:AD:DP:GQ:PL	0/1:50,41:91:99:1476,0,1783
chrXIII	817882	.	C	T	1369.77	PASS	AC=1;AF=0.500;AN=2;BaseQRankSum=0.719;ClippingRankSum=0.000;DP=70;ExcessHet=3.0103;FS=0.913;MLEAC=1;MLEAF=0.500;MQ=41.59;MQRankSum=0.122;QD=19.57;ReadPosRankSum=-1.209;SOR=0.914	GT:AD:DP:GQ:PL	0/1:33,37:70:99:1398,0,1203
chrXIII	818731	.	C	T	1504.77	PASS	AC=1;AF=0.500;AN=2;BaseQRankSum=-0.026;ClippingRankSum=0.000;DP=73;ExcessHet=3.0103;FS=0.912;MLEAC=1;MLEAF=0.500;MQ=41.80;MQRankSum=1.128;QD=20.61;ReadPosRankSum=-1.420;SOR=0.910	GT:AD:DP:GQ:PL	0/1:33,40:73:99:1533,0,1203
chrXIII	831407	.	C	T	1103.77	PASS	AC=1;AF=0.500;AN=2;BaseQRankSum=0.235;ClippingRankSum=0.000;DP=70;ExcessHet=3.0103;FS=4.681;MLEAC=1;MLEAF=0.500;MQ=42.00;MQRankSum=0.000;QD=15.77;ReadPosRankSum=0.394;SOR=1.186	GT:AD:DP:GQ:PL	0/1:39,31:70:99:1132,0,1488
chrXIII	832219	.	C	T	1169.77	PASS	AC=1;AF=0.500;AN=2;BaseQRankSum=1.131;ClippingRankSum=0.000;DP=74;ExcessHet=3.0103;FS=4.577;MLEAC=1;MLEAF=0.500;MQ=41.81;MQRankSum=0.949;QD=15.81;ReadPosRankSum=-0.634;SOR=0.321	GT:AD:DP:GQ:PL	0/1:40,34:74:99:1198,0,1454
chrXIII	855390	.	C	T	1435.77	PASS	AC=1;AF=0.500;AN=2;BaseQRankSum=1.052;ClippingRankSum=0.000;DP=72;ExcessHet=3.0103;FS=0.898;MLEAC=1;MLEAF=0.500;MQ=41.97;MQRankSum=1.115;QD=19.94;ReadPosRankSum=0.223;SOR=0.803	GT:AD:DP:GQ:PL	0/1:33,39:72:99:1464,0,1207
chrXIII	888049	.	C	T	1264.77	PASS	AC=1;AF=0.500;AN=2;BaseQRankSum=0.348;ClippingRankSum=0.000;DP=68;ExcessHet=3.0103;FS=0.927;MLEAC=1;MLEAF=0.500;MQ=41.78;MQRankSum=-0.942;QD=18.60;ReadPosRankSum=-0.509;SOR=0.931	GT:AD:DP:GQ:PL	0/1:33,35:68:99:1293,0,1182
chrXIII	914986	.	C	T	982.77	PASS	AC=1;AF=0.500;AN=2;BaseQRankSum=0.067;ClippingRankSum=0.000;DP=55;ExcessHet=3.0103;FS=7.843;MLEAC=1;MLEAF=0.500;MQ=41.21;MQRankSum=-0.493;QD=17.87;ReadPosRankSum=1.654;SOR=0.167	GT:AD:DP:GQ:PL	0/1:26,29:55:99:1011,0,836
chrXIV	27225	.	G	A	1867.77	PASS	AC=1;AF=0.500;AN=2;BaseQRankSum=2.351;ClippingRankSum=0.000;DP=79;ExcessHet=3.0103;FS=3.131;MLEAC=1;MLEAF=0.500;MQ=41.77;MQRankSum=1.068;QD=23.64;ReadPosRankSum=0.523;SOR=0.923	GT:AD:DP:GQ:PL	0/1:30,49:79:99:1896,0,1009
chrXIV	48246	.	G	A	1678.77	PASS	AC=1;AF=0.500;AN=2;BaseQRankSum=0.652;ClippingRankSum=0.000;DP=84;ExcessHet=3.0103;FS=7.206;MLEAC=1;MLEAF=0.500;MQ=42.00;MQRankSum=0.000;QD=19.99;ReadPosRankSum=-0.835;SOR=0.352	GT:AD:DP:GQ:PL	0/1:39,45:84:99:1707,0,1436
chrXIV	49274	.	G	A	1681.77	PASS	AC=1;AF=0.500;AN=2;BaseQRankSum=-0.465;ClippingRankSum=0.000;DP=81;ExcessHet=3.0103;FS=1.810;MLEAC=1;MLEAF=0.500;MQ=42.00;MQRankSum=0.000;QD=20.76;ReadPosRankSum=1.348;SOR=0.929	GT:AD:DP:GQ:PL	0/1:36,45:81:99:1710,0,1249
chrXIV	54134	.	G	A	1307.77	PASS	AC=1;AF=0.500;AN=2;BaseQRankSum=0.290;ClippingRankSum=0.000;DP=68;ExcessHet=3.0103;FS=4.818;MLEAC=1;MLEAF=0.500;MQ=41.97;MQRankSum=-0.913;QD=19.23;ReadPosRankSum=1.062;SOR=1.145	GT:AD:DP:GQ:PL	0/1:32,36:68:99:1336,0,1163
chrXIV	64588	.	G	A	1256.77	PASS	AC=1;AF=0.500;AN=2;BaseQRankSum=-0.481;ClippingRankSum=0.000;DP=77;ExcessHet=3.0103;FS=17.081;MLEAC=1;MLEAF=0.500;MQ=41.97;MQRankSum=0.939;QD=16.32;ReadPosRankSum=0.563;SOR=0.641	GT:AD:DP:GQ:PL	0/1:42,35:77:99:1285,0,1541
chrXIV	80821	.	G	A	1522.77	PASS	AC=1;AF=0.500;AN=2;BaseQRankSum=0.018;ClippingRankSum=0.000;DP=77;ExcessHet=3.0103;FS=0.000;MLEAC=1;MLEAF=0.500;MQ=42.00;MQRankSum=0.000;QD=19.78;ReadPosRankSum=0.651;SOR=0.716	GT:AD:DP:GQ:PL	0/1:36,41:77:99:1551,0,1328
chrXIV	92156	.	G	A	1820.77	PASS	AC=1;AF=0.500;AN=2;BaseQRankSum=1.674;ClippingRankSum=0.000;DP=80;ExcessHet=3.0103;FS=0.848;MLEAC=1;MLEAF=0.500;MQ=41.82;MQRankSum=1.250;QD=22.76;ReadPosRankSum=1.598;SOR=0.582	GT:AD:DP:GQ:PL	0/1:32,48:80:99:1849,0,1118
chrXIV	155036	.	C	T	791.77	PASS	AC=1;AF=0.500;AN=2;BaseQRankSum=1.586;ClippingRankSum=0.000;DP=49;ExcessHet=3.0103;FS=0.000;MLEAC=1;MLEAF=0.500;MQ=41.71;MQRankSum=0.962;QD=16.50;ReadPosRankSum=1.177;SOR=0.843	GT:AD:DP:GQ:PL	0/1:26,22:48:99:820,0,954
chrXIV	157306	.	G	A	1117.77	PASS	AC=1;AF=0.500;AN=2;BaseQRankSum=1.819;ClippingRankSum=0.000;DP=51;ExcessHet=3.0103;FS=1.064;MLEAC=1;MLEAF=0.500;MQ=41.72;MQRankSum=-0.797;QD=21.92;ReadPosRankSum=1.771;SOR=0.871	GT:AD:DP:GQ:PL	0/1:21,30:51:99:1146,0,700
chrXIV	229586	.	G	A	1070.77	PASS	AC=1;AF=0.500;AN=2;BaseQRankSum=-1.062;ClippingRankSum=0.000;DP=54;ExcessHet=3.0103;FS=15.752;MLEAC=1;MLEAF=0.500;MQ=41.46;MQRankSum=-1.250;QD=19.83;ReadPosRankSum=1.337;SOR=1.956	GT:AD:DP:GQ:PL	0/1:24,30:54:99:1099,0,889
chrXIV	230655	.	G	A	1366.77	PASS	AC=1;AF=0.500;AN=2;BaseQRankSum=0.342;ClippingRankSum=0.000;DP=85;ExcessHet=3.0103;FS=7.184;MLEAC=1;MLEAF=0.500;MQ=42.00;MQRankSum=0.000;QD=16.08;ReadPosRankSum=0.829;SOR=1.070	GT:AD:DP:GQ:PL	0/1:47,38:85:99:1395,0,1798
chrXIV	252028	.	C	T	1673.77	PASS	AC=1;AF=0.500;AN=2;BaseQRankSum=1.423;ClippingRankSum=0.000;DP=92;ExcessHet=3.0103;FS=5.297;MLEAC=1;MLEAF=0.500;MQ=41.85;MQRankSum=1.033;QD=18.39;ReadPosRankSum=-0.499;SOR=0.496	GT:AD:DP:GQ:PL	0/1:45,46:91:99:1702,0,1650
chrXIV	276388	.	G	A	1387.77	PASS	AC=1;AF=0.500;AN=2;BaseQRankSum=-0.069;ClippingRankSum=0.000;DP=69;ExcessHet=3.0103;FS=4.779;MLEAC=1;MLEAF=0.500;MQ=41.79;MQRankSum=-0.874;QD=20.11;ReadPosRankSum=-0.802;SOR=0.497	GT:AD:DP:GQ:PL	0/1:31,38:69:99:1416,0,1138
chrXIV	289385	.	G	A	1061.77	PASS	AC=1;AF=0.500;AN=2;BaseQRankSum=1.084;ClippingRankSum=0.000;DP=59;ExcessHet=3.0103;FS=5.208;MLEAC=1;MLEAF=0.500;MQ=42.00;MQRankSum=0.000;QD=18.00;ReadPosRankSum=-0.697;SOR=0.664	GT:AD:DP:GQ:PL	0/1:30,29:59:99:1090,0,1114
chrXIV	374900	.	G	A	1256.77	PASS	AC=1;AF=0.500;AN=2;BaseQRankSum=0.214;ClippingRankSum=0.000;DP=74;ExcessHet=3.0103;FS=1.977;MLEAC=1;MLEAF=0.500;MQ=40.96;MQRankSum=-1.278;QD=16.98;ReadPosRankSum=-1.116;SOR=0.422	GT:AD:DP:GQ:PL	0/1:37,37:74:99:1285,0,1350
chrXIV	392549	.	G	A	1284.77	PASS	AC=1;AF=0.500;AN=2;BaseQRankSum=0.953;ClippingRankSum=0.000;DP=69;ExcessHet=3.0103;FS=6.350;MLEAC=1;MLEAF=0.500;MQ=42.16;MQRankSum=-1.015;QD=18.62;ReadPosRankSum=-0.475;SOR=1.118	GT:AD:DP:GQ:PL	0/1:33,36:69:99:1313,0,1130
chrXIV	407864	.	G	A	1259.77	PASS	AC=1;AF=0.500;AN=2;BaseQRankSum=-0.521;ClippingRankSum=0.000;DP=70;ExcessHet=3.0103;FS=0.918;MLEAC=1;MLEAF=0.500;MQ=42.00;MQRankSum=0.000;QD=18.00;ReadPosRankSum=-0.705;SOR=0.938	GT:AD:DP:GQ:PL	0/1:35,35:70:99:1288,0,1296
chrXIV	437164	.	G	A	1412.77	PASS	AC=1;AF=0.500;AN=2;BaseQRankSum=0.502;ClippingRankSum=0.000;DP=75;ExcessHet=3.0103;FS=3.089;MLEAC=1;MLEAF=0.500;MQ=41.78;MQRankSum=0.057;QD=18.84;ReadPosRankSum=-0.533;SOR=1.005	GT:AD:DP:GQ:PL	0/1:37,38:75:99:1441,0,1359
chrXIV	493781	.	G	A	1158.77	PASS	AC=1;AF=0.500;AN=2;BaseQRankSum=-0.332;ClippingRankSum=0.000;DP=65;ExcessHet=3.0103;FS=6.617;MLEAC=1;MLEAF=0.500;MQ=41.77;MQRankSum=-0.954;QD=17.83;ReadPosRankSum=-1.331;SOR=1.055	GT:AD:DP:GQ:PL	0/1:32,33:65:99:1187,0,1205
chrXIV	501242	.	G	A	1496.77	PASS	AC=1;AF=0.500;AN=2;BaseQRankSum=0.309;ClippingRankSum=0.000;DP=83;ExcessHet=3.0103;FS=4.183;MLEAC=1;MLEAF=0.500;MQ=41.63;MQRankSum=0.549;QD=18.03;ReadPosRankSum=-0.861;SOR=1.016	GT:AD:DP:GQ:PL	0/1:42,41:83:99:1525,0,1510
chrXIV	507262	.	G	A	870.77	PASS	AC=1;AF=0.500;AN=2;BaseQRankSum=-2.043;ClippingRankSum=0.000;DP=62;ExcessHet=3.0103;FS=0.000;MLEAC=1;MLEAF=0.500;MQ=42.00;MQRankSum=0.000;QD=14.04;ReadPosRankSum=-1.600;SOR=0.659	GT:AD:DP:GQ:PL	0/1:37,25:62:99:899,0,1448
chrXIV	508119	.	G	A	1302.77	PASS	AC=1;AF=0.500;AN=2;BaseQRankSum=-1.353;ClippingRankSum=0.000;DP=74;ExcessHet=3.0103;FS=12.317;MLEAC=1;MLEAF=0.500;MQ=41.97;MQRankSum=-0.973;QD=17.60;ReadPosRankSum=0.797;SOR=0.444	GT:AD:DP:GQ:PL	0/1:37,37:74:99:1331,0,1343
chrXIV	509058	.	C	T	1363.77	PASS	AC=1;AF=0.500;AN=2;BaseQRankSum=-0.536;ClippingRankSum=0.000;DP=73;ExcessHet=3.0103;FS=10.126;MLEAC=1;MLEAF=0.500;MQ=42.00;MQRankSum=0.000;QD=18.68;ReadPosRankSum=0.778;SOR=0.373	GT:AD:DP:GQ:PL	0/1:35,38:73:99:1392,0,1313
chrXIV	518888	.	G	A	1219.77	PASS	AC=1;AF=0.500;AN=2;BaseQRankSum=0.277;ClippingRankSum=0.000;DP=82;ExcessHet=3.0103;FS=4.755;MLEAC=1;MLEAF=0.500;MQ=41.80;MQRankSum=-1.445;QD=17.43;ReadPosRankSum=-2.217;SOR=1.287	GT:AD:DP:GQ:PL	0/1:36,34:70:99:1248,0,1346
chrXIV	556977	.	C	T	932.77	PASS	AC=1;AF=0.500;AN=2;BaseQRankSum=0.525;ClippingRankSum=0.000;DP=70;ExcessHet=3.0103;FS=3.325;MLEAC=1;MLEAF=0.500;MQ=42.00;MQRankSum=0.000;QD=13.33;ReadPosRankSum=-0.608;SOR=1.072	GT:AD:DP:GQ:PL	0/1:43,27:70:99:961,0,1670
chrXIV	559703	.	G	A	1324.77	PASS	AC=1;AF=0.500;AN=2;BaseQRankSum=-0.329;ClippingRankSum=0.000;DP=71;ExcessHet=3.0103;FS=1.955;MLEAC=1;MLEAF=0.500;MQ=42.00;MQRankSum=0.000;QD=18.66;ReadPosRankSum=0.890;SOR=0.571	GT:AD:DP:GQ:PL	0/1:36,35:71:99:1353,0,2911
chrXIV	559710	.	C	T	1329.77	PASS	AC=1;AF=0.500;AN=2;BaseQRankSum=-0.306;ClippingRankSum=0.000;DP=71;ExcessHet=3.0103;FS=1.962;MLEAC=1;MLEAF=0.500;MQ=42.00;MQRankSum=0.000;QD=18.73;ReadPosRankSum=1.256;SOR=0.463	GT:AD:DP:GQ:PL	0/1:36,35:71:99:1358,0,2878
chrXIV	560634	.	G	A	1938.77	PASS	AC=1;AF=0.500;AN=2;BaseQRankSum=1.676;ClippingRankSum=0.000;DP=97;ExcessHet=3.0103;FS=2.701;MLEAC=1;MLEAF=0.500;MQ=42.00;MQRankSum=0.000;QD=19.99;ReadPosRankSum=0.859;SOR=0.460	GT:AD:DP:GQ:PL	0/1:45,52:97:99:1967,0,1661
chrXIV	587059	.	G	A	961.77	PASS	AC=1;AF=0.500;AN=2;BaseQRankSum=-0.977;ClippingRankSum=0.000;DP=55;ExcessHet=3.0103;FS=12.387;MLEAC=1;MLEAF=0.500;MQ=41.93;MQRankSum=1.428;QD=17.49;ReadPosRankSum=-1.141;SOR=1.709	GT:AD:DP:GQ:PL	0/1:28,27:55:99:990,0,1052
chrXIV	591203	.	C	T	1454.77	PASS	AC=1;AF=0.500;AN=2;BaseQRankSum=0.653;ClippingRankSum=0.000;DP=78;ExcessHet=3.0103;FS=0.839;MLEAC=1;MLEAF=0.500;MQ=41.82;MQRankSum=-0.949;QD=18.65;ReadPosRankSum=-2.324;SOR=0.593	GT:AD:DP:GQ:PL	0/1:38,40:78:99:1483,0,1379
chrXIV	605225	.	G	A	1384.77	PASS	AC=1;AF=0.500;AN=2;BaseQRankSum=1.183;ClippingRankSum=0.000;DP=81;ExcessHet=3.0103;FS=0.835;MLEAC=1;MLEAF=0.500;MQ=41.65;MQRankSum=-0.035;QD=17.10;ReadPosRankSum=-0.570;SOR=0.573	GT:AD:DP:GQ:PL	0/1:42,39:81:99:1413,0,1511
chrXIV	622450	.	G	A	1005.77	PASS	AC=1;AF=0.500;AN=2;BaseQRankSum=0.057;ClippingRankSum=0.000;DP=74;ExcessHet=3.0103;FS=0.896;MLEAC=1;MLEAF=0.500;MQ=42.00;MQRankSum=0.000;QD=13.59;ReadPosRankSum=0.448;SOR=0.555	GT:AD:DP:GQ:PL	0/1:45,29:74:99:1034,0,1731
chrXIV	627214	.	G	A	1489.77	PASS	AC=1;AF=0.500;AN=2;BaseQRankSum=-1.962;ClippingRankSum=0.000;DP=73;ExcessHet=3.0103;FS=6.306;MLEAC=1;MLEAF=0.500;MQ=42.00;MQRankSum=0.000;QD=20.41;ReadPosRankSum=0.411;SOR=1.168	GT:AD:DP:GQ:PL	0/1:31,42:73:99:1518,0,1093
chrXIV	632628	.	C	T	1471.77	PASS	AC=1;AF=0.500;AN=2;BaseQRankSum=-2.169;ClippingRankSum=0.000;DP=73;ExcessHet=3.0103;FS=10.107;MLEAC=1;MLEAF=0.500;MQ=41.58;MQRankSum=-0.388;QD=20.16;ReadPosRankSum=-0.773;SOR=0.638	GT:AD:DP:GQ:PL	0/1:32,41:73:99:1500,0,1186
chrXIV	663746	.	G	A	723.77	PASS	AC=1;AF=0.500;AN=2;BaseQRankSum=2.539;ClippingRankSum=0.000;DP=86;ExcessHet=3.0103;FS=4.384;MLEAC=1;MLEAF=0.500;MQ=41.84;MQRankSum=0.953;QD=9.05;ReadPosRankSum=-1.023;SOR=0.347	GT:AD:DP:GQ:PL	0/1:43,37:80:99:752,0,1386
chrXIV	680477	.	G	A	1342.77	PASS	AC=1;AF=0.500;AN=2;BaseQRankSum=-0.594;ClippingRankSum=0.000;DP=72;ExcessHet=3.0103;FS=3.195;MLEAC=1;MLEAF=0.500;MQ=41.80;MQRankSum=-0.918;QD=18.65;ReadPosRankSum=0.284;SOR=0.758	GT:AD:DP:GQ:PL	0/1:34,38:72:99:1371,0,1212
chrXIV	695310	.	G	A	1255.77	PASS	AC=1;AF=0.500;AN=2;BaseQRankSum=-2.169;ClippingRankSum=0.000;DP=70;ExcessHet=3.0103;FS=1.933;MLEAC=1;MLEAF=0.500;MQ=42.00;MQRankSum=0.000;QD=17.94;ReadPosRankSum=0.383;SOR=0.597	GT:AD:DP:GQ:PL	0/1:33,37:70:99:1284,0,1215
chrXIV	737036	.	C	T	1133.77	PASS	AC=1;AF=0.500;AN=2;BaseQRankSum=0.022;ClippingRankSum=0.000;DP=65;ExcessHet=3.0103;FS=4.931;MLEAC=1;MLEAF=0.500;MQ=41.77;MQRankSum=1.016;QD=17.44;ReadPosRankSum=0.934;SOR=0.299	GT:AD:DP:GQ:PL	0/1:33,32:65:99:1162,0,1186
chrXIV	748595	.	C	T	1228.77	PASS	AC=1;AF=0.500;AN=2;BaseQRankSum=-1.167;ClippingRankSum=0.000;DP=74;ExcessHet=3.0103;FS=0.000;MLEAC=1;MLEAF=0.500;MQ=41.77;MQRankSum=1.332;QD=16.60;ReadPosRankSum=-0.130;SOR=0.602	GT:AD:DP:GQ:PL	0/1:40,34:74:99:1257,0,1511
chrXV	132301	.	C	T	807.77	PASS	AC=1;AF=0.500;AN=2;BaseQRankSum=1.356;ClippingRankSum=0.000;DP=54;ExcessHet=3.0103;FS=18.992;MLEAC=1;MLEAF=0.500;MQ=42.00;MQRankSum=0.000;QD=14.96;ReadPosRankSum=-0.423;SOR=1.209	GT:AD:DP:GQ:PL	0/1:31,23:54:99:836,0,1133
chrXV	137127	.	G	A	1133.77	PASS	AC=1;AF=0.500;AN=2;BaseQRankSum=-0.169;ClippingRankSum=0.000;DP=63;ExcessHet=3.0103;FS=13.595;MLEAC=1;MLEAF=0.500;MQ=42.00;MQRankSum=0.000;QD=18.00;ReadPosRankSum=0.579;SOR=1.502	GT:AD:DP:GQ:PL	0/1:32,31:63:99:1162,0,1202
chrXV	139094	.	G	A	1874.77	PASS	AC=1;AF=0.500;AN=2;BaseQRankSum=1.974;ClippingRankSum=0.000;DP=92;ExcessHet=3.0103;FS=1.720;MLEAC=1;MLEAF=0.500;MQ=41.82;MQRankSum=0.155;QD=20.38;ReadPosRankSum=-0.591;SOR=0.894	GT:AD:DP:GQ:PL	0/1:42,50:92:99:1903,0,1490
chrXV	149575	.	G	A	1757.77	PASS	AC=1;AF=0.500;AN=2;BaseQRankSum=0.588;ClippingRankSum=0.000;DP=89;ExcessHet=3.0103;FS=0.000;MLEAC=1;MLEAF=0.500;MQ=41.83;MQRankSum=1.080;QD=19.75;ReadPosRankSum=0.578;SOR=0.697	GT:AD:DP:GQ:PL	0/1:42,47:89:99:1786,0,1513
chrXV	206669	.	G	A	1297.77	PASS	AC=1;AF=0.500;AN=2;BaseQRankSum=-0.678;ClippingRankSum=0.000;DP=70;ExcessHet=3.0103;FS=0.910;MLEAC=1;MLEAF=0.500;MQ=42.00;MQRankSum=0.000;QD=18.54;ReadPosRankSum=0.430;SOR=0.927	GT:AD:DP:GQ:PL	0/1:34,36:70:99:1326,0,1281
chrXV	228812	.	C	T	1133.77	PASS	AC=1;AF=0.500;AN=2;BaseQRankSum=0.131;ClippingRankSum=0.000;DP=58;ExcessHet=3.0103;FS=2.182;MLEAC=1;MLEAF=0.500;MQ=41.75;MQRankSum=1.106;QD=19.55;ReadPosRankSum=-1.415;SOR=0.446	GT:AD:DP:GQ:PL	0/1:27,31:58:99:1162,0,975
chrXV	231261	.	G	A	1286.77	PASS	AC=1;AF=0.500;AN=2;BaseQRankSum=-0.336;ClippingRankSum=0.000;DP=61;ExcessHet=3.0103;FS=2.178;MLEAC=1;MLEAF=0.500;MQ=41.97;MQRankSum=1.193;QD=21.09;ReadPosRankSum=-0.923;SOR=0.517	GT:AD:DP:GQ:PL	0/1:26,35:61:99:1315,0,913
chrXV	233696	.	G	A	1085.77	PASS	AC=1;AF=0.500;AN=2;BaseQRankSum=-0.539;ClippingRankSum=0.000;DP=64;ExcessHet=3.0103;FS=6.757;MLEAC=1;MLEAF=0.500;MQ=41.78;MQRankSum=1.031;QD=16.97;ReadPosRankSum=-1.205;SOR=0.929	GT:AD:DP:GQ:PL	0/1:32,32:64:99:1114,0,1144
chrXV	234237	.	C	T	1519.77	PASS	AC=1;AF=0.500;AN=2;BaseQRankSum=1.829;ClippingRankSum=0.000;DP=76;ExcessHet=3.0103;FS=5.967;MLEAC=1;MLEAF=0.500;MQ=41.97;MQRankSum=-0.898;QD=20.00;ReadPosRankSum=-1.229;SOR=0.384	GT:AD:DP:GQ:PL	0/1:35,41:76:99:1548,0,1256
chrXV	248248	.	G	A	1380.77	PASS	AC=1;AF=0.500;AN=2;BaseQRankSum=-0.475;ClippingRankSum=0.000;DP=77;ExcessHet=3.0103;FS=4.383;MLEAC=1;MLEAF=0.500;MQ=42.00;MQRankSum=0.000;QD=17.93;ReadPosRankSum=0.638;SOR=1.034	GT:AD:DP:GQ:PL	0/1:38,39:77:99:1409,0,1332
chrXV	274756	.	C	T	1054.77	PASS	AC=1;AF=0.500;AN=2;BaseQRankSum=-0.089;ClippingRankSum=0.000;DP=61;ExcessHet=3.0103;FS=0.000;MLEAC=1;MLEAF=0.500;MQ=40.79;MQRankSum=0.627;QD=17.29;ReadPosRankSum=0.468;SOR=0.749	GT:AD:DP:GQ:PL	0/1:30,31:61:99:1083,0,1074
chrXV	338670	.	G	A	1285.77	PASS	AC=1;AF=0.500;AN=2;BaseQRankSum=0.559;ClippingRankSum=0.000;DP=70;ExcessHet=3.0103;FS=1.990;MLEAC=1;MLEAF=0.500;MQ=42.00;MQRankSum=0.000;QD=18.37;ReadPosRankSum=0.528;SOR=0.528	GT:AD:DP:GQ:PL	0/1:35,35:70:99:1314,0,1279
chrXV	370914	.	C	T	1153.77	PASS	AC=1;AF=0.500;AN=2;BaseQRankSum=1.171;ClippingRankSum=0.000;DP=61;ExcessHet=3.0103;FS=5.105;MLEAC=1;MLEAF=0.500;MQ=42.00;MQRankSum=0.000;QD=18.91;ReadPosRankSum=0.097;SOR=1.146	GT:AD:DP:GQ:PL	0/1:30,31:61:99:1182,0,1101
chrXV	372571	.	G	A	1264.77	PASS	AC=1;AF=0.500;AN=2;BaseQRankSum=-0.476;ClippingRankSum=0.000;DP=63;ExcessHet=3.0103;FS=2.146;MLEAC=1;MLEAF=0.500;MQ=41.77;MQRankSum=1.134;QD=20.40;ReadPosRankSum=0.732;SOR=0.845	GT:AD:DP:GQ:PL	0/1:28,34:62:99:1293,0,988
chrXV	408119	.	G	A	1326.77	PASS	AC=1;AF=0.500;AN=2;BaseQRankSum=1.166;ClippingRankSum=0.000;DP=59;ExcessHet=3.0103;FS=2.212;MLEAC=1;MLEAF=0.500;MQ=41.75;MQRankSum=1.242;QD=22.49;ReadPosRankSum=2.401;SOR=0.751	GT:AD:DP:GQ:PL	0/1:24,35:59:99:1355,0,822
chrXV	412427	.	G	A	1643.77	PASS	AC=1;AF=0.500;AN=2;BaseQRankSum=0.742;ClippingRankSum=0.000;DP=78;ExcessHet=3.0103;FS=1.879;MLEAC=1;MLEAF=0.500;MQ=42.00;MQRankSum=0.000;QD=21.07;ReadPosRankSum=-0.757;SOR=0.484	GT:AD:DP:GQ:PL	0/1:32,46:78:99:1672,0,1137
chrXV	432974	.	G	A	1205.77	PASS	AC=1;AF=0.500;AN=2;BaseQRankSum=1.009;ClippingRankSum=0.000;DP=68;ExcessHet=3.0103;FS=3.309;MLEAC=1;MLEAF=0.500;MQ=41.78;MQRankSum=1.000;QD=17.73;ReadPosRankSum=-1.165;SOR=0.688	GT:AD:DP:GQ:PL	0/1:35,33:68:99:1234,0,1290
chrXV	444611	.	C	T	1239.77	PASS	AC=1;AF=0.500;AN=2;BaseQRankSum=1.969;ClippingRankSum=0.000;DP=66;ExcessHet=3.0103;FS=6.887;MLEAC=1;MLEAF=0.500;MQ=42.00;MQRankSum=0.000;QD=18.78;ReadPosRankSum=-0.028;SOR=1.626	GT:AD:DP:GQ:PL	0/1:32,34:66:99:1268,0,1159
chrXV	447088	.	C	T	1029.77	PASS	AC=1;AF=0.500;AN=2;BaseQRankSum=1.940;ClippingRankSum=0.000;DP=52;ExcessHet=3.0103;FS=7.955;MLEAC=1;MLEAF=0.500;MQ=42.00;MQRankSum=0.000;QD=19.80;ReadPosRankSum=0.521;SOR=1.555	GT:AD:DP:GQ:PL	0/1:24,28:52:99:1058,0,827
chrXV	453714	.	G	A	1212.77	PASS	AC=1;AF=0.500;AN=2;BaseQRankSum=0.057;ClippingRankSum=0.000;DP=89;ExcessHet=3.0103;FS=8.810;MLEAC=1;MLEAF=0.500;MQ=41.96;MQRankSum=1.161;QD=13.63;ReadPosRankSum=0.993;SOR=0.998	GT:AD:DP:GQ:PL	0/1:54,35:89:99:1241,0,2084
chrXV	463891	.	G	A	1896.77	PASS	AC=1;AF=0.500;AN=2;BaseQRankSum=-1.676;ClippingRankSum=0.000;DP=89;ExcessHet=3.0103;FS=7.063;MLEAC=1;MLEAF=0.500;MQ=42.00;MQRankSum=0.000;QD=21.31;ReadPosRankSum=-0.492;SOR=0.272	GT:AD:DP:GQ:PL	0/1:38,51:89:99:1925,0,1405
chrXV	464479	.	G	A	700.77	PASS	AC=1;AF=0.500;AN=2;BaseQRankSum=0.992;ClippingRankSum=0.000;DP=51;ExcessHet=3.0103;FS=5.752;MLEAC=1;MLEAF=0.500;MQ=41.08;MQRankSum=0.291;QD=13.74;ReadPosRankSum=1.588;SOR=1.508	GT:AD:DP:GQ:PL	0/1:30,21:51:99:729,0,1112
chrXV	531317	.	C	T	1343.77	PASS	AC=1;AF=0.500;AN=2;BaseQRankSum=-1.295;ClippingRankSum=0.000;DP=74;ExcessHet=3.0103;FS=0.884;MLEAC=1;MLEAF=0.500;MQ=41.78;MQRankSum=0.038;QD=18.16;ReadPosRankSum=0.124;SOR=0.508	GT:AD:DP:GQ:PL	0/1:37,37:74:99:1372,0,1352
chrXV	533974	.	G	A	1442.77	PASS	AC=1;AF=0.500;AN=2;BaseQRankSum=2.236;ClippingRankSum=0.000;DP=78;ExcessHet=3.0103;FS=0.000;MLEAC=1;MLEAF=0.500;MQ=41.74;MQRankSum=-0.013;QD=18.50;ReadPosRankSum=-1.178;SOR=0.798	GT:AD:DP:GQ:PL	0/1:39,39:78:99:1471,0,1417
chrXV	544334	.	G	A	1246.77	PASS	AC=1;AF=0.500;AN=2;BaseQRankSum=0.856;ClippingRankSum=0.000;DP=54;ExcessHet=3.0103;FS=0.000;MLEAC=1;MLEAF=0.500;MQ=42.00;MQRankSum=0.000;QD=23.09;ReadPosRankSum=-0.485;SOR=0.782	GT:AD:DP:GQ:PL	0/1:21,33:54:99:1275,0,723
chrXV	547351	.	G	A	1025.77	PASS	AC=1;AF=0.500;AN=2;BaseQRankSum=0.814;ClippingRankSum=0.000;DP=56;ExcessHet=3.0103;FS=5.456;MLEAC=1;MLEAF=0.500;MQ=42.00;MQRankSum=0.000;QD=18.32;ReadPosRankSum=0.257;SOR=0.882	GT:AD:DP:GQ:PL	0/1:27,29:56:99:1054,0,947
chrXV	551018	.	G	A	944.77	PASS	AC=1;AF=0.500;AN=2;BaseQRankSum=0.415;ClippingRankSum=0.000;DP=68;ExcessHet=3.0103;FS=0.000;MLEAC=1;MLEAF=0.500;MQ=41.94;MQRankSum=-1.734;QD=13.89;ReadPosRankSum=0.938;SOR=0.814	GT:AD:DP:GQ:PL	0/1:41,27:68:99:973,0,1554
chrXV	572882	.	G	A	1648.77	PASS	AC=1;AF=0.500;AN=2;BaseQRankSum=-0.652;ClippingRankSum=0.000;DP=79;ExcessHet=3.0103;FS=0.000;MLEAC=1;MLEAF=0.500;MQ=42.00;MQRankSum=0.000;QD=20.87;ReadPosRankSum=-1.123;SOR=0.737	GT:AD:DP:GQ:PL	0/1:34,45:79:99:1677,0,1214
chrXV	639332	.	G	A	1374.77	PASS	AC=1;AF=0.500;AN=2;BaseQRankSum=-0.600;ClippingRankSum=0.000;DP=62;ExcessHet=3.0103;FS=5.076;MLEAC=1;MLEAF=0.500;MQ=42.00;MQRankSum=0.000;QD=22.17;ReadPosRankSum=2.049;SOR=0.606	GT:AD:DP:GQ:PL	0/1:25,37:62:99:1403,0,897
chrXV	648996	.	G	A	1946.77	PASS	AC=1;AF=0.500;AN=2;BaseQRankSum=-0.205;ClippingRankSum=0.000;DP=84;ExcessHet=3.0103;FS=7.768;MLEAC=1;MLEAF=0.500;MQ=42.00;MQRankSum=0.000;QD=23.18;ReadPosRankSum=0.420;SOR=1.609	GT:AD:DP:GQ:PL	0/1:33,51:84:99:1975,0,1181
chrXV	715962	.	G	A	1218.77	PASS	AC=1;AF=0.500;AN=2;BaseQRankSum=2.128;ClippingRankSum=0.000;DP=75;ExcessHet=3.0103;FS=6.045;MLEAC=1;MLEAF=0.500;MQ=41.61;MQRankSum=-0.095;QD=16.25;ReadPosRankSum=-0.576;SOR=0.950	GT:AD:DP:GQ:PL	0/1:41,34:75:99:1247,0,1521
chrXV	717771	.	G	A	1249.77	PASS	AC=1;AF=0.500;AN=2;BaseQRankSum=0.621;ClippingRankSum=0.000;DP=67;ExcessHet=3.0103;FS=0.000;MLEAC=1;MLEAF=0.500;MQ=41.97;MQRankSum=-0.955;QD=18.65;ReadPosRankSum=-1.038;SOR=0.746	GT:AD:DP:GQ:PL	0/1:33,34:67:99:1278,0,1205
chrXV	720955	.	C	T	1090.77	PASS	AC=1;AF=0.500;AN=2;BaseQRankSum=0.701;ClippingRankSum=0.000;DP=58;ExcessHet=3.0103;FS=0.000;MLEAC=1;MLEAF=0.500;MQ=42.00;MQRankSum=0.000;QD=18.81;ReadPosRankSum=-1.206;SOR=0.826	GT:AD:DP:GQ:PL	0/1:28,30:58:99:1119,0,989
chrXV	722623	.	G	A	3150.77	PASS	AC=2;AF=1.00;AN=2;DP=74;ExcessHet=3.0103;FS=0.000;MLEAC=2;MLEAF=1.00;MQ=42.00;QD=30.74;SOR=1.209	GT:AD:DP:GQ:PL	1/1:0,74:74:99:3179,222,0
chrXV	722843	.	G	A	1052.77	PASS	AC=1;AF=0.500;AN=2;BaseQRankSum=-0.747;ClippingRankSum=0.000;DP=70;ExcessHet=3.0103;FS=6.410;MLEAC=1;MLEAF=0.500;MQ=41.80;MQRankSum=-1.061;QD=15.04;ReadPosRankSum=-2.747;SOR=0.486	GT:AD:DP:GQ:PL	0/1:38,32:70:99:1081,0,1365
chrXV	733985	.	C	T	1708.77	PASS	AC=1;AF=0.500;AN=2;BaseQRankSum=0.831;ClippingRankSum=0.000;DP=91;ExcessHet=3.0103;FS=6.766;MLEAC=1;MLEAF=0.500;MQ=42.00;MQRankSum=0.000;QD=18.78;ReadPosRankSum=-0.163;SOR=0.789	GT:AD:DP:GQ:PL	0/1:45,46:91:99:1737,0,1686
chrXV	779399	.	G	A	1132.77	PASS	AC=1;AF=0.500;AN=2;BaseQRankSum=-0.136;ClippingRankSum=0.000;DP=76;ExcessHet=3.0103;FS=0.000;MLEAC=1;MLEAF=0.500;MQ=41.97;MQRankSum=-1.146;QD=14.90;ReadPosRankSum=0.523;SOR=0.724	GT:AD:DP:GQ:PL	0/1:44,32:76:99:1161,0,1671
chrXV	780859	.	G	A	1281.77	PASS	AC=1;AF=0.500;AN=2;BaseQRankSum=-0.455;ClippingRankSum=0.000;DP=70;ExcessHet=3.0103;FS=3.248;MLEAC=1;MLEAF=0.500;MQ=42.00;MQRankSum=0.000;QD=18.31;ReadPosRankSum=-0.495;SOR=0.675	GT:AD:DP:GQ:PL	0/1:35,35:70:99:1310,0,1315
chrXV	787227	.	C	T	977.77	PASS	AC=1;AF=0.500;AN=2;BaseQRankSum=2.118;ClippingRankSum=0.000;DP=63;ExcessHet=3.0103;FS=9.031;MLEAC=1;MLEAF=0.500;MQ=42.00;MQRankSum=0.000;QD=15.52;ReadPosRankSum=0.454;SOR=1.451	GT:AD:DP:GQ:PL	0/1:36,27:63:99:1006,0,1329
chrXV	807055	.	G	A	1737.77	PASS	AC=1;AF=0.500;AN=2;BaseQRankSum=0.167;ClippingRankSum=0.000;DP=88;ExcessHet=3.0103;FS=15.160;MLEAC=1;MLEAF=0.500;MQ=42.00;MQRankSum=0.000;QD=19.97;ReadPosRankSum=-0.791;SOR=0.707	GT:AD:DP:GQ:PL	0/1:40,47:87:99:1766,0,1464
chrXV	826028	.	G	A	1451.77	PASS	AC=1;AF=0.500;AN=2;BaseQRankSum=-0.155;ClippingRankSum=0.000;DP=71;ExcessHet=3.0103;FS=4.626;MLEAC=1;MLEAF=0.500;MQ=42.00;MQRankSum=0.000;QD=20.45;ReadPosRankSum=-0.591;SOR=0.905	GT:AD:DP:GQ:PL	0/1:31,40:71:99:1480,0,1117
chrXV	827847	.	G	A	1327.77	PASS	AC=1;AF=0.500;AN=2;BaseQRankSum=1.369;ClippingRankSum=0.000;DP=67;ExcessHet=3.0103;FS=2.108;MLEAC=1;MLEAF=0.500;MQ=42.00;MQRankSum=0.000;QD=19.82;ReadPosRankSum=-0.022;SOR=0.428	GT:AD:DP:GQ:PL	0/1:33,34:67:99:1356,0,2655
chrXV	827849	.	G	A	1327.77	PASS	AC=1;AF=0.500;AN=2;BaseQRankSum=-0.362;ClippingRankSum=0.000;DP=68;ExcessHet=3.0103;FS=2.072;MLEAC=1;MLEAF=0.500;MQ=42.00;MQRankSum=0.000;QD=19.53;ReadPosRankSum=-0.293;SOR=0.405	GT:AD:DP:GQ:PL	0/1:34,34:68:99:1356,0,2655
chrXV	833985	.	G	A	1378.77	PASS	AC=1;AF=0.500;AN=2;BaseQRankSum=-1.956;ClippingRankSum=0.000;DP=65;ExcessHet=3.0103;FS=3.363;MLEAC=1;MLEAF=0.500;MQ=41.74;MQRankSum=-1.179;QD=21.21;ReadPosRankSum=-0.171;SOR=0.994	GT:AD:DP:GQ:PL	0/1:27,38:65:99:1407,0,973
chrXV	842364	.	G	A	1330.77	PASS	AC=1;AF=0.500;AN=2;BaseQRankSum=1.690;ClippingRankSum=0.000;DP=64;ExcessHet=3.0103;FS=0.993;MLEAC=1;MLEAF=0.500;MQ=42.00;MQRankSum=0.000;QD=20.79;ReadPosRankSum=0.831;SOR=0.551	GT:AD:DP:GQ:PL	0/1:28,36:64:99:1359,0,970
chrXV	849840	.	G	A	1257.77	PASS	AC=1;AF=0.500;AN=2;BaseQRankSum=-1.684;ClippingRankSum=0.000;DP=63;ExcessHet=3.0103;FS=3.540;MLEAC=1;MLEAF=0.500;MQ=42.00;MQRankSum=0.000;QD=19.96;ReadPosRankSum=1.903;SOR=0.317	GT:AD:DP:GQ:PL	0/1:28,35:63:99:1286,0,1009
chrXV	850796	.	G	A	1593.77	PASS	AC=1;AF=0.500;AN=2;BaseQRankSum=-0.541;ClippingRankSum=0.000;DP=95;ExcessHet=3.0103;FS=0.000;MLEAC=1;MLEAF=0.500;MQ=41.98;MQRankSum=0.980;QD=16.95;ReadPosRankSum=2.345;SOR=0.703	GT:AD:DP:GQ:PL	0/1:49,45:94:99:1622,0,1820
chrXV	866587	.	C	T	1618.77	PASS	AC=1;AF=0.500;AN=2;BaseQRankSum=-0.882;ClippingRankSum=0.000;DP=71;ExcessHet=3.0103;FS=0.000;MLEAC=1;MLEAF=0.500;MQ=42.00;MQRankSum=0.000;QD=22.80;ReadPosRankSum=0.454;SOR=0.627	GT:AD:DP:GQ:PL	0/1:27,44:71:99:1647,0,966
chrXV	867586	.	C	T	836.77	PASS	AC=1;AF=0.500;AN=2;BaseQRankSum=0.008;ClippingRankSum=0.000;DP=65;ExcessHet=3.0103;FS=0.000;MLEAC=1;MLEAF=0.500;MQ=41.91;MQRankSum=0.822;QD=12.87;ReadPosRankSum=-1.686;SOR=0.583	GT:AD:DP:GQ:PL	0/1:40,25:65:99:865,0,1544
chrXV	869340	.	G	A	974.77	PASS	AC=1;AF=0.500;AN=2;BaseQRankSum=0.100;ClippingRankSum=0.000;DP=57;ExcessHet=3.0103;FS=2.219;MLEAC=1;MLEAF=0.500;MQ=42.00;MQRankSum=0.000;QD=17.10;ReadPosRankSum=0.737;SOR=0.561	GT:AD:DP:GQ:PL	0/1:30,27:57:99:1003,0,1134
chrXV	880650	.	G	A	1257.77	PASS	AC=1;AF=0.500;AN=2;BaseQRankSum=-1.274;ClippingRankSum=0.000;DP=79;ExcessHet=3.0103;FS=4.380;MLEAC=1;MLEAF=0.500;MQ=42.00;MQRankSum=0.000;QD=15.92;ReadPosRankSum=0.631;SOR=1.270	GT:AD:DP:GQ:PL	0/1:42,37:79:99:1286,0,1598
chrXV	882530	.	C	T	568.77	PASS	AC=1;AF=0.500;AN=2;BaseQRankSum=1.487;ClippingRankSum=0.000;DP=34;ExcessHet=3.0103;FS=3.041;MLEAC=1;MLEAF=0.500;MQ=42.00;MQRankSum=0.000;QD=16.73;ReadPosRankSum=0.606;SOR=1.302	GT:AD:DP:GQ:PL	0/1:18,16:34:99:597,0,608
chrXV	882917	.	C	T	883.77	PASS	AC=1;AF=0.500;AN=2;BaseQRankSum=2.185;ClippingRankSum=0.000;DP=56;ExcessHet=3.0103;FS=12.653;MLEAC=1;MLEAF=0.500;MQ=41.93;MQRankSum=-1.622;QD=15.78;ReadPosRankSum=-1.652;SOR=2.099	GT:AD:DP:GQ:PL	0/1:32,24:56:99:912,0,2300
chrXV	882918	.	C	T	883.77	PASS	AC=1;AF=0.500;AN=2;BaseQRankSum=1.446;ClippingRankSum=0.000;DP=56;ExcessHet=3.0103;FS=12.653;MLEAC=1;MLEAF=0.500;MQ=41.93;MQRankSum=-1.622;QD=15.78;ReadPosRankSum=-2.087;SOR=2.099	GT:AD:DP:GQ:PL	0/1:32,24:56:99:912,0,2300
chrXV	895788	.	G	A	921.77	PASS	AC=1;AF=0.500;AN=2;BaseQRankSum=-1.081;ClippingRankSum=0.000;DP=68;ExcessHet=3.0103;FS=0.000;MLEAC=1;MLEAF=0.500;MQ=41.75;MQRankSum=1.178;QD=13.56;ReadPosRankSum=0.402;SOR=0.625	GT:AD:DP:GQ:PL	0/1:41,27:68:99:950,0,1532
chrXV	899956	.	G	A	1337.77	PASS	AC=1;AF=0.500;AN=2;BaseQRankSum=-0.650;ClippingRankSum=0.000;DP=71;ExcessHet=3.0103;FS=0.000;MLEAC=1;MLEAF=0.500;MQ=42.00;MQRankSum=0.000;QD=18.84;ReadPosRankSum=1.473;SOR=0.624	GT:AD:DP:GQ:PL	0/1:33,38:71:99:1366,0,1228
chrXV	922865	.	G	A	1535.77	PASS	AC=1;AF=0.500;AN=2;BaseQRankSum=-1.386;ClippingRankSum=0.000;DP=86;ExcessHet=3.0103;FS=0.000;MLEAC=1;MLEAF=0.500;MQ=41.98;MQRankSum=-0.977;QD=17.86;ReadPosRankSum=-0.196;SOR=0.786	GT:AD:DP:GQ:PL	0/1:43,43:86:99:1564,0,1586
chrXV	936683	.	C	T	1679.77	PASS	AC=1;AF=0.500;AN=2;BaseQRankSum=0.541;ClippingRankSum=0.000;DP=82;ExcessHet=3.0103;FS=0.838;MLEAC=1;MLEAF=0.500;MQ=42.00;MQRankSum=0.000;QD=20.48;ReadPosRankSum=0.816;SOR=0.869	GT:AD:DP:GQ:PL	0/1:37,45:82:99:1708,0,1291
chrXV	960192	.	G	A	1416.77	PASS	AC=1;AF=0.500;AN=2;BaseQRankSum=0.994;ClippingRankSum=0.000;DP=74;ExcessHet=3.0103;FS=12.206;MLEAC=1;MLEAF=0.500;MQ=41.97;MQRankSum=1.054;QD=19.15;ReadPosRankSum=2.635;SOR=0.154	GT:AD:DP:GQ:PL	0/1:36,38:74:99:1445,0,1306
chrXV	967844	.	G	A	1493.77	PASS	AC=1;AF=0.500;AN=2;BaseQRankSum=0.791;ClippingRankSum=0.000;DP=75;ExcessHet=3.0103;FS=3.089;MLEAC=1;MLEAF=0.500;MQ=41.80;MQRankSum=1.096;QD=19.92;ReadPosRankSum=-1.642;SOR=0.783	GT:AD:DP:GQ:PL	0/1:35,40:75:99:1522,0,1271
chrXV	976437	.	C	T	2832.77	PASS	AC=2;AF=1.00;AN=2;DP=68;ExcessHet=3.0103;FS=0.000;MLEAC=2;MLEAF=1.00;MQ=41.97;QD=32.21;SOR=0.693	GT:AD:DP:GQ:PL	1/1:0,66:66:99:2861,199,0
chrXV	976459	.	C	T	993.77	PASS	AC=1;AF=0.500;AN=2;BaseQRankSum=-0.649;ClippingRankSum=0.000;DP=66;ExcessHet=3.0103;FS=2.151;MLEAC=1;MLEAF=0.500;MQ=41.94;MQRankSum=-1.070;QD=16.03;ReadPosRankSum=0.899;SOR=0.412	GT:AD:DP:GQ:PL	0/1:34,28:62:99:1022,0,1246
chrXV	976511	.	G	A	848.77	PASS	AC=1;AF=0.500;AN=2;BaseQRankSum=-0.535;ClippingRankSum=0.000;DP=53;ExcessHet=3.0103;FS=2.454;MLEAC=1;MLEAF=0.500;MQ=41.93;MQRankSum=-0.914;QD=18.45;ReadPosRankSum=1.168;SOR=0.412	GT:AD:DP:GQ:PL	0/1:22,24:46:99:877,0,821
chrXV	978329	.	G	A	1414.77	PASS	AC=1;AF=0.500;AN=2;BaseQRankSum=1.289;ClippingRankSum=0.000;DP=69;ExcessHet=3.0103;FS=1.983;MLEAC=1;MLEAF=0.500;MQ=41.79;MQRankSum=1.169;QD=20.50;ReadPosRankSum=0.085;SOR=0.968	GT:AD:DP:GQ:PL	0/1:30,39:69:99:1443,0,1049
chrXV	993080	.	G	A	1255.77	PASS	AC=1;AF=0.500;AN=2;BaseQRankSum=-0.456;ClippingRankSum=0.000;DP=65;ExcessHet=3.0103;FS=3.368;MLEAC=1;MLEAF=0.500;MQ=41.94;MQRankSum=0.088;QD=19.32;ReadPosRankSum=-0.395;SOR=1.046	GT:AD:DP:GQ:PL	0/1:31,34:65:99:1284,0,1139
chrXV	1000830	.	G	A	1260.77	PASS	AC=1;AF=0.500;AN=2;BaseQRankSum=-1.035;ClippingRankSum=0.000;DP=70;ExcessHet=3.0103;FS=0.000;MLEAC=1;MLEAF=0.500;MQ=42.00;MQRankSum=0.000;QD=18.01;ReadPosRankSum=-1.576;SOR=0.583	GT:AD:DP:GQ:PL	0/1:35,35:70:99:1289,0,1312
chrXV	1025988	.	C	T	1188.77	PASS	AC=1;AF=0.500;AN=2;BaseQRankSum=-0.094;ClippingRankSum=0.000;DP=67;ExcessHet=3.0103;FS=3.312;MLEAC=1;MLEAF=0.500;MQ=41.78;MQRankSum=-0.985;QD=17.74;ReadPosRankSum=-0.541;SOR=0.489	GT:AD:DP:GQ:PL	0/1:34,33:67:99:1217,0,1280
chrXV	1026107	.	G	A	1085.77	PASS	AC=1;AF=0.500;AN=2;BaseQRankSum=-0.928;ClippingRankSum=0.000;DP=46;ExcessHet=3.0103;FS=1.219;MLEAC=1;MLEAF=0.500;MQ=41.68;MQRankSum=1.351;QD=23.60;ReadPosRankSum=0.790;SOR=1.011	GT:AD:DP:GQ:PL	0/1:17,29:46:99:1114,0,590
chrXV	1030825	.	G	A	1380.77	PASS	AC=1;AF=0.500;AN=2;BaseQRankSum=-0.347;ClippingRankSum=0.000;DP=60;ExcessHet=3.0103;FS=1.025;MLEAC=1;MLEAF=0.500;MQ=41.97;MQRankSum=-0.736;QD=23.40;ReadPosRankSum=1.628;SOR=0.527	GT:AD:DP:GQ:PL	0/1:22,37:59:99:1409,0,762
chrXV	1047961	.	G	A	1371.77	PASS	AC=1;AF=0.500;AN=2;BaseQRankSum=1.011;ClippingRankSum=0.000;DP=91;ExcessHet=3.0103;FS=0.000;MLEAC=1;MLEAF=0.500;MQ=41.84;MQRankSum=0.888;QD=15.07;ReadPosRankSum=2.034;SOR=0.743	GT:AD:DP:GQ:PL	0/1:52,39:91:99:1400,0,1939
chrXV	1064322	.	G	A	1203.77	PASS	AC=1;AF=0.500;AN=2;BaseQRankSum=0.349;ClippingRankSum=0.000;DP=75;ExcessHet=3.0103;FS=3.226;MLEAC=1;MLEAF=0.500;MQ=41.97;MQRankSum=0.913;QD=16.05;ReadPosRankSum=1.070;SOR=0.389	GT:AD:DP:GQ:PL	0/1:42,33:75:99:1232,0,1607
chrXVI	25185	.	C	T	955.77	PASS	AC=1;AF=0.500;AN=2;BaseQRankSum=1.916;ClippingRankSum=0.000;DP=67;ExcessHet=3.0103;FS=2.093;MLEAC=1;MLEAF=0.500;MQ=42.00;MQRankSum=0.000;QD=14.27;ReadPosRankSum=2.747;SOR=0.429	GT:AD:DP:GQ:PL	0/1:39,28:67:99:984,0,1480
chrXVI	34434	.	G	A	1251.77	PASS	AC=1;AF=0.500;AN=2;BaseQRankSum=2.187;ClippingRankSum=0.000;DP=66;ExcessHet=3.0103;FS=0.000;MLEAC=1;MLEAF=0.500;MQ=42.00;MQRankSum=0.000;QD=18.97;ReadPosRankSum=1.275;SOR=0.693	GT:AD:DP:GQ:PL	0/1:32,34:66:99:1280,0,1169
chrXVI	37955	.	C	T	994.77	PASS	AC=1;AF=0.500;AN=2;BaseQRankSum=0.333;ClippingRankSum=0.000;DP=55;ExcessHet=3.0103;FS=5.494;MLEAC=1;MLEAF=0.500;MQ=42.00;MQRankSum=0.000;QD=18.09;ReadPosRankSum=-1.946;SOR=1.349	GT:AD:DP:GQ:PL	0/1:27,28:55:99:1023,0,1005
chrXVI	44558	.	C	T	1837.77	PASS	AC=1;AF=0.500;AN=2;BaseQRankSum=2.899;ClippingRankSum=0.000;DP=85;ExcessHet=3.0103;FS=7.528;MLEAC=1;MLEAF=0.500;MQ=41.28;MQRankSum=-0.515;QD=21.62;ReadPosRankSum=-0.414;SOR=0.249	GT:AD:DP:GQ:PL	0/1:34,51:85:99:1866,0,1128
chrXVI	74061	.	G	A	1468.77	PASS	AC=1;AF=0.500;AN=2;BaseQRankSum=2.737;ClippingRankSum=0.000;DP=72;ExcessHet=3.0103;FS=3.242;MLEAC=1;MLEAF=0.500;MQ=41.97;MQRankSum=1.164;QD=20.69;ReadPosRankSum=-0.523;SOR=0.561	GT:AD:DP:GQ:PL	0/1:31,40:71:99:1497,0,1023
chrXVI	74688	.	G	A	803.77	PASS	AC=1;AF=0.500;AN=2;BaseQRankSum=-1.068;ClippingRankSum=0.000;DP=67;ExcessHet=3.0103;FS=2.152;MLEAC=1;MLEAF=0.500;MQ=41.78;MQRankSum=-1.265;QD=12.00;ReadPosRankSum=1.776;SOR=1.101	GT:AD:DP:GQ:PL	0/1:42,25:67:99:832,0,1622
chrXVI	74759	.	G	A	988.77	PASS	AC=1;AF=0.500;AN=2;BaseQRankSum=0.457;ClippingRankSum=0.000;DP=72;ExcessHet=3.0103;FS=0.000;MLEAC=1;MLEAF=0.500;MQ=41.80;MQRankSum=-1.175;QD=13.93;ReadPosRankSum=-0.197;SOR=0.745	GT:AD:DP:GQ:PL	0/1:42,29:71:99:1017,0,1563
chrXVI	75506	.	G	A	1055.77	PASS	AC=1;AF=0.500;AN=2;BaseQRankSum=-0.950;ClippingRankSum=0.000;DP=60;ExcessHet=3.0103;FS=1.003;MLEAC=1;MLEAF=0.500;MQ=41.76;MQRankSum=1.001;QD=17.60;ReadPosRankSum=1.984;SOR=0.484	GT:AD:DP:GQ:PL	0/1:31,29:60:99:1084,0,1147
chrXVI	76502	.	G	A	1195.77	PASS	AC=1;AF=0.500;AN=2;BaseQRankSum=-1.400;ClippingRankSum=0.000;DP=79;ExcessHet=3.0103;FS=4.316;MLEAC=1;MLEAF=0.500;MQ=41.76;MQRankSum=0.373;QD=15.14;ReadPosRankSum=-0.167;SOR=0.681	GT:AD:DP:GQ:PL	0/1:44,35:79:99:1224,0,1663
chrXVI	84310	.	G	A	1287.77	PASS	AC=1;AF=0.500;AN=2;BaseQRankSum=0.521;ClippingRankSum=0.000;DP=66;ExcessHet=3.0103;FS=2.080;MLEAC=1;MLEAF=0.500;MQ=41.56;MQRankSum=0.130;QD=19.51;ReadPosRankSum=2.288;SOR=1.040	GT:AD:DP:GQ:PL	0/1:30,36:66:99:1316,0,1074
chrXVI	94315	.	G	A	1036.77	PASS	AC=1;AF=0.500;AN=2;BaseQRankSum=-0.031;ClippingRankSum=0.000;DP=53;ExcessHet=3.0103;FS=0.000;MLEAC=1;MLEAF=0.500;MQ=41.72;MQRankSum=-0.872;QD=19.56;ReadPosRankSum=0.852;SOR=0.709	GT:AD:DP:GQ:PL	0/1:24,29:53:99:1065,0,893
chrXVI	95419	.	C	T	951.77	PASS	AC=1;AF=0.500;AN=2;BaseQRankSum=0.159;ClippingRankSum=0.000;DP=65;ExcessHet=3.0103;FS=0.958;MLEAC=1;MLEAF=0.500;MQ=42.00;MQRankSum=0.000;QD=14.64;ReadPosRankSum=-0.101;SOR=0.933	GT:AD:DP:GQ:PL	0/1:37,28:65:99:980,0,1411
chrXVI	129078	.	C	T	945.77	PASS	AC=1;AF=0.500;AN=2;BaseQRankSum=-0.555;ClippingRankSum=0.000;DP=51;ExcessHet=3.0103;FS=1.083;MLEAC=1;MLEAF=0.500;MQ=42.00;MQRankSum=0.000;QD=18.54;ReadPosRankSum=-0.950;SOR=0.488	GT:AD:DP:GQ:PL	0/1:25,26:51:99:974,0,950
chrXVI	132685	.	G	A	1511.77	PASS	AC=1;AF=0.500;AN=2;BaseQRankSum=0.080;ClippingRankSum=0.000;DP=81;ExcessHet=3.0103;FS=1.819;MLEAC=1;MLEAF=0.500;MQ=41.80;MQRankSum=0.053;QD=18.66;ReadPosRankSum=-1.301;SOR=0.939	GT:AD:DP:GQ:PL	0/1:39,42:81:99:1540,0,1430
chrXVI	149390	.	G	A	1544.77	PASS	AC=1;AF=0.500;AN=2;BaseQRankSum=2.155;ClippingRankSum=0.000;DP=77;ExcessHet=3.0103;FS=4.425;MLEAC=1;MLEAF=0.500;MQ=42.00;MQRankSum=0.000;QD=20.06;ReadPosRankSum=0.902;SOR=0.359	GT:AD:DP:GQ:PL	0/1:36,41:77:99:1573,0,1276
chrXVI	151301	.	G	A	1087.77	PASS	AC=1;AF=0.500;AN=2;BaseQRankSum=0.559;ClippingRankSum=0.000;DP=66;ExcessHet=3.0103;FS=0.000;MLEAC=1;MLEAF=0.500;MQ=42.00;MQRankSum=0.000;QD=16.48;ReadPosRankSum=-0.974;SOR=0.706	GT:AD:DP:GQ:PL	0/1:35,31:66:99:1116,0,1302
chrXVI	152515	.	G	A	1283.77	PASS	AC=1;AF=0.500;AN=2;BaseQRankSum=0.714;ClippingRankSum=0.000;DP=55;ExcessHet=3.0103;FS=0.000;MLEAC=1;MLEAF=0.500;MQ=42.00;MQRankSum=0.000;QD=23.34;ReadPosRankSum=2.019;SOR=0.593	GT:AD:DP:GQ:PL	0/1:21,34:55:99:1312,0,731
chrXVI	156279	.	C	T	712.77	PASS	AC=1;AF=0.500;AN=2;BaseQRankSum=2.071;ClippingRankSum=0.000;DP=56;ExcessHet=3.0103;FS=0.000;MLEAC=1;MLEAF=0.500;MQ=41.74;MQRankSum=-1.254;QD=12.73;ReadPosRankSum=-0.304;SOR=0.736	GT:AD:DP:GQ:PL	0/1:35,21:56:99:741,0,1350
chrXVI	159556	.	G	A	1377.77	PASS	AC=1;AF=0.500;AN=2;BaseQRankSum=-1.111;ClippingRankSum=0.000;DP=82;ExcessHet=3.0103;FS=4.645;MLEAC=1;MLEAF=0.500;MQ=41.98;MQRankSum=0.977;QD=16.80;ReadPosRankSum=1.837;SOR=1.320	GT:AD:DP:GQ:PL	0/1:43,39:82:99:1406,0,1615
chrXVI	173127	.	C	T	1166.77	PASS	AC=1;AF=0.500;AN=2;BaseQRankSum=1.689;ClippingRankSum=0.000;DP=73;ExcessHet=3.0103;FS=8.078;MLEAC=1;MLEAF=0.500;MQ=42.00;MQRankSum=0.000;QD=15.98;ReadPosRankSum=1.676;SOR=1.606	GT:AD:DP:GQ:PL	0/1:41,32:73:99:1195,0,1562
chrXVI	189010	.	C	T	1316.77	PASS	AC=1;AF=0.500;AN=2;BaseQRankSum=0.458;ClippingRankSum=0.000;DP=71;ExcessHet=3.0103;FS=0.894;MLEAC=1;MLEAF=0.500;MQ=42.00;MQRankSum=0.000;QD=18.55;ReadPosRankSum=-2.002;SOR=0.859	GT:AD:DP:GQ:PL	0/1:34,37:71:99:1345,0,1174
chrXVI	194273	.	G	A	1253.77	PASS	AC=1;AF=0.500;AN=2;BaseQRankSum=0.394;ClippingRankSum=0.000;DP=63;ExcessHet=3.0103;FS=9.404;MLEAC=1;MLEAF=0.500;MQ=40.35;MQRankSum=3.709;QD=19.90;ReadPosRankSum=0.049;SOR=1.938	GT:AD:DP:GQ:PL	0/1:29,34:63:99:1282,0,985
chrXVI	195795	.	G	A	857.77	PASS	AC=1;AF=0.500;AN=2;BaseQRankSum=1.850;ClippingRankSum=0.000;DP=67;ExcessHet=3.0103;FS=4.901;MLEAC=1;MLEAF=0.500;MQ=42.00;MQRankSum=0.000;QD=12.80;ReadPosRankSum=0.487;SOR=0.761	GT:AD:DP:GQ:PL	0/1:42,25:67:99:886,0,1590
chrXVI	223389	.	G	A	1183.77	PASS	AC=1;AF=0.500;AN=2;BaseQRankSum=0.142;ClippingRankSum=0.000;DP=70;ExcessHet=3.0103;FS=1.933;MLEAC=1;MLEAF=0.500;MQ=42.00;MQRankSum=0.000;QD=16.91;ReadPosRankSum=-0.810;SOR=0.838	GT:AD:DP:GQ:PL	0/1:37,33:70:99:1212,0,1409
chrXVI	280767	.	G	A	1457.77	PASS	AC=1;AF=0.500;AN=2;BaseQRankSum=2.761;ClippingRankSum=0.000;DP=74;ExcessHet=3.0103;FS=0.000;MLEAC=1;MLEAF=0.500;MQ=42.00;MQRankSum=0.000;QD=19.70;ReadPosRankSum=0.469;SOR=0.790	GT:AD:DP:GQ:PL	0/1:35,39:74:99:1486,0,1174
chrXVI	295832	.	G	A	826.77	PASS	AC=1;AF=0.500;AN=2;BaseQRankSum=-0.846;ClippingRankSum=0.000;DP=62;ExcessHet=3.0103;FS=2.127;MLEAC=1;MLEAF=0.500;MQ=42.00;MQRankSum=0.000;QD=13.33;ReadPosRankSum=-0.025;SOR=0.902	GT:AD:DP:GQ:PL	0/1:37,25:62:99:855,0,1397
chrXVI	304140	.	C	T	1015.77	PASS	AC=1;AF=0.500;AN=2;BaseQRankSum=-0.814;ClippingRankSum=0.000;DP=69;ExcessHet=3.0103;FS=0.000;MLEAC=1;MLEAF=0.500;MQ=42.00;MQRankSum=0.000;QD=14.72;ReadPosRankSum=-0.126;SOR=0.797	GT:AD:DP:GQ:PL	0/1:40,29:69:99:1044,0,1535
chrXVI	355045	.	G	A	1383.77	PASS	AC=1;AF=0.500;AN=2;BaseQRankSum=-0.826;ClippingRankSum=0.000;DP=71;ExcessHet=3.0103;FS=3.246;MLEAC=1;MLEAF=0.500;MQ=41.80;MQRankSum=1.101;QD=19.49;ReadPosRankSum=-2.891;SOR=0.404	GT:AD:DP:GQ:PL	0/1:33,38:71:99:1412,0,1208
chrXVI	361791	.	C	T	857.77	PASS	AC=1;AF=0.500;AN=2;BaseQRankSum=1.124;ClippingRankSum=0.000;DP=65;ExcessHet=3.0103;FS=8.957;MLEAC=1;MLEAF=0.500;MQ=41.78;MQRankSum=0.822;QD=13.20;ReadPosRankSum=-1.471;SOR=1.239	GT:AD:DP:GQ:PL	0/1:40,25:65:99:886,0,1463
chrXVI	368602	.	G	A	1410.77	PASS	AC=1;AF=0.500;AN=2;BaseQRankSum=1.446;ClippingRankSum=0.000;DP=76;ExcessHet=3.0103;FS=0.000;MLEAC=1;MLEAF=0.500;MQ=42.00;MQRankSum=0.000;QD=18.56;ReadPosRankSum=1.062;SOR=0.598	GT:AD:DP:GQ:PL	0/1:38,38:76:99:1439,0,1380
chrXVI	386465	.	G	A	1292.77	PASS	AC=1;AF=0.500;AN=2;BaseQRankSum=-1.335;ClippingRankSum=0.000;DP=65;ExcessHet=3.0103;FS=13.335;MLEAC=1;MLEAF=0.500;MQ=41.97;MQRankSum=1.046;QD=19.89;ReadPosRankSum=2.089;SOR=0.696	GT:AD:DP:GQ:PL	0/1:32,33:65:99:1321,0,1291
chrXVI	386481	.	G	A	1496.77	PASS	AC=1;AF=0.500;AN=2;BaseQRankSum=-1.234;ClippingRankSum=0.000;DP=71;ExcessHet=3.0103;FS=6.235;MLEAC=1;MLEAF=0.500;MQ=41.97;MQRankSum=1.132;QD=21.08;ReadPosRankSum=-0.243;SOR=0.962	GT:AD:DP:GQ:PL	0/1:32,39:71:99:1525,0,1224
chrXVI	386563	.	G	A	1508.77	PASS	AC=1;AF=0.500;AN=2;BaseQRankSum=-0.818;ClippingRankSum=0.000;DP=92;ExcessHet=3.0103;FS=14.018;MLEAC=1;MLEAF=0.500;MQ=41.80;MQRankSum=0.571;QD=16.40;ReadPosRankSum=-0.344;SOR=1.302	GT:AD:DP:GQ:PL	0/1:47,45:92:99:1537,0,1646
chrXVI	393973	.	C	T	1334.77	PASS	AC=1;AF=0.500;AN=2;BaseQRankSum=0.778;ClippingRankSum=0.000;DP=84;ExcessHet=3.0103;FS=0.000;MLEAC=1;MLEAF=0.500;MQ=42.00;MQRankSum=0.000;QD=15.89;ReadPosRankSum=-0.181;SOR=0.725	GT:AD:DP:GQ:PL	0/1:47,37:84:99:1363,0,1807
chrXVI	412283	.	C	T	1606.77	PASS	AC=1;AF=0.500;AN=2;BaseQRankSum=0.398;ClippingRankSum=0.000;DP=78;ExcessHet=3.0103;FS=1.855;MLEAC=1;MLEAF=0.500;MQ=42.00;MQRankSum=0.000;QD=20.60;ReadPosRankSum=0.580;SOR=0.491	GT:AD:DP:GQ:PL	0/1:35,43:78:99:1635,0,1218
chrXVI	434461	.	G	A	1184.77	PASS	AC=1;AF=0.500;AN=2;BaseQRankSum=0.851;ClippingRankSum=0.000;DP=65;ExcessHet=3.0103;FS=0.000;MLEAC=1;MLEAF=0.500;MQ=41.77;MQRankSum=1.031;QD=18.51;ReadPosRankSum=-0.574;SOR=0.821	GT:AD:DP:GQ:PL	0/1:32,32:64:99:1213,0,1186
chrXVI	445540	.	G	A	1573.77	PASS	AC=1;AF=0.500;AN=2;BaseQRankSum=-1.471;ClippingRankSum=0.000;DP=74;ExcessHet=3.0103;FS=0.890;MLEAC=1;MLEAF=0.500;MQ=41.80;MQRankSum=1.173;QD=21.27;ReadPosRankSum=0.180;SOR=0.892	GT:AD:DP:GQ:PL	0/1:32,42:74:99:1602,0,1169
chrXVI	446842	.	G	A	1158.77	PASS	AC=1;AF=0.500;AN=2;BaseQRankSum=-1.626;ClippingRankSum=0.000;DP=71;ExcessHet=3.0103;FS=0.917;MLEAC=1;MLEAF=0.500;MQ=42.00;MQRankSum=0.000;QD=16.32;ReadPosRankSum=0.980;SOR=0.906	GT:AD:DP:GQ:PL	0/1:37,34:71:99:1187,0,1363
chrXVI	459895	.	C	T	989.77	PASS	AC=1;AF=0.500;AN=2;BaseQRankSum=-0.351;ClippingRankSum=0.000;DP=61;ExcessHet=3.0103;FS=0.975;MLEAC=1;MLEAF=0.500;MQ=42.00;MQRankSum=0.000;QD=16.23;ReadPosRankSum=-0.412;SOR=0.906	GT:AD:DP:GQ:PL	0/1:32,29:61:99:1018,0,1116
chrXVI	482003	.	G	A	1155.77	PASS	AC=1;AF=0.500;AN=2;BaseQRankSum=-0.742;ClippingRankSum=0.000;DP=70;ExcessHet=3.0103;FS=8.256;MLEAC=1;MLEAF=0.500;MQ=42.00;MQRankSum=0.000;QD=16.51;ReadPosRankSum=-1.190;SOR=0.910	GT:AD:DP:GQ:PL	0/1:38,32:70:99:1184,0,1449
chrXVI	577315	.	G	A	1337.77	PASS	AC=1;AF=0.500;AN=2;BaseQRankSum=0.770;ClippingRankSum=0.000;DP=69;ExcessHet=3.0103;FS=4.736;MLEAC=1;MLEAF=0.500;MQ=42.00;MQRankSum=0.000;QD=19.39;ReadPosRankSum=0.050;SOR=0.518	GT:AD:DP:GQ:PL	0/1:33,36:69:99:1366,0,1233
chrXVI	582173	.	G	A	1304.77	PASS	AC=1;AF=0.500;AN=2;BaseQRankSum=-0.228;ClippingRankSum=0.000;DP=70;ExcessHet=3.0103;FS=3.253;MLEAC=1;MLEAF=0.500;MQ=42.00;MQRankSum=0.000;QD=18.64;ReadPosRankSum=-0.583;SOR=0.397	GT:AD:DP:GQ:PL	0/1:34,36:70:99:1333,0,1257
chrXVI	592999	.	C	T	1194.77	PASS	AC=1;AF=0.500;AN=2;BaseQRankSum=0.453;ClippingRankSum=0.000;DP=60;ExcessHet=3.0103;FS=0.000;MLEAC=1;MLEAF=0.500;MQ=41.97;MQRankSum=-0.871;QD=19.91;ReadPosRankSum=-0.237;SOR=0.681	GT:AD:DP:GQ:PL	0/1:27,33:60:99:1223,0,999
chrXVI	623492	.	C	T	1188.77	PASS	AC=1;AF=0.500;AN=2;BaseQRankSum=0.686;ClippingRankSum=0.000;DP=64;ExcessHet=3.0103;FS=2.118;MLEAC=1;MLEAF=0.500;MQ=41.97;MQRankSum=-0.922;QD=18.87;ReadPosRankSum=-0.202;SOR=1.005	GT:AD:DP:GQ:PL	0/1:30,33:63:99:1217,0,1084
chrXVI	633986	.	G	A	1649.77	PASS	AC=1;AF=0.500;AN=2;BaseQRankSum=2.914;ClippingRankSum=0.000;DP=79;ExcessHet=3.0103;FS=1.867;MLEAC=1;MLEAF=0.500;MQ=42.00;MQRankSum=0.000;QD=20.88;ReadPosRankSum=0.197;SOR=0.458	GT:AD:DP:GQ:PL	0/1:35,44:79:99:1678,0,1205
chrXVI	645866	.	C	T	2972.77	PASS	AC=2;AF=1.00;AN=2;DP=66;ExcessHet=3.0103;FS=0.000;MLEAC=2;MLEAF=1.00;MQ=42.00;QD=30.51;SOR=0.818	GT:AD:DP:GQ:PL	1/1:0,66:66:99:3001,202,0
chrXVI	645869	.	C	T	2935.77	PASS	AC=2;AF=1.00;AN=2;DP=66;ExcessHet=3.0103;FS=0.000;MLEAC=2;MLEAF=1.00;MQ=42.00;QD=26.54;SOR=0.818	GT:AD:DP:GQ:PL	1/1:0,66:66:99:2964,199,0
chrXVI	647266	.	C	T	1078.77	PASS	AC=1;AF=0.500;AN=2;BaseQRankSum=-2.235;ClippingRankSum=0.000;DP=67;ExcessHet=3.0103;FS=2.061;MLEAC=1;MLEAF=0.500;MQ=42.00;MQRankSum=0.000;QD=16.34;ReadPosRankSum=0.680;SOR=0.771	GT:AD:DP:GQ:PL	0/1:35,31:66:99:1107,0,1303
chrXVI	661726	.	C	T	1761.77	PASS	AC=1;AF=0.500;AN=2;BaseQRankSum=-1.054;ClippingRankSum=0.000;DP=74;ExcessHet=3.0103;FS=1.994;MLEAC=1;MLEAF=0.500;MQ=41.77;MQRankSum=0.400;QD=23.81;ReadPosRankSum=-1.449;SOR=0.866	GT:AD:DP:GQ:PL	0/1:27,47:74:99:1790,0,938
chrXVI	681954	.	G	A	1222.77	PASS	AC=1;AF=0.500;AN=2;BaseQRankSum=0.984;ClippingRankSum=0.000;DP=65;ExcessHet=3.0103;FS=0.000;MLEAC=1;MLEAF=0.500;MQ=42.00;MQRankSum=0.000;QD=18.81;ReadPosRankSum=1.122;SOR=0.752	GT:AD:DP:GQ:PL	0/1:32,33:65:99:1251,0,1155
chrXVI	694929	.	G	A	1595.77	PASS	AC=1;AF=0.500;AN=2;BaseQRankSum=-0.346;ClippingRankSum=0.000;DP=78;ExcessHet=3.0103;FS=3.061;MLEAC=1;MLEAF=0.500;MQ=42.00;MQRankSum=0.000;QD=20.46;ReadPosRankSum=0.459;SOR=1.105	GT:AD:DP:GQ:PL	0/1:35,43:78:99:1624,0,1265
chrXVI	695679	.	G	A	1277.77	PASS	AC=1;AF=0.500;AN=2;BaseQRankSum=-0.148;ClippingRankSum=0.000;DP=62;ExcessHet=3.0103;FS=2.177;MLEAC=1;MLEAF=0.500;MQ=42.18;MQRankSum=0.855;QD=20.61;ReadPosRankSum=-0.706;SOR=0.421	GT:AD:DP:GQ:PL	0/1:25,37:62:99:1306,0,830
chrXVI	697276	.	G	A	1431.77	PASS	AC=1;AF=0.500;AN=2;BaseQRankSum=0.078;ClippingRankSum=0.000;DP=64;ExcessHet=3.0103;FS=0.972;MLEAC=1;MLEAF=0.500;MQ=42.00;MQRankSum=0.000;QD=22.37;ReadPosRankSum=0.219;SOR=0.679	GT:AD:DP:GQ:PL	0/1:26,38:64:99:1460,0,899
chrXVI	700516	.	C	T	2935.77	PASS	AC=2;AF=1.00;AN=2;DP=69;ExcessHet=3.0103;FS=0.000;MLEAC=2;MLEAF=1.00;MQ=41.76;QD=30.92;SOR=0.910	GT:AD:DP:GQ:PL	1/1:0,69:69:99:2964,207,0
chrXVI	700750	.	C	T	553.77	PASS	AC=1;AF=0.500;AN=2;BaseQRankSum=0.000;ClippingRankSum=0.000;DP=41;ExcessHet=3.0103;FS=15.304;MLEAC=1;MLEAF=0.500;MQ=41.53;MQRankSum=1.206;QD=13.84;ReadPosRankSum=0.706;SOR=4.062	GT:AD:DP:GQ:PL	0/1:24,16:40:99:582,0,907
chrXVI	706631	.	G	A	1476.77	PASS	AC=1;AF=0.500;AN=2;BaseQRankSum=0.055;ClippingRankSum=0.000;DP=79;ExcessHet=3.0103;FS=0.845;MLEAC=1;MLEAF=0.500;MQ=42.00;MQRankSum=0.000;QD=18.69;ReadPosRankSum=0.107;SOR=0.750	GT:AD:DP:GQ:PL	0/1:39,40:79:99:1505,0,1360
chrXVI	708719	.	G	A	1372.77	PASS	AC=1;AF=0.500;AN=2;BaseQRankSum=-0.963;ClippingRankSum=0.000;DP=76;ExcessHet=3.0103;FS=11.631;MLEAC=1;MLEAF=0.500;MQ=41.78;MQRankSum=-1.368;QD=18.06;ReadPosRankSum=-0.781;SOR=0.464	GT:AD:DP:GQ:PL	0/1:37,39:76:99:1401,0,1361
chrXVI	710249	.	G	A	726.77	PASS	AC=1;AF=0.500;AN=2;BaseQRankSum=-0.843;ClippingRankSum=0.000;DP=50;ExcessHet=3.0103;FS=1.088;MLEAC=1;MLEAF=0.500;MQ=41.96;MQRankSum=-1.135;QD=14.54;ReadPosRankSum=-0.439;SOR=0.910	GT:AD:DP:GQ:PL	0/1:29,21:50:99:755,0,1108
chrXVI	730053	.	G	A	1268.77	PASS	AC=1;AF=0.500;AN=2;BaseQRankSum=-1.177;ClippingRankSum=0.000;DP=68;ExcessHet=3.0103;FS=0.899;MLEAC=1;MLEAF=0.500;MQ=41.58;MQRankSum=0.063;QD=18.66;ReadPosRankSum=0.045;SOR=0.582	GT:AD:DP:GQ:PL	0/1:33,35:68:99:1297,0,1235
chrXVI	745787	.	G	A	1474.77	PASS	AC=1;AF=0.500;AN=2;BaseQRankSum=2.197;ClippingRankSum=0.000;DP=82;ExcessHet=3.0103;FS=2.878;MLEAC=1;MLEAF=0.500;MQ=42.00;MQRankSum=0.000;QD=17.98;ReadPosRankSum=0.457;SOR=1.022	GT:AD:DP:GQ:PL	0/1:42,40:82:99:1503,0,1558
chrXVI	746862	.	C	T	1456.77	PASS	AC=1;AF=0.500;AN=2;BaseQRankSum=0.998;ClippingRankSum=0.000;DP=70;ExcessHet=3.0103;FS=2.006;MLEAC=1;MLEAF=0.500;MQ=41.79;MQRankSum=1.150;QD=20.81;ReadPosRankSum=0.587;SOR=0.992	GT:AD:DP:GQ:PL	0/1:31,39:70:99:1485,0,1121
chrXVI	754348	.	G	A	1229.77	PASS	AC=1;AF=0.500;AN=2;BaseQRankSum=0.464;ClippingRankSum=0.000;DP=70;ExcessHet=3.0103;FS=10.294;MLEAC=1;MLEAF=0.500;MQ=42.00;MQRankSum=0.000;QD=17.57;ReadPosRankSum=-0.817;SOR=1.152	GT:AD:DP:GQ:PL	0/1:35,35:70:99:1258,0,1261
chrXVI	780485	.	G	A	846.77	PASS	AC=1;AF=0.500;AN=2;BaseQRankSum=0.602;ClippingRankSum=0.000;DP=63;ExcessHet=3.0103;FS=2.130;MLEAC=1;MLEAF=0.500;MQ=42.00;MQRankSum=0.000;QD=13.44;ReadPosRankSum=1.247;SOR=1.005	GT:AD:DP:GQ:PL	0/1:38,25:63:99:875,0,1423
chrXVI	797275	.	G	A	951.77	PASS	AC=1;AF=0.500;AN=2;BaseQRankSum=0.178;ClippingRankSum=0.000;DP=60;ExcessHet=3.0103;FS=5.057;MLEAC=1;MLEAF=0.500;MQ=41.75;MQRankSum=-1.072;QD=15.86;ReadPosRankSum=-0.236;SOR=0.999	GT:AD:DP:GQ:PL	0/1:33,27:60:99:980,0,1245
chrXVI	822520	.	G	A	1233.77	PASS	AC=1;AF=0.500;AN=2;BaseQRankSum=-0.057;ClippingRankSum=0.000;DP=67;ExcessHet=3.0103;FS=3.334;MLEAC=1;MLEAF=0.500;MQ=42.00;MQRankSum=0.000;QD=18.41;ReadPosRankSum=-0.664;SOR=1.164	GT:AD:DP:GQ:PL	0/1:33,34:67:99:1262,0,1223
chrXVI	829809	.	G	A	1206.77	PASS	AC=1;AF=0.500;AN=2;BaseQRankSum=0.413;ClippingRankSum=0.000;DP=72;ExcessHet=3.0103;FS=8.152;MLEAC=1;MLEAF=0.500;MQ=41.80;MQRankSum=-1.029;QD=16.76;ReadPosRankSum=0.607;SOR=0.431	GT:AD:DP:GQ:PL	0/1:38,34:72:99:1235,0,1427
chrXVI	833623	.	C	T	1424.77	PASS	AC=1;AF=0.500;AN=2;BaseQRankSum=-0.591;ClippingRankSum=0.000;DP=78;ExcessHet=3.0103;FS=0.882;MLEAC=1;MLEAF=0.500;MQ=41.79;MQRankSum=1.442;QD=18.27;ReadPosRankSum=-0.715;SOR=0.919	GT:AD:DP:GQ:PL	0/1:39,39:78:99:1453,0,1385
chrXVI	866583	.	G	A	1040.77	PASS	AC=1;AF=0.500;AN=2;BaseQRankSum=-0.842;ClippingRankSum=0.000;DP=76;ExcessHet=3.0103;FS=0.889;MLEAC=1;MLEAF=0.500;MQ=42.00;MQRankSum=0.000;QD=13.69;ReadPosRankSum=-0.109;SOR=0.875	GT:AD:DP:GQ:PL	0/1:46,30:76:99:1069,0,1773
chrXVI	875160	.	C	T	1841.77	PASS	AC=1;AF=0.500;AN=2;BaseQRankSum=1.322;ClippingRankSum=0.000;DP=88;ExcessHet=3.0103;FS=2.840;MLEAC=1;MLEAF=0.500;MQ=42.00;MQRankSum=0.000;QD=20.93;ReadPosRankSum=1.122;SOR=0.801	GT:AD:DP:GQ:PL	0/1:39,49:88:99:1870,0,1382
chrXVI	876694	.	G	A	1125.77	PASS	AC=1;AF=0.500;AN=2;BaseQRankSum=-0.889;ClippingRankSum=0.000;DP=84;ExcessHet=3.0103;FS=5.730;MLEAC=1;MLEAF=0.500;MQ=41.83;MQRankSum=-1.188;QD=13.40;ReadPosRankSum=0.065;SOR=1.202	GT:AD:DP:GQ:PL	0/1:50,34:84:99:1154,0,1882
chrXVI	878217	.	G	A	927.77	PASS	AC=1;AF=0.500;AN=2;BaseQRankSum=0.464;ClippingRankSum=0.000;DP=60;ExcessHet=3.0103;FS=7.085;MLEAC=1;MLEAF=0.500;MQ=42.00;MQRankSum=0.000;QD=15.46;ReadPosRankSum=-1.042;SOR=1.396	GT:AD:DP:GQ:PL	0/1:34,26:60:99:956,0,1303
chrXVI	901275	.	C	T	1109.77	PASS	AC=1;AF=0.500;AN=2;BaseQRankSum=-1.620;ClippingRankSum=0.000;DP=62;ExcessHet=3.0103;FS=0.998;MLEAC=1;MLEAF=0.500;MQ=42.00;MQRankSum=0.000;QD=17.90;ReadPosRankSum=0.943;SOR=0.471	GT:AD:DP:GQ:PL	0/1:31,31:62:99:1138,0,1141
chrXVI	918857	.	G	A	1178.77	PASS	AC=1;AF=0.500;AN=2;BaseQRankSum=-0.249;ClippingRankSum=0.000;DP=69;ExcessHet=3.0103;FS=1.990;MLEAC=1;MLEAF=0.500;MQ=41.97;MQRankSum=1.015;QD=17.08;ReadPosRankSum=0.942;SOR=0.900	GT:AD:DP:GQ:PL	0/1:35,34:69:99:1207,0,1302
