# Supplementary material for: Recombination Is Responsible for the Increased Recovery of Drug-Resistant Mutants with Hypermutated Genomes in Resting Yeast Diploids Expressing APOBEC Deaminases
Source: Front Genet. 2017 Dec 12;8:202. doi: 10.3389/fgene.2017.00202 (PMC5733079; doi:10.3389/fgene.2017.00202)
Supplement: Supplementary file 6 [file Data_Sheet_1.zip › PmCDA1_d4/N139-LAN210-Can-PmCDA1-NA-RUN8-D4_Sample_d4-5_SNVs_final.vcf]

##fileformat=VCFv4.2
##FILTER=<ID=LowQual,Description="Low quality">
##FORMAT=<ID=AD,Number=R,Type=Integer,Description="Allelic depths for the ref and alt alleles in the order listed">
##FORMAT=<ID=DP,Number=1,Type=Integer,Description="Approximate read depth (reads with MQ=255 or with bad mates are filtered)">
##FORMAT=<ID=GQ,Number=1,Type=Integer,Description="Genotype Quality">
##FORMAT=<ID=GT,Number=1,Type=String,Description="Genotype">
##FORMAT=<ID=PL,Number=G,Type=Integer,Description="Normalized, Phred-scaled likelihoods for genotypes as defined in the VCF specification">
##GATKCommandLine.HaplotypeCaller=<ID=HaplotypeCaller,Version=3.8-0-ge9d806836,Date="Tue Sep 26 00:37:39 PDT 2017",Epoch=1506411459221,CommandLineOptions="analysis_type=HaplotypeCaller input_file=[N139-LAN210-Can-PmCDA1-NA-RUN8-D4_Sample_d4-5_sorted_dedup_RG_realigned.bam] showFullBamList=false read_buffer_size=null read_filter=[] disable_read_filter=[] intervals=null excludeIntervals=[../../LAN210/20170903_LAN210_v0.10m_masked_v2.bed] interval_set_rule=UNION interval_merging=ALL interval_padding=0 reference_sequence=../../LAN210/LAN210_v0.10m.fasta nonDeterministicRandomSeed=false disableDithering=false maxRuntime=-1 maxRuntimeUnits=MINUTES downsampling_type=BY_SAMPLE downsample_to_fraction=null downsample_to_coverage=500 baq=OFF baqGapOpenPenalty=40.0 refactor_NDN_cigar_string=false fix_misencoded_quality_scores=false allow_potentially_misencoded_quality_scores=false useOriginalQualities=false defaultBaseQualities=-1 performanceLog=null BQSR=null quantize_quals=0 static_quantized_quals=null round_down_quantized=false disable_indel_quals=false emit_original_quals=false preserve_qscores_less_than=6 globalQScorePrior=-1.0 secondsBetweenProgressUpdates=10 validation_strictness=SILENT remove_program_records=false keep_program_records=false sample_rename_mapping_file=null unsafe=null use_jdk_deflater=false use_jdk_inflater=false disable_auto_index_creation_and_locking_when_reading_rods=false no_cmdline_in_header=false sites_only=false never_trim_vcf_format_field=false bcf=false bam_compression=null simplifyBAM=false disable_bam_indexing=false generate_md5=false num_threads=1 num_cpu_threads_per_data_thread=1 num_io_threads=0 monitorThreadEfficiency=false num_bam_file_handles=null read_group_black_list=null pedigree=[] pedigreeString=[] pedigreeValidationType=STRICT allow_intervals_with_unindexed_bam=false generateShadowBCF=false variant_index_type=DYNAMIC_SEEK variant_index_parameter=-1 reference_window_stop=0 phone_home= gatk_key=null tag=NA logging_level=INFO log_to_file=null help=false version=false out=/media/artem/artem_second/20170727_RUN8/Project_Stepchenkova/re_SNP_call_URA3/N139-LAN210-Can-PmCDA1-NA-RUN8-D4_Sample_d4-5/N139-LAN210-Can-PmCDA1-NA-RUN8-D4_Sample_d4-5.vcf likelihoodCalculationEngine=PairHMM heterogeneousKmerSizeResolution=COMBO_MIN dbsnp=(RodBinding name= source=UNBOUND) dontTrimActiveRegions=false maxDiscARExtension=25 maxGGAARExtension=300 paddingAroundIndels=150 paddingAroundSNPs=20 comp=[] annotation=[] excludeAnnotation=[] group=[StandardAnnotation, StandardHCAnnotation] debug=false useFilteredReadsForAnnotations=false emitRefConfidence=NONE bamOutput=null bamWriterType=CALLED_HAPLOTYPES emitDroppedReads=false disableOptimizations=false annotateNDA=false useNewAFCalculator=false heterozygosity=0.001 indel_heterozygosity=1.25E-4 heterozygosity_stdev=0.01 standard_min_confidence_threshold_for_calling=10.0 standard_min_confidence_threshold_for_emitting=30.0 max_alternate_alleles=6 max_genotype_count=1024 max_num_PL_values=100 input_prior=[] sample_ploidy=2 genotyping_mode=DISCOVERY alleles=(RodBinding name= source=UNBOUND) contamination_fraction_to_filter=0.0 contamination_fraction_per_sample_file=null p_nonref_model=null exactcallslog=null output_mode=EMIT_VARIANTS_ONLY allSitePLs=false gcpHMM=10 pair_hmm_implementation=FASTEST_AVAILABLE phredScaledGlobalReadMismappingRate=45 noFpga=false nativePairHmmThreads=1 useDoublePrecision=false sample_name=null kmerSize=[10, 25] dontIncreaseKmerSizesForCycles=false allowNonUniqueKmersInRef=false numPruningSamples=1 recoverDanglingHeads=false doNotRecoverDanglingBranches=false minDanglingBranchLength=4 consensus=false maxNumHaplotypesInPopulation=128 errorCorrectKmers=false minPruning=2 debugGraphTransformations=false allowCyclesInKmerGraphToGeneratePaths=false graphOutput=null kmerLengthForReadErrorCorrection=25 minObservationsForKmerToBeSolid=20 GVCFGQBands=[1, 2, 3, 4, 5, 6, 7, 8, 9, 10, 11, 12, 13, 14, 15, 16, 17, 18, 19, 20, 21, 22, 23, 24, 25, 26, 27, 28, 29, 30, 31, 32, 33, 34, 35, 36, 37, 38, 39, 40, 41, 42, 43, 44, 45, 46, 47, 48, 49, 50, 51, 52, 53, 54, 55, 56, 57, 58, 59, 60, 70, 80, 90, 99] indelSizeToEliminateInRefModel=10 min_base_quality_score=10 includeUmappedReads=false useAllelesTrigger=false doNotRunPhysicalPhasing=true keepRG=null justDetermineActiveRegions=false dontGenotype=false dontUseSoftClippedBases=false captureAssemblyFailureBAM=false errorCorrectReads=false pcr_indel_model=CONSERVATIVE maxReadsInRegionPerSample=10000 minReadsPerAlignmentStart=10 mergeVariantsViaLD=false activityProfileOut=null activeRegionOut=null activeRegionIn=null activeRegionExtension=null forceActive=false activeRegionMaxSize=null bandPassSigma=null maxReadsInMemoryPerSample=30000 maxTotalReadsInMemory=10000000 maxProbPropagationDistance=50 activeProbabilityThreshold=0.002 min_mapping_quality_score=20 filter_reads_with_N_cigar=false filter_mismatching_base_and_quals=false filter_bases_not_stored=false">
##GATKCommandLine.SelectVariants=<ID=SelectVariants,Version=3.8-0-ge9d806836,Date="Tue Sep 26 00:41:27 PDT 2017",Epoch=1506411687328,CommandLineOptions="analysis_type=SelectVariants input_file=[] showFullBamList=false read_buffer_size=null read_filter=[] disable_read_filter=[] intervals=null excludeIntervals=null interval_set_rule=UNION interval_merging=ALL interval_padding=0 reference_sequence=../../LAN210/LAN210_v0.10m.fasta nonDeterministicRandomSeed=false disableDithering=false maxRuntime=-1 maxRuntimeUnits=MINUTES downsampling_type=BY_SAMPLE downsample_to_fraction=null downsample_to_coverage=1000 baq=OFF baqGapOpenPenalty=40.0 refactor_NDN_cigar_string=false fix_misencoded_quality_scores=false allow_potentially_misencoded_quality_scores=false useOriginalQualities=false defaultBaseQualities=-1 performanceLog=null BQSR=null quantize_quals=0 static_quantized_quals=null round_down_quantized=false disable_indel_quals=false emit_original_quals=false preserve_qscores_less_than=6 globalQScorePrior=-1.0 secondsBetweenProgressUpdates=10 validation_strictness=SILENT remove_program_records=false keep_program_records=false sample_rename_mapping_file=null unsafe=null use_jdk_deflater=false use_jdk_inflater=false disable_auto_index_creation_and_locking_when_reading_rods=false no_cmdline_in_header=false sites_only=false never_trim_vcf_format_field=false bcf=false bam_compression=null simplifyBAM=false disable_bam_indexing=false generate_md5=false num_threads=1 num_cpu_threads_per_data_thread=1 num_io_threads=0 monitorThreadEfficiency=false num_bam_file_handles=null read_group_black_list=null pedigree=[] pedigreeString=[] pedigreeValidationType=STRICT allow_intervals_with_unindexed_bam=false generateShadowBCF=false variant_index_type=DYNAMIC_SEEK variant_index_parameter=-1 reference_window_stop=0 phone_home= gatk_key=null tag=NA logging_level=INFO log_to_file=null help=false version=false variant=(RodBinding name=variant source=N139-LAN210-Can-PmCDA1-NA-RUN8-D4_Sample_d4-5.vcf) discordance=(RodBinding name= source=UNBOUND) concordance=(RodBinding name= source=UNBOUND) out=/media/artem/artem_second/20170727_RUN8/Project_Stepchenkova/re_SNP_call_URA3/N139-LAN210-Can-PmCDA1-NA-RUN8-D4_Sample_d4-5/N139-LAN210-Can-PmCDA1-NA-RUN8-D4_Sample_d4-5_SNVs.vcf sample_name=[] sample_expressions=null sample_file=null exclude_sample_name=[] exclude_sample_file=[] exclude_sample_expressions=[] selectexpressions=[] invertselect=false excludeNonVariants=false excludeFiltered=false preserveAlleles=false removeUnusedAlternates=false restrictAllelesTo=ALL keepOriginalAC=false keepOriginalDP=false mendelianViolation=false invertMendelianViolation=false mendelianViolationQualThreshold=0.0 select_random_fraction=0.0 remove_fraction_genotypes=0.0 selectTypeToInclude=[SNP] selectTypeToExclude=[] keepIDs=null excludeIDs=null fullyDecode=false justRead=false maxIndelSize=2147483647 minIndelSize=0 maxFilteredGenotypes=2147483647 minFilteredGenotypes=0 maxFractionFilteredGenotypes=1.0 minFractionFilteredGenotypes=0.0 maxNOCALLnumber=2147483647 maxNOCALLfraction=1.0 setFilteredGtToNocall=false ALLOW_NONOVERLAPPING_COMMAND_LINE_SAMPLES=false forceValidOutput=false filter_reads_with_N_cigar=false filter_mismatching_base_and_quals=false filter_bases_not_stored=false">
##INFO=<ID=AC,Number=A,Type=Integer,Description="Allele count in genotypes, for each ALT allele, in the same order as listed">
##INFO=<ID=AF,Number=A,Type=Float,Description="Allele Frequency, for each ALT allele, in the same order as listed">
##INFO=<ID=AN,Number=1,Type=Integer,Description="Total number of alleles in called genotypes">
##INFO=<ID=BaseQRankSum,Number=1,Type=Float,Description="Z-score from Wilcoxon rank sum test of Alt Vs. Ref base qualities">
##INFO=<ID=ClippingRankSum,Number=1,Type=Float,Description="Z-score From Wilcoxon rank sum test of Alt vs. Ref number of hard clipped bases">
##INFO=<ID=DP,Number=1,Type=Integer,Description="Approximate read depth; some reads may have been filtered">
##INFO=<ID=DS,Number=0,Type=Flag,Description="Were any of the samples downsampled?">
##INFO=<ID=ExcessHet,Number=1,Type=Float,Description="Phred-scaled p-value for exact test of excess heterozygosity">
##INFO=<ID=FS,Number=1,Type=Float,Description="Phred-scaled p-value using Fisher's exact test to detect strand bias">
##INFO=<ID=HaplotypeScore,Number=1,Type=Float,Description="Consistency of the site with at most two segregating haplotypes">
##INFO=<ID=InbreedingCoeff,Number=1,Type=Float,Description="Inbreeding coefficient as estimated from the genotype likelihoods per-sample when compared against the Hardy-Weinberg expectation">
##INFO=<ID=MLEAC,Number=A,Type=Integer,Description="Maximum likelihood expectation (MLE) for the allele counts (not necessarily the same as the AC), for each ALT allele, in the same order as listed">
##INFO=<ID=MLEAF,Number=A,Type=Float,Description="Maximum likelihood expectation (MLE) for the allele frequency (not necessarily the same as the AF), for each ALT allele, in the same order as listed">
##INFO=<ID=MQ,Number=1,Type=Float,Description="RMS Mapping Quality">
##INFO=<ID=MQRankSum,Number=1,Type=Float,Description="Z-score From Wilcoxon rank sum test of Alt vs. Ref read mapping qualities">
##INFO=<ID=QD,Number=1,Type=Float,Description="Variant Confidence/Quality by Depth">
##INFO=<ID=ReadPosRankSum,Number=1,Type=Float,Description="Z-score from Wilcoxon rank sum test of Alt vs. Ref read position bias">
##INFO=<ID=SOR,Number=1,Type=Float,Description="Symmetric Odds Ratio of 2x2 contingency table to detect strand bias">
##contig=<ID=chrI,length=198855>
##contig=<ID=chrII,length=810456>
##contig=<ID=chrIII,length=316501>
##contig=<ID=chrIV,length=1516959>
##contig=<ID=chrV,length=570663>
##contig=<ID=chrVI,length=270116>
##contig=<ID=chrVII,length=1084724>
##contig=<ID=chrVIII,length=557320>
##contig=<ID=chrIX,length=433988>
##contig=<ID=chrX,length=745688>
##contig=<ID=chrXI,length=666767>
##contig=<ID=chrXII,length=1065113>
##contig=<ID=chrXIII,length=917121>
##contig=<ID=chrXIV,length=784078>
##contig=<ID=chrXV,length=1078147>
##contig=<ID=chrXVI,length=943466>
##contig=<ID=mt,length=85611>
##reference=file:///media/artem/artem_second/20170727_RUN8/Project_Stepchenkova/re_SNP_call_URA3/N139-LAN210-Can-PmCDA1-NA-RUN8-D4_Sample_d4-5/../../LAN210/LAN210_v0.10m.fasta
##source=SelectVariants
#CHROM	POS	ID	REF	ALT	QUAL	FILTER	INFO	FORMAT	N139-LAN210-Can-PmCDA1-NA-RUN8-D4_Sample_d4-5
chrI	44288	.	G	A	941.77	PASS	AC=1;AF=0.500;AN=2;BaseQRankSum=-2.131;ClippingRankSum=0.000;DP=60;ExcessHet=3.0103;FS=3.582;MLEAC=1;MLEAF=0.500;MQ=41.75;MQRankSum=-1.018;QD=15.96;ReadPosRankSum=0.032;SOR=0.352	GT:AD:DP:GQ:PL	0/1:31,28:59:99:970,0,1170
chrI	71618	.	C	T	1527.77	PASS	AC=1;AF=0.500;AN=2;BaseQRankSum=2.558;ClippingRankSum=0.000;DP=82;ExcessHet=3.0103;FS=5.812;MLEAC=1;MLEAF=0.500;MQ=41.65;MQRankSum=1.440;QD=18.63;ReadPosRankSum=-0.237;SOR=1.429	GT:AD:DP:GQ:PL	0/1:41,41:82:99:1556,0,1468
chrI	81550	.	G	A	1085.77	PASS	AC=1;AF=0.500;AN=2;BaseQRankSum=1.425;ClippingRankSum=0.000;DP=54;ExcessHet=3.0103;FS=15.604;MLEAC=1;MLEAF=0.500;MQ=42.00;MQRankSum=0.000;QD=20.11;ReadPosRankSum=-1.735;SOR=0.468	GT:AD:DP:GQ:PL	0/1:25,29:54:99:1114,0,923
chrI	116754	.	G	A	1013.77	PASS	AC=1;AF=0.500;AN=2;BaseQRankSum=-0.212;ClippingRankSum=0.000;DP=63;ExcessHet=3.0103;FS=2.094;MLEAC=1;MLEAF=0.500;MQ=42.00;MQRankSum=0.000;QD=16.09;ReadPosRankSum=0.578;SOR=0.575	GT:AD:DP:GQ:PL	0/1:34,29:63:99:1042,0,1285
chrI	130991	.	C	T	1291.77	PASS	AC=1;AF=0.500;AN=2;BaseQRankSum=-1.245;ClippingRankSum=0.000;DP=65;ExcessHet=3.0103;FS=0.967;MLEAC=1;MLEAF=0.500;MQ=42.00;MQRankSum=0.000;QD=19.87;ReadPosRankSum=-1.810;SOR=0.953	GT:AD:DP:GQ:PL	0/1:29,36:65:99:1320,0,1054
chrI	179050	.	C	T	1613.77	PASS	AC=1;AF=0.500;AN=2;BaseQRankSum=-0.531;ClippingRankSum=0.000;DP=73;ExcessHet=3.0103;FS=0.000;MLEAC=1;MLEAF=0.500;MQ=41.81;MQRankSum=1.225;QD=22.11;ReadPosRankSum=1.892;SOR=0.796	GT:AD:DP:GQ:PL	0/1:30,43:73:99:1642,0,1062
chrII	112828	.	C	T	1356.77	PASS	AC=1;AF=0.500;AN=2;BaseQRankSum=0.592;ClippingRankSum=0.000;DP=63;ExcessHet=3.0103;FS=0.962;MLEAC=1;MLEAF=0.500;MQ=41.74;MQRankSum=0.159;QD=21.54;ReadPosRankSum=-1.984;SOR=0.631	GT:AD:DP:GQ:PL	0/1:28,35:63:99:1385,0,2172
chrII	112829	.	C	T	1356.77	PASS	AC=1;AF=0.500;AN=2;BaseQRankSum=-0.031;ClippingRankSum=0.000;DP=63;ExcessHet=3.0103;FS=0.962;MLEAC=1;MLEAF=0.500;MQ=41.74;MQRankSum=0.159;QD=21.54;ReadPosRankSum=-1.841;SOR=0.631	GT:AD:DP:GQ:PL	0/1:28,35:63:99:1385,0,2172
chrII	114261	.	C	T	913.77	PASS	AC=1;AF=0.500;AN=2;BaseQRankSum=-1.509;ClippingRankSum=0.000;DP=56;ExcessHet=3.0103;FS=9.372;MLEAC=1;MLEAF=0.500;MQ=42.00;MQRankSum=0.000;QD=16.32;ReadPosRankSum=0.820;SOR=1.347	GT:AD:DP:GQ:PL	0/1:30,26:56:99:942,0,1137
chrII	173253	.	C	T	1308.77	PASS	AC=1;AF=0.500;AN=2;BaseQRankSum=1.472;ClippingRankSum=0.000;DP=69;ExcessHet=3.0103;FS=15.603;MLEAC=1;MLEAF=0.500;MQ=42.00;MQRankSum=0.000;QD=18.97;ReadPosRankSum=0.509;SOR=0.522	GT:AD:DP:GQ:PL	0/1:33,36:69:99:1337,0,1205
chrII	186532	.	G	A	1209.77	PASS	AC=1;AF=0.500;AN=2;BaseQRankSum=0.643;ClippingRankSum=0.000;DP=59;ExcessHet=3.0103;FS=14.319;MLEAC=1;MLEAF=0.500;MQ=41.97;MQRankSum=-0.853;QD=20.50;ReadPosRankSum=-0.458;SOR=1.155	GT:AD:DP:GQ:PL	0/1:26,33:59:99:1238,0,944
chrII	236486	.	C	T	1215.77	PASS	AC=1;AF=0.500;AN=2;BaseQRankSum=-0.383;ClippingRankSum=0.000;DP=77;ExcessHet=3.0103;FS=7.787;MLEAC=1;MLEAF=0.500;MQ=42.00;MQRankSum=0.000;QD=15.79;ReadPosRankSum=-0.032;SOR=1.445	GT:AD:DP:GQ:PL	0/1:42,35:77:99:1244,0,1566
chrII	277289	.	G	A	1234.77	PASS	AC=1;AF=0.500;AN=2;BaseQRankSum=-1.243;ClippingRankSum=0.000;DP=63;ExcessHet=3.0103;FS=3.466;MLEAC=1;MLEAF=0.500;MQ=41.54;MQRankSum=-1.294;QD=19.60;ReadPosRankSum=-0.891;SOR=0.571	GT:AD:DP:GQ:PL	0/1:29,34:63:99:1263,0,1070
chrII	283614	.	G	A	1488.77	PASS	AC=1;AF=0.500;AN=2;BaseQRankSum=-0.573;ClippingRankSum=0.000;DP=62;ExcessHet=3.0103;FS=1.058;MLEAC=1;MLEAF=0.500;MQ=42.00;MQRankSum=0.000;QD=24.01;ReadPosRankSum=-0.600;SOR=0.510	GT:AD:DP:GQ:PL	0/1:23,39:62:99:1517,0,773
chrII	365974	.	G	A	949.77	PASS	AC=1;AF=0.500;AN=2;BaseQRankSum=0.773;ClippingRankSum=0.000;DP=53;ExcessHet=3.0103;FS=7.686;MLEAC=1;MLEAF=0.500;MQ=42.00;MQRankSum=0.000;QD=17.92;ReadPosRankSum=1.038;SOR=1.361	GT:AD:DP:GQ:PL	0/1:27,26:53:99:978,0,1006
chrII	398347	.	C	T	1050.77	PASS	AC=1;AF=0.500;AN=2;BaseQRankSum=-0.453;ClippingRankSum=0.000;DP=57;ExcessHet=3.0103;FS=3.657;MLEAC=1;MLEAF=0.500;MQ=42.00;MQRankSum=0.000;QD=18.43;ReadPosRankSum=-0.792;SOR=0.987	GT:AD:DP:GQ:PL	0/1:28,29:57:99:1079,0,1057
chrII	479393	.	C	T	1687.77	PASS	AC=1;AF=0.500;AN=2;BaseQRankSum=1.197;ClippingRankSum=0.000;DP=82;ExcessHet=3.0103;FS=0.851;MLEAC=1;MLEAF=0.500;MQ=42.00;MQRankSum=0.000;QD=21.10;ReadPosRankSum=-1.149;SOR=0.865	GT:AD:DP:GQ:PL	0/1:35,45:80:99:1716,0,1281
chrII	483734	.	G	A	1494.77	PASS	AC=1;AF=0.500;AN=2;BaseQRankSum=-1.324;ClippingRankSum=0.000;DP=77;ExcessHet=3.0103;FS=4.371;MLEAC=1;MLEAF=0.500;MQ=41.81;MQRankSum=1.093;QD=19.41;ReadPosRankSum=0.331;SOR=1.008	GT:AD:DP:GQ:PL	0/1:36,41:77:99:1523,0,1316
chrII	540777	.	C	T	1059.77	PASS	AC=1;AF=0.500;AN=2;BaseQRankSum=0.893;ClippingRankSum=0.000;DP=60;ExcessHet=3.0103;FS=7.069;MLEAC=1;MLEAF=0.500;MQ=41.76;MQRankSum=-0.967;QD=17.66;ReadPosRankSum=0.603;SOR=0.957	GT:AD:DP:GQ:PL	0/1:30,30:60:99:1088,0,1102
chrII	548175	.	G	A	1401.77	PASS	AC=1;AF=0.500;AN=2;BaseQRankSum=1.714;ClippingRankSum=0.000;DP=63;ExcessHet=3.0103;FS=0.987;MLEAC=1;MLEAF=0.500;MQ=42.00;MQRankSum=0.000;QD=22.25;ReadPosRankSum=0.288;SOR=0.937	GT:AD:DP:GQ:PL	0/1:26,37:63:99:1430,0,930
chrII	565610	.	C	T	1263.77	PASS	AC=1;AF=0.500;AN=2;BaseQRankSum=0.561;ClippingRankSum=0.000;DP=71;ExcessHet=3.0103;FS=3.214;MLEAC=1;MLEAF=0.500;MQ=41.80;MQRankSum=-0.986;QD=17.80;ReadPosRankSum=0.500;SOR=1.148	GT:AD:DP:GQ:PL	0/1:36,35:71:99:1292,0,1366
chrII	596150	.	C	T	1441.77	PASS	AC=1;AF=0.500;AN=2;BaseQRankSum=0.688;ClippingRankSum=0.000;DP=66;ExcessHet=3.0103;FS=8.647;MLEAC=1;MLEAF=0.500;MQ=41.79;MQRankSum=-0.828;QD=21.84;ReadPosRankSum=0.839;SOR=0.202	GT:AD:DP:GQ:PL	0/1:28,38:66:99:1470,0,1037
chrII	614125	.	G	A	729.77	PASS	AC=1;AF=0.500;AN=2;BaseQRankSum=0.245;ClippingRankSum=0.000;DP=61;ExcessHet=3.0103;FS=1.042;MLEAC=1;MLEAF=0.500;MQ=41.77;MQRankSum=-1.297;QD=11.96;ReadPosRankSum=1.134;SOR=0.994	GT:AD:DP:GQ:PL	0/1:39,22:61:99:758,0,1501
chrII	661271	.	C	T	1278.77	PASS	AC=1;AF=0.500;AN=2;BaseQRankSum=2.020;ClippingRankSum=0.000;DP=75;ExcessHet=3.0103;FS=4.660;MLEAC=1;MLEAF=0.500;MQ=41.91;MQRankSum=0.962;QD=17.05;ReadPosRankSum=-0.025;SOR=0.297	GT:AD:DP:GQ:PL	0/1:40,35:75:99:1307,0,1505
chrIII	32939	.	C	T	1059.77	PASS	AC=1;AF=0.500;AN=2;BaseQRankSum=-0.122;ClippingRankSum=0.000;DP=49;ExcessHet=3.0103;FS=1.097;MLEAC=1;MLEAF=0.500;MQ=42.00;MQRankSum=0.000;QD=21.63;ReadPosRankSum=0.903;SOR=0.535	GT:AD:DP:GQ:PL	0/1:20,29:49:99:1088,0,681
chrIII	39715	.	C	T	1447.77	PASS	AC=1;AF=0.500;AN=2;BaseQRankSum=-0.208;ClippingRankSum=0.000;DP=76;ExcessHet=3.0103;FS=0.000;MLEAC=1;MLEAF=0.500;MQ=42.00;MQRankSum=0.000;QD=19.05;ReadPosRankSum=-2.512;SOR=0.772	GT:AD:DP:GQ:PL	0/1:36,40:76:99:1476,0,1347
chrIII	44504	.	G	A	917.77	PASS	AC=1;AF=0.500;AN=2;BaseQRankSum=0.693;ClippingRankSum=0.000;DP=41;ExcessHet=3.0103;FS=0.000;MLEAC=1;MLEAF=0.500;MQ=43.34;MQRankSum=0.943;QD=22.38;ReadPosRankSum=-0.291;SOR=0.555	GT:AD:DP:GQ:PL	0/1:16,25:41:99:946,0,524
chrIII	51008	.	G	A	1189.77	PASS	AC=1;AF=0.500;AN=2;BaseQRankSum=1.867;ClippingRankSum=0.000;DP=65;ExcessHet=3.0103;FS=3.385;MLEAC=1;MLEAF=0.500;MQ=42.00;MQRankSum=0.000;QD=18.30;ReadPosRankSum=1.045;SOR=0.368	GT:AD:DP:GQ:PL	0/1:33,32:65:99:1218,0,1227
chrIII	137806	.	C	T	1217.77	PASS	AC=1;AF=0.500;AN=2;BaseQRankSum=0.062;ClippingRankSum=0.000;DP=66;ExcessHet=3.0103;FS=0.000;MLEAC=1;MLEAF=0.500;MQ=41.97;MQRankSum=-0.940;QD=18.45;ReadPosRankSum=-1.783;SOR=0.666	GT:AD:DP:GQ:PL	0/1:32,34:66:99:1246,0,1196
chrIII	234761	.	C	T	1484.77	PASS	AC=1;AF=0.500;AN=2;BaseQRankSum=0.092;ClippingRankSum=0.000;DP=59;ExcessHet=3.0103;FS=3.959;MLEAC=1;MLEAF=0.500;MQ=42.00;MQRankSum=0.000;QD=25.17;ReadPosRankSum=-2.259;SOR=0.312	GT:AD:DP:GQ:PL	0/1:19,40:59:99:1513,0,653
chrIII	264655	.	C	T	1189.77	PASS	AC=1;AF=0.500;AN=2;BaseQRankSum=0.958;ClippingRankSum=0.000;DP=69;ExcessHet=3.0103;FS=1.986;MLEAC=1;MLEAF=0.500;MQ=41.79;MQRankSum=-1.015;QD=17.24;ReadPosRankSum=0.187;SOR=0.575	GT:AD:DP:GQ:PL	0/1:36,33:69:99:1218,0,1362
chrIII	295532	.	C	T	1356.77	PASS	AC=1;AF=0.500;AN=2;BaseQRankSum=0.133;ClippingRankSum=0.000;DP=81;ExcessHet=3.0103;FS=4.323;MLEAC=1;MLEAF=0.500;MQ=41.95;MQRankSum=0.953;QD=16.96;ReadPosRankSum=0.783;SOR=0.639	GT:AD:DP:GQ:PL	0/1:43,37:80:99:1385,0,1609
chrIV	83563	.	C	T	403.77	PASS	AC=1;AF=0.500;AN=2;BaseQRankSum=2.451;ClippingRankSum=0.000;DP=50;ExcessHet=3.0103;FS=1.525;MLEAC=1;MLEAF=0.500;MQ=40.04;MQRankSum=-0.430;QD=13.02;ReadPosRankSum=1.123;SOR=0.418	GT:AD:DP:GQ:PL	0/1:19,12:31:99:432,0,696
chrIV	117624	.	C	T	1030.77	PASS	AC=1;AF=0.500;AN=2;BaseQRankSum=0.301;ClippingRankSum=0.000;DP=66;ExcessHet=3.0103;FS=16.452;MLEAC=1;MLEAF=0.500;MQ=42.00;MQRankSum=0.000;QD=15.62;ReadPosRankSum=-1.479;SOR=2.197	GT:AD:DP:GQ:PL	0/1:37,29:66:99:1059,0,1370
chrIV	134882	.	G	A	1713.77	PASS	AC=1;AF=0.500;AN=2;BaseQRankSum=0.549;ClippingRankSum=0.000;DP=71;ExcessHet=3.0103;FS=6.555;MLEAC=1;MLEAF=0.500;MQ=42.00;MQRankSum=0.000;QD=24.14;ReadPosRankSum=-0.098;SOR=0.424	GT:AD:DP:GQ:PL	0/1:25,46:71:99:1742,0,858
chrIV	238832	.	G	A	1161.77	PASS	AC=1;AF=0.500;AN=2;BaseQRankSum=0.325;ClippingRankSum=0.000;DP=64;ExcessHet=3.0103;FS=0.956;MLEAC=1;MLEAF=0.500;MQ=42.00;MQRankSum=0.000;QD=18.15;ReadPosRankSum=0.867;SOR=0.957	GT:AD:DP:GQ:PL	0/1:32,32:64:99:1190,0,1192
chrIV	291611	.	C	T	1143.77	PASS	AC=1;AF=0.500;AN=2;BaseQRankSum=-0.796;ClippingRankSum=0.000;DP=67;ExcessHet=3.0103;FS=0.935;MLEAC=1;MLEAF=0.500;MQ=42.00;MQRankSum=0.000;QD=17.07;ReadPosRankSum=0.792;SOR=0.563	GT:AD:DP:GQ:PL	0/1:35,32:67:99:1172,0,1299
chrIV	310958	.	G	A	1420.77	PASS	AC=1;AF=0.500;AN=2;BaseQRankSum=1.275;ClippingRankSum=0.000;DP=66;ExcessHet=3.0103;FS=16.501;MLEAC=1;MLEAF=0.500;MQ=41.57;MQRankSum=0.240;QD=21.53;ReadPosRankSum=1.926;SOR=0.089	GT:AD:DP:GQ:PL	0/1:28,38:66:99:1449,0,995
chrIV	352789	.	C	T	833.77	PASS	AC=1;AF=0.500;AN=2;BaseQRankSum=-1.677;ClippingRankSum=0.000;DP=54;ExcessHet=3.0103;FS=3.933;MLEAC=1;MLEAF=0.500;MQ=41.74;MQRankSum=0.932;QD=15.44;ReadPosRankSum=0.803;SOR=0.325	GT:AD:DP:GQ:PL	0/1:30,24:54:99:862,0,1134
chrIV	360020	.	C	T	1304.77	PASS	AC=1;AF=0.500;AN=2;BaseQRankSum=0.898;ClippingRankSum=0.000;DP=70;ExcessHet=3.0103;FS=0.000;MLEAC=1;MLEAF=0.500;MQ=42.00;MQRankSum=0.000;QD=18.64;ReadPosRankSum=1.194;SOR=0.693	GT:AD:DP:GQ:PL	0/1:35,35:70:99:1333,0,1287
chrIV	462949	.	C	T	1383.77	PASS	AC=1;AF=0.500;AN=2;BaseQRankSum=0.308;ClippingRankSum=0.000;DP=80;ExcessHet=3.0103;FS=4.312;MLEAC=1;MLEAF=0.500;MQ=42.00;MQRankSum=0.000;QD=17.30;ReadPosRankSum=-0.108;SOR=0.728	GT:AD:DP:GQ:PL	0/1:42,38:80:99:1412,0,1543
chrIV	463090	.	C	T	1093.77	PASS	AC=1;AF=0.500;AN=2;BaseQRankSum=1.265;ClippingRankSum=0.000;DP=68;ExcessHet=3.0103;FS=15.835;MLEAC=1;MLEAF=0.500;MQ=42.00;MQRankSum=0.000;QD=16.08;ReadPosRankSum=-0.436;SOR=0.571	GT:AD:DP:GQ:PL	0/1:36,32:68:99:1122,0,1309
chrIV	467992	.	C	T	1275.77	PASS	AC=1;AF=0.500;AN=2;BaseQRankSum=0.299;ClippingRankSum=0.000;DP=68;ExcessHet=3.0103;FS=4.666;MLEAC=1;MLEAF=0.500;MQ=42.00;MQRankSum=0.000;QD=18.76;ReadPosRankSum=-0.846;SOR=0.545	GT:AD:DP:GQ:PL	0/1:32,36:68:99:1304,0,1154
chrIV	546397	.	C	T	1492.77	PASS	AC=1;AF=0.500;AN=2;BaseQRankSum=0.779;ClippingRankSum=0.000;DP=74;ExcessHet=3.0103;FS=0.887;MLEAC=1;MLEAF=0.500;MQ=42.00;MQRankSum=0.000;QD=20.17;ReadPosRankSum=-0.362;SOR=0.885	GT:AD:DP:GQ:PL	0/1:34,40:74:99:1521,0,1256
chrIV	562996	.	C	T	1780.77	PASS	AC=1;AF=0.500;AN=2;BaseQRankSum=1.072;ClippingRankSum=0.000;DP=83;ExcessHet=3.0103;FS=0.000;MLEAC=1;MLEAF=0.500;MQ=41.62;MQRankSum=-0.285;QD=21.46;ReadPosRankSum=-0.699;SOR=0.719	GT:AD:DP:GQ:PL	0/1:35,48:83:99:1809,0,1228
chrIV	563870	.	G	A	1026.77	PASS	AC=1;AF=0.500;AN=2;BaseQRankSum=0.858;ClippingRankSum=0.000;DP=64;ExcessHet=3.0103;FS=4.933;MLEAC=1;MLEAF=0.500;MQ=41.77;MQRankSum=-1.067;QD=16.04;ReadPosRankSum=-0.664;SOR=1.225	GT:AD:DP:GQ:PL	0/1:35,29:64:99:1055,0,1285
chrIV	600675	.	C	T	1259.77	PASS	AC=1;AF=0.500;AN=2;BaseQRankSum=-0.868;ClippingRankSum=0.000;DP=64;ExcessHet=3.0103;FS=0.000;MLEAC=1;MLEAF=0.500;MQ=42.00;MQRankSum=0.000;QD=20.32;ReadPosRankSum=0.009;SOR=0.649	GT:AD:DP:GQ:PL	0/1:28,34:62:99:1288,0,1038
chrIV	645145	.	G	A	1043.77	PASS	AC=1;AF=0.500;AN=2;BaseQRankSum=0.130;ClippingRankSum=0.000;DP=70;ExcessHet=3.0103;FS=0.000;MLEAC=1;MLEAF=0.500;MQ=41.59;MQRankSum=-0.200;QD=15.58;ReadPosRankSum=1.539;SOR=0.710	GT:AD:DP:GQ:PL	0/1:37,30:67:99:1072,0,1332
chrIV	658664	.	C	T	961.77	PASS	AC=1;AF=0.500;AN=2;BaseQRankSum=1.063;ClippingRankSum=0.000;DP=53;ExcessHet=3.0103;FS=8.010;MLEAC=1;MLEAF=0.500;MQ=42.00;MQRankSum=0.000;QD=18.15;ReadPosRankSum=-0.306;SOR=1.863	GT:AD:DP:GQ:PL	0/1:27,26:53:99:990,0,1027
chrIV	680508	.	C	T	1293.77	PASS	AC=1;AF=0.500;AN=2;BaseQRankSum=0.373;ClippingRankSum=0.000;DP=77;ExcessHet=3.0103;FS=9.831;MLEAC=1;MLEAF=0.500;MQ=41.97;MQRankSum=-1.014;QD=16.80;ReadPosRankSum=-0.870;SOR=0.197	GT:AD:DP:GQ:PL	0/1:40,37:77:99:1322,0,1476
chrIV	721619	.	C	T	1215.77	PASS	AC=1;AF=0.500;AN=2;BaseQRankSum=-0.377;ClippingRankSum=0.000;DP=73;ExcessHet=3.0103;FS=1.925;MLEAC=1;MLEAF=0.500;MQ=41.61;MQRankSum=1.386;QD=16.65;ReadPosRankSum=-0.187;SOR=0.475	GT:AD:DP:GQ:PL	0/1:38,35:73:99:1244,0,1337
chrIV	733722	.	G	A	1123.77	PASS	AC=1;AF=0.500;AN=2;BaseQRankSum=0.823;ClippingRankSum=0.000;DP=70;ExcessHet=3.0103;FS=0.915;MLEAC=1;MLEAF=0.500;MQ=42.00;MQRankSum=0.000;QD=16.05;ReadPosRankSum=-0.727;SOR=0.526	GT:AD:DP:GQ:PL	0/1:39,31:70:99:1152,0,1462
chrIV	767052	.	C	T	1817.77	PASS	AC=1;AF=0.500;AN=2;BaseQRankSum=0.873;ClippingRankSum=0.000;DP=90;ExcessHet=3.0103;FS=10.554;MLEAC=1;MLEAF=0.500;MQ=41.84;MQRankSum=1.091;QD=20.20;ReadPosRankSum=-1.355;SOR=1.526	GT:AD:DP:GQ:PL	0/1:42,48:90:99:1846,0,1551
chrIV	769069	.	G	A	1263.77	PASS	AC=1;AF=0.500;AN=2;BaseQRankSum=0.760;ClippingRankSum=0.000;DP=73;ExcessHet=3.0103;FS=1.933;MLEAC=1;MLEAF=0.500;MQ=41.80;MQRankSum=0.987;QD=17.31;ReadPosRankSum=-0.804;SOR=0.479	GT:AD:DP:GQ:PL	0/1:38,35:73:99:1292,0,1382
chrIV	780345	.	C	T	945.77	PASS	AC=1;AF=0.500;AN=2;BaseQRankSum=-0.180;ClippingRankSum=0.000;DP=68;ExcessHet=3.0103;FS=3.392;MLEAC=1;MLEAF=0.500;MQ=42.00;MQRankSum=0.000;QD=13.91;ReadPosRankSum=-1.152;SOR=0.762	GT:AD:DP:GQ:PL	0/1:41,27:68:99:974,0,1575
chrIV	912200	.	C	T	1356.77	PASS	AC=1;AF=0.500;AN=2;BaseQRankSum=0.305;ClippingRankSum=0.000;DP=59;ExcessHet=3.0103;FS=0.000;MLEAC=1;MLEAF=0.500;MQ=41.97;MQRankSum=1.286;QD=23.00;ReadPosRankSum=1.173;SOR=0.719	GT:AD:DP:GQ:PL	0/1:23,36:59:99:1385,0,828
chrIV	930919	.	C	T	1198.77	PASS	AC=1;AF=0.500;AN=2;BaseQRankSum=-0.027;ClippingRankSum=0.000;DP=58;ExcessHet=3.0103;FS=3.623;MLEAC=1;MLEAF=0.500;MQ=41.97;MQRankSum=-0.836;QD=20.67;ReadPosRankSum=-2.103;SOR=0.466	GT:AD:DP:GQ:PL	0/1:25,33:58:99:1227,0,881
chrIV	936937	.	C	T	854.77	PASS	AC=1;AF=0.500;AN=2;BaseQRankSum=-1.292;ClippingRankSum=0.000;DP=49;ExcessHet=3.0103;FS=2.587;MLEAC=1;MLEAF=0.500;MQ=42.00;MQRankSum=0.000;QD=17.44;ReadPosRankSum=0.262;SOR=1.222	GT:AD:DP:GQ:PL	0/1:25,24:49:99:883,0,946
chrIV	968402	.	G	A	932.77	PASS	AC=1;AF=0.500;AN=2;BaseQRankSum=-0.307;ClippingRankSum=0.000;DP=55;ExcessHet=3.0103;FS=0.000;MLEAC=1;MLEAF=0.500;MQ=42.00;MQRankSum=0.000;QD=16.96;ReadPosRankSum=-0.498;SOR=0.765	GT:AD:DP:GQ:PL	0/1:28,27:55:99:961,0,985
chrIV	1080860	.	G	A	746.77	PASS	AC=1;AF=0.500;AN=2;BaseQRankSum=0.844;ClippingRankSum=0.000;DP=51;ExcessHet=3.0103;FS=0.000;MLEAC=1;MLEAF=0.500;MQ=41.96;MQRankSum=0.877;QD=14.64;ReadPosRankSum=1.083;SOR=0.784	GT:AD:DP:GQ:PL	0/1:30,21:51:99:775,0,1165
chrIV	1122774	.	C	T	790.77	PASS	AC=1;AF=0.500;AN=2;BaseQRankSum=0.339;ClippingRankSum=0.000;DP=62;ExcessHet=3.0103;FS=3.705;MLEAC=1;MLEAF=0.500;MQ=42.00;MQRankSum=0.000;QD=12.75;ReadPosRankSum=0.366;SOR=0.330	GT:AD:DP:GQ:PL	0/1:39,23:62:99:819,0,1494
chrIV	1138548	.	G	A	1458.77	PASS	AC=1;AF=0.500;AN=2;BaseQRankSum=1.178;ClippingRankSum=0.000;DP=72;ExcessHet=3.0103;FS=0.000;MLEAC=1;MLEAF=0.500;MQ=41.57;MQRankSum=-0.392;QD=20.26;ReadPosRankSum=1.924;SOR=0.787	GT:AD:DP:GQ:PL	0/1:33,39:72:99:1487,0,1146
chrIV	1168406	.	G	A	1344.77	PASS	AC=1;AF=0.500;AN=2;BaseQRankSum=-0.015;ClippingRankSum=0.000;DP=66;ExcessHet=3.0103;FS=2.021;MLEAC=1;MLEAF=0.500;MQ=42.00;MQRankSum=0.000;QD=20.38;ReadPosRankSum=0.078;SOR=0.473	GT:AD:DP:GQ:PL	0/1:30,36:66:99:1373,0,1109
chrIV	1194936	.	G	A	954.77	PASS	AC=1;AF=0.500;AN=2;BaseQRankSum=1.636;ClippingRankSum=0.000;DP=73;ExcessHet=3.0103;FS=0.970;MLEAC=1;MLEAF=0.500;MQ=42.00;MQRankSum=0.000;QD=13.08;ReadPosRankSum=0.107;SOR=0.512	GT:AD:DP:GQ:PL	0/1:46,27:73:99:983,0,3562
chrIV	1194937	.	G	A	954.77	PASS	AC=1;AF=0.500;AN=2;BaseQRankSum=1.701;ClippingRankSum=0.000;DP=71;ExcessHet=3.0103;FS=2.175;MLEAC=1;MLEAF=0.500;MQ=42.00;MQRankSum=0.000;QD=13.45;ReadPosRankSum=0.310;SOR=0.422	GT:AD:DP:GQ:PL	0/1:45,26:71:99:983,0,3562
chrIV	1253820	.	C	T	1063.77	PASS	AC=1;AF=0.500;AN=2;BaseQRankSum=0.325;ClippingRankSum=0.000;DP=60;ExcessHet=3.0103;FS=3.600;MLEAC=1;MLEAF=0.500;MQ=42.00;MQRankSum=0.000;QD=17.73;ReadPosRankSum=-0.924;SOR=0.445	GT:AD:DP:GQ:PL	0/1:31,29:60:99:1092,0,1172
chrIV	1254117	.	C	T	1099.77	PASS	AC=1;AF=0.500;AN=2;BaseQRankSum=0.389;ClippingRankSum=0.000;DP=56;ExcessHet=3.0103;FS=0.000;MLEAC=1;MLEAF=0.500;MQ=42.00;MQRankSum=0.000;QD=19.64;ReadPosRankSum=2.041;SOR=0.675	GT:AD:DP:GQ:PL	0/1:26,30:56:99:1128,0,961
chrIV	1459388	.	G	A	557.77	PASS	AC=1;AF=0.500;AN=2;BaseQRankSum=0.010;ClippingRankSum=0.000;DP=55;ExcessHet=3.0103;FS=1.184;MLEAC=1;MLEAF=0.500;MQ=42.00;MQRankSum=0.000;QD=10.14;ReadPosRankSum=-0.211;SOR=0.996	GT:AD:DP:GQ:PL	0/1:37,18:55:99:586,0,1397
chrIV	1461769	.	G	A	1073.77	PASS	AC=1;AF=0.500;AN=2;BaseQRankSum=-1.504;ClippingRankSum=0.000;DP=63;ExcessHet=3.0103;FS=4.985;MLEAC=1;MLEAF=0.500;MQ=41.51;MQRankSum=-0.046;QD=17.32;ReadPosRankSum=1.380;SOR=1.329	GT:AD:DP:GQ:PL	0/1:32,30:62:99:1102,0,1207
chrIV	1489211	.	G	A	1462.77	PASS	AC=1;AF=0.500;AN=2;BaseQRankSum=1.381;ClippingRankSum=0.000;DP=80;ExcessHet=3.0103;FS=5.793;MLEAC=1;MLEAF=0.500;MQ=41.98;MQRankSum=-0.975;QD=18.28;ReadPosRankSum=1.889;SOR=0.850	GT:AD:DP:GQ:PL	0/1:40,40:80:99:1491,0,1475
chrIV	1494247	.	G	A	923.77	PASS	AC=1;AF=0.500;AN=2;BaseQRankSum=0.384;ClippingRankSum=0.000;DP=66;ExcessHet=3.0103;FS=4.994;MLEAC=1;MLEAF=0.500;MQ=42.00;MQRankSum=0.000;QD=14.00;ReadPosRankSum=-1.369;SOR=0.963	GT:AD:DP:GQ:PL	0/1:39,27:66:99:952,0,1411
chrV	32811	.	G	A	3249.77	PASS	AC=2;AF=1.00;AN=2;DP=76;ExcessHet=3.0103;FS=0.000;MLEAC=2;MLEAF=1.00;MQ=42.00;QD=25.68;SOR=0.920	GT:AD:DP:GQ:PL	1/1:0,76:76:99:3278,228,0
chrV	58325	.	C	T	1599.77	PASS	AC=1;AF=0.500;AN=2;BaseQRankSum=0.310;ClippingRankSum=0.000;DP=68;ExcessHet=3.0103;FS=3.404;MLEAC=1;MLEAF=0.500;MQ=41.78;MQRankSum=-0.757;QD=23.53;ReadPosRankSum=-0.106;SOR=0.909	GT:AD:DP:GQ:PL	0/1:26,42:68:99:1628,0,895
chrV	116143	.	C	T	2279.77	PASS	AC=2;AF=1.00;AN=2;DP=54;ExcessHet=3.0103;FS=0.000;MLEAC=2;MLEAF=1.00;MQ=42.00;QD=32.13;SOR=0.846	GT:AD:DP:GQ:PL	1/1:0,54:54:99:2308,162,0
chrV	135415	.	G	A	541.77	PASS	AC=1;AF=0.500;AN=2;BaseQRankSum=1.590;ClippingRankSum=0.000;DP=60;ExcessHet=3.0103;FS=1.199;MLEAC=1;MLEAF=0.500;MQ=40.46;MQRankSum=0.794;QD=12.04;ReadPosRankSum=0.782;SOR=1.061	GT:AD:DP:GQ:PL	0/1:28,17:45:99:570,0,1058
chrV	172656	.	G	A	1195.77	PASS	AC=1;AF=0.500;AN=2;BaseQRankSum=2.436;ClippingRankSum=0.000;DP=75;ExcessHet=3.0103;FS=0.874;MLEAC=1;MLEAF=0.500;MQ=41.78;MQRankSum=1.281;QD=15.94;ReadPosRankSum=1.877;SOR=0.670	GT:AD:DP:GQ:PL	0/1:42,33:75:99:1224,0,1528
chrV	323139	.	C	T	804.77	PASS	AC=1;AF=0.500;AN=2;BaseQRankSum=-0.628;ClippingRankSum=0.000;DP=57;ExcessHet=3.0103;FS=1.023;MLEAC=1;MLEAF=0.500;MQ=41.78;MQRankSum=1.524;QD=14.12;ReadPosRankSum=-1.696;SOR=0.812	GT:AD:DP:GQ:PL	0/1:33,24:57:99:833,0,1266
chrV	343018	.	G	A	1337.77	PASS	AC=1;AF=0.500;AN=2;BaseQRankSum=0.530;ClippingRankSum=0.000;DP=70;ExcessHet=3.0103;FS=4.821;MLEAC=1;MLEAF=0.500;MQ=41.97;MQRankSum=-0.943;QD=19.11;ReadPosRankSum=0.416;SOR=1.376	GT:AD:DP:GQ:PL	0/1:34,36:70:99:1366,0,1265
chrV	431211	.	G	A	1212.77	PASS	AC=1;AF=0.500;AN=2;BaseQRankSum=0.940;ClippingRankSum=0.000;DP=73;ExcessHet=3.0103;FS=2.312;MLEAC=1;MLEAF=0.500;MQ=41.80;MQRankSum=-0.871;QD=20.21;ReadPosRankSum=-0.095;SOR=0.375	GT:AD:DP:GQ:PL	0/1:27,33:60:99:1241,0,966
chrV	504768	.	C	T	1762.77	PASS	AC=1;AF=0.500;AN=2;BaseQRankSum=0.471;ClippingRankSum=0.000;DP=77;ExcessHet=3.0103;FS=1.929;MLEAC=1;MLEAF=0.500;MQ=42.00;MQRankSum=0.000;QD=22.89;ReadPosRankSum=-0.456;SOR=1.007	GT:AD:DP:GQ:PL	0/1:31,46:77:99:1791,0,1082
chrV	549594	.	G	A	1086.77	PASS	AC=1;AF=0.500;AN=2;BaseQRankSum=0.496;ClippingRankSum=0.000;DP=62;ExcessHet=3.0103;FS=2.133;MLEAC=1;MLEAF=0.500;MQ=41.77;MQRankSum=-0.968;QD=17.53;ReadPosRankSum=0.674;SOR=0.758	GT:AD:DP:GQ:PL	0/1:31,31:62:99:1115,0,1166
chrVI	69725	.	G	A	1093.77	PASS	AC=1;AF=0.500;AN=2;BaseQRankSum=-0.630;ClippingRankSum=0.000;DP=74;ExcessHet=3.0103;FS=3.195;MLEAC=1;MLEAF=0.500;MQ=41.80;MQRankSum=-1.118;QD=14.78;ReadPosRankSum=0.356;SOR=1.155	GT:AD:DP:GQ:PL	0/1:42,32:74:99:1122,0,1616
chrVI	93546	.	G	A	962.77	PASS	AC=1;AF=0.500;AN=2;BaseQRankSum=0.430;ClippingRankSum=0.000;DP=62;ExcessHet=3.0103;FS=0.000;MLEAC=1;MLEAF=0.500;MQ=41.97;MQRankSum=0.911;QD=15.53;ReadPosRankSum=-0.583;SOR=0.716	GT:AD:DP:GQ:PL	0/1:35,27:62:99:991,0,1339
chrVI	101379	.	C	T	1165.77	PASS	AC=1;AF=0.500;AN=2;BaseQRankSum=2.104;ClippingRankSum=0.000;DP=52;ExcessHet=3.0103;FS=1.090;MLEAC=1;MLEAF=0.500;MQ=42.00;MQRankSum=0.000;QD=22.42;ReadPosRankSum=-0.189;SOR=0.824	GT:AD:DP:GQ:PL	0/1:21,31:52:99:1194,0,754
chrVI	165682	.	C	T	899.77	PASS	AC=1;AF=0.500;AN=2;BaseQRankSum=-1.052;ClippingRankSum=0.000;DP=69;ExcessHet=3.0103;FS=0.913;MLEAC=1;MLEAF=0.500;MQ=41.79;MQRankSum=0.831;QD=13.04;ReadPosRankSum=-0.233;SOR=0.817	GT:AD:DP:GQ:PL	0/1:42,27:69:99:928,0,1594
chrVI	182272	.	G	A	1430.77	PASS	AC=1;AF=0.500;AN=2;BaseQRankSum=0.617;ClippingRankSum=0.000;DP=77;ExcessHet=3.0103;FS=7.612;MLEAC=1;MLEAF=0.500;MQ=41.82;MQRankSum=1.039;QD=18.58;ReadPosRankSum=0.215;SOR=1.135	GT:AD:DP:GQ:PL	0/1:38,39:77:99:1459,0,1339
chrVI	182941	.	G	A	1007.77	PASS	AC=1;AF=0.500;AN=2;BaseQRankSum=-0.734;ClippingRankSum=0.000;DP=55;ExcessHet=3.0103;FS=3.786;MLEAC=1;MLEAF=0.500;MQ=42.00;MQRankSum=0.000;QD=18.32;ReadPosRankSum=-1.363;SOR=1.281	GT:AD:DP:GQ:PL	0/1:27,28:55:99:1036,0,1019
chrVII	69593	.	G	A	1088.77	PASS	AC=1;AF=0.500;AN=2;BaseQRankSum=-0.975;ClippingRankSum=0.000;DP=60;ExcessHet=3.0103;FS=0.000;MLEAC=1;MLEAF=0.500;MQ=42.00;MQRankSum=0.000;QD=18.15;ReadPosRankSum=-0.659;SOR=0.575	GT:AD:DP:GQ:PL	0/1:30,30:60:99:1117,0,1123
chrVII	156800	.	C	T	1311.77	PASS	AC=1;AF=0.500;AN=2;BaseQRankSum=-0.611;ClippingRankSum=0.000;DP=76;ExcessHet=3.0103;FS=0.000;MLEAC=1;MLEAF=0.500;MQ=41.63;MQRankSum=1.369;QD=17.26;ReadPosRankSum=1.249;SOR=0.761	GT:AD:DP:GQ:PL	0/1:40,36:76:99:1340,0,1444
chrVII	220271	.	C	T	1575.77	PASS	AC=1;AF=0.500;AN=2;BaseQRankSum=2.752;ClippingRankSum=0.000;DP=80;ExcessHet=3.0103;FS=1.845;MLEAC=1;MLEAF=0.500;MQ=42.00;MQRankSum=0.000;QD=19.70;ReadPosRankSum=1.274;SOR=1.005	GT:AD:DP:GQ:PL	0/1:38,42:80:99:1604,0,1380
chrVII	272891	.	G	A	1419.77	PASS	AC=1;AF=0.500;AN=2;BaseQRankSum=-2.506;ClippingRankSum=0.000;DP=68;ExcessHet=3.0103;FS=0.000;MLEAC=1;MLEAF=0.500;MQ=42.00;MQRankSum=0.000;QD=20.88;ReadPosRankSum=-1.170;SOR=0.647	GT:AD:DP:GQ:PL	0/1:29,39:68:99:1448,0,1069
chrVII	277565	.	C	T	1039.77	PASS	AC=1;AF=0.500;AN=2;BaseQRankSum=0.418;ClippingRankSum=0.000;DP=56;ExcessHet=3.0103;FS=0.000;MLEAC=1;MLEAF=0.500;MQ=41.74;MQRankSum=-0.929;QD=18.57;ReadPosRankSum=0.651;SOR=0.698	GT:AD:DP:GQ:PL	0/1:27,29:56:99:1068,0,982
chrVII	346757	.	C	T	1255.77	PASS	AC=1;AF=0.500;AN=2;BaseQRankSum=0.784;ClippingRankSum=0.000;DP=58;ExcessHet=3.0103;FS=2.232;MLEAC=1;MLEAF=0.500;MQ=42.00;MQRankSum=0.000;QD=21.65;ReadPosRankSum=0.027;SOR=1.035	GT:AD:DP:GQ:PL	0/1:24,34:58:99:1284,0,854
chrVII	350891	.	G	A	1527.77	PASS	AC=1;AF=0.500;AN=2;BaseQRankSum=1.341;ClippingRankSum=0.000;DP=66;ExcessHet=3.0103;FS=2.144;MLEAC=1;MLEAF=0.500;MQ=41.79;MQRankSum=1.271;QD=23.15;ReadPosRankSum=0.073;SOR=0.437	GT:AD:DP:GQ:PL	0/1:26,40:66:99:1556,0,881
chrVII	366004	.	G	A	1218.77	PASS	AC=1;AF=0.500;AN=2;BaseQRankSum=0.035;ClippingRankSum=0.000;DP=66;ExcessHet=3.0103;FS=0.949;MLEAC=1;MLEAF=0.500;MQ=42.00;MQRankSum=0.000;QD=18.47;ReadPosRankSum=-0.728;SOR=0.914	GT:AD:DP:GQ:PL	0/1:31,35:66:99:1247,0,1126
chrVII	415849	.	G	A	1073.77	PASS	AC=1;AF=0.500;AN=2;BaseQRankSum=-0.408;ClippingRankSum=0.000;DP=66;ExcessHet=3.0103;FS=6.435;MLEAC=1;MLEAF=0.500;MQ=41.79;MQRankSum=-1.032;QD=16.27;ReadPosRankSum=0.212;SOR=1.128	GT:AD:DP:GQ:PL	0/1:35,31:66:99:1102,0,1326
chrVII	440737	.	G	A	1010.77	PASS	AC=1;AF=0.500;AN=2;BaseQRankSum=-0.070;ClippingRankSum=0.000;DP=67;ExcessHet=3.0103;FS=0.000;MLEAC=1;MLEAF=0.500;MQ=41.72;MQRankSum=1.266;QD=15.09;ReadPosRankSum=-1.260;SOR=0.616	GT:AD:DP:GQ:PL	0/1:38,29:67:99:1039,0,1450
chrVII	482838	.	G	A	1288.77	PASS	AC=1;AF=0.500;AN=2;BaseQRankSum=2.929;ClippingRankSum=0.000;DP=79;ExcessHet=3.0103;FS=0.000;MLEAC=1;MLEAF=0.500;MQ=41.80;MQRankSum=-0.090;QD=16.31;ReadPosRankSum=0.959;SOR=0.756	GT:AD:DP:GQ:PL	0/1:43,36:79:99:1317,0,1455
chrVII	485153	.	G	A	1363.77	PASS	AC=1;AF=0.500;AN=2;BaseQRankSum=2.003;ClippingRankSum=0.000;DP=75;ExcessHet=3.0103;FS=0.884;MLEAC=1;MLEAF=0.500;MQ=41.78;MQRankSum=0.000;QD=18.43;ReadPosRankSum=0.520;SOR=0.508	GT:AD:DP:GQ:PL	0/1:37,37:74:99:1392,0,1355
chrVII	527318	.	G	A	1074.77	PASS	AC=1;AF=0.500;AN=2;BaseQRankSum=-1.296;ClippingRankSum=0.000;DP=58;ExcessHet=3.0103;FS=0.999;MLEAC=1;MLEAF=0.500;MQ=41.76;MQRankSum=-0.899;QD=18.53;ReadPosRankSum=1.059;SOR=0.541	GT:AD:DP:GQ:PL	0/1:27,31:58:99:1103,0,999
chrVII	591562	.	C	T	898.77	PASS	AC=1;AF=0.500;AN=2;BaseQRankSum=0.920;ClippingRankSum=0.000;DP=65;ExcessHet=3.0103;FS=5.094;MLEAC=1;MLEAF=0.500;MQ=41.78;MQRankSum=-1.193;QD=13.83;ReadPosRankSum=0.582;SOR=0.287	GT:AD:DP:GQ:PL	0/1:39,26:65:99:927,0,1402
chrVII	698421	.	G	A	1314.77	PASS	AC=1;AF=0.500;AN=2;BaseQRankSum=-0.248;ClippingRankSum=0.000;DP=89;ExcessHet=3.0103;FS=0.000;MLEAC=1;MLEAF=0.500;MQ=42.00;MQRankSum=0.000;QD=14.77;ReadPosRankSum=-1.183;SOR=0.730	GT:AD:DP:GQ:PL	0/1:51,38:89:99:1343,0,1905
chrVII	727903	.	G	A	1590.77	PASS	AC=1;AF=0.500;AN=2;BaseQRankSum=2.381;ClippingRankSum=0.000;DP=78;ExcessHet=3.0103;FS=4.418;MLEAC=1;MLEAF=0.500;MQ=41.97;MQRankSum=-0.900;QD=20.39;ReadPosRankSum=1.775;SOR=1.259	GT:AD:DP:GQ:PL	0/1:36,42:78:99:1619,0,1303
chrVII	733738	.	G	A	910.77	PASS	AC=1;AF=0.500;AN=2;BaseQRankSum=0.126;ClippingRankSum=0.000;DP=52;ExcessHet=3.0103;FS=2.304;MLEAC=1;MLEAF=0.500;MQ=42.00;MQRankSum=0.000;QD=17.51;ReadPosRankSum=-1.769;SOR=1.045	GT:AD:DP:GQ:PL	0/1:27,25:52:99:939,0,1002
chrVII	876539	.	G	A	974.77	PASS	AC=1;AF=0.500;AN=2;BaseQRankSum=-0.637;ClippingRankSum=0.000;DP=64;ExcessHet=3.0103;FS=2.221;MLEAC=1;MLEAF=0.500;MQ=41.55;MQRankSum=-0.134;QD=15.23;ReadPosRankSum=-0.276;SOR=1.013	GT:AD:DP:GQ:PL	0/1:35,29:64:99:1003,0,1310
chrVII	883838	.	G	A	1459.77	PASS	AC=1;AF=0.500;AN=2;BaseQRankSum=0.570;ClippingRankSum=0.000;DP=83;ExcessHet=3.0103;FS=0.000;MLEAC=1;MLEAF=0.500;MQ=42.00;MQRankSum=0.000;QD=17.80;ReadPosRankSum=0.358;SOR=0.693	GT:AD:DP:GQ:PL	0/1:41,41:82:99:1488,0,1495
chrVII	936994	.	C	T	1073.77	PASS	AC=1;AF=0.500;AN=2;BaseQRankSum=0.119;ClippingRankSum=0.000;DP=59;ExcessHet=3.0103;FS=0.990;MLEAC=1;MLEAF=0.500;MQ=42.00;MQRankSum=0.000;QD=18.20;ReadPosRankSum=-0.452;SOR=0.518	GT:AD:DP:GQ:PL	0/1:29,30:59:99:1102,0,1073
chrVII	939264	.	G	A	1080.77	PASS	AC=1;AF=0.500;AN=2;BaseQRankSum=-0.165;ClippingRankSum=0.000;DP=69;ExcessHet=3.0103;FS=4.707;MLEAC=1;MLEAF=0.500;MQ=41.97;MQRankSum=-1.046;QD=15.66;ReadPosRankSum=0.517;SOR=0.789	GT:AD:DP:GQ:PL	0/1:37,32:69:99:1109,0,1353
chrVII	939621	.	G	A	1315.77	PASS	AC=1;AF=0.500;AN=2;BaseQRankSum=-1.639;ClippingRankSum=0.000;DP=72;ExcessHet=3.0103;FS=0.896;MLEAC=1;MLEAF=0.500;MQ=42.00;MQRankSum=0.000;QD=18.27;ReadPosRankSum=0.214;SOR=0.504	GT:AD:DP:GQ:PL	0/1:36,36:72:99:1344,0,1303
chrVII	961428	.	C	T	1725.77	PASS	AC=1;AF=0.500;AN=2;BaseQRankSum=0.329;ClippingRankSum=0.000;DP=89;ExcessHet=3.0103;FS=0.815;MLEAC=1;MLEAF=0.500;MQ=41.68;MQRankSum=-1.329;QD=19.39;ReadPosRankSum=-0.346;SOR=0.533	GT:AD:DP:GQ:PL	0/1:42,47:89:99:1754,0,1558
chrVII	973958	.	G	A	1033.77	PASS	AC=1;AF=0.500;AN=2;BaseQRankSum=1.016;ClippingRankSum=0.000;DP=52;ExcessHet=3.0103;FS=3.850;MLEAC=1;MLEAF=0.500;MQ=41.72;MQRankSum=1.119;QD=19.88;ReadPosRankSum=-0.767;SOR=0.330	GT:AD:DP:GQ:PL	0/1:24,28:52:99:1062,0,840
chrVII	1026945	.	G	A	1079.77	PASS	AC=1;AF=0.500;AN=2;BaseQRankSum=0.074;ClippingRankSum=0.000;DP=74;ExcessHet=3.0103;FS=1.941;MLEAC=1;MLEAF=0.500;MQ=42.00;MQRankSum=0.000;QD=14.59;ReadPosRankSum=0.177;SOR=0.472	GT:AD:DP:GQ:PL	0/1:43,31:74:99:1108,0,1600
chrVII	1051784	.	C	T	1353.77	PASS	AC=1;AF=0.500;AN=2;BaseQRankSum=2.059;ClippingRankSum=0.000;DP=82;ExcessHet=3.0103;FS=1.814;MLEAC=1;MLEAF=0.500;MQ=41.80;MQRankSum=0.053;QD=16.71;ReadPosRankSum=-1.855;SOR=0.665	GT:AD:DP:GQ:PL	0/1:39,42:81:99:1382,0,1106
chrVIII	77802	.	C	T	1219.77	PASS	AC=1;AF=0.500;AN=2;BaseQRankSum=-2.634;ClippingRankSum=0.000;DP=70;ExcessHet=3.0103;FS=3.248;MLEAC=1;MLEAF=0.500;MQ=42.00;MQRankSum=0.000;QD=17.43;ReadPosRankSum=-1.303;SOR=0.773	GT:AD:DP:GQ:PL	0/1:34,36:70:99:1248,0,1267
chrVIII	78521	.	G	A	1123.77	PASS	AC=1;AF=0.500;AN=2;BaseQRankSum=-0.489;ClippingRankSum=0.000;DP=76;ExcessHet=3.0103;FS=0.876;MLEAC=1;MLEAF=0.500;MQ=42.00;MQRankSum=0.000;QD=14.79;ReadPosRankSum=0.067;SOR=0.854	GT:AD:DP:GQ:PL	0/1:44,32:76:99:1152,0,1677
chrVIII	85384	.	G	A	1061.77	PASS	AC=1;AF=0.500;AN=2;BaseQRankSum=0.609;ClippingRankSum=0.000;DP=58;ExcessHet=3.0103;FS=5.492;MLEAC=1;MLEAF=0.500;MQ=41.65;MQRankSum=-0.910;QD=19.30;ReadPosRankSum=-0.107;SOR=0.638	GT:AD:DP:GQ:PL	0/1:26,29:55:99:1090,0,955
chrVIII	116128	.	G	A	992.77	PASS	AC=1;AF=0.500;AN=2;BaseQRankSum=-0.752;ClippingRankSum=0.000;DP=57;ExcessHet=3.0103;FS=1.077;MLEAC=1;MLEAF=0.500;MQ=41.80;MQRankSum=-1.678;QD=19.09;ReadPosRankSum=0.607;SOR=1.004	GT:AD:DP:GQ:PL	0/1:25,27:52:99:1021,0,945
chrVIII	121246	.	C	T	1357.77	PASS	AC=1;AF=0.500;AN=2;BaseQRankSum=1.393;ClippingRankSum=0.000;DP=63;ExcessHet=3.0103;FS=3.459;MLEAC=1;MLEAF=0.500;MQ=41.97;MQRankSum=1.225;QD=21.55;ReadPosRankSum=0.529;SOR=0.886	GT:AD:DP:GQ:PL	0/1:26,37:63:99:1386,0,917
chrVIII	126503	.	C	T	1119.77	PASS	AC=1;AF=0.500;AN=2;BaseQRankSum=-0.083;ClippingRankSum=0.000;DP=64;ExcessHet=3.0103;FS=3.438;MLEAC=1;MLEAF=0.500;MQ=41.97;MQRankSum=1.000;QD=17.50;ReadPosRankSum=-1.995;SOR=0.694	GT:AD:DP:GQ:PL	0/1:33,31:64:99:1148,0,1183
chrVIII	134355	.	G	A	961.77	PASS	AC=1;AF=0.500;AN=2;BaseQRankSum=-0.615;ClippingRankSum=0.000;DP=58;ExcessHet=3.0103;FS=7.156;MLEAC=1;MLEAF=0.500;MQ=40.89;MQRankSum=-0.299;QD=16.58;ReadPosRankSum=1.203;SOR=1.609	GT:AD:DP:GQ:PL	0/1:30,28:58:99:990,0,1123
chrVIII	144058	.	G	A	1204.77	PASS	AC=1;AF=0.500;AN=2;BaseQRankSum=-0.644;ClippingRankSum=0.000;DP=55;ExcessHet=3.0103;FS=3.920;MLEAC=1;MLEAF=0.500;MQ=42.00;MQRankSum=0.000;QD=21.90;ReadPosRankSum=0.266;SOR=1.352	GT:AD:DP:GQ:PL	0/1:23,32:55:99:1233,0,846
chrVIII	151532	.	G	A	1273.77	PASS	AC=1;AF=0.500;AN=2;BaseQRankSum=-0.472;ClippingRankSum=0.000;DP=74;ExcessHet=3.0103;FS=1.931;MLEAC=1;MLEAF=0.500;MQ=42.00;MQRankSum=0.000;QD=17.21;ReadPosRankSum=0.724;SOR=0.436	GT:AD:DP:GQ:PL	0/1:38,36:74:99:1302,0,1434
chrVIII	236644	.	C	T	920.77	PASS	AC=1;AF=0.500;AN=2;BaseQRankSum=1.804;ClippingRankSum=0.000;DP=64;ExcessHet=3.0103;FS=1.030;MLEAC=1;MLEAF=0.500;MQ=42.00;MQRankSum=0.000;QD=14.62;ReadPosRankSum=0.801;SOR=0.468	GT:AD:DP:GQ:PL	0/1:37,26:63:99:949,0,1411
chrVIII	248283	.	C	T	1158.77	PASS	AC=1;AF=0.500;AN=2;BaseQRankSum=-0.847;ClippingRankSum=0.000;DP=67;ExcessHet=3.0103;FS=0.924;MLEAC=1;MLEAF=0.500;MQ=41.97;MQRankSum=0.986;QD=17.30;ReadPosRankSum=-0.962;SOR=0.772	GT:AD:DP:GQ:PL	0/1:35,32:67:99:1187,0,1328
chrVIII	283985	.	G	A	1275.77	PASS	AC=1;AF=0.500;AN=2;BaseQRankSum=0.546;ClippingRankSum=0.000;DP=59;ExcessHet=3.0103;FS=5.228;MLEAC=1;MLEAF=0.500;MQ=41.76;MQRankSum=-0.823;QD=21.62;ReadPosRankSum=-2.136;SOR=0.956	GT:AD:DP:GQ:PL	0/1:25,34:59:99:1304,0,911
chrVIII	464367	.	G	A	985.77	PASS	AC=1;AF=0.500;AN=2;BaseQRankSum=-0.853;ClippingRankSum=0.000;DP=63;ExcessHet=3.0103;FS=2.130;MLEAC=1;MLEAF=0.500;MQ=41.97;MQRankSum=0.926;QD=15.65;ReadPosRankSum=0.290;SOR=1.005	GT:AD:DP:GQ:PL	0/1:35,28:63:99:1014,0,1327
chrVIII	489105	.	G	A	1195.77	PASS	AC=1;AF=0.500;AN=2;BaseQRankSum=0.764;ClippingRankSum=0.000;DP=71;ExcessHet=3.0103;FS=0.000;MLEAC=1;MLEAF=0.500;MQ=42.00;MQRankSum=0.000;QD=16.84;ReadPosRankSum=-0.804;SOR=0.802	GT:AD:DP:GQ:PL	0/1:38,33:71:99:1224,0,1445
chrVIII	517505	.	C	T	1408.77	PASS	AC=1;AF=0.500;AN=2;BaseQRankSum=1.398;ClippingRankSum=0.000;DP=71;ExcessHet=3.0103;FS=8.046;MLEAC=1;MLEAF=0.500;MQ=42.00;MQRankSum=0.000;QD=19.84;ReadPosRankSum=1.162;SOR=1.034	GT:AD:DP:GQ:PL	0/1:33,38:71:99:1437,0,1211
chrIX	37334	.	C	T	1445.77	PASS	AC=1;AF=0.500;AN=2;BaseQRankSum=1.101;ClippingRankSum=0.000;DP=69;ExcessHet=3.0103;FS=6.566;MLEAC=1;MLEAF=0.500;MQ=42.00;MQRankSum=0.000;QD=20.95;ReadPosRankSum=0.594;SOR=1.331	GT:AD:DP:GQ:PL	0/1:30,39:69:99:1474,0,1020
chrIX	129763	.	C	T	1104.77	PASS	AC=1;AF=0.500;AN=2;BaseQRankSum=-0.240;ClippingRankSum=0.000;DP=59;ExcessHet=3.0103;FS=3.570;MLEAC=1;MLEAF=0.500;MQ=42.00;MQRankSum=0.000;QD=18.72;ReadPosRankSum=-0.282;SOR=1.069	GT:AD:DP:GQ:PL	0/1:27,32:59:99:1133,0,944
chrX	31823	.	C	T	1233.77	PASS	AC=1;AF=0.500;AN=2;BaseQRankSum=-0.983;ClippingRankSum=0.000;DP=65;ExcessHet=3.0103;FS=0.000;MLEAC=1;MLEAF=0.500;MQ=42.00;MQRankSum=0.000;QD=18.98;ReadPosRankSum=-0.310;SOR=0.634	GT:AD:DP:GQ:PL	0/1:31,34:65:99:1262,0,1148
chrX	37891	.	C	T	788.77	PASS	AC=1;AF=0.500;AN=2;BaseQRankSum=-1.504;ClippingRankSum=0.000;DP=48;ExcessHet=3.0103;FS=0.000;MLEAC=1;MLEAF=0.500;MQ=42.00;MQRankSum=0.000;QD=16.43;ReadPosRankSum=-1.218;SOR=0.551	GT:AD:DP:GQ:PL	0/1:24,24:48:99:817,0,836
chrX	59168	.	G	A	1529.77	PASS	AC=1;AF=0.500;AN=2;BaseQRankSum=-0.055;ClippingRankSum=0.000;DP=78;ExcessHet=3.0103;FS=0.000;MLEAC=1;MLEAF=0.500;MQ=41.93;MQRankSum=1.517;QD=19.61;ReadPosRankSum=-0.774;SOR=0.766	GT:AD:DP:GQ:PL	0/1:37,41:78:99:1558,0,1370
chrX	97522	.	C	T	1037.77	PASS	AC=1;AF=0.500;AN=2;BaseQRankSum=0.518;ClippingRankSum=0.000;DP=64;ExcessHet=3.0103;FS=0.928;MLEAC=1;MLEAF=0.500;MQ=41.75;MQRankSum=-1.495;QD=16.22;ReadPosRankSum=-0.855;SOR=0.826	GT:AD:DP:GQ:PL	0/1:34,30:64:99:1066,0,1257
chrX	116257	.	G	A	1230.77	PASS	AC=1;AF=0.500;AN=2;BaseQRankSum=-0.868;ClippingRankSum=0.000;DP=64;ExcessHet=3.0103;FS=0.970;MLEAC=1;MLEAF=0.500;MQ=42.00;MQRankSum=0.000;QD=19.23;ReadPosRankSum=0.105;SOR=0.534	GT:AD:DP:GQ:PL	0/1:30,34:64:99:1259,0,1116
chrX	121584	.	C	T	1223.77	PASS	AC=1;AF=0.500;AN=2;BaseQRankSum=0.432;ClippingRankSum=0.000;DP=71;ExcessHet=3.0103;FS=6.552;MLEAC=1;MLEAF=0.500;MQ=42.00;MQRankSum=0.000;QD=17.24;ReadPosRankSum=-1.655;SOR=1.568	GT:AD:DP:GQ:PL	0/1:37,34:71:99:1252,0,1390
chrX	122166	.	C	T	1092.77	PASS	AC=1;AF=0.500;AN=2;BaseQRankSum=0.226;ClippingRankSum=0.000;DP=63;ExcessHet=3.0103;FS=0.956;MLEAC=1;MLEAF=0.500;MQ=42.00;MQRankSum=0.000;QD=17.35;ReadPosRankSum=0.739;SOR=0.533	GT:AD:DP:GQ:PL	0/1:32,31:63:99:1121,0,1189
chrX	122890	.	G	A	1128.77	PASS	AC=1;AF=0.500;AN=2;BaseQRankSum=-0.500;ClippingRankSum=0.000;DP=60;ExcessHet=3.0103;FS=0.000;MLEAC=1;MLEAF=0.500;MQ=41.76;MQRankSum=-0.934;QD=18.81;ReadPosRankSum=0.455;SOR=0.811	GT:AD:DP:GQ:PL	0/1:29,31:60:99:1157,0,1075
chrX	140099	.	G	A	1197.77	PASS	AC=1;AF=0.500;AN=2;BaseQRankSum=0.885;ClippingRankSum=0.000;DP=62;ExcessHet=3.0103;FS=4.985;MLEAC=1;MLEAF=0.500;MQ=42.00;MQRankSum=0.000;QD=19.32;ReadPosRankSum=-0.660;SOR=0.307	GT:AD:DP:GQ:PL	0/1:30,32:62:99:1226,0,1109
chrX	173065	.	G	A	825.77	PASS	AC=1;AF=0.500;AN=2;BaseQRankSum=-0.216;ClippingRankSum=0.000;DP=55;ExcessHet=3.0103;FS=3.900;MLEAC=1;MLEAF=0.500;MQ=41.74;MQRankSum=-1.081;QD=15.29;ReadPosRankSum=-0.453;SOR=1.329	GT:AD:DP:GQ:PL	0/1:30,24:54:99:854,0,1219
chrX	173080	.	G	A	1124.77	PASS	AC=1;AF=0.500;AN=2;BaseQRankSum=0.119;ClippingRankSum=0.000;DP=56;ExcessHet=3.0103;FS=0.000;MLEAC=1;MLEAF=0.500;MQ=42.00;MQRankSum=0.000;QD=20.09;ReadPosRankSum=0.157;SOR=0.653	GT:AD:DP:GQ:PL	0/1:25,31:56:99:1153,0,928
chrX	181749	.	G	A	1321.77	PASS	AC=1;AF=0.500;AN=2;BaseQRankSum=0.562;ClippingRankSum=0.000;DP=69;ExcessHet=3.0103;FS=2.019;MLEAC=1;MLEAF=0.500;MQ=41.79;MQRankSum=1.073;QD=19.16;ReadPosRankSum=0.021;SOR=0.437	GT:AD:DP:GQ:PL	0/1:33,36:69:99:1350,0,1173
chrX	188412	.	G	A	1111.77	PASS	AC=1;AF=0.500;AN=2;BaseQRankSum=0.566;ClippingRankSum=0.000;DP=74;ExcessHet=3.0103;FS=7.981;MLEAC=1;MLEAF=0.500;MQ=42.00;MQRankSum=0.000;QD=15.02;ReadPosRankSum=1.331;SOR=0.694	GT:AD:DP:GQ:PL	0/1:42,32:74:99:1140,0,1607
chrX	204892	.	C	T	1141.77	PASS	AC=1;AF=0.500;AN=2;BaseQRankSum=1.705;ClippingRankSum=0.000;DP=62;ExcessHet=3.0103;FS=2.182;MLEAC=1;MLEAF=0.500;MQ=41.97;MQRankSum=1.032;QD=18.42;ReadPosRankSum=0.305;SOR=0.385	GT:AD:DP:GQ:PL	0/1:31,31:62:99:1170,0,1150
chrX	228445	.	G	A	1127.77	PASS	AC=1;AF=0.500;AN=2;BaseQRankSum=1.885;ClippingRankSum=0.000;DP=63;ExcessHet=3.0103;FS=8.922;MLEAC=1;MLEAF=0.500;MQ=41.97;MQRankSum=-0.984;QD=17.90;ReadPosRankSum=-0.582;SOR=0.306	GT:AD:DP:GQ:PL	0/1:32,31:63:99:1156,0,1185
chrX	294375	.	G	A	758.77	PASS	AC=1;AF=0.500;AN=2;BaseQRankSum=1.167;ClippingRankSum=0.000;DP=47;ExcessHet=3.0103;FS=1.119;MLEAC=1;MLEAF=0.500;MQ=40.98;MQRankSum=-1.534;QD=16.14;ReadPosRankSum=1.945;SOR=0.507	GT:AD:DP:GQ:PL	0/1:25,22:47:99:787,0,900
chrX	344940	.	G	A	1253.77	PASS	AC=1;AF=0.500;AN=2;BaseQRankSum=1.626;ClippingRankSum=0.000;DP=83;ExcessHet=3.0103;FS=0.845;MLEAC=1;MLEAF=0.500;MQ=42.00;MQRankSum=0.000;QD=15.11;ReadPosRankSum=1.243;SOR=0.569	GT:AD:DP:GQ:PL	0/1:48,35:83:99:1282,0,1769
chrX	380347	.	G	A	1351.77	PASS	AC=1;AF=0.500;AN=2;BaseQRankSum=-0.228;ClippingRankSum=0.000;DP=70;ExcessHet=3.0103;FS=4.731;MLEAC=1;MLEAF=0.500;MQ=41.80;MQRankSum=1.118;QD=19.31;ReadPosRankSum=-1.406;SOR=1.112	GT:AD:DP:GQ:PL	0/1:32,38:70:99:1380,0,1128
chrX	396724	.	G	A	1018.77	PASS	AC=1;AF=0.500;AN=2;BaseQRankSum=-1.258;ClippingRankSum=0.000;DP=75;ExcessHet=3.0103;FS=12.342;MLEAC=1;MLEAF=0.500;MQ=41.36;MQRankSum=0.310;QD=13.58;ReadPosRankSum=-0.188;SOR=0.652	GT:AD:DP:GQ:PL	0/1:45,30:75:99:1047,0,1666
chrX	424440	.	G	A	1167.77	PASS	AC=1;AF=0.500;AN=2;BaseQRankSum=0.468;ClippingRankSum=0.000;DP=69;ExcessHet=3.0103;FS=0.907;MLEAC=1;MLEAF=0.500;MQ=41.51;MQRankSum=-0.655;QD=17.17;ReadPosRankSum=0.049;SOR=0.826	GT:AD:DP:GQ:PL	0/1:35,33:68:99:1196,0,1278
chrX	441685	.	G	A	1616.77	PASS	AC=1;AF=0.500;AN=2;BaseQRankSum=-2.091;ClippingRankSum=0.000;DP=80;ExcessHet=3.0103;FS=3.011;MLEAC=1;MLEAF=0.500;MQ=42.00;MQRankSum=0.000;QD=20.21;ReadPosRankSum=0.500;SOR=0.410	GT:AD:DP:GQ:PL	0/1:36,44:80:99:1645,0,1336
chrX	456008	.	C	T	754.77	PASS	AC=1;AF=0.500;AN=2;BaseQRankSum=-0.198;ClippingRankSum=0.000;DP=54;ExcessHet=3.0103;FS=10.329;MLEAC=1;MLEAF=0.500;MQ=42.21;MQRankSum=-0.791;QD=13.98;ReadPosRankSum=1.164;SOR=1.900	GT:AD:DP:GQ:PL	0/1:32,22:54:99:783,0,1229
chrX	507438	.	G	A	1485.77	PASS	AC=1;AF=0.500;AN=2;BaseQRankSum=0.133;ClippingRankSum=0.000;DP=73;ExcessHet=3.0103;FS=0.884;MLEAC=1;MLEAF=0.500;MQ=41.81;MQRankSum=1.160;QD=20.35;ReadPosRankSum=0.216;SOR=0.843	GT:AD:DP:GQ:PL	0/1:32,41:73:99:1514,0,1133
chrX	520799	.	G	A	1254.77	PASS	AC=1;AF=0.500;AN=2;BaseQRankSum=0.816;ClippingRankSum=0.000;DP=76;ExcessHet=3.0103;FS=6.027;MLEAC=1;MLEAF=0.500;MQ=41.81;MQRankSum=-1.056;QD=16.51;ReadPosRankSum=0.426;SOR=0.807	GT:AD:DP:GQ:PL	0/1:41,35:76:99:1283,0,1506
chrX	521709	.	G	A	1304.77	PASS	AC=1;AF=0.500;AN=2;BaseQRankSum=-0.016;ClippingRankSum=0.000;DP=63;ExcessHet=3.0103;FS=0.000;MLEAC=1;MLEAF=0.500;MQ=42.00;MQRankSum=0.000;QD=20.71;ReadPosRankSum=-1.225;SOR=0.664	GT:AD:DP:GQ:PL	0/1:27,36:63:99:1333,0,993
chrX	620503	.	C	T	870.77	PASS	AC=1;AF=0.500;AN=2;BaseQRankSum=0.501;ClippingRankSum=0.000;DP=41;ExcessHet=3.0103;FS=1.259;MLEAC=1;MLEAF=0.500;MQ=41.95;MQRankSum=-0.792;QD=21.24;ReadPosRankSum=-0.583;SOR=1.123	GT:AD:DP:GQ:PL	0/1:17,24:41:99:899,0,607
chrX	708526	.	C	T	1111.77	PASS	AC=1;AF=0.500;AN=2;BaseQRankSum=0.422;ClippingRankSum=0.000;DP=65;ExcessHet=3.0103;FS=6.698;MLEAC=1;MLEAF=0.500;MQ=41.97;MQRankSum=0.986;QD=17.10;ReadPosRankSum=-0.211;SOR=0.249	GT:AD:DP:GQ:PL	0/1:34,31:65:99:1140,0,1286
chrXI	19715	.	G	A	1281.77	PASS	AC=1;AF=0.500;AN=2;BaseQRankSum=0.007;ClippingRankSum=0.000;DP=66;ExcessHet=3.0103;FS=2.061;MLEAC=1;MLEAF=0.500;MQ=41.75;MQRankSum=-1.320;QD=19.42;ReadPosRankSum=1.137;SOR=0.732	GT:AD:DP:GQ:PL	0/1:31,35:66:99:1310,0,1151
chrXI	156155	.	C	T	1244.77	PASS	AC=1;AF=0.500;AN=2;BaseQRankSum=0.488;ClippingRankSum=0.000;DP=79;ExcessHet=3.0103;FS=1.854;MLEAC=1;MLEAF=0.500;MQ=42.00;MQRankSum=0.000;QD=15.76;ReadPosRankSum=-0.811;SOR=0.799	GT:AD:DP:GQ:PL	0/1:44,35:79:99:1273,0,1647
chrXI	164842	.	C	T	868.77	PASS	AC=1;AF=0.500;AN=2;BaseQRankSum=0.624;ClippingRankSum=0.000;DP=47;ExcessHet=3.0103;FS=8.405;MLEAC=1;MLEAF=0.500;MQ=42.24;MQRankSum=0.981;QD=18.48;ReadPosRankSum=0.846;SOR=1.893	GT:AD:DP:GQ:PL	0/1:22,25:47:99:897,0,802
chrXI	179025	.	G	A	1156.77	PASS	AC=1;AF=0.500;AN=2;BaseQRankSum=0.814;ClippingRankSum=0.000;DP=67;ExcessHet=3.0103;FS=2.021;MLEAC=1;MLEAF=0.500;MQ=41.57;MQRankSum=-0.021;QD=17.27;ReadPosRankSum=1.108;SOR=0.458	GT:AD:DP:GQ:PL	0/1:35,32:67:99:1185,0,1291
chrXI	202994	.	C	T	1347.77	PASS	AC=1;AF=0.500;AN=2;BaseQRankSum=1.318;ClippingRankSum=0.000;DP=67;ExcessHet=3.0103;FS=3.445;MLEAC=1;MLEAF=0.500;MQ=41.57;MQRankSum=0.767;QD=20.42;ReadPosRankSum=0.912;SOR=1.175	GT:AD:DP:GQ:PL	0/1:30,36:66:99:1376,0,1054
chrXI	208138	.	C	T	1279.77	PASS	AC=1;AF=0.500;AN=2;BaseQRankSum=-0.138;ClippingRankSum=0.000;DP=63;ExcessHet=3.0103;FS=2.195;MLEAC=1;MLEAF=0.500;MQ=41.77;MQRankSum=-0.862;QD=20.31;ReadPosRankSum=0.459;SOR=1.096	GT:AD:DP:GQ:PL	0/1:28,35:63:99:1308,0,1042
chrXI	220312	.	C	T	1368.77	PASS	AC=1;AF=0.500;AN=2;BaseQRankSum=-1.614;ClippingRankSum=0.000;DP=72;ExcessHet=3.0103;FS=0.000;MLEAC=1;MLEAF=0.500;MQ=41.95;MQRankSum=-1.327;QD=19.01;ReadPosRankSum=-0.674;SOR=0.798	GT:AD:DP:GQ:PL	0/1:34,38:72:99:1397,0,1275
chrXI	224861	.	C	T	1033.77	PASS	AC=1;AF=0.500;AN=2;BaseQRankSum=-0.540;ClippingRankSum=0.000;DP=64;ExcessHet=3.0103;FS=0.970;MLEAC=1;MLEAF=0.500;MQ=42.00;MQRankSum=0.000;QD=16.15;ReadPosRankSum=-0.434;SOR=0.512	GT:AD:DP:GQ:PL	0/1:34,30:64:99:1062,0,1277
chrXI	255580	.	G	A	1577.77	PASS	AC=1;AF=0.500;AN=2;BaseQRankSum=-0.398;ClippingRankSum=0.000;DP=74;ExcessHet=3.0103;FS=15.351;MLEAC=1;MLEAF=0.500;MQ=42.00;MQRankSum=0.000;QD=21.32;ReadPosRankSum=0.088;SOR=0.105	GT:AD:DP:GQ:PL	0/1:30,44:74:99:1606,0,1052
chrXI	296223	.	G	A	1154.77	PASS	AC=1;AF=0.500;AN=2;BaseQRankSum=1.588;ClippingRankSum=0.000;DP=64;ExcessHet=3.0103;FS=3.433;MLEAC=1;MLEAF=0.500;MQ=42.00;MQRankSum=0.000;QD=18.04;ReadPosRankSum=-1.095;SOR=0.801	GT:AD:DP:GQ:PL	0/1:32,32:64:99:1183,0,1138
chrXI	297058	.	G	A	1022.77	PASS	AC=1;AF=0.500;AN=2;BaseQRankSum=0.360;ClippingRankSum=0.000;DP=64;ExcessHet=3.0103;FS=0.000;MLEAC=1;MLEAF=0.500;MQ=42.00;MQRankSum=0.000;QD=15.98;ReadPosRankSum=0.008;SOR=0.704	GT:AD:DP:GQ:PL	0/1:35,29:64:99:1051,0,1297
chrXI	360760	.	G	A	1374.77	PASS	AC=1;AF=0.500;AN=2;BaseQRankSum=0.487;ClippingRankSum=0.000;DP=79;ExcessHet=3.0103;FS=4.319;MLEAC=1;MLEAF=0.500;MQ=41.98;MQRankSum=0.988;QD=17.40;ReadPosRankSum=-0.073;SOR=0.950	GT:AD:DP:GQ:PL	0/1:41,38:79:99:1403,0,1528
chrXI	431322	.	G	A	1054.77	PASS	AC=1;AF=0.500;AN=2;BaseQRankSum=0.309;ClippingRankSum=0.000;DP=64;ExcessHet=3.0103;FS=0.928;MLEAC=1;MLEAF=0.500;MQ=42.00;MQRankSum=0.000;QD=16.48;ReadPosRankSum=-1.372;SOR=0.826	GT:AD:DP:GQ:PL	0/1:33,31:64:99:1083,0,1209
chrXI	448960	.	C	T	460.77	PASS	AC=1;AF=0.500;AN=2;BaseQRankSum=0.784;ClippingRankSum=0.000;DP=58;ExcessHet=3.0103;FS=4.402;MLEAC=1;MLEAF=0.500;MQ=42.00;MQRankSum=0.000;QD=7.94;ReadPosRankSum=1.734;SOR=0.275	GT:AD:DP:GQ:PL	0/1:43,15:58:99:489,0,1699
chrXI	476899	.	G	A	1277.77	PASS	AC=1;AF=0.500;AN=2;BaseQRankSum=1.212;ClippingRankSum=0.000;DP=69;ExcessHet=3.0103;FS=0.000;MLEAC=1;MLEAF=0.500;MQ=41.59;MQRankSum=0.041;QD=18.52;ReadPosRankSum=-1.787;SOR=0.746	GT:AD:DP:GQ:PL	0/1:34,35:69:99:1306,0,1204
chrXI	562523	.	C	T	651.77	PASS	AC=1;AF=0.500;AN=2;BaseQRankSum=-1.206;ClippingRankSum=0.000;DP=48;ExcessHet=3.0103;FS=6.243;MLEAC=1;MLEAF=0.500;MQ=41.96;MQRankSum=0.852;QD=13.58;ReadPosRankSum=0.609;SOR=1.151	GT:AD:DP:GQ:PL	0/1:29,19:48:99:680,0,1124
chrXI	585904	.	C	T	1422.77	PASS	AC=1;AF=0.500;AN=2;BaseQRankSum=1.190;ClippingRankSum=0.000;DP=75;ExcessHet=3.0103;FS=4.718;MLEAC=1;MLEAF=0.500;MQ=42.00;MQRankSum=0.000;QD=19.23;ReadPosRankSum=-0.463;SOR=1.306	GT:AD:DP:GQ:PL	0/1:35,39:74:99:1451,0,1247
chrXII	189403	.	C	T	643.77	PASS	AC=1;AF=0.500;AN=2;BaseQRankSum=-0.052;ClippingRankSum=0.000;DP=53;ExcessHet=3.0103;FS=2.446;MLEAC=1;MLEAF=0.500;MQ=42.00;MQRankSum=0.000;QD=12.15;ReadPosRankSum=-2.655;SOR=0.947	GT:AD:DP:GQ:PL	0/1:34,19:53:99:672,0,1258
chrXII	196443	.	G	A	1328.77	PASS	AC=1;AF=0.500;AN=2;BaseQRankSum=-0.322;ClippingRankSum=0.000;DP=81;ExcessHet=3.0103;FS=5.847;MLEAC=1;MLEAF=0.500;MQ=41.98;MQRankSum=-1.066;QD=16.40;ReadPosRankSum=2.291;SOR=1.432	GT:AD:DP:GQ:PL	0/1:44,37:81:99:1357,0,1652
chrXII	234083	.	G	A	1265.77	PASS	AC=1;AF=0.500;AN=2;BaseQRankSum=0.673;ClippingRankSum=0.000;DP=71;ExcessHet=3.0103;FS=3.195;MLEAC=1;MLEAF=0.500;MQ=42.00;MQRankSum=0.000;QD=17.83;ReadPosRankSum=1.811;SOR=0.497	GT:AD:DP:GQ:PL	0/1:36,35:71:99:1294,0,1354
chrXII	283011	.	C	T	1133.77	PASS	AC=1;AF=0.500;AN=2;BaseQRankSum=-0.420;ClippingRankSum=0.000;DP=66;ExcessHet=3.0103;FS=0.917;MLEAC=1;MLEAF=0.500;MQ=41.78;MQRankSum=-1.000;QD=17.18;ReadPosRankSum=0.357;SOR=0.826	GT:AD:DP:GQ:PL	0/1:34,32:66:99:1162,0,1265
chrXII	288913	.	G	A	1067.77	PASS	AC=1;AF=0.500;AN=2;BaseQRankSum=-0.318;ClippingRankSum=0.000;DP=70;ExcessHet=3.0103;FS=0.000;MLEAC=1;MLEAF=0.500;MQ=41.79;MQRankSum=0.920;QD=15.25;ReadPosRankSum=-0.072;SOR=0.654	GT:AD:DP:GQ:PL	0/1:39,31:70:99:1096,0,1482
chrXII	290093	.	G	A	1354.77	PASS	AC=1;AF=0.500;AN=2;BaseQRankSum=1.140;ClippingRankSum=0.000;DP=75;ExcessHet=3.0103;FS=4.452;MLEAC=1;MLEAF=0.500;MQ=41.78;MQRankSum=-0.019;QD=18.06;ReadPosRankSum=2.556;SOR=0.852	GT:AD:DP:GQ:PL	0/1:38,37:75:99:1383,0,1416
chrXII	290114	.	G	A	1329.77	PASS	AC=1;AF=0.500;AN=2;BaseQRankSum=1.475;ClippingRankSum=0.000;DP=77;ExcessHet=3.0103;FS=1.876;MLEAC=1;MLEAF=0.500;MQ=41.60;MQRankSum=0.518;QD=17.27;ReadPosRankSum=0.138;SOR=0.891	GT:AD:DP:GQ:PL	0/1:41,36:77:99:1358,0,1533
chrXII	290143	.	C	T	3200.77	PASS	AC=2;AF=1.00;AN=2;DP=75;ExcessHet=3.0103;FS=0.000;MLEAC=2;MLEAF=1.00;MQ=41.59;QD=31.21;SOR=0.892	GT:AD:DP:GQ:PL	1/1:0,75:75:99:3229,225,0
chrXII	290880	.	G	A	780.77	PASS	AC=1;AF=0.500;AN=2;BaseQRankSum=-0.125;ClippingRankSum=0.000;DP=49;ExcessHet=3.0103;FS=5.913;MLEAC=1;MLEAF=0.500;MQ=42.00;MQRankSum=0.000;QD=15.93;ReadPosRankSum=-0.093;SOR=0.899	GT:AD:DP:GQ:PL	0/1:27,22:49:99:809,0,1024
chrXII	370413	.	G	A	1108.77	PASS	AC=1;AF=0.500;AN=2;BaseQRankSum=-0.455;ClippingRankSum=0.000;DP=65;ExcessHet=3.0103;FS=0.942;MLEAC=1;MLEAF=0.500;MQ=41.97;MQRankSum=0.986;QD=17.06;ReadPosRankSum=-0.789;SOR=0.892	GT:AD:DP:GQ:PL	0/1:34,31:65:99:1137,0,1241
chrXII	419303	.	C	T	1057.77	PASS	AC=1;AF=0.500;AN=2;BaseQRankSum=1.733;ClippingRankSum=0.000;DP=67;ExcessHet=3.0103;FS=3.310;MLEAC=1;MLEAF=0.500;MQ=42.00;MQRankSum=0.000;QD=15.79;ReadPosRankSum=0.859;SOR=0.632	GT:AD:DP:GQ:PL	0/1:37,30:67:99:1086,0,1404
chrXII	540653	.	G	A	1248.77	PASS	AC=1;AF=0.500;AN=2;BaseQRankSum=1.063;ClippingRankSum=0.000;DP=77;ExcessHet=3.0103;FS=7.607;MLEAC=1;MLEAF=0.500;MQ=42.00;MQRankSum=0.000;QD=16.22;ReadPosRankSum=0.634;SOR=0.789	GT:AD:DP:GQ:PL	0/1:42,35:77:99:1277,0,1524
chrXII	586311	.	C	T	1351.77	PASS	AC=1;AF=0.500;AN=2;BaseQRankSum=0.948;ClippingRankSum=0.000;DP=61;ExcessHet=3.0103;FS=0.000;MLEAC=1;MLEAF=0.500;MQ=42.00;MQRankSum=0.000;QD=22.16;ReadPosRankSum=0.882;SOR=0.702	GT:AD:DP:GQ:PL	0/1:25,36:61:99:1380,0,894
chrXII	592219	.	C	T	1213.77	PASS	AC=1;AF=0.500;AN=2;BaseQRankSum=3.523;ClippingRankSum=0.000;DP=57;ExcessHet=3.0103;FS=3.765;MLEAC=1;MLEAF=0.500;MQ=41.75;MQRankSum=1.167;QD=21.29;ReadPosRankSum=0.362;SOR=0.297	GT:AD:DP:GQ:PL	0/1:25,32:57:99:1242,0,894
chrXII	659484	.	G	A	1016.77	PASS	AC=1;AF=0.500;AN=2;BaseQRankSum=1.394;ClippingRankSum=0.000;DP=63;ExcessHet=3.0103;FS=0.000;MLEAC=1;MLEAF=0.500;MQ=42.00;MQRankSum=0.000;QD=16.14;ReadPosRankSum=0.449;SOR=0.641	GT:AD:DP:GQ:PL	0/1:35,28:63:99:1045,0,1250
chrXII	687614	.	C	T	1345.77	PASS	AC=1;AF=0.500;AN=2;BaseQRankSum=0.319;ClippingRankSum=0.000;DP=72;ExcessHet=3.0103;FS=4.694;MLEAC=1;MLEAF=0.500;MQ=42.00;MQRankSum=0.000;QD=18.69;ReadPosRankSum=0.479;SOR=1.351	GT:AD:DP:GQ:PL	0/1:35,37:72:99:1374,0,1280
chrXII	737031	.	G	A	1281.77	PASS	AC=1;AF=0.500;AN=2;BaseQRankSum=-1.287;ClippingRankSum=0.000;DP=66;ExcessHet=3.0103;FS=0.940;MLEAC=1;MLEAF=0.500;MQ=41.97;MQRankSum=-0.911;QD=19.42;ReadPosRankSum=-1.757;SOR=0.820	GT:AD:DP:GQ:PL	0/1:31,35:66:99:1310,0,1163
chrXII	827662	.	C	T	878.77	PASS	AC=1;AF=0.500;AN=2;BaseQRankSum=-0.082;ClippingRankSum=0.000;DP=57;ExcessHet=3.0103;FS=5.279;MLEAC=1;MLEAF=0.500;MQ=41.75;MQRankSum=0.919;QD=15.42;ReadPosRankSum=1.063;SOR=0.434	GT:AD:DP:GQ:PL	0/1:32,25:57:99:907,0,1203
chrXII	855540	.	G	A	1144.77	PASS	AC=1;AF=0.500;AN=2;BaseQRankSum=-1.741;ClippingRankSum=0.000;DP=70;ExcessHet=3.0103;FS=0.913;MLEAC=1;MLEAF=0.500;MQ=42.00;MQRankSum=0.000;QD=16.35;ReadPosRankSum=0.875;SOR=0.512	GT:AD:DP:GQ:PL	0/1:38,32:70:99:1173,0,1465
chrXII	875356	.	C	T	1147.77	PASS	AC=1;AF=0.500;AN=2;BaseQRankSum=0.273;ClippingRankSum=0.000;DP=74;ExcessHet=3.0103;FS=1.915;MLEAC=1;MLEAF=0.500;MQ=41.75;MQRankSum=-0.155;QD=15.51;ReadPosRankSum=0.317;SOR=0.963	GT:AD:DP:GQ:PL	0/1:41,33:74:99:1176,0,1538
chrXII	898082	.	C	T	1246.77	PASS	AC=1;AF=0.500;AN=2;BaseQRankSum=-1.776;ClippingRankSum=0.000;DP=75;ExcessHet=3.0103;FS=0.000;MLEAC=1;MLEAF=0.500;MQ=42.00;MQRankSum=0.000;QD=16.62;ReadPosRankSum=-0.678;SOR=0.749	GT:AD:DP:GQ:PL	0/1:40,35:75:99:1275,0,1518
chrXII	948624	.	C	T	1152.77	PASS	AC=1;AF=0.500;AN=2;BaseQRankSum=1.717;ClippingRankSum=0.000;DP=55;ExcessHet=3.0103;FS=1.028;MLEAC=1;MLEAF=0.500;MQ=41.74;MQRankSum=1.173;QD=20.96;ReadPosRankSum=0.450;SOR=0.892	GT:AD:DP:GQ:PL	0/1:24,31:55:99:1181,0,839
chrXII	1035577	.	G	A	951.77	PASS	AC=1;AF=0.500;AN=2;BaseQRankSum=1.322;ClippingRankSum=0.000;DP=63;ExcessHet=3.0103;FS=0.979;MLEAC=1;MLEAF=0.500;MQ=42.00;MQRankSum=0.000;QD=15.35;ReadPosRankSum=-0.016;SOR=0.626	GT:AD:DP:GQ:PL	0/1:35,27:62:99:980,0,1289
chrXIII	40504	.	C	T	1014.77	PASS	AC=1;AF=0.500;AN=2;BaseQRankSum=0.661;ClippingRankSum=0.000;DP=76;ExcessHet=3.0103;FS=0.886;MLEAC=1;MLEAF=0.500;MQ=41.97;MQRankSum=-1.246;QD=13.35;ReadPosRankSum=-0.339;SOR=0.563	GT:AD:DP:GQ:PL	0/1:47,29:76:99:1043,0,1838
chrXIII	77626	.	G	A	1031.77	PASS	AC=1;AF=0.500;AN=2;BaseQRankSum=-1.211;ClippingRankSum=0.000;DP=54;ExcessHet=3.0103;FS=3.798;MLEAC=1;MLEAF=0.500;MQ=41.74;MQRankSum=-0.824;QD=19.11;ReadPosRankSum=-1.387;SOR=0.453	GT:AD:DP:GQ:PL	0/1:23,31:54:99:1060,0,831
chrXIII	164235	.	G	A	2480.77	PASS	AC=2;AF=1.00;AN=2;DP=59;ExcessHet=3.0103;FS=0.000;MLEAC=2;MLEAF=1.00;MQ=41.76;QD=30.08;SOR=0.950	GT:AD:DP:GQ:PL	1/1:0,59:59:99:2509,177,0
chrXIII	169991	.	G	A	1415.77	PASS	AC=1;AF=0.500;AN=2;BaseQRankSum=0.904;ClippingRankSum=0.000;DP=64;ExcessHet=3.0103;FS=0.970;MLEAC=1;MLEAF=0.500;MQ=41.77;MQRankSum=-0.795;QD=22.12;ReadPosRankSum=-1.430;SOR=0.523	GT:AD:DP:GQ:PL	0/1:26,38:64:99:1444,0,915
chrXIII	170887	.	G	A	793.77	PASS	AC=1;AF=0.500;AN=2;BaseQRankSum=-1.601;ClippingRankSum=0.000;DP=58;ExcessHet=3.0103;FS=0.000;MLEAC=1;MLEAF=0.500;MQ=42.00;MQRankSum=0.000;QD=13.69;ReadPosRankSum=-0.640;SOR=0.784	GT:AD:DP:GQ:PL	0/1:33,25:58:99:822,0,1270
chrXIII	220078	.	C	T	1238.77	PASS	AC=1;AF=0.500;AN=2;BaseQRankSum=0.068;ClippingRankSum=0.000;DP=66;ExcessHet=3.0103;FS=0.000;MLEAC=1;MLEAF=0.500;MQ=41.75;MQRankSum=0.066;QD=19.06;ReadPosRankSum=-0.139;SOR=0.745	GT:AD:DP:GQ:PL	0/1:31,34:65:99:1267,0,1121
chrXIII	258946	.	G	A	1204.77	PASS	AC=1;AF=0.500;AN=2;BaseQRankSum=0.469;ClippingRankSum=0.000;DP=71;ExcessHet=3.0103;FS=4.707;MLEAC=1;MLEAF=0.500;MQ=42.00;MQRankSum=0.000;QD=17.21;ReadPosRankSum=-0.254;SOR=0.865	GT:AD:DP:GQ:PL	0/1:37,33:70:99:1233,0,1355
chrXIII	263620	.	C	T	1384.77	PASS	AC=1;AF=0.500;AN=2;BaseQRankSum=1.363;ClippingRankSum=0.000;DP=75;ExcessHet=3.0103;FS=1.894;MLEAC=1;MLEAF=0.500;MQ=42.00;MQRankSum=0.000;QD=18.46;ReadPosRankSum=1.215;SOR=0.671	GT:AD:DP:GQ:PL	0/1:37,38:75:99:1413,0,1340
chrXIII	309276	.	C	T	901.77	PASS	AC=1;AF=0.500;AN=2;BaseQRankSum=0.825;ClippingRankSum=0.000;DP=55;ExcessHet=3.0103;FS=0.000;MLEAC=1;MLEAF=0.500;MQ=41.74;MQRankSum=-1.020;QD=16.40;ReadPosRankSum=-1.424;SOR=0.791	GT:AD:DP:GQ:PL	0/1:29,26:55:99:930,0,1084
chrXIII	349782	.	G	A	1061.77	PASS	AC=1;AF=0.500;AN=2;BaseQRankSum=0.313;ClippingRankSum=0.000;DP=68;ExcessHet=3.0103;FS=0.000;MLEAC=1;MLEAF=0.500;MQ=41.78;MQRankSum=0.918;QD=15.61;ReadPosRankSum=-0.735;SOR=0.719	GT:AD:DP:GQ:PL	0/1:38,30:68:99:1090,0,1393
chrXIII	416788	.	G	A	1113.77	PASS	AC=1;AF=0.500;AN=2;BaseQRankSum=0.566;ClippingRankSum=0.000;DP=67;ExcessHet=3.0103;FS=3.312;MLEAC=1;MLEAF=0.500;MQ=41.78;MQRankSum=0.958;QD=16.62;ReadPosRankSum=1.437;SOR=0.740	GT:AD:DP:GQ:PL	0/1:36,31:67:99:1142,0,1286
chrXIII	504220	.	C	T	1085.77	PASS	AC=1;AF=0.500;AN=2;BaseQRankSum=-0.890;ClippingRankSum=0.000;DP=64;ExcessHet=3.0103;FS=8.907;MLEAC=1;MLEAF=0.500;MQ=42.00;MQRankSum=0.000;QD=16.97;ReadPosRankSum=-1.793;SOR=0.428	GT:AD:DP:GQ:PL	0/1:34,30:64:99:1114,0,1307
chrXIII	535779	.	C	T	1379.77	PASS	AC=1;AF=0.500;AN=2;BaseQRankSum=-2.108;ClippingRankSum=0.000;DP=70;ExcessHet=3.0103;FS=3.274;MLEAC=1;MLEAF=0.500;MQ=42.00;MQRankSum=0.000;QD=19.71;ReadPosRankSum=0.532;SOR=1.057	GT:AD:DP:GQ:PL	0/1:31,39:70:99:1408,0,1144
chrXIII	592658	.	G	A	1283.77	PASS	AC=1;AF=0.500;AN=2;BaseQRankSum=-0.660;ClippingRankSum=0.000;DP=64;ExcessHet=3.0103;FS=6.754;MLEAC=1;MLEAF=0.500;MQ=41.78;MQRankSum=-0.879;QD=20.06;ReadPosRankSum=1.012;SOR=0.348	GT:AD:DP:GQ:PL	0/1:29,35:64:99:1312,0,1058
chrXIII	632300	.	C	T	1482.77	PASS	AC=1;AF=0.500;AN=2;BaseQRankSum=-2.103;ClippingRankSum=0.000;DP=77;ExcessHet=3.0103;FS=3.064;MLEAC=1;MLEAF=0.500;MQ=42.00;MQRankSum=0.000;QD=19.26;ReadPosRankSum=0.253;SOR=0.486	GT:AD:DP:GQ:PL	0/1:36,41:77:99:1511,0,1353
chrXIII	646034	.	G	A	1060.77	PASS	AC=1;AF=0.500;AN=2;BaseQRankSum=1.327;ClippingRankSum=0.000;DP=60;ExcessHet=3.0103;FS=2.195;MLEAC=1;MLEAF=0.500;MQ=41.93;MQRankSum=-0.024;QD=17.68;ReadPosRankSum=-0.247;SOR=1.028	GT:AD:DP:GQ:PL	0/1:31,29:60:99:1089,0,1161
chrXIII	654774	.	G	A	878.77	PASS	AC=1;AF=0.500;AN=2;BaseQRankSum=-0.153;ClippingRankSum=0.000;DP=57;ExcessHet=3.0103;FS=0.000;MLEAC=1;MLEAF=0.500;MQ=42.00;MQRankSum=0.000;QD=15.42;ReadPosRankSum=1.881;SOR=0.650	GT:AD:DP:GQ:PL	0/1:32,25:57:99:907,0,1209
chrXIII	661392	.	C	T	1592.77	PASS	AC=1;AF=0.500;AN=2;BaseQRankSum=0.078;ClippingRankSum=0.000;DP=83;ExcessHet=3.0103;FS=5.603;MLEAC=1;MLEAF=0.500;MQ=42.00;MQRankSum=0.000;QD=19.19;ReadPosRankSum=-2.215;SOR=0.938	GT:AD:DP:GQ:PL	0/1:40,43:83:99:1621,0,1461
chrXIII	733475	.	C	T	1241.77	PASS	AC=1;AF=0.500;AN=2;BaseQRankSum=-0.611;ClippingRankSum=0.000;DP=69;ExcessHet=3.0103;FS=2.002;MLEAC=1;MLEAF=0.500;MQ=41.97;MQRankSum=-0.957;QD=18.00;ReadPosRankSum=0.892;SOR=0.450	GT:AD:DP:GQ:PL	0/1:34,35:69:99:1270,0,1277
chrXIII	775065	.	G	A	696.77	PASS	AC=1;AF=0.500;AN=2;BaseQRankSum=0.311;ClippingRankSum=0.000;DP=71;ExcessHet=3.0103;FS=3.469;MLEAC=1;MLEAF=0.500;MQ=42.00;MQRankSum=0.000;QD=9.95;ReadPosRankSum=0.118;SOR=0.357	GT:AD:DP:GQ:PL	0/1:46,24:70:99:725,0,1480
chrXIII	808055	.	G	A	841.77	PASS	AC=1;AF=0.500;AN=2;BaseQRankSum=1.060;ClippingRankSum=0.000;DP=60;ExcessHet=3.0103;FS=3.736;MLEAC=1;MLEAF=0.500;MQ=42.00;MQRankSum=0.000;QD=14.03;ReadPosRankSum=1.596;SOR=1.358	GT:AD:DP:GQ:PL	0/1:36,24:60:99:870,0,1383
chrXIII	845547	.	C	T	1669.77	PASS	AC=1;AF=0.500;AN=2;BaseQRankSum=0.078;ClippingRankSum=0.000;DP=78;ExcessHet=3.0103;FS=0.870;MLEAC=1;MLEAF=0.500;MQ=41.97;MQRankSum=1.225;QD=21.41;ReadPosRankSum=0.954;SOR=0.874	GT:AD:DP:GQ:PL	0/1:32,46:78:99:1698,0,1109
chrXIII	872925	.	C	T	1140.77	PASS	AC=1;AF=0.500;AN=2;BaseQRankSum=0.019;ClippingRankSum=0.000;DP=74;ExcessHet=3.0103;FS=6.445;MLEAC=1;MLEAF=0.500;MQ=41.97;MQRankSum=0.900;QD=15.42;ReadPosRankSum=0.198;SOR=0.243	GT:AD:DP:GQ:PL	0/1:42,32:74:99:1169,0,1608
chrXIV	60264	.	G	A	1414.77	PASS	AC=1;AF=0.500;AN=2;BaseQRankSum=0.440;ClippingRankSum=0.000;DP=68;ExcessHet=3.0103;FS=3.297;MLEAC=1;MLEAF=0.500;MQ=42.00;MQRankSum=0.000;QD=20.81;ReadPosRankSum=-0.160;SOR=0.384	GT:AD:DP:GQ:PL	0/1:30,38:68:99:1443,0,1096
chrXIV	89091	.	C	T	2806.77	PASS	AC=2;AF=1.00;AN=2;DP=65;ExcessHet=3.0103;FS=0.000;MLEAC=2;MLEAF=1.00;MQ=41.97;QD=28.34;SOR=0.723	GT:AD:DP:GQ:PL	1/1:0,65:65:99:2835,196,0
chrXIV	113122	.	C	T	1274.77	PASS	AC=1;AF=0.500;AN=2;BaseQRankSum=0.941;ClippingRankSum=0.000;DP=61;ExcessHet=3.0103;FS=1.016;MLEAC=1;MLEAF=0.500;MQ=42.00;MQRankSum=0.000;QD=20.90;ReadPosRankSum=0.683;SOR=0.940	GT:AD:DP:GQ:PL	0/1:27,34:61:99:1303,0,979
chrXIV	137359	.	C	T	1731.77	PASS	AC=1;AF=0.500;AN=2;BaseQRankSum=-0.601;ClippingRankSum=0.000;DP=74;ExcessHet=3.0103;FS=6.601;MLEAC=1;MLEAF=0.500;MQ=42.00;MQRankSum=0.000;QD=23.40;ReadPosRankSum=-0.661;SOR=0.230	GT:AD:DP:GQ:PL	0/1:27,47:74:99:1760,0,942
chrXIV	140643	.	C	T	1121.77	PASS	AC=1;AF=0.500;AN=2;BaseQRankSum=-0.573;ClippingRankSum=0.000;DP=73;ExcessHet=3.0103;FS=0.000;MLEAC=1;MLEAF=0.500;MQ=42.00;MQRankSum=0.000;QD=15.37;ReadPosRankSum=-0.999;SOR=0.767	GT:AD:DP:GQ:PL	0/1:41,32:73:99:1150,0,1563
chrXIV	166949	.	G	A	1436.77	PASS	AC=1;AF=0.500;AN=2;BaseQRankSum=-0.591;ClippingRankSum=0.000;DP=64;ExcessHet=3.0103;FS=2.145;MLEAC=1;MLEAF=0.500;MQ=41.78;MQRankSum=1.281;QD=22.45;ReadPosRankSum=-1.740;SOR=0.914	GT:AD:DP:GQ:PL	0/1:25,39:64:99:1465,0,858
chrXIV	174599	.	G	A	1131.77	PASS	AC=1;AF=0.500;AN=2;BaseQRankSum=-0.573;ClippingRankSum=0.000;DP=59;ExcessHet=3.0103;FS=1.025;MLEAC=1;MLEAF=0.500;MQ=42.00;MQRankSum=0.000;QD=19.18;ReadPosRankSum=-0.477;SOR=0.481	GT:AD:DP:GQ:PL	0/1:28,31:59:99:1160,0,1033
chrXIV	174868	.	C	T	1104.77	PASS	AC=1;AF=0.500;AN=2;BaseQRankSum=1.038;ClippingRankSum=0.000;DP=56;ExcessHet=3.0103;FS=7.142;MLEAC=1;MLEAF=0.500;MQ=42.00;MQRankSum=0.000;QD=19.73;ReadPosRankSum=0.077;SOR=0.728	GT:AD:DP:GQ:PL	0/1:26,30:56:99:1133,0,951
chrXIV	224348	.	G	A	1061.77	PASS	AC=1;AF=0.500;AN=2;BaseQRankSum=0.166;ClippingRankSum=0.000;DP=61;ExcessHet=3.0103;FS=5.222;MLEAC=1;MLEAF=0.500;MQ=42.00;MQRankSum=0.000;QD=17.70;ReadPosRankSum=0.300;SOR=0.640	GT:AD:DP:GQ:PL	0/1:31,29:60:99:1090,0,1175
chrXIV	230645	.	G	A	1561.77	PASS	AC=1;AF=0.500;AN=2;BaseQRankSum=-0.437;ClippingRankSum=0.000;DP=80;ExcessHet=3.0103;FS=0.000;MLEAC=1;MLEAF=0.500;MQ=42.00;MQRankSum=0.000;QD=19.52;ReadPosRankSum=0.412;SOR=0.684	GT:AD:DP:GQ:PL	0/1:38,42:80:99:1590,0,1386
chrXIV	282030	.	C	T	1407.77	PASS	AC=1;AF=0.500;AN=2;BaseQRankSum=-0.081;ClippingRankSum=0.000;DP=60;ExcessHet=3.0103;FS=0.000;MLEAC=1;MLEAF=0.500;MQ=42.00;MQRankSum=0.000;QD=23.46;ReadPosRankSum=2.573;SOR=0.665	GT:AD:DP:GQ:PL	0/1:23,37:60:99:1436,0,785
chrXIV	289311	.	C	T	1914.77	PASS	AC=1;AF=0.500;AN=2;BaseQRankSum=-0.547;ClippingRankSum=0.000;DP=75;ExcessHet=3.0103;FS=1.021;MLEAC=1;MLEAF=0.500;MQ=41.78;MQRankSum=-0.987;QD=25.53;ReadPosRankSum=-0.033;SOR=0.925	GT:AD:DP:GQ:PL	0/1:25,50:75:99:1943,0,855
chrXIV	351912	.	C	T	1228.77	PASS	AC=1;AF=0.500;AN=2;BaseQRankSum=-0.779;ClippingRankSum=0.000;DP=61;ExcessHet=3.0103;FS=0.983;MLEAC=1;MLEAF=0.500;MQ=42.00;MQRankSum=0.000;QD=20.14;ReadPosRankSum=0.185;SOR=0.504	GT:AD:DP:GQ:PL	0/1:28,33:61:99:1257,0,1006
chrXIV	372830	.	G	A	1007.77	PASS	AC=1;AF=0.500;AN=2;BaseQRankSum=0.118;ClippingRankSum=0.000;DP=62;ExcessHet=3.0103;FS=2.228;MLEAC=1;MLEAF=0.500;MQ=42.00;MQRankSum=0.000;QD=16.25;ReadPosRankSum=-0.101;SOR=1.112	GT:AD:DP:GQ:PL	0/1:34,28:62:99:1036,0,1284
chrXIV	483485	.	C	T	1226.77	PASS	AC=1;AF=0.500;AN=2;BaseQRankSum=-3.085;ClippingRankSum=0.000;DP=69;ExcessHet=3.0103;FS=4.697;MLEAC=1;MLEAF=0.500;MQ=42.00;MQRankSum=0.000;QD=17.78;ReadPosRankSum=1.180;SOR=0.762	GT:AD:DP:GQ:PL	0/1:35,34:69:99:1255,0,1341
chrXIV	515931	.	C	T	735.77	PASS	AC=1;AF=0.500;AN=2;BaseQRankSum=0.268;ClippingRankSum=0.000;DP=55;ExcessHet=3.0103;FS=1.034;MLEAC=1;MLEAF=0.500;MQ=41.96;MQRankSum=-1.188;QD=13.38;ReadPosRankSum=-0.551;SOR=0.536	GT:AD:DP:GQ:PL	0/1:33,22:55:99:764,0,1252
chrXIV	531682	.	C	T	970.77	PASS	AC=1;AF=0.500;AN=2;BaseQRankSum=-0.032;ClippingRankSum=0.000;DP=71;ExcessHet=3.0103;FS=0.895;MLEAC=1;MLEAF=0.500;MQ=41.79;MQRankSum=-1.175;QD=13.67;ReadPosRankSum=0.300;SOR=0.582	GT:AD:DP:GQ:PL	0/1:42,29:71:99:999,0,1590
chrXIV	559769	.	C	T	810.77	PASS	AC=1;AF=0.500;AN=2;BaseQRankSum=-2.036;ClippingRankSum=0.000;DP=56;ExcessHet=3.0103;FS=9.804;MLEAC=1;MLEAF=0.500;MQ=41.75;MQRankSum=-1.119;QD=14.48;ReadPosRankSum=-0.200;SOR=0.769	GT:AD:DP:GQ:PL	0/1:32,24:56:99:839,0,1193
chrXIV	629379	.	G	A	833.77	PASS	AC=1;AF=0.500;AN=2;BaseQRankSum=0.429;ClippingRankSum=0.000;DP=53;ExcessHet=3.0103;FS=1.124;MLEAC=1;MLEAF=0.500;MQ=41.70;MQRankSum=1.326;QD=15.73;ReadPosRankSum=0.504;SOR=0.929	GT:AD:DP:GQ:PL	0/1:29,24:53:99:862,0,1091
chrXIV	632644	.	C	T	1102.77	PASS	AC=1;AF=0.500;AN=2;BaseQRankSum=-1.136;ClippingRankSum=0.000;DP=67;ExcessHet=3.0103;FS=4.790;MLEAC=1;MLEAF=0.500;MQ=41.78;MQRankSum=-1.016;QD=16.46;ReadPosRankSum=1.093;SOR=0.782	GT:AD:DP:GQ:PL	0/1:35,32:67:99:1131,0,1306
chrXIV	661913	.	C	T	1359.77	PASS	AC=1;AF=0.500;AN=2;BaseQRankSum=1.374;ClippingRankSum=0.000;DP=77;ExcessHet=3.0103;FS=10.102;MLEAC=1;MLEAF=0.500;MQ=41.82;MQRankSum=-0.987;QD=17.66;ReadPosRankSum=0.218;SOR=0.183	GT:AD:DP:GQ:PL	0/1:39,38:77:99:1388,0,1432
chrXV	234152	.	G	A	1509.77	PASS	AC=1;AF=0.500;AN=2;BaseQRankSum=1.416;ClippingRankSum=0.000;DP=74;ExcessHet=3.0103;FS=17.336;MLEAC=1;MLEAF=0.500;MQ=42.00;MQRankSum=0.000;QD=20.40;ReadPosRankSum=-0.151;SOR=1.702	GT:AD:DP:GQ:PL	0/1:34,40:74:99:1538,0,1257
chrXV	326067	.	G	A	647.77	PASS	AC=1;AF=0.500;AN=2;BaseQRankSum=0.473;ClippingRankSum=0.000;DP=48;ExcessHet=3.0103;FS=0.000;MLEAC=1;MLEAF=0.500;MQ=42.00;MQRankSum=0.000;QD=13.50;ReadPosRankSum=-1.567;SOR=0.737	GT:AD:DP:GQ:PL	0/1:29,19:48:99:676,0,1109
chrXV	382982	.	C	T	1031.77	PASS	AC=1;AF=0.500;AN=2;BaseQRankSum=-1.250;ClippingRankSum=0.000;DP=61;ExcessHet=3.0103;FS=2.133;MLEAC=1;MLEAF=0.500;MQ=42.00;MQRankSum=0.000;QD=16.91;ReadPosRankSum=0.821;SOR=0.683	GT:AD:DP:GQ:PL	0/1:31,30:61:99:1060,0,1149
chrXV	398375	.	C	T	1160.77	PASS	AC=1;AF=0.500;AN=2;BaseQRankSum=-0.575;ClippingRankSum=0.000;DP=60;ExcessHet=3.0103;FS=0.990;MLEAC=1;MLEAF=0.500;MQ=42.00;MQRankSum=0.000;QD=19.35;ReadPosRankSum=-0.447;SOR=0.709	GT:AD:DP:GQ:PL	0/1:28,32:60:99:1189,0,1018
chrXV	410402	.	G	A	1463.77	PASS	AC=1;AF=0.500;AN=2;BaseQRankSum=1.163;ClippingRankSum=0.000;DP=74;ExcessHet=3.0103;FS=0.000;MLEAC=1;MLEAF=0.500;MQ=42.00;MQRankSum=0.000;QD=19.78;ReadPosRankSum=1.432;SOR=0.758	GT:AD:DP:GQ:PL	0/1:35,39:74:99:1492,0,1248
chrXV	487471	.	C	T	1025.77	PASS	AC=1;AF=0.500;AN=2;BaseQRankSum=1.579;ClippingRankSum=0.000;DP=70;ExcessHet=3.0103;FS=1.979;MLEAC=1;MLEAF=0.500;MQ=41.69;MQRankSum=0.321;QD=14.65;ReadPosRankSum=0.757;SOR=0.976	GT:AD:DP:GQ:PL	0/1:40,30:70:99:1054,0,1467
chrXV	494698	.	C	T	758.77	PASS	AC=1;AF=0.500;AN=2;BaseQRankSum=0.650;ClippingRankSum=0.000;DP=57;ExcessHet=3.0103;FS=17.959;MLEAC=1;MLEAF=0.500;MQ=42.00;MQRankSum=0.000;QD=13.31;ReadPosRankSum=-0.868;SOR=1.457	GT:AD:DP:GQ:PL	0/1:35,22:57:99:787,0,1303
chrXV	549311	.	G	A	1001.77	PASS	AC=1;AF=0.500;AN=2;BaseQRankSum=1.929;ClippingRankSum=0.000;DP=69;ExcessHet=3.0103;FS=0.000;MLEAC=1;MLEAF=0.500;MQ=41.79;MQRankSum=-1.145;QD=14.52;ReadPosRankSum=-1.361;SOR=0.604	GT:AD:DP:GQ:PL	0/1:40,29:69:99:1030,0,1480
chrXV	553384	.	C	T	1196.77	PASS	AC=1;AF=0.500;AN=2;BaseQRankSum=-0.096;ClippingRankSum=0.000;DP=70;ExcessHet=3.0103;FS=6.407;MLEAC=1;MLEAF=0.500;MQ=42.00;MQRankSum=0.000;QD=17.10;ReadPosRankSum=-0.625;SOR=0.463	GT:AD:DP:GQ:PL	0/1:36,34:70:99:1225,0,1309
chrXV	568654	.	C	T	925.77	PASS	AC=1;AF=0.500;AN=2;BaseQRankSum=0.464;ClippingRankSum=0.000;DP=60;ExcessHet=3.0103;FS=17.205;MLEAC=1;MLEAF=0.500;MQ=42.00;MQRankSum=0.000;QD=15.43;ReadPosRankSum=0.982;SOR=1.911	GT:AD:DP:GQ:PL	0/1:34,26:60:99:954,0,1302
chrXV	569446	.	C	T	1247.77	PASS	AC=1;AF=0.500;AN=2;BaseQRankSum=0.345;ClippingRankSum=0.000;DP=55;ExcessHet=3.0103;FS=5.541;MLEAC=1;MLEAF=0.500;MQ=42.00;MQRankSum=0.000;QD=22.69;ReadPosRankSum=-0.634;SOR=0.937	GT:AD:DP:GQ:PL	0/1:21,34:55:99:1276,0,706
chrXV	580130	.	C	T	1391.77	PASS	AC=1;AF=0.500;AN=2;BaseQRankSum=0.039;ClippingRankSum=0.000;DP=79;ExcessHet=3.0103;FS=2.987;MLEAC=1;MLEAF=0.500;MQ=41.98;MQRankSum=-1.013;QD=17.62;ReadPosRankSum=-0.383;SOR=0.614	GT:AD:DP:GQ:PL	0/1:41,38:79:99:1420,0,1497
chrXV	634621	.	C	T	1086.77	PASS	AC=1;AF=0.500;AN=2;BaseQRankSum=-0.139;ClippingRankSum=0.000;DP=61;ExcessHet=3.0103;FS=2.155;MLEAC=1;MLEAF=0.500;MQ=42.00;MQRankSum=0.000;QD=17.82;ReadPosRankSum=-0.352;SOR=0.434	GT:AD:DP:GQ:PL	0/1:31,30:61:99:1115,0,1156
chrXV	643388	.	C	T	929.77	PASS	AC=1;AF=0.500;AN=2;BaseQRankSum=0.435;ClippingRankSum=0.000;DP=58;ExcessHet=3.0103;FS=2.250;MLEAC=1;MLEAF=0.500;MQ=41.76;MQRankSum=0.936;QD=16.03;ReadPosRankSum=1.399;SOR=0.412	GT:AD:DP:GQ:PL	0/1:32,26:58:99:958,0,1168
chrXV	680987	.	G	A	1614.77	PASS	AC=1;AF=0.500;AN=2;BaseQRankSum=0.867;ClippingRankSum=0.000;DP=85;ExcessHet=3.0103;FS=0.000;MLEAC=1;MLEAF=0.500;MQ=41.95;MQRankSum=0.067;QD=19.00;ReadPosRankSum=-2.167;SOR=0.728	GT:AD:DP:GQ:PL	0/1:41,44:85:99:1643,0,1470
chrXV	787134	.	C	T	1331.77	PASS	AC=1;AF=0.500;AN=2;BaseQRankSum=0.824;ClippingRankSum=0.000;DP=73;ExcessHet=3.0103;FS=1.910;MLEAC=1;MLEAF=0.500;MQ=42.00;MQRankSum=0.000;QD=18.50;ReadPosRankSum=-0.888;SOR=0.497	GT:AD:DP:GQ:PL	0/1:35,37:72:99:1360,0,1271
chrXV	882530	.	C	T	1191.77	PASS	AC=1;AF=0.500;AN=2;BaseQRankSum=-0.369;ClippingRankSum=0.000;DP=51;ExcessHet=3.0103;FS=1.122;MLEAC=1;MLEAF=0.500;MQ=41.96;MQRankSum=-0.730;QD=23.37;ReadPosRankSum=-0.135;SOR=0.446	GT:AD:DP:GQ:PL	0/1:19,32:51:99:1220,0,668
chrXV	901096	.	G	A	1443.77	PASS	AC=1;AF=0.500;AN=2;BaseQRankSum=-0.047;ClippingRankSum=0.000;DP=79;ExcessHet=3.0103;FS=7.465;MLEAC=1;MLEAF=0.500;MQ=42.00;MQRankSum=0.000;QD=18.28;ReadPosRankSum=1.177;SOR=0.740	GT:AD:DP:GQ:PL	0/1:40,39:79:99:1472,0,1472
chrXV	924171	.	C	T	1294.77	PASS	AC=1;AF=0.500;AN=2;BaseQRankSum=-1.411;ClippingRankSum=0.000;DP=65;ExcessHet=3.0103;FS=15.830;MLEAC=1;MLEAF=0.500;MQ=41.97;MQRankSum=1.111;QD=19.92;ReadPosRankSum=0.253;SOR=1.823	GT:AD:DP:GQ:PL	0/1:30,35:65:99:1323,0,1121
chrXV	968273	.	C	T	1155.77	PASS	AC=1;AF=0.500;AN=2;BaseQRankSum=0.559;ClippingRankSum=0.000;DP=47;ExcessHet=3.0103;FS=6.450;MLEAC=1;MLEAF=0.500;MQ=41.69;MQRankSum=-0.674;QD=24.59;ReadPosRankSum=0.000;SOR=0.321	GT:AD:DP:GQ:PL	0/1:16,31:47:99:1184,0,518
chrXVI	74323	.	C	T	1114.77	PASS	AC=1;AF=0.500;AN=2;BaseQRankSum=-0.511;ClippingRankSum=0.000;DP=57;ExcessHet=3.0103;FS=2.304;MLEAC=1;MLEAF=0.500;MQ=41.49;MQRankSum=0.126;QD=19.56;ReadPosRankSum=-0.059;SOR=0.368	GT:AD:DP:GQ:PL	0/1:26,31:57:99:1143,0,937
chrXVI	84147	.	G	A	1236.77	PASS	AC=1;AF=0.500;AN=2;BaseQRankSum=0.371;ClippingRankSum=0.000;DP=62;ExcessHet=3.0103;FS=5.212;MLEAC=1;MLEAF=0.500;MQ=42.00;MQRankSum=0.000;QD=19.95;ReadPosRankSum=-0.849;SOR=0.272	GT:AD:DP:GQ:PL	0/1:28,34:62:99:1265,0,1033
chrXVI	98668	.	G	A	1183.77	PASS	AC=1;AF=0.500;AN=2;BaseQRankSum=-1.552;ClippingRankSum=0.000;DP=70;ExcessHet=3.0103;FS=0.000;MLEAC=1;MLEAF=0.500;MQ=41.80;MQRankSum=1.000;QD=16.91;ReadPosRankSum=-0.526;SOR=0.705	GT:AD:DP:GQ:PL	0/1:36,34:70:99:1212,0,1352
chrXVI	143332	.	C	T	1398.77	PASS	AC=1;AF=0.500;AN=2;BaseQRankSum=1.896;ClippingRankSum=0.000;DP=76;ExcessHet=3.0103;FS=14.300;MLEAC=1;MLEAF=0.500;MQ=41.81;MQRankSum=1.026;QD=18.40;ReadPosRankSum=-0.208;SOR=0.724	GT:AD:DP:GQ:PL	0/1:38,38:76:99:1427,0,1360
chrXVI	242749	.	G	A	868.77	PASS	AC=1;AF=0.500;AN=2;BaseQRankSum=1.198;ClippingRankSum=0.000;DP=54;ExcessHet=3.0103;FS=2.239;MLEAC=1;MLEAF=0.500;MQ=42.00;MQRankSum=0.000;QD=16.09;ReadPosRankSum=-0.852;SOR=0.893	GT:AD:DP:GQ:PL	0/1:29,25:54:99:897,0,1092
chrXVI	260269	.	G	A	1253.77	PASS	AC=1;AF=0.500;AN=2;BaseQRankSum=-0.556;ClippingRankSum=0.000;DP=76;ExcessHet=3.0103;FS=3.114;MLEAC=1;MLEAF=0.500;MQ=42.00;MQRankSum=0.000;QD=16.50;ReadPosRankSum=-0.319;SOR=0.390	GT:AD:DP:GQ:PL	0/1:41,35:76:99:1282,0,1538
chrXVI	326214	.	G	A	890.77	PASS	AC=1;AF=0.500;AN=2;BaseQRankSum=-0.884;ClippingRankSum=0.000;DP=40;ExcessHet=3.0103;FS=2.824;MLEAC=1;MLEAF=0.500;MQ=42.00;MQRankSum=0.000;QD=22.27;ReadPosRankSum=-0.203;SOR=1.270	GT:AD:DP:GQ:PL	0/1:16,24:40:99:919,0,576
chrXVI	341133	.	C	T	658.77	PASS	AC=1;AF=0.500;AN=2;BaseQRankSum=-0.817;ClippingRankSum=0.000;DP=43;ExcessHet=3.0103;FS=2.692;MLEAC=1;MLEAF=0.500;MQ=41.67;MQRankSum=-1.077;QD=15.32;ReadPosRankSum=-0.115;SOR=1.292	GT:AD:DP:GQ:PL	0/1:24,19:43:99:687,0,917
chrXVI	348359	.	G	A	932.77	PASS	AC=1;AF=0.500;AN=2;BaseQRankSum=1.049;ClippingRankSum=0.000;DP=60;ExcessHet=3.0103;FS=3.505;MLEAC=1;MLEAF=0.500;MQ=42.00;MQRankSum=0.000;QD=15.55;ReadPosRankSum=0.268;SOR=0.947	GT:AD:DP:GQ:PL	0/1:34,26:60:99:961,0,1294
chrXVI	404913	.	C	T	1249.77	PASS	AC=1;AF=0.500;AN=2;BaseQRankSum=-0.709;ClippingRankSum=0.000;DP=72;ExcessHet=3.0103;FS=10.221;MLEAC=1;MLEAF=0.500;MQ=41.92;MQRankSum=-1.790;QD=17.36;ReadPosRankSum=-0.631;SOR=0.491	GT:AD:DP:GQ:PL	0/1:37,35:72:99:1278,0,1310
chrXVI	426288	.	C	T	1453.77	PASS	AC=1;AF=0.500;AN=2;BaseQRankSum=1.160;ClippingRankSum=0.000;DP=72;ExcessHet=3.0103;FS=3.210;MLEAC=1;MLEAF=0.500;MQ=41.80;MQRankSum=-0.892;QD=20.19;ReadPosRankSum=-0.669;SOR=1.060	GT:AD:DP:GQ:PL	0/1:33,39:72:99:1482,0,1215
chrXVI	453393	.	C	T	1213.77	PASS	AC=1;AF=0.500;AN=2;BaseQRankSum=-0.783;ClippingRankSum=0.000;DP=60;ExcessHet=3.0103;FS=5.265;MLEAC=1;MLEAF=0.500;MQ=42.00;MQRankSum=0.000;QD=20.23;ReadPosRankSum=0.155;SOR=1.318	GT:AD:DP:GQ:PL	0/1:27,33:60:99:1242,0,992
chrXVI	464046	.	C	T	1081.77	PASS	AC=1;AF=0.500;AN=2;BaseQRankSum=0.609;ClippingRankSum=0.000;DP=64;ExcessHet=3.0103;FS=0.962;MLEAC=1;MLEAF=0.500;MQ=41.78;MQRankSum=-1.033;QD=16.90;ReadPosRankSum=1.533;SOR=0.504	GT:AD:DP:GQ:PL	0/1:34,30:64:99:1110,0,1297
chrXVI	576697	.	G	A	827.77	PASS	AC=1;AF=0.500;AN=2;BaseQRankSum=-0.044;ClippingRankSum=0.000;DP=59;ExcessHet=3.0103;FS=0.995;MLEAC=1;MLEAF=0.500;MQ=42.00;MQRankSum=0.000;QD=14.03;ReadPosRankSum=-0.024;SOR=0.544	GT:AD:DP:GQ:PL	0/1:35,24:59:99:856,0,1309
chrXVI	646193	.	C	T	1384.77	PASS	AC=1;AF=0.500;AN=2;BaseQRankSum=0.452;ClippingRankSum=0.000;DP=71;ExcessHet=3.0103;FS=0.000;MLEAC=1;MLEAF=0.500;MQ=42.00;MQRankSum=0.000;QD=19.50;ReadPosRankSum=1.492;SOR=0.627	GT:AD:DP:GQ:PL	0/1:32,39:71:99:1413,0,1087
chrXVI	646438	.	C	T	1424.77	PASS	AC=1;AF=0.500;AN=2;BaseQRankSum=0.553;ClippingRankSum=0.000;DP=76;ExcessHet=3.0103;FS=0.000;MLEAC=1;MLEAF=0.500;MQ=41.41;MQRankSum=-0.889;QD=18.75;ReadPosRankSum=1.112;SOR=0.767	GT:AD:DP:GQ:PL	0/1:35,41:76:99:1453,0,1263
chrXVI	652646	.	C	T	915.77	PASS	AC=1;AF=0.500;AN=2;BaseQRankSum=-1.135;ClippingRankSum=0.000;DP=49;ExcessHet=3.0103;FS=5.887;MLEAC=1;MLEAF=0.500;MQ=42.00;MQRankSum=0.000;QD=18.69;ReadPosRankSum=0.502;SOR=0.976	GT:AD:DP:GQ:PL	0/1:24,25:49:99:944,0,898
chrXVI	734896	.	C	T	1192.77	PASS	AC=1;AF=0.500;AN=2;BaseQRankSum=-1.415;ClippingRankSum=0.000;DP=73;ExcessHet=3.0103;FS=4.537;MLEAC=1;MLEAF=0.500;MQ=41.80;MQRankSum=-1.015;QD=16.34;ReadPosRankSum=-0.731;SOR=0.872	GT:AD:DP:GQ:PL	0/1:38,35:73:99:1221,0,1437
