# Supplementary material for: Recombination Is Responsible for the Increased Recovery of Drug-Resistant Mutants with Hypermutated Genomes in Resting Yeast Diploids Expressing APOBEC Deaminases
Source: Front Genet. 2017 Dec 12;8:202. doi: 10.3389/fgene.2017.00202 (PMC5733079; doi:10.3389/fgene.2017.00202)
Supplement: Supplementary file 6 [file Data_Sheet_1.zip › PmCDA1_d4/N140-LAN210-Can-PmCDA1-NA-RUN8-D4_Sample_d4-6_SNVs_final.vcf]

##fileformat=VCFv4.2
##FILTER=<ID=LowQual,Description="Low quality">
##FORMAT=<ID=AD,Number=R,Type=Integer,Description="Allelic depths for the ref and alt alleles in the order listed">
##FORMAT=<ID=DP,Number=1,Type=Integer,Description="Approximate read depth (reads with MQ=255 or with bad mates are filtered)">
##FORMAT=<ID=GQ,Number=1,Type=Integer,Description="Genotype Quality">
##FORMAT=<ID=GT,Number=1,Type=String,Description="Genotype">
##FORMAT=<ID=PL,Number=G,Type=Integer,Description="Normalized, Phred-scaled likelihoods for genotypes as defined in the VCF specification">
##GATKCommandLine.HaplotypeCaller=<ID=HaplotypeCaller,Version=3.8-0-ge9d806836,Date="Wed Sep 06 01:09:46 PDT 2017",Epoch=1504685386384,CommandLineOptions="analysis_type=HaplotypeCaller input_file=[N140-LAN210-Can-PmCDA1-NA-RUN8-D4_Sample_d4-6_sorted_dedup_RG_realigned.bam] showFullBamList=false read_buffer_size=null read_filter=[] disable_read_filter=[] intervals=null excludeIntervals=[../../LAN210/20170903_LAN210_v0.10m_masked_v2.bed] interval_set_rule=UNION interval_merging=ALL interval_padding=0 reference_sequence=../../LAN210/LAN210_v0.10m.fasta nonDeterministicRandomSeed=false disableDithering=false maxRuntime=-1 maxRuntimeUnits=MINUTES downsampling_type=BY_SAMPLE downsample_to_fraction=null downsample_to_coverage=500 baq=OFF baqGapOpenPenalty=40.0 refactor_NDN_cigar_string=false fix_misencoded_quality_scores=false allow_potentially_misencoded_quality_scores=false useOriginalQualities=false defaultBaseQualities=-1 performanceLog=null BQSR=null quantize_quals=0 static_quantized_quals=null round_down_quantized=false disable_indel_quals=false emit_original_quals=false preserve_qscores_less_than=6 globalQScorePrior=-1.0 secondsBetweenProgressUpdates=10 validation_strictness=SILENT remove_program_records=false keep_program_records=false sample_rename_mapping_file=null unsafe=null use_jdk_deflater=false use_jdk_inflater=false disable_auto_index_creation_and_locking_when_reading_rods=false no_cmdline_in_header=false sites_only=false never_trim_vcf_format_field=false bcf=false bam_compression=null simplifyBAM=false disable_bam_indexing=false generate_md5=false num_threads=1 num_cpu_threads_per_data_thread=1 num_io_threads=0 monitorThreadEfficiency=false num_bam_file_handles=null read_group_black_list=null pedigree=[] pedigreeString=[] pedigreeValidationType=STRICT allow_intervals_with_unindexed_bam=false generateShadowBCF=false variant_index_type=DYNAMIC_SEEK variant_index_parameter=-1 reference_window_stop=0 phone_home= gatk_key=null tag=NA logging_level=INFO log_to_file=null help=false version=false out=/media/artem/artem_second/20170727_RUN8/Project_Stepchenkova/APOBEC_ung1_dynamics/N140-LAN210-Can-PmCDA1-NA-RUN8-D4_Sample_d4-6/N140-LAN210-Can-PmCDA1-NA-RUN8-D4_Sample_d4-6.vcf likelihoodCalculationEngine=PairHMM heterogeneousKmerSizeResolution=COMBO_MIN dbsnp=(RodBinding name= source=UNBOUND) dontTrimActiveRegions=false maxDiscARExtension=25 maxGGAARExtension=300 paddingAroundIndels=150 paddingAroundSNPs=20 comp=[] annotation=[] excludeAnnotation=[] group=[StandardAnnotation, StandardHCAnnotation] debug=false useFilteredReadsForAnnotations=false emitRefConfidence=NONE bamOutput=null bamWriterType=CALLED_HAPLOTYPES emitDroppedReads=false disableOptimizations=false annotateNDA=false useNewAFCalculator=false heterozygosity=0.001 indel_heterozygosity=1.25E-4 heterozygosity_stdev=0.01 standard_min_confidence_threshold_for_calling=10.0 standard_min_confidence_threshold_for_emitting=30.0 max_alternate_alleles=6 max_genotype_count=1024 max_num_PL_values=100 input_prior=[] sample_ploidy=2 genotyping_mode=DISCOVERY alleles=(RodBinding name= source=UNBOUND) contamination_fraction_to_filter=0.0 contamination_fraction_per_sample_file=null p_nonref_model=null exactcallslog=null output_mode=EMIT_VARIANTS_ONLY allSitePLs=false gcpHMM=10 pair_hmm_implementation=FASTEST_AVAILABLE phredScaledGlobalReadMismappingRate=45 noFpga=false nativePairHmmThreads=1 useDoublePrecision=false sample_name=null kmerSize=[10, 25] dontIncreaseKmerSizesForCycles=false allowNonUniqueKmersInRef=false numPruningSamples=1 recoverDanglingHeads=false doNotRecoverDanglingBranches=false minDanglingBranchLength=4 consensus=false maxNumHaplotypesInPopulation=128 errorCorrectKmers=false minPruning=2 debugGraphTransformations=false allowCyclesInKmerGraphToGeneratePaths=false graphOutput=null kmerLengthForReadErrorCorrection=25 minObservationsForKmerToBeSolid=20 GVCFGQBands=[1, 2, 3, 4, 5, 6, 7, 8, 9, 10, 11, 12, 13, 14, 15, 16, 17, 18, 19, 20, 21, 22, 23, 24, 25, 26, 27, 28, 29, 30, 31, 32, 33, 34, 35, 36, 37, 38, 39, 40, 41, 42, 43, 44, 45, 46, 47, 48, 49, 50, 51, 52, 53, 54, 55, 56, 57, 58, 59, 60, 70, 80, 90, 99] indelSizeToEliminateInRefModel=10 min_base_quality_score=10 includeUmappedReads=false useAllelesTrigger=false doNotRunPhysicalPhasing=true keepRG=null justDetermineActiveRegions=false dontGenotype=false dontUseSoftClippedBases=false captureAssemblyFailureBAM=false errorCorrectReads=false pcr_indel_model=CONSERVATIVE maxReadsInRegionPerSample=10000 minReadsPerAlignmentStart=10 mergeVariantsViaLD=false activityProfileOut=null activeRegionOut=null activeRegionIn=null activeRegionExtension=null forceActive=false activeRegionMaxSize=null bandPassSigma=null maxReadsInMemoryPerSample=30000 maxTotalReadsInMemory=10000000 maxProbPropagationDistance=50 activeProbabilityThreshold=0.002 min_mapping_quality_score=20 filter_reads_with_N_cigar=false filter_mismatching_base_and_quals=false filter_bases_not_stored=false">
##GATKCommandLine.SelectVariants=<ID=SelectVariants,Version=3.8-0-ge9d806836,Date="Wed Sep 06 01:14:28 PDT 2017",Epoch=1504685668092,CommandLineOptions="analysis_type=SelectVariants input_file=[] showFullBamList=false read_buffer_size=null read_filter=[] disable_read_filter=[] intervals=null excludeIntervals=null interval_set_rule=UNION interval_merging=ALL interval_padding=0 reference_sequence=../../LAN210/LAN210_v0.10m.fasta nonDeterministicRandomSeed=false disableDithering=false maxRuntime=-1 maxRuntimeUnits=MINUTES downsampling_type=BY_SAMPLE downsample_to_fraction=null downsample_to_coverage=1000 baq=OFF baqGapOpenPenalty=40.0 refactor_NDN_cigar_string=false fix_misencoded_quality_scores=false allow_potentially_misencoded_quality_scores=false useOriginalQualities=false defaultBaseQualities=-1 performanceLog=null BQSR=null quantize_quals=0 static_quantized_quals=null round_down_quantized=false disable_indel_quals=false emit_original_quals=false preserve_qscores_less_than=6 globalQScorePrior=-1.0 secondsBetweenProgressUpdates=10 validation_strictness=SILENT remove_program_records=false keep_program_records=false sample_rename_mapping_file=null unsafe=null use_jdk_deflater=false use_jdk_inflater=false disable_auto_index_creation_and_locking_when_reading_rods=false no_cmdline_in_header=false sites_only=false never_trim_vcf_format_field=false bcf=false bam_compression=null simplifyBAM=false disable_bam_indexing=false generate_md5=false num_threads=1 num_cpu_threads_per_data_thread=1 num_io_threads=0 monitorThreadEfficiency=false num_bam_file_handles=null read_group_black_list=null pedigree=[] pedigreeString=[] pedigreeValidationType=STRICT allow_intervals_with_unindexed_bam=false generateShadowBCF=false variant_index_type=DYNAMIC_SEEK variant_index_parameter=-1 reference_window_stop=0 phone_home= gatk_key=null tag=NA logging_level=INFO log_to_file=null help=false version=false variant=(RodBinding name=variant source=N140-LAN210-Can-PmCDA1-NA-RUN8-D4_Sample_d4-6.vcf) discordance=(RodBinding name= source=UNBOUND) concordance=(RodBinding name= source=UNBOUND) out=/media/artem/artem_second/20170727_RUN8/Project_Stepchenkova/APOBEC_ung1_dynamics/N140-LAN210-Can-PmCDA1-NA-RUN8-D4_Sample_d4-6/N140-LAN210-Can-PmCDA1-NA-RUN8-D4_Sample_d4-6_SNVs.vcf sample_name=[] sample_expressions=null sample_file=null exclude_sample_name=[] exclude_sample_file=[] exclude_sample_expressions=[] selectexpressions=[] invertselect=false excludeNonVariants=false excludeFiltered=false preserveAlleles=false removeUnusedAlternates=false restrictAllelesTo=ALL keepOriginalAC=false keepOriginalDP=false mendelianViolation=false invertMendelianViolation=false mendelianViolationQualThreshold=0.0 select_random_fraction=0.0 remove_fraction_genotypes=0.0 selectTypeToInclude=[SNP] selectTypeToExclude=[] keepIDs=null excludeIDs=null fullyDecode=false justRead=false maxIndelSize=2147483647 minIndelSize=0 maxFilteredGenotypes=2147483647 minFilteredGenotypes=0 maxFractionFilteredGenotypes=1.0 minFractionFilteredGenotypes=0.0 maxNOCALLnumber=2147483647 maxNOCALLfraction=1.0 setFilteredGtToNocall=false ALLOW_NONOVERLAPPING_COMMAND_LINE_SAMPLES=false forceValidOutput=false filter_reads_with_N_cigar=false filter_mismatching_base_and_quals=false filter_bases_not_stored=false">
##INFO=<ID=AC,Number=A,Type=Integer,Description="Allele count in genotypes, for each ALT allele, in the same order as listed">
##INFO=<ID=AF,Number=A,Type=Float,Description="Allele Frequency, for each ALT allele, in the same order as listed">
##INFO=<ID=AN,Number=1,Type=Integer,Description="Total number of alleles in called genotypes">
##INFO=<ID=BaseQRankSum,Number=1,Type=Float,Description="Z-score from Wilcoxon rank sum test of Alt Vs. Ref base qualities">
##INFO=<ID=ClippingRankSum,Number=1,Type=Float,Description="Z-score From Wilcoxon rank sum test of Alt vs. Ref number of hard clipped bases">
##INFO=<ID=DP,Number=1,Type=Integer,Description="Approximate read depth; some reads may have been filtered">
##INFO=<ID=DS,Number=0,Type=Flag,Description="Were any of the samples downsampled?">
##INFO=<ID=ExcessHet,Number=1,Type=Float,Description="Phred-scaled p-value for exact test of excess heterozygosity">
##INFO=<ID=FS,Number=1,Type=Float,Description="Phred-scaled p-value using Fisher's exact test to detect strand bias">
##INFO=<ID=HaplotypeScore,Number=1,Type=Float,Description="Consistency of the site with at most two segregating haplotypes">
##INFO=<ID=InbreedingCoeff,Number=1,Type=Float,Description="Inbreeding coefficient as estimated from the genotype likelihoods per-sample when compared against the Hardy-Weinberg expectation">
##INFO=<ID=MLEAC,Number=A,Type=Integer,Description="Maximum likelihood expectation (MLE) for the allele counts (not necessarily the same as the AC), for each ALT allele, in the same order as listed">
##INFO=<ID=MLEAF,Number=A,Type=Float,Description="Maximum likelihood expectation (MLE) for the allele frequency (not necessarily the same as the AF), for each ALT allele, in the same order as listed">
##INFO=<ID=MQ,Number=1,Type=Float,Description="RMS Mapping Quality">
##INFO=<ID=MQRankSum,Number=1,Type=Float,Description="Z-score From Wilcoxon rank sum test of Alt vs. Ref read mapping qualities">
##INFO=<ID=QD,Number=1,Type=Float,Description="Variant Confidence/Quality by Depth">
##INFO=<ID=ReadPosRankSum,Number=1,Type=Float,Description="Z-score from Wilcoxon rank sum test of Alt vs. Ref read position bias">
##INFO=<ID=SOR,Number=1,Type=Float,Description="Symmetric Odds Ratio of 2x2 contingency table to detect strand bias">
##contig=<ID=chrI,length=198855>
##contig=<ID=chrII,length=810456>
##contig=<ID=chrIII,length=316501>
##contig=<ID=chrIV,length=1516959>
##contig=<ID=chrV,length=570663>
##contig=<ID=chrVI,length=270116>
##contig=<ID=chrVII,length=1084724>
##contig=<ID=chrVIII,length=557320>
##contig=<ID=chrIX,length=433988>
##contig=<ID=chrX,length=745688>
##contig=<ID=chrXI,length=666767>
##contig=<ID=chrXII,length=1065113>
##contig=<ID=chrXIII,length=917121>
##contig=<ID=chrXIV,length=784078>
##contig=<ID=chrXV,length=1078147>
##contig=<ID=chrXVI,length=943466>
##contig=<ID=mt,length=85611>
##reference=file:///media/artem/artem_second/20170727_RUN8/Project_Stepchenkova/APOBEC_ung1_dynamics/N140-LAN210-Can-PmCDA1-NA-RUN8-D4_Sample_d4-6/../../LAN210/LAN210_v0.10m.fasta
##source=SelectVariants
#CHROM	POS	ID	REF	ALT	QUAL	FILTER	INFO	FORMAT	N140-LAN210-Can-PmCDA1-NA-RUN8-D4_Sample_d4-6
chrI	65305	.	G	A	3357.77	PASS	AC=2;AF=1.00;AN=2;DP=80;ExcessHet=3.0103;FS=0.000;MLEAC=2;MLEAF=1.00;MQ=41.98;QD=34.24;SOR=0.796	GT:AD:DP:GQ:PL	1/1:0,80:80:99:3386,239,0
chrII	278967	.	C	T	3667.77	PASS	AC=2;AF=1.00;AN=2;DP=82;ExcessHet=3.0103;FS=0.000;MLEAC=2;MLEAF=1.00;MQ=41.64;QD=30.63;SOR=0.902	GT:AD:DP:GQ:PL	1/1:0,82:82:99:3696,250,0
chrII	278970	.	C	T	3592.77	PASS	AC=2;AF=1.00;AN=2;DP=77;ExcessHet=3.0103;FS=0.000;MLEAC=2;MLEAF=1.00;MQ=41.62;QD=29.09;SOR=0.887	GT:AD:DP:GQ:PL	1/1:0,77:77:99:3621,244,0
chrII	280333	.	C	T	2811.77	PASS	AC=2;AF=1.00;AN=2;DP=65;ExcessHet=3.0103;FS=0.000;MLEAC=2;MLEAF=1.00;MQ=42.00;QD=32.93;SOR=1.000	GT:AD:DP:GQ:PL	1/1:0,65:65:99:2840,196,0
chrII	373214	.	C	T	3435.77	PASS	AC=2;AF=1.00;AN=2;DP=81;ExcessHet=3.0103;FS=0.000;MLEAC=2;MLEAF=1.00;MQ=41.82;QD=30.83;SOR=0.995	GT:AD:DP:GQ:PL	1/1:0,81:81:99:3464,243,0
chrII	600831	.	C	T	2974.77	PASS	AC=2;AF=1.00;AN=2;DP=71;ExcessHet=3.0103;FS=0.000;MLEAC=2;MLEAF=1.00;MQ=42.00;QD=29.67;SOR=1.011	GT:AD:DP:GQ:PL	1/1:0,70:70:99:3003,211,0
chrIV	283169	.	G	A	3670.77	PASS	AC=2;AF=1.00;AN=2;DP=85;ExcessHet=3.0103;FS=0.000;MLEAC=2;MLEAF=1.00;MQ=41.98;QD=34.04;SOR=0.867	GT:AD:DP:GQ:PL	1/1:0,85:85:99:3699,256,0
chrIV	437956	.	G	A	3211.77	PASS	AC=2;AF=1.00;AN=2;DP=76;ExcessHet=3.0103;FS=0.000;MLEAC=2;MLEAF=1.00;MQ=41.97;QD=32.42;SOR=0.746	GT:AD:DP:GQ:PL	1/1:0,76:76:99:3240,228,0
chrIV	588420	.	G	A	3512.77	PASS	AC=2;AF=1.00;AN=2;DP=83;ExcessHet=3.0103;FS=0.000;MLEAC=2;MLEAF=1.00;MQ=41.65;QD=37.76;SOR=0.818	GT:AD:DP:GQ:PL	1/1:0,83:83:99:3541,250,0
chrIV	834486	.	G	A	2595.77	PASS	AC=2;AF=1.00;AN=2;DP=65;ExcessHet=3.0103;FS=0.000;MLEAC=2;MLEAF=1.00;MQ=41.78;QD=27.64;SOR=0.787	GT:AD:DP:GQ:PL	1/1:0,65:65:99:2624,194,0
chrIV	852615	.	G	A	3121.77	PASS	AC=2;AF=1.00;AN=2;DP=73;ExcessHet=3.0103;FS=0.000;MLEAC=2;MLEAF=1.00;MQ=42.00;QD=34.30;SOR=0.776	GT:AD:DP:GQ:PL	1/1:0,73:73:99:3150,220,0
chrV	31930	.	G	A	2521.77	PASS	AC=2;AF=1.00;AN=2;DP=60;ExcessHet=3.0103;FS=0.000;MLEAC=2;MLEAF=1.00;MQ=41.76;QD=27.00;SOR=0.986	GT:AD:DP:GQ:PL	1/1:0,60:60:99:2550,180,0
chrV	106496	.	C	T	4051.77	PASS	AC=2;AF=1.00;AN=2;DP=94;ExcessHet=3.0103;FS=0.000;MLEAC=2;MLEAF=1.00;MQ=42.00;QD=27.96;SOR=0.736	GT:AD:DP:GQ:PL	1/1:0,94:94:99:4080,283,0
chrV	108609	.	C	T	3249.77	PASS	AC=2;AF=1.00;AN=2;DP=75;ExcessHet=3.0103;FS=0.000;MLEAC=2;MLEAF=1.00;MQ=42.00;QD=28.60;SOR=0.719	GT:AD:DP:GQ:PL	1/1:0,75:75:99:3278,226,0
chrV	165264	.	G	A	3763.77	PASS	AC=2;AF=1.00;AN=2;DP=88;ExcessHet=3.0103;FS=0.000;MLEAC=2;MLEAF=1.00;MQ=42.00;QD=30.85;SOR=0.739	GT:AD:DP:GQ:PL	1/1:0,88:88:99:3792,264,0
chrV	284270	.	G	A	2730.77	PASS	AC=2;AF=1.00;AN=2;DP=64;ExcessHet=3.0103;FS=0.000;MLEAC=2;MLEAF=1.00;MQ=42.00;QD=31.04;SOR=0.892	GT:AD:DP:GQ:PL	1/1:0,64:64:99:2759,192,0
chrVI	32445	.	G	A	3325.77	PASS	AC=2;AF=1.00;AN=2;DP=77;ExcessHet=3.0103;FS=0.000;MLEAC=2;MLEAF=1.00;MQ=42.00;QD=30.30;SOR=0.948	GT:AD:DP:GQ:PL	1/1:0,77:77:99:3354,232,0
chrVII	167796	.	C	T	3155.77	PASS	AC=2;AF=1.00;AN=2;BaseQRankSum=1.898;ClippingRankSum=0.000;DP=76;ExcessHet=3.0103;FS=3.245;MLEAC=2;MLEAF=1.00;MQ=42.00;MQRankSum=0.000;QD=30.31;ReadPosRankSum=-0.844;SOR=0.436	GT:AD:DP:GQ:PL	1/1:1,75:76:99:3184,192,0
chrVII	353430	.	C	T	3556.77	PASS	AC=2;AF=1.00;AN=2;DP=84;ExcessHet=3.0103;FS=0.000;MLEAC=2;MLEAF=1.00;MQ=41.83;QD=29.67;SOR=1.013	GT:AD:DP:GQ:PL	1/1:0,84:84:99:3585,253,0
chrVII	386209	.	C	T	2455.77	PASS	AC=2;AF=1.00;AN=2;DP=60;ExcessHet=3.0103;FS=0.000;MLEAC=2;MLEAF=1.00;MQ=41.75;QD=26.56;SOR=0.871	GT:AD:DP:GQ:PL	1/1:0,59:59:99:2484,177,0
chrVII	673925	.	C	T	3467.77	PASS	AC=2;AF=1.00;AN=2;DP=81;ExcessHet=3.0103;FS=0.000;MLEAC=2;MLEAF=1.00;MQ=42.00;QD=27.52;SOR=0.768	GT:AD:DP:GQ:PL	1/1:0,81:81:99:3496,244,0
chrVIII	62793	.	C	T	3439.77	PASS	AC=2;AF=1.00;AN=2;DP=81;ExcessHet=3.0103;FS=0.000;MLEAC=2;MLEAF=1.00;MQ=41.67;QD=32.59;SOR=1.096	GT:AD:DP:GQ:PL	1/1:0,80:80:99:3468,241,0
chrVIII	143645	.	C	T	3659.77	PASS	AC=2;AF=1.00;AN=2;DP=85;ExcessHet=3.0103;FS=0.000;MLEAC=2;MLEAF=1.00;MQ=41.98;QD=29.69;SOR=0.979	GT:AD:DP:GQ:PL	1/1:0,85:85:99:3688,256,0
chrVIII	170943	.	C	T	3912.77	PASS	AC=2;AF=1.00;AN=2;DP=91;ExcessHet=3.0103;FS=0.000;MLEAC=2;MLEAF=1.00;MQ=42.00;QD=26.07;SOR=1.014	GT:AD:DP:GQ:PL	1/1:0,91:91:99:3941,273,0
chrVIII	373900	.	G	A	3739.77	PASS	AC=2;AF=1.00;AN=2;DP=86;ExcessHet=3.0103;FS=0.000;MLEAC=2;MLEAF=1.00;MQ=42.00;QD=35.65;SOR=1.005	GT:AD:DP:GQ:PL	1/1:0,86:86:99:3768,259,0
chrVIII	524381	.	C	T	3790.77	PASS	AC=2;AF=1.00;AN=2;DP=88;ExcessHet=3.0103;FS=0.000;MLEAC=2;MLEAF=1.00;MQ=42.00;QD=32.99;SOR=0.693	GT:AD:DP:GQ:PL	1/1:0,88:88:99:3819,265,0
chrX	173040	.	G	A	3035.77	PASS	AC=2;AF=1.00;AN=2;DP=71;ExcessHet=3.0103;FS=0.000;MLEAC=2;MLEAF=1.00;MQ=41.79;QD=27.45;SOR=0.779	GT:AD:DP:GQ:PL	1/1:0,71:71:99:3064,214,0
chrX	247129	.	G	A	3093.77	PASS	AC=2;AF=1.00;AN=2;DP=74;ExcessHet=3.0103;FS=0.000;MLEAC=2;MLEAF=1.00;MQ=42.15;QD=31.61;SOR=0.864	GT:AD:DP:GQ:PL	1/1:0,74:74:99:3122,222,0
chrX	381960	.	C	T	3318.77	PASS	AC=2;AF=1.00;AN=2;DP=78;ExcessHet=3.0103;FS=0.000;MLEAC=2;MLEAF=1.00;MQ=41.81;QD=29.11;SOR=1.409	GT:AD:DP:GQ:PL	1/1:0,78:78:99:3347,234,0
chrX	646446	.	G	A	3244.77	PASS	AC=2;AF=1.00;AN=2;DP=75;ExcessHet=3.0103;FS=0.000;MLEAC=2;MLEAF=1.00;MQ=42.00;QD=30.26;SOR=0.892	GT:AD:DP:GQ:PL	1/1:0,75:75:99:3273,226,0
chrXI	122170	.	C	T	2718.77	PASS	AC=2;AF=1.00;AN=2;DP=63;ExcessHet=3.0103;FS=0.000;MLEAC=2;MLEAF=1.00;MQ=42.00;QD=30.47;SOR=0.724	GT:AD:DP:GQ:PL	1/1:0,63:63:99:2747,190,0
chrXI	364445	.	C	T	3545.77	PASS	AC=2;AF=1.00;AN=2;DP=83;ExcessHet=3.0103;FS=0.000;MLEAC=2;MLEAF=1.00;MQ=41.95;QD=28.24;SOR=0.818	GT:AD:DP:GQ:PL	1/1:0,83:83:99:3574,249,0
chrXII	47726	.	G	A	3915.77	PASS	AC=2;AF=1.00;AN=2;DP=91;ExcessHet=3.0103;FS=0.000;MLEAC=2;MLEAF=1.00;MQ=42.00;QD=37.74;SOR=1.071	GT:AD:DP:GQ:PL	1/1:0,91:91:99:3944,274,0
chrXII	257788	.	G	A	2889.77	PASS	AC=2;AF=1.00;AN=2;DP=68;ExcessHet=3.0103;FS=0.000;MLEAC=2;MLEAF=1.00;MQ=41.73;QD=32.85;SOR=0.752	GT:AD:DP:GQ:PL	1/1:0,68:68:99:2918,205,0
chrXII	316388	.	G	A	3093.77	PASS	AC=2;AF=1.00;AN=2;DP=73;ExcessHet=3.0103;FS=0.000;MLEAC=2;MLEAF=1.00;MQ=42.00;QD=26.88;SOR=0.836	GT:AD:DP:GQ:PL	1/1:0,73:73:99:3122,220,0
chrXII	373216	.	G	A	3649.77	PASS	AC=2;AF=1.00;AN=2;DP=84;ExcessHet=3.0103;FS=0.000;MLEAC=2;MLEAF=1.00;MQ=41.82;QD=25.53;SOR=0.693	GT:AD:DP:GQ:PL	1/1:0,84:84:99:3678,253,0
chrXII	424709	.	G	A	3247.77	PASS	AC=2;AF=1.00;AN=2;DP=76;ExcessHet=3.0103;FS=0.000;MLEAC=2;MLEAF=1.00;MQ=42.00;QD=31.63;SOR=0.892	GT:AD:DP:GQ:PL	1/1:0,75:75:99:3276,226,0
chrXII	545991	.	G	A	2472.77	PASS	AC=2;AF=1.00;AN=2;DP=63;ExcessHet=3.0103;FS=0.000;MLEAC=2;MLEAF=1.00;MQ=41.73;QD=31.74;SOR=0.724	GT:AD:DP:GQ:PL	1/1:0,63:63:99:2501,187,0
chrXII	582162	.	G	A	3446.77	PASS	AC=2;AF=1.00;AN=2;DP=80;ExcessHet=3.0103;FS=0.000;MLEAC=2;MLEAF=1.00;MQ=42.00;QD=27.49;SOR=0.850	GT:AD:DP:GQ:PL	1/1:0,80:80:99:3475,241,0
chrXII	699649	.	G	A	2949.77	PASS	AC=2;AF=1.00;AN=2;DP=70;ExcessHet=3.0103;FS=0.000;MLEAC=2;MLEAF=1.00;MQ=41.92;QD=29.15;SOR=0.874	GT:AD:DP:GQ:PL	1/1:0,70:70:99:2978,210,0
chrXII	921737	.	G	A	3172.77	PASS	AC=2;AF=1.00;AN=2;DP=75;ExcessHet=3.0103;FS=0.000;MLEAC=2;MLEAF=1.00;MQ=41.81;QD=32.34;SOR=0.955	GT:AD:DP:GQ:PL	1/1:0,75:75:99:3201,226,0
chrXII	1025117	.	C	T	2723.77	PASS	AC=2;AF=1.00;AN=2;DP=65;ExcessHet=3.0103;FS=0.000;MLEAC=2;MLEAF=1.00;MQ=42.00;QD=29.30;SOR=1.249	GT:AD:DP:GQ:PL	1/1:0,65:65:99:2752,196,0
chrXIII	147360	.	C	T	3696.77	PASS	AC=2;AF=1.00;AN=2;DP=88;ExcessHet=3.0103;FS=0.000;MLEAC=2;MLEAF=1.00;MQ=42.00;QD=28.14;SOR=1.382	GT:AD:DP:GQ:PL	1/1:0,88:88:99:3725,264,0
chrXIII	253230	.	G	A	3597.77	PASS	AC=2;AF=1.00;AN=2;DP=83;ExcessHet=3.0103;FS=0.000;MLEAC=2;MLEAF=1.00;MQ=42.00;QD=30.64;SOR=0.818	GT:AD:DP:GQ:PL	1/1:0,83:83:99:3626,250,0
chrXIII	607524	.	C	T	3095.77	PASS	AC=2;AF=1.00;AN=2;DP=72;ExcessHet=3.0103;FS=0.000;MLEAC=2;MLEAF=1.00;MQ=42.00;QD=31.01;SOR=0.807	GT:AD:DP:GQ:PL	1/1:0,72:72:99:3124,217,0
chrXIII	626059	.	C	T	3335.77	PASS	AC=2;AF=1.00;AN=2;DP=82;ExcessHet=3.0103;FS=0.000;MLEAC=2;MLEAF=1.00;MQ=42.00;QD=36.61;SOR=0.793	GT:AD:DP:GQ:PL	1/1:0,82:82:99:3364,245,0
chrXIII	632231	.	G	A	3082.77	PASS	AC=2;AF=1.00;AN=2;DP=73;ExcessHet=3.0103;FS=0.000;MLEAC=2;MLEAF=1.00;MQ=42.00;QD=27.32;SOR=1.257	GT:AD:DP:GQ:PL	1/1:0,73:73:99:3111,219,0
chrXIII	818898	.	C	T	3664.77	PASS	AC=2;AF=1.00;AN=2;DP=86;ExcessHet=3.0103;FS=0.000;MLEAC=2;MLEAF=1.00;MQ=42.00;QD=25.18;SOR=0.693	GT:AD:DP:GQ:PL	1/1:0,86:86:99:3693,259,0
chrXIV	108411	.	C	T	2685.77	PASS	AC=2;AF=1.00;AN=2;DP=63;ExcessHet=3.0103;FS=0.000;MLEAC=2;MLEAF=1.00;MQ=42.00;QD=35.30;SOR=0.724	GT:AD:DP:GQ:PL	1/1:0,63:63:99:2714,190,0
chrXIV	198755	.	C	T	3844.77	PASS	AC=2;AF=1.00;AN=2;DP=90;ExcessHet=3.0103;FS=0.000;MLEAC=2;MLEAF=1.00;MQ=42.00;QD=31.08;SOR=0.738	GT:AD:DP:GQ:PL	1/1:0,90:90:99:3873,270,0
chrXIV	269924	.	G	A	3751.77	PASS	AC=2;AF=1.00;AN=2;DP=89;ExcessHet=3.0103;FS=0.000;MLEAC=2;MLEAF=1.00;MQ=42.00;QD=31.74;SOR=0.911	GT:AD:DP:GQ:PL	1/1:0,89:89:99:3780,267,0
chrXIV	374694	.	G	A	2598.77	PASS	AC=2;AF=1.00;AN=2;DP=60;ExcessHet=3.0103;FS=0.000;MLEAC=2;MLEAF=1.00;MQ=41.97;QD=30.29;SOR=0.693	GT:AD:DP:GQ:PL	1/1:0,60:60:99:2627,181,0
chrXIV	481246	.	C	T	3280.77	PASS	AC=2;AF=1.00;AN=2;DP=77;ExcessHet=3.0103;FS=0.000;MLEAC=2;MLEAF=1.00;MQ=41.97;QD=32.20;SOR=0.719	GT:AD:DP:GQ:PL	1/1:0,77:77:99:3309,232,0
chrXIV	531682	.	C	T	3400.77	PASS	AC=2;AF=1.00;AN=2;DP=79;ExcessHet=3.0103;FS=0.000;MLEAC=2;MLEAF=1.00;MQ=41.98;QD=30.61;SOR=0.941	GT:AD:DP:GQ:PL	1/1:0,79:79:99:3429,238,0
chrXIV	629379	.	G	A	3590.77	PASS	AC=2;AF=1.00;AN=2;DP=84;ExcessHet=3.0103;FS=0.000;MLEAC=2;MLEAF=1.00;MQ=42.00;QD=31.26;SOR=0.954	GT:AD:DP:GQ:PL	1/1:0,84:84:99:3619,252,0
chrXV	511773	.	C	T	3825.77	PASS	AC=2;AF=1.00;AN=2;DP=89;ExcessHet=3.0103;FS=0.000;MLEAC=2;MLEAF=1.00;MQ=42.00;QD=25.26;SOR=0.809	GT:AD:DP:GQ:PL	1/1:0,89:89:99:3854,268,0
chrXV	609628	.	C	T	3381.77	PASS	AC=2;AF=1.00;AN=2;DP=79;ExcessHet=3.0103;FS=0.000;MLEAC=2;MLEAF=1.00;MQ=42.00;QD=29.66;SOR=1.281	GT:AD:DP:GQ:PL	1/1:0,79:79:99:3410,238,0
chrXV	611641	.	C	T	3381.77	PASS	AC=2;AF=1.00;AN=2;DP=80;ExcessHet=3.0103;FS=0.000;MLEAC=2;MLEAF=1.00;MQ=42.00;QD=29.28;SOR=0.908	GT:AD:DP:GQ:PL	1/1:0,80:80:99:3410,240,0
chrXV	636490	.	G	A	3173.77	PASS	AC=2;AF=1.00;AN=2;DP=74;ExcessHet=3.0103;FS=0.000;MLEAC=2;MLEAF=1.00;MQ=42.00;QD=27.79;SOR=1.134	GT:AD:DP:GQ:PL	1/1:0,74:74:99:3202,222,0
chrXV	776835	.	C	T	2532.77	PASS	AC=2;AF=1.00;AN=2;DP=60;ExcessHet=3.0103;FS=0.000;MLEAC=2;MLEAF=1.00;MQ=41.51;QD=31.68;SOR=0.906	GT:AD:DP:GQ:PL	1/1:0,60:60:99:2561,181,0
chrXV	842388	.	C	T	2659.77	PASS	AC=2;AF=1.00;AN=2;DP=64;ExcessHet=3.0103;FS=0.000;MLEAC=2;MLEAF=1.00;MQ=41.78;QD=33.07;SOR=0.756	GT:AD:DP:GQ:PL	1/1:0,64:64:99:2688,192,0
chrXV	876961	.	G	A	3100.77	PASS	AC=2;AF=1.00;AN=2;DP=73;ExcessHet=3.0103;FS=0.000;MLEAC=2;MLEAF=1.00;MQ=41.97;QD=33.27;SOR=0.963	GT:AD:DP:GQ:PL	1/1:0,73:73:99:3129,220,0
chrXV	1024371	.	G	A	3544.77	PASS	AC=2;AF=1.00;AN=2;DP=83;ExcessHet=3.0103;FS=0.000;MLEAC=2;MLEAF=1.00;MQ=41.83;QD=26.54;SOR=0.902	GT:AD:DP:GQ:PL	1/1:0,82:82:99:3573,247,0
chrXVI	136631	.	C	T	2528.77	PASS	AC=2;AF=1.00;AN=2;DP=63;ExcessHet=3.0103;FS=0.000;MLEAC=2;MLEAF=1.00;MQ=42.00;QD=30.94;SOR=0.831	GT:AD:DP:GQ:PL	1/1:0,60:60:99:2557,180,0
chrXVI	162484	.	C	T	3455.77	PASS	AC=2;AF=1.00;AN=2;DP=81;ExcessHet=3.0103;FS=0.000;MLEAC=2;MLEAF=1.00;MQ=42.00;QD=35.57;SOR=0.718	GT:AD:DP:GQ:PL	1/1:0,81:81:99:3484,243,0
chrXVI	226429	.	C	T	3298.77	PASS	AC=2;AF=1.00;AN=2;DP=76;ExcessHet=3.0103;FS=0.000;MLEAC=2;MLEAF=1.00;MQ=42.00;QD=33.85;SOR=0.801	GT:AD:DP:GQ:PL	1/1:0,76:76:99:3327,229,0
chrXVI	309657	.	C	T	2787.77	PASS	AC=2;AF=1.00;AN=2;DP=65;ExcessHet=3.0103;FS=0.000;MLEAC=2;MLEAF=1.00;MQ=41.94;QD=26.70;SOR=0.787	GT:AD:DP:GQ:PL	1/1:0,65:65:99:2816,196,0
chrXVI	321957	.	C	T	3122.77	PASS	AC=2;AF=1.00;AN=2;DP=74;ExcessHet=3.0103;FS=0.000;MLEAC=2;MLEAF=1.00;MQ=41.60;QD=24.53;SOR=1.371	GT:AD:DP:GQ:PL	1/1:0,74:74:99:3151,223,0
chrXVI	456644	.	C	T	2957.77	PASS	AC=2;AF=1.00;AN=2;DP=68;ExcessHet=3.0103;FS=0.000;MLEAC=2;MLEAF=1.00;MQ=42.00;QD=30.44;SOR=1.022	GT:AD:DP:GQ:PL	1/1:0,68:68:99:2986,205,0
chrXVI	646438	.	C	T	3370.77	PASS	AC=2;AF=1.00;AN=2;DP=79;ExcessHet=3.0103;FS=0.000;MLEAC=2;MLEAF=1.00;MQ=41.81;QD=34.53;SOR=1.207	GT:AD:DP:GQ:PL	1/1:0,79:79:99:3399,238,0
chrXVI	664650	.	C	T	3765.77	PASS	AC=2;AF=1.00;AN=2;DP=87;ExcessHet=3.0103;FS=0.000;MLEAC=2;MLEAF=1.00;MQ=41.96;QD=29.98;SOR=0.812	GT:AD:DP:GQ:PL	1/1:0,87:87:99:3794,262,0
chrXVI	689754	.	G	A	2347.77	PASS	AC=2;AF=1.00;AN=2;DP=55;ExcessHet=3.0103;FS=0.000;MLEAC=2;MLEAF=1.00;MQ=41.73;QD=32.28;SOR=0.804	GT:AD:DP:GQ:PL	1/1:0,55:55:99:2376,166,0
chrXVI	700504	.	C	T	3126.77	PASS	AC=2;AF=1.00;AN=2;DP=73;ExcessHet=3.0103;FS=0.000;MLEAC=2;MLEAF=1.00;MQ=41.97;QD=29.29;SOR=0.693	GT:AD:DP:GQ:PL	1/1:0,72:72:99:3155,217,0
chrXVI	700565	.	C	T	3094.77	PASS	AC=2;AF=1.00;AN=2;DP=74;ExcessHet=3.0103;FS=0.000;MLEAC=2;MLEAF=1.00;MQ=41.65;QD=27.27;SOR=0.992	GT:AD:DP:GQ:PL	1/1:0,74:74:99:3123,222,0
chrXVI	823529	.	C	T	2918.77	PASS	AC=2;AF=1.00;AN=2;DP=71;ExcessHet=3.0103;FS=0.000;MLEAC=2;MLEAF=1.00;MQ=40.83;QD=26.85;SOR=0.840	GT:AD:DP:GQ:PL	1/1:0,71:71:99:2947,213,0
