# Supplementary material for: Recombination Is Responsible for the Increased Recovery of Drug-Resistant Mutants with Hypermutated Genomes in Resting Yeast Diploids Expressing APOBEC Deaminases
Source: Front Genet. 2017 Dec 12;8:202. doi: 10.3389/fgene.2017.00202 (PMC5733079; doi:10.3389/fgene.2017.00202)
Supplement: Supplementary file 6 [file Data_Sheet_1.zip › PmCDA1_d4/N141-LAN210-Can-PmCDA1-NA-RUN8-D4_Sample_d4-7_SNVs_final.vcf]

##fileformat=VCFv4.2
##FILTER=<ID=LowQual,Description="Low quality">
##FORMAT=<ID=AD,Number=R,Type=Integer,Description="Allelic depths for the ref and alt alleles in the order listed">
##FORMAT=<ID=DP,Number=1,Type=Integer,Description="Approximate read depth (reads with MQ=255 or with bad mates are filtered)">
##FORMAT=<ID=GQ,Number=1,Type=Integer,Description="Genotype Quality">
##FORMAT=<ID=GT,Number=1,Type=String,Description="Genotype">
##FORMAT=<ID=PL,Number=G,Type=Integer,Description="Normalized, Phred-scaled likelihoods for genotypes as defined in the VCF specification">
##GATKCommandLine.HaplotypeCaller=<ID=HaplotypeCaller,Version=3.8-0-ge9d806836,Date="Wed Sep 06 01:14:44 PDT 2017",Epoch=1504685684410,CommandLineOptions="analysis_type=HaplotypeCaller input_file=[N141-LAN210-Can-PmCDA1-NA-RUN8-D4_Sample_d4-7_sorted_dedup_RG_realigned.bam] showFullBamList=false read_buffer_size=null read_filter=[] disable_read_filter=[] intervals=null excludeIntervals=[../../LAN210/20170903_LAN210_v0.10m_masked_v2.bed] interval_set_rule=UNION interval_merging=ALL interval_padding=0 reference_sequence=../../LAN210/LAN210_v0.10m.fasta nonDeterministicRandomSeed=false disableDithering=false maxRuntime=-1 maxRuntimeUnits=MINUTES downsampling_type=BY_SAMPLE downsample_to_fraction=null downsample_to_coverage=500 baq=OFF baqGapOpenPenalty=40.0 refactor_NDN_cigar_string=false fix_misencoded_quality_scores=false allow_potentially_misencoded_quality_scores=false useOriginalQualities=false defaultBaseQualities=-1 performanceLog=null BQSR=null quantize_quals=0 static_quantized_quals=null round_down_quantized=false disable_indel_quals=false emit_original_quals=false preserve_qscores_less_than=6 globalQScorePrior=-1.0 secondsBetweenProgressUpdates=10 validation_strictness=SILENT remove_program_records=false keep_program_records=false sample_rename_mapping_file=null unsafe=null use_jdk_deflater=false use_jdk_inflater=false disable_auto_index_creation_and_locking_when_reading_rods=false no_cmdline_in_header=false sites_only=false never_trim_vcf_format_field=false bcf=false bam_compression=null simplifyBAM=false disable_bam_indexing=false generate_md5=false num_threads=1 num_cpu_threads_per_data_thread=1 num_io_threads=0 monitorThreadEfficiency=false num_bam_file_handles=null read_group_black_list=null pedigree=[] pedigreeString=[] pedigreeValidationType=STRICT allow_intervals_with_unindexed_bam=false generateShadowBCF=false variant_index_type=DYNAMIC_SEEK variant_index_parameter=-1 reference_window_stop=0 phone_home= gatk_key=null tag=NA logging_level=INFO log_to_file=null help=false version=false out=/media/artem/artem_second/20170727_RUN8/Project_Stepchenkova/APOBEC_ung1_dynamics/N141-LAN210-Can-PmCDA1-NA-RUN8-D4_Sample_d4-7/N141-LAN210-Can-PmCDA1-NA-RUN8-D4_Sample_d4-7.vcf likelihoodCalculationEngine=PairHMM heterogeneousKmerSizeResolution=COMBO_MIN dbsnp=(RodBinding name= source=UNBOUND) dontTrimActiveRegions=false maxDiscARExtension=25 maxGGAARExtension=300 paddingAroundIndels=150 paddingAroundSNPs=20 comp=[] annotation=[] excludeAnnotation=[] group=[StandardAnnotation, StandardHCAnnotation] debug=false useFilteredReadsForAnnotations=false emitRefConfidence=NONE bamOutput=null bamWriterType=CALLED_HAPLOTYPES emitDroppedReads=false disableOptimizations=false annotateNDA=false useNewAFCalculator=false heterozygosity=0.001 indel_heterozygosity=1.25E-4 heterozygosity_stdev=0.01 standard_min_confidence_threshold_for_calling=10.0 standard_min_confidence_threshold_for_emitting=30.0 max_alternate_alleles=6 max_genotype_count=1024 max_num_PL_values=100 input_prior=[] sample_ploidy=2 genotyping_mode=DISCOVERY alleles=(RodBinding name= source=UNBOUND) contamination_fraction_to_filter=0.0 contamination_fraction_per_sample_file=null p_nonref_model=null exactcallslog=null output_mode=EMIT_VARIANTS_ONLY allSitePLs=false gcpHMM=10 pair_hmm_implementation=FASTEST_AVAILABLE phredScaledGlobalReadMismappingRate=45 noFpga=false nativePairHmmThreads=1 useDoublePrecision=false sample_name=null kmerSize=[10, 25] dontIncreaseKmerSizesForCycles=false allowNonUniqueKmersInRef=false numPruningSamples=1 recoverDanglingHeads=false doNotRecoverDanglingBranches=false minDanglingBranchLength=4 consensus=false maxNumHaplotypesInPopulation=128 errorCorrectKmers=false minPruning=2 debugGraphTransformations=false allowCyclesInKmerGraphToGeneratePaths=false graphOutput=null kmerLengthForReadErrorCorrection=25 minObservationsForKmerToBeSolid=20 GVCFGQBands=[1, 2, 3, 4, 5, 6, 7, 8, 9, 10, 11, 12, 13, 14, 15, 16, 17, 18, 19, 20, 21, 22, 23, 24, 25, 26, 27, 28, 29, 30, 31, 32, 33, 34, 35, 36, 37, 38, 39, 40, 41, 42, 43, 44, 45, 46, 47, 48, 49, 50, 51, 52, 53, 54, 55, 56, 57, 58, 59, 60, 70, 80, 90, 99] indelSizeToEliminateInRefModel=10 min_base_quality_score=10 includeUmappedReads=false useAllelesTrigger=false doNotRunPhysicalPhasing=true keepRG=null justDetermineActiveRegions=false dontGenotype=false dontUseSoftClippedBases=false captureAssemblyFailureBAM=false errorCorrectReads=false pcr_indel_model=CONSERVATIVE maxReadsInRegionPerSample=10000 minReadsPerAlignmentStart=10 mergeVariantsViaLD=false activityProfileOut=null activeRegionOut=null activeRegionIn=null activeRegionExtension=null forceActive=false activeRegionMaxSize=null bandPassSigma=null maxReadsInMemoryPerSample=30000 maxTotalReadsInMemory=10000000 maxProbPropagationDistance=50 activeProbabilityThreshold=0.002 min_mapping_quality_score=20 filter_reads_with_N_cigar=false filter_mismatching_base_and_quals=false filter_bases_not_stored=false">
##GATKCommandLine.SelectVariants=<ID=SelectVariants,Version=3.8-0-ge9d806836,Date="Wed Sep 06 01:18:04 PDT 2017",Epoch=1504685884203,CommandLineOptions="analysis_type=SelectVariants input_file=[] showFullBamList=false read_buffer_size=null read_filter=[] disable_read_filter=[] intervals=null excludeIntervals=null interval_set_rule=UNION interval_merging=ALL interval_padding=0 reference_sequence=../../LAN210/LAN210_v0.10m.fasta nonDeterministicRandomSeed=false disableDithering=false maxRuntime=-1 maxRuntimeUnits=MINUTES downsampling_type=BY_SAMPLE downsample_to_fraction=null downsample_to_coverage=1000 baq=OFF baqGapOpenPenalty=40.0 refactor_NDN_cigar_string=false fix_misencoded_quality_scores=false allow_potentially_misencoded_quality_scores=false useOriginalQualities=false defaultBaseQualities=-1 performanceLog=null BQSR=null quantize_quals=0 static_quantized_quals=null round_down_quantized=false disable_indel_quals=false emit_original_quals=false preserve_qscores_less_than=6 globalQScorePrior=-1.0 secondsBetweenProgressUpdates=10 validation_strictness=SILENT remove_program_records=false keep_program_records=false sample_rename_mapping_file=null unsafe=null use_jdk_deflater=false use_jdk_inflater=false disable_auto_index_creation_and_locking_when_reading_rods=false no_cmdline_in_header=false sites_only=false never_trim_vcf_format_field=false bcf=false bam_compression=null simplifyBAM=false disable_bam_indexing=false generate_md5=false num_threads=1 num_cpu_threads_per_data_thread=1 num_io_threads=0 monitorThreadEfficiency=false num_bam_file_handles=null read_group_black_list=null pedigree=[] pedigreeString=[] pedigreeValidationType=STRICT allow_intervals_with_unindexed_bam=false generateShadowBCF=false variant_index_type=DYNAMIC_SEEK variant_index_parameter=-1 reference_window_stop=0 phone_home= gatk_key=null tag=NA logging_level=INFO log_to_file=null help=false version=false variant=(RodBinding name=variant source=N141-LAN210-Can-PmCDA1-NA-RUN8-D4_Sample_d4-7.vcf) discordance=(RodBinding name= source=UNBOUND) concordance=(RodBinding name= source=UNBOUND) out=/media/artem/artem_second/20170727_RUN8/Project_Stepchenkova/APOBEC_ung1_dynamics/N141-LAN210-Can-PmCDA1-NA-RUN8-D4_Sample_d4-7/N141-LAN210-Can-PmCDA1-NA-RUN8-D4_Sample_d4-7_SNVs.vcf sample_name=[] sample_expressions=null sample_file=null exclude_sample_name=[] exclude_sample_file=[] exclude_sample_expressions=[] selectexpressions=[] invertselect=false excludeNonVariants=false excludeFiltered=false preserveAlleles=false removeUnusedAlternates=false restrictAllelesTo=ALL keepOriginalAC=false keepOriginalDP=false mendelianViolation=false invertMendelianViolation=false mendelianViolationQualThreshold=0.0 select_random_fraction=0.0 remove_fraction_genotypes=0.0 selectTypeToInclude=[SNP] selectTypeToExclude=[] keepIDs=null excludeIDs=null fullyDecode=false justRead=false maxIndelSize=2147483647 minIndelSize=0 maxFilteredGenotypes=2147483647 minFilteredGenotypes=0 maxFractionFilteredGenotypes=1.0 minFractionFilteredGenotypes=0.0 maxNOCALLnumber=2147483647 maxNOCALLfraction=1.0 setFilteredGtToNocall=false ALLOW_NONOVERLAPPING_COMMAND_LINE_SAMPLES=false forceValidOutput=false filter_reads_with_N_cigar=false filter_mismatching_base_and_quals=false filter_bases_not_stored=false">
##INFO=<ID=AC,Number=A,Type=Integer,Description="Allele count in genotypes, for each ALT allele, in the same order as listed">
##INFO=<ID=AF,Number=A,Type=Float,Description="Allele Frequency, for each ALT allele, in the same order as listed">
##INFO=<ID=AN,Number=1,Type=Integer,Description="Total number of alleles in called genotypes">
##INFO=<ID=BaseQRankSum,Number=1,Type=Float,Description="Z-score from Wilcoxon rank sum test of Alt Vs. Ref base qualities">
##INFO=<ID=ClippingRankSum,Number=1,Type=Float,Description="Z-score From Wilcoxon rank sum test of Alt vs. Ref number of hard clipped bases">
##INFO=<ID=DP,Number=1,Type=Integer,Description="Approximate read depth; some reads may have been filtered">
##INFO=<ID=DS,Number=0,Type=Flag,Description="Were any of the samples downsampled?">
##INFO=<ID=ExcessHet,Number=1,Type=Float,Description="Phred-scaled p-value for exact test of excess heterozygosity">
##INFO=<ID=FS,Number=1,Type=Float,Description="Phred-scaled p-value using Fisher's exact test to detect strand bias">
##INFO=<ID=HaplotypeScore,Number=1,Type=Float,Description="Consistency of the site with at most two segregating haplotypes">
##INFO=<ID=InbreedingCoeff,Number=1,Type=Float,Description="Inbreeding coefficient as estimated from the genotype likelihoods per-sample when compared against the Hardy-Weinberg expectation">
##INFO=<ID=MLEAC,Number=A,Type=Integer,Description="Maximum likelihood expectation (MLE) for the allele counts (not necessarily the same as the AC), for each ALT allele, in the same order as listed">
##INFO=<ID=MLEAF,Number=A,Type=Float,Description="Maximum likelihood expectation (MLE) for the allele frequency (not necessarily the same as the AF), for each ALT allele, in the same order as listed">
##INFO=<ID=MQ,Number=1,Type=Float,Description="RMS Mapping Quality">
##INFO=<ID=MQRankSum,Number=1,Type=Float,Description="Z-score From Wilcoxon rank sum test of Alt vs. Ref read mapping qualities">
##INFO=<ID=QD,Number=1,Type=Float,Description="Variant Confidence/Quality by Depth">
##INFO=<ID=ReadPosRankSum,Number=1,Type=Float,Description="Z-score from Wilcoxon rank sum test of Alt vs. Ref read position bias">
##INFO=<ID=SOR,Number=1,Type=Float,Description="Symmetric Odds Ratio of 2x2 contingency table to detect strand bias">
##contig=<ID=chrI,length=198855>
##contig=<ID=chrII,length=810456>
##contig=<ID=chrIII,length=316501>
##contig=<ID=chrIV,length=1516959>
##contig=<ID=chrV,length=570663>
##contig=<ID=chrVI,length=270116>
##contig=<ID=chrVII,length=1084724>
##contig=<ID=chrVIII,length=557320>
##contig=<ID=chrIX,length=433988>
##contig=<ID=chrX,length=745688>
##contig=<ID=chrXI,length=666767>
##contig=<ID=chrXII,length=1065113>
##contig=<ID=chrXIII,length=917121>
##contig=<ID=chrXIV,length=784078>
##contig=<ID=chrXV,length=1078147>
##contig=<ID=chrXVI,length=943466>
##contig=<ID=mt,length=85611>
##reference=file:///media/artem/artem_second/20170727_RUN8/Project_Stepchenkova/APOBEC_ung1_dynamics/N141-LAN210-Can-PmCDA1-NA-RUN8-D4_Sample_d4-7/../../LAN210/LAN210_v0.10m.fasta
##source=SelectVariants
#CHROM	POS	ID	REF	ALT	QUAL	FILTER	INFO	FORMAT	N141-LAN210-Can-PmCDA1-NA-RUN8-D4_Sample_d4-7
chrI	32384	.	G	A	958.77	PASS	AC=1;AF=0.500;AN=2;BaseQRankSum=-1.336;ClippingRankSum=0.000;DP=60;ExcessHet=3.0103;FS=2.120;MLEAC=1;MLEAF=0.500;MQ=41.52;MQRankSum=-1.451;QD=15.98;ReadPosRankSum=-0.393;SOR=0.993	GT:AD:DP:GQ:PL	0/1:31,29:60:99:987,0,1169
chrI	33548	.	C	T	734.77	PASS	AC=1;AF=0.500;AN=2;BaseQRankSum=3.321;ClippingRankSum=0.000;DP=52;ExcessHet=3.0103;FS=0.000;MLEAC=1;MLEAF=0.500;MQ=41.72;MQRankSum=-1.176;QD=14.13;ReadPosRankSum=-0.437;SOR=0.602	GT:AD:DP:GQ:PL	0/1:31,21:52:99:763,0,1158
chrI	35108	.	C	T	565.77	PASS	AC=1;AF=0.500;AN=2;BaseQRankSum=-0.202;ClippingRankSum=0.000;DP=51;ExcessHet=3.0103;FS=0.000;MLEAC=1;MLEAF=0.500;MQ=42.00;MQRankSum=0.000;QD=11.32;ReadPosRankSum=1.794;SOR=0.728	GT:AD:DP:GQ:PL	0/1:31,19:50:99:594,0,1090
chrI	46898	.	G	A	673.77	PASS	AC=1;AF=0.500;AN=2;BaseQRankSum=-0.588;ClippingRankSum=0.000;DP=57;ExcessHet=3.0103;FS=0.000;MLEAC=1;MLEAF=0.500;MQ=41.97;MQRankSum=0.800;QD=11.82;ReadPosRankSum=-1.665;SOR=0.639	GT:AD:DP:GQ:PL	0/1:36,21:57:99:702,0,1387
chrI	48500	.	G	A	1016.77	PASS	AC=1;AF=0.500;AN=2;BaseQRankSum=-1.806;ClippingRankSum=0.000;DP=67;ExcessHet=3.0103;FS=0.945;MLEAC=1;MLEAF=0.500;MQ=42.00;MQRankSum=0.000;QD=15.18;ReadPosRankSum=0.735;SOR=0.944	GT:AD:DP:GQ:PL	0/1:38,29:67:99:1045,0,1428
chrI	52514	.	G	A	888.77	PASS	AC=1;AF=0.500;AN=2;BaseQRankSum=1.968;ClippingRankSum=0.000;DP=72;ExcessHet=3.0103;FS=13.250;MLEAC=1;MLEAF=0.500;MQ=42.00;MQRankSum=0.000;QD=12.34;ReadPosRankSum=-0.713;SOR=0.989	GT:AD:DP:GQ:PL	0/1:46,26:72:99:917,0,1760
chrI	54515	.	G	A	1161.77	PASS	AC=1;AF=0.500;AN=2;BaseQRankSum=-1.551;ClippingRankSum=0.000;DP=66;ExcessHet=3.0103;FS=0.927;MLEAC=1;MLEAF=0.500;MQ=42.00;MQRankSum=0.000;QD=17.60;ReadPosRankSum=-0.720;SOR=0.836	GT:AD:DP:GQ:PL	0/1:34,32:66:99:1190,0,1295
chrI	54823	.	C	T	1157.77	PASS	AC=1;AF=0.500;AN=2;BaseQRankSum=0.655;ClippingRankSum=0.000;DP=67;ExcessHet=3.0103;FS=0.000;MLEAC=1;MLEAF=0.500;MQ=41.79;MQRankSum=0.986;QD=17.28;ReadPosRankSum=-0.029;SOR=0.658	GT:AD:DP:GQ:PL	0/1:35,32:67:99:1186,0,1265
chrI	57370	.	G	A	1097.77	PASS	AC=1;AF=0.500;AN=2;BaseQRankSum=2.262;ClippingRankSum=0.000;DP=64;ExcessHet=3.0103;FS=5.020;MLEAC=1;MLEAF=0.500;MQ=42.00;MQRankSum=0.000;QD=17.15;ReadPosRankSum=-0.168;SOR=0.524	GT:AD:DP:GQ:PL	0/1:34,30:64:99:1126,0,1223
chrI	68772	.	G	A	1186.77	PASS	AC=1;AF=0.500;AN=2;BaseQRankSum=0.956;ClippingRankSum=0.000;DP=60;ExcessHet=3.0103;FS=0.000;MLEAC=1;MLEAF=0.500;MQ=42.00;MQRankSum=0.000;QD=19.78;ReadPosRankSum=0.848;SOR=0.818	GT:AD:DP:GQ:PL	0/1:28,32:60:99:1215,0,946
chrI	69407	.	C	T	756.77	PASS	AC=1;AF=0.500;AN=2;BaseQRankSum=-0.311;ClippingRankSum=0.000;DP=47;ExcessHet=3.0103;FS=2.454;MLEAC=1;MLEAF=0.500;MQ=41.70;MQRankSum=1.001;QD=16.45;ReadPosRankSum=-0.625;SOR=1.085	GT:AD:DP:GQ:PL	0/1:24,22:46:99:785,0,823
chrI	71603	.	G	A	975.77	PASS	AC=1;AF=0.500;AN=2;BaseQRankSum=0.476;ClippingRankSum=0.000;DP=52;ExcessHet=3.0103;FS=0.000;MLEAC=1;MLEAF=0.500;MQ=42.00;MQRankSum=0.000;QD=18.76;ReadPosRankSum=0.229;SOR=0.678	GT:AD:DP:GQ:PL	0/1:25,27:52:99:1004,0,923
chrI	71681	.	C	T	1273.77	PASS	AC=1;AF=0.500;AN=2;BaseQRankSum=1.176;ClippingRankSum=0.000;DP=56;ExcessHet=3.0103;FS=9.774;MLEAC=1;MLEAF=0.500;MQ=42.00;MQRankSum=0.000;QD=22.75;ReadPosRankSum=1.108;SOR=0.157	GT:AD:DP:GQ:PL	0/1:22,34:56:99:1302,0,773
chrI	72151	.	G	A	1236.77	PASS	AC=1;AF=0.500;AN=2;BaseQRankSum=0.483;ClippingRankSum=0.000;DP=65;ExcessHet=3.0103;FS=0.000;MLEAC=1;MLEAF=0.500;MQ=42.00;MQRankSum=0.000;QD=19.03;ReadPosRankSum=0.039;SOR=0.745	GT:AD:DP:GQ:PL	0/1:31,34:65:99:1265,0,1138
chrI	72213	.	C	T	1356.77	PASS	AC=1;AF=0.500;AN=2;BaseQRankSum=-0.170;ClippingRankSum=0.000;DP=69;ExcessHet=3.0103;FS=3.284;MLEAC=1;MLEAF=0.500;MQ=42.00;MQRankSum=0.000;QD=19.66;ReadPosRankSum=2.092;SOR=0.469	GT:AD:DP:GQ:PL	0/1:32,37:69:99:1385,0,1182
chrI	86809	.	G	A	1279.77	PASS	AC=1;AF=0.500;AN=2;BaseQRankSum=-0.640;ClippingRankSum=0.000;DP=72;ExcessHet=3.0103;FS=0.000;MLEAC=1;MLEAF=0.500;MQ=42.00;MQRankSum=0.000;QD=17.77;ReadPosRankSum=-1.163;SOR=0.696	GT:AD:DP:GQ:PL	0/1:37,35:72:99:1308,0,1384
chrI	93261	.	G	A	1150.77	PASS	AC=1;AF=0.500;AN=2;BaseQRankSum=-2.034;ClippingRankSum=0.000;DP=69;ExcessHet=3.0103;FS=1.986;MLEAC=1;MLEAF=0.500;MQ=42.00;MQRankSum=0.000;QD=16.68;ReadPosRankSum=0.293;SOR=0.575	GT:AD:DP:GQ:PL	0/1:36,33:69:99:1179,0,1372
chrI	103914	.	G	A	949.77	PASS	AC=1;AF=0.500;AN=2;BaseQRankSum=-0.238;ClippingRankSum=0.000;DP=63;ExcessHet=3.0103;FS=13.568;MLEAC=1;MLEAF=0.500;MQ=42.00;MQRankSum=0.000;QD=15.08;ReadPosRankSum=2.649;SOR=1.105	GT:AD:DP:GQ:PL	0/1:36,27:63:99:978,0,1353
chrI	120277	.	G	A	1381.77	PASS	AC=1;AF=0.500;AN=2;BaseQRankSum=1.051;ClippingRankSum=0.000;DP=63;ExcessHet=3.0103;FS=0.956;MLEAC=1;MLEAF=0.500;MQ=42.00;MQRankSum=0.000;QD=21.93;ReadPosRankSum=1.102;SOR=0.569	GT:AD:DP:GQ:PL	0/1:26,37:63:99:1410,0,922
chrI	131368	.	C	T	1245.77	PASS	AC=1;AF=0.500;AN=2;BaseQRankSum=0.125;ClippingRankSum=0.000;DP=66;ExcessHet=3.0103;FS=4.912;MLEAC=1;MLEAF=0.500;MQ=42.00;MQRankSum=0.000;QD=18.88;ReadPosRankSum=-0.407;SOR=1.182	GT:AD:DP:GQ:PL	0/1:32,34:66:99:1274,0,1202
chrI	131514	.	C	T	1239.77	PASS	AC=1;AF=0.500;AN=2;BaseQRankSum=0.807;ClippingRankSum=0.000;DP=62;ExcessHet=3.0103;FS=0.000;MLEAC=1;MLEAF=0.500;MQ=42.00;MQRankSum=0.000;QD=20.00;ReadPosRankSum=-1.283;SOR=0.811	GT:AD:DP:GQ:PL	0/1:28,34:62:99:1268,0,1032
chrI	141253	.	G	A	940.77	PASS	AC=1;AF=0.500;AN=2;BaseQRankSum=-0.631;ClippingRankSum=0.000;DP=67;ExcessHet=3.0103;FS=0.000;MLEAC=1;MLEAF=0.500;MQ=40.18;MQRankSum=-0.138;QD=15.17;ReadPosRankSum=-1.044;SOR=0.739	GT:AD:DP:GQ:PL	0/1:34,28:62:99:969,0,1248
chrI	141548	.	G	A	1159.77	PASS	AC=1;AF=0.500;AN=2;BaseQRankSum=0.198;ClippingRankSum=0.000;DP=57;ExcessHet=3.0103;FS=0.000;MLEAC=1;MLEAF=0.500;MQ=42.00;MQRankSum=0.000;QD=21.09;ReadPosRankSum=-1.275;SOR=0.604	GT:AD:DP:GQ:PL	0/1:24,31:55:99:1188,0,881
chrI	166324	.	C	T	603.77	PASS	AC=1;AF=0.500;AN=2;BaseQRankSum=-0.187;ClippingRankSum=0.000;DP=58;ExcessHet=3.0103;FS=4.176;MLEAC=1;MLEAF=0.500;MQ=42.00;MQRankSum=0.000;QD=11.61;ReadPosRankSum=0.628;SOR=1.061	GT:AD:DP:GQ:PL	0/1:34,18:52:99:632,0,1296
chrI	177452	.	G	A	814.77	PASS	AC=1;AF=0.500;AN=2;BaseQRankSum=2.029;ClippingRankSum=0.000;DP=65;ExcessHet=3.0103;FS=0.000;MLEAC=1;MLEAF=0.500;MQ=41.97;MQRankSum=0.797;QD=12.53;ReadPosRankSum=0.440;SOR=0.648	GT:AD:DP:GQ:PL	0/1:41,24:65:99:843,0,1527
chrII	9664	.	C	T	855.77	PASS	AC=1;AF=0.500;AN=2;BaseQRankSum=2.832;ClippingRankSum=0.000;DP=57;ExcessHet=3.0103;FS=0.000;MLEAC=1;MLEAF=0.500;MQ=40.81;MQRankSum=1.375;QD=16.78;ReadPosRankSum=0.446;SOR=0.782	GT:AD:DP:GQ:PL	0/1:27,24:51:99:884,0,1002
chrII	10458	.	G	A	591.77	PASS	AC=1;AF=0.500;AN=2;BaseQRankSum=0.817;ClippingRankSum=0.000;DP=47;ExcessHet=3.0103;FS=2.611;MLEAC=1;MLEAF=0.500;MQ=41.35;MQRankSum=0.181;QD=12.59;ReadPosRankSum=-0.431;SOR=0.373	GT:AD:DP:GQ:PL	0/1:29,18:47:99:620,0,1103
chrII	16626	.	G	A	714.77	PASS	AC=1;AF=0.500;AN=2;BaseQRankSum=2.598;ClippingRankSum=0.000;DP=42;ExcessHet=3.0103;FS=1.170;MLEAC=1;MLEAF=0.500;MQ=42.00;MQRankSum=0.000;QD=17.02;ReadPosRankSum=0.750;SOR=0.914	GT:AD:DP:GQ:PL	0/1:22,20:42:99:743,0,796
chrII	17920	.	G	A	1030.77	PASS	AC=1;AF=0.500;AN=2;BaseQRankSum=-0.940;ClippingRankSum=0.000;DP=59;ExcessHet=3.0103;FS=7.069;MLEAC=1;MLEAF=0.500;MQ=42.00;MQRankSum=0.000;QD=17.47;ReadPosRankSum=-2.165;SOR=0.869	GT:AD:DP:GQ:PL	0/1:30,29:59:99:1059,0,1129
chrII	26106	.	C	T	811.77	PASS	AC=1;AF=0.500;AN=2;BaseQRankSum=1.423;ClippingRankSum=0.000;DP=69;ExcessHet=3.0103;FS=11.190;MLEAC=1;MLEAF=0.500;MQ=41.79;MQRankSum=0.761;QD=11.76;ReadPosRankSum=0.286;SOR=1.764	GT:AD:DP:GQ:PL	0/1:45,24:69:99:840,0,1721
chrII	28194	.	G	A	1398.77	PASS	AC=1;AF=0.500;AN=2;BaseQRankSum=1.707;ClippingRankSum=0.000;DP=66;ExcessHet=3.0103;FS=0.000;MLEAC=1;MLEAF=0.500;MQ=42.00;MQRankSum=0.000;QD=21.19;ReadPosRankSum=-0.195;SOR=0.628	GT:AD:DP:GQ:PL	0/1:29,37:66:99:1427,0,1052
chrII	40771	.	C	T	1123.77	PASS	AC=1;AF=0.500;AN=2;BaseQRankSum=0.479;ClippingRankSum=0.000;DP=53;ExcessHet=3.0103;FS=0.000;MLEAC=1;MLEAF=0.500;MQ=41.96;MQRankSum=1.180;QD=21.20;ReadPosRankSum=0.252;SOR=0.631	GT:AD:DP:GQ:PL	0/1:23,30:53:99:1152,0,836
chrII	49804	.	C	T	1159.77	PASS	AC=1;AF=0.500;AN=2;BaseQRankSum=-1.032;ClippingRankSum=0.000;DP=62;ExcessHet=3.0103;FS=5.124;MLEAC=1;MLEAF=0.500;MQ=41.77;MQRankSum=1.134;QD=18.71;ReadPosRankSum=-1.347;SOR=0.934	GT:AD:DP:GQ:PL	0/1:28,34:62:99:1188,0,978
chrII	59558	.	C	T	1270.77	PASS	AC=1;AF=0.500;AN=2;BaseQRankSum=1.066;ClippingRankSum=0.000;DP=58;ExcessHet=3.0103;FS=0.997;MLEAC=1;MLEAF=0.500;MQ=42.00;MQRankSum=0.000;QD=21.91;ReadPosRankSum=-0.840;SOR=0.551	GT:AD:DP:GQ:PL	0/1:24,34:58:99:1299,0,869
chrII	69552	.	G	A	987.77	PASS	AC=1;AF=0.500;AN=2;BaseQRankSum=0.106;ClippingRankSum=0.000;DP=51;ExcessHet=3.0103;FS=3.975;MLEAC=1;MLEAF=0.500;MQ=42.00;MQRankSum=0.000;QD=19.37;ReadPosRankSum=-1.029;SOR=0.431	GT:AD:DP:GQ:PL	0/1:24,27:51:99:1016,0,821
chrII	86207	.	C	T	1023.77	PASS	AC=1;AF=0.500;AN=2;BaseQRankSum=0.706;ClippingRankSum=0.000;DP=54;ExcessHet=3.0103;FS=0.000;MLEAC=1;MLEAF=0.500;MQ=41.46;MQRankSum=0.106;QD=18.96;ReadPosRankSum=-1.076;SOR=0.693	GT:AD:DP:GQ:PL	0/1:25,29:54:99:1052,0,911
chrII	100951	.	G	A	624.77	PASS	AC=1;AF=0.500;AN=2;BaseQRankSum=0.827;ClippingRankSum=0.000;DP=45;ExcessHet=3.0103;FS=1.263;MLEAC=1;MLEAF=0.500;MQ=41.96;MQRankSum=-1.179;QD=13.88;ReadPosRankSum=-0.811;SOR=1.110	GT:AD:DP:GQ:PL	0/1:27,18:45:99:653,0,1043
chrII	136603	.	C	T	1087.77	PASS	AC=1;AF=0.500;AN=2;BaseQRankSum=-0.648;ClippingRankSum=0.000;DP=63;ExcessHet=3.0103;FS=2.095;MLEAC=1;MLEAF=0.500;MQ=41.50;MQRankSum=-1.770;QD=17.27;ReadPosRankSum=1.494;SOR=0.561	GT:AD:DP:GQ:PL	0/1:32,31:63:99:1116,0,1191
chrII	136705	.	C	T	1182.77	PASS	AC=1;AF=0.500;AN=2;BaseQRankSum=-1.125;ClippingRankSum=0.000;DP=72;ExcessHet=3.0103;FS=8.095;MLEAC=1;MLEAF=0.500;MQ=42.00;MQRankSum=0.000;QD=16.43;ReadPosRankSum=-1.043;SOR=0.654	GT:AD:DP:GQ:PL	0/1:38,34:72:99:1211,0,1443
chrII	157547	.	C	T	1099.77	PASS	AC=1;AF=0.500;AN=2;BaseQRankSum=0.104;ClippingRankSum=0.000;DP=70;ExcessHet=3.0103;FS=2.003;MLEAC=1;MLEAF=0.500;MQ=41.79;MQRankSum=-1.093;QD=15.71;ReadPosRankSum=-2.240;SOR=0.449	GT:AD:DP:GQ:PL	0/1:39,31:70:99:1128,0,1422
chrII	177296	.	C	T	1220.77	PASS	AC=1;AF=0.500;AN=2;BaseQRankSum=2.067;ClippingRankSum=0.000;DP=69;ExcessHet=3.0103;FS=0.000;MLEAC=1;MLEAF=0.500;MQ=41.55;MQRankSum=1.700;QD=17.69;ReadPosRankSum=1.522;SOR=0.762	GT:AD:DP:GQ:PL	0/1:36,33:69:99:1249,0,1280
chrII	180501	.	G	A	1155.77	PASS	AC=1;AF=0.500;AN=2;BaseQRankSum=-1.358;ClippingRankSum=0.000;DP=64;ExcessHet=3.0103;FS=0.000;MLEAC=1;MLEAF=0.500;MQ=41.55;MQRankSum=1.448;QD=18.06;ReadPosRankSum=0.748;SOR=0.582	GT:AD:DP:GQ:PL	0/1:32,32:64:99:1184,0,1167
chrII	205636	.	C	T	1035.77	PASS	AC=1;AF=0.500;AN=2;BaseQRankSum=-0.454;ClippingRankSum=0.000;DP=56;ExcessHet=3.0103;FS=2.268;MLEAC=1;MLEAF=0.500;MQ=42.00;MQRankSum=0.000;QD=18.50;ReadPosRankSum=-2.114;SOR=0.637	GT:AD:DP:GQ:PL	0/1:28,28:56:99:1064,0,1058
chrII	209363	.	C	T	1387.77	PASS	AC=1;AF=0.500;AN=2;BaseQRankSum=-0.451;ClippingRankSum=0.000;DP=64;ExcessHet=3.0103;FS=2.122;MLEAC=1;MLEAF=0.500;MQ=41.77;MQRankSum=-0.823;QD=21.68;ReadPosRankSum=0.566;SOR=0.934	GT:AD:DP:GQ:PL	0/1:27,37:64:99:1416,0,997
chrII	212658	.	C	T	1213.77	PASS	AC=1;AF=0.500;AN=2;BaseQRankSum=-0.023;ClippingRankSum=0.000;DP=64;ExcessHet=3.0103;FS=0.000;MLEAC=1;MLEAF=0.500;MQ=42.00;MQRankSum=0.000;QD=18.97;ReadPosRankSum=-0.046;SOR=0.796	GT:AD:DP:GQ:PL	0/1:30,34:64:99:1242,0,1052
chrII	237185	.	C	T	828.77	PASS	AC=1;AF=0.500;AN=2;BaseQRankSum=0.508;ClippingRankSum=0.000;DP=58;ExcessHet=3.0103;FS=0.000;MLEAC=1;MLEAF=0.500;MQ=41.75;MQRankSum=0.875;QD=14.29;ReadPosRankSum=-0.052;SOR=0.588	GT:AD:DP:GQ:PL	0/1:34,24:58:99:857,0,1279
chrII	256304	.	C	T	1219.77	PASS	AC=1;AF=0.500;AN=2;BaseQRankSum=1.346;ClippingRankSum=0.000;DP=66;ExcessHet=3.0103;FS=0.000;MLEAC=1;MLEAF=0.500;MQ=42.00;MQRankSum=0.000;QD=18.48;ReadPosRankSum=1.159;SOR=0.693	GT:AD:DP:GQ:PL	0/1:33,33:66:99:1248,0,1215
chrII	256481	.	G	A	903.77	PASS	AC=1;AF=0.500;AN=2;BaseQRankSum=0.880;ClippingRankSum=0.000;DP=61;ExcessHet=3.0103;FS=0.974;MLEAC=1;MLEAF=0.500;MQ=40.85;MQRankSum=1.529;QD=14.82;ReadPosRankSum=-1.248;SOR=0.544	GT:AD:DP:GQ:PL	0/1:35,26:61:99:932,0,1278
chrII	258533	.	C	T	1081.77	PASS	AC=1;AF=0.500;AN=2;BaseQRankSum=0.145;ClippingRankSum=0.000;DP=52;ExcessHet=3.0103;FS=1.082;MLEAC=1;MLEAF=0.500;MQ=42.00;MQRankSum=0.000;QD=20.80;ReadPosRankSum=0.165;SOR=0.976	GT:AD:DP:GQ:PL	0/1:22,30:52:99:1110,0,790
chrII	265900	.	C	T	1046.77	PASS	AC=1;AF=0.500;AN=2;BaseQRankSum=-0.550;ClippingRankSum=0.000;DP=64;ExcessHet=3.0103;FS=3.468;MLEAC=1;MLEAF=0.500;MQ=41.74;MQRankSum=1.360;QD=16.88;ReadPosRankSum=0.358;SOR=1.174	GT:AD:DP:GQ:PL	0/1:33,29:62:99:1075,0,1219
chrII	266015	.	G	A	519.77	PASS	AC=1;AF=0.500;AN=2;BaseQRankSum=-0.614;ClippingRankSum=0.000;DP=49;ExcessHet=3.0103;FS=0.000;MLEAC=1;MLEAF=0.500;MQ=42.00;MQRankSum=0.000;QD=10.61;ReadPosRankSum=-0.395;SOR=0.638	GT:AD:DP:GQ:PL	0/1:33,16:49:99:548,0,1310
chrII	266435	.	C	T	900.77	PASS	AC=1;AF=0.500;AN=2;BaseQRankSum=0.396;ClippingRankSum=0.000;DP=50;ExcessHet=3.0103;FS=2.463;MLEAC=1;MLEAF=0.500;MQ=41.30;MQRankSum=0.021;QD=18.02;ReadPosRankSum=0.353;SOR=1.250	GT:AD:DP:GQ:PL	0/1:25,25:50:99:929,0,907
chrII	275478	.	G	A	1057.77	PASS	AC=1;AF=0.500;AN=2;BaseQRankSum=-0.345;ClippingRankSum=0.000;DP=54;ExcessHet=3.0103;FS=2.393;MLEAC=1;MLEAF=0.500;MQ=41.96;MQRankSum=1.114;QD=19.59;ReadPosRankSum=-0.858;SOR=0.392	GT:AD:DP:GQ:PL	0/1:25,29:54:99:1086,0,901
chrII	275504	.	G	A	1175.77	PASS	AC=1;AF=0.500;AN=2;BaseQRankSum=0.496;ClippingRankSum=0.000;DP=61;ExcessHet=3.0103;FS=0.000;MLEAC=1;MLEAF=0.500;MQ=41.97;MQRankSum=-0.888;QD=19.27;ReadPosRankSum=-1.746;SOR=0.821	GT:AD:DP:GQ:PL	0/1:28,33:61:99:1204,0,1034
chrII	275565	.	G	A	1107.77	PASS	AC=1;AF=0.500;AN=2;BaseQRankSum=-0.192;ClippingRankSum=0.000;DP=66;ExcessHet=3.0103;FS=5.029;MLEAC=1;MLEAF=0.500;MQ=42.00;MQRankSum=0.000;QD=16.78;ReadPosRankSum=-0.686;SOR=0.275	GT:AD:DP:GQ:PL	0/1:34,32:66:99:1136,0,1261
chrII	276072	.	G	A	645.77	PASS	AC=1;AF=0.500;AN=2;BaseQRankSum=-0.531;ClippingRankSum=0.000;DP=39;ExcessHet=3.0103;FS=13.081;MLEAC=1;MLEAF=0.500;MQ=42.00;MQRankSum=0.000;QD=16.56;ReadPosRankSum=0.949;SOR=2.261	GT:AD:DP:GQ:PL	0/1:21,18:39:99:674,0,789
chrII	278396	.	G	A	1049.77	PASS	AC=1;AF=0.500;AN=2;BaseQRankSum=0.387;ClippingRankSum=0.000;DP=56;ExcessHet=3.0103;FS=5.225;MLEAC=1;MLEAF=0.500;MQ=42.00;MQRankSum=0.000;QD=18.75;ReadPosRankSum=-0.836;SOR=0.679	GT:AD:DP:GQ:PL	0/1:27,29:56:99:1078,0,936
chrII	278922	.	C	T	937.77	PASS	AC=1;AF=0.500;AN=2;BaseQRankSum=1.925;ClippingRankSum=0.000;DP=57;ExcessHet=3.0103;FS=2.349;MLEAC=1;MLEAF=0.500;MQ=41.71;MQRankSum=1.332;QD=16.45;ReadPosRankSum=1.566;SOR=0.368	GT:AD:DP:GQ:PL	0/1:31,26:57:99:966,0,1127
chrII	278949	.	C	T	989.77	PASS	AC=1;AF=0.500;AN=2;BaseQRankSum=-1.282;ClippingRankSum=0.000;DP=58;ExcessHet=3.0103;FS=2.178;MLEAC=1;MLEAF=0.500;MQ=41.71;MQRankSum=-1.452;QD=17.06;ReadPosRankSum=0.149;SOR=1.012	GT:AD:DP:GQ:PL	0/1:30,28:58:99:1018,0,1131
chrII	278967	.	C	T	2215.77	PASS	AC=2;AF=1.00;AN=2;DP=52;ExcessHet=3.0103;FS=0.000;MLEAC=2;MLEAF=1.00;MQ=41.96;QD=34.24;SOR=0.770	GT:AD:DP:GQ:PL	1/1:0,52:52:99:2244,157,0
chrII	279371	.	G	A	611.77	PASS	AC=1;AF=0.500;AN=2;BaseQRankSum=-2.017;ClippingRankSum=0.000;DP=59;ExcessHet=3.0103;FS=0.000;MLEAC=1;MLEAF=0.500;MQ=42.00;MQRankSum=0.000;QD=10.37;ReadPosRankSum=-0.803;SOR=0.730	GT:AD:DP:GQ:PL	0/1:39,20:59:99:640,0,1533
chrII	279534	.	C	T	1294.77	PASS	AC=1;AF=0.500;AN=2;BaseQRankSum=1.460;ClippingRankSum=0.000;DP=65;ExcessHet=3.0103;FS=5.048;MLEAC=1;MLEAF=0.500;MQ=41.77;MQRankSum=1.111;QD=19.92;ReadPosRankSum=2.164;SOR=0.267	GT:AD:DP:GQ:PL	0/1:30,35:65:99:1323,0,1070
chrII	324094	.	G	A	1661.77	PASS	AC=1;AF=0.500;AN=2;BaseQRankSum=-0.228;ClippingRankSum=0.000;DP=68;ExcessHet=3.0103;FS=0.000;MLEAC=1;MLEAF=0.500;MQ=41.78;MQRankSum=-0.684;QD=24.44;ReadPosRankSum=-0.958;SOR=0.676	GT:AD:DP:GQ:PL	0/1:23,45:68:99:1690,0,799
chrII	326876	.	G	A	895.77	PASS	AC=1;AF=0.500;AN=2;BaseQRankSum=0.124;ClippingRankSum=0.000;DP=55;ExcessHet=3.0103;FS=10.571;MLEAC=1;MLEAF=0.500;MQ=41.28;MQRankSum=-1.400;QD=17.92;ReadPosRankSum=-1.096;SOR=1.498	GT:AD:DP:GQ:PL	0/1:25,25:50:99:924,0,937
chrII	356128	.	G	A	1428.77	PASS	AC=1;AF=0.500;AN=2;BaseQRankSum=-1.386;ClippingRankSum=0.000;DP=60;ExcessHet=3.0103;FS=0.000;MLEAC=1;MLEAF=0.500;MQ=42.00;MQRankSum=0.000;QD=23.81;ReadPosRankSum=0.170;SOR=0.837	GT:AD:DP:GQ:PL	0/1:22,38:60:99:1457,0,778
chrII	381960	.	C	T	1244.77	PASS	AC=1;AF=0.500;AN=2;BaseQRankSum=0.175;ClippingRankSum=0.000;DP=69;ExcessHet=3.0103;FS=2.021;MLEAC=1;MLEAF=0.500;MQ=41.79;MQRankSum=-0.986;QD=18.04;ReadPosRankSum=-1.796;SOR=1.024	GT:AD:DP:GQ:PL	0/1:35,34:69:99:1273,0,1302
chrII	386133	.	C	T	903.77	PASS	AC=1;AF=0.500;AN=2;BaseQRankSum=1.062;ClippingRankSum=0.000;DP=60;ExcessHet=3.0103;FS=0.000;MLEAC=1;MLEAF=0.500;MQ=41.76;MQRankSum=0.908;QD=15.06;ReadPosRankSum=0.918;SOR=0.760	GT:AD:DP:GQ:PL	0/1:34,26:60:99:932,0,1213
chrII	391543	.	G	A	1123.77	PASS	AC=1;AF=0.500;AN=2;BaseQRankSum=0.937;ClippingRankSum=0.000;DP=58;ExcessHet=3.0103;FS=2.182;MLEAC=1;MLEAF=0.500;MQ=41.97;MQRankSum=1.106;QD=19.38;ReadPosRankSum=-0.034;SOR=0.446	GT:AD:DP:GQ:PL	0/1:27,31:58:99:1152,0,962
chrII	391591	.	G	A	918.77	PASS	AC=1;AF=0.500;AN=2;BaseQRankSum=-0.325;ClippingRankSum=0.000;DP=58;ExcessHet=3.0103;FS=1.012;MLEAC=1;MLEAF=0.500;MQ=41.97;MQRankSum=0.936;QD=15.84;ReadPosRankSum=-0.066;SOR=0.752	GT:AD:DP:GQ:PL	0/1:32,26:58:99:947,0,1155
chrII	392823	.	C	T	1441.77	PASS	AC=1;AF=0.500;AN=2;BaseQRankSum=-1.395;ClippingRankSum=0.000;DP=79;ExcessHet=3.0103;FS=0.000;MLEAC=1;MLEAF=0.500;MQ=42.27;MQRankSum=-0.314;QD=18.25;ReadPosRankSum=0.279;SOR=0.739	GT:AD:DP:GQ:PL	0/1:39,40:79:99:1470,0,1439
chrII	419128	.	G	A	1520.77	PASS	AC=1;AF=0.500;AN=2;BaseQRankSum=0.096;ClippingRankSum=0.000;DP=75;ExcessHet=3.0103;FS=4.708;MLEAC=1;MLEAF=0.500;MQ=41.80;MQRankSum=-0.860;QD=20.28;ReadPosRankSum=-1.254;SOR=0.310	GT:AD:DP:GQ:PL	0/1:33,42:75:99:1549,0,1169
chrII	419751	.	C	T	985.77	PASS	AC=1;AF=0.500;AN=2;BaseQRankSum=0.440;ClippingRankSum=0.000;DP=65;ExcessHet=3.0103;FS=0.951;MLEAC=1;MLEAF=0.500;MQ=41.97;MQRankSum=0.901;QD=15.17;ReadPosRankSum=-0.521;SOR=0.852	GT:AD:DP:GQ:PL	0/1:37,28:65:99:1014,0,1362
chrII	466548	.	C	T	1150.77	PASS	AC=1;AF=0.500;AN=2;BaseQRankSum=-0.369;ClippingRankSum=0.000;DP=73;ExcessHet=3.0103;FS=6.138;MLEAC=1;MLEAF=0.500;MQ=41.78;MQRankSum=-1.548;QD=15.76;ReadPosRankSum=-1.116;SOR=0.850	GT:AD:DP:GQ:PL	0/1:40,33:73:99:1179,0,1498
chrII	477426	.	G	A	1060.77	PASS	AC=1;AF=0.500;AN=2;BaseQRankSum=-0.344;ClippingRankSum=0.000;DP=66;ExcessHet=3.0103;FS=5.145;MLEAC=1;MLEAF=0.500;MQ=41.97;MQRankSum=0.985;QD=17.39;ReadPosRankSum=2.770;SOR=1.193	GT:AD:DP:GQ:PL	0/1:32,29:61:99:1089,0,1181
chrII	477762	.	G	A	271.77	PASS	AC=1;AF=0.500;AN=2;BaseQRankSum=0.405;ClippingRankSum=0.000;DP=29;ExcessHet=3.0103;FS=2.741;MLEAC=1;MLEAF=0.500;MQ=41.31;MQRankSum=1.248;QD=9.37;ReadPosRankSum=0.422;SOR=1.781	GT:AD:DP:GQ:PL	0/1:20,9:29:99:300,0,710
chrII	500194	.	G	A	916.77	PASS	AC=1;AF=0.500;AN=2;BaseQRankSum=1.172;ClippingRankSum=0.000;DP=50;ExcessHet=3.0103;FS=0.000;MLEAC=1;MLEAF=0.500;MQ=42.00;MQRankSum=0.000;QD=18.34;ReadPosRankSum=-0.090;SOR=0.704	GT:AD:DP:GQ:PL	0/1:25,25:50:99:945,0,928
chrII	530719	.	C	T	827.77	PASS	AC=1;AF=0.500;AN=2;BaseQRankSum=-0.906;ClippingRankSum=0.000;DP=55;ExcessHet=3.0103;FS=0.000;MLEAC=1;MLEAF=0.500;MQ=41.73;MQRankSum=-1.100;QD=15.05;ReadPosRankSum=-0.953;SOR=0.608	GT:AD:DP:GQ:PL	0/1:31,24:55:99:856,0,1194
chrII	536584	.	C	T	1483.77	PASS	AC=1;AF=0.500;AN=2;BaseQRankSum=-1.132;ClippingRankSum=0.000;DP=71;ExcessHet=3.0103;FS=3.185;MLEAC=1;MLEAF=0.500;MQ=42.00;MQRankSum=0.000;QD=20.90;ReadPosRankSum=0.704;SOR=0.980	GT:AD:DP:GQ:PL	0/1:31,40:71:99:1512,0,1129
chrII	544955	.	G	A	1089.77	PASS	AC=1;AF=0.500;AN=2;BaseQRankSum=0.198;ClippingRankSum=0.000;DP=47;ExcessHet=3.0103;FS=2.552;MLEAC=1;MLEAF=0.500;MQ=41.69;MQRankSum=1.313;QD=23.19;ReadPosRankSum=-1.097;SOR=0.763	GT:AD:DP:GQ:PL	0/1:18,29:47:99:1118,0,618
chrII	548084	.	C	T	981.77	PASS	AC=1;AF=0.500;AN=2;BaseQRankSum=0.751;ClippingRankSum=0.000;DP=53;ExcessHet=3.0103;FS=12.548;MLEAC=1;MLEAF=0.500;MQ=42.00;MQRankSum=0.000;QD=18.52;ReadPosRankSum=0.245;SOR=1.393	GT:AD:DP:GQ:PL	0/1:26,27:53:99:1010,0,955
chrII	558666	.	C	T	1285.77	PASS	AC=1;AF=0.500;AN=2;BaseQRankSum=-0.390;ClippingRankSum=0.000;DP=59;ExcessHet=3.0103;FS=9.508;MLEAC=1;MLEAF=0.500;MQ=42.00;MQRankSum=0.000;QD=21.79;ReadPosRankSum=1.088;SOR=0.595	GT:AD:DP:GQ:PL	0/1:25,34:59:99:1314,0,914
chrII	560977	.	G	A	1069.77	PASS	AC=1;AF=0.500;AN=2;BaseQRankSum=-0.676;ClippingRankSum=0.000;DP=54;ExcessHet=3.0103;FS=4.602;MLEAC=1;MLEAF=0.500;MQ=42.00;MQRankSum=0.000;QD=19.81;ReadPosRankSum=0.501;SOR=0.269	GT:AD:DP:GQ:PL	0/1:25,29:54:99:1098,0,888
chrII	568736	.	C	T	979.77	PASS	AC=1;AF=0.500;AN=2;BaseQRankSum=0.687;ClippingRankSum=0.000;DP=72;ExcessHet=3.0103;FS=0.902;MLEAC=1;MLEAF=0.500;MQ=41.97;MQRankSum=-1.225;QD=13.61;ReadPosRankSum=0.137;SOR=0.836	GT:AD:DP:GQ:PL	0/1:44,28:72:99:1008,0,1693
chrII	572551	.	C	T	805.77	PASS	AC=1;AF=0.500;AN=2;BaseQRankSum=0.000;ClippingRankSum=0.000;DP=53;ExcessHet=3.0103;FS=0.000;MLEAC=1;MLEAF=0.500;MQ=42.00;MQRankSum=0.000;QD=15.20;ReadPosRankSum=-0.103;SOR=0.816	GT:AD:DP:GQ:PL	0/1:30,23:53:99:834,0,1111
chrII	581388	.	G	A	1124.77	PASS	AC=1;AF=0.500;AN=2;BaseQRankSum=-0.903;ClippingRankSum=0.000;DP=51;ExcessHet=3.0103;FS=6.078;MLEAC=1;MLEAF=0.500;MQ=42.00;MQRankSum=0.000;QD=22.05;ReadPosRankSum=-0.137;SOR=1.623	GT:AD:DP:GQ:PL	0/1:21,30:51:99:1153,0,770
chrII	601221	.	G	A	1002.77	PASS	AC=1;AF=0.500;AN=2;BaseQRankSum=2.014;ClippingRankSum=0.000;DP=55;ExcessHet=3.0103;FS=1.029;MLEAC=1;MLEAF=0.500;MQ=42.00;MQRankSum=0.000;QD=18.23;ReadPosRankSum=-0.381;SOR=0.507	GT:AD:DP:GQ:PL	0/1:27,28:55:99:1031,0,994
chrII	615474	.	C	T	1208.77	PASS	AC=1;AF=0.500;AN=2;BaseQRankSum=0.258;ClippingRankSum=0.000;DP=67;ExcessHet=3.0103;FS=3.312;MLEAC=1;MLEAF=0.500;MQ=41.78;MQRankSum=1.015;QD=18.04;ReadPosRankSum=-0.608;SOR=0.947	GT:AD:DP:GQ:PL	0/1:34,33:67:99:1237,0,1244
chrII	618967	.	C	T	878.77	PASS	AC=1;AF=0.500;AN=2;BaseQRankSum=0.134;ClippingRankSum=0.000;DP=63;ExcessHet=3.0103;FS=2.163;MLEAC=1;MLEAF=0.500;MQ=42.00;MQRankSum=0.000;QD=14.17;ReadPosRankSum=-0.392;SOR=1.003	GT:AD:DP:GQ:PL	0/1:37,25:62:99:907,0,1429
chrII	619237	.	C	T	887.77	PASS	AC=1;AF=0.500;AN=2;BaseQRankSum=-0.536;ClippingRankSum=0.000;DP=51;ExcessHet=3.0103;FS=10.225;MLEAC=1;MLEAF=0.500;MQ=41.96;MQRankSum=-0.941;QD=17.41;ReadPosRankSum=-1.193;SOR=1.006	GT:AD:DP:GQ:PL	0/1:25,26:51:99:916,0,919
chrII	621375	.	G	A	1106.77	PASS	AC=1;AF=0.500;AN=2;BaseQRankSum=0.719;ClippingRankSum=0.000;DP=59;ExcessHet=3.0103;FS=11.599;MLEAC=1;MLEAF=0.500;MQ=41.97;MQRankSum=-0.949;QD=18.76;ReadPosRankSum=-0.008;SOR=1.427	GT:AD:DP:GQ:PL	0/1:29,30:59:99:1135,0,1080
chrII	635097	.	C	T	871.77	PASS	AC=1;AF=0.500;AN=2;BaseQRankSum=-0.269;ClippingRankSum=0.000;DP=63;ExcessHet=3.0103;FS=0.985;MLEAC=1;MLEAF=0.500;MQ=41.97;MQRankSum=-1.200;QD=13.84;ReadPosRankSum=0.754;SOR=0.941	GT:AD:DP:GQ:PL	0/1:38,25:63:99:900,0,1476
chrII	651418	.	C	T	945.77	PASS	AC=1;AF=0.500;AN=2;BaseQRankSum=-0.498;ClippingRankSum=0.000;DP=55;ExcessHet=3.0103;FS=0.000;MLEAC=1;MLEAF=0.500;MQ=41.74;MQRankSum=1.018;QD=17.20;ReadPosRankSum=-1.798;SOR=0.631	GT:AD:DP:GQ:PL	0/1:28,27:55:99:974,0,1036
chrII	651804	.	C	T	764.77	PASS	AC=1;AF=0.500;AN=2;BaseQRankSum=0.173;ClippingRankSum=0.000;DP=61;ExcessHet=3.0103;FS=5.310;MLEAC=1;MLEAF=0.500;MQ=41.77;MQRankSum=0.839;QD=12.54;ReadPosRankSum=-0.220;SOR=1.192	GT:AD:DP:GQ:PL	0/1:37,24:61:99:793,0,1374
chrII	656544	.	C	T	1213.77	PASS	AC=1;AF=0.500;AN=2;BaseQRankSum=-0.075;ClippingRankSum=0.000;DP=64;ExcessHet=3.0103;FS=0.000;MLEAC=1;MLEAF=0.500;MQ=42.00;MQRankSum=0.000;QD=18.97;ReadPosRankSum=1.009;SOR=0.676	GT:AD:DP:GQ:PL	0/1:31,33:64:99:1242,0,1171
chrII	666452	.	G	A	782.77	PASS	AC=1;AF=0.500;AN=2;BaseQRankSum=-0.283;ClippingRankSum=0.000;DP=44;ExcessHet=3.0103;FS=2.623;MLEAC=1;MLEAF=0.500;MQ=41.62;MQRankSum=0.000;QD=17.79;ReadPosRankSum=0.428;SOR=0.645	GT:AD:DP:GQ:PL	0/1:22,22:44:99:811,0,817
chrII	681786	.	G	A	1074.77	PASS	AC=1;AF=0.500;AN=2;BaseQRankSum=1.391;ClippingRankSum=0.000;DP=62;ExcessHet=3.0103;FS=2.132;MLEAC=1;MLEAF=0.500;MQ=41.97;MQRankSum=-1.034;QD=17.33;ReadPosRankSum=-0.405;SOR=1.022	GT:AD:DP:GQ:PL	0/1:33,29:62:99:1103,0,2457
chrII	681794	.	G	A	993.77	PASS	AC=1;AF=0.500;AN=2;BaseQRankSum=1.072;ClippingRankSum=0.000;DP=62;ExcessHet=3.0103;FS=3.617;MLEAC=1;MLEAF=0.500;MQ=42.00;MQRankSum=0.000;QD=16.03;ReadPosRankSum=1.904;SOR=1.283	GT:AD:DP:GQ:PL	0/1:35,27:62:99:1022,0,2603
chrII	681920	.	G	A	1406.77	PASS	AC=1;AF=0.500;AN=2;BaseQRankSum=1.231;ClippingRankSum=0.000;DP=68;ExcessHet=3.0103;FS=4.722;MLEAC=1;MLEAF=0.500;MQ=42.00;MQRankSum=0.000;QD=20.69;ReadPosRankSum=-1.687;SOR=0.622	GT:AD:DP:GQ:PL	0/1:29,39:68:99:1435,0,976
chrII	714074	.	C	T	1078.77	PASS	AC=1;AF=0.500;AN=2;BaseQRankSum=-1.530;ClippingRankSum=0.000;DP=53;ExcessHet=3.0103;FS=3.855;MLEAC=1;MLEAF=0.500;MQ=42.00;MQRankSum=0.000;QD=20.35;ReadPosRankSum=-0.688;SOR=0.699	GT:AD:DP:GQ:PL	0/1:24,29:53:99:1107,0,903
chrII	718108	.	G	A	1562.77	PASS	AC=1;AF=0.500;AN=2;BaseQRankSum=-0.007;ClippingRankSum=0.000;DP=71;ExcessHet=3.0103;FS=3.308;MLEAC=1;MLEAF=0.500;MQ=42.00;MQRankSum=0.000;QD=22.01;ReadPosRankSum=1.673;SOR=1.168	GT:AD:DP:GQ:PL	0/1:29,42:71:99:1591,0,1059
chrII	722549	.	C	T	1183.77	PASS	AC=1;AF=0.500;AN=2;BaseQRankSum=0.503;ClippingRankSum=0.000;DP=58;ExcessHet=3.0103;FS=1.013;MLEAC=1;MLEAF=0.500;MQ=42.00;MQRankSum=0.000;QD=20.41;ReadPosRankSum=-1.045;SOR=0.957	GT:AD:DP:GQ:PL	0/1:26,32:58:99:1212,0,943
chrII	737910	.	C	T	1147.77	PASS	AC=1;AF=0.500;AN=2;BaseQRankSum=0.116;ClippingRankSum=0.000;DP=65;ExcessHet=3.0103;FS=4.895;MLEAC=1;MLEAF=0.500;MQ=42.00;MQRankSum=0.000;QD=17.66;ReadPosRankSum=-0.850;SOR=0.537	GT:AD:DP:GQ:PL	0/1:33,32:65:99:1176,0,1256
chrII	739323	.	G	A	919.77	PASS	AC=1;AF=0.500;AN=2;BaseQRankSum=0.765;ClippingRankSum=0.000;DP=46;ExcessHet=3.0103;FS=5.972;MLEAC=1;MLEAF=0.500;MQ=42.00;MQRankSum=0.000;QD=19.99;ReadPosRankSum=-0.973;SOR=0.681	GT:AD:DP:GQ:PL	0/1:21,25:46:99:948,0,784
chrII	766019	.	G	A	1518.77	PASS	AC=1;AF=0.500;AN=2;BaseQRankSum=0.968;ClippingRankSum=0.000;DP=61;ExcessHet=3.0103;FS=3.825;MLEAC=1;MLEAF=0.500;MQ=42.00;MQRankSum=0.000;QD=24.90;ReadPosRankSum=-0.085;SOR=0.296	GT:AD:DP:GQ:PL	0/1:21,40:61:99:1547,0,720
chrII	768254	.	C	T	861.77	PASS	AC=1;AF=0.500;AN=2;BaseQRankSum=-0.720;ClippingRankSum=0.000;DP=51;ExcessHet=3.0103;FS=10.488;MLEAC=1;MLEAF=0.500;MQ=42.00;MQRankSum=0.000;QD=16.90;ReadPosRankSum=-0.115;SOR=1.744	GT:AD:DP:GQ:PL	0/1:27,24:51:99:890,0,995
chrII	774746	.	G	A	1446.77	PASS	AC=1;AF=0.500;AN=2;BaseQRankSum=0.470;ClippingRankSum=0.000;DP=70;ExcessHet=3.0103;FS=0.000;MLEAC=1;MLEAF=0.500;MQ=42.00;MQRankSum=0.000;QD=20.67;ReadPosRankSum=-0.605;SOR=0.681	GT:AD:DP:GQ:PL	0/1:29,41:70:99:1475,0,1000
chrII	801029	.	G	A	906.77	PASS	AC=1;AF=0.500;AN=2;BaseQRankSum=0.290;ClippingRankSum=0.000;DP=62;ExcessHet=3.0103;FS=1.037;MLEAC=1;MLEAF=0.500;MQ=42.00;MQRankSum=0.000;QD=14.63;ReadPosRankSum=0.123;SOR=0.923	GT:AD:DP:GQ:PL	0/1:36,26:62:99:935,0,1369
chrIII	38511	.	G	A	936.77	PASS	AC=1;AF=0.500;AN=2;BaseQRankSum=-1.125;ClippingRankSum=0.000;DP=61;ExcessHet=3.0103;FS=3.597;MLEAC=1;MLEAF=0.500;MQ=41.70;MQRankSum=-0.794;QD=15.36;ReadPosRankSum=0.320;SOR=1.302	GT:AD:DP:GQ:PL	0/1:34,27:61:99:965,0,1289
chrIII	44501	.	G	A	607.77	PASS	AC=1;AF=0.500;AN=2;BaseQRankSum=1.689;ClippingRankSum=0.000;DP=43;ExcessHet=3.0103;FS=4.461;MLEAC=1;MLEAF=0.500;MQ=42.52;MQRankSum=0.270;QD=14.13;ReadPosRankSum=-0.492;SOR=1.061	GT:AD:DP:GQ:PL	0/1:25,18:43:99:636,0,858
chrIII	50492	.	G	A	838.77	PASS	AC=1;AF=0.500;AN=2;BaseQRankSum=0.402;ClippingRankSum=0.000;DP=45;ExcessHet=3.0103;FS=8.862;MLEAC=1;MLEAF=0.500;MQ=42.00;MQRankSum=0.000;QD=18.64;ReadPosRankSum=-2.022;SOR=2.030	GT:AD:DP:GQ:PL	0/1:22,23:45:99:867,0,791
chrIII	50805	.	C	T	1105.77	PASS	AC=1;AF=0.500;AN=2;BaseQRankSum=-0.109;ClippingRankSum=0.000;DP=47;ExcessHet=3.0103;FS=1.234;MLEAC=1;MLEAF=0.500;MQ=42.00;MQRankSum=0.000;QD=23.53;ReadPosRankSum=-0.619;SOR=0.973	GT:AD:DP:GQ:PL	0/1:17,30:47:99:1134,0,588
chrIII	51052	.	C	T	717.77	PASS	AC=1;AF=0.500;AN=2;BaseQRankSum=-2.462;ClippingRankSum=0.000;DP=51;ExcessHet=3.0103;FS=14.098;MLEAC=1;MLEAF=0.500;MQ=41.72;MQRankSum=0.877;QD=14.07;ReadPosRankSum=-0.839;SOR=2.636	GT:AD:DP:GQ:PL	0/1:30,21:51:99:746,0,1150
chrIII	51118	.	C	T	1068.77	PASS	AC=1;AF=0.500;AN=2;BaseQRankSum=0.189;ClippingRankSum=0.000;DP=64;ExcessHet=3.0103;FS=0.938;MLEAC=1;MLEAF=0.500;MQ=41.78;MQRankSum=0.971;QD=16.70;ReadPosRankSum=0.208;SOR=0.843	GT:AD:DP:GQ:PL	0/1:34,30:64:99:1097,0,1227
chrIII	54383	.	C	T	654.77	PASS	AC=1;AF=0.500;AN=2;BaseQRankSum=-0.855;ClippingRankSum=0.000;DP=50;ExcessHet=3.0103;FS=4.001;MLEAC=1;MLEAF=0.500;MQ=41.67;MQRankSum=-1.650;QD=13.10;ReadPosRankSum=-1.416;SOR=1.194	GT:AD:DP:GQ:PL	0/1:29,21:50:99:683,0,1086
chrIII	90885	.	G	A	584.77	PASS	AC=1;AF=0.500;AN=2;BaseQRankSum=0.249;ClippingRankSum=0.000;DP=46;ExcessHet=3.0103;FS=5.013;MLEAC=1;MLEAF=0.500;MQ=41.08;MQRankSum=-1.030;QD=15.80;ReadPosRankSum=-0.055;SOR=0.132	GT:AD:DP:GQ:PL	0/1:20,17:37:99:613,0,766
chrIII	90899	.	C	T	854.77	PASS	AC=1;AF=0.500;AN=2;BaseQRankSum=1.170;ClippingRankSum=0.000;DP=48;ExcessHet=3.0103;FS=5.393;MLEAC=1;MLEAF=0.500;MQ=41.02;MQRankSum=1.180;QD=20.85;ReadPosRankSum=0.742;SOR=1.730	GT:AD:DP:GQ:PL	0/1:18,23:41:99:883,0,640
chrIII	95753	.	G	A	1124.77	PASS	AC=1;AF=0.500;AN=2;BaseQRankSum=0.415;ClippingRankSum=0.000;DP=67;ExcessHet=3.0103;FS=0.946;MLEAC=1;MLEAF=0.500;MQ=41.78;MQRankSum=0.958;QD=16.79;ReadPosRankSum=0.014;SOR=0.937	GT:AD:DP:GQ:PL	0/1:36,31:67:99:1153,0,1302
chrIII	120953	.	G	A	1470.77	PASS	AC=1;AF=0.500;AN=2;BaseQRankSum=0.121;ClippingRankSum=0.000;DP=69;ExcessHet=3.0103;FS=4.870;MLEAC=1;MLEAF=0.500;MQ=41.79;MQRankSum=-0.848;QD=21.32;ReadPosRankSum=1.357;SOR=1.387	GT:AD:DP:GQ:PL	0/1:30,39:69:99:1499,0,1105
chrIII	122387	.	G	A	1009.77	PASS	AC=1;AF=0.500;AN=2;BaseQRankSum=0.766;ClippingRankSum=0.000;DP=65;ExcessHet=3.0103;FS=4.931;MLEAC=1;MLEAF=0.500;MQ=41.78;MQRankSum=0.901;QD=15.53;ReadPosRankSum=1.054;SOR=0.836	GT:AD:DP:GQ:PL	0/1:37,28:65:99:1038,0,1403
chrIII	125017	.	G	A	1315.77	PASS	AC=1;AF=0.500;AN=2;BaseQRankSum=1.094;ClippingRankSum=0.000;DP=61;ExcessHet=3.0103;FS=0.975;MLEAC=1;MLEAF=0.500;MQ=42.00;MQRankSum=0.000;QD=21.57;ReadPosRankSum=-1.499;SOR=0.752	GT:AD:DP:GQ:PL	0/1:27,34:61:99:1344,0,2163
chrIII	125020	.	G	A	1388.77	PASS	AC=1;AF=0.500;AN=2;BaseQRankSum=1.536;ClippingRankSum=0.000;DP=62;ExcessHet=3.0103;FS=0.000;MLEAC=1;MLEAF=0.500;MQ=42.00;MQRankSum=0.000;QD=22.40;ReadPosRankSum=-1.560;SOR=0.686	GT:AD:DP:GQ:PL	0/1:27,35:62:99:1417,0,2157
chrIII	128295	.	C	T	801.77	PASS	AC=1;AF=0.500;AN=2;BaseQRankSum=-0.778;ClippingRankSum=0.000;DP=39;ExcessHet=3.0103;FS=1.243;MLEAC=1;MLEAF=0.500;MQ=42.00;MQRankSum=0.000;QD=20.56;ReadPosRankSum=-1.114;SOR=0.791	GT:AD:DP:GQ:PL	0/1:17,22:39:99:830,0,597
chrIII	137687	.	C	T	1197.77	PASS	AC=1;AF=0.500;AN=2;BaseQRankSum=-0.758;ClippingRankSum=0.000;DP=71;ExcessHet=3.0103;FS=10.391;MLEAC=1;MLEAF=0.500;MQ=42.00;MQRankSum=0.000;QD=17.11;ReadPosRankSum=-0.117;SOR=0.606	GT:AD:DP:GQ:PL	0/1:36,34:70:99:1226,0,1370
chrIII	137703	.	C	T	2816.77	PASS	AC=2;AF=1.00;AN=2;DP=65;ExcessHet=3.0103;FS=0.000;MLEAC=2;MLEAF=1.00;MQ=42.00;QD=30.63;SOR=0.787	GT:AD:DP:GQ:PL	1/1:0,65:65:99:2845,196,0
chrIII	157937	.	C	T	1159.77	PASS	AC=1;AF=0.500;AN=2;BaseQRankSum=1.899;ClippingRankSum=0.000;DP=49;ExcessHet=3.0103;FS=4.236;MLEAC=1;MLEAF=0.500;MQ=41.70;MQRankSum=-0.720;QD=23.67;ReadPosRankSum=-0.910;SOR=0.283	GT:AD:DP:GQ:PL	0/1:18,31:49:99:1188,0,628
chrIII	163173	.	G	A	1440.77	PASS	AC=1;AF=0.500;AN=2;BaseQRankSum=1.432;ClippingRankSum=0.000;DP=72;ExcessHet=3.0103;FS=0.904;MLEAC=1;MLEAF=0.500;MQ=41.96;MQRankSum=1.429;QD=20.01;ReadPosRankSum=-1.170;SOR=0.546	GT:AD:DP:GQ:PL	0/1:33,39:72:99:1469,0,1045
chrIII	163327	.	G	A	1283.77	PASS	AC=1;AF=0.500;AN=2;BaseQRankSum=1.166;ClippingRankSum=0.000;DP=66;ExcessHet=3.0103;FS=3.285;MLEAC=1;MLEAF=0.500;MQ=41.97;MQRankSum=-0.911;QD=19.45;ReadPosRankSum=0.540;SOR=0.505	GT:AD:DP:GQ:PL	0/1:31,35:66:99:1312,0,1077
chrIII	170787	.	G	A	1401.77	PASS	AC=1;AF=0.500;AN=2;BaseQRankSum=0.834;ClippingRankSum=0.000;DP=78;ExcessHet=3.0103;FS=0.876;MLEAC=1;MLEAF=0.500;MQ=42.00;MQRankSum=0.000;QD=17.97;ReadPosRankSum=0.132;SOR=0.527	GT:AD:DP:GQ:PL	0/1:40,38:78:99:1430,0,1477
chrIII	177054	.	C	T	1581.77	PASS	AC=1;AF=0.500;AN=2;BaseQRankSum=-0.681;ClippingRankSum=0.000;DP=69;ExcessHet=3.0103;FS=6.663;MLEAC=1;MLEAF=0.500;MQ=42.00;MQRankSum=0.000;QD=22.92;ReadPosRankSum=0.422;SOR=1.158	GT:AD:DP:GQ:PL	0/1:27,42:69:99:1610,0,960
chrIII	178835	.	C	T	1404.77	PASS	AC=1;AF=0.500;AN=2;BaseQRankSum=-1.281;ClippingRankSum=0.000;DP=66;ExcessHet=3.0103;FS=2.092;MLEAC=1;MLEAF=0.500;MQ=42.00;MQRankSum=0.000;QD=21.28;ReadPosRankSum=-1.556;SOR=0.918	GT:AD:DP:GQ:PL	0/1:27,39:66:99:1433,0,952
chrIII	179924	.	C	T	900.77	PASS	AC=1;AF=0.500;AN=2;BaseQRankSum=-2.372;ClippingRankSum=0.000;DP=51;ExcessHet=3.0103;FS=1.101;MLEAC=1;MLEAF=0.500;MQ=41.71;MQRankSum=1.020;QD=17.66;ReadPosRankSum=1.305;SOR=0.503	GT:AD:DP:GQ:PL	0/1:26,25:51:99:929,0,965
chrIII	183911	.	C	T	975.77	PASS	AC=1;AF=0.500;AN=2;BaseQRankSum=1.165;ClippingRankSum=0.000;DP=51;ExcessHet=3.0103;FS=3.933;MLEAC=1;MLEAF=0.500;MQ=41.43;MQRankSum=-1.319;QD=19.13;ReadPosRankSum=0.587;SOR=0.719	GT:AD:DP:GQ:PL	0/1:24,27:51:99:1004,0,831
chrIII	186015	.	G	A	857.77	PASS	AC=1;AF=0.500;AN=2;BaseQRankSum=0.570;ClippingRankSum=0.000;DP=52;ExcessHet=3.0103;FS=0.000;MLEAC=1;MLEAF=0.500;MQ=42.00;MQRankSum=0.000;QD=16.50;ReadPosRankSum=-0.449;SOR=0.602	GT:AD:DP:GQ:PL	0/1:28,24:52:99:886,0,1045
chrIII	204728	.	G	A	1349.77	PASS	AC=1;AF=0.500;AN=2;BaseQRankSum=0.951;ClippingRankSum=0.000;DP=71;ExcessHet=3.0103;FS=6.235;MLEAC=1;MLEAF=0.500;MQ=41.36;MQRankSum=0.144;QD=19.01;ReadPosRankSum=-1.286;SOR=1.212	GT:AD:DP:GQ:PL	0/1:34,37:71:99:1378,0,1229
chrIII	214100	.	G	A	983.77	PASS	AC=1;AF=0.500;AN=2;BaseQRankSum=0.471;ClippingRankSum=0.000;DP=51;ExcessHet=3.0103;FS=6.004;MLEAC=1;MLEAF=0.500;MQ=41.72;MQRankSum=-0.904;QD=19.29;ReadPosRankSum=0.675;SOR=0.204	GT:AD:DP:GQ:PL	0/1:24,27:51:99:1012,0,878
chrIII	214722	.	C	T	1253.77	PASS	AC=1;AF=0.500;AN=2;BaseQRankSum=0.476;ClippingRankSum=0.000;DP=53;ExcessHet=3.0103;FS=9.607;MLEAC=1;MLEAF=0.500;MQ=42.00;MQRankSum=0.000;QD=23.66;ReadPosRankSum=-0.874;SOR=2.133	GT:AD:DP:GQ:PL	0/1:17,36:53:99:1282,0,468
chrIII	227974	.	C	T	937.77	PASS	AC=1;AF=0.500;AN=2;BaseQRankSum=-1.499;ClippingRankSum=0.000;DP=50;ExcessHet=3.0103;FS=1.064;MLEAC=1;MLEAF=0.500;MQ=42.00;MQRankSum=0.000;QD=18.76;ReadPosRankSum=-2.001;SOR=0.540	GT:AD:DP:GQ:PL	0/1:24,26:50:99:966,0,895
chrIII	236499	.	G	A	853.77	PASS	AC=1;AF=0.500;AN=2;BaseQRankSum=1.121;ClippingRankSum=0.000;DP=52;ExcessHet=3.0103;FS=0.000;MLEAC=1;MLEAF=0.500;MQ=42.00;MQRankSum=0.000;QD=16.42;ReadPosRankSum=-1.020;SOR=0.714	GT:AD:DP:GQ:PL	0/1:28,24:52:99:882,0,1049
chrIV	44029	.	C	T	1231.77	PASS	AC=1;AF=0.500;AN=2;BaseQRankSum=2.293;ClippingRankSum=0.000;DP=64;ExcessHet=3.0103;FS=0.000;MLEAC=1;MLEAF=0.500;MQ=42.00;MQRankSum=0.000;QD=19.55;ReadPosRankSum=-1.366;SOR=0.741	GT:AD:DP:GQ:PL	0/1:30,33:63:99:1260,0,1052
chrIV	51700	.	C	T	1105.77	PASS	AC=1;AF=0.500;AN=2;BaseQRankSum=-1.172;ClippingRankSum=0.000;DP=73;ExcessHet=3.0103;FS=10.126;MLEAC=1;MLEAF=0.500;MQ=42.00;MQRankSum=0.000;QD=15.15;ReadPosRankSum=0.770;SOR=1.292	GT:AD:DP:GQ:PL	0/1:42,31:73:99:1134,0,1585
chrIV	80701	.	C	T	1192.77	PASS	AC=1;AF=0.500;AN=2;BaseQRankSum=0.709;ClippingRankSum=0.000;DP=62;ExcessHet=3.0103;FS=9.072;MLEAC=1;MLEAF=0.500;MQ=41.77;MQRankSum=1.083;QD=19.55;ReadPosRankSum=0.767;SOR=0.646	GT:AD:DP:GQ:PL	0/1:29,32:61:99:1221,0,1066
chrIV	87470	.	C	T	1310.77	PASS	AC=1;AF=0.500;AN=2;BaseQRankSum=1.811;ClippingRankSum=0.000;DP=63;ExcessHet=3.0103;FS=0.000;MLEAC=1;MLEAF=0.500;MQ=42.00;MQRankSum=0.000;QD=20.81;ReadPosRankSum=0.219;SOR=0.749	GT:AD:DP:GQ:PL	0/1:28,35:63:99:1339,0,1025
chrIV	107032	.	G	A	1305.77	PASS	AC=1;AF=0.500;AN=2;BaseQRankSum=0.548;ClippingRankSum=0.000;DP=67;ExcessHet=3.0103;FS=2.021;MLEAC=1;MLEAF=0.500;MQ=42.00;MQRankSum=0.000;QD=19.49;ReadPosRankSum=-1.012;SOR=0.777	GT:AD:DP:GQ:PL	0/1:32,35:67:99:1334,0,1133
chrIV	114590	.	G	A	1063.77	PASS	AC=1;AF=0.500;AN=2;BaseQRankSum=-1.505;ClippingRankSum=0.000;DP=68;ExcessHet=3.0103;FS=8.510;MLEAC=1;MLEAF=0.500;MQ=41.76;MQRankSum=-1.561;QD=15.88;ReadPosRankSum=-0.481;SOR=1.216	GT:AD:DP:GQ:PL	0/1:37,30:67:99:1092,0,1394
chrIV	130478	.	G	A	1159.77	PASS	AC=1;AF=0.500;AN=2;BaseQRankSum=-0.109;ClippingRankSum=0.000;DP=69;ExcessHet=3.0103;FS=10.294;MLEAC=1;MLEAF=0.500;MQ=41.82;MQRankSum=-1.015;QD=16.81;ReadPosRankSum=0.149;SOR=0.984	GT:AD:DP:GQ:PL	0/1:36,33:69:99:1188,0,1345
chrIV	135790	.	C	T	1384.77	PASS	AC=1;AF=0.500;AN=2;BaseQRankSum=-0.906;ClippingRankSum=0.000;DP=73;ExcessHet=3.0103;FS=0.905;MLEAC=1;MLEAF=0.500;MQ=41.97;MQRankSum=-0.906;QD=18.97;ReadPosRankSum=0.207;SOR=0.508	GT:AD:DP:GQ:PL	0/1:34,39:73:99:1413,0,1214
chrIV	141057	.	G	A	1270.77	PASS	AC=1;AF=0.500;AN=2;BaseQRankSum=-0.454;ClippingRankSum=0.000;DP=66;ExcessHet=3.0103;FS=3.389;MLEAC=1;MLEAF=0.500;MQ=41.97;MQRankSum=-0.911;QD=19.25;ReadPosRankSum=-1.037;SOR=1.111	GT:AD:DP:GQ:PL	0/1:31,35:66:99:1299,0,1115
chrIV	155869	.	G	A	1014.77	PASS	AC=1;AF=0.500;AN=2;BaseQRankSum=-0.824;ClippingRankSum=0.000;DP=49;ExcessHet=3.0103;FS=2.397;MLEAC=1;MLEAF=0.500;MQ=41.66;MQRankSum=0.265;QD=20.71;ReadPosRankSum=-0.807;SOR=1.061	GT:AD:DP:GQ:PL	0/1:21,28:49:99:1043,0,719
chrIV	159643	.	C	T	944.77	PASS	AC=1;AF=0.500;AN=2;BaseQRankSum=0.901;ClippingRankSum=0.000;DP=68;ExcessHet=3.0103;FS=4.842;MLEAC=1;MLEAF=0.500;MQ=42.00;MQRankSum=0.000;QD=13.89;ReadPosRankSum=-0.899;SOR=0.455	GT:AD:DP:GQ:PL	0/1:41,27:68:99:973,0,1539
chrIV	167588	.	G	A	1411.77	PASS	AC=1;AF=0.500;AN=2;BaseQRankSum=2.017;ClippingRankSum=0.000;DP=54;ExcessHet=3.0103;FS=1.244;MLEAC=1;MLEAF=0.500;MQ=41.74;MQRankSum=-0.638;QD=26.14;ReadPosRankSum=-0.485;SOR=0.498	GT:AD:DP:GQ:PL	0/1:17,37:54:99:1440,0,562
chrIV	203092	.	G	A	828.77	PASS	AC=1;AF=0.500;AN=2;BaseQRankSum=0.900;ClippingRankSum=0.000;DP=49;ExcessHet=3.0103;FS=16.528;MLEAC=1;MLEAF=0.500;MQ=42.00;MQRankSum=0.000;QD=16.91;ReadPosRankSum=0.765;SOR=1.574	GT:AD:DP:GQ:PL	0/1:26,23:49:99:857,0,960
chrIV	215642	.	G	A	1448.77	PASS	AC=1;AF=0.500;AN=2;BaseQRankSum=0.690;ClippingRankSum=0.000;DP=73;ExcessHet=3.0103;FS=3.323;MLEAC=1;MLEAF=0.500;MQ=41.80;MQRankSum=1.128;QD=19.85;ReadPosRankSum=-0.249;SOR=0.375	GT:AD:DP:GQ:PL	0/1:33,40:73:99:1477,0,1141
chrIV	229274	.	C	T	1065.77	PASS	AC=1;AF=0.500;AN=2;BaseQRankSum=-0.261;ClippingRankSum=0.000;DP=54;ExcessHet=3.0103;FS=7.380;MLEAC=1;MLEAF=0.500;MQ=42.00;MQRankSum=0.000;QD=19.74;ReadPosRankSum=0.985;SOR=0.715	GT:AD:DP:GQ:PL	0/1:24,30:54:99:1094,0,878
chrIV	241231	.	C	T	866.77	PASS	AC=1;AF=0.500;AN=2;BaseQRankSum=0.295;ClippingRankSum=0.000;DP=66;ExcessHet=3.0103;FS=2.110;MLEAC=1;MLEAF=0.500;MQ=42.00;MQRankSum=0.000;QD=13.13;ReadPosRankSum=-1.429;SOR=0.700	GT:AD:DP:GQ:PL	0/1:40,26:66:99:895,0,1534
chrIV	254498	.	C	T	1381.77	PASS	AC=1;AF=0.500;AN=2;BaseQRankSum=1.006;ClippingRankSum=0.000;DP=80;ExcessHet=3.0103;FS=0.847;MLEAC=1;MLEAF=0.500;MQ=42.00;MQRankSum=0.000;QD=17.27;ReadPosRankSum=-1.750;SOR=0.525	GT:AD:DP:GQ:PL	0/1:41,39:80:99:1410,0,1540
chrIV	258268	.	G	A	1068.77	PASS	AC=1;AF=0.500;AN=2;BaseQRankSum=-0.851;ClippingRankSum=0.000;DP=64;ExcessHet=3.0103;FS=6.775;MLEAC=1;MLEAF=0.500;MQ=42.00;MQRankSum=0.000;QD=16.70;ReadPosRankSum=-1.490;SOR=0.973	GT:AD:DP:GQ:PL	0/1:34,30:64:99:1097,0,1238
chrIV	274133	.	G	A	1113.77	PASS	AC=1;AF=0.500;AN=2;BaseQRankSum=-1.734;ClippingRankSum=0.000;DP=62;ExcessHet=3.0103;FS=5.105;MLEAC=1;MLEAF=0.500;MQ=41.97;MQRankSum=1.032;QD=17.96;ReadPosRankSum=-1.210;SOR=0.622	GT:AD:DP:GQ:PL	0/1:31,31:62:99:1142,0,1140
chrIV	292515	.	G	A	978.77	PASS	AC=1;AF=0.500;AN=2;BaseQRankSum=0.295;ClippingRankSum=0.000;DP=58;ExcessHet=3.0103;FS=5.136;MLEAC=1;MLEAF=0.500;MQ=42.00;MQRankSum=0.000;QD=16.88;ReadPosRankSum=-0.423;SOR=0.994	GT:AD:DP:GQ:PL	0/1:31,27:58:99:1007,0,1137
chrIV	305040	.	G	A	1315.77	PASS	AC=1;AF=0.500;AN=2;BaseQRankSum=0.044;ClippingRankSum=0.000;DP=75;ExcessHet=3.0103;FS=1.911;MLEAC=1;MLEAF=0.500;MQ=42.00;MQRankSum=0.000;QD=17.54;ReadPosRankSum=1.415;SOR=0.999	GT:AD:DP:GQ:PL	0/1:39,36:75:99:1344,0,1482
chrIV	318133	.	G	A	1192.77	PASS	AC=1;AF=0.500;AN=2;BaseQRankSum=2.076;ClippingRankSum=0.000;DP=62;ExcessHet=3.0103;FS=4.994;MLEAC=1;MLEAF=0.500;MQ=42.00;MQRankSum=0.000;QD=19.24;ReadPosRankSum=-0.231;SOR=0.419	GT:AD:DP:GQ:PL	0/1:29,33:62:99:1221,0,1001
chrIV	322197	.	C	T	1551.77	PASS	AC=1;AF=0.500;AN=2;BaseQRankSum=0.647;ClippingRankSum=0.000;DP=74;ExcessHet=3.0103;FS=0.000;MLEAC=1;MLEAF=0.500;MQ=42.00;MQRankSum=0.000;QD=20.97;ReadPosRankSum=-0.255;SOR=0.683	GT:AD:DP:GQ:PL	0/1:33,41:74:99:1580,0,1211
chrIV	323977	.	G	A	894.77	PASS	AC=1;AF=0.500;AN=2;BaseQRankSum=-0.167;ClippingRankSum=0.000;DP=47;ExcessHet=3.0103;FS=0.000;MLEAC=1;MLEAF=0.500;MQ=41.69;MQRankSum=-0.895;QD=19.04;ReadPosRankSum=0.517;SOR=0.605	GT:AD:DP:GQ:PL	0/1:22,25:47:99:923,0,815
chrIV	331341	.	C	T	965.77	PASS	AC=1;AF=0.500;AN=2;BaseQRankSum=1.452;ClippingRankSum=0.000;DP=56;ExcessHet=3.0103;FS=0.000;MLEAC=1;MLEAF=0.500;MQ=41.75;MQRankSum=-1.001;QD=17.25;ReadPosRankSum=-0.521;SOR=0.598	GT:AD:DP:GQ:PL	0/1:29,27:56:99:994,0,1042
chrIV	334622	.	C	T	1180.77	PASS	AC=1;AF=0.500;AN=2;BaseQRankSum=-1.992;ClippingRankSum=0.000;DP=67;ExcessHet=3.0103;FS=4.790;MLEAC=1;MLEAF=0.500;MQ=41.94;MQRankSum=1.425;QD=17.62;ReadPosRankSum=-0.719;SOR=0.653	GT:AD:DP:GQ:PL	0/1:34,33:67:99:1209,0,1292
chrIV	345202	.	C	T	1619.77	PASS	AC=1;AF=0.500;AN=2;BaseQRankSum=1.120;ClippingRankSum=0.000;DP=74;ExcessHet=3.0103;FS=1.941;MLEAC=1;MLEAF=0.500;MQ=42.00;MQRankSum=0.000;QD=21.89;ReadPosRankSum=0.693;SOR=0.978	GT:AD:DP:GQ:PL	0/1:31,43:74:99:1648,0,1117
chrIV	359966	.	C	T	1045.77	PASS	AC=1;AF=0.500;AN=2;BaseQRankSum=0.741;ClippingRankSum=0.000;DP=63;ExcessHet=3.0103;FS=4.985;MLEAC=1;MLEAF=0.500;MQ=41.77;MQRankSum=0.955;QD=16.60;ReadPosRankSum=0.312;SOR=0.685	GT:AD:DP:GQ:PL	0/1:34,29:63:99:1074,0,1273
chrIV	416798	.	G	A	1423.77	PASS	AC=1;AF=0.500;AN=2;BaseQRankSum=0.557;ClippingRankSum=0.000;DP=75;ExcessHet=3.0103;FS=0.900;MLEAC=1;MLEAF=0.500;MQ=41.81;MQRankSum=-0.934;QD=18.98;ReadPosRankSum=-0.383;SOR=0.518	GT:AD:DP:GQ:PL	0/1:36,39:75:99:1452,0,1284
chrIV	416841	.	G	A	1106.77	PASS	AC=1;AF=0.500;AN=2;BaseQRankSum=1.006;ClippingRankSum=0.000;DP=67;ExcessHet=3.0103;FS=2.041;MLEAC=1;MLEAF=0.500;MQ=41.57;MQRankSum=-0.064;QD=16.52;ReadPosRankSum=-1.426;SOR=0.467	GT:AD:DP:GQ:PL	0/1:35,32:67:99:1135,0,1261
chrIV	416905	.	G	A	1298.77	PASS	AC=1;AF=0.500;AN=2;BaseQRankSum=0.626;ClippingRankSum=0.000;DP=63;ExcessHet=3.0103;FS=6.789;MLEAC=1;MLEAF=0.500;MQ=41.77;MQRankSum=-0.862;QD=20.62;ReadPosRankSum=1.164;SOR=0.246	GT:AD:DP:GQ:PL	0/1:28,35:63:99:1327,0,1022
chrIV	442965	.	C	T	1347.77	PASS	AC=1;AF=0.500;AN=2;BaseQRankSum=1.631;ClippingRankSum=0.000;DP=67;ExcessHet=3.0103;FS=0.959;MLEAC=1;MLEAF=0.500;MQ=42.00;MQRankSum=0.000;QD=20.12;ReadPosRankSum=0.806;SOR=0.954	GT:AD:DP:GQ:PL	0/1:31,36:67:99:1376,0,1105
chrIV	452182	.	G	A	961.77	PASS	AC=1;AF=0.500;AN=2;BaseQRankSum=-0.859;ClippingRankSum=0.000;DP=51;ExcessHet=3.0103;FS=2.388;MLEAC=1;MLEAF=0.500;MQ=42.00;MQRankSum=0.000;QD=18.86;ReadPosRankSum=1.686;SOR=0.654	GT:AD:DP:GQ:PL	0/1:23,28:51:99:990,0,814
chrIV	452300	.	C	T	1062.77	PASS	AC=1;AF=0.500;AN=2;BaseQRankSum=0.055;ClippingRankSum=0.000;DP=51;ExcessHet=3.0103;FS=4.012;MLEAC=1;MLEAF=0.500;MQ=41.71;MQRankSum=-0.831;QD=20.84;ReadPosRankSum=0.194;SOR=0.314	GT:AD:DP:GQ:PL	0/1:22,29:51:99:1091,0,756
chrIV	463471	.	G	A	1098.77	PASS	AC=1;AF=0.500;AN=2;BaseQRankSum=1.752;ClippingRankSum=0.000;DP=62;ExcessHet=3.0103;FS=0.000;MLEAC=1;MLEAF=0.500;MQ=41.77;MQRankSum=1.001;QD=17.72;ReadPosRankSum=0.239;SOR=0.708	GT:AD:DP:GQ:PL	0/1:32,30:62:99:1127,0,1117
chrIV	463802	.	C	T	1163.77	PASS	AC=1;AF=0.500;AN=2;BaseQRankSum=1.077;ClippingRankSum=0.000;DP=64;ExcessHet=3.0103;FS=2.157;MLEAC=1;MLEAF=0.500;MQ=41.78;MQRankSum=-1.033;QD=18.18;ReadPosRankSum=-0.189;SOR=1.051	GT:AD:DP:GQ:PL	0/1:34,30:64:99:1192,0,2556
chrIV	463806	.	C	T	1163.77	PASS	AC=1;AF=0.500;AN=2;BaseQRankSum=0.836;ClippingRankSum=0.000;DP=60;ExcessHet=3.0103;FS=1.009;MLEAC=1;MLEAF=0.500;MQ=41.76;MQRankSum=-1.036;QD=19.40;ReadPosRankSum=-0.636;SOR=0.901	GT:AD:DP:GQ:PL	0/1:32,28:60:99:1192,0,2556
chrIV	465528	.	C	T	1258.77	PASS	AC=1;AF=0.500;AN=2;BaseQRankSum=0.462;ClippingRankSum=0.000;DP=66;ExcessHet=3.0103;FS=3.254;MLEAC=1;MLEAF=0.500;MQ=41.78;MQRankSum=1.061;QD=19.07;ReadPosRankSum=1.570;SOR=0.627	GT:AD:DP:GQ:PL	0/1:32,34:66:99:1287,0,1169
chrIV	491488	.	C	T	959.77	PASS	AC=1;AF=0.500;AN=2;BaseQRankSum=-0.313;ClippingRankSum=0.000;DP=61;ExcessHet=3.0103;FS=2.130;MLEAC=1;MLEAF=0.500;MQ=41.77;MQRankSum=-1.053;QD=15.73;ReadPosRankSum=-0.512;SOR=0.446	GT:AD:DP:GQ:PL	0/1:33,28:61:99:988,0,1227
chrIV	496353	.	C	T	1092.77	PASS	AC=1;AF=0.500;AN=2;BaseQRankSum=0.217;ClippingRankSum=0.000;DP=71;ExcessHet=3.0103;FS=0.000;MLEAC=1;MLEAF=0.500;MQ=42.00;MQRankSum=0.000;QD=15.39;ReadPosRankSum=1.316;SOR=0.724	GT:AD:DP:GQ:PL	0/1:40,31:71:99:1121,0,1469
chrIV	507830	.	C	T	948.77	PASS	AC=1;AF=0.500;AN=2;BaseQRankSum=0.562;ClippingRankSum=0.000;DP=53;ExcessHet=3.0103;FS=1.047;MLEAC=1;MLEAF=0.500;MQ=41.96;MQRankSum=-0.981;QD=17.90;ReadPosRankSum=0.033;SOR=0.790	GT:AD:DP:GQ:PL	0/1:27,26:53:99:977,0,1003
chrIV	525013	.	G	A	1208.77	PASS	AC=1;AF=0.500;AN=2;BaseQRankSum=0.672;ClippingRankSum=0.000;DP=58;ExcessHet=3.0103;FS=2.225;MLEAC=1;MLEAF=0.500;MQ=42.00;MQRankSum=0.000;QD=20.84;ReadPosRankSum=-0.973;SOR=0.425	GT:AD:DP:GQ:PL	0/1:25,33:58:99:1237,0,873
chrIV	541700	.	G	A	1262.77	PASS	AC=1;AF=0.500;AN=2;BaseQRankSum=-0.051;ClippingRankSum=0.000;DP=79;ExcessHet=3.0103;FS=0.843;MLEAC=1;MLEAF=0.500;MQ=42.00;MQRankSum=0.000;QD=15.98;ReadPosRankSum=-0.738;SOR=0.582	GT:AD:DP:GQ:PL	0/1:43,36:79:99:1291,0,1606
chrIV	543355	.	G	A	1601.77	PASS	AC=1;AF=0.500;AN=2;BaseQRankSum=0.972;ClippingRankSum=0.000;DP=74;ExcessHet=3.0103;FS=0.899;MLEAC=1;MLEAF=0.500;MQ=41.95;MQRankSum=1.744;QD=21.65;ReadPosRankSum=0.053;SOR=0.677	GT:AD:DP:GQ:PL	0/1:30,44:74:99:1630,0,996
chrIV	553551	.	G	A	1069.77	PASS	AC=1;AF=0.500;AN=2;BaseQRankSum=-2.288;ClippingRankSum=0.000;DP=63;ExcessHet=3.0103;FS=6.775;MLEAC=1;MLEAF=0.500;MQ=42.00;MQRankSum=0.000;QD=16.98;ReadPosRankSum=-1.791;SOR=1.095	GT:AD:DP:GQ:PL	0/1:32,31:63:99:1098,0,1207
chrIV	562472	.	G	A	1022.77	PASS	AC=1;AF=0.500;AN=2;BaseQRankSum=1.363;ClippingRankSum=0.000;DP=54;ExcessHet=3.0103;FS=1.010;MLEAC=1;MLEAF=0.500;MQ=41.96;MQRankSum=1.075;QD=18.94;ReadPosRankSum=0.266;SOR=0.560	GT:AD:DP:GQ:PL	0/1:26,28:54:99:1051,0,934
chrIV	576099	.	C	T	1345.77	PASS	AC=1;AF=0.500;AN=2;BaseQRankSum=1.485;ClippingRankSum=0.000;DP=70;ExcessHet=3.0103;FS=0.883;MLEAC=1;MLEAF=0.500;MQ=41.79;MQRankSum=1.058;QD=19.23;ReadPosRankSum=0.662;SOR=0.588	GT:AD:DP:GQ:PL	0/1:34,36:70:99:1374,0,1251
chrIV	601675	.	C	T	897.77	PASS	AC=1;AF=0.500;AN=2;BaseQRankSum=2.058;ClippingRankSum=0.000;DP=49;ExcessHet=3.0103;FS=1.142;MLEAC=1;MLEAF=0.500;MQ=41.28;MQRankSum=0.602;QD=18.32;ReadPosRankSum=-0.192;SOR=0.941	GT:AD:DP:GQ:PL	0/1:24,25:49:99:926,0,869
chrIV	603123	.	C	T	1084.77	PASS	AC=1;AF=0.500;AN=2;BaseQRankSum=1.158;ClippingRankSum=0.000;DP=62;ExcessHet=3.0103;FS=8.766;MLEAC=1;MLEAF=0.500;MQ=41.94;MQRankSum=-0.023;QD=17.50;ReadPosRankSum=1.270;SOR=1.489	GT:AD:DP:GQ:PL	0/1:32,30:62:99:1113,0,1171
chrIV	636044	.	C	T	1106.77	PASS	AC=1;AF=0.500;AN=2;BaseQRankSum=0.168;ClippingRankSum=0.000;DP=62;ExcessHet=3.0103;FS=14.130;MLEAC=1;MLEAF=0.500;MQ=42.00;MQRankSum=0.000;QD=17.85;ReadPosRankSum=0.611;SOR=0.602	GT:AD:DP:GQ:PL	0/1:32,30:62:99:1135,0,1189
chrIV	654091	.	C	T	1067.77	PASS	AC=1;AF=0.500;AN=2;BaseQRankSum=0.961;ClippingRankSum=0.000;DP=57;ExcessHet=3.0103;FS=0.000;MLEAC=1;MLEAF=0.500;MQ=42.00;MQRankSum=0.000;QD=18.73;ReadPosRankSum=-1.268;SOR=0.760	GT:AD:DP:GQ:PL	0/1:28,29:57:99:1096,0,975
chrIV	665144	.	G	A	1039.77	PASS	AC=1;AF=0.500;AN=2;BaseQRankSum=0.593;ClippingRankSum=0.000;DP=63;ExcessHet=3.0103;FS=6.764;MLEAC=1;MLEAF=0.500;MQ=42.00;MQRankSum=0.000;QD=16.50;ReadPosRankSum=0.568;SOR=1.511	GT:AD:DP:GQ:PL	0/1:34,29:63:99:1068,0,1279
chrIV	694694	.	G	A	1326.77	PASS	AC=1;AF=0.500;AN=2;BaseQRankSum=-0.648;ClippingRankSum=0.000;DP=77;ExcessHet=3.0103;FS=4.399;MLEAC=1;MLEAF=0.500;MQ=42.00;MQRankSum=0.000;QD=17.23;ReadPosRankSum=0.116;SOR=0.350	GT:AD:DP:GQ:PL	0/1:40,37:77:99:1355,0,1501
chrIV	698848	.	G	A	936.77	PASS	AC=1;AF=0.500;AN=2;BaseQRankSum=1.086;ClippingRankSum=0.000;DP=61;ExcessHet=3.0103;FS=5.306;MLEAC=1;MLEAF=0.500;MQ=41.77;MQRankSum=-1.089;QD=15.36;ReadPosRankSum=0.094;SOR=1.426	GT:AD:DP:GQ:PL	0/1:34,27:61:99:965,0,1259
chrIV	704001	.	G	A	875.77	PASS	AC=1;AF=0.500;AN=2;BaseQRankSum=-1.174;ClippingRankSum=0.000;DP=61;ExcessHet=3.0103;FS=3.893;MLEAC=1;MLEAF=0.500;MQ=42.00;MQRankSum=0.000;QD=14.36;ReadPosRankSum=-0.325;SOR=0.301	GT:AD:DP:GQ:PL	0/1:36,25:61:99:904,0,1354
chrIV	721490	.	G	A	1224.77	PASS	AC=1;AF=0.500;AN=2;BaseQRankSum=1.543;ClippingRankSum=0.000;DP=62;ExcessHet=3.0103;FS=2.139;MLEAC=1;MLEAF=0.500;MQ=41.77;MQRankSum=-0.905;QD=19.75;ReadPosRankSum=0.422;SOR=0.736	GT:AD:DP:GQ:PL	0/1:29,33:62:99:1253,0,1049
chrIV	743437	.	C	T	932.77	PASS	AC=1;AF=0.500;AN=2;BaseQRankSum=-0.626;ClippingRankSum=0.000;DP=64;ExcessHet=3.0103;FS=6.905;MLEAC=1;MLEAF=0.500;MQ=41.78;MQRankSum=0.886;QD=14.57;ReadPosRankSum=1.584;SOR=1.507	GT:AD:DP:GQ:PL	0/1:37,27:64:99:961,0,1383
chrIV	743850	.	G	A	1090.77	PASS	AC=1;AF=0.500;AN=2;BaseQRankSum=1.319;ClippingRankSum=0.000;DP=61;ExcessHet=3.0103;FS=0.000;MLEAC=1;MLEAF=0.500;MQ=41.77;MQRankSum=-0.984;QD=17.88;ReadPosRankSum=1.298;SOR=0.638	GT:AD:DP:GQ:PL	0/1:31,30:61:99:1119,0,1150
chrIV	770410	.	C	T	911.77	PASS	AC=1;AF=0.500;AN=2;BaseQRankSum=-0.651;ClippingRankSum=0.000;DP=51;ExcessHet=3.0103;FS=5.881;MLEAC=1;MLEAF=0.500;MQ=42.00;MQRankSum=0.000;QD=17.88;ReadPosRankSum=-0.597;SOR=1.578	GT:AD:DP:GQ:PL	0/1:25,26:51:99:940,0,939
chrIV	780841	.	C	T	1592.77	PASS	AC=1;AF=0.500;AN=2;BaseQRankSum=-0.290;ClippingRankSum=0.000;DP=80;ExcessHet=3.0103;FS=0.000;MLEAC=1;MLEAF=0.500;MQ=42.00;MQRankSum=0.000;QD=19.91;ReadPosRankSum=0.446;SOR=0.779	GT:AD:DP:GQ:PL	0/1:37,43:80:99:1621,0,1367
chrIV	796016	.	G	A	1175.77	PASS	AC=1;AF=0.500;AN=2;BaseQRankSum=0.686;ClippingRankSum=0.000;DP=62;ExcessHet=3.0103;FS=0.960;MLEAC=1;MLEAF=0.500;MQ=41.97;MQRankSum=1.065;QD=18.96;ReadPosRankSum=-1.060;SOR=0.560	GT:AD:DP:GQ:PL	0/1:30,32:62:99:1204,0,1101
chrIV	796305	.	C	T	1111.77	PASS	AC=1;AF=0.500;AN=2;BaseQRankSum=0.855;ClippingRankSum=0.000;DP=67;ExcessHet=3.0103;FS=2.017;MLEAC=1;MLEAF=0.500;MQ=42.00;MQRankSum=0.000;QD=16.59;ReadPosRankSum=0.948;SOR=0.468	GT:AD:DP:GQ:PL	0/1:36,31:67:99:1140,0,1368
chrIV	796864	.	C	T	1102.77	PASS	AC=1;AF=0.500;AN=2;BaseQRankSum=1.505;ClippingRankSum=0.000;DP=60;ExcessHet=3.0103;FS=7.450;MLEAC=1;MLEAF=0.500;MQ=42.00;MQRankSum=0.000;QD=18.38;ReadPosRankSum=0.438;SOR=0.180	GT:AD:DP:GQ:PL	0/1:30,30:60:99:1131,0,1097
chrIV	806506	.	C	T	1104.77	PASS	AC=1;AF=0.500;AN=2;BaseQRankSum=-1.054;ClippingRankSum=0.000;DP=71;ExcessHet=3.0103;FS=0.000;MLEAC=1;MLEAF=0.500;MQ=41.77;MQRankSum=1.310;QD=15.56;ReadPosRankSum=1.549;SOR=0.646	GT:AD:DP:GQ:PL	0/1:39,32:71:99:1133,0,1474
chrIV	807450	.	C	T	927.77	PASS	AC=1;AF=0.500;AN=2;BaseQRankSum=-1.319;ClippingRankSum=0.000;DP=59;ExcessHet=3.0103;FS=3.657;MLEAC=1;MLEAF=0.500;MQ=42.00;MQRankSum=0.000;QD=15.72;ReadPosRankSum=1.010;SOR=1.188	GT:AD:DP:GQ:PL	0/1:33,26:59:99:956,0,1265
chrIV	837409	.	C	T	962.77	PASS	AC=1;AF=0.500;AN=2;BaseQRankSum=0.644;ClippingRankSum=0.000;DP=54;ExcessHet=3.0103;FS=0.000;MLEAC=1;MLEAF=0.500;MQ=41.73;MQRankSum=-0.963;QD=17.83;ReadPosRankSum=2.310;SOR=0.562	GT:AD:DP:GQ:PL	0/1:27,27:54:99:991,0,938
chrIV	842001	.	G	A	1069.77	PASS	AC=1;AF=0.500;AN=2;BaseQRankSum=-1.209;ClippingRankSum=0.000;DP=51;ExcessHet=3.0103;FS=1.058;MLEAC=1;MLEAF=0.500;MQ=41.72;MQRankSum=1.188;QD=20.98;ReadPosRankSum=1.125;SOR=0.864	GT:AD:DP:GQ:PL	0/1:22,29:51:99:1098,0,793
chrIV	853914	.	G	A	1377.77	PASS	AC=1;AF=0.500;AN=2;BaseQRankSum=0.620;ClippingRankSum=0.000;DP=66;ExcessHet=3.0103;FS=5.106;MLEAC=1;MLEAF=0.500;MQ=41.79;MQRankSum=-0.855;QD=20.88;ReadPosRankSum=1.261;SOR=0.297	GT:AD:DP:GQ:PL	0/1:29,37:66:99:1406,0,1070
chrIV	871050	.	C	T	1174.77	PASS	AC=1;AF=0.500;AN=2;BaseQRankSum=0.944;ClippingRankSum=0.000;DP=61;ExcessHet=3.0103;FS=3.505;MLEAC=1;MLEAF=0.500;MQ=42.00;MQRankSum=0.000;QD=19.26;ReadPosRankSum=-0.612;SOR=0.825	GT:AD:DP:GQ:PL	0/1:29,32:61:99:1203,0,1049
chrIV	887747	.	C	T	785.77	PASS	AC=1;AF=0.500;AN=2;BaseQRankSum=0.116;ClippingRankSum=0.000;DP=48;ExcessHet=3.0103;FS=1.079;MLEAC=1;MLEAF=0.500;MQ=42.00;MQRankSum=0.000;QD=16.37;ReadPosRankSum=-0.945;SOR=0.874	GT:AD:DP:GQ:PL	0/1:26,22:48:99:814,0,972
chrIV	911648	.	C	T	871.77	PASS	AC=1;AF=0.500;AN=2;BaseQRankSum=-1.135;ClippingRankSum=0.000;DP=65;ExcessHet=3.0103;FS=3.466;MLEAC=1;MLEAF=0.500;MQ=42.00;MQRankSum=0.000;QD=13.41;ReadPosRankSum=-0.359;SOR=0.926	GT:AD:DP:GQ:PL	0/1:39,26:65:99:900,0,1510
chrIV	916395	.	C	T	768.77	PASS	AC=1;AF=0.500;AN=2;BaseQRankSum=1.228;ClippingRankSum=0.000;DP=54;ExcessHet=3.0103;FS=2.363;MLEAC=1;MLEAF=0.500;MQ=42.00;MQRankSum=0.000;QD=14.24;ReadPosRankSum=-1.054;SOR=0.703	GT:AD:DP:GQ:PL	0/1:32,22:54:99:797,0,1205
chrIV	927188	.	C	T	1280.77	PASS	AC=1;AF=0.500;AN=2;BaseQRankSum=0.923;ClippingRankSum=0.000;DP=63;ExcessHet=3.0103;FS=10.929;MLEAC=1;MLEAF=0.500;MQ=42.00;MQRankSum=0.000;QD=20.33;ReadPosRankSum=-0.791;SOR=1.385	GT:AD:DP:GQ:PL	0/1:28,35:63:99:1309,0,988
chrIV	931002	.	C	T	1265.77	PASS	AC=1;AF=0.500;AN=2;BaseQRankSum=-0.495;ClippingRankSum=0.000;DP=60;ExcessHet=3.0103;FS=2.191;MLEAC=1;MLEAF=0.500;MQ=41.87;MQRankSum=0.224;QD=21.10;ReadPosRankSum=0.416;SOR=0.974	GT:AD:DP:GQ:PL	0/1:27,33:60:99:1294,0,2151
chrIV	931005	.	C	T	1331.77	PASS	AC=1;AF=0.500;AN=2;BaseQRankSum=0.424;ClippingRankSum=0.000;DP=62;ExcessHet=3.0103;FS=3.514;MLEAC=1;MLEAF=0.500;MQ=41.87;MQRankSum=0.149;QD=21.48;ReadPosRankSum=0.700;SOR=0.899	GT:AD:DP:GQ:PL	0/1:29,33:62:99:1360,0,2184
chrIV	946676	.	C	T	1596.77	PASS	AC=1;AF=0.500;AN=2;BaseQRankSum=-0.230;ClippingRankSum=0.000;DP=86;ExcessHet=3.0103;FS=1.747;MLEAC=1;MLEAF=0.500;MQ=41.98;MQRankSum=-0.954;QD=18.57;ReadPosRankSum=0.719;SOR=0.518	GT:AD:DP:GQ:PL	0/1:42,44:86:99:1625,0,1562
chrIV	956975	.	G	A	1391.77	PASS	AC=1;AF=0.500;AN=2;BaseQRankSum=-0.382;ClippingRankSum=0.000;DP=64;ExcessHet=3.0103;FS=0.964;MLEAC=1;MLEAF=0.500;MQ=41.77;MQRankSum=1.202;QD=21.75;ReadPosRankSum=0.769;SOR=0.900	GT:AD:DP:GQ:PL	0/1:27,37:64:99:1420,0,963
chrIV	957917	.	C	T	783.77	PASS	AC=1;AF=0.500;AN=2;BaseQRankSum=-0.233;ClippingRankSum=0.000;DP=46;ExcessHet=3.0103;FS=5.972;MLEAC=1;MLEAF=0.500;MQ=41.64;MQRankSum=0.000;QD=17.04;ReadPosRankSum=0.739;SOR=1.256	GT:AD:DP:GQ:PL	0/1:24,22:46:99:812,0,858
chrIV	959592	.	G	A	1050.77	PASS	AC=1;AF=0.500;AN=2;BaseQRankSum=0.359;ClippingRankSum=0.000;DP=60;ExcessHet=3.0103;FS=0.989;MLEAC=1;MLEAF=0.500;MQ=42.00;MQRankSum=0.000;QD=17.51;ReadPosRankSum=0.454;SOR=0.606	GT:AD:DP:GQ:PL	0/1:31,29:60:99:1079,0,1163
chrIV	968402	.	G	A	1228.77	PASS	AC=1;AF=0.500;AN=2;BaseQRankSum=-1.156;ClippingRankSum=0.000;DP=60;ExcessHet=3.0103;FS=7.119;MLEAC=1;MLEAF=0.500;MQ=42.00;MQRankSum=0.000;QD=20.48;ReadPosRankSum=-0.506;SOR=1.452	GT:AD:DP:GQ:PL	0/1:25,35:60:99:1257,0,882
chrIV	972500	.	G	A	825.77	PASS	AC=1;AF=0.500;AN=2;BaseQRankSum=-1.260;ClippingRankSum=0.000;DP=60;ExcessHet=3.0103;FS=3.736;MLEAC=1;MLEAF=0.500;MQ=41.97;MQRankSum=-1.191;QD=13.76;ReadPosRankSum=-1.992;SOR=1.358	GT:AD:DP:GQ:PL	0/1:36,24:60:99:854,0,1395
chrIV	973921	.	G	A	860.77	PASS	AC=1;AF=0.500;AN=2;BaseQRankSum=-0.065;ClippingRankSum=0.000;DP=62;ExcessHet=3.0103;FS=2.216;MLEAC=1;MLEAF=0.500;MQ=41.71;MQRankSum=1.467;QD=13.88;ReadPosRankSum=-1.490;SOR=1.139	GT:AD:DP:GQ:PL	0/1:37,25:62:99:889,0,1404
chrIV	974693	.	C	T	1133.77	PASS	AC=1;AF=0.500;AN=2;BaseQRankSum=2.344;ClippingRankSum=0.000;DP=60;ExcessHet=3.0103;FS=0.986;MLEAC=1;MLEAF=0.500;MQ=41.76;MQRankSum=1.067;QD=18.90;ReadPosRankSum=1.831;SOR=0.551	GT:AD:DP:GQ:PL	0/1:29,31:60:99:1162,0,1013
chrIV	976929	.	C	T	1353.77	PASS	AC=1;AF=0.500;AN=2;BaseQRankSum=1.033;ClippingRankSum=0.000;DP=63;ExcessHet=3.0103;FS=2.076;MLEAC=1;MLEAF=0.500;MQ=42.00;MQRankSum=0.000;QD=21.49;ReadPosRankSum=1.730;SOR=0.973	GT:AD:DP:GQ:PL	0/1:27,36:63:99:1382,0,947
chrIV	1015593	.	G	A	918.77	PASS	AC=1;AF=0.500;AN=2;BaseQRankSum=0.105;ClippingRankSum=0.000;DP=37;ExcessHet=3.0103;FS=11.030;MLEAC=1;MLEAF=0.500;MQ=41.62;MQRankSum=1.501;QD=24.83;ReadPosRankSum=-0.022;SOR=0.822	GT:AD:DP:GQ:PL	0/1:12,25:37:99:947,0,361
chrIV	1054908	.	C	T	777.77	PASS	AC=1;AF=0.500;AN=2;BaseQRankSum=1.509;ClippingRankSum=0.000;DP=52;ExcessHet=3.0103;FS=8.411;MLEAC=1;MLEAF=0.500;MQ=42.00;MQRankSum=0.000;QD=14.96;ReadPosRankSum=0.547;SOR=0.142	GT:AD:DP:GQ:PL	0/1:30,22:52:99:806,0,1086
chrIV	1056162	.	C	T	634.77	PASS	AC=1;AF=0.500;AN=2;BaseQRankSum=-1.472;ClippingRankSum=0.000;DP=47;ExcessHet=3.0103;FS=2.552;MLEAC=1;MLEAF=0.500;MQ=41.96;MQRankSum=-1.171;QD=13.51;ReadPosRankSum=-1.374;SOR=0.934	GT:AD:DP:GQ:PL	0/1:28,19:47:99:663,0,1082
chrIV	1060063	.	C	T	1027.77	PASS	AC=1;AF=0.500;AN=2;BaseQRankSum=-0.037;ClippingRankSum=0.000;DP=67;ExcessHet=3.0103;FS=4.920;MLEAC=1;MLEAF=0.500;MQ=42.00;MQRankSum=0.000;QD=15.81;ReadPosRankSum=-0.815;SOR=0.308	GT:AD:DP:GQ:PL	0/1:34,31:65:99:1056,0,1281
chrIV	1075525	.	G	A	1021.77	PASS	AC=1;AF=0.500;AN=2;BaseQRankSum=-0.357;ClippingRankSum=0.000;DP=56;ExcessHet=3.0103;FS=2.354;MLEAC=1;MLEAF=0.500;MQ=42.00;MQRankSum=0.000;QD=18.25;ReadPosRankSum=-0.028;SOR=1.206	GT:AD:DP:GQ:PL	0/1:28,28:56:99:1050,0,1019
chrIV	1094731	.	C	T	817.77	PASS	AC=1;AF=0.500;AN=2;BaseQRankSum=0.021;ClippingRankSum=0.000;DP=53;ExcessHet=3.0103;FS=1.092;MLEAC=1;MLEAF=0.500;MQ=42.00;MQRankSum=0.000;QD=15.43;ReadPosRankSum=-0.122;SOR=0.459	GT:AD:DP:GQ:PL	0/1:30,23:53:99:846,0,1145
chrIV	1095579	.	C	T	1249.77	PASS	AC=1;AF=0.500;AN=2;BaseQRankSum=-0.246;ClippingRankSum=0.000;DP=58;ExcessHet=3.0103;FS=1.087;MLEAC=1;MLEAF=0.500;MQ=42.00;MQRankSum=0.000;QD=23.58;ReadPosRankSum=1.059;SOR=0.596	GT:AD:DP:GQ:PL	0/1:20,33:53:99:1278,0,720
chrIV	1105798	.	G	A	995.77	PASS	AC=1;AF=0.500;AN=2;BaseQRankSum=0.510;ClippingRankSum=0.000;DP=69;ExcessHet=3.0103;FS=4.790;MLEAC=1;MLEAF=0.500;MQ=41.79;MQRankSum=0.856;QD=14.43;ReadPosRankSum=-1.005;SOR=0.849	GT:AD:DP:GQ:PL	0/1:41,28:69:99:1024,0,1551
chrIV	1112250	.	G	A	1057.77	PASS	AC=1;AF=0.500;AN=2;BaseQRankSum=0.693;ClippingRankSum=0.000;DP=62;ExcessHet=3.0103;FS=0.000;MLEAC=1;MLEAF=0.500;MQ=42.00;MQRankSum=0.000;QD=17.06;ReadPosRankSum=0.822;SOR=0.592	GT:AD:DP:GQ:PL	0/1:33,29:62:99:1086,0,1245
chrIV	1125299	.	G	A	910.77	PASS	AC=1;AF=0.500;AN=2;BaseQRankSum=0.577;ClippingRankSum=0.000;DP=53;ExcessHet=3.0103;FS=12.536;MLEAC=1;MLEAF=0.500;MQ=41.45;MQRankSum=1.376;QD=17.18;ReadPosRankSum=0.929;SOR=0.861	GT:AD:DP:GQ:PL	0/1:28,25:53:99:939,0,1024
chrIV	1154117	.	C	T	1397.77	PASS	AC=1;AF=0.500;AN=2;BaseQRankSum=0.140;ClippingRankSum=0.000;DP=70;ExcessHet=3.0103;FS=0.000;MLEAC=1;MLEAF=0.500;MQ=41.21;MQRankSum=-0.767;QD=19.97;ReadPosRankSum=1.146;SOR=0.761	GT:AD:DP:GQ:PL	0/1:30,40:70:99:1426,0,1046
chrIV	1156037	.	G	A	1452.77	PASS	AC=1;AF=0.500;AN=2;BaseQRankSum=0.475;ClippingRankSum=0.000;DP=66;ExcessHet=3.0103;FS=8.657;MLEAC=1;MLEAF=0.500;MQ=41.79;MQRankSum=1.233;QD=22.01;ReadPosRankSum=0.077;SOR=0.202	GT:AD:DP:GQ:PL	0/1:27,39:66:99:1481,0,922
chrIV	1164474	.	G	A	1057.77	PASS	AC=1;AF=0.500;AN=2;BaseQRankSum=0.006;ClippingRankSum=0.000;DP=72;ExcessHet=3.0103;FS=0.000;MLEAC=1;MLEAF=0.500;MQ=42.00;MQRankSum=0.000;QD=14.69;ReadPosRankSum=-0.190;SOR=0.606	GT:AD:DP:GQ:PL	0/1:42,30:72:99:1086,0,1600
chrIV	1164679	.	G	A	1627.77	PASS	AC=1;AF=0.500;AN=2;BaseQRankSum=1.096;ClippingRankSum=0.000;DP=75;ExcessHet=3.0103;FS=0.900;MLEAC=1;MLEAF=0.500;MQ=42.00;MQRankSum=0.000;QD=21.70;ReadPosRankSum=0.636;SOR=0.541	GT:AD:DP:GQ:PL	0/1:32,43:75:99:1656,0,1169
chrIV	1166983	.	G	A	1145.77	PASS	AC=1;AF=0.500;AN=2;BaseQRankSum=-2.109;ClippingRankSum=0.000;DP=75;ExcessHet=3.0103;FS=3.202;MLEAC=1;MLEAF=0.500;MQ=41.80;MQRankSum=-1.101;QD=15.28;ReadPosRankSum=-1.786;SOR=0.379	GT:AD:DP:GQ:PL	0/1:42,33:75:99:1174,0,1641
chrIV	1185625	.	C	T	1463.77	PASS	AC=1;AF=0.500;AN=2;BaseQRankSum=1.662;ClippingRankSum=0.000;DP=70;ExcessHet=3.0103;FS=3.263;MLEAC=1;MLEAF=0.500;MQ=42.00;MQRankSum=0.000;QD=20.91;ReadPosRankSum=0.443;SOR=0.382	GT:AD:DP:GQ:PL	0/1:31,39:70:99:1492,0,1097
chrIV	1203875	.	C	T	712.77	PASS	AC=1;AF=0.500;AN=2;BaseQRankSum=1.155;ClippingRankSum=0.000;DP=58;ExcessHet=3.0103;FS=0.000;MLEAC=1;MLEAF=0.500;MQ=42.00;MQRankSum=0.000;QD=12.29;ReadPosRankSum=-1.539;SOR=0.598	GT:AD:DP:GQ:PL	0/1:37,21:58:99:741,0,1456
chrIV	1252080	.	G	A	1240.77	PASS	AC=1;AF=0.500;AN=2;BaseQRankSum=-0.627;ClippingRankSum=0.000;DP=52;ExcessHet=3.0103;FS=8.470;MLEAC=1;MLEAF=0.500;MQ=42.00;MQRankSum=0.000;QD=23.86;ReadPosRankSum=0.914;SOR=0.160	GT:AD:DP:GQ:PL	0/1:18,34:52:99:1269,0,594
chrIV	1261014	.	G	A	1325.77	PASS	AC=1;AF=0.500;AN=2;BaseQRankSum=0.537;ClippingRankSum=0.000;DP=70;ExcessHet=3.0103;FS=12.793;MLEAC=1;MLEAF=0.500;MQ=41.97;MQRankSum=-0.943;QD=18.94;ReadPosRankSum=1.228;SOR=1.674	GT:AD:DP:GQ:PL	0/1:34,36:70:99:1354,0,1245
chrIV	1294644	.	C	T	861.77	PASS	AC=1;AF=0.500;AN=2;BaseQRankSum=-1.371;ClippingRankSum=0.000;DP=57;ExcessHet=3.0103;FS=2.304;MLEAC=1;MLEAF=0.500;MQ=42.00;MQRankSum=0.000;QD=15.12;ReadPosRankSum=-0.437;SOR=1.179	GT:AD:DP:GQ:PL	0/1:31,26:57:99:890,0,1170
chrIV	1301532	.	C	T	1674.77	PASS	AC=1;AF=0.500;AN=2;BaseQRankSum=0.652;ClippingRankSum=0.000;DP=68;ExcessHet=3.0103;FS=6.944;MLEAC=1;MLEAF=0.500;MQ=42.00;MQRankSum=0.000;QD=24.63;ReadPosRankSum=-0.910;SOR=1.293	GT:AD:DP:GQ:PL	0/1:24,44:68:99:1703,0,823
chrIV	1305688	.	G	A	1228.77	PASS	AC=1;AF=0.500;AN=2;BaseQRankSum=-0.294;ClippingRankSum=0.000;DP=65;ExcessHet=3.0103;FS=0.936;MLEAC=1;MLEAF=0.500;MQ=41.23;MQRankSum=-0.900;QD=18.90;ReadPosRankSum=-1.236;SOR=0.851	GT:AD:DP:GQ:PL	0/1:30,35:65:99:1257,0,1105
chrIV	1356081	.	C	T	1219.77	PASS	AC=1;AF=0.500;AN=2;BaseQRankSum=-0.261;ClippingRankSum=0.000;DP=56;ExcessHet=3.0103;FS=15.829;MLEAC=1;MLEAF=0.500;MQ=42.00;MQRankSum=0.000;QD=21.78;ReadPosRankSum=0.905;SOR=0.412	GT:AD:DP:GQ:PL	0/1:23,33:56:99:1248,0,806
chrIV	1367812	.	C	T	932.77	PASS	AC=1;AF=0.500;AN=2;BaseQRankSum=0.574;ClippingRankSum=0.000;DP=59;ExcessHet=3.0103;FS=2.209;MLEAC=1;MLEAF=0.500;MQ=42.00;MQRankSum=0.000;QD=15.81;ReadPosRankSum=-0.515;SOR=0.982	GT:AD:DP:GQ:PL	0/1:33,26:59:99:961,0,1245
chrIV	1367997	.	C	T	1119.77	PASS	AC=1;AF=0.500;AN=2;BaseQRankSum=-0.200;ClippingRankSum=0.000;DP=63;ExcessHet=3.0103;FS=6.832;MLEAC=1;MLEAF=0.500;MQ=41.31;MQRankSum=1.751;QD=17.77;ReadPosRankSum=1.244;SOR=0.355	GT:AD:DP:GQ:PL	0/1:32,31:63:99:1148,0,1116
chrIV	1383687	.	C	T	1018.77	PASS	AC=1;AF=0.500;AN=2;BaseQRankSum=0.251;ClippingRankSum=0.000;DP=56;ExcessHet=3.0103;FS=0.000;MLEAC=1;MLEAF=0.500;MQ=42.00;MQRankSum=0.000;QD=18.19;ReadPosRankSum=1.574;SOR=0.693	GT:AD:DP:GQ:PL	0/1:28,28:56:99:1047,0,1055
chrIV	1386247	.	G	A	917.77	PASS	AC=1;AF=0.500;AN=2;BaseQRankSum=-0.590;ClippingRankSum=0.000;DP=56;ExcessHet=3.0103;FS=3.749;MLEAC=1;MLEAF=0.500;MQ=42.00;MQRankSum=0.000;QD=16.39;ReadPosRankSum=0.762;SOR=0.868	GT:AD:DP:GQ:PL	0/1:30,26:56:99:946,0,1136
chrIV	1402903	.	C	T	1135.77	PASS	AC=1;AF=0.500;AN=2;BaseQRankSum=0.082;ClippingRankSum=0.000;DP=61;ExcessHet=3.0103;FS=0.000;MLEAC=1;MLEAF=0.500;MQ=41.76;MQRankSum=1.083;QD=18.62;ReadPosRankSum=-0.541;SOR=0.748	GT:AD:DP:GQ:PL	0/1:29,32:61:99:1164,0,1019
chrIV	1443264	.	G	A	1078.77	PASS	AC=1;AF=0.500;AN=2;BaseQRankSum=0.139;ClippingRankSum=0.000;DP=65;ExcessHet=3.0103;FS=3.414;MLEAC=1;MLEAF=0.500;MQ=42.00;MQRankSum=0.000;QD=16.60;ReadPosRankSum=0.522;SOR=1.214	GT:AD:DP:GQ:PL	0/1:34,31:65:99:1107,0,1269
chrIV	1447784	.	C	T	994.77	PASS	AC=1;AF=0.500;AN=2;BaseQRankSum=0.672;ClippingRankSum=0.000;DP=66;ExcessHet=3.0103;FS=0.946;MLEAC=1;MLEAF=0.500;MQ=42.00;MQRankSum=0.000;QD=15.07;ReadPosRankSum=-0.608;SOR=0.539	GT:AD:DP:GQ:PL	0/1:37,29:66:99:1023,0,1403
chrIV	1467599	.	G	A	1111.77	PASS	AC=1;AF=0.500;AN=2;BaseQRankSum=-0.047;ClippingRankSum=0.000;DP=64;ExcessHet=3.0103;FS=0.000;MLEAC=1;MLEAF=0.500;MQ=42.00;MQRankSum=0.000;QD=17.37;ReadPosRankSum=1.023;SOR=0.588	GT:AD:DP:GQ:PL	0/1:33,31:64:99:1140,0,1209
chrIV	1488080	.	G	A	1465.77	PASS	AC=1;AF=0.500;AN=2;BaseQRankSum=-1.420;ClippingRankSum=0.000;DP=63;ExcessHet=3.0103;FS=0.000;MLEAC=1;MLEAF=0.500;MQ=42.00;MQRankSum=0.000;QD=23.27;ReadPosRankSum=-0.394;SOR=0.630	GT:AD:DP:GQ:PL	0/1:24,39:63:99:1494,0,859
chrIV	1489057	.	C	T	859.77	PASS	AC=1;AF=0.500;AN=2;BaseQRankSum=0.743;ClippingRankSum=0.000;DP=60;ExcessHet=3.0103;FS=1.083;MLEAC=1;MLEAF=0.500;MQ=42.00;MQRankSum=0.000;QD=14.33;ReadPosRankSum=0.527;SOR=0.976	GT:AD:DP:GQ:PL	0/1:35,25:60:99:888,0,1327
chrIV	1489793	.	G	A	1786.77	PASS	AC=1;AF=0.500;AN=2;BaseQRankSum=2.402;ClippingRankSum=0.000;DP=83;ExcessHet=3.0103;FS=0.841;MLEAC=1;MLEAF=0.500;MQ=42.00;MQRankSum=0.000;QD=21.53;ReadPosRankSum=0.420;SOR=0.892	GT:AD:DP:GQ:PL	0/1:36,47:83:99:1815,0,1263
chrIV	1497890	.	G	A	932.77	PASS	AC=1;AF=0.500;AN=2;BaseQRankSum=0.058;ClippingRankSum=0.000;DP=60;ExcessHet=3.0103;FS=0.000;MLEAC=1;MLEAF=0.500;MQ=41.76;MQRankSum=-1.036;QD=15.55;ReadPosRankSum=-0.088;SOR=0.635	GT:AD:DP:GQ:PL	0/1:32,28:60:99:961,0,1203
chrIV	1499717	.	G	A	935.77	PASS	AC=1;AF=0.500;AN=2;BaseQRankSum=1.181;ClippingRankSum=0.000;DP=61;ExcessHet=3.0103;FS=0.000;MLEAC=1;MLEAF=0.500;MQ=41.52;MQRankSum=1.253;QD=15.34;ReadPosRankSum=0.984;SOR=0.573	GT:AD:DP:GQ:PL	0/1:35,26:61:99:964,0,1320
chrIV	1502562	.	C	T	882.77	PASS	AC=1;AF=0.500;AN=2;BaseQRankSum=-1.029;ClippingRankSum=0.000;DP=56;ExcessHet=3.0103;FS=12.675;MLEAC=1;MLEAF=0.500;MQ=42.00;MQRankSum=0.000;QD=15.76;ReadPosRankSum=-0.618;SOR=2.203	GT:AD:DP:GQ:PL	0/1:31,25:56:99:911,0,1197
chrIV	1516256	.	G	A	1189.77	PASS	AC=1;AF=0.500;AN=2;BaseQRankSum=-0.909;ClippingRankSum=0.000;DP=72;ExcessHet=3.0103;FS=6.105;MLEAC=1;MLEAF=0.500;MQ=41.80;MQRankSum=-1.029;QD=16.52;ReadPosRankSum=-1.399;SOR=1.190	GT:AD:DP:GQ:PL	0/1:38,34:72:99:1218,0,1449
chrV	32253	.	G	A	758.77	PASS	AC=1;AF=0.500;AN=2;BaseQRankSum=-1.191;ClippingRankSum=0.000;DP=60;ExcessHet=3.0103;FS=3.780;MLEAC=1;MLEAF=0.500;MQ=41.75;MQRankSum=-1.234;QD=12.65;ReadPosRankSum=0.343;SOR=0.313	GT:AD:DP:GQ:PL	0/1:37,23:60:99:787,0,1426
chrV	33012	.	G	A	716.77	PASS	AC=1;AF=0.500;AN=2;BaseQRankSum=-0.583;ClippingRankSum=0.000;DP=41;ExcessHet=3.0103;FS=4.561;MLEAC=1;MLEAF=0.500;MQ=42.00;MQRankSum=0.000;QD=17.48;ReadPosRankSum=0.029;SOR=1.362	GT:AD:DP:GQ:PL	0/1:21,20:41:99:745,0,753
chrV	33661	.	G	A	1262.77	PASS	AC=1;AF=0.500;AN=2;BaseQRankSum=1.362;ClippingRankSum=0.000;DP=82;ExcessHet=3.0103;FS=2.966;MLEAC=1;MLEAF=0.500;MQ=41.80;MQRankSum=-0.140;QD=15.40;ReadPosRankSum=0.982;SOR=0.412	GT:AD:DP:GQ:PL	0/1:46,36:82:99:1291,0,1664
chrV	39787	.	G	A	1135.77	PASS	AC=1;AF=0.500;AN=2;BaseQRankSum=1.698;ClippingRankSum=0.000;DP=55;ExcessHet=3.0103;FS=0.000;MLEAC=1;MLEAF=0.500;MQ=41.74;MQRankSum=-0.843;QD=20.65;ReadPosRankSum=-0.559;SOR=0.573	GT:AD:DP:GQ:PL	0/1:24,31:55:99:1164,0,863
chrV	40553	.	G	A	890.77	PASS	AC=1;AF=0.500;AN=2;BaseQRankSum=-0.888;ClippingRankSum=0.000;DP=44;ExcessHet=3.0103;FS=4.388;MLEAC=1;MLEAF=0.500;MQ=41.96;MQRankSum=-0.867;QD=20.24;ReadPosRankSum=-0.222;SOR=0.850	GT:AD:DP:GQ:PL	0/1:20,24:44:99:919,0,712
chrV	41231	.	G	A	1135.77	PASS	AC=1;AF=0.500;AN=2;BaseQRankSum=0.727;ClippingRankSum=0.000;DP=60;ExcessHet=3.0103;FS=2.151;MLEAC=1;MLEAF=0.500;MQ=42.00;MQRankSum=0.000;QD=18.93;ReadPosRankSum=-1.340;SOR=0.454	GT:AD:DP:GQ:PL	0/1:29,31:60:99:1164,0,1045
chrV	62032	.	G	A	1049.77	PASS	AC=1;AF=0.500;AN=2;BaseQRankSum=0.020;ClippingRankSum=0.000;DP=54;ExcessHet=3.0103;FS=12.536;MLEAC=1;MLEAF=0.500;MQ=41.74;MQRankSum=-0.872;QD=19.81;ReadPosRankSum=-0.205;SOR=1.307	GT:AD:DP:GQ:PL	0/1:24,29:53:99:1078,0,878
chrV	69125	.	C	T	988.77	PASS	AC=1;AF=0.500;AN=2;BaseQRankSum=-1.247;ClippingRankSum=0.000;DP=50;ExcessHet=3.0103;FS=8.423;MLEAC=1;MLEAF=0.500;MQ=42.00;MQRankSum=0.000;QD=19.78;ReadPosRankSum=-0.161;SOR=1.927	GT:AD:DP:GQ:PL	0/1:23,27:50:99:1017,0,853
chrV	80099	.	G	A	1404.77	PASS	AC=1;AF=0.500;AN=2;BaseQRankSum=0.153;ClippingRankSum=0.000;DP=82;ExcessHet=3.0103;FS=7.262;MLEAC=1;MLEAF=0.500;MQ=42.00;MQRankSum=0.000;QD=17.13;ReadPosRankSum=1.619;SOR=1.445	GT:AD:DP:GQ:PL	0/1:42,40:82:99:1433,0,1540
chrV	99763	.	C	T	1091.77	PASS	AC=1;AF=0.500;AN=2;BaseQRankSum=-1.094;ClippingRankSum=0.000;DP=57;ExcessHet=3.0103;FS=3.657;MLEAC=1;MLEAF=0.500;MQ=42.00;MQRankSum=0.000;QD=19.15;ReadPosRankSum=-2.217;SOR=0.839	GT:AD:DP:GQ:PL	0/1:27,30:57:99:1120,0,1012
chrV	117823	.	C	T	1094.77	PASS	AC=1;AF=0.500;AN=2;BaseQRankSum=-0.505;ClippingRankSum=0.000;DP=59;ExcessHet=3.0103;FS=0.000;MLEAC=1;MLEAF=0.500;MQ=42.00;MQRankSum=0.000;QD=18.56;ReadPosRankSum=0.446;SOR=0.752	GT:AD:DP:GQ:PL	0/1:29,30:59:99:1123,0,1089
chrV	122853	.	G	A	1601.77	PASS	AC=1;AF=0.500;AN=2;BaseQRankSum=-0.297;ClippingRankSum=0.000;DP=80;ExcessHet=3.0103;FS=0.000;MLEAC=1;MLEAF=0.500;MQ=41.94;MQRankSum=1.131;QD=20.02;ReadPosRankSum=0.235;SOR=0.688	GT:AD:DP:GQ:PL	0/1:36,44:80:99:1630,0,1338
chrV	128549	.	C	T	1390.77	PASS	AC=1;AF=0.500;AN=2;BaseQRankSum=-0.088;ClippingRankSum=0.000;DP=63;ExcessHet=3.0103;FS=6.764;MLEAC=1;MLEAF=0.500;MQ=41.77;MQRankSum=-0.779;QD=22.08;ReadPosRankSum=0.865;SOR=0.450	GT:AD:DP:GQ:PL	0/1:25,38:63:99:1419,0,863
chrV	134343	.	C	T	1166.77	PASS	AC=1;AF=0.500;AN=2;BaseQRankSum=0.628;ClippingRankSum=0.000;DP=58;ExcessHet=3.0103;FS=3.554;MLEAC=1;MLEAF=0.500;MQ=41.72;MQRankSum=-1.261;QD=20.12;ReadPosRankSum=0.818;SOR=0.603	GT:AD:DP:GQ:PL	0/1:26,32:58:99:1195,0,955
chrV	135110	.	C	T	1000.77	PASS	AC=1;AF=0.500;AN=2;BaseQRankSum=-1.772;ClippingRankSum=0.000;DP=40;ExcessHet=3.0103;FS=0.000;MLEAC=1;MLEAF=0.500;MQ=42.00;MQRankSum=0.000;QD=25.66;ReadPosRankSum=1.009;SOR=0.582	GT:AD:DP:GQ:PL	0/1:13,26:39:99:1029,0,463
chrV	137081	.	C	T	1015.77	PASS	AC=1;AF=0.500;AN=2;BaseQRankSum=1.256;ClippingRankSum=0.000;DP=56;ExcessHet=3.0103;FS=0.000;MLEAC=1;MLEAF=0.500;MQ=41.75;MQRankSum=-0.964;QD=18.14;ReadPosRankSum=1.833;SOR=0.562	GT:AD:DP:GQ:PL	0/1:28,28:56:99:1044,0,967
chrV	207859	.	C	T	732.77	PASS	AC=1;AF=0.500;AN=2;BaseQRankSum=1.613;ClippingRankSum=0.000;DP=65;ExcessHet=3.0103;FS=6.914;MLEAC=1;MLEAF=0.500;MQ=42.00;MQRankSum=0.000;QD=11.27;ReadPosRankSum=-0.103;SOR=0.914	GT:AD:DP:GQ:PL	0/1:43,22:65:99:761,0,1645
chrV	225301	.	G	A	1074.77	PASS	AC=1;AF=0.500;AN=2;BaseQRankSum=-0.951;ClippingRankSum=0.000;DP=55;ExcessHet=3.0103;FS=2.259;MLEAC=1;MLEAF=0.500;MQ=41.96;MQRankSum=-0.876;QD=19.54;ReadPosRankSum=-1.560;SOR=1.044	GT:AD:DP:GQ:PL	0/1:25,30:55:99:1103,0,897
chrV	231674	.	C	T	1103.77	PASS	AC=1;AF=0.500;AN=2;BaseQRankSum=0.018;ClippingRankSum=0.000;DP=61;ExcessHet=3.0103;FS=3.524;MLEAC=1;MLEAF=0.500;MQ=42.00;MQRankSum=0.000;QD=18.09;ReadPosRankSum=0.139;SOR=1.106	GT:AD:DP:GQ:PL	0/1:31,30:61:99:1132,0,1145
chrV	263510	.	C	T	1853.77	PASS	AC=1;AF=0.500;AN=2;BaseQRankSum=1.001;ClippingRankSum=0.000;DP=81;ExcessHet=3.0103;FS=4.410;MLEAC=1;MLEAF=0.500;MQ=41.64;MQRankSum=1.779;QD=22.89;ReadPosRankSum=0.278;SOR=1.041	GT:AD:DP:GQ:PL	0/1:32,49:81:99:1882,0,1095
chrV	268828	.	C	T	1190.77	PASS	AC=1;AF=0.500;AN=2;BaseQRankSum=-0.690;ClippingRankSum=0.000;DP=68;ExcessHet=3.0103;FS=0.992;MLEAC=1;MLEAF=0.500;MQ=41.94;MQRankSum=0.021;QD=17.51;ReadPosRankSum=0.006;SOR=0.474	GT:AD:DP:GQ:PL	0/1:34,34:68:99:1219,0,1215
chrV	270153	.	G	A	1435.77	PASS	AC=1;AF=0.500;AN=2;BaseQRankSum=0.864;ClippingRankSum=0.000;DP=81;ExcessHet=3.0103;FS=1.821;MLEAC=1;MLEAF=0.500;MQ=41.98;MQRankSum=0.988;QD=17.73;ReadPosRankSum=1.243;SOR=0.968	GT:AD:DP:GQ:PL	0/1:42,39:81:99:1464,0,1575
chrV	282003	.	G	A	1147.77	PASS	AC=1;AF=0.500;AN=2;BaseQRankSum=-0.158;ClippingRankSum=0.000;DP=61;ExcessHet=3.0103;FS=2.133;MLEAC=1;MLEAF=0.500;MQ=41.76;MQRankSum=1.049;QD=18.82;ReadPosRankSum=-0.976;SOR=0.797	GT:AD:DP:GQ:PL	0/1:30,31:61:99:1176,0,1108
chrV	290825	.	G	A	1295.77	PASS	AC=1;AF=0.500;AN=2;BaseQRankSum=-1.373;ClippingRankSum=0.000;DP=71;ExcessHet=3.0103;FS=0.000;MLEAC=1;MLEAF=0.500;MQ=42.00;MQRankSum=0.000;QD=18.25;ReadPosRankSum=1.080;SOR=0.720	GT:AD:DP:GQ:PL	0/1:34,37:71:99:1324,0,1239
chrV	299574	.	C	T	1719.77	PASS	AC=1;AF=0.500;AN=2;BaseQRankSum=0.651;ClippingRankSum=0.000;DP=73;ExcessHet=3.0103;FS=4.890;MLEAC=1;MLEAF=0.500;MQ=41.97;MQRankSum=-0.738;QD=23.56;ReadPosRankSum=0.921;SOR=1.360	GT:AD:DP:GQ:PL	0/1:27,46:73:99:1748,0,939
chrV	302787	.	C	T	1306.77	PASS	AC=1;AF=0.500;AN=2;BaseQRankSum=0.050;ClippingRankSum=0.000;DP=61;ExcessHet=3.0103;FS=0.994;MLEAC=1;MLEAF=0.500;MQ=42.00;MQRankSum=0.000;QD=21.42;ReadPosRankSum=-0.126;SOR=0.487	GT:AD:DP:GQ:PL	0/1:26,35:61:99:1335,0,929
chrV	303726	.	C	T	1044.77	PASS	AC=1;AF=0.500;AN=2;BaseQRankSum=0.201;ClippingRankSum=0.000;DP=61;ExcessHet=3.0103;FS=2.139;MLEAC=1;MLEAF=0.500;MQ=42.00;MQRankSum=0.000;QD=17.13;ReadPosRankSum=-0.051;SOR=0.817	GT:AD:DP:GQ:PL	0/1:32,29:61:99:1073,0,1176
chrV	303957	.	C	T	1011.77	PASS	AC=1;AF=0.500;AN=2;BaseQRankSum=0.763;ClippingRankSum=0.000;DP=60;ExcessHet=3.0103;FS=7.245;MLEAC=1;MLEAF=0.500;MQ=42.00;MQRankSum=0.000;QD=16.86;ReadPosRankSum=1.450;SOR=0.206	GT:AD:DP:GQ:PL	0/1:32,28:60:99:1040,0,1206
chrV	307439	.	C	T	976.77	PASS	AC=1;AF=0.500;AN=2;BaseQRankSum=0.895;ClippingRankSum=0.000;DP=57;ExcessHet=3.0103;FS=0.000;MLEAC=1;MLEAF=0.500;MQ=42.00;MQRankSum=0.000;QD=17.14;ReadPosRankSum=-0.839;SOR=0.833	GT:AD:DP:GQ:PL	0/1:30,27:57:99:1005,0,1134
chrV	311718	.	G	A	1442.77	PASS	AC=1;AF=0.500;AN=2;BaseQRankSum=2.107;ClippingRankSum=0.000;DP=68;ExcessHet=3.0103;FS=10.482;MLEAC=1;MLEAF=0.500;MQ=41.57;MQRankSum=-1.208;QD=21.22;ReadPosRankSum=0.690;SOR=0.660	GT:AD:DP:GQ:PL	0/1:29,39:68:99:1471,0,987
chrV	316421	.	G	A	1142.77	PASS	AC=1;AF=0.500;AN=2;BaseQRankSum=1.038;ClippingRankSum=0.000;DP=63;ExcessHet=3.0103;FS=11.038;MLEAC=1;MLEAF=0.500;MQ=41.74;MQRankSum=-1.380;QD=18.14;ReadPosRankSum=-1.524;SOR=0.862	GT:AD:DP:GQ:PL	0/1:31,32:63:99:1171,0,1127
chrV	317236	.	C	T	1640.77	PASS	AC=1;AF=0.500;AN=2;BaseQRankSum=-0.102;ClippingRankSum=0.000;DP=78;ExcessHet=3.0103;FS=0.000;MLEAC=1;MLEAF=0.500;MQ=42.00;MQRankSum=0.000;QD=21.04;ReadPosRankSum=-0.300;SOR=0.784	GT:AD:DP:GQ:PL	0/1:34,44:78:99:1669,0,1239
chrV	320375	.	C	T	1177.77	PASS	AC=1;AF=0.500;AN=2;BaseQRankSum=0.620;ClippingRankSum=0.000;DP=56;ExcessHet=3.0103;FS=3.784;MLEAC=1;MLEAF=0.500;MQ=42.00;MQRankSum=0.000;QD=21.03;ReadPosRankSum=-1.114;SOR=1.021	GT:AD:DP:GQ:PL	0/1:24,32:56:99:1206,0,870
chrV	322160	.	G	A	1634.77	PASS	AC=1;AF=0.500;AN=2;BaseQRankSum=0.510;ClippingRankSum=0.000;DP=76;ExcessHet=3.0103;FS=0.000;MLEAC=1;MLEAF=0.500;MQ=41.81;MQRankSum=-0.849;QD=21.51;ReadPosRankSum=0.510;SOR=0.772	GT:AD:DP:GQ:PL	0/1:33,43:76:99:1663,0,2605
chrV	322166	.	C	T	1551.77	PASS	AC=1;AF=0.500;AN=2;BaseQRankSum=1.272;ClippingRankSum=0.000;DP=76;ExcessHet=3.0103;FS=1.897;MLEAC=1;MLEAF=0.500;MQ=41.81;MQRankSum=-0.922;QD=20.42;ReadPosRankSum=1.566;SOR=0.822	GT:AD:DP:GQ:PL	0/1:36,40:76:99:1580,0,2724
chrV	322306	.	C	T	1263.77	PASS	AC=1;AF=0.500;AN=2;BaseQRankSum=-0.200;ClippingRankSum=0.000;DP=63;ExcessHet=3.0103;FS=3.611;MLEAC=1;MLEAF=0.500;MQ=42.00;MQRankSum=0.000;QD=20.06;ReadPosRankSum=-1.507;SOR=1.312	GT:AD:DP:GQ:PL	0/1:29,34:63:99:1292,0,1075
chrV	342217	.	G	A	1360.77	PASS	AC=1;AF=0.500;AN=2;BaseQRankSum=0.041;ClippingRankSum=0.000;DP=68;ExcessHet=3.0103;FS=3.335;MLEAC=1;MLEAF=0.500;MQ=41.79;MQRankSum=-0.859;QD=20.01;ReadPosRankSum=0.091;SOR=0.959	GT:AD:DP:GQ:PL	0/1:30,38:68:99:1389,0,1059
chrV	343698	.	C	T	1239.77	PASS	AC=1;AF=0.500;AN=2;BaseQRankSum=-0.352;ClippingRankSum=0.000;DP=69;ExcessHet=3.0103;FS=2.045;MLEAC=1;MLEAF=0.500;MQ=41.97;MQRankSum=1.073;QD=17.97;ReadPosRankSum=-0.804;SOR=0.427	GT:AD:DP:GQ:PL	0/1:33,36:69:99:1268,0,1184
chrV	382649	.	C	T	1306.77	PASS	AC=1;AF=0.500;AN=2;BaseQRankSum=1.409;ClippingRankSum=0.000;DP=59;ExcessHet=3.0103;FS=2.261;MLEAC=1;MLEAF=0.500;MQ=41.76;MQRankSum=-0.794;QD=22.15;ReadPosRankSum=0.133;SOR=1.148	GT:AD:DP:GQ:PL	0/1:24,35:59:99:1335,0,856
chrV	402070	.	C	T	1468.77	PASS	AC=1;AF=0.500;AN=2;BaseQRankSum=0.837;ClippingRankSum=0.000;DP=65;ExcessHet=3.0103;FS=2.089;MLEAC=1;MLEAF=0.500;MQ=42.00;MQRankSum=0.000;QD=22.60;ReadPosRankSum=-1.138;SOR=0.845	GT:AD:DP:GQ:PL	0/1:25,40:65:99:1497,0,881
chrV	409032	.	G	A	1350.77	PASS	AC=1;AF=0.500;AN=2;BaseQRankSum=-1.658;ClippingRankSum=0.000;DP=63;ExcessHet=3.0103;FS=3.549;MLEAC=1;MLEAF=0.500;MQ=41.77;MQRankSum=-0.806;QD=21.44;ReadPosRankSum=1.091;SOR=0.423	GT:AD:DP:GQ:PL	0/1:26,37:63:99:1379,0,942
chrV	416487	.	G	A	703.77	PASS	AC=1;AF=0.500;AN=2;BaseQRankSum=-1.109;ClippingRankSum=0.000;DP=48;ExcessHet=3.0103;FS=4.181;MLEAC=1;MLEAF=0.500;MQ=41.96;MQRankSum=0.924;QD=14.66;ReadPosRankSum=0.836;SOR=1.402	GT:AD:DP:GQ:PL	0/1:27,21:48:99:732,0,1029
chrV	423433	.	G	A	1356.77	PASS	AC=1;AF=0.500;AN=2;BaseQRankSum=-2.869;ClippingRankSum=0.000;DP=70;ExcessHet=3.0103;FS=0.000;MLEAC=1;MLEAF=0.500;MQ=41.79;MQRankSum=1.150;QD=19.38;ReadPosRankSum=-1.518;SOR=0.635	GT:AD:DP:GQ:PL	0/1:31,39:70:99:1385,0,1087
chrV	424689	.	C	T	1311.77	PASS	AC=1;AF=0.500;AN=2;BaseQRankSum=-0.379;ClippingRankSum=0.000;DP=61;ExcessHet=3.0103;FS=3.469;MLEAC=1;MLEAF=0.500;MQ=42.00;MQRankSum=0.000;QD=21.50;ReadPosRankSum=1.827;SOR=0.383	GT:AD:DP:GQ:PL	0/1:26,35:61:99:1340,0,913
chrV	425736	.	C	T	1266.77	PASS	AC=1;AF=0.500;AN=2;BaseQRankSum=0.567;ClippingRankSum=0.000;DP=61;ExcessHet=3.0103;FS=2.121;MLEAC=1;MLEAF=0.500;MQ=41.76;MQRankSum=1.155;QD=20.77;ReadPosRankSum=0.301;SOR=0.996	GT:AD:DP:GQ:PL	0/1:27,34:61:99:1295,0,964
chrV	425972	.	C	T	1313.77	PASS	AC=1;AF=0.500;AN=2;BaseQRankSum=2.149;ClippingRankSum=0.000;DP=64;ExcessHet=3.0103;FS=0.000;MLEAC=1;MLEAF=0.500;MQ=41.97;MQRankSum=-0.879;QD=20.53;ReadPosRankSum=-0.129;SOR=0.683	GT:AD:DP:GQ:PL	0/1:29,35:64:99:1342,0,1028
chrV	429461	.	G	A	960.77	PASS	AC=1;AF=0.500;AN=2;BaseQRankSum=0.427;ClippingRankSum=0.000;DP=57;ExcessHet=3.0103;FS=1.004;MLEAC=1;MLEAF=0.500;MQ=42.00;MQRankSum=0.000;QD=16.86;ReadPosRankSum=0.371;SOR=0.560	GT:AD:DP:GQ:PL	0/1:31,26:57:99:989,0,2443
chrV	429479	.	G	A	1033.77	PASS	AC=1;AF=0.500;AN=2;BaseQRankSum=-1.000;ClippingRankSum=0.000;DP=63;ExcessHet=3.0103;FS=2.195;MLEAC=1;MLEAF=0.500;MQ=42.00;MQRankSum=0.000;QD=16.41;ReadPosRankSum=-0.775;SOR=1.051	GT:AD:DP:GQ:PL	0/1:35,28:63:99:1062,0,2582
chrV	457754	.	C	T	1341.77	PASS	AC=1;AF=0.500;AN=2;BaseQRankSum=0.838;ClippingRankSum=0.000;DP=74;ExcessHet=3.0103;FS=0.000;MLEAC=1;MLEAF=0.500;MQ=41.80;MQRankSum=-0.973;QD=18.13;ReadPosRankSum=0.995;SOR=0.596	GT:AD:DP:GQ:PL	0/1:37,37:74:99:1370,0,1335
chrV	465326	.	G	A	1330.77	PASS	AC=1;AF=0.500;AN=2;BaseQRankSum=2.360;ClippingRankSum=0.000;DP=79;ExcessHet=3.0103;FS=0.000;MLEAC=1;MLEAF=0.500;MQ=41.64;MQRankSum=-1.498;QD=16.85;ReadPosRankSum=0.985;SOR=0.688	GT:AD:DP:GQ:PL	0/1:42,37:79:99:1359,0,1589
chrV	468766	.	G	A	1139.77	PASS	AC=1;AF=0.500;AN=2;BaseQRankSum=2.616;ClippingRankSum=0.000;DP=61;ExcessHet=3.0103;FS=0.000;MLEAC=1;MLEAF=0.500;MQ=41.52;MQRankSum=0.047;QD=18.68;ReadPosRankSum=-1.251;SOR=0.627	GT:AD:DP:GQ:PL	0/1:30,31:61:99:1168,0,1029
chrV	468808	.	C	T	1035.77	PASS	AC=1;AF=0.500;AN=2;BaseQRankSum=-1.506;ClippingRankSum=0.000;DP=56;ExcessHet=3.0103;FS=5.393;MLEAC=1;MLEAF=0.500;MQ=41.70;MQRankSum=-1.351;QD=18.50;ReadPosRankSum=-0.204;SOR=0.274	GT:AD:DP:GQ:PL	0/1:27,29:56:99:1064,0,1020
chrV	472292	.	G	A	1025.77	PASS	AC=1;AF=0.500;AN=2;BaseQRankSum=0.228;ClippingRankSum=0.000;DP=61;ExcessHet=3.0103;FS=2.139;MLEAC=1;MLEAF=0.500;MQ=42.00;MQRankSum=0.000;QD=16.82;ReadPosRankSum=-1.214;SOR=0.701	GT:AD:DP:GQ:PL	0/1:33,28:61:99:1054,0,1267
chrV	483168	.	C	T	1263.77	PASS	AC=1;AF=0.500;AN=2;BaseQRankSum=-0.632;ClippingRankSum=0.000;DP=67;ExcessHet=3.0103;FS=2.045;MLEAC=1;MLEAF=0.500;MQ=41.56;MQRankSum=-1.341;QD=18.86;ReadPosRankSum=1.434;SOR=0.436	GT:AD:DP:GQ:PL	0/1:32,35:67:99:1292,0,1131
chrV	490844	.	G	A	792.77	PASS	AC=1;AF=0.500;AN=2;BaseQRankSum=1.575;ClippingRankSum=0.000;DP=50;ExcessHet=3.0103;FS=4.003;MLEAC=1;MLEAF=0.500;MQ=41.72;MQRankSum=0.927;QD=15.86;ReadPosRankSum=-0.158;SOR=1.329	GT:AD:DP:GQ:PL	0/1:28,22:50:99:821,0,1012
chrV	492112	.	G	A	979.77	PASS	AC=1;AF=0.500;AN=2;BaseQRankSum=1.927;ClippingRankSum=0.000;DP=64;ExcessHet=3.0103;FS=0.973;MLEAC=1;MLEAF=0.500;MQ=42.00;MQRankSum=0.000;QD=16.89;ReadPosRankSum=-0.709;SOR=0.836	GT:AD:DP:GQ:PL	0/1:30,28:58:99:1008,0,1018
chrV	492159	.	C	T	840.77	PASS	AC=1;AF=0.500;AN=2;BaseQRankSum=1.273;ClippingRankSum=0.000;DP=52;ExcessHet=3.0103;FS=7.826;MLEAC=1;MLEAF=0.500;MQ=41.69;MQRankSum=0.028;QD=16.49;ReadPosRankSum=-0.047;SOR=0.930	GT:AD:DP:GQ:PL	0/1:26,25:51:99:869,0,882
chrV	504283	.	C	T	970.77	PASS	AC=1;AF=0.500;AN=2;BaseQRankSum=-0.506;ClippingRankSum=0.000;DP=63;ExcessHet=3.0103;FS=0.979;MLEAC=1;MLEAF=0.500;MQ=42.00;MQRankSum=0.000;QD=15.41;ReadPosRankSum=-0.281;SOR=0.965	GT:AD:DP:GQ:PL	0/1:35,28:63:99:999,0,1328
chrV	505049	.	C	T	1113.77	PASS	AC=1;AF=0.500;AN=2;BaseQRankSum=0.416;ClippingRankSum=0.000;DP=72;ExcessHet=3.0103;FS=10.168;MLEAC=1;MLEAF=0.500;MQ=42.00;MQRankSum=0.000;QD=15.47;ReadPosRankSum=0.019;SOR=1.122	GT:AD:DP:GQ:PL	0/1:40,32:72:99:1142,0,1462
chrV	510227	.	C	T	1005.77	PASS	AC=1;AF=0.500;AN=2;BaseQRankSum=0.321;ClippingRankSum=0.000;DP=58;ExcessHet=3.0103;FS=5.136;MLEAC=1;MLEAF=0.500;MQ=42.00;MQRankSum=0.000;QD=17.34;ReadPosRankSum=-1.129;SOR=1.108	GT:AD:DP:GQ:PL	0/1:30,28:58:99:1034,0,1123
chrV	539475	.	G	A	875.77	PASS	AC=1;AF=0.500;AN=2;BaseQRankSum=-1.550;ClippingRankSum=0.000;DP=56;ExcessHet=3.0103;FS=9.804;MLEAC=1;MLEAF=0.500;MQ=42.00;MQRankSum=0.000;QD=15.64;ReadPosRankSum=0.569;SOR=0.595	GT:AD:DP:GQ:PL	0/1:31,25:56:99:904,0,1183
chrV	541716	.	G	A	1360.77	PASS	AC=1;AF=0.500;AN=2;BaseQRankSum=0.318;ClippingRankSum=0.000;DP=76;ExcessHet=3.0103;FS=3.060;MLEAC=1;MLEAF=0.500;MQ=42.00;MQRankSum=0.000;QD=17.90;ReadPosRankSum=0.517;SOR=1.068	GT:AD:DP:GQ:PL	0/1:39,37:76:99:1389,0,1468
chrV	546549	.	C	T	1120.77	PASS	AC=1;AF=0.500;AN=2;BaseQRankSum=1.303;ClippingRankSum=0.000;DP=76;ExcessHet=3.0103;FS=0.000;MLEAC=1;MLEAF=0.500;MQ=41.81;MQRankSum=-1.146;QD=14.75;ReadPosRankSum=-0.326;SOR=0.668	GT:AD:DP:GQ:PL	0/1:44,32:76:99:1149,0,1637
chrV	555789	.	G	A	1635.77	PASS	AC=1;AF=0.500;AN=2;BaseQRankSum=1.227;ClippingRankSum=0.000;DP=78;ExcessHet=3.0103;FS=3.037;MLEAC=1;MLEAF=0.500;MQ=41.82;MQRankSum=1.194;QD=20.97;ReadPosRankSum=0.250;SOR=0.502	GT:AD:DP:GQ:PL	0/1:33,45:78:99:1664,0,1135
chrV	563009	.	C	T	1340.77	PASS	AC=1;AF=0.500;AN=2;BaseQRankSum=0.732;ClippingRankSum=0.000;DP=64;ExcessHet=3.0103;FS=0.962;MLEAC=1;MLEAF=0.500;MQ=42.00;MQRankSum=0.000;QD=20.95;ReadPosRankSum=0.446;SOR=0.836	GT:AD:DP:GQ:PL	0/1:28,36:64:99:1369,0,999
chrVI	23936	.	C	T	1115.77	PASS	AC=1;AF=0.500;AN=2;BaseQRankSum=1.660;ClippingRankSum=0.000;DP=44;ExcessHet=3.0103;FS=0.000;MLEAC=1;MLEAF=0.500;MQ=42.00;MQRankSum=0.000;QD=25.36;ReadPosRankSum=0.123;SOR=0.557	GT:AD:DP:GQ:PL	0/1:15,29:44:99:1144,0,517
chrVI	24379	.	C	T	1210.77	PASS	AC=1;AF=0.500;AN=2;BaseQRankSum=-0.711;ClippingRankSum=0.000;DP=66;ExcessHet=3.0103;FS=11.413;MLEAC=1;MLEAF=0.500;MQ=42.00;MQRankSum=0.000;QD=18.34;ReadPosRankSum=-1.523;SOR=0.126	GT:AD:DP:GQ:PL	0/1:33,33:66:99:1239,0,1245
chrVI	24938	.	C	T	1196.77	PASS	AC=1;AF=0.500;AN=2;BaseQRankSum=0.576;ClippingRankSum=0.000;DP=68;ExcessHet=3.0103;FS=0.899;MLEAC=1;MLEAF=0.500;MQ=42.00;MQRankSum=0.000;QD=17.60;ReadPosRankSum=0.514;SOR=0.818	GT:AD:DP:GQ:PL	0/1:35,33:68:99:1225,0,1232
chrVI	40197	.	G	A	1060.77	PASS	AC=1;AF=0.500;AN=2;BaseQRankSum=-0.093;ClippingRankSum=0.000;DP=56;ExcessHet=3.0103;FS=3.812;MLEAC=1;MLEAF=0.500;MQ=42.00;MQRankSum=0.000;QD=18.94;ReadPosRankSum=-0.113;SOR=1.356	GT:AD:DP:GQ:PL	0/1:27,29:56:99:1089,0,1003
chrVI	54509	.	C	T	916.77	PASS	AC=1;AF=0.500;AN=2;BaseQRankSum=0.007;ClippingRankSum=0.000;DP=67;ExcessHet=3.0103;FS=6.464;MLEAC=1;MLEAF=0.500;MQ=42.00;MQRankSum=0.000;QD=13.68;ReadPosRankSum=-0.591;SOR=0.385	GT:AD:DP:GQ:PL	0/1:36,31:67:99:945,0,1176
chrVI	75111	.	C	T	1231.77	PASS	AC=1;AF=0.500;AN=2;BaseQRankSum=0.135;ClippingRankSum=0.000;DP=69;ExcessHet=3.0103;FS=4.969;MLEAC=1;MLEAF=0.500;MQ=42.00;MQRankSum=0.000;QD=17.85;ReadPosRankSum=0.499;SOR=0.301	GT:AD:DP:GQ:PL	0/1:35,34:69:99:1260,0,1262
chrVI	106961	.	C	T	1280.77	PASS	AC=1;AF=0.500;AN=2;BaseQRankSum=1.868;ClippingRankSum=0.000;DP=64;ExcessHet=3.0103;FS=0.000;MLEAC=1;MLEAF=0.500;MQ=41.78;MQRankSum=-0.879;QD=20.01;ReadPosRankSum=0.833;SOR=0.620	GT:AD:DP:GQ:PL	0/1:29,35:64:99:1309,0,977
chrVI	110200	.	C	T	1317.77	PASS	AC=1;AF=0.500;AN=2;BaseQRankSum=0.794;ClippingRankSum=0.000;DP=76;ExcessHet=3.0103;FS=1.912;MLEAC=1;MLEAF=0.500;MQ=42.15;MQRankSum=1.080;QD=17.34;ReadPosRankSum=0.218;SOR=0.452	GT:AD:DP:GQ:PL	0/1:40,36:76:99:1346,0,1504
chrVI	110325	.	C	T	1316.77	PASS	AC=1;AF=0.500;AN=2;BaseQRankSum=-1.701;ClippingRankSum=0.000;DP=70;ExcessHet=3.0103;FS=0.899;MLEAC=1;MLEAF=0.500;MQ=41.59;MQRankSum=-1.325;QD=18.81;ReadPosRankSum=-0.353;SOR=0.569	GT:AD:DP:GQ:PL	0/1:33,37:70:99:1345,0,1233
chrVI	130592	.	C	T	1424.77	PASS	AC=1;AF=0.500;AN=2;BaseQRankSum=0.532;ClippingRankSum=0.000;DP=72;ExcessHet=3.0103;FS=1.932;MLEAC=1;MLEAF=0.500;MQ=42.00;MQRankSum=0.000;QD=19.79;ReadPosRankSum=1.207;SOR=0.484	GT:AD:DP:GQ:PL	0/1:34,38:72:99:1453,0,1240
chrVI	160353	.	C	T	955.77	PASS	AC=1;AF=0.500;AN=2;BaseQRankSum=-0.913;ClippingRankSum=0.000;DP=63;ExcessHet=3.0103;FS=0.000;MLEAC=1;MLEAF=0.500;MQ=41.77;MQRankSum=-1.086;QD=15.17;ReadPosRankSum=0.767;SOR=0.804	GT:AD:DP:GQ:PL	0/1:35,28:63:99:984,0,1343
chrVI	162566	.	C	T	1246.77	PASS	AC=1;AF=0.500;AN=2;BaseQRankSum=-1.576;ClippingRankSum=0.000;DP=64;ExcessHet=3.0103;FS=0.000;MLEAC=1;MLEAF=0.500;MQ=42.00;MQRankSum=0.000;QD=19.48;ReadPosRankSum=-0.697;SOR=0.620	GT:AD:DP:GQ:PL	0/1:30,34:64:99:1275,0,1085
chrVI	182395	.	G	A	938.77	PASS	AC=1;AF=0.500;AN=2;BaseQRankSum=-1.182;ClippingRankSum=0.000;DP=67;ExcessHet=3.0103;FS=2.068;MLEAC=1;MLEAF=0.500;MQ=41.54;MQRankSum=-0.834;QD=14.01;ReadPosRankSum=0.760;SOR=0.962	GT:AD:DP:GQ:PL	0/1:39,28:67:99:967,0,1461
chrVI	198134	.	C	T	1042.77	PASS	AC=1;AF=0.500;AN=2;BaseQRankSum=-0.090;ClippingRankSum=0.000;DP=50;ExcessHet=3.0103;FS=1.088;MLEAC=1;MLEAF=0.500;MQ=42.00;MQRankSum=0.000;QD=20.86;ReadPosRankSum=0.157;SOR=0.511	GT:AD:DP:GQ:PL	0/1:22,28:50:99:1071,0,810
chrVI	209418	.	C	T	933.77	PASS	AC=1;AF=0.500;AN=2;BaseQRankSum=0.879;ClippingRankSum=0.000;DP=58;ExcessHet=3.0103;FS=5.406;MLEAC=1;MLEAF=0.500;MQ=42.00;MQRankSum=0.000;QD=16.10;ReadPosRankSum=0.499;SOR=0.260	GT:AD:DP:GQ:PL	0/1:32,26:58:99:962,0,1228
chrVI	210858	.	C	T	1249.77	PASS	AC=1;AF=0.500;AN=2;BaseQRankSum=0.631;ClippingRankSum=0.000;DP=56;ExcessHet=3.0103;FS=3.847;MLEAC=1;MLEAF=0.500;MQ=42.00;MQRankSum=0.000;QD=22.32;ReadPosRankSum=1.305;SOR=0.304	GT:AD:DP:GQ:PL	0/1:23,33:56:99:1278,0,839
chrVI	213222	.	C	T	974.77	PASS	AC=1;AF=0.500;AN=2;BaseQRankSum=0.407;ClippingRankSum=0.000;DP=72;ExcessHet=3.0103;FS=8.443;MLEAC=1;MLEAF=0.500;MQ=42.00;MQRankSum=0.000;QD=13.54;ReadPosRankSum=-0.551;SOR=0.210	GT:AD:DP:GQ:PL	0/1:44,28:72:99:1003,0,1658
chrVI	213362	.	C	T	1204.77	PASS	AC=1;AF=0.500;AN=2;BaseQRankSum=1.115;ClippingRankSum=0.000;DP=64;ExcessHet=3.0103;FS=4.802;MLEAC=1;MLEAF=0.500;MQ=41.77;MQRankSum=-0.938;QD=18.82;ReadPosRankSum=0.572;SOR=0.669	GT:AD:DP:GQ:PL	0/1:31,33:64:99:1233,0,1133
chrVI	215783	.	C	T	1320.77	PASS	AC=1;AF=0.500;AN=2;BaseQRankSum=0.639;ClippingRankSum=0.000;DP=75;ExcessHet=3.0103;FS=3.089;MLEAC=1;MLEAF=0.500;MQ=41.81;MQRankSum=-0.960;QD=17.61;ReadPosRankSum=0.440;SOR=0.598	GT:AD:DP:GQ:PL	0/1:37,38:75:99:1349,0,1350
chrVI	225861	.	C	T	976.77	PASS	AC=1;AF=0.500;AN=2;BaseQRankSum=-1.204;ClippingRankSum=0.000;DP=62;ExcessHet=3.0103;FS=2.097;MLEAC=1;MLEAF=0.500;MQ=41.97;MQRankSum=0.970;QD=15.75;ReadPosRankSum=-2.767;SOR=0.997	GT:AD:DP:GQ:PL	0/1:33,29:62:99:1005,0,1261
chrVI	239671	.	C	T	919.77	PASS	AC=1;AF=0.500;AN=2;BaseQRankSum=0.113;ClippingRankSum=0.000;DP=48;ExcessHet=3.0103;FS=10.863;MLEAC=1;MLEAF=0.500;MQ=42.00;MQRankSum=0.000;QD=19.16;ReadPosRankSum=-0.930;SOR=1.165	GT:AD:DP:GQ:PL	0/1:23,25:48:99:948,0,869
chrVI	249619	.	G	A	1011.77	PASS	AC=1;AF=0.500;AN=2;BaseQRankSum=1.948;ClippingRankSum=0.000;DP=77;ExcessHet=3.0103;FS=0.000;MLEAC=1;MLEAF=0.500;MQ=42.00;MQRankSum=0.000;QD=13.14;ReadPosRankSum=-0.952;SOR=0.789	GT:AD:DP:GQ:PL	0/1:47,30:77:99:1040,0,1756
chrVI	252330	.	C	T	1201.77	PASS	AC=1;AF=0.500;AN=2;BaseQRankSum=-0.850;ClippingRankSum=0.000;DP=64;ExcessHet=3.0103;FS=4.802;MLEAC=1;MLEAF=0.500;MQ=41.75;MQRankSum=0.089;QD=18.78;ReadPosRankSum=-0.793;SOR=0.669	GT:AD:DP:GQ:PL	0/1:31,33:64:99:1230,0,1123
chrVII	19933	.	C	T	1104.77	PASS	AC=1;AF=0.500;AN=2;BaseQRankSum=0.977;ClippingRankSum=0.000;DP=59;ExcessHet=3.0103;FS=3.576;MLEAC=1;MLEAF=0.500;MQ=42.00;MQRankSum=0.000;QD=18.72;ReadPosRankSum=0.276;SOR=0.846	GT:AD:DP:GQ:PL	0/1:29,30:59:99:1133,0,1071
chrVII	20916	.	C	T	1005.77	PASS	AC=1;AF=0.500;AN=2;BaseQRankSum=-0.473;ClippingRankSum=0.000;DP=59;ExcessHet=3.0103;FS=0.997;MLEAC=1;MLEAF=0.500;MQ=42.00;MQRankSum=0.000;QD=17.05;ReadPosRankSum=-0.630;SOR=0.922	GT:AD:DP:GQ:PL	0/1:31,28:59:99:1034,0,1171
chrVII	20993	.	C	T	933.77	PASS	AC=1;AF=0.500;AN=2;BaseQRankSum=-0.163;ClippingRankSum=0.000;DP=46;ExcessHet=3.0103;FS=2.589;MLEAC=1;MLEAF=0.500;MQ=41.33;MQRankSum=-1.459;QD=20.30;ReadPosRankSum=1.072;SOR=0.361	GT:AD:DP:GQ:PL	0/1:19,27:46:99:962,0,678
chrVII	21046	.	C	T	934.77	PASS	AC=1;AF=0.500;AN=2;BaseQRankSum=0.392;ClippingRankSum=0.000;DP=60;ExcessHet=3.0103;FS=7.160;MLEAC=1;MLEAF=0.500;MQ=41.48;MQRankSum=1.560;QD=15.58;ReadPosRankSum=-0.784;SOR=1.064	GT:AD:DP:GQ:PL	0/1:34,26:60:99:963,0,1273
chrVII	30188	.	G	A	816.77	PASS	AC=1;AF=0.500;AN=2;BaseQRankSum=-0.621;ClippingRankSum=0.000;DP=64;ExcessHet=3.0103;FS=0.000;MLEAC=1;MLEAF=0.500;MQ=42.00;MQRankSum=0.000;QD=12.76;ReadPosRankSum=0.866;SOR=0.582	GT:AD:DP:GQ:PL	0/1:40,24:64:99:845,0,1522
chrVII	57341	.	G	A	678.77	PASS	AC=1;AF=0.500;AN=2;BaseQRankSum=0.295;ClippingRankSum=0.000;DP=55;ExcessHet=3.0103;FS=0.000;MLEAC=1;MLEAF=0.500;MQ=42.00;MQRankSum=0.000;QD=12.34;ReadPosRankSum=-0.149;SOR=0.573	GT:AD:DP:GQ:PL	0/1:35,20:55:99:707,0,1353
chrVII	62072	.	C	T	743.77	PASS	AC=1;AF=0.500;AN=2;BaseQRankSum=-1.292;ClippingRankSum=0.000;DP=48;ExcessHet=3.0103;FS=4.181;MLEAC=1;MLEAF=0.500;MQ=42.00;MQRankSum=0.000;QD=15.50;ReadPosRankSum=0.036;SOR=1.402	GT:AD:DP:GQ:PL	0/1:27,21:48:99:772,0,1044
chrVII	75717	.	C	T	690.77	PASS	AC=1;AF=0.500;AN=2;BaseQRankSum=0.781;ClippingRankSum=0.000;DP=50;ExcessHet=3.0103;FS=2.448;MLEAC=1;MLEAF=0.500;MQ=42.00;MQRankSum=0.000;QD=13.82;ReadPosRankSum=2.930;SOR=1.127	GT:AD:DP:GQ:PL	0/1:30,20:50:99:719,0,1131
chrVII	94687	.	G	A	1362.77	PASS	AC=1;AF=0.500;AN=2;BaseQRankSum=1.060;ClippingRankSum=0.000;DP=71;ExcessHet=3.0103;FS=8.698;MLEAC=1;MLEAF=0.500;MQ=41.97;MQRankSum=1.101;QD=19.19;ReadPosRankSum=-0.652;SOR=1.780	GT:AD:DP:GQ:PL	0/1:33,38:71:99:1391,0,1159
chrVII	99252	.	C	T	1771.77	PASS	AC=1;AF=0.500;AN=2;BaseQRankSum=-0.260;ClippingRankSum=0.000;DP=83;ExcessHet=3.0103;FS=0.898;MLEAC=1;MLEAF=0.500;MQ=41.98;MQRankSum=1.225;QD=21.35;ReadPosRankSum=0.652;SOR=0.573	GT:AD:DP:GQ:PL	0/1:34,49:83:99:1800,0,1175
chrVII	126025	.	C	T	1586.77	PASS	AC=1;AF=0.500;AN=2;BaseQRankSum=-0.888;ClippingRankSum=0.000;DP=71;ExcessHet=3.0103;FS=2.022;MLEAC=1;MLEAF=0.500;MQ=42.00;MQRankSum=0.000;QD=22.35;ReadPosRankSum=0.640;SOR=1.042	GT:AD:DP:GQ:PL	0/1:29,42:71:99:1615,0,1057
chrVII	157826	.	C	T	1475.77	PASS	AC=1;AF=0.500;AN=2;BaseQRankSum=-0.250;ClippingRankSum=0.000;DP=62;ExcessHet=3.0103;FS=9.110;MLEAC=1;MLEAF=0.500;MQ=42.00;MQRankSum=0.000;QD=23.80;ReadPosRankSum=-0.047;SOR=0.281	GT:AD:DP:GQ:PL	0/1:23,39:62:99:1504,0,817
chrVII	165984	.	G	A	1077.77	PASS	AC=1;AF=0.500;AN=2;BaseQRankSum=0.368;ClippingRankSum=0.000;DP=62;ExcessHet=3.0103;FS=0.000;MLEAC=1;MLEAF=0.500;MQ=41.77;MQRankSum=1.001;QD=17.38;ReadPosRankSum=0.140;SOR=0.708	GT:AD:DP:GQ:PL	0/1:32,30:62:99:1106,0,1151
chrVII	201891	.	G	A	1093.77	PASS	AC=1;AF=0.500;AN=2;BaseQRankSum=-0.512;ClippingRankSum=0.000;DP=65;ExcessHet=3.0103;FS=3.451;MLEAC=1;MLEAF=0.500;MQ=41.77;MQRankSum=0.957;QD=16.83;ReadPosRankSum=-2.210;SOR=1.251	GT:AD:DP:GQ:PL	0/1:35,30:65:99:1122,0,1317
chrVII	237884	.	C	T	1045.77	PASS	AC=1;AF=0.500;AN=2;BaseQRankSum=-0.666;ClippingRankSum=0.000;DP=65;ExcessHet=3.0103;FS=0.942;MLEAC=1;MLEAF=0.500;MQ=42.00;MQRankSum=0.000;QD=16.09;ReadPosRankSum=-0.208;SOR=0.780	GT:AD:DP:GQ:PL	0/1:35,30:65:99:1074,0,1326
chrVII	257483	.	C	T	1163.77	PASS	AC=1;AF=0.500;AN=2;BaseQRankSum=0.276;ClippingRankSum=0.000;DP=68;ExcessHet=3.0103;FS=2.045;MLEAC=1;MLEAF=0.500;MQ=42.00;MQRankSum=0.000;QD=17.11;ReadPosRankSum=0.653;SOR=0.431	GT:AD:DP:GQ:PL	0/1:36,32:68:99:1192,0,1327
chrVII	263180	.	G	A	885.77	PASS	AC=1;AF=0.500;AN=2;BaseQRankSum=-0.553;ClippingRankSum=0.000;DP=56;ExcessHet=3.0103;FS=0.000;MLEAC=1;MLEAF=0.500;MQ=41.74;MQRankSum=-1.078;QD=15.82;ReadPosRankSum=0.280;SOR=0.639	GT:AD:DP:GQ:PL	0/1:31,25:56:99:914,0,1174
chrVII	324325	.	C	T	1067.77	PASS	AC=1;AF=0.500;AN=2;BaseQRankSum=-0.499;ClippingRankSum=0.000;DP=57;ExcessHet=3.0103;FS=0.000;MLEAC=1;MLEAF=0.500;MQ=42.00;MQRankSum=0.000;QD=18.73;ReadPosRankSum=-3.397;SOR=0.627	GT:AD:DP:GQ:PL	0/1:28,29:57:99:1096,0,1042
chrVII	324527	.	C	T	1020.77	PASS	AC=1;AF=0.500;AN=2;BaseQRankSum=0.555;ClippingRankSum=0.000;DP=54;ExcessHet=3.0103;FS=0.000;MLEAC=1;MLEAF=0.500;MQ=42.00;MQRankSum=0.000;QD=18.90;ReadPosRankSum=0.875;SOR=0.684	GT:AD:DP:GQ:PL	0/1:26,28:54:99:1049,0,952
chrVII	353027	.	C	T	1347.77	PASS	AC=1;AF=0.500;AN=2;BaseQRankSum=-0.091;ClippingRankSum=0.000;DP=74;ExcessHet=3.0103;FS=0.000;MLEAC=1;MLEAF=0.500;MQ=41.97;MQRankSum=-0.973;QD=18.21;ReadPosRankSum=0.000;SOR=0.594	GT:AD:DP:GQ:PL	0/1:37,37:74:99:1376,0,1379
chrVII	366573	.	C	T	1534.77	PASS	AC=1;AF=0.500;AN=2;BaseQRankSum=1.861;ClippingRankSum=0.000;DP=70;ExcessHet=3.0103;FS=0.952;MLEAC=1;MLEAF=0.500;MQ=41.79;MQRankSum=1.218;QD=21.93;ReadPosRankSum=-1.089;SOR=0.871	GT:AD:DP:GQ:PL	0/1:29,41:70:99:1563,0,943
chrVII	409712	.	G	A	1348.77	PASS	AC=1;AF=0.500;AN=2;BaseQRankSum=-1.010;ClippingRankSum=0.000;DP=78;ExcessHet=3.0103;FS=0.000;MLEAC=1;MLEAF=0.500;MQ=41.97;MQRankSum=-0.974;QD=17.29;ReadPosRankSum=0.439;SOR=0.693	GT:AD:DP:GQ:PL	0/1:39,39:78:99:1377,0,1431
chrVII	412265	.	C	T	1368.77	PASS	AC=1;AF=0.500;AN=2;BaseQRankSum=-1.112;ClippingRankSum=0.000;DP=69;ExcessHet=3.0103;FS=6.381;MLEAC=1;MLEAF=0.500;MQ=41.33;MQRankSum=0.208;QD=19.84;ReadPosRankSum=0.153;SOR=0.864	GT:AD:DP:GQ:PL	0/1:31,38:69:99:1397,0,1114
chrVII	428954	.	G	A	1483.77	PASS	AC=1;AF=0.500;AN=2;BaseQRankSum=-1.368;ClippingRankSum=0.000;DP=66;ExcessHet=3.0103;FS=2.209;MLEAC=1;MLEAF=0.500;MQ=42.00;MQRankSum=0.000;QD=22.48;ReadPosRankSum=-0.883;SOR=0.396	GT:AD:DP:GQ:PL	0/1:26,40:66:99:1512,0,931
chrVII	478641	.	G	A	1212.77	PASS	AC=1;AF=0.500;AN=2;BaseQRankSum=-0.328;ClippingRankSum=0.000;DP=67;ExcessHet=3.0103;FS=4.788;MLEAC=1;MLEAF=0.500;MQ=42.00;MQRankSum=0.000;QD=18.10;ReadPosRankSum=1.047;SOR=1.079	GT:AD:DP:GQ:PL	0/1:32,35:67:99:1241,0,1183
chrVII	478692	.	C	T	1125.77	PASS	AC=1;AF=0.500;AN=2;BaseQRankSum=-0.093;ClippingRankSum=0.000;DP=71;ExcessHet=3.0103;FS=8.031;MLEAC=1;MLEAF=0.500;MQ=42.00;MQRankSum=0.000;QD=15.86;ReadPosRankSum=-0.064;SOR=0.700	GT:AD:DP:GQ:PL	0/1:39,32:71:99:1154,0,1456
chrVII	478743	.	G	A	1307.77	PASS	AC=1;AF=0.500;AN=2;BaseQRankSum=-2.109;ClippingRankSum=0.000;DP=84;ExcessHet=3.0103;FS=0.000;MLEAC=1;MLEAF=0.500;MQ=41.80;MQRankSum=-1.569;QD=15.76;ReadPosRankSum=-1.152;SOR=0.662	GT:AD:DP:GQ:PL	0/1:46,37:83:99:1336,0,1743
chrVII	482214	.	G	A	1021.77	PASS	AC=1;AF=0.500;AN=2;BaseQRankSum=-0.695;ClippingRankSum=0.000;DP=64;ExcessHet=3.0103;FS=8.661;MLEAC=1;MLEAF=0.500;MQ=41.94;MQRankSum=-0.067;QD=15.97;ReadPosRankSum=1.049;SOR=1.492	GT:AD:DP:GQ:PL	0/1:34,30:64:99:1050,0,1245
chrVII	499626	.	G	A	1273.77	PASS	AC=1;AF=0.500;AN=2;BaseQRankSum=0.784;ClippingRankSum=0.000;DP=61;ExcessHet=3.0103;FS=0.000;MLEAC=1;MLEAF=0.500;MQ=42.00;MQRankSum=0.000;QD=20.88;ReadPosRankSum=0.348;SOR=0.601	GT:AD:DP:GQ:PL	0/1:27,34:61:99:1302,0,998
chrVII	508024	.	G	A	1168.77	PASS	AC=1;AF=0.500;AN=2;BaseQRankSum=-0.692;ClippingRankSum=0.000;DP=63;ExcessHet=3.0103;FS=8.818;MLEAC=1;MLEAF=0.500;MQ=41.97;MQRankSum=-0.953;QD=18.55;ReadPosRankSum=-1.923;SOR=0.658	GT:AD:DP:GQ:PL	0/1:31,32:63:99:1197,0,1158
chrVII	516665	.	C	T	950.77	PASS	AC=1;AF=0.500;AN=2;BaseQRankSum=0.882;ClippingRankSum=0.000;DP=73;ExcessHet=3.0103;FS=4.821;MLEAC=1;MLEAF=0.500;MQ=41.81;MQRankSum=-1.225;QD=13.21;ReadPosRankSum=0.081;SOR=0.316	GT:AD:DP:GQ:PL	0/1:44,28:72:99:979,0,1698
chrVII	529198	.	C	T	1113.77	PASS	AC=1;AF=0.500;AN=2;BaseQRankSum=0.266;ClippingRankSum=0.000;DP=57;ExcessHet=3.0103;FS=12.384;MLEAC=1;MLEAF=0.500;MQ=41.72;MQRankSum=0.125;QD=19.54;ReadPosRankSum=3.337;SOR=0.357	GT:AD:DP:GQ:PL	0/1:27,30:57:99:1142,0,997
chrVII	533669	.	G	A	1354.77	PASS	AC=1;AF=0.500;AN=2;BaseQRankSum=-0.667;ClippingRankSum=0.000;DP=67;ExcessHet=3.0103;FS=4.853;MLEAC=1;MLEAF=0.500;MQ=41.79;MQRankSum=1.141;QD=20.22;ReadPosRankSum=0.078;SOR=0.604	GT:AD:DP:GQ:PL	0/1:30,37:67:99:1383,0,1090
chrVII	534793	.	G	A	1842.77	PASS	AC=1;AF=0.500;AN=2;BaseQRankSum=0.353;ClippingRankSum=0.000;DP=77;ExcessHet=3.0103;FS=6.218;MLEAC=1;MLEAF=0.500;MQ=42.00;MQRankSum=0.000;QD=24.25;ReadPosRankSum=0.175;SOR=0.994	GT:AD:DP:GQ:PL	0/1:27,49:76:99:1871,0,1009
chrVII	534802	.	C	T	877.77	PASS	AC=1;AF=0.500;AN=2;BaseQRankSum=0.405;ClippingRankSum=0.000;DP=77;ExcessHet=3.0103;FS=4.777;MLEAC=1;MLEAF=0.500;MQ=42.00;MQRankSum=0.000;QD=11.40;ReadPosRankSum=0.580;SOR=0.313	GT:AD:DP:GQ:PL	0/1:51,26:77:99:906,0,2060
chrVII	534823	.	C	T	2100.77	PASS	AC=1;AF=0.500;AN=2;BaseQRankSum=2.256;ClippingRankSum=0.000;DP=84;ExcessHet=3.0103;FS=7.634;MLEAC=1;MLEAF=0.500;MQ=42.00;MQRankSum=0.000;QD=25.01;ReadPosRankSum=-0.260;SOR=1.269	GT:AD:DP:GQ:PL	0/1:30,54:84:99:2129,0,1023
chrVII	559372	.	G	A	868.77	PASS	AC=1;AF=0.500;AN=2;BaseQRankSum=-0.964;ClippingRankSum=0.000;DP=53;ExcessHet=3.0103;FS=2.323;MLEAC=1;MLEAF=0.500;MQ=42.00;MQRankSum=0.000;QD=16.39;ReadPosRankSum=-0.965;SOR=0.845	GT:AD:DP:GQ:PL	0/1:28,25:53:99:897,0,1068
chrVII	589502	.	G	A	1092.77	PASS	AC=1;AF=0.500;AN=2;BaseQRankSum=2.227;ClippingRankSum=0.000;DP=64;ExcessHet=3.0103;FS=8.863;MLEAC=1;MLEAF=0.500;MQ=42.00;MQRankSum=0.000;QD=17.07;ReadPosRankSum=-0.343;SOR=0.538	GT:AD:DP:GQ:PL	0/1:33,31:64:99:1121,0,1225
chrVII	605563	.	G	A	1103.77	PASS	AC=1;AF=0.500;AN=2;BaseQRankSum=-0.428;ClippingRankSum=0.000;DP=51;ExcessHet=3.0103;FS=1.091;MLEAC=1;MLEAF=0.500;MQ=42.00;MQRankSum=0.000;QD=21.64;ReadPosRankSum=0.080;SOR=0.521	GT:AD:DP:GQ:PL	0/1:21,30:51:99:1132,0,730
chrVII	609245	.	G	A	1188.77	PASS	AC=1;AF=0.500;AN=2;BaseQRankSum=0.147;ClippingRankSum=0.000;DP=63;ExcessHet=3.0103;FS=5.059;MLEAC=1;MLEAF=0.500;MQ=41.51;MQRankSum=0.785;QD=18.87;ReadPosRankSum=0.985;SOR=0.500	GT:AD:DP:GQ:PL	0/1:29,34:63:99:1217,0,1036
chrVII	609874	.	G	A	1167.77	PASS	AC=1;AF=0.500;AN=2;BaseQRankSum=0.358;ClippingRankSum=0.000;DP=65;ExcessHet=3.0103;FS=3.370;MLEAC=1;MLEAF=0.500;MQ=42.00;MQRankSum=0.000;QD=17.97;ReadPosRankSum=-1.520;SOR=0.839	GT:AD:DP:GQ:PL	0/1:33,32:65:99:1196,0,1223
chrVII	627021	.	C	T	709.77	PASS	AC=1;AF=0.500;AN=2;BaseQRankSum=-0.349;ClippingRankSum=0.000;DP=36;ExcessHet=3.0103;FS=0.000;MLEAC=1;MLEAF=0.500;MQ=41.61;MQRankSum=-0.839;QD=19.72;ReadPosRankSum=0.498;SOR=0.892	GT:AD:DP:GQ:PL	0/1:16,20:36:99:738,0,538
chrVII	641161	.	G	A	1055.77	PASS	AC=1;AF=0.500;AN=2;BaseQRankSum=1.572;ClippingRankSum=0.000;DP=62;ExcessHet=3.0103;FS=0.000;MLEAC=1;MLEAF=0.500;MQ=42.00;MQRankSum=0.000;QD=17.03;ReadPosRankSum=0.841;SOR=0.708	GT:AD:DP:GQ:PL	0/1:33,29:62:99:1084,0,1172
chrVII	646400	.	G	A	843.77	PASS	AC=1;AF=0.500;AN=2;BaseQRankSum=2.269;ClippingRankSum=0.000;DP=57;ExcessHet=3.0103;FS=0.000;MLEAC=1;MLEAF=0.500;MQ=41.74;MQRankSum=-1.137;QD=14.80;ReadPosRankSum=-0.241;SOR=0.602	GT:AD:DP:GQ:PL	0/1:33,24:57:99:872,0,1191
chrVII	661783	.	C	T	1217.77	PASS	AC=1;AF=0.500;AN=2;BaseQRankSum=0.955;ClippingRankSum=0.000;DP=72;ExcessHet=3.0103;FS=3.200;MLEAC=1;MLEAF=0.500;MQ=41.85;MQRankSum=-0.079;QD=16.91;ReadPosRankSum=0.475;SOR=0.585	GT:AD:DP:GQ:PL	0/1:38,34:72:99:1246,0,1366
chrVII	678193	.	C	T	1137.77	PASS	AC=1;AF=0.500;AN=2;BaseQRankSum=3.602;ClippingRankSum=0.000;DP=59;ExcessHet=3.0103;FS=0.990;MLEAC=1;MLEAF=0.500;MQ=42.00;MQRankSum=0.000;QD=19.28;ReadPosRankSum=-1.329;SOR=0.639	GT:AD:DP:GQ:PL	0/1:28,31:59:99:1166,0,839
chrVII	699683	.	G	A	1270.77	PASS	AC=1;AF=0.500;AN=2;BaseQRankSum=-0.289;ClippingRankSum=0.000;DP=63;ExcessHet=3.0103;FS=5.677;MLEAC=1;MLEAF=0.500;MQ=41.97;MQRankSum=1.177;QD=21.18;ReadPosRankSum=0.542;SOR=1.569	GT:AD:DP:GQ:PL	0/1:26,34:60:99:1299,0,963
chrVII	720085	.	G	A	882.77	PASS	AC=1;AF=0.500;AN=2;BaseQRankSum=-0.496;ClippingRankSum=0.000;DP=56;ExcessHet=3.0103;FS=2.274;MLEAC=1;MLEAF=0.500;MQ=41.48;MQRankSum=-0.102;QD=15.76;ReadPosRankSum=-0.593;SOR=0.661	GT:AD:DP:GQ:PL	0/1:30,26:56:99:911,0,1100
chrVII	726349	.	G	A	865.77	PASS	AC=1;AF=0.500;AN=2;BaseQRankSum=-0.280;ClippingRankSum=0.000;DP=47;ExcessHet=3.0103;FS=10.982;MLEAC=1;MLEAF=0.500;MQ=42.00;MQRankSum=0.000;QD=18.42;ReadPosRankSum=0.952;SOR=1.737	GT:AD:DP:GQ:PL	0/1:23,24:47:99:894,0,858
chrVII	746801	.	G	A	751.77	PASS	AC=1;AF=0.500;AN=2;BaseQRankSum=1.247;ClippingRankSum=0.000;DP=47;ExcessHet=3.0103;FS=0.000;MLEAC=1;MLEAF=0.500;MQ=42.00;MQRankSum=0.000;QD=16.00;ReadPosRankSum=0.000;SOR=0.869	GT:AD:DP:GQ:PL	0/1:25,22:47:99:780,0,892
chrVII	762426	.	C	T	874.77	PASS	AC=1;AF=0.500;AN=2;BaseQRankSum=0.470;ClippingRankSum=0.000;DP=49;ExcessHet=3.0103;FS=4.022;MLEAC=1;MLEAF=0.500;MQ=41.96;MQRankSum=-0.980;QD=17.85;ReadPosRankSum=-1.775;SOR=0.606	GT:AD:DP:GQ:PL	0/1:25,24:49:99:903,0,948
chrVII	763733	.	C	T	942.77	PASS	AC=1;AF=0.500;AN=2;BaseQRankSum=-0.103;ClippingRankSum=0.000;DP=69;ExcessHet=3.0103;FS=6.632;MLEAC=1;MLEAF=0.500;MQ=41.79;MQRankSum=0.831;QD=13.66;ReadPosRankSum=-1.049;SOR=1.216	GT:AD:DP:GQ:PL	0/1:42,27:69:99:971,0,1600
chrVII	769337	.	G	A	1551.77	PASS	AC=1;AF=0.500;AN=2;BaseQRankSum=2.739;ClippingRankSum=0.000;DP=76;ExcessHet=3.0103;FS=0.874;MLEAC=1;MLEAF=0.500;MQ=42.00;MQRankSum=0.000;QD=20.42;ReadPosRankSum=-0.130;SOR=0.693	GT:AD:DP:GQ:PL	0/1:34,42:76:99:1580,0,1243
chrVII	774918	.	C	T	1013.77	PASS	AC=1;AF=0.500;AN=2;BaseQRankSum=0.955;ClippingRankSum=0.000;DP=60;ExcessHet=3.0103;FS=9.702;MLEAC=1;MLEAF=0.500;MQ=41.93;MQRankSum=-0.071;QD=16.90;ReadPosRankSum=-1.289;SOR=0.156	GT:AD:DP:GQ:PL	0/1:32,28:60:99:1042,0,1185
chrVII	776101	.	C	T	1061.77	PASS	AC=1;AF=0.500;AN=2;BaseQRankSum=0.195;ClippingRankSum=0.000;DP=46;ExcessHet=3.0103;FS=9.294;MLEAC=1;MLEAF=0.500;MQ=42.00;MQRankSum=0.000;QD=23.08;ReadPosRankSum=0.191;SOR=1.915	GT:AD:DP:GQ:PL	0/1:17,29:46:99:1090,0,555
chrVII	781681	.	C	T	1509.77	PASS	AC=1;AF=0.500;AN=2;BaseQRankSum=-0.652;ClippingRankSum=0.000;DP=78;ExcessHet=3.0103;FS=3.065;MLEAC=1;MLEAF=0.500;MQ=42.00;MQRankSum=0.000;QD=19.36;ReadPosRankSum=2.337;SOR=1.135	GT:AD:DP:GQ:PL	0/1:37,41:78:99:1538,0,1336
chrVII	786985	.	G	A	1012.77	PASS	AC=1;AF=0.500;AN=2;BaseQRankSum=0.324;ClippingRankSum=0.000;DP=62;ExcessHet=3.0103;FS=5.116;MLEAC=1;MLEAF=0.500;MQ=42.00;MQRankSum=0.000;QD=16.33;ReadPosRankSum=1.833;SOR=0.652	GT:AD:DP:GQ:PL	0/1:33,29:62:99:1041,0,1217
chrVII	797573	.	G	A	1048.77	PASS	AC=1;AF=0.500;AN=2;BaseQRankSum=-3.045;ClippingRankSum=0.000;DP=54;ExcessHet=3.0103;FS=2.334;MLEAC=1;MLEAF=0.500;MQ=41.38;MQRankSum=-0.824;QD=19.42;ReadPosRankSum=0.750;SOR=0.870	GT:AD:DP:GQ:PL	0/1:24,30:54:99:1077,0,887
chrVII	800451	.	G	A	815.77	PASS	AC=1;AF=0.500;AN=2;BaseQRankSum=0.425;ClippingRankSum=0.000;DP=56;ExcessHet=3.0103;FS=7.675;MLEAC=1;MLEAF=0.500;MQ=42.00;MQRankSum=0.000;QD=14.57;ReadPosRankSum=1.367;SOR=1.688	GT:AD:DP:GQ:PL	0/1:33,23:56:99:844,0,1215
chrVII	801853	.	G	A	1067.77	PASS	AC=1;AF=0.500;AN=2;BaseQRankSum=-0.241;ClippingRankSum=0.000;DP=58;ExcessHet=3.0103;FS=1.007;MLEAC=1;MLEAF=0.500;MQ=42.00;MQRankSum=0.000;QD=18.41;ReadPosRankSum=0.213;SOR=0.856	GT:AD:DP:GQ:PL	0/1:29,29:58:99:1096,0,1093
chrVII	809439	.	G	A	1482.77	PASS	AC=1;AF=0.500;AN=2;BaseQRankSum=-0.299;ClippingRankSum=0.000;DP=72;ExcessHet=3.0103;FS=1.971;MLEAC=1;MLEAF=0.500;MQ=41.80;MQRankSum=-0.866;QD=20.59;ReadPosRankSum=0.684;SOR=0.996	GT:AD:DP:GQ:PL	0/1:32,40:72:99:1511,0,1176
chrVII	846410	.	C	T	1694.77	PASS	AC=1;AF=0.500;AN=2;BaseQRankSum=-0.194;ClippingRankSum=0.000;DP=84;ExcessHet=3.0103;FS=0.810;MLEAC=1;MLEAF=0.500;MQ=42.00;MQRankSum=0.000;QD=20.18;ReadPosRankSum=1.099;SOR=0.598	GT:AD:DP:GQ:PL	0/1:38,46:84:99:1723,0,1355
chrVII	859742	.	G	A	1007.77	PASS	AC=1;AF=0.500;AN=2;BaseQRankSum=1.531;ClippingRankSum=0.000;DP=62;ExcessHet=3.0103;FS=0.000;MLEAC=1;MLEAF=0.500;MQ=42.00;MQRankSum=0.000;QD=16.25;ReadPosRankSum=0.176;SOR=0.767	GT:AD:DP:GQ:PL	0/1:33,29:62:99:1036,0,1207
chrVII	883838	.	G	A	3167.77	PASS	AC=2;AF=1.00;AN=2;DP=77;ExcessHet=3.0103;FS=0.000;MLEAC=2;MLEAF=1.00;MQ=41.82;QD=34.32;SOR=0.746	GT:AD:DP:GQ:PL	1/1:0,76:76:99:3196,228,0
chrVII	894182	.	G	A	1321.77	PASS	AC=1;AF=0.500;AN=2;BaseQRankSum=-0.427;ClippingRankSum=0.000;DP=74;ExcessHet=3.0103;FS=4.398;MLEAC=1;MLEAF=0.500;MQ=42.00;MQRankSum=0.000;QD=17.86;ReadPosRankSum=-1.582;SOR=0.560	GT:AD:DP:GQ:PL	0/1:36,38:74:99:1350,0,1333
chrVII	897745	.	C	T	1314.77	PASS	AC=1;AF=0.500;AN=2;BaseQRankSum=0.576;ClippingRankSum=0.000;DP=65;ExcessHet=3.0103;FS=4.980;MLEAC=1;MLEAF=0.500;MQ=42.00;MQRankSum=0.000;QD=20.23;ReadPosRankSum=1.174;SOR=0.491	GT:AD:DP:GQ:PL	0/1:29,36:65:99:1343,0,1045
chrVII	910222	.	G	A	1010.77	PASS	AC=1;AF=0.500;AN=2;BaseQRankSum=-2.189;ClippingRankSum=0.000;DP=61;ExcessHet=3.0103;FS=10.129;MLEAC=1;MLEAF=0.500;MQ=41.52;MQRankSum=0.023;QD=16.57;ReadPosRankSum=-0.232;SOR=0.135	GT:AD:DP:GQ:PL	0/1:30,31:61:99:1039,0,1031
chrVII	913210	.	G	A	1068.77	PASS	AC=1;AF=0.500;AN=2;BaseQRankSum=1.669;ClippingRankSum=0.000;DP=68;ExcessHet=3.0103;FS=3.334;MLEAC=1;MLEAF=0.500;MQ=42.00;MQRankSum=0.000;QD=15.72;ReadPosRankSum=-1.258;SOR=0.843	GT:AD:DP:GQ:PL	0/1:38,30:68:99:1097,0,1427
chrVII	939169	.	G	A	1172.77	PASS	AC=1;AF=0.500;AN=2;BaseQRankSum=1.733;ClippingRankSum=0.000;DP=66;ExcessHet=3.0103;FS=6.819;MLEAC=1;MLEAF=0.500;MQ=42.00;MQRankSum=0.000;QD=17.77;ReadPosRankSum=-0.219;SOR=1.545	GT:AD:DP:GQ:PL	0/1:34,32:66:99:1201,0,1205
chrVII	939589	.	G	A	972.77	PASS	AC=1;AF=0.500;AN=2;BaseQRankSum=1.316;ClippingRankSum=0.000;DP=57;ExcessHet=3.0103;FS=3.871;MLEAC=1;MLEAF=0.500;MQ=42.00;MQRankSum=0.000;QD=17.07;ReadPosRankSum=1.997;SOR=1.383	GT:AD:DP:GQ:PL	0/1:30,27:57:99:1001,0,1100
chrVII	939661	.	G	A	1066.77	PASS	AC=1;AF=0.500;AN=2;BaseQRankSum=2.153;ClippingRankSum=0.000;DP=55;ExcessHet=3.0103;FS=3.743;MLEAC=1;MLEAF=0.500;MQ=42.00;MQRankSum=0.000;QD=19.40;ReadPosRankSum=0.137;SOR=1.255	GT:AD:DP:GQ:PL	0/1:26,29:55:99:1095,0,941
chrVII	974757	.	G	A	1378.77	PASS	AC=1;AF=0.500;AN=2;BaseQRankSum=-0.015;ClippingRankSum=0.000;DP=67;ExcessHet=3.0103;FS=0.921;MLEAC=1;MLEAF=0.500;MQ=42.00;MQRankSum=0.000;QD=20.58;ReadPosRankSum=0.407;SOR=0.839	GT:AD:DP:GQ:PL	0/1:29,38:67:99:1407,0,1044
chrVII	977951	.	G	A	1202.77	PASS	AC=1;AF=0.500;AN=2;BaseQRankSum=0.554;ClippingRankSum=0.000;DP=71;ExcessHet=3.0103;FS=0.000;MLEAC=1;MLEAF=0.500;MQ=41.80;MQRankSum=-1.015;QD=16.94;ReadPosRankSum=1.642;SOR=0.755	GT:AD:DP:GQ:PL	0/1:37,34:71:99:1231,0,1378
chrVII	994013	.	G	A	1030.77	PASS	AC=1;AF=0.500;AN=2;BaseQRankSum=-1.293;ClippingRankSum=0.000;DP=54;ExcessHet=3.0103;FS=5.623;MLEAC=1;MLEAF=0.500;MQ=41.96;MQRankSum=1.114;QD=19.09;ReadPosRankSum=0.652;SOR=0.250	GT:AD:DP:GQ:PL	0/1:25,29:54:99:1059,0,927
chrVII	1001222	.	C	T	1420.77	PASS	AC=1;AF=0.500;AN=2;BaseQRankSum=-0.819;ClippingRankSum=0.000;DP=61;ExcessHet=3.0103;FS=3.705;MLEAC=1;MLEAF=0.500;MQ=40.42;MQRankSum=1.120;QD=23.29;ReadPosRankSum=-2.438;SOR=0.334	GT:AD:DP:GQ:PL	0/1:22,39:61:99:1449,0,749
chrVII	1005518	.	C	T	1343.77	PASS	AC=1;AF=0.500;AN=2;BaseQRankSum=-1.100;ClippingRankSum=0.000;DP=64;ExcessHet=3.0103;FS=6.872;MLEAC=1;MLEAF=0.500;MQ=41.54;MQRankSum=0.248;QD=21.00;ReadPosRankSum=-1.220;SOR=0.942	GT:AD:DP:GQ:PL	0/1:27,37:64:99:1372,0,949
chrVII	1017600	.	G	A	981.77	PASS	AC=1;AF=0.500;AN=2;BaseQRankSum=-1.226;ClippingRankSum=0.000;DP=59;ExcessHet=3.0103;FS=9.185;MLEAC=1;MLEAF=0.500;MQ=41.76;MQRankSum=0.984;QD=16.64;ReadPosRankSum=-0.189;SOR=0.711	GT:AD:DP:GQ:PL	0/1:31,28:59:99:1010,0,1170
chrVII	1021818	.	G	A	1166.77	PASS	AC=1;AF=0.500;AN=2;BaseQRankSum=-0.427;ClippingRankSum=0.000;DP=67;ExcessHet=3.0103;FS=0.000;MLEAC=1;MLEAF=0.500;MQ=42.00;MQRankSum=0.000;QD=17.41;ReadPosRankSum=-1.309;SOR=0.770	GT:AD:DP:GQ:PL	0/1:35,32:67:99:1195,0,1333
chrVII	1042788	.	C	T	727.77	PASS	AC=1;AF=0.500;AN=2;BaseQRankSum=1.727;ClippingRankSum=0.000;DP=52;ExcessHet=3.0103;FS=8.034;MLEAC=1;MLEAF=0.500;MQ=42.00;MQRankSum=0.000;QD=14.00;ReadPosRankSum=0.922;SOR=1.045	GT:AD:DP:GQ:PL	0/1:31,21:52:99:756,0,1158
chrVII	1043401	.	C	T	1021.77	PASS	AC=1;AF=0.500;AN=2;BaseQRankSum=0.628;ClippingRankSum=0.000;DP=56;ExcessHet=3.0103;FS=0.000;MLEAC=1;MLEAF=0.500;MQ=41.97;MQRankSum=-0.964;QD=18.25;ReadPosRankSum=0.087;SOR=0.850	GT:AD:DP:GQ:PL	0/1:28,28:56:99:1050,0,1043
chrVII	1043427	.	G	A	745.77	PASS	AC=1;AF=0.500;AN=2;BaseQRankSum=-0.019;ClippingRankSum=0.000;DP=56;ExcessHet=3.0103;FS=0.000;MLEAC=1;MLEAF=0.500;MQ=42.00;MQRankSum=0.000;QD=13.32;ReadPosRankSum=1.110;SOR=0.762	GT:AD:DP:GQ:PL	0/1:34,22:56:99:774,0,1310
chrVII	1057376	.	G	A	699.77	PASS	AC=1;AF=0.500;AN=2;BaseQRankSum=1.869;ClippingRankSum=0.000;DP=53;ExcessHet=3.0103;FS=1.061;MLEAC=1;MLEAF=0.500;MQ=41.96;MQRankSum=-1.246;QD=13.20;ReadPosRankSum=-1.507;SOR=0.536	GT:AD:DP:GQ:PL	0/1:33,20:53:99:728,0,1289
chrVII	1058986	.	C	T	758.77	PASS	AC=1;AF=0.500;AN=2;BaseQRankSum=0.271;ClippingRankSum=0.000;DP=55;ExcessHet=3.0103;FS=2.346;MLEAC=1;MLEAF=0.500;MQ=41.74;MQRankSum=0.854;QD=13.80;ReadPosRankSum=-0.324;SOR=1.048	GT:AD:DP:GQ:PL	0/1:33,22:55:99:787,0,1188
chrVIII	13103	.	C	T	1458.77	PASS	AC=1;AF=0.500;AN=2;BaseQRankSum=-0.055;ClippingRankSum=0.000;DP=71;ExcessHet=3.0103;FS=0.000;MLEAC=1;MLEAF=0.500;MQ=42.00;MQRankSum=0.000;QD=20.55;ReadPosRankSum=-0.335;SOR=0.743	GT:AD:DP:GQ:PL	0/1:32,39:71:99:1487,0,1180
chrVIII	18672	.	C	T	1302.77	PASS	AC=1;AF=0.500;AN=2;BaseQRankSum=0.378;ClippingRankSum=0.000;DP=59;ExcessHet=3.0103;FS=3.735;MLEAC=1;MLEAF=0.500;MQ=42.00;MQRankSum=0.000;QD=22.08;ReadPosRankSum=1.777;SOR=1.308	GT:AD:DP:GQ:PL	0/1:24,35:59:99:1331,0,859
chrVIII	26154	.	C	T	1016.77	PASS	AC=1;AF=0.500;AN=2;BaseQRankSum=0.442;ClippingRankSum=0.000;DP=67;ExcessHet=3.0103;FS=3.397;MLEAC=1;MLEAF=0.500;MQ=41.75;MQRankSum=-0.193;QD=15.18;ReadPosRankSum=0.678;SOR=1.255	GT:AD:DP:GQ:PL	0/1:38,29:67:99:1045,0,1402
chrVIII	26468	.	C	T	1093.77	PASS	AC=1;AF=0.500;AN=2;BaseQRankSum=0.740;ClippingRankSum=0.000;DP=65;ExcessHet=3.0103;FS=13.335;MLEAC=1;MLEAF=0.500;MQ=41.77;MQRankSum=-0.985;QD=16.83;ReadPosRankSum=0.516;SOR=0.596	GT:AD:DP:GQ:PL	0/1:33,32:65:99:1122,0,1217
chrVIII	27434	.	C	T	1009.77	PASS	AC=1;AF=0.500;AN=2;BaseQRankSum=1.199;ClippingRankSum=0.000;DP=63;ExcessHet=3.0103;FS=9.031;MLEAC=1;MLEAF=0.500;MQ=42.00;MQRankSum=0.000;QD=16.03;ReadPosRankSum=-1.483;SOR=1.651	GT:AD:DP:GQ:PL	0/1:34,29:63:99:1038,0,1244
chrVIII	139789	.	C	T	906.77	PASS	AC=1;AF=0.500;AN=2;BaseQRankSum=-0.428;ClippingRankSum=0.000;DP=56;ExcessHet=3.0103;FS=0.000;MLEAC=1;MLEAF=0.500;MQ=41.75;MQRankSum=-0.964;QD=16.19;ReadPosRankSum=-0.999;SOR=0.569	GT:AD:DP:GQ:PL	0/1:28,28:56:99:935,0,1050
chrVIII	141959	.	C	T	1031.77	PASS	AC=1;AF=0.500;AN=2;BaseQRankSum=-0.631;ClippingRankSum=0.000;DP=53;ExcessHet=3.0103;FS=6.248;MLEAC=1;MLEAF=0.500;MQ=42.00;MQRankSum=0.000;QD=19.47;ReadPosRankSum=-0.561;SOR=0.218	GT:AD:DP:GQ:PL	0/1:25,28:53:99:1060,0,868
chrVIII	143633	.	C	T	1386.77	PASS	AC=1;AF=0.500;AN=2;BaseQRankSum=0.411;ClippingRankSum=0.000;DP=69;ExcessHet=3.0103;FS=3.285;MLEAC=1;MLEAF=0.500;MQ=42.00;MQRankSum=0.000;QD=20.10;ReadPosRankSum=1.204;SOR=0.568	GT:AD:DP:GQ:PL	0/1:31,38:69:99:1415,0,1135
chrVIII	170698	.	G	A	1093.77	PASS	AC=1;AF=0.500;AN=2;BaseQRankSum=0.496;ClippingRankSum=0.000;DP=69;ExcessHet=3.0103;FS=2.082;MLEAC=1;MLEAF=0.500;MQ=41.79;MQRankSum=0.932;QD=15.85;ReadPosRankSum=0.591;SOR=0.428	GT:AD:DP:GQ:PL	0/1:38,31:69:99:1122,0,1398
chrVIII	170812	.	C	T	874.77	PASS	AC=1;AF=0.500;AN=2;BaseQRankSum=0.908;ClippingRankSum=0.000;DP=46;ExcessHet=3.0103;FS=0.000;MLEAC=1;MLEAF=0.500;MQ=41.92;MQRankSum=0.093;QD=19.02;ReadPosRankSum=1.199;SOR=0.667	GT:AD:DP:GQ:PL	0/1:22,24:46:99:903,0,803
chrVIII	209334	.	C	T	1004.77	PASS	AC=1;AF=0.500;AN=2;BaseQRankSum=0.510;ClippingRankSum=0.000;DP=66;ExcessHet=3.0103;FS=0.000;MLEAC=1;MLEAF=0.500;MQ=42.00;MQRankSum=0.000;QD=15.22;ReadPosRankSum=-0.074;SOR=0.598	GT:AD:DP:GQ:PL	0/1:38,28:66:99:1033,0,1464
chrVIII	210164	.	G	A	1126.77	PASS	AC=1;AF=0.500;AN=2;BaseQRankSum=1.712;ClippingRankSum=0.000;DP=65;ExcessHet=3.0103;FS=0.949;MLEAC=1;MLEAF=0.500;MQ=42.00;MQRankSum=0.000;QD=17.33;ReadPosRankSum=-0.404;SOR=0.906	GT:AD:DP:GQ:PL	0/1:34,31:65:99:1155,0,1268
chrVIII	211110	.	C	T	953.77	PASS	AC=1;AF=0.500;AN=2;BaseQRankSum=0.012;ClippingRankSum=0.000;DP=51;ExcessHet=3.0103;FS=5.738;MLEAC=1;MLEAF=0.500;MQ=42.00;MQRankSum=0.000;QD=18.70;ReadPosRankSum=-0.353;SOR=0.811	GT:AD:DP:GQ:PL	0/1:25,26:51:99:982,0,949
chrVIII	227978	.	C	T	897.77	PASS	AC=1;AF=0.500;AN=2;BaseQRankSum=-0.452;ClippingRankSum=0.000;DP=55;ExcessHet=3.0103;FS=1.028;MLEAC=1;MLEAF=0.500;MQ=42.00;MQRankSum=0.000;QD=16.32;ReadPosRankSum=-0.696;SOR=0.527	GT:AD:DP:GQ:PL	0/1:29,26:55:99:926,0,1095
chrVIII	232071	.	C	T	1443.77	PASS	AC=1;AF=0.500;AN=2;BaseQRankSum=1.212;ClippingRankSum=0.000;DP=69;ExcessHet=3.0103;FS=4.738;MLEAC=1;MLEAF=0.500;MQ=41.97;MQRankSum=-0.848;QD=20.92;ReadPosRankSum=-0.340;SOR=0.805	GT:AD:DP:GQ:PL	0/1:30,39:69:99:1472,0,1102
chrVIII	240216	.	C	T	1025.77	PASS	AC=1;AF=0.500;AN=2;BaseQRankSum=-0.252;ClippingRankSum=0.000;DP=50;ExcessHet=3.0103;FS=1.088;MLEAC=1;MLEAF=0.500;MQ=41.96;MQRankSum=1.168;QD=20.52;ReadPosRankSum=-0.035;SOR=0.511	GT:AD:DP:GQ:PL	0/1:22,28:50:99:1054,0,806
chrVIII	242165	.	G	A	1128.77	PASS	AC=1;AF=0.500;AN=2;BaseQRankSum=-1.324;ClippingRankSum=0.000;DP=60;ExcessHet=3.0103;FS=7.256;MLEAC=1;MLEAF=0.500;MQ=42.00;MQRankSum=0.000;QD=18.81;ReadPosRankSum=-0.845;SOR=0.216	GT:AD:DP:GQ:PL	0/1:29,31:60:99:1157,0,1028
chrVIII	257491	.	G	A	1309.77	PASS	AC=1;AF=0.500;AN=2;BaseQRankSum=-0.539;ClippingRankSum=0.000;DP=75;ExcessHet=3.0103;FS=1.900;MLEAC=1;MLEAF=0.500;MQ=41.97;MQRankSum=-1.014;QD=17.46;ReadPosRankSum=2.229;SOR=0.889	GT:AD:DP:GQ:PL	0/1:39,36:75:99:1338,0,1477
chrVIII	269966	.	G	A	1446.77	PASS	AC=1;AF=0.500;AN=2;BaseQRankSum=2.361;ClippingRankSum=0.000;DP=63;ExcessHet=3.0103;FS=0.000;MLEAC=1;MLEAF=0.500;MQ=42.00;MQRankSum=0.000;QD=22.96;ReadPosRankSum=1.714;SOR=0.578	GT:AD:DP:GQ:PL	0/1:25,38:63:99:1475,0,849
chrVIII	271485	.	C	T	1054.77	PASS	AC=1;AF=0.500;AN=2;BaseQRankSum=-0.414;ClippingRankSum=0.000;DP=58;ExcessHet=3.0103;FS=5.393;MLEAC=1;MLEAF=0.500;MQ=41.75;MQRankSum=-0.966;QD=18.19;ReadPosRankSum=-1.992;SOR=1.431	GT:AD:DP:GQ:PL	0/1:29,29:58:99:1083,0,1097
chrVIII	314707	.	C	T	1115.77	PASS	AC=1;AF=0.500;AN=2;BaseQRankSum=-0.151;ClippingRankSum=0.000;DP=69;ExcessHet=3.0103;FS=3.224;MLEAC=1;MLEAF=0.500;MQ=41.97;MQRankSum=0.932;QD=16.17;ReadPosRankSum=1.702;SOR=0.407	GT:AD:DP:GQ:PL	0/1:38,31:69:99:1144,0,1438
chrVIII	323273	.	C	T	1119.77	PASS	AC=1;AF=0.500;AN=2;BaseQRankSum=0.710;ClippingRankSum=0.000;DP=62;ExcessHet=3.0103;FS=0.000;MLEAC=1;MLEAF=0.500;MQ=42.00;MQRankSum=0.000;QD=18.06;ReadPosRankSum=1.136;SOR=0.693	GT:AD:DP:GQ:PL	0/1:31,31:62:99:1148,0,1103
chrVIII	325676	.	C	T	1115.77	PASS	AC=1;AF=0.500;AN=2;BaseQRankSum=-0.117;ClippingRankSum=0.000;DP=63;ExcessHet=3.0103;FS=11.569;MLEAC=1;MLEAF=0.500;MQ=42.00;MQRankSum=0.000;QD=17.71;ReadPosRankSum=-0.249;SOR=2.093	GT:AD:DP:GQ:PL	0/1:32,31:63:99:1144,0,1205
chrVIII	333190	.	C	T	1035.77	PASS	AC=1;AF=0.500;AN=2;BaseQRankSum=1.921;ClippingRankSum=0.000;DP=70;ExcessHet=3.0103;FS=6.484;MLEAC=1;MLEAF=0.500;MQ=41.79;MQRankSum=0.870;QD=14.80;ReadPosRankSum=-0.988;SOR=1.467	GT:AD:DP:GQ:PL	0/1:41,29:70:99:1064,0,1530
chrVIII	362009	.	C	T	1439.77	PASS	AC=1;AF=0.500;AN=2;BaseQRankSum=1.724;ClippingRankSum=0.000;DP=68;ExcessHet=3.0103;FS=6.551;MLEAC=1;MLEAF=0.500;MQ=41.78;MQRankSum=1.155;QD=21.17;ReadPosRankSum=1.450;SOR=1.493	GT:AD:DP:GQ:PL	0/1:30,38:68:99:1468,0,1086
chrVIII	368508	.	C	T	931.77	PASS	AC=1;AF=0.500;AN=2;BaseQRankSum=-1.120;ClippingRankSum=0.000;DP=65;ExcessHet=3.0103;FS=0.950;MLEAC=1;MLEAF=0.500;MQ=42.00;MQRankSum=0.000;QD=14.33;ReadPosRankSum=0.985;SOR=0.792	GT:AD:DP:GQ:PL	0/1:37,28:65:99:960,0,1438
chrVIII	369778	.	G	A	661.77	PASS	AC=1;AF=0.500;AN=2;BaseQRankSum=-0.467;ClippingRankSum=0.000;DP=62;ExcessHet=3.0103;FS=3.703;MLEAC=1;MLEAF=0.500;MQ=41.76;MQRankSum=0.775;QD=10.67;ReadPosRankSum=-0.697;SOR=0.972	GT:AD:DP:GQ:PL	0/1:40,22:62:99:690,0,1503
chrVIII	374457	.	C	T	1092.77	PASS	AC=1;AF=0.500;AN=2;BaseQRankSum=0.789;ClippingRankSum=0.000;DP=74;ExcessHet=3.0103;FS=3.154;MLEAC=1;MLEAF=0.500;MQ=42.00;MQRankSum=0.000;QD=14.77;ReadPosRankSum=0.199;SOR=0.407	GT:AD:DP:GQ:PL	0/1:43,31:74:99:1121,0,1624
chrVIII	376140	.	C	T	727.77	PASS	AC=1;AF=0.500;AN=2;BaseQRankSum=-0.273;ClippingRankSum=0.000;DP=49;ExcessHet=3.0103;FS=1.101;MLEAC=1;MLEAF=0.500;MQ=41.71;MQRankSum=0.907;QD=14.85;ReadPosRankSum=0.040;SOR=0.671	GT:AD:DP:GQ:PL	0/1:28,21:49:99:756,0,1049
chrVIII	390320	.	C	T	1190.77	PASS	AC=1;AF=0.500;AN=2;BaseQRankSum=0.858;ClippingRankSum=0.000;DP=68;ExcessHet=3.0103;FS=0.918;MLEAC=1;MLEAF=0.500;MQ=42.00;MQRankSum=0.000;QD=17.51;ReadPosRankSum=2.139;SOR=0.836	GT:AD:DP:GQ:PL	0/1:35,33:68:99:1219,0,1317
chrVIII	411091	.	C	T	2302.77	PASS	AC=2;AF=1.00;AN=2;DP=54;ExcessHet=3.0103;FS=0.000;MLEAC=2;MLEAF=1.00;MQ=42.00;QD=31.76;SOR=0.846	GT:AD:DP:GQ:PL	1/1:0,54:54:99:2331,163,0
chrVIII	423679	.	G	A	944.77	PASS	AC=1;AF=0.500;AN=2;BaseQRankSum=-1.422;ClippingRankSum=0.000;DP=53;ExcessHet=3.0103;FS=7.625;MLEAC=1;MLEAF=0.500;MQ=41.96;MQRankSum=1.057;QD=17.83;ReadPosRankSum=-1.456;SOR=0.886	GT:AD:DP:GQ:PL	0/1:26,27:53:99:973,0,989
chrVIII	430021	.	C	T	1376.77	PASS	AC=1;AF=0.500;AN=2;BaseQRankSum=0.322;ClippingRankSum=0.000;DP=76;ExcessHet=3.0103;FS=4.312;MLEAC=1;MLEAF=0.500;MQ=42.00;MQRankSum=0.000;QD=18.12;ReadPosRankSum=-0.064;SOR=0.662	GT:AD:DP:GQ:PL	0/1:37,39:76:99:1405,0,1361
chrVIII	440267	.	C	T	1089.77	PASS	AC=1;AF=0.500;AN=2;BaseQRankSum=1.340;ClippingRankSum=0.000;DP=78;ExcessHet=3.0103;FS=1.964;MLEAC=1;MLEAF=0.500;MQ=42.00;MQRankSum=0.000;QD=13.97;ReadPosRankSum=-0.437;SOR=0.957	GT:AD:DP:GQ:PL	0/1:47,31:78:99:1118,0,1715
chrVIII	447832	.	C	T	1399.77	PASS	AC=1;AF=0.500;AN=2;BaseQRankSum=0.136;ClippingRankSum=0.000;DP=70;ExcessHet=3.0103;FS=12.668;MLEAC=1;MLEAF=0.500;MQ=41.80;MQRankSum=-0.889;QD=20.00;ReadPosRankSum=0.141;SOR=1.151	GT:AD:DP:GQ:PL	0/1:32,38:70:99:1428,0,1163
chrVIII	456169	.	C	T	1285.77	PASS	AC=1;AF=0.500;AN=2;BaseQRankSum=-0.288;ClippingRankSum=0.000;DP=82;ExcessHet=3.0103;FS=0.000;MLEAC=1;MLEAF=0.500;MQ=41.83;MQRankSum=-1.078;QD=15.68;ReadPosRankSum=2.485;SOR=0.720	GT:AD:DP:GQ:PL	0/1:45,37:82:99:1314,0,1675
chrVIII	457620	.	C	T	1367.77	PASS	AC=1;AF=0.500;AN=2;BaseQRankSum=1.479;ClippingRankSum=0.000;DP=64;ExcessHet=3.0103;FS=0.000;MLEAC=1;MLEAF=0.500;MQ=41.77;MQRankSum=-0.823;QD=21.37;ReadPosRankSum=0.622;SOR=0.671	GT:AD:DP:GQ:PL	0/1:27,37:64:99:1396,0,928
chrVIII	471833	.	G	A	1233.77	PASS	AC=1;AF=0.500;AN=2;BaseQRankSum=1.974;ClippingRankSum=0.000;DP=72;ExcessHet=3.0103;FS=1.964;MLEAC=1;MLEAF=0.500;MQ=41.95;MQRankSum=-0.059;QD=17.14;ReadPosRankSum=-0.149;SOR=0.436	GT:AD:DP:GQ:PL	0/1:38,34:72:99:1262,0,1372
chrVIII	475717	.	G	A	1328.77	PASS	AC=1;AF=0.500;AN=2;BaseQRankSum=-0.361;ClippingRankSum=0.000;DP=59;ExcessHet=3.0103;FS=2.261;MLEAC=1;MLEAF=0.500;MQ=42.00;MQRankSum=0.000;QD=22.52;ReadPosRankSum=0.197;SOR=1.148	GT:AD:DP:GQ:PL	0/1:24,35:59:99:1357,0,877
chrVIII	481042	.	C	T	1335.77	PASS	AC=1;AF=0.500;AN=2;BaseQRankSum=-0.339;ClippingRankSum=0.000;DP=55;ExcessHet=3.0103;FS=1.075;MLEAC=1;MLEAF=0.500;MQ=41.74;MQRankSum=1.415;QD=24.29;ReadPosRankSum=-0.410;SOR=0.723	GT:AD:DP:GQ:PL	0/1:19,36:55:99:1364,0,619
chrVIII	493738	.	C	T	1063.77	PASS	AC=1;AF=0.500;AN=2;BaseQRankSum=0.238;ClippingRankSum=0.000;DP=61;ExcessHet=3.0103;FS=3.524;MLEAC=1;MLEAF=0.500;MQ=42.00;MQRankSum=0.000;QD=17.44;ReadPosRankSum=-1.790;SOR=1.106	GT:AD:DP:GQ:PL	0/1:31,30:61:99:1092,0,1164
chrIX	37381	.	G	A	1206.77	PASS	AC=1;AF=0.500;AN=2;BaseQRankSum=0.447;ClippingRankSum=0.000;DP=67;ExcessHet=3.0103;FS=2.046;MLEAC=1;MLEAF=0.500;MQ=42.00;MQRankSum=0.000;QD=18.01;ReadPosRankSum=0.495;SOR=1.012	GT:AD:DP:GQ:PL	0/1:33,34:67:99:1235,0,1178
chrIX	89732	.	G	A	1247.77	PASS	AC=1;AF=0.500;AN=2;BaseQRankSum=0.903;ClippingRankSum=0.000;DP=67;ExcessHet=3.0103;FS=2.021;MLEAC=1;MLEAF=0.500;MQ=41.78;MQRankSum=1.045;QD=18.62;ReadPosRankSum=-0.285;SOR=0.672	GT:AD:DP:GQ:PL	0/1:33,34:67:99:1276,0,1192
chrIX	92799	.	G	A	1300.77	PASS	AC=1;AF=0.500;AN=2;BaseQRankSum=-2.002;ClippingRankSum=0.000;DP=74;ExcessHet=3.0103;FS=0.000;MLEAC=1;MLEAF=0.500;MQ=42.00;MQRankSum=0.000;QD=17.82;ReadPosRankSum=0.272;SOR=0.641	GT:AD:DP:GQ:PL	0/1:36,37:73:99:1329,0,1362
chrIX	97031	.	C	T	1115.77	PASS	AC=1;AF=0.500;AN=2;BaseQRankSum=0.874;ClippingRankSum=0.000;DP=64;ExcessHet=3.0103;FS=0.000;MLEAC=1;MLEAF=0.500;MQ=41.78;MQRankSum=-1.000;QD=17.43;ReadPosRankSum=0.968;SOR=0.704	GT:AD:DP:GQ:PL	0/1:33,31:64:99:1144,0,1247
chrIX	108294	.	C	T	749.77	PASS	AC=1;AF=0.500;AN=2;BaseQRankSum=1.016;ClippingRankSum=0.000;DP=54;ExcessHet=3.0103;FS=0.000;MLEAC=1;MLEAF=0.500;MQ=41.74;MQRankSum=0.867;QD=13.88;ReadPosRankSum=0.406;SOR=0.602	GT:AD:DP:GQ:PL	0/1:32,22:54:99:778,0,1210
chrIX	129385	.	G	A	841.77	PASS	AC=1;AF=0.500;AN=2;BaseQRankSum=0.060;ClippingRankSum=0.000;DP=56;ExcessHet=3.0103;FS=0.000;MLEAC=1;MLEAF=0.500;MQ=41.97;MQRankSum=0.902;QD=15.03;ReadPosRankSum=-0.754;SOR=0.684	GT:AD:DP:GQ:PL	0/1:32,24:56:99:870,0,1233
chrIX	129825	.	G	A	1296.77	PASS	AC=1;AF=0.500;AN=2;BaseQRankSum=0.180;ClippingRankSum=0.000;DP=66;ExcessHet=3.0103;FS=6.633;MLEAC=1;MLEAF=0.500;MQ=41.79;MQRankSum=1.093;QD=19.65;ReadPosRankSum=-0.050;SOR=0.991	GT:AD:DP:GQ:PL	0/1:31,35:66:99:1325,0,1151
chrIX	132286	.	G	A	1055.77	PASS	AC=1;AF=0.500;AN=2;BaseQRankSum=-0.649;ClippingRankSum=0.000;DP=59;ExcessHet=3.0103;FS=7.160;MLEAC=1;MLEAF=0.500;MQ=41.73;MQRankSum=1.427;QD=17.89;ReadPosRankSum=-1.780;SOR=0.345	GT:AD:DP:GQ:PL	0/1:30,29:59:99:1084,0,1083
chrIX	141520	.	G	A	1023.77	PASS	AC=1;AF=0.500;AN=2;BaseQRankSum=-0.250;ClippingRankSum=0.000;DP=52;ExcessHet=3.0103;FS=3.775;MLEAC=1;MLEAF=0.500;MQ=42.00;MQRankSum=0.000;QD=19.69;ReadPosRankSum=-0.325;SOR=0.612	GT:AD:DP:GQ:PL	0/1:24,28:52:99:1052,0,881
chrIX	165287	.	G	A	800.77	PASS	AC=1;AF=0.500;AN=2;BaseQRankSum=-0.649;ClippingRankSum=0.000;DP=41;ExcessHet=3.0103;FS=2.700;MLEAC=1;MLEAF=0.500;MQ=42.00;MQRankSum=0.000;QD=19.53;ReadPosRankSum=0.121;SOR=1.193	GT:AD:DP:GQ:PL	0/1:19,22:41:99:829,0,703
chrIX	183470	.	G	A	696.77	PASS	AC=1;AF=0.500;AN=2;BaseQRankSum=-0.990;ClippingRankSum=0.000;DP=58;ExcessHet=3.0103;FS=9.657;MLEAC=1;MLEAF=0.500;MQ=41.82;MQRankSum=1.399;QD=12.01;ReadPosRankSum=-0.586;SOR=0.833	GT:AD:DP:GQ:PL	0/1:36,22:58:99:725,0,1335
chrIX	187516	.	G	A	840.77	PASS	AC=1;AF=0.500;AN=2;BaseQRankSum=1.728;ClippingRankSum=0.000;DP=46;ExcessHet=3.0103;FS=4.288;MLEAC=1;MLEAF=0.500;MQ=41.96;MQRankSum=-0.957;QD=18.28;ReadPosRankSum=0.375;SOR=0.399	GT:AD:DP:GQ:PL	0/1:23,23:46:99:869,0,847
chrIX	203830	.	G	A	1155.77	PASS	AC=1;AF=0.500;AN=2;BaseQRankSum=-2.105;ClippingRankSum=0.000;DP=63;ExcessHet=3.0103;FS=7.071;MLEAC=1;MLEAF=0.500;MQ=41.73;MQRankSum=0.068;QD=18.35;ReadPosRankSum=0.054;SOR=1.609	GT:AD:DP:GQ:PL	0/1:31,32:63:99:1184,0,1161
chrIX	230465	.	G	A	1070.77	PASS	AC=1;AF=0.500;AN=2;BaseQRankSum=1.107;ClippingRankSum=0.000;DP=68;ExcessHet=3.0103;FS=6.462;MLEAC=1;MLEAF=0.500;MQ=42.00;MQRankSum=0.000;QD=15.75;ReadPosRankSum=-0.261;SOR=1.280	GT:AD:DP:GQ:PL	0/1:38,30:68:99:1099,0,1420
chrIX	243481	.	G	A	1271.77	PASS	AC=1;AF=0.500;AN=2;BaseQRankSum=-1.142;ClippingRankSum=0.000;DP=69;ExcessHet=3.0103;FS=3.260;MLEAC=1;MLEAF=0.500;MQ=42.00;MQRankSum=0.000;QD=18.43;ReadPosRankSum=0.601;SOR=0.586	GT:AD:DP:GQ:PL	0/1:33,36:69:99:1300,0,1236
chrIX	247581	.	G	A	1068.77	PASS	AC=1;AF=0.500;AN=2;BaseQRankSum=1.296;ClippingRankSum=0.000;DP=65;ExcessHet=3.0103;FS=0.949;MLEAC=1;MLEAF=0.500;MQ=42.00;MQRankSum=0.000;QD=16.44;ReadPosRankSum=-0.301;SOR=0.906	GT:AD:DP:GQ:PL	0/1:34,31:65:99:1097,0,1254
chrIX	255946	.	C	T	840.77	PASS	AC=1;AF=0.500;AN=2;BaseQRankSum=0.152;ClippingRankSum=0.000;DP=51;ExcessHet=3.0103;FS=1.082;MLEAC=1;MLEAF=0.500;MQ=42.00;MQRankSum=0.000;QD=16.49;ReadPosRankSum=-1.088;SOR=0.963	GT:AD:DP:GQ:PL	0/1:28,23:51:99:869,0,2305
chrIX	255949	.	C	T	840.77	PASS	AC=1;AF=0.500;AN=2;BaseQRankSum=1.352;ClippingRankSum=0.000;DP=51;ExcessHet=3.0103;FS=3.978;MLEAC=1;MLEAF=0.500;MQ=42.00;MQRankSum=0.000;QD=16.49;ReadPosRankSum=-0.843;SOR=0.970	GT:AD:DP:GQ:PL	0/1:29,22:51:99:869,0,2305
chrIX	257784	.	G	A	1202.77	PASS	AC=1;AF=0.500;AN=2;BaseQRankSum=-0.530;ClippingRankSum=0.000;DP=68;ExcessHet=3.0103;FS=2.072;MLEAC=1;MLEAF=0.500;MQ=41.79;MQRankSum=1.029;QD=17.69;ReadPosRankSum=-1.012;SOR=0.405	GT:AD:DP:GQ:PL	0/1:34,34:68:99:1231,0,1253
chrIX	258187	.	G	A	885.77	PASS	AC=1;AF=0.500;AN=2;BaseQRankSum=-0.017;ClippingRankSum=0.000;DP=59;ExcessHet=3.0103;FS=1.012;MLEAC=1;MLEAF=0.500;MQ=42.00;MQRankSum=0.000;QD=15.27;ReadPosRankSum=0.763;SOR=0.752	GT:AD:DP:GQ:PL	0/1:32,26:58:99:914,0,1212
chrIX	258844	.	C	T	1436.77	PASS	AC=1;AF=0.500;AN=2;BaseQRankSum=0.619;ClippingRankSum=0.000;DP=74;ExcessHet=3.0103;FS=2.020;MLEAC=1;MLEAF=0.500;MQ=42.00;MQRankSum=0.000;QD=19.42;ReadPosRankSum=-0.435;SOR=0.446	GT:AD:DP:GQ:PL	0/1:35,39:74:99:1465,0,1205
chrIX	278491	.	C	T	1261.77	PASS	AC=1;AF=0.500;AN=2;BaseQRankSum=0.122;ClippingRankSum=0.000;DP=67;ExcessHet=3.0103;FS=3.367;MLEAC=1;MLEAF=0.500;MQ=42.00;MQRankSum=0.000;QD=18.83;ReadPosRankSum=1.025;SOR=0.356	GT:AD:DP:GQ:PL	0/1:32,35:67:99:1290,0,1191
chrIX	290709	.	G	A	1209.77	PASS	AC=1;AF=0.500;AN=2;BaseQRankSum=0.369;ClippingRankSum=0.000;DP=68;ExcessHet=3.0103;FS=0.899;MLEAC=1;MLEAF=0.500;MQ=42.00;MQRankSum=0.000;QD=17.79;ReadPosRankSum=1.218;SOR=0.818	GT:AD:DP:GQ:PL	0/1:35,33:68:99:1238,0,1320
chrIX	420341	.	G	A	927.77	PASS	AC=1;AF=0.500;AN=2;BaseQRankSum=1.358;ClippingRankSum=0.000;DP=63;ExcessHet=3.0103;FS=11.079;MLEAC=1;MLEAF=0.500;MQ=41.97;MQRankSum=0.871;QD=14.73;ReadPosRankSum=-0.095;SOR=1.647	GT:AD:DP:GQ:PL	0/1:37,26:63:99:956,0,1431
chrX	46693	.	C	T	1034.77	PASS	AC=1;AF=0.500;AN=2;BaseQRankSum=0.318;ClippingRankSum=0.000;DP=51;ExcessHet=3.0103;FS=0.000;MLEAC=1;MLEAF=0.500;MQ=42.00;MQRankSum=0.000;QD=20.29;ReadPosRankSum=0.168;SOR=0.721	GT:AD:DP:GQ:PL	0/1:23,28:51:99:1063,0,850
chrX	58937	.	G	A	900.77	PASS	AC=1;AF=0.500;AN=2;BaseQRankSum=0.030;ClippingRankSum=0.000;DP=62;ExcessHet=3.0103;FS=5.148;MLEAC=1;MLEAF=0.500;MQ=42.00;MQRankSum=0.000;QD=14.53;ReadPosRankSum=-0.397;SOR=0.418	GT:AD:DP:GQ:PL	0/1:35,27:62:99:929,0,1216
chrX	58967	.	G	A	1045.77	PASS	AC=1;AF=0.500;AN=2;BaseQRankSum=1.372;ClippingRankSum=0.000;DP=64;ExcessHet=3.0103;FS=2.107;MLEAC=1;MLEAF=0.500;MQ=42.00;MQRankSum=0.000;QD=16.34;ReadPosRankSum=-0.488;SOR=0.412	GT:AD:DP:GQ:PL	0/1:34,30:64:99:1074,0,1211
chrX	73764	.	C	T	1218.77	PASS	AC=1;AF=0.500;AN=2;BaseQRankSum=-1.910;ClippingRankSum=0.000;DP=66;ExcessHet=3.0103;FS=0.943;MLEAC=1;MLEAF=0.500;MQ=41.78;MQRankSum=-0.911;QD=18.47;ReadPosRankSum=0.807;SOR=0.547	GT:AD:DP:GQ:PL	0/1:31,35:66:99:1247,0,1146
chrX	73913	.	C	T	961.77	PASS	AC=1;AF=0.500;AN=2;BaseQRankSum=-0.606;ClippingRankSum=0.000;DP=66;ExcessHet=3.0103;FS=0.950;MLEAC=1;MLEAF=0.500;MQ=41.79;MQRankSum=-1.134;QD=14.57;ReadPosRankSum=1.007;SOR=0.754	GT:AD:DP:GQ:PL	0/1:38,28:66:99:990,0,1429
chrX	88568	.	G	A	1237.77	PASS	AC=1;AF=0.500;AN=2;BaseQRankSum=-2.456;ClippingRankSum=0.000;DP=67;ExcessHet=3.0103;FS=0.000;MLEAC=1;MLEAF=0.500;MQ=42.00;MQRankSum=0.000;QD=18.47;ReadPosRankSum=-1.191;SOR=0.746	GT:AD:DP:GQ:PL	0/1:33,34:67:99:1266,0,1254
chrX	95059	.	C	T	1467.77	PASS	AC=1;AF=0.500;AN=2;BaseQRankSum=0.481;ClippingRankSum=0.000;DP=69;ExcessHet=3.0103;FS=0.939;MLEAC=1;MLEAF=0.500;MQ=42.00;MQRankSum=0.000;QD=21.27;ReadPosRankSum=2.469;SOR=0.907	GT:AD:DP:GQ:PL	0/1:30,39:69:99:1496,0,1097
chrX	100948	.	G	A	1133.77	PASS	AC=1;AF=0.500;AN=2;BaseQRankSum=0.620;ClippingRankSum=0.000;DP=62;ExcessHet=3.0103;FS=0.998;MLEAC=1;MLEAF=0.500;MQ=41.50;MQRankSum=1.779;QD=18.29;ReadPosRankSum=0.179;SOR=0.471	GT:AD:DP:GQ:PL	0/1:31,31:62:99:1162,0,1117
chrX	104424	.	C	T	1127.77	PASS	AC=1;AF=0.500;AN=2;BaseQRankSum=0.471;ClippingRankSum=0.000;DP=65;ExcessHet=3.0103;FS=0.000;MLEAC=1;MLEAF=0.500;MQ=41.97;MQRankSum=-1.016;QD=17.35;ReadPosRankSum=-1.788;SOR=0.756	GT:AD:DP:GQ:PL	0/1:34,31:65:99:1156,0,1277
chrX	106354	.	C	T	1173.77	PASS	AC=1;AF=0.500;AN=2;BaseQRankSum=1.387;ClippingRankSum=0.000;DP=64;ExcessHet=3.0103;FS=0.995;MLEAC=1;MLEAF=0.500;MQ=42.00;MQRankSum=0.000;QD=18.34;ReadPosRankSum=1.925;SOR=0.497	GT:AD:DP:GQ:PL	0/1:33,31:64:99:1202,0,2529
chrX	106355	.	C	T	1173.77	PASS	AC=1;AF=0.500;AN=2;BaseQRankSum=1.839;ClippingRankSum=0.000;DP=64;ExcessHet=3.0103;FS=0.995;MLEAC=1;MLEAF=0.500;MQ=42.00;MQRankSum=0.000;QD=18.34;ReadPosRankSum=1.917;SOR=0.497	GT:AD:DP:GQ:PL	0/1:33,31:64:99:1202,0,2529
chrX	116796	.	G	A	1126.77	PASS	AC=1;AF=0.500;AN=2;BaseQRankSum=0.171;ClippingRankSum=0.000;DP=71;ExcessHet=3.0103;FS=0.906;MLEAC=1;MLEAF=0.500;MQ=41.79;MQRankSum=-1.076;QD=15.87;ReadPosRankSum=0.483;SOR=0.898	GT:AD:DP:GQ:PL	0/1:39,32:71:99:1155,0,1473
chrX	130889	.	G	A	960.77	PASS	AC=1;AF=0.500;AN=2;BaseQRankSum=0.203;ClippingRankSum=0.000;DP=59;ExcessHet=3.0103;FS=1.008;MLEAC=1;MLEAF=0.500;MQ=41.51;MQRankSum=-1.477;QD=16.28;ReadPosRankSum=-1.613;SOR=0.941	GT:AD:DP:GQ:PL	0/1:31,28:59:99:989,0,1149
chrX	134260	.	G	A	1644.77	PASS	AC=1;AF=0.500;AN=2;BaseQRankSum=0.206;ClippingRankSum=0.000;DP=70;ExcessHet=3.0103;FS=0.945;MLEAC=1;MLEAF=0.500;MQ=41.97;MQRankSum=-0.739;QD=23.50;ReadPosRankSum=0.374;SOR=0.859	GT:AD:DP:GQ:PL	0/1:26,44:70:99:1673,0,910
chrX	134354	.	G	A	934.77	PASS	AC=1;AF=0.500;AN=2;BaseQRankSum=-0.559;ClippingRankSum=0.000;DP=47;ExcessHet=3.0103;FS=2.509;MLEAC=1;MLEAF=0.500;MQ=42.00;MQRankSum=0.000;QD=19.89;ReadPosRankSum=-1.398;SOR=0.654	GT:AD:DP:GQ:PL	0/1:21,26:47:99:963,0,771
chrX	139674	.	C	T	1250.77	PASS	AC=1;AF=0.500;AN=2;BaseQRankSum=0.186;ClippingRankSum=0.000;DP=77;ExcessHet=3.0103;FS=0.000;MLEAC=1;MLEAF=0.500;MQ=41.82;MQRankSum=-1.069;QD=16.24;ReadPosRankSum=-0.875;SOR=0.632	GT:AD:DP:GQ:PL	0/1:42,35:77:99:1279,0,1581
chrX	139933	.	G	A	1166.77	PASS	AC=1;AF=0.500;AN=2;BaseQRankSum=1.061;ClippingRankSum=0.000;DP=64;ExcessHet=3.0103;FS=0.000;MLEAC=1;MLEAF=0.500;MQ=41.77;MQRankSum=-0.969;QD=18.23;ReadPosRankSum=0.364;SOR=0.578	GT:AD:DP:GQ:PL	0/1:32,32:64:99:1195,0,1177
chrX	140081	.	G	A	973.77	PASS	AC=1;AF=0.500;AN=2;BaseQRankSum=-0.080;ClippingRankSum=0.000;DP=54;ExcessHet=3.0103;FS=0.000;MLEAC=1;MLEAF=0.500;MQ=42.00;MQRankSum=0.000;QD=18.03;ReadPosRankSum=-0.049;SOR=0.569	GT:AD:DP:GQ:PL	0/1:28,26:54:99:1002,0,1090
chrX	140084	.	G	A	908.77	PASS	AC=1;AF=0.500;AN=2;BaseQRankSum=-1.145;ClippingRankSum=0.000;DP=53;ExcessHet=3.0103;FS=1.047;MLEAC=1;MLEAF=0.500;MQ=42.00;MQRankSum=0.000;QD=17.15;ReadPosRankSum=1.137;SOR=0.790	GT:AD:DP:GQ:PL	0/1:27,26:53:99:937,0,1094
chrX	140088	.	G	A	982.77	PASS	AC=1;AF=0.500;AN=2;BaseQRankSum=0.288;ClippingRankSum=0.000;DP=51;ExcessHet=3.0103;FS=1.072;MLEAC=1;MLEAF=0.500;MQ=42.00;MQRankSum=0.000;QD=19.27;ReadPosRankSum=-0.792;SOR=0.495	GT:AD:DP:GQ:PL	0/1:25,26:51:99:1011,0,1013
chrX	146460	.	C	T	1025.77	PASS	AC=1;AF=0.500;AN=2;BaseQRankSum=-2.153;ClippingRankSum=0.000;DP=58;ExcessHet=3.0103;FS=7.247;MLEAC=1;MLEAF=0.500;MQ=41.71;MQRankSum=0.098;QD=17.69;ReadPosRankSum=-0.026;SOR=0.948	GT:AD:DP:GQ:PL	0/1:28,30:58:99:1054,0,1012
chrX	154588	.	G	A	457.77	PASS	AC=1;AF=0.500;AN=2;BaseQRankSum=-0.872;ClippingRankSum=0.000;DP=26;ExcessHet=3.0103;FS=0.000;MLEAC=1;MLEAF=0.500;MQ=41.32;MQRankSum=1.498;QD=17.61;ReadPosRankSum=1.148;SOR=0.693	GT:AD:DP:GQ:PL	0/1:13,13:26:99:486,0,484
chrX	154698	.	G	A	787.77	PASS	AC=1;AF=0.500;AN=2;BaseQRankSum=0.098;ClippingRankSum=0.000;DP=54;ExcessHet=3.0103;FS=0.000;MLEAC=1;MLEAF=0.500;MQ=42.00;MQRankSum=0.000;QD=16.08;ReadPosRankSum=-0.616;SOR=0.627	GT:AD:DP:GQ:PL	0/1:27,22:49:99:816,0,1037
chrX	159591	.	G	A	1151.77	PASS	AC=1;AF=0.500;AN=2;BaseQRankSum=0.266;ClippingRankSum=0.000;DP=59;ExcessHet=3.0103;FS=1.008;MLEAC=1;MLEAF=0.500;MQ=41.97;MQRankSum=-0.916;QD=19.52;ReadPosRankSum=-0.257;SOR=0.495	GT:AD:DP:GQ:PL	0/1:28,31:59:99:1180,0,1053
chrX	159829	.	G	A	1099.77	PASS	AC=1;AF=0.500;AN=2;BaseQRankSum=2.256;ClippingRankSum=0.000;DP=63;ExcessHet=3.0103;FS=0.985;MLEAC=1;MLEAF=0.500;MQ=42.00;MQRankSum=0.000;QD=17.46;ReadPosRankSum=0.193;SOR=0.941	GT:AD:DP:GQ:PL	0/1:33,30:63:99:1128,0,1164
chrX	161666	.	G	A	1224.77	PASS	AC=1;AF=0.500;AN=2;BaseQRankSum=0.256;ClippingRankSum=0.000;DP=64;ExcessHet=3.0103;FS=6.801;MLEAC=1;MLEAF=0.500;MQ=41.78;MQRankSum=1.063;QD=19.14;ReadPosRankSum=0.579;SOR=1.269	GT:AD:DP:GQ:PL	0/1:31,33:64:99:1253,0,1146
chrX	173004	.	G	A	1123.77	PASS	AC=1;AF=0.500;AN=2;BaseQRankSum=0.523;ClippingRankSum=0.000;DP=69;ExcessHet=3.0103;FS=2.002;MLEAC=1;MLEAF=0.500;MQ=42.00;MQRankSum=0.000;QD=16.29;ReadPosRankSum=0.532;SOR=0.815	GT:AD:DP:GQ:PL	0/1:38,31:69:99:1152,0,1436
chrX	180717	.	G	A	1196.77	PASS	AC=1;AF=0.500;AN=2;BaseQRankSum=0.837;ClippingRankSum=0.000;DP=60;ExcessHet=3.0103;FS=0.990;MLEAC=1;MLEAF=0.500;MQ=41.75;MQRankSum=1.102;QD=19.95;ReadPosRankSum=-0.992;SOR=0.709	GT:AD:DP:GQ:PL	0/1:28,32:60:99:1225,0,1021
chrX	190958	.	G	A	660.77	PASS	AC=1;AF=0.500;AN=2;BaseQRankSum=-0.223;ClippingRankSum=0.000;DP=47;ExcessHet=3.0103;FS=4.201;MLEAC=1;MLEAF=0.500;MQ=41.96;MQRankSum=0.867;QD=14.06;ReadPosRankSum=-0.870;SOR=0.860	GT:AD:DP:GQ:PL	0/1:28,19:47:99:689,0,1082
chrX	193133	.	G	A	1227.77	PASS	AC=1;AF=0.500;AN=2;BaseQRankSum=-0.657;ClippingRankSum=0.000;DP=76;ExcessHet=3.0103;FS=3.109;MLEAC=1;MLEAF=0.500;MQ=41.79;MQRankSum=1.300;QD=16.15;ReadPosRankSum=0.346;SOR=0.392	GT:AD:DP:GQ:PL	0/1:42,34:76:99:1256,0,1559
chrX	195134	.	G	A	1194.77	PASS	AC=1;AF=0.500;AN=2;BaseQRankSum=-0.397;ClippingRankSum=0.000;DP=50;ExcessHet=3.0103;FS=0.000;MLEAC=1;MLEAF=0.500;MQ=42.00;MQRankSum=0.000;QD=23.90;ReadPosRankSum=-1.753;SOR=0.861	GT:AD:DP:GQ:PL	0/1:18,32:50:99:1223,0,640
chrX	225384	.	C	T	1167.77	PASS	AC=1;AF=0.500;AN=2;BaseQRankSum=0.552;ClippingRankSum=0.000;DP=71;ExcessHet=3.0103;FS=0.940;MLEAC=1;MLEAF=0.500;MQ=41.60;MQRankSum=-0.080;QD=16.45;ReadPosRankSum=-1.202;SOR=0.502	GT:AD:DP:GQ:PL	0/1:38,33:71:99:1196,0,1410
chrX	229322	.	G	A	1172.77	PASS	AC=1;AF=0.500;AN=2;BaseQRankSum=0.450;ClippingRankSum=0.000;DP=59;ExcessHet=3.0103;FS=2.272;MLEAC=1;MLEAF=0.500;MQ=41.72;MQRankSum=0.121;QD=19.88;ReadPosRankSum=1.495;SOR=1.169	GT:AD:DP:GQ:PL	0/1:27,32:59:99:1201,0,991
chrX	235630	.	G	A	1048.77	PASS	AC=1;AF=0.500;AN=2;BaseQRankSum=-2.967;ClippingRankSum=0.000;DP=57;ExcessHet=3.0103;FS=3.678;MLEAC=1;MLEAF=0.500;MQ=42.00;MQRankSum=0.000;QD=18.40;ReadPosRankSum=-0.743;SOR=0.578	GT:AD:DP:GQ:PL	0/1:27,30:57:99:1077,0,978
chrX	251895	.	C	T	1561.77	PASS	AC=1;AF=0.500;AN=2;BaseQRankSum=0.668;ClippingRankSum=0.000;DP=66;ExcessHet=3.0103;FS=0.958;MLEAC=1;MLEAF=0.500;MQ=42.00;MQRankSum=0.000;QD=23.66;ReadPosRankSum=1.762;SOR=0.562	GT:AD:DP:GQ:PL	0/1:25,41:66:99:1590,0,854
chrX	265782	.	C	T	828.77	PASS	AC=1;AF=0.500;AN=2;BaseQRankSum=0.130;ClippingRankSum=0.000;DP=59;ExcessHet=3.0103;FS=0.992;MLEAC=1;MLEAF=0.500;MQ=41.97;MQRankSum=-1.216;QD=14.05;ReadPosRankSum=0.840;SOR=0.838	GT:AD:DP:GQ:PL	0/1:36,23:59:99:857,0,2765
chrX	265783	.	C	T	828.77	PASS	AC=1;AF=0.500;AN=2;BaseQRankSum=0.806;ClippingRankSum=0.000;DP=59;ExcessHet=3.0103;FS=0.992;MLEAC=1;MLEAF=0.500;MQ=41.97;MQRankSum=-1.216;QD=14.05;ReadPosRankSum=1.146;SOR=0.838	GT:AD:DP:GQ:PL	0/1:36,23:59:99:857,0,2765
chrX	268080	.	G	A	1599.77	PASS	AC=1;AF=0.500;AN=2;BaseQRankSum=0.370;ClippingRankSum=0.000;DP=79;ExcessHet=3.0103;FS=0.000;MLEAC=1;MLEAF=0.500;MQ=42.00;MQRankSum=0.000;QD=20.25;ReadPosRankSum=0.646;SOR=0.784	GT:AD:DP:GQ:PL	0/1:36,43:79:99:1628,0,1329
chrX	268398	.	C	T	1253.77	PASS	AC=1;AF=0.500;AN=2;BaseQRankSum=1.171;ClippingRankSum=0.000;DP=64;ExcessHet=3.0103;FS=3.502;MLEAC=1;MLEAF=0.500;MQ=42.00;MQRankSum=0.000;QD=19.59;ReadPosRankSum=-0.149;SOR=0.357	GT:AD:DP:GQ:PL	0/1:30,34:64:99:1282,0,1090
chrX	281502	.	C	T	932.77	PASS	AC=1;AF=0.500;AN=2;BaseQRankSum=0.070;ClippingRankSum=0.000;DP=46;ExcessHet=3.0103;FS=6.133;MLEAC=1;MLEAF=0.500;MQ=42.00;MQRankSum=0.000;QD=20.28;ReadPosRankSum=0.291;SOR=0.368	GT:AD:DP:GQ:PL	0/1:21,25:46:99:961,0,777
chrX	297792	.	G	A	980.77	PASS	AC=1;AF=0.500;AN=2;BaseQRankSum=-1.648;ClippingRankSum=0.000;DP=55;ExcessHet=3.0103;FS=0.000;MLEAC=1;MLEAF=0.500;MQ=41.74;MQRankSum=1.018;QD=17.83;ReadPosRankSum=0.339;SOR=0.776	GT:AD:DP:GQ:PL	0/1:28,27:55:99:1009,0,1047
chrX	298960	.	C	T	1288.77	PASS	AC=1;AF=0.500;AN=2;BaseQRankSum=-0.978;ClippingRankSum=0.000;DP=74;ExcessHet=3.0103;FS=14.569;MLEAC=1;MLEAF=0.500;MQ=42.00;MQRankSum=0.000;QD=17.42;ReadPosRankSum=-0.844;SOR=0.884	GT:AD:DP:GQ:PL	0/1:39,35:74:99:1317,0,1501
chrX	311654	.	C	T	851.77	PASS	AC=1;AF=0.500;AN=2;BaseQRankSum=-0.440;ClippingRankSum=0.000;DP=65;ExcessHet=3.0103;FS=0.974;MLEAC=1;MLEAF=0.500;MQ=42.00;MQRankSum=0.000;QD=13.10;ReadPosRankSum=-0.602;SOR=0.941	GT:AD:DP:GQ:PL	0/1:40,25:65:99:880,0,1528
chrX	323881	.	C	T	1250.77	PASS	AC=1;AF=0.500;AN=2;BaseQRankSum=0.883;ClippingRankSum=0.000;DP=62;ExcessHet=3.0103;FS=2.160;MLEAC=1;MLEAF=0.500;MQ=41.70;MQRankSum=0.742;QD=20.17;ReadPosRankSum=-0.024;SOR=1.061	GT:AD:DP:GQ:PL	0/1:28,34:62:99:1279,0,1035
chrX	324404	.	C	T	1490.77	PASS	AC=1;AF=0.500;AN=2;BaseQRankSum=-0.490;ClippingRankSum=0.000;DP=75;ExcessHet=3.0103;FS=4.535;MLEAC=1;MLEAF=0.500;MQ=42.00;MQRankSum=0.000;QD=19.88;ReadPosRankSum=1.136;SOR=0.407	GT:AD:DP:GQ:PL	0/1:34,41:75:99:1519,0,1234
chrX	334190	.	C	T	650.77	PASS	AC=1;AF=0.500;AN=2;BaseQRankSum=-0.790;ClippingRankSum=0.000;DP=51;ExcessHet=3.0103;FS=0.000;MLEAC=1;MLEAF=0.500;MQ=42.00;MQRankSum=0.000;QD=12.76;ReadPosRankSum=-0.054;SOR=0.746	GT:AD:DP:GQ:PL	0/1:32,19:51:99:679,0,1248
chrX	380739	.	G	A	1194.77	PASS	AC=1;AF=0.500;AN=2;BaseQRankSum=-0.200;ClippingRankSum=0.000;DP=70;ExcessHet=3.0103;FS=0.000;MLEAC=1;MLEAF=0.500;MQ=42.00;MQRankSum=0.000;QD=17.07;ReadPosRankSum=-0.145;SOR=0.711	GT:AD:DP:GQ:PL	0/1:37,33:70:99:1223,0,1364
chrX	381290	.	C	T	1111.77	PASS	AC=1;AF=0.500;AN=2;BaseQRankSum=0.011;ClippingRankSum=0.000;DP=55;ExcessHet=3.0103;FS=0.000;MLEAC=1;MLEAF=0.500;MQ=42.00;MQRankSum=0.000;QD=20.21;ReadPosRankSum=1.672;SOR=0.752	GT:AD:DP:GQ:PL	0/1:27,28:55:99:1140,0,2079
chrX	381291	.	C	T	1111.77	PASS	AC=1;AF=0.500;AN=2;BaseQRankSum=1.309;ClippingRankSum=0.000;DP=57;ExcessHet=3.0103;FS=1.019;MLEAC=1;MLEAF=0.500;MQ=42.00;MQRankSum=0.000;QD=19.50;ReadPosRankSum=1.448;SOR=0.869	GT:AD:DP:GQ:PL	0/1:27,30:57:99:1140,0,2079
chrX	383592	.	C	T	1114.77	PASS	AC=1;AF=0.500;AN=2;BaseQRankSum=1.188;ClippingRankSum=0.000;DP=60;ExcessHet=3.0103;FS=0.988;MLEAC=1;MLEAF=0.500;MQ=41.97;MQRankSum=1.033;QD=18.58;ReadPosRankSum=0.685;SOR=0.724	GT:AD:DP:GQ:PL	0/1:30,30:60:99:1143,0,1134
chrX	404778	.	C	T	1107.77	PASS	AC=1;AF=0.500;AN=2;BaseQRankSum=0.979;ClippingRankSum=0.000;DP=62;ExcessHet=3.0103;FS=0.000;MLEAC=1;MLEAF=0.500;MQ=42.00;MQRankSum=0.000;QD=17.87;ReadPosRankSum=0.198;SOR=0.582	GT:AD:DP:GQ:PL	0/1:32,30:62:99:1136,0,1213
chrX	438152	.	G	A	1433.77	PASS	AC=1;AF=0.500;AN=2;BaseQRankSum=0.420;ClippingRankSum=0.000;DP=59;ExcessHet=3.0103;FS=7.450;MLEAC=1;MLEAF=0.500;MQ=41.97;MQRankSum=-0.708;QD=24.30;ReadPosRankSum=-0.629;SOR=0.808	GT:AD:DP:GQ:PL	0/1:21,38:59:99:1462,0,722
chrX	438312	.	G	A	1162.77	PASS	AC=1;AF=0.500;AN=2;BaseQRankSum=0.378;ClippingRankSum=0.000;DP=58;ExcessHet=3.0103;FS=5.378;MLEAC=1;MLEAF=0.500;MQ=41.75;MQRankSum=-0.867;QD=20.05;ReadPosRankSum=-0.429;SOR=1.212	GT:AD:DP:GQ:PL	0/1:26,32:58:99:1191,0,943
chrX	438746	.	C	T	1104.77	PASS	AC=1;AF=0.500;AN=2;BaseQRankSum=-1.186;ClippingRankSum=0.000;DP=65;ExcessHet=3.0103;FS=6.650;MLEAC=1;MLEAF=0.500;MQ=42.00;MQRankSum=0.000;QD=17.00;ReadPosRankSum=1.657;SOR=1.101	GT:AD:DP:GQ:PL	0/1:34,31:65:99:1133,0,1291
chrX	463730	.	C	T	1232.77	PASS	AC=1;AF=0.500;AN=2;BaseQRankSum=-0.491;ClippingRankSum=0.000;DP=58;ExcessHet=3.0103;FS=2.274;MLEAC=1;MLEAF=0.500;MQ=41.76;MQRankSum=1.184;QD=21.25;ReadPosRankSum=1.259;SOR=0.397	GT:AD:DP:GQ:PL	0/1:25,33:58:99:1261,0,904
chrX	466501	.	G	A	1089.77	PASS	AC=1;AF=0.500;AN=2;BaseQRankSum=-1.539;ClippingRankSum=0.000;DP=60;ExcessHet=3.0103;FS=2.177;MLEAC=1;MLEAF=0.500;MQ=41.75;MQRankSum=1.033;QD=18.16;ReadPosRankSum=-0.676;SOR=0.636	GT:AD:DP:GQ:PL	0/1:30,30:60:99:1118,0,1113
chrX	466948	.	G	A	1259.77	PASS	AC=1;AF=0.500;AN=2;BaseQRankSum=-1.017;ClippingRankSum=0.000;DP=69;ExcessHet=3.0103;FS=0.000;MLEAC=1;MLEAF=0.500;MQ=42.00;MQRankSum=0.000;QD=18.26;ReadPosRankSum=-0.350;SOR=0.631	GT:AD:DP:GQ:PL	0/1:34,35:69:99:1288,0,1268
chrX	514838	.	C	T	1110.77	PASS	AC=1;AF=0.500;AN=2;BaseQRankSum=-0.590;ClippingRankSum=0.000;DP=57;ExcessHet=3.0103;FS=3.678;MLEAC=1;MLEAF=0.500;MQ=42.00;MQRankSum=0.000;QD=19.49;ReadPosRankSum=-0.383;SOR=0.578	GT:AD:DP:GQ:PL	0/1:27,30:57:99:1139,0,1015
chrX	521510	.	G	A	715.77	PASS	AC=1;AF=0.500;AN=2;BaseQRankSum=0.050;ClippingRankSum=0.000;DP=62;ExcessHet=3.0103;FS=3.737;MLEAC=1;MLEAF=0.500;MQ=42.00;MQRankSum=0.000;QD=11.54;ReadPosRankSum=-0.258;SOR=0.321	GT:AD:DP:GQ:PL	0/1:40,22:62:99:744,0,1534
chrX	526108	.	G	A	1139.77	PASS	AC=1;AF=0.500;AN=2;BaseQRankSum=0.017;ClippingRankSum=0.000;DP=61;ExcessHet=3.0103;FS=5.148;MLEAC=1;MLEAF=0.500;MQ=41.23;MQRankSum=1.486;QD=18.68;ReadPosRankSum=-0.426;SOR=1.402	GT:AD:DP:GQ:PL	0/1:30,31:61:99:1168,0,1047
chrX	577270	.	G	A	665.77	PASS	AC=1;AF=0.500;AN=2;BaseQRankSum=-0.843;ClippingRankSum=0.000;DP=44;ExcessHet=3.0103;FS=0.000;MLEAC=1;MLEAF=0.500;MQ=42.00;MQRankSum=0.000;QD=15.13;ReadPosRankSum=-0.204;SOR=0.596	GT:AD:DP:GQ:PL	0/1:24,20:44:99:694,0,838
chrX	582722	.	C	T	1253.77	PASS	AC=1;AF=0.500;AN=2;BaseQRankSum=-1.298;ClippingRankSum=0.000;DP=70;ExcessHet=3.0103;FS=1.933;MLEAC=1;MLEAF=0.500;MQ=42.00;MQRankSum=0.000;QD=17.91;ReadPosRankSum=0.181;SOR=0.941	GT:AD:DP:GQ:PL	0/1:36,34:70:99:1282,0,1344
chrX	608057	.	C	T	1224.77	PASS	AC=1;AF=0.500;AN=2;BaseQRankSum=4.011;ClippingRankSum=0.000;DP=76;ExcessHet=3.0103;FS=3.120;MLEAC=1;MLEAF=0.500;MQ=41.62;MQRankSum=1.300;QD=16.12;ReadPosRankSum=-1.613;SOR=0.412	GT:AD:DP:GQ:PL	0/1:42,34:76:99:1253,0,1513
chrX	615137	.	G	A	975.77	PASS	AC=1;AF=0.500;AN=2;BaseQRankSum=-2.058;ClippingRankSum=0.000;DP=66;ExcessHet=3.0103;FS=0.929;MLEAC=1;MLEAF=0.500;MQ=42.00;MQRankSum=0.000;QD=14.78;ReadPosRankSum=-1.648;SOR=0.850	GT:AD:DP:GQ:PL	0/1:36,30:66:99:1004,0,1350
chrX	620476	.	C	T	962.77	PASS	AC=1;AF=0.500;AN=2;BaseQRankSum=0.750;ClippingRankSum=0.000;DP=52;ExcessHet=3.0103;FS=0.000;MLEAC=1;MLEAF=0.500;MQ=41.72;MQRankSum=-0.924;QD=18.51;ReadPosRankSum=-0.257;SOR=0.698	GT:AD:DP:GQ:PL	0/1:25,27:52:99:991,0,923
chrX	620505	.	C	T	1048.77	PASS	AC=1;AF=0.500;AN=2;BaseQRankSum=1.935;ClippingRankSum=0.000;DP=49;ExcessHet=3.0103;FS=0.000;MLEAC=1;MLEAF=0.500;MQ=41.70;MQRankSum=1.196;QD=21.40;ReadPosRankSum=1.961;SOR=0.573	GT:AD:DP:GQ:PL	0/1:21,28:49:99:1077,0,688
chrX	620558	.	C	T	1036.77	PASS	AC=1;AF=0.500;AN=2;BaseQRankSum=-1.798;ClippingRankSum=0.000;DP=70;ExcessHet=3.0103;FS=6.410;MLEAC=1;MLEAF=0.500;MQ=41.76;MQRankSum=1.328;QD=14.81;ReadPosRankSum=-0.599;SOR=0.486	GT:AD:DP:GQ:PL	0/1:38,32:70:99:1065,0,1341
chrX	620636	.	C	T	1150.77	PASS	AC=1;AF=0.500;AN=2;BaseQRankSum=1.489;ClippingRankSum=0.000;DP=71;ExcessHet=3.0103;FS=6.335;MLEAC=1;MLEAF=0.500;MQ=42.00;MQRankSum=0.000;QD=16.21;ReadPosRankSum=0.512;SOR=1.304	GT:AD:DP:GQ:PL	0/1:38,33:71:99:1179,0,1391
chrX	621940	.	C	T	970.77	PASS	AC=1;AF=0.500;AN=2;BaseQRankSum=0.117;ClippingRankSum=0.000;DP=54;ExcessHet=3.0103;FS=1.021;MLEAC=1;MLEAF=0.500;MQ=42.00;MQRankSum=0.000;QD=17.98;ReadPosRankSum=0.323;SOR=0.859	GT:AD:DP:GQ:PL	0/1:28,26:54:99:999,0,2295
chrX	621946	.	C	T	1009.77	PASS	AC=1;AF=0.500;AN=2;BaseQRankSum=0.908;ClippingRankSum=0.000;DP=55;ExcessHet=3.0103;FS=1.037;MLEAC=1;MLEAF=0.500;MQ=42.00;MQRankSum=0.000;QD=18.36;ReadPosRankSum=0.967;SOR=0.941	GT:AD:DP:GQ:PL	0/1:29,26:55:99:1038,0,2253
chrX	639876	.	C	T	478.77	PASS	AC=1;AF=0.500;AN=2;BaseQRankSum=-0.786;ClippingRankSum=0.000;DP=48;ExcessHet=3.0103;FS=1.234;MLEAC=1;MLEAF=0.500;MQ=42.00;MQRankSum=0.000;QD=9.97;ReadPosRankSum=-1.624;SOR=1.085	GT:AD:DP:GQ:PL	0/1:32,16:48:99:507,0,1229
chrX	640316	.	C	T	894.77	PASS	AC=1;AF=0.500;AN=2;BaseQRankSum=-1.332;ClippingRankSum=0.000;DP=58;ExcessHet=3.0103;FS=0.999;MLEAC=1;MLEAF=0.500;MQ=42.00;MQRankSum=0.000;QD=15.43;ReadPosRankSum=-0.797;SOR=0.877	GT:AD:DP:GQ:PL	0/1:32,26:58:99:923,0,1190
chrX	641431	.	G	A	879.77	PASS	AC=1;AF=0.500;AN=2;BaseQRankSum=-1.645;ClippingRankSum=0.000;DP=50;ExcessHet=3.0103;FS=0.000;MLEAC=1;MLEAF=0.500;MQ=41.96;MQRankSum=-0.960;QD=17.60;ReadPosRankSum=-0.542;SOR=0.693	GT:AD:DP:GQ:PL	0/1:25,25:50:99:908,0,901
chrX	641552	.	G	A	742.77	PASS	AC=1;AF=0.500;AN=2;BaseQRankSum=1.324;ClippingRankSum=0.000;DP=66;ExcessHet=3.0103;FS=0.000;MLEAC=1;MLEAF=0.500;MQ=42.00;MQRankSum=0.000;QD=11.43;ReadPosRankSum=0.476;SOR=0.727	GT:AD:DP:GQ:PL	0/1:43,22:65:99:771,0,1638
chrX	655315	.	C	T	987.77	PASS	AC=1;AF=0.500;AN=2;BaseQRankSum=-0.883;ClippingRankSum=0.000;DP=67;ExcessHet=3.0103;FS=4.861;MLEAC=1;MLEAF=0.500;MQ=42.00;MQRankSum=0.000;QD=14.74;ReadPosRankSum=0.579;SOR=1.310	GT:AD:DP:GQ:PL	0/1:39,28:67:99:1016,0,1499
chrX	662036	.	G	A	1052.77	PASS	AC=1;AF=0.500;AN=2;BaseQRankSum=0.127;ClippingRankSum=0.000;DP=50;ExcessHet=3.0103;FS=5.783;MLEAC=1;MLEAF=0.500;MQ=42.00;MQRankSum=0.000;QD=21.06;ReadPosRankSum=0.127;SOR=0.510	GT:AD:DP:GQ:PL	0/1:22,28:50:99:1081,0,814
chrX	663649	.	G	A	984.77	PASS	AC=1;AF=0.500;AN=2;BaseQRankSum=0.409;ClippingRankSum=0.000;DP=57;ExcessHet=3.0103;FS=1.037;MLEAC=1;MLEAF=0.500;MQ=41.74;MQRankSum=0.984;QD=17.28;ReadPosRankSum=0.324;SOR=0.963	GT:AD:DP:GQ:PL	0/1:30,27:57:99:1013,0,1131
chrX	663752	.	C	T	968.77	PASS	AC=1;AF=0.500;AN=2;BaseQRankSum=-1.602;ClippingRankSum=0.000;DP=59;ExcessHet=3.0103;FS=2.242;MLEAC=1;MLEAF=0.500;MQ=42.00;MQRankSum=0.000;QD=16.42;ReadPosRankSum=-2.013;SOR=1.122	GT:AD:DP:GQ:PL	0/1:31,28:59:99:997,0,1143
chrX	679342	.	G	A	806.77	PASS	AC=1;AF=0.500;AN=2;BaseQRankSum=1.187;ClippingRankSum=0.000;DP=60;ExcessHet=3.0103;FS=3.665;MLEAC=1;MLEAF=0.500;MQ=41.97;MQRankSum=0.851;QD=13.45;ReadPosRankSum=-1.244;SOR=1.270	GT:AD:DP:GQ:PL	0/1:36,24:60:99:835,0,1387
chrX	712124	.	C	T	899.77	PASS	AC=1;AF=0.500;AN=2;BaseQRankSum=2.499;ClippingRankSum=0.000;DP=56;ExcessHet=3.0103;FS=2.284;MLEAC=1;MLEAF=0.500;MQ=42.00;MQRankSum=0.000;QD=16.07;ReadPosRankSum=-1.384;SOR=0.532	GT:AD:DP:GQ:PL	0/1:31,25:56:99:928,0,1108
chrXI	48097	.	G	A	978.77	PASS	AC=1;AF=0.500;AN=2;BaseQRankSum=2.074;ClippingRankSum=0.000;DP=56;ExcessHet=3.0103;FS=1.044;MLEAC=1;MLEAF=0.500;MQ=41.49;MQRankSum=-0.026;QD=17.48;ReadPosRankSum=-0.487;SOR=0.473	GT:AD:DP:GQ:PL	0/1:29,27:56:99:1007,0,1080
chrXI	48228	.	C	T	843.77	PASS	AC=1;AF=0.500;AN=2;BaseQRankSum=-1.555;ClippingRankSum=0.000;DP=47;ExcessHet=3.0103;FS=1.157;MLEAC=1;MLEAF=0.500;MQ=41.38;MQRankSum=-1.369;QD=17.95;ReadPosRankSum=0.272;SOR=0.950	GT:AD:DP:GQ:PL	0/1:23,24:47:99:872,0,878
chrXI	50982	.	C	T	1020.77	PASS	AC=1;AF=0.500;AN=2;BaseQRankSum=-0.689;ClippingRankSum=0.000;DP=56;ExcessHet=3.0103;FS=2.182;MLEAC=1;MLEAF=0.500;MQ=42.00;MQRankSum=0.000;QD=18.23;ReadPosRankSum=-0.571;SOR=0.587	GT:AD:DP:GQ:PL	0/1:27,29:56:99:1049,0,993
chrXI	53798	.	C	T	1174.77	PASS	AC=1;AF=0.500;AN=2;BaseQRankSum=1.783;ClippingRankSum=0.000;DP=68;ExcessHet=3.0103;FS=0.000;MLEAC=1;MLEAF=0.500;MQ=41.78;MQRankSum=0.972;QD=17.28;ReadPosRankSum=-0.799;SOR=0.706	GT:AD:DP:GQ:PL	0/1:36,32:68:99:1203,0,1340
chrXI	66502	.	C	T	1059.77	PASS	AC=1;AF=0.500;AN=2;BaseQRankSum=1.637;ClippingRankSum=0.000;DP=56;ExcessHet=3.0103;FS=2.268;MLEAC=1;MLEAF=0.500;MQ=41.48;MQRankSum=0.102;QD=18.92;ReadPosRankSum=0.083;SOR=0.758	GT:AD:DP:GQ:PL	0/1:27,29:56:99:1088,0,984
chrXI	70177	.	G	A	880.77	PASS	AC=1;AF=0.500;AN=2;BaseQRankSum=1.612;ClippingRankSum=0.000;DP=60;ExcessHet=3.0103;FS=11.596;MLEAC=1;MLEAF=0.500;MQ=41.75;MQRankSum=0.908;QD=14.68;ReadPosRankSum=-0.100;SOR=1.629	GT:AD:DP:GQ:PL	0/1:34,26:60:99:909,0,1245
chrXI	75686	.	C	T	879.77	PASS	AC=1;AF=0.500;AN=2;BaseQRankSum=0.315;ClippingRankSum=0.000;DP=56;ExcessHet=3.0103;FS=0.000;MLEAC=1;MLEAF=0.500;MQ=41.75;MQRankSum=0.967;QD=15.71;ReadPosRankSum=0.422;SOR=0.693	GT:AD:DP:GQ:PL	0/1:30,26:56:99:908,0,1111
chrXI	102842	.	C	T	1126.77	PASS	AC=1;AF=0.500;AN=2;BaseQRankSum=0.271;ClippingRankSum=0.000;DP=65;ExcessHet=3.0103;FS=2.073;MLEAC=1;MLEAF=0.500;MQ=42.00;MQRankSum=0.000;QD=17.33;ReadPosRankSum=0.487;SOR=1.044	GT:AD:DP:GQ:PL	0/1:34,31:65:99:1155,0,1257
chrXI	124567	.	C	T	1378.77	PASS	AC=1;AF=0.500;AN=2;BaseQRankSum=2.971;ClippingRankSum=0.000;DP=59;ExcessHet=3.0103;FS=1.026;MLEAC=1;MLEAF=0.500;MQ=42.00;MQRankSum=0.000;QD=23.37;ReadPosRankSum=2.656;SOR=0.518	GT:AD:DP:GQ:PL	0/1:23,36:59:99:1407,0,774
chrXI	158770	.	C	T	1170.77	PASS	AC=1;AF=0.500;AN=2;BaseQRankSum=1.501;ClippingRankSum=0.000;DP=63;ExcessHet=3.0103;FS=2.198;MLEAC=1;MLEAF=0.500;MQ=41.97;MQRankSum=-0.953;QD=18.58;ReadPosRankSum=1.221;SOR=0.412	GT:AD:DP:GQ:PL	0/1:31,32:63:99:1199,0,1145
chrXI	163704	.	C	T	785.77	PASS	AC=1;AF=0.500;AN=2;BaseQRankSum=0.657;ClippingRankSum=0.000;DP=65;ExcessHet=3.0103;FS=1.010;MLEAC=1;MLEAF=0.500;MQ=42.00;MQRankSum=0.000;QD=12.09;ReadPosRankSum=-1.125;SOR=0.496	GT:AD:DP:GQ:PL	0/1:42,23:65:99:814,0,1625
chrXI	164016	.	C	T	1558.77	PASS	AC=1;AF=0.500;AN=2;BaseQRankSum=0.021;ClippingRankSum=0.000;DP=68;ExcessHet=3.0103;FS=13.625;MLEAC=1;MLEAF=0.500;MQ=41.75;MQRankSum=-1.099;QD=22.92;ReadPosRankSum=-0.154;SOR=0.470	GT:AD:DP:GQ:PL	0/1:26,42:68:99:1587,0,894
chrXI	164895	.	C	T	497.77	PASS	AC=1;AF=0.500;AN=2;BaseQRankSum=0.279;ClippingRankSum=0.000;DP=42;ExcessHet=3.0103;FS=1.270;MLEAC=1;MLEAF=0.500;MQ=41.95;MQRankSum=0.795;QD=11.85;ReadPosRankSum=0.747;SOR=0.984	GT:AD:DP:GQ:PL	0/1:27,15:42:99:526,0,1929
chrXI	164912	.	C	T	553.77	PASS	AC=1;AF=0.500;AN=2;BaseQRankSum=0.148;ClippingRankSum=0.000;DP=42;ExcessHet=3.0103;FS=0.000;MLEAC=1;MLEAF=0.500;MQ=41.95;MQRankSum=0.833;QD=13.18;ReadPosRankSum=-1.613;SOR=0.776	GT:AD:DP:GQ:PL	0/1:26,16:42:99:582,0,1855
chrXI	165955	.	G	A	976.77	PASS	AC=1;AF=0.500;AN=2;BaseQRankSum=0.123;ClippingRankSum=0.000;DP=57;ExcessHet=3.0103;FS=7.278;MLEAC=1;MLEAF=0.500;MQ=42.00;MQRankSum=0.000;QD=17.14;ReadPosRankSum=-0.337;SOR=0.352	GT:AD:DP:GQ:PL	0/1:30,27:57:99:1005,0,1148
chrXI	166566	.	C	T	1085.77	PASS	AC=1;AF=0.500;AN=2;BaseQRankSum=0.981;ClippingRankSum=0.000;DP=66;ExcessHet=3.0103;FS=2.090;MLEAC=1;MLEAF=0.500;MQ=42.00;MQRankSum=0.000;QD=16.45;ReadPosRankSum=0.285;SOR=1.037	GT:AD:DP:GQ:PL	0/1:36,30:66:99:1114,0,1329
chrXI	179472	.	G	A	1407.77	PASS	AC=1;AF=0.500;AN=2;BaseQRankSum=0.648;ClippingRankSum=0.000;DP=63;ExcessHet=3.0103;FS=6.929;MLEAC=1;MLEAF=0.500;MQ=41.77;MQRankSum=-0.779;QD=22.35;ReadPosRankSum=-0.008;SOR=0.834	GT:AD:DP:GQ:PL	0/1:25,38:63:99:1436,0,894
chrXI	180086	.	C	T	1113.77	PASS	AC=1;AF=0.500;AN=2;BaseQRankSum=1.464;ClippingRankSum=0.000;DP=60;ExcessHet=3.0103;FS=11.933;MLEAC=1;MLEAF=0.500;MQ=42.00;MQRankSum=0.000;QD=18.56;ReadPosRankSum=-0.286;SOR=1.989	GT:AD:DP:GQ:PL	0/1:30,30:60:99:1142,0,1086
chrXI	185798	.	G	A	861.77	PASS	AC=1;AF=0.500;AN=2;BaseQRankSum=1.365;ClippingRankSum=0.000;DP=67;ExcessHet=3.0103;FS=0.966;MLEAC=1;MLEAF=0.500;MQ=42.00;MQRankSum=0.000;QD=12.86;ReadPosRankSum=-0.623;SOR=0.513	GT:AD:DP:GQ:PL	0/1:42,25:67:99:890,0,1588
chrXI	205792	.	C	T	1346.77	PASS	AC=1;AF=0.500;AN=2;BaseQRankSum=-0.128;ClippingRankSum=0.000;DP=63;ExcessHet=3.0103;FS=0.000;MLEAC=1;MLEAF=0.500;MQ=42.00;MQRankSum=0.000;QD=21.38;ReadPosRankSum=-0.047;SOR=0.697	GT:AD:DP:GQ:PL	0/1:27,36:63:99:1375,0,989
chrXI	208141	.	C	T	1155.77	PASS	AC=1;AF=0.500;AN=2;BaseQRankSum=0.275;ClippingRankSum=0.000;DP=68;ExcessHet=3.0103;FS=4.662;MLEAC=1;MLEAF=0.500;MQ=42.00;MQRankSum=0.000;QD=17.00;ReadPosRankSum=-0.175;SOR=1.147	GT:AD:DP:GQ:PL	0/1:35,33:68:99:1184,0,1306
chrXI	210478	.	C	T	815.77	PASS	AC=1;AF=0.500;AN=2;BaseQRankSum=0.127;ClippingRankSum=0.000;DP=56;ExcessHet=3.0103;FS=2.426;MLEAC=1;MLEAF=0.500;MQ=42.00;MQRankSum=0.000;QD=14.83;ReadPosRankSum=0.371;SOR=1.167	GT:AD:DP:GQ:PL	0/1:32,23:55:99:844,0,1205
chrXI	217275	.	C	T	998.77	PASS	AC=1;AF=0.500;AN=2;BaseQRankSum=-2.171;ClippingRankSum=0.000;DP=58;ExcessHet=3.0103;FS=3.614;MLEAC=1;MLEAF=0.500;MQ=42.00;MQRankSum=0.000;QD=17.22;ReadPosRankSum=-0.237;SOR=1.201	GT:AD:DP:GQ:PL	0/1:30,28:58:99:1027,0,1097
chrXI	230296	.	C	T	1316.77	PASS	AC=1;AF=0.500;AN=2;BaseQRankSum=0.081;ClippingRankSum=0.000;DP=62;ExcessHet=3.0103;FS=0.973;MLEAC=1;MLEAF=0.500;MQ=41.53;MQRankSum=-1.188;QD=21.24;ReadPosRankSum=-0.265;SOR=0.843	GT:AD:DP:GQ:PL	0/1:26,36:62:99:1345,0,943
chrXI	237418	.	C	T	1017.77	PASS	AC=1;AF=0.500;AN=2;BaseQRankSum=0.812;ClippingRankSum=0.000;DP=65;ExcessHet=3.0103;FS=8.862;MLEAC=1;MLEAF=0.500;MQ=42.00;MQRankSum=0.000;QD=15.66;ReadPosRankSum=-0.806;SOR=1.652	GT:AD:DP:GQ:PL	0/1:36,29:65:99:1046,0,1310
chrXI	255583	.	G	A	1319.77	PASS	AC=1;AF=0.500;AN=2;BaseQRankSum=1.576;ClippingRankSum=0.000;DP=62;ExcessHet=3.0103;FS=5.162;MLEAC=1;MLEAF=0.500;MQ=41.97;MQRankSum=1.209;QD=21.29;ReadPosRankSum=1.121;SOR=1.132	GT:AD:DP:GQ:PL	0/1:26,36:62:99:1348,0,913
chrXI	259214	.	C	T	863.77	PASS	AC=1;AF=0.500;AN=2;BaseQRankSum=1.394;ClippingRankSum=0.000;DP=65;ExcessHet=3.0103;FS=2.150;MLEAC=1;MLEAF=0.500;MQ=42.00;MQRankSum=0.000;QD=13.29;ReadPosRankSum=-0.615;SOR=0.544	GT:AD:DP:GQ:PL	0/1:40,25:65:99:892,0,1522
chrXI	275278	.	C	T	1253.77	PASS	AC=1;AF=0.500;AN=2;BaseQRankSum=0.803;ClippingRankSum=0.000;DP=65;ExcessHet=3.0103;FS=0.960;MLEAC=1;MLEAF=0.500;MQ=42.00;MQRankSum=0.000;QD=19.29;ReadPosRankSum=1.762;SOR=0.507	GT:AD:DP:GQ:PL	0/1:31,34:65:99:1282,0,1109
chrXI	282869	.	C	T	1558.77	PASS	AC=1;AF=0.500;AN=2;BaseQRankSum=0.402;ClippingRankSum=0.000;DP=85;ExcessHet=3.0103;FS=8.841;MLEAC=1;MLEAF=0.500;MQ=41.98;MQRankSum=1.059;QD=18.34;ReadPosRankSum=0.215;SOR=0.931	GT:AD:DP:GQ:PL	0/1:41,44:85:99:1587,0,1484
chrXI	323053	.	C	T	1272.77	PASS	AC=1;AF=0.500;AN=2;BaseQRankSum=-1.585;ClippingRankSum=0.000;DP=63;ExcessHet=3.0103;FS=2.130;MLEAC=1;MLEAF=0.500;MQ=41.77;MQRankSum=-0.862;QD=20.20;ReadPosRankSum=0.110;SOR=0.456	GT:AD:DP:GQ:PL	0/1:28,35:63:99:1301,0,1036
chrXI	328068	.	C	T	1054.77	PASS	AC=1;AF=0.500;AN=2;BaseQRankSum=0.709;ClippingRankSum=0.000;DP=60;ExcessHet=3.0103;FS=2.100;MLEAC=1;MLEAF=0.500;MQ=42.00;MQRankSum=0.000;QD=17.58;ReadPosRankSum=-0.902;SOR=0.859	GT:AD:DP:GQ:PL	0/1:31,29:60:99:1083,0,1087
chrXI	341128	.	C	T	683.77	PASS	AC=1;AF=0.500;AN=2;BaseQRankSum=-0.115;ClippingRankSum=0.000;DP=57;ExcessHet=3.0103;FS=7.757;MLEAC=1;MLEAF=0.500;MQ=42.00;MQRankSum=0.000;QD=12.21;ReadPosRankSum=-0.669;SOR=1.059	GT:AD:DP:GQ:PL	0/1:35,21:56:99:712,0,1339
chrXI	356497	.	C	T	984.77	PASS	AC=1;AF=0.500;AN=2;BaseQRankSum=-1.755;ClippingRankSum=0.000;DP=59;ExcessHet=3.0103;FS=3.576;MLEAC=1;MLEAF=0.500;MQ=42.00;MQRankSum=0.000;QD=16.69;ReadPosRankSum=0.167;SOR=0.615	GT:AD:DP:GQ:PL	0/1:31,28:59:99:1013,0,1158
chrXI	360074	.	C	T	1137.77	PASS	AC=1;AF=0.500;AN=2;BaseQRankSum=0.008;ClippingRankSum=0.000;DP=63;ExcessHet=3.0103;FS=11.139;MLEAC=1;MLEAF=0.500;MQ=41.77;MQRankSum=1.016;QD=18.06;ReadPosRankSum=-0.165;SOR=1.531	GT:AD:DP:GQ:PL	0/1:32,31:63:99:1166,0,1192
chrXI	369187	.	C	T	1471.77	PASS	AC=1;AF=0.500;AN=2;BaseQRankSum=-1.557;ClippingRankSum=0.000;DP=76;ExcessHet=3.0103;FS=0.000;MLEAC=1;MLEAF=0.500;MQ=41.97;MQRankSum=1.080;QD=19.37;ReadPosRankSum=0.922;SOR=0.783	GT:AD:DP:GQ:PL	0/1:36,40:76:99:1500,0,1339
chrXI	382200	.	C	T	1553.77	PASS	AC=1;AF=0.500;AN=2;BaseQRankSum=-2.616;ClippingRankSum=0.000;DP=67;ExcessHet=3.0103;FS=0.987;MLEAC=1;MLEAF=0.500;MQ=42.00;MQRankSum=0.000;QD=23.19;ReadPosRankSum=-0.766;SOR=0.895	GT:AD:DP:GQ:PL	0/1:25,42:67:99:1582,0,857
chrXI	384479	.	C	T	756.77	PASS	AC=1;AF=0.500;AN=2;BaseQRankSum=0.467;ClippingRankSum=0.000;DP=59;ExcessHet=3.0103;FS=1.026;MLEAC=1;MLEAF=0.500;MQ=41.75;MQRankSum=0.834;QD=12.83;ReadPosRankSum=-1.468;SOR=0.906	GT:AD:DP:GQ:PL	0/1:36,23:59:99:785,0,1324
chrXI	386068	.	C	T	1194.77	PASS	AC=1;AF=0.500;AN=2;BaseQRankSum=1.228;ClippingRankSum=0.000;DP=69;ExcessHet=3.0103;FS=9.213;MLEAC=1;MLEAF=0.500;MQ=42.00;MQRankSum=0.000;QD=17.32;ReadPosRankSum=-1.355;SOR=0.158	GT:AD:DP:GQ:PL	0/1:36,33:69:99:1223,0,1325
chrXI	387750	.	C	T	1242.77	PASS	AC=1;AF=0.500;AN=2;BaseQRankSum=2.445;ClippingRankSum=0.000;DP=73;ExcessHet=3.0103;FS=3.235;MLEAC=1;MLEAF=0.500;MQ=42.00;MQRankSum=0.000;QD=17.02;ReadPosRankSum=-0.163;SOR=1.204	GT:AD:DP:GQ:PL	0/1:39,34:73:99:1271,0,1393
chrXI	397168	.	G	A	624.77	PASS	AC=1;AF=0.500;AN=2;BaseQRankSum=0.152;ClippingRankSum=0.000;DP=59;ExcessHet=3.0103;FS=0.000;MLEAC=1;MLEAF=0.500;MQ=41.76;MQRankSum=0.725;QD=10.59;ReadPosRankSum=0.038;SOR=0.693	GT:AD:DP:GQ:PL	0/1:40,19:59:99:653,0,1559
chrXI	405057	.	G	A	1092.77	PASS	AC=1;AF=0.500;AN=2;BaseQRankSum=0.759;ClippingRankSum=0.000;DP=62;ExcessHet=3.0103;FS=0.000;MLEAC=1;MLEAF=0.500;MQ=41.70;MQRankSum=0.511;QD=17.63;ReadPosRankSum=1.598;SOR=0.701	GT:AD:DP:GQ:PL	0/1:32,30:62:99:1121,0,1208
chrXI	425844	.	C	T	1327.77	PASS	AC=1;AF=0.500;AN=2;BaseQRankSum=0.114;ClippingRankSum=0.000;DP=67;ExcessHet=3.0103;FS=2.017;MLEAC=1;MLEAF=0.500;MQ=41.79;MQRankSum=-0.870;QD=19.82;ReadPosRankSum=1.560;SOR=0.984	GT:AD:DP:GQ:PL	0/1:30,37:67:99:1356,0,1093
chrXI	427745	.	C	T	1108.77	PASS	AC=1;AF=0.500;AN=2;BaseQRankSum=0.709;ClippingRankSum=0.000;DP=58;ExcessHet=3.0103;FS=1.030;MLEAC=1;MLEAF=0.500;MQ=42.00;MQRankSum=0.000;QD=19.12;ReadPosRankSum=0.432;SOR=0.965	GT:AD:DP:GQ:PL	0/1:28,30:58:99:1137,0,1004
chrXI	431857	.	G	A	1170.77	PASS	AC=1;AF=0.500;AN=2;BaseQRankSum=0.405;ClippingRankSum=0.000;DP=65;ExcessHet=3.0103;FS=18.787;MLEAC=1;MLEAF=0.500;MQ=42.00;MQRankSum=0.000;QD=18.01;ReadPosRankSum=-1.074;SOR=1.290	GT:AD:DP:GQ:PL	0/1:33,32:65:99:1199,0,1246
chrXI	435628	.	C	T	1123.77	PASS	AC=1;AF=0.500;AN=2;BaseQRankSum=0.578;ClippingRankSum=0.000;DP=66;ExcessHet=3.0103;FS=6.668;MLEAC=1;MLEAF=0.500;MQ=42.00;MQRankSum=0.000;QD=17.03;ReadPosRankSum=0.280;SOR=1.524	GT:AD:DP:GQ:PL	0/1:35,31:66:99:1152,0,1333
chrXI	458742	.	G	A	1364.77	PASS	AC=1;AF=0.500;AN=2;BaseQRankSum=1.674;ClippingRankSum=0.000;DP=66;ExcessHet=3.0103;FS=7.219;MLEAC=1;MLEAF=0.500;MQ=42.00;MQRankSum=0.000;QD=21.00;ReadPosRankSum=1.770;SOR=1.627	GT:AD:DP:GQ:PL	0/1:29,36:65:99:1393,0,1076
chrXI	462523	.	G	A	888.77	PASS	AC=1;AF=0.500;AN=2;BaseQRankSum=-0.523;ClippingRankSum=0.000;DP=50;ExcessHet=3.0103;FS=2.463;MLEAC=1;MLEAF=0.500;MQ=41.70;MQRankSum=-0.960;QD=17.78;ReadPosRankSum=0.387;SOR=0.337	GT:AD:DP:GQ:PL	0/1:25,25:50:99:917,0,938
chrXI	473994	.	C	T	1299.77	PASS	AC=1;AF=0.500;AN=2;BaseQRankSum=0.970;ClippingRankSum=0.000;DP=52;ExcessHet=3.0103;FS=10.821;MLEAC=1;MLEAF=0.500;MQ=41.73;MQRankSum=-0.719;QD=25.00;ReadPosRankSum=-1.293;SOR=0.916	GT:AD:DP:GQ:PL	0/1:19,33:52:99:1328,0,1466
chrXI	473995	.	C	T	1299.77	PASS	AC=1;AF=0.500;AN=2;BaseQRankSum=0.299;ClippingRankSum=0.000;DP=52;ExcessHet=3.0103;FS=10.821;MLEAC=1;MLEAF=0.500;MQ=41.73;MQRankSum=-0.719;QD=25.00;ReadPosRankSum=-0.894;SOR=0.916	GT:AD:DP:GQ:PL	0/1:19,33:52:99:1328,0,1466
chrXI	487733	.	C	T	1208.77	PASS	AC=1;AF=0.500;AN=2;BaseQRankSum=0.594;ClippingRankSum=0.000;DP=70;ExcessHet=3.0103;FS=6.366;MLEAC=1;MLEAF=0.500;MQ=41.79;MQRankSum=0.973;QD=17.27;ReadPosRankSum=-1.382;SOR=0.816	GT:AD:DP:GQ:PL	0/1:37,33:70:99:1237,0,1387
chrXI	490125	.	C	T	736.77	PASS	AC=1;AF=0.500;AN=2;BaseQRankSum=0.408;ClippingRankSum=0.000;DP=51;ExcessHet=3.0103;FS=1.118;MLEAC=1;MLEAF=0.500;MQ=41.72;MQRankSum=0.877;QD=14.45;ReadPosRankSum=-0.180;SOR=0.475	GT:AD:DP:GQ:PL	0/1:30,21:51:99:765,0,1136
chrXI	491012	.	C	T	1514.77	PASS	AC=1;AF=0.500;AN=2;BaseQRankSum=-1.113;ClippingRankSum=0.000;DP=64;ExcessHet=3.0103;FS=17.927;MLEAC=1;MLEAF=0.500;MQ=41.10;MQRankSum=-0.812;QD=23.67;ReadPosRankSum=0.319;SOR=0.066	GT:AD:DP:GQ:PL	0/1:23,41:64:99:1543,0,755
chrXI	520862	.	C	T	943.77	PASS	AC=1;AF=0.500;AN=2;BaseQRankSum=2.619;ClippingRankSum=0.000;DP=68;ExcessHet=3.0103;FS=3.313;MLEAC=1;MLEAF=0.500;MQ=41.97;MQRankSum=0.842;QD=13.88;ReadPosRankSum=0.206;SOR=1.107	GT:AD:DP:GQ:PL	0/1:41,27:68:99:972,0,1545
chrXI	528866	.	C	T	893.77	PASS	AC=1;AF=0.500;AN=2;BaseQRankSum=0.492;ClippingRankSum=0.000;DP=54;ExcessHet=3.0103;FS=1.022;MLEAC=1;MLEAF=0.500;MQ=42.00;MQRankSum=0.000;QD=16.55;ReadPosRankSum=1.243;SOR=0.864	GT:AD:DP:GQ:PL	0/1:29,25:54:99:922,0,1067
chrXI	545617	.	C	T	1341.77	PASS	AC=1;AF=0.500;AN=2;BaseQRankSum=-0.043;ClippingRankSum=0.000;DP=60;ExcessHet=3.0103;FS=5.366;MLEAC=1;MLEAF=0.500;MQ=41.75;MQRankSum=1.303;QD=22.36;ReadPosRankSum=0.574;SOR=0.987	GT:AD:DP:GQ:PL	0/1:23,37:60:99:1370,0,794
chrXI	552583	.	C	T	1341.77	PASS	AC=1;AF=0.500;AN=2;BaseQRankSum=1.131;ClippingRankSum=0.000;DP=68;ExcessHet=3.0103;FS=8.146;MLEAC=1;MLEAF=0.500;MQ=41.78;MQRankSum=1.122;QD=19.73;ReadPosRankSum=-0.230;SOR=0.741	GT:AD:DP:GQ:PL	0/1:31,37:68:99:1370,0,1104
chrXI	573522	.	G	A	985.77	PASS	AC=1;AF=0.500;AN=2;BaseQRankSum=-0.360;ClippingRankSum=0.000;DP=60;ExcessHet=3.0103;FS=7.159;MLEAC=1;MLEAF=0.500;MQ=41.97;MQRankSum=-1.036;QD=16.43;ReadPosRankSum=-0.996;SOR=0.472	GT:AD:DP:GQ:PL	0/1:32,28:60:99:1014,0,1221
chrXI	580867	.	C	T	892.77	PASS	AC=1;AF=0.500;AN=2;BaseQRankSum=-0.551;ClippingRankSum=0.000;DP=61;ExcessHet=3.0103;FS=3.494;MLEAC=1;MLEAF=0.500;MQ=41.94;MQRankSum=-1.388;QD=14.64;ReadPosRankSum=0.552;SOR=0.506	GT:AD:DP:GQ:PL	0/1:34,27:61:99:921,0,1256
chrXI	590325	.	C	T	1310.77	PASS	AC=1;AF=0.500;AN=2;BaseQRankSum=0.788;ClippingRankSum=0.000;DP=66;ExcessHet=3.0103;FS=0.000;MLEAC=1;MLEAF=0.500;MQ=42.00;MQRankSum=0.000;QD=19.86;ReadPosRankSum=0.761;SOR=0.687	GT:AD:DP:GQ:PL	0/1:31,35:66:99:1339,0,1153
chrXI	614131	.	C	T	875.77	PASS	AC=1;AF=0.500;AN=2;BaseQRankSum=0.290;ClippingRankSum=0.000;DP=61;ExcessHet=3.0103;FS=0.000;MLEAC=1;MLEAF=0.500;MQ=41.28;MQRankSum=0.331;QD=14.36;ReadPosRankSum=0.486;SOR=0.602	GT:AD:DP:GQ:PL	0/1:35,26:61:99:904,0,1321
chrXII	30463	.	C	T	968.77	PASS	AC=1;AF=0.500;AN=2;BaseQRankSum=1.643;ClippingRankSum=0.000;DP=61;ExcessHet=3.0103;FS=14.000;MLEAC=1;MLEAF=0.500;MQ=42.00;MQRankSum=0.000;QD=15.88;ReadPosRankSum=0.523;SOR=2.040	GT:AD:DP:GQ:PL	0/1:34,27:61:99:997,0,1308
chrXII	37255	.	G	A	1403.77	PASS	AC=1;AF=0.500;AN=2;BaseQRankSum=1.582;ClippingRankSum=0.000;DP=75;ExcessHet=3.0103;FS=7.774;MLEAC=1;MLEAF=0.500;MQ=42.00;MQRankSum=0.000;QD=18.72;ReadPosRankSum=1.106;SOR=0.634	GT:AD:DP:GQ:PL	0/1:37,38:75:99:1432,0,1381
chrXII	42546	.	G	A	1425.77	PASS	AC=1;AF=0.500;AN=2;BaseQRankSum=-1.224;ClippingRankSum=0.000;DP=66;ExcessHet=3.0103;FS=3.618;MLEAC=1;MLEAF=0.500;MQ=42.00;MQRankSum=0.000;QD=21.60;ReadPosRankSum=0.138;SOR=1.230	GT:AD:DP:GQ:PL	0/1:28,38:66:99:1454,0,1008
chrXII	84194	.	G	A	1090.77	PASS	AC=1;AF=0.500;AN=2;BaseQRankSum=0.139;ClippingRankSum=0.000;DP=55;ExcessHet=3.0103;FS=3.728;MLEAC=1;MLEAF=0.500;MQ=42.00;MQRankSum=0.000;QD=19.83;ReadPosRankSum=-0.522;SOR=1.098	GT:AD:DP:GQ:PL	0/1:25,30:55:99:1119,0,868
chrXII	87140	.	G	A	870.77	PASS	AC=1;AF=0.500;AN=2;BaseQRankSum=-0.436;ClippingRankSum=0.000;DP=67;ExcessHet=3.0103;FS=4.988;MLEAC=1;MLEAF=0.500;MQ=42.00;MQRankSum=0.000;QD=13.00;ReadPosRankSum=-0.030;SOR=0.301	GT:AD:DP:GQ:PL	0/1:41,26:67:99:899,0,1597
chrXII	88525	.	C	T	1037.77	PASS	AC=1;AF=0.500;AN=2;BaseQRankSum=1.434;ClippingRankSum=0.000;DP=60;ExcessHet=3.0103;FS=0.000;MLEAC=1;MLEAF=0.500;MQ=42.00;MQRankSum=0.000;QD=17.30;ReadPosRankSum=-1.264;SOR=0.713	GT:AD:DP:GQ:PL	0/1:31,29:60:99:1066,0,1164
chrXII	88561	.	C	T	1226.77	PASS	AC=1;AF=0.500;AN=2;BaseQRankSum=-0.713;ClippingRankSum=0.000;DP=64;ExcessHet=3.0103;FS=0.000;MLEAC=1;MLEAF=0.500;MQ=42.00;MQRankSum=0.000;QD=19.17;ReadPosRankSum=-1.591;SOR=0.693	GT:AD:DP:GQ:PL	0/1:30,34:64:99:1255,0,1116
chrXII	88782	.	C	T	791.77	PASS	AC=1;AF=0.500;AN=2;BaseQRankSum=-0.934;ClippingRankSum=0.000;DP=47;ExcessHet=3.0103;FS=1.191;MLEAC=1;MLEAF=0.500;MQ=41.66;MQRankSum=-1.430;QD=16.85;ReadPosRankSum=-0.566;SOR=1.017	GT:AD:DP:GQ:PL	0/1:24,23:47:99:820,0,896
chrXII	88929	.	C	T	1242.77	PASS	AC=1;AF=0.500;AN=2;BaseQRankSum=0.874;ClippingRankSum=0.000;DP=69;ExcessHet=3.0103;FS=0.912;MLEAC=1;MLEAF=0.500;MQ=42.00;MQRankSum=0.000;QD=18.01;ReadPosRankSum=-0.875;SOR=0.876	GT:AD:DP:GQ:PL	0/1:35,34:69:99:1271,0,1296
chrXII	89758	.	C	T	781.77	PASS	AC=1;AF=0.500;AN=2;BaseQRankSum=0.874;ClippingRankSum=0.000;DP=60;ExcessHet=3.0103;FS=1.010;MLEAC=1;MLEAF=0.500;MQ=42.00;MQRankSum=0.000;QD=13.03;ReadPosRankSum=-1.360;SOR=0.775	GT:AD:DP:GQ:PL	0/1:36,24:60:99:810,0,1388
chrXII	96772	.	G	A	692.77	PASS	AC=1;AF=0.500;AN=2;BaseQRankSum=-1.180;ClippingRankSum=0.000;DP=116;ExcessHet=3.0103;FS=0.868;MLEAC=1;MLEAF=0.500;MQ=42.00;MQRankSum=0.000;QD=6.60;ReadPosRankSum=0.044;SOR=0.832	GT:AD:DP:GQ:PL	0/1:81,24:105:99:721,0,3185
chrXII	97516	.	G	A	2572.77	PASS	AC=2;AF=1.00;AN=2;DP=60;ExcessHet=3.0103;FS=0.000;MLEAC=2;MLEAF=1.00;MQ=42.00;QD=30.84;SOR=1.255	GT:AD:DP:GQ:PL	1/1:0,60:60:99:2601,180,0
chrXII	98829	.	G	A	1355.77	PASS	AC=1;AF=0.500;AN=2;BaseQRankSum=-1.090;ClippingRankSum=0.000;DP=66;ExcessHet=3.0103;FS=2.090;MLEAC=1;MLEAF=0.500;MQ=41.79;MQRankSum=1.126;QD=20.54;ReadPosRankSum=-0.392;SOR=0.438	GT:AD:DP:GQ:PL	0/1:30,36:66:99:1384,0,1107
chrXII	105525	.	G	A	1502.77	PASS	AC=1;AF=0.500;AN=2;BaseQRankSum=1.527;ClippingRankSum=0.000;DP=83;ExcessHet=3.0103;FS=0.000;MLEAC=1;MLEAF=0.500;MQ=41.83;MQRankSum=-0.964;QD=18.11;ReadPosRankSum=-1.417;SOR=0.643	GT:AD:DP:GQ:PL	0/1:41,42:83:99:1531,0,1391
chrXII	105815	.	G	A	1549.77	PASS	AC=1;AF=0.500;AN=2;BaseQRankSum=0.101;ClippingRankSum=0.000;DP=81;ExcessHet=3.0103;FS=1.814;MLEAC=1;MLEAF=0.500;MQ=41.82;MQRankSum=-0.939;QD=19.13;ReadPosRankSum=-0.537;SOR=0.665	GT:AD:DP:GQ:PL	0/1:39,42:81:99:1578,0,1456
chrXII	119064	.	C	T	1290.77	PASS	AC=1;AF=0.500;AN=2;BaseQRankSum=-0.977;ClippingRankSum=0.000;DP=64;ExcessHet=3.0103;FS=0.000;MLEAC=1;MLEAF=0.500;MQ=41.77;MQRankSum=1.130;QD=20.17;ReadPosRankSum=1.016;SOR=0.774	GT:AD:DP:GQ:PL	0/1:29,35:64:99:1319,0,1059
chrXII	123725	.	G	A	1055.77	PASS	AC=1;AF=0.500;AN=2;BaseQRankSum=0.362;ClippingRankSum=0.000;DP=63;ExcessHet=3.0103;FS=0.000;MLEAC=1;MLEAF=0.500;MQ=41.06;MQRankSum=-2.333;QD=16.76;ReadPosRankSum=-0.550;SOR=0.643	GT:AD:DP:GQ:PL	0/1:32,31:63:99:1084,0,1142
chrXII	124293	.	G	A	1154.77	PASS	AC=1;AF=0.500;AN=2;BaseQRankSum=-0.111;ClippingRankSum=0.000;DP=65;ExcessHet=3.0103;FS=0.000;MLEAC=1;MLEAF=0.500;MQ=42.00;MQRankSum=0.000;QD=17.77;ReadPosRankSum=-0.817;SOR=0.638	GT:AD:DP:GQ:PL	0/1:33,32:65:99:1183,0,1229
chrXII	130844	.	G	A	1269.77	PASS	AC=1;AF=0.500;AN=2;BaseQRankSum=0.163;ClippingRankSum=0.000;DP=62;ExcessHet=3.0103;FS=2.155;MLEAC=1;MLEAF=0.500;MQ=41.97;MQRankSum=1.171;QD=20.48;ReadPosRankSum=0.707;SOR=0.715	GT:AD:DP:GQ:PL	0/1:27,35:62:99:1298,0,964
chrXII	143830	.	C	T	713.77	PASS	AC=1;AF=0.500;AN=2;BaseQRankSum=0.789;ClippingRankSum=0.000;DP=48;ExcessHet=3.0103;FS=0.000;MLEAC=1;MLEAF=0.500;MQ=41.41;MQRankSum=1.291;QD=14.87;ReadPosRankSum=2.668;SOR=0.749	GT:AD:DP:GQ:PL	0/1:27,21:48:99:742,0,963
chrXII	147612	.	G	A	1444.77	PASS	AC=1;AF=0.500;AN=2;BaseQRankSum=-0.717;ClippingRankSum=0.000;DP=73;ExcessHet=3.0103;FS=0.881;MLEAC=1;MLEAF=0.500;MQ=41.80;MQRankSum=1.098;QD=19.79;ReadPosRankSum=-1.111;SOR=0.822	GT:AD:DP:GQ:PL	0/1:34,39:73:99:1473,0,1244
chrXII	155965	.	C	T	1327.77	PASS	AC=1;AF=0.500;AN=2;BaseQRankSum=-0.084;ClippingRankSum=0.000;DP=57;ExcessHet=3.0103;FS=15.578;MLEAC=1;MLEAF=0.500;MQ=42.00;MQRankSum=0.000;QD=23.29;ReadPosRankSum=-0.574;SOR=0.933	GT:AD:DP:GQ:PL	0/1:21,36:57:99:1356,0,721
chrXII	180131	.	C	T	1139.77	PASS	AC=1;AF=0.500;AN=2;BaseQRankSum=0.383;ClippingRankSum=0.000;DP=67;ExcessHet=3.0103;FS=10.514;MLEAC=1;MLEAF=0.500;MQ=41.78;MQRankSum=1.015;QD=17.01;ReadPosRankSum=-1.298;SOR=0.976	GT:AD:DP:GQ:PL	0/1:34,33:67:99:1168,0,1231
chrXII	187283	.	G	A	1038.77	PASS	AC=1;AF=0.500;AN=2;BaseQRankSum=0.913;ClippingRankSum=0.000;DP=66;ExcessHet=3.0103;FS=16.050;MLEAC=1;MLEAF=0.500;MQ=41.78;MQRankSum=0.916;QD=15.74;ReadPosRankSum=1.204;SOR=1.286	GT:AD:DP:GQ:PL	0/1:37,29:66:99:1067,0,1335
chrXII	198786	.	C	T	1256.77	PASS	AC=1;AF=0.500;AN=2;BaseQRankSum=-1.106;ClippingRankSum=0.000;DP=76;ExcessHet=3.0103;FS=3.002;MLEAC=1;MLEAF=0.500;MQ=42.00;MQRankSum=0.000;QD=16.54;ReadPosRankSum=0.177;SOR=0.948	GT:AD:DP:GQ:PL	0/1:39,37:76:99:1285,0,1458
chrXII	198874	.	C	T	1519.77	PASS	AC=1;AF=0.500;AN=2;BaseQRankSum=1.777;ClippingRankSum=0.000;DP=72;ExcessHet=3.0103;FS=6.201;MLEAC=1;MLEAF=0.500;MQ=41.97;MQRankSum=1.146;QD=21.11;ReadPosRankSum=0.914;SOR=0.466	GT:AD:DP:GQ:PL	0/1:32,40:72:99:1548,0,1159
chrXII	198929	.	C	T	1009.77	PASS	AC=1;AF=0.500;AN=2;BaseQRankSum=-0.678;ClippingRankSum=0.000;DP=59;ExcessHet=3.0103;FS=2.188;MLEAC=1;MLEAF=0.500;MQ=41.97;MQRankSum=1.017;QD=17.11;ReadPosRankSum=0.734;SOR=0.427	GT:AD:DP:GQ:PL	0/1:30,29:59:99:1038,0,1103
chrXII	230592	.	G	A	892.77	PASS	AC=1;AF=0.500;AN=2;BaseQRankSum=-1.226;ClippingRankSum=0.000;DP=49;ExcessHet=3.0103;FS=0.000;MLEAC=1;MLEAF=0.500;MQ=42.00;MQRankSum=0.000;QD=18.22;ReadPosRankSum=0.251;SOR=0.760	GT:AD:DP:GQ:PL	0/1:24,25:49:99:921,0,903
chrXII	260009	.	G	A	974.77	PASS	AC=1;AF=0.500;AN=2;BaseQRankSum=0.167;ClippingRankSum=0.000;DP=52;ExcessHet=3.0103;FS=3.925;MLEAC=1;MLEAF=0.500;MQ=42.00;MQRankSum=0.000;QD=18.75;ReadPosRankSum=1.434;SOR=0.973	GT:AD:DP:GQ:PL	0/1:25,27:52:99:1003,0,924
chrXII	263549	.	G	A	1348.77	PASS	AC=1;AF=0.500;AN=2;BaseQRankSum=-1.697;ClippingRankSum=0.000;DP=75;ExcessHet=3.0103;FS=0.868;MLEAC=1;MLEAF=0.500;MQ=42.00;MQRankSum=0.000;QD=17.98;ReadPosRankSum=-0.764;SOR=0.656	GT:AD:DP:GQ:PL	0/1:38,37:75:99:1377,0,1452
chrXII	283702	.	C	T	949.77	PASS	AC=1;AF=0.500;AN=2;BaseQRankSum=2.769;ClippingRankSum=0.000;DP=52;ExcessHet=3.0103;FS=3.933;MLEAC=1;MLEAF=0.500;MQ=42.00;MQRankSum=0.000;QD=18.26;ReadPosRankSum=0.658;SOR=0.560	GT:AD:DP:GQ:PL	0/1:26,26:52:99:978,0,890
chrXII	289302	.	C	T	1132.77	PASS	AC=1;AF=0.500;AN=2;BaseQRankSum=1.035;ClippingRankSum=0.000;DP=54;ExcessHet=3.0103;FS=2.339;MLEAC=1;MLEAF=0.500;MQ=42.21;MQRankSum=-1.081;QD=20.98;ReadPosRankSum=-1.289;SOR=1.143	GT:AD:DP:GQ:PL	0/1:24,30:54:99:1161,0,857
chrXII	289546	.	G	A	1348.77	PASS	AC=1;AF=0.500;AN=2;BaseQRankSum=-0.751;ClippingRankSum=0.000;DP=65;ExcessHet=3.0103;FS=2.177;MLEAC=1;MLEAF=0.500;MQ=41.77;MQRankSum=1.181;QD=20.75;ReadPosRankSum=-1.551;SOR=0.416	GT:AD:DP:GQ:PL	0/1:28,37:65:99:1377,0,993
chrXII	290146	.	C	T	3015.77	PASS	AC=2;AF=1.00;AN=2;DP=70;ExcessHet=3.0103;FS=0.000;MLEAC=2;MLEAF=1.00;MQ=41.97;QD=28.18;SOR=1.609	GT:AD:DP:GQ:PL	1/1:0,70:70:99:3044,211,0
chrXII	290203	.	C	T	937.77	PASS	AC=1;AF=0.500;AN=2;BaseQRankSum=0.636;ClippingRankSum=0.000;DP=54;ExcessHet=3.0103;FS=0.000;MLEAC=1;MLEAF=0.500;MQ=41.70;MQRankSum=1.402;QD=17.37;ReadPosRankSum=-0.245;SOR=0.569	GT:AD:DP:GQ:PL	0/1:28,26:54:99:966,0,1026
chrXII	323525	.	C	T	1035.77	PASS	AC=1;AF=0.500;AN=2;BaseQRankSum=-1.758;ClippingRankSum=0.000;DP=52;ExcessHet=3.0103;FS=0.000;MLEAC=1;MLEAF=0.500;MQ=41.72;MQRankSum=-0.852;QD=19.92;ReadPosRankSum=-1.303;SOR=0.616	GT:AD:DP:GQ:PL	0/1:23,29:52:99:1064,0,864
chrXII	327932	.	G	A	1045.77	PASS	AC=1;AF=0.500;AN=2;BaseQRankSum=-0.458;ClippingRankSum=0.000;DP=44;ExcessHet=3.0103;FS=1.192;MLEAC=1;MLEAF=0.500;MQ=41.25;MQRankSum=0.411;QD=23.77;ReadPosRankSum=0.494;SOR=0.965	GT:AD:DP:GQ:PL	0/1:17,27:44:99:1074,0,1333
chrXII	327934	.	G	A	1045.77	PASS	AC=1;AF=0.500;AN=2;BaseQRankSum=-0.042;ClippingRankSum=0.000;DP=43;ExcessHet=3.0103;FS=0.000;MLEAC=1;MLEAF=0.500;MQ=41.23;MQRankSum=0.370;QD=24.32;ReadPosRankSum=0.342;SOR=0.892	GT:AD:DP:GQ:PL	0/1:17,26:43:99:1074,0,1333
chrXII	328637	.	G	A	1048.77	PASS	AC=1;AF=0.500;AN=2;BaseQRankSum=-1.208;ClippingRankSum=0.000;DP=60;ExcessHet=3.0103;FS=7.080;MLEAC=1;MLEAF=0.500;MQ=41.28;MQRankSum=1.723;QD=17.48;ReadPosRankSum=1.048;SOR=0.850	GT:AD:DP:GQ:PL	0/1:31,29:60:99:1077,0,1130
chrXII	332064	.	G	A	1216.77	PASS	AC=1;AF=0.500;AN=2;BaseQRankSum=0.848;ClippingRankSum=0.000;DP=70;ExcessHet=3.0103;FS=4.608;MLEAC=1;MLEAF=0.500;MQ=42.00;MQRankSum=0.000;QD=17.38;ReadPosRankSum=-0.176;SOR=1.148	GT:AD:DP:GQ:PL	0/1:37,33:70:99:1245,0,1366
chrXII	341091	.	G	A	1240.77	PASS	AC=1;AF=0.500;AN=2;BaseQRankSum=-0.596;ClippingRankSum=0.000;DP=60;ExcessHet=3.0103;FS=11.710;MLEAC=1;MLEAF=0.500;MQ=41.76;MQRankSum=1.177;QD=20.68;ReadPosRankSum=0.228;SOR=1.518	GT:AD:DP:GQ:PL	0/1:26,34:60:99:1269,0,927
chrXII	348573	.	G	A	1126.77	PASS	AC=1;AF=0.500;AN=2;BaseQRankSum=0.306;ClippingRankSum=0.000;DP=59;ExcessHet=3.0103;FS=0.990;MLEAC=1;MLEAF=0.500;MQ=41.76;MQRankSum=-0.885;QD=19.10;ReadPosRankSum=-0.955;SOR=0.759	GT:AD:DP:GQ:PL	0/1:27,32:59:99:1155,0,972
chrXII	355983	.	G	A	837.77	PASS	AC=1;AF=0.500;AN=2;BaseQRankSum=0.619;ClippingRankSum=0.000;DP=62;ExcessHet=3.0103;FS=0.000;MLEAC=1;MLEAF=0.500;MQ=42.00;MQRankSum=0.000;QD=13.51;ReadPosRankSum=0.904;SOR=0.776	GT:AD:DP:GQ:PL	0/1:38,24:62:99:866,0,1474
chrXII	370116	.	G	A	793.77	PASS	AC=1;AF=0.500;AN=2;BaseQRankSum=0.000;ClippingRankSum=0.000;DP=69;ExcessHet=3.0103;FS=6.845;MLEAC=1;MLEAF=0.500;MQ=41.54;MQRankSum=1.261;QD=11.50;ReadPosRankSum=0.219;SOR=1.388	GT:AD:DP:GQ:PL	0/1:46,23:69:99:822,0,3485
chrXII	370128	.	G	A	1004.77	PASS	AC=1;AF=0.500;AN=2;BaseQRankSum=1.342;ClippingRankSum=0.000;DP=71;ExcessHet=3.0103;FS=8.273;MLEAC=1;MLEAF=0.500;MQ=41.58;MQRankSum=1.170;QD=14.15;ReadPosRankSum=-0.443;SOR=1.024	GT:AD:DP:GQ:PL	0/1:43,28:71:99:1033,0,3302
chrXII	370977	.	G	A	1589.77	PASS	AC=1;AF=0.500;AN=2;BaseQRankSum=1.034;ClippingRankSum=0.000;DP=85;ExcessHet=3.0103;FS=1.782;MLEAC=1;MLEAF=0.500;MQ=42.00;MQRankSum=0.000;QD=18.70;ReadPosRankSum=0.555;SOR=0.486	GT:AD:DP:GQ:PL	0/1:42,43:85:99:1618,0,1567
chrXII	374475	.	C	T	1343.77	PASS	AC=1;AF=0.500;AN=2;BaseQRankSum=-1.270;ClippingRankSum=0.000;DP=72;ExcessHet=3.0103;FS=0.896;MLEAC=1;MLEAF=0.500;MQ=42.00;MQRankSum=0.000;QD=18.93;ReadPosRankSum=0.046;SOR=0.869	GT:AD:DP:GQ:PL	0/1:36,35:71:99:1372,0,2753
chrXII	374491	.	C	T	1171.77	PASS	AC=1;AF=0.500;AN=2;BaseQRankSum=-0.633;ClippingRankSum=0.000;DP=73;ExcessHet=3.0103;FS=3.128;MLEAC=1;MLEAF=0.500;MQ=42.00;MQRankSum=0.000;QD=16.27;ReadPosRankSum=0.681;SOR=0.888	GT:AD:DP:GQ:PL	0/1:40,32:72:99:1200,0,2971
chrXII	377049	.	G	A	968.77	PASS	AC=1;AF=0.500;AN=2;BaseQRankSum=-1.436;ClippingRankSum=0.000;DP=55;ExcessHet=3.0103;FS=5.494;MLEAC=1;MLEAF=0.500;MQ=42.00;MQRankSum=0.000;QD=17.61;ReadPosRankSum=1.030;SOR=0.394	GT:AD:DP:GQ:PL	0/1:28,27:55:99:997,0,1069
chrXII	404097	.	G	A	1010.77	PASS	AC=1;AF=0.500;AN=2;BaseQRankSum=0.794;ClippingRankSum=0.000;DP=60;ExcessHet=3.0103;FS=8.798;MLEAC=1;MLEAF=0.500;MQ=42.00;MQRankSum=0.000;QD=16.85;ReadPosRankSum=-1.231;SOR=1.115	GT:AD:DP:GQ:PL	0/1:31,29:60:99:1039,0,1129
chrXII	444473	.	C	T	1163.77	PASS	AC=1;AF=0.500;AN=2;BaseQRankSum=-3.178;ClippingRankSum=0.000;DP=66;ExcessHet=3.0103;FS=4.729;MLEAC=1;MLEAF=0.500;MQ=42.00;MQRankSum=0.000;QD=17.63;ReadPosRankSum=0.303;SOR=0.553	GT:AD:DP:GQ:PL	0/1:32,34:66:99:1192,0,1195
chrXII	449818	.	G	A	928.77	PASS	AC=1;AF=0.500;AN=2;BaseQRankSum=-0.388;ClippingRankSum=0.000;DP=48;ExcessHet=3.0103;FS=0.000;MLEAC=1;MLEAF=0.500;MQ=41.70;MQRankSum=0.000;QD=19.76;ReadPosRankSum=0.062;SOR=0.551	GT:AD:DP:GQ:PL	0/1:21,26:47:99:957,0,779
chrXII	498852	.	C	T	1308.77	PASS	AC=1;AF=0.500;AN=2;BaseQRankSum=1.985;ClippingRankSum=0.000;DP=66;ExcessHet=3.0103;FS=15.381;MLEAC=1;MLEAF=0.500;MQ=42.00;MQRankSum=0.000;QD=19.83;ReadPosRankSum=0.944;SOR=0.876	GT:AD:DP:GQ:PL	0/1:31,35:66:99:1337,0,1117
chrXII	498950	.	G	A	745.77	PASS	AC=1;AF=0.500;AN=2;BaseQRankSum=0.344;ClippingRankSum=0.000;DP=52;ExcessHet=3.0103;FS=10.334;MLEAC=1;MLEAF=0.500;MQ=41.65;MQRankSum=-2.040;QD=14.34;ReadPosRankSum=-1.019;SOR=0.472	GT:AD:DP:GQ:PL	0/1:30,22:52:99:774,0,1144
chrXII	504048	.	G	A	1778.77	PASS	AC=1;AF=0.500;AN=2;BaseQRankSum=-1.744;ClippingRankSum=0.000;DP=78;ExcessHet=3.0103;FS=4.574;MLEAC=1;MLEAF=0.500;MQ=41.82;MQRankSum=1.326;QD=22.80;ReadPosRankSum=-2.028;SOR=0.695	GT:AD:DP:GQ:PL	0/1:29,49:78:99:1807,0,1020
chrXII	515680	.	C	T	980.77	PASS	AC=1;AF=0.500;AN=2;BaseQRankSum=-2.234;ClippingRankSum=0.000;DP=64;ExcessHet=3.0103;FS=0.000;MLEAC=1;MLEAF=0.500;MQ=42.00;MQRankSum=0.000;QD=15.32;ReadPosRankSum=-0.360;SOR=0.593	GT:AD:DP:GQ:PL	0/1:36,28:64:99:1009,0,1356
chrXII	524882	.	C	T	1007.77	PASS	AC=1;AF=0.500;AN=2;BaseQRankSum=-0.654;ClippingRankSum=0.000;DP=60;ExcessHet=3.0103;FS=2.232;MLEAC=1;MLEAF=0.500;MQ=42.00;MQRankSum=0.000;QD=17.08;ReadPosRankSum=0.901;SOR=0.446	GT:AD:DP:GQ:PL	0/1:31,28:59:99:1036,0,1118
chrXII	530705	.	C	T	693.77	PASS	AC=1;AF=0.500;AN=2;BaseQRankSum=1.840;ClippingRankSum=0.000;DP=79;ExcessHet=3.0103;FS=0.000;MLEAC=1;MLEAF=0.500;MQ=42.10;MQRankSum=-1.243;QD=9.25;ReadPosRankSum=-0.555;SOR=0.660	GT:AD:DP:GQ:PL	0/1:42,33:75:99:722,0,1500
chrXII	540728	.	G	A	1275.77	PASS	AC=1;AF=0.500;AN=2;BaseQRankSum=1.114;ClippingRankSum=0.000;DP=68;ExcessHet=3.0103;FS=8.469;MLEAC=1;MLEAF=0.500;MQ=42.00;MQRankSum=0.000;QD=18.76;ReadPosRankSum=0.090;SOR=1.415	GT:AD:DP:GQ:PL	0/1:33,35:68:99:1304,0,1227
chrXII	546089	.	C	T	1277.77	PASS	AC=1;AF=0.500;AN=2;BaseQRankSum=1.163;ClippingRankSum=0.000;DP=53;ExcessHet=3.0103;FS=8.532;MLEAC=1;MLEAF=0.500;MQ=42.00;MQRankSum=0.000;QD=24.11;ReadPosRankSum=-0.662;SOR=1.790	GT:AD:DP:GQ:PL	0/1:19,34:53:99:1306,0,646
chrXII	548796	.	G	A	1019.77	PASS	AC=1;AF=0.500;AN=2;BaseQRankSum=1.982;ClippingRankSum=0.000;DP=57;ExcessHet=3.0103;FS=1.007;MLEAC=1;MLEAF=0.500;MQ=41.71;MQRankSum=1.427;QD=17.89;ReadPosRankSum=0.585;SOR=0.782	GT:AD:DP:GQ:PL	0/1:29,28:57:99:1048,0,1034
chrXII	552405	.	G	A	1098.77	PASS	AC=1;AF=0.500;AN=2;BaseQRankSum=1.751;ClippingRankSum=0.000;DP=56;ExcessHet=3.0103;FS=0.000;MLEAC=1;MLEAF=0.500;MQ=41.71;MQRankSum=-1.303;QD=19.62;ReadPosRankSum=0.529;SOR=0.693	GT:AD:DP:GQ:PL	0/1:26,30:56:99:1127,0,956
chrXII	572715	.	G	A	769.77	PASS	AC=1;AF=0.500;AN=2;BaseQRankSum=-1.594;ClippingRankSum=0.000;DP=44;ExcessHet=3.0103;FS=1.172;MLEAC=1;MLEAF=0.500;MQ=42.00;MQRankSum=0.000;QD=17.49;ReadPosRankSum=2.049;SOR=0.748	GT:AD:DP:GQ:PL	0/1:22,22:44:99:798,0,803
chrXII	573209	.	G	A	1361.77	PASS	AC=1;AF=0.500;AN=2;BaseQRankSum=0.540;ClippingRankSum=0.000;DP=68;ExcessHet=3.0103;FS=0.000;MLEAC=1;MLEAF=0.500;MQ=42.00;MQRankSum=0.000;QD=20.03;ReadPosRankSum=-0.687;SOR=0.608	GT:AD:DP:GQ:PL	0/1:31,37:68:99:1390,0,1143
chrXII	573576	.	C	T	1287.77	PASS	AC=1;AF=0.500;AN=2;BaseQRankSum=-0.190;ClippingRankSum=0.000;DP=68;ExcessHet=3.0103;FS=10.482;MLEAC=1;MLEAF=0.500;MQ=42.00;MQRankSum=0.000;QD=18.94;ReadPosRankSum=-0.887;SOR=0.381	GT:AD:DP:GQ:PL	0/1:32,36:68:99:1316,0,1192
chrXII	588973	.	G	A	1311.77	PASS	AC=1;AF=0.500;AN=2;BaseQRankSum=-0.799;ClippingRankSum=0.000;DP=66;ExcessHet=3.0103;FS=2.021;MLEAC=1;MLEAF=0.500;MQ=42.00;MQRankSum=0.000;QD=19.88;ReadPosRankSum=-0.561;SOR=0.473	GT:AD:DP:GQ:PL	0/1:30,36:66:99:1340,0,1093
chrXII	602540	.	G	A	1362.77	PASS	AC=1;AF=0.500;AN=2;BaseQRankSum=1.802;ClippingRankSum=0.000;DP=70;ExcessHet=3.0103;FS=10.439;MLEAC=1;MLEAF=0.500;MQ=41.79;MQRankSum=1.087;QD=19.47;ReadPosRankSum=0.808;SOR=1.550	GT:AD:DP:GQ:PL	0/1:33,37:70:99:1391,0,1152
chrXII	636725	.	C	T	1057.77	PASS	AC=1;AF=0.500;AN=2;BaseQRankSum=-0.347;ClippingRankSum=0.000;DP=60;ExcessHet=3.0103;FS=3.576;MLEAC=1;MLEAF=0.500;MQ=42.00;MQRankSum=0.000;QD=17.63;ReadPosRankSum=-1.702;SOR=0.814	GT:AD:DP:GQ:PL	0/1:30,30:60:99:1086,0,1088
chrXII	636751	.	C	T	593.77	PASS	AC=1;AF=0.500;AN=2;BaseQRankSum=0.645;ClippingRankSum=0.000;DP=49;ExcessHet=3.0103;FS=0.000;MLEAC=1;MLEAF=0.500;MQ=42.00;MQRankSum=0.000;QD=12.12;ReadPosRankSum=-1.060;SOR=0.668	GT:AD:DP:GQ:PL	0/1:31,18:49:99:622,0,1144
chrXII	645613	.	C	T	952.77	PASS	AC=1;AF=0.500;AN=2;BaseQRankSum=-1.746;ClippingRankSum=0.000;DP=63;ExcessHet=3.0103;FS=7.033;MLEAC=1;MLEAF=0.500;MQ=42.00;MQRankSum=0.000;QD=15.12;ReadPosRankSum=-1.124;SOR=1.609	GT:AD:DP:GQ:PL	0/1:36,27:63:99:981,0,1386
chrXII	658340	.	G	A	1186.77	PASS	AC=1;AF=0.500;AN=2;BaseQRankSum=1.221;ClippingRankSum=0.000;DP=67;ExcessHet=3.0103;FS=0.000;MLEAC=1;MLEAF=0.500;MQ=42.00;MQRankSum=0.000;QD=17.71;ReadPosRankSum=-1.679;SOR=0.752	GT:AD:DP:GQ:PL	0/1:34,33:67:99:1215,0,1250
chrXII	660634	.	C	T	1419.77	PASS	AC=1;AF=0.500;AN=2;BaseQRankSum=-0.234;ClippingRankSum=0.000;DP=74;ExcessHet=3.0103;FS=10.000;MLEAC=1;MLEAF=0.500;MQ=41.80;MQRankSum=1.083;QD=19.19;ReadPosRankSum=0.311;SOR=1.491	GT:AD:DP:GQ:PL	0/1:35,39:74:99:1448,0,1258
chrXII	664919	.	G	A	1131.77	PASS	AC=1;AF=0.500;AN=2;BaseQRankSum=-0.445;ClippingRankSum=0.000;DP=72;ExcessHet=3.0103;FS=3.128;MLEAC=1;MLEAF=0.500;MQ=41.97;MQRankSum=0.922;QD=15.72;ReadPosRankSum=-1.453;SOR=0.888	GT:AD:DP:GQ:PL	0/1:40,32:72:99:1160,0,1473
chrXII	664931	.	C	T	1648.77	PASS	AC=1;AF=0.500;AN=2;BaseQRankSum=1.114;ClippingRankSum=0.000;DP=80;ExcessHet=3.0103;FS=0.000;MLEAC=1;MLEAF=0.500;MQ=41.98;MQRankSum=-0.879;QD=20.61;ReadPosRankSum=-0.224;SOR=0.784	GT:AD:DP:GQ:PL	0/1:36,44:80:99:1677,0,1262
chrXII	664978	.	G	A	1535.77	PASS	AC=1;AF=0.500;AN=2;BaseQRankSum=-0.826;ClippingRankSum=0.000;DP=77;ExcessHet=3.0103;FS=5.862;MLEAC=1;MLEAF=0.500;MQ=41.61;MQRankSum=-0.398;QD=19.95;ReadPosRankSum=-0.385;SOR=1.115	GT:AD:DP:GQ:PL	0/1:34,43:77:99:1564,0,1237
chrXII	673109	.	C	T	981.77	PASS	AC=1;AF=0.500;AN=2;BaseQRankSum=-0.853;ClippingRankSum=0.000;DP=70;ExcessHet=3.0103;FS=6.478;MLEAC=1;MLEAF=0.500;MQ=42.00;MQRankSum=0.000;QD=14.03;ReadPosRankSum=0.353;SOR=0.890	GT:AD:DP:GQ:PL	0/1:41,29:70:99:1010,0,1540
chrXII	681106	.	C	T	1071.77	PASS	AC=1;AF=0.500;AN=2;BaseQRankSum=-0.249;ClippingRankSum=0.000;DP=56;ExcessHet=3.0103;FS=1.022;MLEAC=1;MLEAF=0.500;MQ=41.74;MQRankSum=1.132;QD=19.49;ReadPosRankSum=-0.482;SOR=0.862	GT:AD:DP:GQ:PL	0/1:25,30:55:99:1100,0,908
chrXII	762561	.	C	T	737.77	PASS	AC=1;AF=0.500;AN=2;BaseQRankSum=1.284;ClippingRankSum=0.000;DP=50;ExcessHet=3.0103;FS=2.441;MLEAC=1;MLEAF=0.500;MQ=42.00;MQRankSum=0.000;QD=14.76;ReadPosRankSum=0.782;SOR=0.413	GT:AD:DP:GQ:PL	0/1:29,21:50:99:766,0,1028
chrXII	774475	.	C	T	672.77	PASS	AC=1;AF=0.500;AN=2;BaseQRankSum=-1.629;ClippingRankSum=0.000;DP=56;ExcessHet=3.0103;FS=5.757;MLEAC=1;MLEAF=0.500;MQ=42.00;MQRankSum=0.000;QD=12.01;ReadPosRankSum=-0.996;SOR=0.961	GT:AD:DP:GQ:PL	0/1:36,20:56:99:701,0,1393
chrXII	782086	.	C	T	863.77	PASS	AC=1;AF=0.500;AN=2;BaseQRankSum=-0.620;ClippingRankSum=0.000;DP=61;ExcessHet=3.0103;FS=0.968;MLEAC=1;MLEAF=0.500;MQ=42.00;MQRankSum=0.000;QD=14.16;ReadPosRankSum=0.734;SOR=0.565	GT:AD:DP:GQ:PL	0/1:36,25:61:99:892,0,1392
chrXII	782439	.	C	T	774.77	PASS	AC=1;AF=0.500;AN=2;BaseQRankSum=0.325;ClippingRankSum=0.000;DP=49;ExcessHet=3.0103;FS=5.868;MLEAC=1;MLEAF=0.500;MQ=42.00;MQRankSum=0.000;QD=15.81;ReadPosRankSum=-1.371;SOR=0.571	GT:AD:DP:GQ:PL	0/1:27,22:49:99:803,0,984
chrXII	790221	.	C	T	2484.77	PASS	AC=2;AF=1.00;AN=2;DP=58;ExcessHet=3.0103;FS=0.000;MLEAC=2;MLEAF=1.00;MQ=42.00;QD=30.33;SOR=0.836	GT:AD:DP:GQ:PL	1/1:0,58:58:99:2513,174,0
chrXII	793933	.	C	T	1495.77	PASS	AC=1;AF=0.500;AN=2;BaseQRankSum=0.864;ClippingRankSum=0.000;DP=66;ExcessHet=3.0103;FS=5.176;MLEAC=1;MLEAF=0.500;MQ=41.77;MQRankSum=0.807;QD=22.66;ReadPosRankSum=-1.316;SOR=0.294	GT:AD:DP:GQ:PL	0/1:25,41:66:99:1524,0,863
chrXII	809495	.	C	T	600.77	PASS	AC=1;AF=0.500;AN=2;BaseQRankSum=3.291;ClippingRankSum=0.000;DP=84;ExcessHet=3.0103;FS=1.890;MLEAC=1;MLEAF=0.500;MQ=42.00;MQRankSum=0.000;QD=7.51;ReadPosRankSum=0.653;SOR=1.008	GT:AD:DP:GQ:PL	0/1:48,32:80:99:629,0,1532
chrXII	839344	.	G	A	955.77	PASS	AC=1;AF=0.500;AN=2;BaseQRankSum=0.484;ClippingRankSum=0.000;DP=75;ExcessHet=3.0103;FS=0.918;MLEAC=1;MLEAF=0.500;MQ=41.62;MQRankSum=-0.353;QD=12.74;ReadPosRankSum=-2.697;SOR=0.565	GT:AD:DP:GQ:PL	0/1:47,28:75:99:984,0,1775
chrXII	841427	.	C	T	1077.77	PASS	AC=1;AF=0.500;AN=2;BaseQRankSum=0.940;ClippingRankSum=0.000;DP=70;ExcessHet=3.0103;FS=0.898;MLEAC=1;MLEAF=0.500;MQ=41.76;MQRankSum=-0.164;QD=15.40;ReadPosRankSum=1.507;SOR=0.826	GT:AD:DP:GQ:PL	0/1:40,30:70:99:1106,0,1523
chrXII	855783	.	C	T	1242.77	PASS	AC=1;AF=0.500;AN=2;BaseQRankSum=1.260;ClippingRankSum=0.000;DP=59;ExcessHet=3.0103;FS=2.209;MLEAC=1;MLEAF=0.500;MQ=41.75;MQRankSum=1.161;QD=21.06;ReadPosRankSum=1.377;SOR=0.521	GT:AD:DP:GQ:PL	0/1:26,33:59:99:1271,0,936
chrXII	860324	.	G	A	926.77	PASS	AC=1;AF=0.500;AN=2;BaseQRankSum=0.250;ClippingRankSum=0.000;DP=56;ExcessHet=3.0103;FS=1.064;MLEAC=1;MLEAF=0.500;MQ=41.97;MQRankSum=-1.038;QD=16.55;ReadPosRankSum=0.594;SOR=0.504	GT:AD:DP:GQ:PL	0/1:30,26:56:99:955,0,1134
chrXII	862296	.	C	T	922.77	PASS	AC=1;AF=0.500;AN=2;BaseQRankSum=1.828;ClippingRankSum=0.000;DP=70;ExcessHet=3.0103;FS=0.958;MLEAC=1;MLEAF=0.500;MQ=41.59;MQRankSum=-1.777;QD=13.18;ReadPosRankSum=-0.216;SOR=0.846	GT:AD:DP:GQ:PL	0/1:43,27:70:99:951,0,1584
chrXII	875082	.	G	A	905.77	PASS	AC=1;AF=0.500;AN=2;BaseQRankSum=2.666;ClippingRankSum=0.000;DP=54;ExcessHet=3.0103;FS=1.125;MLEAC=1;MLEAF=0.500;MQ=42.00;MQRankSum=0.000;QD=16.77;ReadPosRankSum=0.356;SOR=0.512	GT:AD:DP:GQ:PL	0/1:29,25:54:99:934,0,1098
chrXII	898915	.	C	T	1313.77	PASS	AC=1;AF=0.500;AN=2;BaseQRankSum=0.119;ClippingRankSum=0.000;DP=59;ExcessHet=3.0103;FS=0.000;MLEAC=1;MLEAF=0.500;MQ=42.00;MQRankSum=0.000;QD=22.27;ReadPosRankSum=-0.246;SOR=0.749	GT:AD:DP:GQ:PL	0/1:24,35:59:99:1342,0,872
chrXII	903714	.	C	T	1532.77	PASS	AC=1;AF=0.500;AN=2;BaseQRankSum=2.622;ClippingRankSum=0.000;DP=75;ExcessHet=3.0103;FS=3.105;MLEAC=1;MLEAF=0.500;MQ=42.00;MQRankSum=0.000;QD=20.44;ReadPosRankSum=-0.451;SOR=0.674	GT:AD:DP:GQ:PL	0/1:34,41:75:99:1561,0,1239
chrXII	934432	.	C	T	1100.77	PASS	AC=1;AF=0.500;AN=2;BaseQRankSum=-0.480;ClippingRankSum=0.000;DP=64;ExcessHet=3.0103;FS=0.000;MLEAC=1;MLEAF=0.500;MQ=42.00;MQRankSum=0.000;QD=17.20;ReadPosRankSum=-1.227;SOR=0.704	GT:AD:DP:GQ:PL	0/1:33,31:64:99:1129,0,1224
chrXII	953104	.	G	A	1119.77	PASS	AC=1;AF=0.500;AN=2;BaseQRankSum=0.089;ClippingRankSum=0.000;DP=58;ExcessHet=3.0103;FS=7.363;MLEAC=1;MLEAF=0.500;MQ=42.00;MQRankSum=0.000;QD=19.31;ReadPosRankSum=-0.056;SOR=0.206	GT:AD:DP:GQ:PL	0/1:27,31:58:99:1148,0,994
chrXII	958208	.	C	T	1266.77	PASS	AC=1;AF=0.500;AN=2;BaseQRankSum=0.067;ClippingRankSum=0.000;DP=66;ExcessHet=3.0103;FS=2.018;MLEAC=1;MLEAF=0.500;MQ=42.00;MQRankSum=0.000;QD=19.19;ReadPosRankSum=0.158;SOR=0.478	GT:AD:DP:GQ:PL	0/1:32,34:66:99:1295,0,1195
chrXII	962827	.	C	T	1235.77	PASS	AC=1;AF=0.500;AN=2;BaseQRankSum=-0.120;ClippingRankSum=0.000;DP=63;ExcessHet=3.0103;FS=0.000;MLEAC=1;MLEAF=0.500;MQ=42.00;MQRankSum=0.000;QD=19.62;ReadPosRankSum=1.525;SOR=0.810	GT:AD:DP:GQ:PL	0/1:29,34:63:99:1264,0,1008
chrXII	962841	.	C	T	1265.77	PASS	AC=1;AF=0.500;AN=2;BaseQRankSum=1.454;ClippingRankSum=0.000;DP=62;ExcessHet=3.0103;FS=3.590;MLEAC=1;MLEAF=0.500;MQ=42.00;MQRankSum=0.000;QD=20.42;ReadPosRankSum=-0.085;SOR=1.206	GT:AD:DP:GQ:PL	0/1:28,34:62:99:1294,0,1013
chrXII	973263	.	C	T	1019.77	PASS	AC=1;AF=0.500;AN=2;BaseQRankSum=1.282;ClippingRankSum=0.000;DP=58;ExcessHet=3.0103;FS=0.000;MLEAC=1;MLEAF=0.500;MQ=41.76;MQRankSum=1.001;QD=17.58;ReadPosRankSum=-0.070;SOR=0.693	GT:AD:DP:GQ:PL	0/1:30,28:58:99:1048,0,1066
chrXII	973398	.	C	T	1488.77	PASS	AC=1;AF=0.500;AN=2;BaseQRankSum=0.370;ClippingRankSum=0.000;DP=65;ExcessHet=3.0103;FS=0.976;MLEAC=1;MLEAF=0.500;MQ=41.78;MQRankSum=-0.759;QD=22.90;ReadPosRankSum=-0.127;SOR=0.526	GT:AD:DP:GQ:PL	0/1:25,40:65:99:1517,0,874
chrXII	1002228	.	C	T	1149.77	PASS	AC=1;AF=0.500;AN=2;BaseQRankSum=-2.154;ClippingRankSum=0.000;DP=70;ExcessHet=3.0103;FS=3.143;MLEAC=1;MLEAF=0.500;MQ=41.52;MQRankSum=0.015;QD=16.43;ReadPosRankSum=-2.031;SOR=0.864	GT:AD:DP:GQ:PL	0/1:36,34:70:99:1178,0,1302
chrXII	1002307	.	C	T	924.77	PASS	AC=1;AF=0.500;AN=2;BaseQRankSum=-0.610;ClippingRankSum=0.000;DP=53;ExcessHet=3.0103;FS=1.047;MLEAC=1;MLEAF=0.500;MQ=42.00;MQRankSum=0.000;QD=17.45;ReadPosRankSum=1.354;SOR=0.507	GT:AD:DP:GQ:PL	0/1:27,26:53:99:953,0,1011
chrXII	1011939	.	C	T	848.77	PASS	AC=1;AF=0.500;AN=2;BaseQRankSum=-1.080;ClippingRankSum=0.000;DP=55;ExcessHet=3.0103;FS=0.000;MLEAC=1;MLEAF=0.500;MQ=41.71;MQRankSum=-0.078;QD=15.43;ReadPosRankSum=1.001;SOR=0.796	GT:AD:DP:GQ:PL	0/1:30,25:55:99:877,0,1117
chrXII	1030900	.	C	T	1017.77	PASS	AC=1;AF=0.500;AN=2;BaseQRankSum=-0.191;ClippingRankSum=0.000;DP=56;ExcessHet=3.0103;FS=0.000;MLEAC=1;MLEAF=0.500;MQ=41.74;MQRankSum=-0.929;QD=18.17;ReadPosRankSum=0.093;SOR=0.826	GT:AD:DP:GQ:PL	0/1:27,29:56:99:1046,0,966
chrXII	1053611	.	C	T	959.77	PASS	AC=1;AF=0.500;AN=2;BaseQRankSum=-0.631;ClippingRankSum=0.000;DP=71;ExcessHet=3.0103;FS=3.292;MLEAC=1;MLEAF=0.500;MQ=42.00;MQRankSum=0.000;QD=13.52;ReadPosRankSum=0.211;SOR=0.393	GT:AD:DP:GQ:PL	0/1:43,28:71:99:988,0,1641
chrXII	1056617	.	C	T	1521.77	PASS	AC=1;AF=0.500;AN=2;BaseQRankSum=1.282;ClippingRankSum=0.000;DP=80;ExcessHet=3.0103;FS=1.905;MLEAC=1;MLEAF=0.500;MQ=41.82;MQRankSum=1.050;QD=19.02;ReadPosRankSum=0.122;SOR=1.011	GT:AD:DP:GQ:PL	0/1:39,41:80:99:1550,0,1442
chrXIII	14400	.	G	A	1068.77	PASS	AC=1;AF=0.500;AN=2;BaseQRankSum=-0.924;ClippingRankSum=0.000;DP=55;ExcessHet=3.0103;FS=3.840;MLEAC=1;MLEAF=0.500;MQ=42.00;MQRankSum=0.000;QD=19.79;ReadPosRankSum=-1.783;SOR=0.939	GT:AD:DP:GQ:PL	0/1:25,29:54:99:1097,0,925
chrXIII	16631	.	G	A	1099.77	PASS	AC=1;AF=0.500;AN=2;BaseQRankSum=-1.488;ClippingRankSum=0.000;DP=71;ExcessHet=3.0103;FS=1.942;MLEAC=1;MLEAF=0.500;MQ=41.97;MQRankSum=0.909;QD=15.49;ReadPosRankSum=-2.188;SOR=0.492	GT:AD:DP:GQ:PL	0/1:40,31:71:99:1128,0,1508
chrXIII	28045	.	C	T	960.77	PASS	AC=1;AF=0.500;AN=2;BaseQRankSum=1.652;ClippingRankSum=0.000;DP=65;ExcessHet=3.0103;FS=2.058;MLEAC=1;MLEAF=0.500;MQ=42.00;MQRankSum=0.000;QD=14.78;ReadPosRankSum=1.200;SOR=0.972	GT:AD:DP:GQ:PL	0/1:38,27:65:99:989,0,1419
chrXIII	29848	.	G	A	776.77	PASS	AC=1;AF=0.500;AN=2;BaseQRankSum=0.110;ClippingRankSum=0.000;DP=56;ExcessHet=3.0103;FS=1.035;MLEAC=1;MLEAF=0.500;MQ=42.00;MQRankSum=0.000;QD=13.87;ReadPosRankSum=-1.848;SOR=0.538	GT:AD:DP:GQ:PL	0/1:32,24:56:99:805,0,1161
chrXIII	34098	.	C	T	823.77	PASS	AC=1;AF=0.500;AN=2;BaseQRankSum=0.403;ClippingRankSum=0.000;DP=49;ExcessHet=3.0103;FS=6.109;MLEAC=1;MLEAF=0.500;MQ=41.96;MQRankSum=0.981;QD=16.81;ReadPosRankSum=-0.066;SOR=1.708	GT:AD:DP:GQ:PL	0/1:26,23:49:99:852,0,913
chrXIII	41977	.	G	A	1262.77	PASS	AC=1;AF=0.500;AN=2;BaseQRankSum=-1.809;ClippingRankSum=0.000;DP=70;ExcessHet=3.0103;FS=3.263;MLEAC=1;MLEAF=0.500;MQ=41.97;MQRankSum=1.150;QD=18.04;ReadPosRankSum=-0.655;SOR=0.382	GT:AD:DP:GQ:PL	0/1:31,39:70:99:1291,0,1085
chrXIII	44702	.	C	T	1231.77	PASS	AC=1;AF=0.500;AN=2;BaseQRankSum=0.592;ClippingRankSum=0.000;DP=69;ExcessHet=3.0103;FS=4.738;MLEAC=1;MLEAF=0.500;MQ=41.79;MQRankSum=-0.986;QD=17.85;ReadPosRankSum=-1.263;SOR=0.315	GT:AD:DP:GQ:PL	0/1:35,34:69:99:1260,0,1319
chrXIII	58232	.	C	T	1118.77	PASS	AC=1;AF=0.500;AN=2;BaseQRankSum=0.211;ClippingRankSum=0.000;DP=64;ExcessHet=3.0103;FS=0.000;MLEAC=1;MLEAF=0.500;MQ=41.97;MQRankSum=1.031;QD=17.48;ReadPosRankSum=-0.341;SOR=0.582	GT:AD:DP:GQ:PL	0/1:32,32:64:99:1147,0,1197
chrXIII	68039	.	G	A	741.77	PASS	AC=1;AF=0.500;AN=2;BaseQRankSum=-0.534;ClippingRankSum=0.000;DP=58;ExcessHet=3.0103;FS=2.272;MLEAC=1;MLEAF=0.500;MQ=42.00;MQRankSum=0.000;QD=12.79;ReadPosRankSum=1.708;SOR=1.042	GT:AD:DP:GQ:PL	0/1:35,23:58:99:770,0,1324
chrXIII	86918	.	G	A	1011.77	PASS	AC=1;AF=0.500;AN=2;BaseQRankSum=-0.580;ClippingRankSum=0.000;DP=55;ExcessHet=3.0103;FS=7.892;MLEAC=1;MLEAF=0.500;MQ=41.96;MQRankSum=1.055;QD=18.40;ReadPosRankSum=-0.833;SOR=0.174	GT:AD:DP:GQ:PL	0/1:27,28:55:99:1040,0,993
chrXIII	110654	.	G	A	797.77	PASS	AC=1;AF=0.500;AN=2;BaseQRankSum=1.068;ClippingRankSum=0.000;DP=59;ExcessHet=3.0103;FS=1.025;MLEAC=1;MLEAF=0.500;MQ=42.00;MQRankSum=0.000;QD=13.52;ReadPosRankSum=0.363;SOR=0.963	GT:AD:DP:GQ:PL	0/1:36,23:59:99:826,0,1377
chrXIII	116717	.	G	A	845.77	PASS	AC=1;AF=0.500;AN=2;BaseQRankSum=1.376;ClippingRankSum=0.000;DP=57;ExcessHet=3.0103;FS=1.010;MLEAC=1;MLEAF=0.500;MQ=42.00;MQRankSum=0.000;QD=14.84;ReadPosRankSum=-0.839;SOR=0.536	GT:AD:DP:GQ:PL	0/1:33,24:57:99:874,0,1238
chrXIII	120070	.	C	T	915.77	PASS	AC=1;AF=0.500;AN=2;BaseQRankSum=1.195;ClippingRankSum=0.000;DP=63;ExcessHet=3.0103;FS=1.008;MLEAC=1;MLEAF=0.500;MQ=41.54;MQRankSum=1.218;QD=14.54;ReadPosRankSum=-0.518;SOR=0.943	GT:AD:DP:GQ:PL	0/1:37,26:63:99:944,0,1379
chrXIII	123213	.	G	A	1244.77	PASS	AC=1;AF=0.500;AN=2;BaseQRankSum=0.371;ClippingRankSum=0.000;DP=64;ExcessHet=3.0103;FS=2.074;MLEAC=1;MLEAF=0.500;MQ=42.00;MQRankSum=0.000;QD=19.45;ReadPosRankSum=-1.994;SOR=0.458	GT:AD:DP:GQ:PL	0/1:29,35:64:99:1273,0,1059
chrXIII	158316	.	G	A	683.77	PASS	AC=1;AF=0.500;AN=2;BaseQRankSum=-0.482;ClippingRankSum=0.000;DP=37;ExcessHet=3.0103;FS=10.405;MLEAC=1;MLEAF=0.500;MQ=42.00;MQRankSum=0.000;QD=18.48;ReadPosRankSum=0.735;SOR=0.278	GT:AD:DP:GQ:PL	0/1:18,19:37:99:712,0,590
chrXIII	170947	.	G	A	869.77	PASS	AC=1;AF=0.500;AN=2;BaseQRankSum=0.273;ClippingRankSum=0.000;DP=47;ExcessHet=3.0103;FS=6.062;MLEAC=1;MLEAF=0.500;MQ=42.00;MQRankSum=0.000;QD=18.51;ReadPosRankSum=0.035;SOR=1.156	GT:AD:DP:GQ:PL	0/1:23,24:47:99:898,0,807
chrXIII	209031	.	G	A	977.77	PASS	AC=1;AF=0.500;AN=2;BaseQRankSum=0.887;ClippingRankSum=0.000;DP=63;ExcessHet=3.0103;FS=5.124;MLEAC=1;MLEAF=0.500;MQ=42.00;MQRankSum=0.000;QD=15.77;ReadPosRankSum=0.686;SOR=0.798	GT:AD:DP:GQ:PL	0/1:34,28:62:99:1006,0,1128
chrXIII	215097	.	C	T	1220.77	PASS	AC=1;AF=0.500;AN=2;BaseQRankSum=2.363;ClippingRankSum=0.000;DP=65;ExcessHet=3.0103;FS=0.000;MLEAC=1;MLEAF=0.500;MQ=41.77;MQRankSum=1.046;QD=18.78;ReadPosRankSum=1.615;SOR=0.746	GT:AD:DP:GQ:PL	0/1:32,33:65:99:1249,0,1175
chrXIII	220068	.	C	T	1076.77	PASS	AC=1;AF=0.500;AN=2;BaseQRankSum=0.916;ClippingRankSum=0.000;DP=53;ExcessHet=3.0103;FS=1.047;MLEAC=1;MLEAF=0.500;MQ=42.00;MQRankSum=0.000;QD=20.32;ReadPosRankSum=-0.769;SOR=0.906	GT:AD:DP:GQ:PL	0/1:24,29:53:99:1105,0,986
chrXIII	220089	.	C	T	785.77	PASS	AC=1;AF=0.500;AN=2;BaseQRankSum=-1.737;ClippingRankSum=0.000;DP=53;ExcessHet=3.0103;FS=0.000;MLEAC=1;MLEAF=0.500;MQ=42.00;MQRankSum=0.000;QD=14.83;ReadPosRankSum=-0.847;SOR=0.776	GT:AD:DP:GQ:PL	0/1:30,23:53:99:814,0,1211
chrXIII	225365	.	G	A	1205.77	PASS	AC=1;AF=0.500;AN=2;BaseQRankSum=-0.381;ClippingRankSum=0.000;DP=67;ExcessHet=3.0103;FS=0.923;MLEAC=1;MLEAF=0.500;MQ=41.79;MQRankSum=-0.955;QD=18.00;ReadPosRankSum=-0.148;SOR=0.761	GT:AD:DP:GQ:PL	0/1:33,34:67:99:1234,0,1199
chrXIII	226865	.	C	T	1193.77	PASS	AC=1;AF=0.500;AN=2;BaseQRankSum=0.644;ClippingRankSum=0.000;DP=66;ExcessHet=3.0103;FS=4.895;MLEAC=1;MLEAF=0.500;MQ=42.00;MQRankSum=0.000;QD=18.09;ReadPosRankSum=0.221;SOR=1.085	GT:AD:DP:GQ:PL	0/1:33,33:66:99:1222,0,1205
chrXIII	230685	.	T	G	18.59	PASS	AC=2;AF=1.00;AN=2;DP=1;ExcessHet=3.0103;FS=0.000;MLEAC=2;MLEAF=1.00;MQ=42.00;QD=18.59;SOR=1.609	GT:AD:DP:GQ:PL	1/1:0,1:1:3:45,3,0
chrXIII	251428	.	G	A	987.77	PASS	AC=1;AF=0.500;AN=2;BaseQRankSum=1.888;ClippingRankSum=0.000;DP=51;ExcessHet=3.0103;FS=2.371;MLEAC=1;MLEAF=0.500;MQ=41.72;MQRankSum=-0.904;QD=19.37;ReadPosRankSum=2.025;SOR=0.811	GT:AD:DP:GQ:PL	0/1:24,27:51:99:1016,0,840
chrXIII	259010	.	G	A	1433.77	PASS	AC=1;AF=0.500;AN=2;BaseQRankSum=-1.070;ClippingRankSum=0.000;DP=72;ExcessHet=3.0103;FS=0.898;MLEAC=1;MLEAF=0.500;MQ=42.00;MQRankSum=0.000;QD=19.91;ReadPosRankSum=0.014;SOR=0.803	GT:AD:DP:GQ:PL	0/1:33,39:72:99:1462,0,1206
chrXIII	259039	.	G	A	1473.77	PASS	AC=1;AF=0.500;AN=2;BaseQRankSum=0.781;ClippingRankSum=0.000;DP=82;ExcessHet=3.0103;FS=5.698;MLEAC=1;MLEAF=0.500;MQ=42.00;MQRankSum=0.000;QD=17.97;ReadPosRankSum=0.179;SOR=0.938	GT:AD:DP:GQ:PL	0/1:41,41:82:99:1502,0,1549
chrXIII	261692	.	C	T	1031.77	PASS	AC=1;AF=0.500;AN=2;BaseQRankSum=1.644;ClippingRankSum=0.000;DP=69;ExcessHet=3.0103;FS=0.927;MLEAC=1;MLEAF=0.500;MQ=41.57;MQRankSum=1.234;QD=14.95;ReadPosRankSum=-0.529;SOR=0.906	GT:AD:DP:GQ:PL	0/1:40,29:69:99:1060,0,1446
chrXIII	283130	.	G	A	820.77	PASS	AC=1;AF=0.500;AN=2;BaseQRankSum=1.767;ClippingRankSum=0.000;DP=62;ExcessHet=3.0103;FS=0.993;MLEAC=1;MLEAF=0.500;MQ=41.77;MQRankSum=-1.225;QD=13.24;ReadPosRankSum=1.787;SOR=0.512	GT:AD:DP:GQ:PL	0/1:38,24:62:99:849,0,1377
chrXIII	297106	.	C	T	1326.77	PASS	AC=1;AF=0.500;AN=2;BaseQRankSum=-0.748;ClippingRankSum=0.000;DP=64;ExcessHet=3.0103;FS=0.928;MLEAC=1;MLEAF=0.500;MQ=42.00;MQRankSum=0.000;QD=20.73;ReadPosRankSum=0.861;SOR=0.576	GT:AD:DP:GQ:PL	0/1:30,34:64:99:1355,0,2164
chrXIII	297124	.	C	T	1091.77	PASS	AC=1;AF=0.500;AN=2;BaseQRankSum=-0.588;ClippingRankSum=0.000;DP=60;ExcessHet=3.0103;FS=0.000;MLEAC=1;MLEAF=0.500;MQ=42.00;MQRankSum=0.000;QD=18.20;ReadPosRankSum=-0.501;SOR=0.713	GT:AD:DP:GQ:PL	0/1:31,29:60:99:1120,0,2213
chrXIII	302849	.	C	T	1278.77	PASS	AC=1;AF=0.500;AN=2;BaseQRankSum=0.006;ClippingRankSum=0.000;DP=75;ExcessHet=3.0103;FS=0.869;MLEAC=1;MLEAF=0.500;MQ=42.00;MQRankSum=0.000;QD=17.05;ReadPosRankSum=0.148;SOR=0.563	GT:AD:DP:GQ:PL	0/1:39,36:75:99:1307,0,1457
chrXIII	320971	.	G	A	1161.77	PASS	AC=1;AF=0.500;AN=2;BaseQRankSum=1.830;ClippingRankSum=0.000;DP=71;ExcessHet=3.0103;FS=1.954;MLEAC=1;MLEAF=0.500;MQ=41.97;MQRankSum=0.960;QD=16.36;ReadPosRankSum=-0.687;SOR=0.583	GT:AD:DP:GQ:PL	0/1:38,33:71:99:1190,0,1328
chrXIII	327275	.	G	A	1157.77	PASS	AC=1;AF=0.500;AN=2;BaseQRankSum=0.938;ClippingRankSum=0.000;DP=68;ExcessHet=3.0103;FS=2.021;MLEAC=1;MLEAF=0.500;MQ=42.00;MQRankSum=0.000;QD=17.03;ReadPosRankSum=0.619;SOR=0.757	GT:AD:DP:GQ:PL	0/1:35,33:68:99:1186,0,1271
chrXIII	342320	.	C	T	1277.77	PASS	AC=1;AF=0.500;AN=2;BaseQRankSum=0.765;ClippingRankSum=0.000;DP=69;ExcessHet=3.0103;FS=3.257;MLEAC=1;MLEAF=0.500;MQ=41.97;MQRankSum=-0.928;QD=18.52;ReadPosRankSum=1.477;SOR=1.130	GT:AD:DP:GQ:PL	0/1:33,36:69:99:1306,0,1210
chrXIII	396326	.	C	T	987.77	PASS	AC=1;AF=0.500;AN=2;BaseQRankSum=1.254;ClippingRankSum=0.000;DP=69;ExcessHet=3.0103;FS=0.916;MLEAC=1;MLEAF=0.500;MQ=41.97;MQRankSum=0.856;QD=14.32;ReadPosRankSum=0.249;SOR=0.563	GT:AD:DP:GQ:PL	0/1:41,28:69:99:1016,0,1583
chrXIII	397519	.	C	T	831.77	PASS	AC=1;AF=0.500;AN=2;BaseQRankSum=1.339;ClippingRankSum=0.000;DP=58;ExcessHet=3.0103;FS=0.000;MLEAC=1;MLEAF=0.500;MQ=41.97;MQRankSum=-1.198;QD=14.34;ReadPosRankSum=0.797;SOR=0.663	GT:AD:DP:GQ:PL	0/1:35,23:58:99:860,0,2556
chrXIII	397520	.	C	T	831.77	PASS	AC=1;AF=0.500;AN=2;BaseQRankSum=2.361;ClippingRankSum=0.000;DP=58;ExcessHet=3.0103;FS=0.000;MLEAC=1;MLEAF=0.500;MQ=41.97;MQRankSum=-1.198;QD=14.34;ReadPosRankSum=0.702;SOR=0.663	GT:AD:DP:GQ:PL	0/1:35,23:58:99:860,0,2556
chrXIII	406715	.	C	T	1273.77	PASS	AC=1;AF=0.500;AN=2;BaseQRankSum=0.410;ClippingRankSum=0.000;DP=59;ExcessHet=3.0103;FS=3.662;MLEAC=1;MLEAF=0.500;MQ=42.00;MQRankSum=0.000;QD=21.59;ReadPosRankSum=0.785;SOR=0.543	GT:AD:DP:GQ:PL	0/1:25,34:59:99:1302,0,882
chrXIII	407480	.	G	A	1315.77	PASS	AC=1;AF=0.500;AN=2;BaseQRankSum=0.586;ClippingRankSum=0.000;DP=56;ExcessHet=3.0103;FS=0.000;MLEAC=1;MLEAF=0.500;MQ=42.00;MQRankSum=0.000;QD=23.50;ReadPosRankSum=1.205;SOR=0.661	GT:AD:DP:GQ:PL	0/1:21,35:56:99:1344,0,705
chrXIII	411588	.	C	T	916.77	PASS	AC=1;AF=0.500;AN=2;BaseQRankSum=1.760;ClippingRankSum=0.000;DP=60;ExcessHet=3.0103;FS=0.000;MLEAC=1;MLEAF=0.500;MQ=42.00;MQRankSum=0.000;QD=15.28;ReadPosRankSum=0.425;SOR=0.588	GT:AD:DP:GQ:PL	0/1:34,26:60:99:945,0,1245
chrXIII	416098	.	C	T	1579.77	PASS	AC=1;AF=0.500;AN=2;BaseQRankSum=-1.062;ClippingRankSum=0.000;DP=77;ExcessHet=3.0103;FS=1.876;MLEAC=1;MLEAF=0.500;MQ=41.61;MQRankSum=0.796;QD=20.52;ReadPosRankSum=0.391;SOR=0.745	GT:AD:DP:GQ:PL	0/1:34,43:77:99:1608,0,1231
chrXIII	434826	.	C	T	725.77	PASS	AC=1;AF=0.500;AN=2;BaseQRankSum=-0.613;ClippingRankSum=0.000;DP=52;ExcessHet=3.0103;FS=1.076;MLEAC=1;MLEAF=0.500;MQ=42.00;MQRankSum=0.000;QD=13.96;ReadPosRankSum=0.578;SOR=0.915	GT:AD:DP:GQ:PL	0/1:31,21:52:99:754,0,1163
chrXIII	482988	.	C	T	1247.77	PASS	AC=1;AF=0.500;AN=2;BaseQRankSum=0.773;ClippingRankSum=0.000;DP=58;ExcessHet=3.0103;FS=0.000;MLEAC=1;MLEAF=0.500;MQ=42.00;MQRankSum=0.000;QD=21.51;ReadPosRankSum=-1.487;SOR=0.784	GT:AD:DP:GQ:PL	0/1:25,33:58:99:1276,0,917
chrXIII	486574	.	C	T	1442.77	PASS	AC=1;AF=0.500;AN=2;BaseQRankSum=-1.448;ClippingRankSum=0.000;DP=84;ExcessHet=3.0103;FS=8.918;MLEAC=1;MLEAF=0.500;MQ=42.00;MQRankSum=0.000;QD=17.18;ReadPosRankSum=1.691;SOR=1.406	GT:AD:DP:GQ:PL	0/1:44,40:84:99:1471,0,1646
chrXIII	491677	.	C	T	1260.77	PASS	AC=1;AF=0.500;AN=2;BaseQRankSum=0.132;ClippingRankSum=0.000;DP=66;ExcessHet=3.0103;FS=3.377;MLEAC=1;MLEAF=0.500;MQ=41.55;MQRankSum=1.491;QD=19.10;ReadPosRankSum=-1.036;SOR=1.012	GT:AD:DP:GQ:PL	0/1:32,34:66:99:1289,0,1162
chrXIII	509734	.	C	T	1205.77	PASS	AC=1;AF=0.500;AN=2;BaseQRankSum=-0.501;ClippingRankSum=0.000;DP=69;ExcessHet=3.0103;FS=0.930;MLEAC=1;MLEAF=0.500;MQ=41.20;MQRankSum=-0.529;QD=17.73;ReadPosRankSum=0.674;SOR=0.944	GT:AD:DP:GQ:PL	0/1:34,34:68:99:1234,0,1261
chrXIII	511338	.	C	T	1402.77	PASS	AC=1;AF=0.500;AN=2;BaseQRankSum=0.860;ClippingRankSum=0.000;DP=60;ExcessHet=3.0103;FS=7.471;MLEAC=1;MLEAF=0.500;MQ=42.00;MQRankSum=0.000;QD=23.38;ReadPosRankSum=0.722;SOR=1.670	GT:AD:DP:GQ:PL	0/1:22,38:60:99:1431,0,764
chrXIII	511578	.	C	T	981.77	PASS	AC=1;AF=0.500;AN=2;BaseQRankSum=4.050;ClippingRankSum=0.000;DP=55;ExcessHet=3.0103;FS=0.000;MLEAC=1;MLEAF=0.500;MQ=41.47;MQRankSum=-0.026;QD=17.85;ReadPosRankSum=0.105;SOR=0.638	GT:AD:DP:GQ:PL	0/1:28,27:55:99:1010,0,992
chrXIII	511687	.	C	T	1254.77	PASS	AC=1;AF=0.500;AN=2;BaseQRankSum=0.495;ClippingRankSum=0.000;DP=74;ExcessHet=3.0103;FS=0.000;MLEAC=1;MLEAF=0.500;MQ=41.62;MQRankSum=-0.058;QD=16.96;ReadPosRankSum=-0.547;SOR=0.709	GT:AD:DP:GQ:PL	0/1:39,35:74:99:1283,0,1460
chrXIII	537806	.	C	T	822.77	PASS	AC=1;AF=0.500;AN=2;BaseQRankSum=-0.664;ClippingRankSum=0.000;DP=46;ExcessHet=3.0103;FS=2.660;MLEAC=1;MLEAF=0.500;MQ=42.00;MQRankSum=0.000;QD=17.89;ReadPosRankSum=0.958;SOR=0.307	GT:AD:DP:GQ:PL	0/1:23,23:46:99:851,0,844
chrXIII	547598	.	C	T	1109.77	PASS	AC=1;AF=0.500;AN=2;BaseQRankSum=2.267;ClippingRankSum=0.000;DP=45;ExcessHet=3.0103;FS=2.855;MLEAC=1;MLEAF=0.500;MQ=42.00;MQRankSum=0.000;QD=24.66;ReadPosRankSum=-0.361;SOR=1.341	GT:AD:DP:GQ:PL	0/1:16,29:45:99:1138,0,558
chrXIII	553835	.	G	A	1153.77	PASS	AC=1;AF=0.500;AN=2;BaseQRankSum=-1.048;ClippingRankSum=0.000;DP=64;ExcessHet=3.0103;FS=5.067;MLEAC=1;MLEAF=0.500;MQ=41.77;MQRankSum=1.031;QD=18.03;ReadPosRankSum=-0.778;SOR=1.473	GT:AD:DP:GQ:PL	0/1:32,32:64:99:1182,0,1134
chrXIII	555386	.	C	T	1142.77	PASS	AC=1;AF=0.500;AN=2;BaseQRankSum=0.338;ClippingRankSum=0.000;DP=77;ExcessHet=3.0103;FS=0.000;MLEAC=1;MLEAF=0.500;MQ=42.00;MQRankSum=0.000;QD=14.84;ReadPosRankSum=-1.254;SOR=0.711	GT:AD:DP:GQ:PL	0/1:45,32:77:99:1171,0,1719
chrXIII	578825	.	C	T	1342.77	PASS	AC=1;AF=0.500;AN=2;BaseQRankSum=2.538;ClippingRankSum=0.000;DP=66;ExcessHet=3.0103;FS=2.071;MLEAC=1;MLEAF=0.500;MQ=41.79;MQRankSum=-0.882;QD=20.34;ReadPosRankSum=0.591;SOR=1.061	GT:AD:DP:GQ:PL	0/1:30,36:66:99:1371,0,1102
chrXIII	584306	.	C	T	1154.77	PASS	AC=1;AF=0.500;AN=2;BaseQRankSum=-0.598;ClippingRankSum=0.000;DP=63;ExcessHet=3.0103;FS=5.067;MLEAC=1;MLEAF=0.500;MQ=41.53;MQRankSum=0.045;QD=18.33;ReadPosRankSum=1.706;SOR=0.283	GT:AD:DP:GQ:PL	0/1:31,32:63:99:1183,0,1139
chrXIII	586631	.	C	T	913.77	PASS	AC=1;AF=0.500;AN=2;BaseQRankSum=-0.032;ClippingRankSum=0.000;DP=63;ExcessHet=3.0103;FS=5.218;MLEAC=1;MLEAF=0.500;MQ=41.72;MQRankSum=-0.206;QD=14.50;ReadPosRankSum=1.111;SOR=0.270	GT:AD:DP:GQ:PL	0/1:36,27:63:99:942,0,1378
chrXIII	601088	.	G	A	1402.77	PASS	AC=1;AF=0.500;AN=2;BaseQRankSum=-1.684;ClippingRankSum=0.000;DP=74;ExcessHet=3.0103;FS=1.929;MLEAC=1;MLEAF=0.500;MQ=41.80;MQRankSum=1.083;QD=18.96;ReadPosRankSum=-0.547;SOR=0.928	GT:AD:DP:GQ:PL	0/1:35,39:74:99:1431,0,1261
chrXIII	610119	.	C	T	1003.77	PASS	AC=1;AF=0.500;AN=2;BaseQRankSum=1.744;ClippingRankSum=0.000;DP=68;ExcessHet=3.0103;FS=0.929;MLEAC=1;MLEAF=0.500;MQ=41.35;MQRankSum=1.534;QD=14.76;ReadPosRankSum=-1.101;SOR=0.554	GT:AD:DP:GQ:PL	0/1:39,29:68:99:1032,0,1435
chrXIII	626340	.	C	T	1223.77	PASS	AC=1;AF=0.500;AN=2;BaseQRankSum=0.033;ClippingRankSum=0.000;DP=61;ExcessHet=3.0103;FS=5.105;MLEAC=1;MLEAF=0.500;MQ=42.00;MQRankSum=0.000;QD=20.06;ReadPosRankSum=0.255;SOR=0.860	GT:AD:DP:GQ:PL	0/1:28,33:61:99:1252,0,1009
chrXIII	632300	.	C	T	1046.77	PASS	AC=1;AF=0.500;AN=2;BaseQRankSum=-0.265;ClippingRankSum=0.000;DP=60;ExcessHet=3.0103;FS=3.460;MLEAC=1;MLEAF=0.500;MQ=41.75;MQRankSum=1.001;QD=17.45;ReadPosRankSum=-0.162;SOR=1.031	GT:AD:DP:GQ:PL	0/1:31,29:60:99:1075,0,1156
chrXIII	632531	.	C	T	777.77	PASS	AC=1;AF=0.500;AN=2;BaseQRankSum=0.480;ClippingRankSum=0.000;DP=45;ExcessHet=3.0103;FS=6.369;MLEAC=1;MLEAF=0.500;MQ=40.65;MQRankSum=0.270;QD=17.28;ReadPosRankSum=-1.645;SOR=0.353	GT:AD:DP:GQ:PL	0/1:22,23:45:99:806,0,809
chrXIII	638463	.	G	A	1344.77	PASS	AC=1;AF=0.500;AN=2;BaseQRankSum=-1.565;ClippingRankSum=0.000;DP=57;ExcessHet=3.0103;FS=3.751;MLEAC=1;MLEAF=0.500;MQ=42.00;MQRankSum=0.000;QD=23.59;ReadPosRankSum=-0.214;SOR=0.346	GT:AD:DP:GQ:PL	0/1:21,36:57:99:1373,0,749
chrXIII	646820	.	G	A	1120.77	PASS	AC=1;AF=0.500;AN=2;BaseQRankSum=1.702;ClippingRankSum=0.000;DP=62;ExcessHet=3.0103;FS=3.505;MLEAC=1;MLEAF=0.500;MQ=42.00;MQRankSum=0.000;QD=18.08;ReadPosRankSum=-0.399;SOR=0.685	GT:AD:DP:GQ:PL	0/1:31,31:62:99:1149,0,1052
chrXIII	664627	.	C	T	976.77	PASS	AC=1;AF=0.500;AN=2;BaseQRankSum=2.337;ClippingRankSum=0.000;DP=64;ExcessHet=3.0103;FS=0.964;MLEAC=1;MLEAF=0.500;MQ=42.00;MQRankSum=0.000;QD=15.26;ReadPosRankSum=0.900;SOR=0.522	GT:AD:DP:GQ:PL	0/1:37,27:64:99:1005,0,1418
chrXIII	664718	.	G	A	1118.77	PASS	AC=1;AF=0.500;AN=2;BaseQRankSum=0.756;ClippingRankSum=0.000;DP=74;ExcessHet=3.0103;FS=0.000;MLEAC=1;MLEAF=0.500;MQ=41.80;MQRankSum=0.900;QD=15.12;ReadPosRankSum=1.018;SOR=0.779	GT:AD:DP:GQ:PL	0/1:42,32:74:99:1147,0,1539
chrXIII	664864	.	G	A	1023.77	PASS	AC=1;AF=0.500;AN=2;BaseQRankSum=-0.141;ClippingRankSum=0.000;DP=58;ExcessHet=3.0103;FS=1.007;MLEAC=1;MLEAF=0.500;MQ=42.00;MQRankSum=0.000;QD=17.65;ReadPosRankSum=1.464;SOR=0.856	GT:AD:DP:GQ:PL	0/1:29,29:58:99:1052,0,1066
chrXIII	667485	.	C	T	1179.77	PASS	AC=1;AF=0.500;AN=2;BaseQRankSum=-0.458;ClippingRankSum=0.000;DP=55;ExcessHet=3.0103;FS=1.022;MLEAC=1;MLEAF=0.500;MQ=41.96;MQRankSum=-0.811;QD=21.45;ReadPosRankSum=-0.010;SOR=0.862	GT:AD:DP:GQ:PL	0/1:23,32:55:99:1208,0,834
chrXIII	668772	.	C	T	1338.77	PASS	AC=1;AF=0.500;AN=2;BaseQRankSum=0.426;ClippingRankSum=0.000;DP=61;ExcessHet=3.0103;FS=2.275;MLEAC=1;MLEAF=0.500;MQ=41.76;MQRankSum=1.233;QD=21.95;ReadPosRankSum=0.880;SOR=0.387	GT:AD:DP:GQ:PL	0/1:25,36:61:99:1367,0,857
chrXIII	676984	.	G	A	1438.77	PASS	AC=1;AF=0.500;AN=2;BaseQRankSum=0.838;ClippingRankSum=0.000;DP=70;ExcessHet=3.0103;FS=0.000;MLEAC=1;MLEAF=0.500;MQ=42.16;MQRankSum=-1.061;QD=20.55;ReadPosRankSum=-0.807;SOR=0.779	GT:AD:DP:GQ:PL	0/1:32,38:70:99:1467,0,1192
chrXIII	712241	.	G	A	1356.77	PASS	AC=1;AF=0.500;AN=2;BaseQRankSum=2.121;ClippingRankSum=0.000;DP=79;ExcessHet=3.0103;FS=0.844;MLEAC=1;MLEAF=0.500;MQ=41.80;MQRankSum=-1.498;QD=17.17;ReadPosRankSum=-0.194;SOR=0.580	GT:AD:DP:GQ:PL	0/1:42,37:79:99:1385,0,1550
chrXIII	742995	.	C	T	1207.77	PASS	AC=1;AF=0.500;AN=2;BaseQRankSum=-1.840;ClippingRankSum=0.000;DP=80;ExcessHet=3.0103;FS=0.850;MLEAC=1;MLEAF=0.500;MQ=41.82;MQRankSum=0.930;QD=15.10;ReadPosRankSum=1.772;SOR=0.548	GT:AD:DP:GQ:PL	0/1:44,36:80:99:1236,0,1622
chrXIII	743633	.	C	T	1161.77	PASS	AC=1;AF=0.500;AN=2;BaseQRankSum=0.737;ClippingRankSum=0.000;DP=58;ExcessHet=3.0103;FS=7.306;MLEAC=1;MLEAF=0.500;MQ=41.76;MQRankSum=-0.867;QD=20.03;ReadPosRankSum=-0.645;SOR=1.154	GT:AD:DP:GQ:PL	0/1:26,32:58:99:1190,0,969
chrXIII	758393	.	C	T	1549.77	PASS	AC=1;AF=0.500;AN=2;BaseQRankSum=-0.226;ClippingRankSum=0.000;DP=72;ExcessHet=3.0103;FS=6.196;MLEAC=1;MLEAF=0.500;MQ=42.00;MQRankSum=0.000;QD=21.52;ReadPosRankSum=-0.540;SOR=0.557	GT:AD:DP:GQ:PL	0/1:31,41:72:99:1578,0,1104
chrXIII	774666	.	C	T	1014.77	PASS	AC=1;AF=0.500;AN=2;BaseQRankSum=0.875;ClippingRankSum=0.000;DP=57;ExcessHet=3.0103;FS=12.147;MLEAC=1;MLEAF=0.500;MQ=41.97;MQRankSum=-0.983;QD=17.80;ReadPosRankSum=-0.096;SOR=1.812	GT:AD:DP:GQ:PL	0/1:29,28:57:99:1043,0,1096
chrXIII	774675	.	C	T	999.77	PASS	AC=1;AF=0.500;AN=2;BaseQRankSum=-0.229;ClippingRankSum=0.000;DP=62;ExcessHet=3.0103;FS=7.038;MLEAC=1;MLEAF=0.500;MQ=42.00;MQRankSum=0.000;QD=16.39;ReadPosRankSum=-0.794;SOR=0.223	GT:AD:DP:GQ:PL	0/1:31,30:61:99:1028,0,1195
chrXIII	783132	.	G	A	1041.77	PASS	AC=1;AF=0.500;AN=2;BaseQRankSum=0.960;ClippingRankSum=0.000;DP=52;ExcessHet=3.0103;FS=1.072;MLEAC=1;MLEAF=0.500;MQ=42.00;MQRankSum=0.000;QD=20.03;ReadPosRankSum=0.662;SOR=0.713	GT:AD:DP:GQ:PL	0/1:24,28:52:99:1070,0,881
chrXIII	809247	.	G	A	1192.77	PASS	AC=1;AF=0.500;AN=2;BaseQRankSum=1.183;ClippingRankSum=0.000;DP=66;ExcessHet=3.0103;FS=8.818;MLEAC=1;MLEAF=0.500;MQ=42.00;MQRankSum=0.000;QD=18.64;ReadPosRankSum=1.417;SOR=0.643	GT:AD:DP:GQ:PL	0/1:32,32:64:99:1221,0,1146
chrXIII	869621	.	G	A	1130.77	PASS	AC=1;AF=0.500;AN=2;BaseQRankSum=0.756;ClippingRankSum=0.000;DP=65;ExcessHet=3.0103;FS=7.127;MLEAC=1;MLEAF=0.500;MQ=41.77;MQRankSum=0.986;QD=17.40;ReadPosRankSum=1.667;SOR=1.714	GT:AD:DP:GQ:PL	0/1:34,31:65:99:1159,0,1263
chrXIII	872635	.	G	A	1083.77	PASS	AC=1;AF=0.500;AN=2;BaseQRankSum=-2.275;ClippingRankSum=0.000;DP=55;ExcessHet=3.0103;FS=9.877;MLEAC=1;MLEAF=0.500;MQ=41.73;MQRankSum=-0.876;QD=19.70;ReadPosRankSum=-0.145;SOR=0.643	GT:AD:DP:GQ:PL	0/1:25,30:55:99:1112,0,942
chrXIV	31731	.	G	A	994.77	PASS	AC=1;AF=0.500;AN=2;BaseQRankSum=1.068;ClippingRankSum=0.000;DP=63;ExcessHet=3.0103;FS=6.906;MLEAC=1;MLEAF=0.500;MQ=42.00;MQRankSum=0.000;QD=15.79;ReadPosRankSum=-1.414;SOR=1.310	GT:AD:DP:GQ:PL	0/1:35,28:63:99:1023,0,1313
chrXIV	33140	.	G	A	779.77	PASS	AC=1;AF=0.500;AN=2;BaseQRankSum=-0.294;ClippingRankSum=0.000;DP=51;ExcessHet=3.0103;FS=1.186;MLEAC=1;MLEAF=0.500;MQ=42.00;MQRankSum=0.000;QD=15.29;ReadPosRankSum=-0.215;SOR=0.976	GT:AD:DP:GQ:PL	0/1:28,23:51:99:808,0,1076
chrXIV	34305	.	G	A	1050.77	PASS	AC=1;AF=0.500;AN=2;BaseQRankSum=-1.197;ClippingRankSum=0.000;DP=56;ExcessHet=3.0103;FS=7.278;MLEAC=1;MLEAF=0.500;MQ=41.49;MQRankSum=-1.303;QD=18.76;ReadPosRankSum=-1.412;SOR=0.466	GT:AD:DP:GQ:PL	0/1:26,30:56:99:1079,0,971
chrXIV	51902	.	C	T	1529.77	PASS	AC=1;AF=0.500;AN=2;BaseQRankSum=1.508;ClippingRankSum=0.000;DP=66;ExcessHet=3.0103;FS=4.981;MLEAC=1;MLEAF=0.500;MQ=42.00;MQRankSum=0.000;QD=23.18;ReadPosRankSum=1.438;SOR=1.069	GT:AD:DP:GQ:PL	0/1:26,40:66:99:1558,0,927
chrXIV	61531	.	C	T	1531.77	PASS	AC=1;AF=0.500;AN=2;BaseQRankSum=-1.001;ClippingRankSum=0.000;DP=78;ExcessHet=3.0103;FS=3.057;MLEAC=1;MLEAF=0.500;MQ=42.00;MQRankSum=0.000;QD=19.64;ReadPosRankSum=-1.769;SOR=1.127	GT:AD:DP:GQ:PL	0/1:36,42:78:99:1560,0,1331
chrXIV	80735	.	C	T	966.77	PASS	AC=1;AF=0.500;AN=2;BaseQRankSum=0.384;ClippingRankSum=0.000;DP=54;ExcessHet=3.0103;FS=0.000;MLEAC=1;MLEAF=0.500;MQ=41.69;MQRankSum=0.000;QD=17.90;ReadPosRankSum=1.985;SOR=0.703	GT:AD:DP:GQ:PL	0/1:27,27:54:99:995,0,998
chrXIV	82797	.	C	T	1032.77	PASS	AC=1;AF=0.500;AN=2;BaseQRankSum=-0.059;ClippingRankSum=0.000;DP=49;ExcessHet=3.0103;FS=5.900;MLEAC=1;MLEAF=0.500;MQ=42.00;MQRankSum=0.000;QD=21.08;ReadPosRankSum=0.065;SOR=1.044	GT:AD:DP:GQ:PL	0/1:21,28:49:99:1061,0,767
chrXIV	92312	.	C	T	803.77	PASS	AC=1;AF=0.500;AN=2;BaseQRankSum=-0.162;ClippingRankSum=0.000;DP=52;ExcessHet=3.0103;FS=0.000;MLEAC=1;MLEAF=0.500;MQ=41.96;MQRankSum=0.929;QD=15.46;ReadPosRankSum=0.519;SOR=0.719	GT:AD:DP:GQ:PL	0/1:29,23:52:99:832,0,1062
chrXIV	140463	.	G	A	1074.77	PASS	AC=1;AF=0.500;AN=2;BaseQRankSum=-0.641;ClippingRankSum=0.000;DP=64;ExcessHet=3.0103;FS=19.537;MLEAC=1;MLEAF=0.500;MQ=41.77;MQRankSum=1.000;QD=16.79;ReadPosRankSum=0.291;SOR=0.927	GT:AD:DP:GQ:PL	0/1:33,31:64:99:1103,0,1150
chrXIV	147979	.	G	A	1386.77	PASS	AC=1;AF=0.500;AN=2;BaseQRankSum=0.969;ClippingRankSum=0.000;DP=71;ExcessHet=3.0103;FS=1.975;MLEAC=1;MLEAF=0.500;MQ=42.00;MQRankSum=0.000;QD=19.53;ReadPosRankSum=1.659;SOR=0.448	GT:AD:DP:GQ:PL	0/1:34,37:71:99:1415,0,1221
chrXIV	157300	.	C	T	1394.77	PASS	AC=1;AF=0.500;AN=2;BaseQRankSum=-0.138;ClippingRankSum=0.000;DP=65;ExcessHet=3.0103;FS=5.036;MLEAC=1;MLEAF=0.500;MQ=42.00;MQRankSum=0.000;QD=21.46;ReadPosRankSum=0.039;SOR=0.367	GT:AD:DP:GQ:PL	0/1:28,37:65:99:1423,0,989
chrXIV	174322	.	G	A	1050.77	PASS	AC=1;AF=0.500;AN=2;BaseQRankSum=-2.623;ClippingRankSum=0.000;DP=48;ExcessHet=3.0103;FS=1.143;MLEAC=1;MLEAF=0.500;MQ=42.00;MQRankSum=0.000;QD=21.89;ReadPosRankSum=-1.095;SOR=0.833	GT:AD:DP:GQ:PL	0/1:19,29:48:99:1079,0,692
chrXIV	174373	.	G	A	1151.77	PASS	AC=1;AF=0.500;AN=2;BaseQRankSum=0.364;ClippingRankSum=0.000;DP=58;ExcessHet=3.0103;FS=1.013;MLEAC=1;MLEAF=0.500;MQ=42.00;MQRankSum=0.000;QD=19.86;ReadPosRankSum=0.602;SOR=0.957	GT:AD:DP:GQ:PL	0/1:27,31:58:99:1180,0,963
chrXIV	187531	.	G	A	1204.77	PASS	AC=1;AF=0.500;AN=2;BaseQRankSum=0.340;ClippingRankSum=0.000;DP=69;ExcessHet=3.0103;FS=15.215;MLEAC=1;MLEAF=0.500;MQ=42.00;MQRankSum=0.000;QD=17.46;ReadPosRankSum=-1.609;SOR=1.411	GT:AD:DP:GQ:PL	0/1:36,33:69:99:1233,0,1352
chrXIV	199122	.	C	T	991.77	PASS	AC=1;AF=0.500;AN=2;BaseQRankSum=-0.097;ClippingRankSum=0.000;DP=57;ExcessHet=3.0103;FS=7.296;MLEAC=1;MLEAF=0.500;MQ=41.48;MQRankSum=-1.377;QD=17.40;ReadPosRankSum=-1.612;SOR=0.593	GT:AD:DP:GQ:PL	0/1:28,29:57:99:1020,0,1031
chrXIV	211409	.	C	T	1081.77	PASS	AC=1;AF=0.500;AN=2;BaseQRankSum=2.506;ClippingRankSum=0.000;DP=66;ExcessHet=3.0103;FS=3.333;MLEAC=1;MLEAF=0.500;MQ=41.78;MQRankSum=-1.065;QD=16.39;ReadPosRankSum=0.051;SOR=1.143	GT:AD:DP:GQ:PL	0/1:36,30:66:99:1110,0,1314
chrXIV	230483	.	G	A	1387.77	PASS	AC=1;AF=0.500;AN=2;BaseQRankSum=0.991;ClippingRankSum=0.000;DP=62;ExcessHet=3.0103;FS=0.000;MLEAC=1;MLEAF=0.500;MQ=42.00;MQRankSum=0.000;QD=22.38;ReadPosRankSum=-0.077;SOR=0.671	GT:AD:DP:GQ:PL	0/1:25,37:62:99:1416,0,892
chrXIV	230551	.	G	A	1173.77	PASS	AC=1;AF=0.500;AN=2;BaseQRankSum=-1.153;ClippingRankSum=0.000;DP=61;ExcessHet=3.0103;FS=2.133;MLEAC=1;MLEAF=0.500;MQ=41.97;MQRankSum=-0.919;QD=19.24;ReadPosRankSum=0.473;SOR=0.910	GT:AD:DP:GQ:PL	0/1:29,32:61:99:1202,0,1077
chrXIV	247512	.	C	T	1078.77	PASS	AC=1;AF=0.500;AN=2;BaseQRankSum=0.955;ClippingRankSum=0.000;DP=64;ExcessHet=3.0103;FS=0.000;MLEAC=1;MLEAF=0.500;MQ=41.77;MQRankSum=-1.000;QD=16.86;ReadPosRankSum=0.610;SOR=0.704	GT:AD:DP:GQ:PL	0/1:33,31:64:99:1107,0,1213
chrXIV	247587	.	C	T	964.77	PASS	AC=1;AF=0.500;AN=2;BaseQRankSum=-0.317;ClippingRankSum=0.000;DP=54;ExcessHet=3.0103;FS=2.323;MLEAC=1;MLEAF=0.500;MQ=41.46;MQRankSum=-1.401;QD=17.87;ReadPosRankSum=-0.959;SOR=0.498	GT:AD:DP:GQ:PL	0/1:27,27:54:99:993,0,1016
chrXIV	256704	.	C	T	965.77	PASS	AC=1;AF=0.500;AN=2;BaseQRankSum=0.689;ClippingRankSum=0.000;DP=61;ExcessHet=3.0103;FS=2.175;MLEAC=1;MLEAF=0.500;MQ=41.77;MQRankSum=0.954;QD=15.83;ReadPosRankSum=0.986;SOR=1.101	GT:AD:DP:GQ:PL	0/1:33,28:61:99:994,0,1223
chrXIV	275802	.	G	A	1042.77	PASS	AC=1;AF=0.500;AN=2;BaseQRankSum=1.550;ClippingRankSum=0.000;DP=62;ExcessHet=3.0103;FS=3.414;MLEAC=1;MLEAF=0.500;MQ=41.76;MQRankSum=0.970;QD=16.82;ReadPosRankSum=1.868;SOR=1.033	GT:AD:DP:GQ:PL	0/1:33,29:62:99:1071,0,1214
chrXIV	282030	.	C	T	1106.77	PASS	AC=1;AF=0.500;AN=2;BaseQRankSum=0.541;ClippingRankSum=0.000;DP=56;ExcessHet=3.0103;FS=0.000;MLEAC=1;MLEAF=0.500;MQ=41.75;MQRankSum=1.149;QD=19.76;ReadPosRankSum=-0.284;SOR=0.689	GT:AD:DP:GQ:PL	0/1:25,31:56:99:1135,0,886
chrXIV	284231	.	C	T	1133.77	PASS	AC=1;AF=0.500;AN=2;BaseQRankSum=0.484;ClippingRankSum=0.000;DP=66;ExcessHet=3.0103;FS=3.413;MLEAC=1;MLEAF=0.500;MQ=42.00;MQRankSum=0.000;QD=17.18;ReadPosRankSum=0.251;SOR=0.349	GT:AD:DP:GQ:PL	0/1:35,31:66:99:1162,0,1293
chrXIV	304132	.	G	A	1011.77	PASS	AC=1;AF=0.500;AN=2;BaseQRankSum=0.596;ClippingRankSum=0.000;DP=57;ExcessHet=3.0103;FS=7.398;MLEAC=1;MLEAF=0.500;MQ=41.49;MQRankSum=1.427;QD=17.75;ReadPosRankSum=0.018;SOR=0.204	GT:AD:DP:GQ:PL	0/1:29,28:57:99:1040,0,1012
chrXIV	307363	.	C	T	882.77	PASS	AC=1;AF=0.500;AN=2;BaseQRankSum=2.091;ClippingRankSum=0.000;DP=58;ExcessHet=3.0103;FS=1.040;MLEAC=1;MLEAF=0.500;MQ=42.00;MQRankSum=0.000;QD=15.22;ReadPosRankSum=0.273;SOR=0.965	GT:AD:DP:GQ:PL	0/1:33,25:58:99:911,0,1151
chrXIV	309465	.	C	T	1114.77	PASS	AC=1;AF=0.500;AN=2;BaseQRankSum=-0.053;ClippingRankSum=0.000;DP=52;ExcessHet=3.0103;FS=1.050;MLEAC=1;MLEAF=0.500;MQ=42.00;MQRankSum=0.000;QD=21.44;ReadPosRankSum=0.330;SOR=0.540	GT:AD:DP:GQ:PL	0/1:22,30:52:99:1143,0,791
chrXIV	332446	.	C	T	914.77	PASS	AC=1;AF=0.500;AN=2;BaseQRankSum=-0.613;ClippingRankSum=0.000;DP=60;ExcessHet=3.0103;FS=5.267;MLEAC=1;MLEAF=0.500;MQ=42.00;MQRankSum=0.000;QD=15.25;ReadPosRankSum=-0.351;SOR=0.828	GT:AD:DP:GQ:PL	0/1:34,26:60:99:943,0,1309
chrXIV	351763	.	C	T	1031.77	PASS	AC=1;AF=0.500;AN=2;BaseQRankSum=1.201;ClippingRankSum=0.000;DP=72;ExcessHet=3.0103;FS=0.907;MLEAC=1;MLEAF=0.500;MQ=41.60;MQRankSum=1.190;QD=14.33;ReadPosRankSum=-0.080;SOR=0.547	GT:AD:DP:GQ:PL	0/1:43,29:72:99:1060,0,1592
chrXIV	354119	.	C	T	984.77	PASS	AC=1;AF=0.500;AN=2;BaseQRankSum=1.598;ClippingRankSum=0.000;DP=58;ExcessHet=3.0103;FS=7.593;MLEAC=1;MLEAF=0.500;MQ=41.50;MQRankSum=-1.452;QD=16.98;ReadPosRankSum=-0.857;SOR=1.718	GT:AD:DP:GQ:PL	0/1:30,28:58:99:1013,0,1112
chrXIV	371269	.	G	A	962.77	PASS	AC=1;AF=0.500;AN=2;BaseQRankSum=2.193;ClippingRankSum=0.000;DP=64;ExcessHet=3.0103;FS=0.969;MLEAC=1;MLEAF=0.500;MQ=41.78;MQRankSum=0.886;QD=15.04;ReadPosRankSum=0.395;SOR=0.906	GT:AD:DP:GQ:PL	0/1:37,27:64:99:991,0,1397
chrXIV	383829	.	C	T	1361.77	PASS	AC=1;AF=0.500;AN=2;BaseQRankSum=-1.564;ClippingRankSum=0.000;DP=73;ExcessHet=3.0103;FS=0.000;MLEAC=1;MLEAF=0.500;MQ=41.60;MQRankSum=0.176;QD=18.65;ReadPosRankSum=0.191;SOR=0.796	GT:AD:DP:GQ:PL	0/1:33,40:73:99:1390,0,1150
chrXIV	392116	.	G	A	1511.77	PASS	AC=1;AF=0.500;AN=2;BaseQRankSum=0.074;ClippingRankSum=0.000;DP=67;ExcessHet=3.0103;FS=5.007;MLEAC=1;MLEAF=0.500;MQ=42.00;MQRankSum=0.000;QD=22.56;ReadPosRankSum=-0.035;SOR=0.289	GT:AD:DP:GQ:PL	0/1:27,40:67:99:1540,0,980
chrXIV	411025	.	C	T	1110.77	PASS	AC=1;AF=0.500;AN=2;BaseQRankSum=-0.472;ClippingRankSum=0.000;DP=50;ExcessHet=3.0103;FS=1.144;MLEAC=1;MLEAF=0.500;MQ=41.70;MQRankSum=-0.742;QD=22.22;ReadPosRankSum=0.847;SOR=0.435	GT:AD:DP:GQ:PL	0/1:19,31:50:99:1139,0,663
chrXIV	411848	.	G	A	1231.77	PASS	AC=1;AF=0.500;AN=2;BaseQRankSum=2.635;ClippingRankSum=0.000;DP=64;ExcessHet=3.0103;FS=5.193;MLEAC=1;MLEAF=0.500;MQ=42.00;MQRankSum=0.000;QD=19.25;ReadPosRankSum=0.260;SOR=1.460	GT:AD:DP:GQ:PL	0/1:31,33:64:99:1260,0,1150
chrXIV	420236	.	C	T	1280.77	PASS	AC=1;AF=0.500;AN=2;BaseQRankSum=1.204;ClippingRankSum=0.000;DP=59;ExcessHet=3.0103;FS=0.996;MLEAC=1;MLEAF=0.500;MQ=41.97;MQRankSum=1.200;QD=21.71;ReadPosRankSum=1.828;SOR=0.553	GT:AD:DP:GQ:PL	0/1:25,34:59:99:1309,0,904
chrXIV	420272	.	C	T	1520.77	PASS	AC=1;AF=0.500;AN=2;BaseQRankSum=-0.836;ClippingRankSum=0.000;DP=63;ExcessHet=3.0103;FS=5.377;MLEAC=1;MLEAF=0.500;MQ=42.00;MQRankSum=0.000;QD=24.14;ReadPosRankSum=0.008;SOR=0.520	GT:AD:DP:GQ:PL	0/1:22,41:63:99:1549,0,779
chrXIV	427545	.	G	A	1148.77	PASS	AC=1;AF=0.500;AN=2;BaseQRankSum=0.242;ClippingRankSum=0.000;DP=64;ExcessHet=3.0103;FS=3.468;MLEAC=1;MLEAF=0.500;MQ=41.78;MQRankSum=1.031;QD=17.95;ReadPosRankSum=-0.094;SOR=0.324	GT:AD:DP:GQ:PL	0/1:32,32:64:99:1177,0,1159
chrXIV	434342	.	G	A	1581.77	PASS	AC=1;AF=0.500;AN=2;BaseQRankSum=0.113;ClippingRankSum=0.000;DP=83;ExcessHet=3.0103;FS=17.978;MLEAC=1;MLEAF=0.500;MQ=41.82;MQRankSum=-0.917;QD=19.06;ReadPosRankSum=1.557;SOR=1.563	GT:AD:DP:GQ:PL	0/1:39,44:83:99:1610,0,1401
chrXIV	488081	.	G	A	765.77	PASS	AC=1;AF=0.500;AN=2;BaseQRankSum=1.948;ClippingRankSum=0.000;DP=58;ExcessHet=3.0103;FS=1.033;MLEAC=1;MLEAF=0.500;MQ=41.71;MQRankSum=1.141;QD=13.20;ReadPosRankSum=-0.987;SOR=0.504	GT:AD:DP:GQ:PL	0/1:36,22:58:99:794,0,1433
chrXIV	488090	.	C	T	1191.77	PASS	AC=1;AF=0.500;AN=2;BaseQRankSum=0.148;ClippingRankSum=0.000;DP=55;ExcessHet=3.0103;FS=0.000;MLEAC=1;MLEAF=0.500;MQ=41.70;MQRankSum=-1.139;QD=21.67;ReadPosRankSum=-0.294;SOR=0.589	GT:AD:DP:GQ:PL	0/1:22,33:55:99:1220,0,864
chrXIV	493319	.	C	T	803.77	PASS	AC=1;AF=0.500;AN=2;BaseQRankSum=0.241;ClippingRankSum=0.000;DP=58;ExcessHet=3.0103;FS=5.322;MLEAC=1;MLEAF=0.500;MQ=42.00;MQRankSum=0.000;QD=13.86;ReadPosRankSum=-0.209;SOR=1.089	GT:AD:DP:GQ:PL	0/1:35,23:58:99:832,0,1343
chrXIV	499651	.	C	T	1235.77	PASS	AC=1;AF=0.500;AN=2;BaseQRankSum=-2.862;ClippingRankSum=0.000;DP=71;ExcessHet=3.0103;FS=6.226;MLEAC=1;MLEAF=0.500;MQ=41.80;MQRankSum=-0.958;QD=17.41;ReadPosRankSum=-1.152;SOR=0.905	GT:AD:DP:GQ:PL	0/1:35,36:71:99:1264,0,1273
chrXIV	507275	.	G	A	1299.77	PASS	AC=1;AF=0.500;AN=2;BaseQRankSum=1.119;ClippingRankSum=0.000;DP=68;ExcessHet=3.0103;FS=8.631;MLEAC=1;MLEAF=0.500;MQ=42.00;MQRankSum=0.000;QD=19.11;ReadPosRankSum=0.539;SOR=0.200	GT:AD:DP:GQ:PL	0/1:33,35:68:99:1328,0,1228
chrXIV	531694	.	C	T	1156.77	PASS	AC=1;AF=0.500;AN=2;BaseQRankSum=0.139;ClippingRankSum=0.000;DP=49;ExcessHet=3.0103;FS=6.592;MLEAC=1;MLEAF=0.500;MQ=42.00;MQRankSum=0.000;QD=23.61;ReadPosRankSum=1.991;SOR=0.186	GT:AD:DP:GQ:PL	0/1:17,32:49:99:1185,0,561
chrXIV	537333	.	G	A	1583.77	PASS	AC=1;AF=0.500;AN=2;BaseQRankSum=-0.436;ClippingRankSum=0.000;DP=68;ExcessHet=3.0103;FS=0.000;MLEAC=1;MLEAF=0.500;MQ=42.00;MQRankSum=0.000;QD=23.29;ReadPosRankSum=-0.679;SOR=0.642	GT:AD:DP:GQ:PL	0/1:26,42:68:99:1612,0,933
chrXIV	547257	.	C	T	985.77	PASS	AC=1;AF=0.500;AN=2;BaseQRankSum=-0.724;ClippingRankSum=0.000;DP=69;ExcessHet=3.0103;FS=2.202;MLEAC=1;MLEAF=0.500;MQ=41.79;MQRankSum=0.000;QD=15.40;ReadPosRankSum=0.407;SOR=0.416	GT:AD:DP:GQ:PL	0/1:38,26:64:99:1014,0,3037
chrXIV	547263	.	G	A	899.77	PASS	AC=1;AF=0.500;AN=2;BaseQRankSum=-0.149;ClippingRankSum=0.000;DP=67;ExcessHet=3.0103;FS=0.000;MLEAC=1;MLEAF=0.500;MQ=41.79;MQRankSum=0.000;QD=14.51;ReadPosRankSum=-0.139;SOR=0.602	GT:AD:DP:GQ:PL	0/1:37,25:62:99:928,0,3086
chrXIV	547818	.	G	A	1377.77	PASS	AC=1;AF=0.500;AN=2;BaseQRankSum=-0.869;ClippingRankSum=0.000;DP=68;ExcessHet=3.0103;FS=6.594;MLEAC=1;MLEAF=0.500;MQ=42.00;MQRankSum=0.000;QD=20.26;ReadPosRankSum=1.257;SOR=0.245	GT:AD:DP:GQ:PL	0/1:31,37:68:99:1406,0,1124
chrXIV	559760	.	C	T	1241.77	PASS	AC=1;AF=0.500;AN=2;BaseQRankSum=-0.335;ClippingRankSum=0.000;DP=66;ExcessHet=3.0103;FS=8.274;MLEAC=1;MLEAF=0.500;MQ=41.72;MQRankSum=-0.481;QD=18.81;ReadPosRankSum=1.134;SOR=0.763	GT:AD:DP:GQ:PL	0/1:31,35:66:99:1270,0,1159
chrXIV	559891	.	C	T	899.77	PASS	AC=1;AF=0.500;AN=2;BaseQRankSum=0.413;ClippingRankSum=0.000;DP=59;ExcessHet=3.0103;FS=3.582;MLEAC=1;MLEAF=0.500;MQ=41.97;MQRankSum=0.922;QD=15.25;ReadPosRankSum=-0.122;SOR=0.639	GT:AD:DP:GQ:PL	0/1:33,26:59:99:928,0,1218
chrXIV	559967	.	C	T	868.77	PASS	AC=1;AF=0.500;AN=2;BaseQRankSum=0.869;ClippingRankSum=0.000;DP=51;ExcessHet=3.0103;FS=1.070;MLEAC=1;MLEAF=0.500;MQ=41.96;MQRankSum=-1.021;QD=17.03;ReadPosRankSum=0.766;SOR=0.518	GT:AD:DP:GQ:PL	0/1:27,24:51:99:897,0,1027
chrXIV	559988	.	C	T	956.77	PASS	AC=1;AF=0.500;AN=2;BaseQRankSum=0.399;ClippingRankSum=0.000;DP=49;ExcessHet=3.0103;FS=2.419;MLEAC=1;MLEAF=0.500;MQ=42.00;MQRankSum=0.000;QD=19.93;ReadPosRankSum=-1.826;SOR=0.412	GT:AD:DP:GQ:PL	0/1:22,26:48:99:985,0,812
chrXIV	560151	.	G	A	986.77	PASS	AC=1;AF=0.500;AN=2;BaseQRankSum=0.941;ClippingRankSum=0.000;DP=61;ExcessHet=3.0103;FS=0.975;MLEAC=1;MLEAF=0.500;MQ=41.28;MQRankSum=0.444;QD=16.18;ReadPosRankSum=-1.583;SOR=0.788	GT:AD:DP:GQ:PL	0/1:33,28:61:99:1015,0,1184
chrXIV	575808	.	C	T	1315.77	PASS	AC=1;AF=0.500;AN=2;BaseQRankSum=-0.985;ClippingRankSum=0.000;DP=61;ExcessHet=3.0103;FS=0.994;MLEAC=1;MLEAF=0.500;MQ=41.92;MQRankSum=1.193;QD=21.57;ReadPosRankSum=-0.033;SOR=0.487	GT:AD:DP:GQ:PL	0/1:26,35:61:99:1344,0,957
chrXIV	580261	.	C	T	1442.77	PASS	AC=1;AF=0.500;AN=2;BaseQRankSum=-0.529;ClippingRankSum=0.000;DP=64;ExcessHet=3.0103;FS=2.152;MLEAC=1;MLEAF=0.500;MQ=41.97;MQRankSum=1.241;QD=22.54;ReadPosRankSum=1.433;SOR=0.413	GT:AD:DP:GQ:PL	0/1:26,38:64:99:1471,0,941
chrXIV	614606	.	C	T	931.77	PASS	AC=1;AF=0.500;AN=2;BaseQRankSum=-0.257;ClippingRankSum=0.000;DP=55;ExcessHet=3.0103;FS=7.438;MLEAC=1;MLEAF=0.500;MQ=42.00;MQRankSum=0.000;QD=16.94;ReadPosRankSum=-0.438;SOR=0.491	GT:AD:DP:GQ:PL	0/1:29,26:55:99:960,0,1099
chrXIV	619657	.	G	A	1102.77	PASS	AC=1;AF=0.500;AN=2;BaseQRankSum=-0.039;ClippingRankSum=0.000;DP=54;ExcessHet=3.0103;FS=0.000;MLEAC=1;MLEAF=0.500;MQ=41.96;MQRankSum=-0.857;QD=20.42;ReadPosRankSum=-0.644;SOR=0.636	GT:AD:DP:GQ:PL	0/1:24,30:54:99:1131,0,871
chrXIV	619686	.	G	A	1059.77	PASS	AC=1;AF=0.500;AN=2;BaseQRankSum=1.750;ClippingRankSum=0.000;DP=64;ExcessHet=3.0103;FS=2.045;MLEAC=1;MLEAF=0.500;MQ=41.94;MQRankSum=-0.067;QD=16.56;ReadPosRankSum=1.880;SOR=0.976	GT:AD:DP:GQ:PL	0/1:34,30:64:99:1088,0,1278
chrXIV	623927	.	C	T	800.77	PASS	AC=1;AF=0.500;AN=2;BaseQRankSum=0.300;ClippingRankSum=0.000;DP=51;ExcessHet=3.0103;FS=2.455;MLEAC=1;MLEAF=0.500;MQ=41.71;MQRankSum=0.946;QD=15.70;ReadPosRankSum=-1.718;SOR=1.230	GT:AD:DP:GQ:PL	0/1:28,23:51:99:829,0,1026
chrXIV	627119	.	G	A	770.77	PASS	AC=1;AF=0.500;AN=2;BaseQRankSum=1.045;ClippingRankSum=0.000;DP=46;ExcessHet=3.0103;FS=2.505;MLEAC=1;MLEAF=0.500;MQ=42.00;MQRankSum=0.000;QD=16.76;ReadPosRankSum=-0.378;SOR=1.112	GT:AD:DP:GQ:PL	0/1:24,22:46:99:799,0,847
chrXIV	629379	.	G	A	1005.77	PASS	AC=1;AF=0.500;AN=2;BaseQRankSum=-0.765;ClippingRankSum=0.000;DP=58;ExcessHet=3.0103;FS=1.040;MLEAC=1;MLEAF=0.500;MQ=41.97;MQRankSum=1.018;QD=17.65;ReadPosRankSum=-0.774;SOR=0.939	GT:AD:DP:GQ:PL	0/1:29,28:57:99:1034,0,1101
chrXIV	632628	.	C	T	3079.77	PASS	AC=2;AF=1.00;AN=2;DP=73;ExcessHet=3.0103;FS=0.000;MLEAC=2;MLEAF=1.00;MQ=41.44;QD=31.31;SOR=0.720	GT:AD:DP:GQ:PL	1/1:0,73:73:99:3108,220,0
chrXIV	643979	.	C	T	763.77	PASS	AC=1;AF=0.500;AN=2;BaseQRankSum=-0.839;ClippingRankSum=0.000;DP=50;ExcessHet=3.0103;FS=12.860;MLEAC=1;MLEAF=0.500;MQ=42.00;MQRankSum=0.000;QD=15.28;ReadPosRankSum=-1.714;SOR=1.492	GT:AD:DP:GQ:PL	0/1:28,22:50:99:792,0,1065
chrXIV	644898	.	G	A	1053.77	PASS	AC=1;AF=0.500;AN=2;BaseQRankSum=0.987;ClippingRankSum=0.000;DP=52;ExcessHet=3.0103;FS=0.000;MLEAC=1;MLEAF=0.500;MQ=41.72;MQRankSum=1.162;QD=20.26;ReadPosRankSum=-1.937;SOR=0.678	GT:AD:DP:GQ:PL	0/1:23,29:52:99:1082,0,802
chrXIV	669897	.	G	A	1116.77	PASS	AC=1;AF=0.500;AN=2;BaseQRankSum=-0.442;ClippingRankSum=0.000;DP=68;ExcessHet=3.0103;FS=0.000;MLEAC=1;MLEAF=0.500;MQ=42.00;MQRankSum=0.000;QD=16.42;ReadPosRankSum=0.896;SOR=0.593	GT:AD:DP:GQ:PL	0/1:36,32:68:99:1145,0,1345
chrXIV	691307	.	G	A	1002.77	PASS	AC=1;AF=0.500;AN=2;BaseQRankSum=-0.204;ClippingRankSum=0.000;DP=59;ExcessHet=3.0103;FS=1.005;MLEAC=1;MLEAF=0.500;MQ=41.75;MQRankSum=-1.018;QD=17.00;ReadPosRankSum=-0.339;SOR=0.551	GT:AD:DP:GQ:PL	0/1:31,28:59:99:1031,0,1153
chrXIV	692032	.	G	A	1508.77	PASS	AC=1;AF=0.500;AN=2;BaseQRankSum=-0.437;ClippingRankSum=0.000;DP=72;ExcessHet=3.0103;FS=8.131;MLEAC=1;MLEAF=0.500;MQ=42.00;MQRankSum=0.000;QD=20.96;ReadPosRankSum=1.914;SOR=1.265	GT:AD:DP:GQ:PL	0/1:31,41:72:99:1537,0,1133
chrXIV	715727	.	C	T	1109.77	PASS	AC=1;AF=0.500;AN=2;BaseQRankSum=0.103;ClippingRankSum=0.000;DP=58;ExcessHet=3.0103;FS=0.000;MLEAC=1;MLEAF=0.500;MQ=42.00;MQRankSum=0.000;QD=19.13;ReadPosRankSum=-1.083;SOR=0.668	GT:AD:DP:GQ:PL	0/1:27,31:58:99:1138,0,983
chrXIV	718400	.	G	A	1351.77	PASS	AC=1;AF=0.500;AN=2;BaseQRankSum=2.134;ClippingRankSum=0.000;DP=67;ExcessHet=3.0103;FS=0.000;MLEAC=1;MLEAF=0.500;MQ=42.00;MQRankSum=0.000;QD=20.48;ReadPosRankSum=0.121;SOR=0.759	GT:AD:DP:GQ:PL	0/1:29,37:66:99:1380,0,977
chrXIV	748831	.	C	T	1095.77	PASS	AC=1;AF=0.500;AN=2;BaseQRankSum=1.478;ClippingRankSum=0.000;DP=60;ExcessHet=3.0103;FS=7.343;MLEAC=1;MLEAF=0.500;MQ=42.00;MQRankSum=0.000;QD=18.26;ReadPosRankSum=0.191;SOR=0.195	GT:AD:DP:GQ:PL	0/1:31,29:60:99:1124,0,2438
chrXIV	748832	.	C	T	1095.77	PASS	AC=1;AF=0.500;AN=2;BaseQRankSum=0.819;ClippingRankSum=0.000;DP=60;ExcessHet=3.0103;FS=7.343;MLEAC=1;MLEAF=0.500;MQ=42.00;MQRankSum=0.000;QD=18.26;ReadPosRankSum=0.343;SOR=0.195	GT:AD:DP:GQ:PL	0/1:31,29:60:99:1124,0,2438
chrXV	136335	.	G	A	1016.77	PASS	AC=1;AF=0.500;AN=2;BaseQRankSum=-2.610;ClippingRankSum=0.000;DP=57;ExcessHet=3.0103;FS=1.007;MLEAC=1;MLEAF=0.500;MQ=42.00;MQRankSum=0.000;QD=17.84;ReadPosRankSum=-0.475;SOR=0.906	GT:AD:DP:GQ:PL	0/1:28,29:57:99:1045,0,1054
chrXV	151235	.	G	A	1435.77	PASS	AC=1;AF=0.500;AN=2;BaseQRankSum=2.057;ClippingRankSum=0.000;DP=85;ExcessHet=3.0103;FS=0.822;MLEAC=1;MLEAF=0.500;MQ=42.00;MQRankSum=0.000;QD=16.89;ReadPosRankSum=-1.453;SOR=0.796	GT:AD:DP:GQ:PL	0/1:45,40:85:99:1464,0,1675
chrXV	206545	.	G	A	736.77	PASS	AC=1;AF=0.500;AN=2;BaseQRankSum=1.174;ClippingRankSum=0.000;DP=35;ExcessHet=3.0103;FS=1.320;MLEAC=1;MLEAF=0.500;MQ=41.94;MQRankSum=-0.808;QD=21.05;ReadPosRankSum=-1.238;SOR=0.802	GT:AD:DP:GQ:PL	0/1:15,20:35:99:765,0,548
chrXV	231499	.	G	A	769.77	PASS	AC=1;AF=0.500;AN=2;BaseQRankSum=0.703;ClippingRankSum=0.000;DP=67;ExcessHet=3.0103;FS=3.599;MLEAC=1;MLEAF=0.500;MQ=42.00;MQRankSum=0.000;QD=11.49;ReadPosRankSum=0.184;SOR=1.296	GT:AD:DP:GQ:PL	0/1:44,23:67:99:798,0,1712
chrXV	260350	.	G	A	1341.77	PASS	AC=1;AF=0.500;AN=2;BaseQRankSum=0.976;ClippingRankSum=0.000;DP=68;ExcessHet=3.0103;FS=0.921;MLEAC=1;MLEAF=0.500;MQ=41.78;MQRankSum=-0.886;QD=19.73;ReadPosRankSum=-1.297;SOR=0.553	GT:AD:DP:GQ:PL	0/1:31,37:68:99:1370,0,1121
chrXV	272965	.	G	A	1021.77	PASS	AC=1;AF=0.500;AN=2;BaseQRankSum=-1.141;ClippingRankSum=0.000;DP=55;ExcessHet=3.0103;FS=3.945;MLEAC=1;MLEAF=0.500;MQ=41.74;MQRankSum=1.055;QD=18.58;ReadPosRankSum=-2.029;SOR=0.297	GT:AD:DP:GQ:PL	0/1:27,28:55:99:1050,0,1013
chrXV	274067	.	G	A	1268.77	PASS	AC=1;AF=0.500;AN=2;BaseQRankSum=-0.756;ClippingRankSum=0.000;DP=66;ExcessHet=3.0103;FS=2.064;MLEAC=1;MLEAF=0.500;MQ=41.79;MQRankSum=1.093;QD=19.22;ReadPosRankSum=0.721;SOR=0.959	GT:AD:DP:GQ:PL	0/1:31,35:66:99:1297,0,1138
chrXV	294883	.	C	T	673.77	PASS	AC=1;AF=0.500;AN=2;BaseQRankSum=1.105;ClippingRankSum=0.000;DP=56;ExcessHet=3.0103;FS=0.000;MLEAC=1;MLEAF=0.500;MQ=41.97;MQRankSum=-1.304;QD=12.03;ReadPosRankSum=0.485;SOR=0.693	GT:AD:DP:GQ:PL	0/1:36,20:56:99:702,0,1347
chrXV	301095	.	G	A	1111.77	PASS	AC=1;AF=0.500;AN=2;BaseQRankSum=-0.943;ClippingRankSum=0.000;DP=63;ExcessHet=3.0103;FS=13.510;MLEAC=1;MLEAF=0.500;MQ=42.00;MQRankSum=0.000;QD=17.65;ReadPosRankSum=-0.664;SOR=0.980	GT:AD:DP:GQ:PL	0/1:32,31:63:99:1140,0,1177
chrXV	310835	.	G	A	1036.77	PASS	AC=1;AF=0.500;AN=2;BaseQRankSum=0.708;ClippingRankSum=0.000;DP=60;ExcessHet=3.0103;FS=0.000;MLEAC=1;MLEAF=0.500;MQ=42.00;MQRankSum=0.000;QD=17.28;ReadPosRankSum=-0.176;SOR=0.713	GT:AD:DP:GQ:PL	0/1:31,29:60:99:1065,0,1158
chrXV	324764	.	G	A	1026.77	PASS	AC=1;AF=0.500;AN=2;BaseQRankSum=0.697;ClippingRankSum=0.000;DP=72;ExcessHet=3.0103;FS=1.980;MLEAC=1;MLEAF=0.500;MQ=42.00;MQRankSum=0.000;QD=14.26;ReadPosRankSum=0.113;SOR=0.957	GT:AD:DP:GQ:PL	0/1:43,29:72:99:1055,0,1630
chrXV	324854	.	C	T	1197.77	PASS	AC=1;AF=0.500;AN=2;BaseQRankSum=-1.386;ClippingRankSum=0.000;DP=68;ExcessHet=3.0103;FS=0.924;MLEAC=1;MLEAF=0.500;MQ=42.00;MQRankSum=0.000;QD=17.61;ReadPosRankSum=-1.156;SOR=0.495	GT:AD:DP:GQ:PL	0/1:34,34:68:99:1226,0,1281
chrXV	326563	.	C	T	1379.77	PASS	AC=1;AF=0.500;AN=2;BaseQRankSum=0.400;ClippingRankSum=0.000;DP=66;ExcessHet=3.0103;FS=0.929;MLEAC=1;MLEAF=0.500;MQ=42.00;MQRankSum=0.000;QD=20.91;ReadPosRankSum=-0.420;SOR=0.560	GT:AD:DP:GQ:PL	0/1:29,37:66:99:1408,0,1006
chrXV	326877	.	C	T	1113.77	PASS	AC=1;AF=0.500;AN=2;BaseQRankSum=1.439;ClippingRankSum=0.000;DP=62;ExcessHet=3.0103;FS=4.921;MLEAC=1;MLEAF=0.500;MQ=42.00;MQRankSum=0.000;QD=17.96;ReadPosRankSum=-0.242;SOR=1.074	GT:AD:DP:GQ:PL	0/1:32,30:62:99:1142,0,1193
chrXV	333354	.	G	A	753.77	PASS	AC=1;AF=0.500;AN=2;BaseQRankSum=2.238;ClippingRankSum=0.000;DP=43;ExcessHet=3.0103;FS=2.649;MLEAC=1;MLEAF=0.500;MQ=42.00;MQRankSum=0.000;QD=17.53;ReadPosRankSum=-1.313;SOR=0.357	GT:AD:DP:GQ:PL	0/1:22,21:43:99:782,0,750
chrXV	339963	.	C	T	1219.77	PASS	AC=1;AF=0.500;AN=2;BaseQRankSum=-0.399;ClippingRankSum=0.000;DP=63;ExcessHet=3.0103;FS=2.094;MLEAC=1;MLEAF=0.500;MQ=42.00;MQRankSum=0.000;QD=19.36;ReadPosRankSum=1.198;SOR=1.022	GT:AD:DP:GQ:PL	0/1:30,33:63:99:1248,0,1117
chrXV	340023	.	G	A	939.77	PASS	AC=1;AF=0.500;AN=2;BaseQRankSum=-1.464;ClippingRankSum=0.000;DP=47;ExcessHet=3.0103;FS=1.121;MLEAC=1;MLEAF=0.500;MQ=42.00;MQRankSum=0.000;QD=20.00;ReadPosRankSum=-0.611;SOR=0.775	GT:AD:DP:GQ:PL	0/1:21,26:47:99:968,0,765
chrXV	343613	.	C	T	777.77	PASS	AC=1;AF=0.500;AN=2;BaseQRankSum=0.605;ClippingRankSum=0.000;DP=56;ExcessHet=3.0103;FS=1.039;MLEAC=1;MLEAF=0.500;MQ=42.00;MQRankSum=0.000;QD=13.89;ReadPosRankSum=-0.459;SOR=0.507	GT:AD:DP:GQ:PL	0/1:33,23:56:99:806,0,1228
chrXV	370733	.	C	T	913.77	PASS	AC=1;AF=0.500;AN=2;BaseQRankSum=-3.808;ClippingRankSum=0.000;DP=61;ExcessHet=3.0103;FS=0.000;MLEAC=1;MLEAF=0.500;MQ=42.00;MQRankSum=0.000;QD=14.98;ReadPosRankSum=-0.285;SOR=0.678	GT:AD:DP:GQ:PL	0/1:34,27:61:99:942,0,1325
chrXV	370823	.	G	A	878.77	PASS	AC=1;AF=0.500;AN=2;BaseQRankSum=0.152;ClippingRankSum=0.000;DP=59;ExcessHet=3.0103;FS=3.796;MLEAC=1;MLEAF=0.500;MQ=42.00;MQRankSum=0.000;QD=15.15;ReadPosRankSum=0.500;SOR=1.345	GT:AD:DP:GQ:PL	0/1:33,25:58:99:907,0,1228
chrXV	370860	.	G	A	865.77	PASS	AC=1;AF=0.500;AN=2;BaseQRankSum=0.512;ClippingRankSum=0.000;DP=67;ExcessHet=3.0103;FS=0.952;MLEAC=1;MLEAF=0.500;MQ=42.00;MQRankSum=0.000;QD=12.92;ReadPosRankSum=-0.710;SOR=0.690	GT:AD:DP:GQ:PL	0/1:42,25:67:99:894,0,1594
chrXV	377702	.	G	A	1049.77	PASS	AC=1;AF=0.500;AN=2;BaseQRankSum=-0.294;ClippingRankSum=0.000;DP=52;ExcessHet=3.0103;FS=1.077;MLEAC=1;MLEAF=0.500;MQ=42.00;MQRankSum=0.000;QD=20.19;ReadPosRankSum=0.042;SOR=0.844	GT:AD:DP:GQ:PL	0/1:23,29:52:99:1078,0,848
chrXV	391083	.	G	A	1349.77	PASS	AC=1;AF=0.500;AN=2;BaseQRankSum=1.240;ClippingRankSum=0.000;DP=73;ExcessHet=3.0103;FS=1.977;MLEAC=1;MLEAF=0.500;MQ=41.97;MQRankSum=1.041;QD=18.49;ReadPosRankSum=0.663;SOR=0.451	GT:AD:DP:GQ:PL	0/1:36,37:73:99:1378,0,1337
chrXV	391798	.	C	T	1384.77	PASS	AC=1;AF=0.500;AN=2;BaseQRankSum=1.113;ClippingRankSum=0.000;DP=62;ExcessHet=3.0103;FS=3.673;MLEAC=1;MLEAF=0.500;MQ=41.77;MQRankSum=-0.789;QD=22.33;ReadPosRankSum=0.982;SOR=1.322	GT:AD:DP:GQ:PL	0/1:25,37:62:99:1413,0,892
chrXV	408119	.	G	A	1037.77	PASS	AC=1;AF=0.500;AN=2;BaseQRankSum=1.046;ClippingRankSum=0.000;DP=62;ExcessHet=3.0103;FS=0.993;MLEAC=1;MLEAF=0.500;MQ=42.00;MQRankSum=0.000;QD=16.74;ReadPosRankSum=2.181;SOR=0.512	GT:AD:DP:GQ:PL	0/1:33,29:62:99:1066,0,1225
chrXV	409842	.	C	T	1461.77	PASS	AC=1;AF=0.500;AN=2;BaseQRankSum=0.489;ClippingRankSum=0.000;DP=69;ExcessHet=3.0103;FS=8.543;MLEAC=1;MLEAF=0.500;MQ=41.97;MQRankSum=-0.848;QD=21.19;ReadPosRankSum=-0.736;SOR=1.504	GT:AD:DP:GQ:PL	0/1:30,39:69:99:1490,0,1064
chrXV	409941	.	G	A	1217.77	PASS	AC=1;AF=0.500;AN=2;BaseQRankSum=0.671;ClippingRankSum=0.000;DP=65;ExcessHet=3.0103;FS=8.660;MLEAC=1;MLEAF=0.500;MQ=42.00;MQRankSum=0.000;QD=18.73;ReadPosRankSum=-1.298;SOR=0.535	GT:AD:DP:GQ:PL	0/1:32,33:65:99:1246,0,1191
chrXV	411938	.	G	A	1334.77	PASS	AC=1;AF=0.500;AN=2;BaseQRankSum=-2.160;ClippingRankSum=0.000;DP=61;ExcessHet=3.0103;FS=1.005;MLEAC=1;MLEAF=0.500;MQ=42.00;MQRankSum=0.000;QD=21.88;ReadPosRankSum=-0.657;SOR=0.871	GT:AD:DP:GQ:PL	0/1:25,36:61:99:1363,0,904
chrXV	412807	.	C	T	1041.77	PASS	AC=1;AF=0.500;AN=2;BaseQRankSum=0.496;ClippingRankSum=0.000;DP=61;ExcessHet=3.0103;FS=11.453;MLEAC=1;MLEAF=0.500;MQ=42.00;MQRankSum=0.000;QD=17.08;ReadPosRankSum=-0.853;SOR=0.271	GT:AD:DP:GQ:PL	0/1:32,29:61:99:1070,0,1204
chrXV	438697	.	C	T	1161.77	PASS	AC=1;AF=0.500;AN=2;BaseQRankSum=1.681;ClippingRankSum=0.000;DP=54;ExcessHet=3.0103;FS=0.000;MLEAC=1;MLEAF=0.500;MQ=41.46;MQRankSum=1.425;QD=21.51;ReadPosRankSum=0.195;SOR=0.636	GT:AD:DP:GQ:PL	0/1:23,31:54:99:1190,0,797
chrXV	448912	.	C	T	743.77	PASS	AC=1;AF=0.500;AN=2;BaseQRankSum=-1.252;ClippingRankSum=0.000;DP=53;ExcessHet=3.0103;FS=0.000;MLEAC=1;MLEAF=0.500;MQ=41.72;MQRankSum=0.881;QD=14.03;ReadPosRankSum=-0.610;SOR=0.563	GT:AD:DP:GQ:PL	0/1:31,22:53:99:772,0,1184
chrXV	461369	.	G	A	1073.77	PASS	AC=1;AF=0.500;AN=2;BaseQRankSum=0.887;ClippingRankSum=0.000;DP=68;ExcessHet=3.0103;FS=0.930;MLEAC=1;MLEAF=0.500;MQ=41.35;MQRankSum=0.434;QD=15.79;ReadPosRankSum=1.107;SOR=0.743	GT:AD:DP:GQ:PL	0/1:38,30:68:99:1102,0,1421
chrXV	468274	.	G	A	1023.77	PASS	AC=1;AF=0.500;AN=2;BaseQRankSum=0.131;ClippingRankSum=0.000;DP=67;ExcessHet=3.0103;FS=0.000;MLEAC=1;MLEAF=0.500;MQ=41.79;MQRankSum=-1.115;QD=15.28;ReadPosRankSum=-0.381;SOR=0.717	GT:AD:DP:GQ:PL	0/1:38,29:67:99:1052,0,1445
chrXV	550490	.	G	A	609.77	PASS	AC=1;AF=0.500;AN=2;BaseQRankSum=0.715;ClippingRankSum=0.000;DP=44;ExcessHet=3.0103;FS=6.522;MLEAC=1;MLEAF=0.500;MQ=41.93;MQRankSum=0.033;QD=13.86;ReadPosRankSum=-0.178;SOR=0.753	GT:AD:DP:GQ:PL	0/1:25,19:44:99:638,0,851
chrXV	551018	.	G	A	2344.77	PASS	AC=2;AF=1.00;AN=2;DP=55;ExcessHet=3.0103;FS=0.000;MLEAC=2;MLEAF=1.00;MQ=42.00;QD=32.42;SOR=1.061	GT:AD:DP:GQ:PL	1/1:0,55:55:99:2373,165,0
chrXV	552005	.	C	T	1037.77	PASS	AC=1;AF=0.500;AN=2;BaseQRankSum=-0.607;ClippingRankSum=0.000;DP=62;ExcessHet=3.0103;FS=8.979;MLEAC=1;MLEAF=0.500;MQ=41.53;MQRankSum=1.403;QD=16.74;ReadPosRankSum=0.883;SOR=0.924	GT:AD:DP:GQ:PL	0/1:32,30:62:99:1066,0,1173
chrXV	553213	.	C	T	1494.77	PASS	AC=1;AF=0.500;AN=2;BaseQRankSum=0.511;ClippingRankSum=0.000;DP=80;ExcessHet=3.0103;FS=1.841;MLEAC=1;MLEAF=0.500;MQ=42.00;MQRankSum=0.000;QD=18.68;ReadPosRankSum=-0.094;SOR=0.917	GT:AD:DP:GQ:PL	0/1:39,41:80:99:1523,0,1390
chrXV	577819	.	C	T	1201.77	PASS	AC=1;AF=0.500;AN=2;BaseQRankSum=-0.796;ClippingRankSum=0.000;DP=77;ExcessHet=3.0103;FS=0.000;MLEAC=1;MLEAF=0.500;MQ=41.82;MQRankSum=0.915;QD=15.61;ReadPosRankSum=-2.031;SOR=0.796	GT:AD:DP:GQ:PL	0/1:43,34:77:99:1230,0,1617
chrXV	580035	.	C	T	1399.77	PASS	AC=1;AF=0.500;AN=2;BaseQRankSum=0.598;ClippingRankSum=0.000;DP=69;ExcessHet=3.0103;FS=6.575;MLEAC=1;MLEAF=0.500;MQ=41.79;MQRankSum=-0.874;QD=20.29;ReadPosRankSum=0.119;SOR=1.467	GT:AD:DP:GQ:PL	0/1:31,38:69:99:1428,0,1134
chrXV	580279	.	G	A	859.77	PASS	AC=1;AF=0.500;AN=2;BaseQRankSum=0.588;ClippingRankSum=0.000;DP=52;ExcessHet=3.0103;FS=1.052;MLEAC=1;MLEAF=0.500;MQ=42.00;MQRankSum=0.000;QD=16.53;ReadPosRankSum=0.771;SOR=0.885	GT:AD:DP:GQ:PL	0/1:28,24:52:99:888,0,1053
chrXV	611072	.	G	A	967.77	PASS	AC=1;AF=0.500;AN=2;BaseQRankSum=-0.284;ClippingRankSum=0.000;DP=60;ExcessHet=3.0103;FS=2.210;MLEAC=1;MLEAF=0.500;MQ=41.75;MQRankSum=0.938;QD=16.13;ReadPosRankSum=-1.311;SOR=0.425	GT:AD:DP:GQ:PL	0/1:33,27:60:99:996,0,1243
chrXV	611594	.	C	T	1092.77	PASS	AC=1;AF=0.500;AN=2;BaseQRankSum=0.282;ClippingRankSum=0.000;DP=51;ExcessHet=3.0103;FS=5.752;MLEAC=1;MLEAF=0.500;MQ=42.00;MQRankSum=0.000;QD=21.43;ReadPosRankSum=1.285;SOR=0.250	GT:AD:DP:GQ:PL	0/1:22,29:51:99:1121,0,790
chrXV	616882	.	G	A	1312.77	PASS	AC=1;AF=0.500;AN=2;BaseQRankSum=-0.544;ClippingRankSum=0.000;DP=58;ExcessHet=3.0103;FS=5.380;MLEAC=1;MLEAF=0.500;MQ=42.00;MQRankSum=0.000;QD=22.63;ReadPosRankSum=-0.601;SOR=1.267	GT:AD:DP:GQ:PL	0/1:23,35:58:99:1341,0,832
chrXV	619713	.	C	T	1126.77	PASS	AC=1;AF=0.500;AN=2;BaseQRankSum=1.578;ClippingRankSum=0.000;DP=71;ExcessHet=3.0103;FS=4.632;MLEAC=1;MLEAF=0.500;MQ=41.97;MQRankSum=0.934;QD=15.87;ReadPosRankSum=0.408;SOR=0.796	GT:AD:DP:GQ:PL	0/1:39,32:71:99:1155,0,1429
chrXV	633290	.	G	A	1596.77	PASS	AC=1;AF=0.500;AN=2;BaseQRankSum=2.260;ClippingRankSum=0.000;DP=60;ExcessHet=3.0103;FS=3.898;MLEAC=1;MLEAF=0.500;MQ=42.00;MQRankSum=0.000;QD=26.61;ReadPosRankSum=0.630;SOR=0.769	GT:AD:DP:GQ:PL	0/1:19,41:60:99:1625,0,649
chrXV	663777	.	G	A	1075.77	PASS	AC=1;AF=0.500;AN=2;BaseQRankSum=1.424;ClippingRankSum=0.000;DP=65;ExcessHet=3.0103;FS=3.368;MLEAC=1;MLEAF=0.500;MQ=41.67;MQRankSum=-0.706;QD=16.55;ReadPosRankSum=0.737;SOR=0.623	GT:AD:DP:GQ:PL	0/1:35,30:65:99:1104,0,1320
chrXV	680987	.	G	A	1217.77	PASS	AC=1;AF=0.500;AN=2;BaseQRankSum=0.598;ClippingRankSum=0.000;DP=63;ExcessHet=3.0103;FS=3.439;MLEAC=1;MLEAF=0.500;MQ=42.00;MQRankSum=0.000;QD=19.33;ReadPosRankSum=-0.848;SOR=1.179	GT:AD:DP:GQ:PL	0/1:30,33:63:99:1246,0,1079
chrXV	682449	.	C	T	886.77	PASS	AC=1;AF=0.500;AN=2;BaseQRankSum=2.482;ClippingRankSum=0.000;DP=77;ExcessHet=3.0103;FS=0.000;MLEAC=1;MLEAF=0.500;MQ=41.63;MQRankSum=1.036;QD=11.52;ReadPosRankSum=0.139;SOR=0.796	GT:AD:DP:GQ:PL	0/1:51,26:77:99:915,0,1937
chrXV	692398	.	C	T	679.77	PASS	AC=1;AF=0.500;AN=2;BaseQRankSum=0.773;ClippingRankSum=0.000;DP=61;ExcessHet=3.0103;FS=1.016;MLEAC=1;MLEAF=0.500;MQ=42.00;MQRankSum=0.000;QD=11.14;ReadPosRankSum=-0.494;SOR=0.874	GT:AD:DP:GQ:PL	0/1:40,21:61:99:708,0,1473
chrXV	721591	.	G	A	1177.77	PASS	AC=1;AF=0.500;AN=2;BaseQRankSum=-0.625;ClippingRankSum=0.000;DP=57;ExcessHet=3.0103;FS=11.963;MLEAC=1;MLEAF=0.500;MQ=42.00;MQRankSum=0.000;QD=20.66;ReadPosRankSum=0.073;SOR=1.084	GT:AD:DP:GQ:PL	0/1:25,32:57:99:1206,0,885
chrXV	722560	.	G	A	912.77	PASS	AC=1;AF=0.500;AN=2;BaseQRankSum=1.277;ClippingRankSum=0.000;DP=52;ExcessHet=3.0103;FS=0.000;MLEAC=1;MLEAF=0.500;MQ=41.73;MQRankSum=1.001;QD=17.55;ReadPosRankSum=1.255;SOR=0.576	GT:AD:DP:GQ:PL	0/1:27,25:52:99:941,0,993
chrXV	738235	.	G	A	1086.77	PASS	AC=1;AF=0.500;AN=2;BaseQRankSum=-0.305;ClippingRankSum=0.000;DP=70;ExcessHet=3.0103;FS=0.000;MLEAC=1;MLEAF=0.500;MQ=42.00;MQRankSum=0.000;QD=15.53;ReadPosRankSum=-0.657;SOR=0.711	GT:AD:DP:GQ:PL	0/1:39,31:70:99:1115,0,1406
chrXV	743959	.	G	A	722.77	PASS	AC=1;AF=0.500;AN=2;BaseQRankSum=1.079;ClippingRankSum=0.000;DP=57;ExcessHet=3.0103;FS=0.000;MLEAC=1;MLEAF=0.500;MQ=41.90;MQRankSum=1.420;QD=12.68;ReadPosRankSum=0.868;SOR=0.641	GT:AD:DP:GQ:PL	0/1:35,22:57:99:751,0,1235
chrXV	745614	.	G	A	814.77	PASS	AC=1;AF=0.500;AN=2;BaseQRankSum=1.156;ClippingRankSum=0.000;DP=51;ExcessHet=3.0103;FS=6.118;MLEAC=1;MLEAF=0.500;MQ=42.00;MQRankSum=0.000;QD=15.98;ReadPosRankSum=-0.946;SOR=0.195	GT:AD:DP:GQ:PL	0/1:28,23:51:99:843,0,1062
chrXV	779993	.	C	T	1084.77	PASS	AC=1;AF=0.500;AN=2;BaseQRankSum=2.093;ClippingRankSum=0.000;DP=64;ExcessHet=3.0103;FS=0.992;MLEAC=1;MLEAF=0.500;MQ=42.00;MQRankSum=0.000;QD=16.95;ReadPosRankSum=0.207;SOR=0.907	GT:AD:DP:GQ:PL	0/1:34,30:64:99:1113,0,1229
chrXV	800371	.	C	T	1201.77	PASS	AC=1;AF=0.500;AN=2;BaseQRankSum=1.997;ClippingRankSum=0.000;DP=63;ExcessHet=3.0103;FS=0.960;MLEAC=1;MLEAF=0.500;MQ=41.74;MQRankSum=0.068;QD=19.08;ReadPosRankSum=1.203;SOR=0.859	GT:AD:DP:GQ:PL	0/1:30,33:63:99:1230,0,1076
chrXV	812490	.	G	A	993.77	PASS	AC=1;AF=0.500;AN=2;BaseQRankSum=0.928;ClippingRankSum=0.000;DP=50;ExcessHet=3.0103;FS=2.461;MLEAC=1;MLEAF=0.500;MQ=41.96;MQRankSum=1.124;QD=19.88;ReadPosRankSum=0.597;SOR=1.188	GT:AD:DP:GQ:PL	0/1:23,27:50:99:1022,0,845
chrXV	825393	.	G	A	1270.77	PASS	AC=1;AF=0.500;AN=2;BaseQRankSum=-2.278;ClippingRankSum=0.000;DP=71;ExcessHet=3.0103;FS=0.934;MLEAC=1;MLEAF=0.500;MQ=42.00;MQRankSum=0.000;QD=17.90;ReadPosRankSum=-0.421;SOR=0.896	GT:AD:DP:GQ:PL	0/1:36,35:71:99:1299,0,1368
chrXV	830631	.	C	T	1615.77	PASS	AC=1;AF=0.500;AN=2;BaseQRankSum=-0.257;ClippingRankSum=0.000;DP=87;ExcessHet=3.0103;FS=0.000;MLEAC=1;MLEAF=0.500;MQ=42.00;MQRankSum=0.000;QD=18.57;ReadPosRankSum=0.000;SOR=0.634	GT:AD:DP:GQ:PL	0/1:42,45:87:99:1644,0,1547
chrXV	832275	.	C	T	1297.77	PASS	AC=1;AF=0.500;AN=2;BaseQRankSum=-0.156;ClippingRankSum=0.000;DP=72;ExcessHet=3.0103;FS=3.195;MLEAC=1;MLEAF=0.500;MQ=41.78;MQRankSum=1.444;QD=18.02;ReadPosRankSum=-0.176;SOR=0.993	GT:AD:DP:GQ:PL	0/1:36,36:72:99:1326,0,1257
chrXV	832441	.	C	T	1044.77	PASS	AC=1;AF=0.500;AN=2;BaseQRankSum=1.687;ClippingRankSum=0.000;DP=54;ExcessHet=3.0103;FS=1.075;MLEAC=1;MLEAF=0.500;MQ=41.74;MQRankSum=1.075;QD=19.35;ReadPosRankSum=1.048;SOR=0.985	GT:AD:DP:GQ:PL	0/1:26,28:54:99:1073,0,925
chrXV	842042	.	C	T	1181.77	PASS	AC=1;AF=0.500;AN=2;BaseQRankSum=-0.187;ClippingRankSum=0.000;DP=51;ExcessHet=3.0103;FS=4.058;MLEAC=1;MLEAF=0.500;MQ=41.96;MQRankSum=-0.763;QD=23.17;ReadPosRankSum=-1.657;SOR=0.652	GT:AD:DP:GQ:PL	0/1:20,31:51:99:1210,0,724
chrXV	842388	.	C	T	921.77	PASS	AC=1;AF=0.500;AN=2;BaseQRankSum=-0.595;ClippingRankSum=0.000;DP=46;ExcessHet=3.0103;FS=4.293;MLEAC=1;MLEAF=0.500;MQ=41.96;MQRankSum=-0.873;QD=20.04;ReadPosRankSum=-0.061;SOR=1.316	GT:AD:DP:GQ:PL	0/1:21,25:46:99:950,0,778
chrXV	851255	.	C	T	856.77	PASS	AC=1;AF=0.500;AN=2;BaseQRankSum=0.594;ClippingRankSum=0.000;DP=55;ExcessHet=3.0103;FS=5.451;MLEAC=1;MLEAF=0.500;MQ=41.74;MQRankSum=-1.059;QD=15.58;ReadPosRankSum=0.279;SOR=0.708	GT:AD:DP:GQ:PL	0/1:30,25:55:99:885,0,1058
chrXV	854244	.	G	A	1095.77	PASS	AC=1;AF=0.500;AN=2;BaseQRankSum=1.766;ClippingRankSum=0.000;DP=60;ExcessHet=3.0103;FS=7.069;MLEAC=1;MLEAF=0.500;MQ=41.75;MQRankSum=0.024;QD=18.57;ReadPosRankSum=-0.261;SOR=0.977	GT:AD:DP:GQ:PL	0/1:29,30:59:99:1124,0,1054
chrXV	860378	.	G	A	1025.77	PASS	AC=1;AF=0.500;AN=2;BaseQRankSum=0.372;ClippingRankSum=0.000;DP=65;ExcessHet=3.0103;FS=3.361;MLEAC=1;MLEAF=0.500;MQ=42.00;MQRankSum=0.000;QD=15.78;ReadPosRankSum=-0.570;SOR=0.511	GT:AD:DP:GQ:PL	0/1:36,29:65:99:1054,0,1341
chrXV	861687	.	C	T	556.77	PASS	AC=1;AF=0.500;AN=2;BaseQRankSum=-0.763;ClippingRankSum=0.000;DP=40;ExcessHet=3.0103;FS=1.252;MLEAC=1;MLEAF=0.500;MQ=42.00;MQRankSum=0.000;QD=13.92;ReadPosRankSum=-0.325;SOR=0.616	GT:AD:DP:GQ:PL	0/1:23,17:40:99:585,0,885
chrXV	866484	.	G	A	880.77	PASS	AC=1;AF=0.500;AN=2;BaseQRankSum=-1.069;ClippingRankSum=0.000;DP=61;ExcessHet=3.0103;FS=2.205;MLEAC=1;MLEAF=0.500;MQ=42.00;MQRankSum=0.000;QD=14.44;ReadPosRankSum=1.127;SOR=1.136	GT:AD:DP:GQ:PL	0/1:36,25:61:99:909,0,1404
chrXV	877181	.	G	A	1720.77	PASS	AC=1;AF=0.500;AN=2;BaseQRankSum=0.718;ClippingRankSum=0.000;DP=72;ExcessHet=3.0103;FS=3.291;MLEAC=1;MLEAF=0.500;MQ=41.17;MQRankSum=1.009;QD=23.90;ReadPosRankSum=2.361;SOR=0.368	GT:AD:DP:GQ:PL	0/1:28,44:72:99:1749,0,1871
chrXV	877191	.	G	A	1663.77	PASS	AC=1;AF=0.500;AN=2;BaseQRankSum=0.180;ClippingRankSum=0.000;DP=65;ExcessHet=3.0103;FS=3.535;MLEAC=1;MLEAF=0.500;MQ=41.30;MQRankSum=0.642;QD=25.60;ReadPosRankSum=0.169;SOR=0.721	GT:AD:DP:GQ:PL	0/1:23,42:65:99:1692,0,1697
chrXV	877305	.	G	A	1244.77	PASS	AC=1;AF=0.500;AN=2;BaseQRankSum=2.207;ClippingRankSum=0.000;DP=68;ExcessHet=3.0103;FS=0.930;MLEAC=1;MLEAF=0.500;MQ=41.76;MQRankSum=-1.404;QD=18.31;ReadPosRankSum=-0.062;SOR=0.493	GT:AD:DP:GQ:PL	0/1:34,34:68:99:1273,0,1211
chrXV	877520	.	G	A	1299.77	PASS	AC=1;AF=0.500;AN=2;BaseQRankSum=-0.751;ClippingRankSum=0.000;DP=72;ExcessHet=3.0103;FS=0.894;MLEAC=1;MLEAF=0.500;MQ=41.80;MQRankSum=-0.972;QD=18.05;ReadPosRankSum=0.394;SOR=0.715	GT:AD:DP:GQ:PL	0/1:36,36:72:99:1328,0,1332
chrXV	882559	.	C	T	692.77	PASS	AC=1;AF=0.500;AN=2;BaseQRankSum=-0.267;ClippingRankSum=0.000;DP=49;ExcessHet=3.0103;FS=4.055;MLEAC=1;MLEAF=0.500;MQ=42.00;MQRankSum=0.000;QD=14.14;ReadPosRankSum=-0.900;SOR=0.822	GT:AD:DP:GQ:PL	0/1:28,21:49:99:721,0,1033
chrXV	882655	.	C	T	624.77	PASS	AC=1;AF=0.500;AN=2;BaseQRankSum=1.943;ClippingRankSum=0.000;DP=30;ExcessHet=3.0103;FS=0.000;MLEAC=1;MLEAF=0.500;MQ=41.39;MQRankSum=-0.244;QD=20.83;ReadPosRankSum=0.092;SOR=0.527	GT:AD:DP:GQ:PL	0/1:12,18:30:99:653,0,327
chrXV	882955	.	C	T	909.77	PASS	AC=1;AF=0.500;AN=2;BaseQRankSum=1.505;ClippingRankSum=0.000;DP=53;ExcessHet=3.0103;FS=6.248;MLEAC=1;MLEAF=0.500;MQ=42.00;MQRankSum=0.000;QD=17.17;ReadPosRankSum=1.290;SOR=1.630	GT:AD:DP:GQ:PL	0/1:28,25:53:99:938,0,1012
chrXV	883008	.	C	T	1047.77	PASS	AC=1;AF=0.500;AN=2;BaseQRankSum=-1.216;ClippingRankSum=0.000;DP=56;ExcessHet=3.0103;FS=2.377;MLEAC=1;MLEAF=0.500;MQ=42.00;MQRankSum=0.000;QD=18.71;ReadPosRankSum=0.924;SOR=1.162	GT:AD:DP:GQ:PL	0/1:27,29:56:99:1076,0,1000
chrXV	894154	.	C	T	1160.77	PASS	AC=1;AF=0.500;AN=2;BaseQRankSum=0.908;ClippingRankSum=0.000;DP=67;ExcessHet=3.0103;FS=0.000;MLEAC=1;MLEAF=0.500;MQ=42.00;MQRankSum=0.000;QD=17.32;ReadPosRankSum=1.008;SOR=0.794	GT:AD:DP:GQ:PL	0/1:35,32:67:99:1189,0,1297
chrXV	897686	.	C	T	826.77	PASS	AC=1;AF=0.500;AN=2;BaseQRankSum=-0.666;ClippingRankSum=0.000;DP=52;ExcessHet=3.0103;FS=2.356;MLEAC=1;MLEAF=0.500;MQ=42.00;MQRankSum=0.000;QD=15.90;ReadPosRankSum=2.357;SOR=1.085	GT:AD:DP:GQ:PL	0/1:28,24:52:99:855,0,1062
chrXV	922319	.	G	A	642.77	PASS	AC=1;AF=0.500;AN=2;BaseQRankSum=0.925;ClippingRankSum=0.000;DP=55;ExcessHet=3.0103;FS=2.386;MLEAC=1;MLEAF=0.500;MQ=42.00;MQRankSum=0.000;QD=11.69;ReadPosRankSum=0.496;SOR=0.415	GT:AD:DP:GQ:PL	0/1:36,19:55:99:671,0,1354
chrXV	930560	.	C	T	1420.77	PASS	AC=1;AF=0.500;AN=2;BaseQRankSum=3.811;ClippingRankSum=0.000;DP=61;ExcessHet=3.0103;FS=0.000;MLEAC=1;MLEAF=0.500;MQ=41.77;MQRankSum=1.275;QD=23.29;ReadPosRankSum=0.376;SOR=0.592	GT:AD:DP:GQ:PL	0/1:24,37:61:99:1449,0,651
chrXV	931100	.	C	T	1176.77	PASS	AC=1;AF=0.500;AN=2;BaseQRankSum=2.177;ClippingRankSum=0.000;DP=65;ExcessHet=3.0103;FS=0.938;MLEAC=1;MLEAF=0.500;MQ=41.78;MQRankSum=1.016;QD=18.10;ReadPosRankSum=-0.008;SOR=0.769	GT:AD:DP:GQ:PL	0/1:33,32:65:99:1205,0,1212
chrXV	947749	.	G	A	1515.77	PASS	AC=1;AF=0.500;AN=2;BaseQRankSum=-1.363;ClippingRankSum=0.000;DP=62;ExcessHet=3.0103;FS=14.826;MLEAC=1;MLEAF=0.500;MQ=41.77;MQRankSum=-0.682;QD=24.45;ReadPosRankSum=-0.230;SOR=1.142	GT:AD:DP:GQ:PL	0/1:21,41:62:99:1544,0,725
chrXV	953845	.	G	A	833.77	PASS	AC=1;AF=0.500;AN=2;BaseQRankSum=-0.791;ClippingRankSum=0.000;DP=49;ExcessHet=3.0103;FS=0.000;MLEAC=1;MLEAF=0.500;MQ=41.92;MQRankSum=0.000;QD=17.74;ReadPosRankSum=-0.666;SOR=0.631	GT:AD:DP:GQ:PL	0/1:24,23:47:99:862,0,917
chrXV	965356	.	G	A	1369.77	PASS	AC=1;AF=0.500;AN=2;BaseQRankSum=-0.045;ClippingRankSum=0.000;DP=90;ExcessHet=3.0103;FS=0.789;MLEAC=1;MLEAF=0.500;MQ=42.00;MQRankSum=0.000;QD=15.22;ReadPosRankSum=0.439;SOR=0.798	GT:AD:DP:GQ:PL	0/1:52,38:90:99:1398,0,2017
chrXV	967757	.	G	A	1746.77	PASS	AC=1;AF=0.500;AN=2;BaseQRankSum=0.648;ClippingRankSum=0.000;DP=76;ExcessHet=3.0103;FS=1.958;MLEAC=1;MLEAF=0.500;MQ=42.00;MQRankSum=0.000;QD=22.98;ReadPosRankSum=-0.217;SOR=0.671	GT:AD:DP:GQ:PL	0/1:29,47:76:99:1775,0,1022
chrXV	978255	.	G	A	797.77	PASS	AC=1;AF=0.500;AN=2;BaseQRankSum=-0.268;ClippingRankSum=0.000;DP=58;ExcessHet=3.0103;FS=7.561;MLEAC=1;MLEAF=0.500;MQ=41.75;MQRankSum=0.846;QD=13.75;ReadPosRankSum=0.302;SOR=1.689	GT:AD:DP:GQ:PL	0/1:35,23:58:99:826,0,1287
chrXV	979436	.	C	T	1400.77	PASS	AC=1;AF=0.500;AN=2;BaseQRankSum=-1.156;ClippingRankSum=0.000;DP=68;ExcessHet=3.0103;FS=11.935;MLEAC=1;MLEAF=0.500;MQ=41.79;MQRankSum=-0.807;QD=20.60;ReadPosRankSum=-0.966;SOR=2.179	GT:AD:DP:GQ:PL	0/1:28,40:68:99:1429,0,1016
chrXV	1018698	.	G	A	1035.77	PASS	AC=1;AF=0.500;AN=2;BaseQRankSum=-0.442;ClippingRankSum=0.000;DP=68;ExcessHet=3.0103;FS=0.000;MLEAC=1;MLEAF=0.500;MQ=42.00;MQRankSum=0.000;QD=15.23;ReadPosRankSum=0.706;SOR=0.693	GT:AD:DP:GQ:PL	0/1:38,30:68:99:1064,0,1396
chrXV	1026543	.	C	T	1149.77	PASS	AC=1;AF=0.500;AN=2;BaseQRankSum=-0.046;ClippingRankSum=0.000;DP=57;ExcessHet=3.0103;FS=5.460;MLEAC=1;MLEAF=0.500;MQ=41.49;MQRankSum=1.583;QD=20.17;ReadPosRankSum=-0.613;SOR=0.363	GT:AD:DP:GQ:PL	0/1:26,31:57:99:1178,0,931
chrXV	1051891	.	G	A	783.77	PASS	AC=1;AF=0.500;AN=2;BaseQRankSum=-0.908;ClippingRankSum=0.000;DP=60;ExcessHet=3.0103;FS=1.009;MLEAC=1;MLEAF=0.500;MQ=41.76;MQRankSum=0.823;QD=13.06;ReadPosRankSum=0.845;SOR=0.901	GT:AD:DP:GQ:PL	0/1:37,23:60:99:812,0,1342
chrXVI	24997	.	G	A	1517.77	PASS	AC=1;AF=0.500;AN=2;BaseQRankSum=1.975;ClippingRankSum=0.000;DP=69;ExcessHet=3.0103;FS=1.998;MLEAC=1;MLEAF=0.500;MQ=42.00;MQRankSum=0.000;QD=22.00;ReadPosRankSum=0.170;SOR=0.852	GT:AD:DP:GQ:PL	0/1:29,40:69:99:1546,0,1045
chrXVI	44379	.	G	A	1085.77	PASS	AC=1;AF=0.500;AN=2;BaseQRankSum=-0.469;ClippingRankSum=0.000;DP=60;ExcessHet=3.0103;FS=3.670;MLEAC=1;MLEAF=0.500;MQ=41.97;MQRankSum=-0.967;QD=18.10;ReadPosRankSum=0.105;SOR=1.345	GT:AD:DP:GQ:PL	0/1:30,30:60:99:1114,0,1098
chrXVI	67731	.	C	T	1052.77	PASS	AC=1;AF=0.500;AN=2;BaseQRankSum=0.452;ClippingRankSum=0.000;DP=54;ExcessHet=3.0103;FS=0.000;MLEAC=1;MLEAF=0.500;MQ=42.00;MQRankSum=0.000;QD=19.50;ReadPosRankSum=-0.031;SOR=0.665	GT:AD:DP:GQ:PL	0/1:25,29:54:99:1081,0,905
chrXVI	98168	.	G	A	984.77	PASS	AC=1;AF=0.500;AN=2;BaseQRankSum=-0.580;ClippingRankSum=0.000;DP=65;ExcessHet=3.0103;FS=0.949;MLEAC=1;MLEAF=0.500;MQ=41.29;MQRankSum=0.785;QD=15.15;ReadPosRankSum=-0.241;SOR=0.906	GT:AD:DP:GQ:PL	0/1:36,29:65:99:1013,0,1377
chrXVI	98697	.	G	A	1235.77	PASS	AC=1;AF=0.500;AN=2;BaseQRankSum=-1.269;ClippingRankSum=0.000;DP=69;ExcessHet=3.0103;FS=3.317;MLEAC=1;MLEAF=0.500;MQ=41.92;MQRankSum=-1.873;QD=17.91;ReadPosRankSum=0.316;SOR=1.210	GT:AD:DP:GQ:PL	0/1:37,32:69:99:1264,0,2246
chrXVI	98698	.	G	A	1235.77	PASS	AC=1;AF=0.500;AN=2;BaseQRankSum=-0.317;ClippingRankSum=0.000;DP=69;ExcessHet=3.0103;FS=2.019;MLEAC=1;MLEAF=0.500;MQ=41.92;MQRankSum=-1.819;QD=17.91;ReadPosRankSum=-0.169;SOR=1.038	GT:AD:DP:GQ:PL	0/1:36,33:69:99:1264,0,2246
chrXVI	105361	.	G	A	1381.77	PASS	AC=1;AF=0.500;AN=2;BaseQRankSum=1.583;ClippingRankSum=0.000;DP=70;ExcessHet=3.0103;FS=0.000;MLEAC=1;MLEAF=0.500;MQ=42.00;MQRankSum=0.000;QD=19.74;ReadPosRankSum=-1.133;SOR=0.693	GT:AD:DP:GQ:PL	0/1:33,37:70:99:1410,0,1194
chrXVI	128440	.	G	A	1061.77	PASS	AC=1;AF=0.500;AN=2;BaseQRankSum=1.366;ClippingRankSum=0.000;DP=66;ExcessHet=3.0103;FS=12.898;MLEAC=1;MLEAF=0.500;MQ=41.97;MQRankSum=-1.065;QD=16.09;ReadPosRankSum=1.484;SOR=1.429	GT:AD:DP:GQ:PL	0/1:36,30:66:99:1090,0,1320
chrXVI	129856	.	G	A	892.77	PASS	AC=1;AF=0.500;AN=2;BaseQRankSum=-1.669;ClippingRankSum=0.000;DP=61;ExcessHet=3.0103;FS=7.125;MLEAC=1;MLEAF=0.500;MQ=42.00;MQRankSum=0.000;QD=14.64;ReadPosRankSum=0.106;SOR=1.377	GT:AD:DP:GQ:PL	0/1:35,26:61:99:921,0,1317
chrXVI	138218	.	G	A	1068.77	PASS	AC=1;AF=0.500;AN=2;BaseQRankSum=-1.465;ClippingRankSum=0.000;DP=65;ExcessHet=3.0103;FS=3.363;MLEAC=1;MLEAF=0.500;MQ=42.00;MQRankSum=0.000;QD=16.44;ReadPosRankSum=-0.242;SOR=0.389	GT:AD:DP:GQ:PL	0/1:35,30:65:99:1097,0,1327
chrXVI	140254	.	G	A	1320.77	PASS	AC=1;AF=0.500;AN=2;BaseQRankSum=0.485;ClippingRankSum=0.000;DP=75;ExcessHet=3.0103;FS=0.880;MLEAC=1;MLEAF=0.500;MQ=41.81;MQRankSum=0.987;QD=17.61;ReadPosRankSum=0.883;SOR=0.880	GT:AD:DP:GQ:PL	0/1:39,36:75:99:1349,0,1460
chrXVI	171888	.	G	A	1000.77	PASS	AC=1;AF=0.500;AN=2;BaseQRankSum=-0.329;ClippingRankSum=0.000;DP=62;ExcessHet=3.0103;FS=0.991;MLEAC=1;MLEAF=0.500;MQ=41.76;MQRankSum=0.940;QD=16.14;ReadPosRankSum=1.688;SOR=0.542	GT:AD:DP:GQ:PL	0/1:34,28:62:99:1029,0,1241
chrXVI	185456	.	G	A	1269.77	PASS	AC=1;AF=0.500;AN=2;BaseQRankSum=0.379;ClippingRankSum=0.000;DP=62;ExcessHet=3.0103;FS=2.146;MLEAC=1;MLEAF=0.500;MQ=41.94;MQRankSum=0.162;QD=20.48;ReadPosRankSum=-0.514;SOR=0.845	GT:AD:DP:GQ:PL	0/1:28,34:62:99:1298,0,1032
chrXVI	186657	.	G	A	1036.77	PASS	AC=1;AF=0.500;AN=2;BaseQRankSum=0.390;ClippingRankSum=0.000;DP=66;ExcessHet=3.0103;FS=4.782;MLEAC=1;MLEAF=0.500;MQ=42.00;MQRankSum=0.000;QD=15.71;ReadPosRankSum=1.823;SOR=0.975	GT:AD:DP:GQ:PL	0/1:37,29:66:99:1065,0,1412
chrXVI	188181	.	G	A	1289.77	PASS	AC=1;AF=0.500;AN=2;BaseQRankSum=1.301;ClippingRankSum=0.000;DP=59;ExcessHet=3.0103;FS=10.057;MLEAC=1;MLEAF=0.500;MQ=42.00;MQRankSum=0.000;QD=21.86;ReadPosRankSum=-1.531;SOR=0.144	GT:AD:DP:GQ:PL	0/1:24,35:59:99:1318,0,863
chrXVI	188502	.	G	A	629.77	PASS	AC=1;AF=0.500;AN=2;BaseQRankSum=0.036;ClippingRankSum=0.000;DP=47;ExcessHet=3.0103;FS=0.000;MLEAC=1;MLEAF=0.500;MQ=41.70;MQRankSum=-1.171;QD=13.40;ReadPosRankSum=-0.302;SOR=0.850	GT:AD:DP:GQ:PL	0/1:28,19:47:99:658,0,1072
chrXVI	207396	.	G	A	1084.77	PASS	AC=1;AF=0.500;AN=2;BaseQRankSum=0.031;ClippingRankSum=0.000;DP=53;ExcessHet=3.0103;FS=5.572;MLEAC=1;MLEAF=0.500;MQ=41.96;MQRankSum=-0.872;QD=20.47;ReadPosRankSum=1.083;SOR=1.176	GT:AD:DP:GQ:PL	0/1:24,29:53:99:1113,0,894
chrXVI	215973	.	G	A	1457.77	PASS	AC=1;AF=0.500;AN=2;BaseQRankSum=-0.739;ClippingRankSum=0.000;DP=73;ExcessHet=3.0103;FS=0.000;MLEAC=1;MLEAF=0.500;MQ=41.97;MQRankSum=1.128;QD=19.97;ReadPosRankSum=0.863;SOR=0.620	GT:AD:DP:GQ:PL	0/1:33,40:73:99:1486,0,1228
chrXVI	223107	.	C	T	1097.77	PASS	AC=1;AF=0.500;AN=2;BaseQRankSum=1.567;ClippingRankSum=0.000;DP=59;ExcessHet=3.0103;FS=7.092;MLEAC=1;MLEAF=0.500;MQ=41.97;MQRankSum=-0.949;QD=18.61;ReadPosRankSum=1.509;SOR=0.719	GT:AD:DP:GQ:PL	0/1:29,30:59:99:1126,0,1004
chrXVI	254351	.	G	A	1400.77	PASS	AC=1;AF=0.500;AN=2;BaseQRankSum=-0.473;ClippingRankSum=0.000;DP=73;ExcessHet=3.0103;FS=0.901;MLEAC=1;MLEAF=0.500;MQ=42.00;MQRankSum=0.000;QD=19.46;ReadPosRankSum=-0.498;SOR=0.902	GT:AD:DP:GQ:PL	0/1:34,38:72:99:1429,0,1257
chrXVI	256979	.	G	A	1266.77	PASS	AC=1;AF=0.500;AN=2;BaseQRankSum=0.027;ClippingRankSum=0.000;DP=58;ExcessHet=3.0103;FS=3.792;MLEAC=1;MLEAF=0.500;MQ=42.00;MQRankSum=0.000;QD=21.84;ReadPosRankSum=0.211;SOR=0.300	GT:AD:DP:GQ:PL	0/1:24,34:58:99:1295,0,837
chrXVI	261146	.	G	A	1034.77	PASS	AC=1;AF=0.500;AN=2;BaseQRankSum=1.221;ClippingRankSum=0.000;DP=66;ExcessHet=3.0103;FS=9.993;MLEAC=1;MLEAF=0.500;MQ=42.00;MQRankSum=0.000;QD=15.68;ReadPosRankSum=0.698;SOR=2.052	GT:AD:DP:GQ:PL	0/1:37,29:66:99:1063,0,1391
chrXVI	277434	.	G	A	1270.77	PASS	AC=1;AF=0.500;AN=2;BaseQRankSum=1.650;ClippingRankSum=0.000;DP=64;ExcessHet=3.0103;FS=0.928;MLEAC=1;MLEAF=0.500;MQ=41.55;MQRankSum=1.540;QD=19.86;ReadPosRankSum=-0.838;SOR=0.576	GT:AD:DP:GQ:PL	0/1:30,34:64:99:1299,0,1081
chrXVI	292403	.	G	A	1178.77	PASS	AC=1;AF=0.500;AN=2;BaseQRankSum=0.472;ClippingRankSum=0.000;DP=71;ExcessHet=3.0103;FS=12.387;MLEAC=1;MLEAF=0.500;MQ=42.00;MQRankSum=0.000;QD=16.60;ReadPosRankSum=1.837;SOR=1.196	GT:AD:DP:GQ:PL	0/1:38,33:71:99:1207,0,1396
chrXVI	304149	.	C	T	1367.77	PASS	AC=1;AF=0.500;AN=2;BaseQRankSum=-1.596;ClippingRankSum=0.000;DP=67;ExcessHet=3.0103;FS=0.945;MLEAC=1;MLEAF=0.500;MQ=41.79;MQRankSum=1.175;QD=20.41;ReadPosRankSum=-0.567;SOR=0.493	GT:AD:DP:GQ:PL	0/1:29,38:67:99:1396,0,1000
chrXVI	324321	.	G	A	1144.77	PASS	AC=1;AF=0.500;AN=2;BaseQRankSum=-0.095;ClippingRankSum=0.000;DP=66;ExcessHet=3.0103;FS=2.084;MLEAC=1;MLEAF=0.500;MQ=42.00;MQRankSum=0.000;QD=17.34;ReadPosRankSum=1.509;SOR=0.414	GT:AD:DP:GQ:PL	0/1:34,32:66:99:1173,0,1258
chrXVI	352370	.	G	A	583.77	PASS	AC=1;AF=0.500;AN=2;BaseQRankSum=0.299;ClippingRankSum=0.000;DP=51;ExcessHet=3.0103;FS=0.000;MLEAC=1;MLEAF=0.500;MQ=41.72;MQRankSum=-1.313;QD=11.45;ReadPosRankSum=0.023;SOR=0.847	GT:AD:DP:GQ:PL	0/1:33,18:51:99:612,0,1267
chrXVI	355321	.	G	A	838.77	PASS	AC=1;AF=0.500;AN=2;BaseQRankSum=-1.653;ClippingRankSum=0.000;DP=47;ExcessHet=3.0103;FS=2.488;MLEAC=1;MLEAF=0.500;MQ=42.00;MQRankSum=0.000;QD=17.85;ReadPosRankSum=0.335;SOR=0.998	GT:AD:DP:GQ:PL	0/1:23,24:47:99:867,0,870
chrXVI	355389	.	G	A	1148.77	PASS	AC=1;AF=0.500;AN=2;BaseQRankSum=1.327;ClippingRankSum=0.000;DP=58;ExcessHet=3.0103;FS=5.338;MLEAC=1;MLEAF=0.500;MQ=42.00;MQRankSum=0.000;QD=19.81;ReadPosRankSum=-0.458;SOR=0.272	GT:AD:DP:GQ:PL	0/1:27,31:58:99:1177,0,955
chrXVI	368133	.	C	T	1106.77	PASS	AC=1;AF=0.500;AN=2;BaseQRankSum=1.135;ClippingRankSum=0.000;DP=74;ExcessHet=3.0103;FS=6.243;MLEAC=1;MLEAF=0.500;MQ=41.97;MQRankSum=0.876;QD=14.96;ReadPosRankSum=-0.127;SOR=1.381	GT:AD:DP:GQ:PL	0/1:43,31:74:99:1135,0,1653
chrXVI	403337	.	G	A	1156.77	PASS	AC=1;AF=0.500;AN=2;BaseQRankSum=0.602;ClippingRankSum=0.000;DP=55;ExcessHet=3.0103;FS=1.075;MLEAC=1;MLEAF=0.500;MQ=42.00;MQRankSum=0.000;QD=21.03;ReadPosRankSum=-1.972;SOR=0.509	GT:AD:DP:GQ:PL	0/1:24,31:55:99:1185,0,879
chrXVI	404180	.	G	A	1183.77	PASS	AC=1;AF=0.500;AN=2;BaseQRankSum=1.527;ClippingRankSum=0.000;DP=61;ExcessHet=3.0103;FS=2.154;MLEAC=1;MLEAF=0.500;MQ=42.00;MQRankSum=0.000;QD=19.41;ReadPosRankSum=0.567;SOR=0.420	GT:AD:DP:GQ:PL	0/1:29,32:61:99:1212,0,1000
chrXVI	404836	.	G	A	928.77	PASS	AC=1;AF=0.500;AN=2;BaseQRankSum=1.642;ClippingRankSum=0.000;DP=70;ExcessHet=3.0103;FS=4.870;MLEAC=1;MLEAF=0.500;MQ=42.00;MQRankSum=0.000;QD=13.46;ReadPosRankSum=1.781;SOR=0.416	GT:AD:DP:GQ:PL	0/1:40,29:69:99:957,0,1245
chrXVI	407067	.	G	A	1455.77	PASS	AC=1;AF=0.500;AN=2;BaseQRankSum=-1.503;ClippingRankSum=0.000;DP=74;ExcessHet=3.0103;FS=10.107;MLEAC=1;MLEAF=0.500;MQ=41.10;MQRankSum=0.928;QD=19.67;ReadPosRankSum=-0.424;SOR=0.268	GT:AD:DP:GQ:PL	0/1:33,41:74:99:1484,0,1216
chrXVI	419420	.	C	T	1318.77	PASS	AC=1;AF=0.500;AN=2;BaseQRankSum=1.829;ClippingRankSum=0.000;DP=62;ExcessHet=3.0103;FS=5.179;MLEAC=1;MLEAF=0.500;MQ=41.74;MQRankSum=-1.188;QD=21.27;ReadPosRankSum=0.605;SOR=0.897	GT:AD:DP:GQ:PL	0/1:26,36:62:99:1347,0,876
chrXVI	426496	.	C	T	1027.77	PASS	AC=1;AF=0.500;AN=2;BaseQRankSum=-1.163;ClippingRankSum=0.000;DP=50;ExcessHet=3.0103;FS=5.957;MLEAC=1;MLEAF=0.500;MQ=41.43;MQRankSum=1.641;QD=20.56;ReadPosRankSum=0.729;SOR=0.223	GT:AD:DP:GQ:PL	0/1:22,28:50:99:1056,0,774
chrXVI	426669	.	C	T	723.77	PASS	AC=1;AF=0.500;AN=2;BaseQRankSum=-2.274;ClippingRankSum=0.000;DP=47;ExcessHet=3.0103;FS=1.134;MLEAC=1;MLEAF=0.500;MQ=42.00;MQRankSum=0.000;QD=15.40;ReadPosRankSum=0.403;SOR=0.681	GT:AD:DP:GQ:PL	0/1:28,19:47:99:752,0,2221
chrXVI	426670	.	C	T	723.77	PASS	AC=1;AF=0.500;AN=2;BaseQRankSum=-0.567;ClippingRankSum=0.000;DP=48;ExcessHet=3.0103;FS=1.134;MLEAC=1;MLEAF=0.500;MQ=42.00;MQRankSum=0.000;QD=15.08;ReadPosRankSum=0.023;SOR=0.791	GT:AD:DP:GQ:PL	0/1:28,20:48:99:752,0,2221
chrXVI	435057	.	G	A	1124.77	PASS	AC=1;AF=0.500;AN=2;BaseQRankSum=-0.599;ClippingRankSum=0.000;DP=61;ExcessHet=3.0103;FS=0.971;MLEAC=1;MLEAF=0.500;MQ=41.76;MQRankSum=-0.951;QD=18.44;ReadPosRankSum=-0.519;SOR=0.892	GT:AD:DP:GQ:PL	0/1:30,31:61:99:1153,0,1123
chrXVI	451581	.	G	A	1400.77	PASS	AC=1;AF=0.500;AN=2;BaseQRankSum=0.483;ClippingRankSum=0.000;DP=73;ExcessHet=3.0103;FS=1.935;MLEAC=1;MLEAF=0.500;MQ=42.15;MQRankSum=-1.015;QD=19.19;ReadPosRankSum=-0.271;SOR=0.458	GT:AD:DP:GQ:PL	0/1:35,38:73:99:1429,0,1284
chrXVI	463167	.	G	A	1320.77	PASS	AC=1;AF=0.500;AN=2;BaseQRankSum=-1.952;ClippingRankSum=0.000;DP=57;ExcessHet=3.0103;FS=5.616;MLEAC=1;MLEAF=0.500;MQ=41.75;MQRankSum=1.346;QD=23.17;ReadPosRankSum=0.502;SOR=0.662	GT:AD:DP:GQ:PL	0/1:21,36:57:99:1349,0,740
chrXVI	469910	.	C	T	1428.77	PASS	AC=1;AF=0.500;AN=2;BaseQRankSum=1.850;ClippingRankSum=0.000;DP=79;ExcessHet=3.0103;FS=13.614;MLEAC=1;MLEAF=0.500;MQ=42.00;MQRankSum=0.000;QD=18.09;ReadPosRankSum=0.125;SOR=1.037	GT:AD:DP:GQ:PL	0/1:40,39:79:99:1457,0,1479
chrXVI	475498	.	G	A	1054.77	PASS	AC=1;AF=0.500;AN=2;BaseQRankSum=-0.954;ClippingRankSum=0.000;DP=68;ExcessHet=3.0103;FS=0.000;MLEAC=1;MLEAF=0.500;MQ=41.76;MQRankSum=1.287;QD=15.51;ReadPosRankSum=2.188;SOR=0.668	GT:AD:DP:GQ:PL	0/1:38,30:68:99:1083,0,1439
chrXVI	491579	.	G	A	1230.77	PASS	AC=1;AF=0.500;AN=2;BaseQRankSum=2.099;ClippingRankSum=0.000;DP=67;ExcessHet=3.0103;FS=0.969;MLEAC=1;MLEAF=0.500;MQ=42.00;MQRankSum=0.000;QD=18.37;ReadPosRankSum=1.007;SOR=0.911	GT:AD:DP:GQ:PL	0/1:34,33:67:99:1259,0,1265
chrXVI	492042	.	G	A	1157.77	PASS	AC=1;AF=0.500;AN=2;BaseQRankSum=0.089;ClippingRankSum=0.000;DP=69;ExcessHet=3.0103;FS=2.001;MLEAC=1;MLEAF=0.500;MQ=42.00;MQRankSum=0.000;QD=16.78;ReadPosRankSum=-0.766;SOR=1.022	GT:AD:DP:GQ:PL	0/1:36,33:69:99:1186,0,1360
chrXVI	502120	.	G	A	951.77	PASS	AC=1;AF=0.500;AN=2;BaseQRankSum=-1.888;ClippingRankSum=0.000;DP=54;ExcessHet=3.0103;FS=7.625;MLEAC=1;MLEAF=0.500;MQ=41.96;MQRankSum=1.075;QD=17.63;ReadPosRankSum=1.236;SOR=0.982	GT:AD:DP:GQ:PL	0/1:26,28:54:99:980,0,966
chrXVI	566869	.	G	A	1600.77	PASS	AC=1;AF=0.500;AN=2;BaseQRankSum=-0.425;ClippingRankSum=0.000;DP=74;ExcessHet=3.0103;FS=0.903;MLEAC=1;MLEAF=0.500;MQ=42.00;MQRankSum=0.000;QD=21.63;ReadPosRankSum=0.754;SOR=0.775	GT:AD:DP:GQ:PL	0/1:29,45:74:99:1629,0,1032
chrXVI	581479	.	G	A	1036.77	PASS	AC=1;AF=0.500;AN=2;BaseQRankSum=-0.255;ClippingRankSum=0.000;DP=46;ExcessHet=3.0103;FS=4.389;MLEAC=1;MLEAF=0.500;MQ=42.00;MQRankSum=0.000;QD=22.54;ReadPosRankSum=0.307;SOR=0.255	GT:AD:DP:GQ:PL	0/1:18,28:46:99:1065,0,649
chrXVI	606961	.	G	A	1260.77	PASS	AC=1;AF=0.500;AN=2;BaseQRankSum=-0.848;ClippingRankSum=0.000;DP=76;ExcessHet=3.0103;FS=4.473;MLEAC=1;MLEAF=0.500;MQ=42.00;MQRankSum=0.000;QD=16.59;ReadPosRankSum=1.326;SOR=0.643	GT:AD:DP:GQ:PL	0/1:41,35:76:99:1289,0,1552
chrXVI	610064	.	G	A	1130.77	PASS	AC=1;AF=0.500;AN=2;BaseQRankSum=-0.746;ClippingRankSum=0.000;DP=56;ExcessHet=3.0103;FS=9.973;MLEAC=1;MLEAF=0.500;MQ=41.68;MQRankSum=-0.401;QD=20.19;ReadPosRankSum=1.176;SOR=1.965	GT:AD:DP:GQ:PL	0/1:25,31:56:99:1159,0,903
chrXVI	628379	.	G	A	1086.77	PASS	AC=1;AF=0.500;AN=2;BaseQRankSum=-0.455;ClippingRankSum=0.000;DP=71;ExcessHet=3.0103;FS=8.530;MLEAC=1;MLEAF=0.500;MQ=41.77;MQRankSum=-1.598;QD=15.31;ReadPosRankSum=-0.832;SOR=0.207	GT:AD:DP:GQ:PL	0/1:40,31:71:99:1115,0,1501
chrXVI	639122	.	G	A	1436.77	PASS	AC=1;AF=0.500;AN=2;BaseQRankSum=2.230;ClippingRankSum=0.000;DP=73;ExcessHet=3.0103;FS=1.935;MLEAC=1;MLEAF=0.500;MQ=41.77;MQRankSum=-1.310;QD=19.68;ReadPosRankSum=0.232;SOR=0.555	GT:AD:DP:GQ:PL	0/1:34,39:73:99:1465,0,1122
chrXVI	644893	.	G	A	958.77	PASS	AC=1;AF=0.500;AN=2;BaseQRankSum=0.894;ClippingRankSum=0.000;DP=50;ExcessHet=3.0103;FS=1.093;MLEAC=1;MLEAF=0.500;MQ=41.70;MQRankSum=1.081;QD=19.18;ReadPosRankSum=-0.494;SOR=0.726	GT:AD:DP:GQ:PL	0/1:24,26:50:99:987,0,881
chrXVI	645627	.	C	T	816.77	PASS	AC=1;AF=0.500;AN=2;BaseQRankSum=-1.706;ClippingRankSum=0.000;DP=53;ExcessHet=3.0103;FS=2.305;MLEAC=1;MLEAF=0.500;MQ=41.89;MQRankSum=-1.919;QD=15.41;ReadPosRankSum=-0.356;SOR=0.434	GT:AD:DP:GQ:PL	0/1:29,24:53:99:845,0,1048
chrXVI	645866	.	C	T	2734.77	PASS	AC=2;AF=1.00;AN=2;DP=63;ExcessHet=3.0103;FS=0.000;MLEAC=2;MLEAF=1.00;MQ=41.88;QD=30.45;SOR=0.790	GT:AD:DP:GQ:PL	1/1:0,63:63:99:2763,190,0
chrXVI	645869	.	C	T	1078.77	PASS	AC=1;AF=0.500;AN=2;BaseQRankSum=1.149;ClippingRankSum=0.000;DP=65;ExcessHet=3.0103;FS=4.877;MLEAC=1;MLEAF=0.500;MQ=41.88;MQRankSum=-1.170;QD=16.60;ReadPosRankSum=1.659;SOR=0.559	GT:AD:DP:GQ:PL	0/1:35,30:65:99:1107,0,1317
chrXVI	645941	.	G	A	1371.77	PASS	AC=1;AF=0.500;AN=2;BaseQRankSum=0.167;ClippingRankSum=0.000;DP=73;ExcessHet=3.0103;FS=6.113;MLEAC=1;MLEAF=0.500;MQ=41.87;MQRankSum=-2.320;QD=18.79;ReadPosRankSum=-0.339;SOR=0.911	GT:AD:DP:GQ:PL	0/1:37,36:73:99:1400,0,1445
chrXVI	645944	.	C	T	1407.77	PASS	AC=1;AF=0.500;AN=2;BaseQRankSum=-1.845;ClippingRankSum=0.000;DP=74;ExcessHet=3.0103;FS=6.113;MLEAC=1;MLEAF=0.500;MQ=41.87;MQRankSum=-2.288;QD=19.02;ReadPosRankSum=-0.152;SOR=0.980	GT:AD:DP:GQ:PL	0/1:37,37:74:99:1436,0,1442
chrXVI	646126	.	C	T	1030.77	PASS	AC=1;AF=0.500;AN=2;BaseQRankSum=0.485;ClippingRankSum=0.000;DP=49;ExcessHet=3.0103;FS=0.000;MLEAC=1;MLEAF=0.500;MQ=42.00;MQRankSum=0.000;QD=21.04;ReadPosRankSum=-0.587;SOR=0.610	GT:AD:DP:GQ:PL	0/1:21,28:49:99:1059,0,737
chrXVI	680100	.	C	T	1201.77	PASS	AC=1;AF=0.500;AN=2;BaseQRankSum=-0.697;ClippingRankSum=0.000;DP=54;ExcessHet=3.0103;FS=5.646;MLEAC=1;MLEAF=0.500;MQ=42.00;MQRankSum=0.000;QD=22.67;ReadPosRankSum=-0.465;SOR=0.968	GT:AD:DP:GQ:PL	0/1:21,32:53:99:1230,0,761
chrXVI	681963	.	G	A	1453.77	PASS	AC=1;AF=0.500;AN=2;BaseQRankSum=-1.356;ClippingRankSum=0.000;DP=69;ExcessHet=3.0103;FS=4.738;MLEAC=1;MLEAF=0.500;MQ=42.00;MQRankSum=0.000;QD=21.07;ReadPosRankSum=-1.460;SOR=0.805	GT:AD:DP:GQ:PL	0/1:30,39:69:99:1482,0,1113
chrXVI	685283	.	G	A	1102.77	PASS	AC=1;AF=0.500;AN=2;BaseQRankSum=0.509;ClippingRankSum=0.000;DP=55;ExcessHet=3.0103;FS=3.833;MLEAC=1;MLEAF=0.500;MQ=42.00;MQRankSum=0.000;QD=20.05;ReadPosRankSum=0.811;SOR=0.297	GT:AD:DP:GQ:PL	0/1:25,30:55:99:1131,0,919
chrXVI	686787	.	G	A	1222.77	PASS	AC=1;AF=0.500;AN=2;BaseQRankSum=2.028;ClippingRankSum=0.000;DP=59;ExcessHet=3.0103;FS=0.000;MLEAC=1;MLEAF=0.500;MQ=41.76;MQRankSum=1.161;QD=20.72;ReadPosRankSum=-0.431;SOR=0.584	GT:AD:DP:GQ:PL	0/1:26,33:59:99:1251,0,929
chrXVI	689593	.	C	T	1220.77	PASS	AC=1;AF=0.500;AN=2;BaseQRankSum=2.481;ClippingRankSum=0.000;DP=67;ExcessHet=3.0103;FS=2.046;MLEAC=1;MLEAF=0.500;MQ=41.18;MQRankSum=-2.000;QD=18.22;ReadPosRankSum=-0.315;SOR=1.012	GT:AD:DP:GQ:PL	0/1:33,34:67:99:1249,0,1240
chrXVI	710111	.	G	A	526.77	PASS	AC=1;AF=0.500;AN=2;BaseQRankSum=0.039;ClippingRankSum=0.000;DP=47;ExcessHet=3.0103;FS=6.639;MLEAC=1;MLEAF=0.500;MQ=42.00;MQRankSum=0.000;QD=11.21;ReadPosRankSum=0.339;SOR=1.546	GT:AD:DP:GQ:PL	0/1:31,16:47:99:555,0,1206
chrXVI	711449	.	C	T	923.77	PASS	AC=1;AF=0.500;AN=2;BaseQRankSum=0.368;ClippingRankSum=0.000;DP=53;ExcessHet=3.0103;FS=2.323;MLEAC=1;MLEAF=0.500;MQ=41.96;MQRankSum=-0.944;QD=17.43;ReadPosRankSum=0.514;SOR=1.101	GT:AD:DP:GQ:PL	0/1:26,27:53:99:952,0,964
chrXVI	718969	.	G	A	879.77	PASS	AC=1;AF=0.500;AN=2;BaseQRankSum=0.958;ClippingRankSum=0.000;DP=55;ExcessHet=3.0103;FS=1.069;MLEAC=1;MLEAF=0.500;MQ=41.73;MQRankSum=0.885;QD=16.00;ReadPosRankSum=0.000;SOR=0.483	GT:AD:DP:GQ:PL	0/1:32,23:55:99:908,0,2389
chrXVI	718974	.	G	A	946.77	PASS	AC=1;AF=0.500;AN=2;BaseQRankSum=1.864;ClippingRankSum=0.000;DP=55;ExcessHet=3.0103;FS=2.259;MLEAC=1;MLEAF=0.500;MQ=41.73;MQRankSum=0.949;QD=17.21;ReadPosRankSum=-0.636;SOR=0.434	GT:AD:DP:GQ:PL	0/1:30,25:55:99:975,0,2349
chrXVI	744327	.	C	T	1023.77	PASS	AC=1;AF=0.500;AN=2;BaseQRankSum=1.563;ClippingRankSum=0.000;DP=66;ExcessHet=3.0103;FS=0.000;MLEAC=1;MLEAF=0.500;MQ=42.00;MQRankSum=0.000;QD=15.51;ReadPosRankSum=0.088;SOR=0.683	GT:AD:DP:GQ:PL	0/1:37,29:66:99:1052,0,1359
chrXVI	776863	.	G	A	1353.77	PASS	AC=1;AF=0.500;AN=2;BaseQRankSum=1.402;ClippingRankSum=0.000;DP=65;ExcessHet=3.0103;FS=0.000;MLEAC=1;MLEAF=0.500;MQ=41.97;MQRankSum=-0.867;QD=20.83;ReadPosRankSum=-0.775;SOR=0.631	GT:AD:DP:GQ:PL	0/1:29,36:65:99:1382,0,1058
chrXVI	811282	.	C	T	776.77	PASS	AC=1;AF=0.500;AN=2;BaseQRankSum=-0.010;ClippingRankSum=0.000;DP=55;ExcessHet=3.0103;FS=2.338;MLEAC=1;MLEAF=0.500;MQ=42.00;MQRankSum=0.000;QD=14.12;ReadPosRankSum=-1.706;SOR=1.179	GT:AD:DP:GQ:PL	0/1:32,23:55:99:805,0,1221
chrXVI	818009	.	G	A	1684.77	PASS	AC=1;AF=0.500;AN=2;BaseQRankSum=2.141;ClippingRankSum=0.000;DP=81;ExcessHet=3.0103;FS=1.821;MLEAC=1;MLEAF=0.500;MQ=41.98;MQRankSum=-0.870;QD=20.80;ReadPosRankSum=0.430;SOR=0.743	GT:AD:DP:GQ:PL	0/1:36,45:81:99:1713,0,1301
chrXVI	818068	.	G	A	1269.77	PASS	AC=1;AF=0.500;AN=2;BaseQRankSum=0.991;ClippingRankSum=0.000;DP=74;ExcessHet=3.0103;FS=1.943;MLEAC=1;MLEAF=0.500;MQ=41.97;MQRankSum=-1.000;QD=17.16;ReadPosRankSum=0.527;SOR=0.437	GT:AD:DP:GQ:PL	0/1:38,36:74:99:1298,0,1418
chrXVI	819689	.	C	T	1108.77	PASS	AC=1;AF=0.500;AN=2;BaseQRankSum=1.239;ClippingRankSum=0.000;DP=57;ExcessHet=3.0103;FS=0.000;MLEAC=1;MLEAF=0.500;MQ=41.72;MQRankSum=0.176;QD=19.45;ReadPosRankSum=-1.689;SOR=0.756	GT:AD:DP:GQ:PL	0/1:26,31:57:99:1137,0,833
chrXVI	821749	.	G	A	870.77	PASS	AC=1;AF=0.500;AN=2;BaseQRankSum=0.366;ClippingRankSum=0.000;DP=54;ExcessHet=3.0103;FS=1.055;MLEAC=1;MLEAF=0.500;MQ=42.00;MQRankSum=0.000;QD=16.13;ReadPosRankSum=-0.682;SOR=0.473	GT:AD:DP:GQ:PL	0/1:29,25:54:99:899,0,1101
chrXVI	821789	.	G	A	894.77	PASS	AC=1;AF=0.500;AN=2;BaseQRankSum=-1.276;ClippingRankSum=0.000;DP=48;ExcessHet=3.0103;FS=1.119;MLEAC=1;MLEAF=0.500;MQ=42.00;MQRankSum=0.000;QD=18.64;ReadPosRankSum=2.430;SOR=0.595	GT:AD:DP:GQ:PL	0/1:25,23:48:99:923,0,1473
chrXVI	821796	.	C	T	925.77	PASS	AC=1;AF=0.500;AN=2;BaseQRankSum=0.117;ClippingRankSum=0.000;DP=51;ExcessHet=3.0103;FS=3.918;MLEAC=1;MLEAF=0.500;MQ=42.00;MQRankSum=0.000;QD=18.15;ReadPosRankSum=1.583;SOR=0.754	GT:AD:DP:GQ:PL	0/1:26,25:51:99:954,0,1517
chrXVI	834276	.	G	A	1144.77	PASS	AC=1;AF=0.500;AN=2;BaseQRankSum=-1.942;ClippingRankSum=0.000;DP=64;ExcessHet=3.0103;FS=0.000;MLEAC=1;MLEAF=0.500;MQ=41.77;MQRankSum=1.031;QD=17.89;ReadPosRankSum=-1.464;SOR=0.833	GT:AD:DP:GQ:PL	0/1:32,32:64:99:1173,0,1158
chrXVI	858564	.	G	A	880.77	PASS	AC=1;AF=0.500;AN=2;BaseQRankSum=0.593;ClippingRankSum=0.000;DP=44;ExcessHet=3.0103;FS=11.642;MLEAC=1;MLEAF=0.500;MQ=42.00;MQRankSum=0.000;QD=20.02;ReadPosRankSum=0.000;SOR=0.407	GT:AD:DP:GQ:PL	0/1:20,24:44:99:909,0,717
chrXVI	870100	.	G	A	1040.77	PASS	AC=1;AF=0.500;AN=2;BaseQRankSum=0.545;ClippingRankSum=0.000;DP=64;ExcessHet=3.0103;FS=0.000;MLEAC=1;MLEAF=0.500;MQ=42.00;MQRankSum=0.000;QD=16.26;ReadPosRankSum=-0.190;SOR=0.693	GT:AD:DP:GQ:PL	0/1:34,30:64:99:1069,0,1209
chrXVI	874800	.	G	A	871.77	PASS	AC=1;AF=0.500;AN=2;BaseQRankSum=0.411;ClippingRankSum=0.000;DP=65;ExcessHet=3.0103;FS=6.907;MLEAC=1;MLEAF=0.500;MQ=42.00;MQRankSum=0.000;QD=13.41;ReadPosRankSum=-1.349;SOR=1.383	GT:AD:DP:GQ:PL	0/1:39,26:65:99:900,0,1468
chrXVI	877745	.	G	A	1116.77	PASS	AC=1;AF=0.500;AN=2;BaseQRankSum=-0.102;ClippingRankSum=0.000;DP=65;ExcessHet=3.0103;FS=0.938;MLEAC=1;MLEAF=0.500;MQ=42.00;MQRankSum=0.000;QD=17.18;ReadPosRankSum=-1.468;SOR=0.657	GT:AD:DP:GQ:PL	0/1:34,31:65:99:1145,0,1262
chrXVI	892082	.	G	A	1040.77	PASS	AC=1;AF=0.500;AN=2;BaseQRankSum=2.273;ClippingRankSum=0.000;DP=67;ExcessHet=3.0103;FS=6.741;MLEAC=1;MLEAF=0.500;MQ=41.78;MQRankSum=0.904;QD=15.53;ReadPosRankSum=0.643;SOR=0.356	GT:AD:DP:GQ:PL	0/1:38,29:67:99:1069,0,1367
chrXVI	918126	.	G	A	826.77	PASS	AC=1;AF=0.500;AN=2;BaseQRankSum=-0.666;ClippingRankSum=0.000;DP=59;ExcessHet=3.0103;FS=1.008;MLEAC=1;MLEAF=0.500;MQ=42.00;MQRankSum=0.000;QD=14.01;ReadPosRankSum=0.630;SOR=0.941	GT:AD:DP:GQ:PL	0/1:34,25:59:99:855,0,1257
chrXVI	919381	.	G	A	1064.77	PASS	AC=1;AF=0.500;AN=2;BaseQRankSum=-0.227;ClippingRankSum=0.000;DP=50;ExcessHet=3.0103;FS=2.463;MLEAC=1;MLEAF=0.500;MQ=41.72;MQRankSum=-0.810;QD=21.30;ReadPosRankSum=0.155;SOR=0.726	GT:AD:DP:GQ:PL	0/1:21,29:50:99:1093,0,772
chrXVI	920463	.	G	A	1326.77	PASS	AC=1;AF=0.500;AN=2;BaseQRankSum=-1.457;ClippingRankSum=0.000;DP=69;ExcessHet=3.0103;FS=6.350;MLEAC=1;MLEAF=0.500;MQ=42.00;MQRankSum=0.000;QD=19.23;ReadPosRankSum=-0.163;SOR=1.118	GT:AD:DP:GQ:PL	0/1:33,36:69:99:1355,0,1223
chrXVI	921101	.	G	A	1342.77	PASS	AC=1;AF=0.500;AN=2;BaseQRankSum=-0.464;ClippingRankSum=0.000;DP=67;ExcessHet=3.0103;FS=4.778;MLEAC=1;MLEAF=0.500;MQ=42.00;MQRankSum=0.000;QD=20.04;ReadPosRankSum=-0.566;SOR=1.175	GT:AD:DP:GQ:PL	0/1:31,36:67:99:1371,0,1158
