# Supplementary material for: Recombination Is Responsible for the Increased Recovery of Drug-Resistant Mutants with Hypermutated Genomes in Resting Yeast Diploids Expressing APOBEC Deaminases
Source: Front Genet. 2017 Dec 12;8:202. doi: 10.3389/fgene.2017.00202 (PMC5733079; doi:10.3389/fgene.2017.00202)
Supplement: Supplementary file 6 [file Data_Sheet_1.zip › PmCDA1_d4/N142-LAN210-Can-PmCDA1-NA-RUN8-D4_Sample_d4-8_SNVs_final.vcf]

##fileformat=VCFv4.2
##FILTER=<ID=LowQual,Description="Low quality">
##FORMAT=<ID=AD,Number=R,Type=Integer,Description="Allelic depths for the ref and alt alleles in the order listed">
##FORMAT=<ID=DP,Number=1,Type=Integer,Description="Approximate read depth (reads with MQ=255 or with bad mates are filtered)">
##FORMAT=<ID=GQ,Number=1,Type=Integer,Description="Genotype Quality">
##FORMAT=<ID=GT,Number=1,Type=String,Description="Genotype">
##FORMAT=<ID=PL,Number=G,Type=Integer,Description="Normalized, Phred-scaled likelihoods for genotypes as defined in the VCF specification">
##GATKCommandLine.HaplotypeCaller=<ID=HaplotypeCaller,Version=3.8-0-ge9d806836,Date="Wed Sep 06 01:18:21 PDT 2017",Epoch=1504685901037,CommandLineOptions="analysis_type=HaplotypeCaller input_file=[N142-LAN210-Can-PmCDA1-NA-RUN8-D4_Sample_d4-8_sorted_dedup_RG_realigned.bam] showFullBamList=false read_buffer_size=null read_filter=[] disable_read_filter=[] intervals=null excludeIntervals=[../../LAN210/20170903_LAN210_v0.10m_masked_v2.bed] interval_set_rule=UNION interval_merging=ALL interval_padding=0 reference_sequence=../../LAN210/LAN210_v0.10m.fasta nonDeterministicRandomSeed=false disableDithering=false maxRuntime=-1 maxRuntimeUnits=MINUTES downsampling_type=BY_SAMPLE downsample_to_fraction=null downsample_to_coverage=500 baq=OFF baqGapOpenPenalty=40.0 refactor_NDN_cigar_string=false fix_misencoded_quality_scores=false allow_potentially_misencoded_quality_scores=false useOriginalQualities=false defaultBaseQualities=-1 performanceLog=null BQSR=null quantize_quals=0 static_quantized_quals=null round_down_quantized=false disable_indel_quals=false emit_original_quals=false preserve_qscores_less_than=6 globalQScorePrior=-1.0 secondsBetweenProgressUpdates=10 validation_strictness=SILENT remove_program_records=false keep_program_records=false sample_rename_mapping_file=null unsafe=null use_jdk_deflater=false use_jdk_inflater=false disable_auto_index_creation_and_locking_when_reading_rods=false no_cmdline_in_header=false sites_only=false never_trim_vcf_format_field=false bcf=false bam_compression=null simplifyBAM=false disable_bam_indexing=false generate_md5=false num_threads=1 num_cpu_threads_per_data_thread=1 num_io_threads=0 monitorThreadEfficiency=false num_bam_file_handles=null read_group_black_list=null pedigree=[] pedigreeString=[] pedigreeValidationType=STRICT allow_intervals_with_unindexed_bam=false generateShadowBCF=false variant_index_type=DYNAMIC_SEEK variant_index_parameter=-1 reference_window_stop=0 phone_home= gatk_key=null tag=NA logging_level=INFO log_to_file=null help=false version=false out=/media/artem/artem_second/20170727_RUN8/Project_Stepchenkova/APOBEC_ung1_dynamics/N142-LAN210-Can-PmCDA1-NA-RUN8-D4_Sample_d4-8/N142-LAN210-Can-PmCDA1-NA-RUN8-D4_Sample_d4-8.vcf likelihoodCalculationEngine=PairHMM heterogeneousKmerSizeResolution=COMBO_MIN dbsnp=(RodBinding name= source=UNBOUND) dontTrimActiveRegions=false maxDiscARExtension=25 maxGGAARExtension=300 paddingAroundIndels=150 paddingAroundSNPs=20 comp=[] annotation=[] excludeAnnotation=[] group=[StandardAnnotation, StandardHCAnnotation] debug=false useFilteredReadsForAnnotations=false emitRefConfidence=NONE bamOutput=null bamWriterType=CALLED_HAPLOTYPES emitDroppedReads=false disableOptimizations=false annotateNDA=false useNewAFCalculator=false heterozygosity=0.001 indel_heterozygosity=1.25E-4 heterozygosity_stdev=0.01 standard_min_confidence_threshold_for_calling=10.0 standard_min_confidence_threshold_for_emitting=30.0 max_alternate_alleles=6 max_genotype_count=1024 max_num_PL_values=100 input_prior=[] sample_ploidy=2 genotyping_mode=DISCOVERY alleles=(RodBinding name= source=UNBOUND) contamination_fraction_to_filter=0.0 contamination_fraction_per_sample_file=null p_nonref_model=null exactcallslog=null output_mode=EMIT_VARIANTS_ONLY allSitePLs=false gcpHMM=10 pair_hmm_implementation=FASTEST_AVAILABLE phredScaledGlobalReadMismappingRate=45 noFpga=false nativePairHmmThreads=1 useDoublePrecision=false sample_name=null kmerSize=[10, 25] dontIncreaseKmerSizesForCycles=false allowNonUniqueKmersInRef=false numPruningSamples=1 recoverDanglingHeads=false doNotRecoverDanglingBranches=false minDanglingBranchLength=4 consensus=false maxNumHaplotypesInPopulation=128 errorCorrectKmers=false minPruning=2 debugGraphTransformations=false allowCyclesInKmerGraphToGeneratePaths=false graphOutput=null kmerLengthForReadErrorCorrection=25 minObservationsForKmerToBeSolid=20 GVCFGQBands=[1, 2, 3, 4, 5, 6, 7, 8, 9, 10, 11, 12, 13, 14, 15, 16, 17, 18, 19, 20, 21, 22, 23, 24, 25, 26, 27, 28, 29, 30, 31, 32, 33, 34, 35, 36, 37, 38, 39, 40, 41, 42, 43, 44, 45, 46, 47, 48, 49, 50, 51, 52, 53, 54, 55, 56, 57, 58, 59, 60, 70, 80, 90, 99] indelSizeToEliminateInRefModel=10 min_base_quality_score=10 includeUmappedReads=false useAllelesTrigger=false doNotRunPhysicalPhasing=true keepRG=null justDetermineActiveRegions=false dontGenotype=false dontUseSoftClippedBases=false captureAssemblyFailureBAM=false errorCorrectReads=false pcr_indel_model=CONSERVATIVE maxReadsInRegionPerSample=10000 minReadsPerAlignmentStart=10 mergeVariantsViaLD=false activityProfileOut=null activeRegionOut=null activeRegionIn=null activeRegionExtension=null forceActive=false activeRegionMaxSize=null bandPassSigma=null maxReadsInMemoryPerSample=30000 maxTotalReadsInMemory=10000000 maxProbPropagationDistance=50 activeProbabilityThreshold=0.002 min_mapping_quality_score=20 filter_reads_with_N_cigar=false filter_mismatching_base_and_quals=false filter_bases_not_stored=false">
##GATKCommandLine.SelectVariants=<ID=SelectVariants,Version=3.8-0-ge9d806836,Date="Wed Sep 06 01:22:43 PDT 2017",Epoch=1504686163607,CommandLineOptions="analysis_type=SelectVariants input_file=[] showFullBamList=false read_buffer_size=null read_filter=[] disable_read_filter=[] intervals=null excludeIntervals=null interval_set_rule=UNION interval_merging=ALL interval_padding=0 reference_sequence=../../LAN210/LAN210_v0.10m.fasta nonDeterministicRandomSeed=false disableDithering=false maxRuntime=-1 maxRuntimeUnits=MINUTES downsampling_type=BY_SAMPLE downsample_to_fraction=null downsample_to_coverage=1000 baq=OFF baqGapOpenPenalty=40.0 refactor_NDN_cigar_string=false fix_misencoded_quality_scores=false allow_potentially_misencoded_quality_scores=false useOriginalQualities=false defaultBaseQualities=-1 performanceLog=null BQSR=null quantize_quals=0 static_quantized_quals=null round_down_quantized=false disable_indel_quals=false emit_original_quals=false preserve_qscores_less_than=6 globalQScorePrior=-1.0 secondsBetweenProgressUpdates=10 validation_strictness=SILENT remove_program_records=false keep_program_records=false sample_rename_mapping_file=null unsafe=null use_jdk_deflater=false use_jdk_inflater=false disable_auto_index_creation_and_locking_when_reading_rods=false no_cmdline_in_header=false sites_only=false never_trim_vcf_format_field=false bcf=false bam_compression=null simplifyBAM=false disable_bam_indexing=false generate_md5=false num_threads=1 num_cpu_threads_per_data_thread=1 num_io_threads=0 monitorThreadEfficiency=false num_bam_file_handles=null read_group_black_list=null pedigree=[] pedigreeString=[] pedigreeValidationType=STRICT allow_intervals_with_unindexed_bam=false generateShadowBCF=false variant_index_type=DYNAMIC_SEEK variant_index_parameter=-1 reference_window_stop=0 phone_home= gatk_key=null tag=NA logging_level=INFO log_to_file=null help=false version=false variant=(RodBinding name=variant source=N142-LAN210-Can-PmCDA1-NA-RUN8-D4_Sample_d4-8.vcf) discordance=(RodBinding name= source=UNBOUND) concordance=(RodBinding name= source=UNBOUND) out=/media/artem/artem_second/20170727_RUN8/Project_Stepchenkova/APOBEC_ung1_dynamics/N142-LAN210-Can-PmCDA1-NA-RUN8-D4_Sample_d4-8/N142-LAN210-Can-PmCDA1-NA-RUN8-D4_Sample_d4-8_SNVs.vcf sample_name=[] sample_expressions=null sample_file=null exclude_sample_name=[] exclude_sample_file=[] exclude_sample_expressions=[] selectexpressions=[] invertselect=false excludeNonVariants=false excludeFiltered=false preserveAlleles=false removeUnusedAlternates=false restrictAllelesTo=ALL keepOriginalAC=false keepOriginalDP=false mendelianViolation=false invertMendelianViolation=false mendelianViolationQualThreshold=0.0 select_random_fraction=0.0 remove_fraction_genotypes=0.0 selectTypeToInclude=[SNP] selectTypeToExclude=[] keepIDs=null excludeIDs=null fullyDecode=false justRead=false maxIndelSize=2147483647 minIndelSize=0 maxFilteredGenotypes=2147483647 minFilteredGenotypes=0 maxFractionFilteredGenotypes=1.0 minFractionFilteredGenotypes=0.0 maxNOCALLnumber=2147483647 maxNOCALLfraction=1.0 setFilteredGtToNocall=false ALLOW_NONOVERLAPPING_COMMAND_LINE_SAMPLES=false forceValidOutput=false filter_reads_with_N_cigar=false filter_mismatching_base_and_quals=false filter_bases_not_stored=false">
##INFO=<ID=AC,Number=A,Type=Integer,Description="Allele count in genotypes, for each ALT allele, in the same order as listed">
##INFO=<ID=AF,Number=A,Type=Float,Description="Allele Frequency, for each ALT allele, in the same order as listed">
##INFO=<ID=AN,Number=1,Type=Integer,Description="Total number of alleles in called genotypes">
##INFO=<ID=BaseQRankSum,Number=1,Type=Float,Description="Z-score from Wilcoxon rank sum test of Alt Vs. Ref base qualities">
##INFO=<ID=ClippingRankSum,Number=1,Type=Float,Description="Z-score From Wilcoxon rank sum test of Alt vs. Ref number of hard clipped bases">
##INFO=<ID=DP,Number=1,Type=Integer,Description="Approximate read depth; some reads may have been filtered">
##INFO=<ID=DS,Number=0,Type=Flag,Description="Were any of the samples downsampled?">
##INFO=<ID=ExcessHet,Number=1,Type=Float,Description="Phred-scaled p-value for exact test of excess heterozygosity">
##INFO=<ID=FS,Number=1,Type=Float,Description="Phred-scaled p-value using Fisher's exact test to detect strand bias">
##INFO=<ID=HaplotypeScore,Number=1,Type=Float,Description="Consistency of the site with at most two segregating haplotypes">
##INFO=<ID=InbreedingCoeff,Number=1,Type=Float,Description="Inbreeding coefficient as estimated from the genotype likelihoods per-sample when compared against the Hardy-Weinberg expectation">
##INFO=<ID=MLEAC,Number=A,Type=Integer,Description="Maximum likelihood expectation (MLE) for the allele counts (not necessarily the same as the AC), for each ALT allele, in the same order as listed">
##INFO=<ID=MLEAF,Number=A,Type=Float,Description="Maximum likelihood expectation (MLE) for the allele frequency (not necessarily the same as the AF), for each ALT allele, in the same order as listed">
##INFO=<ID=MQ,Number=1,Type=Float,Description="RMS Mapping Quality">
##INFO=<ID=MQRankSum,Number=1,Type=Float,Description="Z-score From Wilcoxon rank sum test of Alt vs. Ref read mapping qualities">
##INFO=<ID=QD,Number=1,Type=Float,Description="Variant Confidence/Quality by Depth">
##INFO=<ID=ReadPosRankSum,Number=1,Type=Float,Description="Z-score from Wilcoxon rank sum test of Alt vs. Ref read position bias">
##INFO=<ID=SOR,Number=1,Type=Float,Description="Symmetric Odds Ratio of 2x2 contingency table to detect strand bias">
##contig=<ID=chrI,length=198855>
##contig=<ID=chrII,length=810456>
##contig=<ID=chrIII,length=316501>
##contig=<ID=chrIV,length=1516959>
##contig=<ID=chrV,length=570663>
##contig=<ID=chrVI,length=270116>
##contig=<ID=chrVII,length=1084724>
##contig=<ID=chrVIII,length=557320>
##contig=<ID=chrIX,length=433988>
##contig=<ID=chrX,length=745688>
##contig=<ID=chrXI,length=666767>
##contig=<ID=chrXII,length=1065113>
##contig=<ID=chrXIII,length=917121>
##contig=<ID=chrXIV,length=784078>
##contig=<ID=chrXV,length=1078147>
##contig=<ID=chrXVI,length=943466>
##contig=<ID=mt,length=85611>
##reference=file:///media/artem/artem_second/20170727_RUN8/Project_Stepchenkova/APOBEC_ung1_dynamics/N142-LAN210-Can-PmCDA1-NA-RUN8-D4_Sample_d4-8/../../LAN210/LAN210_v0.10m.fasta
##source=SelectVariants
#CHROM	POS	ID	REF	ALT	QUAL	FILTER	INFO	FORMAT	N142-LAN210-Can-PmCDA1-NA-RUN8-D4_Sample_d4-8
chrI	34821	.	C	T	970.77	PASS	AC=1;AF=0.500;AN=2;BaseQRankSum=2.374;ClippingRankSum=0.000;DP=55;ExcessHet=3.0103;FS=1.029;MLEAC=1;MLEAF=0.500;MQ=41.73;MQRankSum=-0.982;QD=17.65;ReadPosRankSum=-0.903;SOR=0.514	GT:AD:DP:GQ:PL	0/1:28,27:55:99:999,0,979
chrI	61380	.	C	T	1047.77	PASS	AC=1;AF=0.500;AN=2;BaseQRankSum=-2.570;ClippingRankSum=0.000;DP=60;ExcessHet=3.0103;FS=2.188;MLEAC=1;MLEAF=0.500;MQ=42.00;MQRankSum=0.000;QD=17.46;ReadPosRankSum=0.173;SOR=1.143	GT:AD:DP:GQ:PL	0/1:30,30:60:99:1076,0,1142
chrI	62588	.	G	A	1420.77	PASS	AC=1;AF=0.500;AN=2;BaseQRankSum=-1.491;ClippingRankSum=0.000;DP=65;ExcessHet=3.0103;FS=2.117;MLEAC=1;MLEAF=0.500;MQ=41.75;MQRankSum=1.768;QD=21.86;ReadPosRankSum=0.338;SOR=0.446	GT:AD:DP:GQ:PL	0/1:26,39:65:99:1449,0,908
chrI	62663	.	C	T	1505.77	PASS	AC=1;AF=0.500;AN=2;BaseQRankSum=1.189;ClippingRankSum=0.000;DP=77;ExcessHet=3.0103;FS=19.125;MLEAC=1;MLEAF=0.500;MQ=41.82;MQRankSum=-0.911;QD=19.56;ReadPosRankSum=1.057;SOR=1.341	GT:AD:DP:GQ:PL	0/1:36,41:77:99:1534,0,1316
chrI	68606	.	G	A	917.77	PASS	AC=1;AF=0.500;AN=2;BaseQRankSum=1.174;ClippingRankSum=0.000;DP=54;ExcessHet=3.0103;FS=1.010;MLEAC=1;MLEAF=0.500;MQ=41.74;MQRankSum=-1.001;QD=17.00;ReadPosRankSum=-0.039;SOR=0.846	GT:AD:DP:GQ:PL	0/1:28,26:54:99:946,0,1027
chrI	71931	.	C	T	949.77	PASS	AC=1;AF=0.500;AN=2;BaseQRankSum=1.340;ClippingRankSum=0.000;DP=51;ExcessHet=3.0103;FS=3.933;MLEAC=1;MLEAF=0.500;MQ=41.72;MQRankSum=-0.941;QD=18.62;ReadPosRankSum=-1.241;SOR=0.590	GT:AD:DP:GQ:PL	0/1:25,26:51:99:978,0,936
chrI	73469	.	C	T	1068.77	PASS	AC=1;AF=0.500;AN=2;BaseQRankSum=0.952;ClippingRankSum=0.000;DP=53;ExcessHet=3.0103;FS=0.000;MLEAC=1;MLEAF=0.500;MQ=42.00;MQRankSum=0.000;QD=20.17;ReadPosRankSum=1.344;SOR=0.608	GT:AD:DP:GQ:PL	0/1:24,29:53:99:1097,0,867
chrI	78231	.	C	T	1010.77	PASS	AC=1;AF=0.500;AN=2;BaseQRankSum=-0.977;ClippingRankSum=0.000;DP=58;ExcessHet=3.0103;FS=15.787;MLEAC=1;MLEAF=0.500;MQ=41.75;MQRankSum=1.001;QD=17.43;ReadPosRankSum=0.060;SOR=0.075	GT:AD:DP:GQ:PL	0/1:30,28:58:99:1039,0,1115
chrI	83861	.	C	T	1121.77	PASS	AC=1;AF=0.500;AN=2;BaseQRankSum=0.146;ClippingRankSum=0.000;DP=65;ExcessHet=3.0103;FS=0.000;MLEAC=1;MLEAF=0.500;MQ=42.00;MQRankSum=0.000;QD=17.26;ReadPosRankSum=0.093;SOR=0.653	GT:AD:DP:GQ:PL	0/1:34,31:65:99:1150,0,1255
chrI	87475	.	C	T	1053.77	PASS	AC=1;AF=0.500;AN=2;BaseQRankSum=-0.566;ClippingRankSum=0.000;DP=53;ExcessHet=3.0103;FS=5.608;MLEAC=1;MLEAF=0.500;MQ=41.96;MQRankSum=1.137;QD=19.88;ReadPosRankSum=-0.803;SOR=0.898	GT:AD:DP:GQ:PL	0/1:24,29:53:99:1082,0,890
chrI	110463	.	G	A	1044.77	PASS	AC=1;AF=0.500;AN=2;BaseQRankSum=0.882;ClippingRankSum=0.000;DP=63;ExcessHet=3.0103;FS=2.090;MLEAC=1;MLEAF=0.500;MQ=41.97;MQRankSum=0.955;QD=16.58;ReadPosRankSum=1.888;SOR=0.468	GT:AD:DP:GQ:PL	0/1:34,29:63:99:1073,0,1293
chrI	127622	.	G	A	1049.77	PASS	AC=1;AF=0.500;AN=2;BaseQRankSum=-0.901;ClippingRankSum=0.000;DP=57;ExcessHet=3.0103;FS=7.387;MLEAC=1;MLEAF=0.500;MQ=42.00;MQRankSum=0.000;QD=18.42;ReadPosRankSum=0.281;SOR=0.446	GT:AD:DP:GQ:PL	0/1:27,30:57:99:1078,0,992
chrI	138426	.	G	A	1244.77	PASS	AC=1;AF=0.500;AN=2;BaseQRankSum=-0.230;ClippingRankSum=0.000;DP=56;ExcessHet=3.0103;FS=2.244;MLEAC=1;MLEAF=0.500;MQ=42.00;MQRankSum=0.000;QD=22.23;ReadPosRankSum=0.747;SOR=0.553	GT:AD:DP:GQ:PL	0/1:23,33:56:99:1273,0,841
chrI	141423	.	G	A	1232.77	PASS	AC=1;AF=0.500;AN=2;BaseQRankSum=-0.901;ClippingRankSum=0.000;DP=57;ExcessHet=3.0103;FS=3.900;MLEAC=1;MLEAF=0.500;MQ=41.45;MQRankSum=0.939;QD=22.41;ReadPosRankSum=1.495;SOR=0.393	GT:AD:DP:GQ:PL	0/1:22,33:55:99:1261,0,783
chrI	142158	.	C	T	1266.77	PASS	AC=1;AF=0.500;AN=2;BaseQRankSum=0.022;ClippingRankSum=0.000;DP=66;ExcessHet=3.0103;FS=0.000;MLEAC=1;MLEAF=0.500;MQ=41.97;MQRankSum=-0.911;QD=19.19;ReadPosRankSum=-0.138;SOR=0.646	GT:AD:DP:GQ:PL	0/1:31,35:66:99:1295,0,1121
chrI	174297	.	C	T	1064.77	PASS	AC=1;AF=0.500;AN=2;BaseQRankSum=0.726;ClippingRankSum=0.000;DP=59;ExcessHet=3.0103;FS=0.000;MLEAC=1;MLEAF=0.500;MQ=41.27;MQRankSum=0.637;QD=18.05;ReadPosRankSum=1.721;SOR=0.631	GT:AD:DP:GQ:PL	0/1:29,30:59:99:1093,0,1045
chrI	190411	.	C	T	981.77	PASS	AC=1;AF=0.500;AN=2;BaseQRankSum=-0.243;ClippingRankSum=0.000;DP=40;ExcessHet=3.0103;FS=13.393;MLEAC=1;MLEAF=0.500;MQ=41.63;MQRankSum=-0.641;QD=24.54;ReadPosRankSum=1.156;SOR=1.351	GT:AD:DP:GQ:PL	0/1:13,27:40:99:1010,0,441
chrII	24558	.	C	T	770.77	PASS	AC=1;AF=0.500;AN=2;BaseQRankSum=-0.825;ClippingRankSum=0.000;DP=67;ExcessHet=3.0103;FS=0.000;MLEAC=1;MLEAF=0.500;MQ=41.76;MQRankSum=1.087;QD=11.50;ReadPosRankSum=0.320;SOR=0.809	GT:AD:DP:GQ:PL	0/1:43,24:67:99:799,0,1648
chrII	36484	.	C	T	1086.77	PASS	AC=1;AF=0.500;AN=2;BaseQRankSum=0.762;ClippingRankSum=0.000;DP=62;ExcessHet=3.0103;FS=5.204;MLEAC=1;MLEAF=0.500;MQ=41.35;MQRankSum=1.874;QD=18.42;ReadPosRankSum=-0.646;SOR=1.142	GT:AD:DP:GQ:PL	0/1:28,31:59:99:1115,0,936
chrII	45538	.	G	A	1184.77	PASS	AC=1;AF=0.500;AN=2;BaseQRankSum=-0.696;ClippingRankSum=0.000;DP=66;ExcessHet=3.0103;FS=2.061;MLEAC=1;MLEAF=0.500;MQ=41.97;MQRankSum=-0.970;QD=17.95;ReadPosRankSum=-0.563;SOR=0.521	GT:AD:DP:GQ:PL	0/1:33,33:66:99:1213,0,1245
chrII	60754	.	G	A	1274.77	PASS	AC=1;AF=0.500;AN=2;BaseQRankSum=-0.389;ClippingRankSum=0.000;DP=74;ExcessHet=3.0103;FS=0.863;MLEAC=1;MLEAF=0.500;MQ=41.97;MQRankSum=-1.000;QD=17.23;ReadPosRankSum=-1.386;SOR=0.811	GT:AD:DP:GQ:PL	0/1:38,36:74:99:1303,0,1395
chrII	83652	.	G	A	1192.77	PASS	AC=1;AF=0.500;AN=2;BaseQRankSum=0.079;ClippingRankSum=0.000;DP=59;ExcessHet=3.0103;FS=9.154;MLEAC=1;MLEAF=0.500;MQ=42.00;MQRankSum=0.000;QD=20.22;ReadPosRankSum=0.429;SOR=1.392	GT:AD:DP:GQ:PL	0/1:27,32:59:99:1221,0,1001
chrII	97438	.	G	A	1047.77	PASS	AC=1;AF=0.500;AN=2;BaseQRankSum=2.279;ClippingRankSum=0.000;DP=67;ExcessHet=3.0103;FS=0.000;MLEAC=1;MLEAF=0.500;MQ=41.97;MQRankSum=0.904;QD=15.64;ReadPosRankSum=1.067;SOR=0.760	GT:AD:DP:GQ:PL	0/1:38,29:67:99:1076,0,1400
chrII	100608	.	G	A	865.77	PASS	AC=1;AF=0.500;AN=2;BaseQRankSum=-0.117;ClippingRankSum=0.000;DP=48;ExcessHet=3.0103;FS=4.144;MLEAC=1;MLEAF=0.500;MQ=42.00;MQRankSum=0.000;QD=18.04;ReadPosRankSum=0.036;SOR=1.192	GT:AD:DP:GQ:PL	0/1:24,24:48:99:894,0,902
chrII	101193	.	C	T	1102.77	PASS	AC=1;AF=0.500;AN=2;BaseQRankSum=1.513;ClippingRankSum=0.000;DP=67;ExcessHet=3.0103;FS=0.000;MLEAC=1;MLEAF=0.500;MQ=41.54;MQRankSum=-1.877;QD=16.46;ReadPosRankSum=-1.070;SOR=0.792	GT:AD:DP:GQ:PL	0/1:36,31:67:99:1131,0,1341
chrII	109717	.	G	A	1048.77	PASS	AC=1;AF=0.500;AN=2;BaseQRankSum=-0.146;ClippingRankSum=0.000;DP=62;ExcessHet=3.0103;FS=0.949;MLEAC=1;MLEAF=0.500;MQ=42.00;MQRankSum=0.000;QD=16.92;ReadPosRankSum=0.456;SOR=0.839	GT:AD:DP:GQ:PL	0/1:33,29:62:99:1077,0,1245
chrII	138725	.	G	A	1245.77	PASS	AC=1;AF=0.500;AN=2;BaseQRankSum=0.042;ClippingRankSum=0.000;DP=60;ExcessHet=3.0103;FS=5.154;MLEAC=1;MLEAF=0.500;MQ=41.72;MQRankSum=0.240;QD=20.76;ReadPosRankSum=0.025;SOR=0.512	GT:AD:DP:GQ:PL	0/1:26,34:60:99:1274,0,900
chrII	158540	.	G	A	1748.77	PASS	AC=1;AF=0.500;AN=2;BaseQRankSum=1.113;ClippingRankSum=0.000;DP=75;ExcessHet=3.0103;FS=0.000;MLEAC=1;MLEAF=0.500;MQ=41.97;MQRankSum=-0.860;QD=23.32;ReadPosRankSum=-0.895;SOR=0.728	GT:AD:DP:GQ:PL	0/1:33,42:75:99:1777,0,2270
chrII	158556	.	G	A	1808.77	PASS	AC=1;AF=0.500;AN=2;BaseQRankSum=-0.587;ClippingRankSum=0.000;DP=72;ExcessHet=3.0103;FS=2.029;MLEAC=1;MLEAF=0.500;MQ=41.97;MQRankSum=-0.746;QD=25.12;ReadPosRankSum=-0.666;SOR=0.669	GT:AD:DP:GQ:PL	0/1:27,45:72:99:1837,0,2044
chrII	158938	.	G	A	1492.77	PASS	AC=1;AF=0.500;AN=2;BaseQRankSum=0.352;ClippingRankSum=0.000;DP=60;ExcessHet=3.0103;FS=3.777;MLEAC=1;MLEAF=0.500;MQ=42.00;MQRankSum=0.000;QD=24.88;ReadPosRankSum=-0.090;SOR=0.416	GT:AD:DP:GQ:PL	0/1:21,39:60:99:1521,0,724
chrII	161897	.	G	A	1095.77	PASS	AC=1;AF=0.500;AN=2;BaseQRankSum=-0.129;ClippingRankSum=0.000;DP=54;ExcessHet=3.0103;FS=1.055;MLEAC=1;MLEAF=0.500;MQ=41.73;MQRankSum=1.155;QD=20.29;ReadPosRankSum=-0.451;SOR=0.976	GT:AD:DP:GQ:PL	0/1:24,30:54:99:1124,0,858
chrII	162696	.	G	A	994.77	PASS	AC=1;AF=0.500;AN=2;BaseQRankSum=0.904;ClippingRankSum=0.000;DP=59;ExcessHet=3.0103;FS=5.228;MLEAC=1;MLEAF=0.500;MQ=41.76;MQRankSum=-1.018;QD=16.86;ReadPosRankSum=-0.502;SOR=0.283	GT:AD:DP:GQ:PL	0/1:31,28:59:99:1023,0,1097
chrII	163215	.	C	T	1396.77	PASS	AC=1;AF=0.500;AN=2;BaseQRankSum=0.231;ClippingRankSum=0.000;DP=62;ExcessHet=3.0103;FS=0.000;MLEAC=1;MLEAF=0.500;MQ=41.94;MQRankSum=0.305;QD=22.53;ReadPosRankSum=2.095;SOR=0.728	GT:AD:DP:GQ:PL	0/1:25,37:62:99:1425,0,893
chrII	164091	.	G	A	1150.77	PASS	AC=1;AF=0.500;AN=2;BaseQRankSum=-0.299;ClippingRankSum=0.000;DP=71;ExcessHet=3.0103;FS=0.891;MLEAC=1;MLEAF=0.500;MQ=41.80;MQRankSum=0.934;QD=16.21;ReadPosRankSum=-0.720;SOR=0.811	GT:AD:DP:GQ:PL	0/1:39,32:71:99:1179,0,1573
chrII	164094	.	G	A	1475.77	PASS	AC=1;AF=0.500;AN=2;BaseQRankSum=2.799;ClippingRankSum=0.000;DP=73;ExcessHet=3.0103;FS=1.913;MLEAC=1;MLEAF=0.500;MQ=41.81;MQRankSum=-0.881;QD=20.22;ReadPosRankSum=0.728;SOR=0.502	GT:AD:DP:GQ:PL	0/1:33,40:73:99:1504,0,1293
chrII	165757	.	G	A	384.77	PASS	AC=1;AF=0.500;AN=2;BaseQRankSum=-2.742;ClippingRankSum=0.000;DP=43;ExcessHet=3.0103;FS=2.909;MLEAC=1;MLEAF=0.500;MQ=41.67;MQRankSum=0.781;QD=8.95;ReadPosRankSum=-1.110;SOR=1.270	GT:AD:DP:GQ:PL	0/1:28,15:43:99:413,0,1054
chrII	167930	.	G	A	548.77	PASS	AC=1;AF=0.500;AN=2;BaseQRankSum=1.552;ClippingRankSum=0.000;DP=30;ExcessHet=3.0103;FS=5.710;MLEAC=1;MLEAF=0.500;MQ=42.39;MQRankSum=-0.385;QD=18.29;ReadPosRankSum=-1.883;SOR=1.527	GT:AD:DP:GQ:PL	0/1:14,16:30:99:577,0,439
chrII	168389	.	C	T	1488.77	PASS	AC=1;AF=0.500;AN=2;BaseQRankSum=0.777;ClippingRankSum=0.000;DP=60;ExcessHet=3.0103;FS=1.014;MLEAC=1;MLEAF=0.500;MQ=41.93;MQRankSum=0.473;QD=24.81;ReadPosRankSum=-1.401;SOR=0.864	GT:AD:DP:GQ:PL	0/1:21,39:60:99:1517,0,725
chrII	182614	.	G	A	1076.77	PASS	AC=1;AF=0.500;AN=2;BaseQRankSum=-0.177;ClippingRankSum=0.000;DP=59;ExcessHet=3.0103;FS=3.576;MLEAC=1;MLEAF=0.500;MQ=41.73;MQRankSum=0.024;QD=18.25;ReadPosRankSum=0.329;SOR=0.846	GT:AD:DP:GQ:PL	0/1:29,30:59:99:1105,0,1070
chrII	185916	.	G	A	1452.77	PASS	AC=1;AF=0.500;AN=2;BaseQRankSum=-0.858;ClippingRankSum=0.000;DP=70;ExcessHet=3.0103;FS=4.858;MLEAC=1;MLEAF=0.500;MQ=42.00;MQRankSum=0.000;QD=20.75;ReadPosRankSum=0.359;SOR=0.289	GT:AD:DP:GQ:PL	0/1:31,39:70:99:1481,0,1136
chrII	194000	.	G	A	1431.77	PASS	AC=1;AF=0.500;AN=2;BaseQRankSum=-0.292;ClippingRankSum=0.000;DP=79;ExcessHet=3.0103;FS=0.000;MLEAC=1;MLEAF=0.500;MQ=41.98;MQRankSum=-0.962;QD=18.12;ReadPosRankSum=2.283;SOR=0.646	GT:AD:DP:GQ:PL	0/1:39,40:79:99:1460,0,1433
chrII	255582	.	G	A	1056.77	PASS	AC=1;AF=0.500;AN=2;BaseQRankSum=-0.701;ClippingRankSum=0.000;DP=60;ExcessHet=3.0103;FS=3.898;MLEAC=1;MLEAF=0.500;MQ=41.01;MQRankSum=2.488;QD=17.61;ReadPosRankSum=0.034;SOR=0.302	GT:AD:DP:GQ:PL	0/1:31,29:60:99:1085,0,1135
chrII	255851	.	C	T	876.77	PASS	AC=1;AF=0.500;AN=2;BaseQRankSum=-0.775;ClippingRankSum=0.000;DP=60;ExcessHet=3.0103;FS=0.998;MLEAC=1;MLEAF=0.500;MQ=42.00;MQRankSum=0.000;QD=14.61;ReadPosRankSum=-0.563;SOR=0.757	GT:AD:DP:GQ:PL	0/1:34,26:60:99:905,0,1237
chrII	256307	.	C	T	2626.77	PASS	AC=2;AF=1.00;AN=2;BaseQRankSum=1.704;ClippingRankSum=0.000;DP=67;ExcessHet=3.0103;FS=0.000;MLEAC=2;MLEAF=1.00;MQ=42.00;MQRankSum=0.000;QD=34.24;ReadPosRankSum=0.436;SOR=0.723	GT:AD:DP:GQ:PL	1/1:2,65:67:99:2655,148,0
chrII	256623	.	C	T	654.77	PASS	AC=1;AF=0.500;AN=2;BaseQRankSum=0.490;ClippingRankSum=0.000;DP=52;ExcessHet=3.0103;FS=2.392;MLEAC=1;MLEAF=0.500;MQ=41.04;MQRankSum=0.018;QD=12.59;ReadPosRankSum=1.059;SOR=0.407	GT:AD:DP:GQ:PL	0/1:30,22:52:99:683,0,1095
chrII	266672	.	C	T	1174.77	PASS	AC=1;AF=0.500;AN=2;BaseQRankSum=0.476;ClippingRankSum=0.000;DP=61;ExcessHet=3.0103;FS=0.981;MLEAC=1;MLEAF=0.500;MQ=42.00;MQRankSum=0.000;QD=19.26;ReadPosRankSum=-0.097;SOR=0.859	GT:AD:DP:GQ:PL	0/1:29,32:61:99:1203,0,1049
chrII	274992	.	G	A	1271.77	PASS	AC=1;AF=0.500;AN=2;BaseQRankSum=0.105;ClippingRankSum=0.000;DP=50;ExcessHet=3.0103;FS=6.221;MLEAC=1;MLEAF=0.500;MQ=41.96;MQRankSum=-0.676;QD=25.44;ReadPosRankSum=0.543;SOR=1.022	GT:AD:DP:GQ:PL	0/1:17,33:50:99:1300,0,656
chrII	275000	.	G	A	681.77	PASS	AC=1;AF=0.500;AN=2;BaseQRankSum=0.192;ClippingRankSum=0.000;DP=53;ExcessHet=3.0103;FS=3.998;MLEAC=1;MLEAF=0.500;MQ=41.96;MQRankSum=0.817;QD=12.86;ReadPosRankSum=-0.749;SOR=1.028	GT:AD:DP:GQ:PL	0/1:33,20:53:99:710,0,1450
chrII	275458	.	G	A	884.77	PASS	AC=1;AF=0.500;AN=2;BaseQRankSum=-0.382;ClippingRankSum=0.000;DP=53;ExcessHet=3.0103;FS=2.347;MLEAC=1;MLEAF=0.500;MQ=42.00;MQRankSum=0.000;QD=16.69;ReadPosRankSum=0.464;SOR=1.125	GT:AD:DP:GQ:PL	0/1:27,26:53:99:913,0,1012
chrII	275534	.	G	A	1234.77	PASS	AC=1;AF=0.500;AN=2;BaseQRankSum=0.762;ClippingRankSum=0.000;DP=64;ExcessHet=3.0103;FS=5.000;MLEAC=1;MLEAF=0.500;MQ=42.00;MQRankSum=0.000;QD=19.29;ReadPosRankSum=-1.595;SOR=0.942	GT:AD:DP:GQ:PL	0/1:30,34:64:99:1263,0,1072
chrII	275565	.	G	A	1304.77	PASS	AC=1;AF=0.500;AN=2;BaseQRankSum=0.633;ClippingRankSum=0.000;DP=66;ExcessHet=3.0103;FS=6.668;MLEAC=1;MLEAF=0.500;MQ=42.00;MQRankSum=0.000;QD=19.77;ReadPosRankSum=1.169;SOR=0.246	GT:AD:DP:GQ:PL	0/1:31,35:66:99:1333,0,1122
chrII	276112	.	G	A	1457.77	PASS	AC=1;AF=0.500;AN=2;BaseQRankSum=1.341;ClippingRankSum=0.000;DP=57;ExcessHet=3.0103;FS=7.819;MLEAC=1;MLEAF=0.500;MQ=41.75;MQRankSum=1.451;QD=25.57;ReadPosRankSum=-0.320;SOR=0.386	GT:AD:DP:GQ:PL	0/1:19,38:57:99:1486,0,600
chrII	276289	.	G	A	1192.77	PASS	AC=1;AF=0.500;AN=2;BaseQRankSum=-0.801;ClippingRankSum=0.000;DP=57;ExcessHet=3.0103;FS=0.000;MLEAC=1;MLEAF=0.500;MQ=41.74;MQRankSum=1.167;QD=20.93;ReadPosRankSum=-0.156;SOR=0.804	GT:AD:DP:GQ:PL	0/1:25,32:57:99:1221,0,916
chrII	277016	.	G	A	737.77	PASS	AC=1;AF=0.500;AN=2;BaseQRankSum=0.253;ClippingRankSum=0.000;DP=44;ExcessHet=3.0103;FS=0.000;MLEAC=1;MLEAF=0.500;MQ=41.62;MQRankSum=-1.398;QD=16.77;ReadPosRankSum=0.039;SOR=0.540	GT:AD:DP:GQ:PL	0/1:22,22:44:99:766,0,853
chrII	277026	.	G	A	783.77	PASS	AC=1;AF=0.500;AN=2;BaseQRankSum=0.418;ClippingRankSum=0.000;DP=47;ExcessHet=3.0103;FS=0.000;MLEAC=1;MLEAF=0.500;MQ=41.64;MQRankSum=1.400;QD=17.04;ReadPosRankSum=1.975;SOR=0.706	GT:AD:DP:GQ:PL	0/1:24,22:46:99:812,0,932
chrII	278115	.	G	A	1849.77	PASS	AC=1;AF=0.500;AN=2;BaseQRankSum=0.578;ClippingRankSum=0.000;DP=75;ExcessHet=3.0103;FS=3.439;MLEAC=1;MLEAF=0.500;MQ=42.00;MQRankSum=0.000;QD=24.66;ReadPosRankSum=-0.320;SOR=1.189	GT:AD:DP:GQ:PL	0/1:25,50:75:99:1878,0,862
chrII	278138	.	G	A	1512.77	PASS	AC=1;AF=0.500;AN=2;BaseQRankSum=1.827;ClippingRankSum=0.000;DP=72;ExcessHet=3.0103;FS=2.075;MLEAC=1;MLEAF=0.500;MQ=42.00;MQRankSum=0.000;QD=21.01;ReadPosRankSum=0.542;SOR=1.034	GT:AD:DP:GQ:PL	0/1:31,41:72:99:1541,0,1077
chrII	278207	.	C	T	1027.77	PASS	AC=1;AF=0.500;AN=2;BaseQRankSum=-0.954;ClippingRankSum=0.000;DP=57;ExcessHet=3.0103;FS=0.000;MLEAC=1;MLEAF=0.500;MQ=42.00;MQRankSum=0.000;QD=18.03;ReadPosRankSum=-1.294;SOR=0.749	GT:AD:DP:GQ:PL	0/1:28,29:57:99:1056,0,1045
chrII	278231	.	C	T	848.77	PASS	AC=1;AF=0.500;AN=2;BaseQRankSum=-0.879;ClippingRankSum=0.000;DP=54;ExcessHet=3.0103;FS=12.122;MLEAC=1;MLEAF=0.500;MQ=42.00;MQRankSum=0.000;QD=15.72;ReadPosRankSum=1.604;SOR=1.395	GT:AD:DP:GQ:PL	0/1:30,24:54:99:877,0,1155
chrII	279035	.	C	T	904.77	PASS	AC=1;AF=0.500;AN=2;BaseQRankSum=-0.457;ClippingRankSum=0.000;DP=54;ExcessHet=3.0103;FS=10.348;MLEAC=1;MLEAF=0.500;MQ=42.00;MQRankSum=0.000;QD=16.75;ReadPosRankSum=-0.827;SOR=2.066	GT:AD:DP:GQ:PL	0/1:28,26:54:99:933,0,1062
chrII	279944	.	G	A	1208.77	PASS	AC=1;AF=0.500;AN=2;BaseQRankSum=0.690;ClippingRankSum=0.000;DP=64;ExcessHet=3.0103;FS=2.025;MLEAC=1;MLEAF=0.500;MQ=42.00;MQRankSum=0.000;QD=18.89;ReadPosRankSum=-0.725;SOR=0.596	GT:AD:DP:GQ:PL	0/1:31,33:64:99:1237,0,1144
chrII	280458	.	C	T	1007.77	PASS	AC=1;AF=0.500;AN=2;BaseQRankSum=0.635;ClippingRankSum=0.000;DP=59;ExcessHet=3.0103;FS=0.000;MLEAC=1;MLEAF=0.500;MQ=42.00;MQRankSum=0.000;QD=17.08;ReadPosRankSum=-0.544;SOR=0.668	GT:AD:DP:GQ:PL	0/1:31,28:59:99:1036,0,1162
chrII	323925	.	G	A	1269.77	PASS	AC=1;AF=0.500;AN=2;BaseQRankSum=0.538;ClippingRankSum=0.000;DP=62;ExcessHet=3.0103;FS=0.962;MLEAC=1;MLEAF=0.500;MQ=42.00;MQRankSum=0.000;QD=20.48;ReadPosRankSum=-0.622;SOR=0.548	GT:AD:DP:GQ:PL	0/1:28,34:62:99:1298,0,1035
chrII	360460	.	C	T	1182.77	PASS	AC=1;AF=0.500;AN=2;BaseQRankSum=0.896;ClippingRankSum=0.000;DP=59;ExcessHet=3.0103;FS=1.020;MLEAC=1;MLEAF=0.500;MQ=42.00;MQRankSum=0.000;QD=20.05;ReadPosRankSum=0.597;SOR=0.469	GT:AD:DP:GQ:PL	0/1:27,32:59:99:1211,0,955
chrII	363838	.	C	T	1015.77	PASS	AC=1;AF=0.500;AN=2;BaseQRankSum=1.176;ClippingRankSum=0.000;DP=48;ExcessHet=3.0103;FS=6.121;MLEAC=1;MLEAF=0.500;MQ=41.96;MQRankSum=-0.840;QD=21.16;ReadPosRankSum=0.506;SOR=0.884	GT:AD:DP:GQ:PL	0/1:21,27:48:99:1044,0,761
chrII	375707	.	G	A	1427.77	PASS	AC=1;AF=0.500;AN=2;BaseQRankSum=-1.746;ClippingRankSum=0.000;DP=76;ExcessHet=3.0103;FS=0.855;MLEAC=1;MLEAF=0.500;MQ=42.00;MQRankSum=0.000;QD=18.79;ReadPosRankSum=-0.091;SOR=0.584	GT:AD:DP:GQ:PL	0/1:36,40:76:99:1456,0,1343
chrII	375732	.	G	A	1619.77	PASS	AC=1;AF=0.500;AN=2;BaseQRankSum=-1.671;ClippingRankSum=0.000;DP=84;ExcessHet=3.0103;FS=0.824;MLEAC=1;MLEAF=0.500;MQ=42.00;MQRankSum=0.000;QD=19.28;ReadPosRankSum=-1.500;SOR=0.701	GT:AD:DP:GQ:PL	0/1:40,44:84:99:1648,0,1473
chrII	419487	.	G	A	1242.77	PASS	AC=1;AF=0.500;AN=2;BaseQRankSum=0.544;ClippingRankSum=0.000;DP=71;ExcessHet=3.0103;FS=0.000;MLEAC=1;MLEAF=0.500;MQ=42.00;MQRankSum=0.000;QD=17.50;ReadPosRankSum=-0.621;SOR=0.749	GT:AD:DP:GQ:PL	0/1:36,35:71:99:1271,0,1340
chrII	423137	.	C	T	1023.77	PASS	AC=1;AF=0.500;AN=2;BaseQRankSum=2.720;ClippingRankSum=0.000;DP=56;ExcessHet=3.0103;FS=0.000;MLEAC=1;MLEAF=0.500;MQ=42.00;MQRankSum=0.000;QD=18.28;ReadPosRankSum=0.652;SOR=0.569	GT:AD:DP:GQ:PL	0/1:28,28:56:99:1052,0,1040
chrII	427332	.	C	T	1080.77	PASS	AC=1;AF=0.500;AN=2;BaseQRankSum=1.455;ClippingRankSum=0.000;DP=51;ExcessHet=3.0103;FS=1.070;MLEAC=1;MLEAF=0.500;MQ=42.00;MQRankSum=0.000;QD=21.19;ReadPosRankSum=-0.767;SOR=0.906	GT:AD:DP:GQ:PL	0/1:22,29:51:99:1109,0,798
chrII	454825	.	C	T	1725.77	PASS	AC=1;AF=0.500;AN=2;BaseQRankSum=1.211;ClippingRankSum=0.000;DP=76;ExcessHet=3.0103;FS=0.000;MLEAC=1;MLEAF=0.500;MQ=42.00;MQRankSum=0.000;QD=22.71;ReadPosRankSum=-1.401;SOR=0.640	GT:AD:DP:GQ:PL	0/1:31,45:76:99:1754,0,1122
chrII	460358	.	G	A	906.77	PASS	AC=1;AF=0.500;AN=2;BaseQRankSum=0.344;ClippingRankSum=0.000;DP=54;ExcessHet=3.0103;FS=2.323;MLEAC=1;MLEAF=0.500;MQ=42.00;MQRankSum=0.000;QD=16.79;ReadPosRankSum=-0.010;SOR=0.807	GT:AD:DP:GQ:PL	0/1:29,25:54:99:935,0,1109
chrII	477531	.	C	T	997.77	PASS	AC=1;AF=0.500;AN=2;BaseQRankSum=1.399;ClippingRankSum=0.000;DP=63;ExcessHet=3.0103;FS=0.000;MLEAC=1;MLEAF=0.500;MQ=41.77;MQRankSum=1.072;QD=17.82;ReadPosRankSum=0.239;SOR=0.671	GT:AD:DP:GQ:PL	0/1:27,29:56:99:1026,0,871
chrII	477593	.	C	T	1905.77	PASS	AC=2;AF=1.00;AN=2;DP=63;ExcessHet=3.0103;FS=0.000;MLEAC=2;MLEAF=1.00;MQ=41.77;QD=30.63;SOR=0.929	GT:AD:DP:GQ:PL	1/1:0,45:45:99:1934,135,0
chrII	477734	.	C	T	669.77	PASS	AC=1;AF=0.500;AN=2;BaseQRankSum=0.358;ClippingRankSum=0.000;DP=42;ExcessHet=3.0103;FS=0.000;MLEAC=1;MLEAF=0.500;MQ=40.18;MQRankSum=-0.899;QD=17.63;ReadPosRankSum=0.454;SOR=0.489	GT:AD:DP:GQ:PL	0/1:18,20:38:99:698,0,628
chrII	477798	.	C	T	684.77	PASS	AC=1;AF=0.500;AN=2;BaseQRankSum=-1.255;ClippingRankSum=0.000;DP=32;ExcessHet=3.0103;FS=0.000;MLEAC=1;MLEAF=0.500;MQ=42.00;MQRankSum=0.000;QD=21.40;ReadPosRankSum=1.101;SOR=1.112	GT:AD:DP:GQ:PL	0/1:13,19:32:99:713,0,470
chrII	479136	.	C	T	1194.77	PASS	AC=1;AF=0.500;AN=2;BaseQRankSum=1.580;ClippingRankSum=0.000;DP=55;ExcessHet=3.0103;FS=5.664;MLEAC=1;MLEAF=0.500;MQ=41.96;MQRankSum=-0.811;QD=21.72;ReadPosRankSum=-0.160;SOR=0.247	GT:AD:DP:GQ:PL	0/1:23,32:55:99:1223,0,805
chrII	491114	.	C	T	618.77	PASS	AC=1;AF=0.500;AN=2;BaseQRankSum=1.235;ClippingRankSum=0.000;DP=48;ExcessHet=3.0103;FS=2.415;MLEAC=1;MLEAF=0.500;MQ=42.00;MQRankSum=0.000;QD=12.89;ReadPosRankSum=1.946;SOR=0.940	GT:AD:DP:GQ:PL	0/1:27,21:48:99:647,0,814
chrII	501824	.	C	T	889.77	PASS	AC=1;AF=0.500;AN=2;BaseQRankSum=-1.939;ClippingRankSum=0.000;DP=54;ExcessHet=3.0103;FS=2.319;MLEAC=1;MLEAF=0.500;MQ=42.00;MQRankSum=0.000;QD=16.48;ReadPosRankSum=-0.182;SOR=0.650	GT:AD:DP:GQ:PL	0/1:28,26:54:99:918,0,1067
chrII	533585	.	G	A	1175.77	PASS	AC=1;AF=0.500;AN=2;BaseQRankSum=-0.804;ClippingRankSum=0.000;DP=62;ExcessHet=3.0103;FS=0.000;MLEAC=1;MLEAF=0.500;MQ=41.97;MQRankSum=1.065;QD=18.96;ReadPosRankSum=-1.521;SOR=0.804	GT:AD:DP:GQ:PL	0/1:30,32:62:99:1204,0,1090
chrII	582474	.	C	T	1162.77	PASS	AC=1;AF=0.500;AN=2;BaseQRankSum=0.919;ClippingRankSum=0.000;DP=57;ExcessHet=3.0103;FS=0.000;MLEAC=1;MLEAF=0.500;MQ=42.00;MQRankSum=0.000;QD=20.40;ReadPosRankSum=0.149;SOR=0.689	GT:AD:DP:GQ:PL	0/1:26,31:57:99:1191,0,962
chrII	583075	.	C	T	1038.77	PASS	AC=1;AF=0.500;AN=2;BaseQRankSum=0.104;ClippingRankSum=0.000;DP=66;ExcessHet=3.0103;FS=0.929;MLEAC=1;MLEAF=0.500;MQ=41.97;MQRankSum=0.971;QD=15.74;ReadPosRankSum=0.029;SOR=0.846	GT:AD:DP:GQ:PL	0/1:35,31:66:99:1067,0,1235
chrII	595900	.	C	T	1123.77	PASS	AC=1;AF=0.500;AN=2;BaseQRankSum=-0.898;ClippingRankSum=0.000;DP=67;ExcessHet=3.0103;FS=0.924;MLEAC=1;MLEAF=0.500;MQ=41.78;MQRankSum=0.986;QD=16.77;ReadPosRankSum=0.812;SOR=0.772	GT:AD:DP:GQ:PL	0/1:35,32:67:99:1152,0,1279
chrII	602552	.	C	T	919.77	PASS	AC=1;AF=0.500;AN=2;BaseQRankSum=-1.868;ClippingRankSum=0.000;DP=54;ExcessHet=3.0103;FS=7.739;MLEAC=1;MLEAF=0.500;MQ=42.00;MQRankSum=0.000;QD=17.03;ReadPosRankSum=-0.723;SOR=0.458	GT:AD:DP:GQ:PL	0/1:28,26:54:99:948,0,1067
chrII	606258	.	C	T	1311.77	PASS	AC=1;AF=0.500;AN=2;BaseQRankSum=0.080;ClippingRankSum=0.000;DP=68;ExcessHet=3.0103;FS=10.628;MLEAC=1;MLEAF=0.500;MQ=42.00;MQRankSum=0.000;QD=19.29;ReadPosRankSum=0.752;SOR=1.464	GT:AD:DP:GQ:PL	0/1:32,36:68:99:1340,0,1210
chrII	613832	.	G	A	961.77	PASS	AC=1;AF=0.500;AN=2;BaseQRankSum=1.928;ClippingRankSum=0.000;DP=49;ExcessHet=3.0103;FS=1.092;MLEAC=1;MLEAF=0.500;MQ=42.00;MQRankSum=0.000;QD=19.63;ReadPosRankSum=-0.518;SOR=0.922	GT:AD:DP:GQ:PL	0/1:23,26:49:99:990,0,849
chrII	613955	.	G	A	1081.77	PASS	AC=1;AF=0.500;AN=2;BaseQRankSum=1.702;ClippingRankSum=0.000;DP=54;ExcessHet=3.0103;FS=12.677;MLEAC=1;MLEAF=0.500;MQ=42.00;MQRankSum=0.000;QD=20.03;ReadPosRankSum=0.029;SOR=1.586	GT:AD:DP:GQ:PL	0/1:25,29:54:99:1110,0,898
chrII	614966	.	C	T	1373.77	PASS	AC=1;AF=0.500;AN=2;BaseQRankSum=1.336;ClippingRankSum=0.000;DP=61;ExcessHet=3.0103;FS=10.250;MLEAC=1;MLEAF=0.500;MQ=42.00;MQRankSum=0.000;QD=22.52;ReadPosRankSum=-0.573;SOR=2.034	GT:AD:DP:GQ:PL	0/1:25,36:61:99:1402,0,904
chrII	630127	.	C	T	657.77	PASS	AC=1;AF=0.500;AN=2;BaseQRankSum=-2.294;ClippingRankSum=0.000;DP=52;ExcessHet=3.0103;FS=8.267;MLEAC=1;MLEAF=0.500;MQ=41.73;MQRankSum=-1.176;QD=12.65;ReadPosRankSum=1.549;SOR=1.883	GT:AD:DP:GQ:PL	0/1:31,21:52:99:686,0,1201
chrII	641650	.	C	T	585.77	PASS	AC=1;AF=0.500;AN=2;BaseQRankSum=-0.759;ClippingRankSum=0.000;DP=37;ExcessHet=3.0103;FS=0.000;MLEAC=1;MLEAF=0.500;MQ=41.60;MQRankSum=-1.030;QD=15.83;ReadPosRankSum=0.101;SOR=0.704	GT:AD:DP:GQ:PL	0/1:20,17:37:99:614,0,762
chrII	651350	.	C	T	1486.77	PASS	AC=1;AF=0.500;AN=2;BaseQRankSum=-1.091;ClippingRankSum=0.000;DP=60;ExcessHet=3.0103;FS=1.014;MLEAC=1;MLEAF=0.500;MQ=41.53;MQRankSum=1.969;QD=24.78;ReadPosRankSum=-0.122;SOR=0.864	GT:AD:DP:GQ:PL	0/1:21,39:60:99:1515,0,718
chrII	651506	.	C	T	2866.77	PASS	AC=2;AF=1.00;AN=2;DP=67;ExcessHet=3.0103;FS=0.000;MLEAC=2;MLEAF=1.00;MQ=42.00;QD=29.09;SOR=0.917	GT:AD:DP:GQ:PL	1/1:0,67:67:99:2895,201,0
chrII	651507	.	C	T	1242.77	PASS	AC=1;AF=0.500;AN=2;BaseQRankSum=0.084;ClippingRankSum=0.000;DP=67;ExcessHet=3.0103;FS=2.030;MLEAC=1;MLEAF=0.500;MQ=42.00;MQRankSum=0.000;QD=18.55;ReadPosRankSum=-1.120;SOR=1.011	GT:AD:DP:GQ:PL	0/1:33,34:67:99:1271,0,1187
chrII	668402	.	G	A	1177.77	PASS	AC=1;AF=0.500;AN=2;BaseQRankSum=-0.363;ClippingRankSum=0.000;DP=64;ExcessHet=3.0103;FS=11.005;MLEAC=1;MLEAF=0.500;MQ=41.97;MQRankSum=1.031;QD=18.40;ReadPosRankSum=-0.376;SOR=1.096	GT:AD:DP:GQ:PL	0/1:32,32:64:99:1206,0,1203
chrII	680038	.	G	A	990.77	PASS	AC=1;AF=0.500;AN=2;BaseQRankSum=-0.999;ClippingRankSum=0.000;DP=63;ExcessHet=3.0103;FS=0.949;MLEAC=1;MLEAF=0.500;MQ=41.74;MQRankSum=-0.114;QD=15.73;ReadPosRankSum=-0.426;SOR=0.564	GT:AD:DP:GQ:PL	0/1:35,28:63:99:1019,0,1320
chrII	681334	.	G	A	1447.77	PASS	AC=1;AF=0.500;AN=2;BaseQRankSum=1.067;ClippingRankSum=0.000;DP=68;ExcessHet=3.0103;FS=0.955;MLEAC=1;MLEAF=0.500;MQ=41.54;MQRankSum=0.928;QD=21.29;ReadPosRankSum=-0.209;SOR=0.545	GT:AD:DP:GQ:PL	0/1:28,40:68:99:1476,0,974
chrII	681920	.	G	A	934.77	PASS	AC=1;AF=0.500;AN=2;BaseQRankSum=1.686;ClippingRankSum=0.000;DP=53;ExcessHet=3.0103;FS=7.686;MLEAC=1;MLEAF=0.500;MQ=41.73;MQRankSum=-0.944;QD=17.64;ReadPosRankSum=1.096;SOR=0.601	GT:AD:DP:GQ:PL	0/1:26,27:53:99:963,0,1006
chrII	681936	.	C	T	1019.77	PASS	AC=1;AF=0.500;AN=2;BaseQRankSum=0.462;ClippingRankSum=0.000;DP=59;ExcessHet=3.0103;FS=9.379;MLEAC=1;MLEAF=0.500;MQ=41.76;MQRankSum=1.051;QD=17.28;ReadPosRankSum=-0.842;SOR=1.744	GT:AD:DP:GQ:PL	0/1:29,30:59:99:1048,0,1145
chrII	713383	.	G	A	984.77	PASS	AC=1;AF=0.500;AN=2;BaseQRankSum=0.493;ClippingRankSum=0.000;DP=57;ExcessHet=3.0103;FS=0.000;MLEAC=1;MLEAF=0.500;MQ=42.00;MQRankSum=0.000;QD=17.28;ReadPosRankSum=0.524;SOR=0.639	GT:AD:DP:GQ:PL	0/1:30,27:57:99:1013,0,1135
chrII	736169	.	G	A	1071.77	PASS	AC=1;AF=0.500;AN=2;BaseQRankSum=0.533;ClippingRankSum=0.000;DP=67;ExcessHet=3.0103;FS=0.000;MLEAC=1;MLEAF=0.500;MQ=41.78;MQRankSum=0.930;QD=16.00;ReadPosRankSum=0.480;SOR=0.710	GT:AD:DP:GQ:PL	0/1:37,30:67:99:1100,0,1330
chrII	743051	.	C	T	866.77	PASS	AC=1;AF=0.500;AN=2;BaseQRankSum=1.376;ClippingRankSum=0.000;DP=67;ExcessHet=3.0103;FS=5.032;MLEAC=1;MLEAF=0.500;MQ=42.00;MQRankSum=0.000;QD=12.94;ReadPosRankSum=-1.023;SOR=0.442	GT:AD:DP:GQ:PL	0/1:42,25:67:99:895,0,1624
chrII	766407	.	G	A	1163.77	PASS	AC=1;AF=0.500;AN=2;BaseQRankSum=0.394;ClippingRankSum=0.000;DP=57;ExcessHet=3.0103;FS=11.963;MLEAC=1;MLEAF=0.500;MQ=41.97;MQRankSum=1.127;QD=20.42;ReadPosRankSum=1.585;SOR=0.984	GT:AD:DP:GQ:PL	0/1:26,31:57:99:1192,0,964
chrII	784355	.	G	A	1250.77	PASS	AC=1;AF=0.500;AN=2;BaseQRankSum=0.158;ClippingRankSum=0.000;DP=62;ExcessHet=3.0103;FS=13.869;MLEAC=1;MLEAF=0.500;MQ=42.00;MQRankSum=0.000;QD=20.17;ReadPosRankSum=1.270;SOR=0.557	GT:AD:DP:GQ:PL	0/1:28,34:62:99:1279,0,982
chrII	785138	.	C	T	998.77	PASS	AC=1;AF=0.500;AN=2;BaseQRankSum=-0.257;ClippingRankSum=0.000;DP=59;ExcessHet=3.0103;FS=5.208;MLEAC=1;MLEAF=0.500;MQ=41.97;MQRankSum=-1.018;QD=16.93;ReadPosRankSum=-0.008;SOR=0.812	GT:AD:DP:GQ:PL	0/1:31,28:59:99:1027,0,1131
chrII	786794	.	G	A	1180.77	PASS	AC=1;AF=0.500;AN=2;BaseQRankSum=0.174;ClippingRankSum=0.000;DP=58;ExcessHet=3.0103;FS=10.060;MLEAC=1;MLEAF=0.500;MQ=42.00;MQRankSum=0.000;QD=20.36;ReadPosRankSum=-0.563;SOR=0.132	GT:AD:DP:GQ:PL	0/1:26,32:58:99:1209,0,935
chrII	794497	.	C	T	1015.77	PASS	AC=1;AF=0.500;AN=2;BaseQRankSum=-0.475;ClippingRankSum=0.000;DP=43;ExcessHet=3.0103;FS=2.790;MLEAC=1;MLEAF=0.500;MQ=41.95;MQRankSum=-0.722;QD=23.62;ReadPosRankSum=-2.266;SOR=1.302	GT:AD:DP:GQ:PL	0/1:16,27:43:99:1044,0,567
chrII	794669	.	C	T	1092.77	PASS	AC=1;AF=0.500;AN=2;BaseQRankSum=-1.111;ClippingRankSum=0.000;DP=62;ExcessHet=3.0103;FS=9.186;MLEAC=1;MLEAF=0.500;MQ=41.97;MQRankSum=-1.001;QD=17.63;ReadPosRankSum=1.106;SOR=1.818	GT:AD:DP:GQ:PL	0/1:32,30:62:99:1121,0,1215
chrIII	24022	.	C	T	845.77	PASS	AC=1;AF=0.500;AN=2;BaseQRankSum=0.370;ClippingRankSum=0.000;DP=54;ExcessHet=3.0103;FS=4.018;MLEAC=1;MLEAF=0.500;MQ=42.00;MQRankSum=0.000;QD=15.66;ReadPosRankSum=0.331;SOR=1.402	GT:AD:DP:GQ:PL	0/1:30,24:54:99:874,0,1101
chrIII	41097	.	G	A	1130.77	PASS	AC=1;AF=0.500;AN=2;BaseQRankSum=-0.612;ClippingRankSum=0.000;DP=58;ExcessHet=3.0103;FS=14.285;MLEAC=1;MLEAF=0.500;MQ=40.91;MQRankSum=0.207;QD=19.50;ReadPosRankSum=2.424;SOR=0.818	GT:AD:DP:GQ:PL	0/1:26,32:58:99:1159,0,928
chrIII	49706	.	G	A	1068.77	PASS	AC=1;AF=0.500;AN=2;BaseQRankSum=-1.290;ClippingRankSum=0.000;DP=55;ExcessHet=3.0103;FS=3.783;MLEAC=1;MLEAF=0.500;MQ=41.74;MQRankSum=1.093;QD=19.43;ReadPosRankSum=0.989;SOR=0.442	GT:AD:DP:GQ:PL	0/1:26,29:55:99:1097,0,943
chrIII	50043	.	G	A	1512.77	PASS	AC=1;AF=0.500;AN=2;BaseQRankSum=0.102;ClippingRankSum=0.000;DP=64;ExcessHet=3.0103;FS=6.892;MLEAC=1;MLEAF=0.500;MQ=41.97;MQRankSum=1.323;QD=23.64;ReadPosRankSum=-1.403;SOR=0.618	GT:AD:DP:GQ:PL	0/1:24,40:64:99:1541,0,857
chrIII	50295	.	C	T	570.77	PASS	AC=1;AF=0.500;AN=2;BaseQRankSum=-0.390;ClippingRankSum=0.000;DP=48;ExcessHet=3.0103;FS=8.757;MLEAC=1;MLEAF=0.500;MQ=43.18;MQRankSum=-2.038;QD=11.89;ReadPosRankSum=0.471;SOR=2.079	GT:AD:DP:GQ:PL	0/1:27,21:48:99:599,0,941
chrIII	50846	.	C	T	975.77	PASS	AC=1;AF=0.500;AN=2;BaseQRankSum=0.265;ClippingRankSum=0.000;DP=58;ExcessHet=3.0103;FS=1.044;MLEAC=1;MLEAF=0.500;MQ=41.93;MQRankSum=-0.074;QD=16.82;ReadPosRankSum=1.195;SOR=0.926	GT:AD:DP:GQ:PL	0/1:31,27:58:99:1004,0,1138
chrIII	51066	.	C	T	1074.77	PASS	AC=1;AF=0.500;AN=2;BaseQRankSum=0.183;ClippingRankSum=0.000;DP=61;ExcessHet=3.0103;FS=0.971;MLEAC=1;MLEAF=0.500;MQ=42.00;MQRankSum=0.000;QD=17.62;ReadPosRankSum=-0.235;SOR=0.527	GT:AD:DP:GQ:PL	0/1:31,30:61:99:1103,0,1108
chrIII	51629	.	C	T	1186.77	PASS	AC=1;AF=0.500;AN=2;BaseQRankSum=-0.460;ClippingRankSum=0.000;DP=59;ExcessHet=3.0103;FS=5.188;MLEAC=1;MLEAF=0.500;MQ=42.00;MQRankSum=0.000;QD=20.11;ReadPosRankSum=0.329;SOR=1.247	GT:AD:DP:GQ:PL	0/1:27,32:59:99:1215,0,1008
chrIII	52490	.	C	T	688.77	PASS	AC=1;AF=0.500;AN=2;BaseQRankSum=0.507;ClippingRankSum=0.000;DP=40;ExcessHet=3.0103;FS=1.328;MLEAC=1;MLEAF=0.500;MQ=42.00;MQRankSum=0.000;QD=17.22;ReadPosRankSum=0.606;SOR=1.022	GT:AD:DP:GQ:PL	0/1:21,19:40:99:717,0,769
chrIII	55565	.	C	T	1202.77	PASS	AC=1;AF=0.500;AN=2;BaseQRankSum=1.287;ClippingRankSum=0.000;DP=55;ExcessHet=3.0103;FS=3.908;MLEAC=1;MLEAF=0.500;MQ=41.73;MQRankSum=-0.779;QD=21.87;ReadPosRankSum=-0.152;SOR=1.289	GT:AD:DP:GQ:PL	0/1:22,33:55:99:1231,0,745
chrIII	91282	.	C	T	1127.77	PASS	AC=1;AF=0.500;AN=2;BaseQRankSum=1.506;ClippingRankSum=0.000;DP=54;ExcessHet=3.0103;FS=5.483;MLEAC=1;MLEAF=0.500;MQ=42.00;MQRankSum=0.000;QD=20.88;ReadPosRankSum=1.306;SOR=0.516	GT:AD:DP:GQ:PL	0/1:24,30:54:99:1156,0,851
chrIII	92332	.	C	T	939.77	PASS	AC=1;AF=0.500;AN=2;BaseQRankSum=-1.027;ClippingRankSum=0.000;DP=61;ExcessHet=3.0103;FS=9.044;MLEAC=1;MLEAF=0.500;MQ=42.00;MQRankSum=0.000;QD=15.41;ReadPosRankSum=0.874;SOR=1.781	GT:AD:DP:GQ:PL	0/1:34,27:61:99:968,0,1288
chrIII	93940	.	G	A	972.77	PASS	AC=1;AF=0.500;AN=2;BaseQRankSum=-1.651;ClippingRankSum=0.000;DP=64;ExcessHet=3.0103;FS=2.043;MLEAC=1;MLEAF=0.500;MQ=41.55;MQRankSum=-1.544;QD=15.20;ReadPosRankSum=0.811;SOR=0.864	GT:AD:DP:GQ:PL	0/1:35,29:64:99:1001,0,1322
chrIII	95753	.	G	A	855.77	PASS	AC=1;AF=0.500;AN=2;BaseQRankSum=1.183;ClippingRankSum=0.000;DP=54;ExcessHet=3.0103;FS=3.860;MLEAC=1;MLEAF=0.500;MQ=42.00;MQRankSum=0.000;QD=15.85;ReadPosRankSum=-1.648;SOR=0.444	GT:AD:DP:GQ:PL	0/1:29,25:54:99:884,0,1065
chrIII	106093	.	G	A	1184.77	PASS	AC=1;AF=0.500;AN=2;BaseQRankSum=2.572;ClippingRankSum=0.000;DP=57;ExcessHet=3.0103;FS=5.393;MLEAC=1;MLEAF=0.500;MQ=42.00;MQRankSum=0.000;QD=20.79;ReadPosRankSum=0.233;SOR=0.275	GT:AD:DP:GQ:PL	0/1:25,32:57:99:1213,0,830
chrIII	106507	.	G	A	967.77	PASS	AC=1;AF=0.500;AN=2;BaseQRankSum=0.015;ClippingRankSum=0.000;DP=66;ExcessHet=3.0103;FS=2.089;MLEAC=1;MLEAF=0.500;MQ=42.00;MQRankSum=0.000;QD=14.66;ReadPosRankSum=2.297;SOR=1.044	GT:AD:DP:GQ:PL	0/1:38,28:66:99:996,0,1419
chrIII	107009	.	G	A	1123.77	PASS	AC=1;AF=0.500;AN=2;BaseQRankSum=0.118;ClippingRankSum=0.000;DP=63;ExcessHet=3.0103;FS=8.818;MLEAC=1;MLEAF=0.500;MQ=41.74;MQRankSum=0.023;QD=17.84;ReadPosRankSum=0.082;SOR=1.400	GT:AD:DP:GQ:PL	0/1:31,32:63:99:1152,0,1158
chrIII	122366	.	G	A	1076.77	PASS	AC=1;AF=0.500;AN=2;BaseQRankSum=-1.778;ClippingRankSum=0.000;DP=60;ExcessHet=3.0103;FS=2.100;MLEAC=1;MLEAF=0.500;MQ=42.00;MQRankSum=0.000;QD=17.95;ReadPosRankSum=0.989;SOR=0.592	GT:AD:DP:GQ:PL	0/1:29,31:60:99:1105,0,1070
chrIII	122387	.	G	A	2356.77	PASS	AC=2;AF=1.00;AN=2;DP=55;ExcessHet=3.0103;FS=0.000;MLEAC=2;MLEAF=1.00;MQ=42.00;QD=32.93;SOR=0.804	GT:AD:DP:GQ:PL	1/1:0,55:55:99:2385,166,0
chrIII	137675	.	C	T	1111.77	PASS	AC=1;AF=0.500;AN=2;BaseQRankSum=-0.111;ClippingRankSum=0.000;DP=66;ExcessHet=3.0103;FS=2.073;MLEAC=1;MLEAF=0.500;MQ=42.00;MQRankSum=0.000;QD=17.10;ReadPosRankSum=-1.476;SOR=1.044	GT:AD:DP:GQ:PL	0/1:34,31:65:99:1140,0,1256
chrIII	137703	.	C	T	2584.77	PASS	AC=2;AF=1.00;AN=2;DP=61;ExcessHet=3.0103;FS=0.000;MLEAC=2;MLEAF=1.00;MQ=42.00;QD=30.83;SOR=0.725	GT:AD:DP:GQ:PL	1/1:0,61:61:99:2613,183,0
chrIII	166584	.	G	A	1153.77	PASS	AC=1;AF=0.500;AN=2;BaseQRankSum=-0.442;ClippingRankSum=0.000;DP=79;ExcessHet=3.0103;FS=0.000;MLEAC=1;MLEAF=0.500;MQ=42.00;MQRankSum=0.000;QD=14.60;ReadPosRankSum=-2.311;SOR=0.752	GT:AD:DP:GQ:PL	0/1:46,33:79:99:1182,0,1773
chrIII	178795	.	G	A	1397.77	PASS	AC=1;AF=0.500;AN=2;BaseQRankSum=0.591;ClippingRankSum=0.000;DP=64;ExcessHet=3.0103;FS=0.950;MLEAC=1;MLEAF=0.500;MQ=42.00;MQRankSum=0.000;QD=21.84;ReadPosRankSum=-1.436;SOR=0.560	GT:AD:DP:GQ:PL	0/1:26,38:64:99:1426,0,906
chrIII	216969	.	C	T	1052.77	PASS	AC=1;AF=0.500;AN=2;BaseQRankSum=0.712;ClippingRankSum=0.000;DP=63;ExcessHet=3.0103;FS=5.059;MLEAC=1;MLEAF=0.500;MQ=42.00;MQRankSum=0.000;QD=16.71;ReadPosRankSum=-0.443;SOR=1.196	GT:AD:DP:GQ:PL	0/1:34,29:63:99:1081,0,1281
chrIII	231417	.	C	T	1278.77	PASS	AC=1;AF=0.500;AN=2;BaseQRankSum=0.111;ClippingRankSum=0.000;DP=54;ExcessHet=3.0103;FS=1.105;MLEAC=1;MLEAF=0.500;MQ=42.00;MQRankSum=0.000;QD=23.68;ReadPosRankSum=-0.896;SOR=0.495	GT:AD:DP:GQ:PL	0/1:20,34:54:99:1307,0,705
chrIII	236987	.	C	T	852.77	PASS	AC=1;AF=0.500;AN=2;BaseQRankSum=-1.058;ClippingRankSum=0.000;DP=50;ExcessHet=3.0103;FS=2.429;MLEAC=1;MLEAF=0.500;MQ=42.00;MQRankSum=0.000;QD=17.06;ReadPosRankSum=0.234;SOR=0.654	GT:AD:DP:GQ:PL	0/1:26,24:50:99:881,0,975
chrIV	52177	.	G	A	1297.77	PASS	AC=1;AF=0.500;AN=2;BaseQRankSum=1.004;ClippingRankSum=0.000;DP=67;ExcessHet=3.0103;FS=6.718;MLEAC=1;MLEAF=0.500;MQ=42.00;MQRankSum=0.000;QD=19.37;ReadPosRankSum=2.364;SOR=0.227	GT:AD:DP:GQ:PL	0/1:32,35:67:99:1326,0,1126
chrIV	88154	.	C	T	933.77	PASS	AC=1;AF=0.500;AN=2;BaseQRankSum=-0.574;ClippingRankSum=0.000;DP=63;ExcessHet=3.0103;FS=5.123;MLEAC=1;MLEAF=0.500;MQ=42.00;MQRankSum=0.000;QD=14.82;ReadPosRankSum=-0.110;SOR=1.249	GT:AD:DP:GQ:PL	0/1:36,27:63:99:962,0,1375
chrIV	130159	.	G	A	1378.77	PASS	AC=1;AF=0.500;AN=2;BaseQRankSum=1.678;ClippingRankSum=0.000;DP=69;ExcessHet=3.0103;FS=12.716;MLEAC=1;MLEAF=0.500;MQ=42.00;MQRankSum=0.000;QD=19.98;ReadPosRankSum=-0.120;SOR=0.860	GT:AD:DP:GQ:PL	0/1:32,37:69:99:1407,0,1133
chrIV	130281	.	G	A	812.77	PASS	AC=1;AF=0.500;AN=2;BaseQRankSum=0.335;ClippingRankSum=0.000;DP=55;ExcessHet=3.0103;FS=1.028;MLEAC=1;MLEAF=0.500;MQ=41.47;MQRankSum=1.282;QD=14.78;ReadPosRankSum=-1.109;SOR=0.527	GT:AD:DP:GQ:PL	0/1:31,24:55:99:841,0,1158
chrIV	132581	.	G	A	927.77	PASS	AC=1;AF=0.500;AN=2;BaseQRankSum=-0.854;ClippingRankSum=0.000;DP=70;ExcessHet=3.0103;FS=2.067;MLEAC=1;MLEAF=0.500;MQ=42.00;MQRankSum=0.000;QD=13.45;ReadPosRankSum=-0.083;SOR=0.546	GT:AD:DP:GQ:PL	0/1:42,27:69:99:956,0,1623
chrIV	134697	.	C	T	1143.77	PASS	AC=1;AF=0.500;AN=2;BaseQRankSum=-0.796;ClippingRankSum=0.000;DP=66;ExcessHet=3.0103;FS=0.000;MLEAC=1;MLEAF=0.500;MQ=41.79;MQRankSum=-0.940;QD=17.33;ReadPosRankSum=0.492;SOR=0.687	GT:AD:DP:GQ:PL	0/1:32,34:66:99:1172,0,1196
chrIV	135379	.	G	A	1261.77	PASS	AC=1;AF=0.500;AN=2;BaseQRankSum=0.675;ClippingRankSum=0.000;DP=52;ExcessHet=3.0103;FS=1.145;MLEAC=1;MLEAF=0.500;MQ=41.96;MQRankSum=-0.625;QD=24.26;ReadPosRankSum=-0.397;SOR=0.495	GT:AD:DP:GQ:PL	0/1:16,36:52:99:1290,0,478
chrIV	152989	.	G	A	1330.77	PASS	AC=1;AF=0.500;AN=2;BaseQRankSum=0.546;ClippingRankSum=0.000;DP=68;ExcessHet=3.0103;FS=2.038;MLEAC=1;MLEAF=0.500;MQ=42.00;MQRankSum=0.000;QD=19.57;ReadPosRankSum=1.056;SOR=1.040	GT:AD:DP:GQ:PL	0/1:31,37:68:99:1359,0,1140
chrIV	185964	.	G	A	1589.77	PASS	AC=1;AF=0.500;AN=2;BaseQRankSum=1.022;ClippingRankSum=0.000;DP=72;ExcessHet=3.0103;FS=0.917;MLEAC=1;MLEAF=0.500;MQ=42.00;MQRankSum=0.000;QD=22.08;ReadPosRankSum=0.456;SOR=0.515	GT:AD:DP:GQ:PL	0/1:30,42:72:99:1618,0,1048
chrIV	210341	.	G	A	1196.77	PASS	AC=1;AF=0.500;AN=2;BaseQRankSum=1.174;ClippingRankSum=0.000;DP=56;ExcessHet=3.0103;FS=0.000;MLEAC=1;MLEAF=0.500;MQ=42.00;MQRankSum=0.000;QD=21.37;ReadPosRankSum=-1.776;SOR=0.622	GT:AD:DP:GQ:PL	0/1:24,32:56:99:1225,0,858
chrIV	211377	.	C	T	784.77	PASS	AC=1;AF=0.500;AN=2;BaseQRankSum=-0.468;ClippingRankSum=0.000;DP=55;ExcessHet=3.0103;FS=3.721;MLEAC=1;MLEAF=0.500;MQ=42.00;MQRankSum=0.000;QD=14.27;ReadPosRankSum=-0.897;SOR=0.509	GT:AD:DP:GQ:PL	0/1:32,23:55:99:813,0,1194
chrIV	212093	.	G	A	983.77	PASS	AC=1;AF=0.500;AN=2;BaseQRankSum=-2.848;ClippingRankSum=0.000;DP=59;ExcessHet=3.0103;FS=3.576;MLEAC=1;MLEAF=0.500;MQ=41.97;MQRankSum=1.051;QD=16.67;ReadPosRankSum=0.159;SOR=0.846	GT:AD:DP:GQ:PL	0/1:29,30:59:99:1012,0,1085
chrIV	213806	.	G	A	876.77	PASS	AC=1;AF=0.500;AN=2;BaseQRankSum=0.688;ClippingRankSum=0.000;DP=60;ExcessHet=3.0103;FS=3.582;MLEAC=1;MLEAF=0.500;MQ=41.72;MQRankSum=-0.192;QD=14.61;ReadPosRankSum=-0.480;SOR=1.220	GT:AD:DP:GQ:PL	0/1:34,26:60:99:905,0,1255
chrIV	213833	.	G	A	877.77	PASS	AC=1;AF=0.500;AN=2;BaseQRankSum=0.671;ClippingRankSum=0.000;DP=63;ExcessHet=3.0103;FS=0.000;MLEAC=1;MLEAF=0.500;MQ=41.97;MQRankSum=0.844;QD=13.93;ReadPosRankSum=1.122;SOR=0.575	GT:AD:DP:GQ:PL	0/1:38,25:63:99:906,0,1475
chrIV	221796	.	G	A	1056.77	PASS	AC=1;AF=0.500;AN=2;BaseQRankSum=0.144;ClippingRankSum=0.000;DP=53;ExcessHet=3.0103;FS=3.828;MLEAC=1;MLEAF=0.500;MQ=42.00;MQRankSum=0.000;QD=19.94;ReadPosRankSum=-0.487;SOR=0.731	GT:AD:DP:GQ:PL	0/1:26,27:53:99:1085,0,1963
chrIV	221801	.	G	A	1068.77	PASS	AC=1;AF=0.500;AN=2;BaseQRankSum=-1.460;ClippingRankSum=0.000;DP=49;ExcessHet=3.0103;FS=8.059;MLEAC=1;MLEAF=0.500;MQ=42.00;MQRankSum=0.000;QD=21.81;ReadPosRankSum=0.011;SOR=1.041	GT:AD:DP:GQ:PL	0/1:23,26:49:99:1097,0,1888
chrIV	227397	.	G	A	758.77	PASS	AC=1;AF=0.500;AN=2;BaseQRankSum=1.344;ClippingRankSum=0.000;DP=44;ExcessHet=3.0103;FS=2.498;MLEAC=1;MLEAF=0.500;MQ=42.00;MQRankSum=0.000;QD=17.24;ReadPosRankSum=0.676;SOR=0.933	GT:AD:DP:GQ:PL	0/1:23,21:44:99:787,0,862
chrIV	238696	.	G	A	845.77	PASS	AC=1;AF=0.500;AN=2;BaseQRankSum=1.181;ClippingRankSum=0.000;DP=58;ExcessHet=3.0103;FS=7.709;MLEAC=1;MLEAF=0.500;MQ=42.00;MQRankSum=0.000;QD=14.58;ReadPosRankSum=-0.447;SOR=0.177	GT:AD:DP:GQ:PL	0/1:34,24:58:99:874,0,1278
chrIV	238880	.	G	A	1186.77	PASS	AC=1;AF=0.500;AN=2;BaseQRankSum=-0.368;ClippingRankSum=0.000;DP=61;ExcessHet=3.0103;FS=9.072;MLEAC=1;MLEAF=0.500;MQ=42.00;MQRankSum=0.000;QD=19.46;ReadPosRankSum=-1.139;SOR=0.646	GT:AD:DP:GQ:PL	0/1:29,32:61:99:1215,0,1062
chrIV	240212	.	C	T	642.77	PASS	AC=1;AF=0.500;AN=2;BaseQRankSum=0.260;ClippingRankSum=0.000;DP=48;ExcessHet=3.0103;FS=6.116;MLEAC=1;MLEAF=0.500;MQ=41.92;MQRankSum=-0.274;QD=13.39;ReadPosRankSum=0.086;SOR=0.414	GT:AD:DP:GQ:PL	0/1:29,19:48:99:671,0,1110
chrIV	240252	.	C	T	1049.77	PASS	AC=1;AF=0.500;AN=2;BaseQRankSum=0.722;ClippingRankSum=0.000;DP=45;ExcessHet=3.0103;FS=1.199;MLEAC=1;MLEAF=0.500;MQ=42.00;MQRankSum=0.000;QD=23.33;ReadPosRankSum=0.458;SOR=0.425	GT:AD:DP:GQ:PL	0/1:17,28:45:99:1078,0,591
chrIV	241395	.	C	T	928.77	PASS	AC=1;AF=0.500;AN=2;BaseQRankSum=-0.459;ClippingRankSum=0.000;DP=55;ExcessHet=3.0103;FS=3.840;MLEAC=1;MLEAF=0.500;MQ=42.00;MQRankSum=0.000;QD=16.89;ReadPosRankSum=1.223;SOR=1.347	GT:AD:DP:GQ:PL	0/1:29,26:55:99:957,0,1077
chrIV	242497	.	C	T	936.77	PASS	AC=1;AF=0.500;AN=2;BaseQRankSum=-1.667;ClippingRankSum=0.000;DP=55;ExcessHet=3.0103;FS=9.673;MLEAC=1;MLEAF=0.500;MQ=41.74;MQRankSum=1.018;QD=17.03;ReadPosRankSum=-0.339;SOR=1.139	GT:AD:DP:GQ:PL	0/1:28,27:55:99:965,0,1030
chrIV	256604	.	G	A	1357.77	PASS	AC=1;AF=0.500;AN=2;BaseQRankSum=-1.214;ClippingRankSum=0.000;DP=76;ExcessHet=3.0103;FS=0.000;MLEAC=1;MLEAF=0.500;MQ=42.12;MQRankSum=-1.386;QD=17.87;ReadPosRankSum=-1.019;SOR=0.693	GT:AD:DP:GQ:PL	0/1:38,38:76:99:1386,0,1356
chrIV	290163	.	G	A	985.77	PASS	AC=1;AF=0.500;AN=2;BaseQRankSum=0.753;ClippingRankSum=0.000;DP=44;ExcessHet=3.0103;FS=12.457;MLEAC=1;MLEAF=0.500;MQ=42.00;MQRankSum=0.000;QD=22.40;ReadPosRankSum=-0.286;SOR=0.080	GT:AD:DP:GQ:PL	0/1:18,26:44:99:1014,0,655
chrIV	307279	.	G	A	861.77	PASS	AC=1;AF=0.500;AN=2;BaseQRankSum=-0.016;ClippingRankSum=0.000;DP=62;ExcessHet=3.0103;FS=4.985;MLEAC=1;MLEAF=0.500;MQ=40.32;MQRankSum=-1.692;QD=13.90;ReadPosRankSum=0.625;SOR=1.004	GT:AD:DP:GQ:PL	0/1:35,27:62:99:890,0,1274
chrIV	331560	.	G	A	1144.77	PASS	AC=1;AF=0.500;AN=2;BaseQRankSum=-0.056;ClippingRankSum=0.000;DP=51;ExcessHet=3.0103;FS=2.365;MLEAC=1;MLEAF=0.500;MQ=41.68;MQRankSum=-1.119;QD=22.45;ReadPosRankSum=-1.676;SOR=0.432	GT:AD:DP:GQ:PL	0/1:20,31:51:99:1173,0,693
chrIV	332630	.	C	T	1082.77	PASS	AC=1;AF=0.500;AN=2;BaseQRankSum=0.301;ClippingRankSum=0.000;DP=66;ExcessHet=3.0103;FS=8.555;MLEAC=1;MLEAF=0.500;MQ=42.00;MQRankSum=0.000;QD=16.41;ReadPosRankSum=-1.926;SOR=1.494	GT:AD:DP:GQ:PL	0/1:36,30:66:99:1111,0,1348
chrIV	334920	.	C	T	1104.77	PASS	AC=1;AF=0.500;AN=2;BaseQRankSum=-0.850;ClippingRankSum=0.000;DP=56;ExcessHet=3.0103;FS=5.225;MLEAC=1;MLEAF=0.500;MQ=42.00;MQRankSum=0.000;QD=19.73;ReadPosRankSum=0.981;SOR=0.679	GT:AD:DP:GQ:PL	0/1:27,29:56:99:1133,0,2221
chrIV	334921	.	C	T	1104.77	PASS	AC=1;AF=0.500;AN=2;BaseQRankSum=-0.994;ClippingRankSum=0.000;DP=57;ExcessHet=3.0103;FS=3.657;MLEAC=1;MLEAF=0.500;MQ=42.00;MQRankSum=0.000;QD=19.38;ReadPosRankSum=0.708;SOR=0.722	GT:AD:DP:GQ:PL	0/1:28,29:57:99:1133,0,2221
chrIV	340588	.	G	A	1265.77	PASS	AC=1;AF=0.500;AN=2;BaseQRankSum=1.229;ClippingRankSum=0.000;DP=62;ExcessHet=3.0103;FS=0.000;MLEAC=1;MLEAF=0.500;MQ=42.00;MQRankSum=0.000;QD=20.42;ReadPosRankSum=0.000;SOR=0.671	GT:AD:DP:GQ:PL	0/1:28,34:62:99:1294,0,1025
chrIV	355580	.	G	A	909.77	PASS	AC=1;AF=0.500;AN=2;BaseQRankSum=1.597;ClippingRankSum=0.000;DP=60;ExcessHet=3.0103;FS=0.000;MLEAC=1;MLEAF=0.500;MQ=42.00;MQRankSum=0.000;QD=15.16;ReadPosRankSum=-0.926;SOR=0.760	GT:AD:DP:GQ:PL	0/1:34,26:60:99:938,0,1277
chrIV	358900	.	G	A	1020.77	PASS	AC=1;AF=0.500;AN=2;BaseQRankSum=-0.033;ClippingRankSum=0.000;DP=72;ExcessHet=3.0103;FS=0.913;MLEAC=1;MLEAF=0.500;MQ=42.00;MQRankSum=0.000;QD=14.18;ReadPosRankSum=-0.892;SOR=0.644	GT:AD:DP:GQ:PL	0/1:43,29:72:99:1049,0,1652
chrIV	361322	.	C	T	1174.77	PASS	AC=1;AF=0.500;AN=2;BaseQRankSum=-0.157;ClippingRankSum=0.000;DP=78;ExcessHet=3.0103;FS=0.000;MLEAC=1;MLEAF=0.500;MQ=42.00;MQRankSum=0.000;QD=15.06;ReadPosRankSum=-0.083;SOR=0.652	GT:AD:DP:GQ:PL	0/1:45,33:78:99:1203,0,1698
chrIV	363573	.	G	A	1033.77	PASS	AC=1;AF=0.500;AN=2;BaseQRankSum=-1.233;ClippingRankSum=0.000;DP=55;ExcessHet=3.0103;FS=0.000;MLEAC=1;MLEAF=0.500;MQ=42.00;MQRankSum=0.000;QD=18.80;ReadPosRankSum=-1.446;SOR=0.760	GT:AD:DP:GQ:PL	0/1:26,29:55:99:1062,0,952
chrIV	374451	.	G	A	1021.77	PASS	AC=1;AF=0.500;AN=2;BaseQRankSum=-1.703;ClippingRankSum=0.000;DP=64;ExcessHet=3.0103;FS=3.461;MLEAC=1;MLEAF=0.500;MQ=41.77;MQRankSum=-1.067;QD=15.97;ReadPosRankSum=-0.183;SOR=0.472	GT:AD:DP:GQ:PL	0/1:35,29:64:99:1050,0,1348
chrIV	378703	.	G	A	1814.77	PASS	AC=1;AF=0.500;AN=2;BaseQRankSum=1.105;ClippingRankSum=0.000;DP=60;ExcessHet=3.0103;FS=4.691;MLEAC=1;MLEAF=0.500;MQ=42.00;MQRankSum=0.000;QD=30.25;ReadPosRankSum=0.220;SOR=0.230	GT:AD:DP:GQ:PL	0/1:14,46:60:99:1843,0,428
chrIV	415406	.	G	A	1073.77	PASS	AC=1;AF=0.500;AN=2;BaseQRankSum=-0.210;ClippingRankSum=0.000;DP=68;ExcessHet=3.0103;FS=0.907;MLEAC=1;MLEAF=0.500;MQ=42.00;MQRankSum=0.000;QD=15.79;ReadPosRankSum=1.235;SOR=0.826	GT:AD:DP:GQ:PL	0/1:38,30:68:99:1102,0,1432
chrIV	415433	.	G	A	1153.77	PASS	AC=1;AF=0.500;AN=2;BaseQRankSum=-0.357;ClippingRankSum=0.000;DP=58;ExcessHet=3.0103;FS=0.000;MLEAC=1;MLEAF=0.500;MQ=42.00;MQRankSum=0.000;QD=19.89;ReadPosRankSum=-1.590;SOR=0.668	GT:AD:DP:GQ:PL	0/1:26,32:58:99:1182,0,929
chrIV	416533	.	G	A	1243.77	PASS	AC=1;AF=0.500;AN=2;BaseQRankSum=1.214;ClippingRankSum=0.000;DP=60;ExcessHet=3.0103;FS=3.600;MLEAC=1;MLEAF=0.500;MQ=41.76;MQRankSum=1.139;QD=20.73;ReadPosRankSum=0.326;SOR=0.891	GT:AD:DP:GQ:PL	0/1:27,33:60:99:1272,0,980
chrIV	426674	.	G	A	932.77	PASS	AC=1;AF=0.500;AN=2;BaseQRankSum=-0.944;ClippingRankSum=0.000;DP=58;ExcessHet=3.0103;FS=0.000;MLEAC=1;MLEAF=0.500;MQ=42.00;MQRankSum=0.000;QD=16.08;ReadPosRankSum=-0.225;SOR=0.604	GT:AD:DP:GQ:PL	0/1:32,26:58:99:961,0,1227
chrIV	426806	.	G	A	1305.77	PASS	AC=1;AF=0.500;AN=2;BaseQRankSum=1.221;ClippingRankSum=0.000;DP=66;ExcessHet=3.0103;FS=0.000;MLEAC=1;MLEAF=0.500;MQ=41.97;MQRankSum=-0.911;QD=19.78;ReadPosRankSum=-0.147;SOR=0.674	GT:AD:DP:GQ:PL	0/1:31,35:66:99:1334,0,1109
chrIV	433755	.	G	A	1190.77	PASS	AC=1;AF=0.500;AN=2;BaseQRankSum=0.192;ClippingRankSum=0.000;DP=53;ExcessHet=3.0103;FS=2.337;MLEAC=1;MLEAF=0.500;MQ=42.00;MQRankSum=0.000;QD=22.47;ReadPosRankSum=-1.327;SOR=0.894	GT:AD:DP:GQ:PL	0/1:21,32:53:99:1219,0,742
chrIV	434336	.	G	A	1241.77	PASS	AC=1;AF=0.500;AN=2;BaseQRankSum=-0.389;ClippingRankSum=0.000;DP=70;ExcessHet=3.0103;FS=3.273;MLEAC=1;MLEAF=0.500;MQ=42.00;MQRankSum=0.000;QD=17.74;ReadPosRankSum=-2.564;SOR=0.354	GT:AD:DP:GQ:PL	0/1:36,34:70:99:1270,0,1304
chrIV	462896	.	C	T	1481.77	PASS	AC=1;AF=0.500;AN=2;BaseQRankSum=0.533;ClippingRankSum=0.000;DP=78;ExcessHet=3.0103;FS=1.888;MLEAC=1;MLEAF=0.500;MQ=42.00;MQRankSum=0.000;QD=19.00;ReadPosRankSum=0.518;SOR=1.000	GT:AD:DP:GQ:PL	0/1:37,41:78:99:1510,0,1359
chrIV	478157	.	G	A	755.77	PASS	AC=1;AF=0.500;AN=2;BaseQRankSum=-0.617;ClippingRankSum=0.000;DP=55;ExcessHet=3.0103;FS=5.664;MLEAC=1;MLEAF=0.500;MQ=42.00;MQRankSum=0.000;QD=13.74;ReadPosRankSum=-0.972;SOR=1.519	GT:AD:DP:GQ:PL	0/1:33,22:55:99:784,0,1271
chrIV	501921	.	C	T	763.77	PASS	AC=1;AF=0.500;AN=2;BaseQRankSum=2.122;ClippingRankSum=0.000;DP=46;ExcessHet=3.0103;FS=1.097;MLEAC=1;MLEAF=0.500;MQ=41.64;MQRankSum=1.400;QD=16.60;ReadPosRankSum=0.941;SOR=0.874	GT:AD:DP:GQ:PL	0/1:24,22:46:99:792,0,816
chrIV	524858	.	G	A	934.77	PASS	AC=1;AF=0.500;AN=2;BaseQRankSum=-0.398;ClippingRankSum=0.000;DP=62;ExcessHet=3.0103;FS=2.155;MLEAC=1;MLEAF=0.500;MQ=42.00;MQRankSum=0.000;QD=15.08;ReadPosRankSum=1.365;SOR=0.547	GT:AD:DP:GQ:PL	0/1:35,27:62:99:963,0,1283
chrIV	525272	.	G	A	1409.77	PASS	AC=1;AF=0.500;AN=2;BaseQRankSum=0.180;ClippingRankSum=0.000;DP=75;ExcessHet=3.0103;FS=11.877;MLEAC=1;MLEAF=0.500;MQ=42.27;MQRankSum=-0.594;QD=18.80;ReadPosRankSum=0.146;SOR=0.929	GT:AD:DP:GQ:PL	0/1:35,40:75:99:1438,0,1239
chrIV	525951	.	G	A	938.77	PASS	AC=1;AF=0.500;AN=2;BaseQRankSum=-1.545;ClippingRankSum=0.000;DP=52;ExcessHet=3.0103;FS=7.963;MLEAC=1;MLEAF=0.500;MQ=42.00;MQRankSum=0.000;QD=18.05;ReadPosRankSum=-0.601;SOR=0.442	GT:AD:DP:GQ:PL	0/1:26,26:52:99:967,0,954
chrIV	547497	.	G	A	875.77	PASS	AC=1;AF=0.500;AN=2;BaseQRankSum=0.691;ClippingRankSum=0.000;DP=45;ExcessHet=3.0103;FS=6.321;MLEAC=1;MLEAF=0.500;MQ=41.67;MQRankSum=-0.891;QD=19.46;ReadPosRankSum=-0.598;SOR=1.659	GT:AD:DP:GQ:PL	0/1:21,24:45:99:904,0,785
chrIV	553768	.	G	A	985.77	PASS	AC=1;AF=0.500;AN=2;BaseQRankSum=-1.390;ClippingRankSum=0.000;DP=59;ExcessHet=3.0103;FS=0.000;MLEAC=1;MLEAF=0.500;MQ=41.75;MQRankSum=-1.018;QD=16.71;ReadPosRankSum=-1.671;SOR=0.680	GT:AD:DP:GQ:PL	0/1:31,28:59:99:1014,0,1176
chrIV	556072	.	G	A	1440.77	PASS	AC=1;AF=0.500;AN=2;BaseQRankSum=0.356;ClippingRankSum=0.000;DP=77;ExcessHet=3.0103;FS=0.000;MLEAC=1;MLEAF=0.500;MQ=42.00;MQRankSum=0.000;QD=18.71;ReadPosRankSum=-0.327;SOR=0.741	GT:AD:DP:GQ:PL	0/1:38,39:77:99:1469,0,1382
chrIV	576877	.	C	T	1155.77	PASS	AC=1;AF=0.500;AN=2;BaseQRankSum=-1.532;ClippingRankSum=0.000;DP=59;ExcessHet=3.0103;FS=7.092;MLEAC=1;MLEAF=0.500;MQ=41.97;MQRankSum=-0.916;QD=19.59;ReadPosRankSum=2.084;SOR=0.827	GT:AD:DP:GQ:PL	0/1:28,31:59:99:1184,0,1021
chrIV	578574	.	C	T	887.77	PASS	AC=1;AF=0.500;AN=2;BaseQRankSum=-1.188;ClippingRankSum=0.000;DP=55;ExcessHet=3.0103;FS=7.389;MLEAC=1;MLEAF=0.500;MQ=42.00;MQRankSum=0.000;QD=16.14;ReadPosRankSum=1.614;SOR=0.361	GT:AD:DP:GQ:PL	0/1:30,25:55:99:916,0,1142
chrIV	595249	.	C	T	1019.77	PASS	AC=1;AF=0.500;AN=2;BaseQRankSum=0.555;ClippingRankSum=0.000;DP=59;ExcessHet=3.0103;FS=2.242;MLEAC=1;MLEAF=0.500;MQ=41.75;MQRankSum=0.984;QD=17.28;ReadPosRankSum=0.595;SOR=1.122	GT:AD:DP:GQ:PL	0/1:31,28:59:99:1048,0,1159
chrIV	600883	.	C	T	788.77	PASS	AC=1;AF=0.500;AN=2;BaseQRankSum=-3.363;ClippingRankSum=0.000;DP=47;ExcessHet=3.0103;FS=2.488;MLEAC=1;MLEAF=0.500;MQ=41.46;MQRankSum=2.045;QD=16.78;ReadPosRankSum=0.467;SOR=0.856	GT:AD:DP:GQ:PL	0/1:24,23:47:99:817,0,893
chrIV	611033	.	G	A	623.77	PASS	AC=1;AF=0.500;AN=2;BaseQRankSum=0.975;ClippingRankSum=0.000;DP=46;ExcessHet=3.0103;FS=1.177;MLEAC=1;MLEAF=0.500;MQ=42.00;MQRankSum=0.000;QD=13.56;ReadPosRankSum=0.238;SOR=1.002	GT:AD:DP:GQ:PL	0/1:28,18:46:99:652,0,1078
chrIV	614009	.	G	A	1110.77	PASS	AC=1;AF=0.500;AN=2;BaseQRankSum=0.701;ClippingRankSum=0.000;DP=54;ExcessHet=3.0103;FS=1.021;MLEAC=1;MLEAF=0.500;MQ=42.00;MQRankSum=0.000;QD=20.57;ReadPosRankSum=0.470;SOR=0.551	GT:AD:DP:GQ:PL	0/1:24,30:54:99:1139,0,876
chrIV	652523	.	G	A	1182.77	PASS	AC=1;AF=0.500;AN=2;BaseQRankSum=-0.272;ClippingRankSum=0.000;DP=59;ExcessHet=3.0103;FS=1.059;MLEAC=1;MLEAF=0.500;MQ=41.75;MQRankSum=-0.885;QD=20.05;ReadPosRankSum=1.516;SOR=0.968	GT:AD:DP:GQ:PL	0/1:27,32:59:99:1211,0,1009
chrIV	652643	.	C	T	822.77	PASS	AC=1;AF=0.500;AN=2;BaseQRankSum=-1.131;ClippingRankSum=0.000;DP=49;ExcessHet=3.0103;FS=8.103;MLEAC=1;MLEAF=0.500;MQ=42.00;MQRankSum=0.000;QD=16.79;ReadPosRankSum=-0.158;SOR=0.335	GT:AD:DP:GQ:PL	0/1:26,23:49:99:851,0,965
chrIV	653002	.	G	A	1225.77	PASS	AC=1;AF=0.500;AN=2;BaseQRankSum=0.577;ClippingRankSum=0.000;DP=62;ExcessHet=3.0103;FS=5.204;MLEAC=1;MLEAF=0.500;MQ=42.00;MQRankSum=0.000;QD=19.77;ReadPosRankSum=-0.218;SOR=1.442	GT:AD:DP:GQ:PL	0/1:29,33:62:99:1254,0,1068
chrIV	685662	.	G	A	1156.77	PASS	AC=1;AF=0.500;AN=2;BaseQRankSum=-0.412;ClippingRankSum=0.000;DP=68;ExcessHet=3.0103;FS=3.208;MLEAC=1;MLEAF=0.500;MQ=41.97;MQRankSum=-1.000;QD=17.01;ReadPosRankSum=1.457;SOR=0.984	GT:AD:DP:GQ:PL	0/1:35,33:68:99:1185,0,1310
chrIV	699811	.	G	A	1118.77	PASS	AC=1;AF=0.500;AN=2;BaseQRankSum=-1.063;ClippingRankSum=0.000;DP=54;ExcessHet=3.0103;FS=0.000;MLEAC=1;MLEAF=0.500;MQ=42.00;MQRankSum=0.000;QD=20.72;ReadPosRankSum=1.399;SOR=0.636	GT:AD:DP:GQ:PL	0/1:23,31:54:99:1147,0,818
chrIV	703977	.	G	A	1166.77	PASS	AC=1;AF=0.500;AN=2;BaseQRankSum=0.593;ClippingRankSum=0.000;DP=75;ExcessHet=3.0103;FS=1.926;MLEAC=1;MLEAF=0.500;MQ=42.00;MQRankSum=0.000;QD=15.56;ReadPosRankSum=-0.140;SOR=1.022	GT:AD:DP:GQ:PL	0/1:42,33:75:99:1195,0,1581
chrIV	704049	.	G	A	997.77	PASS	AC=1;AF=0.500;AN=2;BaseQRankSum=-0.203;ClippingRankSum=0.000;DP=62;ExcessHet=3.0103;FS=19.858;MLEAC=1;MLEAF=0.500;MQ=41.76;MQRankSum=-1.070;QD=16.09;ReadPosRankSum=-1.354;SOR=2.088	GT:AD:DP:GQ:PL	0/1:34,28:62:99:1026,0,1248
chrIV	716708	.	G	A	1349.77	PASS	AC=1;AF=0.500;AN=2;BaseQRankSum=0.291;ClippingRankSum=0.000;DP=83;ExcessHet=3.0103;FS=7.178;MLEAC=1;MLEAF=0.500;MQ=41.98;MQRankSum=0.943;QD=16.26;ReadPosRankSum=1.117;SOR=0.474	GT:AD:DP:GQ:PL	0/1:45,38:83:99:1378,0,1658
chrIV	741696	.	G	A	623.77	PASS	AC=1;AF=0.500;AN=2;BaseQRankSum=1.099;ClippingRankSum=0.000;DP=45;ExcessHet=3.0103;FS=2.529;MLEAC=1;MLEAF=0.500;MQ=41.67;MQRankSum=0.862;QD=13.86;ReadPosRankSum=-0.138;SOR=0.404	GT:AD:DP:GQ:PL	0/1:27,18:45:99:652,0,1022
chrIV	769005	.	G	A	1275.77	PASS	AC=1;AF=0.500;AN=2;BaseQRankSum=-0.460;ClippingRankSum=0.000;DP=55;ExcessHet=3.0103;FS=9.652;MLEAC=1;MLEAF=0.500;MQ=42.00;MQRankSum=0.000;QD=23.20;ReadPosRankSum=-0.733;SOR=0.282	GT:AD:DP:GQ:PL	0/1:24,31:55:99:1304,0,1916
chrIV	769007	.	G	A	1275.77	PASS	AC=1;AF=0.500;AN=2;BaseQRankSum=-1.394;ClippingRankSum=0.000;DP=57;ExcessHet=3.0103;FS=7.504;MLEAC=1;MLEAF=0.500;MQ=42.00;MQRankSum=0.000;QD=22.38;ReadPosRankSum=-1.251;SOR=0.200	GT:AD:DP:GQ:PL	0/1:24,33:57:99:1304,0,1916
chrIV	795780	.	G	A	1186.77	PASS	AC=1;AF=0.500;AN=2;BaseQRankSum=-0.088;ClippingRankSum=0.000;DP=51;ExcessHet=3.0103;FS=4.020;MLEAC=1;MLEAF=0.500;MQ=42.00;MQRankSum=0.000;QD=23.27;ReadPosRankSum=-0.125;SOR=0.895	GT:AD:DP:GQ:PL	0/1:18,33:51:99:1215,0,602
chrIV	799315	.	G	A	1155.77	PASS	AC=1;AF=0.500;AN=2;BaseQRankSum=-0.208;ClippingRankSum=0.000;DP=54;ExcessHet=3.0103;FS=1.067;MLEAC=1;MLEAF=0.500;MQ=41.69;MQRankSum=-1.157;QD=21.40;ReadPosRankSum=-1.214;SOR=0.684	GT:AD:DP:GQ:PL	0/1:22,32:54:99:1184,0,786
chrIV	866918	.	G	A	1276.77	PASS	AC=1;AF=0.500;AN=2;BaseQRankSum=-3.167;ClippingRankSum=0.000;DP=70;ExcessHet=3.0103;FS=6.366;MLEAC=1;MLEAF=0.500;MQ=41.80;MQRankSum=-0.916;QD=18.24;ReadPosRankSum=-1.654;SOR=0.967	GT:AD:DP:GQ:PL	0/1:33,37:70:99:1305,0,1219
chrIV	899605	.	G	A	1357.77	PASS	AC=1;AF=0.500;AN=2;BaseQRankSum=-1.063;ClippingRankSum=0.000;DP=57;ExcessHet=3.0103;FS=3.796;MLEAC=1;MLEAF=0.500;MQ=41.75;MQRankSum=1.346;QD=23.82;ReadPosRankSum=0.491;SOR=0.750	GT:AD:DP:GQ:PL	0/1:21,36:57:99:1386,0,736
chrIV	931948	.	G	A	901.77	PASS	AC=1;AF=0.500;AN=2;BaseQRankSum=-1.783;ClippingRankSum=0.000;DP=43;ExcessHet=3.0103;FS=0.000;MLEAC=1;MLEAF=0.500;MQ=41.95;MQRankSum=-0.801;QD=20.97;ReadPosRankSum=-1.293;SOR=0.770	GT:AD:DP:GQ:PL	0/1:18,25:43:99:930,0,660
chrIV	955239	.	G	A	1287.77	PASS	AC=1;AF=0.500;AN=2;BaseQRankSum=0.710;ClippingRankSum=0.000;DP=66;ExcessHet=3.0103;FS=10.788;MLEAC=1;MLEAF=0.500;MQ=41.79;MQRankSum=1.093;QD=19.51;ReadPosRankSum=1.061;SOR=1.138	GT:AD:DP:GQ:PL	0/1:31,35:66:99:1316,0,1136
chrIV	973329	.	G	A	990.77	PASS	AC=1;AF=0.500;AN=2;BaseQRankSum=0.568;ClippingRankSum=0.000;DP=53;ExcessHet=3.0103;FS=15.735;MLEAC=1;MLEAF=0.500;MQ=41.46;MQRankSum=0.054;QD=18.69;ReadPosRankSum=1.762;SOR=0.773	GT:AD:DP:GQ:PL	0/1:26,27:53:99:1019,0,958
chrIV	973346	.	G	A	909.77	PASS	AC=1;AF=0.500;AN=2;BaseQRankSum=1.516;ClippingRankSum=0.000;DP=57;ExcessHet=3.0103;FS=11.864;MLEAC=1;MLEAF=0.500;MQ=42.00;MQRankSum=0.000;QD=15.96;ReadPosRankSum=-1.051;SOR=0.999	GT:AD:DP:GQ:PL	0/1:31,26:57:99:938,0,1139
chrIV	974965	.	G	A	1231.77	PASS	AC=1;AF=0.500;AN=2;BaseQRankSum=-0.840;ClippingRankSum=0.000;DP=64;ExcessHet=3.0103;FS=2.107;MLEAC=1;MLEAF=0.500;MQ=41.97;MQRankSum=1.130;QD=19.25;ReadPosRankSum=0.027;SOR=0.956	GT:AD:DP:GQ:PL	0/1:29,35:64:99:1260,0,1076
chrIV	994862	.	G	A	1370.77	PASS	AC=1;AF=0.500;AN=2;BaseQRankSum=-0.147;ClippingRankSum=0.000;DP=61;ExcessHet=3.0103;FS=12.079;MLEAC=1;MLEAF=0.500;MQ=42.00;MQRankSum=0.000;QD=22.47;ReadPosRankSum=1.104;SOR=0.218	GT:AD:DP:GQ:PL	0/1:24,37:61:99:1399,0,824
chrIV	1004696	.	G	A	1306.77	PASS	AC=1;AF=0.500;AN=2;BaseQRankSum=1.252;ClippingRankSum=0.000;DP=50;ExcessHet=3.0103;FS=0.000;MLEAC=1;MLEAF=0.500;MQ=42.00;MQRankSum=0.000;QD=26.14;ReadPosRankSum=0.314;SOR=0.811	GT:AD:DP:GQ:PL	0/1:16,34:50:99:1335,0,525
chrIV	1015846	.	G	A	865.77	PASS	AC=1;AF=0.500;AN=2;BaseQRankSum=0.510;ClippingRankSum=0.000;DP=52;ExcessHet=3.0103;FS=7.859;MLEAC=1;MLEAF=0.500;MQ=42.00;MQRankSum=0.000;QD=16.65;ReadPosRankSum=1.181;SOR=1.100	GT:AD:DP:GQ:PL	0/1:28,24:52:99:894,0,1054
chrIV	1020690	.	G	A	558.77	PASS	AC=1;AF=0.500;AN=2;BaseQRankSum=0.579;ClippingRankSum=0.000;DP=48;ExcessHet=3.0103;FS=1.143;MLEAC=1;MLEAF=0.500;MQ=42.00;MQRankSum=0.000;QD=11.64;ReadPosRankSum=0.561;SOR=0.636	GT:AD:DP:GQ:PL	0/1:29,19:48:99:587,0,1086
chrIV	1030500	.	C	T	733.77	PASS	AC=1;AF=0.500;AN=2;BaseQRankSum=0.394;ClippingRankSum=0.000;DP=50;ExcessHet=3.0103;FS=0.000;MLEAC=1;MLEAF=0.500;MQ=42.00;MQRankSum=0.000;QD=14.68;ReadPosRankSum=0.542;SOR=0.727	GT:AD:DP:GQ:PL	0/1:29,21:50:99:762,0,1120
chrIV	1050150	.	G	A	1100.77	PASS	AC=1;AF=0.500;AN=2;BaseQRankSum=-0.848;ClippingRankSum=0.000;DP=67;ExcessHet=3.0103;FS=6.538;MLEAC=1;MLEAF=0.500;MQ=41.76;MQRankSum=-1.514;QD=16.43;ReadPosRankSum=-0.637;SOR=1.106	GT:AD:DP:GQ:PL	0/1:36,31:67:99:1129,0,1350
chrIV	1050199	.	G	A	1225.77	PASS	AC=1;AF=0.500;AN=2;BaseQRankSum=-0.691;ClippingRankSum=0.000;DP=68;ExcessHet=3.0103;FS=3.241;MLEAC=1;MLEAF=0.500;MQ=41.79;MQRankSum=1.059;QD=18.03;ReadPosRankSum=0.052;SOR=0.402	GT:AD:DP:GQ:PL	0/1:33,35:68:99:1254,0,1227
chrIV	1055817	.	G	A	1177.77	PASS	AC=1;AF=0.500;AN=2;BaseQRankSum=-1.092;ClippingRankSum=0.000;DP=64;ExcessHet=3.0103;FS=8.818;MLEAC=1;MLEAF=0.500;MQ=42.00;MQRankSum=0.000;QD=18.40;ReadPosRankSum=1.710;SOR=0.643	GT:AD:DP:GQ:PL	0/1:32,32:64:99:1206,0,1215
chrIV	1058988	.	G	A	1315.77	PASS	AC=1;AF=0.500;AN=2;BaseQRankSum=-0.556;ClippingRankSum=0.000;DP=62;ExcessHet=3.0103;FS=0.000;MLEAC=1;MLEAF=0.500;MQ=42.00;MQRankSum=0.000;QD=21.22;ReadPosRankSum=0.888;SOR=0.649	GT:AD:DP:GQ:PL	0/1:27,35:62:99:1344,0,982
chrIV	1062809	.	G	A	979.77	PASS	AC=1;AF=0.500;AN=2;BaseQRankSum=0.327;ClippingRankSum=0.000;DP=60;ExcessHet=3.0103;FS=7.313;MLEAC=1;MLEAF=0.500;MQ=42.00;MQRankSum=0.000;QD=16.33;ReadPosRankSum=-0.559;SOR=0.217	GT:AD:DP:GQ:PL	0/1:33,27:60:99:1008,0,1234
chrIV	1067663	.	C	T	866.77	PASS	AC=1;AF=0.500;AN=2;BaseQRankSum=-0.307;ClippingRankSum=0.000;DP=63;ExcessHet=3.0103;FS=3.557;MLEAC=1;MLEAF=0.500;MQ=41.77;MQRankSum=0.844;QD=13.76;ReadPosRankSum=0.290;SOR=1.214	GT:AD:DP:GQ:PL	0/1:38,25:63:99:895,0,1457
chrIV	1094567	.	G	A	1196.77	PASS	AC=1;AF=0.500;AN=2;BaseQRankSum=1.244;ClippingRankSum=0.000;DP=66;ExcessHet=3.0103;FS=0.000;MLEAC=1;MLEAF=0.500;MQ=41.78;MQRankSum=-0.970;QD=18.13;ReadPosRankSum=2.271;SOR=0.821	GT:AD:DP:GQ:PL	0/1:33,33:66:99:1225,0,1226
chrIV	1094959	.	G	A	928.77	PASS	AC=1;AF=0.500;AN=2;BaseQRankSum=0.476;ClippingRankSum=0.000;DP=66;ExcessHet=3.0103;FS=0.000;MLEAC=1;MLEAF=0.500;MQ=42.00;MQRankSum=0.000;QD=14.07;ReadPosRankSum=1.703;SOR=0.598	GT:AD:DP:GQ:PL	0/1:38,28:66:99:957,0,1428
chrIV	1111744	.	G	A	1032.77	PASS	AC=1;AF=0.500;AN=2;BaseQRankSum=0.202;ClippingRankSum=0.000;DP=63;ExcessHet=3.0103;FS=3.549;MLEAC=1;MLEAF=0.500;MQ=41.94;MQRankSum=-0.091;QD=16.39;ReadPosRankSum=-1.849;SOR=1.294	GT:AD:DP:GQ:PL	0/1:34,29:63:99:1061,0,1267
chrIV	1124597	.	G	A	1110.77	PASS	AC=1;AF=0.500;AN=2;BaseQRankSum=-0.689;ClippingRankSum=0.000;DP=59;ExcessHet=3.0103;FS=2.188;MLEAC=1;MLEAF=0.500;MQ=42.00;MQRankSum=0.000;QD=18.83;ReadPosRankSum=-0.521;SOR=0.539	GT:AD:DP:GQ:PL	0/1:28,31:59:99:1139,0,1022
chrIV	1156020	.	G	A	793.77	PASS	AC=1;AF=0.500;AN=2;BaseQRankSum=-0.634;ClippingRankSum=0.000;DP=55;ExcessHet=3.0103;FS=2.259;MLEAC=1;MLEAF=0.500;MQ=42.00;MQRankSum=0.000;QD=14.43;ReadPosRankSum=0.009;SOR=0.434	GT:AD:DP:GQ:PL	0/1:31,24:55:99:822,0,1107
chrIV	1164579	.	G	A	903.77	PASS	AC=1;AF=0.500;AN=2;BaseQRankSum=-0.718;ClippingRankSum=0.000;DP=53;ExcessHet=3.0103;FS=15.441;MLEAC=1;MLEAF=0.500;MQ=42.00;MQRankSum=0.000;QD=17.05;ReadPosRankSum=0.340;SOR=1.144	GT:AD:DP:GQ:PL	0/1:28,25:53:99:932,0,1035
chrIV	1165221	.	G	A	1049.77	PASS	AC=1;AF=0.500;AN=2;BaseQRankSum=0.260;ClippingRankSum=0.000;DP=65;ExcessHet=3.0103;FS=2.046;MLEAC=1;MLEAF=0.500;MQ=41.97;MQRankSum=-1.083;QD=16.15;ReadPosRankSum=-0.066;SOR=0.471	GT:AD:DP:GQ:PL	0/1:36,29:65:99:1078,0,1332
chrIV	1202361	.	G	A	999.77	PASS	AC=1;AF=0.500;AN=2;BaseQRankSum=0.769;ClippingRankSum=0.000;DP=53;ExcessHet=3.0103;FS=1.054;MLEAC=1;MLEAF=0.500;MQ=42.00;MQRankSum=0.000;QD=18.86;ReadPosRankSum=-1.326;SOR=0.919	GT:AD:DP:GQ:PL	0/1:26,27:53:99:1028,0,980
chrIV	1255026	.	G	A	1150.77	PASS	AC=1;AF=0.500;AN=2;BaseQRankSum=1.029;ClippingRankSum=0.000;DP=71;ExcessHet=3.0103;FS=0.000;MLEAC=1;MLEAF=0.500;MQ=41.80;MQRankSum=0.934;QD=16.21;ReadPosRankSum=-0.328;SOR=0.665	GT:AD:DP:GQ:PL	0/1:39,32:71:99:1179,0,1398
chrIV	1278033	.	G	A	1246.77	PASS	AC=1;AF=0.500;AN=2;BaseQRankSum=0.028;ClippingRankSum=0.000;DP=79;ExcessHet=3.0103;FS=0.000;MLEAC=1;MLEAF=0.500;MQ=41.81;MQRankSum=-1.067;QD=15.78;ReadPosRankSum=1.410;SOR=0.665	GT:AD:DP:GQ:PL	0/1:43,36:79:99:1275,0,1606
chrIV	1288207	.	G	A	1337.77	PASS	AC=1;AF=0.500;AN=2;BaseQRankSum=-0.060;ClippingRankSum=0.000;DP=61;ExcessHet=3.0103;FS=12.483;MLEAC=1;MLEAF=0.500;MQ=42.00;MQRankSum=0.000;QD=21.93;ReadPosRankSum=1.153;SOR=2.164	GT:AD:DP:GQ:PL	0/1:25,36:61:99:1366,0,872
chrIV	1288923	.	G	A	734.77	PASS	AC=1;AF=0.500;AN=2;BaseQRankSum=0.740;ClippingRankSum=0.000;DP=50;ExcessHet=3.0103;FS=0.000;MLEAC=1;MLEAF=0.500;MQ=41.72;MQRankSum=0.891;QD=14.70;ReadPosRankSum=-1.106;SOR=0.632	GT:AD:DP:GQ:PL	0/1:29,21:50:99:763,0,1066
chrIV	1290684	.	G	A	761.77	PASS	AC=1;AF=0.500;AN=2;BaseQRankSum=-0.828;ClippingRankSum=0.000;DP=61;ExcessHet=3.0103;FS=1.016;MLEAC=1;MLEAF=0.500;MQ=41.52;MQRankSum=-1.809;QD=12.49;ReadPosRankSum=-1.593;SOR=0.495	GT:AD:DP:GQ:PL	0/1:38,23:61:99:790,0,1478
chrIV	1353545	.	G	A	1266.77	PASS	AC=1;AF=0.500;AN=2;BaseQRankSum=-1.033;ClippingRankSum=0.000;DP=58;ExcessHet=3.0103;FS=1.056;MLEAC=1;MLEAF=0.500;MQ=42.00;MQRankSum=0.000;QD=21.84;ReadPosRankSum=-0.017;SOR=0.987	GT:AD:DP:GQ:PL	0/1:24,34:58:99:1295,0,880
chrIV	1365392	.	G	A	1190.77	PASS	AC=1;AF=0.500;AN=2;BaseQRankSum=0.959;ClippingRankSum=0.000;DP=56;ExcessHet=3.0103;FS=12.275;MLEAC=1;MLEAF=0.500;MQ=42.00;MQRankSum=0.000;QD=21.26;ReadPosRankSum=0.628;SOR=0.589	GT:AD:DP:GQ:PL	0/1:24,32:56:99:1219,0,851
chrIV	1367444	.	C	T	993.77	PASS	AC=1;AF=0.500;AN=2;BaseQRankSum=-0.109;ClippingRankSum=0.000;DP=59;ExcessHet=3.0103;FS=3.582;MLEAC=1;MLEAF=0.500;MQ=42.00;MQRankSum=0.000;QD=16.84;ReadPosRankSum=0.286;SOR=0.352	GT:AD:DP:GQ:PL	0/1:31,28:59:99:1022,0,1187
chrIV	1387590	.	G	A	1349.77	PASS	AC=1;AF=0.500;AN=2;BaseQRankSum=-1.143;ClippingRankSum=0.000;DP=57;ExcessHet=3.0103;FS=0.000;MLEAC=1;MLEAF=0.500;MQ=42.00;MQRankSum=0.000;QD=23.68;ReadPosRankSum=2.178;SOR=0.571	GT:AD:DP:GQ:PL	0/1:20,37:57:99:1378,0,682
chrIV	1402951	.	G	A	1018.77	PASS	AC=1;AF=0.500;AN=2;BaseQRankSum=0.834;ClippingRankSum=0.000;DP=59;ExcessHet=3.0103;FS=2.209;MLEAC=1;MLEAF=0.500;MQ=42.00;MQRankSum=0.000;QD=17.27;ReadPosRankSum=-0.069;SOR=1.096	GT:AD:DP:GQ:PL	0/1:31,28:59:99:1047,0,1124
chrIV	1410564	.	G	A	1058.77	PASS	AC=1;AF=0.500;AN=2;BaseQRankSum=1.596;ClippingRankSum=0.000;DP=58;ExcessHet=3.0103;FS=1.023;MLEAC=1;MLEAF=0.500;MQ=41.97;MQRankSum=-0.966;QD=18.25;ReadPosRankSum=-0.928;SOR=0.993	GT:AD:DP:GQ:PL	0/1:29,29:58:99:1087,0,1000
chrIV	1411611	.	G	A	1025.77	PASS	AC=1;AF=0.500;AN=2;BaseQRankSum=-2.559;ClippingRankSum=0.000;DP=51;ExcessHet=3.0103;FS=7.859;MLEAC=1;MLEAF=0.500;MQ=41.96;MQRankSum=1.143;QD=20.11;ReadPosRankSum=0.240;SOR=0.991	GT:AD:DP:GQ:PL	0/1:23,28:51:99:1054,0,866
chrIV	1412023	.	G	A	938.77	PASS	AC=1;AF=0.500;AN=2;BaseQRankSum=1.030;ClippingRankSum=0.000;DP=54;ExcessHet=3.0103;FS=9.929;MLEAC=1;MLEAF=0.500;MQ=41.74;MQRankSum=1.037;QD=17.38;ReadPosRankSum=0.367;SOR=1.116	GT:AD:DP:GQ:PL	0/1:27,27:54:99:967,0,931
chrIV	1420338	.	G	A	1067.77	PASS	AC=1;AF=0.500;AN=2;BaseQRankSum=0.677;ClippingRankSum=0.000;DP=64;ExcessHet=3.0103;FS=0.956;MLEAC=1;MLEAF=0.500;MQ=41.77;MQRankSum=-1.033;QD=16.68;ReadPosRankSum=-0.298;SOR=0.735	GT:AD:DP:GQ:PL	0/1:34,30:64:99:1096,0,1272
chrIV	1429025	.	G	A	1476.77	PASS	AC=1;AF=0.500;AN=2;BaseQRankSum=-0.015;ClippingRankSum=0.000;DP=64;ExcessHet=3.0103;FS=3.610;MLEAC=1;MLEAF=0.500;MQ=42.00;MQRankSum=0.000;QD=23.07;ReadPosRankSum=0.396;SOR=1.278	GT:AD:DP:GQ:PL	0/1:26,38:64:99:1505,0,1883
chrIV	1429027	.	G	A	1476.77	PASS	AC=1;AF=0.500;AN=2;BaseQRankSum=1.007;ClippingRankSum=0.000;DP=62;ExcessHet=3.0103;FS=3.673;MLEAC=1;MLEAF=0.500;MQ=42.00;MQRankSum=0.000;QD=23.82;ReadPosRankSum=0.184;SOR=1.322	GT:AD:DP:GQ:PL	0/1:25,37:62:99:1505,0,1883
chrIV	1464760	.	G	A	495.77	PASS	AC=1;AF=0.500;AN=2;BaseQRankSum=1.521;ClippingRankSum=0.000;DP=33;ExcessHet=3.0103;FS=5.287;MLEAC=1;MLEAF=0.500;MQ=42.00;MQRankSum=0.000;QD=15.02;ReadPosRankSum=-1.184;SOR=1.206	GT:AD:DP:GQ:PL	0/1:19,14:33:99:524,0,672
chrIV	1474300	.	C	T	1221.77	PASS	AC=1;AF=0.500;AN=2;BaseQRankSum=-0.223;ClippingRankSum=0.000;DP=60;ExcessHet=3.0103;FS=0.000;MLEAC=1;MLEAF=0.500;MQ=42.00;MQRankSum=0.000;QD=20.36;ReadPosRankSum=-0.204;SOR=0.634	GT:AD:DP:GQ:PL	0/1:27,33:60:99:1250,0,985
chrIV	1478289	.	G	A	1122.77	PASS	AC=1;AF=0.500;AN=2;BaseQRankSum=-0.638;ClippingRankSum=0.000;DP=51;ExcessHet=3.0103;FS=8.228;MLEAC=1;MLEAF=0.500;MQ=41.96;MQRankSum=-0.797;QD=22.02;ReadPosRankSum=-0.010;SOR=1.444	GT:AD:DP:GQ:PL	0/1:21,30:51:99:1151,0,765
chrIV	1489646	.	G	A	1105.77	PASS	AC=1;AF=0.500;AN=2;BaseQRankSum=-1.129;ClippingRankSum=0.000;DP=68;ExcessHet=3.0103;FS=4.801;MLEAC=1;MLEAF=0.500;MQ=41.94;MQRankSum=-0.063;QD=16.26;ReadPosRankSum=0.197;SOR=0.758	GT:AD:DP:GQ:PL	0/1:36,32:68:99:1134,0,1433
chrIV	1489647	.	G	A	1296.77	PASS	AC=1;AF=0.500;AN=2;BaseQRankSum=0.683;ClippingRankSum=0.000;DP=66;ExcessHet=3.0103;FS=4.904;MLEAC=1;MLEAF=0.500;MQ=41.94;MQRankSum=0.108;QD=19.65;ReadPosRankSum=-0.391;SOR=1.046	GT:AD:DP:GQ:PL	0/1:31,35:66:99:1325,0,1230
chrIV	1489806	.	G	A	1193.77	PASS	AC=1;AF=0.500;AN=2;BaseQRankSum=1.454;ClippingRankSum=0.000;DP=77;ExcessHet=3.0103;FS=9.526;MLEAC=1;MLEAF=0.500;MQ=42.00;MQRankSum=0.000;QD=15.50;ReadPosRankSum=0.362;SOR=0.877	GT:AD:DP:GQ:PL	0/1:43,34:77:99:1222,0,1622
chrIV	1489826	.	G	A	1696.77	PASS	AC=1;AF=0.500;AN=2;BaseQRankSum=-0.304;ClippingRankSum=0.000;DP=82;ExcessHet=3.0103;FS=5.747;MLEAC=1;MLEAF=0.500;MQ=42.00;MQRankSum=0.000;QD=20.69;ReadPosRankSum=-0.832;SOR=1.144	GT:AD:DP:GQ:PL	0/1:36,46:82:99:1725,0,1295
chrIV	1493096	.	G	A	1119.77	PASS	AC=1;AF=0.500;AN=2;BaseQRankSum=-2.301;ClippingRankSum=0.000;DP=64;ExcessHet=3.0103;FS=0.966;MLEAC=1;MLEAF=0.500;MQ=42.00;MQRankSum=0.000;QD=17.50;ReadPosRankSum=-0.262;SOR=0.495	GT:AD:DP:GQ:PL	0/1:33,31:64:99:1148,0,1259
chrIV	1493306	.	G	A	744.77	PASS	AC=1;AF=0.500;AN=2;BaseQRankSum=1.298;ClippingRankSum=0.000;DP=55;ExcessHet=3.0103;FS=0.000;MLEAC=1;MLEAF=0.500;MQ=42.00;MQRankSum=0.000;QD=13.54;ReadPosRankSum=0.204;SOR=0.638	GT:AD:DP:GQ:PL	0/1:33,22:55:99:773,0,1240
chrIV	1496060	.	G	A	1187.77	PASS	AC=1;AF=0.500;AN=2;BaseQRankSum=-0.451;ClippingRankSum=0.000;DP=70;ExcessHet=3.0103;FS=0.000;MLEAC=1;MLEAF=0.500;MQ=42.16;MQRankSum=1.087;QD=16.97;ReadPosRankSum=1.413;SOR=0.601	GT:AD:DP:GQ:PL	0/1:37,33:70:99:1216,0,1326
chrIV	1501453	.	G	A	1365.77	PASS	AC=1;AF=0.500;AN=2;BaseQRankSum=-0.166;ClippingRankSum=0.000;DP=66;ExcessHet=3.0103;FS=2.053;MLEAC=1;MLEAF=0.500;MQ=41.78;MQRankSum=1.160;QD=20.69;ReadPosRankSum=-0.075;SOR=0.456	GT:AD:DP:GQ:PL	0/1:29,37:66:99:1394,0,1042
chrV	15731	.	G	A	1330.77	PASS	AC=1;AF=0.500;AN=2;BaseQRankSum=0.291;ClippingRankSum=0.000;DP=68;ExcessHet=3.0103;FS=0.947;MLEAC=1;MLEAF=0.500;MQ=42.00;MQRankSum=0.000;QD=19.57;ReadPosRankSum=-0.403;SOR=0.892	GT:AD:DP:GQ:PL	0/1:32,36:68:99:1359,0,1129
chrV	15781	.	C	T	1042.77	PASS	AC=1;AF=0.500;AN=2;BaseQRankSum=-1.708;ClippingRankSum=0.000;DP=57;ExcessHet=3.0103;FS=3.657;MLEAC=1;MLEAF=0.500;MQ=42.00;MQRankSum=0.000;QD=18.29;ReadPosRankSum=0.957;SOR=0.722	GT:AD:DP:GQ:PL	0/1:28,29:57:99:1071,0,1066
chrV	15986	.	G	A	1251.77	PASS	AC=1;AF=0.500;AN=2;BaseQRankSum=-0.053;ClippingRankSum=0.000;DP=76;ExcessHet=3.0103;FS=1.927;MLEAC=1;MLEAF=0.500;MQ=42.00;MQRankSum=0.000;QD=16.47;ReadPosRankSum=2.615;SOR=0.456	GT:AD:DP:GQ:PL	0/1:40,36:76:99:1280,0,1477
chrV	16325	.	C	T	1127.77	PASS	AC=1;AF=0.500;AN=2;BaseQRankSum=1.568;ClippingRankSum=0.000;DP=60;ExcessHet=3.0103;FS=1.003;MLEAC=1;MLEAF=0.500;MQ=41.72;MQRankSum=0.048;QD=18.80;ReadPosRankSum=1.567;SOR=0.958	GT:AD:DP:GQ:PL	0/1:29,31:60:99:1156,0,1032
chrV	31834	.	G	A	1099.77	PASS	AC=1;AF=0.500;AN=2;BaseQRankSum=-0.365;ClippingRankSum=0.000;DP=55;ExcessHet=3.0103;FS=1.037;MLEAC=1;MLEAF=0.500;MQ=42.00;MQRankSum=0.000;QD=20.00;ReadPosRankSum=0.417;SOR=0.495	GT:AD:DP:GQ:PL	0/1:25,30:55:99:1128,0,927
chrV	33025	.	G	A	1042.77	PASS	AC=1;AF=0.500;AN=2;BaseQRankSum=1.109;ClippingRankSum=0.000;DP=60;ExcessHet=3.0103;FS=7.136;MLEAC=1;MLEAF=0.500;MQ=42.00;MQRankSum=0.000;QD=17.67;ReadPosRankSum=-0.361;SOR=0.223	GT:AD:DP:GQ:PL	0/1:31,28:59:99:1071,0,2268
chrV	33026	.	G	A	1042.77	PASS	AC=1;AF=0.500;AN=2;BaseQRankSum=1.954;ClippingRankSum=0.000;DP=58;ExcessHet=3.0103;FS=7.216;MLEAC=1;MLEAF=0.500;MQ=42.00;MQRankSum=0.000;QD=18.29;ReadPosRankSum=0.286;SOR=0.223	GT:AD:DP:GQ:PL	0/1:31,26:57:99:1071,0,2268
chrV	69937	.	C	T	1109.77	PASS	AC=1;AF=0.500;AN=2;BaseQRankSum=-2.226;ClippingRankSum=0.000;DP=56;ExcessHet=3.0103;FS=1.035;MLEAC=1;MLEAF=0.500;MQ=41.70;MQRankSum=0.154;QD=19.82;ReadPosRankSum=0.576;SOR=0.951	GT:AD:DP:GQ:PL	0/1:25,31:56:99:1138,0,933
chrV	70079	.	C	T	733.77	PASS	AC=1;AF=0.500;AN=2;BaseQRankSum=-0.412;ClippingRankSum=0.000;DP=47;ExcessHet=3.0103;FS=4.368;MLEAC=1;MLEAF=0.500;MQ=41.69;MQRankSum=-1.070;QD=15.61;ReadPosRankSum=1.958;SOR=0.237	GT:AD:DP:GQ:PL	0/1:26,21:47:99:762,0,982
chrV	90405	.	C	T	821.77	PASS	AC=1;AF=0.500;AN=2;BaseQRankSum=-0.725;ClippingRankSum=0.000;DP=52;ExcessHet=3.0103;FS=7.905;MLEAC=1;MLEAF=0.500;MQ=41.96;MQRankSum=-1.084;QD=15.80;ReadPosRankSum=-0.727;SOR=0.974	GT:AD:DP:GQ:PL	0/1:29,23:52:99:850,0,1118
chrV	107672	.	C	T	1241.77	PASS	AC=1;AF=0.500;AN=2;BaseQRankSum=-0.456;ClippingRankSum=0.000;DP=62;ExcessHet=3.0103;FS=5.162;MLEAC=1;MLEAF=0.500;MQ=41.97;MQRankSum=-0.875;QD=20.03;ReadPosRankSum=-0.150;SOR=1.418	GT:AD:DP:GQ:PL	0/1:28,34:62:99:1270,0,1037
chrV	111433	.	C	T	1584.77	PASS	AC=1;AF=0.500;AN=2;BaseQRankSum=0.572;ClippingRankSum=0.000;DP=69;ExcessHet=3.0103;FS=0.000;MLEAC=1;MLEAF=0.500;MQ=42.00;MQRankSum=0.000;QD=22.97;ReadPosRankSum=-0.614;SOR=0.739	GT:AD:DP:GQ:PL	0/1:26,43:69:99:1613,0,910
chrV	117865	.	C	T	1166.77	PASS	AC=1;AF=0.500;AN=2;BaseQRankSum=-0.289;ClippingRankSum=0.000;DP=71;ExcessHet=3.0103;FS=0.000;MLEAC=1;MLEAF=0.500;MQ=41.80;MQRankSum=-1.045;QD=16.43;ReadPosRankSum=1.161;SOR=0.651	GT:AD:DP:GQ:PL	0/1:38,33:71:99:1195,0,1440
chrV	118697	.	C	T	726.77	PASS	AC=1;AF=0.500;AN=2;BaseQRankSum=0.455;ClippingRankSum=0.000;DP=55;ExcessHet=3.0103;FS=2.299;MLEAC=1;MLEAF=0.500;MQ=42.00;MQRankSum=0.000;QD=13.21;ReadPosRankSum=0.128;SOR=0.604	GT:AD:DP:GQ:PL	0/1:34,21:55:99:755,0,1312
chrV	122787	.	G	A	1096.77	PASS	AC=1;AF=0.500;AN=2;BaseQRankSum=0.198;ClippingRankSum=0.000;DP=53;ExcessHet=3.0103;FS=0.000;MLEAC=1;MLEAF=0.500;MQ=42.00;MQRankSum=0.000;QD=20.69;ReadPosRankSum=1.266;SOR=0.631	GT:AD:DP:GQ:PL	0/1:23,30:53:99:1125,0,739
chrV	137162	.	G	A	1309.77	PASS	AC=1;AF=0.500;AN=2;BaseQRankSum=1.494;ClippingRankSum=0.000;DP=78;ExcessHet=3.0103;FS=5.923;MLEAC=1;MLEAF=0.500;MQ=42.00;MQRankSum=0.000;QD=16.79;ReadPosRankSum=-0.936;SOR=0.581	GT:AD:DP:GQ:PL	0/1:41,37:78:99:1338,0,1507
chrV	142787	.	C	T	1173.77	PASS	AC=1;AF=0.500;AN=2;BaseQRankSum=-0.548;ClippingRankSum=0.000;DP=63;ExcessHet=3.0103;FS=5.013;MLEAC=1;MLEAF=0.500;MQ=41.77;MQRankSum=-1.017;QD=18.63;ReadPosRankSum=-0.070;SOR=1.046	GT:AD:DP:GQ:PL	0/1:33,30:63:99:1202,0,2610
chrV	142789	.	C	T	1173.77	PASS	AC=1;AF=0.500;AN=2;BaseQRankSum=-0.015;ClippingRankSum=0.000;DP=64;ExcessHet=3.0103;FS=6.528;MLEAC=1;MLEAF=0.500;MQ=41.78;MQRankSum=-1.000;QD=18.34;ReadPosRankSum=-0.830;SOR=1.124	GT:AD:DP:GQ:PL	0/1:33,31:64:99:1202,0,2610
chrV	151982	.	C	T	1134.77	PASS	AC=1;AF=0.500;AN=2;BaseQRankSum=2.053;ClippingRankSum=0.000;DP=78;ExcessHet=3.0103;FS=11.800;MLEAC=1;MLEAF=0.500;MQ=42.00;MQRankSum=0.000;QD=14.55;ReadPosRankSum=1.005;SOR=0.876	GT:AD:DP:GQ:PL	0/1:46,32:78:99:1163,0,1686
chrV	167313	.	G	A	1192.77	PASS	AC=1;AF=0.500;AN=2;BaseQRankSum=0.311;ClippingRankSum=0.000;DP=75;ExcessHet=3.0103;FS=0.000;MLEAC=1;MLEAF=0.500;MQ=42.00;MQRankSum=0.000;QD=15.90;ReadPosRankSum=-0.338;SOR=0.780	GT:AD:DP:GQ:PL	0/1:41,34:75:99:1221,0,1538
chrV	177090	.	G	A	812.77	PASS	AC=1;AF=0.500;AN=2;BaseQRankSum=0.386;ClippingRankSum=0.000;DP=48;ExcessHet=3.0103;FS=0.000;MLEAC=1;MLEAF=0.500;MQ=41.66;MQRankSum=-0.060;QD=16.93;ReadPosRankSum=-0.957;SOR=0.699	GT:AD:DP:GQ:PL	0/1:25,23:48:99:841,0,928
chrV	188028	.	C	T	870.77	PASS	AC=1;AF=0.500;AN=2;BaseQRankSum=0.152;ClippingRankSum=0.000;DP=45;ExcessHet=3.0103;FS=6.267;MLEAC=1;MLEAF=0.500;MQ=42.00;MQRankSum=0.000;QD=19.35;ReadPosRankSum=0.463;SOR=0.821	GT:AD:DP:GQ:PL	0/1:21,24:45:99:899,0,772
chrV	196926	.	C	T	727.77	PASS	AC=1;AF=0.500;AN=2;BaseQRankSum=-0.440;ClippingRankSum=0.000;DP=50;ExcessHet=3.0103;FS=2.465;MLEAC=1;MLEAF=0.500;MQ=41.68;MQRankSum=-1.583;QD=14.56;ReadPosRankSum=1.832;SOR=0.384	GT:AD:DP:GQ:PL	0/1:28,22:50:99:756,0,1021
chrV	203031	.	C	T	1003.77	PASS	AC=1;AF=0.500;AN=2;BaseQRankSum=0.728;ClippingRankSum=0.000;DP=52;ExcessHet=3.0103;FS=0.000;MLEAC=1;MLEAF=0.500;MQ=42.00;MQRankSum=0.000;QD=19.30;ReadPosRankSum=-0.377;SOR=0.698	GT:AD:DP:GQ:PL	0/1:25,27:52:99:1032,0,924
chrV	206228	.	C	T	1364.77	PASS	AC=1;AF=0.500;AN=2;BaseQRankSum=-1.504;ClippingRankSum=0.000;DP=69;ExcessHet=3.0103;FS=2.039;MLEAC=1;MLEAF=0.500;MQ=41.79;MQRankSum=-0.901;QD=19.78;ReadPosRankSum=0.638;SOR=0.420	GT:AD:DP:GQ:PL	0/1:32,37:69:99:1393,0,1190
chrV	222346	.	G	A	1315.77	PASS	AC=1;AF=0.500;AN=2;BaseQRankSum=1.794;ClippingRankSum=0.000;DP=66;ExcessHet=3.0103;FS=4.979;MLEAC=1;MLEAF=0.500;MQ=42.00;MQRankSum=0.000;QD=19.94;ReadPosRankSum=2.288;SOR=1.391	GT:AD:DP:GQ:PL	0/1:31,35:66:99:1344,0,1153
chrV	225815	.	C	T	1099.77	PASS	AC=1;AF=0.500;AN=2;BaseQRankSum=-1.013;ClippingRankSum=0.000;DP=62;ExcessHet=3.0103;FS=0.000;MLEAC=1;MLEAF=0.500;MQ=42.00;MQRankSum=0.000;QD=17.74;ReadPosRankSum=0.000;SOR=0.700	GT:AD:DP:GQ:PL	0/1:31,31:62:99:1128,0,1096
chrV	241764	.	C	T	782.77	PASS	AC=1;AF=0.500;AN=2;BaseQRankSum=-1.710;ClippingRankSum=0.000;DP=54;ExcessHet=3.0103;FS=1.113;MLEAC=1;MLEAF=0.500;MQ=41.96;MQRankSum=0.899;QD=14.50;ReadPosRankSum=1.039;SOR=0.446	GT:AD:DP:GQ:PL	0/1:31,23:54:99:811,0,1135
chrV	242262	.	G	A	1059.77	PASS	AC=1;AF=0.500;AN=2;BaseQRankSum=-1.723;ClippingRankSum=0.000;DP=59;ExcessHet=3.0103;FS=14.319;MLEAC=1;MLEAF=0.500;MQ=41.97;MQRankSum=1.051;QD=17.96;ReadPosRankSum=1.382;SOR=1.679	GT:AD:DP:GQ:PL	0/1:29,30:59:99:1088,0,1052
chrV	251388	.	G	A	820.77	PASS	AC=1;AF=0.500;AN=2;BaseQRankSum=0.628;ClippingRankSum=0.000;DP=57;ExcessHet=3.0103;FS=3.724;MLEAC=1;MLEAF=0.500;MQ=42.00;MQRankSum=0.000;QD=14.40;ReadPosRankSum=-0.076;SOR=0.943	GT:AD:DP:GQ:PL	0/1:33,24:57:99:849,0,1201
chrV	257799	.	C	T	1107.77	PASS	AC=1;AF=0.500;AN=2;BaseQRankSum=-0.435;ClippingRankSum=0.000;DP=69;ExcessHet=3.0103;FS=8.168;MLEAC=1;MLEAF=0.500;MQ=41.79;MQRankSum=0.932;QD=16.05;ReadPosRankSum=-0.329;SOR=0.588	GT:AD:DP:GQ:PL	0/1:38,31:69:99:1136,0,1421
chrV	259734	.	G	A	452.77	PASS	AC=1;AF=0.500;AN=2;BaseQRankSum=1.336;ClippingRankSum=0.000;DP=61;ExcessHet=3.0103;FS=3.721;MLEAC=1;MLEAF=0.500;MQ=42.00;MQRankSum=0.000;QD=8.23;ReadPosRankSum=2.152;SOR=0.509	GT:AD:DP:GQ:PL	0/1:32,23:55:99:481,0,2283
chrV	259735	.	G	A	1179.77	PASS	AC=1;AF=0.500;AN=2;BaseQRankSum=0.735;ClippingRankSum=0.000;DP=61;ExcessHet=3.0103;FS=2.155;MLEAC=1;MLEAF=0.500;MQ=42.00;MQRankSum=0.000;QD=19.34;ReadPosRankSum=0.895;SOR=0.424	GT:AD:DP:GQ:PL	0/1:30,31:61:99:1208,0,2000
chrV	265729	.	G	A	1180.77	PASS	AC=1;AF=0.500;AN=2;BaseQRankSum=0.478;ClippingRankSum=0.000;DP=66;ExcessHet=3.0103;FS=0.938;MLEAC=1;MLEAF=0.500;MQ=42.00;MQRankSum=0.000;QD=17.89;ReadPosRankSum=-0.993;SOR=0.834	GT:AD:DP:GQ:PL	0/1:33,33:66:99:1209,0,1234
chrV	275829	.	G	A	1152.77	PASS	AC=1;AF=0.500;AN=2;BaseQRankSum=-0.533;ClippingRankSum=0.000;DP=62;ExcessHet=3.0103;FS=0.000;MLEAC=1;MLEAF=0.500;MQ=41.78;MQRankSum=0.682;QD=18.59;ReadPosRankSum=-1.374;SOR=0.818	GT:AD:DP:GQ:PL	0/1:30,32:62:99:1181,0,1101
chrV	303045	.	G	A	1285.77	PASS	AC=1;AF=0.500;AN=2;BaseQRankSum=1.201;ClippingRankSum=0.000;DP=60;ExcessHet=3.0103;FS=14.063;MLEAC=1;MLEAF=0.500;MQ=42.00;MQRankSum=0.000;QD=21.43;ReadPosRankSum=-0.290;SOR=0.781	GT:AD:DP:GQ:PL	0/1:26,34:60:99:1314,0,938
chrV	335871	.	C	T	1536.73	PASS	AC=1;AF=0.500;AN=2;BaseQRankSum=-0.244;ClippingRankSum=0.000;DP=85;ExcessHet=3.0103;FS=0.869;MLEAC=1;MLEAF=0.500;MQ=41.80;MQRankSum=-1.349;QD=19.21;ReadPosRankSum=0.708;SOR=0.843	GT:AD:DP:GQ:PL	0/1:38,42:80:99:1574,0,1414
chrV	349978	.	C	T	937.77	PASS	AC=1;AF=0.500;AN=2;BaseQRankSum=-0.602;ClippingRankSum=0.000;DP=70;ExcessHet=3.0103;FS=4.931;MLEAC=1;MLEAF=0.500;MQ=42.00;MQRankSum=0.000;QD=13.40;ReadPosRankSum=-0.386;SOR=0.416	GT:AD:DP:GQ:PL	0/1:43,27:70:99:966,0,1665
chrV	363690	.	G	A	969.77	PASS	AC=1;AF=0.500;AN=2;BaseQRankSum=1.798;ClippingRankSum=0.000;DP=64;ExcessHet=3.0103;FS=2.143;MLEAC=1;MLEAF=0.500;MQ=41.14;MQRankSum=0.133;QD=15.39;ReadPosRankSum=-2.479;SOR=1.105	GT:AD:DP:GQ:PL	0/1:35,28:63:99:998,0,1333
chrV	368452	.	C	T	1141.77	PASS	AC=1;AF=0.500;AN=2;BaseQRankSum=0.997;ClippingRankSum=0.000;DP=65;ExcessHet=3.0103;FS=3.370;MLEAC=1;MLEAF=0.500;MQ=41.77;MQRankSum=1.046;QD=17.57;ReadPosRankSum=0.103;SOR=0.943	GT:AD:DP:GQ:PL	0/1:32,33:65:99:1170,0,1116
chrV	387179	.	C	T	1034.77	PASS	AC=1;AF=0.500;AN=2;BaseQRankSum=-0.201;ClippingRankSum=0.000;DP=69;ExcessHet=3.0103;FS=3.288;MLEAC=1;MLEAF=0.500;MQ=42.00;MQRankSum=0.000;QD=15.00;ReadPosRankSum=0.007;SOR=0.875	GT:AD:DP:GQ:PL	0/1:39,30:69:99:1063,0,1446
chrV	395277	.	C	T	743.77	PASS	AC=1;AF=0.500;AN=2;BaseQRankSum=-0.381;ClippingRankSum=0.000;DP=45;ExcessHet=3.0103;FS=0.000;MLEAC=1;MLEAF=0.500;MQ=42.00;MQRankSum=0.000;QD=16.53;ReadPosRankSum=1.525;SOR=0.784	GT:AD:DP:GQ:PL	0/1:24,21:45:99:772,0,903
chrV	399178	.	G	A	1301.77	PASS	AC=1;AF=0.500;AN=2;BaseQRankSum=-0.228;ClippingRankSum=0.000;DP=62;ExcessHet=3.0103;FS=0.979;MLEAC=1;MLEAF=0.500;MQ=42.00;MQRankSum=0.000;QD=21.00;ReadPosRankSum=1.537;SOR=0.917	GT:AD:DP:GQ:PL	0/1:27,35:62:99:1330,0,935
chrV	406293	.	G	A	1501.77	PASS	AC=1;AF=0.500;AN=2;BaseQRankSum=-0.651;ClippingRankSum=0.000;DP=73;ExcessHet=3.0103;FS=1.966;MLEAC=1;MLEAF=0.500;MQ=42.00;MQRankSum=0.000;QD=20.57;ReadPosRankSum=-0.230;SOR=0.430	GT:AD:DP:GQ:PL	0/1:33,40:73:99:1530,0,1202
chrV	406517	.	C	T	1008.77	PASS	AC=1;AF=0.500;AN=2;BaseQRankSum=1.182;ClippingRankSum=0.000;DP=66;ExcessHet=3.0103;FS=4.934;MLEAC=1;MLEAF=0.500;MQ=41.78;MQRankSum=0.916;QD=15.28;ReadPosRankSum=0.524;SOR=0.424	GT:AD:DP:GQ:PL	0/1:37,29:66:99:1037,0,1319
chrV	424628	.	G	A	1097.77	PASS	AC=1;AF=0.500;AN=2;BaseQRankSum=0.509;ClippingRankSum=0.000;DP=60;ExcessHet=3.0103;FS=0.990;MLEAC=1;MLEAF=0.500;MQ=41.97;MQRankSum=1.033;QD=18.30;ReadPosRankSum=-0.859;SOR=0.473	GT:AD:DP:GQ:PL	0/1:30,30:60:99:1126,0,1097
chrV	424656	.	C	T	1224.77	PASS	AC=1;AF=0.500;AN=2;BaseQRankSum=-0.031;ClippingRankSum=0.000;DP=63;ExcessHet=3.0103;FS=0.000;MLEAC=1;MLEAF=0.500;MQ=41.97;MQRankSum=-0.862;QD=19.44;ReadPosRankSum=0.595;SOR=0.617	GT:AD:DP:GQ:PL	0/1:28,35:63:99:1253,0,1024
chrV	424686	.	C	T	965.77	PASS	AC=1;AF=0.500;AN=2;BaseQRankSum=1.456;ClippingRankSum=0.000;DP=66;ExcessHet=3.0103;FS=4.958;MLEAC=1;MLEAF=0.500;MQ=41.97;MQRankSum=0.889;QD=14.63;ReadPosRankSum=0.534;SOR=0.814	GT:AD:DP:GQ:PL	0/1:38,28:66:99:994,0,1401
chrV	426053	.	C	T	1207.77	PASS	AC=1;AF=0.500;AN=2;BaseQRankSum=-0.341;ClippingRankSum=0.000;DP=66;ExcessHet=3.0103;FS=8.781;MLEAC=1;MLEAF=0.500;MQ=41.97;MQRankSum=-0.970;QD=18.30;ReadPosRankSum=-1.010;SOR=1.732	GT:AD:DP:GQ:PL	0/1:33,33:66:99:1236,0,1251
chrV	431124	.	G	A	554.77	PASS	AC=1;AF=0.500;AN=2;BaseQRankSum=-0.607;ClippingRankSum=0.000;DP=57;ExcessHet=3.0103;FS=1.167;MLEAC=1;MLEAF=0.500;MQ=42.00;MQRankSum=0.000;QD=10.09;ReadPosRankSum=1.003;SOR=0.446	GT:AD:DP:GQ:PL	0/1:37,18:55:99:583,0,1443
chrV	452887	.	G	A	1177.77	PASS	AC=1;AF=0.500;AN=2;BaseQRankSum=-0.210;ClippingRankSum=0.000;DP=52;ExcessHet=3.0103;FS=0.000;MLEAC=1;MLEAF=0.500;MQ=42.00;MQRankSum=0.000;QD=22.65;ReadPosRankSum=-0.359;SOR=0.749	GT:AD:DP:GQ:PL	0/1:20,32:52:99:1206,0,690
chrV	466189	.	G	A	1139.77	PASS	AC=1;AF=0.500;AN=2;BaseQRankSum=-0.554;ClippingRankSum=0.000;DP=60;ExcessHet=3.0103;FS=0.000;MLEAC=1;MLEAF=0.500;MQ=42.00;MQRankSum=0.000;QD=19.00;ReadPosRankSum=0.038;SOR=0.681	GT:AD:DP:GQ:PL	0/1:29,31:60:99:1168,0,1086
chrV	491390	.	G	A	1227.77	PASS	AC=1;AF=0.500;AN=2;BaseQRankSum=0.204;ClippingRankSum=0.000;DP=77;ExcessHet=3.0103;FS=5.912;MLEAC=1;MLEAF=0.500;MQ=42.00;MQRankSum=0.000;QD=15.95;ReadPosRankSum=0.566;SOR=0.740	GT:AD:DP:GQ:PL	0/1:43,34:77:99:1256,0,1633
chrV	504251	.	C	T	721.77	PASS	AC=1;AF=0.500;AN=2;BaseQRankSum=0.594;ClippingRankSum=0.000;DP=45;ExcessHet=3.0103;FS=1.154;MLEAC=1;MLEAF=0.500;MQ=42.00;MQRankSum=0.000;QD=16.04;ReadPosRankSum=1.534;SOR=0.895	GT:AD:DP:GQ:PL	0/1:25,20:45:99:750,0,962
chrV	519002	.	C	T	1004.77	PASS	AC=1;AF=0.500;AN=2;BaseQRankSum=0.950;ClippingRankSum=0.000;DP=59;ExcessHet=3.0103;FS=9.058;MLEAC=1;MLEAF=0.500;MQ=42.00;MQRankSum=0.000;QD=17.32;ReadPosRankSum=-1.099;SOR=1.278	GT:AD:DP:GQ:PL	0/1:30,28:58:99:1033,0,1122
chrV	541430	.	G	A	1237.77	PASS	AC=1;AF=0.500;AN=2;BaseQRankSum=-0.064;ClippingRankSum=0.000;DP=66;ExcessHet=3.0103;FS=0.917;MLEAC=1;MLEAF=0.500;MQ=41.97;MQRankSum=-0.940;QD=18.75;ReadPosRankSum=1.322;SOR=0.576	GT:AD:DP:GQ:PL	0/1:32,34:66:99:1266,0,1138
chrV	545605	.	C	T	1176.77	PASS	AC=1;AF=0.500;AN=2;BaseQRankSum=1.597;ClippingRankSum=0.000;DP=60;ExcessHet=3.0103;FS=0.990;MLEAC=1;MLEAF=0.500;MQ=42.00;MQRankSum=0.000;QD=19.61;ReadPosRankSum=-0.974;SOR=0.709	GT:AD:DP:GQ:PL	0/1:28,32:60:99:1205,0,1018
chrVI	40211	.	G	A	888.77	PASS	AC=1;AF=0.500;AN=2;BaseQRankSum=-1.838;ClippingRankSum=0.000;DP=59;ExcessHet=3.0103;FS=0.000;MLEAC=1;MLEAF=0.500;MQ=42.00;MQRankSum=0.000;QD=15.06;ReadPosRankSum=-2.468;SOR=0.770	GT:AD:DP:GQ:PL	0/1:34,25:59:99:917,0,1286
chrVI	54884	.	G	A	1311.77	PASS	AC=1;AF=0.500;AN=2;BaseQRankSum=1.077;ClippingRankSum=0.000;DP=71;ExcessHet=3.0103;FS=0.000;MLEAC=1;MLEAF=0.500;MQ=42.00;MQRankSum=0.000;QD=18.48;ReadPosRankSum=-0.673;SOR=0.746	GT:AD:DP:GQ:PL	0/1:35,36:71:99:1340,0,1186
chrVI	76578	.	C	T	1027.77	PASS	AC=1;AF=0.500;AN=2;BaseQRankSum=-0.253;ClippingRankSum=0.000;DP=53;ExcessHet=3.0103;FS=2.432;MLEAC=1;MLEAF=0.500;MQ=41.96;MQRankSum=-0.907;QD=19.39;ReadPosRankSum=0.473;SOR=0.356	GT:AD:DP:GQ:PL	0/1:25,28:53:99:1056,0,922
chrVI	80166	.	G	A	978.77	PASS	AC=1;AF=0.500;AN=2;BaseQRankSum=0.639;ClippingRankSum=0.000;DP=69;ExcessHet=3.0103;FS=0.916;MLEAC=1;MLEAF=0.500;MQ=42.00;MQRankSum=0.000;QD=14.19;ReadPosRankSum=0.863;SOR=0.830	GT:AD:DP:GQ:PL	0/1:41,28:69:99:1007,0,1492
chrVI	105672	.	G	A	1311.77	PASS	AC=1;AF=0.500;AN=2;BaseQRankSum=-0.638;ClippingRankSum=0.000;DP=57;ExcessHet=3.0103;FS=7.558;MLEAC=1;MLEAF=0.500;MQ=41.97;MQRankSum=-0.757;QD=23.01;ReadPosRankSum=0.325;SOR=0.734	GT:AD:DP:GQ:PL	0/1:22,35:57:99:1340,0,787
chrVI	107200	.	C	T	1350.77	PASS	AC=1;AF=0.500;AN=2;BaseQRankSum=2.639;ClippingRankSum=0.000;DP=62;ExcessHet=3.0103;FS=2.093;MLEAC=1;MLEAF=0.500;MQ=42.00;MQRankSum=0.000;QD=21.79;ReadPosRankSum=-0.089;SOR=0.573	GT:AD:DP:GQ:PL	0/1:27,35:62:99:1379,0,2126
chrVI	107203	.	C	T	1350.77	PASS	AC=1;AF=0.500;AN=2;BaseQRankSum=1.976;ClippingRankSum=0.000;DP=64;ExcessHet=3.0103;FS=0.938;MLEAC=1;MLEAF=0.500;MQ=42.00;MQRankSum=0.000;QD=21.11;ReadPosRankSum=-0.149;SOR=0.563	GT:AD:DP:GQ:PL	0/1:29,35:64:99:1379,0,2134
chrVI	153254	.	G	A	1144.77	PASS	AC=1;AF=0.500;AN=2;BaseQRankSum=0.166;ClippingRankSum=0.000;DP=57;ExcessHet=3.0103;FS=0.000;MLEAC=1;MLEAF=0.500;MQ=42.00;MQRankSum=0.000;QD=20.08;ReadPosRankSum=-1.273;SOR=0.733	GT:AD:DP:GQ:PL	0/1:26,31:57:99:1173,0,953
chrVI	178656	.	G	A	776.77	PASS	AC=1;AF=0.500;AN=2;BaseQRankSum=-1.112;ClippingRankSum=0.000;DP=51;ExcessHet=3.0103;FS=1.114;MLEAC=1;MLEAF=0.500;MQ=41.92;MQRankSum=-0.113;QD=15.23;ReadPosRankSum=1.027;SOR=0.434	GT:AD:DP:GQ:PL	0/1:28,23:51:99:805,0,1072
chrVI	182962	.	G	A	916.77	PASS	AC=1;AF=0.500;AN=2;BaseQRankSum=1.049;ClippingRankSum=0.000;DP=49;ExcessHet=3.0103;FS=4.354;MLEAC=1;MLEAF=0.500;MQ=42.00;MQRankSum=0.000;QD=19.10;ReadPosRankSum=-0.188;SOR=1.500	GT:AD:DP:GQ:PL	0/1:23,25:48:99:945,0,782
chrVI	193891	.	G	A	1099.77	PASS	AC=1;AF=0.500;AN=2;BaseQRankSum=1.072;ClippingRankSum=0.000;DP=77;ExcessHet=3.0103;FS=0.000;MLEAC=1;MLEAF=0.500;MQ=42.00;MQRankSum=0.000;QD=14.28;ReadPosRankSum=1.241;SOR=0.749	GT:AD:DP:GQ:PL	0/1:46,31:77:99:1128,0,1775
chrVI	205705	.	G	A	1060.77	PASS	AC=1;AF=0.500;AN=2;BaseQRankSum=-0.096;ClippingRankSum=0.000;DP=61;ExcessHet=3.0103;FS=3.596;MLEAC=1;MLEAF=0.500;MQ=42.00;MQRankSum=0.000;QD=17.39;ReadPosRankSum=1.774;SOR=0.364	GT:AD:DP:GQ:PL	0/1:32,29:61:99:1089,0,1223
chrVI	213956	.	C	T	931.77	PASS	AC=1;AF=0.500;AN=2;BaseQRankSum=1.871;ClippingRankSum=0.000;DP=55;ExcessHet=3.0103;FS=0.000;MLEAC=1;MLEAF=0.500;MQ=42.00;MQRankSum=0.000;QD=16.94;ReadPosRankSum=-0.179;SOR=0.643	GT:AD:DP:GQ:PL	0/1:29,26:55:99:960,0,1079
chrVI	235630	.	C	T	1258.77	PASS	AC=1;AF=0.500;AN=2;BaseQRankSum=-0.762;ClippingRankSum=0.000;DP=70;ExcessHet=3.0103;FS=0.000;MLEAC=1;MLEAF=0.500;MQ=41.80;MQRankSum=1.029;QD=17.98;ReadPosRankSum=0.234;SOR=0.693	GT:AD:DP:GQ:PL	0/1:35,35:70:99:1287,0,1300
chrVI	235672	.	C	T	1168.77	PASS	AC=1;AF=0.500;AN=2;BaseQRankSum=-1.296;ClippingRankSum=0.000;DP=59;ExcessHet=3.0103;FS=2.208;MLEAC=1;MLEAF=0.500;MQ=42.00;MQRankSum=0.000;QD=19.81;ReadPosRankSum=-0.855;SOR=0.404	GT:AD:DP:GQ:PL	0/1:27,32:59:99:1197,0,1008
chrVI	248346	.	C	T	1525.77	PASS	AC=1;AF=0.500;AN=2;BaseQRankSum=-1.630;ClippingRankSum=0.000;DP=69;ExcessHet=3.0103;FS=5.062;MLEAC=1;MLEAF=0.500;MQ=42.00;MQRankSum=0.000;QD=22.11;ReadPosRankSum=-1.193;SOR=1.455	GT:AD:DP:GQ:PL	0/1:28,41:69:99:1554,0,1032
chrVII	23143	.	C	T	745.77	PASS	AC=1;AF=0.500;AN=2;BaseQRankSum=1.675;ClippingRankSum=0.000;DP=66;ExcessHet=3.0103;FS=2.185;MLEAC=1;MLEAF=0.500;MQ=42.00;MQRankSum=0.000;QD=11.30;ReadPosRankSum=-1.817;SOR=1.118	GT:AD:DP:GQ:PL	0/1:43,23:66:99:774,0,1673
chrVII	77570	.	C	T	1173.77	PASS	AC=1;AF=0.500;AN=2;BaseQRankSum=0.593;ClippingRankSum=0.000;DP=61;ExcessHet=3.0103;FS=5.285;MLEAC=1;MLEAF=0.500;MQ=42.00;MQRankSum=0.000;QD=19.24;ReadPosRankSum=0.024;SOR=0.247	GT:AD:DP:GQ:PL	0/1:28,33:61:99:1202,0,1022
chrVII	95338	.	G	A	1233.77	PASS	AC=1;AF=0.500;AN=2;BaseQRankSum=0.062;ClippingRankSum=0.000;DP=73;ExcessHet=3.0103;FS=4.556;MLEAC=1;MLEAF=0.500;MQ=41.41;MQRankSum=-0.658;QD=16.90;ReadPosRankSum=-1.294;SOR=0.337	GT:AD:DP:GQ:PL	0/1:38,35:73:99:1262,0,1371
chrVII	115901	.	C	T	755.77	PASS	AC=1;AF=0.500;AN=2;BaseQRankSum=0.160;ClippingRankSum=0.000;DP=57;ExcessHet=3.0103;FS=7.496;MLEAC=1;MLEAF=0.500;MQ=42.00;MQRankSum=0.000;QD=13.26;ReadPosRankSum=1.221;SOR=1.589	GT:AD:DP:GQ:PL	0/1:35,22:57:99:784,0,1350
chrVII	116255	.	C	T	907.77	PASS	AC=1;AF=0.500;AN=2;BaseQRankSum=-0.481;ClippingRankSum=0.000;DP=61;ExcessHet=3.0103;FS=2.128;MLEAC=1;MLEAF=0.500;MQ=41.77;MQRankSum=0.895;QD=14.88;ReadPosRankSum=0.965;SOR=0.458	GT:AD:DP:GQ:PL	0/1:35,26:61:99:936,0,1311
chrVII	117419	.	G	A	1094.77	PASS	AC=1;AF=0.500;AN=2;BaseQRankSum=0.313;ClippingRankSum=0.000;DP=58;ExcessHet=3.0103;FS=2.218;MLEAC=1;MLEAF=0.500;MQ=41.75;MQRankSum=-0.932;QD=18.88;ReadPosRankSum=0.823;SOR=0.441	GT:AD:DP:GQ:PL	0/1:28,30:58:99:1123,0,1051
chrVII	150301	.	G	A	1399.77	PASS	AC=1;AF=0.500;AN=2;BaseQRankSum=3.549;ClippingRankSum=0.000;DP=52;ExcessHet=3.0103;FS=0.000;MLEAC=1;MLEAF=0.500;MQ=41.44;MQRankSum=0.655;QD=26.92;ReadPosRankSum=2.677;SOR=0.669	GT:AD:DP:GQ:PL	0/1:16,36:52:99:1428,0,514
chrVII	166716	.	C	T	1243.77	PASS	AC=1;AF=0.500;AN=2;BaseQRankSum=-1.131;ClippingRankSum=0.000;DP=73;ExcessHet=3.0103;FS=1.925;MLEAC=1;MLEAF=0.500;MQ=41.81;MQRankSum=0.987;QD=17.04;ReadPosRankSum=-0.062;SOR=0.475	GT:AD:DP:GQ:PL	0/1:38,35:73:99:1272,0,1394
chrVII	185901	.	G	A	1319.77	PASS	AC=1;AF=0.500;AN=2;BaseQRankSum=0.326;ClippingRankSum=0.000;DP=62;ExcessHet=3.0103;FS=9.072;MLEAC=1;MLEAF=0.500;MQ=42.00;MQRankSum=0.000;QD=21.29;ReadPosRankSum=0.293;SOR=1.651	GT:AD:DP:GQ:PL	0/1:27,35:62:99:1348,0,990
chrVII	236237	.	G	A	698.77	PASS	AC=1;AF=0.500;AN=2;BaseQRankSum=-1.430;ClippingRankSum=0.000;DP=46;ExcessHet=3.0103;FS=0.000;MLEAC=1;MLEAF=0.500;MQ=41.96;MQRankSum=0.921;QD=15.19;ReadPosRankSum=-0.720;SOR=0.628	GT:AD:DP:GQ:PL	0/1:26,20:46:99:727,0,985
chrVII	272226	.	G	A	771.77	PASS	AC=1;AF=0.500;AN=2;BaseQRankSum=0.380;ClippingRankSum=0.000;DP=53;ExcessHet=3.0103;FS=1.054;MLEAC=1;MLEAF=0.500;MQ=42.21;MQRankSum=-0.838;QD=14.56;ReadPosRankSum=0.012;SOR=0.669	GT:AD:DP:GQ:PL	0/1:30,23:53:99:800,0,1054
chrVII	385989	.	C	T	850.77	PASS	AC=1;AF=0.500;AN=2;BaseQRankSum=-0.809;ClippingRankSum=0.000;DP=57;ExcessHet=3.0103;FS=1.012;MLEAC=1;MLEAF=0.500;MQ=41.10;MQRankSum=0.014;QD=14.93;ReadPosRankSum=-0.232;SOR=0.668	GT:AD:DP:GQ:PL	0/1:32,25:57:99:879,0,1181
chrVII	391947	.	G	A	889.77	PASS	AC=1;AF=0.500;AN=2;BaseQRankSum=1.994;ClippingRankSum=0.000;DP=59;ExcessHet=3.0103;FS=1.004;MLEAC=1;MLEAF=0.500;MQ=41.76;MQRankSum=0.919;QD=15.61;ReadPosRankSum=1.282;SOR=0.544	GT:AD:DP:GQ:PL	0/1:32,25:57:99:918,0,1158
chrVII	424213	.	C	T	929.77	PASS	AC=1;AF=0.500;AN=2;BaseQRankSum=-0.368;ClippingRankSum=0.000;DP=55;ExcessHet=3.0103;FS=3.924;MLEAC=1;MLEAF=0.500;MQ=42.00;MQRankSum=0.000;QD=16.90;ReadPosRankSum=-0.859;SOR=1.392	GT:AD:DP:GQ:PL	0/1:29,26:55:99:958,0,1049
chrVII	426833	.	C	T	1295.77	PASS	AC=1;AF=0.500;AN=2;BaseQRankSum=-1.562;ClippingRankSum=0.000;DP=63;ExcessHet=3.0103;FS=2.167;MLEAC=1;MLEAF=0.500;MQ=41.77;MQRankSum=1.150;QD=20.57;ReadPosRankSum=0.214;SOR=1.121	GT:AD:DP:GQ:PL	0/1:28,35:63:99:1324,0,1026
chrVII	427639	.	G	A	1100.77	PASS	AC=1;AF=0.500;AN=2;BaseQRankSum=-0.736;ClippingRankSum=0.000;DP=59;ExcessHet=3.0103;FS=2.177;MLEAC=1;MLEAF=0.500;MQ=41.97;MQRankSum=1.051;QD=18.66;ReadPosRankSum=0.344;SOR=0.929	GT:AD:DP:GQ:PL	0/1:29,30:59:99:1129,0,1087
chrVII	448595	.	G	A	1037.77	PASS	AC=1;AF=0.500;AN=2;BaseQRankSum=0.334;ClippingRankSum=0.000;DP=60;ExcessHet=3.0103;FS=0.000;MLEAC=1;MLEAF=0.500;MQ=41.75;MQRankSum=-0.966;QD=17.89;ReadPosRankSum=-0.800;SOR=0.693	GT:AD:DP:GQ:PL	0/1:29,29:58:99:1066,0,1047
chrVII	475937	.	G	A	994.77	PASS	AC=1;AF=0.500;AN=2;BaseQRankSum=0.123;ClippingRankSum=0.000;DP=60;ExcessHet=3.0103;FS=2.122;MLEAC=1;MLEAF=0.500;MQ=42.00;MQRankSum=0.000;QD=16.58;ReadPosRankSum=0.431;SOR=0.997	GT:AD:DP:GQ:PL	0/1:32,28:60:99:1023,0,1169
chrVII	482765	.	G	A	1184.77	PASS	AC=1;AF=0.500;AN=2;BaseQRankSum=3.834;ClippingRankSum=0.000;DP=63;ExcessHet=3.0103;FS=5.014;MLEAC=1;MLEAF=0.500;MQ=42.00;MQRankSum=0.000;QD=18.81;ReadPosRankSum=-0.300;SOR=1.251	GT:AD:DP:GQ:PL	0/1:31,32:63:99:1213,0,1029
chrVII	482838	.	G	A	1262.77	PASS	AC=1;AF=0.500;AN=2;BaseQRankSum=0.855;ClippingRankSum=0.000;DP=59;ExcessHet=3.0103;FS=3.617;MLEAC=1;MLEAF=0.500;MQ=42.00;MQRankSum=0.000;QD=21.40;ReadPosRankSum=-1.202;SOR=0.679	GT:AD:DP:GQ:PL	0/1:26,33:59:99:1291,0,1012
chrVII	482858	.	G	A	1137.77	PASS	AC=1;AF=0.500;AN=2;BaseQRankSum=0.132;ClippingRankSum=0.000;DP=53;ExcessHet=3.0103;FS=5.572;MLEAC=1;MLEAF=0.500;MQ=42.00;MQRankSum=0.000;QD=21.47;ReadPosRankSum=-0.127;SOR=1.176	GT:AD:DP:GQ:PL	0/1:24,29:53:99:1166,0,939
chrVII	485494	.	C	T	1362.77	PASS	AC=1;AF=0.500;AN=2;BaseQRankSum=-1.954;ClippingRankSum=0.000;DP=65;ExcessHet=3.0103;FS=3.538;MLEAC=1;MLEAF=0.500;MQ=41.74;MQRankSum=-1.141;QD=20.97;ReadPosRankSum=0.500;SOR=0.370	GT:AD:DP:GQ:PL	0/1:26,39:65:99:1391,0,925
chrVII	498066	.	G	A	721.77	PASS	AC=1;AF=0.500;AN=2;BaseQRankSum=0.374;ClippingRankSum=0.000;DP=56;ExcessHet=3.0103;FS=1.087;MLEAC=1;MLEAF=0.500;MQ=42.00;MQRankSum=0.000;QD=13.37;ReadPosRankSum=1.436;SOR=1.005	GT:AD:DP:GQ:PL	0/1:32,22:54:99:750,0,1151
chrVII	524985	.	C	T	1161.77	PASS	AC=1;AF=0.500;AN=2;BaseQRankSum=0.299;ClippingRankSum=0.000;DP=68;ExcessHet=3.0103;FS=6.515;MLEAC=1;MLEAF=0.500;MQ=42.00;MQRankSum=0.000;QD=17.08;ReadPosRankSum=0.175;SOR=0.844	GT:AD:DP:GQ:PL	0/1:37,31:68:99:1190,0,2904
chrVII	524986	.	C	T	1161.77	PASS	AC=1;AF=0.500;AN=2;BaseQRankSum=0.111;ClippingRankSum=0.000;DP=67;ExcessHet=3.0103;FS=8.385;MLEAC=1;MLEAF=0.500;MQ=42.00;MQRankSum=0.000;QD=17.34;ReadPosRankSum=-0.125;SOR=0.819	GT:AD:DP:GQ:PL	0/1:36,31:67:99:1190,0,2904
chrVII	525539	.	C	T	688.77	PASS	AC=1;AF=0.500;AN=2;BaseQRankSum=-0.604;ClippingRankSum=0.000;DP=48;ExcessHet=3.0103;FS=0.000;MLEAC=1;MLEAF=0.500;MQ=42.00;MQRankSum=0.000;QD=14.35;ReadPosRankSum=0.257;SOR=0.743	GT:AD:DP:GQ:PL	0/1:28,20:48:99:717,0,1073
chrVII	534793	.	G	A	655.77	PASS	AC=1;AF=0.500;AN=2;BaseQRankSum=0.998;ClippingRankSum=0.000;DP=54;ExcessHet=3.0103;FS=1.126;MLEAC=1;MLEAF=0.500;MQ=42.00;MQRankSum=0.000;QD=12.86;ReadPosRankSum=-0.194;SOR=0.466	GT:AD:DP:GQ:PL	0/1:32,19:51:99:684,0,1189
chrVII	556646	.	G	A	1115.77	PASS	AC=1;AF=0.500;AN=2;BaseQRankSum=2.071;ClippingRankSum=0.000;DP=55;ExcessHet=3.0103;FS=3.833;MLEAC=1;MLEAF=0.500;MQ=41.54;MQRankSum=0.798;QD=20.29;ReadPosRankSum=-0.470;SOR=0.418	GT:AD:DP:GQ:PL	0/1:24,31:55:99:1144,0,811
chrVII	593898	.	G	A	1384.77	PASS	AC=1;AF=0.500;AN=2;BaseQRankSum=1.437;ClippingRankSum=0.000;DP=68;ExcessHet=3.0103;FS=4.834;MLEAC=1;MLEAF=0.500;MQ=42.00;MQRankSum=0.000;QD=20.36;ReadPosRankSum=-1.129;SOR=1.237	GT:AD:DP:GQ:PL	0/1:31,37:68:99:1413,0,1139
chrVII	619865	.	G	A	1284.77	PASS	AC=1;AF=0.500;AN=2;BaseQRankSum=-0.481;ClippingRankSum=0.000;DP=77;ExcessHet=3.0103;FS=1.868;MLEAC=1;MLEAF=0.500;MQ=42.00;MQRankSum=0.000;QD=16.69;ReadPosRankSum=-0.043;SOR=0.688	GT:AD:DP:GQ:PL	0/1:41,36:77:99:1313,0,1549
chrVII	642768	.	G	A	1402.77	PASS	AC=1;AF=0.500;AN=2;BaseQRankSum=-0.252;ClippingRankSum=0.000;DP=67;ExcessHet=3.0103;FS=3.401;MLEAC=1;MLEAF=0.500;MQ=42.00;MQRankSum=0.000;QD=20.94;ReadPosRankSum=-0.879;SOR=0.371	GT:AD:DP:GQ:PL	0/1:28,39:67:99:1431,0,1025
chrVII	678238	.	C	T	1067.77	PASS	AC=1;AF=0.500;AN=2;BaseQRankSum=1.300;ClippingRankSum=0.000;DP=66;ExcessHet=3.0103;FS=0.929;MLEAC=1;MLEAF=0.500;MQ=41.97;MQRankSum=-1.065;QD=16.18;ReadPosRankSum=-0.741;SOR=0.850	GT:AD:DP:GQ:PL	0/1:36,30:66:99:1096,0,1288
chrVII	685826	.	G	A	1290.77	PASS	AC=1;AF=0.500;AN=2;BaseQRankSum=3.424;ClippingRankSum=0.000;DP=65;ExcessHet=3.0103;FS=3.451;MLEAC=1;MLEAF=0.500;MQ=41.78;MQRankSum=-0.895;QD=19.86;ReadPosRankSum=0.960;SOR=0.337	GT:AD:DP:GQ:PL	0/1:30,35:65:99:1319,0,1064
chrVII	727127	.	C	T	1007.77	PASS	AC=1;AF=0.500;AN=2;BaseQRankSum=1.424;ClippingRankSum=0.000;DP=51;ExcessHet=3.0103;FS=0.000;MLEAC=1;MLEAF=0.500;MQ=41.96;MQRankSum=1.100;QD=19.76;ReadPosRankSum=-0.568;SOR=0.765	GT:AD:DP:GQ:PL	0/1:24,27:51:99:1036,0,855
chrVII	729961	.	C	T	1397.77	PASS	AC=1;AF=0.500;AN=2;BaseQRankSum=-0.053;ClippingRankSum=0.000;DP=71;ExcessHet=3.0103;FS=6.335;MLEAC=1;MLEAF=0.500;MQ=42.00;MQRankSum=0.000;QD=19.69;ReadPosRankSum=-0.894;SOR=0.452	GT:AD:DP:GQ:PL	0/1:33,38:71:99:1426,0,1218
chrVII	736366	.	C	T	945.77	PASS	AC=1;AF=0.500;AN=2;BaseQRankSum=-0.138;ClippingRankSum=0.000;DP=51;ExcessHet=3.0103;FS=1.083;MLEAC=1;MLEAF=0.500;MQ=41.96;MQRankSum=-0.941;QD=18.54;ReadPosRankSum=0.449;SOR=0.928	GT:AD:DP:GQ:PL	0/1:25,26:51:99:974,0,907
chrVII	753751	.	G	A	1054.77	PASS	AC=1;AF=0.500;AN=2;BaseQRankSum=1.051;ClippingRankSum=0.000;DP=57;ExcessHet=3.0103;FS=1.023;MLEAC=1;MLEAF=0.500;MQ=42.00;MQRankSum=0.000;QD=18.50;ReadPosRankSum=-0.565;SOR=0.504	GT:AD:DP:GQ:PL	0/1:28,29:57:99:1083,0,1007
chrVII	766038	.	C	T	745.77	PASS	AC=1;AF=0.500;AN=2;BaseQRankSum=-0.397;ClippingRankSum=0.000;DP=45;ExcessHet=3.0103;FS=1.174;MLEAC=1;MLEAF=0.500;MQ=42.00;MQRankSum=0.000;QD=16.95;ReadPosRankSum=-1.284;SOR=0.592	GT:AD:DP:GQ:PL	0/1:23,21:44:99:774,0,838
chrVII	779665	.	C	T	1230.77	PASS	AC=1;AF=0.500;AN=2;BaseQRankSum=1.466;ClippingRankSum=0.000;DP=61;ExcessHet=3.0103;FS=3.854;MLEAC=1;MLEAF=0.500;MQ=42.00;MQRankSum=0.000;QD=20.18;ReadPosRankSum=0.523;SOR=0.321	GT:AD:DP:GQ:PL	0/1:28,33:61:99:1259,0,1026
chrVII	856510	.	G	A	1208.77	PASS	AC=1;AF=0.500;AN=2;BaseQRankSum=0.597;ClippingRankSum=0.000;DP=72;ExcessHet=3.0103;FS=14.284;MLEAC=1;MLEAF=0.500;MQ=42.00;MQRankSum=0.000;QD=16.79;ReadPosRankSum=1.015;SOR=1.274	GT:AD:DP:GQ:PL	0/1:38,34:72:99:1237,0,1418
chrVII	882689	.	G	A	1356.77	PASS	AC=1;AF=0.500;AN=2;BaseQRankSum=-0.786;ClippingRankSum=0.000;DP=77;ExcessHet=3.0103;FS=0.000;MLEAC=1;MLEAF=0.500;MQ=42.00;MQRankSum=0.000;QD=17.62;ReadPosRankSum=-1.170;SOR=0.760	GT:AD:DP:GQ:PL	0/1:39,38:77:99:1385,0,1445
chrVII	883688	.	G	A	1185.77	PASS	AC=1;AF=0.500;AN=2;BaseQRankSum=-0.228;ClippingRankSum=0.000;DP=59;ExcessHet=3.0103;FS=11.599;MLEAC=1;MLEAF=0.500;MQ=40.34;MQRankSum=3.325;QD=20.10;ReadPosRankSum=-0.559;SOR=1.427	GT:AD:DP:GQ:PL	0/1:29,30:59:99:1214,0,3288
chrVII	883694	.	G	A	1252.77	PASS	AC=1;AF=0.500;AN=2;BaseQRankSum=-0.598;ClippingRankSum=0.000;DP=62;ExcessHet=3.0103;FS=13.950;MLEAC=1;MLEAF=0.500;MQ=40.34;MQRankSum=3.592;QD=20.21;ReadPosRankSum=-0.749;SOR=1.577	GT:AD:DP:GQ:PL	0/1:30,32:62:99:1281,0,3363
chrVII	883699	.	G	A	1332.77	PASS	AC=1;AF=0.500;AN=2;BaseQRankSum=0.144;ClippingRankSum=0.000;DP=60;ExcessHet=3.0103;FS=9.266;MLEAC=1;MLEAF=0.500;MQ=40.31;MQRankSum=2.800;QD=22.21;ReadPosRankSum=-1.524;SOR=1.373	GT:AD:DP:GQ:PL	0/1:28,32:60:99:1361,0,3357
chrVII	883838	.	G	A	2574.77	PASS	AC=2;AF=1.00;AN=2;DP=62;ExcessHet=3.0103;FS=0.000;MLEAC=2;MLEAF=1.00;MQ=42.00;QD=28.20;SOR=0.865	GT:AD:DP:GQ:PL	1/1:0,61:61:99:2603,184,0
chrVII	903071	.	C	T	741.77	PASS	AC=1;AF=0.500;AN=2;BaseQRankSum=0.840;ClippingRankSum=0.000;DP=48;ExcessHet=3.0103;FS=0.000;MLEAC=1;MLEAF=0.500;MQ=42.00;MQRankSum=0.000;QD=15.45;ReadPosRankSum=1.034;SOR=0.711	GT:AD:DP:GQ:PL	0/1:27,21:48:99:770,0,993
chrVII	904675	.	G	A	1067.77	PASS	AC=1;AF=0.500;AN=2;BaseQRankSum=0.982;ClippingRankSum=0.000;DP=63;ExcessHet=3.0103;FS=0.955;MLEAC=1;MLEAF=0.500;MQ=42.00;MQRankSum=0.000;QD=16.95;ReadPosRankSum=2.178;SOR=0.544	GT:AD:DP:GQ:PL	0/1:33,30:63:99:1096,0,1198
chrVII	906494	.	C	T	891.77	PASS	AC=1;AF=0.500;AN=2;BaseQRankSum=0.247;ClippingRankSum=0.000;DP=53;ExcessHet=3.0103;FS=0.000;MLEAC=1;MLEAF=0.500;MQ=41.72;MQRankSum=0.983;QD=16.83;ReadPosRankSum=0.079;SOR=0.770	GT:AD:DP:GQ:PL	0/1:28,25:53:99:920,0,1015
chrVII	907862	.	C	T	916.77	PASS	AC=1;AF=0.500;AN=2;BaseQRankSum=-1.188;ClippingRankSum=0.000;DP=55;ExcessHet=3.0103;FS=7.421;MLEAC=1;MLEAF=0.500;MQ=42.00;MQRankSum=0.000;QD=16.67;ReadPosRankSum=-0.931;SOR=0.778	GT:AD:DP:GQ:PL	0/1:29,26:55:99:945,0,1084
chrVII	959808	.	G	A	867.77	PASS	AC=1;AF=0.500;AN=2;BaseQRankSum=2.179;ClippingRankSum=0.000;DP=56;ExcessHet=3.0103;FS=9.804;MLEAC=1;MLEAF=0.500;MQ=42.00;MQRankSum=0.000;QD=15.50;ReadPosRankSum=1.646;SOR=0.595	GT:AD:DP:GQ:PL	0/1:31,25:56:99:896,0,1147
chrVII	960727	.	C	T	1007.77	PASS	AC=1;AF=0.500;AN=2;BaseQRankSum=-0.129;ClippingRankSum=0.000;DP=67;ExcessHet=3.0103;FS=2.081;MLEAC=1;MLEAF=0.500;MQ=41.97;MQRankSum=0.904;QD=15.04;ReadPosRankSum=-1.668;SOR=0.409	GT:AD:DP:GQ:PL	0/1:38,29:67:99:1036,0,1440
chrVII	961411	.	C	T	1498.77	PASS	AC=1;AF=0.500;AN=2;BaseQRankSum=-0.716;ClippingRankSum=0.000;DP=61;ExcessHet=3.0103;FS=0.000;MLEAC=1;MLEAF=0.500;MQ=42.00;MQRankSum=0.000;QD=24.57;ReadPosRankSum=-0.027;SOR=0.624	GT:AD:DP:GQ:PL	0/1:21,40:61:99:1527,0,728
chrVII	963082	.	C	T	1190.77	PASS	AC=1;AF=0.500;AN=2;BaseQRankSum=-0.322;ClippingRankSum=0.000;DP=65;ExcessHet=3.0103;FS=8.590;MLEAC=1;MLEAF=0.500;MQ=41.75;MQRankSum=-1.339;QD=18.32;ReadPosRankSum=0.380;SOR=0.868	GT:AD:DP:GQ:PL	0/1:31,34:65:99:1219,0,1151
chrVII	974437	.	G	A	1105.77	PASS	AC=1;AF=0.500;AN=2;BaseQRankSum=0.124;ClippingRankSum=0.000;DP=58;ExcessHet=3.0103;FS=0.973;MLEAC=1;MLEAF=0.500;MQ=42.00;MQRankSum=0.000;QD=19.06;ReadPosRankSum=-0.077;SOR=0.569	GT:AD:DP:GQ:PL	0/1:28,30:58:99:1134,0,1041
chrVII	974720	.	G	A	1474.77	PASS	AC=1;AF=0.500;AN=2;BaseQRankSum=0.965;ClippingRankSum=0.000;DP=66;ExcessHet=3.0103;FS=2.051;MLEAC=1;MLEAF=0.500;MQ=41.78;MQRankSum=-0.828;QD=22.34;ReadPosRankSum=-0.057;SOR=0.460	GT:AD:DP:GQ:PL	0/1:28,38:66:99:1503,0,1987
chrVII	974722	.	G	A	1474.77	PASS	AC=1;AF=0.500;AN=2;BaseQRankSum=1.166;ClippingRankSum=0.000;DP=65;ExcessHet=3.0103;FS=0.958;MLEAC=1;MLEAF=0.500;MQ=41.77;MQRankSum=-0.839;QD=22.69;ReadPosRankSum=0.087;SOR=0.500	GT:AD:DP:GQ:PL	0/1:28,37:65:99:1503,0,1987
chrVII	974757	.	G	A	1438.77	PASS	AC=1;AF=0.500;AN=2;BaseQRankSum=-0.457;ClippingRankSum=0.000;DP=73;ExcessHet=3.0103;FS=3.148;MLEAC=1;MLEAF=0.500;MQ=42.00;MQRankSum=0.000;QD=19.71;ReadPosRankSum=-0.964;SOR=0.683	GT:AD:DP:GQ:PL	0/1:34,39:73:99:1467,0,1243
chrVII	992847	.	G	A	854.77	PASS	AC=1;AF=0.500;AN=2;BaseQRankSum=-0.474;ClippingRankSum=0.000;DP=61;ExcessHet=3.0103;FS=0.000;MLEAC=1;MLEAF=0.500;MQ=41.97;MQRankSum=-1.167;QD=14.01;ReadPosRankSum=-2.211;SOR=0.751	GT:AD:DP:GQ:PL	0/1:36,25:61:99:883,0,1394
chrVII	994282	.	G	A	1002.77	PASS	AC=1;AF=0.500;AN=2;BaseQRankSum=1.333;ClippingRankSum=0.000;DP=47;ExcessHet=3.0103;FS=2.499;MLEAC=1;MLEAF=0.500;MQ=41.70;MQRankSum=1.257;QD=21.34;ReadPosRankSum=-0.590;SOR=0.931	GT:AD:DP:GQ:PL	0/1:19,28:47:99:1031,0,645
chrVII	1000694	.	G	A	1428.77	PASS	AC=1;AF=0.500;AN=2;BaseQRankSum=1.477;ClippingRankSum=0.000;DP=67;ExcessHet=3.0103;FS=11.162;MLEAC=1;MLEAF=0.500;MQ=42.00;MQRankSum=0.000;QD=21.32;ReadPosRankSum=1.429;SOR=1.961	GT:AD:DP:GQ:PL	0/1:29,38:67:99:1457,0,1019
chrVII	1000806	.	C	T	930.77	PASS	AC=1;AF=0.500;AN=2;BaseQRankSum=-0.659;ClippingRankSum=0.000;DP=60;ExcessHet=3.0103;FS=1.020;MLEAC=1;MLEAF=0.500;MQ=41.76;MQRankSum=-1.055;QD=15.78;ReadPosRankSum=1.544;SOR=0.982	GT:AD:DP:GQ:PL	0/1:32,27:59:99:959,0,1178
chrVII	1021864	.	G	A	991.77	PASS	AC=1;AF=0.500;AN=2;BaseQRankSum=-0.179;ClippingRankSum=0.000;DP=70;ExcessHet=3.0103;FS=0.000;MLEAC=1;MLEAF=0.500;MQ=42.00;MQRankSum=0.000;QD=14.17;ReadPosRankSum=-0.007;SOR=0.631	GT:AD:DP:GQ:PL	0/1:41,29:70:99:1020,0,1549
chrVII	1026858	.	G	A	1090.77	PASS	AC=1;AF=0.500;AN=2;BaseQRankSum=-1.807;ClippingRankSum=0.000;DP=63;ExcessHet=3.0103;FS=6.828;MLEAC=1;MLEAF=0.500;MQ=41.77;MQRankSum=-0.922;QD=17.31;ReadPosRankSum=0.915;SOR=0.571	GT:AD:DP:GQ:PL	0/1:30,33:63:99:1119,0,1118
chrVII	1031768	.	C	T	1261.77	PASS	AC=1;AF=0.500;AN=2;BaseQRankSum=-0.438;ClippingRankSum=0.000;DP=80;ExcessHet=3.0103;FS=0.000;MLEAC=1;MLEAF=0.500;MQ=42.00;MQRankSum=0.000;QD=15.77;ReadPosRankSum=0.176;SOR=0.627	GT:AD:DP:GQ:PL	0/1:44,36:80:99:1290,0,1676
chrVII	1058260	.	G	A	758.77	PASS	AC=1;AF=0.500;AN=2;BaseQRankSum=0.169;ClippingRankSum=0.000;DP=54;ExcessHet=3.0103;FS=7.543;MLEAC=1;MLEAF=0.500;MQ=42.00;MQRankSum=0.000;QD=14.05;ReadPosRankSum=-0.724;SOR=1.224	GT:AD:DP:GQ:PL	0/1:32,22:54:99:787,0,1221
chrVII	1073147	.	C	T	1057.77	PASS	AC=1;AF=0.500;AN=2;BaseQRankSum=1.820;ClippingRankSum=0.000;DP=47;ExcessHet=3.0103;FS=0.000;MLEAC=1;MLEAF=0.500;MQ=42.00;MQRankSum=0.000;QD=22.51;ReadPosRankSum=1.129;SOR=0.826	GT:AD:DP:GQ:PL	0/1:18,29:47:99:1086,0,623
chrVIII	10631	.	G	A	1031.77	PASS	AC=1;AF=0.500;AN=2;BaseQRankSum=1.642;ClippingRankSum=0.000;DP=58;ExcessHet=3.0103;FS=3.679;MLEAC=1;MLEAF=0.500;MQ=42.00;MQRankSum=0.000;QD=18.10;ReadPosRankSum=2.989;SOR=0.459	GT:AD:DP:GQ:PL	0/1:28,29:57:99:1060,0,954
chrVIII	11596	.	C	T	997.77	PASS	AC=1;AF=0.500;AN=2;BaseQRankSum=2.374;ClippingRankSum=0.000;DP=68;ExcessHet=3.0103;FS=10.597;MLEAC=1;MLEAF=0.500;MQ=41.78;MQRankSum=-1.134;QD=15.12;ReadPosRankSum=-1.021;SOR=1.261	GT:AD:DP:GQ:PL	0/1:38,28:66:99:1026,0,1416
chrVIII	14796	.	G	A	1007.77	PASS	AC=1;AF=0.500;AN=2;BaseQRankSum=0.627;ClippingRankSum=0.000;DP=47;ExcessHet=3.0103;FS=6.121;MLEAC=1;MLEAF=0.500;MQ=42.00;MQRankSum=0.000;QD=21.44;ReadPosRankSum=0.406;SOR=0.911	GT:AD:DP:GQ:PL	0/1:20,27:47:99:1036,0,715
chrVIII	26571	.	G	A	1098.77	PASS	AC=1;AF=0.500;AN=2;BaseQRankSum=0.036;ClippingRankSum=0.000;DP=59;ExcessHet=3.0103;FS=5.208;MLEAC=1;MLEAF=0.500;MQ=41.75;MQRankSum=-0.949;QD=18.62;ReadPosRankSum=0.830;SOR=0.777	GT:AD:DP:GQ:PL	0/1:29,30:59:99:1127,0,1084
chrVIII	28772	.	G	A	1154.77	PASS	AC=1;AF=0.500;AN=2;BaseQRankSum=0.244;ClippingRankSum=0.000;DP=64;ExcessHet=3.0103;FS=0.000;MLEAC=1;MLEAF=0.500;MQ=42.00;MQRankSum=0.000;QD=18.04;ReadPosRankSum=-0.563;SOR=0.693	GT:AD:DP:GQ:PL	0/1:32,32:64:99:1183,0,1203
chrVIII	35021	.	G	A	1072.77	PASS	AC=1;AF=0.500;AN=2;BaseQRankSum=0.743;ClippingRankSum=0.000;DP=68;ExcessHet=3.0103;FS=2.038;MLEAC=1;MLEAF=0.500;MQ=42.00;MQRankSum=0.000;QD=15.78;ReadPosRankSum=-0.433;SOR=0.436	GT:AD:DP:GQ:PL	0/1:37,31:68:99:1101,0,1367
chrVIII	40468	.	C	T	580.77	PASS	AC=1;AF=0.500;AN=2;BaseQRankSum=-0.355;ClippingRankSum=0.000;DP=42;ExcessHet=3.0103;FS=1.221;MLEAC=1;MLEAF=0.500;MQ=42.00;MQRankSum=0.000;QD=13.83;ReadPosRankSum=0.391;SOR=0.460	GT:AD:DP:GQ:PL	0/1:25,17:42:99:609,0,919
chrVIII	45280	.	G	A	1530.77	PASS	AC=1;AF=0.500;AN=2;BaseQRankSum=-0.601;ClippingRankSum=0.000;DP=71;ExcessHet=3.0103;FS=0.908;MLEAC=1;MLEAF=0.500;MQ=42.00;MQRankSum=0.000;QD=21.56;ReadPosRankSum=0.956;SOR=0.732	GT:AD:DP:GQ:PL	0/1:29,42:71:99:1559,0,1011
chrVIII	81719	.	G	A	1020.77	PASS	AC=1;AF=0.500;AN=2;BaseQRankSum=-0.471;ClippingRankSum=0.000;DP=43;ExcessHet=3.0103;FS=11.880;MLEAC=1;MLEAF=0.500;MQ=41.95;MQRankSum=1.415;QD=23.74;ReadPosRankSum=-0.484;SOR=0.052	GT:AD:DP:GQ:PL	0/1:15,28:43:99:1049,0,517
chrVIII	85312	.	G	A	917.77	PASS	AC=1;AF=0.500;AN=2;BaseQRankSum=-0.377;ClippingRankSum=0.000;DP=57;ExcessHet=3.0103;FS=7.660;MLEAC=1;MLEAF=0.500;MQ=41.57;MQRankSum=1.078;QD=17.65;ReadPosRankSum=0.335;SOR=0.335	GT:AD:DP:GQ:PL	0/1:25,27:52:99:946,0,883
chrVIII	98676	.	C	T	889.77	PASS	AC=1;AF=0.500;AN=2;BaseQRankSum=1.426;ClippingRankSum=0.000;DP=66;ExcessHet=3.0103;FS=0.000;MLEAC=1;MLEAF=0.500;MQ=41.79;MQRankSum=0.812;QD=13.48;ReadPosRankSum=-0.250;SOR=0.644	GT:AD:DP:GQ:PL	0/1:41,25:66:99:918,0,3172
chrVIII	98677	.	C	T	889.77	PASS	AC=1;AF=0.500;AN=2;BaseQRankSum=0.601;ClippingRankSum=0.000;DP=64;ExcessHet=3.0103;FS=0.000;MLEAC=1;MLEAF=0.500;MQ=41.78;MQRankSum=0.807;QD=13.90;ReadPosRankSum=-0.386;SOR=0.781	GT:AD:DP:GQ:PL	0/1:40,24:64:99:918,0,3172
chrVIII	108037	.	G	A	1095.77	PASS	AC=1;AF=0.500;AN=2;BaseQRankSum=0.039;ClippingRankSum=0.000;DP=46;ExcessHet=3.0103;FS=8.917;MLEAC=1;MLEAF=0.500;MQ=42.00;MQRankSum=0.000;QD=23.82;ReadPosRankSum=-0.792;SOR=0.523	GT:AD:DP:GQ:PL	0/1:17,29:46:99:1124,0,570
chrVIII	115024	.	G	A	1559.77	PASS	AC=1;AF=0.500;AN=2;BaseQRankSum=1.347;ClippingRankSum=0.000;DP=79;ExcessHet=3.0103;FS=4.295;MLEAC=1;MLEAF=0.500;MQ=42.00;MQRankSum=0.000;QD=20.00;ReadPosRankSum=-0.054;SOR=0.547	GT:AD:DP:GQ:PL	0/1:36,42:78:99:1588,0,1281
chrVIII	120270	.	G	A	947.77	PASS	AC=1;AF=0.500;AN=2;BaseQRankSum=-0.848;ClippingRankSum=0.000;DP=54;ExcessHet=3.0103;FS=5.717;MLEAC=1;MLEAF=0.500;MQ=41.73;MQRankSum=-0.927;QD=17.55;ReadPosRankSum=-1.101;SOR=1.609	GT:AD:DP:GQ:PL	0/1:26,28:54:99:976,0,927
chrVIII	137805	.	C	T	1009.77	PASS	AC=1;AF=0.500;AN=2;BaseQRankSum=-0.323;ClippingRankSum=0.000;DP=57;ExcessHet=3.0103;FS=1.007;MLEAC=1;MLEAF=0.500;MQ=41.97;MQRankSum=1.053;QD=17.72;ReadPosRankSum=-0.592;SOR=0.906	GT:AD:DP:GQ:PL	0/1:28,29:57:99:1038,0,1008
chrVIII	140540	.	G	A	1332.77	PASS	AC=1;AF=0.500;AN=2;BaseQRankSum=0.117;ClippingRankSum=0.000;DP=60;ExcessHet=3.0103;FS=3.809;MLEAC=1;MLEAF=0.500;MQ=41.76;MQRankSum=-0.754;QD=22.21;ReadPosRankSum=-1.199;SOR=0.315	GT:AD:DP:GQ:PL	0/1:23,37:60:99:1361,0,825
chrVIII	140679	.	G	A	1385.77	PASS	AC=1;AF=0.500;AN=2;BaseQRankSum=0.413;ClippingRankSum=0.000;DP=69;ExcessHet=3.0103;FS=0.966;MLEAC=1;MLEAF=0.500;MQ=41.79;MQRankSum=1.104;QD=20.08;ReadPosRankSum=0.085;SOR=0.929	GT:AD:DP:GQ:PL	0/1:32,37:69:99:1414,0,1171
chrVIII	151151	.	G	A	893.77	PASS	AC=1;AF=0.500;AN=2;BaseQRankSum=1.629;ClippingRankSum=0.000;DP=51;ExcessHet=3.0103;FS=0.000;MLEAC=1;MLEAF=0.500;MQ=41.68;MQRankSum=-0.028;QD=17.52;ReadPosRankSum=0.751;SOR=0.782	GT:AD:DP:GQ:PL	0/1:27,24:51:99:922,0,2016
chrVIII	151152	.	G	A	893.77	PASS	AC=1;AF=0.500;AN=2;BaseQRankSum=-1.087;ClippingRankSum=0.000;DP=48;ExcessHet=3.0103;FS=0.000;MLEAC=1;MLEAF=0.500;MQ=41.66;MQRankSum=0.000;QD=18.62;ReadPosRankSum=0.736;SOR=0.699	GT:AD:DP:GQ:PL	0/1:25,23:48:99:922,0,2016
chrVIII	151289	.	G	A	1018.77	PASS	AC=1;AF=0.500;AN=2;BaseQRankSum=-1.431;ClippingRankSum=0.000;DP=52;ExcessHet=3.0103;FS=4.031;MLEAC=1;MLEAF=0.500;MQ=42.00;MQRankSum=0.000;QD=19.59;ReadPosRankSum=-0.383;SOR=1.371	GT:AD:DP:GQ:PL	0/1:24,28:52:99:1047,0,866
chrVIII	158235	.	G	A	1335.77	PASS	AC=1;AF=0.500;AN=2;BaseQRankSum=0.055;ClippingRankSum=0.000;DP=63;ExcessHet=3.0103;FS=5.261;MLEAC=1;MLEAF=0.500;MQ=42.00;MQRankSum=0.000;QD=21.20;ReadPosRankSum=-0.086;SOR=0.269	GT:AD:DP:GQ:PL	0/1:27,36:63:99:1364,0,945
chrVIII	170472	.	C	T	1473.77	PASS	AC=1;AF=0.500;AN=2;BaseQRankSum=-0.890;ClippingRankSum=0.000;DP=64;ExcessHet=3.0103;FS=3.585;MLEAC=1;MLEAF=0.500;MQ=41.78;MQRankSum=1.323;QD=23.03;ReadPosRankSum=-0.671;SOR=0.330	GT:AD:DP:GQ:PL	0/1:24,40:64:99:1502,0,842
chrVIII	170673	.	G	A	812.77	PASS	AC=1;AF=0.500;AN=2;BaseQRankSum=0.875;ClippingRankSum=0.000;DP=67;ExcessHet=3.0103;FS=2.143;MLEAC=1;MLEAF=0.500;MQ=42.17;MQRankSum=-0.716;QD=12.13;ReadPosRankSum=-1.675;SOR=1.020	GT:AD:DP:GQ:PL	0/1:43,24:67:99:841,0,1572
chrVIII	176540	.	G	A	1093.77	PASS	AC=1;AF=0.500;AN=2;BaseQRankSum=1.345;ClippingRankSum=0.000;DP=57;ExcessHet=3.0103;FS=1.012;MLEAC=1;MLEAF=0.500;MQ=41.72;MQRankSum=0.125;QD=19.19;ReadPosRankSum=0.018;SOR=0.507	GT:AD:DP:GQ:PL	0/1:27,30:57:99:1122,0,952
chrVIII	176841	.	G	A	660.77	PASS	AC=1;AF=0.500;AN=2;BaseQRankSum=-1.101;ClippingRankSum=0.000;DP=39;ExcessHet=3.0103;FS=1.229;MLEAC=1;MLEAF=0.500;MQ=42.24;MQRankSum=1.445;QD=16.94;ReadPosRankSum=0.644;SOR=0.951	GT:AD:DP:GQ:PL	0/1:17,22:39:99:689,0,586
chrVIII	236041	.	G	A	1246.77	PASS	AC=1;AF=0.500;AN=2;BaseQRankSum=-0.568;ClippingRankSum=0.000;DP=63;ExcessHet=3.0103;FS=3.442;MLEAC=1;MLEAF=0.500;MQ=42.00;MQRankSum=0.000;QD=19.79;ReadPosRankSum=-2.878;SOR=0.807	GT:AD:DP:GQ:PL	0/1:29,34:63:99:1275,0,1077
chrVIII	236741	.	C	T	785.77	PASS	AC=1;AF=0.500;AN=2;BaseQRankSum=-0.832;ClippingRankSum=0.000;DP=40;ExcessHet=3.0103;FS=0.000;MLEAC=1;MLEAF=0.500;MQ=41.63;MQRankSum=-0.723;QD=19.64;ReadPosRankSum=-0.142;SOR=0.883	GT:AD:DP:GQ:PL	0/1:15,25:40:99:814,0,539
chrVIII	257391	.	C	T	1008.77	PASS	AC=1;AF=0.500;AN=2;BaseQRankSum=1.599;ClippingRankSum=0.000;DP=61;ExcessHet=3.0103;FS=7.125;MLEAC=1;MLEAF=0.500;MQ=41.97;MQRankSum=-1.053;QD=16.54;ReadPosRankSum=1.681;SOR=1.588	GT:AD:DP:GQ:PL	0/1:33,28:61:99:1037,0,1209
chrVIII	257511	.	C	T	1467.77	PASS	AC=1;AF=0.500;AN=2;BaseQRankSum=0.669;ClippingRankSum=0.000;DP=75;ExcessHet=3.0103;FS=0.000;MLEAC=1;MLEAF=0.500;MQ=42.00;MQRankSum=0.000;QD=19.57;ReadPosRankSum=1.905;SOR=0.641	GT:AD:DP:GQ:PL	0/1:35,40:75:99:1496,0,1280
chrVIII	271053	.	C	T	1054.77	PASS	AC=1;AF=0.500;AN=2;BaseQRankSum=-2.019;ClippingRankSum=0.000;DP=50;ExcessHet=3.0103;FS=1.102;MLEAC=1;MLEAF=0.500;MQ=42.00;MQRankSum=0.000;QD=21.10;ReadPosRankSum=-1.221;SOR=0.910	GT:AD:DP:GQ:PL	0/1:21,29:50:99:1083,0,770
chrVIII	282707	.	C	T	875.77	PASS	AC=1;AF=0.500;AN=2;BaseQRankSum=-0.780;ClippingRankSum=0.000;DP=61;ExcessHet=3.0103;FS=2.199;MLEAC=1;MLEAF=0.500;MQ=41.76;MQRankSum=-1.127;QD=14.36;ReadPosRankSum=0.318;SOR=0.382	GT:AD:DP:GQ:PL	0/1:35,26:61:99:904,0,1254
chrVIII	288134	.	G	A	1107.77	PASS	AC=1;AF=0.500;AN=2;BaseQRankSum=-0.975;ClippingRankSum=0.000;DP=68;ExcessHet=3.0103;FS=0.000;MLEAC=1;MLEAF=0.500;MQ=41.10;MQRankSum=-0.687;QD=16.29;ReadPosRankSum=-0.668;SOR=0.604	GT:AD:DP:GQ:PL	0/1:36,32:68:99:1136,0,1374
chrVIII	294709	.	G	A	1309.77	PASS	AC=1;AF=0.500;AN=2;BaseQRankSum=0.693;ClippingRankSum=0.000;DP=60;ExcessHet=3.0103;FS=2.151;MLEAC=1;MLEAF=0.500;MQ=41.76;MQRankSum=-0.811;QD=21.83;ReadPosRankSum=-0.150;SOR=0.562	GT:AD:DP:GQ:PL	0/1:25,35:60:99:1338,0,904
chrVIII	357932	.	G	A	1588.77	PASS	AC=1;AF=0.500;AN=2;BaseQRankSum=0.952;ClippingRankSum=0.000;DP=77;ExcessHet=3.0103;FS=0.000;MLEAC=1;MLEAF=0.500;MQ=42.00;MQRankSum=0.000;QD=20.63;ReadPosRankSum=0.440;SOR=0.716	GT:AD:DP:GQ:PL	0/1:34,43:77:99:1617,0,1185
chrVIII	370025	.	C	T	894.77	PASS	AC=1;AF=0.500;AN=2;BaseQRankSum=1.213;ClippingRankSum=0.000;DP=53;ExcessHet=3.0103;FS=3.828;MLEAC=1;MLEAF=0.500;MQ=41.96;MQRankSum=-1.021;QD=16.88;ReadPosRankSum=0.302;SOR=0.764	GT:AD:DP:GQ:PL	0/1:28,25:53:99:923,0,1035
chrVIII	386334	.	G	A	1108.77	PASS	AC=1;AF=0.500;AN=2;BaseQRankSum=-0.586;ClippingRankSum=0.000;DP=56;ExcessHet=3.0103;FS=0.000;MLEAC=1;MLEAF=0.500;MQ=42.00;MQRankSum=0.000;QD=19.80;ReadPosRankSum=-0.866;SOR=0.689	GT:AD:DP:GQ:PL	0/1:25,31:56:99:1137,0,927
chrVIII	386377	.	G	A	1195.77	PASS	AC=1;AF=0.500;AN=2;BaseQRankSum=-1.542;ClippingRankSum=0.000;DP=57;ExcessHet=3.0103;FS=3.633;MLEAC=1;MLEAF=0.500;MQ=42.00;MQRankSum=0.000;QD=20.98;ReadPosRankSum=1.870;SOR=0.363	GT:AD:DP:GQ:PL	0/1:24,33:57:99:1224,0,884
chrVIII	422906	.	C	T	1322.77	PASS	AC=1;AF=0.500;AN=2;BaseQRankSum=-0.041;ClippingRankSum=0.000;DP=61;ExcessHet=3.0103;FS=0.990;MLEAC=1;MLEAF=0.500;MQ=42.00;MQRankSum=0.000;QD=21.68;ReadPosRankSum=-1.264;SOR=0.543	GT:AD:DP:GQ:PL	0/1:25,36:61:99:1351,0,880
chrVIII	475700	.	G	A	1238.77	PASS	AC=1;AF=0.500;AN=2;BaseQRankSum=1.550;ClippingRankSum=0.000;DP=70;ExcessHet=3.0103;FS=8.448;MLEAC=1;MLEAF=0.500;MQ=41.59;MQRankSum=-0.020;QD=17.70;ReadPosRankSum=0.700;SOR=0.193	GT:AD:DP:GQ:PL	0/1:36,34:70:99:1267,0,1342
chrVIII	485559	.	C	T	1044.77	PASS	AC=1;AF=0.500;AN=2;BaseQRankSum=-0.344;ClippingRankSum=0.000;DP=59;ExcessHet=3.0103;FS=2.177;MLEAC=1;MLEAF=0.500;MQ=41.73;MQRankSum=0.073;QD=17.71;ReadPosRankSum=0.559;SOR=0.929	GT:AD:DP:GQ:PL	0/1:29,30:59:99:1073,0,1034
chrVIII	517680	.	C	T	1276.77	PASS	AC=1;AF=0.500;AN=2;BaseQRankSum=-0.320;ClippingRankSum=0.000;DP=70;ExcessHet=3.0103;FS=3.261;MLEAC=1;MLEAF=0.500;MQ=42.00;MQRankSum=0.000;QD=18.24;ReadPosRankSum=-1.075;SOR=0.457	GT:AD:DP:GQ:PL	0/1:35,35:70:99:1305,0,1307
chrIX	55997	.	C	T	1384.77	PASS	AC=1;AF=0.500;AN=2;BaseQRankSum=1.567;ClippingRankSum=0.000;DP=68;ExcessHet=3.0103;FS=4.662;MLEAC=1;MLEAF=0.500;MQ=41.79;MQRankSum=1.122;QD=20.36;ReadPosRankSum=0.773;SOR=0.644	GT:AD:DP:GQ:PL	0/1:31,37:68:99:1413,0,1051
chrIX	60547	.	G	A	962.77	PASS	AC=1;AF=0.500;AN=2;BaseQRankSum=-1.214;ClippingRankSum=0.000;DP=69;ExcessHet=3.0103;FS=6.436;MLEAC=1;MLEAF=0.500;MQ=41.58;MQRankSum=1.234;QD=13.95;ReadPosRankSum=-0.479;SOR=1.460	GT:AD:DP:GQ:PL	0/1:40,29:69:99:991,0,1499
chrIX	76988	.	G	A	873.77	PASS	AC=1;AF=0.500;AN=2;BaseQRankSum=1.121;ClippingRankSum=0.000;DP=52;ExcessHet=3.0103;FS=1.075;MLEAC=1;MLEAF=0.500;MQ=42.00;MQRankSum=0.000;QD=16.80;ReadPosRankSum=0.860;SOR=0.460	GT:AD:DP:GQ:PL	0/1:28,24:52:99:902,0,1026
chrIX	96865	.	C	T	2466.77	PASS	AC=2;AF=1.00;AN=2;DP=57;ExcessHet=3.0103;FS=0.000;MLEAC=2;MLEAF=1.00;MQ=42.00;QD=27.28;SOR=0.728	GT:AD:DP:GQ:PL	1/1:0,57:57:99:2495,172,0
chrIX	122825	.	C	T	1053.77	PASS	AC=1;AF=0.500;AN=2;BaseQRankSum=0.844;ClippingRankSum=0.000;DP=62;ExcessHet=3.0103;FS=3.528;MLEAC=1;MLEAF=0.500;MQ=41.77;MQRankSum=0.970;QD=17.00;ReadPosRankSum=-0.493;SOR=0.459	GT:AD:DP:GQ:PL	0/1:33,29:62:99:1082,0,1205
chrIX	142903	.	C	T	1024.77	PASS	AC=1;AF=0.500;AN=2;BaseQRankSum=-0.481;ClippingRankSum=0.000;DP=58;ExcessHet=3.0103;FS=9.206;MLEAC=1;MLEAF=0.500;MQ=41.97;MQRankSum=-1.001;QD=17.67;ReadPosRankSum=1.664;SOR=1.564	GT:AD:DP:GQ:PL	0/1:30,28:58:99:1053,0,1144
chrIX	220720	.	G	A	1131.77	PASS	AC=1;AF=0.500;AN=2;BaseQRankSum=-0.860;ClippingRankSum=0.000;DP=63;ExcessHet=3.0103;FS=3.663;MLEAC=1;MLEAF=0.500;MQ=41.77;MQRankSum=-0.953;QD=17.96;ReadPosRankSum=0.646;SOR=0.326	GT:AD:DP:GQ:PL	0/1:31,32:63:99:1160,0,1164
chrIX	248018	.	C	T	998.77	PASS	AC=1;AF=0.500;AN=2;BaseQRankSum=0.988;ClippingRankSum=0.000;DP=48;ExcessHet=3.0103;FS=1.101;MLEAC=1;MLEAF=0.500;MQ=42.00;MQRankSum=0.000;QD=20.81;ReadPosRankSum=-0.443;SOR=0.518	GT:AD:DP:GQ:PL	0/1:21,27:48:99:1027,0,713
chrIX	250878	.	C	T	1291.77	PASS	AC=1;AF=0.500;AN=2;BaseQRankSum=0.695;ClippingRankSum=0.000;DP=59;ExcessHet=3.0103;FS=0.000;MLEAC=1;MLEAF=0.500;MQ=41.76;MQRankSum=1.242;QD=21.89;ReadPosRankSum=-1.030;SOR=0.749	GT:AD:DP:GQ:PL	0/1:24,35:59:99:1320,0,834
chrIX	251079	.	C	T	857.77	PASS	AC=1;AF=0.500;AN=2;BaseQRankSum=-0.223;ClippingRankSum=0.000;DP=61;ExcessHet=3.0103;FS=2.182;MLEAC=1;MLEAF=0.500;MQ=41.97;MQRankSum=-1.167;QD=14.06;ReadPosRankSum=-1.078;SOR=0.864	GT:AD:DP:GQ:PL	0/1:36,25:61:99:886,0,1363
chrIX	258434	.	G	A	1047.77	PASS	AC=1;AF=0.500;AN=2;BaseQRankSum=-0.048;ClippingRankSum=0.000;DP=47;ExcessHet=3.0103;FS=2.500;MLEAC=1;MLEAF=0.500;MQ=42.00;MQRankSum=0.000;QD=22.29;ReadPosRankSum=0.751;SOR=0.409	GT:AD:DP:GQ:PL	0/1:18,29:47:99:1076,0,595
chrIX	267123	.	C	T	961.77	PASS	AC=1;AF=0.500;AN=2;BaseQRankSum=1.411;ClippingRankSum=0.000;DP=53;ExcessHet=3.0103;FS=2.323;MLEAC=1;MLEAF=0.500;MQ=41.70;MQRankSum=0.081;QD=18.15;ReadPosRankSum=0.607;SOR=0.537	GT:AD:DP:GQ:PL	0/1:26,27:53:99:990,0,931
chrIX	282568	.	G	A	1234.77	PASS	AC=1;AF=0.500;AN=2;BaseQRankSum=-0.205;ClippingRankSum=0.000;DP=58;ExcessHet=3.0103;FS=9.550;MLEAC=1;MLEAF=0.500;MQ=42.00;MQRankSum=0.000;QD=21.29;ReadPosRankSum=1.362;SOR=1.205	GT:AD:DP:GQ:PL	0/1:25,33:58:99:1263,0,914
chrIX	310128	.	G	A	1116.77	PASS	AC=1;AF=0.500;AN=2;BaseQRankSum=-1.838;ClippingRankSum=0.000;DP=52;ExcessHet=3.0103;FS=0.000;MLEAC=1;MLEAF=0.500;MQ=42.00;MQRankSum=0.000;QD=21.90;ReadPosRankSum=-0.304;SOR=0.817	GT:AD:DP:GQ:PL	0/1:21,30:51:99:1145,0,775
chrX	73860	.	C	T	1316.77	PASS	AC=1;AF=0.500;AN=2;BaseQRankSum=-0.540;ClippingRankSum=0.000;DP=69;ExcessHet=3.0103;FS=0.000;MLEAC=1;MLEAF=0.500;MQ=41.79;MQRankSum=-0.928;QD=19.08;ReadPosRankSum=-1.031;SOR=0.638	GT:AD:DP:GQ:PL	0/1:33,36:69:99:1345,0,1223
chrX	74308	.	C	T	1046.77	PASS	AC=1;AF=0.500;AN=2;BaseQRankSum=0.209;ClippingRankSum=0.000;DP=66;ExcessHet=3.0103;FS=0.918;MLEAC=1;MLEAF=0.500;MQ=40.35;MQRankSum=-0.412;QD=15.86;ReadPosRankSum=1.377;SOR=0.830	GT:AD:DP:GQ:PL	0/1:35,31:66:99:1075,0,1270
chrX	87652	.	C	T	1168.77	PASS	AC=1;AF=0.500;AN=2;BaseQRankSum=-0.124;ClippingRankSum=0.000;DP=64;ExcessHet=3.0103;FS=0.972;MLEAC=1;MLEAF=0.500;MQ=41.75;MQRankSum=1.448;QD=18.26;ReadPosRankSum=0.083;SOR=0.479	GT:AD:DP:GQ:PL	0/1:32,32:64:99:1197,0,1183
chrX	90621	.	G	A	1401.77	PASS	AC=1;AF=0.500;AN=2;BaseQRankSum=-1.389;ClippingRankSum=0.000;DP=78;ExcessHet=3.0103;FS=5.805;MLEAC=1;MLEAF=0.500;MQ=41.64;MQRankSum=-1.369;QD=17.97;ReadPosRankSum=-0.314;SOR=0.307	GT:AD:DP:GQ:PL	0/1:38,40:78:99:1430,0,1424
chrX	120362	.	C	T	1390.77	PASS	AC=1;AF=0.500;AN=2;BaseQRankSum=1.644;ClippingRankSum=0.000;DP=60;ExcessHet=3.0103;FS=9.093;MLEAC=1;MLEAF=0.500;MQ=41.19;MQRankSum=-2.222;QD=23.18;ReadPosRankSum=-2.234;SOR=0.627	GT:AD:DP:GQ:PL	0/1:26,34:60:99:1419,0,983
chrX	120371	.	C	T	1553.77	PASS	AC=1;AF=0.500;AN=2;BaseQRankSum=1.212;ClippingRankSum=0.000;DP=65;ExcessHet=3.0103;FS=6.712;MLEAC=1;MLEAF=0.500;MQ=41.25;MQRankSum=-2.346;QD=23.90;ReadPosRankSum=-1.175;SOR=0.556	GT:AD:DP:GQ:PL	0/1:30,35:65:99:1582,0,1139
chrX	120378	.	C	T	1385.77	PASS	AC=1;AF=0.500;AN=2;BaseQRankSum=1.728;ClippingRankSum=0.000;DP=64;ExcessHet=3.0103;FS=4.930;MLEAC=1;MLEAF=0.500;MQ=41.24;MQRankSum=-2.235;QD=21.65;ReadPosRankSum=-1.114;SOR=0.518	GT:AD:DP:GQ:PL	0/1:28,36:64:99:1414,0,1151
chrX	120389	.	C	T	2803.77	PASS	AC=2;AF=1.00;AN=2;DP=64;ExcessHet=3.0103;FS=0.000;MLEAC=2;MLEAF=1.00;MQ=41.24;QD=24.86;SOR=0.822	GT:AD:DP:GQ:PL	1/1:0,64:64:99:2832,193,0
chrX	120548	.	C	T	665.77	PASS	AC=1;AF=0.500;AN=2;BaseQRankSum=1.585;ClippingRankSum=0.000;DP=42;ExcessHet=3.0103;FS=1.234;MLEAC=1;MLEAF=0.500;MQ=41.38;MQRankSum=-0.137;QD=15.85;ReadPosRankSum=-0.152;SOR=0.446	GT:AD:DP:GQ:PL	0/1:23,19:42:99:694,0,867
chrX	121542	.	C	T	874.77	PASS	AC=1;AF=0.500;AN=2;BaseQRankSum=-1.149;ClippingRankSum=0.000;DP=50;ExcessHet=3.0103;FS=2.512;MLEAC=1;MLEAF=0.500;MQ=41.46;MQRankSum=0.057;QD=17.50;ReadPosRankSum=0.561;SOR=1.270	GT:AD:DP:GQ:PL	0/1:25,25:50:99:903,0,926
chrX	121832	.	C	T	999.77	PASS	AC=1;AF=0.500;AN=2;BaseQRankSum=0.748;ClippingRankSum=0.000;DP=54;ExcessHet=3.0103;FS=3.855;MLEAC=1;MLEAF=0.500;MQ=42.00;MQRankSum=0.000;QD=18.51;ReadPosRankSum=0.653;SOR=0.420	GT:AD:DP:GQ:PL	0/1:27,27:54:99:1028,0,999
chrX	138206	.	G	A	681.77	PASS	AC=1;AF=0.500;AN=2;BaseQRankSum=0.160;ClippingRankSum=0.000;DP=57;ExcessHet=3.0103;FS=0.000;MLEAC=1;MLEAF=0.500;MQ=41.49;MQRankSum=1.075;QD=11.96;ReadPosRankSum=0.494;SOR=0.833	GT:AD:DP:GQ:PL	0/1:37,20:57:99:710,0,1410
chrX	152398	.	C	T	1194.77	PASS	AC=1;AF=0.500;AN=2;BaseQRankSum=-0.500;ClippingRankSum=0.000;DP=61;ExcessHet=3.0103;FS=0.000;MLEAC=1;MLEAF=0.500;MQ=41.73;MQRankSum=1.337;QD=19.59;ReadPosRankSum=-0.281;SOR=0.638	GT:AD:DP:GQ:PL	0/1:33,28:61:99:1223,0,2546
chrX	152399	.	C	T	1194.77	PASS	AC=1;AF=0.500;AN=2;BaseQRankSum=-1.036;ClippingRankSum=0.000;DP=64;ExcessHet=3.0103;FS=0.000;MLEAC=1;MLEAF=0.500;MQ=41.74;MQRankSum=1.448;QD=18.67;ReadPosRankSum=-1.610;SOR=0.693	GT:AD:DP:GQ:PL	0/1:32,32:64:99:1223,0,2546
chrX	159545	.	G	A	1093.77	PASS	AC=1;AF=0.500;AN=2;BaseQRankSum=1.538;ClippingRankSum=0.000;DP=47;ExcessHet=3.0103;FS=0.000;MLEAC=1;MLEAF=0.500;MQ=42.00;MQRankSum=0.000;QD=23.27;ReadPosRankSum=0.780;SOR=0.687	GT:AD:DP:GQ:PL	0/1:18,29:47:99:1122,0,613
chrX	159829	.	G	A	2097.77	PASS	AC=2;AF=1.00;AN=2;DP=49;ExcessHet=3.0103;FS=0.000;MLEAC=2;MLEAF=1.00;MQ=42.00;QD=34.54;SOR=0.818	GT:AD:DP:GQ:PL	1/1:0,49:49:99:2126,147,0
chrX	172241	.	G	A	1039.77	PASS	AC=1;AF=0.500;AN=2;BaseQRankSum=0.431;ClippingRankSum=0.000;DP=65;ExcessHet=3.0103;FS=6.712;MLEAC=1;MLEAF=0.500;MQ=42.00;MQRankSum=0.000;QD=16.00;ReadPosRankSum=-0.131;SOR=1.253	GT:AD:DP:GQ:PL	0/1:35,30:65:99:1068,0,1281
chrX	172924	.	G	A	1288.77	PASS	AC=1;AF=0.500;AN=2;BaseQRankSum=0.420;ClippingRankSum=0.000;DP=87;ExcessHet=3.0103;FS=4.142;MLEAC=1;MLEAF=0.500;MQ=41.77;MQRankSum=1.763;QD=14.81;ReadPosRankSum=0.970;SOR=1.073	GT:AD:DP:GQ:PL	0/1:50,37:87:99:1317,0,1850
chrX	173004	.	G	A	992.77	PASS	AC=1;AF=0.500;AN=2;BaseQRankSum=-1.177;ClippingRankSum=0.000;DP=64;ExcessHet=3.0103;FS=3.365;MLEAC=1;MLEAF=0.500;MQ=41.97;MQRankSum=0.913;QD=15.51;ReadPosRankSum=0.921;SOR=0.924	GT:AD:DP:GQ:PL	0/1:36,28:64:99:1021,0,1378
chrX	173067	.	G	A	646.77	PASS	AC=1;AF=0.500;AN=2;BaseQRankSum=-0.168;ClippingRankSum=0.000;DP=59;ExcessHet=3.0103;FS=3.880;MLEAC=1;MLEAF=0.500;MQ=42.00;MQRankSum=0.000;QD=10.96;ReadPosRankSum=-0.263;SOR=1.292	GT:AD:DP:GQ:PL	0/1:40,19:59:99:675,0,1608
chrX	173071	.	G	A	1514.77	PASS	AC=1;AF=0.500;AN=2;BaseQRankSum=1.822;ClippingRankSum=0.000;DP=59;ExcessHet=3.0103;FS=5.677;MLEAC=1;MLEAF=0.500;MQ=42.00;MQRankSum=0.000;QD=25.67;ReadPosRankSum=0.343;SOR=0.511	GT:AD:DP:GQ:PL	0/1:20,39:59:99:1543,0,710
chrX	173080	.	G	A	2561.77	PASS	AC=2;AF=1.00;AN=2;DP=58;ExcessHet=3.0103;FS=0.000;MLEAC=2;MLEAF=1.00;MQ=42.00;QD=32.37;SOR=0.836	GT:AD:DP:GQ:PL	1/1:0,58:58:99:2590,175,0
chrX	173628	.	G	A	1354.77	PASS	AC=1;AF=0.500;AN=2;BaseQRankSum=1.323;ClippingRankSum=0.000;DP=69;ExcessHet=3.0103;FS=0.000;MLEAC=1;MLEAF=0.500;MQ=42.00;MQRankSum=0.000;QD=19.63;ReadPosRankSum=1.343;SOR=0.638	GT:AD:DP:GQ:PL	0/1:33,36:69:99:1383,0,1163
chrX	192483	.	C	T	612.77	PASS	AC=1;AF=0.500;AN=2;BaseQRankSum=0.726;ClippingRankSum=0.000;DP=43;ExcessHet=3.0103;FS=0.000;MLEAC=1;MLEAF=0.500;MQ=42.00;MQRankSum=0.000;QD=14.59;ReadPosRankSum=0.344;SOR=0.551	GT:AD:DP:GQ:PL	0/1:24,18:42:99:641,0,888
chrX	228152	.	G	A	2678.77	PASS	AC=2;AF=1.00;AN=2;BaseQRankSum=1.924;ClippingRankSum=0.000;DP=65;ExcessHet=3.0103;FS=0.000;MLEAC=2;MLEAF=1.00;MQ=42.00;MQRankSum=0.000;QD=26.21;ReadPosRankSum=-0.686;SOR=0.249	GT:AD:DP:GQ:PL	1/1:1,64:65:99:2707,185,0
chrX	228474	.	G	A	828.77	PASS	AC=1;AF=0.500;AN=2;BaseQRankSum=-0.283;ClippingRankSum=0.000;DP=54;ExcessHet=3.0103;FS=12.659;MLEAC=1;MLEAF=0.500;MQ=42.00;MQRankSum=0.000;QD=15.35;ReadPosRankSum=-0.232;SOR=1.368	GT:AD:DP:GQ:PL	0/1:30,24:54:99:857,0,1116
chrX	228496	.	G	A	1079.77	PASS	AC=1;AF=0.500;AN=2;BaseQRankSum=1.888;ClippingRankSum=0.000;DP=53;ExcessHet=3.0103;FS=15.517;MLEAC=1;MLEAF=0.500;MQ=42.00;MQRankSum=0.000;QD=20.37;ReadPosRankSum=-0.561;SOR=1.277	GT:AD:DP:GQ:PL	0/1:24,29:53:99:1108,0,884
chrX	239458	.	C	T	1484.77	PASS	AC=1;AF=0.500;AN=2;BaseQRankSum=0.751;ClippingRankSum=0.000;DP=61;ExcessHet=3.0103;FS=2.209;MLEAC=1;MLEAF=0.500;MQ=41.77;MQRankSum=-0.717;QD=24.34;ReadPosRankSum=-0.196;SOR=1.011	GT:AD:DP:GQ:PL	0/1:22,39:61:99:1513,0,763
chrX	254602	.	G	A	1182.77	PASS	AC=1;AF=0.500;AN=2;BaseQRankSum=-0.580;ClippingRankSum=0.000;DP=59;ExcessHet=3.0103;FS=3.657;MLEAC=1;MLEAF=0.500;MQ=41.75;MQRankSum=1.123;QD=20.05;ReadPosRankSum=-0.386;SOR=0.317	GT:AD:DP:GQ:PL	0/1:27,32:59:99:1211,0,987
chrX	265043	.	G	A	903.77	PASS	AC=1;AF=0.500;AN=2;BaseQRankSum=0.621;ClippingRankSum=0.000;DP=55;ExcessHet=3.0103;FS=5.430;MLEAC=1;MLEAF=0.500;MQ=41.96;MQRankSum=-1.059;QD=16.43;ReadPosRankSum=0.120;SOR=0.419	GT:AD:DP:GQ:PL	0/1:30,25:55:99:932,0,1072
chrX	268628	.	C	T	1457.77	PASS	AC=1;AF=0.500;AN=2;BaseQRankSum=-2.176;ClippingRankSum=0.000;DP=77;ExcessHet=3.0103;FS=4.491;MLEAC=1;MLEAF=0.500;MQ=41.82;MQRankSum=-0.936;QD=18.93;ReadPosRankSum=0.129;SOR=0.322	GT:AD:DP:GQ:PL	0/1:37,40:77:99:1486,0,1354
chrX	277353	.	G	A	906.77	PASS	AC=1;AF=0.500;AN=2;BaseQRankSum=1.034;ClippingRankSum=0.000;DP=56;ExcessHet=3.0103;FS=1.035;MLEAC=1;MLEAF=0.500;MQ=42.00;MQRankSum=0.000;QD=16.19;ReadPosRankSum=-0.065;SOR=0.488	GT:AD:DP:GQ:PL	0/1:31,25:56:99:935,0,1159
chrX	292201	.	G	A	588.77	PASS	AC=1;AF=0.500;AN=2;BaseQRankSum=1.716;ClippingRankSum=0.000;DP=41;ExcessHet=3.0103;FS=6.637;MLEAC=1;MLEAF=0.500;MQ=41.81;MQRankSum=-1.390;QD=14.36;ReadPosRankSum=0.527;SOR=1.739	GT:AD:DP:GQ:PL	0/1:24,17:41:99:617,0,879
chrX	323020	.	C	T	882.77	PASS	AC=1;AF=0.500;AN=2;BaseQRankSum=-0.110;ClippingRankSum=0.000;DP=51;ExcessHet=3.0103;FS=1.069;MLEAC=1;MLEAF=0.500;MQ=42.00;MQRankSum=0.000;QD=17.31;ReadPosRankSum=-0.480;SOR=0.648	GT:AD:DP:GQ:PL	0/1:26,25:51:99:911,0,980
chrX	323560	.	C	T	921.77	PASS	AC=1;AF=0.500;AN=2;BaseQRankSum=-1.188;ClippingRankSum=0.000;DP=59;ExcessHet=3.0103;FS=0.000;MLEAC=1;MLEAF=0.500;MQ=41.76;MQRankSum=0.953;QD=15.62;ReadPosRankSum=0.727;SOR=0.765	GT:AD:DP:GQ:PL	0/1:32,27:59:99:950,0,1175
chrX	330170	.	C	T	1084.77	PASS	AC=1;AF=0.500;AN=2;BaseQRankSum=2.180;ClippingRankSum=0.000;DP=63;ExcessHet=3.0103;FS=0.954;MLEAC=1;MLEAF=0.500;MQ=41.97;MQRankSum=0.985;QD=17.22;ReadPosRankSum=-0.861;SOR=0.536	GT:AD:DP:GQ:PL	0/1:33,30:63:99:1113,0,1195
chrX	338166	.	C	T	2396.77	PASS	AC=2;AF=1.00;AN=2;DP=56;ExcessHet=3.0103;FS=0.000;MLEAC=2;MLEAF=1.00;MQ=42.00;QD=32.49;SOR=0.922	GT:AD:DP:GQ:PL	1/1:0,56:56:99:2425,168,0
chrX	338347	.	C	T	666.77	PASS	AC=1;AF=0.500;AN=2;BaseQRankSum=0.882;ClippingRankSum=0.000;DP=46;ExcessHet=3.0103;FS=0.000;MLEAC=1;MLEAF=0.500;MQ=41.69;MQRankSum=0.883;QD=14.49;ReadPosRankSum=0.358;SOR=0.776	GT:AD:DP:GQ:PL	0/1:27,19:46:99:695,0,979
chrX	340682	.	G	A	807.77	PASS	AC=1;AF=0.500;AN=2;BaseQRankSum=0.221;ClippingRankSum=0.000;DP=55;ExcessHet=3.0103;FS=0.000;MLEAC=1;MLEAF=0.500;MQ=42.00;MQRankSum=0.000;QD=14.69;ReadPosRankSum=-1.684;SOR=0.794	GT:AD:DP:GQ:PL	0/1:32,23:55:99:836,0,1223
chrX	381212	.	C	T	933.77	PASS	AC=1;AF=0.500;AN=2;BaseQRankSum=1.013;ClippingRankSum=0.000;DP=70;ExcessHet=3.0103;FS=0.949;MLEAC=1;MLEAF=0.500;MQ=42.00;MQRankSum=0.000;QD=13.34;ReadPosRankSum=1.392;SOR=0.888	GT:AD:DP:GQ:PL	0/1:43,27:70:99:962,0,1642
chrX	392368	.	C	T	1259.77	PASS	AC=1;AF=0.500;AN=2;BaseQRankSum=1.377;ClippingRankSum=0.000;DP=62;ExcessHet=3.0103;FS=0.000;MLEAC=1;MLEAF=0.500;MQ=42.00;MQRankSum=0.000;QD=20.32;ReadPosRankSum=3.378;SOR=0.811	GT:AD:DP:GQ:PL	0/1:28,34:62:99:1288,0,990
chrX	413543	.	G	A	1281.77	PASS	AC=1;AF=0.500;AN=2;BaseQRankSum=1.400;ClippingRankSum=0.000;DP=58;ExcessHet=3.0103;FS=0.997;MLEAC=1;MLEAF=0.500;MQ=42.00;MQRankSum=0.000;QD=22.10;ReadPosRankSum=0.516;SOR=0.551	GT:AD:DP:GQ:PL	0/1:24,34:58:99:1310,0,868
chrX	422950	.	G	A	1146.77	PASS	AC=1;AF=0.500;AN=2;BaseQRankSum=-2.453;ClippingRankSum=0.000;DP=63;ExcessHet=3.0103;FS=3.468;MLEAC=1;MLEAF=0.500;MQ=41.77;MQRankSum=-0.953;QD=18.20;ReadPosRankSum=-0.854;SOR=1.197	GT:AD:DP:GQ:PL	0/1:31,32:63:99:1175,0,1179
chrX	457969	.	C	T	701.77	PASS	AC=1;AF=0.500;AN=2;BaseQRankSum=-0.629;ClippingRankSum=0.000;DP=53;ExcessHet=3.0103;FS=3.981;MLEAC=1;MLEAF=0.500;MQ=42.00;MQRankSum=0.000;QD=13.24;ReadPosRankSum=0.325;SOR=1.166	GT:AD:DP:GQ:PL	0/1:32,21:53:99:730,0,1239
chrX	508741	.	G	A	1172.77	PASS	AC=1;AF=0.500;AN=2;BaseQRankSum=1.850;ClippingRankSum=0.000;DP=64;ExcessHet=3.0103;FS=5.014;MLEAC=1;MLEAF=0.500;MQ=41.97;MQRankSum=-0.969;QD=18.32;ReadPosRankSum=0.154;SOR=0.500	GT:AD:DP:GQ:PL	0/1:32,32:64:99:1201,0,1197
chrX	514756	.	G	A	1193.77	PASS	AC=1;AF=0.500;AN=2;BaseQRankSum=-1.304;ClippingRankSum=0.000;DP=70;ExcessHet=3.0103;FS=0.000;MLEAC=1;MLEAF=0.500;MQ=41.97;MQRankSum=-1.030;QD=17.05;ReadPosRankSum=0.915;SOR=0.705	GT:AD:DP:GQ:PL	0/1:37,33:70:99:1222,0,1418
chrX	520889	.	G	A	1227.77	PASS	AC=1;AF=0.500;AN=2;BaseQRankSum=0.856;ClippingRankSum=0.000;DP=62;ExcessHet=3.0103;FS=2.143;MLEAC=1;MLEAF=0.500;MQ=41.77;MQRankSum=1.099;QD=19.80;ReadPosRankSum=0.834;SOR=0.977	GT:AD:DP:GQ:PL	0/1:29,33:62:99:1256,0,1048
chrX	521317	.	G	A	1178.77	PASS	AC=1;AF=0.500;AN=2;BaseQRankSum=2.350;ClippingRankSum=0.000;DP=67;ExcessHet=3.0103;FS=0.000;MLEAC=1;MLEAF=0.500;MQ=42.00;MQRankSum=0.000;QD=17.59;ReadPosRankSum=0.234;SOR=0.770	GT:AD:DP:GQ:PL	0/1:35,32:67:99:1207,0,1287
chrX	521518	.	G	A	939.77	PASS	AC=1;AF=0.500;AN=2;BaseQRankSum=-0.108;ClippingRankSum=0.000;DP=68;ExcessHet=3.0103;FS=2.068;MLEAC=1;MLEAF=0.500;MQ=41.94;MQRankSum=1.287;QD=13.82;ReadPosRankSum=0.678;SOR=1.051	GT:AD:DP:GQ:PL	0/1:38,30:68:99:968,0,1427
chrX	526545	.	G	A	875.77	PASS	AC=1;AF=0.500;AN=2;BaseQRankSum=0.463;ClippingRankSum=0.000;DP=54;ExcessHet=3.0103;FS=5.608;MLEAC=1;MLEAF=0.500;MQ=41.32;MQRankSum=-0.210;QD=16.22;ReadPosRankSum=0.632;SOR=0.970	GT:AD:DP:GQ:PL	0/1:29,25:54:99:904,0,1094
chrX	579845	.	C	T	1269.77	PASS	AC=1;AF=0.500;AN=2;BaseQRankSum=-0.414;ClippingRankSum=0.000;DP=71;ExcessHet=3.0103;FS=3.189;MLEAC=1;MLEAF=0.500;MQ=41.76;MQRankSum=-0.020;QD=17.88;ReadPosRankSum=0.652;SOR=0.713	GT:AD:DP:GQ:PL	0/1:36,35:71:99:1298,0,1345
chrX	587557	.	G	A	873.77	PASS	AC=1;AF=0.500;AN=2;BaseQRankSum=-0.996;ClippingRankSum=0.000;DP=62;ExcessHet=3.0103;FS=2.176;MLEAC=1;MLEAF=0.500;MQ=42.00;MQRankSum=0.000;QD=14.09;ReadPosRankSum=1.293;SOR=1.077	GT:AD:DP:GQ:PL	0/1:36,26:62:99:902,0,1380
chrX	613761	.	C	T	1149.77	PASS	AC=1;AF=0.500;AN=2;BaseQRankSum=-2.620;ClippingRankSum=0.000;DP=56;ExcessHet=3.0103;FS=7.686;MLEAC=1;MLEAF=0.500;MQ=42.00;MQRankSum=0.000;QD=20.53;ReadPosRankSum=-1.900;SOR=0.182	GT:AD:DP:GQ:PL	0/1:25,31:56:99:1178,0,940
chrX	640316	.	C	T	709.77	PASS	AC=1;AF=0.500;AN=2;BaseQRankSum=0.095;ClippingRankSum=0.000;DP=48;ExcessHet=3.0103;FS=2.536;MLEAC=1;MLEAF=0.500;MQ=42.00;MQRankSum=0.000;QD=14.79;ReadPosRankSum=0.061;SOR=0.384	GT:AD:DP:GQ:PL	0/1:27,21:48:99:738,0,1027
chrX	640887	.	C	T	1062.77	PASS	AC=1;AF=0.500;AN=2;BaseQRankSum=-1.048;ClippingRankSum=0.000;DP=58;ExcessHet=3.0103;FS=1.040;MLEAC=1;MLEAF=0.500;MQ=42.00;MQRankSum=0.000;QD=18.32;ReadPosRankSum=-0.330;SOR=0.457	GT:AD:DP:GQ:PL	0/1:29,29:58:99:1091,0,1102
chrX	648891	.	C	T	1002.77	PASS	AC=1;AF=0.500;AN=2;BaseQRankSum=-2.087;ClippingRankSum=0.000;DP=68;ExcessHet=3.0103;FS=2.046;MLEAC=1;MLEAF=0.500;MQ=42.00;MQRankSum=0.000;QD=14.75;ReadPosRankSum=0.081;SOR=0.798	GT:AD:DP:GQ:PL	0/1:39,29:68:99:1031,0,1466
chrX	651250	.	C	T	1065.77	PASS	AC=1;AF=0.500;AN=2;BaseQRankSum=0.047;ClippingRankSum=0.000;DP=60;ExcessHet=3.0103;FS=3.600;MLEAC=1;MLEAF=0.500;MQ=42.00;MQRankSum=0.000;QD=17.76;ReadPosRankSum=-1.294;SOR=0.445	GT:AD:DP:GQ:PL	0/1:31,29:60:99:1094,0,1189
chrX	652688	.	C	T	1648.77	PASS	AC=1;AF=0.500;AN=2;BaseQRankSum=-1.713;ClippingRankSum=0.000;DP=74;ExcessHet=3.0103;FS=1.981;MLEAC=1;MLEAF=0.500;MQ=41.77;MQRankSum=-1.136;QD=22.59;ReadPosRankSum=1.224;SOR=0.971	GT:AD:DP:GQ:PL	0/1:29,44:73:99:1677,0,1045
chrX	663673	.	C	T	1381.77	PASS	AC=1;AF=0.500;AN=2;BaseQRankSum=-0.497;ClippingRankSum=0.000;DP=71;ExcessHet=3.0103;FS=1.953;MLEAC=1;MLEAF=0.500;MQ=42.00;MQRankSum=0.000;QD=19.46;ReadPosRankSum=-1.182;SOR=0.954	GT:AD:DP:GQ:PL	0/1:33,38:71:99:1410,0,1203
chrX	703082	.	C	T	1312.77	PASS	AC=1;AF=0.500;AN=2;BaseQRankSum=2.415;ClippingRankSum=0.000;DP=69;ExcessHet=3.0103;FS=4.666;MLEAC=1;MLEAF=0.500;MQ=42.00;MQRankSum=0.000;QD=19.31;ReadPosRankSum=-1.637;SOR=0.545	GT:AD:DP:GQ:PL	0/1:32,36:68:99:1341,0,1118
chrXI	6206	.	C	T	1057.77	PASS	AC=1;AF=0.500;AN=2;BaseQRankSum=-1.173;ClippingRankSum=0.000;DP=63;ExcessHet=3.0103;FS=6.768;MLEAC=1;MLEAF=0.500;MQ=41.73;MQRankSum=-0.068;QD=16.79;ReadPosRankSum=-0.932;SOR=0.491	GT:AD:DP:GQ:PL	0/1:33,30:63:99:1086,0,1233
chrXI	37802	.	G	A	1228.77	PASS	AC=1;AF=0.500;AN=2;BaseQRankSum=-0.795;ClippingRankSum=0.000;DP=63;ExcessHet=3.0103;FS=11.801;MLEAC=1;MLEAF=0.500;MQ=42.00;MQRankSum=0.000;QD=19.50;ReadPosRankSum=0.169;SOR=2.115	GT:AD:DP:GQ:PL	0/1:28,35:63:99:1257,0,1019
chrXI	37872	.	G	A	1369.77	PASS	AC=1;AF=0.500;AN=2;BaseQRankSum=2.568;ClippingRankSum=0.000;DP=63;ExcessHet=3.0103;FS=2.133;MLEAC=1;MLEAF=0.500;MQ=42.00;MQRankSum=0.000;QD=21.74;ReadPosRankSum=0.321;SOR=0.451	GT:AD:DP:GQ:PL	0/1:27,36:63:99:1398,0,956
chrXI	38125	.	G	A	1229.77	PASS	AC=1;AF=0.500;AN=2;BaseQRankSum=-0.344;ClippingRankSum=0.000;DP=67;ExcessHet=3.0103;FS=2.045;MLEAC=1;MLEAF=0.500;MQ=41.56;MQRankSum=-1.341;QD=18.35;ReadPosRankSum=0.969;SOR=0.436	GT:AD:DP:GQ:PL	0/1:32,35:67:99:1258,0,1136
chrXI	47033	.	C	T	1481.77	PASS	AC=1;AF=0.500;AN=2;BaseQRankSum=0.225;ClippingRankSum=0.000;DP=73;ExcessHet=3.0103;FS=1.949;MLEAC=1;MLEAF=0.500;MQ=41.80;MQRankSum=1.128;QD=20.30;ReadPosRankSum=0.294;SOR=0.446	GT:AD:DP:GQ:PL	0/1:33,40:73:99:1510,0,1164
chrXI	78862	.	G	A	1139.77	PASS	AC=1;AF=0.500;AN=2;BaseQRankSum=-1.301;ClippingRankSum=0.000;DP=58;ExcessHet=3.0103;FS=1.012;MLEAC=1;MLEAF=0.500;MQ=41.97;MQRankSum=-0.867;QD=19.65;ReadPosRankSum=-0.927;SOR=0.701	GT:AD:DP:GQ:PL	0/1:26,32:58:99:1168,0,884
chrXI	102684	.	G	A	820.77	PASS	AC=1;AF=0.500;AN=2;BaseQRankSum=0.234;ClippingRankSum=0.000;DP=61;ExcessHet=3.0103;FS=11.506;MLEAC=1;MLEAF=0.500;MQ=42.00;MQRankSum=0.000;QD=13.46;ReadPosRankSum=0.375;SOR=1.199	GT:AD:DP:GQ:PL	0/1:36,25:61:99:849,0,1322
chrXI	106966	.	G	A	1167.77	PASS	AC=1;AF=0.500;AN=2;BaseQRankSum=0.278;ClippingRankSum=0.000;DP=68;ExcessHet=3.0103;FS=3.208;MLEAC=1;MLEAF=0.500;MQ=41.79;MQRankSum=0.972;QD=17.17;ReadPosRankSum=0.688;SOR=0.881	GT:AD:DP:GQ:PL	0/1:36,32:68:99:1196,0,1316
chrXI	118218	.	G	A	684.77	PASS	AC=1;AF=0.500;AN=2;BaseQRankSum=-0.808;ClippingRankSum=0.000;DP=50;ExcessHet=3.0103;FS=2.504;MLEAC=1;MLEAF=0.500;MQ=42.00;MQRankSum=0.000;QD=13.97;ReadPosRankSum=-1.066;SOR=1.087	GT:AD:DP:GQ:PL	0/1:29,20:49:99:713,0,1044
chrXI	131229	.	G	A	712.77	PASS	AC=1;AF=0.500;AN=2;BaseQRankSum=0.943;ClippingRankSum=0.000;DP=47;ExcessHet=3.0103;FS=10.982;MLEAC=1;MLEAF=0.500;MQ=41.37;MQRankSum=-1.560;QD=15.17;ReadPosRankSum=-1.468;SOR=1.370	GT:AD:DP:GQ:PL	0/1:26,21:47:99:741,0,952
chrXI	151623	.	G	A	1154.77	PASS	AC=1;AF=0.500;AN=2;BaseQRankSum=-0.290;ClippingRankSum=0.000;DP=69;ExcessHet=3.0103;FS=2.001;MLEAC=1;MLEAF=0.500;MQ=42.00;MQRankSum=0.000;QD=16.74;ReadPosRankSum=-0.864;SOR=0.919	GT:AD:DP:GQ:PL	0/1:37,32:69:99:1183,0,1398
chrXI	164416	.	G	A	760.77	PASS	AC=1;AF=0.500;AN=2;BaseQRankSum=-0.533;ClippingRankSum=0.000;DP=55;ExcessHet=3.0103;FS=2.258;MLEAC=1;MLEAF=0.500;MQ=41.74;MQRankSum=0.854;QD=13.83;ReadPosRankSum=0.350;SOR=0.446	GT:AD:DP:GQ:PL	0/1:33,22:55:99:789,0,1244
chrXI	164901	.	C	T	737.77	PASS	AC=1;AF=0.500;AN=2;BaseQRankSum=-0.269;ClippingRankSum=0.000;DP=50;ExcessHet=3.0103;FS=4.061;MLEAC=1;MLEAF=0.500;MQ=41.96;MQRankSum=0.963;QD=14.76;ReadPosRankSum=0.531;SOR=0.436	GT:AD:DP:GQ:PL	0/1:27,23:50:99:766,0,1053
chrXI	164912	.	C	T	855.77	PASS	AC=1;AF=0.500;AN=2;BaseQRankSum=-0.652;ClippingRankSum=0.000;DP=47;ExcessHet=3.0103;FS=6.121;MLEAC=1;MLEAF=0.500;MQ=41.96;MQRankSum=-0.936;QD=18.21;ReadPosRankSum=1.051;SOR=1.486	GT:AD:DP:GQ:PL	0/1:23,24:47:99:884,0,893
chrXI	165955	.	G	A	801.77	PASS	AC=1;AF=0.500;AN=2;BaseQRankSum=0.692;ClippingRankSum=0.000;DP=56;ExcessHet=3.0103;FS=1.031;MLEAC=1;MLEAF=0.500;MQ=41.70;MQRankSum=-1.683;QD=14.32;ReadPosRankSum=0.234;SOR=0.542	GT:AD:DP:GQ:PL	0/1:33,23:56:99:830,0,1277
chrXI	169178	.	G	A	846.77	PASS	AC=1;AF=0.500;AN=2;BaseQRankSum=-0.105;ClippingRankSum=0.000;DP=66;ExcessHet=3.0103;FS=0.000;MLEAC=1;MLEAF=0.500;MQ=41.79;MQRankSum=-1.249;QD=12.83;ReadPosRankSum=1.389;SOR=0.728	GT:AD:DP:GQ:PL	0/1:41,25:66:99:875,0,1581
chrXI	169948	.	G	A	936.77	PASS	AC=1;AF=0.500;AN=2;BaseQRankSum=0.465;ClippingRankSum=0.000;DP=61;ExcessHet=3.0103;FS=0.000;MLEAC=1;MLEAF=0.500;MQ=42.00;MQRankSum=0.000;QD=15.36;ReadPosRankSum=0.772;SOR=0.772	GT:AD:DP:GQ:PL	0/1:33,28:61:99:965,0,1193
chrXI	180085	.	C	T	1668.77	PASS	AC=1;AF=0.500;AN=2;BaseQRankSum=0.854;ClippingRankSum=0.000;DP=70;ExcessHet=3.0103;FS=2.050;MLEAC=1;MLEAF=0.500;MQ=42.00;MQRankSum=0.000;QD=23.84;ReadPosRankSum=0.485;SOR=0.466	GT:AD:DP:GQ:PL	0/1:26,44:70:99:1697,0,879
chrXI	201138	.	C	T	1128.77	PASS	AC=1;AF=0.500;AN=2;BaseQRankSum=-0.952;ClippingRankSum=0.000;DP=66;ExcessHet=3.0103;FS=0.918;MLEAC=1;MLEAF=0.500;MQ=42.00;MQRankSum=0.000;QD=17.10;ReadPosRankSum=0.779;SOR=0.830	GT:AD:DP:GQ:PL	0/1:35,31:66:99:1157,0,1335
chrXI	203021	.	C	T	848.77	PASS	AC=1;AF=0.500;AN=2;BaseQRankSum=0.608;ClippingRankSum=0.000;DP=53;ExcessHet=3.0103;FS=5.559;MLEAC=1;MLEAF=0.500;MQ=41.77;MQRankSum=1.628;QD=16.01;ReadPosRankSum=-0.731;SOR=0.264	GT:AD:DP:GQ:PL	0/1:29,24:53:99:877,0,1093
chrXI	222036	.	C	T	1313.77	PASS	AC=1;AF=0.500;AN=2;BaseQRankSum=1.873;ClippingRankSum=0.000;DP=66;ExcessHet=3.0103;FS=8.392;MLEAC=1;MLEAF=0.500;MQ=42.00;MQRankSum=0.000;QD=19.91;ReadPosRankSum=-1.615;SOR=0.537	GT:AD:DP:GQ:PL	0/1:31,35:66:99:1342,0,1098
chrXI	227824	.	C	T	957.77	PASS	AC=1;AF=0.500;AN=2;BaseQRankSum=0.264;ClippingRankSum=0.000;DP=65;ExcessHet=3.0103;FS=0.950;MLEAC=1;MLEAF=0.500;MQ=42.00;MQRankSum=0.000;QD=14.73;ReadPosRankSum=-0.556;SOR=0.792	GT:AD:DP:GQ:PL	0/1:37,28:65:99:986,0,1415
chrXI	245966	.	G	A	1115.77	PASS	AC=1;AF=0.500;AN=2;BaseQRankSum=-0.641;ClippingRankSum=0.000;DP=55;ExcessHet=3.0103;FS=10.206;MLEAC=1;MLEAF=0.500;MQ=42.00;MQRankSum=0.000;QD=20.29;ReadPosRankSum=-1.248;SOR=1.796	GT:AD:DP:GQ:PL	0/1:24,31:55:99:1144,0,873
chrXI	246047	.	C	T	1227.77	PASS	AC=1;AF=0.500;AN=2;BaseQRankSum=2.250;ClippingRankSum=0.000;DP=64;ExcessHet=3.0103;FS=0.938;MLEAC=1;MLEAF=0.500;MQ=42.00;MQRankSum=0.000;QD=19.18;ReadPosRankSum=0.013;SOR=0.563	GT:AD:DP:GQ:PL	0/1:29,35:64:99:1256,0,823
chrXI	259180	.	C	T	1249.77	PASS	AC=1;AF=0.500;AN=2;BaseQRankSum=0.255;ClippingRankSum=0.000;DP=64;ExcessHet=3.0103;FS=0.938;MLEAC=1;MLEAF=0.500;MQ=42.00;MQRankSum=0.000;QD=19.53;ReadPosRankSum=-1.044;SOR=0.563	GT:AD:DP:GQ:PL	0/1:30,34:64:99:1278,0,1093
chrXI	271663	.	G	A	953.77	PASS	AC=1;AF=0.500;AN=2;BaseQRankSum=0.383;ClippingRankSum=0.000;DP=45;ExcessHet=3.0103;FS=1.171;MLEAC=1;MLEAF=0.500;MQ=41.96;MQRankSum=-0.810;QD=21.19;ReadPosRankSum=-0.164;SOR=0.446	GT:AD:DP:GQ:PL	0/1:19,26:45:99:982,0,619
chrXI	280589	.	C	T	1201.77	PASS	AC=1;AF=0.500;AN=2;BaseQRankSum=-0.320;ClippingRankSum=0.000;DP=58;ExcessHet=3.0103;FS=0.000;MLEAC=1;MLEAF=0.500;MQ=41.51;MQRankSum=1.664;QD=20.72;ReadPosRankSum=-0.589;SOR=0.685	GT:AD:DP:GQ:PL	0/1:25,33:58:99:1230,0,881
chrXI	282869	.	C	T	1093.77	PASS	AC=1;AF=0.500;AN=2;BaseQRankSum=-0.468;ClippingRankSum=0.000;DP=67;ExcessHet=3.0103;FS=6.464;MLEAC=1;MLEAF=0.500;MQ=42.00;MQRankSum=0.000;QD=16.32;ReadPosRankSum=0.070;SOR=0.385	GT:AD:DP:GQ:PL	0/1:36,31:67:99:1122,0,1346
chrXI	284737	.	C	T	828.77	PASS	AC=1;AF=0.500;AN=2;BaseQRankSum=-1.516;ClippingRankSum=0.000;DP=63;ExcessHet=3.0103;FS=0.988;MLEAC=1;MLEAF=0.500;MQ=41.77;MQRankSum=0.817;QD=13.16;ReadPosRankSum=-0.768;SOR=0.819	GT:AD:DP:GQ:PL	0/1:39,24:63:99:857,0,1508
chrXI	286367	.	G	A	867.77	PASS	AC=1;AF=0.500;AN=2;BaseQRankSum=2.034;ClippingRankSum=0.000;DP=60;ExcessHet=3.0103;FS=1.007;MLEAC=1;MLEAF=0.500;MQ=42.00;MQRankSum=0.000;QD=14.46;ReadPosRankSum=-0.174;SOR=0.504	GT:AD:DP:GQ:PL	0/1:36,24:60:99:896,0,2803
chrXI	286374	.	G	A	910.77	PASS	AC=1;AF=0.500;AN=2;BaseQRankSum=2.738;ClippingRankSum=0.000;DP=59;ExcessHet=3.0103;FS=3.606;MLEAC=1;MLEAF=0.500;MQ=42.00;MQRankSum=0.000;QD=15.44;ReadPosRankSum=0.564;SOR=0.664	GT:AD:DP:GQ:PL	0/1:35,24:59:99:939,0,2763
chrXI	292870	.	C	T	1195.77	PASS	AC=1;AF=0.500;AN=2;BaseQRankSum=1.233;ClippingRankSum=0.000;DP=57;ExcessHet=3.0103;FS=3.809;MLEAC=1;MLEAF=0.500;MQ=41.75;MQRankSum=-0.817;QD=20.98;ReadPosRankSum=-0.201;SOR=1.352	GT:AD:DP:GQ:PL	0/1:24,33:57:99:1224,0,850
chrXI	313460	.	G	A	826.77	PASS	AC=1;AF=0.500;AN=2;BaseQRankSum=0.461;ClippingRankSum=0.000;DP=62;ExcessHet=3.0103;FS=5.329;MLEAC=1;MLEAF=0.500;MQ=41.89;MQRankSum=1.157;QD=13.33;ReadPosRankSum=-0.763;SOR=1.519	GT:AD:DP:GQ:PL	0/1:38,24:62:99:855,0,1440
chrXI	326977	.	G	A	1376.77	PASS	AC=1;AF=0.500;AN=2;BaseQRankSum=0.307;ClippingRankSum=0.000;DP=62;ExcessHet=3.0103;FS=3.512;MLEAC=1;MLEAF=0.500;MQ=41.76;MQRankSum=1.249;QD=22.21;ReadPosRankSum=-0.233;SOR=1.165	GT:AD:DP:GQ:PL	0/1:25,37:62:99:1405,0,898
chrXI	327257	.	G	A	798.77	PASS	AC=1;AF=0.500;AN=2;BaseQRankSum=-0.334;ClippingRankSum=0.000;DP=53;ExcessHet=3.0103;FS=1.067;MLEAC=1;MLEAF=0.500;MQ=41.73;MQRankSum=0.881;QD=15.07;ReadPosRankSum=0.567;SOR=0.825	GT:AD:DP:GQ:PL	0/1:31,22:53:99:827,0,1506
chrXI	327260	.	G	A	801.77	PASS	AC=1;AF=0.500;AN=2;BaseQRankSum=-0.551;ClippingRankSum=0.000;DP=51;ExcessHet=3.0103;FS=0.000;MLEAC=1;MLEAF=0.500;MQ=41.72;MQRankSum=0.877;QD=15.72;ReadPosRankSum=0.681;SOR=0.784	GT:AD:DP:GQ:PL	0/1:30,21:51:99:830,0,1472
chrXI	327346	.	G	A	1212.77	PASS	AC=1;AF=0.500;AN=2;BaseQRankSum=-1.132;ClippingRankSum=0.000;DP=65;ExcessHet=3.0103;FS=0.938;MLEAC=1;MLEAF=0.500;MQ=41.78;MQRankSum=1.046;QD=18.66;ReadPosRankSum=0.014;SOR=0.648	GT:AD:DP:GQ:PL	0/1:32,33:65:99:1241,0,1161
chrXI	328449	.	C	T	1014.77	PASS	AC=1;AF=0.500;AN=2;BaseQRankSum=0.088;ClippingRankSum=0.000;DP=61;ExcessHet=3.0103;FS=0.970;MLEAC=1;MLEAF=0.500;MQ=42.00;MQRankSum=0.000;QD=16.64;ReadPosRankSum=-0.178;SOR=0.536	GT:AD:DP:GQ:PL	0/1:32,29:61:99:1043,0,1158
chrXI	329461	.	G	A	690.77	PASS	AC=1;AF=0.500;AN=2;BaseQRankSum=-1.665;ClippingRankSum=0.000;DP=48;ExcessHet=3.0103;FS=2.479;MLEAC=1;MLEAF=0.500;MQ=42.00;MQRankSum=0.000;QD=14.39;ReadPosRankSum=-0.432;SOR=1.127	GT:AD:DP:GQ:PL	0/1:28,20:48:99:719,0,1092
chrXI	338857	.	G	A	1467.77	PASS	AC=1;AF=0.500;AN=2;BaseQRankSum=-2.345;ClippingRankSum=0.000;DP=69;ExcessHet=3.0103;FS=2.058;MLEAC=1;MLEAF=0.500;MQ=42.00;MQRankSum=0.000;QD=21.27;ReadPosRankSum=-2.039;SOR=1.026	GT:AD:DP:GQ:PL	0/1:29,40:69:99:1496,0,1048
chrXI	340841	.	G	A	1032.77	PASS	AC=1;AF=0.500;AN=2;BaseQRankSum=-2.170;ClippingRankSum=0.000;DP=48;ExcessHet=3.0103;FS=0.000;MLEAC=1;MLEAF=0.500;MQ=42.00;MQRankSum=0.000;QD=21.52;ReadPosRankSum=-0.384;SOR=0.880	GT:AD:DP:GQ:PL	0/1:19,29:48:99:1061,0,687
chrXI	355954	.	G	A	1052.77	PASS	AC=1;AF=0.500;AN=2;BaseQRankSum=0.235;ClippingRankSum=0.000;DP=54;ExcessHet=3.0103;FS=12.454;MLEAC=1;MLEAF=0.500;MQ=41.96;MQRankSum=-0.891;QD=19.50;ReadPosRankSum=-2.174;SOR=0.502	GT:AD:DP:GQ:PL	0/1:25,29:54:99:1081,0,894
chrXI	356450	.	C	T	1075.77	PASS	AC=1;AF=0.500;AN=2;BaseQRankSum=2.688;ClippingRankSum=0.000;DP=62;ExcessHet=3.0103;FS=3.461;MLEAC=1;MLEAF=0.500;MQ=42.00;MQRankSum=0.000;QD=17.35;ReadPosRankSum=-1.628;SOR=1.162	GT:AD:DP:GQ:PL	0/1:32,30:62:99:1104,0,1136
chrXI	356493	.	C	T	1108.77	PASS	AC=1;AF=0.500;AN=2;BaseQRankSum=0.123;ClippingRankSum=0.000;DP=62;ExcessHet=3.0103;FS=4.921;MLEAC=1;MLEAF=0.500;MQ=42.00;MQRankSum=0.000;QD=17.88;ReadPosRankSum=0.247;SOR=0.550	GT:AD:DP:GQ:PL	0/1:30,32:62:99:1137,0,1103
chrXI	390183	.	G	A	1060.77	PASS	AC=1;AF=0.500;AN=2;BaseQRankSum=-2.844;ClippingRankSum=0.000;DP=61;ExcessHet=3.0103;FS=0.998;MLEAC=1;MLEAF=0.500;MQ=42.00;MQRankSum=0.000;QD=17.39;ReadPosRankSum=0.230;SOR=0.509	GT:AD:DP:GQ:PL	0/1:30,31:61:99:1089,0,1129
chrXI	392433	.	G	A	1093.77	PASS	AC=1;AF=0.500;AN=2;BaseQRankSum=0.359;ClippingRankSum=0.000;DP=63;ExcessHet=3.0103;FS=2.102;MLEAC=1;MLEAF=0.500;MQ=41.77;MQRankSum=0.985;QD=17.36;ReadPosRankSum=-1.285;SOR=0.452	GT:AD:DP:GQ:PL	0/1:33,30:63:99:1122,0,1154
chrXI	403635	.	G	A	1083.77	PASS	AC=1;AF=0.500;AN=2;BaseQRankSum=0.670;ClippingRankSum=0.000;DP=70;ExcessHet=3.0103;FS=0.000;MLEAC=1;MLEAF=0.500;MQ=41.55;MQRankSum=0.387;QD=15.48;ReadPosRankSum=-0.590;SOR=0.705	GT:AD:DP:GQ:PL	0/1:39,31:70:99:1112,0,1444
chrXI	419163	.	G	A	925.77	PASS	AC=1;AF=0.500;AN=2;BaseQRankSum=2.061;ClippingRankSum=0.000;DP=47;ExcessHet=3.0103;FS=8.452;MLEAC=1;MLEAF=0.500;MQ=42.00;MQRankSum=0.000;QD=19.70;ReadPosRankSum=-0.197;SOR=0.595	GT:AD:DP:GQ:PL	0/1:22,25:47:99:954,0,781
chrXI	420077	.	G	A	1117.77	PASS	AC=1;AF=0.500;AN=2;BaseQRankSum=0.249;ClippingRankSum=0.000;DP=66;ExcessHet=3.0103;FS=1.998;MLEAC=1;MLEAF=0.500;MQ=42.00;MQRankSum=0.000;QD=16.94;ReadPosRankSum=0.729;SOR=0.849	GT:AD:DP:GQ:PL	0/1:35,31:66:99:1146,0,1319
chrXI	532153	.	G	A	711.77	PASS	AC=1;AF=0.500;AN=2;BaseQRankSum=-0.117;ClippingRankSum=0.000;DP=45;ExcessHet=3.0103;FS=8.820;MLEAC=1;MLEAF=0.500;MQ=42.00;MQRankSum=0.000;QD=15.82;ReadPosRankSum=-1.712;SOR=1.655	GT:AD:DP:GQ:PL	0/1:25,20:45:99:740,0,945
chrXI	534214	.	C	T	1120.77	PASS	AC=1;AF=0.500;AN=2;BaseQRankSum=1.153;ClippingRankSum=0.000;DP=56;ExcessHet=3.0103;FS=2.274;MLEAC=1;MLEAF=0.500;MQ=42.00;MQRankSum=0.000;QD=20.01;ReadPosRankSum=1.833;SOR=0.877	GT:AD:DP:GQ:PL	0/1:26,30:56:99:1149,0,920
chrXI	546340	.	G	A	799.77	PASS	AC=1;AF=0.500;AN=2;BaseQRankSum=-0.036;ClippingRankSum=0.000;DP=58;ExcessHet=3.0103;FS=0.000;MLEAC=1;MLEAF=0.500;MQ=41.76;MQRankSum=0.846;QD=13.79;ReadPosRankSum=-1.098;SOR=0.561	GT:AD:DP:GQ:PL	0/1:35,23:58:99:828,0,1319
chrXI	551616	.	C	T	1331.77	PASS	AC=1;AF=0.500;AN=2;BaseQRankSum=-0.427;ClippingRankSum=0.000;DP=70;ExcessHet=3.0103;FS=1.995;MLEAC=1;MLEAF=0.500;MQ=42.00;MQRankSum=0.000;QD=19.03;ReadPosRankSum=-0.340;SOR=1.061	GT:AD:DP:GQ:PL	0/1:34,36:70:99:1360,0,1272
chrXI	558197	.	G	A	1549.77	PASS	AC=1;AF=0.500;AN=2;BaseQRankSum=1.560;ClippingRankSum=0.000;DP=70;ExcessHet=3.0103;FS=4.667;MLEAC=1;MLEAF=0.500;MQ=42.00;MQRankSum=0.000;QD=22.14;ReadPosRankSum=0.361;SOR=0.612	GT:AD:DP:GQ:PL	0/1:29,41:70:99:1578,0,1008
chrXI	560685	.	G	A	1235.77	PASS	AC=1;AF=0.500;AN=2;BaseQRankSum=1.720;ClippingRankSum=0.000;DP=59;ExcessHet=3.0103;FS=3.702;MLEAC=1;MLEAF=0.500;MQ=42.00;MQRankSum=0.000;QD=20.95;ReadPosRankSum=-2.849;SOR=1.352	GT:AD:DP:GQ:PL	0/1:26,33:59:99:1264,0,956
chrXI	566019	.	G	A	1302.77	PASS	AC=1;AF=0.500;AN=2;BaseQRankSum=1.771;ClippingRankSum=0.000;DP=80;ExcessHet=3.0103;FS=11.465;MLEAC=1;MLEAF=0.500;MQ=42.00;MQRankSum=0.000;QD=16.28;ReadPosRankSum=-0.190;SOR=0.804	GT:AD:DP:GQ:PL	0/1:44,36:80:99:1331,0,1533
chrXI	578341	.	C	T	887.77	PASS	AC=1;AF=0.500;AN=2;BaseQRankSum=0.495;ClippingRankSum=0.000;DP=46;ExcessHet=3.0103;FS=4.395;MLEAC=1;MLEAF=0.500;MQ=41.69;MQRankSum=1.135;QD=19.30;ReadPosRankSum=0.203;SOR=0.262	GT:AD:DP:GQ:PL	0/1:21,25:46:99:916,0,734
chrXI	578361	.	G	A	815.77	PASS	AC=1;AF=0.500;AN=2;BaseQRankSum=-1.211;ClippingRankSum=0.000;DP=47;ExcessHet=3.0103;FS=4.452;MLEAC=1;MLEAF=0.500;MQ=41.70;MQRankSum=1.064;QD=17.36;ReadPosRankSum=1.349;SOR=0.248	GT:AD:DP:GQ:PL	0/1:23,24:47:99:844,0,816
chrXI	578748	.	G	A	948.77	PASS	AC=1;AF=0.500;AN=2;BaseQRankSum=0.171;ClippingRankSum=0.000;DP=52;ExcessHet=3.0103;FS=7.859;MLEAC=1;MLEAF=0.500;MQ=41.73;MQRankSum=1.038;QD=18.25;ReadPosRankSum=0.330;SOR=1.336	GT:AD:DP:GQ:PL	0/1:26,26:52:99:977,0,962
chrXI	579047	.	C	T	729.77	PASS	AC=1;AF=0.500;AN=2;BaseQRankSum=0.286;ClippingRankSum=0.000;DP=52;ExcessHet=3.0103;FS=0.000;MLEAC=1;MLEAF=0.500;MQ=41.96;MQRankSum=0.862;QD=14.03;ReadPosRankSum=0.020;SOR=0.582	GT:AD:DP:GQ:PL	0/1:31,21:52:99:758,0,1185
chrXI	598011	.	G	A	1153.77	PASS	AC=1;AF=0.500;AN=2;BaseQRankSum=1.566;ClippingRankSum=0.000;DP=61;ExcessHet=3.0103;FS=5.091;MLEAC=1;MLEAF=0.500;MQ=42.00;MQRankSum=0.000;QD=18.91;ReadPosRankSum=0.308;SOR=0.895	GT:AD:DP:GQ:PL	0/1:30,31:61:99:1182,0,1104
chrXII	53994	.	C	T	1018.77	PASS	AC=1;AF=0.500;AN=2;BaseQRankSum=-2.611;ClippingRankSum=0.000;DP=60;ExcessHet=3.0103;FS=0.000;MLEAC=1;MLEAF=0.500;MQ=42.00;MQRankSum=0.000;QD=16.98;ReadPosRankSum=-0.065;SOR=0.705	GT:AD:DP:GQ:PL	0/1:31,29:60:99:1047,0,1161
chrXII	65248	.	G	A	1560.77	PASS	AC=1;AF=0.500;AN=2;BaseQRankSum=1.104;ClippingRankSum=0.000;DP=67;ExcessHet=3.0103;FS=0.969;MLEAC=1;MLEAF=0.500;MQ=40.26;MQRankSum=1.477;QD=23.30;ReadPosRankSum=-0.491;SOR=0.603	GT:AD:DP:GQ:PL	0/1:24,43:67:99:1589,0,768
chrXII	65355	.	C	T	891.77	PASS	AC=1;AF=0.500;AN=2;BaseQRankSum=0.446;ClippingRankSum=0.000;DP=51;ExcessHet=3.0103;FS=0.000;MLEAC=1;MLEAF=0.500;MQ=41.43;MQRankSum=-1.373;QD=17.49;ReadPosRankSum=-0.358;SOR=0.756	GT:AD:DP:GQ:PL	0/1:25,26:51:99:920,0,866
chrXII	65703	.	C	T	1183.77	PASS	AC=1;AF=0.500;AN=2;BaseQRankSum=0.026;ClippingRankSum=0.000;DP=84;ExcessHet=3.0103;FS=0.831;MLEAC=1;MLEAF=0.500;MQ=41.83;MQRankSum=0.849;QD=14.09;ReadPosRankSum=0.429;SOR=0.803	GT:AD:DP:GQ:PL	0/1:50,34:84:99:1212,0,1876
chrXII	88654	.	C	T	1044.77	PASS	AC=1;AF=0.500;AN=2;BaseQRankSum=-1.834;ClippingRankSum=0.000;DP=60;ExcessHet=3.0103;FS=1.053;MLEAC=1;MLEAF=0.500;MQ=42.00;MQRankSum=0.000;QD=17.41;ReadPosRankSum=0.917;SOR=0.454	GT:AD:DP:GQ:PL	0/1:30,30:60:99:1073,0,1112
chrXII	89354	.	C	T	1175.77	PASS	AC=1;AF=0.500;AN=2;BaseQRankSum=0.221;ClippingRankSum=0.000;DP=60;ExcessHet=3.0103;FS=6.930;MLEAC=1;MLEAF=0.500;MQ=41.75;MQRankSum=-0.871;QD=19.60;ReadPosRankSum=-0.096;SOR=0.579	GT:AD:DP:GQ:PL	0/1:27,33:60:99:1204,0,999
chrXII	89772	.	C	T	1273.77	PASS	AC=1;AF=0.500;AN=2;BaseQRankSum=-0.444;ClippingRankSum=0.000;DP=54;ExcessHet=3.0103;FS=3.961;MLEAC=1;MLEAF=0.500;MQ=41.74;MQRankSum=-0.729;QD=23.59;ReadPosRankSum=-0.205;SOR=0.976	GT:AD:DP:GQ:PL	0/1:20,34:54:99:1302,0,717
chrXII	90841	.	C	T	1319.77	PASS	AC=1;AF=0.500;AN=2;BaseQRankSum=1.045;ClippingRankSum=0.000;DP=64;ExcessHet=3.0103;FS=3.365;MLEAC=1;MLEAF=0.500;MQ=41.56;MQRankSum=-1.235;QD=20.62;ReadPosRankSum=1.599;SOR=0.598	GT:AD:DP:GQ:PL	0/1:28,36:64:99:1348,0,1019
chrXII	90896	.	C	T	689.77	PASS	AC=1;AF=0.500;AN=2;BaseQRankSum=-1.360;ClippingRankSum=0.000;DP=59;ExcessHet=3.0103;FS=1.053;MLEAC=1;MLEAF=0.500;MQ=41.76;MQRankSum=-1.262;QD=11.69;ReadPosRankSum=-1.103;SOR=0.978	GT:AD:DP:GQ:PL	0/1:37,22:59:99:718,0,1423
chrXII	93965	.	C	T	1122.77	PASS	AC=1;AF=0.500;AN=2;BaseQRankSum=-0.016;ClippingRankSum=0.000;DP=63;ExcessHet=3.0103;FS=6.775;MLEAC=1;MLEAF=0.500;MQ=42.00;MQRankSum=0.000;QD=17.82;ReadPosRankSum=-0.081;SOR=0.601	GT:AD:DP:GQ:PL	0/1:32,31:63:99:1151,0,1198
chrXII	97516	.	G	A	2471.77	PASS	AC=2;AF=1.00;AN=2;DP=58;ExcessHet=3.0103;FS=0.000;MLEAC=2;MLEAF=1.00;MQ=42.00;QD=33.74;SOR=1.085	GT:AD:DP:GQ:PL	1/1:0,58:58:99:2500,174,0
chrXII	100867	.	G	A	1218.77	PASS	AC=1;AF=0.500;AN=2;BaseQRankSum=0.120;ClippingRankSum=0.000;DP=62;ExcessHet=3.0103;FS=6.840;MLEAC=1;MLEAF=0.500;MQ=42.00;MQRankSum=0.000;QD=19.66;ReadPosRankSum=-1.040;SOR=0.460	GT:AD:DP:GQ:PL	0/1:28,34:62:99:1247,0,1033
chrXII	115996	.	G	A	1142.77	PASS	AC=1;AF=0.500;AN=2;BaseQRankSum=0.463;ClippingRankSum=0.000;DP=60;ExcessHet=3.0103;FS=5.608;MLEAC=1;MLEAF=0.500;MQ=42.00;MQRankSum=0.000;QD=19.05;ReadPosRankSum=-0.708;SOR=1.550	GT:AD:DP:GQ:PL	0/1:29,31:60:99:1171,0,1081
chrXII	136366	.	C	T	1237.77	PASS	AC=1;AF=0.500;AN=2;BaseQRankSum=-0.777;ClippingRankSum=0.000;DP=67;ExcessHet=3.0103;FS=12.885;MLEAC=1;MLEAF=0.500;MQ=42.00;MQRankSum=0.000;QD=18.47;ReadPosRankSum=1.008;SOR=1.126	GT:AD:DP:GQ:PL	0/1:32,35:67:99:1266,0,1200
chrXII	143434	.	C	T	831.77	PASS	AC=1;AF=0.500;AN=2;BaseQRankSum=-0.723;ClippingRankSum=0.000;DP=61;ExcessHet=3.0103;FS=0.988;MLEAC=1;MLEAF=0.500;MQ=41.74;MQRankSum=-0.263;QD=13.64;ReadPosRankSum=-0.498;SOR=0.861	GT:AD:DP:GQ:PL	0/1:37,24:61:99:860,0,1392
chrXII	156704	.	G	A	1381.77	PASS	AC=1;AF=0.500;AN=2;BaseQRankSum=0.471;ClippingRankSum=0.000;DP=64;ExcessHet=3.0103;FS=0.000;MLEAC=1;MLEAF=0.500;MQ=42.00;MQRankSum=0.000;QD=21.59;ReadPosRankSum=-0.675;SOR=0.676	GT:AD:DP:GQ:PL	0/1:27,37:64:99:1410,0,967
chrXII	164094	.	C	T	971.77	PASS	AC=1;AF=0.500;AN=2;BaseQRankSum=1.750;ClippingRankSum=0.000;DP=64;ExcessHet=3.0103;FS=0.964;MLEAC=1;MLEAF=0.500;MQ=42.00;MQRankSum=0.000;QD=15.18;ReadPosRankSum=-1.009;SOR=0.522	GT:AD:DP:GQ:PL	0/1:37,27:64:99:1000,0,1362
chrXII	169036	.	C	T	753.77	PASS	AC=1;AF=0.500;AN=2;BaseQRankSum=1.282;ClippingRankSum=0.000;DP=48;ExcessHet=3.0103;FS=2.512;MLEAC=1;MLEAF=0.500;MQ=41.96;MQRankSum=0.924;QD=15.70;ReadPosRankSum=-0.383;SOR=0.524	GT:AD:DP:GQ:PL	0/1:27,21:48:99:782,0,1036
chrXII	176749	.	C	T	950.77	PASS	AC=1;AF=0.500;AN=2;BaseQRankSum=-1.644;ClippingRankSum=0.000;DP=52;ExcessHet=3.0103;FS=0.000;MLEAC=1;MLEAF=0.500;MQ=42.00;MQRankSum=0.000;QD=18.28;ReadPosRankSum=0.054;SOR=0.678	GT:AD:DP:GQ:PL	0/1:25,27:52:99:979,0,939
chrXII	188077	.	C	T	1040.77	PASS	AC=1;AF=0.500;AN=2;BaseQRankSum=0.657;ClippingRankSum=0.000;DP=55;ExcessHet=3.0103;FS=7.527;MLEAC=1;MLEAF=0.500;MQ=42.00;MQRankSum=0.000;QD=18.92;ReadPosRankSum=1.453;SOR=0.578	GT:AD:DP:GQ:PL	0/1:26,29:55:99:1069,0,931
chrXII	198757	.	C	T	867.77	PASS	AC=1;AF=0.500;AN=2;BaseQRankSum=0.781;ClippingRankSum=0.000;DP=50;ExcessHet=3.0103;FS=1.096;MLEAC=1;MLEAF=0.500;MQ=42.00;MQRankSum=0.000;QD=17.36;ReadPosRankSum=0.021;SOR=0.446	GT:AD:DP:GQ:PL	0/1:26,24:50:99:896,0,936
chrXII	198957	.	G	A	850.77	PASS	AC=1;AF=0.500;AN=2;BaseQRankSum=-0.658;ClippingRankSum=0.000;DP=53;ExcessHet=3.0103;FS=7.598;MLEAC=1;MLEAF=0.500;MQ=42.00;MQRankSum=0.000;QD=16.05;ReadPosRankSum=-0.247;SOR=1.696	GT:AD:DP:GQ:PL	0/1:29,24:53:99:879,0,1060
chrXII	205098	.	C	T	1308.77	PASS	AC=1;AF=0.500;AN=2;BaseQRankSum=-0.395;ClippingRankSum=0.000;DP=66;ExcessHet=3.0103;FS=8.660;MLEAC=1;MLEAF=0.500;MQ=41.97;MQRankSum=-0.855;QD=19.83;ReadPosRankSum=0.217;SOR=0.902	GT:AD:DP:GQ:PL	0/1:29,37:66:99:1337,0,1046
chrXII	212368	.	C	T	833.77	PASS	AC=1;AF=0.500;AN=2;BaseQRankSum=-0.665;ClippingRankSum=0.000;DP=48;ExcessHet=3.0103;FS=2.722;MLEAC=1;MLEAF=0.500;MQ=42.00;MQRankSum=0.000;QD=17.37;ReadPosRankSum=1.104;SOR=0.298	GT:AD:DP:GQ:PL	0/1:24,24:48:99:862,0,891
chrXII	224782	.	C	T	686.77	PASS	AC=1;AF=0.500;AN=2;BaseQRankSum=-1.237;ClippingRankSum=0.000;DP=50;ExcessHet=3.0103;FS=4.124;MLEAC=1;MLEAF=0.500;MQ=42.00;MQRankSum=0.000;QD=13.74;ReadPosRankSum=0.254;SOR=1.402	GT:AD:DP:GQ:PL	0/1:30,20:50:99:715,0,1159
chrXII	265225	.	G	A	1247.77	PASS	AC=1;AF=0.500;AN=2;BaseQRankSum=-0.457;ClippingRankSum=0.000;DP=70;ExcessHet=3.0103;FS=8.210;MLEAC=1;MLEAF=0.500;MQ=42.00;MQRankSum=0.000;QD=17.83;ReadPosRankSum=0.060;SOR=0.962	GT:AD:DP:GQ:PL	0/1:35,35:70:99:1276,0,1313
chrXII	281993	.	C	T	990.77	PASS	AC=1;AF=0.500;AN=2;BaseQRankSum=2.734;ClippingRankSum=0.000;DP=50;ExcessHet=3.0103;FS=0.000;MLEAC=1;MLEAF=0.500;MQ=42.00;MQRankSum=0.000;QD=19.82;ReadPosRankSum=2.839;SOR=0.829	GT:AD:DP:GQ:PL	0/1:23,27:50:99:1019,0,851
chrXII	282630	.	C	T	1220.77	PASS	AC=1;AF=0.500;AN=2;BaseQRankSum=0.906;ClippingRankSum=0.000;DP=73;ExcessHet=3.0103;FS=0.000;MLEAC=1;MLEAF=0.500;MQ=42.60;MQRankSum=-0.252;QD=16.72;ReadPosRankSum=0.310;SOR=0.656	GT:AD:DP:GQ:PL	0/1:38,35:73:99:1249,0,1333
chrXII	282932	.	C	T	1112.77	PASS	AC=1;AF=0.500;AN=2;BaseQRankSum=1.339;ClippingRankSum=0.000;DP=58;ExcessHet=3.0103;FS=3.554;MLEAC=1;MLEAF=0.500;MQ=41.90;MQRankSum=-0.507;QD=19.19;ReadPosRankSum=0.896;SOR=0.368	GT:AD:DP:GQ:PL	0/1:28,30:58:99:1141,0,1010
chrXII	287655	.	C	T	908.77	PASS	AC=1;AF=0.500;AN=2;BaseQRankSum=0.186;ClippingRankSum=0.000;DP=54;ExcessHet=3.0103;FS=0.000;MLEAC=1;MLEAF=0.500;MQ=41.73;MQRankSum=-0.963;QD=16.83;ReadPosRankSum=0.087;SOR=0.693	GT:AD:DP:GQ:PL	0/1:27,27:54:99:937,0,922
chrXII	290120	.	C	T	1302.77	PASS	AC=1;AF=0.500;AN=2;BaseQRankSum=0.630;ClippingRankSum=0.000;DP=75;ExcessHet=3.0103;FS=0.000;MLEAC=1;MLEAF=0.500;MQ=41.95;MQRankSum=-1.463;QD=17.37;ReadPosRankSum=-1.870;SOR=0.751	GT:AD:DP:GQ:PL	0/1:39,36:75:99:1331,0,1449
chrXII	290143	.	C	T	1434.77	PASS	AC=1;AF=0.500;AN=2;BaseQRankSum=0.553;ClippingRankSum=0.000;DP=67;ExcessHet=3.0103;FS=2.081;MLEAC=1;MLEAF=0.500;MQ=41.97;MQRankSum=1.175;QD=21.41;ReadPosRankSum=-1.736;SOR=1.091	GT:AD:DP:GQ:PL	0/1:29,38:67:99:1463,0,1062
chrXII	290146	.	C	T	2864.77	PASS	AC=2;AF=1.00;AN=2;DP=65;ExcessHet=3.0103;FS=0.000;MLEAC=2;MLEAF=1.00;MQ=41.97;QD=30.43;SOR=1.000	GT:AD:DP:GQ:PL	1/1:0,65:65:99:2893,196,0
chrXII	290896	.	C	T	482.77	PASS	AC=1;AF=0.500;AN=2;BaseQRankSum=0.073;ClippingRankSum=0.000;DP=44;ExcessHet=3.0103;FS=4.658;MLEAC=1;MLEAF=0.500;MQ=42.00;MQRankSum=0.000;QD=10.97;ReadPosRankSum=0.704;SOR=0.941	GT:AD:DP:GQ:PL	0/1:29,15:44:99:511,0,1133
chrXII	291227	.	C	T	1114.77	PASS	AC=1;AF=0.500;AN=2;BaseQRankSum=-1.269;ClippingRankSum=0.000;DP=73;ExcessHet=3.0103;FS=0.896;MLEAC=1;MLEAF=0.500;MQ=42.00;MQRankSum=0.000;QD=15.27;ReadPosRankSum=0.686;SOR=0.901	GT:AD:DP:GQ:PL	0/1:41,32:73:99:1143,0,1572
chrXII	291636	.	C	T	1050.77	PASS	AC=1;AF=0.500;AN=2;BaseQRankSum=-0.550;ClippingRankSum=0.000;DP=51;ExcessHet=3.0103;FS=10.278;MLEAC=1;MLEAF=0.500;MQ=42.00;MQRankSum=0.000;QD=20.60;ReadPosRankSum=-1.813;SOR=0.268	GT:AD:DP:GQ:PL	0/1:22,29:51:99:1079,0,813
chrXII	291825	.	C	T	1091.77	PASS	AC=1;AF=0.500;AN=2;BaseQRankSum=1.113;ClippingRankSum=0.000;DP=60;ExcessHet=3.0103;FS=5.239;MLEAC=1;MLEAF=0.500;MQ=42.00;MQRankSum=0.000;QD=18.20;ReadPosRankSum=0.008;SOR=0.497	GT:AD:DP:GQ:PL	0/1:30,30:60:99:1120,0,1086
chrXII	322211	.	C	T	890.77	PASS	AC=1;AF=0.500;AN=2;BaseQRankSum=-0.379;ClippingRankSum=0.000;DP=51;ExcessHet=3.0103;FS=0.000;MLEAC=1;MLEAF=0.500;MQ=42.00;MQRankSum=0.000;QD=17.47;ReadPosRankSum=-0.647;SOR=0.770	GT:AD:DP:GQ:PL	0/1:26,25:51:99:919,0,936
chrXII	324691	.	C	T	1031.77	PASS	AC=1;AF=0.500;AN=2;BaseQRankSum=-0.401;ClippingRankSum=0.000;DP=60;ExcessHet=3.0103;FS=0.000;MLEAC=1;MLEAF=0.500;MQ=42.00;MQRankSum=0.000;QD=17.20;ReadPosRankSum=0.654;SOR=0.588	GT:AD:DP:GQ:PL	0/1:31,29:60:99:1060,0,1168
chrXII	330674	.	C	T	717.77	PASS	AC=1;AF=0.500;AN=2;BaseQRankSum=0.167;ClippingRankSum=0.000;DP=38;ExcessHet=3.0103;FS=0.000;MLEAC=1;MLEAF=0.500;MQ=42.00;MQRankSum=0.000;QD=18.89;ReadPosRankSum=-0.635;SOR=0.892	GT:AD:DP:GQ:PL	0/1:18,20:38:99:746,0,668
chrXII	348573	.	G	A	1087.77	PASS	AC=1;AF=0.500;AN=2;BaseQRankSum=1.276;ClippingRankSum=0.000;DP=61;ExcessHet=3.0103;FS=0.984;MLEAC=1;MLEAF=0.500;MQ=41.69;MQRankSum=-0.558;QD=17.83;ReadPosRankSum=1.541;SOR=0.530	GT:AD:DP:GQ:PL	0/1:31,30:61:99:1116,0,1091
chrXII	348614	.	G	A	1024.77	PASS	AC=1;AF=0.500;AN=2;BaseQRankSum=-1.590;ClippingRankSum=0.000;DP=56;ExcessHet=3.0103;FS=5.947;MLEAC=1;MLEAF=0.500;MQ=41.70;MQRankSum=0.051;QD=18.30;ReadPosRankSum=0.655;SOR=1.633	GT:AD:DP:GQ:PL	0/1:27,29:56:99:1053,0,973
chrXII	364116	.	G	A	854.77	PASS	AC=1;AF=0.500;AN=2;BaseQRankSum=-0.186;ClippingRankSum=0.000;DP=53;ExcessHet=3.0103;FS=1.065;MLEAC=1;MLEAF=0.500;MQ=41.45;MQRankSum=-1.484;QD=16.13;ReadPosRankSum=0.121;SOR=0.963	GT:AD:DP:GQ:PL	0/1:28,25:53:99:883,0,1046
chrXII	366263	.	C	T	1493.77	PASS	AC=1;AF=0.500;AN=2;BaseQRankSum=-0.614;ClippingRankSum=0.000;DP=71;ExcessHet=3.0103;FS=0.000;MLEAC=1;MLEAF=0.500;MQ=41.79;MQRankSum=-0.852;QD=21.04;ReadPosRankSum=-0.081;SOR=0.610	GT:AD:DP:GQ:PL	0/1:31,40:71:99:1522,0,1148
chrXII	369158	.	C	T	988.77	PASS	AC=1;AF=0.500;AN=2;BaseQRankSum=1.267;ClippingRankSum=0.000;DP=47;ExcessHet=3.0103;FS=6.227;MLEAC=1;MLEAF=0.500;MQ=41.96;MQRankSum=1.109;QD=21.04;ReadPosRankSum=0.561;SOR=0.343	GT:AD:DP:GQ:PL	0/1:22,25:47:99:1017,0,1729
chrXII	369159	.	C	T	988.77	PASS	AC=1;AF=0.500;AN=2;BaseQRankSum=-0.059;ClippingRankSum=0.000;DP=48;ExcessHet=3.0103;FS=6.040;MLEAC=1;MLEAF=0.500;MQ=41.96;MQRankSum=1.129;QD=20.60;ReadPosRankSum=0.293;SOR=0.223	GT:AD:DP:GQ:PL	0/1:22,26:48:99:1017,0,1729
chrXII	369252	.	C	T	1424.77	PASS	AC=1;AF=0.500;AN=2;BaseQRankSum=-0.390;ClippingRankSum=0.000;DP=74;ExcessHet=3.0103;FS=4.549;MLEAC=1;MLEAF=0.500;MQ=41.75;MQRankSum=-0.444;QD=19.25;ReadPosRankSum=1.316;SOR=0.883	GT:AD:DP:GQ:PL	0/1:34,40:74:99:1453,0,1215
chrXII	370128	.	G	A	1175.77	PASS	AC=1;AF=0.500;AN=2;BaseQRankSum=0.971;ClippingRankSum=0.000;DP=62;ExcessHet=3.0103;FS=9.032;MLEAC=1;MLEAF=0.500;MQ=41.77;MQRankSum=-0.936;QD=18.96;ReadPosRankSum=1.213;SOR=1.378	GT:AD:DP:GQ:PL	0/1:30,32:62:99:1204,0,1093
chrXII	380260	.	C	T	881.77	PASS	AC=1;AF=0.500;AN=2;BaseQRankSum=0.922;ClippingRankSum=0.000;DP=62;ExcessHet=3.0103;FS=0.000;MLEAC=1;MLEAF=0.500;MQ=42.00;MQRankSum=0.000;QD=14.22;ReadPosRankSum=0.615;SOR=0.756	GT:AD:DP:GQ:PL	0/1:37,25:62:99:910,0,1422
chrXII	381895	.	C	T	949.77	PASS	AC=1;AF=0.500;AN=2;BaseQRankSum=-0.613;ClippingRankSum=0.000;DP=55;ExcessHet=3.0103;FS=2.268;MLEAC=1;MLEAF=0.500;MQ=42.00;MQRankSum=0.000;QD=17.27;ReadPosRankSum=1.096;SOR=0.550	GT:AD:DP:GQ:PL	0/1:28,27:55:99:978,0,1054
chrXII	390405	.	G	A	1103.77	PASS	AC=1;AF=0.500;AN=2;BaseQRankSum=0.118;ClippingRankSum=0.000;DP=54;ExcessHet=3.0103;FS=1.055;MLEAC=1;MLEAF=0.500;MQ=42.00;MQRankSum=0.000;QD=20.44;ReadPosRankSum=0.031;SOR=0.976	GT:AD:DP:GQ:PL	0/1:24,30:54:99:1132,0,878
chrXII	399618	.	C	T	961.77	PASS	AC=1;AF=0.500;AN=2;BaseQRankSum=1.909;ClippingRankSum=0.000;DP=52;ExcessHet=3.0103;FS=5.881;MLEAC=1;MLEAF=0.500;MQ=42.00;MQRankSum=0.000;QD=18.50;ReadPosRankSum=-0.445;SOR=1.697	GT:AD:DP:GQ:PL	0/1:26,26:52:99:990,0,922
chrXII	429451	.	G	A	638.77	PASS	AC=1;AF=0.500;AN=2;BaseQRankSum=-1.973;ClippingRankSum=0.000;DP=50;ExcessHet=3.0103;FS=0.000;MLEAC=1;MLEAF=0.500;MQ=42.00;MQRankSum=0.000;QD=12.78;ReadPosRankSum=-0.595;SOR=0.728	GT:AD:DP:GQ:PL	0/1:31,19:50:99:667,0,1217
chrXII	441887	.	C	T	1400.77	PASS	AC=1;AF=0.500;AN=2;BaseQRankSum=2.528;ClippingRankSum=0.000;DP=63;ExcessHet=3.0103;FS=0.972;MLEAC=1;MLEAF=0.500;MQ=42.00;MQRankSum=0.000;QD=22.23;ReadPosRankSum=1.747;SOR=0.620	GT:AD:DP:GQ:PL	0/1:26,37:63:99:1429,0,836
chrXII	588973	.	G	A	2416.77	PASS	AC=2;AF=1.00;AN=2;DP=58;ExcessHet=3.0103;FS=0.000;MLEAC=2;MLEAF=1.00;MQ=42.00;QD=31.53;SOR=1.278	GT:AD:DP:GQ:PL	1/1:0,58:58:99:2445,174,0
chrXII	590733	.	G	A	2279.77	PASS	AC=2;AF=1.00;AN=2;BaseQRankSum=1.828;ClippingRankSum=0.000;DP=57;ExcessHet=3.0103;FS=0.000;MLEAC=2;MLEAF=1.00;MQ=42.00;MQRankSum=0.000;QD=34.87;ReadPosRankSum=-0.830;SOR=0.223	GT:AD:DP:GQ:PL	1/1:1,56:57:99:2308,161,0
chrXII	604180	.	G	A	2918.77	PASS	AC=2;AF=1.00;AN=2;DP=69;ExcessHet=3.0103;FS=0.000;MLEAC=2;MLEAF=1.00;MQ=41.79;QD=33.10;SOR=0.844	GT:AD:DP:GQ:PL	1/1:0,69:69:99:2947,207,0
chrXII	633141	.	G	A	2355.77	PASS	AC=2;AF=1.00;AN=2;DP=55;ExcessHet=3.0103;FS=0.000;MLEAC=2;MLEAF=1.00;MQ=41.74;QD=28.65;SOR=0.729	GT:AD:DP:GQ:PL	1/1:0,55:55:99:2384,166,0
chrXII	664806	.	G	A	2127.77	PASS	AC=2;AF=1.00;AN=2;DP=50;ExcessHet=3.0103;FS=0.000;MLEAC=2;MLEAF=1.00;MQ=42.00;QD=21.58;SOR=1.051	GT:AD:DP:GQ:PL	1/1:0,50:50:99:2156,150,0
chrXII	664934	.	G	A	2701.77	PASS	AC=2;AF=1.00;AN=2;DP=65;ExcessHet=3.0103;FS=0.000;MLEAC=2;MLEAF=1.00;MQ=41.77;QD=26.16;SOR=1.000	GT:AD:DP:GQ:PL	1/1:0,65:65:99:2730,195,0
chrXII	732445	.	C	T	2149.77	PASS	AC=1;AF=0.500;AN=2;BaseQRankSum=0.577;ClippingRankSum=0.000;DP=121;ExcessHet=3.0103;FS=1.474;MLEAC=1;MLEAF=0.500;MQ=41.88;MQRankSum=1.000;QD=18.22;ReadPosRankSum=-0.527;SOR=0.850	GT:AD:DP:GQ:PL	0/1:60,58:118:99:2178,0,2243
chrXII	733280	.	C	T	2706.77	PASS	AC=1;AF=0.500;AN=2;BaseQRankSum=1.124;ClippingRankSum=0.000;DP=118;ExcessHet=3.0103;FS=2.379;MLEAC=1;MLEAF=0.500;MQ=42.00;MQRankSum=0.000;QD=22.94;ReadPosRankSum=-0.586;SOR=0.509	GT:AD:DP:GQ:PL	0/1:47,71:118:99:2735,0,1656
chrXII	766387	.	G	A	2541.77	PASS	AC=2;AF=1.00;AN=2;DP=61;ExcessHet=3.0103;FS=0.000;MLEAC=2;MLEAF=1.00;MQ=41.97;QD=22.19;SOR=0.725	GT:AD:DP:GQ:PL	1/1:0,61:61:99:2570,183,0
chrXII	794722	.	G	A	2863.77	PASS	AC=2;AF=1.00;AN=2;DP=67;ExcessHet=3.0103;FS=0.000;MLEAC=2;MLEAF=1.00;MQ=42.00;QD=27.54;SOR=1.066	GT:AD:DP:GQ:PL	1/1:0,67:67:99:2892,201,0
chrXII	810077	.	C	T	2355.77	PASS	AC=2;AF=1.00;AN=2;DP=57;ExcessHet=3.0103;FS=0.000;MLEAC=2;MLEAF=1.00;MQ=41.74;QD=32.12;SOR=0.877	GT:AD:DP:GQ:PL	1/1:0,57:57:99:2384,171,0
chrXII	810434	.	C	T	1989.77	PASS	AC=2;AF=1.00;AN=2;DP=49;ExcessHet=3.0103;FS=0.000;MLEAC=2;MLEAF=1.00;MQ=41.70;QD=27.43;SOR=1.473	GT:AD:DP:GQ:PL	1/1:0,49:49:99:2018,147,0
chrXII	815862	.	C	T	2857.77	PASS	AC=2;AF=1.00;AN=2;DP=67;ExcessHet=3.0103;FS=0.000;MLEAC=2;MLEAF=1.00;MQ=41.57;QD=28.74;SOR=0.784	GT:AD:DP:GQ:PL	1/1:0,67:67:99:2886,202,0
chrXII	828509	.	G	A	2883.77	PASS	AC=2;AF=1.00;AN=2;DP=67;ExcessHet=3.0103;FS=0.000;MLEAC=2;MLEAF=1.00;MQ=42.00;QD=27.82;SOR=1.410	GT:AD:DP:GQ:PL	1/1:0,67:67:99:2912,201,0
chrXII	838851	.	G	A	2931.77	PASS	AC=2;AF=1.00;AN=2;DP=66;ExcessHet=3.0103;FS=0.000;MLEAC=2;MLEAF=1.00;MQ=41.91;QD=32.87;SOR=1.473	GT:AD:DP:GQ:PL	1/1:0,66:66:99:2960,199,0
chrXII	838852	.	G	A	2931.77	PASS	AC=2;AF=1.00;AN=2;DP=64;ExcessHet=3.0103;FS=0.000;MLEAC=2;MLEAF=1.00;MQ=41.91;QD=31.14;SOR=1.402	GT:AD:DP:GQ:PL	1/1:0,64:64:99:2960,199,0
chrXII	839243	.	G	A	2229.77	PASS	AC=2;AF=1.00;AN=2;DP=50;ExcessHet=3.0103;FS=0.000;MLEAC=2;MLEAF=1.00;MQ=41.96;QD=29.00;SOR=1.051	GT:AD:DP:GQ:PL	1/1:0,50:50:99:2258,153,0
chrXII	839246	.	G	A	2272.77	PASS	AC=2;AF=1.00;AN=2;DP=51;ExcessHet=3.0103;FS=0.000;MLEAC=2;MLEAF=1.00;MQ=41.96;QD=28.76;SOR=1.094	GT:AD:DP:GQ:PL	1/1:0,51:51:99:2301,156,0
chrXII	845970	.	C	T	3009.77	PASS	AC=2;AF=1.00;AN=2;DP=71;ExcessHet=3.0103;FS=0.000;MLEAC=2;MLEAF=1.00;MQ=42.00;QD=27.94;SOR=0.904	GT:AD:DP:GQ:PL	1/1:0,71:71:99:3038,213,0
chrXII	898313	.	C	T	2206.77	PASS	AC=2;AF=1.00;AN=2;DP=52;ExcessHet=3.0103;FS=0.000;MLEAC=2;MLEAF=1.00;MQ=41.73;QD=29.99;SOR=1.136	GT:AD:DP:GQ:PL	1/1:0,52:52:99:2235,156,0
chrXII	899117	.	C	T	2463.77	PASS	AC=2;AF=1.00;AN=2;DP=59;ExcessHet=3.0103;FS=0.000;MLEAC=2;MLEAF=1.00;MQ=42.00;QD=33.64;SOR=0.950	GT:AD:DP:GQ:PL	1/1:0,59:59:99:2492,177,0
chrXII	903605	.	G	A	3129.77	PASS	AC=2;AF=1.00;AN=2;DP=73;ExcessHet=3.0103;FS=0.000;MLEAC=2;MLEAF=1.00;MQ=42.00;QD=32.09;SOR=0.963	GT:AD:DP:GQ:PL	1/1:0,73:73:99:3158,220,0
chrXII	932693	.	C	T	2758.77	PASS	AC=2;AF=1.00;AN=2;DP=66;ExcessHet=3.0103;FS=0.000;MLEAC=2;MLEAF=1.00;MQ=42.00;QD=28.56;SOR=0.886	GT:AD:DP:GQ:PL	1/1:0,66:66:99:2787,198,0
chrXII	958112	.	G	A	2596.77	PASS	AC=2;AF=1.00;AN=2;DP=61;ExcessHet=3.0103;FS=0.000;MLEAC=2;MLEAF=1.00;MQ=42.00;QD=30.48;SOR=1.107	GT:AD:DP:GQ:PL	1/1:0,61:61:99:2625,183,0
chrXII	1002252	.	G	A	2604.77	PASS	AC=2;AF=1.00;AN=2;DP=62;ExcessHet=3.0103;FS=0.000;MLEAC=2;MLEAF=1.00;MQ=41.97;QD=33.18;SOR=0.899	GT:AD:DP:GQ:PL	1/1:0,62:62:99:2633,187,0
chrXII	1048141	.	G	A	2614.77	PASS	AC=2;AF=1.00;AN=2;DP=61;ExcessHet=3.0103;FS=0.000;MLEAC=2;MLEAF=1.00;MQ=42.00;QD=29.86;SOR=0.793	GT:AD:DP:GQ:PL	1/1:0,61:61:99:2643,184,0
chrXIII	13225	.	G	A	1417.77	PASS	AC=1;AF=0.500;AN=2;BaseQRankSum=-0.374;ClippingRankSum=0.000;DP=76;ExcessHet=3.0103;FS=0.000;MLEAC=1;MLEAF=0.500;MQ=42.00;MQRankSum=0.000;QD=18.65;ReadPosRankSum=0.323;SOR=0.696	GT:AD:DP:GQ:PL	0/1:37,39:76:99:1446,0,1315
chrXIII	17097	.	G	A	691.77	PASS	AC=1;AF=0.500;AN=2;BaseQRankSum=-0.949;ClippingRankSum=0.000;DP=46;ExcessHet=3.0103;FS=8.105;MLEAC=1;MLEAF=0.500;MQ=42.00;MQRankSum=0.000;QD=15.04;ReadPosRankSum=-1.568;SOR=1.199	GT:AD:DP:GQ:PL	0/1:24,22:46:99:720,0,871
chrXIII	20649	.	G	A	1315.77	PASS	AC=1;AF=0.500;AN=2;BaseQRankSum=-0.730;ClippingRankSum=0.000;DP=60;ExcessHet=3.0103;FS=14.384;MLEAC=1;MLEAF=0.500;MQ=41.97;MQRankSum=-0.811;QD=21.93;ReadPosRankSum=-0.971;SOR=1.571	GT:AD:DP:GQ:PL	0/1:25,35:60:99:1344,0,866
chrXIII	56477	.	C	T	974.77	PASS	AC=1;AF=0.500;AN=2;BaseQRankSum=0.398;ClippingRankSum=0.000;DP=49;ExcessHet=3.0103;FS=0.000;MLEAC=1;MLEAF=0.500;MQ=42.00;MQRankSum=0.000;QD=19.89;ReadPosRankSum=-0.201;SOR=0.600	GT:AD:DP:GQ:PL	0/1:22,27:49:99:1003,0,803
chrXIII	68039	.	G	A	1051.77	PASS	AC=1;AF=0.500;AN=2;BaseQRankSum=-0.566;ClippingRankSum=0.000;DP=56;ExcessHet=3.0103;FS=0.995;MLEAC=1;MLEAF=0.500;MQ=42.00;MQRankSum=0.000;QD=18.78;ReadPosRankSum=-0.877;SOR=0.560	GT:AD:DP:GQ:PL	0/1:26,30:56:99:1080,0,958
chrXIII	69469	.	C	T	1185.77	PASS	AC=1;AF=0.500;AN=2;BaseQRankSum=1.706;ClippingRankSum=0.000;DP=59;ExcessHet=3.0103;FS=5.369;MLEAC=1;MLEAF=0.500;MQ=42.00;MQRankSum=0.000;QD=20.10;ReadPosRankSum=0.222;SOR=0.245	GT:AD:DP:GQ:PL	0/1:27,32:59:99:1214,0,946
chrXIII	122955	.	C	T	1013.77	PASS	AC=1;AF=0.500;AN=2;BaseQRankSum=1.178;ClippingRankSum=0.000;DP=53;ExcessHet=3.0103;FS=1.051;MLEAC=1;MLEAF=0.500;MQ=41.44;MQRankSum=-1.322;QD=19.13;ReadPosRankSum=-1.349;SOR=0.892	GT:AD:DP:GQ:PL	0/1:25,28:53:99:1042,0,932
chrXIII	128646	.	C	T	1169.77	PASS	AC=1;AF=0.500;AN=2;BaseQRankSum=0.064;ClippingRankSum=0.000;DP=63;ExcessHet=3.0103;FS=11.038;MLEAC=1;MLEAF=0.500;MQ=41.54;MQRankSum=0.023;QD=18.57;ReadPosRankSum=-1.951;SOR=0.862	GT:AD:DP:GQ:PL	0/1:31,32:63:99:1198,0,1149
chrXIII	137491	.	C	T	1261.77	PASS	AC=1;AF=0.500;AN=2;BaseQRankSum=0.463;ClippingRankSum=0.000;DP=64;ExcessHet=3.0103;FS=2.073;MLEAC=1;MLEAF=0.500;MQ=42.00;MQRankSum=0.000;QD=19.72;ReadPosRankSum=-0.206;SOR=0.460	GT:AD:DP:GQ:PL	0/1:28,36:64:99:1290,0,1006
chrXIII	163242	.	C	T	1270.77	PASS	AC=1;AF=0.500;AN=2;BaseQRankSum=0.365;ClippingRankSum=0.000;DP=65;ExcessHet=3.0103;FS=0.000;MLEAC=1;MLEAF=0.500;MQ=42.00;MQRankSum=0.000;QD=19.86;ReadPosRankSum=0.295;SOR=0.782	GT:AD:DP:GQ:PL	0/1:30,34:64:99:1299,0,1116
chrXIII	171113	.	G	A	1182.77	PASS	AC=1;AF=0.500;AN=2;BaseQRankSum=1.486;ClippingRankSum=0.000;DP=70;ExcessHet=3.0103;FS=0.000;MLEAC=1;MLEAF=0.500;MQ=42.00;MQRankSum=0.000;QD=16.90;ReadPosRankSum=-1.431;SOR=0.705	GT:AD:DP:GQ:PL	0/1:37,33:70:99:1211,0,1354
chrXIII	171539	.	C	T	1273.77	PASS	AC=1;AF=0.500;AN=2;BaseQRankSum=-0.341;ClippingRankSum=0.000;DP=68;ExcessHet=3.0103;FS=8.469;MLEAC=1;MLEAF=0.500;MQ=41.79;MQRankSum=1.059;QD=18.73;ReadPosRankSum=2.563;SOR=1.415	GT:AD:DP:GQ:PL	0/1:33,35:68:99:1302,0,1178
chrXIII	171588	.	C	T	975.77	PASS	AC=1;AF=0.500;AN=2;BaseQRankSum=-0.910;ClippingRankSum=0.000;DP=65;ExcessHet=3.0103;FS=6.864;MLEAC=1;MLEAF=0.500;MQ=41.78;MQRankSum=-1.118;QD=15.01;ReadPosRankSum=-0.193;SOR=0.482	GT:AD:DP:GQ:PL	0/1:37,28:65:99:1004,0,1368
chrXIII	193221	.	C	T	922.77	PASS	AC=1;AF=0.500;AN=2;BaseQRankSum=2.427;ClippingRankSum=0.000;DP=49;ExcessHet=3.0103;FS=8.135;MLEAC=1;MLEAF=0.500;MQ=42.00;MQRankSum=0.000;QD=18.83;ReadPosRankSum=1.885;SOR=0.611	GT:AD:DP:GQ:PL	0/1:24,25:49:99:951,0,869
chrXIII	202646	.	G	A	1006.77	PASS	AC=1;AF=0.500;AN=2;BaseQRankSum=-2.238;ClippingRankSum=0.000;DP=55;ExcessHet=3.0103;FS=0.000;MLEAC=1;MLEAF=0.500;MQ=41.93;MQRankSum=0.052;QD=18.30;ReadPosRankSum=1.675;SOR=0.616	GT:AD:DP:GQ:PL	0/1:27,28:55:99:1035,0,988
chrXIII	222736	.	G	A	1123.77	PASS	AC=1;AF=0.500;AN=2;BaseQRankSum=2.187;ClippingRankSum=0.000;DP=58;ExcessHet=3.0103;FS=11.980;MLEAC=1;MLEAF=0.500;MQ=42.00;MQRankSum=0.000;QD=19.38;ReadPosRankSum=1.295;SOR=1.504	GT:AD:DP:GQ:PL	0/1:27,31:58:99:1152,0,967
chrXIII	241804	.	G	A	1199.77	PASS	AC=1;AF=0.500;AN=2;BaseQRankSum=0.353;ClippingRankSum=0.000;DP=66;ExcessHet=3.0103;FS=0.000;MLEAC=1;MLEAF=0.500;MQ=41.97;MQRankSum=-0.940;QD=18.18;ReadPosRankSum=-0.976;SOR=0.680	GT:AD:DP:GQ:PL	0/1:32,34:66:99:1228,0,1041
chrXIII	241984	.	C	T	1573.77	PASS	AC=1;AF=0.500;AN=2;BaseQRankSum=1.378;ClippingRankSum=0.000;DP=71;ExcessHet=3.0103;FS=1.962;MLEAC=1;MLEAF=0.500;MQ=41.80;MQRankSum=-0.904;QD=22.17;ReadPosRankSum=1.027;SOR=0.658	GT:AD:DP:GQ:PL	0/1:33,38:71:99:1602,0,2552
chrXIII	241993	.	C	T	1560.77	PASS	AC=1;AF=0.500;AN=2;BaseQRankSum=1.848;ClippingRankSum=0.000;DP=78;ExcessHet=3.0103;FS=0.857;MLEAC=1;MLEAF=0.500;MQ=41.63;MQRankSum=0.073;QD=20.01;ReadPosRankSum=0.844;SOR=0.707	GT:AD:DP:GQ:PL	0/1:38,40:78:99:1589,0,2661
chrXIII	242305	.	G	A	911.77	PASS	AC=1;AF=0.500;AN=2;BaseQRankSum=0.470;ClippingRankSum=0.000;DP=62;ExcessHet=3.0103;FS=0.960;MLEAC=1;MLEAF=0.500;MQ=41.97;MQRankSum=0.883;QD=14.71;ReadPosRankSum=1.696;SOR=0.846	GT:AD:DP:GQ:PL	0/1:36,26:62:99:940,0,1344
chrXIII	272427	.	G	A	1366.77	PASS	AC=1;AF=0.500;AN=2;BaseQRankSum=-0.169;ClippingRankSum=0.000;DP=68;ExcessHet=3.0103;FS=0.928;MLEAC=1;MLEAF=0.500;MQ=41.78;MQRankSum=-0.886;QD=20.10;ReadPosRankSum=1.180;SOR=0.910	GT:AD:DP:GQ:PL	0/1:31,37:68:99:1395,0,1132
chrXIII	283352	.	C	T	1052.77	PASS	AC=1;AF=0.500;AN=2;BaseQRankSum=-0.869;ClippingRankSum=0.000;DP=61;ExcessHet=3.0103;FS=5.105;MLEAC=1;MLEAF=0.500;MQ=42.00;MQRankSum=0.000;QD=17.26;ReadPosRankSum=1.533;SOR=1.040	GT:AD:DP:GQ:PL	0/1:31,30:61:99:1081,0,1178
chrXIII	284017	.	C	T	1059.77	PASS	AC=1;AF=0.500;AN=2;BaseQRankSum=2.264;ClippingRankSum=0.000;DP=68;ExcessHet=3.0103;FS=0.000;MLEAC=1;MLEAF=0.500;MQ=41.57;MQRankSum=-0.148;QD=15.58;ReadPosRankSum=0.191;SOR=0.598	GT:AD:DP:GQ:PL	0/1:38,30:68:99:1088,0,1374
chrXIII	291118	.	C	T	1250.77	PASS	AC=1;AF=0.500;AN=2;BaseQRankSum=-1.071;ClippingRankSum=0.000;DP=63;ExcessHet=3.0103;FS=11.133;MLEAC=1;MLEAF=0.500;MQ=42.00;MQRankSum=0.000;QD=19.85;ReadPosRankSum=0.242;SOR=0.816	GT:AD:DP:GQ:PL	0/1:29,34:63:99:1279,0,1054
chrXIII	297097	.	C	T	749.77	PASS	AC=1;AF=0.500;AN=2;BaseQRankSum=-0.181;ClippingRankSum=0.000;DP=46;ExcessHet=3.0103;FS=2.555;MLEAC=1;MLEAF=0.500;MQ=42.00;MQRankSum=0.000;QD=16.30;ReadPosRankSum=-1.195;SOR=0.660	GT:AD:DP:GQ:PL	0/1:24,22:46:99:778,0,912
chrXIII	297435	.	C	T	1129.77	PASS	AC=1;AF=0.500;AN=2;BaseQRankSum=2.294;ClippingRankSum=0.000;DP=54;ExcessHet=3.0103;FS=7.858;MLEAC=1;MLEAF=0.500;MQ=42.00;MQRankSum=0.000;QD=20.92;ReadPosRankSum=-0.040;SOR=1.758	GT:AD:DP:GQ:PL	0/1:24,30:54:99:1158,0,859
chrXIII	312598	.	C	T	950.77	PASS	AC=1;AF=0.500;AN=2;BaseQRankSum=0.909;ClippingRankSum=0.000;DP=62;ExcessHet=3.0103;FS=12.053;MLEAC=1;MLEAF=0.500;MQ=41.77;MQRankSum=0.911;QD=15.33;ReadPosRankSum=-0.355;SOR=0.251	GT:AD:DP:GQ:PL	0/1:35,27:62:99:979,0,1319
chrXIII	332490	.	C	T	984.77	PASS	AC=1;AF=0.500;AN=2;BaseQRankSum=0.144;ClippingRankSum=0.000;DP=52;ExcessHet=3.0103;FS=1.035;MLEAC=1;MLEAF=0.500;MQ=41.72;MQRankSum=1.078;QD=18.94;ReadPosRankSum=1.062;SOR=0.551	GT:AD:DP:GQ:PL	0/1:25,27:52:99:1013,0,900
chrXIII	349764	.	G	A	1238.77	PASS	AC=1;AF=0.500;AN=2;BaseQRankSum=1.669;ClippingRankSum=0.000;DP=74;ExcessHet=3.0103;FS=0.000;MLEAC=1;MLEAF=0.500;MQ=42.00;MQRankSum=0.000;QD=16.74;ReadPosRankSum=1.840;SOR=0.709	GT:AD:DP:GQ:PL	0/1:39,35:74:99:1267,0,1455
chrXIII	387890	.	C	T	1264.77	PASS	AC=1;AF=0.500;AN=2;BaseQRankSum=-1.513;ClippingRankSum=0.000;DP=66;ExcessHet=3.0103;FS=0.000;MLEAC=1;MLEAF=0.500;MQ=42.00;MQRankSum=0.000;QD=19.16;ReadPosRankSum=0.899;SOR=0.693	GT:AD:DP:GQ:PL	0/1:31,35:66:99:1293,0,1146
chrXIII	388966	.	G	A	1113.77	PASS	AC=1;AF=0.500;AN=2;BaseQRankSum=0.691;ClippingRankSum=0.000;DP=54;ExcessHet=3.0103;FS=2.390;MLEAC=1;MLEAF=0.500;MQ=42.00;MQRankSum=0.000;QD=20.63;ReadPosRankSum=1.079;SOR=0.381	GT:AD:DP:GQ:PL	0/1:24,30:54:99:1142,0,861
chrXIII	397340	.	G	A	1047.77	PASS	AC=1;AF=0.500;AN=2;BaseQRankSum=-1.982;ClippingRankSum=0.000;DP=52;ExcessHet=3.0103;FS=1.104;MLEAC=1;MLEAF=0.500;MQ=42.00;MQRankSum=0.000;QD=20.15;ReadPosRankSum=-0.608;SOR=0.474	GT:AD:DP:GQ:PL	0/1:23,29:52:99:1076,0,845
chrXIII	413089	.	C	T	876.77	PASS	AC=1;AF=0.500;AN=2;BaseQRankSum=1.065;ClippingRankSum=0.000;DP=51;ExcessHet=3.0103;FS=1.072;MLEAC=1;MLEAF=0.500;MQ=42.00;MQRankSum=0.000;QD=17.19;ReadPosRankSum=-0.360;SOR=0.803	GT:AD:DP:GQ:PL	0/1:27,24:51:99:905,0,1011
chrXIII	432703	.	C	T	1408.77	PASS	AC=1;AF=0.500;AN=2;BaseQRankSum=0.209;ClippingRankSum=0.000;DP=64;ExcessHet=3.0103;FS=8.921;MLEAC=1;MLEAF=0.500;MQ=41.78;MQRankSum=1.241;QD=22.01;ReadPosRankSum=0.638;SOR=1.206	GT:AD:DP:GQ:PL	0/1:26,38:64:99:1437,0,866
chrXIII	434157	.	C	T	940.77	PASS	AC=1;AF=0.500;AN=2;BaseQRankSum=0.019;ClippingRankSum=0.000;DP=54;ExcessHet=3.0103;FS=3.715;MLEAC=1;MLEAF=0.500;MQ=41.73;MQRankSum=1.001;QD=17.42;ReadPosRankSum=0.207;SOR=1.220	GT:AD:DP:GQ:PL	0/1:28,26:54:99:969,0,1027
chrXIII	475883	.	C	T	1588.77	PASS	AC=1;AF=0.500;AN=2;BaseQRankSum=1.718;ClippingRankSum=0.000;DP=76;ExcessHet=3.0103;FS=1.987;MLEAC=1;MLEAF=0.500;MQ=42.00;MQRankSum=0.000;QD=20.90;ReadPosRankSum=-0.538;SOR=1.067	GT:AD:DP:GQ:PL	0/1:34,42:76:99:1617,0,1236
chrXIII	477232	.	G	A	732.77	PASS	AC=1;AF=0.500;AN=2;BaseQRankSum=-1.144;ClippingRankSum=0.000;DP=54;ExcessHet=3.0103;FS=12.454;MLEAC=1;MLEAF=0.500;MQ=42.00;MQRankSum=0.000;QD=13.57;ReadPosRankSum=1.787;SOR=1.621	GT:AD:DP:GQ:PL	0/1:31,23:54:99:761,0,1124
chrXIII	509734	.	C	T	1132.77	PASS	AC=1;AF=0.500;AN=2;BaseQRankSum=0.712;ClippingRankSum=0.000;DP=55;ExcessHet=3.0103;FS=1.049;MLEAC=1;MLEAF=0.500;MQ=41.08;MQRankSum=-0.735;QD=20.60;ReadPosRankSum=0.709;SOR=0.474	GT:AD:DP:GQ:PL	0/1:24,31:55:99:1161,0,860
chrXIII	511578	.	C	T	1323.77	PASS	AC=1;AF=0.500;AN=2;BaseQRankSum=-0.249;ClippingRankSum=0.000;DP=65;ExcessHet=3.0103;FS=4.891;MLEAC=1;MLEAF=0.500;MQ=41.97;MQRankSum=-0.867;QD=20.37;ReadPosRankSum=-0.549;SOR=0.317	GT:AD:DP:GQ:PL	0/1:29,36:65:99:1352,0,1053
chrXIII	528325	.	C	T	989.77	PASS	AC=1;AF=0.500;AN=2;BaseQRankSum=-0.671;ClippingRankSum=0.000;DP=48;ExcessHet=3.0103;FS=1.133;MLEAC=1;MLEAF=0.500;MQ=42.00;MQRankSum=0.000;QD=20.62;ReadPosRankSum=0.872;SOR=0.997	GT:AD:DP:GQ:PL	0/1:22,26:48:99:1018,0,1725
chrXIII	528326	.	C	T	989.77	PASS	AC=1;AF=0.500;AN=2;BaseQRankSum=-0.062;ClippingRankSum=0.000;DP=47;ExcessHet=3.0103;FS=2.499;MLEAC=1;MLEAF=0.500;MQ=42.00;MQRankSum=0.000;QD=21.06;ReadPosRankSum=1.219;SOR=1.121	GT:AD:DP:GQ:PL	0/1:22,25:47:99:1018,0,1725
chrXIII	532576	.	G	A	1008.77	PASS	AC=1;AF=0.500;AN=2;BaseQRankSum=-0.060;ClippingRankSum=0.000;DP=60;ExcessHet=3.0103;FS=0.000;MLEAC=1;MLEAF=0.500;MQ=41.28;MQRankSum=1.668;QD=16.81;ReadPosRankSum=0.318;SOR=0.596	GT:AD:DP:GQ:PL	0/1:32,28:60:99:1037,0,1140
chrXIII	545883	.	C	T	1178.77	PASS	AC=1;AF=0.500;AN=2;BaseQRankSum=-0.972;ClippingRankSum=0.000;DP=66;ExcessHet=3.0103;FS=0.000;MLEAC=1;MLEAF=0.500;MQ=41.79;MQRankSum=-0.970;QD=17.86;ReadPosRankSum=0.983;SOR=0.693	GT:AD:DP:GQ:PL	0/1:33,33:66:99:1207,0,1211
chrXIII	571323	.	G	A	1070.77	PASS	AC=1;AF=0.500;AN=2;BaseQRankSum=-0.114;ClippingRankSum=0.000;DP=57;ExcessHet=3.0103;FS=2.226;MLEAC=1;MLEAF=0.500;MQ=42.00;MQRankSum=0.000;QD=18.79;ReadPosRankSum=1.361;SOR=0.784	GT:AD:DP:GQ:PL	0/1:26,31:57:99:1099,0,913
chrXIII	572381	.	C	T	1015.77	PASS	AC=1;AF=0.500;AN=2;BaseQRankSum=1.095;ClippingRankSum=0.000;DP=52;ExcessHet=3.0103;FS=10.676;MLEAC=1;MLEAF=0.500;MQ=42.00;MQRankSum=0.000;QD=19.53;ReadPosRankSum=0.717;SOR=2.147	GT:AD:DP:GQ:PL	0/1:24,28:52:99:1044,0,856
chrXIII	586660	.	G	A	932.77	PASS	AC=1;AF=0.500;AN=2;BaseQRankSum=-0.272;ClippingRankSum=0.000;DP=51;ExcessHet=3.0103;FS=2.371;MLEAC=1;MLEAF=0.500;MQ=41.55;MQRankSum=0.601;QD=18.29;ReadPosRankSum=-1.738;SOR=0.971	GT:AD:DP:GQ:PL	0/1:25,26:51:99:961,0,943
chrXIII	597081	.	C	T	1445.77	PASS	AC=1;AF=0.500;AN=2;BaseQRankSum=-0.109;ClippingRankSum=0.000;DP=72;ExcessHet=3.0103;FS=7.826;MLEAC=1;MLEAF=0.500;MQ=42.00;MQRankSum=0.000;QD=20.08;ReadPosRankSum=0.826;SOR=0.731	GT:AD:DP:GQ:PL	0/1:33,39:72:99:1474,0,1192
chrXIII	601190	.	G	A	1278.77	PASS	AC=1;AF=0.500;AN=2;BaseQRankSum=2.002;ClippingRankSum=0.000;DP=59;ExcessHet=3.0103;FS=0.000;MLEAC=1;MLEAF=0.500;MQ=42.00;MQRankSum=0.000;QD=21.67;ReadPosRankSum=1.344;SOR=0.734	GT:AD:DP:GQ:PL	0/1:25,34:59:99:1307,0,866
chrXIII	626191	.	C	T	1048.77	PASS	AC=1;AF=0.500;AN=2;BaseQRankSum=-0.659;ClippingRankSum=0.000;DP=52;ExcessHet=3.0103;FS=3.850;MLEAC=1;MLEAF=0.500;MQ=42.00;MQRankSum=0.000;QD=20.17;ReadPosRankSum=-1.943;SOR=0.459	GT:AD:DP:GQ:PL	0/1:23,29:52:99:1077,0,808
chrXIII	655118	.	C	T	878.77	PASS	AC=1;AF=0.500;AN=2;BaseQRankSum=0.928;ClippingRankSum=0.000;DP=44;ExcessHet=3.0103;FS=1.181;MLEAC=1;MLEAF=0.500;MQ=42.00;MQRankSum=0.000;QD=19.97;ReadPosRankSum=0.377;SOR=1.051	GT:AD:DP:GQ:PL	0/1:20,24:44:99:907,0,731
chrXIII	664401	.	C	T	1160.77	PASS	AC=1;AF=0.500;AN=2;BaseQRankSum=0.070;ClippingRankSum=0.000;DP=71;ExcessHet=3.0103;FS=6.203;MLEAC=1;MLEAF=0.500;MQ=42.00;MQRankSum=0.000;QD=16.35;ReadPosRankSum=0.257;SOR=1.398	GT:AD:DP:GQ:PL	0/1:39,32:71:99:1189,0,1490
chrXIII	664968	.	C	T	1055.77	PASS	AC=1;AF=0.500;AN=2;BaseQRankSum=0.256;ClippingRankSum=0.000;DP=58;ExcessHet=3.0103;FS=1.017;MLEAC=1;MLEAF=0.500;MQ=41.49;MQRankSum=-1.354;QD=18.20;ReadPosRankSum=-1.455;SOR=0.969	GT:AD:DP:GQ:PL	0/1:28,30:58:99:1084,0,1051
chrXIII	665008	.	C	T	939.77	PASS	AC=1;AF=0.500;AN=2;BaseQRankSum=-1.002;ClippingRankSum=0.000;DP=57;ExcessHet=3.0103;FS=1.012;MLEAC=1;MLEAF=0.500;MQ=41.45;MQRankSum=-0.639;QD=16.49;ReadPosRankSum=0.249;SOR=0.917	GT:AD:DP:GQ:PL	0/1:29,28:57:99:968,0,1093
chrXIII	710160	.	G	A	1240.77	PASS	AC=1;AF=0.500;AN=2;BaseQRankSum=1.007;ClippingRankSum=0.000;DP=67;ExcessHet=3.0103;FS=13.102;MLEAC=1;MLEAF=0.500;MQ=42.00;MQRankSum=0.000;QD=18.52;ReadPosRankSum=0.283;SOR=0.572	GT:AD:DP:GQ:PL	0/1:33,34:67:99:1269,0,1214
chrXIII	715358	.	G	A	1070.77	PASS	AC=1;AF=0.500;AN=2;BaseQRankSum=0.410;ClippingRankSum=0.000;DP=68;ExcessHet=3.0103;FS=0.921;MLEAC=1;MLEAF=0.500;MQ=41.78;MQRankSum=0.918;QD=15.75;ReadPosRankSum=0.913;SOR=0.856	GT:AD:DP:GQ:PL	0/1:38,30:68:99:1099,0,1403
chrXIII	746290	.	C	T	978.77	PASS	AC=1;AF=0.500;AN=2;BaseQRankSum=1.485;ClippingRankSum=0.000;DP=56;ExcessHet=3.0103;FS=5.291;MLEAC=1;MLEAF=0.500;MQ=42.00;MQRankSum=0.000;QD=17.48;ReadPosRankSum=-0.177;SOR=1.269	GT:AD:DP:GQ:PL	0/1:29,27:56:99:1007,0,1054
chrXIII	758390	.	C	T	1173.77	PASS	AC=1;AF=0.500;AN=2;BaseQRankSum=-2.199;ClippingRankSum=0.000;DP=67;ExcessHet=3.0103;FS=12.885;MLEAC=1;MLEAF=0.500;MQ=41.79;MQRankSum=1.015;QD=17.52;ReadPosRankSum=-1.250;SOR=1.184	GT:AD:DP:GQ:PL	0/1:34,33:67:99:1202,0,1260
chrXIII	762813	.	G	A	1114.77	PASS	AC=1;AF=0.500;AN=2;BaseQRankSum=-1.618;ClippingRankSum=0.000;DP=53;ExcessHet=3.0103;FS=2.320;MLEAC=1;MLEAF=0.500;MQ=42.00;MQRankSum=0.000;QD=21.03;ReadPosRankSum=0.285;SOR=0.918	GT:AD:DP:GQ:PL	0/1:23,30:53:99:1143,0,858
chrXIII	771276	.	G	A	990.77	PASS	AC=1;AF=0.500;AN=2;BaseQRankSum=-1.612;ClippingRankSum=0.000;DP=62;ExcessHet=3.0103;FS=1.000;MLEAC=1;MLEAF=0.500;MQ=41.76;MQRankSum=0.940;QD=15.98;ReadPosRankSum=-0.367;SOR=0.557	GT:AD:DP:GQ:PL	0/1:34,28:62:99:1019,0,1290
chrXIII	789106	.	C	T	1144.77	PASS	AC=1;AF=0.500;AN=2;BaseQRankSum=-3.204;ClippingRankSum=0.000;DP=59;ExcessHet=3.0103;FS=0.000;MLEAC=1;MLEAF=0.500;MQ=41.97;MQRankSum=-0.885;QD=19.40;ReadPosRankSum=-0.815;SOR=0.587	GT:AD:DP:GQ:PL	0/1:27,32:59:99:1173,0,1011
chrXIII	795668	.	C	T	1185.77	PASS	AC=1;AF=0.500;AN=2;BaseQRankSum=1.359;ClippingRankSum=0.000;DP=49;ExcessHet=3.0103;FS=0.000;MLEAC=1;MLEAF=0.500;MQ=42.00;MQRankSum=0.000;QD=24.20;ReadPosRankSum=-1.690;SOR=0.719	GT:AD:DP:GQ:PL	0/1:18,31:49:99:1214,0,615
chrXIII	861810	.	C	T	1179.77	PASS	AC=1;AF=0.500;AN=2;BaseQRankSum=0.142;ClippingRankSum=0.000;DP=55;ExcessHet=3.0103;FS=0.000;MLEAC=1;MLEAF=0.500;MQ=42.00;MQRankSum=0.000;QD=21.45;ReadPosRankSum=-0.250;SOR=0.732	GT:AD:DP:GQ:PL	0/1:23,32:55:99:1208,0,801
chrXIII	861997	.	C	T	1044.77	PASS	AC=1;AF=0.500;AN=2;BaseQRankSum=0.420;ClippingRankSum=0.000;DP=49;ExcessHet=3.0103;FS=0.000;MLEAC=1;MLEAF=0.500;MQ=42.00;MQRankSum=0.000;QD=21.32;ReadPosRankSum=-0.666;SOR=0.846	GT:AD:DP:GQ:PL	0/1:21,28:49:99:1073,0,755
chrXIII	887298	.	G	A	844.77	PASS	AC=1;AF=0.500;AN=2;BaseQRankSum=0.551;ClippingRankSum=0.000;DP=57;ExcessHet=3.0103;FS=0.000;MLEAC=1;MLEAF=0.500;MQ=42.00;MQRankSum=0.000;QD=14.82;ReadPosRankSum=0.406;SOR=0.809	GT:AD:DP:GQ:PL	0/1:33,24:57:99:873,0,1240
chrXIV	17641	.	G	A	1172.77	PASS	AC=1;AF=0.500;AN=2;BaseQRankSum=-0.930;ClippingRankSum=0.000;DP=60;ExcessHet=3.0103;FS=6.817;MLEAC=1;MLEAF=0.500;MQ=42.00;MQRankSum=0.000;QD=19.55;ReadPosRankSum=-0.559;SOR=0.717	GT:AD:DP:GQ:PL	0/1:28,32:60:99:1201,0,1053
chrXIV	31804	.	C	T	1138.77	PASS	AC=1;AF=0.500;AN=2;BaseQRankSum=1.715;ClippingRankSum=0.000;DP=64;ExcessHet=3.0103;FS=0.955;MLEAC=1;MLEAF=0.500;MQ=42.00;MQRankSum=0.000;QD=17.79;ReadPosRankSum=0.833;SOR=0.609	GT:AD:DP:GQ:PL	0/1:33,31:64:99:1167,0,1204
chrXIV	40527	.	C	T	1020.77	PASS	AC=1;AF=0.500;AN=2;BaseQRankSum=0.220;ClippingRankSum=0.000;DP=67;ExcessHet=3.0103;FS=0.000;MLEAC=1;MLEAF=0.500;MQ=42.00;MQRankSum=0.000;QD=15.24;ReadPosRankSum=0.210;SOR=0.643	GT:AD:DP:GQ:PL	0/1:37,30:67:99:1049,0,1365
chrXIV	54515	.	C	T	1884.77	PASS	AC=1;AF=0.500;AN=2;BaseQRankSum=0.953;ClippingRankSum=0.000;DP=80;ExcessHet=3.0103;FS=1.889;MLEAC=1;MLEAF=0.500;MQ=42.00;MQRankSum=0.000;QD=23.56;ReadPosRankSum=0.687;SOR=0.493	GT:AD:DP:GQ:PL	0/1:30,50:80:99:1913,0,1038
chrXIV	58790	.	C	T	1058.77	PASS	AC=1;AF=0.500;AN=2;BaseQRankSum=1.349;ClippingRankSum=0.000;DP=63;ExcessHet=3.0103;FS=3.429;MLEAC=1;MLEAF=0.500;MQ=42.00;MQRankSum=0.000;QD=16.81;ReadPosRankSum=-0.208;SOR=0.500	GT:AD:DP:GQ:PL	0/1:34,29:63:99:1087,0,1279
chrXIV	66419	.	C	T	884.77	PASS	AC=1;AF=0.500;AN=2;BaseQRankSum=-1.131;ClippingRankSum=0.000;DP=59;ExcessHet=3.0103;FS=3.607;MLEAC=1;MLEAF=0.500;MQ=42.00;MQRankSum=0.000;QD=15.00;ReadPosRankSum=-0.222;SOR=1.193	GT:AD:DP:GQ:PL	0/1:33,26:59:99:913,0,1220
chrXIV	79831	.	G	A	1458.77	PASS	AC=1;AF=0.500;AN=2;BaseQRankSum=-0.593;ClippingRankSum=0.000;DP=74;ExcessHet=3.0103;FS=0.896;MLEAC=1;MLEAF=0.500;MQ=42.00;MQRankSum=0.000;QD=19.71;ReadPosRankSum=0.154;SOR=0.553	GT:AD:DP:GQ:PL	0/1:35,39:74:99:1487,0,1323
chrXIV	79968	.	C	T	684.77	PASS	AC=1;AF=0.500;AN=2;BaseQRankSum=0.215;ClippingRankSum=0.000;DP=55;ExcessHet=3.0103;FS=0.000;MLEAC=1;MLEAF=0.500;MQ=42.00;MQRankSum=0.000;QD=12.45;ReadPosRankSum=0.471;SOR=0.608	GT:AD:DP:GQ:PL	0/1:35,20:55:99:713,0,1371
chrXIV	80653	.	C	T	1027.77	PASS	AC=1;AF=0.500;AN=2;BaseQRankSum=-0.459;ClippingRankSum=0.000;DP=65;ExcessHet=3.0103;FS=4.931;MLEAC=1;MLEAF=0.500;MQ=41.51;MQRankSum=1.597;QD=15.81;ReadPosRankSum=1.434;SOR=0.945	GT:AD:DP:GQ:PL	0/1:36,29:65:99:1056,0,1335
chrXIV	106490	.	G	A	786.77	PASS	AC=1;AF=0.500;AN=2;BaseQRankSum=-1.152;ClippingRankSum=0.000;DP=48;ExcessHet=3.0103;FS=1.119;MLEAC=1;MLEAF=0.500;MQ=41.69;MQRankSum=-1.001;QD=16.39;ReadPosRankSum=-0.972;SOR=0.595	GT:AD:DP:GQ:PL	0/1:25,23:48:99:815,0,938
chrXIV	108504	.	G	A	1217.77	PASS	AC=1;AF=0.500;AN=2;BaseQRankSum=0.605;ClippingRankSum=0.000;DP=65;ExcessHet=3.0103;FS=0.942;MLEAC=1;MLEAF=0.500;MQ=42.00;MQRankSum=0.000;QD=18.73;ReadPosRankSum=1.152;SOR=0.530	GT:AD:DP:GQ:PL	0/1:32,33:65:99:1246,0,1192
chrXIV	117675	.	C	T	939.77	PASS	AC=1;AF=0.500;AN=2;BaseQRankSum=1.250;ClippingRankSum=0.000;DP=55;ExcessHet=3.0103;FS=3.749;MLEAC=1;MLEAF=0.500;MQ=41.96;MQRankSum=1.018;QD=17.09;ReadPosRankSum=-0.186;SOR=0.465	GT:AD:DP:GQ:PL	0/1:28,27:55:99:968,0,1014
chrXIV	120116	.	C	T	1538.77	PASS	AC=1;AF=0.500;AN=2;BaseQRankSum=0.979;ClippingRankSum=0.000;DP=76;ExcessHet=3.0103;FS=0.866;MLEAC=1;MLEAF=0.500;MQ=42.00;MQRankSum=0.000;QD=20.52;ReadPosRankSum=0.791;SOR=0.823	GT:AD:DP:GQ:PL	0/1:34,41:75:99:1567,0,1243
chrXIV	142195	.	C	T	928.77	PASS	AC=1;AF=0.500;AN=2;BaseQRankSum=-0.661;ClippingRankSum=0.000;DP=56;ExcessHet=3.0103;FS=9.372;MLEAC=1;MLEAF=0.500;MQ=42.00;MQRankSum=0.000;QD=16.59;ReadPosRankSum=-0.425;SOR=1.347	GT:AD:DP:GQ:PL	0/1:30,26:56:99:957,0,1128
chrXIV	144490	.	C	T	714.77	PASS	AC=1;AF=0.500;AN=2;BaseQRankSum=1.004;ClippingRankSum=0.000;DP=47;ExcessHet=3.0103;FS=0.000;MLEAC=1;MLEAF=0.500;MQ=42.00;MQRankSum=0.000;QD=15.21;ReadPosRankSum=0.763;SOR=0.668	GT:AD:DP:GQ:PL	0/1:27,20:47:99:743,0,1030
chrXIV	158055	.	C	T	992.77	PASS	AC=1;AF=0.500;AN=2;BaseQRankSum=-0.143;ClippingRankSum=0.000;DP=61;ExcessHet=3.0103;FS=0.975;MLEAC=1;MLEAF=0.500;MQ=41.76;MQRankSum=-1.053;QD=16.27;ReadPosRankSum=-0.668;SOR=0.788	GT:AD:DP:GQ:PL	0/1:33,28:61:99:1021,0,1263
chrXIV	168088	.	G	A	1434.77	PASS	AC=1;AF=0.500;AN=2;BaseQRankSum=1.131;ClippingRankSum=0.000;DP=67;ExcessHet=3.0103;FS=2.046;MLEAC=1;MLEAF=0.500;MQ=41.76;MQRankSum=1.653;QD=21.41;ReadPosRankSum=-0.043;SOR=0.642	GT:AD:DP:GQ:PL	0/1:29,38:67:99:1463,0,1018
chrXIV	173882	.	G	A	946.77	PASS	AC=1;AF=0.500;AN=2;BaseQRankSum=-0.480;ClippingRankSum=0.000;DP=48;ExcessHet=3.0103;FS=10.502;MLEAC=1;MLEAF=0.500;MQ=42.00;MQRankSum=0.000;QD=19.72;ReadPosRankSum=0.011;SOR=0.707	GT:AD:DP:GQ:PL	0/1:22,26:48:99:975,0,815
chrXIV	174585	.	G	A	1052.77	PASS	AC=1;AF=0.500;AN=2;BaseQRankSum=0.859;ClippingRankSum=0.000;DP=59;ExcessHet=3.0103;FS=7.247;MLEAC=1;MLEAF=0.500;MQ=41.75;MQRankSum=-0.966;QD=18.15;ReadPosRankSum=0.370;SOR=1.108	GT:AD:DP:GQ:PL	0/1:29,29:58:99:1081,0,1083
chrXIV	175015	.	G	A	1055.77	PASS	AC=1;AF=0.500;AN=2;BaseQRankSum=-0.945;ClippingRankSum=0.000;DP=64;ExcessHet=3.0103;FS=2.157;MLEAC=1;MLEAF=0.500;MQ=41.78;MQRankSum=0.971;QD=16.50;ReadPosRankSum=-0.204;SOR=1.051	GT:AD:DP:GQ:PL	0/1:34,30:64:99:1084,0,1255
chrXIV	198341	.	C	T	1012.77	PASS	AC=1;AF=0.500;AN=2;BaseQRankSum=2.079;ClippingRankSum=0.000;DP=62;ExcessHet=3.0103;FS=0.976;MLEAC=1;MLEAF=0.500;MQ=41.77;MQRankSum=-1.034;QD=16.33;ReadPosRankSum=1.630;SOR=0.495	GT:AD:DP:GQ:PL	0/1:33,29:62:99:1041,0,1229
chrXIV	228787	.	G	A	887.77	PASS	AC=1;AF=0.500;AN=2;BaseQRankSum=1.241;ClippingRankSum=0.000;DP=58;ExcessHet=3.0103;FS=3.687;MLEAC=1;MLEAF=0.500;MQ=41.69;MQRankSum=0.389;QD=15.31;ReadPosRankSum=2.008;SOR=0.354	GT:AD:DP:GQ:PL	0/1:33,25:58:99:916,0,1241
chrXIV	230655	.	G	A	2557.77	PASS	AC=2;AF=1.00;AN=2;DP=59;ExcessHet=3.0103;FS=0.000;MLEAC=2;MLEAF=1.00;MQ=42.00;QD=30.91;SOR=0.796	GT:AD:DP:GQ:PL	1/1:0,59:59:99:2586,178,0
chrXIV	264804	.	C	T	1083.77	PASS	AC=1;AF=0.500;AN=2;BaseQRankSum=-0.309;ClippingRankSum=0.000;DP=55;ExcessHet=3.0103;FS=1.022;MLEAC=1;MLEAF=0.500;MQ=41.96;MQRankSum=-0.876;QD=19.70;ReadPosRankSum=1.262;SOR=0.862	GT:AD:DP:GQ:PL	0/1:25,30:55:99:1112,0,889
chrXIV	275512	.	G	A	1255.77	PASS	AC=1;AF=0.500;AN=2;BaseQRankSum=-0.988;ClippingRankSum=0.000;DP=64;ExcessHet=3.0103;FS=2.122;MLEAC=1;MLEAF=0.500;MQ=42.00;MQRankSum=0.000;QD=19.62;ReadPosRankSum=0.140;SOR=1.072	GT:AD:DP:GQ:PL	0/1:30,34:64:99:1284,0,1083
chrXIV	278090	.	G	A	878.77	PASS	AC=1;AF=0.500;AN=2;BaseQRankSum=1.078;ClippingRankSum=0.000;DP=60;ExcessHet=3.0103;FS=2.178;MLEAC=1;MLEAF=0.500;MQ=42.00;MQRankSum=0.000;QD=14.65;ReadPosRankSum=0.456;SOR=0.457	GT:AD:DP:GQ:PL	0/1:35,25:60:99:907,0,1314
chrXIV	281338	.	C	T	1054.77	PASS	AC=1;AF=0.500;AN=2;BaseQRankSum=0.313;ClippingRankSum=0.000;DP=60;ExcessHet=3.0103;FS=3.581;MLEAC=1;MLEAF=0.500;MQ=42.00;MQRankSum=0.000;QD=17.58;ReadPosRankSum=0.635;SOR=0.702	GT:AD:DP:GQ:PL	0/1:31,29:60:99:1083,0,1172
chrXIV	298396	.	C	T	934.77	PASS	AC=1;AF=0.500;AN=2;BaseQRankSum=-0.230;ClippingRankSum=0.000;DP=55;ExcessHet=3.0103;FS=0.000;MLEAC=1;MLEAF=0.500;MQ=41.70;MQRankSum=-1.427;QD=17.00;ReadPosRankSum=-1.749;SOR=0.776	GT:AD:DP:GQ:PL	0/1:28,27:55:99:963,0,1013
chrXIV	307532	.	C	T	743.77	PASS	AC=1;AF=0.500;AN=2;BaseQRankSum=0.857;ClippingRankSum=0.000;DP=47;ExcessHet=3.0103;FS=8.257;MLEAC=1;MLEAF=0.500;MQ=41.92;MQRankSum=-1.560;QD=15.82;ReadPosRankSum=0.868;SOR=0.692	GT:AD:DP:GQ:PL	0/1:26,21:47:99:772,0,969
chrXIV	343909	.	G	A	1084.77	PASS	AC=1;AF=0.500;AN=2;BaseQRankSum=1.705;ClippingRankSum=0.000;DP=58;ExcessHet=3.0103;FS=12.059;MLEAC=1;MLEAF=0.500;MQ=42.00;MQRankSum=0.000;QD=18.70;ReadPosRankSum=0.759;SOR=0.124	GT:AD:DP:GQ:PL	0/1:28,30:58:99:1113,0,958
chrXIV	345056	.	C	T	1309.77	PASS	AC=1;AF=0.500;AN=2;BaseQRankSum=0.832;ClippingRankSum=0.000;DP=57;ExcessHet=3.0103;FS=1.098;MLEAC=1;MLEAF=0.500;MQ=42.00;MQRankSum=0.000;QD=22.98;ReadPosRankSum=1.297;SOR=0.941	GT:AD:DP:GQ:PL	0/1:22,35:57:99:1338,0,779
chrXIV	378647	.	C	T	930.77	PASS	AC=1;AF=0.500;AN=2;BaseQRankSum=0.382;ClippingRankSum=0.000;DP=57;ExcessHet=3.0103;FS=1.021;MLEAC=1;MLEAF=0.500;MQ=41.74;MQRankSum=0.951;QD=16.33;ReadPosRankSum=-0.037;SOR=0.946	GT:AD:DP:GQ:PL	0/1:31,26:57:99:959,0,1167
chrXIV	387964	.	C	T	970.77	PASS	AC=1;AF=0.500;AN=2;BaseQRankSum=-1.005;ClippingRankSum=0.000;DP=63;ExcessHet=3.0103;FS=16.467;MLEAC=1;MLEAF=0.500;MQ=42.00;MQRankSum=0.000;QD=15.41;ReadPosRankSum=0.971;SOR=1.475	GT:AD:DP:GQ:PL	0/1:35,28:63:99:999,0,1324
chrXIV	413261	.	G	A	699.77	PASS	AC=1;AF=0.500;AN=2;BaseQRankSum=-2.563;ClippingRankSum=0.000;DP=47;ExcessHet=3.0103;FS=2.512;MLEAC=1;MLEAF=0.500;MQ=41.64;MQRankSum=-1.529;QD=15.21;ReadPosRankSum=-0.482;SOR=1.127	GT:AD:DP:GQ:PL	0/1:25,21:46:99:728,0,925
chrXIV	424752	.	G	A	874.77	PASS	AC=1;AF=0.500;AN=2;BaseQRankSum=-1.112;ClippingRankSum=0.000;DP=63;ExcessHet=3.0103;FS=0.988;MLEAC=1;MLEAF=0.500;MQ=42.18;MQRankSum=1.225;QD=13.89;ReadPosRankSum=-0.976;SOR=0.527	GT:AD:DP:GQ:PL	0/1:37,26:63:99:903,0,1387
chrXIV	481246	.	C	T	1278.77	PASS	AC=1;AF=0.500;AN=2;BaseQRankSum=-0.828;ClippingRankSum=0.000;DP=67;ExcessHet=3.0103;FS=10.623;MLEAC=1;MLEAF=0.500;MQ=41.75;MQRankSum=0.087;QD=19.38;ReadPosRankSum=-0.563;SOR=0.491	GT:AD:DP:GQ:PL	0/1:31,35:66:99:1307,0,1153
chrXIV	484615	.	C	T	1041.77	PASS	AC=1;AF=0.500;AN=2;BaseQRankSum=0.304;ClippingRankSum=0.000;DP=62;ExcessHet=3.0103;FS=9.139;MLEAC=1;MLEAF=0.500;MQ=41.77;MQRankSum=1.001;QD=16.80;ReadPosRankSum=1.221;SOR=0.414	GT:AD:DP:GQ:PL	0/1:32,30:62:99:1070,0,1110
chrXIV	490223	.	C	T	888.77	PASS	AC=1;AF=0.500;AN=2;BaseQRankSum=2.713;ClippingRankSum=0.000;DP=54;ExcessHet=3.0103;FS=3.720;MLEAC=1;MLEAF=0.500;MQ=42.00;MQRankSum=0.000;QD=16.46;ReadPosRankSum=-0.609;SOR=1.097	GT:AD:DP:GQ:PL	0/1:29,25:54:99:917,0,982
chrXIV	490525	.	G	A	1108.77	PASS	AC=1;AF=0.500;AN=2;BaseQRankSum=0.000;ClippingRankSum=0.000;DP=61;ExcessHet=3.0103;FS=0.000;MLEAC=1;MLEAF=0.500;MQ=42.00;MQRankSum=0.000;QD=18.18;ReadPosRankSum=-1.118;SOR=0.752	GT:AD:DP:GQ:PL	0/1:30,31:61:99:1137,0,1088
chrXIV	499707	.	C	T	668.77	PASS	AC=1;AF=0.500;AN=2;BaseQRankSum=-1.438;ClippingRankSum=0.000;DP=47;ExcessHet=3.0103;FS=2.628;MLEAC=1;MLEAF=0.500;MQ=40.13;MQRankSum=1.175;QD=14.23;ReadPosRankSum=0.876;SOR=1.190	GT:AD:DP:GQ:PL	0/1:27,20:47:99:697,0,994
chrXIV	500383	.	C	T	1123.77	PASS	AC=1;AF=0.500;AN=2;BaseQRankSum=0.776;ClippingRankSum=0.000;DP=53;ExcessHet=3.0103;FS=12.625;MLEAC=1;MLEAF=0.500;MQ=42.00;MQRankSum=0.000;QD=21.61;ReadPosRankSum=0.091;SOR=0.870	GT:AD:DP:GQ:PL	0/1:22,30:52:99:1152,0,806
chrXIV	506489	.	G	A	996.77	PASS	AC=1;AF=0.500;AN=2;BaseQRankSum=-1.067;ClippingRankSum=0.000;DP=62;ExcessHet=3.0103;FS=0.000;MLEAC=1;MLEAF=0.500;MQ=42.00;MQRankSum=0.000;QD=16.08;ReadPosRankSum=-0.366;SOR=0.604	GT:AD:DP:GQ:PL	0/1:33,29:62:99:1025,0,1251
chrXIV	525588	.	C	T	1482.77	PASS	AC=1;AF=0.500;AN=2;BaseQRankSum=0.386;ClippingRankSum=0.000;DP=62;ExcessHet=3.0103;FS=9.479;MLEAC=1;MLEAF=0.500;MQ=42.00;MQRankSum=0.000;QD=23.92;ReadPosRankSum=-0.095;SOR=0.446	GT:AD:DP:GQ:PL	0/1:23,39:62:99:1511,0,805
chrXIV	532375	.	C	T	1406.77	PASS	AC=1;AF=0.500;AN=2;BaseQRankSum=1.405;ClippingRankSum=0.000;DP=69;ExcessHet=3.0103;FS=2.057;MLEAC=1;MLEAF=0.500;MQ=42.00;MQRankSum=0.000;QD=20.39;ReadPosRankSum=-0.013;SOR=1.075	GT:AD:DP:GQ:PL	0/1:31,38:69:99:1435,0,1125
chrXIV	554980	.	C	T	854.77	PASS	AC=1;AF=0.500;AN=2;BaseQRankSum=0.533;ClippingRankSum=0.000;DP=65;ExcessHet=3.0103;FS=6.948;MLEAC=1;MLEAF=0.500;MQ=42.00;MQRankSum=0.000;QD=13.15;ReadPosRankSum=-0.393;SOR=1.273	GT:AD:DP:GQ:PL	0/1:40,25:65:99:883,0,1520
chrXIV	559054	.	G	A	1317.77	PASS	AC=1;AF=0.500;AN=2;BaseQRankSum=0.367;ClippingRankSum=0.000;DP=60;ExcessHet=3.0103;FS=1.000;MLEAC=1;MLEAF=0.500;MQ=41.97;MQRankSum=-0.811;QD=21.96;ReadPosRankSum=0.136;SOR=0.910	GT:AD:DP:GQ:PL	0/1:25,35:60:99:1346,0,919
chrXIV	559751	.	C	T	1365.77	PASS	AC=1;AF=0.500;AN=2;BaseQRankSum=0.438;ClippingRankSum=0.000;DP=72;ExcessHet=3.0103;FS=2.043;MLEAC=1;MLEAF=0.500;MQ=42.00;MQRankSum=0.000;QD=18.97;ReadPosRankSum=-0.531;SOR=1.051	GT:AD:DP:GQ:PL	0/1:35,37:72:99:1394,0,1256
chrXIV	559967	.	C	T	869.77	PASS	AC=1;AF=0.500;AN=2;BaseQRankSum=-0.142;ClippingRankSum=0.000;DP=61;ExcessHet=3.0103;FS=2.233;MLEAC=1;MLEAF=0.500;MQ=41.77;MQRankSum=-1.127;QD=14.26;ReadPosRankSum=-1.052;SOR=0.420	GT:AD:DP:GQ:PL	0/1:35,26:61:99:898,0,1314
chrXIV	560270	.	C	T	1070.77	PASS	AC=1;AF=0.500;AN=2;BaseQRankSum=0.563;ClippingRankSum=0.000;DP=65;ExcessHet=3.0103;FS=2.046;MLEAC=1;MLEAF=0.500;MQ=41.78;MQRankSum=-1.083;QD=16.47;ReadPosRankSum=1.484;SOR=0.471	GT:AD:DP:GQ:PL	0/1:36,29:65:99:1099,0,2696
chrXIV	560271	.	C	T	1070.77	PASS	AC=1;AF=0.500;AN=2;BaseQRankSum=-0.437;ClippingRankSum=0.000;DP=63;ExcessHet=3.0103;FS=0.949;MLEAC=1;MLEAF=0.500;MQ=41.77;MQRankSum=-1.086;QD=17.00;ReadPosRankSum=1.604;SOR=0.564	GT:AD:DP:GQ:PL	0/1:35,28:63:99:1099,0,2696
chrXIV	575603	.	G	A	1273.77	PASS	AC=1;AF=0.500;AN=2;BaseQRankSum=2.010;ClippingRankSum=0.000;DP=64;ExcessHet=3.0103;FS=0.000;MLEAC=1;MLEAF=0.500;MQ=42.00;MQRankSum=0.000;QD=19.90;ReadPosRankSum=-0.581;SOR=0.662	GT:AD:DP:GQ:PL	0/1:29,35:64:99:1302,0,1029
chrXIV	576793	.	C	T	873.77	PASS	AC=1;AF=0.500;AN=2;BaseQRankSum=0.779;ClippingRankSum=0.000;DP=59;ExcessHet=3.0103;FS=5.228;MLEAC=1;MLEAF=0.500;MQ=41.17;MQRankSum=1.000;QD=14.81;ReadPosRankSum=-1.476;SOR=0.729	GT:AD:DP:GQ:PL	0/1:34,25:59:99:902,0,1287
chrXIV	605650	.	G	A	1152.77	PASS	AC=1;AF=0.500;AN=2;BaseQRankSum=0.587;ClippingRankSum=0.000;DP=55;ExcessHet=3.0103;FS=12.059;MLEAC=1;MLEAF=0.500;MQ=41.44;MQRankSum=2.027;QD=20.96;ReadPosRankSum=-0.540;SOR=1.512	GT:AD:DP:GQ:PL	0/1:24,31:55:99:1181,0,823
chrXIV	619656	.	G	A	1114.77	PASS	AC=1;AF=0.500;AN=2;BaseQRankSum=1.030;ClippingRankSum=0.000;DP=71;ExcessHet=3.0103;FS=0.907;MLEAC=1;MLEAF=0.500;MQ=42.00;MQRankSum=0.000;QD=15.70;ReadPosRankSum=0.815;SOR=0.892	GT:AD:DP:GQ:PL	0/1:40,31:71:99:1143,0,1509
chrXIV	619657	.	G	A	3123.77	PASS	AC=2;AF=1.00;AN=2;DP=72;ExcessHet=3.0103;FS=0.000;MLEAC=2;MLEAF=1.00;MQ=42.00;QD=32.74;SOR=0.749	GT:AD:DP:GQ:PL	1/1:0,72:72:99:3152,217,0
chrXIV	622719	.	C	T	1141.77	PASS	AC=1;AF=0.500;AN=2;BaseQRankSum=0.750;ClippingRankSum=0.000;DP=56;ExcessHet=3.0103;FS=1.033;MLEAC=1;MLEAF=0.500;MQ=42.00;MQRankSum=0.000;QD=20.39;ReadPosRankSum=-0.843;SOR=0.834	GT:AD:DP:GQ:PL	0/1:25,31:56:99:1170,0,897
chrXIV	633367	.	C	T	1015.77	PASS	AC=1;AF=0.500;AN=2;BaseQRankSum=-0.393;ClippingRankSum=0.000;DP=55;ExcessHet=3.0103;FS=3.786;MLEAC=1;MLEAF=0.500;MQ=41.71;MQRankSum=0.078;QD=18.47;ReadPosRankSum=0.414;SOR=0.317	GT:AD:DP:GQ:PL	0/1:27,28:55:99:1044,0,999
chrXIV	637465	.	C	T	669.77	PASS	AC=1;AF=0.500;AN=2;BaseQRankSum=0.141;ClippingRankSum=0.000;DP=60;ExcessHet=3.0103;FS=0.000;MLEAC=1;MLEAF=0.500;MQ=42.00;MQRankSum=0.000;QD=11.16;ReadPosRankSum=-0.767;SOR=0.582	GT:AD:DP:GQ:PL	0/1:40,20:60:99:698,0,1562
chrXIV	643708	.	C	T	852.77	PASS	AC=1;AF=0.500;AN=2;BaseQRankSum=-0.923;ClippingRankSum=0.000;DP=56;ExcessHet=3.0103;FS=2.302;MLEAC=1;MLEAF=0.500;MQ=42.00;MQRankSum=0.000;QD=15.23;ReadPosRankSum=-0.802;SOR=1.106	GT:AD:DP:GQ:PL	0/1:32,24:56:99:881,0,1244
chrXIV	652406	.	C	T	1326.77	PASS	AC=1;AF=0.500;AN=2;BaseQRankSum=-0.772;ClippingRankSum=0.000;DP=60;ExcessHet=3.0103;FS=0.000;MLEAC=1;MLEAF=0.500;MQ=42.00;MQRankSum=0.000;QD=22.11;ReadPosRankSum=-2.195;SOR=0.804	GT:AD:DP:GQ:PL	0/1:24,36:60:99:1355,0,878
chrXIV	694323	.	C	T	915.77	PASS	AC=1;AF=0.500;AN=2;BaseQRankSum=1.586;ClippingRankSum=0.000;DP=47;ExcessHet=3.0103;FS=2.499;MLEAC=1;MLEAF=0.500;MQ=42.00;MQRankSum=0.000;QD=19.48;ReadPosRankSum=1.134;SOR=1.121	GT:AD:DP:GQ:PL	0/1:22,25:47:99:944,0,811
chrXIV	694869	.	G	A	1049.77	PASS	AC=1;AF=0.500;AN=2;BaseQRankSum=-0.592;ClippingRankSum=0.000;DP=60;ExcessHet=3.0103;FS=0.000;MLEAC=1;MLEAF=0.500;MQ=42.00;MQRankSum=0.000;QD=17.50;ReadPosRankSum=0.344;SOR=0.713	GT:AD:DP:GQ:PL	0/1:31,29:60:99:1078,0,1131
chrXIV	696929	.	C	T	1128.77	PASS	AC=1;AF=0.500;AN=2;BaseQRankSum=0.268;ClippingRankSum=0.000;DP=67;ExcessHet=3.0103;FS=4.916;MLEAC=1;MLEAF=0.500;MQ=41.79;MQRankSum=-1.016;QD=16.85;ReadPosRankSum=0.143;SOR=1.390	GT:AD:DP:GQ:PL	0/1:35,32:67:99:1157,0,1267
chrXIV	699907	.	G	A	927.77	PASS	AC=1;AF=0.500;AN=2;BaseQRankSum=0.634;ClippingRankSum=0.000;DP=54;ExcessHet=3.0103;FS=0.000;MLEAC=1;MLEAF=0.500;MQ=42.00;MQRankSum=0.000;QD=17.18;ReadPosRankSum=-0.286;SOR=0.713	GT:AD:DP:GQ:PL	0/1:28,26:54:99:956,0,1017
chrXIV	722766	.	C	T	1126.77	PASS	AC=1;AF=0.500;AN=2;BaseQRankSum=-1.633;ClippingRankSum=0.000;DP=53;ExcessHet=3.0103;FS=3.983;MLEAC=1;MLEAF=0.500;MQ=41.45;MQRankSum=-1.175;QD=21.26;ReadPosRankSum=1.208;SOR=0.307	GT:AD:DP:GQ:PL	0/1:22,31:53:99:1155,0,813
chrXIV	736253	.	G	A	1201.77	PASS	AC=1;AF=0.500;AN=2;BaseQRankSum=-0.599;ClippingRankSum=0.000;DP=63;ExcessHet=3.0103;FS=11.003;MLEAC=1;MLEAF=0.500;MQ=42.00;MQRankSum=0.000;QD=19.08;ReadPosRankSum=-1.181;SOR=1.204	GT:AD:DP:GQ:PL	0/1:30,33:63:99:1230,0,1123
chrXIV	742059	.	C	T	1283.77	PASS	AC=1;AF=0.500;AN=2;BaseQRankSum=0.340;ClippingRankSum=0.000;DP=69;ExcessHet=3.0103;FS=3.285;MLEAC=1;MLEAF=0.500;MQ=42.00;MQRankSum=0.000;QD=18.61;ReadPosRankSum=1.504;SOR=0.368	GT:AD:DP:GQ:PL	0/1:33,36:69:99:1312,0,1175
chrXIV	743858	.	C	T	1436.77	PASS	AC=1;AF=0.500;AN=2;BaseQRankSum=2.140;ClippingRankSum=0.000;DP=63;ExcessHet=3.0103;FS=0.000;MLEAC=1;MLEAF=0.500;MQ=42.00;MQRankSum=0.000;QD=22.81;ReadPosRankSum=2.628;SOR=0.670	GT:AD:DP:GQ:PL	0/1:24,39:63:99:1465,0,833
chrXIV	762200	.	C	T	814.77	PASS	AC=1;AF=0.500;AN=2;BaseQRankSum=-0.137;ClippingRankSum=0.000;DP=62;ExcessHet=3.0103;FS=7.326;MLEAC=1;MLEAF=0.500;MQ=41.77;MQRankSum=0.828;QD=13.14;ReadPosRankSum=-0.692;SOR=0.208	GT:AD:DP:GQ:PL	0/1:38,24:62:99:843,0,1406
chrXV	136250	.	G	A	771.77	PASS	AC=1;AF=0.500;AN=2;BaseQRankSum=-0.171;ClippingRankSum=0.000;DP=59;ExcessHet=3.0103;FS=0.992;MLEAC=1;MLEAF=0.500;MQ=41.76;MQRankSum=-1.216;QD=13.08;ReadPosRankSum=-0.411;SOR=0.838	GT:AD:DP:GQ:PL	0/1:36,23:59:99:800,0,1388
chrXV	155345	.	C	T	1114.77	PASS	AC=1;AF=0.500;AN=2;BaseQRankSum=-1.743;ClippingRankSum=0.000;DP=62;ExcessHet=3.0103;FS=8.979;MLEAC=1;MLEAF=0.500;MQ=42.00;MQRankSum=0.000;QD=17.98;ReadPosRankSum=-0.365;SOR=1.124	GT:AD:DP:GQ:PL	0/1:30,32:62:99:1143,0,1134
chrXV	159425	.	G	A	1316.77	PASS	AC=1;AF=0.500;AN=2;BaseQRankSum=-1.553;ClippingRankSum=0.000;DP=52;ExcessHet=3.0103;FS=18.284;MLEAC=1;MLEAF=0.500;MQ=42.00;MQRankSum=0.000;QD=25.32;ReadPosRankSum=0.272;SOR=2.323	GT:AD:DP:GQ:PL	0/1:17,35:52:99:1345,0,596
chrXV	159970	.	C	T	728.77	PASS	AC=1;AF=0.500;AN=2;BaseQRankSum=0.640;ClippingRankSum=0.000;DP=45;ExcessHet=3.0103;FS=10.184;MLEAC=1;MLEAF=0.500;MQ=42.00;MQRankSum=0.000;QD=18.22;ReadPosRankSum=0.658;SOR=0.083	GT:AD:DP:GQ:PL	0/1:20,20:40:99:757,0,753
chrXV	201089	.	G	A	612.77	PASS	AC=1;AF=0.500;AN=2;BaseQRankSum=0.850;ClippingRankSum=0.000;DP=62;ExcessHet=3.0103;FS=0.000;MLEAC=1;MLEAF=0.500;MQ=41.76;MQRankSum=0.700;QD=9.88;ReadPosRankSum=-0.235;SOR=0.745	GT:AD:DP:GQ:PL	0/1:43,19:62:99:641,0,1673
chrXV	207408	.	C	T	892.77	PASS	AC=1;AF=0.500;AN=2;BaseQRankSum=2.209;ClippingRankSum=0.000;DP=61;ExcessHet=3.0103;FS=5.310;MLEAC=1;MLEAF=0.500;MQ=41.97;MQRankSum=0.867;QD=14.64;ReadPosRankSum=-0.138;SOR=1.445	GT:AD:DP:GQ:PL	0/1:36,25:61:99:921,0,1349
chrXV	211921	.	C	T	957.77	PASS	AC=1;AF=0.500;AN=2;BaseQRankSum=-1.208;ClippingRankSum=0.000;DP=49;ExcessHet=3.0103;FS=0.000;MLEAC=1;MLEAF=0.500;MQ=42.00;MQRankSum=0.000;QD=19.55;ReadPosRankSum=1.940;SOR=0.600	GT:AD:DP:GQ:PL	0/1:23,26:49:99:986,0,854
chrXV	216068	.	G	A	1000.77	PASS	AC=1;AF=0.500;AN=2;BaseQRankSum=1.499;ClippingRankSum=0.000;DP=69;ExcessHet=3.0103;FS=0.000;MLEAC=1;MLEAF=0.500;MQ=41.97;MQRankSum=0.856;QD=14.50;ReadPosRankSum=-0.920;SOR=0.648	GT:AD:DP:GQ:PL	0/1:41,28:69:99:1029,0,1514
chrXV	222019	.	G	A	1158.77	PASS	AC=1;AF=0.500;AN=2;BaseQRankSum=0.036;ClippingRankSum=0.000;DP=58;ExcessHet=3.0103;FS=3.707;MLEAC=1;MLEAF=0.500;MQ=41.97;MQRankSum=1.106;QD=19.98;ReadPosRankSum=0.804;SOR=0.336	GT:AD:DP:GQ:PL	0/1:27,31:58:99:1187,0,1005
chrXV	231479	.	G	A	1129.77	PASS	AC=1;AF=0.500;AN=2;BaseQRankSum=1.822;ClippingRankSum=0.000;DP=56;ExcessHet=3.0103;FS=5.411;MLEAC=1;MLEAF=0.500;MQ=41.75;MQRankSum=-0.862;QD=20.17;ReadPosRankSum=0.292;SOR=0.389	GT:AD:DP:GQ:PL	0/1:25,31:56:99:1158,0,874
chrXV	231722	.	G	A	834.77	PASS	AC=1;AF=0.500;AN=2;BaseQRankSum=1.155;ClippingRankSum=0.000;DP=58;ExcessHet=3.0103;FS=1.021;MLEAC=1;MLEAF=0.500;MQ=41.97;MQRankSum=0.875;QD=14.39;ReadPosRankSum=-1.207;SOR=0.495	GT:AD:DP:GQ:PL	0/1:34,24:58:99:863,0,1298
chrXV	233802	.	G	A	1080.77	PASS	AC=1;AF=0.500;AN=2;BaseQRankSum=0.016;ClippingRankSum=0.000;DP=61;ExcessHet=3.0103;FS=0.998;MLEAC=1;MLEAF=0.500;MQ=41.95;MQRankSum=-1.379;QD=17.72;ReadPosRankSum=0.974;SOR=0.920	GT:AD:DP:GQ:PL	0/1:31,30:61:99:1109,0,1095
chrXV	234251	.	C	T	1403.77	PASS	AC=1;AF=0.500;AN=2;BaseQRankSum=0.692;ClippingRankSum=0.000;DP=68;ExcessHet=3.0103;FS=8.450;MLEAC=1;MLEAF=0.500;MQ=41.75;MQRankSum=-1.245;QD=20.64;ReadPosRankSum=-0.247;SOR=0.403	GT:AD:DP:GQ:PL	0/1:30,38:68:99:1432,0,1067
chrXV	234902	.	C	T	1916.77	PASS	AC=1;AF=0.500;AN=2;BaseQRankSum=1.285;ClippingRankSum=0.000;DP=82;ExcessHet=3.0103;FS=0.864;MLEAC=1;MLEAF=0.500;MQ=42.00;MQRankSum=0.000;QD=23.38;ReadPosRankSum=-0.192;SOR=0.824	GT:AD:DP:GQ:PL	0/1:30,52:82:99:1945,0,944
chrXV	253739	.	G	A	1099.77	PASS	AC=1;AF=0.500;AN=2;BaseQRankSum=-0.166;ClippingRankSum=0.000;DP=52;ExcessHet=3.0103;FS=1.080;MLEAC=1;MLEAF=0.500;MQ=41.96;MQRankSum=1.207;QD=21.15;ReadPosRankSum=-0.301;SOR=0.928	GT:AD:DP:GQ:PL	0/1:22,30:52:99:1128,0,790
chrXV	275270	.	G	A	1555.77	PASS	AC=1;AF=0.500;AN=2;BaseQRankSum=1.379;ClippingRankSum=0.000;DP=70;ExcessHet=3.0103;FS=3.291;MLEAC=1;MLEAF=0.500;MQ=42.00;MQRankSum=0.000;QD=22.23;ReadPosRankSum=1.279;SOR=1.032	GT:AD:DP:GQ:PL	0/1:29,41:70:99:1584,0,1021
chrXV	291344	.	G	A	1447.77	PASS	AC=1;AF=0.500;AN=2;BaseQRankSum=0.909;ClippingRankSum=0.000;DP=72;ExcessHet=3.0103;FS=0.000;MLEAC=1;MLEAF=0.500;MQ=41.77;MQRankSum=0.159;QD=20.11;ReadPosRankSum=0.636;SOR=0.735	GT:AD:DP:GQ:PL	0/1:33,39:72:99:1476,0,1196
chrXV	323956	.	C	T	1011.77	PASS	AC=1;AF=0.500;AN=2;BaseQRankSum=0.565;ClippingRankSum=0.000;DP=54;ExcessHet=3.0103;FS=0.000;MLEAC=1;MLEAF=0.500;MQ=42.00;MQRankSum=0.000;QD=18.74;ReadPosRankSum=-0.049;SOR=0.684	GT:AD:DP:GQ:PL	0/1:26,28:54:99:1040,0,919
chrXV	324981	.	G	A	1091.77	PASS	AC=1;AF=0.500;AN=2;BaseQRankSum=0.694;ClippingRankSum=0.000;DP=56;ExcessHet=3.0103;FS=0.000;MLEAC=1;MLEAF=0.500;MQ=42.00;MQRankSum=0.000;QD=19.50;ReadPosRankSum=0.221;SOR=0.693	GT:AD:DP:GQ:PL	0/1:26,30:56:99:1120,0,946
chrXV	363986	.	G	A	1482.77	PASS	AC=1;AF=0.500;AN=2;BaseQRankSum=0.081;ClippingRankSum=0.000;DP=59;ExcessHet=3.0103;FS=2.300;MLEAC=1;MLEAF=0.500;MQ=41.75;MQRankSum=1.432;QD=25.13;ReadPosRankSum=1.333;SOR=0.424	GT:AD:DP:GQ:PL	0/1:20,39:59:99:1511,0,677
chrXV	380990	.	C	T	1141.77	PASS	AC=1;AF=0.500;AN=2;BaseQRankSum=0.843;ClippingRankSum=0.000;DP=62;ExcessHet=3.0103;FS=0.000;MLEAC=1;MLEAF=0.500;MQ=41.54;MQRankSum=0.069;QD=18.42;ReadPosRankSum=-0.152;SOR=0.811	GT:AD:DP:GQ:PL	0/1:30,32:62:99:1170,0,1100
chrXV	381021	.	C	T	981.77	PASS	AC=1;AF=0.500;AN=2;BaseQRankSum=-1.032;ClippingRankSum=0.000;DP=62;ExcessHet=3.0103;FS=2.173;MLEAC=1;MLEAF=0.500;MQ=41.54;MQRankSum=-0.023;QD=15.83;ReadPosRankSum=1.149;SOR=1.025	GT:AD:DP:GQ:PL	0/1:32,30:62:99:1010,0,1190
chrXV	389189	.	C	T	1246.77	PASS	AC=1;AF=0.500;AN=2;BaseQRankSum=1.282;ClippingRankSum=0.000;DP=56;ExcessHet=3.0103;FS=3.756;MLEAC=1;MLEAF=0.500;MQ=41.75;MQRankSum=1.234;QD=22.26;ReadPosRankSum=2.165;SOR=1.236	GT:AD:DP:GQ:PL	0/1:23,33:56:99:1275,0,797
chrXV	404736	.	G	A	903.77	PASS	AC=1;AF=0.500;AN=2;BaseQRankSum=-0.937;ClippingRankSum=0.000;DP=57;ExcessHet=3.0103;FS=0.000;MLEAC=1;MLEAF=0.500;MQ=42.00;MQRankSum=0.000;QD=15.86;ReadPosRankSum=-0.264;SOR=0.765	GT:AD:DP:GQ:PL	0/1:30,27:57:99:932,0,1074
chrXV	408119	.	G	A	1216.77	PASS	AC=1;AF=0.500;AN=2;BaseQRankSum=0.074;ClippingRankSum=0.000;DP=56;ExcessHet=3.0103;FS=3.965;MLEAC=1;MLEAF=0.500;MQ=41.75;MQRankSum=-0.768;QD=21.73;ReadPosRankSum=-1.224;SOR=1.291	GT:AD:DP:GQ:PL	0/1:22,34:56:99:1245,0,770
chrXV	426880	.	G	A	1089.77	PASS	AC=1;AF=0.500;AN=2;BaseQRankSum=2.222;ClippingRankSum=0.000;DP=63;ExcessHet=3.0103;FS=6.775;MLEAC=1;MLEAF=0.500;MQ=42.00;MQRankSum=0.000;QD=17.30;ReadPosRankSum=0.535;SOR=0.993	GT:AD:DP:GQ:PL	0/1:33,30:63:99:1118,0,1205
chrXV	427327	.	G	A	1069.77	PASS	AC=1;AF=0.500;AN=2;BaseQRankSum=-0.226;ClippingRankSum=0.000;DP=56;ExcessHet=3.0103;FS=0.000;MLEAC=1;MLEAF=0.500;MQ=42.00;MQRankSum=0.000;QD=19.10;ReadPosRankSum=0.073;SOR=0.693	GT:AD:DP:GQ:PL	0/1:26,30:56:99:1098,0,912
chrXV	435553	.	G	A	1327.77	PASS	AC=1;AF=0.500;AN=2;BaseQRankSum=-1.153;ClippingRankSum=0.000;DP=59;ExcessHet=3.0103;FS=7.277;MLEAC=1;MLEAF=0.500;MQ=41.75;MQRankSum=1.286;QD=22.50;ReadPosRankSum=1.319;SOR=0.848	GT:AD:DP:GQ:PL	0/1:23,36:59:99:1356,0,825
chrXV	440298	.	G	A	1326.77	PASS	AC=1;AF=0.500;AN=2;BaseQRankSum=-0.709;ClippingRankSum=0.000;DP=68;ExcessHet=3.0103;FS=1.999;MLEAC=1;MLEAF=0.500;MQ=41.79;MQRankSum=-0.913;QD=19.51;ReadPosRankSum=1.244;SOR=0.473	GT:AD:DP:GQ:PL	0/1:32,36:68:99:1355,0,1179
chrXV	481877	.	C	T	778.77	PASS	AC=1;AF=0.500;AN=2;BaseQRankSum=1.549;ClippingRankSum=0.000;DP=42;ExcessHet=3.0103;FS=2.749;MLEAC=1;MLEAF=0.500;MQ=42.00;MQRankSum=0.000;QD=18.54;ReadPosRankSum=1.221;SOR=0.355	GT:AD:DP:GQ:PL	0/1:20,22:42:99:807,0,707
chrXV	482727	.	C	T	658.77	PASS	AC=1;AF=0.500;AN=2;BaseQRankSum=1.258;ClippingRankSum=0.000;DP=49;ExcessHet=3.0103;FS=6.133;MLEAC=1;MLEAF=0.500;MQ=42.00;MQRankSum=0.000;QD=13.44;ReadPosRankSum=1.227;SOR=1.177	GT:AD:DP:GQ:PL	0/1:30,19:49:99:687,0,1158
chrXV	507296	.	C	T	853.77	PASS	AC=1;AF=0.500;AN=2;BaseQRankSum=-0.247;ClippingRankSum=0.000;DP=54;ExcessHet=3.0103;FS=0.000;MLEAC=1;MLEAF=0.500;MQ=41.73;MQRankSum=0.932;QD=15.81;ReadPosRankSum=-1.140;SOR=0.601	GT:AD:DP:GQ:PL	0/1:30,24:54:99:882,0,1127
chrXV	519056	.	C	T	1118.77	PASS	AC=1;AF=0.500;AN=2;BaseQRankSum=-0.335;ClippingRankSum=0.000;DP=64;ExcessHet=3.0103;FS=4.848;MLEAC=1;MLEAF=0.500;MQ=42.00;MQRankSum=0.000;QD=17.48;ReadPosRankSum=0.247;SOR=1.181	GT:AD:DP:GQ:PL	0/1:33,31:64:99:1147,0,1232
chrXV	525687	.	G	A	1256.77	PASS	AC=1;AF=0.500;AN=2;BaseQRankSum=1.493;ClippingRankSum=0.000;DP=70;ExcessHet=3.0103;FS=0.883;MLEAC=1;MLEAF=0.500;MQ=41.97;MQRankSum=1.000;QD=17.95;ReadPosRankSum=1.883;SOR=0.811	GT:AD:DP:GQ:PL	0/1:36,34:70:99:1285,0,1319
chrXV	537401	.	C	T	1098.77	PASS	AC=1;AF=0.500;AN=2;BaseQRankSum=2.836;ClippingRankSum=0.000;DP=49;ExcessHet=3.0103;FS=1.117;MLEAC=1;MLEAF=0.500;MQ=42.00;MQRankSum=0.000;QD=22.42;ReadPosRankSum=0.188;SOR=0.606	GT:AD:DP:GQ:PL	0/1:20,29:49:99:1127,0,676
chrXV	551905	.	C	T	807.77	PASS	AC=1;AF=0.500;AN=2;BaseQRankSum=-1.066;ClippingRankSum=0.000;DP=57;ExcessHet=3.0103;FS=0.000;MLEAC=1;MLEAF=0.500;MQ=41.97;MQRankSum=0.888;QD=14.17;ReadPosRankSum=-0.805;SOR=0.760	GT:AD:DP:GQ:PL	0/1:33,24:57:99:836,0,1267
chrXV	580183	.	G	A	1976.77	PASS	AC=1;AF=0.500;AN=2;BaseQRankSum=0.641;ClippingRankSum=0.000;DP=75;ExcessHet=3.0103;FS=3.361;MLEAC=1;MLEAF=0.500;MQ=41.97;MQRankSum=-0.679;QD=26.36;ReadPosRankSum=-0.079;SOR=1.165	GT:AD:DP:GQ:PL	0/1:25,50:75:99:2005,0,2667
chrXV	580191	.	G	A	2037.77	PASS	AC=1;AF=0.500;AN=2;BaseQRankSum=-0.687;ClippingRankSum=0.000;DP=75;ExcessHet=3.0103;FS=6.494;MLEAC=1;MLEAF=0.500;MQ=41.97;MQRankSum=-0.679;QD=27.17;ReadPosRankSum=0.430;SOR=1.036	GT:AD:DP:GQ:PL	0/1:25,50:75:99:2066,0,2744
chrXV	580210	.	C	T	1898.77	PASS	AC=1;AF=0.500;AN=2;BaseQRankSum=0.607;ClippingRankSum=0.000;DP=73;ExcessHet=3.0103;FS=4.760;MLEAC=1;MLEAF=0.500;MQ=41.97;MQRankSum=-0.715;QD=26.01;ReadPosRankSum=0.950;SOR=0.727	GT:AD:DP:GQ:PL	0/1:26,47:73:99:1927,0,2642
chrXV	583158	.	G	A	929.77	PASS	AC=1;AF=0.500;AN=2;BaseQRankSum=1.641;ClippingRankSum=0.000;DP=56;ExcessHet=3.0103;FS=1.028;MLEAC=1;MLEAF=0.500;MQ=42.00;MQRankSum=0.000;QD=16.90;ReadPosRankSum=-1.713;SOR=0.527	GT:AD:DP:GQ:PL	0/1:29,26:55:99:958,0,1041
chrXV	621640	.	C	T	1199.77	PASS	AC=1;AF=0.500;AN=2;BaseQRankSum=0.090;ClippingRankSum=0.000;DP=68;ExcessHet=3.0103;FS=4.801;MLEAC=1;MLEAF=0.500;MQ=41.79;MQRankSum=-1.000;QD=17.64;ReadPosRankSum=-0.913;SOR=0.629	GT:AD:DP:GQ:PL	0/1:35,33:68:99:1228,0,1336
chrXV	631831	.	G	A	952.77	PASS	AC=1;AF=0.500;AN=2;BaseQRankSum=-2.184;ClippingRankSum=0.000;DP=60;ExcessHet=3.0103;FS=5.273;MLEAC=1;MLEAF=0.500;MQ=41.76;MQRankSum=0.969;QD=15.88;ReadPosRankSum=-0.252;SOR=1.426	GT:AD:DP:GQ:PL	0/1:32,28:60:99:981,0,1212
chrXV	657295	.	C	T	1138.77	PASS	AC=1;AF=0.500;AN=2;BaseQRankSum=-1.549;ClippingRankSum=0.000;DP=62;ExcessHet=3.0103;FS=0.000;MLEAC=1;MLEAF=0.500;MQ=42.00;MQRankSum=0.000;QD=18.37;ReadPosRankSum=-0.942;SOR=0.693	GT:AD:DP:GQ:PL	0/1:30,32:62:99:1167,0,1122
chrXV	663777	.	G	A	703.77	PASS	AC=1;AF=0.500;AN=2;BaseQRankSum=2.985;ClippingRankSum=0.000;DP=47;ExcessHet=3.0103;FS=0.000;MLEAC=1;MLEAF=0.500;MQ=42.00;MQRankSum=0.000;QD=14.97;ReadPosRankSum=1.086;SOR=0.763	GT:AD:DP:GQ:PL	0/1:27,20:47:99:732,0,1022
chrXV	688283	.	G	A	1211.77	PASS	AC=1;AF=0.500;AN=2;BaseQRankSum=-0.555;ClippingRankSum=0.000;DP=62;ExcessHet=3.0103;FS=0.000;MLEAC=1;MLEAF=0.500;MQ=42.00;MQRankSum=0.000;QD=19.54;ReadPosRankSum=-0.693;SOR=0.693	GT:AD:DP:GQ:PL	0/1:29,33:62:99:1240,0,1062
chrXV	696598	.	C	T	1235.77	PASS	AC=1;AF=0.500;AN=2;BaseQRankSum=-2.107;ClippingRankSum=0.000;DP=56;ExcessHet=3.0103;FS=1.027;MLEAC=1;MLEAF=0.500;MQ=42.00;MQRankSum=0.000;QD=22.07;ReadPosRankSum=-1.225;SOR=0.540	GT:AD:DP:GQ:PL	0/1:22,34:56:99:1264,0,762
chrXV	717356	.	C	T	799.77	PASS	AC=1;AF=0.500;AN=2;BaseQRankSum=-0.942;ClippingRankSum=0.000;DP=55;ExcessHet=3.0103;FS=12.578;MLEAC=1;MLEAF=0.500;MQ=41.73;MQRankSum=0.917;QD=14.54;ReadPosRankSum=-0.631;SOR=1.724	GT:AD:DP:GQ:PL	0/1:31,24:55:99:828,0,1162
chrXV	724861	.	C	T	1522.77	PASS	AC=1;AF=0.500;AN=2;BaseQRankSum=4.091;ClippingRankSum=0.000;DP=78;ExcessHet=3.0103;FS=3.163;MLEAC=1;MLEAF=0.500;MQ=41.97;MQRankSum=1.093;QD=19.78;ReadPosRankSum=-1.214;SOR=1.189	GT:AD:DP:GQ:PL	0/1:36,41:77:99:1551,0,1254
chrXV	735377	.	C	T	1244.77	PASS	AC=1;AF=0.500;AN=2;BaseQRankSum=0.486;ClippingRankSum=0.000;DP=67;ExcessHet=3.0103;FS=6.622;MLEAC=1;MLEAF=0.500;MQ=42.00;MQRankSum=0.000;QD=18.58;ReadPosRankSum=1.664;SOR=1.519	GT:AD:DP:GQ:PL	0/1:33,34:67:99:1273,0,1168
chrXV	758305	.	C	T	1117.77	PASS	AC=1;AF=0.500;AN=2;BaseQRankSum=0.958;ClippingRankSum=0.000;DP=54;ExcessHet=3.0103;FS=12.677;MLEAC=1;MLEAF=0.500;MQ=41.96;MQRankSum=-0.857;QD=20.70;ReadPosRankSum=-0.515;SOR=1.395	GT:AD:DP:GQ:PL	0/1:24,30:54:99:1146,0,886
chrXV	759500	.	G	A	988.77	PASS	AC=1;AF=0.500;AN=2;BaseQRankSum=0.621;ClippingRankSum=0.000;DP=57;ExcessHet=3.0103;FS=2.245;MLEAC=1;MLEAF=0.500;MQ=41.97;MQRankSum=1.053;QD=17.35;ReadPosRankSum=-1.230;SOR=0.409	GT:AD:DP:GQ:PL	0/1:28,29:57:99:1017,0,1017
chrXV	774375	.	C	T	690.77	PASS	AC=1;AF=0.500;AN=2;BaseQRankSum=-1.095;ClippingRankSum=0.000;DP=46;ExcessHet=3.0103;FS=8.919;MLEAC=1;MLEAF=0.500;MQ=42.00;MQRankSum=0.000;QD=15.02;ReadPosRankSum=-0.110;SOR=2.015	GT:AD:DP:GQ:PL	0/1:26,20:46:99:719,0,986
chrXV	780069	.	C	T	1423.77	PASS	AC=1;AF=0.500;AN=2;BaseQRankSum=0.206;ClippingRankSum=0.000;DP=60;ExcessHet=3.0103;FS=2.317;MLEAC=1;MLEAF=0.500;MQ=42.00;MQRankSum=0.000;QD=23.73;ReadPosRankSum=0.615;SOR=1.116	GT:AD:DP:GQ:PL	0/1:21,39:60:99:1452,0,666
chrXV	780093	.	C	T	675.77	PASS	AC=1;AF=0.500;AN=2;BaseQRankSum=0.281;ClippingRankSum=0.000;DP=60;ExcessHet=3.0103;FS=1.037;MLEAC=1;MLEAF=0.500;MQ=42.00;MQRankSum=0.000;QD=11.26;ReadPosRankSum=0.698;SOR=0.661	GT:AD:DP:GQ:PL	0/1:39,21:60:99:704,0,1443
chrXV	780143	.	C	T	686.77	PASS	AC=1;AF=0.500;AN=2;BaseQRankSum=0.497;ClippingRankSum=0.000;DP=54;ExcessHet=3.0103;FS=2.457;MLEAC=1;MLEAF=0.500;MQ=42.00;MQRankSum=0.000;QD=12.72;ReadPosRankSum=-0.244;SOR=0.378	GT:AD:DP:GQ:PL	0/1:34,20:54:99:715,0,1280
chrXV	793013	.	C	T	1128.77	PASS	AC=1;AF=0.500;AN=2;BaseQRankSum=-0.061;ClippingRankSum=0.000;DP=53;ExcessHet=3.0103;FS=2.427;MLEAC=1;MLEAF=0.500;MQ=42.00;MQRankSum=0.000;QD=21.30;ReadPosRankSum=0.521;SOR=1.161	GT:AD:DP:GQ:PL	0/1:22,31:53:99:1157,0,793
chrXV	810281	.	G	A	1079.77	PASS	AC=1;AF=0.500;AN=2;BaseQRankSum=1.193;ClippingRankSum=0.000;DP=51;ExcessHet=3.0103;FS=5.752;MLEAC=1;MLEAF=0.500;MQ=42.00;MQRankSum=0.000;QD=21.17;ReadPosRankSum=0.281;SOR=0.250	GT:AD:DP:GQ:PL	0/1:22,29:51:99:1108,0,793
chrXV	812217	.	G	A	1212.77	PASS	AC=1;AF=0.500;AN=2;BaseQRankSum=-0.536;ClippingRankSum=0.000;DP=66;ExcessHet=3.0103;FS=0.000;MLEAC=1;MLEAF=0.500;MQ=41.79;MQRankSum=1.030;QD=18.38;ReadPosRankSum=1.547;SOR=0.700	GT:AD:DP:GQ:PL	0/1:33,33:66:99:1241,0,1187
chrXV	820747	.	G	A	1256.77	PASS	AC=1;AF=0.500;AN=2;BaseQRankSum=1.284;ClippingRankSum=0.000;DP=56;ExcessHet=3.0103;FS=3.812;MLEAC=1;MLEAF=0.500;MQ=41.74;MQRankSum=1.234;QD=22.44;ReadPosRankSum=-0.526;SOR=0.873	GT:AD:DP:GQ:PL	0/1:23,33:56:99:1285,0,813
chrXV	832431	.	C	T	1091.77	PASS	AC=1;AF=0.500;AN=2;BaseQRankSum=-1.141;ClippingRankSum=0.000;DP=58;ExcessHet=3.0103;FS=1.017;MLEAC=1;MLEAF=0.500;MQ=42.00;MQRankSum=0.000;QD=18.82;ReadPosRankSum=-0.262;SOR=0.969	GT:AD:DP:GQ:PL	0/1:28,30:58:99:1120,0,1043
chrXV	841951	.	G	A	1228.77	PASS	AC=1;AF=0.500;AN=2;BaseQRankSum=1.505;ClippingRankSum=0.000;DP=58;ExcessHet=3.0103;FS=2.244;MLEAC=1;MLEAF=0.500;MQ=42.00;MQRankSum=0.000;QD=21.19;ReadPosRankSum=0.429;SOR=0.971	GT:AD:DP:GQ:PL	0/1:25,33:58:99:1257,0,837
chrXV	842388	.	C	T	1085.77	PASS	AC=1;AF=0.500;AN=2;BaseQRankSum=1.439;ClippingRankSum=0.000;DP=52;ExcessHet=3.0103;FS=2.399;MLEAC=1;MLEAF=0.500;MQ=41.73;MQRankSum=1.162;QD=20.88;ReadPosRankSum=0.365;SOR=1.143	GT:AD:DP:GQ:PL	0/1:23,29:52:99:1114,0,827
chrXV	842567	.	C	T	1347.77	PASS	AC=1;AF=0.500;AN=2;BaseQRankSum=0.643;ClippingRankSum=0.000;DP=64;ExcessHet=3.0103;FS=6.905;MLEAC=1;MLEAF=0.500;MQ=42.00;MQRankSum=0.000;QD=21.06;ReadPosRankSum=1.315;SOR=0.223	GT:AD:DP:GQ:PL	0/1:28,36:64:99:1376,0,1019
chrXV	854889	.	G	A	1442.77	PASS	AC=1;AF=0.500;AN=2;BaseQRankSum=1.134;ClippingRankSum=0.000;DP=72;ExcessHet=3.0103;FS=8.290;MLEAC=1;MLEAF=0.500;MQ=41.80;MQRankSum=-0.863;QD=20.61;ReadPosRankSum=-0.951;SOR=1.093	GT:AD:DP:GQ:PL	0/1:31,39:70:99:1471,0,1093
chrXV	876877	.	G	A	1495.77	PASS	AC=1;AF=0.500;AN=2;BaseQRankSum=0.164;ClippingRankSum=0.000;DP=75;ExcessHet=3.0103;FS=3.154;MLEAC=1;MLEAF=0.500;MQ=42.00;MQRankSum=0.000;QD=19.94;ReadPosRankSum=-0.799;SOR=0.368	GT:AD:DP:GQ:PL	0/1:34,41:75:99:1524,0,1177
chrXV	876926	.	G	A	1138.77	PASS	AC=1;AF=0.500;AN=2;BaseQRankSum=0.000;ClippingRankSum=0.000;DP=69;ExcessHet=3.0103;FS=0.000;MLEAC=1;MLEAF=0.500;MQ=42.00;MQRankSum=0.000;QD=16.50;ReadPosRankSum=0.829;SOR=0.672	GT:AD:DP:GQ:PL	0/1:37,32:69:99:1167,0,1321
chrXV	877774	.	G	A	902.77	PASS	AC=1;AF=0.500;AN=2;BaseQRankSum=0.875;ClippingRankSum=0.000;DP=55;ExcessHet=3.0103;FS=7.389;MLEAC=1;MLEAF=0.500;MQ=42.00;MQRankSum=0.000;QD=16.41;ReadPosRankSum=0.149;SOR=0.361	GT:AD:DP:GQ:PL	0/1:30,25:55:99:931,0,1088
chrXV	879425	.	C	T	824.77	PASS	AC=1;AF=0.500;AN=2;BaseQRankSum=1.212;ClippingRankSum=0.000;DP=62;ExcessHet=3.0103;FS=0.979;MLEAC=1;MLEAF=0.500;MQ=41.76;MQRankSum=0.828;QD=13.30;ReadPosRankSum=-1.496;SOR=0.556	GT:AD:DP:GQ:PL	0/1:38,24:62:99:853,0,1442
chrXV	882530	.	C	T	977.77	PASS	AC=1;AF=0.500;AN=2;BaseQRankSum=0.802;ClippingRankSum=0.000;DP=55;ExcessHet=3.0103;FS=2.310;MLEAC=1;MLEAF=0.500;MQ=41.93;MQRankSum=-1.376;QD=17.78;ReadPosRankSum=-0.717;SOR=0.397	GT:AD:DP:GQ:PL	0/1:27,28:55:99:1006,0,1089
chrXV	882552	.	C	T	1067.77	PASS	AC=1;AF=0.500;AN=2;BaseQRankSum=1.184;ClippingRankSum=0.000;DP=53;ExcessHet=3.0103;FS=0.000;MLEAC=1;MLEAF=0.500;MQ=41.96;MQRankSum=1.137;QD=20.15;ReadPosRankSum=0.457;SOR=0.584	GT:AD:DP:GQ:PL	0/1:24,29:53:99:1096,0,851
chrXV	882630	.	C	T	566.77	PASS	AC=1;AF=0.500;AN=2;BaseQRankSum=0.388;ClippingRankSum=0.000;DP=28;ExcessHet=3.0103;FS=0.000;MLEAC=1;MLEAF=0.500;MQ=41.17;MQRankSum=0.506;QD=22.67;ReadPosRankSum=0.559;SOR=1.061	GT:AD:DP:GQ:PL	0/1:8,17:25:99:595,0,226
chrXV	882898	.	C	T	618.77	PASS	AC=1;AF=0.500;AN=2;BaseQRankSum=-0.460;ClippingRankSum=0.000;DP=44;ExcessHet=3.0103;FS=6.813;MLEAC=1;MLEAF=0.500;MQ=42.00;MQRankSum=0.000;QD=14.06;ReadPosRankSum=-0.327;SOR=1.802	GT:AD:DP:GQ:PL	0/1:26,18:44:99:647,0,940
chrXV	883199	.	C	T	1332.77	PASS	AC=1;AF=0.500;AN=2;BaseQRankSum=-1.222;ClippingRankSum=0.000;DP=70;ExcessHet=3.0103;FS=12.891;MLEAC=1;MLEAF=0.500;MQ=41.80;MQRankSum=-0.971;QD=19.04;ReadPosRankSum=0.058;SOR=0.447	GT:AD:DP:GQ:PL	0/1:35,35:70:99:1361,0,2693
chrXV	883201	.	C	T	1332.77	PASS	AC=1;AF=0.500;AN=2;BaseQRankSum=-0.736;ClippingRankSum=0.000;DP=69;ExcessHet=3.0103;FS=18.740;MLEAC=1;MLEAF=0.500;MQ=41.79;MQRankSum=-0.957;QD=19.32;ReadPosRankSum=-0.934;SOR=0.402	GT:AD:DP:GQ:PL	0/1:34,35:69:99:1361,0,2693
chrXV	960310	.	C	T	1233.77	PASS	AC=1;AF=0.500;AN=2;BaseQRankSum=0.074;ClippingRankSum=0.000;DP=74;ExcessHet=3.0103;FS=1.931;MLEAC=1;MLEAF=0.500;MQ=41.97;MQRankSum=0.949;QD=16.67;ReadPosRankSum=1.084;SOR=0.658	GT:AD:DP:GQ:PL	0/1:40,34:74:99:1262,0,1473
chrXV	978307	.	G	A	750.77	PASS	AC=1;AF=0.500;AN=2;BaseQRankSum=2.302;ClippingRankSum=0.000;DP=54;ExcessHet=3.0103;FS=3.910;MLEAC=1;MLEAF=0.500;MQ=41.73;MQRankSum=-1.168;QD=13.90;ReadPosRankSum=1.583;SOR=0.949	GT:AD:DP:GQ:PL	0/1:32,22:54:99:779,0,1149
chrXV	989927	.	C	T	805.77	PASS	AC=1;AF=0.500;AN=2;BaseQRankSum=0.262;ClippingRankSum=0.000;DP=58;ExcessHet=3.0103;FS=3.707;MLEAC=1;MLEAF=0.500;MQ=41.90;MQRankSum=-2.154;QD=13.89;ReadPosRankSum=-0.046;SOR=1.147	GT:AD:DP:GQ:PL	0/1:35,23:58:99:834,0,1320
chrXV	1004511	.	G	A	1128.77	PASS	AC=1;AF=0.500;AN=2;BaseQRankSum=-0.158;ClippingRankSum=0.000;DP=71;ExcessHet=3.0103;FS=0.922;MLEAC=1;MLEAF=0.500;MQ=42.00;MQRankSum=0.000;QD=15.90;ReadPosRankSum=0.333;SOR=0.505	GT:AD:DP:GQ:PL	0/1:39,32:71:99:1157,0,1451
chrXV	1034256	.	G	A	1402.77	PASS	AC=1;AF=0.500;AN=2;BaseQRankSum=1.628;ClippingRankSum=0.000;DP=62;ExcessHet=3.0103;FS=2.182;MLEAC=1;MLEAF=0.500;MQ=42.00;MQRankSum=0.000;QD=22.63;ReadPosRankSum=1.211;SOR=0.694	GT:AD:DP:GQ:PL	0/1:25,37:62:99:1431,0,871
chrXV	1044492	.	G	A	890.77	PASS	AC=1;AF=0.500;AN=2;BaseQRankSum=-1.219;ClippingRankSum=0.000;DP=53;ExcessHet=3.0103;FS=1.067;MLEAC=1;MLEAF=0.500;MQ=41.73;MQRankSum=1.057;QD=16.81;ReadPosRankSum=0.749;SOR=0.491	GT:AD:DP:GQ:PL	0/1:26,27:53:99:919,0,964
chrXV	1046136	.	C	T	1017.77	PASS	AC=1;AF=0.500;AN=2;BaseQRankSum=0.357;ClippingRankSum=0.000;DP=61;ExcessHet=3.0103;FS=11.331;MLEAC=1;MLEAF=0.500;MQ=42.00;MQRankSum=0.000;QD=16.68;ReadPosRankSum=1.428;SOR=0.533	GT:AD:DP:GQ:PL	0/1:32,29:61:99:1046,0,1180
chrXV	1051067	.	C	T	1223.77	PASS	AC=1;AF=0.500;AN=2;BaseQRankSum=1.508;ClippingRankSum=0.000;DP=64;ExcessHet=3.0103;FS=0.937;MLEAC=1;MLEAF=0.500;MQ=42.00;MQRankSum=0.000;QD=19.12;ReadPosRankSum=-0.669;SOR=0.569	GT:AD:DP:GQ:PL	0/1:31,33:64:99:1252,0,1123
chrXV	1054963	.	G	A	914.77	PASS	AC=1;AF=0.500;AN=2;BaseQRankSum=-1.266;ClippingRankSum=0.000;DP=56;ExcessHet=3.0103;FS=0.000;MLEAC=1;MLEAF=0.500;MQ=42.00;MQRankSum=0.000;QD=16.34;ReadPosRankSum=-3.006;SOR=0.773	GT:AD:DP:GQ:PL	0/1:30,26:56:99:943,0,1146
chrXV	1059270	.	C	T	765.77	PASS	AC=1;AF=0.500;AN=2;BaseQRankSum=-1.602;ClippingRankSum=0.000;DP=45;ExcessHet=3.0103;FS=0.000;MLEAC=1;MLEAF=0.500;MQ=42.00;MQRankSum=0.000;QD=17.02;ReadPosRankSum=-1.391;SOR=0.818	GT:AD:DP:GQ:PL	0/1:23,22:45:99:794,0,847
chrXVI	30328	.	C	T	1114.77	PASS	AC=1;AF=0.500;AN=2;BaseQRankSum=-0.336;ClippingRankSum=0.000;DP=60;ExcessHet=3.0103;FS=0.000;MLEAC=1;MLEAF=0.500;MQ=42.00;MQRankSum=0.000;QD=18.58;ReadPosRankSum=-2.008;SOR=0.689	GT:AD:DP:GQ:PL	0/1:29,31:60:99:1143,0,1072
chrXVI	44597	.	C	T	1238.77	PASS	AC=1;AF=0.500;AN=2;BaseQRankSum=0.618;ClippingRankSum=0.000;DP=64;ExcessHet=3.0103;FS=0.000;MLEAC=1;MLEAF=0.500;MQ=41.77;MQRankSum=1.096;QD=19.36;ReadPosRankSum=-0.227;SOR=0.782	GT:AD:DP:GQ:PL	0/1:30,34:64:99:1267,0,1103
chrXVI	46569	.	G	A	1166.77	PASS	AC=1;AF=0.500;AN=2;BaseQRankSum=0.727;ClippingRankSum=0.000;DP=56;ExcessHet=3.0103;FS=7.686;MLEAC=1;MLEAF=0.500;MQ=41.97;MQRankSum=-0.768;QD=20.84;ReadPosRankSum=2.808;SOR=0.405	GT:AD:DP:GQ:PL	0/1:22,34:56:99:1195,0,652
chrXVI	46777	.	C	T	911.77	PASS	AC=1;AF=0.500;AN=2;BaseQRankSum=2.353;ClippingRankSum=0.000;DP=66;ExcessHet=3.0103;FS=3.383;MLEAC=1;MLEAF=0.500;MQ=42.00;MQRankSum=0.000;QD=13.81;ReadPosRankSum=-0.541;SOR=0.957	GT:AD:DP:GQ:PL	0/1:40,26:66:99:940,0,1499
chrXVI	49590	.	C	T	1070.77	PASS	AC=1;AF=0.500;AN=2;BaseQRankSum=0.337;ClippingRankSum=0.000;DP=58;ExcessHet=3.0103;FS=3.515;MLEAC=1;MLEAF=0.500;MQ=41.97;MQRankSum=-0.932;QD=18.46;ReadPosRankSum=-0.905;SOR=0.626	GT:AD:DP:GQ:PL	0/1:28,30:58:99:1099,0,1030
chrXVI	52491	.	G	A	947.77	PASS	AC=1;AF=0.500;AN=2;BaseQRankSum=1.147;ClippingRankSum=0.000;DP=49;ExcessHet=3.0103;FS=2.434;MLEAC=1;MLEAF=0.500;MQ=41.96;MQRankSum=-0.900;QD=19.34;ReadPosRankSum=-1.302;SOR=0.667	GT:AD:DP:GQ:PL	0/1:23,26:49:99:976,0,821
chrXVI	74615	.	G	A	923.77	PASS	AC=1;AF=0.500;AN=2;BaseQRankSum=-0.274;ClippingRankSum=0.000;DP=51;ExcessHet=3.0103;FS=0.000;MLEAC=1;MLEAF=0.500;MQ=42.00;MQRankSum=0.000;QD=18.11;ReadPosRankSum=-0.934;SOR=0.765	GT:AD:DP:GQ:PL	0/1:24,27:51:99:952,0,892
chrXVI	90563	.	G	A	923.77	PASS	AC=1;AF=0.500;AN=2;BaseQRankSum=-0.109;ClippingRankSum=0.000;DP=54;ExcessHet=3.0103;FS=0.000;MLEAC=1;MLEAF=0.500;MQ=42.00;MQRankSum=0.000;QD=17.11;ReadPosRankSum=-1.094;SOR=0.693	GT:AD:DP:GQ:PL	0/1:28,26:54:99:952,0,1045
chrXVI	98673	.	G	A	1181.77	PASS	AC=1;AF=0.500;AN=2;BaseQRankSum=-0.332;ClippingRankSum=0.000;DP=68;ExcessHet=3.0103;FS=10.580;MLEAC=1;MLEAF=0.500;MQ=42.00;MQRankSum=0.000;QD=17.38;ReadPosRankSum=1.100;SOR=0.728	GT:AD:DP:GQ:PL	0/1:35,33:68:99:1210,0,1294
chrXVI	98698	.	G	A	1112.77	PASS	AC=1;AF=0.500;AN=2;BaseQRankSum=-3.932;ClippingRankSum=0.000;DP=69;ExcessHet=3.0103;FS=8.071;MLEAC=1;MLEAF=0.500;MQ=42.00;MQRankSum=0.000;QD=16.36;ReadPosRankSum=-1.790;SOR=1.040	GT:AD:DP:GQ:PL	0/1:35,33:68:99:1141,0,1316
chrXVI	101010	.	C	T	1179.77	PASS	AC=1;AF=0.500;AN=2;BaseQRankSum=0.942;ClippingRankSum=0.000;DP=59;ExcessHet=3.0103;FS=0.000;MLEAC=1;MLEAF=0.500;MQ=42.00;MQRankSum=0.000;QD=20.00;ReadPosRankSum=-0.576;SOR=0.743	GT:AD:DP:GQ:PL	0/1:27,32:59:99:1208,0,971
chrXVI	106945	.	C	T	891.77	PASS	AC=1;AF=0.500;AN=2;BaseQRankSum=1.062;ClippingRankSum=0.000;DP=55;ExcessHet=3.0103;FS=2.381;MLEAC=1;MLEAF=0.500;MQ=42.00;MQRankSum=0.000;QD=16.21;ReadPosRankSum=0.580;SOR=0.357	GT:AD:DP:GQ:PL	0/1:30,25:55:99:920,0,1118
chrXVI	122350	.	C	T	1108.77	PASS	AC=1;AF=0.500;AN=2;BaseQRankSum=1.048;ClippingRankSum=0.000;DP=65;ExcessHet=3.0103;FS=4.883;MLEAC=1;MLEAF=0.500;MQ=41.77;MQRankSum=-1.016;QD=17.06;ReadPosRankSum=0.086;SOR=0.668	GT:AD:DP:GQ:PL	0/1:34,31:65:99:1137,0,1245
chrXVI	124858	.	C	T	1184.77	PASS	AC=1;AF=0.500;AN=2;BaseQRankSum=-0.033;ClippingRankSum=0.000;DP=62;ExcessHet=3.0103;FS=0.000;MLEAC=1;MLEAF=0.500;MQ=42.00;MQRankSum=0.000;QD=19.11;ReadPosRankSum=-1.312;SOR=0.811	GT:AD:DP:GQ:PL	0/1:30,32:62:99:1213,0,1126
chrXVI	125951	.	C	T	959.77	PASS	AC=1;AF=0.500;AN=2;BaseQRankSum=0.008;ClippingRankSum=0.000;DP=62;ExcessHet=3.0103;FS=3.540;MLEAC=1;MLEAF=0.500;MQ=42.00;MQRankSum=0.000;QD=15.48;ReadPosRankSum=0.564;SOR=0.478	GT:AD:DP:GQ:PL	0/1:35,27:62:99:988,0,1335
chrXVI	132796	.	C	T	1221.77	PASS	AC=1;AF=0.500;AN=2;BaseQRankSum=-0.427;ClippingRankSum=0.000;DP=56;ExcessHet=3.0103;FS=3.773;MLEAC=1;MLEAF=0.500;MQ=42.00;MQRankSum=0.000;QD=21.82;ReadPosRankSum=1.527;SOR=1.244	GT:AD:DP:GQ:PL	0/1:22,34:56:99:1250,0,764
chrXVI	164204	.	C	T	1262.77	PASS	AC=1;AF=0.500;AN=2;BaseQRankSum=1.340;ClippingRankSum=0.000;DP=66;ExcessHet=3.0103;FS=6.660;MLEAC=1;MLEAF=0.500;MQ=41.79;MQRankSum=-0.882;QD=19.13;ReadPosRankSum=0.709;SOR=1.084	GT:AD:DP:GQ:PL	0/1:30,36:66:99:1291,0,1027
chrXVI	166084	.	C	T	1027.77	PASS	AC=1;AF=0.500;AN=2;BaseQRankSum=0.124;ClippingRankSum=0.000;DP=54;ExcessHet=3.0103;FS=7.696;MLEAC=1;MLEAF=0.500;MQ=41.74;MQRankSum=-0.891;QD=19.03;ReadPosRankSum=0.860;SOR=1.373	GT:AD:DP:GQ:PL	0/1:25,29:54:99:1056,0,871
chrXVI	173127	.	C	T	1148.77	PASS	AC=1;AF=0.500;AN=2;BaseQRankSum=2.839;ClippingRankSum=0.000;DP=48;ExcessHet=3.0103;FS=11.375;MLEAC=1;MLEAF=0.500;MQ=42.00;MQRankSum=0.000;QD=23.93;ReadPosRankSum=-0.013;SOR=1.121	GT:AD:DP:GQ:PL	0/1:18,30:48:99:1177,0,666
chrXVI	173130	.	C	T	646.77	PASS	AC=1;AF=0.500;AN=2;BaseQRankSum=-1.780;ClippingRankSum=0.000;DP=49;ExcessHet=3.0103;FS=13.759;MLEAC=1;MLEAF=0.500;MQ=42.00;MQRankSum=0.000;QD=13.20;ReadPosRankSum=-1.003;SOR=1.472	GT:AD:DP:GQ:PL	0/1:30,19:49:99:675,0,1200
chrXVI	173459	.	C	T	896.77	PASS	AC=1;AF=0.500;AN=2;BaseQRankSum=1.341;ClippingRankSum=0.000;DP=57;ExcessHet=3.0103;FS=2.269;MLEAC=1;MLEAF=0.500;MQ=42.00;MQRankSum=0.000;QD=15.73;ReadPosRankSum=-0.609;SOR=1.136	GT:AD:DP:GQ:PL	0/1:32,25:57:99:925,0,1229
chrXVI	192049	.	C	T	958.77	PASS	AC=1;AF=0.500;AN=2;BaseQRankSum=-0.323;ClippingRankSum=0.000;DP=64;ExcessHet=3.0103;FS=4.930;MLEAC=1;MLEAF=0.500;MQ=41.97;MQRankSum=0.913;QD=14.98;ReadPosRankSum=1.767;SOR=1.118	GT:AD:DP:GQ:PL	0/1:36,28:64:99:987,0,1365
chrXVI	198700	.	C	T	759.77	PASS	AC=1;AF=0.500;AN=2;BaseQRankSum=0.932;ClippingRankSum=0.000;DP=49;ExcessHet=3.0103;FS=2.504;MLEAC=1;MLEAF=0.500;MQ=42.00;MQRankSum=0.000;QD=15.51;ReadPosRankSum=0.737;SOR=1.087	GT:AD:DP:GQ:PL	0/1:29,20:49:99:788,0,2168
chrXVI	198701	.	C	T	759.77	PASS	AC=1;AF=0.500;AN=2;BaseQRankSum=0.892;ClippingRankSum=0.000;DP=49;ExcessHet=3.0103;FS=2.498;MLEAC=1;MLEAF=0.500;MQ=41.96;MQRankSum=0.907;QD=15.51;ReadPosRankSum=0.331;SOR=1.230	GT:AD:DP:GQ:PL	0/1:28,21:49:99:788,0,2168
chrXVI	251998	.	G	A	1385.77	PASS	AC=1;AF=0.500;AN=2;BaseQRankSum=-0.573;ClippingRankSum=0.000;DP=79;ExcessHet=3.0103;FS=0.849;MLEAC=1;MLEAF=0.500;MQ=42.00;MQRankSum=0.000;QD=17.54;ReadPosRankSum=0.284;SOR=0.859	GT:AD:DP:GQ:PL	0/1:41,38:79:99:1414,0,1555
chrXVI	272592	.	G	A	1032.77	PASS	AC=1;AF=0.500;AN=2;BaseQRankSum=0.382;ClippingRankSum=0.000;DP=56;ExcessHet=3.0103;FS=1.029;MLEAC=1;MLEAF=0.500;MQ=42.00;MQRankSum=0.000;QD=18.44;ReadPosRankSum=0.505;SOR=0.997	GT:AD:DP:GQ:PL	0/1:28,28:56:99:1061,0,1043
chrXVI	283232	.	G	A	903.77	PASS	AC=1;AF=0.500;AN=2;BaseQRankSum=1.201;ClippingRankSum=0.000;DP=56;ExcessHet=3.0103;FS=2.332;MLEAC=1;MLEAF=0.500;MQ=42.00;MQRankSum=0.000;QD=16.43;ReadPosRankSum=-2.251;SOR=1.055	GT:AD:DP:GQ:PL	0/1:30,25:55:99:932,0,1100
chrXVI	288099	.	C	T	1422.77	PASS	AC=1;AF=0.500;AN=2;BaseQRankSum=-0.384;ClippingRankSum=0.000;DP=82;ExcessHet=3.0103;FS=0.000;MLEAC=1;MLEAF=0.500;MQ=41.98;MQRankSum=-1.026;QD=17.35;ReadPosRankSum=1.521;SOR=0.715	GT:AD:DP:GQ:PL	0/1:43,39:82:99:1451,0,1625
chrXVI	289426	.	C	T	1031.77	PASS	AC=1;AF=0.500;AN=2;BaseQRankSum=-1.049;ClippingRankSum=0.000;DP=62;ExcessHet=3.0103;FS=3.629;MLEAC=1;MLEAF=0.500;MQ=41.76;MQRankSum=-1.034;QD=16.64;ReadPosRankSum=-0.008;SOR=1.247	GT:AD:DP:GQ:PL	0/1:33,29:62:99:1060,0,1262
chrXVI	297557	.	C	T	999.77	PASS	AC=1;AF=0.500;AN=2;BaseQRankSum=-0.487;ClippingRankSum=0.000;DP=66;ExcessHet=3.0103;FS=3.399;MLEAC=1;MLEAF=0.500;MQ=42.00;MQRankSum=0.000;QD=15.15;ReadPosRankSum=0.505;SOR=0.728	GT:AD:DP:GQ:PL	0/1:37,29:66:99:1028,0,1414
chrXVI	297687	.	C	T	802.77	PASS	AC=1;AF=0.500;AN=2;BaseQRankSum=-0.736;ClippingRankSum=0.000;DP=57;ExcessHet=3.0103;FS=5.587;MLEAC=1;MLEAF=0.500;MQ=42.00;MQRankSum=0.000;QD=14.08;ReadPosRankSum=0.788;SOR=0.401	GT:AD:DP:GQ:PL	0/1:34,23:57:99:831,0,1314
chrXVI	297733	.	G	A	1060.77	PASS	AC=1;AF=0.500;AN=2;BaseQRankSum=-0.813;ClippingRankSum=0.000;DP=61;ExcessHet=3.0103;FS=3.561;MLEAC=1;MLEAF=0.500;MQ=42.00;MQRankSum=0.000;QD=17.39;ReadPosRankSum=-1.090;SOR=1.241	GT:AD:DP:GQ:PL	0/1:31,30:61:99:1089,0,1162
chrXVI	306313	.	C	T	775.77	PASS	AC=1;AF=0.500;AN=2;BaseQRankSum=1.520;ClippingRankSum=0.000;DP=49;ExcessHet=3.0103;FS=0.000;MLEAC=1;MLEAF=0.500;MQ=41.96;MQRankSum=-1.067;QD=15.83;ReadPosRankSum=-1.512;SOR=0.796	GT:AD:DP:GQ:PL	0/1:27,22:49:99:804,0,991
chrXVI	326368	.	C	T	1207.77	PASS	AC=1;AF=0.500;AN=2;BaseQRankSum=0.686;ClippingRankSum=0.000;DP=64;ExcessHet=3.0103;FS=0.937;MLEAC=1;MLEAF=0.500;MQ=42.00;MQRankSum=0.000;QD=18.87;ReadPosRankSum=-0.808;SOR=0.569	GT:AD:DP:GQ:PL	0/1:31,33:64:99:1236,0,1115
chrXVI	339982	.	C	T	887.77	PASS	AC=1;AF=0.500;AN=2;BaseQRankSum=-1.290;ClippingRankSum=0.000;DP=54;ExcessHet=3.0103;FS=2.322;MLEAC=1;MLEAF=0.500;MQ=42.00;MQRankSum=0.000;QD=16.44;ReadPosRankSum=-0.336;SOR=1.063	GT:AD:DP:GQ:PL	0/1:28,26:54:99:916,0,1033
chrXVI	354758	.	G	A	1077.77	PASS	AC=1;AF=0.500;AN=2;BaseQRankSum=-0.271;ClippingRankSum=0.000;DP=56;ExcessHet=3.0103;FS=5.456;MLEAC=1;MLEAF=0.500;MQ=42.00;MQRankSum=0.000;QD=19.60;ReadPosRankSum=-0.415;SOR=0.908	GT:AD:DP:GQ:PL	0/1:26,29:55:99:1106,0,931
chrXVI	381233	.	G	A	910.77	PASS	AC=1;AF=0.500;AN=2;BaseQRankSum=0.861;ClippingRankSum=0.000;DP=60;ExcessHet=3.0103;FS=3.582;MLEAC=1;MLEAF=0.500;MQ=41.76;MQRankSum=0.908;QD=15.18;ReadPosRankSum=0.058;SOR=1.220	GT:AD:DP:GQ:PL	0/1:34,26:60:99:939,0,1191
chrXVI	381437	.	C	T	955.77	PASS	AC=1;AF=0.500;AN=2;BaseQRankSum=0.070;ClippingRankSum=0.000;DP=58;ExcessHet=3.0103;FS=2.230;MLEAC=1;MLEAF=0.500;MQ=41.76;MQRankSum=0.968;QD=16.48;ReadPosRankSum=1.113;SOR=0.525	GT:AD:DP:GQ:PL	0/1:31,27:58:99:984,0,1107
chrXVI	403475	.	C	T	1164.77	PASS	AC=1;AF=0.500;AN=2;BaseQRankSum=-0.331;ClippingRankSum=0.000;DP=56;ExcessHet=3.0103;FS=1.053;MLEAC=1;MLEAF=0.500;MQ=42.00;MQRankSum=0.000;QD=20.80;ReadPosRankSum=0.644;SOR=0.493	GT:AD:DP:GQ:PL	0/1:25,31:56:99:1193,0,937
chrXVI	412378	.	C	T	744.77	PASS	AC=1;AF=0.500;AN=2;BaseQRankSum=1.543;ClippingRankSum=0.000;DP=51;ExcessHet=3.0103;FS=3.978;MLEAC=1;MLEAF=0.500;MQ=42.00;MQRankSum=0.000;QD=14.60;ReadPosRankSum=-0.132;SOR=0.831	GT:AD:DP:GQ:PL	0/1:30,21:51:99:773,0,1146
chrXVI	453394	.	G	A	1183.77	PASS	AC=1;AF=0.500;AN=2;BaseQRankSum=-0.748;ClippingRankSum=0.000;DP=71;ExcessHet=3.0103;FS=2.069;MLEAC=1;MLEAF=0.500;MQ=41.94;MQRankSum=-1.425;QD=16.67;ReadPosRankSum=-1.016;SOR=1.046	GT:AD:DP:GQ:PL	0/1:36,35:71:99:1212,0,1270
chrXVI	457455	.	G	A	949.77	PASS	AC=1;AF=0.500;AN=2;BaseQRankSum=0.750;ClippingRankSum=0.000;DP=51;ExcessHet=3.0103;FS=1.072;MLEAC=1;MLEAF=0.500;MQ=42.00;MQRankSum=0.000;QD=18.62;ReadPosRankSum=-0.578;SOR=0.495	GT:AD:DP:GQ:PL	0/1:25,26:51:99:978,0,913
chrXVI	479454	.	C	T	1346.77	PASS	AC=1;AF=0.500;AN=2;BaseQRankSum=-0.964;ClippingRankSum=0.000;DP=74;ExcessHet=3.0103;FS=9.742;MLEAC=1;MLEAF=0.500;MQ=42.00;MQRankSum=0.000;QD=18.20;ReadPosRankSum=-0.509;SOR=1.338	GT:AD:DP:GQ:PL	0/1:40,34:74:99:1375,0,3174
chrXVI	479456	.	C	T	1346.77	PASS	AC=1;AF=0.500;AN=2;BaseQRankSum=0.697;ClippingRankSum=0.000;DP=74;ExcessHet=3.0103;FS=7.730;MLEAC=1;MLEAF=0.500;MQ=42.00;MQRankSum=0.000;QD=18.20;ReadPosRankSum=-0.972;SOR=1.148	GT:AD:DP:GQ:PL	0/1:40,34:74:99:1375,0,3174
chrXVI	564854	.	G	A	1083.77	PASS	AC=1;AF=0.500;AN=2;BaseQRankSum=2.272;ClippingRankSum=0.000;DP=54;ExcessHet=3.0103;FS=1.095;MLEAC=1;MLEAF=0.500;MQ=41.96;MQRankSum=-0.891;QD=20.07;ReadPosRankSum=1.373;SOR=0.487	GT:AD:DP:GQ:PL	0/1:25,29:54:99:1112,0,891
chrXVI	572836	.	C	T	818.77	PASS	AC=1;AF=0.500;AN=2;BaseQRankSum=-0.342;ClippingRankSum=0.000;DP=66;ExcessHet=3.0103;FS=0.968;MLEAC=1;MLEAF=0.500;MQ=42.00;MQRankSum=0.000;QD=12.41;ReadPosRankSum=-0.656;SOR=0.650	GT:AD:DP:GQ:PL	0/1:41,25:66:99:847,0,1477
chrXVI	590584	.	G	A	782.77	PASS	AC=1;AF=0.500;AN=2;BaseQRankSum=0.236;ClippingRankSum=0.000;DP=50;ExcessHet=3.0103;FS=0.000;MLEAC=1;MLEAF=0.500;MQ=41.72;MQRankSum=0.927;QD=15.66;ReadPosRankSum=-0.627;SOR=0.597	GT:AD:DP:GQ:PL	0/1:28,22:50:99:811,0,999
chrXVI	610275	.	C	T	1312.77	PASS	AC=1;AF=0.500;AN=2;BaseQRankSum=-0.991;ClippingRankSum=0.000;DP=67;ExcessHet=3.0103;FS=4.750;MLEAC=1;MLEAF=0.500;MQ=42.00;MQRankSum=0.000;QD=19.59;ReadPosRankSum=-1.273;SOR=1.141	GT:AD:DP:GQ:PL	0/1:29,38:67:99:1341,0,1043
chrXVI	645866	.	C	T	1426.77	PASS	AC=1;AF=0.500;AN=2;BaseQRankSum=1.707;ClippingRankSum=0.000;DP=53;ExcessHet=3.0103;FS=2.541;MLEAC=1;MLEAF=0.500;MQ=40.71;MQRankSum=-4.294;QD=26.92;ReadPosRankSum=0.117;SOR=0.337	GT:AD:DP:GQ:PL	0/1:18,35:53:99:1455,0,733
chrXVI	645869	.	C	T	1507.77	PASS	AC=1;AF=0.500;AN=2;BaseQRankSum=2.297;ClippingRankSum=0.000;DP=54;ExcessHet=3.0103;FS=4.073;MLEAC=1;MLEAF=0.500;MQ=40.70;MQRankSum=-4.369;QD=27.92;ReadPosRankSum=0.336;SOR=0.306	GT:AD:DP:GQ:PL	0/1:18,36:54:99:1536,0,811
chrXVI	645873	.	C	T	1467.77	PASS	AC=1;AF=0.500;AN=2;BaseQRankSum=0.806;ClippingRankSum=0.000;DP=56;ExcessHet=3.0103;FS=2.381;MLEAC=1;MLEAF=0.500;MQ=40.74;MQRankSum=-4.377;QD=26.21;ReadPosRankSum=0.365;SOR=0.416	GT:AD:DP:GQ:PL	0/1:19,37:56:99:1496,0,854
chrXVI	645877	.	C	T	1431.77	PASS	AC=1;AF=0.500;AN=2;BaseQRankSum=0.662;ClippingRankSum=0.000;DP=53;ExcessHet=3.0103;FS=1.124;MLEAC=1;MLEAF=0.500;MQ=40.67;MQRankSum=-4.272;QD=27.01;ReadPosRankSum=0.088;SOR=0.503	GT:AD:DP:GQ:PL	0/1:17,36:53:99:1460,0,773
chrXVI	645937	.	C	T	1281.77	PASS	AC=1;AF=0.500;AN=2;BaseQRankSum=-0.269;ClippingRankSum=0.000;DP=63;ExcessHet=3.0103;FS=3.445;MLEAC=1;MLEAF=0.500;MQ=41.20;MQRankSum=-3.344;QD=20.35;ReadPosRankSum=-1.463;SOR=0.381	GT:AD:DP:GQ:PL	0/1:26,37:63:99:1310,0,933
chrXVI	646114	.	C	T	980.77	PASS	AC=1;AF=0.500;AN=2;BaseQRankSum=-2.611;ClippingRankSum=0.000;DP=60;ExcessHet=3.0103;FS=0.971;MLEAC=1;MLEAF=0.500;MQ=41.63;MQRankSum=1.343;QD=16.35;ReadPosRankSum=-0.659;SOR=0.846	GT:AD:DP:GQ:PL	0/1:31,29:60:99:1009,0,1164
chrXVI	646165	.	C	T	1145.77	PASS	AC=1;AF=0.500;AN=2;BaseQRankSum=0.428;ClippingRankSum=0.000;DP=59;ExcessHet=3.0103;FS=0.000;MLEAC=1;MLEAF=0.500;MQ=41.59;MQRankSum=-1.495;QD=19.42;ReadPosRankSum=-0.335;SOR=0.743	GT:AD:DP:GQ:PL	0/1:27,32:59:99:1174,0,885
chrXVI	646285	.	C	T	1300.77	PASS	AC=1;AF=0.500;AN=2;BaseQRankSum=0.902;ClippingRankSum=0.000;DP=61;ExcessHet=3.0103;FS=1.005;MLEAC=1;MLEAF=0.500;MQ=41.61;MQRankSum=-2.074;QD=21.68;ReadPosRankSum=2.047;SOR=0.553	GT:AD:DP:GQ:PL	0/1:24,36:60:99:1329,0,760
chrXVI	646518	.	G	A	879.77	PASS	AC=1;AF=0.500;AN=2;BaseQRankSum=-0.544;ClippingRankSum=0.000;DP=43;ExcessHet=3.0103;FS=0.000;MLEAC=1;MLEAF=0.500;MQ=41.95;MQRankSum=1.171;QD=20.46;ReadPosRankSum=2.169;SOR=0.892	GT:AD:DP:GQ:PL	0/1:19,24:43:99:908,0,703
chrXVI	679639	.	C	T	932.77	PASS	AC=1;AF=0.500;AN=2;BaseQRankSum=1.421;ClippingRankSum=0.000;DP=59;ExcessHet=3.0103;FS=1.018;MLEAC=1;MLEAF=0.500;MQ=41.50;MQRankSum=1.291;QD=15.81;ReadPosRankSum=-0.972;SOR=0.465	GT:AD:DP:GQ:PL	0/1:33,26:59:99:961,0,1216
chrXVI	694983	.	G	A	1149.77	PASS	AC=1;AF=0.500;AN=2;BaseQRankSum=0.241;ClippingRankSum=0.000;DP=70;ExcessHet=3.0103;FS=1.999;MLEAC=1;MLEAF=0.500;MQ=41.97;MQRankSum=-1.061;QD=16.43;ReadPosRankSum=-0.078;SOR=0.436	GT:AD:DP:GQ:PL	0/1:38,32:70:99:1178,0,1408
chrXVI	694996	.	C	T	1062.77	PASS	AC=1;AF=0.500;AN=2;BaseQRankSum=-2.298;ClippingRankSum=0.000;DP=69;ExcessHet=3.0103;FS=6.337;MLEAC=1;MLEAF=0.500;MQ=41.97;MQRankSum=-1.078;QD=15.40;ReadPosRankSum=0.504;SOR=0.634	GT:AD:DP:GQ:PL	0/1:38,31:69:99:1091,0,1449
chrXVI	696696	.	G	A	843.77	PASS	AC=1;AF=0.500;AN=2;BaseQRankSum=-0.749;ClippingRankSum=0.000;DP=59;ExcessHet=3.0103;FS=2.212;MLEAC=1;MLEAF=0.500;MQ=42.00;MQRankSum=0.000;QD=14.30;ReadPosRankSum=-0.329;SOR=0.860	GT:AD:DP:GQ:PL	0/1:34,25:59:99:872,0,1313
chrXVI	696847	.	G	A	1089.77	PASS	AC=1;AF=0.500;AN=2;BaseQRankSum=-0.298;ClippingRankSum=0.000;DP=61;ExcessHet=3.0103;FS=0.000;MLEAC=1;MLEAF=0.500;MQ=42.00;MQRankSum=0.000;QD=18.16;ReadPosRankSum=-2.106;SOR=0.693	GT:AD:DP:GQ:PL	0/1:30,30:60:99:1118,0,1106
chrXVI	697589	.	C	T	876.77	PASS	AC=1;AF=0.500;AN=2;BaseQRankSum=-0.396;ClippingRankSum=0.000;DP=58;ExcessHet=3.0103;FS=3.720;MLEAC=1;MLEAF=0.500;MQ=42.00;MQRankSum=0.000;QD=15.12;ReadPosRankSum=0.387;SOR=0.334	GT:AD:DP:GQ:PL	0/1:32,26:58:99:905,0,1135
chrXVI	700696	.	C	T	591.77	PASS	AC=1;AF=0.500;AN=2;BaseQRankSum=-0.586;ClippingRankSum=0.000;DP=43;ExcessHet=3.0103;FS=0.000;MLEAC=1;MLEAF=0.500;MQ=41.78;MQRankSum=0.000;QD=14.09;ReadPosRankSum=1.495;SOR=0.871	GT:AD:DP:GQ:PL	0/1:25,17:42:99:620,0,965
chrXVI	701796	.	C	T	349.77	PASS	AC=1;AF=0.500;AN=2;BaseQRankSum=0.867;ClippingRankSum=0.000;DP=21;ExcessHet=3.0103;FS=0.000;MLEAC=1;MLEAF=0.500;MQ=41.65;MQRankSum=1.049;QD=16.66;ReadPosRankSum=-0.283;SOR=0.610	GT:AD:DP:GQ:PL	0/1:11,10:21:99:378,0,405
chrXVI	702156	.	C	T	1060.77	PASS	AC=1;AF=0.500;AN=2;BaseQRankSum=-2.450;ClippingRankSum=0.000;DP=53;ExcessHet=3.0103;FS=5.608;MLEAC=1;MLEAF=0.500;MQ=42.00;MQRankSum=0.000;QD=20.01;ReadPosRankSum=-1.083;SOR=0.898	GT:AD:DP:GQ:PL	0/1:24,29:53:99:1089,0,899
chrXVI	748786	.	G	A	1327.77	PASS	AC=1;AF=0.500;AN=2;BaseQRankSum=-0.368;ClippingRankSum=0.000;DP=56;ExcessHet=3.0103;FS=2.363;MLEAC=1;MLEAF=0.500;MQ=41.97;MQRankSum=-0.738;QD=23.71;ReadPosRankSum=-0.652;SOR=0.379	GT:AD:DP:GQ:PL	0/1:21,35:56:99:1356,0,694
chrXVI	752314	.	C	T	924.77	PASS	AC=1;AF=0.500;AN=2;BaseQRankSum=-1.304;ClippingRankSum=0.000;DP=53;ExcessHet=3.0103;FS=10.319;MLEAC=1;MLEAF=0.500;MQ=42.00;MQRankSum=0.000;QD=17.45;ReadPosRankSum=0.486;SOR=0.136	GT:AD:DP:GQ:PL	0/1:27,26:53:99:953,0,986
chrXVI	762022	.	C	T	1081.77	PASS	AC=1;AF=0.500;AN=2;BaseQRankSum=0.011;ClippingRankSum=0.000;DP=52;ExcessHet=3.0103;FS=7.906;MLEAC=1;MLEAF=0.500;MQ=42.00;MQRankSum=0.000;QD=20.80;ReadPosRankSum=1.144;SOR=0.307	GT:AD:DP:GQ:PL	0/1:23,29:52:99:1110,0,846
chrXVI	794334	.	C	T	1271.77	PASS	AC=1;AF=0.500;AN=2;BaseQRankSum=0.012;ClippingRankSum=0.000;DP=75;ExcessHet=3.0103;FS=19.716;MLEAC=1;MLEAF=0.500;MQ=42.00;MQRankSum=0.000;QD=16.96;ReadPosRankSum=2.021;SOR=1.552	GT:AD:DP:GQ:PL	0/1:40,35:75:99:1300,0,1510
chrXVI	821885	.	G	A	1223.77	PASS	AC=1;AF=0.500;AN=2;BaseQRankSum=1.000;ClippingRankSum=0.000;DP=62;ExcessHet=3.0103;FS=8.783;MLEAC=1;MLEAF=0.500;MQ=42.00;MQRankSum=0.000;QD=19.74;ReadPosRankSum=-1.331;SOR=0.641	GT:AD:DP:GQ:PL	0/1:28,34:62:99:1252,0,1025
chrXVI	829658	.	G	A	1072.77	PASS	AC=1;AF=0.500;AN=2;BaseQRankSum=0.598;ClippingRankSum=0.000;DP=60;ExcessHet=3.0103;FS=0.990;MLEAC=1;MLEAF=0.500;MQ=42.00;MQRankSum=0.000;QD=17.88;ReadPosRankSum=-0.007;SOR=0.976	GT:AD:DP:GQ:PL	0/1:30,30:60:99:1101,0,915
chrXVI	860924	.	G	A	1287.77	PASS	AC=1;AF=0.500;AN=2;BaseQRankSum=1.736;ClippingRankSum=0.000;DP=57;ExcessHet=3.0103;FS=7.604;MLEAC=1;MLEAF=0.500;MQ=42.00;MQRankSum=0.000;QD=22.59;ReadPosRankSum=0.568;SOR=1.321	GT:AD:DP:GQ:PL	0/1:23,34:57:99:1316,0,819
chrXVI	865922	.	C	T	1132.77	PASS	AC=1;AF=0.500;AN=2;BaseQRankSum=0.478;ClippingRankSum=0.000;DP=68;ExcessHet=3.0103;FS=15.442;MLEAC=1;MLEAF=0.500;MQ=41.79;MQRankSum=-1.031;QD=16.66;ReadPosRankSum=0.080;SOR=1.859	GT:AD:DP:GQ:PL	0/1:36,32:68:99:1161,0,1359
chrXVI	901532	.	G	A	1292.77	PASS	AC=1;AF=0.500;AN=2;BaseQRankSum=-0.528;ClippingRankSum=0.000;DP=59;ExcessHet=3.0103;FS=0.000;MLEAC=1;MLEAF=0.500;MQ=42.00;MQRankSum=0.000;QD=21.91;ReadPosRankSum=-0.968;SOR=0.616	GT:AD:DP:GQ:PL	0/1:23,36:59:99:1321,0,808
chrXVI	901630	.	C	T	826.77	PASS	AC=1;AF=0.500;AN=2;BaseQRankSum=-1.328;ClippingRankSum=0.000;DP=60;ExcessHet=3.0103;FS=0.000;MLEAC=1;MLEAF=0.500;MQ=42.00;MQRankSum=0.000;QD=13.78;ReadPosRankSum=0.102;SOR=0.713	GT:AD:DP:GQ:PL	0/1:35,25:60:99:855,0,1349
