# Supplementary material for: Recombination Is Responsible for the Increased Recovery of Drug-Resistant Mutants with Hypermutated Genomes in Resting Yeast Diploids Expressing APOBEC Deaminases
Source: Front Genet. 2017 Dec 12;8:202. doi: 10.3389/fgene.2017.00202 (PMC5733079; doi:10.3389/fgene.2017.00202)
Supplement: Supplementary file 6 [file Data_Sheet_1.zip › PmCDA1_d4/N143-LAN210-Can-PmCDA1-NA-RUN8-D4_Sample_d4-9_SNVs_final.vcf]

##fileformat=VCFv4.2
##FILTER=<ID=LowQual,Description="Low quality">
##FORMAT=<ID=AD,Number=R,Type=Integer,Description="Allelic depths for the ref and alt alleles in the order listed">
##FORMAT=<ID=DP,Number=1,Type=Integer,Description="Approximate read depth (reads with MQ=255 or with bad mates are filtered)">
##FORMAT=<ID=GQ,Number=1,Type=Integer,Description="Genotype Quality">
##FORMAT=<ID=GT,Number=1,Type=String,Description="Genotype">
##FORMAT=<ID=PL,Number=G,Type=Integer,Description="Normalized, Phred-scaled likelihoods for genotypes as defined in the VCF specification">
##GATKCommandLine.HaplotypeCaller=<ID=HaplotypeCaller,Version=3.8-0-ge9d806836,Date="Wed Sep 06 01:23:00 PDT 2017",Epoch=1504686180770,CommandLineOptions="analysis_type=HaplotypeCaller input_file=[N143-LAN210-Can-PmCDA1-NA-RUN8-D4_Sample_d4-9_sorted_dedup_RG_realigned.bam] showFullBamList=false read_buffer_size=null read_filter=[] disable_read_filter=[] intervals=null excludeIntervals=[../../LAN210/20170903_LAN210_v0.10m_masked_v2.bed] interval_set_rule=UNION interval_merging=ALL interval_padding=0 reference_sequence=../../LAN210/LAN210_v0.10m.fasta nonDeterministicRandomSeed=false disableDithering=false maxRuntime=-1 maxRuntimeUnits=MINUTES downsampling_type=BY_SAMPLE downsample_to_fraction=null downsample_to_coverage=500 baq=OFF baqGapOpenPenalty=40.0 refactor_NDN_cigar_string=false fix_misencoded_quality_scores=false allow_potentially_misencoded_quality_scores=false useOriginalQualities=false defaultBaseQualities=-1 performanceLog=null BQSR=null quantize_quals=0 static_quantized_quals=null round_down_quantized=false disable_indel_quals=false emit_original_quals=false preserve_qscores_less_than=6 globalQScorePrior=-1.0 secondsBetweenProgressUpdates=10 validation_strictness=SILENT remove_program_records=false keep_program_records=false sample_rename_mapping_file=null unsafe=null use_jdk_deflater=false use_jdk_inflater=false disable_auto_index_creation_and_locking_when_reading_rods=false no_cmdline_in_header=false sites_only=false never_trim_vcf_format_field=false bcf=false bam_compression=null simplifyBAM=false disable_bam_indexing=false generate_md5=false num_threads=1 num_cpu_threads_per_data_thread=1 num_io_threads=0 monitorThreadEfficiency=false num_bam_file_handles=null read_group_black_list=null pedigree=[] pedigreeString=[] pedigreeValidationType=STRICT allow_intervals_with_unindexed_bam=false generateShadowBCF=false variant_index_type=DYNAMIC_SEEK variant_index_parameter=-1 reference_window_stop=0 phone_home= gatk_key=null tag=NA logging_level=INFO log_to_file=null help=false version=false out=/media/artem/artem_second/20170727_RUN8/Project_Stepchenkova/APOBEC_ung1_dynamics/N143-LAN210-Can-PmCDA1-NA-RUN8-D4_Sample_d4-9/N143-LAN210-Can-PmCDA1-NA-RUN8-D4_Sample_d4-9.vcf likelihoodCalculationEngine=PairHMM heterogeneousKmerSizeResolution=COMBO_MIN dbsnp=(RodBinding name= source=UNBOUND) dontTrimActiveRegions=false maxDiscARExtension=25 maxGGAARExtension=300 paddingAroundIndels=150 paddingAroundSNPs=20 comp=[] annotation=[] excludeAnnotation=[] group=[StandardAnnotation, StandardHCAnnotation] debug=false useFilteredReadsForAnnotations=false emitRefConfidence=NONE bamOutput=null bamWriterType=CALLED_HAPLOTYPES emitDroppedReads=false disableOptimizations=false annotateNDA=false useNewAFCalculator=false heterozygosity=0.001 indel_heterozygosity=1.25E-4 heterozygosity_stdev=0.01 standard_min_confidence_threshold_for_calling=10.0 standard_min_confidence_threshold_for_emitting=30.0 max_alternate_alleles=6 max_genotype_count=1024 max_num_PL_values=100 input_prior=[] sample_ploidy=2 genotyping_mode=DISCOVERY alleles=(RodBinding name= source=UNBOUND) contamination_fraction_to_filter=0.0 contamination_fraction_per_sample_file=null p_nonref_model=null exactcallslog=null output_mode=EMIT_VARIANTS_ONLY allSitePLs=false gcpHMM=10 pair_hmm_implementation=FASTEST_AVAILABLE phredScaledGlobalReadMismappingRate=45 noFpga=false nativePairHmmThreads=1 useDoublePrecision=false sample_name=null kmerSize=[10, 25] dontIncreaseKmerSizesForCycles=false allowNonUniqueKmersInRef=false numPruningSamples=1 recoverDanglingHeads=false doNotRecoverDanglingBranches=false minDanglingBranchLength=4 consensus=false maxNumHaplotypesInPopulation=128 errorCorrectKmers=false minPruning=2 debugGraphTransformations=false allowCyclesInKmerGraphToGeneratePaths=false graphOutput=null kmerLengthForReadErrorCorrection=25 minObservationsForKmerToBeSolid=20 GVCFGQBands=[1, 2, 3, 4, 5, 6, 7, 8, 9, 10, 11, 12, 13, 14, 15, 16, 17, 18, 19, 20, 21, 22, 23, 24, 25, 26, 27, 28, 29, 30, 31, 32, 33, 34, 35, 36, 37, 38, 39, 40, 41, 42, 43, 44, 45, 46, 47, 48, 49, 50, 51, 52, 53, 54, 55, 56, 57, 58, 59, 60, 70, 80, 90, 99] indelSizeToEliminateInRefModel=10 min_base_quality_score=10 includeUmappedReads=false useAllelesTrigger=false doNotRunPhysicalPhasing=true keepRG=null justDetermineActiveRegions=false dontGenotype=false dontUseSoftClippedBases=false captureAssemblyFailureBAM=false errorCorrectReads=false pcr_indel_model=CONSERVATIVE maxReadsInRegionPerSample=10000 minReadsPerAlignmentStart=10 mergeVariantsViaLD=false activityProfileOut=null activeRegionOut=null activeRegionIn=null activeRegionExtension=null forceActive=false activeRegionMaxSize=null bandPassSigma=null maxReadsInMemoryPerSample=30000 maxTotalReadsInMemory=10000000 maxProbPropagationDistance=50 activeProbabilityThreshold=0.002 min_mapping_quality_score=20 filter_reads_with_N_cigar=false filter_mismatching_base_and_quals=false filter_bases_not_stored=false">
##GATKCommandLine.SelectVariants=<ID=SelectVariants,Version=3.8-0-ge9d806836,Date="Wed Sep 06 01:26:24 PDT 2017",Epoch=1504686384075,CommandLineOptions="analysis_type=SelectVariants input_file=[] showFullBamList=false read_buffer_size=null read_filter=[] disable_read_filter=[] intervals=null excludeIntervals=null interval_set_rule=UNION interval_merging=ALL interval_padding=0 reference_sequence=../../LAN210/LAN210_v0.10m.fasta nonDeterministicRandomSeed=false disableDithering=false maxRuntime=-1 maxRuntimeUnits=MINUTES downsampling_type=BY_SAMPLE downsample_to_fraction=null downsample_to_coverage=1000 baq=OFF baqGapOpenPenalty=40.0 refactor_NDN_cigar_string=false fix_misencoded_quality_scores=false allow_potentially_misencoded_quality_scores=false useOriginalQualities=false defaultBaseQualities=-1 performanceLog=null BQSR=null quantize_quals=0 static_quantized_quals=null round_down_quantized=false disable_indel_quals=false emit_original_quals=false preserve_qscores_less_than=6 globalQScorePrior=-1.0 secondsBetweenProgressUpdates=10 validation_strictness=SILENT remove_program_records=false keep_program_records=false sample_rename_mapping_file=null unsafe=null use_jdk_deflater=false use_jdk_inflater=false disable_auto_index_creation_and_locking_when_reading_rods=false no_cmdline_in_header=false sites_only=false never_trim_vcf_format_field=false bcf=false bam_compression=null simplifyBAM=false disable_bam_indexing=false generate_md5=false num_threads=1 num_cpu_threads_per_data_thread=1 num_io_threads=0 monitorThreadEfficiency=false num_bam_file_handles=null read_group_black_list=null pedigree=[] pedigreeString=[] pedigreeValidationType=STRICT allow_intervals_with_unindexed_bam=false generateShadowBCF=false variant_index_type=DYNAMIC_SEEK variant_index_parameter=-1 reference_window_stop=0 phone_home= gatk_key=null tag=NA logging_level=INFO log_to_file=null help=false version=false variant=(RodBinding name=variant source=N143-LAN210-Can-PmCDA1-NA-RUN8-D4_Sample_d4-9.vcf) discordance=(RodBinding name= source=UNBOUND) concordance=(RodBinding name= source=UNBOUND) out=/media/artem/artem_second/20170727_RUN8/Project_Stepchenkova/APOBEC_ung1_dynamics/N143-LAN210-Can-PmCDA1-NA-RUN8-D4_Sample_d4-9/N143-LAN210-Can-PmCDA1-NA-RUN8-D4_Sample_d4-9_SNVs.vcf sample_name=[] sample_expressions=null sample_file=null exclude_sample_name=[] exclude_sample_file=[] exclude_sample_expressions=[] selectexpressions=[] invertselect=false excludeNonVariants=false excludeFiltered=false preserveAlleles=false removeUnusedAlternates=false restrictAllelesTo=ALL keepOriginalAC=false keepOriginalDP=false mendelianViolation=false invertMendelianViolation=false mendelianViolationQualThreshold=0.0 select_random_fraction=0.0 remove_fraction_genotypes=0.0 selectTypeToInclude=[SNP] selectTypeToExclude=[] keepIDs=null excludeIDs=null fullyDecode=false justRead=false maxIndelSize=2147483647 minIndelSize=0 maxFilteredGenotypes=2147483647 minFilteredGenotypes=0 maxFractionFilteredGenotypes=1.0 minFractionFilteredGenotypes=0.0 maxNOCALLnumber=2147483647 maxNOCALLfraction=1.0 setFilteredGtToNocall=false ALLOW_NONOVERLAPPING_COMMAND_LINE_SAMPLES=false forceValidOutput=false filter_reads_with_N_cigar=false filter_mismatching_base_and_quals=false filter_bases_not_stored=false">
##INFO=<ID=AC,Number=A,Type=Integer,Description="Allele count in genotypes, for each ALT allele, in the same order as listed">
##INFO=<ID=AF,Number=A,Type=Float,Description="Allele Frequency, for each ALT allele, in the same order as listed">
##INFO=<ID=AN,Number=1,Type=Integer,Description="Total number of alleles in called genotypes">
##INFO=<ID=BaseQRankSum,Number=1,Type=Float,Description="Z-score from Wilcoxon rank sum test of Alt Vs. Ref base qualities">
##INFO=<ID=ClippingRankSum,Number=1,Type=Float,Description="Z-score From Wilcoxon rank sum test of Alt vs. Ref number of hard clipped bases">
##INFO=<ID=DP,Number=1,Type=Integer,Description="Approximate read depth; some reads may have been filtered">
##INFO=<ID=DS,Number=0,Type=Flag,Description="Were any of the samples downsampled?">
##INFO=<ID=ExcessHet,Number=1,Type=Float,Description="Phred-scaled p-value for exact test of excess heterozygosity">
##INFO=<ID=FS,Number=1,Type=Float,Description="Phred-scaled p-value using Fisher's exact test to detect strand bias">
##INFO=<ID=HaplotypeScore,Number=1,Type=Float,Description="Consistency of the site with at most two segregating haplotypes">
##INFO=<ID=InbreedingCoeff,Number=1,Type=Float,Description="Inbreeding coefficient as estimated from the genotype likelihoods per-sample when compared against the Hardy-Weinberg expectation">
##INFO=<ID=MLEAC,Number=A,Type=Integer,Description="Maximum likelihood expectation (MLE) for the allele counts (not necessarily the same as the AC), for each ALT allele, in the same order as listed">
##INFO=<ID=MLEAF,Number=A,Type=Float,Description="Maximum likelihood expectation (MLE) for the allele frequency (not necessarily the same as the AF), for each ALT allele, in the same order as listed">
##INFO=<ID=MQ,Number=1,Type=Float,Description="RMS Mapping Quality">
##INFO=<ID=MQRankSum,Number=1,Type=Float,Description="Z-score From Wilcoxon rank sum test of Alt vs. Ref read mapping qualities">
##INFO=<ID=QD,Number=1,Type=Float,Description="Variant Confidence/Quality by Depth">
##INFO=<ID=ReadPosRankSum,Number=1,Type=Float,Description="Z-score from Wilcoxon rank sum test of Alt vs. Ref read position bias">
##INFO=<ID=SOR,Number=1,Type=Float,Description="Symmetric Odds Ratio of 2x2 contingency table to detect strand bias">
##contig=<ID=chrI,length=198855>
##contig=<ID=chrII,length=810456>
##contig=<ID=chrIII,length=316501>
##contig=<ID=chrIV,length=1516959>
##contig=<ID=chrV,length=570663>
##contig=<ID=chrVI,length=270116>
##contig=<ID=chrVII,length=1084724>
##contig=<ID=chrVIII,length=557320>
##contig=<ID=chrIX,length=433988>
##contig=<ID=chrX,length=745688>
##contig=<ID=chrXI,length=666767>
##contig=<ID=chrXII,length=1065113>
##contig=<ID=chrXIII,length=917121>
##contig=<ID=chrXIV,length=784078>
##contig=<ID=chrXV,length=1078147>
##contig=<ID=chrXVI,length=943466>
##contig=<ID=mt,length=85611>
##reference=file:///media/artem/artem_second/20170727_RUN8/Project_Stepchenkova/APOBEC_ung1_dynamics/N143-LAN210-Can-PmCDA1-NA-RUN8-D4_Sample_d4-9/../../LAN210/LAN210_v0.10m.fasta
##source=SelectVariants
#CHROM	POS	ID	REF	ALT	QUAL	FILTER	INFO	FORMAT	N143-LAN210-Can-PmCDA1-NA-RUN8-D4_Sample_d4-9
chrI	52454	.	C	T	1437.77	PASS	AC=1;AF=0.500;AN=2;BaseQRankSum=-1.189;ClippingRankSum=0.000;DP=69;ExcessHet=3.0103;FS=2.002;MLEAC=1;MLEAF=0.500;MQ=41.79;MQRankSum=1.169;QD=20.84;ReadPosRankSum=-1.091;SOR=0.751	GT:AD:DP:GQ:PL	0/1:30,39:69:99:1466,0,1082
chrI	69499	.	G	A	726.77	PASS	AC=1;AF=0.500;AN=2;BaseQRankSum=-0.060;ClippingRankSum=0.000;DP=54;ExcessHet=3.0103;FS=1.064;MLEAC=1;MLEAF=0.500;MQ=41.70;MQRankSum=-0.269;QD=13.46;ReadPosRankSum=-0.342;SOR=0.936	GT:AD:DP:GQ:PL	0/1:32,22:54:99:755,0,1196
chrI	69633	.	G	A	886.77	PASS	AC=1;AF=0.500;AN=2;BaseQRankSum=-0.239;ClippingRankSum=0.000;DP=63;ExcessHet=3.0103;FS=11.106;MLEAC=1;MLEAF=0.500;MQ=42.00;MQRankSum=0.000;QD=14.08;ReadPosRankSum=-0.697;SOR=1.022	GT:AD:DP:GQ:PL	0/1:37,26:63:99:915,0,1375
chrI	82024	.	G	A	1134.77	PASS	AC=1;AF=0.500;AN=2;BaseQRankSum=-0.364;ClippingRankSum=0.000;DP=54;ExcessHet=3.0103;FS=0.000;MLEAC=1;MLEAF=0.500;MQ=41.96;MQRankSum=-0.791;QD=21.01;ReadPosRankSum=1.128;SOR=0.818	GT:AD:DP:GQ:PL	0/1:22,32:54:99:1163,0,783
chrI	82734	.	C	T	1396.77	PASS	AC=1;AF=0.500;AN=2;BaseQRankSum=-0.775;ClippingRankSum=0.000;DP=67;ExcessHet=3.0103;FS=0.952;MLEAC=1;MLEAF=0.500;MQ=42.00;MQRankSum=0.000;QD=20.85;ReadPosRankSum=1.755;SOR=0.927	GT:AD:DP:GQ:PL	0/1:28,39:67:99:1425,0,1009
chrI	112324	.	G	A	1056.77	PASS	AC=1;AF=0.500;AN=2;BaseQRankSum=0.233;ClippingRankSum=0.000;DP=67;ExcessHet=3.0103;FS=2.030;MLEAC=1;MLEAF=0.500;MQ=41.34;MQRankSum=-0.737;QD=15.77;ReadPosRankSum=-0.648;SOR=0.811	GT:AD:DP:GQ:PL	0/1:36,31:67:99:1085,0,1322
chrI	129361	.	C	T	1163.77	PASS	AC=1;AF=0.500;AN=2;BaseQRankSum=0.917;ClippingRankSum=0.000;DP=68;ExcessHet=3.0103;FS=12.713;MLEAC=1;MLEAF=0.500;MQ=41.78;MQRankSum=0.972;QD=17.11;ReadPosRankSum=-1.043;SOR=1.615	GT:AD:DP:GQ:PL	0/1:36,32:68:99:1192,0,1337
chrI	130439	.	C	T	1225.77	PASS	AC=1;AF=0.500;AN=2;BaseQRankSum=-1.840;ClippingRankSum=0.000;DP=78;ExcessHet=3.0103;FS=3.055;MLEAC=1;MLEAF=0.500;MQ=41.79;MQRankSum=-0.110;QD=15.71;ReadPosRankSum=-0.289;SOR=0.705	GT:AD:DP:GQ:PL	0/1:43,35:78:99:1254,0,1622
chrI	131069	.	C	T	1398.77	PASS	AC=1;AF=0.500;AN=2;BaseQRankSum=-0.297;ClippingRankSum=0.000;DP=59;ExcessHet=3.0103;FS=3.786;MLEAC=1;MLEAF=0.500;MQ=41.97;MQRankSum=1.332;QD=23.71;ReadPosRankSum=-1.093;SOR=1.023	GT:AD:DP:GQ:PL	0/1:22,37:59:99:1427,0,783
chrI	141306	.	G	A	838.77	PASS	AC=1;AF=0.500;AN=2;BaseQRankSum=1.449;ClippingRankSum=0.000;DP=52;ExcessHet=3.0103;FS=1.537;MLEAC=1;MLEAF=0.500;MQ=40.86;MQRankSum=0.739;QD=16.78;ReadPosRankSum=1.103;SOR=1.308	GT:AD:DP:GQ:PL	0/1:25,25:50:99:867,0,906
chrI	141560	.	C	T	1166.77	PASS	AC=1;AF=0.500;AN=2;BaseQRankSum=0.380;ClippingRankSum=0.000;DP=64;ExcessHet=3.0103;FS=3.433;MLEAC=1;MLEAF=0.500;MQ=41.77;MQRankSum=1.031;QD=18.23;ReadPosRankSum=-1.078;SOR=0.801	GT:AD:DP:GQ:PL	0/1:32,32:64:99:1195,0,1169
chrI	143495	.	G	A	1270.77	PASS	AC=1;AF=0.500;AN=2;BaseQRankSum=0.455;ClippingRankSum=0.000;DP=81;ExcessHet=3.0103;FS=5.696;MLEAC=1;MLEAF=0.500;MQ=42.00;MQRankSum=0.000;QD=15.69;ReadPosRankSum=0.672;SOR=0.639	GT:AD:DP:GQ:PL	0/1:46,35:81:99:1299,0,1723
chrI	179483	.	C	T	1389.77	PASS	AC=1;AF=0.500;AN=2;BaseQRankSum=-1.966;ClippingRankSum=0.000;DP=69;ExcessHet=3.0103;FS=3.437;MLEAC=1;MLEAF=0.500;MQ=42.00;MQRankSum=0.000;QD=20.14;ReadPosRankSum=-2.057;SOR=1.207	GT:AD:DP:GQ:PL	0/1:31,38:69:99:1418,0,1147
chrI	194717	.	C	T	996.77	PASS	AC=1;AF=0.500;AN=2;BaseQRankSum=-0.908;ClippingRankSum=0.000;DP=58;ExcessHet=3.0103;FS=1.007;MLEAC=1;MLEAF=0.500;MQ=42.00;MQRankSum=0.000;QD=17.19;ReadPosRankSum=-0.389;SOR=0.735	GT:AD:DP:GQ:PL	0/1:30,28:58:99:1025,0,1148
chrI	195172	.	C	T	1142.77	PASS	AC=1;AF=0.500;AN=2;BaseQRankSum=1.495;ClippingRankSum=0.000;DP=66;ExcessHet=3.0103;FS=3.282;MLEAC=1;MLEAF=0.500;MQ=42.00;MQRankSum=0.000;QD=17.31;ReadPosRankSum=1.611;SOR=1.112	GT:AD:DP:GQ:PL	0/1:34,32:66:99:1171,0,1256
chrII	27604	.	G	A	1052.77	PASS	AC=1;AF=0.500;AN=2;BaseQRankSum=-0.419;ClippingRankSum=0.000;DP=64;ExcessHet=3.0103;FS=0.956;MLEAC=1;MLEAF=0.500;MQ=42.00;MQRankSum=0.000;QD=16.45;ReadPosRankSum=0.522;SOR=0.735	GT:AD:DP:GQ:PL	0/1:34,30:64:99:1081,0,1270
chrII	46043	.	G	A	1298.77	PASS	AC=1;AF=0.500;AN=2;BaseQRankSum=-0.761;ClippingRankSum=0.000;DP=70;ExcessHet=3.0103;FS=17.260;MLEAC=1;MLEAF=0.500;MQ=41.79;MQRankSum=-0.916;QD=18.55;ReadPosRankSum=-0.561;SOR=1.041	GT:AD:DP:GQ:PL	0/1:33,37:70:99:1327,0,1163
chrII	107443	.	G	A	1532.77	PASS	AC=1;AF=0.500;AN=2;BaseQRankSum=-0.442;ClippingRankSum=0.000;DP=69;ExcessHet=3.0103;FS=6.342;MLEAC=1;MLEAF=0.500;MQ=41.97;MQRankSum=-0.822;QD=22.21;ReadPosRankSum=-0.122;SOR=1.044	GT:AD:DP:GQ:PL	0/1:29,40:69:99:1561,0,1040
chrII	107829	.	G	A	886.77	PASS	AC=1;AF=0.500;AN=2;BaseQRankSum=0.761;ClippingRankSum=0.000;DP=60;ExcessHet=3.0103;FS=0.000;MLEAC=1;MLEAF=0.500;MQ=41.97;MQRankSum=-1.149;QD=14.78;ReadPosRankSum=1.327;SOR=0.646	GT:AD:DP:GQ:PL	0/1:35,25:60:99:915,0,1342
chrII	109361	.	G	A	1281.77	PASS	AC=1;AF=0.500;AN=2;BaseQRankSum=-1.478;ClippingRankSum=0.000;DP=66;ExcessHet=3.0103;FS=3.377;MLEAC=1;MLEAF=0.500;MQ=42.00;MQRankSum=0.000;QD=19.42;ReadPosRankSum=-1.872;SOR=0.883	GT:AD:DP:GQ:PL	0/1:31,35:66:99:1310,0,1150
chrII	126781	.	C	T	1028.77	PASS	AC=1;AF=0.500;AN=2;BaseQRankSum=0.294;ClippingRankSum=0.000;DP=77;ExcessHet=3.0103;FS=1.912;MLEAC=1;MLEAF=0.500;MQ=41.62;MQRankSum=-0.283;QD=13.36;ReadPosRankSum=1.321;SOR=0.827	GT:AD:DP:GQ:PL	0/1:46,31:77:99:1057,0,1728
chrII	147192	.	C	T	1181.77	PASS	AC=1;AF=0.500;AN=2;BaseQRankSum=-0.120;ClippingRankSum=0.000;DP=71;ExcessHet=3.0103;FS=0.000;MLEAC=1;MLEAF=0.500;MQ=42.00;MQRankSum=0.000;QD=16.64;ReadPosRankSum=0.191;SOR=0.784	GT:AD:DP:GQ:PL	0/1:38,33:71:99:1210,0,1392
chrII	158202	.	G	A	1000.77	PASS	AC=1;AF=0.500;AN=2;BaseQRankSum=0.392;ClippingRankSum=0.000;DP=69;ExcessHet=3.0103;FS=8.390;MLEAC=1;MLEAF=0.500;MQ=41.79;MQRankSum=-1.145;QD=14.50;ReadPosRankSum=-0.746;SOR=1.121	GT:AD:DP:GQ:PL	0/1:40,29:69:99:1029,0,1526
chrII	159519	.	G	A	1125.77	PASS	AC=1;AF=0.500;AN=2;BaseQRankSum=1.111;ClippingRankSum=0.000;DP=61;ExcessHet=3.0103;FS=2.139;MLEAC=1;MLEAF=0.500;MQ=41.76;MQRankSum=-0.919;QD=18.46;ReadPosRankSum=-0.969;SOR=0.665	GT:AD:DP:GQ:PL	0/1:29,32:61:99:1154,0,1074
chrII	192763	.	G	A	1181.77	PASS	AC=1;AF=0.500;AN=2;BaseQRankSum=-0.885;ClippingRankSum=0.000;DP=62;ExcessHet=3.0103;FS=5.098;MLEAC=1;MLEAF=0.500;MQ=42.00;MQRankSum=0.000;QD=19.06;ReadPosRankSum=1.691;SOR=0.973	GT:AD:DP:GQ:PL	0/1:30,32:62:99:1210,0,1134
chrII	245082	.	C	T	1143.77	PASS	AC=1;AF=0.500;AN=2;BaseQRankSum=1.788;ClippingRankSum=0.000;DP=67;ExcessHet=3.0103;FS=2.029;MLEAC=1;MLEAF=0.500;MQ=42.00;MQRankSum=0.000;QD=17.07;ReadPosRankSum=-0.339;SOR=0.917	GT:AD:DP:GQ:PL	0/1:35,32:67:99:1172,0,1301
chrII	256940	.	G	A	915.77	PASS	AC=1;AF=0.500;AN=2;BaseQRankSum=-0.153;ClippingRankSum=0.000;DP=55;ExcessHet=3.0103;FS=5.563;MLEAC=1;MLEAF=0.500;MQ=42.00;MQRankSum=0.000;QD=16.65;ReadPosRankSum=-0.479;SOR=1.416	GT:AD:DP:GQ:PL	0/1:29,26:55:99:944,0,1103
chrII	274908	.	C	T	1257.77	PASS	AC=1;AF=0.500;AN=2;BaseQRankSum=0.565;ClippingRankSum=0.000;DP=71;ExcessHet=3.0103;FS=4.670;MLEAC=1;MLEAF=0.500;MQ=41.80;MQRankSum=1.014;QD=17.72;ReadPosRankSum=1.773;SOR=1.308	GT:AD:DP:GQ:PL	0/1:36,35:71:99:1286,0,1336
chrII	275182	.	G	A	949.77	PASS	AC=1;AF=0.500;AN=2;BaseQRankSum=-0.406;ClippingRankSum=0.000;DP=61;ExcessHet=3.0103;FS=0.000;MLEAC=1;MLEAF=0.500;MQ=41.76;MQRankSum=0.924;QD=15.57;ReadPosRankSum=-0.820;SOR=0.765	GT:AD:DP:GQ:PL	0/1:34,27:61:99:978,0,1247
chrII	275312	.	G	A	1095.77	PASS	AC=1;AF=0.500;AN=2;BaseQRankSum=-0.176;ClippingRankSum=0.000;DP=73;ExcessHet=3.0103;FS=0.881;MLEAC=1;MLEAF=0.500;MQ=41.81;MQRankSum=0.887;QD=15.01;ReadPosRankSum=0.285;SOR=0.579	GT:AD:DP:GQ:PL	0/1:42,31:73:99:1124,0,1562
chrII	275469	.	C	T	988.77	PASS	AC=1;AF=0.500;AN=2;BaseQRankSum=1.002;ClippingRankSum=0.000;DP=57;ExcessHet=3.0103;FS=2.238;MLEAC=1;MLEAF=0.500;MQ=42.00;MQRankSum=0.000;QD=17.35;ReadPosRankSum=0.720;SOR=0.435	GT:AD:DP:GQ:PL	0/1:30,27:57:99:1017,0,1120
chrII	275568	.	G	A	1444.77	PASS	AC=1;AF=0.500;AN=2;BaseQRankSum=-1.000;ClippingRankSum=0.000;DP=69;ExcessHet=3.0103;FS=0.911;MLEAC=1;MLEAF=0.500;MQ=42.00;MQRankSum=0.000;QD=20.94;ReadPosRankSum=-0.103;SOR=0.850	GT:AD:DP:GQ:PL	0/1:30,39:69:99:1473,0,1107
chrII	276906	.	G	A	1022.77	PASS	AC=1;AF=0.500;AN=2;BaseQRankSum=-0.113;ClippingRankSum=0.000;DP=58;ExcessHet=3.0103;FS=1.010;MLEAC=1;MLEAF=0.500;MQ=42.00;MQRankSum=0.000;QD=17.94;ReadPosRankSum=1.797;SOR=0.880	GT:AD:DP:GQ:PL	0/1:27,30:57:99:1051,0,988
chrII	277290	.	G	A	1398.77	PASS	AC=1;AF=0.500;AN=2;BaseQRankSum=-0.099;ClippingRankSum=0.000;DP=77;ExcessHet=3.0103;FS=0.000;MLEAC=1;MLEAF=0.500;MQ=41.97;MQRankSum=1.013;QD=18.17;ReadPosRankSum=1.522;SOR=0.746	GT:AD:DP:GQ:PL	0/1:39,38:77:99:1427,0,1462
chrII	278165	.	G	A	1453.77	PASS	AC=1;AF=0.500;AN=2;BaseQRankSum=1.350;ClippingRankSum=0.000;DP=75;ExcessHet=3.0103;FS=0.874;MLEAC=1;MLEAF=0.500;MQ=42.00;MQRankSum=0.000;QD=19.38;ReadPosRankSum=-0.045;SOR=0.544	GT:AD:DP:GQ:PL	0/1:36,39:75:99:1482,0,1321
chrII	279035	.	C	T	822.77	PASS	AC=1;AF=0.500;AN=2;BaseQRankSum=1.316;ClippingRankSum=0.000;DP=46;ExcessHet=3.0103;FS=1.206;MLEAC=1;MLEAF=0.500;MQ=42.00;MQRankSum=0.000;QD=17.89;ReadPosRankSum=-0.972;SOR=1.101	GT:AD:DP:GQ:PL	0/1:23,23:46:99:851,0,844
chrII	290474	.	C	T	1260.77	PASS	AC=1;AF=0.500;AN=2;BaseQRankSum=0.991;ClippingRankSum=0.000;DP=67;ExcessHet=3.0103;FS=4.812;MLEAC=1;MLEAF=0.500;MQ=42.00;MQRankSum=0.000;QD=18.82;ReadPosRankSum=-0.765;SOR=0.527	GT:AD:DP:GQ:PL	0/1:33,34:67:99:1289,0,1188
chrII	360591	.	G	A	976.77	PASS	AC=1;AF=0.500;AN=2;BaseQRankSum=1.883;ClippingRankSum=0.000;DP=58;ExcessHet=3.0103;FS=1.010;MLEAC=1;MLEAF=0.500;MQ=41.75;MQRankSum=0.968;QD=16.84;ReadPosRankSum=-0.325;SOR=0.611	GT:AD:DP:GQ:PL	0/1:31,27:58:99:1005,0,1137
chrII	368676	.	G	A	1233.77	PASS	AC=1;AF=0.500;AN=2;BaseQRankSum=1.909;ClippingRankSum=0.000;DP=62;ExcessHet=3.0103;FS=5.116;MLEAC=1;MLEAF=0.500;MQ=42.00;MQRankSum=0.000;QD=19.90;ReadPosRankSum=0.440;SOR=1.074	GT:AD:DP:GQ:PL	0/1:29,33:62:99:1262,0,1063
chrII	375217	.	G	A	617.77	PASS	AC=1;AF=0.500;AN=2;BaseQRankSum=-0.099;ClippingRankSum=0.000;DP=48;ExcessHet=3.0103;FS=0.000;MLEAC=1;MLEAF=0.500;MQ=41.70;MQRankSum=0.832;QD=13.14;ReadPosRankSum=-0.850;SOR=0.631	GT:AD:DP:GQ:PL	0/1:29,18:47:99:646,0,1095
chrII	391383	.	G	A	1180.77	PASS	AC=1;AF=0.500;AN=2;BaseQRankSum=0.085;ClippingRankSum=0.000;DP=64;ExcessHet=3.0103;FS=0.956;MLEAC=1;MLEAF=0.500;MQ=41.97;MQRankSum=1.031;QD=18.45;ReadPosRankSum=-0.553;SOR=0.957	GT:AD:DP:GQ:PL	0/1:32,32:64:99:1209,0,1169
chrII	391639	.	G	A	960.77	PASS	AC=1;AF=0.500;AN=2;BaseQRankSum=-2.587;ClippingRankSum=0.000;DP=73;ExcessHet=3.0103;FS=0.000;MLEAC=1;MLEAF=0.500;MQ=42.00;MQRankSum=0.000;QD=13.16;ReadPosRankSum=-3.165;SOR=0.760	GT:AD:DP:GQ:PL	0/1:44,29:73:99:989,0,1723
chrII	452351	.	C	T	1289.77	PASS	AC=1;AF=0.500;AN=2;BaseQRankSum=0.588;ClippingRankSum=0.000;DP=55;ExcessHet=3.0103;FS=5.822;MLEAC=1;MLEAF=0.500;MQ=42.00;MQRankSum=0.000;QD=23.45;ReadPosRankSum=0.213;SOR=1.222	GT:AD:DP:GQ:PL	0/1:20,35:55:99:1318,0,683
chrII	465898	.	G	A	1329.77	PASS	AC=1;AF=0.500;AN=2;BaseQRankSum=-0.026;ClippingRankSum=0.000;DP=68;ExcessHet=3.0103;FS=0.926;MLEAC=1;MLEAF=0.500;MQ=41.97;MQRankSum=-0.913;QD=19.56;ReadPosRankSum=-0.372;SOR=0.927	GT:AD:DP:GQ:PL	0/1:32,36:68:99:1358,0,1208
chrII	583359	.	G	A	634.77	PASS	AC=1;AF=0.500;AN=2;BaseQRankSum=0.708;ClippingRankSum=0.000;DP=74;ExcessHet=3.0103;FS=9.152;MLEAC=1;MLEAF=0.500;MQ=41.81;MQRankSum=0.639;QD=8.58;ReadPosRankSum=-0.582;SOR=0.918	GT:AD:DP:GQ:PL	0/1:54,20:74:99:663,0,4311
chrII	583360	.	G	A	634.77	PASS	AC=1;AF=0.500;AN=2;BaseQRankSum=-0.013;ClippingRankSum=0.000;DP=76;ExcessHet=3.0103;FS=9.112;MLEAC=1;MLEAF=0.500;MQ=41.81;MQRankSum=0.608;QD=8.35;ReadPosRankSum=0.072;SOR=1.157	GT:AD:DP:GQ:PL	0/1:57,19:76:99:663,0,4311
chrII	594988	.	G	A	1651.77	PASS	AC=1;AF=0.500;AN=2;BaseQRankSum=1.551;ClippingRankSum=0.000;DP=59;ExcessHet=3.0103;FS=0.000;MLEAC=1;MLEAF=0.500;MQ=42.00;MQRankSum=0.000;QD=28.00;ReadPosRankSum=0.289;SOR=0.593	GT:AD:DP:GQ:PL	0/1:17,42:59:99:1680,0,567
chrII	595035	.	G	A	1428.77	PASS	AC=1;AF=0.500;AN=2;BaseQRankSum=0.964;ClippingRankSum=0.000;DP=61;ExcessHet=3.0103;FS=5.388;MLEAC=1;MLEAF=0.500;MQ=42.00;MQRankSum=0.000;QD=23.42;ReadPosRankSum=1.389;SOR=1.053	GT:AD:DP:GQ:PL	0/1:23,38:61:99:1457,0,812
chrII	622617	.	G	A	1849.77	PASS	AC=1;AF=0.500;AN=2;BaseQRankSum=-0.425;ClippingRankSum=0.000;DP=67;ExcessHet=3.0103;FS=5.491;MLEAC=1;MLEAF=0.500;MQ=42.00;MQRankSum=0.000;QD=27.61;ReadPosRankSum=1.254;SOR=0.904	GT:AD:DP:GQ:PL	0/1:19,48:67:99:1878,0,627
chrII	625912	.	G	A	985.77	PASS	AC=1;AF=0.500;AN=2;BaseQRankSum=-0.624;ClippingRankSum=0.000;DP=79;ExcessHet=3.0103;FS=6.252;MLEAC=1;MLEAF=0.500;MQ=42.00;MQRankSum=0.000;QD=12.48;ReadPosRankSum=-0.934;SOR=0.385	GT:AD:DP:GQ:PL	0/1:50,29:79:99:1014,0,1917
chrII	626713	.	C	T	675.77	PASS	AC=1;AF=0.500;AN=2;BaseQRankSum=-0.374;ClippingRankSum=0.000;DP=66;ExcessHet=3.0103;FS=9.362;MLEAC=1;MLEAF=0.500;MQ=42.00;MQRankSum=0.000;QD=10.24;ReadPosRankSum=-1.407;SOR=0.699	GT:AD:DP:GQ:PL	0/1:45,21:66:99:704,0,1720
chrII	642647	.	C	T	413.77	PASS	AC=1;AF=0.500;AN=2;BaseQRankSum=0.333;ClippingRankSum=0.000;DP=68;ExcessHet=3.0103;FS=8.459;MLEAC=1;MLEAF=0.500;MQ=41.97;MQRankSum=0.567;QD=6.08;ReadPosRankSum=-0.075;SOR=1.901	GT:AD:DP:GQ:PL	0/1:53,15:68:99:442,0,2086
chrII	651102	.	C	T	531.77	PASS	AC=1;AF=0.500;AN=2;BaseQRankSum=-0.769;ClippingRankSum=0.000;DP=60;ExcessHet=3.0103;FS=2.404;MLEAC=1;MLEAF=0.500;MQ=42.00;MQRankSum=0.000;QD=8.86;ReadPosRankSum=2.017;SOR=1.058	GT:AD:DP:GQ:PL	0/1:43,17:60:99:560,0,1679
chrII	651350	.	C	T	391.77	PASS	AC=1;AF=0.500;AN=2;BaseQRankSum=-0.369;ClippingRankSum=0.000;DP=59;ExcessHet=3.0103;FS=0.000;MLEAC=1;MLEAF=0.500;MQ=41.76;MQRankSum=0.598;QD=6.64;ReadPosRankSum=-0.359;SOR=0.573	GT:AD:DP:GQ:PL	0/1:45,14:59:99:420,0,1779
chrII	681825	.	G	A	1156.77	PASS	AC=1;AF=0.500;AN=2;BaseQRankSum=0.998;ClippingRankSum=0.000;DP=50;ExcessHet=3.0103;FS=2.587;MLEAC=1;MLEAF=0.500;MQ=42.00;MQRankSum=0.000;QD=23.14;ReadPosRankSum=0.779;SOR=0.662	GT:AD:DP:GQ:PL	0/1:17,33:50:99:1185,0,568
chrII	681879	.	G	A	673.77	PASS	AC=1;AF=0.500;AN=2;BaseQRankSum=1.188;ClippingRankSum=0.000;DP=61;ExcessHet=3.0103;FS=0.000;MLEAC=1;MLEAF=0.500;MQ=42.00;MQRankSum=0.000;QD=11.05;ReadPosRankSum=-1.438;SOR=0.648	GT:AD:DP:GQ:PL	0/1:41,20:61:99:702,0,1485
chrII	727707	.	G	A	444.77	PASS	AC=1;AF=0.500;AN=2;BaseQRankSum=-0.689;ClippingRankSum=0.000;DP=60;ExcessHet=3.0103;FS=2.546;MLEAC=1;MLEAF=0.500;MQ=42.00;MQRankSum=0.000;QD=7.41;ReadPosRankSum=2.357;SOR=1.085	GT:AD:DP:GQ:PL	0/1:45,15:60:99:473,0,1778
chrII	735944	.	C	T	2131.77	PASS	AC=1;AF=0.500;AN=2;BaseQRankSum=-1.021;ClippingRankSum=0.000;DP=69;ExcessHet=3.0103;FS=1.114;MLEAC=1;MLEAF=0.500;MQ=42.00;MQRankSum=0.000;QD=30.90;ReadPosRankSum=-0.202;SOR=0.884	GT:AD:DP:GQ:PL	0/1:14,55:69:99:2160,0,405
chrII	778203	.	G	A	609.77	PASS	AC=1;AF=0.500;AN=2;BaseQRankSum=2.548;ClippingRankSum=0.000;DP=51;ExcessHet=3.0103;FS=1.128;MLEAC=1;MLEAF=0.500;MQ=42.00;MQRankSum=0.000;QD=11.96;ReadPosRankSum=0.243;SOR=0.870	GT:AD:DP:GQ:PL	0/1:33,18:51:99:638,0,1245
chrII	784149	.	G	A	1900.77	PASS	AC=1;AF=0.500;AN=2;BaseQRankSum=0.558;ClippingRankSum=0.000;DP=68;ExcessHet=3.0103;FS=0.000;MLEAC=1;MLEAF=0.500;MQ=41.78;MQRankSum=-0.590;QD=27.95;ReadPosRankSum=-0.296;SOR=0.647	GT:AD:DP:GQ:PL	0/1:19,49:68:99:1929,0,624
chrII	800581	.	G	A	456.77	PASS	AC=1;AF=0.500;AN=2;BaseQRankSum=1.252;ClippingRankSum=0.000;DP=72;ExcessHet=3.0103;FS=2.449;MLEAC=1;MLEAF=0.500;MQ=42.00;MQRankSum=0.000;QD=6.34;ReadPosRankSum=0.580;SOR=1.096	GT:AD:DP:GQ:PL	0/1:56,16:72:99:485,0,2143
chrIII	34061	.	C	T	609.77	PASS	AC=1;AF=0.500;AN=2;BaseQRankSum=-0.421;ClippingRankSum=0.000;DP=47;ExcessHet=3.0103;FS=6.423;MLEAC=1;MLEAF=0.500;MQ=41.69;MQRankSum=0.867;QD=12.97;ReadPosRankSum=2.131;SOR=0.378	GT:AD:DP:GQ:PL	0/1:28,19:47:99:638,0,1062
chrIII	44355	.	G	A	1129.77	PASS	AC=1;AF=0.500;AN=2;BaseQRankSum=0.921;ClippingRankSum=0.000;DP=73;ExcessHet=3.0103;FS=0.000;MLEAC=1;MLEAF=0.500;MQ=42.00;MQRankSum=0.000;QD=15.48;ReadPosRankSum=-0.102;SOR=0.735	GT:AD:DP:GQ:PL	0/1:40,33:73:99:1158,0,1407
chrIII	45039	.	G	A	1177.77	PASS	AC=1;AF=0.500;AN=2;BaseQRankSum=-0.254;ClippingRankSum=0.000;DP=48;ExcessHet=3.0103;FS=6.502;MLEAC=1;MLEAF=0.500;MQ=42.00;MQRankSum=0.000;QD=24.54;ReadPosRankSum=-0.372;SOR=0.294	GT:AD:DP:GQ:PL	0/1:17,31:48:99:1206,0,606
chrIII	51030	.	C	T	1008.77	PASS	AC=1;AF=0.500;AN=2;BaseQRankSum=-0.266;ClippingRankSum=0.000;DP=62;ExcessHet=3.0103;FS=0.000;MLEAC=1;MLEAF=0.500;MQ=42.00;MQRankSum=0.000;QD=16.27;ReadPosRankSum=1.146;SOR=0.708	GT:AD:DP:GQ:PL	0/1:33,29:62:99:1037,0,1231
chrIII	51156	.	C	T	1124.77	PASS	AC=1;AF=0.500;AN=2;BaseQRankSum=-0.179;ClippingRankSum=0.000;DP=67;ExcessHet=3.0103;FS=3.310;MLEAC=1;MLEAF=0.500;MQ=42.00;MQRankSum=0.000;QD=16.79;ReadPosRankSum=1.728;SOR=0.382	GT:AD:DP:GQ:PL	0/1:35,32:67:99:1153,0,1333
chrIII	68319	.	C	T	1603.77	PASS	AC=1;AF=0.500;AN=2;BaseQRankSum=0.552;ClippingRankSum=0.000;DP=69;ExcessHet=3.0103;FS=0.000;MLEAC=1;MLEAF=0.500;MQ=42.00;MQRankSum=0.000;QD=23.24;ReadPosRankSum=0.510;SOR=0.668	GT:AD:DP:GQ:PL	0/1:27,42:69:99:1632,0,963
chrIII	90967	.	C	T	1073.77	PASS	AC=1;AF=0.500;AN=2;BaseQRankSum=1.714;ClippingRankSum=0.000;DP=65;ExcessHet=3.0103;FS=9.577;MLEAC=1;MLEAF=0.500;MQ=41.75;MQRankSum=1.033;QD=17.90;ReadPosRankSum=-2.274;SOR=2.019	GT:AD:DP:GQ:PL	0/1:30,30:60:99:1102,0,1127
chrIII	95791	.	G	A	1234.77	PASS	AC=1;AF=0.500;AN=2;BaseQRankSum=-0.958;ClippingRankSum=0.000;DP=68;ExcessHet=3.0103;FS=0.923;MLEAC=1;MLEAF=0.500;MQ=41.79;MQRankSum=-0.971;QD=18.16;ReadPosRankSum=-1.031;SOR=0.718	GT:AD:DP:GQ:PL	0/1:34,34:68:99:1263,0,1278
chrIII	122149	.	G	A	795.77	PASS	AC=1;AF=0.500;AN=2;BaseQRankSum=-0.795;ClippingRankSum=0.000;DP=58;ExcessHet=3.0103;FS=3.720;MLEAC=1;MLEAF=0.500;MQ=42.00;MQRankSum=0.000;QD=13.72;ReadPosRankSum=-0.999;SOR=0.494	GT:AD:DP:GQ:PL	0/1:35,23:58:99:824,0,1326
chrIII	122387	.	G	A	1203.77	PASS	AC=1;AF=0.500;AN=2;BaseQRankSum=0.092;ClippingRankSum=0.000;DP=56;ExcessHet=3.0103;FS=7.501;MLEAC=1;MLEAF=0.500;MQ=42.00;MQRankSum=0.000;QD=21.50;ReadPosRankSum=-0.250;SOR=1.681	GT:AD:DP:GQ:PL	0/1:24,32:56:99:1232,0,886
chrIII	125069	.	C	T	1242.77	PASS	AC=1;AF=0.500;AN=2;BaseQRankSum=-1.687;ClippingRankSum=0.000;DP=69;ExcessHet=3.0103;FS=2.030;MLEAC=1;MLEAF=0.500;MQ=42.00;MQRankSum=0.000;QD=18.28;ReadPosRankSum=-0.676;SOR=0.412	GT:AD:DP:GQ:PL	0/1:34,34:68:99:1271,0,1274
chrIII	147677	.	G	A	1342.77	PASS	AC=1;AF=0.500;AN=2;BaseQRankSum=-1.067;ClippingRankSum=0.000;DP=58;ExcessHet=3.0103;FS=1.040;MLEAC=1;MLEAF=0.500;MQ=42.00;MQRankSum=0.000;QD=23.15;ReadPosRankSum=0.422;SOR=0.668	GT:AD:DP:GQ:PL	0/1:22,36:58:99:1371,0,779
chrIII	155103	.	G	A	922.77	PASS	AC=1;AF=0.500;AN=2;BaseQRankSum=-0.727;ClippingRankSum=0.000;DP=54;ExcessHet=3.0103;FS=1.059;MLEAC=1;MLEAF=0.500;MQ=42.00;MQRankSum=0.000;QD=17.09;ReadPosRankSum=0.289;SOR=0.465	GT:AD:DP:GQ:PL	0/1:28,26:54:99:951,0,1032
chrIII	161808	.	C	T	1386.77	PASS	AC=1;AF=0.500;AN=2;BaseQRankSum=0.491;ClippingRankSum=0.000;DP=64;ExcessHet=3.0103;FS=0.000;MLEAC=1;MLEAF=0.500;MQ=41.97;MQRankSum=-0.823;QD=21.67;ReadPosRankSum=-0.536;SOR=0.676	GT:AD:DP:GQ:PL	0/1:27,37:64:99:1415,0,974
chrIII	163135	.	G	A	1083.77	PASS	AC=1;AF=0.500;AN=2;BaseQRankSum=1.059;ClippingRankSum=0.000;DP=67;ExcessHet=3.0103;FS=6.538;MLEAC=1;MLEAF=0.500;MQ=42.00;MQRankSum=0.000;QD=16.18;ReadPosRankSum=1.611;SOR=1.106	GT:AD:DP:GQ:PL	0/1:36,31:67:99:1112,0,1342
chrIII	171150	.	G	A	957.77	PASS	AC=1;AF=0.500;AN=2;BaseQRankSum=-1.277;ClippingRankSum=0.000;DP=56;ExcessHet=3.0103;FS=2.268;MLEAC=1;MLEAF=0.500;MQ=42.00;MQRankSum=0.000;QD=17.10;ReadPosRankSum=-0.855;SOR=0.785	GT:AD:DP:GQ:PL	0/1:29,27:56:99:986,0,1067
chrIII	225602	.	C	T	1211.77	PASS	AC=1;AF=0.500;AN=2;BaseQRankSum=-0.475;ClippingRankSum=0.000;DP=65;ExcessHet=3.0103;FS=3.466;MLEAC=1;MLEAF=0.500;MQ=42.00;MQRankSum=0.000;QD=18.64;ReadPosRankSum=-0.514;SOR=0.350	GT:AD:DP:GQ:PL	0/1:32,33:65:99:1240,0,1206
chrIII	229183	.	C	T	1138.77	PASS	AC=1;AF=0.500;AN=2;BaseQRankSum=0.458;ClippingRankSum=0.000;DP=66;ExcessHet=3.0103;FS=2.084;MLEAC=1;MLEAF=0.500;MQ=41.94;MQRankSum=-0.022;QD=17.25;ReadPosRankSum=-1.509;SOR=0.414	GT:AD:DP:GQ:PL	0/1:34,32:66:99:1167,0,1226
chrIII	238386	.	G	A	1276.77	PASS	AC=1;AF=0.500;AN=2;BaseQRankSum=-0.131;ClippingRankSum=0.000;DP=68;ExcessHet=3.0103;FS=2.025;MLEAC=1;MLEAF=0.500;MQ=42.00;MQRankSum=0.000;QD=18.78;ReadPosRankSum=-0.429;SOR=0.840	GT:AD:DP:GQ:PL	0/1:32,36:68:99:1305,0,1180
chrIII	249090	.	G	A	1098.77	PASS	AC=1;AF=0.500;AN=2;BaseQRankSum=0.778;ClippingRankSum=0.000;DP=59;ExcessHet=3.0103;FS=2.188;MLEAC=1;MLEAF=0.500;MQ=42.00;MQRankSum=0.000;QD=18.62;ReadPosRankSum=0.051;SOR=1.057	GT:AD:DP:GQ:PL	0/1:29,30:59:99:1127,0,1077
chrIII	298451	.	G	A	1237.77	PASS	AC=1;AF=0.500;AN=2;BaseQRankSum=-0.349;ClippingRankSum=0.000;DP=71;ExcessHet=3.0103;FS=3.189;MLEAC=1;MLEAF=0.500;MQ=42.00;MQRankSum=0.000;QD=17.43;ReadPosRankSum=-3.130;SOR=0.713	GT:AD:DP:GQ:PL	0/1:36,35:71:99:1266,0,1326
chrIV	28010	.	C	T	1363.77	PASS	AC=1;AF=0.500;AN=2;BaseQRankSum=1.971;ClippingRankSum=0.000;DP=83;ExcessHet=3.0103;FS=0.891;MLEAC=1;MLEAF=0.500;MQ=41.82;MQRankSum=-1.064;QD=16.43;ReadPosRankSum=1.104;SOR=0.575	GT:AD:DP:GQ:PL	0/1:45,38:83:99:1392,0,1695
chrIV	30250	.	G	A	1346.77	PASS	AC=1;AF=0.500;AN=2;BaseQRankSum=0.908;ClippingRankSum=0.000;DP=66;ExcessHet=3.0103;FS=3.333;MLEAC=1;MLEAF=0.500;MQ=42.00;MQRankSum=0.000;QD=20.41;ReadPosRankSum=-0.774;SOR=0.384	GT:AD:DP:GQ:PL	0/1:30,36:66:99:1375,0,1034
chrIV	36447	.	C	T	554.77	PASS	AC=1;AF=0.500;AN=2;BaseQRankSum=-0.842;ClippingRankSum=0.000;DP=49;ExcessHet=3.0103;FS=1.186;MLEAC=1;MLEAF=0.500;MQ=41.41;MQRankSum=1.072;QD=11.32;ReadPosRankSum=-1.892;SOR=1.041	GT:AD:DP:GQ:PL	0/1:32,17:49:99:583,0,1228
chrIV	69022	.	C	T	1319.77	PASS	AC=1;AF=0.500;AN=2;BaseQRankSum=0.703;ClippingRankSum=0.000;DP=73;ExcessHet=3.0103;FS=4.563;MLEAC=1;MLEAF=0.500;MQ=42.00;MQRankSum=0.000;QD=18.08;ReadPosRankSum=1.530;SOR=1.180	GT:AD:DP:GQ:PL	0/1:37,36:73:99:1348,0,1396
chrIV	100132	.	C	T	1248.77	PASS	AC=1;AF=0.500;AN=2;BaseQRankSum=1.266;ClippingRankSum=0.000;DP=72;ExcessHet=3.0103;FS=3.195;MLEAC=1;MLEAF=0.500;MQ=41.97;MQRankSum=0.974;QD=17.34;ReadPosRankSum=0.982;SOR=0.803	GT:AD:DP:GQ:PL	0/1:38,34:72:99:1277,0,1352
chrIV	137564	.	G	A	1328.77	PASS	AC=1;AF=0.500;AN=2;BaseQRankSum=0.957;ClippingRankSum=0.000;DP=74;ExcessHet=3.0103;FS=0.858;MLEAC=1;MLEAF=0.500;MQ=42.00;MQRankSum=0.000;QD=17.96;ReadPosRankSum=-0.725;SOR=0.804	GT:AD:DP:GQ:PL	0/1:38,36:74:99:1357,0,1368
chrIV	149252	.	G	A	1191.77	PASS	AC=1;AF=0.500;AN=2;BaseQRankSum=1.017;ClippingRankSum=0.000;DP=59;ExcessHet=3.0103;FS=0.986;MLEAC=1;MLEAF=0.500;MQ=42.00;MQRankSum=0.000;QD=20.20;ReadPosRankSum=-0.614;SOR=0.874	GT:AD:DP:GQ:PL	0/1:27,32:59:99:1220,0,1001
chrIV	170168	.	G	A	1394.77	PASS	AC=1;AF=0.500;AN=2;BaseQRankSum=-0.716;ClippingRankSum=0.000;DP=65;ExcessHet=3.0103;FS=18.972;MLEAC=1;MLEAF=0.500;MQ=41.52;MQRankSum=0.879;QD=21.46;ReadPosRankSum=-1.135;SOR=1.315	GT:AD:DP:GQ:PL	0/1:27,38:65:99:1423,0,934
chrIV	199279	.	C	T	1277.77	PASS	AC=1;AF=0.500;AN=2;BaseQRankSum=0.307;ClippingRankSum=0.000;DP=71;ExcessHet=3.0103;FS=1.962;MLEAC=1;MLEAF=0.500;MQ=42.00;MQRankSum=0.000;QD=18.00;ReadPosRankSum=0.239;SOR=0.463	GT:AD:DP:GQ:PL	0/1:36,35:71:99:1306,0,1331
chrIV	203713	.	C	T	1371.77	PASS	AC=1;AF=0.500;AN=2;BaseQRankSum=1.922;ClippingRankSum=0.000;DP=74;ExcessHet=3.0103;FS=1.953;MLEAC=1;MLEAF=0.500;MQ=42.00;MQRankSum=0.000;QD=18.54;ReadPosRankSum=-0.795;SOR=1.058	GT:AD:DP:GQ:PL	0/1:37,37:74:99:1400,0,1365
chrIV	211071	.	G	A	1120.77	PASS	AC=1;AF=0.500;AN=2;BaseQRankSum=-1.012;ClippingRankSum=0.000;DP=70;ExcessHet=3.0103;FS=0.926;MLEAC=1;MLEAF=0.500;MQ=42.00;MQRankSum=0.000;QD=16.01;ReadPosRankSum=-0.554;SOR=0.896	GT:AD:DP:GQ:PL	0/1:39,31:70:99:1149,0,1479
chrIV	215738	.	G	A	1566.77	PASS	AC=1;AF=0.500;AN=2;BaseQRankSum=2.580;ClippingRankSum=0.000;DP=78;ExcessHet=3.0103;FS=1.877;MLEAC=1;MLEAF=0.500;MQ=41.82;MQRankSum=-0.876;QD=20.09;ReadPosRankSum=-0.971;SOR=0.900	GT:AD:DP:GQ:PL	0/1:35,43:78:99:1595,0,1249
chrIV	221279	.	G	A	1613.77	PASS	AC=1;AF=0.500;AN=2;BaseQRankSum=0.216;ClippingRankSum=0.000;DP=78;ExcessHet=3.0103;FS=5.937;MLEAC=1;MLEAF=0.500;MQ=41.97;MQRankSum=1.134;QD=20.69;ReadPosRankSum=0.671;SOR=0.897	GT:AD:DP:GQ:PL	0/1:35,43:78:99:1642,0,1300
chrIV	247492	.	C	T	1283.77	PASS	AC=1;AF=0.500;AN=2;BaseQRankSum=0.929;ClippingRankSum=0.000;DP=70;ExcessHet=3.0103;FS=4.738;MLEAC=1;MLEAF=0.500;MQ=42.00;MQRankSum=0.000;QD=18.34;ReadPosRankSum=0.391;SOR=0.395	GT:AD:DP:GQ:PL	0/1:35,35:70:99:1312,0,1281
chrIV	264386	.	G	A	1467.77	PASS	AC=1;AF=0.500;AN=2;BaseQRankSum=2.464;ClippingRankSum=0.000;DP=76;ExcessHet=3.0103;FS=3.030;MLEAC=1;MLEAF=0.500;MQ=41.81;MQRankSum=1.080;QD=19.31;ReadPosRankSum=0.180;SOR=0.425	GT:AD:DP:GQ:PL	0/1:36,40:76:99:1496,0,1312
chrIV	307288	.	G	A	963.77	PASS	AC=1;AF=0.500;AN=2;BaseQRankSum=-0.236;ClippingRankSum=0.000;DP=64;ExcessHet=3.0103;FS=8.818;MLEAC=1;MLEAF=0.500;MQ=40.52;MQRankSum=-0.576;QD=15.06;ReadPosRankSum=-0.060;SOR=1.089	GT:AD:DP:GQ:PL	0/1:35,29:64:99:992,0,1315
chrIV	310383	.	G	A	876.77	PASS	AC=1;AF=0.500;AN=2;BaseQRankSum=-0.243;ClippingRankSum=0.000;DP=58;ExcessHet=3.0103;FS=0.982;MLEAC=1;MLEAF=0.500;MQ=41.47;MQRankSum=-0.754;QD=15.12;ReadPosRankSum=0.233;SOR=0.846	GT:AD:DP:GQ:PL	0/1:32,26:58:99:905,0,1198
chrIV	321129	.	G	A	1219.77	PASS	AC=1;AF=0.500;AN=2;BaseQRankSum=1.152;ClippingRankSum=0.000;DP=65;ExcessHet=3.0103;FS=3.466;MLEAC=1;MLEAF=0.500;MQ=42.00;MQRankSum=0.000;QD=18.77;ReadPosRankSum=1.304;SOR=0.350	GT:AD:DP:GQ:PL	0/1:32,33:65:99:1248,0,1190
chrIV	321731	.	C	T	1055.77	PASS	AC=1;AF=0.500;AN=2;BaseQRankSum=-0.088;ClippingRankSum=0.000;DP=70;ExcessHet=3.0103;FS=4.735;MLEAC=1;MLEAF=0.500;MQ=41.79;MQRankSum=0.895;QD=15.08;ReadPosRankSum=-0.869;SOR=0.321	GT:AD:DP:GQ:PL	0/1:40,30:70:99:1084,0,1516
chrIV	330976	.	C	T	1066.77	PASS	AC=1;AF=0.500;AN=2;BaseQRankSum=-1.614;ClippingRankSum=0.000;DP=55;ExcessHet=3.0103;FS=5.494;MLEAC=1;MLEAF=0.500;MQ=41.74;MQRankSum=-0.843;QD=19.40;ReadPosRankSum=-0.063;SOR=0.867	GT:AD:DP:GQ:PL	0/1:24,31:55:99:1095,0,888
chrIV	335450	.	C	T	1022.77	PASS	AC=1;AF=0.500;AN=2;BaseQRankSum=1.980;ClippingRankSum=0.000;DP=59;ExcessHet=3.0103;FS=3.824;MLEAC=1;MLEAF=0.500;MQ=42.00;MQRankSum=0.000;QD=17.34;ReadPosRankSum=0.078;SOR=1.375	GT:AD:DP:GQ:PL	0/1:31,28:59:99:1051,0,1065
chrIV	344761	.	G	A	1196.77	PASS	AC=1;AF=0.500;AN=2;BaseQRankSum=0.742;ClippingRankSum=0.000;DP=59;ExcessHet=3.0103;FS=2.220;MLEAC=1;MLEAF=0.500;MQ=41.50;MQRankSum=1.577;QD=20.28;ReadPosRankSum=1.503;SOR=0.448	GT:AD:DP:GQ:PL	0/1:27,32:59:99:1225,0,954
chrIV	356936	.	G	A	1408.77	PASS	AC=1;AF=0.500;AN=2;BaseQRankSum=0.152;ClippingRankSum=0.000;DP=71;ExcessHet=3.0103;FS=1.991;MLEAC=1;MLEAF=0.500;MQ=41.79;MQRankSum=1.132;QD=19.84;ReadPosRankSum=-0.642;SOR=0.432	GT:AD:DP:GQ:PL	0/1:32,39:71:99:1437,0,1145
chrIV	411701	.	C	T	1342.77	PASS	AC=1;AF=0.500;AN=2;BaseQRankSum=-1.547;ClippingRankSum=0.000;DP=68;ExcessHet=3.0103;FS=0.000;MLEAC=1;MLEAF=0.500;MQ=42.00;MQRankSum=0.000;QD=20.04;ReadPosRankSum=-1.293;SOR=0.746	GT:AD:DP:GQ:PL	0/1:30,37:67:99:1371,0,1080
chrIV	416784	.	G	A	1460.77	PASS	AC=1;AF=0.500;AN=2;BaseQRankSum=1.107;ClippingRankSum=0.000;DP=73;ExcessHet=3.0103;FS=0.884;MLEAC=1;MLEAF=0.500;MQ=41.92;MQRankSum=0.724;QD=20.01;ReadPosRankSum=1.097;SOR=0.643	GT:AD:DP:GQ:PL	0/1:34,39:73:99:1489,0,1229
chrIV	416798	.	G	A	1189.77	PASS	AC=1;AF=0.500;AN=2;BaseQRankSum=-0.061;ClippingRankSum=0.000;DP=73;ExcessHet=3.0103;FS=0.000;MLEAC=1;MLEAF=0.500;MQ=41.95;MQRankSum=-0.078;QD=16.30;ReadPosRankSum=-0.036;SOR=0.658	GT:AD:DP:GQ:PL	0/1:39,34:73:99:1218,0,1423
chrIV	428759	.	C	T	1508.77	PASS	AC=1;AF=0.500;AN=2;BaseQRankSum=2.116;ClippingRankSum=0.000;DP=69;ExcessHet=3.0103;FS=6.342;MLEAC=1;MLEAF=0.500;MQ=42.00;MQRankSum=0.000;QD=21.87;ReadPosRankSum=0.014;SOR=1.044	GT:AD:DP:GQ:PL	0/1:29,40:69:99:1537,0,960
chrIV	432312	.	G	A	1524.77	PASS	AC=1;AF=0.500;AN=2;BaseQRankSum=1.365;ClippingRankSum=0.000;DP=81;ExcessHet=3.0103;FS=0.000;MLEAC=1;MLEAF=0.500;MQ=41.83;MQRankSum=1.037;QD=18.82;ReadPosRankSum=1.204;SOR=0.646	GT:AD:DP:GQ:PL	0/1:40,41:81:99:1553,0,1474
chrIV	447727	.	C	T	1585.77	PASS	AC=1;AF=0.500;AN=2;BaseQRankSum=0.728;ClippingRankSum=0.000;DP=66;ExcessHet=3.0103;FS=3.548;MLEAC=1;MLEAF=0.500;MQ=42.00;MQRankSum=0.000;QD=24.03;ReadPosRankSum=1.176;SOR=0.330	GT:AD:DP:GQ:PL	0/1:24,42:66:99:1614,0,831
chrIV	454104	.	G	A	1334.77	PASS	AC=1;AF=0.500;AN=2;BaseQRankSum=0.555;ClippingRankSum=0.000;DP=69;ExcessHet=3.0103;FS=8.222;MLEAC=1;MLEAF=0.500;MQ=41.79;MQRankSum=1.073;QD=19.34;ReadPosRankSum=-0.876;SOR=1.294	GT:AD:DP:GQ:PL	0/1:33,36:69:99:1363,0,1218
chrIV	454254	.	C	T	1462.77	PASS	AC=1;AF=0.500;AN=2;BaseQRankSum=-0.112;ClippingRankSum=0.000;DP=72;ExcessHet=3.0103;FS=6.399;MLEAC=1;MLEAF=0.500;MQ=41.80;MQRankSum=1.115;QD=20.32;ReadPosRankSum=0.178;SOR=1.456	GT:AD:DP:GQ:PL	0/1:33,39:72:99:1491,0,1209
chrIV	462383	.	G	A	759.77	PASS	AC=1;AF=0.500;AN=2;BaseQRankSum=-0.709;ClippingRankSum=0.000;DP=43;ExcessHet=3.0103;FS=6.439;MLEAC=1;MLEAF=0.500;MQ=42.00;MQRankSum=0.000;QD=17.67;ReadPosRankSum=-1.630;SOR=1.075	GT:AD:DP:GQ:PL	0/1:22,21:43:99:788,0,827
chrIV	482142	.	C	T	1268.77	PASS	AC=1;AF=0.500;AN=2;BaseQRankSum=0.332;ClippingRankSum=0.000;DP=72;ExcessHet=3.0103;FS=1.910;MLEAC=1;MLEAF=0.500;MQ=42.00;MQRankSum=0.000;QD=17.62;ReadPosRankSum=1.721;SOR=0.938	GT:AD:DP:GQ:PL	0/1:37,35:72:99:1297,0,1353
chrIV	500481	.	G	A	1214.77	PASS	AC=1;AF=0.500;AN=2;BaseQRankSum=-0.212;ClippingRankSum=0.000;DP=66;ExcessHet=3.0103;FS=3.385;MLEAC=1;MLEAF=0.500;MQ=41.76;MQRankSum=1.447;QD=18.41;ReadPosRankSum=0.770;SOR=1.145	GT:AD:DP:GQ:PL	0/1:33,33:66:99:1243,0,1210
chrIV	525063	.	G	A	1174.77	PASS	AC=1;AF=0.500;AN=2;BaseQRankSum=-1.982;ClippingRankSum=0.000;DP=83;ExcessHet=3.0103;FS=0.000;MLEAC=1;MLEAF=0.500;MQ=42.00;MQRankSum=0.000;QD=14.15;ReadPosRankSum=-0.575;SOR=0.693	GT:AD:DP:GQ:PL	0/1:49,34:83:99:1203,0,1896
chrIV	541798	.	G	A	1527.77	PASS	AC=1;AF=0.500;AN=2;BaseQRankSum=0.477;ClippingRankSum=0.000;DP=70;ExcessHet=3.0103;FS=3.277;MLEAC=1;MLEAF=0.500;MQ=41.97;MQRankSum=-0.837;QD=21.83;ReadPosRankSum=0.579;SOR=1.151	GT:AD:DP:GQ:PL	0/1:30,40:70:99:1556,0,1073
chrIV	543596	.	G	A	987.77	PASS	AC=1;AF=0.500;AN=2;BaseQRankSum=1.195;ClippingRankSum=0.000;DP=65;ExcessHet=3.0103;FS=0.951;MLEAC=1;MLEAF=0.500;MQ=42.00;MQRankSum=0.000;QD=15.20;ReadPosRankSum=0.246;SOR=0.852	GT:AD:DP:GQ:PL	0/1:38,27:65:99:1016,0,3036
chrIV	543597	.	G	A	987.77	PASS	AC=1;AF=0.500;AN=2;BaseQRankSum=-2.026;ClippingRankSum=0.000;DP=64;ExcessHet=3.0103;FS=0.985;MLEAC=1;MLEAF=0.500;MQ=42.00;MQRankSum=0.000;QD=15.43;ReadPosRankSum=0.456;SOR=0.955	GT:AD:DP:GQ:PL	0/1:38,26:64:99:1016,0,3036
chrIV	575901	.	G	A	1405.77	PASS	AC=1;AF=0.500;AN=2;BaseQRankSum=-0.387;ClippingRankSum=0.000;DP=76;ExcessHet=3.0103;FS=0.880;MLEAC=1;MLEAF=0.500;MQ=41.63;MQRankSum=1.442;QD=18.50;ReadPosRankSum=0.295;SOR=0.509	GT:AD:DP:GQ:PL	0/1:38,38:76:99:1434,0,1417
chrIV	600783	.	C	T	1283.77	PASS	AC=1;AF=0.500;AN=2;BaseQRankSum=-0.487;ClippingRankSum=0.000;DP=69;ExcessHet=3.0103;FS=0.912;MLEAC=1;MLEAF=0.500;MQ=40.22;MQRankSum=1.310;QD=18.61;ReadPosRankSum=-0.934;SOR=0.536	GT:AD:DP:GQ:PL	0/1:33,36:69:99:1312,0,1117
chrIV	616500	.	C	T	1707.77	PASS	AC=1;AF=0.500;AN=2;BaseQRankSum=-0.429;ClippingRankSum=0.000;DP=84;ExcessHet=3.0103;FS=0.000;MLEAC=1;MLEAF=0.500;MQ=42.00;MQRankSum=0.000;QD=20.58;ReadPosRankSum=1.704;SOR=0.625	GT:AD:DP:GQ:PL	0/1:37,46:83:99:1736,0,1359
chrIV	690353	.	C	T	1009.77	PASS	AC=1;AF=0.500;AN=2;BaseQRankSum=-0.514;ClippingRankSum=0.000;DP=63;ExcessHet=3.0103;FS=3.468;MLEAC=1;MLEAF=0.500;MQ=41.77;MQRankSum=0.926;QD=16.03;ReadPosRankSum=-0.428;SOR=0.889	GT:AD:DP:GQ:PL	0/1:35,28:63:99:1038,0,1289
chrIV	740222	.	C	T	1492.77	PASS	AC=1;AF=0.500;AN=2;BaseQRankSum=0.447;ClippingRankSum=0.000;DP=69;ExcessHet=3.0103;FS=2.051;MLEAC=1;MLEAF=0.500;MQ=41.55;MQRankSum=0.894;QD=21.63;ReadPosRankSum=0.112;SOR=1.065	GT:AD:DP:GQ:PL	0/1:29,40:69:99:1521,0,1046
chrIV	765219	.	G	A	1217.77	PASS	AC=1;AF=0.500;AN=2;BaseQRankSum=-1.045;ClippingRankSum=0.000;DP=75;ExcessHet=3.0103;FS=3.127;MLEAC=1;MLEAF=0.500;MQ=41.80;MQRankSum=-1.071;QD=16.24;ReadPosRankSum=1.275;SOR=1.055	GT:AD:DP:GQ:PL	0/1:41,34:75:99:1246,0,1562
chrIV	785572	.	G	A	1050.77	PASS	AC=1;AF=0.500;AN=2;BaseQRankSum=2.121;ClippingRankSum=0.000;DP=69;ExcessHet=3.0103;FS=0.000;MLEAC=1;MLEAF=0.500;MQ=42.00;MQRankSum=0.000;QD=15.23;ReadPosRankSum=2.404;SOR=0.696	GT:AD:DP:GQ:PL	0/1:40,29:69:99:1079,0,1538
chrIV	816310	.	C	T	881.77	PASS	AC=1;AF=0.500;AN=2;BaseQRankSum=0.396;ClippingRankSum=0.000;DP=74;ExcessHet=3.0103;FS=0.912;MLEAC=1;MLEAF=0.500;MQ=42.00;MQRankSum=0.000;QD=11.92;ReadPosRankSum=-0.236;SOR=0.846	GT:AD:DP:GQ:PL	0/1:48,26:74:99:910,0,1842
chrIV	836824	.	C	T	1132.77	PASS	AC=1;AF=0.500;AN=2;BaseQRankSum=-0.342;ClippingRankSum=0.000;DP=59;ExcessHet=3.0103;FS=0.000;MLEAC=1;MLEAF=0.500;MQ=41.76;MQRankSum=-0.949;QD=19.20;ReadPosRankSum=-0.389;SOR=0.610	GT:AD:DP:GQ:PL	0/1:29,30:59:99:1161,0,2236
chrIV	836825	.	C	T	1132.77	PASS	AC=1;AF=0.500;AN=2;BaseQRankSum=0.440;ClippingRankSum=0.000;DP=57;ExcessHet=3.0103;FS=1.063;MLEAC=1;MLEAF=0.500;MQ=41.75;MQRankSum=-0.948;QD=19.87;ReadPosRankSum=-0.352;SOR=0.487	GT:AD:DP:GQ:PL	0/1:28,29:57:99:1161,0,2236
chrIV	844889	.	G	A	1105.77	PASS	AC=1;AF=0.500;AN=2;BaseQRankSum=1.128;ClippingRankSum=0.000;DP=59;ExcessHet=3.0103;FS=11.721;MLEAC=1;MLEAF=0.500;MQ=42.00;MQRankSum=0.000;QD=18.74;ReadPosRankSum=0.360;SOR=1.708	GT:AD:DP:GQ:PL	0/1:29,30:59:99:1134,0,1060
chrIV	915442	.	C	T	1305.77	PASS	AC=1;AF=0.500;AN=2;BaseQRankSum=0.209;ClippingRankSum=0.000;DP=68;ExcessHet=3.0103;FS=2.057;MLEAC=1;MLEAF=0.500;MQ=42.00;MQRankSum=0.000;QD=19.20;ReadPosRankSum=0.472;SOR=1.070	GT:AD:DP:GQ:PL	0/1:33,35:68:99:1334,0,1243
chrIV	923281	.	C	T	1993.77	PASS	AC=1;AF=0.500;AN=2;BaseQRankSum=-0.444;ClippingRankSum=0.000;DP=87;ExcessHet=3.0103;FS=1.836;MLEAC=1;MLEAF=0.500;MQ=42.00;MQRankSum=0.000;QD=22.92;ReadPosRankSum=-1.067;SOR=0.985	GT:AD:DP:GQ:PL	0/1:34,53:87:99:2022,0,1214
chrIV	955212	.	C	T	1098.77	PASS	AC=1;AF=0.500;AN=2;BaseQRankSum=-2.427;ClippingRankSum=0.000;DP=69;ExcessHet=3.0103;FS=0.000;MLEAC=1;MLEAF=0.500;MQ=42.00;MQRankSum=0.000;QD=15.92;ReadPosRankSum=-1.753;SOR=0.675	GT:AD:DP:GQ:PL	0/1:38,31:69:99:1127,0,1458
chrIV	958148	.	C	T	1535.77	PASS	AC=1;AF=0.500;AN=2;BaseQRankSum=0.015;ClippingRankSum=0.000;DP=83;ExcessHet=3.0103;FS=7.212;MLEAC=1;MLEAF=0.500;MQ=41.98;MQRankSum=1.036;QD=18.50;ReadPosRankSum=-0.122;SOR=0.998	GT:AD:DP:GQ:PL	0/1:41,42:83:99:1564,0,1503
chrIV	963129	.	C	T	777.77	PASS	AC=1;AF=0.500;AN=2;BaseQRankSum=0.657;ClippingRankSum=0.000;DP=60;ExcessHet=3.0103;FS=2.195;MLEAC=1;MLEAF=0.500;MQ=41.76;MQRankSum=0.823;QD=12.96;ReadPosRankSum=0.489;SOR=0.450	GT:AD:DP:GQ:PL	0/1:37,23:60:99:806,0,1381
chrIV	964720	.	G	A	1289.77	PASS	AC=1;AF=0.500;AN=2;BaseQRankSum=-1.825;ClippingRankSum=0.000;DP=69;ExcessHet=3.0103;FS=3.288;MLEAC=1;MLEAF=0.500;MQ=42.00;MQRankSum=0.000;QD=18.69;ReadPosRankSum=-1.392;SOR=1.168	GT:AD:DP:GQ:PL	0/1:35,34:69:99:1318,0,2767
chrIV	964721	.	G	A	1289.77	PASS	AC=1;AF=0.500;AN=2;BaseQRankSum=-1.080;ClippingRankSum=0.000;DP=69;ExcessHet=3.0103;FS=3.288;MLEAC=1;MLEAF=0.500;MQ=42.00;MQRankSum=0.000;QD=18.69;ReadPosRankSum=-1.432;SOR=1.168	GT:AD:DP:GQ:PL	0/1:35,34:69:99:1318,0,2767
chrIV	974502	.	C	T	1824.77	PASS	AC=1;AF=0.500;AN=2;BaseQRankSum=0.226;ClippingRankSum=0.000;DP=78;ExcessHet=3.0103;FS=0.000;MLEAC=1;MLEAF=0.500;MQ=42.00;MQRankSum=0.000;QD=23.39;ReadPosRankSum=1.055;SOR=0.679	GT:AD:DP:GQ:PL	0/1:33,45:78:99:1853,0,2601
chrIV	974504	.	C	T	1824.77	PASS	AC=1;AF=0.500;AN=2;BaseQRankSum=1.199;ClippingRankSum=0.000;DP=82;ExcessHet=3.0103;FS=0.000;MLEAC=1;MLEAF=0.500;MQ=41.83;MQRankSum=1.183;QD=22.25;ReadPosRankSum=0.621;SOR=0.684	GT:AD:DP:GQ:PL	0/1:35,47:82:99:1853,0,2601
chrIV	974655	.	C	T	918.77	PASS	AC=1;AF=0.500;AN=2;BaseQRankSum=-0.161;ClippingRankSum=0.000;DP=58;ExcessHet=3.0103;FS=2.230;MLEAC=1;MLEAF=0.500;MQ=42.00;MQRankSum=0.000;QD=15.84;ReadPosRankSum=0.129;SOR=0.525	GT:AD:DP:GQ:PL	0/1:31,27:58:99:947,0,1136
chrIV	974735	.	C	T	1035.77	PASS	AC=1;AF=0.500;AN=2;BaseQRankSum=-0.166;ClippingRankSum=0.000;DP=69;ExcessHet=3.0103;FS=2.035;MLEAC=1;MLEAF=0.500;MQ=41.97;MQRankSum=-1.078;QD=15.01;ReadPosRankSum=0.015;SOR=1.078	GT:AD:DP:GQ:PL	0/1:38,31:69:99:1064,0,1392
chrIV	1016568	.	C	T	960.77	PASS	AC=1;AF=0.500;AN=2;BaseQRankSum=1.724;ClippingRankSum=0.000;DP=63;ExcessHet=3.0103;FS=5.005;MLEAC=1;MLEAF=0.500;MQ=41.77;MQRankSum=0.898;QD=15.25;ReadPosRankSum=1.724;SOR=0.715	GT:AD:DP:GQ:PL	0/1:36,27:63:99:989,0,1293
chrIV	1050995	.	G	A	974.77	PASS	AC=1;AF=0.500;AN=2;BaseQRankSum=-0.850;ClippingRankSum=0.000;DP=57;ExcessHet=3.0103;FS=0.000;MLEAC=1;MLEAF=0.500;MQ=42.00;MQRankSum=0.000;QD=17.10;ReadPosRankSum=0.324;SOR=0.779	GT:AD:DP:GQ:PL	0/1:30,27:57:99:1003,0,1141
chrIV	1064158	.	C	T	1465.77	PASS	AC=1;AF=0.500;AN=2;BaseQRankSum=0.185;ClippingRankSum=0.000;DP=57;ExcessHet=3.0103;FS=0.000;MLEAC=1;MLEAF=0.500;MQ=42.00;MQRankSum=0.000;QD=25.72;ReadPosRankSum=0.356;SOR=0.622	GT:AD:DP:GQ:PL	0/1:19,38:57:99:1494,0,655
chrIV	1067757	.	C	T	865.77	PASS	AC=1;AF=0.500;AN=2;BaseQRankSum=0.572;ClippingRankSum=0.000;DP=56;ExcessHet=3.0103;FS=7.487;MLEAC=1;MLEAF=0.500;MQ=42.00;MQRankSum=0.000;QD=15.46;ReadPosRankSum=-0.099;SOR=0.931	GT:AD:DP:GQ:PL	0/1:31,25:56:99:894,0,1177
chrIV	1079080	.	C	T	1015.77	PASS	AC=1;AF=0.500;AN=2;BaseQRankSum=1.368;ClippingRankSum=0.000;DP=65;ExcessHet=3.0103;FS=0.000;MLEAC=1;MLEAF=0.500;MQ=42.14;MQRankSum=1.434;QD=15.63;ReadPosRankSum=-0.509;SOR=0.786	GT:AD:DP:GQ:PL	0/1:36,29:65:99:1044,0,1288
chrIV	1106586	.	C	T	1613.77	PASS	AC=1;AF=0.500;AN=2;BaseQRankSum=-1.279;ClippingRankSum=0.000;DP=74;ExcessHet=3.0103;FS=0.881;MLEAC=1;MLEAF=0.500;MQ=42.00;MQRankSum=0.000;QD=21.81;ReadPosRankSum=-0.558;SOR=0.576	GT:AD:DP:GQ:PL	0/1:30,44:74:99:1642,0,1088
chrIV	1134189	.	C	T	1135.77	PASS	AC=1;AF=0.500;AN=2;BaseQRankSum=-0.531;ClippingRankSum=0.000;DP=75;ExcessHet=3.0103;FS=5.965;MLEAC=1;MLEAF=0.500;MQ=42.00;MQRankSum=0.000;QD=15.14;ReadPosRankSum=0.035;SOR=1.352	GT:AD:DP:GQ:PL	0/1:42,33:75:99:1164,0,1598
chrIV	1142355	.	G	A	852.77	PASS	AC=1;AF=0.500;AN=2;BaseQRankSum=1.013;ClippingRankSum=0.000;DP=61;ExcessHet=3.0103;FS=0.000;MLEAC=1;MLEAF=0.500;MQ=42.00;MQRankSum=0.000;QD=13.98;ReadPosRankSum=-0.295;SOR=0.770	GT:AD:DP:GQ:PL	0/1:36,25:61:99:881,0,1356
chrIV	1166667	.	G	A	1389.77	PASS	AC=1;AF=0.500;AN=2;BaseQRankSum=-0.314;ClippingRankSum=0.000;DP=62;ExcessHet=3.0103;FS=0.000;MLEAC=1;MLEAF=0.500;MQ=42.00;MQRankSum=0.000;QD=22.42;ReadPosRankSum=1.091;SOR=0.728	GT:AD:DP:GQ:PL	0/1:25,37:62:99:1418,0,897
chrIV	1182977	.	C	T	1568.77	PASS	AC=1;AF=0.500;AN=2;BaseQRankSum=1.974;ClippingRankSum=0.000;DP=81;ExcessHet=3.0103;FS=0.000;MLEAC=1;MLEAF=0.500;MQ=41.98;MQRankSum=-0.939;QD=19.37;ReadPosRankSum=0.016;SOR=0.632	GT:AD:DP:GQ:PL	0/1:39,42:81:99:1597,0,1394
chrIV	1262930	.	G	A	1417.77	PASS	AC=1;AF=0.500;AN=2;BaseQRankSum=-0.882;ClippingRankSum=0.000;DP=73;ExcessHet=3.0103;FS=8.024;MLEAC=1;MLEAF=0.500;MQ=42.00;MQRankSum=0.000;QD=19.42;ReadPosRankSum=-0.128;SOR=0.507	GT:AD:DP:GQ:PL	0/1:34,39:73:99:1446,0,1242
chrIV	1266760	.	G	A	1597.77	PASS	AC=1;AF=0.500;AN=2;BaseQRankSum=-0.480;ClippingRankSum=0.000;DP=65;ExcessHet=3.0103;FS=2.176;MLEAC=1;MLEAF=0.500;MQ=41.78;MQRankSum=1.431;QD=24.58;ReadPosRankSum=0.361;SOR=0.704	GT:AD:DP:GQ:PL	0/1:22,43:65:99:1626,0,756
chrIV	1381875	.	C	T	1114.77	PASS	AC=1;AF=0.500;AN=2;BaseQRankSum=0.677;ClippingRankSum=0.000;DP=67;ExcessHet=3.0103;FS=3.333;MLEAC=1;MLEAF=0.500;MQ=41.78;MQRankSum=0.958;QD=16.64;ReadPosRankSum=1.597;SOR=0.975	GT:AD:DP:GQ:PL	0/1:36,31:67:99:1143,0,1324
chrIV	1402951	.	G	A	953.77	PASS	AC=1;AF=0.500;AN=2;BaseQRankSum=0.307;ClippingRankSum=0.000;DP=62;ExcessHet=3.0103;FS=0.979;MLEAC=1;MLEAF=0.500;MQ=41.52;MQRankSum=-0.162;QD=15.38;ReadPosRankSum=-0.102;SOR=0.511	GT:AD:DP:GQ:PL	0/1:35,27:62:99:982,0,1283
chrIV	1406358	.	C	T	1290.77	PASS	AC=1;AF=0.500;AN=2;BaseQRankSum=-0.696;ClippingRankSum=0.000;DP=69;ExcessHet=3.0103;FS=1.990;MLEAC=1;MLEAF=0.500;MQ=42.00;MQRankSum=0.000;QD=18.71;ReadPosRankSum=-0.511;SOR=0.665	GT:AD:DP:GQ:PL	0/1:33,36:69:99:1319,0,1194
chrIV	1424580	.	G	A	754.77	PASS	AC=1;AF=0.500;AN=2;BaseQRankSum=-1.781;ClippingRankSum=0.000;DP=59;ExcessHet=3.0103;FS=3.853;MLEAC=1;MLEAF=0.500;MQ=41.76;MQRankSum=0.806;QD=12.79;ReadPosRankSum=1.927;SOR=1.371	GT:AD:DP:GQ:PL	0/1:37,22:59:99:783,0,1441
chrIV	1435735	.	G	A	979.77	PASS	AC=1;AF=0.500;AN=2;BaseQRankSum=-1.321;ClippingRankSum=0.000;DP=56;ExcessHet=3.0103;FS=2.274;MLEAC=1;MLEAF=0.500;MQ=42.00;MQRankSum=0.000;QD=17.50;ReadPosRankSum=2.273;SOR=1.025	GT:AD:DP:GQ:PL	0/1:27,29:56:99:1008,0,984
chrIV	1448834	.	G	A	1318.77	PASS	AC=1;AF=0.500;AN=2;BaseQRankSum=0.349;ClippingRankSum=0.000;DP=67;ExcessHet=3.0103;FS=12.847;MLEAC=1;MLEAF=0.500;MQ=41.78;MQRankSum=-0.898;QD=19.68;ReadPosRankSum=-1.253;SOR=1.445	GT:AD:DP:GQ:PL	0/1:31,36:67:99:1347,0,1139
chrIV	1479004	.	C	T	1397.77	PASS	AC=1;AF=0.500;AN=2;BaseQRankSum=0.225;ClippingRankSum=0.000;DP=59;ExcessHet=3.0103;FS=3.747;MLEAC=1;MLEAF=0.500;MQ=41.97;MQRankSum=1.332;QD=23.69;ReadPosRankSum=0.484;SOR=0.627	GT:AD:DP:GQ:PL	0/1:22,37:59:99:1426,0,775
chrIV	1489775	.	G	A	1307.77	PASS	AC=1;AF=0.500;AN=2;BaseQRankSum=-0.326;ClippingRankSum=0.000;DP=76;ExcessHet=3.0103;FS=0.000;MLEAC=1;MLEAF=0.500;MQ=41.81;MQRankSum=0.975;QD=17.21;ReadPosRankSum=0.643;SOR=0.748	GT:AD:DP:GQ:PL	0/1:40,36:76:99:1336,0,1494
chrIV	1489806	.	G	A	1275.77	PASS	AC=1;AF=0.500;AN=2;BaseQRankSum=-1.604;ClippingRankSum=0.000;DP=79;ExcessHet=3.0103;FS=0.854;MLEAC=1;MLEAF=0.500;MQ=41.81;MQRankSum=0.964;QD=16.15;ReadPosRankSum=0.996;SOR=0.874	GT:AD:DP:GQ:PL	0/1:42,37:79:99:1304,0,1582
chrIV	1496388	.	C	T	1058.77	PASS	AC=1;AF=0.500;AN=2;BaseQRankSum=0.354;ClippingRankSum=0.000;DP=72;ExcessHet=3.0103;FS=1.992;MLEAC=1;MLEAF=0.500;MQ=42.00;MQRankSum=0.000;QD=14.71;ReadPosRankSum=-0.413;SOR=1.023	GT:AD:DP:GQ:PL	0/1:42,30:72:99:1087,0,1622
chrIV	1496690	.	G	A	1102.77	PASS	AC=1;AF=0.500;AN=2;BaseQRankSum=0.158;ClippingRankSum=0.000;DP=69;ExcessHet=3.0103;FS=5.116;MLEAC=1;MLEAF=0.500;MQ=42.00;MQRankSum=0.000;QD=15.98;ReadPosRankSum=0.453;SOR=0.293	GT:AD:DP:GQ:PL	0/1:38,31:69:99:1131,0,1445
chrV	31556	.	G	A	1023.77	PASS	AC=1;AF=0.500;AN=2;BaseQRankSum=0.069;ClippingRankSum=0.000;DP=63;ExcessHet=3.0103;FS=2.094;MLEAC=1;MLEAF=0.500;MQ=42.00;MQRankSum=0.000;QD=16.25;ReadPosRankSum=0.017;SOR=0.575	GT:AD:DP:GQ:PL	0/1:34,29:63:99:1052,0,1274
chrV	33025	.	G	A	2551.77	PASS	AC=2;AF=1.00;AN=2;DP=61;ExcessHet=3.0103;FS=0.000;MLEAC=2;MLEAF=1.00;MQ=41.77;QD=27.61;SOR=1.022	GT:AD:DP:GQ:PL	1/1:0,61:61:99:2580,183,0
chrV	40855	.	G	A	909.77	PASS	AC=1;AF=0.500;AN=2;BaseQRankSum=-0.642;ClippingRankSum=0.000;DP=51;ExcessHet=3.0103;FS=0.000;MLEAC=1;MLEAF=0.500;MQ=42.00;MQRankSum=0.000;QD=17.84;ReadPosRankSum=-0.295;SOR=0.646	GT:AD:DP:GQ:PL	0/1:26,25:51:99:938,0,976
chrV	117790	.	C	T	817.77	PASS	AC=1;AF=0.500;AN=2;BaseQRankSum=-0.296;ClippingRankSum=0.000;DP=51;ExcessHet=3.0103;FS=0.000;MLEAC=1;MLEAF=0.500;MQ=41.67;MQRankSum=1.323;QD=16.03;ReadPosRankSum=0.183;SOR=0.807	GT:AD:DP:GQ:PL	0/1:28,23:51:99:846,0,1055
chrV	119805	.	C	T	1029.77	PASS	AC=1;AF=0.500;AN=2;BaseQRankSum=1.354;ClippingRankSum=0.000;DP=53;ExcessHet=3.0103;FS=0.000;MLEAC=1;MLEAF=0.500;MQ=41.45;MQRankSum=1.538;QD=19.43;ReadPosRankSum=0.030;SOR=0.693	GT:AD:DP:GQ:PL	0/1:25,28:53:99:1058,0,858
chrV	121451	.	C	T	1351.77	PASS	AC=1;AF=0.500;AN=2;BaseQRankSum=-0.371;ClippingRankSum=0.000;DP=61;ExcessHet=3.0103;FS=3.620;MLEAC=1;MLEAF=0.500;MQ=42.00;MQRankSum=0.000;QD=22.16;ReadPosRankSum=-0.852;SOR=0.641	GT:AD:DP:GQ:PL	0/1:24,37:61:99:1380,0,856
chrV	140126	.	G	A	3150.77	PASS	AC=2;AF=1.00;AN=2;DP=71;ExcessHet=3.0103;FS=0.000;MLEAC=2;MLEAF=1.00;MQ=42.00;QD=33.08;SOR=0.904	GT:AD:DP:GQ:PL	1/1:0,71:71:99:3179,214,0
chrV	140146	.	G	A	2940.77	PASS	AC=2;AF=1.00;AN=2;DP=65;ExcessHet=3.0103;FS=0.000;MLEAC=2;MLEAF=1.00;MQ=42.00;QD=28.86;SOR=0.854	GT:AD:DP:GQ:PL	1/1:0,65:65:99:2969,201,0
chrV	197494	.	C	T	1522.77	PASS	AC=1;AF=0.500;AN=2;BaseQRankSum=0.730;ClippingRankSum=0.000;DP=79;ExcessHet=3.0103;FS=1.819;MLEAC=1;MLEAF=0.500;MQ=42.00;MQRankSum=0.000;QD=19.52;ReadPosRankSum=2.493;SOR=0.606	GT:AD:DP:GQ:PL	0/1:37,41:78:99:1551,0,1347
chrV	220310	.	G	A	1051.77	PASS	AC=1;AF=0.500;AN=2;BaseQRankSum=-0.743;ClippingRankSum=0.000;DP=58;ExcessHet=3.0103;FS=0.000;MLEAC=1;MLEAF=0.500;MQ=42.00;MQRankSum=0.000;QD=18.13;ReadPosRankSum=1.076;SOR=0.693	GT:AD:DP:GQ:PL	0/1:29,29:58:99:1080,0,1084
chrV	226112	.	C	T	1138.77	PASS	AC=1;AF=0.500;AN=2;BaseQRankSum=-0.374;ClippingRankSum=0.000;DP=59;ExcessHet=3.0103;FS=0.000;MLEAC=1;MLEAF=0.500;MQ=42.00;MQRankSum=0.000;QD=19.30;ReadPosRankSum=-0.751;SOR=0.623	GT:AD:DP:GQ:PL	0/1:28,31:59:99:1167,0,1047
chrV	285844	.	G	A	942.77	PASS	AC=1;AF=0.500;AN=2;BaseQRankSum=-0.431;ClippingRankSum=0.000;DP=68;ExcessHet=3.0103;FS=3.316;MLEAC=1;MLEAF=0.500;MQ=42.00;MQRankSum=0.000;QD=13.86;ReadPosRankSum=-0.223;SOR=1.111	GT:AD:DP:GQ:PL	0/1:40,28:68:99:971,0,1529
chrV	292029	.	C	T	729.77	PASS	AC=1;AF=0.500;AN=2;BaseQRankSum=0.154;ClippingRankSum=0.000;DP=56;ExcessHet=3.0103;FS=5.695;MLEAC=1;MLEAF=0.500;MQ=42.00;MQRankSum=0.000;QD=13.03;ReadPosRankSum=0.662;SOR=1.099	GT:AD:DP:GQ:PL	0/1:35,21:56:99:758,0,1368
chrV	292531	.	C	T	1107.77	PASS	AC=1;AF=0.500;AN=2;BaseQRankSum=0.883;ClippingRankSum=0.000;DP=74;ExcessHet=3.0103;FS=4.576;MLEAC=1;MLEAF=0.500;MQ=42.00;MQRankSum=0.000;QD=14.97;ReadPosRankSum=0.222;SOR=0.453	GT:AD:DP:GQ:PL	0/1:43,31:74:99:1136,0,1652
chrV	301241	.	G	A	1046.77	PASS	AC=1;AF=0.500;AN=2;BaseQRankSum=-0.442;ClippingRankSum=0.000;DP=59;ExcessHet=3.0103;FS=3.576;MLEAC=1;MLEAF=0.500;MQ=41.51;MQRankSum=-1.378;QD=17.74;ReadPosRankSum=-1.219;SOR=0.846	GT:AD:DP:GQ:PL	0/1:29,30:59:99:1075,0,1071
chrV	302346	.	C	T	1291.77	PASS	AC=1;AF=0.500;AN=2;BaseQRankSum=1.514;ClippingRankSum=0.000;DP=71;ExcessHet=3.0103;FS=0.896;MLEAC=1;MLEAF=0.500;MQ=41.97;MQRankSum=-0.986;QD=18.19;ReadPosRankSum=0.913;SOR=0.548	GT:AD:DP:GQ:PL	0/1:36,35:71:99:1320,0,1294
chrV	320030	.	C	T	1113.77	PASS	AC=1;AF=0.500;AN=2;BaseQRankSum=-1.827;ClippingRankSum=0.000;DP=56;ExcessHet=3.0103;FS=9.969;MLEAC=1;MLEAF=0.500;MQ=42.00;MQRankSum=0.000;QD=20.63;ReadPosRankSum=-0.346;SOR=1.627	GT:AD:DP:GQ:PL	0/1:22,32:54:99:1142,0,802
chrV	322271	.	C	T	1377.77	PASS	AC=1;AF=0.500;AN=2;BaseQRankSum=0.159;ClippingRankSum=0.000;DP=69;ExcessHet=3.0103;FS=8.368;MLEAC=1;MLEAF=0.500;MQ=42.00;MQRankSum=0.000;QD=19.97;ReadPosRankSum=-1.077;SOR=0.506	GT:AD:DP:GQ:PL	0/1:32,37:69:99:1406,0,1176
chrV	327419	.	C	T	939.77	PASS	AC=1;AF=0.500;AN=2;BaseQRankSum=0.190;ClippingRankSum=0.000;DP=56;ExcessHet=3.0103;FS=5.767;MLEAC=1;MLEAF=0.500;MQ=42.00;MQRankSum=0.000;QD=16.78;ReadPosRankSum=1.549;SOR=0.241	GT:AD:DP:GQ:PL	0/1:30,26:56:99:968,0,1141
chrV	329766	.	G	A	1340.77	PASS	AC=1;AF=0.500;AN=2;BaseQRankSum=-0.312;ClippingRankSum=0.000;DP=72;ExcessHet=3.0103;FS=4.694;MLEAC=1;MLEAF=0.500;MQ=42.00;MQRankSum=0.000;QD=18.62;ReadPosRankSum=-0.013;SOR=1.351	GT:AD:DP:GQ:PL	0/1:35,37:72:99:1369,0,1312
chrV	338955	.	C	T	1140.77	PASS	AC=1;AF=0.500;AN=2;BaseQRankSum=-0.164;ClippingRankSum=0.000;DP=43;ExcessHet=3.0103;FS=0.000;MLEAC=1;MLEAF=0.500;MQ=42.00;MQRankSum=0.000;QD=26.53;ReadPosRankSum=0.731;SOR=0.551	GT:AD:DP:GQ:PL	0/1:13,30:43:99:1169,0,432
chrV	343537	.	G	A	1167.77	PASS	AC=1;AF=0.500;AN=2;BaseQRankSum=0.942;ClippingRankSum=0.000;DP=66;ExcessHet=3.0103;FS=0.917;MLEAC=1;MLEAF=0.500;MQ=42.00;MQRankSum=0.000;QD=17.69;ReadPosRankSum=0.337;SOR=0.826	GT:AD:DP:GQ:PL	0/1:34,32:66:99:1196,0,1273
chrV	350683	.	C	T	1091.77	PASS	AC=1;AF=0.500;AN=2;BaseQRankSum=-0.610;ClippingRankSum=0.000;DP=54;ExcessHet=3.0103;FS=0.000;MLEAC=1;MLEAF=0.500;MQ=42.00;MQRankSum=0.000;QD=20.22;ReadPosRankSum=1.387;SOR=0.665	GT:AD:DP:GQ:PL	0/1:24,30:54:99:1120,0,839
chrV	413865	.	G	A	1191.77	PASS	AC=1;AF=0.500;AN=2;BaseQRankSum=-0.631;ClippingRankSum=0.000;DP=58;ExcessHet=3.0103;FS=0.000;MLEAC=1;MLEAF=0.500;MQ=42.00;MQRankSum=0.000;QD=20.55;ReadPosRankSum=-1.015;SOR=0.818	GT:AD:DP:GQ:PL	0/1:26,32:58:99:1220,0,945
chrV	428718	.	C	T	1194.77	PASS	AC=1;AF=0.500;AN=2;BaseQRankSum=-1.221;ClippingRankSum=0.000;DP=70;ExcessHet=3.0103;FS=4.707;MLEAC=1;MLEAF=0.500;MQ=41.94;MQRankSum=-0.061;QD=17.07;ReadPosRankSum=-0.712;SOR=0.865	GT:AD:DP:GQ:PL	0/1:37,33:70:99:1223,0,1423
chrV	452798	.	C	T	1068.77	PASS	AC=1;AF=0.500;AN=2;BaseQRankSum=0.766;ClippingRankSum=0.000;DP=70;ExcessHet=3.0103;FS=2.002;MLEAC=1;MLEAF=0.500;MQ=42.00;MQRankSum=0.000;QD=15.27;ReadPosRankSum=-0.899;SOR=0.555	GT:AD:DP:GQ:PL	0/1:39,31:70:99:1097,0,1461
chrV	491641	.	G	A	1356.77	PASS	AC=1;AF=0.500;AN=2;BaseQRankSum=-0.480;ClippingRankSum=0.000;DP=74;ExcessHet=3.0103;FS=3.256;MLEAC=1;MLEAF=0.500;MQ=41.81;MQRankSum=1.027;QD=18.33;ReadPosRankSum=0.544;SOR=1.220	GT:AD:DP:GQ:PL	0/1:37,37:74:99:1385,0,1365
chrV	503904	.	C	T	767.77	PASS	AC=1;AF=0.500;AN=2;BaseQRankSum=0.475;ClippingRankSum=0.000;DP=72;ExcessHet=3.0103;FS=10.083;MLEAC=1;MLEAF=0.500;MQ=42.00;MQRankSum=0.000;QD=10.81;ReadPosRankSum=0.152;SOR=0.839	GT:AD:DP:GQ:PL	0/1:42,29:71:99:796,0,1411
chrV	504510	.	C	T	1018.77	PASS	AC=1;AF=0.500;AN=2;BaseQRankSum=1.072;ClippingRankSum=0.000;DP=63;ExcessHet=3.0103;FS=0.956;MLEAC=1;MLEAF=0.500;MQ=42.00;MQRankSum=0.000;QD=16.17;ReadPosRankSum=0.000;SOR=0.836	GT:AD:DP:GQ:PL	0/1:35,28:63:99:1047,0,1324
chrV	508580	.	G	A	1541.77	PASS	AC=1;AF=0.500;AN=2;BaseQRankSum=-0.075;ClippingRankSum=0.000;DP=77;ExcessHet=3.0103;FS=1.876;MLEAC=1;MLEAF=0.500;MQ=41.97;MQRankSum=1.122;QD=20.02;ReadPosRankSum=0.108;SOR=0.653	GT:AD:DP:GQ:PL	0/1:35,42:77:99:1570,0,1276
chrV	523147	.	C	T	1211.77	PASS	AC=1;AF=0.500;AN=2;BaseQRankSum=-0.178;ClippingRankSum=0.000;DP=59;ExcessHet=3.0103;FS=12.260;MLEAC=1;MLEAF=0.500;MQ=41.97;MQRankSum=-0.853;QD=20.54;ReadPosRankSum=1.711;SOR=1.946	GT:AD:DP:GQ:PL	0/1:26,33:59:99:1240,0,928
chrVI	37599	.	C	T	1304.77	PASS	AC=1;AF=0.500;AN=2;BaseQRankSum=1.259;ClippingRankSum=0.000;DP=73;ExcessHet=3.0103;FS=4.563;MLEAC=1;MLEAF=0.500;MQ=41.61;MQRankSum=1.424;QD=17.87;ReadPosRankSum=0.669;SOR=0.330	GT:AD:DP:GQ:PL	0/1:37,36:73:99:1333,0,1303
chrVI	50165	.	C	T	900.77	PASS	AC=1;AF=0.500;AN=2;BaseQRankSum=-0.382;ClippingRankSum=0.000;DP=61;ExcessHet=3.0103;FS=0.974;MLEAC=1;MLEAF=0.500;MQ=41.47;MQRankSum=-0.221;QD=14.77;ReadPosRankSum=-0.913;SOR=0.544	GT:AD:DP:GQ:PL	0/1:35,26:61:99:929,0,1317
chrVI	54984	.	C	T	718.77	PASS	AC=1;AF=0.500;AN=2;BaseQRankSum=-1.201;ClippingRankSum=0.000;DP=56;ExcessHet=3.0103;FS=3.772;MLEAC=1;MLEAF=0.500;MQ=41.97;MQRankSum=-1.188;QD=13.07;ReadPosRankSum=-1.227;SOR=0.673	GT:AD:DP:GQ:PL	0/1:33,22:55:99:747,0,1270
chrVI	58701	.	C	T	1159.77	PASS	AC=1;AF=0.500;AN=2;BaseQRankSum=0.065;ClippingRankSum=0.000;DP=62;ExcessHet=3.0103;FS=5.098;MLEAC=1;MLEAF=0.500;MQ=41.77;MQRankSum=1.065;QD=18.71;ReadPosRankSum=1.421;SOR=0.973	GT:AD:DP:GQ:PL	0/1:30,32:62:99:1188,0,1077
chrVI	75111	.	C	T	995.77	PASS	AC=1;AF=0.500;AN=2;BaseQRankSum=1.390;ClippingRankSum=0.000;DP=63;ExcessHet=3.0103;FS=0.000;MLEAC=1;MLEAF=0.500;MQ=42.00;MQRankSum=0.000;QD=15.81;ReadPosRankSum=0.839;SOR=0.585	GT:AD:DP:GQ:PL	0/1:35,28:63:99:1024,0,1294
chrVI	106124	.	G	A	1186.77	PASS	AC=1;AF=0.500;AN=2;BaseQRankSum=-0.880;ClippingRankSum=0.000;DP=66;ExcessHet=3.0103;FS=2.056;MLEAC=1;MLEAF=0.500;MQ=42.00;MQRankSum=0.000;QD=17.98;ReadPosRankSum=-0.589;SOR=0.751	GT:AD:DP:GQ:PL	0/1:33,33:66:99:1215,0,1246
chrVI	145936	.	C	T	931.77	PASS	AC=1;AF=0.500;AN=2;BaseQRankSum=1.599;ClippingRankSum=0.000;DP=45;ExcessHet=3.0103;FS=4.211;MLEAC=1;MLEAF=0.500;MQ=41.67;MQRankSum=1.163;QD=20.71;ReadPosRankSum=-0.410;SOR=1.358	GT:AD:DP:GQ:PL	0/1:20,25:45:99:960,0,719
chrVI	157585	.	C	T	1566.77	PASS	AC=1;AF=0.500;AN=2;BaseQRankSum=-2.088;ClippingRankSum=0.000;DP=88;ExcessHet=3.0103;FS=0.000;MLEAC=1;MLEAF=0.500;MQ=42.00;MQRankSum=0.000;QD=17.80;ReadPosRankSum=0.014;SOR=0.613	GT:AD:DP:GQ:PL	0/1:45,43:88:99:1595,0,1725
chrVI	182395	.	G	A	1103.77	PASS	AC=1;AF=0.500;AN=2;BaseQRankSum=0.652;ClippingRankSum=0.000;DP=74;ExcessHet=3.0103;FS=3.241;MLEAC=1;MLEAF=0.500;MQ=42.00;MQRankSum=0.000;QD=14.92;ReadPosRankSum=0.456;SOR=1.207	GT:AD:DP:GQ:PL	0/1:43,31:74:99:1132,0,1636
chrVI	213225	.	C	T	1268.77	PASS	AC=1;AF=0.500;AN=2;BaseQRankSum=1.626;ClippingRankSum=0.000;DP=65;ExcessHet=3.0103;FS=3.368;MLEAC=1;MLEAF=0.500;MQ=42.00;MQRankSum=0.000;QD=19.52;ReadPosRankSum=0.857;SOR=1.046	GT:AD:DP:GQ:PL	0/1:31,34:65:99:1297,0,1146
chrVI	213370	.	C	T	1684.77	PASS	AC=1;AF=0.500;AN=2;BaseQRankSum=0.598;ClippingRankSum=0.000;DP=81;ExcessHet=3.0103;FS=15.736;MLEAC=1;MLEAF=0.500;MQ=42.00;MQRankSum=0.000;QD=20.80;ReadPosRankSum=-0.187;SOR=1.264	GT:AD:DP:GQ:PL	0/1:36,45:81:99:1713,0,1317
chrVI	225566	.	C	T	892.77	PASS	AC=1;AF=0.500;AN=2;BaseQRankSum=0.501;ClippingRankSum=0.000;DP=53;ExcessHet=3.0103;FS=1.083;MLEAC=1;MLEAF=0.500;MQ=42.00;MQRankSum=0.000;QD=16.84;ReadPosRankSum=0.976;SOR=0.990	GT:AD:DP:GQ:PL	0/1:28,25:53:99:921,0,999
chrVI	243152	.	C	T	980.77	PASS	AC=1;AF=0.500;AN=2;BaseQRankSum=1.477;ClippingRankSum=0.000;DP=73;ExcessHet=3.0103;FS=3.256;MLEAC=1;MLEAF=0.500;MQ=42.00;MQRankSum=0.000;QD=13.44;ReadPosRankSum=1.152;SOR=0.910	GT:AD:DP:GQ:PL	0/1:45,28:73:99:1009,0,1733
chrVI	249821	.	G	A	882.77	PASS	AC=1;AF=0.500;AN=2;BaseQRankSum=0.086;ClippingRankSum=0.000;DP=60;ExcessHet=3.0103;FS=2.208;MLEAC=1;MLEAF=0.500;MQ=42.00;MQRankSum=0.000;QD=14.71;ReadPosRankSum=0.340;SOR=0.554	GT:AD:DP:GQ:PL	0/1:35,25:60:99:911,0,1305
chrVI	252364	.	C	T	1256.77	PASS	AC=1;AF=0.500;AN=2;BaseQRankSum=0.963;ClippingRankSum=0.000;DP=66;ExcessHet=3.0103;FS=13.247;MLEAC=1;MLEAF=0.500;MQ=42.00;MQRankSum=0.000;QD=19.04;ReadPosRankSum=-0.587;SOR=1.343	GT:AD:DP:GQ:PL	0/1:31,35:66:99:1285,0,1101
chrVII	21799	.	C	T	423.77	PASS	AC=1;AF=0.500;AN=2;BaseQRankSum=-1.372;ClippingRankSum=0.000;DP=50;ExcessHet=3.0103;FS=4.675;MLEAC=1;MLEAF=0.500;MQ=41.70;MQRankSum=0.668;QD=8.48;ReadPosRankSum=-0.048;SOR=1.593	GT:AD:DP:GQ:PL	0/1:36,14:50:99:452,0,1411
chrVII	23103	.	G	A	1222.77	PASS	AC=1;AF=0.500;AN=2;BaseQRankSum=0.429;ClippingRankSum=0.000;DP=75;ExcessHet=3.0103;FS=2.112;MLEAC=1;MLEAF=0.500;MQ=41.97;MQRankSum=0.949;QD=16.52;ReadPosRankSum=0.086;SOR=0.406	GT:AD:DP:GQ:PL	0/1:40,34:74:99:1251,0,1408
chrVII	35401	.	C	T	971.77	PASS	AC=1;AF=0.500;AN=2;BaseQRankSum=1.077;ClippingRankSum=0.000;DP=59;ExcessHet=3.0103;FS=7.045;MLEAC=1;MLEAF=0.500;MQ=42.00;MQRankSum=0.000;QD=16.47;ReadPosRankSum=-1.220;SOR=0.368	GT:AD:DP:GQ:PL	0/1:32,27:59:99:1000,0,1220
chrVII	36238	.	C	T	1119.77	PASS	AC=1;AF=0.500;AN=2;BaseQRankSum=1.520;ClippingRankSum=0.000;DP=74;ExcessHet=3.0103;FS=0.000;MLEAC=1;MLEAF=0.500;MQ=42.00;MQRankSum=0.000;QD=15.13;ReadPosRankSum=0.268;SOR=0.598	GT:AD:DP:GQ:PL	0/1:43,31:74:99:1148,0,1649
chrVII	121405	.	G	A	1510.77	PASS	AC=1;AF=0.500;AN=2;BaseQRankSum=1.262;ClippingRankSum=0.000;DP=78;ExcessHet=3.0103;FS=7.612;MLEAC=1;MLEAF=0.500;MQ=41.81;MQRankSum=1.026;QD=19.37;ReadPosRankSum=0.156;SOR=1.116	GT:AD:DP:GQ:PL	0/1:39,39:78:99:1539,0,2833
chrVII	121406	.	G	A	1510.77	PASS	AC=1;AF=0.500;AN=2;BaseQRankSum=0.316;ClippingRankSum=0.000;DP=75;ExcessHet=3.0103;FS=7.741;MLEAC=1;MLEAF=0.500;MQ=41.80;MQRankSum=1.068;QD=20.14;ReadPosRankSum=-0.344;SOR=1.130	GT:AD:DP:GQ:PL	0/1:36,39:75:99:1539,0,2833
chrVII	141444	.	G	A	910.77	PASS	AC=1;AF=0.500;AN=2;BaseQRankSum=-0.792;ClippingRankSum=0.000;DP=55;ExcessHet=3.0103;FS=1.037;MLEAC=1;MLEAF=0.500;MQ=42.00;MQRankSum=0.000;QD=16.56;ReadPosRankSum=-0.497;SOR=0.941	GT:AD:DP:GQ:PL	0/1:29,26:55:99:939,0,1105
chrVII	159607	.	C	T	1325.77	PASS	AC=1;AF=0.500;AN=2;BaseQRankSum=0.046;ClippingRankSum=0.000;DP=64;ExcessHet=3.0103;FS=0.962;MLEAC=1;MLEAF=0.500;MQ=42.00;MQRankSum=0.000;QD=20.72;ReadPosRankSum=-1.045;SOR=0.865	GT:AD:DP:GQ:PL	0/1:28,36:64:99:1354,0,1008
chrVII	160024	.	C	T	1220.77	PASS	AC=1;AF=0.500;AN=2;BaseQRankSum=1.428;ClippingRankSum=0.000;DP=80;ExcessHet=3.0103;FS=4.355;MLEAC=1;MLEAF=0.500;MQ=42.00;MQRankSum=0.000;QD=15.26;ReadPosRankSum=1.348;SOR=0.565	GT:AD:DP:GQ:PL	0/1:46,34:80:99:1249,0,1729
chrVII	197862	.	C	T	1232.77	PASS	AC=1;AF=0.500;AN=2;BaseQRankSum=0.267;ClippingRankSum=0.000;DP=66;ExcessHet=3.0103;FS=4.729;MLEAC=1;MLEAF=0.500;MQ=41.57;MQRankSum=-1.320;QD=18.68;ReadPosRankSum=-0.729;SOR=0.656	GT:AD:DP:GQ:PL	0/1:31,35:66:99:1261,0,1098
chrVII	206454	.	G	A	1161.77	PASS	AC=1;AF=0.500;AN=2;BaseQRankSum=3.025;ClippingRankSum=0.000;DP=65;ExcessHet=3.0103;FS=0.000;MLEAC=1;MLEAF=0.500;MQ=41.97;MQRankSum=0.986;QD=17.87;ReadPosRankSum=-0.414;SOR=0.644	GT:AD:DP:GQ:PL	0/1:34,31:65:99:1190,0,1733
chrVII	206456	.	G	A	1161.77	PASS	AC=1;AF=0.500;AN=2;BaseQRankSum=1.795;ClippingRankSum=0.000;DP=64;ExcessHet=3.0103;FS=0.000;MLEAC=1;MLEAF=0.500;MQ=41.97;MQRankSum=0.971;QD=18.15;ReadPosRankSum=-0.249;SOR=0.707	GT:AD:DP:GQ:PL	0/1:34,30:64:99:1190,0,1733
chrVII	258582	.	C	T	1612.77	PASS	AC=1;AF=0.500;AN=2;BaseQRankSum=0.867;ClippingRankSum=0.000;DP=77;ExcessHet=3.0103;FS=0.000;MLEAC=1;MLEAF=0.500;MQ=42.00;MQRankSum=0.000;QD=20.95;ReadPosRankSum=-1.183;SOR=0.723	GT:AD:DP:GQ:PL	0/1:33,44:77:99:1641,0,1166
chrVII	272005	.	G	A	1233.77	PASS	AC=1;AF=0.500;AN=2;BaseQRankSum=-0.369;ClippingRankSum=0.000;DP=61;ExcessHet=3.0103;FS=2.130;MLEAC=1;MLEAF=0.500;MQ=41.69;MQRankSum=-0.386;QD=20.23;ReadPosRankSum=-0.106;SOR=1.022	GT:AD:DP:GQ:PL	0/1:28,33:61:99:1262,0,1029
chrVII	272192	.	G	A	849.77	PASS	AC=1;AF=0.500;AN=2;BaseQRankSum=-0.465;ClippingRankSum=0.000;DP=56;ExcessHet=3.0103;FS=1.038;MLEAC=1;MLEAF=0.500;MQ=41.97;MQRankSum=0.902;QD=15.17;ReadPosRankSum=-0.376;SOR=0.766	GT:AD:DP:GQ:PL	0/1:32,24:56:99:878,0,1219
chrVII	347222	.	G	A	1254.77	PASS	AC=1;AF=0.500;AN=2;BaseQRankSum=0.210;ClippingRankSum=0.000;DP=67;ExcessHet=3.0103;FS=9.422;MLEAC=1;MLEAF=0.500;MQ=42.00;MQRankSum=0.000;QD=18.73;ReadPosRankSum=0.552;SOR=1.919	GT:AD:DP:GQ:PL	0/1:34,33:67:99:1283,0,2564
chrVII	347223	.	G	A	1254.77	PASS	AC=1;AF=0.500;AN=2;BaseQRankSum=1.528;ClippingRankSum=0.000;DP=67;ExcessHet=3.0103;FS=9.422;MLEAC=1;MLEAF=0.500;MQ=42.00;MQRankSum=0.000;QD=18.73;ReadPosRankSum=0.481;SOR=1.919	GT:AD:DP:GQ:PL	0/1:34,33:67:99:1283,0,2564
chrVII	356496	.	G	A	1260.77	PASS	AC=1;AF=0.500;AN=2;BaseQRankSum=-2.188;ClippingRankSum=0.000;DP=61;ExcessHet=3.0103;FS=3.524;MLEAC=1;MLEAF=0.500;MQ=41.97;MQRankSum=1.155;QD=20.67;ReadPosRankSum=0.551;SOR=0.799	GT:AD:DP:GQ:PL	0/1:27,34:61:99:1289,0,1005
chrVII	385461	.	C	T	1114.77	PASS	AC=1;AF=0.500;AN=2;BaseQRankSum=1.441;ClippingRankSum=0.000;DP=59;ExcessHet=3.0103;FS=3.576;MLEAC=1;MLEAF=0.500;MQ=41.45;MQRankSum=-0.518;QD=18.89;ReadPosRankSum=0.485;SOR=0.958	GT:AD:DP:GQ:PL	0/1:28,31:59:99:1143,0,1027
chrVII	391161	.	C	T	1515.77	PASS	AC=1;AF=0.500;AN=2;BaseQRankSum=0.848;ClippingRankSum=0.000;DP=69;ExcessHet=3.0103;FS=8.271;MLEAC=1;MLEAF=0.500;MQ=41.97;MQRankSum=-0.822;QD=21.97;ReadPosRankSum=-0.173;SOR=0.987	GT:AD:DP:GQ:PL	0/1:29,40:69:99:1544,0,1063
chrVII	427999	.	G	A	1802.77	PASS	AC=1;AF=0.500;AN=2;BaseQRankSum=2.169;ClippingRankSum=0.000;DP=83;ExcessHet=3.0103;FS=15.473;MLEAC=1;MLEAF=0.500;MQ=41.83;MQRankSum=-0.830;QD=21.72;ReadPosRankSum=0.362;SOR=0.615	GT:AD:DP:GQ:PL	0/1:35,48:83:99:1831,0,1231
chrVII	458086	.	C	T	1112.77	PASS	AC=1;AF=0.500;AN=2;BaseQRankSum=-0.894;ClippingRankSum=0.000;DP=66;ExcessHet=3.0103;FS=3.535;MLEAC=1;MLEAF=0.500;MQ=42.00;MQRankSum=0.000;QD=16.86;ReadPosRankSum=0.250;SOR=0.317	GT:AD:DP:GQ:PL	0/1:33,33:66:99:1141,0,1235
chrVII	475561	.	C	T	865.77	PASS	AC=1;AF=0.500;AN=2;BaseQRankSum=0.463;ClippingRankSum=0.000;DP=57;ExcessHet=3.0103;FS=2.235;MLEAC=1;MLEAF=0.500;MQ=41.74;MQRankSum=0.951;QD=15.19;ReadPosRankSum=-0.594;SOR=1.015	GT:AD:DP:GQ:PL	0/1:31,26:57:99:894,0,1155
chrVII	477460	.	C	T	884.77	PASS	AC=1;AF=0.500;AN=2;BaseQRankSum=-1.145;ClippingRankSum=0.000;DP=61;ExcessHet=3.0103;FS=14.029;MLEAC=1;MLEAF=0.500;MQ=41.97;MQRankSum=-1.127;QD=14.50;ReadPosRankSum=0.800;SOR=1.284	GT:AD:DP:GQ:PL	0/1:35,26:61:99:913,0,1350
chrVII	482932	.	G	A	1219.77	PASS	AC=1;AF=0.500;AN=2;BaseQRankSum=3.011;ClippingRankSum=0.000;DP=65;ExcessHet=3.0103;FS=5.084;MLEAC=1;MLEAF=0.500;MQ=41.97;MQRankSum=-0.954;QD=18.77;ReadPosRankSum=0.690;SOR=1.378	GT:AD:DP:GQ:PL	0/1:32,33:65:99:1248,0,1093
chrVII	500154	.	C	T	1099.77	PASS	AC=1;AF=0.500;AN=2;BaseQRankSum=-0.275;ClippingRankSum=0.000;DP=62;ExcessHet=3.0103;FS=0.000;MLEAC=1;MLEAF=0.500;MQ=41.76;MQRankSum=-0.968;QD=17.74;ReadPosRankSum=0.162;SOR=0.579	GT:AD:DP:GQ:PL	0/1:31,31:62:99:1128,0,1092
chrVII	532544	.	G	A	1327.77	PASS	AC=1;AF=0.500;AN=2;BaseQRankSum=-0.799;ClippingRankSum=0.000;DP=62;ExcessHet=3.0103;FS=3.468;MLEAC=1;MLEAF=0.500;MQ=41.97;MQRankSum=-0.846;QD=21.42;ReadPosRankSum=0.032;SOR=0.478	GT:AD:DP:GQ:PL	0/1:27,35:62:99:1356,0,995
chrVII	582190	.	G	A	1378.77	PASS	AC=1;AF=0.500;AN=2;BaseQRankSum=-2.235;ClippingRankSum=0.000;DP=67;ExcessHet=3.0103;FS=8.518;MLEAC=1;MLEAF=0.500;MQ=41.97;MQRankSum=-0.817;QD=20.58;ReadPosRankSum=0.086;SOR=0.891	GT:AD:DP:GQ:PL	0/1:28,39:67:99:1407,0,989
chrVII	609425	.	C	T	1160.77	PASS	AC=1;AF=0.500;AN=2;BaseQRankSum=-0.107;ClippingRankSum=0.000;DP=57;ExcessHet=3.0103;FS=1.023;MLEAC=1;MLEAF=0.500;MQ=41.97;MQRankSum=-0.817;QD=20.36;ReadPosRankSum=1.520;SOR=0.618	GT:AD:DP:GQ:PL	0/1:24,33:57:99:1189,0,833
chrVII	622195	.	C	T	1073.77	PASS	AC=1;AF=0.500;AN=2;BaseQRankSum=0.360;ClippingRankSum=0.000;DP=67;ExcessHet=3.0103;FS=4.778;MLEAC=1;MLEAF=0.500;MQ=41.79;MQRankSum=-1.081;QD=16.03;ReadPosRankSum=2.352;SOR=0.570	GT:AD:DP:GQ:PL	0/1:37,30:67:99:1102,0,1386
chrVII	646557	.	G	A	1261.77	PASS	AC=1;AF=0.500;AN=2;BaseQRankSum=-0.829;ClippingRankSum=0.000;DP=70;ExcessHet=3.0103;FS=1.988;MLEAC=1;MLEAF=0.500;MQ=41.79;MQRankSum=1.058;QD=18.03;ReadPosRankSum=-0.979;SOR=0.844	GT:AD:DP:GQ:PL	0/1:34,36:70:99:1290,0,1228
chrVII	681228	.	C	T	1127.77	PASS	AC=1;AF=0.500;AN=2;BaseQRankSum=-0.183;ClippingRankSum=0.000;DP=77;ExcessHet=3.0103;FS=1.892;MLEAC=1;MLEAF=0.500;MQ=41.81;MQRankSum=0.892;QD=14.65;ReadPosRankSum=-0.240;SOR=0.951	GT:AD:DP:GQ:PL	0/1:44,33:77:99:1156,0,1649
chrVII	753454	.	G	A	1093.77	PASS	AC=1;AF=0.500;AN=2;BaseQRankSum=1.832;ClippingRankSum=0.000;DP=64;ExcessHet=3.0103;FS=2.100;MLEAC=1;MLEAF=0.500;MQ=41.77;MQRankSum=0.971;QD=17.09;ReadPosRankSum=-0.542;SOR=0.655	GT:AD:DP:GQ:PL	0/1:34,30:64:99:1122,0,1218
chrVII	761923	.	G	A	1493.77	PASS	AC=1;AF=0.500;AN=2;BaseQRankSum=-0.542;ClippingRankSum=0.000;DP=88;ExcessHet=3.0103;FS=1.745;MLEAC=1;MLEAF=0.500;MQ=41.84;MQRankSum=0.957;QD=16.97;ReadPosRankSum=0.366;SOR=0.566	GT:AD:DP:GQ:PL	0/1:47,41:88:99:1522,0,1770
chrVII	779707	.	C	T	1297.77	PASS	AC=1;AF=0.500;AN=2;BaseQRankSum=0.830;ClippingRankSum=0.000;DP=62;ExcessHet=3.0103;FS=11.421;MLEAC=1;MLEAF=0.500;MQ=41.76;MQRankSum=1.171;QD=20.93;ReadPosRankSum=-0.413;SOR=1.122	GT:AD:DP:GQ:PL	0/1:27,35:62:99:1326,0,974
chrVII	788676	.	G	A	1350.77	PASS	AC=1;AF=0.500;AN=2;BaseQRankSum=0.840;ClippingRankSum=0.000;DP=67;ExcessHet=3.0103;FS=3.289;MLEAC=1;MLEAF=0.500;MQ=42.00;MQRankSum=0.000;QD=20.16;ReadPosRankSum=1.144;SOR=1.121	GT:AD:DP:GQ:PL	0/1:30,37:67:99:1379,0,1087
chrVII	791501	.	G	A	787.77	PASS	AC=1;AF=0.500;AN=2;BaseQRankSum=0.998;ClippingRankSum=0.000;DP=58;ExcessHet=3.0103;FS=2.272;MLEAC=1;MLEAF=0.500;MQ=41.76;MQRankSum=0.846;QD=13.58;ReadPosRankSum=1.377;SOR=1.042	GT:AD:DP:GQ:PL	0/1:35,23:58:99:816,0,1275
chrVII	800217	.	C	T	1280.77	PASS	AC=1;AF=0.500;AN=2;BaseQRankSum=0.461;ClippingRankSum=0.000;DP=71;ExcessHet=3.0103;FS=4.613;MLEAC=1;MLEAF=0.500;MQ=42.00;MQRankSum=0.000;QD=18.04;ReadPosRankSum=1.945;SOR=0.649	GT:AD:DP:GQ:PL	0/1:36,35:71:99:1309,0,1291
chrVII	801237	.	C	T	1418.77	PASS	AC=1;AF=0.500;AN=2;BaseQRankSum=-0.518;ClippingRankSum=0.000;DP=73;ExcessHet=3.0103;FS=4.537;MLEAC=1;MLEAF=0.500;MQ=41.97;MQRankSum=1.069;QD=19.44;ReadPosRankSum=-2.546;SOR=0.730	GT:AD:DP:GQ:PL	0/1:35,38:73:99:1447,0,1322
chrVII	864284	.	C	T	1315.77	PASS	AC=1;AF=0.500;AN=2;BaseQRankSum=0.534;ClippingRankSum=0.000;DP=78;ExcessHet=3.0103;FS=16.691;MLEAC=1;MLEAF=0.500;MQ=41.63;MQRankSum=-1.480;QD=16.87;ReadPosRankSum=-0.175;SOR=0.622	GT:AD:DP:GQ:PL	0/1:41,37:78:99:1344,0,1509
chrVII	885656	.	G	A	1347.77	PASS	AC=1;AF=0.500;AN=2;BaseQRankSum=0.274;ClippingRankSum=0.000;DP=68;ExcessHet=3.0103;FS=12.919;MLEAC=1;MLEAF=0.500;MQ=42.00;MQRankSum=0.000;QD=19.82;ReadPosRankSum=-1.180;SOR=1.201	GT:AD:DP:GQ:PL	0/1:32,36:68:99:1376,0,1204
chrVII	903234	.	G	A	670.77	PASS	AC=1;AF=0.500;AN=2;BaseQRankSum=1.799;ClippingRankSum=0.000;DP=46;ExcessHet=3.0103;FS=0.000;MLEAC=1;MLEAF=0.500;MQ=42.00;MQRankSum=0.000;QD=14.58;ReadPosRankSum=3.110;SOR=0.587	GT:AD:DP:GQ:PL	0/1:27,19:46:99:699,0,969
chrVII	919638	.	G	A	953.77	PASS	AC=1;AF=0.500;AN=2;BaseQRankSum=1.311;ClippingRankSum=0.000;DP=56;ExcessHet=3.0103;FS=1.026;MLEAC=1;MLEAF=0.500;MQ=41.75;MQRankSum=-0.964;QD=17.03;ReadPosRankSum=0.261;SOR=0.728	GT:AD:DP:GQ:PL	0/1:28,28:56:99:982,0,1020
chrVII	921091	.	C	T	1376.77	PASS	AC=1;AF=0.500;AN=2;BaseQRankSum=3.818;ClippingRankSum=0.000;DP=74;ExcessHet=3.0103;FS=0.000;MLEAC=1;MLEAF=0.500;MQ=41.81;MQRankSum=-0.973;QD=18.60;ReadPosRankSum=1.732;SOR=0.582	GT:AD:DP:GQ:PL	0/1:37,37:74:99:1405,0,1338
chrVII	939403	.	G	A	1370.77	PASS	AC=1;AF=0.500;AN=2;BaseQRankSum=0.770;ClippingRankSum=0.000;DP=67;ExcessHet=3.0103;FS=8.510;MLEAC=1;MLEAF=0.500;MQ=41.79;MQRankSum=-0.870;QD=20.46;ReadPosRankSum=2.621;SOR=0.710	GT:AD:DP:GQ:PL	0/1:30,37:67:99:1399,0,1099
chrVII	967651	.	G	A	980.77	PASS	AC=1;AF=0.500;AN=2;BaseQRankSum=0.112;ClippingRankSum=0.000;DP=61;ExcessHet=3.0103;FS=3.558;MLEAC=1;MLEAF=0.500;MQ=41.97;MQRankSum=0.985;QD=16.08;ReadPosRankSum=1.787;SOR=1.255	GT:AD:DP:GQ:PL	0/1:32,29:61:99:1009,0,1197
chrVII	987721	.	C	T	1187.77	PASS	AC=1;AF=0.500;AN=2;BaseQRankSum=-2.240;ClippingRankSum=0.000;DP=63;ExcessHet=3.0103;FS=2.195;MLEAC=1;MLEAF=0.500;MQ=41.94;MQRankSum=0.229;QD=18.85;ReadPosRankSum=1.211;SOR=1.045	GT:AD:DP:GQ:PL	0/1:27,36:63:99:1216,0,972
chrVII	1013260	.	G	A	1118.77	PASS	AC=1;AF=0.500;AN=2;BaseQRankSum=0.653;ClippingRankSum=0.000;DP=70;ExcessHet=3.0103;FS=0.000;MLEAC=1;MLEAF=0.500;MQ=41.76;MQRankSum=1.290;QD=15.98;ReadPosRankSum=1.282;SOR=0.654	GT:AD:DP:GQ:PL	0/1:39,31:70:99:1147,0,1458
chrVII	1013685	.	C	T	1186.77	PASS	AC=1;AF=0.500;AN=2;BaseQRankSum=-0.460;ClippingRankSum=0.000;DP=65;ExcessHet=3.0103;FS=6.721;MLEAC=1;MLEAF=0.500;MQ=41.71;MQRankSum=-0.559;QD=18.26;ReadPosRankSum=0.135;SOR=0.350	GT:AD:DP:GQ:PL	0/1:32,33:65:99:1215,0,1187
chrVII	1062042	.	C	T	1346.77	PASS	AC=1;AF=0.500;AN=2;BaseQRankSum=0.448;ClippingRankSum=0.000;DP=58;ExcessHet=3.0103;FS=7.342;MLEAC=1;MLEAF=0.500;MQ=41.76;MQRankSum=-0.746;QD=23.22;ReadPosRankSum=-0.917;SOR=0.634	GT:AD:DP:GQ:PL	0/1:22,36:58:99:1375,0,782
chrVII	1062505	.	C	T	1449.77	PASS	AC=1;AF=0.500;AN=2;BaseQRankSum=-0.094;ClippingRankSum=0.000;DP=80;ExcessHet=3.0103;FS=9.388;MLEAC=1;MLEAF=0.500;MQ=41.64;MQRankSum=0.036;QD=18.12;ReadPosRankSum=0.924;SOR=0.573	GT:AD:DP:GQ:PL	0/1:40,40:80:99:1478,0,1462
chrVIII	26248	.	C	T	1293.77	PASS	AC=1;AF=0.500;AN=2;BaseQRankSum=-1.894;ClippingRankSum=0.000;DP=62;ExcessHet=3.0103;FS=2.134;MLEAC=1;MLEAF=0.500;MQ=42.00;MQRankSum=0.000;QD=20.87;ReadPosRankSum=0.809;SOR=0.442	GT:AD:DP:GQ:PL	0/1:27,35:62:99:1322,0,964
chrVIII	36044	.	G	A	1384.77	PASS	AC=1;AF=0.500;AN=2;BaseQRankSum=1.153;ClippingRankSum=0.000;DP=69;ExcessHet=3.0103;FS=4.738;MLEAC=1;MLEAF=0.500;MQ=42.00;MQRankSum=0.000;QD=20.07;ReadPosRankSum=1.534;SOR=0.711	GT:AD:DP:GQ:PL	0/1:31,38:69:99:1413,0,1111
chrVIII	50566	.	G	A	1356.77	PASS	AC=1;AF=0.500;AN=2;BaseQRankSum=-1.450;ClippingRankSum=0.000;DP=63;ExcessHet=3.0103;FS=3.506;MLEAC=1;MLEAF=0.500;MQ=42.00;MQRankSum=0.000;QD=21.54;ReadPosRankSum=1.511;SOR=0.550	GT:AD:DP:GQ:PL	0/1:27,36:63:99:1385,0,996
chrVIII	65372	.	G	A	886.77	PASS	AC=1;AF=0.500;AN=2;BaseQRankSum=1.043;ClippingRankSum=0.000;DP=60;ExcessHet=3.0103;FS=11.587;MLEAC=1;MLEAF=0.500;MQ=42.00;MQRankSum=0.000;QD=14.78;ReadPosRankSum=0.830;SOR=1.522	GT:AD:DP:GQ:PL	0/1:35,25:60:99:915,0,1324
chrVIII	108102	.	C	T	885.77	PASS	AC=1;AF=0.500;AN=2;BaseQRankSum=0.881;ClippingRankSum=0.000;DP=59;ExcessHet=3.0103;FS=3.662;MLEAC=1;MLEAF=0.500;MQ=41.97;MQRankSum=-1.132;QD=15.01;ReadPosRankSum=-1.502;SOR=1.070	GT:AD:DP:GQ:PL	0/1:34,25:59:99:914,0,1256
chrVIII	136187	.	C	T	1035.77	PASS	AC=1;AF=0.500;AN=2;BaseQRankSum=0.956;ClippingRankSum=0.000;DP=60;ExcessHet=3.0103;FS=5.222;MLEAC=1;MLEAF=0.500;MQ=42.00;MQRankSum=0.000;QD=17.26;ReadPosRankSum=0.085;SOR=0.640	GT:AD:DP:GQ:PL	0/1:31,29:60:99:1064,0,1174
chrVIII	138361	.	C	T	1114.77	PASS	AC=1;AF=0.500;AN=2;BaseQRankSum=-0.150;ClippingRankSum=0.000;DP=71;ExcessHet=3.0103;FS=4.603;MLEAC=1;MLEAF=0.500;MQ=41.79;MQRankSum=0.934;QD=15.70;ReadPosRankSum=1.728;SOR=0.569	GT:AD:DP:GQ:PL	0/1:39,32:71:99:1143,0,1465
chrVIII	176839	.	C	T	808.77	PASS	AC=1;AF=0.500;AN=2;BaseQRankSum=-0.339;ClippingRankSum=0.000;DP=51;ExcessHet=3.0103;FS=0.000;MLEAC=1;MLEAF=0.500;MQ=42.00;MQRankSum=0.000;QD=15.86;ReadPosRankSum=-0.136;SOR=0.765	GT:AD:DP:GQ:PL	0/1:24,27:51:99:837,0,815
chrVIII	206430	.	C	T	945.77	PASS	AC=1;AF=0.500;AN=2;BaseQRankSum=-1.159;ClippingRankSum=0.000;DP=50;ExcessHet=3.0103;FS=3.899;MLEAC=1;MLEAF=0.500;MQ=41.72;MQRankSum=1.081;QD=18.92;ReadPosRankSum=0.328;SOR=0.330	GT:AD:DP:GQ:PL	0/1:24,26:50:99:974,0,854
chrVIII	236613	.	G	A	615.77	PASS	AC=1;AF=0.500;AN=2;BaseQRankSum=-0.509;ClippingRankSum=0.000;DP=47;ExcessHet=3.0103;FS=0.000;MLEAC=1;MLEAF=0.500;MQ=42.00;MQRankSum=0.000;QD=13.10;ReadPosRankSum=0.952;SOR=0.793	GT:AD:DP:GQ:PL	0/1:28,19:47:99:644,0,1073
chrVIII	266159	.	G	A	741.77	PASS	AC=1;AF=0.500;AN=2;BaseQRankSum=1.483;ClippingRankSum=0.000;DP=61;ExcessHet=3.0103;FS=1.018;MLEAC=1;MLEAF=0.500;MQ=42.00;MQRankSum=0.000;QD=12.16;ReadPosRankSum=-0.287;SOR=0.835	GT:AD:DP:GQ:PL	0/1:39,22:61:99:770,0,1481
chrVIII	280751	.	C	T	1033.77	PASS	AC=1;AF=0.500;AN=2;BaseQRankSum=-0.269;ClippingRankSum=0.000;DP=59;ExcessHet=3.0103;FS=7.092;MLEAC=1;MLEAF=0.500;MQ=42.00;MQRankSum=0.000;QD=17.52;ReadPosRankSum=1.799;SOR=0.607	GT:AD:DP:GQ:PL	0/1:30,29:59:99:1062,0,1130
chrVIII	324078	.	C	T	1293.77	PASS	AC=1;AF=0.500;AN=2;BaseQRankSum=-0.641;ClippingRankSum=0.000;DP=68;ExcessHet=3.0103;FS=1.995;MLEAC=1;MLEAF=0.500;MQ=42.00;MQRankSum=0.000;QD=19.03;ReadPosRankSum=-0.811;SOR=0.479	GT:AD:DP:GQ:PL	0/1:33,35:68:99:1322,0,1211
chrVIII	334179	.	C	T	1349.77	PASS	AC=1;AF=0.500;AN=2;BaseQRankSum=0.743;ClippingRankSum=0.000;DP=75;ExcessHet=3.0103;FS=3.292;MLEAC=1;MLEAF=0.500;MQ=41.78;MQRankSum=1.424;QD=18.00;ReadPosRankSum=1.687;SOR=0.385	GT:AD:DP:GQ:PL	0/1:38,37:75:99:1378,0,1400
chrVIII	343514	.	C	T	948.77	PASS	AC=1;AF=0.500;AN=2;BaseQRankSum=-0.658;ClippingRankSum=0.000;DP=53;ExcessHet=3.0103;FS=2.347;MLEAC=1;MLEAF=0.500;MQ=42.00;MQRankSum=0.000;QD=17.90;ReadPosRankSum=-0.535;SOR=0.392	GT:AD:DP:GQ:PL	0/1:26,27:53:99:977,0,973
chrVIII	426367	.	C	T	1618.77	PASS	AC=1;AF=0.500;AN=2;BaseQRankSum=2.284;ClippingRankSum=0.000;DP=83;ExcessHet=3.0103;FS=2.915;MLEAC=1;MLEAF=0.500;MQ=42.00;MQRankSum=0.000;QD=19.50;ReadPosRankSum=0.317;SOR=0.504	GT:AD:DP:GQ:PL	0/1:40,43:83:99:1647,0,1477
chrVIII	444383	.	G	A	1240.77	PASS	AC=1;AF=0.500;AN=2;BaseQRankSum=0.131;ClippingRankSum=0.000;DP=69;ExcessHet=3.0103;FS=0.918;MLEAC=1;MLEAF=0.500;MQ=41.79;MQRankSum=1.015;QD=17.98;ReadPosRankSum=0.471;SOR=0.546	GT:AD:DP:GQ:PL	0/1:35,34:69:99:1269,0,1288
chrVIII	462416	.	C	T	1517.77	PASS	AC=1;AF=0.500;AN=2;BaseQRankSum=-0.292;ClippingRankSum=0.000;DP=82;ExcessHet=3.0103;FS=5.844;MLEAC=1;MLEAF=0.500;MQ=41.82;MQRankSum=1.049;QD=18.51;ReadPosRankSum=0.602;SOR=1.408	GT:AD:DP:GQ:PL	0/1:40,42:82:99:1546,0,1469
chrVIII	473834	.	G	A	1319.77	PASS	AC=1;AF=0.500;AN=2;BaseQRankSum=1.508;ClippingRankSum=0.000;DP=63;ExcessHet=3.0103;FS=6.713;MLEAC=1;MLEAF=0.500;MQ=41.54;MQRankSum=1.617;QD=20.95;ReadPosRankSum=-0.837;SOR=1.243	GT:AD:DP:GQ:PL	0/1:28,35:63:99:1348,0,968
chrVIII	485451	.	C	T	1373.77	PASS	AC=1;AF=0.500;AN=2;BaseQRankSum=0.484;ClippingRankSum=0.000;DP=73;ExcessHet=3.0103;FS=1.953;MLEAC=1;MLEAF=0.500;MQ=42.00;MQRankSum=0.000;QD=18.82;ReadPosRankSum=-0.654;SOR=0.985	GT:AD:DP:GQ:PL	0/1:36,37:73:99:1402,0,1364
chrVIII	512516	.	C	T	1266.77	PASS	AC=1;AF=0.500;AN=2;BaseQRankSum=0.222;ClippingRankSum=0.000;DP=69;ExcessHet=3.0103;FS=6.440;MLEAC=1;MLEAF=0.500;MQ=41.74;MQRankSum=0.645;QD=18.36;ReadPosRankSum=0.405;SOR=0.360	GT:AD:DP:GQ:PL	0/1:34,35:69:99:1295,0,1246
chrVIII	516929	.	C	T	1065.77	PASS	AC=1;AF=0.500;AN=2;BaseQRankSum=-1.549;ClippingRankSum=0.000;DP=63;ExcessHet=3.0103;FS=6.775;MLEAC=1;MLEAF=0.500;MQ=42.00;MQRankSum=0.000;QD=16.92;ReadPosRankSum=-0.160;SOR=0.601	GT:AD:DP:GQ:PL	0/1:32,31:63:99:1094,0,1147
chrVIII	516959	.	C	T	1115.77	PASS	AC=1;AF=0.500;AN=2;BaseQRankSum=-1.350;ClippingRankSum=0.000;DP=53;ExcessHet=3.0103;FS=5.840;MLEAC=1;MLEAF=0.500;MQ=42.00;MQRankSum=0.000;QD=21.05;ReadPosRankSum=-0.269;SOR=1.329	GT:AD:DP:GQ:PL	0/1:22,31:53:99:1144,0,802
chrVIII	519535	.	C	T	832.77	PASS	AC=1;AF=0.500;AN=2;BaseQRankSum=-0.259;ClippingRankSum=0.000;DP=57;ExcessHet=3.0103;FS=3.770;MLEAC=1;MLEAF=0.500;MQ=41.72;MQRankSum=1.242;QD=14.61;ReadPosRankSum=-0.781;SOR=1.239	GT:AD:DP:GQ:PL	0/1:33,24:57:99:861,0,1195
chrIX	48293	.	C	T	768.77	PASS	AC=1;AF=0.500;AN=2;BaseQRankSum=1.102;ClippingRankSum=0.000;DP=55;ExcessHet=3.0103;FS=0.000;MLEAC=1;MLEAF=0.500;MQ=42.00;MQRankSum=0.000;QD=13.98;ReadPosRankSum=1.064;SOR=0.809	GT:AD:DP:GQ:PL	0/1:33,22:55:99:797,0,1259
chrIX	55663	.	C	T	745.77	PASS	AC=1;AF=0.500;AN=2;BaseQRankSum=-0.089;ClippingRankSum=0.000;DP=50;ExcessHet=3.0103;FS=2.522;MLEAC=1;MLEAF=0.500;MQ=42.00;MQRankSum=0.000;QD=14.92;ReadPosRankSum=0.114;SOR=1.206	GT:AD:DP:GQ:PL	0/1:28,22:50:99:774,0,1056
chrIX	59761	.	G	A	1253.77	PASS	AC=1;AF=0.500;AN=2;BaseQRankSum=0.741;ClippingRankSum=0.000;DP=65;ExcessHet=3.0103;FS=0.000;MLEAC=1;MLEAF=0.500;MQ=42.00;MQRankSum=0.000;QD=19.29;ReadPosRankSum=1.585;SOR=0.638	GT:AD:DP:GQ:PL	0/1:33,32:65:99:1282,0,3601
chrIX	59762	.	G	A	1253.77	PASS	AC=1;AF=0.500;AN=2;BaseQRankSum=1.005;ClippingRankSum=0.000;DP=65;ExcessHet=3.0103;FS=0.000;MLEAC=1;MLEAF=0.500;MQ=42.00;MQRankSum=0.000;QD=19.29;ReadPosRankSum=1.668;SOR=0.756	GT:AD:DP:GQ:PL	0/1:33,32:65:99:1282,0,3601
chrIX	59763	.	G	A	1253.77	PASS	AC=1;AF=0.500;AN=2;BaseQRankSum=0.664;ClippingRankSum=0.000;DP=64;ExcessHet=3.0103;FS=0.000;MLEAC=1;MLEAF=0.500;MQ=42.00;MQRankSum=0.000;QD=19.59;ReadPosRankSum=1.372;SOR=0.693	GT:AD:DP:GQ:PL	0/1:32,32:64:99:1282,0,3601
chrIX	77990	.	C	T	985.77	PASS	AC=1;AF=0.500;AN=2;BaseQRankSum=-0.250;ClippingRankSum=0.000;DP=66;ExcessHet=3.0103;FS=2.051;MLEAC=1;MLEAF=0.500;MQ=42.00;MQRankSum=0.000;QD=14.94;ReadPosRankSum=0.287;SOR=0.997	GT:AD:DP:GQ:PL	0/1:38,28:66:99:1014,0,1442
chrIX	93663	.	C	T	698.77	PASS	AC=1;AF=0.500;AN=2;BaseQRankSum=0.244;ClippingRankSum=0.000;DP=47;ExcessHet=3.0103;FS=1.119;MLEAC=1;MLEAF=0.500;MQ=42.00;MQRankSum=0.000;QD=14.87;ReadPosRankSum=0.116;SOR=0.507	GT:AD:DP:GQ:PL	0/1:27,20:47:99:727,0,1031
chrIX	93963	.	C	T	879.77	PASS	AC=1;AF=0.500;AN=2;BaseQRankSum=-0.372;ClippingRankSum=0.000;DP=57;ExcessHet=3.0103;FS=1.033;MLEAC=1;MLEAF=0.500;MQ=42.00;MQRankSum=0.000;QD=15.43;ReadPosRankSum=0.284;SOR=0.983	GT:AD:DP:GQ:PL	0/1:32,25:57:99:908,0,1211
chrIX	96287	.	G	A	1572.77	PASS	AC=1;AF=0.500;AN=2;BaseQRankSum=-0.804;ClippingRankSum=0.000;DP=80;ExcessHet=3.0103;FS=7.576;MLEAC=1;MLEAF=0.500;MQ=42.00;MQRankSum=0.000;QD=19.66;ReadPosRankSum=0.355;SOR=0.251	GT:AD:DP:GQ:PL	0/1:39,41:80:99:1601,0,2886
chrIX	96288	.	G	A	1572.77	PASS	AC=1;AF=0.500;AN=2;BaseQRankSum=-0.566;ClippingRankSum=0.000;DP=80;ExcessHet=3.0103;FS=5.825;MLEAC=1;MLEAF=0.500;MQ=42.00;MQRankSum=0.000;QD=19.66;ReadPosRankSum=0.403;SOR=0.304	GT:AD:DP:GQ:PL	0/1:39,41:80:99:1601,0,2886
chrIX	122993	.	C	T	1215.77	PASS	AC=1;AF=0.500;AN=2;BaseQRankSum=-1.275;ClippingRankSum=0.000;DP=74;ExcessHet=3.0103;FS=0.000;MLEAC=1;MLEAF=0.500;MQ=42.00;MQRankSum=0.000;QD=16.43;ReadPosRankSum=-0.586;SOR=0.617	GT:AD:DP:GQ:PL	0/1:40,34:74:99:1244,0,1454
chrIX	141689	.	C	T	1366.77	PASS	AC=1;AF=0.500;AN=2;BaseQRankSum=0.215;ClippingRankSum=0.000;DP=79;ExcessHet=3.0103;FS=4.338;MLEAC=1;MLEAF=0.500;MQ=42.00;MQRankSum=0.000;QD=17.52;ReadPosRankSum=-1.657;SOR=1.193	GT:AD:DP:GQ:PL	0/1:40,38:78:99:1395,0,1506
chrIX	216923	.	C	T	1229.77	PASS	AC=1;AF=0.500;AN=2;BaseQRankSum=-0.012;ClippingRankSum=0.000;DP=77;ExcessHet=3.0103;FS=0.000;MLEAC=1;MLEAF=0.500;MQ=42.00;MQRankSum=0.000;QD=15.97;ReadPosRankSum=-0.095;SOR=0.741	GT:AD:DP:GQ:PL	0/1:43,34:77:99:1258,0,1613
chrIX	239334	.	C	T	1159.77	PASS	AC=1;AF=0.500;AN=2;BaseQRankSum=0.303;ClippingRankSum=0.000;DP=68;ExcessHet=3.0103;FS=4.817;MLEAC=1;MLEAF=0.500;MQ=42.00;MQRankSum=0.000;QD=17.06;ReadPosRankSum=0.612;SOR=1.314	GT:AD:DP:GQ:PL	0/1:36,32:68:99:1188,0,1330
chrIX	268592	.	C	T	1682.77	PASS	AC=1;AF=0.500;AN=2;BaseQRankSum=0.342;ClippingRankSum=0.000;DP=76;ExcessHet=3.0103;FS=0.000;MLEAC=1;MLEAF=0.500;MQ=42.00;MQRankSum=0.000;QD=22.14;ReadPosRankSum=0.629;SOR=0.779	GT:AD:DP:GQ:PL	0/1:31,45:76:99:1711,0,1087
chrIX	308189	.	C	T	1162.77	PASS	AC=1;AF=0.500;AN=2;BaseQRankSum=-2.815;ClippingRankSum=0.000;DP=59;ExcessHet=3.0103;FS=0.997;MLEAC=1;MLEAF=0.500;MQ=42.00;MQRankSum=0.000;QD=19.71;ReadPosRankSum=0.208;SOR=0.507	GT:AD:DP:GQ:PL	0/1:27,32:59:99:1191,0,1007
chrIX	389305	.	G	A	1192.77	PASS	AC=1;AF=0.500;AN=2;BaseQRankSum=1.892;ClippingRankSum=0.000;DP=69;ExcessHet=3.0103;FS=3.375;MLEAC=1;MLEAF=0.500;MQ=41.68;MQRankSum=-0.062;QD=17.29;ReadPosRankSum=0.295;SOR=1.226	GT:AD:DP:GQ:PL	0/1:36,33:69:99:1221,0,1276
chrIX	401001	.	C	T	1322.77	PASS	AC=1;AF=0.500;AN=2;BaseQRankSum=0.722;ClippingRankSum=0.000;DP=81;ExcessHet=3.0103;FS=4.223;MLEAC=1;MLEAF=0.500;MQ=42.00;MQRankSum=0.000;QD=16.33;ReadPosRankSum=0.389;SOR=0.472	GT:AD:DP:GQ:PL	0/1:44,37:81:99:1351,0,1617
chrX	32311	.	G	A	1043.77	PASS	AC=1;AF=0.500;AN=2;BaseQRankSum=-0.189;ClippingRankSum=0.000;DP=50;ExcessHet=3.0103;FS=1.144;MLEAC=1;MLEAF=0.500;MQ=42.00;MQRankSum=0.000;QD=20.88;ReadPosRankSum=0.975;SOR=0.435	GT:AD:DP:GQ:PL	0/1:21,29:50:99:1072,0,765
chrX	35852	.	G	A	1173.77	PASS	AC=1;AF=0.500;AN=2;BaseQRankSum=-0.065;ClippingRankSum=0.000;DP=63;ExcessHet=3.0103;FS=6.775;MLEAC=1;MLEAF=0.500;MQ=41.73;MQRankSum=1.471;QD=18.63;ReadPosRankSum=-0.022;SOR=1.195	GT:AD:DP:GQ:PL	0/1:31,32:63:99:1202,0,1146
chrX	60012	.	G	A	892.77	PASS	AC=1;AF=0.500;AN=2;BaseQRankSum=1.425;ClippingRankSum=0.000;DP=55;ExcessHet=3.0103;FS=5.429;MLEAC=1;MLEAF=0.500;MQ=41.74;MQRankSum=-1.059;QD=16.23;ReadPosRankSum=-0.372;SOR=0.276	GT:AD:DP:GQ:PL	0/1:30,25:55:99:921,0,1137
chrX	73399	.	G	A	1020.77	PASS	AC=1;AF=0.500;AN=2;BaseQRankSum=0.316;ClippingRankSum=0.000;DP=60;ExcessHet=3.0103;FS=2.120;MLEAC=1;MLEAF=0.500;MQ=41.76;MQRankSum=-1.001;QD=17.01;ReadPosRankSum=-0.423;SOR=0.993	GT:AD:DP:GQ:PL	0/1:31,29:60:99:1049,0,1172
chrX	146645	.	C	T	1055.77	PASS	AC=1;AF=0.500;AN=2;BaseQRankSum=0.608;ClippingRankSum=0.000;DP=61;ExcessHet=3.0103;FS=0.000;MLEAC=1;MLEAF=0.500;MQ=42.00;MQRankSum=0.000;QD=17.31;ReadPosRankSum=0.490;SOR=0.786	GT:AD:DP:GQ:PL	0/1:32,29:61:99:1084,0,1174
chrX	159594	.	C	T	1195.77	PASS	AC=1;AF=0.500;AN=2;BaseQRankSum=-0.331;ClippingRankSum=0.000;DP=58;ExcessHet=3.0103;FS=3.697;MLEAC=1;MLEAF=0.500;MQ=42.00;MQRankSum=0.000;QD=20.62;ReadPosRankSum=-0.533;SOR=1.135	GT:AD:DP:GQ:PL	0/1:25,33:58:99:1224,0,868
chrX	161996	.	C	T	1203.77	PASS	AC=1;AF=0.500;AN=2;BaseQRankSum=-1.057;ClippingRankSum=0.000;DP=62;ExcessHet=3.0103;FS=0.000;MLEAC=1;MLEAF=0.500;MQ=42.00;MQRankSum=0.000;QD=19.42;ReadPosRankSum=-0.407;SOR=0.693	GT:AD:DP:GQ:PL	0/1:29,33:62:99:1232,0,1083
chrX	165380	.	G	A	1465.77	PASS	AC=1;AF=0.500;AN=2;BaseQRankSum=-1.079;ClippingRankSum=0.000;DP=67;ExcessHet=3.0103;FS=0.000;MLEAC=1;MLEAF=0.500;MQ=41.79;MQRankSum=-0.791;QD=21.88;ReadPosRankSum=-1.167;SOR=0.677	GT:AD:DP:GQ:PL	0/1:27,40:67:99:1494,0,985
chrX	173040	.	G	A	901.77	PASS	AC=1;AF=0.500;AN=2;BaseQRankSum=-0.105;ClippingRankSum=0.000;DP=50;ExcessHet=3.0103;FS=2.429;MLEAC=1;MLEAF=0.500;MQ=41.67;MQRankSum=0.057;QD=18.04;ReadPosRankSum=0.865;SOR=0.921	GT:AD:DP:GQ:PL	0/1:24,26:50:99:930,0,891
chrX	173080	.	G	A	916.77	PASS	AC=1;AF=0.500;AN=2;BaseQRankSum=-0.864;ClippingRankSum=0.000;DP=47;ExcessHet=3.0103;FS=8.452;MLEAC=1;MLEAF=0.500;MQ=42.00;MQRankSum=0.000;QD=19.51;ReadPosRankSum=0.107;SOR=0.724	GT:AD:DP:GQ:PL	0/1:21,26:47:99:945,0,770
chrX	220102	.	G	A	2994.77	PASS	AC=2;AF=1.00;AN=2;DP=70;ExcessHet=3.0103;FS=0.000;MLEAC=2;MLEAF=1.00;MQ=42.00;QD=30.21;SOR=1.085	GT:AD:DP:GQ:PL	1/1:0,70:70:99:3023,210,0
chrX	265743	.	C	T	1066.77	PASS	AC=1;AF=0.500;AN=2;BaseQRankSum=0.535;ClippingRankSum=0.000;DP=61;ExcessHet=3.0103;FS=3.781;MLEAC=1;MLEAF=0.500;MQ=41.97;MQRankSum=-1.018;QD=17.49;ReadPosRankSum=-0.463;SOR=1.368	GT:AD:DP:GQ:PL	0/1:32,29:61:99:1095,0,1206
chrX	270278	.	G	A	1365.77	PASS	AC=1;AF=0.500;AN=2;BaseQRankSum=-1.533;ClippingRankSum=0.000;DP=67;ExcessHet=3.0103;FS=3.289;MLEAC=1;MLEAF=0.500;MQ=42.00;MQRankSum=0.000;QD=20.38;ReadPosRankSum=0.912;SOR=1.121	GT:AD:DP:GQ:PL	0/1:30,37:67:99:1394,0,1083
chrX	274187	.	G	A	1242.77	PASS	AC=1;AF=0.500;AN=2;BaseQRankSum=1.787;ClippingRankSum=0.000;DP=59;ExcessHet=3.0103;FS=2.302;MLEAC=1;MLEAF=0.500;MQ=42.00;MQRankSum=0.000;QD=21.06;ReadPosRankSum=0.192;SOR=0.399	GT:AD:DP:GQ:PL	0/1:25,34:59:99:1271,0,868
chrX	277184	.	G	A	1162.77	PASS	AC=1;AF=0.500;AN=2;BaseQRankSum=-0.463;ClippingRankSum=0.000;DP=69;ExcessHet=3.0103;FS=0.000;MLEAC=1;MLEAF=0.500;MQ=41.97;MQRankSum=-1.015;QD=16.85;ReadPosRankSum=-0.072;SOR=0.784	GT:AD:DP:GQ:PL	0/1:36,33:69:99:1191,0,1361
chrX	290491	.	G	A	1544.77	PASS	AC=1;AF=0.500;AN=2;BaseQRankSum=0.194;ClippingRankSum=0.000;DP=79;ExcessHet=3.0103;FS=5.874;MLEAC=1;MLEAF=0.500;MQ=41.81;MQRankSum=-0.890;QD=19.55;ReadPosRankSum=0.177;SOR=0.549	GT:AD:DP:GQ:PL	0/1:36,43:79:99:1573,0,1328
chrX	337015	.	G	A	1431.77	PASS	AC=1;AF=0.500;AN=2;BaseQRankSum=-1.592;ClippingRankSum=0.000;DP=62;ExcessHet=3.0103;FS=2.221;MLEAC=1;MLEAF=0.500;MQ=42.00;MQRankSum=0.000;QD=23.09;ReadPosRankSum=-0.790;SOR=0.390	GT:AD:DP:GQ:PL	0/1:24,38:62:99:1460,0,866
chrX	401786	.	G	A	1527.77	PASS	AC=1;AF=0.500;AN=2;BaseQRankSum=2.612;ClippingRankSum=0.000;DP=67;ExcessHet=3.0103;FS=6.740;MLEAC=1;MLEAF=0.500;MQ=41.78;MQRankSum=1.286;QD=22.80;ReadPosRankSum=0.816;SOR=0.700	GT:AD:DP:GQ:PL	0/1:26,41:67:99:1556,0,859
chrX	452243	.	G	A	1185.77	PASS	AC=1;AF=0.500;AN=2;BaseQRankSum=-0.828;ClippingRankSum=0.000;DP=64;ExcessHet=3.0103;FS=0.000;MLEAC=1;MLEAF=0.500;MQ=42.00;MQRankSum=0.000;QD=18.53;ReadPosRankSum=-1.691;SOR=0.690	GT:AD:DP:GQ:PL	0/1:31,33:64:99:1214,0,1133
chrX	452788	.	G	A	1547.77	PASS	AC=1;AF=0.500;AN=2;BaseQRankSum=-1.220;ClippingRankSum=0.000;DP=67;ExcessHet=3.0103;FS=10.844;MLEAC=1;MLEAF=0.500;MQ=41.58;MQRankSum=-1.077;QD=23.10;ReadPosRankSum=0.704;SOR=0.525	GT:AD:DP:GQ:PL	0/1:25,42:67:99:1576,0,898
chrX	460552	.	G	A	1050.77	PASS	AC=1;AF=0.500;AN=2;BaseQRankSum=-2.002;ClippingRankSum=0.000;DP=60;ExcessHet=3.0103;FS=0.960;MLEAC=1;MLEAF=0.500;MQ=42.00;MQRankSum=0.000;QD=17.51;ReadPosRankSum=-1.335;SOR=0.836	GT:AD:DP:GQ:PL	0/1:32,28:60:99:1079,0,2615
chrX	460553	.	G	A	1050.77	PASS	AC=1;AF=0.500;AN=2;BaseQRankSum=-1.537;ClippingRankSum=0.000;DP=60;ExcessHet=3.0103;FS=0.960;MLEAC=1;MLEAF=0.500;MQ=42.00;MQRankSum=0.000;QD=17.51;ReadPosRankSum=-1.469;SOR=0.836	GT:AD:DP:GQ:PL	0/1:32,28:60:99:1079,0,2615
chrX	521552	.	G	A	1219.77	PASS	AC=1;AF=0.500;AN=2;BaseQRankSum=0.325;ClippingRankSum=0.000;DP=88;ExcessHet=3.0103;FS=2.966;MLEAC=1;MLEAF=0.500;MQ=41.84;MQRankSum=-1.207;QD=13.86;ReadPosRankSum=-0.751;SOR=1.113	GT:AD:DP:GQ:PL	0/1:53,35:88:99:1248,0,2025
chrX	585397	.	G	A	1123.77	PASS	AC=1;AF=0.500;AN=2;BaseQRankSum=-1.122;ClippingRankSum=0.000;DP=65;ExcessHet=3.0103;FS=0.000;MLEAC=1;MLEAF=0.500;MQ=42.00;MQRankSum=0.000;QD=17.29;ReadPosRankSum=-0.460;SOR=0.653	GT:AD:DP:GQ:PL	0/1:34,31:65:99:1152,0,1280
chrX	608482	.	G	A	1070.77	PASS	AC=1;AF=0.500;AN=2;BaseQRankSum=0.192;ClippingRankSum=0.000;DP=67;ExcessHet=3.0103;FS=18.335;MLEAC=1;MLEAF=0.500;MQ=41.76;MQRankSum=-0.064;QD=15.98;ReadPosRankSum=2.277;SOR=1.204	GT:AD:DP:GQ:PL	0/1:36,31:67:99:1099,0,1274
chrX	617919	.	C	T	1083.77	PASS	AC=1;AF=0.500;AN=2;BaseQRankSum=-0.459;ClippingRankSum=0.000;DP=57;ExcessHet=3.0103;FS=2.243;MLEAC=1;MLEAF=0.500;MQ=43.66;MQRankSum=-0.269;QD=19.01;ReadPosRankSum=-0.681;SOR=0.404	GT:AD:DP:GQ:PL	0/1:27,30:57:99:1112,0,962
chrX	620499	.	C	T	817.77	PASS	AC=1;AF=0.500;AN=2;BaseQRankSum=-0.261;ClippingRankSum=0.000;DP=56;ExcessHet=3.0103;FS=0.000;MLEAC=1;MLEAF=0.500;MQ=41.68;MQRankSum=-1.943;QD=14.60;ReadPosRankSum=1.509;SOR=0.591	GT:AD:DP:GQ:PL	0/1:31,25:56:99:846,0,1155
chrX	620528	.	C	T	803.77	PASS	AC=1;AF=0.500;AN=2;BaseQRankSum=1.456;ClippingRankSum=0.000;DP=59;ExcessHet=3.0103;FS=2.256;MLEAC=1;MLEAF=0.500;MQ=41.93;MQRankSum=-1.639;QD=13.62;ReadPosRankSum=-0.637;SOR=0.385	GT:AD:DP:GQ:PL	0/1:34,25:59:99:832,0,1162
chrX	628180	.	G	A	1081.77	PASS	AC=1;AF=0.500;AN=2;BaseQRankSum=0.741;ClippingRankSum=0.000;DP=66;ExcessHet=3.0103;FS=0.917;MLEAC=1;MLEAF=0.500;MQ=41.79;MQRankSum=0.943;QD=16.39;ReadPosRankSum=-1.394;SOR=0.826	GT:AD:DP:GQ:PL	0/1:36,30:66:99:1110,0,1318
chrX	647730	.	C	T	1908.77	PASS	AC=1;AF=0.500;AN=2;BaseQRankSum=0.888;ClippingRankSum=0.000;DP=80;ExcessHet=3.0103;FS=8.099;MLEAC=1;MLEAF=0.500;MQ=42.00;MQRankSum=0.000;QD=23.86;ReadPosRankSum=1.125;SOR=0.218	GT:AD:DP:GQ:PL	0/1:30,50:80:99:1937,0,1061
chrX	663731	.	C	T	1234.77	PASS	AC=1;AF=0.500;AN=2;BaseQRankSum=-0.558;ClippingRankSum=0.000;DP=58;ExcessHet=3.0103;FS=0.000;MLEAC=1;MLEAF=0.500;MQ=42.00;MQRankSum=0.000;QD=21.29;ReadPosRankSum=1.706;SOR=0.765	GT:AD:DP:GQ:PL	0/1:24,34:58:99:1263,0,872
chrXI	53737	.	C	T	1432.77	PASS	AC=1;AF=0.500;AN=2;BaseQRankSum=0.741;ClippingRankSum=0.000;DP=69;ExcessHet=3.0103;FS=6.427;MLEAC=1;MLEAF=0.500;MQ=41.97;MQRankSum=-0.874;QD=20.76;ReadPosRankSum=1.151;SOR=0.267	GT:AD:DP:GQ:PL	0/1:31,38:69:99:1461,0,1138
chrXI	67678	.	C	T	781.77	PASS	AC=1;AF=0.500;AN=2;BaseQRankSum=0.637;ClippingRankSum=0.000;DP=48;ExcessHet=3.0103;FS=2.512;MLEAC=1;MLEAF=0.500;MQ=41.69;MQRankSum=0.962;QD=16.29;ReadPosRankSum=-0.671;SOR=0.350	GT:AD:DP:GQ:PL	0/1:26,22:48:99:810,0,920
chrXI	92845	.	G	A	1214.77	PASS	AC=1;AF=0.500;AN=2;BaseQRankSum=1.751;ClippingRankSum=0.000;DP=70;ExcessHet=3.0103;FS=1.933;MLEAC=1;MLEAF=0.500;MQ=41.76;MQRankSum=1.366;QD=17.35;ReadPosRankSum=0.107;SOR=0.838	GT:AD:DP:GQ:PL	0/1:37,33:70:99:1243,0,1386
chrXI	118170	.	G	A	952.77	PASS	AC=1;AF=0.500;AN=2;BaseQRankSum=0.919;ClippingRankSum=0.000;DP=51;ExcessHet=3.0103;FS=7.859;MLEAC=1;MLEAF=0.500;MQ=42.00;MQRankSum=0.000;QD=18.68;ReadPosRankSum=1.410;SOR=0.874	GT:AD:DP:GQ:PL	0/1:24,27:51:99:981,0,796
chrXI	145270	.	C	T	978.77	PASS	AC=1;AF=0.500;AN=2;BaseQRankSum=-0.163;ClippingRankSum=0.000;DP=66;ExcessHet=3.0103;FS=3.413;MLEAC=1;MLEAF=0.500;MQ=40.86;MQRankSum=1.785;QD=14.83;ReadPosRankSum=1.724;SOR=0.617	GT:AD:DP:GQ:PL	0/1:38,28:66:99:1007,0,1405
chrXI	145335	.	C	T	1040.77	PASS	AC=1;AF=0.500;AN=2;BaseQRankSum=-0.155;ClippingRankSum=0.000;DP=64;ExcessHet=3.0103;FS=0.938;MLEAC=1;MLEAF=0.500;MQ=41.97;MQRankSum=0.942;QD=16.26;ReadPosRankSum=-0.256;SOR=0.843	GT:AD:DP:GQ:PL	0/1:35,29:64:99:1069,0,1333
chrXI	150868	.	G	A	1238.77	PASS	AC=1;AF=0.500;AN=2;BaseQRankSum=0.531;ClippingRankSum=0.000;DP=60;ExcessHet=3.0103;FS=0.000;MLEAC=1;MLEAF=0.500;MQ=42.00;MQRankSum=0.000;QD=20.65;ReadPosRankSum=1.212;SOR=0.689	GT:AD:DP:GQ:PL	0/1:27,33:60:99:1267,0,1004
chrXI	156097	.	G	A	788.77	PASS	AC=1;AF=0.500;AN=2;BaseQRankSum=0.825;ClippingRankSum=0.000;DP=60;ExcessHet=3.0103;FS=3.639;MLEAC=1;MLEAF=0.500;MQ=41.76;MQRankSum=-1.149;QD=13.15;ReadPosRankSum=0.000;SOR=0.762	GT:AD:DP:GQ:PL	0/1:35,25:60:99:817,0,1291
chrXI	169178	.	G	A	1337.77	PASS	AC=1;AF=0.500;AN=2;BaseQRankSum=-0.092;ClippingRankSum=0.000;DP=78;ExcessHet=3.0103;FS=0.000;MLEAC=1;MLEAF=0.500;MQ=41.64;MQRankSum=-0.055;QD=17.15;ReadPosRankSum=-1.336;SOR=0.641	GT:AD:DP:GQ:PL	0/1:41,37:78:99:1366,0,1540
chrXI	173747	.	G	A	857.77	PASS	AC=1;AF=0.500;AN=2;BaseQRankSum=0.211;ClippingRankSum=0.000;DP=62;ExcessHet=3.0103;FS=2.182;MLEAC=1;MLEAF=0.500;MQ=41.73;MQRankSum=-0.281;QD=13.83;ReadPosRankSum=0.254;SOR=0.832	GT:AD:DP:GQ:PL	0/1:37,25:62:99:886,0,1410
chrXI	225783	.	G	A	1083.77	PASS	AC=1;AF=0.500;AN=2;BaseQRankSum=0.184;ClippingRankSum=0.000;DP=59;ExcessHet=3.0103;FS=0.000;MLEAC=1;MLEAF=0.500;MQ=42.00;MQRankSum=0.000;QD=18.37;ReadPosRankSum=1.545;SOR=0.749	GT:AD:DP:GQ:PL	0/1:29,30:59:99:1112,0,1059
chrXI	230399	.	C	T	1089.77	PASS	AC=1;AF=0.500;AN=2;BaseQRankSum=0.437;ClippingRankSum=0.000;DP=66;ExcessHet=3.0103;FS=10.629;MLEAC=1;MLEAF=0.500;MQ=41.94;MQRankSum=1.323;QD=16.51;ReadPosRankSum=0.277;SOR=1.459	GT:AD:DP:GQ:PL	0/1:36,30:66:99:1118,0,1376
chrXI	240129	.	C	T	1135.77	PASS	AC=1;AF=0.500;AN=2;BaseQRankSum=2.081;ClippingRankSum=0.000;DP=65;ExcessHet=3.0103;FS=8.656;MLEAC=1;MLEAF=0.500;MQ=41.94;MQRankSum=-0.044;QD=17.47;ReadPosRankSum=1.716;SOR=1.309	GT:AD:DP:GQ:PL	0/1:34,31:65:99:1164,0,1266
chrXI	301557	.	G	A	1522.77	PASS	AC=1;AF=0.500;AN=2;BaseQRankSum=2.079;ClippingRankSum=0.000;DP=80;ExcessHet=3.0103;FS=0.845;MLEAC=1;MLEAF=0.500;MQ=41.82;MQRankSum=-0.950;QD=19.03;ReadPosRankSum=0.854;SOR=0.802	GT:AD:DP:GQ:PL	0/1:39,41:80:99:1551,0,1395
chrXI	317949	.	C	T	1058.77	PASS	AC=1;AF=0.500;AN=2;BaseQRankSum=0.284;ClippingRankSum=0.000;DP=56;ExcessHet=3.0103;FS=1.027;MLEAC=1;MLEAF=0.500;MQ=41.75;MQRankSum=1.072;QD=18.91;ReadPosRankSum=-0.549;SOR=0.853	GT:AD:DP:GQ:PL	0/1:27,29:56:99:1087,0,949
chrXI	327463	.	G	A	1357.77	PASS	AC=1;AF=0.500;AN=2;BaseQRankSum=0.021;ClippingRankSum=0.000;DP=71;ExcessHet=3.0103;FS=3.191;MLEAC=1;MLEAF=0.500;MQ=41.77;MQRankSum=1.548;QD=19.12;ReadPosRankSum=1.010;SOR=1.089	GT:AD:DP:GQ:PL	0/1:33,38:71:99:1386,0,1189
chrXI	334996	.	G	A	817.77	PASS	AC=1;AF=0.500;AN=2;BaseQRankSum=2.284;ClippingRankSum=0.000;DP=55;ExcessHet=3.0103;FS=1.040;MLEAC=1;MLEAF=0.500;MQ=42.00;MQRankSum=0.000;QD=14.87;ReadPosRankSum=-0.943;SOR=0.876	GT:AD:DP:GQ:PL	0/1:32,23:55:99:846,0,1143
chrXI	340456	.	G	A	1242.77	PASS	AC=1;AF=0.500;AN=2;BaseQRankSum=-1.108;ClippingRankSum=0.000;DP=62;ExcessHet=3.0103;FS=0.962;MLEAC=1;MLEAF=0.500;MQ=42.00;MQRankSum=0.000;QD=20.04;ReadPosRankSum=1.721;SOR=0.548	GT:AD:DP:GQ:PL	0/1:28,34:62:99:1271,0,1021
chrXI	343141	.	C	T	1312.77	PASS	AC=1;AF=0.500;AN=2;BaseQRankSum=1.050;ClippingRankSum=0.000;DP=67;ExcessHet=3.0103;FS=0.929;MLEAC=1;MLEAF=0.500;MQ=42.00;MQRankSum=0.000;QD=19.59;ReadPosRankSum=-0.315;SOR=0.527	GT:AD:DP:GQ:PL	0/1:32,35:67:99:1341,0,1185
chrXI	381611	.	G	A	1362.77	PASS	AC=1;AF=0.500;AN=2;BaseQRankSum=-1.897;ClippingRankSum=0.000;DP=67;ExcessHet=3.0103;FS=0.000;MLEAC=1;MLEAF=0.500;MQ=41.78;MQRankSum=1.141;QD=20.34;ReadPosRankSum=0.223;SOR=0.622	GT:AD:DP:GQ:PL	0/1:30,37:67:99:1391,0,1090
chrXI	383268	.	G	A	1287.77	PASS	AC=1;AF=0.500;AN=2;BaseQRankSum=-0.244;ClippingRankSum=0.000;DP=57;ExcessHet=3.0103;FS=5.372;MLEAC=1;MLEAF=0.500;MQ=41.74;MQRankSum=-0.757;QD=22.59;ReadPosRankSum=1.507;SOR=0.388	GT:AD:DP:GQ:PL	0/1:22,35:57:99:1316,0,772
chrXI	408078	.	G	A	1024.77	PASS	AC=1;AF=0.500;AN=2;BaseQRankSum=-1.755;ClippingRankSum=0.000;DP=70;ExcessHet=3.0103;FS=0.000;MLEAC=1;MLEAF=0.500;MQ=42.00;MQRankSum=0.000;QD=14.64;ReadPosRankSum=-0.616;SOR=0.654	GT:AD:DP:GQ:PL	0/1:41,29:70:99:1053,0,1579
chrXI	434939	.	G	A	1445.77	PASS	AC=1;AF=0.500;AN=2;BaseQRankSum=0.527;ClippingRankSum=0.000;DP=80;ExcessHet=3.0103;FS=0.831;MLEAC=1;MLEAF=0.500;MQ=42.00;MQRankSum=0.000;QD=18.07;ReadPosRankSum=-1.494;SOR=0.804	GT:AD:DP:GQ:PL	0/1:41,39:80:99:1474,0,1506
chrXI	451918	.	G	A	1796.77	PASS	AC=1;AF=0.500;AN=2;BaseQRankSum=1.096;ClippingRankSum=0.000;DP=78;ExcessHet=3.0103;FS=0.000;MLEAC=1;MLEAF=0.500;MQ=42.00;MQRankSum=0.000;QD=23.04;ReadPosRankSum=0.599;SOR=0.693	GT:AD:DP:GQ:PL	0/1:30,48:78:99:1825,0,997
chrXI	504824	.	C	T	963.77	PASS	AC=1;AF=0.500;AN=2;BaseQRankSum=-0.521;ClippingRankSum=0.000;DP=61;ExcessHet=3.0103;FS=2.155;MLEAC=1;MLEAF=0.500;MQ=41.94;MQRankSum=-1.577;QD=15.80;ReadPosRankSum=-0.041;SOR=0.840	GT:AD:DP:GQ:PL	0/1:34,27:61:99:992,0,1280
chrXI	504850	.	C	T	792.77	PASS	AC=1;AF=0.500;AN=2;BaseQRankSum=0.655;ClippingRankSum=0.000;DP=56;ExcessHet=3.0103;FS=1.048;MLEAC=1;MLEAF=0.500;MQ=41.97;MQRankSum=-1.207;QD=14.16;ReadPosRankSum=-0.140;SOR=0.495	GT:AD:DP:GQ:PL	0/1:34,22:56:99:821,0,2396
chrXI	504851	.	C	T	792.77	PASS	AC=1;AF=0.500;AN=2;BaseQRankSum=1.856;ClippingRankSum=0.000;DP=56;ExcessHet=3.0103;FS=1.048;MLEAC=1;MLEAF=0.500;MQ=41.97;MQRankSum=-1.207;QD=14.16;ReadPosRankSum=0.467;SOR=0.495	GT:AD:DP:GQ:PL	0/1:34,22:56:99:821,0,2396
chrXI	525409	.	G	A	1248.77	PASS	AC=1;AF=0.500;AN=2;BaseQRankSum=-1.546;ClippingRankSum=0.000;DP=68;ExcessHet=3.0103;FS=0.000;MLEAC=1;MLEAF=0.500;MQ=41.97;MQRankSum=-0.942;QD=18.36;ReadPosRankSum=-1.420;SOR=0.804	GT:AD:DP:GQ:PL	0/1:33,35:68:99:1277,0,1248
chrXI	552250	.	G	A	1567.77	PASS	AC=1;AF=0.500;AN=2;BaseQRankSum=-0.986;ClippingRankSum=0.000;DP=76;ExcessHet=3.0103;FS=0.000;MLEAC=1;MLEAF=0.500;MQ=42.00;MQRankSum=0.000;QD=20.63;ReadPosRankSum=-0.822;SOR=0.788	GT:AD:DP:GQ:PL	0/1:34,42:76:99:1596,0,1235
chrXI	559193	.	G	A	1186.77	PASS	AC=1;AF=0.500;AN=2;BaseQRankSum=-0.349;ClippingRankSum=0.000;DP=76;ExcessHet=3.0103;FS=0.000;MLEAC=1;MLEAF=0.500;MQ=42.00;MQRankSum=0.000;QD=15.62;ReadPosRankSum=-0.006;SOR=0.643	GT:AD:DP:GQ:PL	0/1:43,33:76:99:1215,0,1654
chrXI	576039	.	G	A	1504.77	PASS	AC=1;AF=0.500;AN=2;BaseQRankSum=0.258;ClippingRankSum=0.000;DP=94;ExcessHet=3.0103;FS=6.722;MLEAC=1;MLEAF=0.500;MQ=41.84;MQRankSum=-1.068;QD=16.01;ReadPosRankSum=0.310;SOR=0.379	GT:AD:DP:GQ:PL	0/1:51,43:94:99:1533,0,1904
chrXI	598848	.	G	A	1262.77	PASS	AC=1;AF=0.500;AN=2;BaseQRankSum=1.737;ClippingRankSum=0.000;DP=66;ExcessHet=3.0103;FS=0.000;MLEAC=1;MLEAF=0.500;MQ=42.00;MQRankSum=0.000;QD=19.13;ReadPosRankSum=1.191;SOR=0.798	GT:AD:DP:GQ:PL	0/1:32,34:66:99:1291,0,1115
chrXI	600948	.	G	A	1263.77	PASS	AC=1;AF=0.500;AN=2;BaseQRankSum=-0.110;ClippingRankSum=0.000;DP=60;ExcessHet=3.0103;FS=2.197;MLEAC=1;MLEAF=0.500;MQ=42.00;MQRankSum=0.000;QD=21.06;ReadPosRankSum=0.236;SOR=1.049	GT:AD:DP:GQ:PL	0/1:26,34:60:99:1292,0,947
chrXI	604290	.	C	T	1242.77	PASS	AC=1;AF=0.500;AN=2;BaseQRankSum=-0.663;ClippingRankSum=0.000;DP=70;ExcessHet=3.0103;FS=0.000;MLEAC=1;MLEAF=0.500;MQ=41.79;MQRankSum=1.000;QD=17.75;ReadPosRankSum=1.955;SOR=0.598	GT:AD:DP:GQ:PL	0/1:36,34:70:99:1271,0,1334
chrXI	639465	.	G	A	1472.77	PASS	AC=1;AF=0.500;AN=2;BaseQRankSum=-1.071;ClippingRankSum=0.000;DP=71;ExcessHet=3.0103;FS=6.457;MLEAC=1;MLEAF=0.500;MQ=42.00;MQRankSum=0.000;QD=20.74;ReadPosRankSum=0.726;SOR=1.417	GT:AD:DP:GQ:PL	0/1:31,40:71:99:1501,0,1113
chrXI	652115	.	G	A	1232.77	PASS	AC=1;AF=0.500;AN=2;BaseQRankSum=-0.053;ClippingRankSum=0.000;DP=77;ExcessHet=3.0103;FS=0.000;MLEAC=1;MLEAF=0.500;MQ=42.00;MQRankSum=0.000;QD=16.01;ReadPosRankSum=0.991;SOR=0.787	GT:AD:DP:GQ:PL	0/1:42,35:77:99:1261,0,1601
chrXII	45009	.	C	T	1262.77	PASS	AC=1;AF=0.500;AN=2;BaseQRankSum=0.061;ClippingRankSum=0.000;DP=73;ExcessHet=3.0103;FS=9.876;MLEAC=1;MLEAF=0.500;MQ=41.81;MQRankSum=1.014;QD=17.30;ReadPosRankSum=-0.323;SOR=1.042	GT:AD:DP:GQ:PL	0/1:37,36:73:99:1291,0,1276
chrXII	49683	.	C	T	855.77	PASS	AC=1;AF=0.500;AN=2;BaseQRankSum=0.369;ClippingRankSum=0.000;DP=52;ExcessHet=3.0103;FS=5.966;MLEAC=1;MLEAF=0.500;MQ=42.00;MQRankSum=0.000;QD=16.46;ReadPosRankSum=-0.472;SOR=0.223	GT:AD:DP:GQ:PL	0/1:28,24:52:99:884,0,1024
chrXII	69126	.	C	T	913.77	PASS	AC=1;AF=0.500;AN=2;BaseQRankSum=0.671;ClippingRankSum=0.000;DP=64;ExcessHet=3.0103;FS=0.000;MLEAC=1;MLEAF=0.500;MQ=42.00;MQRankSum=0.000;QD=14.28;ReadPosRankSum=-0.849;SOR=0.637	GT:AD:DP:GQ:PL	0/1:38,26:64:99:942,0,1472
chrXII	81477	.	C	T	1451.77	PASS	AC=1;AF=0.500;AN=2;BaseQRankSum=0.158;ClippingRankSum=0.000;DP=73;ExcessHet=3.0103;FS=3.317;MLEAC=1;MLEAF=0.500;MQ=41.97;MQRankSum=1.098;QD=19.89;ReadPosRankSum=0.696;SOR=0.387	GT:AD:DP:GQ:PL	0/1:34,39:73:99:1480,0,1255
chrXII	84408	.	C	T	1282.77	PASS	AC=1;AF=0.500;AN=2;BaseQRankSum=-1.172;ClippingRankSum=0.000;DP=68;ExcessHet=3.0103;FS=2.018;MLEAC=1;MLEAF=0.500;MQ=41.78;MQRankSum=-0.898;QD=19.15;ReadPosRankSum=0.123;SOR=0.968	GT:AD:DP:GQ:PL	0/1:31,36:67:99:1311,0,1095
chrXII	89380	.	C	T	1420.77	PASS	AC=1;AF=0.500;AN=2;BaseQRankSum=1.419;ClippingRankSum=0.000;DP=60;ExcessHet=3.0103;FS=2.267;MLEAC=1;MLEAF=0.500;MQ=42.00;MQRankSum=0.000;QD=23.68;ReadPosRankSum=-0.147;SOR=0.793	GT:AD:DP:GQ:PL	0/1:22,38:60:99:1449,0,701
chrXII	89468	.	C	T	998.77	PASS	AC=1;AF=0.500;AN=2;BaseQRankSum=1.319;ClippingRankSum=0.000;DP=73;ExcessHet=3.0103;FS=6.593;MLEAC=1;MLEAF=0.500;MQ=41.77;MQRankSum=-0.299;QD=13.68;ReadPosRankSum=0.273;SOR=0.236	GT:AD:DP:GQ:PL	0/1:44,29:73:99:1027,0,1633
chrXII	91484	.	C	T	1351.77	PASS	AC=1;AF=0.500;AN=2;BaseQRankSum=1.373;ClippingRankSum=0.000;DP=79;ExcessHet=3.0103;FS=4.344;MLEAC=1;MLEAF=0.500;MQ=42.00;MQRankSum=0.000;QD=17.11;ReadPosRankSum=-0.231;SOR=1.065	GT:AD:DP:GQ:PL	0/1:42,37:79:99:1380,0,1581
chrXII	105928	.	C	T	1181.77	PASS	AC=1;AF=0.500;AN=2;BaseQRankSum=-1.529;ClippingRankSum=0.000;DP=53;ExcessHet=3.0103;FS=6.075;MLEAC=1;MLEAF=0.500;MQ=42.00;MQRankSum=0.000;QD=22.30;ReadPosRankSum=0.082;SOR=0.223	GT:AD:DP:GQ:PL	0/1:20,33:53:99:1210,0,720
chrXII	141918	.	C	T	1314.77	PASS	AC=1;AF=0.500;AN=2;BaseQRankSum=-0.224;ClippingRankSum=0.000;DP=70;ExcessHet=3.0103;FS=0.898;MLEAC=1;MLEAF=0.500;MQ=42.00;MQRankSum=0.000;QD=18.78;ReadPosRankSum=-0.644;SOR=0.576	GT:AD:DP:GQ:PL	0/1:34,36:70:99:1343,0,1270
chrXII	149143	.	C	T	1398.77	PASS	AC=1;AF=0.500;AN=2;BaseQRankSum=-0.768;ClippingRankSum=0.000;DP=60;ExcessHet=3.0103;FS=7.208;MLEAC=1;MLEAF=0.500;MQ=42.00;MQRankSum=0.000;QD=23.31;ReadPosRankSum=-0.104;SOR=0.965	GT:AD:DP:GQ:PL	0/1:25,35:60:99:1427,0,1991
chrXII	149147	.	C	T	1363.77	PASS	AC=1;AF=0.500;AN=2;BaseQRankSum=-0.954;ClippingRankSum=0.000;DP=59;ExcessHet=3.0103;FS=11.516;MLEAC=1;MLEAF=0.500;MQ=42.00;MQRankSum=0.000;QD=23.11;ReadPosRankSum=-0.539;SOR=1.282	GT:AD:DP:GQ:PL	0/1:25,34:59:99:1392,0,1994
chrXII	163215	.	C	T	1214.77	PASS	AC=1;AF=0.500;AN=2;BaseQRankSum=1.598;ClippingRankSum=0.000;DP=70;ExcessHet=3.0103;FS=3.254;MLEAC=1;MLEAF=0.500;MQ=42.00;MQRankSum=0.000;QD=17.35;ReadPosRankSum=-1.503;SOR=0.576	GT:AD:DP:GQ:PL	0/1:36,34:70:99:1243,0,1320
chrXII	174277	.	C	T	1088.77	PASS	AC=1;AF=0.500;AN=2;BaseQRankSum=-0.187;ClippingRankSum=0.000;DP=52;ExcessHet=3.0103;FS=5.816;MLEAC=1;MLEAF=0.500;MQ=42.00;MQRankSum=0.000;QD=20.94;ReadPosRankSum=-0.754;SOR=1.251	GT:AD:DP:GQ:PL	0/1:22,30:52:99:1117,0,765
chrXII	198062	.	G	A	789.77	PASS	AC=1;AF=0.500;AN=2;BaseQRankSum=0.056;ClippingRankSum=0.000;DP=57;ExcessHet=3.0103;FS=2.277;MLEAC=1;MLEAF=0.500;MQ=41.74;MQRankSum=-1.180;QD=13.86;ReadPosRankSum=-2.193;SOR=0.884	GT:AD:DP:GQ:PL	0/1:34,23:57:99:818,0,1313
chrXII	199207	.	C	T	1309.77	PASS	AC=1;AF=0.500;AN=2;BaseQRankSum=0.645;ClippingRankSum=0.000;DP=74;ExcessHet=3.0103;FS=0.903;MLEAC=1;MLEAF=0.500;MQ=42.00;MQRankSum=0.000;QD=17.70;ReadPosRankSum=-0.151;SOR=0.519	GT:AD:DP:GQ:PL	0/1:38,36:74:99:1338,0,1398
chrXII	223477	.	C	T	1190.77	PASS	AC=1;AF=0.500;AN=2;BaseQRankSum=1.036;ClippingRankSum=0.000;DP=63;ExcessHet=3.0103;FS=0.956;MLEAC=1;MLEAF=0.500;MQ=42.00;MQRankSum=0.000;QD=18.90;ReadPosRankSum=0.450;SOR=0.884	GT:AD:DP:GQ:PL	0/1:31,32:63:99:1219,0,1135
chrXII	234110	.	G	A	1321.77	PASS	AC=1;AF=0.500;AN=2;BaseQRankSum=1.911;ClippingRankSum=0.000;DP=85;ExcessHet=3.0103;FS=0.823;MLEAC=1;MLEAF=0.500;MQ=42.00;MQRankSum=0.000;QD=15.55;ReadPosRankSum=-0.315;SOR=0.859	GT:AD:DP:GQ:PL	0/1:48,37:85:99:1350,0,1770
chrXII	242149	.	G	A	1053.77	PASS	AC=1;AF=0.500;AN=2;BaseQRankSum=1.392;ClippingRankSum=0.000;DP=73;ExcessHet=3.0103;FS=3.155;MLEAC=1;MLEAF=0.500;MQ=41.80;MQRankSum=0.863;QD=14.44;ReadPosRankSum=0.953;SOR=1.083	GT:AD:DP:GQ:PL	0/1:43,30:73:99:1082,0,1600
chrXII	259614	.	C	T	1508.77	PASS	AC=1;AF=0.500;AN=2;BaseQRankSum=-0.973;ClippingRankSum=0.000;DP=83;ExcessHet=3.0103;FS=7.354;MLEAC=1;MLEAF=0.500;MQ=42.00;MQRankSum=0.000;QD=18.18;ReadPosRankSum=0.716;SOR=0.257	GT:AD:DP:GQ:PL	0/1:42,41:83:99:1537,0,1584
chrXII	261021	.	C	T	940.77	PASS	AC=1;AF=0.500;AN=2;BaseQRankSum=-0.824;ClippingRankSum=0.000;DP=61;ExcessHet=3.0103;FS=0.968;MLEAC=1;MLEAF=0.500;MQ=41.77;MQRankSum=-1.053;QD=15.42;ReadPosRankSum=0.023;SOR=0.551	GT:AD:DP:GQ:PL	0/1:33,28:61:99:969,0,1259
chrXII	281937	.	C	T	799.77	PASS	AC=1;AF=0.500;AN=2;BaseQRankSum=-0.976;ClippingRankSum=0.000;DP=64;ExcessHet=3.0103;FS=0.000;MLEAC=1;MLEAF=0.500;MQ=41.78;MQRankSum=-1.259;QD=12.50;ReadPosRankSum=-1.904;SOR=0.693	GT:AD:DP:GQ:PL	0/1:40,24:64:99:828,0,1518
chrXII	290130	.	C	T	1567.77	PASS	AC=1;AF=0.500;AN=2;BaseQRankSum=0.704;ClippingRankSum=0.000;DP=86;ExcessHet=3.0103;FS=0.000;MLEAC=1;MLEAF=0.500;MQ=41.81;MQRankSum=-1.406;QD=18.23;ReadPosRankSum=1.141;SOR=0.608	GT:AD:DP:GQ:PL	0/1:43,43:86:99:1596,0,1593
chrXII	290143	.	C	T	1717.77	PASS	AC=1;AF=0.500;AN=2;BaseQRankSum=1.268;ClippingRankSum=0.000;DP=87;ExcessHet=3.0103;FS=0.814;MLEAC=1;MLEAF=0.500;MQ=41.81;MQRankSum=-1.296;QD=19.74;ReadPosRankSum=-0.803;SOR=0.542	GT:AD:DP:GQ:PL	0/1:40,47:87:99:1746,0,1481
chrXII	290146	.	C	T	3891.77	PASS	AC=2;AF=1.00;AN=2;DP=88;ExcessHet=3.0103;FS=0.000;MLEAC=2;MLEAF=1.00;MQ=41.83;QD=28.83;SOR=0.836	GT:AD:DP:GQ:PL	1/1:0,88:88:99:3920,268,0
chrXII	317250	.	C	T	1500.77	PASS	AC=1;AF=0.500;AN=2;BaseQRankSum=0.304;ClippingRankSum=0.000;DP=75;ExcessHet=3.0103;FS=4.468;MLEAC=1;MLEAF=0.500;MQ=41.78;MQRankSum=0.133;QD=20.01;ReadPosRankSum=-0.680;SOR=0.804	GT:AD:DP:GQ:PL	0/1:34,41:75:99:1529,0,1255
chrXII	326074	.	C	T	1275.77	PASS	AC=1;AF=0.500;AN=2;BaseQRankSum=-1.146;ClippingRankSum=0.000;DP=58;ExcessHet=3.0103;FS=7.398;MLEAC=1;MLEAF=0.500;MQ=42.00;MQRankSum=0.000;QD=22.00;ReadPosRankSum=-0.237;SOR=0.855	GT:AD:DP:GQ:PL	0/1:24,34:58:99:1304,0,878
chrXII	341046	.	C	T	1376.77	PASS	AC=1;AF=0.500;AN=2;BaseQRankSum=0.238;ClippingRankSum=0.000;DP=70;ExcessHet=3.0103;FS=0.899;MLEAC=1;MLEAF=0.500;MQ=42.00;MQRankSum=0.000;QD=19.67;ReadPosRankSum=0.931;SOR=0.569	GT:AD:DP:GQ:PL	0/1:33,37:70:99:1405,0,1187
chrXII	424720	.	C	T	1064.77	PASS	AC=1;AF=0.500;AN=2;BaseQRankSum=0.843;ClippingRankSum=0.000;DP=61;ExcessHet=3.0103;FS=0.971;MLEAC=1;MLEAF=0.500;MQ=41.76;MQRankSum=-0.984;QD=17.46;ReadPosRankSum=1.007;SOR=0.527	GT:AD:DP:GQ:PL	0/1:31,30:61:99:1093,0,1132
chrXII	434532	.	C	T	868.77	PASS	AC=1;AF=0.500;AN=2;BaseQRankSum=-1.600;ClippingRankSum=0.000;DP=59;ExcessHet=3.0103;FS=0.000;MLEAC=1;MLEAF=0.500;MQ=41.97;MQRankSum=-1.132;QD=14.72;ReadPosRankSum=-0.486;SOR=0.693	GT:AD:DP:GQ:PL	0/1:34,25:59:99:897,0,1302
chrXII	436963	.	C	T	1120.77	PASS	AC=1;AF=0.500;AN=2;BaseQRankSum=-0.732;ClippingRankSum=0.000;DP=68;ExcessHet=3.0103;FS=3.335;MLEAC=1;MLEAF=0.500;MQ=42.00;MQRankSum=0.000;QD=16.48;ReadPosRankSum=-0.525;SOR=0.354	GT:AD:DP:GQ:PL	0/1:36,32:68:99:1149,0,1348
chrXII	501070	.	C	T	1180.77	PASS	AC=1;AF=0.500;AN=2;BaseQRankSum=0.362;ClippingRankSum=0.000;DP=71;ExcessHet=3.0103;FS=3.246;MLEAC=1;MLEAF=0.500;MQ=42.00;MQRankSum=0.000;QD=16.63;ReadPosRankSum=1.129;SOR=1.101	GT:AD:DP:GQ:PL	0/1:38,33:71:99:1209,0,1424
chrXII	504335	.	C	T	1688.77	PASS	AC=1;AF=0.500;AN=2;BaseQRankSum=1.618;ClippingRankSum=0.000;DP=74;ExcessHet=3.0103;FS=0.934;MLEAC=1;MLEAF=0.500;MQ=42.00;MQRankSum=0.000;QD=22.82;ReadPosRankSum=-0.653;SOR=0.505	GT:AD:DP:GQ:PL	0/1:29,45:74:99:1717,0,1018
chrXII	529530	.	G	A	1108.77	PASS	AC=1;AF=0.500;AN=2;BaseQRankSum=0.469;ClippingRankSum=0.000;DP=57;ExcessHet=3.0103;FS=1.010;MLEAC=1;MLEAF=0.500;MQ=42.00;MQRankSum=0.000;QD=19.45;ReadPosRankSum=-0.882;SOR=0.880	GT:AD:DP:GQ:PL	0/1:27,30:57:99:1137,0,969
chrXII	552072	.	C	T	984.77	PASS	AC=1;AF=0.500;AN=2;BaseQRankSum=-1.539;ClippingRankSum=0.000;DP=74;ExcessHet=3.0103;FS=1.994;MLEAC=1;MLEAF=0.500;MQ=42.00;MQRankSum=0.000;QD=13.31;ReadPosRankSum=0.413;SOR=0.426	GT:AD:DP:GQ:PL	0/1:44,30:74:99:1013,0,1664
chrXII	554218	.	G	A	984.77	PASS	AC=1;AF=0.500;AN=2;BaseQRankSum=0.695;ClippingRankSum=0.000;DP=73;ExcessHet=3.0103;FS=0.911;MLEAC=1;MLEAF=0.500;MQ=42.00;MQRankSum=0.000;QD=13.49;ReadPosRankSum=-0.858;SOR=0.800	GT:AD:DP:GQ:PL	0/1:45,28:73:99:1013,0,1665
chrXII	554602	.	G	A	1416.77	PASS	AC=1;AF=0.500;AN=2;BaseQRankSum=-1.697;ClippingRankSum=0.000;DP=76;ExcessHet=3.0103;FS=1.959;MLEAC=1;MLEAF=0.500;MQ=42.00;MQRankSum=0.000;QD=18.64;ReadPosRankSum=1.210;SOR=0.476	GT:AD:DP:GQ:PL	0/1:37,39:76:99:1445,0,1393
chrXII	554998	.	G	A	1121.77	PASS	AC=1;AF=0.500;AN=2;BaseQRankSum=-0.405;ClippingRankSum=0.000;DP=75;ExcessHet=3.0103;FS=6.036;MLEAC=1;MLEAF=0.500;MQ=41.80;MQRankSum=0.890;QD=14.96;ReadPosRankSum=2.709;SOR=0.760	GT:AD:DP:GQ:PL	0/1:43,32:75:99:1150,0,1641
chrXII	605341	.	G	A	1206.77	PASS	AC=1;AF=0.500;AN=2;BaseQRankSum=0.226;ClippingRankSum=0.000;DP=73;ExcessHet=3.0103;FS=4.532;MLEAC=1;MLEAF=0.500;MQ=41.54;MQRankSum=-0.723;QD=16.53;ReadPosRankSum=0.719;SOR=0.348	GT:AD:DP:GQ:PL	0/1:39,34:73:99:1235,0,1480
chrXII	642520	.	C	T	1405.77	PASS	AC=1;AF=0.500;AN=2;BaseQRankSum=1.507;ClippingRankSum=0.000;DP=67;ExcessHet=3.0103;FS=2.006;MLEAC=1;MLEAF=0.500;MQ=41.94;MQRankSum=0.215;QD=20.98;ReadPosRankSum=0.515;SOR=0.959	GT:AD:DP:GQ:PL	0/1:29,38:67:99:1434,0,1004
chrXII	658624	.	C	T	1655.77	PASS	AC=1;AF=0.500;AN=2;BaseQRankSum=-0.810;ClippingRankSum=0.000;DP=77;ExcessHet=3.0103;FS=3.148;MLEAC=1;MLEAF=0.500;MQ=42.00;MQRankSum=0.000;QD=21.79;ReadPosRankSum=-0.379;SOR=0.801	GT:AD:DP:GQ:PL	0/1:31,45:76:99:1684,0,1116
chrXII	667598	.	C	T	1368.77	PASS	AC=1;AF=0.500;AN=2;BaseQRankSum=0.346;ClippingRankSum=0.000;DP=71;ExcessHet=3.0103;FS=0.907;MLEAC=1;MLEAF=0.500;MQ=41.80;MQRankSum=1.071;QD=19.28;ReadPosRankSum=-0.183;SOR=0.527	GT:AD:DP:GQ:PL	0/1:34,37:71:99:1397,0,1253
chrXII	704961	.	G	A	1164.77	PASS	AC=1;AF=0.500;AN=2;BaseQRankSum=0.315;ClippingRankSum=0.000;DP=51;ExcessHet=3.0103;FS=0.000;MLEAC=1;MLEAF=0.500;MQ=42.00;MQRankSum=0.000;QD=22.84;ReadPosRankSum=-0.902;SOR=0.752	GT:AD:DP:GQ:PL	0/1:21,30:51:99:1193,0,1660
chrXII	704962	.	G	A	1164.77	PASS	AC=1;AF=0.500;AN=2;BaseQRankSum=-0.684;ClippingRankSum=0.000;DP=52;ExcessHet=3.0103;FS=1.207;MLEAC=1;MLEAF=0.500;MQ=42.00;MQRankSum=0.000;QD=22.40;ReadPosRankSum=-0.612;SOR=0.927	GT:AD:DP:GQ:PL	0/1:22,30:52:99:1193,0,1660
chrXII	708201	.	C	T	998.77	PASS	AC=1;AF=0.500;AN=2;BaseQRankSum=2.145;ClippingRankSum=0.000;DP=68;ExcessHet=3.0103;FS=2.131;MLEAC=1;MLEAF=0.500;MQ=42.00;MQRankSum=0.000;QD=14.69;ReadPosRankSum=0.903;SOR=1.047	GT:AD:DP:GQ:PL	0/1:40,28:68:99:1027,0,1487
chrXII	732455	.	C	T	1003.77	PASS	AC=1;AF=0.500;AN=2;BaseQRankSum=1.237;ClippingRankSum=0.000;DP=123;ExcessHet=3.0103;FS=2.660;MLEAC=1;MLEAF=0.500;MQ=41.87;MQRankSum=0.873;QD=8.16;ReadPosRankSum=-0.386;SOR=1.005	GT:AD:DP:GQ:PL	0/1:90,33:123:99:1032,0,3519
chrXII	732651	.	C	T	708.77	PASS	AC=1;AF=0.500;AN=2;BaseQRankSum=-1.353;ClippingRankSum=0.000;DP=114;ExcessHet=3.0103;FS=0.837;MLEAC=1;MLEAF=0.500;MQ=41.95;MQRankSum=-0.426;QD=6.22;ReadPosRankSum=-0.692;SOR=0.576	GT:AD:DP:GQ:PL	0/1:88,26:114:99:737,0,3462
chrXII	732763	.	C	T	970.77	PASS	AC=1;AF=0.500;AN=2;BaseQRankSum=1.807;ClippingRankSum=0.000;DP=119;ExcessHet=3.0103;FS=1.695;MLEAC=1;MLEAF=0.500;MQ=42.00;MQRankSum=0.000;QD=8.16;ReadPosRankSum=0.171;SOR=0.507	GT:AD:DP:GQ:PL	0/1:88,31:119:99:999,0,3404
chrXII	754422	.	C	T	1050.77	PASS	AC=1;AF=0.500;AN=2;BaseQRankSum=0.813;ClippingRankSum=0.000;DP=62;ExcessHet=3.0103;FS=0.000;MLEAC=1;MLEAF=0.500;MQ=42.00;MQRankSum=0.000;QD=16.95;ReadPosRankSum=0.659;SOR=0.701	GT:AD:DP:GQ:PL	0/1:33,29:62:99:1079,0,1231
chrXII	781355	.	G	A	1501.77	PASS	AC=1;AF=0.500;AN=2;BaseQRankSum=0.394;ClippingRankSum=0.000;DP=75;ExcessHet=3.0103;FS=4.468;MLEAC=1;MLEAF=0.500;MQ=41.80;MQRankSum=1.096;QD=20.02;ReadPosRankSum=1.976;SOR=0.716	GT:AD:DP:GQ:PL	0/1:35,40:75:99:1530,0,1249
chrXII	790224	.	C	T	1561.77	PASS	AC=1;AF=0.500;AN=2;BaseQRankSum=-1.214;ClippingRankSum=0.000;DP=65;ExcessHet=3.0103;FS=0.976;MLEAC=1;MLEAF=0.500;MQ=42.00;MQRankSum=0.000;QD=24.03;ReadPosRankSum=1.097;SOR=0.571	GT:AD:DP:GQ:PL	0/1:23,42:65:99:1590,0,802
chrXII	790343	.	C	T	1146.77	PASS	AC=1;AF=0.500;AN=2;BaseQRankSum=0.671;ClippingRankSum=0.000;DP=70;ExcessHet=3.0103;FS=0.912;MLEAC=1;MLEAF=0.500;MQ=41.80;MQRankSum=0.946;QD=16.38;ReadPosRankSum=0.693;SOR=0.734	GT:AD:DP:GQ:PL	0/1:38,32:70:99:1175,0,1405
chrXII	790741	.	C	T	1342.77	PASS	AC=1;AF=0.500;AN=2;BaseQRankSum=-0.517;ClippingRankSum=0.000;DP=76;ExcessHet=3.0103;FS=1.897;MLEAC=1;MLEAF=0.500;MQ=41.63;MQRankSum=1.405;QD=17.67;ReadPosRankSum=-1.274;SOR=0.543	GT:AD:DP:GQ:PL	0/1:39,37:76:99:1371,0,1421
chrXII	791758	.	C	T	1444.77	PASS	AC=1;AF=0.500;AN=2;BaseQRankSum=1.115;ClippingRankSum=0.000;DP=68;ExcessHet=3.0103;FS=0.935;MLEAC=1;MLEAF=0.500;MQ=41.79;MQRankSum=1.155;QD=21.25;ReadPosRankSum=-1.363;SOR=0.530	GT:AD:DP:GQ:PL	0/1:30,38:68:99:1473,0,1094
chrXII	821102	.	C	T	1013.77	PASS	AC=1;AF=0.500;AN=2;BaseQRankSum=-0.785;ClippingRankSum=0.000;DP=63;ExcessHet=3.0103;FS=0.000;MLEAC=1;MLEAF=0.500;MQ=41.74;MQRankSum=1.298;QD=16.09;ReadPosRankSum=0.186;SOR=0.776	GT:AD:DP:GQ:PL	0/1:35,28:63:99:1042,0,1336
chrXII	903678	.	C	T	943.77	PASS	AC=1;AF=0.500;AN=2;BaseQRankSum=0.369;ClippingRankSum=0.000;DP=64;ExcessHet=3.0103;FS=0.969;MLEAC=1;MLEAF=0.500;MQ=42.00;MQRankSum=0.000;QD=14.75;ReadPosRankSum=1.298;SOR=0.906	GT:AD:DP:GQ:PL	0/1:37,27:64:99:972,0,1417
chrXII	905275	.	G	A	994.77	PASS	AC=1;AF=0.500;AN=2;BaseQRankSum=-0.950;ClippingRankSum=0.000;DP=62;ExcessHet=3.0103;FS=0.000;MLEAC=1;MLEAF=0.500;MQ=41.53;MQRankSum=0.000;QD=16.04;ReadPosRankSum=0.783;SOR=0.582	GT:AD:DP:GQ:PL	0/1:32,30:62:99:1023,0,1193
chrXII	910670	.	C	T	813.77	PASS	AC=1;AF=0.500;AN=2;BaseQRankSum=-0.148;ClippingRankSum=0.000;DP=55;ExcessHet=3.0103;FS=1.061;MLEAC=1;MLEAF=0.500;MQ=41.47;MQRankSum=-0.131;QD=14.80;ReadPosRankSum=-0.903;SOR=0.454	GT:AD:DP:GQ:PL	0/1:31,24:55:99:842,0,1168
chrXII	932693	.	C	T	1177.77	PASS	AC=1;AF=0.500;AN=2;BaseQRankSum=-0.912;ClippingRankSum=0.000;DP=69;ExcessHet=3.0103;FS=4.707;MLEAC=1;MLEAF=0.500;MQ=41.79;MQRankSum=0.986;QD=17.07;ReadPosRankSum=-0.697;SOR=0.889	GT:AD:DP:GQ:PL	0/1:36,33:69:99:1206,0,1351
chrXII	1021272	.	C	T	1451.77	PASS	AC=1;AF=0.500;AN=2;BaseQRankSum=0.824;ClippingRankSum=0.000;DP=68;ExcessHet=3.0103;FS=0.933;MLEAC=1;MLEAF=0.500;MQ=42.00;MQRankSum=0.000;QD=21.35;ReadPosRankSum=-1.112;SOR=0.797	GT:AD:DP:GQ:PL	0/1:29,39:68:99:1480,0,1025
chrXII	1028112	.	G	A	1272.77	PASS	AC=1;AF=0.500;AN=2;BaseQRankSum=2.353;ClippingRankSum=0.000;DP=68;ExcessHet=3.0103;FS=0.000;MLEAC=1;MLEAF=0.500;MQ=42.00;MQRankSum=0.000;QD=18.72;ReadPosRankSum=0.908;SOR=0.588	GT:AD:DP:GQ:PL	0/1:34,34:68:99:1301,0,1244
chrXIII	29848	.	G	A	1241.77	PASS	AC=1;AF=0.500;AN=2;BaseQRankSum=0.529;ClippingRankSum=0.000;DP=74;ExcessHet=3.0103;FS=0.896;MLEAC=1;MLEAF=0.500;MQ=42.00;MQRankSum=0.000;QD=16.78;ReadPosRankSum=1.898;SOR=0.534	GT:AD:DP:GQ:PL	0/1:39,35:74:99:1270,0,1430
chrXIII	34544	.	C	T	1027.77	PASS	AC=1;AF=0.500;AN=2;BaseQRankSum=-1.725;ClippingRankSum=0.000;DP=64;ExcessHet=3.0103;FS=2.043;MLEAC=1;MLEAF=0.500;MQ=42.00;MQRankSum=0.000;QD=16.06;ReadPosRankSum=0.061;SOR=0.864	GT:AD:DP:GQ:PL	0/1:35,29:64:99:1056,0,1330
chrXIII	35011	.	G	A	1189.77	PASS	AC=1;AF=0.500;AN=2;BaseQRankSum=-0.416;ClippingRankSum=0.000;DP=72;ExcessHet=3.0103;FS=0.000;MLEAC=1;MLEAF=0.500;MQ=42.00;MQRankSum=0.000;QD=16.52;ReadPosRankSum=0.321;SOR=0.716	GT:AD:DP:GQ:PL	0/1:38,34:72:99:1218,0,1445
chrXIII	70033	.	G	A	1342.77	PASS	AC=1;AF=0.500;AN=2;BaseQRankSum=1.052;ClippingRankSum=0.000;DP=72;ExcessHet=3.0103;FS=1.976;MLEAC=1;MLEAF=0.500;MQ=42.00;MQRankSum=0.000;QD=18.65;ReadPosRankSum=-0.243;SOR=0.422	GT:AD:DP:GQ:PL	0/1:36,36:72:99:1371,0,1352
chrXIII	87438	.	C	T	1435.77	PASS	AC=1;AF=0.500;AN=2;BaseQRankSum=0.928;ClippingRankSum=0.000;DP=65;ExcessHet=3.0103;FS=0.000;MLEAC=1;MLEAF=0.500;MQ=42.00;MQRankSum=0.000;QD=22.09;ReadPosRankSum=-1.384;SOR=0.603	GT:AD:DP:GQ:PL	0/1:26,39:65:99:1464,0,933
chrXIII	90520	.	G	A	1203.77	PASS	AC=1;AF=0.500;AN=2;BaseQRankSum=0.909;ClippingRankSum=0.000;DP=60;ExcessHet=3.0103;FS=2.120;MLEAC=1;MLEAF=0.500;MQ=41.97;MQRankSum=1.139;QD=20.06;ReadPosRankSum=0.081;SOR=0.577	GT:AD:DP:GQ:PL	0/1:27,33:60:99:1232,0,998
chrXIII	90571	.	G	A	1242.77	PASS	AC=1;AF=0.500;AN=2;BaseQRankSum=-0.348;ClippingRankSum=0.000;DP=65;ExcessHet=3.0103;FS=0.000;MLEAC=1;MLEAF=0.500;MQ=42.00;MQRankSum=0.000;QD=19.12;ReadPosRankSum=1.210;SOR=0.625	GT:AD:DP:GQ:PL	0/1:31,34:65:99:1271,0,1148
chrXIII	92183	.	C	T	1268.77	PASS	AC=1;AF=0.500;AN=2;BaseQRankSum=-0.102;ClippingRankSum=0.000;DP=75;ExcessHet=3.0103;FS=3.081;MLEAC=1;MLEAF=0.500;MQ=41.97;MQRankSum=0.962;QD=16.92;ReadPosRankSum=-2.024;SOR=0.416	GT:AD:DP:GQ:PL	0/1:40,35:75:99:1297,0,1493
chrXIII	101987	.	G	A	1313.77	PASS	AC=1;AF=0.500;AN=2;BaseQRankSum=-0.751;ClippingRankSum=0.000;DP=70;ExcessHet=3.0103;FS=1.988;MLEAC=1;MLEAF=0.500;MQ=41.77;MQRankSum=1.486;QD=18.77;ReadPosRankSum=-1.907;SOR=0.844	GT:AD:DP:GQ:PL	0/1:34,36:70:99:1342,0,1226
chrXIII	120933	.	G	A	1902.77	PASS	AC=1;AF=0.500;AN=2;BaseQRankSum=0.760;ClippingRankSum=0.000;DP=80;ExcessHet=3.0103;FS=7.970;MLEAC=1;MLEAF=0.500;MQ=41.82;MQRankSum=-0.749;QD=23.78;ReadPosRankSum=1.403;SOR=0.216	GT:AD:DP:GQ:PL	0/1:30,50:80:99:1931,0,1031
chrXIII	131865	.	G	A	1204.77	PASS	AC=1;AF=0.500;AN=2;BaseQRankSum=-1.319;ClippingRankSum=0.000;DP=71;ExcessHet=3.0103;FS=0.906;MLEAC=1;MLEAF=0.500;MQ=41.55;MQRankSum=-0.677;QD=16.97;ReadPosRankSum=-0.226;SOR=0.569	GT:AD:DP:GQ:PL	0/1:37,34:71:99:1233,0,1417
chrXIII	162062	.	G	A	1194.77	PASS	AC=1;AF=0.500;AN=2;BaseQRankSum=-0.185;ClippingRankSum=0.000;DP=68;ExcessHet=3.0103;FS=1.958;MLEAC=1;MLEAF=0.500;MQ=42.00;MQRankSum=0.000;QD=17.57;ReadPosRankSum=-0.206;SOR=0.836	GT:AD:DP:GQ:PL	0/1:35,33:68:99:1223,0,1290
chrXIII	170409	.	G	A	1300.77	PASS	AC=1;AF=0.500;AN=2;BaseQRankSum=-0.483;ClippingRankSum=0.000;DP=68;ExcessHet=3.0103;FS=2.021;MLEAC=1;MLEAF=0.500;MQ=42.00;MQRankSum=0.000;QD=19.41;ReadPosRankSum=0.957;SOR=0.777	GT:AD:DP:GQ:PL	0/1:32,35:67:99:1329,0,1197
chrXIII	172331	.	G	A	1164.77	PASS	AC=1;AF=0.500;AN=2;BaseQRankSum=-1.411;ClippingRankSum=0.000;DP=64;ExcessHet=3.0103;FS=0.000;MLEAC=1;MLEAF=0.500;MQ=42.00;MQRankSum=0.000;QD=18.20;ReadPosRankSum=0.925;SOR=0.693	GT:AD:DP:GQ:PL	0/1:32,32:64:99:1193,0,1192
chrXIII	214625	.	C	T	1157.77	PASS	AC=1;AF=0.500;AN=2;BaseQRankSum=1.133;ClippingRankSum=0.000;DP=73;ExcessHet=3.0103;FS=4.508;MLEAC=1;MLEAF=0.500;MQ=42.00;MQRankSum=0.000;QD=15.86;ReadPosRankSum=1.230;SOR=1.217	GT:AD:DP:GQ:PL	0/1:41,32:73:99:1186,0,1551
chrXIII	225300	.	G	A	905.77	PASS	AC=1;AF=0.500;AN=2;BaseQRankSum=-0.242;ClippingRankSum=0.000;DP=53;ExcessHet=3.0103;FS=1.047;MLEAC=1;MLEAF=0.500;MQ=42.00;MQRankSum=0.000;QD=17.09;ReadPosRankSum=1.059;SOR=0.518	GT:AD:DP:GQ:PL	0/1:28,25:53:99:934,0,1020
chrXIII	230685	.	T	G	88.28	PASS	AC=2;AF=1.00;AN=2;DP=3;ExcessHet=3.0103;FS=0.000;MLEAC=2;MLEAF=1.00;MQ=52.00;QD=29.43;SOR=1.179	GT:AD:DP:GQ:PL	1/1:0,3:3:9:116,9,0
chrXIII	247715	.	C	T	968.77	PASS	AC=1;AF=0.500;AN=2;BaseQRankSum=-0.404;ClippingRankSum=0.000;DP=62;ExcessHet=3.0103;FS=6.963;MLEAC=1;MLEAF=0.500;MQ=42.00;MQRankSum=0.000;QD=15.63;ReadPosRankSum=-0.409;SOR=0.749	GT:AD:DP:GQ:PL	0/1:34,28:62:99:997,0,1280
chrXIII	349564	.	G	A	1625.77	PASS	AC=1;AF=0.500;AN=2;BaseQRankSum=-0.692;ClippingRankSum=0.000;DP=77;ExcessHet=3.0103;FS=1.874;MLEAC=1;MLEAF=0.500;MQ=42.00;MQRankSum=0.000;QD=21.11;ReadPosRankSum=0.028;SOR=0.837	GT:AD:DP:GQ:PL	0/1:33,44:77:99:1654,0,1216
chrXIII	349579	.	C	T	1300.77	PASS	AC=1;AF=0.500;AN=2;BaseQRankSum=-1.996;ClippingRankSum=0.000;DP=70;ExcessHet=3.0103;FS=0.889;MLEAC=1;MLEAF=0.500;MQ=42.00;MQRankSum=0.000;QD=18.58;ReadPosRankSum=0.514;SOR=0.582	GT:AD:DP:GQ:PL	0/1:34,36:70:99:1329,0,1278
chrXIII	352076	.	G	A	1164.77	PASS	AC=1;AF=0.500;AN=2;BaseQRankSum=0.321;ClippingRankSum=0.000;DP=70;ExcessHet=3.0103;FS=0.000;MLEAC=1;MLEAF=0.500;MQ=42.00;MQRankSum=0.000;QD=16.64;ReadPosRankSum=0.955;SOR=0.641	GT:AD:DP:GQ:PL	0/1:37,33:70:99:1193,0,1408
chrXIII	387967	.	C	T	1002.77	PASS	AC=1;AF=0.500;AN=2;BaseQRankSum=-1.071;ClippingRankSum=0.000;DP=62;ExcessHet=3.0103;FS=5.082;MLEAC=1;MLEAF=0.500;MQ=42.00;MQRankSum=0.000;QD=16.44;ReadPosRankSum=0.969;SOR=0.560	GT:AD:DP:GQ:PL	0/1:33,28:61:99:1031,0,1237
chrXIII	390679	.	C	T	787.77	PASS	AC=1;AF=0.500;AN=2;BaseQRankSum=0.645;ClippingRankSum=0.000;DP=50;ExcessHet=3.0103;FS=1.101;MLEAC=1;MLEAF=0.500;MQ=42.22;MQRankSum=1.168;QD=15.76;ReadPosRankSum=1.428;SOR=0.771	GT:AD:DP:GQ:PL	0/1:28,22:50:99:816,0,1023
chrXIII	419463	.	G	A	1151.77	PASS	AC=1;AF=0.500;AN=2;BaseQRankSum=1.979;ClippingRankSum=0.000;DP=72;ExcessHet=3.0103;FS=3.229;MLEAC=1;MLEAF=0.500;MQ=41.61;MQRankSum=1.294;QD=16.00;ReadPosRankSum=-1.070;SOR=1.149	GT:AD:DP:GQ:PL	0/1:40,32:72:99:1180,0,1494
chrXIII	452357	.	G	A	1279.77	PASS	AC=1;AF=0.500;AN=2;BaseQRankSum=-0.738;ClippingRankSum=0.000;DP=73;ExcessHet=3.0103;FS=0.000;MLEAC=1;MLEAF=0.500;MQ=42.00;MQRankSum=0.000;QD=17.53;ReadPosRankSum=-1.462;SOR=0.749	GT:AD:DP:GQ:PL	0/1:38,35:73:99:1308,0,1448
chrXIII	462523	.	G	A	1216.77	PASS	AC=1;AF=0.500;AN=2;BaseQRankSum=1.305;ClippingRankSum=0.000;DP=61;ExcessHet=3.0103;FS=13.945;MLEAC=1;MLEAF=0.500;MQ=41.76;MQRankSum=-0.888;QD=19.95;ReadPosRankSum=2.001;SOR=0.226	GT:AD:DP:GQ:PL	0/1:28,33:61:99:1245,0,1033
chrXIII	468100	.	G	A	1224.77	PASS	AC=1;AF=0.500;AN=2;BaseQRankSum=-0.193;ClippingRankSum=0.000;DP=61;ExcessHet=3.0103;FS=0.994;MLEAC=1;MLEAF=0.500;MQ=41.97;MQRankSum=-0.888;QD=20.08;ReadPosRankSum=-0.368;SOR=0.487	GT:AD:DP:GQ:PL	0/1:28,33:61:99:1253,0,1041
chrXIII	476565	.	C	T	1707.77	PASS	AC=1;AF=0.500;AN=2;BaseQRankSum=-1.570;ClippingRankSum=0.000;DP=72;ExcessHet=3.0103;FS=0.000;MLEAC=1;MLEAF=0.500;MQ=41.41;MQRankSum=-0.085;QD=23.72;ReadPosRankSum=0.273;SOR=0.772	GT:AD:DP:GQ:PL	0/1:26,46:72:99:1736,0,911
chrXIII	478973	.	C	T	1371.77	PASS	AC=1;AF=0.500;AN=2;BaseQRankSum=-0.402;ClippingRankSum=0.000;DP=71;ExcessHet=3.0103;FS=1.962;MLEAC=1;MLEAF=0.500;MQ=42.00;MQRankSum=0.000;QD=19.32;ReadPosRankSum=-1.236;SOR=0.494	GT:AD:DP:GQ:PL	0/1:33,38:71:99:1400,0,1192
chrXIII	482401	.	G	A	1020.77	PASS	AC=1;AF=0.500;AN=2;BaseQRankSum=0.398;ClippingRankSum=0.000;DP=77;ExcessHet=3.0103;FS=4.480;MLEAC=1;MLEAF=0.500;MQ=42.00;MQRankSum=0.000;QD=13.26;ReadPosRankSum=0.018;SOR=0.738	GT:AD:DP:GQ:PL	0/1:48,29:77:99:1049,0,1866
chrXIII	485570	.	G	A	1401.77	PASS	AC=1;AF=0.500;AN=2;BaseQRankSum=-0.728;ClippingRankSum=0.000;DP=67;ExcessHet=3.0103;FS=0.921;MLEAC=1;MLEAF=0.500;MQ=42.00;MQRankSum=0.000;QD=20.92;ReadPosRankSum=-1.963;SOR=0.839	GT:AD:DP:GQ:PL	0/1:29,38:67:99:1430,0,1048
chrXIII	497741	.	C	T	768.77	PASS	AC=1;AF=0.500;AN=2;BaseQRankSum=-1.639;ClippingRankSum=0.000;DP=57;ExcessHet=3.0103;FS=5.483;MLEAC=1;MLEAF=0.500;MQ=42.00;MQRankSum=0.000;QD=13.49;ReadPosRankSum=-0.834;SOR=1.061	GT:AD:DP:GQ:PL	0/1:34,23:57:99:797,0,1273
chrXIII	511212	.	G	A	1039.77	PASS	AC=1;AF=0.500;AN=2;BaseQRankSum=0.413;ClippingRankSum=0.000;DP=63;ExcessHet=3.0103;FS=0.956;MLEAC=1;MLEAF=0.500;MQ=41.77;MQRankSum=-1.051;QD=16.50;ReadPosRankSum=-0.045;SOR=0.662	GT:AD:DP:GQ:PL	0/1:34,29:63:99:1068,0,1268
chrXIII	511527	.	C	T	1471.77	PASS	AC=1;AF=0.500;AN=2;BaseQRankSum=1.278;ClippingRankSum=0.000;DP=75;ExcessHet=3.0103;FS=1.947;MLEAC=1;MLEAF=0.500;MQ=42.00;MQRankSum=0.000;QD=19.62;ReadPosRankSum=-1.138;SOR=0.434	GT:AD:DP:GQ:PL	0/1:35,40:75:99:1500,0,1287
chrXIII	511563	.	C	T	1889.77	PASS	AC=1;AF=0.500;AN=2;BaseQRankSum=0.425;ClippingRankSum=0.000;DP=81;ExcessHet=3.0103;FS=7.609;MLEAC=1;MLEAF=0.500;MQ=42.00;MQRankSum=0.000;QD=23.33;ReadPosRankSum=1.095;SOR=0.401	GT:AD:DP:GQ:PL	0/1:31,50:81:99:1918,0,1084
chrXIII	551208	.	C	T	1250.77	PASS	AC=1;AF=0.500;AN=2;BaseQRankSum=-0.087;ClippingRankSum=0.000;DP=68;ExcessHet=3.0103;FS=0.000;MLEAC=1;MLEAF=0.500;MQ=41.97;MQRankSum=-0.971;QD=18.39;ReadPosRankSum=0.472;SOR=0.811	GT:AD:DP:GQ:PL	0/1:34,34:68:99:1279,0,1291
chrXIII	588365	.	G	A	1538.77	PASS	AC=1;AF=0.500;AN=2;BaseQRankSum=-0.692;ClippingRankSum=0.000;DP=66;ExcessHet=3.0103;FS=8.727;MLEAC=1;MLEAF=0.500;MQ=42.00;MQRankSum=0.000;QD=23.31;ReadPosRankSum=-0.445;SOR=0.664	GT:AD:DP:GQ:PL	0/1:25,41:66:99:1567,0,878
chrXIII	592316	.	C	T	1363.77	PASS	AC=1;AF=0.500;AN=2;BaseQRankSum=-0.215;ClippingRankSum=0.000;DP=75;ExcessHet=3.0103;FS=3.132;MLEAC=1;MLEAF=0.500;MQ=42.00;MQRankSum=0.000;QD=18.18;ReadPosRankSum=0.712;SOR=0.399	GT:AD:DP:GQ:PL	0/1:38,37:75:99:1392,0,1428
chrXIII	626354	.	C	T	911.77	PASS	AC=1;AF=0.500;AN=2;BaseQRankSum=-0.260;ClippingRankSum=0.000;DP=55;ExcessHet=3.0103;FS=2.281;MLEAC=1;MLEAF=0.500;MQ=41.74;MQRankSum=-1.020;QD=16.58;ReadPosRankSum=1.637;SOR=0.977	GT:AD:DP:GQ:PL	0/1:29,26:55:99:940,0,1086
chrXIII	645865	.	C	T	1604.77	PASS	AC=1;AF=0.500;AN=2;BaseQRankSum=0.435;ClippingRankSum=0.000;DP=69;ExcessHet=3.0103;FS=8.356;MLEAC=1;MLEAF=0.500;MQ=42.00;MQRankSum=0.000;QD=23.26;ReadPosRankSum=-0.195;SOR=0.950	GT:AD:DP:GQ:PL	0/1:27,42:69:99:1633,0,972
chrXIII	646945	.	C	T	1141.77	PASS	AC=1;AF=0.500;AN=2;BaseQRankSum=0.330;ClippingRankSum=0.000;DP=76;ExcessHet=3.0103;FS=0.863;MLEAC=1;MLEAF=0.500;MQ=42.00;MQRankSum=0.000;QD=15.02;ReadPosRankSum=-1.198;SOR=0.818	GT:AD:DP:GQ:PL	0/1:44,32:76:99:1170,0,1671
chrXIII	708429	.	G	A	993.77	PASS	AC=1;AF=0.500;AN=2;BaseQRankSum=-1.027;ClippingRankSum=0.000;DP=51;ExcessHet=3.0103;FS=2.369;MLEAC=1;MLEAF=0.500;MQ=41.72;MQRankSum=-0.867;QD=19.49;ReadPosRankSum=-1.141;SOR=0.941	GT:AD:DP:GQ:PL	0/1:23,28:51:99:1022,0,853
chrXIII	709366	.	G	A	1231.77	PASS	AC=1;AF=0.500;AN=2;BaseQRankSum=-1.619;ClippingRankSum=0.000;DP=74;ExcessHet=3.0103;FS=4.398;MLEAC=1;MLEAF=0.500;MQ=41.78;MQRankSum=-1.484;QD=16.65;ReadPosRankSum=-0.679;SOR=0.904	GT:AD:DP:GQ:PL	0/1:39,35:74:99:1260,0,1489
chrXIII	751510	.	C	T	808.77	PASS	AC=1;AF=0.500;AN=2;BaseQRankSum=0.785;ClippingRankSum=0.000;DP=49;ExcessHet=3.0103;FS=6.133;MLEAC=1;MLEAF=0.500;MQ=42.00;MQRankSum=0.000;QD=16.51;ReadPosRankSum=-1.303;SOR=1.680	GT:AD:DP:GQ:PL	0/1:25,24:49:99:837,0,878
chrXIII	758488	.	C	T	749.77	PASS	AC=1;AF=0.500;AN=2;BaseQRankSum=1.578;ClippingRankSum=0.000;DP=54;ExcessHet=3.0103;FS=12.416;MLEAC=1;MLEAF=0.500;MQ=42.00;MQRankSum=0.000;QD=13.88;ReadPosRankSum=0.706;SOR=1.502	GT:AD:DP:GQ:PL	0/1:32,22:54:99:778,0,1213
chrXIII	762969	.	G	A	1136.77	PASS	AC=1;AF=0.500;AN=2;BaseQRankSum=1.927;ClippingRankSum=0.000;DP=74;ExcessHet=3.0103;FS=6.150;MLEAC=1;MLEAF=0.500;MQ=41.81;MQRankSum=0.900;QD=15.36;ReadPosRankSum=0.115;SOR=0.283	GT:AD:DP:GQ:PL	0/1:42,32:74:99:1165,0,1534
chrXIII	774666	.	C	T	921.77	PASS	AC=1;AF=0.500;AN=2;BaseQRankSum=3.322;ClippingRankSum=0.000;DP=50;ExcessHet=3.0103;FS=8.135;MLEAC=1;MLEAF=0.500;MQ=41.96;MQRankSum=1.040;QD=18.44;ReadPosRankSum=-1.495;SOR=1.535	GT:AD:DP:GQ:PL	0/1:25,25:50:99:950,0,794
chrXIII	788966	.	C	T	1270.77	PASS	AC=1;AF=0.500;AN=2;BaseQRankSum=0.563;ClippingRankSum=0.000;DP=73;ExcessHet=3.0103;FS=0.879;MLEAC=1;MLEAF=0.500;MQ=41.81;MQRankSum=0.000;QD=17.65;ReadPosRankSum=-0.313;SOR=0.818	GT:AD:DP:GQ:PL	0/1:37,35:72:99:1299,0,1301
chrXIII	858581	.	G	A	1372.77	PASS	AC=1;AF=0.500;AN=2;BaseQRankSum=-0.102;ClippingRankSum=0.000;DP=80;ExcessHet=3.0103;FS=4.372;MLEAC=1;MLEAF=0.500;MQ=42.00;MQRankSum=0.000;QD=17.16;ReadPosRankSum=-0.118;SOR=1.222	GT:AD:DP:GQ:PL	0/1:42,38:80:99:1401,0,1553
chrXIII	862035	.	C	T	644.77	PASS	AC=1;AF=0.500;AN=2;BaseQRankSum=-1.618;ClippingRankSum=0.000;DP=49;ExcessHet=3.0103;FS=5.959;MLEAC=1;MLEAF=0.500;MQ=42.00;MQRankSum=0.000;QD=13.16;ReadPosRankSum=0.690;SOR=0.809	GT:AD:DP:GQ:PL	0/1:30,19:49:99:673,0,1143
chrXIII	902388	.	G	A	1267.77	PASS	AC=1;AF=0.500;AN=2;BaseQRankSum=1.631;ClippingRankSum=0.000;DP=71;ExcessHet=3.0103;FS=12.327;MLEAC=1;MLEAF=0.500;MQ=41.58;MQRankSum=-1.384;QD=17.86;ReadPosRankSum=-0.976;SOR=1.225	GT:AD:DP:GQ:PL	0/1:35,36:71:99:1296,0,1305
chrXIII	915692	.	C	T	1651.77	PASS	AC=1;AF=0.500;AN=2;BaseQRankSum=-0.011;ClippingRankSum=0.000;DP=83;ExcessHet=3.0103;FS=4.165;MLEAC=1;MLEAF=0.500;MQ=41.83;MQRankSum=1.086;QD=19.90;ReadPosRankSum=-1.188;SOR=1.074	GT:AD:DP:GQ:PL	0/1:39,44:83:99:1680,0,1447
chrXIV	33866	.	G	A	1309.77	PASS	AC=1;AF=0.500;AN=2;BaseQRankSum=2.127;ClippingRankSum=0.000;DP=67;ExcessHet=3.0103;FS=10.844;MLEAC=1;MLEAF=0.500;MQ=42.00;MQRankSum=0.000;QD=19.55;ReadPosRankSum=1.366;SOR=0.160	GT:AD:DP:GQ:PL	0/1:31,36:67:99:1338,0,1144
chrXIV	52392	.	G	A	1015.77	PASS	AC=1;AF=0.500;AN=2;BaseQRankSum=-1.098;ClippingRankSum=0.000;DP=50;ExcessHet=3.0103;FS=1.102;MLEAC=1;MLEAF=0.500;MQ=41.96;MQRankSum=-0.846;QD=20.32;ReadPosRankSum=-0.586;SOR=0.997	GT:AD:DP:GQ:PL	0/1:22,28:50:99:1044,0,814
chrXIV	69522	.	G	A	1248.77	PASS	AC=1;AF=0.500;AN=2;BaseQRankSum=-1.431;ClippingRankSum=0.000;DP=67;ExcessHet=3.0103;FS=3.367;MLEAC=1;MLEAF=0.500;MQ=42.00;MQRankSum=0.000;QD=18.64;ReadPosRankSum=-0.909;SOR=1.207	GT:AD:DP:GQ:PL	0/1:35,32:67:99:1277,0,2691
chrXIV	69523	.	G	A	1248.77	PASS	AC=1;AF=0.500;AN=2;BaseQRankSum=-1.502;ClippingRankSum=0.000;DP=68;ExcessHet=3.0103;FS=4.722;MLEAC=1;MLEAF=0.500;MQ=42.00;MQRankSum=0.000;QD=18.36;ReadPosRankSum=-1.193;SOR=1.273	GT:AD:DP:GQ:PL	0/1:35,33:68:99:1277,0,2691
chrXIV	117262	.	C	T	1283.77	PASS	AC=1;AF=0.500;AN=2;BaseQRankSum=0.937;ClippingRankSum=0.000;DP=74;ExcessHet=3.0103;FS=0.000;MLEAC=1;MLEAF=0.500;MQ=41.61;MQRankSum=-1.444;QD=17.35;ReadPosRankSum=0.426;SOR=0.606	GT:AD:DP:GQ:PL	0/1:38,36:74:99:1312,0,1366
chrXIV	145404	.	G	A	1527.77	PASS	AC=1;AF=0.500;AN=2;BaseQRankSum=0.351;ClippingRankSum=0.000;DP=90;ExcessHet=3.0103;FS=3.997;MLEAC=1;MLEAF=0.500;MQ=41.98;MQRankSum=0.979;QD=16.98;ReadPosRankSum=-1.265;SOR=0.625	GT:AD:DP:GQ:PL	0/1:47,43:90:99:1556,0,1634
chrXIV	160221	.	G	A	960.77	PASS	AC=1;AF=0.500;AN=2;BaseQRankSum=-1.612;ClippingRankSum=0.000;DP=54;ExcessHet=3.0103;FS=0.000;MLEAC=1;MLEAF=0.500;MQ=41.73;MQRankSum=-0.927;QD=17.79;ReadPosRankSum=-0.238;SOR=0.818	GT:AD:DP:GQ:PL	0/1:26,28:54:99:989,0,978
chrXIV	174599	.	G	A	820.77	PASS	AC=1;AF=0.500;AN=2;BaseQRankSum=1.651;ClippingRankSum=0.000;DP=56;ExcessHet=3.0103;FS=1.038;MLEAC=1;MLEAF=0.500;MQ=41.47;MQRankSum=-1.622;QD=14.66;ReadPosRankSum=-0.299;SOR=0.766	GT:AD:DP:GQ:PL	0/1:32,24:56:99:849,0,1181
chrXIV	174638	.	G	A	1334.77	PASS	AC=1;AF=0.500;AN=2;BaseQRankSum=0.087;ClippingRankSum=0.000;DP=56;ExcessHet=3.0103;FS=2.363;MLEAC=1;MLEAF=0.500;MQ=41.97;MQRankSum=1.328;QD=23.84;ReadPosRankSum=-0.109;SOR=0.379	GT:AD:DP:GQ:PL	0/1:21,35:56:99:1363,0,705
chrXIV	230655	.	G	A	3361.77	PASS	AC=2;AF=1.00;AN=2;DP=78;ExcessHet=3.0103;FS=0.000;MLEAC=2;MLEAF=1.00;MQ=41.82;QD=27.31;SOR=0.798	GT:AD:DP:GQ:PL	1/1:0,78:78:99:3390,235,0
chrXIV	253976	.	G	A	945.77	PASS	AC=1;AF=0.500;AN=2;BaseQRankSum=0.080;ClippingRankSum=0.000;DP=77;ExcessHet=3.0103;FS=7.987;MLEAC=1;MLEAF=0.500;MQ=41.97;MQRankSum=-1.260;QD=12.28;ReadPosRankSum=-0.314;SOR=0.615	GT:AD:DP:GQ:PL	0/1:48,29:77:99:974,0,1861
chrXIV	258460	.	C	T	1235.77	PASS	AC=1;AF=0.500;AN=2;BaseQRankSum=0.899;ClippingRankSum=0.000;DP=58;ExcessHet=3.0103;FS=0.000;MLEAC=1;MLEAF=0.500;MQ=41.97;MQRankSum=-0.836;QD=21.31;ReadPosRankSum=-0.729;SOR=0.612	GT:AD:DP:GQ:PL	0/1:25,33:58:99:1264,0,917
chrXIV	279974	.	G	A	1209.77	PASS	AC=1;AF=0.500;AN=2;BaseQRankSum=1.621;ClippingRankSum=0.000;DP=67;ExcessHet=3.0103;FS=6.538;MLEAC=1;MLEAF=0.500;MQ=42.00;MQRankSum=0.000;QD=18.06;ReadPosRankSum=0.000;SOR=0.569	GT:AD:DP:GQ:PL	0/1:32,35:67:99:1238,0,1109
chrXIV	280103	.	G	A	993.77	PASS	AC=1;AF=0.500;AN=2;BaseQRankSum=-0.388;ClippingRankSum=0.000;DP=55;ExcessHet=3.0103;FS=5.695;MLEAC=1;MLEAF=0.500;MQ=42.00;MQRankSum=0.000;QD=18.07;ReadPosRankSum=0.743;SOR=1.525	GT:AD:DP:GQ:PL	0/1:27,28:55:99:1022,0,1004
chrXIV	295215	.	G	A	1356.77	PASS	AC=1;AF=0.500;AN=2;BaseQRankSum=-0.771;ClippingRankSum=0.000;DP=67;ExcessHet=3.0103;FS=2.084;MLEAC=1;MLEAF=0.500;MQ=42.00;MQRankSum=0.000;QD=20.25;ReadPosRankSum=0.312;SOR=1.096	GT:AD:DP:GQ:PL	0/1:30,37:67:99:1385,0,1037
chrXIV	306065	.	G	A	1032.77	PASS	AC=1;AF=0.500;AN=2;BaseQRankSum=0.670;ClippingRankSum=0.000;DP=72;ExcessHet=3.0103;FS=4.714;MLEAC=1;MLEAF=0.500;MQ=42.00;MQRankSum=0.000;QD=14.34;ReadPosRankSum=-2.393;SOR=1.329	GT:AD:DP:GQ:PL	0/1:42,30:72:99:1061,0,1565
chrXIV	316786	.	G	A	1487.77	PASS	AC=1;AF=0.500;AN=2;BaseQRankSum=-1.688;ClippingRankSum=0.000;DP=78;ExcessHet=3.0103;FS=0.000;MLEAC=1;MLEAF=0.500;MQ=42.00;MQRankSum=0.000;QD=19.07;ReadPosRankSum=1.316;SOR=0.786	GT:AD:DP:GQ:PL	0/1:37,41:78:99:1516,0,1357
chrXIV	392148	.	G	A	1037.77	PASS	AC=1;AF=0.500;AN=2;BaseQRankSum=0.834;ClippingRankSum=0.000;DP=63;ExcessHet=3.0103;FS=0.000;MLEAC=1;MLEAF=0.500;MQ=41.97;MQRankSum=0.985;QD=16.47;ReadPosRankSum=1.411;SOR=0.648	GT:AD:DP:GQ:PL	0/1:33,30:63:99:1066,0,1215
chrXIV	425117	.	C	T	1320.77	PASS	AC=1;AF=0.500;AN=2;BaseQRankSum=-1.621;ClippingRankSum=0.000;DP=57;ExcessHet=3.0103;FS=3.840;MLEAC=1;MLEAF=0.500;MQ=42.00;MQRankSum=0.000;QD=23.17;ReadPosRankSum=-0.423;SOR=1.053	GT:AD:DP:GQ:PL	0/1:22,35:57:99:1349,0,801
chrXIV	454234	.	G	A	1329.77	PASS	AC=1;AF=0.500;AN=2;BaseQRankSum=0.837;ClippingRankSum=0.000;DP=68;ExcessHet=3.0103;FS=0.000;MLEAC=1;MLEAF=0.500;MQ=41.97;MQRankSum=1.122;QD=19.56;ReadPosRankSum=1.715;SOR=0.647	GT:AD:DP:GQ:PL	0/1:31,37:68:99:1358,0,1113
chrXIV	471311	.	G	A	1721.77	PASS	AC=1;AF=0.500;AN=2;BaseQRankSum=0.411;ClippingRankSum=0.000;DP=88;ExcessHet=3.0103;FS=8.953;MLEAC=1;MLEAF=0.500;MQ=41.82;MQRankSum=0.148;QD=19.79;ReadPosRankSum=0.330;SOR=1.475	GT:AD:DP:GQ:PL	0/1:40,47:87:99:1750,0,1398
chrXIV	476060	.	G	A	1085.77	PASS	AC=1;AF=0.500;AN=2;BaseQRankSum=1.968;ClippingRankSum=0.000;DP=64;ExcessHet=3.0103;FS=0.962;MLEAC=1;MLEAF=0.500;MQ=41.56;MQRankSum=1.361;QD=16.97;ReadPosRankSum=-0.149;SOR=0.504	GT:AD:DP:GQ:PL	0/1:34,30:64:99:1114,0,1229
chrXIV	486886	.	G	A	1458.77	PASS	AC=1;AF=0.500;AN=2;BaseQRankSum=2.053;ClippingRankSum=0.000;DP=70;ExcessHet=3.0103;FS=2.002;MLEAC=1;MLEAF=0.500;MQ=41.71;MQRankSum=0.314;QD=21.14;ReadPosRankSum=-0.264;SOR=0.751	GT:AD:DP:GQ:PL	0/1:30,39:69:99:1487,0,959
chrXIV	497257	.	G	A	1305.77	PASS	AC=1;AF=0.500;AN=2;BaseQRankSum=-0.071;ClippingRankSum=0.000;DP=75;ExcessHet=3.0103;FS=0.000;MLEAC=1;MLEAF=0.500;MQ=42.00;MQRankSum=0.000;QD=17.41;ReadPosRankSum=1.487;SOR=0.749	GT:AD:DP:GQ:PL	0/1:38,37:75:99:1334,0,1383
chrXIV	585579	.	C	T	889.77	PASS	AC=1;AF=0.500;AN=2;BaseQRankSum=0.651;ClippingRankSum=0.000;DP=57;ExcessHet=3.0103;FS=5.535;MLEAC=1;MLEAF=0.500;MQ=42.00;MQRankSum=0.000;QD=15.61;ReadPosRankSum=-0.670;SOR=0.377	GT:AD:DP:GQ:PL	0/1:32,25:57:99:918,0,1181
chrXIV	586818	.	G	A	1236.77	PASS	AC=1;AF=0.500;AN=2;BaseQRankSum=-1.761;ClippingRankSum=0.000;DP=80;ExcessHet=3.0103;FS=1.887;MLEAC=1;MLEAF=0.500;MQ=42.00;MQRankSum=0.000;QD=15.46;ReadPosRankSum=-0.614;SOR=1.015	GT:AD:DP:GQ:PL	0/1:45,35:80:99:1265,0,1753
chrXIV	619656	.	G	A	1626.77	PASS	AC=1;AF=0.500;AN=2;BaseQRankSum=1.667;ClippingRankSum=0.000;DP=75;ExcessHet=3.0103;FS=1.926;MLEAC=1;MLEAF=0.500;MQ=42.00;MQRankSum=0.000;QD=21.69;ReadPosRankSum=-0.242;SOR=0.446	GT:AD:DP:GQ:PL	0/1:33,42:75:99:1655,0,2491
chrXIV	619657	.	G	A	1626.77	PASS	AC=1;AF=0.500;AN=2;BaseQRankSum=-0.120;ClippingRankSum=0.000;DP=74;ExcessHet=3.0103;FS=3.098;MLEAC=1;MLEAF=0.500;MQ=42.00;MQRankSum=0.000;QD=21.98;ReadPosRankSum=-0.019;SOR=0.507	GT:AD:DP:GQ:PL	0/1:33,41:74:99:1655,0,2491
chrXIV	621182	.	G	A	1503.77	PASS	AC=1;AF=0.500;AN=2;BaseQRankSum=-0.500;ClippingRankSum=0.000;DP=67;ExcessHet=3.0103;FS=0.000;MLEAC=1;MLEAF=0.500;MQ=42.00;MQRankSum=0.000;QD=22.44;ReadPosRankSum=-0.799;SOR=0.677	GT:AD:DP:GQ:PL	0/1:27,40:67:99:1532,0,948
chrXIV	630816	.	G	A	1117.77	PASS	AC=1;AF=0.500;AN=2;BaseQRankSum=1.737;ClippingRankSum=0.000;DP=69;ExcessHet=3.0103;FS=3.224;MLEAC=1;MLEAF=0.500;MQ=42.00;MQRankSum=0.000;QD=16.20;ReadPosRankSum=0.406;SOR=0.407	GT:AD:DP:GQ:PL	0/1:38,31:69:99:1146,0,1415
chrXIV	639916	.	G	A	1047.77	PASS	AC=1;AF=0.500;AN=2;BaseQRankSum=-1.188;ClippingRankSum=0.000;DP=59;ExcessHet=3.0103;FS=9.379;MLEAC=1;MLEAF=0.500;MQ=42.00;MQRankSum=0.000;QD=17.76;ReadPosRankSum=-2.033;SOR=0.296	GT:AD:DP:GQ:PL	0/1:30,29:59:99:1076,0,1123
chrXIV	662994	.	G	A	1247.77	PASS	AC=1;AF=0.500;AN=2;BaseQRankSum=0.598;ClippingRankSum=0.000;DP=66;ExcessHet=3.0103;FS=3.447;MLEAC=1;MLEAF=0.500;MQ=42.00;MQRankSum=0.000;QD=19.20;ReadPosRankSum=0.416;SOR=1.154	GT:AD:DP:GQ:PL	0/1:31,34:65:99:1276,0,1146
chrXIV	666156	.	G	A	1006.77	PASS	AC=1;AF=0.500;AN=2;BaseQRankSum=2.313;ClippingRankSum=0.000;DP=50;ExcessHet=3.0103;FS=0.000;MLEAC=1;MLEAF=0.500;MQ=42.00;MQRankSum=0.000;QD=20.14;ReadPosRankSum=-1.336;SOR=0.682	GT:AD:DP:GQ:PL	0/1:23,27:50:99:1035,0,848
chrXIV	685035	.	G	A	979.77	PASS	AC=1;AF=0.500;AN=2;BaseQRankSum=-0.342;ClippingRankSum=0.000;DP=58;ExcessHet=3.0103;FS=2.224;MLEAC=1;MLEAF=0.500;MQ=42.00;MQRankSum=0.000;QD=16.89;ReadPosRankSum=-0.679;SOR=1.051	GT:AD:DP:GQ:PL	0/1:31,27:58:99:1008,0,1154
chrXIV	717666	.	G	A	789.77	PASS	AC=1;AF=0.500;AN=2;BaseQRankSum=-1.467;ClippingRankSum=0.000;DP=47;ExcessHet=3.0103;FS=2.488;MLEAC=1;MLEAF=0.500;MQ=41.69;MQRankSum=1.022;QD=16.80;ReadPosRankSum=-0.134;SOR=0.537	GT:AD:DP:GQ:PL	0/1:24,23:47:99:818,0,892
chrXIV	770036	.	C	T	1238.77	PASS	AC=1;AF=0.500;AN=2;BaseQRankSum=1.618;ClippingRankSum=0.000;DP=64;ExcessHet=3.0103;FS=3.328;MLEAC=1;MLEAF=0.500;MQ=41.78;MQRankSum=-0.908;QD=19.36;ReadPosRankSum=-0.092;SOR=0.617	GT:AD:DP:GQ:PL	0/1:30,34:64:99:1267,0,1095
chrXV	209917	.	G	A	850.77	PASS	AC=1;AF=0.500;AN=2;BaseQRankSum=-1.113;ClippingRankSum=0.000;DP=53;ExcessHet=3.0103;FS=5.572;MLEAC=1;MLEAF=0.500;MQ=42.00;MQRankSum=0.000;QD=16.05;ReadPosRankSum=1.166;SOR=0.565	GT:AD:DP:GQ:PL	0/1:29,24:53:99:879,0,1098
chrXV	215538	.	G	A	1005.77	PASS	AC=1;AF=0.500;AN=2;BaseQRankSum=2.214;ClippingRankSum=0.000;DP=58;ExcessHet=3.0103;FS=3.515;MLEAC=1;MLEAF=0.500;MQ=41.72;MQRankSum=-0.049;QD=17.34;ReadPosRankSum=-1.669;SOR=0.912	GT:AD:DP:GQ:PL	0/1:30,28:58:99:1034,0,1099
chrXV	216025	.	G	A	1210.77	PASS	AC=1;AF=0.500;AN=2;BaseQRankSum=0.180;ClippingRankSum=0.000;DP=76;ExcessHet=3.0103;FS=0.865;MLEAC=1;MLEAF=0.500;MQ=42.00;MQRankSum=0.000;QD=15.93;ReadPosRankSum=-0.268;SOR=0.834	GT:AD:DP:GQ:PL	0/1:42,34:76:99:1239,0,1568
chrXV	218805	.	G	A	981.77	PASS	AC=1;AF=0.500;AN=2;BaseQRankSum=1.998;ClippingRankSum=0.000;DP=61;ExcessHet=3.0103;FS=3.601;MLEAC=1;MLEAF=0.500;MQ=42.00;MQRankSum=0.000;QD=16.09;ReadPosRankSum=1.146;SOR=1.298	GT:AD:DP:GQ:PL	0/1:33,28:61:99:1010,0,1224
chrXV	240242	.	C	T	1122.77	PASS	AC=1;AF=0.500;AN=2;BaseQRankSum=-0.351;ClippingRankSum=0.000;DP=71;ExcessHet=3.0103;FS=4.670;MLEAC=1;MLEAF=0.500;MQ=42.00;MQRankSum=0.000;QD=15.81;ReadPosRankSum=-0.176;SOR=0.926	GT:AD:DP:GQ:PL	0/1:40,31:71:99:1151,0,1549
chrXV	283835	.	G	A	1054.77	PASS	AC=1;AF=0.500;AN=2;BaseQRankSum=2.630;ClippingRankSum=0.000;DP=59;ExcessHet=3.0103;FS=2.177;MLEAC=1;MLEAF=0.500;MQ=42.00;MQRankSum=0.000;QD=17.88;ReadPosRankSum=0.665;SOR=0.555	GT:AD:DP:GQ:PL	0/1:30,29:59:99:1083,0,1111
chrXV	333304	.	G	A	1021.77	PASS	AC=1;AF=0.500;AN=2;BaseQRankSum=0.884;ClippingRankSum=0.000;DP=59;ExcessHet=3.0103;FS=0.990;MLEAC=1;MLEAF=0.500;MQ=42.00;MQRankSum=0.000;QD=17.32;ReadPosRankSum=-1.034;SOR=0.785	GT:AD:DP:GQ:PL	0/1:31,28:59:99:1050,0,1132
chrXV	349464	.	C	T	1535.77	PASS	AC=1;AF=0.500;AN=2;BaseQRankSum=1.919;ClippingRankSum=0.000;DP=68;ExcessHet=3.0103;FS=0.000;MLEAC=1;MLEAF=0.500;MQ=41.97;MQRankSum=-0.781;QD=22.58;ReadPosRankSum=0.272;SOR=0.628	GT:AD:DP:GQ:PL	0/1:27,41:68:99:1564,0,935
chrXV	361585	.	G	A	1125.77	PASS	AC=1;AF=0.500;AN=2;BaseQRankSum=-0.150;ClippingRankSum=0.000;DP=64;ExcessHet=3.0103;FS=0.000;MLEAC=1;MLEAF=0.500;MQ=42.00;MQRankSum=0.000;QD=17.59;ReadPosRankSum=0.032;SOR=0.697	GT:AD:DP:GQ:PL	0/1:33,31:64:99:1154,0,1195
chrXV	377017	.	G	A	1234.77	PASS	AC=1;AF=0.500;AN=2;BaseQRankSum=0.538;ClippingRankSum=0.000;DP=72;ExcessHet=3.0103;FS=0.902;MLEAC=1;MLEAF=0.500;MQ=42.00;MQRankSum=0.000;QD=17.15;ReadPosRankSum=-1.484;SOR=0.836	GT:AD:DP:GQ:PL	0/1:37,35:72:99:1263,0,1287
chrXV	389429	.	C	T	1452.77	PASS	AC=1;AF=0.500;AN=2;BaseQRankSum=0.939;ClippingRankSum=0.000;DP=86;ExcessHet=3.0103;FS=0.820;MLEAC=1;MLEAF=0.500;MQ=41.83;MQRankSum=-1.049;QD=16.89;ReadPosRankSum=-0.005;SOR=0.836	GT:AD:DP:GQ:PL	0/1:46,40:86:99:1481,0,1715
chrXV	407770	.	G	A	1088.77	PASS	AC=1;AF=0.500;AN=2;BaseQRankSum=0.380;ClippingRankSum=0.000;DP=62;ExcessHet=3.0103;FS=2.093;MLEAC=1;MLEAF=0.500;MQ=42.00;MQRankSum=0.000;QD=17.56;ReadPosRankSum=1.078;SOR=0.989	GT:AD:DP:GQ:PL	0/1:32,30:62:99:1117,0,1201
chrXV	408119	.	G	A	2447.77	PASS	AC=2;AF=1.00;AN=2;DP=58;ExcessHet=3.0103;FS=0.000;MLEAC=2;MLEAF=1.00;MQ=41.97;QD=29.83;SOR=1.179	GT:AD:DP:GQ:PL	1/1:0,58:58:99:2476,174,0
chrXV	410402	.	G	A	1322.77	PASS	AC=1;AF=0.500;AN=2;BaseQRankSum=-0.919;ClippingRankSum=0.000;DP=72;ExcessHet=3.0103;FS=0.895;MLEAC=1;MLEAF=0.500;MQ=42.00;MQRankSum=0.000;QD=18.37;ReadPosRankSum=-0.026;SOR=0.815	GT:AD:DP:GQ:PL	0/1:35,37:72:99:1351,0,1304
chrXV	418333	.	G	A	955.77	PASS	AC=1;AF=0.500;AN=2;BaseQRankSum=0.184;ClippingRankSum=0.000;DP=65;ExcessHet=3.0103;FS=3.340;MLEAC=1;MLEAF=0.500;MQ=42.00;MQRankSum=0.000;QD=14.70;ReadPosRankSum=-0.696;SOR=0.395	GT:AD:DP:GQ:PL	0/1:37,28:65:99:984,0,1367
chrXV	427312	.	G	A	1295.77	PASS	AC=1;AF=0.500;AN=2;BaseQRankSum=-0.012;ClippingRankSum=0.000;DP=78;ExcessHet=3.0103;FS=4.295;MLEAC=1;MLEAF=0.500;MQ=42.00;MQRankSum=0.000;QD=16.61;ReadPosRankSum=-1.063;SOR=1.002	GT:AD:DP:GQ:PL	0/1:42,36:78:99:1324,0,1554
chrXV	454235	.	G	A	1333.77	PASS	AC=1;AF=0.500;AN=2;BaseQRankSum=-0.280;ClippingRankSum=0.000;DP=73;ExcessHet=3.0103;FS=0.000;MLEAC=1;MLEAF=0.500;MQ=42.00;MQRankSum=0.000;QD=18.27;ReadPosRankSum=0.600;SOR=0.746	GT:AD:DP:GQ:PL	0/1:36,37:73:99:1362,0,1319
chrXV	474344	.	G	A	1628.77	PASS	AC=1;AF=0.500;AN=2;BaseQRankSum=-0.529;ClippingRankSum=0.000;DP=87;ExcessHet=3.0103;FS=5.555;MLEAC=1;MLEAF=0.500;MQ=42.00;MQRankSum=0.000;QD=18.72;ReadPosRankSum=-0.162;SOR=0.309	GT:AD:DP:GQ:PL	0/1:43,44:87:99:1657,0,1621
chrXV	481417	.	G	A	1160.77	PASS	AC=1;AF=0.500;AN=2;BaseQRankSum=0.774;ClippingRankSum=0.000;DP=70;ExcessHet=3.0103;FS=0.000;MLEAC=1;MLEAF=0.500;MQ=41.97;MQRankSum=-1.061;QD=16.58;ReadPosRankSum=0.877;SOR=0.749	GT:AD:DP:GQ:PL	0/1:38,32:70:99:1189,0,1433
chrXV	494753	.	C	T	831.77	PASS	AC=1;AF=0.500;AN=2;BaseQRankSum=1.115;ClippingRankSum=0.000;DP=60;ExcessHet=3.0103;FS=2.151;MLEAC=1;MLEAF=0.500;MQ=41.75;MQRankSum=0.879;QD=13.86;ReadPosRankSum=-1.016;SOR=0.900	GT:AD:DP:GQ:PL	0/1:35,25:60:99:860,0,1284
chrXV	511035	.	G	A	1450.77	PASS	AC=1;AF=0.500;AN=2;BaseQRankSum=-0.345;ClippingRankSum=0.000;DP=83;ExcessHet=3.0103;FS=0.823;MLEAC=1;MLEAF=0.500;MQ=42.00;MQRankSum=0.000;QD=17.48;ReadPosRankSum=0.759;SOR=0.658	GT:AD:DP:GQ:PL	0/1:42,41:83:99:1479,0,1570
chrXV	517608	.	C	T	968.77	PASS	AC=1;AF=0.500;AN=2;BaseQRankSum=0.274;ClippingRankSum=0.000;DP=55;ExcessHet=3.0103;FS=1.029;MLEAC=1;MLEAF=0.500;MQ=41.74;MQRankSum=-0.982;QD=17.61;ReadPosRankSum=0.020;SOR=0.922	GT:AD:DP:GQ:PL	0/1:28,27:55:99:997,0,1047
chrXV	535416	.	G	A	1255.77	PASS	AC=1;AF=0.500;AN=2;BaseQRankSum=-0.176;ClippingRankSum=0.000;DP=72;ExcessHet=3.0103;FS=9.849;MLEAC=1;MLEAF=0.500;MQ=41.80;MQRankSum=1.000;QD=17.44;ReadPosRankSum=-0.832;SOR=1.421	GT:AD:DP:GQ:PL	0/1:37,35:72:99:1284,0,1331
chrXV	554438	.	G	A	1816.77	PASS	AC=1;AF=0.500;AN=2;BaseQRankSum=-1.531;ClippingRankSum=0.000;DP=88;ExcessHet=3.0103;FS=8.803;MLEAC=1;MLEAF=0.500;MQ=41.83;MQRankSum=1.170;QD=20.65;ReadPosRankSum=-0.650;SOR=1.003	GT:AD:DP:GQ:PL	0/1:38,50:88:99:1845,0,1375
chrXV	638969	.	G	A	912.77	PASS	AC=1;AF=0.500;AN=2;BaseQRankSum=-1.064;ClippingRankSum=0.000;DP=66;ExcessHet=3.0103;FS=0.000;MLEAC=1;MLEAF=0.500;MQ=41.79;MQRankSum=0.863;QD=13.83;ReadPosRankSum=0.738;SOR=0.740	GT:AD:DP:GQ:PL	0/1:39,27:66:99:941,0,1480
chrXV	640313	.	G	A	1561.77	PASS	AC=1;AF=0.500;AN=2;BaseQRankSum=2.086;ClippingRankSum=0.000;DP=85;ExcessHet=3.0103;FS=15.409;MLEAC=1;MLEAF=0.500;MQ=41.98;MQRankSum=-0.988;QD=18.37;ReadPosRankSum=0.834;SOR=1.655	GT:AD:DP:GQ:PL	0/1:43,42:85:99:1590,0,1610
chrXV	663777	.	G	A	741.77	PASS	AC=1;AF=0.500;AN=2;BaseQRankSum=1.104;ClippingRankSum=0.000;DP=56;ExcessHet=3.0103;FS=4.043;MLEAC=1;MLEAF=0.500;MQ=41.77;MQRankSum=-1.207;QD=13.25;ReadPosRankSum=-0.918;SOR=1.389	GT:AD:DP:GQ:PL	0/1:34,22:56:99:770,0,1260
chrXV	747765	.	G	A	1031.77	PASS	AC=1;AF=0.500;AN=2;BaseQRankSum=1.360;ClippingRankSum=0.000;DP=59;ExcessHet=3.0103;FS=3.576;MLEAC=1;MLEAF=0.500;MQ=42.00;MQRankSum=0.000;QD=17.49;ReadPosRankSum=0.673;SOR=0.732	GT:AD:DP:GQ:PL	0/1:30,29:59:99:1060,0,1114
chrXV	759484	.	G	A	1500.77	PASS	AC=1;AF=0.500;AN=2;BaseQRankSum=-1.084;ClippingRankSum=0.000;DP=69;ExcessHet=3.0103;FS=3.288;MLEAC=1;MLEAF=0.500;MQ=42.00;MQRankSum=0.000;QD=21.75;ReadPosRankSum=0.322;SOR=0.762	GT:AD:DP:GQ:PL	0/1:29,40:69:99:1529,0,1061
chrXV	759500	.	G	A	980.77	PASS	AC=1;AF=0.500;AN=2;BaseQRankSum=-0.111;ClippingRankSum=0.000;DP=69;ExcessHet=3.0103;FS=4.853;MLEAC=1;MLEAF=0.500;MQ=42.00;MQRankSum=0.000;QD=14.21;ReadPosRankSum=0.341;SOR=1.101	GT:AD:DP:GQ:PL	0/1:41,28:69:99:1009,0,1543
chrXV	761820	.	G	A	1272.77	PASS	AC=1;AF=0.500;AN=2;BaseQRankSum=-0.624;ClippingRankSum=0.000;DP=67;ExcessHet=3.0103;FS=5.264;MLEAC=1;MLEAF=0.500;MQ=42.00;MQRankSum=0.000;QD=19.00;ReadPosRankSum=-1.153;SOR=1.520	GT:AD:DP:GQ:PL	0/1:32,35:67:99:1301,0,1184
chrXV	773384	.	G	A	1587.77	PASS	AC=1;AF=0.500;AN=2;BaseQRankSum=-1.336;ClippingRankSum=0.000;DP=82;ExcessHet=3.0103;FS=5.783;MLEAC=1;MLEAF=0.500;MQ=41.82;MQRankSum=-0.882;QD=19.36;ReadPosRankSum=1.209;SOR=0.294	GT:AD:DP:GQ:PL	0/1:37,45:82:99:1616,0,1311
chrXV	780870	.	G	A	1130.77	PASS	AC=1;AF=0.500;AN=2;BaseQRankSum=1.012;ClippingRankSum=0.000;DP=63;ExcessHet=3.0103;FS=0.956;MLEAC=1;MLEAF=0.500;MQ=41.97;MQRankSum=-0.984;QD=17.95;ReadPosRankSum=1.024;SOR=0.892	GT:AD:DP:GQ:PL	0/1:32,31:63:99:1159,0,1181
chrXV	830696	.	G	A	1488.77	PASS	AC=1;AF=0.500;AN=2;BaseQRankSum=0.546;ClippingRankSum=0.000;DP=60;ExcessHet=3.0103;FS=2.284;MLEAC=1;MLEAF=0.500;MQ=42.00;MQRankSum=0.000;QD=24.81;ReadPosRankSum=0.711;SOR=1.157	GT:AD:DP:GQ:PL	0/1:25,35:60:99:1517,0,1935
chrXV	830704	.	G	A	1602.77	PASS	AC=1;AF=0.500;AN=2;BaseQRankSum=-0.281;ClippingRankSum=0.000;DP=65;ExcessHet=3.0103;FS=0.000;MLEAC=1;MLEAF=0.500;MQ=42.00;MQRankSum=0.000;QD=24.66;ReadPosRankSum=-1.187;SOR=0.712	GT:AD:DP:GQ:PL	0/1:24,41:65:99:1631,0,1926
chrXV	860318	.	G	A	1017.77	PASS	AC=1;AF=0.500;AN=2;BaseQRankSum=0.340;ClippingRankSum=0.000;DP=69;ExcessHet=3.0103;FS=4.887;MLEAC=1;MLEAF=0.500;MQ=41.97;MQRankSum=-1.145;QD=14.75;ReadPosRankSum=0.458;SOR=0.301	GT:AD:DP:GQ:PL	0/1:40,29:69:99:1046,0,1494
chrXV	877516	.	G	A	869.77	PASS	AC=1;AF=0.500;AN=2;BaseQRankSum=-0.501;ClippingRankSum=0.000;DP=45;ExcessHet=3.0103;FS=6.747;MLEAC=1;MLEAF=0.500;MQ=41.68;MQRankSum=1.114;QD=19.33;ReadPosRankSum=0.213;SOR=0.157	GT:AD:DP:GQ:PL	0/1:21,24:45:99:898,0,761
chrXV	882530	.	C	T	1216.77	PASS	AC=1;AF=0.500;AN=2;BaseQRankSum=0.394;ClippingRankSum=0.000;DP=50;ExcessHet=3.0103;FS=2.539;MLEAC=1;MLEAF=0.500;MQ=41.96;MQRankSum=-0.708;QD=24.34;ReadPosRankSum=1.037;SOR=0.821	GT:AD:DP:GQ:PL	0/1:18,32:50:99:1245,0,626
chrXV	882761	.	C	T	995.77	PASS	AC=1;AF=0.500;AN=2;BaseQRankSum=-0.747;ClippingRankSum=0.000;DP=58;ExcessHet=3.0103;FS=0.000;MLEAC=1;MLEAF=0.500;MQ=42.00;MQRankSum=0.000;QD=17.17;ReadPosRankSum=-1.184;SOR=0.598	GT:AD:DP:GQ:PL	0/1:30,28:58:99:1024,0,1085
chrXV	910776	.	G	A	993.77	PASS	AC=1;AF=0.500;AN=2;BaseQRankSum=0.774;ClippingRankSum=0.000;DP=68;ExcessHet=3.0103;FS=0.954;MLEAC=1;MLEAF=0.500;MQ=41.79;MQRankSum=0.892;QD=14.61;ReadPosRankSum=1.958;SOR=0.856	GT:AD:DP:GQ:PL	0/1:39,29:68:99:1022,0,1451
chrXV	958138	.	G	A	870.77	PASS	AC=1;AF=0.500;AN=2;BaseQRankSum=0.613;ClippingRankSum=0.000;DP=60;ExcessHet=3.0103;FS=1.041;MLEAC=1;MLEAF=0.500;MQ=41.76;MQRankSum=-1.149;QD=14.51;ReadPosRankSum=-0.759;SOR=0.483	GT:AD:DP:GQ:PL	0/1:35,25:60:99:899,0,1319
chrXV	976437	.	C	T	951.77	PASS	AC=1;AF=0.500;AN=2;BaseQRankSum=0.834;ClippingRankSum=0.000;DP=57;ExcessHet=3.0103;FS=3.998;MLEAC=1;MLEAF=0.500;MQ=42.00;MQRankSum=0.000;QD=17.96;ReadPosRankSum=0.549;SOR=0.293	GT:AD:DP:GQ:PL	0/1:26,27:53:99:980,0,962
chrXV	976508	.	C	T	1465.77	PASS	AC=1;AF=0.500;AN=2;BaseQRankSum=0.756;ClippingRankSum=0.000;DP=70;ExcessHet=3.0103;FS=1.980;MLEAC=1;MLEAF=0.500;MQ=42.00;MQRankSum=0.000;QD=20.94;ReadPosRankSum=-0.251;SOR=0.469	GT:AD:DP:GQ:PL	0/1:31,39:70:99:1494,0,1121
chrXV	978314	.	G	A	1298.77	PASS	AC=1;AF=0.500;AN=2;BaseQRankSum=1.776;ClippingRankSum=0.000;DP=67;ExcessHet=3.0103;FS=3.301;MLEAC=1;MLEAF=0.500;MQ=42.00;MQRankSum=0.000;QD=19.38;ReadPosRankSum=1.469;SOR=1.021	GT:AD:DP:GQ:PL	0/1:31,36:67:99:1327,0,1079
chrXVI	54136	.	G	A	1184.77	PASS	AC=1;AF=0.500;AN=2;BaseQRankSum=-0.780;ClippingRankSum=0.000;DP=73;ExcessHet=3.0103;FS=7.955;MLEAC=1;MLEAF=0.500;MQ=42.00;MQRankSum=0.000;QD=16.23;ReadPosRankSum=-2.076;SOR=1.034	GT:AD:DP:GQ:PL	0/1:40,33:73:99:1213,0,1484
chrXVI	56052	.	G	A	913.77	PASS	AC=1;AF=0.500;AN=2;BaseQRankSum=0.516;ClippingRankSum=0.000;DP=59;ExcessHet=3.0103;FS=5.557;MLEAC=1;MLEAF=0.500;MQ=41.75;MQRankSum=0.871;QD=16.32;ReadPosRankSum=0.870;SOR=0.725	GT:AD:DP:GQ:PL	0/1:33,23:56:99:942,0,2557
chrXVI	56056	.	G	A	952.77	PASS	AC=1;AF=0.500;AN=2;BaseQRankSum=0.828;ClippingRankSum=0.000;DP=62;ExcessHet=3.0103;FS=5.364;MLEAC=1;MLEAF=0.500;MQ=41.76;MQRankSum=0.936;QD=16.43;ReadPosRankSum=0.084;SOR=0.819	GT:AD:DP:GQ:PL	0/1:32,26:58:99:981,0,2558
chrXVI	74645	.	G	A	1549.77	PASS	AC=1;AF=0.500;AN=2;BaseQRankSum=-1.037;ClippingRankSum=0.000;DP=77;ExcessHet=3.0103;FS=4.440;MLEAC=1;MLEAF=0.500;MQ=42.00;MQRankSum=0.000;QD=20.13;ReadPosRankSum=-1.237;SOR=0.352	GT:AD:DP:GQ:PL	0/1:35,42:77:99:1578,0,1301
chrXVI	75699	.	G	A	925.77	PASS	AC=1;AF=0.500;AN=2;BaseQRankSum=-0.131;ClippingRankSum=0.000;DP=69;ExcessHet=3.0103;FS=3.365;MLEAC=1;MLEAF=0.500;MQ=41.55;MQRankSum=-2.110;QD=13.42;ReadPosRankSum=-0.117;SOR=1.123	GT:AD:DP:GQ:PL	0/1:41,28:69:99:954,0,1569
chrXVI	76105	.	G	A	1187.77	PASS	AC=1;AF=0.500;AN=2;BaseQRankSum=1.082;ClippingRankSum=0.000;DP=70;ExcessHet=3.0103;FS=2.039;MLEAC=1;MLEAF=0.500;MQ=42.00;MQRankSum=0.000;QD=16.97;ReadPosRankSum=0.373;SOR=0.443	GT:AD:DP:GQ:PL	0/1:37,33:70:99:1216,0,1320
chrXVI	107212	.	G	A	934.77	PASS	AC=1;AF=0.500;AN=2;BaseQRankSum=-0.529;ClippingRankSum=0.000;DP=53;ExcessHet=3.0103;FS=2.316;MLEAC=1;MLEAF=0.500;MQ=41.72;MQRankSum=1.019;QD=17.64;ReadPosRankSum=0.816;SOR=0.689	GT:AD:DP:GQ:PL	0/1:27,26:53:99:963,0,1000
chrXVI	125210	.	G	A	956.77	PASS	AC=1;AF=0.500;AN=2;BaseQRankSum=-0.907;ClippingRankSum=0.000;DP=59;ExcessHet=3.0103;FS=0.990;MLEAC=1;MLEAF=0.500;MQ=42.00;MQRankSum=0.000;QD=16.22;ReadPosRankSum=-0.590;SOR=0.662	GT:AD:DP:GQ:PL	0/1:32,27:59:99:985,0,1210
chrXVI	132796	.	C	T	1289.77	PASS	AC=1;AF=0.500;AN=2;BaseQRankSum=-0.918;ClippingRankSum=0.000;DP=64;ExcessHet=3.0103;FS=2.114;MLEAC=1;MLEAF=0.500;MQ=41.97;MQRankSum=-0.850;QD=20.15;ReadPosRankSum=-0.962;SOR=1.061	GT:AD:DP:GQ:PL	0/1:28,36:64:99:1318,0,1036
chrXVI	187832	.	G	A	1131.77	PASS	AC=1;AF=0.500;AN=2;BaseQRankSum=-2.086;ClippingRankSum=0.000;DP=64;ExcessHet=3.0103;FS=3.442;MLEAC=1;MLEAF=0.500;MQ=41.77;MQRankSum=1.031;QD=17.68;ReadPosRankSum=-1.172;SOR=0.563	GT:AD:DP:GQ:PL	0/1:32,32:64:99:1160,0,1201
chrXVI	191874	.	G	A	1228.77	PASS	AC=1;AF=0.500;AN=2;BaseQRankSum=-0.976;ClippingRankSum=0.000;DP=59;ExcessHet=3.0103;FS=3.617;MLEAC=1;MLEAF=0.500;MQ=42.00;MQRankSum=0.000;QD=20.83;ReadPosRankSum=-1.531;SOR=0.679	GT:AD:DP:GQ:PL	0/1:26,33:59:99:1257,0,963
chrXVI	199539	.	C	T	1017.77	PASS	AC=1;AF=0.500;AN=2;BaseQRankSum=0.457;ClippingRankSum=0.000;DP=64;ExcessHet=3.0103;FS=8.503;MLEAC=1;MLEAF=0.500;MQ=41.77;MQRankSum=-1.067;QD=15.90;ReadPosRankSum=-0.923;SOR=1.127	GT:AD:DP:GQ:PL	0/1:35,29:64:99:1046,0,1312
chrXVI	202747	.	G	A	1317.77	PASS	AC=1;AF=0.500;AN=2;BaseQRankSum=1.521;ClippingRankSum=0.000;DP=74;ExcessHet=3.0103;FS=7.928;MLEAC=1;MLEAF=0.500;MQ=41.80;MQRankSum=1.000;QD=17.81;ReadPosRankSum=-1.308;SOR=0.634	GT:AD:DP:GQ:PL	0/1:38,36:74:99:1346,0,1380
chrXVI	206919	.	G	A	1113.77	PASS	AC=1;AF=0.500;AN=2;BaseQRankSum=-0.839;ClippingRankSum=0.000;DP=54;ExcessHet=3.0103;FS=10.027;MLEAC=1;MLEAF=0.500;MQ=42.00;MQRankSum=0.000;QD=20.63;ReadPosRankSum=-0.265;SOR=1.153	GT:AD:DP:GQ:PL	0/1:24,30:54:99:1142,0,899
chrXVI	241480	.	G	A	1454.77	PASS	AC=1;AF=0.500;AN=2;BaseQRankSum=-3.459;ClippingRankSum=0.000;DP=84;ExcessHet=3.0103;FS=2.901;MLEAC=1;MLEAF=0.500;MQ=41.66;MQRankSum=-0.017;QD=17.32;ReadPosRankSum=-1.035;SOR=0.674	GT:AD:DP:GQ:PL	0/1:43,41:84:99:1483,0,1625
chrXVI	296806	.	G	A	1032.77	PASS	AC=1;AF=0.500;AN=2;BaseQRankSum=0.612;ClippingRankSum=0.000;DP=63;ExcessHet=3.0103;FS=2.177;MLEAC=1;MLEAF=0.500;MQ=41.97;MQRankSum=1.086;QD=17.50;ReadPosRankSum=1.900;SOR=0.791	GT:AD:DP:GQ:PL	0/1:28,31:59:99:1061,0,913
chrXVI	297547	.	C	T	1514.77	PASS	AC=1;AF=0.500;AN=2;BaseQRankSum=-1.023;ClippingRankSum=0.000;DP=75;ExcessHet=3.0103;FS=7.766;MLEAC=1;MLEAF=0.500;MQ=42.00;MQRankSum=0.000;QD=20.20;ReadPosRankSum=0.118;SOR=0.974	GT:AD:DP:GQ:PL	0/1:33,42:75:99:1543,0,1215
chrXVI	331067	.	G	A	1591.77	PASS	AC=1;AF=0.500;AN=2;BaseQRankSum=-0.564;ClippingRankSum=0.000;DP=64;ExcessHet=3.0103;FS=3.676;MLEAC=1;MLEAF=0.500;MQ=42.00;MQRankSum=0.000;QD=24.87;ReadPosRankSum=-1.385;SOR=1.259	GT:AD:DP:GQ:PL	0/1:22,42:64:99:1620,0,766
chrXVI	352156	.	G	A	1152.77	PASS	AC=1;AF=0.500;AN=2;BaseQRankSum=-1.213;ClippingRankSum=0.000;DP=62;ExcessHet=3.0103;FS=0.973;MLEAC=1;MLEAF=0.500;MQ=42.00;MQRankSum=0.000;QD=18.59;ReadPosRankSum=-0.057;SOR=0.828	GT:AD:DP:GQ:PL	0/1:29,33:62:99:1181,0,1049
chrXVI	352231	.	G	A	1294.77	PASS	AC=1;AF=0.500;AN=2;BaseQRankSum=0.739;ClippingRankSum=0.000;DP=57;ExcessHet=3.0103;FS=1.037;MLEAC=1;MLEAF=0.500;MQ=41.97;MQRankSum=-0.787;QD=22.72;ReadPosRankSum=1.676;SOR=0.481	GT:AD:DP:GQ:PL	0/1:23,34:57:99:1323,0,825
chrXVI	394339	.	G	A	1043.77	PASS	AC=1;AF=0.500;AN=2;BaseQRankSum=0.368;ClippingRankSum=0.000;DP=52;ExcessHet=3.0103;FS=3.963;MLEAC=1;MLEAF=0.500;MQ=41.72;MQRankSum=-0.852;QD=20.07;ReadPosRankSum=-1.647;SOR=1.212	GT:AD:DP:GQ:PL	0/1:23,29:52:99:1072,0,830
chrXVI	430237	.	C	T	1306.77	PASS	AC=1;AF=0.500;AN=2;BaseQRankSum=-0.990;ClippingRankSum=0.000;DP=82;ExcessHet=3.0103;FS=1.847;MLEAC=1;MLEAF=0.500;MQ=42.00;MQRankSum=0.000;QD=15.94;ReadPosRankSum=0.242;SOR=0.982	GT:AD:DP:GQ:PL	0/1:45,37:82:99:1335,0,1673
chrXVI	431319	.	G	A	1124.77	PASS	AC=1;AF=0.500;AN=2;BaseQRankSum=0.447;ClippingRankSum=0.000;DP=61;ExcessHet=3.0103;FS=0.000;MLEAC=1;MLEAF=0.500;MQ=42.00;MQRankSum=0.000;QD=18.44;ReadPosRankSum=-2.037;SOR=0.622	GT:AD:DP:GQ:PL	0/1:30,31:61:99:1153,0,1097
chrXVI	432462	.	G	A	1662.77	PASS	AC=1;AF=0.500;AN=2;BaseQRankSum=0.501;ClippingRankSum=0.000;DP=87;ExcessHet=3.0103;FS=8.701;MLEAC=1;MLEAF=0.500;MQ=41.83;MQRankSum=1.058;QD=19.11;ReadPosRankSum=0.405;SOR=1.191	GT:AD:DP:GQ:PL	0/1:42,45:87:99:1691,0,1546
chrXVI	453170	.	G	A	1064.77	PASS	AC=1;AF=0.500;AN=2;BaseQRankSum=0.523;ClippingRankSum=0.000;DP=59;ExcessHet=3.0103;FS=2.212;MLEAC=1;MLEAF=0.500;MQ=42.00;MQRankSum=0.000;QD=18.05;ReadPosRankSum=1.088;SOR=1.082	GT:AD:DP:GQ:PL	0/1:30,29:59:99:1093,0,1125
chrXVI	462644	.	G	A	1191.77	PASS	AC=1;AF=0.500;AN=2;BaseQRankSum=1.416;ClippingRankSum=0.000;DP=68;ExcessHet=3.0103;FS=0.958;MLEAC=1;MLEAF=0.500;MQ=41.94;MQRankSum=-1.446;QD=17.53;ReadPosRankSum=-1.075;SOR=0.507	GT:AD:DP:GQ:PL	0/1:35,33:68:99:1220,0,1242
chrXVI	465833	.	G	A	1036.77	PASS	AC=1;AF=0.500;AN=2;BaseQRankSum=-0.805;ClippingRankSum=0.000;DP=54;ExcessHet=3.0103;FS=1.041;MLEAC=1;MLEAF=0.500;MQ=41.96;MQRankSum=-0.857;QD=19.20;ReadPosRankSum=0.173;SOR=0.525	GT:AD:DP:GQ:PL	0/1:24,30:54:99:1065,0,853
chrXVI	500624	.	G	A	1212.77	PASS	AC=1;AF=0.500;AN=2;BaseQRankSum=-0.329;ClippingRankSum=0.000;DP=70;ExcessHet=3.0103;FS=0.909;MLEAC=1;MLEAF=0.500;MQ=41.77;MQRankSum=-1.445;QD=17.33;ReadPosRankSum=-0.522;SOR=0.722	GT:AD:DP:GQ:PL	0/1:36,34:70:99:1241,0,1367
chrXVI	568912	.	G	A	1480.77	PASS	AC=1;AF=0.500;AN=2;BaseQRankSum=-0.587;ClippingRankSum=0.000;DP=70;ExcessHet=3.0103;FS=10.405;MLEAC=1;MLEAF=0.500;MQ=42.00;MQRankSum=0.000;QD=21.15;ReadPosRankSum=-0.418;SOR=1.347	GT:AD:DP:GQ:PL	0/1:30,40:70:99:1509,0,1094
chrXVI	587847	.	G	A	1324.77	PASS	AC=1;AF=0.500;AN=2;BaseQRankSum=0.516;ClippingRankSum=0.000;DP=75;ExcessHet=3.0103;FS=0.000;MLEAC=1;MLEAF=0.500;MQ=41.97;MQRankSum=-0.973;QD=17.90;ReadPosRankSum=-0.354;SOR=0.594	GT:AD:DP:GQ:PL	0/1:37,37:74:99:1353,0,1332
chrXVI	593757	.	G	A	894.77	PASS	AC=1;AF=0.500;AN=2;BaseQRankSum=0.450;ClippingRankSum=0.000;DP=45;ExcessHet=3.0103;FS=2.561;MLEAC=1;MLEAF=0.500;MQ=42.00;MQRankSum=0.000;QD=19.88;ReadPosRankSum=-1.470;SOR=0.669	GT:AD:DP:GQ:PL	0/1:21,24:45:99:923,0,756
chrXVI	626994	.	G	A	1049.77	PASS	AC=1;AF=0.500;AN=2;BaseQRankSum=2.014;ClippingRankSum=0.000;DP=61;ExcessHet=3.0103;FS=5.145;MLEAC=1;MLEAF=0.500;MQ=41.97;MQRankSum=-1.018;QD=17.21;ReadPosRankSum=0.923;SOR=1.193	GT:AD:DP:GQ:PL	0/1:32,29:61:99:1078,0,1152
chrXVI	645604	.	G	A	1120.77	PASS	AC=1;AF=0.500;AN=2;BaseQRankSum=0.183;ClippingRankSum=0.000;DP=62;ExcessHet=3.0103;FS=11.282;MLEAC=1;MLEAF=0.500;MQ=42.00;MQRankSum=0.000;QD=18.08;ReadPosRankSum=-0.357;SOR=1.248	GT:AD:DP:GQ:PL	0/1:31,31:62:99:1149,0,1112
chrXVI	645883	.	C	T	1552.77	PASS	AC=1;AF=0.500;AN=2;BaseQRankSum=1.393;ClippingRankSum=0.000;DP=74;ExcessHet=3.0103;FS=3.165;MLEAC=1;MLEAF=0.500;MQ=41.97;MQRankSum=-0.846;QD=20.98;ReadPosRankSum=0.338;SOR=0.415	GT:AD:DP:GQ:PL	0/1:32,42:74:99:1581,0,1121
chrXVI	645934	.	C	T	1374.77	PASS	AC=1;AF=0.500;AN=2;BaseQRankSum=1.183;ClippingRankSum=0.000;DP=73;ExcessHet=3.0103;FS=1.947;MLEAC=1;MLEAF=0.500;MQ=41.78;MQRankSum=0.098;QD=18.83;ReadPosRankSum=0.190;SOR=0.960	GT:AD:DP:GQ:PL	0/1:35,38:73:99:1403,0,1268
chrXVI	673294	.	G	A	1325.77	PASS	AC=1;AF=0.500;AN=2;BaseQRankSum=-0.498;ClippingRankSum=0.000;DP=69;ExcessHet=3.0103;FS=0.908;MLEAC=1;MLEAF=0.500;MQ=42.00;MQRankSum=0.000;QD=19.21;ReadPosRankSum=-0.317;SOR=0.859	GT:AD:DP:GQ:PL	0/1:33,36:69:99:1354,0,1234
chrXVI	707351	.	C	T	1074.77	PASS	AC=1;AF=0.500;AN=2;BaseQRankSum=0.089;ClippingRankSum=0.000;DP=69;ExcessHet=3.0103;FS=0.907;MLEAC=1;MLEAF=0.500;MQ=42.00;MQRankSum=0.000;QD=15.58;ReadPosRankSum=1.605;SOR=0.563	GT:AD:DP:GQ:PL	0/1:38,31:69:99:1103,0,1387
chrXVI	720294	.	G	A	1032.77	PASS	AC=1;AF=0.500;AN=2;BaseQRankSum=-0.705;ClippingRankSum=0.000;DP=60;ExcessHet=3.0103;FS=9.253;MLEAC=1;MLEAF=0.500;MQ=41.51;MQRankSum=-1.403;QD=17.21;ReadPosRankSum=-0.845;SOR=0.656	GT:AD:DP:GQ:PL	0/1:30,30:60:99:1061,0,1129
chrXVI	731072	.	C	T	1319.77	PASS	AC=1;AF=0.500;AN=2;BaseQRankSum=1.178;ClippingRankSum=0.000;DP=73;ExcessHet=3.0103;FS=6.240;MLEAC=1;MLEAF=0.500;MQ=41.97;MQRankSum=1.028;QD=18.33;ReadPosRankSum=-0.157;SOR=1.101	GT:AD:DP:GQ:PL	0/1:36,36:72:99:1348,0,1311
chrXVI	745088	.	G	A	1420.77	PASS	AC=1;AF=0.500;AN=2;BaseQRankSum=1.062;ClippingRankSum=0.000;DP=69;ExcessHet=3.0103;FS=6.435;MLEAC=1;MLEAF=0.500;MQ=41.79;MQRankSum=1.136;QD=20.59;ReadPosRankSum=1.010;SOR=0.650	GT:AD:DP:GQ:PL	0/1:31,38:69:99:1449,0,1107
chrXVI	817983	.	G	A	2068.77	PASS	AC=1;AF=0.500;AN=2;BaseQRankSum=1.072;ClippingRankSum=0.000;DP=93;ExcessHet=3.0103;FS=1.780;MLEAC=1;MLEAF=0.500;MQ=41.98;MQRankSum=1.225;QD=22.24;ReadPosRankSum=1.026;SOR=0.520	GT:AD:DP:GQ:PL	0/1:38,55:93:99:2097,0,1351
chrXVI	866250	.	G	A	1298.77	PASS	AC=1;AF=0.500;AN=2;BaseQRankSum=1.250;ClippingRankSum=0.000;DP=66;ExcessHet=3.0103;FS=3.677;MLEAC=1;MLEAF=0.500;MQ=41.97;MQRankSum=-0.911;QD=19.68;ReadPosRankSum=-0.192;SOR=0.322	GT:AD:DP:GQ:PL	0/1:31,35:66:99:1327,0,1150
chrXVI	875169	.	G	A	1257.77	PASS	AC=1;AF=0.500;AN=2;BaseQRankSum=0.008;ClippingRankSum=0.000;DP=68;ExcessHet=3.0103;FS=2.030;MLEAC=1;MLEAF=0.500;MQ=41.97;MQRankSum=1.045;QD=18.77;ReadPosRankSum=0.210;SOR=1.011	GT:AD:DP:GQ:PL	0/1:33,34:67:99:1286,0,1234
chrXVI	892357	.	C	T	863.77	PASS	AC=1;AF=0.500;AN=2;BaseQRankSum=-0.166;ClippingRankSum=0.000;DP=54;ExcessHet=3.0103;FS=5.623;MLEAC=1;MLEAF=0.500;MQ=42.00;MQRankSum=0.000;QD=16.00;ReadPosRankSum=0.674;SOR=0.674	GT:AD:DP:GQ:PL	0/1:29,25:54:99:892,0,1073
chrXVI	901532	.	G	A	1201.77	PASS	AC=1;AF=0.500;AN=2;BaseQRankSum=0.187;ClippingRankSum=0.000;DP=67;ExcessHet=3.0103;FS=2.029;MLEAC=1;MLEAF=0.500;MQ=41.79;MQRankSum=1.076;QD=17.94;ReadPosRankSum=-0.231;SOR=0.552	GT:AD:DP:GQ:PL	0/1:32,35:67:99:1230,0,1143
chrXVI	922680	.	G	A	830.77	PASS	AC=1;AF=0.500;AN=2;BaseQRankSum=-1.806;ClippingRankSum=0.000;DP=44;ExcessHet=3.0103;FS=4.288;MLEAC=1;MLEAF=0.500;MQ=42.00;MQRankSum=0.000;QD=18.88;ReadPosRankSum=-0.622;SOR=0.288	GT:AD:DP:GQ:PL	0/1:21,23:44:99:859,0,785
