# Supplementary material for: Recombination Is Responsible for the Increased Recovery of Drug-Resistant Mutants with Hypermutated Genomes in Resting Yeast Diploids Expressing APOBEC Deaminases
Source: Front Genet. 2017 Dec 12;8:202. doi: 10.3389/fgene.2017.00202 (PMC5733079; doi:10.3389/fgene.2017.00202)
Supplement: Supplementary file 6 [file Data_Sheet_1.zip › PmCDA1_d6/N070-LAN210-Can-PmCDA1-NA-RUN6-D6_SNVs_final.vcf]

##fileformat=VCFv4.2
##FILTER=<ID=LowQual,Description="Low quality">
##FORMAT=<ID=AD,Number=R,Type=Integer,Description="Allelic depths for the ref and alt alleles in the order listed">
##FORMAT=<ID=DP,Number=1,Type=Integer,Description="Approximate read depth (reads with MQ=255 or with bad mates are filtered)">
##FORMAT=<ID=GQ,Number=1,Type=Integer,Description="Genotype Quality">
##FORMAT=<ID=GT,Number=1,Type=String,Description="Genotype">
##FORMAT=<ID=PL,Number=G,Type=Integer,Description="Normalized, Phred-scaled likelihoods for genotypes as defined in the VCF specification">
##GATKCommandLine.HaplotypeCaller=<ID=HaplotypeCaller,Version=3.8-0-ge9d806836,Date="Tue Sep 19 19:29:07 PDT 2017",Epoch=1505874547535,CommandLineOptions="analysis_type=HaplotypeCaller input_file=[N070-LAN210-Can-PmCDA1-NA-RUN6-D6_sorted_dedup_RG_realigned.bam] showFullBamList=false read_buffer_size=null read_filter=[] disable_read_filter=[] intervals=null excludeIntervals=[../../LAN210/20170903_LAN210_v0.10m_masked_v2.bed] interval_set_rule=UNION interval_merging=ALL interval_padding=0 reference_sequence=../../LAN210/LAN210_v0.10m.fasta nonDeterministicRandomSeed=false disableDithering=false maxRuntime=-1 maxRuntimeUnits=MINUTES downsampling_type=BY_SAMPLE downsample_to_fraction=null downsample_to_coverage=500 baq=OFF baqGapOpenPenalty=40.0 refactor_NDN_cigar_string=false fix_misencoded_quality_scores=false allow_potentially_misencoded_quality_scores=false useOriginalQualities=false defaultBaseQualities=-1 performanceLog=null BQSR=null quantize_quals=0 static_quantized_quals=null round_down_quantized=false disable_indel_quals=false emit_original_quals=false preserve_qscores_less_than=6 globalQScorePrior=-1.0 secondsBetweenProgressUpdates=10 validation_strictness=SILENT remove_program_records=false keep_program_records=false sample_rename_mapping_file=null unsafe=null use_jdk_deflater=false use_jdk_inflater=false disable_auto_index_creation_and_locking_when_reading_rods=false no_cmdline_in_header=false sites_only=false never_trim_vcf_format_field=false bcf=false bam_compression=null simplifyBAM=false disable_bam_indexing=false generate_md5=false num_threads=1 num_cpu_threads_per_data_thread=1 num_io_threads=0 monitorThreadEfficiency=false num_bam_file_handles=null read_group_black_list=null pedigree=[] pedigreeString=[] pedigreeValidationType=STRICT allow_intervals_with_unindexed_bam=false generateShadowBCF=false variant_index_type=DYNAMIC_SEEK variant_index_parameter=-1 reference_window_stop=0 phone_home= gatk_key=null tag=NA logging_level=INFO log_to_file=null help=false version=false out=/media/artem/artem_second/20170727_RUN8/Project_Stepchenkova/reanalyze_prev_other_runs/N070-LAN210-Can-PmCDA1-NA-RUN6-D6/N070-LAN210-Can-PmCDA1-NA-RUN6-D6.vcf likelihoodCalculationEngine=PairHMM heterogeneousKmerSizeResolution=COMBO_MIN dbsnp=(RodBinding name= source=UNBOUND) dontTrimActiveRegions=false maxDiscARExtension=25 maxGGAARExtension=300 paddingAroundIndels=150 paddingAroundSNPs=20 comp=[] annotation=[] excludeAnnotation=[] group=[StandardAnnotation, StandardHCAnnotation] debug=false useFilteredReadsForAnnotations=false emitRefConfidence=NONE bamOutput=null bamWriterType=CALLED_HAPLOTYPES emitDroppedReads=false disableOptimizations=false annotateNDA=false useNewAFCalculator=false heterozygosity=0.001 indel_heterozygosity=1.25E-4 heterozygosity_stdev=0.01 standard_min_confidence_threshold_for_calling=10.0 standard_min_confidence_threshold_for_emitting=30.0 max_alternate_alleles=6 max_genotype_count=1024 max_num_PL_values=100 input_prior=[] sample_ploidy=2 genotyping_mode=DISCOVERY alleles=(RodBinding name= source=UNBOUND) contamination_fraction_to_filter=0.0 contamination_fraction_per_sample_file=null p_nonref_model=null exactcallslog=null output_mode=EMIT_VARIANTS_ONLY allSitePLs=false gcpHMM=10 pair_hmm_implementation=FASTEST_AVAILABLE phredScaledGlobalReadMismappingRate=45 noFpga=false nativePairHmmThreads=1 useDoublePrecision=false sample_name=null kmerSize=[10, 25] dontIncreaseKmerSizesForCycles=false allowNonUniqueKmersInRef=false numPruningSamples=1 recoverDanglingHeads=false doNotRecoverDanglingBranches=false minDanglingBranchLength=4 consensus=false maxNumHaplotypesInPopulation=128 errorCorrectKmers=false minPruning=2 debugGraphTransformations=false allowCyclesInKmerGraphToGeneratePaths=false graphOutput=null kmerLengthForReadErrorCorrection=25 minObservationsForKmerToBeSolid=20 GVCFGQBands=[1, 2, 3, 4, 5, 6, 7, 8, 9, 10, 11, 12, 13, 14, 15, 16, 17, 18, 19, 20, 21, 22, 23, 24, 25, 26, 27, 28, 29, 30, 31, 32, 33, 34, 35, 36, 37, 38, 39, 40, 41, 42, 43, 44, 45, 46, 47, 48, 49, 50, 51, 52, 53, 54, 55, 56, 57, 58, 59, 60, 70, 80, 90, 99] indelSizeToEliminateInRefModel=10 min_base_quality_score=10 includeUmappedReads=false useAllelesTrigger=false doNotRunPhysicalPhasing=true keepRG=null justDetermineActiveRegions=false dontGenotype=false dontUseSoftClippedBases=false captureAssemblyFailureBAM=false errorCorrectReads=false pcr_indel_model=CONSERVATIVE maxReadsInRegionPerSample=10000 minReadsPerAlignmentStart=10 mergeVariantsViaLD=false activityProfileOut=null activeRegionOut=null activeRegionIn=null activeRegionExtension=null forceActive=false activeRegionMaxSize=null bandPassSigma=null maxReadsInMemoryPerSample=30000 maxTotalReadsInMemory=10000000 maxProbPropagationDistance=50 activeProbabilityThreshold=0.002 min_mapping_quality_score=20 filter_reads_with_N_cigar=false filter_mismatching_base_and_quals=false filter_bases_not_stored=false">
##GATKCommandLine.SelectVariants=<ID=SelectVariants,Version=3.8-0-ge9d806836,Date="Tue Sep 19 19:33:38 PDT 2017",Epoch=1505874818943,CommandLineOptions="analysis_type=SelectVariants input_file=[] showFullBamList=false read_buffer_size=null read_filter=[] disable_read_filter=[] intervals=null excludeIntervals=null interval_set_rule=UNION interval_merging=ALL interval_padding=0 reference_sequence=../../LAN210/LAN210_v0.10m.fasta nonDeterministicRandomSeed=false disableDithering=false maxRuntime=-1 maxRuntimeUnits=MINUTES downsampling_type=BY_SAMPLE downsample_to_fraction=null downsample_to_coverage=1000 baq=OFF baqGapOpenPenalty=40.0 refactor_NDN_cigar_string=false fix_misencoded_quality_scores=false allow_potentially_misencoded_quality_scores=false useOriginalQualities=false defaultBaseQualities=-1 performanceLog=null BQSR=null quantize_quals=0 static_quantized_quals=null round_down_quantized=false disable_indel_quals=false emit_original_quals=false preserve_qscores_less_than=6 globalQScorePrior=-1.0 secondsBetweenProgressUpdates=10 validation_strictness=SILENT remove_program_records=false keep_program_records=false sample_rename_mapping_file=null unsafe=null use_jdk_deflater=false use_jdk_inflater=false disable_auto_index_creation_and_locking_when_reading_rods=false no_cmdline_in_header=false sites_only=false never_trim_vcf_format_field=false bcf=false bam_compression=null simplifyBAM=false disable_bam_indexing=false generate_md5=false num_threads=1 num_cpu_threads_per_data_thread=1 num_io_threads=0 monitorThreadEfficiency=false num_bam_file_handles=null read_group_black_list=null pedigree=[] pedigreeString=[] pedigreeValidationType=STRICT allow_intervals_with_unindexed_bam=false generateShadowBCF=false variant_index_type=DYNAMIC_SEEK variant_index_parameter=-1 reference_window_stop=0 phone_home= gatk_key=null tag=NA logging_level=INFO log_to_file=null help=false version=false variant=(RodBinding name=variant source=N070-LAN210-Can-PmCDA1-NA-RUN6-D6.vcf) discordance=(RodBinding name= source=UNBOUND) concordance=(RodBinding name= source=UNBOUND) out=/media/artem/artem_second/20170727_RUN8/Project_Stepchenkova/reanalyze_prev_other_runs/N070-LAN210-Can-PmCDA1-NA-RUN6-D6/N070-LAN210-Can-PmCDA1-NA-RUN6-D6_SNVs.vcf sample_name=[] sample_expressions=null sample_file=null exclude_sample_name=[] exclude_sample_file=[] exclude_sample_expressions=[] selectexpressions=[] invertselect=false excludeNonVariants=false excludeFiltered=false preserveAlleles=false removeUnusedAlternates=false restrictAllelesTo=ALL keepOriginalAC=false keepOriginalDP=false mendelianViolation=false invertMendelianViolation=false mendelianViolationQualThreshold=0.0 select_random_fraction=0.0 remove_fraction_genotypes=0.0 selectTypeToInclude=[SNP] selectTypeToExclude=[] keepIDs=null excludeIDs=null fullyDecode=false justRead=false maxIndelSize=2147483647 minIndelSize=0 maxFilteredGenotypes=2147483647 minFilteredGenotypes=0 maxFractionFilteredGenotypes=1.0 minFractionFilteredGenotypes=0.0 maxNOCALLnumber=2147483647 maxNOCALLfraction=1.0 setFilteredGtToNocall=false ALLOW_NONOVERLAPPING_COMMAND_LINE_SAMPLES=false forceValidOutput=false filter_reads_with_N_cigar=false filter_mismatching_base_and_quals=false filter_bases_not_stored=false">
##INFO=<ID=AC,Number=A,Type=Integer,Description="Allele count in genotypes, for each ALT allele, in the same order as listed">
##INFO=<ID=AF,Number=A,Type=Float,Description="Allele Frequency, for each ALT allele, in the same order as listed">
##INFO=<ID=AN,Number=1,Type=Integer,Description="Total number of alleles in called genotypes">
##INFO=<ID=BaseQRankSum,Number=1,Type=Float,Description="Z-score from Wilcoxon rank sum test of Alt Vs. Ref base qualities">
##INFO=<ID=ClippingRankSum,Number=1,Type=Float,Description="Z-score From Wilcoxon rank sum test of Alt vs. Ref number of hard clipped bases">
##INFO=<ID=DP,Number=1,Type=Integer,Description="Approximate read depth; some reads may have been filtered">
##INFO=<ID=DS,Number=0,Type=Flag,Description="Were any of the samples downsampled?">
##INFO=<ID=ExcessHet,Number=1,Type=Float,Description="Phred-scaled p-value for exact test of excess heterozygosity">
##INFO=<ID=FS,Number=1,Type=Float,Description="Phred-scaled p-value using Fisher's exact test to detect strand bias">
##INFO=<ID=HaplotypeScore,Number=1,Type=Float,Description="Consistency of the site with at most two segregating haplotypes">
##INFO=<ID=InbreedingCoeff,Number=1,Type=Float,Description="Inbreeding coefficient as estimated from the genotype likelihoods per-sample when compared against the Hardy-Weinberg expectation">
##INFO=<ID=MLEAC,Number=A,Type=Integer,Description="Maximum likelihood expectation (MLE) for the allele counts (not necessarily the same as the AC), for each ALT allele, in the same order as listed">
##INFO=<ID=MLEAF,Number=A,Type=Float,Description="Maximum likelihood expectation (MLE) for the allele frequency (not necessarily the same as the AF), for each ALT allele, in the same order as listed">
##INFO=<ID=MQ,Number=1,Type=Float,Description="RMS Mapping Quality">
##INFO=<ID=MQRankSum,Number=1,Type=Float,Description="Z-score From Wilcoxon rank sum test of Alt vs. Ref read mapping qualities">
##INFO=<ID=QD,Number=1,Type=Float,Description="Variant Confidence/Quality by Depth">
##INFO=<ID=ReadPosRankSum,Number=1,Type=Float,Description="Z-score from Wilcoxon rank sum test of Alt vs. Ref read position bias">
##INFO=<ID=SOR,Number=1,Type=Float,Description="Symmetric Odds Ratio of 2x2 contingency table to detect strand bias">
##contig=<ID=chrI,length=198855>
##contig=<ID=chrII,length=810456>
##contig=<ID=chrIII,length=316501>
##contig=<ID=chrIV,length=1516959>
##contig=<ID=chrV,length=570663>
##contig=<ID=chrVI,length=270116>
##contig=<ID=chrVII,length=1084724>
##contig=<ID=chrVIII,length=557320>
##contig=<ID=chrIX,length=433988>
##contig=<ID=chrX,length=745688>
##contig=<ID=chrXI,length=666767>
##contig=<ID=chrXII,length=1065113>
##contig=<ID=chrXIII,length=917121>
##contig=<ID=chrXIV,length=784078>
##contig=<ID=chrXV,length=1078147>
##contig=<ID=chrXVI,length=943466>
##contig=<ID=mt,length=85611>
##reference=file:///media/artem/artem_second/20170727_RUN8/Project_Stepchenkova/reanalyze_prev_other_runs/N070-LAN210-Can-PmCDA1-NA-RUN6-D6/../../LAN210/LAN210_v0.10m.fasta
##source=SelectVariants
#CHROM	POS	ID	REF	ALT	QUAL	FILTER	INFO	FORMAT	N070-LAN210-Can-PmCDA1-NA-RUN6-D6
chrI	31309	.	G	A	541.77	PASS	AC=1;AF=0.500;AN=2;BaseQRankSum=0.921;ClippingRankSum=0.000;DP=28;ExcessHet=3.0103;FS=3.372;MLEAC=1;MLEAF=0.500;MQ=41.49;MQRankSum=1.146;QD=19.35;ReadPosRankSum=-0.429;SOR=0.275	GT:AD:DP:GQ:PL	0/1:13,15:28:99:570,0,464
chrI	42662	.	G	A	1920.77	PASS	AC=1;AF=0.500;AN=2;BaseQRankSum=0.109;ClippingRankSum=0.000;DP=97;ExcessHet=3.0103;FS=1.610;MLEAC=1;MLEAF=0.500;MQ=42.00;MQRankSum=0.000;QD=19.80;ReadPosRankSum=0.049;SOR=0.426	GT:AD:DP:GQ:PL	0/1:43,54:97:99:1949,0,1524
chrI	45057	.	G	A	1173.77	PASS	AC=1;AF=0.500;AN=2;BaseQRankSum=0.183;ClippingRankSum=0.000;DP=61;ExcessHet=3.0103;FS=3.503;MLEAC=1;MLEAF=0.500;MQ=42.00;MQRankSum=0.000;QD=19.24;ReadPosRankSum=-1.078;SOR=1.071	GT:AD:DP:GQ:PL	0/1:29,32:61:99:1202,0,1015
chrI	54069	.	G	A	1810.77	PASS	AC=1;AF=0.500;AN=2;BaseQRankSum=0.300;ClippingRankSum=0.000;DP=111;ExcessHet=3.0103;FS=3.476;MLEAC=1;MLEAF=0.500;MQ=42.00;MQRankSum=0.000;QD=16.31;ReadPosRankSum=-2.330;SOR=0.791	GT:AD:DP:GQ:PL	0/1:58,53:111:99:1839,0,2094
chrI	70947	.	G	A	74.77	PASS	AC=1;AF=0.500;AN=2;BaseQRankSum=0.090;ClippingRankSum=0.000;DP=8;ExcessHet=3.0103;FS=0.000;MLEAC=1;MLEAF=0.500;MQ=42.00;MQRankSum=0.000;QD=9.35;ReadPosRankSum=-0.366;SOR=0.368	GT:AD:DP:GQ:PL	0/1:5,3:8:99:103,0,188
chrI	71880	.	C	T	1223.77	PASS	AC=1;AF=0.500;AN=2;BaseQRankSum=0.640;ClippingRankSum=0.000;DP=89;ExcessHet=3.0103;FS=1.133;MLEAC=1;MLEAF=0.500;MQ=42.00;MQRankSum=0.000;QD=13.91;ReadPosRankSum=-0.271;SOR=0.878	GT:AD:DP:GQ:PL	0/1:50,38:88:99:1252,0,1727
chrI	76417	.	G	A	1616.77	PASS	AC=1;AF=0.500;AN=2;BaseQRankSum=2.354;ClippingRankSum=0.000;DP=93;ExcessHet=3.0103;FS=3.913;MLEAC=1;MLEAF=0.500;MQ=41.69;MQRankSum=-0.015;QD=17.38;ReadPosRankSum=-0.018;SOR=0.395	GT:AD:DP:GQ:PL	0/1:48,45:93:99:1645,0,1692
chrI	100900	.	G	A	1783.77	PASS	AC=1;AF=0.500;AN=2;BaseQRankSum=-1.216;ClippingRankSum=0.000;DP=95;ExcessHet=3.0103;FS=1.698;MLEAC=1;MLEAF=0.500;MQ=42.00;MQRankSum=0.000;QD=18.78;ReadPosRankSum=-2.040;SOR=0.478	GT:AD:DP:GQ:PL	0/1:45,50:95:99:1812,0,1642
chrI	141441	.	G	A	685.77	PASS	AC=1;AF=0.500;AN=2;BaseQRankSum=-1.602;ClippingRankSum=0.000;DP=39;ExcessHet=3.0103;FS=2.886;MLEAC=1;MLEAF=0.500;MQ=42.00;MQRankSum=0.000;QD=17.58;ReadPosRankSum=-2.804;SOR=1.276	GT:AD:DP:GQ:PL	0/1:19,20:39:99:714,0,669
chrI	141476	.	G	A	860.77	PASS	AC=2;AF=1.00;AN=2;DP=21;ExcessHet=3.0103;FS=0.000;MLEAC=2;MLEAF=1.00;MQ=42.00;QD=34.24;SOR=0.990	GT:AD:DP:GQ:PL	1/1:0,21:21:63:889,63,0
chrI	173694	.	G	A	1957.77	PASS	AC=1;AF=0.500;AN=2;BaseQRankSum=2.723;ClippingRankSum=0.000;DP=117;ExcessHet=3.0103;FS=0.726;MLEAC=1;MLEAF=0.500;MQ=41.88;MQRankSum=-1.063;QD=16.73;ReadPosRankSum=2.409;SOR=0.833	GT:AD:DP:GQ:PL	0/1:63,54:117:99:1986,0,2291
chrII	43049	.	G	A	1000.77	PASS	AC=1;AF=0.500;AN=2;BaseQRankSum=0.510;ClippingRankSum=0.000;DP=56;ExcessHet=3.0103;FS=3.736;MLEAC=1;MLEAF=0.500;MQ=41.74;MQRankSum=-0.964;QD=17.87;ReadPosRankSum=-0.493;SOR=0.831	GT:AD:DP:GQ:PL	0/1:28,28:56:99:1029,0,1045
chrII	60501	.	G	A	1525.77	PASS	AC=1;AF=0.500;AN=2;BaseQRankSum=0.507;ClippingRankSum=0.000;DP=104;ExcessHet=3.0103;FS=5.020;MLEAC=1;MLEAF=0.500;MQ=42.00;MQRankSum=0.000;QD=14.67;ReadPosRankSum=-0.512;SOR=1.194	GT:AD:DP:GQ:PL	0/1:57,47:104:99:1554,0,2024
chrII	88517	.	C	T	1071.77	PASS	AC=1;AF=0.500;AN=2;BaseQRankSum=0.325;ClippingRankSum=0.000;DP=58;ExcessHet=3.0103;FS=4.518;MLEAC=1;MLEAF=0.500;MQ=41.83;MQRankSum=1.072;QD=19.14;ReadPosRankSum=-0.343;SOR=0.138	GT:AD:DP:GQ:PL	0/1:27,29:56:99:1100,0,1007
chrII	100191	.	C	T	565.77	PASS	AC=1;AF=0.500;AN=2;BaseQRankSum=-0.791;ClippingRankSum=0.000;DP=39;ExcessHet=3.0103;FS=0.000;MLEAC=1;MLEAF=0.500;MQ=42.00;MQRankSum=0.000;QD=14.51;ReadPosRankSum=0.375;SOR=0.804	GT:AD:DP:GQ:PL	0/1:21,18:39:99:594,0,760
chrII	100385	.	C	T	1530.77	PASS	AC=1;AF=0.500;AN=2;BaseQRankSum=1.030;ClippingRankSum=0.000;DP=81;ExcessHet=3.0103;FS=3.064;MLEAC=1;MLEAF=0.500;MQ=42.00;MQRankSum=0.000;QD=18.90;ReadPosRankSum=0.700;SOR=1.688	GT:AD:DP:GQ:PL	0/1:40,41:81:99:1559,0,1463
chrII	110907	.	C	T	1585.77	PASS	AC=1;AF=0.500;AN=2;BaseQRankSum=-0.506;ClippingRankSum=0.000;DP=86;ExcessHet=3.0103;FS=7.229;MLEAC=1;MLEAF=0.500;MQ=42.00;MQRankSum=0.000;QD=18.44;ReadPosRankSum=-1.288;SOR=0.269	GT:AD:DP:GQ:PL	0/1:42,44:86:99:1614,0,1538
chrII	180663	.	G	A	1942.77	PASS	AC=1;AF=0.500;AN=2;BaseQRankSum=0.044;ClippingRankSum=0.000;DP=112;ExcessHet=3.0103;FS=1.527;MLEAC=1;MLEAF=0.500;MQ=42.00;MQRankSum=0.000;QD=17.35;ReadPosRankSum=-0.139;SOR=0.905	GT:AD:DP:GQ:PL	0/1:54,58:112:99:1971,0,1821
chrII	196081	.	G	A	703.77	PASS	AC=1;AF=0.500;AN=2;BaseQRankSum=-0.583;ClippingRankSum=0.000;DP=58;ExcessHet=3.0103;FS=5.697;MLEAC=1;MLEAF=0.500;MQ=41.75;MQRankSum=0.875;QD=12.13;ReadPosRankSum=1.188;SOR=0.234	GT:AD:DP:GQ:PL	0/1:34,24:58:99:732,0,1204
chrII	246258	.	G	A	1650.77	PASS	AC=1;AF=0.500;AN=2;BaseQRankSum=-1.119;ClippingRankSum=0.000;DP=96;ExcessHet=3.0103;FS=2.952;MLEAC=1;MLEAF=0.500;MQ=41.85;MQRankSum=-0.959;QD=17.20;ReadPosRankSum=-0.550;SOR=1.089	GT:AD:DP:GQ:PL	0/1:47,49:96:99:1679,0,1660
chrII	251112	.	G	A	1910.77	PASS	AC=1;AF=0.500;AN=2;BaseQRankSum=-1.548;ClippingRankSum=0.000;DP=106;ExcessHet=3.0103;FS=0.000;MLEAC=1;MLEAF=0.500;MQ=42.00;MQRankSum=0.000;QD=18.03;ReadPosRankSum=0.575;SOR=0.692	GT:AD:DP:GQ:PL	0/1:49,57:106:99:1939,0,1709
chrII	256575	.	C	T	377.77	PASS	AC=1;AF=0.500;AN=2;BaseQRankSum=0.774;ClippingRankSum=0.000;DP=34;ExcessHet=3.0103;FS=8.187;MLEAC=1;MLEAF=0.500;MQ=40.09;MQRankSum=0.949;QD=11.11;ReadPosRankSum=-1.454;SOR=1.941	GT:AD:DP:GQ:PL	0/1:22,12:34:99:406,0,800
chrII	265881	.	C	T	1262.77	PASS	AC=1;AF=0.500;AN=2;BaseQRankSum=1.756;ClippingRankSum=0.000;DP=67;ExcessHet=3.0103;FS=2.270;MLEAC=1;MLEAF=0.500;MQ=42.00;MQRankSum=0.000;QD=19.13;ReadPosRankSum=1.032;SOR=0.392	GT:AD:DP:GQ:PL	0/1:31,35:66:99:1291,0,1083
chrII	274632	.	G	A	1140.77	PASS	AC=1;AF=0.500;AN=2;BaseQRankSum=0.307;ClippingRankSum=0.000;DP=59;ExcessHet=3.0103;FS=0.000;MLEAC=1;MLEAF=0.500;MQ=42.00;MQRankSum=0.000;QD=19.34;ReadPosRankSum=-0.126;SOR=0.756	GT:AD:DP:GQ:PL	0/1:28,31:59:99:1169,0,1055
chrII	275285	.	G	A	2010.77	PASS	AC=1;AF=0.500;AN=2;BaseQRankSum=-1.792;ClippingRankSum=0.000;DP=122;ExcessHet=3.0103;FS=6.913;MLEAC=1;MLEAF=0.500;MQ=42.00;MQRankSum=0.000;QD=16.48;ReadPosRankSum=-0.661;SOR=0.652	GT:AD:DP:GQ:PL	0/1:65,57:122:99:2039,0,2436
chrII	275504	.	G	A	2220.77	PASS	AC=1;AF=0.500;AN=2;BaseQRankSum=4.084;ClippingRankSum=0.000;DP=119;ExcessHet=3.0103;FS=0.000;MLEAC=1;MLEAF=0.500;MQ=41.76;MQRankSum=1.493;QD=18.66;ReadPosRankSum=-0.326;SOR=0.717	GT:AD:DP:GQ:PL	0/1:57,62:119:99:2249,0,1823
chrII	277608	.	G	A	1988.77	PASS	AC=1;AF=0.500;AN=2;BaseQRankSum=1.117;ClippingRankSum=0.000;DP=129;ExcessHet=3.0103;FS=5.473;MLEAC=1;MLEAF=0.500;MQ=41.78;MQRankSum=-0.122;QD=15.42;ReadPosRankSum=1.852;SOR=0.363	GT:AD:DP:GQ:PL	0/1:70,59:129:99:2017,0,2440
chrII	278138	.	G	A	1771.77	PASS	AC=1;AF=0.500;AN=2;BaseQRankSum=1.110;ClippingRankSum=0.000;DP=95;ExcessHet=3.0103;FS=2.771;MLEAC=1;MLEAF=0.500;MQ=42.00;MQRankSum=0.000;QD=18.65;ReadPosRankSum=-0.341;SOR=0.420	GT:AD:DP:GQ:PL	0/1:46,49:95:99:1800,0,1646
chrII	278171	.	G	A	1694.77	PASS	AC=1;AF=0.500;AN=2;BaseQRankSum=0.089;ClippingRankSum=0.000;DP=94;ExcessHet=3.0103;FS=3.642;MLEAC=1;MLEAF=0.500;MQ=42.00;MQRankSum=0.000;QD=18.03;ReadPosRankSum=-1.089;SOR=1.325	GT:AD:DP:GQ:PL	0/1:47,47:94:99:1723,0,1684
chrII	279035	.	C	T	1078.77	PASS	AC=1;AF=0.500;AN=2;BaseQRankSum=-1.008;ClippingRankSum=0.000;DP=64;ExcessHet=3.0103;FS=0.000;MLEAC=1;MLEAF=0.500;MQ=41.97;MQRankSum=1.031;QD=16.86;ReadPosRankSum=-0.724;SOR=0.693	GT:AD:DP:GQ:PL	0/1:32,32:64:99:1107,0,1218
chrII	280023	.	C	T	2089.77	PASS	AC=1;AF=0.500;AN=2;BaseQRankSum=0.303;ClippingRankSum=0.000;DP=132;ExcessHet=3.0103;FS=0.000;MLEAC=1;MLEAF=0.500;MQ=41.87;MQRankSum=1.347;QD=15.83;ReadPosRankSum=0.899;SOR=0.693	GT:AD:DP:GQ:PL	0/1:70,62:132:99:2118,0,2456
chrII	291988	.	C	T	419.77	PASS	AC=1;AF=0.500;AN=2;BaseQRankSum=-1.013;ClippingRankSum=0.000;DP=34;ExcessHet=3.0103;FS=1.384;MLEAC=1;MLEAF=0.500;MQ=42.00;MQRankSum=0.000;QD=12.35;ReadPosRankSum=-0.308;SOR=0.976	GT:AD:DP:GQ:PL	0/1:21,13:34:99:448,0,789
chrII	375023	.	G	A	707.77	PASS	AC=1;AF=0.500;AN=2;BaseQRankSum=0.376;ClippingRankSum=0.000;DP=40;ExcessHet=3.0103;FS=0.000;MLEAC=1;MLEAF=0.500;MQ=42.00;MQRankSum=0.000;QD=17.69;ReadPosRankSum=-0.752;SOR=0.936	GT:AD:DP:GQ:PL	0/1:20,20:40:99:736,0,731
chrII	391552	.	G	A	1644.77	PASS	AC=1;AF=0.500;AN=2;BaseQRankSum=1.780;ClippingRankSum=0.000;DP=106;ExcessHet=3.0103;FS=7.643;MLEAC=1;MLEAF=0.500;MQ=42.00;MQRankSum=0.000;QD=15.52;ReadPosRankSum=0.626;SOR=1.263	GT:AD:DP:GQ:PL	0/1:58,48:106:99:1673,0,1909
chrII	393140	.	G	A	793.77	PASS	AC=1;AF=0.500;AN=2;BaseQRankSum=2.164;ClippingRankSum=0.000;DP=62;ExcessHet=3.0103;FS=0.000;MLEAC=1;MLEAF=0.500;MQ=41.74;MQRankSum=-1.252;QD=13.01;ReadPosRankSum=1.347;SOR=0.837	GT:AD:DP:GQ:PL	0/1:38,23:61:99:822,0,1370
chrII	426857	.	C	T	1914.77	PASS	AC=1;AF=0.500;AN=2;BaseQRankSum=1.843;ClippingRankSum=0.000;DP=117;ExcessHet=3.0103;FS=1.473;MLEAC=1;MLEAF=0.500;MQ=41.95;MQRankSum=1.713;QD=16.37;ReadPosRankSum=-0.357;SOR=0.548	GT:AD:DP:GQ:PL	0/1:60,57:117:99:1943,0,1990
chrII	455871	.	C	T	1655.77	PASS	AC=1;AF=0.500;AN=2;BaseQRankSum=0.378;ClippingRankSum=0.000;DP=99;ExcessHet=3.0103;FS=5.107;MLEAC=1;MLEAF=0.500;MQ=41.71;MQRankSum=-0.014;QD=16.72;ReadPosRankSum=0.347;SOR=0.357	GT:AD:DP:GQ:PL	0/1:51,48:99:99:1684,0,1836
chrII	461662	.	C	T	1716.77	PASS	AC=1;AF=0.500;AN=2;BaseQRankSum=-0.785;ClippingRankSum=0.000;DP=77;ExcessHet=3.0103;FS=0.000;MLEAC=1;MLEAF=0.500;MQ=42.00;MQRankSum=0.000;QD=22.59;ReadPosRankSum=-0.450;SOR=0.693	GT:AD:DP:GQ:PL	0/1:30,46:76:99:1745,0,1054
chrII	465868	.	G	A	1730.77	PASS	AC=1;AF=0.500;AN=2;BaseQRankSum=3.031;ClippingRankSum=0.000;DP=92;ExcessHet=3.0103;FS=0.784;MLEAC=1;MLEAF=0.500;MQ=41.84;MQRankSum=1.044;QD=18.81;ReadPosRankSum=2.243;SOR=0.787	GT:AD:DP:GQ:PL	0/1:45,47:92:99:1759,0,1598
chrII	478707	.	C	T	1019.77	PASS	AC=1;AF=0.500;AN=2;BaseQRankSum=0.067;ClippingRankSum=0.000;DP=85;ExcessHet=3.0103;FS=1.954;MLEAC=1;MLEAF=0.500;MQ=41.41;MQRankSum=1.652;QD=12.91;ReadPosRankSum=-2.442;SOR=0.459	GT:AD:DP:GQ:PL	0/1:48,31:79:99:1048,0,1705
chrII	547468	.	G	A	1254.77	PASS	AC=1;AF=0.500;AN=2;BaseQRankSum=1.404;ClippingRankSum=0.000;DP=83;ExcessHet=3.0103;FS=1.828;MLEAC=1;MLEAF=0.500;MQ=42.00;MQRankSum=0.000;QD=15.12;ReadPosRankSum=0.847;SOR=1.002	GT:AD:DP:GQ:PL	0/1:48,35:83:99:1283,0,1817
chrII	558670	.	C	T	1232.77	PASS	AC=1;AF=0.500;AN=2;BaseQRankSum=0.603;ClippingRankSum=0.000;DP=72;ExcessHet=3.0103;FS=4.616;MLEAC=1;MLEAF=0.500;MQ=41.80;MQRankSum=-1.000;QD=17.12;ReadPosRankSum=-0.981;SOR=1.254	GT:AD:DP:GQ:PL	0/1:37,35:72:99:1261,0,1324
chrII	595875	.	G	A	1384.77	PASS	AC=1;AF=0.500;AN=2;BaseQRankSum=-0.614;ClippingRankSum=0.000;DP=87;ExcessHet=3.0103;FS=0.000;MLEAC=1;MLEAF=0.500;MQ=42.00;MQRankSum=0.000;QD=15.92;ReadPosRankSum=-1.954;SOR=1.329	GT:AD:DP:GQ:PL	0/1:48,39:87:99:1413,0,1779
chrII	596730	.	C	T	2016.77	PASS	AC=1;AF=0.500;AN=2;BaseQRankSum=0.518;ClippingRankSum=0.000;DP=107;ExcessHet=3.0103;FS=0.000;MLEAC=1;MLEAF=0.500;MQ=41.98;MQRankSum=1.086;QD=18.85;ReadPosRankSum=0.065;SOR=0.783	GT:AD:DP:GQ:PL	0/1:50,57:107:99:2045,0,1757
chrII	598276	.	C	T	724.77	PASS	AC=1;AF=0.500;AN=2;BaseQRankSum=-2.136;ClippingRankSum=0.000;DP=40;ExcessHet=3.0103;FS=4.837;MLEAC=1;MLEAF=0.500;MQ=41.64;MQRankSum=1.101;QD=18.12;ReadPosRankSum=0.061;SOR=1.671	GT:AD:DP:GQ:PL	0/1:19,21:40:99:753,0,710
chrII	605572	.	C	T	401.77	PASS	AC=1;AF=0.500;AN=2;BaseQRankSum=-1.730;ClippingRankSum=0.000;DP=30;ExcessHet=3.0103;FS=0.000;MLEAC=1;MLEAF=0.500;MQ=42.00;MQRankSum=0.000;QD=13.39;ReadPosRankSum=0.394;SOR=0.784	GT:AD:DP:GQ:PL	0/1:18,12:30:99:430,0,709
chrII	614233	.	C	T	1609.77	PASS	AC=1;AF=0.500;AN=2;BaseQRankSum=-0.886;ClippingRankSum=0.000;DP=93;ExcessHet=3.0103;FS=4.139;MLEAC=1;MLEAF=0.500;MQ=42.00;MQRankSum=0.000;QD=17.31;ReadPosRankSum=-0.427;SOR=0.312	GT:AD:DP:GQ:PL	0/1:47,46:93:99:1638,0,1703
chrII	644754	.	C	T	1520.77	PASS	AC=1;AF=0.500;AN=2;BaseQRankSum=-0.355;ClippingRankSum=0.000;DP=90;ExcessHet=3.0103;FS=14.685;MLEAC=1;MLEAF=0.500;MQ=41.96;MQRankSum=1.407;QD=16.90;ReadPosRankSum=0.027;SOR=0.842	GT:AD:DP:GQ:PL	0/1:46,44:90:99:1549,0,1657
chrII	645631	.	C	T	818.77	PASS	AC=1;AF=0.500;AN=2;BaseQRankSum=2.035;ClippingRankSum=0.000;DP=46;ExcessHet=3.0103;FS=1.319;MLEAC=1;MLEAF=0.500;MQ=42.00;MQRankSum=0.000;QD=17.80;ReadPosRankSum=0.255;SOR=1.170	GT:AD:DP:GQ:PL	0/1:23,23:46:99:847,0,828
chrII	649769	.	G	A	2274.77	PASS	AC=1;AF=0.500;AN=2;BaseQRankSum=-0.743;ClippingRankSum=0.000;DP=115;ExcessHet=3.0103;FS=2.440;MLEAC=1;MLEAF=0.500;MQ=41.97;MQRankSum=1.536;QD=19.95;ReadPosRankSum=0.053;SOR=0.949	GT:AD:DP:GQ:PL	0/1:53,61:114:99:2303,0,1990
chrII	668880	.	G	A	1287.77	PASS	AC=1;AF=0.500;AN=2;BaseQRankSum=0.614;ClippingRankSum=0.000;DP=82;ExcessHet=3.0103;FS=0.838;MLEAC=1;MLEAF=0.500;MQ=42.00;MQRankSum=0.000;QD=15.70;ReadPosRankSum=-1.166;SOR=0.544	GT:AD:DP:GQ:PL	0/1:44,38:82:99:1316,0,1544
chrII	680353	.	G	A	1077.77	PASS	AC=1;AF=0.500;AN=2;BaseQRankSum=1.131;ClippingRankSum=0.000;DP=79;ExcessHet=3.0103;FS=6.484;MLEAC=1;MLEAF=0.500;MQ=42.00;MQRankSum=0.000;QD=13.82;ReadPosRankSum=-0.911;SOR=0.250	GT:AD:DP:GQ:PL	0/1:43,35:78:99:1106,0,1365
chrII	680703	.	G	A	1012.77	PASS	AC=1;AF=0.500;AN=2;BaseQRankSum=1.640;ClippingRankSum=0.000;DP=85;ExcessHet=3.0103;FS=9.889;MLEAC=1;MLEAF=0.500;MQ=41.98;MQRankSum=0.881;QD=11.91;ReadPosRankSum=-0.544;SOR=1.979	GT:AD:DP:GQ:PL	0/1:49,36:85:99:1041,0,1577
chrII	681752	.	G	A	1208.77	PASS	AC=1;AF=0.500;AN=2;BaseQRankSum=0.826;ClippingRankSum=0.000;DP=76;ExcessHet=3.0103;FS=2.534;MLEAC=1;MLEAF=0.500;MQ=41.95;MQRankSum=1.334;QD=15.90;ReadPosRankSum=0.772;SOR=0.403	GT:AD:DP:GQ:PL	0/1:41,35:76:99:1237,0,1448
chrII	681835	.	G	A	1196.77	PASS	AC=1;AF=0.500;AN=2;BaseQRankSum=3.029;ClippingRankSum=0.000;DP=77;ExcessHet=3.0103;FS=4.447;MLEAC=1;MLEAF=0.500;MQ=42.00;MQRankSum=0.000;QD=15.54;ReadPosRankSum=-0.924;SOR=1.223	GT:AD:DP:GQ:PL	0/1:43,34:77:99:1225,0,1490
chrII	681874	.	G	A	1309.77	PASS	AC=1;AF=0.500;AN=2;BaseQRankSum=1.358;ClippingRankSum=0.000;DP=59;ExcessHet=3.0103;FS=7.590;MLEAC=1;MLEAF=0.500;MQ=41.75;MQRankSum=-0.708;QD=22.20;ReadPosRankSum=0.028;SOR=1.215	GT:AD:DP:GQ:PL	0/1:21,38:59:99:1338,0,658
chrII	702117	.	G	A	2115.77	PASS	AC=1;AF=0.500;AN=2;BaseQRankSum=2.477;ClippingRankSum=0.000;DP=99;ExcessHet=3.0103;FS=7.720;MLEAC=1;MLEAF=0.500;MQ=41.86;MQRankSum=1.210;QD=21.37;ReadPosRankSum=1.892;SOR=3.024	GT:AD:DP:GQ:PL	0/1:41,58:99:99:2144,0,1353
chrII	718040	.	G	A	343.77	PASS	AC=1;AF=0.500;AN=2;BaseQRankSum=-1.183;ClippingRankSum=0.000;DP=30;ExcessHet=3.0103;FS=0.000;MLEAC=1;MLEAF=0.500;MQ=41.93;MQRankSum=-1.245;QD=11.46;ReadPosRankSum=-0.802;SOR=0.289	GT:AD:DP:GQ:PL	0/1:19,11:30:99:372,0,747
chrII	722608	.	C	T	1550.77	PASS	AC=1;AF=0.500;AN=2;BaseQRankSum=-4.197;ClippingRankSum=0.000;DP=74;ExcessHet=3.0103;FS=1.335;MLEAC=1;MLEAF=0.500;MQ=42.00;MQRankSum=0.000;QD=21.24;ReadPosRankSum=-0.773;SOR=0.495	GT:AD:DP:GQ:PL	0/1:27,46:73:99:1579,0,937
chrII	742531	.	G	A	1275.77	PASS	AC=1;AF=0.500;AN=2;BaseQRankSum=0.201;ClippingRankSum=0.000;DP=85;ExcessHet=3.0103;FS=0.000;MLEAC=1;MLEAF=0.500;MQ=42.00;MQRankSum=0.000;QD=15.01;ReadPosRankSum=-1.379;SOR=0.702	GT:AD:DP:GQ:PL	0/1:46,39:85:99:1304,0,1629
chrII	758011	.	C	T	1632.77	PASS	AC=1;AF=0.500;AN=2;BaseQRankSum=-0.109;ClippingRankSum=0.000;DP=97;ExcessHet=3.0103;FS=4.083;MLEAC=1;MLEAF=0.500;MQ=42.00;MQRankSum=0.000;QD=16.83;ReadPosRankSum=-0.545;SOR=1.364	GT:AD:DP:GQ:PL	0/1:50,47:97:99:1661,0,1765
chrII	768704	.	C	T	459.77	PASS	AC=1;AF=0.500;AN=2;BaseQRankSum=-0.791;ClippingRankSum=0.000;DP=36;ExcessHet=3.0103;FS=0.000;MLEAC=1;MLEAF=0.500;MQ=41.84;MQRankSum=-0.764;QD=12.77;ReadPosRankSum=0.099;SOR=0.627	GT:AD:DP:GQ:PL	0/1:20,16:36:99:488,0,725
chrII	769213	.	G	A	1625.77	PASS	AC=1;AF=0.500;AN=2;BaseQRankSum=0.775;ClippingRankSum=0.000;DP=82;ExcessHet=3.0103;FS=7.392;MLEAC=1;MLEAF=0.500;MQ=41.98;MQRankSum=1.127;QD=19.83;ReadPosRankSum=-0.502;SOR=0.338	GT:AD:DP:GQ:PL	0/1:37,45:82:99:1654,0,1259
chrII	774722	.	C	T	582.77	PASS	AC=1;AF=0.500;AN=2;BaseQRankSum=-2.085;ClippingRankSum=0.000;DP=35;ExcessHet=3.0103;FS=2.966;MLEAC=1;MLEAF=0.500;MQ=42.00;MQRankSum=0.000;QD=16.65;ReadPosRankSum=-0.793;SOR=0.704	GT:AD:DP:GQ:PL	0/1:17,18:35:99:611,0,611
chrII	777500	.	C	T	1762.77	PASS	AC=1;AF=0.500;AN=2;BaseQRankSum=0.869;ClippingRankSum=0.000;DP=109;ExcessHet=3.0103;FS=0.717;MLEAC=1;MLEAF=0.500;MQ=42.00;MQRankSum=0.000;QD=16.17;ReadPosRankSum=2.133;SOR=0.823	GT:AD:DP:GQ:PL	0/1:58,51:109:99:1791,0,2011
chrII	792380	.	C	T	63.77	PASS	AC=1;AF=0.500;AN=2;BaseQRankSum=-1.562;ClippingRankSum=0.000;DP=12;ExcessHet=3.0103;FS=0.000;MLEAC=1;MLEAF=0.500;MQ=42.00;MQRankSum=0.000;QD=5.31;ReadPosRankSum=-0.810;SOR=0.551	GT:AD:DP:GQ:PL	0/1:9,3:12:92:92,0,334
chrIII	15163	.	G	A	170.78	PASS	AC=1;AF=0.500;AN=2;BaseQRankSum=0.674;ClippingRankSum=0.000;DP=6;ExcessHet=3.0103;FS=0.000;MLEAC=1;MLEAF=0.500;MQ=42.00;MQRankSum=0.000;QD=28.46;ReadPosRankSum=-0.210;SOR=0.941	GT:AD:DP:GQ:PL	0/1:1,5:6:25:199,0,25
chrIII	40652	.	C	T	1006.77	PASS	AC=1;AF=0.500;AN=2;BaseQRankSum=1.786;ClippingRankSum=0.000;DP=71;ExcessHet=3.0103;FS=7.052;MLEAC=1;MLEAF=0.500;MQ=41.56;MQRankSum=1.477;QD=14.18;ReadPosRankSum=0.332;SOR=1.577	GT:AD:DP:GQ:PL	0/1:42,29:71:99:1035,0,1435
chrIII	41037	.	C	T	1143.77	PASS	AC=1;AF=0.500;AN=2;BaseQRankSum=1.440;ClippingRankSum=0.000;DP=58;ExcessHet=3.0103;FS=6.747;MLEAC=1;MLEAF=0.500;MQ=41.69;MQRankSum=0.689;QD=19.72;ReadPosRankSum=-0.803;SOR=0.177	GT:AD:DP:GQ:PL	0/1:28,30:58:99:1172,0,2260
chrIII	41039	.	C	T	1143.77	PASS	AC=1;AF=0.500;AN=2;BaseQRankSum=0.241;ClippingRankSum=0.000;DP=59;ExcessHet=3.0103;FS=4.433;MLEAC=1;MLEAF=0.500;MQ=41.45;MQRankSum=1.113;QD=19.39;ReadPosRankSum=0.449;SOR=0.246	GT:AD:DP:GQ:PL	0/1:29,30:59:99:1172,0,2260
chrIII	46921	.	G	A	1833.77	PASS	AC=1;AF=0.500;AN=2;BaseQRankSum=-1.528;ClippingRankSum=0.000;DP=111;ExcessHet=3.0103;FS=0.000;MLEAC=1;MLEAF=0.500;MQ=41.85;MQRankSum=-1.500;QD=16.52;ReadPosRankSum=-0.166;SOR=0.707	GT:AD:DP:GQ:PL	0/1:59,52:111:99:1862,0,2263
chrIII	50700	.	C	T	1228.77	PASS	AC=1;AF=0.500;AN=2;BaseQRankSum=0.214;ClippingRankSum=0.000;DP=68;ExcessHet=3.0103;FS=6.969;MLEAC=1;MLEAF=0.500;MQ=41.94;MQRankSum=-1.322;QD=18.07;ReadPosRankSum=0.946;SOR=1.577	GT:AD:DP:GQ:PL	0/1:32,36:68:99:1257,0,1116
chrIII	51264	.	C	T	1595.77	PASS	AC=1;AF=0.500;AN=2;BaseQRankSum=0.799;ClippingRankSum=0.000;DP=100;ExcessHet=3.0103;FS=1.657;MLEAC=1;MLEAF=0.500;MQ=41.84;MQRankSum=-0.043;QD=16.12;ReadPosRankSum=0.390;SOR=0.532	GT:AD:DP:GQ:PL	0/1:51,48:99:99:1624,0,1708
chrIII	65585	.	G	A	1735.77	PASS	AC=1;AF=0.500;AN=2;BaseQRankSum=-0.530;ClippingRankSum=0.000;DP=113;ExcessHet=3.0103;FS=0.000;MLEAC=1;MLEAF=0.500;MQ=42.00;MQRankSum=0.000;QD=15.36;ReadPosRankSum=-0.404;SOR=0.645	GT:AD:DP:GQ:PL	0/1:62,51:113:99:1764,0,2277
chrIII	82502	.	G	A	225.77	PASS	AC=1;AF=0.500;AN=2;BaseQRankSum=-0.796;ClippingRankSum=0.000;DP=14;ExcessHet=3.0103;FS=2.480;MLEAC=1;MLEAF=0.500;MQ=41.45;MQRankSum=1.521;QD=17.37;ReadPosRankSum=-2.308;SOR=0.148	GT:AD:DP:GQ:PL	0/1:5,8:13:99:254,0,142
chrIII	105783	.	C	T	1389.77	PASS	AC=1;AF=0.500;AN=2;BaseQRankSum=1.499;ClippingRankSum=0.000;DP=91;ExcessHet=3.0103;FS=0.000;MLEAC=1;MLEAF=0.500;MQ=41.84;MQRankSum=-1.107;QD=15.27;ReadPosRankSum=1.373;SOR=0.747	GT:AD:DP:GQ:PL	0/1:51,40:91:99:1418,0,1816
chrIII	107814	.	G	A	916.77	PASS	AC=1;AF=0.500;AN=2;BaseQRankSum=-0.929;ClippingRankSum=0.000;DP=62;ExcessHet=3.0103;FS=5.148;MLEAC=1;MLEAF=0.500;MQ=42.00;MQRankSum=0.000;QD=14.79;ReadPosRankSum=-0.679;SOR=0.683	GT:AD:DP:GQ:PL	0/1:35,27:62:99:945,0,1342
chrIII	118595	.	C	T	957.77	PASS	AC=1;AF=0.500;AN=2;BaseQRankSum=-1.024;ClippingRankSum=0.000;DP=68;ExcessHet=3.0103;FS=3.562;MLEAC=1;MLEAF=0.500;MQ=42.00;MQRankSum=0.000;QD=14.08;ReadPosRankSum=-0.232;SOR=0.357	GT:AD:DP:GQ:PL	0/1:39,29:68:99:986,0,1455
chrIII	122228	.	G	A	1262.77	PASS	AC=1;AF=0.500;AN=2;BaseQRankSum=1.899;ClippingRankSum=0.000;DP=75;ExcessHet=3.0103;FS=3.132;MLEAC=1;MLEAF=0.500;MQ=41.76;MQRankSum=-0.562;QD=16.84;ReadPosRankSum=1.576;SOR=0.399	GT:AD:DP:GQ:PL	0/1:38,37:75:99:1291,0,1184
chrIII	122387	.	G	A	787.77	PASS	AC=1;AF=0.500;AN=2;BaseQRankSum=0.302;ClippingRankSum=0.000;DP=44;ExcessHet=3.0103;FS=0.000;MLEAC=1;MLEAF=0.500;MQ=42.00;MQRankSum=0.000;QD=17.90;ReadPosRankSum=1.037;SOR=0.693	GT:AD:DP:GQ:PL	0/1:22,22:44:99:816,0,811
chrIII	122534	.	G	A	1911.77	PASS	AC=1;AF=0.500;AN=2;BaseQRankSum=-0.820;ClippingRankSum=0.000;DP=107;ExcessHet=3.0103;FS=9.909;MLEAC=1;MLEAF=0.500;MQ=41.73;MQRankSum=0.080;QD=17.87;ReadPosRankSum=-1.231;SOR=2.006	GT:AD:DP:GQ:PL	0/1:51,56:107:99:1940,0,1792
chrIII	137703	.	C	T	1494.77	PASS	AC=2;AF=1.00;AN=2;DP=37;ExcessHet=3.0103;FS=0.000;MLEAC=2;MLEAF=1.00;MQ=42.00;QD=30.63;SOR=1.432	GT:AD:DP:GQ:PL	1/1:0,37:37:99:1523,111,0
chrIII	178795	.	G	A	471.77	PASS	AC=1;AF=0.500;AN=2;BaseQRankSum=1.423;ClippingRankSum=0.000;DP=26;ExcessHet=3.0103;FS=1.657;MLEAC=1;MLEAF=0.500;MQ=42.00;MQRankSum=0.000;QD=18.14;ReadPosRankSum=0.429;SOR=0.368	GT:AD:DP:GQ:PL	0/1:12,14:26:99:500,0,385
chrIII	180042	.	G	A	308.77	PASS	AC=1;AF=0.500;AN=2;BaseQRankSum=-0.032;ClippingRankSum=0.000;DP=23;ExcessHet=3.0103;FS=3.963;MLEAC=1;MLEAF=0.500;MQ=42.00;MQRankSum=0.000;QD=13.42;ReadPosRankSum=-0.365;SOR=1.561	GT:AD:DP:GQ:PL	0/1:13,10:23:99:337,0,499
chrIII	226626	.	C	T	2297.77	PASS	AC=1;AF=0.500;AN=2;BaseQRankSum=2.581;ClippingRankSum=0.000;DP=115;ExcessHet=3.0103;FS=0.710;MLEAC=1;MLEAF=0.500;MQ=41.87;MQRankSum=1.158;QD=19.98;ReadPosRankSum=-0.330;SOR=0.581	GT:AD:DP:GQ:PL	0/1:50,65:115:99:2326,0,1595
chrIV	34851	.	G	A	1728.77	PASS	AC=1;AF=0.500;AN=2;BaseQRankSum=0.281;ClippingRankSum=0.000;DP=100;ExcessHet=3.0103;FS=0.807;MLEAC=1;MLEAF=0.500;MQ=41.70;MQRankSum=0.014;QD=17.29;ReadPosRankSum=0.627;SOR=0.883	GT:AD:DP:GQ:PL	0/1:50,50:100:99:1757,0,1816
chrIV	37364	.	G	A	1431.77	PASS	AC=1;AF=0.500;AN=2;BaseQRankSum=0.210;ClippingRankSum=0.000;DP=64;ExcessHet=3.0103;FS=0.000;MLEAC=1;MLEAF=0.500;MQ=42.00;MQRankSum=0.000;QD=22.37;ReadPosRankSum=0.954;SOR=0.677	GT:AD:DP:GQ:PL	0/1:26,38:64:99:1460,0,926
chrIV	42366	.	G	A	1244.77	PASS	AC=1;AF=0.500;AN=2;BaseQRankSum=-1.185;ClippingRankSum=0.000;DP=71;ExcessHet=3.0103;FS=1.008;MLEAC=1;MLEAF=0.500;MQ=42.00;MQRankSum=0.000;QD=17.53;ReadPosRankSum=-0.944;SOR=0.877	GT:AD:DP:GQ:PL	0/1:35,36:71:99:1273,0,1255
chrIV	77191	.	G	A	1329.77	PASS	AC=1;AF=0.500;AN=2;BaseQRankSum=0.152;ClippingRankSum=0.000;DP=75;ExcessHet=3.0103;FS=2.157;MLEAC=1;MLEAF=0.500;MQ=42.00;MQRankSum=0.000;QD=17.73;ReadPosRankSum=-0.806;SOR=0.446	GT:AD:DP:GQ:PL	0/1:38,37:75:99:1358,0,1378
chrIV	137715	.	C	T	644.77	PASS	AC=1;AF=0.500;AN=2;BaseQRankSum=-0.584;ClippingRankSum=0.000;DP=41;ExcessHet=3.0103;FS=1.400;MLEAC=1;MLEAF=0.500;MQ=42.00;MQRankSum=0.000;QD=15.73;ReadPosRankSum=-1.431;SOR=0.434	GT:AD:DP:GQ:PL	0/1:23,18:41:99:673,0,903
chrIV	138889	.	G	A	1629.77	PASS	AC=1;AF=0.500;AN=2;BaseQRankSum=0.142;ClippingRankSum=0.000;DP=87;ExcessHet=3.0103;FS=0.799;MLEAC=1;MLEAF=0.500;MQ=41.84;MQRankSum=-0.899;QD=18.73;ReadPosRankSum=-0.210;SOR=0.794	GT:AD:DP:GQ:PL	0/1:40,47:87:99:1658,0,1408
chrIV	153623	.	C	T	1873.77	PASS	AC=1;AF=0.500;AN=2;BaseQRankSum=-1.228;ClippingRankSum=0.000;DP=110;ExcessHet=3.0103;FS=2.628;MLEAC=1;MLEAF=0.500;MQ=41.74;MQRankSum=0.000;QD=17.03;ReadPosRankSum=0.010;SOR=0.992	GT:AD:DP:GQ:PL	0/1:56,54:110:99:1902,0,2050
chrIV	156366	.	G	A	993.77	PASS	AC=1;AF=0.500;AN=2;BaseQRankSum=0.483;ClippingRankSum=0.000;DP=61;ExcessHet=3.0103;FS=5.213;MLEAC=1;MLEAF=0.500;MQ=42.00;MQRankSum=0.000;QD=16.29;ReadPosRankSum=0.274;SOR=1.460	GT:AD:DP:GQ:PL	0/1:32,29:61:99:1022,0,1140
chrIV	170333	.	G	A	293.77	PASS	AC=1;AF=0.500;AN=2;BaseQRankSum=0.943;ClippingRankSum=0.000;DP=24;ExcessHet=3.0103;FS=4.100;MLEAC=1;MLEAF=0.500;MQ=42.00;MQRankSum=0.000;QD=12.24;ReadPosRankSum=0.594;SOR=1.890	GT:AD:DP:GQ:PL	0/1:15,9:24:99:322,0,575
chrIV	172174	.	G	A	640.77	PASS	AC=1;AF=0.500;AN=2;BaseQRankSum=0.111;ClippingRankSum=0.000;DP=54;ExcessHet=3.0103;FS=2.868;MLEAC=1;MLEAF=0.500;MQ=41.93;MQRankSum=-1.834;QD=11.87;ReadPosRankSum=-0.650;SOR=0.318	GT:AD:DP:GQ:PL	0/1:34,20:54:99:669,0,1283
chrIV	175869	.	C	T	1499.77	PASS	AC=1;AF=0.500;AN=2;BaseQRankSum=-1.440;ClippingRankSum=0.000;DP=89;ExcessHet=3.0103;FS=0.798;MLEAC=1;MLEAF=0.500;MQ=41.84;MQRankSum=1.011;QD=16.85;ReadPosRankSum=0.504;SOR=0.575	GT:AD:DP:GQ:PL	0/1:45,44:89:99:1528,0,1606
chrIV	196748	.	G	A	1261.77	PASS	AC=1;AF=0.500;AN=2;BaseQRankSum=-0.014;ClippingRankSum=0.000;DP=105;ExcessHet=3.0103;FS=1.881;MLEAC=1;MLEAF=0.500;MQ=42.00;MQRankSum=0.000;QD=12.13;ReadPosRankSum=-0.808;SOR=1.008	GT:AD:DP:GQ:PL	0/1:65,39:104:99:1290,0,2377
chrIV	221428	.	G	A	758.77	PASS	AC=1;AF=0.500;AN=2;BaseQRankSum=-0.202;ClippingRankSum=0.000;DP=35;ExcessHet=3.0103;FS=6.582;MLEAC=1;MLEAF=0.500;MQ=41.83;MQRankSum=-0.106;QD=21.68;ReadPosRankSum=0.695;SOR=0.131	GT:AD:DP:GQ:PL	0/1:13,22:35:99:787,0,468
chrIV	234440	.	C	T	741.77	PASS	AC=1;AF=0.500;AN=2;BaseQRankSum=-1.644;ClippingRankSum=0.000;DP=63;ExcessHet=3.0103;FS=2.143;MLEAC=1;MLEAF=0.500;MQ=42.00;MQRankSum=0.000;QD=11.77;ReadPosRankSum=-0.323;SOR=0.618	GT:AD:DP:GQ:PL	0/1:40,23:63:99:770,0,1526
chrIV	240355	.	C	T	1993.77	PASS	AC=1;AF=0.500;AN=2;BaseQRankSum=-0.824;ClippingRankSum=0.000;DP=102;ExcessHet=3.0103;FS=2.833;MLEAC=1;MLEAF=0.500;MQ=41.98;MQRankSum=-0.848;QD=19.94;ReadPosRankSum=-1.728;SOR=1.069	GT:AD:DP:GQ:PL	0/1:43,57:100:99:2022,0,1492
chrIV	241468	.	C	T	1245.77	PASS	AC=1;AF=0.500;AN=2;BaseQRankSum=-0.771;ClippingRankSum=0.000;DP=65;ExcessHet=3.0103;FS=1.055;MLEAC=1;MLEAF=0.500;MQ=42.00;MQRankSum=0.000;QD=19.17;ReadPosRankSum=-0.265;SOR=0.919	GT:AD:DP:GQ:PL	0/1:30,35:65:99:1274,0,1085
chrIV	315771	.	G	A	2269.77	PASS	AC=1;AF=0.500;AN=2;BaseQRankSum=2.628;ClippingRankSum=0.000;DP=121;ExcessHet=3.0103;FS=8.469;MLEAC=1;MLEAF=0.500;MQ=41.85;MQRankSum=0.645;QD=18.76;ReadPosRankSum=1.931;SOR=0.336	GT:AD:DP:GQ:PL	0/1:58,63:121:99:2298,0,1940
chrIV	335160	.	C	T	2228.77	PASS	AC=1;AF=0.500;AN=2;BaseQRankSum=0.196;ClippingRankSum=0.000;DP=146;ExcessHet=3.0103;FS=0.613;MLEAC=1;MLEAF=0.500;MQ=41.90;MQRankSum=0.915;QD=15.37;ReadPosRankSum=0.571;SOR=0.628	GT:AD:DP:GQ:PL	0/1:80,65:145:99:2257,0,2845
chrIV	356871	.	G	A	830.77	PASS	AC=1;AF=0.500;AN=2;BaseQRankSum=0.462;ClippingRankSum=0.000;DP=52;ExcessHet=3.0103;FS=7.901;MLEAC=1;MLEAF=0.500;MQ=42.00;MQRankSum=0.000;QD=15.98;ReadPosRankSum=-1.476;SOR=1.802	GT:AD:DP:GQ:PL	0/1:28,24:52:99:859,0,1031
chrIV	398437	.	G	A	639.77	PASS	AC=1;AF=0.500;AN=2;BaseQRankSum=-1.346;ClippingRankSum=0.000;DP=38;ExcessHet=3.0103;FS=5.297;MLEAC=1;MLEAF=0.500;MQ=42.00;MQRankSum=0.000;QD=16.84;ReadPosRankSum=-0.985;SOR=0.160	GT:AD:DP:GQ:PL	0/1:19,19:38:99:668,0,728
chrIV	410174	.	G	A	1608.77	PASS	AC=1;AF=0.500;AN=2;BaseQRankSum=1.759;ClippingRankSum=0.000;DP=85;ExcessHet=3.0103;FS=0.000;MLEAC=1;MLEAF=0.500;MQ=41.83;MQRankSum=-0.942;QD=18.93;ReadPosRankSum=0.230;SOR=0.648	GT:AD:DP:GQ:PL	0/1:41,44:85:99:1637,0,1420
chrIV	416844	.	G	A	759.77	PASS	AC=1;AF=0.500;AN=2;BaseQRankSum=-0.139;ClippingRankSum=0.000;DP=43;ExcessHet=3.0103;FS=0.000;MLEAC=1;MLEAF=0.500;MQ=42.00;MQRankSum=0.000;QD=17.67;ReadPosRankSum=0.857;SOR=0.754	GT:AD:DP:GQ:PL	0/1:20,23:43:99:788,0,664
chrIV	442024	.	G	A	688.77	PASS	AC=1;AF=0.500;AN=2;BaseQRankSum=0.525;ClippingRankSum=0.000;DP=49;ExcessHet=3.0103;FS=0.000;MLEAC=1;MLEAF=0.500;MQ=42.00;MQRankSum=0.000;QD=14.06;ReadPosRankSum=0.110;SOR=0.871	GT:AD:DP:GQ:PL	0/1:29,20:49:99:717,0,1111
chrIV	462254	.	G	A	1287.77	PASS	AC=1;AF=0.500;AN=2;BaseQRankSum=0.977;ClippingRankSum=0.000;DP=83;ExcessHet=3.0103;FS=5.824;MLEAC=1;MLEAF=0.500;MQ=41.82;MQRankSum=-1.118;QD=15.52;ReadPosRankSum=-1.152;SOR=0.307	GT:AD:DP:GQ:PL	0/1:47,36:83:99:1316,0,1723
chrIV	524891	.	G	A	1825.77	PASS	AC=1;AF=0.500;AN=2;BaseQRankSum=0.150;ClippingRankSum=0.000;DP=79;ExcessHet=3.0103;FS=0.000;MLEAC=1;MLEAF=0.500;MQ=42.00;MQRankSum=0.000;QD=23.11;ReadPosRankSum=-0.011;SOR=0.614	GT:AD:DP:GQ:PL	0/1:29,50:79:99:1854,0,974
chrIV	546685	.	C	T	1631.77	PASS	AC=1;AF=0.500;AN=2;BaseQRankSum=1.458;ClippingRankSum=0.000;DP=99;ExcessHet=3.0103;FS=1.643;MLEAC=1;MLEAF=0.500;MQ=41.98;MQRankSum=-1.011;QD=16.48;ReadPosRankSum=-0.927;SOR=0.531	GT:AD:DP:GQ:PL	0/1:51,48:99:99:1660,0,1695
chrIV	600745	.	C	T	797.77	PASS	AC=1;AF=0.500;AN=2;BaseQRankSum=-2.504;ClippingRankSum=0.000;DP=44;ExcessHet=3.0103;FS=0.000;MLEAC=1;MLEAF=0.500;MQ=41.44;MQRankSum=0.131;QD=18.13;ReadPosRankSum=-2.047;SOR=0.941	GT:AD:DP:GQ:PL	0/1:20,24:44:99:826,0,700
chrIV	600813	.	C	T	1174.77	PASS	AC=1;AF=0.500;AN=2;BaseQRankSum=1.578;ClippingRankSum=0.000;DP=65;ExcessHet=3.0103;FS=0.000;MLEAC=1;MLEAF=0.500;MQ=40.66;MQRankSum=-0.772;QD=18.07;ReadPosRankSum=0.646;SOR=0.808	GT:AD:DP:GQ:PL	0/1:31,34:65:99:1203,0,1053
chrIV	601717	.	C	T	1827.77	PASS	AC=1;AF=0.500;AN=2;BaseQRankSum=0.000;ClippingRankSum=0.000;DP=88;ExcessHet=3.0103;FS=1.792;MLEAC=1;MLEAF=0.500;MQ=41.79;MQRankSum=-1.444;QD=20.77;ReadPosRankSum=0.412;SOR=0.998	GT:AD:DP:GQ:PL	0/1:36,52:88:99:1856,0,1183
chrIV	603958	.	C	T	490.77	PASS	AC=1;AF=0.500;AN=2;BaseQRankSum=-0.916;ClippingRankSum=0.000;DP=25;ExcessHet=3.0103;FS=1.569;MLEAC=1;MLEAF=0.500;MQ=42.00;MQRankSum=0.000;QD=19.63;ReadPosRankSum=-0.601;SOR=1.112	GT:AD:DP:GQ:PL	0/1:11,14:25:99:519,0,417
chrIV	610146	.	G	A	920.77	PASS	AC=1;AF=0.500;AN=2;BaseQRankSum=0.310;ClippingRankSum=0.000;DP=65;ExcessHet=3.0103;FS=1.018;MLEAC=1;MLEAF=0.500;MQ=42.00;MQRankSum=0.000;QD=14.17;ReadPosRankSum=-0.640;SOR=0.483	GT:AD:DP:GQ:PL	0/1:38,27:65:99:949,0,1391
chrIV	612088	.	G	A	569.77	PASS	AC=1;AF=0.500;AN=2;BaseQRankSum=2.442;ClippingRankSum=0.000;DP=30;ExcessHet=3.0103;FS=1.922;MLEAC=1;MLEAF=0.500;MQ=42.00;MQRankSum=0.000;QD=18.99;ReadPosRankSum=1.016;SOR=1.329	GT:AD:DP:GQ:PL	0/1:14,16:30:99:598,0,451
chrIV	617585	.	C	T	1220.77	PASS	AC=1;AF=0.500;AN=2;BaseQRankSum=-1.833;ClippingRankSum=0.000;DP=79;ExcessHet=3.0103;FS=6.836;MLEAC=1;MLEAF=0.500;MQ=41.95;MQRankSum=-1.538;QD=15.45;ReadPosRankSum=-1.925;SOR=0.215	GT:AD:DP:GQ:PL	0/1:43,36:79:99:1249,0,1630
chrIV	645001	.	C	T	1038.77	PASS	AC=1;AF=0.500;AN=2;BaseQRankSum=1.887;ClippingRankSum=0.000;DP=72;ExcessHet=3.0103;FS=0.000;MLEAC=1;MLEAF=0.500;MQ=42.00;MQRankSum=0.000;QD=14.63;ReadPosRankSum=2.004;SOR=0.667	GT:AD:DP:GQ:PL	0/1:42,29:71:99:1067,0,1553
chrIV	645166	.	G	A	1336.77	PASS	AC=1;AF=0.500;AN=2;BaseQRankSum=-0.328;ClippingRankSum=0.000;DP=77;ExcessHet=3.0103;FS=2.637;MLEAC=1;MLEAF=0.500;MQ=41.84;MQRankSum=1.039;QD=17.36;ReadPosRankSum=-0.276;SOR=0.332	GT:AD:DP:GQ:PL	0/1:38,39:77:99:1365,0,1375
chrIV	652489	.	G	A	1196.77	PASS	AC=1;AF=0.500;AN=2;BaseQRankSum=-1.882;ClippingRankSum=0.000;DP=57;ExcessHet=3.0103;FS=0.000;MLEAC=1;MLEAF=0.500;MQ=41.74;MQRankSum=-0.670;QD=21.00;ReadPosRankSum=-0.170;SOR=0.748	GT:AD:DP:GQ:PL	0/1:19,38:57:99:1225,0,568
chrIV	666825	.	G	A	1031.77	PASS	AC=1;AF=0.500;AN=2;BaseQRankSum=-1.263;ClippingRankSum=0.000;DP=69;ExcessHet=3.0103;FS=0.000;MLEAC=1;MLEAF=0.500;MQ=42.00;MQRankSum=0.000;QD=14.95;ReadPosRankSum=-1.566;SOR=0.654	GT:AD:DP:GQ:PL	0/1:38,31:69:99:1060,0,1398
chrIV	667761	.	G	A	1022.77	PASS	AC=1;AF=0.500;AN=2;BaseQRankSum=-2.124;ClippingRankSum=0.000;DP=64;ExcessHet=3.0103;FS=2.155;MLEAC=1;MLEAF=0.500;MQ=41.97;MQRankSum=-0.969;QD=15.98;ReadPosRankSum=-2.248;SOR=1.130	GT:AD:DP:GQ:PL	0/1:32,32:64:99:1051,0,1166
chrIV	678407	.	G	A	1943.77	PASS	AC=1;AF=0.500;AN=2;BaseQRankSum=-0.330;ClippingRankSum=0.000;DP=104;ExcessHet=3.0103;FS=0.000;MLEAC=1;MLEAF=0.500;MQ=42.00;MQRankSum=0.000;QD=18.69;ReadPosRankSum=-1.394;SOR=0.604	GT:AD:DP:GQ:PL	0/1:50,54:104:99:1972,0,1825
chrIV	688916	.	C	T	1938.77	PASS	AC=1;AF=0.500;AN=2;BaseQRankSum=1.965;ClippingRankSum=0.000;DP=103;ExcessHet=3.0103;FS=0.000;MLEAC=1;MLEAF=0.500;MQ=42.00;MQRankSum=0.000;QD=18.82;ReadPosRankSum=0.424;SOR=0.744	GT:AD:DP:GQ:PL	0/1:48,55:103:99:1967,0,1635
chrIV	748385	.	C	T	757.77	PASS	AC=1;AF=0.500;AN=2;BaseQRankSum=1.048;ClippingRankSum=0.000;DP=45;ExcessHet=3.0103;FS=0.000;MLEAC=1;MLEAF=0.500;MQ=42.00;MQRankSum=0.000;QD=16.84;ReadPosRankSum=-1.110;SOR=1.473	GT:AD:DP:GQ:PL	0/1:24,21:45:99:786,0,900
chrIV	752618	.	G	A	714.77	PASS	AC=1;AF=0.500;AN=2;BaseQRankSum=0.624;ClippingRankSum=0.000;DP=28;ExcessHet=3.0103;FS=1.939;MLEAC=1;MLEAF=0.500;MQ=42.00;MQRankSum=0.000;QD=25.53;ReadPosRankSum=0.708;SOR=0.368	GT:AD:DP:GQ:PL	0/1:8,20:28:99:743,0,250
chrIV	753903	.	G	A	1494.77	PASS	AC=1;AF=0.500;AN=2;BaseQRankSum=-2.475;ClippingRankSum=0.000;DP=96;ExcessHet=3.0103;FS=3.875;MLEAC=1;MLEAF=0.500;MQ=42.00;MQRankSum=0.000;QD=15.57;ReadPosRankSum=-1.001;SOR=0.379	GT:AD:DP:GQ:PL	0/1:50,46:96:99:1523,0,1829
chrIV	779801	.	C	T	779.77	PASS	AC=1;AF=0.500;AN=2;BaseQRankSum=0.188;ClippingRankSum=0.000;DP=41;ExcessHet=3.0103;FS=4.558;MLEAC=1;MLEAF=0.500;MQ=42.00;MQRankSum=0.000;QD=19.02;ReadPosRankSum=-0.724;SOR=0.574	GT:AD:DP:GQ:PL	0/1:19,22:41:99:808,0,675
chrIV	806472	.	G	A	1508.77	PASS	AC=1;AF=0.500;AN=2;BaseQRankSum=-1.053;ClippingRankSum=0.000;DP=68;ExcessHet=3.0103;FS=0.000;MLEAC=1;MLEAF=0.500;MQ=42.00;MQRankSum=0.000;QD=22.19;ReadPosRankSum=-1.079;SOR=0.628	GT:AD:DP:GQ:PL	0/1:27,41:68:99:1537,0,958
chrIV	806605	.	C	T	1890.77	PASS	AC=1;AF=0.500;AN=2;BaseQRankSum=-0.318;ClippingRankSum=0.000;DP=101;ExcessHet=3.0103;FS=3.604;MLEAC=1;MLEAF=0.500;MQ=42.00;MQRankSum=0.000;QD=18.72;ReadPosRankSum=-0.728;SOR=1.257	GT:AD:DP:GQ:PL	0/1:46,55:101:99:1919,0,1522
chrIV	808242	.	C	T	1528.77	PASS	AC=1;AF=0.500;AN=2;BaseQRankSum=-3.963;ClippingRankSum=0.000;DP=93;ExcessHet=3.0103;FS=4.503;MLEAC=1;MLEAF=0.500;MQ=42.00;MQRankSum=0.000;QD=16.44;ReadPosRankSum=0.143;SOR=1.557	GT:AD:DP:GQ:PL	0/1:47,46:93:99:1557,0,1687
chrIV	838368	.	C	T	1463.77	PASS	AC=1;AF=0.500;AN=2;BaseQRankSum=0.685;ClippingRankSum=0.000;DP=71;ExcessHet=3.0103;FS=2.260;MLEAC=1;MLEAF=0.500;MQ=42.00;MQRankSum=0.000;QD=20.62;ReadPosRankSum=-0.296;SOR=0.390	GT:AD:DP:GQ:PL	0/1:30,41:71:99:1492,0,966
chrIV	859993	.	G	A	1120.77	PASS	AC=1;AF=0.500;AN=2;BaseQRankSum=-1.415;ClippingRankSum=0.000;DP=75;ExcessHet=3.0103;FS=4.621;MLEAC=1;MLEAF=0.500;MQ=42.00;MQRankSum=0.000;QD=14.94;ReadPosRankSum=0.493;SOR=1.274	GT:AD:DP:GQ:PL	0/1:37,38:75:99:1149,0,1182
chrIV	911896	.	G	A	1256.77	PASS	AC=1;AF=0.500;AN=2;BaseQRankSum=1.548;ClippingRankSum=0.000;DP=72;ExcessHet=3.0103;FS=5.155;MLEAC=1;MLEAF=0.500;MQ=42.00;MQRankSum=0.000;QD=17.46;ReadPosRankSum=1.007;SOR=1.395	GT:AD:DP:GQ:PL	0/1:37,35:72:99:1285,0,1292
chrIV	912309	.	G	A	715.77	PASS	AC=1;AF=0.500;AN=2;BaseQRankSum=-0.338;ClippingRankSum=0.000;DP=38;ExcessHet=3.0103;FS=1.342;MLEAC=1;MLEAF=0.500;MQ=42.00;MQRankSum=0.000;QD=18.84;ReadPosRankSum=0.640;SOR=1.112	GT:AD:DP:GQ:PL	0/1:18,20:38:99:744,0,666
chrIV	914825	.	G	A	875.77	PASS	AC=1;AF=0.500;AN=2;BaseQRankSum=0.136;ClippingRankSum=0.000;DP=55;ExcessHet=3.0103;FS=8.907;MLEAC=1;MLEAF=0.500;MQ=42.00;MQRankSum=0.000;QD=15.92;ReadPosRankSum=-1.199;SOR=0.129	GT:AD:DP:GQ:PL	0/1:29,26:55:99:904,0,1033
chrIV	915442	.	C	T	795.77	PASS	AC=1;AF=0.500;AN=2;BaseQRankSum=0.340;ClippingRankSum=0.000;DP=56;ExcessHet=3.0103;FS=1.035;MLEAC=1;MLEAF=0.500;MQ=42.00;MQRankSum=0.000;QD=14.21;ReadPosRankSum=-1.027;SOR=0.538	GT:AD:DP:GQ:PL	0/1:32,24:56:99:824,0,1167
chrIV	950196	.	G	A	1650.77	PASS	AC=1;AF=0.500;AN=2;BaseQRankSum=0.857;ClippingRankSum=0.000;DP=94;ExcessHet=3.0103;FS=3.071;MLEAC=1;MLEAF=0.500;MQ=42.00;MQRankSum=0.000;QD=17.56;ReadPosRankSum=-0.333;SOR=1.096	GT:AD:DP:GQ:PL	0/1:48,46:94:99:1679,0,1766
chrIV	954159	.	C	T	1682.77	PASS	AC=1;AF=0.500;AN=2;BaseQRankSum=-4.756;ClippingRankSum=0.000;DP=99;ExcessHet=3.0103;FS=0.000;MLEAC=1;MLEAF=0.500;MQ=42.00;MQRankSum=0.000;QD=17.00;ReadPosRankSum=0.335;SOR=0.564	GT:AD:DP:GQ:PL	0/1:48,51:99:99:1711,0,1757
chrIV	973687	.	G	A	1331.77	PASS	AC=1;AF=0.500;AN=2;BaseQRankSum=1.408;ClippingRankSum=0.000;DP=88;ExcessHet=3.0103;FS=4.128;MLEAC=1;MLEAF=0.500;MQ=42.00;MQRankSum=0.000;QD=15.49;ReadPosRankSum=1.352;SOR=1.179	GT:AD:DP:GQ:PL	0/1:48,38:86:99:1360,0,1673
chrIV	974016	.	G	A	1024.77	PASS	AC=1;AF=0.500;AN=2;BaseQRankSum=-2.701;ClippingRankSum=0.000;DP=70;ExcessHet=3.0103;FS=2.103;MLEAC=1;MLEAF=0.500;MQ=41.79;MQRankSum=-1.030;QD=14.64;ReadPosRankSum=-0.118;SOR=1.051	GT:AD:DP:GQ:PL	0/1:37,33:70:99:1053,0,1355
chrIV	1017276	.	G	A	880.77	PASS	AC=1;AF=0.500;AN=2;BaseQRankSum=1.719;ClippingRankSum=0.000;DP=53;ExcessHet=3.0103;FS=0.000;MLEAC=1;MLEAF=0.500;MQ=42.00;MQRankSum=0.000;QD=16.62;ReadPosRankSum=0.548;SOR=0.826	GT:AD:DP:GQ:PL	0/1:28,25:53:99:909,0,979
chrIV	1020465	.	C	T	1052.77	PASS	AC=1;AF=0.500;AN=2;BaseQRankSum=-1.121;ClippingRankSum=0.000;DP=80;ExcessHet=3.0103;FS=1.871;MLEAC=1;MLEAF=0.500;MQ=41.82;MQRankSum=-1.155;QD=13.33;ReadPosRankSum=-1.308;SOR=0.814	GT:AD:DP:GQ:PL	0/1:46,33:79:99:1081,0,1641
chrIV	1050209	.	G	A	1308.77	PASS	AC=1;AF=0.500;AN=2;BaseQRankSum=-0.810;ClippingRankSum=0.000;DP=73;ExcessHet=3.0103;FS=0.000;MLEAC=1;MLEAF=0.500;MQ=42.00;MQRankSum=0.000;QD=17.93;ReadPosRankSum=0.048;SOR=0.638	GT:AD:DP:GQ:PL	0/1:36,37:73:99:1337,0,1308
chrIV	1086088	.	C	T	1277.77	PASS	AC=1;AF=0.500;AN=2;BaseQRankSum=-1.203;ClippingRankSum=0.000;DP=88;ExcessHet=3.0103;FS=0.000;MLEAC=1;MLEAF=0.500;MQ=41.79;MQRankSum=0.429;QD=15.03;ReadPosRankSum=-0.164;SOR=0.774	GT:AD:DP:GQ:PL	0/1:47,38:85:99:1306,0,1699
chrIV	1112320	.	G	A	721.77	PASS	AC=1;AF=0.500;AN=2;BaseQRankSum=1.262;ClippingRankSum=0.000;DP=43;ExcessHet=3.0103;FS=2.619;MLEAC=1;MLEAF=0.500;MQ=42.00;MQRankSum=0.000;QD=16.79;ReadPosRankSum=1.069;SOR=0.368	GT:AD:DP:GQ:PL	0/1:23,20:43:99:750,0,870
chrIV	1141252	.	G	A	786.77	PASS	AC=1;AF=0.500;AN=2;BaseQRankSum=1.413;ClippingRankSum=0.000;DP=48;ExcessHet=3.0103;FS=1.169;MLEAC=1;MLEAF=0.500;MQ=41.70;MQRankSum=1.001;QD=16.39;ReadPosRankSum=0.198;SOR=0.446	GT:AD:DP:GQ:PL	0/1:25,23:48:99:815,0,767
chrIV	1148704	.	G	A	1659.77	PASS	AC=1;AF=0.500;AN=2;BaseQRankSum=-0.439;ClippingRankSum=0.000;DP=97;ExcessHet=3.0103;FS=3.016;MLEAC=1;MLEAF=0.500;MQ=42.00;MQRankSum=0.000;QD=17.11;ReadPosRankSum=-0.218;SOR=1.057	GT:AD:DP:GQ:PL	0/1:50,47:97:99:1688,0,1784
chrIV	1179855	.	C	T	803.77	PASS	AC=1;AF=0.500;AN=2;BaseQRankSum=0.113;ClippingRankSum=0.000;DP=63;ExcessHet=3.0103;FS=0.956;MLEAC=1;MLEAF=0.500;MQ=42.00;MQRankSum=0.000;QD=12.76;ReadPosRankSum=-1.355;SOR=0.836	GT:AD:DP:GQ:PL	0/1:37,26:63:99:832,0,1266
chrIV	1257032	.	G	A	1023.77	PASS	AC=1;AF=0.500;AN=2;BaseQRankSum=1.196;ClippingRankSum=0.000;DP=52;ExcessHet=3.0103;FS=1.162;MLEAC=1;MLEAF=0.500;MQ=41.79;MQRankSum=0.221;QD=19.69;ReadPosRankSum=2.012;SOR=0.511	GT:AD:DP:GQ:PL	0/1:23,29:52:99:1052,0,778
chrIV	1276211	.	G	A	980.77	PASS	AC=1;AF=0.500;AN=2;BaseQRankSum=-0.348;ClippingRankSum=0.000;DP=50;ExcessHet=3.0103;FS=0.000;MLEAC=1;MLEAF=0.500;MQ=42.00;MQRankSum=0.000;QD=19.62;ReadPosRankSum=0.358;SOR=0.990	GT:AD:DP:GQ:PL	0/1:22,28:50:99:1009,0,770
chrIV	1277420	.	C	T	1158.77	PASS	AC=1;AF=0.500;AN=2;BaseQRankSum=0.061;ClippingRankSum=0.000;DP=65;ExcessHet=3.0103;FS=2.150;MLEAC=1;MLEAF=0.500;MQ=41.78;MQRankSum=1.111;QD=17.83;ReadPosRankSum=-2.419;SOR=1.119	GT:AD:DP:GQ:PL	0/1:30,35:65:99:1187,0,1036
chrIV	1278159	.	G	A	1433.77	PASS	AC=1;AF=0.500;AN=2;BaseQRankSum=0.704;ClippingRankSum=0.000;DP=95;ExcessHet=3.0103;FS=1.673;MLEAC=1;MLEAF=0.500;MQ=41.98;MQRankSum=-1.102;QD=15.09;ReadPosRankSum=-1.259;SOR=0.863	GT:AD:DP:GQ:PL	0/1:53,42:95:99:1462,0,1870
chrIV	1278271	.	G	A	1190.77	PASS	AC=1;AF=0.500;AN=2;BaseQRankSum=-0.100;ClippingRankSum=0.000;DP=83;ExcessHet=3.0103;FS=0.000;MLEAC=1;MLEAF=0.500;MQ=42.00;MQRankSum=0.000;QD=14.35;ReadPosRankSum=-0.291;SOR=0.664	GT:AD:DP:GQ:PL	0/1:47,36:83:99:1219,0,1601
chrIV	1279708	.	C	T	2334.77	PASS	AC=1;AF=0.500;AN=2;BaseQRankSum=0.698;ClippingRankSum=0.000;DP=122;ExcessHet=3.0103;FS=0.000;MLEAC=1;MLEAF=0.500;MQ=41.97;MQRankSum=-1.263;QD=19.30;ReadPosRankSum=-0.714;SOR=0.709	GT:AD:DP:GQ:PL	0/1:54,67:121:99:2363,0,1778
chrIV	1288486	.	C	T	1491.77	PASS	AC=1;AF=0.500;AN=2;BaseQRankSum=0.721;ClippingRankSum=0.000;DP=84;ExcessHet=3.0103;FS=0.000;MLEAC=1;MLEAF=0.500;MQ=42.00;MQRankSum=0.000;QD=17.76;ReadPosRankSum=0.197;SOR=0.606	GT:AD:DP:GQ:PL	0/1:42,42:84:99:1520,0,1491
chrIV	1294403	.	G	A	1909.77	PASS	AC=1;AF=0.500;AN=2;BaseQRankSum=0.587;ClippingRankSum=0.000;DP=111;ExcessHet=3.0103;FS=0.712;MLEAC=1;MLEAF=0.500;MQ=41.87;MQRankSum=-0.991;QD=17.21;ReadPosRankSum=-1.004;SOR=0.810	GT:AD:DP:GQ:PL	0/1:56,55:111:99:1938,0,1967
chrIV	1305919	.	G	A	162.77	PASS	AC=1;AF=0.500;AN=2;BaseQRankSum=0.000;ClippingRankSum=0.000;DP=19;ExcessHet=3.0103;FS=2.098;MLEAC=1;MLEAF=0.500;MQ=42.00;MQRankSum=0.000;QD=8.57;ReadPosRankSum=-0.428;SOR=0.223	GT:AD:DP:GQ:PL	0/1:13,6:19:99:191,0,489
chrIV	1401685	.	G	A	1569.77	PASS	AC=1;AF=0.500;AN=2;BaseQRankSum=-1.234;ClippingRankSum=0.000;DP=90;ExcessHet=3.0103;FS=5.229;MLEAC=1;MLEAF=0.500;MQ=42.00;MQRankSum=0.000;QD=17.44;ReadPosRankSum=-1.133;SOR=0.517	GT:AD:DP:GQ:PL	0/1:44,46:90:99:1598,0,1599
chrIV	1444097	.	G	A	1874.77	PASS	AC=1;AF=0.500;AN=2;BaseQRankSum=0.288;ClippingRankSum=0.000;DP=104;ExcessHet=3.0103;FS=7.716;MLEAC=1;MLEAF=0.500;MQ=42.00;MQRankSum=0.000;QD=18.03;ReadPosRankSum=0.055;SOR=1.014	GT:AD:DP:GQ:PL	0/1:52,52:104:99:1903,0,1849
chrIV	1445576	.	C	T	1590.77	PASS	AC=1;AF=0.500;AN=2;BaseQRankSum=0.782;ClippingRankSum=0.000;DP=79;ExcessHet=3.0103;FS=0.000;MLEAC=1;MLEAF=0.500;MQ=41.59;MQRankSum=0.406;QD=20.14;ReadPosRankSum=0.047;SOR=0.771	GT:AD:DP:GQ:PL	0/1:33,46:79:99:1619,0,1045
chrIV	1453822	.	G	A	2001.77	PASS	AC=1;AF=0.500;AN=2;BaseQRankSum=0.817;ClippingRankSum=0.000;DP=94;ExcessHet=3.0103;FS=0.793;MLEAC=1;MLEAF=0.500;MQ=42.00;MQRankSum=0.000;QD=21.30;ReadPosRankSum=-0.492;SOR=0.877	GT:AD:DP:GQ:PL	0/1:40,54:94:99:2030,0,1421
chrIV	1459901	.	C	T	2356.77	PASS	AC=1;AF=0.500;AN=2;BaseQRankSum=-0.378;ClippingRankSum=0.000;DP=120;ExcessHet=3.0103;FS=1.599;MLEAC=1;MLEAF=0.500;MQ=41.98;MQRankSum=1.141;QD=19.64;ReadPosRankSum=0.048;SOR=0.884	GT:AD:DP:GQ:PL	0/1:53,67:120:99:2385,0,1884
chrIV	1489211	.	G	A	116.77	PASS	AC=1;AF=0.500;AN=2;BaseQRankSum=1.543;ClippingRankSum=0.000;DP=23;ExcessHet=3.0103;FS=4.031;MLEAC=1;MLEAF=0.500;MQ=42.00;MQRankSum=0.000;QD=5.08;ReadPosRankSum=1.343;SOR=0.074	GT:AD:DP:GQ:PL	0/1:18,5:23:99:145,0,611
chrIV	1489785	.	G	A	608.77	PASS	AC=1;AF=0.500;AN=2;BaseQRankSum=0.041;ClippingRankSum=0.000;DP=31;ExcessHet=3.0103;FS=0.000;MLEAC=1;MLEAF=0.500;MQ=42.00;MQRankSum=0.000;QD=19.64;ReadPosRankSum=0.492;SOR=0.622	GT:AD:DP:GQ:PL	0/1:13,18:31:99:637,0,453
chrIV	1489806	.	G	A	303.77	PASS	AC=1;AF=0.500;AN=2;BaseQRankSum=0.557;ClippingRankSum=0.000;DP=21;ExcessHet=3.0103;FS=1.808;MLEAC=1;MLEAF=0.500;MQ=42.00;MQRankSum=0.000;QD=14.47;ReadPosRankSum=0.465;SOR=1.162	GT:AD:DP:GQ:PL	0/1:12,9:21:99:332,0,457
chrIV	1489826	.	G	A	348.77	PASS	AC=1;AF=0.500;AN=2;BaseQRankSum=-0.941;ClippingRankSum=0.000;DP=19;ExcessHet=3.0103;FS=1.871;MLEAC=1;MLEAF=0.500;MQ=42.00;MQRankSum=0.000;QD=18.36;ReadPosRankSum=-0.321;SOR=0.283	GT:AD:DP:GQ:PL	0/1:9,10:19:99:377,0,343
chrIV	1496685	.	G	A	1656.77	PASS	AC=1;AF=0.500;AN=2;BaseQRankSum=-0.881;ClippingRankSum=0.000;DP=95;ExcessHet=3.0103;FS=0.844;MLEAC=1;MLEAF=0.500;MQ=41.67;MQRankSum=-0.359;QD=17.44;ReadPosRankSum=-0.900;SOR=0.830	GT:AD:DP:GQ:PL	0/1:42,53:95:99:1685,0,1337
chrIV	1501562	.	G	A	1361.77	PASS	AC=1;AF=0.500;AN=2;BaseQRankSum=0.539;ClippingRankSum=0.000;DP=90;ExcessHet=3.0103;FS=6.579;MLEAC=1;MLEAF=0.500;MQ=41.98;MQRankSum=0.917;QD=15.13;ReadPosRankSum=-1.063;SOR=1.519	GT:AD:DP:GQ:PL	0/1:50,40:90:99:1390,0,1820
chrV	10921	.	C	T	2238.77	PASS	AC=2;AF=1.00;AN=2;DP=54;ExcessHet=3.0103;FS=0.000;MLEAC=2;MLEAF=1.00;MQ=42.00;QD=29.20;SOR=1.654	GT:AD:DP:GQ:PL	1/1:0,53:53:99:2267,160,0
chrV	16363	.	C	T	3322.77	PASS	AC=2;AF=1.00;AN=2;DP=79;ExcessHet=3.0103;FS=0.000;MLEAC=2;MLEAF=1.00;MQ=42.00;QD=34.02;SOR=2.215	GT:AD:DP:GQ:PL	1/1:0,79:79:99:3351,238,0
chrV	17031	.	C	T	4962.77	PASS	AC=2;AF=1.00;AN=2;DP=125;ExcessHet=3.0103;FS=0.000;MLEAC=2;MLEAF=1.00;MQ=41.75;QD=28.45;SOR=1.262	GT:AD:DP:GQ:PL	1/1:0,125:125:99:4991,375,0
chrV	25668	.	C	T	3476.77	PASS	AC=2;AF=1.00;AN=2;DP=85;ExcessHet=3.0103;FS=0.000;MLEAC=2;MLEAF=1.00;MQ=42.00;QD=33.79;SOR=4.332	GT:AD:DP:GQ:PL	1/1:0,85:85:99:3505,256,0
chrV	27891	.	C	T	4170.77	PASS	AC=2;AF=1.00;AN=2;DP=101;ExcessHet=3.0103;FS=0.000;MLEAC=2;MLEAF=1.00;MQ=41.86;QD=33.06;SOR=0.795	GT:AD:DP:GQ:PL	1/1:0,101:101:99:4199,304,0
chrV	32272	.	G	A	4521.77	PASS	AC=2;AF=1.00;AN=2;DP=108;ExcessHet=3.0103;FS=0.000;MLEAC=2;MLEAF=1.00;MQ=42.00;QD=31.72;SOR=0.936	GT:AD:DP:GQ:PL	1/1:0,108:108:99:4550,325,0
chrV	34742	.	G	A	3166.77	PASS	AC=2;AF=1.00;AN=2;DP=76;ExcessHet=3.0103;FS=0.000;MLEAC=2;MLEAF=1.00;MQ=42.00;QD=33.26;SOR=4.351	GT:AD:DP:GQ:PL	1/1:0,76:76:99:3195,229,0
chrV	35088	.	G	A	3628.77	PASS	AC=2;AF=1.00;AN=2;DP=87;ExcessHet=3.0103;FS=0.000;MLEAC=2;MLEAF=1.00;MQ=42.00;QD=28.86;SOR=0.812	GT:AD:DP:GQ:PL	1/1:0,87:87:99:3657,262,0
chrV	40537	.	G	A	3537.77	PASS	AC=2;AF=1.00;AN=2;DP=87;ExcessHet=3.0103;FS=0.000;MLEAC=2;MLEAF=1.00;MQ=41.98;QD=29.64;SOR=0.972	GT:AD:DP:GQ:PL	1/1:0,87:87:99:3566,262,0
chrV	42153	.	G	A	3399.77	PASS	AC=2;AF=1.00;AN=2;DP=83;ExcessHet=3.0103;FS=0.000;MLEAC=2;MLEAF=1.00;MQ=42.00;QD=27.08;SOR=1.248	GT:AD:DP:GQ:PL	1/1:0,83:83:99:3428,250,0
chrV	44935	.	G	A	3487.77	PASS	AC=2;AF=1.00;AN=2;DP=82;ExcessHet=3.0103;FS=0.000;MLEAC=2;MLEAF=1.00;MQ=42.00;QD=26.29;SOR=3.428	GT:AD:DP:GQ:PL	1/1:0,82:82:99:3516,247,0
chrV	45446	.	G	A	3260.77	PASS	AC=2;AF=1.00;AN=2;DP=79;ExcessHet=3.0103;FS=0.000;MLEAC=2;MLEAF=1.00;MQ=41.98;QD=32.33;SOR=0.718	GT:AD:DP:GQ:PL	1/1:0,79:79:99:3289,238,0
chrV	54486	.	G	A	735.77	PASS	AC=2;AF=1.00;AN=2;DP=20;ExcessHet=3.0103;FS=0.000;MLEAC=2;MLEAF=1.00;MQ=42.00;QD=27.01;SOR=0.693	GT:AD:DP:GQ:PL	1/1:0,20:20:60:764,60,0
chrV	59203	.	G	A	1136.77	PASS	AC=2;AF=1.00;AN=2;DP=27;ExcessHet=3.0103;FS=0.000;MLEAC=2;MLEAF=1.00;MQ=41.47;QD=32.98;SOR=4.332	GT:AD:DP:GQ:PL	1/1:0,27:27:81:1165,81,0
chrV	60073	.	G	A	4538.77	PASS	AC=2;AF=1.00;AN=2;DP=108;ExcessHet=3.0103;FS=0.000;MLEAC=2;MLEAF=1.00;MQ=41.87;QD=28.80;SOR=1.791	GT:AD:DP:GQ:PL	1/1:0,108:108:99:4567,325,0
chrV	60283	.	G	A	5060.77	PASS	AC=2;AF=1.00;AN=2;DP=131;ExcessHet=3.0103;FS=0.000;MLEAC=2;MLEAF=1.00;MQ=41.99;QD=31.37;SOR=0.945	GT:AD:DP:GQ:PL	1/1:0,131:131:99:5089,393,0
chrV	61304	.	G	A	1243.77	PASS	AC=2;AF=1.00;AN=2;DP=32;ExcessHet=3.0103;FS=0.000;MLEAC=2;MLEAF=1.00;MQ=42.00;QD=29.22;SOR=1.911	GT:AD:DP:GQ:PL	1/1:0,32:32:96:1272,96,0
chrV	66934	.	G	A	2844.77	PASS	AC=2;AF=1.00;AN=2;DP=70;ExcessHet=3.0103;FS=0.000;MLEAC=2;MLEAF=1.00;MQ=42.00;QD=29.35;SOR=2.584	GT:AD:DP:GQ:PL	1/1:0,70:70:99:2873,211,0
chrV	69986	.	G	A	3663.77	PASS	AC=2;AF=1.00;AN=2;BaseQRankSum=1.167;ClippingRankSum=0.000;DP=94;ExcessHet=3.0103;FS=3.297;MLEAC=2;MLEAF=1.00;MQ=41.85;MQRankSum=0.000;QD=31.67;ReadPosRankSum=1.549;SOR=0.466	GT:AD:DP:GQ:PL	1/1:1,93:94:99:3692,244,0
chrV	70497	.	G	A	3475.77	PASS	AC=2;AF=1.00;AN=2;DP=85;ExcessHet=3.0103;FS=0.000;MLEAC=2;MLEAF=1.00;MQ=41.47;QD=30.02;SOR=1.694	GT:AD:DP:GQ:PL	1/1:0,85:85:99:3504,256,0
chrV	71103	.	G	A	6137.77	PASS	AC=2;AF=1.00;AN=2;DP=148;ExcessHet=3.0103;FS=0.000;MLEAC=2;MLEAF=1.00;MQ=41.71;QD=30.22;SOR=1.562	GT:AD:DP:GQ:PL	1/1:0,148:148:99:6166,445,0
chrV	73633	.	C	T	1724.77	PASS	AC=2;AF=1.00;AN=2;DP=41;ExcessHet=3.0103;FS=0.000;MLEAC=2;MLEAF=1.00;MQ=42.00;QD=30.83;SOR=3.003	GT:AD:DP:GQ:PL	1/1:0,41:41:99:1753,123,0
chrV	80513	.	C	T	4833.77	PASS	AC=2;AF=1.00;AN=2;DP=115;ExcessHet=3.0103;FS=0.000;MLEAC=2;MLEAF=1.00;MQ=41.63;QD=28.11;SOR=0.859	GT:AD:DP:GQ:PL	1/1:0,115:115:99:4862,346,0
chrV	82409	.	C	T	3744.77	PASS	AC=2;AF=1.00;AN=2;DP=92;ExcessHet=3.0103;FS=0.000;MLEAC=2;MLEAF=1.00;MQ=42.00;QD=29.97;SOR=0.737	GT:AD:DP:GQ:PL	1/1:0,92:92:99:3773,277,0
chrV	88080	.	G	A	1732.77	PASS	AC=1;AF=0.500;AN=2;BaseQRankSum=0.756;ClippingRankSum=0.000;DP=111;ExcessHet=3.0103;FS=4.969;MLEAC=1;MLEAF=0.500;MQ=42.00;MQRankSum=0.000;QD=15.61;ReadPosRankSum=-0.169;SOR=0.352	GT:AD:DP:GQ:PL	0/1:62,49:111:99:1761,0,2255
chrV	111111	.	G	A	323.77	PASS	AC=1;AF=0.500;AN=2;BaseQRankSum=-1.297;ClippingRankSum=0.000;DP=27;ExcessHet=3.0103;FS=13.247;MLEAC=1;MLEAF=0.500;MQ=42.00;MQRankSum=0.000;QD=11.99;ReadPosRankSum=-0.650;SOR=0.027	GT:AD:DP:GQ:PL	0/1:17,10:27:99:352,0,681
chrV	113578	.	G	A	3627.77	PASS	AC=2;AF=1.00;AN=2;DP=85;ExcessHet=3.0103;FS=0.000;MLEAC=2;MLEAF=1.00;MQ=41.83;QD=26.82;SOR=1.302	GT:AD:DP:GQ:PL	1/1:0,85:85:99:3656,256,0
chrV	118013	.	G	A	1922.77	PASS	AC=1;AF=0.500;AN=2;BaseQRankSum=2.332;ClippingRankSum=0.000;DP=91;ExcessHet=3.0103;FS=2.849;MLEAC=1;MLEAF=0.500;MQ=41.84;MQRankSum=1.203;QD=21.13;ReadPosRankSum=1.330;SOR=0.445	GT:AD:DP:GQ:PL	0/1:38,53:91:99:1951,0,1230
chrV	118672	.	G	A	2014.77	PASS	AC=1;AF=0.500;AN=2;BaseQRankSum=0.966;ClippingRankSum=0.000;DP=111;ExcessHet=3.0103;FS=0.000;MLEAC=1;MLEAF=0.500;MQ=42.10;MQRankSum=0.940;QD=18.15;ReadPosRankSum=-0.772;SOR=0.872	GT:AD:DP:GQ:PL	0/1:51,60:111:99:2043,0,1685
chrV	118816	.	G	A	1719.77	PASS	AC=1;AF=0.500;AN=2;BaseQRankSum=0.395;ClippingRankSum=0.000;DP=88;ExcessHet=3.0103;FS=5.641;MLEAC=1;MLEAF=0.500;MQ=41.84;MQRankSum=-0.829;QD=19.54;ReadPosRankSum=-0.813;SOR=1.358	GT:AD:DP:GQ:PL	0/1:37,51:88:99:1748,0,1169
chrV	132825	.	G	A	1599.77	PASS	AC=1;AF=0.500;AN=2;BaseQRankSum=0.531;ClippingRankSum=0.000;DP=91;ExcessHet=3.0103;FS=2.824;MLEAC=1;MLEAF=0.500;MQ=42.00;MQRankSum=0.000;QD=17.58;ReadPosRankSum=-0.752;SOR=1.038	GT:AD:DP:GQ:PL	0/1:45,46:91:99:1628,0,1557
chrV	140013	.	G	A	87.77	PASS	AC=1;AF=0.500;AN=2;BaseQRankSum=0.319;ClippingRankSum=0.000;DP=4;ExcessHet=3.0103;FS=0.000;MLEAC=1;MLEAF=0.500;MQ=42.00;MQRankSum=0.000;QD=21.94;ReadPosRankSum=1.150;SOR=0.916	GT:AD:DP:GQ:PL	0/1:1,3:4:30:116,0,30
chrV	140487	.	C	T	253.77	PASS	AC=1;AF=0.500;AN=2;BaseQRankSum=-1.514;ClippingRankSum=0.000;DP=29;ExcessHet=3.0103;FS=3.637;MLEAC=1;MLEAF=0.500;MQ=42.00;MQRankSum=0.000;QD=9.06;ReadPosRankSum=0.115;SOR=0.204	GT:AD:DP:GQ:PL	0/1:15,13:28:99:282,0,538
chrV	149779	.	C	T	972.77	PASS	AC=1;AF=0.500;AN=2;BaseQRankSum=0.762;ClippingRankSum=0.000;DP=58;ExcessHet=3.0103;FS=1.217;MLEAC=1;MLEAF=0.500;MQ=42.00;MQRankSum=0.000;QD=16.77;ReadPosRankSum=-0.099;SOR=0.918	GT:AD:DP:GQ:PL	0/1:31,27:58:99:1001,0,1193
chrV	152633	.	G	A	1940.77	PASS	AC=1;AF=0.500;AN=2;BaseQRankSum=-2.698;ClippingRankSum=0.000;DP=120;ExcessHet=3.0103;FS=1.862;MLEAC=1;MLEAF=0.500;MQ=41.88;MQRankSum=0.976;QD=16.31;ReadPosRankSum=-1.150;SOR=0.913	GT:AD:DP:GQ:PL	0/1:62,57:119:99:1969,0,2340
chrV	164012	.	C	T	1132.77	PASS	AC=1;AF=0.500;AN=2;BaseQRankSum=2.324;ClippingRankSum=0.000;DP=80;ExcessHet=3.0103;FS=14.335;MLEAC=1;MLEAF=0.500;MQ=41.82;MQRankSum=0.863;QD=14.16;ReadPosRankSum=0.746;SOR=0.248	GT:AD:DP:GQ:PL	0/1:47,33:80:99:1161,0,1639
chrV	164710	.	C	T	1166.77	PASS	AC=1;AF=0.500;AN=2;BaseQRankSum=0.848;ClippingRankSum=0.000;DP=58;ExcessHet=3.0103;FS=2.243;MLEAC=1;MLEAF=0.500;MQ=42.00;MQRankSum=0.000;QD=20.12;ReadPosRankSum=0.883;SOR=1.078	GT:AD:DP:GQ:PL	0/1:25,33:58:99:1195,0,849
chrV	167623	.	C	T	463.77	PASS	AC=1;AF=0.500;AN=2;BaseQRankSum=-0.251;ClippingRankSum=0.000;DP=24;ExcessHet=3.0103;FS=0.000;MLEAC=1;MLEAF=0.500;MQ=41.24;MQRankSum=-1.478;QD=19.32;ReadPosRankSum=1.113;SOR=0.560	GT:AD:DP:GQ:PL	0/1:10,14:24:99:492,0,358
chrV	172716	.	C	T	1196.77	PASS	AC=1;AF=0.500;AN=2;BaseQRankSum=-0.788;ClippingRankSum=0.000;DP=64;ExcessHet=3.0103;FS=1.426;MLEAC=1;MLEAF=0.500;MQ=41.97;MQRankSum=-0.879;QD=18.70;ReadPosRankSum=-0.664;SOR=1.212	GT:AD:DP:GQ:PL	0/1:29,35:64:99:1225,0,990
chrV	201333	.	C	T	1706.77	PASS	AC=1;AF=0.500;AN=2;BaseQRankSum=-2.043;ClippingRankSum=0.000;DP=88;ExcessHet=3.0103;FS=1.718;MLEAC=1;MLEAF=0.500;MQ=41.83;MQRankSum=1.118;QD=19.40;ReadPosRankSum=-0.796;SOR=0.520	GT:AD:DP:GQ:PL	0/1:40,48:88:99:1735,0,1441
chrV	202336	.	C	T	1512.77	PASS	AC=1;AF=0.500;AN=2;BaseQRankSum=-0.367;ClippingRankSum=0.000;DP=90;ExcessHet=3.0103;FS=6.663;MLEAC=1;MLEAF=0.500;MQ=41.84;MQRankSum=0.979;QD=16.81;ReadPosRankSum=-0.965;SOR=1.487	GT:AD:DP:GQ:PL	0/1:47,43:90:99:1541,0,1704
chrV	229281	.	G	A	1543.77	PASS	AC=1;AF=0.500;AN=2;BaseQRankSum=-0.061;ClippingRankSum=0.000;DP=100;ExcessHet=3.0103;FS=0.768;MLEAC=1;MLEAF=0.500;MQ=41.98;MQRankSum=0.907;QD=15.44;ReadPosRankSum=-0.909;SOR=0.548	GT:AD:DP:GQ:PL	0/1:56,44:100:99:1572,0,2073
chrV	261085	.	G	A	406.77	PASS	AC=1;AF=0.500;AN=2;BaseQRankSum=-0.977;ClippingRankSum=0.000;DP=26;ExcessHet=3.0103;FS=1.721;MLEAC=1;MLEAF=0.500;MQ=42.00;MQRankSum=0.000;QD=16.27;ReadPosRankSum=0.184;SOR=1.329	GT:AD:DP:GQ:PL	0/1:13,12:25:99:435,0,489
chrV	268156	.	G	A	373.77	PASS	AC=1;AF=0.500;AN=2;BaseQRankSum=-0.166;ClippingRankSum=0.000;DP=25;ExcessHet=3.0103;FS=0.000;MLEAC=1;MLEAF=0.500;MQ=41.84;MQRankSum=-1.446;QD=14.95;ReadPosRankSum=0.360;SOR=0.610	GT:AD:DP:GQ:PL	0/1:13,12:25:99:402,0,466
chrV	272257	.	G	A	1256.77	PASS	AC=1;AF=0.500;AN=2;BaseQRankSum=-0.020;ClippingRankSum=0.000;DP=75;ExcessHet=3.0103;FS=1.294;MLEAC=1;MLEAF=0.500;MQ=42.00;MQRankSum=0.000;QD=16.76;ReadPosRankSum=-1.182;SOR=0.970	GT:AD:DP:GQ:PL	0/1:40,35:75:99:1285,0,1565
chrV	317907	.	C	T	1280.77	PASS	AC=1;AF=0.500;AN=2;BaseQRankSum=-0.481;ClippingRankSum=0.000;DP=68;ExcessHet=3.0103;FS=6.750;MLEAC=1;MLEAF=0.500;MQ=42.00;MQRankSum=0.000;QD=18.83;ReadPosRankSum=-1.476;SOR=0.229	GT:AD:DP:GQ:PL	0/1:31,37:68:99:1309,0,1101
chrV	322665	.	C	T	985.77	PASS	AC=1;AF=0.500;AN=2;BaseQRankSum=-0.371;ClippingRankSum=0.000;DP=68;ExcessHet=3.0103;FS=0.000;MLEAC=1;MLEAF=0.500;MQ=42.00;MQRankSum=0.000;QD=14.50;ReadPosRankSum=-0.184;SOR=0.776	GT:AD:DP:GQ:PL	0/1:40,28:68:99:1014,0,1526
chrV	335017	.	G	A	1774.77	PASS	AC=1;AF=0.500;AN=2;BaseQRankSum=2.220;ClippingRankSum=0.000;DP=94;ExcessHet=3.0103;FS=2.720;MLEAC=1;MLEAF=0.500;MQ=41.84;MQRankSum=1.110;QD=18.88;ReadPosRankSum=1.208;SOR=0.962	GT:AD:DP:GQ:PL	0/1:43,51:94:99:1803,0,1438
chrV	340583	.	G	A	2180.77	PASS	AC=1;AF=0.500;AN=2;BaseQRankSum=1.308;ClippingRankSum=0.000;DP=125;ExcessHet=3.0103;FS=6.734;MLEAC=1;MLEAF=0.500;MQ=41.89;MQRankSum=0.977;QD=17.45;ReadPosRankSum=-0.505;SOR=0.721	GT:AD:DP:GQ:PL	0/1:65,60:125:99:2209,0,2362
chrV	342234	.	G	A	542.77	PASS	AC=1;AF=0.500;AN=2;BaseQRankSum=-1.701;ClippingRankSum=0.000;DP=31;ExcessHet=3.0103;FS=1.412;MLEAC=1;MLEAF=0.500;MQ=42.00;MQRankSum=0.000;QD=17.51;ReadPosRankSum=-1.662;SOR=1.082	GT:AD:DP:GQ:PL	0/1:15,16:31:99:571,0,585
chrV	352348	.	C	T	2029.77	PASS	AC=1;AF=0.500;AN=2;BaseQRankSum=0.014;ClippingRankSum=0.000;DP=100;ExcessHet=3.0103;FS=2.612;MLEAC=1;MLEAF=0.500;MQ=41.86;MQRankSum=-0.866;QD=20.30;ReadPosRankSum=-1.463;SOR=0.968	GT:AD:DP:GQ:PL	0/1:44,56:100:99:2058,0,1512
chrV	357021	.	C	T	683.77	PASS	AC=1;AF=0.500;AN=2;BaseQRankSum=-0.123;ClippingRankSum=0.000;DP=44;ExcessHet=3.0103;FS=4.300;MLEAC=1;MLEAF=0.500;MQ=42.00;MQRankSum=0.000;QD=15.54;ReadPosRankSum=-1.141;SOR=1.402	GT:AD:DP:GQ:PL	0/1:24,20:44:99:712,0,869
chrV	366771	.	C	T	1144.77	PASS	AC=1;AF=0.500;AN=2;BaseQRankSum=0.493;ClippingRankSum=0.000;DP=89;ExcessHet=3.0103;FS=4.408;MLEAC=1;MLEAF=0.500;MQ=42.00;MQRankSum=0.000;QD=12.86;ReadPosRankSum=-1.248;SOR=0.343	GT:AD:DP:GQ:PL	0/1:54,35:89:99:1173,0,1930
chrV	392212	.	G	A	1522.77	PASS	AC=1;AF=0.500;AN=2;BaseQRankSum=2.330;ClippingRankSum=0.000;DP=89;ExcessHet=3.0103;FS=0.000;MLEAC=1;MLEAF=0.500;MQ=42.00;MQRankSum=0.000;QD=17.11;ReadPosRankSum=0.177;SOR=0.776	GT:AD:DP:GQ:PL	0/1:47,42:89:99:1551,0,1658
chrV	396306	.	C	T	413.77	PASS	AC=1;AF=0.500;AN=2;BaseQRankSum=1.085;ClippingRankSum=0.000;DP=43;ExcessHet=3.0103;FS=3.139;MLEAC=1;MLEAF=0.500;MQ=42.00;MQRankSum=0.000;QD=9.62;ReadPosRankSum=-0.928;SOR=0.296	GT:AD:DP:GQ:PL	0/1:30,13:43:99:442,0,1107
chrV	416740	.	C	T	537.77	PASS	AC=1;AF=0.500;AN=2;BaseQRankSum=-0.615;ClippingRankSum=0.000;DP=39;ExcessHet=3.0103;FS=0.000;MLEAC=1;MLEAF=0.500;MQ=42.00;MQRankSum=0.000;QD=13.79;ReadPosRankSum=0.365;SOR=0.675	GT:AD:DP:GQ:PL	0/1:22,17:39:99:566,0,790
chrV	424683	.	C	T	796.77	PASS	AC=1;AF=0.500;AN=2;BaseQRankSum=0.781;ClippingRankSum=0.000;DP=43;ExcessHet=3.0103;FS=9.040;MLEAC=1;MLEAF=0.500;MQ=42.00;MQRankSum=0.000;QD=18.53;ReadPosRankSum=-2.093;SOR=0.608	GT:AD:DP:GQ:PL	0/1:20,23:43:99:825,0,618
chrV	424699	.	C	T	533.77	PASS	AC=1;AF=0.500;AN=2;BaseQRankSum=-1.044;ClippingRankSum=0.000;DP=35;ExcessHet=3.0103;FS=1.399;MLEAC=1;MLEAF=0.500;MQ=41.94;MQRankSum=-0.915;QD=15.25;ReadPosRankSum=0.218;SOR=1.048	GT:AD:DP:GQ:PL	0/1:17,18:35:99:562,0,621
chrV	424758	.	C	T	1259.77	PASS	AC=2;AF=1.00;AN=2;DP=33;ExcessHet=3.0103;FS=0.000;MLEAC=2;MLEAF=1.00;MQ=41.88;QD=29.36;SOR=1.022	GT:AD:DP:GQ:PL	1/1:0,33:33:99:1288,99,0
chrV	425867	.	C	T	1570.77	PASS	AC=1;AF=0.500;AN=2;BaseQRankSum=-0.063;ClippingRankSum=0.000;DP=97;ExcessHet=3.0103;FS=5.219;MLEAC=1;MLEAF=0.500;MQ=41.83;MQRankSum=-1.452;QD=16.19;ReadPosRankSum=2.083;SOR=1.282	GT:AD:DP:GQ:PL	0/1:50,47:97:99:1599,0,1846
chrV	426059	.	C	T	1712.77	PASS	AC=1;AF=0.500;AN=2;BaseQRankSum=0.019;ClippingRankSum=0.000;DP=84;ExcessHet=3.0103;FS=0.000;MLEAC=1;MLEAF=0.500;MQ=42.00;MQRankSum=0.000;QD=20.39;ReadPosRankSum=-1.341;SOR=0.619	GT:AD:DP:GQ:PL	0/1:36,48:84:99:1741,0,1262
chrV	426290	.	C	T	1324.77	PASS	AC=1;AF=0.500;AN=2;BaseQRankSum=-2.337;ClippingRankSum=0.000;DP=77;ExcessHet=3.0103;FS=3.106;MLEAC=1;MLEAF=0.500;MQ=41.97;MQRankSum=1.053;QD=17.43;ReadPosRankSum=-1.526;SOR=0.413	GT:AD:DP:GQ:PL	0/1:37,39:76:99:1353,0,1381
chrV	440956	.	C	T	648.77	PASS	AC=1;AF=0.500;AN=2;BaseQRankSum=0.504;ClippingRankSum=0.000;DP=45;ExcessHet=3.0103;FS=1.473;MLEAC=1;MLEAF=0.500;MQ=42.00;MQRankSum=0.000;QD=14.42;ReadPosRankSum=1.316;SOR=1.101	GT:AD:DP:GQ:PL	0/1:26,19:45:99:677,0,977
chrV	441716	.	C	T	1495.77	PASS	AC=1;AF=0.500;AN=2;BaseQRankSum=-0.795;ClippingRankSum=0.000;DP=86;ExcessHet=3.0103;FS=1.789;MLEAC=1;MLEAF=0.500;MQ=42.00;MQRankSum=0.000;QD=17.39;ReadPosRankSum=-2.089;SOR=0.986	GT:AD:DP:GQ:PL	0/1:42,44:86:99:1524,0,1480
chrV	452025	.	C	T	1534.77	PASS	AC=1;AF=0.500;AN=2;BaseQRankSum=0.761;ClippingRankSum=0.000;DP=79;ExcessHet=3.0103;FS=1.965;MLEAC=1;MLEAF=0.500;MQ=42.00;MQRankSum=0.000;QD=19.43;ReadPosRankSum=0.201;SOR=0.473	GT:AD:DP:GQ:PL	0/1:37,42:79:99:1563,0,1360
chrV	475024	.	C	T	1401.77	PASS	AC=1;AF=0.500;AN=2;BaseQRankSum=-0.642;ClippingRankSum=0.000;DP=113;ExcessHet=3.0103;FS=5.989;MLEAC=1;MLEAF=0.500;MQ=42.00;MQRankSum=0.000;QD=12.41;ReadPosRankSum=0.490;SOR=0.418	GT:AD:DP:GQ:PL	0/1:66,47:113:99:1430,0,2248
chrV	484777	.	G	A	1552.77	PASS	AC=1;AF=0.500;AN=2;BaseQRankSum=-1.243;ClippingRankSum=0.000;DP=96;ExcessHet=3.0103;FS=0.820;MLEAC=1;MLEAF=0.500;MQ=42.00;MQRankSum=0.000;QD=16.17;ReadPosRankSum=0.270;SOR=0.554	GT:AD:DP:GQ:PL	0/1:49,47:96:99:1581,0,1784
chrV	510095	.	C	T	749.77	PASS	AC=1;AF=0.500;AN=2;BaseQRankSum=2.226;ClippingRankSum=0.000;DP=33;ExcessHet=3.0103;FS=0.000;MLEAC=1;MLEAF=0.500;MQ=42.00;MQRankSum=0.000;QD=22.72;ReadPosRankSum=-0.859;SOR=1.214	GT:AD:DP:GQ:PL	0/1:13,20:33:99:778,0,430
chrV	540624	.	G	A	444.77	PASS	AC=1;AF=0.500;AN=2;BaseQRankSum=-0.714;ClippingRankSum=0.000;DP=34;ExcessHet=3.0103;FS=2.928;MLEAC=1;MLEAF=0.500;MQ=42.00;MQRankSum=0.000;QD=13.08;ReadPosRankSum=-0.575;SOR=1.053	GT:AD:DP:GQ:PL	0/1:19,15:34:99:473,0,685
chrV	546108	.	C	T	1773.77	PASS	AC=1;AF=0.500;AN=2;BaseQRankSum=0.312;ClippingRankSum=0.000;DP=89;ExcessHet=3.0103;FS=4.111;MLEAC=1;MLEAF=0.500;MQ=42.00;MQRankSum=0.000;QD=19.93;ReadPosRankSum=-0.062;SOR=0.354	GT:AD:DP:GQ:PL	0/1:43,46:89:99:1802,0,3335
chrV	546109	.	C	T	1773.77	PASS	AC=1;AF=0.500;AN=2;BaseQRankSum=-0.816;ClippingRankSum=0.000;DP=87;ExcessHet=3.0103;FS=2.896;MLEAC=1;MLEAF=0.500;MQ=42.00;MQRankSum=0.000;QD=20.39;ReadPosRankSum=-0.398;SOR=0.399	GT:AD:DP:GQ:PL	0/1:41,46:87:99:1802,0,3335
chrV	546809	.	G	A	1787.77	PASS	AC=1;AF=0.500;AN=2;BaseQRankSum=-3.036;ClippingRankSum=0.000;DP=98;ExcessHet=3.0103;FS=5.328;MLEAC=1;MLEAF=0.500;MQ=42.00;MQRankSum=0.000;QD=18.24;ReadPosRankSum=0.271;SOR=1.291	GT:AD:DP:GQ:PL	0/1:44,54:98:99:1816,0,1512
chrV	554231	.	C	T	921.77	PASS	AC=1;AF=0.500;AN=2;BaseQRankSum=-0.063;ClippingRankSum=0.000;DP=53;ExcessHet=3.0103;FS=14.989;MLEAC=1;MLEAF=0.500;MQ=41.72;MQRankSum=-0.907;QD=17.39;ReadPosRankSum=-1.061;SOR=0.066	GT:AD:DP:GQ:PL	0/1:25,28:53:99:950,0,857
chrVI	36645	.	G	A	1186.77	PASS	AC=1;AF=0.500;AN=2;BaseQRankSum=-1.021;ClippingRankSum=0.000;DP=75;ExcessHet=3.0103;FS=3.377;MLEAC=1;MLEAF=0.500;MQ=41.97;MQRankSum=-0.960;QD=15.82;ReadPosRankSum=-1.680;SOR=1.157	GT:AD:DP:GQ:PL	0/1:37,38:75:99:1215,0,1223
chrVI	39813	.	G	A	2685.77	PASS	AC=1;AF=0.500;AN=2;BaseQRankSum=0.605;ClippingRankSum=0.000;DP=160;ExcessHet=3.0103;FS=6.133;MLEAC=1;MLEAF=0.500;MQ=42.00;MQRankSum=0.000;QD=16.79;ReadPosRankSum=0.171;SOR=0.359	GT:AD:DP:GQ:PL	0/1:84,76:160:99:2714,0,3059
chrVI	40197	.	G	A	496.77	PASS	AC=1;AF=0.500;AN=2;BaseQRankSum=-0.486;ClippingRankSum=0.000;DP=32;ExcessHet=3.0103;FS=10.813;MLEAC=1;MLEAF=0.500;MQ=42.00;MQRankSum=0.000;QD=16.02;ReadPosRankSum=1.128;SOR=0.051	GT:AD:DP:GQ:PL	0/1:16,15:31:99:525,0,602
chrVI	40386	.	G	A	739.77	PASS	AC=1;AF=0.500;AN=2;BaseQRankSum=-1.738;ClippingRankSum=0.000;DP=48;ExcessHet=3.0103;FS=0.000;MLEAC=1;MLEAF=0.500;MQ=42.00;MQRankSum=0.000;QD=15.41;ReadPosRankSum=-0.188;SOR=0.859	GT:AD:DP:GQ:PL	0/1:26,22:48:99:768,0,971
chrVI	54298	.	G	A	1312.77	PASS	AC=1;AF=0.500;AN=2;BaseQRankSum=1.442;ClippingRankSum=0.000;DP=89;ExcessHet=3.0103;FS=2.954;MLEAC=1;MLEAF=0.500;MQ=41.98;MQRankSum=-1.084;QD=14.75;ReadPosRankSum=1.003;SOR=1.189	GT:AD:DP:GQ:PL	0/1:49,40:89:99:1341,0,1594
chrVI	74627	.	G	A	1280.77	PASS	AC=1;AF=0.500;AN=2;BaseQRankSum=-2.171;ClippingRankSum=0.000;DP=68;ExcessHet=3.0103;FS=0.000;MLEAC=1;MLEAF=0.500;MQ=42.00;MQRankSum=0.000;QD=18.83;ReadPosRankSum=-1.389;SOR=0.613	GT:AD:DP:GQ:PL	0/1:32,36:68:99:1309,0,1218
chrVI	75307	.	C	T	1375.77	PASS	AC=1;AF=0.500;AN=2;BaseQRankSum=-0.294;ClippingRankSum=0.000;DP=73;ExcessHet=3.0103;FS=1.961;MLEAC=1;MLEAF=0.500;MQ=42.00;MQRankSum=0.000;QD=19.11;ReadPosRankSum=-1.395;SOR=0.467	GT:AD:DP:GQ:PL	0/1:33,39:72:99:1404,0,1155
chrVI	76182	.	C	T	1060.77	PASS	AC=1;AF=0.500;AN=2;BaseQRankSum=0.656;ClippingRankSum=0.000;DP=65;ExcessHet=3.0103;FS=10.760;MLEAC=1;MLEAF=0.500;MQ=41.78;MQRankSum=1.016;QD=16.32;ReadPosRankSum=-0.506;SOR=0.871	GT:AD:DP:GQ:PL	0/1:33,32:65:99:1089,0,1100
chrVI	76620	.	C	T	1066.77	PASS	AC=1;AF=0.500;AN=2;BaseQRankSum=0.762;ClippingRankSum=0.000;DP=61;ExcessHet=3.0103;FS=1.221;MLEAC=1;MLEAF=0.500;MQ=41.77;MQRankSum=-0.888;QD=17.49;ReadPosRankSum=-1.723;SOR=0.420	GT:AD:DP:GQ:PL	0/1:28,33:61:99:1095,0,869
chrVI	87758	.	G	A	563.77	PASS	AC=1;AF=0.500;AN=2;BaseQRankSum=-1.738;ClippingRankSum=0.000;DP=46;ExcessHet=3.0103;FS=0.000;MLEAC=1;MLEAF=0.500;MQ=41.28;MQRankSum=-0.414;QD=12.26;ReadPosRankSum=-0.580;SOR=0.859	GT:AD:DP:GQ:PL	0/1:28,18:46:99:592,0,1047
chrVI	101628	.	G	A	856.77	PASS	AC=1;AF=0.500;AN=2;BaseQRankSum=0.573;ClippingRankSum=0.000;DP=73;ExcessHet=3.0103;FS=0.000;MLEAC=1;MLEAF=0.500;MQ=42.00;MQRankSum=0.000;QD=11.74;ReadPosRankSum=0.440;SOR=0.586	GT:AD:DP:GQ:PL	0/1:46,27:73:99:885,0,1708
chrVI	110403	.	G	A	842.77	PASS	AC=1;AF=0.500;AN=2;BaseQRankSum=-1.019;ClippingRankSum=0.000;DP=43;ExcessHet=3.0103;FS=0.000;MLEAC=1;MLEAF=0.500;MQ=42.00;MQRankSum=0.000;QD=19.60;ReadPosRankSum=0.105;SOR=0.551	GT:AD:DP:GQ:PL	0/1:18,25:43:99:871,0,645
chrVI	224912	.	G	A	1034.77	PASS	AC=1;AF=0.500;AN=2;BaseQRankSum=0.634;ClippingRankSum=0.000;DP=95;ExcessHet=3.0103;FS=1.789;MLEAC=1;MLEAF=0.500;MQ=41.65;MQRankSum=0.012;QD=12.03;ReadPosRankSum=0.692;SOR=0.923	GT:AD:DP:GQ:PL	0/1:44,42:86:99:1063,0,1490
chrVI	234372	.	C	T	1259.77	PASS	AC=1;AF=0.500;AN=2;BaseQRankSum=-1.399;ClippingRankSum=0.000;DP=85;ExcessHet=3.0103;FS=8.560;MLEAC=1;MLEAF=0.500;MQ=41.98;MQRankSum=0.923;QD=14.82;ReadPosRankSum=-1.210;SOR=0.204	GT:AD:DP:GQ:PL	0/1:47,38:85:99:1288,0,1710
chrVI	245036	.	G	A	2059.77	PASS	AC=1;AF=0.500;AN=2;BaseQRankSum=-0.705;ClippingRankSum=0.000;DP=99;ExcessHet=3.0103;FS=7.382;MLEAC=1;MLEAF=0.500;MQ=41.85;MQRankSum=1.210;QD=20.81;ReadPosRankSum=-1.453;SOR=0.242	GT:AD:DP:GQ:PL	0/1:41,58:99:99:2088,0,1424
chrVII	21245	.	C	T	2184.77	PASS	AC=1;AF=0.500;AN=2;BaseQRankSum=-1.024;ClippingRankSum=0.000;DP=111;ExcessHet=3.0103;FS=1.545;MLEAC=1;MLEAF=0.500;MQ=42.00;MQRankSum=0.000;QD=19.68;ReadPosRankSum=-2.880;SOR=0.911	GT:AD:DP:GQ:PL	0/1:50,61:111:99:2213,0,1840
chrVII	49817	.	C	T	1557.77	PASS	AC=1;AF=0.500;AN=2;BaseQRankSum=-0.457;ClippingRankSum=0.000;DP=91;ExcessHet=3.0103;FS=3.932;MLEAC=1;MLEAF=0.500;MQ=42.00;MQRankSum=0.000;QD=17.12;ReadPosRankSum=-1.620;SOR=0.561	GT:AD:DP:GQ:PL	0/1:47,44:91:99:1586,0,1743
chrVII	70441	.	C	T	1431.77	PASS	AC=1;AF=0.500;AN=2;BaseQRankSum=-1.894;ClippingRankSum=0.000;DP=97;ExcessHet=3.0103;FS=6.503;MLEAC=1;MLEAF=0.500;MQ=41.98;MQRankSum=0.932;QD=14.76;ReadPosRankSum=-2.034;SOR=0.828	GT:AD:DP:GQ:PL	0/1:53,44:97:99:1460,0,1949
chrVII	115551	.	G	A	486.77	PASS	AC=1;AF=0.500;AN=2;BaseQRankSum=-3.291;ClippingRankSum=0.000;DP=32;ExcessHet=3.0103;FS=0.000;MLEAC=1;MLEAF=0.500;MQ=42.00;MQRankSum=0.000;QD=15.21;ReadPosRankSum=-0.772;SOR=0.693	GT:AD:DP:GQ:PL	0/1:16,16:32:99:515,0,579
chrVII	131693	.	C	T	947.77	PASS	AC=1;AF=0.500;AN=2;BaseQRankSum=1.125;ClippingRankSum=0.000;DP=52;ExcessHet=3.0103;FS=2.388;MLEAC=1;MLEAF=0.500;MQ=42.00;MQRankSum=0.000;QD=18.23;ReadPosRankSum=-0.645;SOR=1.220	GT:AD:DP:GQ:PL	0/1:26,26:52:99:976,0,944
chrVII	148215	.	C	T	404.77	PASS	AC=1;AF=0.500;AN=2;BaseQRankSum=0.955;ClippingRankSum=0.000;DP=27;ExcessHet=3.0103;FS=4.661;MLEAC=1;MLEAF=0.500;MQ=42.00;MQRankSum=0.000;QD=14.99;ReadPosRankSum=1.504;SOR=1.981	GT:AD:DP:GQ:PL	0/1:15,12:27:99:433,0,520
chrVII	163590	.	C	T	1569.77	PASS	AC=1;AF=0.500;AN=2;BaseQRankSum=0.268;ClippingRankSum=0.000;DP=97;ExcessHet=3.0103;FS=0.000;MLEAC=1;MLEAF=0.500;MQ=41.85;MQRankSum=0.959;QD=16.70;ReadPosRankSum=-2.307;SOR=0.724	GT:AD:DP:GQ:PL	0/1:50,44:94:99:1598,0,1805
chrVII	165420	.	G	A	2257.77	PASS	AC=1;AF=0.500;AN=2;BaseQRankSum=-1.024;ClippingRankSum=0.000;DP=110;ExcessHet=3.0103;FS=2.657;MLEAC=1;MLEAF=0.500;MQ=41.85;MQRankSum=0.209;QD=20.53;ReadPosRankSum=-0.679;SOR=0.450	GT:AD:DP:GQ:PL	0/1:47,63:110:99:2286,0,1692
chrVII	180365	.	C	T	862.77	PASS	AC=1;AF=0.500;AN=2;BaseQRankSum=-1.031;ClippingRankSum=0.000;DP=69;ExcessHet=3.0103;FS=3.451;MLEAC=1;MLEAF=0.500;MQ=42.00;MQRankSum=0.000;QD=12.50;ReadPosRankSum=0.204;SOR=1.255	GT:AD:DP:GQ:PL	0/1:41,28:69:99:891,0,1498
chrVII	230994	.	C	T	1484.77	PASS	AC=1;AF=0.500;AN=2;BaseQRankSum=-1.674;ClippingRankSum=0.000;DP=97;ExcessHet=3.0103;FS=0.838;MLEAC=1;MLEAF=0.500;MQ=42.00;MQRankSum=0.000;QD=15.47;ReadPosRankSum=0.295;SOR=0.872	GT:AD:DP:GQ:PL	0/1:50,46:96:99:1513,0,1771
chrVII	265890	.	G	A	505.77	PASS	AC=1;AF=0.500;AN=2;BaseQRankSum=-0.677;ClippingRankSum=0.000;DP=43;ExcessHet=3.0103;FS=1.232;MLEAC=1;MLEAF=0.500;MQ=42.00;MQRankSum=0.000;QD=11.76;ReadPosRankSum=-0.824;SOR=0.417	GT:AD:DP:GQ:PL	0/1:26,17:43:99:534,0,934
chrVII	273688	.	C	T	1532.77	PASS	AC=1;AF=0.500;AN=2;BaseQRankSum=1.291;ClippingRankSum=0.000;DP=121;ExcessHet=3.0103;FS=2.406;MLEAC=1;MLEAF=0.500;MQ=42.00;MQRankSum=0.000;QD=12.67;ReadPosRankSum=0.397;SOR=0.495	GT:AD:DP:GQ:PL	0/1:74,47:121:99:1561,0,2698
chrVII	278717	.	G	A	533.77	PASS	AC=1;AF=0.500;AN=2;BaseQRankSum=-0.509;ClippingRankSum=0.000;DP=31;ExcessHet=3.0103;FS=0.000;MLEAC=1;MLEAF=0.500;MQ=41.54;MQRankSum=-0.904;QD=17.22;ReadPosRankSum=-1.350;SOR=0.223	GT:AD:DP:GQ:PL	0/1:15,16:31:99:562,0,581
chrVII	328798	.	C	T	507.77	PASS	AC=1;AF=0.500;AN=2;BaseQRankSum=0.988;ClippingRankSum=0.000;DP=25;ExcessHet=3.0103;FS=0.000;MLEAC=1;MLEAF=0.500;MQ=42.00;MQRankSum=0.000;QD=20.31;ReadPosRankSum=0.031;SOR=0.990	GT:AD:DP:GQ:PL	0/1:11,14:25:99:536,0,394
chrVII	366545	.	G	A	1731.77	PASS	AC=1;AF=0.500;AN=2;BaseQRankSum=0.965;ClippingRankSum=0.000;DP=80;ExcessHet=3.0103;FS=0.000;MLEAC=1;MLEAF=0.500;MQ=42.00;MQRankSum=0.000;QD=21.65;ReadPosRankSum=-0.234;SOR=0.789	GT:AD:DP:GQ:PL	0/1:31,49:80:99:1760,0,982
chrVII	389540	.	C	T	1023.77	PASS	AC=1;AF=0.500;AN=2;BaseQRankSum=1.537;ClippingRankSum=0.000;DP=71;ExcessHet=3.0103;FS=1.971;MLEAC=1;MLEAF=0.500;MQ=41.80;MQRankSum=-1.141;QD=14.42;ReadPosRankSum=1.202;SOR=0.961	GT:AD:DP:GQ:PL	0/1:41,30:71:99:1052,0,1515
chrVII	424168	.	C	T	1812.77	PASS	AC=1;AF=0.500;AN=2;BaseQRankSum=0.401;ClippingRankSum=0.000;DP=87;ExcessHet=3.0103;FS=1.776;MLEAC=1;MLEAF=0.500;MQ=41.84;MQRankSum=1.190;QD=21.33;ReadPosRankSum=1.347;SOR=0.512	GT:AD:DP:GQ:PL	0/1:36,49:85:99:1841,0,1273
chrVII	463361	.	G	A	1566.77	PASS	AC=1;AF=0.500;AN=2;BaseQRankSum=-0.456;ClippingRankSum=0.000;DP=83;ExcessHet=3.0103;FS=6.365;MLEAC=1;MLEAF=0.500;MQ=41.83;MQRankSum=1.061;QD=18.88;ReadPosRankSum=0.071;SOR=0.202	GT:AD:DP:GQ:PL	0/1:40,43:83:99:1595,0,1448
chrVII	471200	.	C	T	1618.77	PASS	AC=1;AF=0.500;AN=2;BaseQRankSum=-0.132;ClippingRankSum=0.000;DP=86;ExcessHet=3.0103;FS=2.823;MLEAC=1;MLEAF=0.500;MQ=42.00;MQRankSum=0.000;QD=18.82;ReadPosRankSum=0.130;SOR=0.446	GT:AD:DP:GQ:PL	0/1:40,46:86:99:1647,0,1428
chrVII	480237	.	C	T	1722.77	PASS	AC=1;AF=0.500;AN=2;BaseQRankSum=-0.405;ClippingRankSum=0.000;DP=96;ExcessHet=3.0103;FS=2.745;MLEAC=1;MLEAF=0.500;MQ=42.00;MQRankSum=0.000;QD=17.95;ReadPosRankSum=-0.996;SOR=1.082	GT:AD:DP:GQ:PL	0/1:48,48:96:99:1751,0,1748
chrVII	482611	.	G	A	1303.77	PASS	AC=1;AF=0.500;AN=2;BaseQRankSum=0.733;ClippingRankSum=0.000;DP=80;ExcessHet=3.0103;FS=3.021;MLEAC=1;MLEAF=0.500;MQ=41.82;MQRankSum=-1.080;QD=16.30;ReadPosRankSum=0.561;SOR=2.036	GT:AD:DP:GQ:PL	0/1:44,36:80:99:1332,0,1692
chrVII	482942	.	G	A	258.77	PASS	AC=1;AF=0.500;AN=2;BaseQRankSum=0.228;ClippingRankSum=0.000;DP=17;ExcessHet=3.0103;FS=2.392;MLEAC=1;MLEAF=0.500;MQ=42.00;MQRankSum=0.000;QD=15.22;ReadPosRankSum=0.656;SOR=1.828	GT:AD:DP:GQ:PL	0/1:9,8:17:99:287,0,311
chrVII	488670	.	C	T	1580.77	PASS	AC=1;AF=0.500;AN=2;BaseQRankSum=1.517;ClippingRankSum=0.000;DP=94;ExcessHet=3.0103;FS=2.754;MLEAC=1;MLEAF=0.500;MQ=41.84;MQRankSum=-1.000;QD=16.82;ReadPosRankSum=0.749;SOR=0.422	GT:AD:DP:GQ:PL	0/1:48,46:94:99:1609,0,1686
chrVII	515056	.	G	A	1674.77	PASS	AC=1;AF=0.500;AN=2;BaseQRankSum=0.345;ClippingRankSum=0.000;DP=104;ExcessHet=3.0103;FS=0.784;MLEAC=1;MLEAF=0.500;MQ=42.00;MQRankSum=0.000;QD=16.10;ReadPosRankSum=-0.880;SOR=0.793	GT:AD:DP:GQ:PL	0/1:58,46:104:99:1703,0,2257
chrVII	523619	.	C	T	2097.77	PASS	AC=1;AF=0.500;AN=2;BaseQRankSum=-0.307;ClippingRankSum=0.000;DP=113;ExcessHet=3.0103;FS=1.653;MLEAC=1;MLEAF=0.500;MQ=42.00;MQRankSum=0.000;QD=18.56;ReadPosRankSum=0.507;SOR=0.514	GT:AD:DP:GQ:PL	0/1:54,59:113:99:2126,0,1914
chrVII	582242	.	C	T	1004.77	PASS	AC=1;AF=0.500;AN=2;BaseQRankSum=-0.808;ClippingRankSum=0.000;DP=42;ExcessHet=3.0103;FS=13.292;MLEAC=1;MLEAF=0.500;MQ=42.00;MQRankSum=0.000;QD=23.92;ReadPosRankSum=-0.708;SOR=3.486	GT:AD:DP:GQ:PL	0/1:15,27:42:99:1033,0,539
chrVII	586056	.	C	T	646.77	PASS	AC=1;AF=0.500;AN=2;BaseQRankSum=1.784;ClippingRankSum=0.000;DP=48;ExcessHet=3.0103;FS=1.129;MLEAC=1;MLEAF=0.500;MQ=41.96;MQRankSum=0.852;QD=13.47;ReadPosRankSum=0.081;SOR=0.941	GT:AD:DP:GQ:PL	0/1:29,19:48:99:675,0,987
chrVII	596921	.	C	T	2224.77	PASS	AC=1;AF=0.500;AN=2;BaseQRankSum=-0.867;ClippingRankSum=0.000;DP=129;ExcessHet=3.0103;FS=2.257;MLEAC=1;MLEAF=0.500;MQ=42.00;MQRankSum=0.000;QD=17.25;ReadPosRankSum=0.295;SOR=0.900	GT:AD:DP:GQ:PL	0/1:67,62:129:99:2253,0,2534
chrVII	650755	.	C	T	1506.77	PASS	AC=1;AF=0.500;AN=2;BaseQRankSum=0.390;ClippingRankSum=0.000;DP=89;ExcessHet=3.0103;FS=0.000;MLEAC=1;MLEAF=0.500;MQ=42.00;MQRankSum=0.000;QD=17.12;ReadPosRankSum=-1.088;SOR=0.790	GT:AD:DP:GQ:PL	0/1:44,44:88:99:1535,0,1464
chrVII	680642	.	C	T	1642.77	PASS	AC=1;AF=0.500;AN=2;BaseQRankSum=-2.174;ClippingRankSum=0.000;DP=99;ExcessHet=3.0103;FS=0.000;MLEAC=1;MLEAF=0.500;MQ=41.86;MQRankSum=-1.032;QD=16.59;ReadPosRankSum=-0.504;SOR=0.769	GT:AD:DP:GQ:PL	0/1:52,47:99:99:1671,0,1928
chrVII	765804	.	G	A	189.77	PASS	AC=1;AF=0.500;AN=2;BaseQRankSum=0.716;ClippingRankSum=0.000;DP=11;ExcessHet=3.0103;FS=2.632;MLEAC=1;MLEAF=0.500;MQ=42.00;MQRankSum=0.000;QD=17.25;ReadPosRankSum=1.012;SOR=0.148	GT:AD:DP:GQ:PL	0/1:5,6:11:99:218,0,178
chrVII	770671	.	G	A	2106.77	PASS	AC=1;AF=0.500;AN=2;BaseQRankSum=-0.018;ClippingRankSum=0.000;DP=100;ExcessHet=3.0103;FS=0.773;MLEAC=1;MLEAF=0.500;MQ=42.00;MQRankSum=0.000;QD=21.07;ReadPosRankSum=1.155;SOR=0.579	GT:AD:DP:GQ:PL	0/1:43,57:100:99:2135,0,1457
chrVII	784510	.	C	T	1505.77	PASS	AC=1;AF=0.500;AN=2;BaseQRankSum=2.325;ClippingRankSum=0.000;DP=86;ExcessHet=3.0103;FS=0.000;MLEAC=1;MLEAF=0.500;MQ=42.00;MQRankSum=0.000;QD=17.51;ReadPosRankSum=1.022;SOR=0.624	GT:AD:DP:GQ:PL	0/1:44,42:86:99:1534,0,1553
chrVII	785792	.	G	A	1389.77	PASS	AC=1;AF=0.500;AN=2;BaseQRankSum=1.232;ClippingRankSum=0.000;DP=95;ExcessHet=3.0103;FS=7.235;MLEAC=1;MLEAF=0.500;MQ=41.82;MQRankSum=-0.166;QD=14.63;ReadPosRankSum=1.595;SOR=0.272	GT:AD:DP:GQ:PL	0/1:54,41:95:99:1418,0,1870
chrVII	853804	.	C	T	933.77	PASS	AC=1;AF=0.500;AN=2;BaseQRankSum=1.150;ClippingRankSum=0.000;DP=55;ExcessHet=3.0103;FS=0.000;MLEAC=1;MLEAF=0.500;MQ=42.00;MQRankSum=0.000;QD=16.98;ReadPosRankSum=1.740;SOR=0.643	GT:AD:DP:GQ:PL	0/1:28,27:55:99:962,0,994
chrVII	859151	.	G	A	1292.77	PASS	AC=1;AF=0.500;AN=2;BaseQRankSum=-1.020;ClippingRankSum=0.000;DP=71;ExcessHet=3.0103;FS=4.611;MLEAC=1;MLEAF=0.500;MQ=42.00;MQRankSum=0.000;QD=18.21;ReadPosRankSum=-1.284;SOR=0.932	GT:AD:DP:GQ:PL	0/1:33,38:71:99:1321,0,1189
chrVII	859818	.	C	T	307.77	PASS	AC=1;AF=0.500;AN=2;BaseQRankSum=0.196;ClippingRankSum=0.000;DP=16;ExcessHet=3.0103;FS=4.467;MLEAC=1;MLEAF=0.500;MQ=42.00;MQRankSum=0.000;QD=19.24;ReadPosRankSum=-0.666;SOR=0.525	GT:AD:DP:GQ:PL	0/1:7,9:16:99:336,0,250
chrVII	882782	.	G	A	530.77	PASS	AC=1;AF=0.500;AN=2;BaseQRankSum=1.108;ClippingRankSum=0.000;DP=31;ExcessHet=3.0103;FS=8.080;MLEAC=1;MLEAF=0.500;MQ=41.53;MQRankSum=1.439;QD=17.12;ReadPosRankSum=1.420;SOR=1.326	GT:AD:DP:GQ:PL	0/1:16,15:31:99:559,0,592
chrVII	883838	.	G	A	890.77	PASS	AC=2;AF=1.00;AN=2;DP=22;ExcessHet=3.0103;FS=0.000;MLEAC=2;MLEAF=1.00;MQ=41.91;QD=32.49;SOR=3.258	GT:AD:DP:GQ:PL	1/1:0,22:22:66:919,66,0
chrVII	883894	.	G	A	188.77	PASS	AC=1;AF=0.500;AN=2;BaseQRankSum=1.196;ClippingRankSum=0.000;DP=16;ExcessHet=3.0103;FS=9.276;MLEAC=1;MLEAF=0.500;MQ=41.88;MQRankSum=-1.162;QD=11.80;ReadPosRankSum=0.561;SOR=1.061	GT:AD:DP:GQ:PL	0/1:10,6:16:99:217,0,379
chrVII	893217	.	C	T	1831.77	PASS	AC=1;AF=0.500;AN=2;BaseQRankSum=0.910;ClippingRankSum=0.000;DP=107;ExcessHet=3.0103;FS=9.205;MLEAC=1;MLEAF=0.500;MQ=42.00;MQRankSum=0.000;QD=17.12;ReadPosRankSum=0.695;SOR=1.368	GT:AD:DP:GQ:PL	0/1:54,53:107:99:1860,0,1914
chrVII	897745	.	C	T	968.77	PASS	AC=1;AF=0.500;AN=2;BaseQRankSum=0.230;ClippingRankSum=0.000;DP=74;ExcessHet=3.0103;FS=2.173;MLEAC=1;MLEAF=0.500;MQ=41.97;MQRankSum=0.808;QD=13.09;ReadPosRankSum=-1.243;SOR=0.409	GT:AD:DP:GQ:PL	0/1:46,28:74:99:997,0,1769
chrVII	903711	.	G	A	1662.77	PASS	AC=1;AF=0.500;AN=2;BaseQRankSum=1.393;ClippingRankSum=0.000;DP=89;ExcessHet=3.0103;FS=1.732;MLEAC=1;MLEAF=0.500;MQ=41.84;MQRankSum=1.080;QD=18.68;ReadPosRankSum=-0.877;SOR=0.487	GT:AD:DP:GQ:PL	0/1:42,47:89:99:1691,0,1437
chrVII	904332	.	C	T	2549.77	PASS	AC=1;AF=0.500;AN=2;BaseQRankSum=0.868;ClippingRankSum=0.000;DP=136;ExcessHet=3.0103;FS=17.498;MLEAC=1;MLEAF=0.500;MQ=42.00;MQRankSum=0.000;QD=18.89;ReadPosRankSum=1.530;SOR=0.160	GT:AD:DP:GQ:PL	0/1:63,72:135:99:2578,0,2222
chrVII	906560	.	C	T	2362.77	PASS	AC=1;AF=0.500;AN=2;BaseQRankSum=-0.143;ClippingRankSum=0.000;DP=128;ExcessHet=3.0103;FS=4.328;MLEAC=1;MLEAF=0.500;MQ=42.00;MQRankSum=0.000;QD=18.46;ReadPosRankSum=-1.086;SOR=1.109	GT:AD:DP:GQ:PL	0/1:62,66:128:99:2391,0,2211
chrVII	912041	.	G	A	1752.77	PASS	AC=1;AF=0.500;AN=2;BaseQRankSum=-0.953;ClippingRankSum=0.000;DP=89;ExcessHet=3.0103;FS=0.000;MLEAC=1;MLEAF=0.500;MQ=42.00;MQRankSum=0.000;QD=19.69;ReadPosRankSum=2.278;SOR=0.793	GT:AD:DP:GQ:PL	0/1:38,51:89:99:1781,0,1354
chrVII	912774	.	G	A	1034.77	PASS	AC=1;AF=0.500;AN=2;BaseQRankSum=-1.462;ClippingRankSum=0.000;DP=59;ExcessHet=3.0103;FS=1.391;MLEAC=1;MLEAF=0.500;MQ=41.97;MQRankSum=1.001;QD=17.84;ReadPosRankSum=-1.248;SOR=0.437	GT:AD:DP:GQ:PL	0/1:30,28:58:99:1063,0,1173
chrVII	919579	.	G	A	719.77	PASS	AC=1;AF=0.500;AN=2;BaseQRankSum=0.452;ClippingRankSum=0.000;DP=45;ExcessHet=3.0103;FS=1.292;MLEAC=1;MLEAF=0.500;MQ=42.00;MQRankSum=0.000;QD=15.99;ReadPosRankSum=-0.657;SOR=0.390	GT:AD:DP:GQ:PL	0/1:24,21:45:99:748,0,822
chrVII	960147	.	C	T	2133.77	PASS	AC=1;AF=0.500;AN=2;BaseQRankSum=0.278;ClippingRankSum=0.000;DP=98;ExcessHet=3.0103;FS=0.777;MLEAC=1;MLEAF=0.500;MQ=42.00;MQRankSum=0.000;QD=21.77;ReadPosRankSum=-0.621;SOR=0.583	GT:AD:DP:GQ:PL	0/1:40,58:98:99:2162,0,1427
chrVII	975411	.	C	T	1975.77	PASS	AC=1;AF=0.500;AN=2;BaseQRankSum=0.770;ClippingRankSum=0.000;DP=96;ExcessHet=3.0103;FS=3.951;MLEAC=1;MLEAF=0.500;MQ=42.00;MQRankSum=0.000;QD=20.58;ReadPosRankSum=0.653;SOR=1.109	GT:AD:DP:GQ:PL	0/1:40,56:96:99:2004,0,1365
chrVII	976982	.	C	T	1110.77	PASS	AC=1;AF=0.500;AN=2;BaseQRankSum=-0.587;ClippingRankSum=0.000;DP=61;ExcessHet=3.0103;FS=11.282;MLEAC=1;MLEAF=0.500;MQ=42.00;MQRankSum=0.000;QD=18.21;ReadPosRankSum=-0.596;SOR=1.003	GT:AD:DP:GQ:PL	0/1:30,31:61:99:1139,0,1106
chrVII	990048	.	C	T	931.77	PASS	AC=1;AF=0.500;AN=2;BaseQRankSum=1.138;ClippingRankSum=0.000;DP=59;ExcessHet=3.0103;FS=0.000;MLEAC=1;MLEAF=0.500;MQ=42.00;MQRankSum=0.000;QD=15.79;ReadPosRankSum=2.230;SOR=0.756	GT:AD:DP:GQ:PL	0/1:32,27:59:99:960,0,1106
chrVII	1037837	.	C	T	1182.77	PASS	AC=1;AF=0.500;AN=2;BaseQRankSum=-1.204;ClippingRankSum=0.000;DP=50;ExcessHet=3.0103;FS=0.000;MLEAC=1;MLEAF=0.500;MQ=42.00;MQRankSum=0.000;QD=23.66;ReadPosRankSum=-1.475;SOR=0.693	GT:AD:DP:GQ:PL	0/1:16,34:50:99:1211,0,523
chrVIII	9178	.	G	A	1784.77	PASS	AC=1;AF=0.500;AN=2;BaseQRankSum=1.745;ClippingRankSum=0.000;DP=92;ExcessHet=3.0103;FS=0.000;MLEAC=1;MLEAF=0.500;MQ=42.00;MQRankSum=0.000;QD=19.40;ReadPosRankSum=-0.581;SOR=0.771	GT:AD:DP:GQ:PL	0/1:41,51:92:99:1813,0,1371
chrVIII	26669	.	C	T	1629.77	PASS	AC=1;AF=0.500;AN=2;BaseQRankSum=-0.297;ClippingRankSum=0.000;DP=109;ExcessHet=3.0103;FS=1.908;MLEAC=1;MLEAF=0.500;MQ=41.73;MQRankSum=-0.172;QD=15.09;ReadPosRankSum=-0.383;SOR=0.496	GT:AD:DP:GQ:PL	0/1:61,47:108:99:1658,0,2278
chrVIII	39119	.	G	A	2094.77	PASS	AC=1;AF=0.500;AN=2;BaseQRankSum=-0.907;ClippingRankSum=0.000;DP=112;ExcessHet=3.0103;FS=5.943;MLEAC=1;MLEAF=0.500;MQ=42.00;MQRankSum=0.000;QD=18.70;ReadPosRankSum=0.808;SOR=1.175	GT:AD:DP:GQ:PL	0/1:51,61:112:99:2123,0,1803
chrVIII	56337	.	G	A	1725.77	PASS	AC=1;AF=0.500;AN=2;BaseQRankSum=2.249;ClippingRankSum=0.000;DP=83;ExcessHet=3.0103;FS=7.256;MLEAC=1;MLEAF=0.500;MQ=41.98;MQRankSum=-0.830;QD=20.79;ReadPosRankSum=-1.310;SOR=0.221	GT:AD:DP:GQ:PL	0/1:35,48:83:99:1754,0,1206
chrVIII	57386	.	C	T	1111.77	PASS	AC=1;AF=0.500;AN=2;BaseQRankSum=-0.298;ClippingRankSum=0.000;DP=71;ExcessHet=3.0103;FS=0.988;MLEAC=1;MLEAF=0.500;MQ=42.00;MQRankSum=0.000;QD=15.66;ReadPosRankSum=-0.719;SOR=0.896	GT:AD:DP:GQ:PL	0/1:38,33:71:99:1140,0,1355
chrVIII	64332	.	G	A	38.77	PASS	AC=1;AF=0.500;AN=2;BaseQRankSum=-0.967;ClippingRankSum=0.000;DP=7;ExcessHet=3.0103;FS=0.000;MLEAC=1;MLEAF=0.500;MQ=42.00;MQRankSum=0.000;QD=5.54;ReadPosRankSum=-1.068;SOR=1.802	GT:AD:DP:GQ:PL	0/1:5,2:7:67:67,0,207
chrVIII	75036	.	G	A	1334.77	PASS	AC=1;AF=0.500;AN=2;BaseQRankSum=-0.172;ClippingRankSum=0.000;DP=63;ExcessHet=3.0103;FS=0.000;MLEAC=1;MLEAF=0.500;MQ=41.97;MQRankSum=-0.834;QD=21.19;ReadPosRankSum=-1.263;SOR=1.047	GT:AD:DP:GQ:PL	0/1:27,36:63:99:1363,0,992
chrVIII	85384	.	G	A	473.77	PASS	AC=1;AF=0.500;AN=2;BaseQRankSum=-0.022;ClippingRankSum=0.000;DP=29;ExcessHet=3.0103;FS=1.664;MLEAC=1;MLEAF=0.500;MQ=41.40;MQRankSum=-0.050;QD=16.34;ReadPosRankSum=0.740;SOR=1.302	GT:AD:DP:GQ:PL	0/1:15,14:29:99:502,0,550
chrVIII	107788	.	C	T	548.77	PASS	AC=1;AF=0.500;AN=2;BaseQRankSum=0.335;ClippingRankSum=0.000;DP=50;ExcessHet=3.0103;FS=4.527;MLEAC=1;MLEAF=0.500;MQ=42.00;MQRankSum=0.000;QD=10.98;ReadPosRankSum=-0.625;SOR=0.264	GT:AD:DP:GQ:PL	0/1:33,17:50:99:577,0,1210
chrVIII	118181	.	G	A	2185.77	PASS	AC=1;AF=0.500;AN=2;BaseQRankSum=1.111;ClippingRankSum=0.000;DP=115;ExcessHet=3.0103;FS=1.502;MLEAC=1;MLEAF=0.500;MQ=41.75;MQRankSum=-1.301;QD=19.01;ReadPosRankSum=-1.475;SOR=0.551	GT:AD:DP:GQ:PL	0/1:53,62:115:99:2214,0,1809
chrVIII	125658	.	G	A	1781.77	PASS	AC=1;AF=0.500;AN=2;BaseQRankSum=-1.084;ClippingRankSum=0.000;DP=107;ExcessHet=3.0103;FS=0.000;MLEAC=1;MLEAF=0.500;MQ=41.84;MQRankSum=-0.013;QD=16.65;ReadPosRankSum=-1.158;SOR=0.671	GT:AD:DP:GQ:PL	0/1:54,53:107:99:1810,0,1911
chrVIII	141754	.	C	T	724.77	PASS	AC=1;AF=0.500;AN=2;BaseQRankSum=0.635;ClippingRankSum=0.000;DP=57;ExcessHet=3.0103;FS=4.750;MLEAC=1;MLEAF=0.500;MQ=41.97;MQRankSum=-1.225;QD=12.72;ReadPosRankSum=-0.616;SOR=1.488	GT:AD:DP:GQ:PL	0/1:35,22:57:99:753,0,1323
chrVIII	170673	.	G	A	659.77	PASS	AC=1;AF=0.500;AN=2;BaseQRankSum=0.346;ClippingRankSum=0.000;DP=42;ExcessHet=3.0103;FS=2.701;MLEAC=1;MLEAF=0.500;MQ=41.32;MQRankSum=-1.468;QD=15.71;ReadPosRankSum=1.502;SOR=0.668	GT:AD:DP:GQ:PL	0/1:22,20:42:99:688,0,785
chrVIII	191271	.	C	T	1712.77	PASS	AC=1;AF=0.500;AN=2;BaseQRankSum=2.558;ClippingRankSum=0.000;DP=111;ExcessHet=3.0103;FS=0.720;MLEAC=1;MLEAF=0.500;MQ=41.98;MQRankSum=0.907;QD=15.43;ReadPosRankSum=-1.718;SOR=0.595	GT:AD:DP:GQ:PL	0/1:62,49:111:99:1741,0,2155
chrVIII	230901	.	C	T	1248.77	PASS	AC=1;AF=0.500;AN=2;BaseQRankSum=0.675;ClippingRankSum=0.000;DP=67;ExcessHet=3.0103;FS=2.244;MLEAC=1;MLEAF=0.500;MQ=42.00;MQRankSum=0.000;QD=18.64;ReadPosRankSum=-1.330;SOR=0.419	GT:AD:DP:GQ:PL	0/1:31,36:67:99:1277,0,1014
chrVIII	255818	.	G	A	239.77	PASS	AC=1;AF=0.500;AN=2;BaseQRankSum=1.195;ClippingRankSum=0.000;DP=21;ExcessHet=3.0103;FS=7.384;MLEAC=1;MLEAF=0.500;MQ=42.00;MQRankSum=0.000;QD=11.42;ReadPosRankSum=1.175;SOR=1.773	GT:AD:DP:GQ:PL	0/1:13,8:21:99:268,0,485
chrVIII	280548	.	C	T	1477.77	PASS	AC=1;AF=0.500;AN=2;BaseQRankSum=0.261;ClippingRankSum=0.000;DP=92;ExcessHet=3.0103;FS=0.000;MLEAC=1;MLEAF=0.500;MQ=42.00;MQRankSum=0.000;QD=16.06;ReadPosRankSum=0.277;SOR=0.709	GT:AD:DP:GQ:PL	0/1:49,43:92:99:1506,0,1830
chrVIII	286566	.	G	A	1652.77	PASS	AC=1;AF=0.500;AN=2;BaseQRankSum=1.468;ClippingRankSum=0.000;DP=103;ExcessHet=3.0103;FS=2.578;MLEAC=1;MLEAF=0.500;MQ=41.86;MQRankSum=0.936;QD=16.05;ReadPosRankSum=-0.088;SOR=0.973	GT:AD:DP:GQ:PL	0/1:56,47:103:99:1681,0,2033
chrVIII	305763	.	G	A	2501.77	PASS	AC=1;AF=0.500;AN=2;BaseQRankSum=1.496;ClippingRankSum=0.000;DP=123;ExcessHet=3.0103;FS=0.757;MLEAC=1;MLEAF=0.500;MQ=41.76;MQRankSum=-1.254;QD=20.51;ReadPosRankSum=0.525;SOR=0.608	GT:AD:DP:GQ:PL	0/1:54,68:122:99:2530,0,1858
chrVIII	316640	.	C	T	1479.77	PASS	AC=1;AF=0.500;AN=2;BaseQRankSum=0.599;ClippingRankSum=0.000;DP=94;ExcessHet=3.0103;FS=2.743;MLEAC=1;MLEAF=0.500;MQ=42.00;MQRankSum=0.000;QD=15.74;ReadPosRankSum=1.608;SOR=0.441	GT:AD:DP:GQ:PL	0/1:50,44:94:99:1508,0,1814
chrVIII	361940	.	G	A	140.77	PASS	AC=1;AF=0.500;AN=2;BaseQRankSum=-0.059;ClippingRankSum=0.000;DP=27;ExcessHet=3.0103;FS=4.349;MLEAC=1;MLEAF=0.500;MQ=42.00;MQRankSum=0.000;QD=5.21;ReadPosRankSum=-0.910;SOR=0.175	GT:AD:DP:GQ:PL	0/1:21,6:27:99:169,0,744
chrVIII	367783	.	G	A	1579.77	PASS	AC=1;AF=0.500;AN=2;BaseQRankSum=-0.328;ClippingRankSum=0.000;DP=86;ExcessHet=3.0103;FS=2.926;MLEAC=1;MLEAF=0.500;MQ=41.98;MQRankSum=-0.931;QD=18.37;ReadPosRankSum=1.877;SOR=1.082	GT:AD:DP:GQ:PL	0/1:41,45:86:99:1608,0,1461
chrVIII	381277	.	G	A	1050.77	PASS	AC=1;AF=0.500;AN=2;BaseQRankSum=1.102;ClippingRankSum=0.000;DP=64;ExcessHet=3.0103;FS=2.215;MLEAC=1;MLEAF=0.500;MQ=41.97;MQRankSum=-1.033;QD=16.42;ReadPosRankSum=0.762;SOR=1.085	GT:AD:DP:GQ:PL	0/1:34,30:64:99:1079,0,1275
chrVIII	384871	.	G	A	1034.77	PASS	AC=1;AF=0.500;AN=2;BaseQRankSum=-3.589;ClippingRankSum=0.000;DP=50;ExcessHet=3.0103;FS=3.028;MLEAC=1;MLEAF=0.500;MQ=42.00;MQRankSum=0.000;QD=20.70;ReadPosRankSum=-2.373;SOR=0.332	GT:AD:DP:GQ:PL	0/1:19,31:50:99:1063,0,683
chrVIII	396848	.	G	A	405.77	PASS	AC=1;AF=0.500;AN=2;BaseQRankSum=0.449;ClippingRankSum=0.000;DP=35;ExcessHet=3.0103;FS=1.419;MLEAC=1;MLEAF=0.500;MQ=42.00;MQRankSum=0.000;QD=11.59;ReadPosRankSum=-0.378;SOR=1.112	GT:AD:DP:GQ:PL	0/1:22,13:35:99:434,0,813
chrVIII	445079	.	G	A	1982.77	PASS	AC=1;AF=0.500;AN=2;BaseQRankSum=-2.413;ClippingRankSum=0.000;DP=101;ExcessHet=3.0103;FS=4.982;MLEAC=1;MLEAF=0.500;MQ=41.71;MQRankSum=1.185;QD=20.03;ReadPosRankSum=-1.043;SOR=0.438	GT:AD:DP:GQ:PL	0/1:42,57:99:99:2011,0,1437
chrVIII	460648	.	C	T	1549.77	PASS	AC=1;AF=0.500;AN=2;BaseQRankSum=-2.114;ClippingRankSum=0.000;DP=95;ExcessHet=3.0103;FS=2.675;MLEAC=1;MLEAF=0.500;MQ=41.84;MQRankSum=1.032;QD=16.31;ReadPosRankSum=0.105;SOR=0.608	GT:AD:DP:GQ:PL	0/1:47,48:95:99:1578,0,1617
chrVIII	463863	.	G	A	466.77	PASS	AC=1;AF=0.500;AN=2;BaseQRankSum=0.376;ClippingRankSum=0.000;DP=29;ExcessHet=3.0103;FS=5.792;MLEAC=1;MLEAF=0.500;MQ=42.00;MQRankSum=0.000;QD=16.10;ReadPosRankSum=-0.408;SOR=0.387	GT:AD:DP:GQ:PL	0/1:14,15:29:99:495,0,413
chrVIII	493043	.	G	A	503.77	PASS	AC=1;AF=0.500;AN=2;BaseQRankSum=-1.209;ClippingRankSum=0.000;DP=25;ExcessHet=3.0103;FS=1.697;MLEAC=1;MLEAF=0.500;MQ=42.00;MQRankSum=0.000;QD=20.15;ReadPosRankSum=-0.391;SOR=0.283	GT:AD:DP:GQ:PL	0/1:9,16:25:99:532,0,313
chrVIII	499265	.	C	T	2079.77	PASS	AC=1;AF=0.500;AN=2;BaseQRankSum=-1.213;ClippingRankSum=0.000;DP=117;ExcessHet=3.0103;FS=10.284;MLEAC=1;MLEAF=0.500;MQ=41.87;MQRankSum=-0.909;QD=17.78;ReadPosRankSum=-1.243;SOR=0.247	GT:AD:DP:GQ:PL	0/1:54,63:117:99:2108,0,1837
chrVIII	520837	.	C	T	1173.77	PASS	AC=1;AF=0.500;AN=2;BaseQRankSum=-0.562;ClippingRankSum=0.000;DP=62;ExcessHet=3.0103;FS=1.080;MLEAC=1;MLEAF=0.500;MQ=42.00;MQRankSum=0.000;QD=18.93;ReadPosRankSum=-0.811;SOR=0.874	GT:AD:DP:GQ:PL	0/1:29,33:62:99:1202,0,1028
chrIX	44553	.	G	A	508.77	PASS	AC=1;AF=0.500;AN=2;BaseQRankSum=-1.008;ClippingRankSum=0.000;DP=43;ExcessHet=3.0103;FS=4.631;MLEAC=1;MLEAF=0.500;MQ=42.00;MQRankSum=0.000;QD=11.83;ReadPosRankSum=-0.575;SOR=0.434	GT:AD:DP:GQ:PL	0/1:26,17:43:99:537,0,950
chrIX	92766	.	G	A	1615.77	PASS	AC=1;AF=0.500;AN=2;BaseQRankSum=1.290;ClippingRankSum=0.000;DP=74;ExcessHet=3.0103;FS=1.080;MLEAC=1;MLEAF=0.500;MQ=42.00;MQRankSum=0.000;QD=21.83;ReadPosRankSum=0.275;SOR=0.488	GT:AD:DP:GQ:PL	0/1:30,44:74:99:1644,0,1023
chrIX	122825	.	C	T	1850.77	PASS	AC=1;AF=0.500;AN=2;BaseQRankSum=2.006;ClippingRankSum=0.000;DP=86;ExcessHet=3.0103;FS=0.836;MLEAC=1;MLEAF=0.500;MQ=41.84;MQRankSum=1.190;QD=21.77;ReadPosRankSum=2.890;SOR=0.597	GT:AD:DP:GQ:PL	0/1:36,49:85:99:1879,0,1233
chrIX	132479	.	C	T	1580.77	PASS	AC=1;AF=0.500;AN=2;BaseQRankSum=0.175;ClippingRankSum=0.000;DP=104;ExcessHet=3.0103;FS=0.000;MLEAC=1;MLEAF=0.500;MQ=42.00;MQRankSum=0.000;QD=15.20;ReadPosRankSum=0.097;SOR=0.727	GT:AD:DP:GQ:PL	0/1:58,46:104:99:1609,0,2079
chrIX	137848	.	C	T	413.77	PASS	AC=1;AF=0.500;AN=2;BaseQRankSum=-0.553;ClippingRankSum=0.000;DP=28;ExcessHet=3.0103;FS=0.000;MLEAC=1;MLEAF=0.500;MQ=42.00;MQRankSum=0.000;QD=14.78;ReadPosRankSum=1.235;SOR=0.741	GT:AD:DP:GQ:PL	0/1:16,12:28:99:442,0,611
chrIX	177514	.	G	A	1515.77	PASS	AC=1;AF=0.500;AN=2;BaseQRankSum=1.814;ClippingRankSum=0.000;DP=68;ExcessHet=3.0103;FS=11.283;MLEAC=1;MLEAF=0.500;MQ=41.78;MQRankSum=-0.807;QD=22.29;ReadPosRankSum=1.519;SOR=3.258	GT:AD:DP:GQ:PL	0/1:28,40:68:99:1544,0,932
chrIX	200808	.	C	T	1339.77	PASS	AC=1;AF=0.500;AN=2;BaseQRankSum=-1.031;ClippingRankSum=0.000;DP=77;ExcessHet=3.0103;FS=3.194;MLEAC=1;MLEAF=0.500;MQ=42.00;MQRankSum=0.000;QD=17.40;ReadPosRankSum=0.492;SOR=1.152	GT:AD:DP:GQ:PL	0/1:39,38:77:99:1368,0,1416
chrIX	233986	.	C	T	1132.77	PASS	AC=1;AF=0.500;AN=2;BaseQRankSum=-0.853;ClippingRankSum=0.000;DP=67;ExcessHet=3.0103;FS=4.895;MLEAC=1;MLEAF=0.500;MQ=41.97;MQRankSum=1.030;QD=17.16;ReadPosRankSum=-0.533;SOR=1.085	GT:AD:DP:GQ:PL	0/1:33,33:66:99:1161,0,1162
chrIX	249060	.	G	A	1599.77	PASS	AC=1;AF=0.500;AN=2;BaseQRankSum=0.191;ClippingRankSum=0.000;DP=92;ExcessHet=3.0103;FS=1.921;MLEAC=1;MLEAF=0.500;MQ=42.00;MQRankSum=0.000;QD=17.39;ReadPosRankSum=0.008;SOR=0.472	GT:AD:DP:GQ:PL	0/1:45,47:92:99:1628,0,1562
chrIX	250516	.	C	T	2449.77	PASS	AC=1;AF=0.500;AN=2;BaseQRankSum=0.099;ClippingRankSum=0.000;DP=123;ExcessHet=3.0103;FS=1.586;MLEAC=1;MLEAF=0.500;MQ=41.97;MQRankSum=0.186;QD=19.92;ReadPosRankSum=-0.676;SOR=0.529	GT:AD:DP:GQ:PL	0/1:54,69:123:99:2478,0,1861
chrIX	277960	.	C	T	1064.77	PASS	AC=1;AF=0.500;AN=2;BaseQRankSum=0.141;ClippingRankSum=0.000;DP=73;ExcessHet=3.0103;FS=6.138;MLEAC=1;MLEAF=0.500;MQ=42.00;MQRankSum=0.000;QD=14.59;ReadPosRankSum=-1.441;SOR=0.850	GT:AD:DP:GQ:PL	0/1:40,33:73:99:1093,0,1397
chrIX	286909	.	C	T	1439.77	PASS	AC=1;AF=0.500;AN=2;BaseQRankSum=-0.954;ClippingRankSum=0.000;DP=75;ExcessHet=3.0103;FS=0.972;MLEAC=1;MLEAF=0.500;MQ=41.81;MQRankSum=-0.884;QD=19.20;ReadPosRankSum=0.664;SOR=0.491	GT:AD:DP:GQ:PL	0/1:34,41:75:99:1468,0,1168
chrIX	287215	.	C	T	1111.77	PASS	AC=1;AF=0.500;AN=2;BaseQRankSum=-1.845;ClippingRankSum=0.000;DP=56;ExcessHet=3.0103;FS=18.347;MLEAC=1;MLEAF=0.500;MQ=41.68;MQRankSum=-0.276;QD=19.85;ReadPosRankSum=-0.600;SOR=0.043	GT:AD:DP:GQ:PL	0/1:24,32:56:99:1140,0,838
chrIX	306148	.	G	A	1730.77	PASS	AC=1;AF=0.500;AN=2;BaseQRankSum=-2.653;ClippingRankSum=0.000;DP=91;ExcessHet=3.0103;FS=10.544;MLEAC=1;MLEAF=0.500;MQ=42.00;MQRankSum=0.000;QD=19.45;ReadPosRankSum=-1.025;SOR=0.819	GT:AD:DP:GQ:PL	0/1:39,50:89:99:1759,0,1394
chrIX	310697	.	C	T	198.77	PASS	AC=1;AF=0.500;AN=2;BaseQRankSum=-1.099;ClippingRankSum=0.000;DP=13;ExcessHet=3.0103;FS=2.522;MLEAC=1;MLEAF=0.500;MQ=42.00;MQRankSum=0.000;QD=15.29;ReadPosRankSum=-0.433;SOR=1.688	GT:AD:DP:GQ:PL	0/1:6,7:13:99:227,0,225
chrIX	370131	.	T	C	506.77	PASS	AC=1;AF=0.500;AN=2;BaseQRankSum=0.751;ClippingRankSum=0.000;DP=40;ExcessHet=3.0103;FS=0.000;MLEAC=1;MLEAF=0.500;MQ=42.23;MQRankSum=-1.405;QD=12.67;ReadPosRankSum=-0.120;SOR=0.534	GT:AD:DP:GQ:PL	0/1:25,15:40:99:535,0,951
chrIX	397018	.	C	T	1217.77	PASS	AC=1;AF=0.500;AN=2;BaseQRankSum=1.125;ClippingRankSum=0.000;DP=73;ExcessHet=3.0103;FS=4.667;MLEAC=1;MLEAF=0.500;MQ=42.00;MQRankSum=0.000;QD=16.91;ReadPosRankSum=-0.511;SOR=0.307	GT:AD:DP:GQ:PL	0/1:38,34:72:99:1246,0,1407
chrIX	397144	.	C	T	1096.77	PASS	AC=1;AF=0.500;AN=2;BaseQRankSum=0.996;ClippingRankSum=0.000;DP=61;ExcessHet=3.0103;FS=13.138;MLEAC=1;MLEAF=0.500;MQ=41.76;MQRankSum=-0.951;QD=17.98;ReadPosRankSum=-0.735;SOR=0.094	GT:AD:DP:GQ:PL	0/1:30,31:61:99:1125,0,1046
chrIX	421846	.	G	A	1536.77	PASS	AC=1;AF=0.500;AN=2;BaseQRankSum=-1.680;ClippingRankSum=0.000;DP=75;ExcessHet=3.0103;FS=4.619;MLEAC=1;MLEAF=0.500;MQ=41.95;MQRankSum=-1.209;QD=20.49;ReadPosRankSum=0.650;SOR=1.280	GT:AD:DP:GQ:PL	0/1:32,43:75:99:1565,0,1187
chrX	74735	.	G	A	340.77	PASS	AC=1;AF=0.500;AN=2;BaseQRankSum=1.119;ClippingRankSum=0.000;DP=24;ExcessHet=3.0103;FS=0.000;MLEAC=1;MLEAF=0.500;MQ=42.00;MQRankSum=0.000;QD=14.20;ReadPosRankSum=-0.226;SOR=0.602	GT:AD:DP:GQ:PL	0/1:14,10:24:99:369,0,536
chrX	106260	.	G	A	504.77	PASS	AC=1;AF=0.500;AN=2;BaseQRankSum=-0.064;ClippingRankSum=0.000;DP=38;ExcessHet=3.0103;FS=1.342;MLEAC=1;MLEAF=0.500;MQ=42.00;MQRankSum=0.000;QD=13.28;ReadPosRankSum=-1.131;SOR=0.446	GT:AD:DP:GQ:PL	0/1:21,17:38:99:533,0,676
chrX	120389	.	C	T	706.77	PASS	AC=1;AF=0.500;AN=2;BaseQRankSum=-1.003;ClippingRankSum=0.000;DP=42;ExcessHet=3.0103;FS=7.988;MLEAC=1;MLEAF=0.500;MQ=42.00;MQRankSum=0.000;QD=16.83;ReadPosRankSum=-1.050;SOR=0.102	GT:AD:DP:GQ:PL	0/1:21,21:42:99:735,0,809
chrX	120401	.	C	T	610.77	PASS	AC=1;AF=0.500;AN=2;BaseQRankSum=0.640;ClippingRankSum=0.000;DP=35;ExcessHet=3.0103;FS=5.780;MLEAC=1;MLEAF=0.500;MQ=42.00;MQRankSum=0.000;QD=17.45;ReadPosRankSum=0.933;SOR=1.863	GT:AD:DP:GQ:PL	0/1:17,18:35:99:639,0,653
chrX	136497	.	G	A	1569.77	PASS	AC=1;AF=0.500;AN=2;BaseQRankSum=0.527;ClippingRankSum=0.000;DP=96;ExcessHet=3.0103;FS=0.773;MLEAC=1;MLEAF=0.500;MQ=41.85;MQRankSum=-0.959;QD=16.35;ReadPosRankSum=1.178;SOR=0.598	GT:AD:DP:GQ:PL	0/1:47,49:96:99:1598,0,1542
chrX	136667	.	G	A	1339.77	PASS	AC=1;AF=0.500;AN=2;BaseQRankSum=0.541;ClippingRankSum=0.000;DP=81;ExcessHet=3.0103;FS=1.833;MLEAC=1;MLEAF=0.500;MQ=42.00;MQRankSum=0.000;QD=16.54;ReadPosRankSum=-0.400;SOR=0.471	GT:AD:DP:GQ:PL	0/1:39,42:81:99:1368,0,1226
chrX	155769	.	C	T	1123.77	PASS	AC=1;AF=0.500;AN=2;BaseQRankSum=-0.162;ClippingRankSum=0.000;DP=62;ExcessHet=3.0103;FS=3.741;MLEAC=1;MLEAF=0.500;MQ=42.00;MQRankSum=0.000;QD=18.13;ReadPosRankSum=0.715;SOR=0.336	GT:AD:DP:GQ:PL	0/1:30,32:62:99:1152,0,1118
chrX	164906	.	C	T	1698.77	PASS	AC=1;AF=0.500;AN=2;BaseQRankSum=1.231;ClippingRankSum=0.000;DP=95;ExcessHet=3.0103;FS=1.706;MLEAC=1;MLEAF=0.500;MQ=41.84;MQRankSum=1.011;QD=17.88;ReadPosRankSum=-0.867;SOR=0.938	GT:AD:DP:GQ:PL	0/1:48,47:95:99:1727,0,1749
chrX	172324	.	G	A	1220.77	PASS	AC=1;AF=0.500;AN=2;BaseQRankSum=-2.400;ClippingRankSum=0.000;DP=80;ExcessHet=3.0103;FS=17.088;MLEAC=1;MLEAF=0.500;MQ=42.00;MQRankSum=0.000;QD=15.26;ReadPosRankSum=0.753;SOR=0.042	GT:AD:DP:GQ:PL	0/1:43,37:80:99:1249,0,1635
chrX	172934	.	G	A	474.77	PASS	AC=1;AF=0.500;AN=2;BaseQRankSum=0.576;ClippingRankSum=0.000;DP=35;ExcessHet=3.0103;FS=3.235;MLEAC=1;MLEAF=0.500;MQ=41.94;MQRankSum=0.000;QD=13.96;ReadPosRankSum=-1.503;SOR=0.283	GT:AD:DP:GQ:PL	0/1:19,15:34:99:503,0,646
chrX	173080	.	G	A	1998.77	PASS	AC=2;AF=1.00;AN=2;DP=46;ExcessHet=3.0103;FS=0.000;MLEAC=2;MLEAF=1.00;MQ=42.00;QD=30.91;SOR=6.273	GT:AD:DP:GQ:PL	1/1:0,46:46:99:2027,138,0
chrX	181475	.	G	A	1877.77	PASS	AC=1;AF=0.500;AN=2;BaseQRankSum=0.926;ClippingRankSum=0.000;DP=106;ExcessHet=3.0103;FS=8.216;MLEAC=1;MLEAF=0.500;MQ=42.00;MQRankSum=0.000;QD=17.71;ReadPosRankSum=1.168;SOR=0.161	GT:AD:DP:GQ:PL	0/1:52,54:106:99:1906,0,1795
chrX	181623	.	G	A	1300.77	PASS	AC=1;AF=0.500;AN=2;BaseQRankSum=0.784;ClippingRankSum=0.000;DP=84;ExcessHet=3.0103;FS=4.207;MLEAC=1;MLEAF=0.500;MQ=42.00;MQRankSum=0.000;QD=15.49;ReadPosRankSum=-1.239;SOR=0.654	GT:AD:DP:GQ:PL	0/1:47,37:84:99:1329,0,1768
chrX	182245	.	C	T	1256.77	PASS	AC=1;AF=0.500;AN=2;BaseQRankSum=-0.471;ClippingRankSum=0.000;DP=62;ExcessHet=3.0103;FS=1.037;MLEAC=1;MLEAF=0.500;MQ=41.94;MQRankSum=-1.189;QD=20.27;ReadPosRankSum=1.104;SOR=0.896	GT:AD:DP:GQ:PL	0/1:26,36:62:99:1285,0,913
chrX	190948	.	G	A	1950.77	PASS	AC=1;AF=0.500;AN=2;BaseQRankSum=-0.971;ClippingRankSum=0.000;DP=91;ExcessHet=3.0103;FS=0.000;MLEAC=1;MLEAF=0.500;MQ=42.00;MQRankSum=0.000;QD=21.44;ReadPosRankSum=-1.168;SOR=0.735	GT:AD:DP:GQ:PL	0/1:37,54:91:99:1979,0,1310
chrX	214711	.	C	T	1471.77	PASS	AC=1;AF=0.500;AN=2;BaseQRankSum=1.032;ClippingRankSum=0.000;DP=65;ExcessHet=3.0103;FS=0.971;MLEAC=1;MLEAF=0.500;MQ=42.00;MQRankSum=0.000;QD=22.64;ReadPosRankSum=-0.449;SOR=0.869	GT:AD:DP:GQ:PL	0/1:25,40:65:99:1500,0,846
chrX	228276	.	G	A	1079.77	PASS	AC=1;AF=0.500;AN=2;BaseQRankSum=1.268;ClippingRankSum=0.000;DP=55;ExcessHet=3.0103;FS=0.000;MLEAC=1;MLEAF=0.500;MQ=42.00;MQRankSum=0.000;QD=19.63;ReadPosRankSum=0.883;SOR=0.892	GT:AD:DP:GQ:PL	0/1:25,30:55:99:1108,0,852
chrX	228445	.	G	A	263.77	PASS	AC=1;AF=0.500;AN=2;BaseQRankSum=-2.334;ClippingRankSum=0.000;DP=16;ExcessHet=3.0103;FS=0.000;MLEAC=1;MLEAF=0.500;MQ=42.00;MQRankSum=0.000;QD=17.58;ReadPosRankSum=-0.765;SOR=0.368	GT:AD:DP:GQ:PL	0/1:7,8:15:99:292,0,265
chrX	228459	.	G	A	204.77	PASS	AC=1;AF=0.500;AN=2;BaseQRankSum=1.005;ClippingRankSum=0.000;DP=15;ExcessHet=3.0103;FS=0.000;MLEAC=1;MLEAF=0.500;MQ=42.00;MQRankSum=0.000;QD=14.63;ReadPosRankSum=-0.478;SOR=1.402	GT:AD:DP:GQ:PL	0/1:7,7:14:99:233,0,258
chrX	252414	.	C	T	1509.77	PASS	AC=1;AF=0.500;AN=2;BaseQRankSum=1.089;ClippingRankSum=0.000;DP=85;ExcessHet=3.0103;FS=3.382;MLEAC=1;MLEAF=0.500;MQ=41.61;MQRankSum=0.036;QD=17.76;ReadPosRankSum=0.279;SOR=0.381	GT:AD:DP:GQ:PL	0/1:43,42:85:99:1538,0,1561
chrX	257670	.	C	T	1696.77	PASS	AC=1;AF=0.500;AN=2;BaseQRankSum=0.686;ClippingRankSum=0.000;DP=98;ExcessHet=3.0103;FS=0.000;MLEAC=1;MLEAF=0.500;MQ=41.55;MQRankSum=1.762;QD=17.31;ReadPosRankSum=-1.786;SOR=0.693	GT:AD:DP:GQ:PL	0/1:49,49:98:99:1725,0,1709
chrX	260436	.	C	T	1463.77	PASS	AC=1;AF=0.500;AN=2;BaseQRankSum=1.511;ClippingRankSum=0.000;DP=81;ExcessHet=3.0103;FS=0.000;MLEAC=1;MLEAF=0.500;MQ=42.00;MQRankSum=0.000;QD=18.07;ReadPosRankSum=1.185;SOR=0.728	GT:AD:DP:GQ:PL	0/1:40,41:81:99:1492,0,1388
chrX	268355	.	C	T	781.77	PASS	AC=1;AF=0.500;AN=2;BaseQRankSum=-0.107;ClippingRankSum=0.000;DP=40;ExcessHet=3.0103;FS=3.114;MLEAC=1;MLEAF=0.500;MQ=41.90;MQRankSum=1.542;QD=19.54;ReadPosRankSum=-0.236;SOR=0.295	GT:AD:DP:GQ:PL	0/1:19,21:40:99:810,0,679
chrX	327582	.	G	A	2008.77	PASS	AC=1;AF=0.500;AN=2;BaseQRankSum=0.393;ClippingRankSum=0.000;DP=101;ExcessHet=3.0103;FS=1.625;MLEAC=1;MLEAF=0.500;MQ=42.00;MQRankSum=0.000;QD=20.09;ReadPosRankSum=-0.278;SOR=0.698	GT:AD:DP:GQ:PL	0/1:45,55:100:99:2037,0,1576
chrX	349241	.	G	A	1061.77	PASS	AC=1;AF=0.500;AN=2;BaseQRankSum=1.366;ClippingRankSum=0.000;DP=90;ExcessHet=3.0103;FS=1.791;MLEAC=1;MLEAF=0.500;MQ=41.84;MQRankSum=-1.291;QD=11.80;ReadPosRankSum=0.379;SOR=0.800	GT:AD:DP:GQ:PL	0/1:57,33:90:99:1090,0,2050
chrX	370368	.	C	T	1255.77	PASS	AC=1;AF=0.500;AN=2;BaseQRankSum=-0.226;ClippingRankSum=0.000;DP=78;ExcessHet=3.0103;FS=0.000;MLEAC=1;MLEAF=0.500;MQ=42.00;MQRankSum=0.000;QD=16.31;ReadPosRankSum=-0.331;SOR=0.771	GT:AD:DP:GQ:PL	0/1:40,37:77:99:1284,0,1425
chrX	396595	.	G	A	787.77	PASS	AC=1;AF=0.500;AN=2;BaseQRankSum=0.463;ClippingRankSum=0.000;DP=43;ExcessHet=3.0103;FS=8.832;MLEAC=1;MLEAF=0.500;MQ=42.00;MQRankSum=0.000;QD=18.32;ReadPosRankSum=-0.342;SOR=1.160	GT:AD:DP:GQ:PL	0/1:21,22:43:99:816,0,762
chrX	402434	.	G	A	1666.77	PASS	AC=1;AF=0.500;AN=2;BaseQRankSum=1.924;ClippingRankSum=0.000;DP=83;ExcessHet=3.0103;FS=5.829;MLEAC=1;MLEAF=0.500;MQ=42.00;MQRankSum=0.000;QD=20.08;ReadPosRankSum=2.175;SOR=1.532	GT:AD:DP:GQ:PL	0/1:38,45:83:99:1695,0,1324
chrX	404939	.	C	T	1288.77	PASS	AC=1;AF=0.500;AN=2;BaseQRankSum=1.938;ClippingRankSum=0.000;DP=110;ExcessHet=3.0103;FS=1.645;MLEAC=1;MLEAF=0.500;MQ=42.00;MQRankSum=0.000;QD=11.93;ReadPosRankSum=1.641;SOR=0.892	GT:AD:DP:GQ:PL	0/1:68,40:108:99:1317,0,2358
chrX	438369	.	G	A	1096.77	PASS	AC=1;AF=0.500;AN=2;BaseQRankSum=-0.692;ClippingRankSum=0.000;DP=71;ExcessHet=3.0103;FS=0.889;MLEAC=1;MLEAF=0.500;MQ=42.00;MQRankSum=0.000;QD=15.67;ReadPosRankSum=-1.104;SOR=0.821	GT:AD:DP:GQ:PL	0/1:37,33:70:99:1125,0,1324
chrX	441940	.	G	A	998.77	PASS	AC=1;AF=0.500;AN=2;BaseQRankSum=0.393;ClippingRankSum=0.000;DP=79;ExcessHet=3.0103;FS=3.607;MLEAC=1;MLEAF=0.500;MQ=41.81;MQRankSum=0.788;QD=12.64;ReadPosRankSum=-0.305;SOR=1.201	GT:AD:DP:GQ:PL	0/1:50,29:79:99:1027,0,1912
chrX	457068	.	G	A	2513.77	PASS	AC=1;AF=0.500;AN=2;BaseQRankSum=0.489;ClippingRankSum=0.000;DP=144;ExcessHet=3.0103;FS=4.000;MLEAC=1;MLEAF=0.500;MQ=42.00;MQRankSum=0.000;QD=17.46;ReadPosRankSum=-1.308;SOR=1.082	GT:AD:DP:GQ:PL	0/1:72,72:144:99:2542,0,2574
chrX	459518	.	C	T	1314.77	PASS	AC=1;AF=0.500;AN=2;BaseQRankSum=-0.285;ClippingRankSum=0.000;DP=68;ExcessHet=3.0103;FS=5.246;MLEAC=1;MLEAF=0.500;MQ=41.97;MQRankSum=1.155;QD=19.33;ReadPosRankSum=-0.447;SOR=1.448	GT:AD:DP:GQ:PL	0/1:30,38:68:99:1343,0,1072
chrX	512543	.	G	A	800.77	PASS	AC=1;AF=0.500;AN=2;BaseQRankSum=-0.831;ClippingRankSum=0.000;DP=56;ExcessHet=3.0103;FS=1.123;MLEAC=1;MLEAF=0.500;MQ=41.71;MQRankSum=-0.154;QD=14.30;ReadPosRankSum=-0.822;SOR=0.482	GT:AD:DP:GQ:PL	0/1:32,24:56:99:829,0,1214
chrX	520935	.	G	A	964.77	PASS	AC=1;AF=0.500;AN=2;BaseQRankSum=-2.360;ClippingRankSum=0.000;DP=79;ExcessHet=3.0103;FS=3.189;MLEAC=1;MLEAF=0.500;MQ=42.00;MQRankSum=0.000;QD=12.21;ReadPosRankSum=0.736;SOR=1.131	GT:AD:DP:GQ:PL	0/1:48,31:79:99:993,0,1756
chrX	521617	.	G	A	2319.77	PASS	AC=1;AF=0.500;AN=2;BaseQRankSum=0.882;ClippingRankSum=0.000;DP=122;ExcessHet=3.0103;FS=0.694;MLEAC=1;MLEAF=0.500;MQ=41.88;MQRankSum=-0.920;QD=19.01;ReadPosRankSum=1.436;SOR=0.574	GT:AD:DP:GQ:PL	0/1:57,65:122:99:2348,0,2025
chrX	575513	.	C	T	1325.77	PASS	AC=1;AF=0.500;AN=2;BaseQRankSum=0.060;ClippingRankSum=0.000;DP=66;ExcessHet=3.0103;FS=0.944;MLEAC=1;MLEAF=0.500;MQ=42.00;MQRankSum=0.000;QD=20.09;ReadPosRankSum=0.883;SOR=0.536	GT:AD:DP:GQ:PL	0/1:29,37:66:99:1354,0,1019
chrX	579384	.	C	T	1485.77	PASS	AC=1;AF=0.500;AN=2;BaseQRankSum=-2.533;ClippingRankSum=0.000;DP=82;ExcessHet=3.0103;FS=0.855;MLEAC=1;MLEAF=0.500;MQ=41.82;MQRankSum=-0.847;QD=18.34;ReadPosRankSum=-0.265;SOR=0.882	GT:AD:DP:GQ:PL	0/1:35,46:81:99:1514,0,1189
chrX	608247	.	C	T	219.77	PASS	AC=1;AF=0.500;AN=2;BaseQRankSum=-0.880;ClippingRankSum=0.000;DP=19;ExcessHet=3.0103;FS=4.867;MLEAC=1;MLEAF=0.500;MQ=42.00;MQRankSum=0.000;QD=11.57;ReadPosRankSum=0.771;SOR=0.544	GT:AD:DP:GQ:PL	0/1:12,7:19:99:248,0,484
chrX	658599	.	G	A	826.77	PASS	AC=1;AF=0.500;AN=2;BaseQRankSum=0.395;ClippingRankSum=0.000;DP=58;ExcessHet=3.0103;FS=5.616;MLEAC=1;MLEAF=0.500;MQ=42.00;MQRankSum=0.000;QD=14.25;ReadPosRankSum=0.315;SOR=1.609	GT:AD:DP:GQ:PL	0/1:33,25:58:99:855,0,1128
chrX	663649	.	G	A	707.77	PASS	AC=1;AF=0.500;AN=2;BaseQRankSum=-1.551;ClippingRankSum=0.000;DP=50;ExcessHet=3.0103;FS=0.000;MLEAC=1;MLEAF=0.500;MQ=42.00;MQRankSum=0.000;QD=14.16;ReadPosRankSum=-0.545;SOR=0.649	GT:AD:DP:GQ:PL	0/1:27,23:50:99:736,0,938
chrX	676447	.	G	A	1012.77	PASS	AC=1;AF=0.500;AN=2;BaseQRankSum=0.688;ClippingRankSum=0.000;DP=59;ExcessHet=3.0103;FS=1.219;MLEAC=1;MLEAF=0.500;MQ=42.00;MQRankSum=0.000;QD=17.17;ReadPosRankSum=-0.294;SOR=0.437	GT:AD:DP:GQ:PL	0/1:31,28:59:99:1041,0,1144
chrXI	39273	.	C	T	1313.77	PASS	AC=1;AF=0.500;AN=2;BaseQRankSum=0.115;ClippingRankSum=0.000;DP=85;ExcessHet=3.0103;FS=4.414;MLEAC=1;MLEAF=0.500;MQ=42.00;MQRankSum=0.000;QD=15.46;ReadPosRankSum=1.234;SOR=1.278	GT:AD:DP:GQ:PL	0/1:47,38:85:99:1342,0,1753
chrXI	53808	.	C	T	1265.77	PASS	AC=1;AF=0.500;AN=2;BaseQRankSum=0.667;ClippingRankSum=0.000;DP=75;ExcessHet=3.0103;FS=10.219;MLEAC=1;MLEAF=0.500;MQ=42.00;MQRankSum=0.000;QD=17.10;ReadPosRankSum=-1.035;SOR=1.863	GT:AD:DP:GQ:PL	0/1:36,38:74:99:1294,0,1192
chrXI	55133	.	C	T	1753.77	PASS	AC=1;AF=0.500;AN=2;BaseQRankSum=-1.832;ClippingRankSum=0.000;DP=96;ExcessHet=3.0103;FS=0.000;MLEAC=1;MLEAF=0.500;MQ=41.98;MQRankSum=1.108;QD=18.27;ReadPosRankSum=-0.206;SOR=0.690	GT:AD:DP:GQ:PL	0/1:44,52:96:99:1782,0,1562
chrXI	69209	.	G	A	1571.77	PASS	AC=1;AF=0.500;AN=2;BaseQRankSum=0.109;ClippingRankSum=0.000;DP=96;ExcessHet=3.0103;FS=7.105;MLEAC=1;MLEAF=0.500;MQ=41.98;MQRankSum=0.980;QD=16.37;ReadPosRankSum=-1.266;SOR=0.275	GT:AD:DP:GQ:PL	0/1:50,46:96:99:1600,0,1764
chrXI	78499	.	G	T	1276.77	PASS	AC=1;AF=0.500;AN=2;BaseQRankSum=0.802;ClippingRankSum=0.000;DP=74;ExcessHet=3.0103;FS=3.226;MLEAC=1;MLEAF=0.500;MQ=42.00;MQRankSum=0.000;QD=17.25;ReadPosRankSum=0.176;SOR=0.366	GT:AD:DP:GQ:PL	0/1:38,36:74:99:1305,0,1379
chrXI	84633	.	C	T	2138.77	PASS	AC=1;AF=0.500;AN=2;BaseQRankSum=-3.469;ClippingRankSum=0.000;DP=99;ExcessHet=3.0103;FS=0.000;MLEAC=1;MLEAF=0.500;MQ=41.54;MQRankSum=0.237;QD=21.60;ReadPosRankSum=-0.960;SOR=0.751	GT:AD:DP:GQ:PL	0/1:44,55:99:99:2167,0,3465
chrXI	84634	.	C	T	2138.77	PASS	AC=1;AF=0.500;AN=2;BaseQRankSum=-3.661;ClippingRankSum=0.000;DP=98;ExcessHet=3.0103;FS=0.761;MLEAC=1;MLEAF=0.500;MQ=41.54;MQRankSum=0.219;QD=21.82;ReadPosRankSum=-0.862;SOR=0.797	GT:AD:DP:GQ:PL	0/1:44,54:98:99:2167,0,3465
chrXI	112741	.	G	A	1170.77	PASS	AC=1;AF=0.500;AN=2;BaseQRankSum=0.340;ClippingRankSum=0.000;DP=59;ExcessHet=3.0103;FS=0.000;MLEAC=1;MLEAF=0.500;MQ=42.00;MQRankSum=0.000;QD=19.84;ReadPosRankSum=0.225;SOR=0.788	GT:AD:DP:GQ:PL	0/1:26,33:59:99:1199,0,901
chrXI	154486	.	G	A	955.77	PASS	AC=1;AF=0.500;AN=2;BaseQRankSum=-0.058;ClippingRankSum=0.000;DP=67;ExcessHet=3.0103;FS=0.924;MLEAC=1;MLEAF=0.500;MQ=42.00;MQRankSum=0.000;QD=14.27;ReadPosRankSum=1.231;SOR=0.551	GT:AD:DP:GQ:PL	0/1:37,30:67:99:984,0,1328
chrXI	163864	.	G	A	1848.77	PASS	AC=1;AF=0.500;AN=2;BaseQRankSum=1.188;ClippingRankSum=0.000;DP=96;ExcessHet=3.0103;FS=2.899;MLEAC=1;MLEAF=0.500;MQ=41.85;MQRankSum=1.108;QD=19.26;ReadPosRankSum=-0.448;SOR=1.078	GT:AD:DP:GQ:PL	0/1:44,52:96:99:1877,0,1519
chrXI	164758	.	C	T	1716.77	PASS	AC=1;AF=0.500;AN=2;BaseQRankSum=2.305;ClippingRankSum=0.000;DP=82;ExcessHet=3.0103;FS=4.120;MLEAC=1;MLEAF=0.500;MQ=41.83;MQRankSum=-0.796;QD=20.94;ReadPosRankSum=0.608;SOR=1.661	GT:AD:DP:GQ:PL	0/1:33,49:82:99:1745,0,983
chrXI	166384	.	G	A	2178.77	PASS	AC=1;AF=0.500;AN=2;BaseQRankSum=-0.836;ClippingRankSum=0.000;DP=112;ExcessHet=3.0103;FS=8.831;MLEAC=1;MLEAF=0.500;MQ=42.00;MQRankSum=0.000;QD=19.45;ReadPosRankSum=-2.079;SOR=0.232	GT:AD:DP:GQ:PL	0/1:49,63:112:99:2207,0,1713
chrXI	167012	.	C	T	1930.77	PASS	AC=1;AF=0.500;AN=2;BaseQRankSum=-0.969;ClippingRankSum=0.000;DP=117;ExcessHet=3.0103;FS=10.768;MLEAC=1;MLEAF=0.500;MQ=41.88;MQRankSum=-1.009;QD=16.50;ReadPosRankSum=-0.527;SOR=1.637	GT:AD:DP:GQ:PL	0/1:60,57:117:99:1959,0,2125
chrXI	169594	.	C	T	2269.77	PASS	AC=1;AF=0.500;AN=2;BaseQRankSum=0.456;ClippingRankSum=0.000;DP=122;ExcessHet=3.0103;FS=3.366;MLEAC=1;MLEAF=0.500;MQ=41.88;MQRankSum=1.042;QD=18.76;ReadPosRankSum=1.415;SOR=0.428	GT:AD:DP:GQ:PL	0/1:59,62:121:99:2298,0,2114
chrXI	174195	.	C	T	1505.77	PASS	AC=1;AF=0.500;AN=2;BaseQRankSum=0.703;ClippingRankSum=0.000;DP=97;ExcessHet=3.0103;FS=4.687;MLEAC=1;MLEAF=0.500;MQ=41.98;MQRankSum=0.951;QD=15.52;ReadPosRankSum=0.047;SOR=0.310	GT:AD:DP:GQ:PL	0/1:52,45:97:99:1534,0,1830
chrXI	210294	.	C	T	421.77	PASS	AC=1;AF=0.500;AN=2;BaseQRankSum=1.486;ClippingRankSum=0.000;DP=24;ExcessHet=3.0103;FS=0.000;MLEAC=1;MLEAF=0.500;MQ=42.00;MQRankSum=0.000;QD=17.57;ReadPosRankSum=-0.978;SOR=1.075	GT:AD:DP:GQ:PL	0/1:12,12:24:99:450,0,449
chrXI	210459	.	C	T	568.77	PASS	AC=1;AF=0.500;AN=2;BaseQRankSum=0.504;ClippingRankSum=0.000;DP=32;ExcessHet=3.0103;FS=0.000;MLEAC=1;MLEAF=0.500;MQ=42.00;MQRankSum=0.000;QD=17.77;ReadPosRankSum=-1.736;SOR=0.693	GT:AD:DP:GQ:PL	0/1:16,16:32:99:597,0,567
chrXI	210778	.	C	T	1205.77	PASS	AC=1;AF=0.500;AN=2;BaseQRankSum=0.697;ClippingRankSum=0.000;DP=68;ExcessHet=3.0103;FS=5.534;MLEAC=1;MLEAF=0.500;MQ=41.79;MQRankSum=-0.955;QD=18.00;ReadPosRankSum=0.158;SOR=0.243	GT:AD:DP:GQ:PL	0/1:33,34:67:99:1234,0,1196
chrXI	230733	.	C	T	1838.77	PASS	AC=1;AF=0.500;AN=2;BaseQRankSum=0.162;ClippingRankSum=0.000;DP=103;ExcessHet=3.0103;FS=4.861;MLEAC=1;MLEAF=0.500;MQ=41.96;MQRankSum=-1.340;QD=17.85;ReadPosRankSum=-0.512;SOR=0.794	GT:AD:DP:GQ:PL	0/1:49,54:103:99:1867,0,1729
chrXI	240103	.	C	T	2010.77	PASS	AC=1;AF=0.500;AN=2;BaseQRankSum=0.593;ClippingRankSum=0.000;DP=117;ExcessHet=3.0103;FS=0.000;MLEAC=1;MLEAF=0.500;MQ=41.98;MQRankSum=0.975;QD=17.19;ReadPosRankSum=-0.289;SOR=0.682	GT:AD:DP:GQ:PL	0/1:61,56:117:99:2039,0,2230
chrXI	245901	.	G	A	952.77	PASS	AC=1;AF=0.500;AN=2;BaseQRankSum=2.113;ClippingRankSum=0.000;DP=45;ExcessHet=3.0103;FS=1.737;MLEAC=1;MLEAF=0.500;MQ=42.00;MQRankSum=0.000;QD=21.17;ReadPosRankSum=0.401;SOR=1.236	GT:AD:DP:GQ:PL	0/1:18,27:45:99:981,0,593
chrXI	275579	.	G	A	1639.77	PASS	AC=1;AF=0.500;AN=2;BaseQRankSum=0.565;ClippingRankSum=0.000;DP=94;ExcessHet=3.0103;FS=1.647;MLEAC=1;MLEAF=0.500;MQ=42.00;MQRankSum=0.000;QD=17.44;ReadPosRankSum=-1.384;SOR=0.536	GT:AD:DP:GQ:PL	0/1:46,48:94:99:1668,0,1576
chrXI	291029	.	C	T	773.77	PASS	AC=1;AF=0.500;AN=2;BaseQRankSum=-0.299;ClippingRankSum=0.000;DP=60;ExcessHet=3.0103;FS=1.259;MLEAC=1;MLEAF=0.500;MQ=41.72;MQRankSum=-0.241;QD=12.90;ReadPosRankSum=-0.224;SOR=0.906	GT:AD:DP:GQ:PL	0/1:35,25:60:99:802,0,1208
chrXI	300949	.	C	T	1194.77	PASS	AC=1;AF=0.500;AN=2;BaseQRankSum=0.020;ClippingRankSum=0.000;DP=66;ExcessHet=3.0103;FS=14.864;MLEAC=1;MLEAF=0.500;MQ=41.79;MQRankSum=-0.970;QD=18.10;ReadPosRankSum=0.901;SOR=2.854	GT:AD:DP:GQ:PL	0/1:33,33:66:99:1223,0,1210
chrXI	321728	.	C	T	1382.77	PASS	AC=1;AF=0.500;AN=2;BaseQRankSum=1.952;ClippingRankSum=0.000;DP=78;ExcessHet=3.0103;FS=13.563;MLEAC=1;MLEAF=0.500;MQ=42.00;MQRankSum=0.000;QD=17.73;ReadPosRankSum=-1.191;SOR=2.200	GT:AD:DP:GQ:PL	0/1:38,40:78:99:1411,0,1200
chrXI	330156	.	G	A	1148.77	PASS	AC=1;AF=0.500;AN=2;BaseQRankSum=0.447;ClippingRankSum=0.000;DP=66;ExcessHet=3.0103;FS=2.135;MLEAC=1;MLEAF=0.500;MQ=41.78;MQRankSum=1.061;QD=17.41;ReadPosRankSum=0.512;SOR=0.448	GT:AD:DP:GQ:PL	0/1:32,34:66:99:1177,0,1097
chrXI	356503	.	C	T	913.77	PASS	AC=1;AF=0.500;AN=2;BaseQRankSum=0.082;ClippingRankSum=0.000;DP=57;ExcessHet=3.0103;FS=2.268;MLEAC=1;MLEAF=0.500;MQ=42.00;MQRankSum=0.000;QD=16.61;ReadPosRankSum=-2.144;SOR=0.676	GT:AD:DP:GQ:PL	0/1:27,28:55:99:942,0,857
chrXI	356543	.	C	T	879.77	PASS	AC=1;AF=0.500;AN=2;BaseQRankSum=0.543;ClippingRankSum=0.000;DP=55;ExcessHet=3.0103;FS=1.266;MLEAC=1;MLEAF=0.500;MQ=41.73;MQRankSum=-1.001;QD=16.29;ReadPosRankSum=0.369;SOR=1.022	GT:AD:DP:GQ:PL	0/1:28,26:54:99:908,0,971
chrXI	439421	.	G	A	1507.77	PASS	AC=1;AF=0.500;AN=2;BaseQRankSum=-0.007;ClippingRankSum=0.000;DP=99;ExcessHet=3.0103;FS=1.651;MLEAC=1;MLEAF=0.500;MQ=42.00;MQRankSum=0.000;QD=15.23;ReadPosRankSum=-0.690;SOR=0.907	GT:AD:DP:GQ:PL	0/1:55,44:99:99:1536,0,2027
chrXI	450746	.	C	T	2077.77	PASS	AC=1;AF=0.500;AN=2;BaseQRankSum=-0.327;ClippingRankSum=0.000;DP=99;ExcessHet=3.0103;FS=0.000;MLEAC=1;MLEAF=0.500;MQ=42.00;MQRankSum=0.000;QD=20.99;ReadPosRankSum=-0.329;SOR=0.671	GT:AD:DP:GQ:PL	0/1:42,57:99:99:2106,0,1444
chrXI	458559	.	C	T	353.77	PASS	AC=1;AF=0.500;AN=2;BaseQRankSum=0.101;ClippingRankSum=0.000;DP=22;ExcessHet=3.0103;FS=4.228;MLEAC=1;MLEAF=0.500;MQ=42.00;MQRankSum=0.000;QD=16.08;ReadPosRankSum=0.294;SOR=1.981	GT:AD:DP:GQ:PL	0/1:10,12:22:99:382,0,324
chrXI	463837	.	G	A	1878.77	PASS	AC=1;AF=0.500;AN=2;BaseQRankSum=0.881;ClippingRankSum=0.000;DP=92;ExcessHet=3.0103;FS=3.181;MLEAC=1;MLEAF=0.500;MQ=42.00;MQRankSum=0.000;QD=20.42;ReadPosRankSum=0.956;SOR=1.083	GT:AD:DP:GQ:PL	0/1:42,50:92:99:1907,0,1553
chrXI	556161	.	C	T	387.77	PASS	AC=1;AF=0.500;AN=2;BaseQRankSum=0.872;ClippingRankSum=0.000;DP=52;ExcessHet=3.0103;FS=5.027;MLEAC=1;MLEAF=0.500;MQ=41.15;MQRankSum=-0.444;QD=7.46;ReadPosRankSum=-3.580;SOR=1.911	GT:AD:DP:GQ:PL	0/1:39,13:52:99:416,0,6254
chrXI	556167	.	T	C	388.77	PASS	AC=1;AF=0.500;AN=2;BaseQRankSum=-0.259;ClippingRankSum=0.000;DP=52;ExcessHet=3.0103;FS=5.027;MLEAC=1;MLEAF=0.500;MQ=41.15;MQRankSum=-0.444;QD=7.48;ReadPosRankSum=-4.118;SOR=1.911	GT:AD:DP:GQ:PL	0/1:39,13:52:99:417,0,6254
chrXI	604215	.	G	A	1584.77	PASS	AC=1;AF=0.500;AN=2;BaseQRankSum=-0.395;ClippingRankSum=0.000;DP=77;ExcessHet=3.0103;FS=0.000;MLEAC=1;MLEAF=0.500;MQ=42.00;MQRankSum=0.000;QD=20.58;ReadPosRankSum=-0.744;SOR=0.703	GT:AD:DP:GQ:PL	0/1:32,45:77:99:1613,0,1132
chrXI	611735	.	C	T	1527.77	PASS	AC=1;AF=0.500;AN=2;BaseQRankSum=1.403;ClippingRankSum=0.000;DP=77;ExcessHet=3.0103;FS=0.892;MLEAC=1;MLEAF=0.500;MQ=42.00;MQRankSum=0.000;QD=19.84;ReadPosRankSum=-0.040;SOR=0.571	GT:AD:DP:GQ:PL	0/1:36,41:77:99:1556,0,1265
chrXI	637211	.	C	T	1022.77	PASS	AC=1;AF=0.500;AN=2;BaseQRankSum=1.449;ClippingRankSum=0.000;DP=77;ExcessHet=3.0103;FS=0.000;MLEAC=1;MLEAF=0.500;MQ=42.00;MQRankSum=0.000;QD=13.28;ReadPosRankSum=0.564;SOR=0.666	GT:AD:DP:GQ:PL	0/1:47,30:77:99:1051,0,1783
chrXII	37154	.	G	A	2400.77	PASS	AC=2;AF=1.00;AN=2;DP=60;ExcessHet=3.0103;FS=0.000;MLEAC=2;MLEAF=1.00;MQ=42.00;QD=30.34;SOR=2.080	GT:AD:DP:GQ:PL	1/1:0,60:60:99:2429,181,0
chrXII	65275	.	G	A	3637.77	PASS	AC=2;AF=1.00;AN=2;DP=86;ExcessHet=3.0103;FS=0.000;MLEAC=2;MLEAF=1.00;MQ=41.27;QD=36.01;SOR=1.329	GT:AD:DP:GQ:PL	1/1:0,86:86:99:3666,259,0
chrXII	100866	.	C	T	1538.77	PASS	AC=1;AF=0.500;AN=2;BaseQRankSum=-1.158;ClippingRankSum=0.000;DP=93;ExcessHet=3.0103;FS=1.797;MLEAC=1;MLEAF=0.500;MQ=41.76;MQRankSum=-0.442;QD=16.55;ReadPosRankSum=0.051;SOR=0.478	GT:AD:DP:GQ:PL	0/1:46,47:93:99:1567,0,1652
chrXII	142913	.	G	A	913.77	PASS	AC=1;AF=0.500;AN=2;BaseQRankSum=-0.415;ClippingRankSum=0.000;DP=44;ExcessHet=3.0103;FS=1.976;MLEAC=1;MLEAF=0.500;MQ=42.00;MQRankSum=0.000;QD=21.25;ReadPosRankSum=-0.163;SOR=1.609	GT:AD:DP:GQ:PL	0/1:18,25:43:99:942,0,661
chrXII	146388	.	C	T	1226.77	PASS	AC=1;AF=0.500;AN=2;BaseQRankSum=1.100;ClippingRankSum=0.000;DP=69;ExcessHet=3.0103;FS=1.973;MLEAC=1;MLEAF=0.500;MQ=42.00;MQRankSum=0.000;QD=18.04;ReadPosRankSum=0.835;SOR=0.487	GT:AD:DP:GQ:PL	0/1:33,35:68:99:1255,0,1136
chrXII	147689	.	C	T	1809.77	PASS	AC=1;AF=0.500;AN=2;BaseQRankSum=0.346;ClippingRankSum=0.000;DP=79;ExcessHet=3.0103;FS=6.483;MLEAC=1;MLEAF=0.500;MQ=42.00;MQRankSum=0.000;QD=22.91;ReadPosRankSum=-0.065;SOR=1.452	GT:AD:DP:GQ:PL	0/1:30,49:79:99:1838,0,1050
chrXII	165920	.	G	A	1406.77	PASS	AC=1;AF=0.500;AN=2;BaseQRankSum=1.694;ClippingRankSum=0.000;DP=76;ExcessHet=3.0103;FS=0.000;MLEAC=1;MLEAF=0.500;MQ=41.62;MQRankSum=1.519;QD=18.51;ReadPosRankSum=1.202;SOR=0.641	GT:AD:DP:GQ:PL	0/1:36,40:76:99:1435,0,1154
chrXII	188200	.	C	T	844.77	PASS	AC=1;AF=0.500;AN=2;BaseQRankSum=-0.057;ClippingRankSum=0.000;DP=41;ExcessHet=3.0103;FS=2.982;MLEAC=1;MLEAF=0.500;MQ=42.00;MQRankSum=0.000;QD=20.60;ReadPosRankSum=-0.636;SOR=1.371	GT:AD:DP:GQ:PL	0/1:18,23:41:99:873,0,642
chrXII	197772	.	G	A	2464.77	PASS	AC=1;AF=0.500;AN=2;BaseQRankSum=1.294;ClippingRankSum=0.000;DP=103;ExcessHet=3.0103;FS=6.767;MLEAC=1;MLEAF=0.500;MQ=42.00;MQRankSum=0.000;QD=23.93;ReadPosRankSum=0.272;SOR=0.279	GT:AD:DP:GQ:PL	0/1:36,67:103:99:2493,0,1191
chrXII	202593	.	G	A	1124.77	PASS	AC=1;AF=0.500;AN=2;BaseQRankSum=0.334;ClippingRankSum=0.000;DP=94;ExcessHet=3.0103;FS=2.071;MLEAC=1;MLEAF=0.500;MQ=41.62;MQRankSum=-1.124;QD=11.97;ReadPosRankSum=0.295;SOR=1.011	GT:AD:DP:GQ:PL	0/1:60,34:94:99:1153,0,2233
chrXII	203687	.	G	A	1508.77	PASS	AC=1;AF=0.500;AN=2;BaseQRankSum=-0.107;ClippingRankSum=0.000;DP=74;ExcessHet=3.0103;FS=0.000;MLEAC=1;MLEAF=0.500;MQ=42.00;MQRankSum=0.000;QD=20.67;ReadPosRankSum=0.691;SOR=0.798	GT:AD:DP:GQ:PL	0/1:31,42:73:99:1537,0,1086
chrXII	263159	.	C	T	323.77	PASS	AC=1;AF=0.500;AN=2;BaseQRankSum=-1.335;ClippingRankSum=0.000;DP=27;ExcessHet=3.0103;FS=0.000;MLEAC=1;MLEAF=0.500;MQ=42.00;MQRankSum=0.000;QD=11.99;ReadPosRankSum=-0.829;SOR=0.495	GT:AD:DP:GQ:PL	0/1:16,11:27:99:352,0,619
chrXII	265385	.	G	A	768.77	PASS	AC=1;AF=0.500;AN=2;BaseQRankSum=2.099;ClippingRankSum=0.000;DP=48;ExcessHet=3.0103;FS=4.496;MLEAC=1;MLEAF=0.500;MQ=41.70;MQRankSum=-1.045;QD=16.02;ReadPosRankSum=0.882;SOR=0.269	GT:AD:DP:GQ:PL	0/1:26,22:48:99:797,0,876
chrXII	273887	.	C	T	1070.77	PASS	AC=1;AF=0.500;AN=2;BaseQRankSum=1.220;ClippingRankSum=0.000;DP=73;ExcessHet=3.0103;FS=1.093;MLEAC=1;MLEAF=0.500;MQ=42.00;MQRankSum=0.000;QD=14.67;ReadPosRankSum=0.736;SOR=0.929	GT:AD:DP:GQ:PL	0/1:42,31:73:99:1099,0,1546
chrXII	289179	.	G	A	1583.77	PASS	AC=1;AF=0.500;AN=2;BaseQRankSum=2.366;ClippingRankSum=0.000;DP=99;ExcessHet=3.0103;FS=0.000;MLEAC=1;MLEAF=0.500;MQ=41.86;MQRankSum=-1.053;QD=16.00;ReadPosRankSum=1.072;SOR=0.690	GT:AD:DP:GQ:PL	0/1:53,46:99:99:1612,0,1874
chrXII	289560	.	C	T	1718.77	PASS	AC=1;AF=0.500;AN=2;BaseQRankSum=-1.132;ClippingRankSum=0.000;DP=105;ExcessHet=3.0103;FS=2.122;MLEAC=1;MLEAF=0.500;MQ=42.00;MQRankSum=0.000;QD=16.37;ReadPosRankSum=-1.779;SOR=0.997	GT:AD:DP:GQ:PL	0/1:52,53:105:99:1747,0,1771
chrXII	290143	.	C	T	369.77	PASS	AC=1;AF=0.500;AN=2;BaseQRankSum=0.333;ClippingRankSum=0.000;DP=27;ExcessHet=3.0103;FS=9.118;MLEAC=1;MLEAF=0.500;MQ=41.93;MQRankSum=0.905;QD=13.70;ReadPosRankSum=0.383;SOR=3.105	GT:AD:DP:GQ:PL	0/1:16,11:27:99:398,0,611
chrXII	290146	.	C	T	1201.77	PASS	AC=2;AF=1.00;AN=2;DP=28;ExcessHet=3.0103;FS=0.000;MLEAC=2;MLEAF=1.00;MQ=41.93;QD=31.18;SOR=3.258	GT:AD:DP:GQ:PL	1/1:0,28:28:84:1230,84,0
chrXII	290415	.	C	T	2012.77	PASS	AC=1;AF=0.500;AN=2;BaseQRankSum=-0.103;ClippingRankSum=0.000;DP=94;ExcessHet=3.0103;FS=3.252;MLEAC=1;MLEAF=0.500;MQ=41.85;MQRankSum=-0.877;QD=21.41;ReadPosRankSum=0.767;SOR=1.149	GT:AD:DP:GQ:PL	0/1:42,52:94:99:2041,0,3308
chrXII	290416	.	C	T	2012.77	PASS	AC=1;AF=0.500;AN=2;BaseQRankSum=-0.764;ClippingRankSum=0.000;DP=92;ExcessHet=3.0103;FS=3.370;MLEAC=1;MLEAF=0.500;MQ=42.00;MQRankSum=0.000;QD=21.88;ReadPosRankSum=0.737;SOR=1.158	GT:AD:DP:GQ:PL	0/1:41,51:92:99:2041,0,3308
chrXII	290581	.	C	T	1800.77	PASS	AC=1;AF=0.500;AN=2;BaseQRankSum=0.517;ClippingRankSum=0.000;DP=92;ExcessHet=3.0103;FS=8.495;MLEAC=1;MLEAF=0.500;MQ=41.80;MQRankSum=-0.395;QD=19.57;ReadPosRankSum=-0.979;SOR=1.348	GT:AD:DP:GQ:PL	0/1:42,50:92:99:1829,0,1480
chrXII	290716	.	C	T	2106.77	PASS	AC=1;AF=0.500;AN=2;BaseQRankSum=0.763;ClippingRankSum=0.000;DP=123;ExcessHet=3.0103;FS=6.936;MLEAC=1;MLEAF=0.500;MQ=41.85;MQRankSum=-0.012;QD=17.13;ReadPosRankSum=-0.907;SOR=1.300	GT:AD:DP:GQ:PL	0/1:62,61:123:99:2135,0,2143
chrXII	320967	.	G	A	1212.77	PASS	AC=1;AF=0.500;AN=2;BaseQRankSum=-0.189;ClippingRankSum=0.000;DP=66;ExcessHet=3.0103;FS=2.138;MLEAC=1;MLEAF=0.500;MQ=41.78;MQRankSum=-0.911;QD=18.38;ReadPosRankSum=0.028;SOR=0.430	GT:AD:DP:GQ:PL	0/1:31,35:66:99:1241,0,1098
chrXII	323133	.	G	A	1845.77	PASS	AC=1;AF=0.500;AN=2;BaseQRankSum=0.653;ClippingRankSum=0.000;DP=117;ExcessHet=3.0103;FS=2.387;MLEAC=1;MLEAF=0.500;MQ=42.00;MQRankSum=0.000;QD=15.78;ReadPosRankSum=-1.488;SOR=0.981	GT:AD:DP:GQ:PL	0/1:64,53:117:99:1874,0,2299
chrXII	348573	.	G	A	880.77	PASS	AC=1;AF=0.500;AN=2;BaseQRankSum=-0.678;ClippingRankSum=0.000;DP=50;ExcessHet=3.0103;FS=1.101;MLEAC=1;MLEAF=0.500;MQ=42.00;MQRankSum=0.000;QD=17.62;ReadPosRankSum=0.949;SOR=1.038	GT:AD:DP:GQ:PL	0/1:25,25:50:99:909,0,897
chrXII	364552	.	C	T	1938.77	PASS	AC=1;AF=0.500;AN=2;BaseQRankSum=-0.933;ClippingRankSum=0.000;DP=100;ExcessHet=3.0103;FS=6.564;MLEAC=1;MLEAF=0.500;MQ=42.00;MQRankSum=0.000;QD=19.39;ReadPosRankSum=-1.972;SOR=0.283	GT:AD:DP:GQ:PL	0/1:42,58:100:99:1967,0,1417
chrXII	370113	.	G	A	892.77	PASS	AC=1;AF=0.500;AN=2;BaseQRankSum=2.561;ClippingRankSum=0.000;DP=57;ExcessHet=3.0103;FS=3.940;MLEAC=1;MLEAF=0.500;MQ=41.75;MQRankSum=-1.096;QD=15.66;ReadPosRankSum=1.682;SOR=0.313	GT:AD:DP:GQ:PL	0/1:32,25:57:99:921,0,1219
chrXII	370128	.	G	A	1032.77	PASS	AC=1;AF=0.500;AN=2;BaseQRankSum=-0.843;ClippingRankSum=0.000;DP=55;ExcessHet=3.0103;FS=4.077;MLEAC=1;MLEAF=0.500;MQ=41.74;MQRankSum=1.055;QD=18.78;ReadPosRankSum=-0.343;SOR=1.341	GT:AD:DP:GQ:PL	0/1:27,28:55:99:1061,0,1033
chrXII	378239	.	C	T	1797.77	PASS	AC=1;AF=0.500;AN=2;BaseQRankSum=2.557;ClippingRankSum=0.000;DP=99;ExcessHet=3.0103;FS=5.142;MLEAC=1;MLEAF=0.500;MQ=42.00;MQRankSum=0.000;QD=18.34;ReadPosRankSum=0.367;SOR=1.273	GT:AD:DP:GQ:PL	0/1:48,50:98:99:1826,0,1621
chrXII	391672	.	G	A	1668.77	PASS	AC=1;AF=0.500;AN=2;BaseQRankSum=1.986;ClippingRankSum=0.000;DP=116;ExcessHet=3.0103;FS=10.532;MLEAC=1;MLEAF=0.500;MQ=42.00;MQRankSum=0.000;QD=14.64;ReadPosRankSum=-0.177;SOR=1.275	GT:AD:DP:GQ:PL	0/1:65,49:114:99:1697,0,2266
chrXII	415462	.	C	T	1251.77	PASS	AC=1;AF=0.500;AN=2;BaseQRankSum=-0.325;ClippingRankSum=0.000;DP=72;ExcessHet=3.0103;FS=4.972;MLEAC=1;MLEAF=0.500;MQ=42.00;MQRankSum=0.000;QD=17.39;ReadPosRankSum=-2.821;SOR=0.301	GT:AD:DP:GQ:PL	0/1:35,37:72:99:1280,0,1192
chrXII	417765	.	G	A	2158.77	PASS	AC=1;AF=0.500;AN=2;BaseQRankSum=-0.120;ClippingRankSum=0.000;DP=109;ExcessHet=3.0103;FS=6.124;MLEAC=1;MLEAF=0.500;MQ=41.87;MQRankSum=-0.850;QD=20.18;ReadPosRankSum=-1.220;SOR=0.774	GT:AD:DP:GQ:PL	0/1:46,61:107:99:2187,0,1627
chrXII	490828	.	G	A	1184.77	PASS	AC=1;AF=0.500;AN=2;BaseQRankSum=-2.195;ClippingRankSum=0.000;DP=90;ExcessHet=3.0103;FS=2.565;MLEAC=1;MLEAF=0.500;MQ=42.00;MQRankSum=0.000;QD=13.16;ReadPosRankSum=-0.263;SOR=0.330	GT:AD:DP:GQ:PL	0/1:54,36:90:99:1213,0,2118
chrXII	499317	.	G	A	1624.77	PASS	AC=1;AF=0.500;AN=2;BaseQRankSum=-0.182;ClippingRankSum=0.000;DP=91;ExcessHet=3.0103;FS=0.000;MLEAC=1;MLEAF=0.500;MQ=41.84;MQRankSum=1.033;QD=17.85;ReadPosRankSum=1.069;SOR=0.495	GT:AD:DP:GQ:PL	0/1:45,46:91:99:1653,0,1672
chrXII	500676	.	C	T	2171.77	PASS	AC=1;AF=0.500;AN=2;BaseQRankSum=0.088;ClippingRankSum=0.000;DP=110;ExcessHet=3.0103;FS=2.476;MLEAC=1;MLEAF=0.500;MQ=41.98;MQRankSum=1.114;QD=19.74;ReadPosRankSum=0.572;SOR=0.959	GT:AD:DP:GQ:PL	0/1:50,60:110:99:2200,0,1838
chrXII	587643	.	G	A	495.77	PASS	AC=1;AF=0.500;AN=2;BaseQRankSum=-1.285;ClippingRankSum=0.000;DP=31;ExcessHet=3.0103;FS=1.967;MLEAC=1;MLEAF=0.500;MQ=41.94;MQRankSum=0.972;QD=15.99;ReadPosRankSum=-1.015;SOR=0.275	GT:AD:DP:GQ:PL	0/1:17,14:31:99:524,0,1425
chrXII	587648	.	G	A	457.77	PASS	AC=1;AF=0.500;AN=2;BaseQRankSum=-0.359;ClippingRankSum=0.000;DP=30;ExcessHet=3.0103;FS=0.000;MLEAC=1;MLEAF=0.500;MQ=41.93;MQRankSum=0.885;QD=15.26;ReadPosRankSum=0.979;SOR=0.752	GT:AD:DP:GQ:PL	0/1:18,12:30:99:486,0,1464
chrXII	592539	.	G	A	593.77	PASS	AC=1;AF=0.500;AN=2;BaseQRankSum=-0.363;ClippingRankSum=0.000;DP=49;ExcessHet=3.0103;FS=0.000;MLEAC=1;MLEAF=0.500;MQ=41.06;MQRankSum=-0.058;QD=12.12;ReadPosRankSum=0.791;SOR=0.560	GT:AD:DP:GQ:PL	0/1:29,20:49:99:622,0,1034
chrXII	620763	.	C	T	1725.77	PASS	AC=1;AF=0.500;AN=2;BaseQRankSum=-2.901;ClippingRankSum=0.000;DP=97;ExcessHet=3.0103;FS=0.789;MLEAC=1;MLEAF=0.500;MQ=41.71;MQRankSum=0.181;QD=18.17;ReadPosRankSum=-0.856;SOR=0.570	GT:AD:DP:GQ:PL	0/1:42,53:95:99:1754,0,1421
chrXII	639436	.	C	T	1544.77	PASS	AC=1;AF=0.500;AN=2;BaseQRankSum=-0.352;ClippingRankSum=0.000;DP=91;ExcessHet=3.0103;FS=4.227;MLEAC=1;MLEAF=0.500;MQ=42.00;MQRankSum=0.000;QD=16.98;ReadPosRankSum=2.203;SOR=0.350	GT:AD:DP:GQ:PL	0/1:45,46:91:99:1573,0,1558
chrXII	673501	.	C	T	557.77	PASS	AC=1;AF=0.500;AN=2;BaseQRankSum=-0.436;ClippingRankSum=0.000;DP=28;ExcessHet=3.0103;FS=6.029;MLEAC=1;MLEAF=0.500;MQ=42.00;MQRankSum=0.000;QD=19.92;ReadPosRankSum=0.899;SOR=0.157	GT:AD:DP:GQ:PL	0/1:11,17:28:99:586,0,388
chrXII	724280	.	C	T	691.77	PASS	AC=1;AF=0.500;AN=2;BaseQRankSum=-1.406;ClippingRankSum=0.000;DP=57;ExcessHet=3.0103;FS=2.481;MLEAC=1;MLEAF=0.500;MQ=42.00;MQRankSum=0.000;QD=12.14;ReadPosRankSum=-0.460;SOR=0.343	GT:AD:DP:GQ:PL	0/1:33,24:57:99:720,0,1210
chrXII	733091	.	C	T	2586.77	PASS	AC=1;AF=0.500;AN=2;BaseQRankSum=0.712;ClippingRankSum=0.000;DP=257;ExcessHet=3.0103;FS=1.765;MLEAC=1;MLEAF=0.500;MQ=42.00;MQRankSum=0.000;QD=10.10;ReadPosRankSum=-0.286;SOR=0.853	GT:AD:DP:GQ:PL	0/1:174,82:256:99:2615,0,6493
chrXII	757041	.	G	A	699.77	PASS	AC=1;AF=0.500;AN=2;BaseQRankSum=-0.997;ClippingRankSum=0.000;DP=49;ExcessHet=3.0103;FS=1.129;MLEAC=1;MLEAF=0.500;MQ=42.00;MQRankSum=0.000;QD=14.28;ReadPosRankSum=-1.313;SOR=1.048	GT:AD:DP:GQ:PL	0/1:28,21:49:99:728,0,1005
chrXII	784362	.	C	T	1286.77	PASS	AC=1;AF=0.500;AN=2;BaseQRankSum=-0.600;ClippingRankSum=0.000;DP=78;ExcessHet=3.0103;FS=0.000;MLEAC=1;MLEAF=0.500;MQ=41.60;MQRankSum=0.511;QD=16.50;ReadPosRankSum=0.006;SOR=0.751	GT:AD:DP:GQ:PL	0/1:41,37:78:99:1315,0,1527
chrXII	794723	.	G	A	575.77	PASS	AC=1;AF=0.500;AN=2;BaseQRankSum=2.364;ClippingRankSum=0.000;DP=32;ExcessHet=3.0103;FS=0.000;MLEAC=1;MLEAF=0.500;MQ=42.00;MQRankSum=0.000;QD=17.99;ReadPosRankSum=1.316;SOR=0.644	GT:AD:DP:GQ:PL	0/1:14,18:32:99:604,0,358
chrXII	810438	.	C	T	1703.77	PASS	AC=1;AF=0.500;AN=2;BaseQRankSum=-0.691;ClippingRankSum=0.000;DP=86;ExcessHet=3.0103;FS=1.775;MLEAC=1;MLEAF=0.500;MQ=41.79;MQRankSum=-0.342;QD=19.81;ReadPosRankSum=0.552;SOR=0.963	GT:AD:DP:GQ:PL	0/1:38,48:86:99:1732,0,1350
chrXII	818483	.	G	A	481.77	PASS	AC=1;AF=0.500;AN=2;BaseQRankSum=-1.726;ClippingRankSum=0.000;DP=27;ExcessHet=3.0103;FS=0.000;MLEAC=1;MLEAF=0.500;MQ=42.00;MQRankSum=0.000;QD=17.84;ReadPosRankSum=-0.555;SOR=0.446	GT:AD:DP:GQ:PL	0/1:10,17:27:99:510,0,337
chrXII	819276	.	C	T	1203.77	PASS	AC=1;AF=0.500;AN=2;BaseQRankSum=-2.036;ClippingRankSum=0.000;DP=57;ExcessHet=3.0103;FS=2.330;MLEAC=1;MLEAF=0.500;MQ=42.00;MQRankSum=0.000;QD=21.12;ReadPosRankSum=-0.190;SOR=1.090	GT:AD:DP:GQ:PL	0/1:24,33:57:99:1232,0,851
chrXII	827898	.	C	T	1603.77	PASS	AC=1;AF=0.500;AN=2;BaseQRankSum=1.668;ClippingRankSum=0.000;DP=82;ExcessHet=3.0103;FS=3.063;MLEAC=1;MLEAF=0.500;MQ=41.82;MQRankSum=1.101;QD=19.56;ReadPosRankSum=1.882;SOR=0.324	GT:AD:DP:GQ:PL	0/1:38,44:82:99:1632,0,1294
chrXII	827956	.	G	A	1432.77	PASS	AC=1;AF=0.500;AN=2;BaseQRankSum=2.440;ClippingRankSum=0.000;DP=83;ExcessHet=3.0103;FS=10.250;MLEAC=1;MLEAF=0.500;MQ=41.83;MQRankSum=0.966;QD=17.26;ReadPosRankSum=0.101;SOR=2.351	GT:AD:DP:GQ:PL	0/1:44,39:83:99:1461,0,1607
chrXII	839182	.	G	A	1096.77	PASS	AC=1;AF=0.500;AN=2;BaseQRankSum=-1.090;ClippingRankSum=0.000;DP=60;ExcessHet=3.0103;FS=0.000;MLEAC=1;MLEAF=0.500;MQ=41.73;MQRankSum=0.240;QD=18.28;ReadPosRankSum=0.038;SOR=0.693	GT:AD:DP:GQ:PL	0/1:26,34:60:99:1125,0,826
chrXII	839246	.	G	A	643.77	PASS	AC=1;AF=0.500;AN=2;BaseQRankSum=-0.631;ClippingRankSum=0.000;DP=58;ExcessHet=3.0103;FS=0.000;MLEAC=1;MLEAF=0.500;MQ=42.00;MQRankSum=0.000;QD=11.10;ReadPosRankSum=-0.964;SOR=0.483	GT:AD:DP:GQ:PL	0/1:37,21:58:99:672,0,1347
chrXII	853642	.	G	A	1093.77	PASS	AC=1;AF=0.500;AN=2;BaseQRankSum=0.098;ClippingRankSum=0.000;DP=49;ExcessHet=3.0103;FS=0.000;MLEAC=1;MLEAF=0.500;MQ=42.00;MQRankSum=0.000;QD=22.79;ReadPosRankSum=-0.458;SOR=0.809	GT:AD:DP:GQ:PL	0/1:17,31:48:99:1122,0,564
chrXII	873591	.	G	A	1025.77	PASS	AC=1;AF=0.500;AN=2;BaseQRankSum=-1.136;ClippingRankSum=0.000;DP=77;ExcessHet=3.0103;FS=1.935;MLEAC=1;MLEAF=0.500;MQ=41.92;MQRankSum=0.218;QD=13.32;ReadPosRankSum=-1.716;SOR=0.335	GT:AD:DP:GQ:PL	0/1:47,30:77:99:1054,0,1811
chrXII	874936	.	G	A	2091.77	PASS	AC=1;AF=0.500;AN=2;BaseQRankSum=0.753;ClippingRankSum=0.000;DP=109;ExcessHet=3.0103;FS=2.534;MLEAC=1;MLEAF=0.500;MQ=41.86;MQRankSum=-0.937;QD=19.19;ReadPosRankSum=1.183;SOR=0.443	GT:AD:DP:GQ:PL	0/1:52,57:109:99:2120,0,1949
chrXII	903739	.	G	A	1945.77	PASS	AC=1;AF=0.500;AN=2;BaseQRankSum=-0.888;ClippingRankSum=0.000;DP=107;ExcessHet=3.0103;FS=10.510;MLEAC=1;MLEAF=0.500;MQ=41.86;MQRankSum=1.067;QD=18.18;ReadPosRankSum=-1.210;SOR=0.174	GT:AD:DP:GQ:PL	0/1:51,56:107:99:1974,0,1833
chrXII	904413	.	C	T	589.77	PASS	AC=1;AF=0.500;AN=2;BaseQRankSum=0.200;ClippingRankSum=0.000;DP=41;ExcessHet=3.0103;FS=0.000;MLEAC=1;MLEAF=0.500;MQ=41.64;MQRankSum=0.891;QD=14.38;ReadPosRankSum=0.184;SOR=0.395	GT:AD:DP:GQ:PL	0/1:24,17:41:99:618,0,911
chrXII	920855	.	G	A	1528.77	PASS	AC=1;AF=0.500;AN=2;BaseQRankSum=0.430;ClippingRankSum=0.000;DP=115;ExcessHet=3.0103;FS=3.494;MLEAC=1;MLEAF=0.500;MQ=41.98;MQRankSum=0.000;QD=13.41;ReadPosRankSum=0.586;SOR=0.595	GT:AD:DP:GQ:PL	0/1:68,46:114:99:1557,0,2476
chrXII	924901	.	C	T	2012.77	PASS	AC=1;AF=0.500;AN=2;BaseQRankSum=0.784;ClippingRankSum=0.000;DP=108;ExcessHet=3.0103;FS=6.220;MLEAC=1;MLEAF=0.500;MQ=42.00;MQRankSum=0.000;QD=18.64;ReadPosRankSum=-1.382;SOR=0.316	GT:AD:DP:GQ:PL	0/1:51,57:108:99:2041,0,1801
chrXII	932693	.	C	T	863.77	PASS	AC=1;AF=0.500;AN=2;BaseQRankSum=-0.699;ClippingRankSum=0.000;DP=47;ExcessHet=3.0103;FS=1.354;MLEAC=1;MLEAF=0.500;MQ=42.00;MQRankSum=0.000;QD=18.38;ReadPosRankSum=-1.471;SOR=1.124	GT:AD:DP:GQ:PL	0/1:22,25:47:99:892,0,797
chrXII	1003167	.	G	A	1573.77	PASS	AC=1;AF=0.500;AN=2;BaseQRankSum=-0.046;ClippingRankSum=0.000;DP=101;ExcessHet=3.0103;FS=1.769;MLEAC=1;MLEAF=0.500;MQ=40.86;MQRankSum=-1.267;QD=15.74;ReadPosRankSum=-0.997;SOR=0.468	GT:AD:DP:GQ:PL	0/1:53,47:100:99:1602,0,1864
chrXII	1021828	.	G	A	710.77	PASS	AC=1;AF=0.500;AN=2;BaseQRankSum=-3.473;ClippingRankSum=0.000;DP=66;ExcessHet=3.0103;FS=0.000;MLEAC=1;MLEAF=0.500;MQ=42.00;MQRankSum=0.000;QD=10.77;ReadPosRankSum=-1.902;SOR=0.683	GT:AD:DP:GQ:PL	0/1:41,25:66:99:739,0,1552
chrXII	1027671	.	C	T	1771.77	PASS	AC=1;AF=0.500;AN=2;BaseQRankSum=-1.882;ClippingRankSum=0.000;DP=92;ExcessHet=3.0103;FS=17.329;MLEAC=1;MLEAF=0.500;MQ=41.84;MQRankSum=1.137;QD=19.26;ReadPosRankSum=-0.707;SOR=0.120	GT:AD:DP:GQ:PL	0/1:41,51:92:99:1800,0,1454
chrXII	1027767	.	G	A	1717.77	PASS	AC=1;AF=0.500;AN=2;BaseQRankSum=0.693;ClippingRankSum=0.000;DP=111;ExcessHet=3.0103;FS=0.704;MLEAC=1;MLEAF=0.500;MQ=42.00;MQRankSum=0.000;QD=15.48;ReadPosRankSum=0.332;SOR=0.622	GT:AD:DP:GQ:PL	0/1:63,48:111:99:1746,0,2328
chrXIII	15141	.	G	A	1505.77	PASS	AC=1;AF=0.500;AN=2;BaseQRankSum=1.588;ClippingRankSum=0.000;DP=93;ExcessHet=3.0103;FS=1.699;MLEAC=1;MLEAF=0.500;MQ=41.54;MQRankSum=-0.679;QD=16.19;ReadPosRankSum=0.871;SOR=0.954	GT:AD:DP:GQ:PL	0/1:49,44:93:99:1534,0,1660
chrXIII	20659	.	G	A	1925.77	PASS	AC=1;AF=0.500;AN=2;BaseQRankSum=0.184;ClippingRankSum=0.000;DP=105;ExcessHet=3.0103;FS=4.176;MLEAC=1;MLEAF=0.500;MQ=41.59;MQRankSum=-0.500;QD=18.34;ReadPosRankSum=0.700;SOR=1.362	GT:AD:DP:GQ:PL	0/1:51,54:105:99:1954,0,1792
chrXIII	25804	.	G	A	1719.77	PASS	AC=1;AF=0.500;AN=2;BaseQRankSum=-0.339;ClippingRankSum=0.000;DP=91;ExcessHet=3.0103;FS=3.117;MLEAC=1;MLEAF=0.500;MQ=41.96;MQRankSum=-1.256;QD=19.11;ReadPosRankSum=0.362;SOR=0.371	GT:AD:DP:GQ:PL	0/1:40,50:90:99:1748,0,1379
chrXIII	29583	.	G	A	1643.77	PASS	AC=1;AF=0.500;AN=2;BaseQRankSum=0.343;ClippingRankSum=0.000;DP=103;ExcessHet=3.0103;FS=0.000;MLEAC=1;MLEAF=0.500;MQ=41.84;MQRankSum=1.316;QD=15.96;ReadPosRankSum=-0.348;SOR=0.684	GT:AD:DP:GQ:PL	0/1:56,47:103:99:1672,0,1995
chrXIII	29848	.	G	A	2545.77	PASS	AC=1;AF=0.500;AN=2;BaseQRankSum=0.272;ClippingRankSum=0.000;DP=148;ExcessHet=3.0103;FS=0.000;MLEAC=1;MLEAF=0.500;MQ=42.00;MQRankSum=0.000;QD=17.20;ReadPosRankSum=-1.705;SOR=0.730	GT:AD:DP:GQ:PL	0/1:75,73:148:99:2574,0,2622
chrXIII	40243	.	C	T	1575.77	PASS	AC=1;AF=0.500;AN=2;BaseQRankSum=-0.157;ClippingRankSum=0.000;DP=58;ExcessHet=3.0103;FS=1.213;MLEAC=1;MLEAF=0.500;MQ=42.00;MQRankSum=0.000;QD=27.17;ReadPosRankSum=0.238;SOR=1.051	GT:AD:DP:GQ:PL	0/1:16,42:58:99:1604,0,523
chrXIII	59478	.	C	T	591.77	PASS	AC=1;AF=0.500;AN=2;BaseQRankSum=-2.053;ClippingRankSum=0.000;DP=48;ExcessHet=3.0103;FS=4.488;MLEAC=1;MLEAF=0.500;MQ=41.96;MQRankSum=0.867;QD=12.59;ReadPosRankSum=-1.469;SOR=1.538	GT:AD:DP:GQ:PL	0/1:28,19:47:99:620,0,1029
chrXIII	62309	.	C	T	649.77	PASS	AC=1;AF=0.500;AN=2;BaseQRankSum=2.004;ClippingRankSum=0.000;DP=41;ExcessHet=3.0103;FS=1.202;MLEAC=1;MLEAF=0.500;MQ=42.00;MQRankSum=0.000;QD=15.85;ReadPosRankSum=-0.091;SOR=0.481	GT:AD:DP:GQ:PL	0/1:22,19:41:99:678,0,742
chrXIII	71714	.	C	T	2098.77	PASS	AC=1;AF=0.500;AN=2;BaseQRankSum=1.844;ClippingRankSum=0.000;DP=112;ExcessHet=3.0103;FS=1.519;MLEAC=1;MLEAF=0.500;MQ=42.00;MQRankSum=0.000;QD=18.74;ReadPosRankSum=0.095;SOR=0.769	GT:AD:DP:GQ:PL	0/1:52,60:112:99:2127,0,1732
chrXIII	104686	.	C	T	2042.77	PASS	AC=1;AF=0.500;AN=2;BaseQRankSum=1.327;ClippingRankSum=0.000;DP=112;ExcessHet=3.0103;FS=6.157;MLEAC=1;MLEAF=0.500;MQ=42.00;MQRankSum=0.000;QD=18.57;ReadPosRankSum=-0.189;SOR=1.292	GT:AD:DP:GQ:PL	0/1:53,57:110:99:2071,0,1861
chrXIII	104774	.	C	T	2112.77	PASS	AC=1;AF=0.500;AN=2;BaseQRankSum=0.581;ClippingRankSum=0.000;DP=126;ExcessHet=3.0103;FS=0.689;MLEAC=1;MLEAF=0.500;MQ=41.98;MQRankSum=-1.000;QD=17.04;ReadPosRankSum=-1.685;SOR=0.583	GT:AD:DP:GQ:PL	0/1:63,61:124:99:2141,0,2301
chrXIII	107763	.	C	T	1746.77	PASS	AC=1;AF=0.500;AN=2;BaseQRankSum=-0.185;ClippingRankSum=0.000;DP=82;ExcessHet=3.0103;FS=0.903;MLEAC=1;MLEAF=0.500;MQ=41.98;MQRankSum=-0.734;QD=21.30;ReadPosRankSum=-0.586;SOR=0.517	GT:AD:DP:GQ:PL	0/1:30,52:82:99:1775,0,924
chrXIII	121262	.	G	A	1518.77	PASS	AC=1;AF=0.500;AN=2;BaseQRankSum=-1.458;ClippingRankSum=0.000;DP=94;ExcessHet=3.0103;FS=1.878;MLEAC=1;MLEAF=0.500;MQ=41.69;MQRankSum=-1.422;QD=16.33;ReadPosRankSum=-0.269;SOR=0.995	GT:AD:DP:GQ:PL	0/1:47,46:93:99:1547,0,1734
chrXIII	133435	.	C	T	1036.77	PASS	AC=1;AF=0.500;AN=2;BaseQRankSum=1.338;ClippingRankSum=0.000;DP=67;ExcessHet=3.0103;FS=2.027;MLEAC=1;MLEAF=0.500;MQ=42.00;MQRankSum=0.000;QD=15.47;ReadPosRankSum=-0.439;SOR=0.592	GT:AD:DP:GQ:PL	0/1:38,29:67:99:1065,0,1434
chrXIII	159983	.	G	A	1602.77	PASS	AC=1;AF=0.500;AN=2;BaseQRankSum=0.701;ClippingRankSum=0.000;DP=89;ExcessHet=3.0103;FS=12.562;MLEAC=1;MLEAF=0.500;MQ=42.00;MQRankSum=0.000;QD=18.21;ReadPosRankSum=-1.053;SOR=3.841	GT:AD:DP:GQ:PL	0/1:44,44:88:99:1631,0,1538
chrXIII	160167	.	C	T	2312.77	PASS	AC=1;AF=0.500;AN=2;BaseQRankSum=0.191;ClippingRankSum=0.000;DP=108;ExcessHet=3.0103;FS=15.838;MLEAC=1;MLEAF=0.500;MQ=42.00;MQRankSum=0.000;QD=21.41;ReadPosRankSum=1.676;SOR=0.147	GT:AD:DP:GQ:PL	0/1:42,66:108:99:2341,0,1427
chrXIII	170491	.	G	A	1871.77	PASS	AC=1;AF=0.500;AN=2;BaseQRankSum=-1.377;ClippingRankSum=0.000;DP=128;ExcessHet=3.0103;FS=2.419;MLEAC=1;MLEAF=0.500;MQ=41.98;MQRankSum=0.898;QD=14.62;ReadPosRankSum=-1.015;SOR=0.489	GT:AD:DP:GQ:PL	0/1:72,56:128:99:1900,0,2623
chrXIII	170640	.	G	A	2060.77	PASS	AC=1;AF=0.500;AN=2;BaseQRankSum=1.347;ClippingRankSum=0.000;DP=103;ExcessHet=3.0103;FS=1.618;MLEAC=1;MLEAF=0.500;MQ=42.00;MQRankSum=0.000;QD=20.01;ReadPosRankSum=0.640;SOR=0.884	GT:AD:DP:GQ:PL	0/1:45,58:103:99:2089,0,1506
chrXIII	171250	.	G	A	1431.77	PASS	AC=1;AF=0.500;AN=2;BaseQRankSum=-0.414;ClippingRankSum=0.000;DP=93;ExcessHet=3.0103;FS=1.035;MLEAC=1;MLEAF=0.500;MQ=41.98;MQRankSum=-1.057;QD=15.40;ReadPosRankSum=-0.717;SOR=0.531	GT:AD:DP:GQ:PL	0/1:50,43:93:99:1460,0,1799
chrXIII	171589	.	C	T	1505.77	PASS	AC=1;AF=0.500;AN=2;BaseQRankSum=0.934;ClippingRankSum=0.000;DP=91;ExcessHet=3.0103;FS=0.000;MLEAC=1;MLEAF=0.500;MQ=41.96;MQRankSum=1.422;QD=16.55;ReadPosRankSum=-2.173;SOR=0.793	GT:AD:DP:GQ:PL	0/1:46,45:91:99:1534,0,1537
chrXIII	209541	.	C	T	2023.77	PASS	AC=1;AF=0.500;AN=2;BaseQRankSum=-0.723;ClippingRankSum=0.000;DP=106;ExcessHet=3.0103;FS=0.947;MLEAC=1;MLEAF=0.500;MQ=42.00;MQRankSum=0.000;QD=19.65;ReadPosRankSum=0.590;SOR=0.841	GT:AD:DP:GQ:PL	0/1:46,57:103:99:2052,0,1609
chrXIII	220121	.	C	T	2275.77	PASS	AC=1;AF=0.500;AN=2;BaseQRankSum=-0.090;ClippingRankSum=0.000;DP=118;ExcessHet=3.0103;FS=0.000;MLEAC=1;MLEAF=0.500;MQ=41.86;MQRankSum=-1.270;QD=19.29;ReadPosRankSum=-0.491;SOR=0.766	GT:AD:DP:GQ:PL	0/1:53,65:118:99:2304,0,1837
chrXIII	220506	.	C	T	2120.77	PASS	AC=1;AF=0.500;AN=2;BaseQRankSum=-1.075;ClippingRankSum=0.000;DP=106;ExcessHet=3.0103;FS=1.574;MLEAC=1;MLEAF=0.500;MQ=41.85;MQRankSum=1.489;QD=20.01;ReadPosRankSum=-0.167;SOR=0.534	GT:AD:DP:GQ:PL	0/1:51,55:106:99:2149,0,3971
chrXIII	220507	.	C	T	2120.77	PASS	AC=1;AF=0.500;AN=2;BaseQRankSum=-0.846;ClippingRankSum=0.000;DP=106;ExcessHet=3.0103;FS=1.574;MLEAC=1;MLEAF=0.500;MQ=41.85;MQRankSum=1.489;QD=20.01;ReadPosRankSum=-0.168;SOR=0.534	GT:AD:DP:GQ:PL	0/1:51,55:106:99:2149,0,3971
chrXIII	230685	.	T	G	11.83	PASS	AC=2;AF=1.00;AN=2;DP=1;ExcessHet=3.0103;FS=0.000;MLEAC=2;MLEAF=1.00;MQ=52.00;QD=11.83;SOR=1.609	GT:AD:DP:GQ:PL	1/1:0,1:1:3:38,3,0
chrXIII	261717	.	G	A	990.77	PASS	AC=1;AF=0.500;AN=2;BaseQRankSum=-0.006;ClippingRankSum=0.000;DP=68;ExcessHet=3.0103;FS=4.391;MLEAC=1;MLEAF=0.500;MQ=41.97;MQRankSum=0.892;QD=14.57;ReadPosRankSum=1.468;SOR=1.534	GT:AD:DP:GQ:PL	0/1:39,29:68:99:1019,0,1455
chrXIII	266261	.	G	A	1013.77	PASS	AC=1;AF=0.500;AN=2;BaseQRankSum=1.245;ClippingRankSum=0.000;DP=75;ExcessHet=3.0103;FS=0.893;MLEAC=1;MLEAF=0.500;MQ=41.81;MQRankSum=-1.164;QD=13.52;ReadPosRankSum=1.698;SOR=0.566	GT:AD:DP:GQ:PL	0/1:44,31:75:99:1042,0,1592
chrXIII	267564	.	C	T	1030.77	PASS	AC=1;AF=0.500;AN=2;BaseQRankSum=0.972;ClippingRankSum=0.000;DP=61;ExcessHet=3.0103;FS=0.000;MLEAC=1;MLEAF=0.500;MQ=42.00;MQRankSum=0.000;QD=16.90;ReadPosRankSum=-0.326;SOR=0.772	GT:AD:DP:GQ:PL	0/1:32,29:61:99:1059,0,1138
chrXIII	272175	.	C	T	1656.77	PASS	AC=1;AF=0.500;AN=2;BaseQRankSum=-0.926;ClippingRankSum=0.000;DP=89;ExcessHet=3.0103;FS=0.790;MLEAC=1;MLEAF=0.500;MQ=42.00;MQRankSum=0.000;QD=18.62;ReadPosRankSum=0.058;SOR=0.800	GT:AD:DP:GQ:PL	0/1:40,49:89:99:1685,0,1339
chrXIII	297083	.	C	T	406.77	PASS	AC=1;AF=0.500;AN=2;BaseQRankSum=1.046;ClippingRankSum=0.000;DP=18;ExcessHet=3.0103;FS=0.000;MLEAC=1;MLEAF=0.500;MQ=42.00;MQRankSum=0.000;QD=22.60;ReadPosRankSum=1.262;SOR=0.495	GT:AD:DP:GQ:PL	0/1:7,11:18:99:435,0,247
chrXIII	297435	.	C	T	81.77	PASS	AC=1;AF=0.500;AN=2;BaseQRankSum=-0.108;ClippingRankSum=0.000;DP=7;ExcessHet=3.0103;FS=3.136;MLEAC=1;MLEAF=0.500;MQ=42.00;MQRankSum=0.000;QD=11.68;ReadPosRankSum=0.180;SOR=0.916	GT:AD:DP:GQ:PL	0/1:4,3:7:99:110,0,156
chrXIII	341127	.	C	T	1554.77	PASS	AC=1;AF=0.500;AN=2;BaseQRankSum=-0.191;ClippingRankSum=0.000;DP=98;ExcessHet=3.0103;FS=2.968;MLEAC=1;MLEAF=0.500;MQ=42.00;MQRankSum=0.000;QD=15.86;ReadPosRankSum=-0.104;SOR=0.386	GT:AD:DP:GQ:PL	0/1:54,44:98:99:1583,0,1971
chrXIII	396177	.	G	A	1434.77	PASS	AC=1;AF=0.500;AN=2;BaseQRankSum=-0.424;ClippingRankSum=0.000;DP=81;ExcessHet=3.0103;FS=3.556;MLEAC=1;MLEAF=0.500;MQ=42.00;MQRankSum=0.000;QD=17.71;ReadPosRankSum=-0.733;SOR=1.189	GT:AD:DP:GQ:PL	0/1:40,41:81:99:1463,0,1439
chrXIII	407271	.	C	T	3094.77	PASS	AC=1;AF=0.500;AN=2;BaseQRankSum=-0.263;ClippingRankSum=0.000;DP=158;ExcessHet=3.0103;FS=0.587;MLEAC=1;MLEAF=0.500;MQ=42.00;MQRankSum=0.000;QD=19.59;ReadPosRankSum=0.082;SOR=0.633	GT:AD:DP:GQ:PL	0/1:69,89:158:99:3123,0,2323
chrXIII	419129	.	G	A	1238.77	PASS	AC=1;AF=0.500;AN=2;BaseQRankSum=-2.516;ClippingRankSum=0.000;DP=64;ExcessHet=3.0103;FS=9.324;MLEAC=1;MLEAF=0.500;MQ=42.00;MQRankSum=0.000;QD=19.36;ReadPosRankSum=0.604;SOR=1.863	GT:AD:DP:GQ:PL	0/1:26,38:64:99:1267,0,916
chrXIII	434763	.	C	T	1014.77	PASS	AC=1;AF=0.500;AN=2;BaseQRankSum=0.251;ClippingRankSum=0.000;DP=83;ExcessHet=3.0103;FS=8.456;MLEAC=1;MLEAF=0.500;MQ=42.00;MQRankSum=0.000;QD=12.23;ReadPosRankSum=1.282;SOR=0.122	GT:AD:DP:GQ:PL	0/1:52,31:83:99:1043,0,2045
chrXIII	450000	.	G	A	778.77	PASS	AC=1;AF=0.500;AN=2;BaseQRankSum=0.188;ClippingRankSum=0.000;DP=34;ExcessHet=3.0103;FS=3.356;MLEAC=1;MLEAF=0.500;MQ=42.00;MQRankSum=0.000;QD=22.90;ReadPosRankSum=0.198;SOR=1.609	GT:AD:DP:GQ:PL	0/1:13,21:34:99:807,0,463
chrXIII	507381	.	G	A	800.77	PASS	AC=1;AF=0.500;AN=2;BaseQRankSum=-0.938;ClippingRankSum=0.000;DP=59;ExcessHet=3.0103;FS=3.906;MLEAC=1;MLEAF=0.500;MQ=41.76;MQRankSum=0.863;QD=13.57;ReadPosRankSum=-0.535;SOR=0.105	GT:AD:DP:GQ:PL	0/1:35,24:59:99:829,0,1307
chrXIII	509385	.	G	A	1774.77	PASS	AC=1;AF=0.500;AN=2;BaseQRankSum=0.653;ClippingRankSum=0.000;DP=106;ExcessHet=3.0103;FS=0.817;MLEAC=1;MLEAF=0.500;MQ=41.73;MQRankSum=-0.027;QD=16.74;ReadPosRankSum=1.005;SOR=0.562	GT:AD:DP:GQ:PL	0/1:54,52:106:99:1803,0,1902
chrXIII	509737	.	C	T	2246.77	PASS	AC=1;AF=0.500;AN=2;BaseQRankSum=0.439;ClippingRankSum=0.000;DP=112;ExcessHet=3.0103;FS=1.185;MLEAC=1;MLEAF=0.500;MQ=40.35;MQRankSum=0.644;QD=20.06;ReadPosRankSum=-0.527;SOR=1.007	GT:AD:DP:GQ:PL	0/1:49,63:112:99:2275,0,1679
chrXIII	511252	.	C	T	1581.77	PASS	AC=1;AF=0.500;AN=2;BaseQRankSum=-1.718;ClippingRankSum=0.000;DP=77;ExcessHet=3.0103;FS=1.932;MLEAC=1;MLEAF=0.500;MQ=41.81;MQRankSum=1.151;QD=20.54;ReadPosRankSum=-1.603;SOR=0.469	GT:AD:DP:GQ:PL	0/1:34,43:77:99:1610,0,1249
chrXIII	511338	.	C	T	1603.77	PASS	AC=1;AF=0.500;AN=2;BaseQRankSum=0.862;ClippingRankSum=0.000;DP=82;ExcessHet=3.0103;FS=1.827;MLEAC=1;MLEAF=0.500;MQ=42.00;MQRankSum=0.000;QD=19.56;ReadPosRankSum=-0.225;SOR=0.954	GT:AD:DP:GQ:PL	0/1:37,45:82:99:1632,0,1256
chrXIII	511539	.	C	T	1567.77	PASS	AC=1;AF=0.500;AN=2;BaseQRankSum=-1.201;ClippingRankSum=0.000;DP=62;ExcessHet=3.0103;FS=4.037;MLEAC=1;MLEAF=0.500;MQ=42.00;MQRankSum=0.000;QD=25.29;ReadPosRankSum=-0.773;SOR=1.324	GT:AD:DP:GQ:PL	0/1:19,43:62:99:1596,0,624
chrXIII	511556	.	C	T	1588.77	PASS	AC=1;AF=0.500;AN=2;BaseQRankSum=0.922;ClippingRankSum=0.000;DP=63;ExcessHet=3.0103;FS=5.640;MLEAC=1;MLEAF=0.500;MQ=42.00;MQRankSum=0.000;QD=25.22;ReadPosRankSum=1.613;SOR=1.474	GT:AD:DP:GQ:PL	0/1:21,42:63:99:1617,0,709
chrXIII	511823	.	C	T	1172.77	PASS	AC=1;AF=0.500;AN=2;BaseQRankSum=1.470;ClippingRankSum=0.000;DP=57;ExcessHet=3.0103;FS=6.053;MLEAC=1;MLEAF=0.500;MQ=42.00;MQRankSum=0.000;QD=20.57;ReadPosRankSum=0.272;SOR=0.080	GT:AD:DP:GQ:PL	0/1:25,32:57:99:1201,0,911
chrXIII	513070	.	G	A	1389.77	PASS	AC=1;AF=0.500;AN=2;BaseQRankSum=0.938;ClippingRankSum=0.000;DP=82;ExcessHet=3.0103;FS=4.261;MLEAC=1;MLEAF=0.500;MQ=42.00;MQRankSum=0.000;QD=16.95;ReadPosRankSum=0.698;SOR=1.179	GT:AD:DP:GQ:PL	0/1:41,41:82:99:1418,0,1386
chrXIII	517312	.	C	T	431.77	PASS	AC=1;AF=0.500;AN=2;BaseQRankSum=0.455;ClippingRankSum=0.000;DP=37;ExcessHet=3.0103;FS=5.041;MLEAC=1;MLEAF=0.500;MQ=41.20;MQRankSum=1.096;QD=11.67;ReadPosRankSum=1.065;SOR=1.025	GT:AD:DP:GQ:PL	0/1:24,13:37:99:460,0,896
chrXIII	553183	.	G	A	850.77	PASS	AC=1;AF=0.500;AN=2;BaseQRankSum=-1.594;ClippingRankSum=0.000;DP=57;ExcessHet=3.0103;FS=4.279;MLEAC=1;MLEAF=0.500;MQ=42.00;MQRankSum=0.000;QD=14.93;ReadPosRankSum=-1.730;SOR=0.242	GT:AD:DP:GQ:PL	0/1:32,25:57:99:879,0,1166
chrXIII	562832	.	G	A	795.77	PASS	AC=1;AF=0.500;AN=2;BaseQRankSum=-0.289;ClippingRankSum=0.000;DP=54;ExcessHet=3.0103;FS=5.672;MLEAC=1;MLEAF=0.500;MQ=41.96;MQRankSum=0.899;QD=14.74;ReadPosRankSum=0.686;SOR=1.027	GT:AD:DP:GQ:PL	0/1:31,23:54:99:824,0,1164
chrXIII	568439	.	G	A	1113.77	PASS	AC=1;AF=0.500;AN=2;BaseQRankSum=-0.465;ClippingRankSum=0.000;DP=62;ExcessHet=3.0103;FS=16.956;MLEAC=1;MLEAF=0.500;MQ=42.00;MQRankSum=0.000;QD=17.96;ReadPosRankSum=0.121;SOR=0.061	GT:AD:DP:GQ:PL	0/1:29,33:62:99:1142,0,1070
chrXIII	571609	.	C	T	1774.77	PASS	AC=1;AF=0.500;AN=2;BaseQRankSum=1.196;ClippingRankSum=0.000;DP=108;ExcessHet=3.0103;FS=2.700;MLEAC=1;MLEAF=0.500;MQ=42.00;MQRankSum=0.000;QD=16.43;ReadPosRankSum=1.465;SOR=0.989	GT:AD:DP:GQ:PL	0/1:57,51:108:99:1803,0,2041
chrXIII	585944	.	G	A	976.77	PASS	AC=1;AF=0.500;AN=2;BaseQRankSum=0.183;ClippingRankSum=0.000;DP=43;ExcessHet=3.0103;FS=2.704;MLEAC=1;MLEAF=0.500;MQ=42.00;MQRankSum=0.000;QD=22.72;ReadPosRankSum=0.756;SOR=0.768	GT:AD:DP:GQ:PL	0/1:16,27:43:99:1005,0,556
chrXIII	623485	.	G	A	549.77	PASS	AC=1;AF=0.500;AN=2;BaseQRankSum=0.687;ClippingRankSum=0.000;DP=35;ExcessHet=3.0103;FS=0.000;MLEAC=1;MLEAF=0.500;MQ=42.00;MQRankSum=0.000;QD=15.71;ReadPosRankSum=0.320;SOR=0.776	GT:AD:DP:GQ:PL	0/1:17,18:35:99:578,0,555
chrXIII	635798	.	C	T	1978.77	PASS	AC=1;AF=0.500;AN=2;BaseQRankSum=-0.867;ClippingRankSum=0.000;DP=101;ExcessHet=3.0103;FS=0.000;MLEAC=1;MLEAF=0.500;MQ=42.00;MQRankSum=0.000;QD=19.79;ReadPosRankSum=-0.868;SOR=0.709	GT:AD:DP:GQ:PL	0/1:45,55:100:99:2007,0,1612
chrXIII	652333	.	C	T	781.77	PASS	AC=1;AF=0.500;AN=2;BaseQRankSum=-2.473;ClippingRankSum=0.000;DP=41;ExcessHet=3.0103;FS=1.273;MLEAC=1;MLEAF=0.500;MQ=41.64;MQRankSum=-0.709;QD=19.07;ReadPosRankSum=0.803;SOR=0.399	GT:AD:DP:GQ:PL	0/1:15,26:41:99:810,0,515
chrXIII	665898	.	C	T	1398.77	PASS	AC=1;AF=0.500;AN=2;BaseQRankSum=1.718;ClippingRankSum=0.000;DP=68;ExcessHet=3.0103;FS=7.975;MLEAC=1;MLEAF=0.500;MQ=42.00;MQRankSum=0.000;QD=20.57;ReadPosRankSum=-0.511;SOR=1.816	GT:AD:DP:GQ:PL	0/1:29,39:68:99:1427,0,900
chrXIII	678595	.	G	A	2509.77	PASS	AC=1;AF=0.500;AN=2;BaseQRankSum=-0.595;ClippingRankSum=0.000;DP=132;ExcessHet=3.0103;FS=2.311;MLEAC=1;MLEAF=0.500;MQ=42.00;MQRankSum=0.000;QD=19.01;ReadPosRankSum=-1.159;SOR=0.508	GT:AD:DP:GQ:PL	0/1:62,70:132:99:2538,0,2189
chrXIII	712307	.	C	T	801.77	PASS	AC=1;AF=0.500;AN=2;BaseQRankSum=0.566;ClippingRankSum=0.000;DP=49;ExcessHet=3.0103;FS=6.133;MLEAC=1;MLEAF=0.500;MQ=42.00;MQRankSum=0.000;QD=16.36;ReadPosRankSum=0.115;SOR=1.680	GT:AD:DP:GQ:PL	0/1:25,24:49:99:830,0,876
chrXIII	724579	.	C	T	966.77	PASS	AC=1;AF=0.500;AN=2;BaseQRankSum=0.915;ClippingRankSum=0.000;DP=66;ExcessHet=3.0103;FS=5.610;MLEAC=1;MLEAF=0.500;MQ=41.79;MQRankSum=0.943;QD=14.65;ReadPosRankSum=0.179;SOR=1.493	GT:AD:DP:GQ:PL	0/1:36,30:66:99:995,0,1222
chrXIII	759453	.	C	T	1139.77	PASS	AC=1;AF=0.500;AN=2;BaseQRankSum=-0.085;ClippingRankSum=0.000;DP=80;ExcessHet=3.0103;FS=7.496;MLEAC=1;MLEAF=0.500;MQ=41.82;MQRankSum=0.885;QD=14.25;ReadPosRankSum=0.830;SOR=1.478	GT:AD:DP:GQ:PL	0/1:46,34:80:99:1168,0,1649
chrXIII	760978	.	G	A	2222.77	PASS	AC=1;AF=0.500;AN=2;BaseQRankSum=-1.183;ClippingRankSum=0.000;DP=131;ExcessHet=3.0103;FS=11.345;MLEAC=1;MLEAF=0.500;MQ=41.89;MQRankSum=-0.992;QD=16.97;ReadPosRankSum=0.324;SOR=1.567	GT:AD:DP:GQ:PL	0/1:66,65:131:99:2251,0,2420
chrXIII	801390	.	C	T	522.77	PASS	AC=1;AF=0.500;AN=2;BaseQRankSum=0.064;ClippingRankSum=0.000;DP=30;ExcessHet=3.0103;FS=0.000;MLEAC=1;MLEAF=0.500;MQ=42.00;MQRankSum=0.000;QD=17.43;ReadPosRankSum=1.015;SOR=0.199	GT:AD:DP:GQ:PL	0/1:15,15:30:99:551,0,554
chrXIII	832634	.	C	T	1302.77	PASS	AC=1;AF=0.500;AN=2;BaseQRankSum=0.213;ClippingRankSum=0.000;DP=78;ExcessHet=3.0103;FS=9.159;MLEAC=1;MLEAF=0.500;MQ=42.00;MQRankSum=0.000;QD=16.70;ReadPosRankSum=-0.328;SOR=0.175	GT:AD:DP:GQ:PL	0/1:40,38:78:99:1331,0,1446
chrXIII	887901	.	G	A	2240.77	PASS	AC=1;AF=0.500;AN=2;BaseQRankSum=-1.259;ClippingRankSum=0.000;DP=129;ExcessHet=3.0103;FS=0.000;MLEAC=1;MLEAF=0.500;MQ=41.89;MQRankSum=-0.992;QD=17.37;ReadPosRankSum=-0.977;SOR=0.671	GT:AD:DP:GQ:PL	0/1:65,64:129:99:2269,0,2410
chrXIII	895343	.	C	T	1711.77	PASS	AC=1;AF=0.500;AN=2;BaseQRankSum=1.205;ClippingRankSum=0.000;DP=113;ExcessHet=3.0103;FS=1.619;MLEAC=1;MLEAF=0.500;MQ=42.00;MQRankSum=0.000;QD=15.15;ReadPosRankSum=-1.855;SOR=0.533	GT:AD:DP:GQ:PL	0/1:63,50:113:99:1740,0,2244
chrXIII	895402	.	G	A	2404.77	PASS	AC=1;AF=0.500;AN=2;BaseQRankSum=1.688;ClippingRankSum=0.000;DP=134;ExcessHet=3.0103;FS=1.485;MLEAC=1;MLEAF=0.500;MQ=42.00;MQRankSum=0.000;QD=17.95;ReadPosRankSum=-0.603;SOR=0.885	GT:AD:DP:GQ:PL	0/1:66,68:134:99:2433,0,2303
chrXIII	898261	.	G	A	1314.77	PASS	AC=1;AF=0.500;AN=2;BaseQRankSum=0.142;ClippingRankSum=0.000;DP=79;ExcessHet=3.0103;FS=7.140;MLEAC=1;MLEAF=0.500;MQ=42.00;MQRankSum=0.000;QD=16.64;ReadPosRankSum=-1.325;SOR=1.609	GT:AD:DP:GQ:PL	0/1:43,36:79:99:1343,0,1666
chrXIII	902239	.	G	A	1544.77	PASS	AC=1;AF=0.500;AN=2;BaseQRankSum=-0.709;ClippingRankSum=0.000;DP=98;ExcessHet=3.0103;FS=1.634;MLEAC=1;MLEAF=0.500;MQ=42.00;MQRankSum=0.000;QD=15.76;ReadPosRankSum=-1.217;SOR=0.721	GT:AD:DP:GQ:PL	0/1:49,49:98:99:1573,0,1668
chrXIII	909438	.	C	T	1815.77	PASS	AC=1;AF=0.500;AN=2;BaseQRankSum=0.937;ClippingRankSum=0.000;DP=101;ExcessHet=3.0103;FS=2.581;MLEAC=1;MLEAF=0.500;MQ=42.00;MQRankSum=0.000;QD=17.98;ReadPosRankSum=0.097;SOR=0.535	GT:AD:DP:GQ:PL	0/1:50,51:101:99:1844,0,1762
chrXIV	23860	.	G	A	1466.77	PASS	AC=1;AF=0.500;AN=2;BaseQRankSum=2.325;ClippingRankSum=0.000;DP=81;ExcessHet=3.0103;FS=0.931;MLEAC=1;MLEAF=0.500;MQ=41.83;MQRankSum=1.062;QD=18.11;ReadPosRankSum=-1.742;SOR=0.568	GT:AD:DP:GQ:PL	0/1:39,42:81:99:1495,0,1267
chrXIV	51690	.	G	A	1481.77	PASS	AC=1;AF=0.500;AN=2;BaseQRankSum=1.804;ClippingRankSum=0.000;DP=102;ExcessHet=3.0103;FS=0.000;MLEAC=1;MLEAF=0.500;MQ=41.72;MQRankSum=-0.197;QD=14.53;ReadPosRankSum=0.890;SOR=0.660	GT:AD:DP:GQ:PL	0/1:58,44:102:99:1510,0,2025
chrXIV	104861	.	C	T	502.77	PASS	AC=1;AF=0.500;AN=2;BaseQRankSum=-0.015;ClippingRankSum=0.000;DP=38;ExcessHet=3.0103;FS=0.000;MLEAC=1;MLEAF=0.500;MQ=41.63;MQRankSum=-1.059;QD=13.23;ReadPosRankSum=0.566;SOR=0.577	GT:AD:DP:GQ:PL	0/1:21,17:38:99:531,0,759
chrXIV	105583	.	C	T	1383.77	PASS	AC=1;AF=0.500;AN=2;BaseQRankSum=0.577;ClippingRankSum=0.000;DP=100;ExcessHet=3.0103;FS=0.000;MLEAC=1;MLEAF=0.500;MQ=41.98;MQRankSum=0.854;QD=13.84;ReadPosRankSum=-0.040;SOR=0.746	GT:AD:DP:GQ:PL	0/1:59,41:100:99:1412,0,2107
chrXIV	118253	.	C	T	2118.77	PASS	AC=1;AF=0.500;AN=2;BaseQRankSum=1.511;ClippingRankSum=0.000;DP=122;ExcessHet=3.0103;FS=0.669;MLEAC=1;MLEAF=0.500;MQ=41.98;MQRankSum=1.000;QD=17.37;ReadPosRankSum=-0.181;SOR=0.767	GT:AD:DP:GQ:PL	0/1:62,60:122:99:2147,0,2177
chrXIV	118305	.	C	T	1659.77	PASS	AC=1;AF=0.500;AN=2;BaseQRankSum=-0.047;ClippingRankSum=0.000;DP=109;ExcessHet=3.0103;FS=0.757;MLEAC=1;MLEAF=0.500;MQ=41.98;MQRankSum=0.922;QD=15.23;ReadPosRankSum=-0.969;SOR=0.556	GT:AD:DP:GQ:PL	0/1:60,49:109:99:1688,0,2174
chrXIV	118527	.	C	T	2050.77	PASS	AC=1;AF=0.500;AN=2;BaseQRankSum=-0.108;ClippingRankSum=0.000;DP=102;ExcessHet=3.0103;FS=2.585;MLEAC=1;MLEAF=0.500;MQ=41.86;MQRankSum=-0.851;QD=20.11;ReadPosRankSum=0.502;SOR=0.973	GT:AD:DP:GQ:PL	0/1:44,58:102:99:2079,0,1492
chrXIV	151058	.	C	T	1790.77	PASS	AC=1;AF=0.500;AN=2;BaseQRankSum=-1.474;ClippingRankSum=0.000;DP=98;ExcessHet=3.0103;FS=11.919;MLEAC=1;MLEAF=0.500;MQ=42.00;MQRankSum=0.000;QD=18.27;ReadPosRankSum=0.562;SOR=1.688	GT:AD:DP:GQ:PL	0/1:47,51:98:99:1819,0,1698
chrXIV	174512	.	G	A	820.77	PASS	AC=1;AF=0.500;AN=2;BaseQRankSum=2.127;ClippingRankSum=0.000;DP=68;ExcessHet=3.0103;FS=0.981;MLEAC=1;MLEAF=0.500;MQ=42.00;MQRankSum=0.000;QD=12.07;ReadPosRankSum=-0.131;SOR=0.933	GT:AD:DP:GQ:PL	0/1:43,25:68:99:849,0,1569
chrXIV	174599	.	G	A	1868.77	PASS	AC=1;AF=0.500;AN=2;BaseQRankSum=1.190;ClippingRankSum=0.000;DP=110;ExcessHet=3.0103;FS=0.873;MLEAC=1;MLEAF=0.500;MQ=42.00;MQRankSum=0.000;QD=16.99;ReadPosRankSum=-0.935;SOR=0.513	GT:AD:DP:GQ:PL	0/1:55,55:110:99:1897,0,1893
chrXIV	190659	.	G	A	2456.77	PASS	AC=1;AF=0.500;AN=2;BaseQRankSum=0.470;ClippingRankSum=0.000;DP=131;ExcessHet=3.0103;FS=4.279;MLEAC=1;MLEAF=0.500;MQ=41.67;MQRankSum=-0.381;QD=19.04;ReadPosRankSum=1.571;SOR=0.411	GT:AD:DP:GQ:PL	0/1:58,71:129:99:2485,0,1955
chrXIV	205811	.	C	T	1180.77	PASS	AC=1;AF=0.500;AN=2;BaseQRankSum=-0.521;ClippingRankSum=0.000;DP=88;ExcessHet=3.0103;FS=5.851;MLEAC=1;MLEAF=0.500;MQ=42.00;MQRankSum=0.000;QD=13.42;ReadPosRankSum=-0.208;SOR=0.279	GT:AD:DP:GQ:PL	0/1:52,36:88:99:1209,0,1892
chrXIV	220191	.	G	A	858.77	PASS	AC=1;AF=0.500;AN=2;BaseQRankSum=0.081;ClippingRankSum=0.000;DP=65;ExcessHet=3.0103;FS=2.354;MLEAC=1;MLEAF=0.500;MQ=41.78;MQRankSum=0.874;QD=13.21;ReadPosRankSum=0.419;SOR=1.035	GT:AD:DP:GQ:PL	0/1:38,27:65:99:887,0,1307
chrXIV	223650	.	G	A	1054.77	PASS	AC=1;AF=0.500;AN=2;BaseQRankSum=0.629;ClippingRankSum=0.000;DP=59;ExcessHet=3.0103;FS=1.074;MLEAC=1;MLEAF=0.500;MQ=41.97;MQRankSum=1.070;QD=18.19;ReadPosRankSum=0.552;SOR=0.964	GT:AD:DP:GQ:PL	0/1:28,30:58:99:1083,0,983
chrXIV	226575	.	C	T	2187.77	PASS	AC=1;AF=0.500;AN=2;BaseQRankSum=0.072;ClippingRankSum=0.000;DP=97;ExcessHet=3.0103;FS=2.751;MLEAC=1;MLEAF=0.500;MQ=41.98;MQRankSum=-0.764;QD=22.55;ReadPosRankSum=-0.518;SOR=0.949	GT:AD:DP:GQ:PL	0/1:37,60:97:99:2216,0,1243
chrXIV	230194	.	G	A	1128.77	PASS	AC=1;AF=0.500;AN=2;BaseQRankSum=-0.569;ClippingRankSum=0.000;DP=58;ExcessHet=3.0103;FS=9.447;MLEAC=1;MLEAF=0.500;MQ=42.00;MQRankSum=0.000;QD=19.46;ReadPosRankSum=-0.112;SOR=2.476	GT:AD:DP:GQ:PL	0/1:24,34:58:99:1157,0,787
chrXIV	230357	.	G	A	508.77	PASS	AC=1;AF=0.500;AN=2;BaseQRankSum=-0.510;ClippingRankSum=0.000;DP=39;ExcessHet=3.0103;FS=3.057;MLEAC=1;MLEAF=0.500;MQ=42.00;MQRankSum=0.000;QD=13.05;ReadPosRankSum=-0.169;SOR=1.387	GT:AD:DP:GQ:PL	0/1:23,16:39:99:537,0,822
chrXIV	230479	.	G	A	703.77	PASS	AC=1;AF=0.500;AN=2;BaseQRankSum=2.229;ClippingRankSum=0.000;DP=49;ExcessHet=3.0103;FS=5.137;MLEAC=1;MLEAF=0.500;MQ=42.00;MQRankSum=0.000;QD=14.97;ReadPosRankSum=-1.113;SOR=0.221	GT:AD:DP:GQ:PL	0/1:26,21:47:99:732,0,903
chrXIV	230655	.	G	A	728.77	PASS	AC=1;AF=0.500;AN=2;BaseQRankSum=-0.868;ClippingRankSum=0.000;DP=43;ExcessHet=3.0103;FS=3.119;MLEAC=1;MLEAF=0.500;MQ=42.00;MQRankSum=0.000;QD=16.95;ReadPosRankSum=-1.062;SOR=0.309	GT:AD:DP:GQ:PL	0/1:22,21:43:99:757,0,817
chrXIV	238437	.	G	A	1640.77	PASS	AC=1;AF=0.500;AN=2;BaseQRankSum=0.842;ClippingRankSum=0.000;DP=96;ExcessHet=3.0103;FS=1.680;MLEAC=1;MLEAF=0.500;MQ=42.00;MQRankSum=0.000;QD=17.09;ReadPosRankSum=-0.477;SOR=0.897	GT:AD:DP:GQ:PL	0/1:49,47:96:99:1669,0,1796
chrXIV	247378	.	C	T	1729.77	PASS	AC=1;AF=0.500;AN=2;BaseQRankSum=0.054;ClippingRankSum=0.000;DP=92;ExcessHet=3.0103;FS=0.000;MLEAC=1;MLEAF=0.500;MQ=42.00;MQRankSum=0.000;QD=18.80;ReadPosRankSum=0.751;SOR=0.641	GT:AD:DP:GQ:PL	0/1:44,48:92:99:1758,0,1671
chrXIV	280346	.	C	T	864.77	PASS	AC=1;AF=0.500;AN=2;BaseQRankSum=2.775;ClippingRankSum=0.000;DP=53;ExcessHet=3.0103;FS=1.179;MLEAC=1;MLEAF=0.500;MQ=42.00;MQRankSum=0.000;QD=16.32;ReadPosRankSum=0.698;SOR=0.982	GT:AD:DP:GQ:PL	0/1:29,24:53:99:893,0,1018
chrXIV	292753	.	G	A	1122.77	PASS	AC=1;AF=0.500;AN=2;BaseQRankSum=0.270;ClippingRankSum=0.000;DP=56;ExcessHet=3.0103;FS=13.972;MLEAC=1;MLEAF=0.500;MQ=41.74;MQRankSum=1.110;QD=20.05;ReadPosRankSum=-2.001;SOR=0.075	GT:AD:DP:GQ:PL	0/1:26,30:56:99:1151,0,927
chrXIV	321542	.	G	A	1146.77	PASS	AC=1;AF=0.500;AN=2;BaseQRankSum=0.598;ClippingRankSum=0.000;DP=55;ExcessHet=3.0103;FS=1.277;MLEAC=1;MLEAF=0.500;MQ=42.00;MQRankSum=0.000;QD=20.85;ReadPosRankSum=-1.613;SOR=1.055	GT:AD:DP:GQ:PL	0/1:24,31:55:99:1175,0,834
chrXIV	326452	.	G	A	999.77	PASS	AC=1;AF=0.500;AN=2;BaseQRankSum=0.228;ClippingRankSum=0.000;DP=50;ExcessHet=3.0103;FS=4.061;MLEAC=1;MLEAF=0.500;MQ=42.00;MQRankSum=0.000;QD=20.00;ReadPosRankSum=-0.275;SOR=1.087	GT:AD:DP:GQ:PL	0/1:22,28:50:99:1028,0,745
chrXIV	346434	.	C	T	1789.77	PASS	AC=1;AF=0.500;AN=2;BaseQRankSum=0.423;ClippingRankSum=0.000;DP=92;ExcessHet=3.0103;FS=8.487;MLEAC=1;MLEAF=0.500;MQ=41.84;MQRankSum=1.089;QD=19.45;ReadPosRankSum=-0.596;SOR=1.282	GT:AD:DP:GQ:PL	0/1:43,49:92:99:1818,0,1534
chrXIV	390590	.	C	T	1399.77	PASS	AC=1;AF=0.500;AN=2;BaseQRankSum=0.565;ClippingRankSum=0.000;DP=108;ExcessHet=3.0103;FS=6.872;MLEAC=1;MLEAF=0.500;MQ=41.98;MQRankSum=-1.235;QD=12.96;ReadPosRankSum=-1.642;SOR=1.397	GT:AD:DP:GQ:PL	0/1:66,42:108:99:1428,0,2393
chrXIV	427951	.	C	T	2180.77	PASS	AC=1;AF=0.500;AN=2;BaseQRankSum=-0.248;ClippingRankSum=0.000;DP=129;ExcessHet=3.0103;FS=0.000;MLEAC=1;MLEAF=0.500;MQ=41.87;MQRankSum=1.000;QD=17.04;ReadPosRankSum=-1.557;SOR=0.712	GT:AD:DP:GQ:PL	0/1:65,63:128:99:2209,0,2330
chrXIV	428009	.	C	T	2397.77	PASS	AC=1;AF=0.500;AN=2;BaseQRankSum=0.862;ClippingRankSum=0.000;DP=155;ExcessHet=3.0103;FS=3.735;MLEAC=1;MLEAF=0.500;MQ=41.91;MQRankSum=-1.118;QD=15.47;ReadPosRankSum=0.929;SOR=0.581	GT:AD:DP:GQ:PL	0/1:87,68:155:99:2426,0,3187
chrXIV	463768	.	G	A	1866.77	PASS	AC=1;AF=0.500;AN=2;BaseQRankSum=1.704;ClippingRankSum=0.000;DP=89;ExcessHet=3.0103;FS=0.000;MLEAC=1;MLEAF=0.500;MQ=41.84;MQRankSum=1.181;QD=20.97;ReadPosRankSum=1.076;SOR=0.735	GT:AD:DP:GQ:PL	0/1:38,51:89:99:1895,0,1275
chrXIV	473031	.	C	T	423.77	PASS	AC=1;AF=0.500;AN=2;BaseQRankSum=1.895;ClippingRankSum=0.000;DP=34;ExcessHet=3.0103;FS=0.000;MLEAC=1;MLEAF=0.500;MQ=42.00;MQRankSum=0.000;QD=12.46;ReadPosRankSum=-0.978;SOR=0.664	GT:AD:DP:GQ:PL	0/1:21,13:34:99:452,0,739
chrXIV	485551	.	C	T	1479.77	PASS	AC=1;AF=0.500;AN=2;BaseQRankSum=-2.008;ClippingRankSum=0.000;DP=82;ExcessHet=3.0103;FS=3.725;MLEAC=1;MLEAF=0.500;MQ=42.00;MQRankSum=0.000;QD=18.05;ReadPosRankSum=-0.882;SOR=0.299	GT:AD:DP:GQ:PL	0/1:41,41:82:99:1508,0,1473
chrXIV	488016	.	G	A	1735.77	PASS	AC=1;AF=0.500;AN=2;BaseQRankSum=0.255;ClippingRankSum=0.000;DP=96;ExcessHet=3.0103;FS=1.656;MLEAC=1;MLEAF=0.500;MQ=42.00;MQRankSum=0.000;QD=18.08;ReadPosRankSum=-0.255;SOR=0.792	GT:AD:DP:GQ:PL	0/1:46,50:96:99:1764,0,1582
chrXIV	500911	.	C	T	398.77	PASS	AC=1;AF=0.500;AN=2;BaseQRankSum=0.779;ClippingRankSum=0.000;DP=28;ExcessHet=3.0103;FS=3.080;MLEAC=1;MLEAF=0.500;MQ=42.00;MQRankSum=0.000;QD=14.24;ReadPosRankSum=-0.812;SOR=2.049	GT:AD:DP:GQ:PL	0/1:16,12:28:99:427,0,584
chrXIV	500949	.	C	T	338.77	PASS	AC=1;AF=0.500;AN=2;BaseQRankSum=-0.170;ClippingRankSum=0.000;DP=22;ExcessHet=3.0103;FS=3.424;MLEAC=1;MLEAF=0.500;MQ=42.00;MQRankSum=0.000;QD=15.40;ReadPosRankSum=-0.566;SOR=0.138	GT:AD:DP:GQ:PL	0/1:12,10:22:99:367,0,459
chrXIV	518045	.	C	T	1406.77	PASS	AC=1;AF=0.500;AN=2;BaseQRankSum=1.680;ClippingRankSum=0.000;DP=99;ExcessHet=3.0103;FS=6.429;MLEAC=1;MLEAF=0.500;MQ=42.00;MQRankSum=0.000;QD=14.21;ReadPosRankSum=-0.097;SOR=1.833	GT:AD:DP:GQ:PL	0/1:57,42:99:99:1435,0,1929
chrXIV	559857	.	C	T	1865.77	PASS	AC=1;AF=0.500;AN=2;BaseQRankSum=-0.268;ClippingRankSum=0.000;DP=102;ExcessHet=3.0103;FS=0.000;MLEAC=1;MLEAF=0.500;MQ=42.00;MQRankSum=0.000;QD=18.29;ReadPosRankSum=-0.735;SOR=0.706	GT:AD:DP:GQ:PL	0/1:48,54:102:99:1894,0,1660
chrXIV	559953	.	C	T	1648.77	PASS	AC=1;AF=0.500;AN=2;BaseQRankSum=0.155;ClippingRankSum=0.000;DP=89;ExcessHet=3.0103;FS=5.586;MLEAC=1;MLEAF=0.500;MQ=41.98;MQRankSum=-0.825;QD=19.17;ReadPosRankSum=2.231;SOR=0.465	GT:AD:DP:GQ:PL	0/1:36,50:86:99:1677,0,1149
chrXIV	585724	.	C	T	548.77	PASS	AC=1;AF=0.500;AN=2;BaseQRankSum=-0.808;ClippingRankSum=0.000;DP=44;ExcessHet=3.0103;FS=1.192;MLEAC=1;MLEAF=0.500;MQ=42.00;MQRankSum=0.000;QD=12.47;ReadPosRankSum=-0.982;SOR=0.446	GT:AD:DP:GQ:PL	0/1:26,18:44:99:577,0,953
chrXIV	619148	.	G	A	1029.77	PASS	AC=1;AF=0.500;AN=2;BaseQRankSum=1.924;ClippingRankSum=0.000;DP=82;ExcessHet=3.0103;FS=5.985;MLEAC=1;MLEAF=0.500;MQ=42.00;MQRankSum=0.000;QD=12.71;ReadPosRankSum=1.199;SOR=1.371	GT:AD:DP:GQ:PL	0/1:50,31:81:99:1058,0,1741
chrXIV	623282	.	C	T	1464.77	PASS	AC=1;AF=0.500;AN=2;BaseQRankSum=-0.055;ClippingRankSum=0.000;DP=67;ExcessHet=3.0103;FS=0.000;MLEAC=1;MLEAF=0.500;MQ=42.00;MQRankSum=0.000;QD=21.86;ReadPosRankSum=0.486;SOR=0.906	GT:AD:DP:GQ:PL	0/1:28,39:67:99:1493,0,996
chrXIV	629814	.	C	T	2094.77	PASS	AC=1;AF=0.500;AN=2;BaseQRankSum=2.171;ClippingRankSum=0.000;DP=121;ExcessHet=3.0103;FS=2.779;MLEAC=1;MLEAF=0.500;MQ=42.00;MQRankSum=0.000;QD=17.31;ReadPosRankSum=0.372;SOR=1.015	GT:AD:DP:GQ:PL	0/1:64,57:121:99:2123,0,2301
chrXIV	640414	.	G	A	1615.77	PASS	AC=1;AF=0.500;AN=2;BaseQRankSum=0.627;ClippingRankSum=0.000;DP=103;ExcessHet=3.0103;FS=10.041;MLEAC=1;MLEAF=0.500;MQ=41.86;MQRankSum=0.954;QD=15.69;ReadPosRankSum=1.235;SOR=0.220	GT:AD:DP:GQ:PL	0/1:55,48:103:99:1644,0,1919
chrXIV	652406	.	C	T	1558.77	PASS	AC=1;AF=0.500;AN=2;BaseQRankSum=-0.459;ClippingRankSum=0.000;DP=94;ExcessHet=3.0103;FS=0.000;MLEAC=1;MLEAF=0.500;MQ=42.00;MQRankSum=0.000;QD=16.58;ReadPosRankSum=-0.298;SOR=0.761	GT:AD:DP:GQ:PL	0/1:51,43:94:99:1587,0,1938
chrXIV	652710	.	C	T	1594.77	PASS	AC=1;AF=0.500;AN=2;BaseQRankSum=0.244;ClippingRankSum=0.000;DP=96;ExcessHet=3.0103;FS=3.860;MLEAC=1;MLEAF=0.500;MQ=42.00;MQRankSum=0.000;QD=16.61;ReadPosRankSum=0.741;SOR=0.385	GT:AD:DP:GQ:PL	0/1:51,45:96:99:1623,0,1856
chrXIV	669873	.	C	T	711.77	PASS	AC=1;AF=0.500;AN=2;BaseQRankSum=2.008;ClippingRankSum=0.000;DP=55;ExcessHet=3.0103;FS=1.121;MLEAC=1;MLEAF=0.500;MQ=42.00;MQRankSum=0.000;QD=12.94;ReadPosRankSum=0.388;SOR=0.519	GT:AD:DP:GQ:PL	0/1:34,21:55:99:740,0,1217
chrXIV	672091	.	C	T	1489.77	PASS	AC=1;AF=0.500;AN=2;BaseQRankSum=-1.025;ClippingRankSum=0.000;DP=82;ExcessHet=3.0103;FS=5.547;MLEAC=1;MLEAF=0.500;MQ=42.00;MQRankSum=0.000;QD=18.17;ReadPosRankSum=-1.750;SOR=0.250	GT:AD:DP:GQ:PL	0/1:40,42:82:99:1518,0,1458
chrXIV	694389	.	C	T	876.77	PASS	AC=1;AF=0.500;AN=2;BaseQRankSum=-0.294;ClippingRankSum=0.000;DP=54;ExcessHet=3.0103;FS=5.672;MLEAC=1;MLEAF=0.500;MQ=42.00;MQRankSum=0.000;QD=16.54;ReadPosRankSum=-0.805;SOR=0.245	GT:AD:DP:GQ:PL	0/1:27,26:53:99:905,0,996
chrXIV	712553	.	G	A	1716.77	PASS	AC=1;AF=0.500;AN=2;BaseQRankSum=-0.152;ClippingRankSum=0.000;DP=95;ExcessHet=3.0103;FS=0.000;MLEAC=1;MLEAF=0.500;MQ=42.00;MQRankSum=0.000;QD=18.07;ReadPosRankSum=0.795;SOR=0.741	GT:AD:DP:GQ:PL	0/1:48,47:95:99:1745,0,1807
chrXIV	722186	.	C	T	737.77	PASS	AC=1;AF=0.500;AN=2;BaseQRankSum=1.828;ClippingRankSum=0.000;DP=45;ExcessHet=3.0103;FS=1.413;MLEAC=1;MLEAF=0.500;MQ=41.96;MQRankSum=-0.978;QD=16.39;ReadPosRankSum=1.315;SOR=1.158	GT:AD:DP:GQ:PL	0/1:23,22:45:99:766,0,733
chrXIV	736515	.	C	T	1260.77	PASS	AC=1;AF=0.500;AN=2;BaseQRankSum=0.910;ClippingRankSum=0.000;DP=65;ExcessHet=3.0103;FS=10.607;MLEAC=1;MLEAF=0.500;MQ=42.00;MQRankSum=0.000;QD=19.70;ReadPosRankSum=0.111;SOR=0.744	GT:AD:DP:GQ:PL	0/1:31,33:64:99:1289,0,2547
chrXIV	736520	.	G	A	1293.77	PASS	AC=1;AF=0.500;AN=2;BaseQRankSum=-0.191;ClippingRankSum=0.000;DP=67;ExcessHet=3.0103;FS=10.626;MLEAC=1;MLEAF=0.500;MQ=42.00;MQRankSum=0.000;QD=19.31;ReadPosRankSum=0.038;SOR=0.607	GT:AD:DP:GQ:PL	0/1:33,34:67:99:1322,0,2580
chrXIV	763721	.	C	T	2443.77	PASS	AC=1;AF=0.500;AN=2;BaseQRankSum=0.412;ClippingRankSum=0.000;DP=109;ExcessHet=3.0103;FS=2.015;MLEAC=1;MLEAF=0.500;MQ=42.00;MQRankSum=0.000;QD=22.42;ReadPosRankSum=-0.410;SOR=0.464	GT:AD:DP:GQ:PL	0/1:48,61:109:99:2472,0,3727
chrXIV	763722	.	C	T	2443.77	PASS	AC=1;AF=0.500;AN=2;BaseQRankSum=0.918;ClippingRankSum=0.000;DP=114;ExcessHet=3.0103;FS=2.017;MLEAC=1;MLEAF=0.500;MQ=42.00;MQRankSum=0.000;QD=21.44;ReadPosRankSum=0.061;SOR=0.442	GT:AD:DP:GQ:PL	0/1:51,63:114:99:2472,0,3727
chrXIV	764559	.	C	T	628.77	PASS	AC=1;AF=0.500;AN=2;BaseQRankSum=1.147;ClippingRankSum=0.000;DP=38;ExcessHet=3.0103;FS=6.784;MLEAC=1;MLEAF=0.500;MQ=41.61;MQRankSum=-0.896;QD=16.55;ReadPosRankSum=0.782;SOR=0.548	GT:AD:DP:GQ:PL	0/1:18,20:38:99:657,0,546
chrXV	151141	.	G	A	1518.77	PASS	AC=1;AF=0.500;AN=2;BaseQRankSum=0.886;ClippingRankSum=0.000;DP=82;ExcessHet=3.0103;FS=0.000;MLEAC=1;MLEAF=0.500;MQ=42.00;MQRankSum=0.000;QD=18.52;ReadPosRankSum=0.843;SOR=0.653	GT:AD:DP:GQ:PL	0/1:39,43:82:99:1547,0,1422
chrXV	160121	.	G	A	1259.77	PASS	AC=1;AF=0.500;AN=2;BaseQRankSum=1.023;ClippingRankSum=0.000;DP=82;ExcessHet=3.0103;FS=2.019;MLEAC=1;MLEAF=0.500;MQ=41.28;MQRankSum=1.843;QD=17.02;ReadPosRankSum=0.830;SOR=0.990	GT:AD:DP:GQ:PL	0/1:38,36:74:99:1288,0,1268
chrXV	209335	.	C	T	1004.77	PASS	AC=1;AF=0.500;AN=2;BaseQRankSum=-0.222;ClippingRankSum=0.000;DP=54;ExcessHet=3.0103;FS=0.000;MLEAC=1;MLEAF=0.500;MQ=42.00;MQRankSum=0.000;QD=18.61;ReadPosRankSum=-0.839;SOR=0.820	GT:AD:DP:GQ:PL	0/1:25,29:54:99:1033,0,921
chrXV	219134	.	C	T	2014.77	PASS	AC=1;AF=0.500;AN=2;BaseQRankSum=-0.482;ClippingRankSum=0.000;DP=102;ExcessHet=3.0103;FS=0.000;MLEAC=1;MLEAF=0.500;MQ=42.00;MQRankSum=0.000;QD=19.75;ReadPosRankSum=-0.532;SOR=0.705	GT:AD:DP:GQ:PL	0/1:46,56:102:99:2043,0,1657
chrXV	254735	.	C	T	219.77	PASS	AC=1;AF=0.500;AN=2;BaseQRankSum=-0.804;ClippingRankSum=0.000;DP=19;ExcessHet=3.0103;FS=2.935;MLEAC=1;MLEAF=0.500;MQ=42.00;MQRankSum=0.000;QD=11.57;ReadPosRankSum=-2.211;SOR=1.751	GT:AD:DP:GQ:PL	0/1:12,7:19:99:248,0,474
chrXV	273107	.	G	A	2030.77	PASS	AC=1;AF=0.500;AN=2;BaseQRankSum=0.465;ClippingRankSum=0.000;DP=99;ExcessHet=3.0103;FS=8.068;MLEAC=1;MLEAF=0.500;MQ=42.00;MQRankSum=0.000;QD=20.51;ReadPosRankSum=0.037;SOR=0.673	GT:AD:DP:GQ:PL	0/1:43,56:99:99:2059,0,1443
chrXV	301255	.	C	T	1088.77	PASS	AC=1;AF=0.500;AN=2;BaseQRankSum=-0.359;ClippingRankSum=0.000;DP=63;ExcessHet=3.0103;FS=0.000;MLEAC=1;MLEAF=0.500;MQ=41.94;MQRankSum=1.382;QD=17.28;ReadPosRankSum=-0.147;SOR=0.602	GT:AD:DP:GQ:PL	0/1:33,30:63:99:1117,0,1226
chrXV	304599	.	G	A	1694.77	PASS	AC=1;AF=0.500;AN=2;BaseQRankSum=-0.549;ClippingRankSum=0.000;DP=93;ExcessHet=3.0103;FS=3.895;MLEAC=1;MLEAF=0.500;MQ=41.85;MQRankSum=1.077;QD=18.22;ReadPosRankSum=-0.222;SOR=0.619	GT:AD:DP:GQ:PL	0/1:44,49:93:99:1723,0,1571
chrXV	348013	.	C	T	957.77	PASS	AC=1;AF=0.500;AN=2;BaseQRankSum=-0.676;ClippingRankSum=0.000;DP=45;ExcessHet=3.0103;FS=1.256;MLEAC=1;MLEAF=0.500;MQ=42.00;MQRankSum=0.000;QD=21.28;ReadPosRankSum=-1.109;SOR=1.136	GT:AD:DP:GQ:PL	0/1:17,28:45:99:986,0,582
chrXV	383143	.	G	A	817.77	PASS	AC=1;AF=0.500;AN=2;BaseQRankSum=-1.023;ClippingRankSum=0.000;DP=44;ExcessHet=3.0103;FS=7.104;MLEAC=1;MLEAF=0.500;MQ=41.82;MQRankSum=1.141;QD=18.59;ReadPosRankSum=-0.142;SOR=0.149	GT:AD:DP:GQ:PL	0/1:20,24:44:99:846,0,702
chrXV	392309	.	C	T	1175.77	PASS	AC=1;AF=0.500;AN=2;BaseQRankSum=-3.514;ClippingRankSum=0.000;DP=94;ExcessHet=3.0103;FS=1.690;MLEAC=1;MLEAF=0.500;MQ=41.85;MQRankSum=0.864;QD=12.51;ReadPosRankSum=0.880;SOR=0.515	GT:AD:DP:GQ:PL	0/1:55,39:94:99:1204,0,2014
chrXV	405214	.	C	T	960.77	PASS	AC=1;AF=0.500;AN=2;BaseQRankSum=-0.354;ClippingRankSum=0.000;DP=69;ExcessHet=3.0103;FS=3.490;MLEAC=1;MLEAF=0.500;MQ=42.00;MQRankSum=0.000;QD=13.92;ReadPosRankSum=-1.683;SOR=0.361	GT:AD:DP:GQ:PL	0/1:38,31:69:99:989,0,1298
chrXV	406864	.	C	T	786.77	PASS	AC=1;AF=0.500;AN=2;BaseQRankSum=0.450;ClippingRankSum=0.000;DP=64;ExcessHet=3.0103;FS=1.139;MLEAC=1;MLEAF=0.500;MQ=42.00;MQRankSum=0.000;QD=12.29;ReadPosRankSum=0.166;SOR=0.875	GT:AD:DP:GQ:PL	0/1:40,24:64:99:815,0,1454
chrXV	408119	.	G	A	3201.77	PASS	AC=2;AF=1.00;AN=2;DP=79;ExcessHet=3.0103;FS=0.000;MLEAC=2;MLEAF=1.00;MQ=41.81;QD=24.00;SOR=0.824	GT:AD:DP:GQ:PL	1/1:0,79:79:99:3230,238,0
chrXV	408429	.	C	T	1832.77	PASS	AC=1;AF=0.500;AN=2;BaseQRankSum=0.521;ClippingRankSum=0.000;DP=79;ExcessHet=3.0103;FS=1.953;MLEAC=1;MLEAF=0.500;MQ=42.00;MQRankSum=0.000;QD=23.20;ReadPosRankSum=-1.948;SOR=0.434	GT:AD:DP:GQ:PL	0/1:29,50:79:99:1861,0,970
chrXV	427312	.	G	A	1707.77	PASS	AC=1;AF=0.500;AN=2;BaseQRankSum=-0.083;ClippingRankSum=0.000;DP=98;ExcessHet=3.0103;FS=0.000;MLEAC=1;MLEAF=0.500;MQ=41.98;MQRankSum=-0.980;QD=17.43;ReadPosRankSum=-0.757;SOR=0.778	GT:AD:DP:GQ:PL	0/1:49,49:98:99:1736,0,1719
chrXV	430279	.	G	A	1489.77	PASS	AC=1;AF=0.500;AN=2;BaseQRankSum=-0.304;ClippingRankSum=0.000;DP=101;ExcessHet=3.0103;FS=0.000;MLEAC=1;MLEAF=0.500;MQ=41.98;MQRankSum=0.881;QD=14.75;ReadPosRankSum=-0.800;SOR=0.750	GT:AD:DP:GQ:PL	0/1:58,43:101:99:1518,0,2119
chrXV	447056	.	G	A	741.77	PASS	AC=1;AF=0.500;AN=2;BaseQRankSum=-0.990;ClippingRankSum=0.000;DP=45;ExcessHet=3.0103;FS=4.824;MLEAC=1;MLEAF=0.500;MQ=42.00;MQRankSum=0.000;QD=16.48;ReadPosRankSum=-0.582;SOR=0.243	GT:AD:DP:GQ:PL	0/1:21,24:45:99:770,0,721
chrXV	464455	.	G	A	1497.77	PASS	AC=1;AF=0.500;AN=2;BaseQRankSum=-0.059;ClippingRankSum=0.000;DP=75;ExcessHet=3.0103;FS=1.445;MLEAC=1;MLEAF=0.500;MQ=41.38;MQRankSum=0.836;QD=19.97;ReadPosRankSum=0.385;SOR=1.066	GT:AD:DP:GQ:PL	0/1:32,43:75:99:1526,0,1072
chrXV	479735	.	G	A	1744.77	PASS	AC=1;AF=0.500;AN=2;BaseQRankSum=-0.856;ClippingRankSum=0.000;DP=104;ExcessHet=3.0103;FS=2.678;MLEAC=1;MLEAF=0.500;MQ=42.00;MQRankSum=0.000;QD=16.78;ReadPosRankSum=-0.269;SOR=1.037	GT:AD:DP:GQ:PL	0/1:51,53:104:99:1773,0,1774
chrXV	490685	.	G	A	1971.77	PASS	AC=1;AF=0.500;AN=2;BaseQRankSum=-0.890;ClippingRankSum=0.000;DP=85;ExcessHet=3.0103;FS=5.887;MLEAC=1;MLEAF=0.500;MQ=41.93;MQRankSum=1.218;QD=23.20;ReadPosRankSum=0.322;SOR=0.711	GT:AD:DP:GQ:PL	0/1:29,56:85:99:2000,0,931
chrXV	558167	.	G	A	737.77	PASS	AC=1;AF=0.500;AN=2;BaseQRankSum=-0.313;ClippingRankSum=0.000;DP=57;ExcessHet=3.0103;FS=1.027;MLEAC=1;MLEAF=0.500;MQ=42.00;MQRankSum=0.000;QD=13.17;ReadPosRankSum=-0.912;SOR=0.874	GT:AD:DP:GQ:PL	0/1:34,22:56:99:766,0,1290
chrXV	558376	.	G	A	1083.77	PASS	AC=1;AF=0.500;AN=2;BaseQRankSum=-0.937;ClippingRankSum=0.000;DP=56;ExcessHet=3.0103;FS=1.080;MLEAC=1;MLEAF=0.500;MQ=42.00;MQRankSum=0.000;QD=19.35;ReadPosRankSum=0.342;SOR=0.465	GT:AD:DP:GQ:PL	0/1:25,31:56:99:1112,0,917
chrXV	571148	.	G	A	1532.77	PASS	AC=1;AF=0.500;AN=2;BaseQRankSum=-2.741;ClippingRankSum=0.000;DP=85;ExcessHet=3.0103;FS=1.887;MLEAC=1;MLEAF=0.500;MQ=41.95;MQRankSum=1.562;QD=18.03;ReadPosRankSum=0.044;SOR=0.960	GT:AD:DP:GQ:PL	0/1:39,46:85:99:1561,0,1370
chrXV	575056	.	C	T	1193.77	PASS	AC=1;AF=0.500;AN=2;BaseQRankSum=0.841;ClippingRankSum=0.000;DP=62;ExcessHet=3.0103;FS=2.097;MLEAC=1;MLEAF=0.500;MQ=42.00;MQRankSum=0.000;QD=19.25;ReadPosRankSum=0.616;SOR=0.460	GT:AD:DP:GQ:PL	0/1:28,34:62:99:1222,0,979
chrXV	580509	.	C	T	1061.77	PASS	AC=1;AF=0.500;AN=2;BaseQRankSum=0.315;ClippingRankSum=0.000;DP=76;ExcessHet=3.0103;FS=0.000;MLEAC=1;MLEAF=0.500;MQ=41.39;MQRankSum=0.087;QD=14.16;ReadPosRankSum=0.658;SOR=0.739	GT:AD:DP:GQ:PL	0/1:43,32:75:99:1090,0,1536
chrXV	594341	.	G	A	687.77	PASS	AC=1;AF=0.500;AN=2;BaseQRankSum=-1.534;ClippingRankSum=0.000;DP=38;ExcessHet=3.0103;FS=3.182;MLEAC=1;MLEAF=0.500;MQ=42.00;MQRankSum=0.000;QD=18.59;ReadPosRankSum=-0.939;SOR=0.321	GT:AD:DP:GQ:PL	0/1:15,22:37:99:716,0,488
chrXV	611389	.	G	A	1166.77	PASS	AC=1;AF=0.500;AN=2;BaseQRankSum=-1.901;ClippingRankSum=0.000;DP=77;ExcessHet=3.0103;FS=0.000;MLEAC=1;MLEAF=0.500;MQ=42.00;MQRankSum=0.000;QD=15.15;ReadPosRankSum=-0.715;SOR=0.602	GT:AD:DP:GQ:PL	0/1:41,36:77:99:1195,0,1517
chrXV	642557	.	G	A	1592.77	PASS	AC=1;AF=0.500;AN=2;BaseQRankSum=0.631;ClippingRankSum=0.000;DP=89;ExcessHet=3.0103;FS=1.820;MLEAC=1;MLEAF=0.500;MQ=41.67;MQRankSum=1.454;QD=17.90;ReadPosRankSum=-1.135;SOR=0.942	GT:AD:DP:GQ:PL	0/1:44,45:89:99:1621,0,1544
chrXV	648340	.	G	A	2012.77	PASS	AC=1;AF=0.500;AN=2;BaseQRankSum=1.227;ClippingRankSum=0.000;DP=95;ExcessHet=3.0103;FS=0.000;MLEAC=1;MLEAF=0.500;MQ=41.85;MQRankSum=-0.850;QD=21.19;ReadPosRankSum=1.043;SOR=0.783	GT:AD:DP:GQ:PL	0/1:41,54:95:99:2041,0,1456
chrXV	692166	.	C	T	703.77	PASS	AC=1;AF=0.500;AN=2;BaseQRankSum=0.593;ClippingRankSum=0.000;DP=43;ExcessHet=3.0103;FS=6.535;MLEAC=1;MLEAF=0.500;MQ=42.00;MQRankSum=0.000;QD=16.37;ReadPosRankSum=0.111;SOR=0.124	GT:AD:DP:GQ:PL	0/1:23,20:43:99:732,0,880
chrXV	726778	.	C	T	996.77	PASS	AC=1;AF=0.500;AN=2;BaseQRankSum=-1.055;ClippingRankSum=0.000;DP=68;ExcessHet=3.0103;FS=4.999;MLEAC=1;MLEAF=0.500;MQ=42.00;MQRankSum=0.000;QD=14.66;ReadPosRankSum=1.171;SOR=0.267	GT:AD:DP:GQ:PL	0/1:39,29:68:99:1025,0,1529
chrXV	734445	.	C	T	690.77	PASS	AC=1;AF=0.500;AN=2;BaseQRankSum=-0.206;ClippingRankSum=0.000;DP=38;ExcessHet=3.0103;FS=12.809;MLEAC=1;MLEAF=0.500;MQ=41.61;MQRankSum=-0.868;QD=18.67;ReadPosRankSum=0.448;SOR=3.101	GT:AD:DP:GQ:PL	0/1:17,20:37:99:719,0,610
chrXV	759500	.	G	A	291.77	PASS	AC=1;AF=0.500;AN=2;BaseQRankSum=1.361;ClippingRankSum=0.000;DP=24;ExcessHet=3.0103;FS=7.196;MLEAC=1;MLEAF=0.500;MQ=42.00;MQRankSum=0.000;QD=12.16;ReadPosRankSum=-0.587;SOR=2.391	GT:AD:DP:GQ:PL	0/1:15,9:24:99:320,0,533
chrXV	770300	.	C	T	1686.77	PASS	AC=1;AF=0.500;AN=2;BaseQRankSum=-0.945;ClippingRankSum=0.000;DP=85;ExcessHet=3.0103;FS=5.511;MLEAC=1;MLEAF=0.500;MQ=41.98;MQRankSum=-0.854;QD=19.84;ReadPosRankSum=0.323;SOR=0.330	GT:AD:DP:GQ:PL	0/1:37,48:85:99:1715,0,1288
chrXV	780087	.	C	T	1364.77	PASS	AC=1;AF=0.500;AN=2;BaseQRankSum=0.563;ClippingRankSum=0.000;DP=69;ExcessHet=3.0103;FS=4.828;MLEAC=1;MLEAF=0.500;MQ=42.00;MQRankSum=0.000;QD=19.78;ReadPosRankSum=-1.570;SOR=0.283	GT:AD:DP:GQ:PL	0/1:31,38:69:99:1393,0,1100
chrXV	797398	.	G	A	830.77	PASS	AC=1;AF=0.500;AN=2;BaseQRankSum=0.010;ClippingRankSum=0.000;DP=49;ExcessHet=3.0103;FS=0.000;MLEAC=1;MLEAF=0.500;MQ=42.00;MQRankSum=0.000;QD=16.95;ReadPosRankSum=-1.205;SOR=0.784	GT:AD:DP:GQ:PL	0/1:25,24:49:99:859,0,872
chrXV	832271	.	C	T	900.77	PASS	AC=1;AF=0.500;AN=2;BaseQRankSum=0.165;ClippingRankSum=0.000;DP=66;ExcessHet=3.0103;FS=0.000;MLEAC=1;MLEAF=0.500;MQ=41.97;MQRankSum=-1.171;QD=13.65;ReadPosRankSum=0.147;SOR=0.771	GT:AD:DP:GQ:PL	0/1:39,27:66:99:929,0,1405
chrXV	842388	.	C	T	1567.77	PASS	AC=1;AF=0.500;AN=2;BaseQRankSum=2.263;ClippingRankSum=0.000;DP=79;ExcessHet=3.0103;FS=1.176;MLEAC=1;MLEAF=0.500;MQ=42.00;MQRankSum=0.000;QD=19.85;ReadPosRankSum=1.501;SOR=0.917	GT:AD:DP:GQ:PL	0/1:36,43:79:99:1596,0,1211
chrXV	854104	.	C	T	981.77	PASS	AC=1;AF=0.500;AN=2;BaseQRankSum=0.323;ClippingRankSum=0.000;DP=53;ExcessHet=3.0103;FS=2.722;MLEAC=1;MLEAF=0.500;MQ=42.00;MQRankSum=0.000;QD=18.52;ReadPosRankSum=1.090;SOR=1.308	GT:AD:DP:GQ:PL	0/1:25,28:53:99:1010,0,915
chrXV	864467	.	G	A	2398.77	PASS	AC=1;AF=0.500;AN=2;BaseQRankSum=-0.104;ClippingRankSum=0.000;DP=136;ExcessHet=3.0103;FS=6.768;MLEAC=1;MLEAF=0.500;MQ=42.00;MQRankSum=0.000;QD=17.90;ReadPosRankSum=-1.097;SOR=0.329	GT:AD:DP:GQ:PL	0/1:65,69:134:99:2427,0,2288
chrXV	866538	.	G	A	1363.77	PASS	AC=1;AF=0.500;AN=2;BaseQRankSum=-1.658;ClippingRankSum=0.000;DP=83;ExcessHet=3.0103;FS=0.000;MLEAC=1;MLEAF=0.500;MQ=42.00;MQRankSum=0.000;QD=16.63;ReadPosRankSum=-0.857;SOR=0.791	GT:AD:DP:GQ:PL	0/1:41,41:82:99:1392,0,1501
chrXV	868975	.	G	A	1535.77	PASS	AC=1;AF=0.500;AN=2;BaseQRankSum=-1.202;ClippingRankSum=0.000;DP=81;ExcessHet=3.0103;FS=0.000;MLEAC=1;MLEAF=0.500;MQ=42.00;MQRankSum=0.000;QD=18.96;ReadPosRankSum=-0.280;SOR=0.630	GT:AD:DP:GQ:PL	0/1:37,44:81:99:1564,0,1335
chrXV	876917	.	G	A	746.77	PASS	AC=1;AF=0.500;AN=2;BaseQRankSum=-0.649;ClippingRankSum=0.000;DP=42;ExcessHet=3.0103;FS=3.513;MLEAC=1;MLEAF=0.500;MQ=42.00;MQRankSum=0.000;QD=17.78;ReadPosRankSum=0.345;SOR=1.508	GT:AD:DP:GQ:PL	0/1:20,22:42:99:775,0,686
chrXV	882546	.	C	T	223.77	PASS	AC=1;AF=0.500;AN=2;BaseQRankSum=-0.686;ClippingRankSum=0.000;DP=18;ExcessHet=3.0103;FS=0.000;MLEAC=1;MLEAF=0.500;MQ=41.89;MQRankSum=0.912;QD=12.43;ReadPosRankSum=-1.082;SOR=0.476	GT:AD:DP:GQ:PL	0/1:11,7:18:99:252,0,441
chrXV	882559	.	C	T	388.77	PASS	AC=1;AF=0.500;AN=2;BaseQRankSum=0.693;ClippingRankSum=0.000;DP=16;ExcessHet=3.0103;FS=0.000;MLEAC=1;MLEAF=0.500;MQ=41.88;MQRankSum=-0.539;QD=24.30;ReadPosRankSum=0.414;SOR=0.892	GT:AD:DP:GQ:PL	0/1:5,11:16:99:417,0,214
chrXV	883063	.	C	T	1960.77	PASS	AC=1;AF=0.500;AN=2;BaseQRankSum=-1.181;ClippingRankSum=0.000;DP=109;ExcessHet=3.0103;FS=0.711;MLEAC=1;MLEAF=0.500;MQ=41.87;MQRankSum=1.065;QD=17.99;ReadPosRankSum=1.350;SOR=0.794	GT:AD:DP:GQ:PL	0/1:52,57:109:99:1989,0,1800
chrXV	1018783	.	G	A	1515.77	PASS	AC=1;AF=0.500;AN=2;BaseQRankSum=-0.380;ClippingRankSum=0.000;DP=79;ExcessHet=3.0103;FS=0.880;MLEAC=1;MLEAF=0.500;MQ=41.98;MQRankSum=-0.913;QD=19.19;ReadPosRankSum=-0.546;SOR=0.909	GT:AD:DP:GQ:PL	0/1:37,42:79:99:1544,0,1352
chrXVI	38630	.	C	T	1137.77	PASS	AC=1;AF=0.500;AN=2;BaseQRankSum=1.290;ClippingRankSum=0.000;DP=71;ExcessHet=3.0103;FS=0.000;MLEAC=1;MLEAF=0.500;MQ=41.80;MQRankSum=0.960;QD=16.02;ReadPosRankSum=-0.570;SOR=0.628	GT:AD:DP:GQ:PL	0/1:38,33:71:99:1166,0,1296
chrXVI	42950	.	G	A	212.77	PASS	AC=1;AF=0.500;AN=2;BaseQRankSum=0.047;ClippingRankSum=0.000;DP=31;ExcessHet=3.0103;FS=5.714;MLEAC=1;MLEAF=0.500;MQ=42.00;MQRankSum=0.000;QD=6.86;ReadPosRankSum=-0.517;SOR=0.096	GT:AD:DP:GQ:PL	0/1:23,8:31:99:241,0,833
chrXVI	43679	.	G	A	1637.77	PASS	AC=1;AF=0.500;AN=2;BaseQRankSum=0.296;ClippingRankSum=0.000;DP=100;ExcessHet=3.0103;FS=3.813;MLEAC=1;MLEAF=0.500;MQ=41.86;MQRankSum=0.943;QD=16.38;ReadPosRankSum=-1.013;SOR=1.079	GT:AD:DP:GQ:PL	0/1:54,46:100:99:1666,0,2003
chrXVI	44335	.	G	A	522.77	PASS	AC=1;AF=0.500;AN=2;BaseQRankSum=1.019;ClippingRankSum=0.000;DP=34;ExcessHet=3.0103;FS=0.000;MLEAC=1;MLEAF=0.500;MQ=42.00;MQRankSum=0.000;QD=15.38;ReadPosRankSum=-0.386;SOR=0.573	GT:AD:DP:GQ:PL	0/1:19,15:34:99:551,0,673
chrXVI	49237	.	C	T	1286.77	PASS	AC=1;AF=0.500;AN=2;BaseQRankSum=-0.660;ClippingRankSum=0.000;DP=72;ExcessHet=3.0103;FS=2.208;MLEAC=1;MLEAF=0.500;MQ=42.00;MQRankSum=0.000;QD=18.38;ReadPosRankSum=-0.411;SOR=1.018	GT:AD:DP:GQ:PL	0/1:33,37:70:99:1315,0,1165
chrXVI	53145	.	C	T	704.77	PASS	AC=1;AF=0.500;AN=2;BaseQRankSum=-2.034;ClippingRankSum=0.000;DP=40;ExcessHet=3.0103;FS=0.000;MLEAC=1;MLEAF=0.500;MQ=42.00;MQRankSum=0.000;QD=17.62;ReadPosRankSum=-0.069;SOR=0.551	GT:AD:DP:GQ:PL	0/1:18,22:40:99:733,0,657
chrXVI	63204	.	C	T	1194.77	PASS	AC=1;AF=0.500;AN=2;BaseQRankSum=-0.815;ClippingRankSum=0.000;DP=66;ExcessHet=3.0103;FS=1.199;MLEAC=1;MLEAF=0.500;MQ=42.00;MQRankSum=0.000;QD=18.38;ReadPosRankSum=-1.589;SOR=1.014	GT:AD:DP:GQ:PL	0/1:31,34:65:99:1223,0,1138
chrXVI	74525	.	G	A	1681.77	PASS	AC=1;AF=0.500;AN=2;BaseQRankSum=-1.629;ClippingRankSum=0.000;DP=92;ExcessHet=3.0103;FS=17.803;MLEAC=1;MLEAF=0.500;MQ=42.00;MQRankSum=0.000;QD=18.28;ReadPosRankSum=-0.976;SOR=0.113	GT:AD:DP:GQ:PL	0/1:45,47:92:99:1710,0,1641
chrXVI	74888	.	G	A	1158.77	PASS	AC=1;AF=0.500;AN=2;BaseQRankSum=-0.793;ClippingRankSum=0.000;DP=62;ExcessHet=3.0103;FS=3.414;MLEAC=1;MLEAF=0.500;MQ=42.00;MQRankSum=0.000;QD=18.69;ReadPosRankSum=-0.420;SOR=0.496	GT:AD:DP:GQ:PL	0/1:29,33:62:99:1187,0,1059
chrXVI	98673	.	G	A	1578.77	PASS	AC=1;AF=0.500;AN=2;BaseQRankSum=0.394;ClippingRankSum=0.000;DP=98;ExcessHet=3.0103;FS=12.997;MLEAC=1;MLEAF=0.500;MQ=42.00;MQRankSum=0.000;QD=16.11;ReadPosRankSum=0.689;SOR=0.161	GT:AD:DP:GQ:PL	0/1:53,45:98:99:1607,0,1948
chrXVI	98701	.	G	A	1680.77	PASS	AC=1;AF=0.500;AN=2;BaseQRankSum=-0.532;ClippingRankSum=0.000;DP=101;ExcessHet=3.0103;FS=11.442;MLEAC=1;MLEAF=0.500;MQ=42.00;MQRankSum=0.000;QD=16.64;ReadPosRankSum=-0.090;SOR=0.286	GT:AD:DP:GQ:PL	0/1:52,49:101:99:1709,0,1900
chrXVI	115790	.	C	T	1801.77	PASS	AC=1;AF=0.500;AN=2;BaseQRankSum=2.070;ClippingRankSum=0.000;DP=103;ExcessHet=3.0103;FS=17.657;MLEAC=1;MLEAF=0.500;MQ=42.00;MQRankSum=0.000;QD=17.49;ReadPosRankSum=0.732;SOR=0.644	GT:AD:DP:GQ:PL	0/1:50,53:103:99:1830,0,1655
chrXVI	132195	.	G	A	2001.77	PASS	AC=1;AF=0.500;AN=2;BaseQRankSum=-0.175;ClippingRankSum=0.000;DP=108;ExcessHet=3.0103;FS=6.959;MLEAC=1;MLEAF=0.500;MQ=41.59;MQRankSum=0.615;QD=18.53;ReadPosRankSum=-1.364;SOR=2.147	GT:AD:DP:GQ:PL	0/1:53,55:108:99:2030,0,1929
chrXVI	172647	.	C	T	2095.77	PASS	AC=1;AF=0.500;AN=2;BaseQRankSum=-0.733;ClippingRankSum=0.000;DP=118;ExcessHet=3.0103;FS=2.531;MLEAC=1;MLEAF=0.500;MQ=41.84;MQRankSum=0.543;QD=17.76;ReadPosRankSum=-0.075;SOR=0.477	GT:AD:DP:GQ:PL	0/1:61,57:118:99:2124,0,2307
chrXVI	173085	.	C	T	1169.77	PASS	AC=1;AF=0.500;AN=2;BaseQRankSum=0.717;ClippingRankSum=0.000;DP=59;ExcessHet=3.0103;FS=9.253;MLEAC=1;MLEAF=0.500;MQ=42.00;MQRankSum=0.000;QD=19.83;ReadPosRankSum=0.813;SOR=0.881	GT:AD:DP:GQ:PL	0/1:27,32:59:99:1198,0,929
chrXVI	173200	.	C	T	959.77	PASS	AC=1;AF=0.500;AN=2;BaseQRankSum=1.224;ClippingRankSum=0.000;DP=60;ExcessHet=3.0103;FS=0.998;MLEAC=1;MLEAF=0.500;MQ=42.00;MQRankSum=0.000;QD=16.00;ReadPosRankSum=-0.581;SOR=0.495	GT:AD:DP:GQ:PL	0/1:32,28:60:99:988,0,1054
chrXVI	176954	.	C	T	747.77	PASS	AC=1;AF=0.500;AN=2;BaseQRankSum=-1.683;ClippingRankSum=0.000;DP=52;ExcessHet=3.0103;FS=3.953;MLEAC=1;MLEAF=0.500;MQ=42.00;MQRankSum=0.000;QD=14.38;ReadPosRankSum=-1.447;SOR=0.761	GT:AD:DP:GQ:PL	0/1:29,23:52:99:776,0,1113
chrXVI	188420	.	C	T	1166.77	PASS	AC=1;AF=0.500;AN=2;BaseQRankSum=0.224;ClippingRankSum=0.000;DP=59;ExcessHet=3.0103;FS=5.482;MLEAC=1;MLEAF=0.500;MQ=42.00;MQRankSum=0.000;QD=20.12;ReadPosRankSum=-1.475;SOR=0.250	GT:AD:DP:GQ:PL	0/1:26,32:58:99:1195,0,877
chrXVI	218504	.	C	T	672.77	PASS	AC=1;AF=0.500;AN=2;BaseQRankSum=1.364;ClippingRankSum=0.000;DP=45;ExcessHet=3.0103;FS=0.000;MLEAC=1;MLEAF=0.500;MQ=42.00;MQRankSum=0.000;QD=14.95;ReadPosRankSum=-0.352;SOR=0.557	GT:AD:DP:GQ:PL	0/1:24,21:45:99:701,0,817
chrXVI	228177	.	C	T	983.77	PASS	AC=1;AF=0.500;AN=2;BaseQRankSum=-1.870;ClippingRankSum=0.000;DP=56;ExcessHet=3.0103;FS=12.387;MLEAC=1;MLEAF=0.500;MQ=42.00;MQRankSum=0.000;QD=17.57;ReadPosRankSum=0.377;SOR=0.639	GT:AD:DP:GQ:PL	0/1:28,28:56:99:1012,0,1052
chrXVI	233342	.	G	A	272.77	PASS	AC=1;AF=0.500;AN=2;BaseQRankSum=0.895;ClippingRankSum=0.000;DP=27;ExcessHet=3.0103;FS=0.000;MLEAC=1;MLEAF=0.500;MQ=42.00;MQRankSum=0.000;QD=10.10;ReadPosRankSum=0.141;SOR=0.859	GT:AD:DP:GQ:PL	0/1:18,9:27:99:301,0,612
chrXVI	237342	.	C	T	1104.77	PASS	AC=1;AF=0.500;AN=2;BaseQRankSum=-0.106;ClippingRankSum=0.000;DP=74;ExcessHet=3.0103;FS=1.040;MLEAC=1;MLEAF=0.500;MQ=42.00;MQRankSum=0.000;QD=14.93;ReadPosRankSum=-2.104;SOR=0.910	GT:AD:DP:GQ:PL	0/1:42,32:74:99:1133,0,1542
chrXVI	251598	.	G	A	1216.77	PASS	AC=1;AF=0.500;AN=2;BaseQRankSum=0.777;ClippingRankSum=0.000;DP=68;ExcessHet=3.0103;FS=3.593;MLEAC=1;MLEAF=0.500;MQ=42.00;MQRankSum=0.000;QD=18.16;ReadPosRankSum=1.068;SOR=0.333	GT:AD:DP:GQ:PL	0/1:33,34:67:99:1245,0,1225
chrXVI	255996	.	C	T	1268.77	PASS	AC=1;AF=0.500;AN=2;BaseQRankSum=-0.485;ClippingRankSum=0.000;DP=63;ExcessHet=3.0103;FS=1.176;MLEAC=1;MLEAF=0.500;MQ=42.00;MQRankSum=0.000;QD=20.14;ReadPosRankSum=-0.143;SOR=1.007	GT:AD:DP:GQ:PL	0/1:28,35:63:99:1297,0,986
chrXVI	265220	.	C	T	942.77	PASS	AC=1;AF=0.500;AN=2;BaseQRankSum=-3.391;ClippingRankSum=0.000;DP=72;ExcessHet=3.0103;FS=2.053;MLEAC=1;MLEAF=0.500;MQ=42.00;MQRankSum=0.000;QD=13.09;ReadPosRankSum=-1.340;SOR=0.452	GT:AD:DP:GQ:PL	0/1:42,30:72:99:971,0,1509
chrXVI	265471	.	C	T	633.77	PASS	AC=1;AF=0.500;AN=2;BaseQRankSum=0.106;ClippingRankSum=0.000;DP=40;ExcessHet=3.0103;FS=1.189;MLEAC=1;MLEAF=0.500;MQ=42.00;MQRankSum=0.000;QD=15.84;ReadPosRankSum=-2.913;SOR=0.914	GT:AD:DP:GQ:PL	0/1:22,18:40:99:662,0,823
chrXVI	279976	.	C	T	1486.77	PASS	AC=1;AF=0.500;AN=2;BaseQRankSum=0.354;ClippingRankSum=0.000;DP=84;ExcessHet=3.0103;FS=3.400;MLEAC=1;MLEAF=0.500;MQ=42.00;MQRankSum=0.000;QD=17.91;ReadPosRankSum=-0.699;SOR=0.379	GT:AD:DP:GQ:PL	0/1:42,41:83:99:1515,0,1552
chrXVI	291092	.	G	A	994.77	PASS	AC=1;AF=0.500;AN=2;BaseQRankSum=-0.899;ClippingRankSum=0.000;DP=64;ExcessHet=3.0103;FS=5.635;MLEAC=1;MLEAF=0.500;MQ=42.00;MQRankSum=0.000;QD=15.54;ReadPosRankSum=1.845;SOR=1.493	GT:AD:DP:GQ:PL	0/1:35,29:64:99:1023,0,1318
chrXVI	297485	.	C	T	1053.77	PASS	AC=1;AF=0.500;AN=2;BaseQRankSum=-1.361;ClippingRankSum=0.000;DP=73;ExcessHet=3.0103;FS=2.007;MLEAC=1;MLEAF=0.500;MQ=41.97;MQRankSum=-1.073;QD=14.44;ReadPosRankSum=-0.898;SOR=0.437	GT:AD:DP:GQ:PL	0/1:40,33:73:99:1082,0,1473
chrXVI	329405	.	C	T	491.77	PASS	AC=1;AF=0.500;AN=2;BaseQRankSum=0.396;ClippingRankSum=0.000;DP=26;ExcessHet=3.0103;FS=0.000;MLEAC=1;MLEAF=0.500;MQ=42.00;MQRankSum=0.000;QD=18.91;ReadPosRankSum=-0.187;SOR=0.874	GT:AD:DP:GQ:PL	0/1:12,14:26:99:520,0,430
chrXVI	352457	.	C	T	631.77	PASS	AC=1;AF=0.500;AN=2;BaseQRankSum=-0.514;ClippingRankSum=0.000;DP=44;ExcessHet=3.0103;FS=9.908;MLEAC=1;MLEAF=0.500;MQ=42.00;MQRankSum=0.000;QD=14.69;ReadPosRankSum=-2.632;SOR=0.103	GT:AD:DP:GQ:PL	0/1:24,19:43:99:660,0,880
chrXVI	407683	.	C	T	910.77	PASS	AC=1;AF=0.500;AN=2;BaseQRankSum=-0.672;ClippingRankSum=0.000;DP=41;ExcessHet=3.0103;FS=2.845;MLEAC=1;MLEAF=0.500;MQ=42.00;MQRankSum=0.000;QD=22.21;ReadPosRankSum=1.049;SOR=0.334	GT:AD:DP:GQ:PL	0/1:15,26:41:99:939,0,539
chrXVI	408916	.	G	A	1025.77	PASS	AC=1;AF=0.500;AN=2;BaseQRankSum=-0.112;ClippingRankSum=0.000;DP=76;ExcessHet=3.0103;FS=1.904;MLEAC=1;MLEAF=0.500;MQ=42.00;MQRankSum=0.000;QD=13.50;ReadPosRankSum=0.498;SOR=0.928	GT:AD:DP:GQ:PL	0/1:43,33:76:99:1054,0,1497
chrXVI	410072	.	C	T	1647.77	PASS	AC=1;AF=0.500;AN=2;BaseQRankSum=-1.233;ClippingRankSum=0.000;DP=108;ExcessHet=3.0103;FS=0.755;MLEAC=1;MLEAF=0.500;MQ=42.00;MQRankSum=0.000;QD=15.26;ReadPosRankSum=0.191;SOR=0.578	GT:AD:DP:GQ:PL	0/1:59,49:108:99:1676,0,2126
chrXVI	412285	.	G	A	1228.77	PASS	AC=1;AF=0.500;AN=2;BaseQRankSum=-0.474;ClippingRankSum=0.000;DP=67;ExcessHet=3.0103;FS=0.967;MLEAC=1;MLEAF=0.500;MQ=41.94;MQRankSum=-1.301;QD=18.34;ReadPosRankSum=-0.447;SOR=0.551	GT:AD:DP:GQ:PL	0/1:31,36:67:99:1257,0,1084
chrXVI	429716	.	C	T	910.77	PASS	AC=1;AF=0.500;AN=2;BaseQRankSum=1.375;ClippingRankSum=0.000;DP=56;ExcessHet=3.0103;FS=1.220;MLEAC=1;MLEAF=0.500;MQ=41.94;MQRankSum=1.431;QD=16.26;ReadPosRankSum=-1.682;SOR=0.914	GT:AD:DP:GQ:PL	0/1:30,26:56:99:939,0,1036
chrXVI	472670	.	G	A	615.77	PASS	AC=1;AF=0.500;AN=2;BaseQRankSum=0.071;ClippingRankSum=0.000;DP=42;ExcessHet=3.0103;FS=1.252;MLEAC=1;MLEAF=0.500;MQ=42.00;MQRankSum=0.000;QD=14.66;ReadPosRankSum=-0.316;SOR=1.022	GT:AD:DP:GQ:PL	0/1:23,19:42:99:644,0,894
chrXVI	493527	.	C	T	1279.77	PASS	AC=1;AF=0.500;AN=2;BaseQRankSum=0.374;ClippingRankSum=0.000;DP=83;ExcessHet=3.0103;FS=2.902;MLEAC=1;MLEAF=0.500;MQ=41.60;MQRankSum=-1.158;QD=15.42;ReadPosRankSum=1.523;SOR=0.628	GT:AD:DP:GQ:PL	0/1:45,38:83:99:1308,0,1608
chrXVI	616293	.	C	T	1279.77	PASS	AC=1;AF=0.500;AN=2;BaseQRankSum=-0.079;ClippingRankSum=0.000;DP=74;ExcessHet=3.0103;FS=11.380;MLEAC=1;MLEAF=0.500;MQ=42.00;MQRankSum=0.000;QD=17.29;ReadPosRankSum=-1.208;SOR=0.102	GT:AD:DP:GQ:PL	0/1:39,35:74:99:1308,0,1484
chrXVI	645234	.	G	A	2009.77	PASS	AC=1;AF=0.500;AN=2;BaseQRankSum=0.794;ClippingRankSum=0.000;DP=101;ExcessHet=3.0103;FS=5.184;MLEAC=1;MLEAF=0.500;MQ=41.96;MQRankSum=0.141;QD=19.90;ReadPosRankSum=1.081;SOR=0.288	GT:AD:DP:GQ:PL	0/1:46,55:101:99:2038,0,1637
chrXVI	645869	.	C	T	3609.77	PASS	AC=2;AF=1.00;AN=2;DP=82;ExcessHet=3.0103;FS=0.000;MLEAC=2;MLEAF=1.00;MQ=42.00;QD=22.07;SOR=3.098	GT:AD:DP:GQ:PL	1/1:0,82:82:99:3638,250,0
chrXVI	645873	.	C	T	1412.77	PASS	AC=1;AF=0.500;AN=2;BaseQRankSum=-1.159;ClippingRankSum=0.000;DP=82;ExcessHet=3.0103;FS=4.210;MLEAC=1;MLEAF=0.500;MQ=42.00;MQRankSum=0.000;QD=17.23;ReadPosRankSum=0.526;SOR=1.502	GT:AD:DP:GQ:PL	0/1:41,41:82:99:1441,0,1524
chrXVI	646046	.	C	T	1088.77	PASS	AC=1;AF=0.500;AN=2;BaseQRankSum=1.430;ClippingRankSum=0.000;DP=65;ExcessHet=3.0103;FS=0.000;MLEAC=1;MLEAF=0.500;MQ=42.00;MQRankSum=0.000;QD=17.01;ReadPosRankSum=-0.086;SOR=0.818	GT:AD:DP:GQ:PL	0/1:32,32:64:99:1117,0,1038
chrXVI	654966	.	G	A	355.77	PASS	AC=1;AF=0.500;AN=2;BaseQRankSum=-0.738;ClippingRankSum=0.000;DP=27;ExcessHet=3.0103;FS=1.792;MLEAC=1;MLEAF=0.500;MQ=42.00;MQRankSum=0.000;QD=13.18;ReadPosRankSum=-1.216;SOR=0.268	GT:AD:DP:GQ:PL	0/1:15,12:27:99:384,0,507
chrXVI	655014	.	C	T	311.77	PASS	AC=1;AF=0.500;AN=2;BaseQRankSum=-0.760;ClippingRankSum=0.000;DP=22;ExcessHet=3.0103;FS=1.971;MLEAC=1;MLEAF=0.500;MQ=42.00;MQRankSum=0.000;QD=14.17;ReadPosRankSum=0.076;SOR=0.207	GT:AD:DP:GQ:PL	0/1:11,11:22:99:340,0,400
chrXVI	662725	.	G	A	921.77	PASS	AC=1;AF=0.500;AN=2;BaseQRankSum=0.829;ClippingRankSum=0.000;DP=64;ExcessHet=3.0103;FS=0.000;MLEAC=1;MLEAF=0.500;MQ=42.00;MQRankSum=0.000;QD=15.89;ReadPosRankSum=-0.063;SOR=0.659	GT:AD:DP:GQ:PL	0/1:31,27:58:99:950,0,1119
chrXVI	729973	.	G	A	1560.77	PASS	AC=1;AF=0.500;AN=2;BaseQRankSum=2.373;ClippingRankSum=0.000;DP=79;ExcessHet=3.0103;FS=0.000;MLEAC=1;MLEAF=0.500;MQ=41.98;MQRankSum=-0.913;QD=19.76;ReadPosRankSum=0.912;SOR=0.753	GT:AD:DP:GQ:PL	0/1:37,42:79:99:1589,0,1327
chrXVI	732476	.	C	T	1128.77	PASS	AC=1;AF=0.500;AN=2;BaseQRankSum=-0.410;ClippingRankSum=0.000;DP=69;ExcessHet=3.0103;FS=2.002;MLEAC=1;MLEAF=0.500;MQ=42.00;MQRankSum=0.000;QD=16.36;ReadPosRankSum=-0.125;SOR=1.001	GT:AD:DP:GQ:PL	0/1:34,35:69:99:1157,0,1135
chrXVI	732849	.	C	T	1572.77	PASS	AC=1;AF=0.500;AN=2;BaseQRankSum=-0.116;ClippingRankSum=0.000;DP=97;ExcessHet=3.0103;FS=1.658;MLEAC=1;MLEAF=0.500;MQ=42.00;MQRankSum=0.000;QD=16.21;ReadPosRankSum=-1.693;SOR=0.887	GT:AD:DP:GQ:PL	0/1:52,45:97:99:1601,0,1874
chrXVI	740599	.	G	A	1777.77	PASS	AC=1;AF=0.500;AN=2;BaseQRankSum=-0.611;ClippingRankSum=0.000;DP=100;ExcessHet=3.0103;FS=1.748;MLEAC=1;MLEAF=0.500;MQ=42.00;MQRankSum=0.000;QD=17.78;ReadPosRankSum=-1.042;SOR=0.505	GT:AD:DP:GQ:PL	0/1:49,51:100:99:1806,0,1711
chrXVI	745539	.	G	A	1183.77	PASS	AC=1;AF=0.500;AN=2;BaseQRankSum=0.767;ClippingRankSum=0.000;DP=64;ExcessHet=3.0103;FS=0.000;MLEAC=1;MLEAF=0.500;MQ=41.97;MQRankSum=1.063;QD=18.50;ReadPosRankSum=-1.144;SOR=0.760	GT:AD:DP:GQ:PL	0/1:31,33:64:99:1212,0,1112
chrXVI	752953	.	C	T	996.77	PASS	AC=1;AF=0.500;AN=2;BaseQRankSum=1.537;ClippingRankSum=0.000;DP=49;ExcessHet=3.0103;FS=12.473;MLEAC=1;MLEAF=0.500;MQ=42.00;MQRankSum=0.000;QD=20.34;ReadPosRankSum=1.198;SOR=0.077	GT:AD:DP:GQ:PL	0/1:22,27:49:99:1025,0,777
chrXVI	761724	.	G	A	1113.77	PASS	AC=1;AF=0.500;AN=2;BaseQRankSum=0.246;ClippingRankSum=0.000;DP=66;ExcessHet=3.0103;FS=5.717;MLEAC=1;MLEAF=0.500;MQ=42.00;MQRankSum=0.000;QD=16.88;ReadPosRankSum=-1.713;SOR=1.619	GT:AD:DP:GQ:PL	0/1:35,31:66:99:1142,0,1298
chrXVI	793229	.	C	T	1142.77	PASS	AC=1;AF=0.500;AN=2;BaseQRankSum=-0.405;ClippingRankSum=0.000;DP=88;ExcessHet=3.0103;FS=3.005;MLEAC=1;MLEAF=0.500;MQ=41.64;MQRankSum=0.263;QD=13.29;ReadPosRankSum=-0.473;SOR=1.054	GT:AD:DP:GQ:PL	0/1:51,35:86:99:1171,0,1830
chrXVI	821796	.	C	T	533.77	PASS	AC=1;AF=0.500;AN=2;BaseQRankSum=0.418;ClippingRankSum=0.000;DP=43;ExcessHet=3.0103;FS=2.704;MLEAC=1;MLEAF=0.500;MQ=41.66;MQRankSum=0.856;QD=12.41;ReadPosRankSum=1.194;SOR=0.971	GT:AD:DP:GQ:PL	0/1:26,17:43:99:562,0,926
chrXVI	822507	.	C	T	1541.77	PASS	AC=1;AF=0.500;AN=2;BaseQRankSum=0.599;ClippingRankSum=0.000;DP=79;ExcessHet=3.0103;FS=0.846;MLEAC=1;MLEAF=0.500;MQ=41.63;MQRankSum=0.126;QD=19.52;ReadPosRankSum=0.392;SOR=0.743	GT:AD:DP:GQ:PL	0/1:37,42:79:99:1570,0,1376
chrXVI	828698	.	C	T	1450.77	PASS	AC=1;AF=0.500;AN=2;BaseQRankSum=1.498;ClippingRankSum=0.000;DP=79;ExcessHet=3.0103;FS=2.254;MLEAC=1;MLEAF=0.500;MQ=42.00;MQRankSum=0.000;QD=18.36;ReadPosRankSum=-0.261;SOR=1.029	GT:AD:DP:GQ:PL	0/1:37,42:79:99:1479,0,1192
chrXVI	870038	.	G	A	807.77	PASS	AC=1;AF=0.500;AN=2;BaseQRankSum=1.329;ClippingRankSum=0.000;DP=55;ExcessHet=3.0103;FS=15.671;MLEAC=1;MLEAF=0.500;MQ=41.73;MQRankSum=0.885;QD=14.69;ReadPosRankSum=1.410;SOR=1.960	GT:AD:DP:GQ:PL	0/1:32,23:55:99:836,0,1197
chrXVI	906679	.	C	T	1112.77	PASS	AC=1;AF=0.500;AN=2;BaseQRankSum=0.918;ClippingRankSum=0.000;DP=53;ExcessHet=3.0103;FS=1.985;MLEAC=1;MLEAF=0.500;MQ=42.00;MQRankSum=0.000;QD=21.00;ReadPosRankSum=1.162;SOR=0.361	GT:AD:DP:GQ:PL	0/1:22,31:53:99:1141,0,699
