# Supplementary material for: Recombination Is Responsible for the Increased Recovery of Drug-Resistant Mutants with Hypermutated Genomes in Resting Yeast Diploids Expressing APOBEC Deaminases
Source: Front Genet. 2017 Dec 12;8:202. doi: 10.3389/fgene.2017.00202 (PMC5733079; doi:10.3389/fgene.2017.00202)
Supplement: Supplementary file 6 [file Data_Sheet_1.zip › PmCDA1_d6/N071-LAN210-Can-PmCDA1-NA-RUN6-D6_SNVs_final.vcf]

##fileformat=VCFv4.2
##FILTER=<ID=LowQual,Description="Low quality">
##FORMAT=<ID=AD,Number=R,Type=Integer,Description="Allelic depths for the ref and alt alleles in the order listed">
##FORMAT=<ID=DP,Number=1,Type=Integer,Description="Approximate read depth (reads with MQ=255 or with bad mates are filtered)">
##FORMAT=<ID=GQ,Number=1,Type=Integer,Description="Genotype Quality">
##FORMAT=<ID=GT,Number=1,Type=String,Description="Genotype">
##FORMAT=<ID=PL,Number=G,Type=Integer,Description="Normalized, Phred-scaled likelihoods for genotypes as defined in the VCF specification">
##GATKCommandLine.HaplotypeCaller=<ID=HaplotypeCaller,Version=3.8-0-ge9d806836,Date="Tue Sep 19 19:33:55 PDT 2017",Epoch=1505874835890,CommandLineOptions="analysis_type=HaplotypeCaller input_file=[N071-LAN210-Can-PmCDA1-NA-RUN6-D6_sorted_dedup_RG_realigned.bam] showFullBamList=false read_buffer_size=null read_filter=[] disable_read_filter=[] intervals=null excludeIntervals=[../../LAN210/20170903_LAN210_v0.10m_masked_v2.bed] interval_set_rule=UNION interval_merging=ALL interval_padding=0 reference_sequence=../../LAN210/LAN210_v0.10m.fasta nonDeterministicRandomSeed=false disableDithering=false maxRuntime=-1 maxRuntimeUnits=MINUTES downsampling_type=BY_SAMPLE downsample_to_fraction=null downsample_to_coverage=500 baq=OFF baqGapOpenPenalty=40.0 refactor_NDN_cigar_string=false fix_misencoded_quality_scores=false allow_potentially_misencoded_quality_scores=false useOriginalQualities=false defaultBaseQualities=-1 performanceLog=null BQSR=null quantize_quals=0 static_quantized_quals=null round_down_quantized=false disable_indel_quals=false emit_original_quals=false preserve_qscores_less_than=6 globalQScorePrior=-1.0 secondsBetweenProgressUpdates=10 validation_strictness=SILENT remove_program_records=false keep_program_records=false sample_rename_mapping_file=null unsafe=null use_jdk_deflater=false use_jdk_inflater=false disable_auto_index_creation_and_locking_when_reading_rods=false no_cmdline_in_header=false sites_only=false never_trim_vcf_format_field=false bcf=false bam_compression=null simplifyBAM=false disable_bam_indexing=false generate_md5=false num_threads=1 num_cpu_threads_per_data_thread=1 num_io_threads=0 monitorThreadEfficiency=false num_bam_file_handles=null read_group_black_list=null pedigree=[] pedigreeString=[] pedigreeValidationType=STRICT allow_intervals_with_unindexed_bam=false generateShadowBCF=false variant_index_type=DYNAMIC_SEEK variant_index_parameter=-1 reference_window_stop=0 phone_home= gatk_key=null tag=NA logging_level=INFO log_to_file=null help=false version=false out=/media/artem/artem_second/20170727_RUN8/Project_Stepchenkova/reanalyze_prev_other_runs/N071-LAN210-Can-PmCDA1-NA-RUN6-D6/N071-LAN210-Can-PmCDA1-NA-RUN6-D6.vcf likelihoodCalculationEngine=PairHMM heterogeneousKmerSizeResolution=COMBO_MIN dbsnp=(RodBinding name= source=UNBOUND) dontTrimActiveRegions=false maxDiscARExtension=25 maxGGAARExtension=300 paddingAroundIndels=150 paddingAroundSNPs=20 comp=[] annotation=[] excludeAnnotation=[] group=[StandardAnnotation, StandardHCAnnotation] debug=false useFilteredReadsForAnnotations=false emitRefConfidence=NONE bamOutput=null bamWriterType=CALLED_HAPLOTYPES emitDroppedReads=false disableOptimizations=false annotateNDA=false useNewAFCalculator=false heterozygosity=0.001 indel_heterozygosity=1.25E-4 heterozygosity_stdev=0.01 standard_min_confidence_threshold_for_calling=10.0 standard_min_confidence_threshold_for_emitting=30.0 max_alternate_alleles=6 max_genotype_count=1024 max_num_PL_values=100 input_prior=[] sample_ploidy=2 genotyping_mode=DISCOVERY alleles=(RodBinding name= source=UNBOUND) contamination_fraction_to_filter=0.0 contamination_fraction_per_sample_file=null p_nonref_model=null exactcallslog=null output_mode=EMIT_VARIANTS_ONLY allSitePLs=false gcpHMM=10 pair_hmm_implementation=FASTEST_AVAILABLE phredScaledGlobalReadMismappingRate=45 noFpga=false nativePairHmmThreads=1 useDoublePrecision=false sample_name=null kmerSize=[10, 25] dontIncreaseKmerSizesForCycles=false allowNonUniqueKmersInRef=false numPruningSamples=1 recoverDanglingHeads=false doNotRecoverDanglingBranches=false minDanglingBranchLength=4 consensus=false maxNumHaplotypesInPopulation=128 errorCorrectKmers=false minPruning=2 debugGraphTransformations=false allowCyclesInKmerGraphToGeneratePaths=false graphOutput=null kmerLengthForReadErrorCorrection=25 minObservationsForKmerToBeSolid=20 GVCFGQBands=[1, 2, 3, 4, 5, 6, 7, 8, 9, 10, 11, 12, 13, 14, 15, 16, 17, 18, 19, 20, 21, 22, 23, 24, 25, 26, 27, 28, 29, 30, 31, 32, 33, 34, 35, 36, 37, 38, 39, 40, 41, 42, 43, 44, 45, 46, 47, 48, 49, 50, 51, 52, 53, 54, 55, 56, 57, 58, 59, 60, 70, 80, 90, 99] indelSizeToEliminateInRefModel=10 min_base_quality_score=10 includeUmappedReads=false useAllelesTrigger=false doNotRunPhysicalPhasing=true keepRG=null justDetermineActiveRegions=false dontGenotype=false dontUseSoftClippedBases=false captureAssemblyFailureBAM=false errorCorrectReads=false pcr_indel_model=CONSERVATIVE maxReadsInRegionPerSample=10000 minReadsPerAlignmentStart=10 mergeVariantsViaLD=false activityProfileOut=null activeRegionOut=null activeRegionIn=null activeRegionExtension=null forceActive=false activeRegionMaxSize=null bandPassSigma=null maxReadsInMemoryPerSample=30000 maxTotalReadsInMemory=10000000 maxProbPropagationDistance=50 activeProbabilityThreshold=0.002 min_mapping_quality_score=20 filter_reads_with_N_cigar=false filter_mismatching_base_and_quals=false filter_bases_not_stored=false">
##GATKCommandLine.SelectVariants=<ID=SelectVariants,Version=3.8-0-ge9d806836,Date="Tue Sep 19 19:39:16 PDT 2017",Epoch=1505875156735,CommandLineOptions="analysis_type=SelectVariants input_file=[] showFullBamList=false read_buffer_size=null read_filter=[] disable_read_filter=[] intervals=null excludeIntervals=null interval_set_rule=UNION interval_merging=ALL interval_padding=0 reference_sequence=../../LAN210/LAN210_v0.10m.fasta nonDeterministicRandomSeed=false disableDithering=false maxRuntime=-1 maxRuntimeUnits=MINUTES downsampling_type=BY_SAMPLE downsample_to_fraction=null downsample_to_coverage=1000 baq=OFF baqGapOpenPenalty=40.0 refactor_NDN_cigar_string=false fix_misencoded_quality_scores=false allow_potentially_misencoded_quality_scores=false useOriginalQualities=false defaultBaseQualities=-1 performanceLog=null BQSR=null quantize_quals=0 static_quantized_quals=null round_down_quantized=false disable_indel_quals=false emit_original_quals=false preserve_qscores_less_than=6 globalQScorePrior=-1.0 secondsBetweenProgressUpdates=10 validation_strictness=SILENT remove_program_records=false keep_program_records=false sample_rename_mapping_file=null unsafe=null use_jdk_deflater=false use_jdk_inflater=false disable_auto_index_creation_and_locking_when_reading_rods=false no_cmdline_in_header=false sites_only=false never_trim_vcf_format_field=false bcf=false bam_compression=null simplifyBAM=false disable_bam_indexing=false generate_md5=false num_threads=1 num_cpu_threads_per_data_thread=1 num_io_threads=0 monitorThreadEfficiency=false num_bam_file_handles=null read_group_black_list=null pedigree=[] pedigreeString=[] pedigreeValidationType=STRICT allow_intervals_with_unindexed_bam=false generateShadowBCF=false variant_index_type=DYNAMIC_SEEK variant_index_parameter=-1 reference_window_stop=0 phone_home= gatk_key=null tag=NA logging_level=INFO log_to_file=null help=false version=false variant=(RodBinding name=variant source=N071-LAN210-Can-PmCDA1-NA-RUN6-D6.vcf) discordance=(RodBinding name= source=UNBOUND) concordance=(RodBinding name= source=UNBOUND) out=/media/artem/artem_second/20170727_RUN8/Project_Stepchenkova/reanalyze_prev_other_runs/N071-LAN210-Can-PmCDA1-NA-RUN6-D6/N071-LAN210-Can-PmCDA1-NA-RUN6-D6_SNVs.vcf sample_name=[] sample_expressions=null sample_file=null exclude_sample_name=[] exclude_sample_file=[] exclude_sample_expressions=[] selectexpressions=[] invertselect=false excludeNonVariants=false excludeFiltered=false preserveAlleles=false removeUnusedAlternates=false restrictAllelesTo=ALL keepOriginalAC=false keepOriginalDP=false mendelianViolation=false invertMendelianViolation=false mendelianViolationQualThreshold=0.0 select_random_fraction=0.0 remove_fraction_genotypes=0.0 selectTypeToInclude=[SNP] selectTypeToExclude=[] keepIDs=null excludeIDs=null fullyDecode=false justRead=false maxIndelSize=2147483647 minIndelSize=0 maxFilteredGenotypes=2147483647 minFilteredGenotypes=0 maxFractionFilteredGenotypes=1.0 minFractionFilteredGenotypes=0.0 maxNOCALLnumber=2147483647 maxNOCALLfraction=1.0 setFilteredGtToNocall=false ALLOW_NONOVERLAPPING_COMMAND_LINE_SAMPLES=false forceValidOutput=false filter_reads_with_N_cigar=false filter_mismatching_base_and_quals=false filter_bases_not_stored=false">
##INFO=<ID=AC,Number=A,Type=Integer,Description="Allele count in genotypes, for each ALT allele, in the same order as listed">
##INFO=<ID=AF,Number=A,Type=Float,Description="Allele Frequency, for each ALT allele, in the same order as listed">
##INFO=<ID=AN,Number=1,Type=Integer,Description="Total number of alleles in called genotypes">
##INFO=<ID=BaseQRankSum,Number=1,Type=Float,Description="Z-score from Wilcoxon rank sum test of Alt Vs. Ref base qualities">
##INFO=<ID=ClippingRankSum,Number=1,Type=Float,Description="Z-score From Wilcoxon rank sum test of Alt vs. Ref number of hard clipped bases">
##INFO=<ID=DP,Number=1,Type=Integer,Description="Approximate read depth; some reads may have been filtered">
##INFO=<ID=DS,Number=0,Type=Flag,Description="Were any of the samples downsampled?">
##INFO=<ID=ExcessHet,Number=1,Type=Float,Description="Phred-scaled p-value for exact test of excess heterozygosity">
##INFO=<ID=FS,Number=1,Type=Float,Description="Phred-scaled p-value using Fisher's exact test to detect strand bias">
##INFO=<ID=HaplotypeScore,Number=1,Type=Float,Description="Consistency of the site with at most two segregating haplotypes">
##INFO=<ID=InbreedingCoeff,Number=1,Type=Float,Description="Inbreeding coefficient as estimated from the genotype likelihoods per-sample when compared against the Hardy-Weinberg expectation">
##INFO=<ID=MLEAC,Number=A,Type=Integer,Description="Maximum likelihood expectation (MLE) for the allele counts (not necessarily the same as the AC), for each ALT allele, in the same order as listed">
##INFO=<ID=MLEAF,Number=A,Type=Float,Description="Maximum likelihood expectation (MLE) for the allele frequency (not necessarily the same as the AF), for each ALT allele, in the same order as listed">
##INFO=<ID=MQ,Number=1,Type=Float,Description="RMS Mapping Quality">
##INFO=<ID=MQRankSum,Number=1,Type=Float,Description="Z-score From Wilcoxon rank sum test of Alt vs. Ref read mapping qualities">
##INFO=<ID=QD,Number=1,Type=Float,Description="Variant Confidence/Quality by Depth">
##INFO=<ID=ReadPosRankSum,Number=1,Type=Float,Description="Z-score from Wilcoxon rank sum test of Alt vs. Ref read position bias">
##INFO=<ID=SOR,Number=1,Type=Float,Description="Symmetric Odds Ratio of 2x2 contingency table to detect strand bias">
##contig=<ID=chrI,length=198855>
##contig=<ID=chrII,length=810456>
##contig=<ID=chrIII,length=316501>
##contig=<ID=chrIV,length=1516959>
##contig=<ID=chrV,length=570663>
##contig=<ID=chrVI,length=270116>
##contig=<ID=chrVII,length=1084724>
##contig=<ID=chrVIII,length=557320>
##contig=<ID=chrIX,length=433988>
##contig=<ID=chrX,length=745688>
##contig=<ID=chrXI,length=666767>
##contig=<ID=chrXII,length=1065113>
##contig=<ID=chrXIII,length=917121>
##contig=<ID=chrXIV,length=784078>
##contig=<ID=chrXV,length=1078147>
##contig=<ID=chrXVI,length=943466>
##contig=<ID=mt,length=85611>
##reference=file:///media/artem/artem_second/20170727_RUN8/Project_Stepchenkova/reanalyze_prev_other_runs/N071-LAN210-Can-PmCDA1-NA-RUN6-D6/../../LAN210/LAN210_v0.10m.fasta
##source=SelectVariants
#CHROM	POS	ID	REF	ALT	QUAL	FILTER	INFO	FORMAT	N071-LAN210-Can-PmCDA1-NA-RUN6-D6
chrI	31593	.	C	T	1598.77	PASS	AC=1;AF=0.500;AN=2;BaseQRankSum=-1.480;ClippingRankSum=0.000;DP=99;ExcessHet=3.0103;FS=2.412;MLEAC=1;MLEAF=0.500;MQ=42.00;MQRankSum=0.000;QD=16.15;ReadPosRankSum=0.609;SOR=0.388	GT:AD:DP:GQ:PL	0/1:42,57:99:99:1627,0,1235
chrI	45243	.	C	T	1172.77	PASS	AC=1;AF=0.500;AN=2;BaseQRankSum=0.627;ClippingRankSum=0.000;DP=67;ExcessHet=3.0103;FS=10.160;MLEAC=1;MLEAF=0.500;MQ=42.00;MQRankSum=0.000;QD=17.50;ReadPosRankSum=-1.563;SOR=2.002	GT:AD:DP:GQ:PL	0/1:31,36:67:99:1201,0,980
chrI	58128	.	C	T	1755.77	PASS	AC=1;AF=0.500;AN=2;BaseQRankSum=-0.398;ClippingRankSum=0.000;DP=96;ExcessHet=3.0103;FS=3.903;MLEAC=1;MLEAF=0.500;MQ=42.00;MQRankSum=0.000;QD=18.29;ReadPosRankSum=0.533;SOR=0.391	GT:AD:DP:GQ:PL	0/1:46,50:96:99:1784,0,1663
chrI	67860	.	G	A	2675.77	PASS	AC=2;AF=1.00;AN=2;DP=65;ExcessHet=3.0103;FS=0.000;MLEAC=2;MLEAF=1.00;MQ=42.00;QD=34.24;SOR=3.091	GT:AD:DP:GQ:PL	1/1:0,65:65:99:2704,196,0
chrI	71784	.	C	T	1237.77	PASS	AC=1;AF=0.500;AN=2;BaseQRankSum=0.723;ClippingRankSum=0.000;DP=68;ExcessHet=3.0103;FS=4.465;MLEAC=1;MLEAF=0.500;MQ=42.00;MQRankSum=0.000;QD=18.47;ReadPosRankSum=-2.338;SOR=1.495	GT:AD:DP:GQ:PL	0/1:32,35:67:99:1266,0,1061
chrI	79353	.	G	A	1457.77	PASS	AC=1;AF=0.500;AN=2;BaseQRankSum=-0.034;ClippingRankSum=0.000;DP=81;ExcessHet=3.0103;FS=9.839;MLEAC=1;MLEAF=0.500;MQ=42.00;MQRankSum=0.000;QD=18.00;ReadPosRankSum=-0.508;SOR=0.177	GT:AD:DP:GQ:PL	0/1:39,42:81:99:1486,0,1413
chrI	80016	.	G	A	2194.77	PASS	AC=1;AF=0.500;AN=2;BaseQRankSum=0.514;ClippingRankSum=0.000;DP=118;ExcessHet=3.0103;FS=2.321;MLEAC=1;MLEAF=0.500;MQ=41.88;MQRankSum=-0.950;QD=18.60;ReadPosRankSum=-1.632;SOR=0.575	GT:AD:DP:GQ:PL	0/1:57,61:118:99:2223,0,2086
chrI	82464	.	C	T	1302.77	PASS	AC=1;AF=0.500;AN=2;BaseQRankSum=0.448;ClippingRankSum=0.000;DP=88;ExcessHet=3.0103;FS=0.840;MLEAC=1;MLEAF=0.500;MQ=41.83;MQRankSum=0.915;QD=14.80;ReadPosRankSum=-1.189;SOR=0.546	GT:AD:DP:GQ:PL	0/1:49,39:88:99:1331,0,1689
chrI	166319	.	C	T	1258.77	PASS	AC=1;AF=0.500;AN=2;BaseQRankSum=2.585;ClippingRankSum=0.000;DP=72;ExcessHet=3.0103;FS=0.936;MLEAC=1;MLEAF=0.500;MQ=42.00;MQRankSum=0.000;QD=17.48;ReadPosRankSum=-0.941;SOR=0.510	GT:AD:DP:GQ:PL	0/1:33,39:72:99:1287,0,1048
chrII	12188	.	C	T	2347.77	PASS	AC=1;AF=0.500;AN=2;BaseQRankSum=-1.624;ClippingRankSum=0.000;DP=128;ExcessHet=3.0103;FS=1.560;MLEAC=1;MLEAF=0.500;MQ=42.00;MQRankSum=0.000;QD=18.34;ReadPosRankSum=-0.566;SOR=0.556	GT:AD:DP:GQ:PL	0/1:57,71:128:99:2376,0,2004
chrII	40160	.	G	A	1020.77	PASS	AC=1;AF=0.500;AN=2;BaseQRankSum=-1.910;ClippingRankSum=0.000;DP=68;ExcessHet=3.0103;FS=10.653;MLEAC=1;MLEAF=0.500;MQ=41.97;MQRankSum=-1.096;QD=15.01;ReadPosRankSum=-0.445;SOR=0.169	GT:AD:DP:GQ:PL	0/1:38,30:68:99:1049,0,1378
chrII	46576	.	C	T	1526.77	PASS	AC=1;AF=0.500;AN=2;BaseQRankSum=1.890;ClippingRankSum=0.000;DP=80;ExcessHet=3.0103;FS=0.000;MLEAC=1;MLEAF=0.500;MQ=42.00;MQRankSum=0.000;QD=19.08;ReadPosRankSum=0.815;SOR=0.746	GT:AD:DP:GQ:PL	0/1:39,41:80:99:1555,0,1440
chrII	48662	.	G	A	997.77	PASS	AC=1;AF=0.500;AN=2;BaseQRankSum=-0.700;ClippingRankSum=0.000;DP=73;ExcessHet=3.0103;FS=4.786;MLEAC=1;MLEAF=0.500;MQ=41.92;MQRankSum=-2.038;QD=14.05;ReadPosRankSum=0.198;SOR=1.323	GT:AD:DP:GQ:PL	0/1:41,30:71:99:1026,0,1501
chrII	113635	.	C	T	1302.77	PASS	AC=1;AF=0.500;AN=2;BaseQRankSum=0.100;ClippingRankSum=0.000;DP=72;ExcessHet=3.0103;FS=4.713;MLEAC=1;MLEAF=0.500;MQ=41.95;MQRankSum=-1.327;QD=18.09;ReadPosRankSum=0.304;SOR=1.325	GT:AD:DP:GQ:PL	0/1:34,38:72:99:1331,0,1248
chrII	142870	.	C	T	1647.77	PASS	AC=1;AF=0.500;AN=2;BaseQRankSum=0.723;ClippingRankSum=0.000;DP=88;ExcessHet=3.0103;FS=0.000;MLEAC=1;MLEAF=0.500;MQ=42.00;MQRankSum=0.000;QD=18.72;ReadPosRankSum=-0.163;SOR=0.646	GT:AD:DP:GQ:PL	0/1:42,46:88:99:1676,0,1517
chrII	162696	.	G	A	996.77	PASS	AC=1;AF=0.500;AN=2;BaseQRankSum=1.080;ClippingRankSum=0.000;DP=49;ExcessHet=3.0103;FS=1.530;MLEAC=1;MLEAF=0.500;MQ=42.00;MQRankSum=0.000;QD=20.77;ReadPosRankSum=1.008;SOR=1.151	GT:AD:DP:GQ:PL	0/1:20,28:48:99:1025,0,700
chrII	256307	.	C	T	605.77	PASS	AC=1;AF=0.500;AN=2;BaseQRankSum=1.542;ClippingRankSum=0.000;DP=34;ExcessHet=3.0103;FS=9.298;MLEAC=1;MLEAF=0.500;MQ=42.00;MQRankSum=0.000;QD=17.82;ReadPosRankSum=0.434;SOR=0.064	GT:AD:DP:GQ:PL	0/1:17,17:34:99:634,0,594
chrII	278593	.	C	T	8566.77	PASS	AC=1;AF=0.500;AN=2;BaseQRankSum=-2.898;ClippingRankSum=0.000;DP=332;ExcessHet=3.0103;FS=0.532;MLEAC=1;MLEAF=0.500;MQ=41.45;MQRankSum=-1.927;QD=25.88;ReadPosRankSum=-1.271;SOR=0.779	GT:AD:DP:GQ:PL	0/1:68,263:331:99:8595,0,1640
chrII	278607	.	C	A	9449.77	PASS	AC=1;AF=0.500;AN=2;BaseQRankSum=1.758;ClippingRankSum=0.000;DP=352;ExcessHet=3.0103;FS=2.968;MLEAC=1;MLEAF=0.500;MQ=41.44;MQRankSum=-2.070;QD=26.85;ReadPosRankSum=-1.108;SOR=0.916	GT:AD:DP:GQ:PL	0/1:75,277:352:99:9478,0,1711
chrII	278771	.	T	G	8876.77	PASS	AC=1;AF=0.500;AN=2;BaseQRankSum=-1.493;ClippingRankSum=0.000;DP=303;ExcessHet=3.0103;FS=2.078;MLEAC=1;MLEAF=0.500;MQ=41.70;MQRankSum=-1.086;QD=29.49;ReadPosRankSum=0.554;SOR=0.903	GT:AD:DP:GQ:PL	0/1:54,247:301:99:8905,0,1357
chrII	278886	.	G	C	3949.77	PASS	AC=1;AF=0.500;AN=2;BaseQRankSum=0.537;ClippingRankSum=0.000;DP=121;ExcessHet=3.0103;FS=14.203;MLEAC=1;MLEAF=0.500;MQ=40.56;MQRankSum=-1.948;QD=32.64;ReadPosRankSum=0.815;SOR=2.584	GT:AD:DP:GQ:PL	0/1:23,98:121:99:3978,0,657
chrII	278891	.	G	A	3952.77	PASS	AC=1;AF=0.500;AN=2;BaseQRankSum=-0.822;ClippingRankSum=0.000;DP=116;ExcessHet=3.0103;FS=14.835;MLEAC=1;MLEAF=0.500;MQ=40.25;MQRankSum=-1.911;QD=34.08;ReadPosRankSum=-0.028;SOR=2.934	GT:AD:DP:GQ:PL	0/1:20,96:116:99:3981,0,591
chrII	292331	.	C	T	1382.77	PASS	AC=1;AF=0.500;AN=2;BaseQRankSum=0.082;ClippingRankSum=0.000;DP=51;ExcessHet=3.0103;FS=8.535;MLEAC=1;MLEAF=0.500;MQ=42.00;MQRankSum=0.000;QD=27.11;ReadPosRankSum=0.841;SOR=1.297	GT:AD:DP:GQ:PL	0/1:17,34:51:99:1411,0,1296
chrII	292332	.	C	T	1382.77	PASS	AC=1;AF=0.500;AN=2;BaseQRankSum=0.335;ClippingRankSum=0.000;DP=53;ExcessHet=3.0103;FS=8.101;MLEAC=1;MLEAF=0.500;MQ=42.00;MQRankSum=0.000;QD=26.09;ReadPosRankSum=0.716;SOR=1.406	GT:AD:DP:GQ:PL	0/1:18,35:53:99:1411,0,1296
chrII	379717	.	G	A	1879.77	PASS	AC=1;AF=0.500;AN=2;BaseQRankSum=3.368;ClippingRankSum=0.000;DP=98;ExcessHet=3.0103;FS=0.753;MLEAC=1;MLEAF=0.500;MQ=42.00;MQRankSum=0.000;QD=19.18;ReadPosRankSum=0.791;SOR=0.606	GT:AD:DP:GQ:PL	0/1:48,50:98:99:1908,0,1611
chrII	393726	.	C	T	1735.77	PASS	AC=1;AF=0.500;AN=2;BaseQRankSum=-0.681;ClippingRankSum=0.000;DP=95;ExcessHet=3.0103;FS=0.882;MLEAC=1;MLEAF=0.500;MQ=41.85;MQRankSum=1.053;QD=18.27;ReadPosRankSum=-0.676;SOR=0.896	GT:AD:DP:GQ:PL	0/1:46,49:95:99:1764,0,1704
chrII	444862	.	C	T	949.77	PASS	AC=1;AF=0.500;AN=2;BaseQRankSum=2.031;ClippingRankSum=0.000;DP=67;ExcessHet=3.0103;FS=2.046;MLEAC=1;MLEAF=0.500;MQ=42.00;MQRankSum=0.000;QD=14.18;ReadPosRankSum=0.515;SOR=0.719	GT:AD:DP:GQ:PL	0/1:39,28:67:99:978,0,1318
chrII	463740	.	G	A	2740.77	PASS	AC=1;AF=0.500;AN=2;BaseQRankSum=-0.981;ClippingRankSum=0.000;DP=141;ExcessHet=3.0103;FS=2.225;MLEAC=1;MLEAF=0.500;MQ=41.67;MQRankSum=-0.673;QD=19.58;ReadPosRankSum=1.966;SOR=0.918	GT:AD:DP:GQ:PL	0/1:59,81:140:99:2769,0,1922
chrII	480254	.	G	A	1650.77	PASS	AC=1;AF=0.500;AN=2;BaseQRankSum=-1.636;ClippingRankSum=0.000;DP=87;ExcessHet=3.0103;FS=5.131;MLEAC=1;MLEAF=0.500;MQ=41.83;MQRankSum=-0.931;QD=19.19;ReadPosRankSum=-0.739;SOR=1.470	GT:AD:DP:GQ:PL	0/1:41,45:86:99:1679,0,1568
chrII	484639	.	G	A	987.77	PASS	AC=1;AF=0.500;AN=2;BaseQRankSum=-1.841;ClippingRankSum=0.000;DP=50;ExcessHet=3.0103;FS=16.997;MLEAC=1;MLEAF=0.500;MQ=42.00;MQRankSum=0.000;QD=19.76;ReadPosRankSum=0.264;SOR=2.255	GT:AD:DP:GQ:PL	0/1:24,26:50:99:1016,0,1988
chrII	484641	.	G	A	987.77	PASS	AC=1;AF=0.500;AN=2;BaseQRankSum=-0.897;ClippingRankSum=0.000;DP=51;ExcessHet=3.0103;FS=19.687;MLEAC=1;MLEAF=0.500;MQ=42.00;MQRankSum=0.000;QD=19.37;ReadPosRankSum=0.952;SOR=2.248	GT:AD:DP:GQ:PL	0/1:25,26:51:99:1016,0,1988
chrII	534763	.	G	A	1666.77	PASS	AC=1;AF=0.500;AN=2;BaseQRankSum=0.333;ClippingRankSum=0.000;DP=92;ExcessHet=3.0103;FS=2.821;MLEAC=1;MLEAF=0.500;MQ=42.00;MQRankSum=0.000;QD=18.12;ReadPosRankSum=0.898;SOR=1.376	GT:AD:DP:GQ:PL	0/1:46,46:92:99:1695,0,1701
chrII	595779	.	C	T	1046.77	PASS	AC=1;AF=0.500;AN=2;BaseQRankSum=-0.244;ClippingRankSum=0.000;DP=48;ExcessHet=3.0103;FS=4.262;MLEAC=1;MLEAF=0.500;MQ=42.00;MQRankSum=0.000;QD=21.81;ReadPosRankSum=-0.504;SOR=1.032	GT:AD:DP:GQ:PL	0/1:18,30:48:99:1075,0,602
chrII	645183	.	C	T	1109.77	PASS	AC=1;AF=0.500;AN=2;BaseQRankSum=1.096;ClippingRankSum=0.000;DP=58;ExcessHet=3.0103;FS=2.487;MLEAC=1;MLEAF=0.500;MQ=41.78;MQRankSum=-0.899;QD=19.13;ReadPosRankSum=-0.072;SOR=1.091	GT:AD:DP:GQ:PL	0/1:27,31:58:99:1138,0,967
chrII	681598	.	C	T	870.77	PASS	AC=1;AF=0.500;AN=2;BaseQRankSum=-0.044;ClippingRankSum=0.000;DP=47;ExcessHet=3.0103;FS=0.000;MLEAC=1;MLEAF=0.500;MQ=41.96;MQRankSum=1.205;QD=18.53;ReadPosRankSum=0.831;SOR=0.674	GT:AD:DP:GQ:PL	0/1:20,27:47:99:899,0,690
chrII	685512	.	G	A	1795.77	PASS	AC=1;AF=0.500;AN=2;BaseQRankSum=0.481;ClippingRankSum=0.000;DP=104;ExcessHet=3.0103;FS=0.000;MLEAC=1;MLEAF=0.500;MQ=41.98;MQRankSum=0.981;QD=17.27;ReadPosRankSum=-0.286;SOR=0.869	GT:AD:DP:GQ:PL	0/1:54,50:104:99:1824,0,1973
chrII	691722	.	G	A	1769.77	PASS	AC=1;AF=0.500;AN=2;BaseQRankSum=-1.063;ClippingRankSum=0.000;DP=102;ExcessHet=3.0103;FS=1.109;MLEAC=1;MLEAF=0.500;MQ=41.96;MQRankSum=-1.407;QD=17.35;ReadPosRankSum=0.200;SOR=1.032	GT:AD:DP:GQ:PL	0/1:51,51:102:99:1798,0,1858
chrII	691780	.	C	T	887.77	PASS	AC=1;AF=0.500;AN=2;BaseQRankSum=-2.645;ClippingRankSum=0.000;DP=45;ExcessHet=3.0103;FS=6.856;MLEAC=1;MLEAF=0.500;MQ=41.91;MQRankSum=1.706;QD=19.73;ReadPosRankSum=-1.965;SOR=1.802	GT:AD:DP:GQ:PL	0/1:19,26:45:99:916,0,667
chrII	696900	.	G	A	2545.77	PASS	AC=1;AF=0.500;AN=2;BaseQRankSum=-0.312;ClippingRankSum=0.000;DP=131;ExcessHet=3.0103;FS=0.000;MLEAC=1;MLEAF=0.500;MQ=41.78;MQRankSum=0.234;QD=19.73;ReadPosRankSum=-0.616;SOR=0.655	GT:AD:DP:GQ:PL	0/1:55,74:129:99:2574,0,1886
chrII	710105	.	C	T	1698.77	PASS	AC=1;AF=0.500;AN=2;BaseQRankSum=0.547;ClippingRankSum=0.000;DP=89;ExcessHet=3.0103;FS=0.000;MLEAC=1;MLEAF=0.500;MQ=41.98;MQRankSum=-0.923;QD=19.09;ReadPosRankSum=0.911;SOR=0.626	GT:AD:DP:GQ:PL	0/1:42,47:89:99:1727,0,1473
chrII	744085	.	G	A	2497.77	PASS	AC=1;AF=0.500;AN=2;BaseQRankSum=0.647;ClippingRankSum=0.000;DP=149;ExcessHet=3.0103;FS=0.608;MLEAC=1;MLEAF=0.500;MQ=41.99;MQRankSum=-1.007;QD=16.76;ReadPosRankSum=0.077;SOR=0.784	GT:AD:DP:GQ:PL	0/1:76,73:149:99:2526,0,2689
chrII	791604	.	G	A	1817.77	PASS	AC=1;AF=0.500;AN=2;BaseQRankSum=1.268;ClippingRankSum=0.000;DP=107;ExcessHet=3.0103;FS=0.000;MLEAC=1;MLEAF=0.500;MQ=41.87;MQRankSum=0.973;QD=16.99;ReadPosRankSum=0.721;SOR=0.624	GT:AD:DP:GQ:PL	0/1:56,51:107:99:1846,0,1964
chrIII	95805	.	G	A	1706.77	PASS	AC=1;AF=0.500;AN=2;BaseQRankSum=0.348;ClippingRankSum=0.000;DP=115;ExcessHet=3.0103;FS=1.496;MLEAC=1;MLEAF=0.500;MQ=41.75;MQRankSum=-0.102;QD=15.24;ReadPosRankSum=-0.321;SOR=0.785	GT:AD:DP:GQ:PL	0/1:61,51:112:99:1735,0,2108
chrIII	102198	.	G	A	875.77	PASS	AC=1;AF=0.500;AN=2;BaseQRankSum=0.918;ClippingRankSum=0.000;DP=55;ExcessHet=3.0103;FS=0.000;MLEAC=1;MLEAF=0.500;MQ=42.00;MQRankSum=0.000;QD=15.92;ReadPosRankSum=-1.779;SOR=0.569	GT:AD:DP:GQ:PL	0/1:29,26:55:99:904,0,1001
chrIII	155881	.	G	A	340.77	PASS	AC=1;AF=0.500;AN=2;BaseQRankSum=-0.119;ClippingRankSum=0.000;DP=24;ExcessHet=3.0103;FS=0.000;MLEAC=1;MLEAF=0.500;MQ=42.00;MQRankSum=0.000;QD=14.20;ReadPosRankSum=0.715;SOR=0.473	GT:AD:DP:GQ:PL	0/1:13,11:24:99:369,0,460
chrIII	168260	.	G	A	381.77	PASS	AC=1;AF=0.500;AN=2;BaseQRankSum=0.139;ClippingRankSum=0.000;DP=25;ExcessHet=3.0103;FS=2.269;MLEAC=1;MLEAF=0.500;MQ=42.00;MQRankSum=0.000;QD=15.27;ReadPosRankSum=-0.317;SOR=0.276	GT:AD:DP:GQ:PL	0/1:13,12:25:99:410,0,482
chrIII	178845	.	C	T	411.77	PASS	AC=1;AF=0.500;AN=2;BaseQRankSum=0.622;ClippingRankSum=0.000;DP=24;ExcessHet=3.0103;FS=0.000;MLEAC=1;MLEAF=0.500;MQ=42.00;MQRankSum=0.000;QD=17.16;ReadPosRankSum=-0.774;SOR=0.418	GT:AD:DP:GQ:PL	0/1:12,12:24:99:440,0,434
chrIII	220191	.	C	T	854.77	PASS	AC=1;AF=0.500;AN=2;BaseQRankSum=-1.153;ClippingRankSum=0.000;DP=49;ExcessHet=3.0103;FS=2.735;MLEAC=1;MLEAF=0.500;MQ=42.00;MQRankSum=0.000;QD=17.44;ReadPosRankSum=-0.976;SOR=0.316	GT:AD:DP:GQ:PL	0/1:21,28:49:99:883,0,684
chrIII	228160	.	G	A	1949.77	PASS	AC=1;AF=0.500;AN=2;BaseQRankSum=-0.485;ClippingRankSum=0.000;DP=113;ExcessHet=3.0103;FS=0.000;MLEAC=1;MLEAF=0.500;MQ=42.00;MQRankSum=0.000;QD=17.25;ReadPosRankSum=-0.521;SOR=0.631	GT:AD:DP:GQ:PL	0/1:56,57:113:99:1978,0,1947
chrIII	228559	.	G	A	2674.77	PASS	AC=1;AF=0.500;AN=2;BaseQRankSum=-1.048;ClippingRankSum=0.000;DP=145;ExcessHet=3.0103;FS=2.555;MLEAC=1;MLEAF=0.500;MQ=41.90;MQRankSum=1.063;QD=18.45;ReadPosRankSum=-0.856;SOR=0.472	GT:AD:DP:GQ:PL	0/1:69,76:145:99:2703,0,2461
chrIII	260114	.	C	T	532.77	PASS	AC=1;AF=0.500;AN=2;BaseQRankSum=0.158;ClippingRankSum=0.000;DP=42;ExcessHet=3.0103;FS=5.887;MLEAC=1;MLEAF=0.500;MQ=41.95;MQRankSum=-1.107;QD=12.68;ReadPosRankSum=-0.859;SOR=1.994	GT:AD:DP:GQ:PL	0/1:24,18:42:99:561,0,698
chrIV	22389	.	C	T	1490.77	PASS	AC=1;AF=0.500;AN=2;BaseQRankSum=0.690;ClippingRankSum=0.000;DP=89;ExcessHet=3.0103;FS=6.114;MLEAC=1;MLEAF=0.500;MQ=41.84;MQRankSum=-0.989;QD=16.75;ReadPosRankSum=-0.022;SOR=0.284	GT:AD:DP:GQ:PL	0/1:45,44:89:99:1519,0,1588
chrIV	26101	.	C	T	444.77	PASS	AC=1;AF=0.500;AN=2;BaseQRankSum=1.314;ClippingRankSum=0.000;DP=31;ExcessHet=3.0103;FS=6.200;MLEAC=1;MLEAF=0.500;MQ=42.00;MQRankSum=0.000;QD=14.35;ReadPosRankSum=0.000;SOR=2.000	GT:AD:DP:GQ:PL	0/1:17,14:31:99:473,0,531
chrIV	26525	.	C	T	441.77	PASS	AC=1;AF=0.500;AN=2;BaseQRankSum=-2.598;ClippingRankSum=0.000;DP=38;ExcessHet=3.0103;FS=10.043;MLEAC=1;MLEAF=0.500;MQ=41.79;MQRankSum=-0.193;QD=11.63;ReadPosRankSum=-1.876;SOR=0.733	GT:AD:DP:GQ:PL	0/1:21,17:38:99:470,0,775
chrIV	54174	.	G	A	422.77	PASS	AC=1;AF=0.500;AN=2;BaseQRankSum=-0.972;ClippingRankSum=0.000;DP=31;ExcessHet=3.0103;FS=0.000;MLEAC=1;MLEAF=0.500;MQ=42.00;MQRankSum=0.000;QD=13.64;ReadPosRankSum=0.946;SOR=0.593	GT:AD:DP:GQ:PL	0/1:16,15:31:99:451,0,567
chrIV	71936	.	C	T	1231.77	PASS	AC=1;AF=0.500;AN=2;BaseQRankSum=1.681;ClippingRankSum=0.000;DP=70;ExcessHet=3.0103;FS=0.923;MLEAC=1;MLEAF=0.500;MQ=42.00;MQRankSum=0.000;QD=17.60;ReadPosRankSum=0.561;SOR=0.510	GT:AD:DP:GQ:PL	0/1:36,34:70:99:1260,0,1259
chrIV	73343	.	G	A	1448.77	PASS	AC=1;AF=0.500;AN=2;BaseQRankSum=0.592;ClippingRankSum=0.000;DP=82;ExcessHet=3.0103;FS=3.105;MLEAC=1;MLEAF=0.500;MQ=42.00;MQRankSum=0.000;QD=17.67;ReadPosRankSum=0.082;SOR=1.101	GT:AD:DP:GQ:PL	0/1:39,43:82:99:1477,0,1255
chrIV	101589	.	G	A	1376.77	PASS	AC=1;AF=0.500;AN=2;BaseQRankSum=-0.389;ClippingRankSum=0.000;DP=79;ExcessHet=3.0103;FS=7.678;MLEAC=1;MLEAF=0.500;MQ=42.00;MQRankSum=0.000;QD=17.43;ReadPosRankSum=0.220;SOR=0.310	GT:AD:DP:GQ:PL	0/1:36,43:79:99:1405,0,1208
chrIV	101750	.	G	A	945.77	PASS	AC=1;AF=0.500;AN=2;BaseQRankSum=0.521;ClippingRankSum=0.000;DP=49;ExcessHet=3.0103;FS=0.000;MLEAC=1;MLEAF=0.500;MQ=42.00;MQRankSum=0.000;QD=19.30;ReadPosRankSum=0.641;SOR=0.563	GT:AD:DP:GQ:PL	0/1:23,26:49:99:974,0,844
chrIV	139438	.	C	T	641.77	PASS	AC=1;AF=0.500;AN=2;BaseQRankSum=-0.716;ClippingRankSum=0.000;DP=31;ExcessHet=3.0103;FS=1.385;MLEAC=1;MLEAF=0.500;MQ=42.00;MQRankSum=0.000;QD=20.70;ReadPosRankSum=0.117;SOR=1.002	GT:AD:DP:GQ:PL	0/1:13,18:31:99:670,0,444
chrIV	148256	.	G	A	2261.77	PASS	AC=1;AF=0.500;AN=2;BaseQRankSum=0.717;ClippingRankSum=0.000;DP=130;ExcessHet=3.0103;FS=0.647;MLEAC=1;MLEAF=0.500;MQ=41.78;MQRankSum=0.044;QD=17.40;ReadPosRankSum=-0.278;SOR=0.625	GT:AD:DP:GQ:PL	0/1:63,67:130:99:2290,0,2064
chrIV	151025	.	C	T	1047.77	PASS	AC=1;AF=0.500;AN=2;BaseQRankSum=-0.606;ClippingRankSum=0.000;DP=66;ExcessHet=3.0103;FS=3.368;MLEAC=1;MLEAF=0.500;MQ=41.34;MQRankSum=-1.824;QD=16.12;ReadPosRankSum=-0.360;SOR=0.494	GT:AD:DP:GQ:PL	0/1:34,31:65:99:1076,0,1262
chrIV	169721	.	G	A	261.77	PASS	AC=1;AF=0.500;AN=2;BaseQRankSum=0.451;ClippingRankSum=0.000;DP=17;ExcessHet=3.0103;FS=0.000;MLEAC=1;MLEAF=0.500;MQ=42.00;MQRankSum=0.000;QD=15.40;ReadPosRankSum=-0.947;SOR=0.593	GT:AD:DP:GQ:PL	0/1:9,8:17:99:290,0,337
chrIV	221279	.	G	A	884.77	PASS	AC=1;AF=0.500;AN=2;BaseQRankSum=2.644;ClippingRankSum=0.000;DP=57;ExcessHet=3.0103;FS=1.004;MLEAC=1;MLEAF=0.500;MQ=42.00;MQRankSum=0.000;QD=15.52;ReadPosRankSum=-0.099;SOR=0.544	GT:AD:DP:GQ:PL	0/1:32,25:57:99:913,0,1045
chrIV	233986	.	C	T	228.77	PASS	AC=1;AF=0.500;AN=2;BaseQRankSum=-0.132;ClippingRankSum=0.000;DP=16;ExcessHet=3.0103;FS=10.532;MLEAC=1;MLEAF=0.500;MQ=41.07;MQRankSum=0.579;QD=14.30;ReadPosRankSum=-0.740;SOR=3.816	GT:AD:DP:GQ:PL	0/1:9,7:16:99:257,0,327
chrIV	241326	.	C	T	1255.77	PASS	AC=1;AF=0.500;AN=2;BaseQRankSum=1.841;ClippingRankSum=0.000;DP=76;ExcessHet=3.0103;FS=0.000;MLEAC=1;MLEAF=0.500;MQ=42.00;MQRankSum=0.000;QD=16.52;ReadPosRankSum=1.247;SOR=0.793	GT:AD:DP:GQ:PL	0/1:40,36:76:99:1284,0,1269
chrIV	250074	.	G	A	1774.77	PASS	AC=1;AF=0.500;AN=2;BaseQRankSum=1.524;ClippingRankSum=0.000;DP=84;ExcessHet=3.0103;FS=4.155;MLEAC=1;MLEAF=0.500;MQ=41.95;MQRankSum=-1.185;QD=21.13;ReadPosRankSum=-0.018;SOR=0.613	GT:AD:DP:GQ:PL	0/1:35,49:84:99:1803,0,1183
chrIV	263161	.	G	A	2120.77	PASS	AC=1;AF=0.500;AN=2;BaseQRankSum=-0.428;ClippingRankSum=0.000;DP=119;ExcessHet=3.0103;FS=4.040;MLEAC=1;MLEAF=0.500;MQ=42.00;MQRankSum=0.000;QD=17.82;ReadPosRankSum=-0.507;SOR=1.413	GT:AD:DP:GQ:PL	0/1:60,59:119:99:2149,0,2149
chrIV	291478	.	G	A	2178.77	PASS	AC=1;AF=0.500;AN=2;BaseQRankSum=-0.326;ClippingRankSum=0.000;DP=123;ExcessHet=3.0103;FS=0.000;MLEAC=1;MLEAF=0.500;MQ=42.00;MQRankSum=0.000;QD=17.71;ReadPosRankSum=-0.412;SOR=0.629	GT:AD:DP:GQ:PL	0/1:60,63:123:99:2207,0,2179
chrIV	306769	.	G	A	785.77	PASS	AC=1;AF=0.500;AN=2;BaseQRankSum=-1.037;ClippingRankSum=0.000;DP=44;ExcessHet=3.0103;FS=0.000;MLEAC=1;MLEAF=0.500;MQ=42.00;MQRankSum=0.000;QD=17.86;ReadPosRankSum=-0.258;SOR=0.728	GT:AD:DP:GQ:PL	0/1:19,25:44:99:814,0,678
chrIV	385762	.	G	A	1284.77	PASS	AC=1;AF=0.500;AN=2;BaseQRankSum=-0.509;ClippingRankSum=0.000;DP=65;ExcessHet=3.0103;FS=3.646;MLEAC=1;MLEAF=0.500;MQ=42.00;MQRankSum=0.000;QD=19.77;ReadPosRankSum=-0.015;SOR=0.332	GT:AD:DP:GQ:PL	0/1:29,36:65:99:1313,0,1036
chrIV	403486	.	G	A	466.77	PASS	AC=1;AF=0.500;AN=2;BaseQRankSum=2.014;ClippingRankSum=0.000;DP=17;ExcessHet=3.0103;FS=2.392;MLEAC=1;MLEAF=0.500;MQ=42.65;MQRankSum=0.693;QD=27.46;ReadPosRankSum=0.227;SOR=0.442	GT:AD:DP:GQ:PL	0/1:4,13:17:99:495,0,106
chrIV	442644	.	G	A	230.77	PASS	AC=1;AF=0.500;AN=2;BaseQRankSum=-0.140;ClippingRankSum=0.000;DP=18;ExcessHet=3.0103;FS=0.000;MLEAC=1;MLEAF=0.500;MQ=42.00;MQRankSum=0.000;QD=12.82;ReadPosRankSum=0.394;SOR=0.473	GT:AD:DP:GQ:PL	0/1:10,8:18:99:259,0,376
chrIV	473937	.	C	T	512.77	PASS	AC=1;AF=0.500;AN=2;BaseQRankSum=-1.612;ClippingRankSum=0.000;DP=50;ExcessHet=3.0103;FS=0.000;MLEAC=1;MLEAF=0.500;MQ=41.72;MQRankSum=0.792;QD=10.26;ReadPosRankSum=1.444;SOR=0.665	GT:AD:DP:GQ:PL	0/1:32,18:50:99:541,0,1170
chrIV	488778	.	G	A	1143.77	PASS	AC=2;AF=1.00;AN=2;DP=28;ExcessHet=3.0103;FS=0.000;MLEAC=2;MLEAF=1.00;MQ=41.86;QD=31.72;SOR=1.863	GT:AD:DP:GQ:PL	1/1:0,28:28:84:1172,84,0
chrIV	497948	.	G	A	2013.77	PASS	AC=1;AF=0.500;AN=2;BaseQRankSum=-5.354;ClippingRankSum=0.000;DP=117;ExcessHet=3.0103;FS=1.470;MLEAC=1;MLEAF=0.500;MQ=41.98;MQRankSum=-0.909;QD=17.21;ReadPosRankSum=-3.186;SOR=0.859	GT:AD:DP:GQ:PL	0/1:54,63:117:99:2042,0,2005
chrIV	505728	.	G	A	993.77	PASS	AC=1;AF=0.500;AN=2;BaseQRankSum=1.431;ClippingRankSum=0.000;DP=58;ExcessHet=3.0103;FS=2.226;MLEAC=1;MLEAF=0.500;MQ=42.00;MQRankSum=0.000;QD=17.13;ReadPosRankSum=2.824;SOR=1.028	GT:AD:DP:GQ:PL	0/1:29,29:58:99:1022,0,981
chrIV	507206	.	G	A	1622.77	PASS	AC=1;AF=0.500;AN=2;BaseQRankSum=1.853;ClippingRankSum=0.000;DP=90;ExcessHet=3.0103;FS=11.074;MLEAC=1;MLEAF=0.500;MQ=41.84;MQRankSum=-0.923;QD=18.23;ReadPosRankSum=-1.022;SOR=1.826	GT:AD:DP:GQ:PL	0/1:42,47:89:99:1651,0,1351
chrIV	545172	.	C	T	1374.77	PASS	AC=1;AF=0.500;AN=2;BaseQRankSum=-3.473;ClippingRankSum=0.000;DP=89;ExcessHet=3.0103;FS=2.394;MLEAC=1;MLEAF=0.500;MQ=41.83;MQRankSum=0.989;QD=15.45;ReadPosRankSum=-1.113;SOR=1.112	GT:AD:DP:GQ:PL	0/1:46,43:89:99:1403,0,1631
chrIV	568900	.	C	T	974.77	PASS	AC=1;AF=0.500;AN=2;BaseQRankSum=0.826;ClippingRankSum=0.000;DP=53;ExcessHet=3.0103;FS=11.157;MLEAC=1;MLEAF=0.500;MQ=41.85;MQRankSum=1.137;QD=18.39;ReadPosRankSum=0.311;SOR=2.266	GT:AD:DP:GQ:PL	0/1:24,29:53:99:1003,0,800
chrIV	579358	.	G	A	472.77	PASS	AC=1;AF=0.500;AN=2;BaseQRankSum=2.040;ClippingRankSum=0.000;DP=23;ExcessHet=3.0103;FS=0.000;MLEAC=1;MLEAF=0.500;MQ=42.00;MQRankSum=0.000;QD=20.56;ReadPosRankSum=-0.146;SOR=0.836	GT:AD:DP:GQ:PL	0/1:10,13:23:99:501,0,353
chrIV	588391	.	G	A	1989.77	PASS	AC=1;AF=0.500;AN=2;BaseQRankSum=-0.564;ClippingRankSum=0.000;DP=100;ExcessHet=3.0103;FS=8.491;MLEAC=1;MLEAF=0.500;MQ=42.00;MQRankSum=0.000;QD=19.90;ReadPosRankSum=-1.400;SOR=0.253	GT:AD:DP:GQ:PL	0/1:44,56:100:99:2018,0,1565
chrIV	615623	.	C	T	1317.77	PASS	AC=1;AF=0.500;AN=2;BaseQRankSum=0.969;ClippingRankSum=0.000;DP=98;ExcessHet=3.0103;FS=7.102;MLEAC=1;MLEAF=0.500;MQ=41.86;MQRankSum=0.869;QD=13.45;ReadPosRankSum=0.481;SOR=0.281	GT:AD:DP:GQ:PL	0/1:57,41:98:99:1346,0,1966
chrIV	653390	.	C	T	196.77	PASS	AC=1;AF=0.500;AN=2;BaseQRankSum=0.806;ClippingRankSum=0.000;DP=21;ExcessHet=3.0103;FS=0.000;MLEAC=1;MLEAF=0.500;MQ=42.00;MQRankSum=0.000;QD=9.37;ReadPosRankSum=-0.117;SOR=0.941	GT:AD:DP:GQ:PL	0/1:14,7:21:99:225,0,482
chrIV	699929	.	C	T	1318.77	PASS	AC=1;AF=0.500;AN=2;BaseQRankSum=1.221;ClippingRankSum=0.000;DP=80;ExcessHet=3.0103;FS=0.895;MLEAC=1;MLEAF=0.500;MQ=42.00;MQRankSum=0.000;QD=16.48;ReadPosRankSum=-0.217;SOR=0.560	GT:AD:DP:GQ:PL	0/1:42,38:80:99:1347,0,1477
chrIV	802724	.	C	T	719.77	PASS	AC=1;AF=0.500;AN=2;BaseQRankSum=-2.514;ClippingRankSum=0.000;DP=40;ExcessHet=3.0103;FS=0.000;MLEAC=1;MLEAF=0.500;MQ=42.00;MQRankSum=0.000;QD=17.99;ReadPosRankSum=-2.046;SOR=0.784	GT:AD:DP:GQ:PL	0/1:17,23:40:99:748,0,614
chrIV	821555	.	C	T	1779.77	PASS	AC=1;AF=0.500;AN=2;BaseQRankSum=-0.753;ClippingRankSum=0.000;DP=102;ExcessHet=3.0103;FS=2.675;MLEAC=1;MLEAF=0.500;MQ=41.86;MQRankSum=1.101;QD=17.45;ReadPosRankSum=0.323;SOR=0.428	GT:AD:DP:GQ:PL	0/1:47,55:102:99:1808,0,1533
chrIV	839258	.	C	T	1698.77	PASS	AC=1;AF=0.500;AN=2;BaseQRankSum=-0.046;ClippingRankSum=0.000;DP=110;ExcessHet=3.0103;FS=1.528;MLEAC=1;MLEAF=0.500;MQ=42.00;MQRankSum=0.000;QD=15.44;ReadPosRankSum=0.467;SOR=0.872	GT:AD:DP:GQ:PL	0/1:61,49:110:99:1727,0,2287
chrIV	842736	.	G	A	1642.77	PASS	AC=1;AF=0.500;AN=2;BaseQRankSum=0.801;ClippingRankSum=0.000;DP=101;ExcessHet=3.0103;FS=3.751;MLEAC=1;MLEAF=0.500;MQ=42.00;MQRankSum=0.000;QD=16.59;ReadPosRankSum=-1.265;SOR=0.403	GT:AD:DP:GQ:PL	0/1:50,49:99:99:1671,0,1683
chrIV	900267	.	G	A	1224.77	PASS	AC=1;AF=0.500;AN=2;BaseQRankSum=1.570;ClippingRankSum=0.000;DP=61;ExcessHet=3.0103;FS=0.984;MLEAC=1;MLEAF=0.500;MQ=42.00;MQRankSum=0.000;QD=20.08;ReadPosRankSum=-0.222;SOR=0.740	GT:AD:DP:GQ:PL	0/1:25,36:61:99:1253,0,725
chrIV	915463	.	C	T	330.77	PASS	AC=1;AF=0.500;AN=2;BaseQRankSum=-0.287;ClippingRankSum=0.000;DP=25;ExcessHet=3.0103;FS=13.757;MLEAC=1;MLEAF=0.500;MQ=42.00;MQRankSum=0.000;QD=13.23;ReadPosRankSum=0.032;SOR=3.442	GT:AD:DP:GQ:PL	0/1:14,11:25:99:359,0,513
chrIV	941997	.	G	A	1637.77	PASS	AC=1;AF=0.500;AN=2;BaseQRankSum=0.293;ClippingRankSum=0.000;DP=97;ExcessHet=3.0103;FS=0.851;MLEAC=1;MLEAF=0.500;MQ=41.98;MQRankSum=0.990;QD=16.88;ReadPosRankSum=0.488;SOR=0.816	GT:AD:DP:GQ:PL	0/1:50,47:97:99:1666,0,1730
chrIV	974373	.	G	A	865.77	PASS	AC=1;AF=0.500;AN=2;BaseQRankSum=-0.655;ClippingRankSum=0.000;DP=53;ExcessHet=3.0103;FS=2.549;MLEAC=1;MLEAF=0.500;MQ=42.00;MQRankSum=0.000;QD=16.34;ReadPosRankSum=-0.608;SOR=0.399	GT:AD:DP:GQ:PL	0/1:25,28:53:99:894,0,849
chrIV	1021611	.	G	A	2024.77	PASS	AC=1;AF=0.500;AN=2;BaseQRankSum=1.991;ClippingRankSum=0.000;DP=121;ExcessHet=3.0103;FS=7.569;MLEAC=1;MLEAF=0.500;MQ=42.00;MQRankSum=0.000;QD=16.87;ReadPosRankSum=-0.283;SOR=1.680	GT:AD:DP:GQ:PL	0/1:59,61:120:99:2053,0,1829
chrIV	1068489	.	C	T	385.77	PASS	AC=1;AF=0.500;AN=2;BaseQRankSum=0.228;ClippingRankSum=0.000;DP=29;ExcessHet=3.0103;FS=1.455;MLEAC=1;MLEAF=0.500;MQ=41.22;MQRankSum=0.499;QD=13.30;ReadPosRankSum=-1.105;SOR=0.399	GT:AD:DP:GQ:PL	0/1:15,14:29:99:414,0,423
chrIV	1117503	.	G	A	2149.77	PASS	AC=1;AF=0.500;AN=2;BaseQRankSum=2.365;ClippingRankSum=0.000;DP=112;ExcessHet=3.0103;FS=5.185;MLEAC=1;MLEAF=0.500;MQ=42.00;MQRankSum=0.000;QD=19.37;ReadPosRankSum=0.772;SOR=1.456	GT:AD:DP:GQ:PL	0/1:53,58:111:99:2178,0,1804
chrIV	1129536	.	C	T	562.77	PASS	AC=1;AF=0.500;AN=2;BaseQRankSum=0.886;ClippingRankSum=0.000;DP=55;ExcessHet=3.0103;FS=6.030;MLEAC=1;MLEAF=0.500;MQ=42.00;MQRankSum=0.000;QD=10.23;ReadPosRankSum=-0.904;SOR=1.006	GT:AD:DP:GQ:PL	0/1:37,18:55:99:591,0,1363
chrIV	1146047	.	G	A	1385.77	PASS	AC=1;AF=0.500;AN=2;BaseQRankSum=0.636;ClippingRankSum=0.000;DP=95;ExcessHet=3.0103;FS=0.000;MLEAC=1;MLEAF=0.500;MQ=41.70;MQRankSum=1.202;QD=14.59;ReadPosRankSum=1.073;SOR=0.845	GT:AD:DP:GQ:PL	0/1:56,39:95:99:1414,0,2179
chrIV	1156045	.	C	T	317.77	PASS	AC=1;AF=0.500;AN=2;BaseQRankSum=1.003;ClippingRankSum=0.000;DP=23;ExcessHet=3.0103;FS=0.000;MLEAC=1;MLEAF=0.500;MQ=41.38;MQRankSum=0.965;QD=13.82;ReadPosRankSum=-1.303;SOR=0.446	GT:AD:DP:GQ:PL	0/1:13,10:23:99:346,0,396
chrIV	1257004	.	G	A	726.77	PASS	AC=1;AF=0.500;AN=2;BaseQRankSum=0.984;ClippingRankSum=0.000;DP=43;ExcessHet=3.0103;FS=2.649;MLEAC=1;MLEAF=0.500;MQ=42.00;MQRankSum=0.000;QD=16.90;ReadPosRankSum=0.569;SOR=0.357	GT:AD:DP:GQ:PL	0/1:22,21:43:99:755,0,774
chrIV	1355992	.	C	T	531.77	PASS	AC=1;AF=0.500;AN=2;BaseQRankSum=-0.907;ClippingRankSum=0.000;DP=44;ExcessHet=3.0103;FS=0.000;MLEAC=1;MLEAF=0.500;MQ=42.00;MQRankSum=0.000;QD=12.09;ReadPosRankSum=0.942;SOR=0.596	GT:AD:DP:GQ:PL	0/1:27,17:44:99:560,0,979
chrIV	1386986	.	C	T	2277.77	PASS	AC=1;AF=0.500;AN=2;BaseQRankSum=1.570;ClippingRankSum=0.000;DP=145;ExcessHet=3.0103;FS=3.904;MLEAC=1;MLEAF=0.500;MQ=41.90;MQRankSum=0.928;QD=15.71;ReadPosRankSum=-0.466;SOR=0.679	GT:AD:DP:GQ:PL	0/1:79,66:145:99:2306,0,2703
chrIV	1387184	.	C	T	2152.77	PASS	AC=1;AF=0.500;AN=2;BaseQRankSum=-0.623;ClippingRankSum=0.000;DP=127;ExcessHet=3.0103;FS=0.673;MLEAC=1;MLEAF=0.500;MQ=41.97;MQRankSum=1.420;QD=16.95;ReadPosRankSum=-0.273;SOR=0.608	GT:AD:DP:GQ:PL	0/1:64,63:127:99:2181,0,2271
chrIV	1402256	.	C	T	1294.77	PASS	AC=1;AF=0.500;AN=2;BaseQRankSum=-0.972;ClippingRankSum=0.000;DP=94;ExcessHet=3.0103;FS=1.696;MLEAC=1;MLEAF=0.500;MQ=40.69;MQRankSum=0.825;QD=13.77;ReadPosRankSum=-1.346;SOR=0.523	GT:AD:DP:GQ:PL	0/1:51,43:94:99:1323,0,1692
chrIV	1416645	.	G	A	2025.77	PASS	AC=1;AF=0.500;AN=2;BaseQRankSum=0.712;ClippingRankSum=0.000;DP=137;ExcessHet=3.0103;FS=0.637;MLEAC=1;MLEAF=0.500;MQ=41.99;MQRankSum=0.924;QD=14.79;ReadPosRankSum=0.310;SOR=0.809	GT:AD:DP:GQ:PL	0/1:75,62:137:99:2054,0,2506
chrIV	1445839	.	C	T	1310.77	PASS	AC=1;AF=0.500;AN=2;BaseQRankSum=1.100;ClippingRankSum=0.000;DP=76;ExcessHet=3.0103;FS=0.000;MLEAC=1;MLEAF=0.500;MQ=41.95;MQRankSum=-1.386;QD=17.48;ReadPosRankSum=1.244;SOR=0.732	GT:AD:DP:GQ:PL	0/1:37,38:75:99:1339,0,1232
chrIV	1461739	.	C	T	914.77	PASS	AC=1;AF=0.500;AN=2;BaseQRankSum=-0.267;ClippingRankSum=0.000;DP=56;ExcessHet=3.0103;FS=14.630;MLEAC=1;MLEAF=0.500;MQ=41.84;MQRankSum=1.001;QD=16.34;ReadPosRankSum=1.144;SOR=0.072	GT:AD:DP:GQ:PL	0/1:29,27:56:99:943,0,1053
chrIV	1489806	.	G	A	423.77	PASS	AC=1;AF=0.500;AN=2;BaseQRankSum=-0.729;ClippingRankSum=0.000;DP=25;ExcessHet=3.0103;FS=0.000;MLEAC=1;MLEAF=0.500;MQ=42.00;MQRankSum=0.000;QD=16.95;ReadPosRankSum=-1.183;SOR=0.610	GT:AD:DP:GQ:PL	0/1:13,12:25:99:452,0,511
chrIV	1496564	.	G	A	1041.77	PASS	AC=1;AF=0.500;AN=2;BaseQRankSum=-0.157;ClippingRankSum=0.000;DP=81;ExcessHet=3.0103;FS=4.467;MLEAC=1;MLEAF=0.500;MQ=41.82;MQRankSum=0.833;QD=12.86;ReadPosRankSum=1.026;SOR=1.296	GT:AD:DP:GQ:PL	0/1:49,32:81:99:1070,0,1796
chrV	32253	.	G	A	4893.77	PASS	AC=2;AF=1.00;AN=2;DP=119;ExcessHet=3.0103;FS=0.000;MLEAC=2;MLEAF=1.00;MQ=42.00;QD=27.35;SOR=1.104	GT:AD:DP:GQ:PL	1/1:0,119:119:99:4922,358,0
chrV	58347	.	C	T	1755.77	PASS	AC=1;AF=0.500;AN=2;BaseQRankSum=-0.745;ClippingRankSum=0.000;DP=110;ExcessHet=3.0103;FS=3.227;MLEAC=1;MLEAF=0.500;MQ=42.00;MQRankSum=0.000;QD=15.96;ReadPosRankSum=-1.149;SOR=0.377	GT:AD:DP:GQ:PL	0/1:59,51:110:99:1784,0,2152
chrV	107120	.	C	T	710.77	PASS	AC=1;AF=0.500;AN=2;BaseQRankSum=0.440;ClippingRankSum=0.000;DP=45;ExcessHet=3.0103;FS=1.199;MLEAC=1;MLEAF=0.500;MQ=42.00;MQRankSum=0.000;QD=15.79;ReadPosRankSum=0.582;SOR=0.902	GT:AD:DP:GQ:PL	0/1:24,21:45:99:739,0,861
chrV	122110	.	C	T	1319.77	PASS	AC=1;AF=0.500;AN=2;BaseQRankSum=1.126;ClippingRankSum=0.000;DP=78;ExcessHet=3.0103;FS=1.945;MLEAC=1;MLEAF=0.500;MQ=42.00;MQRankSum=0.000;QD=16.92;ReadPosRankSum=1.947;SOR=0.968	GT:AD:DP:GQ:PL	0/1:40,38:78:99:1348,0,1423
chrV	140369	.	G	A	805.77	PASS	AC=1;AF=0.500;AN=2;BaseQRankSum=0.121;ClippingRankSum=0.000;DP=47;ExcessHet=3.0103;FS=3.811;MLEAC=1;MLEAF=0.500;MQ=41.39;MQRankSum=-1.430;QD=17.14;ReadPosRankSum=0.707;SOR=1.765	GT:AD:DP:GQ:PL	0/1:24,23:47:99:834,0,912
chrV	140397	.	C	T	967.77	PASS	AC=1;AF=0.500;AN=2;BaseQRankSum=-0.829;ClippingRankSum=0.000;DP=55;ExcessHet=3.0103;FS=0.000;MLEAC=1;MLEAF=0.500;MQ=41.48;MQRankSum=-1.428;QD=17.60;ReadPosRankSum=0.917;SOR=1.022	GT:AD:DP:GQ:PL	0/1:28,27:55:99:996,0,1094
chrV	202265	.	C	T	1246.77	PASS	AC=1;AF=0.500;AN=2;BaseQRankSum=1.129;ClippingRankSum=0.000;DP=78;ExcessHet=3.0103;FS=4.422;MLEAC=1;MLEAF=0.500;MQ=42.00;MQRankSum=0.000;QD=15.98;ReadPosRankSum=1.157;SOR=1.562	GT:AD:DP:GQ:PL	0/1:42,36:78:99:1275,0,1432
chrV	208873	.	G	A	138.77	PASS	AC=1;AF=0.500;AN=2;BaseQRankSum=-0.924;ClippingRankSum=0.000;DP=18;ExcessHet=3.0103;FS=5.715;MLEAC=1;MLEAF=0.500;MQ=42.00;MQRankSum=0.000;QD=7.71;ReadPosRankSum=0.501;SOR=0.072	GT:AD:DP:GQ:PL	0/1:12,6:18:99:167,0,440
chrV	213717	.	C	T	2745.77	PASS	AC=1;AF=0.500;AN=2;BaseQRankSum=-0.829;ClippingRankSum=0.000;DP=138;ExcessHet=3.0103;FS=0.633;MLEAC=1;MLEAF=0.500;MQ=42.00;MQRankSum=0.000;QD=19.90;ReadPosRankSum=-2.164;SOR=0.622	GT:AD:DP:GQ:PL	0/1:59,79:138:99:2774,0,2030
chrV	258066	.	G	A	609.77	PASS	AC=1;AF=0.500;AN=2;BaseQRankSum=1.792;ClippingRankSum=0.000;DP=37;ExcessHet=3.0103;FS=2.908;MLEAC=1;MLEAF=0.500;MQ=42.00;MQRankSum=0.000;QD=16.48;ReadPosRankSum=1.418;SOR=0.345	GT:AD:DP:GQ:PL	0/1:20,17:37:99:638,0,739
chrV	303293	.	G	A	513.77	PASS	AC=1;AF=0.500;AN=2;BaseQRankSum=1.473;ClippingRankSum=0.000;DP=34;ExcessHet=3.0103;FS=0.000;MLEAC=1;MLEAF=0.500;MQ=42.00;MQRankSum=0.000;QD=15.11;ReadPosRankSum=1.040;SOR=0.892	GT:AD:DP:GQ:PL	0/1:19,15:34:99:542,0,699
chrV	327675	.	C	T	676.77	PASS	AC=1;AF=0.500;AN=2;BaseQRankSum=-0.427;ClippingRankSum=0.000;DP=56;ExcessHet=3.0103;FS=0.000;MLEAC=1;MLEAF=0.500;MQ=42.00;MQRankSum=0.000;QD=12.09;ReadPosRankSum=-0.245;SOR=0.823	GT:AD:DP:GQ:PL	0/1:34,22:56:99:705,0,1187
chrV	335339	.	G	A	1107.77	PASS	AC=1;AF=0.500;AN=2;BaseQRankSum=-0.750;ClippingRankSum=0.000;DP=83;ExcessHet=3.0103;FS=3.078;MLEAC=1;MLEAF=0.500;MQ=42.00;MQRankSum=0.000;QD=13.51;ReadPosRankSum=-0.915;SOR=0.396	GT:AD:DP:GQ:PL	0/1:47,35:82:99:1136,0,1671
chrV	342234	.	G	A	191.77	PASS	AC=1;AF=0.500;AN=2;BaseQRankSum=-0.663;ClippingRankSum=0.000;DP=15;ExcessHet=3.0103;FS=5.021;MLEAC=1;MLEAF=0.500;MQ=42.00;MQRankSum=0.000;QD=12.78;ReadPosRankSum=-0.459;SOR=1.492	GT:AD:DP:GQ:PL	0/1:8,7:15:99:220,0,308
chrV	359365	.	G	A	1511.77	PASS	AC=1;AF=0.500;AN=2;BaseQRankSum=0.477;ClippingRankSum=0.000;DP=93;ExcessHet=3.0103;FS=5.355;MLEAC=1;MLEAF=0.500;MQ=42.00;MQRankSum=0.000;QD=16.26;ReadPosRankSum=1.694;SOR=1.257	GT:AD:DP:GQ:PL	0/1:50,43:93:99:1540,0,1835
chrV	385955	.	G	A	866.77	PASS	AC=1;AF=0.500;AN=2;BaseQRankSum=-0.766;ClippingRankSum=0.000;DP=47;ExcessHet=3.0103;FS=1.354;MLEAC=1;MLEAF=0.500;MQ=42.00;MQRankSum=0.000;QD=18.44;ReadPosRankSum=0.057;SOR=1.124	GT:AD:DP:GQ:PL	0/1:22,25:47:99:895,0,777
chrV	387161	.	G	A	737.77	PASS	AC=1;AF=0.500;AN=2;BaseQRankSum=-0.138;ClippingRankSum=0.000;DP=36;ExcessHet=3.0103;FS=0.000;MLEAC=1;MLEAF=0.500;MQ=42.00;MQRankSum=0.000;QD=20.49;ReadPosRankSum=0.692;SOR=0.683	GT:AD:DP:GQ:PL	0/1:15,21:36:99:766,0,517
chrV	399333	.	G	A	1662.77	PASS	AC=1;AF=0.500;AN=2;BaseQRankSum=0.936;ClippingRankSum=0.000;DP=126;ExcessHet=3.0103;FS=3.370;MLEAC=1;MLEAF=0.500;MQ=41.88;MQRankSum=-1.197;QD=13.20;ReadPosRankSum=0.357;SOR=0.427	GT:AD:DP:GQ:PL	0/1:75,51:126:99:1691,0,2580
chrV	420194	.	C	T	2141.77	PASS	AC=1;AF=0.500;AN=2;BaseQRankSum=1.394;ClippingRankSum=0.000;DP=136;ExcessHet=3.0103;FS=13.930;MLEAC=1;MLEAF=0.500;MQ=41.88;MQRankSum=-0.147;QD=15.75;ReadPosRankSum=1.459;SOR=1.055	GT:AD:DP:GQ:PL	0/1:75,61:136:99:2170,0,2767
chrV	435775	.	G	A	1426.77	PASS	AC=1;AF=0.500;AN=2;BaseQRankSum=2.831;ClippingRankSum=0.000;DP=107;ExcessHet=3.0103;FS=10.489;MLEAC=1;MLEAF=0.500;MQ=41.59;MQRankSum=-1.596;QD=13.59;ReadPosRankSum=-0.633;SOR=1.751	GT:AD:DP:GQ:PL	0/1:59,46:105:99:1455,0,1805
chrV	451468	.	C	T	1123.77	PASS	AC=1;AF=0.500;AN=2;BaseQRankSum=-1.615;ClippingRankSum=0.000;DP=71;ExcessHet=3.0103;FS=0.000;MLEAC=1;MLEAF=0.500;MQ=41.94;MQRankSum=1.465;QD=15.83;ReadPosRankSum=-0.404;SOR=0.739	GT:AD:DP:GQ:PL	0/1:35,36:71:99:1152,0,1233
chrV	549168	.	C	T	2711.77	PASS	AC=1;AF=0.500;AN=2;BaseQRankSum=0.533;ClippingRankSum=0.000;DP=134;ExcessHet=3.0103;FS=5.386;MLEAC=1;MLEAF=0.500;MQ=42.00;MQRankSum=0.000;QD=20.24;ReadPosRankSum=-0.339;SOR=1.165	GT:AD:DP:GQ:PL	0/1:59,75:134:99:2740,0,2091
chrVI	20268	.	G	A	1137.77	PASS	AC=1;AF=0.500;AN=2;BaseQRankSum=-0.501;ClippingRankSum=0.000;DP=65;ExcessHet=3.0103;FS=0.000;MLEAC=1;MLEAF=0.500;MQ=42.00;MQRankSum=0.000;QD=17.78;ReadPosRankSum=0.000;SOR=0.579	GT:AD:DP:GQ:PL	0/1:30,34:64:99:1166,0,1080
chrVI	25932	.	G	A	312.77	PASS	AC=1;AF=0.500;AN=2;BaseQRankSum=-2.174;ClippingRankSum=0.000;DP=24;ExcessHet=3.0103;FS=1.935;MLEAC=1;MLEAF=0.500;MQ=42.00;MQRankSum=0.000;QD=13.60;ReadPosRankSum=-1.176;SOR=1.296	GT:AD:DP:GQ:PL	0/1:11,12:23:99:341,0,376
chrVI	54868	.	G	A	700.77	PASS	AC=1;AF=0.500;AN=2;BaseQRankSum=1.296;ClippingRankSum=0.000;DP=48;ExcessHet=3.0103;FS=4.576;MLEAC=1;MLEAF=0.500;MQ=42.00;MQRankSum=0.000;QD=14.60;ReadPosRankSum=0.726;SOR=0.244	GT:AD:DP:GQ:PL	0/1:28,20:48:99:729,0,1060
chrVI	57005	.	G	A	2303.77	PASS	AC=1;AF=0.500;AN=2;BaseQRankSum=0.173;ClippingRankSum=0.000;DP=127;ExcessHet=3.0103;FS=0.000;MLEAC=1;MLEAF=0.500;MQ=42.00;MQRankSum=0.000;QD=18.14;ReadPosRankSum=-0.511;SOR=0.687	GT:AD:DP:GQ:PL	0/1:61,66:127:99:2332,0,2176
chrVI	69410	.	C	T	1939.77	PASS	AC=1;AF=0.500;AN=2;BaseQRankSum=-1.074;ClippingRankSum=0.000;DP=131;ExcessHet=3.0103;FS=0.000;MLEAC=1;MLEAF=0.500;MQ=42.00;MQRankSum=0.000;QD=14.81;ReadPosRankSum=-0.951;SOR=0.676	GT:AD:DP:GQ:PL	0/1:71,60:131:99:1968,0,2498
chrVI	70292	.	C	T	2081.77	PASS	AC=1;AF=0.500;AN=2;BaseQRankSum=0.471;ClippingRankSum=0.000;DP=116;ExcessHet=3.0103;FS=5.805;MLEAC=1;MLEAF=0.500;MQ=41.59;MQRankSum=-1.210;QD=17.95;ReadPosRankSum=0.536;SOR=1.176	GT:AD:DP:GQ:PL	0/1:55,61:116:99:2110,0,1861
chrVI	78691	.	G	A	2731.77	PASS	AC=1;AF=0.500;AN=2;BaseQRankSum=-1.345;ClippingRankSum=0.000;DP=158;ExcessHet=3.0103;FS=0.606;MLEAC=1;MLEAF=0.500;MQ=41.99;MQRankSum=1.038;QD=17.29;ReadPosRankSum=-1.142;SOR=0.618	GT:AD:DP:GQ:PL	0/1:77,81:158:99:2760,0,2742
chrVI	87308	.	G	A	947.77	PASS	AC=1;AF=0.500;AN=2;BaseQRankSum=-0.619;ClippingRankSum=0.000;DP=70;ExcessHet=3.0103;FS=3.277;MLEAC=1;MLEAF=0.500;MQ=41.79;MQRankSum=0.895;QD=13.54;ReadPosRankSum=-0.560;SOR=0.380	GT:AD:DP:GQ:PL	0/1:40,30:70:99:976,0,1458
chrVI	157930	.	G	A	299.77	PASS	AC=1;AF=0.500;AN=2;BaseQRankSum=-0.729;ClippingRankSum=0.000;DP=31;ExcessHet=3.0103;FS=8.940;MLEAC=1;MLEAF=0.500;MQ=41.58;MQRankSum=-1.281;QD=9.67;ReadPosRankSum=-0.138;SOR=1.022	GT:AD:DP:GQ:PL	0/1:20,11:31:99:328,0,720
chrVI	175636	.	C	T	2628.77	PASS	AC=1;AF=0.500;AN=2;BaseQRankSum=1.058;ClippingRankSum=0.000;DP=151;ExcessHet=3.0103;FS=1.397;MLEAC=1;MLEAF=0.500;MQ=41.89;MQRankSum=0.047;QD=17.41;ReadPosRankSum=2.024;SOR=0.556	GT:AD:DP:GQ:PL	0/1:73,78:151:99:2657,0,2443
chrVI	223798	.	G	A	880.77	PASS	AC=1;AF=0.500;AN=2;BaseQRankSum=0.272;ClippingRankSum=0.000;DP=52;ExcessHet=3.0103;FS=1.128;MLEAC=1;MLEAF=0.500;MQ=41.72;MQRankSum=-0.962;QD=16.94;ReadPosRankSum=-0.650;SOR=0.429	GT:AD:DP:GQ:PL	0/1:26,26:52:99:909,0,899
chrVI	224918	.	C	T	1847.77	PASS	AC=1;AF=0.500;AN=2;BaseQRankSum=-1.412;ClippingRankSum=0.000;DP=124;ExcessHet=3.0103;FS=5.941;MLEAC=1;MLEAF=0.500;MQ=41.97;MQRankSum=1.321;QD=14.90;ReadPosRankSum=0.867;SOR=1.259	GT:AD:DP:GQ:PL	0/1:67,57:124:99:1876,0,2620
chrVI	224920	.	G	A	2243.77	PASS	AC=1;AF=0.500;AN=2;BaseQRankSum=0.188;ClippingRankSum=0.000;DP=121;ExcessHet=3.0103;FS=7.422;MLEAC=1;MLEAF=0.500;MQ=41.97;MQRankSum=-1.285;QD=18.54;ReadPosRankSum=-0.986;SOR=0.301	GT:AD:DP:GQ:PL	0/1:55,66:121:99:2272,0,2178
chrVII	45280	.	C	T	1040.77	PASS	AC=1;AF=0.500;AN=2;BaseQRankSum=-0.788;ClippingRankSum=0.000;DP=74;ExcessHet=3.0103;FS=3.117;MLEAC=1;MLEAF=0.500;MQ=42.00;MQRankSum=0.000;QD=14.06;ReadPosRankSum=-1.406;SOR=0.306	GT:AD:DP:GQ:PL	0/1:42,32:74:99:1069,0,1554
chrVII	49577	.	C	T	2040.77	PASS	AC=1;AF=0.500;AN=2;BaseQRankSum=-0.007;ClippingRankSum=0.000;DP=105;ExcessHet=3.0103;FS=0.000;MLEAC=1;MLEAF=0.500;MQ=42.00;MQRankSum=0.000;QD=19.81;ReadPosRankSum=0.340;SOR=0.755	GT:AD:DP:GQ:PL	0/1:47,56:103:99:2069,0,1717
chrVII	90041	.	C	T	828.77	PASS	AC=1;AF=0.500;AN=2;BaseQRankSum=-0.910;ClippingRankSum=0.000;DP=45;ExcessHet=3.0103;FS=3.108;MLEAC=1;MLEAF=0.500;MQ=42.00;MQRankSum=0.000;QD=18.42;ReadPosRankSum=-0.873;SOR=1.751	GT:AD:DP:GQ:PL	0/1:22,23:45:99:857,0,824
chrVII	124657	.	C	T	774.77	PASS	AC=1;AF=0.500;AN=2;BaseQRankSum=-0.936;ClippingRankSum=0.000;DP=122;ExcessHet=3.0103;FS=2.187;MLEAC=1;MLEAF=0.500;MQ=41.97;MQRankSum=-2.588;QD=6.35;ReadPosRankSum=-1.006;SOR=0.421	GT:AD:DP:GQ:PL	0/1:94,28:122:99:803,0,3625
chrVII	165501	.	G	A	1614.77	PASS	AC=1;AF=0.500;AN=2;BaseQRankSum=0.687;ClippingRankSum=0.000;DP=93;ExcessHet=3.0103;FS=0.000;MLEAC=1;MLEAF=0.500;MQ=42.00;MQRankSum=0.000;QD=17.55;ReadPosRankSum=-0.913;SOR=0.735	GT:AD:DP:GQ:PL	0/1:44,48:92:99:1643,0,1420
chrVII	182184	.	G	A	1527.77	PASS	AC=2;AF=1.00;AN=2;DP=38;ExcessHet=3.0103;FS=0.000;MLEAC=2;MLEAF=1.00;MQ=41.63;QD=30.28;SOR=1.863	GT:AD:DP:GQ:PL	1/1:0,38:38:99:1556,114,0
chrVII	194469	.	G	A	4139.77	PASS	AC=2;AF=1.00;AN=2;DP=101;ExcessHet=3.0103;FS=0.000;MLEAC=2;MLEAF=1.00;MQ=41.84;QD=24.73;SOR=1.247	GT:AD:DP:GQ:PL	1/1:0,101:101:99:4168,303,0
chrVII	203257	.	C	T	1511.77	PASS	AC=2;AF=1.00;AN=2;DP=39;ExcessHet=3.0103;FS=0.000;MLEAC=2;MLEAF=1.00;MQ=42.00;QD=31.52;SOR=0.850	GT:AD:DP:GQ:PL	1/1:0,39:39:99:1540,117,0
chrVII	252597	.	G	A	2621.77	PASS	AC=2;AF=1.00;AN=2;DP=66;ExcessHet=3.0103;FS=0.000;MLEAC=2;MLEAF=1.00;MQ=41.79;QD=31.42;SOR=0.818	GT:AD:DP:GQ:PL	1/1:0,66:66:99:2650,199,0
chrVII	343109	.	G	A	664.77	PASS	AC=1;AF=0.500;AN=2;BaseQRankSum=1.837;ClippingRankSum=0.000;DP=43;ExcessHet=3.0103;FS=2.692;MLEAC=1;MLEAF=0.500;MQ=41.95;MQRankSum=-1.077;QD=15.46;ReadPosRankSum=-0.187;SOR=1.292	GT:AD:DP:GQ:PL	0/1:24,19:43:99:693,0,789
chrVII	354557	.	C	T	745.77	PASS	AC=1;AF=0.500;AN=2;BaseQRankSum=-1.004;ClippingRankSum=0.000;DP=59;ExcessHet=3.0103;FS=1.026;MLEAC=1;MLEAF=0.500;MQ=42.00;MQRankSum=0.000;QD=12.64;ReadPosRankSum=-0.354;SOR=0.490	GT:AD:DP:GQ:PL	0/1:34,25:59:99:774,0,1253
chrVII	354642	.	C	T	1368.77	PASS	AC=1;AF=0.500;AN=2;BaseQRankSum=1.793;ClippingRankSum=0.000;DP=86;ExcessHet=3.0103;FS=6.979;MLEAC=1;MLEAF=0.500;MQ=42.00;MQRankSum=0.000;QD=15.92;ReadPosRankSum=-0.274;SOR=1.563	GT:AD:DP:GQ:PL	0/1:47,39:86:99:1397,0,1594
chrVII	354716	.	C	T	1326.77	PASS	AC=1;AF=0.500;AN=2;BaseQRankSum=0.462;ClippingRankSum=0.000;DP=79;ExcessHet=3.0103;FS=1.876;MLEAC=1;MLEAF=0.500;MQ=42.00;MQRankSum=0.000;QD=17.01;ReadPosRankSum=-0.712;SOR=1.032	GT:AD:DP:GQ:PL	0/1:39,39:78:99:1355,0,1338
chrVII	401533	.	G	A	747.77	PASS	AC=1;AF=0.500;AN=2;BaseQRankSum=0.123;ClippingRankSum=0.000;DP=32;ExcessHet=3.0103;FS=1.756;MLEAC=1;MLEAF=0.500;MQ=42.00;MQRankSum=0.000;QD=23.37;ReadPosRankSum=-1.854;SOR=1.270	GT:AD:DP:GQ:PL	0/1:11,21:32:99:776,0,362
chrVII	426832	.	G	A	1149.77	PASS	AC=1;AF=0.500;AN=2;BaseQRankSum=-3.346;ClippingRankSum=0.000;DP=62;ExcessHet=3.0103;FS=7.610;MLEAC=1;MLEAF=0.500;MQ=42.00;MQRankSum=0.000;QD=18.85;ReadPosRankSum=-2.086;SOR=0.202	GT:AD:DP:GQ:PL	0/1:23,38:61:99:1178,0,795
chrVII	438947	.	C	T	1062.77	PASS	AC=1;AF=0.500;AN=2;BaseQRankSum=-1.046;ClippingRankSum=0.000;DP=56;ExcessHet=3.0103;FS=2.418;MLEAC=1;MLEAF=0.500;MQ=41.34;MQRankSum=-2.550;QD=18.98;ReadPosRankSum=1.108;SOR=0.346	GT:AD:DP:GQ:PL	0/1:28,28:56:99:1091,0,1140
chrVII	438948	.	G	A	1062.77	PASS	AC=1;AF=0.500;AN=2;BaseQRankSum=-1.411;ClippingRankSum=0.000;DP=56;ExcessHet=3.0103;FS=2.418;MLEAC=1;MLEAF=0.500;MQ=41.34;MQRankSum=-2.550;QD=18.98;ReadPosRankSum=1.078;SOR=0.346	GT:AD:DP:GQ:PL	0/1:28,28:56:99:1091,0,1140
chrVII	439029	.	C	T	674.77	PASS	AC=1;AF=0.500;AN=2;BaseQRankSum=0.268;ClippingRankSum=0.000;DP=47;ExcessHet=3.0103;FS=4.070;MLEAC=1;MLEAF=0.500;MQ=41.66;MQRankSum=-1.630;QD=14.36;ReadPosRankSum=-0.229;SOR=1.300	GT:AD:DP:GQ:PL	0/1:27,20:47:99:703,0,959
chrVII	482838	.	G	A	105.77	PASS	AC=1;AF=0.500;AN=2;BaseQRankSum=0.667;ClippingRankSum=0.000;DP=10;ExcessHet=3.0103;FS=2.430;MLEAC=1;MLEAF=0.500;MQ=42.00;MQRankSum=0.000;QD=10.58;ReadPosRankSum=0.084;SOR=1.609	GT:AD:DP:GQ:PL	0/1:6,4:10:99:134,0,212
chrVII	504634	.	C	T	1243.77	PASS	AC=1;AF=0.500;AN=2;BaseQRankSum=1.884;ClippingRankSum=0.000;DP=71;ExcessHet=3.0103;FS=0.000;MLEAC=1;MLEAF=0.500;MQ=42.00;MQRankSum=0.000;QD=17.52;ReadPosRankSum=1.180;SOR=0.664	GT:AD:DP:GQ:PL	0/1:36,35:71:99:1272,0,1325
chrVII	531707	.	G	A	433.77	PASS	AC=1;AF=0.500;AN=2;BaseQRankSum=-2.104;ClippingRankSum=0.000;DP=28;ExcessHet=3.0103;FS=3.771;MLEAC=1;MLEAF=0.500;MQ=42.00;MQRankSum=0.000;QD=15.49;ReadPosRankSum=-1.722;SOR=0.169	GT:AD:DP:GQ:PL	0/1:14,14:28:99:462,0,531
chrVII	698024	.	G	A	2097.77	PASS	AC=1;AF=0.500;AN=2;BaseQRankSum=-0.692;ClippingRankSum=0.000;DP=112;ExcessHet=3.0103;FS=1.522;MLEAC=1;MLEAF=0.500;MQ=42.00;MQRankSum=0.000;QD=18.73;ReadPosRankSum=-1.831;SOR=0.883	GT:AD:DP:GQ:PL	0/1:51,61:112:99:2126,0,1726
chrVII	765233	.	G	A	2739.77	PASS	AC=1;AF=0.500;AN=2;BaseQRankSum=-0.222;ClippingRankSum=0.000;DP=166;ExcessHet=3.0103;FS=9.598;MLEAC=1;MLEAF=0.500;MQ=42.00;MQRankSum=0.000;QD=16.81;ReadPosRankSum=-0.085;SOR=1.427	GT:AD:DP:GQ:PL	0/1:83,80:163:99:2768,0,2974
chrVII	784264	.	C	T	1332.77	PASS	AC=1;AF=0.500;AN=2;BaseQRankSum=1.196;ClippingRankSum=0.000;DP=72;ExcessHet=3.0103;FS=4.609;MLEAC=1;MLEAF=0.500;MQ=42.00;MQRankSum=0.000;QD=18.51;ReadPosRankSum=0.988;SOR=0.240	GT:AD:DP:GQ:PL	0/1:35,37:72:99:1361,0,1292
chrVII	794455	.	C	T	170.77	PASS	AC=1;AF=0.500;AN=2;BaseQRankSum=-0.947;ClippingRankSum=0.000;DP=16;ExcessHet=3.0103;FS=0.000;MLEAC=1;MLEAF=0.500;MQ=41.64;MQRankSum=1.036;QD=10.67;ReadPosRankSum=-2.143;SOR=0.814	GT:AD:DP:GQ:PL	0/1:9,7:16:99:199,0,293
chrVII	806195	.	C	T	1015.77	PASS	AC=1;AF=0.500;AN=2;BaseQRankSum=0.988;ClippingRankSum=0.000;DP=61;ExcessHet=3.0103;FS=0.000;MLEAC=1;MLEAF=0.500;MQ=42.00;MQRankSum=0.000;QD=17.22;ReadPosRankSum=0.654;SOR=0.813	GT:AD:DP:GQ:PL	0/1:27,32:59:99:1044,0,808
chrVII	849291	.	G	A	1890.77	PASS	AC=1;AF=0.500;AN=2;BaseQRankSum=-2.162;ClippingRankSum=0.000;DP=126;ExcessHet=3.0103;FS=1.445;MLEAC=1;MLEAF=0.500;MQ=42.00;MQRankSum=0.000;QD=15.13;ReadPosRankSum=-1.482;SOR=0.529	GT:AD:DP:GQ:PL	0/1:67,58:125:99:1919,0,2382
chrVII	857400	.	G	A	959.77	PASS	AC=1;AF=0.500;AN=2;BaseQRankSum=-0.270;ClippingRankSum=0.000;DP=60;ExcessHet=3.0103;FS=0.000;MLEAC=1;MLEAF=0.500;MQ=41.27;MQRankSum=0.924;QD=16.00;ReadPosRankSum=-2.307;SOR=0.606	GT:AD:DP:GQ:PL	0/1:31,29:60:99:988,0,1076
chrVII	859593	.	C	T	1755.77	PASS	AC=1;AF=0.500;AN=2;BaseQRankSum=0.843;ClippingRankSum=0.000;DP=104;ExcessHet=3.0103;FS=0.955;MLEAC=1;MLEAF=0.500;MQ=42.00;MQRankSum=0.000;QD=16.88;ReadPosRankSum=0.024;SOR=0.542	GT:AD:DP:GQ:PL	0/1:53,51:104:99:1784,0,1817
chrVII	867329	.	C	T	2097.77	PASS	AC=1;AF=0.500;AN=2;BaseQRankSum=-0.370;ClippingRankSum=0.000;DP=102;ExcessHet=3.0103;FS=8.598;MLEAC=1;MLEAF=0.500;MQ=41.82;MQRankSum=-0.278;QD=20.57;ReadPosRankSum=0.175;SOR=1.508	GT:AD:DP:GQ:PL	0/1:43,59:102:99:2126,0,1460
chrVII	870748	.	G	A	962.77	PASS	AC=1;AF=0.500;AN=2;BaseQRankSum=-1.846;ClippingRankSum=0.000;DP=54;ExcessHet=3.0103;FS=2.641;MLEAC=1;MLEAF=0.500;MQ=41.74;MQRankSum=-0.963;QD=17.83;ReadPosRankSum=-1.165;SOR=1.318	GT:AD:DP:GQ:PL	0/1:27,27:54:99:991,0,1040
chrVII	876443	.	C	T	661.77	PASS	AC=1;AF=0.500;AN=2;BaseQRankSum=-2.797;ClippingRankSum=0.000;DP=37;ExcessHet=3.0103;FS=0.000;MLEAC=1;MLEAF=0.500;MQ=41.59;MQRankSum=2.315;QD=17.89;ReadPosRankSum=0.033;SOR=0.593	GT:AD:DP:GQ:PL	0/1:14,23:37:99:690,0,471
chrVII	902301	.	G	A	991.77	PASS	AC=1;AF=0.500;AN=2;BaseQRankSum=-0.556;ClippingRankSum=0.000;DP=84;ExcessHet=3.0103;FS=7.087;MLEAC=1;MLEAF=0.500;MQ=42.00;MQRankSum=0.000;QD=11.81;ReadPosRankSum=-0.180;SOR=1.620	GT:AD:DP:GQ:PL	0/1:53,31:84:99:1020,0,2001
chrVII	930987	.	G	A	364.77	PASS	AC=1;AF=0.500;AN=2;BaseQRankSum=1.066;ClippingRankSum=0.000;DP=33;ExcessHet=3.0103;FS=5.460;MLEAC=1;MLEAF=0.500;MQ=40.69;MQRankSum=0.618;QD=11.05;ReadPosRankSum=0.038;SOR=1.546	GT:AD:DP:GQ:PL	0/1:20,13:33:99:393,0,618
chrVII	951172	.	G	A	504.77	PASS	AC=1;AF=0.500;AN=2;BaseQRankSum=-0.068;ClippingRankSum=0.000;DP=23;ExcessHet=3.0103;FS=0.000;MLEAC=1;MLEAF=0.500;MQ=42.00;MQRankSum=0.000;QD=21.95;ReadPosRankSum=-0.950;SOR=0.818	GT:AD:DP:GQ:PL	0/1:8,15:23:99:533,0,272
chrVII	994483	.	G	A	2474.77	PASS	AC=1;AF=0.500;AN=2;BaseQRankSum=0.878;ClippingRankSum=0.000;DP=130;ExcessHet=3.0103;FS=2.284;MLEAC=1;MLEAF=0.500;MQ=41.98;MQRankSum=-0.896;QD=19.04;ReadPosRankSum=0.177;SOR=0.967	GT:AD:DP:GQ:PL	0/1:59,71:130:99:2503,0,2029
chrVII	998176	.	G	A	788.77	PASS	AC=1;AF=0.500;AN=2;BaseQRankSum=-0.069;ClippingRankSum=0.000;DP=46;ExcessHet=3.0103;FS=0.000;MLEAC=1;MLEAF=0.500;MQ=42.00;MQRankSum=0.000;QD=17.15;ReadPosRankSum=0.111;SOR=0.887	GT:AD:DP:GQ:PL	0/1:23,23:46:99:817,0,853
chrVII	1017906	.	G	A	505.77	PASS	AC=1;AF=0.500;AN=2;BaseQRankSum=0.506;ClippingRankSum=0.000;DP=42;ExcessHet=3.0103;FS=0.000;MLEAC=1;MLEAF=0.500;MQ=42.00;MQRankSum=0.000;QD=12.34;ReadPosRankSum=1.169;SOR=0.490	GT:AD:DP:GQ:PL	0/1:25,16:41:99:534,0,932
chrVII	1063160	.	G	A	1314.77	PASS	AC=1;AF=0.500;AN=2;BaseQRankSum=-1.839;ClippingRankSum=0.000;DP=68;ExcessHet=3.0103;FS=2.120;MLEAC=1;MLEAF=0.500;MQ=42.00;MQRankSum=0.000;QD=19.33;ReadPosRankSum=-1.654;SOR=0.430	GT:AD:DP:GQ:PL	0/1:32,36:68:99:1343,0,1209
chrVIII	32584	.	G	A	3650.77	PASS	AC=2;AF=1.00;AN=2;DP=90;ExcessHet=3.0103;FS=0.000;MLEAC=2;MLEAF=1.00;MQ=42.00;QD=27.37;SOR=0.883	GT:AD:DP:GQ:PL	1/1:0,90:90:99:3679,270,0
chrVIII	105959	.	G	A	664.77	PASS	AC=1;AF=0.500;AN=2;BaseQRankSum=-0.985;ClippingRankSum=0.000;DP=48;ExcessHet=3.0103;FS=1.079;MLEAC=1;MLEAF=0.500;MQ=42.00;MQRankSum=0.000;QD=13.85;ReadPosRankSum=0.265;SOR=0.540	GT:AD:DP:GQ:PL	0/1:22,26:48:99:693,0,641
chrVIII	108667	.	C	T	471.77	PASS	AC=1;AF=0.500;AN=2;BaseQRankSum=0.867;ClippingRankSum=0.000;DP=43;ExcessHet=3.0103;FS=1.889;MLEAC=1;MLEAF=0.500;MQ=41.91;MQRankSum=1.083;QD=10.97;ReadPosRankSum=0.573;SOR=0.223	GT:AD:DP:GQ:PL	0/1:28,15:43:99:500,0,1034
chrVIII	115292	.	G	A	1094.77	PASS	AC=1;AF=0.500;AN=2;BaseQRankSum=-0.156;ClippingRankSum=0.000;DP=61;ExcessHet=3.0103;FS=0.000;MLEAC=1;MLEAF=0.500;MQ=41.47;MQRankSum=-1.811;QD=17.95;ReadPosRankSum=0.956;SOR=0.862	GT:AD:DP:GQ:PL	0/1:27,34:61:99:1123,0,956
chrVIII	123219	.	G	A	2005.77	PASS	AC=1;AF=0.500;AN=2;BaseQRankSum=-0.178;ClippingRankSum=0.000;DP=111;ExcessHet=3.0103;FS=0.710;MLEAC=1;MLEAF=0.500;MQ=42.00;MQRankSum=0.000;QD=18.07;ReadPosRankSum=1.426;SOR=0.613	GT:AD:DP:GQ:PL	0/1:51,60:111:99:2034,0,1660
chrVIII	141694	.	G	A	1290.77	PASS	AC=1;AF=0.500;AN=2;BaseQRankSum=-0.039;ClippingRankSum=0.000;DP=74;ExcessHet=3.0103;FS=5.113;MLEAC=1;MLEAF=0.500;MQ=42.00;MQRankSum=0.000;QD=17.44;ReadPosRankSum=0.212;SOR=0.179	GT:AD:DP:GQ:PL	0/1:37,37:74:99:1319,0,1274
chrVIII	150621	.	G	A	913.77	PASS	AC=1;AF=0.500;AN=2;BaseQRankSum=-0.273;ClippingRankSum=0.000;DP=71;ExcessHet=3.0103;FS=4.310;MLEAC=1;MLEAF=0.500;MQ=41.96;MQRankSum=0.020;QD=12.87;ReadPosRankSum=-1.703;SOR=0.293	GT:AD:DP:GQ:PL	0/1:41,30:71:99:942,0,1407
chrVIII	196578	.	C	T	2003.77	PASS	AC=1;AF=0.500;AN=2;BaseQRankSum=1.366;ClippingRankSum=0.000;DP=95;ExcessHet=3.0103;FS=5.295;MLEAC=1;MLEAF=0.500;MQ=42.00;MQRankSum=0.000;QD=21.09;ReadPosRankSum=0.679;SOR=0.347	GT:AD:DP:GQ:PL	0/1:41,54:95:99:2032,0,1432
chrVIII	236585	.	G	A	872.77	PASS	AC=1;AF=0.500;AN=2;BaseQRankSum=-1.115;ClippingRankSum=0.000;DP=70;ExcessHet=3.0103;FS=2.002;MLEAC=1;MLEAF=0.500;MQ=42.00;MQRankSum=0.000;QD=12.47;ReadPosRankSum=1.782;SOR=0.782	GT:AD:DP:GQ:PL	0/1:39,31:70:99:901,0,1272
chrVIII	245724	.	C	T	284.77	PASS	AC=1;AF=0.500;AN=2;BaseQRankSum=1.154;ClippingRankSum=0.000;DP=13;ExcessHet=3.0103;FS=0.000;MLEAC=1;MLEAF=0.500;MQ=42.00;MQRankSum=0.000;QD=21.91;ReadPosRankSum=-0.032;SOR=0.627	GT:AD:DP:GQ:PL	0/1:5,8:13:99:313,0,145
chrVIII	296428	.	G	A	1013.77	PASS	AC=1;AF=0.500;AN=2;BaseQRankSum=-0.413;ClippingRankSum=0.000;DP=41;ExcessHet=3.0103;FS=4.990;MLEAC=1;MLEAF=0.500;MQ=42.00;MQRankSum=0.000;QD=24.73;ReadPosRankSum=2.294;SOR=2.235	GT:AD:DP:GQ:PL	0/1:14,27:41:99:1042,0,459
chrVIII	329166	.	C	T	2215.77	PASS	AC=1;AF=0.500;AN=2;BaseQRankSum=-1.133;ClippingRankSum=0.000;DP=109;ExcessHet=3.0103;FS=6.218;MLEAC=1;MLEAF=0.500;MQ=41.86;MQRankSum=-0.885;QD=20.33;ReadPosRankSum=-1.164;SOR=1.264	GT:AD:DP:GQ:PL	0/1:49,60:109:99:2244,0,1820
chrVIII	334650	.	C	T	2035.77	PASS	AC=1;AF=0.500;AN=2;BaseQRankSum=-1.010;ClippingRankSum=0.000;DP=130;ExcessHet=3.0103;FS=1.456;MLEAC=1;MLEAF=0.500;MQ=42.00;MQRankSum=0.000;QD=15.66;ReadPosRankSum=-0.295;SOR=0.891	GT:AD:DP:GQ:PL	0/1:68,62:130:99:2064,0,2449
chrVIII	348806	.	G	A	1212.77	PASS	AC=1;AF=0.500;AN=2;BaseQRankSum=1.567;ClippingRankSum=0.000;DP=95;ExcessHet=3.0103;FS=2.736;MLEAC=1;MLEAF=0.500;MQ=41.98;MQRankSum=0.803;QD=12.77;ReadPosRankSum=0.050;SOR=0.670	GT:AD:DP:GQ:PL	0/1:59,36:95:99:1241,0,2057
chrVIII	363100	.	C	T	1574.77	PASS	AC=1;AF=0.500;AN=2;BaseQRankSum=1.470;ClippingRankSum=0.000;DP=82;ExcessHet=3.0103;FS=3.309;MLEAC=1;MLEAF=0.500;MQ=41.82;MQRankSum=1.127;QD=19.20;ReadPosRankSum=0.848;SOR=0.369	GT:AD:DP:GQ:PL	0/1:37,45:82:99:1603,0,1215
chrVIII	402664	.	C	T	1365.77	PASS	AC=1;AF=0.500;AN=2;BaseQRankSum=0.115;ClippingRankSum=0.000;DP=74;ExcessHet=3.0103;FS=0.000;MLEAC=1;MLEAF=0.500;MQ=41.97;MQRankSum=1.054;QD=18.46;ReadPosRankSum=-1.218;SOR=0.688	GT:AD:DP:GQ:PL	0/1:36,38:74:99:1394,0,1311
chrVIII	456690	.	C	T	1750.77	PASS	AC=1;AF=0.500;AN=2;BaseQRankSum=0.147;ClippingRankSum=0.000;DP=86;ExcessHet=3.0103;FS=3.113;MLEAC=1;MLEAF=0.500;MQ=42.00;MQRankSum=0.000;QD=20.60;ReadPosRankSum=-1.012;SOR=1.179	GT:AD:DP:GQ:PL	0/1:33,52:85:99:1779,0,1037
chrVIII	472604	.	C	T	536.77	PASS	AC=1;AF=0.500;AN=2;BaseQRankSum=1.646;ClippingRankSum=0.000;DP=33;ExcessHet=3.0103;FS=0.000;MLEAC=1;MLEAF=0.500;MQ=42.00;MQRankSum=0.000;QD=16.27;ReadPosRankSum=2.405;SOR=0.634	GT:AD:DP:GQ:PL	0/1:17,16:33:99:565,0,604
chrVIII	473912	.	C	T	464.77	PASS	AC=1;AF=0.500;AN=2;BaseQRankSum=-0.775;ClippingRankSum=0.000;DP=36;ExcessHet=3.0103;FS=1.348;MLEAC=1;MLEAF=0.500;MQ=42.00;MQRankSum=0.000;QD=13.28;ReadPosRankSum=-0.538;SOR=0.914	GT:AD:DP:GQ:PL	0/1:21,14:35:99:493,0,772
chrVIII	505628	.	C	T	1442.77	PASS	AC=1;AF=0.500;AN=2;BaseQRankSum=-0.851;ClippingRankSum=0.000;DP=84;ExcessHet=3.0103;FS=0.000;MLEAC=1;MLEAF=0.500;MQ=42.00;MQRankSum=0.000;QD=17.18;ReadPosRankSum=-0.106;SOR=0.693	GT:AD:DP:GQ:PL	0/1:42,42:84:99:1471,0,1526
chrIX	83896	.	G	A	2725.77	PASS	AC=1;AF=0.500;AN=2;BaseQRankSum=-0.733;ClippingRankSum=0.000;DP=140;ExcessHet=3.0103;FS=5.707;MLEAC=1;MLEAF=0.500;MQ=42.00;MQRankSum=0.000;QD=19.61;ReadPosRankSum=0.511;SOR=0.336	GT:AD:DP:GQ:PL	0/1:63,76:139:99:2754,0,2270
chrIX	89732	.	G	A	360.77	PASS	AC=1;AF=0.500;AN=2;BaseQRankSum=1.179;ClippingRankSum=0.000;DP=34;ExcessHet=3.0103;FS=1.695;MLEAC=1;MLEAF=0.500;MQ=42.00;MQRankSum=0.000;QD=10.61;ReadPosRankSum=1.505;SOR=0.360	GT:AD:DP:GQ:PL	0/1:22,12:34:99:389,0,795
chrIX	137959	.	G	A	582.77	PASS	AC=2;AF=1.00;AN=2;DP=15;ExcessHet=3.0103;FS=0.000;MLEAC=2;MLEAF=1.00;MQ=42.00;QD=29.88;SOR=1.112	GT:AD:DP:GQ:PL	1/1:0,15:15:45:611,45,0
chrIX	142066	.	G	A	791.77	PASS	AC=1;AF=0.500;AN=2;BaseQRankSum=-1.207;ClippingRankSum=0.000;DP=59;ExcessHet=3.0103;FS=2.410;MLEAC=1;MLEAF=0.500;MQ=42.00;MQRankSum=0.000;QD=13.65;ReadPosRankSum=-0.598;SOR=0.411	GT:AD:DP:GQ:PL	0/1:31,27:58:99:820,0,1029
chrIX	168208	.	C	T	546.77	PASS	AC=1;AF=0.500;AN=2;BaseQRankSum=1.287;ClippingRankSum=0.000;DP=40;ExcessHet=3.0103;FS=4.982;MLEAC=1;MLEAF=0.500;MQ=42.00;MQRankSum=0.000;QD=13.67;ReadPosRankSum=1.767;SOR=1.786	GT:AD:DP:GQ:PL	0/1:24,16:40:99:575,0,875
chrIX	181100	.	G	A	950.77	PASS	AC=1;AF=0.500;AN=2;BaseQRankSum=-0.589;ClippingRankSum=0.000;DP=83;ExcessHet=3.0103;FS=0.000;MLEAC=1;MLEAF=0.500;MQ=41.95;MQRankSum=-1.873;QD=11.46;ReadPosRankSum=-1.084;SOR=0.742	GT:AD:DP:GQ:PL	0/1:53,30:83:99:979,0,2048
chrIX	182151	.	G	A	782.77	PASS	AC=1;AF=0.500;AN=2;BaseQRankSum=-0.693;ClippingRankSum=0.000;DP=59;ExcessHet=3.0103;FS=0.000;MLEAC=1;MLEAF=0.500;MQ=42.00;MQRankSum=0.000;QD=13.27;ReadPosRankSum=-1.200;SOR=0.794	GT:AD:DP:GQ:PL	0/1:33,26:59:99:811,0,1140
chrIX	187680	.	G	A	414.77	PASS	AC=1;AF=0.500;AN=2;BaseQRankSum=-2.091;ClippingRankSum=0.000;DP=31;ExcessHet=3.0103;FS=17.421;MLEAC=1;MLEAF=0.500;MQ=41.94;MQRankSum=0.972;QD=13.38;ReadPosRankSum=0.283;SOR=0.524	GT:AD:DP:GQ:PL	0/1:17,14:31:99:443,0,648
chrIX	226082	.	G	A	475.77	PASS	AC=1;AF=0.500;AN=2;BaseQRankSum=1.297;ClippingRankSum=0.000;DP=27;ExcessHet=3.0103;FS=9.204;MLEAC=1;MLEAF=0.500;MQ=42.00;MQRankSum=0.000;QD=17.62;ReadPosRankSum=-0.150;SOR=0.580	GT:AD:DP:GQ:PL	0/1:13,14:27:99:504,0,410
chrIX	227985	.	G	A	2090.77	PASS	AC=1;AF=0.500;AN=2;BaseQRankSum=1.113;ClippingRankSum=0.000;DP=115;ExcessHet=3.0103;FS=8.962;MLEAC=1;MLEAF=0.500;MQ=41.87;MQRankSum=1.009;QD=18.18;ReadPosRankSum=-0.662;SOR=0.264	GT:AD:DP:GQ:PL	0/1:58,57:115:99:2119,0,2105
chrIX	229487	.	G	A	790.77	PASS	AC=1;AF=0.500;AN=2;BaseQRankSum=1.782;ClippingRankSum=0.000;DP=42;ExcessHet=3.0103;FS=0.000;MLEAC=1;MLEAF=0.500;MQ=42.00;MQRankSum=0.000;QD=18.83;ReadPosRankSum=0.883;SOR=0.818	GT:AD:DP:GQ:PL	0/1:20,22:42:99:819,0,684
chrIX	229778	.	G	A	1600.77	PASS	AC=1;AF=0.500;AN=2;BaseQRankSum=-1.987;ClippingRankSum=0.000;DP=76;ExcessHet=3.0103;FS=1.947;MLEAC=1;MLEAF=0.500;MQ=42.00;MQRankSum=0.000;QD=21.06;ReadPosRankSum=0.584;SOR=0.869	GT:AD:DP:GQ:PL	0/1:29,47:76:99:1629,0,1021
chrIX	250686	.	G	A	2659.77	PASS	AC=1;AF=0.500;AN=2;BaseQRankSum=1.304;ClippingRankSum=0.000;DP=163;ExcessHet=3.0103;FS=13.815;MLEAC=1;MLEAF=0.500;MQ=42.00;MQRankSum=0.000;QD=16.42;ReadPosRankSum=0.369;SOR=1.630	GT:AD:DP:GQ:PL	0/1:87,75:162:99:2688,0,3063
chrIX	257756	.	C	T	648.77	PASS	AC=1;AF=0.500;AN=2;BaseQRankSum=-0.457;ClippingRankSum=0.000;DP=41;ExcessHet=3.0103;FS=0.000;MLEAC=1;MLEAF=0.500;MQ=41.95;MQRankSum=-1.027;QD=15.82;ReadPosRankSum=-1.039;SOR=0.646	GT:AD:DP:GQ:PL	0/1:22,19:41:99:677,0,784
chrIX	273156	.	C	T	1107.77	PASS	AC=1;AF=0.500;AN=2;BaseQRankSum=-0.665;ClippingRankSum=0.000;DP=70;ExcessHet=3.0103;FS=0.000;MLEAC=1;MLEAF=0.500;MQ=41.80;MQRankSum=1.058;QD=15.83;ReadPosRankSum=-0.089;SOR=0.662	GT:AD:DP:GQ:PL	0/1:34,36:70:99:1136,0,1134
chrIX	273934	.	C	T	1177.77	PASS	AC=1;AF=0.500;AN=2;BaseQRankSum=1.357;ClippingRankSum=0.000;DP=83;ExcessHet=3.0103;FS=4.348;MLEAC=1;MLEAF=0.500;MQ=42.00;MQRankSum=0.000;QD=14.19;ReadPosRankSum=0.979;SOR=1.436	GT:AD:DP:GQ:PL	0/1:46,37:83:99:1206,0,1549
chrIX	290080	.	G	A	1370.77	PASS	AC=1;AF=0.500;AN=2;BaseQRankSum=-0.670;ClippingRankSum=0.000;DP=77;ExcessHet=3.0103;FS=2.229;MLEAC=1;MLEAF=0.500;MQ=42.00;MQRankSum=0.000;QD=17.80;ReadPosRankSum=-0.026;SOR=1.036	GT:AD:DP:GQ:PL	0/1:38,39:77:99:1399,0,1369
chrIX	304136	.	G	A	1439.77	PASS	AC=1;AF=0.500;AN=2;BaseQRankSum=-2.118;ClippingRankSum=0.000;DP=95;ExcessHet=3.0103;FS=1.723;MLEAC=1;MLEAF=0.500;MQ=42.00;MQRankSum=0.000;QD=15.16;ReadPosRankSum=-0.269;SOR=0.509	GT:AD:DP:GQ:PL	0/1:52,43:95:99:1468,0,1828
chrIX	316687	.	G	A	224.77	PASS	AC=1;AF=0.500;AN=2;BaseQRankSum=-0.350;ClippingRankSum=0.000;DP=19;ExcessHet=3.0103;FS=0.000;MLEAC=1;MLEAF=0.500;MQ=42.00;MQRankSum=0.000;QD=12.49;ReadPosRankSum=-0.685;SOR=0.582	GT:AD:DP:GQ:PL	0/1:11,7:18:99:253,0,440
chrIX	320349	.	C	T	992.77	PASS	AC=1;AF=0.500;AN=2;BaseQRankSum=-0.797;ClippingRankSum=0.000;DP=77;ExcessHet=3.0103;FS=6.264;MLEAC=1;MLEAF=0.500;MQ=42.00;MQRankSum=0.000;QD=12.89;ReadPosRankSum=-1.794;SOR=1.435	GT:AD:DP:GQ:PL	0/1:46,31:77:99:1021,0,1727
chrIX	414807	.	G	A	3520.77	PASS	AC=2;AF=1.00;AN=2;DP=79;ExcessHet=3.0103;FS=0.000;MLEAC=2;MLEAF=1.00;MQ=42.00;QD=30.85;SOR=0.941	GT:AD:DP:GQ:PL	1/1:0,79:79:99:3549,238,0
chrIX	414809	.	G	A	3520.77	PASS	AC=2;AF=1.00;AN=2;DP=78;ExcessHet=3.0103;FS=0.000;MLEAC=2;MLEAF=1.00;MQ=42.00;QD=26.58;SOR=0.976	GT:AD:DP:GQ:PL	1/1:0,78:78:99:3549,238,0
chrX	49844	.	G	A	1587.77	PASS	AC=1;AF=0.500;AN=2;BaseQRankSum=-2.295;ClippingRankSum=0.000;DP=95;ExcessHet=3.0103;FS=0.000;MLEAC=1;MLEAF=0.500;MQ=42.00;MQRankSum=0.000;QD=17.26;ReadPosRankSum=-2.596;SOR=0.646	GT:AD:DP:GQ:PL	0/1:43,49:92:99:1616,0,1483
chrX	71994	.	C	T	687.77	PASS	AC=1;AF=0.500;AN=2;BaseQRankSum=-1.254;ClippingRankSum=0.000;DP=48;ExcessHet=3.0103;FS=4.201;MLEAC=1;MLEAF=0.500;MQ=42.00;MQRankSum=0.000;QD=14.33;ReadPosRankSum=-0.265;SOR=0.983	GT:AD:DP:GQ:PL	0/1:28,20:48:99:716,0,1049
chrX	120389	.	C	T	589.77	PASS	AC=1;AF=0.500;AN=2;BaseQRankSum=-1.872;ClippingRankSum=0.000;DP=44;ExcessHet=3.0103;FS=1.280;MLEAC=1;MLEAF=0.500;MQ=42.00;MQRankSum=0.000;QD=13.40;ReadPosRankSum=-0.595;SOR=0.384	GT:AD:DP:GQ:PL	0/1:25,19:44:99:618,0,968
chrX	122175	.	C	T	231.77	PASS	AC=1;AF=0.500;AN=2;BaseQRankSum=1.412;ClippingRankSum=0.000;DP=16;ExcessHet=3.0103;FS=0.000;MLEAC=1;MLEAF=0.500;MQ=42.00;MQRankSum=0.000;QD=14.49;ReadPosRankSum=-0.418;SOR=1.002	GT:AD:DP:GQ:PL	0/1:9,7:16:99:260,0,311
chrX	140081	.	G	A	1328.77	PASS	AC=1;AF=0.500;AN=2;BaseQRankSum=-1.235;ClippingRankSum=0.000;DP=87;ExcessHet=3.0103;FS=0.000;MLEAC=1;MLEAF=0.500;MQ=41.98;MQRankSum=-1.036;QD=15.27;ReadPosRankSum=-1.564;SOR=0.785	GT:AD:DP:GQ:PL	0/1:46,41:87:99:1357,0,1582
chrX	140126	.	G	A	390.77	PASS	AC=1;AF=0.500;AN=2;BaseQRankSum=-1.118;ClippingRankSum=0.000;DP=78;ExcessHet=3.0103;FS=2.492;MLEAC=1;MLEAF=0.500;MQ=41.95;MQRankSum=-2.894;QD=5.01;ReadPosRankSum=-1.025;SOR=0.571	GT:AD:DP:GQ:PL	0/1:63,15:78:99:419,0,2436
chrX	173058	.	C	T	506.77	PASS	AC=1;AF=0.500;AN=2;BaseQRankSum=-2.369;ClippingRankSum=0.000;DP=36;ExcessHet=3.0103;FS=0.000;MLEAC=1;MLEAF=0.500;MQ=42.00;MQRankSum=0.000;QD=14.08;ReadPosRankSum=-0.507;SOR=0.693	GT:AD:DP:GQ:PL	0/1:22,14:36:99:535,0,1088
chrX	173080	.	G	A	750.77	PASS	AC=1;AF=0.500;AN=2;BaseQRankSum=0.317;ClippingRankSum=0.000;DP=52;ExcessHet=3.0103;FS=0.000;MLEAC=1;MLEAF=0.500;MQ=42.00;MQRankSum=0.000;QD=14.44;ReadPosRankSum=-1.301;SOR=0.743	GT:AD:DP:GQ:PL	0/1:31,21:52:99:779,0,1231
chrX	180684	.	G	A	1667.77	PASS	AC=1;AF=0.500;AN=2;BaseQRankSum=0.430;ClippingRankSum=0.000;DP=83;ExcessHet=3.0103;FS=3.323;MLEAC=1;MLEAF=0.500;MQ=41.98;MQRankSum=-0.917;QD=20.09;ReadPosRankSum=-1.233;SOR=1.445	GT:AD:DP:GQ:PL	0/1:39,44:83:99:1696,0,1477
chrX	183218	.	C	T	2266.77	PASS	AC=1;AF=0.500;AN=2;BaseQRankSum=-1.680;ClippingRankSum=0.000;DP=120;ExcessHet=3.0103;FS=0.687;MLEAC=1;MLEAF=0.500;MQ=41.98;MQRankSum=1.086;QD=18.89;ReadPosRankSum=-0.788;SOR=0.594	GT:AD:DP:GQ:PL	0/1:56,64:120:99:2295,0,2059
chrX	264971	.	G	A	192.77	PASS	AC=1;AF=0.500;AN=2;BaseQRankSum=1.296;ClippingRankSum=0.000;DP=14;ExcessHet=3.0103;FS=6.113;MLEAC=1;MLEAF=0.500;MQ=42.00;MQRankSum=0.000;QD=13.77;ReadPosRankSum=-0.097;SOR=0.061	GT:AD:DP:GQ:PL	0/1:8,6:14:99:221,0,296
chrX	317211	.	C	T	995.77	PASS	AC=1;AF=0.500;AN=2;BaseQRankSum=-2.365;ClippingRankSum=0.000;DP=52;ExcessHet=3.0103;FS=16.773;MLEAC=1;MLEAF=0.500;MQ=42.00;MQRankSum=0.000;QD=19.15;ReadPosRankSum=-3.814;SOR=3.056	GT:AD:DP:GQ:PL	0/1:23,29:52:99:1024,0,823
chrX	367643	.	C	T	1607.77	PASS	AC=1;AF=0.500;AN=2;BaseQRankSum=0.571;ClippingRankSum=0.000;DP=81;ExcessHet=3.0103;FS=1.871;MLEAC=1;MLEAF=0.500;MQ=41.81;MQRankSum=1.206;QD=20.35;ReadPosRankSum=0.489;SOR=0.637	GT:AD:DP:GQ:PL	0/1:33,46:79:99:1636,0,1084
chrX	381265	.	C	T	1197.77	PASS	AC=1;AF=0.500;AN=2;BaseQRankSum=-1.520;ClippingRankSum=0.000;DP=96;ExcessHet=3.0103;FS=1.942;MLEAC=1;MLEAF=0.500;MQ=42.00;MQRankSum=0.000;QD=12.48;ReadPosRankSum=-0.404;SOR=0.473	GT:AD:DP:GQ:PL	0/1:58,38:96:99:1226,0,2109
chrX	398935	.	G	A	1059.77	PASS	AC=1;AF=0.500;AN=2;BaseQRankSum=0.028;ClippingRankSum=0.000;DP=54;ExcessHet=3.0103;FS=1.040;MLEAC=1;MLEAF=0.500;MQ=41.73;MQRankSum=-0.824;QD=19.63;ReadPosRankSum=1.244;SOR=0.529	GT:AD:DP:GQ:PL	0/1:23,31:54:99:1088,0,799
chrX	403048	.	G	A	2339.77	PASS	AC=1;AF=0.500;AN=2;BaseQRankSum=0.122;ClippingRankSum=0.000;DP=154;ExcessHet=3.0103;FS=8.575;MLEAC=1;MLEAF=0.500;MQ=41.90;MQRankSum=0.968;QD=15.70;ReadPosRankSum=-2.337;SOR=1.138	GT:AD:DP:GQ:PL	0/1:78,71:149:99:2368,0,2730
chrX	422967	.	C	T	745.77	PASS	AC=1;AF=0.500;AN=2;BaseQRankSum=-2.090;ClippingRankSum=0.000;DP=47;ExcessHet=3.0103;FS=4.301;MLEAC=1;MLEAF=0.500;MQ=42.00;MQRankSum=0.000;QD=15.87;ReadPosRankSum=-0.600;SOR=0.278	GT:AD:DP:GQ:PL	0/1:24,23:47:99:774,0,896
chrX	436052	.	C	T	611.77	PASS	AC=1;AF=0.500;AN=2;BaseQRankSum=1.081;ClippingRankSum=0.000;DP=35;ExcessHet=3.0103;FS=1.451;MLEAC=1;MLEAF=0.500;MQ=42.00;MQRankSum=0.000;QD=17.48;ReadPosRankSum=-0.196;SOR=1.262	GT:AD:DP:GQ:PL	0/1:16,19:35:99:640,0,491
chrX	443413	.	C	T	2149.77	PASS	AC=1;AF=0.500;AN=2;BaseQRankSum=0.820;ClippingRankSum=0.000;DP=130;ExcessHet=3.0103;FS=1.387;MLEAC=1;MLEAF=0.500;MQ=42.00;MQRankSum=0.000;QD=16.54;ReadPosRankSum=1.287;SOR=0.839	GT:AD:DP:GQ:PL	0/1:68,62:130:99:2178,0,2482
chrX	448363	.	C	T	1667.77	PASS	AC=1;AF=0.500;AN=2;BaseQRankSum=-4.790;ClippingRankSum=0.000;DP=99;ExcessHet=3.0103;FS=0.000;MLEAC=1;MLEAF=0.500;MQ=42.00;MQRankSum=0.000;QD=16.85;ReadPosRankSum=-3.094;SOR=0.781	GT:AD:DP:GQ:PL	0/1:46,53:99:99:1696,0,1651
chrX	448435	.	C	T	1715.77	PASS	AC=1;AF=0.500;AN=2;BaseQRankSum=-0.181;ClippingRankSum=0.000;DP=83;ExcessHet=3.0103;FS=3.034;MLEAC=1;MLEAF=0.500;MQ=42.00;MQRankSum=0.000;QD=21.45;ReadPosRankSum=-0.557;SOR=0.428	GT:AD:DP:GQ:PL	0/1:31,49:80:99:1744,0,1005
chrX	464574	.	C	T	1733.77	PASS	AC=1;AF=0.500;AN=2;BaseQRankSum=-1.268;ClippingRankSum=0.000;DP=106;ExcessHet=3.0103;FS=10.336;MLEAC=1;MLEAF=0.500;MQ=41.86;MQRankSum=-0.981;QD=16.36;ReadPosRankSum=-0.292;SOR=1.730	GT:AD:DP:GQ:PL	0/1:53,53:106:99:1762,0,1828
chrX	471984	.	G	A	1049.77	PASS	AC=1;AF=0.500;AN=2;BaseQRankSum=-2.036;ClippingRankSum=0.000;DP=53;ExcessHet=3.0103;FS=1.623;MLEAC=1;MLEAF=0.500;MQ=42.00;MQRankSum=0.000;QD=19.81;ReadPosRankSum=-1.842;SOR=1.276	GT:AD:DP:GQ:PL	0/1:24,29:53:99:1078,0,882
chrX	526827	.	A	G	855.77	PASS	AC=1;AF=0.500;AN=2;BaseQRankSum=-1.089;ClippingRankSum=0.000;DP=77;ExcessHet=3.0103;FS=0.000;MLEAC=1;MLEAF=0.500;MQ=41.24;MQRankSum=-2.704;QD=11.26;ReadPosRankSum=2.535;SOR=0.781	GT:AD:DP:GQ:PL	0/1:46,30:76:99:884,0,1685
chrX	613498	.	C	T	1552.77	PASS	AC=1;AF=0.500;AN=2;BaseQRankSum=-1.027;ClippingRankSum=0.000;DP=77;ExcessHet=3.0103;FS=0.000;MLEAC=1;MLEAF=0.500;MQ=41.95;MQRankSum=-1.214;QD=20.17;ReadPosRankSum=-0.491;SOR=0.759	GT:AD:DP:GQ:PL	0/1:33,44:77:99:1581,0,1220
chrX	661029	.	G	A	2444.77	PASS	AC=1;AF=0.500;AN=2;BaseQRankSum=1.423;ClippingRankSum=0.000;DP=154;ExcessHet=3.0103;FS=19.291;MLEAC=1;MLEAF=0.500;MQ=42.00;MQRankSum=0.000;QD=15.98;ReadPosRankSum=1.165;SOR=1.897	GT:AD:DP:GQ:PL	0/1:84,69:153:99:2473,0,3057
chrX	664044	.	C	T	1430.77	PASS	AC=1;AF=0.500;AN=2;BaseQRankSum=-0.069;ClippingRankSum=0.000;DP=87;ExcessHet=3.0103;FS=4.789;MLEAC=1;MLEAF=0.500;MQ=42.00;MQRankSum=0.000;QD=16.45;ReadPosRankSum=-0.213;SOR=1.293	GT:AD:DP:GQ:PL	0/1:43,44:87:99:1459,0,1459
chrX	667283	.	G	A	513.77	PASS	AC=1;AF=0.500;AN=2;BaseQRankSum=0.555;ClippingRankSum=0.000;DP=35;ExcessHet=3.0103;FS=1.817;MLEAC=1;MLEAF=0.500;MQ=42.00;MQRankSum=0.000;QD=14.68;ReadPosRankSum=-1.534;SOR=1.426	GT:AD:DP:GQ:PL	0/1:18,17:35:99:542,0,549
chrX	711013	.	C	T	1376.77	PASS	AC=1;AF=0.500;AN=2;BaseQRankSum=1.266;ClippingRankSum=0.000;DP=106;ExcessHet=3.0103;FS=2.595;MLEAC=1;MLEAF=0.500;MQ=41.96;MQRankSum=1.142;QD=12.99;ReadPosRankSum=1.117;SOR=0.725	GT:AD:DP:GQ:PL	0/1:65,41:106:99:1405,0,2260
chrXI	29593	.	C	T	1849.77	PASS	AC=1;AF=0.500;AN=2;BaseQRankSum=-1.185;ClippingRankSum=0.000;DP=122;ExcessHet=3.0103;FS=0.000;MLEAC=1;MLEAF=0.500;MQ=42.00;MQRankSum=0.000;QD=15.16;ReadPosRankSum=-2.009;SOR=0.704	GT:AD:DP:GQ:PL	0/1:69,53:122:99:1878,0,2560
chrXI	31193	.	G	A	1463.77	PASS	AC=1;AF=0.500;AN=2;BaseQRankSum=0.604;ClippingRankSum=0.000;DP=84;ExcessHet=3.0103;FS=6.456;MLEAC=1;MLEAF=0.500;MQ=42.00;MQRankSum=0.000;QD=17.43;ReadPosRankSum=-0.064;SOR=1.445	GT:AD:DP:GQ:PL	0/1:40,44:84:99:1492,0,1406
chrXI	44404	.	G	A	1428.77	PASS	AC=1;AF=0.500;AN=2;BaseQRankSum=0.227;ClippingRankSum=0.000;DP=99;ExcessHet=3.0103;FS=3.957;MLEAC=1;MLEAF=0.500;MQ=42.00;MQRankSum=0.000;QD=14.43;ReadPosRankSum=-0.042;SOR=0.375	GT:AD:DP:GQ:PL	0/1:57,42:99:99:1457,0,2137
chrXI	74676	.	C	T	578.77	PASS	AC=1;AF=0.500;AN=2;BaseQRankSum=1.676;ClippingRankSum=0.000;DP=40;ExcessHet=3.0103;FS=0.000;MLEAC=1;MLEAF=0.500;MQ=42.00;MQRankSum=0.000;QD=14.47;ReadPosRankSum=1.428;SOR=0.807	GT:AD:DP:GQ:PL	0/1:22,18:40:99:607,0,725
chrXI	75641	.	G	A	1683.77	PASS	AC=1;AF=0.500;AN=2;BaseQRankSum=0.221;ClippingRankSum=0.000;DP=106;ExcessHet=3.0103;FS=7.655;MLEAC=1;MLEAF=0.500;MQ=41.98;MQRankSum=-1.060;QD=15.88;ReadPosRankSum=-0.892;SOR=0.515	GT:AD:DP:GQ:PL	0/1:57,49:106:99:1712,0,2064
chrXI	171833	.	C	T	2106.77	PASS	AC=1;AF=0.500;AN=2;BaseQRankSum=-2.192;ClippingRankSum=0.000;DP=141;ExcessHet=3.0103;FS=3.964;MLEAC=1;MLEAF=0.500;MQ=41.90;MQRankSum=-1.022;QD=14.94;ReadPosRankSum=-0.339;SOR=0.665	GT:AD:DP:GQ:PL	0/1:73,68:141:99:2135,0,2537
chrXI	189339	.	C	T	2116.77	PASS	AC=1;AF=0.500;AN=2;BaseQRankSum=-1.998;ClippingRankSum=0.000;DP=114;ExcessHet=3.0103;FS=1.544;MLEAC=1;MLEAF=0.500;MQ=42.00;MQRankSum=0.000;QD=18.90;ReadPosRankSum=-2.379;SOR=0.519	GT:AD:DP:GQ:PL	0/1:52,60:112:99:2145,0,1898
chrXI	191530	.	C	T	617.77	PASS	AC=1;AF=0.500;AN=2;BaseQRankSum=-0.586;ClippingRankSum=0.000;DP=50;ExcessHet=3.0103;FS=6.298;MLEAC=1;MLEAF=0.500;MQ=42.00;MQRankSum=0.000;QD=12.36;ReadPosRankSum=-0.263;SOR=0.188	GT:AD:DP:GQ:PL	0/1:30,20:50:99:646,0,1140
chrXI	336266	.	G	A	2402.77	PASS	AC=1;AF=0.500;AN=2;BaseQRankSum=-0.227;ClippingRankSum=0.000;DP=146;ExcessHet=3.0103;FS=0.817;MLEAC=1;MLEAF=0.500;MQ=41.90;MQRankSum=1.085;QD=16.46;ReadPosRankSum=-0.147;SOR=0.590	GT:AD:DP:GQ:PL	0/1:68,78:146:99:2431,0,2148
chrXI	375428	.	C	T	1111.77	PASS	AC=1;AF=0.500;AN=2;BaseQRankSum=1.376;ClippingRankSum=0.000;DP=76;ExcessHet=3.0103;FS=8.518;MLEAC=1;MLEAF=0.500;MQ=42.00;MQRankSum=0.000;QD=14.63;ReadPosRankSum=-0.990;SOR=2.742	GT:AD:DP:GQ:PL	0/1:45,31:76:99:1140,0,1614
chrXI	378845	.	G	A	294.77	PASS	AC=1;AF=0.500;AN=2;BaseQRankSum=1.437;ClippingRankSum=0.000;DP=25;ExcessHet=3.0103;FS=0.000;MLEAC=1;MLEAF=0.500;MQ=42.00;MQRankSum=0.000;QD=11.79;ReadPosRankSum=0.643;SOR=0.719	GT:AD:DP:GQ:PL	0/1:16,9:25:99:323,0,584
chrXI	398702	.	G	A	1542.77	PASS	AC=1;AF=0.500;AN=2;BaseQRankSum=2.524;ClippingRankSum=0.000;DP=88;ExcessHet=3.0103;FS=1.698;MLEAC=1;MLEAF=0.500;MQ=41.81;MQRankSum=0.000;QD=17.53;ReadPosRankSum=-0.836;SOR=1.400	GT:AD:DP:GQ:PL	0/1:44,44:88:99:1571,0,1443
chrXI	414486	.	G	A	1125.77	PASS	AC=1;AF=0.500;AN=2;BaseQRankSum=0.231;ClippingRankSum=0.000;DP=79;ExcessHet=3.0103;FS=4.740;MLEAC=1;MLEAF=0.500;MQ=42.00;MQRankSum=0.000;QD=14.25;ReadPosRankSum=0.244;SOR=1.256	GT:AD:DP:GQ:PL	0/1:46,33:79:99:1154,0,1637
chrXI	465312	.	C	T	815.77	PASS	AC=1;AF=0.500;AN=2;BaseQRankSum=1.392;ClippingRankSum=0.000;DP=50;ExcessHet=3.0103;FS=0.000;MLEAC=1;MLEAF=0.500;MQ=42.00;MQRankSum=0.000;QD=16.32;ReadPosRankSum=0.804;SOR=1.123	GT:AD:DP:GQ:PL	0/1:26,24:50:99:844,0,875
chrXI	469457	.	C	T	685.77	PASS	AC=1;AF=0.500;AN=2;BaseQRankSum=1.236;ClippingRankSum=0.000;DP=40;ExcessHet=3.0103;FS=7.194;MLEAC=1;MLEAF=0.500;MQ=42.00;MQRankSum=0.000;QD=17.14;ReadPosRankSum=0.487;SOR=2.093	GT:AD:DP:GQ:PL	0/1:20,20:40:99:714,0,696
chrXI	471612	.	C	T	461.77	PASS	AC=1;AF=0.500;AN=2;BaseQRankSum=-0.142;ClippingRankSum=0.000;DP=25;ExcessHet=3.0103;FS=0.000;MLEAC=1;MLEAF=0.500;MQ=42.00;MQRankSum=0.000;QD=18.47;ReadPosRankSum=-0.069;SOR=0.483	GT:AD:DP:GQ:PL	0/1:11,14:25:99:490,0,368
chrXI	509873	.	C	T	1431.77	PASS	AC=1;AF=0.500;AN=2;BaseQRankSum=0.433;ClippingRankSum=0.000;DP=90;ExcessHet=3.0103;FS=9.175;MLEAC=1;MLEAF=0.500;MQ=41.84;MQRankSum=-1.047;QD=15.91;ReadPosRankSum=-0.538;SOR=1.609	GT:AD:DP:GQ:PL	0/1:48,42:90:99:1460,0,1645
chrXI	520915	.	C	T	1528.77	PASS	AC=1;AF=0.500;AN=2;BaseQRankSum=-0.639;ClippingRankSum=0.000;DP=85;ExcessHet=3.0103;FS=0.000;MLEAC=1;MLEAF=0.500;MQ=41.95;MQRankSum=-1.357;QD=17.99;ReadPosRankSum=-2.396;SOR=0.776	GT:AD:DP:GQ:PL	0/1:41,44:85:99:1557,0,1399
chrXI	523980	.	G	A	1060.77	PASS	AC=1;AF=0.500;AN=2;BaseQRankSum=-3.389;ClippingRankSum=0.000;DP=72;ExcessHet=3.0103;FS=0.000;MLEAC=1;MLEAF=0.500;MQ=41.70;MQRankSum=-2.113;QD=14.73;ReadPosRankSum=-0.578;SOR=0.601	GT:AD:DP:GQ:PL	0/1:40,32:72:99:1089,0,1479
chrXI	525130	.	G	A	792.77	PASS	AC=1;AF=0.500;AN=2;BaseQRankSum=-1.342;ClippingRankSum=0.000;DP=63;ExcessHet=3.0103;FS=0.000;MLEAC=1;MLEAF=0.500;MQ=41.97;MQRankSum=0.828;QD=12.79;ReadPosRankSum=-1.574;SOR=0.657	GT:AD:DP:GQ:PL	0/1:38,24:62:99:821,0,1380
chrXI	559017	.	G	A	843.77	PASS	AC=1;AF=0.500;AN=2;BaseQRankSum=1.290;ClippingRankSum=0.000;DP=39;ExcessHet=3.0103;FS=1.237;MLEAC=1;MLEAF=0.500;MQ=42.00;MQRankSum=0.000;QD=21.64;ReadPosRankSum=0.278;SOR=0.504	GT:AD:DP:GQ:PL	0/1:16,23:39:99:872,0,540
chrXII	15947	.	G	A	2769.77	PASS	AC=1;AF=0.500;AN=2;BaseQRankSum=0.138;ClippingRankSum=0.000;DP=161;ExcessHet=3.0103;FS=4.006;MLEAC=1;MLEAF=0.500;MQ=41.91;MQRankSum=0.988;QD=17.31;ReadPosRankSum=-0.124;SOR=0.439	GT:AD:DP:GQ:PL	0/1:82,78:160:99:2798,0,3002
chrXII	48696	.	C	T	348.77	PASS	AC=1;AF=0.500;AN=2;BaseQRankSum=-2.129;ClippingRankSum=0.000;DP=29;ExcessHet=3.0103;FS=8.873;MLEAC=1;MLEAF=0.500;MQ=42.00;MQRankSum=0.000;QD=12.03;ReadPosRankSum=-1.985;SOR=0.044	GT:AD:DP:GQ:PL	0/1:17,12:29:99:377,0,672
chrXII	63893	.	G	A	923.77	PASS	AC=1;AF=0.500;AN=2;BaseQRankSum=-1.424;ClippingRankSum=0.000;DP=46;ExcessHet=3.0103;FS=1.311;MLEAC=1;MLEAF=0.500;MQ=42.00;MQRankSum=0.000;QD=20.08;ReadPosRankSum=-1.579;SOR=0.431	GT:AD:DP:GQ:PL	0/1:16,30:46:99:952,0,551
chrXII	65314	.	G	A	1769.77	PASS	AC=1;AF=0.500;AN=2;BaseQRankSum=2.108;ClippingRankSum=0.000;DP=117;ExcessHet=3.0103;FS=0.000;MLEAC=1;MLEAF=0.500;MQ=41.76;MQRankSum=-0.165;QD=15.13;ReadPosRankSum=-0.755;SOR=0.756	GT:AD:DP:GQ:PL	0/1:64,53:117:99:1798,0,2137
chrXII	86043	.	G	A	2863.77	PASS	AC=1;AF=0.500;AN=2;BaseQRankSum=-0.405;ClippingRankSum=0.000;DP=150;ExcessHet=3.0103;FS=0.605;MLEAC=1;MLEAF=0.500;MQ=41.99;MQRankSum=1.097;QD=19.09;ReadPosRankSum=-1.456;SOR=0.756	GT:AD:DP:GQ:PL	0/1:69,81:150:99:2892,0,2430
chrXII	127400	.	G	A	542.77	PASS	AC=1;AF=0.500;AN=2;BaseQRankSum=0.695;ClippingRankSum=0.000;DP=30;ExcessHet=3.0103;FS=3.473;MLEAC=1;MLEAF=0.500;MQ=41.53;MQRankSum=-0.770;QD=18.72;ReadPosRankSum=0.390;SOR=0.264	GT:AD:DP:GQ:PL	0/1:12,17:29:99:571,0,351
chrXII	207227	.	G	A	1998.77	PASS	AC=1;AF=0.500;AN=2;BaseQRankSum=0.524;ClippingRankSum=0.000;DP=113;ExcessHet=3.0103;FS=7.475;MLEAC=1;MLEAF=0.500;MQ=41.97;MQRankSum=1.471;QD=17.69;ReadPosRankSum=0.102;SOR=1.346	GT:AD:DP:GQ:PL	0/1:55,58:113:99:2027,0,1892
chrXII	225218	.	G	A	444.77	PASS	AC=1;AF=0.500;AN=2;BaseQRankSum=0.257;ClippingRankSum=0.000;DP=37;ExcessHet=3.0103;FS=2.944;MLEAC=1;MLEAF=0.500;MQ=42.00;MQRankSum=0.000;QD=12.02;ReadPosRankSum=1.513;SOR=0.820	GT:AD:DP:GQ:PL	0/1:23,14:37:99:473,0,895
chrXII	225264	.	C	T	569.77	PASS	AC=1;AF=0.500;AN=2;BaseQRankSum=0.535;ClippingRankSum=0.000;DP=38;ExcessHet=3.0103;FS=0.000;MLEAC=1;MLEAF=0.500;MQ=42.00;MQRankSum=0.000;QD=14.99;ReadPosRankSum=0.074;SOR=0.681	GT:AD:DP:GQ:PL	0/1:21,17:38:99:598,0,788
chrXII	226200	.	G	A	1918.77	PASS	AC=1;AF=0.500;AN=2;BaseQRankSum=0.874;ClippingRankSum=0.000;DP=107;ExcessHet=3.0103;FS=0.719;MLEAC=1;MLEAF=0.500;MQ=42.00;MQRankSum=0.000;QD=17.93;ReadPosRankSum=0.209;SOR=0.660	GT:AD:DP:GQ:PL	0/1:52,55:107:99:1947,0,1843
chrXII	230635	.	C	T	1130.77	PASS	AC=1;AF=0.500;AN=2;BaseQRankSum=0.430;ClippingRankSum=0.000;DP=65;ExcessHet=3.0103;FS=0.000;MLEAC=1;MLEAF=0.500;MQ=42.00;MQRankSum=0.000;QD=17.40;ReadPosRankSum=-0.164;SOR=0.733	GT:AD:DP:GQ:PL	0/1:32,33:65:99:1159,0,1107
chrXII	253639	.	C	T	2161.77	PASS	AC=1;AF=0.500;AN=2;BaseQRankSum=-0.811;ClippingRankSum=0.000;DP=109;ExcessHet=3.0103;FS=8.194;MLEAC=1;MLEAF=0.500;MQ=41.56;MQRankSum=1.774;QD=19.83;ReadPosRankSum=-0.475;SOR=0.197	GT:AD:DP:GQ:PL	0/1:45,64:109:99:2190,0,1447
chrXII	263127	.	G	A	211.77	PASS	AC=1;AF=0.500;AN=2;BaseQRankSum=1.435;ClippingRankSum=0.000;DP=24;ExcessHet=3.0103;FS=4.310;MLEAC=1;MLEAF=0.500;MQ=41.92;MQRankSum=0.000;QD=9.21;ReadPosRankSum=0.747;SOR=1.535	GT:AD:DP:GQ:PL	0/1:16,7:23:99:240,0,608
chrXII	267645	.	C	T	1180.77	PASS	AC=1;AF=0.500;AN=2;BaseQRankSum=1.529;ClippingRankSum=0.000;DP=82;ExcessHet=3.0103;FS=2.171;MLEAC=1;MLEAF=0.500;MQ=42.00;MQRankSum=0.000;QD=14.40;ReadPosRankSum=0.653;SOR=0.998	GT:AD:DP:GQ:PL	0/1:47,35:82:99:1209,0,1542
chrXII	290104	.	G	A	487.77	PASS	AC=1;AF=0.500;AN=2;BaseQRankSum=0.278;ClippingRankSum=0.000;DP=41;ExcessHet=3.0103;FS=0.000;MLEAC=1;MLEAF=0.500;MQ=41.65;MQRankSum=-1.266;QD=11.90;ReadPosRankSum=0.000;SOR=0.830	GT:AD:DP:GQ:PL	0/1:26,15:41:99:516,0,964
chrXII	290143	.	C	T	601.77	PASS	AC=1;AF=0.500;AN=2;BaseQRankSum=-0.819;ClippingRankSum=0.000;DP=25;ExcessHet=3.0103;FS=0.000;MLEAC=1;MLEAF=0.500;MQ=42.00;MQRankSum=0.000;QD=24.07;ReadPosRankSum=1.066;SOR=1.061	GT:AD:DP:GQ:PL	0/1:8,17:25:99:630,0,314
chrXII	290146	.	C	T	247.77	PASS	AC=1;AF=0.500;AN=2;BaseQRankSum=0.680;ClippingRankSum=0.000;DP=24;ExcessHet=3.0103;FS=0.000;MLEAC=1;MLEAF=0.500;MQ=42.00;MQRankSum=0.000;QD=10.32;ReadPosRankSum=-0.868;SOR=0.648	GT:AD:DP:GQ:PL	0/1:16,8:24:99:276,0,683
chrXII	291825	.	C	T	1165.77	PASS	AC=1;AF=0.500;AN=2;BaseQRankSum=-0.597;ClippingRankSum=0.000;DP=76;ExcessHet=3.0103;FS=2.986;MLEAC=1;MLEAF=0.500;MQ=42.00;MQRankSum=0.000;QD=15.34;ReadPosRankSum=-1.729;SOR=0.344	GT:AD:DP:GQ:PL	0/1:42,34:76:99:1194,0,1562
chrXII	370116	.	G	A	1399.77	PASS	AC=1;AF=0.500;AN=2;BaseQRankSum=1.130;ClippingRankSum=0.000;DP=65;ExcessHet=3.0103;FS=1.018;MLEAC=1;MLEAF=0.500;MQ=42.00;MQRankSum=0.000;QD=21.53;ReadPosRankSum=0.905;SOR=0.960	GT:AD:DP:GQ:PL	0/1:27,38:65:99:1428,0,958
chrXII	376495	.	C	T	2125.77	PASS	AC=1;AF=0.500;AN=2;BaseQRankSum=-0.665;ClippingRankSum=0.000;DP=95;ExcessHet=3.0103;FS=0.000;MLEAC=1;MLEAF=0.500;MQ=41.70;MQRankSum=0.453;QD=22.38;ReadPosRankSum=-0.653;SOR=0.727	GT:AD:DP:GQ:PL	0/1:34,61:95:99:2154,0,1149
chrXII	440383	.	C	T	567.77	PASS	AC=1;AF=0.500;AN=2;BaseQRankSum=1.307;ClippingRankSum=0.000;DP=36;ExcessHet=3.0103;FS=1.399;MLEAC=1;MLEAF=0.500;MQ=41.95;MQRankSum=1.056;QD=15.77;ReadPosRankSum=1.459;SOR=0.346	GT:AD:DP:GQ:PL	0/1:18,18:36:99:596,0,588
chrXII	441435	.	C	T	294.77	PASS	AC=1;AF=0.500;AN=2;BaseQRankSum=-0.763;ClippingRankSum=0.000;DP=12;ExcessHet=3.0103;FS=0.000;MLEAC=1;MLEAF=0.500;MQ=42.00;MQRankSum=0.000;QD=24.56;ReadPosRankSum=0.479;SOR=0.495	GT:AD:DP:GQ:PL	0/1:3,9:12:95:323,0,95
chrXII	522571	.	G	A	703.77	PASS	AC=1;AF=0.500;AN=2;BaseQRankSum=-1.656;ClippingRankSum=0.000;DP=77;ExcessHet=3.0103;FS=0.000;MLEAC=1;MLEAF=0.500;MQ=42.00;MQRankSum=0.000;QD=9.14;ReadPosRankSum=0.006;SOR=0.599	GT:AD:DP:GQ:PL	0/1:52,25:77:99:732,0,1899
chrXII	530248	.	G	A	1784.77	PASS	AC=1;AF=0.500;AN=2;BaseQRankSum=0.153;ClippingRankSum=0.000;DP=133;ExcessHet=3.0103;FS=6.707;MLEAC=1;MLEAF=0.500;MQ=41.99;MQRankSum=-1.194;QD=13.42;ReadPosRankSum=1.298;SOR=1.293	GT:AD:DP:GQ:PL	0/1:79,54:133:99:1813,0,2772
chrXII	545780	.	G	A	360.77	PASS	AC=1;AF=0.500;AN=2;BaseQRankSum=-0.108;ClippingRankSum=0.000;DP=32;ExcessHet=3.0103;FS=0.000;MLEAC=1;MLEAF=0.500;MQ=42.00;MQRankSum=0.000;QD=11.27;ReadPosRankSum=-0.940;SOR=0.591	GT:AD:DP:GQ:PL	0/1:21,11:32:99:389,0,837
chrXII	592539	.	G	A	673.77	PASS	AC=1;AF=0.500;AN=2;BaseQRankSum=0.841;ClippingRankSum=0.000;DP=54;ExcessHet=3.0103;FS=1.038;MLEAC=1;MLEAF=0.500;MQ=41.96;MQRankSum=0.867;QD=12.48;ReadPosRankSum=0.901;SOR=0.874	GT:AD:DP:GQ:PL	0/1:32,22:54:99:702,0,1035
chrXII	624620	.	G	A	4092.77	PASS	AC=1;AF=0.500;AN=2;BaseQRankSum=1.805;ClippingRankSum=0.000;DP=198;ExcessHet=3.0103;FS=5.130;MLEAC=1;MLEAF=0.500;MQ=42.00;MQRankSum=0.000;QD=20.67;ReadPosRankSum=0.470;SOR=1.071	GT:AD:DP:GQ:PL	0/1:79,119:198:99:4121,0,2442
chrXII	796093	.	C	T	1696.77	PASS	AC=2;AF=1.00;AN=2;DP=41;ExcessHet=3.0103;FS=0.000;MLEAC=2;MLEAF=1.00;MQ=41.30;QD=30.68;SOR=1.666	GT:AD:DP:GQ:PL	1/1:0,41:41:99:1725,123,0
chrXII	895187	.	C	T	3456.77	PASS	AC=2;AF=1.00;AN=2;DP=81;ExcessHet=3.0103;FS=0.000;MLEAC=2;MLEAF=1.00;MQ=41.80;QD=30.65;SOR=2.920	GT:AD:DP:GQ:PL	1/1:0,81:81:99:3485,244,0
chrXII	897792	.	G	A	3743.77	PASS	AC=2;AF=1.00;AN=2;DP=89;ExcessHet=3.0103;FS=0.000;MLEAC=2;MLEAF=1.00;MQ=41.81;QD=31.99;SOR=2.076	GT:AD:DP:GQ:PL	1/1:0,89:89:99:3772,268,0
chrXII	962747	.	C	T	324.78	PASS	AC=2;AF=1.00;AN=2;DP=9;ExcessHet=3.0103;FS=0.000;MLEAC=2;MLEAF=1.00;MQ=42.00;QD=30.92;SOR=0.892	GT:AD:DP:GQ:PL	1/1:0,9:9:27:353,27,0
chrXII	1000090	.	G	A	3306.77	PASS	AC=2;AF=1.00;AN=2;DP=76;ExcessHet=3.0103;FS=0.000;MLEAC=2;MLEAF=1.00;MQ=42.00;QD=31.76;SOR=7.276	GT:AD:DP:GQ:PL	1/1:0,76:76:99:3335,229,0
chrXII	1053355	.	C	T	606.77	PASS	AC=2;AF=1.00;AN=2;DP=15;ExcessHet=3.0103;FS=0.000;MLEAC=2;MLEAF=1.00;MQ=42.00;QD=31.24;SOR=1.911	GT:AD:DP:GQ:PL	1/1:0,15:15:45:635,45,0
chrXIII	11539	.	C	T	1319.77	PASS	AC=1;AF=0.500;AN=2;BaseQRankSum=-0.428;ClippingRankSum=0.000;DP=68;ExcessHet=3.0103;FS=0.000;MLEAC=1;MLEAF=0.500;MQ=41.97;MQRankSum=-0.833;QD=19.41;ReadPosRankSum=0.221;SOR=0.760	GT:AD:DP:GQ:PL	0/1:29,39:68:99:1348,0,958
chrXIII	29660	.	G	A	2333.77	PASS	AC=1;AF=0.500;AN=2;BaseQRankSum=0.165;ClippingRankSum=0.000;DP=135;ExcessHet=3.0103;FS=0.000;MLEAC=1;MLEAF=0.500;MQ=42.00;MQRankSum=0.000;QD=17.29;ReadPosRankSum=-1.098;SOR=0.742	GT:AD:DP:GQ:PL	0/1:69,66:135:99:2362,0,2468
chrXIII	55365	.	C	T	1142.77	PASS	AC=1;AF=0.500;AN=2;BaseQRankSum=-0.223;ClippingRankSum=0.000;DP=62;ExcessHet=3.0103;FS=3.618;MLEAC=1;MLEAF=0.500;MQ=42.00;MQRankSum=0.000;QD=18.43;ReadPosRankSum=1.835;SOR=0.362	GT:AD:DP:GQ:PL	0/1:27,35:62:99:1171,0,858
chrXIII	85243	.	G	A	1610.77	PASS	AC=1;AF=0.500;AN=2;BaseQRankSum=1.140;ClippingRankSum=0.000;DP=113;ExcessHet=3.0103;FS=0.883;MLEAC=1;MLEAF=0.500;MQ=42.00;MQRankSum=0.000;QD=14.25;ReadPosRankSum=0.200;SOR=0.892	GT:AD:DP:GQ:PL	0/1:66,47:113:99:1639,0,2414
chrXIII	86918	.	G	A	844.77	PASS	AC=1;AF=0.500;AN=2;BaseQRankSum=2.699;ClippingRankSum=0.000;DP=44;ExcessHet=3.0103;FS=0.000;MLEAC=1;MLEAF=0.500;MQ=41.78;MQRankSum=1.092;QD=19.20;ReadPosRankSum=2.215;SOR=0.798	GT:AD:DP:GQ:PL	0/1:21,23:44:99:873,0,665
chrXIII	90935	.	G	A	606.77	PASS	AC=1;AF=0.500;AN=2;BaseQRankSum=-0.428;ClippingRankSum=0.000;DP=42;ExcessHet=3.0103;FS=5.195;MLEAC=1;MLEAF=0.500;MQ=42.00;MQRankSum=0.000;QD=14.45;ReadPosRankSum=-0.498;SOR=0.184	GT:AD:DP:GQ:PL	0/1:24,18:42:99:635,0,876
chrXIII	95904	.	C	T	2228.77	PASS	AC=1;AF=0.500;AN=2;BaseQRankSum=1.308;ClippingRankSum=0.000;DP=122;ExcessHet=3.0103;FS=13.027;MLEAC=1;MLEAF=0.500;MQ=41.74;MQRankSum=2.286;QD=18.57;ReadPosRankSum=1.678;SOR=2.051	GT:AD:DP:GQ:PL	0/1:53,67:120:99:2257,0,1648
chrXIII	131860	.	G	A	561.77	PASS	AC=1;AF=0.500;AN=2;BaseQRankSum=0.128;ClippingRankSum=0.000;DP=30;ExcessHet=3.0103;FS=1.468;MLEAC=1;MLEAF=0.500;MQ=42.00;MQRankSum=0.000;QD=18.73;ReadPosRankSum=-1.532;SOR=0.977	GT:AD:DP:GQ:PL	0/1:13,17:30:99:590,0,438
chrXIII	161742	.	G	A	4443.77	PASS	AC=2;AF=1.00;AN=2;DP=110;ExcessHet=3.0103;FS=0.000;MLEAC=2;MLEAF=1.00;MQ=41.71;QD=37.55;SOR=1.981	GT:AD:DP:GQ:PL	1/1:0,110:110:99:4472,331,0
chrXIII	174053	.	G	A	886.77	PASS	AC=1;AF=0.500;AN=2;BaseQRankSum=-1.847;ClippingRankSum=0.000;DP=63;ExcessHet=3.0103;FS=6.333;MLEAC=1;MLEAF=0.500;MQ=42.00;MQRankSum=0.000;QD=14.08;ReadPosRankSum=-0.299;SOR=0.134	GT:AD:DP:GQ:PL	0/1:34,29:63:99:915,0,1236
chrXIII	183936	.	C	T	391.77	PASS	AC=1;AF=0.500;AN=2;BaseQRankSum=-0.272;ClippingRankSum=0.000;DP=27;ExcessHet=3.0103;FS=3.473;MLEAC=1;MLEAF=0.500;MQ=42.00;MQRankSum=0.000;QD=14.51;ReadPosRankSum=0.286;SOR=1.049	GT:AD:DP:GQ:PL	0/1:14,13:27:99:420,0,470
chrXIII	203331	.	G	A	2073.77	PASS	AC=1;AF=0.500;AN=2;BaseQRankSum=2.613;ClippingRankSum=0.000;DP=135;ExcessHet=3.0103;FS=0.646;MLEAC=1;MLEAF=0.500;MQ=42.00;MQRankSum=0.000;QD=15.36;ReadPosRankSum=1.037;SOR=0.626	GT:AD:DP:GQ:PL	0/1:75,60:135:99:2102,0,2543
chrXIII	212761	.	C	T	1948.77	PASS	AC=1;AF=0.500;AN=2;BaseQRankSum=0.841;ClippingRankSum=0.000;DP=139;ExcessHet=3.0103;FS=2.261;MLEAC=1;MLEAF=0.500;MQ=42.00;MQRankSum=0.000;QD=14.12;ReadPosRankSum=0.401;SOR=0.898	GT:AD:DP:GQ:PL	0/1:79,59:138:99:1977,0,2761
chrXIII	220854	.	C	T	2053.77	PASS	AC=1;AF=0.500;AN=2;BaseQRankSum=1.500;ClippingRankSum=0.000;DP=110;ExcessHet=3.0103;FS=7.438;MLEAC=1;MLEAF=0.500;MQ=42.00;MQRankSum=0.000;QD=18.67;ReadPosRankSum=0.330;SOR=0.207	GT:AD:DP:GQ:PL	0/1:53,57:110:99:2082,0,1830
chrXIII	221280	.	C	T	1643.77	PASS	AC=1;AF=0.500;AN=2;BaseQRankSum=2.163;ClippingRankSum=0.000;DP=114;ExcessHet=3.0103;FS=2.568;MLEAC=1;MLEAF=0.500;MQ=41.98;MQRankSum=-1.176;QD=14.42;ReadPosRankSum=0.023;SOR=1.171	GT:AD:DP:GQ:PL	0/1:67,47:114:99:1672,0,2500
chrXIII	225848	.	C	T	1255.77	PASS	AC=1;AF=0.500;AN=2;BaseQRankSum=0.070;ClippingRankSum=0.000;DP=72;ExcessHet=3.0103;FS=0.000;MLEAC=1;MLEAF=0.500;MQ=41.80;MQRankSum=1.056;QD=17.44;ReadPosRankSum=-0.014;SOR=0.776	GT:AD:DP:GQ:PL	0/1:35,37:72:99:1284,0,1190
chrXIII	282062	.	G	A	3066.77	PASS	AC=1;AF=0.500;AN=2;BaseQRankSum=1.417;ClippingRankSum=0.000;DP=171;ExcessHet=3.0103;FS=10.728;MLEAC=1;MLEAF=0.500;MQ=42.00;MQRankSum=0.000;QD=17.93;ReadPosRankSum=-0.327;SOR=1.418	GT:AD:DP:GQ:PL	0/1:87,84:171:99:3095,0,3075
chrXIII	291035	.	G	A	1374.77	PASS	AC=1;AF=0.500;AN=2;BaseQRankSum=0.262;ClippingRankSum=0.000;DP=75;ExcessHet=3.0103;FS=0.000;MLEAC=1;MLEAF=0.500;MQ=41.95;MQRankSum=-1.386;QD=18.33;ReadPosRankSum=0.916;SOR=0.622	GT:AD:DP:GQ:PL	0/1:37,38:75:99:1403,0,1404
chrXIII	336829	.	C	T	2985.77	PASS	AC=1;AF=0.500;AN=2;BaseQRankSum=1.700;ClippingRankSum=0.000;DP=166;ExcessHet=3.0103;FS=10.803;MLEAC=1;MLEAF=0.500;MQ=41.96;MQRankSum=-0.553;QD=17.99;ReadPosRankSum=-1.354;SOR=0.286	GT:AD:DP:GQ:PL	0/1:82,84:166:99:3014,0,2803
chrXIII	442141	.	G	A	1906.77	PASS	AC=1;AF=0.500;AN=2;BaseQRankSum=-0.092;ClippingRankSum=0.000;DP=106;ExcessHet=3.0103;FS=0.000;MLEAC=1;MLEAF=0.500;MQ=42.00;MQRankSum=0.000;QD=17.99;ReadPosRankSum=0.712;SOR=0.812	GT:AD:DP:GQ:PL	0/1:54,52:106:99:1935,0,2051
chrXIII	506162	.	C	T	534.77	PASS	AC=1;AF=0.500;AN=2;BaseQRankSum=0.736;ClippingRankSum=0.000;DP=27;ExcessHet=3.0103;FS=1.792;MLEAC=1;MLEAF=0.500;MQ=42.00;MQRankSum=0.000;QD=19.81;ReadPosRankSum=-0.026;SOR=1.449	GT:AD:DP:GQ:PL	0/1:12,15:27:99:563,0,427
chrXIII	521826	.	C	T	428.77	PASS	AC=1;AF=0.500;AN=2;BaseQRankSum=-0.727;ClippingRankSum=0.000;DP=44;ExcessHet=3.0103;FS=1.413;MLEAC=1;MLEAF=0.500;MQ=42.00;MQRankSum=0.000;QD=9.74;ReadPosRankSum=-0.529;SOR=0.341	GT:AD:DP:GQ:PL	0/1:29,15:44:99:457,0,1039
chrXIII	529169	.	G	A	907.77	PASS	AC=1;AF=0.500;AN=2;BaseQRankSum=0.523;ClippingRankSum=0.000;DP=61;ExcessHet=3.0103;FS=5.920;MLEAC=1;MLEAF=0.500;MQ=42.00;MQRankSum=0.000;QD=14.88;ReadPosRankSum=1.520;SOR=1.542	GT:AD:DP:GQ:PL	0/1:34,27:61:99:936,0,1242
chrXIII	548786	.	C	T	1748.77	PASS	AC=1;AF=0.500;AN=2;BaseQRankSum=0.241;ClippingRankSum=0.000;DP=124;ExcessHet=3.0103;FS=0.000;MLEAC=1;MLEAF=0.500;MQ=42.00;MQRankSum=0.000;QD=14.10;ReadPosRankSum=0.124;SOR=0.630	GT:AD:DP:GQ:PL	0/1:71,53:124:99:1777,0,2428
chrXIII	560103	.	G	A	941.77	PASS	AC=1;AF=0.500;AN=2;BaseQRankSum=0.606;ClippingRankSum=0.000;DP=77;ExcessHet=3.0103;FS=0.908;MLEAC=1;MLEAF=0.500;MQ=41.81;MQRankSum=0.804;QD=12.23;ReadPosRankSum=1.890;SOR=0.542	GT:AD:DP:GQ:PL	0/1:48,29:77:99:970,0,1725
chrXIII	578665	.	C	T	294.77	PASS	AC=1;AF=0.500;AN=2;BaseQRankSum=1.876;ClippingRankSum=0.000;DP=12;ExcessHet=3.0103;FS=0.000;MLEAC=1;MLEAF=0.500;MQ=42.00;MQRankSum=0.000;QD=24.56;ReadPosRankSum=0.799;SOR=0.693	GT:AD:DP:GQ:PL	0/1:4,8:12:99:323,0,109
chrXIII	578830	.	C	T	348.77	PASS	AC=1;AF=0.500;AN=2;BaseQRankSum=1.372;ClippingRankSum=0.000;DP=23;ExcessHet=3.0103;FS=0.000;MLEAC=1;MLEAF=0.500;MQ=40.75;MQRankSum=-1.449;QD=15.16;ReadPosRankSum=-1.450;SOR=1.022	GT:AD:DP:GQ:PL	0/1:12,11:23:99:377,0,380
chrXIII	578977	.	C	T	1874.77	PASS	AC=1;AF=0.500;AN=2;BaseQRankSum=-0.201;ClippingRankSum=0.000;DP=90;ExcessHet=3.0103;FS=1.213;MLEAC=1;MLEAF=0.500;MQ=41.98;MQRankSum=1.247;QD=20.83;ReadPosRankSum=0.808;SOR=0.486	GT:AD:DP:GQ:PL	0/1:36,54:90:99:1903,0,1228
chrXIII	623814	.	G	A	1722.77	PASS	AC=1;AF=0.500;AN=2;BaseQRankSum=1.516;ClippingRankSum=0.000;DP=101;ExcessHet=3.0103;FS=3.733;MLEAC=1;MLEAF=0.500;MQ=42.00;MQRankSum=0.000;QD=17.06;ReadPosRankSum=0.494;SOR=1.129	GT:AD:DP:GQ:PL	0/1:53,48:101:99:1751,0,1844
chrXIII	636057	.	G	A	990.77	PASS	AC=1;AF=0.500;AN=2;BaseQRankSum=0.078;ClippingRankSum=0.000;DP=47;ExcessHet=3.0103;FS=5.071;MLEAC=1;MLEAF=0.500;MQ=41.96;MQRankSum=-0.818;QD=21.08;ReadPosRankSum=-1.364;SOR=1.758	GT:AD:DP:GQ:PL	0/1:20,27:47:99:1019,0,668
chrXIII	654937	.	C	T	1946.77	PASS	AC=1;AF=0.500;AN=2;BaseQRankSum=-0.082;ClippingRankSum=0.000;DP=120;ExcessHet=3.0103;FS=3.640;MLEAC=1;MLEAF=0.500;MQ=41.92;MQRankSum=-1.512;QD=16.22;ReadPosRankSum=-0.488;SOR=1.287	GT:AD:DP:GQ:PL	0/1:64,56:120:99:1975,0,2227
chrXIII	661207	.	G	A	2641.77	PASS	AC=1;AF=0.500;AN=2;BaseQRankSum=-0.705;ClippingRankSum=0.000;DP=130;ExcessHet=3.0103;FS=0.657;MLEAC=1;MLEAF=0.500;MQ=42.00;MQRankSum=0.000;QD=20.32;ReadPosRankSum=-0.019;SOR=0.804	GT:AD:DP:GQ:PL	0/1:56,74:130:99:2670,0,2010
chrXIII	733475	.	C	T	788.77	PASS	AC=1;AF=0.500;AN=2;BaseQRankSum=-0.845;ClippingRankSum=0.000;DP=46;ExcessHet=3.0103;FS=1.394;MLEAC=1;MLEAF=0.500;MQ=42.00;MQRankSum=0.000;QD=17.15;ReadPosRankSum=0.271;SOR=0.412	GT:AD:DP:GQ:PL	0/1:22,24:46:99:817,0,784
chrXIII	759190	.	C	T	2349.77	PASS	AC=1;AF=0.500;AN=2;BaseQRankSum=0.377;ClippingRankSum=0.000;DP=129;ExcessHet=3.0103;FS=6.569;MLEAC=1;MLEAF=0.500;MQ=42.00;MQRankSum=0.000;QD=18.22;ReadPosRankSum=1.372;SOR=1.091	GT:AD:DP:GQ:PL	0/1:60,69:129:99:2378,0,2089
chrXIII	773467	.	C	T	2563.77	PASS	AC=1;AF=0.500;AN=2;BaseQRankSum=1.896;ClippingRankSum=0.000;DP=164;ExcessHet=3.0103;FS=1.999;MLEAC=1;MLEAF=0.500;MQ=41.91;MQRankSum=-1.077;QD=15.63;ReadPosRankSum=-0.697;SOR=0.533	GT:AD:DP:GQ:PL	0/1:89,75:164:99:2592,0,3012
chrXIII	808879	.	G	A	1885.77	PASS	AC=1;AF=0.500;AN=2;BaseQRankSum=-0.387;ClippingRankSum=0.000;DP=103;ExcessHet=3.0103;FS=1.690;MLEAC=1;MLEAF=0.500;MQ=41.71;MQRankSum=0.125;QD=18.31;ReadPosRankSum=0.336;SOR=0.532	GT:AD:DP:GQ:PL	0/1:47,56:103:99:1914,0,1573
chrXIII	809378	.	G	A	2291.77	PASS	AC=1;AF=0.500;AN=2;BaseQRankSum=-0.554;ClippingRankSum=0.000;DP=125;ExcessHet=3.0103;FS=0.000;MLEAC=1;MLEAF=0.500;MQ=41.97;MQRankSum=-1.289;QD=18.33;ReadPosRankSum=-0.326;SOR=0.571	GT:AD:DP:GQ:PL	0/1:57,68:125:99:2320,0,1939
chrXIII	822693	.	C	T	2384.77	PASS	AC=1;AF=0.500;AN=2;BaseQRankSum=0.823;ClippingRankSum=0.000;DP=119;ExcessHet=3.0103;FS=4.149;MLEAC=1;MLEAF=0.500;MQ=41.88;MQRankSum=1.152;QD=20.04;ReadPosRankSum=0.034;SOR=0.217	GT:AD:DP:GQ:PL	0/1:52,67:119:99:2413,0,1843
chrXIII	828684	.	G	A	1788.77	PASS	AC=1;AF=0.500;AN=2;BaseQRankSum=-1.423;ClippingRankSum=0.000;DP=111;ExcessHet=3.0103;FS=2.488;MLEAC=1;MLEAF=0.500;MQ=42.00;MQRankSum=0.000;QD=16.12;ReadPosRankSum=-0.188;SOR=0.449	GT:AD:DP:GQ:PL	0/1:59,52:111:99:1817,0,2121
chrXIII	856771	.	G	A	671.77	PASS	AC=1;AF=0.500;AN=2;BaseQRankSum=0.966;ClippingRankSum=0.000;DP=43;ExcessHet=3.0103;FS=4.454;MLEAC=1;MLEAF=0.500;MQ=42.00;MQRankSum=0.000;QD=15.62;ReadPosRankSum=0.573;SOR=1.216	GT:AD:DP:GQ:PL	0/1:24,19:43:99:700,0,874
chrXIII	872635	.	G	A	1644.77	PASS	AC=1;AF=0.500;AN=2;BaseQRankSum=2.711;ClippingRankSum=0.000;DP=102;ExcessHet=3.0103;FS=6.411;MLEAC=1;MLEAF=0.500;MQ=41.90;MQRankSum=-2.611;QD=16.13;ReadPosRankSum=1.594;SOR=1.306	GT:AD:DP:GQ:PL	0/1:58,44:102:99:1673,0,4619
chrXIII	872636	.	G	A	1644.77	PASS	AC=1;AF=0.500;AN=2;BaseQRankSum=2.341;ClippingRankSum=0.000;DP=102;ExcessHet=3.0103;FS=6.411;MLEAC=1;MLEAF=0.500;MQ=41.90;MQRankSum=-2.611;QD=16.13;ReadPosRankSum=2.326;SOR=1.306	GT:AD:DP:GQ:PL	0/1:58,44:102:99:1673,0,4619
chrXIII	880381	.	G	A	511.77	PASS	AC=1;AF=0.500;AN=2;BaseQRankSum=-0.409;ClippingRankSum=0.000;DP=39;ExcessHet=3.0103;FS=0.000;MLEAC=1;MLEAF=0.500;MQ=42.00;MQRankSum=0.000;QD=13.12;ReadPosRankSum=-0.909;SOR=0.915	GT:AD:DP:GQ:PL	0/1:23,16:39:99:540,0,852
chrXIII	897597	.	G	A	1550.77	PASS	AC=1;AF=0.500;AN=2;BaseQRankSum=1.645;ClippingRankSum=0.000;DP=90;ExcessHet=3.0103;FS=0.000;MLEAC=1;MLEAF=0.500;MQ=42.00;MQRankSum=0.000;QD=17.23;ReadPosRankSum=1.786;SOR=0.704	GT:AD:DP:GQ:PL	0/1:46,44:90:99:1579,0,1644
chrXIV	44662	.	C	T	1900.77	PASS	AC=1;AF=0.500;AN=2;BaseQRankSum=2.647;ClippingRankSum=0.000;DP=114;ExcessHet=3.0103;FS=2.413;MLEAC=1;MLEAF=0.500;MQ=42.00;MQRankSum=0.000;QD=16.67;ReadPosRankSum=0.924;SOR=0.952	GT:AD:DP:GQ:PL	0/1:60,54:114:99:1929,0,2063
chrXIV	59877	.	C	T	2144.77	PASS	AC=1;AF=0.500;AN=2;BaseQRankSum=0.309;ClippingRankSum=0.000;DP=102;ExcessHet=3.0103;FS=2.643;MLEAC=1;MLEAF=0.500;MQ=41.96;MQRankSum=-1.151;QD=21.03;ReadPosRankSum=-0.863;SOR=0.440	GT:AD:DP:GQ:PL	0/1:41,61:102:99:2173,0,1417
chrXIV	71260	.	C	T	1445.77	PASS	AC=1;AF=0.500;AN=2;BaseQRankSum=1.715;ClippingRankSum=0.000;DP=111;ExcessHet=3.0103;FS=0.000;MLEAC=1;MLEAF=0.500;MQ=41.96;MQRankSum=1.143;QD=13.02;ReadPosRankSum=-0.043;SOR=0.746	GT:AD:DP:GQ:PL	0/1:68,43:111:99:1474,0,2284
chrXIV	71917	.	C	T	1355.77	PASS	AC=1;AF=0.500;AN=2;BaseQRankSum=-2.255;ClippingRankSum=0.000;DP=93;ExcessHet=3.0103;FS=2.738;MLEAC=1;MLEAF=0.500;MQ=42.00;MQRankSum=0.000;QD=14.58;ReadPosRankSum=0.358;SOR=1.003	GT:AD:DP:GQ:PL	0/1:51,42:93:99:1384,0,1841
chrXIV	89091	.	C	T	864.77	PASS	AC=1;AF=0.500;AN=2;BaseQRankSum=0.606;ClippingRankSum=0.000;DP=41;ExcessHet=3.0103;FS=5.691;MLEAC=1;MLEAF=0.500;MQ=41.95;MQRankSum=1.238;QD=21.09;ReadPosRankSum=-0.254;SOR=1.946	GT:AD:DP:GQ:PL	0/1:17,24:41:99:893,0,565
chrXIV	147980	.	G	A	2913.77	PASS	AC=1;AF=0.500;AN=2;BaseQRankSum=-0.365;ClippingRankSum=0.000;DP=156;ExcessHet=3.0103;FS=0.000;MLEAC=1;MLEAF=0.500;MQ=41.97;MQRankSum=-1.321;QD=18.68;ReadPosRankSum=0.205;SOR=0.680	GT:AD:DP:GQ:PL	0/1:73,83:156:99:2942,0,2621
chrXIV	179861	.	G	A	666.77	PASS	AC=1;AF=0.500;AN=2;BaseQRankSum=1.736;ClippingRankSum=0.000;DP=40;ExcessHet=3.0103;FS=13.361;MLEAC=1;MLEAF=0.500;MQ=41.90;MQRankSum=1.399;QD=16.67;ReadPosRankSum=0.534;SOR=3.284	GT:AD:DP:GQ:PL	0/1:21,19:40:99:695,0,693
chrXIV	180717	.	G	A	1846.77	PASS	AC=1;AF=0.500;AN=2;BaseQRankSum=0.913;ClippingRankSum=0.000;DP=115;ExcessHet=3.0103;FS=0.000;MLEAC=1;MLEAF=0.500;MQ=42.00;MQRankSum=0.000;QD=16.20;ReadPosRankSum=1.510;SOR=0.633	GT:AD:DP:GQ:PL	0/1:62,52:114:99:1875,0,2218
chrXIV	190584	.	G	A	2175.77	PASS	AC=1;AF=0.500;AN=2;BaseQRankSum=1.231;ClippingRankSum=0.000;DP=128;ExcessHet=3.0103;FS=3.165;MLEAC=1;MLEAF=0.500;MQ=42.00;MQRankSum=0.000;QD=17.00;ReadPosRankSum=0.178;SOR=0.977	GT:AD:DP:GQ:PL	0/1:65,63:128:99:2204,0,2242
chrXIV	212887	.	C	T	1705.77	PASS	AC=1;AF=0.500;AN=2;BaseQRankSum=0.459;ClippingRankSum=0.000;DP=77;ExcessHet=3.0103;FS=5.983;MLEAC=1;MLEAF=0.500;MQ=42.00;MQRankSum=0.000;QD=22.15;ReadPosRankSum=-0.422;SOR=0.208	GT:AD:DP:GQ:PL	0/1:31,46:77:99:1734,0,1112
chrXIV	214683	.	C	T	596.77	PASS	AC=1;AF=0.500;AN=2;BaseQRankSum=-0.871;ClippingRankSum=0.000;DP=34;ExcessHet=3.0103;FS=3.176;MLEAC=1;MLEAF=0.500;MQ=42.00;MQRankSum=0.000;QD=17.55;ReadPosRankSum=0.377;SOR=0.233	GT:AD:DP:GQ:PL	0/1:17,17:34:99:625,0,631
chrXIV	215801	.	G	A	2051.77	PASS	AC=1;AF=0.500;AN=2;BaseQRankSum=-0.673;ClippingRankSum=0.000;DP=123;ExcessHet=3.0103;FS=1.020;MLEAC=1;MLEAF=0.500;MQ=42.00;MQRankSum=0.000;QD=16.68;ReadPosRankSum=-0.968;SOR=0.919	GT:AD:DP:GQ:PL	0/1:63,60:123:99:2080,0,2285
chrXIV	229475	.	G	A	898.77	PASS	AC=1;AF=0.500;AN=2;BaseQRankSum=0.499;ClippingRankSum=0.000;DP=50;ExcessHet=3.0103;FS=0.000;MLEAC=1;MLEAF=0.500;MQ=42.00;MQRankSum=0.000;QD=17.98;ReadPosRankSum=1.005;SOR=0.693	GT:AD:DP:GQ:PL	0/1:25,25:50:99:927,0,905
chrXIV	292647	.	C	T	1811.77	PASS	AC=1;AF=0.500;AN=2;BaseQRankSum=0.781;ClippingRankSum=0.000;DP=93;ExcessHet=3.0103;FS=8.020;MLEAC=1;MLEAF=0.500;MQ=41.98;MQRankSum=1.113;QD=19.69;ReadPosRankSum=-1.178;SOR=0.212	GT:AD:DP:GQ:PL	0/1:42,50:92:99:1840,0,1440
chrXIV	295237	.	C	T	2640.77	PASS	AC=1;AF=0.500;AN=2;BaseQRankSum=0.291;ClippingRankSum=0.000;DP=149;ExcessHet=3.0103;FS=0.000;MLEAC=1;MLEAF=0.500;MQ=41.97;MQRankSum=-1.326;QD=17.72;ReadPosRankSum=-0.041;SOR=0.726	GT:AD:DP:GQ:PL	0/1:70,79:149:99:2669,0,2310
chrXIV	298396	.	C	T	1735.77	PASS	AC=1;AF=0.500;AN=2;BaseQRankSum=0.862;ClippingRankSum=0.000;DP=92;ExcessHet=3.0103;FS=12.584;MLEAC=1;MLEAF=0.500;MQ=42.00;MQRankSum=0.000;QD=18.87;ReadPosRankSum=-1.235;SOR=1.801	GT:AD:DP:GQ:PL	0/1:45,47:92:99:1764,0,1553
chrXIV	299729	.	G	A	981.77	PASS	AC=1;AF=0.500;AN=2;BaseQRankSum=1.430;ClippingRankSum=0.000;DP=77;ExcessHet=3.0103;FS=0.000;MLEAC=1;MLEAF=0.500;MQ=42.00;MQRankSum=0.000;QD=12.92;ReadPosRankSum=0.086;SOR=0.615	GT:AD:DP:GQ:PL	0/1:46,30:76:99:1010,0,1620
chrXIV	302665	.	C	T	700.77	PASS	AC=1;AF=0.500;AN=2;BaseQRankSum=-0.071;ClippingRankSum=0.000;DP=34;ExcessHet=3.0103;FS=1.977;MLEAC=1;MLEAF=0.500;MQ=42.00;MQRankSum=0.000;QD=20.61;ReadPosRankSum=-0.107;SOR=1.483	GT:AD:DP:GQ:PL	0/1:15,19:34:99:729,0,519
chrXIV	303572	.	C	T	359.77	PASS	AC=1;AF=0.500;AN=2;BaseQRankSum=-0.244;ClippingRankSum=0.000;DP=32;ExcessHet=3.0103;FS=0.000;MLEAC=1;MLEAF=0.500;MQ=42.00;MQRankSum=0.000;QD=11.24;ReadPosRankSum=0.246;SOR=0.616	GT:AD:DP:GQ:PL	0/1:20,12:32:99:388,0,765
chrXIV	381886	.	G	A	348.77	PASS	AC=1;AF=0.500;AN=2;BaseQRankSum=-1.262;ClippingRankSum=0.000;DP=40;ExcessHet=3.0103;FS=5.455;MLEAC=1;MLEAF=0.500;MQ=41.64;MQRankSum=-1.473;QD=8.72;ReadPosRankSum=-0.739;SOR=1.706	GT:AD:DP:GQ:PL	0/1:28,12:40:99:377,0,1075
chrXIV	382063	.	G	A	922.77	PASS	AC=1;AF=0.500;AN=2;BaseQRankSum=-1.693;ClippingRankSum=0.000;DP=64;ExcessHet=3.0103;FS=0.966;MLEAC=1;MLEAF=0.500;MQ=41.78;MQRankSum=1.000;QD=14.42;ReadPosRankSum=0.650;SOR=0.495	GT:AD:DP:GQ:PL	0/1:33,31:64:99:951,0,1146
chrXIV	408099	.	C	T	993.77	PASS	AC=1;AF=0.500;AN=2;BaseQRankSum=2.869;ClippingRankSum=0.000;DP=66;ExcessHet=3.0103;FS=4.914;MLEAC=1;MLEAF=0.500;MQ=41.97;MQRankSum=0.916;QD=15.06;ReadPosRankSum=-0.480;SOR=1.629	GT:AD:DP:GQ:PL	0/1:37,29:66:99:1022,0,1216
chrXIV	408166	.	C	T	1385.77	PASS	AC=1;AF=0.500;AN=2;BaseQRankSum=2.593;ClippingRankSum=0.000;DP=76;ExcessHet=3.0103;FS=11.367;MLEAC=1;MLEAF=0.500;MQ=42.00;MQRankSum=0.000;QD=18.23;ReadPosRankSum=1.546;SOR=2.034	GT:AD:DP:GQ:PL	0/1:37,39:76:99:1414,0,1170
chrXIV	416643	.	C	T	639.77	PASS	AC=1;AF=0.500;AN=2;BaseQRankSum=-1.403;ClippingRankSum=0.000;DP=52;ExcessHet=3.0103;FS=2.921;MLEAC=1;MLEAF=0.500;MQ=41.92;MQRankSum=-1.515;QD=12.30;ReadPosRankSum=0.676;SOR=0.275	GT:AD:DP:GQ:PL	0/1:28,24:52:99:668,0,916
chrXIV	417037	.	C	T	1286.77	PASS	AC=1;AF=0.500;AN=2;BaseQRankSum=0.158;ClippingRankSum=0.000;DP=69;ExcessHet=3.0103;FS=4.699;MLEAC=1;MLEAF=0.500;MQ=42.00;MQRankSum=0.000;QD=18.65;ReadPosRankSum=0.367;SOR=1.258	GT:AD:DP:GQ:PL	0/1:32,37:69:99:1315,0,1068
chrXIV	443217	.	G	A	191.77	PASS	AC=1;AF=0.500;AN=2;BaseQRankSum=1.090;ClippingRankSum=0.000;DP=14;ExcessHet=3.0103;FS=2.363;MLEAC=1;MLEAF=0.500;MQ=42.00;MQRankSum=0.000;QD=13.70;ReadPosRankSum=0.572;SOR=1.609	GT:AD:DP:GQ:PL	0/1:8,6:14:99:220,0,300
chrXIV	505652	.	G	A	361.77	PASS	AC=1;AF=0.500;AN=2;BaseQRankSum=-0.828;ClippingRankSum=0.000;DP=21;ExcessHet=3.0103;FS=0.000;MLEAC=1;MLEAF=0.500;MQ=41.13;MQRankSum=0.000;QD=17.23;ReadPosRankSum=-0.042;SOR=0.836	GT:AD:DP:GQ:PL	0/1:8,13:21:99:390,0,234
chrXIV	509093	.	G	A	2222.77	PASS	AC=1;AF=0.500;AN=2;BaseQRankSum=0.100;ClippingRankSum=0.000;DP=129;ExcessHet=3.0103;FS=1.429;MLEAC=1;MLEAF=0.500;MQ=42.00;MQRankSum=0.000;QD=17.23;ReadPosRankSum=-0.207;SOR=0.856	GT:AD:DP:GQ:PL	0/1:64,65:129:99:2251,0,2180
chrXIV	531385	.	G	A	2440.77	PASS	AC=1;AF=0.500;AN=2;BaseQRankSum=-1.424;ClippingRankSum=0.000;DP=143;ExcessHet=3.0103;FS=3.009;MLEAC=1;MLEAF=0.500;MQ=42.00;MQRankSum=0.000;QD=17.07;ReadPosRankSum=-1.685;SOR=0.476	GT:AD:DP:GQ:PL	0/1:72,71:143:99:2469,0,2610
chrXIV	532454	.	G	A	192.77	PASS	AC=1;AF=0.500;AN=2;BaseQRankSum=0.191;ClippingRankSum=0.000;DP=14;ExcessHet=3.0103;FS=0.000;MLEAC=1;MLEAF=0.500;MQ=42.00;MQRankSum=0.000;QD=13.77;ReadPosRankSum=0.570;SOR=0.693	GT:AD:DP:GQ:PL	0/1:8,6:14:99:221,0,310
chrXIV	545043	.	G	A	1089.77	PASS	AC=1;AF=0.500;AN=2;BaseQRankSum=-1.181;ClippingRankSum=0.000;DP=58;ExcessHet=3.0103;FS=5.212;MLEAC=1;MLEAF=0.500;MQ=41.93;MQRankSum=-1.217;QD=18.79;ReadPosRankSum=-0.879;SOR=0.633	GT:AD:DP:GQ:PL	0/1:25,33:58:99:1118,0,904
chrXIV	547917	.	G	A	1782.77	PASS	AC=1;AF=0.500;AN=2;BaseQRankSum=-0.530;ClippingRankSum=0.000;DP=89;ExcessHet=3.0103;FS=5.476;MLEAC=1;MLEAF=0.500;MQ=42.00;MQRankSum=0.000;QD=20.03;ReadPosRankSum=-1.889;SOR=0.530	GT:AD:DP:GQ:PL	0/1:38,51:89:99:1811,0,1346
chrXIV	552029	.	G	A	850.77	PASS	AC=1;AF=0.500;AN=2;BaseQRankSum=1.306;ClippingRankSum=0.000;DP=49;ExcessHet=3.0103;FS=1.178;MLEAC=1;MLEAF=0.500;MQ=41.96;MQRankSum=1.021;QD=17.36;ReadPosRankSum=0.735;SOR=0.490	GT:AD:DP:GQ:PL	0/1:25,24:49:99:879,0,879
chrXIV	559177	.	G	A	784.77	PASS	AC=1;AF=0.500;AN=2;BaseQRankSum=0.000;ClippingRankSum=0.000;DP=70;ExcessHet=3.0103;FS=2.458;MLEAC=1;MLEAF=0.500;MQ=41.80;MQRankSum=0.822;QD=11.21;ReadPosRankSum=1.072;SOR=0.339	GT:AD:DP:GQ:PL	0/1:43,27:70:99:813,0,1483
chrXIV	560632	.	C	T	653.77	PASS	AC=1;AF=0.500;AN=2;BaseQRankSum=2.555;ClippingRankSum=0.000;DP=44;ExcessHet=3.0103;FS=5.692;MLEAC=1;MLEAF=0.500;MQ=42.00;MQRankSum=0.000;QD=15.20;ReadPosRankSum=1.416;SOR=1.773	GT:AD:DP:GQ:PL	0/1:24,19:43:99:682,0,777
chrXIV	576091	.	G	A	2166.77	PASS	AC=1;AF=0.500;AN=2;BaseQRankSum=-2.718;ClippingRankSum=0.000;DP=105;ExcessHet=3.0103;FS=1.784;MLEAC=1;MLEAF=0.500;MQ=42.00;MQRankSum=0.000;QD=20.64;ReadPosRankSum=-1.320;SOR=0.512	GT:AD:DP:GQ:PL	0/1:44,61:105:99:2195,0,1602
chrXIV	629430	.	G	A	950.77	PASS	AC=1;AF=0.500;AN=2;BaseQRankSum=0.638;ClippingRankSum=0.000;DP=71;ExcessHet=3.0103;FS=8.124;MLEAC=1;MLEAF=0.500;MQ=41.58;MQRankSum=-1.645;QD=13.39;ReadPosRankSum=-0.097;SOR=0.126	GT:AD:DP:GQ:PL	0/1:41,30:71:99:979,0,1483
chrXIV	672878	.	G	A	1589.77	PASS	AC=2;AF=1.00;AN=2;DP=38;ExcessHet=3.0103;FS=0.000;MLEAC=2;MLEAF=1.00;MQ=42.00;QD=31.32;SOR=1.329	GT:AD:DP:GQ:PL	1/1:0,38:38:99:1618,114,0
chrXIV	695594	.	C	T	2647.77	PASS	AC=1;AF=0.500;AN=2;BaseQRankSum=-0.017;ClippingRankSum=0.000;DP=129;ExcessHet=3.0103;FS=3.441;MLEAC=1;MLEAF=0.500;MQ=41.97;MQRankSum=-1.174;QD=20.53;ReadPosRankSum=-0.745;SOR=0.368	GT:AD:DP:GQ:PL	0/1:53,76:129:99:2676,0,1809
chrXIV	729386	.	C	T	2327.77	PASS	AC=1;AF=0.500;AN=2;BaseQRankSum=0.498;ClippingRankSum=0.000;DP=111;ExcessHet=3.0103;FS=7.994;MLEAC=1;MLEAF=0.500;MQ=41.84;MQRankSum=-0.225;QD=20.97;ReadPosRankSum=-0.288;SOR=1.426	GT:AD:DP:GQ:PL	0/1:45,66:111:99:2356,0,1512
chrXIV	740310	.	C	T	2014.77	PASS	AC=1;AF=0.500;AN=2;BaseQRankSum=2.575;ClippingRankSum=0.000;DP=115;ExcessHet=3.0103;FS=6.353;MLEAC=1;MLEAF=0.500;MQ=42.00;MQRankSum=0.000;QD=17.52;ReadPosRankSum=0.754;SOR=1.285	GT:AD:DP:GQ:PL	0/1:59,56:115:99:2043,0,2063
chrXV	137513	.	G	A	2606.77	PASS	AC=1;AF=0.500;AN=2;BaseQRankSum=-0.477;ClippingRankSum=0.000;DP=128;ExcessHet=3.0103;FS=3.263;MLEAC=1;MLEAF=0.500;MQ=41.98;MQRankSum=-0.830;QD=20.53;ReadPosRankSum=0.175;SOR=1.015	GT:AD:DP:GQ:PL	0/1:53,74:127:99:2635,0,1866
chrXV	151696	.	G	A	234.77	PASS	AC=1;AF=0.500;AN=2;BaseQRankSum=0.376;ClippingRankSum=0.000;DP=14;ExcessHet=3.0103;FS=0.000;MLEAC=1;MLEAF=0.500;MQ=42.00;MQRankSum=0.000;QD=16.77;ReadPosRankSum=-1.031;SOR=0.693	GT:AD:DP:GQ:PL	0/1:7,7:14:99:263,0,267
chrXV	212062	.	C	T	5118.77	PASS	AC=2;AF=1.00;AN=2;BaseQRankSum=1.834;ClippingRankSum=0.000;DP=125;ExcessHet=3.0103;FS=0.000;MLEAC=2;MLEAF=1.00;MQ=41.88;MQRankSum=0.000;QD=30.18;ReadPosRankSum=-0.983;SOR=0.223	GT:AD:DP:GQ:PL	1/1:1,124:125:99:5147,352,0
chrXV	270063	.	G	A	1545.77	PASS	AC=1;AF=0.500;AN=2;BaseQRankSum=-0.253;ClippingRankSum=0.000;DP=113;ExcessHet=3.0103;FS=7.349;MLEAC=1;MLEAF=0.500;MQ=41.98;MQRankSum=0.877;QD=13.68;ReadPosRankSum=-1.190;SOR=1.282	GT:AD:DP:GQ:PL	0/1:65,48:113:99:1574,0,2254
chrXV	294565	.	G	A	1284.77	PASS	AC=1;AF=0.500;AN=2;BaseQRankSum=-1.796;ClippingRankSum=0.000;DP=79;ExcessHet=3.0103;FS=3.296;MLEAC=1;MLEAF=0.500;MQ=42.00;MQRankSum=0.000;QD=16.26;ReadPosRankSum=-1.359;SOR=0.348	GT:AD:DP:GQ:PL	0/1:41,38:79:99:1313,0,1500
chrXV	309189	.	C	T	460.77	PASS	AC=1;AF=0.500;AN=2;BaseQRankSum=-0.961;ClippingRankSum=0.000;DP=33;ExcessHet=3.0103;FS=0.000;MLEAC=1;MLEAF=0.500;MQ=42.00;MQRankSum=0.000;QD=14.40;ReadPosRankSum=-1.331;SOR=0.693	GT:AD:DP:GQ:PL	0/1:16,16:32:99:489,0,578
chrXV	340000	.	C	T	1169.77	PASS	AC=1;AF=0.500;AN=2;BaseQRankSum=-0.624;ClippingRankSum=0.000;DP=71;ExcessHet=3.0103;FS=6.525;MLEAC=1;MLEAF=0.500;MQ=42.00;MQRankSum=0.000;QD=16.48;ReadPosRankSum=-0.182;SOR=0.264	GT:AD:DP:GQ:PL	0/1:37,34:71:99:1198,0,1350
chrXV	364009	.	G	A	529.77	PASS	AC=1;AF=0.500;AN=2;BaseQRankSum=1.145;ClippingRankSum=0.000;DP=32;ExcessHet=3.0103;FS=2.198;MLEAC=1;MLEAF=0.500;MQ=42.00;MQRankSum=0.000;QD=16.56;ReadPosRankSum=1.509;SOR=1.609	GT:AD:DP:GQ:PL	0/1:17,15:32:99:558,0,592
chrXV	371068	.	G	A	930.77	PASS	AC=1;AF=0.500;AN=2;BaseQRankSum=1.254;ClippingRankSum=0.000;DP=53;ExcessHet=3.0103;FS=0.000;MLEAC=1;MLEAF=0.500;MQ=42.00;MQRankSum=0.000;QD=17.56;ReadPosRankSum=0.380;SOR=0.641	GT:AD:DP:GQ:PL	0/1:27,26:53:99:959,0,907
chrXV	390419	.	G	A	1707.77	PASS	AC=1;AF=0.500;AN=2;BaseQRankSum=-1.388;ClippingRankSum=0.000;DP=90;ExcessHet=3.0103;FS=1.028;MLEAC=1;MLEAF=0.500;MQ=42.00;MQRankSum=0.000;QD=18.98;ReadPosRankSum=-1.199;SOR=0.864	GT:AD:DP:GQ:PL	0/1:42,48:90:99:1736,0,1556
chrXV	391429	.	C	T	1091.77	PASS	AC=1;AF=0.500;AN=2;BaseQRankSum=0.811;ClippingRankSum=0.000;DP=73;ExcessHet=3.0103;FS=0.000;MLEAC=1;MLEAF=0.500;MQ=42.00;MQRankSum=0.000;QD=14.96;ReadPosRankSum=0.026;SOR=0.722	GT:AD:DP:GQ:PL	0/1:41,32:73:99:1120,0,1445
chrXV	456780	.	G	A	2714.77	PASS	AC=1;AF=0.500;AN=2;BaseQRankSum=0.428;ClippingRankSum=0.000;DP=142;ExcessHet=3.0103;FS=4.277;MLEAC=1;MLEAF=0.500;MQ=41.77;MQRankSum=0.150;QD=19.12;ReadPosRankSum=-0.707;SOR=0.394	GT:AD:DP:GQ:PL	0/1:65,77:142:99:2743,0,2219
chrXV	461765	.	C	T	776.77	PASS	AC=1;AF=0.500;AN=2;BaseQRankSum=-0.537;ClippingRankSum=0.000;DP=60;ExcessHet=3.0103;FS=1.022;MLEAC=1;MLEAF=0.500;MQ=42.00;MQRankSum=0.000;QD=13.39;ReadPosRankSum=-0.629;SOR=0.520	GT:AD:DP:GQ:PL	0/1:35,23:58:99:805,0,1309
chrXV	480978	.	G	A	2046.77	PASS	AC=1;AF=0.500;AN=2;BaseQRankSum=-0.057;ClippingRankSum=0.000;DP=112;ExcessHet=3.0103;FS=0.000;MLEAC=1;MLEAF=0.500;MQ=42.00;MQRankSum=0.000;QD=18.44;ReadPosRankSum=-2.648;SOR=0.639	GT:AD:DP:GQ:PL	0/1:53,58:111:99:2075,0,1818
chrXV	506918	.	C	T	442.77	PASS	AC=1;AF=0.500;AN=2;BaseQRankSum=0.326;ClippingRankSum=0.000;DP=30;ExcessHet=3.0103;FS=0.000;MLEAC=1;MLEAF=0.500;MQ=42.00;MQRankSum=0.000;QD=14.76;ReadPosRankSum=0.000;SOR=0.675	GT:AD:DP:GQ:PL	0/1:17,13:30:99:471,0,647
chrXV	511750	.	G	A	1500.77	PASS	AC=1;AF=0.500;AN=2;BaseQRankSum=0.152;ClippingRankSum=0.000;DP=71;ExcessHet=3.0103;FS=3.495;MLEAC=1;MLEAF=0.500;MQ=42.00;MQRankSum=0.000;QD=21.14;ReadPosRankSum=-1.953;SOR=0.362	GT:AD:DP:GQ:PL	0/1:30,41:71:99:1529,0,1089
chrXV	513851	.	C	T	1670.77	PASS	AC=1;AF=0.500;AN=2;BaseQRankSum=0.997;ClippingRankSum=0.000;DP=100;ExcessHet=3.0103;FS=0.000;MLEAC=1;MLEAF=0.500;MQ=42.00;MQRankSum=0.000;QD=16.71;ReadPosRankSum=-0.206;SOR=0.724	GT:AD:DP:GQ:PL	0/1:52,48:100:99:1699,0,1787
chrXV	514363	.	C	T	2340.77	PASS	AC=1;AF=0.500;AN=2;BaseQRankSum=-0.601;ClippingRankSum=0.000;DP=100;ExcessHet=3.0103;FS=2.691;MLEAC=1;MLEAF=0.500;MQ=41.96;MQRankSum=-1.051;QD=23.41;ReadPosRankSum=-0.491;SOR=0.468	GT:AD:DP:GQ:PL	0/1:36,64:100:99:2369,0,1215
chrXV	548309	.	C	T	1904.77	PASS	AC=1;AF=0.500;AN=2;BaseQRankSum=-0.195;ClippingRankSum=0.000;DP=109;ExcessHet=3.0103;FS=2.513;MLEAC=1;MLEAF=0.500;MQ=41.98;MQRankSum=-0.937;QD=17.47;ReadPosRankSum=1.977;SOR=0.450	GT:AD:DP:GQ:PL	0/1:52,57:109:99:1933,0,1832
chrXV	551018	.	G	A	2024.77	PASS	AC=1;AF=0.500;AN=2;BaseQRankSum=-0.765;ClippingRankSum=0.000;DP=111;ExcessHet=3.0103;FS=9.141;MLEAC=1;MLEAF=0.500;MQ=42.00;MQRankSum=0.000;QD=18.41;ReadPosRankSum=-0.057;SOR=1.470	GT:AD:DP:GQ:PL	0/1:51,59:110:99:2053,0,1831
chrXV	552141	.	C	T	977.77	PASS	AC=1;AF=0.500;AN=2;BaseQRankSum=-0.085;ClippingRankSum=0.000;DP=57;ExcessHet=3.0103;FS=0.000;MLEAC=1;MLEAF=0.500;MQ=42.00;MQRankSum=0.000;QD=17.15;ReadPosRankSum=-0.938;SOR=0.766	GT:AD:DP:GQ:PL	0/1:30,27:57:99:1006,0,1104
chrXV	556404	.	G	A	957.77	PASS	AC=1;AF=0.500;AN=2;BaseQRankSum=-1.184;ClippingRankSum=0.000;DP=66;ExcessHet=3.0103;FS=0.000;MLEAC=1;MLEAF=0.500;MQ=41.94;MQRankSum=-0.152;QD=14.51;ReadPosRankSum=-1.499;SOR=0.627	GT:AD:DP:GQ:PL	0/1:37,29:66:99:986,0,1369
chrXV	560693	.	G	A	3092.77	PASS	AC=1;AF=0.500;AN=2;BaseQRankSum=1.466;ClippingRankSum=0.000;DP=169;ExcessHet=3.0103;FS=2.857;MLEAC=1;MLEAF=0.500;MQ=41.98;MQRankSum=-1.321;QD=18.30;ReadPosRankSum=0.465;SOR=0.971	GT:AD:DP:GQ:PL	0/1:79,90:169:99:3121,0,2620
chrXV	610562	.	G	A	1196.77	PASS	AC=1;AF=0.500;AN=2;BaseQRankSum=1.490;ClippingRankSum=0.000;DP=86;ExcessHet=3.0103;FS=5.477;MLEAC=1;MLEAF=0.500;MQ=41.67;MQRankSum=-1.700;QD=13.92;ReadPosRankSum=1.507;SOR=1.491	GT:AD:DP:GQ:PL	0/1:51,35:86:99:1225,0,1824
chrXV	615482	.	G	A	1397.77	PASS	AC=1;AF=0.500;AN=2;BaseQRankSum=0.075;ClippingRankSum=0.000;DP=68;ExcessHet=3.0103;FS=0.000;MLEAC=1;MLEAF=0.500;MQ=42.00;MQRankSum=0.000;QD=20.86;ReadPosRankSum=0.876;SOR=0.653	GT:AD:DP:GQ:PL	0/1:29,38:67:99:1426,0,1008
chrXV	626212	.	C	T	1696.77	PASS	AC=1;AF=0.500;AN=2;BaseQRankSum=1.044;ClippingRankSum=0.000;DP=74;ExcessHet=3.0103;FS=0.919;MLEAC=1;MLEAF=0.500;MQ=42.00;MQRankSum=0.000;QD=22.93;ReadPosRankSum=0.965;SOR=0.917	GT:AD:DP:GQ:PL	0/1:28,46:74:99:1725,0,958
chrXV	627467	.	C	T	1653.77	PASS	AC=1;AF=0.500;AN=2;BaseQRankSum=0.396;ClippingRankSum=0.000;DP=128;ExcessHet=3.0103;FS=4.494;MLEAC=1;MLEAF=0.500;MQ=41.88;MQRankSum=0.817;QD=12.92;ReadPosRankSum=0.676;SOR=1.150	GT:AD:DP:GQ:PL	0/1:78,50:128:99:1682,0,2813
chrXV	711791	.	C	T	1001.77	PASS	AC=1;AF=0.500;AN=2;BaseQRankSum=-0.453;ClippingRankSum=0.000;DP=74;ExcessHet=3.0103;FS=7.131;MLEAC=1;MLEAF=0.500;MQ=42.00;MQRankSum=0.000;QD=13.54;ReadPosRankSum=-0.984;SOR=1.649	GT:AD:DP:GQ:PL	0/1:43,31:74:99:1030,0,1450
chrXV	717069	.	C	T	2144.77	PASS	AC=1;AF=0.500;AN=2;BaseQRankSum=1.268;ClippingRankSum=0.000;DP=122;ExcessHet=3.0103;FS=3.315;MLEAC=1;MLEAF=0.500;MQ=42.00;MQRankSum=0.000;QD=17.58;ReadPosRankSum=0.646;SOR=0.427	GT:AD:DP:GQ:PL	0/1:62,60:122:99:2173,0,2197
chrXV	725495	.	C	T	429.77	PASS	AC=1;AF=0.500;AN=2;BaseQRankSum=1.000;ClippingRankSum=0.000;DP=38;ExcessHet=3.0103;FS=0.000;MLEAC=1;MLEAF=0.500;MQ=42.00;MQRankSum=0.000;QD=11.31;ReadPosRankSum=0.272;SOR=0.483	GT:AD:DP:GQ:PL	0/1:24,14:38:99:458,0,846
chrXV	743322	.	G	A	2200.77	PASS	AC=1;AF=0.500;AN=2;BaseQRankSum=-4.067;ClippingRankSum=0.000;DP=151;ExcessHet=3.0103;FS=4.791;MLEAC=1;MLEAF=0.500;MQ=42.00;MQRankSum=0.000;QD=14.57;ReadPosRankSum=-1.533;SOR=0.426	GT:AD:DP:GQ:PL	0/1:81,70:151:99:2229,0,2935
chrXV	754572	.	G	A	1341.77	PASS	AC=1;AF=0.500;AN=2;BaseQRankSum=1.540;ClippingRankSum=0.000;DP=71;ExcessHet=3.0103;FS=0.977;MLEAC=1;MLEAF=0.500;MQ=42.00;MQRankSum=0.000;QD=18.90;ReadPosRankSum=0.478;SOR=0.871	GT:AD:DP:GQ:PL	0/1:35,36:71:99:1370,0,1283
chrXV	770736	.	C	T	437.77	PASS	AC=1;AF=0.500;AN=2;BaseQRankSum=0.093;ClippingRankSum=0.000;DP=28;ExcessHet=3.0103;FS=3.565;MLEAC=1;MLEAF=0.500;MQ=42.00;MQRankSum=0.000;QD=15.63;ReadPosRankSum=0.977;SOR=0.188	GT:AD:DP:GQ:PL	0/1:14,14:28:99:466,0,463
chrXV	780773	.	C	T	1390.77	PASS	AC=1;AF=0.500;AN=2;BaseQRankSum=2.270;ClippingRankSum=0.000;DP=97;ExcessHet=3.0103;FS=5.875;MLEAC=1;MLEAF=0.500;MQ=41.90;MQRankSum=2.179;QD=14.34;ReadPosRankSum=-0.134;SOR=1.384	GT:AD:DP:GQ:PL	0/1:51,46:97:99:1419,0,1506
chrXV	814259	.	G	A	2321.77	PASS	AC=1;AF=0.500;AN=2;BaseQRankSum=0.339;ClippingRankSum=0.000;DP=129;ExcessHet=3.0103;FS=1.394;MLEAC=1;MLEAF=0.500;MQ=42.00;MQRankSum=0.000;QD=18.00;ReadPosRankSum=0.136;SOR=0.551	GT:AD:DP:GQ:PL	0/1:63,66:129:99:2350,0,2237
chrXV	863332	.	G	A	574.77	PASS	AC=1;AF=0.500;AN=2;BaseQRankSum=-0.312;ClippingRankSum=0.000;DP=56;ExcessHet=3.0103;FS=5.757;MLEAC=1;MLEAF=0.500;MQ=42.00;MQRankSum=0.000;QD=10.26;ReadPosRankSum=-0.984;SOR=0.961	GT:AD:DP:GQ:PL	0/1:36,20:56:99:603,0,1275
chrXV	978037	.	C	T	561.77	PASS	AC=1;AF=0.500;AN=2;BaseQRankSum=-0.499;ClippingRankSum=0.000;DP=31;ExcessHet=3.0103;FS=4.781;MLEAC=1;MLEAF=0.500;MQ=42.00;MQRankSum=0.000;QD=18.12;ReadPosRankSum=-1.473;SOR=0.113	GT:AD:DP:GQ:PL	0/1:15,16:31:99:590,0,561
chrXV	1016891	.	G	A	2093.77	PASS	AC=1;AF=0.500;AN=2;BaseQRankSum=-0.202;ClippingRankSum=0.000;DP=119;ExcessHet=3.0103;FS=2.360;MLEAC=1;MLEAF=0.500;MQ=42.00;MQRankSum=0.000;QD=17.59;ReadPosRankSum=-0.743;SOR=0.956	GT:AD:DP:GQ:PL	0/1:60,59:119:99:2122,0,2230
chrXV	1018813	.	C	T	1377.77	PASS	AC=1;AF=0.500;AN=2;BaseQRankSum=1.310;ClippingRankSum=0.000;DP=76;ExcessHet=3.0103;FS=4.425;MLEAC=1;MLEAF=0.500;MQ=42.00;MQRankSum=0.000;QD=18.62;ReadPosRankSum=-0.242;SOR=1.508	GT:AD:DP:GQ:PL	0/1:35,39:74:99:1406,0,1225
chrXV	1042900	.	G	A	1966.77	PASS	AC=1;AF=0.500;AN=2;BaseQRankSum=0.308;ClippingRankSum=0.000;DP=118;ExcessHet=3.0103;FS=3.470;MLEAC=1;MLEAF=0.500;MQ=41.97;MQRankSum=-1.445;QD=16.81;ReadPosRankSum=0.601;SOR=0.443	GT:AD:DP:GQ:PL	0/1:60,57:117:99:1995,0,2155
chrXV	1044415	.	C	T	2918.77	PASS	AC=1;AF=0.500;AN=2;BaseQRankSum=0.618;ClippingRankSum=0.000;DP=148;ExcessHet=3.0103;FS=0.617;MLEAC=1;MLEAF=0.500;MQ=41.90;MQRankSum=1.191;QD=19.72;ReadPosRankSum=-1.434;SOR=0.601	GT:AD:DP:GQ:PL	0/1:62,86:148:99:2947,0,1955
chrXVI	44416	.	C	T	653.77	PASS	AC=1;AF=0.500;AN=2;BaseQRankSum=-1.167;ClippingRankSum=0.000;DP=49;ExcessHet=3.0103;FS=2.450;MLEAC=1;MLEAF=0.500;MQ=42.00;MQRankSum=0.000;QD=13.34;ReadPosRankSum=0.513;SOR=0.405	GT:AD:DP:GQ:PL	0/1:26,23:49:99:682,0,873
chrXVI	44853	.	C	T	1154.77	PASS	AC=1;AF=0.500;AN=2;BaseQRankSum=-0.288;ClippingRankSum=0.000;DP=79;ExcessHet=3.0103;FS=4.380;MLEAC=1;MLEAF=0.500;MQ=42.00;MQRankSum=0.000;QD=15.00;ReadPosRankSum=-0.283;SOR=0.674	GT:AD:DP:GQ:PL	0/1:42,35:77:99:1183,0,1530
chrXVI	52622	.	G	A	1026.77	PASS	AC=1;AF=0.500;AN=2;BaseQRankSum=0.276;ClippingRankSum=0.000;DP=56;ExcessHet=3.0103;FS=1.038;MLEAC=1;MLEAF=0.500;MQ=42.00;MQRankSum=0.000;QD=18.34;ReadPosRankSum=1.036;SOR=1.002	GT:AD:DP:GQ:PL	0/1:28,28:56:99:1055,0,1061
chrXVI	136646	.	G	A	1238.77	PASS	AC=1;AF=0.500;AN=2;BaseQRankSum=-0.737;ClippingRankSum=0.000;DP=78;ExcessHet=3.0103;FS=0.000;MLEAC=1;MLEAF=0.500;MQ=41.82;MQRankSum=0.988;QD=16.09;ReadPosRankSum=-0.862;SOR=0.769	GT:AD:DP:GQ:PL	0/1:40,37:77:99:1267,0,1482
chrXVI	151301	.	G	A	1125.77	PASS	AC=1;AF=0.500;AN=2;BaseQRankSum=-0.411;ClippingRankSum=0.000;DP=64;ExcessHet=3.0103;FS=0.000;MLEAC=1;MLEAF=0.500;MQ=42.00;MQRankSum=0.000;QD=17.59;ReadPosRankSum=-0.371;SOR=0.765	GT:AD:DP:GQ:PL	0/1:31,33:64:99:1154,0,1090
chrXVI	165214	.	C	T	1979.77	PASS	AC=1;AF=0.500;AN=2;BaseQRankSum=-1.748;ClippingRankSum=0.000;DP=112;ExcessHet=3.0103;FS=0.000;MLEAC=1;MLEAF=0.500;MQ=41.87;MQRankSum=-0.938;QD=17.84;ReadPosRankSum=-0.802;SOR=0.633	GT:AD:DP:GQ:PL	0/1:53,58:111:99:2008,0,1906
chrXVI	183291	.	C	T	455.77	PASS	AC=1;AF=0.500;AN=2;BaseQRankSum=1.487;ClippingRankSum=0.000;DP=52;ExcessHet=3.0103;FS=0.000;MLEAC=1;MLEAF=0.500;MQ=42.00;MQRankSum=0.000;QD=8.76;ReadPosRankSum=-1.321;SOR=0.839	GT:AD:DP:GQ:PL	0/1:37,15:52:99:484,0,1166
chrXVI	187803	.	G	A	1751.77	PASS	AC=1;AF=0.500;AN=2;BaseQRankSum=-0.961;ClippingRankSum=0.000;DP=86;ExcessHet=3.0103;FS=7.124;MLEAC=1;MLEAF=0.500;MQ=41.83;MQRankSum=-0.845;QD=20.37;ReadPosRankSum=-0.661;SOR=1.319	GT:AD:DP:GQ:PL	0/1:37,49:86:99:1780,0,1276
chrXVI	195578	.	C	T	1012.77	PASS	AC=1;AF=0.500;AN=2;BaseQRankSum=-1.246;ClippingRankSum=0.000;DP=70;ExcessHet=3.0103;FS=2.064;MLEAC=1;MLEAF=0.500;MQ=42.00;MQRankSum=0.000;QD=14.47;ReadPosRankSum=-0.456;SOR=0.425	GT:AD:DP:GQ:PL	0/1:36,34:70:99:1041,0,1198
chrXVI	375396	.	C	T	987.77	PASS	AC=1;AF=0.500;AN=2;BaseQRankSum=-0.093;ClippingRankSum=0.000;DP=72;ExcessHet=3.0103;FS=0.000;MLEAC=1;MLEAF=0.500;MQ=42.00;MQRankSum=0.000;QD=13.91;ReadPosRankSum=-0.172;SOR=0.752	GT:AD:DP:GQ:PL	0/1:40,31:71:99:1016,0,1476
chrXVI	381456	.	C	T	746.77	PASS	AC=1;AF=0.500;AN=2;BaseQRankSum=0.772;ClippingRankSum=0.000;DP=42;ExcessHet=3.0103;FS=1.242;MLEAC=1;MLEAF=0.500;MQ=42.00;MQRankSum=0.000;QD=17.78;ReadPosRankSum=0.432;SOR=0.393	GT:AD:DP:GQ:PL	0/1:21,21:42:99:775,0,742
chrXVI	404869	.	G	A	78.77	PASS	AC=1;AF=0.500;AN=2;BaseQRankSum=2.100;ClippingRankSum=0.000;DP=9;ExcessHet=3.0103;FS=6.455;MLEAC=1;MLEAF=0.500;MQ=42.00;MQRankSum=0.000;QD=8.75;ReadPosRankSum=0.812;SOR=0.859	GT:AD:DP:GQ:PL	0/1:6,3:9:99:107,0,200
chrXVI	404916	.	C	T	278.77	PASS	AC=1;AF=0.500;AN=2;BaseQRankSum=1.133;ClippingRankSum=0.000;DP=13;ExcessHet=3.0103;FS=5.756;MLEAC=1;MLEAF=0.500;MQ=42.00;MQRankSum=0.000;QD=21.44;ReadPosRankSum=0.321;SOR=1.198	GT:AD:DP:GQ:PL	0/1:4,9:13:86:307,0,86
chrXVI	427942	.	C	T	388.77	PASS	AC=1;AF=0.500;AN=2;BaseQRankSum=1.558;ClippingRankSum=0.000;DP=37;ExcessHet=3.0103;FS=1.400;MLEAC=1;MLEAF=0.500;MQ=41.89;MQRankSum=1.096;QD=10.51;ReadPosRankSum=-0.387;SOR=1.148	GT:AD:DP:GQ:PL	0/1:24,13:37:99:417,0,755
chrXVI	464307	.	C	T	958.77	PASS	AC=1;AF=0.500;AN=2;BaseQRankSum=0.611;ClippingRankSum=0.000;DP=77;ExcessHet=3.0103;FS=1.912;MLEAC=1;MLEAF=0.500;MQ=42.00;MQRankSum=0.000;QD=12.45;ReadPosRankSum=0.738;SOR=0.827	GT:AD:DP:GQ:PL	0/1:46,31:77:99:987,0,1543
chrXVI	467635	.	G	A	1255.77	PASS	AC=1;AF=0.500;AN=2;BaseQRankSum=-0.821;ClippingRankSum=0.000;DP=69;ExcessHet=3.0103;FS=2.017;MLEAC=1;MLEAF=0.500;MQ=41.94;MQRankSum=-1.304;QD=18.20;ReadPosRankSum=0.851;SOR=0.434	GT:AD:DP:GQ:PL	0/1:32,37:69:99:1284,0,1093
chrXVI	577533	.	C	T	921.77	PASS	AC=1;AF=0.500;AN=2;BaseQRankSum=-1.510;ClippingRankSum=0.000;DP=73;ExcessHet=3.0103;FS=2.921;MLEAC=1;MLEAF=0.500;MQ=41.95;MQRankSum=-1.714;QD=12.80;ReadPosRankSum=-1.429;SOR=0.344	GT:AD:DP:GQ:PL	0/1:43,29:72:99:950,0,1556
chrXVI	600345	.	G	A	132.77	PASS	AC=1;AF=0.500;AN=2;BaseQRankSum=0.366;ClippingRankSum=0.000;DP=7;ExcessHet=3.0103;FS=0.000;MLEAC=1;MLEAF=0.500;MQ=41.44;MQRankSum=-0.712;QD=18.97;ReadPosRankSum=-0.060;SOR=1.981	GT:AD:DP:GQ:PL	0/1:2,5:7:60:161,0,60
chrXVI	601028	.	G	A	1258.77	PASS	AC=1;AF=0.500;AN=2;BaseQRankSum=-1.872;ClippingRankSum=0.000;DP=94;ExcessHet=3.0103;FS=7.696;MLEAC=1;MLEAF=0.500;MQ=42.00;MQRankSum=0.000;QD=13.39;ReadPosRankSum=-0.945;SOR=0.248	GT:AD:DP:GQ:PL	0/1:56,38:94:99:1287,0,2065
chrXVI	601325	.	G	A	1424.77	PASS	AC=1;AF=0.500;AN=2;BaseQRankSum=1.099;ClippingRankSum=0.000;DP=89;ExcessHet=3.0103;FS=5.504;MLEAC=1;MLEAF=0.500;MQ=41.68;MQRankSum=-1.507;QD=16.19;ReadPosRankSum=1.028;SOR=0.315	GT:AD:DP:GQ:PL	0/1:47,41:88:99:1453,0,1692
chrXVI	601638	.	G	A	1079.77	PASS	AC=1;AF=0.500;AN=2;BaseQRankSum=1.305;ClippingRankSum=0.000;DP=68;ExcessHet=3.0103;FS=0.000;MLEAC=1;MLEAF=0.500;MQ=42.00;MQRankSum=0.000;QD=15.88;ReadPosRankSum=1.299;SOR=0.824	GT:AD:DP:GQ:PL	0/1:36,32:68:99:1108,0,1232
chrXVI	601807	.	G	A	238.77	PASS	AC=1;AF=0.500;AN=2;BaseQRankSum=0.896;ClippingRankSum=0.000;DP=28;ExcessHet=3.0103;FS=5.077;MLEAC=1;MLEAF=0.500;MQ=41.49;MQRankSum=0.712;QD=8.53;ReadPosRankSum=0.310;SOR=0.105	GT:AD:DP:GQ:PL	0/1:20,8:28:99:267,0,773
chrXVI	604991	.	C	T	1256.77	PASS	AC=1;AF=0.500;AN=2;BaseQRankSum=0.115;ClippingRankSum=0.000;DP=83;ExcessHet=3.0103;FS=7.064;MLEAC=1;MLEAF=0.500;MQ=41.95;MQRankSum=-1.569;QD=15.14;ReadPosRankSum=-0.472;SOR=1.671	GT:AD:DP:GQ:PL	0/1:46,37:83:99:1285,0,1705
chrXVI	645869	.	C	T	3179.77	PASS	AC=2;AF=1.00;AN=2;DP=77;ExcessHet=3.0103;FS=0.000;MLEAC=2;MLEAF=1.00;MQ=42.00;QD=27.29;SOR=3.884	GT:AD:DP:GQ:PL	1/1:0,77:77:99:3208,232,0
chrXVI	649048	.	G	A	1531.77	PASS	AC=1;AF=0.500;AN=2;BaseQRankSum=0.194;ClippingRankSum=0.000;DP=111;ExcessHet=3.0103;FS=0.752;MLEAC=1;MLEAF=0.500;MQ=42.00;MQRankSum=0.000;QD=13.80;ReadPosRankSum=0.260;SOR=0.572	GT:AD:DP:GQ:PL	0/1:66,45:111:99:1560,0,2475
chrXVI	658448	.	C	T	1440.77	PASS	AC=1;AF=0.500;AN=2;BaseQRankSum=0.569;ClippingRankSum=0.000;DP=93;ExcessHet=3.0103;FS=6.947;MLEAC=1;MLEAF=0.500;MQ=41.80;MQRankSum=-1.796;QD=15.49;ReadPosRankSum=-0.552;SOR=0.289	GT:AD:DP:GQ:PL	0/1:48,45:93:99:1469,0,1598
chrXVI	660417	.	C	T	1560.77	PASS	AC=1;AF=0.500;AN=2;BaseQRankSum=0.335;ClippingRankSum=0.000;DP=91;ExcessHet=3.0103;FS=4.474;MLEAC=1;MLEAF=0.500;MQ=42.00;MQRankSum=0.000;QD=17.15;ReadPosRankSum=-1.513;SOR=1.483	GT:AD:DP:GQ:PL	0/1:47,44:91:99:1589,0,1689
chrXVI	660541	.	G	A	500.77	PASS	AC=1;AF=0.500;AN=2;BaseQRankSum=-1.408;ClippingRankSum=0.000;DP=37;ExcessHet=3.0103;FS=4.743;MLEAC=1;MLEAF=0.500;MQ=42.00;MQRankSum=0.000;QD=13.53;ReadPosRankSum=-0.359;SOR=0.250	GT:AD:DP:GQ:PL	0/1:21,16:37:99:529,0,795
chrXVI	713719	.	C	T	2751.77	PASS	AC=1;AF=0.500;AN=2;BaseQRankSum=-0.698;ClippingRankSum=0.000;DP=153;ExcessHet=3.0103;FS=5.896;MLEAC=1;MLEAF=0.500;MQ=42.00;MQRankSum=0.000;QD=17.99;ReadPosRankSum=-0.072;SOR=0.663	GT:AD:DP:GQ:PL	0/1:71,82:153:99:2780,0,2485
chrXVI	773986	.	G	A	1075.77	PASS	AC=1;AF=0.500;AN=2;BaseQRankSum=-0.940;ClippingRankSum=0.000;DP=94;ExcessHet=3.0103;FS=9.217;MLEAC=1;MLEAF=0.500;MQ=42.00;MQRankSum=0.000;QD=11.44;ReadPosRankSum=-1.110;SOR=0.217	GT:AD:DP:GQ:PL	0/1:59,35:94:99:1104,0,2098
chrXVI	774129	.	G	A	1925.77	PASS	AC=1;AF=0.500;AN=2;BaseQRankSum=-3.371;ClippingRankSum=0.000;DP=104;ExcessHet=3.0103;FS=7.928;MLEAC=1;MLEAF=0.500;MQ=42.00;MQRankSum=0.000;QD=18.70;ReadPosRankSum=-2.083;SOR=1.361	GT:AD:DP:GQ:PL	0/1:45,58:103:99:1954,0,1578
chrXVI	775751	.	G	A	390.77	PASS	AC=1;AF=0.500;AN=2;BaseQRankSum=1.633;ClippingRankSum=0.000;DP=25;ExcessHet=3.0103;FS=0.000;MLEAC=1;MLEAF=0.500;MQ=42.00;MQRankSum=0.000;QD=15.63;ReadPosRankSum=1.924;SOR=0.593	GT:AD:DP:GQ:PL	0/1:13,12:25:99:419,0,406
chrXVI	888982	.	C	T	1676.77	PASS	AC=1;AF=0.500;AN=2;BaseQRankSum=-2.880;ClippingRankSum=0.000;DP=89;ExcessHet=3.0103;FS=4.201;MLEAC=1;MLEAF=0.500;MQ=41.83;MQRankSum=1.219;QD=19.73;ReadPosRankSum=-1.779;SOR=0.664	GT:AD:DP:GQ:PL	0/1:35,50:85:99:1705,0,1237
chrXVI	894148	.	C	T	1482.77	PASS	AC=1;AF=0.500;AN=2;BaseQRankSum=2.031;ClippingRankSum=0.000;DP=80;ExcessHet=3.0103;FS=3.030;MLEAC=1;MLEAF=0.500;MQ=42.00;MQRankSum=0.000;QD=18.53;ReadPosRankSum=-0.045;SOR=1.158	GT:AD:DP:GQ:PL	0/1:40,40:80:99:1511,0,1484
chrXVI	911977	.	C	T	977.77	PASS	AC=1;AF=0.500;AN=2;BaseQRankSum=-0.621;ClippingRankSum=0.000;DP=52;ExcessHet=3.0103;FS=2.114;MLEAC=1;MLEAF=0.500;MQ=41.96;MQRankSum=1.119;QD=18.80;ReadPosRankSum=-0.269;SOR=0.257	GT:AD:DP:GQ:PL	0/1:24,28:52:99:1006,0,859
chrXVI	933794	.	C	T	413.77	PASS	AC=1;AF=0.500;AN=2;BaseQRankSum=-0.161;ClippingRankSum=0.000;DP=31;ExcessHet=3.0103;FS=4.343;MLEAC=1;MLEAF=0.500;MQ=42.00;MQRankSum=0.000;QD=13.35;ReadPosRankSum=1.613;SOR=1.739	GT:AD:DP:GQ:PL	0/1:18,13:31:99:442,0,599
