# Supplementary material for: Recombination Is Responsible for the Increased Recovery of Drug-Resistant Mutants with Hypermutated Genomes in Resting Yeast Diploids Expressing APOBEC Deaminases
Source: Front Genet. 2017 Dec 12;8:202. doi: 10.3389/fgene.2017.00202 (PMC5733079; doi:10.3389/fgene.2017.00202)
Supplement: Supplementary file 6 [file Data_Sheet_1.zip › PmCDA1_d6/N072-LAN210-Can-PmCDA1-NA-RUN6-D6_SNVs_final.vcf]

##fileformat=VCFv4.2
##FILTER=<ID=LowQual,Description="Low quality">
##FORMAT=<ID=AD,Number=R,Type=Integer,Description="Allelic depths for the ref and alt alleles in the order listed">
##FORMAT=<ID=DP,Number=1,Type=Integer,Description="Approximate read depth (reads with MQ=255 or with bad mates are filtered)">
##FORMAT=<ID=GQ,Number=1,Type=Integer,Description="Genotype Quality">
##FORMAT=<ID=GT,Number=1,Type=String,Description="Genotype">
##FORMAT=<ID=PL,Number=G,Type=Integer,Description="Normalized, Phred-scaled likelihoods for genotypes as defined in the VCF specification">
##GATKCommandLine.HaplotypeCaller=<ID=HaplotypeCaller,Version=3.8-0-ge9d806836,Date="Tue Sep 19 19:39:32 PDT 2017",Epoch=1505875172724,CommandLineOptions="analysis_type=HaplotypeCaller input_file=[N072-LAN210-Can-PmCDA1-NA-RUN6-D6_sorted_dedup_RG_realigned.bam] showFullBamList=false read_buffer_size=null read_filter=[] disable_read_filter=[] intervals=null excludeIntervals=[../../LAN210/20170903_LAN210_v0.10m_masked_v2.bed] interval_set_rule=UNION interval_merging=ALL interval_padding=0 reference_sequence=../../LAN210/LAN210_v0.10m.fasta nonDeterministicRandomSeed=false disableDithering=false maxRuntime=-1 maxRuntimeUnits=MINUTES downsampling_type=BY_SAMPLE downsample_to_fraction=null downsample_to_coverage=500 baq=OFF baqGapOpenPenalty=40.0 refactor_NDN_cigar_string=false fix_misencoded_quality_scores=false allow_potentially_misencoded_quality_scores=false useOriginalQualities=false defaultBaseQualities=-1 performanceLog=null BQSR=null quantize_quals=0 static_quantized_quals=null round_down_quantized=false disable_indel_quals=false emit_original_quals=false preserve_qscores_less_than=6 globalQScorePrior=-1.0 secondsBetweenProgressUpdates=10 validation_strictness=SILENT remove_program_records=false keep_program_records=false sample_rename_mapping_file=null unsafe=null use_jdk_deflater=false use_jdk_inflater=false disable_auto_index_creation_and_locking_when_reading_rods=false no_cmdline_in_header=false sites_only=false never_trim_vcf_format_field=false bcf=false bam_compression=null simplifyBAM=false disable_bam_indexing=false generate_md5=false num_threads=1 num_cpu_threads_per_data_thread=1 num_io_threads=0 monitorThreadEfficiency=false num_bam_file_handles=null read_group_black_list=null pedigree=[] pedigreeString=[] pedigreeValidationType=STRICT allow_intervals_with_unindexed_bam=false generateShadowBCF=false variant_index_type=DYNAMIC_SEEK variant_index_parameter=-1 reference_window_stop=0 phone_home= gatk_key=null tag=NA logging_level=INFO log_to_file=null help=false version=false out=/media/artem/artem_second/20170727_RUN8/Project_Stepchenkova/reanalyze_prev_other_runs/N072-LAN210-Can-PmCDA1-NA-RUN6-D6/N072-LAN210-Can-PmCDA1-NA-RUN6-D6.vcf likelihoodCalculationEngine=PairHMM heterogeneousKmerSizeResolution=COMBO_MIN dbsnp=(RodBinding name= source=UNBOUND) dontTrimActiveRegions=false maxDiscARExtension=25 maxGGAARExtension=300 paddingAroundIndels=150 paddingAroundSNPs=20 comp=[] annotation=[] excludeAnnotation=[] group=[StandardAnnotation, StandardHCAnnotation] debug=false useFilteredReadsForAnnotations=false emitRefConfidence=NONE bamOutput=null bamWriterType=CALLED_HAPLOTYPES emitDroppedReads=false disableOptimizations=false annotateNDA=false useNewAFCalculator=false heterozygosity=0.001 indel_heterozygosity=1.25E-4 heterozygosity_stdev=0.01 standard_min_confidence_threshold_for_calling=10.0 standard_min_confidence_threshold_for_emitting=30.0 max_alternate_alleles=6 max_genotype_count=1024 max_num_PL_values=100 input_prior=[] sample_ploidy=2 genotyping_mode=DISCOVERY alleles=(RodBinding name= source=UNBOUND) contamination_fraction_to_filter=0.0 contamination_fraction_per_sample_file=null p_nonref_model=null exactcallslog=null output_mode=EMIT_VARIANTS_ONLY allSitePLs=false gcpHMM=10 pair_hmm_implementation=FASTEST_AVAILABLE phredScaledGlobalReadMismappingRate=45 noFpga=false nativePairHmmThreads=1 useDoublePrecision=false sample_name=null kmerSize=[10, 25] dontIncreaseKmerSizesForCycles=false allowNonUniqueKmersInRef=false numPruningSamples=1 recoverDanglingHeads=false doNotRecoverDanglingBranches=false minDanglingBranchLength=4 consensus=false maxNumHaplotypesInPopulation=128 errorCorrectKmers=false minPruning=2 debugGraphTransformations=false allowCyclesInKmerGraphToGeneratePaths=false graphOutput=null kmerLengthForReadErrorCorrection=25 minObservationsForKmerToBeSolid=20 GVCFGQBands=[1, 2, 3, 4, 5, 6, 7, 8, 9, 10, 11, 12, 13, 14, 15, 16, 17, 18, 19, 20, 21, 22, 23, 24, 25, 26, 27, 28, 29, 30, 31, 32, 33, 34, 35, 36, 37, 38, 39, 40, 41, 42, 43, 44, 45, 46, 47, 48, 49, 50, 51, 52, 53, 54, 55, 56, 57, 58, 59, 60, 70, 80, 90, 99] indelSizeToEliminateInRefModel=10 min_base_quality_score=10 includeUmappedReads=false useAllelesTrigger=false doNotRunPhysicalPhasing=true keepRG=null justDetermineActiveRegions=false dontGenotype=false dontUseSoftClippedBases=false captureAssemblyFailureBAM=false errorCorrectReads=false pcr_indel_model=CONSERVATIVE maxReadsInRegionPerSample=10000 minReadsPerAlignmentStart=10 mergeVariantsViaLD=false activityProfileOut=null activeRegionOut=null activeRegionIn=null activeRegionExtension=null forceActive=false activeRegionMaxSize=null bandPassSigma=null maxReadsInMemoryPerSample=30000 maxTotalReadsInMemory=10000000 maxProbPropagationDistance=50 activeProbabilityThreshold=0.002 min_mapping_quality_score=20 filter_reads_with_N_cigar=false filter_mismatching_base_and_quals=false filter_bases_not_stored=false">
##GATKCommandLine.SelectVariants=<ID=SelectVariants,Version=3.8-0-ge9d806836,Date="Tue Sep 19 19:43:23 PDT 2017",Epoch=1505875403567,CommandLineOptions="analysis_type=SelectVariants input_file=[] showFullBamList=false read_buffer_size=null read_filter=[] disable_read_filter=[] intervals=null excludeIntervals=null interval_set_rule=UNION interval_merging=ALL interval_padding=0 reference_sequence=../../LAN210/LAN210_v0.10m.fasta nonDeterministicRandomSeed=false disableDithering=false maxRuntime=-1 maxRuntimeUnits=MINUTES downsampling_type=BY_SAMPLE downsample_to_fraction=null downsample_to_coverage=1000 baq=OFF baqGapOpenPenalty=40.0 refactor_NDN_cigar_string=false fix_misencoded_quality_scores=false allow_potentially_misencoded_quality_scores=false useOriginalQualities=false defaultBaseQualities=-1 performanceLog=null BQSR=null quantize_quals=0 static_quantized_quals=null round_down_quantized=false disable_indel_quals=false emit_original_quals=false preserve_qscores_less_than=6 globalQScorePrior=-1.0 secondsBetweenProgressUpdates=10 validation_strictness=SILENT remove_program_records=false keep_program_records=false sample_rename_mapping_file=null unsafe=null use_jdk_deflater=false use_jdk_inflater=false disable_auto_index_creation_and_locking_when_reading_rods=false no_cmdline_in_header=false sites_only=false never_trim_vcf_format_field=false bcf=false bam_compression=null simplifyBAM=false disable_bam_indexing=false generate_md5=false num_threads=1 num_cpu_threads_per_data_thread=1 num_io_threads=0 monitorThreadEfficiency=false num_bam_file_handles=null read_group_black_list=null pedigree=[] pedigreeString=[] pedigreeValidationType=STRICT allow_intervals_with_unindexed_bam=false generateShadowBCF=false variant_index_type=DYNAMIC_SEEK variant_index_parameter=-1 reference_window_stop=0 phone_home= gatk_key=null tag=NA logging_level=INFO log_to_file=null help=false version=false variant=(RodBinding name=variant source=N072-LAN210-Can-PmCDA1-NA-RUN6-D6.vcf) discordance=(RodBinding name= source=UNBOUND) concordance=(RodBinding name= source=UNBOUND) out=/media/artem/artem_second/20170727_RUN8/Project_Stepchenkova/reanalyze_prev_other_runs/N072-LAN210-Can-PmCDA1-NA-RUN6-D6/N072-LAN210-Can-PmCDA1-NA-RUN6-D6_SNVs.vcf sample_name=[] sample_expressions=null sample_file=null exclude_sample_name=[] exclude_sample_file=[] exclude_sample_expressions=[] selectexpressions=[] invertselect=false excludeNonVariants=false excludeFiltered=false preserveAlleles=false removeUnusedAlternates=false restrictAllelesTo=ALL keepOriginalAC=false keepOriginalDP=false mendelianViolation=false invertMendelianViolation=false mendelianViolationQualThreshold=0.0 select_random_fraction=0.0 remove_fraction_genotypes=0.0 selectTypeToInclude=[SNP] selectTypeToExclude=[] keepIDs=null excludeIDs=null fullyDecode=false justRead=false maxIndelSize=2147483647 minIndelSize=0 maxFilteredGenotypes=2147483647 minFilteredGenotypes=0 maxFractionFilteredGenotypes=1.0 minFractionFilteredGenotypes=0.0 maxNOCALLnumber=2147483647 maxNOCALLfraction=1.0 setFilteredGtToNocall=false ALLOW_NONOVERLAPPING_COMMAND_LINE_SAMPLES=false forceValidOutput=false filter_reads_with_N_cigar=false filter_mismatching_base_and_quals=false filter_bases_not_stored=false">
##INFO=<ID=AC,Number=A,Type=Integer,Description="Allele count in genotypes, for each ALT allele, in the same order as listed">
##INFO=<ID=AF,Number=A,Type=Float,Description="Allele Frequency, for each ALT allele, in the same order as listed">
##INFO=<ID=AN,Number=1,Type=Integer,Description="Total number of alleles in called genotypes">
##INFO=<ID=BaseQRankSum,Number=1,Type=Float,Description="Z-score from Wilcoxon rank sum test of Alt Vs. Ref base qualities">
##INFO=<ID=ClippingRankSum,Number=1,Type=Float,Description="Z-score From Wilcoxon rank sum test of Alt vs. Ref number of hard clipped bases">
##INFO=<ID=DP,Number=1,Type=Integer,Description="Approximate read depth; some reads may have been filtered">
##INFO=<ID=DS,Number=0,Type=Flag,Description="Were any of the samples downsampled?">
##INFO=<ID=ExcessHet,Number=1,Type=Float,Description="Phred-scaled p-value for exact test of excess heterozygosity">
##INFO=<ID=FS,Number=1,Type=Float,Description="Phred-scaled p-value using Fisher's exact test to detect strand bias">
##INFO=<ID=HaplotypeScore,Number=1,Type=Float,Description="Consistency of the site with at most two segregating haplotypes">
##INFO=<ID=InbreedingCoeff,Number=1,Type=Float,Description="Inbreeding coefficient as estimated from the genotype likelihoods per-sample when compared against the Hardy-Weinberg expectation">
##INFO=<ID=MLEAC,Number=A,Type=Integer,Description="Maximum likelihood expectation (MLE) for the allele counts (not necessarily the same as the AC), for each ALT allele, in the same order as listed">
##INFO=<ID=MLEAF,Number=A,Type=Float,Description="Maximum likelihood expectation (MLE) for the allele frequency (not necessarily the same as the AF), for each ALT allele, in the same order as listed">
##INFO=<ID=MQ,Number=1,Type=Float,Description="RMS Mapping Quality">
##INFO=<ID=MQRankSum,Number=1,Type=Float,Description="Z-score From Wilcoxon rank sum test of Alt vs. Ref read mapping qualities">
##INFO=<ID=QD,Number=1,Type=Float,Description="Variant Confidence/Quality by Depth">
##INFO=<ID=ReadPosRankSum,Number=1,Type=Float,Description="Z-score from Wilcoxon rank sum test of Alt vs. Ref read position bias">
##INFO=<ID=SOR,Number=1,Type=Float,Description="Symmetric Odds Ratio of 2x2 contingency table to detect strand bias">
##contig=<ID=chrI,length=198855>
##contig=<ID=chrII,length=810456>
##contig=<ID=chrIII,length=316501>
##contig=<ID=chrIV,length=1516959>
##contig=<ID=chrV,length=570663>
##contig=<ID=chrVI,length=270116>
##contig=<ID=chrVII,length=1084724>
##contig=<ID=chrVIII,length=557320>
##contig=<ID=chrIX,length=433988>
##contig=<ID=chrX,length=745688>
##contig=<ID=chrXI,length=666767>
##contig=<ID=chrXII,length=1065113>
##contig=<ID=chrXIII,length=917121>
##contig=<ID=chrXIV,length=784078>
##contig=<ID=chrXV,length=1078147>
##contig=<ID=chrXVI,length=943466>
##contig=<ID=mt,length=85611>
##reference=file:///media/artem/artem_second/20170727_RUN8/Project_Stepchenkova/reanalyze_prev_other_runs/N072-LAN210-Can-PmCDA1-NA-RUN6-D6/../../LAN210/LAN210_v0.10m.fasta
##source=SelectVariants
#CHROM	POS	ID	REF	ALT	QUAL	FILTER	INFO	FORMAT	N072-LAN210-Can-PmCDA1-NA-RUN6-D6
chrI	42139	.	G	A	645.77	PASS	AC=1;AF=0.500;AN=2;BaseQRankSum=1.490;ClippingRankSum=0.000;DP=32;ExcessHet=3.0103;FS=1.745;MLEAC=1;MLEAF=0.500;MQ=42.00;MQRankSum=0.000;QD=20.18;ReadPosRankSum=-0.481;SOR=1.460	GT:AD:DP:GQ:PL	0/1:14,18:32:99:674,0,435
chrI	75458	.	C	T	1519.77	PASS	AC=1;AF=0.500;AN=2;BaseQRankSum=0.317;ClippingRankSum=0.000;DP=75;ExcessHet=3.0103;FS=0.879;MLEAC=1;MLEAF=0.500;MQ=41.80;MQRankSum=1.125;QD=20.26;ReadPosRankSum=-1.365;SOR=0.532	GT:AD:DP:GQ:PL	0/1:34,41:75:99:1548,0,1154
chrI	154775	.	G	A	384.77	PASS	AC=1;AF=0.500;AN=2;BaseQRankSum=1.205;ClippingRankSum=0.000;DP=19;ExcessHet=3.0103;FS=7.701;MLEAC=1;MLEAF=0.500;MQ=42.00;MQRankSum=0.000;QD=20.25;ReadPosRankSum=0.083;SOR=1.009	GT:AD:DP:GQ:PL	0/1:8,11:19:99:413,0,269
chrII	9648	.	C	T	976.77	PASS	AC=1;AF=0.500;AN=2;BaseQRankSum=1.504;ClippingRankSum=0.000;DP=48;ExcessHet=3.0103;FS=2.733;MLEAC=1;MLEAF=0.500;MQ=42.00;MQRankSum=0.000;QD=21.23;ReadPosRankSum=0.329;SOR=0.357	GT:AD:DP:GQ:PL	0/1:19,27:46:99:1005,0,638
chrII	146139	.	C	T	2143.77	PASS	AC=2;AF=1.00;AN=2;DP=53;ExcessHet=3.0103;FS=0.000;MLEAC=2;MLEAF=1.00;MQ=42.00;QD=34.24;SOR=1.791	GT:AD:DP:GQ:PL	1/1:0,53:53:99:2172,159,0
chrII	278435	.	C	T	1891.77	PASS	AC=1;AF=0.500;AN=2;BaseQRankSum=-0.232;ClippingRankSum=0.000;DP=123;ExcessHet=3.0103;FS=0.000;MLEAC=1;MLEAF=0.500;MQ=42.00;MQRankSum=0.000;QD=15.51;ReadPosRankSum=-1.773;SOR=0.681	GT:AD:DP:GQ:PL	0/1:67,55:122:99:1920,0,2415
chrII	278967	.	C	T	1115.77	PASS	AC=1;AF=0.500;AN=2;BaseQRankSum=0.965;ClippingRankSum=0.000;DP=71;ExcessHet=3.0103;FS=0.917;MLEAC=1;MLEAF=0.500;MQ=41.59;MQRankSum=1.346;QD=16.17;ReadPosRankSum=0.892;SOR=0.895	GT:AD:DP:GQ:PL	0/1:37,32:69:99:1144,0,1337
chrII	376852	.	G	A	1855.77	PASS	AC=2;AF=1.00;AN=2;DP=45;ExcessHet=3.0103;FS=0.000;MLEAC=2;MLEAF=1.00;MQ=42.00;QD=30.63;SOR=0.829	GT:AD:DP:GQ:PL	1/1:0,45:45:99:1884,135,0
chrII	453813	.	G	A	2411.77	PASS	AC=1;AF=0.500;AN=2;BaseQRankSum=-0.197;ClippingRankSum=0.000;DP=102;ExcessHet=3.0103;FS=1.717;MLEAC=1;MLEAF=0.500;MQ=41.98;MQRankSum=-0.718;QD=23.64;ReadPosRankSum=-0.660;SOR=0.534	GT:AD:DP:GQ:PL	0/1:36,66:102:99:2440,0,1196
chrII	479557	.	C	T	1446.77	PASS	AC=1;AF=0.500;AN=2;BaseQRankSum=0.068;ClippingRankSum=0.000;DP=69;ExcessHet=3.0103;FS=0.917;MLEAC=1;MLEAF=0.500;MQ=42.00;MQRankSum=0.000;QD=20.97;ReadPosRankSum=0.529;SOR=0.568	GT:AD:DP:GQ:PL	0/1:29,40:69:99:1475,0,998
chrII	681397	.	C	T	1567.77	PASS	AC=1;AF=0.500;AN=2;BaseQRankSum=-0.093;ClippingRankSum=0.000;DP=88;ExcessHet=3.0103;FS=0.000;MLEAC=1;MLEAF=0.500;MQ=42.00;MQRankSum=0.000;QD=17.82;ReadPosRankSum=-0.704;SOR=0.684	GT:AD:DP:GQ:PL	0/1:43,45:88:99:1596,0,1528
chrII	721421	.	C	T	1084.77	PASS	AC=1;AF=0.500;AN=2;BaseQRankSum=1.090;ClippingRankSum=0.000;DP=46;ExcessHet=3.0103;FS=0.000;MLEAC=1;MLEAF=0.500;MQ=42.00;MQRankSum=0.000;QD=23.58;ReadPosRankSum=0.616;SOR=0.653	GT:AD:DP:GQ:PL	0/1:17,29:46:99:1113,0,566
chrII	722569	.	C	T	362.77	PASS	AC=1;AF=0.500;AN=2;BaseQRankSum=-1.860;ClippingRankSum=0.000;DP=22;ExcessHet=3.0103;FS=0.000;MLEAC=1;MLEAF=0.500;MQ=41.33;MQRankSum=1.091;QD=16.49;ReadPosRankSum=0.877;SOR=1.162	GT:AD:DP:GQ:PL	0/1:11,11:22:99:391,0,402
chrII	774139	.	G	A	339.77	PASS	AC=1;AF=0.500;AN=2;BaseQRankSum=1.734;ClippingRankSum=0.000;DP=22;ExcessHet=3.0103;FS=4.075;MLEAC=1;MLEAF=0.500;MQ=42.00;MQRankSum=0.000;QD=15.44;ReadPosRankSum=1.078;SOR=0.819	GT:AD:DP:GQ:PL	0/1:12,10:22:99:368,0,441
chrIII	35315	.	C	T	960.77	PASS	AC=1;AF=0.500;AN=2;BaseQRankSum=-1.906;ClippingRankSum=0.000;DP=51;ExcessHet=3.0103;FS=2.471;MLEAC=1;MLEAF=0.500;MQ=41.72;MQRankSum=-0.831;QD=18.84;ReadPosRankSum=-0.760;SOR=0.392	GT:AD:DP:GQ:PL	0/1:22,29:51:99:989,0,795
chrIII	231451	.	C	T	1265.77	PASS	AC=1;AF=0.500;AN=2;BaseQRankSum=-1.407;ClippingRankSum=0.000;DP=68;ExcessHet=3.0103;FS=2.190;MLEAC=1;MLEAF=0.500;MQ=41.78;MQRankSum=1.210;QD=18.89;ReadPosRankSum=-0.060;SOR=0.439	GT:AD:DP:GQ:PL	0/1:28,39:67:99:1294,0,972
chrIII	280016	.	C	T	691.77	PASS	AC=1;AF=0.500;AN=2;BaseQRankSum=0.239;ClippingRankSum=0.000;DP=29;ExcessHet=3.0103;FS=0.000;MLEAC=1;MLEAF=0.500;MQ=42.00;MQRankSum=0.000;QD=23.85;ReadPosRankSum=0.896;SOR=0.853	GT:AD:DP:GQ:PL	0/1:10,19:29:99:720,0,336
chrIV	34025	.	C	T	1600.77	PASS	AC=2;AF=1.00;AN=2;DP=38;ExcessHet=3.0103;FS=0.000;MLEAC=2;MLEAF=1.00;MQ=42.00;QD=29.09;SOR=1.040	GT:AD:DP:GQ:PL	1/1:0,38:38:99:1629,114,0
chrIV	138033	.	C	T	2342.77	PASS	AC=2;AF=1.00;AN=2;DP=57;ExcessHet=3.0103;FS=0.000;MLEAC=2;MLEAF=1.00;MQ=42.00;QD=32.93;SOR=2.107	GT:AD:DP:GQ:PL	1/1:0,57:57:99:2371,172,0
chrIV	199199	.	G	A	847.77	PASS	AC=1;AF=0.500;AN=2;BaseQRankSum=-0.368;ClippingRankSum=0.000;DP=46;ExcessHet=3.0103;FS=9.402;MLEAC=1;MLEAF=0.500;MQ=41.69;MQRankSum=-0.873;QD=18.43;ReadPosRankSum=-0.134;SOR=0.114	GT:AD:DP:GQ:PL	0/1:21,25:46:99:876,0,710
chrIV	234171	.	C	T	1408.77	PASS	AC=1;AF=0.500;AN=2;BaseQRankSum=-1.793;ClippingRankSum=0.000;DP=75;ExcessHet=3.0103;FS=0.000;MLEAC=1;MLEAF=0.500;MQ=42.00;MQRankSum=0.000;QD=18.78;ReadPosRankSum=-0.113;SOR=0.728	GT:AD:DP:GQ:PL	0/1:33,42:75:99:1437,0,1162
chrIV	290671	.	C	T	647.77	PASS	AC=1;AF=0.500;AN=2;BaseQRankSum=1.350;ClippingRankSum=0.000;DP=38;ExcessHet=3.0103;FS=7.360;MLEAC=1;MLEAF=0.500;MQ=42.00;MQRankSum=0.000;QD=17.05;ReadPosRankSum=0.770;SOR=1.957	GT:AD:DP:GQ:PL	0/1:19,19:38:99:676,0,680
chrIV	330985	.	C	T	969.77	PASS	AC=1;AF=0.500;AN=2;BaseQRankSum=-1.016;ClippingRankSum=0.000;DP=70;ExcessHet=3.0103;FS=4.904;MLEAC=1;MLEAF=0.500;MQ=41.80;MQRankSum=-1.000;QD=13.85;ReadPosRankSum=-0.038;SOR=0.287	GT:AD:DP:GQ:PL	0/1:36,34:70:99:998,0,1230
chrIV	339765	.	C	T	559.77	PASS	AC=1;AF=0.500;AN=2;BaseQRankSum=1.942;ClippingRankSum=0.000;DP=37;ExcessHet=3.0103;FS=9.700;MLEAC=1;MLEAF=0.500;MQ=42.00;MQRankSum=0.000;QD=15.13;ReadPosRankSum=1.133;SOR=0.562	GT:AD:DP:GQ:PL	0/1:21,16:37:99:588,0,781
chrIV	410359	.	G	A	2350.77	PASS	AC=1;AF=0.500;AN=2;BaseQRankSum=1.260;ClippingRankSum=0.000;DP=128;ExcessHet=3.0103;FS=11.385;MLEAC=1;MLEAF=0.500;MQ=41.62;MQRankSum=1.435;QD=18.37;ReadPosRankSum=-0.061;SOR=1.574	GT:AD:DP:GQ:PL	0/1:62,66:128:99:2379,0,2146
chrIV	434312	.	G	A	1310.77	PASS	AC=1;AF=0.500;AN=2;BaseQRankSum=0.612;ClippingRankSum=0.000;DP=74;ExcessHet=3.0103;FS=6.307;MLEAC=1;MLEAF=0.500;MQ=41.53;MQRankSum=-0.823;QD=17.71;ReadPosRankSum=-0.073;SOR=1.503	GT:AD:DP:GQ:PL	0/1:36,38:74:99:1339,0,1283
chrIV	555526	.	C	T	732.77	PASS	AC=1;AF=0.500;AN=2;BaseQRankSum=0.442;ClippingRankSum=0.000;DP=35;ExcessHet=3.0103;FS=1.421;MLEAC=1;MLEAF=0.500;MQ=41.58;MQRankSum=1.212;QD=20.94;ReadPosRankSum=0.668;SOR=0.426	GT:AD:DP:GQ:PL	0/1:15,20:35:99:761,0,496
chrIV	635446	.	G	A	3620.77	PASS	AC=1;AF=0.500;AN=2;BaseQRankSum=2.938;ClippingRankSum=0.000;DP=173;ExcessHet=3.0103;FS=14.268;MLEAC=1;MLEAF=0.500;MQ=41.91;MQRankSum=1.163;QD=21.05;ReadPosRankSum=2.469;SOR=1.603	GT:AD:DP:GQ:PL	0/1:74,98:172:99:3649,0,2525
chrIV	702983	.	C	T	674.77	PASS	AC=1;AF=0.500;AN=2;BaseQRankSum=-0.583;ClippingRankSum=0.000;DP=34;ExcessHet=3.0103;FS=7.004;MLEAC=1;MLEAF=0.500;MQ=42.00;MQRankSum=0.000;QD=19.85;ReadPosRankSum=-0.363;SOR=2.461	GT:AD:DP:GQ:PL	0/1:15,19:34:99:703,0,547
chrIV	729499	.	C	T	867.77	PASS	AC=1;AF=0.500;AN=2;BaseQRankSum=0.048;ClippingRankSum=0.000;DP=37;ExcessHet=3.0103;FS=3.091;MLEAC=1;MLEAF=0.500;MQ=41.62;MQRankSum=-0.679;QD=23.45;ReadPosRankSum=-0.187;SOR=0.293	GT:AD:DP:GQ:PL	0/1:13,24:37:99:896,0,441
chrIV	810023	.	C	T	1450.77	PASS	AC=1;AF=0.500;AN=2;BaseQRankSum=-1.599;ClippingRankSum=0.000;DP=87;ExcessHet=3.0103;FS=10.583;MLEAC=1;MLEAF=0.500;MQ=41.83;MQRankSum=1.012;QD=16.68;ReadPosRankSum=-1.952;SOR=1.010	GT:AD:DP:GQ:PL	0/1:44,43:87:99:1479,0,1578
chrIV	832081	.	C	T	1069.77	PASS	AC=1;AF=0.500;AN=2;BaseQRankSum=0.300;ClippingRankSum=0.000;DP=61;ExcessHet=3.0103;FS=0.995;MLEAC=1;MLEAF=0.500;MQ=42.00;MQRankSum=0.000;QD=18.13;ReadPosRankSum=0.542;SOR=0.869	GT:AD:DP:GQ:PL	0/1:28,31:59:99:1098,0,920
chrIV	968280	.	G	A	1906.77	PASS	AC=2;AF=1.00;AN=2;DP=48;ExcessHet=3.0103;FS=0.000;MLEAC=2;MLEAF=1.00;MQ=42.00;QD=30.44;SOR=1.708	GT:AD:DP:GQ:PL	1/1:0,48:48:99:1935,144,0
chrIV	977252	.	G	A	1305.77	PASS	AC=2;AF=1.00;AN=2;DP=31;ExcessHet=3.0103;FS=0.000;MLEAC=2;MLEAF=1.00;MQ=41.94;QD=32.10;SOR=2.093	GT:AD:DP:GQ:PL	1/1:0,31:31:93:1334,93,0
chrIV	1080833	.	G	A	1145.77	PASS	AC=1;AF=0.500;AN=2;BaseQRankSum=1.399;ClippingRankSum=0.000;DP=73;ExcessHet=3.0103;FS=0.000;MLEAC=1;MLEAF=0.500;MQ=41.74;MQRankSum=-0.659;QD=15.70;ReadPosRankSum=-1.922;SOR=0.714	GT:AD:DP:GQ:PL	0/1:39,34:73:99:1174,0,1325
chrIV	1150929	.	G	A	316.77	PASS	AC=1;AF=0.500;AN=2;BaseQRankSum=0.865;ClippingRankSum=0.000;DP=24;ExcessHet=3.0103;FS=1.685;MLEAC=1;MLEAF=0.500;MQ=41.48;MQRankSum=-1.099;QD=13.20;ReadPosRankSum=1.187;SOR=1.230	GT:AD:DP:GQ:PL	0/1:14,10:24:99:345,0,463
chrIV	1156045	.	C	T	442.77	PASS	AC=1;AF=0.500;AN=2;BaseQRankSum=1.241;ClippingRankSum=0.000;DP=33;ExcessHet=3.0103;FS=3.142;MLEAC=1;MLEAF=0.500;MQ=41.57;MQRankSum=0.868;QD=13.42;ReadPosRankSum=-0.768;SOR=1.329	GT:AD:DP:GQ:PL	0/1:20,13:33:99:471,0,727
chrIV	1249978	.	C	T	2714.77	PASS	AC=1;AF=0.500;AN=2;BaseQRankSum=-0.220;ClippingRankSum=0.000;DP=173;ExcessHet=3.0103;FS=7.044;MLEAC=1;MLEAF=0.500;MQ=41.74;MQRankSum=1.567;QD=15.69;ReadPosRankSum=-1.016;SOR=0.327	GT:AD:DP:GQ:PL	0/1:96,77:173:99:2743,0,3456
chrIV	1359165	.	C	T	819.77	PASS	AC=1;AF=0.500;AN=2;BaseQRankSum=0.534;ClippingRankSum=0.000;DP=34;ExcessHet=3.0103;FS=3.220;MLEAC=1;MLEAF=0.500;MQ=42.00;MQRankSum=0.000;QD=24.11;ReadPosRankSum=-1.600;SOR=0.269	GT:AD:DP:GQ:PL	0/1:12,22:34:99:848,0,403
chrV	32253	.	G	A	2728.77	PASS	AC=2;AF=1.00;AN=2;DP=67;ExcessHet=3.0103;FS=0.000;MLEAC=2;MLEAF=1.00;MQ=41.79;QD=29.04;SOR=0.917	GT:AD:DP:GQ:PL	1/1:0,67:67:99:2757,202,0
chrV	140396	.	C	T	421.77	PASS	AC=1;AF=0.500;AN=2;BaseQRankSum=-3.257;ClippingRankSum=0.000;DP=31;ExcessHet=3.0103;FS=0.000;MLEAC=1;MLEAF=0.500;MQ=42.00;MQRankSum=0.000;QD=13.61;ReadPosRankSum=0.074;SOR=0.518	GT:AD:DP:GQ:PL	0/1:17,14:31:99:450,0,656
chrV	167577	.	G	A	805.77	PASS	AC=1;AF=0.500;AN=2;BaseQRankSum=1.385;ClippingRankSum=0.000;DP=34;ExcessHet=3.0103;FS=1.464;MLEAC=1;MLEAF=0.500;MQ=41.94;MQRankSum=-0.677;QD=23.70;ReadPosRankSum=0.772;SOR=1.037	GT:AD:DP:GQ:PL	0/1:12,22:34:99:834,0,366
chrV	195014	.	G	A	1878.77	PASS	AC=1;AF=0.500;AN=2;BaseQRankSum=-0.115;ClippingRankSum=0.000;DP=122;ExcessHet=3.0103;FS=0.687;MLEAC=1;MLEAF=0.500;MQ=41.88;MQRankSum=0.923;QD=15.40;ReadPosRankSum=1.022;SOR=0.780	GT:AD:DP:GQ:PL	0/1:67,55:122:99:1907,0,2391
chrV	225346	.	C	T	1540.77	PASS	AC=2;AF=1.00;AN=2;DP=37;ExcessHet=3.0103;FS=0.000;MLEAC=2;MLEAF=1.00;MQ=42.00;QD=28.60;SOR=0.746	GT:AD:DP:GQ:PL	1/1:0,37:37:99:1569,111,0
chrV	290579	.	C	T	905.77	PASS	AC=1;AF=0.500;AN=2;BaseQRankSum=-0.566;ClippingRankSum=0.000;DP=43;ExcessHet=3.0103;FS=2.909;MLEAC=1;MLEAF=0.500;MQ=42.00;MQRankSum=0.000;QD=21.06;ReadPosRankSum=-1.361;SOR=0.330	GT:AD:DP:GQ:PL	0/1:15,28:43:99:934,0,451
chrV	313309	.	C	T	615.77	PASS	AC=1;AF=0.500;AN=2;BaseQRankSum=-0.672;ClippingRankSum=0.000;DP=44;ExcessHet=3.0103;FS=1.358;MLEAC=1;MLEAF=0.500;MQ=42.00;MQRankSum=0.000;QD=13.99;ReadPosRankSum=1.601;SOR=1.035	GT:AD:DP:GQ:PL	0/1:25,19:44:99:644,0,953
chrV	359729	.	C	T	1461.77	PASS	AC=1;AF=0.500;AN=2;BaseQRankSum=1.721;ClippingRankSum=0.000;DP=92;ExcessHet=3.0103;FS=8.020;MLEAC=1;MLEAF=0.500;MQ=41.98;MQRankSum=0.938;QD=15.89;ReadPosRankSum=1.970;SOR=1.656	GT:AD:DP:GQ:PL	0/1:50,42:92:99:1490,0,1725
chrV	404379	.	C	T	847.77	PASS	AC=1;AF=0.500;AN=2;BaseQRankSum=-1.885;ClippingRankSum=0.000;DP=45;ExcessHet=3.0103;FS=6.506;MLEAC=1;MLEAF=0.500;MQ=42.00;MQRankSum=0.000;QD=18.84;ReadPosRankSum=-0.934;SOR=0.199	GT:AD:DP:GQ:PL	0/1:20,25:45:99:876,0,747
chrV	424604	.	G	A	623.77	PASS	AC=1;AF=0.500;AN=2;BaseQRankSum=-0.633;ClippingRankSum=0.000;DP=30;ExcessHet=3.0103;FS=4.467;MLEAC=1;MLEAF=0.500;MQ=42.00;MQRankSum=0.000;QD=20.79;ReadPosRankSum=-0.498;SOR=0.141	GT:AD:DP:GQ:PL	0/1:12,18:30:99:652,0,417
chrV	429669	.	C	T	660.77	PASS	AC=1;AF=0.500;AN=2;BaseQRankSum=0.994;ClippingRankSum=0.000;DP=40;ExcessHet=3.0103;FS=5.633;MLEAC=1;MLEAF=0.500;MQ=41.58;MQRankSum=0.037;QD=16.94;ReadPosRankSum=2.358;SOR=1.931	GT:AD:DP:GQ:PL	0/1:20,19:39:99:689,0,708
chrV	546649	.	C	T	1691.77	PASS	AC=1;AF=0.500;AN=2;BaseQRankSum=1.066;ClippingRankSum=0.000;DP=92;ExcessHet=3.0103;FS=0.000;MLEAC=1;MLEAF=0.500;MQ=42.00;MQRankSum=0.000;QD=18.39;ReadPosRankSum=1.427;SOR=0.788	GT:AD:DP:GQ:PL	0/1:44,48:92:99:1720,0,1572
chrVI	45531	.	G	A	576.77	PASS	AC=1;AF=0.500;AN=2;BaseQRankSum=-0.657;ClippingRankSum=0.000;DP=40;ExcessHet=3.0103;FS=0.000;MLEAC=1;MLEAF=0.500;MQ=42.00;MQRankSum=0.000;QD=14.42;ReadPosRankSum=-1.506;SOR=0.593	GT:AD:DP:GQ:PL	0/1:22,18:40:99:605,0,795
chrVI	116343	.	G	A	1105.77	PASS	AC=1;AF=0.500;AN=2;BaseQRankSum=-0.762;ClippingRankSum=0.000;DP=81;ExcessHet=3.0103;FS=4.372;MLEAC=1;MLEAF=0.500;MQ=41.82;MQRankSum=0.876;QD=13.65;ReadPosRankSum=0.092;SOR=0.351	GT:AD:DP:GQ:PL	0/1:47,34:81:99:1134,0,1673
chrVI	149020	.	G	A	394.77	PASS	AC=1;AF=0.500;AN=2;BaseQRankSum=0.519;ClippingRankSum=0.000;DP=18;ExcessHet=3.0103;FS=4.752;MLEAC=1;MLEAF=0.500;MQ=42.00;MQRankSum=0.000;QD=21.93;ReadPosRankSum=0.976;SOR=1.033	GT:AD:DP:GQ:PL	0/1:7,11:18:99:423,0,235
chrVI	253436	.	C	T	200.77	PASS	AC=1;AF=0.500;AN=2;BaseQRankSum=0.205;ClippingRankSum=0.000;DP=11;ExcessHet=3.0103;FS=0.000;MLEAC=1;MLEAF=0.500;MQ=42.00;MQRankSum=0.000;QD=18.25;ReadPosRankSum=0.000;SOR=0.223	GT:AD:DP:GQ:PL	0/1:5,6:11:99:229,0,191
chrVII	137317	.	C	T	1215.77	PASS	AC=1;AF=0.500;AN=2;BaseQRankSum=0.306;ClippingRankSum=0.000;DP=48;ExcessHet=3.0103;FS=0.000;MLEAC=1;MLEAF=0.500;MQ=42.00;MQRankSum=0.000;QD=25.33;ReadPosRankSum=-0.357;SOR=0.649	GT:AD:DP:GQ:PL	0/1:17,31:48:99:1244,0,1268
chrVII	137319	.	C	T	1215.77	PASS	AC=1;AF=0.500;AN=2;BaseQRankSum=1.088;ClippingRankSum=0.000;DP=50;ExcessHet=3.0103;FS=0.000;MLEAC=1;MLEAF=0.500;MQ=42.00;MQRankSum=0.000;QD=24.32;ReadPosRankSum=0.022;SOR=0.671	GT:AD:DP:GQ:PL	0/1:19,31:50:99:1244,0,1268
chrVII	156972	.	C	T	1201.77	PASS	AC=1;AF=0.500;AN=2;BaseQRankSum=-0.171;ClippingRankSum=0.000;DP=74;ExcessHet=3.0103;FS=6.113;MLEAC=1;MLEAF=0.500;MQ=41.81;MQRankSum=-0.973;QD=16.24;ReadPosRankSum=-1.123;SOR=0.980	GT:AD:DP:GQ:PL	0/1:37,37:74:99:1230,0,1243
chrVII	207124	.	C	T	588.77	PASS	AC=1;AF=0.500;AN=2;BaseQRankSum=1.313;ClippingRankSum=0.000;DP=34;ExcessHet=3.0103;FS=1.356;MLEAC=1;MLEAF=0.500;MQ=42.00;MQRankSum=0.000;QD=17.32;ReadPosRankSum=0.533;SOR=0.567	GT:AD:DP:GQ:PL	0/1:17,17:34:99:617,0,602
chrVII	374011	.	G	A	1292.77	PASS	AC=1;AF=0.500;AN=2;BaseQRankSum=0.415;ClippingRankSum=0.000;DP=69;ExcessHet=3.0103;FS=3.444;MLEAC=1;MLEAF=0.500;MQ=41.79;MQRankSum=-0.928;QD=18.74;ReadPosRankSum=0.507;SOR=0.385	GT:AD:DP:GQ:PL	0/1:33,36:69:99:1321,0,1194
chrVII	731173	.	C	T	603.77	PASS	AC=1;AF=0.500;AN=2;BaseQRankSum=1.454;ClippingRankSum=0.000;DP=26;ExcessHet=3.0103;FS=4.468;MLEAC=1;MLEAF=0.500;MQ=42.00;MQRankSum=0.000;QD=23.22;ReadPosRankSum=2.332;SOR=0.136	GT:AD:DP:GQ:PL	0/1:9,17:26:99:632,0,287
chrVII	731188	.	C	T	636.77	PASS	AC=1;AF=0.500;AN=2;BaseQRankSum=-2.228;ClippingRankSum=0.000;DP=26;ExcessHet=3.0103;FS=4.500;MLEAC=1;MLEAF=0.500;MQ=42.00;MQRankSum=0.000;QD=25.47;ReadPosRankSum=-1.320;SOR=0.115	GT:AD:DP:GQ:PL	0/1:7,18:25:99:665,0,237
chrVII	845088	.	G	A	437.77	PASS	AC=1;AF=0.500;AN=2;BaseQRankSum=0.758;ClippingRankSum=0.000;DP=37;ExcessHet=3.0103;FS=0.000;MLEAC=1;MLEAF=0.500;MQ=42.00;MQRankSum=0.000;QD=11.83;ReadPosRankSum=1.041;SOR=0.519	GT:AD:DP:GQ:PL	0/1:24,13:37:99:466,0,884
chrVII	902534	.	C	T	2417.77	PASS	AC=1;AF=0.500;AN=2;BaseQRankSum=-0.368;ClippingRankSum=0.000;DP=131;ExcessHet=3.0103;FS=2.070;MLEAC=1;MLEAF=0.500;MQ=41.89;MQRankSum=1.023;QD=18.46;ReadPosRankSum=-2.284;SOR=0.422	GT:AD:DP:GQ:PL	0/1:65,66:131:99:2446,0,2376
chrVII	903711	.	G	A	2048.77	PASS	AC=1;AF=0.500;AN=2;BaseQRankSum=-0.037;ClippingRankSum=0.000;DP=97;ExcessHet=3.0103;FS=8.357;MLEAC=1;MLEAF=0.500;MQ=42.00;MQRankSum=0.000;QD=21.12;ReadPosRankSum=-2.360;SOR=1.052	GT:AD:DP:GQ:PL	0/1:39,58:97:99:2077,0,1339
chrVII	908906	.	C	T	1411.77	PASS	AC=1;AF=0.500;AN=2;BaseQRankSum=-1.116;ClippingRankSum=0.000;DP=92;ExcessHet=3.0103;FS=0.966;MLEAC=1;MLEAF=0.500;MQ=42.00;MQRankSum=0.000;QD=15.35;ReadPosRankSum=-1.247;SOR=0.499	GT:AD:DP:GQ:PL	0/1:50,42:92:99:1440,0,1831
chrVII	974885	.	G	A	763.77	PASS	AC=1;AF=0.500;AN=2;BaseQRankSum=-2.184;ClippingRankSum=0.000;DP=45;ExcessHet=3.0103;FS=1.319;MLEAC=1;MLEAF=0.500;MQ=41.68;MQRankSum=1.022;QD=16.97;ReadPosRankSum=-0.969;SOR=1.096	GT:AD:DP:GQ:PL	0/1:23,22:45:99:792,0,853
chrVII	1050012	.	G	A	302.77	PASS	AC=1;AF=0.500;AN=2;BaseQRankSum=2.183;ClippingRankSum=0.000;DP=24;ExcessHet=3.0103;FS=1.973;MLEAC=1;MLEAF=0.500;MQ=42.00;MQRankSum=0.000;QD=12.62;ReadPosRankSum=1.710;SOR=0.255	GT:AD:DP:GQ:PL	0/1:15,9:24:99:331,0,540
chrVIII	8315	.	C	T	1679.77	PASS	AC=1;AF=0.500;AN=2;BaseQRankSum=0.353;ClippingRankSum=0.000;DP=103;ExcessHet=3.0103;FS=7.368;MLEAC=1;MLEAF=0.500;MQ=41.86;MQRankSum=-1.030;QD=16.31;ReadPosRankSum=0.223;SOR=0.195	GT:AD:DP:GQ:PL	0/1:54,49:103:99:1708,0,1912
chrVIII	127676	.	C	T	1181.77	PASS	AC=1;AF=0.500;AN=2;BaseQRankSum=-0.057;ClippingRankSum=0.000;DP=64;ExcessHet=3.0103;FS=9.298;MLEAC=1;MLEAF=0.500;MQ=42.00;MQRankSum=0.000;QD=18.47;ReadPosRankSum=0.695;SOR=1.949	GT:AD:DP:GQ:PL	0/1:28,36:64:99:1210,0,886
chrVIII	229257	.	G	A	1001.77	PASS	AC=2;AF=1.00;AN=2;DP=24;ExcessHet=3.0103;FS=0.000;MLEAC=2;MLEAF=1.00;MQ=42.00;QD=27.84;SOR=1.802	GT:AD:DP:GQ:PL	1/1:0,24:24:72:1030,72,0
chrVIII	375702	.	C	T	3827.77	PASS	AC=2;AF=1.00;AN=2;DP=93;ExcessHet=3.0103;FS=0.000;MLEAC=2;MLEAF=1.00;MQ=42.00;QD=33.39;SOR=2.085	GT:AD:DP:GQ:PL	1/1:0,93:93:99:3856,280,0
chrVIII	498675	.	C	T	2638.77	PASS	AC=2;AF=1.00;AN=2;DP=65;ExcessHet=3.0103;FS=0.000;MLEAC=2;MLEAF=1.00;MQ=42.00;QD=31.24;SOR=1.078	GT:AD:DP:GQ:PL	1/1:0,65:65:99:2667,196,0
chrIX	39459	.	C	T	1054.77	PASS	AC=1;AF=0.500;AN=2;BaseQRankSum=-1.791;ClippingRankSum=0.000;DP=56;ExcessHet=3.0103;FS=17.634;MLEAC=1;MLEAF=0.500;MQ=42.00;MQRankSum=0.000;QD=18.84;ReadPosRankSum=2.270;SOR=3.258	GT:AD:DP:GQ:PL	0/1:25,31:56:99:1083,0,873
chrIX	107541	.	C	T	766.77	PASS	AC=1;AF=0.500;AN=2;BaseQRankSum=0.933;ClippingRankSum=0.000;DP=32;ExcessHet=3.0103;FS=0.000;MLEAC=1;MLEAF=0.500;MQ=42.00;MQRankSum=0.000;QD=23.96;ReadPosRankSum=0.604;SOR=0.950	GT:AD:DP:GQ:PL	0/1:11,21:32:99:795,0,365
chrIX	200789	.	C	T	373.77	PASS	AC=1;AF=0.500;AN=2;BaseQRankSum=0.745;ClippingRankSum=0.000;DP=29;ExcessHet=3.0103;FS=0.000;MLEAC=1;MLEAF=0.500;MQ=41.87;MQRankSum=-1.664;QD=12.89;ReadPosRankSum=0.657;SOR=0.525	GT:AD:DP:GQ:PL	0/1:17,12:29:99:402,0,632
chrIX	227640	.	C	T	613.77	PASS	AC=1;AF=0.500;AN=2;BaseQRankSum=-0.357;ClippingRankSum=0.000;DP=35;ExcessHet=3.0103;FS=3.426;MLEAC=1;MLEAF=0.500;MQ=41.89;MQRankSum=-1.276;QD=17.54;ReadPosRankSum=-0.127;SOR=1.638	GT:AD:DP:GQ:PL	0/1:16,19:35:99:642,0,579
chrIX	255065	.	C	T	1113.77	PASS	AC=1;AF=0.500;AN=2;BaseQRankSum=1.336;ClippingRankSum=0.000;DP=77;ExcessHet=3.0103;FS=6.358;MLEAC=1;MLEAF=0.500;MQ=41.82;MQRankSum=-1.115;QD=14.65;ReadPosRankSum=0.672;SOR=0.253	GT:AD:DP:GQ:PL	0/1:43,33:76:99:1142,0,1519
chrX	58884	.	C	T	325.77	PASS	AC=1;AF=0.500;AN=2;BaseQRankSum=-1.018;ClippingRankSum=0.000;DP=21;ExcessHet=3.0103;FS=4.419;MLEAC=1;MLEAF=0.500;MQ=42.00;MQRankSum=0.000;QD=15.51;ReadPosRankSum=-1.466;SOR=0.162	GT:AD:DP:GQ:PL	0/1:11,10:21:99:354,0,389
chrX	109502	.	C	T	482.77	PASS	AC=1;AF=0.500;AN=2;BaseQRankSum=0.803;ClippingRankSum=0.000;DP=26;ExcessHet=3.0103;FS=3.969;MLEAC=1;MLEAF=0.500;MQ=42.00;MQRankSum=0.000;QD=18.57;ReadPosRankSum=1.055;SOR=1.802	GT:AD:DP:GQ:PL	0/1:12,14:26:99:511,0,409
chrX	120389	.	C	T	1187.77	PASS	AC=1;AF=0.500;AN=2;BaseQRankSum=0.061;ClippingRankSum=0.000;DP=59;ExcessHet=3.0103;FS=1.118;MLEAC=1;MLEAF=0.500;MQ=42.00;MQRankSum=0.000;QD=20.13;ReadPosRankSum=-1.815;SOR=0.941	GT:AD:DP:GQ:PL	0/1:27,32:59:99:1216,0,1015
chrX	140121	.	G	A	957.77	PASS	AC=1;AF=0.500;AN=2;BaseQRankSum=-0.374;ClippingRankSum=0.000;DP=47;ExcessHet=3.0103;FS=1.202;MLEAC=1;MLEAF=0.500;MQ=42.00;MQRankSum=0.000;QD=20.38;ReadPosRankSum=-1.565;SOR=0.483	GT:AD:DP:GQ:PL	0/1:21,26:47:99:986,0,771
chrX	211627	.	G	A	612.77	PASS	AC=1;AF=0.500;AN=2;BaseQRankSum=-2.366;ClippingRankSum=0.000;DP=43;ExcessHet=3.0103;FS=2.619;MLEAC=1;MLEAF=0.500;MQ=41.91;MQRankSum=-1.575;QD=14.25;ReadPosRankSum=-0.757;SOR=0.558	GT:AD:DP:GQ:PL	0/1:24,19:43:99:641,0,888
chrX	410762	.	G	A	718.77	PASS	AC=1;AF=0.500;AN=2;BaseQRankSum=0.792;ClippingRankSum=0.000;DP=34;ExcessHet=3.0103;FS=7.652;MLEAC=1;MLEAF=0.500;MQ=41.58;MQRankSum=-0.726;QD=21.14;ReadPosRankSum=0.308;SOR=0.663	GT:AD:DP:GQ:PL	0/1:13,21:34:99:747,0,443
chrX	424348	.	G	A	258.77	PASS	AC=1;AF=0.500;AN=2;BaseQRankSum=1.057;ClippingRankSum=0.000;DP=18;ExcessHet=3.0103;FS=0.000;MLEAC=1;MLEAF=0.500;MQ=42.00;MQRankSum=0.000;QD=15.22;ReadPosRankSum=1.088;SOR=1.179	GT:AD:DP:GQ:PL	0/1:9,8:17:99:287,0,318
chrX	451680	.	C	T	754.77	PASS	AC=1;AF=0.500;AN=2;BaseQRankSum=-0.242;ClippingRankSum=0.000;DP=38;ExcessHet=3.0103;FS=6.784;MLEAC=1;MLEAF=0.500;MQ=41.95;MQRankSum=1.164;QD=19.86;ReadPosRankSum=2.013;SOR=0.708	GT:AD:DP:GQ:PL	0/1:17,21:38:99:783,0,589
chrX	453453	.	G	A	493.77	PASS	AC=1;AF=0.500;AN=2;BaseQRankSum=0.667;ClippingRankSum=0.000;DP=31;ExcessHet=3.0103;FS=14.955;MLEAC=1;MLEAF=0.500;MQ=42.00;MQRankSum=0.000;QD=15.93;ReadPosRankSum=-0.109;SOR=1.793	GT:AD:DP:GQ:PL	0/1:16,15:31:99:522,0,529
chrX	500535	.	G	A	495.77	PASS	AC=1;AF=0.500;AN=2;BaseQRankSum=1.439;ClippingRankSum=0.000;DP=23;ExcessHet=3.0103;FS=2.696;MLEAC=1;MLEAF=0.500;MQ=42.00;MQRankSum=0.000;QD=21.56;ReadPosRankSum=-0.921;SOR=2.066	GT:AD:DP:GQ:PL	0/1:9,14:23:99:524,0,273
chrX	521710	.	G	A	1622.77	PASS	AC=1;AF=0.500;AN=2;BaseQRankSum=1.247;ClippingRankSum=0.000;DP=92;ExcessHet=3.0103;FS=4.323;MLEAC=1;MLEAF=0.500;MQ=41.85;MQRankSum=1.022;QD=17.64;ReadPosRankSum=0.282;SOR=1.284	GT:AD:DP:GQ:PL	0/1:46,46:92:99:1651,0,1606
chrX	697112	.	C	T	549.77	PASS	AC=1;AF=0.500;AN=2;BaseQRankSum=-2.381;ClippingRankSum=0.000;DP=43;ExcessHet=3.0103;FS=1.312;MLEAC=1;MLEAF=0.500;MQ=41.67;MQRankSum=-1.052;QD=13.09;ReadPosRankSum=0.057;SOR=1.091	GT:AD:DP:GQ:PL	0/1:23,19:42:99:578,0,837
chrXI	108785	.	C	T	644.77	PASS	AC=1;AF=0.500;AN=2;BaseQRankSum=0.300;ClippingRankSum=0.000;DP=46;ExcessHet=3.0103;FS=6.357;MLEAC=1;MLEAF=0.500;MQ=42.00;MQRankSum=0.000;QD=14.02;ReadPosRankSum=-1.521;SOR=0.766	GT:AD:DP:GQ:PL	0/1:27,19:46:99:673,0,983
chrXI	141926	.	C	T	2019.77	PASS	AC=1;AF=0.500;AN=2;BaseQRankSum=0.875;ClippingRankSum=0.000;DP=111;ExcessHet=3.0103;FS=10.677;MLEAC=1;MLEAF=0.500;MQ=40.00;MQRankSum=0.097;QD=18.20;SOR=1.342	GT:AD:DP:GQ:PL	0/1:58,53:111:99:2048,0,2259
chrXI	142004	.	T	C	758.77	PASS	AC=1;AF=0.500;AN=2;BaseQRankSum=-1.338;ClippingRankSum=0.000;DP=113;ExcessHet=3.0103;FS=2.072;MLEAC=1;MLEAF=0.500;MQ=40.02;MQRankSum=-2.175;QD=6.77;ReadPosRankSum=-3.555;SOR=0.448	GT:AD:DP:GQ:PL	0/1:83,29:112:99:787,0,2805
chrXI	146056	.	A	G	319.77	PASS	AC=1;AF=0.500;AN=2;BaseQRankSum=-1.979;ClippingRankSum=0.000;DP=50;ExcessHet=3.0103;FS=16.736;MLEAC=1;MLEAF=0.500;MQ=40.88;MQRankSum=-3.253;QD=6.53;ReadPosRankSum=-3.657;SOR=3.967	GT:AD:DP:GQ:PL	0/1:38,11:49:99:348,0,1911
chrXI	146062	.	A	G	319.77	PASS	AC=1;AF=0.500;AN=2;BaseQRankSum=-0.187;ClippingRankSum=0.000;DP=49;ExcessHet=3.0103;FS=13.208;MLEAC=1;MLEAF=0.500;MQ=40.86;MQRankSum=-3.195;QD=6.66;ReadPosRankSum=-2.845;SOR=3.383	GT:AD:DP:GQ:PL	0/1:37,11:48:99:348,0,1905
chrXI	146076	.	G	A	378.77	PASS	AC=1;AF=0.500;AN=2;BaseQRankSum=-0.706;ClippingRankSum=0.000;DP=59;ExcessHet=3.0103;FS=5.846;MLEAC=1;MLEAF=0.500;MQ=40.52;MQRankSum=-3.296;QD=6.42;ReadPosRankSum=-2.596;SOR=1.921	GT:AD:DP:GQ:PL	0/1:46,13:59:99:407,0,2211
chrXI	146077	.	T	C	378.77	PASS	AC=1;AF=0.500;AN=2;BaseQRankSum=1.049;ClippingRankSum=0.000;DP=59;ExcessHet=3.0103;FS=5.846;MLEAC=1;MLEAF=0.500;MQ=40.52;MQRankSum=-3.296;QD=6.42;ReadPosRankSum=-2.505;SOR=1.921	GT:AD:DP:GQ:PL	0/1:46,13:59:99:407,0,2211
chrXI	146091	.	T	C	373.77	PASS	AC=1;AF=0.500;AN=2;BaseQRankSum=-0.090;ClippingRankSum=0.000;DP=59;ExcessHet=3.0103;FS=3.170;MLEAC=1;MLEAF=0.500;MQ=40.26;MQRankSum=-3.318;QD=6.34;ReadPosRankSum=-1.432;SOR=1.312	GT:AD:DP:GQ:PL	0/1:44,15:59:99:402,0,1600
chrXI	203068	.	C	T	915.77	PASS	AC=1;AF=0.500;AN=2;BaseQRankSum=-0.496;ClippingRankSum=0.000;DP=51;ExcessHet=3.0103;FS=0.000;MLEAC=1;MLEAF=0.500;MQ=41.34;MQRankSum=0.180;QD=19.08;ReadPosRankSum=-0.091;SOR=0.821	GT:AD:DP:GQ:PL	0/1:21,27:48:99:944,0,730
chrXI	213700	.	C	T	305.77	PASS	AC=1;AF=0.500;AN=2;BaseQRankSum=0.561;ClippingRankSum=0.000;DP=18;ExcessHet=3.0103;FS=18.176;MLEAC=1;MLEAF=0.500;MQ=42.00;MQRankSum=0.000;QD=16.99;ReadPosRankSum=0.615;SOR=3.015	GT:AD:DP:GQ:PL	0/1:9,9:18:99:334,0,332
chrXI	231876	.	C	T	531.77	PASS	AC=1;AF=0.500;AN=2;BaseQRankSum=1.702;ClippingRankSum=0.000;DP=39;ExcessHet=3.0103;FS=0.000;MLEAC=1;MLEAF=0.500;MQ=42.00;MQRankSum=0.000;QD=13.64;ReadPosRankSum=-0.383;SOR=0.846	GT:AD:DP:GQ:PL	0/1:23,16:39:99:560,0,756
chrXI	234343	.	C	T	1446.77	PASS	AC=1;AF=0.500;AN=2;BaseQRankSum=0.867;ClippingRankSum=0.000;DP=75;ExcessHet=3.0103;FS=2.413;MLEAC=1;MLEAF=0.500;MQ=41.80;MQRankSum=1.112;QD=19.55;ReadPosRankSum=0.045;SOR=0.380	GT:AD:DP:GQ:PL	0/1:34,40:74:99:1475,0,1168
chrXI	246209	.	C	T	354.77	PASS	AC=1;AF=0.500;AN=2;BaseQRankSum=0.164;ClippingRankSum=0.000;DP=32;ExcessHet=3.0103;FS=0.000;MLEAC=1;MLEAF=0.500;MQ=41.56;MQRankSum=0.790;QD=11.09;ReadPosRankSum=0.696;SOR=0.763	GT:AD:DP:GQ:PL	0/1:21,11:32:99:383,0,765
chrXI	309018	.	C	T	2535.77	PASS	AC=2;AF=1.00;AN=2;DP=63;ExcessHet=3.0103;FS=0.000;MLEAC=2;MLEAF=1.00;MQ=41.77;QD=30.37;SOR=2.194	GT:AD:DP:GQ:PL	1/1:0,63:63:99:2564,190,0
chrXI	318296	.	C	T	3347.77	PASS	AC=2;AF=1.00;AN=2;BaseQRankSum=0.586;ClippingRankSum=0.000;DP=86;ExcessHet=3.0103;FS=7.394;MLEAC=2;MLEAF=1.00;MQ=41.49;MQRankSum=3.561;QD=32.12;ReadPosRankSum=0.274;SOR=0.713	GT:AD:DP:GQ:PL	1/1:2,84:86:99:3376,220,0
chrXI	327595	.	G	A	1049.77	PASS	AC=1;AF=0.500;AN=2;BaseQRankSum=-0.314;ClippingRankSum=0.000;DP=63;ExcessHet=3.0103;FS=3.439;MLEAC=1;MLEAF=0.500;MQ=42.00;MQRankSum=0.000;QD=16.66;ReadPosRankSum=0.330;SOR=0.368	GT:AD:DP:GQ:PL	0/1:33,30:63:99:1078,0,1228
chrXI	339035	.	G	A	901.77	PASS	AC=1;AF=0.500;AN=2;BaseQRankSum=-0.886;ClippingRankSum=0.000;DP=61;ExcessHet=3.0103;FS=0.000;MLEAC=1;MLEAF=0.500;MQ=42.00;MQRankSum=0.000;QD=14.78;ReadPosRankSum=0.908;SOR=0.748	GT:AD:DP:GQ:PL	0/1:32,29:61:99:930,0,1104
chrXI	387299	.	C	T	442.77	PASS	AC=1;AF=0.500;AN=2;BaseQRankSum=-1.600;ClippingRankSum=0.000;DP=30;ExcessHet=3.0103;FS=9.149;MLEAC=1;MLEAF=0.500;MQ=42.00;MQRankSum=0.000;QD=14.76;ReadPosRankSum=-2.069;SOR=0.078	GT:AD:DP:GQ:PL	0/1:16,14:30:99:471,0,588
chrXI	458612	.	C	T	446.77	PASS	AC=1;AF=0.500;AN=2;BaseQRankSum=-1.895;ClippingRankSum=0.000;DP=29;ExcessHet=3.0103;FS=1.455;MLEAC=1;MLEAF=0.500;MQ=41.55;MQRankSum=-0.832;QD=15.41;ReadPosRankSum=0.091;SOR=0.845	GT:AD:DP:GQ:PL	0/1:13,16:29:99:475,0,469
chrXI	518053	.	C	T	370.77	PASS	AC=1;AF=0.500;AN=2;BaseQRankSum=2.032;ClippingRankSum=0.000;DP=22;ExcessHet=3.0103;FS=2.318;MLEAC=1;MLEAF=0.500;MQ=41.06;MQRankSum=2.312;QD=17.66;ReadPosRankSum=-0.347;SOR=1.473	GT:AD:DP:GQ:PL	0/1:10,11:21:99:399,0,302
chrXI	555051	.	T	C	303.77	PASS	AC=1;AF=0.500;AN=2;BaseQRankSum=0.167;ClippingRankSum=0.000;DP=19;ExcessHet=3.0103;FS=19.651;MLEAC=1;MLEAF=0.500;MQ=41.16;MQRankSum=1.054;QD=15.99;ReadPosRankSum=-0.410;SOR=4.610	GT:AD:DP:GQ:PL	0/1:10,9:19:99:332,0,352
chrXII	17931	.	C	T	1659.77	PASS	AC=1;AF=0.500;AN=2;BaseQRankSum=0.688;ClippingRankSum=0.000;DP=92;ExcessHet=3.0103;FS=0.000;MLEAC=1;MLEAF=0.500;MQ=41.98;MQRankSum=1.022;QD=18.04;ReadPosRankSum=-1.389;SOR=0.783	GT:AD:DP:GQ:PL	0/1:46,46:92:99:1688,0,1615
chrXII	85685	.	C	T	2748.77	PASS	AC=1;AF=0.500;AN=2;BaseQRankSum=1.731;ClippingRankSum=0.000;DP=151;ExcessHet=3.0103;FS=2.071;MLEAC=1;MLEAF=0.500;MQ=42.00;MQRankSum=0.000;QD=18.20;ReadPosRankSum=0.078;SOR=0.892	GT:AD:DP:GQ:PL	0/1:75,76:151:99:2777,0,2621
chrXII	131435	.	G	A	1572.77	PASS	AC=1;AF=0.500;AN=2;BaseQRankSum=0.421;ClippingRankSum=0.000;DP=114;ExcessHet=3.0103;FS=7.282;MLEAC=1;MLEAF=0.500;MQ=42.00;MQRankSum=0.000;QD=13.80;ReadPosRankSum=-0.354;SOR=0.556	GT:AD:DP:GQ:PL	0/1:67,47:114:99:1601,0,2429
chrXII	142728	.	G	A	382.77	PASS	AC=1;AF=0.500;AN=2;BaseQRankSum=1.024;ClippingRankSum=0.000;DP=18;ExcessHet=3.0103;FS=0.000;MLEAC=1;MLEAF=0.500;MQ=42.00;MQRankSum=0.000;QD=21.26;ReadPosRankSum=0.050;SOR=0.495	GT:AD:DP:GQ:PL	0/1:7,11:18:99:411,0,231
chrXII	159194	.	G	A	1330.77	PASS	AC=1;AF=0.500;AN=2;BaseQRankSum=2.051;ClippingRankSum=0.000;DP=91;ExcessHet=3.0103;FS=1.769;MLEAC=1;MLEAF=0.500;MQ=41.84;MQRankSum=-1.132;QD=14.62;ReadPosRankSum=1.586;SOR=0.976	GT:AD:DP:GQ:PL	0/1:52,39:91:99:1359,0,1883
chrXII	201807	.	G	A	593.77	PASS	AC=2;AF=1.00;AN=2;DP=16;ExcessHet=3.0103;FS=0.000;MLEAC=2;MLEAF=1.00;MQ=42.00;QD=33.93;SOR=4.174	GT:AD:DP:GQ:PL	1/1:0,16:16:48:622,48,0
chrXII	214494	.	G	A	801.77	PASS	AC=1;AF=0.500;AN=2;BaseQRankSum=0.857;ClippingRankSum=0.000;DP=41;ExcessHet=3.0103;FS=1.329;MLEAC=1;MLEAF=0.500;MQ=41.30;MQRankSum=-1.170;QD=19.56;ReadPosRankSum=0.386;SOR=0.498	GT:AD:DP:GQ:PL	0/1:17,24:41:99:830,0,553
chrXII	234083	.	G	A	627.77	PASS	AC=1;AF=0.500;AN=2;BaseQRankSum=0.692;ClippingRankSum=0.000;DP=40;ExcessHet=3.0103;FS=0.000;MLEAC=1;MLEAF=0.500;MQ=42.00;MQRankSum=0.000;QD=15.69;ReadPosRankSum=0.415;SOR=0.693	GT:AD:DP:GQ:PL	0/1:22,18:40:99:656,0,838
chrXII	244833	.	G	A	1489.77	PASS	AC=1;AF=0.500;AN=2;BaseQRankSum=0.456;ClippingRankSum=0.000;DP=73;ExcessHet=3.0103;FS=0.000;MLEAC=1;MLEAF=0.500;MQ=41.80;MQRankSum=-0.856;QD=20.41;ReadPosRankSum=0.105;SOR=0.789	GT:AD:DP:GQ:PL	0/1:32,41:73:99:1518,0,1139
chrXII	290117	.	C	T	959.77	PASS	AC=1;AF=0.500;AN=2;BaseQRankSum=-0.653;ClippingRankSum=0.000;DP=53;ExcessHet=3.0103;FS=1.104;MLEAC=1;MLEAF=0.500;MQ=42.00;MQRankSum=0.000;QD=18.46;ReadPosRankSum=-0.317;SOR=0.512	GT:AD:DP:GQ:PL	0/1:25,27:52:99:988,0,948
chrXII	290143	.	C	T	884.77	PASS	AC=1;AF=0.500;AN=2;BaseQRankSum=-1.889;ClippingRankSum=0.000;DP=42;ExcessHet=3.0103;FS=1.259;MLEAC=1;MLEAF=0.500;MQ=42.00;MQRankSum=0.000;QD=21.58;ReadPosRankSum=-2.269;SOR=1.123	GT:AD:DP:GQ:PL	0/1:17,24:41:99:913,0,628
chrXII	370128	.	G	A	1295.77	PASS	AC=1;AF=0.500;AN=2;BaseQRankSum=-1.849;ClippingRankSum=0.000;DP=85;ExcessHet=3.0103;FS=1.803;MLEAC=1;MLEAF=0.500;MQ=42.00;MQRankSum=0.000;QD=15.24;ReadPosRankSum=-0.679;SOR=0.458	GT:AD:DP:GQ:PL	0/1:48,37:85:99:1324,0,1887
chrXII	401911	.	G	A	661.77	PASS	AC=1;AF=0.500;AN=2;BaseQRankSum=2.302;ClippingRankSum=0.000;DP=34;ExcessHet=3.0103;FS=3.401;MLEAC=1;MLEAF=0.500;MQ=41.94;MQRankSum=1.120;QD=19.46;ReadPosRankSum=0.756;SOR=1.536	GT:AD:DP:GQ:PL	0/1:16,18:34:99:690,0,554
chrXII	490836	.	C	T	3022.77	PASS	AC=1;AF=0.500;AN=2;BaseQRankSum=0.674;ClippingRankSum=0.000;DP=162;ExcessHet=3.0103;FS=5.338;MLEAC=1;MLEAF=0.500;MQ=42.00;MQRankSum=0.000;QD=18.66;ReadPosRankSum=-0.694;SOR=1.196	GT:AD:DP:GQ:PL	0/1:81,81:162:99:3051,0,2988
chrXII	732173	.	C	T	1112.77	PASS	AC=1;AF=0.500;AN=2;BaseQRankSum=-0.551;ClippingRankSum=0.000;DP=221;ExcessHet=3.0103;FS=13.553;MLEAC=1;MLEAF=0.500;MQ=41.55;MQRankSum=1.650;QD=5.10;ReadPosRankSum=-1.106;SOR=1.597	GT:AD:DP:GQ:PL	0/1:173,45:218:99:1141,0,6307
chrXII	767837	.	C	T	857.77	PASS	AC=1;AF=0.500;AN=2;BaseQRankSum=1.552;ClippingRankSum=0.000;DP=45;ExcessHet=3.0103;FS=4.332;MLEAC=1;MLEAF=0.500;MQ=42.00;MQRankSum=0.000;QD=19.06;ReadPosRankSum=-0.380;SOR=1.385	GT:AD:DP:GQ:PL	0/1:21,24:45:99:886,0,764
chrXIII	14890	.	G	A	1183.77	PASS	AC=1;AF=0.500;AN=2;BaseQRankSum=0.845;ClippingRankSum=0.000;DP=81;ExcessHet=3.0103;FS=0.900;MLEAC=1;MLEAF=0.500;MQ=41.90;MQRankSum=-0.244;QD=14.80;ReadPosRankSum=0.890;SOR=0.559	GT:AD:DP:GQ:PL	0/1:45,35:80:99:1212,0,1551
chrXIII	86918	.	G	A	947.77	PASS	AC=1;AF=0.500;AN=2;BaseQRankSum=-0.290;ClippingRankSum=0.000;DP=50;ExcessHet=3.0103;FS=0.000;MLEAC=1;MLEAF=0.500;MQ=41.72;MQRankSum=-0.883;QD=18.96;ReadPosRankSum=-0.420;SOR=0.874	GT:AD:DP:GQ:PL	0/1:23,27:50:99:976,0,827
chrXIII	140785	.	C	T	1555.77	PASS	AC=1;AF=0.500;AN=2;BaseQRankSum=0.786;ClippingRankSum=0.000;DP=93;ExcessHet=3.0103;FS=4.207;MLEAC=1;MLEAF=0.500;MQ=41.85;MQRankSum=0.969;QD=16.73;ReadPosRankSum=-0.487;SOR=0.351	GT:AD:DP:GQ:PL	0/1:49,44:93:99:1584,0,1686
chrXIII	171615	.	C	T	1166.77	PASS	AC=1;AF=0.500;AN=2;BaseQRankSum=-0.120;ClippingRankSum=0.000;DP=61;ExcessHet=3.0103;FS=12.721;MLEAC=1;MLEAF=0.500;MQ=42.00;MQRankSum=0.000;QD=19.13;ReadPosRankSum=0.945;SOR=0.105	GT:AD:DP:GQ:PL	0/1:28,33:61:99:1195,0,988
chrXIII	245953	.	C	T	2120.77	PASS	AC=1;AF=0.500;AN=2;BaseQRankSum=1.519;ClippingRankSum=0.000;DP=128;ExcessHet=3.0103;FS=7.479;MLEAC=1;MLEAF=0.500;MQ=41.88;MQRankSum=0.985;QD=16.57;ReadPosRankSum=0.732;SOR=1.397	GT:AD:DP:GQ:PL	0/1:66,62:128:99:2149,0,2192
chrXIII	297097	.	C	T	518.77	PASS	AC=1;AF=0.500;AN=2;BaseQRankSum=-1.140;ClippingRankSum=0.000;DP=36;ExcessHet=3.0103;FS=0.000;MLEAC=1;MLEAF=0.500;MQ=42.00;MQRankSum=0.000;QD=14.41;ReadPosRankSum=-1.327;SOR=0.781	GT:AD:DP:GQ:PL	0/1:20,16:36:99:547,0,770
chrXIII	371874	.	G	A	674.77	PASS	AC=1;AF=0.500;AN=2;BaseQRankSum=-0.127;ClippingRankSum=0.000;DP=31;ExcessHet=3.0103;FS=0.000;MLEAC=1;MLEAF=0.500;MQ=42.00;MQRankSum=0.000;QD=21.77;ReadPosRankSum=0.360;SOR=0.495	GT:AD:DP:GQ:PL	0/1:12,19:31:99:703,0,434
chrXIII	429621	.	G	A	641.77	PASS	AC=1;AF=0.500;AN=2;BaseQRankSum=1.435;ClippingRankSum=0.000;DP=43;ExcessHet=3.0103;FS=0.000;MLEAC=1;MLEAF=0.500;MQ=41.67;MQRankSum=-1.077;QD=14.92;ReadPosRankSum=0.521;SOR=0.884	GT:AD:DP:GQ:PL	0/1:24,19:43:99:670,0,865
chrXIII	476365	.	G	A	4874.77	PASS	AC=2;AF=1.00;AN=2;DP=121;ExcessHet=3.0103;FS=0.000;MLEAC=2;MLEAF=1.00;MQ=42.00;QD=24.38;SOR=1.010	GT:AD:DP:GQ:PL	1/1:0,121:121:99:4903,363,0
chrXIII	572879	.	G	A	1313.77	PASS	AC=2;AF=1.00;AN=2;DP=30;ExcessHet=3.0103;FS=0.000;MLEAC=2;MLEAF=1.00;MQ=41.29;QD=27.62;SOR=1.143	GT:AD:DP:GQ:PL	1/1:0,30:30:90:1342,90,0
chrXIII	572886	.	C	T	1273.77	PASS	AC=2;AF=1.00;AN=2;DP=28;ExcessHet=3.0103;FS=0.000;MLEAC=2;MLEAF=1.00;MQ=41.24;QD=33.25;SOR=1.179	GT:AD:DP:GQ:PL	1/1:0,28:28:87:1302,87,0
chrXIII	651115	.	C	T	775.77	PASS	AC=1;AF=0.500;AN=2;BaseQRankSum=0.219;ClippingRankSum=0.000;DP=52;ExcessHet=3.0103;FS=0.000;MLEAC=1;MLEAF=0.500;MQ=42.00;MQRankSum=0.000;QD=14.92;ReadPosRankSum=0.012;SOR=0.861	GT:AD:DP:GQ:PL	0/1:29,23:52:99:804,0,1069
chrXIII	721820	.	C	T	720.77	PASS	AC=1;AF=0.500;AN=2;BaseQRankSum=0.160;ClippingRankSum=0.000;DP=33;ExcessHet=3.0103;FS=3.261;MLEAC=1;MLEAF=0.500;MQ=41.55;MQRankSum=1.447;QD=22.52;ReadPosRankSum=-0.505;SOR=0.458	GT:AD:DP:GQ:PL	0/1:11,21:32:99:749,0,354
chrXIII	746301	.	C	T	538.77	PASS	AC=1;AF=0.500;AN=2;BaseQRankSum=-0.757;ClippingRankSum=0.000;DP=35;ExcessHet=3.0103;FS=5.138;MLEAC=1;MLEAF=0.500;MQ=42.00;MQRankSum=0.000;QD=15.39;ReadPosRankSum=-0.628;SOR=1.574	GT:AD:DP:GQ:PL	0/1:19,16:35:99:567,0,716
chrXIII	837960	.	C	T	733.77	PASS	AC=2;AF=1.00;AN=2;DP=20;ExcessHet=3.0103;FS=0.000;MLEAC=2;MLEAF=1.00;MQ=41.32;QD=33.58;SOR=0.693	GT:AD:DP:GQ:PL	1/1:0,20:20:60:762,60,0
chrXIII	870496	.	C	T	1902.77	PASS	AC=2;AF=1.00;AN=2;DP=46;ExcessHet=3.0103;FS=0.000;MLEAC=2;MLEAF=1.00;MQ=42.00;QD=29.61;SOR=0.874	GT:AD:DP:GQ:PL	1/1:0,46:46:99:1931,138,0
chrXIII	880392	.	C	T	1831.77	PASS	AC=2;AF=1.00;AN=2;DP=44;ExcessHet=3.0103;FS=0.000;MLEAC=2;MLEAF=1.00;MQ=41.35;QD=32.48;SOR=2.007	GT:AD:DP:GQ:PL	1/1:0,44:44:99:1860,132,0
chrXIV	60764	.	G	A	3019.77	PASS	AC=1;AF=0.500;AN=2;BaseQRankSum=1.848;ClippingRankSum=0.000;DP=167;ExcessHet=3.0103;FS=4.794;MLEAC=1;MLEAF=0.500;MQ=41.98;MQRankSum=1.402;QD=18.30;ReadPosRankSum=2.435;SOR=1.107	GT:AD:DP:GQ:PL	0/1:84,81:165:99:3048,0,3079
chrXIV	71603	.	C	T	415.77	PASS	AC=1;AF=0.500;AN=2;BaseQRankSum=1.981;ClippingRankSum=0.000;DP=48;ExcessHet=3.0103;FS=4.955;MLEAC=1;MLEAF=0.500;MQ=42.00;MQRankSum=0.000;QD=8.85;ReadPosRankSum=-1.359;SOR=0.191	GT:AD:DP:GQ:PL	0/1:33,14:47:99:444,0,1182
chrXIV	139429	.	A	T	1099.77	PASS	AC=1;AF=0.500;AN=2;BaseQRankSum=2.125;ClippingRankSum=0.000;DP=138;ExcessHet=3.0103;FS=14.864;MLEAC=1;MLEAF=0.500;MQ=40.49;MQRankSum=-2.700;QD=7.97;ReadPosRankSum=-2.742;SOR=1.868	GT:AD:DP:GQ:PL	0/1:101,37:138:99:1128,0,4191
chrXIV	139435	.	C	T	1612.77	PASS	AC=1;AF=0.500;AN=2;BaseQRankSum=1.168;ClippingRankSum=0.000;DP=141;ExcessHet=3.0103;FS=4.423;MLEAC=1;MLEAF=0.500;MQ=40.32;MQRankSum=-3.119;QD=11.44;ReadPosRankSum=-2.829;SOR=1.121	GT:AD:DP:GQ:PL	0/1:96,45:141:99:1641,0,3394
chrXIV	157127	.	G	A	435.77	PASS	AC=1;AF=0.500;AN=2;BaseQRankSum=-1.148;ClippingRankSum=0.000;DP=26;ExcessHet=3.0103;FS=18.266;MLEAC=1;MLEAF=0.500;MQ=41.45;MQRankSum=-0.881;QD=17.43;ReadPosRankSum=-1.814;SOR=0.008	GT:AD:DP:GQ:PL	0/1:12,13:25:99:464,0,460
chrXIV	200456	.	G	A	2738.77	PASS	AC=1;AF=0.500;AN=2;BaseQRankSum=-1.423;ClippingRankSum=0.000;DP=160;ExcessHet=3.0103;FS=0.000;MLEAC=1;MLEAF=0.500;MQ=41.82;MQRankSum=1.410;QD=17.12;ReadPosRankSum=-0.436;SOR=0.655	GT:AD:DP:GQ:PL	0/1:81,79:160:99:2767,0,2852
chrXIV	259714	.	C	T	701.77	PASS	AC=1;AF=0.500;AN=2;BaseQRankSum=0.574;ClippingRankSum=0.000;DP=43;ExcessHet=3.0103;FS=2.793;MLEAC=1;MLEAF=0.500;MQ=41.34;MQRankSum=1.498;QD=16.32;ReadPosRankSum=-1.420;SOR=0.319	GT:AD:DP:GQ:PL	0/1:21,22:43:99:730,0,646
chrXIV	552227	.	C	T	458.77	PASS	AC=1;AF=0.500;AN=2;BaseQRankSum=1.246;ClippingRankSum=0.000;DP=21;ExcessHet=3.0103;FS=7.605;MLEAC=1;MLEAF=0.500;MQ=42.00;MQRankSum=0.000;QD=21.85;ReadPosRankSum=-0.482;SOR=0.078	GT:AD:DP:GQ:PL	0/1:8,13:21:99:487,0,258
chrXIV	625185	.	C	T	951.77	PASS	AC=1;AF=0.500;AN=2;BaseQRankSum=-0.097;ClippingRankSum=0.000;DP=57;ExcessHet=3.0103;FS=7.296;MLEAC=1;MLEAF=0.500;MQ=42.00;MQRankSum=0.000;QD=16.70;ReadPosRankSum=-0.802;SOR=1.404	GT:AD:DP:GQ:PL	0/1:28,29:57:99:980,0,925
chrXIV	688931	.	C	T	749.77	PASS	AC=1;AF=0.500;AN=2;BaseQRankSum=1.285;ClippingRankSum=0.000;DP=45;ExcessHet=3.0103;FS=2.660;MLEAC=1;MLEAF=0.500;MQ=41.67;MQRankSum=1.022;QD=16.66;ReadPosRankSum=0.753;SOR=1.244	GT:AD:DP:GQ:PL	0/1:23,22:45:99:778,0,826
chrXV	231176	.	G	A	1663.77	PASS	AC=1;AF=0.500;AN=2;BaseQRankSum=0.908;ClippingRankSum=0.000;DP=94;ExcessHet=3.0103;FS=0.000;MLEAC=1;MLEAF=0.500;MQ=41.70;MQRankSum=-1.377;QD=17.70;ReadPosRankSum=1.372;SOR=0.765	GT:AD:DP:GQ:PL	0/1:46,48:94:99:1692,0,1578
chrXV	234749	.	C	T	4522.77	PASS	AC=2;AF=1.00;AN=2;DP=109;ExcessHet=3.0103;FS=0.000;MLEAC=2;MLEAF=1.00;MQ=41.98;QD=31.42;SOR=0.956	GT:AD:DP:GQ:PL	1/1:0,109:109:99:4551,328,0
chrXV	299154	.	C	T	1260.77	PASS	AC=1;AF=0.500;AN=2;BaseQRankSum=-0.290;ClippingRankSum=0.000;DP=70;ExcessHet=3.0103;FS=0.000;MLEAC=1;MLEAF=0.500;MQ=41.80;MQRankSum=-0.971;QD=18.01;ReadPosRankSum=-0.344;SOR=0.845	GT:AD:DP:GQ:PL	0/1:35,35:70:99:1289,0,1283
chrXV	316290	.	C	T	977.77	PASS	AC=1;AF=0.500;AN=2;BaseQRankSum=-0.868;ClippingRankSum=0.000;DP=50;ExcessHet=3.0103;FS=5.768;MLEAC=1;MLEAF=0.500;MQ=41.72;MQRankSum=1.081;QD=19.56;ReadPosRankSum=0.096;SOR=0.247	GT:AD:DP:GQ:PL	0/1:24,26:50:99:1006,0,1856
chrXV	316292	.	C	T	977.77	PASS	AC=1;AF=0.500;AN=2;BaseQRankSum=-0.987;ClippingRankSum=0.000;DP=49;ExcessHet=3.0103;FS=4.125;MLEAC=1;MLEAF=0.500;MQ=41.71;MQRankSum=1.061;QD=19.95;ReadPosRankSum=0.570;SOR=0.281	GT:AD:DP:GQ:PL	0/1:24,25:49:99:1006,0,1856
chrXV	346227	.	G	A	1347.77	PASS	AC=1;AF=0.500;AN=2;BaseQRankSum=-0.454;ClippingRankSum=0.000;DP=111;ExcessHet=3.0103;FS=9.961;MLEAC=1;MLEAF=0.500;MQ=41.53;MQRankSum=1.299;QD=12.14;ReadPosRankSum=-7.092;SOR=2.101	GT:AD:DP:GQ:PL	0/1:69,42:111:99:1376,0,2397
chrXV	380669	.	G	A	552.77	PASS	AC=1;AF=0.500;AN=2;BaseQRankSum=-0.103;ClippingRankSum=0.000;DP=31;ExcessHet=3.0103;FS=9.454;MLEAC=1;MLEAF=0.500;MQ=42.00;MQRankSum=0.000;QD=17.83;ReadPosRankSum=0.546;SOR=0.069	GT:AD:DP:GQ:PL	0/1:15,16:31:99:581,0,539
chrXV	489762	.	C	T	652.77	PASS	AC=1;AF=0.500;AN=2;BaseQRankSum=-0.213;ClippingRankSum=0.000;DP=41;ExcessHet=3.0103;FS=0.000;MLEAC=1;MLEAF=0.500;MQ=41.23;MQRankSum=0.550;QD=15.92;ReadPosRankSum=-0.237;SOR=0.811	GT:AD:DP:GQ:PL	0/1:22,19:41:99:681,0,752
chrXV	544058	.	G	A	568.77	PASS	AC=1;AF=0.500;AN=2;BaseQRankSum=1.388;ClippingRankSum=0.000;DP=31;ExcessHet=3.0103;FS=3.256;MLEAC=1;MLEAF=0.500;MQ=42.00;MQRankSum=0.000;QD=18.35;ReadPosRankSum=0.231;SOR=1.426	GT:AD:DP:GQ:PL	0/1:15,16:31:99:597,0,526
chrXV	551018	.	G	A	280.77	PASS	AC=1;AF=0.500;AN=2;BaseQRankSum=0.999;ClippingRankSum=0.000;DP=16;ExcessHet=3.0103;FS=11.139;MLEAC=1;MLEAF=0.500;MQ=42.00;MQRankSum=0.000;QD=17.55;ReadPosRankSum=1.192;SOR=0.012	GT:AD:DP:GQ:PL	0/1:8,8:16:99:309,0,293
chrXV	560319	.	G	A	791.77	PASS	AC=1;AF=0.500;AN=2;BaseQRankSum=0.508;ClippingRankSum=0.000;DP=45;ExcessHet=3.0103;FS=1.223;MLEAC=1;MLEAF=0.500;MQ=42.00;MQRankSum=0.000;QD=17.99;ReadPosRankSum=-1.508;SOR=0.399	GT:AD:DP:GQ:PL	0/1:22,22:44:99:820,0,808
chrXV	572064	.	C	T	787.77	PASS	AC=1;AF=0.500;AN=2;BaseQRankSum=-0.490;ClippingRankSum=0.000;DP=47;ExcessHet=3.0103;FS=1.404;MLEAC=1;MLEAF=0.500;MQ=42.00;MQRankSum=0.000;QD=16.76;ReadPosRankSum=-0.528;SOR=1.154	GT:AD:DP:GQ:PL	0/1:24,23:47:99:816,0,874
chrXV	775407	.	G	A	246.77	PASS	AC=1;AF=0.500;AN=2;BaseQRankSum=-0.123;ClippingRankSum=0.000;DP=14;ExcessHet=3.0103;FS=0.000;MLEAC=1;MLEAF=0.500;MQ=42.00;MQRankSum=0.000;QD=17.63;ReadPosRankSum=-0.349;SOR=0.593	GT:AD:DP:GQ:PL	0/1:6,8:14:99:275,0,222
chrXV	779399	.	G	A	1181.77	PASS	AC=2;AF=1.00;AN=2;DP=29;ExcessHet=3.0103;FS=0.000;MLEAC=2;MLEAF=1.00;MQ=42.00;QD=23.84;SOR=2.910	GT:AD:DP:GQ:PL	1/1:0,29:29:87:1210,87,0
chrXV	779429	.	G	A	652.77	PASS	AC=1;AF=0.500;AN=2;BaseQRankSum=0.051;ClippingRankSum=0.000;DP=28;ExcessHet=3.0103;FS=0.000;MLEAC=1;MLEAF=0.500;MQ=42.00;MQRankSum=0.000;QD=23.31;ReadPosRankSum=-0.882;SOR=1.112	GT:AD:DP:GQ:PL	0/1:9,19:28:99:681,0,239
chrXV	780069	.	C	T	1073.77	PASS	AC=2;AF=1.00;AN=2;DP=26;ExcessHet=3.0103;FS=0.000;MLEAC=2;MLEAF=1.00;MQ=42.00;QD=33.39;SOR=1.022	GT:AD:DP:GQ:PL	1/1:0,26:26:78:1102,78,0
chrXV	854186	.	C	T	1211.77	PASS	AC=1;AF=0.500;AN=2;BaseQRankSum=1.099;ClippingRankSum=0.000;DP=98;ExcessHet=3.0103;FS=0.000;MLEAC=1;MLEAF=0.500;MQ=41.96;MQRankSum=0.817;QD=12.36;ReadPosRankSum=-0.943;SOR=0.700	GT:AD:DP:GQ:PL	0/1:60,38:98:99:1240,0,2118
chrXV	976452	.	G	A	686.77	PASS	AC=1;AF=0.500;AN=2;BaseQRankSum=-0.248;ClippingRankSum=0.000;DP=49;ExcessHet=3.0103;FS=4.246;MLEAC=1;MLEAF=0.500;MQ=42.00;MQRankSum=0.000;QD=14.93;ReadPosRankSum=0.528;SOR=0.915	GT:AD:DP:GQ:PL	0/1:24,22:46:99:715,0,848
chrXV	978283	.	G	A	479.77	PASS	AC=1;AF=0.500;AN=2;BaseQRankSum=0.165;ClippingRankSum=0.000;DP=29;ExcessHet=3.0103;FS=0.000;MLEAC=1;MLEAF=0.500;MQ=42.00;MQRankSum=0.000;QD=16.54;ReadPosRankSum=-0.585;SOR=0.616	GT:AD:DP:GQ:PL	0/1:15,14:29:99:508,0,561
chrXV	989809	.	C	T	2713.77	PASS	AC=1;AF=0.500;AN=2;BaseQRankSum=0.573;ClippingRankSum=0.000;DP=142;ExcessHet=3.0103;FS=0.624;MLEAC=1;MLEAF=0.500;MQ=42.00;MQRankSum=0.000;QD=19.11;ReadPosRankSum=1.826;SOR=0.689	GT:AD:DP:GQ:PL	0/1:64,78:142:99:2742,0,2204
chrXV	1004426	.	C	T	305.77	PASS	AC=1;AF=0.500;AN=2;BaseQRankSum=0.565;ClippingRankSum=0.000;DP=18;ExcessHet=3.0103;FS=6.864;MLEAC=1;MLEAF=0.500;MQ=42.00;MQRankSum=0.000;QD=16.99;ReadPosRankSum=-0.338;SOR=0.030	GT:AD:DP:GQ:PL	0/1:9,9:18:99:334,0,318
chrXV	1018815	.	C	T	386.77	PASS	AC=1;AF=0.500;AN=2;BaseQRankSum=-0.286;ClippingRankSum=0.000;DP=28;ExcessHet=3.0103;FS=0.000;MLEAC=1;MLEAF=0.500;MQ=42.00;MQRankSum=0.000;QD=13.81;ReadPosRankSum=-1.017;SOR=1.292	GT:AD:DP:GQ:PL	0/1:16,12:28:99:415,0,597
chrXVI	144102	.	C	T	828.77	PASS	AC=1;AF=0.500;AN=2;BaseQRankSum=0.831;ClippingRankSum=0.000;DP=40;ExcessHet=3.0103;FS=12.051;MLEAC=1;MLEAF=0.500;MQ=41.63;MQRankSum=-0.809;QD=20.72;ReadPosRankSum=0.352;SOR=0.901	GT:AD:DP:GQ:PL	0/1:17,23:40:99:857,0,604
chrXVI	311809	.	G	A	576.77	PASS	AC=1;AF=0.500;AN=2;BaseQRankSum=0.782;ClippingRankSum=0.000;DP=40;ExcessHet=3.0103;FS=15.739;MLEAC=1;MLEAF=0.500;MQ=41.64;MQRankSum=-1.113;QD=14.42;ReadPosRankSum=0.135;SOR=2.114	GT:AD:DP:GQ:PL	0/1:23,17:40:99:605,0,837
chrXVI	347247	.	G	A	904.77	PASS	AC=1;AF=0.500;AN=2;BaseQRankSum=0.257;ClippingRankSum=0.000;DP=50;ExcessHet=3.0103;FS=0.000;MLEAC=1;MLEAF=0.500;MQ=41.96;MQRankSum=-0.921;QD=18.10;ReadPosRankSum=-0.336;SOR=0.811	GT:AD:DP:GQ:PL	0/1:24,26:50:99:933,0,854
chrXVI	378836	.	G	A	596.77	PASS	AC=1;AF=0.500;AN=2;BaseQRankSum=2.310;ClippingRankSum=0.000;DP=43;ExcessHet=3.0103;FS=4.631;MLEAC=1;MLEAF=0.500;MQ=41.67;MQRankSum=-1.131;QD=13.88;ReadPosRankSum=1.179;SOR=0.223	GT:AD:DP:GQ:PL	0/1:25,18:43:99:625,0,847
chrXVI	417424	.	G	A	1434.77	PASS	AC=1;AF=0.500;AN=2;BaseQRankSum=0.053;ClippingRankSum=0.000;DP=72;ExcessHet=3.0103;FS=3.229;MLEAC=1;MLEAF=0.500;MQ=41.59;MQRankSum=-1.254;QD=19.93;ReadPosRankSum=-0.050;SOR=0.381	GT:AD:DP:GQ:PL	0/1:32,40:72:99:1463,0,1140
chrXVI	429585	.	G	A	1973.77	PASS	AC=1;AF=0.500;AN=2;BaseQRankSum=-0.040;ClippingRankSum=0.000;DP=101;ExcessHet=3.0103;FS=1.643;MLEAC=1;MLEAF=0.500;MQ=42.00;MQRankSum=0.000;QD=19.54;ReadPosRankSum=1.232;SOR=0.929	GT:AD:DP:GQ:PL	0/1:46,55:101:99:2002,0,1651
chrXVI	453145	.	G	A	1771.77	PASS	AC=1;AF=0.500;AN=2;BaseQRankSum=1.845;ClippingRankSum=0.000;DP=98;ExcessHet=3.0103;FS=1.860;MLEAC=1;MLEAF=0.500;MQ=42.00;MQRankSum=0.000;QD=18.08;ReadPosRankSum=1.019;SOR=1.024	GT:AD:DP:GQ:PL	0/1:49,49:98:99:1800,0,1804
chrXVI	625526	.	G	A	187.77	PASS	AC=1;AF=0.500;AN=2;BaseQRankSum=1.294;ClippingRankSum=0.000;DP=13;ExcessHet=3.0103;FS=2.276;MLEAC=1;MLEAF=0.500;MQ=42.00;MQRankSum=0.000;QD=14.44;ReadPosRankSum=0.142;SOR=0.223	GT:AD:DP:GQ:PL	0/1:7,6:13:99:216,0,238
chrXVI	645057	.	C	T	2315.77	PASS	AC=1;AF=0.500;AN=2;BaseQRankSum=-0.079;ClippingRankSum=0.000;DP=132;ExcessHet=3.0103;FS=0.647;MLEAC=1;MLEAF=0.500;MQ=41.89;MQRankSum=1.023;QD=17.68;ReadPosRankSum=-1.156;SOR=0.784	GT:AD:DP:GQ:PL	0/1:65,66:131:99:2344,0,2315
chrXVI	669423	.	G	A	690.77	PASS	AC=1;AF=0.500;AN=2;BaseQRankSum=2.126;ClippingRankSum=0.000;DP=52;ExcessHet=3.0103;FS=6.821;MLEAC=1;MLEAF=0.500;MQ=41.73;MQRankSum=0.830;QD=13.28;ReadPosRankSum=1.309;SOR=0.187	GT:AD:DP:GQ:PL	0/1:32,20:52:99:719,0,1132
chrXVI	914154	.	G	A	619.77	PASS	AC=1;AF=0.500;AN=2;BaseQRankSum=-1.185;ClippingRankSum=0.000;DP=46;ExcessHet=3.0103;FS=0.000;MLEAC=1;MLEAF=0.500;MQ=42.00;MQRankSum=0.000;QD=13.47;ReadPosRankSum=-0.569;SOR=0.859	GT:AD:DP:GQ:PL	0/1:28,18:46:99:648,0,1117
