# Supplementary material for: Recombination Is Responsible for the Increased Recovery of Drug-Resistant Mutants with Hypermutated Genomes in Resting Yeast Diploids Expressing APOBEC Deaminases
Source: Front Genet. 2017 Dec 12;8:202. doi: 10.3389/fgene.2017.00202 (PMC5733079; doi:10.3389/fgene.2017.00202)
Supplement: Supplementary file 6 [file Data_Sheet_1.zip › PmCDA1_d6/N073-LAN210-Can-PmCDA1-NA-RUN6-D6_SNVs_final.vcf]

##fileformat=VCFv4.2
##FILTER=<ID=LowQual,Description="Low quality">
##FORMAT=<ID=AD,Number=R,Type=Integer,Description="Allelic depths for the ref and alt alleles in the order listed">
##FORMAT=<ID=DP,Number=1,Type=Integer,Description="Approximate read depth (reads with MQ=255 or with bad mates are filtered)">
##FORMAT=<ID=GQ,Number=1,Type=Integer,Description="Genotype Quality">
##FORMAT=<ID=GT,Number=1,Type=String,Description="Genotype">
##FORMAT=<ID=PL,Number=G,Type=Integer,Description="Normalized, Phred-scaled likelihoods for genotypes as defined in the VCF specification">
##GATKCommandLine.HaplotypeCaller=<ID=HaplotypeCaller,Version=3.8-0-ge9d806836,Date="Tue Sep 19 19:43:39 PDT 2017",Epoch=1505875419907,CommandLineOptions="analysis_type=HaplotypeCaller input_file=[N073-LAN210-Can-PmCDA1-NA-RUN6-D6_sorted_dedup_RG_realigned.bam] showFullBamList=false read_buffer_size=null read_filter=[] disable_read_filter=[] intervals=null excludeIntervals=[../../LAN210/20170903_LAN210_v0.10m_masked_v2.bed] interval_set_rule=UNION interval_merging=ALL interval_padding=0 reference_sequence=../../LAN210/LAN210_v0.10m.fasta nonDeterministicRandomSeed=false disableDithering=false maxRuntime=-1 maxRuntimeUnits=MINUTES downsampling_type=BY_SAMPLE downsample_to_fraction=null downsample_to_coverage=500 baq=OFF baqGapOpenPenalty=40.0 refactor_NDN_cigar_string=false fix_misencoded_quality_scores=false allow_potentially_misencoded_quality_scores=false useOriginalQualities=false defaultBaseQualities=-1 performanceLog=null BQSR=null quantize_quals=0 static_quantized_quals=null round_down_quantized=false disable_indel_quals=false emit_original_quals=false preserve_qscores_less_than=6 globalQScorePrior=-1.0 secondsBetweenProgressUpdates=10 validation_strictness=SILENT remove_program_records=false keep_program_records=false sample_rename_mapping_file=null unsafe=null use_jdk_deflater=false use_jdk_inflater=false disable_auto_index_creation_and_locking_when_reading_rods=false no_cmdline_in_header=false sites_only=false never_trim_vcf_format_field=false bcf=false bam_compression=null simplifyBAM=false disable_bam_indexing=false generate_md5=false num_threads=1 num_cpu_threads_per_data_thread=1 num_io_threads=0 monitorThreadEfficiency=false num_bam_file_handles=null read_group_black_list=null pedigree=[] pedigreeString=[] pedigreeValidationType=STRICT allow_intervals_with_unindexed_bam=false generateShadowBCF=false variant_index_type=DYNAMIC_SEEK variant_index_parameter=-1 reference_window_stop=0 phone_home= gatk_key=null tag=NA logging_level=INFO log_to_file=null help=false version=false out=/media/artem/artem_second/20170727_RUN8/Project_Stepchenkova/reanalyze_prev_other_runs/N073-LAN210-Can-PmCDA1-NA-RUN6-D6/N073-LAN210-Can-PmCDA1-NA-RUN6-D6.vcf likelihoodCalculationEngine=PairHMM heterogeneousKmerSizeResolution=COMBO_MIN dbsnp=(RodBinding name= source=UNBOUND) dontTrimActiveRegions=false maxDiscARExtension=25 maxGGAARExtension=300 paddingAroundIndels=150 paddingAroundSNPs=20 comp=[] annotation=[] excludeAnnotation=[] group=[StandardAnnotation, StandardHCAnnotation] debug=false useFilteredReadsForAnnotations=false emitRefConfidence=NONE bamOutput=null bamWriterType=CALLED_HAPLOTYPES emitDroppedReads=false disableOptimizations=false annotateNDA=false useNewAFCalculator=false heterozygosity=0.001 indel_heterozygosity=1.25E-4 heterozygosity_stdev=0.01 standard_min_confidence_threshold_for_calling=10.0 standard_min_confidence_threshold_for_emitting=30.0 max_alternate_alleles=6 max_genotype_count=1024 max_num_PL_values=100 input_prior=[] sample_ploidy=2 genotyping_mode=DISCOVERY alleles=(RodBinding name= source=UNBOUND) contamination_fraction_to_filter=0.0 contamination_fraction_per_sample_file=null p_nonref_model=null exactcallslog=null output_mode=EMIT_VARIANTS_ONLY allSitePLs=false gcpHMM=10 pair_hmm_implementation=FASTEST_AVAILABLE phredScaledGlobalReadMismappingRate=45 noFpga=false nativePairHmmThreads=1 useDoublePrecision=false sample_name=null kmerSize=[10, 25] dontIncreaseKmerSizesForCycles=false allowNonUniqueKmersInRef=false numPruningSamples=1 recoverDanglingHeads=false doNotRecoverDanglingBranches=false minDanglingBranchLength=4 consensus=false maxNumHaplotypesInPopulation=128 errorCorrectKmers=false minPruning=2 debugGraphTransformations=false allowCyclesInKmerGraphToGeneratePaths=false graphOutput=null kmerLengthForReadErrorCorrection=25 minObservationsForKmerToBeSolid=20 GVCFGQBands=[1, 2, 3, 4, 5, 6, 7, 8, 9, 10, 11, 12, 13, 14, 15, 16, 17, 18, 19, 20, 21, 22, 23, 24, 25, 26, 27, 28, 29, 30, 31, 32, 33, 34, 35, 36, 37, 38, 39, 40, 41, 42, 43, 44, 45, 46, 47, 48, 49, 50, 51, 52, 53, 54, 55, 56, 57, 58, 59, 60, 70, 80, 90, 99] indelSizeToEliminateInRefModel=10 min_base_quality_score=10 includeUmappedReads=false useAllelesTrigger=false doNotRunPhysicalPhasing=true keepRG=null justDetermineActiveRegions=false dontGenotype=false dontUseSoftClippedBases=false captureAssemblyFailureBAM=false errorCorrectReads=false pcr_indel_model=CONSERVATIVE maxReadsInRegionPerSample=10000 minReadsPerAlignmentStart=10 mergeVariantsViaLD=false activityProfileOut=null activeRegionOut=null activeRegionIn=null activeRegionExtension=null forceActive=false activeRegionMaxSize=null bandPassSigma=null maxReadsInMemoryPerSample=30000 maxTotalReadsInMemory=10000000 maxProbPropagationDistance=50 activeProbabilityThreshold=0.002 min_mapping_quality_score=20 filter_reads_with_N_cigar=false filter_mismatching_base_and_quals=false filter_bases_not_stored=false">
##GATKCommandLine.SelectVariants=<ID=SelectVariants,Version=3.8-0-ge9d806836,Date="Tue Sep 19 19:48:40 PDT 2017",Epoch=1505875720367,CommandLineOptions="analysis_type=SelectVariants input_file=[] showFullBamList=false read_buffer_size=null read_filter=[] disable_read_filter=[] intervals=null excludeIntervals=null interval_set_rule=UNION interval_merging=ALL interval_padding=0 reference_sequence=../../LAN210/LAN210_v0.10m.fasta nonDeterministicRandomSeed=false disableDithering=false maxRuntime=-1 maxRuntimeUnits=MINUTES downsampling_type=BY_SAMPLE downsample_to_fraction=null downsample_to_coverage=1000 baq=OFF baqGapOpenPenalty=40.0 refactor_NDN_cigar_string=false fix_misencoded_quality_scores=false allow_potentially_misencoded_quality_scores=false useOriginalQualities=false defaultBaseQualities=-1 performanceLog=null BQSR=null quantize_quals=0 static_quantized_quals=null round_down_quantized=false disable_indel_quals=false emit_original_quals=false preserve_qscores_less_than=6 globalQScorePrior=-1.0 secondsBetweenProgressUpdates=10 validation_strictness=SILENT remove_program_records=false keep_program_records=false sample_rename_mapping_file=null unsafe=null use_jdk_deflater=false use_jdk_inflater=false disable_auto_index_creation_and_locking_when_reading_rods=false no_cmdline_in_header=false sites_only=false never_trim_vcf_format_field=false bcf=false bam_compression=null simplifyBAM=false disable_bam_indexing=false generate_md5=false num_threads=1 num_cpu_threads_per_data_thread=1 num_io_threads=0 monitorThreadEfficiency=false num_bam_file_handles=null read_group_black_list=null pedigree=[] pedigreeString=[] pedigreeValidationType=STRICT allow_intervals_with_unindexed_bam=false generateShadowBCF=false variant_index_type=DYNAMIC_SEEK variant_index_parameter=-1 reference_window_stop=0 phone_home= gatk_key=null tag=NA logging_level=INFO log_to_file=null help=false version=false variant=(RodBinding name=variant source=N073-LAN210-Can-PmCDA1-NA-RUN6-D6.vcf) discordance=(RodBinding name= source=UNBOUND) concordance=(RodBinding name= source=UNBOUND) out=/media/artem/artem_second/20170727_RUN8/Project_Stepchenkova/reanalyze_prev_other_runs/N073-LAN210-Can-PmCDA1-NA-RUN6-D6/N073-LAN210-Can-PmCDA1-NA-RUN6-D6_SNVs.vcf sample_name=[] sample_expressions=null sample_file=null exclude_sample_name=[] exclude_sample_file=[] exclude_sample_expressions=[] selectexpressions=[] invertselect=false excludeNonVariants=false excludeFiltered=false preserveAlleles=false removeUnusedAlternates=false restrictAllelesTo=ALL keepOriginalAC=false keepOriginalDP=false mendelianViolation=false invertMendelianViolation=false mendelianViolationQualThreshold=0.0 select_random_fraction=0.0 remove_fraction_genotypes=0.0 selectTypeToInclude=[SNP] selectTypeToExclude=[] keepIDs=null excludeIDs=null fullyDecode=false justRead=false maxIndelSize=2147483647 minIndelSize=0 maxFilteredGenotypes=2147483647 minFilteredGenotypes=0 maxFractionFilteredGenotypes=1.0 minFractionFilteredGenotypes=0.0 maxNOCALLnumber=2147483647 maxNOCALLfraction=1.0 setFilteredGtToNocall=false ALLOW_NONOVERLAPPING_COMMAND_LINE_SAMPLES=false forceValidOutput=false filter_reads_with_N_cigar=false filter_mismatching_base_and_quals=false filter_bases_not_stored=false">
##INFO=<ID=AC,Number=A,Type=Integer,Description="Allele count in genotypes, for each ALT allele, in the same order as listed">
##INFO=<ID=AF,Number=A,Type=Float,Description="Allele Frequency, for each ALT allele, in the same order as listed">
##INFO=<ID=AN,Number=1,Type=Integer,Description="Total number of alleles in called genotypes">
##INFO=<ID=BaseQRankSum,Number=1,Type=Float,Description="Z-score from Wilcoxon rank sum test of Alt Vs. Ref base qualities">
##INFO=<ID=ClippingRankSum,Number=1,Type=Float,Description="Z-score From Wilcoxon rank sum test of Alt vs. Ref number of hard clipped bases">
##INFO=<ID=DP,Number=1,Type=Integer,Description="Approximate read depth; some reads may have been filtered">
##INFO=<ID=DS,Number=0,Type=Flag,Description="Were any of the samples downsampled?">
##INFO=<ID=ExcessHet,Number=1,Type=Float,Description="Phred-scaled p-value for exact test of excess heterozygosity">
##INFO=<ID=FS,Number=1,Type=Float,Description="Phred-scaled p-value using Fisher's exact test to detect strand bias">
##INFO=<ID=HaplotypeScore,Number=1,Type=Float,Description="Consistency of the site with at most two segregating haplotypes">
##INFO=<ID=InbreedingCoeff,Number=1,Type=Float,Description="Inbreeding coefficient as estimated from the genotype likelihoods per-sample when compared against the Hardy-Weinberg expectation">
##INFO=<ID=MLEAC,Number=A,Type=Integer,Description="Maximum likelihood expectation (MLE) for the allele counts (not necessarily the same as the AC), for each ALT allele, in the same order as listed">
##INFO=<ID=MLEAF,Number=A,Type=Float,Description="Maximum likelihood expectation (MLE) for the allele frequency (not necessarily the same as the AF), for each ALT allele, in the same order as listed">
##INFO=<ID=MQ,Number=1,Type=Float,Description="RMS Mapping Quality">
##INFO=<ID=MQRankSum,Number=1,Type=Float,Description="Z-score From Wilcoxon rank sum test of Alt vs. Ref read mapping qualities">
##INFO=<ID=QD,Number=1,Type=Float,Description="Variant Confidence/Quality by Depth">
##INFO=<ID=ReadPosRankSum,Number=1,Type=Float,Description="Z-score from Wilcoxon rank sum test of Alt vs. Ref read position bias">
##INFO=<ID=SOR,Number=1,Type=Float,Description="Symmetric Odds Ratio of 2x2 contingency table to detect strand bias">
##contig=<ID=chrI,length=198855>
##contig=<ID=chrII,length=810456>
##contig=<ID=chrIII,length=316501>
##contig=<ID=chrIV,length=1516959>
##contig=<ID=chrV,length=570663>
##contig=<ID=chrVI,length=270116>
##contig=<ID=chrVII,length=1084724>
##contig=<ID=chrVIII,length=557320>
##contig=<ID=chrIX,length=433988>
##contig=<ID=chrX,length=745688>
##contig=<ID=chrXI,length=666767>
##contig=<ID=chrXII,length=1065113>
##contig=<ID=chrXIII,length=917121>
##contig=<ID=chrXIV,length=784078>
##contig=<ID=chrXV,length=1078147>
##contig=<ID=chrXVI,length=943466>
##contig=<ID=mt,length=85611>
##reference=file:///media/artem/artem_second/20170727_RUN8/Project_Stepchenkova/reanalyze_prev_other_runs/N073-LAN210-Can-PmCDA1-NA-RUN6-D6/../../LAN210/LAN210_v0.10m.fasta
##source=SelectVariants
#CHROM	POS	ID	REF	ALT	QUAL	FILTER	INFO	FORMAT	N073-LAN210-Can-PmCDA1-NA-RUN6-D6
chrI	32870	.	G	A	2946.77	PASS	AC=1;AF=0.500;AN=2;BaseQRankSum=-0.019;ClippingRankSum=0.000;DP=140;ExcessHet=3.0103;FS=5.187;MLEAC=1;MLEAF=0.500;MQ=41.90;MQRankSum=-0.814;QD=21.05;ReadPosRankSum=-0.220;SOR=0.400	GT:AD:DP:GQ:PL	0/1:57,83:140:99:2975,0,1980
chrI	35305	.	C	T	2045.77	PASS	AC=1;AF=0.500;AN=2;BaseQRankSum=-3.491;ClippingRankSum=0.000;DP=113;ExcessHet=3.0103;FS=2.536;MLEAC=1;MLEAF=0.500;MQ=41.98;MQRankSum=-0.889;QD=18.10;ReadPosRankSum=-0.102;SOR=0.448	GT:AD:DP:GQ:PL	0/1:51,62:113:99:2074,0,1822
chrI	54729	.	C	T	1390.77	PASS	AC=1;AF=0.500;AN=2;BaseQRankSum=-0.864;ClippingRankSum=0.000;DP=99;ExcessHet=3.0103;FS=0.795;MLEAC=1;MLEAF=0.500;MQ=42.00;MQRankSum=0.000;QD=14.05;ReadPosRankSum=-1.146;SOR=0.555	GT:AD:DP:GQ:PL	0/1:52,47:99:99:1419,0,1677
chrI	54922	.	C	T	838.77	PASS	AC=1;AF=0.500;AN=2;BaseQRankSum=0.402;ClippingRankSum=0.000;DP=43;ExcessHet=3.0103;FS=12.288;MLEAC=1;MLEAF=0.500;MQ=41.67;MQRankSum=1.119;QD=19.51;ReadPosRankSum=0.161;SOR=2.921	GT:AD:DP:GQ:PL	0/1:20,23:43:99:867,0,696
chrI	61547	.	C	T	3336.77	PASS	AC=1;AF=0.500;AN=2;BaseQRankSum=-0.949;ClippingRankSum=0.000;DP=205;ExcessHet=3.0103;FS=3.167;MLEAC=1;MLEAF=0.500;MQ=42.00;MQRankSum=0.000;QD=16.36;ReadPosRankSum=-1.194;SOR=0.949	GT:AD:DP:GQ:PL	0/1:101,103:204:99:3365,0,3438
chrI	67935	.	G	A	1201.77	PASS	AC=1;AF=0.500;AN=2;BaseQRankSum=1.014;ClippingRankSum=0.000;DP=60;ExcessHet=3.0103;FS=2.191;MLEAC=1;MLEAF=0.500;MQ=42.00;MQRankSum=0.000;QD=20.03;ReadPosRankSum=-1.661;SOR=0.974	GT:AD:DP:GQ:PL	0/1:27,33:60:99:1230,0,879
chrI	68606	.	G	A	2053.77	PASS	AC=1;AF=0.500;AN=2;BaseQRankSum=-0.089;ClippingRankSum=0.000;DP=133;ExcessHet=3.0103;FS=4.111;MLEAC=1;MLEAF=0.500;MQ=42.00;MQRankSum=0.000;QD=15.44;ReadPosRankSum=-1.028;SOR=0.492	GT:AD:DP:GQ:PL	0/1:70,63:133:99:2082,0,2391
chrI	68798	.	G	A	2322.77	PASS	AC=1;AF=0.500;AN=2;BaseQRankSum=-0.260;ClippingRankSum=0.000;DP=157;ExcessHet=3.0103;FS=0.608;MLEAC=1;MLEAF=0.500;MQ=41.95;MQRankSum=-0.110;QD=14.79;ReadPosRankSum=0.340;SOR=0.624	GT:AD:DP:GQ:PL	0/1:83,74:157:99:2351,0,2813
chrI	71461	.	G	A	1174.77	PASS	AC=1;AF=0.500;AN=2;BaseQRankSum=0.615;ClippingRankSum=0.000;DP=88;ExcessHet=3.0103;FS=0.000;MLEAC=1;MLEAF=0.500;MQ=41.67;MQRankSum=-0.196;QD=13.35;ReadPosRankSum=0.504;SOR=0.637	GT:AD:DP:GQ:PL	0/1:51,37:88:99:1203,0,1712
chrI	72438	.	C	T	2929.77	PASS	AC=1;AF=0.500;AN=2;BaseQRankSum=1.447;ClippingRankSum=0.000;DP=152;ExcessHet=3.0103;FS=1.279;MLEAC=1;MLEAF=0.500;MQ=41.96;MQRankSum=-1.625;QD=19.27;ReadPosRankSum=0.539;SOR=0.838	GT:AD:DP:GQ:PL	0/1:71,81:152:99:2958,0,2490
chrI	76458	.	G	A	1465.77	PASS	AC=1;AF=0.500;AN=2;BaseQRankSum=-0.124;ClippingRankSum=0.000;DP=95;ExcessHet=3.0103;FS=3.836;MLEAC=1;MLEAF=0.500;MQ=41.81;MQRankSum=-1.833;QD=15.43;ReadPosRankSum=-0.057;SOR=0.819	GT:AD:DP:GQ:PL	0/1:50,45:95:99:1494,0,1767
chrI	81661	.	G	A	1209.77	PASS	AC=1;AF=0.500;AN=2;BaseQRankSum=-1.114;ClippingRankSum=0.000;DP=91;ExcessHet=3.0103;FS=0.790;MLEAC=1;MLEAF=0.500;MQ=41.96;MQRankSum=-1.590;QD=13.29;ReadPosRankSum=-1.256;SOR=0.760	GT:AD:DP:GQ:PL	0/1:51,40:91:99:1238,0,1721
chrI	81981	.	G	A	1152.77	PASS	AC=1;AF=0.500;AN=2;BaseQRankSum=0.187;ClippingRankSum=0.000;DP=100;ExcessHet=3.0103;FS=1.686;MLEAC=1;MLEAF=0.500;MQ=42.00;MQRankSum=0.000;QD=11.53;ReadPosRankSum=-1.437;SOR=0.910	GT:AD:DP:GQ:PL	0/1:64,36:100:99:1181,0,2259
chrI	84316	.	G	A	875.77	PASS	AC=1;AF=0.500;AN=2;BaseQRankSum=0.978;ClippingRankSum=0.000;DP=54;ExcessHet=3.0103;FS=0.000;MLEAC=1;MLEAF=0.500;MQ=42.00;MQRankSum=0.000;QD=16.22;ReadPosRankSum=-0.849;SOR=0.703	GT:AD:DP:GQ:PL	0/1:29,25:54:99:904,0,1016
chrI	87455	.	G	A	806.77	PASS	AC=1;AF=0.500;AN=2;BaseQRankSum=-2.720;ClippingRankSum=0.000;DP=52;ExcessHet=3.0103;FS=2.388;MLEAC=1;MLEAF=0.500;MQ=41.96;MQRankSum=-0.981;QD=15.82;ReadPosRankSum=-1.519;SOR=0.396	GT:AD:DP:GQ:PL	0/1:26,25:51:99:835,0,959
chrI	119989	.	C	T	975.77	PASS	AC=1;AF=0.500;AN=2;BaseQRankSum=0.135;ClippingRankSum=0.000;DP=85;ExcessHet=3.0103;FS=1.817;MLEAC=1;MLEAF=0.500;MQ=41.95;MQRankSum=-1.725;QD=11.48;ReadPosRankSum=1.635;SOR=0.488	GT:AD:DP:GQ:PL	0/1:51,34:85:99:1004,0,1636
chrI	141476	.	G	A	612.77	PASS	AC=1;AF=0.500;AN=2;BaseQRankSum=1.603;ClippingRankSum=0.000;DP=33;ExcessHet=3.0103;FS=1.489;MLEAC=1;MLEAF=0.500;MQ=42.00;MQRankSum=0.000;QD=19.77;ReadPosRankSum=0.858;SOR=1.292	GT:AD:DP:GQ:PL	0/1:13,18:31:99:641,0,438
chrI	141536	.	G	A	728.77	PASS	AC=1;AF=0.500;AN=2;BaseQRankSum=-0.680;ClippingRankSum=0.000;DP=47;ExcessHet=3.0103;FS=2.548;MLEAC=1;MLEAF=0.500;MQ=41.96;MQRankSum=-0.867;QD=16.56;ReadPosRankSum=0.260;SOR=0.392	GT:AD:DP:GQ:PL	0/1:20,24:44:99:757,0,652
chrI	141560	.	C	T	898.77	PASS	AC=1;AF=0.500;AN=2;BaseQRankSum=-0.547;ClippingRankSum=0.000;DP=52;ExcessHet=3.0103;FS=1.097;MLEAC=1;MLEAF=0.500;MQ=41.96;MQRankSum=-0.789;QD=18.34;ReadPosRankSum=0.848;SOR=0.906	GT:AD:DP:GQ:PL	0/1:20,29:49:99:927,0,642
chrI	155456	.	C	T	1316.77	PASS	AC=1;AF=0.500;AN=2;BaseQRankSum=2.541;ClippingRankSum=0.000;DP=58;ExcessHet=3.0103;FS=2.881;MLEAC=1;MLEAF=0.500;MQ=41.75;MQRankSum=-0.717;QD=22.70;ReadPosRankSum=0.376;SOR=1.354	GT:AD:DP:GQ:PL	0/1:21,37:58:99:1345,0,574
chrI	182461	.	G	A	584.77	PASS	AC=1;AF=0.500;AN=2;BaseQRankSum=0.273;ClippingRankSum=0.000;DP=42;ExcessHet=3.0103;FS=2.680;MLEAC=1;MLEAF=0.500;MQ=42.00;MQRankSum=0.000;QD=14.26;ReadPosRankSum=0.883;SOR=1.141	GT:AD:DP:GQ:PL	0/1:23,18:41:99:613,0,838
chrI	183981	.	C	T	1163.77	PASS	AC=1;AF=0.500;AN=2;BaseQRankSum=-2.212;ClippingRankSum=0.000;DP=75;ExcessHet=3.0103;FS=0.000;MLEAC=1;MLEAF=0.500;MQ=41.62;MQRankSum=-1.294;QD=15.73;ReadPosRankSum=-1.753;SOR=0.629	GT:AD:DP:GQ:PL	0/1:34,40:74:99:1192,0,1134
chrI	184959	.	C	T	1541.77	PASS	AC=1;AF=0.500;AN=2;BaseQRankSum=0.797;ClippingRankSum=0.000;DP=104;ExcessHet=3.0103;FS=4.810;MLEAC=1;MLEAF=0.500;MQ=41.54;MQRankSum=0.671;QD=14.82;ReadPosRankSum=0.845;SOR=0.953	GT:AD:DP:GQ:PL	0/1:57,47:104:99:1570,0,1903
chrII	9643	.	G	A	1282.77	PASS	AC=1;AF=0.500;AN=2;BaseQRankSum=1.107;ClippingRankSum=0.000;DP=61;ExcessHet=3.0103;FS=5.613;MLEAC=1;MLEAF=0.500;MQ=40.86;MQRankSum=-0.162;QD=21.03;ReadPosRankSum=0.979;SOR=0.247	GT:AD:DP:GQ:PL	0/1:21,40:61:99:1311,0,552
chrII	19613	.	C	T	1079.77	PASS	AC=1;AF=0.500;AN=2;BaseQRankSum=0.119;ClippingRankSum=0.000;DP=87;ExcessHet=3.0103;FS=0.000;MLEAC=1;MLEAF=0.500;MQ=42.00;MQRankSum=0.000;QD=12.41;ReadPosRankSum=-1.279;SOR=0.779	GT:AD:DP:GQ:PL	0/1:52,35:87:99:1108,0,1803
chrII	28667	.	G	A	1438.77	PASS	AC=1;AF=0.500;AN=2;BaseQRankSum=1.187;ClippingRankSum=0.000;DP=80;ExcessHet=3.0103;FS=5.756;MLEAC=1;MLEAF=0.500;MQ=42.00;MQRankSum=0.000;QD=17.98;ReadPosRankSum=0.644;SOR=0.480	GT:AD:DP:GQ:PL	0/1:36,44:80:99:1467,0,1108
chrII	38649	.	C	T	1267.77	PASS	AC=1;AF=0.500;AN=2;BaseQRankSum=1.203;ClippingRankSum=0.000;DP=79;ExcessHet=3.0103;FS=1.124;MLEAC=1;MLEAF=0.500;MQ=42.00;MQRankSum=0.000;QD=16.05;ReadPosRankSum=1.075;SOR=0.939	GT:AD:DP:GQ:PL	0/1:41,38:79:99:1296,0,1381
chrII	41056	.	C	T	1766.77	PASS	AC=1;AF=0.500;AN=2;BaseQRankSum=2.141;ClippingRankSum=0.000;DP=96;ExcessHet=3.0103;FS=1.764;MLEAC=1;MLEAF=0.500;MQ=42.00;MQRankSum=0.000;QD=18.40;ReadPosRankSum=2.316;SOR=0.925	GT:AD:DP:GQ:PL	0/1:46,50:96:99:1795,0,1569
chrII	60839	.	G	A	1142.77	PASS	AC=1;AF=0.500;AN=2;BaseQRankSum=-1.093;ClippingRankSum=0.000;DP=60;ExcessHet=3.0103;FS=0.000;MLEAC=1;MLEAF=0.500;MQ=42.00;MQRankSum=0.000;QD=19.05;ReadPosRankSum=-0.975;SOR=0.616	GT:AD:DP:GQ:PL	0/1:25,35:60:99:1171,0,859
chrII	62666	.	G	A	1321.77	PASS	AC=1;AF=0.500;AN=2;BaseQRankSum=-0.009;ClippingRankSum=0.000;DP=84;ExcessHet=3.0103;FS=5.625;MLEAC=1;MLEAF=0.500;MQ=42.00;MQRankSum=0.000;QD=15.74;ReadPosRankSum=-0.405;SOR=0.780	GT:AD:DP:GQ:PL	0/1:45,39:84:99:1350,0,1554
chrII	89444	.	G	A	2842.77	PASS	AC=1;AF=0.500;AN=2;BaseQRankSum=-1.342;ClippingRankSum=0.000;DP=180;ExcessHet=3.0103;FS=3.795;MLEAC=1;MLEAF=0.500;MQ=41.84;MQRankSum=-1.426;QD=15.97;ReadPosRankSum=1.487;SOR=1.010	GT:AD:DP:GQ:PL	0/1:90,88:178:99:2871,0,3223
chrII	89963	.	C	T	2976.77	PASS	AC=1;AF=0.500;AN=2;BaseQRankSum=1.009;ClippingRankSum=0.000;DP=156;ExcessHet=3.0103;FS=5.433;MLEAC=1;MLEAF=0.500;MQ=42.00;MQRankSum=0.000;QD=19.20;ReadPosRankSum=0.971;SOR=1.176	GT:AD:DP:GQ:PL	0/1:68,87:155:99:3005,0,2239
chrII	92222	.	C	T	1289.77	PASS	AC=1;AF=0.500;AN=2;BaseQRankSum=-1.206;ClippingRankSum=0.000;DP=69;ExcessHet=3.0103;FS=0.000;MLEAC=1;MLEAF=0.500;MQ=41.94;MQRankSum=1.509;QD=18.69;ReadPosRankSum=-0.800;SOR=0.492	GT:AD:DP:GQ:PL	0/1:33,36:69:99:1318,0,1203
chrII	93605	.	C	T	486.77	PASS	AC=1;AF=0.500;AN=2;BaseQRankSum=1.300;ClippingRankSum=0.000;DP=32;ExcessHet=3.0103;FS=9.840;MLEAC=1;MLEAF=0.500;MQ=42.00;MQRankSum=0.000;QD=15.21;ReadPosRankSum=-0.041;SOR=2.722	GT:AD:DP:GQ:PL	0/1:18,14:32:99:515,0,619
chrII	120934	.	G	A	707.77	PASS	AC=1;AF=0.500;AN=2;BaseQRankSum=0.953;ClippingRankSum=0.000;DP=43;ExcessHet=3.0103;FS=0.000;MLEAC=1;MLEAF=0.500;MQ=42.00;MQRankSum=0.000;QD=16.46;ReadPosRankSum=-1.451;SOR=0.836	GT:AD:DP:GQ:PL	0/1:22,21:43:99:736,0,740
chrII	125171	.	C	T	1234.77	PASS	AC=1;AF=0.500;AN=2;BaseQRankSum=-1.017;ClippingRankSum=0.000;DP=89;ExcessHet=3.0103;FS=5.868;MLEAC=1;MLEAF=0.500;MQ=41.62;MQRankSum=-0.243;QD=13.87;ReadPosRankSum=-2.376;SOR=1.385	GT:AD:DP:GQ:PL	0/1:51,38:89:99:1263,0,1782
chrII	131769	.	G	A	2908.77	PASS	AC=1;AF=0.500;AN=2;BaseQRankSum=-1.152;ClippingRankSum=0.000;DP=143;ExcessHet=3.0103;FS=0.666;MLEAC=1;MLEAF=0.500;MQ=42.00;MQRankSum=0.000;QD=20.34;ReadPosRankSum=0.590;SOR=0.613	GT:AD:DP:GQ:PL	0/1:60,83:143:99:2937,0,2013
chrII	131801	.	C	T	2173.77	PASS	AC=1;AF=0.500;AN=2;BaseQRankSum=-1.076;ClippingRankSum=0.000;DP=143;ExcessHet=3.0103;FS=0.000;MLEAC=1;MLEAF=0.500;MQ=42.00;MQRankSum=0.000;QD=15.20;ReadPosRankSum=-0.814;SOR=0.681	GT:AD:DP:GQ:PL	0/1:78,65:143:99:2202,0,2788
chrII	162699	.	G	A	872.77	PASS	AC=1;AF=0.500;AN=2;BaseQRankSum=-0.525;ClippingRankSum=0.000;DP=52;ExcessHet=3.0103;FS=7.513;MLEAC=1;MLEAF=0.500;MQ=42.00;MQRankSum=0.000;QD=16.78;ReadPosRankSum=-0.037;SOR=0.139	GT:AD:DP:GQ:PL	0/1:25,27:52:99:901,0,937
chrII	163128	.	G	A	1902.77	PASS	AC=1;AF=0.500;AN=2;BaseQRankSum=-0.572;ClippingRankSum=0.000;DP=124;ExcessHet=3.0103;FS=0.000;MLEAC=1;MLEAF=0.500;MQ=42.00;MQRankSum=0.000;QD=15.34;ReadPosRankSum=-1.655;SOR=0.701	GT:AD:DP:GQ:PL	0/1:68,56:124:99:1931,0,2455
chrII	191976	.	G	A	1806.77	PASS	AC=1;AF=0.500;AN=2;BaseQRankSum=-0.118;ClippingRankSum=0.000;DP=108;ExcessHet=3.0103;FS=3.588;MLEAC=1;MLEAF=0.500;MQ=42.00;MQRankSum=0.000;QD=16.73;ReadPosRankSum=3.034;SOR=0.394	GT:AD:DP:GQ:PL	0/1:54,54:108:99:1835,0,1920
chrII	209811	.	C	T	2748.77	PASS	AC=1;AF=0.500;AN=2;BaseQRankSum=-3.206;ClippingRankSum=0.000;DP=162;ExcessHet=3.0103;FS=0.583;MLEAC=1;MLEAF=0.500;MQ=41.73;MQRankSum=-0.837;QD=17.07;ReadPosRankSum=0.249;SOR=0.633	GT:AD:DP:GQ:PL	0/1:74,87:161:99:2777,0,2491
chrII	244453	.	C	T	1122.77	PASS	AC=1;AF=0.500;AN=2;BaseQRankSum=1.954;ClippingRankSum=0.000;DP=65;ExcessHet=3.0103;FS=10.822;MLEAC=1;MLEAF=0.500;MQ=41.94;MQRankSum=-1.339;QD=17.27;ReadPosRankSum=0.036;SOR=2.215	GT:AD:DP:GQ:PL	0/1:31,34:65:99:1151,0,979
chrII	245668	.	C	T	877.77	PASS	AC=1;AF=0.500;AN=2;BaseQRankSum=-1.451;ClippingRankSum=0.000;DP=44;ExcessHet=3.0103;FS=7.955;MLEAC=1;MLEAF=0.500;MQ=42.00;MQRankSum=0.000;QD=19.95;ReadPosRankSum=-1.997;SOR=0.113	GT:AD:DP:GQ:PL	0/1:16,28:44:99:906,0,522
chrII	247393	.	G	A	1892.77	PASS	AC=1;AF=0.500;AN=2;BaseQRankSum=0.855;ClippingRankSum=0.000;DP=109;ExcessHet=3.0103;FS=0.000;MLEAC=1;MLEAF=0.500;MQ=41.86;MQRankSum=-0.910;QD=17.53;ReadPosRankSum=-1.531;SOR=0.752	GT:AD:DP:GQ:PL	0/1:50,58:108:99:1921,0,1544
chrII	250790	.	C	T	1270.77	PASS	AC=1;AF=0.500;AN=2;BaseQRankSum=-0.831;ClippingRankSum=0.000;DP=86;ExcessHet=3.0103;FS=0.817;MLEAC=1;MLEAF=0.500;MQ=42.00;MQRankSum=0.000;QD=14.78;ReadPosRankSum=0.322;SOR=0.549	GT:AD:DP:GQ:PL	0/1:46,40:86:99:1299,0,1619
chrII	267168	.	G	A	2052.77	PASS	AC=1;AF=0.500;AN=2;BaseQRankSum=-2.240;ClippingRankSum=0.000;DP=102;ExcessHet=3.0103;FS=0.000;MLEAC=1;MLEAF=0.500;MQ=41.96;MQRankSum=1.713;QD=20.13;ReadPosRankSum=0.113;SOR=0.678	GT:AD:DP:GQ:PL	0/1:42,60:102:99:2081,0,1412
chrII	275312	.	G	A	1855.77	PASS	AC=1;AF=0.500;AN=2;BaseQRankSum=1.083;ClippingRankSum=0.000;DP=119;ExcessHet=3.0103;FS=0.000;MLEAC=1;MLEAF=0.500;MQ=41.97;MQRankSum=1.351;QD=15.59;ReadPosRankSum=0.668;SOR=0.670	GT:AD:DP:GQ:PL	0/1:63,56:119:99:1884,0,2119
chrII	275342	.	G	A	2220.77	PASS	AC=1;AF=0.500;AN=2;BaseQRankSum=-2.158;ClippingRankSum=0.000;DP=124;ExcessHet=3.0103;FS=6.847;MLEAC=1;MLEAF=0.500;MQ=41.97;MQRankSum=-1.277;QD=17.91;ReadPosRankSum=-0.258;SOR=1.138	GT:AD:DP:GQ:PL	0/1:56,68:124:99:2249,0,1858
chrII	275568	.	G	A	2339.77	PASS	AC=1;AF=0.500;AN=2;BaseQRankSum=1.012;ClippingRankSum=0.000;DP=128;ExcessHet=3.0103;FS=2.308;MLEAC=1;MLEAF=0.500;MQ=42.00;MQRankSum=0.000;QD=18.28;ReadPosRankSum=0.224;SOR=0.481	GT:AD:DP:GQ:PL	0/1:60,68:128:99:2368,0,2000
chrII	276146	.	C	T	1274.77	PASS	AC=1;AF=0.500;AN=2;BaseQRankSum=-0.805;ClippingRankSum=0.000;DP=88;ExcessHet=3.0103;FS=0.000;MLEAC=1;MLEAF=0.500;MQ=42.00;MQRankSum=0.000;QD=14.49;ReadPosRankSum=-0.881;SOR=0.693	GT:AD:DP:GQ:PL	0/1:48,40:88:99:1303,0,1617
chrII	278030	.	G	A	1937.77	PASS	AC=1;AF=0.500;AN=2;BaseQRankSum=0.562;ClippingRankSum=0.000;DP=124;ExcessHet=3.0103;FS=0.676;MLEAC=1;MLEAF=0.500;MQ=41.97;MQRankSum=-1.455;QD=15.63;ReadPosRankSum=-0.674;SOR=0.591	GT:AD:DP:GQ:PL	0/1:64,60:124:99:1966,0,2126
chrII	278438	.	C	T	896.77	PASS	AC=1;AF=0.500;AN=2;BaseQRankSum=2.094;ClippingRankSum=0.000;DP=68;ExcessHet=3.0103;FS=10.581;MLEAC=1;MLEAF=0.500;MQ=42.00;MQRankSum=0.000;QD=13.19;ReadPosRankSum=2.448;SOR=1.766	GT:AD:DP:GQ:PL	0/1:41,27:68:99:925,0,1447
chrII	278943	.	C	T	259.77	PASS	AC=1;AF=0.500;AN=2;BaseQRankSum=0.406;ClippingRankSum=0.000;DP=25;ExcessHet=3.0103;FS=0.000;MLEAC=1;MLEAF=0.500;MQ=42.00;MQRankSum=0.000;QD=10.39;ReadPosRankSum=0.240;SOR=0.653	GT:AD:DP:GQ:PL	0/1:16,9:25:99:288,0,624
chrII	278967	.	C	T	272.77	PASS	AC=1;AF=0.500;AN=2;BaseQRankSum=-1.908;ClippingRankSum=0.000;DP=23;ExcessHet=3.0103;FS=3.796;MLEAC=1;MLEAF=0.500;MQ=42.00;MQRankSum=0.000;QD=11.86;ReadPosRankSum=-0.953;SOR=0.588	GT:AD:DP:GQ:PL	0/1:14,9:23:99:301,0,559
chrII	279534	.	C	T	2231.77	PASS	AC=1;AF=0.500;AN=2;BaseQRankSum=-0.437;ClippingRankSum=0.000;DP=117;ExcessHet=3.0103;FS=10.390;MLEAC=1;MLEAF=0.500;MQ=41.97;MQRankSum=-1.236;QD=19.07;ReadPosRankSum=0.852;SOR=1.323	GT:AD:DP:GQ:PL	0/1:51,66:117:99:2260,0,1734
chrII	280242	.	C	T	1772.77	PASS	AC=1;AF=0.500;AN=2;BaseQRankSum=-2.117;ClippingRankSum=0.000;DP=98;ExcessHet=3.0103;FS=0.776;MLEAC=1;MLEAF=0.500;MQ=42.00;MQRankSum=0.000;QD=18.09;ReadPosRankSum=0.282;SOR=0.591	GT:AD:DP:GQ:PL	0/1:43,55:98:99:1801,0,1447
chrII	281809	.	C	T	1408.77	PASS	AC=1;AF=0.500;AN=2;BaseQRankSum=-0.159;ClippingRankSum=0.000;DP=115;ExcessHet=3.0103;FS=0.000;MLEAC=1;MLEAF=0.500;MQ=42.00;MQRankSum=0.000;QD=12.25;ReadPosRankSum=-0.320;SOR=0.733	GT:AD:DP:GQ:PL	0/1:66,49:115:99:1437,0,2141
chrII	297138	.	G	A	1324.77	PASS	AC=1;AF=0.500;AN=2;BaseQRankSum=0.308;ClippingRankSum=0.000;DP=88;ExcessHet=3.0103;FS=7.024;MLEAC=1;MLEAF=0.500;MQ=41.68;MQRankSum=-1.507;QD=15.05;ReadPosRankSum=-0.406;SOR=0.544	GT:AD:DP:GQ:PL	0/1:47,41:88:99:1353,0,1553
chrII	326847	.	G	A	816.77	PASS	AC=1;AF=0.500;AN=2;BaseQRankSum=-2.601;ClippingRankSum=0.000;DP=43;ExcessHet=3.0103;FS=5.030;MLEAC=1;MLEAF=0.500;MQ=41.91;MQRankSum=-1.146;QD=19.45;ReadPosRankSum=0.458;SOR=1.671	GT:AD:DP:GQ:PL	0/1:17,25:42:99:845,0,591
chrII	359652	.	G	A	892.77	PASS	AC=1;AF=0.500;AN=2;BaseQRankSum=0.447;ClippingRankSum=0.000;DP=53;ExcessHet=3.0103;FS=5.608;MLEAC=1;MLEAF=0.500;MQ=41.73;MQRankSum=-0.981;QD=16.84;ReadPosRankSum=0.548;SOR=1.115	GT:AD:DP:GQ:PL	0/1:27,26:53:99:921,0,946
chrII	360318	.	G	A	1346.77	PASS	AC=1;AF=0.500;AN=2;BaseQRankSum=0.864;ClippingRankSum=0.000;DP=59;ExcessHet=3.0103;FS=0.000;MLEAC=1;MLEAF=0.500;MQ=42.00;MQRankSum=0.000;QD=22.83;ReadPosRankSum=1.139;SOR=0.657	GT:AD:DP:GQ:PL	0/1:21,38:59:99:1375,0,694
chrII	375785	.	C	T	1062.77	PASS	AC=1;AF=0.500;AN=2;BaseQRankSum=2.071;ClippingRankSum=0.000;DP=67;ExcessHet=3.0103;FS=2.556;MLEAC=1;MLEAF=0.500;MQ=41.94;MQRankSum=-1.514;QD=15.86;ReadPosRankSum=0.054;SOR=0.404	GT:AD:DP:GQ:PL	0/1:36,31:67:99:1091,0,1219
chrII	381960	.	C	T	418.77	PASS	AC=1;AF=0.500;AN=2;BaseQRankSum=1.186;ClippingRankSum=0.000;DP=43;ExcessHet=3.0103;FS=1.384;MLEAC=1;MLEAF=0.500;MQ=42.00;MQRankSum=0.000;QD=9.74;ReadPosRankSum=0.584;SOR=0.941	GT:AD:DP:GQ:PL	0/1:30,13:43:99:447,0,1177
chrII	392998	.	G	A	849.77	PASS	AC=1;AF=0.500;AN=2;BaseQRankSum=-0.853;ClippingRankSum=0.000;DP=56;ExcessHet=3.0103;FS=1.201;MLEAC=1;MLEAF=0.500;MQ=40.90;MQRankSum=-0.885;QD=15.17;ReadPosRankSum=0.342;SOR=1.093	GT:AD:DP:GQ:PL	0/1:28,28:56:99:878,0,980
chrII	393071	.	C	T	892.77	PASS	AC=1;AF=0.500;AN=2;BaseQRankSum=-0.191;ClippingRankSum=0.000;DP=53;ExcessHet=3.0103;FS=1.047;MLEAC=1;MLEAF=0.500;MQ=41.13;MQRankSum=-0.932;QD=16.84;ReadPosRankSum=0.141;SOR=0.641	GT:AD:DP:GQ:PL	0/1:26,27:53:99:921,0,932
chrII	444745	.	G	A	605.77	PASS	AC=1;AF=0.500;AN=2;BaseQRankSum=0.701;ClippingRankSum=0.000;DP=39;ExcessHet=3.0103;FS=0.000;MLEAC=1;MLEAF=0.500;MQ=41.64;MQRankSum=1.026;QD=15.53;ReadPosRankSum=-0.771;SOR=0.627	GT:AD:DP:GQ:PL	0/1:20,19:39:99:634,0,644
chrII	451477	.	C	T	1364.77	PASS	AC=1;AF=0.500;AN=2;BaseQRankSum=2.607;ClippingRankSum=0.000;DP=91;ExcessHet=3.0103;FS=3.962;MLEAC=1;MLEAF=0.500;MQ=42.00;MQRankSum=0.000;QD=15.00;ReadPosRankSum=0.804;SOR=0.766	GT:AD:DP:GQ:PL	0/1:51,40:91:99:1393,0,1724
chrII	460781	.	G	A	1876.77	PASS	AC=1;AF=0.500;AN=2;BaseQRankSum=0.746;ClippingRankSum=0.000;DP=124;ExcessHet=3.0103;FS=0.000;MLEAC=1;MLEAF=0.500;MQ=42.00;MQRankSum=0.000;QD=15.14;ReadPosRankSum=-0.046;SOR=0.638	GT:AD:DP:GQ:PL	0/1:64,60:124:99:1905,0,2029
chrII	477492	.	C	T	844.77	PASS	AC=1;AF=0.500;AN=2;BaseQRankSum=-0.526;ClippingRankSum=0.000;DP=49;ExcessHet=3.0103;FS=6.261;MLEAC=1;MLEAF=0.500;MQ=42.00;MQRankSum=0.000;QD=17.60;ReadPosRankSum=0.364;SOR=0.204	GT:AD:DP:GQ:PL	0/1:22,26:48:99:873,0,747
chrII	477659	.	C	T	681.77	PASS	AC=1;AF=0.500;AN=2;BaseQRankSum=-1.635;ClippingRankSum=0.000;DP=59;ExcessHet=3.0103;FS=2.477;MLEAC=1;MLEAF=0.500;MQ=41.73;MQRankSum=1.020;QD=13.37;ReadPosRankSum=1.085;SOR=0.388	GT:AD:DP:GQ:PL	0/1:26,25:51:99:710,0,810
chrII	500011	.	G	A	2542.77	PASS	AC=1;AF=0.500;AN=2;BaseQRankSum=-2.209;ClippingRankSum=0.000;DP=134;ExcessHet=3.0103;FS=5.365;MLEAC=1;MLEAF=0.500;MQ=41.96;MQRankSum=-1.447;QD=18.98;ReadPosRankSum=-1.951;SOR=0.411	GT:AD:DP:GQ:PL	0/1:55,79:134:99:2571,0,1800
chrII	501430	.	G	A	2276.77	PASS	AC=1;AF=0.500;AN=2;BaseQRankSum=0.865;ClippingRankSum=0.000;DP=135;ExcessHet=3.0103;FS=1.361;MLEAC=1;MLEAF=0.500;MQ=41.99;MQRankSum=-1.038;QD=16.86;ReadPosRankSum=-1.256;SOR=0.820	GT:AD:DP:GQ:PL	0/1:71,64:135:99:2305,0,2498
chrII	553409	.	G	A	384.77	PASS	AC=1;AF=0.500;AN=2;BaseQRankSum=-2.044;ClippingRankSum=0.000;DP=20;ExcessHet=3.0103;FS=0.000;MLEAC=1;MLEAF=0.500;MQ=42.00;MQRankSum=0.000;QD=19.24;ReadPosRankSum=-1.429;SOR=0.608	GT:AD:DP:GQ:PL	0/1:9,11:20:99:413,0,346
chrII	557261	.	G	A	1079.77	PASS	AC=1;AF=0.500;AN=2;BaseQRankSum=-0.209;ClippingRankSum=0.000;DP=55;ExcessHet=3.0103;FS=2.322;MLEAC=1;MLEAF=0.500;MQ=42.00;MQRankSum=0.000;QD=20.00;ReadPosRankSum=-0.020;SOR=0.538	GT:AD:DP:GQ:PL	0/1:21,33:54:99:1108,0,632
chrII	561588	.	G	A	492.77	PASS	AC=1;AF=0.500;AN=2;BaseQRankSum=0.412;ClippingRankSum=0.000;DP=18;ExcessHet=3.0103;FS=0.000;MLEAC=1;MLEAF=0.500;MQ=42.00;MQRankSum=0.000;QD=27.38;ReadPosRankSum=-0.203;SOR=0.551	GT:AD:DP:GQ:PL	0/1:5,13:18:99:521,0,168
chrII	609902	.	C	T	571.77	PASS	AC=1;AF=0.500;AN=2;BaseQRankSum=0.677;ClippingRankSum=0.000;DP=45;ExcessHet=3.0103;FS=0.000;MLEAC=1;MLEAF=0.500;MQ=42.00;MQRankSum=0.000;QD=12.71;ReadPosRankSum=0.102;SOR=0.686	GT:AD:DP:GQ:PL	0/1:28,17:45:99:600,0,1041
chrII	609966	.	C	T	770.77	PASS	AC=1;AF=0.500;AN=2;BaseQRankSum=-0.649;ClippingRankSum=0.000;DP=59;ExcessHet=3.0103;FS=2.273;MLEAC=1;MLEAF=0.500;MQ=42.00;MQRankSum=0.000;QD=13.06;ReadPosRankSum=-0.370;SOR=0.405	GT:AD:DP:GQ:PL	0/1:34,25:59:99:799,0,1172
chrII	617065	.	G	A	1813.77	PASS	AC=1;AF=0.500;AN=2;BaseQRankSum=0.063;ClippingRankSum=0.000;DP=121;ExcessHet=3.0103;FS=0.000;MLEAC=1;MLEAF=0.500;MQ=42.00;MQRankSum=0.000;QD=14.99;ReadPosRankSum=-2.535;SOR=0.648	GT:AD:DP:GQ:PL	0/1:64,57:121:99:1842,0,2105
chrII	618971	.	C	T	1788.77	PASS	AC=1;AF=0.500;AN=2;BaseQRankSum=0.376;ClippingRankSum=0.000;DP=113;ExcessHet=3.0103;FS=0.000;MLEAC=1;MLEAF=0.500;MQ=41.87;MQRankSum=0.974;QD=15.83;ReadPosRankSum=0.592;SOR=0.661	GT:AD:DP:GQ:PL	0/1:59,54:113:99:1817,0,1946
chrII	632181	.	C	T	261.77	PASS	AC=1;AF=0.500;AN=2;BaseQRankSum=-0.340;ClippingRankSum=0.000;DP=22;ExcessHet=3.0103;FS=3.821;MLEAC=1;MLEAF=0.500;MQ=41.82;MQRankSum=-1.675;QD=11.90;ReadPosRankSum=1.837;SOR=1.342	GT:AD:DP:GQ:PL	0/1:13,9:22:99:290,0,478
chrII	651473	.	C	T	2498.77	PASS	AC=1;AF=0.500;AN=2;BaseQRankSum=1.165;ClippingRankSum=0.000;DP=140;ExcessHet=3.0103;FS=0.672;MLEAC=1;MLEAF=0.500;MQ=42.00;MQRankSum=0.000;QD=17.85;ReadPosRankSum=-2.272;SOR=0.800	GT:AD:DP:GQ:PL	0/1:66,74:140:99:2527,0,2110
chrII	680494	.	G	A	3027.77	PASS	AC=1;AF=0.500;AN=2;BaseQRankSum=0.017;ClippingRankSum=0.000;DP=194;ExcessHet=3.0103;FS=1.275;MLEAC=1;MLEAF=0.500;MQ=41.88;MQRankSum=-2.288;QD=16.02;ReadPosRankSum=-0.186;SOR=0.563	GT:AD:DP:GQ:PL	0/1:87,102:189:99:3056,0,2604
chrII	685862	.	G	A	2746.77	PASS	AC=1;AF=0.500;AN=2;BaseQRankSum=-1.085;ClippingRankSum=0.000;DP=153;ExcessHet=3.0103;FS=1.262;MLEAC=1;MLEAF=0.500;MQ=41.97;MQRankSum=-1.311;QD=17.95;ReadPosRankSum=0.156;SOR=0.808	GT:AD:DP:GQ:PL	0/1:71,82:153:99:2775,0,2481
chrII	687780	.	G	A	1813.77	PASS	AC=1;AF=0.500;AN=2;BaseQRankSum=-0.869;ClippingRankSum=0.000;DP=117;ExcessHet=3.0103;FS=5.849;MLEAC=1;MLEAF=0.500;MQ=41.76;MQRankSum=-1.357;QD=16.49;ReadPosRankSum=-1.824;SOR=0.695	GT:AD:DP:GQ:PL	0/1:53,57:110:99:1842,0,1701
chrII	701039	.	G	A	2405.77	PASS	AC=1;AF=0.500;AN=2;BaseQRankSum=-2.316;ClippingRankSum=0.000;DP=168;ExcessHet=3.0103;FS=1.923;MLEAC=1;MLEAF=0.500;MQ=41.99;MQRankSum=0.921;QD=14.32;ReadPosRankSum=-1.178;SOR=0.537	GT:AD:DP:GQ:PL	0/1:92,76:168:99:2434,0,3284
chrII	703786	.	G	A	3388.77	PASS	AC=1;AF=0.500;AN=2;BaseQRankSum=-1.889;ClippingRankSum=0.000;DP=199;ExcessHet=3.0103;FS=2.440;MLEAC=1;MLEAF=0.500;MQ=41.99;MQRankSum=1.025;QD=17.03;ReadPosRankSum=-2.579;SOR=0.527	GT:AD:DP:GQ:PL	0/1:98,101:199:99:3417,0,3344
chrII	706774	.	C	T	1260.77	PASS	AC=1;AF=0.500;AN=2;BaseQRankSum=-1.204;ClippingRankSum=0.000;DP=88;ExcessHet=3.0103;FS=1.759;MLEAC=1;MLEAF=0.500;MQ=42.00;MQRankSum=0.000;QD=14.33;ReadPosRankSum=-2.143;SOR=0.512	GT:AD:DP:GQ:PL	0/1:48,40:88:99:1289,0,1652
chrII	762798	.	C	T	479.77	PASS	AC=1;AF=0.500;AN=2;BaseQRankSum=1.346;ClippingRankSum=0.000;DP=34;ExcessHet=3.0103;FS=3.155;MLEAC=1;MLEAF=0.500;MQ=42.00;MQRankSum=0.000;QD=14.11;ReadPosRankSum=1.528;SOR=0.275	GT:AD:DP:GQ:PL	0/1:19,15:34:99:508,0,601
chrII	764726	.	G	A	260.77	PASS	AC=1;AF=0.500;AN=2;BaseQRankSum=2.352;ClippingRankSum=0.000;DP=32;ExcessHet=3.0103;FS=0.000;MLEAC=1;MLEAF=0.500;MQ=42.00;MQRankSum=0.000;QD=8.15;ReadPosRankSum=0.196;SOR=0.636	GT:AD:DP:GQ:PL	0/1:23,9:32:99:289,0,707
chrII	768372	.	G	A	828.77	PASS	AC=1;AF=0.500;AN=2;BaseQRankSum=-0.369;ClippingRankSum=0.000;DP=55;ExcessHet=3.0103;FS=1.029;MLEAC=1;MLEAF=0.500;MQ=42.00;MQRankSum=0.000;QD=15.07;ReadPosRankSum=0.484;SOR=0.793	GT:AD:DP:GQ:PL	0/1:29,26:55:99:857,0,1048
chrII	774579	.	C	T	933.77	PASS	AC=1;AF=0.500;AN=2;BaseQRankSum=1.429;ClippingRankSum=0.000;DP=53;ExcessHet=3.0103;FS=0.000;MLEAC=1;MLEAF=0.500;MQ=42.00;MQRankSum=0.000;QD=17.62;ReadPosRankSum=0.900;SOR=0.909	GT:AD:DP:GQ:PL	0/1:24,29:53:99:962,0,701
chrII	774698	.	C	T	506.77	PASS	AC=1;AF=0.500;AN=2;BaseQRankSum=1.030;ClippingRankSum=0.000;DP=36;ExcessHet=3.0103;FS=1.356;MLEAC=1;MLEAF=0.500;MQ=42.00;MQRankSum=0.000;QD=14.08;ReadPosRankSum=0.390;SOR=1.022	GT:AD:DP:GQ:PL	0/1:19,17:36:99:535,0,568
chrII	782679	.	G	A	1178.77	PASS	AC=1;AF=0.500;AN=2;BaseQRankSum=0.100;ClippingRankSum=0.000;DP=76;ExcessHet=3.0103;FS=0.932;MLEAC=1;MLEAF=0.500;MQ=42.00;MQRankSum=0.000;QD=15.51;ReadPosRankSum=-1.642;SOR=0.834	GT:AD:DP:GQ:PL	0/1:41,35:76:99:1207,0,1414
chrIII	16555	.	G	A	1495.77	PASS	AC=1;AF=0.500;AN=2;BaseQRankSum=1.551;ClippingRankSum=0.000;DP=77;ExcessHet=3.0103;FS=1.905;MLEAC=1;MLEAF=0.500;MQ=42.00;MQRankSum=0.000;QD=19.43;ReadPosRankSum=-0.256;SOR=0.446	GT:AD:DP:GQ:PL	0/1:33,44:77:99:1524,0,1007
chrIII	16693	.	G	A	983.77	PASS	AC=1;AF=0.500;AN=2;BaseQRankSum=-0.008;ClippingRankSum=0.000;DP=60;ExcessHet=3.0103;FS=3.570;MLEAC=1;MLEAF=0.500;MQ=42.00;MQRankSum=0.000;QD=16.40;ReadPosRankSum=-1.303;SOR=1.193	GT:AD:DP:GQ:PL	0/1:31,29:60:99:1012,0,1055
chrIII	16778	.	G	A	1093.77	PASS	AC=1;AF=0.500;AN=2;BaseQRankSum=1.207;ClippingRankSum=0.000;DP=51;ExcessHet=3.0103;FS=8.376;MLEAC=1;MLEAF=0.500;MQ=42.00;MQRankSum=0.000;QD=21.45;ReadPosRankSum=0.810;SOR=1.367	GT:AD:DP:GQ:PL	0/1:19,32:51:99:1122,0,552
chrIII	61702	.	C	T	2527.77	PASS	AC=1;AF=0.500;AN=2;BaseQRankSum=1.318;ClippingRankSum=0.000;DP=179;ExcessHet=3.0103;FS=2.636;MLEAC=1;MLEAF=0.500;MQ=41.99;MQRankSum=0.924;QD=14.36;ReadPosRankSum=1.003;SOR=0.601	GT:AD:DP:GQ:PL	0/1:96,80:176:99:2556,0,3049
chrIII	64524	.	G	A	1803.77	PASS	AC=1;AF=0.500;AN=2;BaseQRankSum=-0.234;ClippingRankSum=0.000;DP=119;ExcessHet=3.0103;FS=5.309;MLEAC=1;MLEAF=0.500;MQ=41.85;MQRankSum=-1.973;QD=15.16;ReadPosRankSum=-1.107;SOR=0.217	GT:AD:DP:GQ:PL	0/1:67,52:119:99:1832,0,2447
chrIII	91125	.	G	A	862.77	PASS	AC=1;AF=0.500;AN=2;BaseQRankSum=-2.436;ClippingRankSum=0.000;DP=56;ExcessHet=3.0103;FS=0.000;MLEAC=1;MLEAF=0.500;MQ=41.93;MQRankSum=-1.402;QD=15.41;ReadPosRankSum=-0.765;SOR=0.465	GT:AD:DP:GQ:PL	0/1:28,28:56:99:891,0,1055
chrIII	103363	.	G	A	1926.77	PASS	AC=1;AF=0.500;AN=2;BaseQRankSum=-0.388;ClippingRankSum=0.000;DP=120;ExcessHet=3.0103;FS=0.674;MLEAC=1;MLEAF=0.500;MQ=42.00;MQRankSum=0.000;QD=16.06;ReadPosRankSum=-0.801;SOR=0.772	GT:AD:DP:GQ:PL	0/1:62,58:120:99:1955,0,2183
chrIII	105783	.	C	T	2399.77	PASS	AC=1;AF=0.500;AN=2;BaseQRankSum=0.584;ClippingRankSum=0.000;DP=122;ExcessHet=3.0103;FS=0.000;MLEAC=1;MLEAF=0.500;MQ=42.00;MQRankSum=0.000;QD=19.67;ReadPosRankSum=-0.006;SOR=0.634	GT:AD:DP:GQ:PL	0/1:51,71:122:99:2428,0,1609
chrIII	111998	.	C	T	896.77	PASS	AC=1;AF=0.500;AN=2;BaseQRankSum=-0.242;ClippingRankSum=0.000;DP=56;ExcessHet=3.0103;FS=15.147;MLEAC=1;MLEAF=0.500;MQ=42.00;MQRankSum=0.000;QD=16.01;ReadPosRankSum=0.837;SOR=0.889	GT:AD:DP:GQ:PL	0/1:28,28:56:99:925,0,1036
chrIII	128153	.	G	A	599.77	PASS	AC=1;AF=0.500;AN=2;BaseQRankSum=0.523;ClippingRankSum=0.000;DP=34;ExcessHet=3.0103;FS=5.402;MLEAC=1;MLEAF=0.500;MQ=42.00;MQRankSum=0.000;QD=17.64;ReadPosRankSum=-0.344;SOR=1.781	GT:AD:DP:GQ:PL	0/1:15,19:34:99:628,0,466
chrIII	137703	.	C	T	596.77	PASS	AC=1;AF=0.500;AN=2;BaseQRankSum=1.650;ClippingRankSum=0.000;DP=27;ExcessHet=3.0103;FS=0.000;MLEAC=1;MLEAF=0.500;MQ=42.00;MQRankSum=0.000;QD=22.95;ReadPosRankSum=1.269;SOR=0.586	GT:AD:DP:GQ:PL	0/1:10,16:26:99:625,0,347
chrIII	142720	.	C	T	290.77	PASS	AC=1;AF=0.500;AN=2;BaseQRankSum=0.463;ClippingRankSum=0.000;DP=21;ExcessHet=3.0103;FS=1.740;MLEAC=1;MLEAF=0.500;MQ=41.38;MQRankSum=-0.953;QD=13.85;ReadPosRankSum=1.332;SOR=0.991	GT:AD:DP:GQ:PL	0/1:11,10:21:99:319,0,346
chrIII	142780	.	G	A	453.77	PASS	AC=1;AF=0.500;AN=2;BaseQRankSum=0.180;ClippingRankSum=0.000;DP=36;ExcessHet=3.0103;FS=0.000;MLEAC=1;MLEAF=0.500;MQ=41.64;MQRankSum=-1.127;QD=12.60;ReadPosRankSum=-2.265;SOR=0.792	GT:AD:DP:GQ:PL	0/1:21,15:36:99:482,0,681
chrIII	163062	.	C	T	1725.77	PASS	AC=1;AF=0.500;AN=2;BaseQRankSum=-0.107;ClippingRankSum=0.000;DP=86;ExcessHet=3.0103;FS=0.000;MLEAC=1;MLEAF=0.500;MQ=41.66;MQRankSum=0.200;QD=20.07;ReadPosRankSum=0.748;SOR=0.654	GT:AD:DP:GQ:PL	0/1:38,48:86:99:1754,0,1304
chrIII	164175	.	C	T	1769.77	PASS	AC=1;AF=0.500;AN=2;BaseQRankSum=0.143;ClippingRankSum=0.000;DP=105;ExcessHet=3.0103;FS=4.796;MLEAC=1;MLEAF=0.500;MQ=41.46;MQRankSum=-1.963;QD=16.85;ReadPosRankSum=1.692;SOR=0.946	GT:AD:DP:GQ:PL	0/1:51,54:105:99:1798,0,1683
chrIII	166572	.	C	T	1223.77	PASS	AC=1;AF=0.500;AN=2;BaseQRankSum=1.204;ClippingRankSum=0.000;DP=61;ExcessHet=3.0103;FS=0.000;MLEAC=1;MLEAF=0.500;MQ=42.00;MQRankSum=0.000;QD=20.06;ReadPosRankSum=0.577;SOR=0.900	GT:AD:DP:GQ:PL	0/1:26,35:61:99:1252,0,793
chrIII	173826	.	C	T	585.77	PASS	AC=1;AF=0.500;AN=2;BaseQRankSum=0.900;ClippingRankSum=0.000;DP=29;ExcessHet=3.0103;FS=0.000;MLEAC=1;MLEAF=0.500;MQ=42.00;MQRankSum=0.000;QD=20.20;ReadPosRankSum=1.190;SOR=0.976	GT:AD:DP:GQ:PL	0/1:12,17:29:99:614,0,417
chrIII	208229	.	G	A	2111.77	PASS	AC=1;AF=0.500;AN=2;BaseQRankSum=-2.137;ClippingRankSum=0.000;DP=109;ExcessHet=3.0103;FS=5.592;MLEAC=1;MLEAF=0.500;MQ=42.00;MQRankSum=0.000;QD=19.37;ReadPosRankSum=-1.479;SOR=1.371	GT:AD:DP:GQ:PL	0/1:49,60:109:99:2140,0,1803
chrIII	218383	.	C	T	1226.77	PASS	AC=1;AF=0.500;AN=2;BaseQRankSum=-1.516;ClippingRankSum=0.000;DP=87;ExcessHet=3.0103;FS=0.000;MLEAC=1;MLEAF=0.500;MQ=41.96;MQRankSum=1.329;QD=14.10;ReadPosRankSum=-0.764;SOR=0.783	GT:AD:DP:GQ:PL	0/1:47,40:87:99:1255,0,1564
chrIII	224544	.	C	T	2960.77	PASS	AC=1;AF=0.500;AN=2;BaseQRankSum=-1.235;ClippingRankSum=0.000;DP=170;ExcessHet=3.0103;FS=0.000;MLEAC=1;MLEAF=0.500;MQ=41.98;MQRankSum=-1.274;QD=17.52;ReadPosRankSum=0.282;SOR=0.659	GT:AD:DP:GQ:PL	0/1:76,93:169:99:2989,0,2549
chrIII	237067	.	C	T	1789.77	PASS	AC=1;AF=0.500;AN=2;BaseQRankSum=1.165;ClippingRankSum=0.000;DP=121;ExcessHet=3.0103;FS=4.117;MLEAC=1;MLEAF=0.500;MQ=41.97;MQRankSum=-1.600;QD=15.04;ReadPosRankSum=-1.199;SOR=1.165	GT:AD:DP:GQ:PL	0/1:67,52:119:99:1818,0,2369
chrIII	238970	.	C	T	2979.77	PASS	AC=1;AF=0.500;AN=2;BaseQRankSum=0.235;ClippingRankSum=0.000;DP=165;ExcessHet=3.0103;FS=2.864;MLEAC=1;MLEAF=0.500;MQ=41.89;MQRankSum=-0.356;QD=18.51;ReadPosRankSum=1.212;SOR=0.950	GT:AD:DP:GQ:PL	0/1:71,90:161:99:3008,0,2326
chrIII	274233	.	C	T	496.77	PASS	AC=1;AF=0.500;AN=2;BaseQRankSum=-2.028;ClippingRankSum=0.000;DP=34;ExcessHet=3.0103;FS=8.506;MLEAC=1;MLEAF=0.500;MQ=41.58;MQRankSum=-0.970;QD=15.05;ReadPosRankSum=1.535;SOR=0.105	GT:AD:DP:GQ:PL	0/1:17,16:33:99:525,0,639
chrIV	34429	.	G	A	1179.77	PASS	AC=1;AF=0.500;AN=2;BaseQRankSum=0.128;ClippingRankSum=0.000;DP=74;ExcessHet=3.0103;FS=7.905;MLEAC=1;MLEAF=0.500;MQ=42.00;MQRankSum=0.000;QD=15.94;ReadPosRankSum=1.689;SOR=0.976	GT:AD:DP:GQ:PL	0/1:39,35:74:99:1208,0,1322
chrIV	52186	.	G	A	1223.77	PASS	AC=1;AF=0.500;AN=2;BaseQRankSum=-2.221;ClippingRankSum=0.000;DP=78;ExcessHet=3.0103;FS=0.857;MLEAC=1;MLEAF=0.500;MQ=42.00;MQRankSum=0.000;QD=15.69;ReadPosRankSum=0.384;SOR=0.566	GT:AD:DP:GQ:PL	0/1:36,42:78:99:1252,0,1242
chrIV	62578	.	G	A	1841.77	PASS	AC=1;AF=0.500;AN=2;BaseQRankSum=-0.970;ClippingRankSum=0.000;DP=92;ExcessHet=3.0103;FS=3.965;MLEAC=1;MLEAF=0.500;MQ=41.85;MQRankSum=-0.817;QD=20.02;ReadPosRankSum=-0.680;SOR=0.531	GT:AD:DP:GQ:PL	0/1:38,54:92:99:1870,0,1339
chrIV	79268	.	C	T	899.77	PASS	AC=2;AF=1.00;AN=2;DP=23;ExcessHet=3.0103;FS=0.000;MLEAC=2;MLEAF=1.00;MQ=42.00;QD=34.24;SOR=2.030	GT:AD:DP:GQ:PL	1/1:0,23:23:69:928,69,0
chrIV	88154	.	C	T	546.77	PASS	AC=1;AF=0.500;AN=2;BaseQRankSum=1.832;ClippingRankSum=0.000;DP=24;ExcessHet=3.0103;FS=1.893;MLEAC=1;MLEAF=0.500;MQ=42.00;MQRankSum=0.000;QD=22.78;ReadPosRankSum=-0.546;SOR=1.387	GT:AD:DP:GQ:PL	0/1:7,17:24:99:575,0,149
chrIV	104558	.	G	A	1421.77	PASS	AC=1;AF=0.500;AN=2;BaseQRankSum=2.978;ClippingRankSum=0.000;DP=79;ExcessHet=3.0103;FS=0.000;MLEAC=1;MLEAF=0.500;MQ=42.00;MQRankSum=0.000;QD=18.00;ReadPosRankSum=1.459;SOR=0.593	GT:AD:DP:GQ:PL	0/1:39,40:79:99:1450,0,1278
chrIV	116087	.	G	A	1167.77	PASS	AC=1;AF=0.500;AN=2;BaseQRankSum=0.251;ClippingRankSum=0.000;DP=78;ExcessHet=3.0103;FS=2.334;MLEAC=1;MLEAF=0.500;MQ=41.97;MQRankSum=-0.987;QD=15.17;ReadPosRankSum=1.204;SOR=0.425	GT:AD:DP:GQ:PL	0/1:39,38:77:99:1196,0,1250
chrIV	130478	.	G	A	1384.77	PASS	AC=1;AF=0.500;AN=2;BaseQRankSum=0.665;ClippingRankSum=0.000;DP=101;ExcessHet=3.0103;FS=2.632;MLEAC=1;MLEAF=0.500;MQ=41.71;MQRankSum=-2.020;QD=13.71;ReadPosRankSum=-1.482;SOR=1.002	GT:AD:DP:GQ:PL	0/1:58,43:101:99:1413,0,1867
chrIV	138159	.	C	T	1589.77	PASS	AC=1;AF=0.500;AN=2;BaseQRankSum=-0.343;ClippingRankSum=0.000;DP=91;ExcessHet=3.0103;FS=0.790;MLEAC=1;MLEAF=0.500;MQ=42.00;MQRankSum=0.000;QD=17.47;ReadPosRankSum=-1.689;SOR=0.563	GT:AD:DP:GQ:PL	0/1:44,47:91:99:1618,0,1541
chrIV	141950	.	C	T	1937.77	PASS	AC=1;AF=0.500;AN=2;BaseQRankSum=1.344;ClippingRankSum=0.000;DP=123;ExcessHet=3.0103;FS=9.866;MLEAC=1;MLEAF=0.500;MQ=41.77;MQRankSum=-1.518;QD=16.01;ReadPosRankSum=-0.849;SOR=0.678	GT:AD:DP:GQ:PL	0/1:65,56:121:99:1966,0,2210
chrIV	145105	.	G	A	2107.77	PASS	AC=1;AF=0.500;AN=2;BaseQRankSum=-0.788;ClippingRankSum=0.000;DP=130;ExcessHet=3.0103;FS=1.541;MLEAC=1;MLEAF=0.500;MQ=41.81;MQRankSum=-1.328;QD=16.47;ReadPosRankSum=0.011;SOR=0.503	GT:AD:DP:GQ:PL	0/1:64,64:128:99:2136,0,2183
chrIV	170717	.	C	T	985.77	PASS	AC=1;AF=0.500;AN=2;BaseQRankSum=-0.699;ClippingRankSum=0.000;DP=66;ExcessHet=3.0103;FS=0.000;MLEAC=1;MLEAF=0.500;MQ=41.94;MQRankSum=-1.404;QD=14.94;ReadPosRankSum=-0.566;SOR=0.693	GT:AD:DP:GQ:PL	0/1:33,33:66:99:1014,0,1065
chrIV	172734	.	G	A	1786.77	PASS	AC=1;AF=0.500;AN=2;BaseQRankSum=-2.937;ClippingRankSum=0.000;DP=105;ExcessHet=3.0103;FS=3.586;MLEAC=1;MLEAF=0.500;MQ=41.96;MQRankSum=-1.290;QD=17.02;ReadPosRankSum=-3.541;SOR=0.435	GT:AD:DP:GQ:PL	0/1:48,57:105:99:1815,0,1647
chrIV	177343	.	G	A	1069.77	PASS	AC=1;AF=0.500;AN=2;BaseQRankSum=0.612;ClippingRankSum=0.000;DP=65;ExcessHet=3.0103;FS=2.278;MLEAC=1;MLEAF=0.500;MQ=41.56;MQRankSum=-1.449;QD=16.72;ReadPosRankSum=-1.119;SOR=0.399	GT:AD:DP:GQ:PL	0/1:33,31:64:99:1098,0,1180
chrIV	180055	.	G	A	1058.77	PASS	AC=1;AF=0.500;AN=2;BaseQRankSum=-0.810;ClippingRankSum=0.000;DP=55;ExcessHet=3.0103;FS=2.258;MLEAC=1;MLEAF=0.500;MQ=42.00;MQRankSum=0.000;QD=19.25;ReadPosRankSum=-0.044;SOR=0.446	GT:AD:DP:GQ:PL	0/1:23,32:55:99:1087,0,811
chrIV	192937	.	G	A	1047.77	PASS	AC=1;AF=0.500;AN=2;BaseQRankSum=-0.019;ClippingRankSum=0.000;DP=53;ExcessHet=3.0103;FS=1.139;MLEAC=1;MLEAF=0.500;MQ=42.00;MQRankSum=0.000;QD=20.15;ReadPosRankSum=-1.067;SOR=0.976	GT:AD:DP:GQ:PL	0/1:21,31:52:99:1076,0,683
chrIV	211002	.	G	A	495.77	PASS	AC=1;AF=0.500;AN=2;BaseQRankSum=-0.923;ClippingRankSum=0.000;DP=34;ExcessHet=3.0103;FS=0.000;MLEAC=1;MLEAF=0.500;MQ=42.00;MQRankSum=0.000;QD=14.58;ReadPosRankSum=0.093;SOR=0.497	GT:AD:DP:GQ:PL	0/1:17,17:34:99:524,0,565
chrIV	221796	.	G	A	789.77	PASS	AC=1;AF=0.500;AN=2;BaseQRankSum=1.195;ClippingRankSum=0.000;DP=43;ExcessHet=3.0103;FS=1.379;MLEAC=1;MLEAF=0.500;MQ=42.00;MQRankSum=0.000;QD=18.37;ReadPosRankSum=0.322;SOR=1.022	GT:AD:DP:GQ:PL	0/1:19,24:43:99:818,0,593
chrIV	229806	.	C	T	1750.77	PASS	AC=1;AF=0.500;AN=2;BaseQRankSum=-1.143;ClippingRankSum=0.000;DP=102;ExcessHet=3.0103;FS=7.075;MLEAC=1;MLEAF=0.500;MQ=41.86;MQRankSum=-0.980;QD=17.16;ReadPosRankSum=0.194;SOR=1.499	GT:AD:DP:GQ:PL	0/1:51,51:102:99:1779,0,1841
chrIV	239719	.	G	A	989.77	PASS	AC=1;AF=0.500;AN=2;BaseQRankSum=-0.308;ClippingRankSum=0.000;DP=59;ExcessHet=3.0103;FS=2.133;MLEAC=1;MLEAF=0.500;MQ=41.97;MQRankSum=-0.983;QD=16.78;ReadPosRankSum=1.637;SOR=1.666	GT:AD:DP:GQ:PL	0/1:30,29:59:99:1018,0,1082
chrIV	252086	.	C	T	414.77	PASS	AC=1;AF=0.500;AN=2;BaseQRankSum=0.213;ClippingRankSum=0.000;DP=29;ExcessHet=3.0103;FS=0.000;MLEAC=1;MLEAF=0.500;MQ=42.00;MQRankSum=0.000;QD=14.81;ReadPosRankSum=0.778;SOR=0.527	GT:AD:DP:GQ:PL	0/1:15,13:28:99:443,0,547
chrIV	298047	.	C	T	1287.77	PASS	AC=1;AF=0.500;AN=2;BaseQRankSum=-0.870;ClippingRankSum=0.000;DP=50;ExcessHet=3.0103;FS=1.299;MLEAC=1;MLEAF=0.500;MQ=42.00;MQRankSum=0.000;QD=25.76;ReadPosRankSum=0.164;SOR=0.416	GT:AD:DP:GQ:PL	0/1:13,37:50:99:1316,0,409
chrIV	299232	.	G	A	914.77	PASS	AC=1;AF=0.500;AN=2;BaseQRankSum=0.199;ClippingRankSum=0.000;DP=53;ExcessHet=3.0103;FS=0.000;MLEAC=1;MLEAF=0.500;MQ=42.00;MQRankSum=0.000;QD=17.26;ReadPosRankSum=-0.090;SOR=0.709	GT:AD:DP:GQ:PL	0/1:25,28:53:99:943,0,842
chrIV	307394	.	G	A	1271.77	PASS	AC=1;AF=0.500;AN=2;BaseQRankSum=1.354;ClippingRankSum=0.000;DP=66;ExcessHet=3.0103;FS=3.821;MLEAC=1;MLEAF=0.500;MQ=41.94;MQRankSum=1.536;QD=19.27;ReadPosRankSum=-0.060;SOR=0.299	GT:AD:DP:GQ:PL	0/1:31,35:66:99:1300,0,1078
chrIV	321155	.	G	A	1035.77	PASS	AC=1;AF=0.500;AN=2;BaseQRankSum=0.959;ClippingRankSum=0.000;DP=60;ExcessHet=3.0103;FS=1.086;MLEAC=1;MLEAF=0.500;MQ=41.76;MQRankSum=-0.967;QD=17.26;ReadPosRankSum=0.092;SOR=0.443	GT:AD:DP:GQ:PL	0/1:30,30:60:99:1064,0,1060
chrIV	323596	.	G	A	913.77	PASS	AC=1;AF=0.500;AN=2;BaseQRankSum=1.134;ClippingRankSum=0.000;DP=73;ExcessHet=3.0103;FS=0.000;MLEAC=1;MLEAF=0.500;MQ=41.56;MQRankSum=-2.234;QD=12.52;ReadPosRankSum=-0.721;SOR=0.581	GT:AD:DP:GQ:PL	0/1:40,33:73:99:942,0,1144
chrIV	330820	.	G	A	2243.77	PASS	AC=1;AF=0.500;AN=2;BaseQRankSum=-1.792;ClippingRankSum=0.000;DP=130;ExcessHet=3.0103;FS=3.213;MLEAC=1;MLEAF=0.500;MQ=41.89;MQRankSum=-0.896;QD=17.26;ReadPosRankSum=-1.099;SOR=0.441	GT:AD:DP:GQ:PL	0/1:59,71:130:99:2272,0,1981
chrIV	331011	.	C	T	1949.77	PASS	AC=1;AF=0.500;AN=2;BaseQRankSum=-2.361;ClippingRankSum=0.000;DP=112;ExcessHet=3.0103;FS=2.682;MLEAC=1;MLEAF=0.500;MQ=41.62;MQRankSum=-0.479;QD=17.41;ReadPosRankSum=-1.389;SOR=0.464	GT:AD:DP:GQ:PL	0/1:53,59:112:99:1978,0,1952
chrIV	331281	.	C	T	2517.77	PASS	AC=1;AF=0.500;AN=2;BaseQRankSum=1.934;ClippingRankSum=0.000;DP=130;ExcessHet=3.0103;FS=1.483;MLEAC=1;MLEAF=0.500;MQ=41.78;MQRankSum=-1.205;QD=19.37;ReadPosRankSum=-0.071;SOR=0.522	GT:AD:DP:GQ:PL	0/1:55,75:130:99:2546,0,1596
chrIV	332055	.	C	T	704.77	PASS	AC=1;AF=0.500;AN=2;BaseQRankSum=1.176;ClippingRankSum=0.000;DP=49;ExcessHet=3.0103;FS=2.498;MLEAC=1;MLEAF=0.500;MQ=41.71;MQRankSum=-1.067;QD=14.38;ReadPosRankSum=0.628;SOR=1.230	GT:AD:DP:GQ:PL	0/1:27,22:49:99:733,0,924
chrIV	358277	.	G	A	2299.77	PASS	AC=1;AF=0.500;AN=2;BaseQRankSum=-0.461;ClippingRankSum=0.000;DP=126;ExcessHet=3.0103;FS=2.271;MLEAC=1;MLEAF=0.500;MQ=42.00;MQRankSum=0.000;QD=18.25;ReadPosRankSum=0.939;SOR=0.712	GT:AD:DP:GQ:PL	0/1:60,66:126:99:2328,0,2146
chrIV	385856	.	G	A	377.77	PASS	AC=1;AF=0.500;AN=2;BaseQRankSum=-1.161;ClippingRankSum=0.000;DP=23;ExcessHet=3.0103;FS=1.674;MLEAC=1;MLEAF=0.500;MQ=41.92;MQRankSum=1.044;QD=16.42;ReadPosRankSum=-0.909;SOR=1.270	GT:AD:DP:GQ:PL	0/1:12,11:23:99:406,0,455
chrIV	403486	.	G	A	304.77	PASS	AC=1;AF=0.500;AN=2;BaseQRankSum=-2.522;ClippingRankSum=0.000;DP=15;ExcessHet=3.0103;FS=2.963;MLEAC=1;MLEAF=0.500;MQ=42.00;MQRankSum=0.000;QD=20.32;ReadPosRankSum=-2.008;SOR=0.105	GT:AD:DP:GQ:PL	0/1:5,10:15:99:333,0,184
chrIV	416689	.	G	A	854.77	PASS	AC=1;AF=0.500;AN=2;BaseQRankSum=0.189;ClippingRankSum=0.000;DP=57;ExcessHet=3.0103;FS=2.481;MLEAC=1;MLEAF=0.500;MQ=42.00;MQRankSum=0.000;QD=15.00;ReadPosRankSum=-0.815;SOR=0.395	GT:AD:DP:GQ:PL	0/1:29,28:57:99:883,0,1115
chrIV	416697	.	G	A	804.77	PASS	AC=1;AF=0.500;AN=2;BaseQRankSum=-0.340;ClippingRankSum=0.000;DP=48;ExcessHet=3.0103;FS=0.000;MLEAC=1;MLEAF=0.500;MQ=42.00;MQRankSum=0.000;QD=16.77;ReadPosRankSum=0.926;SOR=0.723	GT:AD:DP:GQ:PL	0/1:22,26:48:99:833,0,846
chrIV	421407	.	G	A	1623.77	PASS	AC=1;AF=0.500;AN=2;BaseQRankSum=-0.949;ClippingRankSum=0.000;DP=79;ExcessHet=3.0103;FS=4.513;MLEAC=1;MLEAF=0.500;MQ=42.00;MQRankSum=0.000;QD=20.55;ReadPosRankSum=0.552;SOR=0.351	GT:AD:DP:GQ:PL	0/1:28,51:79:99:1652,0,858
chrIV	421447	.	G	A	835.77	PASS	AC=1;AF=0.500;AN=2;BaseQRankSum=-1.869;ClippingRankSum=0.000;DP=75;ExcessHet=3.0103;FS=0.000;MLEAC=1;MLEAF=0.500;MQ=42.00;MQRankSum=0.000;QD=11.14;ReadPosRankSum=-1.550;SOR=0.678	GT:AD:DP:GQ:PL	0/1:45,30:75:99:864,0,1549
chrIV	434202	.	G	A	869.77	PASS	AC=1;AF=0.500;AN=2;BaseQRankSum=-0.191;ClippingRankSum=0.000;DP=53;ExcessHet=3.0103;FS=1.077;MLEAC=1;MLEAF=0.500;MQ=41.93;MQRankSum=1.538;QD=16.41;ReadPosRankSum=1.254;SOR=0.869	GT:AD:DP:GQ:PL	0/1:25,28:53:99:898,0,810
chrIV	452632	.	G	A	431.77	PASS	AC=1;AF=0.500;AN=2;BaseQRankSum=0.370;ClippingRankSum=0.000;DP=32;ExcessHet=3.0103;FS=0.000;MLEAC=1;MLEAF=0.500;MQ=41.56;MQRankSum=-0.938;QD=13.49;ReadPosRankSum=-0.615;SOR=0.693	GT:AD:DP:GQ:PL	0/1:16,16:32:99:460,0,461
chrIV	484347	.	G	A	1403.77	PASS	AC=1;AF=0.500;AN=2;BaseQRankSum=-0.053;ClippingRankSum=0.000;DP=83;ExcessHet=3.0103;FS=0.884;MLEAC=1;MLEAF=0.500;MQ=42.00;MQRankSum=0.000;QD=17.33;ReadPosRankSum=-0.187;SOR=0.547	GT:AD:DP:GQ:PL	0/1:37,44:81:99:1432,0,1161
chrIV	485334	.	G	A	1047.77	PASS	AC=1;AF=0.500;AN=2;BaseQRankSum=0.126;ClippingRankSum=0.000;DP=73;ExcessHet=3.0103;FS=0.000;MLEAC=1;MLEAF=0.500;MQ=41.75;MQRankSum=-0.513;QD=14.35;ReadPosRankSum=0.332;SOR=0.735	GT:AD:DP:GQ:PL	0/1:36,37:73:99:1076,0,1064
chrIV	489126	.	G	A	605.77	PASS	AC=1;AF=0.500;AN=2;BaseQRankSum=0.693;ClippingRankSum=0.000;DP=44;ExcessHet=3.0103;FS=0.000;MLEAC=1;MLEAF=0.500;MQ=42.00;MQRankSum=0.000;QD=13.77;ReadPosRankSum=0.068;SOR=0.730	GT:AD:DP:GQ:PL	0/1:23,21:44:99:634,0,709
chrIV	502183	.	G	A	594.77	PASS	AC=1;AF=0.500;AN=2;BaseQRankSum=0.563;ClippingRankSum=0.000;DP=39;ExcessHet=3.0103;FS=1.363;MLEAC=1;MLEAF=0.500;MQ=42.00;MQRankSum=0.000;QD=16.07;ReadPosRankSum=1.205;SOR=1.179	GT:AD:DP:GQ:PL	0/1:20,17:37:99:623,0,721
chrIV	503157	.	G	A	194.77	PASS	AC=1;AF=0.500;AN=2;BaseQRankSum=-2.257;ClippingRankSum=0.000;DP=22;ExcessHet=3.0103;FS=1.860;MLEAC=1;MLEAF=0.500;MQ=41.35;MQRankSum=0.781;QD=8.85;ReadPosRankSum=-0.778;SOR=0.719	GT:AD:DP:GQ:PL	0/1:15,7:22:99:223,0,586
chrIV	541443	.	G	A	1217.77	PASS	AC=1;AF=0.500;AN=2;BaseQRankSum=0.316;ClippingRankSum=0.000;DP=73;ExcessHet=3.0103;FS=8.041;MLEAC=1;MLEAF=0.500;MQ=42.00;MQRankSum=0.000;QD=16.68;ReadPosRankSum=1.514;SOR=0.321	GT:AD:DP:GQ:PL	0/1:36,37:73:99:1246,0,1232
chrIV	541722	.	G	A	1142.77	PASS	AC=1;AF=0.500;AN=2;BaseQRankSum=0.127;ClippingRankSum=0.000;DP=80;ExcessHet=3.0103;FS=1.866;MLEAC=1;MLEAF=0.500;MQ=42.00;MQRankSum=0.000;QD=14.47;ReadPosRankSum=1.260;SOR=1.004	GT:AD:DP:GQ:PL	0/1:43,36:79:99:1171,0,1466
chrIV	543355	.	G	A	1580.77	PASS	AC=1;AF=0.500;AN=2;BaseQRankSum=0.769;ClippingRankSum=0.000;DP=119;ExcessHet=3.0103;FS=3.586;MLEAC=1;MLEAF=0.500;MQ=41.98;MQRankSum=-1.199;QD=13.28;ReadPosRankSum=0.622;SOR=1.086	GT:AD:DP:GQ:PL	0/1:71,48:119:99:1609,0,2505
chrIV	544034	.	G	A	950.77	PASS	AC=1;AF=0.500;AN=2;BaseQRankSum=0.974;ClippingRankSum=0.000;DP=56;ExcessHet=3.0103;FS=0.000;MLEAC=1;MLEAF=0.500;MQ=41.90;MQRankSum=-1.326;QD=17.29;ReadPosRankSum=1.867;SOR=0.599	GT:AD:DP:GQ:PL	0/1:26,29:55:99:979,0,861
chrIV	556098	.	G	A	1401.77	PASS	AC=1;AF=0.500;AN=2;BaseQRankSum=1.723;ClippingRankSum=0.000;DP=73;ExcessHet=3.0103;FS=4.522;MLEAC=1;MLEAF=0.500;MQ=41.97;MQRankSum=-0.856;QD=19.20;ReadPosRankSum=-0.953;SOR=1.000	GT:AD:DP:GQ:PL	0/1:32,41:73:99:1430,0,1005
chrIV	556255	.	G	A	1315.77	PASS	AC=1;AF=0.500;AN=2;BaseQRankSum=0.270;ClippingRankSum=0.000;DP=68;ExcessHet=3.0103;FS=0.000;MLEAC=1;MLEAF=0.500;MQ=41.79;MQRankSum=1.155;QD=19.35;ReadPosRankSum=-0.366;SOR=0.572	GT:AD:DP:GQ:PL	0/1:30,38:68:99:1344,0,959
chrIV	556356	.	G	A	1023.77	PASS	AC=1;AF=0.500;AN=2;BaseQRankSum=-0.171;ClippingRankSum=0.000;DP=54;ExcessHet=3.0103;FS=2.641;MLEAC=1;MLEAF=0.500;MQ=41.38;MQRankSum=-2.039;QD=18.96;ReadPosRankSum=-0.942;SOR=1.318	GT:AD:DP:GQ:PL	0/1:27,27:54:99:1052,0,1052
chrIV	556357	.	G	A	1023.77	PASS	AC=1;AF=0.500;AN=2;BaseQRankSum=-0.187;ClippingRankSum=0.000;DP=54;ExcessHet=3.0103;FS=2.641;MLEAC=1;MLEAF=0.500;MQ=41.38;MQRankSum=-2.039;QD=18.96;ReadPosRankSum=-0.611;SOR=1.318	GT:AD:DP:GQ:PL	0/1:27,27:54:99:1052,0,1052
chrIV	568985	.	C	T	587.77	PASS	AC=1;AF=0.500;AN=2;BaseQRankSum=0.859;ClippingRankSum=0.000;DP=45;ExcessHet=3.0103;FS=1.143;MLEAC=1;MLEAF=0.500;MQ=41.32;MQRankSum=-1.497;QD=13.06;ReadPosRankSum=0.081;SOR=0.495	GT:AD:DP:GQ:PL	0/1:24,21:45:99:616,0,675
chrIV	574245	.	C	T	441.77	PASS	AC=1;AF=0.500;AN=2;BaseQRankSum=0.086;ClippingRankSum=0.000;DP=49;ExcessHet=3.0103;FS=0.000;MLEAC=1;MLEAF=0.500;MQ=42.00;MQRankSum=0.000;QD=9.02;ReadPosRankSum=1.074;SOR=0.730	GT:AD:DP:GQ:PL	0/1:33,16:49:99:470,0,1140
chrIV	579444	.	C	T	442.77	PASS	AC=1;AF=0.500;AN=2;BaseQRankSum=-0.058;ClippingRankSum=0.000;DP=32;ExcessHet=3.0103;FS=3.192;MLEAC=1;MLEAF=0.500;MQ=41.07;MQRankSum=-1.485;QD=13.84;ReadPosRankSum=-0.397;SOR=0.944	GT:AD:DP:GQ:PL	0/1:17,15:32:99:471,0,536
chrIV	585763	.	G	A	1082.77	PASS	AC=1;AF=0.500;AN=2;BaseQRankSum=-0.049;ClippingRankSum=0.000;DP=75;ExcessHet=3.0103;FS=0.000;MLEAC=1;MLEAF=0.500;MQ=42.00;MQRankSum=0.000;QD=14.44;ReadPosRankSum=-0.675;SOR=0.683	GT:AD:DP:GQ:PL	0/1:42,33:75:99:1111,0,1483
chrIV	588420	.	G	A	897.77	PASS	AC=1;AF=0.500;AN=2;BaseQRankSum=-1.277;ClippingRankSum=0.000;DP=81;ExcessHet=3.0103;FS=6.155;MLEAC=1;MLEAF=0.500;MQ=42.00;MQRankSum=0.000;QD=11.08;ReadPosRankSum=0.399;SOR=0.283	GT:AD:DP:GQ:PL	0/1:48,33:81:99:926,0,1627
chrIV	600790	.	C	T	684.77	PASS	AC=1;AF=0.500;AN=2;BaseQRankSum=1.808;ClippingRankSum=0.000;DP=63;ExcessHet=3.0103;FS=3.063;MLEAC=1;MLEAF=0.500;MQ=40.72;MQRankSum=2.048;QD=10.87;ReadPosRankSum=2.417;SOR=0.293	GT:AD:DP:GQ:PL	0/1:41,22:63:99:713,0,1367
chrIV	600834	.	C	T	1878.77	PASS	AC=1;AF=0.500;AN=2;BaseQRankSum=1.905;ClippingRankSum=0.000;DP=68;ExcessHet=3.0103;FS=4.743;MLEAC=1;MLEAF=0.500;MQ=40.79;MQRankSum=-1.981;QD=27.63;ReadPosRankSum=3.130;SOR=1.565	GT:AD:DP:GQ:PL	0/1:21,47:68:99:1907,0,776
chrIV	600835	.	C	T	1878.77	PASS	AC=1;AF=0.500;AN=2;BaseQRankSum=1.437;ClippingRankSum=0.000;DP=69;ExcessHet=3.0103;FS=4.567;MLEAC=1;MLEAF=0.500;MQ=40.80;MQRankSum=-2.027;QD=27.23;ReadPosRankSum=2.997;SOR=1.470	GT:AD:DP:GQ:PL	0/1:22,47:69:99:1907,0,776
chrIV	607221	.	C	T	259.77	PASS	AC=1;AF=0.500;AN=2;BaseQRankSum=-1.250;ClippingRankSum=0.000;DP=20;ExcessHet=3.0103;FS=2.098;MLEAC=1;MLEAF=0.500;MQ=42.00;MQRankSum=0.000;QD=12.99;ReadPosRankSum=-0.999;SOR=0.243	GT:AD:DP:GQ:PL	0/1:11,9:20:99:288,0,392
chrIV	615525	.	G	A	479.77	PASS	AC=1;AF=0.500;AN=2;BaseQRankSum=-0.130;ClippingRankSum=0.000;DP=23;ExcessHet=3.0103;FS=10.525;MLEAC=1;MLEAF=0.500;MQ=41.36;MQRankSum=-0.789;QD=20.86;ReadPosRankSum=0.032;SOR=0.051	GT:AD:DP:GQ:PL	0/1:10,13:23:99:508,0,755
chrIV	615526	.	G	A	479.77	PASS	AC=1;AF=0.500;AN=2;BaseQRankSum=-0.892;ClippingRankSum=0.000;DP=22;ExcessHet=3.0103;FS=7.908;MLEAC=1;MLEAF=0.500;MQ=41.33;MQRankSum=-0.822;QD=21.81;ReadPosRankSum=-0.101;SOR=0.069	GT:AD:DP:GQ:PL	0/1:10,12:22:99:508,0,755
chrIV	619966	.	G	A	153.77	PASS	AC=1;AF=0.500;AN=2;BaseQRankSum=1.738;ClippingRankSum=0.000;DP=11;ExcessHet=3.0103;FS=0.000;MLEAC=1;MLEAF=0.500;MQ=42.00;MQRankSum=0.000;QD=13.98;ReadPosRankSum=-0.180;SOR=1.022	GT:AD:DP:GQ:PL	0/1:6,5:11:99:182,0,180
chrIV	630505	.	G	A	509.77	PASS	AC=1;AF=0.500;AN=2;BaseQRankSum=-2.063;ClippingRankSum=0.000;DP=42;ExcessHet=3.0103;FS=0.000;MLEAC=1;MLEAF=0.500;MQ=42.00;MQRankSum=0.000;QD=12.14;ReadPosRankSum=-0.272;SOR=0.520	GT:AD:DP:GQ:PL	0/1:24,18:42:99:538,0,878
chrIV	631496	.	G	A	669.77	PASS	AC=1;AF=0.500;AN=2;BaseQRankSum=-2.356;ClippingRankSum=0.000;DP=46;ExcessHet=3.0103;FS=0.000;MLEAC=1;MLEAF=0.500;MQ=41.38;MQRankSum=-1.529;QD=14.56;ReadPosRankSum=0.458;SOR=0.587	GT:AD:DP:GQ:PL	0/1:25,21:46:99:698,0,922
chrIV	645145	.	G	A	973.77	PASS	AC=1;AF=0.500;AN=2;BaseQRankSum=0.789;ClippingRankSum=0.000;DP=55;ExcessHet=3.0103;FS=6.355;MLEAC=1;MLEAF=0.500;MQ=41.74;MQRankSum=-0.876;QD=17.70;ReadPosRankSum=-0.373;SOR=1.689	GT:AD:DP:GQ:PL	0/1:25,30:55:99:1002,0,763
chrIV	652832	.	G	A	232.77	PASS	AC=1;AF=0.500;AN=2;BaseQRankSum=-1.812;ClippingRankSum=0.000;DP=18;ExcessHet=3.0103;FS=2.077;MLEAC=1;MLEAF=0.500;MQ=42.00;MQRankSum=0.000;QD=12.93;ReadPosRankSum=-0.551;SOR=0.184	GT:AD:DP:GQ:PL	0/1:9,9:18:99:261,0,347
chrIV	653784	.	G	A	558.77	PASS	AC=1;AF=0.500;AN=2;BaseQRankSum=-0.282;ClippingRankSum=0.000;DP=31;ExcessHet=3.0103;FS=3.634;MLEAC=1;MLEAF=0.500;MQ=41.94;MQRankSum=-0.904;QD=18.02;ReadPosRankSum=0.509;SOR=1.536	GT:AD:DP:GQ:PL	0/1:15,16:31:99:587,0,558
chrIV	678960	.	G	A	1032.77	PASS	AC=1;AF=0.500;AN=2;BaseQRankSum=0.907;ClippingRankSum=0.000;DP=46;ExcessHet=3.0103;FS=0.000;MLEAC=1;MLEAF=0.500;MQ=42.00;MQRankSum=0.000;QD=22.45;ReadPosRankSum=-0.842;SOR=0.628	GT:AD:DP:GQ:PL	0/1:18,28:46:99:1061,0,574
chrIV	694134	.	G	A	1563.77	PASS	AC=1;AF=0.500;AN=2;BaseQRankSum=-1.365;ClippingRankSum=0.000;DP=103;ExcessHet=3.0103;FS=1.615;MLEAC=1;MLEAF=0.500;MQ=42.00;MQRankSum=0.000;QD=15.18;ReadPosRankSum=0.115;SOR=0.941	GT:AD:DP:GQ:PL	0/1:54,49:103:99:1592,0,1885
chrIV	694398	.	C	T	1736.77	PASS	AC=1;AF=0.500;AN=2;BaseQRankSum=-0.286;ClippingRankSum=0.000;DP=93;ExcessHet=3.0103;FS=0.805;MLEAC=1;MLEAF=0.500;MQ=41.96;MQRankSum=-1.247;QD=18.67;ReadPosRankSum=0.636;SOR=0.556	GT:AD:DP:GQ:PL	0/1:41,52:93:99:1765,0,1405
chrIV	700726	.	G	A	1014.77	PASS	AC=1;AF=0.500;AN=2;BaseQRankSum=1.127;ClippingRankSum=0.000;DP=46;ExcessHet=3.0103;FS=6.329;MLEAC=1;MLEAF=0.500;MQ=42.00;MQRankSum=0.000;QD=22.06;ReadPosRankSum=0.629;SOR=0.596	GT:AD:DP:GQ:PL	0/1:17,29:46:99:1043,0,499
chrIV	719284	.	G	A	1692.77	PASS	AC=1;AF=0.500;AN=2;BaseQRankSum=-1.458;ClippingRankSum=0.000;DP=96;ExcessHet=3.0103;FS=0.000;MLEAC=1;MLEAF=0.500;MQ=42.00;MQRankSum=0.000;QD=17.63;ReadPosRankSum=-1.874;SOR=0.773	GT:AD:DP:GQ:PL	0/1:47,49:96:99:1721,0,1711
chrIV	742789	.	G	A	2245.77	PASS	AC=1;AF=0.500;AN=2;BaseQRankSum=0.808;ClippingRankSum=0.000;DP=124;ExcessHet=3.0103;FS=0.670;MLEAC=1;MLEAF=0.500;MQ=41.65;MQRankSum=0.696;QD=18.11;ReadPosRankSum=0.137;SOR=0.801	GT:AD:DP:GQ:PL	0/1:58,66:124:99:2274,0,1887
chrIV	751230	.	G	A	1526.77	PASS	AC=1;AF=0.500;AN=2;BaseQRankSum=-0.751;ClippingRankSum=0.000;DP=93;ExcessHet=3.0103;FS=0.783;MLEAC=1;MLEAF=0.500;MQ=42.00;MQRankSum=0.000;QD=16.42;ReadPosRankSum=-1.562;SOR=0.559	GT:AD:DP:GQ:PL	0/1:44,49:93:99:1555,0,1414
chrIV	765295	.	G	A	2071.77	PASS	AC=1;AF=0.500;AN=2;BaseQRankSum=0.733;ClippingRankSum=0.000;DP=113;ExcessHet=3.0103;FS=0.000;MLEAC=1;MLEAF=0.500;MQ=41.87;MQRankSum=-0.956;QD=18.33;ReadPosRankSum=-0.447;SOR=0.640	GT:AD:DP:GQ:PL	0/1:55,58:113:99:2100,0,1886
chrIV	768321	.	G	A	1046.77	PASS	AC=1;AF=0.500;AN=2;BaseQRankSum=0.110;ClippingRankSum=0.000;DP=72;ExcessHet=3.0103;FS=2.265;MLEAC=1;MLEAF=0.500;MQ=41.95;MQRankSum=1.444;QD=14.54;ReadPosRankSum=0.764;SOR=0.373	GT:AD:DP:GQ:PL	0/1:36,36:72:99:1075,0,1107
chrIV	769007	.	G	A	1169.77	PASS	AC=1;AF=0.500;AN=2;BaseQRankSum=-0.493;ClippingRankSum=0.000;DP=91;ExcessHet=3.0103;FS=3.062;MLEAC=1;MLEAF=0.500;MQ=42.00;MQRankSum=0.000;QD=12.85;ReadPosRankSum=-0.031;SOR=0.412	GT:AD:DP:GQ:PL	0/1:54,37:91:99:1198,0,1927
chrIV	769058	.	G	A	2227.77	PASS	AC=1;AF=0.500;AN=2;BaseQRankSum=-0.076;ClippingRankSum=0.000;DP=110;ExcessHet=3.0103;FS=17.254;MLEAC=1;MLEAF=0.500;MQ=42.00;MQRankSum=0.000;QD=20.25;ReadPosRankSum=0.382;SOR=1.669	GT:AD:DP:GQ:PL	0/1:46,64:110:99:2256,0,1521
chrIV	772137	.	G	A	1255.77	PASS	AC=1;AF=0.500;AN=2;BaseQRankSum=-1.152;ClippingRankSum=0.000;DP=83;ExcessHet=3.0103;FS=3.005;MLEAC=1;MLEAF=0.500;MQ=41.65;MQRankSum=-1.423;QD=15.13;ReadPosRankSum=-1.410;SOR=0.416	GT:AD:DP:GQ:PL	0/1:42,41:83:99:1284,0,1487
chrIV	790262	.	C	T	819.77	PASS	AC=1;AF=0.500;AN=2;BaseQRankSum=-1.610;ClippingRankSum=0.000;DP=58;ExcessHet=3.0103;FS=2.337;MLEAC=1;MLEAF=0.500;MQ=41.76;MQRankSum=-1.075;QD=14.13;ReadPosRankSum=-0.331;SOR=1.158	GT:AD:DP:GQ:PL	0/1:32,26:58:99:848,0,1197
chrIV	802330	.	G	A	474.77	PASS	AC=1;AF=0.500;AN=2;BaseQRankSum=0.829;ClippingRankSum=0.000;DP=40;ExcessHet=3.0103;FS=0.000;MLEAC=1;MLEAF=0.500;MQ=41.64;MQRankSum=-1.174;QD=11.87;ReadPosRankSum=-0.753;SOR=0.675	GT:AD:DP:GQ:PL	0/1:24,16:40:99:503,0,828
chrIV	806612	.	C	T	1970.77	PASS	AC=1;AF=0.500;AN=2;BaseQRankSum=-1.616;ClippingRankSum=0.000;DP=169;ExcessHet=3.0103;FS=6.612;MLEAC=1;MLEAF=0.500;MQ=41.80;MQRankSum=-1.771;QD=11.87;ReadPosRankSum=0.036;SOR=0.331	GT:AD:DP:GQ:PL	0/1:97,69:166:99:1999,0,3243
chrIV	811510	.	G	A	1636.77	PASS	AC=1;AF=0.500;AN=2;BaseQRankSum=-0.715;ClippingRankSum=0.000;DP=91;ExcessHet=3.0103;FS=2.746;MLEAC=1;MLEAF=0.500;MQ=42.00;MQRankSum=0.000;QD=17.99;ReadPosRankSum=-0.934;SOR=1.002	GT:AD:DP:GQ:PL	0/1:43,48:91:99:1665,0,1525
chrIV	838318	.	G	A	762.77	PASS	AC=1;AF=0.500;AN=2;BaseQRankSum=1.012;ClippingRankSum=0.000;DP=63;ExcessHet=3.0103;FS=2.305;MLEAC=1;MLEAF=0.500;MQ=41.77;MQRankSum=-1.242;QD=12.11;ReadPosRankSum=-0.452;SOR=1.123	GT:AD:DP:GQ:PL	0/1:39,24:63:99:791,0,1297
chrIV	848389	.	C	T	589.77	PASS	AC=1;AF=0.500;AN=2;BaseQRankSum=1.542;ClippingRankSum=0.000;DP=40;ExcessHet=3.0103;FS=9.328;MLEAC=1;MLEAF=0.500;MQ=42.00;MQRankSum=0.000;QD=14.74;ReadPosRankSum=0.620;SOR=1.959	GT:AD:DP:GQ:PL	0/1:21,19:40:99:618,0,596
chrIV	884476	.	G	A	102.77	PASS	AC=1;AF=0.500;AN=2;BaseQRankSum=-0.979;ClippingRankSum=0.000;DP=19;ExcessHet=3.0103;FS=0.000;MLEAC=1;MLEAF=0.500;MQ=41.22;MQRankSum=-0.984;QD=6.05;ReadPosRankSum=0.563;SOR=0.735	GT:AD:DP:GQ:PL	0/1:11,6:17:99:131,0,353
chrIV	884726	.	G	A	1044.77	PASS	AC=1;AF=0.500;AN=2;BaseQRankSum=-1.590;ClippingRankSum=0.000;DP=65;ExcessHet=3.0103;FS=2.197;MLEAC=1;MLEAF=0.500;MQ=42.00;MQRankSum=0.000;QD=16.07;ReadPosRankSum=-2.124;SOR=0.446	GT:AD:DP:GQ:PL	0/1:27,38:65:99:1073,0,827
chrIV	884923	.	G	A	599.77	PASS	AC=1;AF=0.500;AN=2;BaseQRankSum=-0.430;ClippingRankSum=0.000;DP=46;ExcessHet=3.0103;FS=2.588;MLEAC=1;MLEAF=0.500;MQ=42.00;MQRankSum=0.000;QD=13.04;ReadPosRankSum=-0.782;SOR=1.179	GT:AD:DP:GQ:PL	0/1:28,18:46:99:628,0,1040
chrIV	892398	.	G	A	1154.77	PASS	AC=1;AF=0.500;AN=2;BaseQRankSum=-0.278;ClippingRankSum=0.000;DP=79;ExcessHet=3.0103;FS=1.836;MLEAC=1;MLEAF=0.500;MQ=42.00;MQRankSum=0.000;QD=14.62;ReadPosRankSum=1.025;SOR=0.495	GT:AD:DP:GQ:PL	0/1:43,36:79:99:1183,0,1548
chrIV	906960	.	G	A	918.77	PASS	AC=1;AF=0.500;AN=2;BaseQRankSum=0.012;ClippingRankSum=0.000;DP=45;ExcessHet=3.0103;FS=1.256;MLEAC=1;MLEAF=0.500;MQ=42.00;MQRankSum=0.000;QD=20.42;ReadPosRankSum=0.495;SOR=1.044	GT:AD:DP:GQ:PL	0/1:20,25:45:99:947,0,737
chrIV	915480	.	C	T	826.77	PASS	AC=1;AF=0.500;AN=2;BaseQRankSum=-1.098;ClippingRankSum=0.000;DP=40;ExcessHet=3.0103;FS=2.990;MLEAC=1;MLEAF=0.500;MQ=42.00;MQRankSum=0.000;QD=20.67;ReadPosRankSum=-1.581;SOR=0.313	GT:AD:DP:GQ:PL	0/1:15,25:40:99:855,0,510
chrIV	915962	.	C	T	1094.77	PASS	AC=1;AF=0.500;AN=2;BaseQRankSum=0.768;ClippingRankSum=0.000;DP=69;ExcessHet=3.0103;FS=0.000;MLEAC=1;MLEAF=0.500;MQ=42.00;MQRankSum=0.000;QD=15.87;ReadPosRankSum=0.423;SOR=0.505	GT:AD:DP:GQ:PL	0/1:38,31:69:99:1123,0,1382
chrIV	945167	.	G	A	591.77	PASS	AC=1;AF=0.500;AN=2;BaseQRankSum=1.013;ClippingRankSum=0.000;DP=41;ExcessHet=3.0103;FS=0.000;MLEAC=1;MLEAF=0.500;MQ=42.00;MQRankSum=0.000;QD=14.43;ReadPosRankSum=-2.377;SOR=0.586	GT:AD:DP:GQ:PL	0/1:24,17:41:99:620,0,858
chrIV	954682	.	G	A	2196.77	PASS	AC=1;AF=0.500;AN=2;BaseQRankSum=-3.174;ClippingRankSum=0.000;DP=153;ExcessHet=3.0103;FS=6.016;MLEAC=1;MLEAF=0.500;MQ=42.00;MQRankSum=0.000;QD=14.36;ReadPosRankSum=0.367;SOR=0.372	GT:AD:DP:GQ:PL	0/1:82,71:153:99:2225,0,2942
chrIV	974215	.	G	A	271.77	PASS	AC=1;AF=0.500;AN=2;BaseQRankSum=-0.287;ClippingRankSum=0.000;DP=45;ExcessHet=3.0103;FS=5.112;MLEAC=1;MLEAF=0.500;MQ=41.91;MQRankSum=-2.336;QD=6.04;ReadPosRankSum=-0.914;SOR=1.692	GT:AD:DP:GQ:PL	0/1:33,12:45:99:300,0,1096
chrIV	974336	.	G	A	541.77	PASS	AC=1;AF=0.500;AN=2;BaseQRankSum=0.477;ClippingRankSum=0.000;DP=26;ExcessHet=3.0103;FS=4.039;MLEAC=1;MLEAF=0.500;MQ=42.00;MQRankSum=0.000;QD=20.84;ReadPosRankSum=-0.640;SOR=0.169	GT:AD:DP:GQ:PL	0/1:11,15:26:99:570,0,368
chrIV	1012337	.	G	A	2376.77	PASS	AC=1;AF=0.500;AN=2;BaseQRankSum=1.146;ClippingRankSum=0.000;DP=131;ExcessHet=3.0103;FS=3.193;MLEAC=1;MLEAF=0.500;MQ=41.99;MQRankSum=0.000;QD=18.86;ReadPosRankSum=-0.640;SOR=0.525	GT:AD:DP:GQ:PL	0/1:59,67:126:99:2405,0,1943
chrIV	1013518	.	G	A	1888.77	PASS	AC=1;AF=0.500;AN=2;BaseQRankSum=-0.472;ClippingRankSum=0.000;DP=109;ExcessHet=3.0103;FS=0.722;MLEAC=1;MLEAF=0.500;MQ=41.44;MQRankSum=-2.301;QD=17.33;ReadPosRankSum=0.294;SOR=0.605	GT:AD:DP:GQ:PL	0/1:50,59:109:99:1917,0,1676
chrIV	1013611	.	G	A	1866.77	PASS	AC=1;AF=0.500;AN=2;BaseQRankSum=1.312;ClippingRankSum=0.000;DP=108;ExcessHet=3.0103;FS=16.774;MLEAC=1;MLEAF=0.500;MQ=41.96;MQRankSum=-1.356;QD=17.28;ReadPosRankSum=-0.710;SOR=0.568	GT:AD:DP:GQ:PL	0/1:52,56:108:99:1895,0,1719
chrIV	1015103	.	G	A	1941.77	PASS	AC=1;AF=0.500;AN=2;BaseQRankSum=0.430;ClippingRankSum=0.000;DP=111;ExcessHet=3.0103;FS=3.470;MLEAC=1;MLEAF=0.500;MQ=41.96;MQRankSum=-1.395;QD=17.49;ReadPosRankSum=-1.191;SOR=0.844	GT:AD:DP:GQ:PL	0/1:55,56:111:99:1970,0,1875
chrIV	1019020	.	G	A	412.77	PASS	AC=1;AF=0.500;AN=2;BaseQRankSum=0.186;ClippingRankSum=0.000;DP=47;ExcessHet=3.0103;FS=1.295;MLEAC=1;MLEAF=0.500;MQ=42.00;MQRankSum=0.000;QD=8.78;ReadPosRankSum=1.326;SOR=0.383	GT:AD:DP:GQ:PL	0/1:32,15:47:99:441,0,1101
chrIV	1047108	.	G	A	1194.77	PASS	AC=1;AF=0.500;AN=2;BaseQRankSum=-1.061;ClippingRankSum=0.000;DP=67;ExcessHet=3.0103;FS=6.813;MLEAC=1;MLEAF=0.500;MQ=41.94;MQRankSum=-1.202;QD=18.10;ReadPosRankSum=-0.595;SOR=0.223	GT:AD:DP:GQ:PL	0/1:28,38:66:99:1223,0,959
chrIV	1050236	.	G	A	807.77	PASS	AC=1;AF=0.500;AN=2;BaseQRankSum=-1.730;ClippingRankSum=0.000;DP=55;ExcessHet=3.0103;FS=7.677;MLEAC=1;MLEAF=0.500;MQ=41.86;MQRankSum=-2.077;QD=14.69;ReadPosRankSum=0.147;SOR=0.191	GT:AD:DP:GQ:PL	0/1:28,27:55:99:836,0,1017
chrIV	1093443	.	G	A	309.77	PASS	AC=1;AF=0.500;AN=2;BaseQRankSum=1.832;ClippingRankSum=0.000;DP=23;ExcessHet=3.0103;FS=0.000;MLEAC=1;MLEAF=0.500;MQ=41.83;MQRankSum=1.333;QD=13.47;ReadPosRankSum=2.453;SOR=0.627	GT:AD:DP:GQ:PL	0/1:13,10:23:99:338,0,385
chrIV	1105438	.	G	A	219.77	PASS	AC=1;AF=0.500;AN=2;BaseQRankSum=0.360;ClippingRankSum=0.000;DP=19;ExcessHet=3.0103;FS=0.000;MLEAC=1;MLEAF=0.500;MQ=42.00;MQRankSum=0.000;QD=11.57;ReadPosRankSum=-0.396;SOR=0.648	GT:AD:DP:GQ:PL	0/1:12,7:19:99:248,0,439
chrIV	1136006	.	G	A	1393.77	PASS	AC=1;AF=0.500;AN=2;BaseQRankSum=0.090;ClippingRankSum=0.000;DP=68;ExcessHet=3.0103;FS=0.949;MLEAC=1;MLEAF=0.500;MQ=42.00;MQRankSum=0.000;QD=20.50;ReadPosRankSum=-0.692;SOR=0.502	GT:AD:DP:GQ:PL	0/1:28,40:68:99:1422,0,967
chrIV	1136073	.	G	A	1012.77	PASS	AC=1;AF=0.500;AN=2;BaseQRankSum=-0.799;ClippingRankSum=0.000;DP=55;ExcessHet=3.0103;FS=0.000;MLEAC=1;MLEAF=0.500;MQ=42.00;MQRankSum=0.000;QD=18.41;ReadPosRankSum=-1.023;SOR=0.610	GT:AD:DP:GQ:PL	0/1:27,28:55:99:1041,0,1015
chrIV	1144966	.	G	A	563.77	PASS	AC=1;AF=0.500;AN=2;BaseQRankSum=-0.519;ClippingRankSum=0.000;DP=31;ExcessHet=3.0103;FS=1.496;MLEAC=1;MLEAF=0.500;MQ=41.52;MQRankSum=-0.748;QD=18.79;ReadPosRankSum=-1.050;SOR=0.379	GT:AD:DP:GQ:PL	0/1:12,18:30:99:592,0,387
chrIV	1156045	.	C	T	572.77	PASS	AC=1;AF=0.500;AN=2;BaseQRankSum=0.289;ClippingRankSum=0.000;DP=23;ExcessHet=3.0103;FS=2.035;MLEAC=1;MLEAF=0.500;MQ=42.00;MQRankSum=0.000;QD=24.90;ReadPosRankSum=0.511;SOR=1.673	GT:AD:DP:GQ:PL	0/1:7,16:23:99:601,0,230
chrIV	1156336	.	G	A	412.77	PASS	AC=1;AF=0.500;AN=2;BaseQRankSum=-0.224;ClippingRankSum=0.000;DP=29;ExcessHet=3.0103;FS=0.000;MLEAC=1;MLEAF=0.500;MQ=42.00;MQRankSum=0.000;QD=14.23;ReadPosRankSum=0.050;SOR=0.602	GT:AD:DP:GQ:PL	0/1:15,14:29:99:441,0,498
chrIV	1162996	.	C	T	977.77	PASS	AC=1;AF=0.500;AN=2;BaseQRankSum=0.349;ClippingRankSum=0.000;DP=73;ExcessHet=3.0103;FS=0.000;MLEAC=1;MLEAF=0.500;MQ=42.00;MQRankSum=0.000;QD=13.39;ReadPosRankSum=-0.998;SOR=0.633	GT:AD:DP:GQ:PL	0/1:40,33:73:99:1006,0,1216
chrIV	1169081	.	C	T	1294.77	PASS	AC=1;AF=0.500;AN=2;BaseQRankSum=-0.742;ClippingRankSum=0.000;DP=73;ExcessHet=3.0103;FS=2.062;MLEAC=1;MLEAF=0.500;MQ=42.00;MQRankSum=0.000;QD=17.98;ReadPosRankSum=0.211;SOR=1.085	GT:AD:DP:GQ:PL	0/1:32,40:72:99:1323,0,1088
chrIV	1177641	.	G	A	430.77	PASS	AC=1;AF=0.500;AN=2;BaseQRankSum=1.363;ClippingRankSum=0.000;DP=25;ExcessHet=3.0103;FS=1.580;MLEAC=1;MLEAF=0.500;MQ=42.00;MQRankSum=0.000;QD=17.23;ReadPosRankSum=-0.835;SOR=0.934	GT:AD:DP:GQ:PL	0/1:13,12:25:99:459,0,459
chrIV	1177891	.	C	T	697.77	PASS	AC=1;AF=0.500;AN=2;BaseQRankSum=-1.696;ClippingRankSum=0.000;DP=48;ExcessHet=3.0103;FS=3.191;MLEAC=1;MLEAF=0.500;MQ=42.00;MQRankSum=0.000;QD=14.85;ReadPosRankSum=0.362;SOR=0.266	GT:AD:DP:GQ:PL	0/1:25,22:47:99:726,0,925
chrIV	1184129	.	G	A	495.77	PASS	AC=1;AF=0.500;AN=2;BaseQRankSum=2.437;ClippingRankSum=0.000;DP=40;ExcessHet=3.0103;FS=1.267;MLEAC=1;MLEAF=0.500;MQ=42.00;MQRankSum=0.000;QD=12.39;ReadPosRankSum=0.994;SOR=1.015	GT:AD:DP:GQ:PL	0/1:25,15:40:99:524,0,794
chrIV	1195220	.	G	A	750.77	PASS	AC=1;AF=0.500;AN=2;BaseQRankSum=-1.248;ClippingRankSum=0.000;DP=46;ExcessHet=3.0103;FS=0.000;MLEAC=1;MLEAF=0.500;MQ=42.00;MQRankSum=0.000;QD=16.32;ReadPosRankSum=-1.412;SOR=0.804	GT:AD:DP:GQ:PL	0/1:22,24:46:99:779,0,764
chrIV	1195668	.	G	A	998.77	PASS	AC=1;AF=0.500;AN=2;BaseQRankSum=-0.162;ClippingRankSum=0.000;DP=40;ExcessHet=3.0103;FS=10.474;MLEAC=1;MLEAF=0.500;MQ=42.00;MQRankSum=0.000;QD=24.97;ReadPosRankSum=-0.668;SOR=0.090	GT:AD:DP:GQ:PL	0/1:13,27:40:99:1027,0,412
chrIV	1257039	.	G	A	1032.77	PASS	AC=1;AF=0.500;AN=2;BaseQRankSum=-0.192;ClippingRankSum=0.000;DP=47;ExcessHet=3.0103;FS=0.000;MLEAC=1;MLEAF=0.500;MQ=42.00;MQRankSum=0.000;QD=21.97;ReadPosRankSum=-1.180;SOR=0.720	GT:AD:DP:GQ:PL	0/1:19,28:47:99:1061,0,682
chrIV	1281011	.	C	T	1491.77	PASS	AC=1;AF=0.500;AN=2;BaseQRankSum=-0.174;ClippingRankSum=0.000;DP=80;ExcessHet=3.0103;FS=0.875;MLEAC=1;MLEAF=0.500;MQ=42.00;MQRankSum=0.000;QD=18.65;ReadPosRankSum=-1.200;SOR=0.534	GT:AD:DP:GQ:PL	0/1:37,43:80:99:1520,0,1270
chrIV	1286119	.	G	A	1463.77	PASS	AC=1;AF=0.500;AN=2;BaseQRankSum=-0.103;ClippingRankSum=0.000;DP=92;ExcessHet=3.0103;FS=0.790;MLEAC=1;MLEAF=0.500;MQ=42.00;MQRankSum=0.000;QD=15.91;ReadPosRankSum=-0.856;SOR=0.538	GT:AD:DP:GQ:PL	0/1:46,46:92:99:1492,0,1505
chrIV	1395333	.	C	T	685.77	PASS	AC=1;AF=0.500;AN=2;BaseQRankSum=0.208;ClippingRankSum=0.000;DP=50;ExcessHet=3.0103;FS=0.000;MLEAC=1;MLEAF=0.500;MQ=42.00;MQRankSum=0.000;QD=13.72;ReadPosRankSum=-1.469;SOR=0.764	GT:AD:DP:GQ:PL	0/1:29,21:50:99:714,0,1010
chrIV	1402852	.	G	A	309.77	PASS	AC=1;AF=0.500;AN=2;BaseQRankSum=-0.622;ClippingRankSum=0.000;DP=23;ExcessHet=3.0103;FS=0.000;MLEAC=1;MLEAF=0.500;MQ=40.75;MQRankSum=-1.449;QD=13.47;ReadPosRankSum=0.832;SOR=0.859	GT:AD:DP:GQ:PL	0/1:12,11:23:99:338,0,432
chrIV	1403075	.	C	T	596.77	PASS	AC=1;AF=0.500;AN=2;BaseQRankSum=-0.649;ClippingRankSum=0.000;DP=42;ExcessHet=3.0103;FS=0.000;MLEAC=1;MLEAF=0.500;MQ=41.91;MQRankSum=-1.470;QD=14.92;ReadPosRankSum=-2.112;SOR=0.540	GT:AD:DP:GQ:PL	0/1:21,19:40:99:625,0,726
chrIV	1415972	.	G	A	1029.77	PASS	AC=1;AF=0.500;AN=2;BaseQRankSum=-0.731;ClippingRankSum=0.000;DP=62;ExcessHet=3.0103;FS=5.564;MLEAC=1;MLEAF=0.500;MQ=42.00;MQRankSum=0.000;QD=16.61;ReadPosRankSum=-1.069;SOR=1.542	GT:AD:DP:GQ:PL	0/1:33,29:62:99:1058,0,1227
chrIV	1416390	.	G	A	1862.77	PASS	AC=1;AF=0.500;AN=2;BaseQRankSum=0.687;ClippingRankSum=0.000;DP=96;ExcessHet=3.0103;FS=2.731;MLEAC=1;MLEAF=0.500;MQ=41.96;MQRankSum=-1.239;QD=19.40;ReadPosRankSum=0.174;SOR=0.424	GT:AD:DP:GQ:PL	0/1:42,54:96:99:1891,0,1406
chrIV	1443061	.	G	A	1064.77	PASS	AC=1;AF=0.500;AN=2;BaseQRankSum=-0.571;ClippingRankSum=0.000;DP=65;ExcessHet=3.0103;FS=0.978;MLEAC=1;MLEAF=0.500;MQ=42.00;MQRankSum=0.000;QD=16.38;ReadPosRankSum=-0.778;SOR=0.512	GT:AD:DP:GQ:PL	0/1:32,33:65:99:1093,0,1120
chrIV	1445559	.	C	T	1114.77	PASS	AC=1;AF=0.500;AN=2;BaseQRankSum=-0.105;ClippingRankSum=0.000;DP=66;ExcessHet=3.0103;FS=6.435;MLEAC=1;MLEAF=0.500;MQ=42.00;MQRankSum=0.000;QD=16.89;ReadPosRankSum=2.173;SOR=0.591	GT:AD:DP:GQ:PL	0/1:31,35:66:99:1143,0,1022
chrIV	1445678	.	G	A	955.77	PASS	AC=1;AF=0.500;AN=2;BaseQRankSum=-0.196;ClippingRankSum=0.000;DP=52;ExcessHet=3.0103;FS=0.000;MLEAC=1;MLEAF=0.500;MQ=42.00;MQRankSum=0.000;QD=18.38;ReadPosRankSum=2.932;SOR=0.793	GT:AD:DP:GQ:PL	0/1:22,30:52:99:984,0,702
chrIV	1452280	.	G	A	1137.77	PASS	AC=1;AF=0.500;AN=2;BaseQRankSum=1.048;ClippingRankSum=0.000;DP=72;ExcessHet=3.0103;FS=0.000;MLEAC=1;MLEAF=0.500;MQ=41.97;MQRankSum=-1.000;QD=15.80;ReadPosRankSum=1.043;SOR=0.610	GT:AD:DP:GQ:PL	0/1:37,35:72:99:1166,0,1242
chrIV	1489706	.	G	A	1110.77	PASS	AC=1;AF=0.500;AN=2;BaseQRankSum=0.009;ClippingRankSum=0.000;DP=55;ExcessHet=3.0103;FS=9.886;MLEAC=1;MLEAF=0.500;MQ=41.93;MQRankSum=-1.326;QD=20.20;ReadPosRankSum=1.285;SOR=0.530	GT:AD:DP:GQ:PL	0/1:26,29:55:99:1139,0,1629
chrIV	1489707	.	G	A	1110.77	PASS	AC=1;AF=0.500;AN=2;BaseQRankSum=0.009;ClippingRankSum=0.000;DP=55;ExcessHet=3.0103;FS=9.886;MLEAC=1;MLEAF=0.500;MQ=41.93;MQRankSum=-1.326;QD=20.20;ReadPosRankSum=1.250;SOR=0.530	GT:AD:DP:GQ:PL	0/1:26,29:55:99:1139,0,1629
chrIV	1489793	.	G	A	775.77	PASS	AC=1;AF=0.500;AN=2;BaseQRankSum=0.753;ClippingRankSum=0.000;DP=46;ExcessHet=3.0103;FS=0.000;MLEAC=1;MLEAF=0.500;MQ=41.87;MQRankSum=0.616;QD=16.86;ReadPosRankSum=0.795;SOR=0.538	GT:AD:DP:GQ:PL	0/1:23,23:46:99:804,0,759
chrIV	1489826	.	G	A	316.77	PASS	AC=1;AF=0.500;AN=2;BaseQRankSum=-1.103;ClippingRankSum=0.000;DP=29;ExcessHet=3.0103;FS=1.536;MLEAC=1;MLEAF=0.500;MQ=41.87;MQRankSum=-1.791;QD=10.92;ReadPosRankSum=0.225;SOR=1.270	GT:AD:DP:GQ:PL	0/1:18,11:29:99:345,0,655
chrIV	1489889	.	G	A	1015.77	PASS	AC=1;AF=0.500;AN=2;BaseQRankSum=1.790;ClippingRankSum=0.000;DP=79;ExcessHet=3.0103;FS=0.000;MLEAC=1;MLEAF=0.500;MQ=41.88;MQRankSum=0.036;QD=12.86;ReadPosRankSum=1.148;SOR=0.667	GT:AD:DP:GQ:PL	0/1:47,32:79:99:1044,0,1447
chrIV	1492614	.	G	A	2397.77	PASS	AC=1;AF=0.500;AN=2;BaseQRankSum=-0.147;ClippingRankSum=0.000;DP=104;ExcessHet=3.0103;FS=3.312;MLEAC=1;MLEAF=0.500;MQ=42.00;MQRankSum=0.000;QD=23.06;ReadPosRankSum=0.570;SOR=1.173	GT:AD:DP:GQ:PL	0/1:36,68:104:99:2426,0,1176
chrIV	1497556	.	G	A	1466.77	PASS	AC=1;AF=0.500;AN=2;BaseQRankSum=0.027;ClippingRankSum=0.000;DP=94;ExcessHet=3.0103;FS=1.719;MLEAC=1;MLEAF=0.500;MQ=42.00;MQRankSum=0.000;QD=15.60;ReadPosRankSum=-0.245;SOR=0.470	GT:AD:DP:GQ:PL	0/1:47,47:94:99:1495,0,1552
chrIV	1497726	.	G	A	1436.77	PASS	AC=1;AF=0.500;AN=2;BaseQRankSum=0.624;ClippingRankSum=0.000;DP=77;ExcessHet=3.0103;FS=3.185;MLEAC=1;MLEAF=0.500;MQ=41.97;MQRankSum=1.181;QD=18.66;ReadPosRankSum=0.810;SOR=0.378	GT:AD:DP:GQ:PL	0/1:33,44:77:99:1465,0,1053
chrV	8944	.	C	T	1915.77	PASS	AC=2;AF=1.00;AN=2;DP=47;ExcessHet=3.0103;FS=0.000;MLEAC=2;MLEAF=1.00;MQ=42.00;QD=30.63;SOR=1.378	GT:AD:DP:GQ:PL	1/1:0,47:47:99:1944,141,0
chrV	11770	.	C	T	2203.77	PASS	AC=2;AF=1.00;AN=2;DP=57;ExcessHet=3.0103;FS=0.000;MLEAC=2;MLEAF=1.00;MQ=42.00;QD=26.52;SOR=0.800	GT:AD:DP:GQ:PL	1/1:0,57:57:99:2232,171,0
chrV	12596	.	C	T	2406.77	PASS	AC=2;AF=1.00;AN=2;DP=66;ExcessHet=3.0103;FS=0.000;MLEAC=2;MLEAF=1.00;MQ=41.79;QD=34.50;SOR=1.574	GT:AD:DP:GQ:PL	1/1:0,66:66:99:2435,198,0
chrV	12764	.	C	T	2583.77	PASS	AC=2;AF=1.00;AN=2;DP=65;ExcessHet=3.0103;FS=0.000;MLEAC=2;MLEAF=1.00;MQ=42.00;QD=24.33;SOR=0.854	GT:AD:DP:GQ:PL	1/1:0,65:65:99:2612,196,0
chrV	14108	.	C	T	2844.77	PASS	AC=2;AF=1.00;AN=2;DP=69;ExcessHet=3.0103;FS=0.000;MLEAC=2;MLEAF=1.00;MQ=42.00;QD=27.84;SOR=1.897	GT:AD:DP:GQ:PL	1/1:0,69:69:99:2873,208,0
chrV	15005	.	G	A	1316.77	PASS	AC=2;AF=1.00;AN=2;DP=34;ExcessHet=3.0103;FS=0.000;MLEAC=2;MLEAF=1.00;MQ=42.00;QD=28.87;SOR=1.244	GT:AD:DP:GQ:PL	1/1:0,34:34:99:1345,102,0
chrV	15613	.	C	T	3666.77	PASS	AC=2;AF=1.00;AN=2;DP=92;ExcessHet=3.0103;FS=0.000;MLEAC=2;MLEAF=1.00;MQ=42.00;QD=28.73;SOR=1.346	GT:AD:DP:GQ:PL	1/1:0,92:92:99:3695,277,0
chrV	16774	.	C	T	3173.77	PASS	AC=2;AF=1.00;AN=2;DP=80;ExcessHet=3.0103;FS=0.000;MLEAC=2;MLEAF=1.00;MQ=41.82;QD=28.69;SOR=0.796	GT:AD:DP:GQ:PL	1/1:0,80:80:99:3202,241,0
chrV	17201	.	C	T	2893.77	PASS	AC=2;AF=1.00;AN=2;DP=70;ExcessHet=3.0103;FS=0.000;MLEAC=2;MLEAF=1.00;MQ=41.59;QD=24.34;SOR=1.512	GT:AD:DP:GQ:PL	1/1:0,70:70:99:2922,211,0
chrV	17480	.	C	T	2197.77	PASS	AC=2;AF=1.00;AN=2;DP=53;ExcessHet=3.0103;FS=0.000;MLEAC=2;MLEAF=1.00;MQ=42.00;QD=31.80;SOR=1.287	GT:AD:DP:GQ:PL	1/1:0,53:53:99:2226,160,0
chrV	18492	.	C	T	3024.77	PASS	AC=2;AF=1.00;AN=2;DP=80;ExcessHet=3.0103;FS=0.000;MLEAC=2;MLEAF=1.00;MQ=42.00;QD=32.21;SOR=1.031	GT:AD:DP:GQ:PL	1/1:0,80:80:99:3053,241,0
chrV	18633	.	C	T	3127.77	PASS	AC=2;AF=1.00;AN=2;DP=81;ExcessHet=3.0103;FS=0.000;MLEAC=2;MLEAF=1.00;MQ=41.95;QD=26.72;SOR=0.821	GT:AD:DP:GQ:PL	1/1:0,81:81:99:3156,244,0
chrV	23711	.	C	T	2076.77	PASS	AC=2;AF=1.00;AN=2;DP=55;ExcessHet=3.0103;FS=0.000;MLEAC=2;MLEAF=1.00;MQ=42.00;QD=33.91;SOR=0.729	GT:AD:DP:GQ:PL	1/1:0,55:55:99:2105,165,0
chrV	24291	.	C	T	2509.77	PASS	AC=2;AF=1.00;AN=2;DP=63;ExcessHet=3.0103;FS=0.000;MLEAC=2;MLEAF=1.00;MQ=41.77;QD=28.70;SOR=0.933	GT:AD:DP:GQ:PL	1/1:0,63:63:99:2538,190,0
chrV	24742	.	C	T	2961.77	PASS	AC=2;AF=1.00;AN=2;DP=75;ExcessHet=3.0103;FS=0.000;MLEAC=2;MLEAF=1.00;MQ=42.00;QD=37.53;SOR=0.892	GT:AD:DP:GQ:PL	1/1:0,75:75:99:2990,226,0
chrV	24938	.	C	T	2809.77	PASS	AC=2;AF=1.00;AN=2;DP=70;ExcessHet=3.0103;FS=0.000;MLEAC=2;MLEAF=1.00;MQ=42.00;QD=27.22;SOR=1.085	GT:AD:DP:GQ:PL	1/1:0,70:70:99:2838,210,0
chrV	26679	.	C	T	4280.77	PASS	AC=2;AF=1.00;AN=2;DP=108;ExcessHet=3.0103;FS=0.000;MLEAC=2;MLEAF=1.00;MQ=41.59;QD=30.87;SOR=2.175	GT:AD:DP:GQ:PL	1/1:0,108:108:99:4309,325,0
chrV	26691	.	C	T	4165.77	PASS	AC=2;AF=1.00;AN=2;DP=104;ExcessHet=3.0103;FS=0.000;MLEAC=2;MLEAF=1.00;MQ=41.58;QD=32.88;SOR=2.348	GT:AD:DP:GQ:PL	1/1:0,104:104:99:4194,312,0
chrV	26987	.	C	T	5102.77	PASS	AC=2;AF=1.00;AN=2;DP=126;ExcessHet=3.0103;FS=0.000;MLEAC=2;MLEAF=1.00;MQ=41.98;QD=27.95;SOR=1.234	GT:AD:DP:GQ:PL	1/1:0,126:126:99:5131,379,0
chrV	27083	.	C	T	5452.77	PASS	AC=2;AF=1.00;AN=2;DP=143;ExcessHet=3.0103;FS=0.000;MLEAC=2;MLEAF=1.00;MQ=41.56;QD=28.95;SOR=0.735	GT:AD:DP:GQ:PL	1/1:0,143:143:99:5481,430,0
chrV	30273	.	C	T	1483.77	PASS	AC=1;AF=0.500;AN=2;BaseQRankSum=0.096;ClippingRankSum=0.000;DP=92;ExcessHet=3.0103;FS=0.000;MLEAC=1;MLEAF=0.500;MQ=41.98;MQRankSum=1.022;QD=16.13;ReadPosRankSum=-0.686;SOR=0.693	GT:AD:DP:GQ:PL	0/1:46,46:92:99:1512,0,1568
chrV	31879	.	C	T	2877.77	PASS	AC=2;AF=1.00;AN=2;DP=75;ExcessHet=3.0103;FS=0.000;MLEAC=2;MLEAF=1.00;MQ=42.00;QD=30.30;SOR=0.719	GT:AD:DP:GQ:PL	1/1:0,75:75:99:2906,225,0
chrV	33168	.	C	T	3572.77	PASS	AC=2;AF=1.00;AN=2;DP=97;ExcessHet=3.0103;FS=0.000;MLEAC=2;MLEAF=1.00;MQ=42.00;QD=27.28;SOR=1.099	GT:AD:DP:GQ:PL	1/1:0,97:97:99:3601,291,0
chrV	34242	.	C	T	1879.77	PASS	AC=2;AF=1.00;AN=2;BaseQRankSum=0.629;ClippingRankSum=0.000;DP=51;ExcessHet=3.0103;FS=0.000;MLEAC=2;MLEAF=1.00;MQ=42.00;MQRankSum=0.000;QD=31.61;ReadPosRankSum=1.010;SOR=0.638	GT:AD:DP:GQ:PL	1/1:1,50:51:99:1908,113,0
chrV	34638	.	C	T	656.77	PASS	AC=1;AF=0.500;AN=2;BaseQRankSum=1.684;ClippingRankSum=0.000;DP=40;ExcessHet=3.0103;FS=1.478;MLEAC=1;MLEAF=0.500;MQ=42.00;MQRankSum=0.000;QD=16.42;ReadPosRankSum=-0.275;SOR=0.394	GT:AD:DP:GQ:PL	0/1:21,19:40:99:685,0,722
chrV	41413	.	G	A	4807.77	PASS	AC=2;AF=1.00;AN=2;BaseQRankSum=1.751;ClippingRankSum=0.000;DP=119;ExcessHet=3.0103;FS=4.223;MLEAC=2;MLEAF=1.00;MQ=41.97;MQRankSum=-0.065;QD=30.65;ReadPosRankSum=-0.735;SOR=1.108	GT:AD:DP:GQ:PL	1/1:1,118:119:99:4836,348,0
chrV	48347	.	G	A	2930.77	PASS	AC=2;AF=1.00;AN=2;DP=73;ExcessHet=3.0103;FS=0.000;MLEAC=2;MLEAF=1.00;MQ=42.00;QD=29.40;SOR=2.030	GT:AD:DP:GQ:PL	1/1:0,73:73:99:2959,220,0
chrV	48500	.	G	A	3119.77	PASS	AC=2;AF=1.00;AN=2;DP=74;ExcessHet=3.0103;FS=0.000;MLEAC=2;MLEAF=1.00;MQ=42.00;QD=31.46;SOR=2.432	GT:AD:DP:GQ:PL	1/1:0,74:74:99:3148,223,0
chrV	50587	.	G	A	2677.77	PASS	AC=2;AF=1.00;AN=2;DP=65;ExcessHet=3.0103;FS=0.000;MLEAC=2;MLEAF=1.00;MQ=42.00;QD=30.38;SOR=1.646	GT:AD:DP:GQ:PL	1/1:0,65:65:99:2706,196,0
chrV	51368	.	G	A	1128.77	PASS	AC=1;AF=0.500;AN=2;BaseQRankSum=0.466;ClippingRankSum=0.000;DP=84;ExcessHet=3.0103;FS=1.763;MLEAC=1;MLEAF=0.500;MQ=42.00;MQRankSum=0.000;QD=13.44;ReadPosRankSum=-1.249;SOR=0.825	GT:AD:DP:GQ:PL	0/1:47,37:84:99:1157,0,1542
chrV	51773	.	G	A	1705.77	PASS	AC=1;AF=0.500;AN=2;BaseQRankSum=-0.179;ClippingRankSum=0.000;DP=100;ExcessHet=3.0103;FS=0.000;MLEAC=1;MLEAF=0.500;MQ=41.96;MQRankSum=-1.379;QD=17.06;ReadPosRankSum=-1.367;SOR=0.665	GT:AD:DP:GQ:PL	0/1:49,51:100:99:1734,0,1713
chrV	53314	.	G	A	1256.77	PASS	AC=1;AF=0.500;AN=2;BaseQRankSum=0.854;ClippingRankSum=0.000;DP=105;ExcessHet=3.0103;FS=0.749;MLEAC=1;MLEAF=0.500;MQ=41.55;MQRankSum=-1.024;QD=11.97;ReadPosRankSum=0.114;SOR=0.843	GT:AD:DP:GQ:PL	0/1:64,41:105:99:1285,0,2136
chrV	53333	.	G	A	1176.77	PASS	AC=1;AF=0.500;AN=2;BaseQRankSum=0.890;ClippingRankSum=0.000;DP=86;ExcessHet=3.0103;FS=0.000;MLEAC=1;MLEAF=0.500;MQ=41.45;MQRankSum=-0.954;QD=13.68;ReadPosRankSum=0.303;SOR=0.699	GT:AD:DP:GQ:PL	0/1:51,35:86:99:1205,0,1798
chrV	54265	.	G	A	1113.77	PASS	AC=1;AF=0.500;AN=2;BaseQRankSum=-1.314;ClippingRankSum=0.000;DP=67;ExcessHet=3.0103;FS=4.916;MLEAC=1;MLEAF=0.500;MQ=42.00;MQRankSum=0.000;QD=16.62;ReadPosRankSum=-0.714;SOR=0.286	GT:AD:DP:GQ:PL	0/1:32,35:67:99:1142,0,1167
chrV	54397	.	G	A	371.77	PASS	AC=1;AF=0.500;AN=2;BaseQRankSum=1.134;ClippingRankSum=0.000;DP=48;ExcessHet=3.0103;FS=1.267;MLEAC=1;MLEAF=0.500;MQ=42.00;MQRankSum=0.000;QD=7.75;ReadPosRankSum=-0.263;SOR=0.909	GT:AD:DP:GQ:PL	0/1:35,13:48:99:400,0,1229
chrV	54977	.	G	A	1812.77	PASS	AC=1;AF=0.500;AN=2;BaseQRankSum=1.958;ClippingRankSum=0.000;DP=110;ExcessHet=3.0103;FS=1.791;MLEAC=1;MLEAF=0.500;MQ=41.87;MQRankSum=0.931;QD=16.48;ReadPosRankSum=0.400;SOR=0.482	GT:AD:DP:GQ:PL	0/1:60,50:110:99:1841,0,2122
chrV	55246	.	G	A	2299.77	PASS	AC=1;AF=0.500;AN=2;BaseQRankSum=-0.153;ClippingRankSum=0.000;DP=124;ExcessHet=3.0103;FS=1.462;MLEAC=1;MLEAF=0.500;MQ=42.00;MQRankSum=0.000;QD=18.55;ReadPosRankSum=-0.573;SOR=0.530	GT:AD:DP:GQ:PL	0/1:58,66:124:99:2328,0,2045
chrV	56216	.	G	A	1474.77	PASS	AC=1;AF=0.500;AN=2;BaseQRankSum=-0.477;ClippingRankSum=0.000;DP=93;ExcessHet=3.0103;FS=2.068;MLEAC=1;MLEAF=0.500;MQ=41.85;MQRankSum=-2.699;QD=15.86;ReadPosRankSum=-1.702;SOR=0.426	GT:AD:DP:GQ:PL	0/1:46,47:93:99:1503,0,1564
chrV	56476	.	G	A	2248.77	PASS	AC=1;AF=0.500;AN=2;BaseQRankSum=-3.144;ClippingRankSum=0.000;DP=129;ExcessHet=3.0103;FS=2.446;MLEAC=1;MLEAF=0.500;MQ=41.89;MQRankSum=1.132;QD=17.57;ReadPosRankSum=-0.714;SOR=0.971	GT:AD:DP:GQ:PL	0/1:57,71:128:99:2277,0,1878
chrV	57583	.	G	A	1691.77	PASS	AC=1;AF=0.500;AN=2;BaseQRankSum=0.751;ClippingRankSum=0.000;DP=94;ExcessHet=3.0103;FS=5.234;MLEAC=1;MLEAF=0.500;MQ=41.96;MQRankSum=-1.347;QD=18.00;ReadPosRankSum=0.492;SOR=1.200	GT:AD:DP:GQ:PL	0/1:45,49:94:99:1720,0,1601
chrV	60426	.	G	A	2156.77	PASS	AC=1;AF=0.500;AN=2;BaseQRankSum=1.801;ClippingRankSum=0.000;DP=127;ExcessHet=3.0103;FS=0.656;MLEAC=1;MLEAF=0.500;MQ=42.00;MQRankSum=0.000;QD=16.98;ReadPosRankSum=0.579;SOR=0.730	GT:AD:DP:GQ:PL	0/1:65,62:127:99:2185,0,2245
chrV	60797	.	G	A	1603.77	PASS	AC=1;AF=0.500;AN=2;BaseQRankSum=1.357;ClippingRankSum=0.000;DP=106;ExcessHet=3.0103;FS=0.000;MLEAC=1;MLEAF=0.500;MQ=42.00;MQRankSum=0.000;QD=15.27;ReadPosRankSum=-0.187;SOR=0.735	GT:AD:DP:GQ:PL	0/1:58,47:105:99:1632,0,2052
chrV	61045	.	G	A	1188.77	PASS	AC=1;AF=0.500;AN=2;BaseQRankSum=0.910;ClippingRankSum=0.000;DP=87;ExcessHet=3.0103;FS=1.112;MLEAC=1;MLEAF=0.500;MQ=41.96;MQRankSum=1.184;QD=13.66;ReadPosRankSum=-1.227;SOR=0.867	GT:AD:DP:GQ:PL	0/1:52,35:87:99:1217,0,1761
chrV	61473	.	G	A	593.77	PASS	AC=1;AF=0.500;AN=2;BaseQRankSum=-0.285;ClippingRankSum=0.000;DP=45;ExcessHet=3.0103;FS=0.000;MLEAC=1;MLEAF=0.500;MQ=42.00;MQRankSum=0.000;QD=13.49;ReadPosRankSum=-0.192;SOR=0.536	GT:AD:DP:GQ:PL	0/1:25,19:44:99:622,0,896
chrV	62831	.	G	A	1297.77	PASS	AC=1;AF=0.500;AN=2;BaseQRankSum=-1.487;ClippingRankSum=0.000;DP=90;ExcessHet=3.0103;FS=9.203;MLEAC=1;MLEAF=0.500;MQ=42.00;MQRankSum=0.000;QD=14.75;ReadPosRankSum=-1.447;SOR=0.184	GT:AD:DP:GQ:PL	0/1:49,39:88:99:1326,0,1814
chrV	64373	.	G	A	1927.77	PASS	AC=1;AF=0.500;AN=2;BaseQRankSum=0.272;ClippingRankSum=0.000;DP=114;ExcessHet=3.0103;FS=10.302;MLEAC=1;MLEAF=0.500;MQ=42.00;MQRankSum=0.000;QD=16.91;ReadPosRankSum=-0.320;SOR=0.382	GT:AD:DP:GQ:PL	0/1:56,58:114:99:1956,0,1900
chrV	64845	.	G	A	1027.77	PASS	AC=1;AF=0.500;AN=2;BaseQRankSum=1.674;ClippingRankSum=0.000;DP=79;ExcessHet=3.0103;FS=0.000;MLEAC=1;MLEAF=0.500;MQ=42.00;MQRankSum=0.000;QD=13.01;ReadPosRankSum=1.550;SOR=0.667	GT:AD:DP:GQ:PL	0/1:47,32:79:99:1056,0,1530
chrV	67061	.	G	A	1241.77	PASS	AC=1;AF=0.500;AN=2;BaseQRankSum=1.892;ClippingRankSum=0.000;DP=75;ExcessHet=3.0103;FS=1.331;MLEAC=1;MLEAF=0.500;MQ=42.00;MQRankSum=0.000;QD=16.56;ReadPosRankSum=0.708;SOR=1.125	GT:AD:DP:GQ:PL	0/1:38,37:75:99:1270,0,1259
chrV	67472	.	G	A	295.77	PASS	AC=1;AF=0.500;AN=2;BaseQRankSum=1.722;ClippingRankSum=0.000;DP=53;ExcessHet=3.0103;FS=0.000;MLEAC=1;MLEAF=0.500;MQ=41.93;MQRankSum=1.084;QD=5.80;ReadPosRankSum=-1.036;SOR=0.662	GT:AD:DP:GQ:PL	0/1:33,18:51:99:324,0,1022
chrV	67567	.	G	A	1495.77	PASS	AC=1;AF=0.500;AN=2;BaseQRankSum=-0.612;ClippingRankSum=0.000;DP=79;ExcessHet=3.0103;FS=0.000;MLEAC=1;MLEAF=0.500;MQ=42.00;MQRankSum=0.000;QD=18.93;ReadPosRankSum=1.603;SOR=0.776	GT:AD:DP:GQ:PL	0/1:35,44:79:99:1524,0,1216
chrV	68168	.	G	A	2486.77	PASS	AC=1;AF=0.500;AN=2;BaseQRankSum=0.622;ClippingRankSum=0.000;DP=151;ExcessHet=3.0103;FS=0.617;MLEAC=1;MLEAF=0.500;MQ=41.90;MQRankSum=-1.034;QD=16.47;ReadPosRankSum=0.616;SOR=0.603	GT:AD:DP:GQ:PL	0/1:79,72:151:99:2515,0,2789
chrV	68552	.	G	A	3218.77	PASS	AC=1;AF=0.500;AN=2;BaseQRankSum=-0.204;ClippingRankSum=0.000;DP=178;ExcessHet=3.0103;FS=1.941;MLEAC=1;MLEAF=0.500;MQ=42.00;MQRankSum=0.000;QD=18.08;ReadPosRankSum=-1.002;SOR=0.881	GT:AD:DP:GQ:PL	0/1:84,94:178:99:3247,0,2887
chrV	68675	.	G	A	2918.77	PASS	AC=1;AF=0.500;AN=2;BaseQRankSum=1.391;ClippingRankSum=0.000;DP=164;ExcessHet=3.0103;FS=2.720;MLEAC=1;MLEAF=0.500;MQ=41.65;MQRankSum=-1.893;QD=17.80;ReadPosRankSum=1.736;SOR=0.558	GT:AD:DP:GQ:PL	0/1:77,87:164:99:2947,0,2546
chrV	69682	.	G	A	1763.77	PASS	AC=1;AF=0.500;AN=2;BaseQRankSum=-1.351;ClippingRankSum=0.000;DP=116;ExcessHet=3.0103;FS=4.774;MLEAC=1;MLEAF=0.500;MQ=41.97;MQRankSum=1.408;QD=15.20;ReadPosRankSum=0.229;SOR=1.158	GT:AD:DP:GQ:PL	0/1:59,57:116:99:1792,0,1949
chrV	70161	.	G	A	1651.77	PASS	AC=1;AF=0.500;AN=2;BaseQRankSum=-0.938;ClippingRankSum=0.000;DP=118;ExcessHet=3.0103;FS=2.379;MLEAC=1;MLEAF=0.500;MQ=42.00;MQRankSum=0.000;QD=14.00;ReadPosRankSum=-0.010;SOR=0.759	GT:AD:DP:GQ:PL	0/1:66,52:118:99:1680,0,2269
chrV	71616	.	G	A	1350.77	PASS	AC=1;AF=0.500;AN=2;BaseQRankSum=0.150;ClippingRankSum=0.000;DP=70;ExcessHet=3.0103;FS=0.916;MLEAC=1;MLEAF=0.500;MQ=42.00;MQRankSum=0.000;QD=19.30;ReadPosRankSum=0.148;SOR=0.869	GT:AD:DP:GQ:PL	0/1:30,40:70:99:1379,0,993
chrV	73814	.	G	A	1433.77	PASS	AC=1;AF=0.500;AN=2;BaseQRankSum=-2.203;ClippingRankSum=0.000;DP=104;ExcessHet=3.0103;FS=1.601;MLEAC=1;MLEAF=0.500;MQ=42.00;MQRankSum=0.000;QD=13.79;ReadPosRankSum=-0.611;SOR=0.538	GT:AD:DP:GQ:PL	0/1:56,48:104:99:1462,0,1924
chrV	74531	.	G	A	2034.77	PASS	AC=1;AF=0.500;AN=2;BaseQRankSum=1.269;ClippingRankSum=0.000;DP=110;ExcessHet=3.0103;FS=2.712;MLEAC=1;MLEAF=0.500;MQ=42.00;MQRankSum=0.000;QD=18.50;ReadPosRankSum=1.636;SOR=0.469	GT:AD:DP:GQ:PL	0/1:50,60:110:99:2063,0,1665
chrV	74678	.	G	A	1697.77	PASS	AC=1;AF=0.500;AN=2;BaseQRankSum=-0.299;ClippingRankSum=0.000;DP=105;ExcessHet=3.0103;FS=1.654;MLEAC=1;MLEAF=0.500;MQ=42.00;MQRankSum=0.000;QD=16.32;ReadPosRankSum=0.861;SOR=0.484	GT:AD:DP:GQ:PL	0/1:56,48:104:99:1726,0,2045
chrV	75595	.	G	A	923.77	PASS	AC=1;AF=0.500;AN=2;BaseQRankSum=0.229;ClippingRankSum=0.000;DP=74;ExcessHet=3.0103;FS=5.518;MLEAC=1;MLEAF=0.500;MQ=42.00;MQRankSum=0.000;QD=12.48;ReadPosRankSum=-0.976;SOR=1.494	GT:AD:DP:GQ:PL	0/1:47,27:74:99:952,0,1630
chrV	75620	.	G	A	714.77	PASS	AC=1;AF=0.500;AN=2;BaseQRankSum=2.044;ClippingRankSum=0.000;DP=57;ExcessHet=3.0103;FS=0.000;MLEAC=1;MLEAF=0.500;MQ=42.00;MQRankSum=0.000;QD=12.54;ReadPosRankSum=-0.351;SOR=0.748	GT:AD:DP:GQ:PL	0/1:36,21:57:99:743,0,1262
chrV	80062	.	G	A	1721.77	PASS	AC=1;AF=0.500;AN=2;BaseQRankSum=1.127;ClippingRankSum=0.000;DP=121;ExcessHet=3.0103;FS=9.881;MLEAC=1;MLEAF=0.500;MQ=42.00;MQRankSum=-2.751;QD=14.23;ReadPosRankSum=0.997;SOR=0.795	GT:AD:DP:GQ:PL	0/1:63,58:121:99:1750,0,1857
chrV	80707	.	G	A	2631.77	PASS	AC=1;AF=0.500;AN=2;BaseQRankSum=0.307;ClippingRankSum=0.000;DP=142;ExcessHet=3.0103;FS=3.122;MLEAC=1;MLEAF=0.500;MQ=41.90;MQRankSum=1.169;QD=18.80;ReadPosRankSum=0.586;SOR=0.450	GT:AD:DP:GQ:PL	0/1:60,80:140:99:2660,0,1862
chrV	85480	.	C	T	2476.77	PASS	AC=1;AF=0.500;AN=2;BaseQRankSum=2.299;ClippingRankSum=0.000;DP=138;ExcessHet=3.0103;FS=2.458;MLEAC=1;MLEAF=0.500;MQ=41.99;MQRankSum=1.014;QD=17.95;ReadPosRankSum=-0.236;SOR=1.011	GT:AD:DP:GQ:PL	0/1:69,69:138:99:2505,0,2368
chrV	86211	.	C	T	2050.77	PASS	AC=1;AF=0.500;AN=2;BaseQRankSum=2.443;ClippingRankSum=0.000;DP=131;ExcessHet=3.0103;FS=0.000;MLEAC=1;MLEAF=0.500;MQ=41.96;MQRankSum=0.631;QD=15.65;ReadPosRankSum=0.109;SOR=0.667	GT:AD:DP:GQ:PL	0/1:64,67:131:99:2079,0,1897
chrV	96525	.	C	T	468.77	PASS	AC=1;AF=0.500;AN=2;BaseQRankSum=-2.151;ClippingRankSum=0.000;DP=58;ExcessHet=3.0103;FS=5.067;MLEAC=1;MLEAF=0.500;MQ=42.00;MQRankSum=0.000;QD=8.08;ReadPosRankSum=-2.967;SOR=0.187	GT:AD:DP:GQ:PL	0/1:41,17:58:99:497,0,1492
chrV	100182	.	C	T	1483.77	PASS	AC=1;AF=0.500;AN=2;BaseQRankSum=0.601;ClippingRankSum=0.000;DP=92;ExcessHet=3.0103;FS=0.000;MLEAC=1;MLEAF=0.500;MQ=41.61;MQRankSum=-0.486;QD=16.13;ReadPosRankSum=-1.130;SOR=0.695	GT:AD:DP:GQ:PL	0/1:41,51:92:99:1512,0,1174
chrV	100239	.	G	A	1530.77	PASS	AC=1;AF=0.500;AN=2;BaseQRankSum=-2.054;ClippingRankSum=0.000;DP=82;ExcessHet=3.0103;FS=1.042;MLEAC=1;MLEAF=0.500;MQ=41.61;MQRankSum=0.343;QD=18.90;ReadPosRankSum=0.782;SOR=0.913	GT:AD:DP:GQ:PL	0/1:35,46:81:99:1559,0,1136
chrV	107120	.	C	T	884.77	PASS	AC=1;AF=0.500;AN=2;BaseQRankSum=-0.214;ClippingRankSum=0.000;DP=58;ExcessHet=3.0103;FS=6.282;MLEAC=1;MLEAF=0.500;MQ=42.00;MQRankSum=0.000;QD=15.25;ReadPosRankSum=-0.774;SOR=1.685	GT:AD:DP:GQ:PL	0/1:30,28:58:99:913,0,974
chrV	122970	.	G	A	1230.77	PASS	AC=1;AF=0.500;AN=2;BaseQRankSum=-0.917;ClippingRankSum=0.000;DP=75;ExcessHet=3.0103;FS=0.000;MLEAC=1;MLEAF=0.500;MQ=41.61;MQRankSum=-0.038;QD=16.41;ReadPosRankSum=-2.109;SOR=0.824	GT:AD:DP:GQ:PL	0/1:39,36:75:99:1259,0,1356
chrV	124989	.	C	T	1578.77	PASS	AC=1;AF=0.500;AN=2;BaseQRankSum=0.138;ClippingRankSum=0.000;DP=128;ExcessHet=3.0103;FS=7.160;MLEAC=1;MLEAF=0.500;MQ=42.00;MQRankSum=0.000;QD=12.33;ReadPosRankSum=0.918;SOR=0.303	GT:AD:DP:GQ:PL	0/1:79,49:128:99:1607,0,2863
chrV	130480	.	C	T	732.77	PASS	AC=1;AF=0.500;AN=2;BaseQRankSum=1.374;ClippingRankSum=0.000;DP=55;ExcessHet=3.0103;FS=1.214;MLEAC=1;MLEAF=0.500;MQ=42.00;MQRankSum=0.000;QD=13.32;ReadPosRankSum=1.626;SOR=1.008	GT:AD:DP:GQ:PL	0/1:32,23:55:99:761,0,1032
chrV	131519	.	C	T	679.77	PASS	AC=1;AF=0.500;AN=2;BaseQRankSum=1.915;ClippingRankSum=0.000;DP=57;ExcessHet=3.0103;FS=1.090;MLEAC=1;MLEAF=0.500;MQ=42.00;MQRankSum=0.000;QD=11.93;ReadPosRankSum=-0.754;SOR=0.503	GT:AD:DP:GQ:PL	0/1:36,21:57:99:708,0,1155
chrV	131675	.	C	T	200.77	PASS	AC=1;AF=0.500;AN=2;BaseQRankSum=-0.501;ClippingRankSum=0.000;DP=24;ExcessHet=3.0103;FS=0.000;MLEAC=1;MLEAF=0.500;MQ=41.92;MQRankSum=-1.326;QD=8.37;ReadPosRankSum=-0.381;SOR=0.446	GT:AD:DP:GQ:PL	0/1:16,8:24:99:229,0,550
chrV	144614	.	G	A	1027.77	PASS	AC=1;AF=0.500;AN=2;BaseQRankSum=-0.608;ClippingRankSum=0.000;DP=55;ExcessHet=3.0103;FS=5.626;MLEAC=1;MLEAF=0.500;MQ=41.66;MQRankSum=-1.498;QD=19.03;ReadPosRankSum=0.167;SOR=0.368	GT:AD:DP:GQ:PL	0/1:23,31:54:99:1056,0,799
chrV	167538	.	G	A	546.77	PASS	AC=1;AF=0.500;AN=2;BaseQRankSum=1.010;ClippingRankSum=0.000;DP=44;ExcessHet=3.0103;FS=1.184;MLEAC=1;MLEAF=0.500;MQ=42.00;MQRankSum=0.000;QD=12.43;ReadPosRankSum=0.525;SOR=0.894	GT:AD:DP:GQ:PL	0/1:26,18:44:99:575,0,806
chrV	178583	.	C	T	295.77	PASS	AC=1;AF=0.500;AN=2;BaseQRankSum=-1.564;ClippingRankSum=0.000;DP=29;ExcessHet=3.0103;FS=0.000;MLEAC=1;MLEAF=0.500;MQ=40.99;MQRankSum=-1.663;QD=10.20;ReadPosRankSum=-0.703;SOR=0.892	GT:AD:DP:GQ:PL	0/1:17,12:29:99:324,0,590
chrV	195388	.	C	T	2920.77	PASS	AC=1;AF=0.500;AN=2;BaseQRankSum=0.956;ClippingRankSum=0.000;DP=133;ExcessHet=3.0103;FS=7.918;MLEAC=1;MLEAF=0.500;MQ=41.82;MQRankSum=-0.540;QD=22.13;ReadPosRankSum=-0.823;SOR=1.055	GT:AD:DP:GQ:PL	0/1:58,74:132:99:2949,0,4275
chrV	195397	.	C	T	2834.77	PASS	AC=1;AF=0.500;AN=2;BaseQRankSum=-1.346;ClippingRankSum=0.000;DP=133;ExcessHet=3.0103;FS=9.212;MLEAC=1;MLEAF=0.500;MQ=41.82;MQRankSum=-0.597;QD=21.31;ReadPosRankSum=-0.211;SOR=0.991	GT:AD:DP:GQ:PL	0/1:60,73:133:99:2863,0,4284
chrV	224862	.	C	T	2166.77	PASS	AC=1;AF=0.500;AN=2;BaseQRankSum=0.204;ClippingRankSum=0.000;DP=123;ExcessHet=3.0103;FS=1.469;MLEAC=1;MLEAF=0.500;MQ=41.98;MQRankSum=1.110;QD=17.62;ReadPosRankSum=-0.064;SOR=0.860	GT:AD:DP:GQ:PL	0/1:56,67:123:99:2195,0,1837
chrV	226317	.	G	A	2352.77	PASS	AC=1;AF=0.500;AN=2;BaseQRankSum=1.943;ClippingRankSum=0.000;DP=148;ExcessHet=3.0103;FS=7.936;MLEAC=1;MLEAF=0.500;MQ=42.00;MQRankSum=0.000;QD=15.90;ReadPosRankSum=0.247;SOR=1.473	GT:AD:DP:GQ:PL	0/1:79,69:148:99:2381,0,2489
chrV	237420	.	G	A	636.77	PASS	AC=1;AF=0.500;AN=2;BaseQRankSum=1.448;ClippingRankSum=0.000;DP=47;ExcessHet=3.0103;FS=1.328;MLEAC=1;MLEAF=0.500;MQ=41.56;MQRankSum=-0.245;QD=13.55;ReadPosRankSum=-0.288;SOR=0.382	GT:AD:DP:GQ:PL	0/1:27,20:47:99:665,0,868
chrV	238036	.	G	A	885.77	PASS	AC=1;AF=0.500;AN=2;BaseQRankSum=-1.550;ClippingRankSum=0.000;DP=85;ExcessHet=3.0103;FS=9.417;MLEAC=1;MLEAF=0.500;MQ=42.00;MQRankSum=0.000;QD=10.42;ReadPosRankSum=-0.885;SOR=1.307	GT:AD:DP:GQ:PL	0/1:57,28:85:99:914,0,2200
chrV	259726	.	G	A	299.77	PASS	AC=1;AF=0.500;AN=2;BaseQRankSum=0.786;ClippingRankSum=0.000;DP=23;ExcessHet=3.0103;FS=14.428;MLEAC=1;MLEAF=0.500;MQ=42.00;MQRankSum=0.000;QD=13.03;ReadPosRankSum=-0.436;SOR=2.225	GT:AD:DP:GQ:PL	0/1:13,10:23:99:328,0,448
chrV	271169	.	G	A	1119.77	PASS	AC=1;AF=0.500;AN=2;BaseQRankSum=0.130;ClippingRankSum=0.000;DP=58;ExcessHet=3.0103;FS=2.489;MLEAC=1;MLEAF=0.500;MQ=42.00;MQRankSum=0.000;QD=19.31;ReadPosRankSum=-0.583;SOR=0.396	GT:AD:DP:GQ:PL	0/1:26,32:58:99:1148,0,879
chrV	286935	.	G	A	483.77	PASS	AC=1;AF=0.500;AN=2;BaseQRankSum=0.818;ClippingRankSum=0.000;DP=45;ExcessHet=3.0103;FS=2.780;MLEAC=1;MLEAF=0.500;MQ=42.00;MQRankSum=0.000;QD=10.75;ReadPosRankSum=0.026;SOR=0.550	GT:AD:DP:GQ:PL	0/1:30,15:45:99:512,0,1152
chrV	303390	.	G	A	1071.77	PASS	AC=1;AF=0.500;AN=2;BaseQRankSum=1.587;ClippingRankSum=0.000;DP=74;ExcessHet=3.0103;FS=0.995;MLEAC=1;MLEAF=0.500;MQ=41.95;MQRankSum=-1.568;QD=14.48;ReadPosRankSum=1.699;SOR=0.553	GT:AD:DP:GQ:PL	0/1:41,33:74:99:1100,0,1391
chrV	312038	.	C	T	1166.77	PASS	AC=1;AF=0.500;AN=2;BaseQRankSum=-0.596;ClippingRankSum=0.000;DP=78;ExcessHet=3.0103;FS=1.045;MLEAC=1;MLEAF=0.500;MQ=41.97;MQRankSum=0.000;QD=15.15;ReadPosRankSum=0.900;SOR=0.547	GT:AD:DP:GQ:PL	0/1:41,36:77:99:1195,0,1411
chrV	322307	.	C	T	605.77	PASS	AC=1;AF=0.500;AN=2;BaseQRankSum=0.045;ClippingRankSum=0.000;DP=38;ExcessHet=3.0103;FS=0.000;MLEAC=1;MLEAF=0.500;MQ=42.00;MQRankSum=0.000;QD=15.94;ReadPosRankSum=-0.556;SOR=0.635	GT:AD:DP:GQ:PL	0/1:18,20:38:99:634,0,546
chrV	323119	.	C	T	1174.77	PASS	AC=1;AF=0.500;AN=2;BaseQRankSum=-1.516;ClippingRankSum=0.000;DP=79;ExcessHet=3.0103;FS=1.866;MLEAC=1;MLEAF=0.500;MQ=41.63;MQRankSum=-0.037;QD=15.06;ReadPosRankSum=-1.666;SOR=0.644	GT:AD:DP:GQ:PL	0/1:40,38:78:99:1203,0,1372
chrV	340759	.	G	A	1951.77	PASS	AC=1;AF=0.500;AN=2;BaseQRankSum=1.431;ClippingRankSum=0.000;DP=109;ExcessHet=3.0103;FS=5.982;MLEAC=1;MLEAF=0.500;MQ=41.46;MQRankSum=-2.208;QD=17.91;ReadPosRankSum=2.425;SOR=1.033	GT:AD:DP:GQ:PL	0/1:53,56:109:99:1980,0,1826
chrV	342113	.	G	A	1899.77	PASS	AC=1;AF=0.500;AN=2;BaseQRankSum=-1.799;ClippingRankSum=0.000;DP=103;ExcessHet=3.0103;FS=6.450;MLEAC=1;MLEAF=0.500;MQ=42.00;MQRankSum=0.000;QD=18.63;ReadPosRankSum=-1.072;SOR=0.243	GT:AD:DP:GQ:PL	0/1:46,56:102:99:1928,0,1614
chrV	342224	.	G	A	577.77	PASS	AC=1;AF=0.500;AN=2;BaseQRankSum=-1.188;ClippingRankSum=0.000;DP=44;ExcessHet=3.0103;FS=0.000;MLEAC=1;MLEAF=0.500;MQ=42.00;MQRankSum=0.000;QD=13.13;ReadPosRankSum=-0.027;SOR=0.818	GT:AD:DP:GQ:PL	0/1:26,18:44:99:606,0,946
chrV	343129	.	G	A	2330.77	PASS	AC=1;AF=0.500;AN=2;BaseQRankSum=1.111;ClippingRankSum=0.000;DP=160;ExcessHet=3.0103;FS=1.395;MLEAC=1;MLEAF=0.500;MQ=41.89;MQRankSum=-0.750;QD=14.66;ReadPosRankSum=1.388;SOR=0.530	GT:AD:DP:GQ:PL	0/1:88,71:159:99:2359,0,2935
chrV	343425	.	G	A	1941.77	PASS	AC=1;AF=0.500;AN=2;BaseQRankSum=0.539;ClippingRankSum=0.000;DP=115;ExcessHet=3.0103;FS=1.501;MLEAC=1;MLEAF=0.500;MQ=41.61;MQRankSum=-0.996;QD=17.03;ReadPosRankSum=-0.440;SOR=0.914	GT:AD:DP:GQ:PL	0/1:56,58:114:99:1970,0,1810
chrV	346638	.	G	A	1393.77	PASS	AC=1;AF=0.500;AN=2;BaseQRankSum=-1.453;ClippingRankSum=0.000;DP=81;ExcessHet=3.0103;FS=0.000;MLEAC=1;MLEAF=0.500;MQ=42.00;MQRankSum=0.000;QD=17.21;ReadPosRankSum=-0.581;SOR=0.677	GT:AD:DP:GQ:PL	0/1:42,39:81:99:1422,0,1553
chrV	349300	.	G	A	3003.77	PASS	AC=1;AF=0.500;AN=2;BaseQRankSum=0.921;ClippingRankSum=0.000;DP=156;ExcessHet=3.0103;FS=3.749;MLEAC=1;MLEAF=0.500;MQ=41.88;MQRankSum=-0.316;QD=19.25;ReadPosRankSum=-2.234;SOR=0.591	GT:AD:DP:GQ:PL	0/1:67,89:156:99:3032,0,2093
chrV	361808	.	G	A	2381.77	PASS	AC=1;AF=0.500;AN=2;BaseQRankSum=1.211;ClippingRankSum=0.000;DP=147;ExcessHet=3.0103;FS=0.734;MLEAC=1;MLEAF=0.500;MQ=42.00;MQRankSum=0.000;QD=16.20;ReadPosRankSum=1.361;SOR=0.801	GT:AD:DP:GQ:PL	0/1:77,70:147:99:2410,0,2609
chrV	382472	.	C	T	378.77	PASS	AC=1;AF=0.500;AN=2;BaseQRankSum=0.495;ClippingRankSum=0.000;DP=34;ExcessHet=3.0103;FS=11.789;MLEAC=1;MLEAF=0.500;MQ=41.35;MQRankSum=-0.939;QD=11.14;ReadPosRankSum=-1.476;SOR=2.985	GT:AD:DP:GQ:PL	0/1:20,14:34:99:407,0,651
chrV	402019	.	C	T	304.77	PASS	AC=1;AF=0.500;AN=2;BaseQRankSum=0.653;ClippingRankSum=0.000;DP=18;ExcessHet=3.0103;FS=1.957;MLEAC=1;MLEAF=0.500;MQ=42.00;MQRankSum=0.000;QD=16.93;ReadPosRankSum=1.399;SOR=0.569	GT:AD:DP:GQ:PL	0/1:9,9:18:99:333,0,296
chrV	416379	.	G	A	805.77	PASS	AC=1;AF=0.500;AN=2;BaseQRankSum=-1.352;ClippingRankSum=0.000;DP=37;ExcessHet=3.0103;FS=0.000;MLEAC=1;MLEAF=0.500;MQ=42.00;MQRankSum=0.000;QD=21.78;ReadPosRankSum=-0.853;SOR=0.903	GT:AD:DP:GQ:PL	0/1:14,23:37:99:834,0,505
chrV	424686	.	C	T	680.77	PASS	AC=1;AF=0.500;AN=2;BaseQRankSum=0.017;ClippingRankSum=0.000;DP=35;ExcessHet=3.0103;FS=11.394;MLEAC=1;MLEAF=0.500;MQ=42.00;MQRankSum=0.000;QD=19.45;ReadPosRankSum=-0.324;SOR=2.636	GT:AD:DP:GQ:PL	0/1:14,21:35:99:709,0,491
chrV	431080	.	G	A	485.77	PASS	AC=1;AF=0.500;AN=2;BaseQRankSum=-0.381;ClippingRankSum=0.000;DP=29;ExcessHet=3.0103;FS=3.352;MLEAC=1;MLEAF=0.500;MQ=42.00;MQRankSum=0.000;QD=16.75;ReadPosRankSum=0.424;SOR=0.486	GT:AD:DP:GQ:PL	0/1:14,15:29:99:514,0,482
chrV	437808	.	G	A	1185.77	PASS	AC=1;AF=0.500;AN=2;BaseQRankSum=0.448;ClippingRankSum=0.000;DP=68;ExcessHet=3.0103;FS=12.180;MLEAC=1;MLEAF=0.500;MQ=41.79;MQRankSum=-0.913;QD=17.44;ReadPosRankSum=0.548;SOR=2.142	GT:AD:DP:GQ:PL	0/1:32,36:68:99:1214,0,1078
chrV	442467	.	C	T	2003.77	PASS	AC=1;AF=0.500;AN=2;BaseQRankSum=0.316;ClippingRankSum=0.000;DP=118;ExcessHet=3.0103;FS=1.571;MLEAC=1;MLEAF=0.500;MQ=42.00;MQRankSum=0.000;QD=17.58;ReadPosRankSum=1.577;SOR=0.859	GT:AD:DP:GQ:PL	0/1:54,60:114:99:2032,0,1765
chrV	484373	.	G	A	1266.77	PASS	AC=1;AF=0.500;AN=2;BaseQRankSum=-0.422;ClippingRankSum=0.000;DP=83;ExcessHet=3.0103;FS=1.896;MLEAC=1;MLEAF=0.500;MQ=42.00;MQRankSum=0.000;QD=15.26;ReadPosRankSum=-1.494;SOR=0.925	GT:AD:DP:GQ:PL	0/1:46,37:83:99:1295,0,1661
chrV	500289	.	G	A	518.77	PASS	AC=1;AF=0.500;AN=2;BaseQRankSum=0.694;ClippingRankSum=0.000;DP=46;ExcessHet=3.0103;FS=1.184;MLEAC=1;MLEAF=0.500;MQ=42.00;MQRankSum=0.000;QD=11.28;ReadPosRankSum=-0.487;SOR=0.929	GT:AD:DP:GQ:PL	0/1:29,17:46:99:547,0,962
chrV	515267	.	C	T	751.77	PASS	AC=1;AF=0.500;AN=2;BaseQRankSum=-1.179;ClippingRankSum=0.000;DP=45;ExcessHet=3.0103;FS=10.285;MLEAC=1;MLEAF=0.500;MQ=42.00;MQRankSum=0.000;QD=17.09;ReadPosRankSum=-0.441;SOR=0.095	GT:AD:DP:GQ:PL	0/1:21,23:44:99:780,0,727
chrV	519317	.	C	T	1017.77	PASS	AC=1;AF=0.500;AN=2;BaseQRankSum=0.276;ClippingRankSum=0.000;DP=61;ExcessHet=3.0103;FS=2.348;MLEAC=1;MLEAF=0.500;MQ=42.00;MQRankSum=0.000;QD=16.68;ReadPosRankSum=0.185;SOR=0.414	GT:AD:DP:GQ:PL	0/1:31,30:61:99:1046,0,1020
chrV	524355	.	G	A	932.77	PASS	AC=1;AF=0.500;AN=2;BaseQRankSum=-0.139;ClippingRankSum=0.000;DP=62;ExcessHet=3.0103;FS=0.000;MLEAC=1;MLEAF=0.500;MQ=42.00;MQRankSum=0.000;QD=15.29;ReadPosRankSum=1.014;SOR=0.794	GT:AD:DP:GQ:PL	0/1:33,28:61:99:961,0,1174
chrV	524614	.	C	T	647.77	PASS	AC=1;AF=0.500;AN=2;BaseQRankSum=-1.148;ClippingRankSum=0.000;DP=44;ExcessHet=3.0103;FS=4.268;MLEAC=1;MLEAF=0.500;MQ=41.91;MQRankSum=-1.331;QD=15.42;ReadPosRankSum=0.961;SOR=0.629	GT:AD:DP:GQ:PL	0/1:20,22:42:99:676,0,708
chrV	537964	.	G	A	748.77	PASS	AC=1;AF=0.500;AN=2;BaseQRankSum=-2.016;ClippingRankSum=0.000;DP=49;ExcessHet=3.0103;FS=1.109;MLEAC=1;MLEAF=0.500;MQ=42.00;MQRankSum=0.000;QD=15.28;ReadPosRankSum=-1.824;SOR=0.527	GT:AD:DP:GQ:PL	0/1:26,23:49:99:777,0,981
chrV	539488	.	C	T	445.77	PASS	AC=1;AF=0.500;AN=2;BaseQRankSum=-0.469;ClippingRankSum=0.000;DP=41;ExcessHet=3.0103;FS=1.258;MLEAC=1;MLEAF=0.500;MQ=42.00;MQRankSum=0.000;QD=10.87;ReadPosRankSum=-1.526;SOR=0.489	GT:AD:DP:GQ:PL	0/1:26,15:41:99:474,0,945
chrVI	41846	.	G	A	591.77	PASS	AC=1;AF=0.500;AN=2;BaseQRankSum=2.500;ClippingRankSum=0.000;DP=53;ExcessHet=3.0103;FS=0.000;MLEAC=1;MLEAF=0.500;MQ=41.96;MQRankSum=0.000;QD=11.60;ReadPosRankSum=0.230;SOR=0.699	GT:AD:DP:GQ:PL	0/1:32,19:51:99:620,0,990
chrVI	66379	.	G	A	1305.77	PASS	AC=1;AF=0.500;AN=2;BaseQRankSum=0.545;ClippingRankSum=0.000;DP=71;ExcessHet=3.0103;FS=6.226;MLEAC=1;MLEAF=0.500;MQ=41.60;MQRankSum=-1.345;QD=18.39;ReadPosRankSum=0.763;SOR=0.996	GT:AD:DP:GQ:PL	0/1:34,37:71:99:1334,0,1225
chrVI	74998	.	C	T	1396.77	PASS	AC=1;AF=0.500;AN=2;BaseQRankSum=-0.576;ClippingRankSum=0.000;DP=96;ExcessHet=3.0103;FS=0.000;MLEAC=1;MLEAF=0.500;MQ=41.85;MQRankSum=0.941;QD=14.55;ReadPosRankSum=-0.208;SOR=0.634	GT:AD:DP:GQ:PL	0/1:52,44:96:99:1425,0,1786
chrVI	87436	.	G	A	1054.77	PASS	AC=1;AF=0.500;AN=2;BaseQRankSum=0.869;ClippingRankSum=0.000;DP=63;ExcessHet=3.0103;FS=2.532;MLEAC=1;MLEAF=0.500;MQ=42.00;MQRankSum=0.000;QD=17.01;ReadPosRankSum=0.797;SOR=1.168	GT:AD:DP:GQ:PL	0/1:32,30:62:99:1083,0,1102
chrVI	101432	.	C	T	1124.77	PASS	AC=1;AF=0.500;AN=2;BaseQRankSum=1.293;ClippingRankSum=0.000;DP=86;ExcessHet=3.0103;FS=7.134;MLEAC=1;MLEAF=0.500;MQ=41.27;MQRankSum=-0.226;QD=13.08;ReadPosRankSum=0.813;SOR=0.938	GT:AD:DP:GQ:PL	0/1:47,39:86:99:1153,0,1351
chrVI	119270	.	C	T	1014.77	PASS	AC=1;AF=0.500;AN=2;BaseQRankSum=-2.252;ClippingRankSum=0.000;DP=76;ExcessHet=3.0103;FS=3.132;MLEAC=1;MLEAF=0.500;MQ=41.51;MQRankSum=-2.731;QD=13.35;ReadPosRankSum=0.517;SOR=0.396	GT:AD:DP:GQ:PL	0/1:41,35:76:99:1043,0,1367
chrVI	146748	.	G	A	349.77	PASS	AC=1;AF=0.500;AN=2;BaseQRankSum=1.048;ClippingRankSum=0.000;DP=33;ExcessHet=3.0103;FS=5.691;MLEAC=1;MLEAF=0.500;MQ=42.00;MQRankSum=0.000;QD=10.60;ReadPosRankSum=0.329;SOR=0.477	GT:AD:DP:GQ:PL	0/1:22,11:33:99:378,0,813
chrVI	182573	.	G	A	2485.77	PASS	AC=1;AF=0.500;AN=2;BaseQRankSum=-1.565;ClippingRankSum=0.000;DP=161;ExcessHet=3.0103;FS=2.189;MLEAC=1;MLEAF=0.500;MQ=41.96;MQRankSum=-0.574;QD=15.73;ReadPosRankSum=-1.058;SOR=0.488	GT:AD:DP:GQ:PL	0/1:79,79:158:99:2514,0,2628
chrVI	196704	.	C	T	1478.77	PASS	AC=1;AF=0.500;AN=2;BaseQRankSum=1.317;ClippingRankSum=0.000;DP=98;ExcessHet=3.0103;FS=11.735;MLEAC=1;MLEAF=0.500;MQ=41.96;MQRankSum=-1.560;QD=15.09;ReadPosRankSum=-0.494;SOR=0.546	GT:AD:DP:GQ:PL	0/1:54,44:98:99:1507,0,1833
chrVI	203463	.	G	A	1484.77	PASS	AC=1;AF=0.500;AN=2;BaseQRankSum=0.416;ClippingRankSum=0.000;DP=89;ExcessHet=3.0103;FS=0.000;MLEAC=1;MLEAF=0.500;MQ=41.96;MQRankSum=1.422;QD=16.68;ReadPosRankSum=1.658;SOR=0.663	GT:AD:DP:GQ:PL	0/1:45,44:89:99:1513,0,1544
chrVI	203481	.	G	A	1480.77	PASS	AC=1;AF=0.500;AN=2;BaseQRankSum=0.046;ClippingRankSum=0.000;DP=100;ExcessHet=3.0103;FS=1.668;MLEAC=1;MLEAF=0.500;MQ=41.96;MQRankSum=-1.495;QD=14.81;ReadPosRankSum=-0.025;SOR=0.527	GT:AD:DP:GQ:PL	0/1:53,47:100:99:1509,0,1792
chrVI	211642	.	G	A	2802.77	PASS	AC=1;AF=0.500;AN=2;BaseQRankSum=-1.813;ClippingRankSum=0.000;DP=149;ExcessHet=3.0103;FS=1.297;MLEAC=1;MLEAF=0.500;MQ=41.80;MQRankSum=0.212;QD=18.81;ReadPosRankSum=-0.763;SOR=0.710	GT:AD:DP:GQ:PL	0/1:64,85:149:99:2831,0,2071
chrVI	213956	.	C	T	1973.77	PASS	AC=1;AF=0.500;AN=2;BaseQRankSum=-1.777;ClippingRankSum=0.000;DP=124;ExcessHet=3.0103;FS=0.673;MLEAC=1;MLEAF=0.500;MQ=41.95;MQRankSum=-1.737;QD=15.92;ReadPosRankSum=-0.379;SOR=0.574	GT:AD:DP:GQ:PL	0/1:62,62:124:99:2002,0,2157
chrVI	214134	.	C	T	1856.77	PASS	AC=1;AF=0.500;AN=2;BaseQRankSum=1.104;ClippingRankSum=0.000;DP=102;ExcessHet=3.0103;FS=0.000;MLEAC=1;MLEAF=0.500;MQ=41.94;MQRankSum=-1.638;QD=18.20;ReadPosRankSum=0.847;SOR=0.767	GT:AD:DP:GQ:PL	0/1:48,54:102:99:1885,0,1617
chrVII	32258	.	C	T	430.77	PASS	AC=1;AF=0.500;AN=2;BaseQRankSum=-0.568;ClippingRankSum=0.000;DP=29;ExcessHet=3.0103;FS=0.000;MLEAC=1;MLEAF=0.500;MQ=42.00;MQRankSum=0.000;QD=14.85;ReadPosRankSum=0.789;SOR=0.551	GT:AD:DP:GQ:PL	0/1:11,18:29:99:459,0,308
chrVII	32670	.	C	T	587.77	PASS	AC=1;AF=0.500;AN=2;BaseQRankSum=1.103;ClippingRankSum=0.000;DP=35;ExcessHet=3.0103;FS=0.000;MLEAC=1;MLEAF=0.500;MQ=42.00;MQRankSum=0.000;QD=17.29;ReadPosRankSum=-0.935;SOR=0.715	GT:AD:DP:GQ:PL	0/1:17,17:34:99:616,0,536
chrVII	67224	.	C	T	1361.77	PASS	AC=1;AF=0.500;AN=2;BaseQRankSum=0.415;ClippingRankSum=0.000;DP=82;ExcessHet=3.0103;FS=1.933;MLEAC=1;MLEAF=0.500;MQ=41.48;MQRankSum=-1.920;QD=16.61;ReadPosRankSum=1.379;SOR=0.446	GT:AD:DP:GQ:PL	0/1:45,37:82:99:1390,0,2746
chrVII	67240	.	C	T	1449.77	PASS	AC=1;AF=0.500;AN=2;BaseQRankSum=2.151;ClippingRankSum=0.000;DP=84;ExcessHet=3.0103;FS=0.849;MLEAC=1;MLEAF=0.500;MQ=41.49;MQRankSum=-1.869;QD=17.26;ReadPosRankSum=2.281;SOR=0.869	GT:AD:DP:GQ:PL	0/1:45,39:84:99:1478,0,2749
chrVII	68421	.	C	T	1357.77	PASS	AC=1;AF=0.500;AN=2;BaseQRankSum=1.603;ClippingRankSum=0.000;DP=81;ExcessHet=3.0103;FS=0.000;MLEAC=1;MLEAF=0.500;MQ=41.82;MQRankSum=0.988;QD=16.76;ReadPosRankSum=0.104;SOR=0.664	GT:AD:DP:GQ:PL	0/1:42,39:81:99:1386,0,1422
chrVII	77092	.	C	T	1106.77	PASS	AC=1;AF=0.500;AN=2;BaseQRankSum=1.197;ClippingRankSum=0.000;DP=71;ExcessHet=3.0103;FS=12.479;MLEAC=1;MLEAF=0.500;MQ=42.00;MQRankSum=0.000;QD=15.59;ReadPosRankSum=1.573;SOR=1.897	GT:AD:DP:GQ:PL	0/1:39,32:71:99:1135,0,1364
chrVII	79199	.	C	T	1543.77	PASS	AC=1;AF=0.500;AN=2;BaseQRankSum=-0.977;ClippingRankSum=0.000;DP=90;ExcessHet=3.0103;FS=4.789;MLEAC=1;MLEAF=0.500;MQ=42.00;MQRankSum=0.000;QD=17.15;ReadPosRankSum=0.809;SOR=0.289	GT:AD:DP:GQ:PL	0/1:41,49:90:99:1572,0,1380
chrVII	83500	.	C	T	1587.77	PASS	AC=1;AF=0.500;AN=2;BaseQRankSum=1.268;ClippingRankSum=0.000;DP=83;ExcessHet=3.0103;FS=1.786;MLEAC=1;MLEAF=0.500;MQ=42.00;MQRankSum=0.000;QD=19.13;ReadPosRankSum=-0.757;SOR=0.516	GT:AD:DP:GQ:PL	0/1:37,46:83:99:1616,0,1187
chrVII	115540	.	G	A	855.77	PASS	AC=1;AF=0.500;AN=2;BaseQRankSum=0.577;ClippingRankSum=0.000;DP=43;ExcessHet=3.0103;FS=10.781;MLEAC=1;MLEAF=0.500;MQ=40.85;MQRankSum=0.432;QD=20.38;ReadPosRankSum=0.787;SOR=0.069	GT:AD:DP:GQ:PL	0/1:16,26:42:99:884,0,467
chrVII	140119	.	G	A	773.77	PASS	AC=1;AF=0.500;AN=2;BaseQRankSum=-0.833;ClippingRankSum=0.000;DP=33;ExcessHet=3.0103;FS=0.000;MLEAC=1;MLEAF=0.500;MQ=42.00;MQRankSum=0.000;QD=23.45;ReadPosRankSum=-1.015;SOR=0.538	GT:AD:DP:GQ:PL	0/1:9,24:33:99:802,0,251
chrVII	145366	.	C	T	217.77	PASS	AC=1;AF=0.500;AN=2;BaseQRankSum=0.312;ClippingRankSum=0.000;DP=14;ExcessHet=3.0103;FS=0.000;MLEAC=1;MLEAF=0.500;MQ=40.94;MQRankSum=-0.674;QD=15.55;ReadPosRankSum=-0.138;SOR=0.283	GT:AD:DP:GQ:PL	0/1:7,7:14:99:246,0,235
chrVII	153300	.	C	T	1240.77	PASS	AC=1;AF=0.500;AN=2;BaseQRankSum=-0.039;ClippingRankSum=0.000;DP=80;ExcessHet=3.0103;FS=1.854;MLEAC=1;MLEAF=0.500;MQ=42.00;MQRankSum=0.000;QD=15.51;ReadPosRankSum=0.896;SOR=0.461	GT:AD:DP:GQ:PL	0/1:42,38:80:99:1269,0,1449
chrVII	159454	.	C	T	1305.77	PASS	AC=1;AF=0.500;AN=2;BaseQRankSum=0.616;ClippingRankSum=0.000;DP=104;ExcessHet=3.0103;FS=3.891;MLEAC=1;MLEAF=0.500;MQ=42.00;MQRankSum=0.000;QD=12.56;ReadPosRankSum=0.317;SOR=1.154	GT:AD:DP:GQ:PL	0/1:64,40:104:99:1334,0,2319
chrVII	166477	.	C	T	1774.77	PASS	AC=1;AF=0.500;AN=2;BaseQRankSum=-0.719;ClippingRankSum=0.000;DP=102;ExcessHet=3.0103;FS=1.698;MLEAC=1;MLEAF=0.500;MQ=41.68;MQRankSum=-1.904;QD=17.40;ReadPosRankSum=-2.570;SOR=0.479	GT:AD:DP:GQ:PL	0/1:48,54:102:99:1803,0,1565
chrVII	167134	.	C	T	652.77	PASS	AC=1;AF=0.500;AN=2;BaseQRankSum=1.438;ClippingRankSum=0.000;DP=32;ExcessHet=3.0103;FS=7.829;MLEAC=1;MLEAF=0.500;MQ=42.00;MQRankSum=0.000;QD=20.40;ReadPosRankSum=-1.595;SOR=0.531	GT:AD:DP:GQ:PL	0/1:14,18:32:99:681,0,474
chrVII	186488	.	C	T	1748.77	PASS	AC=1;AF=0.500;AN=2;BaseQRankSum=-0.243;ClippingRankSum=0.000;DP=121;ExcessHet=3.0103;FS=5.657;MLEAC=1;MLEAF=0.500;MQ=41.87;MQRankSum=-0.153;QD=14.45;ReadPosRankSum=-0.790;SOR=1.064	GT:AD:DP:GQ:PL	0/1:67,54:121:99:1777,0,2349
chrVII	190215	.	C	T	2763.77	PASS	AC=1;AF=0.500;AN=2;BaseQRankSum=0.505;ClippingRankSum=0.000;DP=130;ExcessHet=3.0103;FS=2.284;MLEAC=1;MLEAF=0.500;MQ=42.00;MQRankSum=0.000;QD=21.26;ReadPosRankSum=0.517;SOR=0.967	GT:AD:DP:GQ:PL	0/1:53,77:130:99:2792,0,1721
chrVII	195993	.	G	A	3037.77	PASS	AC=1;AF=0.500;AN=2;BaseQRankSum=-1.648;ClippingRankSum=0.000;DP=152;ExcessHet=3.0103;FS=4.899;MLEAC=1;MLEAF=0.500;MQ=41.95;MQRankSum=-1.670;QD=19.99;ReadPosRankSum=-0.445;SOR=0.844	GT:AD:DP:GQ:PL	0/1:62,90:152:99:3066,0,2099
chrVII	228380	.	C	T	482.77	PASS	AC=1;AF=0.500;AN=2;BaseQRankSum=-0.397;ClippingRankSum=0.000;DP=34;ExcessHet=3.0103;FS=0.000;MLEAC=1;MLEAF=0.500;MQ=42.00;MQRankSum=0.000;QD=14.20;ReadPosRankSum=0.718;SOR=0.965	GT:AD:DP:GQ:PL	0/1:20,14:34:99:511,0,789
chrVII	245129	.	G	A	791.77	PASS	AC=1;AF=0.500;AN=2;BaseQRankSum=0.401;ClippingRankSum=0.000;DP=47;ExcessHet=3.0103;FS=4.144;MLEAC=1;MLEAF=0.500;MQ=42.00;MQRankSum=0.000;QD=16.85;ReadPosRankSum=-0.060;SOR=0.447	GT:AD:DP:GQ:PL	0/1:24,23:47:99:820,0,891
chrVII	274801	.	C	T	1431.77	PASS	AC=1;AF=0.500;AN=2;BaseQRankSum=2.248;ClippingRankSum=0.000;DP=77;ExcessHet=3.0103;FS=6.748;MLEAC=1;MLEAF=0.500;MQ=41.82;MQRankSum=1.122;QD=18.59;ReadPosRankSum=-0.053;SOR=1.728	GT:AD:DP:GQ:PL	0/1:35,42:77:99:1460,0,1089
chrVII	319799	.	C	T	1158.77	PASS	AC=1;AF=0.500;AN=2;BaseQRankSum=-1.912;ClippingRankSum=0.000;DP=76;ExcessHet=3.0103;FS=2.240;MLEAC=1;MLEAF=0.500;MQ=41.95;MQRankSum=1.442;QD=15.25;ReadPosRankSum=-2.507;SOR=0.378	GT:AD:DP:GQ:PL	0/1:38,38:76:99:1187,0,1271
chrVII	328594	.	C	T	617.77	PASS	AC=1;AF=0.500;AN=2;BaseQRankSum=-0.945;ClippingRankSum=0.000;DP=42;ExcessHet=3.0103;FS=1.368;MLEAC=1;MLEAF=0.500;MQ=42.00;MQRankSum=0.000;QD=14.71;ReadPosRankSum=-1.443;SOR=0.412	GT:AD:DP:GQ:PL	0/1:22,20:42:99:646,0,747
chrVII	345992	.	C	T	347.77	PASS	AC=1;AF=0.500;AN=2;BaseQRankSum=2.166;ClippingRankSum=0.000;DP=28;ExcessHet=3.0103;FS=3.565;MLEAC=1;MLEAF=0.500;MQ=42.00;MQRankSum=0.000;QD=12.42;ReadPosRankSum=0.604;SOR=1.128	GT:AD:DP:GQ:PL	0/1:17,11:28:99:376,0,495
chrVII	366433	.	C	T	729.77	PASS	AC=1;AF=0.500;AN=2;BaseQRankSum=0.593;ClippingRankSum=0.000;DP=66;ExcessHet=3.0103;FS=2.170;MLEAC=1;MLEAF=0.500;MQ=42.00;MQRankSum=0.000;QD=11.06;ReadPosRankSum=1.058;SOR=0.392	GT:AD:DP:GQ:PL	0/1:42,24:66:99:758,0,1398
chrVII	371363	.	C	T	1869.77	PASS	AC=1;AF=0.500;AN=2;BaseQRankSum=-0.424;ClippingRankSum=0.000;DP=135;ExcessHet=3.0103;FS=0.665;MLEAC=1;MLEAF=0.500;MQ=41.88;MQRankSum=-0.074;QD=13.85;ReadPosRankSum=0.671;SOR=0.804	GT:AD:DP:GQ:PL	0/1:72,63:135:99:1898,0,2228
chrVII	394531	.	G	A	1549.77	PASS	AC=1;AF=0.500;AN=2;BaseQRankSum=-0.111;ClippingRankSum=0.000;DP=78;ExcessHet=3.0103;FS=0.000;MLEAC=1;MLEAF=0.500;MQ=41.81;MQRankSum=1.134;QD=19.87;ReadPosRankSum=-0.639;SOR=0.630	GT:AD:DP:GQ:PL	0/1:35,43:78:99:1578,0,1220
chrVII	395650	.	C	T	1498.77	PASS	AC=1;AF=0.500;AN=2;BaseQRankSum=0.052;ClippingRankSum=0.000;DP=82;ExcessHet=3.0103;FS=0.860;MLEAC=1;MLEAF=0.500;MQ=42.00;MQRankSum=0.000;QD=18.28;ReadPosRankSum=1.011;SOR=0.882	GT:AD:DP:GQ:PL	0/1:40,42:82:99:1527,0,1420
chrVII	397750	.	G	A	1202.77	PASS	AC=1;AF=0.500;AN=2;BaseQRankSum=-0.496;ClippingRankSum=0.000;DP=57;ExcessHet=3.0103;FS=0.000;MLEAC=1;MLEAF=0.500;MQ=41.69;MQRankSum=-0.445;QD=21.10;ReadPosRankSum=-1.466;SOR=0.631	GT:AD:DP:GQ:PL	0/1:22,35:57:99:1231,0,746
chrVII	401543	.	C	T	1180.77	PASS	AC=1;AF=0.500;AN=2;BaseQRankSum=-0.698;ClippingRankSum=0.000;DP=64;ExcessHet=3.0103;FS=0.000;MLEAC=1;MLEAF=0.500;MQ=41.97;MQRankSum=-0.879;QD=18.45;ReadPosRankSum=-0.611;SOR=0.750	GT:AD:DP:GQ:PL	0/1:29,35:64:99:1209,0,977
chrVII	408593	.	C	T	1749.77	PASS	AC=1;AF=0.500;AN=2;BaseQRankSum=-0.322;ClippingRankSum=0.000;DP=94;ExcessHet=3.0103;FS=0.000;MLEAC=1;MLEAF=0.500;MQ=42.00;MQRankSum=0.000;QD=18.61;ReadPosRankSum=-1.614;SOR=0.646	GT:AD:DP:GQ:PL	0/1:43,51:94:99:1778,0,1471
chrVII	422120	.	C	T	1572.77	PASS	AC=1;AF=0.500;AN=2;BaseQRankSum=0.940;ClippingRankSum=0.000;DP=93;ExcessHet=3.0103;FS=0.789;MLEAC=1;MLEAF=0.500;MQ=42.00;MQRankSum=0.000;QD=16.91;ReadPosRankSum=-0.580;SOR=0.850	GT:AD:DP:GQ:PL	0/1:48,45:93:99:1601,0,1615
chrVII	433087	.	C	T	2306.77	PASS	AC=1;AF=0.500;AN=2;BaseQRankSum=1.184;ClippingRankSum=0.000;DP=148;ExcessHet=3.0103;FS=8.454;MLEAC=1;MLEAF=0.500;MQ=42.00;MQRankSum=0.000;QD=15.59;ReadPosRankSum=-0.237;SOR=0.931	GT:AD:DP:GQ:PL	0/1:77,71:148:99:2335,0,2508
chrVII	439880	.	C	T	1376.77	PASS	AC=1;AF=0.500;AN=2;BaseQRankSum=-1.627;ClippingRankSum=0.000;DP=86;ExcessHet=3.0103;FS=15.330;MLEAC=1;MLEAF=0.500;MQ=42.00;MQRankSum=0.000;QD=16.01;ReadPosRankSum=-1.190;SOR=2.352	GT:AD:DP:GQ:PL	0/1:43,43:86:99:1405,0,1523
chrVII	498600	.	G	A	1387.77	PASS	AC=1;AF=0.500;AN=2;BaseQRankSum=1.472;ClippingRankSum=0.000;DP=79;ExcessHet=3.0103;FS=6.102;MLEAC=1;MLEAF=0.500;MQ=42.00;MQRankSum=0.000;QD=18.02;ReadPosRankSum=0.473;SOR=0.264	GT:AD:DP:GQ:PL	0/1:37,40:77:99:1416,0,1236
chrVII	498620	.	G	A	1338.77	PASS	AC=1;AF=0.500;AN=2;BaseQRankSum=-0.264;ClippingRankSum=0.000;DP=78;ExcessHet=3.0103;FS=1.891;MLEAC=1;MLEAF=0.500;MQ=42.00;MQRankSum=0.000;QD=17.39;ReadPosRankSum=0.879;SOR=0.467	GT:AD:DP:GQ:PL	0/1:38,39:77:99:1367,0,1347
chrVII	517910	.	C	T	2446.77	PASS	AC=1;AF=0.500;AN=2;BaseQRankSum=1.877;ClippingRankSum=0.000;DP=148;ExcessHet=3.0103;FS=3.079;MLEAC=1;MLEAF=0.500;MQ=41.57;MQRankSum=0.747;QD=16.53;ReadPosRankSum=0.913;SOR=0.992	GT:AD:DP:GQ:PL	0/1:76,72:148:99:2475,0,2483
chrVII	517937	.	C	T	2272.77	PASS	AC=1;AF=0.500;AN=2;BaseQRankSum=0.186;ClippingRankSum=0.000;DP=129;ExcessHet=3.0103;FS=3.167;MLEAC=1;MLEAF=0.500;MQ=41.87;MQRankSum=0.033;QD=17.62;ReadPosRankSum=0.317;SOR=0.516	GT:AD:DP:GQ:PL	0/1:64,65:129:99:2301,0,2164
chrVII	525759	.	C	T	2531.77	PASS	AC=1;AF=0.500;AN=2;BaseQRankSum=-1.094;ClippingRankSum=0.000;DP=123;ExcessHet=3.0103;FS=4.422;MLEAC=1;MLEAF=0.500;MQ=41.97;MQRankSum=-1.163;QD=20.58;ReadPosRankSum=-0.184;SOR=0.412	GT:AD:DP:GQ:PL	0/1:50,73:123:99:2560,0,1717
chrVII	526645	.	G	A	1935.77	PASS	AC=1;AF=0.500;AN=2;BaseQRankSum=2.368;ClippingRankSum=0.000;DP=113;ExcessHet=3.0103;FS=5.413;MLEAC=1;MLEAF=0.500;MQ=41.80;MQRankSum=0.459;QD=17.13;ReadPosRankSum=0.892;SOR=1.309	GT:AD:DP:GQ:PL	0/1:57,56:113:99:1964,0,1804
chrVII	529373	.	C	T	2449.77	PASS	AC=1;AF=0.500;AN=2;BaseQRankSum=0.101;ClippingRankSum=0.000;DP=159;ExcessHet=3.0103;FS=2.029;MLEAC=1;MLEAF=0.500;MQ=41.80;MQRankSum=-0.058;QD=15.60;ReadPosRankSum=1.593;SOR=0.513	GT:AD:DP:GQ:PL	0/1:82,75:157:99:2478,0,2733
chrVII	579557	.	C	T	751.77	PASS	AC=1;AF=0.500;AN=2;BaseQRankSum=-1.297;ClippingRankSum=0.000;DP=57;ExcessHet=3.0103;FS=3.678;MLEAC=1;MLEAF=0.500;MQ=42.00;MQRankSum=0.000;QD=13.19;ReadPosRankSum=-0.504;SOR=1.024	GT:AD:DP:GQ:PL	0/1:30,27:57:99:780,0,972
chrVII	581715	.	C	T	1075.77	PASS	AC=1;AF=0.500;AN=2;BaseQRankSum=0.074;ClippingRankSum=0.000;DP=61;ExcessHet=3.0103;FS=3.505;MLEAC=1;MLEAF=0.500;MQ=42.00;MQRankSum=0.000;QD=17.64;ReadPosRankSum=-1.545;SOR=0.963	GT:AD:DP:GQ:PL	0/1:30,31:61:99:1104,0,1095
chrVII	584853	.	C	T	406.77	PASS	AC=1;AF=0.500;AN=2;BaseQRankSum=-3.907;ClippingRankSum=0.000;DP=42;ExcessHet=3.0103;FS=1.256;MLEAC=1;MLEAF=0.500;MQ=42.00;MQRankSum=0.000;QD=9.68;ReadPosRankSum=-2.311;SOR=0.655	GT:AD:DP:GQ:PL	0/1:27,15:42:99:435,0,1074
chrVII	589961	.	C	T	1135.77	PASS	AC=1;AF=0.500;AN=2;BaseQRankSum=-1.335;ClippingRankSum=0.000;DP=77;ExcessHet=3.0103;FS=0.000;MLEAC=1;MLEAF=0.500;MQ=42.00;MQRankSum=0.000;QD=14.75;ReadPosRankSum=0.156;SOR=0.794	GT:AD:DP:GQ:PL	0/1:35,42:77:99:1164,0,1020
chrVII	595459	.	C	T	1654.77	PASS	AC=1;AF=0.500;AN=2;BaseQRankSum=-2.999;ClippingRankSum=0.000;DP=112;ExcessHet=3.0103;FS=1.541;MLEAC=1;MLEAF=0.500;MQ=41.87;MQRankSum=0.916;QD=14.77;ReadPosRankSum=-0.756;SOR=0.915	GT:AD:DP:GQ:PL	0/1:62,50:112:99:1683,0,2246
chrVII	617040	.	C	T	1976.77	PASS	AC=1;AF=0.500;AN=2;BaseQRankSum=0.386;ClippingRankSum=0.000;DP=120;ExcessHet=3.0103;FS=8.436;MLEAC=1;MLEAF=0.500;MQ=42.00;MQRankSum=0.000;QD=16.61;ReadPosRankSum=-0.015;SOR=1.547	GT:AD:DP:GQ:PL	0/1:58,61:119:99:2005,0,1880
chrVII	623857	.	C	T	1480.77	PASS	AC=1;AF=0.500;AN=2;BaseQRankSum=-2.289;ClippingRankSum=0.000;DP=86;ExcessHet=3.0103;FS=7.134;MLEAC=1;MLEAF=0.500;MQ=41.67;MQRankSum=-1.279;QD=17.22;ReadPosRankSum=-1.111;SOR=0.349	GT:AD:DP:GQ:PL	0/1:39,47:86:99:1509,0,1344
chrVII	649561	.	C	T	750.77	PASS	AC=1;AF=0.500;AN=2;BaseQRankSum=2.840;ClippingRankSum=0.000;DP=54;ExcessHet=3.0103;FS=4.459;MLEAC=1;MLEAF=0.500;MQ=42.00;MQRankSum=0.000;QD=13.90;ReadPosRankSum=-0.712;SOR=1.473	GT:AD:DP:GQ:PL	0/1:28,26:54:99:779,0,778
chrVII	650684	.	G	A	3140.77	PASS	AC=1;AF=0.500;AN=2;BaseQRankSum=3.181;ClippingRankSum=0.000;DP=169;ExcessHet=3.0103;FS=3.319;MLEAC=1;MLEAF=0.500;MQ=41.79;MQRankSum=-0.329;QD=18.70;ReadPosRankSum=0.689;SOR=0.458	GT:AD:DP:GQ:PL	0/1:80,88:168:99:3169,0,2675
chrVII	678238	.	C	T	518.77	PASS	AC=1;AF=0.500;AN=2;BaseQRankSum=-1.096;ClippingRankSum=0.000;DP=27;ExcessHet=3.0103;FS=15.740;MLEAC=1;MLEAF=0.500;MQ=42.00;MQRankSum=0.000;QD=20.75;ReadPosRankSum=-0.833;SOR=0.016	GT:AD:DP:GQ:PL	0/1:9,16:25:99:547,0,288
chrVII	682303	.	G	A	1132.77	PASS	AC=1;AF=0.500;AN=2;BaseQRankSum=1.488;ClippingRankSum=0.000;DP=68;ExcessHet=3.0103;FS=0.000;MLEAC=1;MLEAF=0.500;MQ=41.94;MQRankSum=-1.322;QD=16.66;ReadPosRankSum=-1.434;SOR=0.791	GT:AD:DP:GQ:PL	0/1:32,36:68:99:1161,0,933
chrVII	697992	.	G	A	1150.77	PASS	AC=1;AF=0.500;AN=2;BaseQRankSum=0.428;ClippingRankSum=0.000;DP=68;ExcessHet=3.0103;FS=0.918;MLEAC=1;MLEAF=0.500;MQ=41.75;MQRankSum=1.404;QD=16.92;ReadPosRankSum=0.710;SOR=0.836	GT:AD:DP:GQ:PL	0/1:35,33:68:99:1179,0,1196
chrVII	699880	.	G	A	418.77	PASS	AC=1;AF=0.500;AN=2;BaseQRankSum=0.152;ClippingRankSum=0.000;DP=39;ExcessHet=3.0103;FS=1.322;MLEAC=1;MLEAF=0.500;MQ=42.00;MQRankSum=0.000;QD=10.74;ReadPosRankSum=0.356;SOR=0.387	GT:AD:DP:GQ:PL	0/1:22,17:39:99:447,0,596
chrVII	714703	.	C	T	545.77	PASS	AC=1;AF=0.500;AN=2;BaseQRankSum=0.514;ClippingRankSum=0.000;DP=49;ExcessHet=3.0103;FS=6.531;MLEAC=1;MLEAF=0.500;MQ=41.70;MQRankSum=-1.248;QD=11.37;ReadPosRankSum=0.657;SOR=0.188	GT:AD:DP:GQ:PL	0/1:30,18:48:99:574,0,1020
chrVII	729985	.	C	T	1075.77	PASS	AC=1;AF=0.500;AN=2;BaseQRankSum=1.978;ClippingRankSum=0.000;DP=82;ExcessHet=3.0103;FS=3.410;MLEAC=1;MLEAF=0.500;MQ=42.00;MQRankSum=0.000;QD=13.12;ReadPosRankSum=0.703;SOR=1.127	GT:AD:DP:GQ:PL	0/1:50,32:82:99:1104,0,1680
chrVII	736331	.	C	T	456.77	PASS	AC=1;AF=0.500;AN=2;BaseQRankSum=0.283;ClippingRankSum=0.000;DP=30;ExcessHet=3.0103;FS=3.473;MLEAC=1;MLEAF=0.500;MQ=42.00;MQRankSum=0.000;QD=15.75;ReadPosRankSum=-0.609;SOR=0.264	GT:AD:DP:GQ:PL	0/1:12,17:29:99:485,0,312
chrVII	739823	.	C	T	688.77	PASS	AC=1;AF=0.500;AN=2;BaseQRankSum=-1.607;ClippingRankSum=0.000;DP=40;ExcessHet=3.0103;FS=3.059;MLEAC=1;MLEAF=0.500;MQ=42.00;MQRankSum=0.000;QD=17.22;ReadPosRankSum=-0.933;SOR=1.396	GT:AD:DP:GQ:PL	0/1:19,21:40:99:717,0,663
chrVII	763756	.	C	T	1685.77	PASS	AC=1;AF=0.500;AN=2;BaseQRankSum=0.257;ClippingRankSum=0.000;DP=100;ExcessHet=3.0103;FS=0.000;MLEAC=1;MLEAF=0.500;MQ=40.85;MQRankSum=-1.176;QD=16.86;ReadPosRankSum=0.338;SOR=0.668	GT:AD:DP:GQ:PL	0/1:47,53:100:99:1714,0,1575
chrVII	772379	.	C	T	663.77	PASS	AC=1;AF=0.500;AN=2;BaseQRankSum=0.160;ClippingRankSum=0.000;DP=30;ExcessHet=3.0103;FS=5.747;MLEAC=1;MLEAF=0.500;MQ=42.00;MQRankSum=0.000;QD=22.13;ReadPosRankSum=0.664;SOR=1.555	GT:AD:DP:GQ:PL	0/1:11,19:30:99:692,0,363
chrVII	772478	.	C	T	1933.77	PASS	AC=1;AF=0.500;AN=2;BaseQRankSum=1.597;ClippingRankSum=0.000;DP=90;ExcessHet=3.0103;FS=0.000;MLEAC=1;MLEAF=0.500;MQ=41.98;MQRankSum=1.140;QD=21.49;ReadPosRankSum=0.876;SOR=0.838	GT:AD:DP:GQ:PL	0/1:40,50:90:99:1962,0,2725
chrVII	772488	.	C	T	1878.77	PASS	AC=1;AF=0.500;AN=2;BaseQRankSum=2.159;ClippingRankSum=0.000;DP=90;ExcessHet=3.0103;FS=0.000;MLEAC=1;MLEAF=0.500;MQ=41.98;MQRankSum=1.116;QD=20.88;ReadPosRankSum=1.235;SOR=0.656	GT:AD:DP:GQ:PL	0/1:41,49:90:99:1907,0,2772
chrVII	779639	.	C	T	1249.77	PASS	AC=1;AF=0.500;AN=2;BaseQRankSum=0.777;ClippingRankSum=0.000;DP=68;ExcessHet=3.0103;FS=0.932;MLEAC=1;MLEAF=0.500;MQ=42.00;MQRankSum=0.000;QD=18.38;ReadPosRankSum=-1.946;SOR=0.890	GT:AD:DP:GQ:PL	0/1:29,39:68:99:1278,0,838
chrVII	801402	.	C	T	1509.77	PASS	AC=1;AF=0.500;AN=2;BaseQRankSum=0.321;ClippingRankSum=0.000;DP=110;ExcessHet=3.0103;FS=4.764;MLEAC=1;MLEAF=0.500;MQ=41.87;MQRankSum=-1.079;QD=13.98;ReadPosRankSum=1.197;SOR=0.748	GT:AD:DP:GQ:PL	0/1:59,49:108:99:1538,0,2027
chrVII	802308	.	C	T	796.77	PASS	AC=1;AF=0.500;AN=2;BaseQRankSum=1.273;ClippingRankSum=0.000;DP=63;ExcessHet=3.0103;FS=5.079;MLEAC=1;MLEAF=0.500;MQ=41.94;MQRankSum=-1.771;QD=12.85;ReadPosRankSum=1.339;SOR=0.207	GT:AD:DP:GQ:PL	0/1:38,24:62:99:825,0,1371
chrVII	802422	.	C	T	1027.77	PASS	AC=1;AF=0.500;AN=2;BaseQRankSum=0.345;ClippingRankSum=0.000;DP=74;ExcessHet=3.0103;FS=6.307;MLEAC=1;MLEAF=0.500;MQ=42.00;MQRankSum=0.000;QD=13.89;ReadPosRankSum=1.249;SOR=0.252	GT:AD:DP:GQ:PL	0/1:38,36:74:99:1056,0,1126
chrVII	810211	.	C	T	2683.77	PASS	AC=1;AF=0.500;AN=2;BaseQRankSum=-0.114;ClippingRankSum=0.000;DP=174;ExcessHet=3.0103;FS=13.409;MLEAC=1;MLEAF=0.500;MQ=42.00;MQRankSum=0.000;QD=15.60;ReadPosRankSum=-1.841;SOR=1.589	GT:AD:DP:GQ:PL	0/1:87,85:172:99:2712,0,2673
chrVII	830197	.	C	T	335.77	PASS	AC=1;AF=0.500;AN=2;BaseQRankSum=0.571;ClippingRankSum=0.000;DP=27;ExcessHet=3.0103;FS=1.527;MLEAC=1;MLEAF=0.500;MQ=42.00;MQRankSum=0.000;QD=12.44;ReadPosRankSum=0.298;SOR=0.694	GT:AD:DP:GQ:PL	0/1:16,11:27:99:364,0,574
chrVII	848720	.	C	T	1649.77	PASS	AC=1;AF=0.500;AN=2;BaseQRankSum=0.764;ClippingRankSum=0.000;DP=109;ExcessHet=3.0103;FS=4.268;MLEAC=1;MLEAF=0.500;MQ=41.42;MQRankSum=-1.199;QD=15.42;ReadPosRankSum=-2.074;SOR=0.366	GT:AD:DP:GQ:PL	0/1:54,53:107:99:1678,0,1626
chrVII	852663	.	C	T	1836.77	PASS	AC=1;AF=0.500;AN=2;BaseQRankSum=0.403;ClippingRankSum=0.000;DP=104;ExcessHet=3.0103;FS=0.000;MLEAC=1;MLEAF=0.500;MQ=41.71;MQRankSum=-1.738;QD=17.66;ReadPosRankSum=-0.505;SOR=0.693	GT:AD:DP:GQ:PL	0/1:52,52:104:99:1865,0,1800
chrVII	859524	.	C	T	1404.77	PASS	AC=1;AF=0.500;AN=2;BaseQRankSum=2.096;ClippingRankSum=0.000;DP=108;ExcessHet=3.0103;FS=0.738;MLEAC=1;MLEAF=0.500;MQ=41.96;MQRankSum=1.147;QD=13.01;ReadPosRankSum=-0.176;SOR=0.736	GT:AD:DP:GQ:PL	0/1:66,42:108:99:1433,0,2309
chrVII	859811	.	C	T	294.77	PASS	AC=1;AF=0.500;AN=2;BaseQRankSum=-0.430;ClippingRankSum=0.000;DP=18;ExcessHet=3.0103;FS=0.000;MLEAC=1;MLEAF=0.500;MQ=41.21;MQRankSum=-0.674;QD=16.38;ReadPosRankSum=-0.737;SOR=0.693	GT:AD:DP:GQ:PL	0/1:9,9:18:99:323,0,345
chrVII	875344	.	G	A	509.77	PASS	AC=1;AF=0.500;AN=2;BaseQRankSum=-0.399;ClippingRankSum=0.000;DP=25;ExcessHet=3.0103;FS=0.000;MLEAC=1;MLEAF=0.500;MQ=42.00;MQRankSum=0.000;QD=20.39;ReadPosRankSum=0.388;SOR=0.999	GT:AD:DP:GQ:PL	0/1:10,15:25:99:538,0,332
chrVII	879681	.	C	T	801.77	PASS	AC=1;AF=0.500;AN=2;BaseQRankSum=-0.206;ClippingRankSum=0.000;DP=41;ExcessHet=3.0103;FS=3.776;MLEAC=1;MLEAF=0.500;MQ=42.00;MQRankSum=0.000;QD=19.56;ReadPosRankSum=0.615;SOR=0.223	GT:AD:DP:GQ:PL	0/1:19,22:41:99:830,0,713
chrVII	883838	.	G	A	892.77	PASS	AC=2;AF=1.00;AN=2;DP=25;ExcessHet=3.0103;FS=0.000;MLEAC=2;MLEAF=1.00;MQ=42.00;QD=28.00;SOR=1.051	GT:AD:DP:GQ:PL	1/1:0,24:24:72:921,72,0
chrVII	883877	.	G	A	92.77	PASS	AC=1;AF=0.500;AN=2;BaseQRankSum=-1.224;ClippingRankSum=0.000;DP=13;ExcessHet=3.0103;FS=0.000;MLEAC=1;MLEAF=0.500;MQ=42.00;MQRankSum=0.000;QD=7.14;ReadPosRankSum=-1.426;SOR=0.527	GT:AD:DP:GQ:PL	0/1:9,4:13:99:121,0,350
chrVII	884587	.	C	T	1204.77	PASS	AC=1;AF=0.500;AN=2;BaseQRankSum=0.612;ClippingRankSum=0.000;DP=61;ExcessHet=3.0103;FS=2.178;MLEAC=1;MLEAF=0.500;MQ=42.00;MQRankSum=0.000;QD=19.75;ReadPosRankSum=-0.548;SOR=0.517	GT:AD:DP:GQ:PL	0/1:26,35:61:99:1233,0,841
chrVII	884676	.	C	T	1289.77	PASS	AC=1;AF=0.500;AN=2;BaseQRankSum=1.662;ClippingRankSum=0.000;DP=73;ExcessHet=3.0103;FS=0.000;MLEAC=1;MLEAF=0.500;MQ=41.95;MQRankSum=-1.310;QD=17.67;ReadPosRankSum=1.580;SOR=0.623	GT:AD:DP:GQ:PL	0/1:34,39:73:99:1318,0,1036
chrVII	891934	.	C	T	2999.77	PASS	AC=1;AF=0.500;AN=2;BaseQRankSum=0.725;ClippingRankSum=0.000;DP=178;ExcessHet=3.0103;FS=4.396;MLEAC=1;MLEAF=0.500;MQ=41.90;MQRankSum=1.729;QD=16.85;ReadPosRankSum=-0.511;SOR=0.432	GT:AD:DP:GQ:PL	0/1:90,88:178:99:3028,0,2982
chrVII	894630	.	G	A	1555.77	PASS	AC=1;AF=0.500;AN=2;BaseQRankSum=0.493;ClippingRankSum=0.000;DP=109;ExcessHet=3.0103;FS=0.739;MLEAC=1;MLEAF=0.500;MQ=41.85;MQRankSum=-0.118;QD=14.27;ReadPosRankSum=-0.775;SOR=0.831	GT:AD:DP:GQ:PL	0/1:60,49:109:99:1584,0,2094
chrVII	906148	.	C	T	2979.77	PASS	AC=1;AF=0.500;AN=2;BaseQRankSum=-0.680;ClippingRankSum=0.000;DP=173;ExcessHet=3.0103;FS=7.668;MLEAC=1;MLEAF=0.500;MQ=41.98;MQRankSum=1.485;QD=17.22;ReadPosRankSum=-0.015;SOR=0.360	GT:AD:DP:GQ:PL	0/1:83,90:173:99:3008,0,2868
chrVII	913220	.	G	A	2465.77	PASS	AC=1;AF=0.500;AN=2;BaseQRankSum=-0.422;ClippingRankSum=0.000;DP=144;ExcessHet=3.0103;FS=4.058;MLEAC=1;MLEAF=0.500;MQ=41.67;MQRankSum=-1.329;QD=17.12;ReadPosRankSum=-0.654;SOR=0.409	GT:AD:DP:GQ:PL	0/1:72,72:144:99:2494,0,2561
chrVII	913495	.	G	A	1895.77	PASS	AC=1;AF=0.500;AN=2;BaseQRankSum=0.991;ClippingRankSum=0.000;DP=107;ExcessHet=3.0103;FS=0.000;MLEAC=1;MLEAF=0.500;MQ=41.73;MQRankSum=1.421;QD=17.72;ReadPosRankSum=-2.054;SOR=0.784	GT:AD:DP:GQ:PL	0/1:54,53:107:99:1924,0,1919
chrVII	914021	.	C	T	1924.77	PASS	AC=1;AF=0.500;AN=2;BaseQRankSum=0.851;ClippingRankSum=0.000;DP=124;ExcessHet=3.0103;FS=5.793;MLEAC=1;MLEAF=0.500;MQ=41.97;MQRankSum=1.238;QD=15.52;ReadPosRankSum=-1.168;SOR=0.330	GT:AD:DP:GQ:PL	0/1:71,53:124:99:1953,0,2527
chrVII	920501	.	C	T	1516.77	PASS	AC=1;AF=0.500;AN=2;BaseQRankSum=1.052;ClippingRankSum=0.000;DP=80;ExcessHet=3.0103;FS=4.366;MLEAC=1;MLEAF=0.500;MQ=42.00;MQRankSum=0.000;QD=18.96;ReadPosRankSum=-1.122;SOR=1.276	GT:AD:DP:GQ:PL	0/1:39,41:80:99:1545,0,1425
chrVII	939621	.	G	A	345.77	PASS	AC=1;AF=0.500;AN=2;BaseQRankSum=0.930;ClippingRankSum=0.000;DP=15;ExcessHet=3.0103;FS=2.158;MLEAC=1;MLEAF=0.500;MQ=42.00;MQRankSum=0.000;QD=23.05;ReadPosRankSum=-0.825;SOR=0.925	GT:AD:DP:GQ:PL	0/1:5,10:15:99:374,0,157
chrVII	939644	.	G	A	138.77	PASS	AC=1;AF=0.500;AN=2;BaseQRankSum=0.135;ClippingRankSum=0.000;DP=14;ExcessHet=3.0103;FS=2.363;MLEAC=1;MLEAF=0.500;MQ=42.00;MQRankSum=0.000;QD=9.91;ReadPosRankSum=-0.657;SOR=0.744	GT:AD:DP:GQ:PL	0/1:9,5:14:99:167,0,290
chrVII	953890	.	C	T	744.77	PASS	AC=1;AF=0.500;AN=2;BaseQRankSum=-0.201;ClippingRankSum=0.000;DP=48;ExcessHet=3.0103;FS=11.229;MLEAC=1;MLEAF=0.500;MQ=41.92;MQRankSum=-1.400;QD=15.52;ReadPosRankSum=2.004;SOR=0.403	GT:AD:DP:GQ:PL	0/1:24,24:48:99:773,0,787
chrVII	970159	.	G	A	1309.77	PASS	AC=1;AF=0.500;AN=2;BaseQRankSum=-1.110;ClippingRankSum=0.000;DP=75;ExcessHet=3.0103;FS=0.000;MLEAC=1;MLEAF=0.500;MQ=41.80;MQRankSum=-0.987;QD=17.46;ReadPosRankSum=0.581;SOR=0.651	GT:AD:DP:GQ:PL	0/1:38,37:75:99:1338,0,1422
chrVII	973902	.	C	T	323.77	PASS	AC=1;AF=0.500;AN=2;BaseQRankSum=0.941;ClippingRankSum=0.000;DP=16;ExcessHet=3.0103;FS=6.021;MLEAC=1;MLEAF=0.500;MQ=42.00;MQRankSum=0.000;QD=20.24;ReadPosRankSum=0.939;SOR=0.078	GT:AD:DP:GQ:PL	0/1:6,10:16:99:352,0,194
chrVII	974765	.	C	T	698.77	PASS	AC=1;AF=0.500;AN=2;BaseQRankSum=0.743;ClippingRankSum=0.000;DP=48;ExcessHet=3.0103;FS=14.959;MLEAC=1;MLEAF=0.500;MQ=42.00;MQRankSum=0.000;QD=14.56;ReadPosRankSum=-0.605;SOR=2.766	GT:AD:DP:GQ:PL	0/1:27,21:48:99:727,0,954
chrVII	974873	.	C	T	1190.77	PASS	AC=1;AF=0.500;AN=2;BaseQRankSum=1.103;ClippingRankSum=0.000;DP=102;ExcessHet=3.0103;FS=16.833;MLEAC=1;MLEAF=0.500;MQ=41.98;MQRankSum=0.797;QD=11.79;ReadPosRankSum=1.054;SOR=0.108	GT:AD:DP:GQ:PL	0/1:63,38:101:99:1219,0,2177
chrVII	975239	.	C	T	1341.77	PASS	AC=1;AF=0.500;AN=2;BaseQRankSum=0.196;ClippingRankSum=0.000;DP=94;ExcessHet=3.0103;FS=5.569;MLEAC=1;MLEAF=0.500;MQ=41.98;MQRankSum=0.920;QD=14.27;ReadPosRankSum=-0.103;SOR=0.315	GT:AD:DP:GQ:PL	0/1:52,42:94:99:1370,0,1789
chrVII	1000024	.	C	T	2563.77	PASS	AC=1;AF=0.500;AN=2;BaseQRankSum=-0.435;ClippingRankSum=0.000;DP=141;ExcessHet=3.0103;FS=3.566;MLEAC=1;MLEAF=0.500;MQ=41.97;MQRankSum=-1.247;QD=18.18;ReadPosRankSum=-1.456;SOR=1.064	GT:AD:DP:GQ:PL	0/1:62,79:141:99:2592,0,1991
chrVII	1063171	.	G	A	767.77	PASS	AC=1;AF=0.500;AN=2;BaseQRankSum=1.049;ClippingRankSum=0.000;DP=35;ExcessHet=3.0103;FS=0.000;MLEAC=1;MLEAF=0.500;MQ=42.00;MQRankSum=0.000;QD=21.94;ReadPosRankSum=0.472;SOR=0.542	GT:AD:DP:GQ:PL	0/1:14,21:35:99:796,0,481
chrVII	1068967	.	T	A	996.77	PASS	AC=1;AF=0.500;AN=2;BaseQRankSum=0.385;ClippingRankSum=0.000;DP=62;ExcessHet=3.0103;FS=2.134;MLEAC=1;MLEAF=0.500;MQ=40.11;MQRankSum=-2.075;QD=16.08;ReadPosRankSum=1.530;SOR=1.030	GT:AD:DP:GQ:PL	0/1:35,27:62:99:1025,0,1920
chrVII	1068968	.	G	T	996.77	PASS	AC=1;AF=0.500;AN=2;BaseQRankSum=0.618;ClippingRankSum=0.000;DP=63;ExcessHet=3.0103;FS=2.145;MLEAC=1;MLEAF=0.500;MQ=40.14;MQRankSum=-2.131;QD=15.82;ReadPosRankSum=1.457;SOR=1.101	GT:AD:DP:GQ:PL	0/1:36,27:63:99:1025,0,1920
chrVIII	21499	.	G	A	837.77	PASS	AC=1;AF=0.500;AN=2;BaseQRankSum=2.250;ClippingRankSum=0.000;DP=54;ExcessHet=3.0103;FS=2.503;MLEAC=1;MLEAF=0.500;MQ=42.00;MQRankSum=0.000;QD=15.81;ReadPosRankSum=1.005;SOR=1.255	GT:AD:DP:GQ:PL	0/1:28,25:53:99:866,0,868
chrVIII	22033	.	C	T	1171.77	PASS	AC=1;AF=0.500;AN=2;BaseQRankSum=-1.556;ClippingRankSum=0.000;DP=59;ExcessHet=3.0103;FS=3.866;MLEAC=1;MLEAF=0.500;MQ=41.75;MQRankSum=-0.823;QD=19.86;ReadPosRankSum=-1.008;SOR=0.298	GT:AD:DP:GQ:PL	0/1:25,34:59:99:1200,0,902
chrVIII	26311	.	G	A	1012.77	PASS	AC=1;AF=0.500;AN=2;BaseQRankSum=-2.191;ClippingRankSum=0.000;DP=55;ExcessHet=3.0103;FS=0.000;MLEAC=1;MLEAF=0.500;MQ=42.00;MQRankSum=0.000;QD=18.41;ReadPosRankSum=-0.538;SOR=0.620	GT:AD:DP:GQ:PL	0/1:25,30:55:99:1041,0,939
chrVIII	55245	.	G	A	2296.77	PASS	AC=1;AF=0.500;AN=2;BaseQRankSum=0.737;ClippingRankSum=0.000;DP=126;ExcessHet=3.0103;FS=2.251;MLEAC=1;MLEAF=0.500;MQ=42.00;MQRankSum=0.000;QD=18.23;ReadPosRankSum=0.963;SOR=0.518	GT:AD:DP:GQ:PL	0/1:62,64:126:99:2325,0,2252
chrVIII	65787	.	G	A	1989.77	PASS	AC=1;AF=0.500;AN=2;BaseQRankSum=0.870;ClippingRankSum=0.000;DP=115;ExcessHet=3.0103;FS=9.251;MLEAC=1;MLEAF=0.500;MQ=41.97;MQRankSum=1.496;QD=17.30;ReadPosRankSum=-0.594;SOR=1.536	GT:AD:DP:GQ:PL	0/1:55,60:115:99:2018,0,1764
chrVIII	94625	.	G	A	1071.77	PASS	AC=1;AF=0.500;AN=2;BaseQRankSum=-1.227;ClippingRankSum=0.000;DP=46;ExcessHet=3.0103;FS=2.689;MLEAC=1;MLEAF=0.500;MQ=42.00;MQRankSum=0.000;QD=23.30;ReadPosRankSum=0.252;SOR=0.340	GT:AD:DP:GQ:PL	0/1:16,30:46:99:1100,0,554
chrVIII	104442	.	G	A	877.77	PASS	AC=1;AF=0.500;AN=2;BaseQRankSum=-0.866;ClippingRankSum=0.000;DP=51;ExcessHet=3.0103;FS=4.290;MLEAC=1;MLEAF=0.500;MQ=42.00;MQRankSum=0.000;QD=17.56;ReadPosRankSum=1.451;SOR=0.265	GT:AD:DP:GQ:PL	0/1:23,27:50:99:906,0,764
chrVIII	105367	.	G	A	753.77	PASS	AC=1;AF=0.500;AN=2;BaseQRankSum=1.511;ClippingRankSum=0.000;DP=61;ExcessHet=3.0103;FS=2.322;MLEAC=1;MLEAF=0.500;MQ=41.47;MQRankSum=-0.499;QD=12.36;ReadPosRankSum=1.206;SOR=1.091	GT:AD:DP:GQ:PL	0/1:37,24:61:99:782,0,1191
chrVIII	121442	.	C	T	2194.77	PASS	AC=1;AF=0.500;AN=2;BaseQRankSum=0.076;ClippingRankSum=0.000;DP=144;ExcessHet=3.0103;FS=5.433;MLEAC=1;MLEAF=0.500;MQ=41.68;MQRankSum=-2.261;QD=15.24;ReadPosRankSum=-0.317;SOR=1.212	GT:AD:DP:GQ:PL	0/1:72,72:144:99:2223,0,2251
chrVIII	133511	.	C	T	668.77	PASS	AC=1;AF=0.500;AN=2;BaseQRankSum=0.416;ClippingRankSum=0.000;DP=31;ExcessHet=3.0103;FS=5.401;MLEAC=1;MLEAF=0.500;MQ=41.08;MQRankSum=-1.095;QD=21.57;ReadPosRankSum=-0.023;SOR=1.164	GT:AD:DP:GQ:PL	0/1:12,19:31:99:697,0,421
chrVIII	160765	.	C	T	1267.77	PASS	AC=1;AF=0.500;AN=2;BaseQRankSum=0.684;ClippingRankSum=0.000;DP=69;ExcessHet=3.0103;FS=0.000;MLEAC=1;MLEAF=0.500;MQ=42.00;MQRankSum=0.000;QD=18.37;ReadPosRankSum=0.182;SOR=0.646	GT:AD:DP:GQ:PL	0/1:31,38:69:99:1296,0,1012
chrVIII	167474	.	G	A	748.77	PASS	AC=1;AF=0.500;AN=2;BaseQRankSum=0.587;ClippingRankSum=0.000;DP=52;ExcessHet=3.0103;FS=6.982;MLEAC=1;MLEAF=0.500;MQ=42.00;MQRankSum=0.000;QD=14.40;ReadPosRankSum=-1.398;SOR=1.819	GT:AD:DP:GQ:PL	0/1:30,22:52:99:777,0,1044
chrVIII	177086	.	C	T	1589.77	PASS	AC=1;AF=0.500;AN=2;BaseQRankSum=0.454;ClippingRankSum=0.000;DP=104;ExcessHet=3.0103;FS=1.891;MLEAC=1;MLEAF=0.500;MQ=42.00;MQRankSum=0.000;QD=15.29;ReadPosRankSum=-2.106;SOR=0.975	GT:AD:DP:GQ:PL	0/1:57,47:104:99:1618,0,2040
chrVIII	195680	.	C	T	1110.77	PASS	AC=1;AF=0.500;AN=2;BaseQRankSum=-1.287;ClippingRankSum=0.000;DP=73;ExcessHet=3.0103;FS=0.000;MLEAC=1;MLEAF=0.500;MQ=42.00;MQRankSum=0.000;QD=15.22;ReadPosRankSum=-0.661;SOR=0.641	GT:AD:DP:GQ:PL	0/1:36,37:73:99:1139,0,1206
chrVIII	198261	.	G	A	1812.77	PASS	AC=1;AF=0.500;AN=2;BaseQRankSum=1.238;ClippingRankSum=0.000;DP=109;ExcessHet=3.0103;FS=1.005;MLEAC=1;MLEAF=0.500;MQ=42.00;MQRankSum=0.000;QD=16.63;ReadPosRankSum=-1.583;SOR=0.556	GT:AD:DP:GQ:PL	0/1:58,51:109:99:1841,0,2064
chrVIII	205663	.	G	A	2687.77	PASS	AC=1;AF=0.500;AN=2;BaseQRankSum=-0.226;ClippingRankSum=0.000;DP=138;ExcessHet=3.0103;FS=0.812;MLEAC=1;MLEAF=0.500;MQ=41.99;MQRankSum=1.138;QD=19.48;ReadPosRankSum=-0.113;SOR=0.552	GT:AD:DP:GQ:PL	0/1:61,77:138:99:2716,0,2130
chrVIII	221161	.	G	A	1339.77	PASS	AC=1;AF=0.500;AN=2;BaseQRankSum=0.123;ClippingRankSum=0.000;DP=93;ExcessHet=3.0103;FS=8.476;MLEAC=1;MLEAF=0.500;MQ=42.00;MQRankSum=0.000;QD=14.41;ReadPosRankSum=-1.574;SOR=1.746	GT:AD:DP:GQ:PL	0/1:55,38:93:99:1368,0,2066
chrVIII	224743	.	G	A	961.77	PASS	AC=1;AF=0.500;AN=2;BaseQRankSum=-2.841;ClippingRankSum=0.000;DP=62;ExcessHet=3.0103;FS=0.000;MLEAC=1;MLEAF=0.500;MQ=41.97;MQRankSum=-0.968;QD=15.51;ReadPosRankSum=-0.733;SOR=0.826	GT:AD:DP:GQ:PL	0/1:31,31:62:99:990,0,1170
chrVIII	229076	.	G	A	963.77	PASS	AC=1;AF=0.500;AN=2;BaseQRankSum=-2.557;ClippingRankSum=0.000;DP=62;ExcessHet=3.0103;FS=0.000;MLEAC=1;MLEAF=0.500;MQ=41.52;MQRankSum=-1.498;QD=15.54;ReadPosRankSum=-1.601;SOR=1.047	GT:AD:DP:GQ:PL	0/1:33,29:62:99:992,0,1209
chrVIII	286517	.	G	A	2182.77	PASS	AC=1;AF=0.500;AN=2;BaseQRankSum=0.035;ClippingRankSum=0.000;DP=138;ExcessHet=3.0103;FS=0.633;MLEAC=1;MLEAF=0.500;MQ=41.97;MQRankSum=1.369;QD=15.82;ReadPosRankSum=-0.898;SOR=0.599	GT:AD:DP:GQ:PL	0/1:72,66:138:99:2211,0,2384
chrVIII	288820	.	G	A	937.77	PASS	AC=1;AF=0.500;AN=2;BaseQRankSum=-1.609;ClippingRankSum=0.000;DP=63;ExcessHet=3.0103;FS=0.000;MLEAC=1;MLEAF=0.500;MQ=42.00;MQRankSum=0.000;QD=14.89;ReadPosRankSum=-1.442;SOR=0.489	GT:AD:DP:GQ:PL	0/1:35,28:63:99:966,0,1334
chrVIII	320338	.	C	T	1004.77	PASS	AC=1;AF=0.500;AN=2;BaseQRankSum=0.861;ClippingRankSum=0.000;DP=53;ExcessHet=3.0103;FS=3.809;MLEAC=1;MLEAF=0.500;MQ=41.93;MQRankSum=-1.272;QD=18.96;ReadPosRankSum=1.640;SOR=1.255	GT:AD:DP:GQ:PL	0/1:24,29:53:99:1033,0,757
chrVIII	332255	.	C	T	1619.77	PASS	AC=1;AF=0.500;AN=2;BaseQRankSum=1.299;ClippingRankSum=0.000;DP=87;ExcessHet=3.0103;FS=0.846;MLEAC=1;MLEAF=0.500;MQ=42.00;MQRankSum=0.000;QD=18.62;ReadPosRankSum=0.661;SOR=0.527	GT:AD:DP:GQ:PL	0/1:42,45:87:99:1648,0,1604
chrVIII	332259	.	C	T	1404.77	PASS	AC=1;AF=0.500;AN=2;BaseQRankSum=-0.764;ClippingRankSum=0.000;DP=89;ExcessHet=3.0103;FS=2.928;MLEAC=1;MLEAF=0.500;MQ=41.96;MQRankSum=1.331;QD=15.78;ReadPosRankSum=-0.054;SOR=1.067	GT:AD:DP:GQ:PL	0/1:48,41:89:99:1433,0,1850
chrVIII	374236	.	G	A	2252.77	PASS	AC=1;AF=0.500;AN=2;BaseQRankSum=1.948;ClippingRankSum=0.000;DP=118;ExcessHet=3.0103;FS=0.000;MLEAC=1;MLEAF=0.500;MQ=42.00;MQRankSum=0.000;QD=19.09;ReadPosRankSum=1.289;SOR=0.771	GT:AD:DP:GQ:PL	0/1:56,62:118:99:2281,0,1882
chrVIII	381556	.	C	T	920.77	PASS	AC=1;AF=0.500;AN=2;BaseQRankSum=0.755;ClippingRankSum=0.000;DP=60;ExcessHet=3.0103;FS=1.053;MLEAC=1;MLEAF=0.500;MQ=42.00;MQRankSum=0.000;QD=15.35;ReadPosRankSum=-0.400;SOR=1.009	GT:AD:DP:GQ:PL	0/1:30,30:60:99:949,0,897
chrVIII	387171	.	C	T	371.77	PASS	AC=1;AF=0.500;AN=2;BaseQRankSum=2.151;ClippingRankSum=0.000;DP=29;ExcessHet=3.0103;FS=1.735;MLEAC=1;MLEAF=0.500;MQ=42.00;MQRankSum=0.000;QD=12.82;ReadPosRankSum=0.339;SOR=1.440	GT:AD:DP:GQ:PL	0/1:18,11:29:99:400,0,609
chrVIII	411106	.	C	T	546.77	PASS	AC=1;AF=0.500;AN=2;BaseQRankSum=0.615;ClippingRankSum=0.000;DP=34;ExcessHet=3.0103;FS=0.000;MLEAC=1;MLEAF=0.500;MQ=42.00;MQRankSum=0.000;QD=16.08;ReadPosRankSum=-1.015;SOR=0.715	GT:AD:DP:GQ:PL	0/1:17,17:34:99:575,0,560
chrVIII	417355	.	G	A	612.77	PASS	AC=1;AF=0.500;AN=2;BaseQRankSum=-0.599;ClippingRankSum=0.000;DP=55;ExcessHet=3.0103;FS=1.174;MLEAC=1;MLEAF=0.500;MQ=41.74;MQRankSum=-1.285;QD=11.14;ReadPosRankSum=-1.551;SOR=0.437	GT:AD:DP:GQ:PL	0/1:35,20:55:99:641,0,1259
chrVIII	439376	.	C	T	451.77	PASS	AC=1;AF=0.500;AN=2;BaseQRankSum=-1.084;ClippingRankSum=0.000;DP=54;ExcessHet=3.0103;FS=3.933;MLEAC=1;MLEAF=0.500;MQ=41.93;MQRankSum=-1.910;QD=8.37;ReadPosRankSum=0.838;SOR=0.516	GT:AD:DP:GQ:PL	0/1:35,19:54:99:480,0,1193
chrVIII	450527	.	G	A	885.77	PASS	AC=1;AF=0.500;AN=2;BaseQRankSum=0.252;ClippingRankSum=0.000;DP=52;ExcessHet=3.0103;FS=2.556;MLEAC=1;MLEAF=0.500;MQ=42.00;MQRankSum=0.000;QD=17.03;ReadPosRankSum=0.924;SOR=0.324	GT:AD:DP:GQ:PL	0/1:26,26:52:99:914,0,881
chrVIII	451297	.	C	T	371.77	PASS	AC=1;AF=0.500;AN=2;BaseQRankSum=1.729;ClippingRankSum=0.000;DP=26;ExcessHet=3.0103;FS=3.442;MLEAC=1;MLEAF=0.500;MQ=41.43;MQRankSum=0.934;QD=14.30;ReadPosRankSum=0.743;SOR=1.209	GT:AD:DP:GQ:PL	0/1:15,11:26:99:400,0,492
chrVIII	470897	.	C	T	1964.77	PASS	AC=1;AF=0.500;AN=2;BaseQRankSum=1.199;ClippingRankSum=0.000;DP=117;ExcessHet=3.0103;FS=5.735;MLEAC=1;MLEAF=0.500;MQ=41.83;MQRankSum=-1.031;QD=16.79;ReadPosRankSum=0.732;SOR=0.355	GT:AD:DP:GQ:PL	0/1:60,57:117:99:1993,0,2007
chrVIII	491661	.	G	A	2240.77	PASS	AC=1;AF=0.500;AN=2;BaseQRankSum=-1.011;ClippingRankSum=0.000;DP=126;ExcessHet=3.0103;FS=3.488;MLEAC=1;MLEAF=0.500;MQ=41.97;MQRankSum=1.574;QD=17.78;ReadPosRankSum=-1.769;SOR=0.441	GT:AD:DP:GQ:PL	0/1:57,69:126:99:2269,0,1929
chrVIII	493738	.	C	T	142.77	PASS	AC=1;AF=0.500;AN=2;BaseQRankSum=-0.905;ClippingRankSum=0.000;DP=21;ExcessHet=3.0103;FS=1.949;MLEAC=1;MLEAF=0.500;MQ=41.72;MQRankSum=-1.230;QD=6.80;ReadPosRankSum=0.851;SOR=0.280	GT:AD:DP:GQ:PL	0/1:14,7:21:99:171,0,511
chrVIII	495692	.	G	A	959.77	PASS	AC=1;AF=0.500;AN=2;BaseQRankSum=1.216;ClippingRankSum=0.000;DP=56;ExcessHet=3.0103;FS=1.161;MLEAC=1;MLEAF=0.500;MQ=41.20;MQRankSum=1.724;QD=17.14;ReadPosRankSum=-0.251;SOR=0.468	GT:AD:DP:GQ:PL	0/1:29,27:56:99:988,0,954
chrVIII	505629	.	G	A	1033.77	PASS	AC=1;AF=0.500;AN=2;BaseQRankSum=1.363;ClippingRankSum=0.000;DP=65;ExcessHet=3.0103;FS=2.475;MLEAC=1;MLEAF=0.500;MQ=42.00;MQRankSum=0.000;QD=15.90;ReadPosRankSum=0.677;SOR=1.189	GT:AD:DP:GQ:PL	0/1:35,30:65:99:1062,0,1153
chrVIII	520430	.	G	A	66.77	PASS	AC=1;AF=0.500;AN=2;BaseQRankSum=-0.084;ClippingRankSum=0.000;DP=10;ExcessHet=3.0103;FS=7.782;MLEAC=1;MLEAF=0.500;MQ=42.00;MQRankSum=0.000;QD=6.68;ReadPosRankSum=-0.431;SOR=2.788	GT:AD:DP:GQ:PL	0/1:7,3:10:95:95,0,241
chrIX	38951	.	G	A	1279.77	PASS	AC=1;AF=0.500;AN=2;BaseQRankSum=1.048;ClippingRankSum=0.000;DP=81;ExcessHet=3.0103;FS=5.099;MLEAC=1;MLEAF=0.500;MQ=42.00;MQRankSum=0.000;QD=15.80;ReadPosRankSum=1.894;SOR=0.269	GT:AD:DP:GQ:PL	0/1:44,37:81:99:1308,0,1564
chrIX	60867	.	G	A	1553.77	PASS	AC=1;AF=0.500;AN=2;BaseQRankSum=-1.321;ClippingRankSum=0.000;DP=88;ExcessHet=3.0103;FS=0.797;MLEAC=1;MLEAF=0.500;MQ=42.00;MQRankSum=0.000;QD=17.66;ReadPosRankSum=-0.600;SOR=0.592	GT:AD:DP:GQ:PL	0/1:42,46:88:99:1582,0,1458
chrIX	63422	.	G	A	809.77	PASS	AC=1;AF=0.500;AN=2;BaseQRankSum=0.725;ClippingRankSum=0.000;DP=50;ExcessHet=3.0103;FS=0.000;MLEAC=1;MLEAF=0.500;MQ=41.92;MQRankSum=-1.459;QD=16.20;ReadPosRankSum=-0.727;SOR=0.728	GT:AD:DP:GQ:PL	0/1:26,24:50:99:838,0,900
chrIX	64823	.	C	T	682.77	PASS	AC=1;AF=0.500;AN=2;BaseQRankSum=-0.253;ClippingRankSum=0.000;DP=54;ExcessHet=3.0103;FS=5.974;MLEAC=1;MLEAF=0.500;MQ=42.00;MQRankSum=0.000;QD=12.64;ReadPosRankSum=-0.787;SOR=0.223	GT:AD:DP:GQ:PL	0/1:33,21:54:99:711,0,1221
chrIX	108051	.	C	T	333.77	PASS	AC=1;AF=0.500;AN=2;BaseQRankSum=-0.160;ClippingRankSum=0.000;DP=27;ExcessHet=3.0103;FS=1.574;MLEAC=1;MLEAF=0.500;MQ=42.00;MQRankSum=0.000;QD=12.36;ReadPosRankSum=0.136;SOR=1.270	GT:AD:DP:GQ:PL	0/1:16,11:27:99:362,0,566
chrIX	119807	.	C	T	772.77	PASS	AC=1;AF=0.500;AN=2;BaseQRankSum=1.471;ClippingRankSum=0.000;DP=49;ExcessHet=3.0103;FS=4.235;MLEAC=1;MLEAF=0.500;MQ=42.00;MQRankSum=0.000;QD=15.77;ReadPosRankSum=0.627;SOR=1.445	GT:AD:DP:GQ:PL	0/1:25,24:49:99:801,0,820
chrIX	122491	.	C	T	1219.77	PASS	AC=1;AF=0.500;AN=2;BaseQRankSum=-2.568;ClippingRankSum=0.000;DP=70;ExcessHet=3.0103;FS=0.000;MLEAC=1;MLEAF=0.500;MQ=42.00;MQRankSum=0.000;QD=17.43;ReadPosRankSum=1.170;SOR=0.621	GT:AD:DP:GQ:PL	0/1:29,41:70:99:1248,0,997
chrIX	129124	.	G	A	3156.77	PASS	AC=1;AF=0.500;AN=2;BaseQRankSum=2.632;ClippingRankSum=0.000;DP=166;ExcessHet=3.0103;FS=7.954;MLEAC=1;MLEAF=0.500;MQ=41.91;MQRankSum=-0.885;QD=19.02;ReadPosRankSum=1.505;SOR=0.937	GT:AD:DP:GQ:PL	0/1:74,92:166:99:3185,0,2213
chrIX	129817	.	G	A	1161.77	PASS	AC=1;AF=0.500;AN=2;BaseQRankSum=-0.988;ClippingRankSum=0.000;DP=101;ExcessHet=3.0103;FS=1.665;MLEAC=1;MLEAF=0.500;MQ=41.94;MQRankSum=0.167;QD=11.50;ReadPosRankSum=-0.612;SOR=0.500	GT:AD:DP:GQ:PL	0/1:63,38:101:99:1190,0,2310
chrIX	141680	.	C	T	1711.77	PASS	AC=1;AF=0.500;AN=2;BaseQRankSum=-0.848;ClippingRankSum=0.000;DP=99;ExcessHet=3.0103;FS=4.659;MLEAC=1;MLEAF=0.500;MQ=42.00;MQRankSum=0.000;QD=17.29;ReadPosRankSum=-0.677;SOR=1.325	GT:AD:DP:GQ:PL	0/1:50,49:99:99:1740,0,1873
chrIX	177877	.	C	T	2768.77	PASS	AC=1;AF=0.500;AN=2;BaseQRankSum=1.209;ClippingRankSum=0.000;DP=145;ExcessHet=3.0103;FS=0.640;MLEAC=1;MLEAF=0.500;MQ=42.00;MQRankSum=0.000;QD=19.09;ReadPosRankSum=0.406;SOR=0.629	GT:AD:DP:GQ:PL	0/1:63,82:145:99:2797,0,2047
chrIX	215887	.	C	T	600.77	PASS	AC=1;AF=0.500;AN=2;BaseQRankSum=1.250;ClippingRankSum=0.000;DP=30;ExcessHet=3.0103;FS=0.000;MLEAC=1;MLEAF=0.500;MQ=42.00;MQRankSum=0.000;QD=20.72;ReadPosRankSum=0.932;SOR=0.787	GT:AD:DP:GQ:PL	0/1:13,16:29:99:629,0,823
chrIX	215888	.	C	T	600.77	PASS	AC=1;AF=0.500;AN=2;BaseQRankSum=0.983;ClippingRankSum=0.000;DP=30;ExcessHet=3.0103;FS=0.000;MLEAC=1;MLEAF=0.500;MQ=42.00;MQRankSum=0.000;QD=20.72;ReadPosRankSum=0.909;SOR=0.787	GT:AD:DP:GQ:PL	0/1:13,16:29:99:629,0,823
chrIX	243299	.	G	A	1361.77	PASS	AC=1;AF=0.500;AN=2;BaseQRankSum=2.037;ClippingRankSum=0.000;DP=70;ExcessHet=3.0103;FS=0.889;MLEAC=1;MLEAF=0.500;MQ=42.00;MQRankSum=0.000;QD=19.45;ReadPosRankSum=-0.359;SOR=0.580	GT:AD:DP:GQ:PL	0/1:33,37:70:99:1390,0,1117
chrIX	243767	.	G	A	1154.77	PASS	AC=1;AF=0.500;AN=2;BaseQRankSum=-0.134;ClippingRankSum=0.000;DP=60;ExcessHet=3.0103;FS=0.971;MLEAC=1;MLEAF=0.500;MQ=42.00;MQRankSum=0.000;QD=19.25;ReadPosRankSum=0.699;SOR=0.560	GT:AD:DP:GQ:PL	0/1:29,31:60:99:1183,0,1103
chrIX	258779	.	C	T	554.77	PASS	AC=1;AF=0.500;AN=2;BaseQRankSum=1.211;ClippingRankSum=0.000;DP=53;ExcessHet=3.0103;FS=2.368;MLEAC=1;MLEAF=0.500;MQ=41.93;MQRankSum=-1.882;QD=10.47;ReadPosRankSum=2.015;SOR=0.615	GT:AD:DP:GQ:PL	0/1:34,19:53:99:583,0,1194
chrIX	269590	.	C	T	3323.77	PASS	AC=1;AF=0.500;AN=2;BaseQRankSum=-0.039;ClippingRankSum=0.000;DP=182;ExcessHet=3.0103;FS=0.000;MLEAC=1;MLEAF=0.500;MQ=41.98;MQRankSum=-1.349;QD=18.26;ReadPosRankSum=-2.499;SOR=0.707	GT:AD:DP:GQ:PL	0/1:87,95:182:99:3352,0,3022
chrIX	273843	.	G	A	2140.77	PASS	AC=1;AF=0.500;AN=2;BaseQRankSum=-4.839;ClippingRankSum=0.000;DP=150;ExcessHet=3.0103;FS=3.447;MLEAC=1;MLEAF=0.500;MQ=41.78;MQRankSum=-1.881;QD=14.46;ReadPosRankSum=-1.547;SOR=1.057	GT:AD:DP:GQ:PL	0/1:69,79:148:99:2169,0,2249
chrIX	274836	.	G	A	2087.77	PASS	AC=1;AF=0.500;AN=2;BaseQRankSum=0.798;ClippingRankSum=0.000;DP=121;ExcessHet=3.0103;FS=0.000;MLEAC=1;MLEAF=0.500;MQ=41.88;MQRankSum=-0.941;QD=17.84;ReadPosRankSum=-0.041;SOR=0.640	GT:AD:DP:GQ:PL	0/1:56,61:117:99:2116,0,1822
chrIX	274915	.	G	A	2169.77	PASS	AC=1;AF=0.500;AN=2;BaseQRankSum=-0.260;ClippingRankSum=0.000;DP=129;ExcessHet=3.0103;FS=7.422;MLEAC=1;MLEAF=0.500;MQ=41.89;MQRankSum=-0.946;QD=16.82;ReadPosRankSum=0.419;SOR=0.296	GT:AD:DP:GQ:PL	0/1:62,67:129:99:2198,0,2050
chrIX	420729	.	G	A	1769.77	PASS	AC=1;AF=0.500;AN=2;BaseQRankSum=-0.006;ClippingRankSum=0.000;DP=110;ExcessHet=3.0103;FS=4.614;MLEAC=1;MLEAF=0.500;MQ=41.58;MQRankSum=1.400;QD=16.09;ReadPosRankSum=0.069;SOR=0.396	GT:AD:DP:GQ:PL	0/1:54,56:110:99:1798,0,2100
chrIX	420737	.	G	A	1705.77	PASS	AC=1;AF=0.500;AN=2;BaseQRankSum=0.584;ClippingRankSum=0.000;DP=110;ExcessHet=3.0103;FS=3.472;MLEAC=1;MLEAF=0.500;MQ=41.58;MQRankSum=-1.383;QD=15.51;ReadPosRankSum=0.611;SOR=1.027	GT:AD:DP:GQ:PL	0/1:56,54:110:99:1734,0,2152
chrX	25091	.	G	A	744.77	PASS	AC=1;AF=0.500;AN=2;BaseQRankSum=0.571;ClippingRankSum=0.000;DP=49;ExcessHet=3.0103;FS=4.055;MLEAC=1;MLEAF=0.500;MQ=42.00;MQRankSum=0.000;QD=15.20;ReadPosRankSum=-0.214;SOR=0.963	GT:AD:DP:GQ:PL	0/1:27,22:49:99:773,0,958
chrX	36540	.	C	T	1803.77	PASS	AC=1;AF=0.500;AN=2;BaseQRankSum=-0.656;ClippingRankSum=0.000;DP=100;ExcessHet=3.0103;FS=1.595;MLEAC=1;MLEAF=0.500;MQ=41.98;MQRankSum=-0.884;QD=18.04;ReadPosRankSum=0.285;SOR=0.614	GT:AD:DP:GQ:PL	0/1:45,55:100:99:1832,0,1519
chrX	41605	.	C	T	483.77	PASS	AC=1;AF=0.500;AN=2;BaseQRankSum=-1.135;ClippingRankSum=0.000;DP=24;ExcessHet=3.0103;FS=6.204;MLEAC=1;MLEAF=0.500;MQ=42.00;MQRankSum=0.000;QD=20.16;ReadPosRankSum=-1.047;SOR=0.643	GT:AD:DP:GQ:PL	0/1:10,14:24:99:512,0,369
chrX	49039	.	C	T	769.77	PASS	AC=1;AF=0.500;AN=2;BaseQRankSum=-0.659;ClippingRankSum=0.000;DP=46;ExcessHet=3.0103;FS=2.577;MLEAC=1;MLEAF=0.500;MQ=41.69;MQRankSum=-0.914;QD=16.73;ReadPosRankSum=1.131;SOR=1.270	GT:AD:DP:GQ:PL	0/1:22,24:46:99:798,0,749
chrX	53028	.	C	T	874.77	PASS	AC=1;AF=0.500;AN=2;BaseQRankSum=-0.138;ClippingRankSum=0.000;DP=42;ExcessHet=3.0103;FS=1.283;MLEAC=1;MLEAF=0.500;MQ=41.91;MQRankSum=-0.976;QD=20.83;ReadPosRankSum=-0.681;SOR=0.648	GT:AD:DP:GQ:PL	0/1:14,28:42:99:903,0,410
chrX	73811	.	C	T	1686.77	PASS	AC=1;AF=0.500;AN=2;BaseQRankSum=0.100;ClippingRankSum=0.000;DP=101;ExcessHet=3.0103;FS=0.000;MLEAC=1;MLEAF=0.500;MQ=41.98;MQRankSum=-0.990;QD=16.70;ReadPosRankSum=0.836;SOR=0.659	GT:AD:DP:GQ:PL	0/1:51,50:101:99:1715,0,1757
chrX	74170	.	C	T	896.77	PASS	AC=1;AF=0.500;AN=2;BaseQRankSum=-1.210;ClippingRankSum=0.000;DP=62;ExcessHet=3.0103;FS=2.127;MLEAC=1;MLEAF=0.500;MQ=41.70;MQRankSum=-0.587;QD=14.46;ReadPosRankSum=0.774;SOR=1.005	GT:AD:DP:GQ:PL	0/1:32,30:62:99:925,0,1136
chrX	79744	.	G	A	1830.77	PASS	AC=1;AF=0.500;AN=2;BaseQRankSum=-1.438;ClippingRankSum=0.000;DP=120;ExcessHet=3.0103;FS=0.000;MLEAC=1;MLEAF=0.500;MQ=42.00;MQRankSum=0.000;QD=15.38;ReadPosRankSum=-1.553;SOR=0.739	GT:AD:DP:GQ:PL	0/1:64,55:119:99:1859,0,2339
chrX	106985	.	C	T	451.77	PASS	AC=1;AF=0.500;AN=2;BaseQRankSum=0.930;ClippingRankSum=0.000;DP=37;ExcessHet=3.0103;FS=3.182;MLEAC=1;MLEAF=0.500;MQ=41.23;MQRankSum=-1.698;QD=12.21;ReadPosRankSum=-1.199;SOR=1.292	GT:AD:DP:GQ:PL	0/1:22,15:37:99:480,0,727
chrX	111337	.	G	A	891.77	PASS	AC=1;AF=0.500;AN=2;BaseQRankSum=-2.379;ClippingRankSum=0.000;DP=70;ExcessHet=3.0103;FS=6.934;MLEAC=1;MLEAF=0.500;MQ=41.79;MQRankSum=-1.196;QD=12.74;ReadPosRankSum=-0.686;SOR=1.680	GT:AD:DP:GQ:PL	0/1:42,28:70:99:920,0,1617
chrX	120535	.	C	T	2095.77	PASS	AC=1;AF=0.500;AN=2;BaseQRankSum=-0.048;ClippingRankSum=0.000;DP=125;ExcessHet=3.0103;FS=5.911;MLEAC=1;MLEAF=0.500;MQ=41.80;MQRankSum=-2.473;QD=16.77;ReadPosRankSum=-0.339;SOR=0.279	GT:AD:DP:GQ:PL	0/1:62,63:125:99:2124,0,2099
chrX	120587	.	C	T	1878.77	PASS	AC=1;AF=0.500;AN=2;BaseQRankSum=-0.060;ClippingRankSum=0.000;DP=103;ExcessHet=3.0103;FS=0.761;MLEAC=1;MLEAF=0.500;MQ=41.75;MQRankSum=-2.587;QD=18.24;ReadPosRankSum=1.255;SOR=0.810	GT:AD:DP:GQ:PL	0/1:55,48:103:99:1907,0,2353
chrX	120602	.	C	T	2032.77	PASS	AC=1;AF=0.500;AN=2;BaseQRankSum=0.738;ClippingRankSum=0.000;DP=108;ExcessHet=3.0103;FS=3.646;MLEAC=1;MLEAF=0.500;MQ=41.29;MQRankSum=-1.953;QD=18.82;ReadPosRankSum=-0.105;SOR=1.134	GT:AD:DP:GQ:PL	0/1:54,54:108:99:2061,0,2267
chrX	136647	.	C	T	1657.77	PASS	AC=1;AF=0.500;AN=2;BaseQRankSum=0.179;ClippingRankSum=0.000;DP=117;ExcessHet=3.0103;FS=0.000;MLEAC=1;MLEAF=0.500;MQ=41.78;MQRankSum=-4.038;QD=14.17;ReadPosRankSum=0.234;SOR=0.745	GT:AD:DP:GQ:PL	0/1:62,55:117:99:1686,0,1987
chrX	136663	.	G	A	1946.77	PASS	AC=1;AF=0.500;AN=2;BaseQRankSum=-0.614;ClippingRankSum=0.000;DP=114;ExcessHet=3.0103;FS=1.506;MLEAC=1;MLEAF=0.500;MQ=41.74;MQRankSum=-4.594;QD=17.08;ReadPosRankSum=0.505;SOR=0.846	GT:AD:DP:GQ:PL	0/1:63,51:114:99:1975,0,3749
chrX	136671	.	G	A	1846.77	PASS	AC=1;AF=0.500;AN=2;BaseQRankSum=1.977;ClippingRankSum=0.000;DP=116;ExcessHet=3.0103;FS=0.000;MLEAC=1;MLEAF=0.500;MQ=41.75;MQRankSum=-4.661;QD=15.92;ReadPosRankSum=0.243;SOR=0.644	GT:AD:DP:GQ:PL	0/1:65,51:116:99:1875,0,3728
chrX	136857	.	C	T	523.77	PASS	AC=1;AF=0.500;AN=2;BaseQRankSum=-0.035;ClippingRankSum=0.000;DP=45;ExcessHet=3.0103;FS=3.166;MLEAC=1;MLEAF=0.500;MQ=41.91;MQRankSum=-0.260;QD=11.64;ReadPosRankSum=0.188;SOR=1.445	GT:AD:DP:GQ:PL	0/1:27,18:45:99:552,0,947
chrX	146793	.	C	T	1209.77	PASS	AC=1;AF=0.500;AN=2;BaseQRankSum=0.997;ClippingRankSum=0.000;DP=85;ExcessHet=3.0103;FS=1.915;MLEAC=1;MLEAF=0.500;MQ=41.50;MQRankSum=-0.717;QD=14.23;ReadPosRankSum=0.120;SOR=0.489	GT:AD:DP:GQ:PL	0/1:46,39:85:99:1238,0,1341
chrX	156339	.	G	A	1200.77	PASS	AC=1;AF=0.500;AN=2;BaseQRankSum=1.644;ClippingRankSum=0.000;DP=78;ExcessHet=3.0103;FS=6.549;MLEAC=1;MLEAF=0.500;MQ=41.95;MQRankSum=1.336;QD=15.39;ReadPosRankSum=-1.187;SOR=1.479	GT:AD:DP:GQ:PL	0/1:42,36:78:99:1229,0,1333
chrX	156379	.	G	A	1356.77	PASS	AC=1;AF=0.500;AN=2;BaseQRankSum=-0.053;ClippingRankSum=0.000;DP=86;ExcessHet=3.0103;FS=0.000;MLEAC=1;MLEAF=0.500;MQ=41.91;MQRankSum=0.012;QD=15.78;ReadPosRankSum=-2.025;SOR=0.569	GT:AD:DP:GQ:PL	0/1:43,43:86:99:1385,0,1419
chrX	158356	.	C	T	2218.77	PASS	AC=1;AF=0.500;AN=2;BaseQRankSum=2.280;ClippingRankSum=0.000;DP=121;ExcessHet=3.0103;FS=2.362;MLEAC=1;MLEAF=0.500;MQ=42.00;MQRankSum=0.000;QD=18.34;ReadPosRankSum=1.385;SOR=0.495	GT:AD:DP:GQ:PL	0/1:56,65:121:99:2247,0,1750
chrX	159785	.	G	A	867.77	PASS	AC=1;AF=0.500;AN=2;BaseQRankSum=0.715;ClippingRankSum=0.000;DP=88;ExcessHet=3.0103;FS=3.014;MLEAC=1;MLEAF=0.500;MQ=42.00;MQRankSum=0.000;QD=9.86;ReadPosRankSum=-0.488;SOR=0.387	GT:AD:DP:GQ:PL	0/1:56,32:88:99:896,0,1694
chrX	173055	.	G	A	445.77	PASS	AC=1;AF=0.500;AN=2;BaseQRankSum=0.898;ClippingRankSum=0.000;DP=21;ExcessHet=3.0103;FS=4.706;MLEAC=1;MLEAF=0.500;MQ=42.00;MQRankSum=0.000;QD=21.23;ReadPosRankSum=0.144;SOR=0.148	GT:AD:DP:GQ:PL	0/1:9,12:21:99:474,0,339
chrX	173080	.	G	A	400.77	PASS	AC=1;AF=0.500;AN=2;BaseQRankSum=-0.395;ClippingRankSum=0.000;DP=22;ExcessHet=3.0103;FS=5.076;MLEAC=1;MLEAF=0.500;MQ=42.00;MQRankSum=0.000;QD=18.22;ReadPosRankSum=0.631;SOR=0.081	GT:AD:DP:GQ:PL	0/1:11,11:22:99:429,0,429
chrX	173092	.	G	A	393.77	PASS	AC=1;AF=0.500;AN=2;BaseQRankSum=-0.115;ClippingRankSum=0.000;DP=21;ExcessHet=3.0103;FS=3.222;MLEAC=1;MLEAF=0.500;MQ=42.00;MQRankSum=0.000;QD=18.75;ReadPosRankSum=0.891;SOR=0.088	GT:AD:DP:GQ:PL	0/1:10,11:21:99:422,0,429
chrX	173516	.	C	T	349.77	PASS	AC=1;AF=0.500;AN=2;BaseQRankSum=-0.672;ClippingRankSum=0.000;DP=22;ExcessHet=3.0103;FS=7.168;MLEAC=1;MLEAF=0.500;MQ=42.00;MQRankSum=0.000;QD=15.90;ReadPosRankSum=-0.045;SOR=1.911	GT:AD:DP:GQ:PL	0/1:10,12:22:99:378,0,324
chrX	187777	.	C	T	600.77	PASS	AC=1;AF=0.500;AN=2;BaseQRankSum=0.989;ClippingRankSum=0.000;DP=62;ExcessHet=3.0103;FS=0.000;MLEAC=1;MLEAF=0.500;MQ=42.00;MQRankSum=0.000;QD=9.69;ReadPosRankSum=0.770;SOR=0.656	GT:AD:DP:GQ:PL	0/1:43,19:62:99:629,0,1601
chrX	211979	.	C	T	198.77	PASS	AC=1;AF=0.500;AN=2;BaseQRankSum=1.194;ClippingRankSum=0.000;DP=24;ExcessHet=3.0103;FS=1.760;MLEAC=1;MLEAF=0.500;MQ=42.00;MQRankSum=0.000;QD=8.28;ReadPosRankSum=1.179;SOR=1.061	GT:AD:DP:GQ:PL	0/1:16,8:24:99:227,0,483
chrX	227124	.	C	T	37.77	PASS	AC=1;AF=0.500;AN=2;BaseQRankSum=0.000;ClippingRankSum=0.000;DP=7;ExcessHet=3.0103;FS=0.000;MLEAC=1;MLEAF=0.500;MQ=42.00;MQRankSum=0.000;QD=5.40;ReadPosRankSum=-0.712;SOR=1.802	GT:AD:DP:GQ:PL	0/1:5,2:7:66:66,0,199
chrX	228399	.	G	A	322.77	PASS	AC=1;AF=0.500;AN=2;BaseQRankSum=0.784;ClippingRankSum=0.000;DP=24;ExcessHet=3.0103;FS=1.770;MLEAC=1;MLEAF=0.500;MQ=42.00;MQRankSum=0.000;QD=13.45;ReadPosRankSum=-0.245;SOR=0.368	GT:AD:DP:GQ:PL	0/1:14,10:24:99:351,0,466
chrX	231897	.	G	A	806.77	PASS	AC=1;AF=0.500;AN=2;BaseQRankSum=-0.559;ClippingRankSum=0.000;DP=49;ExcessHet=3.0103;FS=1.117;MLEAC=1;MLEAF=0.500;MQ=42.00;MQRankSum=0.000;QD=16.46;ReadPosRankSum=1.503;SOR=0.476	GT:AD:DP:GQ:PL	0/1:24,25:49:99:835,0,857
chrX	246439	.	C	T	588.77	PASS	AC=1;AF=0.500;AN=2;BaseQRankSum=-0.604;ClippingRankSum=0.000;DP=41;ExcessHet=3.0103;FS=0.000;MLEAC=1;MLEAF=0.500;MQ=42.00;MQRankSum=0.000;QD=14.36;ReadPosRankSum=1.621;SOR=0.646	GT:AD:DP:GQ:PL	0/1:22,19:41:99:617,0,802
chrX	267017	.	C	T	374.77	PASS	AC=1;AF=0.500;AN=2;BaseQRankSum=0.917;ClippingRankSum=0.000;DP=20;ExcessHet=3.0103;FS=0.000;MLEAC=1;MLEAF=0.500;MQ=42.00;MQRankSum=0.000;QD=18.74;ReadPosRankSum=-0.797;SOR=0.976	GT:AD:DP:GQ:PL	0/1:9,11:20:99:403,0,297
chrX	268077	.	G	A	297.77	PASS	AC=1;AF=0.500;AN=2;BaseQRankSum=0.259;ClippingRankSum=0.000;DP=26;ExcessHet=3.0103;FS=0.000;MLEAC=1;MLEAF=0.500;MQ=42.00;MQRankSum=0.000;QD=11.45;ReadPosRankSum=1.071;SOR=0.465	GT:AD:DP:GQ:PL	0/1:16,10:26:99:326,0,621
chrX	268362	.	C	T	1013.77	PASS	AC=1;AF=0.500;AN=2;BaseQRankSum=0.900;ClippingRankSum=0.000;DP=57;ExcessHet=3.0103;FS=0.000;MLEAC=1;MLEAF=0.500;MQ=41.93;MQRankSum=-1.377;QD=17.79;ReadPosRankSum=-0.723;SOR=0.627	GT:AD:DP:GQ:PL	0/1:28,29:57:99:1042,0,937
chrX	269001	.	C	T	992.77	PASS	AC=1;AF=0.500;AN=2;BaseQRankSum=0.000;ClippingRankSum=0.000;DP=58;ExcessHet=3.0103;FS=7.023;MLEAC=1;MLEAF=0.500;MQ=42.00;MQRankSum=0.000;QD=17.12;ReadPosRankSum=0.157;SOR=0.482	GT:AD:DP:GQ:PL	0/1:28,30:58:99:1021,0,926
chrX	276911	.	G	A	579.77	PASS	AC=1;AF=0.500;AN=2;BaseQRankSum=0.449;ClippingRankSum=0.000;DP=46;ExcessHet=3.0103;FS=0.000;MLEAC=1;MLEAF=0.500;MQ=42.00;MQRankSum=0.000;QD=12.60;ReadPosRankSum=1.314;SOR=0.580	GT:AD:DP:GQ:PL	0/1:29,17:46:99:608,0,1087
chrX	290181	.	G	A	1496.77	PASS	AC=1;AF=0.500;AN=2;BaseQRankSum=1.297;ClippingRankSum=0.000;DP=111;ExcessHet=3.0103;FS=3.556;MLEAC=1;MLEAF=0.500;MQ=41.61;MQRankSum=0.278;QD=13.48;ReadPosRankSum=1.417;SOR=0.843	GT:AD:DP:GQ:PL	0/1:66,45:111:99:1525,0,2225
chrX	292130	.	G	A	3474.77	PASS	AC=1;AF=0.500;AN=2;BaseQRankSum=2.919;ClippingRankSum=0.000;DP=197;ExcessHet=3.0103;FS=1.122;MLEAC=1;MLEAF=0.500;MQ=41.87;MQRankSum=-1.810;QD=17.91;ReadPosRankSum=2.462;SOR=0.799	GT:AD:DP:GQ:PL	0/1:93,101:194:99:3503,0,2948
chrX	305904	.	C	T	738.77	PASS	AC=1;AF=0.500;AN=2;BaseQRankSum=-2.406;ClippingRankSum=0.000;DP=45;ExcessHet=3.0103;FS=0.000;MLEAC=1;MLEAF=0.500;MQ=42.00;MQRankSum=0.000;QD=16.42;ReadPosRankSum=-1.813;SOR=0.776	GT:AD:DP:GQ:PL	0/1:22,23:45:99:767,0,822
chrX	313950	.	C	T	1386.77	PASS	AC=1;AF=0.500;AN=2;BaseQRankSum=0.064;ClippingRankSum=0.000;DP=135;ExcessHet=3.0103;FS=8.261;MLEAC=1;MLEAF=0.500;MQ=41.99;MQRankSum=-1.147;QD=11.18;ReadPosRankSum=2.541;SOR=0.518	GT:AD:DP:GQ:PL	0/1:71,53:124:99:1415,0,2374
chrX	315799	.	C	T	2358.77	PASS	AC=1;AF=0.500;AN=2;BaseQRankSum=-0.002;ClippingRankSum=0.000;DP=135;ExcessHet=3.0103;FS=1.422;MLEAC=1;MLEAF=0.500;MQ=42.00;MQRankSum=0.000;QD=17.74;ReadPosRankSum=0.262;SOR=0.851	GT:AD:DP:GQ:PL	0/1:62,71:133:99:2387,0,2050
chrX	323823	.	C	T	1243.77	PASS	AC=1;AF=0.500;AN=2;BaseQRankSum=-1.282;ClippingRankSum=0.000;DP=80;ExcessHet=3.0103;FS=6.239;MLEAC=1;MLEAF=0.500;MQ=42.00;MQRankSum=0.000;QD=15.95;ReadPosRankSum=-1.763;SOR=1.521	GT:AD:DP:GQ:PL	0/1:39,39:78:99:1272,0,1429
chrX	324280	.	C	T	1221.77	PASS	AC=1;AF=0.500;AN=2;BaseQRankSum=0.536;ClippingRankSum=0.000;DP=80;ExcessHet=3.0103;FS=0.000;MLEAC=1;MLEAF=0.500;MQ=41.82;MQRankSum=-1.080;QD=15.27;ReadPosRankSum=-0.358;SOR=0.795	GT:AD:DP:GQ:PL	0/1:44,36:80:99:1250,0,1606
chrX	337574	.	C	T	2170.77	PASS	AC=1;AF=0.500;AN=2;BaseQRankSum=0.218;ClippingRankSum=0.000;DP=107;ExcessHet=3.0103;FS=1.832;MLEAC=1;MLEAF=0.500;MQ=42.00;MQRankSum=0.000;QD=20.48;ReadPosRankSum=0.136;SOR=0.935	GT:AD:DP:GQ:PL	0/1:43,63:106:99:2199,0,1407
chrX	338166	.	C	T	2824.77	PASS	AC=2;AF=1.00;AN=2;DP=68;ExcessHet=3.0103;FS=0.000;MLEAC=2;MLEAF=1.00;MQ=42.00;QD=29.84;SOR=3.849	GT:AD:DP:GQ:PL	1/1:0,68:68:99:2853,205,0
chrX	349369	.	C	T	1068.77	PASS	AC=1;AF=0.500;AN=2;BaseQRankSum=0.479;ClippingRankSum=0.000;DP=65;ExcessHet=3.0103;FS=2.171;MLEAC=1;MLEAF=0.500;MQ=42.00;MQRankSum=0.000;QD=16.70;ReadPosRankSum=-0.157;SOR=0.406	GT:AD:DP:GQ:PL	0/1:33,31:64:99:1097,0,1170
chrX	378784	.	G	A	1443.77	PASS	AC=1;AF=0.500;AN=2;BaseQRankSum=-1.090;ClippingRankSum=0.000;DP=94;ExcessHet=3.0103;FS=0.841;MLEAC=1;MLEAF=0.500;MQ=42.00;MQRankSum=0.000;QD=15.36;ReadPosRankSum=-0.771;SOR=0.558	GT:AD:DP:GQ:PL	0/1:51,43:94:99:1472,0,1872
chrX	391047	.	G	A	1894.77	PASS	AC=1;AF=0.500;AN=2;BaseQRankSum=0.440;ClippingRankSum=0.000;DP=101;ExcessHet=3.0103;FS=3.798;MLEAC=1;MLEAF=0.500;MQ=41.48;MQRankSum=0.291;QD=18.76;ReadPosRankSum=-1.104;SOR=1.133	GT:AD:DP:GQ:PL	0/1:46,55:101:99:1923,0,1616
chrX	400627	.	G	A	1656.77	PASS	AC=1;AF=0.500;AN=2;BaseQRankSum=-0.561;ClippingRankSum=0.000;DP=104;ExcessHet=3.0103;FS=2.524;MLEAC=1;MLEAF=0.500;MQ=42.00;MQRankSum=0.000;QD=15.93;ReadPosRankSum=-1.282;SOR=0.963	GT:AD:DP:GQ:PL	0/1:56,48:104:99:1685,0,2047
chrX	400686	.	G	A	2806.77	PASS	AC=1;AF=0.500;AN=2;BaseQRankSum=-1.813;ClippingRankSum=0.000;DP=152;ExcessHet=3.0103;FS=13.055;MLEAC=1;MLEAF=0.500;MQ=42.00;MQRankSum=0.000;QD=18.47;ReadPosRankSum=0.515;SOR=0.971	GT:AD:DP:GQ:PL	0/1:66,86:152:99:2835,0,2237
chrX	402434	.	G	A	1734.77	PASS	AC=1;AF=0.500;AN=2;BaseQRankSum=2.095;ClippingRankSum=0.000;DP=119;ExcessHet=3.0103;FS=5.831;MLEAC=1;MLEAF=0.500;MQ=41.54;MQRankSum=-0.231;QD=14.58;ReadPosRankSum=0.316;SOR=1.205	GT:AD:DP:GQ:PL	0/1:66,53:119:99:1763,0,2118
chrX	407570	.	C	T	1498.77	PASS	AC=1;AF=0.500;AN=2;BaseQRankSum=-0.072;ClippingRankSum=0.000;DP=87;ExcessHet=3.0103;FS=5.933;MLEAC=1;MLEAF=0.500;MQ=42.00;MQRankSum=0.000;QD=17.43;ReadPosRankSum=0.096;SOR=1.408	GT:AD:DP:GQ:PL	0/1:42,44:86:99:1527,0,1463
chrX	423859	.	G	A	451.77	PASS	AC=1;AF=0.500;AN=2;BaseQRankSum=-0.549;ClippingRankSum=0.000;DP=24;ExcessHet=3.0103;FS=0.000;MLEAC=1;MLEAF=0.500;MQ=42.00;MQRankSum=0.000;QD=18.82;ReadPosRankSum=-0.642;SOR=0.519	GT:AD:DP:GQ:PL	0/1:11,13:24:99:480,0,395
chrX	430998	.	G	A	712.77	PASS	AC=1;AF=0.500;AN=2;BaseQRankSum=1.392;ClippingRankSum=0.000;DP=38;ExcessHet=3.0103;FS=13.032;MLEAC=1;MLEAF=0.500;MQ=41.63;MQRankSum=1.139;QD=19.26;ReadPosRankSum=0.773;SOR=2.033	GT:AD:DP:GQ:PL	0/1:17,20:37:99:741,0,524
chrX	452640	.	C	T	1049.77	PASS	AC=1;AF=0.500;AN=2;BaseQRankSum=1.419;ClippingRankSum=0.000;DP=88;ExcessHet=3.0103;FS=5.814;MLEAC=1;MLEAF=0.500;MQ=42.00;MQRankSum=0.000;QD=12.35;ReadPosRankSum=1.131;SOR=0.752	GT:AD:DP:GQ:PL	0/1:53,32:85:99:1078,0,1775
chrX	454695	.	G	A	633.77	PASS	AC=1;AF=0.500;AN=2;BaseQRankSum=0.742;ClippingRankSum=0.000;DP=38;ExcessHet=3.0103;FS=0.000;MLEAC=1;MLEAF=0.500;MQ=42.00;MQRankSum=0.000;QD=16.68;ReadPosRankSum=0.673;SOR=0.693	GT:AD:DP:GQ:PL	0/1:19,19:38:99:662,0,641
chrX	458400	.	C	T	2354.77	PASS	AC=1;AF=0.500;AN=2;BaseQRankSum=0.336;ClippingRankSum=0.000;DP=119;ExcessHet=3.0103;FS=11.219;MLEAC=1;MLEAF=0.500;MQ=41.88;MQRankSum=-0.768;QD=19.96;ReadPosRankSum=-0.123;SOR=0.213	GT:AD:DP:GQ:PL	0/1:45,73:118:99:2383,0,1319
chrX	472131	.	G	A	279.77	PASS	AC=1;AF=0.500;AN=2;BaseQRankSum=2.620;ClippingRankSum=0.000;DP=30;ExcessHet=3.0103;FS=1.607;MLEAC=1;MLEAF=0.500;MQ=41.87;MQRankSum=0.995;QD=9.33;ReadPosRankSum=0.000;SOR=1.274	GT:AD:DP:GQ:PL	0/1:21,9:30:99:308,0,693
chrX	494899	.	G	A	407.77	PASS	AC=1;AF=0.500;AN=2;BaseQRankSum=-1.092;ClippingRankSum=0.000;DP=27;ExcessHet=3.0103;FS=1.527;MLEAC=1;MLEAF=0.500;MQ=42.00;MQRankSum=0.000;QD=15.10;ReadPosRankSum=-0.575;SOR=0.943	GT:AD:DP:GQ:PL	0/1:15,12:27:99:436,0,579
chrX	499704	.	C	T	346.77	PASS	AC=1;AF=0.500;AN=2;BaseQRankSum=-0.733;ClippingRankSum=0.000;DP=25;ExcessHet=3.0103;FS=1.721;MLEAC=1;MLEAF=0.500;MQ=42.00;MQRankSum=0.000;QD=13.87;ReadPosRankSum=1.679;SOR=1.329	GT:AD:DP:GQ:PL	0/1:13,12:25:99:375,0,492
chrX	521302	.	G	A	2630.77	PASS	AC=1;AF=0.500;AN=2;BaseQRankSum=3.780;ClippingRankSum=0.000;DP=155;ExcessHet=3.0103;FS=0.000;MLEAC=1;MLEAF=0.500;MQ=41.91;MQRankSum=-1.118;QD=16.97;ReadPosRankSum=1.864;SOR=0.653	GT:AD:DP:GQ:PL	0/1:87,68:155:99:2659,0,5978
chrX	521303	.	G	A	2630.77	PASS	AC=1;AF=0.500;AN=2;BaseQRankSum=2.891;ClippingRankSum=0.000;DP=159;ExcessHet=3.0103;FS=0.589;MLEAC=1;MLEAF=0.500;MQ=41.91;MQRankSum=-1.115;QD=16.55;ReadPosRankSum=1.705;SOR=0.641	GT:AD:DP:GQ:PL	0/1:89,70:159:99:2659,0,5978
chrX	585180	.	G	A	553.77	PASS	AC=1;AF=0.500;AN=2;BaseQRankSum=1.989;ClippingRankSum=0.000;DP=43;ExcessHet=3.0103;FS=2.755;MLEAC=1;MLEAF=0.500;MQ=42.00;MQRankSum=0.000;QD=13.18;ReadPosRankSum=1.592;SOR=0.928	GT:AD:DP:GQ:PL	0/1:25,17:42:99:582,0,809
chrX	588556	.	C	T	1398.77	PASS	AC=1;AF=0.500;AN=2;BaseQRankSum=-0.834;ClippingRankSum=0.000;DP=64;ExcessHet=3.0103;FS=0.000;MLEAC=1;MLEAF=0.500;MQ=41.94;MQRankSum=-1.235;QD=21.86;ReadPosRankSum=0.238;SOR=0.579	GT:AD:DP:GQ:PL	0/1:28,36:64:99:1427,0,2177
chrX	588557	.	C	T	1398.77	PASS	AC=1;AF=0.500;AN=2;BaseQRankSum=-0.225;ClippingRankSum=0.000;DP=64;ExcessHet=3.0103;FS=0.000;MLEAC=1;MLEAF=0.500;MQ=41.94;MQRankSum=-1.235;QD=21.86;ReadPosRankSum=0.081;SOR=0.579	GT:AD:DP:GQ:PL	0/1:28,36:64:99:1427,0,2177
chrX	620505	.	C	T	1120.77	PASS	AC=1;AF=0.500;AN=2;BaseQRankSum=0.196;ClippingRankSum=0.000;DP=66;ExcessHet=3.0103;FS=0.000;MLEAC=1;MLEAF=0.500;MQ=42.00;MQRankSum=0.000;QD=16.98;ReadPosRankSum=1.185;SOR=0.680	GT:AD:DP:GQ:PL	0/1:32,34:66:99:1149,0,1071
chrX	620544	.	C	T	827.77	PASS	AC=1;AF=0.500;AN=2;BaseQRankSum=0.127;ClippingRankSum=0.000;DP=73;ExcessHet=3.0103;FS=6.138;MLEAC=1;MLEAF=0.500;MQ=41.95;MQRankSum=-1.548;QD=11.34;ReadPosRankSum=-1.368;SOR=0.850	GT:AD:DP:GQ:PL	0/1:40,33:73:99:856,0,1094
chrX	620815	.	C	T	2236.77	PASS	AC=1;AF=0.500;AN=2;BaseQRankSum=0.606;ClippingRankSum=0.000;DP=111;ExcessHet=3.0103;FS=4.017;MLEAC=1;MLEAF=0.500;MQ=41.95;MQRankSum=-0.308;QD=20.15;ReadPosRankSum=-3.602;SOR=1.207	GT:AD:DP:GQ:PL	0/1:47,64:111:99:2265,0,1571
chrX	622391	.	G	A	2005.77	PASS	AC=1;AF=0.500;AN=2;BaseQRankSum=-1.451;ClippingRankSum=0.000;DP=131;ExcessHet=3.0103;FS=3.303;MLEAC=1;MLEAF=0.500;MQ=41.97;MQRankSum=-1.398;QD=15.31;ReadPosRankSum=0.684;SOR=1.015	GT:AD:DP:GQ:PL	0/1:65,66:131:99:2034,0,2195
chrX	667165	.	C	T	1199.77	PASS	AC=1;AF=0.500;AN=2;BaseQRankSum=-2.399;ClippingRankSum=0.000;DP=66;ExcessHet=3.0103;FS=0.000;MLEAC=1;MLEAF=0.500;MQ=40.61;MQRankSum=-1.949;QD=18.18;ReadPosRankSum=0.055;SOR=0.986	GT:AD:DP:GQ:PL	0/1:29,37:66:99:1228,0,963
chrX	672917	.	G	A	845.77	PASS	AC=1;AF=0.500;AN=2;BaseQRankSum=0.988;ClippingRankSum=0.000;DP=52;ExcessHet=3.0103;FS=0.000;MLEAC=1;MLEAF=0.500;MQ=41.92;MQRankSum=-1.401;QD=16.26;ReadPosRankSum=1.248;SOR=0.857	GT:AD:DP:GQ:PL	0/1:26,26:52:99:874,0,925
chrX	682382	.	G	A	258.77	PASS	AC=1;AF=0.500;AN=2;BaseQRankSum=0.399;ClippingRankSum=0.000;DP=42;ExcessHet=3.0103;FS=8.433;MLEAC=1;MLEAF=0.500;MQ=42.00;MQRankSum=0.000;QD=6.31;ReadPosRankSum=0.339;SOR=0.073	GT:AD:DP:GQ:PL	0/1:31,10:41:99:287,0,1136
chrX	684843	.	C	T	1047.77	PASS	AC=1;AF=0.500;AN=2;BaseQRankSum=0.195;ClippingRankSum=0.000;DP=52;ExcessHet=3.0103;FS=0.000;MLEAC=1;MLEAF=0.500;MQ=41.73;MQRankSum=1.235;QD=20.54;ReadPosRankSum=-1.793;SOR=0.633	GT:AD:DP:GQ:PL	0/1:21,30:51:99:1076,0,668
chrX	705573	.	C	T	971.77	PASS	AC=1;AF=0.500;AN=2;BaseQRankSum=-1.097;ClippingRankSum=0.000;DP=64;ExcessHet=3.0103;FS=11.563;MLEAC=1;MLEAF=0.500;MQ=42.00;MQRankSum=0.000;QD=15.18;ReadPosRankSum=-1.420;SOR=2.147	GT:AD:DP:GQ:PL	0/1:36,28:64:99:1000,0,1372
chrX	710746	.	G	A	1605.77	PASS	AC=1;AF=0.500;AN=2;BaseQRankSum=1.597;ClippingRankSum=0.000;DP=108;ExcessHet=3.0103;FS=6.138;MLEAC=1;MLEAF=0.500;MQ=42.00;MQRankSum=0.000;QD=15.29;ReadPosRankSum=0.155;SOR=0.622	GT:AD:DP:GQ:PL	0/1:53,52:105:99:1634,0,1520
chrXI	70920	.	G	A	1834.77	PASS	AC=1;AF=0.500;AN=2;BaseQRankSum=-1.111;ClippingRankSum=0.000;DP=124;ExcessHet=3.0103;FS=1.458;MLEAC=1;MLEAF=0.500;MQ=41.97;MQRankSum=-1.553;QD=14.80;ReadPosRankSum=-0.884;SOR=0.901	GT:AD:DP:GQ:PL	0/1:68,56:124:99:1863,0,2379
chrXI	74684	.	C	T	608.77	PASS	AC=1;AF=0.500;AN=2;BaseQRankSum=0.329;ClippingRankSum=0.000;DP=52;ExcessHet=3.0103;FS=0.000;MLEAC=1;MLEAF=0.500;MQ=42.00;MQRankSum=0.000;QD=11.71;ReadPosRankSum=-0.091;SOR=0.730	GT:AD:DP:GQ:PL	0/1:31,21:52:99:637,0,1041
chrXI	75828	.	C	T	1281.77	PASS	AC=1;AF=0.500;AN=2;BaseQRankSum=-0.030;ClippingRankSum=0.000;DP=88;ExcessHet=3.0103;FS=1.806;MLEAC=1;MLEAF=0.500;MQ=41.84;MQRankSum=0.895;QD=14.57;ReadPosRankSum=-1.295;SOR=0.474	GT:AD:DP:GQ:PL	0/1:50,38:88:99:1310,0,1757
chrXI	96321	.	C	T	1476.77	PASS	AC=1;AF=0.500;AN=2;BaseQRankSum=-0.144;ClippingRankSum=0.000;DP=87;ExcessHet=3.0103;FS=5.461;MLEAC=1;MLEAF=0.500;MQ=42.00;MQRankSum=0.000;QD=16.97;ReadPosRankSum=0.355;SOR=0.410	GT:AD:DP:GQ:PL	0/1:44,43:87:99:1505,0,1560
chrXI	113140	.	C	T	589.77	PASS	AC=1;AF=0.500;AN=2;BaseQRankSum=2.319;ClippingRankSum=0.000;DP=36;ExcessHet=3.0103;FS=1.366;MLEAC=1;MLEAF=0.500;MQ=42.00;MQRankSum=0.000;QD=16.38;ReadPosRankSum=1.317;SOR=0.387	GT:AD:DP:GQ:PL	0/1:19,17:36:99:618,0,614
chrXI	126325	.	C	T	593.77	PASS	AC=1;AF=0.500;AN=2;BaseQRankSum=-1.250;ClippingRankSum=0.000;DP=33;ExcessHet=3.0103;FS=3.073;MLEAC=1;MLEAF=0.500;MQ=41.94;MQRankSum=1.156;QD=17.99;ReadPosRankSum=-1.396;SOR=1.315	GT:AD:DP:GQ:PL	0/1:15,18:33:99:622,0,545
chrXI	130922	.	G	A	1293.77	PASS	AC=1;AF=0.500;AN=2;BaseQRankSum=-2.790;ClippingRankSum=0.000;DP=53;ExcessHet=3.0103;FS=6.161;MLEAC=1;MLEAF=0.500;MQ=41.73;MQRankSum=-0.740;QD=24.41;ReadPosRankSum=-0.993;SOR=1.751	GT:AD:DP:GQ:PL	0/1:20,33:53:99:1322,0,1484
chrXI	130926	.	G	A	1296.77	PASS	AC=1;AF=0.500;AN=2;BaseQRankSum=-2.116;ClippingRankSum=0.000;DP=53;ExcessHet=3.0103;FS=4.231;MLEAC=1;MLEAF=0.500;MQ=41.73;MQRankSum=-0.740;QD=24.47;ReadPosRankSum=-1.100;SOR=1.460	GT:AD:DP:GQ:PL	0/1:20,33:53:99:1325,0,1450
chrXI	145180	.	G	A	793.77	PASS	AC=1;AF=0.500;AN=2;BaseQRankSum=2.628;ClippingRankSum=0.000;DP=89;ExcessHet=3.0103;FS=4.668;MLEAC=1;MLEAF=0.500;MQ=40.74;MQRankSum=-1.118;QD=8.92;ReadPosRankSum=-1.776;SOR=1.236	GT:AD:DP:GQ:PL	0/1:63,26:89:99:822,0,2234
chrXI	156768	.	C	T	804.77	PASS	AC=1;AF=0.500;AN=2;BaseQRankSum=0.702;ClippingRankSum=0.000;DP=48;ExcessHet=3.0103;FS=4.341;MLEAC=1;MLEAF=0.500;MQ=41.32;MQRankSum=-1.878;QD=16.77;ReadPosRankSum=1.313;SOR=0.263	GT:AD:DP:GQ:PL	0/1:22,26:48:99:833,0,662
chrXI	164405	.	G	A	671.77	PASS	AC=1;AF=0.500;AN=2;BaseQRankSum=1.318;ClippingRankSum=0.000;DP=32;ExcessHet=3.0103;FS=1.527;MLEAC=1;MLEAF=0.500;MQ=41.88;MQRankSum=0.320;QD=20.99;ReadPosRankSum=0.737;SOR=0.425	GT:AD:DP:GQ:PL	0/1:13,19:32:99:700,0,422
chrXI	164416	.	G	A	262.77	PASS	AC=1;AF=0.500;AN=2;BaseQRankSum=0.064;ClippingRankSum=0.000;DP=23;ExcessHet=3.0103;FS=0.000;MLEAC=1;MLEAF=0.500;MQ=41.92;MQRankSum=-1.158;QD=11.42;ReadPosRankSum=-0.665;SOR=0.743	GT:AD:DP:GQ:PL	0/1:14,9:23:99:291,0,495
chrXI	164490	.	G	A	661.77	PASS	AC=1;AF=0.500;AN=2;BaseQRankSum=0.570;ClippingRankSum=0.000;DP=41;ExcessHet=3.0103;FS=0.000;MLEAC=1;MLEAF=0.500;MQ=42.00;MQRankSum=0.000;QD=16.14;ReadPosRankSum=-0.503;SOR=0.668	GT:AD:DP:GQ:PL	0/1:22,19:41:99:690,0,774
chrXI	166108	.	G	A	2826.77	PASS	AC=1;AF=0.500;AN=2;BaseQRankSum=-0.497;ClippingRankSum=0.000;DP=151;ExcessHet=3.0103;FS=4.371;MLEAC=1;MLEAF=0.500;MQ=42.00;MQRankSum=0.000;QD=18.72;ReadPosRankSum=-1.179;SOR=0.412	GT:AD:DP:GQ:PL	0/1:67,84:151:99:2855,0,2248
chrXI	185665	.	G	A	703.77	PASS	AC=1;AF=0.500;AN=2;BaseQRankSum=1.148;ClippingRankSum=0.000;DP=35;ExcessHet=3.0103;FS=5.334;MLEAC=1;MLEAF=0.500;MQ=42.00;MQRankSum=0.000;QD=20.11;ReadPosRankSum=-0.769;SOR=0.499	GT:AD:DP:GQ:PL	0/1:13,22:35:99:732,0,368
chrXI	197375	.	G	A	1208.77	PASS	AC=1;AF=0.500;AN=2;BaseQRankSum=-2.385;ClippingRankSum=0.000;DP=82;ExcessHet=3.0103;FS=0.836;MLEAC=1;MLEAF=0.500;MQ=42.00;MQRankSum=0.000;QD=14.74;ReadPosRankSum=-0.272;SOR=0.534	GT:AD:DP:GQ:PL	0/1:44,38:82:99:1237,0,1651
chrXI	203023	.	G	A	1627.77	PASS	AC=1;AF=0.500;AN=2;BaseQRankSum=-0.275;ClippingRankSum=0.000;DP=109;ExcessHet=3.0103;FS=0.713;MLEAC=1;MLEAF=0.500;MQ=41.34;MQRankSum=-0.171;QD=15.07;ReadPosRankSum=-0.641;SOR=0.784	GT:AD:DP:GQ:PL	0/1:58,50:108:99:1656,0,1962
chrXI	208100	.	G	A	191.77	PASS	AC=1;AF=0.500;AN=2;BaseQRankSum=1.378;ClippingRankSum=0.000;DP=29;ExcessHet=3.0103;FS=4.356;MLEAC=1;MLEAF=0.500;MQ=42.00;MQRankSum=0.000;QD=6.61;ReadPosRankSum=1.939;SOR=1.981	GT:AD:DP:GQ:PL	0/1:22,7:29:99:220,0,838
chrXI	208439	.	C	T	552.77	PASS	AC=1;AF=0.500;AN=2;BaseQRankSum=0.507;ClippingRankSum=0.000;DP=44;ExcessHet=3.0103;FS=8.957;MLEAC=1;MLEAF=0.500;MQ=42.00;MQRankSum=0.000;QD=12.56;ReadPosRankSum=-0.431;SOR=0.541	GT:AD:DP:GQ:PL	0/1:26,18:44:99:581,0,832
chrXI	226424	.	C	T	1848.77	PASS	AC=1;AF=0.500;AN=2;BaseQRankSum=-1.087;ClippingRankSum=0.000;DP=107;ExcessHet=3.0103;FS=1.576;MLEAC=1;MLEAF=0.500;MQ=42.00;MQRankSum=0.000;QD=17.28;ReadPosRankSum=0.794;SOR=0.497	GT:AD:DP:GQ:PL	0/1:50,57:107:99:1877,0,1719
chrXI	243782	.	C	T	1180.77	PASS	AC=1;AF=0.500;AN=2;BaseQRankSum=0.448;ClippingRankSum=0.000;DP=74;ExcessHet=3.0103;FS=0.000;MLEAC=1;MLEAF=0.500;MQ=42.00;MQRankSum=0.000;QD=16.17;ReadPosRankSum=0.106;SOR=0.758	GT:AD:DP:GQ:PL	0/1:39,34:73:99:1209,0,1397
chrXI	253294	.	G	A	1510.77	PASS	AC=1;AF=0.500;AN=2;BaseQRankSum=0.497;ClippingRankSum=0.000;DP=81;ExcessHet=3.0103;FS=1.850;MLEAC=1;MLEAF=0.500;MQ=42.00;MQRankSum=0.000;QD=18.65;ReadPosRankSum=1.412;SOR=0.545	GT:AD:DP:GQ:PL	0/1:34,47:81:99:1539,0,1079
chrXI	261056	.	G	A	1108.77	PASS	AC=1;AF=0.500;AN=2;BaseQRankSum=-2.251;ClippingRankSum=0.000;DP=77;ExcessHet=3.0103;FS=2.131;MLEAC=1;MLEAF=0.500;MQ=41.63;MQRankSum=-1.443;QD=14.59;ReadPosRankSum=0.162;SOR=1.034	GT:AD:DP:GQ:PL	0/1:39,37:76:99:1137,0,1320
chrXI	272474	.	C	T	1838.77	PASS	AC=1;AF=0.500;AN=2;BaseQRankSum=-0.772;ClippingRankSum=0.000;DP=92;ExcessHet=3.0103;FS=6.866;MLEAC=1;MLEAF=0.500;MQ=41.82;MQRankSum=-1.124;QD=19.99;ReadPosRankSum=-0.251;SOR=0.293	GT:AD:DP:GQ:PL	0/1:36,56:92:99:1867,0,1161
chrXI	283450	.	G	A	953.77	PASS	AC=1;AF=0.500;AN=2;BaseQRankSum=0.857;ClippingRankSum=0.000;DP=70;ExcessHet=3.0103;FS=4.338;MLEAC=1;MLEAF=0.500;MQ=41.80;MQRankSum=0.870;QD=13.63;ReadPosRankSum=-0.091;SOR=1.434	GT:AD:DP:GQ:PL	0/1:41,29:70:99:982,0,1442
chrXI	286027	.	C	T	801.77	PASS	AC=1;AF=0.500;AN=2;BaseQRankSum=-4.142;ClippingRankSum=0.000;DP=51;ExcessHet=3.0103;FS=2.556;MLEAC=1;MLEAF=0.500;MQ=42.00;MQRankSum=0.000;QD=15.72;ReadPosRankSum=-1.764;SOR=0.353	GT:AD:DP:GQ:PL	0/1:25,26:51:99:830,0,960
chrXI	293811	.	G	A	451.77	PASS	AC=1;AF=0.500;AN=2;BaseQRankSum=2.079;ClippingRankSum=0.000;DP=35;ExcessHet=3.0103;FS=1.524;MLEAC=1;MLEAF=0.500;MQ=41.58;MQRankSum=-1.166;QD=12.91;ReadPosRankSum=0.374;SOR=1.270	GT:AD:DP:GQ:PL	0/1:21,14:35:99:480,0,695
chrXI	299357	.	G	A	277.77	PASS	AC=1;AF=0.500;AN=2;BaseQRankSum=-1.437;ClippingRankSum=0.000;DP=14;ExcessHet=3.0103;FS=5.219;MLEAC=1;MLEAF=0.500;MQ=42.00;MQRankSum=0.000;QD=19.84;ReadPosRankSum=-0.132;SOR=0.470	GT:AD:DP:GQ:PL	0/1:5,9:14:99:306,0,176
chrXI	316881	.	G	A	1373.77	PASS	AC=1;AF=0.500;AN=2;BaseQRankSum=-1.865;ClippingRankSum=0.000;DP=81;ExcessHet=3.0103;FS=1.831;MLEAC=1;MLEAF=0.500;MQ=42.00;MQRankSum=0.000;QD=16.96;ReadPosRankSum=0.596;SOR=0.502	GT:AD:DP:GQ:PL	0/1:34,47:81:99:1402,0,1129
chrXI	326150	.	G	A	877.77	PASS	AC=1;AF=0.500;AN=2;BaseQRankSum=1.377;ClippingRankSum=0.000;DP=52;ExcessHet=3.0103;FS=2.589;MLEAC=1;MLEAF=0.500;MQ=41.44;MQRankSum=1.512;QD=16.88;ReadPosRankSum=-0.072;SOR=1.219	GT:AD:DP:GQ:PL	0/1:25,27:52:99:906,0,785
chrXI	327508	.	G	A	1046.77	PASS	AC=1;AF=0.500;AN=2;BaseQRankSum=-0.304;ClippingRankSum=0.000;DP=63;ExcessHet=3.0103;FS=3.198;MLEAC=1;MLEAF=0.500;MQ=41.77;MQRankSum=-1.017;QD=16.62;ReadPosRankSum=-2.077;SOR=1.402	GT:AD:DP:GQ:PL	0/1:33,30:63:99:1075,0,1172
chrXI	336274	.	G	A	2513.77	PASS	AC=1;AF=0.500;AN=2;BaseQRankSum=0.742;ClippingRankSum=0.000;DP=188;ExcessHet=3.0103;FS=0.000;MLEAC=1;MLEAF=0.500;MQ=41.73;MQRankSum=-1.288;QD=13.37;ReadPosRankSum=-1.662;SOR=0.684	GT:AD:DP:GQ:PL	0/1:98,90:188:99:2542,0,2831
chrXI	338844	.	G	A	461.77	PASS	AC=1;AF=0.500;AN=2;BaseQRankSum=-0.725;ClippingRankSum=0.000;DP=27;ExcessHet=3.0103;FS=0.000;MLEAC=1;MLEAF=0.500;MQ=41.86;MQRankSum=-1.336;QD=17.10;ReadPosRankSum=0.253;SOR=0.770	GT:AD:DP:GQ:PL	0/1:13,14:27:99:490,0,486
chrXI	360197	.	C	T	843.77	PASS	AC=1;AF=0.500;AN=2;BaseQRankSum=-0.783;ClippingRankSum=0.000;DP=52;ExcessHet=3.0103;FS=17.276;MLEAC=1;MLEAF=0.500;MQ=42.00;MQRankSum=0.000;QD=16.23;ReadPosRankSum=1.295;SOR=0.058	GT:AD:DP:GQ:PL	0/1:25,27:52:99:872,0,840
chrXI	360447	.	C	T	1186.77	PASS	AC=1;AF=0.500;AN=2;BaseQRankSum=-1.982;ClippingRankSum=0.000;DP=71;ExcessHet=3.0103;FS=2.081;MLEAC=1;MLEAF=0.500;MQ=42.00;MQRankSum=0.000;QD=16.72;ReadPosRankSum=-0.111;SOR=1.071	GT:AD:DP:GQ:PL	0/1:33,38:71:99:1215,0,1205
chrXI	362939	.	G	A	993.77	PASS	AC=1;AF=0.500;AN=2;BaseQRankSum=0.837;ClippingRankSum=0.000;DP=68;ExcessHet=3.0103;FS=0.000;MLEAC=1;MLEAF=0.500;MQ=41.79;MQRankSum=1.000;QD=14.61;ReadPosRankSum=1.060;SOR=0.616	GT:AD:DP:GQ:PL	0/1:35,33:68:99:1022,0,1041
chrXI	364631	.	G	A	1109.77	PASS	AC=1;AF=0.500;AN=2;BaseQRankSum=0.053;ClippingRankSum=0.000;DP=60;ExcessHet=3.0103;FS=9.093;MLEAC=1;MLEAF=0.500;MQ=41.53;MQRankSum=-1.223;QD=18.50;ReadPosRankSum=-1.434;SOR=0.627	GT:AD:DP:GQ:PL	0/1:26,34:60:99:1138,0,815
chrXI	369741	.	C	T	1304.77	PASS	AC=1;AF=0.500;AN=2;BaseQRankSum=-1.298;ClippingRankSum=0.000;DP=94;ExcessHet=3.0103;FS=1.690;MLEAC=1;MLEAF=0.500;MQ=42.00;MQRankSum=0.000;QD=14.03;ReadPosRankSum=-1.304;SOR=0.700	GT:AD:DP:GQ:PL	0/1:53,40:93:99:1333,0,1888
chrXI	386223	.	C	T	1606.77	PASS	AC=1;AF=0.500;AN=2;BaseQRankSum=-0.942;ClippingRankSum=0.000;DP=106;ExcessHet=3.0103;FS=9.255;MLEAC=1;MLEAF=0.500;MQ=41.98;MQRankSum=0.946;QD=15.16;ReadPosRankSum=1.301;SOR=0.948	GT:AD:DP:GQ:PL	0/1:57,49:106:99:1635,0,2013
chrXI	437926	.	C	T	723.77	PASS	AC=1;AF=0.500;AN=2;BaseQRankSum=1.795;ClippingRankSum=0.000;DP=43;ExcessHet=3.0103;FS=1.267;MLEAC=1;MLEAF=0.500;MQ=41.62;MQRankSum=-1.431;QD=16.83;ReadPosRankSum=0.507;SOR=1.058	GT:AD:DP:GQ:PL	0/1:22,21:43:99:752,0,750
chrXI	445000	.	C	T	338.77	PASS	AC=1;AF=0.500;AN=2;BaseQRankSum=-2.300;ClippingRankSum=0.000;DP=28;ExcessHet=3.0103;FS=1.637;MLEAC=1;MLEAF=0.500;MQ=40.39;MQRankSum=-1.891;QD=12.10;ReadPosRankSum=0.537;SOR=1.179	GT:AD:DP:GQ:PL	0/1:15,13:28:99:367,0,572
chrXI	451812	.	C	T	842.77	PASS	AC=1;AF=0.500;AN=2;BaseQRankSum=1.146;ClippingRankSum=0.000;DP=44;ExcessHet=3.0103;FS=1.275;MLEAC=1;MLEAF=0.500;MQ=42.00;MQRankSum=0.000;QD=19.15;ReadPosRankSum=-0.670;SOR=0.957	GT:AD:DP:GQ:PL	0/1:20,24:44:99:871,0,645
chrXI	455784	.	G	A	925.77	PASS	AC=1;AF=0.500;AN=2;BaseQRankSum=1.453;ClippingRankSum=0.000;DP=76;ExcessHet=3.0103;FS=4.625;MLEAC=1;MLEAF=0.500;MQ=42.00;MQRankSum=0.000;QD=12.68;ReadPosRankSum=0.327;SOR=1.265	GT:AD:DP:GQ:PL	0/1:43,30:73:99:954,0,1330
chrXI	458598	.	G	A	504.77	PASS	AC=1;AF=0.500;AN=2;BaseQRankSum=-0.568;ClippingRankSum=0.000;DP=42;ExcessHet=3.0103;FS=2.874;MLEAC=1;MLEAF=0.500;MQ=40.68;MQRankSum=2.388;QD=12.02;ReadPosRankSum=1.146;SOR=0.336	GT:AD:DP:GQ:PL	0/1:23,19:42:99:533,0,679
chrXI	464547	.	C	T	2413.77	PASS	AC=1;AF=0.500;AN=2;BaseQRankSum=-1.674;ClippingRankSum=0.000;DP=151;ExcessHet=3.0103;FS=5.941;MLEAC=1;MLEAF=0.500;MQ=41.99;MQRankSum=1.033;QD=15.99;ReadPosRankSum=-1.063;SOR=0.527	GT:AD:DP:GQ:PL	0/1:74,77:151:99:2442,0,2528
chrXI	482934	.	C	T	797.77	PASS	AC=1;AF=0.500;AN=2;BaseQRankSum=-0.605;ClippingRankSum=0.000;DP=42;ExcessHet=3.0103;FS=6.548;MLEAC=1;MLEAF=0.500;MQ=42.00;MQRankSum=0.000;QD=18.99;ReadPosRankSum=0.412;SOR=0.501	GT:AD:DP:GQ:PL	0/1:18,24:42:99:826,0,622
chrXI	519299	.	G	A	1185.77	PASS	AC=1;AF=0.500;AN=2;BaseQRankSum=-0.450;ClippingRankSum=0.000;DP=73;ExcessHet=3.0103;FS=4.563;MLEAC=1;MLEAF=0.500;MQ=41.61;MQRankSum=-1.424;QD=16.24;ReadPosRankSum=0.008;SOR=1.180	GT:AD:DP:GQ:PL	0/1:37,36:73:99:1214,0,1261
chrXI	522024	.	G	A	1476.77	PASS	AC=1;AF=0.500;AN=2;BaseQRankSum=-0.012;ClippingRankSum=0.000;DP=94;ExcessHet=3.0103;FS=2.726;MLEAC=1;MLEAF=0.500;MQ=41.70;MQRankSum=-1.469;QD=15.71;ReadPosRankSum=0.550;SOR=1.012	GT:AD:DP:GQ:PL	0/1:49,45:94:99:1505,0,1647
chrXI	530847	.	C	T	917.77	PASS	AC=1;AF=0.500;AN=2;BaseQRankSum=0.975;ClippingRankSum=0.000;DP=49;ExcessHet=3.0103;FS=4.676;MLEAC=1;MLEAF=0.500;MQ=41.89;MQRankSum=0.666;QD=19.12;ReadPosRankSum=0.563;SOR=1.473	GT:AD:DP:GQ:PL	0/1:22,26:48:99:946,0,710
chrXI	533998	.	C	T	1138.77	PASS	AC=1;AF=0.500;AN=2;BaseQRankSum=-0.963;ClippingRankSum=0.000;DP=84;ExcessHet=3.0103;FS=4.402;MLEAC=1;MLEAF=0.500;MQ=42.00;MQRankSum=0.000;QD=13.56;ReadPosRankSum=-0.830;SOR=0.346	GT:AD:DP:GQ:PL	0/1:44,40:84:99:1167,0,1377
chrXI	534337	.	C	T	2034.77	PASS	AC=1;AF=0.500;AN=2;BaseQRankSum=0.546;ClippingRankSum=0.000;DP=114;ExcessHet=3.0103;FS=2.428;MLEAC=1;MLEAF=0.500;MQ=41.85;MQRankSum=-0.922;QD=18.01;ReadPosRankSum=0.414;SOR=0.470	GT:AD:DP:GQ:PL	0/1:53,60:113:99:2063,0,1832
chrXI	554907	.	G	A	197.77	PASS	AC=1;AF=0.500;AN=2;BaseQRankSum=-0.950;ClippingRankSum=0.000;DP=11;ExcessHet=3.0103;FS=0.000;MLEAC=1;MLEAF=0.500;MQ=42.00;MQRankSum=0.000;QD=17.98;ReadPosRankSum=1.335;SOR=0.941	GT:AD:DP:GQ:PL	0/1:5,6:11:99:226,0,189
chrXI	601654	.	G	A	862.77	PASS	AC=1;AF=0.500;AN=2;BaseQRankSum=0.419;ClippingRankSum=0.000;DP=48;ExcessHet=3.0103;FS=0.000;MLEAC=1;MLEAF=0.500;MQ=41.69;MQRankSum=-0.840;QD=17.97;ReadPosRankSum=0.601;SOR=0.687	GT:AD:DP:GQ:PL	0/1:21,27:48:99:891,0,694
chrXI	612931	.	G	A	1114.77	PASS	AC=1;AF=0.500;AN=2;BaseQRankSum=-0.436;ClippingRankSum=0.000;DP=64;ExcessHet=3.0103;FS=0.937;MLEAC=1;MLEAF=0.500;MQ=41.52;MQRankSum=-0.513;QD=17.42;ReadPosRankSum=-1.308;SOR=0.569	GT:AD:DP:GQ:PL	0/1:31,33:64:99:1143,0,1105
chrXII	20054	.	G	A	1017.77	PASS	AC=1;AF=0.500;AN=2;BaseQRankSum=-1.124;ClippingRankSum=0.000;DP=64;ExcessHet=3.0103;FS=2.043;MLEAC=1;MLEAF=0.500;MQ=41.94;MQRankSum=1.493;QD=15.90;ReadPosRankSum=0.456;SOR=0.475	GT:AD:DP:GQ:PL	0/1:31,33:64:99:1046,0,1005
chrXII	36571	.	G	A	667.77	PASS	AC=1;AF=0.500;AN=2;BaseQRankSum=-1.335;ClippingRankSum=0.000;DP=43;ExcessHet=3.0103;FS=9.040;MLEAC=1;MLEAF=0.500;MQ=42.00;MQRankSum=0.000;QD=15.53;ReadPosRankSum=-0.265;SOR=0.608	GT:AD:DP:GQ:PL	0/1:20,23:43:99:696,0,659
chrXII	65359	.	G	A	1522.77	PASS	AC=1;AF=0.500;AN=2;BaseQRankSum=1.209;ClippingRankSum=0.000;DP=107;ExcessHet=3.0103;FS=3.533;MLEAC=1;MLEAF=0.500;MQ=42.00;MQRankSum=0.000;QD=14.37;ReadPosRankSum=-0.634;SOR=0.832	GT:AD:DP:GQ:PL	0/1:57,49:106:99:1551,0,1715
chrXII	65876	.	C	T	1734.77	PASS	AC=1;AF=0.500;AN=2;BaseQRankSum=-0.420;ClippingRankSum=0.000;DP=99;ExcessHet=3.0103;FS=0.759;MLEAC=1;MLEAF=0.500;MQ=41.98;MQRankSum=1.084;QD=17.70;ReadPosRankSum=-0.995;SOR=0.696	GT:AD:DP:GQ:PL	0/1:46,52:98:99:1763,0,1550
chrXII	75844	.	C	T	1220.77	PASS	AC=1;AF=0.500;AN=2;BaseQRankSum=0.824;ClippingRankSum=0.000;DP=63;ExcessHet=3.0103;FS=5.545;MLEAC=1;MLEAF=0.500;MQ=41.71;MQRankSum=-0.337;QD=19.38;ReadPosRankSum=-0.483;SOR=1.446	GT:AD:DP:GQ:PL	0/1:28,35:63:99:1249,0,938
chrXII	88165	.	G	A	907.77	PASS	AC=1;AF=0.500;AN=2;BaseQRankSum=-2.454;ClippingRankSum=0.000;DP=64;ExcessHet=3.0103;FS=1.470;MLEAC=1;MLEAF=0.500;MQ=42.00;MQRankSum=0.000;QD=14.18;ReadPosRankSum=-1.027;SOR=1.085	GT:AD:DP:GQ:PL	0/1:34,30:64:99:936,0,1150
chrXII	88561	.	C	T	1258.77	PASS	AC=1;AF=0.500;AN=2;BaseQRankSum=0.845;ClippingRankSum=0.000;DP=64;ExcessHet=3.0103;FS=0.000;MLEAC=1;MLEAF=0.500;MQ=42.00;MQRankSum=0.000;QD=19.67;ReadPosRankSum=-1.038;SOR=0.582	GT:AD:DP:GQ:PL	0/1:32,32:64:99:1287,0,2396
chrXII	88566	.	C	T	1193.77	PASS	AC=1;AF=0.500;AN=2;BaseQRankSum=1.755;ClippingRankSum=0.000;DP=63;ExcessHet=3.0103;FS=0.960;MLEAC=1;MLEAF=0.500;MQ=42.00;MQRankSum=0.000;QD=18.95;ReadPosRankSum=0.122;SOR=0.551	GT:AD:DP:GQ:PL	0/1:33,30:63:99:1222,0,2369
chrXII	88935	.	C	T	2455.77	PASS	AC=1;AF=0.500;AN=2;BaseQRankSum=-1.509;ClippingRankSum=0.000;DP=134;ExcessHet=3.0103;FS=1.454;MLEAC=1;MLEAF=0.500;MQ=42.00;MQRankSum=0.000;QD=18.33;ReadPosRankSum=-0.026;SOR=0.547	GT:AD:DP:GQ:PL	0/1:59,75:134:99:2484,0,2028
chrXII	97516	.	G	A	546.77	PASS	AC=1;AF=0.500;AN=2;BaseQRankSum=0.670;ClippingRankSum=0.000;DP=46;ExcessHet=3.0103;FS=12.058;MLEAC=1;MLEAF=0.500;MQ=41.69;MQRankSum=0.825;QD=12.15;ReadPosRankSum=1.873;SOR=2.465	GT:AD:DP:GQ:PL	0/1:28,17:45:99:575,0,1038
chrXII	111675	.	C	T	1275.77	PASS	AC=1;AF=0.500;AN=2;BaseQRankSum=0.233;ClippingRankSum=0.000;DP=77;ExcessHet=3.0103;FS=9.281;MLEAC=1;MLEAF=0.500;MQ=41.95;MQRankSum=1.388;QD=16.57;ReadPosRankSum=0.106;SOR=0.163	GT:AD:DP:GQ:PL	0/1:40,37:77:99:1304,0,1342
chrXII	124771	.	G	A	2026.77	PASS	AC=1;AF=0.500;AN=2;BaseQRankSum=-2.568;ClippingRankSum=0.000;DP=122;ExcessHet=3.0103;FS=0.676;MLEAC=1;MLEAF=0.500;MQ=42.00;MQRankSum=0.000;QD=16.61;ReadPosRankSum=-2.084;SOR=0.818	GT:AD:DP:GQ:PL	0/1:56,66:122:99:2055,0,1916
chrXII	129704	.	C	T	1681.77	PASS	AC=1;AF=0.500;AN=2;BaseQRankSum=-1.109;ClippingRankSum=0.000;DP=111;ExcessHet=3.0103;FS=3.463;MLEAC=1;MLEAF=0.500;MQ=41.74;MQRankSum=1.347;QD=15.15;ReadPosRankSum=-1.822;SOR=0.444	GT:AD:DP:GQ:PL	0/1:59,52:111:99:1710,0,2011
chrXII	143234	.	C	T	415.77	PASS	AC=1;AF=0.500;AN=2;BaseQRankSum=-0.618;ClippingRankSum=0.000;DP=22;ExcessHet=3.0103;FS=0.000;MLEAC=1;MLEAF=0.500;MQ=42.00;MQRankSum=0.000;QD=18.90;ReadPosRankSum=-0.599;SOR=0.976	GT:AD:DP:GQ:PL	0/1:10,12:22:99:444,0,368
chrXII	154028	.	C	T	560.77	PASS	AC=1;AF=0.500;AN=2;BaseQRankSum=0.822;ClippingRankSum=0.000;DP=32;ExcessHet=3.0103;FS=3.256;MLEAC=1;MLEAF=0.500;MQ=42.00;MQRankSum=0.000;QD=17.52;ReadPosRankSum=0.369;SOR=0.223	GT:AD:DP:GQ:PL	0/1:16,16:32:99:589,0,558
chrXII	154192	.	G	A	153.77	PASS	AC=1;AF=0.500;AN=2;BaseQRankSum=0.289;ClippingRankSum=0.000;DP=12;ExcessHet=3.0103;FS=0.000;MLEAC=1;MLEAF=0.500;MQ=42.00;MQRankSum=0.000;QD=12.81;ReadPosRankSum=-1.290;SOR=0.883	GT:AD:DP:GQ:PL	0/1:7,5:12:99:182,0,266
chrXII	181267	.	C	T	1337.77	PASS	AC=1;AF=0.500;AN=2;BaseQRankSum=-0.477;ClippingRankSum=0.000;DP=85;ExcessHet=3.0103;FS=4.188;MLEAC=1;MLEAF=0.500;MQ=41.67;MQRankSum=-1.492;QD=15.74;ReadPosRankSum=-0.893;SOR=1.231	GT:AD:DP:GQ:PL	0/1:45,40:85:99:1366,0,1570
chrXII	198744	.	C	T	609.77	PASS	AC=1;AF=0.500;AN=2;BaseQRankSum=1.158;ClippingRankSum=0.000;DP=39;ExcessHet=3.0103;FS=1.236;MLEAC=1;MLEAF=0.500;MQ=41.95;MQRankSum=1.026;QD=15.64;ReadPosRankSum=2.813;SOR=0.644	GT:AD:DP:GQ:PL	0/1:20,19:39:99:638,0,643
chrXII	198786	.	C	T	757.77	PASS	AC=1;AF=0.500;AN=2;BaseQRankSum=0.460;ClippingRankSum=0.000;DP=43;ExcessHet=3.0103;FS=0.000;MLEAC=1;MLEAF=0.500;MQ=41.95;MQRankSum=1.171;QD=17.62;ReadPosRankSum=-0.635;SOR=0.716	GT:AD:DP:GQ:PL	0/1:19,24:43:99:786,0,589
chrXII	198900	.	C	T	1554.77	PASS	AC=1;AF=0.500;AN=2;BaseQRankSum=0.000;ClippingRankSum=0.000;DP=95;ExcessHet=3.0103;FS=5.529;MLEAC=1;MLEAF=0.500;MQ=41.66;MQRankSum=-1.958;QD=16.37;ReadPosRankSum=1.008;SOR=0.330	GT:AD:DP:GQ:PL	0/1:46,49:95:99:1583,0,1524
chrXII	199074	.	C	T	3496.77	PASS	AC=2;AF=1.00;AN=2;DP=89;ExcessHet=3.0103;FS=0.000;MLEAC=2;MLEAF=1.00;MQ=42.00;QD=33.61;SOR=1.802	GT:AD:DP:GQ:PL	1/1:0,89:89:99:3525,268,0
chrXII	199226	.	C	T	1145.77	PASS	AC=1;AF=0.500;AN=2;BaseQRankSum=-1.784;ClippingRankSum=0.000;DP=78;ExcessHet=3.0103;FS=4.965;MLEAC=1;MLEAF=0.500;MQ=41.97;MQRankSum=0.000;QD=15.91;ReadPosRankSum=-2.075;SOR=1.389	GT:AD:DP:GQ:PL	0/1:35,37:72:99:1174,0,1149
chrXII	214726	.	C	T	1270.77	PASS	AC=1;AF=0.500;AN=2;BaseQRankSum=-1.024;ClippingRankSum=0.000;DP=71;ExcessHet=3.0103;FS=3.853;MLEAC=1;MLEAF=0.500;MQ=41.58;MQRankSum=-1.234;QD=17.90;ReadPosRankSum=-1.270;SOR=0.308	GT:AD:DP:GQ:PL	0/1:31,40:71:99:1299,0,998
chrXII	255298	.	C	T	2479.77	PASS	AC=1;AF=0.500;AN=2;BaseQRankSum=-3.523;ClippingRankSum=0.000;DP=136;ExcessHet=3.0103;FS=0.662;MLEAC=1;MLEAF=0.500;MQ=42.00;MQRankSum=0.000;QD=18.23;ReadPosRankSum=-1.316;SOR=0.608	GT:AD:DP:GQ:PL	0/1:58,78:136:99:2508,0,1975
chrXII	260445	.	G	A	1694.77	PASS	AC=1;AF=0.500;AN=2;BaseQRankSum=-0.364;ClippingRankSum=0.000;DP=98;ExcessHet=3.0103;FS=9.913;MLEAC=1;MLEAF=0.500;MQ=42.00;MQRankSum=0.000;QD=17.29;ReadPosRankSum=-0.519;SOR=1.486	GT:AD:DP:GQ:PL	0/1:48,50:98:99:1723,0,1685
chrXII	260487	.	C	T	1423.77	PASS	AC=1;AF=0.500;AN=2;BaseQRankSum=-0.230;ClippingRankSum=0.000;DP=91;ExcessHet=3.0103;FS=5.277;MLEAC=1;MLEAF=0.500;MQ=41.84;MQRankSum=0.968;QD=15.65;ReadPosRankSum=0.625;SOR=0.779	GT:AD:DP:GQ:PL	0/1:48,43:91:99:1452,0,1679
chrXII	260803	.	C	T	1229.77	PASS	AC=1;AF=0.500;AN=2;BaseQRankSum=2.475;ClippingRankSum=0.000;DP=70;ExcessHet=3.0103;FS=0.000;MLEAC=1;MLEAF=0.500;MQ=41.80;MQRankSum=-0.971;QD=17.57;ReadPosRankSum=0.830;SOR=0.552	GT:AD:DP:GQ:PL	0/1:35,35:70:99:1258,0,1153
chrXII	263174	.	C	T	699.77	PASS	AC=1;AF=0.500;AN=2;BaseQRankSum=0.728;ClippingRankSum=0.000;DP=40;ExcessHet=3.0103;FS=0.000;MLEAC=1;MLEAF=0.500;MQ=42.00;MQRankSum=0.000;QD=17.49;ReadPosRankSum=-0.570;SOR=0.551	GT:AD:DP:GQ:PL	0/1:18,22:40:99:728,0,551
chrXII	265885	.	C	T	696.77	PASS	AC=1;AF=0.500;AN=2;BaseQRankSum=0.305;ClippingRankSum=0.000;DP=67;ExcessHet=3.0103;FS=5.205;MLEAC=1;MLEAF=0.500;MQ=41.94;MQRankSum=1.053;QD=10.40;ReadPosRankSum=1.891;SOR=0.288	GT:AD:DP:GQ:PL	0/1:44,23:67:99:725,0,1635
chrXII	274164	.	C	T	890.77	PASS	AC=1;AF=0.500;AN=2;BaseQRankSum=-0.200;ClippingRankSum=0.000;DP=62;ExcessHet=3.0103;FS=3.969;MLEAC=1;MLEAF=0.500;MQ=41.94;MQRankSum=1.360;QD=14.37;ReadPosRankSum=-0.187;SOR=0.327	GT:AD:DP:GQ:PL	0/1:33,29:62:99:919,0,1055
chrXII	290143	.	C	T	835.77	PASS	AC=1;AF=0.500;AN=2;BaseQRankSum=-0.387;ClippingRankSum=0.000;DP=44;ExcessHet=3.0103;FS=9.025;MLEAC=1;MLEAF=0.500;MQ=41.35;MQRankSum=-1.215;QD=18.99;ReadPosRankSum=-0.389;SOR=1.867	GT:AD:DP:GQ:PL	0/1:19,25:44:99:864,0,696
chrXII	290146	.	C	T	2039.77	PASS	AC=2;AF=1.00;AN=2;DP=47;ExcessHet=3.0103;FS=0.000;MLEAC=2;MLEAF=1.00;MQ=41.39;QD=30.13;SOR=1.132	GT:AD:DP:GQ:PL	1/1:0,47:47:99:2068,141,0
chrXII	295238	.	G	A	1117.77	PASS	AC=1;AF=0.500;AN=2;BaseQRankSum=-0.108;ClippingRankSum=0.000;DP=54;ExcessHet=3.0103;FS=0.000;MLEAC=1;MLEAF=0.500;MQ=42.00;MQRankSum=0.000;QD=20.70;ReadPosRankSum=-0.190;SOR=0.818	GT:AD:DP:GQ:PL	0/1:22,32:54:99:1146,0,734
chrXII	321743	.	C	T	1155.77	PASS	AC=1;AF=0.500;AN=2;BaseQRankSum=-0.369;ClippingRankSum=0.000;DP=67;ExcessHet=3.0103;FS=0.924;MLEAC=1;MLEAF=0.500;MQ=41.14;MQRankSum=-0.932;QD=17.25;ReadPosRankSum=0.831;SOR=0.873	GT:AD:DP:GQ:PL	0/1:33,34:67:99:1184,0,1176
chrXII	321771	.	C	T	952.77	PASS	AC=1;AF=0.500;AN=2;BaseQRankSum=-1.222;ClippingRankSum=0.000;DP=64;ExcessHet=3.0103;FS=0.000;MLEAC=1;MLEAF=0.500;MQ=41.55;MQRankSum=-0.045;QD=14.89;ReadPosRankSum=0.217;SOR=0.612	GT:AD:DP:GQ:PL	0/1:34,30:64:99:981,0,1205
chrXII	322893	.	C	T	1055.77	PASS	AC=1;AF=0.500;AN=2;BaseQRankSum=-0.694;ClippingRankSum=0.000;DP=62;ExcessHet=3.0103;FS=8.783;MLEAC=1;MLEAF=0.500;MQ=42.00;MQRankSum=0.000;QD=17.03;ReadPosRankSum=-1.041;SOR=0.641	GT:AD:DP:GQ:PL	0/1:28,34:62:99:1084,0,896
chrXII	323514	.	C	T	1282.77	PASS	AC=1;AF=0.500;AN=2;BaseQRankSum=1.489;ClippingRankSum=0.000;DP=84;ExcessHet=3.0103;FS=2.902;MLEAC=1;MLEAF=0.500;MQ=41.95;MQRankSum=-1.355;QD=15.46;ReadPosRankSum=0.019;SOR=1.055	GT:AD:DP:GQ:PL	0/1:40,43:83:99:1311,0,1026
chrXII	323690	.	C	T	1003.77	PASS	AC=1;AF=0.500;AN=2;BaseQRankSum=-1.622;ClippingRankSum=0.000;DP=52;ExcessHet=3.0103;FS=4.146;MLEAC=1;MLEAF=0.500;MQ=41.89;MQRankSum=-1.456;QD=19.68;ReadPosRankSum=-0.051;SOR=1.352	GT:AD:DP:GQ:PL	0/1:21,30:51:99:1032,0,689
chrXII	323909	.	C	T	1439.77	PASS	AC=1;AF=0.500;AN=2;BaseQRankSum=-0.216;ClippingRankSum=0.000;DP=89;ExcessHet=3.0103;FS=5.673;MLEAC=1;MLEAF=0.500;MQ=41.68;MQRankSum=-1.422;QD=16.18;ReadPosRankSum=1.316;SOR=1.352	GT:AD:DP:GQ:PL	0/1:45,44:89:99:1468,0,1586
chrXII	324088	.	C	T	1666.77	PASS	AC=1;AF=0.500;AN=2;BaseQRankSum=0.386;ClippingRankSum=0.000;DP=97;ExcessHet=3.0103;FS=0.811;MLEAC=1;MLEAF=0.500;MQ=42.00;MQRankSum=0.000;QD=17.18;ReadPosRankSum=-0.673;SOR=0.852	GT:AD:DP:GQ:PL	0/1:49,48:97:99:1695,0,1716
chrXII	327428	.	C	T	953.77	PASS	AC=1;AF=0.500;AN=2;BaseQRankSum=1.077;ClippingRankSum=0.000;DP=55;ExcessHet=3.0103;FS=9.903;MLEAC=1;MLEAF=0.500;MQ=41.93;MQRankSum=1.480;QD=17.34;ReadPosRankSum=-0.470;SOR=1.843	GT:AD:DP:GQ:PL	0/1:27,28:55:99:982,0,927
chrXII	329339	.	G	A	1602.77	PASS	AC=1;AF=0.500;AN=2;BaseQRankSum=2.985;ClippingRankSum=0.000;DP=91;ExcessHet=3.0103;FS=5.297;MLEAC=1;MLEAF=0.500;MQ=41.84;MQRankSum=-0.967;QD=17.61;ReadPosRankSum=0.875;SOR=0.496	GT:AD:DP:GQ:PL	0/1:45,46:91:99:1631,0,1360
chrXII	337491	.	C	T	839.77	PASS	AC=1;AF=0.500;AN=2;BaseQRankSum=0.584;ClippingRankSum=0.000;DP=68;ExcessHet=3.0103;FS=0.937;MLEAC=1;MLEAF=0.500;MQ=41.52;MQRankSum=-2.429;QD=12.35;ReadPosRankSum=1.704;SOR=0.520	GT:AD:DP:GQ:PL	0/1:40,28:68:99:868,0,1345
chrXII	338258	.	G	A	3143.77	PASS	AC=1;AF=0.500;AN=2;BaseQRankSum=-1.819;ClippingRankSum=0.000;DP=160;ExcessHet=3.0103;FS=3.822;MLEAC=1;MLEAF=0.500;MQ=41.79;MQRankSum=0.340;QD=19.65;ReadPosRankSum=-0.752;SOR=0.444	GT:AD:DP:GQ:PL	0/1:66,94:160:99:3172,0,2192
chrXII	339924	.	C	T	1848.77	PASS	AC=1;AF=0.500;AN=2;BaseQRankSum=0.944;ClippingRankSum=0.000;DP=123;ExcessHet=3.0103;FS=1.449;MLEAC=1;MLEAF=0.500;MQ=42.00;MQRankSum=0.000;QD=15.03;ReadPosRankSum=-1.016;SOR=0.901	GT:AD:DP:GQ:PL	0/1:66,57:123:99:1877,0,2125
chrXII	354659	.	G	A	620.77	PASS	AC=1;AF=0.500;AN=2;BaseQRankSum=0.942;ClippingRankSum=0.000;DP=33;ExcessHet=3.0103;FS=0.000;MLEAC=1;MLEAF=0.500;MQ=41.57;MQRankSum=-0.797;QD=18.81;ReadPosRankSum=0.843;SOR=0.793	GT:AD:DP:GQ:PL	0/1:14,19:33:99:649,0,419
chrXII	366278	.	C	T	1389.77	PASS	AC=1;AF=0.500;AN=2;BaseQRankSum=0.214;ClippingRankSum=0.000;DP=77;ExcessHet=3.0103;FS=16.420;MLEAC=1;MLEAF=0.500;MQ=41.90;MQRankSum=-1.850;QD=18.05;ReadPosRankSum=-0.046;SOR=1.233	GT:AD:DP:GQ:PL	0/1:35,42:77:99:1418,0,1158
chrXII	368829	.	C	T	1639.77	PASS	AC=1;AF=0.500;AN=2;BaseQRankSum=0.341;ClippingRankSum=0.000;DP=112;ExcessHet=3.0103;FS=5.980;MLEAC=1;MLEAF=0.500;MQ=41.97;MQRankSum=1.312;QD=14.64;ReadPosRankSum=0.252;SOR=1.268	GT:AD:DP:GQ:PL	0/1:61,51:112:99:1668,0,2068
chrXII	374396	.	C	T	700.77	PASS	AC=1;AF=0.500;AN=2;BaseQRankSum=0.143;ClippingRankSum=0.000;DP=62;ExcessHet=3.0103;FS=7.122;MLEAC=1;MLEAF=0.500;MQ=41.37;MQRankSum=0.560;QD=11.30;ReadPosRankSum=0.210;SOR=0.835	GT:AD:DP:GQ:PL	0/1:38,24:62:99:729,0,1309
chrXII	391311	.	G	A	1515.77	PASS	AC=1;AF=0.500;AN=2;BaseQRankSum=-0.440;ClippingRankSum=0.000;DP=107;ExcessHet=3.0103;FS=1.632;MLEAC=1;MLEAF=0.500;MQ=41.87;MQRankSum=0.887;QD=14.17;ReadPosRankSum=0.143;SOR=0.513	GT:AD:DP:GQ:PL	0/1:61,46:107:99:1544,0,2209
chrXII	407386	.	G	A	1221.77	PASS	AC=1;AF=0.500;AN=2;BaseQRankSum=0.793;ClippingRankSum=0.000;DP=79;ExcessHet=3.0103;FS=0.000;MLEAC=1;MLEAF=0.500;MQ=42.00;MQRankSum=0.000;QD=15.47;ReadPosRankSum=-0.392;SOR=0.648	GT:AD:DP:GQ:PL	0/1:42,37:79:99:1250,0,1441
chrXII	412813	.	C	T	161.77	PASS	AC=1;AF=0.500;AN=2;BaseQRankSum=0.340;ClippingRankSum=0.000;DP=25;ExcessHet=3.0103;FS=1.828;MLEAC=1;MLEAF=0.500;MQ=40.85;MQRankSum=-2.252;QD=6.47;ReadPosRankSum=1.159;SOR=0.697	GT:AD:DP:GQ:PL	0/1:18,7:25:99:190,0,624
chrXII	424252	.	C	T	2202.77	PASS	AC=1;AF=0.500;AN=2;BaseQRankSum=-1.046;ClippingRankSum=0.000;DP=132;ExcessHet=3.0103;FS=2.347;MLEAC=1;MLEAF=0.500;MQ=41.99;MQRankSum=-0.955;QD=16.69;ReadPosRankSum=0.075;SOR=0.938	GT:AD:DP:GQ:PL	0/1:64,68:132:99:2231,0,2145
chrXII	439586	.	G	A	945.77	PASS	AC=1;AF=0.500;AN=2;BaseQRankSum=-0.842;ClippingRankSum=0.000;DP=57;ExcessHet=3.0103;FS=0.000;MLEAC=1;MLEAF=0.500;MQ=41.74;MQRankSum=1.053;QD=16.59;ReadPosRankSum=0.392;SOR=0.756	GT:AD:DP:GQ:PL	0/1:28,29:57:99:974,0,1022
chrXII	490568	.	G	A	1734.77	PASS	AC=1;AF=0.500;AN=2;BaseQRankSum=0.533;ClippingRankSum=0.000;DP=99;ExcessHet=3.0103;FS=1.971;MLEAC=1;MLEAF=0.500;MQ=41.96;MQRankSum=0.029;QD=17.52;ReadPosRankSum=-0.235;SOR=0.965	GT:AD:DP:GQ:PL	0/1:49,50:99:99:1763,0,1712
chrXII	500741	.	C	T	1229.77	PASS	AC=1;AF=0.500;AN=2;BaseQRankSum=-0.492;ClippingRankSum=0.000;DP=90;ExcessHet=3.0103;FS=0.000;MLEAC=1;MLEAF=0.500;MQ=41.84;MQRankSum=0.897;QD=13.66;ReadPosRankSum=-0.586;SOR=0.620	GT:AD:DP:GQ:PL	0/1:51,39:90:99:1258,0,1852
chrXII	501165	.	G	A	1033.77	PASS	AC=1;AF=0.500;AN=2;BaseQRankSum=-1.666;ClippingRankSum=0.000;DP=75;ExcessHet=3.0103;FS=0.000;MLEAC=1;MLEAF=0.500;MQ=41.80;MQRankSum=-1.101;QD=13.78;ReadPosRankSum=-1.318;SOR=0.685	GT:AD:DP:GQ:PL	0/1:42,33:75:99:1062,0,1514
chrXII	501193	.	C	T	907.77	PASS	AC=1;AF=0.500;AN=2;BaseQRankSum=1.557;ClippingRankSum=0.000;DP=72;ExcessHet=3.0103;FS=3.491;MLEAC=1;MLEAF=0.500;MQ=41.80;MQRankSum=-1.225;QD=12.61;ReadPosRankSum=0.292;SOR=0.358	GT:AD:DP:GQ:PL	0/1:44,28:72:99:936,0,1569
chrXII	511756	.	G	A	2255.77	PASS	AC=1;AF=0.500;AN=2;BaseQRankSum=0.011;ClippingRankSum=0.000;DP=137;ExcessHet=3.0103;FS=1.378;MLEAC=1;MLEAF=0.500;MQ=41.88;MQRankSum=-1.358;QD=16.47;ReadPosRankSum=-0.156;SOR=0.576	GT:AD:DP:GQ:PL	0/1:66,71:137:99:2284,0,2082
chrXII	525577	.	G	A	1109.77	PASS	AC=1;AF=0.500;AN=2;BaseQRankSum=1.399;ClippingRankSum=0.000;DP=62;ExcessHet=3.0103;FS=0.977;MLEAC=1;MLEAF=0.500;MQ=42.00;MQRankSum=0.000;QD=17.90;ReadPosRankSum=1.076;SOR=0.551	GT:AD:DP:GQ:PL	0/1:30,32:62:99:1138,0,956
chrXII	576657	.	C	T	67.77	PASS	AC=1;AF=0.500;AN=2;BaseQRankSum=1.146;ClippingRankSum=0.000;DP=13;ExcessHet=3.0103;FS=9.650;MLEAC=1;MLEAF=0.500;MQ=42.00;MQRankSum=0.000;QD=5.21;ReadPosRankSum=0.941;SOR=0.829	GT:AD:DP:GQ:PL	0/1:10,3:13:96:96,0,411
chrXII	586293	.	C	T	579.77	PASS	AC=1;AF=0.500;AN=2;BaseQRankSum=-1.792;ClippingRankSum=0.000;DP=35;ExcessHet=3.0103;FS=0.000;MLEAC=1;MLEAF=0.500;MQ=42.00;MQRankSum=0.000;QD=16.56;ReadPosRankSum=-0.580;SOR=0.551	GT:AD:DP:GQ:PL	0/1:17,18:35:99:608,0,661
chrXII	588890	.	G	A	205.77	PASS	AC=1;AF=0.500;AN=2;BaseQRankSum=-2.301;ClippingRankSum=0.000;DP=16;ExcessHet=3.0103;FS=1.987;MLEAC=1;MLEAF=0.500;MQ=42.00;MQRankSum=0.000;QD=12.86;ReadPosRankSum=-1.301;SOR=0.307	GT:AD:DP:GQ:PL	0/1:6,10:16:99:234,0,174
chrXII	626168	.	G	A	490.77	PASS	AC=1;AF=0.500;AN=2;BaseQRankSum=-0.718;ClippingRankSum=0.000;DP=39;ExcessHet=3.0103;FS=0.000;MLEAC=1;MLEAF=0.500;MQ=41.90;MQRankSum=1.297;QD=12.58;ReadPosRankSum=1.603;SOR=0.627	GT:AD:DP:GQ:PL	0/1:22,17:39:99:519,0,770
chrXII	628535	.	G	A	407.77	PASS	AC=1;AF=0.500;AN=2;BaseQRankSum=0.695;ClippingRankSum=0.000;DP=21;ExcessHet=3.0103;FS=2.141;MLEAC=1;MLEAF=0.500;MQ=42.00;MQRankSum=0.000;QD=19.42;ReadPosRankSum=2.159;SOR=1.685	GT:AD:DP:GQ:PL	0/1:9,12:21:99:436,0,291
chrXII	636736	.	C	T	575.77	PASS	AC=1;AF=0.500;AN=2;BaseQRankSum=0.153;ClippingRankSum=0.000;DP=25;ExcessHet=3.0103;FS=0.000;MLEAC=1;MLEAF=0.500;MQ=42.00;MQRankSum=0.000;QD=23.03;ReadPosRankSum=-0.103;SOR=0.804	GT:AD:DP:GQ:PL	0/1:9,16:25:99:604,0,322
chrXII	644229	.	G	A	1702.77	PASS	AC=1;AF=0.500;AN=2;BaseQRankSum=1.143;ClippingRankSum=0.000;DP=100;ExcessHet=3.0103;FS=0.840;MLEAC=1;MLEAF=0.500;MQ=41.67;MQRankSum=-0.995;QD=17.03;ReadPosRankSum=0.384;SOR=0.898	GT:AD:DP:GQ:PL	0/1:50,50:100:99:1731,0,1652
chrXII	657980	.	C	T	1482.77	PASS	AC=1;AF=0.500;AN=2;BaseQRankSum=0.668;ClippingRankSum=0.000;DP=91;ExcessHet=3.0103;FS=18.722;MLEAC=1;MLEAF=0.500;MQ=41.80;MQRankSum=-0.603;QD=16.29;ReadPosRankSum=2.346;SOR=0.078	GT:AD:DP:GQ:PL	0/1:47,44:91:99:1511,0,1584
chrXII	664755	.	G	A	1434.77	PASS	AC=1;AF=0.500;AN=2;BaseQRankSum=-0.023;ClippingRankSum=0.000;DP=74;ExcessHet=3.0103;FS=4.845;MLEAC=1;MLEAF=0.500;MQ=41.81;MQRankSum=-0.870;QD=19.39;ReadPosRankSum=0.241;SOR=1.385	GT:AD:DP:GQ:PL	0/1:33,41:74:99:1463,0,1120
chrXII	664959	.	G	A	960.77	PASS	AC=1;AF=0.500;AN=2;BaseQRankSum=-0.168;ClippingRankSum=0.000;DP=70;ExcessHet=3.0103;FS=0.000;MLEAC=1;MLEAF=0.500;MQ=42.00;MQRankSum=0.000;QD=13.73;ReadPosRankSum=-0.602;SOR=0.614	GT:AD:DP:GQ:PL	0/1:38,32:70:99:989,0,1224
chrXII	664978	.	G	A	1194.77	PASS	AC=1;AF=0.500;AN=2;BaseQRankSum=0.699;ClippingRankSum=0.000;DP=59;ExcessHet=3.0103;FS=2.273;MLEAC=1;MLEAF=0.500;MQ=42.00;MQRankSum=0.000;QD=20.25;ReadPosRankSum=1.626;SOR=1.100	GT:AD:DP:GQ:PL	0/1:23,36:59:99:1223,0,725
chrXII	699248	.	C	T	1606.77	PASS	AC=1;AF=0.500;AN=2;BaseQRankSum=-0.480;ClippingRankSum=0.000;DP=87;ExcessHet=3.0103;FS=11.220;MLEAC=1;MLEAF=0.500;MQ=41.83;MQRankSum=-0.878;QD=18.47;ReadPosRankSum=0.103;SOR=1.780	GT:AD:DP:GQ:PL	0/1:39,48:87:99:1635,0,1357
chrXII	704263	.	G	A	1222.77	PASS	AC=1;AF=0.500;AN=2;BaseQRankSum=-1.045;ClippingRankSum=0.000;DP=94;ExcessHet=3.0103;FS=0.779;MLEAC=1;MLEAF=0.500;MQ=42.00;MQRankSum=0.000;QD=13.01;ReadPosRankSum=-0.017;SOR=0.820	GT:AD:DP:GQ:PL	0/1:50,44:94:99:1251,0,1538
chrXII	705191	.	C	T	1837.77	PASS	AC=1;AF=0.500;AN=2;BaseQRankSum=-0.771;ClippingRankSum=0.000;DP=103;ExcessHet=3.0103;FS=4.769;MLEAC=1;MLEAF=0.500;MQ=42.00;MQRankSum=0.000;QD=17.84;ReadPosRankSum=-1.047;SOR=0.319	GT:AD:DP:GQ:PL	0/1:50,53:103:99:1866,0,1744
chrXII	732672	.	C	T	1834.77	PASS	AC=1;AF=0.500;AN=2;BaseQRankSum=0.541;ClippingRankSum=0.000;DP=213;ExcessHet=3.0103;FS=1.228;MLEAC=1;MLEAF=0.500;MQ=41.91;MQRankSum=-0.634;QD=8.70;ReadPosRankSum=-1.838;SOR=0.818	GT:AD:DP:GQ:PL	0/1:149,62:211:99:1863,0,5155
chrXII	732712	.	C	T	1117.77	PASS	AC=1;AF=0.500;AN=2;BaseQRankSum=-0.037;ClippingRankSum=0.000;DP=180;ExcessHet=3.0103;FS=2.304;MLEAC=1;MLEAF=0.500;MQ=41.83;MQRankSum=-1.790;QD=6.28;ReadPosRankSum=-0.060;SOR=0.471	GT:AD:DP:GQ:PL	0/1:137,41:178:99:1146,0,5004
chrXII	757851	.	C	T	1156.77	PASS	AC=1;AF=0.500;AN=2;BaseQRankSum=0.277;ClippingRankSum=0.000;DP=73;ExcessHet=3.0103;FS=0.000;MLEAC=1;MLEAF=0.500;MQ=42.00;MQRankSum=0.000;QD=15.85;ReadPosRankSum=1.687;SOR=0.758	GT:AD:DP:GQ:PL	0/1:39,34:73:99:1185,0,1400
chrXII	764422	.	C	T	2353.77	PASS	AC=1;AF=0.500;AN=2;BaseQRankSum=1.331;ClippingRankSum=0.000;DP=139;ExcessHet=3.0103;FS=1.336;MLEAC=1;MLEAF=0.500;MQ=42.00;MQRankSum=0.000;QD=16.93;ReadPosRankSum=0.093;SOR=0.790	GT:AD:DP:GQ:PL	0/1:71,68:139:99:2382,0,2479
chrXII	790210	.	C	T	1042.77	PASS	AC=1;AF=0.500;AN=2;BaseQRankSum=-1.352;ClippingRankSum=0.000;DP=57;ExcessHet=3.0103;FS=2.405;MLEAC=1;MLEAF=0.500;MQ=42.00;MQRankSum=0.000;QD=18.29;ReadPosRankSum=0.726;SOR=1.168	GT:AD:DP:GQ:PL	0/1:26,31:57:99:1071,0,950
chrXII	790261	.	G	A	756.77	PASS	AC=1;AF=0.500;AN=2;BaseQRankSum=-0.124;ClippingRankSum=0.000;DP=44;ExcessHet=3.0103;FS=1.172;MLEAC=1;MLEAF=0.500;MQ=42.00;MQRankSum=0.000;QD=17.20;ReadPosRankSum=-0.320;SOR=0.748	GT:AD:DP:GQ:PL	0/1:22,22:44:99:785,0,755
chrXII	795073	.	G	A	857.77	PASS	AC=1;AF=0.500;AN=2;BaseQRankSum=-1.275;ClippingRankSum=0.000;DP=54;ExcessHet=3.0103;FS=2.389;MLEAC=1;MLEAF=0.500;MQ=42.00;MQRankSum=0.000;QD=15.88;ReadPosRankSum=-2.007;SOR=0.409	GT:AD:DP:GQ:PL	0/1:26,28:54:99:886,0,863
chrXII	795136	.	G	A	715.77	PASS	AC=1;AF=0.500;AN=2;BaseQRankSum=0.740;ClippingRankSum=0.000;DP=50;ExcessHet=3.0103;FS=0.000;MLEAC=1;MLEAF=0.500;MQ=42.00;MQRankSum=0.000;QD=14.32;ReadPosRankSum=-0.949;SOR=0.693	GT:AD:DP:GQ:PL	0/1:28,22:50:99:744,0,959
chrXII	803885	.	G	A	1142.77	PASS	AC=1;AF=0.500;AN=2;BaseQRankSum=-1.236;ClippingRankSum=0.000;DP=69;ExcessHet=3.0103;FS=2.038;MLEAC=1;MLEAF=0.500;MQ=42.00;MQRankSum=0.000;QD=16.81;ReadPosRankSum=-0.387;SOR=1.040	GT:AD:DP:GQ:PL	0/1:31,37:68:99:1171,0,1041
chrXII	809717	.	C	T	1180.77	PASS	AC=1;AF=0.500;AN=2;BaseQRankSum=-1.044;ClippingRankSum=0.000;DP=54;ExcessHet=3.0103;FS=4.374;MLEAC=1;MLEAF=0.500;MQ=41.66;MQRankSum=-1.278;QD=21.87;ReadPosRankSum=0.854;SOR=0.287	GT:AD:DP:GQ:PL	0/1:19,35:54:99:1209,0,629
chrXII	815011	.	C	T	1563.77	PASS	AC=1;AF=0.500;AN=2;BaseQRankSum=0.004;ClippingRankSum=0.000;DP=93;ExcessHet=3.0103;FS=0.795;MLEAC=1;MLEAF=0.500;MQ=42.00;MQRankSum=0.000;QD=17.18;ReadPosRankSum=-1.867;SOR=0.804	GT:AD:DP:GQ:PL	0/1:44,47:91:99:1592,0,1458
chrXII	894800	.	C	T	985.77	PASS	AC=1;AF=0.500;AN=2;BaseQRankSum=-2.938;ClippingRankSum=0.000;DP=70;ExcessHet=3.0103;FS=0.913;MLEAC=1;MLEAF=0.500;MQ=41.80;MQRankSum=-1.030;QD=14.08;ReadPosRankSum=0.743;SOR=0.512	GT:AD:DP:GQ:PL	0/1:37,33:70:99:1014,0,1364
chrXII	899152	.	C	T	204.77	PASS	AC=1;AF=0.500;AN=2;BaseQRankSum=0.174;ClippingRankSum=0.000;DP=19;ExcessHet=3.0103;FS=0.000;MLEAC=1;MLEAF=0.500;MQ=42.00;MQRankSum=0.000;QD=10.78;ReadPosRankSum=0.256;SOR=0.941	GT:AD:DP:GQ:PL	0/1:12,7:19:99:233,0,419
chrXII	899231	.	C	T	509.77	PASS	AC=1;AF=0.500;AN=2;BaseQRankSum=-0.857;ClippingRankSum=0.000;DP=38;ExcessHet=3.0103;FS=1.290;MLEAC=1;MLEAF=0.500;MQ=42.00;MQRankSum=0.000;QD=13.41;ReadPosRankSum=0.109;SOR=0.412	GT:AD:DP:GQ:PL	0/1:21,17:38:99:538,0,767
chrXII	900153	.	C	T	1478.77	PASS	AC=1;AF=0.500;AN=2;BaseQRankSum=0.929;ClippingRankSum=0.000;DP=80;ExcessHet=3.0103;FS=1.843;MLEAC=1;MLEAF=0.500;MQ=41.82;MQRankSum=1.103;QD=18.48;ReadPosRankSum=-0.215;SOR=0.713	GT:AD:DP:GQ:PL	0/1:37,43:80:99:1507,0,1192
chrXII	900826	.	C	T	1283.77	PASS	AC=1;AF=0.500;AN=2;BaseQRankSum=-1.444;ClippingRankSum=0.000;DP=87;ExcessHet=3.0103;FS=2.933;MLEAC=1;MLEAF=0.500;MQ=42.00;MQRankSum=0.000;QD=14.93;ReadPosRankSum=-1.529;SOR=1.085	GT:AD:DP:GQ:PL	0/1:46,40:86:99:1312,0,1549
chrXII	903726	.	C	T	1590.77	PASS	AC=1;AF=0.500;AN=2;BaseQRankSum=1.326;ClippingRankSum=0.000;DP=93;ExcessHet=3.0103;FS=4.719;MLEAC=1;MLEAF=0.500;MQ=42.00;MQRankSum=0.000;QD=17.11;ReadPosRankSum=-0.818;SOR=1.275	GT:AD:DP:GQ:PL	0/1:46,47:93:99:1619,0,1495
chrXII	921108	.	G	A	3500.77	PASS	AC=1;AF=0.500;AN=2;BaseQRankSum=-0.959;ClippingRankSum=0.000;DP=165;ExcessHet=3.0103;FS=1.983;MLEAC=1;MLEAF=0.500;MQ=41.83;MQRankSum=-1.194;QD=21.22;ReadPosRankSum=-1.565;SOR=0.899	GT:AD:DP:GQ:PL	0/1:69,96:165:99:3529,0,2343
chrXII	1002252	.	G	A	420.77	PASS	AC=1;AF=0.500;AN=2;BaseQRankSum=-0.711;ClippingRankSum=0.000;DP=24;ExcessHet=3.0103;FS=3.976;MLEAC=1;MLEAF=0.500;MQ=42.00;MQRankSum=0.000;QD=17.53;ReadPosRankSum=-0.304;SOR=0.148	GT:AD:DP:GQ:PL	0/1:12,12:24:99:449,0,430
chrXII	1016736	.	C	T	1265.77	PASS	AC=1;AF=0.500;AN=2;BaseQRankSum=-0.922;ClippingRankSum=0.000;DP=79;ExcessHet=3.0103;FS=2.133;MLEAC=1;MLEAF=0.500;MQ=41.76;MQRankSum=-1.762;QD=16.02;ReadPosRankSum=0.876;SOR=0.451	GT:AD:DP:GQ:PL	0/1:40,39:79:99:1294,0,1422
chrXII	1053190	.	G	A	512.77	PASS	AC=1;AF=0.500;AN=2;BaseQRankSum=1.946;ClippingRankSum=0.000;DP=24;ExcessHet=3.0103;FS=0.000;MLEAC=1;MLEAF=0.500;MQ=42.00;MQRankSum=0.000;QD=21.37;ReadPosRankSum=0.985;SOR=0.693	GT:AD:DP:GQ:PL	0/1:10,14:24:99:541,0,291
chrXIII	15049	.	G	A	1366.77	PASS	AC=1;AF=0.500;AN=2;BaseQRankSum=1.785;ClippingRankSum=0.000;DP=88;ExcessHet=3.0103;FS=2.291;MLEAC=1;MLEAF=0.500;MQ=42.00;MQRankSum=0.000;QD=15.53;ReadPosRankSum=-0.432;SOR=1.024	GT:AD:DP:GQ:PL	0/1:49,39:88:99:1395,0,1672
chrXIII	21601	.	G	A	1803.77	PASS	AC=1;AF=0.500;AN=2;BaseQRankSum=-0.250;ClippingRankSum=0.000;DP=96;ExcessHet=3.0103;FS=6.810;MLEAC=1;MLEAF=0.500;MQ=42.00;MQRankSum=0.000;QD=18.79;ReadPosRankSum=-0.479;SOR=0.286	GT:AD:DP:GQ:PL	0/1:41,55:96:99:1832,0,1344
chrXIII	46516	.	G	A	2032.77	PASS	AC=1;AF=0.500;AN=2;BaseQRankSum=0.366;ClippingRankSum=0.000;DP=121;ExcessHet=3.0103;FS=2.395;MLEAC=1;MLEAF=0.500;MQ=41.77;MQRankSum=-1.374;QD=16.80;ReadPosRankSum=-1.579;SOR=0.468	GT:AD:DP:GQ:PL	0/1:59,62:121:99:2061,0,1904
chrXIII	63094	.	G	A	1407.77	PASS	AC=1;AF=0.500;AN=2;BaseQRankSum=0.763;ClippingRankSum=0.000;DP=72;ExcessHet=3.0103;FS=1.971;MLEAC=1;MLEAF=0.500;MQ=42.00;MQRankSum=0.000;QD=19.55;ReadPosRankSum=-0.771;SOR=0.996	GT:AD:DP:GQ:PL	0/1:32,40:72:99:1436,0,1061
chrXIII	65114	.	C	T	881.77	PASS	AC=1;AF=0.500;AN=2;BaseQRankSum=-3.683;ClippingRankSum=0.000;DP=47;ExcessHet=3.0103;FS=2.621;MLEAC=1;MLEAF=0.500;MQ=42.00;MQRankSum=0.000;QD=18.76;ReadPosRankSum=-0.901;SOR=0.595	GT:AD:DP:GQ:PL	0/1:17,30:47:99:910,0,613
chrXIII	79745	.	G	A	1014.77	PASS	AC=1;AF=0.500;AN=2;BaseQRankSum=1.628;ClippingRankSum=0.000;DP=51;ExcessHet=3.0103;FS=5.864;MLEAC=1;MLEAF=0.500;MQ=41.72;MQRankSum=-0.867;QD=19.90;ReadPosRankSum=-2.023;SOR=0.484	GT:AD:DP:GQ:PL	0/1:23,28:51:99:1043,0,706
chrXIII	80399	.	G	A	1437.77	PASS	AC=1;AF=0.500;AN=2;BaseQRankSum=0.902;ClippingRankSum=0.000;DP=96;ExcessHet=3.0103;FS=2.672;MLEAC=1;MLEAF=0.500;MQ=41.85;MQRankSum=1.021;QD=14.98;ReadPosRankSum=-0.835;SOR=0.744	GT:AD:DP:GQ:PL	0/1:48,48:96:99:1466,0,1425
chrXIII	97437	.	G	A	662.77	PASS	AC=1;AF=0.500;AN=2;BaseQRankSum=-1.224;ClippingRankSum=0.000;DP=63;ExcessHet=3.0103;FS=1.026;MLEAC=1;MLEAF=0.500;MQ=42.00;MQRankSum=0.000;QD=10.52;ReadPosRankSum=-0.847;SOR=0.524	GT:AD:DP:GQ:PL	0/1:41,22:63:99:691,0,1557
chrXIII	105377	.	C	T	1445.77	PASS	AC=1;AF=0.500;AN=2;BaseQRankSum=-2.855;ClippingRankSum=0.000;DP=86;ExcessHet=3.0103;FS=2.029;MLEAC=1;MLEAF=0.500;MQ=41.95;MQRankSum=-1.341;QD=16.81;ReadPosRankSum=0.334;SOR=0.487	GT:AD:DP:GQ:PL	0/1:41,45:86:99:1474,0,1517
chrXIII	114393	.	C	T	833.77	PASS	AC=1;AF=0.500;AN=2;BaseQRankSum=0.356;ClippingRankSum=0.000;DP=54;ExcessHet=3.0103;FS=1.040;MLEAC=1;MLEAF=0.500;MQ=41.73;MQRankSum=-1.040;QD=15.44;ReadPosRankSum=-0.533;SOR=0.890	GT:AD:DP:GQ:PL	0/1:29,25:54:99:862,0,1021
chrXIII	122425	.	G	A	1479.77	PASS	AC=1;AF=0.500;AN=2;BaseQRankSum=1.524;ClippingRankSum=0.000;DP=101;ExcessHet=3.0103;FS=1.635;MLEAC=1;MLEAF=0.500;MQ=42.00;MQRankSum=0.000;QD=14.65;ReadPosRankSum=0.400;SOR=0.511	GT:AD:DP:GQ:PL	0/1:58,43:101:99:1508,0,2084
chrXIII	122669	.	G	A	1298.77	PASS	AC=1;AF=0.500;AN=2;BaseQRankSum=-1.438;ClippingRankSum=0.000;DP=72;ExcessHet=3.0103;FS=1.960;MLEAC=1;MLEAF=0.500;MQ=41.95;MQRankSum=-1.184;QD=18.04;ReadPosRankSum=0.501;SOR=0.473	GT:AD:DP:GQ:PL	0/1:30,42:72:99:1327,0,987
chrXIII	135428	.	G	A	1326.77	PASS	AC=1;AF=0.500;AN=2;BaseQRankSum=2.728;ClippingRankSum=0.000;DP=80;ExcessHet=3.0103;FS=0.000;MLEAC=1;MLEAF=0.500;MQ=41.98;MQRankSum=0.000;QD=17.01;ReadPosRankSum=2.681;SOR=0.650	GT:AD:DP:GQ:PL	0/1:41,37:78:99:1355,0,1364
chrXIII	171481	.	C	T	838.77	PASS	AC=1;AF=0.500;AN=2;BaseQRankSum=1.961;ClippingRankSum=0.000;DP=51;ExcessHet=3.0103;FS=0.000;MLEAC=1;MLEAF=0.500;MQ=42.00;MQRankSum=0.000;QD=16.45;ReadPosRankSum=0.450;SOR=0.638	GT:AD:DP:GQ:PL	0/1:26,25:51:99:867,0,832
chrXIII	171615	.	C	T	1255.77	PASS	AC=1;AF=0.500;AN=2;BaseQRankSum=-0.286;ClippingRankSum=0.000;DP=93;ExcessHet=3.0103;FS=1.738;MLEAC=1;MLEAF=0.500;MQ=42.00;MQRankSum=0.000;QD=13.50;ReadPosRankSum=0.346;SOR=0.483	GT:AD:DP:GQ:PL	0/1:50,43:93:99:1284,0,1630
chrXIII	171940	.	C	T	1691.77	PASS	AC=1;AF=0.500;AN=2;BaseQRankSum=-0.178;ClippingRankSum=0.000;DP=107;ExcessHet=3.0103;FS=0.000;MLEAC=1;MLEAF=0.500;MQ=41.98;MQRankSum=1.009;QD=15.81;ReadPosRankSum=-0.058;SOR=0.743	GT:AD:DP:GQ:PL	0/1:54,53:107:99:1720,0,1809
chrXIII	173043	.	C	T	605.77	PASS	AC=1;AF=0.500;AN=2;BaseQRankSum=-0.135;ClippingRankSum=0.000;DP=49;ExcessHet=3.0103;FS=6.685;MLEAC=1;MLEAF=0.500;MQ=42.00;MQRankSum=0.000;QD=12.36;ReadPosRankSum=-0.415;SOR=0.161	GT:AD:DP:GQ:PL	0/1:29,20:49:99:634,0,976
chrXIII	207837	.	G	A	1162.77	PASS	AC=1;AF=0.500;AN=2;BaseQRankSum=0.079;ClippingRankSum=0.000;DP=80;ExcessHet=3.0103;FS=9.402;MLEAC=1;MLEAF=0.500;MQ=41.98;MQRankSum=0.930;QD=14.53;ReadPosRankSum=-0.704;SOR=0.626	GT:AD:DP:GQ:PL	0/1:44,36:80:99:1191,0,1556
chrXIII	208540	.	G	A	1590.77	PASS	AC=1;AF=0.500;AN=2;BaseQRankSum=-1.019;ClippingRankSum=0.000;DP=69;ExcessHet=3.0103;FS=3.361;MLEAC=1;MLEAF=0.500;MQ=41.59;MQRankSum=-1.052;QD=23.05;ReadPosRankSum=-1.750;SOR=0.387	GT:AD:DP:GQ:PL	0/1:25,44:69:99:1619,0,854
chrXIII	219397	.	G	A	2822.77	PASS	AC=1;AF=0.500;AN=2;BaseQRankSum=0.439;ClippingRankSum=0.000;DP=148;ExcessHet=3.0103;FS=3.048;MLEAC=1;MLEAF=0.500;MQ=42.00;MQRankSum=0.000;QD=19.07;ReadPosRankSum=1.764;SOR=0.976	GT:AD:DP:GQ:PL	0/1:68,80:148:99:2851,0,2348
chrXIII	220052	.	C	T	2768.77	PASS	AC=1;AF=0.500;AN=2;BaseQRankSum=-1.254;ClippingRankSum=0.000;DP=159;ExcessHet=3.0103;FS=5.923;MLEAC=1;MLEAF=0.500;MQ=41.88;MQRankSum=-1.640;QD=17.41;ReadPosRankSum=-2.915;SOR=1.156	GT:AD:DP:GQ:PL	0/1:75,84:159:99:2797,0,2502
chrXIII	222760	.	G	A	445.77	PASS	AC=1;AF=0.500;AN=2;BaseQRankSum=-0.249;ClippingRankSum=0.000;DP=36;ExcessHet=3.0103;FS=5.123;MLEAC=1;MLEAF=0.500;MQ=41.21;MQRankSum=-1.564;QD=12.38;ReadPosRankSum=-0.308;SOR=0.197	GT:AD:DP:GQ:PL	0/1:20,16:36:99:474,0,624
chrXIII	223829	.	G	A	1427.77	PASS	AC=1;AF=0.500;AN=2;BaseQRankSum=-1.588;ClippingRankSum=0.000;DP=91;ExcessHet=3.0103;FS=5.406;MLEAC=1;MLEAF=0.500;MQ=42.00;MQRankSum=0.000;QD=15.86;ReadPosRankSum=-0.505;SOR=0.322	GT:AD:DP:GQ:PL	0/1:41,49:90:99:1456,0,1297
chrXIII	253889	.	G	A	2078.77	PASS	AC=1;AF=0.500;AN=2;BaseQRankSum=0.404;ClippingRankSum=0.000;DP=107;ExcessHet=3.0103;FS=1.575;MLEAC=1;MLEAF=0.500;MQ=42.00;MQRankSum=0.000;QD=19.61;ReadPosRankSum=-0.279;SOR=0.524	GT:AD:DP:GQ:PL	0/1:46,60:106:99:2107,0,1560
chrXIII	262600	.	G	A	2251.77	PASS	AC=1;AF=0.500;AN=2;BaseQRankSum=1.155;ClippingRankSum=0.000;DP=120;ExcessHet=3.0103;FS=5.733;MLEAC=1;MLEAF=0.500;MQ=41.98;MQRankSum=0.000;QD=18.92;ReadPosRankSum=-0.988;SOR=1.119	GT:AD:DP:GQ:PL	0/1:54,65:119:99:2280,0,1717
chrXIII	267405	.	G	A	1367.77	PASS	AC=1;AF=0.500;AN=2;BaseQRankSum=-0.931;ClippingRankSum=0.000;DP=73;ExcessHet=3.0103;FS=0.000;MLEAC=1;MLEAF=0.500;MQ=42.00;MQRankSum=0.000;QD=18.74;ReadPosRankSum=-0.210;SOR=0.738	GT:AD:DP:GQ:PL	0/1:32,41:73:99:1396,0,1095
chrXIII	272485	.	C	T	1642.77	PASS	AC=1;AF=0.500;AN=2;BaseQRankSum=1.667;ClippingRankSum=0.000;DP=91;ExcessHet=3.0103;FS=0.000;MLEAC=1;MLEAF=0.500;MQ=42.00;MQRankSum=0.000;QD=18.05;ReadPosRankSum=1.275;SOR=0.733	GT:AD:DP:GQ:PL	0/1:42,49:91:99:1671,0,1321
chrXIII	272851	.	C	T	128.77	PASS	AC=1;AF=0.500;AN=2;BaseQRankSum=1.102;ClippingRankSum=0.000;DP=22;ExcessHet=3.0103;FS=2.715;MLEAC=1;MLEAF=0.500;MQ=42.00;MQRankSum=0.000;QD=5.85;ReadPosRankSum=0.665;SOR=1.721	GT:AD:DP:GQ:PL	0/1:17,5:22:99:157,0,576
chrXIII	297093	.	C	T	265.77	PASS	AC=1;AF=0.500;AN=2;BaseQRankSum=-0.576;ClippingRankSum=0.000;DP=22;ExcessHet=3.0103;FS=11.290;MLEAC=1;MLEAF=0.500;MQ=41.82;MQRankSum=-1.849;QD=12.08;ReadPosRankSum=0.615;SOR=1.732	GT:AD:DP:GQ:PL	0/1:14,8:22:99:294,0,564
chrXIII	297097	.	C	T	549.77	PASS	AC=1;AF=0.500;AN=2;BaseQRankSum=0.574;ClippingRankSum=0.000;DP=24;ExcessHet=3.0103;FS=14.893;MLEAC=1;MLEAF=0.500;MQ=41.84;MQRankSum=2.109;QD=22.91;ReadPosRankSum=-1.082;SOR=1.938	GT:AD:DP:GQ:PL	0/1:8,16:24:99:578,0,288
chrXIII	297106	.	C	T	304.77	PASS	AC=1;AF=0.500;AN=2;BaseQRankSum=-1.106;ClippingRankSum=0.000;DP=23;ExcessHet=3.0103;FS=11.129;MLEAC=1;MLEAF=0.500;MQ=41.83;MQRankSum=-1.741;QD=13.25;ReadPosRankSum=-0.238;SOR=1.155	GT:AD:DP:GQ:PL	0/1:14,9:23:99:333,0,560
chrXIII	297243	.	C	T	206.77	PASS	AC=1;AF=0.500;AN=2;BaseQRankSum=1.544;ClippingRankSum=0.000;DP=21;ExcessHet=3.0103;FS=0.000;MLEAC=1;MLEAF=0.500;MQ=42.00;MQRankSum=0.000;QD=9.85;ReadPosRankSum=1.030;SOR=0.368	GT:AD:DP:GQ:PL	0/1:14,7:21:99:235,0,479
chrXIII	308759	.	G	A	844.77	PASS	AC=1;AF=0.500;AN=2;BaseQRankSum=-1.405;ClippingRankSum=0.000;DP=61;ExcessHet=3.0103;FS=5.416;MLEAC=1;MLEAF=0.500;MQ=41.94;MQRankSum=-1.451;QD=14.08;ReadPosRankSum=-0.542;SOR=1.446	GT:AD:DP:GQ:PL	0/1:31,29:60:99:873,0,1042
chrXIII	337421	.	C	T	104.77	PASS	AC=1;AF=0.500;AN=2;BaseQRankSum=0.706;ClippingRankSum=0.000;DP=14;ExcessHet=3.0103;FS=6.008;MLEAC=1;MLEAF=0.500;MQ=42.00;MQRankSum=0.000;QD=7.48;ReadPosRankSum=0.089;SOR=2.621	GT:AD:DP:GQ:PL	0/1:10,4:14:99:133,0,386
chrXIII	355163	.	G	A	384.77	PASS	AC=1;AF=0.500;AN=2;BaseQRankSum=2.298;ClippingRankSum=0.000;DP=25;ExcessHet=3.0103;FS=7.437;MLEAC=1;MLEAF=0.500;MQ=41.41;MQRankSum=0.967;QD=15.39;ReadPosRankSum=-1.091;SOR=2.476	GT:AD:DP:GQ:PL	0/1:14,11:25:99:413,0,449
chrXIII	408602	.	G	A	1508.77	PASS	AC=1;AF=0.500;AN=2;BaseQRankSum=-1.869;ClippingRankSum=0.000;DP=112;ExcessHet=3.0103;FS=0.719;MLEAC=1;MLEAF=0.500;MQ=42.00;MQRankSum=0.000;QD=14.10;ReadPosRankSum=-2.996;SOR=0.738	GT:AD:DP:GQ:PL	0/1:55,52:107:99:1537,0,1808
chrXIII	418657	.	G	A	824.77	PASS	AC=1;AF=0.500;AN=2;BaseQRankSum=0.220;ClippingRankSum=0.000;DP=48;ExcessHet=3.0103;FS=1.143;MLEAC=1;MLEAF=0.500;MQ=42.00;MQRankSum=0.000;QD=17.18;ReadPosRankSum=1.031;SOR=1.024	GT:AD:DP:GQ:PL	0/1:23,25:48:99:853,0,733
chrXIII	422061	.	G	A	838.77	PASS	AC=1;AF=0.500;AN=2;BaseQRankSum=0.497;ClippingRankSum=0.000;DP=47;ExcessHet=3.0103;FS=2.488;MLEAC=1;MLEAF=0.500;MQ=42.00;MQRankSum=0.000;QD=17.85;ReadPosRankSum=0.580;SOR=0.824	GT:AD:DP:GQ:PL	0/1:22,25:47:99:867,0,742
chrXIII	436136	.	G	A	1534.77	PASS	AC=1;AF=0.500;AN=2;BaseQRankSum=0.378;ClippingRankSum=0.000;DP=79;ExcessHet=3.0103;FS=0.860;MLEAC=1;MLEAF=0.500;MQ=41.98;MQRankSum=1.147;QD=19.43;ReadPosRankSum=2.264;SOR=0.525	GT:AD:DP:GQ:PL	0/1:35,44:79:99:1563,0,1195
chrXIII	442059	.	G	A	806.77	PASS	AC=1;AF=0.500;AN=2;BaseQRankSum=1.920;ClippingRankSum=0.000;DP=56;ExcessHet=3.0103;FS=1.214;MLEAC=1;MLEAF=0.500;MQ=42.00;MQRankSum=0.000;QD=14.67;ReadPosRankSum=-0.540;SOR=0.941	GT:AD:DP:GQ:PL	0/1:31,24:55:99:835,0,985
chrXIII	446699	.	C	T	1235.77	PASS	AC=1;AF=0.500;AN=2;BaseQRankSum=1.606;ClippingRankSum=0.000;DP=66;ExcessHet=3.0103;FS=0.000;MLEAC=1;MLEAF=0.500;MQ=41.94;MQRankSum=0.108;QD=18.72;ReadPosRankSum=0.679;SOR=0.687	GT:AD:DP:GQ:PL	0/1:31,35:66:99:1264,0,1092
chrXIII	453572	.	C	T	580.77	PASS	AC=1;AF=0.500;AN=2;BaseQRankSum=0.341;ClippingRankSum=0.000;DP=36;ExcessHet=3.0103;FS=0.000;MLEAC=1;MLEAF=0.500;MQ=42.00;MQRankSum=0.000;QD=16.13;ReadPosRankSum=0.000;SOR=0.540	GT:AD:DP:GQ:PL	0/1:19,17:36:99:609,0,730
chrXIII	472675	.	G	A	1446.77	PASS	AC=1;AF=0.500;AN=2;BaseQRankSum=-1.041;ClippingRankSum=0.000;DP=87;ExcessHet=3.0103;FS=0.000;MLEAC=1;MLEAF=0.500;MQ=41.65;MQRankSum=-1.759;QD=16.63;ReadPosRankSum=-2.772;SOR=0.793	GT:AD:DP:GQ:PL	0/1:44,43:87:99:1475,0,1622
chrXIII	477622	.	G	A	2081.77	PASS	AC=1;AF=0.500;AN=2;BaseQRankSum=1.221;ClippingRankSum=0.000;DP=109;ExcessHet=3.0103;FS=7.790;MLEAC=1;MLEAF=0.500;MQ=41.86;MQRankSum=1.105;QD=19.10;ReadPosRankSum=1.711;SOR=1.405	GT:AD:DP:GQ:PL	0/1:50,59:109:99:2110,0,1887
chrXIII	477630	.	G	A	1754.77	PASS	AC=1;AF=0.500;AN=2;BaseQRankSum=-0.461;ClippingRankSum=0.000;DP=108;ExcessHet=3.0103;FS=5.013;MLEAC=1;MLEAF=0.500;MQ=41.86;MQRankSum=-1.058;QD=16.25;ReadPosRankSum=-1.205;SOR=0.336	GT:AD:DP:GQ:PL	0/1:58,50:108:99:1783,0,2318
chrXIII	491975	.	G	A	1072.77	PASS	AC=1;AF=0.500;AN=2;BaseQRankSum=0.367;ClippingRankSum=0.000;DP=66;ExcessHet=3.0103;FS=0.000;MLEAC=1;MLEAF=0.500;MQ=42.00;MQRankSum=0.000;QD=16.25;ReadPosRankSum=-0.015;SOR=0.765	GT:AD:DP:GQ:PL	0/1:36,30:66:99:1101,0,1310
chrXIII	510753	.	C	T	1886.77	PASS	AC=1;AF=0.500;AN=2;BaseQRankSum=0.920;ClippingRankSum=0.000;DP=114;ExcessHet=3.0103;FS=1.713;MLEAC=1;MLEAF=0.500;MQ=41.87;MQRankSum=-1.018;QD=16.55;ReadPosRankSum=0.303;SOR=0.530	GT:AD:DP:GQ:PL	0/1:59,55:114:99:1915,0,2120
chrXIII	511338	.	C	T	1458.77	PASS	AC=1;AF=0.500;AN=2;BaseQRankSum=-0.534;ClippingRankSum=0.000;DP=88;ExcessHet=3.0103;FS=2.866;MLEAC=1;MLEAF=0.500;MQ=41.49;MQRankSum=-0.880;QD=16.58;ReadPosRankSum=0.815;SOR=0.432	GT:AD:DP:GQ:PL	0/1:42,46:88:99:1487,0,2838
chrXIII	511527	.	C	T	1162.77	PASS	AC=1;AF=0.500;AN=2;BaseQRankSum=-2.019;ClippingRankSum=0.000;DP=78;ExcessHet=3.0103;FS=0.000;MLEAC=1;MLEAF=0.500;MQ=42.00;MQRankSum=0.000;QD=14.91;ReadPosRankSum=-1.615;SOR=0.576	GT:AD:DP:GQ:PL	0/1:41,37:78:99:1191,0,1419
chrXIII	539928	.	C	T	2224.77	PASS	AC=1;AF=0.500;AN=2;BaseQRankSum=0.512;ClippingRankSum=0.000;DP=142;ExcessHet=3.0103;FS=3.915;MLEAC=1;MLEAF=0.500;MQ=41.87;MQRankSum=-0.532;QD=15.67;ReadPosRankSum=2.477;SOR=0.452	GT:AD:DP:GQ:PL	0/1:70,72:142:99:2253,0,2184
chrXIII	540994	.	C	T	1224.77	PASS	AC=1;AF=0.500;AN=2;BaseQRankSum=1.001;ClippingRankSum=0.000;DP=59;ExcessHet=3.0103;FS=4.543;MLEAC=1;MLEAF=0.500;MQ=42.00;MQRankSum=0.000;QD=20.76;ReadPosRankSum=-0.092;SOR=0.259	GT:AD:DP:GQ:PL	0/1:26,33:59:99:1253,0,949
chrXIII	551913	.	G	A	1370.77	PASS	AC=1;AF=0.500;AN=2;BaseQRankSum=-2.271;ClippingRankSum=0.000;DP=74;ExcessHet=3.0103;FS=0.000;MLEAC=1;MLEAF=0.500;MQ=42.00;MQRankSum=0.000;QD=18.52;ReadPosRankSum=-0.236;SOR=0.643	GT:AD:DP:GQ:PL	0/1:33,41:74:99:1399,0,1193
chrXIII	556368	.	G	A	973.77	PASS	AC=1;AF=0.500;AN=2;BaseQRankSum=-1.051;ClippingRankSum=0.000;DP=52;ExcessHet=3.0103;FS=0.000;MLEAC=1;MLEAF=0.500;MQ=42.00;MQRankSum=0.000;QD=18.73;ReadPosRankSum=-0.955;SOR=0.941	GT:AD:DP:GQ:PL	0/1:21,31:52:99:1002,0,678
chrXIII	557471	.	C	T	1645.77	PASS	AC=1;AF=0.500;AN=2;BaseQRankSum=1.697;ClippingRankSum=0.000;DP=97;ExcessHet=3.0103;FS=1.076;MLEAC=1;MLEAF=0.500;MQ=41.67;MQRankSum=-2.219;QD=16.97;ReadPosRankSum=-0.326;SOR=0.929	GT:AD:DP:GQ:PL	0/1:53,44:97:99:1674,0,3785
chrXIII	557475	.	C	T	1611.77	PASS	AC=1;AF=0.500;AN=2;BaseQRankSum=-1.084;ClippingRankSum=0.000;DP=98;ExcessHet=3.0103;FS=1.050;MLEAC=1;MLEAF=0.500;MQ=41.67;MQRankSum=-2.287;QD=16.45;ReadPosRankSum=0.529;SOR=0.848	GT:AD:DP:GQ:PL	0/1:55,43:98:99:1640,0,3821
chrXIII	589758	.	G	A	930.77	PASS	AC=1;AF=0.500;AN=2;BaseQRankSum=1.606;ClippingRankSum=0.000;DP=57;ExcessHet=3.0103;FS=0.000;MLEAC=1;MLEAF=0.500;MQ=42.00;MQRankSum=0.000;QD=16.33;ReadPosRankSum=-1.042;SOR=0.711	GT:AD:DP:GQ:PL	0/1:26,31:57:99:959,0,672
chrXIII	589836	.	G	A	717.77	PASS	AC=1;AF=0.500;AN=2;BaseQRankSum=-1.596;ClippingRankSum=0.000;DP=39;ExcessHet=3.0103;FS=0.000;MLEAC=1;MLEAF=0.500;MQ=42.00;MQRankSum=0.000;QD=18.40;ReadPosRankSum=0.690;SOR=0.711	GT:AD:DP:GQ:PL	0/1:17,22:39:99:746,0,604
chrXIII	590290	.	G	A	1057.77	PASS	AC=1;AF=0.500;AN=2;BaseQRankSum=1.832;ClippingRankSum=0.000;DP=67;ExcessHet=3.0103;FS=0.000;MLEAC=1;MLEAF=0.500;MQ=42.00;MQRankSum=0.000;QD=15.79;ReadPosRankSum=-0.677;SOR=0.665	GT:AD:DP:GQ:PL	0/1:37,30:67:99:1086,0,1306
chrXIII	599396	.	C	T	883.77	PASS	AC=1;AF=0.500;AN=2;BaseQRankSum=1.606;ClippingRankSum=0.000;DP=67;ExcessHet=3.0103;FS=2.362;MLEAC=1;MLEAF=0.500;MQ=42.00;MQRankSum=0.000;QD=13.19;ReadPosRankSum=0.310;SOR=1.131	GT:AD:DP:GQ:PL	0/1:41,26:67:99:912,0,1379
chrXIII	625461	.	C	T	322.77	PASS	AC=1;AF=0.500;AN=2;BaseQRankSum=-0.230;ClippingRankSum=0.000;DP=11;ExcessHet=3.0103;FS=3.090;MLEAC=1;MLEAF=0.500;MQ=42.00;MQRankSum=0.000;QD=29.34;ReadPosRankSum=-0.660;SOR=2.093	GT:AD:DP:GQ:PL	0/1:2,9:11:53:351,0,53
chrXIII	626219	.	C	T	790.77	PASS	AC=1;AF=0.500;AN=2;BaseQRankSum=-1.634;ClippingRankSum=0.000;DP=67;ExcessHet=3.0103;FS=8.134;MLEAC=1;MLEAF=0.500;MQ=42.00;MQRankSum=0.000;QD=11.80;ReadPosRankSum=0.495;SOR=0.181	GT:AD:DP:GQ:PL	0/1:38,29:67:99:819,0,1343
chrXIII	632378	.	G	A	518.77	PASS	AC=1;AF=0.500;AN=2;BaseQRankSum=-0.624;ClippingRankSum=0.000;DP=38;ExcessHet=3.0103;FS=0.000;MLEAC=1;MLEAF=0.500;MQ=40.63;MQRankSum=2.149;QD=13.65;ReadPosRankSum=0.734;SOR=0.577	GT:AD:DP:GQ:PL	0/1:21,17:38:99:547,0,701
chrXIII	647066	.	G	A	1507.77	PASS	AC=1;AF=0.500;AN=2;BaseQRankSum=-1.294;ClippingRankSum=0.000;DP=79;ExcessHet=3.0103;FS=0.000;MLEAC=1;MLEAF=0.500;MQ=42.00;MQRankSum=0.000;QD=19.09;ReadPosRankSum=-1.744;SOR=0.898	GT:AD:DP:GQ:PL	0/1:36,43:79:99:1536,0,1322
chrXIII	652661	.	C	T	1598.77	PASS	AC=1;AF=0.500;AN=2;BaseQRankSum=2.616;ClippingRankSum=0.000;DP=111;ExcessHet=3.0103;FS=4.717;MLEAC=1;MLEAF=0.500;MQ=42.00;MQRankSum=0.000;QD=14.53;ReadPosRankSum=-1.298;SOR=0.752	GT:AD:DP:GQ:PL	0/1:61,49:110:99:1627,0,1900
chrXIII	667036	.	G	A	948.77	PASS	AC=1;AF=0.500;AN=2;BaseQRankSum=-0.586;ClippingRankSum=0.000;DP=63;ExcessHet=3.0103;FS=2.105;MLEAC=1;MLEAF=0.500;MQ=41.97;MQRankSum=-1.051;QD=15.06;ReadPosRankSum=-1.125;SOR=0.822	GT:AD:DP:GQ:PL	0/1:34,29:63:99:977,0,1232
chrXIII	675534	.	C	T	1168.77	PASS	AC=1;AF=0.500;AN=2;BaseQRankSum=-0.055;ClippingRankSum=0.000;DP=84;ExcessHet=3.0103;FS=0.000;MLEAC=1;MLEAF=0.500;MQ=42.00;MQRankSum=0.000;QD=13.91;ReadPosRankSum=1.058;SOR=0.687	GT:AD:DP:GQ:PL	0/1:47,37:84:99:1197,0,1610
chrXIII	676143	.	G	A	1712.77	PASS	AC=1;AF=0.500;AN=2;BaseQRankSum=-1.059;ClippingRankSum=0.000;DP=104;ExcessHet=3.0103;FS=11.211;MLEAC=1;MLEAF=0.500;MQ=41.98;MQRankSum=1.039;QD=16.47;ReadPosRankSum=0.439;SOR=1.321	GT:AD:DP:GQ:PL	0/1:51,53:104:99:1741,0,1733
chrXIII	762080	.	C	T	803.77	PASS	AC=1;AF=0.500;AN=2;BaseQRankSum=-0.903;ClippingRankSum=0.000;DP=68;ExcessHet=3.0103;FS=2.195;MLEAC=1;MLEAF=0.500;MQ=42.00;MQRankSum=0.000;QD=11.82;ReadPosRankSum=-0.750;SOR=1.119	GT:AD:DP:GQ:PL	0/1:40,28:68:99:832,0,1307
chrXIII	768342	.	G	A	619.77	PASS	AC=1;AF=0.500;AN=2;BaseQRankSum=-0.392;ClippingRankSum=0.000;DP=31;ExcessHet=3.0103;FS=1.446;MLEAC=1;MLEAF=0.500;MQ=41.58;MQRankSum=-0.784;QD=19.99;ReadPosRankSum=0.957;SOR=0.368	GT:AD:DP:GQ:PL	0/1:13,18:31:99:648,0,459
chrXIII	770921	.	C	T	2847.77	PASS	AC=1;AF=0.500;AN=2;BaseQRankSum=0.807;ClippingRankSum=0.000;DP=134;ExcessHet=3.0103;FS=9.383;MLEAC=1;MLEAF=0.500;MQ=41.97;MQRankSum=-1.155;QD=21.25;ReadPosRankSum=-2.403;SOR=0.972	GT:AD:DP:GQ:PL	0/1:54,80:134:99:2876,0,1698
chrXIII	775211	.	C	T	919.77	PASS	AC=1;AF=0.500;AN=2;BaseQRankSum=-1.750;ClippingRankSum=0.000;DP=51;ExcessHet=3.0103;FS=0.000;MLEAC=1;MLEAF=0.500;MQ=42.00;MQRankSum=0.000;QD=18.03;ReadPosRankSum=0.877;SOR=0.693	GT:AD:DP:GQ:PL	0/1:23,28:51:99:948,0,826
chrXIII	779147	.	C	T	417.77	PASS	AC=1;AF=0.500;AN=2;BaseQRankSum=0.185;ClippingRankSum=0.000;DP=34;ExcessHet=3.0103;FS=0.000;MLEAC=1;MLEAF=0.500;MQ=42.00;MQRankSum=0.000;QD=12.29;ReadPosRankSum=-0.217;SOR=0.846	GT:AD:DP:GQ:PL	0/1:21,13:34:99:446,0,796
chrXIII	795735	.	C	T	1600.77	PASS	AC=1;AF=0.500;AN=2;BaseQRankSum=2.019;ClippingRankSum=0.000;DP=107;ExcessHet=3.0103;FS=0.992;MLEAC=1;MLEAF=0.500;MQ=42.00;MQRankSum=0.000;QD=14.96;ReadPosRankSum=2.292;SOR=0.921	GT:AD:DP:GQ:PL	0/1:60,47:107:99:1629,0,2103
chrXIII	806982	.	C	T	1524.77	PASS	AC=1;AF=0.500;AN=2;BaseQRankSum=-0.401;ClippingRankSum=0.000;DP=92;ExcessHet=3.0103;FS=0.000;MLEAC=1;MLEAF=0.500;MQ=41.85;MQRankSum=-0.913;QD=16.94;ReadPosRankSum=0.164;SOR=0.776	GT:AD:DP:GQ:PL	0/1:42,48:90:99:1553,0,1361
chrXIII	822288	.	C	T	2049.77	PASS	AC=1;AF=0.500;AN=2;BaseQRankSum=-0.021;ClippingRankSum=0.000;DP=130;ExcessHet=3.0103;FS=5.279;MLEAC=1;MLEAF=0.500;MQ=41.89;MQRankSum=0.941;QD=15.77;ReadPosRankSum=-1.920;SOR=0.342	GT:AD:DP:GQ:PL	0/1:70,60:130:99:2078,0,2532
chrXIII	860981	.	G	A	1041.77	PASS	AC=1;AF=0.500;AN=2;BaseQRankSum=0.859;ClippingRankSum=0.000;DP=64;ExcessHet=3.0103;FS=4.919;MLEAC=1;MLEAF=0.500;MQ=41.88;MQRankSum=-1.073;QD=16.28;ReadPosRankSum=0.518;SOR=1.317	GT:AD:DP:GQ:PL	0/1:33,31:64:99:1070,0,1161
chrXIII	862549	.	C	T	2393.77	PASS	AC=1;AF=0.500;AN=2;BaseQRankSum=-0.027;ClippingRankSum=0.000;DP=164;ExcessHet=3.0103;FS=0.000;MLEAC=1;MLEAF=0.500;MQ=41.91;MQRankSum=0.907;QD=14.78;ReadPosRankSum=1.685;SOR=0.669	GT:AD:DP:GQ:PL	0/1:90,72:162:99:2422,0,3119
chrXIII	872642	.	G	A	2566.77	PASS	AC=1;AF=0.500;AN=2;BaseQRankSum=0.180;ClippingRankSum=0.000;DP=131;ExcessHet=3.0103;FS=1.402;MLEAC=1;MLEAF=0.500;MQ=41.89;MQRankSum=1.120;QD=19.59;ReadPosRankSum=0.851;SOR=0.556	GT:AD:DP:GQ:PL	0/1:59,72:131:99:2595,0,2020
chrXIII	872677	.	C	T	1913.77	PASS	AC=1;AF=0.500;AN=2;BaseQRankSum=0.759;ClippingRankSum=0.000;DP=143;ExcessHet=3.0103;FS=1.360;MLEAC=1;MLEAF=0.500;MQ=41.90;MQRankSum=-1.145;QD=13.38;ReadPosRankSum=1.014;SOR=0.818	GT:AD:DP:GQ:PL	0/1:82,61:143:99:1942,0,2736
chrXIII	880392	.	C	T	1091.77	PASS	AC=1;AF=0.500;AN=2;BaseQRankSum=0.105;ClippingRankSum=0.000;DP=53;ExcessHet=3.0103;FS=0.000;MLEAC=1;MLEAF=0.500;MQ=42.00;MQRankSum=0.000;QD=20.60;ReadPosRankSum=0.579;SOR=0.743	GT:AD:DP:GQ:PL	0/1:21,32:53:99:1120,0,713
chrXIII	884155	.	C	T	419.77	PASS	AC=1;AF=0.500;AN=2;BaseQRankSum=0.798;ClippingRankSum=0.000;DP=68;ExcessHet=3.0103;FS=0.000;MLEAC=1;MLEAF=0.500;MQ=42.00;MQRankSum=0.000;QD=6.17;ReadPosRankSum=-2.028;SOR=0.576	GT:AD:DP:GQ:PL	0/1:53,15:68:99:448,0,2097
chrXIII	897429	.	G	A	1268.77	PASS	AC=1;AF=0.500;AN=2;BaseQRankSum=1.349;ClippingRankSum=0.000;DP=66;ExcessHet=3.0103;FS=3.561;MLEAC=1;MLEAF=0.500;MQ=42.00;MQRankSum=0.000;QD=19.22;ReadPosRankSum=0.048;SOR=0.341	GT:AD:DP:GQ:PL	0/1:31,35:66:99:1297,0,1025
chrXIII	901263	.	G	A	1056.77	PASS	AC=1;AF=0.500;AN=2;BaseQRankSum=0.000;ClippingRankSum=0.000;DP=81;ExcessHet=3.0103;FS=10.474;MLEAC=1;MLEAF=0.500;MQ=42.00;MQRankSum=0.000;QD=13.05;ReadPosRankSum=0.247;SOR=1.859	GT:AD:DP:GQ:PL	0/1:45,36:81:99:1085,0,1376
chrXIII	903018	.	G	A	1238.77	PASS	AC=1;AF=0.500;AN=2;BaseQRankSum=0.712;ClippingRankSum=0.000;DP=84;ExcessHet=3.0103;FS=2.924;MLEAC=1;MLEAF=0.500;MQ=42.00;MQRankSum=0.000;QD=14.75;ReadPosRankSum=-1.513;SOR=0.706	GT:AD:DP:GQ:PL	0/1:47,37:84:99:1267,0,1663
chrXIII	903635	.	C	T	1295.77	PASS	AC=1;AF=0.500;AN=2;BaseQRankSum=1.566;ClippingRankSum=0.000;DP=76;ExcessHet=3.0103;FS=6.687;MLEAC=1;MLEAF=0.500;MQ=41.81;MQRankSum=-0.841;QD=18.00;ReadPosRankSum=-0.238;SOR=0.240	GT:AD:DP:GQ:PL	0/1:31,41:72:99:1324,0,925
chrXIII	911991	.	G	A	1341.77	PASS	AC=1;AF=0.500;AN=2;BaseQRankSum=-0.971;ClippingRankSum=0.000;DP=73;ExcessHet=3.0103;FS=8.014;MLEAC=1;MLEAF=0.500;MQ=42.00;MQRankSum=0.000;QD=18.38;ReadPosRankSum=-1.006;SOR=1.583	GT:AD:DP:GQ:PL	0/1:35,38:73:99:1370,0,1308
chrXIII	914560	.	C	T	490.77	PASS	AC=1;AF=0.500;AN=2;BaseQRankSum=0.913;ClippingRankSum=0.000;DP=34;ExcessHet=3.0103;FS=0.000;MLEAC=1;MLEAF=0.500;MQ=42.00;MQRankSum=0.000;QD=14.43;ReadPosRankSum=0.421;SOR=0.460	GT:AD:DP:GQ:PL	0/1:19,15:34:99:519,0,699
chrXIII	916952	.	C	T	598.77	PASS	AC=1;AF=0.500;AN=2;BaseQRankSum=-1.052;ClippingRankSum=0.000;DP=53;ExcessHet=3.0103;FS=4.179;MLEAC=1;MLEAF=0.500;MQ=41.73;MQRankSum=-1.092;QD=12.47;ReadPosRankSum=-0.386;SOR=0.447	GT:AD:DP:GQ:PL	0/1:27,21:48:99:627,0,965
chrXIV	44323	.	G	A	1021.77	PASS	AC=1;AF=0.500;AN=2;BaseQRankSum=-0.296;ClippingRankSum=0.000;DP=62;ExcessHet=3.0103;FS=16.455;MLEAC=1;MLEAF=0.500;MQ=42.00;MQRankSum=0.000;QD=16.48;ReadPosRankSum=-0.270;SOR=1.968	GT:AD:DP:GQ:PL	0/1:32,30:62:99:1050,0,1187
chrXIV	48337	.	C	T	1437.77	PASS	AC=1;AF=0.500;AN=2;BaseQRankSum=-2.294;ClippingRankSum=0.000;DP=105;ExcessHet=3.0103;FS=2.661;MLEAC=1;MLEAF=0.500;MQ=42.00;MQRankSum=0.000;QD=13.69;ReadPosRankSum=-2.573;SOR=0.432	GT:AD:DP:GQ:PL	0/1:59,46:105:99:1466,0,2055
chrXIV	51008	.	C	T	1757.77	PASS	AC=1;AF=0.500;AN=2;BaseQRankSum=0.173;ClippingRankSum=0.000;DP=100;ExcessHet=3.0103;FS=12.277;MLEAC=1;MLEAF=0.500;MQ=41.92;MQRankSum=0.051;QD=17.58;ReadPosRankSum=-1.073;SOR=0.182	GT:AD:DP:GQ:PL	0/1:49,51:100:99:1786,0,1690
chrXIV	51704	.	G	A	1933.77	PASS	AC=1;AF=0.500;AN=2;BaseQRankSum=0.803;ClippingRankSum=0.000;DP=126;ExcessHet=3.0103;FS=0.674;MLEAC=1;MLEAF=0.500;MQ=42.00;MQRankSum=0.000;QD=15.35;ReadPosRankSum=-0.227;SOR=0.780	GT:AD:DP:GQ:PL	0/1:70,56:126:99:1962,0,2528
chrXIV	63370	.	G	A	2298.77	PASS	AC=1;AF=0.500;AN=2;BaseQRankSum=1.366;ClippingRankSum=0.000;DP=143;ExcessHet=3.0103;FS=0.000;MLEAC=1;MLEAF=0.500;MQ=41.95;MQRankSum=0.049;QD=16.08;ReadPosRankSum=0.959;SOR=0.668	GT:AD:DP:GQ:PL	0/1:70,73:143:99:2327,0,2116
chrXIV	68773	.	C	T	1777.77	PASS	AC=1;AF=0.500;AN=2;BaseQRankSum=-0.471;ClippingRankSum=0.000;DP=128;ExcessHet=3.0103;FS=0.000;MLEAC=1;MLEAF=0.500;MQ=42.00;MQRankSum=0.000;QD=13.89;ReadPosRankSum=-1.189;SOR=0.701	GT:AD:DP:GQ:PL	0/1:74,54:128:99:1806,0,2611
chrXIV	82708	.	C	T	1039.77	PASS	AC=1;AF=0.500;AN=2;BaseQRankSum=0.145;ClippingRankSum=0.000;DP=82;ExcessHet=3.0103;FS=6.984;MLEAC=1;MLEAF=0.500;MQ=42.00;MQRankSum=0.000;QD=12.84;ReadPosRankSum=0.730;SOR=0.212	GT:AD:DP:GQ:PL	0/1:46,35:81:99:1068,0,1480
chrXIV	88807	.	G	A	1060.77	PASS	AC=1;AF=0.500;AN=2;BaseQRankSum=-1.127;ClippingRankSum=0.000;DP=64;ExcessHet=3.0103;FS=9.612;MLEAC=1;MLEAF=0.500;MQ=42.00;MQRankSum=0.000;QD=16.57;ReadPosRankSum=-0.227;SOR=0.112	GT:AD:DP:GQ:PL	0/1:31,33:64:99:1089,0,1154
chrXIV	88954	.	C	T	994.77	PASS	AC=1;AF=0.500;AN=2;BaseQRankSum=0.371;ClippingRankSum=0.000;DP=58;ExcessHet=3.0103;FS=1.108;MLEAC=1;MLEAF=0.500;MQ=42.00;MQRankSum=0.000;QD=17.15;ReadPosRankSum=-2.530;SOR=0.968	GT:AD:DP:GQ:PL	0/1:28,30:58:99:1023,0,855
chrXIV	89114	.	C	T	1099.77	PASS	AC=1;AF=0.500;AN=2;BaseQRankSum=1.094;ClippingRankSum=0.000;DP=83;ExcessHet=3.0103;FS=0.000;MLEAC=1;MLEAF=0.500;MQ=41.91;MQRankSum=1.710;QD=13.25;ReadPosRankSum=1.300;SOR=0.744	GT:AD:DP:GQ:PL	0/1:49,34:83:99:1128,0,1605
chrXIV	89559	.	C	T	1607.77	PASS	AC=1;AF=0.500;AN=2;BaseQRankSum=0.764;ClippingRankSum=0.000;DP=90;ExcessHet=3.0103;FS=1.905;MLEAC=1;MLEAF=0.500;MQ=42.00;MQRankSum=0.000;QD=17.86;ReadPosRankSum=-1.623;SOR=0.942	GT:AD:DP:GQ:PL	0/1:43,47:90:99:1636,0,1372
chrXIV	106999	.	C	T	1898.77	PASS	AC=1;AF=0.500;AN=2;BaseQRankSum=1.664;ClippingRankSum=0.000;DP=101;ExcessHet=3.0103;FS=3.684;MLEAC=1;MLEAF=0.500;MQ=41.98;MQRankSum=-0.913;QD=18.80;ReadPosRankSum=0.052;SOR=0.842	GT:AD:DP:GQ:PL	0/1:47,54:101:99:1927,0,1562
chrXIV	108411	.	C	T	1163.77	PASS	AC=1;AF=0.500;AN=2;BaseQRankSum=-0.339;ClippingRankSum=0.000;DP=65;ExcessHet=3.0103;FS=3.645;MLEAC=1;MLEAF=0.500;MQ=42.00;MQRankSum=0.000;QD=17.90;ReadPosRankSum=1.458;SOR=1.285	GT:AD:DP:GQ:PL	0/1:30,35:65:99:1192,0,1011
chrXIV	108438	.	C	T	804.77	PASS	AC=1;AF=0.500;AN=2;BaseQRankSum=-0.725;ClippingRankSum=0.000;DP=62;ExcessHet=3.0103;FS=6.926;MLEAC=1;MLEAF=0.500;MQ=42.00;MQRankSum=0.000;QD=12.98;ReadPosRankSum=-0.136;SOR=0.239	GT:AD:DP:GQ:PL	0/1:36,26:62:99:833,0,1310
chrXIV	114295	.	C	T	2044.77	PASS	AC=1;AF=0.500;AN=2;BaseQRankSum=1.429;ClippingRankSum=0.000;DP=136;ExcessHet=3.0103;FS=6.566;MLEAC=1;MLEAF=0.500;MQ=41.97;MQRankSum=1.462;QD=15.15;ReadPosRankSum=-0.300;SOR=1.221	GT:AD:DP:GQ:PL	0/1:66,69:135:99:2073,0,2201
chrXIV	130747	.	C	T	2198.77	PASS	AC=1;AF=0.500;AN=2;BaseQRankSum=-0.292;ClippingRankSum=0.000;DP=112;ExcessHet=3.0103;FS=6.580;MLEAC=1;MLEAF=0.500;MQ=42.00;MQRankSum=0.000;QD=19.63;ReadPosRankSum=-1.369;SOR=1.349	GT:AD:DP:GQ:PL	0/1:46,66:112:99:2227,0,1473
chrXIV	146306	.	C	T	1554.77	PASS	AC=1;AF=0.500;AN=2;BaseQRankSum=-0.017;ClippingRankSum=0.000;DP=102;ExcessHet=3.0103;FS=0.000;MLEAC=1;MLEAF=0.500;MQ=41.86;MQRankSum=0.962;QD=15.24;ReadPosRankSum=-0.333;SOR=0.702	GT:AD:DP:GQ:PL	0/1:54,48:102:99:1583,0,1882
chrXIV	147980	.	G	A	1838.77	PASS	AC=1;AF=0.500;AN=2;BaseQRankSum=0.727;ClippingRankSum=0.000;DP=113;ExcessHet=3.0103;FS=3.600;MLEAC=1;MLEAF=0.500;MQ=41.87;MQRankSum=0.974;QD=16.27;ReadPosRankSum=1.089;SOR=1.056	GT:AD:DP:GQ:PL	0/1:59,54:113:99:1867,0,2055
chrXIV	155323	.	C	T	575.77	PASS	AC=1;AF=0.500;AN=2;BaseQRankSum=0.507;ClippingRankSum=0.000;DP=38;ExcessHet=3.0103;FS=0.000;MLEAC=1;MLEAF=0.500;MQ=42.00;MQRankSum=0.000;QD=15.56;ReadPosRankSum=-1.295;SOR=0.879	GT:AD:DP:GQ:PL	0/1:20,17:37:99:604,0,681
chrXIV	174056	.	G	A	910.77	PASS	AC=1;AF=0.500;AN=2;BaseQRankSum=-1.511;ClippingRankSum=0.000;DP=71;ExcessHet=3.0103;FS=0.000;MLEAC=1;MLEAF=0.500;MQ=42.00;MQRankSum=0.000;QD=12.83;ReadPosRankSum=-0.425;SOR=0.810	GT:AD:DP:GQ:PL	0/1:43,28:71:99:939,0,1568
chrXIV	174660	.	G	A	933.77	PASS	AC=1;AF=0.500;AN=2;BaseQRankSum=1.091;ClippingRankSum=0.000;DP=63;ExcessHet=3.0103;FS=1.125;MLEAC=1;MLEAF=0.500;MQ=42.00;MQRankSum=0.000;QD=14.82;ReadPosRankSum=-0.734;SOR=0.446	GT:AD:DP:GQ:PL	0/1:35,28:63:99:962,0,1208
chrXIV	181376	.	C	T	1261.77	PASS	AC=1;AF=0.500;AN=2;BaseQRankSum=-0.571;ClippingRankSum=0.000;DP=62;ExcessHet=3.0103;FS=1.620;MLEAC=1;MLEAF=0.500;MQ=42.00;MQRankSum=0.000;QD=20.35;ReadPosRankSum=-0.718;SOR=1.375	GT:AD:DP:GQ:PL	0/1:27,35:62:99:1290,0,993
chrXIV	187284	.	G	A	1412.77	PASS	AC=1;AF=0.500;AN=2;BaseQRankSum=-0.404;ClippingRankSum=0.000;DP=89;ExcessHet=3.0103;FS=0.828;MLEAC=1;MLEAF=0.500;MQ=41.93;MQRankSum=-1.799;QD=15.87;ReadPosRankSum=-2.207;SOR=0.880	GT:AD:DP:GQ:PL	0/1:46,43:89:99:1441,0,1511
chrXIV	209677	.	C	T	900.77	PASS	AC=1;AF=0.500;AN=2;BaseQRankSum=0.324;ClippingRankSum=0.000;DP=58;ExcessHet=3.0103;FS=0.000;MLEAC=1;MLEAF=0.500;MQ=41.75;MQRankSum=-0.966;QD=15.53;ReadPosRankSum=0.878;SOR=0.848	GT:AD:DP:GQ:PL	0/1:29,29:58:99:929,0,925
chrXIV	214002	.	G	A	2053.77	PASS	AC=1;AF=0.500;AN=2;BaseQRankSum=2.476;ClippingRankSum=0.000;DP=108;ExcessHet=3.0103;FS=10.709;MLEAC=1;MLEAF=0.500;MQ=41.98;MQRankSum=-0.927;QD=19.02;ReadPosRankSum=0.943;SOR=0.572	GT:AD:DP:GQ:PL	0/1:51,57:108:99:2082,0,1705
chrXIV	217149	.	C	T	595.77	PASS	AC=1;AF=0.500;AN=2;BaseQRankSum=-1.985;ClippingRankSum=0.000;DP=50;ExcessHet=3.0103;FS=5.398;MLEAC=1;MLEAF=0.500;MQ=41.35;MQRankSum=-0.484;QD=11.92;ReadPosRankSum=1.350;SOR=0.086	GT:AD:DP:GQ:PL	0/1:30,20:50:99:624,0,1169
chrXIV	217364	.	C	T	1421.77	PASS	AC=1;AF=0.500;AN=2;BaseQRankSum=2.263;ClippingRankSum=0.000;DP=109;ExcessHet=3.0103;FS=3.047;MLEAC=1;MLEAF=0.500;MQ=41.81;MQRankSum=-1.333;QD=13.16;ReadPosRankSum=1.913;SOR=1.101	GT:AD:DP:GQ:PL	0/1:63,45:108:99:1450,0,1964
chrXIV	230568	.	G	A	705.77	PASS	AC=1;AF=0.500;AN=2;BaseQRankSum=1.501;ClippingRankSum=0.000;DP=39;ExcessHet=3.0103;FS=3.187;MLEAC=1;MLEAF=0.500;MQ=42.00;MQRankSum=0.000;QD=18.10;ReadPosRankSum=-0.193;SOR=1.358	GT:AD:DP:GQ:PL	0/1:19,20:39:99:734,0,631
chrXIV	230655	.	G	A	997.77	PASS	AC=2;AF=1.00;AN=2;DP=25;ExcessHet=3.0103;FS=0.000;MLEAC=2;MLEAF=1.00;MQ=42.00;QD=23.68;SOR=1.609	GT:AD:DP:GQ:PL	1/1:0,25:25:75:1026,75,0
chrXIV	230867	.	C	T	474.77	PASS	AC=1;AF=0.500;AN=2;BaseQRankSum=1.189;ClippingRankSum=0.000;DP=20;ExcessHet=3.0103;FS=0.000;MLEAC=1;MLEAF=0.500;MQ=42.00;MQRankSum=0.000;QD=23.74;ReadPosRankSum=0.846;SOR=0.666	GT:AD:DP:GQ:PL	0/1:7,13:20:99:503,0,235
chrXIV	237528	.	C	T	1132.77	PASS	AC=1;AF=0.500;AN=2;BaseQRankSum=2.122;ClippingRankSum=0.000;DP=70;ExcessHet=3.0103;FS=1.933;MLEAC=1;MLEAF=0.500;MQ=41.94;MQRankSum=1.486;QD=16.18;ReadPosRankSum=-0.580;SOR=0.495	GT:AD:DP:GQ:PL	0/1:34,36:70:99:1161,0,941
chrXIV	238227	.	C	T	1420.77	PASS	AC=1;AF=0.500;AN=2;BaseQRankSum=-0.666;ClippingRankSum=0.000;DP=81;ExcessHet=3.0103;FS=0.839;MLEAC=1;MLEAF=0.500;MQ=41.75;MQRankSum=-0.894;QD=17.54;ReadPosRankSum=-2.425;SOR=0.823	GT:AD:DP:GQ:PL	0/1:39,42:81:99:1449,0,1286
chrXIV	277546	.	C	T	2021.77	PASS	AC=1;AF=0.500;AN=2;BaseQRankSum=-0.197;ClippingRankSum=0.000;DP=102;ExcessHet=3.0103;FS=2.595;MLEAC=1;MLEAF=0.500;MQ=42.00;MQRankSum=0.000;QD=19.82;ReadPosRankSum=-0.724;SOR=0.928	GT:AD:DP:GQ:PL	0/1:45,57:102:99:2050,0,1603
chrXIV	282030	.	C	T	505.77	PASS	AC=1;AF=0.500;AN=2;BaseQRankSum=-0.533;ClippingRankSum=0.000;DP=42;ExcessHet=3.0103;FS=4.770;MLEAC=1;MLEAF=0.500;MQ=41.95;MQRankSum=-1.107;QD=12.04;ReadPosRankSum=0.214;SOR=1.508	GT:AD:DP:GQ:PL	0/1:24,18:42:99:534,0,817
chrXIV	289094	.	C	T	1564.77	PASS	AC=1;AF=0.500;AN=2;BaseQRankSum=2.069;ClippingRankSum=0.000;DP=111;ExcessHet=3.0103;FS=3.532;MLEAC=1;MLEAF=0.500;MQ=41.87;MQRankSum=-1.086;QD=14.10;ReadPosRankSum=-1.283;SOR=0.401	GT:AD:DP:GQ:PL	0/1:61,50:111:99:1593,0,1859
chrXIV	289181	.	C	T	1463.77	PASS	AC=1;AF=0.500;AN=2;BaseQRankSum=-1.450;ClippingRankSum=0.000;DP=77;ExcessHet=3.0103;FS=8.622;MLEAC=1;MLEAF=0.500;MQ=41.95;MQRankSum=-1.214;QD=19.01;ReadPosRankSum=-0.372;SOR=0.193	GT:AD:DP:GQ:PL	0/1:33,44:77:99:1492,0,1130
chrXIV	296032	.	C	T	1133.77	PASS	AC=1;AF=0.500;AN=2;BaseQRankSum=-2.621;ClippingRankSum=0.000;DP=73;ExcessHet=3.0103;FS=2.115;MLEAC=1;MLEAF=0.500;MQ=41.95;MQRankSum=-1.464;QD=15.53;ReadPosRankSum=-1.614;SOR=0.990	GT:AD:DP:GQ:PL	0/1:38,35:73:99:1162,0,1390
chrXIV	332307	.	C	T	1312.77	PASS	AC=1;AF=0.500;AN=2;BaseQRankSum=-0.165;ClippingRankSum=0.000;DP=59;ExcessHet=3.0103;FS=4.590;MLEAC=1;MLEAF=0.500;MQ=41.93;MQRankSum=-0.931;QD=22.63;ReadPosRankSum=0.961;SOR=0.271	GT:AD:DP:GQ:PL	0/1:18,40:58:99:1341,0,537
chrXIV	358627	.	C	T	1850.77	PASS	AC=1;AF=0.500;AN=2;BaseQRankSum=-1.711;ClippingRankSum=0.000;DP=110;ExcessHet=3.0103;FS=2.468;MLEAC=1;MLEAF=0.500;MQ=42.00;MQRankSum=0.000;QD=16.83;ReadPosRankSum=-1.759;SOR=0.454	GT:AD:DP:GQ:PL	0/1:56,54:110:99:1879,0,2076
chrXIV	371762	.	G	A	465.77	PASS	AC=1;AF=0.500;AN=2;BaseQRankSum=-0.041;ClippingRankSum=0.000;DP=31;ExcessHet=3.0103;FS=0.000;MLEAC=1;MLEAF=0.500;MQ=42.00;MQRankSum=0.000;QD=15.02;ReadPosRankSum=-2.437;SOR=0.765	GT:AD:DP:GQ:PL	0/1:17,14:31:99:494,0,577
chrXIV	381109	.	C	T	558.77	PASS	AC=1;AF=0.500;AN=2;BaseQRankSum=0.363;ClippingRankSum=0.000;DP=33;ExcessHet=3.0103;FS=0.000;MLEAC=1;MLEAF=0.500;MQ=42.00;MQRankSum=0.000;QD=16.93;ReadPosRankSum=-0.690;SOR=0.784	GT:AD:DP:GQ:PL	0/1:16,17:33:99:587,0,509
chrXIV	388620	.	C	T	438.77	PASS	AC=1;AF=0.500;AN=2;BaseQRankSum=-0.177;ClippingRankSum=0.000;DP=30;ExcessHet=3.0103;FS=1.455;MLEAC=1;MLEAF=0.500;MQ=42.00;MQRankSum=0.000;QD=15.13;ReadPosRankSum=-0.094;SOR=0.893	GT:AD:DP:GQ:PL	0/1:15,14:29:99:467,0,523
chrXIV	398261	.	C	T	580.77	PASS	AC=1;AF=0.500;AN=2;BaseQRankSum=1.657;ClippingRankSum=0.000;DP=40;ExcessHet=3.0103;FS=9.360;MLEAC=1;MLEAF=0.500;MQ=42.00;MQRankSum=0.000;QD=14.52;ReadPosRankSum=0.335;SOR=1.670	GT:AD:DP:GQ:PL	0/1:23,17:40:99:609,0,733
chrXIV	408477	.	C	T	2437.77	PASS	AC=1;AF=0.500;AN=2;BaseQRankSum=1.235;ClippingRankSum=0.000;DP=142;ExcessHet=3.0103;FS=3.100;MLEAC=1;MLEAF=0.500;MQ=41.89;MQRankSum=1.409;QD=17.17;ReadPosRankSum=0.628;SOR=0.454	GT:AD:DP:GQ:PL	0/1:72,70:142:99:2466,0,2513
chrXIV	422709	.	G	A	1392.77	PASS	AC=1;AF=0.500;AN=2;BaseQRankSum=-0.111;ClippingRankSum=0.000;DP=90;ExcessHet=3.0103;FS=6.690;MLEAC=1;MLEAF=0.500;MQ=41.84;MQRankSum=1.000;QD=15.48;ReadPosRankSum=0.464;SOR=1.006	GT:AD:DP:GQ:PL	0/1:46,44:90:99:1421,0,1515
chrXIV	429841	.	C	T	692.77	PASS	AC=1;AF=0.500;AN=2;BaseQRankSum=1.152;ClippingRankSum=0.000;DP=43;ExcessHet=3.0103;FS=3.000;MLEAC=1;MLEAF=0.500;MQ=42.00;MQRankSum=0.000;QD=16.11;ReadPosRankSum=-0.545;SOR=1.270	GT:AD:DP:GQ:PL	0/1:23,20:43:99:721,0,696
chrXIV	448140	.	C	T	2459.77	PASS	AC=1;AF=0.500;AN=2;BaseQRankSum=1.524;ClippingRankSum=0.000;DP=139;ExcessHet=3.0103;FS=4.121;MLEAC=1;MLEAF=0.500;MQ=42.00;MQRankSum=0.000;QD=17.82;ReadPosRankSum=1.137;SOR=0.425	GT:AD:DP:GQ:PL	0/1:67,71:138:99:2488,0,2248
chrXIV	449768	.	C	T	710.77	PASS	AC=1;AF=0.500;AN=2;BaseQRankSum=0.127;ClippingRankSum=0.000;DP=43;ExcessHet=3.0103;FS=4.388;MLEAC=1;MLEAF=0.500;MQ=42.00;MQRankSum=0.000;QD=16.53;ReadPosRankSum=-1.892;SOR=0.995	GT:AD:DP:GQ:PL	0/1:23,20:43:99:739,0,782
chrXIV	452301	.	C	T	1288.77	PASS	AC=1;AF=0.500;AN=2;BaseQRankSum=-1.797;ClippingRankSum=0.000;DP=85;ExcessHet=3.0103;FS=3.246;MLEAC=1;MLEAF=0.500;MQ=41.95;MQRankSum=1.358;QD=15.16;ReadPosRankSum=-0.669;SOR=0.385	GT:AD:DP:GQ:PL	0/1:45,40:85:99:1317,0,1653
chrXIV	465947	.	G	A	783.77	PASS	AC=1;AF=0.500;AN=2;BaseQRankSum=0.013;ClippingRankSum=0.000;DP=43;ExcessHet=3.0103;FS=4.575;MLEAC=1;MLEAF=0.500;MQ=42.00;MQRankSum=0.000;QD=18.23;ReadPosRankSum=-1.126;SOR=0.260	GT:AD:DP:GQ:PL	0/1:19,24:43:99:812,0,659
chrXIV	481168	.	G	A	1572.77	PASS	AC=1;AF=0.500;AN=2;BaseQRankSum=1.460;ClippingRankSum=0.000;DP=81;ExcessHet=3.0103;FS=4.825;MLEAC=1;MLEAF=0.500;MQ=41.95;MQRankSum=1.570;QD=19.42;ReadPosRankSum=-0.958;SOR=1.701	GT:AD:DP:GQ:PL	0/1:37,44:81:99:1601,0,1264
chrXIV	484740	.	C	T	2813.77	PASS	AC=1;AF=0.500;AN=2;BaseQRankSum=0.419;ClippingRankSum=0.000;DP=160;ExcessHet=3.0103;FS=4.660;MLEAC=1;MLEAF=0.500;MQ=41.87;MQRankSum=-0.910;QD=17.59;ReadPosRankSum=1.301;SOR=0.426	GT:AD:DP:GQ:PL	0/1:76,84:160:99:2842,0,2548
chrXIV	487762	.	G	A	1966.77	PASS	AC=1;AF=0.500;AN=2;BaseQRankSum=-1.624;ClippingRankSum=0.000;DP=123;ExcessHet=3.0103;FS=0.000;MLEAC=1;MLEAF=0.500;MQ=42.00;MQRankSum=0.000;QD=15.99;ReadPosRankSum=0.413;SOR=0.663	GT:AD:DP:GQ:PL	0/1:62,61:123:99:1995,0,2245
chrXIV	488066	.	G	A	3875.77	PASS	AC=2;AF=1.00;AN=2;DP=103;ExcessHet=3.0103;FS=0.000;MLEAC=2;MLEAF=1.00;MQ=41.86;QD=27.90;SOR=0.880	GT:AD:DP:GQ:PL	1/1:0,103:103:99:3904,310,0
chrXIV	496632	.	G	A	1640.77	PASS	AC=1;AF=0.500;AN=2;BaseQRankSum=0.187;ClippingRankSum=0.000;DP=93;ExcessHet=3.0103;FS=1.759;MLEAC=1;MLEAF=0.500;MQ=41.84;MQRankSum=-0.947;QD=17.64;ReadPosRankSum=1.126;SOR=0.470	GT:AD:DP:GQ:PL	0/1:45,48:93:99:1669,0,1564
chrXIV	498505	.	C	T	513.77	PASS	AC=1;AF=0.500;AN=2;BaseQRankSum=0.531;ClippingRankSum=0.000;DP=49;ExcessHet=3.0103;FS=1.191;MLEAC=1;MLEAF=0.500;MQ=41.42;MQRankSum=1.042;QD=10.70;ReadPosRankSum=-1.806;SOR=0.856	GT:AD:DP:GQ:PL	0/1:32,16:48:99:542,0,1131
chrXIV	507214	.	G	A	665.77	PASS	AC=1;AF=0.500;AN=2;BaseQRankSum=-1.379;ClippingRankSum=0.000;DP=35;ExcessHet=3.0103;FS=0.000;MLEAC=1;MLEAF=0.500;MQ=41.94;MQRankSum=-0.758;QD=19.02;ReadPosRankSum=-0.796;SOR=0.542	GT:AD:DP:GQ:PL	0/1:14,21:35:99:694,0,438
chrXIV	518352	.	G	A	2061.77	PASS	AC=1;AF=0.500;AN=2;BaseQRankSum=1.250;ClippingRankSum=0.000;DP=113;ExcessHet=3.0103;FS=3.433;MLEAC=1;MLEAF=0.500;MQ=42.00;MQRankSum=0.000;QD=18.25;ReadPosRankSum=0.404;SOR=0.718	GT:AD:DP:GQ:PL	0/1:59,54:113:99:2090,0,4254
chrXIV	518353	.	G	A	2061.77	PASS	AC=1;AF=0.500;AN=2;BaseQRankSum=1.373;ClippingRankSum=0.000;DP=112;ExcessHet=3.0103;FS=2.436;MLEAC=1;MLEAF=0.500;MQ=42.00;MQRankSum=0.000;QD=18.41;ReadPosRankSum=0.365;SOR=0.741	GT:AD:DP:GQ:PL	0/1:58,54:112:99:2090,0,4254
chrXIV	519117	.	G	A	1607.77	PASS	AC=1;AF=0.500;AN=2;BaseQRankSum=-1.346;ClippingRankSum=0.000;DP=100;ExcessHet=3.0103;FS=6.855;MLEAC=1;MLEAF=0.500;MQ=42.00;MQRankSum=0.000;QD=16.75;ReadPosRankSum=0.153;SOR=0.105	GT:AD:DP:GQ:PL	0/1:46,50:96:99:1636,0,1633
chrXIV	525768	.	G	A	941.77	PASS	AC=1;AF=0.500;AN=2;BaseQRankSum=1.862;ClippingRankSum=0.000;DP=55;ExcessHet=3.0103;FS=1.062;MLEAC=1;MLEAF=0.500;MQ=42.00;MQRankSum=0.000;QD=17.44;ReadPosRankSum=-2.240;SOR=0.527	GT:AD:DP:GQ:PL	0/1:26,28:54:99:970,0,749
chrXIV	531682	.	C	T	1339.77	PASS	AC=1;AF=0.500;AN=2;BaseQRankSum=-1.082;ClippingRankSum=0.000;DP=83;ExcessHet=3.0103;FS=5.831;MLEAC=1;MLEAF=0.500;MQ=41.95;MQRankSum=-1.423;QD=16.14;ReadPosRankSum=-0.254;SOR=0.298	GT:AD:DP:GQ:PL	0/1:42,41:83:99:1368,0,1545
chrXIV	554610	.	G	A	597.77	PASS	AC=1;AF=0.500;AN=2;BaseQRankSum=0.386;ClippingRankSum=0.000;DP=35;ExcessHet=3.0103;FS=3.110;MLEAC=1;MLEAF=0.500;MQ=42.00;MQRankSum=0.000;QD=17.08;ReadPosRankSum=-1.460;SOR=1.421	GT:AD:DP:GQ:PL	0/1:18,17:35:99:626,0,666
chrXIV	559717	.	C	T	1354.77	PASS	AC=1;AF=0.500;AN=2;BaseQRankSum=1.869;ClippingRankSum=0.000;DP=89;ExcessHet=3.0103;FS=9.100;MLEAC=1;MLEAF=0.500;MQ=41.98;MQRankSum=-1.084;QD=15.22;ReadPosRankSum=-0.165;SOR=1.652	GT:AD:DP:GQ:PL	0/1:49,40:89:99:1383,0,1681
chrXIV	559799	.	C	T	1377.77	PASS	AC=1;AF=0.500;AN=2;BaseQRankSum=0.656;ClippingRankSum=0.000;DP=87;ExcessHet=3.0103;FS=2.816;MLEAC=1;MLEAF=0.500;MQ=42.00;MQRankSum=0.000;QD=15.84;ReadPosRankSum=0.068;SOR=0.445	GT:AD:DP:GQ:PL	0/1:46,41:87:99:1406,0,1525
chrXIV	560699	.	G	A	549.77	PASS	AC=1;AF=0.500;AN=2;BaseQRankSum=-0.583;ClippingRankSum=0.000;DP=46;ExcessHet=3.0103;FS=3.055;MLEAC=1;MLEAF=0.500;MQ=41.94;MQRankSum=0.846;QD=11.95;ReadPosRankSum=-1.139;SOR=0.277	GT:AD:DP:GQ:PL	0/1:28,18:46:99:578,0,994
chrXIV	579726	.	C	T	1867.77	PASS	AC=1;AF=0.500;AN=2;BaseQRankSum=0.716;ClippingRankSum=0.000;DP=99;ExcessHet=3.0103;FS=0.000;MLEAC=1;MLEAF=0.500;MQ=41.98;MQRankSum=-0.930;QD=18.87;ReadPosRankSum=-0.350;SOR=0.748	GT:AD:DP:GQ:PL	0/1:47,52:99:99:1896,0,1631
chrXIV	585139	.	G	A	836.77	PASS	AC=1;AF=0.500;AN=2;BaseQRankSum=-1.202;ClippingRankSum=0.000;DP=57;ExcessHet=3.0103;FS=2.392;MLEAC=1;MLEAF=0.500;MQ=41.50;MQRankSum=-1.427;QD=14.68;ReadPosRankSum=-1.469;SOR=1.154	GT:AD:DP:GQ:PL	0/1:29,28:57:99:865,0,1037
chrXIV	619657	.	G	A	673.77	PASS	AC=1;AF=0.500;AN=2;BaseQRankSum=0.275;ClippingRankSum=0.000;DP=37;ExcessHet=3.0103;FS=7.663;MLEAC=1;MLEAF=0.500;MQ=41.89;MQRankSum=-1.079;QD=18.21;ReadPosRankSum=-0.952;SOR=2.030	GT:AD:DP:GQ:PL	0/1:14,23:37:99:702,0,377
chrXIV	634034	.	G	A	1807.77	PASS	AC=1;AF=0.500;AN=2;BaseQRankSum=0.554;ClippingRankSum=0.000;DP=112;ExcessHet=3.0103;FS=0.709;MLEAC=1;MLEAF=0.500;MQ=41.87;MQRankSum=-1.019;QD=16.14;ReadPosRankSum=-0.949;SOR=0.576	GT:AD:DP:GQ:PL	0/1:58,54:112:99:1836,0,1959
chrXIV	662501	.	C	T	1850.77	PASS	AC=1;AF=0.500;AN=2;BaseQRankSum=-2.230;ClippingRankSum=0.000;DP=120;ExcessHet=3.0103;FS=1.817;MLEAC=1;MLEAF=0.500;MQ=41.95;MQRankSum=0.651;QD=15.42;ReadPosRankSum=-0.323;SOR=0.997	GT:AD:DP:GQ:PL	0/1:58,62:120:99:1879,0,1923
chrXIV	664142	.	C	T	763.77	PASS	AC=1;AF=0.500;AN=2;BaseQRankSum=-1.094;ClippingRankSum=0.000;DP=82;ExcessHet=3.0103;FS=3.151;MLEAC=1;MLEAF=0.500;MQ=42.00;MQRankSum=0.000;QD=9.31;ReadPosRankSum=-1.430;SOR=1.179	GT:AD:DP:GQ:PL	0/1:54,28:82:99:792,0,1880
chrXIV	707463	.	G	A	1252.77	PASS	AC=1;AF=0.500;AN=2;BaseQRankSum=0.036;ClippingRankSum=0.000;DP=91;ExcessHet=3.0103;FS=6.784;MLEAC=1;MLEAF=0.500;MQ=41.69;MQRankSum=-1.520;QD=13.77;ReadPosRankSum=-0.363;SOR=0.836	GT:AD:DP:GQ:PL	0/1:49,42:91:99:1281,0,1643
chrXIV	723083	.	C	T	1068.77	PASS	AC=1;AF=0.500;AN=2;BaseQRankSum=0.622;ClippingRankSum=0.000;DP=76;ExcessHet=3.0103;FS=0.000;MLEAC=1;MLEAF=0.500;MQ=42.00;MQRankSum=0.000;QD=14.06;ReadPosRankSum=0.855;SOR=0.783	GT:AD:DP:GQ:PL	0/1:42,34:76:99:1097,0,1398
chrXIV	724891	.	C	T	1308.77	PASS	AC=1;AF=0.500;AN=2;BaseQRankSum=-1.141;ClippingRankSum=0.000;DP=69;ExcessHet=3.0103;FS=6.851;MLEAC=1;MLEAF=0.500;MQ=42.00;MQRankSum=0.000;QD=18.97;ReadPosRankSum=0.503;SOR=0.229	GT:AD:DP:GQ:PL	0/1:31,38:69:99:1337,0,1130
chrXIV	731019	.	C	T	215.77	PASS	AC=1;AF=0.500;AN=2;BaseQRankSum=-1.031;ClippingRankSum=0.000;DP=16;ExcessHet=3.0103;FS=9.249;MLEAC=1;MLEAF=0.500;MQ=41.76;MQRankSum=-1.192;QD=13.49;ReadPosRankSum=-1.398;SOR=0.838	GT:AD:DP:GQ:PL	0/1:8,8:16:99:244,0,274
chrXIV	734305	.	C	T	1174.77	PASS	AC=1;AF=0.500;AN=2;BaseQRankSum=1.010;ClippingRankSum=0.000;DP=63;ExcessHet=3.0103;FS=14.229;MLEAC=1;MLEAF=0.500;MQ=42.00;MQRankSum=0.000;QD=18.65;ReadPosRankSum=0.789;SOR=2.007	GT:AD:DP:GQ:PL	0/1:29,34:63:99:1203,0,961
chrXIV	740330	.	C	T	1303.77	PASS	AC=1;AF=0.500;AN=2;BaseQRankSum=0.479;ClippingRankSum=0.000;DP=109;ExcessHet=3.0103;FS=0.745;MLEAC=1;MLEAF=0.500;MQ=41.96;MQRankSum=1.117;QD=11.96;ReadPosRankSum=1.975;SOR=0.556	GT:AD:DP:GQ:PL	0/1:68,41:109:99:1332,0,2431
chrXV	130382	.	G	A	354.77	PASS	AC=1;AF=0.500;AN=2;BaseQRankSum=-0.281;ClippingRankSum=0.000;DP=25;ExcessHet=3.0103;FS=1.569;MLEAC=1;MLEAF=0.500;MQ=42.00;MQRankSum=0.000;QD=14.19;ReadPosRankSum=-0.574;SOR=0.399	GT:AD:DP:GQ:PL	0/1:14,11:25:99:383,0,497
chrXV	139069	.	G	A	425.77	PASS	AC=1;AF=0.500;AN=2;BaseQRankSum=-0.442;ClippingRankSum=0.000;DP=22;ExcessHet=3.0103;FS=0.000;MLEAC=1;MLEAF=0.500;MQ=41.82;MQRankSum=-1.139;QD=19.35;ReadPosRankSum=0.930;SOR=0.724	GT:AD:DP:GQ:PL	0/1:9,13:22:99:454,0,310
chrXV	207227	.	C	T	810.77	PASS	AC=1;AF=0.500;AN=2;BaseQRankSum=-0.177;ClippingRankSum=0.000;DP=53;ExcessHet=3.0103;FS=1.043;MLEAC=1;MLEAF=0.500;MQ=42.00;MQRankSum=0.000;QD=15.30;ReadPosRankSum=-1.139;SOR=0.536	GT:AD:DP:GQ:PL	0/1:29,24:53:99:839,0,1076
chrXV	216274	.	G	A	1428.77	PASS	AC=1;AF=0.500;AN=2;BaseQRankSum=-0.141;ClippingRankSum=0.000;DP=89;ExcessHet=3.0103;FS=5.364;MLEAC=1;MLEAF=0.500;MQ=41.91;MQRankSum=0.080;QD=16.05;ReadPosRankSum=-2.124;SOR=0.658	GT:AD:DP:GQ:PL	0/1:43,46:89:99:1457,0,1350
chrXV	231990	.	G	A	1749.77	PASS	AC=1;AF=0.500;AN=2;BaseQRankSum=0.779;ClippingRankSum=0.000;DP=97;ExcessHet=3.0103;FS=0.000;MLEAC=1;MLEAF=0.500;MQ=41.92;MQRankSum=-0.094;QD=18.04;ReadPosRankSum=0.185;SOR=0.732	GT:AD:DP:GQ:PL	0/1:51,46:97:99:1778,0,3073
chrXV	231991	.	G	A	1749.77	PASS	AC=1;AF=0.500;AN=2;BaseQRankSum=0.331;ClippingRankSum=0.000;DP=96;ExcessHet=3.0103;FS=0.000;MLEAC=1;MLEAF=0.500;MQ=41.92;MQRankSum=-0.074;QD=18.23;ReadPosRankSum=-0.197;SOR=0.762	GT:AD:DP:GQ:PL	0/1:50,46:96:99:1778,0,3073
chrXV	234266	.	C	T	2662.77	PASS	AC=1;AF=0.500;AN=2;BaseQRankSum=-0.893;ClippingRankSum=0.000;DP=167;ExcessHet=3.0103;FS=7.982;MLEAC=1;MLEAF=0.500;MQ=41.83;MQRankSum=-1.436;QD=15.94;ReadPosRankSum=-2.172;SOR=0.342	GT:AD:DP:GQ:PL	0/1:85,82:167:99:2691,0,2836
chrXV	278694	.	G	A	773.77	PASS	AC=1;AF=0.500;AN=2;BaseQRankSum=1.163;ClippingRankSum=0.000;DP=53;ExcessHet=3.0103;FS=2.481;MLEAC=1;MLEAF=0.500;MQ=42.00;MQRankSum=0.000;QD=14.60;ReadPosRankSum=0.553;SOR=0.382	GT:AD:DP:GQ:PL	0/1:30,23:53:99:802,0,1046
chrXV	295996	.	G	A	1041.77	PASS	AC=1;AF=0.500;AN=2;BaseQRankSum=0.739;ClippingRankSum=0.000;DP=56;ExcessHet=3.0103;FS=0.000;MLEAC=1;MLEAF=0.500;MQ=42.00;MQRankSum=0.000;QD=18.60;ReadPosRankSum=-0.599;SOR=0.779	GT:AD:DP:GQ:PL	0/1:24,32:56:99:1070,0,755
chrXV	296130	.	G	A	794.77	PASS	AC=1;AF=0.500;AN=2;BaseQRankSum=-0.412;ClippingRankSum=0.000;DP=65;ExcessHet=3.0103;FS=3.538;MLEAC=1;MLEAF=0.500;MQ=41.56;MQRankSum=-1.723;QD=12.23;ReadPosRankSum=-0.623;SOR=1.174	GT:AD:DP:GQ:PL	0/1:39,26:65:99:823,0,1347
chrXV	314907	.	G	A	1547.77	PASS	AC=1;AF=0.500;AN=2;BaseQRankSum=0.177;ClippingRankSum=0.000;DP=87;ExcessHet=3.0103;FS=6.980;MLEAC=1;MLEAF=0.500;MQ=41.96;MQRankSum=1.455;QD=17.79;ReadPosRankSum=0.541;SOR=0.799	GT:AD:DP:GQ:PL	0/1:43,44:87:99:1576,0,1422
chrXV	325539	.	G	A	612.77	PASS	AC=1;AF=0.500;AN=2;BaseQRankSum=0.720;ClippingRankSum=0.000;DP=39;ExcessHet=3.0103;FS=2.886;MLEAC=1;MLEAF=0.500;MQ=42.00;MQRankSum=0.000;QD=15.71;ReadPosRankSum=0.495;SOR=1.329	GT:AD:DP:GQ:PL	0/1:20,19:39:99:641,0,676
chrXV	327993	.	C	T	1098.77	PASS	AC=1;AF=0.500;AN=2;BaseQRankSum=-1.272;ClippingRankSum=0.000;DP=61;ExcessHet=3.0103;FS=6.243;MLEAC=1;MLEAF=0.500;MQ=42.00;MQRankSum=0.000;QD=18.31;ReadPosRankSum=-2.959;SOR=1.713	GT:AD:DP:GQ:PL	0/1:25,35:60:99:1127,0,846
chrXV	339952	.	G	A	907.77	PASS	AC=1;AF=0.500;AN=2;BaseQRankSum=-0.719;ClippingRankSum=0.000;DP=62;ExcessHet=3.0103;FS=1.310;MLEAC=1;MLEAF=0.500;MQ=42.00;MQRankSum=0.000;QD=14.88;ReadPosRankSum=-0.269;SOR=0.380	GT:AD:DP:GQ:PL	0/1:33,28:61:99:936,0,1233
chrXV	345758	.	T	C	471.77	PASS	AC=1;AF=0.500;AN=2;BaseQRankSum=-0.436;ClippingRankSum=0.000;DP=87;ExcessHet=3.0103;FS=2.498;MLEAC=1;MLEAF=0.500;MQ=41.63;MQRankSum=-7.885;QD=5.42;ReadPosRankSum=-2.772;SOR=1.223	GT:AD:DP:GQ:PL	0/1:84,3:87:99:500,0,4855
chrXV	389243	.	C	T	1500.77	PASS	AC=1;AF=0.500;AN=2;BaseQRankSum=-0.117;ClippingRankSum=0.000;DP=81;ExcessHet=3.0103;FS=3.285;MLEAC=1;MLEAF=0.500;MQ=42.00;MQRankSum=0.000;QD=18.53;ReadPosRankSum=2.218;SOR=0.376	GT:AD:DP:GQ:PL	0/1:35,46:81:99:1529,0,1197
chrXV	389279	.	C	T	782.77	PASS	AC=1;AF=0.500;AN=2;BaseQRankSum=-0.047;ClippingRankSum=0.000;DP=59;ExcessHet=3.0103;FS=0.000;MLEAC=1;MLEAF=0.500;MQ=42.00;MQRankSum=0.000;QD=13.27;ReadPosRankSum=0.607;SOR=0.586	GT:AD:DP:GQ:PL	0/1:34,25:59:99:811,0,1208
chrXV	403632	.	C	T	1286.77	PASS	AC=1;AF=0.500;AN=2;BaseQRankSum=-0.023;ClippingRankSum=0.000;DP=75;ExcessHet=3.0103;FS=0.000;MLEAC=1;MLEAF=0.500;MQ=42.00;MQRankSum=0.000;QD=17.16;ReadPosRankSum=-0.920;SOR=0.638	GT:AD:DP:GQ:PL	0/1:37,38:75:99:1315,0,1343
chrXV	407971	.	C	T	1758.77	PASS	AC=1;AF=0.500;AN=2;BaseQRankSum=0.959;ClippingRankSum=0.000;DP=88;ExcessHet=3.0103;FS=1.844;MLEAC=1;MLEAF=0.500;MQ=41.83;MQRankSum=-0.829;QD=19.99;ReadPosRankSum=0.052;SOR=0.458	GT:AD:DP:GQ:PL	0/1:37,51:88:99:1787,0,1188
chrXV	408119	.	G	A	966.77	PASS	AC=1;AF=0.500;AN=2;BaseQRankSum=-2.217;ClippingRankSum=0.000;DP=82;ExcessHet=3.0103;FS=0.000;MLEAC=1;MLEAF=0.500;MQ=41.82;MQRankSum=-1.078;QD=11.79;ReadPosRankSum=-1.210;SOR=0.706	GT:AD:DP:GQ:PL	0/1:45,37:82:99:995,0,1472
chrXV	427308	.	G	A	2225.77	PASS	AC=1;AF=0.500;AN=2;BaseQRankSum=-1.171;ClippingRankSum=0.000;DP=135;ExcessHet=3.0103;FS=6.386;MLEAC=1;MLEAF=0.500;MQ=41.90;MQRankSum=0.978;QD=16.49;ReadPosRankSum=-1.491;SOR=0.534	GT:AD:DP:GQ:PL	0/1:70,65:135:99:2254,0,2517
chrXV	443464	.	C	T	1292.77	PASS	AC=1;AF=0.500;AN=2;BaseQRankSum=-0.189;ClippingRankSum=0.000;DP=66;ExcessHet=3.0103;FS=1.174;MLEAC=1;MLEAF=0.500;MQ=42.00;MQRankSum=0.000;QD=19.59;ReadPosRankSum=-0.711;SOR=1.036	GT:AD:DP:GQ:PL	0/1:29,37:66:99:1321,0,1021
chrXV	450339	.	C	T	1444.77	PASS	AC=1;AF=0.500;AN=2;BaseQRankSum=1.142;ClippingRankSum=0.000;DP=117;ExcessHet=3.0103;FS=12.577;MLEAC=1;MLEAF=0.500;MQ=41.88;MQRankSum=-1.270;QD=12.35;ReadPosRankSum=1.006;SOR=1.696	GT:AD:DP:GQ:PL	0/1:73,44:117:99:1473,0,2623
chrXV	464431	.	C	T	1173.77	PASS	AC=1;AF=0.500;AN=2;BaseQRankSum=0.494;ClippingRankSum=0.000;DP=79;ExcessHet=3.0103;FS=0.992;MLEAC=1;MLEAF=0.500;MQ=41.46;MQRankSum=-1.952;QD=14.86;ReadPosRankSum=-2.030;SOR=0.917	GT:AD:DP:GQ:PL	0/1:44,35:79:99:1202,0,1583
chrXV	480658	.	C	T	2104.77	PASS	AC=1;AF=0.500;AN=2;BaseQRankSum=-0.721;ClippingRankSum=0.000;DP=115;ExcessHet=3.0103;FS=2.529;MLEAC=1;MLEAF=0.500;MQ=41.88;MQRankSum=1.099;QD=18.30;ReadPosRankSum=-0.903;SOR=0.455	GT:AD:DP:GQ:PL	0/1:53,62:115:99:2133,0,1749
chrXV	490722	.	C	T	1767.77	PASS	AC=1;AF=0.500;AN=2;BaseQRankSum=1.109;ClippingRankSum=0.000;DP=91;ExcessHet=3.0103;FS=0.781;MLEAC=1;MLEAF=0.500;MQ=42.00;MQRankSum=0.000;QD=19.43;ReadPosRankSum=1.007;SOR=0.791	GT:AD:DP:GQ:PL	0/1:40,51:91:99:1796,0,1297
chrXV	503436	.	C	T	331.77	PASS	AC=1;AF=0.500;AN=2;BaseQRankSum=2.670;ClippingRankSum=0.000;DP=27;ExcessHet=3.0103;FS=0.000;MLEAC=1;MLEAF=0.500;MQ=42.00;MQRankSum=0.000;QD=13.27;ReadPosRankSum=1.920;SOR=0.936	GT:AD:DP:GQ:PL	0/1:15,10:25:99:360,0,480
chrXV	504464	.	C	T	1139.77	PASS	AC=1;AF=0.500;AN=2;BaseQRankSum=0.420;ClippingRankSum=0.000;DP=81;ExcessHet=3.0103;FS=4.289;MLEAC=1;MLEAF=0.500;MQ=42.00;MQRankSum=0.000;QD=14.07;ReadPosRankSum=-0.391;SOR=1.189	GT:AD:DP:GQ:PL	0/1:46,35:81:99:1168,0,1635
chrXV	521966	.	C	T	2273.77	PASS	AC=1;AF=0.500;AN=2;BaseQRankSum=-0.495;ClippingRankSum=0.000;DP=130;ExcessHet=3.0103;FS=7.976;MLEAC=1;MLEAF=0.500;MQ=42.00;MQRankSum=0.000;QD=17.49;ReadPosRankSum=0.033;SOR=1.057	GT:AD:DP:GQ:PL	0/1:63,67:130:99:2302,0,2258
chrXV	537325	.	C	T	770.77	PASS	AC=1;AF=0.500;AN=2;BaseQRankSum=1.390;ClippingRankSum=0.000;DP=35;ExcessHet=3.0103;FS=5.490;MLEAC=1;MLEAF=0.500;MQ=41.89;MQRankSum=-0.994;QD=22.02;ReadPosRankSum=-0.679;SOR=1.315	GT:AD:DP:GQ:PL	0/1:12,23:35:99:799,0,312
chrXV	552813	.	G	A	338.77	PASS	AC=1;AF=0.500;AN=2;BaseQRankSum=0.477;ClippingRankSum=0.000;DP=23;ExcessHet=3.0103;FS=0.000;MLEAC=1;MLEAF=0.500;MQ=42.00;MQRankSum=0.000;QD=14.73;ReadPosRankSum=-0.233;SOR=0.527	GT:AD:DP:GQ:PL	0/1:11,12:23:99:367,0,314
chrXV	577819	.	C	T	1178.77	PASS	AC=1;AF=0.500;AN=2;BaseQRankSum=-0.363;ClippingRankSum=0.000;DP=72;ExcessHet=3.0103;FS=6.626;MLEAC=1;MLEAF=0.500;MQ=41.89;MQRankSum=0.310;QD=16.84;ReadPosRankSum=0.054;SOR=0.223	GT:AD:DP:GQ:PL	0/1:30,40:70:99:1207,0,879
chrXV	584734	.	G	A	3307.77	PASS	AC=1;AF=0.500;AN=2;BaseQRankSum=0.049;ClippingRankSum=0.000;DP=177;ExcessHet=3.0103;FS=2.684;MLEAC=1;MLEAF=0.500;MQ=41.92;MQRankSum=1.151;QD=18.69;ReadPosRankSum=-1.693;SOR=0.912	GT:AD:DP:GQ:PL	0/1:77,100:177:99:3336,0,2417
chrXV	586162	.	C	T	1614.77	PASS	AC=1;AF=0.500;AN=2;BaseQRankSum=0.416;ClippingRankSum=0.000;DP=97;ExcessHet=3.0103;FS=0.761;MLEAC=1;MLEAF=0.500;MQ=41.85;MQRankSum=-0.949;QD=16.65;ReadPosRankSum=0.011;SOR=0.804	GT:AD:DP:GQ:PL	0/1:47,50:97:99:1643,0,1535
chrXV	587984	.	C	T	2305.77	PASS	AC=1;AF=0.500;AN=2;BaseQRankSum=-2.302;ClippingRankSum=0.000;DP=128;ExcessHet=3.0103;FS=0.000;MLEAC=1;MLEAF=0.500;MQ=42.00;MQRankSum=0.000;QD=18.01;ReadPosRankSum=-0.213;SOR=0.644	GT:AD:DP:GQ:PL	0/1:57,71:128:99:2334,0,1843
chrXV	662577	.	G	A	1405.77	PASS	AC=1;AF=0.500;AN=2;BaseQRankSum=2.594;ClippingRankSum=0.000;DP=72;ExcessHet=3.0103;FS=12.461;MLEAC=1;MLEAF=0.500;MQ=42.00;MQRankSum=0.000;QD=19.52;ReadPosRankSum=0.099;SOR=1.531	GT:AD:DP:GQ:PL	0/1:32,40:72:99:1434,0,960
chrXV	663762	.	C	T	219.77	PASS	AC=1;AF=0.500;AN=2;BaseQRankSum=0.559;ClippingRankSum=0.000;DP=17;ExcessHet=3.0103;FS=2.702;MLEAC=1;MLEAF=0.500;MQ=42.00;MQRankSum=0.000;QD=12.93;ReadPosRankSum=0.426;SOR=0.148	GT:AD:DP:GQ:PL	0/1:10,7:17:99:248,0,357
chrXV	680532	.	C	T	1002.77	PASS	AC=1;AF=0.500;AN=2;BaseQRankSum=0.347;ClippingRankSum=0.000;DP=83;ExcessHet=3.0103;FS=4.878;MLEAC=1;MLEAF=0.500;MQ=41.65;MQRankSum=-1.734;QD=12.08;ReadPosRankSum=1.155;SOR=1.305	GT:AD:DP:GQ:PL	0/1:50,33:83:99:1031,0,1739
chrXV	682548	.	G	A	3166.77	PASS	AC=1;AF=0.500;AN=2;BaseQRankSum=0.426;ClippingRankSum=0.000;DP=181;ExcessHet=3.0103;FS=5.409;MLEAC=1;MLEAF=0.500;MQ=41.91;MQRankSum=-1.356;QD=17.50;ReadPosRankSum=0.390;SOR=0.415	GT:AD:DP:GQ:PL	0/1:87,94:181:99:3195,0,2937
chrXV	698055	.	C	T	1395.77	PASS	AC=1;AF=0.500;AN=2;BaseQRankSum=0.485;ClippingRankSum=0.000;DP=77;ExcessHet=3.0103;FS=3.189;MLEAC=1;MLEAF=0.500;MQ=42.00;MQRankSum=0.000;QD=18.13;ReadPosRankSum=-1.081;SOR=0.384	GT:AD:DP:GQ:PL	0/1:34,43:77:99:1424,0,998
chrXV	738320	.	G	A	423.77	PASS	AC=1;AF=0.500;AN=2;BaseQRankSum=-0.599;ClippingRankSum=0.000;DP=29;ExcessHet=3.0103;FS=4.091;MLEAC=1;MLEAF=0.500;MQ=42.00;MQRankSum=0.000;QD=14.61;ReadPosRankSum=0.601;SOR=1.885	GT:AD:DP:GQ:PL	0/1:15,14:29:99:452,0,540
chrXV	738753	.	G	A	256.82	PASS	AC=1;AF=0.500;AN=2;BaseQRankSum=-0.765;ClippingRankSum=0.000;DP=9;ExcessHet=3.0103;FS=0.000;MLEAC=1;MLEAF=0.500;MQ=42.00;MQRankSum=0.000;QD=28.54;ReadPosRankSum=-0.589;SOR=0.446	GT:AD:DP:GQ:PL	0/1:1,8:9:19:285,0,19
chrXV	750936	.	C	T	719.77	PASS	AC=1;AF=0.500;AN=2;BaseQRankSum=-2.785;ClippingRankSum=0.000;DP=58;ExcessHet=3.0103;FS=2.243;MLEAC=1;MLEAF=0.500;MQ=42.00;MQRankSum=0.000;QD=12.41;ReadPosRankSum=0.156;SOR=0.416	GT:AD:DP:GQ:PL	0/1:33,25:58:99:748,0,1217
chrXV	755706	.	C	T	922.77	PASS	AC=1;AF=0.500;AN=2;BaseQRankSum=-0.038;ClippingRankSum=0.000;DP=60;ExcessHet=3.0103;FS=5.062;MLEAC=1;MLEAF=0.500;MQ=41.87;MQRankSum=-2.177;QD=15.38;ReadPosRankSum=0.443;SOR=1.112	GT:AD:DP:GQ:PL	0/1:32,28:60:99:951,0,1146
chrXV	759426	.	G	A	902.77	PASS	AC=1;AF=0.500;AN=2;BaseQRankSum=1.409;ClippingRankSum=0.000;DP=59;ExcessHet=3.0103;FS=0.000;MLEAC=1;MLEAF=0.500;MQ=42.00;MQRankSum=0.000;QD=15.30;ReadPosRankSum=1.354;SOR=0.770	GT:AD:DP:GQ:PL	0/1:31,28:59:99:931,0,945
chrXV	778147	.	C	T	374.77	PASS	AC=1;AF=0.500;AN=2;BaseQRankSum=-1.457;ClippingRankSum=0.000;DP=25;ExcessHet=3.0103;FS=0.000;MLEAC=1;MLEAF=0.500;MQ=42.00;MQRankSum=0.000;QD=14.99;ReadPosRankSum=-0.781;SOR=0.527	GT:AD:DP:GQ:PL	0/1:12,13:25:99:403,0,436
chrXV	780056	.	C	T	351.77	PASS	AC=1;AF=0.500;AN=2;BaseQRankSum=-0.839;ClippingRankSum=0.000;DP=34;ExcessHet=3.0103;FS=1.479;MLEAC=1;MLEAF=0.500;MQ=41.94;MQRankSum=-1.292;QD=10.35;ReadPosRankSum=-0.759;SOR=0.368	GT:AD:DP:GQ:PL	0/1:22,12:34:99:380,0,854
chrXV	780142	.	C	T	631.77	PASS	AC=1;AF=0.500;AN=2;BaseQRankSum=1.202;ClippingRankSum=0.000;DP=35;ExcessHet=3.0103;FS=0.000;MLEAC=1;MLEAF=0.500;MQ=41.94;MQRankSum=-0.972;QD=18.05;ReadPosRankSum=-0.060;SOR=0.892	GT:AD:DP:GQ:PL	0/1:18,17:35:99:660,0,773
chrXV	780143	.	C	T	631.77	PASS	AC=1;AF=0.500;AN=2;BaseQRankSum=1.475;ClippingRankSum=0.000;DP=35;ExcessHet=3.0103;FS=0.000;MLEAC=1;MLEAF=0.500;MQ=41.94;MQRankSum=-0.972;QD=18.05;ReadPosRankSum=-0.060;SOR=0.892	GT:AD:DP:GQ:PL	0/1:18,17:35:99:660,0,773
chrXV	780236	.	C	T	505.77	PASS	AC=1;AF=0.500;AN=2;BaseQRankSum=-0.205;ClippingRankSum=0.000;DP=35;ExcessHet=3.0103;FS=0.000;MLEAC=1;MLEAF=0.500;MQ=40.69;MQRankSum=0.443;QD=14.45;ReadPosRankSum=-0.228;SOR=0.829	GT:AD:DP:GQ:PL	0/1:19,16:35:99:534,0,660
chrXV	796779	.	C	T	2031.77	PASS	AC=1;AF=0.500;AN=2;BaseQRankSum=0.604;ClippingRankSum=0.000;DP=125;ExcessHet=3.0103;FS=0.000;MLEAC=1;MLEAF=0.500;MQ=41.98;MQRankSum=-0.976;QD=16.25;ReadPosRankSum=-0.324;SOR=0.721	GT:AD:DP:GQ:PL	0/1:62,63:125:99:2060,0,2030
chrXV	818753	.	G	A	537.77	PASS	AC=1;AF=0.500;AN=2;BaseQRankSum=-0.454;ClippingRankSum=0.000;DP=39;ExcessHet=3.0103;FS=1.309;MLEAC=1;MLEAF=0.500;MQ=42.00;MQRankSum=0.000;QD=13.79;ReadPosRankSum=-0.554;SOR=0.402	GT:AD:DP:GQ:PL	0/1:23,16:39:99:566,0,851
chrXV	820913	.	G	A	693.77	PASS	AC=1;AF=0.500;AN=2;BaseQRankSum=2.125;ClippingRankSum=0.000;DP=47;ExcessHet=3.0103;FS=2.509;MLEAC=1;MLEAF=0.500;MQ=41.60;MQRankSum=-1.783;QD=14.76;ReadPosRankSum=-1.924;SOR=0.377	GT:AD:DP:GQ:PL	0/1:24,23:47:99:722,0,656
chrXV	824927	.	G	A	841.77	PASS	AC=1;AF=0.500;AN=2;BaseQRankSum=-0.420;ClippingRankSum=0.000;DP=52;ExcessHet=3.0103;FS=2.275;MLEAC=1;MLEAF=0.500;MQ=42.00;MQRankSum=0.000;QD=16.19;ReadPosRankSum=-1.482;SOR=0.581	GT:AD:DP:GQ:PL	0/1:25,27:52:99:870,0,785
chrXV	832359	.	C	T	1386.77	PASS	AC=1;AF=0.500;AN=2;BaseQRankSum=-1.009;ClippingRankSum=0.000;DP=100;ExcessHet=3.0103;FS=3.789;MLEAC=1;MLEAF=0.500;MQ=41.72;MQRankSum=-1.589;QD=13.87;ReadPosRankSum=-1.872;SOR=1.134	GT:AD:DP:GQ:PL	0/1:56,44:100:99:1415,0,1916
chrXV	832481	.	C	T	1370.77	PASS	AC=1;AF=0.500;AN=2;BaseQRankSum=1.487;ClippingRankSum=0.000;DP=78;ExcessHet=3.0103;FS=16.020;MLEAC=1;MLEAF=0.500;MQ=41.82;MQRankSum=-1.000;QD=17.57;ReadPosRankSum=-1.344;SOR=1.584	GT:AD:DP:GQ:PL	0/1:40,38:78:99:1399,0,1351
chrXV	832943	.	G	A	2181.77	PASS	AC=1;AF=0.500;AN=2;BaseQRankSum=-2.961;ClippingRankSum=0.000;DP=131;ExcessHet=3.0103;FS=2.654;MLEAC=1;MLEAF=0.500;MQ=42.00;MQRankSum=0.000;QD=16.65;ReadPosRankSum=-1.821;SOR=0.988	GT:AD:DP:GQ:PL	0/1:65,66:131:99:2210,0,2339
chrXV	837513	.	C	T	1561.77	PASS	AC=1;AF=0.500;AN=2;BaseQRankSum=1.051;ClippingRankSum=0.000;DP=80;ExcessHet=3.0103;FS=4.954;MLEAC=1;MLEAF=0.500;MQ=41.82;MQRankSum=1.250;QD=19.52;ReadPosRankSum=-0.812;SOR=1.412	GT:AD:DP:GQ:PL	0/1:32,48:80:99:1590,0,937
chrXV	842565	.	C	T	547.77	PASS	AC=1;AF=0.500;AN=2;BaseQRankSum=-1.005;ClippingRankSum=0.000;DP=29;ExcessHet=3.0103;FS=3.119;MLEAC=1;MLEAF=0.500;MQ=42.00;MQRankSum=0.000;QD=18.89;ReadPosRankSum=-0.782;SOR=0.120	GT:AD:DP:GQ:PL	0/1:13,16:29:99:576,0,482
chrXV	877125	.	G	A	115.77	PASS	AC=1;AF=0.500;AN=2;BaseQRankSum=-1.177;ClippingRankSum=0.000;DP=23;ExcessHet=3.0103;FS=2.066;MLEAC=1;MLEAF=0.500;MQ=41.83;MQRankSum=-2.365;QD=5.03;ReadPosRankSum=0.160;SOR=0.193	GT:AD:DP:GQ:PL	0/1:17,6:23:99:144,0,583
chrXV	877453	.	G	A	1506.77	PASS	AC=1;AF=0.500;AN=2;BaseQRankSum=0.607;ClippingRankSum=0.000;DP=93;ExcessHet=3.0103;FS=6.868;MLEAC=1;MLEAF=0.500;MQ=41.98;MQRankSum=-1.011;QD=16.20;ReadPosRankSum=0.881;SOR=1.435	GT:AD:DP:GQ:PL	0/1:48,45:93:99:1535,0,1663
chrXV	877880	.	G	A	2838.77	PASS	AC=1;AF=0.500;AN=2;BaseQRankSum=0.841;ClippingRankSum=0.000;DP=144;ExcessHet=3.0103;FS=0.629;MLEAC=1;MLEAF=0.500;MQ=41.80;MQRankSum=1.738;QD=19.71;ReadPosRankSum=-0.614;SOR=0.678	GT:AD:DP:GQ:PL	0/1:58,86:144:99:2867,0,1707
chrXV	882530	.	C	T	2124.77	PASS	AC=2;AF=1.00;AN=2;DP=51;ExcessHet=3.0103;FS=0.000;MLEAC=2;MLEAF=1.00;MQ=41.17;QD=28.50;SOR=0.900	GT:AD:DP:GQ:PL	1/1:0,51:51:99:2153,153,0
chrXV	882542	.	C	T	655.77	PASS	AC=1;AF=0.500;AN=2;BaseQRankSum=0.794;ClippingRankSum=0.000;DP=42;ExcessHet=3.0103;FS=0.000;MLEAC=1;MLEAF=0.500;MQ=41.33;MQRankSum=-1.717;QD=15.61;ReadPosRankSum=1.242;SOR=0.551	GT:AD:DP:GQ:PL	0/1:22,20:42:99:684,0,773
chrXV	882568	.	C	T	602.77	PASS	AC=1;AF=0.500;AN=2;BaseQRankSum=-0.226;ClippingRankSum=0.000;DP=34;ExcessHet=3.0103;FS=0.000;MLEAC=1;MLEAF=0.500;MQ=41.17;MQRankSum=-1.426;QD=17.73;ReadPosRankSum=1.047;SOR=0.874	GT:AD:DP:GQ:PL	0/1:16,18:34:99:631,0,536
chrXV	886957	.	G	A	1278.77	PASS	AC=1;AF=0.500;AN=2;BaseQRankSum=-0.110;ClippingRankSum=0.000;DP=74;ExcessHet=3.0103;FS=0.000;MLEAC=1;MLEAF=0.500;MQ=42.00;MQRankSum=0.000;QD=17.28;ReadPosRankSum=0.562;SOR=0.693	GT:AD:DP:GQ:PL	0/1:37,37:74:99:1307,0,1325
chrXV	896466	.	G	A	598.77	PASS	AC=1;AF=0.500;AN=2;BaseQRankSum=0.657;ClippingRankSum=0.000;DP=35;ExcessHet=3.0103;FS=1.563;MLEAC=1;MLEAF=0.500;MQ=42.00;MQRankSum=0.000;QD=17.11;ReadPosRankSum=-0.070;SOR=1.179	GT:AD:DP:GQ:PL	0/1:13,22:35:99:627,0,319
chrXV	901249	.	G	A	1142.77	PASS	AC=1;AF=0.500;AN=2;BaseQRankSum=0.949;ClippingRankSum=0.000;DP=79;ExcessHet=3.0103;FS=8.178;MLEAC=1;MLEAF=0.500;MQ=42.00;MQRankSum=0.000;QD=14.47;ReadPosRankSum=-0.094;SOR=1.609	GT:AD:DP:GQ:PL	0/1:44,35:79:99:1171,0,1472
chrXV	907006	.	G	A	2486.77	PASS	AC=1;AF=0.500;AN=2;BaseQRankSum=-0.709;ClippingRankSum=0.000;DP=115;ExcessHet=3.0103;FS=0.000;MLEAC=1;MLEAF=0.500;MQ=41.98;MQRankSum=1.279;QD=21.81;ReadPosRankSum=-0.355;SOR=0.662	GT:AD:DP:GQ:PL	0/1:44,70:114:99:2515,0,1515
chrXV	910134	.	C	T	1282.77	PASS	AC=1;AF=0.500;AN=2;BaseQRankSum=-1.525;ClippingRankSum=0.000;DP=95;ExcessHet=3.0103;FS=1.695;MLEAC=1;MLEAF=0.500;MQ=41.80;MQRankSum=-2.022;QD=13.65;ReadPosRankSum=-1.145;SOR=0.674	GT:AD:DP:GQ:PL	0/1:54,40:94:99:1311,0,1951
chrXV	923317	.	G	A	768.77	PASS	AC=1;AF=0.500;AN=2;BaseQRankSum=0.097;ClippingRankSum=0.000;DP=40;ExcessHet=3.0103;FS=1.260;MLEAC=1;MLEAF=0.500;MQ=41.29;MQRankSum=-1.260;QD=19.22;ReadPosRankSum=0.249;SOR=1.051	GT:AD:DP:GQ:PL	0/1:18,22:40:99:797,0,665
chrXV	948978	.	C	T	1781.77	PASS	AC=1;AF=0.500;AN=2;BaseQRankSum=-0.724;ClippingRankSum=0.000;DP=99;ExcessHet=3.0103;FS=0.749;MLEAC=1;MLEAF=0.500;MQ=41.85;MQRankSum=-0.893;QD=18.00;ReadPosRankSum=-0.672;SOR=0.799	GT:AD:DP:GQ:PL	0/1:45,54:99:99:1810,0,1544
chrXV	969446	.	C	T	985.77	PASS	AC=1;AF=0.500;AN=2;BaseQRankSum=0.236;ClippingRankSum=0.000;DP=60;ExcessHet=3.0103;FS=1.085;MLEAC=1;MLEAF=0.500;MQ=41.97;MQRankSum=0.000;QD=17.60;ReadPosRankSum=0.659;SOR=0.484	GT:AD:DP:GQ:PL	0/1:26,30:56:99:1014,0,855
chrXV	976451	.	C	T	358.77	PASS	AC=1;AF=0.500;AN=2;BaseQRankSum=-1.272;ClippingRankSum=0.000;DP=46;ExcessHet=3.0103;FS=0.000;MLEAC=1;MLEAF=0.500;MQ=41.92;MQRankSum=-2.023;QD=7.80;ReadPosRankSum=0.840;SOR=0.746	GT:AD:DP:GQ:PL	0/1:31,15:46:99:387,0,1057
chrXV	978076	.	G	A	153.77	PASS	AC=1;AF=0.500;AN=2;BaseQRankSum=-0.291;ClippingRankSum=0.000;DP=22;ExcessHet=3.0103;FS=0.000;MLEAC=1;MLEAF=0.500;MQ=41.33;MQRankSum=-1.366;QD=6.99;ReadPosRankSum=0.107;SOR=0.321	GT:AD:DP:GQ:PL	0/1:15,7:22:99:182,0,569
chrXV	1003880	.	C	T	326.77	PASS	AC=1;AF=0.500;AN=2;BaseQRankSum=-1.447;ClippingRankSum=0.000;DP=19;ExcessHet=3.0103;FS=4.320;MLEAC=1;MLEAF=0.500;MQ=42.00;MQRankSum=0.000;QD=17.20;ReadPosRankSum=-1.123;SOR=1.546	GT:AD:DP:GQ:PL	0/1:9,10:19:99:355,0,331
chrXV	1004822	.	C	T	115.77	PASS	AC=1;AF=0.500;AN=2;BaseQRankSum=0.616;ClippingRankSum=0.000;DP=10;ExcessHet=3.0103;FS=3.010;MLEAC=1;MLEAF=0.500;MQ=42.00;MQRankSum=0.000;QD=11.58;ReadPosRankSum=0.431;SOR=0.105	GT:AD:DP:GQ:PL	0/1:6,4:10:99:144,0,219
chrXV	1008830	.	G	A	1528.77	PASS	AC=1;AF=0.500;AN=2;BaseQRankSum=0.950;ClippingRankSum=0.000;DP=102;ExcessHet=3.0103;FS=1.598;MLEAC=1;MLEAF=0.500;MQ=42.00;MQRankSum=0.000;QD=14.99;ReadPosRankSum=0.442;SOR=0.889	GT:AD:DP:GQ:PL	0/1:57,45:102:99:1557,0,2027
chrXV	1009076	.	G	A	1141.77	PASS	AC=1;AF=0.500;AN=2;BaseQRankSum=-1.650;ClippingRankSum=0.000;DP=60;ExcessHet=3.0103;FS=6.243;MLEAC=1;MLEAF=0.500;MQ=41.80;MQRankSum=-2.149;QD=19.03;ReadPosRankSum=-0.155;SOR=1.713	GT:AD:DP:GQ:PL	0/1:25,35:60:99:1170,0,883
chrXV	1013934	.	G	A	1381.77	PASS	AC=1;AF=0.500;AN=2;BaseQRankSum=-1.896;ClippingRankSum=0.000;DP=81;ExcessHet=3.0103;FS=9.155;MLEAC=1;MLEAF=0.500;MQ=41.82;MQRankSum=-0.939;QD=17.06;ReadPosRankSum=-1.027;SOR=0.951	GT:AD:DP:GQ:PL	0/1:39,42:81:99:1410,0,1409
chrXV	1023203	.	C	T	807.77	PASS	AC=1;AF=0.500;AN=2;BaseQRankSum=0.839;ClippingRankSum=0.000;DP=50;ExcessHet=3.0103;FS=0.000;MLEAC=1;MLEAF=0.500;MQ=42.00;MQRankSum=0.000;QD=16.16;ReadPosRankSum=-0.257;SOR=0.716	GT:AD:DP:GQ:PL	0/1:26,24:50:99:836,0,920
chrXV	1034667	.	G	A	225.77	PASS	AC=1;AF=0.500;AN=2;BaseQRankSum=1.545;ClippingRankSum=0.000;DP=19;ExcessHet=3.0103;FS=0.000;MLEAC=1;MLEAF=0.500;MQ=42.00;MQRankSum=0.000;QD=11.88;ReadPosRankSum=1.189;SOR=0.804	GT:AD:DP:GQ:PL	0/1:12,7:19:99:254,0,427
chrXV	1048037	.	G	A	1523.77	PASS	AC=1;AF=0.500;AN=2;BaseQRankSum=-1.462;ClippingRankSum=0.000;DP=120;ExcessHet=3.0103;FS=0.709;MLEAC=1;MLEAF=0.500;MQ=41.97;MQRankSum=-1.573;QD=12.80;ReadPosRankSum=-2.228;SOR=0.566	GT:AD:DP:GQ:PL	0/1:66,53:119:99:1552,0,2160
chrXV	1068925	.	C	T	600.77	PASS	AC=1;AF=0.500;AN=2;BaseQRankSum=0.909;ClippingRankSum=0.000;DP=22;ExcessHet=3.0103;FS=0.000;MLEAC=1;MLEAF=0.500;MQ=42.00;MQRankSum=0.000;QD=27.31;ReadPosRankSum=0.827;SOR=0.446	GT:AD:DP:GQ:PL	0/1:6,16:22:99:629,0,189
chrXVI	35146	.	C	T	815.77	PASS	AC=1;AF=0.500;AN=2;BaseQRankSum=1.182;ClippingRankSum=0.000;DP=62;ExcessHet=3.0103;FS=0.000;MLEAC=1;MLEAF=0.500;MQ=41.94;MQRankSum=-1.548;QD=13.16;ReadPosRankSum=-0.660;SOR=0.716	GT:AD:DP:GQ:PL	0/1:34,28:62:99:844,0,981
chrXVI	39531	.	G	A	2088.77	PASS	AC=1;AF=0.500;AN=2;BaseQRankSum=1.760;ClippingRankSum=0.000;DP=137;ExcessHet=3.0103;FS=0.648;MLEAC=1;MLEAF=0.500;MQ=41.79;MQRankSum=-0.156;QD=15.25;ReadPosRankSum=1.149;SOR=0.808	GT:AD:DP:GQ:PL	0/1:76,61:137:99:2117,0,2670
chrXVI	43043	.	G	A	43.77	PASS	AC=1;AF=0.500;AN=2;BaseQRankSum=0.431;ClippingRankSum=0.000;DP=6;ExcessHet=3.0103;FS=0.000;MLEAC=1;MLEAF=0.500;MQ=42.00;MQRankSum=0.000;QD=7.29;ReadPosRankSum=0.431;SOR=0.223	GT:AD:DP:GQ:PL	0/1:4,2:6:72:72,0,161
chrXVI	49237	.	C	T	733.77	PASS	AC=1;AF=0.500;AN=2;BaseQRankSum=0.654;ClippingRankSum=0.000;DP=47;ExcessHet=3.0103;FS=0.000;MLEAC=1;MLEAF=0.500;MQ=41.92;MQRankSum=-1.494;QD=15.61;ReadPosRankSum=1.838;SOR=0.693	GT:AD:DP:GQ:PL	0/1:25,22:47:99:762,0,902
chrXVI	95419	.	C	T	841.77	PASS	AC=1;AF=0.500;AN=2;BaseQRankSum=0.951;ClippingRankSum=0.000;DP=48;ExcessHet=3.0103;FS=4.047;MLEAC=1;MLEAF=0.500;MQ=41.92;MQRankSum=-1.341;QD=17.54;ReadPosRankSum=-1.850;SOR=0.313	GT:AD:DP:GQ:PL	0/1:23,25:48:99:870,0,774
chrXVI	108069	.	G	A	1317.77	PASS	AC=1;AF=0.500;AN=2;BaseQRankSum=2.106;ClippingRankSum=0.000;DP=93;ExcessHet=3.0103;FS=10.724;MLEAC=1;MLEAF=0.500;MQ=42.00;MQRankSum=0.000;QD=14.32;ReadPosRankSum=0.704;SOR=0.203	GT:AD:DP:GQ:PL	0/1:53,39:92:99:1346,0,1794
chrXVI	121688	.	G	A	713.77	PASS	AC=1;AF=0.500;AN=2;BaseQRankSum=1.115;ClippingRankSum=0.000;DP=45;ExcessHet=3.0103;FS=1.366;MLEAC=1;MLEAF=0.500;MQ=42.00;MQRankSum=0.000;QD=15.86;ReadPosRankSum=1.690;SOR=0.385	GT:AD:DP:GQ:PL	0/1:24,21:45:99:742,0,826
chrXVI	124541	.	G	A	1714.77	PASS	AC=1;AF=0.500;AN=2;BaseQRankSum=-0.240;ClippingRankSum=0.000;DP=82;ExcessHet=3.0103;FS=4.590;MLEAC=1;MLEAF=0.500;MQ=42.00;MQRankSum=0.000;QD=20.91;ReadPosRankSum=-1.607;SOR=1.306	GT:AD:DP:GQ:PL	0/1:33,49:82:99:1743,0,1100
chrXVI	127162	.	C	T	1685.77	PASS	AC=1;AF=0.500;AN=2;BaseQRankSum=0.343;ClippingRankSum=0.000;DP=90;ExcessHet=3.0103;FS=0.821;MLEAC=1;MLEAF=0.500;MQ=42.00;MQRankSum=0.000;QD=18.73;ReadPosRankSum=-1.404;SOR=0.802	GT:AD:DP:GQ:PL	0/1:42,48:90:99:1714,0,1467
chrXVI	128376	.	G	A	1069.77	PASS	AC=1;AF=0.500;AN=2;BaseQRankSum=0.469;ClippingRankSum=0.000;DP=78;ExcessHet=3.0103;FS=5.016;MLEAC=1;MLEAF=0.500;MQ=42.00;MQRankSum=0.000;QD=13.89;ReadPosRankSum=-1.312;SOR=1.339	GT:AD:DP:GQ:PL	0/1:45,32:77:99:1098,0,1575
chrXVI	132163	.	G	A	1711.77	PASS	AC=1;AF=0.500;AN=2;BaseQRankSum=1.554;ClippingRankSum=0.000;DP=131;ExcessHet=3.0103;FS=6.713;MLEAC=1;MLEAF=0.500;MQ=42.00;MQRankSum=0.000;QD=13.07;ReadPosRankSum=-1.366;SOR=1.426	GT:AD:DP:GQ:PL	0/1:74,57:131:99:1740,0,2136
chrXVI	173112	.	C	T	952.77	PASS	AC=1;AF=0.500;AN=2;BaseQRankSum=-1.408;ClippingRankSum=0.000;DP=49;ExcessHet=3.0103;FS=5.847;MLEAC=1;MLEAF=0.500;MQ=42.00;MQRankSum=0.000;QD=19.44;ReadPosRankSum=-2.660;SOR=1.528	GT:AD:DP:GQ:PL	0/1:22,27:49:99:981,0,770
chrXVI	173352	.	C	T	512.77	PASS	AC=1;AF=0.500;AN=2;BaseQRankSum=-0.222;ClippingRankSum=0.000;DP=35;ExcessHet=3.0103;FS=0.000;MLEAC=1;MLEAF=0.500;MQ=42.00;MQRankSum=0.000;QD=14.65;ReadPosRankSum=-1.318;SOR=0.434	GT:AD:DP:GQ:PL	0/1:20,15:35:99:541,0,744
chrXVI	228632	.	C	T	2804.77	PASS	AC=1;AF=0.500;AN=2;BaseQRankSum=0.708;ClippingRankSum=0.000;DP=149;ExcessHet=3.0103;FS=11.582;MLEAC=1;MLEAF=0.500;MQ=41.81;MQRankSum=-1.273;QD=18.82;ReadPosRankSum=-0.299;SOR=0.631	GT:AD:DP:GQ:PL	0/1:67,82:149:99:2833,0,2202
chrXVI	228868	.	G	A	591.77	PASS	AC=1;AF=0.500;AN=2;BaseQRankSum=-0.030;ClippingRankSum=0.000;DP=41;ExcessHet=3.0103;FS=1.298;MLEAC=1;MLEAF=0.500;MQ=42.00;MQRankSum=0.000;QD=14.43;ReadPosRankSum=-1.175;SOR=1.002	GT:AD:DP:GQ:PL	0/1:23,18:41:99:620,0,846
chrXVI	238090	.	C	T	671.77	PASS	AC=1;AF=0.500;AN=2;BaseQRankSum=-1.358;ClippingRankSum=0.000;DP=44;ExcessHet=3.0103;FS=0.000;MLEAC=1;MLEAF=0.500;MQ=41.68;MQRankSum=1.001;QD=15.27;ReadPosRankSum=-0.765;SOR=0.560	GT:AD:DP:GQ:PL	0/1:23,21:44:99:700,0,849
chrXVI	241680	.	G	A	416.77	PASS	AC=1;AF=0.500;AN=2;BaseQRankSum=-0.142;ClippingRankSum=0.000;DP=28;ExcessHet=3.0103;FS=0.000;MLEAC=1;MLEAF=0.500;MQ=42.00;MQRankSum=0.000;QD=14.88;ReadPosRankSum=0.754;SOR=0.693	GT:AD:DP:GQ:PL	0/1:14,14:28:99:445,0,475
chrXVI	261057	.	C	T	388.77	PASS	AC=1;AF=0.500;AN=2;BaseQRankSum=1.652;ClippingRankSum=0.000;DP=36;ExcessHet=3.0103;FS=0.000;MLEAC=1;MLEAF=0.500;MQ=42.00;MQRankSum=0.000;QD=10.80;ReadPosRankSum=1.320;SOR=0.804	GT:AD:DP:GQ:PL	0/1:24,12:36:99:417,0,847
chrXVI	272695	.	G	A	581.77	PASS	AC=1;AF=0.500;AN=2;BaseQRankSum=-0.184;ClippingRankSum=0.000;DP=29;ExcessHet=3.0103;FS=1.585;MLEAC=1;MLEAF=0.500;MQ=42.00;MQRankSum=0.000;QD=20.06;ReadPosRankSum=-0.928;SOR=0.368	GT:AD:DP:GQ:PL	0/1:11,18:29:99:610,0,352
chrXVI	278185	.	G	A	113.77	PASS	AC=1;AF=0.500;AN=2;BaseQRankSum=-0.398;ClippingRankSum=0.000;DP=9;ExcessHet=3.0103;FS=13.222;MLEAC=1;MLEAF=0.500;MQ=42.00;MQRankSum=0.000;QD=12.64;ReadPosRankSum=-1.242;SOR=3.225	GT:AD:DP:GQ:PL	0/1:5,4:9:99:142,0,194
chrXVI	281503	.	G	A	228.77	PASS	AC=1;AF=0.500;AN=2;BaseQRankSum=-1.226;ClippingRankSum=0.000;DP=21;ExcessHet=3.0103;FS=0.000;MLEAC=1;MLEAF=0.500;MQ=42.00;MQRankSum=0.000;QD=10.89;ReadPosRankSum=-0.257;SOR=0.582	GT:AD:DP:GQ:PL	0/1:11,10:21:99:257,0,335
chrXVI	289372	.	G	A	502.77	PASS	AC=1;AF=0.500;AN=2;BaseQRankSum=-0.574;ClippingRankSum=0.000;DP=42;ExcessHet=3.0103;FS=1.268;MLEAC=1;MLEAF=0.500;MQ=42.00;MQRankSum=0.000;QD=11.97;ReadPosRankSum=0.094;SOR=0.965	GT:AD:DP:GQ:PL	0/1:25,17:42:99:531,0,909
chrXVI	296367	.	G	A	2655.77	PASS	AC=1;AF=0.500;AN=2;BaseQRankSum=0.585;ClippingRankSum=0.000;DP=141;ExcessHet=3.0103;FS=3.975;MLEAC=1;MLEAF=0.500;MQ=42.00;MQRankSum=0.000;QD=18.84;ReadPosRankSum=-0.883;SOR=0.794	GT:AD:DP:GQ:PL	0/1:64,77:141:99:2684,0,2113
chrXVI	297785	.	C	T	1882.77	PASS	AC=1;AF=0.500;AN=2;BaseQRankSum=-0.909;ClippingRankSum=0.000;DP=114;ExcessHet=3.0103;FS=3.443;MLEAC=1;MLEAF=0.500;MQ=41.97;MQRankSum=-1.359;QD=16.52;ReadPosRankSum=1.906;SOR=1.010	GT:AD:DP:GQ:PL	0/1:55,59:114:99:1911,0,1830
chrXVI	298485	.	C	T	264.77	PASS	AC=1;AF=0.500;AN=2;BaseQRankSum=-1.367;ClippingRankSum=0.000;DP=22;ExcessHet=3.0103;FS=7.168;MLEAC=1;MLEAF=0.500;MQ=42.51;MQRankSum=-0.822;QD=12.03;ReadPosRankSum=-0.137;SOR=0.751	GT:AD:DP:GQ:PL	0/1:12,10:22:99:293,0,425
chrXVI	318971	.	G	A	952.77	PASS	AC=1;AF=0.500;AN=2;BaseQRankSum=0.309;ClippingRankSum=0.000;DP=55;ExcessHet=3.0103;FS=5.695;MLEAC=1;MLEAF=0.500;MQ=41.86;MQRankSum=0.056;QD=17.32;ReadPosRankSum=-0.735;SOR=0.235	GT:AD:DP:GQ:PL	0/1:27,28:55:99:981,0,937
chrXVI	350962	.	G	A	1262.77	PASS	AC=1;AF=0.500;AN=2;BaseQRankSum=-0.336;ClippingRankSum=0.000;DP=92;ExcessHet=3.0103;FS=0.777;MLEAC=1;MLEAF=0.500;MQ=41.78;MQRankSum=-2.307;QD=13.73;ReadPosRankSum=0.009;SOR=0.793	GT:AD:DP:GQ:PL	0/1:52,40:92:99:1291,0,1694
chrXVI	364562	.	C	T	929.77	PASS	AC=1;AF=0.500;AN=2;BaseQRankSum=-1.488;ClippingRankSum=0.000;DP=82;ExcessHet=3.0103;FS=3.028;MLEAC=1;MLEAF=0.500;MQ=41.93;MQRankSum=1.432;QD=11.48;ReadPosRankSum=-0.344;SOR=0.423	GT:AD:DP:GQ:PL	0/1:49,32:81:99:958,0,1729
chrXVI	364682	.	G	A	1499.77	PASS	AC=1;AF=0.500;AN=2;BaseQRankSum=-0.403;ClippingRankSum=0.000;DP=92;ExcessHet=3.0103;FS=10.086;MLEAC=1;MLEAF=0.500;MQ=42.00;MQRankSum=0.000;QD=16.30;ReadPosRankSum=-0.252;SOR=0.616	GT:AD:DP:GQ:PL	0/1:43,49:92:99:1528,0,1357
chrXVI	376441	.	G	A	2241.77	PASS	AC=1;AF=0.500;AN=2;BaseQRankSum=-1.297;ClippingRankSum=0.000;DP=103;ExcessHet=3.0103;FS=1.642;MLEAC=1;MLEAF=0.500;MQ=42.00;MQRankSum=0.000;QD=21.98;ReadPosRankSum=-1.118;SOR=0.487	GT:AD:DP:GQ:PL	0/1:41,61:102:99:2270,0,1481
chrXVI	389501	.	C	T	1221.77	PASS	AC=1;AF=0.500;AN=2;BaseQRankSum=0.388;ClippingRankSum=0.000;DP=101;ExcessHet=3.0103;FS=6.428;MLEAC=1;MLEAF=0.500;MQ=41.86;MQRankSum=-1.204;QD=12.22;ReadPosRankSum=-2.168;SOR=0.511	GT:AD:DP:GQ:PL	0/1:60,40:100:99:1250,0,2074
chrXVI	397828	.	G	A	1272.77	PASS	AC=1;AF=0.500;AN=2;BaseQRankSum=1.908;ClippingRankSum=0.000;DP=79;ExcessHet=3.0103;FS=4.319;MLEAC=1;MLEAF=0.500;MQ=41.95;MQRankSum=1.354;QD=16.11;ReadPosRankSum=0.558;SOR=0.863	GT:AD:DP:GQ:PL	0/1:42,37:79:99:1301,0,1347
chrXVI	404913	.	C	T	371.77	PASS	AC=1;AF=0.500;AN=2;BaseQRankSum=2.858;ClippingRankSum=0.000;DP=20;ExcessHet=3.0103;FS=3.916;MLEAC=1;MLEAF=0.500;MQ=41.80;MQRankSum=1.679;QD=18.59;ReadPosRankSum=-1.167;SOR=0.523	GT:AD:DP:GQ:PL	0/1:9,11:20:99:400,0,260
chrXVI	404973	.	G	A	1023.77	PASS	AC=1;AF=0.500;AN=2;BaseQRankSum=-2.958;ClippingRankSum=0.000;DP=46;ExcessHet=3.0103;FS=0.000;MLEAC=1;MLEAF=0.500;MQ=41.92;MQRankSum=-0.962;QD=22.26;ReadPosRankSum=0.284;SOR=0.443	GT:AD:DP:GQ:PL	0/1:15,31:46:99:1052,0,495
chrXVI	420584	.	C	T	1172.77	PASS	AC=1;AF=0.500;AN=2;BaseQRankSum=-1.236;ClippingRankSum=0.000;DP=55;ExcessHet=3.0103;FS=6.827;MLEAC=1;MLEAF=0.500;MQ=41.48;MQRankSum=-1.052;QD=21.32;ReadPosRankSum=0.635;SOR=0.156	GT:AD:DP:GQ:PL	0/1:20,35:55:99:1201,0,668
chrXVI	423333	.	G	A	1711.77	PASS	AC=1;AF=0.500;AN=2;BaseQRankSum=-0.078;ClippingRankSum=0.000;DP=96;ExcessHet=3.0103;FS=2.722;MLEAC=1;MLEAF=0.500;MQ=41.96;MQRankSum=-1.266;QD=17.83;ReadPosRankSum=-0.861;SOR=0.463	GT:AD:DP:GQ:PL	0/1:43,53:96:99:1740,0,1312
chrXVI	425014	.	G	A	1936.77	PASS	AC=1;AF=0.500;AN=2;BaseQRankSum=-1.306;ClippingRankSum=0.000;DP=98;ExcessHet=3.0103;FS=0.000;MLEAC=1;MLEAF=0.500;MQ=42.00;MQRankSum=0.000;QD=19.76;ReadPosRankSum=-1.041;SOR=0.786	GT:AD:DP:GQ:PL	0/1:36,62:98:99:1965,0,1095
chrXVI	458515	.	G	A	1718.77	PASS	AC=1;AF=0.500;AN=2;BaseQRankSum=-0.955;ClippingRankSum=0.000;DP=103;ExcessHet=3.0103;FS=0.837;MLEAC=1;MLEAF=0.500;MQ=41.96;MQRankSum=-1.407;QD=16.85;ReadPosRankSum=-1.187;SOR=0.897	GT:AD:DP:GQ:PL	0/1:51,51:102:99:1747,0,1820
chrXVI	459750	.	G	A	660.77	PASS	AC=1;AF=0.500;AN=2;BaseQRankSum=-1.016;ClippingRankSum=0.000;DP=58;ExcessHet=3.0103;FS=0.000;MLEAC=1;MLEAF=0.500;MQ=41.93;MQRankSum=-1.614;QD=11.39;ReadPosRankSum=-0.333;SOR=0.663	GT:AD:DP:GQ:PL	0/1:33,25:58:99:689,0,1123
chrXVI	472094	.	C	T	1316.77	PASS	AC=1;AF=0.500;AN=2;BaseQRankSum=0.857;ClippingRankSum=0.000;DP=101;ExcessHet=3.0103;FS=1.618;MLEAC=1;MLEAF=0.500;MQ=42.00;MQRankSum=0.000;QD=13.04;ReadPosRankSum=0.262;SOR=0.885	GT:AD:DP:GQ:PL	0/1:59,42:101:99:1345,0,1920
chrXVI	584159	.	G	A	808.77	PASS	AC=1;AF=0.500;AN=2;BaseQRankSum=-0.206;ClippingRankSum=0.000;DP=45;ExcessHet=3.0103;FS=0.000;MLEAC=1;MLEAF=0.500;MQ=42.00;MQRankSum=0.000;QD=17.97;ReadPosRankSum=-1.140;SOR=0.770	GT:AD:DP:GQ:PL	0/1:22,23:45:99:837,0,792
chrXVI	586245	.	G	A	880.77	PASS	AC=1;AF=0.500;AN=2;BaseQRankSum=-1.394;ClippingRankSum=0.000;DP=63;ExcessHet=3.0103;FS=2.076;MLEAC=1;MLEAF=0.500;MQ=41.77;MQRankSum=-1.086;QD=13.98;ReadPosRankSum=-0.799;SOR=0.474	GT:AD:DP:GQ:PL	0/1:35,28:63:99:909,0,1198
chrXVI	599796	.	C	T	390.77	PASS	AC=1;AF=0.500;AN=2;BaseQRankSum=-1.675;ClippingRankSum=0.000;DP=24;ExcessHet=3.0103;FS=4.084;MLEAC=1;MLEAF=0.500;MQ=42.00;MQRankSum=0.000;QD=16.28;ReadPosRankSum=0.906;SOR=1.880	GT:AD:DP:GQ:PL	0/1:11,13:24:99:419,0,401
chrXVI	604631	.	G	A	566.77	PASS	AC=1;AF=0.500;AN=2;BaseQRankSum=1.302;ClippingRankSum=0.000;DP=45;ExcessHet=3.0103;FS=4.473;MLEAC=1;MLEAF=0.500;MQ=41.91;MQRankSum=1.147;QD=12.59;ReadPosRankSum=-0.670;SOR=0.269	GT:AD:DP:GQ:PL	0/1:28,17:45:99:595,0,958
chrXVI	614906	.	C	T	574.77	PASS	AC=1;AF=0.500;AN=2;BaseQRankSum=0.486;ClippingRankSum=0.000;DP=46;ExcessHet=3.0103;FS=1.225;MLEAC=1;MLEAF=0.500;MQ=42.00;MQRankSum=0.000;QD=12.77;ReadPosRankSum=0.980;SOR=0.465	GT:AD:DP:GQ:PL	0/1:26,19:45:99:603,0,869
chrXVI	645869	.	C	T	4059.77	PASS	AC=2;AF=1.00;AN=2;DP=104;ExcessHet=3.0103;FS=0.000;MLEAC=2;MLEAF=1.00;MQ=41.58;QD=27.54;SOR=1.702	GT:AD:DP:GQ:PL	1/1:0,104:104:99:4088,313,0
chrXVI	645905	.	C	T	1225.77	PASS	AC=1;AF=0.500;AN=2;BaseQRankSum=1.603;ClippingRankSum=0.000;DP=75;ExcessHet=3.0103;FS=8.402;MLEAC=1;MLEAF=0.500;MQ=41.42;MQRankSum=1.702;QD=16.34;ReadPosRankSum=1.762;SOR=1.758	GT:AD:DP:GQ:PL	0/1:39,36:75:99:1254,0,1331
chrXVI	646174	.	C	T	1304.77	PASS	AC=1;AF=0.500;AN=2;BaseQRankSum=-2.348;ClippingRankSum=0.000;DP=92;ExcessHet=3.0103;FS=0.787;MLEAC=1;MLEAF=0.500;MQ=41.98;MQRankSum=0.938;QD=14.18;ReadPosRankSum=-0.830;SOR=0.551	GT:AD:DP:GQ:PL	0/1:50,42:92:99:1333,0,1777
chrXVI	655246	.	G	A	445.77	PASS	AC=1;AF=0.500;AN=2;BaseQRankSum=-0.601;ClippingRankSum=0.000;DP=42;ExcessHet=3.0103;FS=1.218;MLEAC=1;MLEAF=0.500;MQ=41.81;MQRankSum=1.824;QD=10.61;ReadPosRankSum=-0.175;SOR=0.430	GT:AD:DP:GQ:PL	0/1:24,18:42:99:474,0,773
chrXVI	663826	.	C	T	1013.77	PASS	AC=1;AF=0.500;AN=2;BaseQRankSum=0.027;ClippingRankSum=0.000;DP=77;ExcessHet=3.0103;FS=6.109;MLEAC=1;MLEAF=0.500;MQ=41.95;MQRankSum=-1.669;QD=13.17;ReadPosRankSum=-0.127;SOR=0.278	GT:AD:DP:GQ:PL	0/1:45,32:77:99:1042,0,1611
chrXVI	671646	.	G	A	1724.77	PASS	AC=1;AF=0.500;AN=2;BaseQRankSum=-2.360;ClippingRankSum=0.000;DP=92;ExcessHet=3.0103;FS=1.787;MLEAC=1;MLEAF=0.500;MQ=41.65;MQRankSum=0.353;QD=18.95;ReadPosRankSum=-2.123;SOR=0.909	GT:AD:DP:GQ:PL	0/1:37,54:91:99:1753,0,1211
chrXVI	672530	.	C	T	1797.77	PASS	AC=1;AF=0.500;AN=2;BaseQRankSum=0.940;ClippingRankSum=0.000;DP=103;ExcessHet=3.0103;FS=1.583;MLEAC=1;MLEAF=0.500;MQ=41.96;MQRankSum=1.449;QD=17.45;ReadPosRankSum=1.768;SOR=0.522	GT:AD:DP:GQ:PL	0/1:51,52:103:99:1826,0,1743
chrXVI	676764	.	G	A	2049.77	PASS	AC=1;AF=0.500;AN=2;BaseQRankSum=1.487;ClippingRankSum=0.000;DP=122;ExcessHet=3.0103;FS=0.000;MLEAC=1;MLEAF=0.500;MQ=41.98;MQRankSum=-1.017;QD=16.80;ReadPosRankSum=0.169;SOR=0.742	GT:AD:DP:GQ:PL	0/1:63,59:122:99:2078,0,2183
chrXVI	685094	.	G	A	1422.77	PASS	AC=1;AF=0.500;AN=2;BaseQRankSum=0.089;ClippingRankSum=0.000;DP=74;ExcessHet=3.0103;FS=3.171;MLEAC=1;MLEAF=0.500;MQ=41.95;MQRankSum=-1.224;QD=19.23;ReadPosRankSum=1.173;SOR=0.724	GT:AD:DP:GQ:PL	0/1:32,42:74:99:1451,0,1069
chrXVI	689669	.	C	T	752.77	PASS	AC=1;AF=0.500;AN=2;BaseQRankSum=0.329;ClippingRankSum=0.000;DP=55;ExcessHet=3.0103;FS=3.840;MLEAC=1;MLEAF=0.500;MQ=42.00;MQRankSum=0.000;QD=13.69;ReadPosRankSum=-1.600;SOR=1.112	GT:AD:DP:GQ:PL	0/1:32,23:55:99:781,0,1066
chrXVI	694786	.	G	A	2016.77	PASS	AC=1;AF=0.500;AN=2;BaseQRankSum=-1.110;ClippingRankSum=0.000;DP=132;ExcessHet=3.0103;FS=7.971;MLEAC=1;MLEAF=0.500;MQ=41.67;MQRankSum=-0.555;QD=15.28;ReadPosRankSum=-0.370;SOR=0.291	GT:AD:DP:GQ:PL	0/1:66,66:132:99:2045,0,2249
chrXVI	696818	.	G	A	1139.77	PASS	AC=1;AF=0.500;AN=2;BaseQRankSum=0.752;ClippingRankSum=0.000;DP=68;ExcessHet=3.0103;FS=3.630;MLEAC=1;MLEAF=0.500;MQ=42.00;MQRankSum=0.000;QD=16.76;ReadPosRankSum=0.447;SOR=0.331	GT:AD:DP:GQ:PL	0/1:35,33:68:99:1168,0,1191
chrXVI	700904	.	C	T	622.77	PASS	AC=1;AF=0.500;AN=2;BaseQRankSum=-0.562;ClippingRankSum=0.000;DP=100;ExcessHet=3.0103;FS=1.052;MLEAC=1;MLEAF=0.500;MQ=41.76;MQRankSum=-0.435;QD=6.84;ReadPosRankSum=-1.350;SOR=0.957	GT:AD:DP:GQ:PL	0/1:68,23:91:99:651,0,2569
chrXVI	706984	.	G	A	1967.77	PASS	AC=1;AF=0.500;AN=2;BaseQRankSum=1.644;ClippingRankSum=0.000;DP=120;ExcessHet=3.0103;FS=10.022;MLEAC=1;MLEAF=0.500;MQ=42.00;MQRankSum=0.000;QD=16.40;ReadPosRankSum=1.363;SOR=1.079	GT:AD:DP:GQ:PL	0/1:59,61:120:99:1996,0,1900
chrXVI	712358	.	G	A	1901.77	PASS	AC=1;AF=0.500;AN=2;BaseQRankSum=1.607;ClippingRankSum=0.000;DP=108;ExcessHet=3.0103;FS=0.000;MLEAC=1;MLEAF=0.500;MQ=42.00;MQRankSum=0.000;QD=17.61;ReadPosRankSum=-1.340;SOR=0.636	GT:AD:DP:GQ:PL	0/1:56,52:108:99:1930,0,1937
chrXVI	720476	.	G	A	1227.77	PASS	AC=1;AF=0.500;AN=2;BaseQRankSum=-0.355;ClippingRankSum=0.000;DP=92;ExcessHet=3.0103;FS=0.786;MLEAC=1;MLEAF=0.500;MQ=42.00;MQRankSum=0.000;QD=13.49;ReadPosRankSum=-0.630;SOR=0.670	GT:AD:DP:GQ:PL	0/1:50,41:91:99:1256,0,1594
chrXVI	721112	.	C	T	1834.77	PASS	AC=1;AF=0.500;AN=2;BaseQRankSum=-0.643;ClippingRankSum=0.000;DP=117;ExcessHet=3.0103;FS=9.911;MLEAC=1;MLEAF=0.500;MQ=41.69;MQRankSum=-0.600;QD=15.82;ReadPosRankSum=0.128;SOR=0.223	GT:AD:DP:GQ:PL	0/1:52,64:116:99:1863,0,1744
chrXVI	748534	.	G	A	485.77	PASS	AC=1;AF=0.500;AN=2;BaseQRankSum=1.390;ClippingRankSum=0.000;DP=34;ExcessHet=3.0103;FS=0.000;MLEAC=1;MLEAF=0.500;MQ=41.57;MQRankSum=0.948;QD=14.29;ReadPosRankSum=1.873;SOR=0.738	GT:AD:DP:GQ:PL	0/1:19,15:34:99:514,0,620
chrXVI	751893	.	C	T	653.77	PASS	AC=1;AF=0.500;AN=2;BaseQRankSum=1.616;ClippingRankSum=0.000;DP=35;ExcessHet=3.0103;FS=1.447;MLEAC=1;MLEAF=0.500;MQ=41.52;MQRankSum=1.565;QD=19.23;ReadPosRankSum=-0.266;SOR=1.165	GT:AD:DP:GQ:PL	0/1:16,18:34:99:682,0,515
chrXVI	769293	.	G	A	868.77	PASS	AC=1;AF=0.500;AN=2;BaseQRankSum=0.343;ClippingRankSum=0.000;DP=46;ExcessHet=3.0103;FS=2.597;MLEAC=1;MLEAF=0.500;MQ=41.36;MQRankSum=0.316;QD=18.89;ReadPosRankSum=0.647;SOR=0.731	GT:AD:DP:GQ:PL	0/1:19,27:46:99:897,0,613
chrXVI	810676	.	C	T	322.77	PASS	AC=1;AF=0.500;AN=2;BaseQRankSum=-2.328;ClippingRankSum=0.000;DP=30;ExcessHet=3.0103;FS=0.000;MLEAC=1;MLEAF=0.500;MQ=42.00;MQRankSum=0.000;QD=11.13;ReadPosRankSum=-0.480;SOR=0.593	GT:AD:DP:GQ:PL	0/1:17,12:29:99:351,0,655
chrXVI	840155	.	G	A	1235.77	PASS	AC=1;AF=0.500;AN=2;BaseQRankSum=0.443;ClippingRankSum=0.000;DP=81;ExcessHet=3.0103;FS=0.000;MLEAC=1;MLEAF=0.500;MQ=41.83;MQRankSum=-1.000;QD=15.45;ReadPosRankSum=0.965;SOR=0.695	GT:AD:DP:GQ:PL	0/1:41,39:80:99:1264,0,1333
chrXVI	843083	.	G	A	45.77	PASS	AC=1;AF=0.500;AN=2;BaseQRankSum=1.645;ClippingRankSum=0.000;DP=6;ExcessHet=3.0103;FS=0.000;MLEAC=1;MLEAF=0.500;MQ=42.00;MQRankSum=0.000;QD=9.15;ReadPosRankSum=1.645;SOR=1.609	GT:AD:DP:GQ:PL	0/1:3,2:5:74:74,0,98
chrXVI	843174	.	C	T	413.77	PASS	AC=1;AF=0.500;AN=2;BaseQRankSum=-1.889;ClippingRankSum=0.000;DP=31;ExcessHet=3.0103;FS=0.000;MLEAC=1;MLEAF=0.500;MQ=42.00;MQRankSum=0.000;QD=13.35;ReadPosRankSum=-1.681;SOR=0.836	GT:AD:DP:GQ:PL	0/1:16,15:31:99:442,0,565
chrXVI	843217	.	C	T	819.77	PASS	AC=1;AF=0.500;AN=2;BaseQRankSum=1.026;ClippingRankSum=0.000;DP=48;ExcessHet=3.0103;FS=6.021;MLEAC=1;MLEAF=0.500;MQ=42.00;MQRankSum=0.000;QD=17.08;ReadPosRankSum=1.002;SOR=0.229	GT:AD:DP:GQ:PL	0/1:23,25:48:99:848,0,688
chrXVI	856981	.	G	A	460.77	PASS	AC=1;AF=0.500;AN=2;BaseQRankSum=0.560;ClippingRankSum=0.000;DP=33;ExcessHet=3.0103;FS=0.000;MLEAC=1;MLEAF=0.500;MQ=41.29;MQRankSum=-0.181;QD=14.40;ReadPosRankSum=-0.258;SOR=0.745	GT:AD:DP:GQ:PL	0/1:18,14:32:99:489,0,638
chrXVI	857345	.	C	T	685.73	PASS	AC=1;AF=0.500;AN=2;BaseQRankSum=1.517;ClippingRankSum=0.000;DP=51;ExcessHet=3.0103;FS=2.652;MLEAC=1;MLEAF=0.500;MQ=41.72;MQRankSum=-1.045;QD=13.45;ReadPosRankSum=1.377;SOR=0.368	GT:AD:DP:GQ:PL	0/1:28,23:51:99:723,0,864
chrXVI	863661	.	G	A	1866.77	PASS	AC=1;AF=0.500;AN=2;BaseQRankSum=0.905;ClippingRankSum=0.000;DP=104;ExcessHet=3.0103;FS=0.000;MLEAC=1;MLEAF=0.500;MQ=42.00;MQRankSum=0.000;QD=17.95;ReadPosRankSum=0.601;SOR=0.765	GT:AD:DP:GQ:PL	0/1:51,53:104:99:1895,0,1816
chrXVI	870855	.	G	A	795.77	PASS	AC=1;AF=0.500;AN=2;BaseQRankSum=0.778;ClippingRankSum=0.000;DP=60;ExcessHet=3.0103;FS=3.662;MLEAC=1;MLEAF=0.500;MQ=41.93;MQRankSum=1.230;QD=13.26;ReadPosRankSum=-0.434;SOR=1.279	GT:AD:DP:GQ:PL	0/1:35,25:60:99:824,0,1129
chrXVI	877339	.	C	T	488.77	PASS	AC=1;AF=0.500;AN=2;BaseQRankSum=1.527;ClippingRankSum=0.000;DP=34;ExcessHet=3.0103;FS=5.287;MLEAC=1;MLEAF=0.500;MQ=42.00;MQRankSum=0.000;QD=14.38;ReadPosRankSum=-0.149;SOR=0.683	GT:AD:DP:GQ:PL	0/1:20,14:34:99:517,0,717
chrXVI	882578	.	G	A	553.77	PASS	AC=1;AF=0.500;AN=2;BaseQRankSum=1.040;ClippingRankSum=0.000;DP=33;ExcessHet=3.0103;FS=3.467;MLEAC=1;MLEAF=0.500;MQ=41.57;MQRankSum=1.127;QD=17.31;ReadPosRankSum=0.833;SOR=1.577	GT:AD:DP:GQ:PL	0/1:15,17:32:99:582,0,532
chrXVI	883026	.	C	T	966.77	PASS	AC=1;AF=0.500;AN=2;BaseQRankSum=-1.448;ClippingRankSum=0.000;DP=61;ExcessHet=3.0103;FS=0.998;MLEAC=1;MLEAF=0.500;MQ=41.94;MQRankSum=-1.426;QD=15.85;ReadPosRankSum=-0.066;SOR=0.920	GT:AD:DP:GQ:PL	0/1:31,30:61:99:995,0,1137
chrXVI	905655	.	C	T	2068.77	PASS	AC=1;AF=0.500;AN=2;BaseQRankSum=-0.101;ClippingRankSum=0.000;DP=120;ExcessHet=3.0103;FS=1.433;MLEAC=1;MLEAF=0.500;MQ=41.63;MQRankSum=-0.486;QD=17.24;ReadPosRankSum=-1.343;SOR=0.631	GT:AD:DP:GQ:PL	0/1:57,63:120:99:2097,0,1836
chrXVI	911240	.	C	T	943.77	PASS	AC=1;AF=0.500;AN=2;BaseQRankSum=1.099;ClippingRankSum=0.000;DP=44;ExcessHet=3.0103;FS=1.280;MLEAC=1;MLEAF=0.500;MQ=41.91;MQRankSum=-1.013;QD=21.95;ReadPosRankSum=-1.235;SOR=0.411	GT:AD:DP:GQ:PL	0/1:15,28:43:99:972,0,413
chrXVI	919076	.	C	T	1248.77	PASS	AC=1;AF=0.500;AN=2;BaseQRankSum=0.040;ClippingRankSum=0.000;DP=72;ExcessHet=3.0103;FS=5.138;MLEAC=1;MLEAF=0.500;MQ=41.95;MQRankSum=-1.327;QD=17.34;ReadPosRankSum=-0.035;SOR=0.269	GT:AD:DP:GQ:PL	0/1:34,38:72:99:1277,0,1203
