# Supplementary material for: Recombination Is Responsible for the Increased Recovery of Drug-Resistant Mutants with Hypermutated Genomes in Resting Yeast Diploids Expressing APOBEC Deaminases
Source: Front Genet. 2017 Dec 12;8:202. doi: 10.3389/fgene.2017.00202 (PMC5733079; doi:10.3389/fgene.2017.00202)
Supplement: Supplementary file 6 [file Data_Sheet_1.zip › PmCDA1_d6/N092-LAN210-Can-PmCDA1-NA-RUN7-D6_SNVs_final.vcf]

##fileformat=VCFv4.2
##FILTER=<ID=LowQual,Description="Low quality">
##FORMAT=<ID=AD,Number=R,Type=Integer,Description="Allelic depths for the ref and alt alleles in the order listed">
##FORMAT=<ID=DP,Number=1,Type=Integer,Description="Approximate read depth (reads with MQ=255 or with bad mates are filtered)">
##FORMAT=<ID=GQ,Number=1,Type=Integer,Description="Genotype Quality">
##FORMAT=<ID=GT,Number=1,Type=String,Description="Genotype">
##FORMAT=<ID=PL,Number=G,Type=Integer,Description="Normalized, Phred-scaled likelihoods for genotypes as defined in the VCF specification">
##GATKCommandLine.HaplotypeCaller=<ID=HaplotypeCaller,Version=3.8-0-ge9d806836,Date="Tue Sep 19 13:25:10 PDT 2017",Epoch=1505852710622,CommandLineOptions="analysis_type=HaplotypeCaller input_file=[N092-LAN210-Can-PmCDA1-NA-RUN7-D6_sorted_dedup_RG_realigned.bam] showFullBamList=false read_buffer_size=null read_filter=[] disable_read_filter=[] intervals=null excludeIntervals=[../../LAN210/20170903_LAN210_v0.10m_masked_v2.bed] interval_set_rule=UNION interval_merging=ALL interval_padding=0 reference_sequence=../../LAN210/LAN210_v0.10m.fasta nonDeterministicRandomSeed=false disableDithering=false maxRuntime=-1 maxRuntimeUnits=MINUTES downsampling_type=BY_SAMPLE downsample_to_fraction=null downsample_to_coverage=500 baq=OFF baqGapOpenPenalty=40.0 refactor_NDN_cigar_string=false fix_misencoded_quality_scores=false allow_potentially_misencoded_quality_scores=false useOriginalQualities=false defaultBaseQualities=-1 performanceLog=null BQSR=null quantize_quals=0 static_quantized_quals=null round_down_quantized=false disable_indel_quals=false emit_original_quals=false preserve_qscores_less_than=6 globalQScorePrior=-1.0 secondsBetweenProgressUpdates=10 validation_strictness=SILENT remove_program_records=false keep_program_records=false sample_rename_mapping_file=null unsafe=null use_jdk_deflater=false use_jdk_inflater=false disable_auto_index_creation_and_locking_when_reading_rods=false no_cmdline_in_header=false sites_only=false never_trim_vcf_format_field=false bcf=false bam_compression=null simplifyBAM=false disable_bam_indexing=false generate_md5=false num_threads=1 num_cpu_threads_per_data_thread=1 num_io_threads=0 monitorThreadEfficiency=false num_bam_file_handles=null read_group_black_list=null pedigree=[] pedigreeString=[] pedigreeValidationType=STRICT allow_intervals_with_unindexed_bam=false generateShadowBCF=false variant_index_type=DYNAMIC_SEEK variant_index_parameter=-1 reference_window_stop=0 phone_home= gatk_key=null tag=NA logging_level=INFO log_to_file=null help=false version=false out=/media/artem/artem_second/20170727_RUN8/Project_Stepchenkova/reanalyze_RUN7/N092-LAN210-Can-PmCDA1-NA-RUN7-D6/N092-LAN210-Can-PmCDA1-NA-RUN7-D6.vcf likelihoodCalculationEngine=PairHMM heterogeneousKmerSizeResolution=COMBO_MIN dbsnp=(RodBinding name= source=UNBOUND) dontTrimActiveRegions=false maxDiscARExtension=25 maxGGAARExtension=300 paddingAroundIndels=150 paddingAroundSNPs=20 comp=[] annotation=[] excludeAnnotation=[] group=[StandardAnnotation, StandardHCAnnotation] debug=false useFilteredReadsForAnnotations=false emitRefConfidence=NONE bamOutput=null bamWriterType=CALLED_HAPLOTYPES emitDroppedReads=false disableOptimizations=false annotateNDA=false useNewAFCalculator=false heterozygosity=0.001 indel_heterozygosity=1.25E-4 heterozygosity_stdev=0.01 standard_min_confidence_threshold_for_calling=10.0 standard_min_confidence_threshold_for_emitting=30.0 max_alternate_alleles=6 max_genotype_count=1024 max_num_PL_values=100 input_prior=[] sample_ploidy=2 genotyping_mode=DISCOVERY alleles=(RodBinding name= source=UNBOUND) contamination_fraction_to_filter=0.0 contamination_fraction_per_sample_file=null p_nonref_model=null exactcallslog=null output_mode=EMIT_VARIANTS_ONLY allSitePLs=false gcpHMM=10 pair_hmm_implementation=FASTEST_AVAILABLE phredScaledGlobalReadMismappingRate=45 noFpga=false nativePairHmmThreads=1 useDoublePrecision=false sample_name=null kmerSize=[10, 25] dontIncreaseKmerSizesForCycles=false allowNonUniqueKmersInRef=false numPruningSamples=1 recoverDanglingHeads=false doNotRecoverDanglingBranches=false minDanglingBranchLength=4 consensus=false maxNumHaplotypesInPopulation=128 errorCorrectKmers=false minPruning=2 debugGraphTransformations=false allowCyclesInKmerGraphToGeneratePaths=false graphOutput=null kmerLengthForReadErrorCorrection=25 minObservationsForKmerToBeSolid=20 GVCFGQBands=[1, 2, 3, 4, 5, 6, 7, 8, 9, 10, 11, 12, 13, 14, 15, 16, 17, 18, 19, 20, 21, 22, 23, 24, 25, 26, 27, 28, 29, 30, 31, 32, 33, 34, 35, 36, 37, 38, 39, 40, 41, 42, 43, 44, 45, 46, 47, 48, 49, 50, 51, 52, 53, 54, 55, 56, 57, 58, 59, 60, 70, 80, 90, 99] indelSizeToEliminateInRefModel=10 min_base_quality_score=10 includeUmappedReads=false useAllelesTrigger=false doNotRunPhysicalPhasing=true keepRG=null justDetermineActiveRegions=false dontGenotype=false dontUseSoftClippedBases=false captureAssemblyFailureBAM=false errorCorrectReads=false pcr_indel_model=CONSERVATIVE maxReadsInRegionPerSample=10000 minReadsPerAlignmentStart=10 mergeVariantsViaLD=false activityProfileOut=null activeRegionOut=null activeRegionIn=null activeRegionExtension=null forceActive=false activeRegionMaxSize=null bandPassSigma=null maxReadsInMemoryPerSample=30000 maxTotalReadsInMemory=10000000 maxProbPropagationDistance=50 activeProbabilityThreshold=0.002 min_mapping_quality_score=20 filter_reads_with_N_cigar=false filter_mismatching_base_and_quals=false filter_bases_not_stored=false">
##GATKCommandLine.SelectVariants=<ID=SelectVariants,Version=3.8-0-ge9d806836,Date="Tue Sep 19 13:29:45 PDT 2017",Epoch=1505852985180,CommandLineOptions="analysis_type=SelectVariants input_file=[] showFullBamList=false read_buffer_size=null read_filter=[] disable_read_filter=[] intervals=null excludeIntervals=null interval_set_rule=UNION interval_merging=ALL interval_padding=0 reference_sequence=../../LAN210/LAN210_v0.10m.fasta nonDeterministicRandomSeed=false disableDithering=false maxRuntime=-1 maxRuntimeUnits=MINUTES downsampling_type=BY_SAMPLE downsample_to_fraction=null downsample_to_coverage=1000 baq=OFF baqGapOpenPenalty=40.0 refactor_NDN_cigar_string=false fix_misencoded_quality_scores=false allow_potentially_misencoded_quality_scores=false useOriginalQualities=false defaultBaseQualities=-1 performanceLog=null BQSR=null quantize_quals=0 static_quantized_quals=null round_down_quantized=false disable_indel_quals=false emit_original_quals=false preserve_qscores_less_than=6 globalQScorePrior=-1.0 secondsBetweenProgressUpdates=10 validation_strictness=SILENT remove_program_records=false keep_program_records=false sample_rename_mapping_file=null unsafe=null use_jdk_deflater=false use_jdk_inflater=false disable_auto_index_creation_and_locking_when_reading_rods=false no_cmdline_in_header=false sites_only=false never_trim_vcf_format_field=false bcf=false bam_compression=null simplifyBAM=false disable_bam_indexing=false generate_md5=false num_threads=1 num_cpu_threads_per_data_thread=1 num_io_threads=0 monitorThreadEfficiency=false num_bam_file_handles=null read_group_black_list=null pedigree=[] pedigreeString=[] pedigreeValidationType=STRICT allow_intervals_with_unindexed_bam=false generateShadowBCF=false variant_index_type=DYNAMIC_SEEK variant_index_parameter=-1 reference_window_stop=0 phone_home= gatk_key=null tag=NA logging_level=INFO log_to_file=null help=false version=false variant=(RodBinding name=variant source=N092-LAN210-Can-PmCDA1-NA-RUN7-D6.vcf) discordance=(RodBinding name= source=UNBOUND) concordance=(RodBinding name= source=UNBOUND) out=/media/artem/artem_second/20170727_RUN8/Project_Stepchenkova/reanalyze_RUN7/N092-LAN210-Can-PmCDA1-NA-RUN7-D6/N092-LAN210-Can-PmCDA1-NA-RUN7-D6_SNVs.vcf sample_name=[] sample_expressions=null sample_file=null exclude_sample_name=[] exclude_sample_file=[] exclude_sample_expressions=[] selectexpressions=[] invertselect=false excludeNonVariants=false excludeFiltered=false preserveAlleles=false removeUnusedAlternates=false restrictAllelesTo=ALL keepOriginalAC=false keepOriginalDP=false mendelianViolation=false invertMendelianViolation=false mendelianViolationQualThreshold=0.0 select_random_fraction=0.0 remove_fraction_genotypes=0.0 selectTypeToInclude=[SNP] selectTypeToExclude=[] keepIDs=null excludeIDs=null fullyDecode=false justRead=false maxIndelSize=2147483647 minIndelSize=0 maxFilteredGenotypes=2147483647 minFilteredGenotypes=0 maxFractionFilteredGenotypes=1.0 minFractionFilteredGenotypes=0.0 maxNOCALLnumber=2147483647 maxNOCALLfraction=1.0 setFilteredGtToNocall=false ALLOW_NONOVERLAPPING_COMMAND_LINE_SAMPLES=false forceValidOutput=false filter_reads_with_N_cigar=false filter_mismatching_base_and_quals=false filter_bases_not_stored=false">
##INFO=<ID=AC,Number=A,Type=Integer,Description="Allele count in genotypes, for each ALT allele, in the same order as listed">
##INFO=<ID=AF,Number=A,Type=Float,Description="Allele Frequency, for each ALT allele, in the same order as listed">
##INFO=<ID=AN,Number=1,Type=Integer,Description="Total number of alleles in called genotypes">
##INFO=<ID=BaseQRankSum,Number=1,Type=Float,Description="Z-score from Wilcoxon rank sum test of Alt Vs. Ref base qualities">
##INFO=<ID=ClippingRankSum,Number=1,Type=Float,Description="Z-score From Wilcoxon rank sum test of Alt vs. Ref number of hard clipped bases">
##INFO=<ID=DP,Number=1,Type=Integer,Description="Approximate read depth; some reads may have been filtered">
##INFO=<ID=DS,Number=0,Type=Flag,Description="Were any of the samples downsampled?">
##INFO=<ID=ExcessHet,Number=1,Type=Float,Description="Phred-scaled p-value for exact test of excess heterozygosity">
##INFO=<ID=FS,Number=1,Type=Float,Description="Phred-scaled p-value using Fisher's exact test to detect strand bias">
##INFO=<ID=HaplotypeScore,Number=1,Type=Float,Description="Consistency of the site with at most two segregating haplotypes">
##INFO=<ID=InbreedingCoeff,Number=1,Type=Float,Description="Inbreeding coefficient as estimated from the genotype likelihoods per-sample when compared against the Hardy-Weinberg expectation">
##INFO=<ID=MLEAC,Number=A,Type=Integer,Description="Maximum likelihood expectation (MLE) for the allele counts (not necessarily the same as the AC), for each ALT allele, in the same order as listed">
##INFO=<ID=MLEAF,Number=A,Type=Float,Description="Maximum likelihood expectation (MLE) for the allele frequency (not necessarily the same as the AF), for each ALT allele, in the same order as listed">
##INFO=<ID=MQ,Number=1,Type=Float,Description="RMS Mapping Quality">
##INFO=<ID=MQRankSum,Number=1,Type=Float,Description="Z-score From Wilcoxon rank sum test of Alt vs. Ref read mapping qualities">
##INFO=<ID=QD,Number=1,Type=Float,Description="Variant Confidence/Quality by Depth">
##INFO=<ID=ReadPosRankSum,Number=1,Type=Float,Description="Z-score from Wilcoxon rank sum test of Alt vs. Ref read position bias">
##INFO=<ID=SOR,Number=1,Type=Float,Description="Symmetric Odds Ratio of 2x2 contingency table to detect strand bias">
##contig=<ID=chrI,length=198855>
##contig=<ID=chrII,length=810456>
##contig=<ID=chrIII,length=316501>
##contig=<ID=chrIV,length=1516959>
##contig=<ID=chrV,length=570663>
##contig=<ID=chrVI,length=270116>
##contig=<ID=chrVII,length=1084724>
##contig=<ID=chrVIII,length=557320>
##contig=<ID=chrIX,length=433988>
##contig=<ID=chrX,length=745688>
##contig=<ID=chrXI,length=666767>
##contig=<ID=chrXII,length=1065113>
##contig=<ID=chrXIII,length=917121>
##contig=<ID=chrXIV,length=784078>
##contig=<ID=chrXV,length=1078147>
##contig=<ID=chrXVI,length=943466>
##contig=<ID=mt,length=85611>
##reference=file:///media/artem/artem_second/20170727_RUN8/Project_Stepchenkova/reanalyze_RUN7/N092-LAN210-Can-PmCDA1-NA-RUN7-D6/../../LAN210/LAN210_v0.10m.fasta
##source=SelectVariants
#CHROM	POS	ID	REF	ALT	QUAL	FILTER	INFO	FORMAT	N092-LAN210-Can-PmCDA1-NA-RUN7-D6
chrI	67863	.	G	A	1372.77	PASS	AC=2;AF=1.00;AN=2;DP=36;ExcessHet=3.0103;FS=0.000;MLEAC=2;MLEAF=1.00;MQ=41.10;QD=34.24;SOR=2.179	GT:AD:DP:GQ:PL	1/1:0,36:36:99:1401,108,0
chrI	141689	.	C	T	1067.77	PASS	AC=2;AF=1.00;AN=2;DP=31;ExcessHet=3.0103;FS=0.000;MLEAC=2;MLEAF=1.00;MQ=42.00;QD=30.63;SOR=1.765	GT:AD:DP:GQ:PL	1/1:0,30:30:90:1096,90,0
chrII	71551	.	C	T	1605.77	PASS	AC=2;AF=1.00;AN=2;DP=42;ExcessHet=3.0103;FS=0.000;MLEAC=2;MLEAF=1.00;MQ=42.00;QD=29.09;SOR=1.402	GT:AD:DP:GQ:PL	1/1:0,42:42:99:1634,126,0
chrII	168347	.	G	A	2288.77	PASS	AC=2;AF=1.00;AN=2;DP=64;ExcessHet=3.0103;FS=0.000;MLEAC=2;MLEAF=1.00;MQ=41.55;QD=32.93;SOR=0.966	GT:AD:DP:GQ:PL	1/1:0,64:64:99:2317,192,0
chrII	198816	.	G	A	1423.77	PASS	AC=2;AF=1.00;AN=2;DP=38;ExcessHet=3.0103;FS=0.000;MLEAC=2;MLEAF=1.00;MQ=41.09;QD=29.67;SOR=1.121	GT:AD:DP:GQ:PL	1/1:0,37:37:99:1452,111,0
chrII	276110	.	G	A	1503.77	PASS	AC=2;AF=1.00;AN=2;BaseQRankSum=0.789;ClippingRankSum=0.000;DP=42;ExcessHet=3.0103;FS=0.000;MLEAC=2;MLEAF=1.00;MQ=41.65;MQRankSum=0.000;QD=34.04;ReadPosRankSum=-0.813;SOR=0.538	GT:AD:DP:GQ:PL	1/1:1,41:42:89:1532,89,0
chrII	278967	.	C	T	516.77	PASS	AC=2;AF=1.00;AN=2;DP=15;ExcessHet=3.0103;FS=0.000;MLEAC=2;MLEAF=1.00;MQ=41.05;QD=34.45;SOR=0.818	GT:AD:DP:GQ:PL	1/1:0,15:15:45:545,45,0
chrII	431752	.	G	A	1083.77	PASS	AC=2;AF=1.00;AN=2;DP=28;ExcessHet=3.0103;FS=0.000;MLEAC=2;MLEAF=1.00;MQ=42.00;QD=32.42;SOR=1.382	GT:AD:DP:GQ:PL	1/1:0,28:28:84:1112,84,0
chrII	575770	.	C	T	1396.77	PASS	AC=2;AF=1.00;AN=2;DP=35;ExcessHet=3.0103;FS=0.000;MLEAC=2;MLEAF=1.00;MQ=42.00;QD=37.76;SOR=1.002	GT:AD:DP:GQ:PL	1/1:0,35:35:99:1425,105,0
chrII	614496	.	G	A	1453.77	PASS	AC=2;AF=1.00;AN=2;DP=39;ExcessHet=3.0103;FS=0.000;MLEAC=2;MLEAF=1.00;MQ=42.00;QD=27.64;SOR=0.743	GT:AD:DP:GQ:PL	1/1:0,39:39:99:1482,117,0
chrII	767892	.	C	T	1606.77	PASS	AC=2;AF=1.00;AN=2;DP=43;ExcessHet=3.0103;FS=0.000;MLEAC=2;MLEAF=1.00;MQ=41.82;QD=29.43;SOR=0.739	GT:AD:DP:GQ:PL	1/1:0,43:43:99:1635,129,0
chrIII	15635	.	C	T	913.77	PASS	AC=2;AF=1.00;AN=2;DP=24;ExcessHet=3.0103;FS=0.000;MLEAC=2;MLEAF=1.00;MQ=41.92;QD=30.09;SOR=1.708	GT:AD:DP:GQ:PL	1/1:0,23:23:69:942,69,0
chrIII	119115	.	G	A	1589.77	PASS	AC=2;AF=1.00;AN=2;DP=42;ExcessHet=3.0103;FS=0.000;MLEAC=2;MLEAF=1.00;MQ=41.91;QD=31.26;SOR=1.259	GT:AD:DP:GQ:PL	1/1:0,42:42:99:1618,126,0
chrIV	99375	.	C	T	1203.77	PASS	AC=2;AF=1.00;AN=2;DP=32;ExcessHet=3.0103;FS=0.000;MLEAC=2;MLEAF=1.00;MQ=41.76;QD=29.00;SOR=2.165	GT:AD:DP:GQ:PL	1/1:0,32:32:96:1232,96,0
chrIV	135097	.	C	T	1859.77	PASS	AC=2;AF=1.00;AN=2;DP=53;ExcessHet=3.0103;FS=0.000;MLEAC=2;MLEAF=1.00;MQ=42.00;QD=26.28;SOR=1.287	GT:AD:DP:GQ:PL	1/1:0,53:53:99:1888,159,0
chrIV	230651	.	C	T	1191.77	PASS	AC=2;AF=1.00;AN=2;DP=32;ExcessHet=3.0103;FS=0.000;MLEAC=2;MLEAF=1.00;MQ=42.00;QD=30.19;SOR=2.165	GT:AD:DP:GQ:PL	1/1:0,32:32:96:1220,96,0
chrIV	241326	.	C	T	1879.77	PASS	AC=2;AF=1.00;AN=2;DP=56;ExcessHet=3.0103;FS=0.000;MLEAC=2;MLEAF=1.00;MQ=40.97;QD=34.18;SOR=0.729	GT:AD:DP:GQ:PL	1/1:0,55:55:99:1908,165,0
chrIV	344707	.	C	T	2198.77	PASS	AC=2;AF=1.00;AN=2;DP=61;ExcessHet=3.0103;FS=0.000;MLEAC=2;MLEAF=1.00;MQ=41.00;QD=29.45;SOR=0.865	GT:AD:DP:GQ:PL	1/1:0,61:61:99:2227,183,0
chrIV	359627	.	C	T	1403.77	PASS	AC=2;AF=1.00;AN=2;DP=39;ExcessHet=3.0103;FS=0.000;MLEAC=2;MLEAF=1.00;MQ=41.65;QD=34.04;SOR=1.552	GT:AD:DP:GQ:PL	1/1:0,39:39:99:1432,117,0
chrIV	663445	.	G	A	1137.77	PASS	AC=2;AF=1.00;AN=2;DP=28;ExcessHet=3.0103;FS=0.000;MLEAC=2;MLEAF=1.00;MQ=42.00;QD=29.82;SOR=0.836	GT:AD:DP:GQ:PL	1/1:0,28:28:84:1166,84,0
chrIV	718577	.	G	A	1382.77	PASS	AC=2;AF=1.00;AN=2;DP=34;ExcessHet=3.0103;FS=0.000;MLEAC=2;MLEAF=1.00;MQ=42.00;QD=33.74;SOR=0.941	GT:AD:DP:GQ:PL	1/1:0,34:34:99:1411,102,0
chrIV	787576	.	C	T	1364.77	PASS	AC=2;AF=1.00;AN=2;DP=39;ExcessHet=3.0103;FS=0.000;MLEAC=2;MLEAF=1.00;MQ=41.90;QD=34.99;SOR=1.236	GT:AD:DP:GQ:PL	1/1:0,39:39:99:1393,117,0
chrIV	892378	.	C	T	1659.77	PASS	AC=2;AF=1.00;AN=2;DP=45;ExcessHet=3.0103;FS=0.000;MLEAC=2;MLEAF=1.00;MQ=42.00;QD=30.90;SOR=1.414	GT:AD:DP:GQ:PL	1/1:0,45:45:99:1688,135,0
chrIV	1431995	.	C	T	2157.77	PASS	AC=2;AF=1.00;AN=2;DP=61;ExcessHet=3.0103;FS=0.000;MLEAC=2;MLEAF=1.00;MQ=41.87;QD=24.55;SOR=1.392	GT:AD:DP:GQ:PL	1/1:0,61:61:99:2186,183,0
chrV	32253	.	G	A	1614.77	PASS	AC=2;AF=1.00;AN=2;DP=44;ExcessHet=3.0103;FS=0.000;MLEAC=2;MLEAF=1.00;MQ=42.00;QD=28.27;SOR=1.179	GT:AD:DP:GQ:PL	1/1:0,43:43:99:1643,129,0
chrV	82758	.	G	A	1554.77	PASS	AC=2;AF=1.00;AN=2;DP=44;ExcessHet=3.0103;FS=0.000;MLEAC=2;MLEAF=1.00;MQ=41.82;QD=25.37;SOR=0.739	GT:AD:DP:GQ:PL	1/1:0,43:43:99:1583,129,0
chrV	85629	.	C	T	2035.77	PASS	AC=2;AF=1.00;AN=2;DP=54;ExcessHet=3.0103;FS=0.000;MLEAC=2;MLEAF=1.00;MQ=41.58;QD=27.87;SOR=0.892	GT:AD:DP:GQ:PL	1/1:0,53:53:99:2064,159,0
chrV	241304	.	C	T	1584.77	PASS	AC=2;AF=1.00;AN=2;DP=46;ExcessHet=3.0103;FS=0.000;MLEAC=2;MLEAF=1.00;MQ=42.00;QD=34.45;SOR=0.874	GT:AD:DP:GQ:PL	1/1:0,46:46:99:1613,138,0
chrV	267850	.	G	A	516.77	PASS	AC=1;AF=0.500;AN=2;BaseQRankSum=-0.040;ClippingRankSum=0.000;DP=73;ExcessHet=3.0103;FS=10.343;MLEAC=1;MLEAF=0.500;MQ=40.36;MQRankSum=-5.777;QD=7.08;ReadPosRankSum=-2.328;SOR=2.179	GT:AD:DP:GQ:PL	0/1:56,17:73:99:545,0,2722
chrV	267853	.	C	A	519.77	PASS	AC=1;AF=0.500;AN=2;BaseQRankSum=0.945;ClippingRankSum=0.000;DP=71;ExcessHet=3.0103;FS=15.950;MLEAC=1;MLEAF=0.500;MQ=40.53;MQRankSum=-5.536;QD=7.32;ReadPosRankSum=-2.241;SOR=2.579	GT:AD:DP:GQ:PL	0/1:55,16:71:99:548,0,2690
chrV	275195	.	C	T	2736.77	PASS	AC=2;AF=1.00;AN=2;DP=70;ExcessHet=3.0103;FS=0.000;MLEAC=2;MLEAF=1.00;MQ=40.08;QD=34.31;SOR=0.750	GT:AD:DP:GQ:PL	1/1:0,70:70:99:2765,211,0
chrV	278109	.	T	C	819.77	PASS	AC=1;AF=0.500;AN=2;BaseQRankSum=-0.868;ClippingRankSum=0.000;DP=112;ExcessHet=3.0103;FS=12.271;MLEAC=1;MLEAF=0.500;MQ=40.33;MQRankSum=-2.002;QD=7.32;ReadPosRankSum=-1.819;SOR=3.215	GT:AD:DP:GQ:PL	0/1:81,31:112:99:848,0,3212
chrV	424618	.	G	A	1030.77	PASS	AC=2;AF=1.00;AN=2;DP=30;ExcessHet=3.0103;FS=0.000;MLEAC=2;MLEAF=1.00;MQ=41.93;QD=34.36;SOR=1.536	GT:AD:DP:GQ:PL	1/1:0,30:30:90:1059,90,0
chrV	442214	.	C	T	1101.77	PASS	AC=2;AF=1.00;AN=2;DP=31;ExcessHet=3.0103;FS=0.000;MLEAC=2;MLEAF=1.00;MQ=42.00;QD=28.08;SOR=1.255	GT:AD:DP:GQ:PL	1/1:0,29:29:87:1130,87,0
chrV	538575	.	C	T	1676.77	PASS	AC=2;AF=1.00;AN=2;DP=49;ExcessHet=3.0103;FS=0.000;MLEAC=2;MLEAF=1.00;MQ=41.67;QD=34.22;SOR=1.112	GT:AD:DP:GQ:PL	1/1:0,49:49:99:1705,147,0
chrVI	127476	.	C	T	1093.77	PASS	AC=2;AF=1.00;AN=2;DP=30;ExcessHet=3.0103;FS=0.000;MLEAC=2;MLEAF=1.00;MQ=41.87;QD=26.84;SOR=0.976	GT:AD:DP:GQ:PL	1/1:0,30:30:90:1122,90,0
chrVI	177786	.	C	T	900.77	PASS	AC=2;AF=1.00;AN=2;DP=25;ExcessHet=3.0103;FS=0.000;MLEAC=2;MLEAF=1.00;MQ=41.84;QD=29.88;SOR=0.941	GT:AD:DP:GQ:PL	1/1:0,25:25:75:929,75,0
chrVII	16545	.	G	A	1550.77	PASS	AC=2;AF=1.00;AN=2;DP=45;ExcessHet=3.0103;FS=0.000;MLEAC=2;MLEAF=1.00;MQ=42.00;QD=34.46;SOR=1.038	GT:AD:DP:GQ:PL	1/1:0,45:45:99:1579,135,0
chrVII	175244	.	G	A	1519.77	PASS	AC=2;AF=1.00;AN=2;DP=41;ExcessHet=3.0103;FS=0.000;MLEAC=2;MLEAF=1.00;MQ=42.00;QD=34.42;SOR=0.741	GT:AD:DP:GQ:PL	1/1:0,41:41:99:1548,123,0
chrVII	325499	.	G	A	1659.77	PASS	AC=2;AF=1.00;AN=2;DP=50;ExcessHet=3.0103;FS=0.000;MLEAC=2;MLEAF=1.00;MQ=42.00;QD=33.87;SOR=0.733	GT:AD:DP:GQ:PL	1/1:0,49:49:99:1688,146,0
chrVII	384774	.	T	C	804.77	PASS	AC=1;AF=0.500;AN=2;BaseQRankSum=1.072;ClippingRankSum=0.000;DP=67;ExcessHet=3.0103;FS=0.993;MLEAC=1;MLEAF=0.500;MQ=41.78;MQRankSum=-1.352;QD=12.01;ReadPosRankSum=-6.276;SOR=0.951	GT:AD:DP:GQ:PL	0/1:44,23:67:99:833,0,2945
chrVII	384775	.	G	A	804.77	PASS	AC=1;AF=0.500;AN=2;BaseQRankSum=1.494;ClippingRankSum=0.000;DP=67;ExcessHet=3.0103;FS=0.993;MLEAC=1;MLEAF=0.500;MQ=41.78;MQRankSum=-1.352;QD=12.01;ReadPosRankSum=-6.087;SOR=0.951	GT:AD:DP:GQ:PL	0/1:44,23:67:99:833,0,2945
chrVII	474430	.	G	A	1607.77	PASS	AC=2;AF=1.00;AN=2;DP=41;ExcessHet=3.0103;FS=0.000;MLEAC=2;MLEAF=1.00;MQ=42.00;QD=31.08;SOR=0.954	GT:AD:DP:GQ:PL	1/1:0,41:41:99:1636,123,0
chrVII	478747	.	C	T	886.77	PASS	AC=2;AF=1.00;AN=2;DP=23;ExcessHet=3.0103;FS=0.000;MLEAC=2;MLEAF=1.00;MQ=41.36;QD=29.20;SOR=0.963	GT:AD:DP:GQ:PL	1/1:0,23:23:69:915,69,0
chrVII	762060	.	G	A	1925.77	PASS	AC=2;AF=1.00;AN=2;DP=48;ExcessHet=3.0103;FS=0.000;MLEAC=2;MLEAF=1.00;MQ=41.65;QD=26.36;SOR=1.708	GT:AD:DP:GQ:PL	1/1:0,48:48:99:1954,144,0
chrVII	883900	.	G	A	1197.77	PASS	AC=2;AF=1.00;AN=2;DP=31;ExcessHet=3.0103;FS=0.000;MLEAC=2;MLEAF=1.00;MQ=42.00;QD=33.03;SOR=1.214	GT:AD:DP:GQ:PL	1/1:0,31:31:93:1226,93,0
chrVII	903273	.	G	A	1154.77	PASS	AC=2;AF=1.00;AN=2;DP=33;ExcessHet=3.0103;FS=0.000;MLEAC=2;MLEAF=1.00;MQ=41.76;QD=34.99;SOR=1.022	GT:AD:DP:GQ:PL	1/1:0,33:33:99:1183,99,0
chrVII	920501	.	C	T	1900.77	PASS	AC=2;AF=1.00;AN=2;DP=47;ExcessHet=3.0103;FS=0.000;MLEAC=2;MLEAF=1.00;MQ=41.92;QD=29.59;SOR=1.022	GT:AD:DP:GQ:PL	1/1:0,47:47:99:1929,141,0
chrVII	939186	.	G	A	1631.77	PASS	AC=2;AF=1.00;AN=2;DP=43;ExcessHet=3.0103;FS=0.000;MLEAC=2;MLEAF=1.00;MQ=41.91;QD=22.85;SOR=1.954	GT:AD:DP:GQ:PL	1/1:0,43:43:99:1660,129,0
chrVII	965426	.	G	A	1625.77	PASS	AC=2;AF=1.00;AN=2;DP=49;ExcessHet=3.0103;FS=0.000;MLEAC=2;MLEAF=1.00;MQ=41.34;QD=33.18;SOR=0.818	GT:AD:DP:GQ:PL	1/1:0,49:49:99:1654,147,0
chrVII	999888	.	G	A	2336.77	PASS	AC=2;AF=1.00;AN=2;DP=72;ExcessHet=3.0103;FS=0.000;MLEAC=2;MLEAF=1.00;MQ=41.58;QD=32.46;SOR=0.934	GT:AD:DP:GQ:PL	1/1:0,72:72:99:2365,216,0
chrVII	1025925	.	G	A	1676.77	PASS	AC=2;AF=1.00;AN=2;DP=46;ExcessHet=3.0103;FS=0.000;MLEAC=2;MLEAF=1.00;MQ=42.00;QD=26.18;SOR=1.154	GT:AD:DP:GQ:PL	1/1:0,45:45:99:1705,135,0
chrVII	1026728	.	G	A	2088.77	PASS	AC=2;AF=1.00;AN=2;DP=57;ExcessHet=3.0103;FS=0.000;MLEAC=2;MLEAF=1.00;MQ=41.93;QD=31.27;SOR=1.047	GT:AD:DP:GQ:PL	1/1:0,57:57:99:2117,171,0
chrVII	1048507	.	G	A	1145.77	PASS	AC=2;AF=1.00;AN=2;DP=32;ExcessHet=3.0103;FS=0.000;MLEAC=2;MLEAF=1.00;MQ=41.94;QD=28.65;SOR=0.693	GT:AD:DP:GQ:PL	1/1:0,32:32:96:1174,96,0
chrVIII	108441	.	C	T	1015.77	PASS	AC=2;AF=1.00;AN=2;DP=27;ExcessHet=3.0103;FS=0.000;MLEAC=2;MLEAF=1.00;MQ=42.00;QD=30.60;SOR=1.220	GT:AD:DP:GQ:PL	1/1:0,26:26:78:1044,78,0
chrVIII	452653	.	C	T	1205.77	PASS	AC=2;AF=1.00;AN=2;DP=34;ExcessHet=3.0103;FS=0.000;MLEAC=2;MLEAF=1.00;MQ=40.30;QD=33.54;SOR=1.819	GT:AD:DP:GQ:PL	1/1:0,34:34:99:1234,102,0
chrIX	180006	.	C	T	1400.77	PASS	AC=2;AF=1.00;AN=2;DP=35;ExcessHet=3.0103;FS=0.000;MLEAC=2;MLEAF=1.00;MQ=42.00;QD=29.34;SOR=1.675	GT:AD:DP:GQ:PL	1/1:0,35:35:99:1429,105,0
chrIX	243234	.	C	T	1075.77	PASS	AC=2;AF=1.00;AN=2;DP=28;ExcessHet=3.0103;FS=0.000;MLEAC=2;MLEAF=1.00;MQ=41.49;QD=29.44;SOR=0.922	GT:AD:DP:GQ:PL	1/1:0,27:27:81:1104,81,0
chrIX	249458	.	C	T	1788.77	PASS	AC=2;AF=1.00;AN=2;DP=48;ExcessHet=3.0103;FS=0.000;MLEAC=2;MLEAF=1.00;MQ=41.92;QD=32.03;SOR=1.179	GT:AD:DP:GQ:PL	1/1:0,48:48:99:1817,143,0
chrX	99482	.	G	A	659.77	PASS	AC=2;AF=1.00;AN=2;DP=21;ExcessHet=3.0103;FS=0.000;MLEAC=2;MLEAF=1.00;MQ=41.91;QD=31.42;SOR=1.230	GT:AD:DP:GQ:PL	1/1:0,21:21:63:688,63,0
chrX	140126	.	G	A	1585.77	PASS	AC=2;AF=1.00;AN=2;DP=42;ExcessHet=3.0103;FS=0.000;MLEAC=2;MLEAF=1.00;MQ=42.00;QD=29.63;SOR=0.788	GT:AD:DP:GQ:PL	1/1:0,42:42:99:1614,126,0
chrX	185352	.	G	A	1181.77	PASS	AC=2;AF=1.00;AN=2;DP=34;ExcessHet=3.0103;FS=0.000;MLEAC=2;MLEAF=1.00;MQ=41.47;QD=34.76;SOR=1.085	GT:AD:DP:GQ:PL	1/1:0,34:34:99:1210,102,0
chrX	268296	.	C	T	570.77	PASS	AC=2;AF=1.00;AN=2;DP=15;ExcessHet=3.0103;FS=0.000;MLEAC=2;MLEAF=1.00;MQ=42.00;QD=28.34;SOR=1.112	GT:AD:DP:GQ:PL	1/1:0,15:15:45:599,45,0
chrX	281034	.	C	T	959.77	PASS	AC=2;AF=1.00;AN=2;DP=25;ExcessHet=3.0103;FS=0.000;MLEAC=2;MLEAF=1.00;MQ=41.84;QD=25.50;SOR=1.893	GT:AD:DP:GQ:PL	1/1:0,25:25:75:988,75,0
chrX	340610	.	C	T	1165.77	PASS	AC=2;AF=1.00;AN=2;DP=32;ExcessHet=3.0103;FS=0.000;MLEAC=2;MLEAF=1.00;MQ=41.88;QD=35.79;SOR=0.818	GT:AD:DP:GQ:PL	1/1:0,32:32:96:1194,96,0
chrX	381212	.	C	T	1309.77	PASS	AC=2;AF=1.00;AN=2;DP=33;ExcessHet=3.0103;FS=0.000;MLEAC=2;MLEAF=1.00;MQ=40.57;QD=30.87;SOR=0.752	GT:AD:DP:GQ:PL	1/1:0,33:33:99:1338,99,0
chrX	627227	.	G	A	1564.77	PASS	AC=2;AF=1.00;AN=2;DP=41;ExcessHet=3.0103;FS=0.000;MLEAC=2;MLEAF=1.00;MQ=41.26;QD=24.43;SOR=1.075	GT:AD:DP:GQ:PL	1/1:0,41:41:99:1593,123,0
chrXI	146062	.	A	G	645.77	PASS	AC=1;AF=0.500;AN=2;BaseQRankSum=-0.830;ClippingRankSum=0.000;DP=89;ExcessHet=3.0103;FS=13.360;MLEAC=1;MLEAF=0.500;MQ=40.71;MQRankSum=-5.108;QD=7.26;ReadPosRankSum=-5.646;SOR=2.179	GT:AD:DP:GQ:PL	0/1:66,23:89:99:674,0,2767
chrXI	146091	.	T	C	918.77	PASS	AC=1;AF=0.500;AN=2;BaseQRankSum=-1.793;ClippingRankSum=0.000;DP=126;ExcessHet=3.0103;FS=6.513;MLEAC=1;MLEAF=0.500;MQ=40.58;MQRankSum=-4.896;QD=7.35;ReadPosRankSum=-2.368;SOR=1.378	GT:AD:DP:GQ:PL	0/1:85,40:125:99:947,0,2888
chrXI	338865	.	G	A	1198.77	PASS	AC=2;AF=1.00;AN=2;DP=34;ExcessHet=3.0103;FS=0.000;MLEAC=2;MLEAF=1.00;MQ=42.00;QD=30.82;SOR=2.303	GT:AD:DP:GQ:PL	1/1:0,34:34:99:1227,102,0
chrXI	488448	.	G	A	1861.77	PASS	AC=2;AF=1.00;AN=2;DP=51;ExcessHet=3.0103;FS=0.000;MLEAC=2;MLEAF=1.00;MQ=41.96;QD=30.91;SOR=0.900	GT:AD:DP:GQ:PL	1/1:0,51:51:99:1890,153,0
chrXII	16497	.	C	T	1930.77	PASS	AC=2;AF=1.00;AN=2;DP=53;ExcessHet=3.0103;FS=0.000;MLEAC=2;MLEAF=1.00;MQ=42.00;QD=29.83;SOR=1.036	GT:AD:DP:GQ:PL	1/1:0,52:52:99:1959,156,0
chrXII	22025	.	C	T	1991.77	PASS	AC=2;AF=1.00;AN=2;DP=52;ExcessHet=3.0103;FS=0.000;MLEAC=2;MLEAF=1.00;MQ=41.45;QD=32.22;SOR=1.201	GT:AD:DP:GQ:PL	1/1:0,51:51:99:2020,153,0
chrXII	75109	.	C	T	1811.77	PASS	AC=2;AF=1.00;AN=2;DP=50;ExcessHet=3.0103;FS=0.000;MLEAC=2;MLEAF=1.00;MQ=41.88;QD=31.71;SOR=1.157	GT:AD:DP:GQ:PL	1/1:0,50:50:99:1840,150,0
chrXII	224715	.	G	A	605.77	PASS	AC=2;AF=1.00;AN=2;DP=19;ExcessHet=3.0103;FS=0.000;MLEAC=2;MLEAF=1.00;MQ=41.79;QD=33.65;SOR=1.493	GT:AD:DP:GQ:PL	1/1:0,18:18:54:634,54,0
chrXII	266181	.	G	A	1481.77	PASS	AC=2;AF=1.00;AN=2;DP=42;ExcessHet=3.0103;FS=0.000;MLEAC=2;MLEAF=1.00;MQ=41.65;QD=27.51;SOR=0.902	GT:AD:DP:GQ:PL	1/1:0,40:40:99:1510,120,0
chrXII	290104	.	G	A	1376.77	PASS	AC=2;AF=1.00;AN=2;DP=43;ExcessHet=3.0103;FS=0.000;MLEAC=2;MLEAF=1.00;MQ=41.66;QD=33.58;SOR=0.843	GT:AD:DP:GQ:PL	1/1:0,41:41:99:1405,123,0
chrXII	434481	.	G	A	1226.77	PASS	AC=2;AF=1.00;AN=2;DP=33;ExcessHet=3.0103;FS=0.000;MLEAC=2;MLEAF=1.00;MQ=41.88;QD=34.81;SOR=0.752	GT:AD:DP:GQ:PL	1/1:0,33:33:99:1255,99,0
chrXII	498824	.	G	A	956.77	PASS	AC=2;AF=1.00;AN=2;DP=23;ExcessHet=3.0103;FS=0.000;MLEAC=2;MLEAF=1.00;MQ=42.00;QD=30.65;SOR=0.963	GT:AD:DP:GQ:PL	1/1:0,23:23:69:985,69,0
chrXII	553644	.	G	A	2914.77	PASS	AC=2;AF=1.00;AN=2;DP=85;ExcessHet=3.0103;FS=0.000;MLEAC=2;MLEAF=1.00;MQ=41.84;QD=34.29;SOR=1.694	GT:AD:DP:GQ:PL	1/1:0,85:85:99:2943,255,0
chrXII	628466	.	C	T	1574.77	PASS	AC=2;AF=1.00;AN=2;DP=45;ExcessHet=3.0103;FS=0.000;MLEAC=2;MLEAF=1.00;MQ=41.28;QD=34.99;SOR=0.737	GT:AD:DP:GQ:PL	1/1:0,45:45:99:1603,135,0
chrXII	636659	.	C	T	830.77	PASS	AC=2;AF=1.00;AN=2;DP=21;ExcessHet=3.0103;FS=0.000;MLEAC=2;MLEAF=1.00;MQ=41.32;QD=31.79;SOR=1.508	GT:AD:DP:GQ:PL	1/1:0,21:21:63:859,63,0
chrXII	722329	.	G	A	1695.77	PASS	AC=2;AF=1.00;AN=2;DP=43;ExcessHet=3.0103;FS=0.000;MLEAC=2;MLEAF=1.00;MQ=42.00;QD=29.52;SOR=0.941	GT:AD:DP:GQ:PL	1/1:0,43:43:99:1724,129,0
chrXII	727057	.	G	A	2027.77	PASS	AC=2;AF=1.00;AN=2;DP=53;ExcessHet=3.0103;FS=0.000;MLEAC=2;MLEAF=1.00;MQ=41.46;QD=36.46;SOR=1.654	GT:AD:DP:GQ:PL	1/1:0,53:53:99:2056,159,0
chrXII	764137	.	C	T	2250.77	PASS	AC=2;AF=1.00;AN=2;DP=59;ExcessHet=3.0103;FS=0.000;MLEAC=2;MLEAF=1.00;MQ=41.62;QD=28.66;SOR=1.316	GT:AD:DP:GQ:PL	1/1:0,59:59:99:2279,177,0
chrXII	797173	.	C	T	1195.77	PASS	AC=2;AF=1.00;AN=2;DP=30;ExcessHet=3.0103;FS=0.000;MLEAC=2;MLEAF=1.00;MQ=42.00;QD=32.30;SOR=1.143	GT:AD:DP:GQ:PL	1/1:0,30:30:90:1224,90,0
chrXII	972179	.	G	A	655.77	PASS	AC=2;AF=1.00;AN=2;DP=18;ExcessHet=3.0103;FS=0.000;MLEAC=2;MLEAF=1.00;MQ=42.00;QD=27.13;SOR=0.914	GT:AD:DP:GQ:PL	1/1:0,18:18:54:684,54,0
chrXII	1055444	.	C	T	2084.77	PASS	AC=2;AF=1.00;AN=2;DP=54;ExcessHet=3.0103;FS=0.000;MLEAC=2;MLEAF=1.00;MQ=42.00;QD=30.12;SOR=1.697	GT:AD:DP:GQ:PL	1/1:0,54:54:99:2113,162,0
chrXIII	160448	.	C	T	1941.77	PASS	AC=2;AF=1.00;AN=2;DP=52;ExcessHet=3.0103;FS=0.000;MLEAC=2;MLEAF=1.00;MQ=42.00;QD=29.40;SOR=1.036	GT:AD:DP:GQ:PL	1/1:0,52:52:99:1970,156,0
chrXIII	349782	.	G	A	1061.77	PASS	AC=2;AF=1.00;AN=2;DP=29;ExcessHet=3.0103;FS=0.000;MLEAC=2;MLEAF=1.00;MQ=42.00;QD=33.60;SOR=1.071	GT:AD:DP:GQ:PL	1/1:0,29:29:87:1090,87,0
chrXIII	701152	.	G	A	1824.77	PASS	AC=2;AF=1.00;AN=2;DP=56;ExcessHet=3.0103;FS=0.000;MLEAC=2;MLEAF=1.00;MQ=41.86;QD=32.59;SOR=1.302	GT:AD:DP:GQ:PL	1/1:0,56:56:99:1853,167,0
chrXIII	707570	.	C	T	1444.77	PASS	AC=2;AF=1.00;AN=2;DP=38;ExcessHet=3.0103;FS=0.000;MLEAC=2;MLEAF=1.00;MQ=41.63;QD=33.85;SOR=1.040	GT:AD:DP:GQ:PL	1/1:0,38:38:99:1473,114,0
chrXIII	855757	.	C	T	1426.77	PASS	AC=2;AF=1.00;AN=2;DP=40;ExcessHet=3.0103;FS=0.000;MLEAC=2;MLEAF=1.00;MQ=41.64;QD=29.04;SOR=1.022	GT:AD:DP:GQ:PL	1/1:0,40:40:99:1455,120,0
chrXIV	45099	.	C	T	1409.77	PASS	AC=2;AF=1.00;AN=2;DP=38;ExcessHet=3.0103;FS=0.000;MLEAC=2;MLEAF=1.00;MQ=41.63;QD=25.42;SOR=0.693	GT:AD:DP:GQ:PL	1/1:0,38:38:99:1438,114,0
chrXIV	60264	.	G	A	1691.77	PASS	AC=2;AF=1.00;AN=2;DP=46;ExcessHet=3.0103;FS=0.000;MLEAC=2;MLEAF=1.00;MQ=42.00;QD=31.41;SOR=1.203	GT:AD:DP:GQ:PL	1/1:0,46:46:99:1720,138,0
chrXIV	77176	.	G	A	1144.77	PASS	AC=2;AF=1.00;AN=2;DP=33;ExcessHet=3.0103;FS=0.000;MLEAC=2;MLEAF=1.00;MQ=41.94;QD=34.69;SOR=1.022	GT:AD:DP:GQ:PL	1/1:0,33:33:99:1173,99,0
chrXIV	139531	.	C	A	2400.77	PASS	AC=1;AF=0.500;AN=2;BaseQRankSum=-0.453;ClippingRankSum=0.000;DP=320;ExcessHet=3.0103;FS=2.150;MLEAC=1;MLEAF=0.500;MQ=40.06;MQRankSum=-2.501;QD=7.69;ReadPosRankSum=-5.636;SOR=0.860	GT:AD:DP:GQ:PL	0/1:215,97:312:99:2429,0,6604
chrXIV	174468	.	G	A	1485.77	PASS	AC=2;AF=1.00;AN=2;DP=37;ExcessHet=3.0103;FS=0.000;MLEAC=2;MLEAF=1.00;MQ=42.00;QD=30.65;SOR=0.746	GT:AD:DP:GQ:PL	1/1:0,37:37:99:1514,111,0
chrXIV	174585	.	G	A	2235.77	PASS	AC=2;AF=1.00;AN=2;BaseQRankSum=0.905;ClippingRankSum=0.000;DP=62;ExcessHet=3.0103;FS=0.000;MLEAC=2;MLEAF=1.00;MQ=41.54;MQRankSum=-0.091;QD=27.34;ReadPosRankSum=-0.569;SOR=0.507	GT:AD:DP:GQ:PL	1/1:1,61:62:99:2264,158,0
chrXIV	302560	.	C	T	840.77	PASS	AC=2;AF=1.00;AN=2;DP=21;ExcessHet=3.0103;FS=0.000;MLEAC=2;MLEAF=1.00;MQ=42.00;QD=31.35;SOR=1.508	GT:AD:DP:GQ:PL	1/1:0,21:21:63:869,63,0
chrXIV	349125	.	G	A	1209.77	PASS	AC=2;AF=1.00;AN=2;DP=34;ExcessHet=3.0103;FS=0.000;MLEAC=2;MLEAF=1.00;MQ=41.88;QD=29.95;SOR=0.811	GT:AD:DP:GQ:PL	1/1:0,34:34:99:1238,102,0
chrXIV	485475	.	G	A	1363.77	PASS	AC=2;AF=1.00;AN=2;DP=38;ExcessHet=3.0103;FS=0.000;MLEAC=2;MLEAF=1.00;MQ=41.25;QD=31.44;SOR=0.798	GT:AD:DP:GQ:PL	1/1:0,38:38:99:1392,114,0
chrXIV	560694	.	G	A	2018.77	PASS	AC=2;AF=1.00;AN=2;DP=48;ExcessHet=3.0103;FS=0.000;MLEAC=2;MLEAF=1.00;MQ=40.59;QD=27.46;SOR=1.251	GT:AD:DP:GQ:PL	1/1:0,47:47:99:2047,141,0
chrXIV	560704	.	G	A	1969.77	PASS	AC=2;AF=1.00;AN=2;DP=44;ExcessHet=3.0103;FS=0.000;MLEAC=2;MLEAF=1.00;MQ=40.46;QD=30.65;SOR=1.055	GT:AD:DP:GQ:PL	1/1:0,43:43:99:1998,135,0
chrXV	212016	.	G	A	1735.77	PASS	AC=2;AF=1.00;AN=2;DP=50;ExcessHet=3.0103;FS=0.000;MLEAC=2;MLEAF=1.00;MQ=41.92;QD=34.72;SOR=0.859	GT:AD:DP:GQ:PL	1/1:0,50:50:99:1764,150,0
chrXV	322531	.	G	A	1316.77	PASS	AC=2;AF=1.00;AN=2;DP=35;ExcessHet=3.0103;FS=0.000;MLEAC=2;MLEAF=1.00;MQ=40.77;QD=29.70;SOR=2.115	GT:AD:DP:GQ:PL	1/1:0,35:35:99:1345,105,0
chrXV	516896	.	G	A	1302.77	PASS	AC=2;AF=1.00;AN=2;DP=35;ExcessHet=3.0103;FS=0.000;MLEAC=2;MLEAF=1.00;MQ=41.46;QD=29.67;SOR=0.869	GT:AD:DP:GQ:PL	1/1:0,35:35:99:1331,105,0
chrXV	551018	.	G	A	1972.77	PASS	AC=2;AF=1.00;AN=2;DP=52;ExcessHet=3.0103;FS=0.000;MLEAC=2;MLEAF=1.00;MQ=42.00;QD=34.50;SOR=0.770	GT:AD:DP:GQ:PL	1/1:0,52:52:99:2001,156,0
chrXV	683369	.	G	A	1641.77	PASS	AC=2;AF=1.00;AN=2;DP=42;ExcessHet=3.0103;FS=0.000;MLEAC=2;MLEAF=1.00;MQ=42.00;QD=32.40;SOR=1.402	GT:AD:DP:GQ:PL	1/1:0,42:42:99:1670,126,0
chrXV	683636	.	C	T	2397.77	PASS	AC=2;AF=1.00;AN=2;DP=61;ExcessHet=3.0103;FS=0.000;MLEAC=2;MLEAF=1.00;MQ=42.00;QD=32.15;SOR=1.498	GT:AD:DP:GQ:PL	1/1:0,61:61:99:2426,183,0
chrXV	841230	.	G	A	1492.77	PASS	AC=2;AF=1.00;AN=2;DP=39;ExcessHet=3.0103;FS=0.000;MLEAC=2;MLEAF=1.00;MQ=42.00;QD=29.36;SOR=0.968	GT:AD:DP:GQ:PL	1/1:0,39:39:99:1521,120,0
chrXV	901190	.	G	A	2083.77	PASS	AC=2;AF=1.00;AN=2;DP=58;ExcessHet=3.0103;FS=0.000;MLEAC=2;MLEAF=1.00;MQ=41.62;QD=32.79;SOR=1.047	GT:AD:DP:GQ:PL	1/1:0,57:57:99:2112,171,0
chrXV	901204	.	G	A	1949.77	PASS	AC=2;AF=1.00;AN=2;DP=56;ExcessHet=3.0103;FS=0.000;MLEAC=2;MLEAF=1.00;MQ=41.61;QD=30.48;SOR=0.970	GT:AD:DP:GQ:PL	1/1:0,55:55:99:1978,164,0
chrXVI	84668	.	G	A	2140.77	PASS	AC=2;AF=1.00;AN=2;DP=54;ExcessHet=3.0103;FS=0.000;MLEAC=2;MLEAF=1.00;MQ=41.20;QD=29.33;SOR=1.329	GT:AD:DP:GQ:PL	1/1:0,54:54:99:2169,162,0
chrXVI	92655	.	C	T	1417.77	PASS	AC=2;AF=1.00;AN=2;DP=39;ExcessHet=3.0103;FS=0.000;MLEAC=2;MLEAF=1.00;MQ=41.85;QD=28.47;SOR=0.968	GT:AD:DP:GQ:PL	1/1:0,39:39:99:1446,117,0
chrXVI	184745	.	G	A	2262.77	PASS	AC=2;AF=1.00;AN=2;DP=58;ExcessHet=3.0103;FS=0.000;MLEAC=2;MLEAF=1.00;MQ=41.97;QD=27.99;SOR=0.836	GT:AD:DP:GQ:PL	1/1:0,58:58:99:2291,174,0
