# Supplementary material for: Recombination Is Responsible for the Increased Recovery of Drug-Resistant Mutants with Hypermutated Genomes in Resting Yeast Diploids Expressing APOBEC Deaminases
Source: Front Genet. 2017 Dec 12;8:202. doi: 10.3389/fgene.2017.00202 (PMC5733079; doi:10.3389/fgene.2017.00202)
Supplement: Supplementary file 6 [file Data_Sheet_1.zip › PmCDA1_d6/N093-LAN210-Can-PmCDA1-NA-RUN7-D6_SNVs_final.vcf]

##fileformat=VCFv4.2
##FILTER=<ID=LowQual,Description="Low quality">
##FORMAT=<ID=AD,Number=R,Type=Integer,Description="Allelic depths for the ref and alt alleles in the order listed">
##FORMAT=<ID=DP,Number=1,Type=Integer,Description="Approximate read depth (reads with MQ=255 or with bad mates are filtered)">
##FORMAT=<ID=GQ,Number=1,Type=Integer,Description="Genotype Quality">
##FORMAT=<ID=GT,Number=1,Type=String,Description="Genotype">
##FORMAT=<ID=PL,Number=G,Type=Integer,Description="Normalized, Phred-scaled likelihoods for genotypes as defined in the VCF specification">
##GATKCommandLine.HaplotypeCaller=<ID=HaplotypeCaller,Version=3.8-0-ge9d806836,Date="Tue Sep 19 13:30:01 PDT 2017",Epoch=1505853001300,CommandLineOptions="analysis_type=HaplotypeCaller input_file=[N093-LAN210-Can-PmCDA1-NA-RUN7-D6_sorted_dedup_RG_realigned.bam] showFullBamList=false read_buffer_size=null read_filter=[] disable_read_filter=[] intervals=null excludeIntervals=[../../LAN210/20170903_LAN210_v0.10m_masked_v2.bed] interval_set_rule=UNION interval_merging=ALL interval_padding=0 reference_sequence=../../LAN210/LAN210_v0.10m.fasta nonDeterministicRandomSeed=false disableDithering=false maxRuntime=-1 maxRuntimeUnits=MINUTES downsampling_type=BY_SAMPLE downsample_to_fraction=null downsample_to_coverage=500 baq=OFF baqGapOpenPenalty=40.0 refactor_NDN_cigar_string=false fix_misencoded_quality_scores=false allow_potentially_misencoded_quality_scores=false useOriginalQualities=false defaultBaseQualities=-1 performanceLog=null BQSR=null quantize_quals=0 static_quantized_quals=null round_down_quantized=false disable_indel_quals=false emit_original_quals=false preserve_qscores_less_than=6 globalQScorePrior=-1.0 secondsBetweenProgressUpdates=10 validation_strictness=SILENT remove_program_records=false keep_program_records=false sample_rename_mapping_file=null unsafe=null use_jdk_deflater=false use_jdk_inflater=false disable_auto_index_creation_and_locking_when_reading_rods=false no_cmdline_in_header=false sites_only=false never_trim_vcf_format_field=false bcf=false bam_compression=null simplifyBAM=false disable_bam_indexing=false generate_md5=false num_threads=1 num_cpu_threads_per_data_thread=1 num_io_threads=0 monitorThreadEfficiency=false num_bam_file_handles=null read_group_black_list=null pedigree=[] pedigreeString=[] pedigreeValidationType=STRICT allow_intervals_with_unindexed_bam=false generateShadowBCF=false variant_index_type=DYNAMIC_SEEK variant_index_parameter=-1 reference_window_stop=0 phone_home= gatk_key=null tag=NA logging_level=INFO log_to_file=null help=false version=false out=/media/artem/artem_second/20170727_RUN8/Project_Stepchenkova/reanalyze_RUN7/N093-LAN210-Can-PmCDA1-NA-RUN7-D6/N093-LAN210-Can-PmCDA1-NA-RUN7-D6.vcf likelihoodCalculationEngine=PairHMM heterogeneousKmerSizeResolution=COMBO_MIN dbsnp=(RodBinding name= source=UNBOUND) dontTrimActiveRegions=false maxDiscARExtension=25 maxGGAARExtension=300 paddingAroundIndels=150 paddingAroundSNPs=20 comp=[] annotation=[] excludeAnnotation=[] group=[StandardAnnotation, StandardHCAnnotation] debug=false useFilteredReadsForAnnotations=false emitRefConfidence=NONE bamOutput=null bamWriterType=CALLED_HAPLOTYPES emitDroppedReads=false disableOptimizations=false annotateNDA=false useNewAFCalculator=false heterozygosity=0.001 indel_heterozygosity=1.25E-4 heterozygosity_stdev=0.01 standard_min_confidence_threshold_for_calling=10.0 standard_min_confidence_threshold_for_emitting=30.0 max_alternate_alleles=6 max_genotype_count=1024 max_num_PL_values=100 input_prior=[] sample_ploidy=2 genotyping_mode=DISCOVERY alleles=(RodBinding name= source=UNBOUND) contamination_fraction_to_filter=0.0 contamination_fraction_per_sample_file=null p_nonref_model=null exactcallslog=null output_mode=EMIT_VARIANTS_ONLY allSitePLs=false gcpHMM=10 pair_hmm_implementation=FASTEST_AVAILABLE phredScaledGlobalReadMismappingRate=45 noFpga=false nativePairHmmThreads=1 useDoublePrecision=false sample_name=null kmerSize=[10, 25] dontIncreaseKmerSizesForCycles=false allowNonUniqueKmersInRef=false numPruningSamples=1 recoverDanglingHeads=false doNotRecoverDanglingBranches=false minDanglingBranchLength=4 consensus=false maxNumHaplotypesInPopulation=128 errorCorrectKmers=false minPruning=2 debugGraphTransformations=false allowCyclesInKmerGraphToGeneratePaths=false graphOutput=null kmerLengthForReadErrorCorrection=25 minObservationsForKmerToBeSolid=20 GVCFGQBands=[1, 2, 3, 4, 5, 6, 7, 8, 9, 10, 11, 12, 13, 14, 15, 16, 17, 18, 19, 20, 21, 22, 23, 24, 25, 26, 27, 28, 29, 30, 31, 32, 33, 34, 35, 36, 37, 38, 39, 40, 41, 42, 43, 44, 45, 46, 47, 48, 49, 50, 51, 52, 53, 54, 55, 56, 57, 58, 59, 60, 70, 80, 90, 99] indelSizeToEliminateInRefModel=10 min_base_quality_score=10 includeUmappedReads=false useAllelesTrigger=false doNotRunPhysicalPhasing=true keepRG=null justDetermineActiveRegions=false dontGenotype=false dontUseSoftClippedBases=false captureAssemblyFailureBAM=false errorCorrectReads=false pcr_indel_model=CONSERVATIVE maxReadsInRegionPerSample=10000 minReadsPerAlignmentStart=10 mergeVariantsViaLD=false activityProfileOut=null activeRegionOut=null activeRegionIn=null activeRegionExtension=null forceActive=false activeRegionMaxSize=null bandPassSigma=null maxReadsInMemoryPerSample=30000 maxTotalReadsInMemory=10000000 maxProbPropagationDistance=50 activeProbabilityThreshold=0.002 min_mapping_quality_score=20 filter_reads_with_N_cigar=false filter_mismatching_base_and_quals=false filter_bases_not_stored=false">
##GATKCommandLine.SelectVariants=<ID=SelectVariants,Version=3.8-0-ge9d806836,Date="Tue Sep 19 13:33:30 PDT 2017",Epoch=1505853210132,CommandLineOptions="analysis_type=SelectVariants input_file=[] showFullBamList=false read_buffer_size=null read_filter=[] disable_read_filter=[] intervals=null excludeIntervals=null interval_set_rule=UNION interval_merging=ALL interval_padding=0 reference_sequence=../../LAN210/LAN210_v0.10m.fasta nonDeterministicRandomSeed=false disableDithering=false maxRuntime=-1 maxRuntimeUnits=MINUTES downsampling_type=BY_SAMPLE downsample_to_fraction=null downsample_to_coverage=1000 baq=OFF baqGapOpenPenalty=40.0 refactor_NDN_cigar_string=false fix_misencoded_quality_scores=false allow_potentially_misencoded_quality_scores=false useOriginalQualities=false defaultBaseQualities=-1 performanceLog=null BQSR=null quantize_quals=0 static_quantized_quals=null round_down_quantized=false disable_indel_quals=false emit_original_quals=false preserve_qscores_less_than=6 globalQScorePrior=-1.0 secondsBetweenProgressUpdates=10 validation_strictness=SILENT remove_program_records=false keep_program_records=false sample_rename_mapping_file=null unsafe=null use_jdk_deflater=false use_jdk_inflater=false disable_auto_index_creation_and_locking_when_reading_rods=false no_cmdline_in_header=false sites_only=false never_trim_vcf_format_field=false bcf=false bam_compression=null simplifyBAM=false disable_bam_indexing=false generate_md5=false num_threads=1 num_cpu_threads_per_data_thread=1 num_io_threads=0 monitorThreadEfficiency=false num_bam_file_handles=null read_group_black_list=null pedigree=[] pedigreeString=[] pedigreeValidationType=STRICT allow_intervals_with_unindexed_bam=false generateShadowBCF=false variant_index_type=DYNAMIC_SEEK variant_index_parameter=-1 reference_window_stop=0 phone_home= gatk_key=null tag=NA logging_level=INFO log_to_file=null help=false version=false variant=(RodBinding name=variant source=N093-LAN210-Can-PmCDA1-NA-RUN7-D6.vcf) discordance=(RodBinding name= source=UNBOUND) concordance=(RodBinding name= source=UNBOUND) out=/media/artem/artem_second/20170727_RUN8/Project_Stepchenkova/reanalyze_RUN7/N093-LAN210-Can-PmCDA1-NA-RUN7-D6/N093-LAN210-Can-PmCDA1-NA-RUN7-D6_SNVs.vcf sample_name=[] sample_expressions=null sample_file=null exclude_sample_name=[] exclude_sample_file=[] exclude_sample_expressions=[] selectexpressions=[] invertselect=false excludeNonVariants=false excludeFiltered=false preserveAlleles=false removeUnusedAlternates=false restrictAllelesTo=ALL keepOriginalAC=false keepOriginalDP=false mendelianViolation=false invertMendelianViolation=false mendelianViolationQualThreshold=0.0 select_random_fraction=0.0 remove_fraction_genotypes=0.0 selectTypeToInclude=[SNP] selectTypeToExclude=[] keepIDs=null excludeIDs=null fullyDecode=false justRead=false maxIndelSize=2147483647 minIndelSize=0 maxFilteredGenotypes=2147483647 minFilteredGenotypes=0 maxFractionFilteredGenotypes=1.0 minFractionFilteredGenotypes=0.0 maxNOCALLnumber=2147483647 maxNOCALLfraction=1.0 setFilteredGtToNocall=false ALLOW_NONOVERLAPPING_COMMAND_LINE_SAMPLES=false forceValidOutput=false filter_reads_with_N_cigar=false filter_mismatching_base_and_quals=false filter_bases_not_stored=false">
##INFO=<ID=AC,Number=A,Type=Integer,Description="Allele count in genotypes, for each ALT allele, in the same order as listed">
##INFO=<ID=AF,Number=A,Type=Float,Description="Allele Frequency, for each ALT allele, in the same order as listed">
##INFO=<ID=AN,Number=1,Type=Integer,Description="Total number of alleles in called genotypes">
##INFO=<ID=BaseQRankSum,Number=1,Type=Float,Description="Z-score from Wilcoxon rank sum test of Alt Vs. Ref base qualities">
##INFO=<ID=ClippingRankSum,Number=1,Type=Float,Description="Z-score From Wilcoxon rank sum test of Alt vs. Ref number of hard clipped bases">
##INFO=<ID=DP,Number=1,Type=Integer,Description="Approximate read depth; some reads may have been filtered">
##INFO=<ID=DS,Number=0,Type=Flag,Description="Were any of the samples downsampled?">
##INFO=<ID=ExcessHet,Number=1,Type=Float,Description="Phred-scaled p-value for exact test of excess heterozygosity">
##INFO=<ID=FS,Number=1,Type=Float,Description="Phred-scaled p-value using Fisher's exact test to detect strand bias">
##INFO=<ID=HaplotypeScore,Number=1,Type=Float,Description="Consistency of the site with at most two segregating haplotypes">
##INFO=<ID=InbreedingCoeff,Number=1,Type=Float,Description="Inbreeding coefficient as estimated from the genotype likelihoods per-sample when compared against the Hardy-Weinberg expectation">
##INFO=<ID=MLEAC,Number=A,Type=Integer,Description="Maximum likelihood expectation (MLE) for the allele counts (not necessarily the same as the AC), for each ALT allele, in the same order as listed">
##INFO=<ID=MLEAF,Number=A,Type=Float,Description="Maximum likelihood expectation (MLE) for the allele frequency (not necessarily the same as the AF), for each ALT allele, in the same order as listed">
##INFO=<ID=MQ,Number=1,Type=Float,Description="RMS Mapping Quality">
##INFO=<ID=MQRankSum,Number=1,Type=Float,Description="Z-score From Wilcoxon rank sum test of Alt vs. Ref read mapping qualities">
##INFO=<ID=QD,Number=1,Type=Float,Description="Variant Confidence/Quality by Depth">
##INFO=<ID=ReadPosRankSum,Number=1,Type=Float,Description="Z-score from Wilcoxon rank sum test of Alt vs. Ref read position bias">
##INFO=<ID=SOR,Number=1,Type=Float,Description="Symmetric Odds Ratio of 2x2 contingency table to detect strand bias">
##contig=<ID=chrI,length=198855>
##contig=<ID=chrII,length=810456>
##contig=<ID=chrIII,length=316501>
##contig=<ID=chrIV,length=1516959>
##contig=<ID=chrV,length=570663>
##contig=<ID=chrVI,length=270116>
##contig=<ID=chrVII,length=1084724>
##contig=<ID=chrVIII,length=557320>
##contig=<ID=chrIX,length=433988>
##contig=<ID=chrX,length=745688>
##contig=<ID=chrXI,length=666767>
##contig=<ID=chrXII,length=1065113>
##contig=<ID=chrXIII,length=917121>
##contig=<ID=chrXIV,length=784078>
##contig=<ID=chrXV,length=1078147>
##contig=<ID=chrXVI,length=943466>
##contig=<ID=mt,length=85611>
##reference=file:///media/artem/artem_second/20170727_RUN8/Project_Stepchenkova/reanalyze_RUN7/N093-LAN210-Can-PmCDA1-NA-RUN7-D6/../../LAN210/LAN210_v0.10m.fasta
##source=SelectVariants
#CHROM	POS	ID	REF	ALT	QUAL	FILTER	INFO	FORMAT	N093-LAN210-Can-PmCDA1-NA-RUN7-D6
chrI	30908	.	G	A	673.77	PASS	AC=2;AF=1.00;AN=2;DP=20;ExcessHet=3.0103;FS=0.000;MLEAC=2;MLEAF=1.00;MQ=42.00;QD=33.69;SOR=0.693	GT:AD:DP:GQ:PL	1/1:0,20:20:60:702,60,0
chrI	80281	.	G	A	565.77	PASS	AC=1;AF=0.500;AN=2;BaseQRankSum=2.237;ClippingRankSum=0.000;DP=30;ExcessHet=3.0103;FS=3.544;MLEAC=1;MLEAF=0.500;MQ=42.00;MQRankSum=0.000;QD=18.86;ReadPosRankSum=-0.188;SOR=1.627	GT:AD:DP:GQ:PL	0/1:14,16:30:99:594,0,414
chrI	111876	.	G	A	348.77	PASS	AC=1;AF=0.500;AN=2;BaseQRankSum=0.660;ClippingRankSum=0.000;DP=23;ExcessHet=3.0103;FS=1.808;MLEAC=1;MLEAF=0.500;MQ=41.29;MQRankSum=-0.909;QD=15.85;ReadPosRankSum=0.556;SOR=1.552	GT:AD:DP:GQ:PL	0/1:11,11:22:99:377,0,347
chrI	120138	.	C	T	236.77	PASS	AC=1;AF=0.500;AN=2;BaseQRankSum=1.141;ClippingRankSum=0.000;DP=26;ExcessHet=3.0103;FS=1.603;MLEAC=1;MLEAF=0.500;MQ=40.27;MQRankSum=0.151;QD=9.47;ReadPosRankSum=-2.837;SOR=1.085	GT:AD:DP:GQ:PL	0/1:16,9:25:99:265,0,481
chrI	130732	.	C	T	437.77	PASS	AC=1;AF=0.500;AN=2;BaseQRankSum=-0.183;ClippingRankSum=0.000;DP=26;ExcessHet=3.0103;FS=0.000;MLEAC=1;MLEAF=0.500;MQ=42.00;MQRankSum=0.000;QD=16.84;ReadPosRankSum=-0.522;SOR=1.061	GT:AD:DP:GQ:PL	0/1:13,13:26:99:466,0,466
chrI	141476	.	G	A	198.77	PASS	AC=1;AF=0.500;AN=2;BaseQRankSum=-1.701;ClippingRankSum=0.000;DP=12;ExcessHet=3.0103;FS=0.000;MLEAC=1;MLEAF=0.500;MQ=42.00;MQRankSum=0.000;QD=16.56;ReadPosRankSum=0.191;SOR=1.179	GT:AD:DP:GQ:PL	0/1:4,8:12:99:227,0,134
chrI	142375	.	G	A	447.77	PASS	AC=1;AF=0.500;AN=2;BaseQRankSum=1.217;ClippingRankSum=0.000;DP=23;ExcessHet=3.0103;FS=0.000;MLEAC=1;MLEAF=0.500;MQ=42.00;MQRankSum=0.000;QD=19.47;ReadPosRankSum=0.152;SOR=0.446	GT:AD:DP:GQ:PL	0/1:10,13:23:99:476,0,327
chrI	172961	.	G	A	462.77	PASS	AC=1;AF=0.500;AN=2;BaseQRankSum=0.351;ClippingRankSum=0.000;DP=34;ExcessHet=3.0103;FS=1.356;MLEAC=1;MLEAF=0.500;MQ=41.94;MQRankSum=-1.002;QD=13.61;ReadPosRankSum=1.375;SOR=0.803	GT:AD:DP:GQ:PL	0/1:18,16:34:99:491,0,533
chrI	177609	.	G	A	1088.77	PASS	AC=2;AF=1.00;AN=2;DP=31;ExcessHet=3.0103;FS=0.000;MLEAC=2;MLEAF=1.00;MQ=42.00;QD=34.24;SOR=1.143	GT:AD:DP:GQ:PL	1/1:0,30:30:90:1117,90,0
chrII	9622	.	C	T	113.77	PASS	AC=1;AF=0.500;AN=2;BaseQRankSum=-1.223;ClippingRankSum=0.000;DP=18;ExcessHet=3.0103;FS=5.119;MLEAC=1;MLEAF=0.500;MQ=41.55;MQRankSum=0.000;QD=7.11;ReadPosRankSum=-1.415;SOR=1.944	GT:AD:DP:GQ:PL	0/1:11,5:16:99:142,0,376
chrII	65815	.	C	T	308.77	PASS	AC=1;AF=0.500;AN=2;BaseQRankSum=0.737;ClippingRankSum=0.000;DP=29;ExcessHet=3.0103;FS=0.000;MLEAC=1;MLEAF=0.500;MQ=42.00;MQRankSum=0.000;QD=11.03;ReadPosRankSum=-0.284;SOR=0.627	GT:AD:DP:GQ:PL	0/1:17,11:28:99:337,0,518
chrII	78942	.	G	A	486.77	PASS	AC=1;AF=0.500;AN=2;BaseQRankSum=-1.520;ClippingRankSum=0.000;DP=31;ExcessHet=3.0103;FS=3.180;MLEAC=1;MLEAF=0.500;MQ=42.00;MQRankSum=0.000;QD=15.70;ReadPosRankSum=-1.707;SOR=1.104	GT:AD:DP:GQ:PL	0/1:13,18:31:99:515,0,405
chrII	91911	.	G	A	443.77	PASS	AC=1;AF=0.500;AN=2;BaseQRankSum=1.186;ClippingRankSum=0.000;DP=38;ExcessHet=3.0103;FS=1.290;MLEAC=1;MLEAF=0.500;MQ=41.95;MQRankSum=-1.119;QD=11.68;ReadPosRankSum=0.454;SOR=0.412	GT:AD:DP:GQ:PL	0/1:22,16:38:99:472,0,609
chrII	101833	.	G	A	592.77	PASS	AC=1;AF=0.500;AN=2;BaseQRankSum=1.557;ClippingRankSum=0.000;DP=39;ExcessHet=3.0103;FS=1.582;MLEAC=1;MLEAF=0.500;MQ=42.00;MQRankSum=0.000;QD=15.20;ReadPosRankSum=0.434;SOR=0.409	GT:AD:DP:GQ:PL	0/1:20,19:39:99:621,0,616
chrII	120779	.	G	A	630.77	PASS	AC=1;AF=0.500;AN=2;BaseQRankSum=0.634;ClippingRankSum=0.000;DP=34;ExcessHet=3.0103;FS=0.000;MLEAC=1;MLEAF=0.500;MQ=41.88;MQRankSum=-1.159;QD=18.55;ReadPosRankSum=-1.959;SOR=0.904	GT:AD:DP:GQ:PL	0/1:14,20:34:99:659,0,381
chrII	135591	.	G	A	307.77	PASS	AC=1;AF=0.500;AN=2;BaseQRankSum=0.182;ClippingRankSum=0.000;DP=29;ExcessHet=3.0103;FS=0.000;MLEAC=1;MLEAF=0.500;MQ=41.49;MQRankSum=0.853;QD=10.61;ReadPosRankSum=-0.542;SOR=0.555	GT:AD:DP:GQ:PL	0/1:18,11:29:99:336,0,587
chrII	171673	.	C	T	532.77	PASS	AC=1;AF=0.500;AN=2;BaseQRankSum=-0.286;ClippingRankSum=0.000;DP=28;ExcessHet=3.0103;FS=1.542;MLEAC=1;MLEAF=0.500;MQ=42.00;MQRankSum=0.000;QD=19.03;ReadPosRankSum=1.133;SOR=1.150	GT:AD:DP:GQ:PL	0/1:11,17:28:99:561,0,365
chrII	196924	.	C	T	453.77	PASS	AC=1;AF=0.500;AN=2;BaseQRankSum=1.388;ClippingRankSum=0.000;DP=40;ExcessHet=3.0103;FS=3.211;MLEAC=1;MLEAF=0.500;MQ=41.21;MQRankSum=0.972;QD=14.64;ReadPosRankSum=-0.650;SOR=0.302	GT:AD:DP:GQ:PL	0/1:17,14:31:99:482,0,514
chrII	251473	.	C	T	365.77	PASS	AC=1;AF=0.500;AN=2;BaseQRankSum=-0.861;ClippingRankSum=0.000;DP=25;ExcessHet=3.0103;FS=0.000;MLEAC=1;MLEAF=0.500;MQ=42.00;MQRankSum=0.000;QD=14.63;ReadPosRankSum=-1.477;SOR=0.941	GT:AD:DP:GQ:PL	0/1:13,12:25:99:394,0,452
chrII	251735	.	G	A	395.77	PASS	AC=1;AF=0.500;AN=2;BaseQRankSum=1.251;ClippingRankSum=0.000;DP=25;ExcessHet=3.0103;FS=1.871;MLEAC=1;MLEAF=0.500;MQ=42.00;MQRankSum=0.000;QD=17.21;ReadPosRankSum=-1.486;SOR=1.581	GT:AD:DP:GQ:PL	0/1:10,13:23:99:424,0,279
chrII	274269	.	G	A	69.77	PASS	AC=1;AF=0.500;AN=2;BaseQRankSum=0.135;ClippingRankSum=0.000;DP=8;ExcessHet=3.0103;FS=0.000;MLEAC=1;MLEAF=0.500;MQ=42.00;MQRankSum=0.000;QD=8.72;ReadPosRankSum=1.150;SOR=1.270	GT:AD:DP:GQ:PL	0/1:5,3:8:98:98,0,181
chrII	275375	.	G	A	319.77	PASS	AC=1;AF=0.500;AN=2;BaseQRankSum=-0.042;ClippingRankSum=0.000;DP=19;ExcessHet=3.0103;FS=4.561;MLEAC=1;MLEAF=0.500;MQ=41.22;MQRankSum=-0.949;QD=16.83;ReadPosRankSum=-0.126;SOR=0.148	GT:AD:DP:GQ:PL	0/1:10,9:19:99:348,0,745
chrII	275376	.	G	A	319.77	PASS	AC=1;AF=0.500;AN=2;BaseQRankSum=0.208;ClippingRankSum=0.000;DP=19;ExcessHet=3.0103;FS=4.561;MLEAC=1;MLEAF=0.500;MQ=41.22;MQRankSum=-0.949;QD=16.83;ReadPosRankSum=-0.377;SOR=0.148	GT:AD:DP:GQ:PL	0/1:10,9:19:99:348,0,745
chrII	275534	.	G	A	390.77	PASS	AC=1;AF=0.500;AN=2;BaseQRankSum=-1.009;ClippingRankSum=0.000;DP=23;ExcessHet=3.0103;FS=3.963;MLEAC=1;MLEAF=0.500;MQ=42.00;MQRankSum=0.000;QD=16.99;ReadPosRankSum=0.281;SOR=0.442	GT:AD:DP:GQ:PL	0/1:10,13:23:99:419,0,366
chrII	277743	.	G	A	451.77	PASS	AC=1;AF=0.500;AN=2;BaseQRankSum=0.394;ClippingRankSum=0.000;DP=29;ExcessHet=3.0103;FS=8.557;MLEAC=1;MLEAF=0.500;MQ=42.00;MQRankSum=0.000;QD=15.58;ReadPosRankSum=-0.636;SOR=1.851	GT:AD:DP:GQ:PL	0/1:14,15:29:99:480,0,428
chrII	277862	.	G	A	443.77	PASS	AC=1;AF=0.500;AN=2;BaseQRankSum=1.504;ClippingRankSum=0.000;DP=30;ExcessHet=3.0103;FS=3.155;MLEAC=1;MLEAF=0.500;MQ=41.51;MQRankSum=1.002;QD=14.79;ReadPosRankSum=-0.195;SOR=1.329	GT:AD:DP:GQ:PL	0/1:16,14:30:99:472,0,507
chrII	278281	.	G	A	593.77	PASS	AC=1;AF=0.500;AN=2;BaseQRankSum=-1.125;ClippingRankSum=0.000;DP=27;ExcessHet=3.0103;FS=0.000;MLEAC=1;MLEAF=0.500;MQ=41.33;MQRankSum=0.292;QD=21.99;ReadPosRankSum=0.136;SOR=1.022	GT:AD:DP:GQ:PL	0/1:8,19:27:99:622,0,233
chrII	278435	.	C	T	546.77	PASS	AC=1;AF=0.500;AN=2;BaseQRankSum=1.320;ClippingRankSum=0.000;DP=23;ExcessHet=3.0103;FS=9.054;MLEAC=1;MLEAF=0.500;MQ=42.00;MQRankSum=0.000;QD=23.77;ReadPosRankSum=-1.922;SOR=0.038	GT:AD:DP:GQ:PL	0/1:7,16:23:99:575,0,209
chrII	279237	.	C	T	100.77	PASS	AC=1;AF=0.500;AN=2;BaseQRankSum=-1.201;ClippingRankSum=0.000;DP=16;ExcessHet=3.0103;FS=0.000;MLEAC=1;MLEAF=0.500;MQ=41.07;MQRankSum=-1.348;QD=6.30;ReadPosRankSum=2.249;SOR=0.921	GT:AD:DP:GQ:PL	0/1:11,5:16:99:129,0,411
chrII	369516	.	G	A	428.77	PASS	AC=1;AF=0.500;AN=2;BaseQRankSum=-0.534;ClippingRankSum=0.000;DP=30;ExcessHet=3.0103;FS=5.649;MLEAC=1;MLEAF=0.500;MQ=40.98;MQRankSum=-1.693;QD=14.79;ReadPosRankSum=0.155;SOR=0.876	GT:AD:DP:GQ:PL	0/1:14,15:29:99:457,0,444
chrII	392324	.	G	A	178.77	PASS	AC=1;AF=0.500;AN=2;BaseQRankSum=0.464;ClippingRankSum=0.000;DP=19;ExcessHet=3.0103;FS=0.000;MLEAC=1;MLEAF=0.500;MQ=41.90;MQRankSum=-0.776;QD=11.17;ReadPosRankSum=-0.908;SOR=0.735	GT:AD:DP:GQ:PL	0/1:9,7:16:99:207,0,269
chrII	419588	.	G	A	384.77	PASS	AC=1;AF=0.500;AN=2;BaseQRankSum=0.745;ClippingRankSum=0.000;DP=29;ExcessHet=3.0103;FS=0.000;MLEAC=1;MLEAF=0.500;MQ=42.00;MQRankSum=0.000;QD=13.27;ReadPosRankSum=0.325;SOR=0.593	GT:AD:DP:GQ:PL	0/1:15,14:29:99:413,0,428
chrII	477551	.	C	T	68.77	PASS	AC=1;AF=0.500;AN=2;BaseQRankSum=2.278;ClippingRankSum=0.000;DP=14;ExcessHet=3.0103;FS=0.000;MLEAC=1;MLEAF=0.500;MQ=42.00;MQRankSum=0.000;QD=5.73;ReadPosRankSum=1.408;SOR=1.179	GT:AD:DP:GQ:PL	0/1:9,3:12:97:97,0,316
chrII	477747	.	C	T	109.77	PASS	AC=1;AF=0.500;AN=2;BaseQRankSum=-0.444;ClippingRankSum=0.000;DP=8;ExcessHet=3.0103;FS=0.000;MLEAC=1;MLEAF=0.500;MQ=42.00;MQRankSum=0.000;QD=13.72;ReadPosRankSum=-0.180;SOR=0.693	GT:AD:DP:GQ:PL	0/1:4,4:8:99:138,0,136
chrII	483405	.	C	T	275.77	PASS	AC=1;AF=0.500;AN=2;BaseQRankSum=2.906;ClippingRankSum=0.000;DP=14;ExcessHet=3.0103;FS=0.000;MLEAC=1;MLEAF=0.500;MQ=42.00;MQRankSum=0.000;QD=19.70;ReadPosRankSum=-0.584;SOR=0.473	GT:AD:DP:GQ:PL	0/1:6,8:14:99:304,0,162
chrII	526805	.	C	T	825.77	PASS	AC=2;AF=1.00;AN=2;DP=21;ExcessHet=3.0103;FS=0.000;MLEAC=2;MLEAF=1.00;MQ=42.00;QD=30.63;SOR=0.784	GT:AD:DP:GQ:PL	1/1:0,21:21:63:854,63,0
chrII	547271	.	C	T	339.77	PASS	AC=1;AF=0.500;AN=2;BaseQRankSum=1.179;ClippingRankSum=0.000;DP=18;ExcessHet=3.0103;FS=0.000;MLEAC=1;MLEAF=0.500;MQ=42.00;MQRankSum=0.000;QD=18.88;ReadPosRankSum=-0.537;SOR=1.085	GT:AD:DP:GQ:PL	0/1:8,10:18:99:368,0,249
chrII	657541	.	C	T	554.77	PASS	AC=1;AF=0.500;AN=2;BaseQRankSum=-1.298;ClippingRankSum=0.000;DP=33;ExcessHet=3.0103;FS=7.806;MLEAC=1;MLEAF=0.500;MQ=42.00;MQRankSum=0.000;QD=17.34;ReadPosRankSum=0.755;SOR=0.707	GT:AD:DP:GQ:PL	0/1:13,19:32:99:583,0,434
chrII	668314	.	G	A	780.77	PASS	AC=2;AF=1.00;AN=2;DP=22;ExcessHet=3.0103;FS=0.000;MLEAC=2;MLEAF=1.00;MQ=42.00;QD=29.09;SOR=0.784	GT:AD:DP:GQ:PL	1/1:0,21:21:63:809,63,0
chrII	681847	.	G	A	769.77	PASS	AC=2;AF=1.00;AN=2;DP=21;ExcessHet=3.0103;FS=0.000;MLEAC=2;MLEAF=1.00;MQ=41.81;QD=32.93;SOR=1.508	GT:AD:DP:GQ:PL	1/1:0,21:21:63:798,63,0
chrII	750231	.	C	T	1061.77	PASS	AC=2;AF=1.00;AN=2;DP=27;ExcessHet=3.0103;FS=0.000;MLEAC=2;MLEAF=1.00;MQ=42.00;QD=30.83;SOR=1.528	GT:AD:DP:GQ:PL	1/1:0,27:27:81:1090,81,0
chrIII	41534	.	C	T	320.77	PASS	AC=1;AF=0.500;AN=2;BaseQRankSum=0.538;ClippingRankSum=0.000;DP=29;ExcessHet=3.0103;FS=0.000;MLEAC=1;MLEAF=0.500;MQ=40.83;MQRankSum=-0.094;QD=11.06;ReadPosRankSum=-0.050;SOR=0.593	GT:AD:DP:GQ:PL	0/1:17,12:29:99:349,0,534
chrIII	49627	.	C	T	797.77	PASS	AC=2;AF=1.00;AN=2;DP=22;ExcessHet=3.0103;FS=0.000;MLEAC=2;MLEAF=1.00;MQ=42.00;QD=29.67;SOR=0.990	GT:AD:DP:GQ:PL	1/1:0,21:21:63:826,63,0
chrIII	51794	.	C	T	1125.77	PASS	AC=2;AF=1.00;AN=2;DP=27;ExcessHet=3.0103;FS=0.000;MLEAC=2;MLEAF=1.00;MQ=41.93;QD=34.04;SOR=0.922	GT:AD:DP:GQ:PL	1/1:0,27:27:81:1154,81,0
chrIII	94353	.	G	A	421.77	PASS	AC=1;AF=0.500;AN=2;BaseQRankSum=-1.228;ClippingRankSum=0.000;DP=29;ExcessHet=3.0103;FS=0.000;MLEAC=1;MLEAF=0.500;MQ=41.51;MQRankSum=-0.897;QD=14.54;ReadPosRankSum=2.093;SOR=0.804	GT:AD:DP:GQ:PL	0/1:14,15:29:99:450,0,509
chrIII	94363	.	G	A	362.77	PASS	AC=1;AF=0.500;AN=2;BaseQRankSum=0.647;ClippingRankSum=0.000;DP=27;ExcessHet=3.0103;FS=1.657;MLEAC=1;MLEAF=0.500;MQ=41.47;MQRankSum=0.969;QD=13.44;ReadPosRankSum=0.355;SOR=1.402	GT:AD:DP:GQ:PL	0/1:15,12:27:99:391,0,591
chrIII	103307	.	G	A	361.77	PASS	AC=1;AF=0.500;AN=2;BaseQRankSum=-0.376;ClippingRankSum=0.000;DP=18;ExcessHet=3.0103;FS=8.193;MLEAC=1;MLEAF=0.500;MQ=41.18;MQRankSum=1.532;QD=20.10;ReadPosRankSum=1.545;SOR=0.636	GT:AD:DP:GQ:PL	0/1:6,12:18:99:390,0,160
chrIII	104233	.	G	A	444.77	PASS	AC=1;AF=0.500;AN=2;BaseQRankSum=-0.977;ClippingRankSum=0.000;DP=25;ExcessHet=3.0103;FS=1.569;MLEAC=1;MLEAF=0.500;MQ=42.00;MQRankSum=0.000;QD=17.79;ReadPosRankSum=1.433;SOR=1.112	GT:AD:DP:GQ:PL	0/1:10,15:25:99:473,0,333
chrIII	120763	.	G	A	369.77	PASS	AC=1;AF=0.500;AN=2;BaseQRankSum=0.300;ClippingRankSum=0.000;DP=22;ExcessHet=3.0103;FS=4.589;MLEAC=1;MLEAF=0.500;MQ=42.00;MQRankSum=0.000;QD=16.81;ReadPosRankSum=-1.156;SOR=2.062	GT:AD:DP:GQ:PL	0/1:10,12:22:99:398,0,338
chrIII	122387	.	G	A	878.77	PASS	AC=2;AF=1.00;AN=2;DP=24;ExcessHet=3.0103;FS=0.000;MLEAC=2;MLEAF=1.00;MQ=41.38;QD=32.42;SOR=0.693	GT:AD:DP:GQ:PL	1/1:0,24:24:71:907,71,0
chrIII	144715	.	G	A	269.77	PASS	AC=1;AF=0.500;AN=2;BaseQRankSum=1.763;ClippingRankSum=0.000;DP=26;ExcessHet=3.0103;FS=1.623;MLEAC=1;MLEAF=0.500;MQ=42.00;MQRankSum=0.000;QD=10.79;ReadPosRankSum=-0.120;SOR=0.732	GT:AD:DP:GQ:PL	0/1:16,9:25:99:298,0,510
chrIII	224347	.	G	A	602.77	PASS	AC=1;AF=0.500;AN=2;BaseQRankSum=-0.590;ClippingRankSum=0.000;DP=34;ExcessHet=3.0103;FS=0.000;MLEAC=1;MLEAF=0.500;MQ=41.83;MQRankSum=-1.499;QD=18.27;ReadPosRankSum=-0.325;SOR=0.760	GT:AD:DP:GQ:PL	0/1:14,19:33:99:631,0,493
chrIII	264502	.	G	A	497.77	PASS	AC=1;AF=0.500;AN=2;BaseQRankSum=-0.816;ClippingRankSum=0.000;DP=31;ExcessHet=3.0103;FS=1.523;MLEAC=1;MLEAF=0.500;MQ=42.00;MQRankSum=0.000;QD=16.06;ReadPosRankSum=-0.069;SOR=0.357	GT:AD:DP:GQ:PL	0/1:15,16:31:99:526,0,509
chrIV	52177	.	G	A	720.77	PASS	AC=1;AF=0.500;AN=2;BaseQRankSum=0.514;ClippingRankSum=0.000;DP=34;ExcessHet=3.0103;FS=6.127;MLEAC=1;MLEAF=0.500;MQ=41.94;MQRankSum=-0.607;QD=22.52;ReadPosRankSum=-0.892;SOR=1.506	GT:AD:DP:GQ:PL	0/1:10,22:32:99:749,0,285
chrIV	78098	.	G	A	814.77	PASS	AC=1;AF=0.500;AN=2;BaseQRankSum=0.639;ClippingRankSum=0.000;DP=29;ExcessHet=3.0103;FS=0.000;MLEAC=1;MLEAF=0.500;MQ=41.93;MQRankSum=2.043;QD=28.10;ReadPosRankSum=-0.886;SOR=0.965	GT:AD:DP:GQ:PL	0/1:6,23:29:99:843,0,161
chrIV	104601	.	C	T	344.77	PASS	AC=1;AF=0.500;AN=2;BaseQRankSum=0.778;ClippingRankSum=0.000;DP=36;ExcessHet=3.0103;FS=0.000;MLEAC=1;MLEAF=0.500;MQ=41.95;MQRankSum=-1.324;QD=9.85;ReadPosRankSum=-1.564;SOR=0.582	GT:AD:DP:GQ:PL	0/1:23,12:35:99:373,0,774
chrIV	108749	.	G	A	514.77	PASS	AC=1;AF=0.500;AN=2;BaseQRankSum=-0.080;ClippingRankSum=0.000;DP=27;ExcessHet=3.0103;FS=4.530;MLEAC=1;MLEAF=0.500;MQ=42.00;MQRankSum=0.000;QD=19.80;ReadPosRankSum=1.322;SOR=0.148	GT:AD:DP:GQ:PL	0/1:10,16:26:99:543,0,334
chrIV	122003	.	C	T	173.77	PASS	AC=1;AF=0.500;AN=2;BaseQRankSum=0.279;ClippingRankSum=0.000;DP=20;ExcessHet=3.0103;FS=1.922;MLEAC=1;MLEAF=0.500;MQ=41.29;MQRankSum=0.839;QD=8.69;ReadPosRankSum=0.093;SOR=0.697	GT:AD:DP:GQ:PL	0/1:13,7:20:99:202,0,431
chrIV	126669	.	C	T	149.77	PASS	AC=1;AF=0.500;AN=2;BaseQRankSum=1.335;ClippingRankSum=0.000;DP=24;ExcessHet=3.0103;FS=2.399;MLEAC=1;MLEAF=0.500;MQ=42.00;MQRankSum=0.000;QD=6.51;ReadPosRankSum=-0.330;SOR=0.180	GT:AD:DP:GQ:PL	0/1:17,6:23:99:178,0,569
chrIV	130413	.	C	T	412.77	PASS	AC=1;AF=0.500;AN=2;BaseQRankSum=1.539;ClippingRankSum=0.000;DP=18;ExcessHet=3.0103;FS=0.000;MLEAC=1;MLEAF=0.500;MQ=42.00;MQRankSum=0.000;QD=22.93;ReadPosRankSum=0.633;SOR=0.551	GT:AD:DP:GQ:PL	0/1:5,13:18:99:441,0,134
chrIV	135784	.	C	T	389.77	PASS	AC=1;AF=0.500;AN=2;BaseQRankSum=-0.878;ClippingRankSum=0.000;DP=40;ExcessHet=3.0103;FS=4.743;MLEAC=1;MLEAF=0.500;MQ=41.29;MQRankSum=-1.813;QD=9.74;ReadPosRankSum=-0.900;SOR=0.477	GT:AD:DP:GQ:PL	0/1:25,15:40:99:418,0,873
chrIV	142171	.	C	T	219.77	PASS	AC=1;AF=0.500;AN=2;BaseQRankSum=0.334;ClippingRankSum=0.000;DP=34;ExcessHet=3.0103;FS=0.000;MLEAC=1;MLEAF=0.500;MQ=42.00;MQRankSum=0.000;QD=6.46;ReadPosRankSum=-0.801;SOR=0.895	GT:AD:DP:GQ:PL	0/1:25,9:34:99:248,0,901
chrIV	149240	.	C	T	366.77	PASS	AC=1;AF=0.500;AN=2;BaseQRankSum=1.637;ClippingRankSum=0.000;DP=36;ExcessHet=3.0103;FS=8.167;MLEAC=1;MLEAF=0.500;MQ=40.40;MQRankSum=0.514;QD=10.19;ReadPosRankSum=0.070;SOR=0.122	GT:AD:DP:GQ:PL	0/1:23,13:36:99:395,0,671
chrIV	154976	.	C	T	638.77	PASS	AC=1;AF=0.500;AN=2;BaseQRankSum=-0.259;ClippingRankSum=0.000;DP=37;ExcessHet=3.0103;FS=0.000;MLEAC=1;MLEAF=0.500;MQ=41.95;MQRankSum=0.000;QD=17.74;ReadPosRankSum=1.060;SOR=0.848	GT:AD:DP:GQ:PL	0/1:15,21:36:99:667,0,475
chrIV	156819	.	C	T	273.77	PASS	AC=1;AF=0.500;AN=2;BaseQRankSum=-0.105;ClippingRankSum=0.000;DP=41;ExcessHet=3.0103;FS=0.000;MLEAC=1;MLEAF=0.500;MQ=42.00;MQRankSum=0.000;QD=6.68;ReadPosRankSum=-1.811;SOR=0.653	GT:AD:DP:GQ:PL	0/1:30,11:41:99:302,0,1071
chrIV	160481	.	C	T	241.77	PASS	AC=1;AF=0.500;AN=2;BaseQRankSum=-1.718;ClippingRankSum=0.000;DP=35;ExcessHet=3.0103;FS=1.476;MLEAC=1;MLEAF=0.500;MQ=42.00;MQRankSum=0.000;QD=6.91;ReadPosRankSum=-1.809;SOR=0.387	GT:AD:DP:GQ:PL	0/1:25,10:35:99:270,0,935
chrIV	172114	.	C	T	427.77	PASS	AC=1;AF=0.500;AN=2;BaseQRankSum=-0.471;ClippingRankSum=0.000;DP=29;ExcessHet=3.0103;FS=0.000;MLEAC=1;MLEAF=0.500;MQ=42.00;MQRankSum=0.000;QD=14.75;ReadPosRankSum=-1.592;SOR=0.963	GT:AD:DP:GQ:PL	0/1:16,13:29:99:456,0,558
chrIV	172193	.	G	A	184.77	PASS	AC=1;AF=0.500;AN=2;BaseQRankSum=2.634;ClippingRankSum=0.000;DP=31;ExcessHet=3.0103;FS=4.218;MLEAC=1;MLEAF=0.500;MQ=42.00;MQRankSum=0.000;QD=5.96;ReadPosRankSum=0.128;SOR=1.755	GT:AD:DP:GQ:PL	0/1:24,7:31:99:213,0,772
chrIV	221863	.	G	A	256.77	PASS	AC=1;AF=0.500;AN=2;BaseQRankSum=-2.213;ClippingRankSum=0.000;DP=20;ExcessHet=3.0103;FS=10.620;MLEAC=1;MLEAF=0.500;MQ=42.00;MQRankSum=0.000;QD=13.51;ReadPosRankSum=-0.057;SOR=0.019	GT:AD:DP:GQ:PL	0/1:9,10:19:99:285,0,344
chrIV	233200	.	C	T	364.77	PASS	AC=1;AF=0.500;AN=2;BaseQRankSum=-1.624;ClippingRankSum=0.000;DP=32;ExcessHet=3.0103;FS=1.397;MLEAC=1;MLEAF=0.500;MQ=41.88;MQRankSum=-1.692;QD=11.40;ReadPosRankSum=-0.053;SOR=1.051	GT:AD:DP:GQ:PL	0/1:19,13:32:99:393,0,646
chrIV	235979	.	C	T	186.77	PASS	AC=1;AF=0.500;AN=2;BaseQRankSum=-0.764;ClippingRankSum=0.000;DP=20;ExcessHet=3.0103;FS=9.139;MLEAC=1;MLEAF=0.500;MQ=42.00;MQRankSum=0.000;QD=9.34;ReadPosRankSum=0.000;SOR=0.486	GT:AD:DP:GQ:PL	0/1:13,7:20:99:215,0,455
chrIV	246186	.	C	T	923.77	PASS	AC=1;AF=0.500;AN=2;BaseQRankSum=-0.625;ClippingRankSum=0.000;DP=33;ExcessHet=3.0103;FS=0.000;MLEAC=1;MLEAF=0.500;MQ=42.00;MQRankSum=0.000;QD=27.99;ReadPosRankSum=0.263;SOR=0.495	GT:AD:DP:GQ:PL	0/1:7,26:33:99:952,0,196
chrIV	302402	.	G	A	342.77	PASS	AC=1;AF=0.500;AN=2;BaseQRankSum=-0.137;ClippingRankSum=0.000;DP=22;ExcessHet=3.0103;FS=1.885;MLEAC=1;MLEAF=0.500;MQ=41.33;MQRankSum=0.925;QD=15.58;ReadPosRankSum=0.182;SOR=1.426	GT:AD:DP:GQ:PL	0/1:13,9:22:99:371,0,952
chrIV	302403	.	G	A	342.77	PASS	AC=1;AF=0.500;AN=2;BaseQRankSum=0.193;ClippingRankSum=0.000;DP=23;ExcessHet=3.0103;FS=3.925;MLEAC=1;MLEAF=0.500;MQ=41.36;MQRankSum=0.965;QD=14.90;ReadPosRankSum=-0.361;SOR=1.609	GT:AD:DP:GQ:PL	0/1:13,10:23:99:371,0,952
chrIV	329813	.	C	T	170.77	PASS	AC=1;AF=0.500;AN=2;BaseQRankSum=-0.707;ClippingRankSum=0.000;DP=25;ExcessHet=3.0103;FS=0.000;MLEAC=1;MLEAF=0.500;MQ=41.92;MQRankSum=0.772;QD=6.83;ReadPosRankSum=-0.433;SOR=0.200	GT:AD:DP:GQ:PL	0/1:17,8:25:99:199,0,590
chrIV	332344	.	C	T	641.77	PASS	AC=1;AF=0.500;AN=2;BaseQRankSum=-1.026;ClippingRankSum=0.000;DP=25;ExcessHet=3.0103;FS=2.114;MLEAC=1;MLEAF=0.500;MQ=40.69;MQRankSum=-1.012;QD=25.67;ReadPosRankSum=-1.706;SOR=0.207	GT:AD:DP:GQ:PL	0/1:5,20:25:99:670,0,139
chrIV	452297	.	G	A	728.77	PASS	AC=1;AF=0.500;AN=2;BaseQRankSum=-0.630;ClippingRankSum=0.000;DP=37;ExcessHet=3.0103;FS=3.029;MLEAC=1;MLEAF=0.500;MQ=42.00;MQRankSum=0.000;QD=19.70;ReadPosRankSum=1.023;SOR=0.428	GT:AD:DP:GQ:PL	0/1:14,23:37:99:757,0,427
chrIV	462949	.	C	T	369.77	PASS	AC=1;AF=0.500;AN=2;BaseQRankSum=1.560;ClippingRankSum=0.000;DP=37;ExcessHet=3.0103;FS=0.000;MLEAC=1;MLEAF=0.500;MQ=41.60;MQRankSum=-1.302;QD=9.99;ReadPosRankSum=-1.547;SOR=0.532	GT:AD:DP:GQ:PL	0/1:24,13:37:99:398,0,753
chrIV	478549	.	C	T	344.77	PASS	AC=1;AF=0.500;AN=2;BaseQRankSum=-2.958;ClippingRankSum=0.000;DP=32;ExcessHet=3.0103;FS=0.000;MLEAC=1;MLEAF=0.500;MQ=42.00;MQRankSum=0.000;QD=10.77;ReadPosRankSum=-1.812;SOR=0.757	GT:AD:DP:GQ:PL	0/1:19,13:32:99:373,0,723
chrIV	480435	.	C	T	509.77	PASS	AC=1;AF=0.500;AN=2;BaseQRankSum=1.358;ClippingRankSum=0.000;DP=26;ExcessHet=3.0103;FS=9.616;MLEAC=1;MLEAF=0.500;MQ=42.00;MQRankSum=0.000;QD=19.61;ReadPosRankSum=-0.500;SOR=0.304	GT:AD:DP:GQ:PL	0/1:11,15:26:99:538,0,302
chrIV	496437	.	C	T	486.77	PASS	AC=1;AF=0.500;AN=2;BaseQRankSum=-2.349;ClippingRankSum=0.000;DP=37;ExcessHet=3.0103;FS=10.037;MLEAC=1;MLEAF=0.500;MQ=41.21;MQRankSum=-1.434;QD=13.16;ReadPosRankSum=-1.479;SOR=0.503	GT:AD:DP:GQ:PL	0/1:19,18:37:99:515,0,678
chrIV	503447	.	C	T	441.77	PASS	AC=1;AF=0.500;AN=2;BaseQRankSum=-2.187;ClippingRankSum=0.000;DP=35;ExcessHet=3.0103;FS=1.317;MLEAC=1;MLEAF=0.500;MQ=42.00;MQRankSum=0.000;QD=12.99;ReadPosRankSum=-1.720;SOR=0.976	GT:AD:DP:GQ:PL	0/1:20,14:34:99:470,0,772
chrIV	543482	.	G	A	385.77	PASS	AC=1;AF=0.500;AN=2;BaseQRankSum=-1.286;ClippingRankSum=0.000;DP=37;ExcessHet=3.0103;FS=0.000;MLEAC=1;MLEAF=0.500;MQ=41.62;MQRankSum=0.924;QD=11.02;ReadPosRankSum=0.109;SOR=0.818	GT:AD:DP:GQ:PL	0/1:20,15:35:99:414,0,657
chrIV	543518	.	G	A	379.77	PASS	AC=1;AF=0.500;AN=2;BaseQRankSum=0.503;ClippingRankSum=0.000;DP=35;ExcessHet=3.0103;FS=5.368;MLEAC=1;MLEAF=0.500;MQ=42.00;MQRankSum=0.000;QD=11.17;ReadPosRankSum=1.976;SOR=0.980	GT:AD:DP:GQ:PL	0/1:21,13:34:99:408,0,696
chrIV	544336	.	C	T	420.77	PASS	AC=1;AF=0.500;AN=2;BaseQRankSum=-0.415;ClippingRankSum=0.000;DP=28;ExcessHet=3.0103;FS=1.690;MLEAC=1;MLEAF=0.500;MQ=42.00;MQRankSum=0.000;QD=15.58;ReadPosRankSum=0.032;SOR=0.313	GT:AD:DP:GQ:PL	0/1:13,14:27:99:449,0,404
chrIV	544395	.	C	T	468.77	PASS	AC=1;AF=0.500;AN=2;BaseQRankSum=0.191;ClippingRankSum=0.000;DP=32;ExcessHet=3.0103;FS=1.643;MLEAC=1;MLEAF=0.500;MQ=41.88;MQRankSum=-1.393;QD=14.65;ReadPosRankSum=-0.082;SOR=0.283	GT:AD:DP:GQ:PL	0/1:16,16:32:99:497,0,488
chrIV	556228	.	G	A	415.77	PASS	AC=1;AF=0.500;AN=2;BaseQRankSum=0.552;ClippingRankSum=0.000;DP=25;ExcessHet=3.0103;FS=1.580;MLEAC=1;MLEAF=0.500;MQ=40.85;MQRankSum=-1.330;QD=16.63;ReadPosRankSum=-0.164;SOR=1.179	GT:AD:DP:GQ:PL	0/1:12,13:25:99:444,0,394
chrIV	563408	.	C	T	436.77	PASS	AC=1;AF=0.500;AN=2;BaseQRankSum=0.860;ClippingRankSum=0.000;DP=40;ExcessHet=3.0103;FS=5.015;MLEAC=1;MLEAF=0.500;MQ=41.90;MQRankSum=-1.698;QD=11.80;ReadPosRankSum=0.233;SOR=1.405	GT:AD:DP:GQ:PL	0/1:22,15:37:99:465,0,692
chrIV	563800	.	C	T	525.77	PASS	AC=1;AF=0.500;AN=2;BaseQRankSum=0.836;ClippingRankSum=0.000;DP=47;ExcessHet=3.0103;FS=18.372;MLEAC=1;MLEAF=0.500;MQ=42.00;MQRankSum=0.000;QD=11.19;ReadPosRankSum=0.289;SOR=2.104	GT:AD:DP:GQ:PL	0/1:30,17:47:99:554,0,1042
chrIV	570477	.	G	A	305.77	PASS	AC=1;AF=0.500;AN=2;BaseQRankSum=-0.014;ClippingRankSum=0.000;DP=41;ExcessHet=3.0103;FS=0.000;MLEAC=1;MLEAF=0.500;MQ=41.86;MQRankSum=-1.304;QD=7.46;ReadPosRankSum=0.016;SOR=0.850	GT:AD:DP:GQ:PL	0/1:28,13:41:99:334,0,840
chrIV	588089	.	C	T	310.77	PASS	AC=1;AF=0.500;AN=2;BaseQRankSum=0.279;ClippingRankSum=0.000;DP=30;ExcessHet=3.0103;FS=1.744;MLEAC=1;MLEAF=0.500;MQ=42.00;MQRankSum=0.000;QD=10.36;ReadPosRankSum=0.417;SOR=1.244	GT:AD:DP:GQ:PL	0/1:18,12:30:99:339,0,574
chrIV	600246	.	G	A	800.77	PASS	AC=1;AF=0.500;AN=2;BaseQRankSum=1.459;ClippingRankSum=0.000;DP=34;ExcessHet=3.0103;FS=0.000;MLEAC=1;MLEAF=0.500;MQ=41.57;MQRankSum=1.733;QD=23.55;ReadPosRankSum=0.363;SOR=0.735	GT:AD:DP:GQ:PL	0/1:9,25:34:99:829,0,185
chrIV	600735	.	C	T	269.77	PASS	AC=1;AF=0.500;AN=2;BaseQRankSum=-0.873;ClippingRankSum=0.000;DP=33;ExcessHet=3.0103;FS=5.488;MLEAC=1;MLEAF=0.500;MQ=41.94;MQRankSum=0.000;QD=8.43;ReadPosRankSum=-0.516;SOR=0.498	GT:AD:DP:GQ:PL	0/1:21,11:32:99:298,0,743
chrIV	600798	.	C	T	1003.77	PASS	AC=1;AF=0.500;AN=2;BaseQRankSum=0.785;ClippingRankSum=0.000;DP=43;ExcessHet=3.0103;FS=1.372;MLEAC=1;MLEAF=0.500;MQ=41.95;MQRankSum=0.000;QD=23.90;ReadPosRankSum=0.205;SOR=1.085	GT:AD:DP:GQ:PL	0/1:13,29:42:99:1032,0,383
chrIV	600915	.	C	T	234.77	PASS	AC=1;AF=0.500;AN=2;BaseQRankSum=0.855;ClippingRankSum=0.000;DP=27;ExcessHet=3.0103;FS=4.099;MLEAC=1;MLEAF=0.500;MQ=41.41;MQRankSum=0.772;QD=9.39;ReadPosRankSum=1.426;SOR=0.952	GT:AD:DP:GQ:PL	0/1:17,8:25:99:263,0,596
chrIV	616798	.	C	T	351.77	PASS	AC=1;AF=0.500;AN=2;BaseQRankSum=-1.084;ClippingRankSum=0.000;DP=42;ExcessHet=3.0103;FS=1.435;MLEAC=1;MLEAF=0.500;MQ=41.95;MQRankSum=0.000;QD=8.58;ReadPosRankSum=-0.573;SOR=0.425	GT:AD:DP:GQ:PL	0/1:28,13:41:99:380,0,1013
chrIV	645145	.	G	A	459.77	PASS	AC=1;AF=0.500;AN=2;BaseQRankSum=1.743;ClippingRankSum=0.000;DP=49;ExcessHet=3.0103;FS=0.000;MLEAC=1;MLEAF=0.500;MQ=40.77;MQRankSum=-0.236;QD=9.58;ReadPosRankSum=-0.307;SOR=0.793	GT:AD:DP:GQ:PL	0/1:32,16:48:99:488,0,1022
chrIV	652523	.	G	A	259.77	PASS	AC=1;AF=0.500;AN=2;BaseQRankSum=0.493;ClippingRankSum=0.000;DP=32;ExcessHet=3.0103;FS=6.778;MLEAC=1;MLEAF=0.500;MQ=42.00;MQRankSum=0.000;QD=8.12;ReadPosRankSum=-1.264;SOR=2.303	GT:AD:DP:GQ:PL	0/1:22,10:32:99:288,0,677
chrIV	653263	.	G	A	374.77	PASS	AC=1;AF=0.500;AN=2;BaseQRankSum=-1.051;ClippingRankSum=0.000;DP=27;ExcessHet=3.0103;FS=0.000;MLEAC=1;MLEAF=0.500;MQ=41.47;MQRankSum=-0.964;QD=13.88;ReadPosRankSum=-0.811;SOR=0.582	GT:AD:DP:GQ:PL	0/1:14,13:27:99:403,0,478
chrIV	695805	.	C	T	787.77	PASS	AC=1;AF=0.500;AN=2;BaseQRankSum=-0.048;ClippingRankSum=0.000;DP=38;ExcessHet=3.0103;FS=0.000;MLEAC=1;MLEAF=0.500;MQ=41.56;MQRankSum=-1.015;QD=21.29;ReadPosRankSum=0.055;SOR=0.569	GT:AD:DP:GQ:PL	0/1:13,24:37:99:816,0,436
chrIV	720697	.	G	A	249.77	PASS	AC=1;AF=0.500;AN=2;BaseQRankSum=-0.688;ClippingRankSum=0.000;DP=41;ExcessHet=3.0103;FS=3.030;MLEAC=1;MLEAF=0.500;MQ=41.95;MQRankSum=0.672;QD=6.24;ReadPosRankSum=-0.714;SOR=0.633	GT:AD:DP:GQ:PL	0/1:29,11:40:99:278,0,1001
chrIV	734023	.	C	T	564.77	PASS	AC=1;AF=0.500;AN=2;BaseQRankSum=-1.078;ClippingRankSum=0.000;DP=31;ExcessHet=3.0103;FS=0.000;MLEAC=1;MLEAF=0.500;MQ=42.00;MQRankSum=0.000;QD=18.22;ReadPosRankSum=-1.778;SOR=0.859	GT:AD:DP:GQ:PL	0/1:13,18:31:99:593,0,429
chrIV	746835	.	C	T	537.77	PASS	AC=1;AF=0.500;AN=2;BaseQRankSum=-1.081;ClippingRankSum=0.000;DP=41;ExcessHet=3.0103;FS=2.795;MLEAC=1;MLEAF=0.500;MQ=41.19;MQRankSum=-1.149;QD=13.44;ReadPosRankSum=-1.073;SOR=0.695	GT:AD:DP:GQ:PL	0/1:22,18:40:99:566,0,769
chrIV	769048	.	G	A	322.77	PASS	AC=1;AF=0.500;AN=2;BaseQRankSum=-0.494;ClippingRankSum=0.000;DP=36;ExcessHet=3.0103;FS=1.421;MLEAC=1;MLEAF=0.500;MQ=42.00;MQRankSum=0.000;QD=8.97;ReadPosRankSum=0.094;SOR=1.218	GT:AD:DP:GQ:PL	0/1:24,12:36:99:351,0,812
chrIV	783821	.	G	A	188.77	PASS	AC=1;AF=0.500;AN=2;BaseQRankSum=2.606;ClippingRankSum=0.000;DP=30;ExcessHet=3.0103;FS=0.000;MLEAC=1;MLEAF=0.500;MQ=42.00;MQRankSum=0.000;QD=6.29;ReadPosRankSum=0.736;SOR=1.022	GT:AD:DP:GQ:PL	0/1:23,7:30:99:217,0,761
chrIV	784429	.	G	A	418.77	PASS	AC=1;AF=0.500;AN=2;BaseQRankSum=-1.727;ClippingRankSum=0.000;DP=51;ExcessHet=3.0103;FS=1.172;MLEAC=1;MLEAF=0.500;MQ=41.36;MQRankSum=-0.622;QD=8.21;ReadPosRankSum=0.715;SOR=1.058	GT:AD:DP:GQ:PL	0/1:34,17:51:99:447,0,1218
chrIV	794229	.	G	A	375.77	PASS	AC=1;AF=0.500;AN=2;BaseQRankSum=-1.693;ClippingRankSum=0.000;DP=33;ExcessHet=3.0103;FS=0.000;MLEAC=1;MLEAF=0.500;MQ=41.57;MQRankSum=0.920;QD=11.39;ReadPosRankSum=-1.475;SOR=0.793	GT:AD:DP:GQ:PL	0/1:19,14:33:99:404,0,657
chrIV	833707	.	C	T	239.77	PASS	AC=1;AF=0.500;AN=2;BaseQRankSum=-1.957;ClippingRankSum=0.000;DP=20;ExcessHet=3.0103;FS=1.984;MLEAC=1;MLEAF=0.500;MQ=42.00;MQRankSum=0.000;QD=12.62;ReadPosRankSum=0.907;SOR=1.609	GT:AD:DP:GQ:PL	0/1:11,8:19:99:268,0,422
chrIV	833874	.	G	A	438.77	PASS	AC=1;AF=0.500;AN=2;BaseQRankSum=0.191;ClippingRankSum=0.000;DP=41;ExcessHet=3.0103;FS=7.090;MLEAC=1;MLEAF=0.500;MQ=41.59;MQRankSum=1.124;QD=10.70;ReadPosRankSum=-1.623;SOR=1.911	GT:AD:DP:GQ:PL	0/1:26,15:41:99:467,0,809
chrIV	861965	.	C	T	318.77	PASS	AC=1;AF=0.500;AN=2;BaseQRankSum=0.164;ClippingRankSum=0.000;DP=30;ExcessHet=3.0103;FS=4.356;MLEAC=1;MLEAF=0.500;MQ=42.00;MQRankSum=0.000;QD=10.99;ReadPosRankSum=0.367;SOR=1.981	GT:AD:DP:GQ:PL	0/1:19,10:29:99:347,0,737
chrIV	884416	.	G	A	380.77	PASS	AC=1;AF=0.500;AN=2;BaseQRankSum=-0.094;ClippingRankSum=0.000;DP=33;ExcessHet=3.0103;FS=15.754;MLEAC=1;MLEAF=0.500;MQ=41.34;MQRankSum=-0.312;QD=11.54;ReadPosRankSum=-0.361;SOR=4.174	GT:AD:DP:GQ:PL	0/1:20,13:33:99:409,0,681
chrIV	915379	.	G	A	281.77	PASS	AC=1;AF=0.500;AN=2;BaseQRankSum=0.277;ClippingRankSum=0.000;DP=31;ExcessHet=3.0103;FS=1.451;MLEAC=1;MLEAF=0.500;MQ=42.00;MQRankSum=0.000;QD=9.09;ReadPosRankSum=-0.258;SOR=0.721	GT:AD:DP:GQ:PL	0/1:20,11:31:99:310,0,593
chrIV	916427	.	C	T	412.77	PASS	AC=1;AF=0.500;AN=2;BaseQRankSum=-1.231;ClippingRankSum=0.000;DP=45;ExcessHet=3.0103;FS=2.699;MLEAC=1;MLEAF=0.500;MQ=42.00;MQRankSum=0.000;QD=9.17;ReadPosRankSum=-0.515;SOR=0.346	GT:AD:DP:GQ:PL	0/1:28,17:45:99:441,0,942
chrIV	927279	.	C	T	201.77	PASS	AC=1;AF=0.500;AN=2;BaseQRankSum=1.037;ClippingRankSum=0.000;DP=19;ExcessHet=3.0103;FS=2.062;MLEAC=1;MLEAF=0.500;MQ=42.00;MQRankSum=0.000;QD=11.87;ReadPosRankSum=-1.247;SOR=1.609	GT:AD:DP:GQ:PL	0/1:10,7:17:99:230,0,298
chrIV	936210	.	G	A	617.77	PASS	AC=1;AF=0.500;AN=2;BaseQRankSum=0.240;ClippingRankSum=0.000;DP=50;ExcessHet=3.0103;FS=5.957;MLEAC=1;MLEAF=0.500;MQ=42.00;MQRankSum=0.000;QD=12.36;ReadPosRankSum=2.009;SOR=1.609	GT:AD:DP:GQ:PL	0/1:28,22:50:99:646,0,872
chrIV	960335	.	C	T	815.77	PASS	AC=1;AF=0.500;AN=2;BaseQRankSum=0.697;ClippingRankSum=0.000;DP=42;ExcessHet=3.0103;FS=2.845;MLEAC=1;MLEAF=0.500;MQ=42.00;MQRankSum=0.000;QD=19.90;ReadPosRankSum=1.077;SOR=0.334	GT:AD:DP:GQ:PL	0/1:15,26:41:99:844,0,395
chrIV	960443	.	C	T	550.77	PASS	AC=1;AF=0.500;AN=2;BaseQRankSum=-0.961;ClippingRankSum=0.000;DP=27;ExcessHet=3.0103;FS=3.565;MLEAC=1;MLEAF=0.500;MQ=42.00;MQRankSum=0.000;QD=20.40;ReadPosRankSum=1.333;SOR=0.876	GT:AD:DP:GQ:PL	0/1:10,17:27:99:579,0,334
chrIV	994378	.	G	A	526.77	PASS	AC=1;AF=0.500;AN=2;BaseQRankSum=-2.027;ClippingRankSum=0.000;DP=21;ExcessHet=3.0103;FS=2.092;MLEAC=1;MLEAF=0.500;MQ=42.00;MQRankSum=0.000;QD=25.08;ReadPosRankSum=0.248;SOR=1.371	GT:AD:DP:GQ:PL	0/1:4,17:21:99:555,0,111
chrIV	1011626	.	G	A	482.77	PASS	AC=1;AF=0.500;AN=2;BaseQRankSum=2.664;ClippingRankSum=0.000;DP=28;ExcessHet=3.0103;FS=8.975;MLEAC=1;MLEAF=0.500;MQ=41.47;MQRankSum=0.000;QD=17.88;ReadPosRankSum=1.212;SOR=2.448	GT:AD:DP:GQ:PL	0/1:12,15:27:99:511,0,303
chrIV	1013317	.	C	T	471.77	PASS	AC=1;AF=0.500;AN=2;BaseQRankSum=-0.926;ClippingRankSum=0.000;DP=27;ExcessHet=3.0103;FS=1.617;MLEAC=1;MLEAF=0.500;MQ=41.47;MQRankSum=-0.712;QD=18.14;ReadPosRankSum=-0.545;SOR=1.244	GT:AD:DP:GQ:PL	0/1:10,16:26:99:500,0,302
chrIV	1036682	.	G	A	153.77	PASS	AC=1;AF=0.500;AN=2;BaseQRankSum=1.018;ClippingRankSum=0.000;DP=22;ExcessHet=3.0103;FS=0.000;MLEAC=1;MLEAF=0.500;MQ=41.91;MQRankSum=0.000;QD=8.09;ReadPosRankSum=0.635;SOR=0.368	GT:AD:DP:GQ:PL	0/1:13,6:19:99:182,0,399
chrIV	1054007	.	G	A	283.77	PASS	AC=1;AF=0.500;AN=2;BaseQRankSum=0.107;ClippingRankSum=0.000;DP=36;ExcessHet=3.0103;FS=1.496;MLEAC=1;MLEAF=0.500;MQ=41.61;MQRankSum=0.682;QD=7.88;ReadPosRankSum=0.926;SOR=0.350	GT:AD:DP:GQ:PL	0/1:26,10:36:99:312,0,937
chrIV	1075552	.	G	A	189.77	PASS	AC=1;AF=0.500;AN=2;BaseQRankSum=-0.346;ClippingRankSum=0.000;DP=29;ExcessHet=3.0103;FS=9.640;MLEAC=1;MLEAF=0.500;MQ=41.49;MQRankSum=-1.543;QD=6.54;ReadPosRankSum=-2.080;SOR=1.768	GT:AD:DP:GQ:PL	0/1:21,8:29:99:218,0,708
chrIV	1112320	.	G	A	271.77	PASS	AC=1;AF=0.500;AN=2;BaseQRankSum=-1.396;ClippingRankSum=0.000;DP=29;ExcessHet=3.0103;FS=1.550;MLEAC=1;MLEAF=0.500;MQ=42.00;MQRankSum=0.000;QD=9.37;ReadPosRankSum=-1.007;SOR=1.025	GT:AD:DP:GQ:PL	0/1:19,10:29:99:300,0,732
chrIV	1125395	.	C	T	202.77	PASS	AC=1;AF=0.500;AN=2;BaseQRankSum=1.017;ClippingRankSum=0.000;DP=22;ExcessHet=3.0103;FS=1.922;MLEAC=1;MLEAF=0.500;MQ=41.91;MQRankSum=0.808;QD=9.66;ReadPosRankSum=0.080;SOR=1.609	GT:AD:DP:GQ:PL	0/1:14,7:21:99:231,0,467
chrIV	1183458	.	C	T	258.77	PASS	AC=1;AF=0.500;AN=2;BaseQRankSum=-1.658;ClippingRankSum=0.000;DP=31;ExcessHet=3.0103;FS=5.632;MLEAC=1;MLEAF=0.500;MQ=41.48;MQRankSum=-0.436;QD=8.35;ReadPosRankSum=0.154;SOR=1.112	GT:AD:DP:GQ:PL	0/1:20,11:31:99:287,0,735
chrIV	1187032	.	G	A	293.77	PASS	AC=1;AF=0.500;AN=2;BaseQRankSum=-2.102;ClippingRankSum=0.000;DP=27;ExcessHet=3.0103;FS=0.000;MLEAC=1;MLEAF=0.500;MQ=41.47;MQRankSum=0.000;QD=11.30;ReadPosRankSum=-1.459;SOR=0.693	GT:AD:DP:GQ:PL	0/1:14,12:26:99:322,0,520
chrIV	1194727	.	G	A	171.77	PASS	AC=1;AF=0.500;AN=2;BaseQRankSum=1.432;ClippingRankSum=0.000;DP=30;ExcessHet=3.0103;FS=0.000;MLEAC=1;MLEAF=0.500;MQ=42.00;MQRankSum=0.000;QD=5.73;ReadPosRankSum=-0.614;SOR=0.818	GT:AD:DP:GQ:PL	0/1:23,7:30:99:200,0,713
chrIV	1277419	.	C	T	285.77	PASS	AC=1;AF=0.500;AN=2;BaseQRankSum=-1.686;ClippingRankSum=0.000;DP=24;ExcessHet=3.0103;FS=1.706;MLEAC=1;MLEAF=0.500;MQ=42.00;MQRankSum=0.000;QD=11.91;ReadPosRankSum=1.070;SOR=0.293	GT:AD:DP:GQ:PL	0/1:13,11:24:99:314,0,441
chrIV	1381598	.	G	A	225.77	PASS	AC=1;AF=0.500;AN=2;BaseQRankSum=2.302;ClippingRankSum=0.000;DP=17;ExcessHet=3.0103;FS=4.560;MLEAC=1;MLEAF=0.500;MQ=42.00;MQRankSum=0.000;QD=13.28;ReadPosRankSum=1.533;SOR=0.595	GT:AD:DP:GQ:PL	0/1:10,7:17:99:254,0,348
chrIV	1402903	.	C	T	642.77	PASS	AC=1;AF=0.500;AN=2;BaseQRankSum=-1.536;ClippingRankSum=0.000;DP=33;ExcessHet=3.0103;FS=5.501;MLEAC=1;MLEAF=0.500;MQ=41.12;MQRankSum=0.508;QD=19.48;ReadPosRankSum=-1.090;SOR=0.855	GT:AD:DP:GQ:PL	0/1:11,22:33:99:671,0,334
chrIV	1428765	.	C	T	554.77	PASS	AC=1;AF=0.500;AN=2;BaseQRankSum=0.121;ClippingRankSum=0.000;DP=56;ExcessHet=3.0103;FS=5.791;MLEAC=1;MLEAF=0.500;MQ=41.93;MQRankSum=1.090;QD=9.91;ReadPosRankSum=0.702;SOR=1.552	GT:AD:DP:GQ:PL	0/1:36,20:56:99:583,0,1174
chrIV	1433354	.	G	A	348.77	PASS	AC=1;AF=0.500;AN=2;BaseQRankSum=-0.228;ClippingRankSum=0.000;DP=29;ExcessHet=3.0103;FS=0.000;MLEAC=1;MLEAF=0.500;MQ=42.00;MQRankSum=0.000;QD=12.03;ReadPosRankSum=1.578;SOR=0.804	GT:AD:DP:GQ:PL	0/1:18,11:29:99:377,0,669
chrIV	1445273	.	C	T	459.77	PASS	AC=1;AF=0.500;AN=2;BaseQRankSum=0.127;ClippingRankSum=0.000;DP=33;ExcessHet=3.0103;FS=1.352;MLEAC=1;MLEAF=0.500;MQ=41.55;MQRankSum=0.974;QD=13.93;ReadPosRankSum=0.849;SOR=0.446	GT:AD:DP:GQ:PL	0/1:18,15:33:99:488,0,593
chrIV	1470820	.	C	T	212.77	PASS	AC=1;AF=0.500;AN=2;BaseQRankSum=1.029;ClippingRankSum=0.000;DP=32;ExcessHet=3.0103;FS=0.000;MLEAC=1;MLEAF=0.500;MQ=42.00;MQRankSum=0.000;QD=6.86;ReadPosRankSum=-0.704;SOR=0.693	GT:AD:DP:GQ:PL	0/1:23,8:31:99:241,0,809
chrIV	1483502	.	C	T	237.77	PASS	AC=1;AF=0.500;AN=2;BaseQRankSum=-0.944;ClippingRankSum=0.000;DP=29;ExcessHet=3.0103;FS=9.423;MLEAC=1;MLEAF=0.500;MQ=42.00;MQRankSum=0.000;QD=8.20;ReadPosRankSum=-3.114;SOR=2.258	GT:AD:DP:GQ:PL	0/1:19,10:29:99:266,0,646
chrIV	1489647	.	G	A	199.77	PASS	AC=1;AF=0.500;AN=2;BaseQRankSum=-2.828;ClippingRankSum=0.000;DP=17;ExcessHet=3.0103;FS=13.030;MLEAC=1;MLEAF=0.500;MQ=41.88;MQRankSum=0.629;QD=11.75;ReadPosRankSum=-0.569;SOR=2.793	GT:AD:DP:GQ:PL	0/1:9,8:17:99:228,0,311
chrIV	1501970	.	G	A	123.77	PASS	AC=1;AF=0.500;AN=2;BaseQRankSum=1.227;ClippingRankSum=0.000;DP=20;ExcessHet=3.0103;FS=0.000;MLEAC=1;MLEAF=0.500;MQ=42.00;MQRankSum=0.000;QD=6.19;ReadPosRankSum=0.488;SOR=0.877	GT:AD:DP:GQ:PL	0/1:15,5:20:99:152,0,484
chrIV	1502799	.	G	A	228.77	PASS	AC=1;AF=0.500;AN=2;BaseQRankSum=1.254;ClippingRankSum=0.000;DP=27;ExcessHet=3.0103;FS=1.702;MLEAC=1;MLEAF=0.500;MQ=42.00;MQRankSum=0.000;QD=8.47;ReadPosRankSum=0.864;SOR=1.119	GT:AD:DP:GQ:PL	0/1:19,8:27:99:257,0,643
chrV	15986	.	G	A	319.77	PASS	AC=1;AF=0.500;AN=2;BaseQRankSum=0.891;ClippingRankSum=0.000;DP=12;ExcessHet=3.0103;FS=3.090;MLEAC=1;MLEAF=0.500;MQ=42.00;MQRankSum=0.000;QD=26.65;ReadPosRankSum=0.379;SOR=0.086	GT:AD:DP:GQ:PL	0/1:3,9:12:89:348,0,89
chrV	16025	.	C	T	332.77	PASS	AC=1;AF=0.500;AN=2;BaseQRankSum=1.977;ClippingRankSum=0.000;DP=17;ExcessHet=3.0103;FS=1.913;MLEAC=1;MLEAF=0.500;MQ=42.00;MQRankSum=0.000;QD=19.57;ReadPosRankSum=1.899;SOR=1.270	GT:AD:DP:GQ:PL	0/1:7,10:17:99:361,0,197
chrV	16314	.	C	T	339.77	PASS	AC=1;AF=0.500;AN=2;BaseQRankSum=2.113;ClippingRankSum=0.000;DP=26;ExcessHet=3.0103;FS=1.545;MLEAC=1;MLEAF=0.500;MQ=42.00;MQRankSum=0.000;QD=13.07;ReadPosRankSum=0.151;SOR=1.106	GT:AD:DP:GQ:PL	0/1:15,11:26:99:368,0,409
chrV	17117	.	G	A	436.77	PASS	AC=1;AF=0.500;AN=2;BaseQRankSum=-0.755;ClippingRankSum=0.000;DP=24;ExcessHet=3.0103;FS=1.685;MLEAC=1;MLEAF=0.500;MQ=42.00;MQRankSum=0.000;QD=18.20;ReadPosRankSum=-1.294;SOR=1.204	GT:AD:DP:GQ:PL	0/1:9,15:24:99:465,0,280
chrV	33015	.	G	A	889.77	PASS	AC=2;AF=1.00;AN=2;DP=26;ExcessHet=3.0103;FS=0.000;MLEAC=2;MLEAF=1.00;MQ=42.00;QD=34.22;SOR=1.445	GT:AD:DP:GQ:PL	1/1:0,26:26:77:918,77,0
chrV	39957	.	G	A	271.77	PASS	AC=1;AF=0.500;AN=2;BaseQRankSum=-0.392;ClippingRankSum=0.000;DP=17;ExcessHet=3.0103;FS=1.913;MLEAC=1;MLEAF=0.500;MQ=42.00;MQRankSum=0.000;QD=15.99;ReadPosRankSum=-1.101;SOR=1.270	GT:AD:DP:GQ:PL	0/1:7,10:17:99:300,0,199
chrV	41995	.	G	A	789.77	PASS	AC=2;AF=1.00;AN=2;DP=25;ExcessHet=3.0103;FS=0.000;MLEAC=2;MLEAF=1.00;MQ=40.85;QD=31.59;SOR=0.770	GT:AD:DP:GQ:PL	1/1:0,25:25:75:818,75,0
chrV	46436	.	G	A	139.77	PASS	AC=1;AF=0.500;AN=2;BaseQRankSum=-0.996;ClippingRankSum=0.000;DP=13;ExcessHet=3.0103;FS=0.000;MLEAC=1;MLEAF=0.500;MQ=42.00;MQRankSum=0.000;QD=10.75;ReadPosRankSum=0.591;SOR=0.582	GT:AD:DP:GQ:PL	0/1:8,5:13:99:168,0,302
chrV	57004	.	C	T	173.77	PASS	AC=1;AF=0.500;AN=2;BaseQRankSum=-0.606;ClippingRankSum=0.000;DP=19;ExcessHet=3.0103;FS=0.000;MLEAC=1;MLEAF=0.500;MQ=42.00;MQRankSum=0.000;QD=9.15;ReadPosRankSum=-0.106;SOR=0.569	GT:AD:DP:GQ:PL	0/1:13,6:19:99:202,0,499
chrV	58325	.	C	T	283.77	PASS	AC=1;AF=0.500;AN=2;BaseQRankSum=-1.072;ClippingRankSum=0.000;DP=26;ExcessHet=3.0103;FS=1.674;MLEAC=1;MLEAF=0.500;MQ=42.00;MQRankSum=0.000;QD=12.34;ReadPosRankSum=1.157;SOR=0.715	GT:AD:DP:GQ:PL	0/1:14,9:23:99:312,0,514
chrV	79900	.	G	A	324.77	PASS	AC=1;AF=0.500;AN=2;BaseQRankSum=-1.665;ClippingRankSum=0.000;DP=42;ExcessHet=3.0103;FS=4.722;MLEAC=1;MLEAF=0.500;MQ=42.00;MQRankSum=0.000;QD=7.73;ReadPosRankSum=-0.412;SOR=1.443	GT:AD:DP:GQ:PL	0/1:27,15:42:99:353,0,876
chrV	80062	.	G	A	329.77	PASS	AC=1;AF=0.500;AN=2;BaseQRankSum=1.739;ClippingRankSum=0.000;DP=32;ExcessHet=3.0103;FS=0.000;MLEAC=1;MLEAF=0.500;MQ=41.11;MQRankSum=-1.810;QD=10.31;ReadPosRankSum=-0.404;SOR=0.722	GT:AD:DP:GQ:PL	0/1:20,12:32:99:358,0,551
chrV	80498	.	G	A	372.77	PASS	AC=1;AF=0.500;AN=2;BaseQRankSum=-2.932;ClippingRankSum=0.000;DP=27;ExcessHet=3.0103;FS=17.371;MLEAC=1;MLEAF=0.500;MQ=40.94;MQRankSum=-1.141;QD=13.81;ReadPosRankSum=-1.735;SOR=0.467	GT:AD:DP:GQ:PL	0/1:11,16:27:99:401,0,371
chrV	90939	.	C	T	192.77	PASS	AC=1;AF=0.500;AN=2;BaseQRankSum=2.512;ClippingRankSum=0.000;DP=16;ExcessHet=3.0103;FS=2.158;MLEAC=1;MLEAF=0.500;MQ=42.00;MQRankSum=0.000;QD=12.05;ReadPosRankSum=1.226;SOR=1.190	GT:AD:DP:GQ:PL	0/1:10,6:16:99:221,0,323
chrV	117141	.	C	T	198.77	PASS	AC=1;AF=0.500;AN=2;BaseQRankSum=-1.058;ClippingRankSum=0.000;DP=21;ExcessHet=3.0103;FS=1.899;MLEAC=1;MLEAF=0.500;MQ=42.00;MQRankSum=0.000;QD=9.47;ReadPosRankSum=-0.750;SOR=0.223	GT:AD:DP:GQ:PL	0/1:13,8:21:99:227,0,459
chrV	122681	.	G	A	152.77	PASS	AC=1;AF=0.500;AN=2;BaseQRankSum=0.507;ClippingRankSum=0.000;DP=17;ExcessHet=3.0103;FS=2.884;MLEAC=1;MLEAF=0.500;MQ=41.88;MQRankSum=0.862;QD=8.99;ReadPosRankSum=0.503;SOR=2.368	GT:AD:DP:GQ:PL	0/1:11,6:17:99:181,0,342
chrV	131671	.	C	T	162.77	PASS	AC=1;AF=0.500;AN=2;BaseQRankSum=-0.618;ClippingRankSum=0.000;DP=11;ExcessHet=3.0103;FS=2.632;MLEAC=1;MLEAF=0.500;MQ=42.00;MQRankSum=0.000;QD=14.80;ReadPosRankSum=-1.550;SOR=0.148	GT:AD:DP:GQ:PL	0/1:5,6:11:99:191,0,172
chrV	133261	.	C	T	93.77	PASS	AC=1;AF=0.500;AN=2;BaseQRankSum=0.921;ClippingRankSum=0.000;DP=17;ExcessHet=3.0103;FS=0.000;MLEAC=1;MLEAF=0.500;MQ=42.00;MQRankSum=0.000;QD=5.52;ReadPosRankSum=0.761;SOR=0.368	GT:AD:DP:GQ:PL	0/1:13,4:17:99:122,0,492
chrV	140393	.	G	A	289.77	PASS	AC=1;AF=0.500;AN=2;BaseQRankSum=1.926;ClippingRankSum=0.000;DP=15;ExcessHet=3.0103;FS=0.000;MLEAC=1;MLEAF=0.500;MQ=42.00;MQRankSum=0.000;QD=19.32;ReadPosRankSum=0.608;SOR=0.582	GT:AD:DP:GQ:PL	0/1:6,9:15:99:318,0,166
chrV	144772	.	C	T	377.77	PASS	AC=1;AF=0.500;AN=2;BaseQRankSum=0.061;ClippingRankSum=0.000;DP=31;ExcessHet=3.0103;FS=0.000;MLEAC=1;MLEAF=0.500;MQ=41.52;MQRankSum=0.915;QD=12.19;ReadPosRankSum=0.855;SOR=0.836	GT:AD:DP:GQ:PL	0/1:18,13:31:99:406,0,596
chrV	179593	.	C	T	304.77	PASS	AC=1;AF=0.500;AN=2;BaseQRankSum=-0.543;ClippingRankSum=0.000;DP=13;ExcessHet=3.0103;FS=2.881;MLEAC=1;MLEAF=0.500;MQ=42.00;MQRankSum=0.000;QD=25.40;ReadPosRankSum=-0.120;SOR=0.197	GT:AD:DP:GQ:PL	0/1:2,10:12:48:333,0,48
chrV	187172	.	C	T	515.77	PASS	AC=1;AF=0.500;AN=2;BaseQRankSum=0.356;ClippingRankSum=0.000;DP=42;ExcessHet=3.0103;FS=1.219;MLEAC=1;MLEAF=0.500;MQ=42.00;MQRankSum=0.000;QD=12.89;ReadPosRankSum=-1.443;SOR=0.941	GT:AD:DP:GQ:PL	0/1:21,19:40:99:544,0,616
chrV	202575	.	C	T	258.77	PASS	AC=1;AF=0.500;AN=2;BaseQRankSum=2.638;ClippingRankSum=0.000;DP=29;ExcessHet=3.0103;FS=13.648;MLEAC=1;MLEAF=0.500;MQ=42.00;MQRankSum=0.000;QD=8.92;ReadPosRankSum=0.875;SOR=3.042	GT:AD:DP:GQ:PL	0/1:20,9:29:99:287,0,612
chrV	223229	.	C	T	298.77	PASS	AC=1;AF=0.500;AN=2;BaseQRankSum=-1.604;ClippingRankSum=0.000;DP=24;ExcessHet=3.0103;FS=3.976;MLEAC=1;MLEAF=0.500;MQ=41.84;MQRankSum=-1.386;QD=12.45;ReadPosRankSum=0.395;SOR=0.148	GT:AD:DP:GQ:PL	0/1:12,12:24:99:327,0,420
chrV	257613	.	C	T	373.77	PASS	AC=1;AF=0.500;AN=2;BaseQRankSum=2.074;ClippingRankSum=0.000;DP=19;ExcessHet=3.0103;FS=1.820;MLEAC=1;MLEAF=0.500;MQ=41.25;MQRankSum=1.279;QD=19.67;ReadPosRankSum=-0.219;SOR=1.270	GT:AD:DP:GQ:PL	0/1:8,11:19:99:402,0,233
chrV	266535	.	A	C	579.77	PASS	AC=1;AF=0.500;AN=2;BaseQRankSum=-0.507;ClippingRankSum=0.000;DP=68;ExcessHet=3.0103;FS=2.529;MLEAC=1;MLEAF=0.500;MQ=40.15;MQRankSum=-2.954;QD=8.65;ReadPosRankSum=-3.780;SOR=1.058	GT:AD:DP:GQ:PL	0/1:49,18:67:99:608,0,1952
chrV	266536	.	G	A	579.77	PASS	AC=1;AF=0.500;AN=2;BaseQRankSum=-1.147;ClippingRankSum=0.000;DP=68;ExcessHet=3.0103;FS=2.529;MLEAC=1;MLEAF=0.500;MQ=40.15;MQRankSum=-2.954;QD=8.65;ReadPosRankSum=-3.268;SOR=1.058	GT:AD:DP:GQ:PL	0/1:49,18:67:99:608,0,1952
chrV	280288	.	G	A	192.77	PASS	AC=1;AF=0.500;AN=2;BaseQRankSum=-0.453;ClippingRankSum=0.000;DP=21;ExcessHet=3.0103;FS=4.722;MLEAC=1;MLEAF=0.500;MQ=42.00;MQRankSum=0.000;QD=9.18;ReadPosRankSum=-0.756;SOR=2.129	GT:AD:DP:GQ:PL	0/1:14,7:21:99:221,0,518
chrV	322205	.	C	T	181.77	PASS	AC=1;AF=0.500;AN=2;BaseQRankSum=-0.157;ClippingRankSum=0.000;DP=16;ExcessHet=3.0103;FS=1.987;MLEAC=1;MLEAF=0.500;MQ=42.00;MQRankSum=0.000;QD=11.36;ReadPosRankSum=-0.291;SOR=1.329	GT:AD:DP:GQ:PL	0/1:9,7:16:99:210,0,274
chrV	334221	.	G	A	409.77	PASS	AC=1;AF=0.500;AN=2;BaseQRankSum=-0.496;ClippingRankSum=0.000;DP=30;ExcessHet=3.0103;FS=0.000;MLEAC=1;MLEAF=0.500;MQ=41.93;MQRankSum=-0.869;QD=13.66;ReadPosRankSum=0.805;SOR=0.693	GT:AD:DP:GQ:PL	0/1:14,16:30:99:438,0,417
chrV	341916	.	G	A	431.77	PASS	AC=1;AF=0.500;AN=2;BaseQRankSum=0.044;ClippingRankSum=0.000;DP=19;ExcessHet=3.0103;FS=0.000;MLEAC=1;MLEAF=0.500;MQ=42.00;MQRankSum=0.000;QD=22.72;ReadPosRankSum=-0.047;SOR=0.836	GT:AD:DP:GQ:PL	0/1:6,13:19:99:460,0,187
chrV	352905	.	C	T	471.77	PASS	AC=1;AF=0.500;AN=2;BaseQRankSum=0.000;ClippingRankSum=0.000;DP=19;ExcessHet=3.0103;FS=4.713;MLEAC=1;MLEAF=0.500;MQ=40.24;MQRankSum=0.065;QD=24.83;ReadPosRankSum=0.364;SOR=0.148	GT:AD:DP:GQ:PL	0/1:5,14:19:99:500,0,144
chrV	409919	.	C	T	140.77	PASS	AC=1;AF=0.500;AN=2;BaseQRankSum=0.859;ClippingRankSum=0.000;DP=16;ExcessHet=3.0103;FS=0.000;MLEAC=1;MLEAF=0.500;MQ=42.00;MQRankSum=0.000;QD=8.80;ReadPosRankSum=0.547;SOR=0.836	GT:AD:DP:GQ:PL	0/1:11,5:16:99:169,0,386
chrV	415942	.	G	A	606.77	PASS	AC=1;AF=0.500;AN=2;BaseQRankSum=2.219;ClippingRankSum=0.000;DP=36;ExcessHet=3.0103;FS=3.069;MLEAC=1;MLEAF=0.500;MQ=42.00;MQRankSum=0.000;QD=16.85;ReadPosRankSum=0.320;SOR=1.371	GT:AD:DP:GQ:PL	0/1:16,20:36:99:635,0,371
chrV	424683	.	C	T	811.77	PASS	AC=2;AF=1.00;AN=2;BaseQRankSum=0.804;ClippingRankSum=0.000;DP=24;ExcessHet=3.0103;FS=4.771;MLEAC=2;MLEAF=1.00;MQ=42.00;MQRankSum=0.000;QD=33.82;ReadPosRankSum=0.788;SOR=1.561	GT:AD:DP:GQ:PL	1/1:1,23:24:32:840,32,0
chrV	460360	.	G	A	136.77	PASS	AC=1;AF=0.500;AN=2;BaseQRankSum=2.212;ClippingRankSum=0.000;DP=14;ExcessHet=3.0103;FS=0.000;MLEAC=1;MLEAF=0.500;MQ=42.00;MQRankSum=0.000;QD=9.77;ReadPosRankSum=-0.273;SOR=0.631	GT:AD:DP:GQ:PL	0/1:9,5:14:99:165,0,256
chrV	461747	.	G	A	291.77	PASS	AC=1;AF=0.500;AN=2;BaseQRankSum=0.000;ClippingRankSum=0.000;DP=17;ExcessHet=3.0103;FS=2.062;MLEAC=1;MLEAF=0.500;MQ=41.13;MQRankSum=-0.717;QD=17.16;ReadPosRankSum=2.278;SOR=0.223	GT:AD:DP:GQ:PL	0/1:7,10:17:99:320,0,224
chrV	508630	.	C	T	296.77	PASS	AC=1;AF=0.500;AN=2;BaseQRankSum=-1.278;ClippingRankSum=0.000;DP=15;ExcessHet=3.0103;FS=0.000;MLEAC=1;MLEAF=0.500;MQ=42.00;MQRankSum=0.000;QD=21.20;ReadPosRankSum=0.148;SOR=1.085	GT:AD:DP:GQ:PL	0/1:4,10:14:99:325,0,129
chrV	517105	.	G	A	253.77	PASS	AC=1;AF=0.500;AN=2;BaseQRankSum=-2.038;ClippingRankSum=0.000;DP=27;ExcessHet=3.0103;FS=0.000;MLEAC=1;MLEAF=0.500;MQ=42.00;MQRankSum=0.000;QD=9.40;ReadPosRankSum=0.651;SOR=0.627	GT:AD:DP:GQ:PL	0/1:16,11:27:99:282,0,516
chrV	522717	.	G	A	328.77	PASS	AC=1;AF=0.500;AN=2;BaseQRankSum=0.502;ClippingRankSum=0.000;DP=26;ExcessHet=3.0103;FS=0.000;MLEAC=1;MLEAF=0.500;MQ=42.00;MQRankSum=0.000;QD=13.15;ReadPosRankSum=-0.300;SOR=0.593	GT:AD:DP:GQ:PL	0/1:13,12:25:99:357,0,390
chrV	523167	.	G	A	315.77	PASS	AC=1;AF=0.500;AN=2;BaseQRankSum=0.546;ClippingRankSum=0.000;DP=19;ExcessHet=3.0103;FS=0.000;MLEAC=1;MLEAF=0.500;MQ=42.00;MQRankSum=0.000;QD=16.62;ReadPosRankSum=0.959;SOR=0.859	GT:AD:DP:GQ:PL	0/1:8,11:19:99:344,0,237
chrV	541213	.	C	T	310.77	PASS	AC=1;AF=0.500;AN=2;BaseQRankSum=1.381;ClippingRankSum=0.000;DP=25;ExcessHet=3.0103;FS=1.697;MLEAC=1;MLEAF=0.500;MQ=41.41;MQRankSum=-1.048;QD=12.43;ReadPosRankSum=-0.496;SOR=1.402	GT:AD:DP:GQ:PL	0/1:14,11:25:99:339,0,434
chrV	554105	.	C	T	364.77	PASS	AC=1;AF=0.500;AN=2;BaseQRankSum=0.969;ClippingRankSum=0.000;DP=24;ExcessHet=3.0103;FS=4.993;MLEAC=1;MLEAF=0.500;MQ=41.67;MQRankSum=0.045;QD=15.20;ReadPosRankSum=0.753;SOR=2.494	GT:AD:DP:GQ:PL	0/1:12,12:24:99:393,0,372
chrVI	24632	.	G	A	257.77	PASS	AC=1;AF=0.500;AN=2;BaseQRankSum=0.631;ClippingRankSum=0.000;DP=15;ExcessHet=3.0103;FS=0.000;MLEAC=1;MLEAF=0.500;MQ=42.00;MQRankSum=0.000;QD=17.18;ReadPosRankSum=0.355;SOR=0.859	GT:AD:DP:GQ:PL	0/1:7,8:15:99:286,0,247
chrVI	64058	.	G	A	401.77	PASS	AC=1;AF=0.500;AN=2;BaseQRankSum=0.126;ClippingRankSum=0.000;DP=20;ExcessHet=3.0103;FS=0.000;MLEAC=1;MLEAF=0.500;MQ=42.00;MQRankSum=0.000;QD=20.09;ReadPosRankSum=-0.606;SOR=0.693	GT:AD:DP:GQ:PL	0/1:6,14:20:99:430,0,152
chrVI	96306	.	G	T	124.77	PASS	AC=1;AF=0.500;AN=2;BaseQRankSum=0.072;ClippingRankSum=0.000;DP=25;ExcessHet=3.0103;FS=2.114;MLEAC=1;MLEAF=0.500;MQ=40.81;MQRankSum=0.616;QD=5.20;ReadPosRankSum=-3.952;SOR=1.508	GT:AD:DP:GQ:PL	0/1:19,5:24:99:153,0,1387
chrVI	96307	.	A	C	124.77	PASS	AC=1;AF=0.500;AN=2;BaseQRankSum=0.180;ClippingRankSum=0.000;DP=25;ExcessHet=3.0103;FS=2.114;MLEAC=1;MLEAF=0.500;MQ=40.81;MQRankSum=0.616;QD=5.20;ReadPosRankSum=-3.484;SOR=1.508	GT:AD:DP:GQ:PL	0/1:19,5:24:99:153,0,1387
chrVI	107203	.	C	T	312.78	PASS	AC=2;AF=1.00;AN=2;DP=8;ExcessHet=3.0103;FS=0.000;MLEAC=2;MLEAF=1.00;MQ=42.00;QD=28.52;SOR=1.179	GT:AD:DP:GQ:PL	1/1:0,8:8:24:341,24,0
chrVI	107538	.	C	T	146.77	PASS	AC=1;AF=0.500;AN=2;BaseQRankSum=1.816;ClippingRankSum=0.000;DP=14;ExcessHet=3.0103;FS=5.756;MLEAC=1;MLEAF=0.500;MQ=42.00;MQRankSum=0.000;QD=10.48;ReadPosRankSum=0.018;SOR=1.884	GT:AD:DP:GQ:PL	0/1:9,5:14:99:175,0,284
chrVI	130096	.	G	A	404.77	PASS	AC=1;AF=0.500;AN=2;BaseQRankSum=-0.656;ClippingRankSum=0.000;DP=30;ExcessHet=3.0103;FS=1.455;MLEAC=1;MLEAF=0.500;MQ=42.00;MQRankSum=0.000;QD=13.49;ReadPosRankSum=1.384;SOR=0.563	GT:AD:DP:GQ:PL	0/1:15,15:30:99:433,0,494
chrVI	147779	.	C	T	280.77	PASS	AC=1;AF=0.500;AN=2;BaseQRankSum=0.107;ClippingRankSum=0.000;DP=21;ExcessHet=3.0103;FS=4.123;MLEAC=1;MLEAF=0.500;MQ=41.81;MQRankSum=-1.453;QD=13.37;ReadPosRankSum=-1.108;SOR=0.180	GT:AD:DP:GQ:PL	0/1:11,10:21:99:309,0,372
chrVI	183819	.	C	G	277.77	PASS	AC=1;AF=0.500;AN=2;BaseQRankSum=1.776;ClippingRankSum=0.000;DP=33;ExcessHet=3.0103;FS=0.000;MLEAC=1;MLEAF=0.500;MQ=42.39;MQRankSum=-0.594;QD=8.42;ReadPosRankSum=-3.478;SOR=0.722	GT:AD:DP:GQ:PL	0/1:24,9:33:99:306,0,4074
chrVI	183825	.	C	G	277.77	PASS	AC=1;AF=0.500;AN=2;BaseQRankSum=0.672;ClippingRankSum=0.000;DP=33;ExcessHet=3.0103;FS=0.000;MLEAC=1;MLEAF=0.500;MQ=42.39;MQRankSum=-0.594;QD=8.42;ReadPosRankSum=-3.803;SOR=0.722	GT:AD:DP:GQ:PL	0/1:24,9:33:99:306,0,4074
chrVI	186116	.	G	A	403.77	PASS	AC=1;AF=0.500;AN=2;BaseQRankSum=0.992;ClippingRankSum=0.000;DP=27;ExcessHet=3.0103;FS=0.000;MLEAC=1;MLEAF=0.500;MQ=42.00;MQRankSum=0.000;QD=14.95;ReadPosRankSum=-0.620;SOR=0.877	GT:AD:DP:GQ:PL	0/1:15,12:27:99:432,0,496
chrVI	191483	.	G	A	582.77	PASS	AC=1;AF=0.500;AN=2;BaseQRankSum=0.786;ClippingRankSum=0.000;DP=32;ExcessHet=3.0103;FS=0.000;MLEAC=1;MLEAF=0.500;MQ=41.61;MQRankSum=1.167;QD=18.80;ReadPosRankSum=0.816;SOR=0.627	GT:AD:DP:GQ:PL	0/1:14,17:31:99:611,0,429
chrVI	213407	.	C	T	256.77	PASS	AC=1;AF=0.500;AN=2;BaseQRankSum=-0.738;ClippingRankSum=0.000;DP=30;ExcessHet=3.0103;FS=5.747;MLEAC=1;MLEAF=0.500;MQ=41.51;MQRankSum=-1.245;QD=8.56;ReadPosRankSum=0.242;SOR=0.477	GT:AD:DP:GQ:PL	0/1:19,11:30:99:285,0,641
chrVI	213432	.	C	T	237.77	PASS	AC=1;AF=0.500;AN=2;BaseQRankSum=-0.475;ClippingRankSum=0.000;DP=23;ExcessHet=3.0103;FS=0.000;MLEAC=1;MLEAF=0.500;MQ=41.36;MQRankSum=-1.158;QD=10.34;ReadPosRankSum=0.070;SOR=0.627	GT:AD:DP:GQ:PL	0/1:14,9:23:99:266,0,506
chrVI	241454	.	G	A	296.77	PASS	AC=1;AF=0.500;AN=2;BaseQRankSum=0.829;ClippingRankSum=0.000;DP=21;ExcessHet=3.0103;FS=0.000;MLEAC=1;MLEAF=0.500;MQ=42.00;MQRankSum=0.000;QD=14.13;ReadPosRankSum=0.536;SOR=0.593	GT:AD:DP:GQ:PL	0/1:12,9:21:99:325,0,414
chrVII	21197	.	C	T	840.77	PASS	AC=2;AF=1.00;AN=2;DP=22;ExcessHet=3.0103;FS=0.000;MLEAC=2;MLEAF=1.00;MQ=41.91;QD=27.74;SOR=1.828	GT:AD:DP:GQ:PL	1/1:0,21:21:63:869,63,0
chrVII	31626	.	G	A	276.77	PASS	AC=1;AF=0.500;AN=2;BaseQRankSum=0.678;ClippingRankSum=0.000;DP=28;ExcessHet=3.0103;FS=1.510;MLEAC=1;MLEAF=0.500;MQ=42.00;MQRankSum=0.000;QD=10.25;ReadPosRankSum=0.345;SOR=0.425	GT:AD:DP:GQ:PL	0/1:17,10:27:99:305,0,518
chrVII	36086	.	C	T	872.77	PASS	AC=2;AF=1.00;AN=2;DP=23;ExcessHet=3.0103;FS=0.000;MLEAC=2;MLEAF=1.00;MQ=41.36;QD=27.26;SOR=1.426	GT:AD:DP:GQ:PL	1/1:0,23:23:69:901,69,0
chrVII	36196	.	C	T	1212.77	PASS	AC=2;AF=1.00;AN=2;DP=35;ExcessHet=3.0103;FS=0.000;MLEAC=2;MLEAF=1.00;MQ=42.00;QD=34.65;SOR=0.869	GT:AD:DP:GQ:PL	1/1:0,35:35:99:1241,105,0
chrVII	52602	.	G	A	1066.77	PASS	AC=2;AF=1.00;AN=2;BaseQRankSum=1.085;ClippingRankSum=0.000;DP=29;ExcessHet=3.0103;FS=0.000;MLEAC=2;MLEAF=1.00;MQ=42.00;MQRankSum=0.000;QD=29.43;ReadPosRankSum=1.992;SOR=0.557	GT:AD:DP:GQ:PL	1/1:1,28:29:54:1095,54,0
chrVII	78964	.	G	A	1104.77	PASS	AC=2;AF=1.00;AN=2;DP=28;ExcessHet=3.0103;FS=0.000;MLEAC=2;MLEAF=1.00;MQ=42.00;QD=31.88;SOR=3.258	GT:AD:DP:GQ:PL	1/1:0,28:28:84:1133,84,0
chrVII	88077	.	C	T	746.77	PASS	AC=2;AF=1.00;AN=2;DP=22;ExcessHet=3.0103;FS=0.000;MLEAC=2;MLEAF=1.00;MQ=42.00;QD=31.24;SOR=2.093	GT:AD:DP:GQ:PL	1/1:0,20:20:60:775,60,0
chrVII	123637	.	G	A	165.77	PASS	AC=1;AF=0.500;AN=2;BaseQRankSum=0.155;ClippingRankSum=0.000;DP=12;ExcessHet=3.0103;FS=3.424;MLEAC=1;MLEAF=0.500;MQ=42.00;MQRankSum=0.000;QD=13.81;ReadPosRankSum=0.479;SOR=2.925	GT:AD:DP:GQ:PL	0/1:6,6:12:99:194,0,190
chrVII	156187	.	C	T	357.77	PASS	AC=2;AF=1.00;AN=2;DP=10;ExcessHet=3.0103;FS=0.000;MLEAC=2;MLEAF=1.00;MQ=42.00;QD=31.22;SOR=1.609	GT:AD:DP:GQ:PL	1/1:0,10:10:30:386,30,0
chrVII	165501	.	G	A	142.77	PASS	AC=1;AF=0.500;AN=2;BaseQRankSum=-0.797;ClippingRankSum=0.000;DP=12;ExcessHet=3.0103;FS=0.000;MLEAC=1;MLEAF=0.500;MQ=42.00;MQRankSum=0.000;QD=11.90;ReadPosRankSum=-1.207;SOR=0.693	GT:AD:DP:GQ:PL	0/1:6,6:12:99:171,0,198
chrVII	185935	.	G	A	309.77	PASS	AC=1;AF=0.500;AN=2;BaseQRankSum=-1.029;ClippingRankSum=0.000;DP=32;ExcessHet=3.0103;FS=3.254;MLEAC=1;MLEAF=0.500;MQ=41.94;MQRankSum=0.891;QD=9.68;ReadPosRankSum=-0.972;SOR=0.522	GT:AD:DP:GQ:PL	0/1:19,13:32:99:338,0,579
chrVII	190136	.	G	A	363.77	PASS	AC=1;AF=0.500;AN=2;BaseQRankSum=-1.044;ClippingRankSum=0.000;DP=25;ExcessHet=3.0103;FS=0.000;MLEAC=1;MLEAF=0.500;MQ=42.00;MQRankSum=0.000;QD=14.55;ReadPosRankSum=-0.277;SOR=0.859	GT:AD:DP:GQ:PL	0/1:13,12:25:99:392,0,468
chrVII	206065	.	C	T	336.78	PASS	AC=2;AF=1.00;AN=2;DP=9;ExcessHet=3.0103;FS=0.000;MLEAC=2;MLEAF=1.00;MQ=42.00;QD=29.76;SOR=0.892	GT:AD:DP:GQ:PL	1/1:0,9:9:27:365,27,0
chrVII	253669	.	C	T	673.77	PASS	AC=2;AF=1.00;AN=2;DP=19;ExcessHet=3.0103;FS=0.000;MLEAC=2;MLEAF=1.00;MQ=42.00;QD=34.28;SOR=0.793	GT:AD:DP:GQ:PL	1/1:0,19:19:57:702,57,0
chrVII	265546	.	C	T	412.77	PASS	AC=1;AF=0.500;AN=2;BaseQRankSum=-0.501;ClippingRankSum=0.000;DP=36;ExcessHet=3.0103;FS=1.258;MLEAC=1;MLEAF=0.500;MQ=41.61;MQRankSum=-1.062;QD=11.47;ReadPosRankSum=-0.728;SOR=0.941	GT:AD:DP:GQ:PL	0/1:20,16:36:99:441,0,627
chrVII	384774	.	T	C	658.77	PASS	AC=1;AF=0.500;AN=2;BaseQRankSum=1.033;ClippingRankSum=0.000;DP=41;ExcessHet=3.0103;FS=0.000;MLEAC=1;MLEAF=0.500;MQ=41.64;MQRankSum=-1.081;QD=16.07;ReadPosRankSum=-3.416;SOR=0.791	GT:AD:DP:GQ:PL	0/1:23,18:41:99:687,0,1613
chrVII	384775	.	G	A	658.77	PASS	AC=1;AF=0.500;AN=2;BaseQRankSum=0.054;ClippingRankSum=0.000;DP=41;ExcessHet=3.0103;FS=0.000;MLEAC=1;MLEAF=0.500;MQ=41.64;MQRankSum=-1.081;QD=16.07;ReadPosRankSum=-3.969;SOR=0.791	GT:AD:DP:GQ:PL	0/1:23,18:41:99:687,0,1613
chrVII	440457	.	G	A	297.77	PASS	AC=1;AF=0.500;AN=2;BaseQRankSum=-0.151;ClippingRankSum=0.000;DP=22;ExcessHet=3.0103;FS=3.680;MLEAC=1;MLEAF=0.500;MQ=42.00;MQRankSum=0.000;QD=14.18;ReadPosRankSum=-0.267;SOR=0.113	GT:AD:DP:GQ:PL	0/1:12,9:21:99:326,0,463
chrVII	484023	.	G	A	154.77	PASS	AC=1;AF=0.500;AN=2;BaseQRankSum=-0.345;ClippingRankSum=0.000;DP=9;ExcessHet=3.0103;FS=0.000;MLEAC=1;MLEAF=0.500;MQ=42.00;MQRankSum=0.000;QD=17.20;ReadPosRankSum=0.508;SOR=0.941	GT:AD:DP:GQ:PL	0/1:4,5:9:99:183,0,143
chrVII	513124	.	C	T	314.77	PASS	AC=1;AF=0.500;AN=2;BaseQRankSum=1.985;ClippingRankSum=0.000;DP=35;ExcessHet=3.0103;FS=1.399;MLEAC=1;MLEAF=0.500;MQ=42.00;MQRankSum=0.000;QD=8.99;ReadPosRankSum=1.640;SOR=0.740	GT:AD:DP:GQ:PL	0/1:24,11:35:99:343,0,773
chrVII	524882	.	C	T	277.77	PASS	AC=1;AF=0.500;AN=2;BaseQRankSum=-0.214;ClippingRankSum=0.000;DP=28;ExcessHet=3.0103;FS=0.000;MLEAC=1;MLEAF=0.500;MQ=41.86;MQRankSum=-1.739;QD=9.92;ReadPosRankSum=0.174;SOR=0.743	GT:AD:DP:GQ:PL	0/1:17,11:28:99:306,0,560
chrVII	529094	.	C	T	228.77	PASS	AC=1;AF=0.500;AN=2;BaseQRankSum=1.754;ClippingRankSum=0.000;DP=20;ExcessHet=3.0103;FS=0.000;MLEAC=1;MLEAF=0.500;MQ=40.46;MQRankSum=-2.174;QD=11.44;ReadPosRankSum=0.039;SOR=0.693	GT:AD:DP:GQ:PL	0/1:12,8:20:99:257,0,349
chrVII	582135	.	C	T	165.77	PASS	AC=1;AF=0.500;AN=2;BaseQRankSum=0.055;ClippingRankSum=0.000;DP=16;ExcessHet=3.0103;FS=2.858;MLEAC=1;MLEAF=0.500;MQ=42.00;MQRankSum=0.000;QD=10.36;ReadPosRankSum=-1.458;SOR=0.105	GT:AD:DP:GQ:PL	0/1:10,6:16:99:194,0,343
chrVII	599319	.	G	A	990.77	PASS	AC=2;AF=1.00;AN=2;DP=26;ExcessHet=3.0103;FS=0.000;MLEAC=2;MLEAF=1.00;MQ=42.00;QD=32.44;SOR=1.981	GT:AD:DP:GQ:PL	1/1:0,26:26:78:1019,78,0
chrVII	621091	.	C	T	426.77	PASS	AC=1;AF=0.500;AN=2;BaseQRankSum=0.898;ClippingRankSum=0.000;DP=34;ExcessHet=3.0103;FS=0.000;MLEAC=1;MLEAF=0.500;MQ=42.00;MQRankSum=0.000;QD=12.55;ReadPosRankSum=1.146;SOR=0.770	GT:AD:DP:GQ:PL	0/1:18,16:34:99:455,0,491
chrVII	627548	.	C	T	418.77	PASS	AC=1;AF=0.500;AN=2;BaseQRankSum=1.028;ClippingRankSum=0.000;DP=24;ExcessHet=3.0103;FS=0.000;MLEAC=1;MLEAF=0.500;MQ=42.00;MQRankSum=0.000;QD=17.45;ReadPosRankSum=-0.253;SOR=0.892	GT:AD:DP:GQ:PL	0/1:11,13:24:99:447,0,349
chrVII	636212	.	C	T	365.77	PASS	AC=1;AF=0.500;AN=2;BaseQRankSum=-0.395;ClippingRankSum=0.000;DP=35;ExcessHet=3.0103;FS=0.000;MLEAC=1;MLEAF=0.500;MQ=42.00;MQRankSum=0.000;QD=10.76;ReadPosRankSum=-0.286;SOR=0.764	GT:AD:DP:GQ:PL	0/1:21,13:34:99:394,0,690
chrVII	663267	.	C	A	567.77	PASS	AC=1;AF=0.500;AN=2;BaseQRankSum=-1.611;ClippingRankSum=0.000;DP=32;ExcessHet=3.0103;FS=1.397;MLEAC=1;MLEAF=0.500;MQ=42.00;MQRankSum=0.000;QD=17.74;ReadPosRankSum=-2.169;SOR=0.430	GT:AD:DP:GQ:PL	0/1:13,19:32:99:596,0,457
chrVII	667260	.	C	T	330.77	PASS	AC=1;AF=0.500;AN=2;BaseQRankSum=0.347;ClippingRankSum=0.000;DP=17;ExcessHet=3.0103;FS=7.911;MLEAC=1;MLEAF=0.500;MQ=42.00;MQRankSum=0.000;QD=19.46;ReadPosRankSum=-0.492;SOR=2.266	GT:AD:DP:GQ:PL	0/1:7,10:17:99:359,0,193
chrVII	678100	.	C	A	115.77	PASS	AC=1;AF=0.500;AN=2;BaseQRankSum=0.901;ClippingRankSum=0.000;DP=12;ExcessHet=3.0103;FS=0.000;MLEAC=1;MLEAF=0.500;MQ=40.30;MQRankSum=-3.087;QD=9.65;ReadPosRankSum=-0.403;SOR=0.368	GT:AD:DP:GQ:PL	0/1:8,4:12:99:144,0,964
chrVII	678105	.	T	G	115.77	PASS	AC=1;AF=0.500;AN=2;BaseQRankSum=0.253;ClippingRankSum=0.000;DP=12;ExcessHet=3.0103;FS=0.000;MLEAC=1;MLEAF=0.500;MQ=40.30;MQRankSum=-3.087;QD=9.65;ReadPosRankSum=-0.731;SOR=0.368	GT:AD:DP:GQ:PL	0/1:8,4:12:99:144,0,964
chrVII	766949	.	C	T	103.77	PASS	AC=1;AF=0.500;AN=2;BaseQRankSum=-1.191;ClippingRankSum=0.000;DP=13;ExcessHet=3.0103;FS=2.533;MLEAC=1;MLEAF=0.500;MQ=40.85;MQRankSum=0.549;QD=8.65;ReadPosRankSum=-1.489;SOR=0.707	GT:AD:DP:GQ:PL	0/1:7,5:12:99:132,0,222
chrVII	788896	.	C	T	276.77	PASS	AC=1;AF=0.500;AN=2;BaseQRankSum=1.783;ClippingRankSum=0.000;DP=19;ExcessHet=3.0103;FS=0.000;MLEAC=1;MLEAF=0.500;MQ=41.22;MQRankSum=1.054;QD=14.57;ReadPosRankSum=0.346;SOR=0.551	GT:AD:DP:GQ:PL	0/1:10,9:19:99:305,0,314
chrVII	788968	.	C	T	301.77	PASS	AC=1;AF=0.500;AN=2;BaseQRankSum=-0.359;ClippingRankSum=0.000;DP=24;ExcessHet=3.0103;FS=1.718;MLEAC=1;MLEAF=0.500;MQ=41.38;MQRankSum=-1.099;QD=12.57;ReadPosRankSum=0.408;SOR=0.340	GT:AD:DP:GQ:PL	0/1:14,10:24:99:330,0,477
chrVII	798940	.	C	T	501.77	PASS	AC=1;AF=0.500;AN=2;BaseQRankSum=1.104;ClippingRankSum=0.000;DP=25;ExcessHet=3.0103;FS=3.544;MLEAC=1;MLEAF=0.500;MQ=41.41;MQRankSum=-0.735;QD=20.07;ReadPosRankSum=1.051;SOR=1.473	GT:AD:DP:GQ:PL	0/1:10,15:25:99:530,0,283
chrVII	809403	.	G	A	313.77	PASS	AC=1;AF=0.500;AN=2;BaseQRankSum=0.159;ClippingRankSum=0.000;DP=16;ExcessHet=3.0103;FS=0.000;MLEAC=1;MLEAF=0.500;MQ=42.00;MQRankSum=0.000;QD=19.61;ReadPosRankSum=0.602;SOR=1.022	GT:AD:DP:GQ:PL	0/1:7,9:16:99:342,0,261
chrVII	883838	.	G	A	773.77	PASS	AC=2;AF=1.00;AN=2;DP=21;ExcessHet=3.0103;FS=0.000;MLEAC=2;MLEAF=1.00;MQ=41.32;QD=28.67;SOR=1.127	GT:AD:DP:GQ:PL	1/1:0,20:20:60:802,60,0
chrVII	883894	.	G	A	282.77	PASS	AC=1;AF=0.500;AN=2;BaseQRankSum=0.237;ClippingRankSum=0.000;DP=23;ExcessHet=3.0103;FS=7.168;MLEAC=1;MLEAF=0.500;MQ=42.00;MQRankSum=0.000;QD=12.85;ReadPosRankSum=-0.387;SOR=1.198	GT:AD:DP:GQ:PL	0/1:13,9:22:99:311,0,450
chrVII	921732	.	G	A	118.77	PASS	AC=1;AF=0.500;AN=2;BaseQRankSum=0.000;ClippingRankSum=0.000;DP=10;ExcessHet=3.0103;FS=0.000;MLEAC=1;MLEAF=0.500;MQ=41.31;MQRankSum=-0.175;QD=11.88;ReadPosRankSum=0.674;SOR=0.250	GT:AD:DP:GQ:PL	0/1:5,5:10:99:147,0,158
chrVII	939465	.	G	A	310.77	PASS	AC=1;AF=0.500;AN=2;BaseQRankSum=0.422;ClippingRankSum=0.000;DP=19;ExcessHet=3.0103;FS=0.000;MLEAC=1;MLEAF=0.500;MQ=42.00;MQRankSum=0.000;QD=16.36;ReadPosRankSum=0.718;SOR=0.760	GT:AD:DP:GQ:PL	0/1:8,11:19:99:339,0,234
chrVII	939549	.	G	A	429.77	PASS	AC=1;AF=0.500;AN=2;BaseQRankSum=-1.221;ClippingRankSum=0.000;DP=18;ExcessHet=3.0103;FS=0.000;MLEAC=1;MLEAF=0.500;MQ=41.78;MQRankSum=-0.814;QD=23.88;ReadPosRankSum=0.000;SOR=0.625	GT:AD:DP:GQ:PL	0/1:5,13:18:99:458,0,163
chrVII	973958	.	G	A	40.77	PASS	AC=1;AF=0.500;AN=2;BaseQRankSum=1.309;ClippingRankSum=0.000;DP=7;ExcessHet=3.0103;FS=0.000;MLEAC=1;MLEAF=0.500;MQ=42.00;MQRankSum=0.000;QD=5.82;ReadPosRankSum=0.712;SOR=0.446	GT:AD:DP:GQ:PL	0/1:5,2:7:69:69,0,187
chrVII	974803	.	C	T	682.77	PASS	AC=1;AF=0.500;AN=2;BaseQRankSum=-0.120;ClippingRankSum=0.000;DP=35;ExcessHet=3.0103;FS=0.000;MLEAC=1;MLEAF=0.500;MQ=42.00;MQRankSum=0.000;QD=19.51;ReadPosRankSum=-0.747;SOR=0.818	GT:AD:DP:GQ:PL	0/1:14,21:35:99:711,0,421
chrVII	1000826	.	C	T	287.77	PASS	AC=1;AF=0.500;AN=2;BaseQRankSum=-0.963;ClippingRankSum=0.000;DP=17;ExcessHet=3.0103;FS=0.000;MLEAC=1;MLEAF=0.500;MQ=42.00;MQRankSum=0.000;QD=16.93;ReadPosRankSum=-0.127;SOR=0.892	GT:AD:DP:GQ:PL	0/1:8,9:17:99:316,0,289
chrVII	1013533	.	C	T	294.77	PASS	AC=1;AF=0.500;AN=2;BaseQRankSum=-0.702;ClippingRankSum=0.000;DP=22;ExcessHet=3.0103;FS=4.075;MLEAC=1;MLEAF=0.500;MQ=42.00;MQRankSum=0.000;QD=13.40;ReadPosRankSum=1.569;SOR=0.819	GT:AD:DP:GQ:PL	0/1:12,10:22:99:323,0,441
chrVII	1013872	.	C	T	225.77	PASS	AC=1;AF=0.500;AN=2;BaseQRankSum=-0.231;ClippingRankSum=0.000;DP=17;ExcessHet=3.0103;FS=2.077;MLEAC=1;MLEAF=0.500;MQ=41.77;MQRankSum=-1.265;QD=13.28;ReadPosRankSum=0.071;SOR=1.565	GT:AD:DP:GQ:PL	0/1:9,8:17:99:254,0,312
chrVII	1026954	.	G	A	181.77	PASS	AC=1;AF=0.500;AN=2;BaseQRankSum=-1.078;ClippingRankSum=0.000;DP=17;ExcessHet=3.0103;FS=0.000;MLEAC=1;MLEAF=0.500;MQ=41.13;MQRankSum=0.956;QD=10.69;ReadPosRankSum=-0.109;SOR=1.112	GT:AD:DP:GQ:PL	0/1:10,7:17:99:210,0,323
chrVII	1052122	.	C	T	356.77	PASS	AC=1;AF=0.500;AN=2;BaseQRankSum=1.722;ClippingRankSum=0.000;DP=27;ExcessHet=3.0103;FS=1.657;MLEAC=1;MLEAF=0.500;MQ=42.00;MQRankSum=0.000;QD=13.21;ReadPosRankSum=1.048;SOR=1.402	GT:AD:DP:GQ:PL	0/1:15,12:27:99:385,0,448
chrVIII	52855	.	G	A	280.77	PASS	AC=1;AF=0.500;AN=2;BaseQRankSum=-0.522;ClippingRankSum=0.000;DP=15;ExcessHet=3.0103;FS=0.000;MLEAC=1;MLEAF=0.500;MQ=41.74;MQRankSum=-0.949;QD=18.72;ReadPosRankSum=0.563;SOR=0.418	GT:AD:DP:GQ:PL	0/1:6,9:15:99:309,0,213
chrVIII	60933	.	G	A	758.77	PASS	AC=2;AF=1.00;AN=2;DP=22;ExcessHet=3.0103;FS=0.000;MLEAC=2;MLEAF=1.00;MQ=41.17;QD=35.89;SOR=2.200	GT:AD:DP:GQ:PL	1/1:0,21:21:63:787,63,0
chrVIII	74546	.	C	T	306.77	PASS	AC=1;AF=0.500;AN=2;BaseQRankSum=1.576;ClippingRankSum=0.000;DP=19;ExcessHet=3.0103;FS=1.871;MLEAC=1;MLEAF=0.500;MQ=42.00;MQRankSum=0.000;QD=16.15;ReadPosRankSum=0.614;SOR=1.402	GT:AD:DP:GQ:PL	0/1:10,9:19:99:335,0,352
chrVIII	100572	.	G	A	364.77	PASS	AC=1;AF=0.500;AN=2;BaseQRankSum=0.631;ClippingRankSum=0.000;DP=22;ExcessHet=3.0103;FS=4.036;MLEAC=1;MLEAF=0.500;MQ=42.00;MQRankSum=0.000;QD=16.58;ReadPosRankSum=0.165;SOR=1.082	GT:AD:DP:GQ:PL	0/1:11,11:22:99:393,0,388
chrVIII	107865	.	G	A	222.77	PASS	AC=1;AF=0.500;AN=2;BaseQRankSum=-0.183;ClippingRankSum=0.000;DP=18;ExcessHet=3.0103;FS=2.003;MLEAC=1;MLEAF=0.500;MQ=42.00;MQRankSum=0.000;QD=12.38;ReadPosRankSum=-0.619;SOR=0.223	GT:AD:DP:GQ:PL	0/1:10,8:18:99:251,0,371
chrVIII	113175	.	G	A	146.77	PASS	AC=1;AF=0.500;AN=2;BaseQRankSum=0.231;ClippingRankSum=0.000;DP=13;ExcessHet=3.0103;FS=0.000;MLEAC=1;MLEAF=0.500;MQ=42.00;MQRankSum=0.000;QD=11.29;ReadPosRankSum=-0.343;SOR=0.582	GT:AD:DP:GQ:PL	0/1:8,5:13:99:175,0,297
chrVIII	117452	.	G	A	423.77	PASS	AC=1;AF=0.500;AN=2;BaseQRankSum=-0.046;ClippingRankSum=0.000;DP=32;ExcessHet=3.0103;FS=1.497;MLEAC=1;MLEAF=0.500;MQ=41.11;MQRankSum=-1.210;QD=14.13;ReadPosRankSum=-0.322;SOR=0.387	GT:AD:DP:GQ:PL	0/1:13,17:30:99:452,0,342
chrVIII	117780	.	C	T	166.77	PASS	AC=1;AF=0.500;AN=2;BaseQRankSum=-0.764;ClippingRankSum=0.000;DP=19;ExcessHet=3.0103;FS=4.867;MLEAC=1;MLEAF=0.500;MQ=41.22;MQRankSum=0.873;QD=8.78;ReadPosRankSum=-2.594;SOR=0.544	GT:AD:DP:GQ:PL	0/1:12,7:19:99:195,0,381
chrVIII	123917	.	G	A	423.77	PASS	AC=1;AF=0.500;AN=2;BaseQRankSum=-1.249;ClippingRankSum=0.000;DP=21;ExcessHet=3.0103;FS=1.949;MLEAC=1;MLEAF=0.500;MQ=42.00;MQRankSum=0.000;QD=20.18;ReadPosRankSum=-0.489;SOR=1.410	GT:AD:DP:GQ:PL	0/1:7,14:21:99:452,0,220
chrVIII	127676	.	C	T	309.77	PASS	AC=1;AF=0.500;AN=2;BaseQRankSum=-0.777;ClippingRankSum=0.000;DP=19;ExcessHet=3.0103;FS=0.000;MLEAC=1;MLEAF=0.500;MQ=42.00;MQRankSum=0.000;QD=17.21;ReadPosRankSum=1.492;SOR=0.627	GT:AD:DP:GQ:PL	0/1:7,11:18:99:338,0,231
chrVIII	167568	.	C	G	136.77	PASS	AC=1;AF=0.500;AN=2;BaseQRankSum=-0.567;ClippingRankSum=0.000;DP=27;ExcessHet=3.0103;FS=6.561;MLEAC=1;MLEAF=0.500;MQ=41.38;MQRankSum=0.756;QD=5.07;ReadPosRankSum=-4.419;SOR=0.069	GT:AD:DP:GQ:PL	0/1:22,5:27:99:165,0,2170
chrVIII	167569	.	C	A	136.77	PASS	AC=1;AF=0.500;AN=2;BaseQRankSum=-1.292;ClippingRankSum=0.000;DP=27;ExcessHet=3.0103;FS=6.561;MLEAC=1;MLEAF=0.500;MQ=41.38;MQRankSum=0.756;QD=5.07;ReadPosRankSum=-4.425;SOR=0.069	GT:AD:DP:GQ:PL	0/1:22,5:27:99:165,0,2170
chrVIII	169904	.	G	A	254.77	PASS	AC=1;AF=0.500;AN=2;BaseQRankSum=-2.191;ClippingRankSum=0.000;DP=19;ExcessHet=3.0103;FS=5.614;MLEAC=1;MLEAF=0.500;MQ=42.00;MQRankSum=0.000;QD=14.15;ReadPosRankSum=-0.732;SOR=0.086	GT:AD:DP:GQ:PL	0/1:10,8:18:99:283,0,361
chrVIII	170389	.	G	A	591.77	PASS	AC=1;AF=0.500;AN=2;BaseQRankSum=0.378;ClippingRankSum=0.000;DP=30;ExcessHet=3.0103;FS=1.537;MLEAC=1;MLEAF=0.500;MQ=42.00;MQRankSum=0.000;QD=19.73;ReadPosRankSum=-0.083;SOR=0.420	GT:AD:DP:GQ:PL	0/1:11,19:30:99:620,0,285
chrVIII	182334	.	C	T	220.77	PASS	AC=1;AF=0.500;AN=2;BaseQRankSum=0.835;ClippingRankSum=0.000;DP=19;ExcessHet=3.0103;FS=4.964;MLEAC=1;MLEAF=0.500;MQ=42.00;MQRankSum=0.000;QD=11.62;ReadPosRankSum=0.976;SOR=0.086	GT:AD:DP:GQ:PL	0/1:11,8:19:99:249,0,349
chrVIII	209375	.	G	A	304.77	PASS	AC=1;AF=0.500;AN=2;BaseQRankSum=1.484;ClippingRankSum=0.000;DP=19;ExcessHet=3.0103;FS=0.000;MLEAC=1;MLEAF=0.500;MQ=42.00;MQRankSum=0.000;QD=16.04;ReadPosRankSum=0.661;SOR=0.859	GT:AD:DP:GQ:PL	0/1:9,10:19:99:333,0,238
chrVIII	234832	.	G	A	295.77	PASS	AC=1;AF=0.500;AN=2;BaseQRankSum=0.456;ClippingRankSum=0.000;DP=14;ExcessHet=3.0103;FS=2.363;MLEAC=1;MLEAF=0.500;MQ=42.00;MQRankSum=0.000;QD=21.13;ReadPosRankSum=0.691;SOR=1.609	GT:AD:DP:GQ:PL	0/1:5,9:14:99:324,0,134
chrVIII	234930	.	C	T	451.77	PASS	AC=1;AF=0.500;AN=2;BaseQRankSum=0.782;ClippingRankSum=0.000;DP=22;ExcessHet=3.0103;FS=0.000;MLEAC=1;MLEAF=0.500;MQ=42.00;MQRankSum=0.000;QD=20.53;ReadPosRankSum=0.409;SOR=0.892	GT:AD:DP:GQ:PL	0/1:7,15:22:99:480,0,182
chrVIII	273551	.	G	A	331.77	PASS	AC=1;AF=0.500;AN=2;BaseQRankSum=1.824;ClippingRankSum=0.000;DP=25;ExcessHet=3.0103;FS=1.623;MLEAC=1;MLEAF=0.500;MQ=41.27;MQRankSum=1.524;QD=13.27;ReadPosRankSum=-0.536;SOR=1.012	GT:AD:DP:GQ:PL	0/1:15,10:25:99:360,0,485
chrVIII	285016	.	C	T	425.77	PASS	AC=1;AF=0.500;AN=2;BaseQRankSum=-2.064;ClippingRankSum=0.000;DP=27;ExcessHet=3.0103;FS=3.473;MLEAC=1;MLEAF=0.500;MQ=42.00;MQRankSum=0.000;QD=15.77;ReadPosRankSum=-0.757;SOR=0.957	GT:AD:DP:GQ:PL	0/1:12,15:27:99:454,0,394
chrVIII	296521	.	G	A	79.77	PASS	AC=1;AF=0.500;AN=2;BaseQRankSum=-0.090;ClippingRankSum=0.000;DP=9;ExcessHet=3.0103;FS=8.451;MLEAC=1;MLEAF=0.500;MQ=42.00;MQRankSum=0.000;QD=9.97;ReadPosRankSum=-0.090;SOR=2.783	GT:AD:DP:GQ:PL	0/1:5,3:8:99:108,0,163
chrVIII	325676	.	C	T	263.77	PASS	AC=1;AF=0.500;AN=2;BaseQRankSum=-0.309;ClippingRankSum=0.000;DP=20;ExcessHet=3.0103;FS=0.000;MLEAC=1;MLEAF=0.500;MQ=42.00;MQRankSum=0.000;QD=13.19;ReadPosRankSum=0.120;SOR=0.722	GT:AD:DP:GQ:PL	0/1:11,9:20:99:292,0,385
chrVIII	353545	.	C	T	297.77	PASS	AC=1;AF=0.500;AN=2;BaseQRankSum=-0.473;ClippingRankSum=0.000;DP=23;ExcessHet=3.0103;FS=0.000;MLEAC=1;MLEAF=0.500;MQ=40.75;MQRankSum=-1.587;QD=12.95;ReadPosRankSum=-0.741;SOR=0.917	GT:AD:DP:GQ:PL	0/1:13,10:23:99:326,0,490
chrVIII	359755	.	C	T	278.77	PASS	AC=1;AF=0.500;AN=2;BaseQRankSum=0.751;ClippingRankSum=0.000;DP=23;ExcessHet=3.0103;FS=0.000;MLEAC=1;MLEAF=0.500;MQ=42.00;MQRankSum=0.000;QD=12.67;ReadPosRankSum=-1.125;SOR=0.743	GT:AD:DP:GQ:PL	0/1:13,9:22:99:307,0,396
chrVIII	380225	.	C	T	888.77	PASS	AC=2;AF=1.00;AN=2;DP=23;ExcessHet=3.0103;FS=0.000;MLEAC=2;MLEAF=1.00;MQ=42.00;QD=32.65;SOR=0.776	GT:AD:DP:GQ:PL	1/1:0,23:23:69:917,69,0
chrVIII	380503	.	C	T	1217.77	PASS	AC=2;AF=1.00;AN=2;DP=32;ExcessHet=3.0103;FS=0.000;MLEAC=2;MLEAF=1.00;MQ=41.54;QD=28.89;SOR=0.957	GT:AD:DP:GQ:PL	1/1:0,32:32:96:1246,96,0
chrVIII	387545	.	G	A	326.77	PASS	AC=1;AF=0.500;AN=2;BaseQRankSum=-0.416;ClippingRankSum=0.000;DP=25;ExcessHet=3.0103;FS=0.000;MLEAC=1;MLEAF=0.500;MQ=42.00;MQRankSum=0.000;QD=13.07;ReadPosRankSum=-2.155;SOR=0.569	GT:AD:DP:GQ:PL	0/1:13,12:25:99:355,0,405
chrVIII	392315	.	G	A	406.77	PASS	AC=1;AF=0.500;AN=2;BaseQRankSum=1.419;ClippingRankSum=0.000;DP=20;ExcessHet=3.0103;FS=0.000;MLEAC=1;MLEAF=0.500;MQ=41.90;MQRankSum=-0.804;QD=20.34;ReadPosRankSum=0.656;SOR=0.608	GT:AD:DP:GQ:PL	0/1:9,11:20:99:435,0,608
chrVIII	392318	.	G	A	445.77	PASS	AC=1;AF=0.500;AN=2;BaseQRankSum=-0.131;ClippingRankSum=0.000;DP=20;ExcessHet=3.0103;FS=0.000;MLEAC=1;MLEAF=0.500;MQ=41.90;MQRankSum=-0.655;QD=23.46;ReadPosRankSum=-0.818;SOR=1.123	GT:AD:DP:GQ:PL	0/1:7,12:19:99:474,0,539
chrVIII	392940	.	G	A	423.77	PASS	AC=1;AF=0.500;AN=2;BaseQRankSum=1.545;ClippingRankSum=0.000;DP=26;ExcessHet=3.0103;FS=1.657;MLEAC=1;MLEAF=0.500;MQ=40.72;MQRankSum=-1.925;QD=16.30;ReadPosRankSum=1.115;SOR=1.314	GT:AD:DP:GQ:PL	0/1:12,14:26:99:452,0,325
chrVIII	392956	.	G	A	279.77	PASS	AC=1;AF=0.500;AN=2;BaseQRankSum=0.346;ClippingRankSum=0.000;DP=20;ExcessHet=3.0103;FS=1.829;MLEAC=1;MLEAF=0.500;MQ=41.06;MQRankSum=-1.765;QD=13.99;ReadPosRankSum=-0.257;SOR=0.904	GT:AD:DP:GQ:PL	0/1:10,10:20:99:308,0,294
chrVIII	423082	.	C	T	301.77	PASS	AC=1;AF=0.500;AN=2;BaseQRankSum=0.993;ClippingRankSum=0.000;DP=19;ExcessHet=3.0103;FS=1.829;MLEAC=1;MLEAF=0.500;MQ=42.00;MQRankSum=0.000;QD=15.88;ReadPosRankSum=-1.320;SOR=0.668	GT:AD:DP:GQ:PL	0/1:10,9:19:99:330,0,353
chrVIII	497415	.	C	T	441.77	PASS	AC=1;AF=0.500;AN=2;BaseQRankSum=-1.803;ClippingRankSum=0.000;DP=26;ExcessHet=3.0103;FS=4.222;MLEAC=1;MLEAF=0.500;MQ=42.00;MQRankSum=0.000;QD=16.99;ReadPosRankSum=-0.938;SOR=0.132	GT:AD:DP:GQ:PL	0/1:13,13:26:99:470,0,487
chrVIII	520119	.	C	T	278.77	PASS	AC=1;AF=0.500;AN=2;BaseQRankSum=0.574;ClippingRankSum=0.000;DP=25;ExcessHet=3.0103;FS=1.748;MLEAC=1;MLEAF=0.500;MQ=42.00;MQRankSum=0.000;QD=11.62;ReadPosRankSum=-0.858;SOR=1.136	GT:AD:DP:GQ:PL	0/1:15,9:24:99:307,0,514
chrIX	35143	.	C	T	312.77	PASS	AC=1;AF=0.500;AN=2;BaseQRankSum=-1.676;ClippingRankSum=0.000;DP=24;ExcessHet=3.0103;FS=1.718;MLEAC=1;MLEAF=0.500;MQ=42.00;MQRankSum=0.000;QD=13.03;ReadPosRankSum=-1.424;SOR=0.340	GT:AD:DP:GQ:PL	0/1:14,10:24:99:341,0,541
chrIX	55571	.	C	T	237.77	PASS	AC=1;AF=0.500;AN=2;BaseQRankSum=0.656;ClippingRankSum=0.000;DP=28;ExcessHet=3.0103;FS=1.515;MLEAC=1;MLEAF=0.500;MQ=42.00;MQRankSum=0.000;QD=8.49;ReadPosRankSum=-0.520;SOR=1.085	GT:AD:DP:GQ:PL	0/1:18,10:28:99:266,0,498
chrIX	113698	.	C	T	436.77	PASS	AC=1;AF=0.500;AN=2;BaseQRankSum=0.321;ClippingRankSum=0.000;DP=31;ExcessHet=3.0103;FS=0.000;MLEAC=1;MLEAF=0.500;MQ=41.94;MQRankSum=0.942;QD=14.56;ReadPosRankSum=1.345;SOR=0.569	GT:AD:DP:GQ:PL	0/1:17,13:30:99:465,0,603
chrIX	121991	.	G	A	384.77	PASS	AC=1;AF=0.500;AN=2;BaseQRankSum=-0.986;ClippingRankSum=0.000;DP=26;ExcessHet=3.0103;FS=1.657;MLEAC=1;MLEAF=0.500;MQ=41.85;MQRankSum=-1.281;QD=14.80;ReadPosRankSum=0.000;SOR=0.368	GT:AD:DP:GQ:PL	0/1:12,14:26:99:413,0,419
chrIX	136574	.	G	A	225.77	PASS	AC=1;AF=0.500;AN=2;BaseQRankSum=-0.160;ClippingRankSum=0.000;DP=13;ExcessHet=3.0103;FS=0.000;MLEAC=1;MLEAF=0.500;MQ=42.00;MQRankSum=0.000;QD=18.81;ReadPosRankSum=-0.282;SOR=0.859	GT:AD:DP:GQ:PL	0/1:4,8:12:99:254,0,133
chrIX	141968	.	C	T	228.77	PASS	AC=1;AF=0.500;AN=2;BaseQRankSum=0.272;ClippingRankSum=0.000;DP=20;ExcessHet=3.0103;FS=1.740;MLEAC=1;MLEAF=0.500;MQ=42.00;MQRankSum=0.000;QD=11.44;ReadPosRankSum=0.339;SOR=1.179	GT:AD:DP:GQ:PL	0/1:12,8:20:99:257,0,403
chrIX	168799	.	G	A	405.77	PASS	AC=1;AF=0.500;AN=2;BaseQRankSum=0.000;ClippingRankSum=0.000;DP=21;ExcessHet=3.0103;FS=1.999;MLEAC=1;MLEAF=0.500;MQ=42.00;MQRankSum=0.000;QD=19.32;ReadPosRankSum=0.038;SOR=1.473	GT:AD:DP:GQ:PL	0/1:8,13:21:99:434,0,238
chrIX	172332	.	C	T	515.77	PASS	AC=1;AF=0.500;AN=2;BaseQRankSum=1.201;ClippingRankSum=0.000;DP=31;ExcessHet=3.0103;FS=0.000;MLEAC=1;MLEAF=0.500;MQ=41.87;MQRankSum=-1.175;QD=16.64;ReadPosRankSum=0.263;SOR=0.569	GT:AD:DP:GQ:PL	0/1:13,18:31:99:544,0,317
chrIX	255070	.	C	T	642.77	PASS	AC=2;AF=1.00;AN=2;DP=17;ExcessHet=3.0103;FS=0.000;MLEAC=2;MLEAF=1.00;MQ=42.00;QD=31.04;SOR=1.739	GT:AD:DP:GQ:PL	1/1:0,17:17:51:671,51,0
chrIX	309788	.	G	A	1538.77	PASS	AC=2;AF=1.00;AN=2;DP=38;ExcessHet=3.0103;FS=0.000;MLEAC=2;MLEAF=1.00;MQ=41.95;QD=30.38;SOR=1.040	GT:AD:DP:GQ:PL	1/1:0,38:38:99:1567,114,0
chrIX	388570	.	C	T	517.77	PASS	AC=1;AF=0.500;AN=2;BaseQRankSum=-1.251;ClippingRankSum=0.000;DP=26;ExcessHet=3.0103;FS=17.085;MLEAC=1;MLEAF=0.500;MQ=40.66;MQRankSum=-4.799;QD=20.71;ReadPosRankSum=-3.707;SOR=4.479	GT:AD:DP:GQ:PL	0/1:14,11:25:99:546,0,510
chrIX	420768	.	G	A	320.77	PASS	AC=1;AF=0.500;AN=2;BaseQRankSum=-0.498;ClippingRankSum=0.000;DP=23;ExcessHet=3.0103;FS=4.036;MLEAC=1;MLEAF=0.500;MQ=42.00;MQRankSum=0.000;QD=14.58;ReadPosRankSum=-0.831;SOR=1.082	GT:AD:DP:GQ:PL	0/1:11,11:22:99:349,0,379
chrX	54563	.	C	T	212.77	PASS	AC=1;AF=0.500;AN=2;BaseQRankSum=0.712;ClippingRankSum=0.000;DP=18;ExcessHet=3.0103;FS=8.820;MLEAC=1;MLEAF=0.500;MQ=42.00;MQRankSum=0.000;QD=12.52;ReadPosRankSum=0.741;SOR=2.815	GT:AD:DP:GQ:PL	0/1:9,8:17:99:241,0,258
chrX	76002	.	C	T	397.77	PASS	AC=1;AF=0.500;AN=2;BaseQRankSum=-0.277;ClippingRankSum=0.000;DP=32;ExcessHet=3.0103;FS=8.162;MLEAC=1;MLEAF=0.500;MQ=42.00;MQRankSum=0.000;QD=12.43;ReadPosRankSum=-0.101;SOR=0.813	GT:AD:DP:GQ:PL	0/1:17,15:32:99:426,0,489
chrX	87900	.	C	T	275.77	PASS	AC=1;AF=0.500;AN=2;BaseQRankSum=0.640;ClippingRankSum=0.000;DP=24;ExcessHet=3.0103;FS=3.796;MLEAC=1;MLEAF=0.500;MQ=42.00;MQRankSum=0.000;QD=11.99;ReadPosRankSum=-0.209;SOR=0.588	GT:AD:DP:GQ:PL	0/1:14,9:23:99:304,0,507
chrX	116582	.	G	A	559.77	PASS	AC=1;AF=0.500;AN=2;BaseQRankSum=0.037;ClippingRankSum=0.000;DP=33;ExcessHet=3.0103;FS=3.037;MLEAC=1;MLEAF=0.500;MQ=41.88;MQRankSum=1.718;QD=16.96;ReadPosRankSum=-1.613;SOR=1.292	GT:AD:DP:GQ:PL	0/1:14,19:33:99:588,0,410
chrX	117962	.	C	T	336.77	PASS	AC=1;AF=0.500;AN=2;BaseQRankSum=-0.625;ClippingRankSum=0.000;DP=27;ExcessHet=3.0103;FS=5.734;MLEAC=1;MLEAF=0.500;MQ=42.00;MQRankSum=0.000;QD=12.95;ReadPosRankSum=1.848;SOR=1.347	GT:AD:DP:GQ:PL	0/1:14,12:26:99:365,0,450
chrX	120389	.	C	T	930.77	PASS	AC=2;AF=1.00;AN=2;DP=22;ExcessHet=3.0103;FS=0.000;MLEAC=2;MLEAF=1.00;MQ=41.33;QD=32.77;SOR=1.609	GT:AD:DP:GQ:PL	1/1:0,22:22:69:959,69,0
chrX	120413	.	C	T	247.77	PASS	AC=1;AF=0.500;AN=2;BaseQRankSum=2.212;ClippingRankSum=0.000;DP=19;ExcessHet=3.0103;FS=0.000;MLEAC=1;MLEAF=0.500;MQ=41.22;MQRankSum=-1.066;QD=13.04;ReadPosRankSum=1.702;SOR=0.368	GT:AD:DP:GQ:PL	0/1:11,8:19:99:276,0,366
chrX	159826	.	G	A	366.77	PASS	AC=1;AF=0.500;AN=2;BaseQRankSum=-1.428;ClippingRankSum=0.000;DP=25;ExcessHet=3.0103;FS=7.471;MLEAC=1;MLEAF=0.500;MQ=41.43;MQRankSum=-0.789;QD=15.95;ReadPosRankSum=-0.365;SOR=0.086	GT:AD:DP:GQ:PL	0/1:10,13:23:99:395,0,372
chrX	159829	.	G	A	256.77	PASS	AC=1;AF=0.500;AN=2;BaseQRankSum=1.504;ClippingRankSum=0.000;DP=24;ExcessHet=3.0103;FS=4.545;MLEAC=1;MLEAF=0.500;MQ=41.41;MQRankSum=0.850;QD=11.67;ReadPosRankSum=0.454;SOR=1.911	GT:AD:DP:GQ:PL	0/1:14,8:22:99:285,0,565
chrX	161377	.	G	A	89.77	PASS	AC=1;AF=0.500;AN=2;BaseQRankSum=0.440;ClippingRankSum=0.000;DP=14;ExcessHet=3.0103;FS=0.000;MLEAC=1;MLEAF=0.500;MQ=42.00;MQRankSum=0.000;QD=6.41;ReadPosRankSum=-0.464;SOR=1.112	GT:AD:DP:GQ:PL	0/1:10,4:14:99:118,0,320
chrX	169324	.	G	A	644.77	PASS	AC=1;AF=0.500;AN=2;BaseQRankSum=-0.041;ClippingRankSum=0.000;DP=32;ExcessHet=3.0103;FS=1.422;MLEAC=1;MLEAF=0.500;MQ=41.48;MQRankSum=0.473;QD=20.15;ReadPosRankSum=0.447;SOR=1.022	GT:AD:DP:GQ:PL	0/1:11,21:32:99:673,0,308
chrX	173070	.	G	A	510.77	PASS	AC=1;AF=0.500;AN=2;BaseQRankSum=-0.787;ClippingRankSum=0.000;DP=28;ExcessHet=3.0103;FS=10.056;MLEAC=1;MLEAF=0.500;MQ=41.86;MQRankSum=-1.107;QD=18.24;ReadPosRankSum=-1.131;SOR=0.061	GT:AD:DP:GQ:PL	0/1:11,17:28:99:539,0,411
chrX	173084	.	C	T	344.77	PASS	AC=1;AF=0.500;AN=2;BaseQRankSum=0.000;ClippingRankSum=0.000;DP=27;ExcessHet=3.0103;FS=7.371;MLEAC=1;MLEAF=0.500;MQ=41.86;MQRankSum=1.250;QD=12.77;ReadPosRankSum=1.508;SOR=2.584	GT:AD:DP:GQ:PL	0/1:16,11:27:99:373,0,704
chrX	181746	.	G	A	234.77	PASS	AC=1;AF=0.500;AN=2;BaseQRankSum=0.481;ClippingRankSum=0.000;DP=23;ExcessHet=3.0103;FS=0.000;MLEAC=1;MLEAF=0.500;MQ=42.00;MQRankSum=0.000;QD=10.21;ReadPosRankSum=1.354;SOR=0.627	GT:AD:DP:GQ:PL	0/1:14,9:23:99:263,0,413
chrX	218076	.	C	T	200.77	PASS	AC=1;AF=0.500;AN=2;BaseQRankSum=-0.413;ClippingRankSum=0.000;DP=18;ExcessHet=3.0103;FS=0.000;MLEAC=1;MLEAF=0.500;MQ=42.00;MQRankSum=0.000;QD=11.15;ReadPosRankSum=1.080;SOR=0.765	GT:AD:DP:GQ:PL	0/1:11,7:18:99:229,0,406
chrX	226088	.	C	T	166.77	PASS	AC=1;AF=0.500;AN=2;BaseQRankSum=-1.434;ClippingRankSum=0.000;DP=17;ExcessHet=3.0103;FS=0.000;MLEAC=1;MLEAF=0.500;MQ=42.00;MQRankSum=0.000;QD=9.81;ReadPosRankSum=-0.269;SOR=0.437	GT:AD:DP:GQ:PL	0/1:11,6:17:99:195,0,428
chrX	309189	.	G	A	211.77	PASS	AC=1;AF=0.500;AN=2;BaseQRankSum=-0.166;ClippingRankSum=0.000;DP=19;ExcessHet=3.0103;FS=1.871;MLEAC=1;MLEAF=0.500;MQ=42.00;MQRankSum=0.000;QD=11.15;ReadPosRankSum=-2.452;SOR=1.093	GT:AD:DP:GQ:PL	0/1:11,8:19:99:240,0,389
chrX	316633	.	G	A	362.77	PASS	AC=1;AF=0.500;AN=2;BaseQRankSum=2.223;ClippingRankSum=0.000;DP=19;ExcessHet=3.0103;FS=1.820;MLEAC=1;MLEAF=0.500;MQ=42.00;MQRankSum=0.000;QD=19.09;ReadPosRankSum=0.348;SOR=1.270	GT:AD:DP:GQ:PL	0/1:8,11:19:99:391,0,199
chrX	395876	.	C	T	197.77	PASS	AC=1;AF=0.500;AN=2;BaseQRankSum=-1.443;ClippingRankSum=0.000;DP=17;ExcessHet=3.0103;FS=0.000;MLEAC=1;MLEAF=0.500;MQ=41.01;MQRankSum=1.115;QD=11.63;ReadPosRankSum=-0.770;SOR=0.941	GT:AD:DP:GQ:PL	0/1:9,8:17:99:226,0,278
chrX	419846	.	C	T	116.77	PASS	AC=1;AF=0.500;AN=2;BaseQRankSum=1.133;ClippingRankSum=0.000;DP=8;ExcessHet=3.0103;FS=0.000;MLEAC=1;MLEAF=0.500;MQ=42.00;MQRankSum=0.000;QD=14.60;ReadPosRankSum=1.520;SOR=1.981	GT:AD:DP:GQ:PL	0/1:4,4:8:99:145,0,133
chrX	438205	.	C	T	303.77	PASS	AC=1;AF=0.500;AN=2;BaseQRankSum=-1.797;ClippingRankSum=0.000;DP=21;ExcessHet=3.0103;FS=1.740;MLEAC=1;MLEAF=0.500;MQ=42.00;MQRankSum=0.000;QD=14.47;ReadPosRankSum=0.154;SOR=0.627	GT:AD:DP:GQ:PL	0/1:10,11:21:99:332,0,338
chrX	503767	.	C	T	200.77	PASS	AC=1;AF=0.500;AN=2;BaseQRankSum=-1.555;ClippingRankSum=0.000;DP=20;ExcessHet=3.0103;FS=0.000;MLEAC=1;MLEAF=0.500;MQ=42.00;MQRankSum=0.000;QD=10.04;ReadPosRankSum=1.190;SOR=0.527	GT:AD:DP:GQ:PL	0/1:12,8:20:99:229,0,444
chrX	532890	.	G	A	537.77	PASS	AC=1;AF=0.500;AN=2;BaseQRankSum=2.690;ClippingRankSum=0.000;DP=30;ExcessHet=3.0103;FS=3.352;MLEAC=1;MLEAF=0.500;MQ=42.00;MQRankSum=0.000;QD=17.93;ReadPosRankSum=0.148;SOR=0.447	GT:AD:DP:GQ:PL	0/1:15,15:30:99:566,0,496
chrX	620648	.	C	T	635.77	PASS	AC=2;AF=1.00;AN=2;DP=17;ExcessHet=3.0103;FS=0.000;MLEAC=2;MLEAF=1.00;MQ=42.00;QD=33.25;SOR=0.941	GT:AD:DP:GQ:PL	1/1:0,16:16:48:664,48,0
chrX	649428	.	C	T	765.77	PASS	AC=2;AF=1.00;AN=2;DP=22;ExcessHet=3.0103;FS=0.000;MLEAC=2;MLEAF=1.00;MQ=41.35;QD=31.55;SOR=2.636	GT:AD:DP:GQ:PL	1/1:0,21:21:63:794,63,0
chrX	669475	.	C	T	210.77	PASS	AC=1;AF=0.500;AN=2;BaseQRankSum=1.053;ClippingRankSum=0.000;DP=25;ExcessHet=3.0103;FS=4.100;MLEAC=1;MLEAF=0.500;MQ=41.92;MQRankSum=0.861;QD=8.78;ReadPosRankSum=0.069;SOR=1.890	GT:AD:DP:GQ:PL	0/1:15,9:24:99:239,0,408
chrXI	65093	.	G	A	446.77	PASS	AC=1;AF=0.500;AN=2;BaseQRankSum=-0.179;ClippingRankSum=0.000;DP=24;ExcessHet=3.0103;FS=1.685;MLEAC=1;MLEAF=0.500;MQ=42.00;MQRankSum=0.000;QD=18.62;ReadPosRankSum=-0.462;SOR=1.329	GT:AD:DP:GQ:PL	0/1:10,14:24:99:475,0,339
chrXI	106950	.	G	A	311.77	PASS	AC=1;AF=0.500;AN=2;BaseQRankSum=2.646;ClippingRankSum=0.000;DP=19;ExcessHet=3.0103;FS=3.245;MLEAC=1;MLEAF=0.500;MQ=42.00;MQRankSum=0.000;QD=16.41;ReadPosRankSum=0.520;SOR=2.494	GT:AD:DP:GQ:PL	0/1:10,9:19:99:340,0,283
chrXI	141496	.	G	A	585.77	PASS	AC=1;AF=0.500;AN=2;BaseQRankSum=1.195;ClippingRankSum=0.000;DP=30;ExcessHet=3.0103;FS=1.564;MLEAC=1;MLEAF=0.500;MQ=41.24;MQRankSum=-0.032;QD=19.53;ReadPosRankSum=1.348;SOR=1.085	GT:AD:DP:GQ:PL	0/1:13,17:30:99:614,0,374
chrXI	145394	.	C	T	3497.77	PASS	AC=2;AF=1.00;AN=2;DP=93;ExcessHet=3.0103;FS=0.000;MLEAC=2;MLEAF=1.00;MQ=40.71;QD=35.06;SOR=1.559	GT:AD:DP:GQ:PL	1/1:0,92:92:99:3526,277,0
chrXI	146062	.	A	G	553.77	PASS	AC=1;AF=0.500;AN=2;BaseQRankSum=1.682;ClippingRankSum=0.000;DP=72;ExcessHet=3.0103;FS=10.703;MLEAC=1;MLEAF=0.500;MQ=40.07;MQRankSum=-3.746;QD=7.91;ReadPosRankSum=-2.444;SOR=2.283	GT:AD:DP:GQ:PL	0/1:52,18:70:99:582,0,2694
chrXI	162526	.	G	A	219.77	PASS	AC=1;AF=0.500;AN=2;BaseQRankSum=0.689;ClippingRankSum=0.000;DP=14;ExcessHet=3.0103;FS=2.276;MLEAC=1;MLEAF=0.500;MQ=42.00;MQRankSum=0.000;QD=15.70;ReadPosRankSum=2.109;SOR=1.535	GT:AD:DP:GQ:PL	0/1:7,7:14:99:248,0,236
chrXI	164967	.	G	A	238.77	PASS	AC=1;AF=0.500;AN=2;BaseQRankSum=-0.308;ClippingRankSum=0.000;DP=21;ExcessHet=3.0103;FS=0.000;MLEAC=1;MLEAF=0.500;MQ=42.00;MQRankSum=0.000;QD=11.94;ReadPosRankSum=0.838;SOR=0.512	GT:AD:DP:GQ:PL	0/1:11,9:20:99:267,0,370
chrXI	175531	.	C	T	354.77	PASS	AC=1;AF=0.500;AN=2;BaseQRankSum=0.370;ClippingRankSum=0.000;DP=34;ExcessHet=3.0103;FS=0.000;MLEAC=1;MLEAF=0.500;MQ=41.58;MQRankSum=-1.104;QD=10.75;ReadPosRankSum=-1.560;SOR=0.719	GT:AD:DP:GQ:PL	0/1:19,14:33:99:383,0,552
chrXI	208672	.	C	T	205.77	PASS	AC=1;AF=0.500;AN=2;BaseQRankSum=-2.507;ClippingRankSum=0.000;DP=27;ExcessHet=3.0103;FS=1.574;MLEAC=1;MLEAF=0.500;MQ=40.28;MQRankSum=0.759;QD=7.62;ReadPosRankSum=1.109;SOR=1.270	GT:AD:DP:GQ:PL	0/1:16,11:27:99:234,0,549
chrXI	231879	.	C	T	317.77	PASS	AC=1;AF=0.500;AN=2;BaseQRankSum=-0.909;ClippingRankSum=0.000;DP=23;ExcessHet=3.0103;FS=1.744;MLEAC=1;MLEAF=0.500;MQ=40.75;MQRankSum=-1.206;QD=13.82;ReadPosRankSum=1.482;SOR=0.283	GT:AD:DP:GQ:PL	0/1:10,13:23:99:346,0,303
chrXI	247297	.	C	T	412.77	PASS	AC=1;AF=0.500;AN=2;BaseQRankSum=-0.950;ClippingRankSum=0.000;DP=32;ExcessHet=3.0103;FS=0.000;MLEAC=1;MLEAF=0.500;MQ=42.00;MQRankSum=0.000;QD=13.32;ReadPosRankSum=-1.365;SOR=0.793	GT:AD:DP:GQ:PL	0/1:15,16:31:99:441,0,466
chrXI	273994	.	C	T	455.77	PASS	AC=1;AF=0.500;AN=2;BaseQRankSum=0.329;ClippingRankSum=0.000;DP=32;ExcessHet=3.0103;FS=1.451;MLEAC=1;MLEAF=0.500;MQ=42.00;MQRankSum=0.000;QD=14.24;ReadPosRankSum=1.089;SOR=0.330	GT:AD:DP:GQ:PL	0/1:16,16:32:99:484,0,489
chrXI	278273	.	C	T	155.77	PASS	AC=1;AF=0.500;AN=2;BaseQRankSum=0.461;ClippingRankSum=0.000;DP=21;ExcessHet=3.0103;FS=0.000;MLEAC=1;MLEAF=0.500;MQ=42.00;MQRankSum=0.000;QD=7.42;ReadPosRankSum=1.153;SOR=0.941	GT:AD:DP:GQ:PL	0/1:14,7:21:99:184,0,403
chrXI	279712	.	C	T	392.77	PASS	AC=1;AF=0.500;AN=2;BaseQRankSum=-1.874;ClippingRankSum=0.000;DP=24;ExcessHet=3.0103;FS=0.000;MLEAC=1;MLEAF=0.500;MQ=40.76;MQRankSum=-1.161;QD=16.37;ReadPosRankSum=1.617;SOR=0.612	GT:AD:DP:GQ:PL	0/1:10,14:24:99:421,0,342
chrXI	286319	.	G	A	286.77	PASS	AC=1;AF=0.500;AN=2;BaseQRankSum=0.251;ClippingRankSum=0.000;DP=21;ExcessHet=3.0103;FS=13.457;MLEAC=1;MLEAF=0.500;MQ=42.00;MQRankSum=0.000;QD=13.66;ReadPosRankSum=1.142;SOR=4.047	GT:AD:DP:GQ:PL	0/1:12,9:21:99:315,0,396
chrXI	296640	.	C	T	200.77	PASS	AC=1;AF=0.500;AN=2;BaseQRankSum=-0.197;ClippingRankSum=0.000;DP=20;ExcessHet=3.0103;FS=0.000;MLEAC=1;MLEAF=0.500;MQ=41.80;MQRankSum=-1.705;QD=10.04;ReadPosRankSum=-1.035;SOR=0.446	GT:AD:DP:GQ:PL	0/1:12,8:20:99:229,0,391
chrXI	308492	.	C	T	198.77	PASS	AC=1;AF=0.500;AN=2;BaseQRankSum=0.083;ClippingRankSum=0.000;DP=19;ExcessHet=3.0103;FS=0.000;MLEAC=1;MLEAF=0.500;MQ=42.00;MQRankSum=0.000;QD=10.46;ReadPosRankSum=-0.834;SOR=0.551	GT:AD:DP:GQ:PL	0/1:11,8:19:99:227,0,348
chrXI	311450	.	C	T	570.77	PASS	AC=1;AF=0.500;AN=2;BaseQRankSum=-1.167;ClippingRankSum=0.000;DP=29;ExcessHet=3.0103;FS=1.462;MLEAC=1;MLEAF=0.500;MQ=42.00;MQRankSum=0.000;QD=19.68;ReadPosRankSum=-0.074;SOR=1.022	GT:AD:DP:GQ:PL	0/1:10,19:29:99:599,0,295
chrXI	326679	.	G	A	191.77	PASS	AC=1;AF=0.500;AN=2;BaseQRankSum=-0.971;ClippingRankSum=0.000;DP=20;ExcessHet=3.0103;FS=1.885;MLEAC=1;MLEAF=0.500;MQ=41.29;MQRankSum=0.919;QD=9.59;ReadPosRankSum=-0.081;SOR=0.269	GT:AD:DP:GQ:PL	0/1:12,8:20:99:220,0,395
chrXI	338841	.	G	A	351.77	PASS	AC=1;AF=0.500;AN=2;BaseQRankSum=1.145;ClippingRankSum=0.000;DP=16;ExcessHet=3.0103;FS=0.000;MLEAC=1;MLEAF=0.500;MQ=41.76;MQRankSum=-0.888;QD=21.99;ReadPosRankSum=-0.593;SOR=0.343	GT:AD:DP:GQ:PL	0/1:5,11:16:99:380,0,122
chrXI	341787	.	C	T	532.77	PASS	AC=1;AF=0.500;AN=2;BaseQRankSum=0.665;ClippingRankSum=0.000;DP=32;ExcessHet=3.0103;FS=1.398;MLEAC=1;MLEAF=0.500;MQ=41.56;MQRankSum=-0.843;QD=17.19;ReadPosRankSum=0.255;SOR=1.061	GT:AD:DP:GQ:PL	0/1:14,17:31:99:561,0,419
chrXI	351155	.	G	A	126.77	PASS	AC=1;AF=0.500;AN=2;BaseQRankSum=-0.343;ClippingRankSum=0.000;DP=16;ExcessHet=3.0103;FS=0.000;MLEAC=1;MLEAF=0.500;MQ=42.00;MQRankSum=0.000;QD=7.92;ReadPosRankSum=-1.193;SOR=1.236	GT:AD:DP:GQ:PL	0/1:11,5:16:99:155,0,418
chrXI	361083	.	C	T	428.77	PASS	AC=1;AF=0.500;AN=2;BaseQRankSum=-0.298;ClippingRankSum=0.000;DP=36;ExcessHet=3.0103;FS=0.000;MLEAC=1;MLEAF=0.500;MQ=41.59;MQRankSum=-1.066;QD=12.61;ReadPosRankSum=0.569;SOR=0.765	GT:AD:DP:GQ:PL	0/1:19,15:34:99:457,0,674
chrXI	362520	.	C	T	437.77	PASS	AC=1;AF=0.500;AN=2;BaseQRankSum=-0.649;ClippingRankSum=0.000;DP=30;ExcessHet=3.0103;FS=10.656;MLEAC=1;MLEAF=0.500;MQ=42.00;MQRankSum=0.000;QD=14.59;ReadPosRankSum=0.298;SOR=3.037	GT:AD:DP:GQ:PL	0/1:16,14:30:99:466,0,544
chrXI	381861	.	G	A	198.77	PASS	AC=1;AF=0.500;AN=2;BaseQRankSum=0.000;ClippingRankSum=0.000;DP=20;ExcessHet=3.0103;FS=1.984;MLEAC=1;MLEAF=0.500;MQ=42.00;MQRankSum=0.000;QD=10.46;ReadPosRankSum=-1.552;SOR=1.609	GT:AD:DP:GQ:PL	0/1:11,8:19:99:227,0,339
chrXI	491027	.	C	T	290.77	PASS	AC=1;AF=0.500;AN=2;BaseQRankSum=-0.051;ClippingRankSum=0.000;DP=18;ExcessHet=3.0103;FS=0.000;MLEAC=1;MLEAF=0.500;MQ=41.79;MQRankSum=0.674;QD=16.15;ReadPosRankSum=-0.315;SOR=0.693	GT:AD:DP:GQ:PL	0/1:9,9:18:99:319,0,300
chrXI	494372	.	G	A	479.77	PASS	AC=1;AF=0.500;AN=2;BaseQRankSum=-0.349;ClippingRankSum=0.000;DP=27;ExcessHet=3.0103;FS=1.527;MLEAC=1;MLEAF=0.500;MQ=41.93;MQRankSum=1.281;QD=17.77;ReadPosRankSum=0.333;SOR=0.832	GT:AD:DP:GQ:PL	0/1:11,16:27:99:508,0,341
chrXI	567814	.	C	T	211.77	PASS	AC=1;AF=0.500;AN=2;BaseQRankSum=-0.693;ClippingRankSum=0.000;DP=14;ExcessHet=3.0103;FS=0.000;MLEAC=1;MLEAF=0.500;MQ=42.00;MQRankSum=0.000;QD=15.13;ReadPosRankSum=0.293;SOR=1.179	GT:AD:DP:GQ:PL	0/1:6,8:14:99:240,0,180
chrXII	38210	.	G	A	241.77	PASS	AC=1;AF=0.500;AN=2;BaseQRankSum=-2.133;ClippingRankSum=0.000;DP=21;ExcessHet=3.0103;FS=0.000;MLEAC=1;MLEAF=0.500;MQ=42.00;MQRankSum=0.000;QD=12.09;ReadPosRankSum=-0.548;SOR=0.693	GT:AD:DP:GQ:PL	0/1:10,10:20:99:270,0,363
chrXII	65248	.	G	A	137.77	PASS	AC=1;AF=0.500;AN=2;BaseQRankSum=-1.771;ClippingRankSum=0.000;DP=16;ExcessHet=3.0103;FS=4.467;MLEAC=1;MLEAF=0.500;MQ=42.00;MQRankSum=0.000;QD=8.61;ReadPosRankSum=-0.383;SOR=1.546	GT:AD:DP:GQ:PL	0/1:9,7:16:99:166,0,304
chrXII	77150	.	C	T	228.77	PASS	AC=1;AF=0.500;AN=2;BaseQRankSum=1.283;ClippingRankSum=0.000;DP=13;ExcessHet=3.0103;FS=3.802;MLEAC=1;MLEAF=0.500;MQ=40.90;MQRankSum=0.000;QD=19.06;ReadPosRankSum=1.732;SOR=2.419	GT:AD:DP:GQ:PL	0/1:5,7:12:99:257,0,142
chrXII	89709	.	C	T	386.77	PASS	AC=1;AF=0.500;AN=2;BaseQRankSum=-0.434;ClippingRankSum=0.000;DP=22;ExcessHet=3.0103;FS=1.897;MLEAC=1;MLEAF=0.500;MQ=41.33;MQRankSum=-0.822;QD=17.58;ReadPosRankSum=-1.117;SOR=0.307	GT:AD:DP:GQ:PL	0/1:10,12:22:99:415,0,356
chrXII	90596	.	C	T	439.77	PASS	AC=1;AF=0.500;AN=2;BaseQRankSum=1.981;ClippingRankSum=0.000;DP=15;ExcessHet=3.0103;FS=2.447;MLEAC=1;MLEAF=0.500;MQ=42.00;MQRankSum=0.000;QD=29.32;ReadPosRankSum=-0.825;SOR=0.799	GT:AD:DP:GQ:PL	0/1:3,12:15:60:468,0,60
chrXII	129893	.	C	T	256.77	PASS	AC=1;AF=0.500;AN=2;BaseQRankSum=-2.183;ClippingRankSum=0.000;DP=23;ExcessHet=3.0103;FS=0.000;MLEAC=1;MLEAF=0.500;MQ=41.38;MQRankSum=1.132;QD=11.16;ReadPosRankSum=-1.924;SOR=0.551	GT:AD:DP:GQ:PL	0/1:11,12:23:99:285,0,359
chrXII	168990	.	C	T	252.77	PASS	AC=1;AF=0.500;AN=2;BaseQRankSum=-1.224;ClippingRankSum=0.000;DP=19;ExcessHet=3.0103;FS=0.000;MLEAC=1;MLEAF=0.500;MQ=41.25;MQRankSum=0.959;QD=13.30;ReadPosRankSum=-1.216;SOR=0.399	GT:AD:DP:GQ:PL	0/1:11,8:19:99:281,0,412
chrXII	180284	.	C	T	290.77	PASS	AC=1;AF=0.500;AN=2;BaseQRankSum=-0.890;ClippingRankSum=0.000;DP=21;ExcessHet=3.0103;FS=4.123;MLEAC=1;MLEAF=0.500;MQ=41.72;MQRankSum=-0.638;QD=13.85;ReadPosRankSum=0.694;SOR=1.555	GT:AD:DP:GQ:PL	0/1:11,10:21:99:319,0,405
chrXII	187324	.	G	A	190.77	PASS	AC=1;AF=0.500;AN=2;BaseQRankSum=0.416;ClippingRankSum=0.000;DP=19;ExcessHet=3.0103;FS=0.000;MLEAC=1;MLEAF=0.500;MQ=41.22;MQRankSum=-1.066;QD=10.04;ReadPosRankSum=0.231;SOR=0.551	GT:AD:DP:GQ:PL	0/1:11,8:19:99:219,0,335
chrXII	188499	.	G	A	207.77	PASS	AC=1;AF=0.500;AN=2;BaseQRankSum=0.632;ClippingRankSum=0.000;DP=22;ExcessHet=3.0103;FS=4.200;MLEAC=1;MLEAF=0.500;MQ=42.00;MQRankSum=0.000;QD=9.44;ReadPosRankSum=-1.395;SOR=1.863	GT:AD:DP:GQ:PL	0/1:14,8:22:99:236,0,431
chrXII	199074	.	C	T	324.77	PASS	AC=1;AF=0.500;AN=2;BaseQRankSum=0.497;ClippingRankSum=0.000;DP=22;ExcessHet=3.0103;FS=0.000;MLEAC=1;MLEAF=0.500;MQ=42.00;MQRankSum=0.000;QD=14.76;ReadPosRankSum=-0.440;SOR=0.375	GT:AD:DP:GQ:PL	0/1:11,11:22:99:353,0,333
chrXII	208708	.	C	T	323.77	PASS	AC=1;AF=0.500;AN=2;BaseQRankSum=-0.403;ClippingRankSum=0.000;DP=22;ExcessHet=3.0103;FS=4.589;MLEAC=1;MLEAF=0.500;MQ=42.00;MQRankSum=0.000;QD=14.72;ReadPosRankSum=0.717;SOR=0.136	GT:AD:DP:GQ:PL	0/1:12,10:22:99:352,0,455
chrXII	212674	.	G	A	354.77	PASS	AC=1;AF=0.500;AN=2;BaseQRankSum=-0.062;ClippingRankSum=0.000;DP=16;ExcessHet=3.0103;FS=2.158;MLEAC=1;MLEAF=0.500;MQ=41.07;MQRankSum=0.000;QD=23.65;ReadPosRankSum=1.401;SOR=0.925	GT:AD:DP:GQ:PL	0/1:5,10:15:99:383,0,165
chrXII	285093	.	C	T	298.77	PASS	AC=1;AF=0.500;AN=2;BaseQRankSum=-2.074;ClippingRankSum=0.000;DP=24;ExcessHet=3.0103;FS=1.660;MLEAC=1;MLEAF=0.500;MQ=42.00;MQRankSum=0.000;QD=12.45;ReadPosRankSum=-2.395;SOR=0.591	GT:AD:DP:GQ:PL	0/1:13,11:24:99:327,0,464
chrXII	289513	.	C	T	357.77	PASS	AC=1;AF=0.500;AN=2;BaseQRankSum=0.966;ClippingRankSum=0.000;DP=26;ExcessHet=3.0103;FS=1.580;MLEAC=1;MLEAF=0.500;MQ=42.00;MQRankSum=0.000;QD=13.76;ReadPosRankSum=-0.086;SOR=0.868	GT:AD:DP:GQ:PL	0/1:14,12:26:99:386,0,416
chrXII	290143	.	C	T	140.77	PASS	AC=1;AF=0.500;AN=2;BaseQRankSum=-0.944;ClippingRankSum=0.000;DP=15;ExcessHet=3.0103;FS=2.363;MLEAC=1;MLEAF=0.500;MQ=41.87;MQRankSum=0.000;QD=10.05;ReadPosRankSum=0.167;SOR=0.169	GT:AD:DP:GQ:PL	0/1:8,6:14:99:169,0,248
chrXII	290146	.	C	T	553.77	PASS	AC=2;AF=1.00;AN=2;DP=15;ExcessHet=3.0103;FS=0.000;MLEAC=2;MLEAF=1.00;MQ=42.00;QD=34.13;SOR=1.473	GT:AD:DP:GQ:PL	1/1:0,15:15:45:582,45,0
chrXII	290800	.	C	T	508.77	PASS	AC=1;AF=0.500;AN=2;BaseQRankSum=0.574;ClippingRankSum=0.000;DP=27;ExcessHet=3.0103;FS=1.527;MLEAC=1;MLEAF=0.500;MQ=41.45;MQRankSum=-0.889;QD=18.84;ReadPosRankSum=-1.549;SOR=0.368	GT:AD:DP:GQ:PL	0/1:13,14:27:99:537,0,800
chrXII	290802	.	C	T	508.77	PASS	AC=1;AF=0.500;AN=2;BaseQRankSum=0.636;ClippingRankSum=0.000;DP=26;ExcessHet=3.0103;FS=0.000;MLEAC=1;MLEAF=0.500;MQ=41.43;MQRankSum=-0.923;QD=19.57;ReadPosRankSum=-0.998;SOR=0.458	GT:AD:DP:GQ:PL	0/1:13,13:26:99:537,0,800
chrXII	291331	.	C	T	138.77	PASS	AC=1;AF=0.500;AN=2;BaseQRankSum=0.000;ClippingRankSum=0.000;DP=18;ExcessHet=3.0103;FS=5.193;MLEAC=1;MLEAF=0.500;MQ=41.89;MQRankSum=0.000;QD=8.67;ReadPosRankSum=-0.348;SOR=1.108	GT:AD:DP:GQ:PL	0/1:10,6:16:99:167,0,319
chrXII	295473	.	C	T	322.77	PASS	AC=1;AF=0.500;AN=2;BaseQRankSum=-0.534;ClippingRankSum=0.000;DP=22;ExcessHet=3.0103;FS=0.000;MLEAC=1;MLEAF=0.500;MQ=41.33;MQRankSum=-0.858;QD=15.37;ReadPosRankSum=0.755;SOR=0.859	GT:AD:DP:GQ:PL	0/1:10,11:21:99:351,0,352
chrXII	329157	.	G	A	136.77	PASS	AC=1;AF=0.500;AN=2;BaseQRankSum=0.918;ClippingRankSum=0.000;DP=17;ExcessHet=3.0103;FS=0.000;MLEAC=1;MLEAF=0.500;MQ=42.00;MQRankSum=0.000;QD=8.05;ReadPosRankSum=0.720;SOR=0.437	GT:AD:DP:GQ:PL	0/1:12,5:17:99:165,0,420
chrXII	368922	.	C	T	425.77	PASS	AC=2;AF=1.00;AN=2;DP=11;ExcessHet=3.0103;FS=0.000;MLEAC=2;MLEAF=1.00;MQ=42.00;QD=29.34;SOR=0.859	GT:AD:DP:GQ:PL	1/1:0,11:11:33:454,33,0
chrXII	369911	.	G	A	574.77	PASS	AC=2;AF=1.00;AN=2;DP=16;ExcessHet=3.0103;FS=0.000;MLEAC=2;MLEAF=1.00;MQ=42.00;QD=29.65;SOR=2.448	GT:AD:DP:GQ:PL	1/1:0,15:15:45:603,45,0
chrXII	370128	.	G	A	1083.77	PASS	AC=2;AF=1.00;AN=2;DP=28;ExcessHet=3.0103;FS=0.000;MLEAC=2;MLEAF=1.00;MQ=42.00;QD=24.52;SOR=1.382	GT:AD:DP:GQ:PL	1/1:0,28:28:84:1112,84,0
chrXII	388610	.	C	T	426.77	PASS	AC=1;AF=0.500;AN=2;BaseQRankSum=-0.053;ClippingRankSum=0.000;DP=18;ExcessHet=3.0103;FS=9.336;MLEAC=1;MLEAF=0.500;MQ=41.21;MQRankSum=1.678;QD=25.10;ReadPosRankSum=1.421;SOR=2.640	GT:AD:DP:GQ:PL	0/1:5,12:17:99:455,0,147
chrXII	414586	.	C	T	597.77	PASS	AC=1;AF=0.500;AN=2;BaseQRankSum=2.280;ClippingRankSum=0.000;DP=37;ExcessHet=3.0103;FS=5.297;MLEAC=1;MLEAF=0.500;MQ=42.00;MQRankSum=0.000;QD=16.16;ReadPosRankSum=1.297;SOR=1.802	GT:AD:DP:GQ:PL	0/1:19,18:37:99:626,0,540
chrXII	417647	.	G	A	219.77	PASS	AC=1;AF=0.500;AN=2;BaseQRankSum=-1.043;ClippingRankSum=0.000;DP=19;ExcessHet=3.0103;FS=7.701;MLEAC=1;MLEAF=0.500;MQ=42.00;MQRankSum=0.000;QD=11.57;ReadPosRankSum=0.695;SOR=1.764	GT:AD:DP:GQ:PL	0/1:11,8:19:99:248,0,381
chrXII	430694	.	G	A	346.77	PASS	AC=1;AF=0.500;AN=2;BaseQRankSum=-1.280;ClippingRankSum=0.000;DP=20;ExcessHet=3.0103;FS=0.000;MLEAC=1;MLEAF=0.500;MQ=42.00;MQRankSum=0.000;QD=18.25;ReadPosRankSum=0.424;SOR=0.412	GT:AD:DP:GQ:PL	0/1:7,12:19:99:375,0,238
chrXII	493705	.	C	T	563.77	PASS	AC=1;AF=0.500;AN=2;BaseQRankSum=-1.189;ClippingRankSum=0.000;DP=26;ExcessHet=3.0103;FS=0.000;MLEAC=1;MLEAF=0.500;MQ=41.43;MQRankSum=1.455;QD=21.68;ReadPosRankSum=1.088;SOR=0.657	GT:AD:DP:GQ:PL	0/1:9,17:26:99:592,0,286
chrXII	494046	.	C	T	277.77	PASS	AC=1;AF=0.500;AN=2;BaseQRankSum=-2.003;ClippingRankSum=0.000;DP=25;ExcessHet=3.0103;FS=3.682;MLEAC=1;MLEAF=0.500;MQ=42.00;MQRankSum=0.000;QD=11.11;ReadPosRankSum=-1.653;SOR=0.896	GT:AD:DP:GQ:PL	0/1:15,10:25:99:306,0,560
chrXII	544933	.	C	T	163.77	PASS	AC=1;AF=0.500;AN=2;BaseQRankSum=-1.879;ClippingRankSum=0.000;DP=22;ExcessHet=3.0103;FS=0.000;MLEAC=1;MLEAF=0.500;MQ=42.00;MQRankSum=0.000;QD=7.80;ReadPosRankSum=-0.914;SOR=1.002	GT:AD:DP:GQ:PL	0/1:13,8:21:99:192,0,443
chrXII	548148	.	G	A	516.77	PASS	AC=1;AF=0.500;AN=2;BaseQRankSum=0.683;ClippingRankSum=0.000;DP=34;ExcessHet=3.0103;FS=1.317;MLEAC=1;MLEAF=0.500;MQ=42.00;MQRankSum=0.000;QD=15.20;ReadPosRankSum=0.534;SOR=0.976	GT:AD:DP:GQ:PL	0/1:18,16:34:99:545,0,569
chrXII	650790	.	G	A	385.77	PASS	AC=1;AF=0.500;AN=2;BaseQRankSum=-0.508;ClippingRankSum=0.000;DP=26;ExcessHet=3.0103;FS=0.000;MLEAC=1;MLEAF=0.500;MQ=41.85;MQRankSum=-1.206;QD=16.77;ReadPosRankSum=-0.336;SOR=0.693	GT:AD:DP:GQ:PL	0/1:10,13:23:99:414,0,318
chrXII	664957	.	G	A	301.77	PASS	AC=1;AF=0.500;AN=2;BaseQRankSum=-0.105;ClippingRankSum=0.000;DP=26;ExcessHet=3.0103;FS=0.000;MLEAC=1;MLEAF=0.500;MQ=42.00;MQRankSum=0.000;QD=11.61;ReadPosRankSum=0.992;SOR=0.693	GT:AD:DP:GQ:PL	0/1:14,12:26:99:330,0,406
chrXII	673155	.	C	T	134.77	PASS	AC=1;AF=0.500;AN=2;BaseQRankSum=-1.179;ClippingRankSum=0.000;DP=13;ExcessHet=3.0103;FS=0.000;MLEAC=1;MLEAF=0.500;MQ=41.70;MQRankSum=-1.304;QD=10.37;ReadPosRankSum=0.982;SOR=1.179	GT:AD:DP:GQ:PL	0/1:7,6:13:99:163,0,215
chrXII	681057	.	C	T	452.77	PASS	AC=1;AF=0.500;AN=2;BaseQRankSum=0.488;ClippingRankSum=0.000;DP=28;ExcessHet=3.0103;FS=0.000;MLEAC=1;MLEAF=0.500;MQ=41.49;MQRankSum=-0.929;QD=16.17;ReadPosRankSum=-0.032;SOR=0.467	GT:AD:DP:GQ:PL	0/1:14,14:28:99:481,0,451
chrXII	681106	.	C	T	244.77	PASS	AC=1;AF=0.500;AN=2;BaseQRankSum=-0.481;ClippingRankSum=0.000;DP=13;ExcessHet=3.0103;FS=0.000;MLEAC=1;MLEAF=0.500;MQ=42.00;MQRankSum=0.000;QD=18.83;ReadPosRankSum=0.239;SOR=0.892	GT:AD:DP:GQ:PL	0/1:4,9:13:99:273,0,100
chrXII	681686	.	C	T	451.77	PASS	AC=1;AF=0.500;AN=2;BaseQRankSum=1.431;ClippingRankSum=0.000;DP=31;ExcessHet=3.0103;FS=11.215;MLEAC=1;MLEAF=0.500;MQ=41.52;MQRankSum=-0.968;QD=14.57;ReadPosRankSum=0.353;SOR=1.284	GT:AD:DP:GQ:PL	0/1:16,15:31:99:480,0,470
chrXII	728208	.	C	T	194.77	PASS	AC=1;AF=0.500;AN=2;BaseQRankSum=-1.525;ClippingRankSum=0.000;DP=22;ExcessHet=3.0103;FS=0.000;MLEAC=1;MLEAF=0.500;MQ=42.00;MQRankSum=0.000;QD=8.85;ReadPosRankSum=0.799;SOR=0.859	GT:AD:DP:GQ:PL	0/1:13,9:22:99:223,0,421
chrXII	728933	.	C	T	181.77	PASS	AC=1;AF=0.500;AN=2;BaseQRankSum=-0.098;ClippingRankSum=0.000;DP=17;ExcessHet=3.0103;FS=1.957;MLEAC=1;MLEAF=0.500;MQ=42.00;MQRankSum=0.000;QD=10.69;ReadPosRankSum=0.622;SOR=0.283	GT:AD:DP:GQ:PL	0/1:9,8:17:99:210,0,254
chrXII	732458	.	C	T	4819.77	PASS	AC=1;AF=0.500;AN=2;BaseQRankSum=0.006;ClippingRankSum=0.000;DP=748;ExcessHet=3.0103;FS=8.252;MLEAC=1;MLEAF=0.500;MQ=41.93;MQRankSum=-2.296;QD=6.55;ReadPosRankSum=-1.664;SOR=1.254	GT:AD:DP:GQ:PL	0/1:544,192:736:99:4848,0,17751
chrXII	743385	.	C	T	256.77	PASS	AC=1;AF=0.500;AN=2;BaseQRankSum=-1.380;ClippingRankSum=0.000;DP=25;ExcessHet=3.0103;FS=1.660;MLEAC=1;MLEAF=0.500;MQ=41.84;MQRankSum=-1.512;QD=10.70;ReadPosRankSum=-0.305;SOR=0.591	GT:AD:DP:GQ:PL	0/1:13,11:24:99:285,0,427
chrXII	757115	.	G	A	278.77	PASS	AC=1;AF=0.500;AN=2;BaseQRankSum=-0.248;ClippingRankSum=0.000;DP=19;ExcessHet=3.0103;FS=0.000;MLEAC=1;MLEAF=0.500;MQ=42.00;MQRankSum=0.000;QD=14.67;ReadPosRankSum=-1.016;SOR=0.551	GT:AD:DP:GQ:PL	0/1:10,9:19:99:307,0,327
chrXII	765407	.	C	T	286.77	PASS	AC=1;AF=0.500;AN=2;BaseQRankSum=1.835;ClippingRankSum=0.000;DP=18;ExcessHet=3.0103;FS=2.077;MLEAC=1;MLEAF=0.500;MQ=42.00;MQRankSum=0.000;QD=15.93;ReadPosRankSum=-0.226;SOR=0.184	GT:AD:DP:GQ:PL	0/1:9,9:18:99:315,0,207
chrXII	780938	.	G	A	255.77	PASS	AC=1;AF=0.500;AN=2;BaseQRankSum=0.000;ClippingRankSum=0.000;DP=20;ExcessHet=3.0103;FS=0.000;MLEAC=1;MLEAF=0.500;MQ=42.00;MQRankSum=0.000;QD=12.79;ReadPosRankSum=-0.200;SOR=0.412	GT:AD:DP:GQ:PL	0/1:10,10:20:99:284,0,253
chrXII	782976	.	G	A	214.77	PASS	AC=1;AF=0.500;AN=2;BaseQRankSum=-1.151;ClippingRankSum=0.000;DP=15;ExcessHet=3.0103;FS=0.000;MLEAC=1;MLEAF=0.500;MQ=42.00;MQRankSum=0.000;QD=14.32;ReadPosRankSum=-0.116;SOR=0.941	GT:AD:DP:GQ:PL	0/1:8,7:15:99:243,0,301
chrXII	797164	.	C	T	296.77	PASS	AC=1;AF=0.500;AN=2;BaseQRankSum=0.066;ClippingRankSum=0.000;DP=22;ExcessHet=3.0103;FS=4.036;MLEAC=1;MLEAF=0.500;MQ=41.34;MQRankSum=0.000;QD=13.49;ReadPosRankSum=-0.211;SOR=1.082	GT:AD:DP:GQ:PL	0/1:11,11:22:99:325,0,329
chrXII	797561	.	C	T	228.77	PASS	AC=1;AF=0.500;AN=2;BaseQRankSum=1.513;ClippingRankSum=0.000;DP=26;ExcessHet=3.0103;FS=0.000;MLEAC=1;MLEAF=0.500;MQ=41.30;MQRankSum=1.360;QD=8.80;ReadPosRankSum=-1.388;SOR=0.811	GT:AD:DP:GQ:PL	0/1:17,9:26:99:257,0,434
chrXII	836113	.	G	A	608.77	PASS	AC=1;AF=0.500;AN=2;BaseQRankSum=1.007;ClippingRankSum=0.000;DP=35;ExcessHet=3.0103;FS=3.111;MLEAC=1;MLEAF=0.500;MQ=42.00;MQRankSum=0.000;QD=17.39;ReadPosRankSum=1.755;SOR=0.309	GT:AD:DP:GQ:PL	0/1:15,20:35:99:637,0,412
chrXII	838421	.	G	A	194.77	PASS	AC=1;AF=0.500;AN=2;BaseQRankSum=0.600;ClippingRankSum=0.000;DP=21;ExcessHet=3.0103;FS=0.000;MLEAC=1;MLEAF=0.500;MQ=42.00;MQRankSum=0.000;QD=9.27;ReadPosRankSum=-1.774;SOR=0.892	GT:AD:DP:GQ:PL	0/1:14,7:21:99:223,0,479
chrXII	839246	.	G	A	107.77	PASS	AC=1;AF=0.500;AN=2;BaseQRankSum=-1.227;ClippingRankSum=0.000;DP=14;ExcessHet=3.0103;FS=2.363;MLEAC=1;MLEAF=0.500;MQ=42.00;MQRankSum=0.000;QD=7.70;ReadPosRankSum=-1.086;SOR=0.169	GT:AD:DP:GQ:PL	0/1:8,6:14:99:136,0,248
chrXII	871627	.	C	T	341.77	PASS	AC=1;AF=0.500;AN=2;BaseQRankSum=1.180;ClippingRankSum=0.000;DP=34;ExcessHet=3.0103;FS=8.157;MLEAC=1;MLEAF=0.500;MQ=41.77;MQRankSum=1.682;QD=10.05;ReadPosRankSum=-0.954;SOR=2.129	GT:AD:DP:GQ:PL	0/1:21,13:34:99:370,0,609
chrXII	892108	.	G	A	460.77	PASS	AC=1;AF=0.500;AN=2;BaseQRankSum=0.380;ClippingRankSum=0.000;DP=30;ExcessHet=3.0103;FS=0.000;MLEAC=1;MLEAF=0.500;MQ=41.53;MQRankSum=1.067;QD=15.36;ReadPosRankSum=1.811;SOR=0.998	GT:AD:DP:GQ:PL	0/1:15,15:30:99:489,0,522
chrXII	898192	.	C	T	447.77	PASS	AC=1;AF=0.500;AN=2;BaseQRankSum=0.954;ClippingRankSum=0.000;DP=24;ExcessHet=3.0103;FS=10.443;MLEAC=1;MLEAF=0.500;MQ=42.00;MQRankSum=0.000;QD=19.47;ReadPosRankSum=-0.182;SOR=0.859	GT:AD:DP:GQ:PL	0/1:10,13:23:99:476,0,327
chrXII	920500	.	G	A	185.77	PASS	AC=1;AF=0.500;AN=2;BaseQRankSum=-2.003;ClippingRankSum=0.000;DP=22;ExcessHet=3.0103;FS=1.808;MLEAC=1;MLEAF=0.500;MQ=42.00;MQRankSum=0.000;QD=8.44;ReadPosRankSum=-0.187;SOR=1.049	GT:AD:DP:GQ:PL	0/1:14,8:22:99:214,0,509
chrXII	953350	.	C	T	130.77	PASS	AC=1;AF=0.500;AN=2;BaseQRankSum=-0.992;ClippingRankSum=0.000;DP=10;ExcessHet=3.0103;FS=0.000;MLEAC=1;MLEAF=0.500;MQ=42.00;MQRankSum=0.000;QD=14.53;ReadPosRankSum=1.180;SOR=0.804	GT:AD:DP:GQ:PL	0/1:3,6:9:92:159,0,92
chrXIII	26637	.	C	T	162.77	PASS	AC=1;AF=0.500;AN=2;BaseQRankSum=-0.303;ClippingRankSum=0.000;DP=9;ExcessHet=3.0103;FS=3.522;MLEAC=1;MLEAF=0.500;MQ=41.78;MQRankSum=-0.589;QD=18.09;ReadPosRankSum=-1.803;SOR=2.303	GT:AD:DP:GQ:PL	0/1:4,5:9:99:191,0,149
chrXIII	61647	.	C	T	299.77	PASS	AC=1;AF=0.500;AN=2;BaseQRankSum=-1.539;ClippingRankSum=0.000;DP=21;ExcessHet=3.0103;FS=8.038;MLEAC=1;MLEAF=0.500;MQ=41.81;MQRankSum=-1.241;QD=14.99;ReadPosRankSum=0.499;SOR=0.065	GT:AD:DP:GQ:PL	0/1:9,11:20:99:328,0,312
chrXIII	62346	.	G	A	305.77	PASS	AC=1;AF=0.500;AN=2;BaseQRankSum=0.588;ClippingRankSum=0.000;DP=17;ExcessHet=3.0103;FS=4.752;MLEAC=1;MLEAF=0.500;MQ=42.00;MQRankSum=0.000;QD=17.99;ReadPosRankSum=0.529;SOR=0.793	GT:AD:DP:GQ:PL	0/1:7,10:17:99:334,0,199
chrXIII	70645	.	C	T	148.77	PASS	AC=1;AF=0.500;AN=2;BaseQRankSum=0.407;ClippingRankSum=0.000;DP=17;ExcessHet=3.0103;FS=2.336;MLEAC=1;MLEAF=0.500;MQ=41.16;MQRankSum=0.862;QD=8.75;ReadPosRankSum=1.352;SOR=0.223	GT:AD:DP:GQ:PL	0/1:11,6:17:99:177,0,388
chrXIII	86351	.	C	T	298.77	PASS	AC=1;AF=0.500;AN=2;BaseQRankSum=0.093;ClippingRankSum=0.000;DP=23;ExcessHet=3.0103;FS=8.098;MLEAC=1;MLEAF=0.500;MQ=40.73;MQRankSum=-1.447;QD=12.99;ReadPosRankSum=0.884;SOR=2.891	GT:AD:DP:GQ:PL	0/1:12,11:23:99:327,0,364
chrXIII	135352	.	C	T	546.77	PASS	AC=1;AF=0.500;AN=2;BaseQRankSum=0.778;ClippingRankSum=0.000;DP=29;ExcessHet=3.0103;FS=1.690;MLEAC=1;MLEAF=0.500;MQ=42.00;MQRankSum=0.000;QD=19.53;ReadPosRankSum=-0.083;SOR=0.634	GT:AD:DP:GQ:PL	0/1:8,20:28:99:575,0,147
chrXIII	170579	.	G	A	435.77	PASS	AC=1;AF=0.500;AN=2;BaseQRankSum=-0.341;ClippingRankSum=0.000;DP=26;ExcessHet=3.0103;FS=3.442;MLEAC=1;MLEAF=0.500;MQ=41.45;MQRankSum=-0.778;QD=16.76;ReadPosRankSum=-1.978;SOR=0.505	GT:AD:DP:GQ:PL	0/1:11,15:26:99:464,0,315
chrXIII	171250	.	G	A	594.77	PASS	AC=1;AF=0.500;AN=2;BaseQRankSum=-2.090;ClippingRankSum=0.000;DP=26;ExcessHet=3.0103;FS=0.000;MLEAC=1;MLEAF=0.500;MQ=41.85;MQRankSum=-0.725;QD=22.88;ReadPosRankSum=0.331;SOR=0.418	GT:AD:DP:GQ:PL	0/1:6,20:26:99:623,0,174
chrXIII	171582	.	C	T	533.77	PASS	AC=1;AF=0.500;AN=2;BaseQRankSum=1.539;ClippingRankSum=0.000;DP=40;ExcessHet=3.0103;FS=4.763;MLEAC=1;MLEAF=0.500;MQ=41.90;MQRankSum=-1.511;QD=13.69;ReadPosRankSum=1.813;SOR=1.456	GT:AD:DP:GQ:PL	0/1:21,18:39:99:562,0,612
chrXIII	171846	.	C	T	482.77	PASS	AC=1;AF=0.500;AN=2;BaseQRankSum=0.068;ClippingRankSum=0.000;DP=23;ExcessHet=3.0103;FS=7.144;MLEAC=1;MLEAF=0.500;MQ=41.29;MQRankSum=0.751;QD=20.99;ReadPosRankSum=-0.038;SOR=1.000	GT:AD:DP:GQ:PL	0/1:7,16:23:99:511,0,181
chrXIII	171932	.	C	T	260.77	PASS	AC=1;AF=0.500;AN=2;BaseQRankSum=0.506;ClippingRankSum=0.000;DP=23;ExcessHet=3.0103;FS=0.000;MLEAC=1;MLEAF=0.500;MQ=42.00;MQRankSum=0.000;QD=11.85;ReadPosRankSum=1.614;SOR=0.743	GT:AD:DP:GQ:PL	0/1:13,9:22:99:289,0,433
chrXIII	173168	.	C	T	220.77	PASS	AC=1;AF=0.500;AN=2;BaseQRankSum=-0.314;ClippingRankSum=0.000;DP=18;ExcessHet=3.0103;FS=2.003;MLEAC=1;MLEAF=0.500;MQ=42.00;MQRankSum=0.000;QD=12.26;ReadPosRankSum=-0.305;SOR=0.223	GT:AD:DP:GQ:PL	0/1:10,8:18:99:249,0,339
chrXIII	192943	.	C	T	334.77	PASS	AC=1;AF=0.500;AN=2;BaseQRankSum=-0.543;ClippingRankSum=0.000;DP=19;ExcessHet=3.0103;FS=8.318;MLEAC=1;MLEAF=0.500;MQ=42.00;MQRankSum=0.000;QD=17.62;ReadPosRankSum=-2.083;SOR=0.353	GT:AD:DP:GQ:PL	0/1:8,11:19:99:363,0,271
chrXIII	277402	.	C	T	242.77	PASS	AC=1;AF=0.500;AN=2;BaseQRankSum=-0.623;ClippingRankSum=0.000;DP=10;ExcessHet=3.0103;FS=0.000;MLEAC=1;MLEAF=0.500;MQ=42.00;MQRankSum=0.000;QD=24.28;ReadPosRankSum=0.524;SOR=0.223	GT:AD:DP:GQ:PL	0/1:2,8:10:54:271,0,54
chrXIII	297097	.	C	T	102.77	PASS	AC=1;AF=0.500;AN=2;BaseQRankSum=-0.517;ClippingRankSum=0.000;DP=16;ExcessHet=3.0103;FS=0.000;MLEAC=1;MLEAF=0.500;MQ=41.76;MQRankSum=1.086;QD=6.42;ReadPosRankSum=-2.087;SOR=0.836	GT:AD:DP:GQ:PL	0/1:11,5:16:99:131,0,393
chrXIII	297435	.	C	T	372.77	PASS	AC=2;AF=1.00;AN=2;DP=10;ExcessHet=3.0103;FS=0.000;MLEAC=2;MLEAF=1.00;MQ=42.00;QD=30.88;SOR=1.609	GT:AD:DP:GQ:PL	1/1:0,10:10:30:401,30,0
chrXIII	297437	.	C	T	116.77	PASS	AC=1;AF=0.500;AN=2;BaseQRankSum=1.834;ClippingRankSum=0.000;DP=10;ExcessHet=3.0103;FS=0.000;MLEAC=1;MLEAF=0.500;MQ=42.00;MQRankSum=0.000;QD=11.68;ReadPosRankSum=0.637;SOR=0.892	GT:AD:DP:GQ:PL	0/1:6,4:10:99:145,0,218
chrXIII	300021	.	C	T	472.77	PASS	AC=1;AF=0.500;AN=2;BaseQRankSum=-1.451;ClippingRankSum=0.000;DP=33;ExcessHet=3.0103;FS=7.731;MLEAC=1;MLEAF=0.500;MQ=41.13;MQRankSum=-1.268;QD=14.33;ReadPosRankSum=-1.240;SOR=1.830	GT:AD:DP:GQ:PL	0/1:15,18:33:99:501,0,472
chrXIII	307014	.	G	A	357.77	PASS	AC=1;AF=0.500;AN=2;BaseQRankSum=-0.421;ClippingRankSum=0.000;DP=19;ExcessHet=3.0103;FS=0.000;MLEAC=1;MLEAF=0.500;MQ=42.00;MQRankSum=0.000;QD=18.83;ReadPosRankSum=0.191;SOR=0.473	GT:AD:DP:GQ:PL	0/1:8,11:19:99:386,0,286
chrXIII	381716	.	C	T	321.77	PASS	AC=1;AF=0.500;AN=2;BaseQRankSum=-0.653;ClippingRankSum=0.000;DP=23;ExcessHet=3.0103;FS=0.000;MLEAC=1;MLEAF=0.500;MQ=41.38;MQRankSum=-0.957;QD=13.99;ReadPosRankSum=-1.146;SOR=0.569	GT:AD:DP:GQ:PL	0/1:12,11:23:99:350,0,382
chrXIII	405379	.	C	T	277.77	PASS	AC=1;AF=0.500;AN=2;BaseQRankSum=0.765;ClippingRankSum=0.000;DP=27;ExcessHet=3.0103;FS=0.000;MLEAC=1;MLEAF=0.500;MQ=41.86;MQRankSum=1.161;QD=10.29;ReadPosRankSum=1.545;SOR=0.859	GT:AD:DP:GQ:PL	0/1:17,10:27:99:306,0,540
chrXIII	430305	.	G	A	352.77	PASS	AC=1;AF=0.500;AN=2;BaseQRankSum=-1.638;ClippingRankSum=0.000;DP=20;ExcessHet=3.0103;FS=0.000;MLEAC=1;MLEAF=0.500;MQ=41.80;MQRankSum=-0.783;QD=18.57;ReadPosRankSum=0.107;SOR=0.941	GT:AD:DP:GQ:PL	0/1:5,14:19:99:381,0,140
chrXIII	459403	.	C	T	323.77	PASS	AC=1;AF=0.500;AN=2;BaseQRankSum=-0.890;ClippingRankSum=0.000;DP=25;ExcessHet=3.0103;FS=1.799;MLEAC=1;MLEAF=0.500;MQ=41.92;MQRankSum=0.967;QD=12.95;ReadPosRankSum=-1.190;SOR=1.193	GT:AD:DP:GQ:PL	0/1:14,11:25:99:352,0,492
chrXIII	459629	.	C	T	308.77	PASS	AC=1;AF=0.500;AN=2;BaseQRankSum=-0.718;ClippingRankSum=0.000;DP=17;ExcessHet=3.0103;FS=2.218;MLEAC=1;MLEAF=0.500;MQ=42.00;MQRankSum=0.000;QD=18.16;ReadPosRankSum=0.872;SOR=0.250	GT:AD:DP:GQ:PL	0/1:6,11:17:99:337,0,198
chrXIII	460890	.	C	T	280.77	PASS	AC=1;AF=0.500;AN=2;BaseQRankSum=0.695;ClippingRankSum=0.000;DP=24;ExcessHet=3.0103;FS=0.000;MLEAC=1;MLEAF=0.500;MQ=42.00;MQRankSum=0.000;QD=11.70;ReadPosRankSum=-1.294;SOR=0.648	GT:AD:DP:GQ:PL	0/1:15,9:24:99:309,0,527
chrXIII	465906	.	C	T	522.77	PASS	AC=1;AF=0.500;AN=2;BaseQRankSum=-0.757;ClippingRankSum=0.000;DP=28;ExcessHet=3.0103;FS=3.556;MLEAC=1;MLEAF=0.500;MQ=42.00;MQRankSum=0.000;QD=18.67;ReadPosRankSum=0.118;SOR=1.301	GT:AD:DP:GQ:PL	0/1:11,17:28:99:551,0,360
chrXIII	475820	.	C	T	231.77	PASS	AC=1;AF=0.500;AN=2;BaseQRankSum=-0.727;ClippingRankSum=0.000;DP=21;ExcessHet=3.0103;FS=2.197;MLEAC=1;MLEAF=0.500;MQ=42.00;MQRankSum=0.000;QD=11.04;ReadPosRankSum=0.715;SOR=1.445	GT:AD:DP:GQ:PL	0/1:12,9:21:99:260,0,459
chrXIII	511220	.	C	T	393.77	PASS	AC=1;AF=0.500;AN=2;BaseQRankSum=-0.984;ClippingRankSum=0.000;DP=18;ExcessHet=3.0103;FS=5.008;MLEAC=1;MLEAF=0.500;MQ=42.00;MQRankSum=0.000;QD=21.88;ReadPosRankSum=0.147;SOR=0.105	GT:AD:DP:GQ:PL	0/1:6,12:18:99:422,0,207
chrXIII	511405	.	G	A	186.77	PASS	AC=1;AF=0.500;AN=2;BaseQRankSum=0.336;ClippingRankSum=0.000;DP=19;ExcessHet=3.0103;FS=4.320;MLEAC=1;MLEAF=0.500;MQ=42.00;MQRankSum=0.000;QD=9.83;ReadPosRankSum=-1.150;SOR=0.971	GT:AD:DP:GQ:PL	0/1:11,8:19:99:215,0,325
chrXIII	527482	.	G	A	276.77	PASS	AC=1;AF=0.500;AN=2;BaseQRankSum=0.430;ClippingRankSum=0.000;DP=22;ExcessHet=3.0103;FS=0.000;MLEAC=1;MLEAF=0.500;MQ=42.00;MQRankSum=0.000;QD=13.18;ReadPosRankSum=-2.221;SOR=0.919	GT:AD:DP:GQ:PL	0/1:12,9:21:99:305,0,394
chrXIII	546229	.	C	T	673.77	PASS	AC=2;AF=1.00;AN=2;DP=18;ExcessHet=3.0103;FS=0.000;MLEAC=2;MLEAF=1.00;MQ=42.00;QD=26.68;SOR=1.179	GT:AD:DP:GQ:PL	1/1:0,18:18:54:702,54,0
chrXIII	562049	.	C	T	171.77	PASS	AC=1;AF=0.500;AN=2;BaseQRankSum=0.533;ClippingRankSum=0.000;DP=21;ExcessHet=3.0103;FS=0.000;MLEAC=1;MLEAF=0.500;MQ=42.00;MQRankSum=0.000;QD=8.18;ReadPosRankSum=0.184;SOR=0.446	GT:AD:DP:GQ:PL	0/1:14,7:21:99:200,0,411
chrXIII	562832	.	G	A	505.77	PASS	AC=1;AF=0.500;AN=2;BaseQRankSum=0.057;ClippingRankSum=0.000;DP=25;ExcessHet=3.0103;FS=3.624;MLEAC=1;MLEAF=0.500;MQ=42.00;MQRankSum=0.000;QD=20.23;ReadPosRankSum=-1.155;SOR=1.152	GT:AD:DP:GQ:PL	0/1:9,16:25:99:534,0,297
chrXIII	588033	.	C	T	963.77	PASS	AC=2;AF=1.00;AN=2;DP=27;ExcessHet=3.0103;FS=0.000;MLEAC=2;MLEAF=1.00;MQ=41.18;QD=26.32;SOR=0.693	GT:AD:DP:GQ:PL	1/1:0,26:26:78:992,78,0
chrXIII	607524	.	C	T	992.77	PASS	AC=2;AF=1.00;AN=2;DP=26;ExcessHet=3.0103;FS=0.000;MLEAC=2;MLEAF=1.00;MQ=42.00;QD=31.14;SOR=1.220	GT:AD:DP:GQ:PL	1/1:0,26:26:78:1021,78,0
chrXIII	608577	.	G	A	466.77	PASS	AC=2;AF=1.00;AN=2;DP=13;ExcessHet=3.0103;FS=0.000;MLEAC=2;MLEAF=1.00;MQ=42.00;QD=27.41;SOR=0.836	GT:AD:DP:GQ:PL	1/1:0,13:13:39:495,39,0
chrXIII	616335	.	G	A	202.77	PASS	AC=1;AF=0.500;AN=2;BaseQRankSum=0.309;ClippingRankSum=0.000;DP=15;ExcessHet=3.0103;FS=0.000;MLEAC=1;MLEAF=0.500;MQ=42.00;MQRankSum=0.000;QD=13.52;ReadPosRankSum=1.813;SOR=0.495	GT:AD:DP:GQ:PL	0/1:7,8:15:99:231,0,197
chrXIII	628620	.	C	T	1003.77	PASS	AC=2;AF=1.00;AN=2;DP=27;ExcessHet=3.0103;FS=0.000;MLEAC=2;MLEAF=1.00;MQ=41.45;QD=30.25;SOR=0.922	GT:AD:DP:GQ:PL	1/1:0,27:27:81:1032,81,0
chrXIII	646970	.	C	T	737.77	PASS	AC=2;AF=1.00;AN=2;DP=20;ExcessHet=3.0103;FS=0.000;MLEAC=2;MLEAF=1.00;MQ=42.00;QD=30.32;SOR=0.892	GT:AD:DP:GQ:PL	1/1:0,20:20:60:766,60,0
chrXIII	652185	.	G	A	618.77	PASS	AC=2;AF=1.00;AN=2;DP=19;ExcessHet=3.0103;FS=0.000;MLEAC=2;MLEAF=1.00;MQ=42.00;QD=34.38;SOR=1.179	GT:AD:DP:GQ:PL	1/1:0,18:18:54:647,54,0
chrXIII	759954	.	G	A	869.77	PASS	AC=2;AF=1.00;AN=2;DP=26;ExcessHet=3.0103;FS=0.000;MLEAC=2;MLEAF=1.00;MQ=42.00;QD=28.45;SOR=1.270	GT:AD:DP:GQ:PL	1/1:0,24:24:72:898,72,0
chrXIII	807718	.	G	A	1183.77	PASS	AC=2;AF=1.00;AN=2;DP=30;ExcessHet=3.0103;FS=0.000;MLEAC=2;MLEAF=1.00;MQ=42.00;QD=29.17;SOR=0.826	GT:AD:DP:GQ:PL	1/1:0,30:30:90:1212,90,0
chrXIII	809933	.	C	T	470.77	PASS	AC=1;AF=0.500;AN=2;BaseQRankSum=0.977;ClippingRankSum=0.000;DP=28;ExcessHet=3.0103;FS=4.151;MLEAC=1;MLEAF=0.500;MQ=41.49;MQRankSum=0.000;QD=17.44;ReadPosRankSum=1.729;SOR=0.160	GT:AD:DP:GQ:PL	0/1:13,14:27:99:499,0,414
chrXIII	841837	.	C	T	347.77	PASS	AC=1;AF=0.500;AN=2;BaseQRankSum=1.053;ClippingRankSum=0.000;DP=25;ExcessHet=3.0103;FS=1.580;MLEAC=1;MLEAF=0.500;MQ=41.33;MQRankSum=-0.058;QD=13.91;ReadPosRankSum=-0.159;SOR=0.676	GT:AD:DP:GQ:PL	0/1:14,11:25:99:376,0,462
chrXIII	859474	.	G	A	370.77	PASS	AC=1;AF=0.500;AN=2;BaseQRankSum=1.351;ClippingRankSum=0.000;DP=19;ExcessHet=3.0103;FS=1.984;MLEAC=1;MLEAF=0.500;MQ=41.25;MQRankSum=-0.746;QD=19.51;ReadPosRankSum=1.551;SOR=0.223	GT:AD:DP:GQ:PL	0/1:8,11:19:99:399,0,258
chrXIII	861409	.	C	T	348.77	PASS	AC=1;AF=0.500;AN=2;BaseQRankSum=0.701;ClippingRankSum=0.000;DP=26;ExcessHet=3.0103;FS=3.751;MLEAC=1;MLEAF=0.500;MQ=42.00;MQRankSum=0.000;QD=13.41;ReadPosRankSum=-0.486;SOR=0.188	GT:AD:DP:GQ:PL	0/1:14,12:26:99:377,0,439
chrXIII	872490	.	G	A	672.77	PASS	AC=2;AF=1.00;AN=2;DP=21;ExcessHet=3.0103;FS=0.000;MLEAC=2;MLEAF=1.00;MQ=42.00;QD=33.64;SOR=0.892	GT:AD:DP:GQ:PL	1/1:0,20:20:60:701,60,0
chrXIII	875965	.	C	T	748.77	PASS	AC=2;AF=1.00;AN=2;DP=22;ExcessHet=3.0103;FS=0.000;MLEAC=2;MLEAF=1.00;MQ=42.00;QD=26.89;SOR=1.828	GT:AD:DP:GQ:PL	1/1:0,21:21:63:777,63,0
chrXIII	902400	.	C	T	509.77	PASS	AC=2;AF=1.00;AN=2;DP=15;ExcessHet=3.0103;FS=0.000;MLEAC=2;MLEAF=1.00;MQ=41.74;QD=33.98;SOR=0.818	GT:AD:DP:GQ:PL	1/1:0,15:15:45:538,45,0
chrXIV	22961	.	C	T	199.77	PASS	AC=1;AF=0.500;AN=2;BaseQRankSum=-0.918;ClippingRankSum=0.000;DP=21;ExcessHet=3.0103;FS=1.719;MLEAC=1;MLEAF=0.500;MQ=42.00;MQRankSum=0.000;QD=9.51;ReadPosRankSum=0.045;SOR=0.368	GT:AD:DP:GQ:PL	0/1:13,8:21:99:228,0,480
chrXIV	33935	.	G	A	380.77	PASS	AC=1;AF=0.500;AN=2;BaseQRankSum=0.498;ClippingRankSum=0.000;DP=33;ExcessHet=3.0103;FS=1.410;MLEAC=1;MLEAF=0.500;MQ=40.66;MQRankSum=-0.913;QD=11.54;ReadPosRankSum=0.977;SOR=1.193	GT:AD:DP:GQ:PL	0/1:19,14:33:99:409,0,583
chrXIV	79120	.	G	A	1031.77	PASS	AC=2;AF=1.00;AN=2;DP=27;ExcessHet=3.0103;FS=0.000;MLEAC=2;MLEAF=1.00;MQ=41.33;QD=30.53;SOR=0.765	GT:AD:DP:GQ:PL	1/1:0,27:27:81:1060,81,0
chrXIV	94493	.	C	T	297.77	PASS	AC=1;AF=0.500;AN=2;BaseQRankSum=0.000;ClippingRankSum=0.000;DP=16;ExcessHet=3.0103;FS=0.000;MLEAC=1;MLEAF=0.500;MQ=42.00;MQRankSum=0.000;QD=18.61;ReadPosRankSum=-2.452;SOR=0.892	GT:AD:DP:GQ:PL	0/1:6,10:16:99:326,0,173
chrXIV	116169	.	G	A	779.77	PASS	AC=2;AF=1.00;AN=2;DP=25;ExcessHet=3.0103;FS=0.000;MLEAC=2;MLEAF=1.00;MQ=41.41;QD=31.19;SOR=1.609	GT:AD:DP:GQ:PL	1/1:0,25:25:75:808,75,0
chrXIV	117776	.	C	T	666.77	PASS	AC=2;AF=1.00;AN=2;DP=19;ExcessHet=3.0103;FS=0.000;MLEAC=2;MLEAF=1.00;MQ=42.00;QD=29.62;SOR=1.179	GT:AD:DP:GQ:PL	1/1:0,18:18:54:695,54,0
chrXIV	139531	.	C	A	1225.77	PASS	AC=1;AF=0.500;AN=2;BaseQRankSum=0.314;ClippingRankSum=0.000;DP=235;ExcessHet=3.0103;FS=4.299;MLEAC=1;MLEAF=0.500;MQ=40.20;MQRankSum=0.254;QD=5.40;ReadPosRankSum=-4.465;SOR=0.414	GT:AD:DP:GQ:PL	0/1:176,51:227:99:1254,0,5613
chrXIV	144001	.	G	A	502.77	PASS	AC=1;AF=0.500;AN=2;BaseQRankSum=0.196;ClippingRankSum=0.000;DP=32;ExcessHet=3.0103;FS=5.760;MLEAC=1;MLEAF=0.500;MQ=42.00;MQRankSum=0.000;QD=15.71;ReadPosRankSum=-0.621;SOR=0.165	GT:AD:DP:GQ:PL	0/1:15,17:32:99:531,0,436
chrXIV	144736	.	G	A	352.77	PASS	AC=1;AF=0.500;AN=2;BaseQRankSum=0.982;ClippingRankSum=0.000;DP=26;ExcessHet=3.0103;FS=3.619;MLEAC=1;MLEAF=0.500;MQ=42.00;MQRankSum=0.000;QD=14.11;ReadPosRankSum=0.495;SOR=0.543	GT:AD:DP:GQ:PL	0/1:14,11:25:99:381,0,480
chrXIV	174468	.	G	A	416.77	PASS	AC=1;AF=0.500;AN=2;BaseQRankSum=-1.048;ClippingRankSum=0.000;DP=28;ExcessHet=3.0103;FS=3.372;MLEAC=1;MLEAF=0.500;MQ=42.00;MQRankSum=0.000;QD=14.88;ReadPosRankSum=0.296;SOR=0.275	GT:AD:DP:GQ:PL	0/1:13,15:28:99:445,0,423
chrXIV	174599	.	G	A	488.77	PASS	AC=1;AF=0.500;AN=2;BaseQRankSum=0.187;ClippingRankSum=0.000;DP=27;ExcessHet=3.0103;FS=0.000;MLEAC=1;MLEAF=0.500;MQ=42.00;MQRankSum=0.000;QD=18.80;ReadPosRankSum=0.607;SOR=0.990	GT:AD:DP:GQ:PL	0/1:10,16:26:99:517,0,320
chrXIV	179124	.	C	T	455.77	PASS	AC=1;AF=0.500;AN=2;BaseQRankSum=1.148;ClippingRankSum=0.000;DP=26;ExcessHet=3.0103;FS=0.000;MLEAC=1;MLEAF=0.500;MQ=42.00;MQRankSum=0.000;QD=17.53;ReadPosRankSum=-1.546;SOR=0.657	GT:AD:DP:GQ:PL	0/1:12,14:26:99:484,0,353
chrXIV	189534	.	C	T	174.77	PASS	AC=1;AF=0.500;AN=2;BaseQRankSum=-1.162;ClippingRankSum=0.000;DP=14;ExcessHet=3.0103;FS=0.000;MLEAC=1;MLEAF=0.500;MQ=42.00;MQRankSum=0.000;QD=12.48;ReadPosRankSum=0.736;SOR=0.693	GT:AD:DP:GQ:PL	0/1:8,6:14:99:203,0,305
chrXIV	203205	.	G	A	165.77	PASS	AC=1;AF=0.500;AN=2;BaseQRankSum=1.846;ClippingRankSum=0.000;DP=21;ExcessHet=3.0103;FS=4.419;MLEAC=1;MLEAF=0.500;MQ=41.10;MQRankSum=1.216;QD=7.89;ReadPosRankSum=0.510;SOR=1.184	GT:AD:DP:GQ:PL	0/1:15,6:21:99:194,0,474
chrXIV	230628	.	G	A	396.77	PASS	AC=1;AF=0.500;AN=2;BaseQRankSum=0.038;ClippingRankSum=0.000;DP=21;ExcessHet=3.0103;FS=4.123;MLEAC=1;MLEAF=0.500;MQ=41.32;MQRankSum=1.251;QD=18.89;ReadPosRankSum=-0.570;SOR=0.744	GT:AD:DP:GQ:PL	0/1:9,12:21:99:425,0,271
chrXIV	230655	.	G	A	363.77	PASS	AC=1;AF=0.500;AN=2;BaseQRankSum=-1.647;ClippingRankSum=0.000;DP=22;ExcessHet=3.0103;FS=4.154;MLEAC=1;MLEAF=0.500;MQ=41.35;MQRankSum=-0.740;QD=16.53;ReadPosRankSum=-2.143;SOR=1.546	GT:AD:DP:GQ:PL	0/1:9,13:22:99:392,0,283
chrXIV	281944	.	C	T	281.77	PASS	AC=1;AF=0.500;AN=2;BaseQRankSum=1.345;ClippingRankSum=0.000;DP=15;ExcessHet=3.0103;FS=2.158;MLEAC=1;MLEAF=0.500;MQ=42.00;MQRankSum=0.000;QD=18.78;ReadPosRankSum=1.282;SOR=1.501	GT:AD:DP:GQ:PL	0/1:7,8:15:99:310,0,217
chrXIV	282376	.	C	T	97.77	PASS	AC=1;AF=0.500;AN=2;BaseQRankSum=-0.888;ClippingRankSum=0.000;DP=11;ExcessHet=3.0103;FS=0.000;MLEAC=1;MLEAF=0.500;MQ=40.69;MQRankSum=-0.748;QD=8.89;ReadPosRankSum=1.316;SOR=1.022	GT:AD:DP:GQ:PL	0/1:6,5:11:99:126,0,214
chrXIV	301009	.	G	A	148.77	PASS	AC=1;AF=0.500;AN=2;BaseQRankSum=0.876;ClippingRankSum=0.000;DP=11;ExcessHet=3.0103;FS=0.000;MLEAC=1;MLEAF=0.500;MQ=42.00;MQRankSum=0.000;QD=13.52;ReadPosRankSum=1.142;SOR=0.495	GT:AD:DP:GQ:PL	0/1:6,5:11:99:177,0,213
chrXIV	335396	.	G	A	172.77	PASS	AC=1;AF=0.500;AN=2;BaseQRankSum=1.517;ClippingRankSum=0.000;DP=20;ExcessHet=3.0103;FS=0.000;MLEAC=1;MLEAF=0.500;MQ=42.00;MQRankSum=0.000;QD=9.60;ReadPosRankSum=-0.746;SOR=0.693	GT:AD:DP:GQ:PL	0/1:12,6:18:99:201,0,381
chrXIV	381700	.	G	A	404.77	PASS	AC=1;AF=0.500;AN=2;BaseQRankSum=0.293;ClippingRankSum=0.000;DP=25;ExcessHet=3.0103;FS=1.810;MLEAC=1;MLEAF=0.500;MQ=41.35;MQRankSum=-1.268;QD=16.87;ReadPosRankSum=-0.484;SOR=1.375	GT:AD:DP:GQ:PL	0/1:11,13:24:99:433,0,359
chrXIV	382581	.	G	A	437.77	PASS	AC=1;AF=0.500;AN=2;BaseQRankSum=1.922;ClippingRankSum=0.000;DP=31;ExcessHet=3.0103;FS=3.365;MLEAC=1;MLEAF=0.500;MQ=41.87;MQRankSum=1.352;QD=14.12;ReadPosRankSum=0.973;SOR=1.593	GT:AD:DP:GQ:PL	0/1:17,14:31:99:466,0,466
chrXIV	448163	.	G	A	180.77	PASS	AC=1;AF=0.500;AN=2;BaseQRankSum=0.081;ClippingRankSum=0.000;DP=20;ExcessHet=3.0103;FS=0.000;MLEAC=1;MLEAF=0.500;MQ=42.00;MQRankSum=0.000;QD=9.04;ReadPosRankSum=0.104;SOR=0.845	GT:AD:DP:GQ:PL	0/1:13,7:20:99:209,0,470
chrXIV	485145	.	G	A	321.77	PASS	AC=1;AF=0.500;AN=2;BaseQRankSum=1.811;ClippingRankSum=0.000;DP=24;ExcessHet=3.0103;FS=6.701;MLEAC=1;MLEAF=0.500;MQ=42.00;MQRankSum=0.000;QD=13.41;ReadPosRankSum=0.384;SOR=1.472	GT:AD:DP:GQ:PL	0/1:14,10:24:99:350,0,458
chrXIV	488454	.	G	A	390.77	PASS	AC=1;AF=0.500;AN=2;BaseQRankSum=0.364;ClippingRankSum=0.000;DP=21;ExcessHet=3.0103;FS=0.000;MLEAC=1;MLEAF=0.500;MQ=42.00;MQRankSum=0.000;QD=18.61;ReadPosRankSum=-0.273;SOR=1.022	GT:AD:DP:GQ:PL	0/1:8,13:21:99:419,0,230
chrXIV	500280	.	C	T	267.77	PASS	AC=1;AF=0.500;AN=2;BaseQRankSum=0.390;ClippingRankSum=0.000;DP=24;ExcessHet=3.0103;FS=3.851;MLEAC=1;MLEAF=0.500;MQ=42.00;MQRankSum=0.000;QD=11.16;ReadPosRankSum=0.594;SOR=0.223	GT:AD:DP:GQ:PL	0/1:15,9:24:99:296,0,524
chrXIV	503717	.	C	T	324.77	PASS	AC=1;AF=0.500;AN=2;BaseQRankSum=2.035;ClippingRankSum=0.000;DP=25;ExcessHet=3.0103;FS=0.000;MLEAC=1;MLEAF=0.500;MQ=42.00;MQRankSum=0.000;QD=13.53;ReadPosRankSum=0.419;SOR=0.693	GT:AD:DP:GQ:PL	0/1:14,10:24:99:353,0,446
chrXIV	515609	.	G	A	213.77	PASS	AC=1;AF=0.500;AN=2;BaseQRankSum=1.083;ClippingRankSum=0.000;DP=17;ExcessHet=3.0103;FS=0.000;MLEAC=1;MLEAF=0.500;MQ=40.30;MQRankSum=1.309;QD=12.57;ReadPosRankSum=0.983;SOR=0.941	GT:AD:DP:GQ:PL	0/1:10,7:17:99:242,0,314
chrXIV	546163	.	C	T	270.77	PASS	AC=1;AF=0.500;AN=2;BaseQRankSum=0.665;ClippingRankSum=0.000;DP=23;ExcessHet=3.0103;FS=3.976;MLEAC=1;MLEAF=0.500;MQ=41.83;MQRankSum=1.225;QD=11.77;ReadPosRankSum=1.003;SOR=1.299	GT:AD:DP:GQ:PL	0/1:14,9:23:99:299,0,442
chrXIV	559923	.	C	T	190.77	PASS	AC=1;AF=0.500;AN=2;BaseQRankSum=0.556;ClippingRankSum=0.000;DP=17;ExcessHet=3.0103;FS=0.000;MLEAC=1;MLEAF=0.500;MQ=42.00;MQRankSum=0.000;QD=11.22;ReadPosRankSum=-0.479;SOR=1.112	GT:AD:DP:GQ:PL	0/1:11,6:17:99:219,0,726
chrXIV	559924	.	C	T	190.77	PASS	AC=1;AF=0.500;AN=2;BaseQRankSum=-0.154;ClippingRankSum=0.000;DP=17;ExcessHet=3.0103;FS=0.000;MLEAC=1;MLEAF=0.500;MQ=42.00;MQRankSum=0.000;QD=11.22;ReadPosRankSum=-0.366;SOR=1.112	GT:AD:DP:GQ:PL	0/1:11,6:17:99:219,0,726
chrXIV	575633	.	G	A	365.77	PASS	AC=1;AF=0.500;AN=2;BaseQRankSum=-0.063;ClippingRankSum=0.000;DP=23;ExcessHet=3.0103;FS=0.000;MLEAC=1;MLEAF=0.500;MQ=41.38;MQRankSum=1.228;QD=15.90;ReadPosRankSum=0.069;SOR=0.511	GT:AD:DP:GQ:PL	0/1:10,13:23:99:394,0,280
chrXIV	620032	.	C	T	267.77	PASS	AC=1;AF=0.500;AN=2;BaseQRankSum=2.435;ClippingRankSum=0.000;DP=24;ExcessHet=3.0103;FS=1.685;MLEAC=1;MLEAF=0.500;MQ=42.00;MQRankSum=0.000;QD=11.16;ReadPosRankSum=1.333;SOR=1.230	GT:AD:DP:GQ:PL	0/1:15,9:24:99:296,0,407
chrXIV	631845	.	G	A	186.77	PASS	AC=1;AF=0.500;AN=2;BaseQRankSum=1.846;ClippingRankSum=0.000;DP=12;ExcessHet=3.0103;FS=0.000;MLEAC=1;MLEAF=0.500;MQ=42.00;MQRankSum=0.000;QD=16.98;ReadPosRankSum=-0.852;SOR=0.446	GT:AD:DP:GQ:PL	0/1:5,6:11:99:215,0,108
chrXIV	636536	.	G	A	446.77	PASS	AC=1;AF=0.500;AN=2;BaseQRankSum=-2.458;ClippingRankSum=0.000;DP=23;ExcessHet=3.0103;FS=0.000;MLEAC=1;MLEAF=0.500;MQ=42.00;MQRankSum=0.000;QD=19.42;ReadPosRankSum=-1.399;SOR=0.527	GT:AD:DP:GQ:PL	0/1:9,14:23:99:475,0,331
chrXIV	636921	.	C	T	254.77	PASS	AC=1;AF=0.500;AN=2;BaseQRankSum=1.042;ClippingRankSum=0.000;DP=19;ExcessHet=3.0103;FS=4.242;MLEAC=1;MLEAF=0.500;MQ=42.00;MQRankSum=0.000;QD=13.41;ReadPosRankSum=-0.414;SOR=0.180	GT:AD:DP:GQ:PL	0/1:11,8:19:99:283,0,370
chrXIV	665015	.	C	T	236.77	PASS	AC=1;AF=0.500;AN=2;BaseQRankSum=-0.045;ClippingRankSum=0.000;DP=19;ExcessHet=3.0103;FS=0.000;MLEAC=1;MLEAF=0.500;MQ=42.00;MQRankSum=0.000;QD=13.15;ReadPosRankSum=1.270;SOR=0.412	GT:AD:DP:GQ:PL	0/1:10,8:18:99:265,0,336
chrXIV	672746	.	G	A	324.77	PASS	AC=1;AF=0.500;AN=2;BaseQRankSum=-0.154;ClippingRankSum=0.000;DP=23;ExcessHet=3.0103;FS=1.674;MLEAC=1;MLEAF=0.500;MQ=42.00;MQRankSum=0.000;QD=14.12;ReadPosRankSum=-0.420;SOR=1.270	GT:AD:DP:GQ:PL	0/1:12,11:23:99:353,0,397
chrXIV	691305	.	C	T	275.77	PASS	AC=1;AF=0.500;AN=2;BaseQRankSum=0.298;ClippingRankSum=0.000;DP=19;ExcessHet=3.0103;FS=4.561;MLEAC=1;MLEAF=0.500;MQ=42.00;MQRankSum=0.000;QD=14.51;ReadPosRankSum=1.274;SOR=0.132	GT:AD:DP:GQ:PL	0/1:9,10:19:99:304,0,258
chrXIV	733722	.	G	A	173.77	PASS	AC=1;AF=0.500;AN=2;BaseQRankSum=0.248;ClippingRankSum=0.000;DP=22;ExcessHet=3.0103;FS=0.000;MLEAC=1;MLEAF=0.500;MQ=40.67;MQRankSum=1.059;QD=7.90;ReadPosRankSum=-0.171;SOR=0.569	GT:AD:DP:GQ:PL	0/1:15,7:22:99:202,0,457
chrXV	232048	.	G	A	179.77	PASS	AC=1;AF=0.500;AN=2;BaseQRankSum=1.564;ClippingRankSum=0.000;DP=14;ExcessHet=3.0103;FS=2.027;MLEAC=1;MLEAF=0.500;MQ=42.00;MQRankSum=0.000;QD=12.84;ReadPosRankSum=0.061;SOR=1.329	GT:AD:DP:GQ:PL	0/1:8,6:14:99:208,0,228
chrXV	234675	.	C	T	469.77	PASS	AC=1;AF=0.500;AN=2;BaseQRankSum=-0.811;ClippingRankSum=0.000;DP=26;ExcessHet=3.0103;FS=0.000;MLEAC=1;MLEAF=0.500;MQ=42.00;MQRankSum=0.000;QD=18.79;ReadPosRankSum=-1.500;SOR=0.818	GT:AD:DP:GQ:PL	0/1:10,15:25:99:498,0,310
chrXV	295314	.	G	A	285.77	PASS	AC=1;AF=0.500;AN=2;BaseQRankSum=-1.255;ClippingRankSum=0.000;DP=24;ExcessHet=3.0103;FS=0.000;MLEAC=1;MLEAF=0.500;MQ=41.32;MQRankSum=0.000;QD=11.91;ReadPosRankSum=-0.312;SOR=0.714	GT:AD:DP:GQ:PL	0/1:13,11:24:99:314,0,450
chrXV	301080	.	C	T	140.77	PASS	AC=1;AF=0.500;AN=2;BaseQRankSum=-0.660;ClippingRankSum=0.000;DP=20;ExcessHet=3.0103;FS=0.000;MLEAC=1;MLEAF=0.500;MQ=42.00;MQRankSum=0.000;QD=7.41;ReadPosRankSum=-0.424;SOR=0.804	GT:AD:DP:GQ:PL	0/1:12,7:19:99:169,0,370
chrXV	308275	.	C	T	362.77	PASS	AC=1;AF=0.500;AN=2;BaseQRankSum=-1.112;ClippingRankSum=0.000;DP=17;ExcessHet=3.0103;FS=0.000;MLEAC=1;MLEAF=0.500;MQ=42.00;MQRankSum=0.000;QD=21.34;ReadPosRankSum=-0.540;SOR=0.446	GT:AD:DP:GQ:PL	0/1:5,12:17:99:391,0,151
chrXV	315798	.	C	T	442.77	PASS	AC=1;AF=0.500;AN=2;BaseQRankSum=0.793;ClippingRankSum=0.000;DP=23;ExcessHet=3.0103;FS=1.918;MLEAC=1;MLEAF=0.500;MQ=42.00;MQRankSum=0.000;QD=19.25;ReadPosRankSum=1.530;SOR=1.371	GT:AD:DP:GQ:PL	0/1:9,14:23:99:471,0,265
chrXV	381022	.	C	T	345.77	PASS	AC=1;AF=0.500;AN=2;BaseQRankSum=0.625;ClippingRankSum=0.000;DP=29;ExcessHet=3.0103;FS=3.453;MLEAC=1;MLEAF=0.500;MQ=41.51;MQRankSum=-1.120;QD=11.92;ReadPosRankSum=-0.116;SOR=1.399	GT:AD:DP:GQ:PL	0/1:17,12:29:99:374,0,561
chrXV	387234	.	C	T	380.77	PASS	AC=1;AF=0.500;AN=2;BaseQRankSum=-1.727;ClippingRankSum=0.000;DP=23;ExcessHet=3.0103;FS=9.901;MLEAC=1;MLEAF=0.500;MQ=42.00;MQRankSum=0.000;QD=16.56;ReadPosRankSum=-1.182;SOR=1.642	GT:AD:DP:GQ:PL	0/1:9,14:23:99:409,0,303
chrXV	397500	.	C	T	206.77	PASS	AC=1;AF=0.500;AN=2;BaseQRankSum=-0.819;ClippingRankSum=0.000;DP=17;ExcessHet=3.0103;FS=8.141;MLEAC=1;MLEAF=0.500;MQ=42.00;MQRankSum=0.000;QD=12.16;ReadPosRankSum=-1.647;SOR=0.872	GT:AD:DP:GQ:PL	0/1:9,8:17:99:235,0,310
chrXV	413661	.	C	T	142.77	PASS	AC=1;AF=0.500;AN=2;BaseQRankSum=-2.214;ClippingRankSum=0.000;DP=20;ExcessHet=3.0103;FS=1.862;MLEAC=1;MLEAF=0.500;MQ=42.00;MQRankSum=0.000;QD=7.14;ReadPosRankSum=-1.563;SOR=0.330	GT:AD:DP:GQ:PL	0/1:13,7:20:99:171,0,468
chrXV	418912	.	G	A	342.77	PASS	AC=1;AF=0.500;AN=2;BaseQRankSum=-0.313;ClippingRankSum=0.000;DP=23;ExcessHet=3.0103;FS=0.000;MLEAC=1;MLEAF=0.500;MQ=41.83;MQRankSum=-1.323;QD=14.90;ReadPosRankSum=-0.377;SOR=0.818	GT:AD:DP:GQ:PL	0/1:11,12:23:99:371,0,381
chrXV	459508	.	C	T	421.77	PASS	AC=1;AF=0.500;AN=2;BaseQRankSum=0.118;ClippingRankSum=0.000;DP=25;ExcessHet=3.0103;FS=1.660;MLEAC=1;MLEAF=0.500;MQ=41.92;MQRankSum=1.171;QD=17.57;ReadPosRankSum=-0.072;SOR=1.093	GT:AD:DP:GQ:PL	0/1:11,13:24:99:450,0,341
chrXV	463917	.	G	A	308.77	PASS	AC=1;AF=0.500;AN=2;BaseQRankSum=1.728;ClippingRankSum=0.000;DP=29;ExcessHet=3.0103;FS=0.000;MLEAC=1;MLEAF=0.500;MQ=42.00;MQRankSum=0.000;QD=10.65;ReadPosRankSum=-0.418;SOR=0.743	GT:AD:DP:GQ:PL	0/1:19,10:29:99:337,0,616
chrXV	486809	.	C	T	368.77	PASS	AC=1;AF=0.500;AN=2;BaseQRankSum=-0.275;ClippingRankSum=0.000;DP=27;ExcessHet=3.0103;FS=0.000;MLEAC=1;MLEAF=0.500;MQ=41.86;MQRankSum=-1.330;QD=14.75;ReadPosRankSum=1.545;SOR=0.527	GT:AD:DP:GQ:PL	0/1:12,13:25:99:397,0,386
chrXV	490471	.	G	A	474.77	PASS	AC=1;AF=0.500;AN=2;BaseQRankSum=0.099;ClippingRankSum=0.000;DP=27;ExcessHet=3.0103;FS=3.891;MLEAC=1;MLEAF=0.500;MQ=42.00;MQRankSum=0.000;QD=17.58;ReadPosRankSum=0.738;SOR=0.223	GT:AD:DP:GQ:PL	0/1:12,15:27:99:503,0,380
chrXV	551018	.	G	A	1012.77	PASS	AC=2;AF=1.00;AN=2;DP=26;ExcessHet=3.0103;FS=0.000;MLEAC=2;MLEAF=1.00;MQ=42.00;QD=33.36;SOR=1.022	GT:AD:DP:GQ:PL	1/1:0,26:26:78:1041,78,0
chrXV	569370	.	G	A	182.77	PASS	AC=1;AF=0.500;AN=2;BaseQRankSum=-1.896;ClippingRankSum=0.000;DP=31;ExcessHet=3.0103;FS=6.271;MLEAC=1;MLEAF=0.500;MQ=42.00;MQRankSum=0.000;QD=6.09;ReadPosRankSum=-0.665;SOR=1.246	GT:AD:DP:GQ:PL	0/1:21,9:30:99:211,0,720
chrXV	580302	.	C	T	361.77	PASS	AC=1;AF=0.500;AN=2;BaseQRankSum=0.155;ClippingRankSum=0.000;DP=17;ExcessHet=3.0103;FS=8.820;MLEAC=1;MLEAF=0.500;MQ=41.16;MQRankSum=1.477;QD=21.28;ReadPosRankSum=0.743;SOR=0.982	GT:AD:DP:GQ:PL	0/1:6,11:17:99:390,0,187
chrXV	580901	.	C	T	312.77	PASS	AC=1;AF=0.500;AN=2;BaseQRankSum=1.594;ClippingRankSum=0.000;DP=29;ExcessHet=3.0103;FS=0.000;MLEAC=1;MLEAF=0.500;MQ=41.87;MQRankSum=1.177;QD=10.79;ReadPosRankSum=-0.945;SOR=0.859	GT:AD:DP:GQ:PL	0/1:18,11:29:99:341,0,534
chrXV	620411	.	C	T	248.77	PASS	AC=1;AF=0.500;AN=2;BaseQRankSum=-0.954;ClippingRankSum=0.000;DP=13;ExcessHet=3.0103;FS=0.000;MLEAC=1;MLEAF=0.500;MQ=42.00;MQRankSum=0.000;QD=19.14;ReadPosRankSum=-0.662;SOR=0.307	GT:AD:DP:GQ:PL	0/1:5,8:13:99:277,0,172
chrXV	678747	.	G	A	249.77	PASS	AC=1;AF=0.500;AN=2;BaseQRankSum=-1.342;ClippingRankSum=0.000;DP=24;ExcessHet=3.0103;FS=6.569;MLEAC=1;MLEAF=0.500;MQ=42.00;MQRankSum=0.000;QD=10.86;ReadPosRankSum=0.340;SOR=1.054	GT:AD:DP:GQ:PL	0/1:12,11:23:99:278,0,383
chrXV	718783	.	G	A	262.77	PASS	AC=1;AF=0.500;AN=2;BaseQRankSum=-0.311;ClippingRankSum=0.000;DP=17;ExcessHet=3.0103;FS=2.115;MLEAC=1;MLEAF=0.500;MQ=42.00;MQRankSum=0.000;QD=16.42;ReadPosRankSum=-1.441;SOR=1.309	GT:AD:DP:GQ:PL	0/1:7,9:16:99:291,0,245
chrXV	725185	.	C	T	383.77	PASS	AC=1;AF=0.500;AN=2;BaseQRankSum=-0.361;ClippingRankSum=0.000;DP=27;ExcessHet=3.0103;FS=0.000;MLEAC=1;MLEAF=0.500;MQ=42.00;MQRankSum=0.000;QD=14.21;ReadPosRankSum=0.700;SOR=0.892	GT:AD:DP:GQ:PL	0/1:14,13:27:99:412,0,460
chrXV	758751	.	G	A	342.77	PASS	AC=1;AF=0.500;AN=2;BaseQRankSum=0.499;ClippingRankSum=0.000;DP=20;ExcessHet=3.0103;FS=11.563;MLEAC=1;MLEAF=0.500;MQ=41.29;MQRankSum=-0.804;QD=17.14;ReadPosRankSum=-0.134;SOR=1.649	GT:AD:DP:GQ:PL	0/1:9,11:20:99:371,0,270
chrXV	775760	.	C	T	240.77	PASS	AC=1;AF=0.500;AN=2;BaseQRankSum=-1.556;ClippingRankSum=0.000;DP=29;ExcessHet=3.0103;FS=1.531;MLEAC=1;MLEAF=0.500;MQ=42.00;MQRankSum=0.000;QD=8.60;ReadPosRankSum=0.972;SOR=1.022	GT:AD:DP:GQ:PL	0/1:18,10:28:99:269,0,651
chrXV	802479	.	G	A	312.77	PASS	AC=1;AF=0.500;AN=2;BaseQRankSum=0.329;ClippingRankSum=0.000;DP=16;ExcessHet=3.0103;FS=2.115;MLEAC=1;MLEAF=0.500;MQ=42.00;MQRankSum=0.000;QD=19.55;ReadPosRankSum=1.333;SOR=1.309	GT:AD:DP:GQ:PL	0/1:7,9:16:99:341,0,244
chrXV	842174	.	G	A	269.77	PASS	AC=1;AF=0.500;AN=2;BaseQRankSum=-0.372;ClippingRankSum=0.000;DP=16;ExcessHet=3.0103;FS=0.000;MLEAC=1;MLEAF=0.500;MQ=42.00;MQRankSum=0.000;QD=16.86;ReadPosRankSum=0.500;SOR=0.732	GT:AD:DP:GQ:PL	0/1:7,9:16:99:298,0,248
chrXV	842364	.	G	A	178.77	PASS	AC=1;AF=0.500;AN=2;BaseQRankSum=-0.827;ClippingRankSum=0.000;DP=18;ExcessHet=3.0103;FS=4.786;MLEAC=1;MLEAF=0.500;MQ=42.00;MQRankSum=0.000;QD=9.93;ReadPosRankSum=-1.238;SOR=0.565	GT:AD:DP:GQ:PL	0/1:11,7:18:99:207,0,407
chrXV	861669	.	C	T	384.77	PASS	AC=1;AF=0.500;AN=2;BaseQRankSum=1.647;ClippingRankSum=0.000;DP=21;ExcessHet=3.0103;FS=4.123;MLEAC=1;MLEAF=0.500;MQ=42.00;MQRankSum=0.000;QD=18.32;ReadPosRankSum=0.212;SOR=0.744	GT:AD:DP:GQ:PL	0/1:9,12:21:99:413,0,241
chrXV	868063	.	G	A	469.77	PASS	AC=1;AF=0.500;AN=2;BaseQRankSum=-0.505;ClippingRankSum=0.000;DP=29;ExcessHet=3.0103;FS=0.000;MLEAC=1;MLEAF=0.500;MQ=42.00;MQRankSum=0.000;QD=16.20;ReadPosRankSum=-0.496;SOR=0.223	GT:AD:DP:GQ:PL	0/1:14,15:29:99:498,0,482
chrXV	877029	.	G	A	430.77	PASS	AC=1;AF=0.500;AN=2;BaseQRankSum=1.279;ClippingRankSum=0.000;DP=23;ExcessHet=3.0103;FS=7.649;MLEAC=1;MLEAF=0.500;MQ=40.75;MQRankSum=-1.257;QD=19.58;ReadPosRankSum=0.176;SOR=2.670	GT:AD:DP:GQ:PL	0/1:10,12:22:99:459,0,304
chrXV	878354	.	G	A	240.77	PASS	AC=1;AF=0.500;AN=2;BaseQRankSum=0.740;ClippingRankSum=0.000;DP=22;ExcessHet=3.0103;FS=4.415;MLEAC=1;MLEAF=0.500;MQ=42.00;MQRankSum=0.000;QD=12.04;ReadPosRankSum=0.870;SOR=0.939	GT:AD:DP:GQ:PL	0/1:12,8:20:99:269,0,400
chrXV	883090	.	C	T	579.77	PASS	AC=1;AF=0.500;AN=2;BaseQRankSum=-0.160;ClippingRankSum=0.000;DP=27;ExcessHet=3.0103;FS=0.000;MLEAC=1;MLEAF=0.500;MQ=41.71;MQRankSum=0.992;QD=21.47;ReadPosRankSum=-0.395;SOR=0.776	GT:AD:DP:GQ:PL	0/1:8,19:27:99:608,0,214
chrXV	892392	.	C	T	377.77	PASS	AC=1;AF=0.500;AN=2;BaseQRankSum=-0.200;ClippingRankSum=0.000;DP=27;ExcessHet=3.0103;FS=1.574;MLEAC=1;MLEAF=0.500;MQ=42.00;MQRankSum=0.000;QD=13.99;ReadPosRankSum=-1.974;SOR=1.270	GT:AD:DP:GQ:PL	0/1:15,12:27:99:406,0,500
chrXV	921284	.	G	A	416.77	PASS	AC=1;AF=0.500;AN=2;BaseQRankSum=-1.280;ClippingRankSum=0.000;DP=19;ExcessHet=3.0103;FS=7.521;MLEAC=1;MLEAF=0.500;MQ=42.00;MQRankSum=0.000;QD=21.94;ReadPosRankSum=-1.419;SOR=0.349	GT:AD:DP:GQ:PL	0/1:6,13:19:99:445,0,197
chrXV	930549	.	G	A	362.77	PASS	AC=1;AF=0.500;AN=2;BaseQRankSum=0.089;ClippingRankSum=0.000;DP=24;ExcessHet=3.0103;FS=0.000;MLEAC=1;MLEAF=0.500;MQ=42.00;MQRankSum=0.000;QD=15.12;ReadPosRankSum=2.183;SOR=1.075	GT:AD:DP:GQ:PL	0/1:12,12:24:99:391,0,390
chrXV	976437	.	C	T	220.77	PASS	AC=1;AF=0.500;AN=2;BaseQRankSum=0.106;ClippingRankSum=0.000;DP=16;ExcessHet=3.0103;FS=0.000;MLEAC=1;MLEAF=0.500;MQ=40.98;MQRankSum=0.253;QD=14.72;ReadPosRankSum=-1.192;SOR=1.022	GT:AD:DP:GQ:PL	0/1:8,7:15:99:249,0,279
chrXV	987487	.	C	T	211.77	PASS	AC=1;AF=0.500;AN=2;BaseQRankSum=-1.201;ClippingRankSum=0.000;DP=24;ExcessHet=3.0103;FS=3.976;MLEAC=1;MLEAF=0.500;MQ=42.00;MQRankSum=0.000;QD=8.82;ReadPosRankSum=0.178;SOR=1.268	GT:AD:DP:GQ:PL	0/1:15,9:24:99:240,0,503
chrXV	988067	.	C	T	377.77	PASS	AC=1;AF=0.500;AN=2;BaseQRankSum=1.525;ClippingRankSum=0.000;DP=24;ExcessHet=3.0103;FS=6.569;MLEAC=1;MLEAF=0.500;MQ=41.41;MQRankSum=-0.870;QD=16.42;ReadPosRankSum=0.000;SOR=1.289	GT:AD:DP:GQ:PL	0/1:11,12:23:99:406,0,341
chrXV	1018433	.	G	A	396.77	PASS	AC=1;AF=0.500;AN=2;BaseQRankSum=-0.172;ClippingRankSum=0.000;DP=27;ExcessHet=3.0103;FS=0.000;MLEAC=1;MLEAF=0.500;MQ=41.93;MQRankSum=1.112;QD=14.70;ReadPosRankSum=-0.969;SOR=0.793	GT:AD:DP:GQ:PL	0/1:13,14:27:99:425,0,412
chrXV	1047574	.	C	T	465.77	PASS	AC=1;AF=0.500;AN=2;BaseQRankSum=0.443;ClippingRankSum=0.000;DP=27;ExcessHet=3.0103;FS=1.657;MLEAC=1;MLEAF=0.500;MQ=42.00;MQRankSum=0.000;QD=17.91;ReadPosRankSum=0.121;SOR=1.314	GT:AD:DP:GQ:PL	0/1:12,14:26:99:494,0,388
chrXV	1059204	.	C	T	187.77	PASS	AC=1;AF=0.500;AN=2;BaseQRankSum=-0.185;ClippingRankSum=0.000;DP=14;ExcessHet=3.0103;FS=0.000;MLEAC=1;MLEAF=0.500;MQ=42.00;MQRankSum=0.000;QD=13.41;ReadPosRankSum=-1.919;SOR=1.402	GT:AD:DP:GQ:PL	0/1:8,6:14:99:216,0,306
chrXVI	44597	.	C	T	333.77	PASS	AC=1;AF=0.500;AN=2;BaseQRankSum=0.428;ClippingRankSum=0.000;DP=13;ExcessHet=3.0103;FS=6.368;MLEAC=1;MLEAF=0.500;MQ=40.85;MQRankSum=-0.365;QD=25.67;ReadPosRankSum=1.757;SOR=0.061	GT:AD:DP:GQ:PL	0/1:3,10:13:87:362,0,87
chrXVI	55341	.	C	T	299.77	PASS	AC=1;AF=0.500;AN=2;BaseQRankSum=-1.494;ClippingRankSum=0.000;DP=23;ExcessHet=3.0103;FS=3.834;MLEAC=1;MLEAF=0.500;MQ=41.83;MQRankSum=-1.449;QD=13.03;ReadPosRankSum=-1.340;SOR=1.139	GT:AD:DP:GQ:PL	0/1:12,11:23:99:328,0,417
chrXVI	74880	.	C	T	626.77	PASS	AC=1;AF=0.500;AN=2;BaseQRankSum=-1.080;ClippingRankSum=0.000;DP=25;ExcessHet=3.0103;FS=0.000;MLEAC=1;MLEAF=0.500;MQ=42.00;MQRankSum=0.000;QD=25.07;ReadPosRankSum=-0.579;SOR=0.495	GT:AD:DP:GQ:PL	0/1:7,18:25:99:655,0,224
chrXVI	98673	.	G	A	406.77	PASS	AC=1;AF=0.500;AN=2;BaseQRankSum=-0.719;ClippingRankSum=0.000;DP=28;ExcessHet=3.0103;FS=0.000;MLEAC=1;MLEAF=0.500;MQ=40.98;MQRankSum=-1.390;QD=14.53;ReadPosRankSum=0.200;SOR=0.473	GT:AD:DP:GQ:PL	0/1:14,14:28:99:435,0,508
chrXVI	105083	.	C	T	583.77	PASS	AC=1;AF=0.500;AN=2;BaseQRankSum=1.407;ClippingRankSum=0.000;DP=41;ExcessHet=3.0103;FS=1.281;MLEAC=1;MLEAF=0.500;MQ=42.00;MQRankSum=0.000;QD=15.36;ReadPosRankSum=-0.417;SOR=0.392	GT:AD:DP:GQ:PL	0/1:20,18:38:99:612,0,658
chrXVI	121687	.	C	T	138.77	PASS	AC=1;AF=0.500;AN=2;BaseQRankSum=2.385;ClippingRankSum=0.000;DP=13;ExcessHet=3.0103;FS=0.000;MLEAC=1;MLEAF=0.500;MQ=40.90;MQRankSum=-0.869;QD=10.67;ReadPosRankSum=2.011;SOR=1.022	GT:AD:DP:GQ:PL	0/1:8,5:13:99:167,0,266
chrXVI	169295	.	G	A	206.77	PASS	AC=1;AF=0.500;AN=2;BaseQRankSum=-0.100;ClippingRankSum=0.000;DP=18;ExcessHet=3.0103;FS=1.913;MLEAC=1;MLEAF=0.500;MQ=40.40;MQRankSum=1.309;QD=12.16;ReadPosRankSum=-1.918;SOR=0.330	GT:AD:DP:GQ:PL	0/1:10,7:17:99:235,0,341
chrXVI	169517	.	G	A	310.77	PASS	AC=1;AF=0.500;AN=2;BaseQRankSum=-0.349;ClippingRankSum=0.000;DP=27;ExcessHet=3.0103;FS=3.722;MLEAC=1;MLEAF=0.500;MQ=41.47;MQRankSum=-1.043;QD=11.51;ReadPosRankSum=-2.007;SOR=1.781	GT:AD:DP:GQ:PL	0/1:15,12:27:99:339,0,501
chrXVI	173062	.	G	A	332.77	PASS	AC=1;AF=0.500;AN=2;BaseQRankSum=1.626;ClippingRankSum=0.000;DP=33;ExcessHet=3.0103;FS=0.000;MLEAC=1;MLEAF=0.500;MQ=41.57;MQRankSum=-1.226;QD=10.40;ReadPosRankSum=1.768;SOR=0.937	GT:AD:DP:GQ:PL	0/1:20,12:32:99:361,0,629
chrXVI	207994	.	C	T	235.77	PASS	AC=1;AF=0.500;AN=2;BaseQRankSum=-0.537;ClippingRankSum=0.000;DP=16;ExcessHet=3.0103;FS=0.000;MLEAC=1;MLEAF=0.500;MQ=42.00;MQRankSum=0.000;QD=14.74;ReadPosRankSum=1.664;SOR=0.732	GT:AD:DP:GQ:PL	0/1:7,9:16:99:264,0,215
chrXVI	217511	.	C	T	167.77	PASS	AC=1;AF=0.500;AN=2;BaseQRankSum=0.669;ClippingRankSum=0.000;DP=19;ExcessHet=3.0103;FS=2.077;MLEAC=1;MLEAF=0.500;MQ=41.90;MQRankSum=0.000;QD=9.32;ReadPosRankSum=-0.356;SOR=1.206	GT:AD:DP:GQ:PL	0/1:12,6:18:99:196,0,420
chrXVI	228193	.	C	T	307.77	PASS	AC=1;AF=0.500;AN=2;BaseQRankSum=-0.657;ClippingRankSum=0.000;DP=22;ExcessHet=3.0103;FS=1.713;MLEAC=1;MLEAF=0.500;MQ=42.00;MQRankSum=0.000;QD=13.99;ReadPosRankSum=-1.240;SOR=0.355	GT:AD:DP:GQ:PL	0/1:9,13:22:99:336,0,226
chrXVI	230080	.	C	T	74.77	PASS	AC=1;AF=0.500;AN=2;BaseQRankSum=0.674;ClippingRankSum=0.000;DP=11;ExcessHet=3.0103;FS=0.000;MLEAC=1;MLEAF=0.500;MQ=42.00;MQRankSum=0.000;QD=7.48;ReadPosRankSum=1.383;SOR=1.609	GT:AD:DP:GQ:PL	0/1:7,3:10:99:103,0,261
chrXVI	243947	.	C	T	331.77	PASS	AC=1;AF=0.500;AN=2;BaseQRankSum=-0.110;ClippingRankSum=0.000;DP=25;ExcessHet=3.0103;FS=1.619;MLEAC=1;MLEAF=0.500;MQ=42.00;MQRankSum=0.000;QD=13.27;ReadPosRankSum=-0.755;SOR=1.270	GT:AD:DP:GQ:PL	0/1:14,11:25:99:360,0,472
chrXVI	248919	.	G	A	255.77	PASS	AC=1;AF=0.500;AN=2;BaseQRankSum=-0.565;ClippingRankSum=0.000;DP=19;ExcessHet=3.0103;FS=8.141;MLEAC=1;MLEAF=0.500;MQ=42.00;MQRankSum=0.000;QD=14.21;ReadPosRankSum=0.104;SOR=2.007	GT:AD:DP:GQ:PL	0/1:9,9:18:99:284,0,290
chrXVI	264002	.	C	T	303.77	PASS	AC=1;AF=0.500;AN=2;BaseQRankSum=-0.650;ClippingRankSum=0.000;DP=20;ExcessHet=3.0103;FS=0.000;MLEAC=1;MLEAF=0.500;MQ=41.29;MQRankSum=-0.804;QD=15.19;ReadPosRankSum=0.000;SOR=0.721	GT:AD:DP:GQ:PL	0/1:9,11:20:99:332,0,286
chrXVI	279025	.	G	A	124.77	PASS	AC=1;AF=0.500;AN=2;BaseQRankSum=0.796;ClippingRankSum=0.000;DP=20;ExcessHet=3.0103;FS=0.000;MLEAC=1;MLEAF=0.500;MQ=40.56;MQRankSum=0.994;QD=6.93;ReadPosRankSum=1.622;SOR=0.582	GT:AD:DP:GQ:PL	0/1:13,5:18:99:153,0,416
chrXVI	297585	.	C	T	472.77	PASS	AC=1;AF=0.500;AN=2;BaseQRankSum=-0.303;ClippingRankSum=0.000;DP=19;ExcessHet=3.0103;FS=0.000;MLEAC=1;MLEAF=0.500;MQ=41.79;MQRankSum=-0.658;QD=24.88;ReadPosRankSum=1.162;SOR=0.818	GT:AD:DP:GQ:PL	0/1:4,15:19:99:501,0,107
chrXVI	297771	.	C	T	391.77	PASS	AC=1;AF=0.500;AN=2;BaseQRankSum=0.703;ClippingRankSum=0.000;DP=21;ExcessHet=3.0103;FS=4.481;MLEAC=1;MLEAF=0.500;MQ=41.91;MQRankSum=0.000;QD=19.59;ReadPosRankSum=-0.719;SOR=1.981	GT:AD:DP:GQ:PL	0/1:8,12:20:99:420,0,230
chrXVI	298336	.	C	T	279.77	PASS	AC=1;AF=0.500;AN=2;BaseQRankSum=-1.322;ClippingRankSum=0.000;DP=18;ExcessHet=3.0103;FS=2.003;MLEAC=1;MLEAF=0.500;MQ=41.78;MQRankSum=-1.080;QD=15.54;ReadPosRankSum=-2.379;SOR=1.163	GT:AD:DP:GQ:PL	0/1:7,11:18:99:308,0,218
chrXVI	318148	.	G	A	358.77	PASS	AC=1;AF=0.500;AN=2;BaseQRankSum=0.915;ClippingRankSum=0.000;DP=28;ExcessHet=3.0103;FS=9.773;MLEAC=1;MLEAF=0.500;MQ=41.79;MQRankSum=-1.625;QD=13.80;ReadPosRankSum=1.310;SOR=2.258	GT:AD:DP:GQ:PL	0/1:12,14:26:99:387,0,248
chrXVI	339997	.	C	T	168.77	PASS	AC=1;AF=0.500;AN=2;BaseQRankSum=-1.476;ClippingRankSum=0.000;DP=25;ExcessHet=3.0103;FS=0.000;MLEAC=1;MLEAF=0.500;MQ=42.00;MQRankSum=0.000;QD=6.75;ReadPosRankSum=-0.520;SOR=0.569	GT:AD:DP:GQ:PL	0/1:17,8:25:99:197,0,570
chrXVI	351774	.	C	T	528.77	PASS	AC=1;AF=0.500;AN=2;BaseQRankSum=-1.199;ClippingRankSum=0.000;DP=30;ExcessHet=3.0103;FS=5.859;MLEAC=1;MLEAF=0.500;MQ=42.00;MQRankSum=0.000;QD=17.63;ReadPosRankSum=-0.762;SOR=0.151	GT:AD:DP:GQ:PL	0/1:13,17:30:99:557,0,444
chrXVI	359458	.	C	T	247.77	PASS	AC=1;AF=0.500;AN=2;BaseQRankSum=-1.309;ClippingRankSum=0.000;DP=16;ExcessHet=3.0103;FS=2.115;MLEAC=1;MLEAF=0.500;MQ=41.76;MQRankSum=-1.036;QD=15.49;ReadPosRankSum=0.486;SOR=1.309	GT:AD:DP:GQ:PL	0/1:7,9:16:99:276,0,239
chrXVI	363284	.	C	T	459.77	PASS	AC=1;AF=0.500;AN=2;BaseQRankSum=0.525;ClippingRankSum=0.000;DP=35;ExcessHet=3.0103;FS=0.000;MLEAC=1;MLEAF=0.500;MQ=41.59;MQRankSum=-1.097;QD=13.14;ReadPosRankSum=-1.308;SOR=0.813	GT:AD:DP:GQ:PL	0/1:20,15:35:99:488,0,675
chrXVI	376024	.	C	T	289.77	PASS	AC=1;AF=0.500;AN=2;BaseQRankSum=-0.529;ClippingRankSum=0.000;DP=24;ExcessHet=3.0103;FS=1.648;MLEAC=1;MLEAF=0.500;MQ=42.00;MQRankSum=0.000;QD=12.60;ReadPosRankSum=0.875;SOR=0.654	GT:AD:DP:GQ:PL	0/1:12,11:23:99:318,0,381
chrXVI	405023	.	C	T	63.77	PASS	AC=1;AF=0.500;AN=2;BaseQRankSum=0.561;ClippingRankSum=0.000;DP=10;ExcessHet=3.0103;FS=0.000;MLEAC=1;MLEAF=0.500;MQ=42.00;MQRankSum=0.000;QD=6.38;ReadPosRankSum=-1.834;SOR=0.446	GT:AD:DP:GQ:PL	0/1:7,3:10:92:92,0,203
chrXVI	489743	.	G	A	232.77	PASS	AC=1;AF=0.500;AN=2;BaseQRankSum=-1.308;ClippingRankSum=0.000;DP=16;ExcessHet=3.0103;FS=2.081;MLEAC=1;MLEAF=0.500;MQ=42.00;MQRankSum=0.000;QD=14.55;ReadPosRankSum=0.045;SOR=0.991	GT:AD:DP:GQ:PL	0/1:8,8:16:99:261,0,295
chrXVI	572338	.	C	T	187.77	PASS	AC=1;AF=0.500;AN=2;BaseQRankSum=0.912;ClippingRankSum=0.000;DP=25;ExcessHet=3.0103;FS=0.000;MLEAC=1;MLEAF=0.500;MQ=42.00;MQRankSum=0.000;QD=7.51;ReadPosRankSum=0.396;SOR=1.038	GT:AD:DP:GQ:PL	0/1:17,8:25:99:216,0,486
chrXVI	572647	.	C	T	134.77	PASS	AC=1;AF=0.500;AN=2;BaseQRankSum=0.000;ClippingRankSum=0.000;DP=17;ExcessHet=3.0103;FS=0.000;MLEAC=1;MLEAF=0.500;MQ=42.00;MQRankSum=0.000;QD=7.93;ReadPosRankSum=1.489;SOR=0.693	GT:AD:DP:GQ:PL	0/1:12,5:17:99:163,0,458
chrXVI	576908	.	C	T	178.77	PASS	AC=1;AF=0.500;AN=2;BaseQRankSum=-2.386;ClippingRankSum=0.000;DP=18;ExcessHet=3.0103;FS=2.003;MLEAC=1;MLEAF=0.500;MQ=41.10;MQRankSum=-0.332;QD=9.93;ReadPosRankSum=-1.283;SOR=0.669	GT:AD:DP:GQ:PL	0/1:11,7:18:99:207,0,411
chrXVI	610969	.	C	T	357.77	PASS	AC=1;AF=0.500;AN=2;BaseQRankSum=1.047;ClippingRankSum=0.000;DP=28;ExcessHet=3.0103;FS=4.039;MLEAC=1;MLEAF=0.500;MQ=41.42;MQRankSum=0.000;QD=13.76;ReadPosRankSum=0.445;SOR=1.863	GT:AD:DP:GQ:PL	0/1:15,11:26:99:386,0,509
chrXVI	622542	.	G	A	254.77	PASS	AC=1;AF=0.500;AN=2;BaseQRankSum=0.580;ClippingRankSum=0.000;DP=14;ExcessHet=3.0103;FS=0.000;MLEAC=1;MLEAF=0.500;MQ=42.00;MQRankSum=0.000;QD=18.20;ReadPosRankSum=0.444;SOR=0.593	GT:AD:DP:GQ:PL	0/1:5,9:14:99:283,0,134
chrXVI	645869	.	C	T	215.77	PASS	AC=1;AF=0.500;AN=2;BaseQRankSum=-1.581;ClippingRankSum=0.000;DP=19;ExcessHet=3.0103;FS=2.017;MLEAC=1;MLEAF=0.500;MQ=42.00;MQRankSum=0.000;QD=11.36;ReadPosRankSum=-1.106;SOR=1.532	GT:AD:DP:GQ:PL	0/1:10,9:19:99:244,0,332
chrXVI	645925	.	C	T	241.77	PASS	AC=1;AF=0.500;AN=2;BaseQRankSum=-0.195;ClippingRankSum=0.000;DP=20;ExcessHet=3.0103;FS=1.922;MLEAC=1;MLEAF=0.500;MQ=42.00;MQRankSum=0.000;QD=12.09;ReadPosRankSum=1.742;SOR=0.307	GT:AD:DP:GQ:PL	0/1:12,8:20:99:270,0,410
chrXVI	646099	.	C	T	352.77	PASS	AC=1;AF=0.500;AN=2;BaseQRankSum=-0.597;ClippingRankSum=0.000;DP=23;ExcessHet=3.0103;FS=6.545;MLEAC=1;MLEAF=0.500;MQ=42.00;MQRankSum=0.000;QD=15.34;ReadPosRankSum=0.686;SOR=1.506	GT:AD:DP:GQ:PL	0/1:10,13:23:99:381,0,333
chrXVI	646163	.	C	T	653.77	PASS	AC=1;AF=0.500;AN=2;BaseQRankSum=-1.887;ClippingRankSum=0.000;DP=22;ExcessHet=3.0103;FS=7.501;MLEAC=1;MLEAF=0.500;MQ=42.00;MQRankSum=0.000;QD=29.72;ReadPosRankSum=0.886;SOR=1.472	GT:AD:DP:GQ:PL	0/1:6,16:22:99:682,0,201
chrXVI	646165	.	C	T	653.77	PASS	AC=1;AF=0.500;AN=2;BaseQRankSum=-0.882;ClippingRankSum=0.000;DP=23;ExcessHet=3.0103;FS=7.915;MLEAC=1;MLEAF=0.500;MQ=42.00;MQRankSum=0.000;QD=28.42;ReadPosRankSum=0.946;SOR=1.620	GT:AD:DP:GQ:PL	0/1:6,17:23:99:682,0,201
chrXVI	646248	.	C	T	310.77	PASS	AC=1;AF=0.500;AN=2;BaseQRankSum=-0.102;ClippingRankSum=0.000;DP=32;ExcessHet=3.0103;FS=0.000;MLEAC=1;MLEAF=0.500;MQ=41.94;MQRankSum=0.000;QD=10.02;ReadPosRankSum=0.339;SOR=0.476	GT:AD:DP:GQ:PL	0/1:19,12:31:99:339,0,634
chrXVI	655276	.	G	A	105.77	PASS	AC=1;AF=0.500;AN=2;BaseQRankSum=-1.744;ClippingRankSum=0.000;DP=16;ExcessHet=3.0103;FS=0.000;MLEAC=1;MLEAF=0.500;MQ=42.00;MQRankSum=0.000;QD=6.61;ReadPosRankSum=1.135;SOR=0.412	GT:AD:DP:GQ:PL	0/1:10,6:16:99:134,0,344
chrXVI	677328	.	G	A	340.77	PASS	AC=1;AF=0.500;AN=2;BaseQRankSum=-0.813;ClippingRankSum=0.000;DP=26;ExcessHet=3.0103;FS=1.471;MLEAC=1;MLEAF=0.500;MQ=42.00;MQRankSum=0.000;QD=13.11;ReadPosRankSum=2.059;SOR=0.446	GT:AD:DP:GQ:PL	0/1:12,14:26:99:369,0,347
chrXVI	681156	.	C	T	98.77	PASS	AC=1;AF=0.500;AN=2;BaseQRankSum=1.368;ClippingRankSum=0.000;DP=14;ExcessHet=3.0103;FS=6.560;MLEAC=1;MLEAF=0.500;MQ=42.00;MQRankSum=0.000;QD=7.05;ReadPosRankSum=-1.570;SOR=3.258	GT:AD:DP:GQ:PL	0/1:10,4:14:99:127,0,309
chrXVI	700795	.	C	T	156.77	PASS	AC=1;AF=0.500;AN=2;BaseQRankSum=0.690;ClippingRankSum=0.000;DP=37;ExcessHet=3.0103;FS=0.000;MLEAC=1;MLEAF=0.500;MQ=41.72;MQRankSum=0.630;QD=5.23;ReadPosRankSum=-0.970;SOR=0.882	GT:AD:DP:GQ:PL	0/1:23,7:30:99:185,0,717
chrXVI	702364	.	C	T	284.77	PASS	AC=1;AF=0.500;AN=2;BaseQRankSum=-0.304;ClippingRankSum=0.000;DP=23;ExcessHet=3.0103;FS=0.000;MLEAC=1;MLEAF=0.500;MQ=42.00;MQRankSum=0.000;QD=12.94;ReadPosRankSum=-0.323;SOR=0.740	GT:AD:DP:GQ:PL	0/1:11,11:22:99:313,0,331
chrXVI	707404	.	C	T	570.77	PASS	AC=1;AF=0.500;AN=2;BaseQRankSum=-0.369;ClippingRankSum=0.000;DP=30;ExcessHet=3.0103;FS=1.484;MLEAC=1;MLEAF=0.500;MQ=41.53;MQRankSum=-0.748;QD=19.03;ReadPosRankSum=-0.523;SOR=1.179	GT:AD:DP:GQ:PL	0/1:12,18:30:99:599,0,397
chrXVI	710289	.	C	T	372.77	PASS	AC=1;AF=0.500;AN=2;BaseQRankSum=-0.441;ClippingRankSum=0.000;DP=23;ExcessHet=3.0103;FS=7.060;MLEAC=1;MLEAF=0.500;MQ=40.66;MQRankSum=-0.424;QD=16.21;ReadPosRankSum=0.945;SOR=0.349	GT:AD:DP:GQ:PL	0/1:10,13:23:99:401,0,311
chrXVI	712698	.	C	T	200.77	PASS	AC=1;AF=0.500;AN=2;BaseQRankSum=0.856;ClippingRankSum=0.000;DP=15;ExcessHet=3.0103;FS=0.000;MLEAC=1;MLEAF=0.500;MQ=42.00;MQRankSum=0.000;QD=13.38;ReadPosRankSum=0.116;SOR=0.941	GT:AD:DP:GQ:PL	0/1:8,7:15:99:229,0,246
chrXVI	719981	.	C	T	321.77	PASS	AC=1;AF=0.500;AN=2;BaseQRankSum=0.295;ClippingRankSum=0.000;DP=24;ExcessHet=3.0103;FS=0.000;MLEAC=1;MLEAF=0.500;MQ=41.38;MQRankSum=0.930;QD=13.41;ReadPosRankSum=0.908;SOR=0.473	GT:AD:DP:GQ:PL	0/1:14,10:24:99:350,0,501
chrXVI	741200	.	C	T	451.77	PASS	AC=1;AF=0.500;AN=2;BaseQRankSum=1.935;ClippingRankSum=0.000;DP=29;ExcessHet=3.0103;FS=3.227;MLEAC=1;MLEAF=0.500;MQ=42.00;MQRankSum=0.000;QD=16.13;ReadPosRankSum=0.887;SOR=1.112	GT:AD:DP:GQ:PL	0/1:15,13:28:99:480,0,506
chrXVI	746640	.	G	A	329.77	PASS	AC=1;AF=0.500;AN=2;BaseQRankSum=-0.322;ClippingRankSum=0.000;DP=18;ExcessHet=3.0103;FS=13.088;MLEAC=1;MLEAF=0.500;MQ=40.40;MQRankSum=-1.080;QD=18.32;ReadPosRankSum=0.000;SOR=2.430	GT:AD:DP:GQ:PL	0/1:7,11:18:99:358,0,215
chrXVI	812188	.	G	A	358.77	PASS	AC=1;AF=0.500;AN=2;BaseQRankSum=-0.829;ClippingRankSum=0.000;DP=24;ExcessHet=3.0103;FS=0.000;MLEAC=1;MLEAF=0.500;MQ=42.00;MQRankSum=0.000;QD=14.95;ReadPosRankSum=-1.919;SOR=0.976	GT:AD:DP:GQ:PL	0/1:11,13:24:99:387,0,329
chrXVI	819238	.	C	T	241.77	PASS	AC=1;AF=0.500;AN=2;BaseQRankSum=-0.798;ClippingRankSum=0.000;DP=23;ExcessHet=3.0103;FS=0.000;MLEAC=1;MLEAF=0.500;MQ=41.92;MQRankSum=0.965;QD=10.51;ReadPosRankSum=0.457;SOR=0.569	GT:AD:DP:GQ:PL	0/1:13,10:23:99:270,0,411
chrXVI	883854	.	C	T	176.77	PASS	AC=1;AF=0.500;AN=2;BaseQRankSum=0.838;ClippingRankSum=0.000;DP=15;ExcessHet=3.0103;FS=8.675;MLEAC=1;MLEAF=0.500;MQ=42.00;MQRankSum=0.000;QD=11.78;ReadPosRankSum=-0.347;SOR=1.071	GT:AD:DP:GQ:PL	0/1:9,6:15:99:205,0,314
chrXVI	939744	.	C	T	135.77	PASS	AC=1;AF=0.500;AN=2;BaseQRankSum=-0.443;ClippingRankSum=0.000;DP=13;ExcessHet=3.0103;FS=0.000;MLEAC=1;MLEAF=0.500;MQ=42.00;MQRankSum=0.000;QD=10.44;ReadPosRankSum=-0.306;SOR=0.582	GT:AD:DP:GQ:PL	0/1:8,5:13:99:164,0,294
