# Supplementary material for: Recombination Is Responsible for the Increased Recovery of Drug-Resistant Mutants with Hypermutated Genomes in Resting Yeast Diploids Expressing APOBEC Deaminases
Source: Front Genet. 2017 Dec 12;8:202. doi: 10.3389/fgene.2017.00202 (PMC5733079; doi:10.3389/fgene.2017.00202)
Supplement: Supplementary file 6 [file Data_Sheet_1.zip › PmCDA1_d6/N095-LAN210-Can-PmCDA1-NA-RUN7-D6_SNVs_final.vcf]

##fileformat=VCFv4.2
##FILTER=<ID=LowQual,Description="Low quality">
##FORMAT=<ID=AD,Number=R,Type=Integer,Description="Allelic depths for the ref and alt alleles in the order listed">
##FORMAT=<ID=DP,Number=1,Type=Integer,Description="Approximate read depth (reads with MQ=255 or with bad mates are filtered)">
##FORMAT=<ID=GQ,Number=1,Type=Integer,Description="Genotype Quality">
##FORMAT=<ID=GT,Number=1,Type=String,Description="Genotype">
##FORMAT=<ID=PL,Number=G,Type=Integer,Description="Normalized, Phred-scaled likelihoods for genotypes as defined in the VCF specification">
##GATKCommandLine.HaplotypeCaller=<ID=HaplotypeCaller,Version=3.8-0-ge9d806836,Date="Tue Sep 19 13:38:25 PDT 2017",Epoch=1505853505607,CommandLineOptions="analysis_type=HaplotypeCaller input_file=[N095-LAN210-Can-PmCDA1-NA-RUN7-D6_sorted_dedup_RG_realigned.bam] showFullBamList=false read_buffer_size=null read_filter=[] disable_read_filter=[] intervals=null excludeIntervals=[../../LAN210/20170903_LAN210_v0.10m_masked_v2.bed] interval_set_rule=UNION interval_merging=ALL interval_padding=0 reference_sequence=../../LAN210/LAN210_v0.10m.fasta nonDeterministicRandomSeed=false disableDithering=false maxRuntime=-1 maxRuntimeUnits=MINUTES downsampling_type=BY_SAMPLE downsample_to_fraction=null downsample_to_coverage=500 baq=OFF baqGapOpenPenalty=40.0 refactor_NDN_cigar_string=false fix_misencoded_quality_scores=false allow_potentially_misencoded_quality_scores=false useOriginalQualities=false defaultBaseQualities=-1 performanceLog=null BQSR=null quantize_quals=0 static_quantized_quals=null round_down_quantized=false disable_indel_quals=false emit_original_quals=false preserve_qscores_less_than=6 globalQScorePrior=-1.0 secondsBetweenProgressUpdates=10 validation_strictness=SILENT remove_program_records=false keep_program_records=false sample_rename_mapping_file=null unsafe=null use_jdk_deflater=false use_jdk_inflater=false disable_auto_index_creation_and_locking_when_reading_rods=false no_cmdline_in_header=false sites_only=false never_trim_vcf_format_field=false bcf=false bam_compression=null simplifyBAM=false disable_bam_indexing=false generate_md5=false num_threads=1 num_cpu_threads_per_data_thread=1 num_io_threads=0 monitorThreadEfficiency=false num_bam_file_handles=null read_group_black_list=null pedigree=[] pedigreeString=[] pedigreeValidationType=STRICT allow_intervals_with_unindexed_bam=false generateShadowBCF=false variant_index_type=DYNAMIC_SEEK variant_index_parameter=-1 reference_window_stop=0 phone_home= gatk_key=null tag=NA logging_level=INFO log_to_file=null help=false version=false out=/media/artem/artem_second/20170727_RUN8/Project_Stepchenkova/reanalyze_RUN7/N095-LAN210-Can-PmCDA1-NA-RUN7-D6/N095-LAN210-Can-PmCDA1-NA-RUN7-D6.vcf likelihoodCalculationEngine=PairHMM heterogeneousKmerSizeResolution=COMBO_MIN dbsnp=(RodBinding name= source=UNBOUND) dontTrimActiveRegions=false maxDiscARExtension=25 maxGGAARExtension=300 paddingAroundIndels=150 paddingAroundSNPs=20 comp=[] annotation=[] excludeAnnotation=[] group=[StandardAnnotation, StandardHCAnnotation] debug=false useFilteredReadsForAnnotations=false emitRefConfidence=NONE bamOutput=null bamWriterType=CALLED_HAPLOTYPES emitDroppedReads=false disableOptimizations=false annotateNDA=false useNewAFCalculator=false heterozygosity=0.001 indel_heterozygosity=1.25E-4 heterozygosity_stdev=0.01 standard_min_confidence_threshold_for_calling=10.0 standard_min_confidence_threshold_for_emitting=30.0 max_alternate_alleles=6 max_genotype_count=1024 max_num_PL_values=100 input_prior=[] sample_ploidy=2 genotyping_mode=DISCOVERY alleles=(RodBinding name= source=UNBOUND) contamination_fraction_to_filter=0.0 contamination_fraction_per_sample_file=null p_nonref_model=null exactcallslog=null output_mode=EMIT_VARIANTS_ONLY allSitePLs=false gcpHMM=10 pair_hmm_implementation=FASTEST_AVAILABLE phredScaledGlobalReadMismappingRate=45 noFpga=false nativePairHmmThreads=1 useDoublePrecision=false sample_name=null kmerSize=[10, 25] dontIncreaseKmerSizesForCycles=false allowNonUniqueKmersInRef=false numPruningSamples=1 recoverDanglingHeads=false doNotRecoverDanglingBranches=false minDanglingBranchLength=4 consensus=false maxNumHaplotypesInPopulation=128 errorCorrectKmers=false minPruning=2 debugGraphTransformations=false allowCyclesInKmerGraphToGeneratePaths=false graphOutput=null kmerLengthForReadErrorCorrection=25 minObservationsForKmerToBeSolid=20 GVCFGQBands=[1, 2, 3, 4, 5, 6, 7, 8, 9, 10, 11, 12, 13, 14, 15, 16, 17, 18, 19, 20, 21, 22, 23, 24, 25, 26, 27, 28, 29, 30, 31, 32, 33, 34, 35, 36, 37, 38, 39, 40, 41, 42, 43, 44, 45, 46, 47, 48, 49, 50, 51, 52, 53, 54, 55, 56, 57, 58, 59, 60, 70, 80, 90, 99] indelSizeToEliminateInRefModel=10 min_base_quality_score=10 includeUmappedReads=false useAllelesTrigger=false doNotRunPhysicalPhasing=true keepRG=null justDetermineActiveRegions=false dontGenotype=false dontUseSoftClippedBases=false captureAssemblyFailureBAM=false errorCorrectReads=false pcr_indel_model=CONSERVATIVE maxReadsInRegionPerSample=10000 minReadsPerAlignmentStart=10 mergeVariantsViaLD=false activityProfileOut=null activeRegionOut=null activeRegionIn=null activeRegionExtension=null forceActive=false activeRegionMaxSize=null bandPassSigma=null maxReadsInMemoryPerSample=30000 maxTotalReadsInMemory=10000000 maxProbPropagationDistance=50 activeProbabilityThreshold=0.002 min_mapping_quality_score=20 filter_reads_with_N_cigar=false filter_mismatching_base_and_quals=false filter_bases_not_stored=false">
##GATKCommandLine.SelectVariants=<ID=SelectVariants,Version=3.8-0-ge9d806836,Date="Tue Sep 19 13:44:53 PDT 2017",Epoch=1505853893215,CommandLineOptions="analysis_type=SelectVariants input_file=[] showFullBamList=false read_buffer_size=null read_filter=[] disable_read_filter=[] intervals=null excludeIntervals=null interval_set_rule=UNION interval_merging=ALL interval_padding=0 reference_sequence=../../LAN210/LAN210_v0.10m.fasta nonDeterministicRandomSeed=false disableDithering=false maxRuntime=-1 maxRuntimeUnits=MINUTES downsampling_type=BY_SAMPLE downsample_to_fraction=null downsample_to_coverage=1000 baq=OFF baqGapOpenPenalty=40.0 refactor_NDN_cigar_string=false fix_misencoded_quality_scores=false allow_potentially_misencoded_quality_scores=false useOriginalQualities=false defaultBaseQualities=-1 performanceLog=null BQSR=null quantize_quals=0 static_quantized_quals=null round_down_quantized=false disable_indel_quals=false emit_original_quals=false preserve_qscores_less_than=6 globalQScorePrior=-1.0 secondsBetweenProgressUpdates=10 validation_strictness=SILENT remove_program_records=false keep_program_records=false sample_rename_mapping_file=null unsafe=null use_jdk_deflater=false use_jdk_inflater=false disable_auto_index_creation_and_locking_when_reading_rods=false no_cmdline_in_header=false sites_only=false never_trim_vcf_format_field=false bcf=false bam_compression=null simplifyBAM=false disable_bam_indexing=false generate_md5=false num_threads=1 num_cpu_threads_per_data_thread=1 num_io_threads=0 monitorThreadEfficiency=false num_bam_file_handles=null read_group_black_list=null pedigree=[] pedigreeString=[] pedigreeValidationType=STRICT allow_intervals_with_unindexed_bam=false generateShadowBCF=false variant_index_type=DYNAMIC_SEEK variant_index_parameter=-1 reference_window_stop=0 phone_home= gatk_key=null tag=NA logging_level=INFO log_to_file=null help=false version=false variant=(RodBinding name=variant source=N095-LAN210-Can-PmCDA1-NA-RUN7-D6.vcf) discordance=(RodBinding name= source=UNBOUND) concordance=(RodBinding name= source=UNBOUND) out=/media/artem/artem_second/20170727_RUN8/Project_Stepchenkova/reanalyze_RUN7/N095-LAN210-Can-PmCDA1-NA-RUN7-D6/N095-LAN210-Can-PmCDA1-NA-RUN7-D6_SNVs.vcf sample_name=[] sample_expressions=null sample_file=null exclude_sample_name=[] exclude_sample_file=[] exclude_sample_expressions=[] selectexpressions=[] invertselect=false excludeNonVariants=false excludeFiltered=false preserveAlleles=false removeUnusedAlternates=false restrictAllelesTo=ALL keepOriginalAC=false keepOriginalDP=false mendelianViolation=false invertMendelianViolation=false mendelianViolationQualThreshold=0.0 select_random_fraction=0.0 remove_fraction_genotypes=0.0 selectTypeToInclude=[SNP] selectTypeToExclude=[] keepIDs=null excludeIDs=null fullyDecode=false justRead=false maxIndelSize=2147483647 minIndelSize=0 maxFilteredGenotypes=2147483647 minFilteredGenotypes=0 maxFractionFilteredGenotypes=1.0 minFractionFilteredGenotypes=0.0 maxNOCALLnumber=2147483647 maxNOCALLfraction=1.0 setFilteredGtToNocall=false ALLOW_NONOVERLAPPING_COMMAND_LINE_SAMPLES=false forceValidOutput=false filter_reads_with_N_cigar=false filter_mismatching_base_and_quals=false filter_bases_not_stored=false">
##INFO=<ID=AC,Number=A,Type=Integer,Description="Allele count in genotypes, for each ALT allele, in the same order as listed">
##INFO=<ID=AF,Number=A,Type=Float,Description="Allele Frequency, for each ALT allele, in the same order as listed">
##INFO=<ID=AN,Number=1,Type=Integer,Description="Total number of alleles in called genotypes">
##INFO=<ID=BaseQRankSum,Number=1,Type=Float,Description="Z-score from Wilcoxon rank sum test of Alt Vs. Ref base qualities">
##INFO=<ID=ClippingRankSum,Number=1,Type=Float,Description="Z-score From Wilcoxon rank sum test of Alt vs. Ref number of hard clipped bases">
##INFO=<ID=DP,Number=1,Type=Integer,Description="Approximate read depth; some reads may have been filtered">
##INFO=<ID=DS,Number=0,Type=Flag,Description="Were any of the samples downsampled?">
##INFO=<ID=ExcessHet,Number=1,Type=Float,Description="Phred-scaled p-value for exact test of excess heterozygosity">
##INFO=<ID=FS,Number=1,Type=Float,Description="Phred-scaled p-value using Fisher's exact test to detect strand bias">
##INFO=<ID=HaplotypeScore,Number=1,Type=Float,Description="Consistency of the site with at most two segregating haplotypes">
##INFO=<ID=InbreedingCoeff,Number=1,Type=Float,Description="Inbreeding coefficient as estimated from the genotype likelihoods per-sample when compared against the Hardy-Weinberg expectation">
##INFO=<ID=MLEAC,Number=A,Type=Integer,Description="Maximum likelihood expectation (MLE) for the allele counts (not necessarily the same as the AC), for each ALT allele, in the same order as listed">
##INFO=<ID=MLEAF,Number=A,Type=Float,Description="Maximum likelihood expectation (MLE) for the allele frequency (not necessarily the same as the AF), for each ALT allele, in the same order as listed">
##INFO=<ID=MQ,Number=1,Type=Float,Description="RMS Mapping Quality">
##INFO=<ID=MQRankSum,Number=1,Type=Float,Description="Z-score From Wilcoxon rank sum test of Alt vs. Ref read mapping qualities">
##INFO=<ID=QD,Number=1,Type=Float,Description="Variant Confidence/Quality by Depth">
##INFO=<ID=ReadPosRankSum,Number=1,Type=Float,Description="Z-score from Wilcoxon rank sum test of Alt vs. Ref read position bias">
##INFO=<ID=SOR,Number=1,Type=Float,Description="Symmetric Odds Ratio of 2x2 contingency table to detect strand bias">
##contig=<ID=chrI,length=198855>
##contig=<ID=chrII,length=810456>
##contig=<ID=chrIII,length=316501>
##contig=<ID=chrIV,length=1516959>
##contig=<ID=chrV,length=570663>
##contig=<ID=chrVI,length=270116>
##contig=<ID=chrVII,length=1084724>
##contig=<ID=chrVIII,length=557320>
##contig=<ID=chrIX,length=433988>
##contig=<ID=chrX,length=745688>
##contig=<ID=chrXI,length=666767>
##contig=<ID=chrXII,length=1065113>
##contig=<ID=chrXIII,length=917121>
##contig=<ID=chrXIV,length=784078>
##contig=<ID=chrXV,length=1078147>
##contig=<ID=chrXVI,length=943466>
##contig=<ID=mt,length=85611>
##reference=file:///media/artem/artem_second/20170727_RUN8/Project_Stepchenkova/reanalyze_RUN7/N095-LAN210-Can-PmCDA1-NA-RUN7-D6/../../LAN210/LAN210_v0.10m.fasta
##source=SelectVariants
#CHROM	POS	ID	REF	ALT	QUAL	FILTER	INFO	FORMAT	N095-LAN210-Can-PmCDA1-NA-RUN7-D6
chrI	40303	.	C	T	1025.77	PASS	AC=1;AF=0.500;AN=2;BaseQRankSum=-0.996;ClippingRankSum=0.000;DP=61;ExcessHet=3.0103;FS=0.000;MLEAC=1;MLEAF=0.500;MQ=41.90;MQRankSum=1.932;QD=16.82;ReadPosRankSum=-0.106;SOR=0.601	GT:AD:DP:GQ:PL	0/1:28,33:61:99:1054,0,925
chrI	62809	.	C	T	1188.77	PASS	AC=1;AF=0.500;AN=2;BaseQRankSum=2.752;ClippingRankSum=0.000;DP=66;ExcessHet=3.0103;FS=0.000;MLEAC=1;MLEAF=0.500;MQ=41.78;MQRankSum=-0.940;QD=18.01;ReadPosRankSum=0.530;SOR=0.650	GT:AD:DP:GQ:PL	0/1:32,34:66:99:1217,0,978
chrI	68606	.	G	A	1054.77	PASS	AC=1;AF=0.500;AN=2;BaseQRankSum=0.401;ClippingRankSum=0.000;DP=68;ExcessHet=3.0103;FS=0.000;MLEAC=1;MLEAF=0.500;MQ=41.61;MQRankSum=-0.256;QD=15.51;ReadPosRankSum=-0.326;SOR=0.798	GT:AD:DP:GQ:PL	0/1:33,35:68:99:1083,0,967
chrI	71781	.	C	T	1308.77	PASS	AC=1;AF=0.500;AN=2;BaseQRankSum=0.588;ClippingRankSum=0.000;DP=70;ExcessHet=3.0103;FS=4.767;MLEAC=1;MLEAF=0.500;MQ=41.94;MQRankSum=-1.250;QD=18.70;ReadPosRankSum=0.518;SOR=0.307	GT:AD:DP:GQ:PL	0/1:31,39:70:99:1337,0,1057
chrI	71940	.	C	T	1246.77	PASS	AC=1;AF=0.500;AN=2;BaseQRankSum=0.705;ClippingRankSum=0.000;DP=74;ExcessHet=3.0103;FS=0.000;MLEAC=1;MLEAF=0.500;MQ=41.39;MQRankSum=-1.535;QD=17.08;ReadPosRankSum=1.637;SOR=0.601	GT:AD:DP:GQ:PL	0/1:32,41:73:99:1275,0,917
chrI	76406	.	C	T	820.77	PASS	AC=1;AF=0.500;AN=2;BaseQRankSum=1.260;ClippingRankSum=0.000;DP=67;ExcessHet=3.0103;FS=5.143;MLEAC=1;MLEAF=0.500;MQ=41.73;MQRankSum=1.375;QD=12.25;ReadPosRankSum=0.022;SOR=1.467	GT:AD:DP:GQ:PL	0/1:42,25:67:99:849,0,1422
chrI	93166	.	C	T	676.77	PASS	AC=1;AF=0.500;AN=2;BaseQRankSum=1.300;ClippingRankSum=0.000;DP=67;ExcessHet=3.0103;FS=6.947;MLEAC=1;MLEAF=0.500;MQ=42.00;MQRankSum=0.000;QD=10.41;ReadPosRankSum=1.550;SOR=1.385	GT:AD:DP:GQ:PL	0/1:42,23:65:99:705,0,1320
chrI	120564	.	C	T	759.77	PASS	AC=1;AF=0.500;AN=2;BaseQRankSum=-0.333;ClippingRankSum=0.000;DP=48;ExcessHet=3.0103;FS=8.290;MLEAC=1;MLEAF=0.500;MQ=42.00;MQRankSum=0.000;QD=16.17;ReadPosRankSum=-0.828;SOR=1.100	GT:AD:DP:GQ:PL	0/1:23,24:47:99:788,0,746
chrI	142529	.	C	T	786.77	PASS	AC=1;AF=0.500;AN=2;BaseQRankSum=1.572;ClippingRankSum=0.000;DP=51;ExcessHet=3.0103;FS=2.527;MLEAC=1;MLEAF=0.500;MQ=40.54;MQRankSum=-2.047;QD=15.74;ReadPosRankSum=1.914;SOR=0.409	GT:AD:DP:GQ:PL	0/1:22,28:50:99:815,0,518
chrI	150896	.	C	T	996.77	PASS	AC=1;AF=0.500;AN=2;BaseQRankSum=1.579;ClippingRankSum=0.000;DP=69;ExcessHet=3.0103;FS=0.000;MLEAC=1;MLEAF=0.500;MQ=41.79;MQRankSum=-1.000;QD=14.66;ReadPosRankSum=-0.696;SOR=0.593	GT:AD:DP:GQ:PL	0/1:35,33:68:99:1025,0,1002
chrI	153127	.	C	T	1120.77	PASS	AC=1;AF=0.500;AN=2;BaseQRankSum=0.946;ClippingRankSum=0.000;DP=80;ExcessHet=3.0103;FS=19.193;MLEAC=1;MLEAF=0.500;MQ=42.00;MQRankSum=0.000;QD=14.37;ReadPosRankSum=-0.780;SOR=1.812	GT:AD:DP:GQ:PL	0/1:43,35:78:99:1149,0,1377
chrII	24743	.	G	A	942.77	PASS	AC=1;AF=0.500;AN=2;BaseQRankSum=0.353;ClippingRankSum=0.000;DP=75;ExcessHet=3.0103;FS=4.761;MLEAC=1;MLEAF=0.500;MQ=41.73;MQRankSum=-1.162;QD=12.57;ReadPosRankSum=-0.497;SOR=0.313	GT:AD:DP:GQ:PL	0/1:41,34:75:99:971,0,1189
chrII	53506	.	G	A	1410.77	PASS	AC=1;AF=0.500;AN=2;BaseQRankSum=0.423;ClippingRankSum=0.000;DP=78;ExcessHet=3.0103;FS=4.405;MLEAC=1;MLEAF=0.500;MQ=41.97;MQRankSum=0.000;QD=18.32;ReadPosRankSum=0.317;SOR=0.703	GT:AD:DP:GQ:PL	0/1:35,42:77:99:1439,0,1141
chrII	122138	.	G	A	1401.77	PASS	AC=1;AF=0.500;AN=2;BaseQRankSum=1.114;ClippingRankSum=0.000;DP=70;ExcessHet=3.0103;FS=0.000;MLEAC=1;MLEAF=0.500;MQ=41.48;MQRankSum=0.609;QD=20.03;ReadPosRankSum=0.470;SOR=0.669	GT:AD:DP:GQ:PL	0/1:27,43:70:99:1430,0,761
chrII	148294	.	C	T	1492.77	PASS	AC=1;AF=0.500;AN=2;BaseQRankSum=-0.997;ClippingRankSum=0.000;DP=74;ExcessHet=3.0103;FS=1.966;MLEAC=1;MLEAF=0.500;MQ=41.76;MQRankSum=-1.354;QD=20.17;ReadPosRankSum=0.800;SOR=0.976	GT:AD:DP:GQ:PL	0/1:28,46:74:99:1521,0,895
chrII	163851	.	G	A	1156.77	PASS	AC=1;AF=0.500;AN=2;BaseQRankSum=2.266;ClippingRankSum=0.000;DP=60;ExcessHet=3.0103;FS=3.626;MLEAC=1;MLEAF=0.500;MQ=42.00;MQRankSum=0.000;QD=19.28;ReadPosRankSum=0.402;SOR=1.251	GT:AD:DP:GQ:PL	0/1:27,33:60:99:1185,0,805
chrII	164121	.	G	A	1056.77	PASS	AC=1;AF=0.500;AN=2;BaseQRankSum=-0.937;ClippingRankSum=0.000;DP=67;ExcessHet=3.0103;FS=2.021;MLEAC=1;MLEAF=0.500;MQ=41.94;MQRankSum=-1.320;QD=16.01;ReadPosRankSum=-0.408;SOR=0.473	GT:AD:DP:GQ:PL	0/1:31,35:66:99:1085,0,1033
chrII	275387	.	G	A	1028.77	PASS	AC=1;AF=0.500;AN=2;BaseQRankSum=-1.648;ClippingRankSum=0.000;DP=74;ExcessHet=3.0103;FS=1.950;MLEAC=1;MLEAF=0.500;MQ=42.00;MQRankSum=0.000;QD=13.90;ReadPosRankSum=0.606;SOR=0.449	GT:AD:DP:GQ:PL	0/1:39,35:74:99:1057,0,1338
chrII	275458	.	G	A	1276.77	PASS	AC=1;AF=0.500;AN=2;BaseQRankSum=0.603;ClippingRankSum=0.000;DP=88;ExcessHet=3.0103;FS=0.805;MLEAC=1;MLEAF=0.500;MQ=41.98;MQRankSum=0.957;QD=14.51;ReadPosRankSum=-1.122;SOR=0.824	GT:AD:DP:GQ:PL	0/1:47,41:88:99:1305,0,1430
chrII	279035	.	C	T	948.77	PASS	AC=1;AF=0.500;AN=2;BaseQRankSum=0.777;ClippingRankSum=0.000;DP=58;ExcessHet=3.0103;FS=7.455;MLEAC=1;MLEAF=0.500;MQ=41.90;MQRankSum=-1.569;QD=16.36;ReadPosRankSum=1.488;SOR=1.673	GT:AD:DP:GQ:PL	0/1:26,32:58:99:977,0,724
chrII	281340	.	C	T	567.77	PASS	AC=1;AF=0.500;AN=2;BaseQRankSum=-1.567;ClippingRankSum=0.000;DP=61;ExcessHet=3.0103;FS=2.204;MLEAC=1;MLEAF=0.500;MQ=41.84;MQRankSum=-0.174;QD=9.31;ReadPosRankSum=-1.533;SOR=1.022	GT:AD:DP:GQ:PL	0/1:39,22:61:99:596,0,1297
chrII	354177	.	C	T	1216.77	PASS	AC=1;AF=0.500;AN=2;BaseQRankSum=0.020;ClippingRankSum=0.000;DP=66;ExcessHet=3.0103;FS=3.406;MLEAC=1;MLEAF=0.500;MQ=41.54;MQRankSum=-1.141;QD=18.72;ReadPosRankSum=1.920;SOR=0.869	GT:AD:DP:GQ:PL	0/1:26,39:65:99:1245,0,821
chrII	381223	.	C	T	863.77	PASS	AC=1;AF=0.500;AN=2;BaseQRankSum=-0.695;ClippingRankSum=0.000;DP=49;ExcessHet=3.0103;FS=0.000;MLEAC=1;MLEAF=0.500;MQ=41.36;MQRankSum=0.774;QD=17.63;ReadPosRankSum=-2.025;SOR=0.861	GT:AD:DP:GQ:PL	0/1:22,27:49:99:892,0,721
chrII	400915	.	G	A	1097.77	PASS	AC=1;AF=0.500;AN=2;BaseQRankSum=0.935;ClippingRankSum=0.000;DP=81;ExcessHet=3.0103;FS=7.326;MLEAC=1;MLEAF=0.500;MQ=41.45;MQRankSum=-1.279;QD=13.55;ReadPosRankSum=0.633;SOR=0.686	GT:AD:DP:GQ:PL	0/1:45,36:81:99:1126,0,1518
chrII	444485	.	C	T	1107.77	PASS	AC=1;AF=0.500;AN=2;BaseQRankSum=0.885;ClippingRankSum=0.000;DP=74;ExcessHet=3.0103;FS=1.897;MLEAC=1;MLEAF=0.500;MQ=41.77;MQRankSum=1.405;QD=15.39;ReadPosRankSum=-1.287;SOR=0.827	GT:AD:DP:GQ:PL	0/1:37,35:72:99:1136,0,1122
chrII	461324	.	G	A	879.77	PASS	AC=1;AF=0.500;AN=2;BaseQRankSum=1.702;ClippingRankSum=0.000;DP=71;ExcessHet=3.0103;FS=12.431;MLEAC=1;MLEAF=0.500;MQ=41.74;MQRankSum=-0.928;QD=12.39;ReadPosRankSum=-0.400;SOR=1.535	GT:AD:DP:GQ:PL	0/1:43,28:71:99:908,0,1347
chrII	516293	.	C	T	991.77	PASS	AC=1;AF=0.500;AN=2;BaseQRankSum=-0.079;ClippingRankSum=0.000;DP=58;ExcessHet=3.0103;FS=0.000;MLEAC=1;MLEAF=0.500;MQ=42.00;MQRankSum=0.000;QD=17.10;ReadPosRankSum=-0.045;SOR=0.712	GT:AD:DP:GQ:PL	0/1:26,32:58:99:1020,0,822
chrII	571655	.	G	A	1128.77	PASS	AC=1;AF=0.500;AN=2;BaseQRankSum=0.585;ClippingRankSum=0.000;DP=76;ExcessHet=3.0103;FS=0.000;MLEAC=1;MLEAF=0.500;MQ=41.75;MQRankSum=-1.835;QD=14.85;ReadPosRankSum=-1.327;SOR=0.703	GT:AD:DP:GQ:PL	0/1:40,36:76:99:1157,0,1250
chrII	651844	.	C	T	887.77	PASS	AC=1;AF=0.500;AN=2;BaseQRankSum=-1.202;ClippingRankSum=0.000;DP=59;ExcessHet=3.0103;FS=5.208;MLEAC=1;MLEAF=0.500;MQ=41.26;MQRankSum=0.597;QD=15.05;ReadPosRankSum=-1.569;SOR=1.035	GT:AD:DP:GQ:PL	0/1:29,30:59:99:916,0,924
chrII	705375	.	G	A	852.77	PASS	AC=1;AF=0.500;AN=2;BaseQRankSum=2.226;ClippingRankSum=0.000;DP=55;ExcessHet=3.0103;FS=2.316;MLEAC=1;MLEAF=0.500;MQ=42.00;MQRankSum=0.000;QD=16.09;ReadPosRankSum=-0.836;SOR=0.818	GT:AD:DP:GQ:PL	0/1:26,27:53:99:881,0,695
chrII	709537	.	G	A	639.77	PASS	AC=1;AF=0.500;AN=2;BaseQRankSum=-0.038;ClippingRankSum=0.000;DP=69;ExcessHet=3.0103;FS=3.650;MLEAC=1;MLEAF=0.500;MQ=41.94;MQRankSum=-1.869;QD=9.27;ReadPosRankSum=1.193;SOR=0.340	GT:AD:DP:GQ:PL	0/1:44,25:69:99:668,0,1337
chrII	794629	.	G	A	1013.77	PASS	AC=1;AF=0.500;AN=2;BaseQRankSum=-1.132;ClippingRankSum=0.000;DP=85;ExcessHet=3.0103;FS=0.000;MLEAC=1;MLEAF=0.500;MQ=41.79;MQRankSum=0.429;QD=11.93;ReadPosRankSum=-0.021;SOR=0.653	GT:AD:DP:GQ:PL	0/1:47,38:85:99:1042,0,1383
chrII	795695	.	C	T	1255.77	PASS	AC=1;AF=0.500;AN=2;BaseQRankSum=-2.068;ClippingRankSum=0.000;DP=81;ExcessHet=3.0103;FS=1.900;MLEAC=1;MLEAF=0.500;MQ=41.98;MQRankSum=1.194;QD=16.10;ReadPosRankSum=0.416;SOR=0.492	GT:AD:DP:GQ:PL	0/1:33,45:78:99:1284,0,1012
chrII	804873	.	G	A	1490.77	PASS	AC=1;AF=0.500;AN=2;BaseQRankSum=0.993;ClippingRankSum=0.000;DP=75;ExcessHet=3.0103;FS=3.432;MLEAC=1;MLEAF=0.500;MQ=41.61;MQRankSum=-1.143;QD=19.88;ReadPosRankSum=-1.508;SOR=0.335	GT:AD:DP:GQ:PL	0/1:30,45:75:99:1519,0,876
chrIII	50742	.	G	A	381.77	PASS	AC=1;AF=0.500;AN=2;BaseQRankSum=-0.582;ClippingRankSum=0.000;DP=30;ExcessHet=3.0103;FS=1.550;MLEAC=1;MLEAF=0.500;MQ=41.44;MQRankSum=0.050;QD=13.16;ReadPosRankSum=-0.306;SOR=1.123	GT:AD:DP:GQ:PL	0/1:14,15:29:99:410,0,402
chrIII	50983	.	C	T	869.77	PASS	AC=1;AF=0.500;AN=2;BaseQRankSum=-0.188;ClippingRankSum=0.000;DP=68;ExcessHet=3.0103;FS=0.000;MLEAC=1;MLEAF=0.500;MQ=41.52;MQRankSum=-2.287;QD=12.79;ReadPosRankSum=-0.858;SOR=0.620	GT:AD:DP:GQ:PL	0/1:38,30:68:99:898,0,1193
chrIII	68511	.	G	A	1912.77	PASS	AC=1;AF=0.500;AN=2;BaseQRankSum=-1.985;ClippingRankSum=0.000;DP=113;ExcessHet=3.0103;FS=3.806;MLEAC=1;MLEAF=0.500;MQ=41.39;MQRankSum=-2.432;QD=16.93;ReadPosRankSum=-0.653;SOR=0.409	GT:AD:DP:GQ:PL	0/1:40,73:113:99:1941,0,1053
chrIII	122377	.	G	A	891.77	PASS	AC=1;AF=0.500;AN=2;BaseQRankSum=-0.446;ClippingRankSum=0.000;DP=74;ExcessHet=3.0103;FS=0.000;MLEAC=1;MLEAF=0.500;MQ=41.84;MQRankSum=-1.115;QD=12.05;ReadPosRankSum=0.229;SOR=0.749	GT:AD:DP:GQ:PL	0/1:41,33:74:99:920,0,1244
chrIII	126386	.	G	A	1215.77	PASS	AC=1;AF=0.500;AN=2;BaseQRankSum=0.545;ClippingRankSum=0.000;DP=73;ExcessHet=3.0103;FS=10.587;MLEAC=1;MLEAF=0.500;MQ=41.54;MQRankSum=0.098;QD=16.65;ReadPosRankSum=-1.257;SOR=0.160	GT:AD:DP:GQ:PL	0/1:36,37:73:99:1244,0,1133
chrIII	137757	.	C	T	955.77	PASS	AC=1;AF=0.500;AN=2;BaseQRankSum=0.606;ClippingRankSum=0.000;DP=65;ExcessHet=3.0103;FS=0.000;MLEAC=1;MLEAF=0.500;MQ=41.69;MQRankSum=-1.025;QD=14.93;ReadPosRankSum=-2.542;SOR=0.719	GT:AD:DP:GQ:PL	0/1:33,31:64:99:984,0,1010
chrIII	143562	.	C	T	776.77	PASS	AC=1;AF=0.500;AN=2;BaseQRankSum=0.210;ClippingRankSum=0.000;DP=51;ExcessHet=3.0103;FS=10.512;MLEAC=1;MLEAF=0.500;MQ=41.71;MQRankSum=-0.941;QD=15.23;ReadPosRankSum=0.299;SOR=1.962	GT:AD:DP:GQ:PL	0/1:25,26:51:99:805,0,825
chrIII	147686	.	G	A	993.77	PASS	AC=1;AF=0.500;AN=2;BaseQRankSum=1.877;ClippingRankSum=0.000;DP=69;ExcessHet=3.0103;FS=3.284;MLEAC=1;MLEAF=0.500;MQ=41.94;MQRankSum=1.270;QD=14.40;ReadPosRankSum=3.639;SOR=1.122	GT:AD:DP:GQ:PL	0/1:39,30:69:99:1022,0,1227
chrIII	152053	.	G	A	957.77	PASS	AC=1;AF=0.500;AN=2;BaseQRankSum=-0.603;ClippingRankSum=0.000;DP=75;ExcessHet=3.0103;FS=1.962;MLEAC=1;MLEAF=0.500;MQ=41.78;MQRankSum=0.040;QD=13.30;ReadPosRankSum=1.173;SOR=0.425	GT:AD:DP:GQ:PL	0/1:36,36:72:99:986,0,1016
chrIII	157415	.	G	A	751.77	PASS	AC=1;AF=0.500;AN=2;BaseQRankSum=0.039;ClippingRankSum=0.000;DP=52;ExcessHet=3.0103;FS=0.000;MLEAC=1;MLEAF=0.500;MQ=41.18;MQRankSum=-1.373;QD=14.74;ReadPosRankSum=0.717;SOR=0.760	GT:AD:DP:GQ:PL	0/1:25,26:51:99:780,0,744
chrIII	175233	.	G	A	1022.77	PASS	AC=1;AF=0.500;AN=2;BaseQRankSum=-0.713;ClippingRankSum=0.000;DP=52;ExcessHet=3.0103;FS=0.000;MLEAC=1;MLEAF=0.500;MQ=42.00;MQRankSum=0.000;QD=19.67;ReadPosRankSum=-0.591;SOR=0.584	GT:AD:DP:GQ:PL	0/1:19,33:52:99:1051,0,572
chrIII	179766	.	C	T	862.77	PASS	AC=1;AF=0.500;AN=2;BaseQRankSum=0.297;ClippingRankSum=0.000;DP=59;ExcessHet=3.0103;FS=9.366;MLEAC=1;MLEAF=0.500;MQ=41.93;MQRankSum=-1.332;QD=14.62;ReadPosRankSum=0.551;SOR=0.525	GT:AD:DP:GQ:PL	0/1:28,31:59:99:891,0,769
chrIII	242262	.	G	A	1344.77	PASS	AC=1;AF=0.500;AN=2;BaseQRankSum=0.581;ClippingRankSum=0.000;DP=82;ExcessHet=3.0103;FS=0.000;MLEAC=1;MLEAF=0.500;MQ=41.40;MQRankSum=-1.946;QD=16.40;ReadPosRankSum=-0.200;SOR=0.788	GT:AD:DP:GQ:PL	0/1:46,36:82:99:1373,0,2941
chrIII	242263	.	G	A	1344.77	PASS	AC=1;AF=0.500;AN=2;BaseQRankSum=-0.043;ClippingRankSum=0.000;DP=83;ExcessHet=3.0103;FS=0.000;MLEAC=1;MLEAF=0.500;MQ=41.41;MQRankSum=-1.946;QD=16.40;ReadPosRankSum=-0.297;SOR=0.788	GT:AD:DP:GQ:PL	0/1:46,36:82:99:1373,0,2941
chrIII	246555	.	G	A	1164.77	PASS	AC=1;AF=0.500;AN=2;BaseQRankSum=-0.540;ClippingRankSum=0.000;DP=79;ExcessHet=3.0103;FS=0.000;MLEAC=1;MLEAF=0.500;MQ=41.34;MQRankSum=-0.249;QD=14.74;ReadPosRankSum=-0.885;SOR=0.798	GT:AD:DP:GQ:PL	0/1:37,42:79:99:1193,0,1099
chrIII	247244	.	G	A	1063.77	PASS	AC=1;AF=0.500;AN=2;BaseQRankSum=1.700;ClippingRankSum=0.000;DP=60;ExcessHet=3.0103;FS=0.000;MLEAC=1;MLEAF=0.500;MQ=41.67;MQRankSum=1.170;QD=18.03;ReadPosRankSum=1.227;SOR=0.751	GT:AD:DP:GQ:PL	0/1:27,32:59:99:1092,0,864
chrIII	263720	.	G	A	1128.77	PASS	AC=1;AF=0.500;AN=2;BaseQRankSum=2.610;ClippingRankSum=0.000;DP=83;ExcessHet=3.0103;FS=2.970;MLEAC=1;MLEAF=0.500;MQ=41.56;MQRankSum=1.366;QD=13.77;ReadPosRankSum=1.191;SOR=0.807	GT:AD:DP:GQ:PL	0/1:46,36:82:99:1157,0,1355
chrIV	42283	.	G	A	731.77	PASS	AC=1;AF=0.500;AN=2;BaseQRankSum=1.610;ClippingRankSum=0.000;DP=72;ExcessHet=3.0103;FS=0.948;MLEAC=1;MLEAF=0.500;MQ=41.20;MQRankSum=-1.140;QD=10.31;ReadPosRankSum=0.243;SOR=0.941	GT:AD:DP:GQ:PL	0/1:46,25:71:99:760,0,1425
chrIV	56597	.	G	A	1111.77	PASS	AC=1;AF=0.500;AN=2;BaseQRankSum=0.594;ClippingRankSum=0.000;DP=72;ExcessHet=3.0103;FS=0.000;MLEAC=1;MLEAF=0.500;MQ=41.41;MQRankSum=-1.693;QD=15.44;ReadPosRankSum=-0.012;SOR=0.788	GT:AD:DP:GQ:PL	0/1:35,37:72:99:1140,0,1041
chrIV	82791	.	C	T	1024.77	PASS	AC=1;AF=0.500;AN=2;BaseQRankSum=0.283;ClippingRankSum=0.000;DP=55;ExcessHet=3.0103;FS=5.494;MLEAC=1;MLEAF=0.500;MQ=41.22;MQRankSum=-1.531;QD=18.63;ReadPosRankSum=-0.687;SOR=0.867	GT:AD:DP:GQ:PL	0/1:24,31:55:99:1053,0,722
chrIV	104388	.	G	A	1057.77	PASS	AC=1;AF=0.500;AN=2;BaseQRankSum=-0.375;ClippingRankSum=0.000;DP=62;ExcessHet=3.0103;FS=0.979;MLEAC=1;MLEAF=0.500;MQ=41.51;MQRankSum=-0.382;QD=17.06;ReadPosRankSum=-0.336;SOR=0.813	GT:AD:DP:GQ:PL	0/1:27,35:62:99:1086,0,800
chrIV	136158	.	G	A	551.77	PASS	AC=1;AF=0.500;AN=2;BaseQRankSum=-1.115;ClippingRankSum=0.000;DP=50;ExcessHet=3.0103;FS=0.000;MLEAC=1;MLEAF=0.500;MQ=42.00;MQRankSum=0.000;QD=11.04;ReadPosRankSum=-1.645;SOR=0.627	GT:AD:DP:GQ:PL	0/1:30,20:50:99:580,0,1037
chrIV	155834	.	G	A	632.77	PASS	AC=1;AF=0.500;AN=2;BaseQRankSum=0.264;ClippingRankSum=0.000;DP=52;ExcessHet=3.0103;FS=0.000;MLEAC=1;MLEAF=0.500;MQ=41.38;MQRankSum=-0.381;QD=12.17;ReadPosRankSum=0.195;SOR=0.693	GT:AD:DP:GQ:PL	0/1:30,22:52:99:661,0,923
chrIV	188066	.	C	T	236.77	PASS	AC=1;AF=0.500;AN=2;BaseQRankSum=-1.088;ClippingRankSum=0.000;DP=31;ExcessHet=3.0103;FS=1.515;MLEAC=1;MLEAF=0.500;MQ=42.00;MQRankSum=0.000;QD=7.64;ReadPosRankSum=-0.471;SOR=0.368	GT:AD:DP:GQ:PL	0/1:20,11:31:99:265,0,624
chrIV	188946	.	G	A	1139.77	PASS	AC=1;AF=0.500;AN=2;BaseQRankSum=0.342;ClippingRankSum=0.000;DP=74;ExcessHet=3.0103;FS=0.872;MLEAC=1;MLEAF=0.500;MQ=41.95;MQRankSum=-1.294;QD=15.40;ReadPosRankSum=0.524;SOR=0.573	GT:AD:DP:GQ:PL	0/1:34,40:74:99:1168,0,901
chrIV	216082	.	C	T	1088.77	PASS	AC=1;AF=0.500;AN=2;BaseQRankSum=0.287;ClippingRankSum=0.000;DP=67;ExcessHet=3.0103;FS=0.000;MLEAC=1;MLEAF=0.500;MQ=41.51;MQRankSum=-0.993;QD=16.25;ReadPosRankSum=-0.455;SOR=0.765	GT:AD:DP:GQ:PL	0/1:34,33:67:99:1117,0,1131
chrIV	219089	.	C	T	435.77	PASS	AC=1;AF=0.500;AN=2;BaseQRankSum=-1.265;ClippingRankSum=0.000;DP=35;ExcessHet=3.0103;FS=3.303;MLEAC=1;MLEAF=0.500;MQ=41.89;MQRankSum=-1.616;QD=12.45;ReadPosRankSum=-1.881;SOR=0.252	GT:AD:DP:GQ:PL	0/1:20,15:35:99:464,0,713
chrIV	236278	.	G	A	1217.77	PASS	AC=1;AF=0.500;AN=2;BaseQRankSum=1.475;ClippingRankSum=0.000;DP=88;ExcessHet=3.0103;FS=1.809;MLEAC=1;MLEAF=0.500;MQ=41.98;MQRankSum=0.978;QD=13.84;ReadPosRankSum=-0.917;SOR=0.957	GT:AD:DP:GQ:PL	0/1:46,42:88:99:1246,0,1256
chrIV	243178	.	C	T	891.77	PASS	AC=1;AF=0.500;AN=2;BaseQRankSum=-0.820;ClippingRankSum=0.000;DP=59;ExcessHet=3.0103;FS=3.683;MLEAC=1;MLEAF=0.500;MQ=41.76;MQRankSum=0.968;QD=15.38;ReadPosRankSum=-0.282;SOR=0.451	GT:AD:DP:GQ:PL	0/1:31,27:58:99:920,0,1073
chrIV	351112	.	C	T	759.77	PASS	AC=1;AF=0.500;AN=2;BaseQRankSum=-0.484;ClippingRankSum=0.000;DP=58;ExcessHet=3.0103;FS=3.558;MLEAC=1;MLEAF=0.500;MQ=41.93;MQRankSum=-1.504;QD=13.10;ReadPosRankSum=-0.843;SOR=1.062	GT:AD:DP:GQ:PL	0/1:31,27:58:99:788,0,949
chrIV	421662	.	G	A	1116.77	PASS	AC=1;AF=0.500;AN=2;BaseQRankSum=1.937;ClippingRankSum=0.000;DP=57;ExcessHet=3.0103;FS=0.000;MLEAC=1;MLEAF=0.500;MQ=41.20;MQRankSum=-1.634;QD=19.94;ReadPosRankSum=1.487;SOR=0.829	GT:AD:DP:GQ:PL	0/1:22,34:56:99:1145,0,607
chrIV	432405	.	G	A	1178.77	PASS	AC=1;AF=0.500;AN=2;BaseQRankSum=0.281;ClippingRankSum=0.000;DP=64;ExcessHet=3.0103;FS=0.000;MLEAC=1;MLEAF=0.500;MQ=42.00;MQRankSum=0.000;QD=18.42;ReadPosRankSum=-1.942;SOR=0.818	GT:AD:DP:GQ:PL	0/1:26,38:64:99:1207,0,740
chrIV	440755	.	C	T	1314.77	PASS	AC=1;AF=0.500;AN=2;BaseQRankSum=1.359;ClippingRankSum=0.000;DP=80;ExcessHet=3.0103;FS=3.474;MLEAC=1;MLEAF=0.500;MQ=42.00;MQRankSum=0.000;QD=16.43;ReadPosRankSum=-0.404;SOR=1.208	GT:AD:DP:GQ:PL	0/1:39,41:80:99:1343,0,1139
chrIV	458291	.	C	T	1052.77	PASS	AC=1;AF=0.500;AN=2;BaseQRankSum=-0.431;ClippingRankSum=0.000;DP=57;ExcessHet=3.0103;FS=3.765;MLEAC=1;MLEAF=0.500;MQ=41.68;MQRankSum=-1.377;QD=18.47;ReadPosRankSum=0.254;SOR=0.337	GT:AD:DP:GQ:PL	0/1:22,35:57:99:1081,0,682
chrIV	465306	.	T	A	462.77	PASS	AC=1;AF=0.500;AN=2;BaseQRankSum=0.149;ClippingRankSum=0.000;DP=91;ExcessHet=3.0103;FS=13.443;MLEAC=1;MLEAF=0.500;MQ=40.03;MQRankSum=-9.024;QD=5.09;SOR=2.572	GT:AD:DP:GQ:PL	0/1:74,17:91:99:491,0,16256
chrIV	473054	.	G	A	1008.77	PASS	AC=1;AF=0.500;AN=2;BaseQRankSum=0.323;ClippingRankSum=0.000;DP=54;ExcessHet=3.0103;FS=6.106;MLEAC=1;MLEAF=0.500;MQ=41.96;MQRankSum=-0.687;QD=19.40;ReadPosRankSum=-0.460;SOR=0.431	GT:AD:DP:GQ:PL	0/1:18,34:52:99:1037,0,474
chrIV	481957	.	C	T	523.77	PASS	AC=1;AF=0.500;AN=2;BaseQRankSum=0.452;ClippingRankSum=0.000;DP=35;ExcessHet=3.0103;FS=0.000;MLEAC=1;MLEAF=0.500;MQ=41.89;MQRankSum=-0.082;QD=14.96;ReadPosRankSum=0.294;SOR=0.922	GT:AD:DP:GQ:PL	0/1:19,16:35:99:552,0,645
chrIV	482119	.	C	T	666.77	PASS	AC=1;AF=0.500;AN=2;BaseQRankSum=-0.338;ClippingRankSum=0.000;DP=61;ExcessHet=3.0103;FS=11.596;MLEAC=1;MLEAF=0.500;MQ=42.00;MQRankSum=0.000;QD=11.11;ReadPosRankSum=-1.584;SOR=1.629	GT:AD:DP:GQ:PL	0/1:34,26:60:99:695,0,1026
chrIV	501071	.	G	A	710.77	PASS	AC=1;AF=0.500;AN=2;BaseQRankSum=-0.263;ClippingRankSum=0.000;DP=59;ExcessHet=3.0103;FS=2.224;MLEAC=1;MLEAF=0.500;MQ=41.83;MQRankSum=-2.428;QD=12.25;ReadPosRankSum=-1.101;SOR=1.051	GT:AD:DP:GQ:PL	0/1:34,24:58:99:739,0,1093
chrIV	541544	.	G	A	780.77	PASS	AC=1;AF=0.500;AN=2;BaseQRankSum=0.691;ClippingRankSum=0.000;DP=56;ExcessHet=3.0103;FS=0.000;MLEAC=1;MLEAF=0.500;MQ=41.74;MQRankSum=0.934;QD=13.94;ReadPosRankSum=-0.010;SOR=0.707	GT:AD:DP:GQ:PL	0/1:31,25:56:99:809,0,992
chrIV	547191	.	G	A	1522.77	PASS	AC=1;AF=0.500;AN=2;BaseQRankSum=0.587;ClippingRankSum=0.000;DP=86;ExcessHet=3.0103;FS=5.738;MLEAC=1;MLEAF=0.500;MQ=42.00;MQRankSum=0.000;QD=17.71;ReadPosRankSum=2.055;SOR=1.407	GT:AD:DP:GQ:PL	0/1:38,48:86:99:1551,0,1224
chrIV	557020	.	C	T	832.77	PASS	AC=1;AF=0.500;AN=2;BaseQRankSum=0.307;ClippingRankSum=0.000;DP=54;ExcessHet=3.0103;FS=0.000;MLEAC=1;MLEAF=0.500;MQ=41.43;MQRankSum=0.689;QD=15.71;ReadPosRankSum=0.368;SOR=0.616	GT:AD:DP:GQ:PL	0/1:26,27:53:99:861,0,763
chrIV	592357	.	C	T	1092.77	PASS	AC=1;AF=0.500;AN=2;BaseQRankSum=2.525;ClippingRankSum=0.000;DP=73;ExcessHet=3.0103;FS=0.897;MLEAC=1;MLEAF=0.500;MQ=41.49;MQRankSum=-0.118;QD=15.18;ReadPosRankSum=-2.133;SOR=0.512	GT:AD:DP:GQ:PL	0/1:38,34:72:99:1121,0,999
chrIV	600835	.	C	T	1223.77	PASS	AC=1;AF=0.500;AN=2;BaseQRankSum=1.008;ClippingRankSum=0.000;DP=82;ExcessHet=3.0103;FS=0.000;MLEAC=1;MLEAF=0.500;MQ=41.62;MQRankSum=-1.675;QD=15.11;ReadPosRankSum=-0.282;SOR=0.650	GT:AD:DP:GQ:PL	0/1:41,40:81:99:1252,0,1215
chrIV	652755	.	C	T	652.77	PASS	AC=1;AF=0.500;AN=2;BaseQRankSum=0.782;ClippingRankSum=0.000;DP=40;ExcessHet=3.0103;FS=4.677;MLEAC=1;MLEAF=0.500;MQ=41.27;MQRankSum=-1.396;QD=16.32;ReadPosRankSum=0.224;SOR=0.569	GT:AD:DP:GQ:PL	0/1:20,20:40:99:681,0,666
chrIV	680508	.	C	T	1071.77	PASS	AC=1;AF=0.500;AN=2;BaseQRankSum=2.961;ClippingRankSum=0.000;DP=79;ExcessHet=3.0103;FS=11.714;MLEAC=1;MLEAF=0.500;MQ=41.59;MQRankSum=-0.220;QD=13.57;ReadPosRankSum=0.860;SOR=1.874	GT:AD:DP:GQ:PL	0/1:43,36:79:99:1100,0,1101
chrIV	811636	.	G	A	979.77	PASS	AC=1;AF=0.500;AN=2;BaseQRankSum=-1.094;ClippingRankSum=0.000;DP=62;ExcessHet=3.0103;FS=0.940;MLEAC=1;MLEAF=0.500;MQ=42.00;MQRankSum=0.000;QD=15.80;ReadPosRankSum=-0.745;SOR=0.576	GT:AD:DP:GQ:PL	0/1:30,32:62:99:1008,0,947
chrIV	814163	.	G	A	960.77	PASS	AC=1;AF=0.500;AN=2;BaseQRankSum=-0.951;ClippingRankSum=0.000;DP=69;ExcessHet=3.0103;FS=0.908;MLEAC=1;MLEAF=0.500;MQ=41.92;MQRankSum=1.700;QD=13.92;ReadPosRankSum=0.938;SOR=0.551	GT:AD:DP:GQ:PL	0/1:36,33:69:99:989,0,1158
chrIV	848092	.	G	A	1316.77	PASS	AC=1;AF=0.500;AN=2;BaseQRankSum=-0.439;ClippingRankSum=0.000;DP=85;ExcessHet=3.0103;FS=5.660;MLEAC=1;MLEAF=0.500;MQ=41.69;MQRankSum=0.075;QD=15.49;ReadPosRankSum=0.642;SOR=0.525	GT:AD:DP:GQ:PL	0/1:36,49:85:99:1345,0,948
chrIV	858147	.	C	T	953.77	PASS	AC=1;AF=0.500;AN=2;BaseQRankSum=-0.746;ClippingRankSum=0.000;DP=66;ExcessHet=3.0103;FS=3.492;MLEAC=1;MLEAF=0.500;MQ=41.78;MQRankSum=-1.000;QD=14.45;ReadPosRankSum=1.565;SOR=0.337	GT:AD:DP:GQ:PL	0/1:34,32:66:99:982,0,1147
chrIV	895729	.	C	T	991.77	PASS	AC=1;AF=0.500;AN=2;BaseQRankSum=1.031;ClippingRankSum=0.000;DP=59;ExcessHet=3.0103;FS=2.244;MLEAC=1;MLEAF=0.500;MQ=41.75;MQRankSum=-0.899;QD=17.10;ReadPosRankSum=-1.875;SOR=1.119	GT:AD:DP:GQ:PL	0/1:27,31:58:99:1020,0,876
chrIV	974571	.	G	A	875.77	PASS	AC=1;AF=0.500;AN=2;BaseQRankSum=-0.465;ClippingRankSum=0.000;DP=64;ExcessHet=3.0103;FS=3.365;MLEAC=1;MLEAF=0.500;MQ=41.32;MQRankSum=-0.758;QD=13.68;ReadPosRankSum=-1.132;SOR=0.924	GT:AD:DP:GQ:PL	0/1:36,28:64:99:904,0,1112
chrIV	974942	.	C	T	1055.77	PASS	AC=1;AF=0.500;AN=2;BaseQRankSum=0.155;ClippingRankSum=0.000;DP=55;ExcessHet=3.0103;FS=9.366;MLEAC=1;MLEAF=0.500;MQ=41.93;MQRankSum=-1.230;QD=19.20;ReadPosRankSum=-0.259;SOR=0.124	GT:AD:DP:GQ:PL	0/1:24,31:55:99:1084,0,816
chrIV	1010650	.	G	A	598.77	PASS	AC=1;AF=0.500;AN=2;BaseQRankSum=-1.096;ClippingRankSum=0.000;DP=54;ExcessHet=3.0103;FS=1.159;MLEAC=1;MLEAF=0.500;MQ=41.74;MQRankSum=-1.124;QD=11.09;ReadPosRankSum=0.493;SOR=0.976	GT:AD:DP:GQ:PL	0/1:31,23:54:99:627,0,1030
chrIV	1013054	.	G	A	720.77	PASS	AC=1;AF=0.500;AN=2;BaseQRankSum=-1.401;ClippingRankSum=0.000;DP=55;ExcessHet=3.0103;FS=1.038;MLEAC=1;MLEAF=0.500;MQ=42.00;MQRankSum=0.000;QD=13.10;ReadPosRankSum=-0.395;SOR=0.515	GT:AD:DP:GQ:PL	0/1:28,27:55:99:749,0,850
chrIV	1016673	.	C	T	706.77	PASS	AC=1;AF=0.500;AN=2;BaseQRankSum=-0.432;ClippingRankSum=0.000;DP=54;ExcessHet=3.0103;FS=2.239;MLEAC=1;MLEAF=0.500;MQ=41.58;MQRankSum=0.345;QD=13.09;ReadPosRankSum=2.354;SOR=0.893	GT:AD:DP:GQ:PL	0/1:29,25:54:99:735,0,881
chrIV	1128124	.	G	A	782.77	PASS	AC=1;AF=0.500;AN=2;BaseQRankSum=-0.202;ClippingRankSum=0.000;DP=62;ExcessHet=3.0103;FS=0.000;MLEAC=1;MLEAF=0.500;MQ=41.48;MQRankSum=-0.182;QD=12.63;ReadPosRankSum=-1.975;SOR=0.701	GT:AD:DP:GQ:PL	0/1:33,29:62:99:811,0,941
chrIV	1140802	.	C	T	483.77	PASS	AC=1;AF=0.500;AN=2;BaseQRankSum=-0.453;ClippingRankSum=0.000;DP=60;ExcessHet=3.0103;FS=5.608;MLEAC=1;MLEAF=0.500;MQ=42.00;MQRankSum=0.000;QD=8.06;ReadPosRankSum=0.272;SOR=0.974	GT:AD:DP:GQ:PL	0/1:40,20:60:99:512,0,1286
chrIV	1197062	.	C	T	830.77	PASS	AC=1;AF=0.500;AN=2;BaseQRankSum=-1.661;ClippingRankSum=0.000;DP=74;ExcessHet=3.0103;FS=0.909;MLEAC=1;MLEAF=0.500;MQ=41.95;MQRankSum=-1.685;QD=11.38;ReadPosRankSum=-0.296;SOR=0.522	GT:AD:DP:GQ:PL	0/1:43,30:73:99:859,0,1404
chrIV	1261731	.	C	T	1206.77	PASS	AC=1;AF=0.500;AN=2;BaseQRankSum=-0.055;ClippingRankSum=0.000;DP=64;ExcessHet=3.0103;FS=2.183;MLEAC=1;MLEAF=0.500;MQ=41.94;MQRankSum=-1.157;QD=18.86;ReadPosRankSum=-2.120;SOR=1.127	GT:AD:DP:GQ:PL	0/1:26,38:64:99:1235,0,795
chrIV	1266927	.	G	A	867.77	PASS	AC=1;AF=0.500;AN=2;BaseQRankSum=-0.199;ClippingRankSum=0.000;DP=68;ExcessHet=3.0103;FS=2.039;MLEAC=1;MLEAF=0.500;MQ=41.35;MQRankSum=0.383;QD=12.76;ReadPosRankSum=-0.099;SOR=0.452	GT:AD:DP:GQ:PL	0/1:39,29:68:99:896,0,1317
chrIV	1271031	.	C	T	987.77	PASS	AC=1;AF=0.500;AN=2;BaseQRankSum=1.410;ClippingRankSum=0.000;DP=65;ExcessHet=3.0103;FS=8.590;MLEAC=1;MLEAF=0.500;MQ=41.74;MQRankSum=1.469;QD=15.20;ReadPosRankSum=-0.266;SOR=0.771	GT:AD:DP:GQ:PL	0/1:32,33:65:99:1016,0,878
chrIV	1288681	.	G	A	1377.77	PASS	AC=1;AF=0.500;AN=2;BaseQRankSum=-0.376;ClippingRankSum=0.000;DP=59;ExcessHet=3.0103;FS=4.112;MLEAC=1;MLEAF=0.500;MQ=42.00;MQRankSum=0.000;QD=23.35;ReadPosRankSum=0.225;SOR=1.460	GT:AD:DP:GQ:PL	0/1:19,40:59:99:1406,0,606
chrIV	1376375	.	C	T	1096.77	PASS	AC=1;AF=0.500;AN=2;BaseQRankSum=-2.453;ClippingRankSum=0.000;DP=78;ExcessHet=3.0103;FS=0.856;MLEAC=1;MLEAF=0.500;MQ=41.81;MQRankSum=1.066;QD=14.24;ReadPosRankSum=-1.223;SOR=0.843	GT:AD:DP:GQ:PL	0/1:37,40:77:99:1125,0,1183
chrIV	1383155	.	G	A	1715.77	PASS	AC=1;AF=0.500;AN=2;BaseQRankSum=0.203;ClippingRankSum=0.000;DP=88;ExcessHet=3.0103;FS=11.120;MLEAC=1;MLEAF=0.500;MQ=41.93;MQRankSum=-1.356;QD=19.72;ReadPosRankSum=2.360;SOR=1.206	GT:AD:DP:GQ:PL	0/1:33,54:87:99:1744,0,972
chrIV	1402903	.	C	T	1217.77	PASS	AC=1;AF=0.500;AN=2;BaseQRankSum=3.356;ClippingRankSum=0.000;DP=70;ExcessHet=3.0103;FS=6.407;MLEAC=1;MLEAF=0.500;MQ=41.80;MQRankSum=1.058;QD=17.40;ReadPosRankSum=0.375;SOR=1.319	GT:AD:DP:GQ:PL	0/1:34,36:70:99:1246,0,902
chrIV	1455082	.	C	T	1371.77	PASS	AC=1;AF=0.500;AN=2;BaseQRankSum=1.384;ClippingRankSum=0.000;DP=87;ExcessHet=3.0103;FS=5.500;MLEAC=1;MLEAF=0.500;MQ=41.98;MQRankSum=-0.966;QD=15.77;ReadPosRankSum=0.723;SOR=1.298	GT:AD:DP:GQ:PL	0/1:43,44:87:99:1400,0,1242
chrIV	1489806	.	G	A	540.77	PASS	AC=1;AF=0.500;AN=2;BaseQRankSum=-1.441;ClippingRankSum=0.000;DP=30;ExcessHet=3.0103;FS=0.000;MLEAC=1;MLEAF=0.500;MQ=41.53;MQRankSum=-0.692;QD=18.03;ReadPosRankSum=-1.088;SOR=0.836	GT:AD:DP:GQ:PL	0/1:11,19:30:99:569,0,375
chrIV	1489889	.	G	A	383.77	PASS	AC=1;AF=0.500;AN=2;BaseQRankSum=1.464;ClippingRankSum=0.000;DP=52;ExcessHet=3.0103;FS=0.000;MLEAC=1;MLEAF=0.500;MQ=41.73;MQRankSum=0.650;QD=7.38;ReadPosRankSum=0.917;SOR=0.551	GT:AD:DP:GQ:PL	0/1:38,14:52:99:412,0,1282
chrV	6517	.	C	T	697.77	PASS	AC=1;AF=0.500;AN=2;BaseQRankSum=0.240;ClippingRankSum=0.000;DP=74;ExcessHet=3.0103;FS=0.000;MLEAC=1;MLEAF=0.500;MQ=41.11;MQRankSum=-0.333;QD=9.56;ReadPosRankSum=-0.120;SOR=0.631	GT:AD:DP:GQ:PL	0/1:45,28:73:99:726,0,1301
chrV	30095	.	G	A	1253.77	PASS	AC=1;AF=0.500;AN=2;BaseQRankSum=-0.595;ClippingRankSum=0.000;DP=87;ExcessHet=3.0103;FS=1.906;MLEAC=1;MLEAF=0.500;MQ=41.79;MQRankSum=-0.667;QD=14.58;ReadPosRankSum=-0.962;SOR=0.941	GT:AD:DP:GQ:PL	0/1:46,40:86:99:1282,0,1608
chrV	32253	.	G	A	2596.77	PASS	AC=2;AF=1.00;AN=2;DP=69;ExcessHet=3.0103;FS=0.000;MLEAC=2;MLEAF=1.00;MQ=41.59;QD=27.18;SOR=0.752	GT:AD:DP:GQ:PL	1/1:0,68:68:99:2625,205,0
chrV	140012	.	G	A	253.77	PASS	AC=1;AF=0.500;AN=2;BaseQRankSum=1.497;ClippingRankSum=0.000;DP=15;ExcessHet=3.0103;FS=2.447;MLEAC=1;MLEAF=0.500;MQ=42.00;MQRankSum=0.000;QD=16.92;ReadPosRankSum=-0.474;SOR=1.609	GT:AD:DP:GQ:PL	0/1:7,8:15:99:282,0,199
chrV	140648	.	G	A	618.77	PASS	AC=1;AF=0.500;AN=2;BaseQRankSum=2.974;ClippingRankSum=0.000;DP=56;ExcessHet=3.0103;FS=7.783;MLEAC=1;MLEAF=0.500;MQ=41.97;MQRankSum=0.783;QD=11.05;ReadPosRankSum=0.031;SOR=0.921	GT:AD:DP:GQ:PL	0/1:36,20:56:99:647,0,1053
chrV	141240	.	G	A	561.77	PASS	AC=1;AF=0.500;AN=2;BaseQRankSum=0.763;ClippingRankSum=0.000;DP=31;ExcessHet=3.0103;FS=1.561;MLEAC=1;MLEAF=0.500;MQ=41.54;MQRankSum=1.167;QD=18.12;ReadPosRankSum=0.335;SOR=0.420	GT:AD:DP:GQ:PL	0/1:14,17:31:99:590,0,430
chrV	141894	.	G	A	572.77	PASS	AC=1;AF=0.500;AN=2;BaseQRankSum=0.489;ClippingRankSum=0.000;DP=48;ExcessHet=3.0103;FS=0.000;MLEAC=1;MLEAF=0.500;MQ=42.00;MQRankSum=0.000;QD=11.93;ReadPosRankSum=0.033;SOR=0.693	GT:AD:DP:GQ:PL	0/1:28,20:48:99:601,0,893
chrV	142341	.	C	T	812.77	PASS	AC=1;AF=0.500;AN=2;BaseQRankSum=0.632;ClippingRankSum=0.000;DP=66;ExcessHet=3.0103;FS=5.123;MLEAC=1;MLEAF=0.500;MQ=41.97;MQRankSum=-1.118;QD=12.50;ReadPosRankSum=1.625;SOR=0.283	GT:AD:DP:GQ:PL	0/1:37,28:65:99:841,0,1166
chrV	146890	.	G	A	775.77	PASS	AC=1;AF=0.500;AN=2;BaseQRankSum=-0.083;ClippingRankSum=0.000;DP=49;ExcessHet=3.0103;FS=1.121;MLEAC=1;MLEAF=0.500;MQ=41.71;MQRankSum=1.129;QD=16.16;ReadPosRankSum=1.050;SOR=0.717	GT:AD:DP:GQ:PL	0/1:22,26:48:99:804,0,683
chrV	147839	.	G	A	1219.77	PASS	AC=1;AF=0.500;AN=2;BaseQRankSum=0.848;ClippingRankSum=0.000;DP=80;ExcessHet=3.0103;FS=0.000;MLEAC=1;MLEAF=0.500;MQ=41.93;MQRankSum=-1.674;QD=15.44;ReadPosRankSum=-1.065;SOR=0.641	GT:AD:DP:GQ:PL	0/1:38,41:79:99:1248,0,1062
chrV	149144	.	G	A	811.77	PASS	AC=1;AF=0.500;AN=2;BaseQRankSum=1.944;ClippingRankSum=0.000;DP=48;ExcessHet=3.0103;FS=10.863;MLEAC=1;MLEAF=0.500;MQ=42.00;MQRankSum=0.000;QD=16.91;ReadPosRankSum=0.266;SOR=1.255	GT:AD:DP:GQ:PL	0/1:25,23:48:99:840,0,797
chrV	152641	.	G	A	1519.77	PASS	AC=1;AF=0.500;AN=2;BaseQRankSum=1.471;ClippingRankSum=0.000;DP=93;ExcessHet=3.0103;FS=4.198;MLEAC=1;MLEAF=0.500;MQ=41.85;MQRankSum=1.011;QD=16.34;ReadPosRankSum=-0.837;SOR=1.214	GT:AD:DP:GQ:PL	0/1:47,46:93:99:1548,0,1473
chrV	155670	.	C	T	1183.77	PASS	AC=1;AF=0.500;AN=2;BaseQRankSum=1.054;ClippingRankSum=0.000;DP=90;ExcessHet=3.0103;FS=4.006;MLEAC=1;MLEAF=0.500;MQ=41.80;MQRankSum=-1.882;QD=13.30;ReadPosRankSum=0.489;SOR=1.121	GT:AD:DP:GQ:PL	0/1:48,41:89:99:1212,0,1340
chrV	159127	.	G	A	431.77	PASS	AC=1;AF=0.500;AN=2;BaseQRankSum=0.044;ClippingRankSum=0.000;DP=40;ExcessHet=3.0103;FS=1.309;MLEAC=1;MLEAF=0.500;MQ=41.64;MQRankSum=-1.212;QD=11.07;ReadPosRankSum=-1.599;SOR=0.452	GT:AD:DP:GQ:PL	0/1:24,15:39:99:460,0,791
chrV	160908	.	G	A	804.77	PASS	AC=1;AF=0.500;AN=2;BaseQRankSum=-1.524;ClippingRankSum=0.000;DP=63;ExcessHet=3.0103;FS=2.176;MLEAC=1;MLEAF=0.500;MQ=41.94;MQRankSum=-1.521;QD=12.77;ReadPosRankSum=-2.140;SOR=0.386	GT:AD:DP:GQ:PL	0/1:34,29:63:99:833,0,1156
chrV	167581	.	G	A	1156.77	PASS	AC=1;AF=0.500;AN=2;BaseQRankSum=0.499;ClippingRankSum=0.000;DP=62;ExcessHet=3.0103;FS=2.395;MLEAC=1;MLEAF=0.500;MQ=41.87;MQRankSum=-1.669;QD=18.66;ReadPosRankSum=-0.378;SOR=1.176	GT:AD:DP:GQ:PL	0/1:25,37:62:99:1185,0,705
chrV	234665	.	C	T	1295.77	PASS	AC=1;AF=0.500;AN=2;BaseQRankSum=0.935;ClippingRankSum=0.000;DP=76;ExcessHet=3.0103;FS=1.902;MLEAC=1;MLEAF=0.500;MQ=41.63;MQRankSum=-1.297;QD=17.05;ReadPosRankSum=0.533;SOR=0.914	GT:AD:DP:GQ:PL	0/1:35,41:76:99:1324,0,1013
chrV	266535	.	A	C	771.77	PASS	AC=1;AF=0.500;AN=2;BaseQRankSum=-0.216;ClippingRankSum=0.000;DP=142;ExcessHet=3.0103;FS=11.499;MLEAC=1;MLEAF=0.500;MQ=40.17;MQRankSum=-4.854;QD=5.47;ReadPosRankSum=-4.098;SOR=1.932	GT:AD:DP:GQ:PL	0/1:114,27:141:99:800,0,4820
chrV	266536	.	G	A	771.77	PASS	AC=1;AF=0.500;AN=2;BaseQRankSum=-0.543;ClippingRankSum=0.000;DP=141;ExcessHet=3.0103;FS=10.783;MLEAC=1;MLEAF=0.500;MQ=40.14;MQRankSum=-4.966;QD=5.51;ReadPosRankSum=-4.401;SOR=1.721	GT:AD:DP:GQ:PL	0/1:112,28:140:99:800,0,4820
chrV	278115	.	T	C	984.77	PASS	AC=1;AF=0.500;AN=2;BaseQRankSum=-1.079;ClippingRankSum=0.000;DP=120;ExcessHet=3.0103;FS=12.183;MLEAC=1;MLEAF=0.500;MQ=40.06;MQRankSum=-2.884;QD=8.21;ReadPosRankSum=-3.564;SOR=2.353	GT:AD:DP:GQ:PL	0/1:92,28:120:99:1013,0,3770
chrV	278116	.	G	T	984.77	PASS	AC=1;AF=0.500;AN=2;BaseQRankSum=-2.245;ClippingRankSum=0.000;DP=120;ExcessHet=3.0103;FS=12.183;MLEAC=1;MLEAF=0.500;MQ=40.06;MQRankSum=-2.884;QD=8.21;ReadPosRankSum=-3.676;SOR=2.353	GT:AD:DP:GQ:PL	0/1:92,28:120:99:1013,0,3770
chrV	288333	.	G	A	721.77	PASS	AC=1;AF=0.500;AN=2;BaseQRankSum=-1.040;ClippingRankSum=0.000;DP=40;ExcessHet=3.0103;FS=1.267;MLEAC=1;MLEAF=0.500;MQ=41.29;MQRankSum=-1.260;QD=18.04;ReadPosRankSum=-1.121;SOR=0.450	GT:AD:DP:GQ:PL	0/1:18,22:40:99:750,0,611
chrV	322353	.	C	T	466.77	PASS	AC=1;AF=0.500;AN=2;BaseQRankSum=-2.287;ClippingRankSum=0.000;DP=39;ExcessHet=3.0103;FS=0.000;MLEAC=1;MLEAF=0.500;MQ=42.00;MQRankSum=0.000;QD=12.28;ReadPosRankSum=0.392;SOR=0.751	GT:AD:DP:GQ:PL	0/1:21,17:38:99:495,0,750
chrV	322995	.	C	T	832.77	PASS	AC=1;AF=0.500;AN=2;BaseQRankSum=1.161;ClippingRankSum=0.000;DP=59;ExcessHet=3.0103;FS=2.209;MLEAC=1;MLEAF=0.500;MQ=41.97;MQRankSum=-1.092;QD=14.11;ReadPosRankSum=-1.396;SOR=0.982	GT:AD:DP:GQ:PL	0/1:33,26:59:99:861,0,1079
chrV	394008	.	G	A	773.77	PASS	AC=1;AF=0.500;AN=2;BaseQRankSum=-0.875;ClippingRankSum=0.000;DP=54;ExcessHet=3.0103;FS=0.000;MLEAC=1;MLEAF=0.500;MQ=41.21;MQRankSum=-0.633;QD=14.33;ReadPosRankSum=0.536;SOR=0.593	GT:AD:DP:GQ:PL	0/1:28,26:54:99:802,0,931
chrV	400690	.	G	A	1179.77	PASS	AC=1;AF=0.500;AN=2;BaseQRankSum=0.736;ClippingRankSum=0.000;DP=69;ExcessHet=3.0103;FS=0.000;MLEAC=1;MLEAF=0.500;MQ=41.97;MQRankSum=-0.901;QD=17.10;ReadPosRankSum=-0.212;SOR=0.746	GT:AD:DP:GQ:PL	0/1:32,37:69:99:1208,0,955
chrV	400741	.	G	A	976.77	PASS	AC=1;AF=0.500;AN=2;BaseQRankSum=2.098;ClippingRankSum=0.000;DP=76;ExcessHet=3.0103;FS=0.000;MLEAC=1;MLEAF=0.500;MQ=41.51;MQRankSum=-1.264;QD=13.02;ReadPosRankSum=0.703;SOR=0.678	GT:AD:DP:GQ:PL	0/1:43,32:75:99:1005,0,1181
chrV	415463	.	G	A	511.77	PASS	AC=1;AF=0.500;AN=2;BaseQRankSum=-2.049;ClippingRankSum=0.000;DP=51;ExcessHet=3.0103;FS=6.255;MLEAC=1;MLEAF=0.500;MQ=41.63;MQRankSum=-0.971;QD=10.24;ReadPosRankSum=-0.085;SOR=1.675	GT:AD:DP:GQ:PL	0/1:31,19:50:99:540,0,1083
chrV	472428	.	G	A	1092.77	PASS	AC=1;AF=0.500;AN=2;BaseQRankSum=3.005;ClippingRankSum=0.000;DP=68;ExcessHet=3.0103;FS=6.594;MLEAC=1;MLEAF=0.500;MQ=42.00;MQRankSum=0.000;QD=16.07;ReadPosRankSum=1.484;SOR=1.528	GT:AD:DP:GQ:PL	0/1:37,31:68:99:1121,0,1129
chrV	523129	.	C	T	1144.77	PASS	AC=1;AF=0.500;AN=2;BaseQRankSum=0.270;ClippingRankSum=0.000;DP=60;ExcessHet=3.0103;FS=6.157;MLEAC=1;MLEAF=0.500;MQ=40.58;MQRankSum=-2.120;QD=19.08;ReadPosRankSum=0.482;SOR=0.223	GT:AD:DP:GQ:PL	0/1:23,37:60:99:1173,0,618
chrVI	67919	.	G	A	521.77	PASS	AC=1;AF=0.500;AN=2;BaseQRankSum=-2.507;ClippingRankSum=0.000;DP=42;ExcessHet=3.0103;FS=0.000;MLEAC=1;MLEAF=0.500;MQ=42.00;MQRankSum=0.000;QD=13.04;ReadPosRankSum=0.083;SOR=0.527	GT:AD:DP:GQ:PL	0/1:20,20:40:99:550,0,710
chrVI	106139	.	G	A	940.77	PASS	AC=1;AF=0.500;AN=2;BaseQRankSum=0.300;ClippingRankSum=0.000;DP=91;ExcessHet=3.0103;FS=0.835;MLEAC=1;MLEAF=0.500;MQ=41.46;MQRankSum=1.217;QD=10.34;ReadPosRankSum=0.145;SOR=0.815	GT:AD:DP:GQ:PL	0/1:55,36:91:99:969,0,1577
chrVI	153254	.	G	A	781.77	PASS	AC=1;AF=0.500;AN=2;BaseQRankSum=-1.514;ClippingRankSum=0.000;DP=59;ExcessHet=3.0103;FS=7.155;MLEAC=1;MLEAF=0.500;MQ=41.02;MQRankSum=-0.923;QD=13.25;ReadPosRankSum=1.121;SOR=0.574	GT:AD:DP:GQ:PL	0/1:28,31:59:99:810,0,800
chrVI	169881	.	C	T	872.77	PASS	AC=1;AF=0.500;AN=2;BaseQRankSum=1.518;ClippingRankSum=0.000;DP=67;ExcessHet=3.0103;FS=0.921;MLEAC=1;MLEAF=0.500;MQ=41.58;MQRankSum=-1.610;QD=13.03;ReadPosRankSum=0.472;SOR=0.566	GT:AD:DP:GQ:PL	0/1:38,29:67:99:901,0,1123
chrVI	183819	.	C	G	492.77	PASS	AC=1;AF=0.500;AN=2;BaseQRankSum=3.254;ClippingRankSum=0.000;DP=80;ExcessHet=3.0103;FS=1.059;MLEAC=1;MLEAF=0.500;MQ=41.07;MQRankSum=-7.314;QD=6.24;ReadPosRankSum=-4.691;SOR=0.519	GT:AD:DP:GQ:PL	0/1:62,17:79:99:521,0,9299
chrVI	183825	.	C	G	495.77	PASS	AC=1;AF=0.500;AN=2;BaseQRankSum=0.888;ClippingRankSum=0.000;DP=77;ExcessHet=3.0103;FS=2.369;MLEAC=1;MLEAF=0.500;MQ=41.03;MQRankSum=-7.157;QD=6.52;ReadPosRankSum=-4.978;SOR=0.419	GT:AD:DP:GQ:PL	0/1:59,17:76:99:524,0,9373
chrVI	269852	.	C	T	559.77	PASS	AC=1;AF=0.500;AN=2;BaseQRankSum=4.020;ClippingRankSum=0.000;DP=46;ExcessHet=3.0103;FS=11.096;MLEAC=1;MLEAF=0.500;MQ=41.83;MQRankSum=-0.399;QD=12.44;ReadPosRankSum=-1.535;SOR=1.809	GT:AD:DP:GQ:PL	0/1:27,18:45:99:588,0,641
chrVII	22611	.	C	T	734.77	PASS	AC=1;AF=0.500;AN=2;BaseQRankSum=0.461;ClippingRankSum=0.000;DP=60;ExcessHet=3.0103;FS=3.639;MLEAC=1;MLEAF=0.500;MQ=41.76;MQRankSum=0.879;QD=12.25;ReadPosRankSum=-0.304;SOR=0.762	GT:AD:DP:GQ:PL	0/1:35,25:60:99:763,0,1161
chrVII	34507	.	G	A	847.77	PASS	AC=1;AF=0.500;AN=2;BaseQRankSum=-0.412;ClippingRankSum=0.000;DP=55;ExcessHet=3.0103;FS=3.900;MLEAC=1;MLEAF=0.500;MQ=40.96;MQRankSum=0.131;QD=15.41;ReadPosRankSum=-0.605;SOR=0.337	GT:AD:DP:GQ:PL	0/1:26,29:55:99:876,0,815
chrVII	152948	.	C	T	719.77	PASS	AC=1;AF=0.500;AN=2;BaseQRankSum=1.593;ClippingRankSum=0.000;DP=70;ExcessHet=3.0103;FS=3.404;MLEAC=1;MLEAF=0.500;MQ=41.74;MQRankSum=-1.083;QD=10.28;ReadPosRankSum=-1.839;SOR=1.110	GT:AD:DP:GQ:PL	0/1:45,25:70:99:748,0,1309
chrVII	164520	.	G	A	1048.77	PASS	AC=1;AF=0.500;AN=2;BaseQRankSum=1.494;ClippingRankSum=0.000;DP=66;ExcessHet=3.0103;FS=0.000;MLEAC=1;MLEAF=0.500;MQ=42.00;MQRankSum=0.000;QD=16.39;ReadPosRankSum=1.119;SOR=0.824	GT:AD:DP:GQ:PL	0/1:32,32:64:99:1077,0,967
chrVII	245076	.	G	A	1273.77	PASS	AC=1;AF=0.500;AN=2;BaseQRankSum=1.323;ClippingRankSum=0.000;DP=82;ExcessHet=3.0103;FS=11.023;MLEAC=1;MLEAF=0.500;MQ=41.25;MQRankSum=0.679;QD=15.53;ReadPosRankSum=0.311;SOR=1.931	GT:AD:DP:GQ:PL	0/1:43,39:82:99:1302,0,1346
chrVII	325090	.	G	A	732.77	PASS	AC=1;AF=0.500;AN=2;BaseQRankSum=-0.470;ClippingRankSum=0.000;DP=55;ExcessHet=3.0103;FS=0.000;MLEAC=1;MLEAF=0.500;MQ=42.00;MQRankSum=0.000;QD=13.32;ReadPosRankSum=1.555;SOR=0.854	GT:AD:DP:GQ:PL	0/1:29,26:55:99:761,0,934
chrVII	348322	.	G	A	813.77	PASS	AC=1;AF=0.500;AN=2;BaseQRankSum=0.625;ClippingRankSum=0.000;DP=51;ExcessHet=3.0103;FS=0.000;MLEAC=1;MLEAF=0.500;MQ=41.44;MQRankSum=-1.400;QD=16.28;ReadPosRankSum=0.581;SOR=0.693	GT:AD:DP:GQ:PL	0/1:25,25:50:99:842,0,794
chrVII	384774	.	T	C	1006.77	PASS	AC=1;AF=0.500;AN=2;BaseQRankSum=0.113;ClippingRankSum=0.000;DP=74;ExcessHet=3.0103;FS=0.911;MLEAC=1;MLEAF=0.500;MQ=41.95;MQRankSum=-1.805;QD=13.60;ReadPosRankSum=-5.947;SOR=0.767	GT:AD:DP:GQ:PL	0/1:46,28:74:99:1035,0,2869
chrVII	384775	.	G	A	1006.77	PASS	AC=1;AF=0.500;AN=2;BaseQRankSum=1.456;ClippingRankSum=0.000;DP=74;ExcessHet=3.0103;FS=0.911;MLEAC=1;MLEAF=0.500;MQ=41.95;MQRankSum=-1.805;QD=13.60;ReadPosRankSum=-6.051;SOR=0.767	GT:AD:DP:GQ:PL	0/1:46,28:74:99:1035,0,2869
chrVII	487230	.	C	T	1121.77	PASS	AC=1;AF=0.500;AN=2;BaseQRankSum=-0.953;ClippingRankSum=0.000;DP=72;ExcessHet=3.0103;FS=1.956;MLEAC=1;MLEAF=0.500;MQ=42.00;MQRankSum=0.000;QD=15.58;ReadPosRankSum=-1.122;SOR=0.483	GT:AD:DP:GQ:PL	0/1:35,37:72:99:1150,0,1127
chrVII	498600	.	G	A	622.77	PASS	AC=1;AF=0.500;AN=2;BaseQRankSum=0.982;ClippingRankSum=0.000;DP=55;ExcessHet=3.0103;FS=5.654;MLEAC=1;MLEAF=0.500;MQ=41.93;MQRankSum=-1.790;QD=11.32;ReadPosRankSum=1.066;SOR=1.469	GT:AD:DP:GQ:PL	0/1:34,21:55:99:651,0,1110
chrVII	505385	.	C	T	704.77	PASS	AC=1;AF=0.500;AN=2;BaseQRankSum=0.997;ClippingRankSum=0.000;DP=48;ExcessHet=3.0103;FS=12.245;MLEAC=1;MLEAF=0.500;MQ=42.00;MQRankSum=0.000;QD=14.68;ReadPosRankSum=-1.066;SOR=2.505	GT:AD:DP:GQ:PL	0/1:27,21:48:99:733,0,927
chrVII	511006	.	G	A	928.77	PASS	AC=1;AF=0.500;AN=2;BaseQRankSum=-1.160;ClippingRankSum=0.000;DP=60;ExcessHet=3.0103;FS=0.972;MLEAC=1;MLEAF=0.500;MQ=41.93;MQRankSum=-1.310;QD=15.48;ReadPosRankSum=-1.033;SOR=0.554	GT:AD:DP:GQ:PL	0/1:28,32:60:99:957,0,887
chrVII	609419	.	C	T	678.77	PASS	AC=1;AF=0.500;AN=2;BaseQRankSum=-0.507;ClippingRankSum=0.000;DP=56;ExcessHet=3.0103;FS=2.302;MLEAC=1;MLEAF=0.500;MQ=40.81;MQRankSum=-3.347;QD=12.12;ReadPosRankSum=-0.111;SOR=1.101	GT:AD:DP:GQ:PL	0/1:31,25:56:99:707,0,960
chrVII	695630	.	G	A	846.77	PASS	AC=1;AF=0.500;AN=2;BaseQRankSum=-0.207;ClippingRankSum=0.000;DP=61;ExcessHet=3.0103;FS=7.363;MLEAC=1;MLEAF=0.500;MQ=41.69;MQRankSum=1.589;QD=13.88;ReadPosRankSum=-0.402;SOR=1.688	GT:AD:DP:GQ:PL	0/1:34,27:61:99:875,0,1124
chrVII	720157	.	G	A	563.77	PASS	AC=1;AF=0.500;AN=2;BaseQRankSum=0.629;ClippingRankSum=0.000;DP=59;ExcessHet=3.0103;FS=0.000;MLEAC=1;MLEAF=0.500;MQ=42.00;MQRankSum=0.000;QD=9.56;ReadPosRankSum=1.530;SOR=0.680	GT:AD:DP:GQ:PL	0/1:38,21:59:99:592,0,1232
chrVII	736426	.	G	A	958.77	PASS	AC=1;AF=0.500;AN=2;BaseQRankSum=-0.079;ClippingRankSum=0.000;DP=62;ExcessHet=3.0103;FS=0.000;MLEAC=1;MLEAF=0.500;MQ=42.00;MQRankSum=0.000;QD=15.46;ReadPosRankSum=-0.815;SOR=0.745	GT:AD:DP:GQ:PL	0/1:32,30:62:99:987,0,1048
chrVII	755283	.	G	A	780.77	PASS	AC=1;AF=0.500;AN=2;BaseQRankSum=1.533;ClippingRankSum=0.000;DP=49;ExcessHet=3.0103;FS=1.206;MLEAC=1;MLEAF=0.500;MQ=42.00;MQRankSum=0.000;QD=16.27;ReadPosRankSum=-0.270;SOR=1.024	GT:AD:DP:GQ:PL	0/1:23,25:48:99:809,0,649
chrVII	770162	.	G	A	1003.77	PASS	AC=1;AF=0.500;AN=2;BaseQRankSum=0.400;ClippingRankSum=0.000;DP=56;ExcessHet=3.0103;FS=0.000;MLEAC=1;MLEAF=0.500;MQ=42.00;MQRankSum=0.000;QD=17.92;ReadPosRankSum=0.523;SOR=0.638	GT:AD:DP:GQ:PL	0/1:27,29:56:99:1032,0,901
chrVII	782229	.	G	A	1191.77	PASS	AC=1;AF=0.500;AN=2;BaseQRankSum=-2.488;ClippingRankSum=0.000;DP=87;ExcessHet=3.0103;FS=5.509;MLEAC=1;MLEAF=0.500;MQ=41.74;MQRankSum=-0.204;QD=13.86;ReadPosRankSum=0.542;SOR=0.481	GT:AD:DP:GQ:PL	0/1:38,48:86:99:1220,0,1124
chrVII	866116	.	G	A	953.77	PASS	AC=1;AF=0.500;AN=2;BaseQRankSum=0.687;ClippingRankSum=0.000;DP=66;ExcessHet=3.0103;FS=0.000;MLEAC=1;MLEAF=0.500;MQ=41.72;MQRankSum=-0.615;QD=15.14;ReadPosRankSum=0.072;SOR=0.763	GT:AD:DP:GQ:PL	0/1:33,30:63:99:982,0,1082
chrVII	883838	.	G	A	558.77	PASS	AC=1;AF=0.500;AN=2;BaseQRankSum=1.974;ClippingRankSum=0.000;DP=30;ExcessHet=3.0103;FS=0.000;MLEAC=1;MLEAF=0.500;MQ=41.51;MQRankSum=1.136;QD=18.63;ReadPosRankSum=-0.211;SOR=0.914	GT:AD:DP:GQ:PL	0/1:14,16:30:99:587,0,392
chrVII	887994	.	G	A	969.77	PASS	AC=1;AF=0.500;AN=2;BaseQRankSum=0.574;ClippingRankSum=0.000;DP=46;ExcessHet=3.0103;FS=0.000;MLEAC=1;MLEAF=0.500;MQ=41.92;MQRankSum=-1.012;QD=21.08;ReadPosRankSum=-0.237;SOR=0.623	GT:AD:DP:GQ:PL	0/1:16,30:46:99:998,0,434
chrVII	915147	.	C	T	1144.77	PASS	AC=1;AF=0.500;AN=2;BaseQRankSum=0.410;ClippingRankSum=0.000;DP=72;ExcessHet=3.0103;FS=3.777;MLEAC=1;MLEAF=0.500;MQ=41.92;MQRankSum=-0.521;QD=15.90;ReadPosRankSum=0.712;SOR=0.326	GT:AD:DP:GQ:PL	0/1:35,37:72:99:1173,0,1105
chrVII	939661	.	G	A	657.77	PASS	AC=1;AF=0.500;AN=2;BaseQRankSum=-0.800;ClippingRankSum=0.000;DP=44;ExcessHet=3.0103;FS=6.522;MLEAC=1;MLEAF=0.500;MQ=41.91;MQRankSum=1.600;QD=14.95;ReadPosRankSum=-2.553;SOR=1.450	GT:AD:DP:GQ:PL	0/1:20,24:44:99:686,0,570
chrVII	941267	.	G	A	915.77	PASS	AC=1;AF=0.500;AN=2;BaseQRankSum=-0.611;ClippingRankSum=0.000;DP=66;ExcessHet=3.0103;FS=0.000;MLEAC=1;MLEAF=0.500;MQ=41.20;MQRankSum=-0.125;QD=13.88;ReadPosRankSum=-0.797;SOR=0.602	GT:AD:DP:GQ:PL	0/1:34,32:66:99:944,0,1061
chrVII	973958	.	G	A	934.77	PASS	AC=2;AF=1.00;AN=2;DP=26;ExcessHet=3.0103;FS=0.000;MLEAC=2;MLEAF=1.00;MQ=41.85;QD=27.92;SOR=0.693	GT:AD:DP:GQ:PL	1/1:0,26:26:78:963,78,0
chrVII	975211	.	G	A	1056.77	PASS	AC=1;AF=0.500;AN=2;BaseQRankSum=-1.083;ClippingRankSum=0.000;DP=60;ExcessHet=3.0103;FS=7.179;MLEAC=1;MLEAF=0.500;MQ=41.26;MQRankSum=0.913;QD=17.61;ReadPosRankSum=-0.880;SOR=1.206	GT:AD:DP:GQ:PL	0/1:25,35:60:99:1085,0,790
chrVII	976779	.	G	A	1227.77	PASS	AC=1;AF=0.500;AN=2;BaseQRankSum=0.077;ClippingRankSum=0.000;DP=64;ExcessHet=3.0103;FS=0.000;MLEAC=1;MLEAF=0.500;MQ=41.78;MQRankSum=1.281;QD=19.18;ReadPosRankSum=0.283;SOR=0.668	GT:AD:DP:GQ:PL	0/1:25,39:64:99:1256,0,722
chrVII	979600	.	G	A	1488.77	PASS	AC=1;AF=0.500;AN=2;BaseQRankSum=2.103;ClippingRankSum=0.000;DP=82;ExcessHet=3.0103;FS=0.000;MLEAC=1;MLEAF=0.500;MQ=41.56;MQRankSum=1.220;QD=18.16;ReadPosRankSum=2.289;SOR=0.664	GT:AD:DP:GQ:PL	0/1:34,48:82:99:1517,0,869
chrVII	992847	.	G	A	666.77	PASS	AC=1;AF=0.500;AN=2;BaseQRankSum=-1.013;ClippingRankSum=0.000;DP=54;ExcessHet=3.0103;FS=0.000;MLEAC=1;MLEAF=0.500;MQ=41.93;MQRankSum=-1.570;QD=12.35;ReadPosRankSum=-0.188;SOR=0.601	GT:AD:DP:GQ:PL	0/1:30,24:54:99:695,0,978
chrVII	1004380	.	C	T	696.77	PASS	AC=1;AF=0.500;AN=2;BaseQRankSum=-1.070;ClippingRankSum=0.000;DP=60;ExcessHet=3.0103;FS=0.000;MLEAC=1;MLEAF=0.500;MQ=41.90;MQRankSum=-0.874;QD=11.61;ReadPosRankSum=0.555;SOR=0.756	GT:AD:DP:GQ:PL	0/1:35,25:60:99:725,0,1215
chrVII	1021864	.	G	A	710.77	PASS	AC=1;AF=0.500;AN=2;BaseQRankSum=-0.762;ClippingRankSum=0.000;DP=56;ExcessHet=3.0103;FS=3.670;MLEAC=1;MLEAF=0.500;MQ=41.45;MQRankSum=-0.653;QD=12.69;ReadPosRankSum=-0.616;SOR=1.220	GT:AD:DP:GQ:PL	0/1:30,26:56:99:739,0,942
chrVII	1059037	.	G	A	812.77	PASS	AC=1;AF=0.500;AN=2;BaseQRankSum=-0.219;ClippingRankSum=0.000;DP=58;ExcessHet=3.0103;FS=2.243;MLEAC=1;MLEAF=0.500;MQ=41.75;MQRankSum=-1.019;QD=14.26;ReadPosRankSum=0.388;SOR=1.101	GT:AD:DP:GQ:PL	0/1:30,27:57:99:841,0,1047
chrVIII	26810	.	C	T	1083.77	PASS	AC=1;AF=0.500;AN=2;BaseQRankSum=1.531;ClippingRankSum=0.000;DP=69;ExcessHet=3.0103;FS=0.000;MLEAC=1;MLEAF=0.500;MQ=42.00;MQRankSum=0.000;QD=15.71;ReadPosRankSum=-0.993;SOR=0.739	GT:AD:DP:GQ:PL	0/1:34,35:69:99:1112,0,1007
chrVIII	108360	.	C	T	472.77	PASS	AC=1;AF=0.500;AN=2;BaseQRankSum=0.397;ClippingRankSum=0.000;DP=43;ExcessHet=3.0103;FS=0.000;MLEAC=1;MLEAF=0.500;MQ=41.82;MQRankSum=-0.174;QD=11.26;ReadPosRankSum=-1.499;SOR=0.558	GT:AD:DP:GQ:PL	0/1:23,19:42:99:501,0,624
chrVIII	114091	.	C	T	892.77	PASS	AC=1;AF=0.500;AN=2;BaseQRankSum=2.506;ClippingRankSum=0.000;DP=67;ExcessHet=3.0103;FS=4.946;MLEAC=1;MLEAF=0.500;MQ=42.00;MQRankSum=0.000;QD=13.53;ReadPosRankSum=0.619;SOR=0.560	GT:AD:DP:GQ:PL	0/1:38,28:66:99:921,0,1116
chrVIII	164745	.	G	A	1358.77	PASS	AC=1;AF=0.500;AN=2;BaseQRankSum=-1.614;ClippingRankSum=0.000;DP=84;ExcessHet=3.0103;FS=1.872;MLEAC=1;MLEAF=0.500;MQ=41.95;MQRankSum=-1.245;QD=16.18;ReadPosRankSum=-0.740;SOR=0.999	GT:AD:DP:GQ:PL	0/1:37,47:84:99:1387,0,1118
chrVIII	170397	.	C	T	1236.77	PASS	AC=1;AF=0.500;AN=2;BaseQRankSum=0.279;ClippingRankSum=0.000;DP=84;ExcessHet=3.0103;FS=0.000;MLEAC=1;MLEAF=0.500;MQ=41.57;MQRankSum=-2.515;QD=14.72;ReadPosRankSum=-1.214;SOR=0.693	GT:AD:DP:GQ:PL	0/1:42,42:84:99:1265,0,1258
chrVIII	183161	.	C	T	762.77	PASS	AC=1;AF=0.500;AN=2;BaseQRankSum=0.805;ClippingRankSum=0.000;DP=61;ExcessHet=3.0103;FS=3.495;MLEAC=1;MLEAF=0.500;MQ=42.00;MQRankSum=0.000;QD=12.50;ReadPosRankSum=-2.020;SOR=0.524	GT:AD:DP:GQ:PL	0/1:36,25:61:99:791,0,1134
chrVIII	206342	.	C	T	1025.77	PASS	AC=1;AF=0.500;AN=2;BaseQRankSum=0.124;ClippingRankSum=0.000;DP=68;ExcessHet=3.0103;FS=0.000;MLEAC=1;MLEAF=0.500;MQ=41.79;MQRankSum=0.972;QD=15.08;ReadPosRankSum=0.409;SOR=0.685	GT:AD:DP:GQ:PL	0/1:36,32:68:99:1054,0,1186
chrVIII	218695	.	C	T	764.77	PASS	AC=1;AF=0.500;AN=2;BaseQRankSum=-2.345;ClippingRankSum=0.000;DP=69;ExcessHet=3.0103;FS=4.691;MLEAC=1;MLEAF=0.500;MQ=41.42;MQRankSum=-0.119;QD=11.08;ReadPosRankSum=1.275;SOR=0.559	GT:AD:DP:GQ:PL	0/1:37,32:69:99:793,0,1124
chrVIII	224101	.	C	T	733.77	PASS	AC=1;AF=0.500;AN=2;BaseQRankSum=0.079;ClippingRankSum=0.000;DP=61;ExcessHet=3.0103;FS=5.356;MLEAC=1;MLEAF=0.500;MQ=41.53;MQRankSum=-0.246;QD=12.44;ReadPosRankSum=-2.117;SOR=1.436	GT:AD:DP:GQ:PL	0/1:35,24:59:99:762,0,1059
chrVIII	228499	.	G	A	1115.77	PASS	AC=1;AF=0.500;AN=2;BaseQRankSum=0.596;ClippingRankSum=0.000;DP=89;ExcessHet=3.0103;FS=2.871;MLEAC=1;MLEAF=0.500;MQ=41.67;MQRankSum=1.272;QD=12.54;ReadPosRankSum=-0.005;SOR=1.061	GT:AD:DP:GQ:PL	0/1:50,39:89:99:1144,0,1466
chrVIII	342145	.	C	T	687.77	PASS	AC=1;AF=0.500;AN=2;BaseQRankSum=0.218;ClippingRankSum=0.000;DP=51;ExcessHet=3.0103;FS=14.880;MLEAC=1;MLEAF=0.500;MQ=41.68;MQRankSum=1.295;QD=13.76;ReadPosRankSum=2.336;SOR=2.749	GT:AD:DP:GQ:PL	0/1:28,22:50:99:716,0,928
chrVIII	350378	.	C	T	843.77	PASS	AC=1;AF=0.500;AN=2;BaseQRankSum=2.604;ClippingRankSum=0.000;DP=60;ExcessHet=3.0103;FS=2.159;MLEAC=1;MLEAF=0.500;MQ=42.00;MQRankSum=0.000;QD=14.30;ReadPosRankSum=0.298;SOR=0.991	GT:AD:DP:GQ:PL	0/1:33,26:59:99:872,0,1025
chrVIII	423622	.	C	T	548.77	PASS	AC=1;AF=0.500;AN=2;BaseQRankSum=0.042;ClippingRankSum=0.000;DP=49;ExcessHet=3.0103;FS=0.000;MLEAC=1;MLEAF=0.500;MQ=41.26;MQRankSum=0.373;QD=11.20;ReadPosRankSum=1.098;SOR=0.784	GT:AD:DP:GQ:PL	0/1:28,21:49:99:577,0,1107
chrVIII	423625	.	C	T	777.77	PASS	AC=1;AF=0.500;AN=2;BaseQRankSum=-0.108;ClippingRankSum=0.000;DP=48;ExcessHet=3.0103;FS=1.098;MLEAC=1;MLEAF=0.500;MQ=41.24;MQRankSum=-0.273;QD=16.20;ReadPosRankSum=-1.197;SOR=0.527	GT:AD:DP:GQ:PL	0/1:20,28:48:99:806,0,776
chrVIII	452782	.	C	T	800.77	PASS	AC=1;AF=0.500;AN=2;BaseQRankSum=0.456;ClippingRankSum=0.000;DP=60;ExcessHet=3.0103;FS=0.000;MLEAC=1;MLEAF=0.500;MQ=41.72;MQRankSum=-1.663;QD=13.35;ReadPosRankSum=-0.173;SOR=0.751	GT:AD:DP:GQ:PL	0/1:35,25:60:99:829,0,1174
chrVIII	468366	.	C	T	503.77	PASS	AC=1;AF=0.500;AN=2;BaseQRankSum=0.629;ClippingRankSum=0.000;DP=46;ExcessHet=3.0103;FS=1.311;MLEAC=1;MLEAF=0.500;MQ=42.00;MQRankSum=0.000;QD=10.95;ReadPosRankSum=-0.693;SOR=1.049	GT:AD:DP:GQ:PL	0/1:30,16:46:99:532,0,1064
chrVIII	497849	.	C	T	1159.77	PASS	AC=1;AF=0.500;AN=2;BaseQRankSum=1.005;ClippingRankSum=0.000;DP=64;ExcessHet=3.0103;FS=0.988;MLEAC=1;MLEAF=0.500;MQ=41.78;MQRankSum=1.225;QD=18.41;ReadPosRankSum=1.436;SOR=0.892	GT:AD:DP:GQ:PL	0/1:26,37:63:99:1188,0,740
chrVIII	516343	.	C	T	914.77	PASS	AC=1;AF=0.500;AN=2;BaseQRankSum=-0.380;ClippingRankSum=0.000;DP=57;ExcessHet=3.0103;FS=0.000;MLEAC=1;MLEAF=0.500;MQ=42.00;MQRankSum=0.000;QD=16.05;ReadPosRankSum=-0.081;SOR=0.582	GT:AD:DP:GQ:PL	0/1:28,29:57:99:943,0,938
chrIX	44962	.	G	A	1283.77	PASS	AC=1;AF=0.500;AN=2;BaseQRankSum=1.636;ClippingRankSum=0.000;DP=68;ExcessHet=3.0103;FS=4.993;MLEAC=1;MLEAF=0.500;MQ=41.88;MQRankSum=-1.697;QD=18.88;ReadPosRankSum=0.472;SOR=1.445	GT:AD:DP:GQ:PL	0/1:28,40:68:99:1312,0,748
chrIX	53377	.	G	A	1430.77	PASS	AC=1;AF=0.500;AN=2;BaseQRankSum=1.163;ClippingRankSum=0.000;DP=74;ExcessHet=3.0103;FS=5.198;MLEAC=1;MLEAF=0.500;MQ=42.00;MQRankSum=0.000;QD=19.33;ReadPosRankSum=0.693;SOR=1.440	GT:AD:DP:GQ:PL	0/1:28,46:74:99:1459,0,741
chrIX	65609	.	G	A	475.77	PASS	AC=1;AF=0.500;AN=2;BaseQRankSum=-2.557;ClippingRankSum=0.000;DP=36;ExcessHet=3.0103;FS=0.000;MLEAC=1;MLEAF=0.500;MQ=42.00;MQRankSum=0.000;QD=13.22;ReadPosRankSum=-1.192;SOR=0.540	GT:AD:DP:GQ:PL	0/1:19,17:36:99:504,0,721
chrIX	76368	.	C	T	1394.77	PASS	AC=1;AF=0.500;AN=2;BaseQRankSum=1.581;ClippingRankSum=0.000;DP=93;ExcessHet=3.0103;FS=1.681;MLEAC=1;MLEAF=0.500;MQ=41.69;MQRankSum=-1.332;QD=15.00;ReadPosRankSum=0.518;SOR=0.884	GT:AD:DP:GQ:PL	0/1:44,49:93:99:1423,0,1151
chrIX	93663	.	C	T	802.77	PASS	AC=1;AF=0.500;AN=2;BaseQRankSum=1.009;ClippingRankSum=0.000;DP=44;ExcessHet=3.0103;FS=8.887;MLEAC=1;MLEAF=0.500;MQ=40.82;MQRankSum=0.213;QD=18.24;ReadPosRankSum=-0.958;SOR=1.060	GT:AD:DP:GQ:PL	0/1:20,24:44:99:831,0,611
chrIX	141492	.	C	T	974.77	PASS	AC=1;AF=0.500;AN=2;BaseQRankSum=0.449;ClippingRankSum=0.000;DP=67;ExcessHet=3.0103;FS=3.333;MLEAC=1;MLEAF=0.500;MQ=41.46;MQRankSum=-1.079;QD=14.55;ReadPosRankSum=-0.831;SOR=0.975	GT:AD:DP:GQ:PL	0/1:36,31:67:99:1003,0,1159
chrIX	165865	.	G	A	713.77	PASS	AC=1;AF=0.500;AN=2;BaseQRankSum=-0.589;ClippingRankSum=0.000;DP=54;ExcessHet=3.0103;FS=2.641;MLEAC=1;MLEAF=0.500;MQ=41.44;MQRankSum=-1.743;QD=13.22;ReadPosRankSum=0.329;SOR=0.312	GT:AD:DP:GQ:PL	0/1:27,27:54:99:742,0,782
chrIX	170471	.	G	A	1090.77	PASS	AC=1;AF=0.500;AN=2;BaseQRankSum=0.296;ClippingRankSum=0.000;DP=79;ExcessHet=3.0103;FS=9.514;MLEAC=1;MLEAF=0.500;MQ=41.58;MQRankSum=0.865;QD=13.98;ReadPosRankSum=-0.584;SOR=1.511	GT:AD:DP:GQ:PL	0/1:42,36:78:99:1119,0,1301
chrIX	186310	.	G	A	1072.77	PASS	AC=1;AF=0.500;AN=2;BaseQRankSum=-0.327;ClippingRankSum=0.000;DP=73;ExcessHet=3.0103;FS=0.946;MLEAC=1;MLEAF=0.500;MQ=41.81;MQRankSum=-1.211;QD=14.70;ReadPosRankSum=-1.108;SOR=0.905	GT:AD:DP:GQ:PL	0/1:37,36:73:99:1101,0,1120
chrIX	260318	.	C	T	836.77	PASS	AC=1;AF=0.500;AN=2;BaseQRankSum=-0.916;ClippingRankSum=0.000;DP=69;ExcessHet=3.0103;FS=4.996;MLEAC=1;MLEAF=0.500;MQ=42.00;MQRankSum=0.000;QD=12.49;ReadPosRankSum=0.541;SOR=1.317	GT:AD:DP:GQ:PL	0/1:39,28:67:99:865,0,1332
chrIX	268548	.	G	A	900.77	PASS	AC=1;AF=0.500;AN=2;BaseQRankSum=1.385;ClippingRankSum=0.000;DP=67;ExcessHet=3.0103;FS=5.027;MLEAC=1;MLEAF=0.500;MQ=41.78;MQRankSum=0.943;QD=13.65;ReadPosRankSum=-0.307;SOR=0.302	GT:AD:DP:GQ:PL	0/1:36,30:66:99:929,0,1066
chrIX	280209	.	C	T	778.77	PASS	AC=1;AF=0.500;AN=2;BaseQRankSum=-1.393;ClippingRankSum=0.000;DP=55;ExcessHet=3.0103;FS=1.037;MLEAC=1;MLEAF=0.500;MQ=41.15;MQRankSum=-2.102;QD=14.16;ReadPosRankSum=-1.562;SOR=0.495	GT:AD:DP:GQ:PL	0/1:25,30:55:99:807,0,743
chrIX	282868	.	G	A	1035.77	PASS	AC=1;AF=0.500;AN=2;BaseQRankSum=-0.263;ClippingRankSum=0.000;DP=75;ExcessHet=3.0103;FS=4.569;MLEAC=1;MLEAF=0.500;MQ=41.62;MQRankSum=-1.503;QD=13.81;ReadPosRankSum=1.139;SOR=1.236	GT:AD:DP:GQ:PL	0/1:40,35:75:99:1064,0,1289
chrIX	283146	.	G	A	744.77	PASS	AC=1;AF=0.500;AN=2;BaseQRankSum=-0.707;ClippingRankSum=0.000;DP=64;ExcessHet=3.0103;FS=1.040;MLEAC=1;MLEAF=0.500;MQ=42.00;MQRankSum=0.000;QD=11.64;ReadPosRankSum=-0.292;SOR=0.465	GT:AD:DP:GQ:PL	0/1:35,29:64:99:773,0,1025
chrIX	284373	.	G	A	1202.77	PASS	AC=1;AF=0.500;AN=2;BaseQRankSum=-0.882;ClippingRankSum=0.000;DP=83;ExcessHet=3.0103;FS=2.903;MLEAC=1;MLEAF=0.500;MQ=42.00;MQRankSum=0.000;QD=14.49;ReadPosRankSum=1.203;SOR=0.602	GT:AD:DP:GQ:PL	0/1:41,42:83:99:1231,0,1314
chrIX	421540	.	G	A	1202.77	PASS	AC=1;AF=0.500;AN=2;BaseQRankSum=-0.996;ClippingRankSum=0.000;DP=61;ExcessHet=3.0103;FS=5.288;MLEAC=1;MLEAF=0.500;MQ=41.70;MQRankSum=-1.303;QD=19.72;ReadPosRankSum=0.238;SOR=0.380	GT:AD:DP:GQ:PL	0/1:22,39:61:99:1231,0,618
chrIX	424464	.	G	A	997.77	PASS	AC=1;AF=0.500;AN=2;BaseQRankSum=0.272;ClippingRankSum=0.000;DP=49;ExcessHet=3.0103;FS=0.000;MLEAC=1;MLEAF=0.500;MQ=42.00;MQRankSum=0.000;QD=20.36;ReadPosRankSum=0.669;SOR=0.657	GT:AD:DP:GQ:PL	0/1:19,30:49:99:1026,0,589
chrX	54482	.	C	T	868.77	PASS	AC=1;AF=0.500;AN=2;BaseQRankSum=0.225;ClippingRankSum=0.000;DP=65;ExcessHet=3.0103;FS=2.073;MLEAC=1;MLEAF=0.500;MQ=41.78;MQRankSum=0.986;QD=13.37;ReadPosRankSum=-1.372;SOR=1.044	GT:AD:DP:GQ:PL	0/1:34,31:65:99:897,0,993
chrX	79777	.	G	A	1100.77	PASS	AC=1;AF=0.500;AN=2;BaseQRankSum=0.018;ClippingRankSum=0.000;DP=69;ExcessHet=3.0103;FS=0.909;MLEAC=1;MLEAF=0.500;MQ=41.37;MQRankSum=-0.510;QD=15.95;ReadPosRankSum=-2.512;SOR=0.869	GT:AD:DP:GQ:PL	0/1:34,35:69:99:1129,0,1073
chrX	122031	.	C	T	861.77	PASS	AC=1;AF=0.500;AN=2;BaseQRankSum=0.882;ClippingRankSum=0.000;DP=57;ExcessHet=3.0103;FS=1.040;MLEAC=1;MLEAF=0.500;MQ=40.32;MQRankSum=-0.566;QD=15.12;ReadPosRankSum=1.312;SOR=0.939	GT:AD:DP:GQ:PL	0/1:29,28:57:99:890,0,856
chrX	136698	.	G	A	629.77	PASS	AC=1;AF=0.500;AN=2;BaseQRankSum=0.355;ClippingRankSum=0.000;DP=66;ExcessHet=3.0103;FS=0.000;MLEAC=1;MLEAF=0.500;MQ=42.00;MQRankSum=0.000;QD=9.69;ReadPosRankSum=-0.157;SOR=0.646	GT:AD:DP:GQ:PL	0/1:39,26:65:99:658,0,1062
chrX	159770	.	G	A	867.77	PASS	AC=1;AF=0.500;AN=2;BaseQRankSum=0.220;ClippingRankSum=0.000;DP=65;ExcessHet=3.0103;FS=1.008;MLEAC=1;MLEAF=0.500;MQ=41.20;MQRankSum=-0.353;QD=14.23;ReadPosRankSum=1.114;SOR=0.984	GT:AD:DP:GQ:PL	0/1:28,33:61:99:896,0,735
chrX	173035	.	G	A	676.77	PASS	AC=1;AF=0.500;AN=2;BaseQRankSum=-1.194;ClippingRankSum=0.000;DP=50;ExcessHet=3.0103;FS=1.154;MLEAC=1;MLEAF=0.500;MQ=41.43;MQRankSum=-0.029;QD=13.54;ReadPosRankSum=-0.728;SOR=0.454	GT:AD:DP:GQ:PL	0/1:26,24:50:99:705,0,872
chrX	217067	.	G	A	796.77	PASS	AC=1;AF=0.500;AN=2;BaseQRankSum=0.080;ClippingRankSum=0.000;DP=62;ExcessHet=3.0103;FS=0.000;MLEAC=1;MLEAF=0.500;MQ=41.77;MQRankSum=0.883;QD=12.85;ReadPosRankSum=-1.367;SOR=0.743	GT:AD:DP:GQ:PL	0/1:36,26:62:99:825,0,1183
chrX	220851	.	C	T	830.77	PASS	AC=1;AF=0.500;AN=2;BaseQRankSum=-0.740;ClippingRankSum=0.000;DP=40;ExcessHet=3.0103;FS=2.784;MLEAC=1;MLEAF=0.500;MQ=42.00;MQRankSum=0.000;QD=20.77;ReadPosRankSum=-2.248;SOR=1.189	GT:AD:DP:GQ:PL	0/1:16,24:40:99:859,0,542
chrX	281906	.	C	T	782.77	PASS	AC=1;AF=0.500;AN=2;BaseQRankSum=1.224;ClippingRankSum=0.000;DP=49;ExcessHet=3.0103;FS=1.240;MLEAC=1;MLEAF=0.500;MQ=42.00;MQRankSum=0.000;QD=16.65;ReadPosRankSum=1.814;SOR=1.048	GT:AD:DP:GQ:PL	0/1:24,23:47:99:811,0,798
chrX	295398	.	G	A	902.77	PASS	AC=1;AF=0.500;AN=2;BaseQRankSum=-0.104;ClippingRankSum=0.000;DP=72;ExcessHet=3.0103;FS=0.000;MLEAC=1;MLEAF=0.500;MQ=41.32;MQRankSum=-1.787;QD=12.54;ReadPosRankSum=1.146;SOR=0.707	GT:AD:DP:GQ:PL	0/1:37,35:72:99:931,0,1013
chrX	337549	.	G	A	1182.77	PASS	AC=1;AF=0.500;AN=2;BaseQRankSum=0.143;ClippingRankSum=0.000;DP=81;ExcessHet=3.0103;FS=4.381;MLEAC=1;MLEAF=0.500;MQ=41.47;MQRankSum=-1.336;QD=14.78;ReadPosRankSum=-0.548;SOR=1.255	GT:AD:DP:GQ:PL	0/1:38,42:80:99:1211,0,1073
chrX	337570	.	C	T	1026.77	PASS	AC=1;AF=0.500;AN=2;BaseQRankSum=0.167;ClippingRankSum=0.000;DP=80;ExcessHet=3.0103;FS=3.077;MLEAC=1;MLEAF=0.500;MQ=41.46;MQRankSum=1.320;QD=13.00;ReadPosRankSum=1.202;SOR=0.375	GT:AD:DP:GQ:PL	0/1:43,36:79:99:1055,0,1278
chrX	405330	.	C	T	766.77	PASS	AC=1;AF=0.500;AN=2;BaseQRankSum=-0.532;ClippingRankSum=0.000;DP=79;ExcessHet=3.0103;FS=0.914;MLEAC=1;MLEAF=0.500;MQ=41.04;MQRankSum=-1.158;QD=9.71;ReadPosRankSum=-0.152;SOR=0.923	GT:AD:DP:GQ:PL	0/1:49,30:79:99:795,0,1523
chrX	405673	.	G	A	851.77	PASS	AC=1;AF=0.500;AN=2;BaseQRankSum=2.099;ClippingRankSum=0.000;DP=58;ExcessHet=3.0103;FS=0.000;MLEAC=1;MLEAF=0.500;MQ=41.26;MQRankSum=-1.905;QD=14.94;ReadPosRankSum=0.621;SOR=0.676	GT:AD:DP:GQ:PL	0/1:31,26:57:99:880,0,939
chrX	407497	.	C	T	784.77	PASS	AC=1;AF=0.500;AN=2;BaseQRankSum=0.129;ClippingRankSum=0.000;DP=55;ExcessHet=3.0103;FS=3.749;MLEAC=1;MLEAF=0.500;MQ=41.60;MQRankSum=-1.526;QD=14.27;ReadPosRankSum=-1.439;SOR=0.774	GT:AD:DP:GQ:PL	0/1:30,25:55:99:813,0,1017
chrX	414538	.	G	A	1014.77	PASS	AC=1;AF=0.500;AN=2;BaseQRankSum=1.825;ClippingRankSum=0.000;DP=61;ExcessHet=3.0103;FS=0.000;MLEAC=1;MLEAF=0.500;MQ=41.94;MQRankSum=1.381;QD=16.64;ReadPosRankSum=-0.016;SOR=0.652	GT:AD:DP:GQ:PL	0/1:32,29:61:99:1043,0,1042
chrX	425427	.	C	T	1214.77	PASS	AC=1;AF=0.500;AN=2;BaseQRankSum=-0.793;ClippingRankSum=0.000;DP=70;ExcessHet=3.0103;FS=6.484;MLEAC=1;MLEAF=0.500;MQ=42.00;MQRankSum=0.000;QD=17.35;ReadPosRankSum=0.426;SOR=0.262	GT:AD:DP:GQ:PL	0/1:29,41:70:99:1243,0,873
chrX	523994	.	G	A	536.77	PASS	AC=1;AF=0.500;AN=2;BaseQRankSum=0.208;ClippingRankSum=0.000;DP=65;ExcessHet=3.0103;FS=2.359;MLEAC=1;MLEAF=0.500;MQ=41.28;MQRankSum=-0.195;QD=8.26;ReadPosRankSum=-0.942;SOR=1.155	GT:AD:DP:GQ:PL	0/1:43,22:65:99:565,0,1318
chrX	590293	.	G	A	624.77	PASS	AC=1;AF=0.500;AN=2;BaseQRankSum=0.858;ClippingRankSum=0.000;DP=49;ExcessHet=3.0103;FS=0.000;MLEAC=1;MLEAF=0.500;MQ=42.00;MQRankSum=0.000;QD=14.20;ReadPosRankSum=1.416;SOR=0.693	GT:AD:DP:GQ:PL	0/1:24,20:44:99:653,0,842
chrX	597997	.	G	A	1537.77	PASS	AC=1;AF=0.500;AN=2;BaseQRankSum=-0.017;ClippingRankSum=0.000;DP=103;ExcessHet=3.0103;FS=0.747;MLEAC=1;MLEAF=0.500;MQ=41.86;MQRankSum=1.049;QD=14.93;ReadPosRankSum=-1.324;SOR=0.569	GT:AD:DP:GQ:PL	0/1:50,53:103:99:1566,0,1470
chrX	620520	.	C	T	843.77	PASS	AC=1;AF=0.500;AN=2;BaseQRankSum=0.260;ClippingRankSum=0.000;DP=54;ExcessHet=3.0103;FS=5.843;MLEAC=1;MLEAF=0.500;MQ=42.17;MQRankSum=0.026;QD=15.63;ReadPosRankSum=0.017;SOR=1.627	GT:AD:DP:GQ:PL	0/1:26,28:54:99:872,0,717
chrX	648799	.	C	T	1201.77	PASS	AC=1;AF=0.500;AN=2;BaseQRankSum=-0.044;ClippingRankSum=0.000;DP=70;ExcessHet=3.0103;FS=3.316;MLEAC=1;MLEAF=0.500;MQ=41.89;MQRankSum=-1.697;QD=17.67;ReadPosRankSum=2.738;SOR=0.400	GT:AD:DP:GQ:PL	0/1:28,40:68:99:1230,0,823
chrXI	32018	.	G	A	1273.77	PASS	AC=1;AF=0.500;AN=2;BaseQRankSum=1.982;ClippingRankSum=0.000;DP=95;ExcessHet=3.0103;FS=2.920;MLEAC=1;MLEAF=0.500;MQ=42.00;MQRankSum=0.000;QD=13.41;ReadPosRankSum=-1.367;SOR=0.437	GT:AD:DP:GQ:PL	0/1:51,44:95:99:1302,0,1406
chrXI	37247	.	G	A	962.77	PASS	AC=1;AF=0.500;AN=2;BaseQRankSum=1.179;ClippingRankSum=0.000;DP=74;ExcessHet=3.0103;FS=0.000;MLEAC=1;MLEAF=0.500;MQ=41.42;MQRankSum=-0.834;QD=13.01;ReadPosRankSum=0.818;SOR=0.693	GT:AD:DP:GQ:PL	0/1:43,31:74:99:991,0,1355
chrXI	46618	.	C	T	1082.77	PASS	AC=1;AF=0.500;AN=2;BaseQRankSum=0.939;ClippingRankSum=0.000;DP=87;ExcessHet=3.0103;FS=1.782;MLEAC=1;MLEAF=0.500;MQ=41.87;MQRankSum=-0.861;QD=12.45;ReadPosRankSum=1.422;SOR=0.958	GT:AD:DP:GQ:PL	0/1:44,43:87:99:1111,0,1064
chrXI	75709	.	G	A	688.77	PASS	AC=1;AF=0.500;AN=2;BaseQRankSum=0.397;ClippingRankSum=0.000;DP=58;ExcessHet=3.0103;FS=3.683;MLEAC=1;MLEAF=0.500;MQ=41.93;MQRankSum=-1.504;QD=11.88;ReadPosRankSum=1.069;SOR=0.451	GT:AD:DP:GQ:PL	0/1:31,27:58:99:717,0,858
chrXI	128801	.	G	A	786.77	PASS	AC=1;AF=0.500;AN=2;BaseQRankSum=0.783;ClippingRankSum=0.000;DP=60;ExcessHet=3.0103;FS=5.257;MLEAC=1;MLEAF=0.500;MQ=41.27;MQRankSum=-1.075;QD=13.11;ReadPosRankSum=1.380;SOR=0.287	GT:AD:DP:GQ:PL	0/1:34,26:60:99:815,0,1105
chrXI	140756	.	G	A	745.77	PASS	AC=1;AF=0.500;AN=2;BaseQRankSum=2.089;ClippingRankSum=0.000;DP=63;ExcessHet=3.0103;FS=2.278;MLEAC=1;MLEAF=0.500;MQ=41.88;MQRankSum=1.680;QD=11.84;ReadPosRankSum=0.714;SOR=0.399	GT:AD:DP:GQ:PL	0/1:38,25:63:99:774,0,1116
chrXI	146091	.	T	C	995.77	PASS	AC=1;AF=0.500;AN=2;BaseQRankSum=0.585;ClippingRankSum=0.000;DP=189;ExcessHet=3.0103;FS=11.023;MLEAC=1;MLEAF=0.500;MQ=40.67;MQRankSum=-5.092;QD=5.32;ReadPosRankSum=-3.371;SOR=1.700	GT:AD:DP:GQ:PL	0/1:145,42:187:99:1024,0,10002
chrXI	164482	.	G	A	703.77	PASS	AC=1;AF=0.500;AN=2;BaseQRankSum=-0.198;ClippingRankSum=0.000;DP=67;ExcessHet=3.0103;FS=0.000;MLEAC=1;MLEAF=0.500;MQ=41.29;MQRankSum=-2.672;QD=10.66;ReadPosRankSum=0.152;SOR=0.763	GT:AD:DP:GQ:PL	0/1:38,28:66:99:732,0,1124
chrXI	164974	.	C	T	1384.77	PASS	AC=1;AF=0.500;AN=2;BaseQRankSum=1.729;ClippingRankSum=0.000;DP=87;ExcessHet=3.0103;FS=6.019;MLEAC=1;MLEAF=0.500;MQ=41.81;MQRankSum=0.317;QD=15.92;ReadPosRankSum=1.131;SOR=1.453	GT:AD:DP:GQ:PL	0/1:35,52:87:99:1413,0,731
chrXI	203044	.	C	T	1077.77	PASS	AC=1;AF=0.500;AN=2;BaseQRankSum=1.979;ClippingRankSum=0.000;DP=84;ExcessHet=3.0103;FS=0.000;MLEAC=1;MLEAF=0.500;MQ=41.13;MQRankSum=-0.085;QD=12.83;ReadPosRankSum=0.452;SOR=0.719	GT:AD:DP:GQ:PL	0/1:48,36:84:99:1106,0,1420
chrXI	228736	.	G	A	1677.77	PASS	AC=1;AF=0.500;AN=2;BaseQRankSum=0.195;ClippingRankSum=0.000;DP=79;ExcessHet=3.0103;FS=0.963;MLEAC=1;MLEAF=0.500;MQ=41.93;MQRankSum=0.016;QD=21.51;ReadPosRankSum=-0.657;SOR=0.500	GT:AD:DP:GQ:PL	0/1:26,52:78:99:1706,0,686
chrXI	237467	.	C	T	1060.77	PASS	AC=1;AF=0.500;AN=2;BaseQRankSum=0.424;ClippingRankSum=0.000;DP=67;ExcessHet=3.0103;FS=8.418;MLEAC=1;MLEAF=0.500;MQ=41.97;MQRankSum=0.986;QD=15.83;ReadPosRankSum=-0.786;SOR=0.444	GT:AD:DP:GQ:PL	0/1:35,32:67:99:1089,0,1120
chrXI	259759	.	C	T	704.77	PASS	AC=1;AF=0.500;AN=2;BaseQRankSum=0.133;ClippingRankSum=0.000;DP=41;ExcessHet=3.0103;FS=7.988;MLEAC=1;MLEAF=0.500;MQ=41.29;MQRankSum=0.105;QD=17.19;ReadPosRankSum=0.436;SOR=2.124	GT:AD:DP:GQ:PL	0/1:20,21:41:99:733,0,706
chrXI	274503	.	G	A	824.77	PASS	AC=1;AF=0.500;AN=2;BaseQRankSum=-0.440;ClippingRankSum=0.000;DP=65;ExcessHet=3.0103;FS=4.895;MLEAC=1;MLEAF=0.500;MQ=41.42;MQRankSum=-0.931;QD=12.69;ReadPosRankSum=0.204;SOR=0.804	GT:AD:DP:GQ:PL	0/1:35,30:65:99:853,0,1059
chrXI	292240	.	G	A	1065.77	PASS	AC=1;AF=0.500;AN=2;BaseQRankSum=-0.667;ClippingRankSum=0.000;DP=79;ExcessHet=3.0103;FS=4.588;MLEAC=1;MLEAF=0.500;MQ=41.95;MQRankSum=1.479;QD=13.66;ReadPosRankSum=-2.500;SOR=0.334	GT:AD:DP:GQ:PL	0/1:38,40:78:99:1094,0,1089
chrXI	304093	.	G	A	1123.77	PASS	AC=1;AF=0.500;AN=2;BaseQRankSum=-0.367;ClippingRankSum=0.000;DP=81;ExcessHet=3.0103;FS=0.000;MLEAC=1;MLEAF=0.500;MQ=40.83;MQRankSum=-0.649;QD=13.87;ReadPosRankSum=-0.620;SOR=0.749	GT:AD:DP:GQ:PL	0/1:41,40:81:99:1152,0,1198
chrXI	307130	.	G	A	912.77	PASS	AC=1;AF=0.500;AN=2;BaseQRankSum=0.478;ClippingRankSum=0.000;DP=60;ExcessHet=3.0103;FS=0.997;MLEAC=1;MLEAF=0.500;MQ=41.19;MQRankSum=-0.796;QD=15.47;ReadPosRankSum=1.756;SOR=0.507	GT:AD:DP:GQ:PL	0/1:28,31:59:99:941,0,848
chrXI	314533	.	G	A	1834.77	PASS	AC=1;AF=0.500;AN=2;BaseQRankSum=0.932;ClippingRankSum=0.000;DP=124;ExcessHet=3.0103;FS=3.240;MLEAC=1;MLEAF=0.500;MQ=40.03;MQRankSum=-1.040;QD=14.80;ReadPosRankSum=-0.442;SOR=0.374	GT:AD:DP:GQ:PL	0/1:64,60:124:99:1863,0,1987
chrXI	317574	.	G	A	778.77	PASS	AC=1;AF=0.500;AN=2;BaseQRankSum=-0.276;ClippingRankSum=0.000;DP=48;ExcessHet=3.0103;FS=4.670;MLEAC=1;MLEAF=0.500;MQ=41.92;MQRankSum=-1.400;QD=16.22;ReadPosRankSum=0.193;SOR=0.207	GT:AD:DP:GQ:PL	0/1:24,24:48:99:807,0,860
chrXI	338847	.	G	A	759.77	PASS	AC=1;AF=0.500;AN=2;BaseQRankSum=2.189;ClippingRankSum=0.000;DP=49;ExcessHet=3.0103;FS=3.043;MLEAC=1;MLEAF=0.500;MQ=41.84;MQRankSum=2.129;QD=15.51;ReadPosRankSum=-0.181;SOR=1.289	GT:AD:DP:GQ:PL	0/1:24,25:49:99:788,0,610
chrXI	340467	.	G	A	1298.77	PASS	AC=1;AF=0.500;AN=2;BaseQRankSum=0.626;ClippingRankSum=0.000;DP=62;ExcessHet=3.0103;FS=3.512;MLEAC=1;MLEAF=0.500;MQ=41.97;MQRankSum=-0.789;QD=20.95;ReadPosRankSum=-2.176;SOR=1.165	GT:AD:DP:GQ:PL	0/1:25,37:62:99:1327,0,783
chrXI	352099	.	G	A	1270.77	PASS	AC=1;AF=0.500;AN=2;BaseQRankSum=0.890;ClippingRankSum=0.000;DP=92;ExcessHet=3.0103;FS=0.801;MLEAC=1;MLEAF=0.500;MQ=41.17;MQRankSum=-2.099;QD=13.96;ReadPosRankSum=-0.158;SOR=0.871	GT:AD:DP:GQ:PL	0/1:48,43:91:99:1299,0,1436
chrXI	362359	.	G	A	1381.77	PASS	AC=1;AF=0.500;AN=2;BaseQRankSum=-1.519;ClippingRankSum=0.000;DP=78;ExcessHet=3.0103;FS=11.722;MLEAC=1;MLEAF=0.500;MQ=41.95;MQRankSum=-1.300;QD=17.71;ReadPosRankSum=-0.208;SOR=1.480	GT:AD:DP:GQ:PL	0/1:36,42:78:99:1410,0,1301
chrXI	418483	.	G	A	607.77	PASS	AC=1;AF=0.500;AN=2;BaseQRankSum=-0.303;ClippingRankSum=0.000;DP=42;ExcessHet=3.0103;FS=0.000;MLEAC=1;MLEAF=0.500;MQ=41.91;MQRankSum=-1.506;QD=14.82;ReadPosRankSum=-0.341;SOR=0.527	GT:AD:DP:GQ:PL	0/1:22,19:41:99:636,0,737
chrXI	419617	.	G	A	676.77	PASS	AC=1;AF=0.500;AN=2;BaseQRankSum=1.566;ClippingRankSum=0.000;DP=45;ExcessHet=3.0103;FS=0.000;MLEAC=1;MLEAF=0.500;MQ=41.34;MQRankSum=1.370;QD=15.04;ReadPosRankSum=0.512;SOR=0.833	GT:AD:DP:GQ:PL	0/1:24,21:45:99:705,0,763
chrXI	487458	.	C	T	587.77	PASS	AC=1;AF=0.500;AN=2;BaseQRankSum=0.445;ClippingRankSum=0.000;DP=37;ExcessHet=3.0103;FS=7.125;MLEAC=1;MLEAF=0.500;MQ=42.00;MQRankSum=0.000;QD=15.89;ReadPosRankSum=-1.572;SOR=1.127	GT:AD:DP:GQ:PL	0/1:18,19:37:99:616,0,548
chrXI	487712	.	C	T	599.77	PASS	AC=1;AF=0.500;AN=2;BaseQRankSum=-0.897;ClippingRankSum=0.000;DP=53;ExcessHet=3.0103;FS=5.559;MLEAC=1;MLEAF=0.500;MQ=42.00;MQRankSum=0.000;QD=11.32;ReadPosRankSum=0.658;SOR=0.598	GT:AD:DP:GQ:PL	0/1:31,22:53:99:628,0,989
chrXI	487992	.	C	T	1425.77	PASS	AC=1;AF=0.500;AN=2;BaseQRankSum=-1.257;ClippingRankSum=0.000;DP=105;ExcessHet=3.0103;FS=2.505;MLEAC=1;MLEAF=0.500;MQ=41.06;MQRankSum=-1.935;QD=13.71;ReadPosRankSum=-1.757;SOR=0.949	GT:AD:DP:GQ:PL	0/1:53,51:104:99:1454,0,1626
chrXI	511935	.	G	A	1154.77	PASS	AC=1;AF=0.500;AN=2;BaseQRankSum=-1.052;ClippingRankSum=0.000;DP=55;ExcessHet=3.0103;FS=2.570;MLEAC=1;MLEAF=0.500;MQ=41.74;MQRankSum=-0.779;QD=21.00;ReadPosRankSum=-1.228;SOR=1.127	GT:AD:DP:GQ:PL	0/1:22,33:55:99:1183,0,763
chrXI	541509	.	G	A	1038.77	PASS	AC=1;AF=0.500;AN=2;BaseQRankSum=1.176;ClippingRankSum=0.000;DP=62;ExcessHet=3.0103;FS=6.933;MLEAC=1;MLEAF=0.500;MQ=42.00;MQRankSum=0.000;QD=16.75;ReadPosRankSum=-1.281;SOR=1.168	GT:AD:DP:GQ:PL	0/1:30,32:62:99:1067,0,914
chrXI	542863	.	G	A	394.77	PASS	AC=1;AF=0.500;AN=2;BaseQRankSum=1.546;ClippingRankSum=0.000;DP=47;ExcessHet=3.0103;FS=4.734;MLEAC=1;MLEAF=0.500;MQ=41.61;MQRankSum=-0.165;QD=8.40;ReadPosRankSum=-1.318;SOR=0.241	GT:AD:DP:GQ:PL	0/1:33,14:47:99:423,0,1120
chrXI	551360	.	G	A	842.77	PASS	AC=1;AF=0.500;AN=2;BaseQRankSum=0.546;ClippingRankSum=0.000;DP=63;ExcessHet=3.0103;FS=2.154;MLEAC=1;MLEAF=0.500;MQ=41.74;MQRankSum=1.275;QD=13.59;ReadPosRankSum=0.602;SOR=0.445	GT:AD:DP:GQ:PL	0/1:35,27:62:99:871,0,1194
chrXI	557324	.	G	A	745.77	PASS	AC=1;AF=0.500;AN=2;BaseQRankSum=-0.028;ClippingRankSum=0.000;DP=52;ExcessHet=3.0103;FS=2.304;MLEAC=1;MLEAF=0.500;MQ=41.53;MQRankSum=-0.777;QD=14.34;ReadPosRankSum=0.925;SOR=0.433	GT:AD:DP:GQ:PL	0/1:25,27:52:99:774,0,701
chrXI	559235	.	G	A	774.73	PASS	AC=1;AF=0.500;AN=2;BaseQRankSum=0.399;ClippingRankSum=0.000;DP=53;ExcessHet=3.0103;FS=10.255;MLEAC=1;MLEAF=0.500;MQ=42.00;MQRankSum=0.000;QD=16.84;ReadPosRankSum=1.307;SOR=2.494	GT:AD:DP:GQ:PL	0/1:21,25:46:99:812,0,732
chrXI	572811	.	C	T	801.77	PASS	AC=1;AF=0.500;AN=2;BaseQRankSum=0.699;ClippingRankSum=0.000;DP=58;ExcessHet=3.0103;FS=1.021;MLEAC=1;MLEAF=0.500;MQ=41.97;MQRankSum=0.951;QD=14.07;ReadPosRankSum=-0.267;SOR=0.946	GT:AD:DP:GQ:PL	0/1:31,26:57:99:830,0,961
chrXI	581237	.	T	A	699.77	PASS	AC=1;AF=0.500;AN=2;BaseQRankSum=1.039;ClippingRankSum=0.000;DP=41;ExcessHet=3.0103;FS=0.000;MLEAC=1;MLEAF=0.500;MQ=40.54;MQRankSum=-6.282;QD=17.07;ReadPosRankSum=-2.929;SOR=0.813	GT:AD:DP:GQ:PL	0/1:37,4:41:99:728,0,11264
chrXI	605807	.	C	T	1124.77	PASS	AC=1;AF=0.500;AN=2;BaseQRankSum=3.588;ClippingRankSum=0.000;DP=78;ExcessHet=3.0103;FS=1.869;MLEAC=1;MLEAF=0.500;MQ=42.00;MQRankSum=0.000;QD=14.42;ReadPosRankSum=1.307;SOR=0.500	GT:AD:DP:GQ:PL	0/1:45,33:78:99:1153,0,1357
chrXII	81477	.	C	T	690.77	PASS	AC=1;AF=0.500;AN=2;BaseQRankSum=-0.038;ClippingRankSum=0.000;DP=51;ExcessHet=3.0103;FS=10.314;MLEAC=1;MLEAF=0.500;MQ=41.63;MQRankSum=0.532;QD=13.54;ReadPosRankSum=-0.890;SOR=1.403	GT:AD:DP:GQ:PL	0/1:27,24:51:99:719,0,861
chrXII	88839	.	C	T	1273.77	PASS	AC=1;AF=0.500;AN=2;BaseQRankSum=0.404;ClippingRankSum=0.000;DP=59;ExcessHet=3.0103;FS=6.122;MLEAC=1;MLEAF=0.500;MQ=41.40;MQRankSum=1.854;QD=22.35;ReadPosRankSum=1.570;SOR=1.591	GT:AD:DP:GQ:PL	0/1:19,38:57:99:1302,0,574
chrXII	89570	.	C	T	1367.77	PASS	AC=1;AF=0.500;AN=2;BaseQRankSum=-1.170;ClippingRankSum=0.000;DP=70;ExcessHet=3.0103;FS=18.591;MLEAC=1;MLEAF=0.500;MQ=41.47;MQRankSum=-1.441;QD=19.82;ReadPosRankSum=0.877;SOR=0.590	GT:AD:DP:GQ:PL	0/1:32,37:69:99:1396,0,2143
chrXII	147627	.	G	A	641.77	PASS	AC=1;AF=0.500;AN=2;BaseQRankSum=-1.123;ClippingRankSum=0.000;DP=63;ExcessHet=3.0103;FS=0.000;MLEAC=1;MLEAF=0.500;MQ=40.78;MQRankSum=-0.159;QD=10.52;ReadPosRankSum=-0.428;SOR=0.642	GT:AD:DP:GQ:PL	0/1:36,25:61:99:670,0,1097
chrXII	180105	.	C	T	1158.77	PASS	AC=1;AF=0.500;AN=2;BaseQRankSum=1.280;ClippingRankSum=0.000;DP=67;ExcessHet=3.0103;FS=13.336;MLEAC=1;MLEAF=0.500;MQ=41.51;MQRankSum=1.281;QD=17.56;ReadPosRankSum=1.077;SOR=1.278	GT:AD:DP:GQ:PL	0/1:29,37:66:99:1187,0,828
chrXII	180170	.	C	T	754.77	PASS	AC=1;AF=0.500;AN=2;BaseQRankSum=2.382;ClippingRankSum=0.000;DP=57;ExcessHet=3.0103;FS=7.812;MLEAC=1;MLEAF=0.500;MQ=41.46;MQRankSum=0.334;QD=13.24;ReadPosRankSum=1.584;SOR=1.828	GT:AD:DP:GQ:PL	0/1:33,24:57:99:783,0,1030
chrXII	196907	.	C	T	897.77	PASS	AC=1;AF=0.500;AN=2;BaseQRankSum=-0.639;ClippingRankSum=0.000;DP=65;ExcessHet=3.0103;FS=6.830;MLEAC=1;MLEAF=0.500;MQ=42.00;MQRankSum=0.000;QD=13.81;ReadPosRankSum=0.887;SOR=0.228	GT:AD:DP:GQ:PL	0/1:32,33:65:99:926,0,921
chrXII	198728	.	G	A	1112.77	PASS	AC=1;AF=0.500;AN=2;BaseQRankSum=-0.993;ClippingRankSum=0.000;DP=68;ExcessHet=3.0103;FS=3.401;MLEAC=1;MLEAF=0.500;MQ=41.55;MQRankSum=-1.472;QD=16.61;ReadPosRankSum=0.427;SOR=0.371	GT:AD:DP:GQ:PL	0/1:28,39:67:99:1141,0,837
chrXII	198786	.	C	T	804.77	PASS	AC=1;AF=0.500;AN=2;BaseQRankSum=0.254;ClippingRankSum=0.000;DP=59;ExcessHet=3.0103;FS=1.052;MLEAC=1;MLEAF=0.500;MQ=41.48;MQRankSum=1.695;QD=13.64;ReadPosRankSum=-0.228;SOR=0.859	GT:AD:DP:GQ:PL	0/1:31,28:59:99:833,0,905
chrXII	199282	.	C	T	1216.77	PASS	AC=1;AF=0.500;AN=2;BaseQRankSum=0.249;ClippingRankSum=0.000;DP=85;ExcessHet=3.0103;FS=0.000;MLEAC=1;MLEAF=0.500;MQ=41.95;MQRankSum=-1.357;QD=14.31;ReadPosRankSum=-0.445;SOR=0.648	GT:AD:DP:GQ:PL	0/1:41,44:85:99:1245,0,1141
chrXII	212214	.	G	A	1237.77	PASS	AC=1;AF=0.500;AN=2;BaseQRankSum=1.030;ClippingRankSum=0.000;DP=84;ExcessHet=3.0103;FS=0.000;MLEAC=1;MLEAF=0.500;MQ=41.95;MQRankSum=1.492;QD=14.91;ReadPosRankSum=-2.242;SOR=0.713	GT:AD:DP:GQ:PL	0/1:40,43:83:99:1266,0,1085
chrXII	212343	.	G	A	1070.77	PASS	AC=1;AF=0.500;AN=2;BaseQRankSum=-2.834;ClippingRankSum=0.000;DP=54;ExcessHet=3.0103;FS=1.062;MLEAC=1;MLEAF=0.500;MQ=41.96;MQRankSum=-0.729;QD=19.83;ReadPosRankSum=-0.068;SOR=0.527	GT:AD:DP:GQ:PL	0/1:20,34:54:99:1099,0,697
chrXII	214160	.	C	T	1287.77	PASS	AC=1;AF=0.500;AN=2;BaseQRankSum=0.159;ClippingRankSum=0.000;DP=69;ExcessHet=3.0103;FS=8.569;MLEAC=1;MLEAF=0.500;MQ=42.00;MQRankSum=0.000;QD=18.66;ReadPosRankSum=-0.678;SOR=1.682	GT:AD:DP:GQ:PL	0/1:29,40:69:99:1316,0,814
chrXII	265407	.	C	T	1229.77	PASS	AC=1;AF=0.500;AN=2;BaseQRankSum=3.319;ClippingRankSum=0.000;DP=50;ExcessHet=3.0103;FS=0.000;MLEAC=1;MLEAF=0.500;MQ=41.64;MQRankSum=-0.871;QD=25.10;ReadPosRankSum=0.462;SOR=0.608	GT:AD:DP:GQ:PL	0/1:14,35:49:99:1258,0,326
chrXII	274118	.	C	T	466.77	PASS	AC=1;AF=0.500;AN=2;BaseQRankSum=-0.789;ClippingRankSum=0.000;DP=53;ExcessHet=3.0103;FS=6.926;MLEAC=1;MLEAF=0.500;MQ=42.00;MQRankSum=0.000;QD=9.15;ReadPosRankSum=-1.160;SOR=1.901	GT:AD:DP:GQ:PL	0/1:34,17:51:99:495,0,1172
chrXII	282848	.	C	T	1106.77	PASS	AC=1;AF=0.500;AN=2;BaseQRankSum=-1.267;ClippingRankSum=0.000;DP=71;ExcessHet=3.0103;FS=0.000;MLEAC=1;MLEAF=0.500;MQ=41.94;MQRankSum=-1.307;QD=15.59;ReadPosRankSum=-0.582;SOR=0.638	GT:AD:DP:GQ:PL	0/1:33,38:71:99:1135,0,1046
chrXII	290170	.	C	T	756.77	PASS	AC=1;AF=0.500;AN=2;BaseQRankSum=0.749;ClippingRankSum=0.000;DP=44;ExcessHet=3.0103;FS=0.000;MLEAC=1;MLEAF=0.500;MQ=40.92;MQRankSum=-0.175;QD=17.60;ReadPosRankSum=-0.136;SOR=0.596	GT:AD:DP:GQ:PL	0/1:20,23:43:99:785,0,673
chrXII	292193	.	C	T	1228.77	PASS	AC=1;AF=0.500;AN=2;BaseQRankSum=0.183;ClippingRankSum=0.000;DP=80;ExcessHet=3.0103;FS=0.000;MLEAC=1;MLEAF=0.500;MQ=41.99;MQRankSum=-2.518;QD=15.55;ReadPosRankSum=-0.368;SOR=0.767	GT:AD:DP:GQ:PL	0/1:36,43:79:99:1257,0,1004
chrXII	319096	.	C	T	1471.77	PASS	AC=1;AF=0.500;AN=2;BaseQRankSum=1.482;ClippingRankSum=0.000;DP=88;ExcessHet=3.0103;FS=3.077;MLEAC=1;MLEAF=0.500;MQ=41.93;MQRankSum=-0.471;QD=16.92;ReadPosRankSum=0.951;SOR=1.122	GT:AD:DP:GQ:PL	0/1:41,46:87:99:1500,0,1203
chrXII	332379	.	C	T	1135.77	PASS	AC=1;AF=0.500;AN=2;BaseQRankSum=-2.114;ClippingRankSum=0.000;DP=69;ExcessHet=3.0103;FS=0.000;MLEAC=1;MLEAF=0.500;MQ=41.56;MQRankSum=-1.524;QD=16.46;ReadPosRankSum=-1.361;SOR=0.601	GT:AD:DP:GQ:PL	0/1:30,39:69:99:1164,0,936
chrXII	336176	.	C	T	396.77	PASS	AC=1;AF=0.500;AN=2;BaseQRankSum=1.660;ClippingRankSum=0.000;DP=33;ExcessHet=3.0103;FS=3.772;MLEAC=1;MLEAF=0.500;MQ=42.00;MQRankSum=0.000;QD=12.02;ReadPosRankSum=0.544;SOR=0.223	GT:AD:DP:GQ:PL	0/1:21,12:33:99:425,0,786
chrXII	348654	.	G	A	555.77	PASS	AC=1;AF=0.500;AN=2;BaseQRankSum=-1.239;ClippingRankSum=0.000;DP=43;ExcessHet=3.0103;FS=0.000;MLEAC=1;MLEAF=0.500;MQ=42.00;MQRankSum=0.000;QD=12.92;ReadPosRankSum=-1.099;SOR=0.678	GT:AD:DP:GQ:PL	0/1:23,20:43:99:584,0,764
chrXII	387705	.	C	T	729.77	PASS	AC=1;AF=0.500;AN=2;BaseQRankSum=0.750;ClippingRankSum=0.000;DP=62;ExcessHet=3.0103;FS=9.407;MLEAC=1;MLEAF=0.500;MQ=41.97;MQRankSum=-1.144;QD=11.77;ReadPosRankSum=0.392;SOR=1.981	GT:AD:DP:GQ:PL	0/1:36,26:62:99:758,0,1036
chrXII	396609	.	G	A	1029.77	PASS	AC=1;AF=0.500;AN=2;BaseQRankSum=-2.743;ClippingRankSum=0.000;DP=63;ExcessHet=3.0103;FS=0.979;MLEAC=1;MLEAF=0.500;MQ=41.42;MQRankSum=-2.196;QD=16.35;ReadPosRankSum=-0.351;SOR=0.479	GT:AD:DP:GQ:PL	0/1:27,36:63:99:1058,0,912
chrXII	551683	.	G	A	1030.77	PASS	AC=1;AF=0.500;AN=2;BaseQRankSum=-2.628;ClippingRankSum=0.000;DP=65;ExcessHet=3.0103;FS=0.000;MLEAC=1;MLEAF=0.500;MQ=41.65;MQRankSum=-0.828;QD=16.11;ReadPosRankSum=-0.024;SOR=0.715	GT:AD:DP:GQ:PL	0/1:25,39:64:99:1059,0,752
chrXII	588973	.	G	A	1207.77	PASS	AC=1;AF=0.500;AN=2;BaseQRankSum=-0.865;ClippingRankSum=0.000;DP=59;ExcessHet=3.0103;FS=4.112;MLEAC=1;MLEAF=0.500;MQ=41.52;MQRankSum=1.875;QD=20.47;ReadPosRankSum=-1.345;SOR=1.460	GT:AD:DP:GQ:PL	0/1:22,37:59:99:1236,0,729
chrXII	628449	.	C	T	745.77	PASS	AC=1;AF=0.500;AN=2;BaseQRankSum=0.386;ClippingRankSum=0.000;DP=44;ExcessHet=3.0103;FS=2.649;MLEAC=1;MLEAF=0.500;MQ=40.64;MQRankSum=-0.258;QD=16.95;ReadPosRankSum=-1.500;SOR=0.754	GT:AD:DP:GQ:PL	0/1:19,25:44:99:774,0,561
chrXII	633753	.	G	A	507.77	PASS	AC=1;AF=0.500;AN=2;BaseQRankSum=1.546;ClippingRankSum=0.000;DP=49;ExcessHet=3.0103;FS=0.000;MLEAC=1;MLEAF=0.500;MQ=41.92;MQRankSum=1.138;QD=10.58;ReadPosRankSum=-2.285;SOR=0.644	GT:AD:DP:GQ:PL	0/1:30,18:48:99:536,0,881
chrXII	636659	.	C	T	306.77	PASS	AC=1;AF=0.500;AN=2;BaseQRankSum=-0.617;ClippingRankSum=0.000;DP=27;ExcessHet=3.0103;FS=5.988;MLEAC=1;MLEAF=0.500;MQ=41.86;MQRankSum=-1.559;QD=11.36;ReadPosRankSum=0.838;SOR=1.316	GT:AD:DP:GQ:PL	0/1:15,12:27:99:335,0,522
chrXII	672981	.	C	T	528.77	PASS	AC=1;AF=0.500;AN=2;BaseQRankSum=-0.235;ClippingRankSum=0.000;DP=48;ExcessHet=3.0103;FS=8.671;MLEAC=1;MLEAF=0.500;MQ=40.63;MQRankSum=0.266;QD=11.49;ReadPosRankSum=0.000;SOR=0.873	GT:AD:DP:GQ:PL	0/1:26,20:46:99:557,0,799
chrXII	680843	.	C	T	1370.77	PASS	AC=1;AF=0.500;AN=2;BaseQRankSum=0.320;ClippingRankSum=0.000;DP=94;ExcessHet=3.0103;FS=1.692;MLEAC=1;MLEAF=0.500;MQ=41.70;MQRankSum=-0.023;QD=14.58;ReadPosRankSum=-2.994;SOR=0.899	GT:AD:DP:GQ:PL	0/1:48,46:94:99:1399,0,1444
chrXII	704222	.	G	A	923.77	PASS	AC=1;AF=0.500;AN=2;BaseQRankSum=0.936;ClippingRankSum=0.000;DP=57;ExcessHet=3.0103;FS=2.244;MLEAC=1;MLEAF=0.500;MQ=41.49;MQRankSum=0.051;QD=16.50;ReadPosRankSum=0.593;SOR=0.439	GT:AD:DP:GQ:PL	0/1:27,29:56:99:952,0,836
chrXII	792930	.	G	A	695.77	PASS	AC=1;AF=0.500;AN=2;BaseQRankSum=-0.764;ClippingRankSum=0.000;DP=43;ExcessHet=3.0103;FS=0.000;MLEAC=1;MLEAF=0.500;MQ=41.57;MQRankSum=0.689;QD=16.18;ReadPosRankSum=-0.441;SOR=0.575	GT:AD:DP:GQ:PL	0/1:20,23:43:99:724,0,687
chrXII	797144	.	C	T	1019.77	PASS	AC=1;AF=0.500;AN=2;BaseQRankSum=-1.757;ClippingRankSum=0.000;DP=60;ExcessHet=3.0103;FS=5.210;MLEAC=1;MLEAF=0.500;MQ=41.75;MQRankSum=1.217;QD=17.00;ReadPosRankSum=1.209;SOR=1.371	GT:AD:DP:GQ:PL	0/1:25,35:60:99:1048,0,808
chrXII	856180	.	C	T	816.77	PASS	AC=1;AF=0.500;AN=2;BaseQRankSum=0.223;ClippingRankSum=0.000;DP=62;ExcessHet=3.0103;FS=6.995;MLEAC=1;MLEAF=0.500;MQ=41.29;MQRankSum=0.418;QD=13.17;ReadPosRankSum=-1.903;SOR=1.609	GT:AD:DP:GQ:PL	0/1:34,28:62:99:845,0,1038
chrXII	857439	.	C	T	896.77	PASS	AC=1;AF=0.500;AN=2;BaseQRankSum=-0.746;ClippingRankSum=0.000;DP=60;ExcessHet=3.0103;FS=5.293;MLEAC=1;MLEAF=0.500;MQ=42.00;MQRankSum=0.000;QD=14.95;ReadPosRankSum=0.445;SOR=1.473	GT:AD:DP:GQ:PL	0/1:28,32:60:99:925,0,855
chrXII	868649	.	G	A	1047.77	PASS	AC=1;AF=0.500;AN=2;BaseQRankSum=2.637;ClippingRankSum=0.000;DP=61;ExcessHet=3.0103;FS=0.000;MLEAC=1;MLEAF=0.500;MQ=41.94;MQRankSum=1.499;QD=17.46;ReadPosRankSum=1.205;SOR=0.784	GT:AD:DP:GQ:PL	0/1:29,31:60:99:1076,0,812
chrXII	894701	.	C	T	1151.77	PASS	AC=1;AF=0.500;AN=2;BaseQRankSum=1.128;ClippingRankSum=0.000;DP=92;ExcessHet=3.0103;FS=0.000;MLEAC=1;MLEAF=0.500;MQ=41.98;MQRankSum=-1.107;QD=12.66;ReadPosRankSum=-0.371;SOR=0.656	GT:AD:DP:GQ:PL	0/1:51,40:91:99:1180,0,1439
chrXII	903762	.	C	T	1083.77	PASS	AC=1;AF=0.500;AN=2;BaseQRankSum=0.972;ClippingRankSum=0.000;DP=71;ExcessHet=3.0103;FS=12.370;MLEAC=1;MLEAF=0.500;MQ=41.54;MQRankSum=0.043;QD=15.26;ReadPosRankSum=0.668;SOR=1.535	GT:AD:DP:GQ:PL	0/1:34,37:71:99:1112,0,917
chrXII	932690	.	C	T	398.77	PASS	AC=1;AF=0.500;AN=2;BaseQRankSum=1.193;ClippingRankSum=0.000;DP=37;ExcessHet=3.0103;FS=0.000;MLEAC=1;MLEAF=0.500;MQ=42.00;MQRankSum=0.000;QD=10.78;ReadPosRankSum=-1.004;SOR=0.836	GT:AD:DP:GQ:PL	0/1:24,13:37:99:427,0,753
chrXII	962956	.	C	T	1025.77	PASS	AC=1;AF=0.500;AN=2;BaseQRankSum=1.730;ClippingRankSum=0.000;DP=60;ExcessHet=3.0103;FS=2.156;MLEAC=1;MLEAF=0.500;MQ=41.75;MQRankSum=-0.841;QD=17.10;ReadPosRankSum=-1.214;SOR=0.446	GT:AD:DP:GQ:PL	0/1:26,34:60:99:1054,0,691
chrXII	1011280	.	G	A	715.77	PASS	AC=1;AF=0.500;AN=2;BaseQRankSum=-0.112;ClippingRankSum=0.000;DP=70;ExcessHet=3.0103;FS=0.921;MLEAC=1;MLEAF=0.500;MQ=41.54;MQRankSum=-2.565;QD=10.23;ReadPosRankSum=0.412;SOR=0.826	GT:AD:DP:GQ:PL	0/1:43,27:70:99:744,0,1412
chrXII	1028728	.	G	A	1130.77	PASS	AC=1;AF=0.500;AN=2;BaseQRankSum=-0.395;ClippingRankSum=0.000;DP=79;ExcessHet=3.0103;FS=0.970;MLEAC=1;MLEAF=0.500;MQ=41.37;MQRankSum=1.572;QD=14.31;ReadPosRankSum=-0.296;SOR=0.908	GT:AD:DP:GQ:PL	0/1:42,37:79:99:1159,0,1320
chrXII	1031710	.	C	T	1100.77	PASS	AC=1;AF=0.500;AN=2;BaseQRankSum=-1.234;ClippingRankSum=0.000;DP=85;ExcessHet=3.0103;FS=0.824;MLEAC=1;MLEAF=0.500;MQ=41.66;MQRankSum=-0.017;QD=13.26;ReadPosRankSum=-2.670;SOR=0.754	GT:AD:DP:GQ:PL	0/1:43,40:83:99:1129,0,1331
chrXII	1033572	.	C	T	1270.77	PASS	AC=1;AF=0.500;AN=2;BaseQRankSum=0.628;ClippingRankSum=0.000;DP=70;ExcessHet=3.0103;FS=0.927;MLEAC=1;MLEAF=0.500;MQ=41.79;MQRankSum=1.118;QD=18.15;ReadPosRankSum=-1.292;SOR=0.531	GT:AD:DP:GQ:PL	0/1:32,38:70:99:1299,0,1030
chrXIII	10488	.	C	T	832.77	PASS	AC=1;AF=0.500;AN=2;BaseQRankSum=1.287;ClippingRankSum=0.000;DP=63;ExcessHet=3.0103;FS=5.014;MLEAC=1;MLEAF=0.500;MQ=42.16;MQRankSum=0.249;QD=13.22;ReadPosRankSum=-0.666;SOR=0.939	GT:AD:DP:GQ:PL	0/1:34,29:63:99:861,0,984
chrXIII	35884	.	C	T	732.77	PASS	AC=1;AF=0.500;AN=2;BaseQRankSum=1.321;ClippingRankSum=0.000;DP=72;ExcessHet=3.0103;FS=0.938;MLEAC=1;MLEAF=0.500;MQ=41.60;MQRankSum=-1.932;QD=10.18;ReadPosRankSum=-1.083;SOR=0.556	GT:AD:DP:GQ:PL	0/1:47,25:72:99:761,0,1520
chrXIII	71502	.	C	T	819.77	PASS	AC=1;AF=0.500;AN=2;BaseQRankSum=0.768;ClippingRankSum=0.000;DP=66;ExcessHet=3.0103;FS=3.437;MLEAC=1;MLEAF=0.500;MQ=41.97;MQRankSum=0.863;QD=12.42;ReadPosRankSum=-0.457;SOR=0.755	GT:AD:DP:GQ:PL	0/1:39,27:66:99:848,0,1241
chrXIII	220169	.	C	T	1480.77	PASS	AC=1;AF=0.500;AN=2;BaseQRankSum=0.274;ClippingRankSum=0.000;DP=90;ExcessHet=3.0103;FS=0.799;MLEAC=1;MLEAF=0.500;MQ=41.93;MQRankSum=-0.302;QD=16.45;ReadPosRankSum=0.533;SOR=0.575	GT:AD:DP:GQ:PL	0/1:38,52:90:99:1509,0,1011
chrXIII	272361	.	C	T	1020.77	PASS	AC=1;AF=0.500;AN=2;BaseQRankSum=-1.617;ClippingRankSum=0.000;DP=57;ExcessHet=3.0103;FS=2.245;MLEAC=1;MLEAF=0.500;MQ=42.00;MQRankSum=0.000;QD=17.91;ReadPosRankSum=0.257;SOR=0.645	GT:AD:DP:GQ:PL	0/1:25,32:57:99:1049,0,841
chrXIII	316580	.	C	T	902.77	PASS	AC=1;AF=0.500;AN=2;BaseQRankSum=-0.879;ClippingRankSum=0.000;DP=67;ExcessHet=3.0103;FS=4.931;MLEAC=1;MLEAF=0.500;MQ=41.82;MQRankSum=-0.877;QD=13.89;ReadPosRankSum=0.384;SOR=0.299	GT:AD:DP:GQ:PL	0/1:33,32:65:99:931,0,1059
chrXIII	412452	.	C	T	1449.77	PASS	AC=1;AF=0.500;AN=2;BaseQRankSum=0.309;ClippingRankSum=0.000;DP=80;ExcessHet=3.0103;FS=3.052;MLEAC=1;MLEAF=0.500;MQ=41.64;MQRankSum=-1.237;QD=18.12;ReadPosRankSum=-0.081;SOR=0.391	GT:AD:DP:GQ:PL	0/1:35,45:80:99:1478,0,1065
chrXIII	429399	.	C	T	1064.77	PASS	AC=1;AF=0.500;AN=2;BaseQRankSum=1.302;ClippingRankSum=0.000;DP=61;ExcessHet=3.0103;FS=0.000;MLEAC=1;MLEAF=0.500;MQ=41.94;MQRankSum=1.624;QD=17.46;ReadPosRankSum=-0.087;SOR=0.601	GT:AD:DP:GQ:PL	0/1:27,34:61:99:1093,0,752
chrXIII	445944	.	C	T	1210.77	PASS	AC=1;AF=0.500;AN=2;BaseQRankSum=2.784;ClippingRankSum=0.000;DP=75;ExcessHet=3.0103;FS=0.000;MLEAC=1;MLEAF=0.500;MQ=41.95;MQRankSum=-1.330;QD=16.36;ReadPosRankSum=-2.271;SOR=0.790	GT:AD:DP:GQ:PL	0/1:35,39:74:99:1239,0,908
chrXIII	448293	.	C	T	1243.77	PASS	AC=1;AF=0.500;AN=2;BaseQRankSum=0.284;ClippingRankSum=0.000;DP=60;ExcessHet=3.0103;FS=1.009;MLEAC=1;MLEAF=0.500;MQ=41.87;MQRankSum=0.437;QD=20.73;ReadPosRankSum=0.922;SOR=0.509	GT:AD:DP:GQ:PL	0/1:24,36:60:99:1272,0,756
chrXIII	449737	.	C	T	1052.77	PASS	AC=1;AF=0.500;AN=2;BaseQRankSum=1.990;ClippingRankSum=0.000;DP=70;ExcessHet=3.0103;FS=2.010;MLEAC=1;MLEAF=0.500;MQ=41.59;MQRankSum=-1.445;QD=15.04;ReadPosRankSum=-0.529;SOR=0.426	GT:AD:DP:GQ:PL	0/1:36,34:70:99:1081,0,1048
chrXIII	483871	.	C	T	1092.77	PASS	AC=1;AF=0.500;AN=2;BaseQRankSum=2.394;ClippingRankSum=0.000;DP=57;ExcessHet=3.0103;FS=1.132;MLEAC=1;MLEAF=0.500;MQ=41.50;MQRankSum=1.699;QD=19.17;ReadPosRankSum=1.795;SOR=1.012	GT:AD:DP:GQ:PL	0/1:24,33:57:99:1121,0,636
chrXIII	494048	.	G	A	460.77	PASS	AC=1;AF=0.500;AN=2;BaseQRankSum=1.344;ClippingRankSum=0.000;DP=38;ExcessHet=3.0103;FS=0.000;MLEAC=1;MLEAF=0.500;MQ=42.00;MQRankSum=0.000;QD=12.13;ReadPosRankSum=-2.227;SOR=0.671	GT:AD:DP:GQ:PL	0/1:24,14:38:99:489,0,790
chrXIII	494255	.	G	A	628.77	PASS	AC=1;AF=0.500;AN=2;BaseQRankSum=-1.630;ClippingRankSum=0.000;DP=50;ExcessHet=3.0103;FS=4.212;MLEAC=1;MLEAF=0.500;MQ=42.00;MQRankSum=0.000;QD=12.83;ReadPosRankSum=0.491;SOR=1.480	GT:AD:DP:GQ:PL	0/1:26,23:49:99:657,0,859
chrXIII	511252	.	C	T	1396.77	PASS	AC=1;AF=0.500;AN=2;BaseQRankSum=1.469;ClippingRankSum=0.000;DP=85;ExcessHet=3.0103;FS=1.782;MLEAC=1;MLEAF=0.500;MQ=41.47;MQRankSum=-2.000;QD=16.43;ReadPosRankSum=2.180;SOR=0.941	GT:AD:DP:GQ:PL	0/1:42,43:85:99:1425,0,1584
chrXIII	511265	.	C	T	1284.77	PASS	AC=1;AF=0.500;AN=2;BaseQRankSum=-0.640;ClippingRankSum=0.000;DP=86;ExcessHet=3.0103;FS=0.824;MLEAC=1;MLEAF=0.500;MQ=41.43;MQRankSum=0.909;QD=14.94;ReadPosRankSum=-1.606;SOR=0.527	GT:AD:DP:GQ:PL	0/1:43,43:86:99:1313,0,1794
chrXIII	511284	.	C	T	1121.77	PASS	AC=1;AF=0.500;AN=2;BaseQRankSum=-0.414;ClippingRankSum=0.000;DP=79;ExcessHet=3.0103;FS=3.109;MLEAC=1;MLEAF=0.500;MQ=41.38;MQRankSum=-0.929;QD=14.20;ReadPosRankSum=-0.517;SOR=1.129	GT:AD:DP:GQ:PL	0/1:40,39:79:99:1150,0,1539
chrXIII	517312	.	C	T	929.77	PASS	AC=1;AF=0.500;AN=2;BaseQRankSum=0.702;ClippingRankSum=0.000;DP=62;ExcessHet=3.0103;FS=3.530;MLEAC=1;MLEAF=0.500;MQ=41.67;MQRankSum=-1.026;QD=15.00;ReadPosRankSum=-0.268;SOR=1.185	GT:AD:DP:GQ:PL	0/1:32,30:62:99:958,0,1026
chrXIII	546494	.	C	T	1014.77	PASS	AC=1;AF=0.500;AN=2;BaseQRankSum=0.929;ClippingRankSum=0.000;DP=57;ExcessHet=3.0103;FS=9.731;MLEAC=1;MLEAF=0.500;MQ=41.86;MQRankSum=-1.611;QD=17.80;ReadPosRankSum=-0.306;SOR=0.921	GT:AD:DP:GQ:PL	0/1:22,35:57:99:1043,0,545
chrXIII	560640	.	C	T	650.77	PASS	AC=1;AF=0.500;AN=2;BaseQRankSum=0.697;ClippingRankSum=0.000;DP=41;ExcessHet=3.0103;FS=0.000;MLEAC=1;MLEAF=0.500;MQ=42.00;MQRankSum=0.000;QD=15.87;ReadPosRankSum=0.898;SOR=0.784	GT:AD:DP:GQ:PL	0/1:20,21:41:99:679,0,609
chrXIII	565778	.	C	T	477.77	PASS	AC=1;AF=0.500;AN=2;BaseQRankSum=0.510;ClippingRankSum=0.000;DP=58;ExcessHet=3.0103;FS=1.061;MLEAC=1;MLEAF=0.500;MQ=41.76;MQRankSum=0.762;QD=8.24;ReadPosRankSum=-1.545;SOR=0.859	GT:AD:DP:GQ:PL	0/1:38,20:58:99:506,0,1056
chrXIII	571135	.	C	T	1231.77	PASS	AC=1;AF=0.500;AN=2;BaseQRankSum=1.602;ClippingRankSum=0.000;DP=65;ExcessHet=3.0103;FS=4.054;MLEAC=1;MLEAF=0.500;MQ=41.94;MQRankSum=-1.179;QD=18.95;ReadPosRankSum=-1.809;SOR=0.315	GT:AD:DP:GQ:PL	0/1:27,38:65:99:1260,0,812
chrXIII	591725	.	C	T	963.77	PASS	AC=1;AF=0.500;AN=2;BaseQRankSum=0.597;ClippingRankSum=0.000;DP=70;ExcessHet=3.0103;FS=1.973;MLEAC=1;MLEAF=0.500;MQ=41.69;MQRankSum=-1.384;QD=14.17;ReadPosRankSum=-0.182;SOR=0.954	GT:AD:DP:GQ:PL	0/1:35,33:68:99:992,0,1037
chrXIII	597608	.	C	T	630.77	PASS	AC=1;AF=0.500;AN=2;BaseQRankSum=-0.388;ClippingRankSum=0.000;DP=52;ExcessHet=3.0103;FS=1.082;MLEAC=1;MLEAF=0.500;MQ=41.89;MQRankSum=-1.548;QD=12.37;ReadPosRankSum=0.022;SOR=0.963	GT:AD:DP:GQ:PL	0/1:28,23:51:99:659,0,891
chrXIII	649877	.	C	T	1046.77	PASS	AC=1;AF=0.500;AN=2;BaseQRankSum=-0.491;ClippingRankSum=0.000;DP=55;ExcessHet=3.0103;FS=10.056;MLEAC=1;MLEAF=0.500;MQ=42.00;MQRankSum=0.000;QD=19.03;ReadPosRankSum=0.299;SOR=0.602	GT:AD:DP:GQ:PL	0/1:23,32:55:99:1075,0,748
chrXIII	684744	.	C	T	828.77	PASS	AC=1;AF=0.500;AN=2;BaseQRankSum=-0.968;ClippingRankSum=0.000;DP=58;ExcessHet=3.0103;FS=3.897;MLEAC=1;MLEAF=0.500;MQ=41.43;MQRankSum=-0.495;QD=14.54;ReadPosRankSum=-2.575;SOR=0.302	GT:AD:DP:GQ:PL	0/1:28,29:57:99:857,0,938
chrXIII	708137	.	C	T	1251.77	PASS	AC=1;AF=0.500;AN=2;BaseQRankSum=1.953;ClippingRankSum=0.000;DP=67;ExcessHet=3.0103;FS=0.000;MLEAC=1;MLEAF=0.500;MQ=42.00;MQRankSum=0.000;QD=18.68;ReadPosRankSum=-1.372;SOR=0.807	GT:AD:DP:GQ:PL	0/1:29,38:67:99:1280,0,787
chrXIII	719397	.	C	T	1243.77	PASS	AC=1;AF=0.500;AN=2;BaseQRankSum=0.092;ClippingRankSum=0.000;DP=73;ExcessHet=3.0103;FS=0.904;MLEAC=1;MLEAF=0.500;MQ=42.00;MQRankSum=0.000;QD=17.27;ReadPosRankSum=0.939;SOR=0.541	GT:AD:DP:GQ:PL	0/1:31,41:72:99:1272,0,890
chrXIII	729272	.	C	T	737.77	PASS	AC=1;AF=0.500;AN=2;BaseQRankSum=2.008;ClippingRankSum=0.000;DP=55;ExcessHet=3.0103;FS=1.090;MLEAC=1;MLEAF=0.500;MQ=42.00;MQRankSum=0.000;QD=13.41;ReadPosRankSum=0.816;SOR=0.495	GT:AD:DP:GQ:PL	0/1:31,24:55:99:766,0,931
chrXIII	782285	.	C	T	1020.77	PASS	AC=1;AF=0.500;AN=2;BaseQRankSum=-1.233;ClippingRankSum=0.000;DP=68;ExcessHet=3.0103;FS=2.063;MLEAC=1;MLEAF=0.500;MQ=41.94;MQRankSum=-1.262;QD=15.24;ReadPosRankSum=-0.366;SOR=0.418	GT:AD:DP:GQ:PL	0/1:30,37:67:99:1049,0,888
chrXIII	784200	.	C	T	1386.77	PASS	AC=1;AF=0.500;AN=2;BaseQRankSum=-1.338;ClippingRankSum=0.000;DP=101;ExcessHet=3.0103;FS=5.145;MLEAC=1;MLEAF=0.500;MQ=41.76;MQRankSum=-1.650;QD=13.73;ReadPosRankSum=-0.343;SOR=1.227	GT:AD:DP:GQ:PL	0/1:50,51:101:99:1415,0,1505
chrXIII	863624	.	C	T	599.77	PASS	AC=1;AF=0.500;AN=2;BaseQRankSum=2.048;ClippingRankSum=0.000;DP=72;ExcessHet=3.0103;FS=2.203;MLEAC=1;MLEAF=0.500;MQ=41.50;MQRankSum=-0.242;QD=8.33;ReadPosRankSum=-0.961;SOR=1.042	GT:AD:DP:GQ:PL	0/1:50,22:72:99:628,0,1466
chrXIII	885837	.	C	T	999.77	PASS	AC=1;AF=0.500;AN=2;BaseQRankSum=2.490;ClippingRankSum=0.000;DP=75;ExcessHet=3.0103;FS=0.888;MLEAC=1;MLEAF=0.500;MQ=41.27;MQRankSum=-0.125;QD=13.51;ReadPosRankSum=-0.798;SOR=0.811	GT:AD:DP:GQ:PL	0/1:42,32:74:99:1028,0,1203
chrXIII	888958	.	C	T	1161.77	PASS	AC=1;AF=0.500;AN=2;BaseQRankSum=0.195;ClippingRankSum=0.000;DP=72;ExcessHet=3.0103;FS=3.777;MLEAC=1;MLEAF=0.500;MQ=41.61;MQRankSum=-1.365;QD=16.14;ReadPosRankSum=-1.976;SOR=0.326	GT:AD:DP:GQ:PL	0/1:35,37:72:99:1190,0,1082
chrXIII	896281	.	G	A	853.77	PASS	AC=1;AF=0.500;AN=2;BaseQRankSum=0.587;ClippingRankSum=0.000;DP=70;ExcessHet=3.0103;FS=0.899;MLEAC=1;MLEAF=0.500;MQ=41.59;MQRankSum=-1.577;QD=12.20;ReadPosRankSum=-0.624;SOR=0.836	GT:AD:DP:GQ:PL	0/1:39,31:70:99:882,0,1091
chrXIII	899610	.	C	T	1103.77	PASS	AC=1;AF=0.500;AN=2;BaseQRankSum=-2.996;ClippingRankSum=0.000;DP=52;ExcessHet=3.0103;FS=4.540;MLEAC=1;MLEAF=0.500;MQ=41.96;MQRankSum=0.000;QD=21.64;ReadPosRankSum=-0.860;SOR=0.223	GT:AD:DP:GQ:PL	0/1:17,34:51:99:1132,0,559
chrXIII	912429	.	C	T	716.77	PASS	AC=1;AF=0.500;AN=2;BaseQRankSum=2.166;ClippingRankSum=0.000;DP=57;ExcessHet=3.0103;FS=6.276;MLEAC=1;MLEAF=0.500;MQ=42.00;MQRankSum=0.000;QD=12.57;ReadPosRankSum=-0.624;SOR=1.656	GT:AD:DP:GQ:PL	0/1:35,22:57:99:745,0,1167
chrXIV	65687	.	C	T	1093.77	PASS	AC=1;AF=0.500;AN=2;BaseQRankSum=-1.574;ClippingRankSum=0.000;DP=80;ExcessHet=3.0103;FS=3.006;MLEAC=1;MLEAF=0.500;MQ=41.77;MQRankSum=-0.720;QD=13.67;ReadPosRankSum=0.144;SOR=0.803	GT:AD:DP:GQ:PL	0/1:44,36:80:99:1122,0,1558
chrXIV	89091	.	C	T	1009.77	PASS	AC=1;AF=0.500;AN=2;BaseQRankSum=1.547;ClippingRankSum=0.000;DP=66;ExcessHet=3.0103;FS=4.895;MLEAC=1;MLEAF=0.500;MQ=41.73;MQRankSum=-0.452;QD=15.53;ReadPosRankSum=-0.161;SOR=0.745	GT:AD:DP:GQ:PL	0/1:31,34:65:99:1038,0,802
chrXIV	139531	.	C	A	3511.77	PASS	AC=1;AF=0.500;AN=2;BaseQRankSum=1.028;ClippingRankSum=0.000;DP=454;ExcessHet=3.0103;FS=1.370;MLEAC=1;MLEAF=0.500;MQ=40.12;MQRankSum=-2.753;QD=7.82;ReadPosRankSum=-7.514;SOR=0.847	GT:AD:DP:GQ:PL	0/1:317,132:449:99:3540,0,9854
chrXIV	146229	.	C	T	1188.77	PASS	AC=1;AF=0.500;AN=2;BaseQRankSum=-0.643;ClippingRankSum=0.000;DP=78;ExcessHet=3.0103;FS=1.832;MLEAC=1;MLEAF=0.500;MQ=42.00;MQRankSum=0.000;QD=15.24;ReadPosRankSum=-2.268;SOR=0.596	GT:AD:DP:GQ:PL	0/1:35,43:78:99:1217,0,974
chrXIV	186966	.	G	A	1138.77	PASS	AC=1;AF=0.500;AN=2;BaseQRankSum=-0.455;ClippingRankSum=0.000;DP=74;ExcessHet=3.0103;FS=0.000;MLEAC=1;MLEAF=0.500;MQ=41.84;MQRankSum=-0.429;QD=15.39;ReadPosRankSum=0.474;SOR=0.693	GT:AD:DP:GQ:PL	0/1:31,43:74:99:1167,0,818
chrXIV	189062	.	C	T	742.77	PASS	AC=1;AF=0.500;AN=2;BaseQRankSum=-1.016;ClippingRankSum=0.000;DP=51;ExcessHet=3.0103;FS=4.058;MLEAC=1;MLEAF=0.500;MQ=41.71;MQRankSum=1.020;QD=14.56;ReadPosRankSum=0.689;SOR=0.301	GT:AD:DP:GQ:PL	0/1:26,25:51:99:771,0,905
chrXIV	196124	.	G	A	412.77	PASS	AC=1;AF=0.500;AN=2;BaseQRankSum=-1.220;ClippingRankSum=0.000;DP=36;ExcessHet=3.0103;FS=0.000;MLEAC=1;MLEAF=0.500;MQ=41.89;MQRankSum=-1.616;QD=11.79;ReadPosRankSum=-0.972;SOR=0.818	GT:AD:DP:GQ:PL	0/1:20,15:35:99:441,0,706
chrXIV	197889	.	G	A	408.77	PASS	AC=1;AF=0.500;AN=2;BaseQRankSum=0.660;ClippingRankSum=0.000;DP=25;ExcessHet=3.0103;FS=4.559;MLEAC=1;MLEAF=0.500;MQ=42.00;MQRankSum=0.000;QD=16.35;ReadPosRankSum=1.060;SOR=2.120	GT:AD:DP:GQ:PL	0/1:11,14:25:99:437,0,300
chrXIV	198297	.	C	T	846.77	PASS	AC=1;AF=0.500;AN=2;BaseQRankSum=-1.547;ClippingRankSum=0.000;DP=58;ExcessHet=3.0103;FS=1.054;MLEAC=1;MLEAF=0.500;MQ=42.09;MQRankSum=-1.914;QD=15.12;ReadPosRankSum=-0.162;SOR=0.506	GT:AD:DP:GQ:PL	0/1:26,30:56:99:875,0,771
chrXIV	217134	.	G	A	1145.77	PASS	AC=1;AF=0.500;AN=2;BaseQRankSum=0.244;ClippingRankSum=0.000;DP=62;ExcessHet=3.0103;FS=2.572;MLEAC=1;MLEAF=0.500;MQ=41.68;MQRankSum=-0.637;QD=18.48;ReadPosRankSum=-0.375;SOR=0.370	GT:AD:DP:GQ:PL	0/1:26,36:62:99:1174,0,762
chrXIV	247441	.	C	T	1072.77	PASS	AC=1;AF=0.500;AN=2;BaseQRankSum=-1.110;ClippingRankSum=0.000;DP=71;ExcessHet=3.0103;FS=0.894;MLEAC=1;MLEAF=0.500;MQ=41.94;MQRankSum=-1.384;QD=15.11;ReadPosRankSum=-0.862;SOR=0.757	GT:AD:DP:GQ:PL	0/1:35,36:71:99:1101,0,1180
chrXIV	256761	.	C	T	1175.77	PASS	AC=1;AF=0.500;AN=2;BaseQRankSum=-1.357;ClippingRankSum=0.000;DP=63;ExcessHet=3.0103;FS=3.599;MLEAC=1;MLEAF=0.500;MQ=41.25;MQRankSum=0.785;QD=18.66;ReadPosRankSum=0.162;SOR=1.236	GT:AD:DP:GQ:PL	0/1:27,36:63:99:1204,0,901
chrXIV	295679	.	C	T	779.77	PASS	AC=1;AF=0.500;AN=2;BaseQRankSum=-1.523;ClippingRankSum=0.000;DP=61;ExcessHet=3.0103;FS=5.403;MLEAC=1;MLEAF=0.500;MQ=41.77;MQRankSum=0.000;QD=13.00;ReadPosRankSum=0.884;SOR=0.235	GT:AD:DP:GQ:PL	0/1:30,30:60:99:808,0,901
chrXIV	351440	.	C	T	870.77	PASS	AC=1;AF=0.500;AN=2;BaseQRankSum=-1.745;ClippingRankSum=0.000;DP=74;ExcessHet=3.0103;FS=6.184;MLEAC=1;MLEAF=0.500;MQ=41.89;MQRankSum=-2.326;QD=11.77;ReadPosRankSum=0.831;SOR=0.734	GT:AD:DP:GQ:PL	0/1:42,32:74:99:899,0,1410
chrXIV	376983	.	G	A	1004.77	PASS	AC=1;AF=0.500;AN=2;BaseQRankSum=-0.438;ClippingRankSum=0.000;DP=62;ExcessHet=3.0103;FS=4.994;MLEAC=1;MLEAF=0.500;MQ=42.00;MQRankSum=0.000;QD=16.21;ReadPosRankSum=-0.924;SOR=0.527	GT:AD:DP:GQ:PL	0/1:28,34:62:99:1033,0,857
chrXIV	403183	.	C	T	882.77	PASS	AC=1;AF=0.500;AN=2;BaseQRankSum=-0.024;ClippingRankSum=0.000;DP=58;ExcessHet=3.0103;FS=0.000;MLEAC=1;MLEAF=0.500;MQ=41.75;MQRankSum=1.001;QD=15.22;ReadPosRankSum=1.492;SOR=0.582	GT:AD:DP:GQ:PL	0/1:30,28:58:99:911,0,945
chrXIV	411850	.	G	A	899.77	PASS	AC=1;AF=0.500;AN=2;BaseQRankSum=1.115;ClippingRankSum=0.000;DP=57;ExcessHet=3.0103;FS=0.000;MLEAC=1;MLEAF=0.500;MQ=41.93;MQRankSum=1.453;QD=16.07;ReadPosRankSum=-1.528;SOR=0.837	GT:AD:DP:GQ:PL	0/1:28,28:56:99:928,0,833
chrXIV	427648	.	C	T	1422.77	PASS	AC=1;AF=0.500;AN=2;BaseQRankSum=0.223;ClippingRankSum=0.000;DP=82;ExcessHet=3.0103;FS=2.982;MLEAC=1;MLEAF=0.500;MQ=41.63;MQRankSum=-1.537;QD=17.35;ReadPosRankSum=-1.381;SOR=0.407	GT:AD:DP:GQ:PL	0/1:36,46:82:99:1451,0,1079
chrXIV	438450	.	C	T	724.77	PASS	AC=1;AF=0.500;AN=2;BaseQRankSum=-0.810;ClippingRankSum=0.000;DP=46;ExcessHet=3.0103;FS=0.000;MLEAC=1;MLEAF=0.500;MQ=41.59;MQRankSum=-0.437;QD=15.76;ReadPosRankSum=-0.542;SOR=0.680	GT:AD:DP:GQ:PL	0/1:22,24:46:99:753,0,687
chrXIV	485559	.	C	T	1361.77	PASS	AC=1;AF=0.500;AN=2;BaseQRankSum=0.941;ClippingRankSum=0.000;DP=75;ExcessHet=3.0103;FS=8.609;MLEAC=1;MLEAF=0.500;MQ=41.90;MQRankSum=-1.748;QD=18.16;ReadPosRankSum=-1.137;SOR=1.743	GT:AD:DP:GQ:PL	0/1:32,43:75:99:1390,0,917
chrXIV	626861	.	G	A	840.77	PASS	AC=1;AF=0.500;AN=2;BaseQRankSum=0.490;ClippingRankSum=0.000;DP=63;ExcessHet=3.0103;FS=2.089;MLEAC=1;MLEAF=0.500;MQ=41.97;MQRankSum=0.955;QD=13.35;ReadPosRankSum=-2.524;SOR=0.458	GT:AD:DP:GQ:PL	0/1:34,29:63:99:869,0,962
chrXIV	639025	.	C	T	731.77	PASS	AC=1;AF=0.500;AN=2;BaseQRankSum=1.269;ClippingRankSum=0.000;DP=48;ExcessHet=3.0103;FS=4.201;MLEAC=1;MLEAF=0.500;MQ=41.84;MQRankSum=0.022;QD=15.25;ReadPosRankSum=-0.227;SOR=1.519	GT:AD:DP:GQ:PL	0/1:24,24:48:99:760,0,659
chrXIV	703028	.	C	T	950.77	PASS	AC=1;AF=0.500;AN=2;BaseQRankSum=0.218;ClippingRankSum=0.000;DP=53;ExcessHet=3.0103;FS=1.099;MLEAC=1;MLEAF=0.500;MQ=42.00;MQRankSum=0.000;QD=17.94;ReadPosRankSum=-1.262;SOR=1.022	GT:AD:DP:GQ:PL	0/1:24,29:53:99:979,0,766
chrXIV	716103	.	C	T	1192.77	PASS	AC=1;AF=0.500;AN=2;BaseQRankSum=0.972;ClippingRankSum=0.000;DP=86;ExcessHet=3.0103;FS=8.907;MLEAC=1;MLEAF=0.500;MQ=41.43;MQRankSum=-1.063;QD=13.87;ReadPosRankSum=-0.915;SOR=0.430	GT:AD:DP:GQ:PL	0/1:48,38:86:99:1221,0,1549
chrXIV	744748	.	C	T	786.77	PASS	AC=1;AF=0.500;AN=2;BaseQRankSum=1.115;ClippingRankSum=0.000;DP=69;ExcessHet=3.0103;FS=8.573;MLEAC=1;MLEAF=0.500;MQ=41.97;MQRankSum=-1.181;QD=11.40;ReadPosRankSum=-0.348;SOR=0.466	GT:AD:DP:GQ:PL	0/1:41,28:69:99:815,0,1262
chrXIV	747202	.	C	T	473.77	PASS	AC=1;AF=0.500;AN=2;BaseQRankSum=1.117;ClippingRankSum=0.000;DP=47;ExcessHet=3.0103;FS=2.689;MLEAC=1;MLEAF=0.500;MQ=41.70;MQRankSum=0.776;QD=10.30;ReadPosRankSum=-0.475;SOR=1.244	GT:AD:DP:GQ:PL	0/1:30,16:46:99:502,0,929
chrXV	128919	.	G	A	776.77	PASS	AC=1;AF=0.500;AN=2;BaseQRankSum=-1.470;ClippingRankSum=0.000;DP=54;ExcessHet=3.0103;FS=1.116;MLEAC=1;MLEAF=0.500;MQ=42.00;MQRankSum=0.000;QD=14.66;ReadPosRankSum=0.601;SOR=0.926	GT:AD:DP:GQ:PL	0/1:26,27:53:99:805,0,872
chrXV	148378	.	G	A	1268.77	PASS	AC=1;AF=0.500;AN=2;BaseQRankSum=0.367;ClippingRankSum=0.000;DP=75;ExcessHet=3.0103;FS=0.000;MLEAC=1;MLEAF=0.500;MQ=41.52;MQRankSum=-1.471;QD=16.92;ReadPosRankSum=-0.334;SOR=0.748	GT:AD:DP:GQ:PL	0/1:34,41:75:99:1297,0,1009
chrXV	220417	.	G	A	748.77	PASS	AC=1;AF=0.500;AN=2;BaseQRankSum=0.138;ClippingRankSum=0.000;DP=69;ExcessHet=3.0103;FS=0.959;MLEAC=1;MLEAF=0.500;MQ=41.73;MQRankSum=1.384;QD=10.85;ReadPosRankSum=0.682;SOR=0.928	GT:AD:DP:GQ:PL	0/1:43,26:69:99:777,0,1331
chrXV	234234	.	C	T	701.77	PASS	AC=1;AF=0.500;AN=2;BaseQRankSum=0.913;ClippingRankSum=0.000;DP=63;ExcessHet=3.0103;FS=3.495;MLEAC=1;MLEAF=0.500;MQ=41.52;MQRankSum=-1.055;QD=11.14;ReadPosRankSum=0.568;SOR=0.680	GT:AD:DP:GQ:PL	0/1:39,24:63:99:730,0,1252
chrXV	270020	.	C	T	601.77	PASS	AC=1;AF=0.500;AN=2;BaseQRankSum=-0.297;ClippingRankSum=0.000;DP=50;ExcessHet=3.0103;FS=1.240;MLEAC=1;MLEAF=0.500;MQ=41.72;MQRankSum=0.891;QD=12.04;ReadPosRankSum=1.273;SOR=1.037	GT:AD:DP:GQ:PL	0/1:29,21:50:99:630,0,955
chrXV	296185	.	G	A	701.77	PASS	AC=1;AF=0.500;AN=2;BaseQRankSum=1.716;ClippingRankSum=0.000;DP=53;ExcessHet=3.0103;FS=4.159;MLEAC=1;MLEAF=0.500;MQ=41.73;MQRankSum=0.914;QD=13.24;ReadPosRankSum=0.845;SOR=1.410	GT:AD:DP:GQ:PL	0/1:30,23:53:99:730,0,899
chrXV	305412	.	G	A	850.77	PASS	AC=1;AF=0.500;AN=2;BaseQRankSum=0.701;ClippingRankSum=0.000;DP=70;ExcessHet=3.0103;FS=3.273;MLEAC=1;MLEAF=0.500;MQ=41.30;MQRankSum=-1.261;QD=12.15;ReadPosRankSum=-0.671;SOR=0.719	GT:AD:DP:GQ:PL	0/1:39,31:70:99:879,0,1110
chrXV	344577	.	T	G	682.77	PASS	AC=1;AF=0.500;AN=2;BaseQRankSum=-0.722;ClippingRankSum=0.000;DP=119;ExcessHet=3.0103;FS=2.858;MLEAC=1;MLEAF=0.500;MQ=40.18;MQRankSum=-3.478;QD=5.74;ReadPosRankSum=-3.696;SOR=0.858	GT:AD:DP:GQ:PL	0/1:92,27:119:99:711,0,4776
chrXV	370344	.	G	A	1019.77	PASS	AC=1;AF=0.500;AN=2;BaseQRankSum=0.342;ClippingRankSum=0.000;DP=64;ExcessHet=3.0103;FS=0.000;MLEAC=1;MLEAF=0.500;MQ=41.97;MQRankSum=1.048;QD=16.19;ReadPosRankSum=-0.820;SOR=0.749	GT:AD:DP:GQ:PL	0/1:31,32:63:99:1048,0,924
chrXV	408119	.	G	A	1434.77	PASS	AC=1;AF=0.500;AN=2;BaseQRankSum=0.517;ClippingRankSum=0.000;DP=93;ExcessHet=3.0103;FS=0.000;MLEAC=1;MLEAF=0.500;MQ=41.65;MQRankSum=-1.694;QD=15.60;ReadPosRankSum=0.908;SOR=0.665	GT:AD:DP:GQ:PL	0/1:38,54:92:99:1463,0,946
chrXV	412503	.	G	A	578.77	PASS	AC=1;AF=0.500;AN=2;BaseQRankSum=-1.304;ClippingRankSum=0.000;DP=63;ExcessHet=3.0103;FS=2.221;MLEAC=1;MLEAF=0.500;MQ=40.85;MQRankSum=-1.883;QD=9.33;ReadPosRankSum=-0.461;SOR=1.130	GT:AD:DP:GQ:PL	0/1:38,24:62:99:607,0,1162
chrXV	413047	.	C	T	874.77	PASS	AC=1;AF=0.500;AN=2;BaseQRankSum=1.023;ClippingRankSum=0.000;DP=61;ExcessHet=3.0103;FS=0.000;MLEAC=1;MLEAF=0.500;MQ=41.30;MQRankSum=-1.772;QD=14.34;ReadPosRankSum=1.285;SOR=0.634	GT:AD:DP:GQ:PL	0/1:31,30:61:99:903,0,834
chrXV	427312	.	G	A	943.77	PASS	AC=1;AF=0.500;AN=2;BaseQRankSum=-0.935;ClippingRankSum=0.000;DP=52;ExcessHet=3.0103;FS=1.108;MLEAC=1;MLEAF=0.500;MQ=41.43;MQRankSum=-1.195;QD=18.15;ReadPosRankSum=-0.021;SOR=0.527	GT:AD:DP:GQ:PL	0/1:22,30:52:99:972,0,687
chrXV	438531	.	C	T	749.77	PASS	AC=1;AF=0.500;AN=2;BaseQRankSum=-2.609;ClippingRankSum=0.000;DP=46;ExcessHet=3.0103;FS=4.240;MLEAC=1;MLEAF=0.500;MQ=42.00;MQRankSum=0.000;QD=16.30;ReadPosRankSum=-0.108;SOR=0.283	GT:AD:DP:GQ:PL	0/1:20,26:46:99:778,0,657
chrXV	448981	.	G	A	734.77	PASS	AC=1;AF=0.500;AN=2;BaseQRankSum=2.316;ClippingRankSum=0.000;DP=56;ExcessHet=3.0103;FS=0.000;MLEAC=1;MLEAF=0.500;MQ=41.71;MQRankSum=1.282;QD=13.36;ReadPosRankSum=1.287;SOR=0.562	GT:AD:DP:GQ:PL	0/1:31,24:55:99:763,0,894
chrXV	473604	.	G	A	1180.77	PASS	AC=1;AF=0.500;AN=2;BaseQRankSum=-0.808;ClippingRankSum=0.000;DP=71;ExcessHet=3.0103;FS=0.922;MLEAC=1;MLEAF=0.500;MQ=40.98;MQRankSum=-0.248;QD=16.63;ReadPosRankSum=0.006;SOR=0.925	GT:AD:DP:GQ:PL	0/1:32,39:71:99:1209,0,1029
chrXV	490890	.	G	A	760.77	PASS	AC=1;AF=0.500;AN=2;BaseQRankSum=-0.931;ClippingRankSum=0.000;DP=59;ExcessHet=3.0103;FS=1.040;MLEAC=1;MLEAF=0.500;MQ=41.44;MQRankSum=-0.956;QD=13.12;ReadPosRankSum=-0.118;SOR=1.002	GT:AD:DP:GQ:PL	0/1:29,29:58:99:789,0,853
chrXV	521400	.	G	A	1070.77	PASS	AC=1;AF=0.500;AN=2;BaseQRankSum=0.425;ClippingRankSum=0.000;DP=87;ExcessHet=3.0103;FS=10.909;MLEAC=1;MLEAF=0.500;MQ=41.79;MQRankSum=0.249;QD=12.45;ReadPosRankSum=-1.817;SOR=1.662	GT:AD:DP:GQ:PL	0/1:51,35:86:99:1099,0,1645
chrXV	569600	.	G	A	888.77	PASS	AC=1;AF=0.500;AN=2;BaseQRankSum=-1.524;ClippingRankSum=0.000;DP=49;ExcessHet=3.0103;FS=2.694;MLEAC=1;MLEAF=0.500;MQ=41.70;MQRankSum=-0.862;QD=18.14;ReadPosRankSum=-1.520;SOR=1.247	GT:AD:DP:GQ:PL	0/1:22,27:49:99:917,0,769
chrXV	574731	.	G	A	1434.77	PASS	AC=1;AF=0.500;AN=2;BaseQRankSum=-0.538;ClippingRankSum=0.000;DP=69;ExcessHet=3.0103;FS=2.424;MLEAC=1;MLEAF=0.500;MQ=42.00;MQRankSum=0.000;QD=20.79;ReadPosRankSum=-0.377;SOR=0.385	GT:AD:DP:GQ:PL	0/1:21,48:69:99:1463,0,538
chrXV	580049	.	C	T	692.77	PASS	AC=1;AF=0.500;AN=2;BaseQRankSum=1.071;ClippingRankSum=0.000;DP=51;ExcessHet=3.0103;FS=1.098;MLEAC=1;MLEAF=0.500;MQ=41.96;MQRankSum=-1.021;QD=13.58;ReadPosRankSum=-1.514;SOR=0.990	GT:AD:DP:GQ:PL	0/1:27,24:51:99:721,0,756
chrXV	614122	.	G	A	1234.77	PASS	AC=1;AF=0.500;AN=2;BaseQRankSum=0.182;ClippingRankSum=0.000;DP=79;ExcessHet=3.0103;FS=0.861;MLEAC=1;MLEAF=0.500;MQ=41.76;MQRankSum=0.615;QD=15.83;ReadPosRankSum=1.924;SOR=0.898	GT:AD:DP:GQ:PL	0/1:38,40:78:99:1263,0,1150
chrXV	616968	.	G	A	1151.77	PASS	AC=1;AF=0.500;AN=2;BaseQRankSum=-1.444;ClippingRankSum=0.000;DP=87;ExcessHet=3.0103;FS=9.713;MLEAC=1;MLEAF=0.500;MQ=42.00;MQRankSum=0.000;QD=13.24;ReadPosRankSum=-1.818;SOR=1.770	GT:AD:DP:GQ:PL	0/1:47,40:87:99:1180,0,1520
chrXV	630240	.	C	T	899.77	PASS	AC=1;AF=0.500;AN=2;BaseQRankSum=1.326;ClippingRankSum=0.000;DP=65;ExcessHet=3.0103;FS=0.000;MLEAC=1;MLEAF=0.500;MQ=42.00;MQRankSum=0.000;QD=13.84;ReadPosRankSum=1.006;SOR=0.631	GT:AD:DP:GQ:PL	0/1:37,28:65:99:928,0,1212
chrXV	642648	.	G	A	796.77	PASS	AC=1;AF=0.500;AN=2;BaseQRankSum=2.390;ClippingRankSum=0.000;DP=63;ExcessHet=3.0103;FS=2.174;MLEAC=1;MLEAF=0.500;MQ=41.94;MQRankSum=1.157;QD=12.85;ReadPosRankSum=-0.533;SOR=0.436	GT:AD:DP:GQ:PL	0/1:38,24:62:99:825,0,1204
chrXV	652205	.	G	A	1114.77	PASS	AC=1;AF=0.500;AN=2;BaseQRankSum=2.187;ClippingRankSum=0.000;DP=69;ExcessHet=3.0103;FS=0.918;MLEAC=1;MLEAF=0.500;MQ=41.32;MQRankSum=0.321;QD=16.16;ReadPosRankSum=1.955;SOR=0.892	GT:AD:DP:GQ:PL	0/1:36,33:69:99:1143,0,1170
chrXV	678371	.	G	A	636.77	PASS	AC=1;AF=0.500;AN=2;BaseQRankSum=-0.996;ClippingRankSum=0.000;DP=38;ExcessHet=3.0103;FS=1.323;MLEAC=1;MLEAF=0.500;MQ=41.90;MQRankSum=-1.056;QD=16.76;ReadPosRankSum=-0.876;SOR=0.676	GT:AD:DP:GQ:PL	0/1:14,24:38:99:665,0,389
chrXV	712489	.	G	A	1292.77	PASS	AC=1;AF=0.500;AN=2;BaseQRankSum=1.204;ClippingRankSum=0.000;DP=79;ExcessHet=3.0103;FS=3.043;MLEAC=1;MLEAF=0.500;MQ=41.52;MQRankSum=-0.266;QD=16.79;ReadPosRankSum=1.436;SOR=1.053	GT:AD:DP:GQ:PL	0/1:36,41:77:99:1321,0,1044
chrXV	717537	.	C	T	1867.77	PASS	AC=1;AF=0.500;AN=2;BaseQRankSum=0.844;ClippingRankSum=0.000;DP=102;ExcessHet=3.0103;FS=2.608;MLEAC=1;MLEAF=0.500;MQ=41.44;MQRankSum=-0.306;QD=18.68;ReadPosRankSum=-0.883;SOR=0.966	GT:AD:DP:GQ:PL	0/1:43,57:100:99:1896,0,1285
chrXV	722840	.	G	A	973.77	PASS	AC=1;AF=0.500;AN=2;BaseQRankSum=-0.264;ClippingRankSum=0.000;DP=47;ExcessHet=3.0103;FS=1.256;MLEAC=1;MLEAF=0.500;MQ=41.92;MQRankSum=-1.095;QD=20.72;ReadPosRankSum=1.462;SOR=1.005	GT:AD:DP:GQ:PL	0/1:18,29:47:99:1002,0,588
chrXV	726703	.	G	A	1262.77	PASS	AC=1;AF=0.500;AN=2;BaseQRankSum=1.523;ClippingRankSum=0.000;DP=65;ExcessHet=3.0103;FS=6.744;MLEAC=1;MLEAF=0.500;MQ=42.00;MQRankSum=0.000;QD=19.43;ReadPosRankSum=0.341;SOR=0.245	GT:AD:DP:GQ:PL	0/1:28,37:65:99:1291,0,840
chrXV	760987	.	G	A	1385.77	PASS	AC=1;AF=0.500;AN=2;BaseQRankSum=-0.694;ClippingRankSum=0.000;DP=78;ExcessHet=3.0103;FS=0.000;MLEAC=1;MLEAF=0.500;MQ=41.62;MQRankSum=-1.182;QD=18.00;ReadPosRankSum=-0.559;SOR=0.725	GT:AD:DP:GQ:PL	0/1:32,45:77:99:1414,0,998
chrXV	772194	.	G	A	242.77	PASS	AC=1;AF=0.500;AN=2;BaseQRankSum=1.045;ClippingRankSum=0.000;DP=44;ExcessHet=3.0103;FS=1.358;MLEAC=1;MLEAF=0.500;MQ=41.66;MQRankSum=0.630;QD=5.52;ReadPosRankSum=0.351;SOR=1.035	GT:AD:DP:GQ:PL	0/1:33,11:44:99:271,0,947
chrXV	790309	.	C	T	1119.77	PASS	AC=1;AF=0.500;AN=2;BaseQRankSum=-2.390;ClippingRankSum=0.000;DP=65;ExcessHet=3.0103;FS=0.973;MLEAC=1;MLEAF=0.500;MQ=41.56;MQRankSum=-1.032;QD=17.23;ReadPosRankSum=-0.486;SOR=0.554	GT:AD:DP:GQ:PL	0/1:23,42:65:99:1148,0,654
chrXV	802287	.	G	A	1086.77	PASS	AC=1;AF=0.500;AN=2;BaseQRankSum=1.771;ClippingRankSum=0.000;DP=65;ExcessHet=3.0103;FS=5.207;MLEAC=1;MLEAF=0.500;MQ=41.55;MQRankSum=1.469;QD=16.72;ReadPosRankSum=0.892;SOR=1.402	GT:AD:DP:GQ:PL	0/1:32,33:65:99:1115,0,934
chrXV	802375	.	C	T	941.77	PASS	AC=1;AF=0.500;AN=2;BaseQRankSum=-1.141;ClippingRankSum=0.000;DP=73;ExcessHet=3.0103;FS=0.872;MLEAC=1;MLEAF=0.500;MQ=41.80;MQRankSum=-1.000;QD=13.08;ReadPosRankSum=-0.449;SOR=0.811	GT:AD:DP:GQ:PL	0/1:37,35:72:99:970,0,1142
chrXV	818176	.	G	A	1492.77	PASS	AC=1;AF=0.500;AN=2;BaseQRankSum=-2.127;ClippingRankSum=0.000;DP=74;ExcessHet=3.0103;FS=0.000;MLEAC=1;MLEAF=0.500;MQ=41.62;MQRankSum=-1.325;QD=20.17;ReadPosRankSum=-2.378;SOR=0.632	GT:AD:DP:GQ:PL	0/1:26,48:74:99:1521,0,800
chrXV	842115	.	G	A	1543.77	PASS	AC=1;AF=0.500;AN=2;BaseQRankSum=-1.487;ClippingRankSum=0.000;DP=75;ExcessHet=3.0103;FS=0.897;MLEAC=1;MLEAF=0.500;MQ=41.52;MQRankSum=-0.711;QD=20.58;ReadPosRankSum=-0.422;SOR=0.574	GT:AD:DP:GQ:PL	0/1:35,40:75:99:1572,0,2298
chrXV	842117	.	G	A	1543.77	PASS	AC=1;AF=0.500;AN=2;BaseQRankSum=-1.011;ClippingRankSum=0.000;DP=74;ExcessHet=3.0103;FS=2.020;MLEAC=1;MLEAF=0.500;MQ=41.51;MQRankSum=-0.744;QD=20.86;ReadPosRankSum=-0.732;SOR=0.446	GT:AD:DP:GQ:PL	0/1:35,39:74:99:1572,0,2298
chrXV	842517	.	C	T	748.77	PASS	AC=1;AF=0.500;AN=2;BaseQRankSum=-0.598;ClippingRankSum=0.000;DP=62;ExcessHet=3.0103;FS=0.984;MLEAC=1;MLEAF=0.500;MQ=41.87;MQRankSum=-0.183;QD=12.08;ReadPosRankSum=-1.047;SOR=0.526	GT:AD:DP:GQ:PL	0/1:34,28:62:99:777,0,1033
chrXV	860231	.	G	A	1150.77	PASS	AC=1;AF=0.500;AN=2;BaseQRankSum=0.217;ClippingRankSum=0.000;DP=74;ExcessHet=3.0103;FS=0.000;MLEAC=1;MLEAF=0.500;MQ=41.97;MQRankSum=-1.000;QD=15.55;ReadPosRankSum=-0.428;SOR=0.598	GT:AD:DP:GQ:PL	0/1:38,36:74:99:1179,0,1214
chrXV	877740	.	G	A	516.77	PASS	AC=1;AF=0.500;AN=2;BaseQRankSum=-0.225;ClippingRankSum=0.000;DP=60;ExcessHet=3.0103;FS=0.000;MLEAC=1;MLEAF=0.500;MQ=41.66;MQRankSum=0.331;QD=8.61;ReadPosRankSum=-0.726;SOR=0.564	GT:AD:DP:GQ:PL	0/1:41,19:60:99:545,0,1378
chrXV	907486	.	G	A	1055.77	PASS	AC=1;AF=0.500;AN=2;BaseQRankSum=1.285;ClippingRankSum=0.000;DP=62;ExcessHet=3.0103;FS=0.000;MLEAC=1;MLEAF=0.500;MQ=42.00;MQRankSum=0.000;QD=17.03;ReadPosRankSum=-0.547;SOR=0.686	GT:AD:DP:GQ:PL	0/1:27,35:62:99:1084,0,736
chrXV	908231	.	G	A	372.77	PASS	AC=1;AF=0.500;AN=2;BaseQRankSum=0.824;ClippingRankSum=0.000;DP=41;ExcessHet=3.0103;FS=4.786;MLEAC=1;MLEAF=0.500;MQ=41.90;MQRankSum=1.068;QD=9.09;ReadPosRankSum=-0.253;SOR=0.245	GT:AD:DP:GQ:PL	0/1:27,14:41:99:401,0,818
chrXV	949126	.	G	A	1128.77	PASS	AC=1;AF=0.500;AN=2;BaseQRankSum=1.348;ClippingRankSum=0.000;DP=65;ExcessHet=3.0103;FS=2.282;MLEAC=1;MLEAF=0.500;MQ=41.47;MQRankSum=-1.223;QD=17.37;ReadPosRankSum=-0.195;SOR=1.165	GT:AD:DP:GQ:PL	0/1:31,34:65:99:1157,0,954
chrXV	963562	.	G	A	1314.77	PASS	AC=1;AF=0.500;AN=2;BaseQRankSum=0.466;ClippingRankSum=0.000;DP=92;ExcessHet=3.0103;FS=0.000;MLEAC=1;MLEAF=0.500;MQ=41.16;MQRankSum=0.425;QD=14.29;ReadPosRankSum=-0.886;SOR=0.773	GT:AD:DP:GQ:PL	0/1:45,47:92:99:1343,0,1262
chrXV	966439	.	G	A	824.77	PASS	AC=1;AF=0.500;AN=2;BaseQRankSum=0.114;ClippingRankSum=0.000;DP=63;ExcessHet=3.0103;FS=1.010;MLEAC=1;MLEAF=0.500;MQ=42.00;MQRankSum=0.000;QD=13.09;ReadPosRankSum=0.526;SOR=0.879	GT:AD:DP:GQ:PL	0/1:34,29:63:99:853,0,1014
chrXV	1007705	.	G	A	880.77	PASS	AC=1;AF=0.500;AN=2;BaseQRankSum=0.181;ClippingRankSum=0.000;DP=65;ExcessHet=3.0103;FS=0.000;MLEAC=1;MLEAF=0.500;MQ=41.82;MQRankSum=0.747;QD=13.55;ReadPosRankSum=0.924;SOR=0.644	GT:AD:DP:GQ:PL	0/1:34,31:65:99:909,0,1017
chrXV	1018528	.	G	A	707.77	PASS	AC=1;AF=0.500;AN=2;BaseQRankSum=1.522;ClippingRankSum=0.000;DP=70;ExcessHet=3.0103;FS=10.672;MLEAC=1;MLEAF=0.500;MQ=41.59;MQRankSum=-0.403;QD=10.11;ReadPosRankSum=-1.455;SOR=0.917	GT:AD:DP:GQ:PL	0/1:45,25:70:99:736,0,1346
chrXV	1033480	.	G	A	832.77	PASS	AC=1;AF=0.500;AN=2;BaseQRankSum=-0.541;ClippingRankSum=0.000;DP=54;ExcessHet=3.0103;FS=2.528;MLEAC=1;MLEAF=0.500;MQ=42.00;MQRankSum=0.000;QD=15.71;ReadPosRankSum=-0.423;SOR=1.140	GT:AD:DP:GQ:PL	0/1:26,27:53:99:861,0,858
chrXV	1035710	.	G	A	617.77	PASS	AC=1;AF=0.500;AN=2;BaseQRankSum=1.595;ClippingRankSum=0.000;DP=34;ExcessHet=3.0103;FS=1.365;MLEAC=1;MLEAF=0.500;MQ=41.16;MQRankSum=1.659;QD=18.17;ReadPosRankSum=1.559;SOR=0.943	GT:AD:DP:GQ:PL	0/1:15,19:34:99:646,0,389
chrXV	1036937	.	G	A	1099.77	PASS	AC=1;AF=0.500;AN=2;BaseQRankSum=0.348;ClippingRankSum=0.000;DP=69;ExcessHet=3.0103;FS=3.530;MLEAC=1;MLEAF=0.500;MQ=41.73;MQRankSum=-0.612;QD=15.94;ReadPosRankSum=-0.589;SOR=1.297	GT:AD:DP:GQ:PL	0/1:36,33:69:99:1128,0,1276
chrXV	1067125	.	C	T	1142.77	PASS	AC=1;AF=0.500;AN=2;BaseQRankSum=0.417;ClippingRankSum=0.000;DP=84;ExcessHet=3.0103;FS=0.847;MLEAC=1;MLEAF=0.500;MQ=41.95;MQRankSum=1.310;QD=13.60;ReadPosRankSum=0.464;SOR=0.883	GT:AD:DP:GQ:PL	0/1:46,38:84:99:1171,0,1422
chrXV	1067381	.	C	T	1026.77	PASS	AC=1;AF=0.500;AN=2;BaseQRankSum=0.847;ClippingRankSum=0.000;DP=69;ExcessHet=3.0103;FS=6.751;MLEAC=1;MLEAF=0.500;MQ=41.55;MQRankSum=-1.903;QD=15.10;ReadPosRankSum=0.460;SOR=0.250	GT:AD:DP:GQ:PL	0/1:37,31:68:99:1055,0,1288
chrXVI	29479	.	G	A	657.77	PASS	AC=1;AF=0.500;AN=2;BaseQRankSum=0.829;ClippingRankSum=0.000;DP=69;ExcessHet=3.0103;FS=7.882;MLEAC=1;MLEAF=0.500;MQ=41.94;MQRankSum=1.041;QD=9.67;ReadPosRankSum=0.137;SOR=1.814	GT:AD:DP:GQ:PL	0/1:45,23:68:99:686,0,1495
chrXVI	40227	.	G	A	1143.77	PASS	AC=1;AF=0.500;AN=2;BaseQRankSum=-1.863;ClippingRankSum=0.000;DP=67;ExcessHet=3.0103;FS=13.144;MLEAC=1;MLEAF=0.500;MQ=41.01;MQRankSum=-2.596;QD=17.07;ReadPosRankSum=-1.391;SOR=0.329	GT:AD:DP:GQ:PL	0/1:29,38:67:99:1172,0,969
chrXVI	40908	.	G	A	1209.77	PASS	AC=1;AF=0.500;AN=2;BaseQRankSum=-0.559;ClippingRankSum=0.000;DP=79;ExcessHet=3.0103;FS=9.318;MLEAC=1;MLEAF=0.500;MQ=41.98;MQRankSum=-0.962;QD=15.31;ReadPosRankSum=-1.375;SOR=0.980	GT:AD:DP:GQ:PL	0/1:39,40:79:99:1238,0,1253
chrXVI	103084	.	G	A	1555.77	PASS	AC=1;AF=0.500;AN=2;BaseQRankSum=-2.368;ClippingRankSum=0.000;DP=83;ExcessHet=3.0103;FS=5.928;MLEAC=1;MLEAF=0.500;MQ=41.76;MQRankSum=0.571;QD=18.74;ReadPosRankSum=0.038;SOR=0.283	GT:AD:DP:GQ:PL	0/1:31,52:83:99:1584,0,946
chrXVI	117356	.	G	A	914.77	PASS	AC=1;AF=0.500;AN=2;BaseQRankSum=0.325;ClippingRankSum=0.000;DP=65;ExcessHet=3.0103;FS=2.113;MLEAC=1;MLEAF=0.500;MQ=41.77;MQRankSum=0.928;QD=14.07;ReadPosRankSum=1.223;SOR=1.109	GT:AD:DP:GQ:PL	0/1:36,29:65:99:943,0,1161
chrXVI	132181	.	G	A	1042.77	PASS	AC=1;AF=0.500;AN=2;BaseQRankSum=-2.267;ClippingRankSum=0.000;DP=73;ExcessHet=3.0103;FS=6.792;MLEAC=1;MLEAF=0.500;MQ=41.77;MQRankSum=1.115;QD=14.48;ReadPosRankSum=-1.001;SOR=0.214	GT:AD:DP:GQ:PL	0/1:33,39:72:99:1071,0,1034
chrXVI	163239	.	G	A	1068.77	PASS	AC=1;AF=0.500;AN=2;BaseQRankSum=1.761;ClippingRankSum=0.000;DP=64;ExcessHet=3.0103;FS=5.000;MLEAC=1;MLEAF=0.500;MQ=41.55;MQRankSum=0.089;QD=16.70;ReadPosRankSum=-2.359;SOR=1.080	GT:AD:DP:GQ:PL	0/1:31,33:64:99:1097,0,896
chrXVI	173200	.	C	T	1050.77	PASS	AC=1;AF=0.500;AN=2;BaseQRankSum=1.580;ClippingRankSum=0.000;DP=67;ExcessHet=3.0103;FS=10.771;MLEAC=1;MLEAF=0.500;MQ=41.72;MQRankSum=0.542;QD=15.68;ReadPosRankSum=-0.041;SOR=0.274	GT:AD:DP:GQ:PL	0/1:34,33:67:99:1079,0,1035
chrXVI	208022	.	C	T	713.77	PASS	AC=1;AF=0.500;AN=2;BaseQRankSum=-0.489;ClippingRankSum=0.000;DP=47;ExcessHet=3.0103;FS=0.000;MLEAC=1;MLEAF=0.500;MQ=42.00;MQRankSum=0.000;QD=15.19;ReadPosRankSum=0.947;SOR=0.586	GT:AD:DP:GQ:PL	0/1:22,25:47:99:742,0,683
chrXVI	245417	.	G	A	511.77	PASS	AC=1;AF=0.500;AN=2;BaseQRankSum=-1.404;ClippingRankSum=0.000;DP=38;ExcessHet=3.0103;FS=0.000;MLEAC=1;MLEAF=0.500;MQ=42.00;MQRankSum=0.000;QD=13.83;ReadPosRankSum=-2.812;SOR=0.602	GT:AD:DP:GQ:PL	0/1:19,18:37:99:540,0,633
chrXVI	252064	.	C	T	959.77	PASS	AC=1;AF=0.500;AN=2;BaseQRankSum=-0.318;ClippingRankSum=0.000;DP=46;ExcessHet=3.0103;FS=0.000;MLEAC=1;MLEAF=0.500;MQ=41.92;MQRankSum=-1.115;QD=20.86;ReadPosRankSum=-1.207;SOR=0.565	GT:AD:DP:GQ:PL	0/1:18,28:46:99:988,0,616
chrXVI	259548	.	G	A	982.77	PASS	AC=1;AF=0.500;AN=2;BaseQRankSum=0.781;ClippingRankSum=0.000;DP=42;ExcessHet=3.0103;FS=2.874;MLEAC=1;MLEAF=0.500;MQ=42.00;MQRankSum=0.000;QD=23.40;ReadPosRankSum=-0.609;SOR=0.987	GT:AD:DP:GQ:PL	0/1:13,29:42:99:1011,0,341
chrXVI	261111	.	G	A	800.77	PASS	AC=1;AF=0.500;AN=2;BaseQRankSum=0.620;ClippingRankSum=0.000;DP=68;ExcessHet=3.0103;FS=0.000;MLEAC=1;MLEAF=0.500;MQ=41.88;MQRankSum=0.803;QD=11.78;ReadPosRankSum=0.273;SOR=0.745	GT:AD:DP:GQ:PL	0/1:38,30:68:99:829,0,1093
chrXVI	302626	.	C	T	823.77	PASS	AC=1;AF=0.500;AN=2;BaseQRankSum=-0.601;ClippingRankSum=0.000;DP=65;ExcessHet=3.0103;FS=0.000;MLEAC=1;MLEAF=0.500;MQ=41.88;MQRankSum=-2.339;QD=12.67;ReadPosRankSum=-2.149;SOR=0.582	GT:AD:DP:GQ:PL	0/1:37,28:65:99:852,0,1244
chrXVI	306183	.	G	A	347.77	PASS	AC=1;AF=0.500;AN=2;BaseQRankSum=-0.403;ClippingRankSum=0.000;DP=50;ExcessHet=3.0103;FS=4.291;MLEAC=1;MLEAF=0.500;MQ=41.80;MQRankSum=-0.380;QD=6.96;ReadPosRankSum=-2.027;SOR=1.185	GT:AD:DP:GQ:PL	0/1:34,16:50:99:376,0,995
chrXVI	320692	.	G	A	1362.77	PASS	AC=1;AF=0.500;AN=2;BaseQRankSum=1.444;ClippingRankSum=0.000;DP=65;ExcessHet=3.0103;FS=2.367;MLEAC=1;MLEAF=0.500;MQ=41.94;MQRankSum=-1.068;QD=20.97;ReadPosRankSum=-1.415;SOR=0.387	GT:AD:DP:GQ:PL	0/1:24,41:65:99:1391,0,758
chrXVI	338868	.	G	A	863.77	PASS	AC=1;AF=0.500;AN=2;BaseQRankSum=-0.493;ClippingRankSum=0.000;DP=62;ExcessHet=3.0103;FS=7.080;MLEAC=1;MLEAF=0.500;MQ=41.03;MQRankSum=-1.358;QD=14.40;ReadPosRankSum=0.648;SOR=1.061	GT:AD:DP:GQ:PL	0/1:29,31:60:99:892,0,899
chrXVI	373589	.	C	T	1415.77	PASS	AC=1;AF=0.500;AN=2;BaseQRankSum=-1.786;ClippingRankSum=0.000;DP=72;ExcessHet=3.0103;FS=0.000;MLEAC=1;MLEAF=0.500;MQ=41.71;MQRankSum=-0.433;QD=19.94;ReadPosRankSum=-1.071;SOR=0.706	GT:AD:DP:GQ:PL	0/1:26,45:71:99:1444,0,845
chrXVI	383082	.	C	T	1091.77	PASS	AC=1;AF=0.500;AN=2;BaseQRankSum=1.277;ClippingRankSum=0.000;DP=75;ExcessHet=3.0103;FS=0.000;MLEAC=1;MLEAF=0.500;MQ=41.95;MQRankSum=1.462;QD=14.56;ReadPosRankSum=0.832;SOR=0.634	GT:AD:DP:GQ:PL	0/1:37,38:75:99:1120,0,991
chrXVI	407627	.	G	A	788.77	PASS	AC=1;AF=0.500;AN=2;BaseQRankSum=0.899;ClippingRankSum=0.000;DP=52;ExcessHet=3.0103;FS=2.413;MLEAC=1;MLEAF=0.500;MQ=41.89;MQRankSum=-1.814;QD=15.17;ReadPosRankSum=-0.661;SOR=1.096	GT:AD:DP:GQ:PL	0/1:27,25:52:99:817,0,840
chrXVI	488329	.	G	A	673.77	PASS	AC=1;AF=0.500;AN=2;BaseQRankSum=-0.041;ClippingRankSum=0.000;DP=65;ExcessHet=3.0103;FS=0.967;MLEAC=1;MLEAF=0.500;MQ=41.88;MQRankSum=-2.414;QD=10.37;ReadPosRankSum=0.731;SOR=0.487	GT:AD:DP:GQ:PL	0/1:38,27:65:99:702,0,1094
chrXVI	578974	.	C	T	1074.77	PASS	AC=1;AF=0.500;AN=2;BaseQRankSum=-0.020;ClippingRankSum=0.000;DP=67;ExcessHet=3.0103;FS=0.947;MLEAC=1;MLEAF=0.500;MQ=41.91;MQRankSum=-0.488;QD=16.53;ReadPosRankSum=-0.483;SOR=0.850	GT:AD:DP:GQ:PL	0/1:31,34:65:99:1103,0,987
chrXVI	711301	.	G	A	467.77	PASS	AC=1;AF=0.500;AN=2;BaseQRankSum=0.295;ClippingRankSum=0.000;DP=37;ExcessHet=3.0103;FS=1.519;MLEAC=1;MLEAF=0.500;MQ=41.89;MQRankSum=1.291;QD=12.64;ReadPosRankSum=1.043;SOR=0.420	GT:AD:DP:GQ:PL	0/1:21,16:37:99:496,0,674
chrXVI	719342	.	G	A	1161.77	PASS	AC=1;AF=0.500;AN=2;BaseQRankSum=-0.725;ClippingRankSum=0.000;DP=64;ExcessHet=3.0103;FS=5.951;MLEAC=1;MLEAF=0.500;MQ=41.77;MQRankSum=1.165;QD=18.15;ReadPosRankSum=0.233;SOR=0.208	GT:AD:DP:GQ:PL	0/1:28,36:64:99:1190,0,921
chrXVI	738723	.	G	A	780.77	PASS	AC=1;AF=0.500;AN=2;BaseQRankSum=0.497;ClippingRankSum=0.000;DP=49;ExcessHet=3.0103;FS=0.000;MLEAC=1;MLEAF=0.500;MQ=41.66;MQRankSum=1.430;QD=16.61;ReadPosRankSum=-0.129;SOR=0.622	GT:AD:DP:GQ:PL	0/1:24,23:47:99:809,0,762
chrXVI	739838	.	C	T	1391.77	PASS	AC=1;AF=0.500;AN=2;BaseQRankSum=1.285;ClippingRankSum=0.000;DP=104;ExcessHet=3.0103;FS=4.890;MLEAC=1;MLEAF=0.500;MQ=41.80;MQRankSum=0.843;QD=13.38;ReadPosRankSum=0.200;SOR=0.367	GT:AD:DP:GQ:PL	0/1:57,47:104:99:1420,0,1642
chrXVI	764766	.	G	A	826.77	PASS	AC=1;AF=0.500;AN=2;BaseQRankSum=2.433;ClippingRankSum=0.000;DP=54;ExcessHet=3.0103;FS=2.339;MLEAC=1;MLEAF=0.500;MQ=41.93;MQRankSum=1.304;QD=15.31;ReadPosRankSum=-0.416;SOR=0.384	GT:AD:DP:GQ:PL	0/1:30,24:54:99:855,0,949
chrXVI	796771	.	C	T	1042.77	PASS	AC=1;AF=0.500;AN=2;BaseQRankSum=1.280;ClippingRankSum=0.000;DP=70;ExcessHet=3.0103;FS=0.000;MLEAC=1;MLEAF=0.500;MQ=41.58;MQRankSum=0.986;QD=15.11;ReadPosRankSum=0.080;SOR=0.663	GT:AD:DP:GQ:PL	0/1:36,33:69:99:1071,0,1119
chrXVI	818068	.	G	A	746.77	PASS	AC=1;AF=0.500;AN=2;BaseQRankSum=2.302;ClippingRankSum=0.000;DP=65;ExcessHet=3.0103;FS=0.000;MLEAC=1;MLEAF=0.500;MQ=41.78;MQRankSum=0.772;QD=11.49;ReadPosRankSum=-0.182;SOR=0.613	GT:AD:DP:GQ:PL	0/1:42,23:65:99:775,0,1374
chrXVI	822539	.	C	T	657.77	PASS	AC=1;AF=0.500;AN=2;BaseQRankSum=0.361;ClippingRankSum=0.000;DP=70;ExcessHet=3.0103;FS=0.000;MLEAC=1;MLEAF=0.500;MQ=42.00;MQRankSum=0.000;QD=9.40;ReadPosRankSum=2.275;SOR=0.653	GT:AD:DP:GQ:PL	0/1:46,24:70:99:686,0,1529
chrXVI	870252	.	C	T	1145.77	PASS	AC=1;AF=0.500;AN=2;BaseQRankSum=1.394;ClippingRankSum=0.000;DP=74;ExcessHet=3.0103;FS=0.000;MLEAC=1;MLEAF=0.500;MQ=41.56;MQRankSum=0.884;QD=15.48;ReadPosRankSum=0.991;SOR=0.720	GT:AD:DP:GQ:PL	0/1:39,35:74:99:1174,0,1207
chrXVI	878052	.	C	T	978.77	PASS	AC=1;AF=0.500;AN=2;BaseQRankSum=0.099;ClippingRankSum=0.000;DP=69;ExcessHet=3.0103;FS=1.990;MLEAC=1;MLEAF=0.500;MQ=42.00;MQRankSum=0.000;QD=14.19;ReadPosRankSum=0.200;SOR=0.458	GT:AD:DP:GQ:PL	0/1:35,34:69:99:1007,0,1041
chrXVI	878479	.	G	A	1000.77	PASS	AC=1;AF=0.500;AN=2;BaseQRankSum=2.250;ClippingRankSum=0.000;DP=57;ExcessHet=3.0103;FS=10.115;MLEAC=1;MLEAF=0.500;MQ=41.93;MQRankSum=-1.282;QD=17.56;ReadPosRankSum=0.615;SOR=2.093	GT:AD:DP:GQ:PL	0/1:26,31:57:99:1029,0,706
chrXVI	886386	.	C	T	870.77	PASS	AC=1;AF=0.500;AN=2;BaseQRankSum=1.152;ClippingRankSum=0.000;DP=58;ExcessHet=3.0103;FS=1.022;MLEAC=1;MLEAF=0.500;MQ=42.00;MQRankSum=0.000;QD=15.28;ReadPosRankSum=-0.905;SOR=0.941	GT:AD:DP:GQ:PL	0/1:30,27:57:99:899,0,956
chrXVI	915009	.	G	A	1256.77	PASS	AC=1;AF=0.500;AN=2;BaseQRankSum=-1.715;ClippingRankSum=0.000;DP=85;ExcessHet=3.0103;FS=5.755;MLEAC=1;MLEAF=0.500;MQ=41.83;MQRankSum=0.989;QD=14.79;ReadPosRankSum=-0.919;SOR=1.393	GT:AD:DP:GQ:PL	0/1:44,41:85:99:1285,0,1456
chrXVI	917845	.	G	A	1198.77	PASS	AC=1;AF=0.500;AN=2;BaseQRankSum=-1.068;ClippingRankSum=0.000;DP=61;ExcessHet=3.0103;FS=0.000;MLEAC=1;MLEAF=0.500;MQ=41.53;MQRankSum=0.386;QD=19.65;ReadPosRankSum=-1.119;SOR=0.756	GT:AD:DP:GQ:PL	0/1:23,38:61:99:1227,0,731
chrXVI	941378	.	C	T	1255.77	PASS	AC=1;AF=0.500;AN=2;BaseQRankSum=-0.301;ClippingRankSum=0.000;DP=79;ExcessHet=3.0103;FS=0.845;MLEAC=1;MLEAF=0.500;MQ=41.90;MQRankSum=0.142;QD=15.90;ReadPosRankSum=0.069;SOR=0.809	GT:AD:DP:GQ:PL	0/1:37,42:79:99:1284,0,1115
