# Supplementary material for: Recombination Is Responsible for the Increased Recovery of Drug-Resistant Mutants with Hypermutated Genomes in Resting Yeast Diploids Expressing APOBEC Deaminases
Source: Front Genet. 2017 Dec 12;8:202. doi: 10.3389/fgene.2017.00202 (PMC5733079; doi:10.3389/fgene.2017.00202)
Supplement: Supplementary file 6 [file Data_Sheet_1.zip › PmCDA1_d6/N096-LAN210-Can-PmCDA1-NA-RUN7-D6_SNVs_final.vcf]

##fileformat=VCFv4.2
##FILTER=<ID=LowQual,Description="Low quality">
##FORMAT=<ID=AD,Number=R,Type=Integer,Description="Allelic depths for the ref and alt alleles in the order listed">
##FORMAT=<ID=DP,Number=1,Type=Integer,Description="Approximate read depth (reads with MQ=255 or with bad mates are filtered)">
##FORMAT=<ID=GQ,Number=1,Type=Integer,Description="Genotype Quality">
##FORMAT=<ID=GT,Number=1,Type=String,Description="Genotype">
##FORMAT=<ID=PL,Number=G,Type=Integer,Description="Normalized, Phred-scaled likelihoods for genotypes as defined in the VCF specification">
##GATKCommandLine.HaplotypeCaller=<ID=HaplotypeCaller,Version=3.8-0-ge9d806836,Date="Tue Sep 19 13:45:10 PDT 2017",Epoch=1505853910113,CommandLineOptions="analysis_type=HaplotypeCaller input_file=[N096-LAN210-Can-PmCDA1-NA-RUN7-D6_sorted_dedup_RG_realigned.bam] showFullBamList=false read_buffer_size=null read_filter=[] disable_read_filter=[] intervals=null excludeIntervals=[../../LAN210/20170903_LAN210_v0.10m_masked_v2.bed] interval_set_rule=UNION interval_merging=ALL interval_padding=0 reference_sequence=../../LAN210/LAN210_v0.10m.fasta nonDeterministicRandomSeed=false disableDithering=false maxRuntime=-1 maxRuntimeUnits=MINUTES downsampling_type=BY_SAMPLE downsample_to_fraction=null downsample_to_coverage=500 baq=OFF baqGapOpenPenalty=40.0 refactor_NDN_cigar_string=false fix_misencoded_quality_scores=false allow_potentially_misencoded_quality_scores=false useOriginalQualities=false defaultBaseQualities=-1 performanceLog=null BQSR=null quantize_quals=0 static_quantized_quals=null round_down_quantized=false disable_indel_quals=false emit_original_quals=false preserve_qscores_less_than=6 globalQScorePrior=-1.0 secondsBetweenProgressUpdates=10 validation_strictness=SILENT remove_program_records=false keep_program_records=false sample_rename_mapping_file=null unsafe=null use_jdk_deflater=false use_jdk_inflater=false disable_auto_index_creation_and_locking_when_reading_rods=false no_cmdline_in_header=false sites_only=false never_trim_vcf_format_field=false bcf=false bam_compression=null simplifyBAM=false disable_bam_indexing=false generate_md5=false num_threads=1 num_cpu_threads_per_data_thread=1 num_io_threads=0 monitorThreadEfficiency=false num_bam_file_handles=null read_group_black_list=null pedigree=[] pedigreeString=[] pedigreeValidationType=STRICT allow_intervals_with_unindexed_bam=false generateShadowBCF=false variant_index_type=DYNAMIC_SEEK variant_index_parameter=-1 reference_window_stop=0 phone_home= gatk_key=null tag=NA logging_level=INFO log_to_file=null help=false version=false out=/media/artem/artem_second/20170727_RUN8/Project_Stepchenkova/reanalyze_RUN7/N096-LAN210-Can-PmCDA1-NA-RUN7-D6/N096-LAN210-Can-PmCDA1-NA-RUN7-D6.vcf likelihoodCalculationEngine=PairHMM heterogeneousKmerSizeResolution=COMBO_MIN dbsnp=(RodBinding name= source=UNBOUND) dontTrimActiveRegions=false maxDiscARExtension=25 maxGGAARExtension=300 paddingAroundIndels=150 paddingAroundSNPs=20 comp=[] annotation=[] excludeAnnotation=[] group=[StandardAnnotation, StandardHCAnnotation] debug=false useFilteredReadsForAnnotations=false emitRefConfidence=NONE bamOutput=null bamWriterType=CALLED_HAPLOTYPES emitDroppedReads=false disableOptimizations=false annotateNDA=false useNewAFCalculator=false heterozygosity=0.001 indel_heterozygosity=1.25E-4 heterozygosity_stdev=0.01 standard_min_confidence_threshold_for_calling=10.0 standard_min_confidence_threshold_for_emitting=30.0 max_alternate_alleles=6 max_genotype_count=1024 max_num_PL_values=100 input_prior=[] sample_ploidy=2 genotyping_mode=DISCOVERY alleles=(RodBinding name= source=UNBOUND) contamination_fraction_to_filter=0.0 contamination_fraction_per_sample_file=null p_nonref_model=null exactcallslog=null output_mode=EMIT_VARIANTS_ONLY allSitePLs=false gcpHMM=10 pair_hmm_implementation=FASTEST_AVAILABLE phredScaledGlobalReadMismappingRate=45 noFpga=false nativePairHmmThreads=1 useDoublePrecision=false sample_name=null kmerSize=[10, 25] dontIncreaseKmerSizesForCycles=false allowNonUniqueKmersInRef=false numPruningSamples=1 recoverDanglingHeads=false doNotRecoverDanglingBranches=false minDanglingBranchLength=4 consensus=false maxNumHaplotypesInPopulation=128 errorCorrectKmers=false minPruning=2 debugGraphTransformations=false allowCyclesInKmerGraphToGeneratePaths=false graphOutput=null kmerLengthForReadErrorCorrection=25 minObservationsForKmerToBeSolid=20 GVCFGQBands=[1, 2, 3, 4, 5, 6, 7, 8, 9, 10, 11, 12, 13, 14, 15, 16, 17, 18, 19, 20, 21, 22, 23, 24, 25, 26, 27, 28, 29, 30, 31, 32, 33, 34, 35, 36, 37, 38, 39, 40, 41, 42, 43, 44, 45, 46, 47, 48, 49, 50, 51, 52, 53, 54, 55, 56, 57, 58, 59, 60, 70, 80, 90, 99] indelSizeToEliminateInRefModel=10 min_base_quality_score=10 includeUmappedReads=false useAllelesTrigger=false doNotRunPhysicalPhasing=true keepRG=null justDetermineActiveRegions=false dontGenotype=false dontUseSoftClippedBases=false captureAssemblyFailureBAM=false errorCorrectReads=false pcr_indel_model=CONSERVATIVE maxReadsInRegionPerSample=10000 minReadsPerAlignmentStart=10 mergeVariantsViaLD=false activityProfileOut=null activeRegionOut=null activeRegionIn=null activeRegionExtension=null forceActive=false activeRegionMaxSize=null bandPassSigma=null maxReadsInMemoryPerSample=30000 maxTotalReadsInMemory=10000000 maxProbPropagationDistance=50 activeProbabilityThreshold=0.002 min_mapping_quality_score=20 filter_reads_with_N_cigar=false filter_mismatching_base_and_quals=false filter_bases_not_stored=false">
##GATKCommandLine.SelectVariants=<ID=SelectVariants,Version=3.8-0-ge9d806836,Date="Tue Sep 19 13:50:11 PDT 2017",Epoch=1505854211364,CommandLineOptions="analysis_type=SelectVariants input_file=[] showFullBamList=false read_buffer_size=null read_filter=[] disable_read_filter=[] intervals=null excludeIntervals=null interval_set_rule=UNION interval_merging=ALL interval_padding=0 reference_sequence=../../LAN210/LAN210_v0.10m.fasta nonDeterministicRandomSeed=false disableDithering=false maxRuntime=-1 maxRuntimeUnits=MINUTES downsampling_type=BY_SAMPLE downsample_to_fraction=null downsample_to_coverage=1000 baq=OFF baqGapOpenPenalty=40.0 refactor_NDN_cigar_string=false fix_misencoded_quality_scores=false allow_potentially_misencoded_quality_scores=false useOriginalQualities=false defaultBaseQualities=-1 performanceLog=null BQSR=null quantize_quals=0 static_quantized_quals=null round_down_quantized=false disable_indel_quals=false emit_original_quals=false preserve_qscores_less_than=6 globalQScorePrior=-1.0 secondsBetweenProgressUpdates=10 validation_strictness=SILENT remove_program_records=false keep_program_records=false sample_rename_mapping_file=null unsafe=null use_jdk_deflater=false use_jdk_inflater=false disable_auto_index_creation_and_locking_when_reading_rods=false no_cmdline_in_header=false sites_only=false never_trim_vcf_format_field=false bcf=false bam_compression=null simplifyBAM=false disable_bam_indexing=false generate_md5=false num_threads=1 num_cpu_threads_per_data_thread=1 num_io_threads=0 monitorThreadEfficiency=false num_bam_file_handles=null read_group_black_list=null pedigree=[] pedigreeString=[] pedigreeValidationType=STRICT allow_intervals_with_unindexed_bam=false generateShadowBCF=false variant_index_type=DYNAMIC_SEEK variant_index_parameter=-1 reference_window_stop=0 phone_home= gatk_key=null tag=NA logging_level=INFO log_to_file=null help=false version=false variant=(RodBinding name=variant source=N096-LAN210-Can-PmCDA1-NA-RUN7-D6.vcf) discordance=(RodBinding name= source=UNBOUND) concordance=(RodBinding name= source=UNBOUND) out=/media/artem/artem_second/20170727_RUN8/Project_Stepchenkova/reanalyze_RUN7/N096-LAN210-Can-PmCDA1-NA-RUN7-D6/N096-LAN210-Can-PmCDA1-NA-RUN7-D6_SNVs.vcf sample_name=[] sample_expressions=null sample_file=null exclude_sample_name=[] exclude_sample_file=[] exclude_sample_expressions=[] selectexpressions=[] invertselect=false excludeNonVariants=false excludeFiltered=false preserveAlleles=false removeUnusedAlternates=false restrictAllelesTo=ALL keepOriginalAC=false keepOriginalDP=false mendelianViolation=false invertMendelianViolation=false mendelianViolationQualThreshold=0.0 select_random_fraction=0.0 remove_fraction_genotypes=0.0 selectTypeToInclude=[SNP] selectTypeToExclude=[] keepIDs=null excludeIDs=null fullyDecode=false justRead=false maxIndelSize=2147483647 minIndelSize=0 maxFilteredGenotypes=2147483647 minFilteredGenotypes=0 maxFractionFilteredGenotypes=1.0 minFractionFilteredGenotypes=0.0 maxNOCALLnumber=2147483647 maxNOCALLfraction=1.0 setFilteredGtToNocall=false ALLOW_NONOVERLAPPING_COMMAND_LINE_SAMPLES=false forceValidOutput=false filter_reads_with_N_cigar=false filter_mismatching_base_and_quals=false filter_bases_not_stored=false">
##INFO=<ID=AC,Number=A,Type=Integer,Description="Allele count in genotypes, for each ALT allele, in the same order as listed">
##INFO=<ID=AF,Number=A,Type=Float,Description="Allele Frequency, for each ALT allele, in the same order as listed">
##INFO=<ID=AN,Number=1,Type=Integer,Description="Total number of alleles in called genotypes">
##INFO=<ID=BaseQRankSum,Number=1,Type=Float,Description="Z-score from Wilcoxon rank sum test of Alt Vs. Ref base qualities">
##INFO=<ID=ClippingRankSum,Number=1,Type=Float,Description="Z-score From Wilcoxon rank sum test of Alt vs. Ref number of hard clipped bases">
##INFO=<ID=DP,Number=1,Type=Integer,Description="Approximate read depth; some reads may have been filtered">
##INFO=<ID=DS,Number=0,Type=Flag,Description="Were any of the samples downsampled?">
##INFO=<ID=ExcessHet,Number=1,Type=Float,Description="Phred-scaled p-value for exact test of excess heterozygosity">
##INFO=<ID=FS,Number=1,Type=Float,Description="Phred-scaled p-value using Fisher's exact test to detect strand bias">
##INFO=<ID=HaplotypeScore,Number=1,Type=Float,Description="Consistency of the site with at most two segregating haplotypes">
##INFO=<ID=InbreedingCoeff,Number=1,Type=Float,Description="Inbreeding coefficient as estimated from the genotype likelihoods per-sample when compared against the Hardy-Weinberg expectation">
##INFO=<ID=MLEAC,Number=A,Type=Integer,Description="Maximum likelihood expectation (MLE) for the allele counts (not necessarily the same as the AC), for each ALT allele, in the same order as listed">
##INFO=<ID=MLEAF,Number=A,Type=Float,Description="Maximum likelihood expectation (MLE) for the allele frequency (not necessarily the same as the AF), for each ALT allele, in the same order as listed">
##INFO=<ID=MQ,Number=1,Type=Float,Description="RMS Mapping Quality">
##INFO=<ID=MQRankSum,Number=1,Type=Float,Description="Z-score From Wilcoxon rank sum test of Alt vs. Ref read mapping qualities">
##INFO=<ID=QD,Number=1,Type=Float,Description="Variant Confidence/Quality by Depth">
##INFO=<ID=ReadPosRankSum,Number=1,Type=Float,Description="Z-score from Wilcoxon rank sum test of Alt vs. Ref read position bias">
##INFO=<ID=SOR,Number=1,Type=Float,Description="Symmetric Odds Ratio of 2x2 contingency table to detect strand bias">
##contig=<ID=chrI,length=198855>
##contig=<ID=chrII,length=810456>
##contig=<ID=chrIII,length=316501>
##contig=<ID=chrIV,length=1516959>
##contig=<ID=chrV,length=570663>
##contig=<ID=chrVI,length=270116>
##contig=<ID=chrVII,length=1084724>
##contig=<ID=chrVIII,length=557320>
##contig=<ID=chrIX,length=433988>
##contig=<ID=chrX,length=745688>
##contig=<ID=chrXI,length=666767>
##contig=<ID=chrXII,length=1065113>
##contig=<ID=chrXIII,length=917121>
##contig=<ID=chrXIV,length=784078>
##contig=<ID=chrXV,length=1078147>
##contig=<ID=chrXVI,length=943466>
##contig=<ID=mt,length=85611>
##reference=file:///media/artem/artem_second/20170727_RUN8/Project_Stepchenkova/reanalyze_RUN7/N096-LAN210-Can-PmCDA1-NA-RUN7-D6/../../LAN210/LAN210_v0.10m.fasta
##source=SelectVariants
#CHROM	POS	ID	REF	ALT	QUAL	FILTER	INFO	FORMAT	N096-LAN210-Can-PmCDA1-NA-RUN7-D6
chrII	64491	.	C	T	1289.77	PASS	AC=2;AF=1.00;AN=2;DP=34;ExcessHet=3.0103;FS=0.000;MLEAC=2;MLEAF=1.00;MQ=41.16;QD=34.24;SOR=0.941	GT:AD:DP:GQ:PL	1/1:0,34:34:99:1318,102,0
chrII	206079	.	C	T	1865.77	PASS	AC=2;AF=1.00;AN=2;DP=50;ExcessHet=3.0103;FS=0.000;MLEAC=2;MLEAF=1.00;MQ=41.39;QD=30.63;SOR=1.911	GT:AD:DP:GQ:PL	1/1:0,49:49:99:1894,147,0
chrII	278967	.	C	T	585.77	PASS	AC=2;AF=1.00;AN=2;DP=14;ExcessHet=3.0103;FS=0.000;MLEAC=2;MLEAF=1.00;MQ=41.86;QD=29.09;SOR=1.765	GT:AD:DP:GQ:PL	1/1:0,14:14:42:614,42,0
chrII	375759	.	C	T	2404.77	PASS	AC=2;AF=1.00;AN=2;DP=66;ExcessHet=3.0103;FS=0.000;MLEAC=2;MLEAF=1.00;MQ=41.94;QD=32.93;SOR=1.681	GT:AD:DP:GQ:PL	1/1:0,66:66:99:2433,198,0
chrII	477577	.	C	T	1820.77	PASS	AC=2;AF=1.00;AN=2;DP=50;ExcessHet=3.0103;FS=0.000;MLEAC=2;MLEAF=1.00;MQ=42.00;QD=30.83;SOR=0.963	GT:AD:DP:GQ:PL	1/1:0,48:48:99:1849,144,0
chrII	653314	.	C	T	1423.77	PASS	AC=2;AF=1.00;AN=2;DP=38;ExcessHet=3.0103;FS=0.000;MLEAC=2;MLEAF=1.00;MQ=40.40;QD=29.67;SOR=1.493	GT:AD:DP:GQ:PL	1/1:0,38:38:99:1452,114,0
chrIII	130889	.	C	T	2349.77	PASS	AC=2;AF=1.00;AN=2;DP=65;ExcessHet=3.0103;FS=0.000;MLEAC=2;MLEAF=1.00;MQ=41.32;QD=34.04;SOR=1.162	GT:AD:DP:GQ:PL	1/1:0,65:65:99:2378,195,0
chrIII	216627	.	C	T	1756.77	PASS	AC=2;AF=1.00;AN=2;DP=49;ExcessHet=3.0103;FS=0.000;MLEAC=2;MLEAF=1.00;MQ=41.88;QD=32.42;SOR=1.007	GT:AD:DP:GQ:PL	1/1:0,49:49:99:1785,147,0
chrIII	254346	.	C	T	1855.77	PASS	AC=2;AF=1.00;AN=2;DP=58;ExcessHet=3.0103;FS=0.000;MLEAC=2;MLEAF=1.00;MQ=41.97;QD=32.56;SOR=1.140	GT:AD:DP:GQ:PL	1/1:0,57:57:99:1884,170,0
chrIII	308896	.	C	T	1550.77	PASS	AC=2;AF=1.00;AN=2;DP=42;ExcessHet=3.0103;FS=0.000;MLEAC=2;MLEAF=1.00;MQ=41.23;QD=37.76;SOR=0.693	GT:AD:DP:GQ:PL	1/1:0,42:42:99:1579,126,0
chrIV	151478	.	C	T	2489.77	PASS	AC=2;AF=1.00;AN=2;DP=69;ExcessHet=3.0103;FS=0.000;MLEAC=2;MLEAF=1.00;MQ=41.68;QD=27.64;SOR=0.722	GT:AD:DP:GQ:PL	1/1:0,69:69:99:2518,207,0
chrIV	209356	.	G	A	2510.77	PASS	AC=2;AF=1.00;AN=2;DP=70;ExcessHet=3.0103;FS=0.000;MLEAC=2;MLEAF=1.00;MQ=42.00;QD=29.43;SOR=1.011	GT:AD:DP:GQ:PL	1/1:0,70:70:99:2539,210,0
chrIV	244091	.	C	T	1701.77	PASS	AC=2;AF=1.00;AN=2;DP=44;ExcessHet=3.0103;FS=0.000;MLEAC=2;MLEAF=1.00;MQ=42.00;QD=30.09;SOR=1.105	GT:AD:DP:GQ:PL	1/1:0,44:44:99:1730,132,0
chrIV	275848	.	C	T	2040.77	PASS	AC=2;AF=1.00;AN=2;DP=54;ExcessHet=3.0103;FS=0.000;MLEAC=2;MLEAF=1.00;MQ=41.74;QD=31.26;SOR=1.022	GT:AD:DP:GQ:PL	1/1:0,54:54:99:2069,162,0
chrIV	337632	.	G	A	2148.77	PASS	AC=2;AF=1.00;AN=2;DP=59;ExcessHet=3.0103;FS=0.000;MLEAC=2;MLEAF=1.00;MQ=41.69;QD=29.00;SOR=0.950	GT:AD:DP:GQ:PL	1/1:0,59:59:99:2177,177,0
chrIV	447588	.	G	A	1723.77	PASS	AC=2;AF=1.00;AN=2;DP=48;ExcessHet=3.0103;FS=0.000;MLEAC=2;MLEAF=1.00;MQ=41.41;QD=26.28;SOR=1.067	GT:AD:DP:GQ:PL	1/1:0,48:48:99:1752,144,0
chrIV	671207	.	C	T	1954.77	PASS	AC=2;AF=1.00;AN=2;DP=54;ExcessHet=3.0103;FS=0.000;MLEAC=2;MLEAF=1.00;MQ=42.00;QD=30.19;SOR=1.567	GT:AD:DP:GQ:PL	1/1:0,54:54:99:1983,162,0
chrIV	743969	.	G	A	718.77	PASS	AC=2;AF=1.00;AN=2;DP=21;ExcessHet=3.0103;FS=0.000;MLEAC=2;MLEAF=1.00;MQ=41.81;QD=34.23;SOR=0.784	GT:AD:DP:GQ:PL	1/1:0,21:21:63:747,63,0
chrIV	830286	.	G	A	1810.77	PASS	AC=2;AF=1.00;AN=2;DP=46;ExcessHet=3.0103;FS=0.000;MLEAC=2;MLEAF=1.00;MQ=41.05;QD=25.08;SOR=0.874	GT:AD:DP:GQ:PL	1/1:0,46:46:99:1839,138,0
chrIV	956752	.	C	T	1896.77	PASS	AC=2;AF=1.00;AN=2;DP=56;ExcessHet=3.0103;FS=0.000;MLEAC=2;MLEAF=1.00;MQ=41.93;QD=33.87;SOR=0.765	GT:AD:DP:GQ:PL	1/1:0,56:56:99:1925,168,0
chrIV	965204	.	C	T	2134.77	PASS	AC=2;AF=1.00;AN=2;DP=57;ExcessHet=3.0103;FS=0.000;MLEAC=2;MLEAF=1.00;MQ=41.65;QD=26.03;SOR=1.199	GT:AD:DP:GQ:PL	1/1:0,56:56:99:2163,168,0
chrIV	1062892	.	C	T	1779.77	PASS	AC=2;AF=1.00;AN=2;DP=49;ExcessHet=3.0103;FS=0.000;MLEAC=2;MLEAF=1.00;MQ=41.70;QD=31.47;SOR=1.225	GT:AD:DP:GQ:PL	1/1:0,49:49:99:1808,147,0
chrIV	1130157	.	G	A	2029.77	PASS	AC=2;AF=1.00;AN=2;DP=54;ExcessHet=3.0103;FS=0.000;MLEAC=2;MLEAF=1.00;MQ=41.86;QD=31.49;SOR=1.524	GT:AD:DP:GQ:PL	1/1:0,53:53:99:2058,159,0
chrIV	1203841	.	G	A	1818.77	PASS	AC=2;AF=1.00;AN=2;DP=47;ExcessHet=3.0103;FS=0.000;MLEAC=2;MLEAF=1.00;MQ=42.00;QD=29.88;SOR=0.823	GT:AD:DP:GQ:PL	1/1:0,47:47:99:1847,141,0
chrIV	1266381	.	C	T	1786.77	PASS	AC=2;AF=1.00;AN=2;DP=49;ExcessHet=3.0103;FS=0.000;MLEAC=2;MLEAF=1.00;MQ=41.71;QD=25.65;SOR=1.112	GT:AD:DP:GQ:PL	1/1:0,49:49:99:1815,147,0
chrIV	1275425	.	G	A	2561.77	PASS	AC=2;AF=1.00;AN=2;DP=71;ExcessHet=3.0103;FS=0.000;MLEAC=2;MLEAF=1.00;MQ=40.98;QD=27.09;SOR=1.545	GT:AD:DP:GQ:PL	1/1:0,71:71:99:2590,213,0
chrIV	1460139	.	G	A	2219.77	PASS	AC=2;AF=1.00;AN=2;DP=62;ExcessHet=3.0103;FS=0.000;MLEAC=2;MLEAF=1.00;MQ=41.77;QD=30.56;SOR=1.536	GT:AD:DP:GQ:PL	1/1:0,62:62:99:2248,186,0
chrV	31930	.	G	A	1946.77	PASS	AC=2;AF=1.00;AN=2;DP=52;ExcessHet=3.0103;FS=0.000;MLEAC=2;MLEAF=1.00;MQ=41.45;QD=33.20;SOR=0.693	GT:AD:DP:GQ:PL	1/1:0,52:52:99:1975,156,0
chrV	123049	.	C	T	1487.77	PASS	AC=2;AF=1.00;AN=2;DP=40;ExcessHet=3.0103;FS=0.000;MLEAC=2;MLEAF=1.00;MQ=41.95;QD=29.85;SOR=1.292	GT:AD:DP:GQ:PL	1/1:0,40:40:99:1516,120,0
chrV	273751	.	C	T	1225.77	PASS	AC=2;AF=1.00;AN=2;DP=32;ExcessHet=3.0103;FS=0.000;MLEAC=2;MLEAF=1.00;MQ=42.00;QD=32.08;SOR=0.693	GT:AD:DP:GQ:PL	1/1:0,32:32:96:1254,96,0
chrV	278109	.	T	C	518.77	PASS	AC=1;AF=0.500;AN=2;BaseQRankSum=1.677;ClippingRankSum=0.000;DP=76;ExcessHet=3.0103;FS=12.425;MLEAC=1;MLEAF=0.500;MQ=41.27;MQRankSum=1.776;QD=6.83;ReadPosRankSum=-1.958;SOR=3.160	GT:AD:DP:GQ:PL	0/1:58,18:76:99:547,0,2298
chrV	342775	.	G	A	2093.77	PASS	AC=2;AF=1.00;AN=2;BaseQRankSum=1.758;ClippingRankSum=0.000;DP=57;ExcessHet=3.0103;FS=4.771;MLEAC=2;MLEAF=1.00;MQ=41.93;MQRankSum=-0.095;QD=28.77;ReadPosRankSum=0.432;SOR=1.496	GT:AD:DP:GQ:PL	1/1:1,56:57:99:2122,161,0
chrV	358146	.	C	T	1862.77	PASS	AC=2;AF=1.00;AN=2;DP=58;ExcessHet=3.0103;FS=0.000;MLEAC=2;MLEAF=1.00;MQ=41.93;QD=32.68;SOR=0.960	GT:AD:DP:GQ:PL	1/1:0,57:57:99:1891,171,0
chrVI	160354	.	G	A	1966.77	PASS	AC=2;AF=1.00;AN=2;DP=53;ExcessHet=3.0103;FS=0.000;MLEAC=2;MLEAF=1.00;MQ=41.93;QD=29.71;SOR=1.244	GT:AD:DP:GQ:PL	1/1:0,52:52:99:1995,156,0
chrVII	254517	.	C	T	2033.77	PASS	AC=2;AF=1.00;AN=2;DP=55;ExcessHet=3.0103;FS=0.000;MLEAC=2;MLEAF=1.00;MQ=41.79;QD=29.50;SOR=0.808	GT:AD:DP:GQ:PL	1/1:0,53:53:99:2062,159,0
chrVII	334619	.	G	A	1353.77	PASS	AC=2;AF=1.00;AN=2;DP=35;ExcessHet=3.0103;FS=0.000;MLEAC=2;MLEAF=1.00;MQ=40.96;QD=27.56;SOR=0.749	GT:AD:DP:GQ:PL	1/1:0,35:35:99:1382,105,0
chrVII	384774	.	T	C	508.77	PASS	AC=1;AF=0.500;AN=2;BaseQRankSum=0.200;ClippingRankSum=0.000;DP=46;ExcessHet=3.0103;FS=0.000;MLEAC=1;MLEAF=0.500;MQ=41.87;MQRankSum=1.260;QD=11.06;ReadPosRankSum=-4.840;SOR=0.752	GT:AD:DP:GQ:PL	0/1:31,15:46:99:537,0,2161
chrVII	384775	.	G	A	508.77	PASS	AC=1;AF=0.500;AN=2;BaseQRankSum=0.224;ClippingRankSum=0.000;DP=46;ExcessHet=3.0103;FS=0.000;MLEAC=1;MLEAF=0.500;MQ=41.87;MQRankSum=1.260;QD=11.06;ReadPosRankSum=-4.923;SOR=0.752	GT:AD:DP:GQ:PL	0/1:31,15:46:99:537,0,2161
chrVII	482838	.	G	A	619.77	PASS	AC=2;AF=1.00;AN=2;DP=17;ExcessHet=3.0103;FS=0.000;MLEAC=2;MLEAF=1.00;MQ=42.00;QD=27.43;SOR=1.061	GT:AD:DP:GQ:PL	1/1:0,17:17:51:648,51,0
chrVII	739166	.	C	T	1860.77	PASS	AC=2;AF=1.00;AN=2;DP=53;ExcessHet=3.0103;FS=0.000;MLEAC=2;MLEAF=1.00;MQ=41.93;QD=30.90;SOR=0.730	GT:AD:DP:GQ:PL	1/1:0,53:53:99:1889,158,0
chrVII	990749	.	C	T	1788.77	PASS	AC=2;AF=1.00;AN=2;BaseQRankSum=1.575;ClippingRankSum=0.000;DP=54;ExcessHet=3.0103;FS=0.000;MLEAC=2;MLEAF=1.00;MQ=42.00;MQRankSum=0.000;QD=33.13;ReadPosRankSum=-1.109;SOR=1.036	GT:AD:DP:GQ:PL	1/1:2,52:54:99:1817,113,0
chrVII	1021935	.	C	T	1149.77	PASS	AC=2;AF=1.00;AN=2;DP=29;ExcessHet=3.0103;FS=0.000;MLEAC=2;MLEAF=1.00;MQ=42.00;QD=31.92;SOR=2.226	GT:AD:DP:GQ:PL	1/1:0,29:29:87:1178,87,0
chrVIII	50566	.	G	A	1857.77	PASS	AC=2;AF=1.00;AN=2;DP=55;ExcessHet=3.0103;FS=0.000;MLEAC=2;MLEAF=1.00;MQ=41.93;QD=33.78;SOR=0.970	GT:AD:DP:GQ:PL	1/1:0,55:55:99:1886,164,0
chrVIII	113400	.	G	A	1626.77	PASS	AC=2;AF=1.00;AN=2;DP=43;ExcessHet=3.0103;FS=0.000;MLEAC=2;MLEAF=1.00;MQ=41.86;QD=28.57;SOR=0.941	GT:AD:DP:GQ:PL	1/1:0,43:43:99:1655,129,0
chrVIII	170542	.	C	T	1507.77	PASS	AC=2;AF=1.00;AN=2;DP=48;ExcessHet=3.0103;FS=0.000;MLEAC=2;MLEAF=1.00;MQ=41.92;QD=31.41;SOR=1.298	GT:AD:DP:GQ:PL	1/1:0,48:48:99:1536,144,0
chrVIII	377173	.	G	A	2021.77	PASS	AC=2;AF=1.00;AN=2;DP=54;ExcessHet=3.0103;FS=0.000;MLEAC=2;MLEAF=1.00;MQ=41.40;QD=28.67;SOR=0.767	GT:AD:DP:GQ:PL	1/1:0,54:54:99:2050,162,0
chrVIII	416499	.	C	T	2237.77	PASS	AC=2;AF=1.00;AN=2;DP=57;ExcessHet=3.0103;FS=0.000;MLEAC=2;MLEAF=1.00;MQ=41.97;QD=33.85;SOR=1.238	GT:AD:DP:GQ:PL	1/1:0,57:57:99:2266,171,0
chrIX	249670	.	C	T	2046.77	PASS	AC=2;AF=1.00;AN=2;DP=52;ExcessHet=3.0103;FS=0.000;MLEAC=2;MLEAF=1.00;MQ=41.92;QD=33.21;SOR=1.747	GT:AD:DP:GQ:PL	1/1:0,52:52:99:2075,156,0
chrIX	388560	.	A	G	514.77	PASS	AC=1;AF=0.500;AN=2;BaseQRankSum=-2.111;ClippingRankSum=0.000;DP=42;ExcessHet=3.0103;FS=8.014;MLEAC=1;MLEAF=0.500;MQ=40.01;MQRankSum=-5.998;QD=12.26;ReadPosRankSum=-4.919;SOR=2.212	GT:AD:DP:GQ:PL	0/1:27,15:42:99:543,0,2158
chrIX	388566	.	A	T	514.77	PASS	AC=1;AF=0.500;AN=2;BaseQRankSum=-0.734;ClippingRankSum=0.000;DP=44;ExcessHet=3.0103;FS=7.895;MLEAC=1;MLEAF=0.500;MQ=40.10;MQRankSum=-6.163;QD=11.70;SOR=2.271	GT:AD:DP:GQ:PL	0/1:29,15:44:99:543,0,2211
chrIX	388570	.	C	T	514.77	PASS	AC=1;AF=0.500;AN=2;BaseQRankSum=0.262;ClippingRankSum=0.000;DP=43;ExcessHet=3.0103;FS=8.929;MLEAC=1;MLEAF=0.500;MQ=40.10;MQRankSum=-6.087;QD=11.97;ReadPosRankSum=-2.874;SOR=2.494	GT:AD:DP:GQ:PL	0/1:29,14:43:99:543,0,968
chrX	236996	.	G	A	1999.77	PASS	AC=2;AF=1.00;AN=2;DP=50;ExcessHet=3.0103;FS=0.000;MLEAC=2;MLEAF=1.00;MQ=42.00;QD=30.11;SOR=2.303	GT:AD:DP:GQ:PL	1/1:0,50:50:99:2028,150,0
chrX	334247	.	C	T	1955.77	PASS	AC=2;AF=1.00;AN=2;DP=51;ExcessHet=3.0103;FS=0.000;MLEAC=2;MLEAF=1.00;MQ=41.57;QD=26.46;SOR=0.732	GT:AD:DP:GQ:PL	1/1:0,51:51:99:1984,153,0
chrX	349347	.	G	A	2177.77	PASS	AC=2;AF=1.00;AN=2;DP=59;ExcessHet=3.0103;FS=0.000;MLEAC=2;MLEAF=1.00;MQ=42.00;QD=27.45;SOR=0.871	GT:AD:DP:GQ:PL	1/1:0,59:59:99:2206,177,0
chrX	393257	.	G	A	2190.77	PASS	AC=2;AF=1.00;AN=2;DP=58;ExcessHet=3.0103;FS=0.000;MLEAC=2;MLEAF=1.00;MQ=41.76;QD=34.62;SOR=0.836	GT:AD:DP:GQ:PL	1/1:0,58:58:99:2219,174,0
chrX	500535	.	G	A	1948.77	PASS	AC=2;AF=1.00;AN=2;DP=59;ExcessHet=3.0103;FS=0.000;MLEAC=2;MLEAF=1.00;MQ=40.96;QD=33.60;SOR=0.997	GT:AD:DP:GQ:PL	1/1:0,58:58:99:1977,174,0
chrX	706635	.	G	A	1891.77	PASS	AC=2;AF=1.00;AN=2;DP=49;ExcessHet=3.0103;FS=0.000;MLEAC=2;MLEAF=1.00;MQ=41.70;QD=38.28;SOR=1.112	GT:AD:DP:GQ:PL	1/1:0,49:49:99:1920,147,0
chrXI	46207	.	C	T	2098.77	PASS	AC=2;AF=1.00;AN=2;DP=62;ExcessHet=3.0103;FS=0.000;MLEAC=2;MLEAF=1.00;MQ=41.87;QD=33.85;SOR=0.826	GT:AD:DP:GQ:PL	1/1:0,62:62:99:2127,185,0
chrXI	146056	.	A	G	854.77	PASS	AC=1;AF=0.500;AN=2;BaseQRankSum=0.005;ClippingRankSum=0.000;DP=89;ExcessHet=3.0103;FS=18.665;MLEAC=1;MLEAF=0.500;MQ=40.85;MQRankSum=-5.808;QD=9.71;ReadPosRankSum=-2.420;SOR=2.723	GT:AD:DP:GQ:PL	0/1:63,25:88:99:883,0,2110
chrXI	146062	.	A	G	746.77	PASS	AC=1;AF=0.500;AN=2;BaseQRankSum=0.701;ClippingRankSum=0.000;DP=84;ExcessHet=3.0103;FS=14.641;MLEAC=1;MLEAF=0.500;MQ=40.49;MQRankSum=-4.696;QD=8.89;ReadPosRankSum=-2.876;SOR=2.560	GT:AD:DP:GQ:PL	0/1:61,23:84:99:775,0,4167
chrXI	265668	.	C	T	2461.77	PASS	AC=2;AF=1.00;AN=2;DP=63;ExcessHet=3.0103;FS=0.000;MLEAC=2;MLEAF=1.00;MQ=41.91;QD=28.89;SOR=0.724	GT:AD:DP:GQ:PL	1/1:0,63:63:99:2490,189,0
chrXI	342590	.	C	T	1992.77	PASS	AC=2;AF=1.00;AN=2;DP=55;ExcessHet=3.0103;FS=0.000;MLEAC=2;MLEAF=1.00;MQ=42.00;QD=29.25;SOR=0.884	GT:AD:DP:GQ:PL	1/1:0,55:55:99:2021,165,0
chrXI	371760	.	C	T	2041.77	PASS	AC=2;AF=1.00;AN=2;DP=56;ExcessHet=3.0103;FS=0.000;MLEAC=2;MLEAF=1.00;MQ=41.97;QD=29.68;SOR=0.765	GT:AD:DP:GQ:PL	1/1:0,56:56:99:2070,168,0
chrXI	521791	.	C	T	2134.77	PASS	AC=2;AF=1.00;AN=2;DP=57;ExcessHet=3.0103;FS=0.000;MLEAC=2;MLEAF=1.00;MQ=42.00;QD=30.73;SOR=1.140	GT:AD:DP:GQ:PL	1/1:0,57:57:99:2163,171,0
chrXII	234186	.	C	T	2086.77	PASS	AC=2;AF=1.00;AN=2;DP=60;ExcessHet=3.0103;FS=0.000;MLEAC=2;MLEAF=1.00;MQ=42.00;QD=34.78;SOR=0.831	GT:AD:DP:GQ:PL	1/1:0,60:60:99:2115,180,0
chrXII	370113	.	G	A	1407.77	PASS	AC=2;AF=1.00;AN=2;DP=32;ExcessHet=3.0103;FS=0.000;MLEAC=2;MLEAF=1.00;MQ=41.11;QD=32.98;SOR=0.957	GT:AD:DP:GQ:PL	1/1:0,32:32:99:1436,99,0
chrXII	370116	.	G	A	1467.77	PASS	AC=2;AF=1.00;AN=2;DP=33;ExcessHet=3.0103;FS=0.000;MLEAC=2;MLEAF=1.00;MQ=41.13;QD=29.06;SOR=1.352	GT:AD:DP:GQ:PL	1/1:0,33:33:99:1496,105,0
chrXII	657836	.	C	T	1350.77	PASS	AC=2;AF=1.00;AN=2;DP=36;ExcessHet=3.0103;FS=0.000;MLEAC=2;MLEAF=1.00;MQ=40.80;QD=30.24;SOR=0.804	GT:AD:DP:GQ:PL	1/1:0,36:36:99:1379,108,0
chrXII	724237	.	G	A	1912.77	PASS	AC=2;AF=1.00;AN=2;DP=52;ExcessHet=3.0103;FS=0.000;MLEAC=2;MLEAF=1.00;MQ=41.85;QD=31.69;SOR=1.480	GT:AD:DP:GQ:PL	1/1:0,52:52:99:1941,156,0
chrXII	782845	.	C	T	1935.77	PASS	AC=2;AF=1.00;AN=2;DP=59;ExcessHet=3.0103;FS=0.000;MLEAC=2;MLEAF=1.00;MQ=40.82;QD=32.81;SOR=0.796	GT:AD:DP:GQ:PL	1/1:0,59:59:99:1964,177,0
chrXII	816621	.	C	T	2040.77	PASS	AC=2;AF=1.00;AN=2;DP=53;ExcessHet=3.0103;FS=0.000;MLEAC=2;MLEAF=1.00;MQ=42.00;QD=33.54;SOR=1.654	GT:AD:DP:GQ:PL	1/1:0,53:53:99:2069,159,0
chrXII	1021272	.	C	T	1933.77	PASS	AC=2;AF=1.00;AN=2;DP=51;ExcessHet=3.0103;FS=0.000;MLEAC=2;MLEAF=1.00;MQ=41.71;QD=25.42;SOR=0.994	GT:AD:DP:GQ:PL	1/1:0,51:51:99:1962,153,0
chrXIII	21835	.	C	T	1319.77	PASS	AC=2;AF=1.00;AN=2;DP=37;ExcessHet=3.0103;FS=0.000;MLEAC=2;MLEAF=1.00;MQ=41.23;QD=29.78;SOR=2.494	GT:AD:DP:GQ:PL	1/1:0,37:37:99:1348,111,0
chrXIII	39886	.	G	A	1855.77	PASS	AC=2;AF=1.00;AN=2;DP=49;ExcessHet=3.0103;FS=0.000;MLEAC=2;MLEAF=1.00;MQ=42.00;QD=26.08;SOR=0.909	GT:AD:DP:GQ:PL	1/1:0,49:49:99:1884,147,0
chrXIII	87373	.	C	T	1937.77	PASS	AC=2;AF=1.00;AN=2;BaseQRankSum=1.785;ClippingRankSum=0.000;DP=54;ExcessHet=3.0103;FS=0.000;MLEAC=2;MLEAF=1.00;MQ=41.86;MQRankSum=-0.212;QD=31.68;ReadPosRankSum=-0.514;SOR=0.641	GT:AD:DP:GQ:PL	1/1:1,53:54:99:1966,152,0
chrXIII	533177	.	C	T	2386.77	PASS	AC=2;AF=1.00;AN=2;DP=69;ExcessHet=3.0103;FS=0.000;MLEAC=2;MLEAF=1.00;MQ=41.92;QD=29.66;SOR=2.372	GT:AD:DP:GQ:PL	1/1:0,68:68:99:2415,204,0
chrXIII	675379	.	C	T	1660.77	PASS	AC=2;AF=1.00;AN=2;DP=45;ExcessHet=3.0103;FS=0.000;MLEAC=2;MLEAF=1.00;MQ=42.00;QD=24.31;SOR=0.929	GT:AD:DP:GQ:PL	1/1:0,45:45:99:1689,135,0
chrXIII	777528	.	C	T	2095.77	PASS	AC=2;AF=1.00;AN=2;DP=60;ExcessHet=3.0103;FS=0.000;MLEAC=2;MLEAF=1.00;MQ=41.76;QD=34.93;SOR=0.693	GT:AD:DP:GQ:PL	1/1:0,60:60:99:2124,180,0
chrXIII	840223	.	C	T	2087.77	PASS	AC=2;AF=1.00;AN=2;DP=60;ExcessHet=3.0103;FS=0.000;MLEAC=2;MLEAF=1.00;MQ=41.97;QD=34.80;SOR=0.760	GT:AD:DP:GQ:PL	1/1:0,60:60:99:2116,180,0
chrXIV	139531	.	C	A	1752.77	PASS	AC=1;AF=0.500;AN=2;BaseQRankSum=1.075;ClippingRankSum=0.000;DP=271;ExcessHet=3.0103;FS=0.565;MLEAC=1;MLEAF=0.500;MQ=40.61;MQRankSum=-1.318;QD=6.59;ReadPosRankSum=-5.116;SOR=0.739	GT:AD:DP:GQ:PL	0/1:198,68:266:99:1781,0,6379
chrXIV	230674	.	G	A	1793.77	PASS	AC=2;AF=1.00;AN=2;DP=47;ExcessHet=3.0103;FS=0.000;MLEAC=2;MLEAF=1.00;MQ=42.00;QD=25.66;SOR=0.735	GT:AD:DP:GQ:PL	1/1:0,47:47:99:1822,141,0
chrXIV	234342	.	G	A	836.77	PASS	AC=2;AF=1.00;AN=2;DP=25;ExcessHet=3.0103;FS=0.000;MLEAC=2;MLEAF=1.00;MQ=41.27;QD=33.47;SOR=0.770	GT:AD:DP:GQ:PL	1/1:0,25:25:75:865,75,0
chrXIV	245584	.	G	A	1918.77	PASS	AC=2;AF=1.00;AN=2;DP=51;ExcessHet=3.0103;FS=0.000;MLEAC=2;MLEAF=1.00;MQ=41.64;QD=28.47;SOR=0.773	GT:AD:DP:GQ:PL	1/1:0,50:50:99:1947,150,0
chrXIV	389874	.	G	A	1998.77	PASS	AC=2;AF=1.00;AN=2;DP=60;ExcessHet=3.0103;FS=0.000;MLEAC=2;MLEAF=1.00;MQ=42.00;QD=33.31;SOR=1.812	GT:AD:DP:GQ:PL	1/1:0,60:60:99:2027,180,0
chrXIV	392940	.	G	A	2520.77	PASS	AC=2;AF=1.00;AN=2;DP=69;ExcessHet=3.0103;FS=0.000;MLEAC=2;MLEAF=1.00;MQ=41.59;QD=32.02;SOR=0.814	GT:AD:DP:GQ:PL	1/1:0,68:68:99:2549,204,0
chrXIV	531694	.	C	T	2643.77	PASS	AC=2;AF=1.00;AN=2;DP=71;ExcessHet=3.0103;FS=0.000;MLEAC=2;MLEAF=1.00;MQ=41.92;QD=28.57;SOR=0.904	GT:AD:DP:GQ:PL	1/1:0,71:71:99:2672,213,0
chrXIV	559760	.	C	T	2706.77	PASS	AC=2;AF=1.00;AN=2;DP=74;ExcessHet=3.0103;FS=0.000;MLEAC=2;MLEAF=1.00;MQ=42.00;QD=27.30;SOR=0.804	GT:AD:DP:GQ:PL	1/1:0,74:74:99:2735,222,0
chrXIV	585421	.	C	T	1006.77	PASS	AC=2;AF=1.00;AN=2;DP=32;ExcessHet=3.0103;FS=0.000;MLEAC=2;MLEAF=1.00;MQ=41.88;QD=32.48;SOR=0.756	GT:AD:DP:GQ:PL	1/1:0,31:31:93:1035,93,0
chrXIV	597813	.	C	T	1682.77	PASS	AC=2;AF=1.00;AN=2;DP=51;ExcessHet=3.0103;FS=0.000;MLEAC=2;MLEAF=1.00;MQ=41.85;QD=33.00;SOR=0.994	GT:AD:DP:GQ:PL	1/1:0,51:51:99:1711,153,0
chrXIV	676533	.	C	T	1433.77	PASS	AC=2;AF=1.00;AN=2;DP=40;ExcessHet=3.0103;FS=0.000;MLEAC=2;MLEAF=1.00;MQ=41.90;QD=29.59;SOR=0.902	GT:AD:DP:GQ:PL	1/1:0,40:40:99:1462,120,0
chrXIV	716116	.	C	T	1830.77	PASS	AC=2;AF=1.00;AN=2;DP=50;ExcessHet=3.0103;FS=0.000;MLEAC=2;MLEAF=1.00;MQ=41.43;QD=30.84;SOR=1.390	GT:AD:DP:GQ:PL	1/1:0,50:50:99:1859,150,0
chrXIV	732419	.	G	A	1723.77	PASS	AC=2;AF=1.00;AN=2;DP=47;ExcessHet=3.0103;FS=0.000;MLEAC=2;MLEAF=1.00;MQ=42.00;QD=29.67;SOR=0.919	GT:AD:DP:GQ:PL	1/1:0,47:47:99:1752,141,0
chrXV	398709	.	G	A	1704.77	PASS	AC=2;AF=1.00;AN=2;DP=48;ExcessHet=3.0103;FS=0.000;MLEAC=2;MLEAF=1.00;MQ=42.00;QD=31.42;SOR=2.030	GT:AD:DP:GQ:PL	1/1:0,48:48:99:1733,144,0
chrXV	435553	.	G	A	1215.77	PASS	AC=2;AF=1.00;AN=2;DP=37;ExcessHet=3.0103;FS=0.000;MLEAC=2;MLEAF=1.00;MQ=41.23;QD=32.86;SOR=1.432	GT:AD:DP:GQ:PL	1/1:0,37:37:99:1244,111,0
chrXV	978248	.	G	A	899.77	PASS	AC=2;AF=1.00;AN=2;DP=28;ExcessHet=3.0103;FS=0.000;MLEAC=2;MLEAF=1.00;MQ=41.86;QD=32.13;SOR=0.997	GT:AD:DP:GQ:PL	1/1:0,28:28:84:928,84,0
chrXV	978326	.	G	A	1086.77	PASS	AC=2;AF=1.00;AN=2;DP=30;ExcessHet=3.0103;FS=0.000;MLEAC=2;MLEAF=1.00;MQ=42.00;QD=32.33;SOR=1.765	GT:AD:DP:GQ:PL	1/1:0,30:30:90:1115,90,0
chrXV	1066768	.	G	A	2301.77	PASS	AC=2;AF=1.00;AN=2;DP=62;ExcessHet=3.0103;FS=0.000;MLEAC=2;MLEAF=1.00;MQ=42.00;QD=30.06;SOR=1.143	GT:AD:DP:GQ:PL	1/1:0,62:62:99:2330,186,0
chrXVI	17095	.	C	T	1223.77	PASS	AC=2;AF=1.00;AN=2;DP=35;ExcessHet=3.0103;FS=0.000;MLEAC=2;MLEAF=1.00;MQ=41.58;QD=34.96;SOR=1.308	GT:AD:DP:GQ:PL	1/1:0,35:35:99:1252,105,0
chrXVI	202747	.	G	A	1819.77	PASS	AC=2;AF=1.00;AN=2;BaseQRankSum=1.786;ClippingRankSum=0.000;DP=53;ExcessHet=3.0103;FS=0.000;MLEAC=2;MLEAF=1.00;MQ=41.93;MQRankSum=-0.212;QD=34.34;ReadPosRankSum=-0.181;SOR=1.436	GT:AD:DP:GQ:PL	1/1:2,51:53:99:1848,110,0
chrXVI	318896	.	G	A	2325.77	PASS	AC=2;AF=1.00;AN=2;DP=61;ExcessHet=3.0103;FS=0.000;MLEAC=2;MLEAF=1.00;MQ=41.53;QD=30.99;SOR=1.197	GT:AD:DP:GQ:PL	1/1:0,61:61:99:2354,183,0
chrXVI	589597	.	C	T	2698.77	PASS	AC=2;AF=1.00;AN=2;DP=69;ExcessHet=3.0103;FS=0.000;MLEAC=2;MLEAF=1.00;MQ=41.79;QD=31.87;SOR=1.054	GT:AD:DP:GQ:PL	1/1:0,69:69:99:2727,207,0
chrXVI	724956	.	G	A	2386.77	PASS	AC=2;AF=1.00;AN=2;DP=69;ExcessHet=3.0103;FS=0.000;MLEAC=2;MLEAF=1.00;MQ=41.68;QD=34.59;SOR=1.211	GT:AD:DP:GQ:PL	1/1:0,69:69:99:2415,207,0
chrXVI	826377	.	C	T	2655.77	PASS	AC=2;AF=1.00;AN=2;DP=74;ExcessHet=3.0103;FS=0.000;MLEAC=2;MLEAF=1.00;MQ=40.78;QD=31.61;SOR=0.992	GT:AD:DP:GQ:PL	1/1:0,74:74:99:2684,222,0
